# Supplementary material for: Rapid, accurate, computational discovery of Rho-independent transcription terminators illuminates their relationship to DNA uptake
Source: Genome Biol. 2007 Feb 21;8(2):R22. doi: 10.1186/gb-2007-8-2-r22 (PMC1852404; doi:10.1186/gb-2007-8-2-r22)
Supplement: Additional data file 2 — As described in the text, the entire robust tail-to-tail region is searched; if the region is less than 500 nt, then the 500 nt downstream of the stop codon is searched (stopping if a gene start is encountered). In the case of ties, all terminators with the high score are output. [file gb-2007-8-2-r22-S2.zip › Hahella_chejuensis_KCTC_2396.ttperf]

 HCH_00009   6 100  21    8704 ..    8721 - -12.7   -4.5366   TTAAAAAATTTAAAA             GGGCTGC AATC GCAGCCC              TTTTTTTCGCCATCG
 HCH_00034   3  53 296   39294 ..   39325 -  -3.6  -3.70076   GTAAACCCAGTCAAA      TCCGCG-ACGCCGCC ACC GGCGCCATTCTCAGA      CAATAAAGGCGACTC
 HCH_00041   6 100  31   43244 ..   43269 - -13.3   -5.0538   CTGGATTGTAAAAAA         CCGGGGCGA ACTACACA TCGCCCCGG          TCGCCGGTTTAGTGC
 HCH_00045  11  84 317   46780 ..   46796 - -13.7   -2.7079   GAGAGAAATAGCAAG              GGCCTGC GTC GCAGGCC              TTGTATTCATTTAGC
 HCH_00050   0 NONE
 HCH_00056   5  51  30   58307 ..   58333 -  -5.8  -2.70704   ATCCGGCAAATCAAT         CTGCAATGCGCG CCG CTCGCATTGTAA         TCGGAGCGACGCGAA
 HCH_00063   6 100  31   66246 ..   66270 -   -15   -5.1101   TGAGCACGCAAAAAA         GCCGGCGCGCC CTGG GGCG-GCCGGC          GAAAAAGGGGAGCCT
      hypE   3  90 -33   74884 ..   74908 - -14.9  -2.84527   CAAGCCTTAGCAAAT          GCGCGGCAGCG GGT CGCCGCTGCGC          CAGTCCACCACACGC
 HCH_00092   8  63  63  100618 ..  100637 -  -9.2  -2.62184   GGTGGTGTGAGAGGA            CGGGGGAG GTAA CTCCCCCT             CCTACTCGATCAGCC
 HCH_00095   5 100   8  107049 ..  107067 - -13.1  -4.18702   ATAACCTTCAAGAAA             CGCCGGC CCTGC GCCGGCG             TTTTCATTTAAACCA
      hypA   6  53 457  113316 ..  113343 -  -6.3  -2.64472   GATCCGGGAAAGTGA        TCAGCGCCCAA TGATGT TTGGATGCTGA         CAGAAGCGCCCTGGC
 HCH_00115   8  90   8  125865 ..  125888 - -14.6  -2.89632   TCTAAAAAGACAGCA          TCGCCGCTAG TGAG CCAGCGGCGA           TCGATTGTTATTTCG
 HCH_00119   1  40  28  132839 ..  132849 -  -2.4  -2.91395   AGGGCGCTGAGAAAG                 CGCC CTC GTCG                 GAAGCGGAAAGTGGT
 HCH_00126  11  83  64  139665 ..  139694 - -11.4  -3.53174   AGATTTCCATAAACA       GGTCGCCGCCGGC TTTGC GGCGGCGG-GACC       TTTGGTGGCGTTTTT
 HCH_00135   4  63  97  149112 ..  149140 -  -8.9  -2.72144   CTACTTGCCTGAAAC        GATAGGGCCTG CGTATGT CAGGTCCTATC        TTCCATGGCGAGTCG
 HCH_00142   5  52 -13  156328 ..  156354 -  -5.9  -2.90992   AATCCGCTGAAATTA        CGCAACATCGCCG TTA CAGCG-TGT-GCG        TCGCGATGAAATTAC
 HCH_00159   1  46 240  172234 ..  172252 -  -3.7  -3.23538   AGAAGTTATGACTAA             GGCGCCG AAACG CAGCGGC             GAATCTTTGCGTGAG
 HCH_00166   7  91  18  178960 ..  178980 - -11.1  -4.32402   CTGCAATCAAAATAA            GGAGAGGCG GGG CTCCTCTCC            ATTAGTTAATAGCTT
 HCH_00177   5  62 227  189855 ..  189871 -  -4.3  -4.17089   GGGAAAGTTGGAAAA              CCCATTC TAC GAGCGGG              CGATGCAATGTCGCG
 HCH_00197   2  51 -41  207104 ..  207125 -  -5.8  -2.73875   CGCTGCGTAATAGTA           CGGAACCG TCCACC CGGCTCCA            GAAGCCGGTTTTATC
 HCH_00209   5  49  91  218806 ..  218816 -  -5.4  -2.78679   GTGGCGGAGCGAAAT                 CTGA GAG TCAG                 TCTGGATACGACTCA
 HCH_00215   7  84   5  224879 ..  224896 - -12.7  -3.26531   TGACCAACAGTAAGA             CGGCCTC ACCA GAGGCCG              TTTTTTATGCGGTCA
 HCH_00219   2  51 216  228147 ..  228158 -  -5.8  -2.70932   CCTGGGGGCGAACTA                TCCC CACT GGGA                 CATGATTTCTTTCGG
 HCH_00227   5  48 344  242347 ..  242359 -  -3.3  -3.29144   TTATGTGGGCGAGAA                CTACG GCG CGAAG                AATGAAGGCAGTTGG
 HCH_00233   3  62  12  249615 ..  249645 -  -4.7  -4.12188   TGAGTAGTTTGAAAA       TCCCCTAGATTAT TTTCT ACCATCTGGGGGA       TTTTGAATTGCTCAA
 HCH_00242   6  72  14  258316 ..  258353 - -10.5  -3.01712   GCTGGGCCGGCAAGA   GGTCGGATGGACGCCAT CGGG AAGACGACGATCCGACC    GTCGACAATTAAATC
 HCH_00268   1  69 -41  282845 ..  282863 -  -9.5  -3.02144   TGATGCTGCGCAACA             GCGCCAG CAGGT CCGGCGC             CAGTTGCGCGTAGCT
      gap1   0 NONE
       ppx   9  64  64  300475 ..  300499 -  -7.8  -3.40522   ATTTGGTGAGTATAA         GAGGGGCGTCC ATTC GG-CGCTCCTC          TATTTATCCTCTGTT
      hemY   1  61 197  306610 ..  306620 -  -6.8   -3.4489   AATCGTGATAATGAA                 TGGC AAG GCCA                 TCATGCGGAACTGGT
 HCH_00305   6  66  16  326243 ..  326262 -   -10  -2.72344   GGTGATCGGGAATCA            GGAAGCCC AAAG GGACTTCC             TGATTCAGGACGTTA
 HCH_00308   5  57 239  328355 ..  328371 -  -6.5  -3.10981   AGCGCAAAATAATTA              TGGAGGC GCA GCCTCGA              AACGCTCGCCATGAC
 HCH_00311   3  78 463  331729 ..  331742 -  -5.2  -4.95957   TAAACCAATGAAAAA               CCCG TTGGTT CGGG                GCGATGCGATAAACA
 HCH_00330   3  44 411  348651 ..  348669 -  -3.8  -2.70979   CGGCAATGAAATCCA             TGCAGG GCATACT CCCGCA             ACAGTGACGCTTAGC
 HCH_00330   3  44 371  348699 ..  348709 -    -4  -2.53263   CGCAGGTGGAAGCTA                 CTTT CAA AAAG                 CGAAATATCGGGTGA
 HCH_00344   6  57  33  361134 ..  361152 -  -5.9  -3.31144   CTTTTATCTGGATAA             CAGCGGC GAACA GCCGGTG             GTTTACGTTGAGCCG
 HCH_00350   4  66  86  369035 ..  369058 -  -9.6  -2.73542   GTTAACCCCCAAGGA          CGCC-ATCACC GCA GGCGATTGGCG          GCAGATCCGGACTAT
 HCH_00360   1  42 124  378179 ..  378193 -  -3.5  -2.70932   TCGGCGCCGGAATGA               TCGCC ATTCA GACGA               GACTGGAGGAGGCCG
 HCH_00363   6  59  23  381441 ..  381466 -  -5.3  -3.72576   TTTTGGGCGATCAAA         GCCACAGGTGC TCTG GGACCTGAAGC          AAATTGAGGGGCGCT
 HCH_00370   3  71 165  385130 ..  385144 -  -4.4  -4.57569   TTAGCTTGTCAAAAA               TTATTT TAA AAATAA               CAATTTTGAAACCCT
 HCH_00399   6  59  25  407132 ..  407154 -  -6.2  -3.44794   AAGGGAGGAGTAGAA           CGAGAGGCAC ATA GCGCCTTTCA           GCGCCATGCGAAAAG
 HCH_00409  11  73  17  418560 ..  418581 - -10.1  -3.16564   TTGGCATGTTAGTAA           TCAGGCGCA TGGA TGCGCCTGC            GCGGCGGCTAGCCTG
 HCH_00429   0 NONE
 HCH_00436   2  40 107  446636 ..  446646 -  -2.4  -2.78018   ATCCCGCATTAATGA                 CGCC TTG GCCG                 GGGTTGGCCATGAGA
 HCH_00445  11  65   7  455866 ..  455890 -  -4.2  -4.32402   TCGTAAGGAAAATAA         CCGCCTG-CCA GGCA TAGTCTGGCGG          TGATTGTTATTCCTT
 HCH_00452   4  90  -6  461814 ..  461846 - -14.3  -3.06183   TTGAGTTGGATTGAA     CGCGTTGAGGCGAC GCTTAT GTCGCCTCAACG-G      TTAGCGGTGCGCAAC
 HCH_00464   6  50 367  474440 ..  474460 -    -4  -3.41051   GGAGGCCTACGACAA           CGCCCCTAT CACC AT-GGGACG            GGTGTATATCGCTCC
 HCH_00479   9 100 126  490901 ..  490916 - -11.8  -5.58454   CGCAGACGAAAAAAA              CCCGGC GAAG GCCGGG               CAAAGCGCTGAGTAA
 HCH_00491   7  70 417  503240 ..  503254 -   -10   -3.1355   CGCAGTGAGACGCAA               CAGCAG TTT CTGCTG               TTTCTGGAAAATGTG
 HCH_00505   2  55 291  516558 ..  516593 -  -3.9  -3.67026   AAAAAGTAGCGCAAA    CCATGCAGTCACTGG TGCGTT CCATCGACTGTTTGG     GACGCTATGGTGGTG
 HCH_00511   6  68 162  521875 ..  521894 -   -10  -2.78813   TGGCATGTGAATAAT            CAGGCGCA TGGA TGCACCTG             CGCGGCGGCTAGCCG
 HCH_00516   3  50 262  526272 ..  526285 -  -2.3  -3.65112   ATTGAAACTATAGAA               GAGTC GATC GCCTC                CAAACTTGTTCAGCT
 HCH_00520   6  79  20  530658 ..  530679 - -11.5  -3.14468   CGCGAGGATACGGAA           GCTCCGGCC GTCA GGCCGGAGA            AAGAAGACTCTGGCG
 HCH_00528   5  75  33  536282 ..  536300 - -11.6  -2.70932   CGGGCGTTGTAAGCA             GGCTCCCG ACT CGGGCGCC             GCATATCGCGGCGGC
 HCH_00556   6  74 104  567508 ..  567526 -    -3  -5.00884   ATCTGGCGGAAAAAA             TAACGGTC TGA GTCCGTTG             TTTAAAACTTCTGAT
      pckA   4 100  21  572634 ..  572647 -  -9.5  -5.71712   CGGGACATAAAAAAA               CCCGG CGGA CCGGG                TTTTTTGAAAGAGCC
 HCH_00571   5  53 -22  582172 ..  582191 -  -5.7  -2.93073   CGCCGCTAAGAATCA            GTCTGGC TGGCGG ACCAGAC             ATAATGCATATTGCA
 HCH_00581   9  59 109  591746 ..  591766 -  -5.4  -3.64703   CTGCCTTTACCCAAA           GCGCTGCCG GCTG CGACAGC-C            ACGGAGCAAGAATCA
 HCH_00588   4  69 451  595496 ..  595510 -  -8.5  -3.59315   CGAATGACGGCGAAA               GGCGG TGAAC CCGCC               TGCATCGTCAATAGA
 HCH_00593   7  59  89  599604 ..  599615 -  -7.2  -3.09492   TTCCCAAGTGCAAGA                GGCG CATA CGCC                 AGCCAGTCACTTTAC
 HCH_00601   1  50 438  610969 ..  610981 -  -4.8  -3.14211   ACGCCTCTCCAGCAA                CGCT CATAC AGCG                AATATGCATTAGCCT
 HCH_00612   2 100  32  616633 ..  616651 - -14.6  -5.28176   CTGATGCATAAAAAA             GGCCGTCT AGT AGACGGCC             TGAGATTGAGTTAGA
 HCH_00629   1 100   5  636100 ..  636118 - -10.3  -4.56775   ATCCGCTTGGAAAAA             GGGAGCT GTTTT AGCTCCC             TTTTTTATGGTGATG
      hemH   9  58 138  651621 ..  651650 -  -7.7  -2.74263   AGTTCATCGCCAAAT       GATGGCGC-GGCGC GTA GGGCCTGCGCCGCC       TGTTTTGATCGGATT
 HCH_00651   5  69 178  656233 ..  656243 -  -8.2  -3.57462   TACGCCATGGTGAAA                 GCCG CGG CGGC                 CAACGGTTGGATCGA
 HCH_00654   6 100 -68  659642 ..  659686 - -15.8  -3.53012   TTCGTTCTCGCGAAA GCGCTGCTGGATTTCCTCAA TGTGT TTGCGGCAATCCATCAGCGC CAGCACGCACTCCTT
 HCH_00660   5  66 194  664923 ..  664936 -  -5.2  -4.30576   CGGCGACGATTAAAA               CGCC TGCGCT GGCG                TTGTTGGCGGGGAGA
 HCH_00668   6  69 284  672120 ..  672145 - -10.5  -2.74192   TAGCTCTCAACACTA         CGGGCGTAA AACGGAGG TTACGCCCG          TCTGCCGAACAAGCC
 HCH_00681   2  52 274  682066 ..  682079 -  -5.9  -2.87132   TTTTCGTTGGATATA               CCCGG TCTT CCGGA                GACCTCAGCAATTGG
 HCH_00685   2  72 307  685203 ..  685219 - -10.9  -2.52543   ACTGCCGGCAATTCA              GCCATGA GCA TCATGGC              TGGTTAGTGTCTTTT
 HCH_00697   6  67 100  693937 ..  693952 -  -2.4  -4.72631   AGCAAGGCAACAAAA              CCCGCG CCGC CGCGCA               ATTAGGGCTTACAAG
 HCH_00722   3  49 237  714642 ..  714655 -  -3.1  -3.53224   TATGCTTTTTCCAAA               CGCAT CGGC ATGCA                GAAGTTGTGGAAGGC
 HCH_00725   3  58  -4  717711 ..  717730 -  -7.9  -2.62184   CGGTTCGGGAGATGA            GCTGATC TGTAGC GATCAGC             GCCACTCGCAGTTAC
 HCH_00735   3  53 453  725753 ..  725765 -  -3.4   -3.6502   TACGTCGCATTTAAA                TTCG GGCAT CGAA                GCCCGCCTTCTTCAC
 HCH_00745   9 100  30  738576 ..  738593 -  -9.1   -5.4492   TACAGACACAAAAAA             CCGCAGC TTAG ACTGCGG              TTTTTTTATGCCTGG
 HCH_00759   6  87  23  754539 ..  754563 - -12.9  -3.30701   CCGCAGGAAAGCTAA          CAGGGTAAGCC CGC GCCTTACCCTG          TCCATAGCTTGAAAA
 HCH_00770   5  61 224  764540 ..  764571 -  -2.2  -4.36914   CCCTGCGTGATAAAA      GCCATTACCCTGAC GGAA GTGAAGGTCATCGC       CAAGCGGGGGCAGAA
 HCH_00778   6  66 372  771800 ..  771813 -  -8.1  -3.57462   TAGTGGACCGGGAAA               TGCGC ACCA GCGCA                GCGGACATCTATGCA
 HCH_00783   1  41  24  777159 ..  777186 -  -2.6  -2.72511   CTCAGGGCCGCAAAG        GCGGGTTATG AAAATTGG CGAAACCCGC         GACATATCCGTTTTG
 HCH_00792   7  57 322  786158 ..  786193 -  -3.8  -3.86015   GACGGCTTGGATAAA    GGCTTTCGCATCGCCC TGAT GTGCGCCGAGAAAGAC     CCCGCCAGCTGCCAC
 HCH_00796   3  50 100  792259 ..  792274 -  -3.2  -3.57144   GCCTTCACGGTGAAA              GGGCAA ACCA TTGACC               TGGGTTACGCCAAAA
 HCH_00796   3  50 -25  792387 ..  792399 -  -3.3  -3.48884   TTCTAAATAAAGAGA                GCGGA CAG TTCGC                CTTCTCGGTCTTGCG
 HCH_00809   4  53 188  805121 ..  805144 -    -6  -2.98823   GTCGGTGTACACAGA          GATTCAC-GCC AGC GGCGGCGAACC          GGGACGCGTGGAGCG
 HCH_00814   5  69 366  812423 ..  812437 -  -8.6  -3.53012   CTGGGTCTGCGCAAA               GCCATT GAT AATGGC               AAATTTGAACGTCTG
 HCH_00821   5  49 368  818666 ..  818684 -  -3.1  -3.57792   TCAGTCATTTTTAAA            TCGCGCGC AGTT GC-CGCAA             CGGCGTGTATTTTTA
 HCH_00830   4  91  30  826152 ..  826168 - -13.7  -3.54741   TATTAGCGTTGGAAA              GCGCCTG AGG CAGGCGC              GTAATGAGCCAGTGG
 HCH_00841   1  42  13  838571 ..  838585 -  -3.6  -2.72739   TTTAATGTAGATAAT               GATCTT CGA AAAATC               CCTGATAAGCACCTA
 HCH_00856   9 100  28  853782 ..  853798 - -12.3   -5.4833   CGAGGCAATAAAAAA              GCCAGCA TCA TGCTGGC              TTTTCCATATAAAGA
 HCH_00863   2  50 363  862316 ..  862327 -  -5.8  -2.52208   AAATGATTTATCAAG                TGCG CAAG CGCA                 ACACGGATTTTGTCG
 HCH_00867   5  52 426  865521 ..  865534 -  -2.3  -3.81958   ATCGCCAAAGAAAGA               CTGCT CGCA AGCGG                TGAAACCCTGTTGTT
 HCH_00869   5 100  11  867544 ..  867561 - -10.5  -5.35222   AAAAGGGATAAAAAA             GGGCGCC GAAA GACGCCC              AAGGCAGGGACTATA
 HCH_00880   0 NONE
 HCH_00895   3 100  49  893546 ..  893573 - -14.8   -4.8622   TTCTCTAAGTAAAAA        GGCCGAGCTTCC TGAT GGATGCCCGGCC         TGTCTCGCGGCTGTT
 HCH_00899   2 100  13  900811 ..  900828 - -12.7  -5.64304   GAAGACAATAAAAAA             CCGAGGC GTTC GCCTCGG              TTTTTTGTCCGCTTA
 HCH_00903   0 NONE
     atpG1   0 NONE
 HCH_00926   5  77 200  922510 ..  922523 -  -6.7  -4.56597   CTCTCCGGCGAAAAA               CTGGA CATG TCCAG                CCCGTCGGACCAATC
 HCH_00942   8  95 183  936337 ..  936353 - -13.7  -3.88001   TCTTATAAAAACCAA              GGGCGGA GTA TCCGCCC              TTTTTGCTTCCCTTA
 HCH_00949   3  73  11  943464 ..  943491 -  -9.8  -3.33492   GGACTCACTGGATAA        GCCAGAGTAGCC GGCA GCCTGCTCTGGC         TTATCGCGGATTACT
      maiA   8  75  25  946372 ..  946397 - -10.5  -3.26933   AGAGGAAGAGGAAGA         GGGAAATCAGC CGTA GCCAATTTCCC          TTGTAATGAGCCTGA
 HCH_00967   7  49 232  961175 ..  961187 -  -4.7  -3.05715   AACTGGCTGACTCAA                CGCAC TCC GGGCG                GTGAAGGTTTTCCTG
 HCH_00985   4  44 374  981089 ..  981100 -  -4.4   -2.5409   ATAACCTGCAATGGA                TGAG CGTG CTCA                 AGTCGCTGACCGGCT
 HCH_00993  12  87  12  991312 ..  991328 - -10.8  -4.02334   TACTGATATGACAAA              GCGGGC GTTAA GCCCGC              TTTTTTGTGCGCTAG
 HCH_01003   2  55 371 1003018 .. 1003030 -  -3.3  -3.80573   GTCAGCAGGACGAAA                CCGCC GCC GACAG                CGTTCACCATGTACG
 HCH_01007   5  73  -4 1010011 .. 1010028 -  -9.9  -3.39142   CTGAGAGCGAAGGAA             GCTGAAC AGAC GTTCAGC              CGCCCGGTTCTACCA
 HCH_01014   2  46 143 1013982 .. 1014011 -  -3.7  -3.14211   ACCGCCGCGGATGAA       GAGAGCG-CTTT GATCCGT AAAGACACTCTC       AAACACGGGATATAC
      rpmG   1 100  55 1017437 .. 1017451 -  -9.2  -5.41746   AAGGGCGTAAAAAAA               CCCGAC TAG GCCGGG               CTTTGGTCGGCCAAG
 HCH_01031   4  65  55 1028536 .. 1028550 -  -4.2  -4.32046   CGGTGAAAAAGCAAA               GCATGT ATA ACCTGC               AGCGCAATTCGAAGG
 HCH_01040  11  91 374 1042810 .. 1042825 -    -4  -5.60993   TTTGTTACAAAAAAA              GATGCCT TAA AGGCA-C              TTTTTGGTTGCAAAA
      rfaQ   2  45 172 1059207 .. 1059223 -  -2.2  -3.34517   AGCGTTCGGGAAATA              GTCGTG GAGAA CAAGAC              CGGTCTGATGGCGCC
 HCH_01073   3  57 128 1075091 .. 1075103 -  -6.2  -3.41693   TGCAGGAGTAAGGAA                CGCC GGACT GGCG                CTGGTGAACAAAACG
 HCH_01089   1  86 -11 1088011 .. 1088031 - -12.5  -3.53012   TTTCTGCTTGTTAAA            GGCCGGCTC TTA GAGCCGGTC            CACCAGCGGCGTTGA
 HCH_01110   3 100 -18 1107763 .. 1107800 - -16.3  -4.13767   GGCTCCATTCCAAAA   CGATGTGCGGG-CGCCTG GGT CAGGCGGCCCGCCAATCG   GAAAGGTCCAAAGAT
 HCH_01113   5  62 164 1111266 .. 1111284 -  -7.4  -3.32844   GGGTCTACCGGATAA             CGCCTC TCTTGCG GAGGCG             CAGAACGCCCTGGAA
 HCH_01117   8  75   2 1116895 .. 1116918 - -11.7  -2.71712   CGGCTTCTCTGAAAC          CCGGCGG-GG TCTCT CCTCCGCCGG          TTTAATCTTTTTCTC
 HCH_01122  10  72 132 1121803 .. 1121827 - -10.7  -2.71011   ATTTGTCTGCAACGA          CAGGGCCCG CACATGT CAGGCCCTG          TCTCCCGCGCAGGCG
 HCH_01133   5  60 189 1134860 .. 1134873 -  -3.7  -4.15044   GCTTCTCCGAACAAA               GCGCC TTAA GCCGC                GCATTCCAACGCTGG
 HCH_01140   7  64 153 1146112 .. 1146127 -  -8.2  -3.16267   TCTAACCAGATTCAA              GCCCGC CTGA GCAGGC               TTTTTCTGCGTCTCT
 HCH_01143   3  60 126 1146789 .. 1146800 -  -7.2  -3.25918   CAAGCGGGAAAGATA                GCGC GGAG GCGC                 TTGTCATTCTTCTTT
 HCH_01151   4  73 314 1152149 .. 1152160 -  -7.2  -4.15044   CGGGGCTTTAATAAA                CGGC GTTC GCCG                 AAGATTTTGTATTTA
 HCH_01170   8  89  25 1168145 .. 1168168 -  -5.9  -5.30616   TCACCCAAAGAAAAA          GCCCG-GCGC GAATT GCGGTCGGGC          TTTTTCTTATGGGGG
 HCH_01188   6  89  47 1185339 .. 1185356 - -12.7  -3.59979   GCTTTTCAGGGTAAA             CAGGCCG ATGG CGGCCTG              TTTATATCTCGACTC
 HCH_01194   2  45 102 1192608 .. 1192620 -  -2.6  -3.18582   GACTCTACTTACCAA                CCGC CTGAT GCGA                GGGACAAGCTAAAAC
 HCH_01202   3  59 325 1210954 .. 1210969 -  -2.6  -4.18018   TTGTCCTATTGAAAA              CAAAAA GATT TTCTTG               GGGTTGTATTATTAT
 HCH_01214   5  50 203 1224773 .. 1224783 -  -4.6   -3.1372   GATGGCTCAGGAAGA                 CGCG TTG CGCA                 CTTCCTTTGCGTTGG
      smpA   9  85  45 1229526 .. 1229544 - -12.4   -3.3879   AATTGACCCGAAACA             GGCCCGAC TGA ATCGGGCC             AAAAAGGGTTAGCCA
 HCH_01230   5 100  10 1242656 .. 1242671 - -11.8  -5.27335   GCGCGTAAATAAAAA              GCCGGC GTCA GCCGGC               TTTTTTAATTTATTT
 HCH_01245   2  83  17 1258435 .. 1258449 -  -8.5  -4.63218   CTCTTCCCAAGAAAA               GCCGC TCTAT GCGGC               TTTTTTTATGCCAAA
 HCH_01250   6  91  22 1262045 .. 1262075 - -13.4   -3.5627   ATACTACTTTTGAAA      GGCGGCG-TACAG CTTAGC CTGTAGCGCCGCC       GGATAGAGAGGAGCG
 HCH_01261   2  54  53 1273079 .. 1273091 -  -6.9  -2.90075   TTTTGCCGAAGGAGA                CGCCG GTT CGACG                CAAAGAGCTCTGGTA
 HCH_01275   9  57 447 1290140 .. 1290158 -  -4.4  -3.92522   GCGGAATGGTATAAA             GCCGCCGC GGA GCAGGGAC             ACCCCTCAGCGCAGA
      pbpG   6  64   6 1302045 .. 1302084 -  -7.9  -3.33696   GTTTCCCTGAAGGAA GGTG-CAGCGGCGC-TATC GAGA GATGCGCGCCGCTGTCAAC  TAACCTTAACTCTGT
 HCH_01300   5  48 365 1314791 .. 1314812 -  -5.1  -2.70932   GGCCTGGCCGAATTA           CCGCATGCT TTCC ACCATGCAG            ATCAACTCCAAAGCG
 HCH_01308   2  91 326 1320331 .. 1320343 -  -6.9  -5.26875   TGGCCAAGTAAAAAA                CACCG TCG CGGCG                ATAGCGGTTGGCTGG
      trx2  10  85 256 1325467 .. 1325486 - -13.6  -2.78813   TGGCATGTTAATAAT            CAGGCGCA TGGA TGCGCCTG             CGCGGCGGCAAGCCG
      trx2  10  85  11 1325709 .. 1325731 -  -7.7  -4.78149   CGGATAAGTTAAAAA           GGGAGCAAC AGAGA GTTGCTCCA           AGAGGGGGTACTAAA
 HCH_01316   9  93  14 1330623 .. 1330643 - -13.9  -3.28497   TTAGCGTAAAGCTAA            GGCCGCCGC ATC GTGGCGGCC            TTGATGACTTGCTTC
 HCH_01337   7  55 291 1348296 .. 1348315 -  -6.5  -2.93432   ATACACGGAAGCAGA            CAGTCTA GGCGTA TAGACTG             TTCAACTATATTGTT
 HCH_01349  11  74 134 1359404 .. 1359423 - -10.7  -2.78813   TGGCATGTTAATAAT            CAGGCGC ATGGAA GCGCCTG             CGCGGCGTTAGTCGC
 HCH_01365   7  83  27 1372158 .. 1372178 -    -9   -4.3467   AGGCTGAGATGAAAA            CCTCCCCT ATGGA AGAGGAGG            TTTAGAGTGAGGGGG
       hmp   5  69 150 1376783 .. 1376802 -   -10  -3.05463   AGCTGTTTGACGCAA            CCCGGTTC CAGG GAACCGAG             CTGCGCGACGTCAAG
 HCH_01377   5 100 264 1383762 .. 1383784 -   -12  -5.02074   GCAGCTTGTAAAAAA           TGGCCCCG GCAATTG CGGGGCCA           TGTAGTTAAATAACC
      ribB   6  71  29 1395533 .. 1395550 - -10.5  -2.82015   GGGAGATGGAGTAGA             CGGAGCC ATTC GGCCCCG              TCTGAGACAGGTTTG
 HCH_01406   5  54 133 1414639 .. 1414656 -  -6.3  -2.78384   TCCGGCCGCATCATA             GAAAACG CCTG CGTTTCC              GTGCCTCTGCTCAGC
 HCH_01418   8  61  13 1423727 .. 1423750 -  -8.8  -2.62184   GCGTGTCCTACACCA          CCGGCATGGC GTTC GCCATGTCAG           AGGGCGGCGACTTTA
 HCH_01435   6  64 348 1436590 .. 1436600 -  -8.2  -3.10056   AGGATTTAGCGAATA                 CGGG ACA CCCG                 CAGCAAGCCCGCGCC
 HCH_01439   4  75  83 1439701 .. 1439714 -  -8.1  -4.19177   ACTCCTGAACAGAAA               GCCAC GTTG GTGGC                GTTTATAGAAAAACA
 HCH_01449   6  64 450 1449037 .. 1449047 -  -8.2  -3.21593   GACGGCGGGAGAAGA                 CCGC ATC GCGG                 TATATCGGTCATCAG
 HCH_01461   3  56  58 1457963 .. 1457976 -  -3.7  -3.90082   CATCAAAGTAGTAAA               GGTCG ATTT CGCCC                GCATCCTCCCATGAT
 HCH_01468   3  45 208 1464151 .. 1464165 -  -3.5  -3.05715   AAGGCGGTGACGTAA              GCGCGC TTCG GCG-GC               AGGAACAGGACGCTA
 HCH_01475   7 100 148 1472456 .. 1472471 - -10.4   -5.4477   AAAGGCGTAAAAAAA              GGCTGC AAAG GCAGCC               TGAATGTCGCTCTAA
 HCH_01500   7  80 -53 1501788 .. 1501832 -  -8.6  -4.46233   TTAAGCTCAAATAAA CTCCGCCCCCGATCTTTCCGCC TGT AGCGGGAAGTT-GGGGA-GGAG TATTTGTTGCAGGAG
       add   5  61 242 1503563 .. 1503577 -  -5.6  -3.91911   TGCAGCCGAACGAAA               GCATCC AGT GGAAGC               GTTTGGAAGTGCTGG
 HCH_01518   6  61 288 1517616 .. 1517633 -  -5.5  -3.85698   CGTCTCGGCGACAAA             GACGTCA TTAT CGACGCC              AGGAATGCGGAAAAA
 HCH_01525   5  79   7 1524191 .. 1524206 - -11.8  -3.16564   CGGCGAGTTGAGCAA              GGGCGC ATCG GCGCCC               TTGTCATTAAATTTC
 HCH_01542   2  66 112 1547097 .. 1547107 -  -3.2  -4.65895   CTGGTTATCGAAAAA                 TGAG TTT CCCA                 AGACGGAGTATTAGC
 HCH_01547  13  81  57 1551461 .. 1551485 - -12.9  -2.87931   GCTAGCCGCGAGAGA          CAGGGCCTG ACCTGTG CAGGCCCTG          TCGTTGCAGACAAAT
 HCH_01551   7  53 -10 1555146 .. 1555162 -  -3.6  -3.74347   GGCATAAATTTTAAA              CGGGCT TTAGG AGCGCG              ACAGCCAGATATGAT
 HCH_01555  10  61 107 1559713 .. 1559731 -  -2.4  -4.37658   AAGTGGCGGAGAAAA            TCC-GCG AGCGCG CGCCGGA             GTTTGTTGTGGTGCT
 HCH_01558   4  59 444 1563586 .. 1563597 -  -5.8  -3.54459   TCAAGGGGCTGGAAA                CGGT GCGC ACCG                 ATTGGACGCCTCTGG
 HCH_01565   6  88  45 1570886 .. 1570901 -  -8.2  -4.78149   CGTAGAACGTAAAAA              GGGACG CTAG CGCCCC               TTTTTAGTCTGCAAC
 HCH_01569   0 NONE
 HCH_01576   5  65 466 1582429 .. 1582456 -  -9.1  -2.74792   TGATCATCGCTAAAT        TGCAGGACGAC TTGGCT GTCGCCCAGCA         GGCGGCCAATACCGC
 HCH_01580   7  59 383 1585785 .. 1585798 -  -4.5  -3.85817   ACCGCGCGCCAGAAA               GC-GGC CGC GCCTGC               AGCGAACAGACTGAA
 HCH_01580   7  59  81 1586073 .. 1586100 -  -7.7  -2.88768   GGGAAGAGCAAGAAC        GCGCTGC-ACTC ATACA GAGTTGCGGCGC        TTGGTTATATGTGGC
      lysE   6 100  -9 1604081 .. 1604097 - -15.1  -4.82901   CGCCGCGCATAAAAA              CGGCGCG TTA CGCGCCG              TTCTGAAACAGGCCC
 HCH_01596   6  73  25 1610051 .. 1610072 - -10.1  -3.18383   ATCTGTAGTCAGCAA           GAAGGGCGG CGAG CCGCCTTTC            TTGCGCATGTCCCAA
 HCH_01603   3  45 391 1613372 .. 1613384 -  -3.4  -3.08032   GTGGGCTGAAAAGTA                TCGT TATCC ACGA                CTTTGAAGAGGGGCA
 HCH_01619   3  95  63 1628909 .. 1628946 -  -5.5   -5.4251   GTCATACAGAAAAAA   TGAGAGCGCC-AAGAGCA GAA TGCTCCAAGGCGCGATCA   GTCTCAGCAGGCGCC
       tdh   7  80   5 1641046 .. 1641072 - -12.2  -2.82895   GTTGTCAGTAAGAAG         GGCGGGAGCGAC GTT GTCGCTCCCGAA         AAGCTCAGTCCGACC
 HCH_01642   1  39 450 1650441 .. 1650451 -  -2.4   -2.7119   AGATGGAGAAAAACC                 TGCG GCA CGCC                 ATGACGTTGTCGGAC
 HCH_01650  12 100  69 1665780 .. 1665806 - -13.7  -5.24799   TGATAAACAGAAAAA         GGAGCAGGCGG GAATA CCGTCTGCTCC         TTTTCGTTGTGTTTT
 HCH_01654   9  80  49 1671097 .. 1671118 -  -8.6  -4.35524   TCGTCAAATGCAAAA           CGCCCGGC CTTAGC GTCGGGCG            TTTTCGTTTATGGGC
 HCH_01658   7  79 144 1676531 .. 1676555 - -11.4  -3.12668   TACGCTCAGAGTGAA          CCGGTGCGTC CGCAT GACGCACAGG          CGAATATTCCCAAAG
      ugpQ   3  91  15 1685183 .. 1685201 - -14.6  -3.25823   CCGGCGGTAGATGAA             GGGGAGGA TGA TCCTCCCC             TGAAATGATAAGCCT
 HCH_01684   7  71 130 1697148 .. 1697166 -  -3.8  -4.67982   TGGCATTCAACAAAA             GCAAAGCG GAA CGCTTTAT             CGCATAAACTGTGCG
 HCH_01694   7 100  16 1720349 .. 1720364 - -11.8  -5.14965   ATTTGCATCAAAAAA              GCCCGC AACA GCGGGC               TTCTAATTCAAGTCA
 HCH_01717   4  83 -17 1743331 .. 1743352 - -13.1  -3.06815   ACTGCTTGGAAGAGA           GCCGTTAAC GGCC GTTAACGGC            GGACTCTTTTTGGTG
     phrB2   3  56 287 1759668 .. 1759691 -  -7.5  -2.71011   ATCGGCGGTTAATGA          GGCTTGC-GT GCAAT ACGGCAAGCC          CTTAGTGTCAGGAGC
 HCH_01752   2  55 168 1774600 .. 1774612 -  -4.8  -3.54109   CGAAGCGAACCAGAA                GTCC TCTGC GGAC                GCCAAACGGCTGCGC
 HCH_01754   7  67 384 1777273 .. 1777283 -  -2.4   -4.6902   CTACAAGTTGAAAAA                 CGCC GAG GGAG                 AAGTGGTGGATACCT
 HCH_01759   5 100  23 1781892 .. 1781909 - -12.7  -5.61596   AGGGGCATAAAAAAA             GCGCAGC TTGA GCTGCGC              TTTTTAGTCTACATC
 HCH_01785   3  75  47 1810924 .. 1810938 -  -3.4  -5.01553   AACTGATAAAGAAAA               CGCCAG CTT CCGTCG               AGTGAGGCCGACCGG
 HCH_01804   2  51 227 1825398 .. 1825414 -  -5.1  -3.05384   TTCTCCCTTACTGAA              GGCGT TAGTCGG ACGCC              AGAGCCTTGCTCAGT
 HCH_01809   5 100  18 1834320 .. 1834338 - -11.7  -4.54727   GCCTGTAAAGCAAAA             TGCGCGC TGTCT GCGCGCA             TTTTTGAAAGCTTTA
 HCH_01822   7  73 374 1845499 .. 1845513 -   -10  -3.32498   CAGTGTAGACACTAA               TCACGC CGA GCGTGA               CAAACACATTCGTAG
 HCH_01829   6  68 122 1856265 .. 1856276 -  -4.4  -4.57073   GACCTGTTTGAAAAA                CAGA GAAG TCTG                 CTTTGTCGTAGTTGG
      aspA  10 100  24 1869734 .. 1869750 - -13.7  -6.44931   AATAATAAAAAAAAA              CCGGGCT TGA AGCCCGG              CTTTTTCTGTTCAAA
 HCH_01847   7  83  70 1875789 .. 1875810 - -11.5  -3.57406   GCCTGAGTATAAACA           GGGGGCGAT GAAG AACGCCCCC            TTAAACTTCTGCGAC
 HCH_01853   3  56 122 1884277 .. 1884310 -  -7.3  -2.50994   TGCAAGGGGATCAAT     CGGTAGCGCTGCGGG CTTT CGCACAGCGCTACTT      GCAGGAAGGGGAGTC
 HCH_01864   5  59 179 1894181 .. 1894196 -    -6  -3.53012   CGCTTTCGTCCCAAA              GGGCGC GGTG GCTCCC               GTCCTTTAAAAAAAT
 HCH_10037   4  52 202 1904353 .. 1904365 -  -4.1  -3.55761   GAGCCATCCTTGAAA                TACCA CCC TGGCA                TGTTTGAGGTTCTAA
 HCH_01881   4 100  67 1917249 .. 1917264 - -10.4  -4.48987   TGCGGAGAAGGAAAA              GGCGGT TTAA ACCGCC               TTTTTTGCGTCCAGC
 HCH_01904   2  76  32 1936266 .. 1936297 - -11.5   -2.8552   CCTGATTGATGAAAT      CCGTGCGGGGCGA GCGTTT CCGCTCCGCACAG       TCCGCACAGATAGTT
 HCH_01912  10 100  34 1943324 .. 1943352 - -18.9  -2.54896   CGGCTAGCCAAGGGA        GACAGGGCCTGAC ATG GGCAGGCCCTGTC        GTTGCAGACAAATAG
 HCH_01923   5  68 -22 1954225 .. 1954250 -  -9.8  -2.76696   GCCCCGTGCAAGAAG         CGCTTAC-CCC GTGTA GGGCGTAAGCG         TCGGCTCAAGTTCTC
 HCH_01936   8  57 129 1968878 .. 1968904 -    -5  -3.76224   GGGGGACTCAGGAAA         CCGCCAATACCA GTA CGCAACTGGCGG         AATTGGGCGAACATC
 HCH_01938   3  68 193 1972688 .. 1972712 -  -7.9  -3.68073   GAGTTTACGCAACAA          GGCAAACCG ATTGCTG CGATTTGCC          ATGGCGCGCAGATTC
 HCH_01942   2  45 231 1975486 .. 1975523 -  -4.2  -2.78679   TGCGGGTAGTGAAAG  GGCGAAGCTG--GATGAA CTTT TTCATCGTCTGCATCGCC   TTGGCGATCAGCGCC
 HCH_01960   2  51  11 2000816 .. 2000826 -  -5.4   -3.0263   ACCATCTCTGCAACA                 TCTG CGT CAGA                 GAGGCTGTCTTTAAA
 HCH_01965   1  47  16 2006964 .. 2006980 -  -2.9  -3.35237   TAAATAATAATTTAA              CCCTCAA ATT TTGCAGG              CAGGCTTATGCCGAC
 HCH_01972   2  52 165 2014117 .. 2014130 -  -5.3  -3.20573   CGATCTATATGAAGA               TATCG GTAG CGATA                GATGTAATTCTTTGT
 HCH_01977   5  52  -4 2016847 .. 2016860 -  -4.5  -3.39018   CGACCAGGCGAAATA               CCCGA GTAC TCAGG                ATTTGGCGCGGTGTA
 HCH_01987   5  65 410 2026918 .. 2026940 -  -4.2   -4.3487   ATATACAACGTAAAA           CTGGAAAC CTCGACC ATTTCCAG           CGGCATGCAGAGCGC
 HCH_01991   2  50 176 2031912 .. 2031924 -  -3.3  -3.57144   TGGCGGATGGCGAAA                GCCTG GGG CAGTC                CCTGATCAAAGAAAA
 HCH_02000   2  88  26 2037318 .. 2037344 - -13.7  -3.14931   CTGATCTTGCATCAA         GCGACGGCCTC TCACG GAAGCCGCCGC         TCTTTTTCCCCTCGC
 HCH_02004   1  40 194 2043031 .. 2043044 -  -2.4  -2.78463   AGTTGGGCTATCACA               GCAA ACCCAG TTGC                TTTTATAACGCGCTT
 HCH_02010   8  91  27 2048645 .. 2048664 -   -15  -3.01712   GTTGTTTTCGCAACA            GCGCCGAC ATCC GTCGGCGC             ATGACTGAGCCTGAT
 HCH_02019   5  71  10 2060322 .. 2060345 -  -8.2  -3.67597   GCGGTTAGGCAAGAA          TAACGGGC-GA ACA CCTGCCCGTTA          TTTAGCTTTTTAATA
 HCH_02022   5  57 234 2062811 .. 2062828 -  -4.1  -3.86897   GGGATTGTGGACAAA             GCAGG AAGTAAAG CCTGC              AGCGGACATGACCGG
 HCH_02025   4 100  11 2064627 .. 2064650 -   -16  -2.90349   CTGTCAAAGTGAAAC          CGGACCAGCC CTTG GGCCGGTCCG           ATGAGACAACTTAGA
 HCH_02034   0 NONE
      cdsA   6  59  12 2084753 .. 2084768 -  -5.4  -3.63805   AGCCGAGATCTGAAA              CAGG-CG CCG CGACCTG              AAATAAGCGCTTCAA
 HCH_02051  10  81 354 2092277 .. 2092301 - -12.9  -2.71011   ATTTGTCTGCAACGA          CAGGGCCTG CACATGT CAGGCCCTG          TCTCCCGCGGCTTGC
 HCH_02062   6  61 243 2104278 .. 2104292 -  -5.6  -3.85891   GAAAAACCCATCAAA               TCCGCG TCG CGCTGA               AGAGTGTCTCCGCCC
      lexA   4  72  16 2109561 .. 2109592 - -10.9  -2.56743   AAACCGTACATTAAT      GTCACCGACTGCCC ATTAG AGGCAGTCGGCG-C      TTTGTCGGTTCACTG
 HCH_02078   3  69 427 2127959 .. 2127972 -  -5.3  -4.41494   GACTTTGAATCAAAA               GGATT TTAT AATCC                TTCTAATCTCAAAGA
 HCH_02082   3  69 -52 2131250 .. 2131293 -  -9.5  -3.02739   CTTAATTCATAGACA CCCTGATGCCGCCAATGCC TTCATC GCCGTCGGCAGCATCAGGC ACACGAATGCAATGA
 HCH_02089   1  46 289 2137853 .. 2137866 -  -4.5  -2.61239   GATAAAAATATAGAG               CCTCC TGAA GAAGG                TATGGCGCTAATGTG
 HCH_02092   6  73 236 2141596 .. 2141646 -  -3.5  -4.87291   CAGTGCAAGGAAAAA GTCGGC-GAAAAAGCACAGTTTATC GTG AATAAA-TGAGCATTTTGAGCCGAC TTTTGGCGCAGCAGG
 HCH_02101   9  72 153 2149304 .. 2149320 - -10.1  -3.02144   GCAGGCCCTGCAACA              GCCGCTC ATC GAGCAGC              AGTGCCGGCGCCGCA
 HCH_02112   3 100   6 2160628 .. 2160651 -   -14  -4.35926   ACGCCAAATCGAAAA          CCCTCATATC GAAA GATATGAGGG           TTTTTTTATGCTTTT
 HCH_02115   4  61 438 2164475 .. 2164491 -  -5.1  -3.91897   TTTGTCATGGATAAA              GGCATAT ATG AAATGCC              GGGACTGCATTGGTT
 HCH_02122  10 100  10 2172922 .. 2172947 - -20.5  -4.59511   AAGATGTCTTAAAAA         GCCCCGGCGAT GCAG ATCGCCGGGGC          TTTTTTTTGTCAGCG
 HCH_02126   6  72  24 2177911 .. 2177969 -    -6  -4.33153   CCCAAGAGCAATAAA CCGCCTGTGGATCGAGTAGGA-GGGGGAG TTAC CTCCCCCGTCCT-CTCACACCACCGG-GC ATACGGTTCCGTACC
 HCH_02133   1  46 176 2184384 .. 2184398 -  -4.9  -2.53263   GGGATGCGGAATTCA               CCGCC CAAGT AGCGG               GCTTTTTTGAGCAGT
      maf1   3  76 -17 2191777 .. 2191797 - -11.2  -3.14881   GAAGGCTGCGATGAA            GGGTTACG GAATG CGTAACCC            TTCTTTTTTTAGTAG
      acnB   1 100   8 2199039 .. 2199058 - -16.4  -5.31456   GCAAGTGATAAAAAA            CGCCCCGC ATTT GCGGGGCG             TTTTTTCTTAGGCTT
      folD   3 100  46 2207235 .. 2207264 - -13.6  -5.38549   TTTAAATAACAAAAA       GCCCCGGTCATT TATATG AGTGACCGGGGC        TTTTCTATATGGAGT
 HCH_02169   4  85  97 2222665 .. 2222676 -  -5.8   -5.0538   GCTGATCTTAAAAAA                CGCA CCGT TGCG                 GAGGGAGTGGCTGAC
 HCH_02183   6  65 432 2237621 .. 2237637 -  -2.9  -4.62302   TAATATCGGTAAAAA              CGACAGC CTG ACTGTTG              GTGAAAATCAGAGTA
 HCH_10038   4  52 202 2263803 .. 2263815 -  -4.1  -3.55761   GAGCCATCCTTGAAA                TACCA CCC TGGCA                TGTTTGAGGTTCTAA
 HCH_02221   3  48 351 2292946 .. 2292959 -  -5.2  -2.73875   CCGTGCGCAACATCA               CGCC GATTCA GGCG                TATCGTCTGGCGGCG
 HCH_02225   6  71 412 2296598 .. 2296617 -  -9.2  -3.52204   GCACTTTCAAAGCAA            GCGGCAGG TGTT CCTGCTGC             ATCGCCTGGATCGCG
 HCH_02237   5  62 -40 2310382 .. 2310399 -    -4  -4.25104   TCCGGGCCACCAAAA             CCGCGC GAGCTG GAGCGG              GGTAGCCTTCCACTG
 HCH_02244   3  69  62 2318194 .. 2318217 -  -9.5  -3.09516   TGGGCGATCATCGAA          GCCAACGCC GCCTGG GGCGCCGGC           CTCAACGGATGCCGG
 HCH_02251   5  64 309 2323174 .. 2323187 -  -5.9  -3.79251   CACCGCAGGATGAAA               GCGAC GGCC GCCGC                ACCCGAGGATTTCGC
 HCH_02254   3  67  94 2325186 .. 2325204 -  -7.5  -3.78775   GTCTGCAGCACGAAA             GGCATTT TTCTC AAATGCC             AGACCTGGCCAACGG
 HCH_02259   5  66 413 2328223 .. 2328237 -  -5.7   -4.0031   ATTGCCACCAAAGAA               GAAGC TGAAC GCTTC               GCTAAGCTCTATTGG
 HCH_02264   7  63  35 2331792 .. 2331824 -  -9.2  -2.54325   GGGCGTGAAATACAT     CGCCTCCCATTCCGA TGGC TCGAAA-GCGAGGCG      GCTAACCTCTTCAAT
 HCH_02279   0 NONE
 HCH_02293   8  68 278 2356914 .. 2356934 -  -6.8  -3.97368   CCGGTAAGGCATAAA            CTGGGGCA GTTTT TGCCCGAG            CCGCCTTTGCGTAGA
 HCH_02296   3  77  32 2358574 .. 2358593 -  -8.5  -4.14725   GAGTGAAACGAGAAA            GCCCGGC GTCTAA ACCGGGC             TTTTTTGATGGGGCT
 HCH_02306   1  41 196 2366367 .. 2366379 -  -2.6  -2.63073   CGCTTGCAACAACAG                GGGC TGATT ACCC                GTCAACGCTCTGCAG
 HCH_02316   2  55 124 2379340 .. 2379352 -  -4.8   -3.4574   CGGATCACGAAAAAG                CGGA AGTTA TCCG                TAAATAAGCTTCTCC
      aceA   5 100  33 2383106 .. 2383123 - -10.5  -5.80364   AGCCTAACAAAAAAA             GGCGACC TTGC GGCCGCC              TTTTTTCGGGGACTT
      infA   9 100 117 2403874 .. 2403888 -  -8.5  -5.37593   TTGGAAACTAAAAAA               GGGGC GATAA GCCCC               TTTTTTATTTCGCCT
      tal1   4 100  37 2413283 .. 2413306 -  -7.3  -5.63517   CGCGGAAATAAAAAA          GGCGGACCC GGATAG GGAACCGCC           TTTTTTATTAAGGAA
 HCH_02362   0 NONE
     comEA   4 100  18 2431238 .. 2431276 - -33.4  -2.74605   CTGCTTTAAAAGTTA   GGCCCCTCCGAGGCAGTA TAT TACTGCCTCGGAGGGGCC   TTCCGAATGCCTCAA
 HCH_02413   4  61 214 2468025 .. 2468062 -  -6.4  -3.54408   TGGTAGTGAAAGGAA  CAGCAAGCGTTACC-CGC GGTG ACGAGGTAATGC-TGCTG   AGTGAAGATCAGTCA
 HCH_02426   4  61  67 2479577 .. 2479591 -  -5.6  -3.85698   GGTGGCGGCGAGAAA               TCCGGG CGA CCGGGA               GTTGGCGGTGATCGA
 HCH_02451   2  54  21 2507031 .. 2507054 -  -6.6  -2.83701   TAAATACTGAGTACA          GGCTCCGC TGTGTTAG GCGGGGCC           TGAGCCGCCTTGATG
 HCH_02460   8  77 416 2515557 .. 2515581 -  -8.5  -4.19953   CACTCAAGGCGAAAA          TCGTCGGCGTC GTG GACGCCTATGA          CGCCATGACTTCCGC
 HCH_02466  13  63 430 2524019 .. 2524032 -  -3.7  -4.33153   GTGAAGACCAAGAAA               GCGCC TTCC GGCGA                TGGCCTGACCTGTAC
 HCH_02475   8 100  37 2533202 .. 2533237 -    -9  -5.03747   AAACGCTCTAAAAAA    GCCGGATT-ACCGTATG GCG CGCTCGGTGAATCCGGC    CTGGGCCTGAGCCGT
 HCH_02484   4  76 467 2543459 .. 2543469 -  -2.4  -5.30155   GGATCAATGAAAAAA                 TCGG CGA CCGC                 GTGCAGATAAATGAC
 HCH_10009   4  52 181 2546496 .. 2546509 -  -2.3  -3.93148   ATTACCCGAAAAATA               TCGGC TTTG GCAGA                GGCTACCACCAAAAA
 HCH_02489   5  95  21 2548846 .. 2548868 - -13.4  -3.90112   TGGCTTTTAATTAAA           GCCCACCGCA AAA CGCAGTGGGC           GCCAACCACTCCCAA
 HCH_02508   0 NONE
 HCH_02512   5 100  20 2574206 .. 2574228 - -16.3  -4.10795   TTAAAAAAAGGGAAA           GCGTCCGCC TGTGC GGCGGACGC           GAACTTTCTGACCCG
 HCH_02516   8  64 120 2578240 .. 2578254 -  -5.6  -4.13767   TTGCGGAGTGGAAAA               TGGCGG TGT CAGCCA               TGTTTTCCGATGAGG
 HCH_02529  11 100  39 2593042 .. 2593059 -  -9.1   -4.8622   CTGCGCAATGAAAAA             GCCGCTC TGCT AAGCGGC              TTTTTCATGCTGGGG
 HCH_02532   7 100  19 2597684 .. 2597700 - -10.8  -5.85425   TAAAGAAATAAAAAA              GGCGCC GTTGA GGCGCC              TTCAGAAAATCTTAT
 HCH_02536   4  60 312 2600220 .. 2600232 -  -3.3  -4.19276   CCAAAATTCTTAAAA                CGGTG AAA CACAG                TGGCGCTGCAACCAC
 HCH_02541   8  52 332 2604296 .. 2604312 -  -5.9  -2.78609   CACTTAATAAAAATG              TGGTTTA AAA CAAACCA              GTACATACCTTATGT
 HCH_02555   3  63 182 2619153 .. 2619188 -  -6.8  -3.72893   TATTCCGTCACCAAA    GGCGA-TCGCAAGCCCA GCA CGGGGCTGGGACTCGCC    ATTTGTCACGGCATG
 HCH_02562   5  45 450 2627959 .. 2627973 -  -2.8  -3.09718   GAAGGTGGAAAATTA               GCTAAT TCC AATAGC               CGTAAAGGGCGAGGC
 HCH_02562   5  45 374 2628035 .. 2628049 -  -2.7  -3.10098   ACGAGCTGAAAATGA               CGGCG AACTA CGCCT               ACCAGCGCGCTACAG
 HCH_02573   9  76 145 2638950 .. 2638961 -  -2.2  -5.24531   ATGCGGGAGAAAAAA                CTCC TGCT GGAA                 GTGCTGAGCGAAGGA
 HCH_02591   7 100  31 2657200 .. 2657214 - -12.8  -5.31275   GGTCATCATAAAAAA               GGGCCC ATT GGGCCC               TTTTGCGCATACCGT
 HCH_02605   7 100   5 2675641 .. 2675669 - -18.9  -3.29511   CGCATCTGCCGATAA        GCGCCCGCCCA TAATGAT TGGGCGGGCGC        TTGCTCAGGACTCCG
      cysK   5  86   9 2690885 .. 2690904 - -12.1  -3.52234   CCAAGAAAGTTATAA            CGCCGGC GCAAAG GCCGGCG             CTTGTTGTTTACTGC
 HCH_02636  12  78 326 2703635 .. 2703651 -  -2.2  -5.24551   TCAAATCAATAAAAA              TGGCAA ACCGG TTGCCG              TAGTTATCTCCATGG
 HCH_02642   8  71  12 2705639 .. 2705670 -  -2.9  -4.87665   TTTTATGGAGAAAAA      TGAGCGGCGGA TGTAATGAAG TCGGCCGCTCT       TGGCAGGCGAATCAG
 HCH_02655   7 100 108 2723163 .. 2723179 -  -9.4  -5.42131   TAAGGAGACAAAAAA              GCAGGG ACAAG CCCTGC              AAGAGAATTCGAAAT
      pabB   0 NONE
 HCH_02667   7 100  12 2734084 .. 2734102 - -13.2  -5.63517   TCCGCAAATAAAAAA             GCTCACTG GGT CAGTGAGC             TTTTTGCGCTTCTAC
 HCH_02672   8  93  17 2740775 .. 2740794 -   -15  -3.61398   GGGCTTTCTCAATAA            GGGCGCGT AATG ACGCGCCC             TCTCATGACGCTACT
 HCH_02682   3 100  40 2750579 .. 2750595 - -10.8  -5.72207   TTGAAATTAAAAAAA              GCGGGG TATTT CCCCGC              TTTTTTCGTCACGCC
 HCH_02696   2  43 101 2765899 .. 2765914 -  -3.2  -2.77658   CACGACATTCAATTA              TCCCAC TATG GCGGAA               GCCTATCGGGTTGCG
 HCH_02713   7 100  28 2782078 .. 2782093 -  -8.2  -5.79595   CGTCAAAATAAAAAA              GCGCGA GAAT CCGCGC               TTTTTTGTGTGCTGG
 HCH_02722   3  52 294 2791901 .. 2791926 -  -4.1  -3.54543   AGGGACGCGCCCAAA         TTGAAC-CCGGA TAA TCCAAAGTTCAA         GTTGGTTATAGCAGT
 HCH_02725   4  60 262 2797276 .. 2797288 -  -7.7  -3.07013   GAGGGCCGGAAGAGA                TCGTC GAA GACGA                GATTACGGGCCAGTT
      wcaK   3  54 220 2804171 .. 2804188 -  -5.6  -3.32294   CGAAATGTGGGATAA             GGTATC TCCCTT GATACC              TAAGGCTCTTAAAAA
 HCH_10010   3  50 163 2810583 .. 2810595 -  -4.1  -3.40307   TTCAGGTAACAAAAG                TCCAA GAG CTGGA                AAAAACGAAAAGTGG
 HCH_02747   4 100  50 2823537 .. 2823556 -  -9.2  -5.27335   CTTTGCAAATAAAAA            GGGGCGCT TTTG AGCGCCCT             TATTTTTGTGTGGCG
 HCH_02765   5  69 344 2842601 .. 2842613 -  -9.1  -3.32963   ACGCGTACGCGAGAA                GTCGC AGA GCGAC                TGGCGAGCCATCATG
 HCH_02768   3  95 130 2845611 .. 2845643 - -15.1  -2.77899   CGGTTTTATTAATCA      GGCAGACAAATAG AAGGAAG CTATTTGTCTGCC      TGGTGACCCCAGGCG
 HCH_02781   3  75  60 2871533 .. 2871552 -  -7.8  -4.17274   AACGAAAGAAGTAAA            GCCGGCTA GCAA TAGTCGGC             TTTTTTCGTTGGGTA
 HCH_02792  10  93 296 2885875 .. 2885899 -  -8.5  -5.09225   ACTTCACGCAAAAAA          CCGGAAACAGA CTT CCCGCTCCCGG          CGTTATTCTGCAAAG
 HCH_02795   6  86  32 2889275 .. 2889296 - -12.3  -3.53164   AGAGTAGTGAGAGAA           TGAGACGGC TCAC GCCGTCCCA            TTACTTTGAGGTATA
 HCH_02800   5 100  61 2894237 .. 2894262 - -13.2  -4.57569   TTACTTCCTGAAAAA         GCCCCGCGTG GATGGG CGCGCGGGGC          TTTAAGGCATCCTGC
 HCH_02803   3  55  39 2898058 .. 2898071 -  -4.5  -3.49086   ACAGAATTACTACAA               GACCG AACG CAGTC                AGCATCAACTCTGGA
 HCH_02809   7  60 387 2906221 .. 2906240 -  -3.5  -4.18259   AAACGCGAAAAAATA            CCGGC GATACTTGGG GCCGG             CCGTCGCCTCCCACG
 HCH_02825   5  55 464 2922453 .. 2922469 -  -5.8  -3.09878   GCGACCCAGTGAAGA              CACCGG TTATC CCGATG              ATTATTTCGACCCCG
 HCH_02833   4  59 184 2930072 .. 2930089 -  -6.3  -3.28924   GATGTGCTTCCAGAA             GAGTTAC AGGG GCAACTC              ACAAGGGTTGGAGTG
 HCH_02835   1  41 101 2931328 .. 2931342 -  -2.8  -2.71731   CTGAGTTGCCAAGCA               GTGTTT ATG AAACTC               ACATGTTTAGCACAT
 HCH_02841   3  50  79 2934868 .. 2934879 -  -2.2  -3.65314   GCCAAGTCGGAAGAA                GCAT GCAG ACGC                 GCGGCTGAGCTAGAG
 HCH_02882   3  56  49 2964288 .. 2964304 -  -5.1  -3.53094   GTTAAATCAATAATA              TATGACG CTG CGCCACA              AGTGCCACAGGTTTA
 HCH_02915   6  66  11 2990283 .. 2990308 -  -9.7  -2.67441   GAAGCTATGAGAGGA         GCGGCGCCT GTTTCTCA AGACGCCGC          CGAAACTGAATCAGC
 HCH_02920   8  65 134 2994758 .. 2994790 -  -9.2  -2.78547   GTACCTTATTAATCA      GGCGGACAAATAGC GTCCT GCTATTTGTCTGCA      ACGCCAGGGCCTGCG
 HCH_02927   4  50 133 3000417 .. 3000429 -  -3.3  -3.59984   TGAAAAGCGAGAGAA                TGGCG GAC CGCAA                TATCAGCTTCCTCCG
 HCH_02939   6  52 442 3007312 .. 3007323 -  -2.2  -3.92075   ATCGCCATGGATAAA                GACC CGGA AGTC                 ACCCGTTACATCCCA
 HCH_02947   1  39 252 3014739 .. 3014752 -  -2.3  -2.58544   TGCGACGTTGATAAC               GACGC CCTT GCTTC                TGTGTCGCATAGGGG
 HCH_02971   4  67 354 3076181 .. 3076200 -    -7  -3.78953   ACCCGCACGAGGAAA            GCTGGCGC TACG GCGCCTAC             GAGGCCTTTGACTGC
 HCH_02982   7  77 120 3088422 .. 3088432 -  -8.2  -4.30576   TTTCCATGACGAAAA                 CGCC GCC GGCG                 CCTGGAAAATTCAGG
 HCH_02986   7  68 191 3094315 .. 3094327 -  -7.7  -3.70773   CGGCACATTCAATAA                CTGGA ATG TCCAG                GCCGGGGATCAGCTG
 HCH_02996   9  68 214 3100844 .. 3100872 -  -9.6  -2.76093   ACTTCAAGAAACTGA        TTGGCGATACGC CTCAC GCGTACCGGCAA        GCCAAAAATTTAACC
 HCH_02996   9  68  49 3101013 .. 3101037 -   -10  -2.90763   GCGATAGCGCATACA          GCGATCTGGC GGCGG GCCAGATCGA          TTCGAGAAACGCAGA
 HCH_03000   2  58 443 3102589 .. 3102601 -  -3.3  -4.09243   GATACCGGTCCAAAA                GTCCA AGT TGGGC                GGATTCTGAATATTC
 HCH_03025   3  53 130 3125026 .. 3125038 -  -3.4  -3.71649   TTTTCAAATCCGAAA                GTAC TTCTT GTAC                CTCTGATAGGCATTG
 HCH_03037   4  78 -17 3134638 .. 3134663 - -11.9  -3.03124   GGGCATGCTGGAATA         GACCGCAATCA CCAC TGATAGCGGTC          AATGCGTTCGCCTTC
 HCH_03048   5  82 331 3148422 .. 3148444 -   -12   -3.1811   CCTGGTACAAGAAAG           CCTTTCCGGC AGC GCAGGAAAGG           GTTGTTGATGGGTTT
 HCH_03053   5  61 294 3150932 .. 3150943 -  -2.2    -4.431   TACGCAGGGACAAAA                GACC CAGC AGTC                 CTTCTCAGGCTCAAT
 HCH_03057   5  66 454 3154707 .. 3154719 -  -9.1  -3.01712   TCTGCCCCCGGAATA                CGCCA GGA TGGCG                GCGCAAAATCCGCAT
 HCH_03069   7  76   2 3164455 .. 3164499 - -11.5  -2.76055   CTAATAGATACATGA GCCTATCAGGACATCCACTTT AAT AAAGTGGATGTCCTTTTTGGT TTTAATTCTTCTTGC
 HCH_03080   8  59 127 3174801 .. 3174813 -  -5.5  -3.66666   TTTAAAACGCTGAAA                GCCAG TGC CTAGC                TGCGCTGGTTTCTTG
 HCH_10012   4  62 160 3194520 .. 3194538 -    -3  -4.41348   CTTTGTGCAAACAAA             TTCAGGGG GCG CTCCTGAT             TCGCAGCGAAAATTT
 HCH_03107   7  66  68 3202553 .. 3202573 -  -9.7  -2.53641   TAACTTATGAGTAAC            GGGCCTG ACCTGTG CAGGCCC            TGTCGTTGCAGACAA
 HCH_03119   2  55 321 3212951 .. 3212967 -  -5.9  -3.24232   GTTGCCTGAAACATA              TGAAAGA TTG TCTCTCA              ATGGAGTGCAGTGGT
 HCH_03136   4 100  39 3229365 .. 3229399 - -11.6  -5.01497   ATCAGGAGATAAAAA    TGGCCTCCCTGAGTC ATGTGA GA-TCAGGAAGGCCA     TTTGTGCAGAGCGTC
 HCH_03148   5  66 292 3240096 .. 3240106 -  -3.2  -4.48823   AATCAATTCAGAAAA                 GCCT ATG AAGC                 GCATCCACAAGCGCG
 HCH_03153   7  64 180 3243132 .. 3243154 -  -8.4  -3.16742   GTTAACCTGCATCAA           CGGAAAGATG CGC CAACTCTCCG           AACTGGAAAGCGACA
 HCH_03162   8  65 327 3253537 .. 3253549 -  -2.6  -4.52589   CTTTGTGATAGAAAA                CGCC AGAAA AGCG                AATGACGGCGTAATT
 HCH_03169   8  95 179 3261732 .. 3261742 -  -8.2    -5.252   CAGCGCGACAAAAAA                 GCCG CGT CGGC                 GTTGCTGAAAAAGCA
 HCH_03182   6  62 361 3273653 .. 3273665 -  -4.7  -4.08767   CCGACGTCGCCAAAA                CCCGC ACC GCCGG                CGCGCAGAAACGCCT
 HCH_03188   5  78 264 3279276 .. 3279319 -  -7.9  -4.43012   ATTTGAATATTAAAA CTGCTCGGCGCGATGGGTG TTCGCT CACCCGAAGCGCCTAGCCG CAATCTTTTTAGTCT
 HCH_03198   2  61 -34 3302138 .. 3302150 -  -6.2  -3.73224   TTACGTTCCACCAAA                GCCG CCTCC CGGC                AAACCTCCAATAACG
 HCH_03200   8  85 280 3303514 .. 3303533 - -13.6  -2.80612   TGGAATGTTAATAAT            CAGGCGCA TGGA TGCGCCTG             CGCGGCGGCTAGCCG
 HCH_03208   4 100  25 3309254 .. 3309277 - -14.6  -4.11484   GCCAAGCCGTCAAAA          CGCCTGTCCA TATC CGGACAGGCG           TTGTTCGTTACGGAA
 HCH_03222   6  90  13 3325558 .. 3325602 - -12.9  -3.76232   CTTCTAAACAGATAA TCATCGGGGGC-GGCAGGTA CTGCTC TTCCTGCATGCCCCCGACGA AATAACCCCTTATTA
 HCH_03237   7  73 -41 3336213 .. 3336230 -  -4.9  -4.72272   TTCCCCCACCAAAAA             GTCAAAA ACGG TTCTGAC              TCTCAGGTTCATTTT
 HCH_03260   1  45 403 3356471 .. 3356483 -  -3.5  -3.01361   AGAAAAATTAATAAG                TAAAA AAC TTTTA                TTTTTCCGCTTATCA
 HCH_03273   5  80  43 3367144 .. 3367164 - -12.5  -2.87344   GAGCCGCGGGAGACA            GGGCCTGAC ATG GGCAGGCCC            TGTCGTTGCAGACAA
 HCH_03293   5  68  65 3383444 .. 3383459 -  -3.9  -4.54047   TCACGTGAGAGAAAA              CGCGG GGCTAG CCGCA               ACCAAAGAGACTGTT
 HCH_03303   3 100  21 3392724 .. 3392749 -  -9.7  -4.72272   TGTCGCGACTAAAAA         GCCCCGCTGAA ACCG TTCAGAAGGGC          TTTCCCGCAGTCATT
 HCH_03322   7  69 115 3416082 .. 3416103 - -10.1  -2.73364   TTGGCATGTTAATGA           TCAGGCGCA TGGA TGCGCCTGC            GCGGCGGCAAGCCGC
 HCH_03326   1  55 180 3419599 .. 3419610 -  -2.2  -4.09556   GACACGCAAAGCAAA                GC-CG AAG CGCGC                ATGTCCGGACGACCG
 HCH_03336   5 100   7 3429413 .. 3429434 - -17.3  -2.90075   TTGTCTGCAACGACA           GGGCCTGCG CATG CGCAGGCCC            TCAAATCTACCGAGG
 HCH_03342   4  57 382 3434215 .. 3434226 -  -5.8  -3.36569   CCAAGGCGGCAAAGA                TGGC AGGC GCCA                 GAAAAGTGGGACTGG
 HCH_03345   4  54 194 3436860 .. 3436899 -  -6.7  -2.82104   AAATATTACGAATGA TGAATC-CGGAAAAACGAG CGAT CTC-TTTTTCCGTGTTTCA  CATGGCTGGCATGAC
 HCH_03350   2  59 197 3439023 .. 3439034 -  -5.8  -3.53811   CTTAGCTTGGTTAAA                GACG GCGT CGTC                 AGGCGAATTATCGAA
 HCH_03353   4  58  27 3441472 .. 3441486 -  -3.6  -4.07568   CGCGCTGGCGTAAAA               CAAAAT TAG ATTCTG               TTCCGCACCGTACAG
 HCH_03359   5  59  94 3447729 .. 3447748 -  -4.8  -3.84887   ATAAAATCGACGAAA            GCACCCGC TATG GCGGCGGC             AGTCGCACGGCTAGC
 HCH_03368   2  47  38 3453434 .. 3453447 -  -3.1  -3.35798   ATGGCGGACGTAGAA               GACTGG TAA CC-GTC               AGCTCACGCCTGGCC
 HCH_03375  14  71 186 3459583 .. 3459600 -  -6.9  -4.20367   CCCCCGAAGAAATAA             CGCCCTC GCCA GAGGGTG              ACGATGTTCTCGACG
 HCH_03403   3  69 145 3494225 .. 3494243 -  -5.2  -4.32402   GCCCAAGCAAAAGAA             TAGCCCTC TCT GAAGGCTC             CGCAATTCAACCATT
 HCH_03410   8  61 452 3501562 .. 3501594 -  -6.3  -3.53343   AACTGGGTGTCCAAA     GAACGCCTGGGCCG CAAAAC CGGCC-AGGGATTC      TATGAATACAAAGAC
 HCH_03413   2  61 128 3506244 .. 3506258 -  -5.6  -3.87584   AACTACAAGGAAGAA               CTGCCC AAG GTGCAG               TGGGAGTGAGTGTCA
 HCH_03433   3  64 381 3526694 .. 3526704 -  -4.6  -4.26461   AGGAACTCAAAACAA                 GACC GGA GGCC                 CCCGTCCAGGTTCGG
 HCH_03438  11  63  52 3531738 .. 3531762 -  -9.3  -2.53876   TTTCAGGTTAAGCGA          CAGGACCTG CGCAGGT CAGGCCCTG          TCTTTCGCGGCTTGT
 HCH_03461   9  66  23 3583254 .. 3583297 -  -7.6  -3.61517   ACGTCTCGCTAACAA GTCCACTCAAGGAGACC AGCGCTGAATG GGTCTTCTTGAGTGG-C TGCACCGCCAGCGCA
 HCH_03510  14  95 164 3658776 .. 3658800 - -15.7  -2.71011   ATTTGTCTGCAACGA          CAGGGCCTGCC CAT GTCAGGCCCTG          TCTCCCGCGGCTAAC
 HCH_03516  10  69 296 3665294 .. 3665305 -  -5.8   -4.1552   GAGTTCGCCAACAAA                CTGC AAAT GCAG                 GGCATGGATAAACTC
 HCH_03521   8  76  12 3668267 .. 3668288 - -10.9  -3.21099   CCCTGCTATTATTAA           TCAGACGCA TCCA TGCGCCTGA            TTATTAACATGTCAA
 HCH_03535   3  52  65 3684244 .. 3684265 -  -5.2  -3.17146   GGTCGCGACAACACA           GAAGC-CTG ACTAG CAGAGCTTC           CTTAAGCTCTGCTCT
 HCH_03538   6  62  34 3686817 .. 3686828 -  -7.2  -3.38201   GAATAGCTGGAAATA                CCCC AATT GGGG                 GCGCTTTCAGGTCAG
 HCH_03546   4  63  21 3693738 .. 3693752 -  -2.2   -4.5493   ATTTAAATAAAATAA               CATATT AGA AATATA               TCTTGACACAATGAA
 HCH_03580   7  61 338 3719818 .. 3719834 -  -6.5  -3.55563   ATGTGATTGCTCAAA              GCCCTCA CTT TGATGGC              TACGATATTATTGCC
 HCH_03607   3  66  -3 3746193 .. 3746205 -  -3.4  -4.63928   ATACGATCCGAAAAA                CTGA GCGGG TCAG                CCCTGTCTGTAACGG
 HCH_03612   2  70 230 3748881 .. 3748904 -    -8  -3.92522   CTGCAACCTTACAAA          GGCAGGCCCC TTAA AGGGCTCGCC           AAAAGGTTTGTGGAG
 HCH_03625   5  93 226 3765832 .. 3765842 -  -4.6  -5.47159   TGGAAGAAATAAAAA                 GCCC AAT GAGC                 CGACTTTCTCTCATG
 HCH_03628   2  46  90 3769961 .. 3769973 -  -4.8  -2.53876   GGTTACTCTAAGCGA                CGCA GTTGT TGCG                CCAACTAGCGTTCAA
 HCH_03647   5  59  69 3789079 .. 3789108 -  -7.8  -2.79831   CGCAGCGCAAAATAG       TCTGCGTCGTCG TATTGG CGATGGCGCAGA        TGACCAGAAAATGTA
 HCH_03658   3  63 152 3802704 .. 3802714 -  -3.2  -4.46212   GCGTCTATCACAAAA                 GCTG CTC CAAC                 GGTTCTATCGATGCA
       phy   2  46 462 3805657 .. 3805675 -  -4.5  -2.70936   CCATGAAGGAGAGGA             CGTGTGG GAAAA CCACAAG             CGACACCCTCACCCC
 HCH_03676   2  47 318 3821618 .. 3821628 -  -4.6  -2.91276   GGTGCTGTCACAAAG                 CGCC GAC GGCA                 AAGTAGGCAAAGTTC
 HCH_03703   6  73 262 3848678 .. 3848701 -  -4.6  -4.74285   AGCGACAACATAAAA          CCGCCTTCCAG GTT CTGGAAGA-GA          CGCTGGATGAGCTGG
 HCH_03716   9  63 369 3861340 .. 3861356 -  -2.2  -4.56597   CCCTGGCGGCAAAAA              CGCCTT CACTC AAGGCC              GTGGCGCAGCAGTAG
 HCH_03721   3  66 416 3865734 .. 3865768 -  -7.7  -3.53012   TGGCCGCCGGGCAAA    GCGGCAACGCCGGCGC CCAG GCGCTGGCGGTGAC-C     ATGCGTGGTTTGATT
 HCH_03721   3  66 415 3865735 .. 3865769 -  -9.9  -2.71712   GGCCGCCGGGCAAAG    CGG-CAACGCCGGCGC CCAG GCGCTGGCGGTGACCA     TGCGTGGTTTGATTC
 HCH_03732   6  73 462 3870936 .. 3870946 -  -8.2  -3.90741   CAGAAATAAAACCAA                 CGCC AAC GGCG                 CTTTCCAGGCTCCCT
 HCH_03745   5  66  52 3883766 .. 3883788 -  -7.6  -3.49475   TTCAGTTTTAGATAA           CCGAAGCGGC TTA ACCGCCTTGG           TTTTCTTAACAAGAG
 HCH_03757   4  59  97 3892036 .. 3892059 -    -8  -2.90227   CGCCAATGATCAAAG          CGTCCAGAGG TATG CCGCTGGGCG           GGTGGCGCACGCTGA
 HCH_03761   4  77 105 3897816 .. 3897839 -  -6.7  -4.58685   AAAGCGGTGGAAAAA          CAGCTGGAG GAAGAA CTCAAGCTG           CATGAAGACCACGCC
 HCH_03794   5  54 414 3929510 .. 3929525 -  -2.4  -3.92324   GCCGGGAAGATGAAA              GCGCCG TAAA CGAAGC               CATGATCAATACCGG
 HCH_03809   5  64 286 3947532 .. 3947570 -  -8.8  -3.23637   AATATATGAATTGAA   GCGCTACCCCTGAGTGCT CGC AACACCCAGAGGCAGCTA   ACCACAAAAGACTTA
 HCH_03809   5  64 220 3947619 .. 3947636 -  -7.7  -3.41527   TAAGCCGCATGATAA             GCCAGAGC GTC GCTC-GGC             TAAAGTAAAATCTGC
 HCH_03814  10  83 290 3949948 .. 3949961 -  -9.5   -4.2772   GCCAATGAATATAAA               GGCGC TTAT GCGCC                TTCACCTTTTCATAA
 HCH_03824   3  56 427 3967315 .. 3967331 -  -5.1   -3.5525   ATAGAGCTGCCCAAA              GAAGTGA AAA CCACCTC              ATTCTGTTCCATCAT
 HCH_03837   4 100  73 3974751 .. 3974778 - -14.8  -4.07687   AGGCCGGGTGGAAAA        GCTGCCGCAGGG TACG CCCTGCAGCGGC         TGCACCCTATGCGAT
 HCH_03865  10 100 120 4007466 .. 4007494 - -16.1  -2.72144   CTATTTGTCTGAAAC        GACAGGGCCTG CACAGGT CAGGCCCTGTC        TCCCGCGGCTAACCG
 HCH_03871  12  78 -33 4016760 .. 4016784 - -12.2  -2.68071   TGGAAGCTAAACCGA         GCGGACTGCCC CCGG GGGCAGTCC-C          AGCCATTTCTTAAAT
 HCH_03877   9  77 295 4022960 .. 4022981 -  -6.7    -4.652   AAACGAGGCGAAAAA           GCTGAGATTC ACA GAAT-TCAGC           GCCGCCCAGTCCGCC
 HCH_03901   2  50 102 4041026 .. 4041036 -  -3.2  -3.54307   AATACCTTCTCGAAA                 CCGA ATA TCAG                 ACTCGCACCCTTAAA
 HCH_03907   3  76 472 4051845 .. 4051858 -  -9.5  -3.78775   CGGTGCATGACCAAA               GCGGC CACG GCCGC                GATGCGGTCCTGGCT
 HCH_03915   5  71  -4 4059851 .. 4059868 -  -5.7  -4.28187   AAACAATAAACCAAA             TATGAAA ACGT TTTCATA              TCGGCGCCAATTTTT
       gor   9  73 474 4068430 .. 4068442 - -10.5  -3.20348   CGGATCAACATGGAA                CGCCG CAG CGGCG                GGACCGATTCCGCAG
 HCH_03940   5  59 229 4081387 .. 4081397 -  -6.8  -3.34962   GCTGATACTGGACAA                 CCTG ATC CAGG                 AAATCCGCTCCGGCT
 HCH_03940   5  59 204 4081401 .. 4081422 -  -5.1  -3.76402   ACCTGATCCAGGAAA           TC-CGCTCCG GCT CTGAGCGCGA           CGACCTCTACCCCAT
 HCH_03949   7  91  16 4090975 .. 4091000 - -14.7  -3.26712   AGCCTGAAGAAGAGA         TCCCTCCCCGG AGGA CTGGGGAGGGA          GTATTCAAAACTGGC
 HCH_03957   2 100  51 4098188 .. 4098203 - -11.8   -5.0538   CCCGACTGCAAAAAA              GCCGGC TCAC GCCGGC               TTTTTTATTTCTGTT
 HCH_03971   2  44 242 4113584 .. 4113598 -  -4.2  -2.55803   AAAAGCATGAGGAAG               TGGAGA GAT TCGCCA               AGCGCGTCAATGAGC
 HCH_03982   8  91 -42 4121437 .. 4121466 - -13.5  -3.59262   TTCTAGACCTCCAAA       GCCGCTCCCAGAC TTCT GTCTCGGGGCGGC        GCGCCGAATAAACGC
      moaA   7  54 462 4126510 .. 4126520 -  -5.4  -3.38036   CCAATGAAACTAACA                 TTCC AAA GGAA                 GTCGATGAAGACTGC
 HCH_04001   3  51 448 4138438 .. 4138496 -  -5.7  -2.57931   GTCAGCCCGGACAAT CGGGCGACCATCATCGACTTCGGCTCCG TCTA CGTTGCCGGCGTCGCCGA-GGTCTTCCG CCCCCTGGAGCATAT
 HCH_04017   7 100  25 4157473 .. 4157491 -   -16  -2.79175   AAGCTTGATGCAAAT             GCGGCGGT CAT ACCGCCGC             CCTTATCACTCGCCC
 HCH_04020   7 100  72 4160258 .. 4160275 - -14.1   -5.4505   CCCCCCAATAAAAAA             GCGCGCC CTAA GGCGCGC              CAAGGTAAAGGTTCC
 HCH_04023   7 100  17 4164278 .. 4164301 - -12.4  -5.07275   GTAGATATAGAAAAA          CAGCGGAGCC ATGT GGGTCCGCTG           TCAATAGCGGATGGG
 HCH_04038   8  68 448 4182703 .. 4182725 -  -2.7  -4.77157   TGAAGCTATGAAAAA          GGACG-CG GATGAACA CGTCGTCC           TCGGCAATCTCAGCG
 HCH_04045   5  60  20 4190906 .. 4190919 -  -8.1  -3.05463   ACCCGCCTTATTGAA               GCGTC TGGC GACGC                TCCATGTAACATTGA
 HCH_04057   4  53 152 4199490 .. 4199503 -  -3.7  -3.61715   GATGGCTCTGAACAA               CGCGG ATAT CAGCG                CAATGCAGCAGTTTA
 HCH_04062   5  46 308 4203054 .. 4203089 -  -4.8  -2.61322   ACATTCTTCAAATAT    GTAGTTGACTGATCTTA TAA CATGCTCAGTCAACT-C    TACTTCGACAATATC
 HCH_04124   5  77  20 4264929 .. 4264956 - -10.6  -3.54129   GACACTGTCCCTAAA        GGGCTCAGAAAC TTTG ATCCCTGAGCCC         AGCACGATCTATCTT
 HCH_04137   2  48 252 4279123 .. 4279138 -    -4   -3.1364   TACCCAATCAGTCAA              GATCAA TCGC CTGATC               TACCTCACTCAATTC
 HCH_04142   6  53 -28 4282037 .. 4282059 -  -3.3  -3.68359   TTCGTAAAATCACAA           CGACAACGC CTTCC GCACCGCCG           CCAATAATGTCTCCG
 HCH_04144   8  54  39 4284043 .. 4284064 -  -5.2  -3.34013   GACTGGCGCAAGCAA           CGCCATCGT GTACA ACGATG-CG           CTGCGTCATAAACAA
 HCH_04159   6 100  36 4294949 .. 4294964 - -11.8  -4.74917   ATCAAACAGAGAAAA              GCCCCC GATC GGGGGC               TTGCTCAGGCGTACA
 HCH_04167   3  52  54 4304098 .. 4304112 -  -5.6  -3.15257   TTTCAAATACAGATA               TGGCGG TGG CAGCCA               CGAACAACGCACACA
 HCH_04173   6 100  44 4312458 .. 4312481 - -11.7  -5.30616   CTACCCAAAGAAAAA          GCCGGACGC GATTAA ACGTCCGGC           TTTTTACTTTAGGGC
 HCH_04176   6  55 442 4316479 .. 4316493 -  -3.4  -3.87994   AGTTATTTCGAGAAA               GCCATC GTC GCCGGC               AGCACCAACGCTTTG
 HCH_04180   2 100  45 4319641 .. 4319668 - -16.3  -4.84527   TGCAGACATTAAAAA        GCCCGCGGCGA TCATTG TCACCGCGGGC         TTGTTTATCTCTACT
 HCH_04187   8  70  -2 4328526 .. 4328543 -  -9.9  -3.18582   CAGCTCATTGAGGAA             TAGCGTC TCAG GACGCTA              TTCCTCCCCTAAACG
 HCH_04197   6  82  12 4339847 .. 4339871 - -11.4  -3.31144   CGGCGATCTTGATAA          CCGGTCGTCG CTTAT CGACGACCTG          TCAGTGCTTCACTAG
 HCH_04200   5 100 265 4342378 .. 4342425 - -17.3  -3.64765   AAGAACAACAACTAA GGAGC-CTGCGAAA-GC-GCTGGC CAA ACCAGCCGCGTTTCGCAGAGCTCC GCAAAGAGTCCTACA
 HCH_04207   6  85 164 4346382 .. 4346411 -  -7.7  -4.68908   GCGAGGCAAAACAAA       GGCGTCGCCAAAA TAAG CTGCGGCGTCGCC        AGAGAAAACGCTGCG
 HCH_04220   8 100  29 4357427 .. 4357442 - -11.8  -5.64421   ACCTGAAATAAAAAA              GGCCGC GACT GCGGCC               TTTTTTAGGCTTGGA
 HCH_04225   5  69 146 4362003 .. 4362035 -    -9  -3.28791   ACCCGCTTCGCACAA      GCCACCACCGCCGC CAATC GCAGCACCGGCGGC      TCCGGCCTTGGCCTC
 HCH_04242   0 NONE
 HCH_04256   9  66 404 4401811 .. 4401823 -  -9.1  -3.08996   GATGCCGATGGAAGA                CGCCA ATG TGGCG                TTTTTCACGCTCAAC
      lipH   4  50  16 4404267 .. 4404301 -    -5  -3.14026   GATATTGAGATTGAA    GC-GGTGG-TGGCGCT TTAAC AACGCCATCCGCCCGC    AACCATGATAGCCGG
 HCH_04277   6  73 462 4423020 .. 4423045 -  -9.7  -3.39482   CAATATCAGCCAGAA         CGCCAAGGAAG TGTA CTTTCTCGGCG          CCTTTCTGGCGGGCG
 HCH_04284   6  75 281 4431341 .. 4431375 -  -3.4  -5.14563   GCTTTCAGCAAAAAA     GCCGCCACGCTCATCA CGT CAATGAGCGAGTCAGA     AATAGAGGTAGTTCC
 HCH_04293   3  79  20 4436721 .. 4436751 -  -9.7  -3.84712   CAATGTGACAGTAAA       TGGCATGCCGCCA GACTA TCGCGCCATGCCA       AGCCTTCGCCATACG
 HCH_04307   5  48 269 4452856 .. 4452873 -  -4.1  -3.21924   GTATCGGCCAGAACA             GTAGAGG ATGG CCTTTAC              ATTACGATCGAAGAC
 HCH_04311   6  85  41 4459002 .. 4459019 -  -4.8   -5.4756   AACGCCAATAAAAAA             GAGGCC GTCCAA GACCTC              TTTTTTTCTTAAGCG
 HCH_04317   5 100  18 4464021 .. 4464045 - -13.7  -4.21275   CGAATGTATTTAAAA          GAAGGTGAGTA TTG CACTCACCTTC          TTAACTTAAGACTGG
 HCH_04323   7  79  71 4471351 .. 4471366 -  -3.2  -5.24129   GCGCGCCAGAAAAAA              CCAGTA CGTC TGCTGG               GAATGGGAGTCAGAC
 HCH_04331   4  88  74 4479476 .. 4479500 - -12.2  -3.75153   TTGCGTCAACTGAAA          GACAGCGGTC TGCTC GACCGCTATC          TGGAGGACTCTCGAC
 HCH_04355   6  71 146 4501144 .. 4501159 -  -4.6  -4.63172   GATCAAAGTAGAAAA              CACGGC TCGC GGCGTG               CGCTTCGCGATTGGG
 HCH_04361   5 100   8 4506608 .. 4506636 - -15.3  -3.56704   GCTGGAGGAAATCAA        GGCGGCGCTACTC AGC GAGTAGCGCCATC        AGCGCGCTTACTGCA
 HCH_04377   4  63  13 4518370 .. 4518407 -  -6.3  -3.67188   ATTCAGCTGAAAATA   CCGCCTTGCTGTA-TCTC AAA GAAAGCACAGGAGGGCGG   TTAGCGACGCACTTA
 HCH_04382   7 100  67 4521199 .. 4521222 - -18.2  -2.55874   ATAGACATGAGCAAG          GCCCGAAGCC TCAC GGCTTCGGGC           TTTTTCTCGCTGTCA
 HCH_04399   5  48 198 4533257 .. 4533269 -  -3.3  -3.42407   AGAAACTGGAAAAAG                CGCCA GTC TGGAG                ACCGTTAAACGGAAC
 HCH_04406   4  80 143 4540389 .. 4540399 -  -6.8  -4.70659   GGCGACAGTGAAAAA                 TGCG GAC CGCA                 TCGCCGTATTGAATC
 HCH_04425   7  73  47 4556517 .. 4556531 -  -4.9  -4.77567   ATGTGTACAACAAAA               CCCAC TATGT GCGGG               GGACGAGTCATTGAC
 HCH_04428   6  59 -36 4558638 .. 4558653 -  -5.4  -3.70902   CTGCTTACACTTAAA              CAACAG CATA CTGTCG               TATAAGTAGCTGTTT
 HCH_04452   4  84  14 4581358 .. 4581393 - -13.2  -2.64274   AGTGTTGGAAAGCTA    GGATTATCGCCGCCGG AACC CCGGCGGCGTTTATAC     GCAAGAAACGGTATT
 HCH_04489   6  61 335 4618270 .. 4618280 -  -2.4  -4.46212   CTGCGCAGTACAAAA                 CGTG TTG CCCG                 CCGCGGACAGAGGCG
 HCH_04499   5  95  13 4627867 .. 4627893 - -12.3  -4.24002   CGCCAAATCGGAAAA        CGGCCAGGGGAG CATA CTCCCCCGG-CG         CCTGGCGATTACTTA
 HCH_04506  14  95  80 4636719 .. 4636743 - -15.7  -2.71011   ATTTGTCTGCAACTA          CAGGGCCTGCC CAT GTCAGGCCCTG          TCTCCCGCGGCTCTT
 HCH_04528   0 NONE
 HCH_04572   9  70 445 4691389 .. 4691403 -  -7.8  -3.81516   GAAAATTATCAAGAA               GGTGAG AAG CCCACC               TTTCATGAGATACGT
 HCH_04605   2  42 204 4727131 .. 4727143 -  -2.6   -2.8165   TATGGAAAAGAAGAG                CGCG CCGGC CGCA                AACTCGGGCATATCA
 HCH_04610   2  69  10 4733150 .. 4733189 -    -7  -3.88015   TAGATAAGGATGAAA  TCAGGCGTGAGGCGGCGGA ATG TCCGCCGCC-CTCCTTTGA  GAAAAGGCATTACTG
 HCH_04619  10 100 422 4740932 .. 4740945 -  -9.5   -5.1675   GTATCTAGCAAAAAA               GGGGC TTCG GCCCC                TTGCTTATTCACCTC
 HCH_04632   5  61  11 4754711 .. 4754724 -  -5.9  -3.78556   AGAAGAATTTAATAA               CGCCG TCAG CGGCA                CATTCTAACTTTAGT
 HCH_04644   6  85  63 4769359 .. 4769378 - -13.6  -2.84134   ACACCCATTAATAAT            CAGGCGCA TGGA TGCGCCTG             CGCGGCGGTTAGCCG
 HCH_04647   8 100  36 4773958 .. 4773973 - -11.8  -5.14563   TTTTCCATCAAAAAA              GCGCCC CTCG GGGCGC               TTTTTCTTTAGCTGT
 HCH_04655   3  66 193 4780500 .. 4780529 -  -7.8  -3.61178   GTCAGCTACGCCAAA       GAAGACGGCGTC TCCCTC GACGTCGGCTTC        TACTACATGGCCAAC
 HCH_04667   7 100  61 4794163 .. 4794180 - -14.1   -4.9218   CACCGACCATAAAAA             GGCCCCG AATT CGGGGCC              TTCTCTCATCGTTTT
 HCH_04671   7  73 428 4799177 .. 4799194 -  -5.5  -4.58213   TAATTAACTAGAAAA             GTCCCTG ATGT CAGGGAA              AGCAAGAATAACTCG
 HCH_04678   5  75  -5 4809376 .. 4809401 -  -5.3  -4.68209   ATTTCAACAAATAAA         CGCCGCGCACT CCGT AGTGCTCAGTG          ATGGATTTGGCTACC
 HCH_04693   3 100  32 4826146 .. 4826170 - -17.2   -5.8187   GAGCGAACAAAAAAA          GCCGTTCCGG GGATA CCGGAACGGC          TTTTTATTTTGGTCT
 HCH_04702   2  45 470 4834720 .. 4834730 -  -2.4  -3.36803   CAATCTCATGCACAA                 CCTC AAG GTGG                 AGCGCTTCTATAATG
 HCH_04717  10  68 450 4846659 .. 4846675 -  -7.9  -3.64912   CACCTAGAGACATAA              GGGGGCA TTA TGCCCTC              TTGCTCAACATTTGA
 HCH_04723  12 100  84 4850795 .. 4850813 -  -9.5  -5.08824   TTCGGACGCAAAAAA             GGCCGCA AACGG CGCGGCC             TGAAACAACATCGTC
 HCH_04728   7  60 385 4855949 .. 4855986 -  -7.5  -3.17319   CGGAAGCGAGCAAGA   GAGCGCCCCGGAGGGAG ACAT CTCCCGCCTCAACGCCC    ATGACGTCATGTCAT
 HCH_04736   6  56 252 4869893 .. 4869904 -  -7.2  -2.59255   AAAACGGAAACAGAG                GGCG CTTA CGCC                 ATTGCAGAGCGTCTA
      topA   3 100  24 4888557 .. 4888576 - -10.7  -6.08342   CAATAAACAAAAAAA            GGGCGGT GATTAA ACCGCCC             TTTTTTCTTTTCGCA
 HCH_04770   7  74  95 4906653 .. 4906673 -  -9.7  -3.52482   AACACGACAAGAAGA            CGCCGCCAA GCG TTGGCGACA            TGGATGACGCCTGAT
 HCH_04776   8  56 303 4911080 .. 4911091 -  -7.2  -2.57795   CTCACGATGAATGGA                CGGC GGAC GCCG                 CGCGCAGAGAACTGC
 HCH_04790   7  52 387 4927121 .. 4927131 -  -4.6  -3.35639   AACAGGCGGAAGCAA                 GCCG TTC CGAC                 GAAGACATTTAAGCC
 HCH_04790   7  52 211 4927296 .. 4927307 -  -5.8  -2.86743   AAACGCCATACGAGA                GTGC TCCC GCAC                 CATTAATCATCTTGA
 HCH_04798   6 100  23 4938238 .. 4938263 - -16.1  -5.15634   CAGGCCATTAAAAAA         GCCGCCGCGGA TCTC TCCGGGGCGGC          TTTTTTGAAAATGTC
 HCH_04808   6 100   2 4945585 .. 4945612 -   -20  -3.75153   CGGTTTGAAGCGAAA        GTATGGCGCAGC CCCG GCTGCGCCATAC         TTTACAGTACGCCGT
 HCH_04812   8  61 365 4949646 .. 4949658 -  -6.9  -3.59979   GGGTTGGATTGCAAA                GCGGC TTC GCCAC                CTTATCCGATGAAGA
 HCH_04815   4  63 163 4953295 .. 4953334 -  -6.3  -3.69323   GCAGGAGCAGTTAAA  GGACGGCGATACGGGCGA AGCCG CCGAGCGTTTCGCCG-CC  GATTTCAGCTTGATG
 HCH_04824   5  63  77 4969546 .. 4969557 -  -3.6   -4.4267   TGTGAAAAGGTAAAA                GCCA CTAT CGGC                 GGGCTGCAAGGCCCG
 HCH_04845   1  41 374 4988331 .. 4988353 -  -2.6  -2.62616   TTATTCTCCAGAGCA           GATTGCTAGC TAC GTTCGCAACC           GAGTGGAGCATTGGA
 HCH_04862  10  81 115 5002911 .. 5002934 - -12.4  -3.05963   ATTGGCATGTTAATA          CTCAGGCGCA CGGA TGCGCCTGCG           CGGCGGCCAGCCTCG
 HCH_04868   7  55 120 5008057 .. 5008067 -    -4  -3.73068   CCGGTAACTGAATAA                 GTTA CCT TAAC                 CTCAGCTGAGAGATG
 HCH_04885   4  78 -31 5021152 .. 5021175 - -12.4  -2.67143   AGAGTCATTATATGA          TGCCGGCGTC CAGC GACGCCGCCA           CATACATGCCAAACT
 HCH_04898   3 100  80 5033333 .. 5033348 - -10.4  -5.17353   ATATGCACCAAAAAA              GCGCCT AAAC AGGCGC               TTTTTTTATTGCCGC
 HCH_04909   2  55  60 5042889 .. 5042901 -  -3.3    -3.794   CTGGAAGCGACTAAA                GCTCT GTA AGCGC                GGCTAAAGAAAGTTC
 HCH_04937   6  78 208 5066661 .. 5066673 -  -9.1  -4.08767   CCGATTTGGGGAAAA                TGGCG GCG CGCCA                TTACGGGACCCGAAA
 HCH_04957   3  59 122 5090505 .. 5090515 -  -6.8  -3.41878   GCGTCGAAGGGATAA                 CTGG ACT CCAG                 CGCCCGTTGATATTC
 HCH_04964   9  59 467 5099093 .. 5099133 -  -6.9   -3.4174   AGAAAAAGAAGGCAA  GTCTTATATCGGACTGAGC GCC ACTCAGTTCGATTTTAAAC  GGGTCGCCGGCAGCA
 HCH_04994   6 100  23 5136741 .. 5136756 - -11.8   -5.4492   CATAGACACAAAAAA              GGCCGC AAAA GCGGCC               TTTTTCGTTAACTCG
 HCH_05002  11 100  61 5144642 .. 5144660 - -14.6   -5.4505   CGCTCCAATAAAAAA             GACCCGCA TCA TGCGGGTC             TTTTTCGTTACGCTA
 HCH_05012  10 100   7 5156186 .. 5156217 -   -18  -3.86897   CCGATCCGTTAGAAA      CGCGGCGCGGAGTC TGTT AACCCCGCGCCACG       CCATTATCAGCTTTG
 HCH_05016   9  59 391 5159732 .. 5159742 -  -6.8  -3.33265   ATTGGAGAAATCCAA                 CCTG AAC CAGG                 AAGACATGGCGGCTC
 HCH_05020   9  62 -41 5166628 .. 5166649 -  -8.1  -3.09968   TATCGAACCGGAACA           CCAGC-AACA AAT TGTTCGCTGG           CAACCGTTTGAGATT
 HCH_05035   6  66 256 5189166 .. 5189184 -  -5.8  -4.13767   CGCTGGATCTGAAAA             GCCGCGGC GTG GCGGTGGC             GTTGCTGCACCCGGG
 HCH_05048   5  85 172 5204549 .. 5204560 -  -7.2  -4.87786   GGAAGTGGAGAAAAA                CGCC TTTC GGCG                 CACTTTCGAAAGCGC
 HCH_05054  11  64   5 5212321 .. 5212361 -  -8.2  -3.16742   GTCAATTCGCAGGAA TGCGCACCCGGCTGCCGGA TCGC TCCG-CAGCCGGGCTCTTA  CAATTTACATATCGT
 HCH_05070   9 100  19 5222640 .. 5222653 -  -9.5    -5.626   TATCCCATAAAAAAA               GCGCC CGCA GGCGC                TTTTTATTTGCTTAA
      murI   5  60 198 5236412 .. 5236423 -  -7.2  -3.18105   GGAATTCACTAAAAC                CCGC TTTC GCGG                 TGAGGTGGAGAAAAC
 HCH_05088   3  59 286 5245332 .. 5245348 -  -6.5   -3.2794   CGCCATGGAGATCAA              TCTGGCG ATT CGTCAGA              TTCTCAACGGCAAAC
 HCH_05096   6 100  27 5254212 .. 5254234 - -14.9  -4.81685   AGTAAGCAGCAAAAA           CGGCTGACC ATCAA GGTCAGCCG           TTTTTGTTACTGCAT
 HCH_05117   3 100  12 5273687 .. 5273709 - -15.6  -4.30416   AGCATGAATCGAAAA           CGAGCCGCTG ACA CAACGGCTCG           ATTAGCACTATCTAC
 HCH_05136   8  71 423 5285015 .. 5285041 - -10.2  -2.75577   TTACTTCAAAACCCA         GTTTGACGGCCT GGT AAGCCGTAAAAC         CATCGCGGAAACGCC
 HCH_05140   6  79   1 5290074 .. 5290097 - -11.6  -3.23393   CTGGAGTTGAGAACA          GCGGAGGCGC GTTA GCGCACCCGC           TCAGATTTCGGGACG
 HCH_05148   7  57  63 5298292 .. 5298305 -  -3.8  -3.90318   TCATCATGCGACAAA               CACC CGCTGT GGTG                ACGCAAAACATTCAA
 HCH_05152   4  52 296 5301252 .. 5301265 -  -3.8  -3.57792   GCAGCCATCGCCAAA               GCCA GATCAT TGGC                CTGATAACCGTCCTT
 HCH_05160   9 100  52 5308501 .. 5308530 - -19.3  -3.03474   CGCTATAACGACAGA       CCCGGCTGCAGCG ACAA CGCCACAGCCGGG        ACAGCAAATTCTCTG
 HCH_05218   6  69 223 5363581 .. 5363592 -  -5.8  -4.16943   TCCTATAGCGGAAAA                CTGC CTGA GCAG                 TTTCAAGTCGTTGAG
 HCH_05224   4  56 221 5368693 .. 5368707 -  -7.1  -2.62642   ATGATGAGCCAGAAC               TGGGG CCCGC CCCCA               TTATTGCTTCTTTTT
 HCH_05229   7  66 157 5373989 .. 5374011 -  -7.6  -3.57144   TTCGCTATCTGCAAA           GCGATGGACG CAG CGTCAAACGC           TGGCTTGACTCACGC
      recA   8  93  37 5376243 .. 5376268 - -14.8   -3.3447   GACAAGGAAACGCAA         TAAGGGCGGC TCAAGG GCCGCCCTTA          TTTTTAGTAGAAAGG
 HCH_05236   5 100  20 5381166 .. 5381182 -  -6.5  -5.76633   TCAGACATAAAAAAA              GAGGGCT TCA AGTCCTC              TTTTTCTTTACGACG
 HCH_05256   4  62  61 5401381 .. 5401409 -  -8.2  -2.80252   AGGGCGAGAACAGCA       GGACGTCAATCCCG GGG CGGGA-CG-CGTCC       GTATGGCGCTGGTCG
 HCH_05263   3 100  28 5405006 .. 5405022 - -13.7  -4.00934   ACTGGAAAGATTAAA              GGGCGGT TAA ACCGCCC              TTTTCAAACCAGCCG
 HCH_05267   5  89 191 5409036 .. 5409046 -  -3.2  -5.49569   GAGTAATATAAAAAA                 CAAC TAT GTCG                 TACTCACCGGCGACA
 HCH_05273   2  87  19 5415685 .. 5415713 -  -6.8   -5.0916   CGCGCAAGAGAAAAA        GCTGCATCCTTC TCTTG GAAAAATACAGC        AATGCTATACAAAAA
 HCH_05284   8  89  95 5426360 .. 5426370 -  -3.2  -5.64274   CCAGCTATAAAAAAA                 GCCA AGC TGAC                 ACGAAAGTCTATGGC
 HCH_05296  10  81  30 5438812 .. 5438836 - -12.9  -2.71011   ATTTGTCTGCAACGA          CAGGGCCTG CACAGGT CAGGCCCTG          TCTCCCGCGGCTAAC
 HCH_05300   6 100  20 5443794 .. 5443811 - -14.1  -3.91897   CGTGTGATGTAGAAA             GGGGCCG CATA CGGCCCC              TTGCAGAATTTGAGG
 HCH_05328  10  68 326 5464964 .. 5464982 -    -3  -4.77567   ACGCCTACAATAAAA             TTGGCAGC CAT GAAGCCAA             ACGCCGCCAGTTGCA
 HCH_05339   5 100  24 5478358 .. 5478380 - -13.5  -4.20918   GTTAAGCCTAACAAA           GAAGAGCCC TAAAC GGGCTCTTC           TTCATTCCGACTGCA
 HCH_05343   4  50 334 5482939 .. 5482954 -  -2.4  -3.68827   CAGGCATGATCGAAA              GCGCCG TTGA CGATGC               CGACATTGCAGCCTT
 HCH_05353   6  57 218 5491376 .. 5491386 -  -4.6  -3.72027   ACGCTCCACCAATAA                 CGGC ATT ACCG                 CCATCATTGACCCCC
 HCH_05360   9 100  26 5497819 .. 5497833 - -12.8  -5.29782   GACAGCCACAAAAAA               GCCCGC TAA GCGGGC               TTCTTAAGTTATTTC
 HCH_05398   5 100   7 5534663 .. 5534700 - -17.7   -3.1462   AACGGATTAAAATGA   CGACG-GGCGACAGGCCG CTT CGGTCTGTCGCCGCGACG   TTTCAGCTAGATTCT
      serB   8  91 112 5541787 .. 5541822 - -14.8  -2.92669   ACCAGAAATGAATTA    CGACTTCAGCGAGG GCGAGTAG CCTCGCAGAAGTCG     ACATTCGTTCCTTTT
      pspF   5  47 164 5577579 .. 5577592 -  -3.1   -3.3197   AGAGTACTCGCAGAA               GCTCCA ATA TGG-GC               GCCCATTACAAACGC
 HCH_05446  10 100  18 5580416 .. 5580437 - -17.3  -2.82775   TCCAGAGAAAATCCA           CGGGGCGAC TCAA GTCGCCCCG            TTTTCTTTTGGGTAA
 HCH_05451   4  52 470 5582946 .. 5582960 -  -5.6  -3.11634   CCGCAGATGAGCTAA               TTGGCG CAG CGCCCA               GCGATATTATAAACC
 HCH_05464   6 100  14 5598485 .. 5598505 - -16.1  -3.67296   GATGATCGACTGAAA            CCGCCGCGC TTT ACGCGGCGG            TTCAAGGTAAGACTT
 HCH_05471  11  81 111 5603209 .. 5603233 - -12.9  -2.71011   ATTTGTCTGCAACGA          CAGGGCCTG CACAGGT CAGGCCCTG          TCTCCCGCGGCCAGC
 HCH_05475   6  85  21 5605809 .. 5605827 -  -4.5  -5.42198   GCCGAAAAAATAAAA             GGGAGCA AAAAG CACTCCC             TTTCCGTTAAAATTT
 HCH_05500   6  73 199 5633629 .. 5633647 -  -7.4   -4.2558   CATCCGGGAGCAAAA             GCTCAAGC TCA GCTTCAGC             GACGCGTTGGTGGCG
 HCH_05511   5  73  68 5646233 .. 5646245 -  -4.8  -4.67556   ACAAGACTGGAAAAA                CGGA CGTTT TCCG                CAGGTTCCAGGGGAT
 HCH_05528   8  60 466 5658349 .. 5658364 -  -7.5  -3.13522   ACGTCGTCATCAATA              GCGCC GGCTTG GGCGC               ACTGACGGAGAATTC
 HCH_05533   2  76 -34 5662990 .. 5663020 -   -11  -3.14211   AGCCGTCTCTATCAA       CCCGGGTGGACAGC GCG GCTGTCCTCCGGCG       CCTGCGTCCGCTCTG
 HCH_05538   8 100  30 5664922 .. 5664947 - -15.5  -2.93549   TACGTCGAATAACGA         GAGACGGACCT CGCA AGGTCCGTCCC          GGGAGCCAGGGATAC
 HCH_05547   3  50 111 5675169 .. 5675180 -  -2.2  -3.70773   CTTCACAGCTAAGAA                TCCG ATCG CGAA                 GATTTTTGAATGGGG
 HCH_05577   3  51 427 5703653 .. 5703667 -  -2.7  -3.67597   CTGCTGATTCAACAA               GGCCG TCCTG CGCCC               AAGCTCTTCTATTTC
 HCH_05581   2  83 312 5706305 .. 5706316 -  -7.2  -4.58466   TTTATAATCAGAAAA                CGCG CATG CGCG                 ATATACAAAGGTTAT
 HCH_05593   6 100  52 5717537 .. 5717555 - -11.7  -5.09225   AGCTGACGCAAAAAA             GCCGGAC ATTTA GTCCGGC             TTTTTATTTGGCTGT
 HCH_05598   7  77 305 5722525 .. 5722544 -  -4.9  -4.86001   ATGAGGTCAGAAAAA            GCGGCCA CTTCGT TGGCGGC             AACGCTTTGCAACCA
 HCH_05607   3  67 -30 5733266 .. 5733277 -  -7.2  -3.76952   TTTATCCAACTTAAA                GGGC CATT GCCC                 CGGCTTTCGTCATTA
 HCH_05617   6  71 398 5738096 .. 5738108 - -10.5   -2.7497   ATATCATGCTTAAAC                GCCGC TTT GCGGC                TGTGGGCAACACATA
 HCH_05627   5  62 275 5744994 .. 5745005 -  -7.2  -3.29043   AAGGCCTTGGGATAA                GGCG GTCA CGCC                 GCTGCAGGTGGCGCT
 HCH_05634   3  62 129 5749052 .. 5749069 -  -2.7  -4.43669   ATTTAAAAAACGAAA             CTTTGGA ATTT TTCAAAG              ACCATTTCGAAGGAT
 HCH_05638   6  57  99 5753131 .. 5753141 -  -6.8  -3.17392   GATTTCGGAACTGAA                 GCCA ATA TGGC                 TGGATAGGGAGAATT
 HCH_05681   5  81 415 5797304 .. 5797331 - -11.3  -3.66999   AGCGATTTATCCAAA        GGGAAGCCGAG GATTAA CTTGGCTTCCC         GCTCATATGAAGCGT
 HCH_05710   2  50  97 5823097 .. 5823108 -  -5.8  -2.52516   GCTTGGACGAGGAAT                GGCT TAAT AGCC                 CTGTTGATGCGGATC
 HCH_05724   6  91  69 5838950 .. 5838994 -   -15  -3.12803   GAGCCATAGGCAAGA CCGCCCGGGGCGAAAGTCTGC TCCT GCAGG-TTTCGTCTCGGGCGG ATCTATCAGTCTCTG
 HCH_05727   6  85 174 5843196 .. 5843226 - -13.8  -2.82933   CTGTAAGCTATCACA       GCCTTCGGCGGCGG AGC CCGCCGTCGGGGGC       TTTAGATTTACTCGC
 HCH_05733   6  63 475 5846438 .. 5846450 -  -9.1  -2.62184   TCTCCCCTGACACCA                TCGCC ATC GGCGA                GAATCTGTTGGATAA
 HCH_05756   9 100  27 5875552 .. 5875599 - -15.7  -3.05709   GAATCAGAAAAAGAC CGGTCAACGCCAGTGGGGTAGC GAAAA GCCACCCCACTGGT-TTGAGCG CCGCCGTTAGATCGG
 HCH_05764  10  81 198 5882605 .. 5882623 -  -8.1  -4.57073   CACCTCTTCCAAAAA            GCGCCAGC CGCA GC-GGCGC             CCACTCCTCGTCGAC
 HCH_05777   5  80 -51 5892763 .. 5892797 -    -7  -4.56775   ATTTCCCTTTAAAAA     CGGCGTCGCGTCGCTC CAG AAAAGACGCGATGCCC     TCCTGCATATCTTCG
 HCH_05787  12  66  37 5901325 .. 5901346 -  -7.9  -3.60234   CGAGAGACGCCCAAA           CCGGAAGCG CAGG CGCCTCTGG            TTAATCCTGACGCCG
 HCH_05802   2  64  -6 5916015 .. 5916026 -  -7.2  -3.57462   GAGGTTACGGCTAAA                CGCC ATCA GGCG                 TTAAGAAACTCGTTG
 HCH_05813   3  57 377 5927282 .. 5927295 -  -4.5  -3.66908   GTGCTGGAAAACGAA               GC-CGC CGT GCGCGC               CGTCTATCCAGACAT
 HCH_05824   5  63 107 5939730 .. 5939743 -  -2.4  -4.51174   TGAGGAGAAGCAAAA               GCAA CGACCC TTGC                TCCTCTGCGTTTGGG
 HCH_05835   7  51  75 5953359 .. 5953381 -  -2.7  -3.75665   TCATACTTCATTAAA          CATTTGCGCC TGAC GGCGTAA-TG           CGCTTCCCGGCTCCC
 HCH_05851   1  47 108 5970238 .. 5970250 -  -4.7  -2.88663   AGCCATTTCGACAGA                GCCCC GAT GTGGC                GGGCCGGTTGGCGCT
 HCH_05867   6 100  51 5987608 .. 5987628 - -18.3  -3.92659   GCCTGAAAACGCAAA            CGGGGCGCA GTT TGCGCCCCG            TTTAACCTTTCCCAG
      sspB   4 100  28 6019373 .. 6019405 - -12.8   -5.4756   AACGCCAACAAAAAA      GCCGGATACCTG GCTTCTTAT CAGGCATCCGGC      TCTTCAGGTTCTAAA
 HCH_05926   8 100  19 6057533 .. 6057554 - -10.1  -4.96996   TGTAAATAAAACAAA           GGAAGGCGC AACT GCGCCTTCG            CTCCATGTAGCACGA
 HCH_05945   7  54 277 6079393 .. 6079418 -  -5.5  -3.41878   CGTCGTAAGCTACAA         CGGCGA-GGTAA CAT TTACCCTCACCA         GCAACCCGAAAACCA
      radA   8  57   5 6092194 .. 6092206 -  -4.7   -3.6682   CCGCACTGATCGAAA                CGGTG TAA CGCCG                CGCGCTAAAGCAATT
 HCH_05982   6  52  76 6119301 .. 6119334 -  -4.4  -3.50853   CTTGCGCAACTAGAA     GCCGCCGGCGAC TCCAGGGACT AACGCCGGCGCC      GCCCTTTCGAAAAGA
 HCH_05988   4  54 439 6125360 .. 6125372 -  -6.3  -2.80816   CCTTCAGGGAGTATA                TTCCT GAA AGGAA                AAAGCATGAGCCAGA
 HCH_05988   4  54 323 6125474 .. 6125488 -  -2.7  -3.84451   GCCTTGAAACCTAAA               GACGG CGAAC CCGGC               TGGCGATTTCAGGAA
 HCH_06000   6  88  18 6136580 .. 6136616 - -11.6  -3.82946   GCACTTCAAAGAGAA   CGTCTGCGCGCTACCTGC GTA AC-GGTAGCGCGC-GTCG   TCGCATATCGAATTT
 HCH_06015   4  64 212 6155550 .. 6155560 -  -8.2  -3.16323   AAAAGTGTCGATGAA                 CGCG ATC CGCG                 CAGCCCGTCATCTTT
 HCH_06018   7  58 188 6158136 .. 6158151 -  -3.2  -4.13728   TATACATGCTGAAAA              TCGGCG AAGC CACCAA               AGTGACGCAGTACCT
 HCH_06025   6  57 398 6169151 .. 6169163 -  -6.9  -3.14344   CAGCGTCTGCAGGAA                CCGCC CAT GGCGA                TTGTCGGCGGACATG
 HCH_06041   7  79  75 6188039 .. 6188051 -  -3.3  -5.33866   CAAATGCAGAAAAAA                GCGGA GGC TCAGC                AGGACTGAATTCCGT
 HCH_06046   6  89  43 6194131 .. 6194145 - -12.8  -3.60214   AGCCGAACCAGATAA               GGGCGC TAT GCGCCC               TTCATTAAATCACTC
 HCH_06055   2  70  79 6199072 .. 6199119 -  -7.8  -3.84585   ACGCACGATAAAAGA GCTCAATCAACGCCCTT-CATGG GGA CCATACAACGGCGTCGATTTCGC GAGGAAAGTGGTGGA
 HCH_06067   4  65 244 6210054 .. 6210067 -  -3.1  -4.59109   TACACTTTCTAAAAA               GAAAG GCCA CTCTC                GTTCCTTCCTTTCTG
 HCH_06067   4  65  42 6210249 .. 6210269 -  -3.9  -4.43189   ATTAAGCGTAGAAAA            CTTGGCC AGCGATA GGCCGAG            GGTTCAACAATGATT
 HCH_06072  16 100  62 6214771 .. 6214809 - -19.2  -3.22223   GAACCCTACTATTAA   TCAGGCAGACAAATAG CTTCCTT CTATTTGTCTGCCTGA   TTAATAGTCCATCTC
 HCH_06088   7  63 408 6229118 .. 6229130 -  -9.1  -2.54325   GTTGCCTAAAGAGAC                CGCCT GGC AGGCG                TTTCGTCTGGGCTTT
 HCH_06088   7  63  51 6229456 .. 6229487 -  -9.4  -2.62192   CCGCAGTGAAGGAAT      GTGAGAGGCGAG CGGGATAT CTCGCCCCTCTC       GTTTCAGCTCTCGCA
 HCH_06097   8  64 287 6235302 .. 6235328 -  -8.6  -3.15658   TATGATAAAAGCAGA         CTGCCAGAGCTG ATT CAGCGCCTGCAG         GCGGTGATGATGGAA
 HCH_06110   9  72  74 6248631 .. 6248647 - -10.8  -2.70532   ATCCCGATAAACTCA              CGGCGC GCGGG GCGCCG              ATTAATGAAGTGGAA
 HCH_06114   7 100  63 6251410 .. 6251441 - -10.2  -4.98911   CATCAGAAAAACAAA      GGCCGTC-CCTGC AGCAATA GCAGAAGACGGCC      TTTTTTATTTGCAGT
 HCH_06129   5  66 122 6275947 .. 6275969 -  -9.8  -2.69406   CCATACACCAGAGGA           CGTGGCGCTG ATG CAGCACCACC           GGGTCAATACCTTCC
 HCH_06138   0 NONE
 HCH_06184   7 100 343 6323983 .. 6324003 - -18.3  -2.69471   TGATCCCCACACAAT            CCCGGAGGC GAC GCCTCCGGG            TTGAGCGCCTACTTG
      tyrS   4  64 347 6374494 .. 6374510 -  -5.9  -3.79747   TGAGCCATGATCAAA              CTCTTCA GTT TAAAGAG              TGTGAATCAGTAAGA
 HCH_06241   7  49  87 6378731 .. 6378745 -  -5.6  -2.81872   GCGATGAGAACATTA               GCCAGA TTA CCCGGC               AACATCCCAGCAGTG
 HCH_06241   7  49  -8 6378830 .. 6378840 -  -5.4  -2.82516   GCGCTGATTAGCATA                 GACT AGA AGTC                 CACGTATCCTTTCTC
 HCH_06249  10  67 374 6385797 .. 6385815 -  -7.3  -3.67134   AAAGGATTGCAAGAA             CGCGCGC AAGCA GCGGGCG             TCCCCCTGACCATTA
      sfsA   6  62 313 6392154 .. 6392183 -  -4.1  -4.25283   ATGGCGTCACGAAAA       CTGCT-GGGCGGCG TAC CGGCGCGCGAGCTG       GATCAGTTGGCGGAC
 HCH_06260   5  53  -4 6399398 .. 6399422 -  -6.3  -2.66748   CATGAGCGAAACCGA          GCTGGCGCGCA AAT TGGGCATCAGC          CGTAAAAGTTTGTGG
      folB   5  57 122 6406136 .. 6406153 -  -6.9  -3.25802   CACCAAATTGATGAA             GGCGTCG CCGG CGAAGCC              AATCGCTTCCGACTC
 HCH_06275   5  52 270 6414225 .. 6414236 -  -2.2  -3.78778   CGATCAGATTAAGAA                TGCC AGGA AGCA                 TCAAAATACCTAACG
 HCH_06277   4  52 341 6414225 .. 6414236 -  -2.2  -3.78778   CGATCAGATTAAGAA                TGCC AGGA AGCA                 TCAAAATACCTAACG
 HCH_06283   3  76 405 6419074 .. 6419094 -  -2.5  -5.26316   GGAGTTTACAAAAAA            GAGAGCCAT TGC ATTGCTATC            AGAAGAAGGCTTTAT
 HCH_06292   6  64  10 6428163 .. 6428179 -  -5.7   -3.8591   GGCGAGAAGGAATAA              CCTCGCC GTC GGCGCAG              ACAGTGCGATTAACG
 HCH_06301  11 100  55 6439236 .. 6439252 - -12.3  -5.76949   TACGCGTAAAAAAAA              TGGACGC TTG GCGTCCA              TTCTTATATTGCATC
 HCH_06307   8 100  36 6444775 .. 6444791 - -11.5  -4.63218   CGTCCTTCAATAAAA              GCCCCGC AGG ACGGGGC              AAAAGGACTAAAGTC
 HCH_06330   2  50 277 6467484 .. 6467501 -  -4.8  -3.22858   CCAATTACAGCAAGA             GCAAGC CGAAGC GCTCGC              AAAAAAATTAGCCAT
      thrB   3  57 347 6485876 .. 6485889 -  -6.7   -3.2115   GAAACTACGGAGGAA               GACGA TTCA TCGTC                ATCCAATCCAAGCGC
      trmB   2  50  21 6502401 .. 6502419 -  -4.4  -3.28001   GACGGCGAAATCCAA             CTGAGGCC TGG GGCGTCCG             CAAACGCCCCTTTCG
 HCH_06375   7  52  87 6512581 .. 6512591 -  -6.8  -2.52464   TGTGGTTGGAAGCGA                 CGGA AGT TCCG                 TGAGTTTTATAGAGA
 HCH_06375   7  52  11 6512629 .. 6512667 -  -5.9  -2.76162   TATGGCAGGGTAAAT   TTCCATCCCCCCCCTAC TAATT GTAGGGGGGAGTTTATA   TTAAGTATTACTAAA
 HCH_06375   7  52 -31 6512689 .. 6512709 -  -4.7  -3.42304   ATTACTAAAAAAGCA            TATCCGAAT AAG ACACGGATA            CAAGGCTTTTTTCCT
 HCH_06393   6  58 146 6529657 .. 6529688 -  -3.7  -4.03413   AGCTGTCTATACAAA      GCTATCCGGGAAA TTGTCC TTGCCCGTATAAC       CGAGATCGAGCCGGA
 HCH_06394   6  64 122 6536038 .. 6536050 -  -5.5  -3.98214   ACCAGCGACGACAAA                CGACA GAT CGTCG                AAGCAATTACCGACC
 HCH_06394   6  64   3 6536151 .. 6536169 -  -5.2  -4.10161   TAGCACTCCCCAAAA             CGCTGGCA TTT TGGCAACG             CATCAACATGGATTC
 HCH_06401   6  72 403 6539698 .. 6539717 - -10.6  -3.05536   AAACGACCTCCAAGA            GGGCTGCC ATTC GGCGGCCC             TTTTTCGTGTGGGCA
 HCH_06416   3  60 -21 6553704 .. 6553726 -    -7  -3.18681   TTGTAAGGTGACGAA           GCTAGAGC TTGAAGC GCTCCAGC           ATGCCGTCGGACGTA
 HCH_06446  12  91  25 6581406 .. 6581422 -  -7.2  -5.18371   CTGCACAAAAGAAAA              CGGCCC GCAAA GGACCG              TTTTGAAGGAGGCGG
 HCH_06480  12  91  -3 6611737 .. 6611785 - -14.5  -3.17622   CAGGCGTAGAATACA GTGGCGGCCTGGTCAGACGGAGA ATA TGTCCGTCTGGCGACGCCGCTAC TTTTCGCAGTTAAAT
 HCH_06484   8  93  22 6615223 .. 6615243 - -12.6  -3.85114   AAACCGGATATGAAA            CAGGCCTC TAACT GAGGCCTG            AGATAGCCGGGCGCA
 HCH_06492   2  73  62 6619161 .. 6619187 - -10.2  -3.17553   GTAAAAAGGCGAAGA         GAGTCGAGATAT TTT ACAACTCGACTC         CTGCCGGCTTCCGCT
 HCH_06499  13 100  33 6625955 .. 6625973 - -17.4  -4.68645   TATCTAAAACGAAAA             CGCCCGGG TCA CCCGGGCG             TTTTCTTATGCGTCG
 HCH_06505   6  69 332 6633608 .. 6633624 - -10.1  -2.66326   CCAATCCGAAATGGA              TCGCCGC CAT GCAGCGA              CACTCTTACAAAGGC
 HCH_06517   3  66 148 6642410 .. 6642447 -  -8.4  -3.40403   TCCCGGTGAGGATAA   CGGTCCCAACAACG-GC GTCCT GCACGATGTCGGGATCG   GTCTGCGTCTGACCT
 HCH_06539   5  91  43 6661192 .. 6661220 -  -4.4   -5.5454   CCAAATAAAGAAAAA        CGCCCTGCCCGT TCAAT AGGTTCAGGGCG        ATCTCAGGATCGAGC
 HCH_06558  12  57 234 6679847 .. 6679862 -    -6  -3.35992   AGGTATCGTAATCAA              CGTCGC TCTG GCGGCG               GGGCTGACCGTCATG
 HCH_06577   8 100  77 6704711 .. 6704741 - -19.7  -2.85361   TGACGCAAAAAGCGA       CGCCCCGGGGAGC TATCC GCTCCGCGGGGCG       TCTTGGTTGAGGTTG
 HCH_06581   8  52 166 6707336 .. 6707352 -    -5  -3.35318   AAAAAAGAGGACCAA              GGCGGC CAACT GCCTCC              GGGCTGGCAAAAAAG
 HCH_06584   5  77  -5 6711501 .. 6711514 -  -3.8  -5.09895   TATCTACGCAAAAAA               GGCT GGATTT AGCC                GACAGATCGCGCATG
 HCH_06590   1  49 306 6717674 .. 6717690 -  -5.1  -2.76815   ATCGTCGTCAACAAC              TCCATCA TTC TGGTGGA              TTACGCCAACCAGAT
 HCH_06610   7 100  26 6732037 .. 6732052 - -10.4  -5.47159   TCCGAATATAAAAAA              GGCGAC ATTG GTCGCC               TTTTTTATTTCTGAG
 HCH_06624   9  66 289 6743760 .. 6743776 -  -5.7  -4.09685   CCTCAGCCTGCAAAA              GATCGCC GCC GGCGGCC              GCGCGCCTCTGCACG
 HCH_06630  11 100  65 6750764 .. 6750783 - -12.1  -4.57516   AGACGCAAACGAAAA            CCGGGGC TCGAAG GCCCCGG             TTTTTTTCAGAATGA
 HCH_06633   5 100   7 6753189 .. 6753216 - -19.2  -4.08216   TGAGTCGCCTGAAAA        TGGCG-CGCGGCG CCT CGCCGCGGCGCCA        CCCTGCTTACGAGAC
 HCH_06645   6  62 471 6762878 .. 6762892 -  -8.5  -2.82023   TATGTAGAGCAATCA               GCGCC TGGCT GGCGC               GGCGTGGGCAAAGCG
 HCH_06650   9  76 344 6769010 .. 6769024 - -11.4  -2.89564   GCGTCAGCCGACAGA               CCCTGG CCG CCAGGG               GTAAAGATGCACGGG
 HCH_06656   6  61  17 6775032 .. 6775065 -  -8.2  -2.60776   AACGTCGTAAAAATT     TGCGGCGTCGCCAGA CCGTC TCCGACAACGCCG-A     TTGAAGCGTCAGCGG
 HCH_06662   5  60  30 6780171 .. 6780200 -  -7.4  -3.16668   CAACAGGGCTAGGAA       GACA-GTTCTTTA GGTAA TAAAGAACATGTC       GCCGGCGCGTAAAGC
 HCH_06671   4  74  49 6786065 .. 6786076 -  -4.4  -4.86731   CCGCTGCAAAGAAAA                GAAC TTTG GTTC                 AAACCGGAAGACGCA
 HCH_06680   5  82  46 6792754 .. 6792772 - -12.4  -3.21912   GGTTCAAGCGAGGAA             GGGCGTCA CTG CGACGCCC             TTTTTTACTACCGCG
 HCH_06687   1  47 430 6802764 .. 6802799 -  -2.4  -3.57615   GTAATATTGGGTAAA    GTCTGGAGGTGCGGAG TAAA CTCCAAATATCCTGAC     GCGCTCCTTTTGAAG
 HCH_06690   4  64  12 6808490 .. 6808507 -  -4.7  -4.21319   ATCAACCGTAACAAA             GGCGGCC TGCT GATCGCC              TGTTACGCCGCCTAT
 HCH_06702  10  63   7 6820506 .. 6820528 -  -8.4  -2.93236   TAAGCGAAGACGAGA           TCCGCCGA CTCACCC CCGGCGGA           CGTGGCTTAGTCCAA
 HCH_06717   4  56 133 6836788 .. 6836801 -  -5.3  -3.58726   CTTCCTCATAGAGAA               GAAGA GGAG TCTTC                CGTTTTTGATGAGTC
 HCH_06720  13  55 284 6840075 .. 6840087 -  -4.8  -3.53012   GTGCGGCGTCGGAAA                GAGC CAAAC GCTC                CGCTGAAGCCTTCAC
 HCH_06739  12  82 -48 6856585 .. 6856609 - -12.2  -3.21593   GATGGGGTGATAATA         CAGCCGCA-CG GTGT CGCTGCGGCTG          GCGATGATGCGCCCG
 HCH_06742   5  69 285 6858160 .. 6858180 -  -5.4   -4.3534   TCGCAATTACGAAAA           GCTGGCG-GG CGA CCGCGCC-GC           CGAGGTGCGCTGGCT
 HCH_06757   3  88 227 6874042 .. 6874067 - -13.3  -3.09749   TATCGTGAATACAGA         TCCCTGGCTAC CTCC GTAGCCAGGGG          TTACGGAGAAGACCG
 HCH_06788  10  66 437 6898307 .. 6898332 -  -8.9  -3.09516   GCCGTGACCATTCAA         GCGCCGGCCAT CGCC ATGGGCGGCGG          TGGCGTAGATGTGTT
 HCH_06795   3  82 290 6907955 .. 6907968 -  -5.2  -5.14563   GTGTTGAGCAAAAAA               GGCG AATGGA CGCC                GATCTCCATGATCGA
 HCH_06803   5  62  82 6915975 .. 6915986 -  -7.2  -3.29511   GCTATGCTGCGAGAA                GCCG TGTT CGGC                 GCGTTCAACCTGCTG
 HCH_06813   4  59  -4 6924287 .. 6924329 -  -6.1  -3.60792   TGTTGAAGCGTTAAA TGCGGATGGGCCCGGTGCG GCGAA CGCATCGGGCCGACTTACA ACGCACCTTCCACAT
 HCH_06816   7  59 426 6926653 .. 6926680 -  -4.8  -3.93262   CGCGAACAGATCAAA        TGCATGCTGCCGC GCC GCGACGG-ACGCA        TCATCAACCTCGCCT
 HCH_06820   6  78 315 6930372 .. 6930392 - -12.5  -2.62616   CTATGCGGGAGATGA            TCGCGGCGC CGC GCGCAGCGA            AATGTTGCGTCTGCT
 HCH_06825   7 100  74 6936361 .. 6936376 - -11.8  -4.99043   TCTTGATAAAGAAAA              GCCCGG AAAA CCGGGC               TTTTTTCATGGTGCG
 HCH_06860   9  55 412 6971218 .. 6971243 -  -4.5  -3.59979   TTGGCCGATCGTAAA         GCCCGGCGAAG CGAA CACCGCCATGC          TGGAGAACAGTCCAG
 HCH_06876   3  45 171 6989751 .. 6989761 -    -4  -2.87564   TGATGGTTCCAGAGA                 TTCT GGA AGAA                 AGGATCATCCCGGCG
 HCH_06876   3  45  48 6989865 .. 6989884 -  -3.6  -2.95113   TCGCAAAATGGAAAG            GGAGTT TTTGAGCT AACTCC             TGGTTCAGGCCGACG
 HCH_06888   7  71 156 6997080 .. 6997090 -  -6.8  -4.15222   ATGGCTTCCAACAAA                 GCCT GTC AGGC                 GTGGGTGAATCAGGT
 HCH_06898  10  59 452 7008860 .. 7008870 -  -6.8  -3.37344   CCTGGAGCGAACGAA                 CCAC CAG GTGG                 TTTATGACGGCAGTT
 HCH_06923  11  88  27 7037964 .. 7037987 -  -8.8  -4.81083   CTGAAGTACTAAAAA          GCCGATCGTCG TTG CG-CGGTCGGC          TTTTTCGTGACAGCC
 HCH_06934   4  80 -32 7049388 .. 7049423 -  -8.9  -4.14392   TCTGAATGCCGAAAA    CGCTCAGGCGGGGAA CAGGGT TTCCCTGCCGTAGCG     CAGCTCAAGGGCCAG
 HCH_06940   7  57 147 7054545 .. 7054567 -  -6.3  -3.23152   AGACCAAGGCAGGAA           TCGTGTGGA GGTTT TCCACATGA           AAAAAGACTGACGGG
 HCH_06948   4  73 409 7064861 .. 7064871 -  -4.6  -4.82901   CCGCCCCTATAAAAA                 CGGC AAC ACCG                 AGTCCTGCGCGGACC
 HCH_06960   2  55 270 7074354 .. 7074394 -    -6   -3.2327   GCAACGCATTAGCAA CGCC-GCGCGGGGCATGCTC TAC GTGGTTG-CCCGCACCGGCG TCACCGGCTCCCAAA
      acoR   6  50 139 7080455 .. 7080465 -  -2.4  -3.69395   CCGAGCATGGAAGAA                 GCCG TGG CGGA                 CAGGCTCTACAAAGG
 HCH_06974   5  62  60 7088963 .. 7088975 -  -7.7  -3.14564   CGACGCTCTGATCAA                GTCCT GGG AGGAC                GCACGCAAGTAATTG
 HCH_06978   8 100  39 7091851 .. 7091876 - -13.3  -4.72201   CTCCATAAAAAACAA         GGGGAGC-CGAC TAT GCCGAGCTCCCC         TTTGTTCATAAATGG
 HCH_06987   2  69  39 7100378 .. 7100410 -  -6.1  -4.21141   GGGTAAGAAACTAAA      TGGGTTGGAGCGCTC CGC GGACGCCCCATACCA      ATTATGCGCACACCC
 HCH_06992   8 100 291 7104067 .. 7104092 - -16.1  -5.46698   CCGAAAACGAAAAAA         CCCCGGGAGGC GGTG GCCTACCGGGG          TTTTTTCATACTGCA
 HCH_06992   8 100  14 7104346 .. 7104369 - -18.2  -5.24799   CCAGAAACACAAAAA          GCGGAGTCGG GAGA CCGACTCCGC           CGTAACGATAAGCTT
 HCH_07002   6  66 294 7115195 .. 7115213 -    -8  -3.51976   AATCCGCCAAATGAA             CGGCGCCC CGG AGGCGGCG             CTACAGGACCAGCAA
 HCH_07006   7  53 111 7117663 .. 7117676 -  -6.7  -2.58418   GCTGCAGAGAAAACC               TTGCG CGCC CGCAA                TCGCAAACGGGATAG
 HCH_07013   9  58 111 7122744 .. 7122757 -  -3.7  -3.95051   CAATAACGCCAGAAA               CGCAG ACGT CAGCG                ACATCAGGAATAACG
 HCH_07023   7  65  63 7131562 .. 7131581 -  -9.2   -2.8585   TCATCGAACGCAAAG            GCCGCTGG AAAA CCACCGGC             GCGCAAGAGTTAAAA
 HCH_07031   9  89   6 7145272 .. 7145289 - -12.7  -3.57418   TATCGAGTAAATTAA             GCGGCGT AGAC ACGCCGC              CCTCTTCATCCAACG
 HCH_07046   7  74 241 7166664 .. 7166677 -  -3.8  -4.87592   TGATAGAGAACAAAA               GCTC ATTAGA GAGC                TTGATGTAGCTAAGT
 HCH_07079  10  66 189 7204348 .. 7204373 +  -6.1   -4.0641   ATTCTCTTTTTCCTG         CAGCAGCTTTC GCAC GAGGGCTTCTG          TTTGTCTGACTGACA
 HCH_07052   6  79 365 7175886 .. 7175899 +  -3.7  -5.18561   CCTGCTTTAGACCGA               GCGTC AGTC GCCGC                TTTTTTAACTGTTTG
 HCH_07045   4  50 -22 7166664 .. 7166677 +  -3.8  -3.28119   TGATAGAGAACAAAA               GCTC ATTAGA GAGC                TTGATGTAGCTAAGT
 HCH_07033   4  64 336 7146562 .. 7146584 +  -4.8   -4.2074   TAGCATTTATTCTAT           TGACTTACCC GGC GGGAAAATCA           TTTATCTCTTACGGA
 HCH_07022   3  61  41 7131688 .. 7131698 +  -2.4  -4.35581   TTCCTTCACGATAAA                 GCTG TAA CTGC                 TTTTCCATATTTTCG
 HCH_07017   5  61  21 7128517 .. 7128540 +  -2.3   -4.4017   CATCCGCTGACGCAT          TCGTCAGCGC TCAAC GCGC-GTCGG          TTTTCTCCCGCTTCG
 HCH_07007   4  50 166 7118994 .. 7119006 +  -4.8  -3.19102   AGCCCGATATGCCAT                TCGG TTCCC CCGA                TCTGCTTTTTAAGTC
 HCH_07001   3  62  47 7115557 .. 7115571 +  -4.2  -4.19506   ACTTTGACTCATCGC               CGCTAA ACT TTTGCG               TTTTCCACTTCAGGT
 HCH_06991   6  60 210 7104584 .. 7104601 +  -4.1  -4.13014   GATGGGGTCTTTATA             GACATCT CTCC AGATGCC              TTTTACGCATATCGC
      nagA   3  57 291 7100667 .. 7100680 +  -5.9   -3.3785   CACAGGTCAGCATCA               GTGCG TTGA CGCGC                TTGTCCATGCGTTCG
      tonB   2  87  21 7091851 .. 7091876 + -11.1    -4.258   CTCCATAAAAAACAA         GGGGAGC-CGAC TAT GCCGAGCTCCCC         TTTGTTCATAAATGG
 HCH_06950   7 100  11 7066924 .. 7066942 + -11.7  -4.78326   TGTAATCCCCTCAAA             GCGCCTG CCTCC CAGGCGC             TTTATTTCTTTCGGG
 HCH_06944   5  57 158 7061947 .. 7061965 +  -5.9  -3.35679   GGTTTCCAGCATCTG             CGCCAGG AAGCG CATGGCG             TTGTCCGTCACGGGC
 HCH_06944   5  57 334 7062123 .. 7062138 +  -2.5   -4.2803   GCAGTTTCGCCATCA              G-CGCG TTGAC CGCGAC              TTTTCCGTTCAGCTC
 HCH_06939   8  78 336 7054914 .. 7054943 + -11.4  -2.94412   AGCCTTCCTTATACT       GCGCCTGCGC GATTTCCTGG GCGCGGGCGC        TGCTTTCCACTTGCG
 HCH_06933   4  55 108 7049485 .. 7049500 +  -3.2  -3.85698   AGCGCGTAGGAGTTA              TCGATC ATCC GTTCGA               TTTCTCCAGGCGGCA
 HCH_06927   5  83  26 7041590 .. 7041604 + -11.4  -3.53733   TGAAGAAGCTTAAAA               GCCGCT TGT AGCGGC               TGTTTCTGCGCTCGG
 HCH_06922   6 100  60 7037964 .. 7037987 +   -11  -4.72272   CTGAAGTACTAAAAA          GCCGATCGTCG TTG CG-CGGTCGGC          TTTTTCGTGACAGCC
 HCH_06899   5  55 405 7009742 .. 7009753 +  -3.6  -3.92832   AGGAAAGAAAAACTG                CGCT CTCG GGCG                 TTGTTTGAGCGGTTT
 HCH_06891   6  55 234 7001598 .. 7001620 +  -3.5  -3.80855   CTTGAGTAGTCTTCA           TTGTTACAC CCCTT GTGTAATAG           TTCGTTTTTAGGCGG
 HCH_06887   7  62 375 6997601 .. 6997612 +  -7.2  -3.29511   ACGTCCTTTTCCCAC                CCCG GCTC CGGG                 TTCTCACCCAGTAAG
 HCH_06875   4  50 221 6990015 .. 6990031 +  -2.2   -3.6217   CCGGCTCGGGAACTT             CGCTGGT CTCA GCC-GCG              TCTTTGTCCTTACCG
 HCH_06861   5  81   7 6974117 .. 6974133 +  -9.5  -4.08064   ATCAATTGAGGCTCA              CCAATCA ATC TGATTGG              TTTTGCGCCCCACTT
 HCH_06851   1  48 210 6962999 .. 6963011 +  -3.3   -3.3323   GAGTAGACCACTACA                CCGCA TAG TGCAG                TTACATTTCATCTTC
 HCH_06841   4  62 108 6955497 .. 6955515 +  -3.9  -4.18018   GGAATCGGCGTCGGA            C-ATCTGC TTCT GCAGATAG             TTTTCCATGCCCACA
 HCH_06838   3  78 432 6951951 .. 6951967 +  -5.7   -4.6644   CGCCTCCGCCAGTTT              GCGGCGG TAA CGGCTGC              TTTTTGGAATATATT
 HCH_06833   4  65  88 6945696 .. 6945708 +  -9.1  -2.83271   CGCGCAATTGAGGCG                CAGGC AAT GCCTG                TACTTGTCGCCGTCG
 HCH_06824   5 100  24 6936361 .. 6936376 + -11.8   -5.1861   TCTTGATAAAGAAAA              GCCCGG AAAA CCGGGC               TTTTTTCATGGTGCG
 HCH_06819   3  54 101 6930806 .. 6930816 +  -6.8  -2.78384   CAGCCACCCCGGCGG                 CGAC TGA GTCG                 TCTCCTCGGGCAGCG
 HCH_06807   4  69 436 6920479 .. 6920489 +  -5.4  -4.36914   AATATACCCAATAGC                 GCAT TAA ATGC                 TTTTATCGCGCGCGC
 HCH_06796   8  69 170 6909551 .. 6909607 + -10.2  -2.70525   TGTGGTGATCAGATA GGTCACTTTGACGCCGCC-GGTGGCGC CGGTCA GCGCCACCTGGCG-CG-CAGGCAGACC ATTGATTTCAACCGG
 HCH_06790   3  72 -30 6904273 .. 6904296 +   -11  -2.59564   TCAGGAACTGGCGCA          GGCGGAAGTG GAGA TGCTTCCGCC           GTTATAGCCTCCGGG
 HCH_06787   6  48 388 6898904 .. 6898926 +    -4  -3.14848   CATGATTAAAAAATC           GCGACTGGTA TAA TACTTGCCGC           CTTTTGATAAGCAGA
 HCH_06762   6  52 229 6878057 .. 6878073 +  -5.1  -3.19192   TAATAATGGCTTTAT              TTCCGCA CTC TGCGCAA              TTGACTTGCATCGAC
 HCH_06762   6  52 299 6878127 .. 6878142 +  -4.7  -3.33696   GAAATAATATCATAT              TACGC TTTTAC GCGTA               TTAATTACCCACCCC
 HCH_06745   0 NONE
 HCH_06741   5  59 274 6858722 .. 6858736 +  -2.7  -4.28375   GCTGACGCGCGCCCT               GCCCG ATCAC CGCGC               TTTTGCGTGTATTCA
 HCH_06729   4 100  26 6848255 .. 6848276 + -14.5  -4.34402   ATAAGCCGTGGTAGA           CAGGGAAGC CTTC GCTTCCCTG            TTTTCATCTCACCCC
 HCH_06726   8  63  65 6844522 .. 6844541 +  -9.2  -2.62184   ACTCCATCGAGTAGG            AGGGGGAG TTAC CTCCCCCG             TCCTCTCACACCACC
 HCH_06719   5  69 328 6840677 .. 6840689 +  -3.3  -4.82667   ATCGTCCGTATCGAC                GGACG CCG CATCC                TTTTTGATCTGCTCC
 HCH_06710   3  60 224 6831720 .. 6831731 +  -7.2  -3.17075   GACGTCACGGAGCCG                CCGG AAGA CCGG                 TTCAGTTCGAAACGG
 HCH_06703   7  64 166 6823335 .. 6823346 +  -7.2  -3.53444   GCGGTCGCCTTTCTT                GGCG AAAA CGCC                 TTTCACCACGCCTGC
 HCH_06694  12  89  28 6811961 .. 6811981 + -12.6  -3.56643   GTAACTGATGTGGCG            CGCCGCAA CTGCA TTGCGGCG            TTTCCCGCATATACC
 HCH_06679   1 100  40 6792754 .. 6792772 + -11.7  -5.14563   GGTTCAAGCGAGGAA             GGGCGTC ACTGC GACGCCC             TTTTTTACTACCGCG
 HCH_06670   8  57  11 6786105 .. 6786118 +  -4.5  -3.72592   CATGACCCAGGGCGA               CAGGG ATGT CCTTG                TTATTCCTACCGATT
 HCH_06661   9  64 170 6780265 .. 6780278 +  -8.1  -3.33696   CTTCGCCAGTGTACA               GGACG AACT CGTCC                TTGCTTACAGCGCCG
 HCH_06649   4 100  74 6769430 .. 6769461 + -20.4   -4.1899   AAGTGCAGCGGATAG      CCTGAATGACCTGA AACA TCAGGTCATTCAGG       TTTTCAGTGAAATCC
 HCH_06639   5 100 178 6759186 .. 6759217 +  -7.2  -5.75342   AAAGTGCTCTCCTGA      GCGGGTTACTGC AGGCGCAA GCAGTCTCCCGC       TTTTTTTTGCGCCCG
 HCH_06632   1  63  17 6753193 .. 6753219 +  -9.2  -2.70932   TCGCCTGAAAATGGC         GCGCGGCGCCTC GCC GCGGCGCCACCC         TGCTTACGAGACCAG
 HCH_06623   1  49 314 6744353 .. 6744383 +  -4.6  -3.05596   CGGGGTGAGAGAAAA       ACTTCTGGCGCGAA TAT TTTGCGCGAGCAGG       TTCAATAACGGCGTC
 HCH_06609   6 100  23 6732037 .. 6732052 + -10.4  -5.72622   TCCGAATATAAAAAA              GGCGAC ATTG GTCGCC               TTTTTTATTTCTGAG
 HCH_06591   5  60 134 6718152 .. 6718181 +  -4.3   -3.9777   CACCATGGACACCAA       TAGCTCCAACAGTT CCT GAC-GTTGGGGCGA       TTTGTGGATATTACG
 HCH_06583   6  64 382 6711894 .. 6711914 +  -8.2   -3.1505   GCGGCCTCCTGGTGA            TGGCCGCG CACAC CGCCGCCA            TTGATGCGCCATAAT
 HCH_06544   6  68 367 6665980 .. 6665998 +  -3.8  -4.64657   GAGGATGACGGCGGC             GGCGTT GAGTGAA AGCGCC             TTTTTGGCGATTTCG
 HCH_06538   3  68  46 6661091 .. 6661107 +  -6.5   -3.9941   GGTGAAGGCTTTGAG              GCGCTGT TGG ATGGCGC              TTTGCTTATCCAACC
 HCH_06526   8  76 170 6651639 .. 6651652 +  -2.3  -5.26316   GGATCGACTCAGGCA               ACGTC TTAA GACGA                TTTTTTCTGAGATCC
 HCH_06518   5  58 420 6646528 .. 6646550 +  -3.5  -4.13767   CGCCTCGTAGGCGCC           TTGCTGA ATGCCCAGC TCAGCAA           TTTTGAGGTAGGGCC
 HCH_06507   7  65  88 6636118 .. 6636150 +  -9.3  -2.80016   TGCAGGCCCTGTCGT      TGCAGACAAATAG AAGGAAG CTATTTGTCTGCC      TGATTAATAGTGAAC
      cobN   8  77  72 6633990 .. 6634031 +  -2.9  -5.18357   ATCAATATCAGATTG TCTTTCCTGTCGACCAGGGC GAA GCCGTGA-CGACGGTACAGA TTTTTTGATGGATTA
 HCH_06498   5 100   9 6625955 .. 6625973 + -17.4  -4.79352   TATCTAAAACGAAAA             CGCCCGGG TCA CCCGGGCG             TTTTCTTATGCGTCG
 HCH_06483   3  66  15 6615252 .. 6615273 +  -7.9   -3.5944   AGGCCTGAGATAGCC           GGGCGCAGA ATGG TCAGCGTCC            TTTGACGATATACAT
      cobM   3 100   7 6611737 .. 6611785 + -18.9   -4.1466   CAGGCGTAGAATACA GTGGCGGCCTGGTCAGACGGAGA ATA TGTCCGTCTGGCGACGCCGCTAC TTTTCGCAGTTAAAT
 HCH_06458  10  66 269 6595332 .. 6595346 +  -3.4  -4.63218   GCTTGTTCAGCTTGT               AGGCGT CCA GCGCCA               TTTTGTTAGCGCCCC
 HCH_06455   6 100  42 6590467 .. 6590482 + -11.8   -5.1615   CGCAACACGAACAAA              GGCGGG ACAC CCCGCC               TTTTTTGCGTATTCC
 HCH_06448   8  66  -2 6583307 .. 6583346 +  -8.5  -3.43961   CATGCACTTCCTGCT  TGAACTGGC-CTGGCGCG ACCTG CGCGCCAGCGGCCGCTCA  TTGTGGGTGTTCTGC
 HCH_06448   8  66 260 6583569 .. 6583582 +  -3.7  -4.45083   GACACCATGCTGGGC               GGGCC GGAC GGCGC                TTTTCTACGTGTAGA
 HCH_06437   3 100 290 6575419 .. 6575444 + -16.1  -5.43414   ACGCATAAAATAAAA         GGCCGGCGCTC CGAA GAACGCCGGCC          TTTTTTGTATCTCAT
       rep   4  59 -60 6565754 .. 6565791 +  -7.5  -3.02461   ACAGCGCAACGAAGA   GCGCAATCAGGCGCGCG GCCG CGCTACCCTGGATGCGC    TATTGCGGGACCTTG
 HCH_06420   3  55 342 6556869 .. 6556880 +  -2.2   -4.0274   TATATCGCCGCCAGC                GTCG TGGA TGAC                 TTGTTTAGTAATCCC
 HCH_06415   5  47 128 6553827 .. 6553840 +  -3.8  -2.95539   TACGTCTTGCCTTGG               CGGA CCAGTA TCCG                ATTTCATTGCCGTTC
 HCH_06415   5  47 461 6554160 .. 6554183 +    -3  -3.39471   TAATCGCCCAACGGC          TGTCGCCGGA AATA TCCACCGACG           TTACTTCCGCTTTAT
      speA   2  90   7 6545948 .. 6545988 + -14.8   -2.7186   GAAGAGTAAACCGAA  AGTCTGGGGTGACCGG ACCGAAAAG CCGGTTACCCCAGACA  TGGTTGCAACGATTT
 HCH_06400   3  45 372 6540476 .. 6540486 +  -2.4  -3.33911   AGGCAATCGGATACA                 CCCG AAA CGGC                 TTCCCTTCTTTCAAT
 HCH_06395   3  57 188 6536390 .. 6536401 +  -7.2  -2.78384   CACCAACCAAAGCGA                CCGC AGAA GCGG                 TATGGTGCGGGGCCC
 HCH_06385   3  52 230 6521477 .. 6521494 +  -4.9  -3.28041   TCAACATCAATCCTT             TTACTTG CATG CAAGTAG              TTAATAATTGAAGTT
 HCH_06374   1 100   9 6512635 .. 6512661 + -13.7  -4.23281   AGGGTAAATTTCCAT         CCCCCCCCTAC TAATT GTAGGGGGGAG         TTTATATTAAGTATT
 HCH_06367  10 100 201 6504711 .. 6504728 + -12.7  -4.06182   CCTAAACCCCATTTA             GGAGCCC CCTT GGGCTCC              TCTTTTTATCGCTCC
 HCH_06364   6  79   6 6502410 .. 6502429 + -10.7   -3.5944   ATCCAACTGAGGCCT            GGGGCGT CCGCAA ACGCCCC             TTTCGCAGTATCAGT
 HCH_06350   8 100  20 6490507 .. 6490528 + -15.1  -5.06505   CCCTAAAATGCAAAA           CGGCGGGGT GAAG GCCCCGCCG            TTTTTCTATCTGCTT
 HCH_06347   7 100  36 6486229 .. 6486249 + -15.5  -4.36914   GCTTGACCGTTCCGA            TAGCCGCCT ACA AGGCGGCTA            TTTTATGCGCAGAAA
 HCH_06331   8  62 262 6469497 .. 6469515 +  -8.8  -2.82895   CATGAATAACTTGGG             TCAACGCC AAT GGCGGTGA             GTTCTTGCTGCACAA
 HCH_06323   5  47 262 6463747 .. 6463758 +  -4.4  -3.07816   GGTTGCGCCGGAACC                GATG CTGC CATC                 TTCCGTGCCTCGCGC
 HCH_06316   3  52  74 6456333 .. 6456351 +  -4.5  -3.31184   GTTGAGGGGAAACGA             CGCAGAG CCAGA CTCTACG             TGTTCGTTGTCATGT
 HCH_06311   5  82 250 6451360 .. 6451386 + -11.5  -3.35283   TCGCCCAGGTCGCCG        CCAGCGGCGCGG CATA CCGCGC-GCAGG         TTATCGAATACTTGT
 HCH_06306   6  54 -34 6444718 .. 6444743 +  -6.9  -2.82623   GAGAGCAGATTATCA         GTGCTTCCAGGG CGA TTCTGGA-GCAC         TCATTCTGAAGACAG
 HCH_06306   6  54 381 6445133 .. 6445147 +  -5.6  -3.40639   GTAATGGGTTATTGC               GTCCGT TCG ACGGCC               TTGATTGGTGGCCTT
 HCH_06302   8  95  12 6441208 .. 6441226 + -13.8  -3.92869   TTAGTTCGTCGAATG             CGGGGCCT CTC GGGCCCCG             TTTCTCAATCCGTCA
 HCH_06291   5  60  36 6428198 .. 6428218 +    -4  -4.00038   GTGCGATTAACGCAG            CAGATGCA GGAAG TGCATGTG            TTTGTGGTACTGGTC
 HCH_06282   4  73 471 6419917 .. 6419936 +    -5  -4.70626   GGCATCAAAAAGGCC            GACGCAAA GGCA TTTGCTTC             TTTTTCCGCTTCTTG
 HCH_06276   4  62  10 6414571 .. 6414585 +  -4.2  -4.10429   AAATAATTCTAACTT               CCCGAA TCA TTCGGC               TTTTAAACGGTGATT
      hemL   8  95   8 6386074 .. 6386093 +   -15  -3.74381   CAATGTAATTCTTGC            GCGGCGGA GAGA TCCGCCGC             TATTTTCGATTCAAT
 HCH_06240   4  74 401 6379209 .. 6379223 +  -9.2  -3.62572   CCGTTGCGATAGCGG               GGCTGG TTT CCGGCC               TTTCCGCTGCTGGTA
      uvrA   4 100  89 6331868 .. 6331882 + -11.4   -4.8048   TCAGGCATAAAAAAA               GCCGCT AAA AGCGGC               TTTTTAATATCCGAG
 HCH_06186   5  75 377 6325467 .. 6325479 +  -3.3  -5.07567   TTGATATTCCGTGCC                GGTCT CAA AGTCC                TTTTTTGCGATATCC
 HCH_06139   6 100  22 6284387 .. 6284413 + -12.2  -4.94058   TCCCGATACTGACAT         GGCGGCGGCC GCCCCAA GCCCGCCGCC         TTTTCTTTGACTTCC
       gph   5 100  30 6251410 .. 6251441 +    -8  -5.64421   CATCAGAAAAACAAA      GGCCGTC-CCTGC AGCAATA GCAGAAGACGGCC      TTTTTTATTTGCAGT
 HCH_06099   4  67 238 6236985 .. 6237009 +  -9.3  -3.14132   GATTTTCTGGGCGGT          GCTGATCTCCT CAG AGCGGATCAGC          TTGATGCGGGAAAAA
 HCH_06090   5  61  33 6231219 .. 6231234 +  -5.4  -3.79162   CGGGAAAAAAATTCG              GC-TGCC TCA GGCATGC              TTCATTTTCTATGCC
 HCH_06087   9  69 411 6229826 .. 6229838 +  -9.1  -3.32202   CAGGCCGTGTTTTTC                CAGCG CTT CGCTG                TATTCTCTAACGCTG
 HCH_06071   4 100  50 6214771 .. 6214809 + -19.2  -3.22774   GAACCCTACTATTAA   TCAGGCAGACAAATAG CTTCCTT CTATTTGTCTGCCTGA   TTAATAGTCCATCTC
 HCH_06059   5  55 102 6203361 .. 6203374 +  -3.8  -3.68261   CTGTCCCCCTGAAAA               GACC GGCTTG GGTC                TTTCGAGTATTGTCC
 HCH_06059   5  55 187 6203446 .. 6203456 +  -4.6  -3.48276   ACACGCCAAAGTGAT                 CTGC GAT GCGG                 TTCTCTACGGCGCCA
 HCH_06054   2  52 321 6199504 .. 6199518 +  -4.2  -3.54935   GATAAGGGTATCTAT               GCCTTG AGG CAACGC               TTTGACAAACCTTTC
 HCH_06049   5  64 211 6195460 .. 6195483 +  -8.1  -3.32844   TGTTCAAATAACCCT          GCTATCGCC TCTTGT GGCGTTAGC           TTCTGCAATGAAAGC
 HCH_06040   3  57  15 6188074 .. 6188112 +  -7.4  -2.88427   AATTCCGTCCGCCCC  CAGCACTGC-GCAGGCCC GGCAA GGGCCTGCCGCAGC-CAG  TCTCTACCGCATCTT
 HCH_05999   4  62 278 6136879 .. 6136900 +  -7.9  -3.16881   TAAGTATATGGATAA           GCGCCCAGGC GGT GCC-GCGCGC           TTCGTAGAATACGTC
 HCH_05989   0 NONE
 HCH_05981   4  63 140 6119464 .. 6119474 +  -8.2  -3.07935   ACCTTCCAGGCTATT                 GCCG ATC CGGC                 TTAAATAGCTGACAT
 HCH_05973   4 100  22 6112010 .. 6112027 + -14.1  -5.41143   TTCATCCCAAAAAAA             GCCGCGC AATT GCGCGGC              TTTTTTTGGCAGCTC
 HCH_05961   3  60  61 6092262 .. 6092273 +  -3.6  -4.24887   GCCTATCACCTGCAT                GCCT TCGG GGGC                 TTTCTTGGGTGTGTT
 HCH_05950   2  54 264 6082634 .. 6082649 +  -5.4  -3.30243   TTGTGGTCATGCACG              CC-CCAG TCA CTGGCGG              TTCTACCGCATAAAT
 HCH_05944   3  47   1 6079676 .. 6079695 +  -4.2  -3.01416   AACTCAGAGCCTTGA            GCTGCGCA GCTA TGTGGAGC             TATATATACGTAGTC
      rpsT   4 100  22 6073361 .. 6073374 +  -9.5  -5.62045   CTGAACAATAAAAAA               CCGGC TTAG GCCGG                TTTTTTATTGTCTGT
 HCH_10022   3  69  11 6057537 .. 6057550 +  -9.5  -3.09015   AATAAAACAAAGGAA               GGCGC AACT GCGCC                TTCGCTCCATGTAGC
 HCH_05917   9 100 -15 6046584 .. 6046610 + -16.6  -2.68259   AAGAATTGACGAGAT         GTGCGGAGAGCT ATA AGCGCTCCGCAC         TCCTGTCATGCTATT
 HCH_10006   4  52 202 6035040 .. 6035052 +  -4.1  -3.55761   TTAGAACCTCAAACA                TGCCA GGG TGGTA                TTTCAAGGATGGCTC
     gmhA2   5  76  14 6019373 .. 6019405 + -11.3  -3.11291   AACGCCAACAAAAAA      GCCGGATACCTGG CTTCTTA TCAGGCATCCGGC      TCTTCAGGTTCTAAA
 HCH_05875   6  66 416 5996913 .. 5996935 +  -9.3  -2.94416   TCTCTTGTGAGCGGC           CTTTGATCA CGGGA TGATCAAAG           TCTATGCTAAAAGTC
       dxs   4 100  10 5987608 .. 5987628 + -18.3  -3.71649   GCCTGAAAACGCAAA            CGGGGCGCA GTT TGCGCCCCG            TTTAACCTTTCCCAG
 HCH_05861   9  79   7 5981724 .. 5981749 + -11.9  -3.12803   GACACTTGAGGACAT         GCTGAATCAGG ATTT CCTGATTCTGC          TCTTCAATGTCCGTA
      ilvD   7  81  19 5975307 .. 5975327 + -12.6  -2.55074   GATATCGCCCTACCA            GTGCGGAG CCAGT CTCCGCAC            TGGCTTCACATTGAC
 HCH_05833   6  77 456 5953390 .. 5953430 +    -4    -5.055   CGTAATGCGCTTCCC GGCTCCCGCG-T-TCTATTT TCA GGGTGGACGGCGCGGGGGCC TTTTTTCAGCGTTAA
 HCH_05816   5  78 287 5930567 .. 5930583 +  -5.8  -4.74801   TTTAATTTAGCCAAC             GCCGTCG GCGA CG-CGGC              TTTTTCATAGGCTTC
 HCH_05812   7  68   9 5927623 .. 5927663 +  -7.7  -3.76641   GAGTTGATGGCCCAT  GTATAGCAGCGCTTG CCAGACAAACC TAAGCGCTGCTTTAC  TTTCAATATTAACGT
 HCH_05803   2  90 -15 5917921 .. 5917948 + -14.2  -2.92656   TAAACAGGCGCTGAT        GGGAGCGCAGGCG TAA CGCCTGT-CTCCC        TCTGTAACTCCATTT
 HCH_05793   9  83 398 5908051 .. 5908071 +  -8.9  -4.38712   GGCGATGCGGCCGTT            GTTGGCGGT GAC GCCGCCATC            TTTTATGGAGATAGG
 HCH_05790   4  71 147 5907160 .. 5907178 +  -4.4  -4.71382   ACTTCGTCTACAGAG             ATGCCGCG CTC CGCAGCAA             TTTTTGCGTACTTCT
 HCH_05786   6  57 205 5901577 .. 5901590 +  -4.5  -3.75629   GATAGACCGCGGCTT               CGCGCG TCG CGC-CG               TTTACCTTGACGCTG
 HCH_05782  25  81 339 5897661 .. 5897687 +  -6.5  -4.68994   GCAGTGGAAGTTTTA        GCC-GCGGCCGA AGAC TTGGCGGCAGGC         TTTTTAGCTGCTGGT
 HCH_05776   6  61 319 5893059 .. 5893071 +  -5.5  -3.92324   AAATAGCGCTGCGCG                TTGGC CCA GCCGA                TTTCCTGTTGCAAAC
 HCH_05765   2  57  86 5884532 .. 5884548 +  -2.2  -4.26881   TCCTGCATGCCTCGT              TCGGTC AAGGC GACGGA              TTTGGTTTTCTCCAC
 HCH_05738   3  68  34 5854790 .. 5854804 +   -10  -2.89797   GCCCCGCTCTCTTGA               CCTGAG CCG CTCAGG               TAGTCTTTCTCAAAC
      rimK   4  54 314 5847242 .. 5847252 +  -6.8  -2.86785   ACCAGACATATCGAG                 CGTC GTT GACG                 GTTATTAATCTAGTC
 HCH_05726   3 100  10 5843196 .. 5843226 + -20.4  -3.87149   CTGTAAGCTATCACA       GCCTTCGGCGGCGG AGC CCGCCGTCGGGGGC       TTTAGATTTACTCGC
 HCH_05709   4  69 405 5823581 .. 5823591 +  -8.2  -3.57263   ACTTTTAAAACTCTT                 GGCG AAG CGCC                 TTTAAAAATAGACCT
 HCH_05692   4  81  10 5808131 .. 5808160 + -12.9  -2.74461   GCTTAAGGAACGAAA       GTCCCCTGTGGTA ATAC TTCTACAGGGGAC        ATTTAACGCTAAATG
 HCH_05680   6  69   9 5797751 .. 5797778 + -10.6  -2.65388   GGCTTAAGCGTCAAC        CGCCACCCA-GCT TCG AGCATGGGTGGCC        ATTATCGGTTGGATC
 HCH_05646   3  54 184 5773290 .. 5773313 +  -5.2  -3.39895   CGTTCTTGTACTTGC          CGCTGCTGGA GCGT TCCAGAAACG           TTGCTTCATAAACGC
 HCH_05637   2  71 181 5752355 .. 5752381 +  -4.5  -4.60487   ATTGTAGACCAATAT         CTTATGGGA AAATACAGC TCCCATGAG         TTTTTAGCGCTAATA
 HCH_05626   3  58 177 5745441 .. 5745454 +  -8.1  -2.71731   CGGCGGCCTGTGCTG               TGCGC AGCA GCGCA                TCCTTGAGCAATGCC
 HCH_05616   4  69  11 5738435 .. 5738462 + -10.6   -2.7464   CTTAAAGAACGCAAG        CCCCCTGTGGAA ATAC TTCTACAGGGGC         ATTTGACGCTAAATT
 HCH_05608   6  60 398 5734201 .. 5734218 +  -3.3  -4.14257   CCAATTACAGTGATG             GCGGCAT AAAG AAGTCGC              TTTGTCATTATTACC
 HCH_05597   1  39 382 5723160 .. 5723181 +  -2.1  -2.73124   GCAGAGGGCTAACCA           GCGCAGGGT AATC AGCTGGCGC            ATTTGACGGATAAAG
 HCH_05582   2  56 372 5707374 .. 5707385 +    -3  -4.00038   TTCCCGATTTTTATG                TATC TGCA GATA                 TTTCTGATGATGGTC
 HCH_05568   3  59 356 5697722 .. 5697733 +    -3  -4.30576   GGGTTTCCATCTTTA                CTAT GGAG ATAG                 TTTTCATCATAACGA
 HCH_05560  12  75 181 5685922 .. 5685949 +  -7.6  -4.14392   GCGCATGATCATCTC        GTGAGCCGCCTG CTCA TAGGCGGGCCAC         TTTTCCCGATTGCGC
 HCH_05551   9  82  74 5680097 .. 5680112 + -10.4  -3.96068   GCTAGCCGCCGCGCA              GGCGCA TCCA TGCGCC               TTATTATTAACATGC
 HCH_05546   4  93  23 5675237 .. 5675280 +  -7.4  -5.44119   TCATAACTCCTTGTT CGCC-ATTAGCTCCTGAGCCA GCC TTGCAGTGGAGCTAATTGGCG TTTTTTTGGACTACC
 HCH_05537   7  67 100 5664953 .. 5664966 +  -2.3  -4.77438   GGTCCGTCCCGGGAG               CCAGG GATA CGTGG                TTTTTCATAGTCAGT
 HCH_05532   6  53 145 5663120 .. 5663130 +  -6.8  -2.71011   ACTGCTGCGCCATGC                 GGTG CTC CACC                 TGATTGCGCCAGACT
 HCH_05527   9  77 367 5659176 .. 5659186 +  -8.2  -4.21194   GCGAAATAGCAGTTC                 CCCG AGG CGGG                 TTTTAGATAGTAGGG
 HCH_05510   4  71  17 5646307 .. 5646327 +  -6.8  -4.21194   AAGGGAATAATCTCT            GCGGCG TTATAAATT CGCCGC            TTTTAACTCATCAGG
 HCH_05499   5  55  -5 5633828 .. 5633844 +  -6.5  -2.95521   GTGGTCATTCGCGAC              GAGTAGG CGC CCTACGC              TCTAATTGATATCCA
 HCH_05487   0 NONE
 HCH_05483   4  48  84 5615731 .. 5615753 +  -4.1   -3.2511   CAGGCTCTGTCTCCC          GCGGCT-AGC CGCC GCTCAGACGC           CTTTTGTCCATACCG
 HCH_05476   3  68 237 5607473 .. 5607484 +  -4.4  -4.62708   CTGACTCCAAAAGTC                CCAA TGAA TTGG                 TTATTTTTGTCTGTT
 HCH_05450   3  69 456 5583847 .. 5583863 +  -7.3  -3.89448   GGGTGTTTTCAGTGC              GGAGACA ACT TGTCTTC              TTGTGTATTTTTCGC
 HCH_05431   2  71   3 5570557 .. 5570575 + -10.2  -2.78463   CGCCGCCAAATAGCG             GCGCCTGC AGT GCAGACGC             TCTAATGAGCGCCCT
 HCH_05423   9  62 437 5562125 .. 5562140 +  -8.2  -2.76261   GTCACCGAAGAAGCC              CCGGCG AACA TGCCGG               ATTTAGAAGTTACGC
 HCH_05408   5  74 -27 5549244 .. 5549259 +    -4  -4.99043   ACCACCAGGCGCATC              CAGG-CA GAT TGACCTG              TTTTCTTTGTAGAGC
 HCH_05405   3  66 195 5546155 .. 5546169 +  -5.6  -4.15106   TGTTTCAGTCGGCGC               GCCCTG CTG CAGCGC               TTTTAGCACTTGCTC
 HCH_05402   5 100  41 5541849 .. 5541867 + -17.4  -5.56673   TTTTGCTGTGTTCTC             GGCGGGCC TGA GGCCCGCC             TTTTTTGTTGTGGAT
       psd   5 100   6 5534663 .. 5534700 + -19.9  -3.62418   AACGGATTAAAATGA   CGACG-GGCGACAGGCCG CTT CGGTCTGTCGCCGCGACG   TTTCAGCTAGATTCT
 HCH_05392   2  62 141 5529180 .. 5529203 +    -8  -3.16154   ATCCGATGTAGAGAT          GGCGCTGTCC GCTT GTTCAGCGCC           TTCAATGTCCTCTTG
 HCH_05376   6 100  17 5512801 .. 5512816 + -11.8   -5.4492   CCCGCATACGAAAAA              CGCCCC AAAA GGGGCG               TTTTTTATATCTCTC
 HCH_05359   6  93  50 5497819 .. 5497833 + -12.8   -3.7956   GACAGCCACAAAAAA               GCCCGC TAA GCGGGC               TTCTTAAGTTATTTC
 HCH_05344   4 100  22 5483322 .. 5483350 + -13.1  -5.56673   CTTAGCCAAGTCAAA        GGCCCCAAGGCGA CTT TTGTCCTGGGGCC        TTTTTTATTGTCAGT
      gatB   6  91  11 5478358 .. 5478380 + -13.5  -3.34895   GTTAAGCCTAACAAA           GAAGAGCCC TAAAC GGGCTCTTC           TTCATTCCGACTGCA
 HCH_05327   2  52  79 5465380 .. 5465400 +    -4  -3.61398   CGCCTTATCCAGAGT            GGAGAG AATGACGCC CTCTCC            TTCTTCCAGGCACGC
 HCH_05309   5 100 -34 5452510 .. 5452535 + -10.5  -5.40474   GTTATGGATTGGAAA         CAATTTGCAGC GACC GCCGCAAATTG          TTTTTTTGAAGGGAT
 HCH_05303   4  59 266 5448018 .. 5448035 +  -6.9  -3.33399   GGCGCTCAGCCAGCT             ACGCTGC TCCC GCAGCGC              TTCCGTTTGCTTCAC
 HCH_05295   4  68 102 5438814 .. 5438834 +  -9.7  -2.87344   TTGTCTGCAACGACA            GGGCCTG CACAGGT CAGGCCC            TGTCTCCCGCGGCTA
 HCH_05285   5  57 380 5426855 .. 5426871 +  -5.8  -3.30629   GGGACAGCAACTGAC             GCCCACG GTGG CG-GGGC              TCTTATGGATTATTG
 HCH_05274   1  43 386 5416163 .. 5416177 +  -2.1  -3.19026   TGCCGGCCCGAACAA              C-TCGG AACC CCGAAG               TTAAGTCTTCAACTC
 HCH_05244   3  54 167 5386824 .. 5386834 +  -5.4  -3.28269   AAAGGCACAATCAAC                 TCCA GAC TGGA                 TTCAATTTGCACATT
 HCH_05235   6  95  35 5381166 .. 5381182 +  -8.7  -5.27335   TCAGACATAAAAAAA              GAGGGCT TCA AGTCCTC              TTTTTCTTTACGACG
 HCH_05231   1 100  81 5376243 .. 5376268 + -15.5  -4.72272   GACAAGGAAACGCAA         TAAGGGCGGCT CAAG GGCCGCCCTTA          TTTTTAGTAGAAAGG
      astE   5  63   5 5363831 .. 5363845 +  -8.5  -3.06133   TACTGAGCTGATTCA               GCGGG TTGAT CCCGC               TTGCCTACAGGCTTA
 HCH_05204   6  61 289 5350966 .. 5350982 +  -8.7  -2.69468   TCGAACCTCCGACCG              CCTGGTT CGT AGCCAGG              TACTCTATCCAGCTG
 HCH_05204   6  61 397 5351074 .. 5351090 +  -8.7  -2.69468   TCGAACCTCCGACCG              CCTGGTT CGT AGCCAGG              TACTCTATCCAGCTG
 HCH_05159   7  63 242 5308735 .. 5308755 +  -2.5  -4.53777   ATTGTAGGAGACCTT            TTGCACATC CAT GGTTTGCAG            TTCTTTTTGCTTGAG
 HCH_05150   5  55 -36 5300840 .. 5300856 +  -2.1  -4.09108   GGGCGCCCGCAACGT              GCAGGAC TTA GTCAGGC              TTTCTCTGGGTTACG
 HCH_05141   3  55 412 5292758 .. 5292784 +  -3.5  -3.85698   GAACAATGCGAGTCC         GGCGATCACCA GGCGA TGGGGCGCGCC         TTTATCCGCCGCCCG
 HCH_05135   9  67 394 5285796 .. 5285814 +  -4.5   -4.4078   TGGCGATACCCAAAA             TCCAGGT GGAGA ACCGGGA             TTTTCCTTCAAAAGA
 HCH_05128   6  79 165 5277756 .. 5277770 +   -10  -3.88442   CACGTTTCTCAGCAT               GACTCC GCC GGAGTC               TTTACTGATATTTTC
 HCH_05125   1  42 -27 5277088 .. 5277107 +  -3.5  -2.63596   CGATCGCCGCCACGC            CGCCGAA AATTAC TTCAGCG             TCCTGTAACCTGCCC
 HCH_05118   7  77 238 5274528 .. 5274545 +  -6.9  -4.62336   TGGCGCGGACTGGCG             CCGCCAC ATCG GTGGCGA              TTTTTACGGTGACCT
 HCH_05095   9 100  39 5254212 .. 5254234 + -14.9  -5.14163   AGTAAGCAGCAAAAA           CGGCTGACC ATCAA GGTCAGCCG           TTTTTGTTACTGCAT
 HCH_05087   4  55 162 5245788 .. 5245806 +  -4.5  -3.53012   GCGGAAATAATCACC             GCGGG AATATCGCG CCCGC             TTTGGCGGCGCAACG
 HCH_05079   1  50 421 5236932 .. 5236953 +  -4.4  -3.30124   ATCGCGCCATATCCG           GACTGCGT CCGCGC ACCCAGTC            TTCTCCCCACTGCAC
 HCH_05072   5  62 170 5228759 .. 5228776 +  -4.1  -4.16842   GGCTTCCGAGACATC             CAAATCG TAAG CGATCTG              TTTATTCAGCATGCC
 HCH_05069   5 100  33 5222640 .. 5222653 +  -9.5  -5.38326   TATCCCATAAAAAAA               GCGCC CGCA GGCGC                TTTTTATTTGCTTAA
 HCH_05057   8  71  36 5215700 .. 5215721 +  -8.6  -3.72363   CGCAGAAAAACAAAA           GGCGCAGC CTCCCA GCCGCGCC            TTTCGAATTTCCCTA
 HCH_05053   5  88  24 5212326 .. 5212356 + -13.3  -3.12936   TTCGCAGGAATGCGC      ACCCGGCTGCCGGA TCGC TCCG-CAGCCGGGC       TCTTACAATTTACAT
 HCH_05040   7  74  37 5196702 .. 5196726 + -11.3    -2.924   GGCAGGCTGAAAACA          CGACGCCGGCT CCA AGCCGGCTGCG          CTTTCTCAAAGATTA
 HCH_05034   2  50 321 5189665 .. 5189676 +  -3.6  -3.61398   CTCGTGATAGAAAGG                CGCG ACAA TGCG                 TTCTTCCCCGCCACG
 HCH_05019   2  43 -34 5166533 .. 5166543 +  -2.4  -3.12999   CCTCCGACGACGCCA                 TCGG CGC CCGC                 TTGCGTCTGGACTCG
 HCH_05003   7  71   6 5146966 .. 5146992 +  -9.3  -3.48593   CATCAGCTGATCACG         TCAGCCGCCGG CGATA CCGGCGGCGCA         TTCTCTCAGAAACTG
       rnt   7 100  82 5136741 .. 5136756 + -11.8  -4.88407   CATAGACACAAAAAA              GGCCGC AAAA GCGGCC               TTTTTCGTTAACTCG
 HCH_04988   7 100  59 5132410 .. 5132424 + -11.4  -5.40072   ACCGACATAAAAAAA               CCGCCA ACA TGGCGG               TTTTTTTGAGCCGAA
 HCH_04972   6 100  33 5112227 .. 5112244 +  -9.8  -5.33405   CAAAAGCGTTAAAAA             GCCCGC GGTTCA GCGGGC              TTTTTATTTGCTGAA
 HCH_04972   6 100 231 5112425 .. 5112441 + -12.3   -5.4833   AGCCAAATTTAAAAA              GGCTGGT TTT ACCAGCC              TTTTTTATTGCCTGA
 HCH_04967   0 NONE
       rmf   3 100  50 5102310 .. 5102326 + -15.1  -4.41895   ACCCAACCCCATTTA              GGCCCGC CTC GCGGGCC              TTTTCATTGACGCTT
 HCH_04955   4  69 241 5089951 .. 5089964 +  -5.2   -4.3534   CATAGTTTTCCAGCA               GGCG GTCCAG CGCC                TTTTGGTGCTTGGAC
 HCH_04948   8  73   6 5080643 .. 5080688 + -10.3   -3.1552   TTTGCGCTAACCCGC AGCGGACGCCGCCAGCGC-CAT AAT ATGCGTGAAGGCGGCGTCCGGA TCTTCCTGCATAAAG
      xseA   1  67  72 5077159 .. 5077171 +  -9.1  -3.09655   CCACGCAAAAAGAAA                GCGCT AGA AGCGC                TATATCTATATATAA
 HCH_04936   2  52  46 5066896 .. 5066923 +  -2.1  -3.81488   TCAATCAGTGATGGC       GA-TCA-GCGG-GC TAA GCGCCGCGTGAATC       TTCTGTTTAAGCGCC
 HCH_04911   3  61 253 5046197 .. 5046210 +  -2.3  -4.36914   ATTCCCAGCGGTCGG               CGCCT CGAT AAGCG                TTTTCTCCGGGGCCA
 HCH_04908   0 NONE
      galU   5 100  30 5033333 .. 5033348 + -10.4   -5.7946   ATATGCACCAAAAAA              GCGCCT AAAC AGGCGC               TTTTTTTATTGCCGC
 HCH_04887   6  81  61 5023297 .. 5023319 + -12.8  -2.72661   TTGGCGAAACGCAGG           TCCCTTTCCA CCG TGGAGAGGGA           TACTTGCAAGTACTC
 HCH_04884   1  80 -32 5021051 .. 5021063 +  -9.1   -4.1585   GAGTTTATCGCCAAT                GGCCT GAA AGGCC                TTTTCCCAGTTCTGG
 HCH_04879   2  52 174 5017686 .. 5017696 +  -6.8  -2.53822   CTCTCGGTCTCTTCG                 CCAG AGC CTGG                 ATATTCTCCACTCCC
 HCH_04871   2  69 135 5010631 .. 5010671 +  -5.5  -4.38927   CGTCCCTGAACCGTC  GGCAGCGATATTCCT TCTCTCCCAAT AGGAATATCGCATCC  TTTCTTCTCTCGACG
 HCH_04869   4  77 213 5008435 .. 5008450 +  -6.8  -4.57073   GTGCGCAACTGTGCT              G-CGGGC CCT GCCCGAC              TTTTTCCGCCACGTC
 HCH_04861  10 100  12 5002843 .. 5002876 + -16.8   -3.7732   CTGACAGTATAGGGA     TGCGCTCAAGCAGG CCTCTC CCCGCTTGAGCGCA      TTATTAATATGGCAA
 HCH_04847  10  81  86 4991294 .. 4991318 + -12.9  -2.71011   GTTCGCCGCGGGAGA          CAGGGCCTG ACATGTG CAGGCCCTG          TCGTTGCAGACAAAT
 HCH_04847  10  81 171 4991379 .. 4991396 + -12.7  -2.81133   AATAGCCAATAAAGA             CCGCAGC GGCG GCTGCGG              TCTGCTCAGTAGATA
 HCH_04844   5 100 -59 4988662 .. 4988700 + -10.9  -4.49939   GCCCGTCTTTACGAT  GCGGACGGC-CTGTTGAC CTTC GCCATCAGCGCCGCCCGC   TTTTATGAGTTGTAT
 HCH_04823   3 100  11 4969554 .. 4969575 + -15.1  -5.44119   GGTAAAAGCCACTAT           CGGCGGGCT GCAA GGCCCGCCG            TTTTTTTGCCCTGCG
 HCH_04816   5  58 443 4957842 .. 4957854 +  -7.7  -2.63631   AACTTGTGTCCATCC                GCATC GAC GATGC                TGGTCTGACGATTCA
 HCH_04807   2 100  18 4945585 .. 4945612 +   -20  -3.60098   CGGTTTGAAGCGAAA        GTATGGCGCAGC CCCG GCTGCGCCATAC         TTTACAGTACGCCGT
 HCH_04802   7  67 193 4940138 .. 4940150 +  -4.7   -4.3953   ACATCGGCGTAATTA                CCGGC ACG GCCAG                TTTCTTCTCATTCAC
 HCH_04797   4 100 -47 4938238 .. 4938263 + -16.1  -5.04385   CAGGCCATTAAAAAA         GCCGCCGCGGA TCTC TCCGGGGCGGC          TTTTTTGAAAATGTC
 HCH_04789   3  73 459 4927881 .. 4927895 +  -8.5  -3.85698   GCGGAGAGTTTCTTC               CGCGC CGAAA GCGCG               TTTGTAAAACGCCAG
 HCH_04775   5  55 263 4911653 .. 4911700 +  -6.1  -3.20991   TTTGACCTGAAAATA AACCGCCGCAGCCCTCCTGCTC AAGTA GAGC-GGAGCACTGCGTCGGCG TTACGTTACGTTACC
 HCH_04768   3  55  52 4906667 .. 4906684 +  -6.9  -3.07135   ACGCCGCCAAGCGTT             GGCGACA TGGA TGACGCC              TGATTATTTGTAGGA
 HCH_04760   6  65 111 4898276 .. 4898308 +  -9.3  -2.79276   GGCAGGCCCTGTCGT      TGCAGACAAATAG AAGGAAG CTATTTGTCTGCC      TGATTAATAACTGAT
 HCH_04753   3  73 404 4892542 .. 4892553 +  -7.2  -4.24342   CACTTTCAGGCCTGC                GCGC TTAA GCGC                 TTTCTTAGTCGCCGG
 HCH_04735   5  69  40 4870175 .. 4870185 +  -8.2  -3.54459   TGAGGTTTGCGTCTG                 CCGG GGC CCGG                 TTTACGGCCAGTTGA
 HCH_04727   4  52 154 4856511 .. 4856525 +  -4.2   -3.5125   TAGCGCTGCCGAATG               TCGCCA GGT TGGAGA               GTTTTTCGTTGCCCG
 HCH_04727   4  52 402 4856759 .. 4856777 +  -4.4  -3.57144   ACGTCCAGCACAGAG             TCCGCCGC AGC GCCGCCGA             TTTGAGCGTAGGCCG
 HCH_04705  15  74 328 4838049 .. 4838075 + -10.8  -2.77416   TCTTCAGCAGACTGG         TTGCCGGCGCGG GTT CTGCGCTGACAA         TAATCTCTTGATACT
      wcaJ   1  45  79 4809348 .. 4809358 +    -4  -2.90813   TCACGTCCATTCCTG                 CAAA AGC TTTG                 TAATTTCAACAAATA
 HCH_04670   4  62 112 4799704 .. 4799736 +  -8.5  -2.77899   GTCAGACCCTGTCGT      TGCGGACAAATAG AAGGAAG CTGTTTGTCCGCC      TGATTAATAAGCAAA
 HCH_04654   3  62 324 4781045 .. 4781058 +  -4.5  -3.97413   GATCACATGGCGCCA               GTTGC GCCC GCAGC                TCTTTTATTAATAGG
 HCH_04634   0 NONE
 HCH_04621   6 100  53 4745129 .. 4745148 + -10.7  -5.28778   CCGCACATCAAAAAA            GCCGGGA CAACTT TCCCGGC             TTTTTTATGCCTGCT
 HCH_04621   6 100 448 4745524 .. 4745546 +  -9.1  -5.38054   TTAGCAGGTTTCTTT           GGGGTGACG CAGTT TGTCGCCCC           TTTTTGTTTATAGCC
 HCH_04618   0 NONE
 HCH_04609  12  95  27 4733158 .. 4733183 + -15.5  -2.71712   GATGAAATCAGGCGT         GAGG-CGGCGGA ATG TCCGCCGCCCTC         CTTTGAGAAAAGGCA
 HCH_04597   7  63 442 4721052 .. 4721070 +  -8.9  -2.61027   AGCTGAGCTAACCAC             CCAGTTC CAGAT GAACTGG             CTCTTGATTTAGTAG
 HCH_04593   2  47 192 4714853 .. 4714867 +  -4.2  -3.05844   CTTGAGTGAAGGCCA               TCAGCT CGG GGCTGG               TCTTGGCGTAACCGC
 HCH_04582   4  57 440 4700594 .. 4700612 +  -4.5  -3.68341   TCACATCAATCTGCC             CCGCG CAGAGCGCC CGCGG             TTGTTCGATGGCCTT
 HCH_04571   4  74  57 4691580 .. 4691598 +    -9   -3.6543   AATTTAACGGGAGGT             TTTGCAAA ACA TTTGCAAA             TCTTTTGCAAGATTA
 HCH_04561   7  64  49 4682763 .. 4682781 +    -6  -3.85704   ATGACTGTGGCAAAG             CCTGCA AATTGCC TGCAGG             TTTCCTACTTGATCG
 HCH_04543   5  53 327 4670457 .. 4670483 +  -6.5  -2.68532   GGCGATGAAATAATG         TCTTCGCCTTG CCGTT CAGGGCGATGG         TGGTGTGGGTTTCCG
 HCH_04535   5  62 164 4658389 .. 4658403 +  -7.8  -3.14132   CAAGTCTTTTATGCC               TGGCGC ACA GCGTCA               TTAATCCAAGAAAAG
 HCH_04532   1  48 114 4657000 .. 4657023 +  -5.3  -2.70932   AGCGTCAAAACAATC          CTGCAAATG CGCCTC CAGTTGCAG           TCGTTGCGCCGGCGG
 HCH_04510   4  81 220 4639885 .. 4639909 + -12.9  -2.70932   GTTAGCCGCGGGAGA          CAGGGCCTG ACCTGTG CAGGCCCTG          TCGTTGCAGACAACC
 HCH_04492   2  73 190 4622646 .. 4622657 +  -7.2  -4.23674   CACAACTTTGGCAGT                GCGC AGCG GCGC                 TTTGTCTTCATCCAG
 HCH_04488   5  91  46 4618556 .. 4618582 + -11.6  -4.18018   TAAATGGAATTGGCG        GCCGCGC-CAG ACACAC CTGAGCGCGGC         TTTTCAATGGAAAGG
 HCH_04465   3 100  48 4595462 .. 4595479 + -12.7  -5.27335   AGAGCTCACAAAAAA             GCCGGTC ATGC GACCGGC              TTTTTATTTGGCCGC
       pta   9 100   7 4581365 .. 4581386 + -18.7  -3.85698   GAAAGCTAGGATTAT           CGCCGCCGG AACC CCGGCGGCG            TTTATACGCAAGAAA
 HCH_04446   9  76 170 4574948 .. 4574963 +  -8.2  -4.07687   CGTTTCCGCCAAATT              CGCCGT AGAA GCGGCG               TTTTCAGCGGCGCCT
 HCH_04440  10  56 179 4568929 .. 4568940 +  -7.2   -2.5806   GGACACCAGACGGAA                GGCG CCGT CGCC                 GTTGTCCACCGCTTT
 HCH_04434   6  51 141 4562300 .. 4562322 +  -5.5  -3.03635   GTTGTCAGGTAGTCT           CTGTGCCGT TGTTC GCGGCAGAG           TGTTGGCGGCATTTC
 HCH_04430   2  57 358 4559401 .. 4559417 +  -2.3  -4.23674   TCAAAAATAGAAAAC              TTTGTCT TTT AGATAGA              TTTATATTAGTAAAA
 HCH_04407   9  81  48 4542550 .. 4542574 + -12.9  -2.87931   ATTTGTCTGCAACGA          CAGGGCCTG CACAGGT CAGGCCCTG          TCTCTCGCGGCTCGC
 HCH_04400   3  60 174 4533669 .. 4533704 +    -4  -4.05033   CCAGAAATCTTATTG    TACAGCCGAGCCGAAAG GTT CCTTCGG-TAGGCTATA    TTTATGTCCAATACA
 HCH_04395   0 NONE
 HCH_04389   4  72  49 4528733 .. 4528781 +  -6.1  -4.36914   CCATACAAAAACAAG TCGGCATCGTCATTGG-GAAGTC GGGTG GTCTTCTCCAACGCC-ATGCCGA TTTTCTCCAACAACC
 HCH_04381   8 100  35 4521199 .. 4521222 + -18.2  -4.89852   ATAGACATGAGCAAG          GCCCGAAGCC TCAC GGCTTCGGGC           TTTTTCTCGCTGTCA
 HCH_04376   5  45 396 4518750 .. 4518763 +  -3.8  -2.80028   AATTTTATGCTGGTA               GCTC ATGCTA GAGC                ATTTCCCCTATTCAT
 HCH_04376   5  45 441 4518795 .. 4518805 +  -2.4  -3.42996   GATTCGCGTCCAATA                 GCCG GCG CAGC                 TTATGCTCCATACTC
 HCH_04360   7  67 380 4507009 .. 4507039 +  -8.9  -3.17763   CGCCCGCCGCCTGTG       CGGGTTGCTGAGC CTCCT GCTCCGCAGCCAG       TTGCTCCGCTCTCGC
 HCH_04349   4  69 449 4497388 .. 4497399 +  -5.8  -4.14243   GCCCCCGCTTCTTCA                GCTG CCGC CAGC                 TTTTCCGCTGAGCTG
 HCH_04337   8  66 165 4486109 .. 4486130 +  -7.9  -3.58343   TTGCCTGGGTCAACG           TCGCCTCCT GGCC AGGCGGCGG            TTTCCAGCTCCTCCC
 HCH_04330   5  49 468 4480045 .. 4480059 +    -5  -3.05384   GTAGTCGGAATGCTC               CATGAT CTG GTCATG               TTCAATGGGAACGCC
      dinP   5  66 -17 4471414 .. 4471425 +  -5.8  -4.10657   AATAACCTTGGAGAA                CAGC TATC GCTG                 TTTTGAGGCCTCTAG
 HCH_04316   5  84  44 4464021 .. 4464045 +   -13  -3.17723   CGAATGTATTTAAAA          GAAGGTGAGT ATTGC ACTCACCTTC          TTAACTTAAGACTGG
      grxA   9  90  42 4459002 .. 4459019 +  -2.6   -5.7946   AACGCCAATAAAAAA             GAGGCC GTCCAA GACCTC              TTTTTTTCTTAAGCG
 HCH_04294   3 100  55 4438812 .. 4438834 + -11.3  -5.56673   CAAGCCAACAAAAAA          GGCGAGTGGG ATTT CCC-CTCGCC           TTTTTTGTTATAAGT
 HCH_04266  12  80 459 4409070 .. 4409084 +    -7   -4.5442   CGGATATCACAATGA               CCGGGG TGT CCGCGG               TTTTCTCATTGCGAC
 HCH_04259   7  64  20 4404304 .. 4404322 +  -5.3  -4.01888   GCCATCCGCCCGCAA             CCATGAT AGCCG GTCATGG             TTTCTCATATCGCGT
 HCH_04241   6  63  -8 4384551 .. 4384564 +  -2.3  -4.62069   GCTCCCGAACCGGAA               GAAGC CTGA GCTAC                TTTTTCAACTGCGCC
 HCH_04233   8  85 -34 4371576 .. 4371613 + -12.1  -3.39142   GTATAGATAAAACCC   GCTTCAGGGCCTCGTC AACAAAA GACGGGGCC-TGAGGC   TTACTTGCGTCTCCC
 HCH_04224   3  53 -32 4362138 .. 4362148 +  -3.2  -3.65902   CGCTTTTTTGTGGAA                 TTGC CAC GCGA                 TTTAGATGAACTCGA
 HCH_04219   5 100   5 4357427 .. 4357442 + -11.8  -5.09426   ACCTGAAATAAAAAA              GGCCGC GACT GCGGCC               TTTTTTAGGCTTGGA
 HCH_04214   3  91  33 4352411 .. 4352434 + -13.8  -3.48276   CAAGACTCGATCAGA          CCGGAACGCC CCAC GGCGCTCCGG           TTATCTCGGCGAAAG
 HCH_04208   1  43 288 4347682 .. 4347703 +  -2.9  -2.98668   AGAATGTTGATCAGG           CAGGCTTTG ATGG CGAAGCTCG            TGGCTTTTTTCTCTT
 HCH_04189   6 100  23 4332293 .. 4332313 +   -14  -5.36441   CATCTTGAATGCAAA            GGCGGCCT TGTCT AGGCCGCC            TTTTTTGTATGCAGG
 HCH_04186   3  70  21 4328526 .. 4328543 +  -9.9  -3.16564   CAGCTCATTGAGGAA             TAGCGTC TCAG GACGCTA              TTCCTCCCCTAAACG
 HCH_04179   3 100  52 4319641 .. 4319668 + -14.8  -4.19276   TGCAGACATTAAAAA        GCCCGCGGCGAT CATT GTCACCGCGGGC         TTGTTTATCTCTACT
 HCH_04158   3  79  61 4294949 .. 4294964 + -11.8  -3.14931   ATCAAACAGAGAAAA              GCCCCC GATC GGGGGC               TTGCTCAGGCGTACA
 HCH_04150   1  44 318 4289192 .. 4289210 +  -4.4  -2.71364   CATCAACAAGCCGAT             GACAGCCA GAA TGGCGGAC             TGATTGCCCGCCTCC
 HCH_04145   2  64  13 4284122 .. 4284132 +  -4.6  -4.24787   TGAGGAGAATTTTCT                 GCGG CTT TCGC                 TCTTTTTCTTCTATG
 HCH_04136   5  59 136 4279272 .. 4279288 +  -5.8  -3.45321   AATTAATAAGTGCGA              GGGGCT GTGCA AGTCCC              TTGTCCCTTGTCCCT
 HCH_04125   3  68 394 4266117 .. 4266131 +  -7.8   -3.7732   GGTTTGAATGTCAGA               TTGGCG CGA CGCCAG               TTATTACTCTCGAAC
 HCH_04115   6  81 424 4258210 .. 4258234 + -12.9  -2.71011   GCAAGCCGCGGGAGA          CAGGGCCTG ACATGCG CAGGCCCTG          TCGTTGCAGACAAAT
 HCH_04106   9 100   1 4252567 .. 4252605 + -19.8  -3.14344   ACATACGTTTATTAA   TCCGGCAGGCGAATAG AAGGAAG CTATTTGCCTGCCGGA   TTAATAAAAACCGTC
 HCH_04098   6  51 286 4245824 .. 4245834 +  -2.6  -3.64599   CCGTCGCGCGTACGA                 TTAA TGA TTAA                 TTTAGCGTCTACTGG
 HCH_04098   6  51 435 4245973 .. 4245996 +    -6  -2.66395   CGTCCAGCTATGCCC          GCCGTC-TTCG GAA CGAAAGACGCC          ATTATGGTGCTGAAT
 HCH_04066   3  55  47 4220756 .. 4220793 +  -4.1  -3.73953   GTTGAGGCTATCTTC   CGCTGTAACATTCTCAT CTTT ACGAGTGTGTTGCGGTG    TTTGCTCCCCGTGAT
 HCH_04066   3  55 355 4221064 .. 4221085 +  -2.1   -4.0386   AGTGGGCGGTCCAGA           GCTGCGGGT CCAG ATCCACCGC            TTTCTGCATTGTTTC
 HCH_04056   3  57  70 4199707 .. 4199720 +  -2.3  -4.15044   ACGTCCGCTACAAAG               CCGGA CTCC TCCAG                TTTCTTGAGCGACGG
 HCH_04052   0 NONE
 HCH_04046   5  90 -12 4193847 .. 4193866 +   -15  -2.85996   TGAGTGCCTGCAAAC            CGGGGCGT CGTA ACGCCCCG             ATTTAATCCATCCTC
 HCH_04022   5  93  84 4164327 .. 4164351 + -12.7  -3.86194   ATGGGGTTACACGTC          GACGGCGGGGG TTA CCGCCGCCGCC          TTTGTGCGACGGCTT
 HCH_04005   6  80  24 4143240 .. 4143265 +  -6.8   -4.7497   TATACGACTACTTAA         GCCGCCCG TTCTCCCTCC TGGGCGGC          TTTTTCATGCCTGAA
 HCH_03987   5  62 425 4126897 .. 4126919 +  -7.7  -3.26712   ACATGCCACGACTGA           CCGCCAG CGAGAAAAA CTGGCGG           TATATTGTTACACAT
 HCH_03965   7  51 460 4112027 .. 4112043 +  -5.1  -3.05596   TCCATCGCCAGGACC              CGCATAT CGA ATAAGCG              TTGCGTCACCGCATC
 HCH_03959   3  62 303 4101865 .. 4101883 +  -8.8  -2.78384   TGCTGAATCTGATGC             TGCTTGCG CAG CGCCAGCA             TGTGCTCACAAGGGC
 HCH_03956   9 100  91 4098188 .. 4098203 + -11.8   -5.7827   CCCGACTGCAAAAAA              GCCGGC TCAC GCCGGC               TTTTTTATTTCTGTT
 HCH_03948   7  86  18 4090974 .. 4091001 + -13.4  -3.03243   CAGCCTGAAGAAGAG        ATCCCTCCCCGG AGGA CTGGGGAGGGAG         TATTCAAAACTGGCT
 HCH_03924   2  52   1 4068893 .. 4068914 +  -4.3  -3.53811   AACGAAGAGCGCTAG           GGAACCCGC TGGC GCAGATTCC            TTTAGACAGGCTGCC
     aroQ1   3  73 350 4058377 .. 4058393 +  -5.1  -4.56775   ACATCCAGTCATTGG              CGTCG ATGTACC CGACG              TTTTTACCGCCGCCT
 HCH_03906   6 100  32 4052145 .. 4052163 + -14.6  -5.24129   TCTAACTCAATCTCA             GGCCGTCT CCT AGACGGCC             TTTTTTATGCCCAAA
 HCH_03889   8  74 -10 4030495 .. 4030542 +  -3.3  -4.83593   CGCTCGGAAAAAGAT CGGGCA--CGTAGCCGCGAGCGC AGTC GGGCGCGCGGCTGAGAATGTCTG TTTTTCATGATTGTT
 HCH_03878   3  71  37 4024129 .. 4024154 +  -3.9  -4.70659   TATAAGAGAGAAAAA         GCAGATTCGAT AATA GTCGTCTCTGC          TTTTTCGCTATCCAC
 HCH_03870   6  55 167 4016800 .. 4016819 +  -6.4  -3.05384   AGCCATTTCTTAAAT            GCGTGCCGA AAG TTGGC-CGC            TTCCGTAAACCCCAG
 HCH_03857   0 NONE
 HCH_03836   7  65  71 3974918 .. 3974955 +  -4.1  -4.36914   TCTGTTTTCTGAACG   GACGGCGGCGCTGATTGT AGC GCA-TCAGCCTTGGCGTC   TTTTATCGGCAGCGC
 HCH_03823   2  47 253 3967621 .. 3967641 +  -2.4  -3.54459   TCACTTCCCCCGTTC            GCCCTGAG CTTGT CGAAGGGC            TTTCCAGAGCGTTAA
 HCH_03815   5  65 230 3952443 .. 3952483 +  -3.9  -4.47707   AGCTCAGGGCGAACG GAGGAGTGGCGCGATGAC GTTTTG GTCTGCGCGCC-CTATTC  TTATTTTTGCTGAGC
 HCH_03808   9  85 225 3948084 .. 3948113 + -10.9  -3.93401   TTGCACAAACAACAA       CCTATAAGGCTAT AAAT ATAACCTTATAGG        TTATTAATTTGTCGC
 HCH_03797   2  67 -20 3931967 .. 3931980 +  -3.1  -4.59773   CAGCTTGTCAGCTAT               TTCAG GAGT CTGGA                TTTTTGAGGCTGGAA
 HCH_03782   1  55 163 3912180 .. 3912221 +  -6.7  -3.08996   GAGTATACATGACTG GGAGTAATAGGTTTTTTAA AATT TTTAAAAACCTCTCGCTCC  TCTTCAGTAAGGCTA
 HCH_03776   6  69  68 3907211 .. 3907227 +  -3.7  -4.82901   GGAAGTGCTAGATAA              GACTGAA ATA TTCACTC              TTTTTATACGAAAGA
 HCH_03762   2  42 202 3898622 .. 3898639 +  -2.7  -2.78018   GCTTGCCCAATGCAG             CTTACTC ACAA GATTAAG              TGATTCATCAGAGGT
 HCH_03756   3  53 190 3891696 .. 3891711 +  -6.1  -3.01791   CCGGGCACCTTGATG              GCCTG GTGATG CAGGC               TGTTGACGCGCAGCT
 HCH_03744   9  81 203 3883915 .. 3883939 + -12.9  -2.71011   GCGAGCCGCGGGAGA          CAGGGCCTG ACCTGTG CAGGCCCTG          TCGTTGCAGACAAAT
 HCH_03731   2  54 342 3871404 .. 3871421 +  -2.6  -3.95022   ATAAAACCAGAGTTC             CAGCTC ACGCCG GAGCGG              TTTCATCTTCCTGGG
 HCH_03726   6  55 140 3868730 .. 3868740 +  -2.4  -3.96506   TACTCTTAATCTCCT                 GACC ATT GGGC                 TTATGTTTTCCCGTA
 HCH_03720   2  50 107 3866226 .. 3866246 +  -6.2  -2.55874   TTCGGAAACCGCCTG           GCTCA-CTG CAGC CAGGTGAGC            GTTGGTGATGTCTCT
 HCH_03708   3  73  27 3854170 .. 3854191 +  -7.2  -4.25104   CGCTCATGCAAGCCA           TTGCGGCG TTAACC CGCCGCCA            TTTTCCTGCCCGCAA
 HCH_03702   5  67  -9 3848874 .. 3848891 +  -9.1  -3.14344   CATGGAGAACTTCCG             GGGAGCG TAAT CGCTCTC              TTGCTCCGGCGCCTG
 HCH_03697   5  64 409 3842337 .. 3842359 +  -8.3  -3.21099   GATTCTGAAGAAACG           CCGCAGCGC CATCT GCGTCGCGG           TTAATCATCCACAAC
 HCH_03678   7  79  17 3823004 .. 3823021 + -10.5  -3.65046   TCTCAGCAGCGGATA             GCGCTCC ATTT GGGGCGC              TTCTTCAAATGGAAA
 HCH_03664   3  66  79 3809707 .. 3809731 +   -10  -2.71483   GATGGCGATGAAGGA          TGGCGCGG CGATCCCAT CCGCGCCA          TCCTTAAACAGCTAT
 HCH_03661   2  42 401 3805977 .. 3805989 +  -3.3  -2.63891   TAGCCTAAATAGAAC                TCCCC TCA GTGGA                ATCTATTTTCCCGCT
 HCH_03657   5  55  51 3802840 .. 3802866 +  -3.7  -3.81958   CTCAGGCGCATGGAC        GCG-CCTGCTCGG CTA CCGA-CATGCCGC        TATTTCTTTGCGACT
 HCH_03657   5  55 197 3802986 .. 3803001 +  -2.4  -4.11216   GCCAAGCTGCGGAAA              GCCGCG TCTC CGTGTC               TTTTCAAGCTGCGCG
 HCH_03646   6  61 207 3789285 .. 3789295 +  -6.8  -3.53091   GCCCTGGTTGATCGC                 GCCT TCC AGGC                 TTTCAGAGGAGCCAT
      bfr1   6 100 164 3773430 .. 3773452 + -15.6  -3.65314   ACAGAAACTTGAAAA           GCGGCTGGAG GTT TTCCAGCCGC           TTATTCGCCATTGCG
 HCH_03627   2  42 170 3770185 .. 3770207 +  -2.6   -2.8577   CCAGGCTGCCGGCGG           GAACGGCCAG GAG TTGACCATTC           ATTTGGATATTGGGT
 HCH_03614   5 100  77 3751854 .. 3751871 + -12.7  -5.52986   GATGTCCACTCAGTC             GGGGGCT TCCC AGCCCCC              TTTTTTTGATCGGCT
 HCH_03611   7  72   8 3749116 .. 3749132 +  -5.8  -4.41348   GAGGATAAGTCTCCT             GCGC-CC TGGA GGCGCGC              TTTATTTACCCGGCA
 HCH_03588   2  54  35 3729213 .. 3729223 +  -6.8  -2.83403   CATATAATCTCTCAC                 GCCT TTG AGGC                 CTTTCGTCACCAACA
 HCH_03579   1  42 140 3720256 .. 3720270 +  -3.5  -2.66593   AAGAACCCCATCAAA               CTTCC AAACA GGGAG               TAAATTTAAGATTAT
 HCH_03575   3  55 324 3717187 .. 3717201 +  -4.2  -3.65046   TTATCCTGCTTTATA               TCCCAG TGG CTAGGA               TTCTTGACCTGCCGA
 HCH_03569   4  52 235 3710697 .. 3710709 +  -4.7  -3.31208   CCCGCCGGATTAACA                GGCGC TAT GCGGC                TCTGTTCTTGTACAG
 HCH_03565   5  60  76 3709681 .. 3709738 +  -4.3  -4.08216   TCGCCGCCAAAGAAG CCGCCGCCGCCTCCGCCGTCGCGGGAG TAGC CGCGAGAGCCGTTGGTGGCTACGGCGG TTTTCAACGCAATAG
 HCH_03553   1  48 302 3701006 .. 3701016 +  -5.4  -2.52676   ATTGTATTCCGTGAC                 GTCA AAC TGAC                 TCAATTCAACGACTA
 HCH_03547   5  53 243 3698154 .. 3698165 +  -5.8  -3.01712   GCCGCAACGCTAAAC                CCAC TCAT GTGG                 TGTTGGACCCGGACG
 HCH_03525   5  63 203 3674081 .. 3674109 +  -2.3  -4.57341   GTTCCTTGGACATCT        CTTCATTGGCG ATAATTG CGCCGCCGAAG        TTTTTGCGCAGGGTT
 HCH_03520   3  71 -28 3668267 .. 3668288 +  -8.7  -3.66844   CCCTGCTATTATTAA           TCAGACGCA TCCA TGCGCCTGA            TTATTAACATGTCAA
 HCH_03514   8 100  65 3665661 .. 3665679 + -14.6  -4.26903   GTCCGCCAGCGACAG             GGCCTGCT TCC AGCAGGCC             TTTTCGTACGCTCCC
 HCH_03509   5  80  27 3658778 .. 3658798 + -12.5  -2.87344   TTGTCTGCAACGACA            GGGCCTGCC CAT GTCAGGCCC            TGTCTCCCGCGGCTA
 HCH_03505   7  69 132 3657635 .. 3657673 +  -5.7   -4.2074   CCGTCATTTCAAATC   CGCTCACAGTGGTCGCC TGAAT GGCGGCGTCGGAGGGCG   TTTCTCTATTGGGGG
 HCH_03501   5 100  53 3653697 .. 3653724 + -14.8  -3.90762   CAGTGACGTATCTTC        CACGCGGCCGCG CCTT CCCGGTCGCGTG         TCTTTTTGCGCCATC
 HCH_03495   1  40 383 3646287 .. 3646301 +  -2.8  -2.52464   TAGGAGAAGCAAGCG               TGGAAA TCG TCTCCA               TCAATTAGACCCGGC
 HCH_03482   3  57  77 3616238 .. 3616253 +  -2.5  -4.22554   CATTCAAACGCCGGC              CGTTG ACGGGA CAGCG               TTGTTTATTGACTAA
 HCH_03479   3  47 158 3614226 .. 3614240 +  -4.2  -3.07291   CTTTGTCATAATCAA               GTTGGT AAA GCCAGC               TTGAATAAAATCATT
 HCH_03468   3  59  24 3601443 .. 3601460 +  -5.5  -3.64703   GTAAACCCCTGGCGG             CAAGCTG TTTT CAGCTCG              TTTGAATCACCACCA
 HCH_03460  12  71 -29 3583208 .. 3583230 +  -4.1  -4.76041   GGCCGCGGCCGCACC           TTCACCCTG GGCTA TGGGGTGGA           TTTTTAATACGTCTC
 HCH_03437   9  77  15 3531736 .. 3531764 + -10.3  -3.58533   AATTTCAGGTTAAGC        GACAGGACCTG CGCAGGT CAGGCCCTGTC        TTTCGCGGCTTGTCG
 HCH_03432   2  46 420 3527428 .. 3527441 +  -3.7  -3.14931   TCAGGGGTCCAGGTA               ACGCC ATCC GGCGC                TTCCTGACGGGTCCC
 HCH_03412   1  91  36 3506303 .. 3506338 + -14.8  -3.21695   ATCTGATTTTGCTTT    CGCGCACCTCAGAT GGAATATG ATCAGAGGTGCGCG     TTAAATTAATAGTAG
 HCH_03402   3  93  84 3494311 .. 3494339 + -13.9  -3.47029   GCCGCATCGATCCAG        GCGAAGGCCAGTT AAT ACCTGGCCTTTGC        TTCATCTTTCAATGA
 HCH_03394   9  59 -25 3488377 .. 3488411 +  -2.8  -4.14158   GGTGTCTGGGTGAAT    ACAAGGGGATACGGG GGAAAG CCTG-ATCCCCCTGC     TCTTTTATTTGTGTC
 HCH_03383   5  68  49 3474902 .. 3474922 +  -9.7  -2.87344   TTGTCTGCAACGACA            GGGCCTG CGCATGT CAGGCCC            TGTCTCCCGCGGCTA
 HCH_03377   4  57 308 3465610 .. 3465632 +  -4.6  -3.72576   ATAAACCACAGCGTA           GCCAACGCGC TGC GCGCGCCCGC           TTTGATCGCCACCCC
 HCH_03352   5  66 118 3441587 .. 3441603 +  -6.5  -3.79906   CGACTTCAAGATTTG              GAACCAG GGC CTGGTGC              TTCTTGTGCAGATAC
 HCH_03325   4  59 186 3419614 .. 3419627 +  -8.1  -2.90075   GCCGAAGCGCGCATG               TCCGG ACGA CCGGA                TGTGCTTCAAAACCG
 HCH_03309   6 100 377 3400321 .. 3400337 + -10.8  -5.26875   GCTTGCAAAAGAGAA              CGGGGC TTTAC GCCCCG              TTTTTTAATTCAACG
 HCH_03302   6  64  20 3392724 .. 3392749 +  -7.5  -3.54919   TGTCGCGACTAAAAA         GCCCCGCTGAA ACCG TTCAGAAGGGC          TTTCCCGCAGTCATT
 HCH_03292   2  54 162 3383574 .. 3383584 +  -6.8  -2.83701   TAAAGCTCAATAATT                 GCTC ATT GAGC                 TGTGCTAGATATTTA
 HCH_03272  14  95 328 3367142 .. 3367166 + -15.7  -2.71011   GAGAGCCGCGGGAGA          CAGGGCCTGAC ATG GGCAGGCCCTG          TCGTTGCAGACAAAT
 HCH_03259   7  59  -6 3355686 .. 3355698 +  -7.7  -2.91912   AAGCATCAAATATGC                GGCAT AGA ATGCC                TATATCGATGCCTGG
 HCH_03226   8  72 342 3329921 .. 3329948 + -11.2  -2.50816   GGTGTAGAACGGGGT        CGCCCCGCCTTC CATG GAAAGCAGGGCG         GTTCCTGAATCACGG
 HCH_03221   2  77 221 3325095 .. 3325110 +  -4.6  -4.84311   TTAGAAAATTTTCCC              CGGCAC AGCA GTGACG               TTTTCTTATATGAAA
 HCH_03212   2 100  84 3312906 .. 3312924 + -13.2  -5.56673   CAGGCTTAAGAAAAA             GGGAGCAA TCG TTGCTCCC             TTTTTTGTTATGGCT
 HCH_03187   3  43 155 3279274 .. 3279321 +  -3.1  -3.00658   TGATTTGAATATTAA AACTGCTCGGCGCGATGGGTG TTCGCT CACCCGAAGCGCCTAGCCGCA ATCTTTTTAGTCTCG
 HCH_03187   3  43 399 3279518 .. 3279550 +  -2.6  -3.04652   TACCGTAATGTATCA     TCAAGGGCGATCACG CGTG CGCGA-CGCCCTGAA      CTTCTTCTTTCAGCC
 HCH_03183   7  51  48 3276000 .. 3276015 +  -5.4  -3.04263   CAGGGCGAACGGGGG              TTACCC AGTT GGGTAG               TCTTCAGGATGGCCT
 HCH_03171   7  71   7 3264933 .. 3264960 +  -4.8  -4.58786   AAATCCTGACCGCCA        AAGAACGGG-CTC AGT GAGTCCCGTCCTC        TTTGTTCTTGTTGCT
 HCH_03168   6  87  41 3261865 .. 3261883 + -13.1  -3.34652   CAGTATTATTAATCA             GGCGGCG ATCCC CGCCGCC             TCTCTTCTTTGCGAA
 HCH_03161   4  93  22 3253835 .. 3253856 + -13.7  -3.62522   ACGGATTTTTGCCAA           CGCTGCGCG GTGA TGCGCAGCG            TTATTGGCGCAATTA
 HCH_03154   7  59  41 3243380 .. 3243407 +  -7.6  -2.91063   TCAGCCAGAACATCA        CGCCAGGGAGAG GCTA CTCTGTCAGGCG         CTTTGGCTTTGAATC
 HCH_03147   5  64 150 3240470 .. 3240490 +  -8.3  -3.23611   GCGATTTCTTCCCGT            GCGTTTTGC CTG GTAAAGCGC            TTCATCCGCTTTTTT
 HCH_03135   7  76  55 3229365 .. 3229399 +  -9.4  -3.86015   ATCAGGAGATAAAAA    TGGCCTCCCTGAGTC ATGTGA GA-TCAGGAAGGCCA     TTTGTGCAGAGCGTC
 HCH_03121   6  64 195 3215032 .. 3215045 +  -5.2  -4.07568   CAGGTTAATAGCCGG               GCGC ACGAAG GCGC                TTTTGCGGCGACACG
 HCH_03108   3  53 440 3205310 .. 3205321 +  -5.8   -2.9661   TTATTTTTAAATTAG                GGAG CTGC CTCC                 ATTTGTCGCTAATTG
 HCH_03100   7  64 381 3194989 .. 3195001 +  -4.7  -4.18197   CTCAGCTGCATGTCT                CGTCG TTT CGCCG                TTTTCCATAAAGCCT
 HCH_03091   9 100  46 3187609 .. 3187629 + -14.7  -4.04806   CCCCTAAACCTTGCG            CGAGCGGCC GGT GGCTGCTCG            TTCTTTCATGTCGGA
      gpmB   5  73  40 3174802 .. 3174821 +  -7.1  -4.15044   TTAAAACGCTGAAAG            CCAGTGC CTAGCT GCGCTGG             TTTCTTGAGAAGCAG
 HCH_03070   2  50 439 3166041 .. 3166072 +    -5  -3.18239   TAATGTGGGGAAACG      GCTTGACGCTGGTCA TCT TG-CCGGCGGCGCGC      TTCCTGAACTCTCTG
 HCH_03064   5  74  97 3159993 .. 3160015 +  -6.3  -4.42386   CTCCGTCAAATTCAT          TGAGGCTCTG GCGC CAGAGCC-CG           TTTTATAAGTGGCCA
 HCH_03056   6  55 209 3155234 .. 3155259 +  -3.2  -3.93673   GATTGATCCATCAGG         CGGCTGATCT CTTTTA AGGACAGCTG          TTTATAGCGTCTTTG
 HCH_03047  10  69 203 3148911 .. 3148921 +  -3.2  -4.70879   TCAGGCAATGAAGGC                 GGCA GGC TGTC                 TTTTTCCACTTTCGC
 HCH_03043  12 100  14 3142898 .. 3142939 + -23.3  -2.64735   AGCGTACTTAAGCGA CCGAACTCAGCAGGTC-TCA AAA TGGCGACCTGCTGAGTTCGG TCCTCTACGTCAAAT
 HCH_03039   3  52 385 3136809 .. 3136822 +  -2.3  -3.84648   CTGGAAGTCTCGCCT               GCAAC CAAT GTGGC                TTTACTGGTGTTCAC
 HCH_03036   6  63  -2 3134636 .. 3134665 +  -9.3  -2.55253   GCGGGCATGCTGGAA       TAGACCGCAATCA CCAC TGATAGCGGTCAA        TGCGTTCGCCTTCAT
 HCH_03010   1  42 474 3111376 .. 3111391 +  -3.3  -2.70932   CTCGCCCGTACTCAT              CATTC TGGTGT GAATG               TCATTGAACAACCGC
 HCH_03005   5  88 -38 3108068 .. 3108089 + -11.5  -3.83205   GTCGCTGGCATGACG           CCGAGCGAC TATC GCCGCTCGG            TTTCATCTGGCGAAT
 HCH_02999   4  64 329 3103097 .. 3103115 +  -4.5  -4.19648   TTGTCAGAGGGATGG            CGTCCTGG GGAG CCGGG-CG             TTTCGTTTCTGTATA
 HCH_02990   3  60 161 3099132 .. 3099146 +  -4.2  -4.08216   AGGGATTCTAATAAT               TTGCCG CTG CGGTGA               TTTTCCGGGCGATAG
 HCH_02987   7  66 450 3097297 .. 3097307 +  -8.2  -3.40403   CCACCAGACGCGGAT                 CGGC GAA GCCG                 TTCTGATGCGCCAGC
 HCH_02981   3  56 -11 3088510 .. 3088527 +  -5.5  -3.58343   ATCAAGCTCTATATC             GCGCC TGACTGAT GGCGC              TTTCGCAGTGATCGC
 HCH_02975   2  46 384 3080367 .. 3080379 +  -4.8  -2.52516   ATTCATCGGCGTTGG                CTGC ACCAA GCAG                GTTGATAATCAAAGC
 HCH_02950   9  65 308 3017047 .. 3017082 +    -9  -2.76815   GATTTCATGAGAAAA    ACTTAGC-CCCGGGC AATTGGA GCCCGGGAGCTGAGG    GTTATTCCGAAGGAT
 HCH_02946   5  66 440 3015374 .. 3015389 +  -7.6  -3.44998   GATGCAAGCAATCCG              GAAAGC ACCT GCTTTC               TCTTATTGGTGAATC
 HCH_02938   3  53 311 3008069 .. 3008080 +  -5.8  -3.06796   GTGAGAATCATTTGT                TCCC GTTT GGGA                 TTGAATCCGCTGGCG
 HCH_02929  10  79 317 3002905 .. 3002923 + -11.6  -3.16881   CCGCTCCAGAGGCGC             GCCGGCGG CGT CCGCCTGC             TTGATGAACTCCATG
 HCH_02872   5  88   6 2957538 .. 2957553 + -11.8  -3.81414   CGGAGAATAAGAAAA              CGGGCG ATAA CGCCCG               TTATTCATTGGCGGT
 HCH_02858   6  62 300 2952527 .. 2952539 +  -4.7  -4.00934   CCTATTTGCTCCAGC                GCCCG CGC CTGGC                TTTGGTATTTAAACT
 HCH_02852   4  45 113 2948382 .. 2948410 +  -4.4  -2.78891   CGGGAACTTTTGCAG        CTTGGCGCGTTG CTGGA CATCGCGACGGG        TAGTTAAGTTGAAGT
 HCH_02840   3  66  82 2934985 .. 2935024 +  -9.2  -3.04263   GGACAACCCTATCTG  CGCCCAGCGTCCCGGC-AT GGG ATAGCCTGGGCGATAGGCG  TATTCACGGTCGAAT
 HCH_02834   4  59  19 2931465 .. 2931486 +  -7.3  -2.92371   AAATTAATCTTATAT           TCCTGTCCA AACT TTGACAGGA            TGTCGTTCACTGACT
 HCH_02824   5  81 149 2923085 .. 2923114 +  -9.9  -4.08767   GATGAGTCCCGTGTC       CCGGCGGCGGC ATGGGGCC GCCGTAGCCGG        TTTTGCCGAAATCCG
 HCH_02808   4  82  33 2905248 .. 2905267 + -11.4  -3.35912   GAGCCTCGACAAAAA            TCCCCTGC GTAA GCGGGGGA             TTGCTATCTATGCTG
 HCH_02802   8  84 273 2898367 .. 2898389 + -13.4  -2.62792   GTGCGTTTGTCGCCG           CGGCGGTGGA GGC TTCGCCGCCG           GTGTTTAGAATCAAT
     thrS1  12  77   9 2889275 .. 2889296 + -10.1  -3.53745   AGAGTAGTGAGAGAA           TGAGACGGC TCAC GCCGTCCCA            TTACTTTGAGGTATA
 HCH_02780   8 100  25 2871533 .. 2871552 +   -10  -5.28481   AACGAAAGAAGTAAA            GCCGGCTA GCAA TAGTCGGC             TTTTTTCGTTGGGTA
 HCH_02755   6  81 289 2835288 .. 2835299 +  -5.8  -4.84017   GAGCATATCGTCAGG                GACG CTTC CGTC                 TTTTTATGAAGGATT
 HCH_02746  12 100  27 2823538 .. 2823555 + -12.7  -4.58943   TTTGCAAATAAAAAG             GGGCGCT TTTG AGCGCCC              TTATTTTTGTGTGGC
 HCH_02735   6  95  15 2812493 .. 2812518 + -13.4  -3.90856   GCTAATTTAGACAAA         GAGTGTGGAG AGAACC CTCCACACTC          TTTGCTTACAGAGTT
 HCH_02730   8  75 154 2804511 .. 2804532 +  -3.7  -5.06816   AATGGTATGGCTAGT           GCGTAACTA GCTA TAGTTGCTC            TTTTTCTTGGGGCGT
 HCH_02695   5  86  10 2765969 .. 2765997 + -12.4  -3.54475   TTTTGATCGGGCTTA        GGCGAGGGGGAT TGTGC GTCCCGCTCGCC        TTCTGTCGTAAAAGC
      mtaP   7 100  12 2750579 .. 2750595 + -10.8  -5.14563   TTGAAATTAAAAAAA              GCGGGG TATTT CCCCGC              TTTTTTCGTCACGCC
 HCH_02671   8  90   1 2740775 .. 2740794 +   -15  -2.79302   GGGCTTTCTCAATAA            GGGCGCGT AATG ACGCGCCC             TCTCATGACGCTACT
 HCH_02657   7  86 390 2728419 .. 2728453 +  -7.9  -4.83615   TACGCCGCAACGGCG    CGACC-TTGCGAATGC CGCA GCATTCGGAATGGCCG     TTTTTATAGAAGCTG
 HCH_02654   4  69 343 2723329 .. 2723345 +  -3.5  -4.67755   GGCTAACGCTTCCGT              ACGGCTC GCC GCGCCGA              TTTTTCCGTAGATAT
 HCH_02641   7  60 282 2705859 .. 2705871 +  -3.3  -4.19735   CACTGTGAGGGTGAC                CGTCA GGA TGTCG                TTTAATTTTACGGGG
 HCH_02607   3  51 442 2678352 .. 2678375 +  -5.2  -3.06796   CCCTTCAAATACCCG          GACTTGAGGG TGGT CCCTCAAGGA           TTGCGTCAACTGCCC
 HCH_02604   2 100  63 2675641 .. 2675669 + -18.9  -3.14931   CGCATCTGCCGATAA        GCGCCCGCCCA TAATGAT TGGGCGGGCGC        TTGCTCAGGACTCCG
 HCH_02590   3 100  47 2657200 .. 2657214 + -12.8  -4.11394   GGTCATCATAAAAAA               GGGCCC ATT GGGCCC               TTTTGCGCATACCGT
 HCH_02572   7  69 255 2639333 .. 2639361 +    -9  -3.30441   TCATGCTGCAGCGAA       GCCTATG-CGCCTG GAT CAG-CGTCATAGGC       TTCTAAGCAATACTG
 HCH_02566   5  80 346 2635216 .. 2635226 +    -4  -5.19212   GCGGTTTCTATTATA                 TCAT TTA ATGA                 TTTTTTCATGATGAT
 HCH_02561   7  65 241 2628652 .. 2628674 +    -4  -4.37092   ATGCGAATATTGCGC           GCGGCGTATT CTA GAGACGCGGC           TTTTGTAAGACCAAT
 HCH_02543   6  83  42 2609690 .. 2609709 +  -9.3  -4.34932   GAATAGACGAGAAAA            GGGCGAA ACAATG TTCGCCC             TTTCTATATTTGTTT
 HCH_02540   2  68 435 2604916 .. 2604929 +  -6.7  -4.07568   TTTTGACGTCCGCGT               TCAGG TTGG CCTGA                TTTTCCGACGGGCGC
 HCH_02535   7 100  20 2600535 .. 2600557 + -16.3  -2.91924   CCAAGACCAATTGCC           TGCGGCGGG TTAAT CCCGCCGCA           ATTTGTCAGAAATGG
 HCH_02523   5  90  74 2588174 .. 2588191 + -12.7  -3.70076   TCCCTCAATAAAAAA             GCCAGCG TTGT CGCTGGC              TTTCGGTCGCTTTGC
 HCH_02515   4  66 366 2578667 .. 2578689 +  -7.6  -3.48024   TGTCCGCGAAGGGAA           GGTTGCGTTG CTC CGCCGCAGCC           TCTTTCATAATGCGC
 HCH_02511   6  70  52 2574202 .. 2574232 +  -8.1  -3.85698   TTACTTAAAAAAAGG       GAAAGCGTCCGCC TGTGC GGCGGACGCGAAC       TTTCTGACCCGCCGC
 HCH_02507   6  60 178 2569181 .. 2569195 +  -7.8  -3.09327   AGCTAAGGAAAGGTT               TTGCGC GCC GCGCAG               TCTTAAATCGGATAA
 HCH_02490   2  57 224 2549147 .. 2549174 +    -7  -2.80016   GGCTTCGTTGGGCGA        CATGC-CCTGATC GCG GGTCAGGCGCAGG        TACTTGCTGATGAAA
 HCH_02474   5  59  10 2533257 .. 2533274 +  -6.9  -3.27029   GCCTGAGCCGTTATC             GCCAGAC TGAG GTCAGGC              TATTGATTGGTGGAG
 HCH_02459   7  85  -7 2515977 .. 2516004 +  -2.6  -5.54907   GGCTCGCCGAATACG        ACGACTGAG-CCG CAT TGGACTCAGGCGC        TTTTTGTTTTCTCCG
      cysG   4  52  28 2507046 .. 2507063 +  -5.5  -3.17763   GGCTCCGCTGTGTTA             GGCGG GGCCTGAG CCGCC              TTGATGGGCTCTCAG
 HCH_02374   5  66  11 2431205 .. 2431226 +  -7.9  -3.60792   AATAATTGTAAATAA           GCAGGCGCG CTAA CACGTCTGC            TTTAAAAGTTAGGCC
 HCH_02367   8  90 432 2424818 .. 2424829 +  -5.8   -5.4251   TATTTAAAATTGTAA                GAGG GAAG CCTC                 TTTTTTATATCTAAA
 HCH_02361   5  67 343 2419609 .. 2419633 +  -2.1  -4.81734   CTAACTTCTGCGCGA          GGGTGGC CTTGAACTGTT GCTACCC          TTTTTGATGCTCTTT
 HCH_02351  10  90  40 2413283 .. 2413306 +  -5.9   -5.4505   CGCGGAAATAAAAAA          GGCGG-ACCC GGATA GGGAACCGCC          TTTTTTATTAAGGAA
 HCH_02341   6  56 278 2404673 .. 2404689 +  -7.3  -2.71364   TGTCTGTCACTGCGA              TAGCGAG CAA CTTGCTA              TCCTTGCGAAACTCA
 HCH_02328   4  87 398 2392620 .. 2392630 +  -5.4  -5.42259   CCAATACGTCGGGAT                 TGTC CAG GACA                 TTTTTTTCCAGATCC
 HCH_02324   4  45 423 2385983 .. 2386001 +  -3.8  -2.79327   ACCGTGGCAGCAAGC             TTCGGC GAAAAAG GCCGAG             ATTTGCATGAGATAC
 HCH_02305   4  71 456 2367023 .. 2367038 + -10.4  -2.92102   GTAATCAAAGAGGCT              CCGCCA GGGT TGGCGG               CTTTGTACAAGGTGT
      penP   9  82  34 2362303 .. 2362321 + -11.8  -3.35197   GAACATCCAAAACAA             GGGTAAAC CAG GTTTACCC             TTGATGTGTCTGACG
 HCH_02295   7  90  42 2358574 .. 2358593 +  -7.8  -5.14965   GAGTGAAACGAGAAA            GCCCGG CGTCTAAA CCGGGC             TTTTTTGATGGGGCT
 HCH_02284   6  59 340 2350743 .. 2350753 +  -4.6  -3.85698   GTCGTGGATATGTCG                 CTGC CTT GCGG                 TTTGTGCCGCAGCAA
 HCH_02280   4  65 187 2346745 .. 2346757 +  -9.1  -2.88663   ACAAACCTATTTTGC                CTGGC GAC GCCAG                TGTATAGGCGTGGGT
 HCH_02265   4  57 390 2333492 .. 2333510 +  -2.5  -4.19238   ATATTGAACAGGGCT            TCGA-TAC GGCG GTAGTCGA             TTTTGAAGTTGCAGA
 HCH_02245   3  45 114 2318406 .. 2318422 +  -4.3  -2.88544   AAATCGTAAACGGCA              GGCTCTA GTA TCGGGCC              TGTATAGAGGTAACA
 HCH_02236   2  55 372 2310540 .. 2310553 +  -3.8  -3.73224   TCTTCGAAGCCGCAG               CGCT CCAGCC AGCG                TTTGGTGGCCAGTGA
 HCH_02220   2  59 208 2293491 .. 2293504 +  -4.5  -3.91911   GGATTATGGAGAGGG               TTCGC CATA GCGAG                TTTGATTCAGGTCAA
 HCH_02213   4  57 291 2282589 .. 2282624 +  -7.4  -2.83255   TCGCCGTCACAAAGC    CCTGGGTAGCCAGCTC CGTA GGGCTGGCGACGCGGC     TGTCCTCCATCTTCT
 HCH_02210  10  85 119 2279701 .. 2279715 +   -10  -4.32857   GCGGAGCTGATATGG               CAGGAC CAT GTCCTG               TTTCTCTTTGAGCGC
 HCH_02205   7  55 468 2275308 .. 2275334 +  -2.2  -4.07246   CAGTACGTTAGGCGT         CAGGGTTTTCAG CAG CTCATAAGCCTG         TTTGATTTCCGCTGG
      purT   5  69  39 2259099 .. 2259111 +  -3.3  -4.66163   CTTTACTTATAAATT                GCTCC TCA GGAAC                TTTTTAAATAAAAGT
 HCH_02182  10 100  31 2237997 .. 2238019 + -15.6  -4.65263   CTTAAGTGTTCAGTA           TCGCGCTCCA TAT TGGGGCGCGA           TTTCTTTTAAAGCGT
 HCH_02168   4  68 -43 2222714 .. 2222740 +  -6.4  -4.07687   TCGTTATCAACCACT         CCGCCAGCGGCA TAC TGCATCTGGCCG         TTTTGCCGCCCGAAT
      miaE   5  64 130 2202716 .. 2202732 +  -7.9  -3.32819   GAACAATGCGCTTTA              CCTCCCC TTG GGGTAGG              TTATAACGATGTGTG
 HCH_02132   7  66   5 2184537 .. 2184558 +  -9.5  -2.73364   TTCTAAGGTGACGTA           GCCCTCAACA GGG TGT-GAGGGC           TAATTGGAATCAAGC
      menG   9  63  22 2177931 .. 2177950 +  -9.2  -2.62184   TGTGGATCGAGTAGG            AGGGGGAG TTAC CTCCCCCG             TCCTCTCACACCACC
 HCH_02114  10 100 -14 2164886 .. 2164910 +  -9.2  -4.70659   GTTAAAGCTTTAAGA          GGGGAGTGGG CATAA CCCGCTCCGC          TTTTTCGATATGGGC
 HCH_02100   4  48 397 2149791 .. 2149803 +  -3.3  -3.35011   TGACATTGACTTGAA                GGTTG GTC CTACC                TGTTGGTTTCGCTCT
 HCH_02077   4  52 306 2128684 .. 2128720 +  -3.8  -3.61232   AAACCACCAAGTAAC   GGCCGTCGTTGTCAGA AATAACA TCTG-CG-CGATGGCC   TCTTTGTATAGGACC
 HCH_02053   7  61  88 2095784 .. 2095794 +  -5.4  -3.95073   TTCCCGGTTTCCACG                 CACA GCA TGTG                 TTTGTAGCTGTCCGG
 HCH_02050   8  80 -13 2092622 .. 2092651 +  -6.5   -4.7254   ATGAACTGCAACAGT      C-G-CCTGCGGAC TGAGTC GTCCGCAGGGCCG       TTTTTAGTAGACGCT
 HCH_02039   1  39 393 2085120 .. 2085140 +  -2.3  -2.70932   CGCCAGGTTTTCCCA            GGGCCGAGC AGG GGACGGCCA            TCCTTGAAACGGGCG
 HCH_02011   7  61 337 2053324 .. 2053338 +  -8.5  -2.58249   TTGCGGATAATAATC               GCCGG ATTCG CCGGC               ATTCTGCAGCATATA
 HCH_02003   2  59  30 2043242 .. 2043256 +    -7  -3.05384   ACTACCCGCGTCTAA               GCCTGC GGG GCCGGC               TTGCCTAGCAGCGCC
 HCH_01986  10  60 323 2027330 .. 2027342 +  -3.3  -4.26871   ATTTGATTTCTGGCT                GGTGA TGG TCCCC                TTTGTTCCTAGCTTA
 HCH_01980   6  87  13 2020919 .. 2020938 + -12.8  -3.42379   TAAGTCTTACTCAAA            GGCGGGCG CTTG CGTCCGCC             TTGCTTGCATTATGT
 HCH_01925   5  55 110 1957178 .. 1957193 +  -3.2  -3.81258   GAGGCGGTTCAGGTA              GCCTTG CAGG CAAGGG               TTTAGCTGTTCTTGC
 HCH_01911  11  95  72 1943326 .. 1943350 + -15.7  -2.71011   GCTAGCCAAGGGAGA          CAGGGCCTGAC ATG GGCAGGCCCTG          TCGTTGCAGACAAAT
      avtA   6  73 264 1936519 .. 1936529 +  -2.4  -5.08601   TCAATTTTCCCAAGG                 CGGG TGT CCAG                 TTTTTCTTCGCCTAC
 HCH_01896  13  74  16 1929131 .. 1929148 +  -9.8  -3.56216   GCTGACGCAGCAAAA             CGGCGC CTGGAA GCGCCG              TTATGTCGGTTACTT
 HCH_01885   6  62  65 1921991 .. 1922009 +  -8.1  -3.20723   TCCACGTGGAGGATA             CGACGCT GGTTA GGCGTCG             TTCCCTTGCTGGAGG
 HCH_01880   8 100  29 1917249 .. 1917264 + -10.4  -5.08824   TGCGGAGAAGGAAAA              GGCGGT TTAA ACCGCC               TTTTTTGCGTCCAGC
 HCH_01854   8  63  29 1884484 .. 1884503 +  -2.1  -4.56775   AACACCTCGTCTATC            GTGGTCA TGCCAT TGGCTAC             TTTTTGCGCGCCGCT
 HCH_01846   7  55 379 1876158 .. 1876177 +  -2.2  -4.05788   GAATGGTTAGAACTT            TGTCTTCAT TTA ATGA-GACG            TTTAATTTCAAAGCA
     gmhA1  11 100 179 1869733 .. 1869751 + -10.2  -5.09762   TAATAATAAAAAAAA             ACCGGGCT TGA AGCCCGGC             TTTTTCTGTTCAAAT
 HCH_01828   8  56 382 1856749 .. 1856769 +  -5.5  -3.53091   TGGAATTGGCCTTCT            TTTGTGC CCGGGCA GCACAAA            TTTCGGCGCACCGGT
 HCH_01821   5  84  15 1845841 .. 1845878 + -13.3  -2.56715   AGACCTTGCCCTGAT   TATCCCGCTGCGGCCCC GTTT GGAGCCGTGGCGGGGGA    TAACTTCATCAACAT
       ung  10 100   8 1810951 .. 1810970 +   -15  -4.04397   TCGAGTGAGGCCGAC            CGGCGGAC CCAG GTCCGCCG             TGTTTTTATGGGAAT
 HCH_01764   5  73 396 1789449 .. 1789459 +  -4.6  -4.82901   ACGCTTCGCTTTCCG                 GCCT GTT GGGC                 TTTTTGTCGGCGGAC
 HCH_01758   7 100   6 1781892 .. 1781909 + -12.7  -4.81551   AGGGGCATAAAAAAA             GCGCAGC TTGA GCTGCGC              TTTTTAGTCTACATC
 HCH_01755   2  61 128 1777815 .. 1777840 +  -5.3   -3.7948   ATGGCAGGGTGAATC         GCCACGTACAC ATCC GTCGGCGTGGC          TTTCATCAGTCTTAC
 HCH_01740   7  65 150 1765162 .. 1765194 +  -9.2  -2.78596   CTATCAGCGAATTCA     CC-AGCCAGCTGG GAATAGCG CCGGCTGGCTCGG      TGTGCTGCAGCCATG
 HCH_01738  11  93 378 1762450 .. 1762470 +  -8.2  -5.09426   CCAGGTTATCGGTAA            TGGCGCCC AGCCA GGGCTCCA            TTTTTTCCGCTTCGG
 HCH_01719   6  65 -17 1746290 .. 1746310 +  -3.9  -4.42513   AGGCGGACCTCCGCC            GCCTTAAGC CAG GCGTAAGAC            TTTCTATTTGTAGTT
 HCH_01716   6  71 -11 1743327 .. 1743358 +  -3.1  -4.87626   GAAAACTGCTTGGAA     GAG--AGCCGTTAAC GGCC GTTAACGGCGGACTC      TTTTTGGTGTTCCAG
 HCH_01695   6  59 -37 1723724 .. 1723768 +  -6.2  -3.46068   GACGCCATAGCTATC GCGGCGTC-AGCGTCACCGCC AGTT GGCGTAAACCCTAGCCGCCGC TATTTCCATTCAGAC
 HCH_01695   6  59 151 1723912 .. 1723925 +  -4.5  -3.87869   TGCGTCCCGCCTCCG               C-GCCG TCC CGGCAG               TTTCTGCACACTTCG
 HCH_01672   6 100  21 1688578 .. 1688595 + -12.7  -4.32048   AACAGGGAGTAGAAA             GGCCCTC ATCC GAGGGCC              TTTTGCGTATTATTC
 HCH_01657   5  57 429 1677124 .. 1677143 +  -5.7  -3.28712   GGATTGGGTTGGACT            TGAGGTG AAAGAA CACCTCG             TTATGCCAGGAAACC
 HCH_01649   5 100  22 1665780 .. 1665806 + -15.9   -4.6008   TGATAAACAGAAAAA         GGAGCAGGCGG GAATA CCGTCTGCTCC         TTTTCGTTGTGTTTT
 HCH_01644   1  45 131 1659196 .. 1659206 +  -2.4  -3.28745   TTCCGCCATATCCAG                 GCGC GCG GCGA                 TTACCTTATTGGGCA
 HCH_01631   6  61  84 1641125 .. 1641136 +  -5.8  -3.75024   ACGGCCGCTACGCAT                GGCT TCGA AGCC                 TTGTTCGTAGTCGGC
 HCH_01609   8  67  63 1619718 .. 1619741 +  -7.5  -3.76224   GATGAATAGCGCGGT          GCGCAAGACG GCTGA CGTCTT-CGC          TTTGGTGGGTGACCA
       tpx   1  66 470 1615957 .. 1615971 +  -7.8  -3.61356   GGCGGAAGCTTGCAG               GTGGGC TTC GTCCAC               TTTGCGCTCAATGCT
 HCH_01595  14  83  12 1610055 .. 1610068 +  -9.5  -4.17556   GTAGTCAGCAAGAAG               GGCGG CGAG CCGCC                TTTCTTGCGCATGTC
 HCH_01581   3  49 194 1587286 .. 1587300 +  -2.7  -3.58726   AAACCCAGGCATGGA               GGCCG CCTGT CGTCC               TTCTATCTGACAGAA
      polB   3  43 136 1564167 .. 1564190 +  -3.1  -3.06515   TAGCTCCGGCAGGTT          GCCCAGC-CT CATGA AGCGCTTGGC          GTTTTGGGAGTACAG
      polB   3  43 294 1564325 .. 1564346 +  -2.1  -3.21595   CAGCGAAGAATACCG           TGTCGGGCG CTAT CTCCAGACG            TTGCTCCTGACCGTT
 HCH_01550   2  57 126 1555270 .. 1555281 +  -5.8  -3.37975   GCGAGAAAGAGACCG                CTGG CCCA CCAG                 TTATCGATACTCACT
 HCH_01541   5  69  34 1547155 .. 1547185 + -10.4  -2.56914   TGAAGACGCGGGAAG       CTGCCAGGGCAGTT TAT GACTGCCCTGGTGA       TGCATTAATCACATG
       rbn   9 100   2 1524188 .. 1524209 + -15.9  -2.81888   GAGCGGCGAGTTGAG           CAAGGGCGC ATCG GCGCCCTTG            TCATTAAATTTCAAA
 HCH_01505   7  59 341 1507203 .. 1507220 +  -6.9  -3.33815   GCCGGGTTTGCCGGT             GGCGGTG ACGA TGCCGCC              TTCGTTGACCAGCGT
 HCH_01502  12  57 425 1504235 .. 1504266 +  -5.8  -3.39749   CAGGCGGTCCTTCTT      CGCCGGCGTG GGCTACGGTCAA CAGGCCGGCG       TTCTGCGCTTGTTCG
 HCH_01495   6  69 129 1497762 .. 1497801 +  -7.2  -3.90922   TGTCGCTGGCGATTT  CCGTGAGCGTTTGCAGATA GCG TAGCTG-AATCGCTTGCGG  TTGTTTGGCGAGAAT
     htpX1   8  64 210 1490631 .. 1490651 +  -7.6  -3.38812   AAGGGAGGCTGATGG            TCTGTTGG CGTCT CCAGCAGA            TGTTGTTGAAACAGC
 HCH_01483   6 100 447 1485612 .. 1485644 + -14.2  -3.84719   ACTGATCGGAGCTGG      TGGGCGCTTCAGTG ATTTG CACTGGGGCGCTCA      TTTCAGTTTGAGGCT
 HCH_01476   3  43 320 1474753 .. 1474772 +  -3.4  -2.75825   CTTGCCGCCCTGGTT            GGCGAACG TCAG CGTGCGGC             TGCATTTCTTACCGG
 HCH_01466   6 100  -9 1463606 .. 1463624 +   -16   -2.6563   AACGCTGCGTGAGGA             CGCCGCCT GAC AGGCGGCG             TCAGTTGTTCAGCCA
 HCH_01442   4  42 -12 1443274 .. 1443286 +  -3.3  -2.63555   GCCTTACGACAGTCG                ACAGG CGG CCTGA                TGGATTCTGTCAGTG
 HCH_01442   4  42 190 1443476 .. 1443487 +  -2.2  -3.05935   GGCCGGCGCCTGATC                GCTA ACGT TGGC                 TTGCGTCGCCAGTGT
 HCH_01434   9  62 247 1437192 .. 1437215 +  -7.4  -3.39844   TCGCCATAATCCGGC          TGTTGTCTCC AACT GGCGACAACG           TCTTTGCCCTCTCCA
 HCH_01420   4  70   7 1424845 .. 1424859 +  -7.8  -3.94746   GTCGGCTGAAACGAC               CCAGCG CTC CGTTGG               TTTACTTGCGTATGA
 HCH_01405   6  55 467 1415252 .. 1415281 +  -4.3  -3.75105   GTGAGGATGTTCTCG       TCCAGTTT-TGCGG CCG CCGCATAAACCTGA       TTGTTCATGCGTTGG
 HCH_01398  11  68 276 1408729 .. 1408748 +  -4.2  -4.60255   TTGGCGCACGAGGAG            CC-GGACGC GAC GCCTCCAGG            TTTTTAACGCGTTGT
 HCH_01390   1  43 370 1398887 .. 1398897 +  -3.2  -2.75844   TACGGATGCGACGCT                 GTCT GTG AGGC                 GTTTGGAATGGGAGC
 HCH_01387   5  70 141 1395672 .. 1395702 +  -9.7  -3.16564   TGCGAAAGCGACGAT      TTCCGGCAGGCGCG CCAT CGTGCC-GTCGGGA       TTGGTCAGCTCGCAG
 HCH_01382   4  71 -12 1387043 .. 1387061 +  -8.9   -3.4582   TCATTGCCAAGCAAA             GGGTCTT AAATA AAGACCC             TGTTTCCTGAGCTAG
 HCH_01376   5  81  75 1383762 .. 1383784 +   -12  -2.92192   GCAGCTTGTAAAAAA           TGGCCCCG GCAATTG CGGGGCCA           TGTAGTTAAATAACC
 HCH_01368   3  49 -43 1376882 .. 1376903 +  -5.1  -2.77148   TGAATATAGATCCTA           CCCGTCTGA ATAT TCAGATGGA            TGATGTCTTGATCCG
 HCH_01364   5  61  88 1372158 .. 1372178 +  -6.8  -3.59979   AGGCTGAGATGAAAA            CCTCCCCT ATGGA AGAGGAGG            TTTAGAGTGAGGGGG
 HCH_01348  13  72  79 1359443 .. 1359471 +   -11  -2.72144   GCGTTAGTCGCGGGA        GACAGGACTTGC CATGT GCAGGCCCTGTC        GTTTCAGACAAATAG
 HCH_01338   4  75 401 1353224 .. 1353243 +  -7.8  -4.15833   CTAGAAACGAAAAAA            GCCCGCAT ATAA ATGCAGGC             TTTTAGAATGGTGGT
 HCH_01319   7 100  20 1335395 .. 1335427 +   -17  -2.67803   ATACCAGGCTGTCTA      CGCCACAGCGGGGG CCAGT CCTCGGCTGTGGCG      TACGTTTAGTCGAAC
 HCH_01312   8  52 197 1325880 .. 1325894 +  -4.2  -3.54543   TGCGACCGCCTGATT               GTCATC AAC GTTGAC               TTTGACGACCTGGAT
 HCH_01307   6  49 392 1321017 .. 1321039 +  -5.4  -2.80816   GATGAATGGCAGCTT           GCTCTCTGGC GGC GCCGGAACGC           TATAGTCGCTGGGAG
 HCH_01307   6  49 415 1321040 .. 1321062 +  -4.8  -3.01924   GCGGCGCCGGAACGC           TATAGTCGCT GGG AGCGGCCGTA           TGTTGCAACCAGCTC
 HCH_01304   2  62  11 1318441 .. 1318497 +  -8.7  -2.78547   AATAAAGAATTCAGC CAGCCTGGAGCTGCCGCGGGTTTGCG CTACGA CGAAAATCTCCGGCAG-TTCGGGCAG TCCTTCCTCCGGTCC
 HCH_01290   9  76  14 1303426 .. 1303443 +  -9.8  -3.71848   GATATCGATTTGAAA             GGCGCG GTGGGA CGCGCC              TTATTGATGAAACAA
 HCH_01277   6  80 129 1292271 .. 1292297 +  -7.3  -4.57569   GACAGAAGAGACAAC        AGAGGGA-AGCG AAAA CGCTATCCCTCG         TTTTTGGAAAAGTAA
 HCH_01274   5  68 397 1290998 .. 1291031 +  -9.8  -2.75957   GGGAAAGGCGTCAAC     CCGCTCCAT-TTCAA CCATT TTGAACATGGAGTGG     TAATTGGCGTTACTC
 HCH_01265   3  80  15 1278054 .. 1278064 +  -4.6  -5.09895   GCCTCATACTCTTTC                 CGGC TCC GCTG                 TTTTTTCACTGACTC
 HCH_01260   2  45 468 1273605 .. 1273615 +  -3.2  -2.98472   CCTCGCGGCCGTGGC                 GTTG AAT CAGC                 ATCTTTTTAATAAGG
 HCH_01249   3  59 169 1262211 .. 1262223 +  -6.2  -3.46602   ATCAGCTAAGCGTAA                CGCC TGGTT GGCG                TTCTGCTCTACCAGG
 HCH_01213   6  67 165 1225154 .. 1225183 +  -7.2  -3.72576   GCCAACCTCTCCGGA       TTGC-GGCGCCCA GATCA TGGGCGTCAGTAA       TTTGCTGCCAGCCAG
 HCH_01204   4  67  83 1212935 .. 1212953 +  -8.9  -3.23216   AAACGATTTAAGGAA             CTAGCTG CTGAA CAGCTAG             TTCCTAATAGTACGA
 HCH_01200   5  62 328 1211429 .. 1211443 +  -4.2  -4.23892   TTCCAGATCCCAGAT               GGTGAT GGC GTCGCC               TTTTCCGTGGTTGAG
 HCH_01190   4  57 154 1188126 .. 1188141 +  -6.1  -3.27022   CGGTGTCGACGAAAC              GCCAG TCCGCC CTGGC               TTCGTCTGCGGTGAA
 HCH_01187   5 100  20 1185339 .. 1185356 + -12.7  -4.13246   GCTTTTCAGGGTAAA             CAGGCCG ATGG CGGCCTG              TTTATATCTCGACTC
 HCH_01177   1  39 236 1177447 .. 1177458 +  -2.2  -2.64726   CTGTTTCCGCATGGA                CTCG CCCC TGAG                 ATTGATCTTGTAGGC
 HCH_01169   5  95  40 1168145 .. 1168168 +  -8.8  -5.18726   TCACCCAAAGAAAAA          GCCCGG-CGCG AAT TGCGGTCGGGC          TTTTTCTTATGGGGG
 HCH_01150   6  70 471 1152865 .. 1152878 +  -8.1  -3.79445   TAAAGAGATTGCTCT               GCGTG CATA CACGC                TTTGCCTTCATCGTT
 HCH_01142   2  44 207 1147084 .. 1147095 +  -4.4  -2.51966   GAAAGCGCTCACGAA                TCAC TCGC GTGA                 CTTCATCGCCTTTGC
 HCH_01123   2  56  14 1124238 .. 1124252 +    -7  -2.57132   GAATCGTTTAGTCGT               CGCTGC TGG GCTGCG               CTTCTGGAGCGGGAG
       upp   5  59  75 1088061 .. 1088096 +    -7  -2.99704   AGTAGTTCAGCTCCA    TGTCCCAGGGAAAGC GCATCCA GGTTTCC-TGGGACA    CTTCTTTAATGCACA
 HCH_01083   4  50  10 1081844 .. 1081879 +  -3.8  -3.28924   GCCTGATATCTCCAG    TCTGTGCGCCAACCAC TTCA GGCGTAAGCGCGCAGA     TTATCCGGCAGCGTA
      ubiF   7  50 260 1075423 .. 1075435 +  -6.2  -2.52676   TTCTGATGTCGGGTG                CGCC ACCCA GGCG                TCGCTTCCGGCAATG
      ubiF   7  50 406 1075569 .. 1075583 +  -3.5  -3.58536   CTCTTAACGATGAAG               CTTCC AGCCA GGGAG               TTTGCCAATAGCTTT
      ilvA   8 100 344 1068879 .. 1068896 +  -9.1  -5.72622   GACGATTCGAAAATA             GCCCTGT TAAC GCAGGGC              TTTTTTGTTTCTGAA
      rfaE   5  66 282 1064455 .. 1064470 +    -9  -3.03159   CTTGGAGTGAGGCAC              CGCCAA CAGC TTGGCG               TCTTCGCCAGCTTCA
 HCH_01055   1  42  40 1059459 .. 1059471 +  -3.3  -2.66272   TCGGCTTCAATGCTG                GAGAG GCA CTCAC                TGAGTTTGCCTCCAC
 HCH_01032   3  69  16 1033784 .. 1033799 +  -7.5  -3.88438   AGGAAAGTAGGGGCT              GGGGC GCGAAG GCCCC               TTATGTTTCGTCTGC
 HCH_01017   4  93  14 1017459 .. 1017483 + -13.6  -3.65991   AGGCCGGGCTTTGGT          CGGCCAAGCT AGGAA GGCTTGGCCG          TTATCTTGAAGAAGT
 HCH_01008   9  60 352 1010957 .. 1010969 +  -3.3  -4.18488   CGTCATAGTGGCCGA                CGCAC TCA GTGCA                TTTGTTGGGATCGAT
 HCH_00994   7  55 394  993265 ..  993289 +  -3.6  -3.83026   AGCTGTGATAGGGAC          CCTGTAGT TTCACCTTT ACTGCAGG          TTTGCTCTCCGGACC
 HCH_00984   4  84 -14  981439 ..  981466 + -12.7  -3.09878   GCTCAGACGCAGAGC        CAGGACGCAGC ATAGCG GCTGCGCCCTG         TATTGGATCACTCCA
       ald  11  89 102  969885 ..  969902 +  -6.2  -5.26119   ATTCTCGTCTTCCTT             GCGGTC CTGAGT GGCCGC              TTTTGTTTTTGCGGC
 HCH_00969   3  43  81  962867 ..  962880 +  -3.7  -2.84126   TATCGCGCCAATTGG               CGCCG CGCC CGGCC                ATTTCCGCTTTCTCA
 HCH_00969   3  43 373  963159 ..  963178 +  -3.4  -2.81966   CTTGCGACGCTGGTG            CGGCAGCC ATTT GGCTAACG             TCTCATACAGTTTGC
 HCH_00951   5  57 -15  946372 ..  946397 +  -6.1  -3.41051   AGAGGAAGAGGAAGA         GGGAAATCAGC CGTA GCCAATTTCCC          TTGTAATGAGCCTGA
 HCH_00941   6 100   8  936337 ..  936353 + -13.7  -4.90013   TCTTATAAAAACCAA              GGGCGGA GTA TCCGCCC              TTTTTGCTTCCCTTA
 HCH_00925   3  60 212  922919 ..  922948 +  -7.2  -3.14132   TGATTCAGAGAGAAT       CGC-CATTTTCCC TGTGC GGGATAATGGGCG       TTGATCAGAACAAAA
 HCH_00916   6  52 278  913201 ..  913211 +  -2.4  -3.83155   GAGAAAAGTGGAAAC                 CGGC GAG GGCG                 TTCTTCCTGTTCGTG
 HCH_00916   6  52 391  913314 ..  913333 +  -6.4  -2.54098   GGTGACCGATTCGAC            GTCC-TCCG CCA CGGAAGGGC            CTGTTACTTGCGCCA
 HCH_00908   6  61 104  908722 ..  908745 +  -8.2  -2.63901   TGCACTGCAGGTCCA          TGGC-GCGTTG CGC CAATGCCGCCA          GTTGCTTGGTCGCCT
 HCH_00902   4  57 202  904039 ..  904056 +  -4.9  -3.75153   GATGTCGTCACGCTC             GTT-GCTC TGT GAGCGAAC             TTTCAATTCAACCCG
      sbcC   4 100  35  900811 ..  900828 + -12.7  -5.27923   GAAGACAATAAAAAA             CCGAGGC GTTC GCCTCGG              TTTTTTGTCCGCTTA
 HCH_00879   3  65 439  877472 ..  877507 +  -4.1   -4.4648   AACGCTCGCTGACGA    CGGTTT-TTTCATGGG GCGTA CCCATAAAACAGGCCG    TTTTCTCATCGAACT
 HCH_00871   7  73 -27  871168 ..  871191 + -10.3  -3.14211   TCCCCGAATCATCCA          GGCTGTAGG CGGGTA CCTGCAGCC           TTGATGCGCCGCGCT
 HCH_00855   2  95  19  853782 ..  853798 + -12.3   -4.2349   CGAGGCAATAAAAAA              GCCAGCA TCA TGCTGGC              TTTTCCATATAAAGA
 HCH_00842   6  59 -16  838620 ..  838641 +  -7.3  -2.92371   AAATTAATCTTATAT           TCCTGTCCA AACT TTGACAGGA            TGTCGTTCACTGACT
 HCH_00829   5 100  93  826252 ..  826267 + -11.8  -5.26119   GTCATGAAAGCATAA              GGCCGC ACCC GCGGCC               TTTTGTTTTTCCGCA
 HCH_00822   5  56 227  819671 ..  819688 +  -3.3  -3.94188   TATTGTGCCGAGCCT             GCGCAGT TTGC GCTGCAC              TTCTTTCGGGTCAAT
 HCH_00797  12  81 -24  793066 ..  793093 +   -12  -3.01003   AGAAACAGGGGGAAA        GCCTCAGGCGAC GGAT GTCATCTGAGGC         TGTGTGATCTGTTAC
 HCH_00791   9  60 468  786889 ..  786911 +  -4.1  -4.13648   GTTTGATCTATTTGA           TGCGCCAAA ACTGG TGTGGCGTA           TTTCTATGTAACGTT
 HCH_00785   2  45 188  781304 ..  781324 +  -3.2   -3.0264   CTTGATTTTTGTATT            GCAACGGA CTGGC TTCGATGC            TCTTGCGCAGCCTTT
 HCH_00782  11  55 462  777666 ..  777701 +  -3.3  -3.92075   CAGCGTCAGCCGTGC   G-GGGGCGAC-GCTGGA GCCT TCCAGTAGTCGCTGCAC    TTTCTCGATAAAACT
 HCH_00777  11  76  16  772183 ..  772215 +  -9.2   -3.8512   ACGGGGCCCTCACCG     GCTCAGC-CCTG-ACC TTT GGTGCGGGTGCTGGGC     TTCTTCTCCTGACTC
 HCH_00769   2  65 271  765059 ..  765073 +  -4.2  -4.35483   GCCGCTGTCCCTCAC               GGCG AAATGCA CGCC               TTTCTTATCCTCGAA
 HCH_00758  10  68 258  754796 ..  754814 +  -3.8  -4.59773   TTGTTCTTCAATATC             GTTGATCG TGG CGATGGAC             TTTTTGGGAATGACC
 HCH_00744   7 100  25  738576 ..  738593 +  -8.4  -5.64274   TACAGACACAAAAAA             CCGCAG CTTAGA CTGCGG              TTTTTTTATGCCTGG
 HCH_00736   6 100  55  728109 ..  728132 + -11.7   -5.9362   CTCAGAATTAAAAAA          CCGCGTTGG CTTATC CCAGCGCGG           TTTTTTTATGTTTTA
 HCH_00709   4  71 336  706973 ..  706987 +  -4.2   -4.8048   AGTACTACGAATGTG               GCTGCT GTA AGAAGC               TTTTTCATCTCCGGC
 HCH_00698  11  64 172  695138 ..  695161 +  -5.3  -4.07133   ATTGATCGGCGAGGG          CAGGTCG CCCTTCAATA CGACCTG           TTCTTTCTGGCGCTC
 HCH_00689   6  48  20  687257 ..  687269 +  -3.3  -3.33815   GAGATTATTGGCTGG                CGGTC GAG GAGCG                TTGATTGAGAGCAAT
 HCH_00689   6  48 322  687559 ..  687574 +    -4   -3.1585   GCCGCGCAGCCAGCC              GTTATC GTTG GGTAAC               TGTTGGGTTCGGTAG
 HCH_00684   3  50 120  685627 ..  685642 +  -6.1  -2.55351   GAACATCCAGCACGG              TGCCC ATACAG GGGCA               GTTAATGTCCAGCCC
 HCH_00659   5  55 111  665215 ..  665225 +  -4.6  -3.59262   TCGATAACCCGGTTG                 CGGC CTT GCTG                 TTTGGCGGTGTACAA
 HCH_00659   5  55 118  665222 ..  665265 +  -3.9  -3.62046   CCCGGTTGCGGCCTT GCTGTTTG-GCG-GTGTACAA GGCG TAGTCCGCACGCTCGAACAGC TTATTGGGGCAGTCG
      thiI   6  50 422  660043 ..  660054 +  -2.2  -3.63868   CCGGCTTTAGCAAAA                TGCT GTCG GGCA                 CTTTTATTTTGCCGA
 HCH_00637   7 100  55  642771 ..  642788 +  -9.8  -5.07053   TGAGCGAAAAATTAA             GGCGGC GCTAGA GCCGCC              TTTTTTGACGTGATT
 HCH_00633   5  61 146  638149 ..  638168 +  -6.4  -3.49102   TGATCTTCACCTCTG            TTCGAGGC GGTT GCGTCGAA             TTCTGTACCGGGTAT
 HCH_00628   3 100  23  636100 ..  636118 +   -11  -5.32882   ATCCGCTTGGAAAAA             GGGAGCTG TTT TAGCTCCC             TTTTTTATGGTGATG
 HCH_00619   8  78 145  628887 ..  628903 +  -9.4  -4.07885   AAAAATGAGTGGGAG              CGGGCT ACAAG AGCCCG              TTTTCCGCAAAACTG
 HCH_00611   5  76 405  616938 ..  616951 +  -9.5  -3.78775   AGCCAGGACCGCATC               GCGGC CGTG GCCGC                TTTGGTCATGCACCG
 HCH_00602   6  59 -16  611441 ..  611462 +  -7.3  -2.92371   AAATTAATCTTATAT           TCCTGTCCA AACT TTGACAGGA            TGTCGTTCACTGACT
 HCH_00592   5  52 321  600018 ..  600041 +  -5.2  -3.09908   CCAGAAACTCCCCCA          CCGCCATGGA AACG TCCATGCAGG           CTTCTTTTACAAAGC
 HCH_00587   3  55 117  596056 ..  596105 +  -2.5  -4.03995   CCTGTTTGCAGCGTG CGGGCGAAGCGCTCAGCGTCGTG GCGA CATAACGCAGAAAGCGACGCACG TCTTTTTCTCCAAGC
 HCH_00579   5  53 319  590710 ..  590720 +  -3.2  -3.75678   GGTGGAGGATGAAGA                 CGGT TGG ATCG                 GTTTTTATTTGAACC
      cysQ   8 100  43  577418 ..  577434 + -11.5  -5.07011   CGGTAAAATGAAAAA              GCCGGCG TAT TGCCGGC              TTTTTCATTTATGTG
 HCH_00560   3 100  44  572634 ..  572647 +  -9.5  -5.00616   CGGGACATAAAAAAA               CCCGG CGGA CCGGG                TTTTTTGAAAGAGCC
 HCH_00538   8  95  20  546425 ..  546446 + -15.1  -2.61383   CGACTATACGAACGA           CTGGGGCGC TTGA GCGCCCCGG            ATTATCGATCAGCGT
 HCH_00532   5  50 348  540129 ..  540143 +  -3.4  -3.59738   CCCCTCCGGCTTATA               GTCGGC GAT GGCGGC               TTTCAGGCTATGCTC
      folE   4  68 438  536716 ..  536742 +    -8  -3.73042   CTTCCATCACCCGAC        GCA-CGCCGCG AACGCC TGCGGCGATGC         TGTTTTCATCGAAAC
 HCH_00522   4 100   5  532475 ..  532498 + -16.8  -4.05902   GCGCTGAATAGCAAA          TAGGCCGGCT TAGT AGCCGGCCTA           TTTCGTTGTGGTTTC
 HCH_00490   3  61  -1  503616 ..  503644 +  -6.6  -3.51032   ACTCATCGCCGTTCT       GAG-GCCCCGCAC AGAT GCGCGGAGCACTC        TTGTCGTTGGAGAAT
 HCH_00485   5  59 470  500566 ..  500588 +  -2.7  -4.30576   CTATCTCTTTCAGTA          CGCC-AGC-CC AGG GGAGTTTGGCG          TTTTGATGCTGCGAG
 HCH_00478   7  63 146  491077 ..  491089 +  -9.1  -2.72371   CAACATAAAGACGCG                GGCAG GCG CTGCC                GTCTTCTTTGAACAG
 HCH_00474   6  80 192  488608 ..  488618 +  -6.8   -4.8143   AGCGGCCTTTGAGTT                 CCTG TTG CAGG                 TTTTTCCATTCTTCC
 HCH_00466   6  95  43  478798 ..  478829 + -14.6  -3.76641   ATTGCTTCCGCATTC      GAACGTTAACGGGT ATTA GTCCGTTAACGTTC       TTTCCCTGTTCAGCT
 HCH_00463   5  67 138  474968 ..  474985 +  -9.1  -3.18582   GGGACGATTGTTGTC             CTGCGTC AGGC GGCGCAG              TTGCTCCATCACCTG
 HCH_00451   2  66   3  461815 ..  461829 +  -7.8  -3.50393   TGAGTTGGATTGAAC               GCGTTG AGG CGACGC               TTATGTCGCCTCAAC
 HCH_00444  10 100 148  455991 ..  456007 + -15.1  -4.13343   TTTTGCTTTTCCAAA              CCCGGCG TTG CGCCGGG              TTTTGGCGGGTTTCT
 HCH_00435   2  60 -17  446703 ..  446730 +  -7.6  -3.09015   CTGGAAGCGGCTCGC        GGCCACTGCGTC GCCT GATCCAGCGGCC         TTGCGTCAATCTGGC
 HCH_00427   5  50 438  434801 ..  434814 +  -4.5  -3.12351   TGGAGCGGTTTGGAG               GCGGA GATA TTCGC                TTACGTCTGAGGAAA
 HCH_00408   6  57  14  418532 ..  418552 +  -6.9  -3.21099   GATTTATATTATTAA            CATGGCAAT GAT ATTGGCATG            TTAGTAATCAGGCGC
 HCH_00398   5 100 295  406939 ..  406960 +  -8.9  -5.01546   ATTAAAATTTTCAGG           TAACTGTAT ATAA ATACAGTTA            TTTTTATATCACTTT
 HCH_00371   7  62 318  386396 ..  386410 +  -2.8  -4.26076   TATCCGTATGGCTTC               CCTTAA CGG TTATGG               TTTTGCTGGCGCTGG
 HCH_00353   7  56  47  371898 ..  371922 +  -7.1  -2.70932   GCTAGCTGCGGGAGA          CAAGGCCTG ACATGCG CAGGCCCTG          TCGTTGCAGACAAAC
       eda   4 100  68  369169 ..  369184 +  -8.2  -6.02919   AGCAATATATTTTCA              CCCGTC GCCT GGCGGG               TTTTTTTATTTCTGA
 HCH_00343   4  77  96  361275 ..  361295 +  -6.7  -4.59773   GGCGAACAGGTATCC            CTGGGCTTC ATC GCAGCCCTG            TTTTTGCAGATAGGC
 HCH_00332   8  62 190  351939 ..  351949 +  -8.2  -2.84325   GCTGGAATGGAATTG                 GCGC AGG GCGC                 TAGTGTTTGCAGGCA
 HCH_00316   5  62  62  335702 ..  335718 +  -4.4  -4.25873   GCTCGTAGAATTCTT             CAG-GGC AGGG GCCGCTG              TATTTTTTATAGCGA
 HCH_00310   3  79 272  332449 ..  332466 +  -9.9  -3.89215   TGATAGATCAAAAAA             TGCGCTT AAGC AAGCGCA              TTTGGATTTATCAGG
 HCH_00287   4 100 -11  306784 ..  306806 + -16.3  -3.19192   GTGCTGGAGTATGCG           CCCAGGGGC TGAAC GCCCCTGGG           TTAGGTTGGATCAGG
 HCH_00274   3  59 452  291371 ..  291384 +  -8.1  -2.82023   TCTTGTGCGCCAGAT               CCAGC AGGT GCTGG                TCGTTGGTATAGCTG
 HCH_00267   3  50  88  282891 ..  282911 +  -2.4  -3.72576   GCTGGCCAACAGCCC            GGCGGCGT CCAAA GCGTCGGC            TTTGCTGGCCAGCGC
 HCH_00257   3  51 264  271711 ..  271722 +  -5.8  -2.74144   CATTGGTGAAACAAC                CGCT TTGC AGCG                 CTTTCGCCATGGCCG
 HCH_00250   3  56 433  263747 ..  263764 +  -5.5  -3.49419   GCAACAGATAGATTT             CGGGTTC AGGC GAAGCCG              CTTTTTGTCCGCAGG
 HCH_00245   7  88 323  261659 ..  261670 +  -7.2   -5.0133   CGTCACGATGGATGC                GCCG GGAG CGGC                 TTTTTTCAGCAGCTC
 HCH_00232   5  56 196  249317 ..  249330 +  -3.1  -4.03782   AGTACTTAACGAAAC               TTGTC CACG GACAG                TTTGGTTATGCTGTT
      pepD   8  71 383  228668 ..  228688 +  -3.1  -4.88293   GGCGAAGACGTCGCG            CTGGGTGAC GAG GCCTTCCAG            TTTATTTTTGGCGTT
 HCH_00208   5  59 429  219339 ..  219351 +  -5.5  -3.61715   GTGCAGGTTTTTACT                GGTCT GAT AGGCC                TTGTTGCGCCAGATC
 HCH_00185   4  67 109  199636 ..  199647 +  -7.2   -3.7511   CGATAAACTGATAGG                GCGC TTCC GCGC                 TTGTGTTATCAAAGA
 HCH_00178   5  84  64  192473 ..  192502 + -13.6  -2.74605   GCCCATGATTGATTA       GCAGGGACCGGC GGTGAA GTTGGTCCCTGC        TGCGTTTTCAGGGCG
 HCH_00165   7  72   1  178960 ..  178980 + -11.1  -2.64466   CTGCAATCAAAATAA            GGAGAGGCG GGG CTCCTCTCC            ATTAGTTAATAGCTT
      recQ   2  50  95  172581 ..  172591 +  -4.6  -3.14132   CCTGTAGCACATAGG                 CGGT ATT GCCG                 TTGATCAAGCCCGCC
 HCH_00150   5  71 243  164629 ..  164642 +  -6.7  -4.25056   GCGTCGCAATGATAG               CTGCT CAGC AGCAG                TTTCTTGATGCAGTC
 HCH_00143  11  62 467  157727 ..  157761 +  -4.8  -4.10161   CGGCGGCGATGATCT     CCTCTTCGCTGGCCGT GGG ACGGCCATAGGCGATG     TTTTCACGAATGCTG
 HCH_00128   9  64 354  142443 ..  142457 +  -5.6  -4.08144   ACGTTTGTCCCCGGA               CAGGGC GAA GCGCTG               TTTGTCATTGGTGGC
 HCH_00125   4  64  17  139754 ..  139770 +    -8  -3.27298   CGCGGCTTCGAGATA              GACGCT AGAAC AGCGTC              TTCATGGTTCCCCCA
 HCH_00102   1  42 268  114055 ..  114077 +  -3.4  -2.70525   GCCGATTTCCAATAC           GATTTTGACG ACC CGTTGAAAGC           CTTCCTTTGCCGCGC
 HCH_00094   8 100  27  107049 ..  107067 + -13.1  -4.54727   ATAACCTTCAAGAAA             CGCCGGC CCTGC GCCGGCG             TTTTCATTTAAACCA
 HCH_00084   9  95  34   88355 ..   88379 + -15.7  -2.71011   AGCCGCCGCGGGAGA          CAGGGCCTGAC ATG GGCAGGCCCTG          TCGTTGCAGACAAAT
 HCH_00071   7  64 129   74992 ..   75020 +  -8.8  -3.12351   CTCGCCGATGATGGC       GGC-GTCGCGCCC TTTC GGGTGCGACCGCA        TTGCCTGTAACAGGG
     phrB1  11  66 133   66366 ..   66380 +  -3.4  -4.48743   GTTCTTTGTGCTGAC               CGCGCG CCT CGTGCA               TTTCTTTCAGCTTTT
     phrB1  11  66 331   66564 ..   66576 +  -3.3  -4.56597   GTGCTTTCTGTTCTT                CCGTC AGC GACAG                TTTTTCCGCCAGACG
 HCH_00057   4  81  11   59272 ..   59292 + -11.1  -3.76775   CTTAAACTGGCCGGG            GTCCGGATC AAA GCTCCGGAC            TTTCGCTCTCTTCGC
 HCH_00044   4  57 282   47357 ..   47386 +  -4.1  -3.84406   TGAGTGGCCTGTAGA       TCGCAGATCGGGC TATT GCGCAGGCTGCGA        TTGTTCTCATAAACC
 HCH_00040   9  71  43   43266 ..   43276 +  -8.2  -3.72695   GAACTACACATCGCC                 CCGG TCG CCGG                 TTTAGTGCGGCAGGT
 HCH_00040   9  71 313   43536 ..   43549 +  -3.8  -4.82901   CGCCTTCATGGACGG               CCAC TTTGAC GTGG                TTTTTATCCACGCCA
 HCH_00026   1  71 251   30810 ..   30824 +  -7.1  -4.08064   CACGGCCTCCAGCAC               CCGGT CAGGC ACCGG               TTTTCGCCCCAGCTT
 HCH_00015   6  61 -11   16803 ..   16838 +  -6.3  -3.57144   CTTGCGACGATAGTG   GAAAAGTC--GTGACGC CTGC GCGCCACGAGACTTTTC    TTTAGCGGTGAGGCG
      gyrB   3 100  34    8704 ..    8721 + -12.7  -5.42259   TTAAAAAATTTAAAA             GGGCTGC AATC GCAGCCC              TTTTTTTCGCCATCG

SUMMARY

1280 putative operon ends contain 6784 possible terminators.
Percent operon ends hit by terminators of confidence >= x:
	x	#>=x	hits>=x	%hits>=x
	100	245	210	207	16 %
	99	245	210	207	16
	98	245	210	207	16
	97	245	210	207	16
	96	245	210	207	16
	95	274	233	227	18
	94	274	233	227	18
	93	293	247	240	19
	92	293	247	240	19
	91	318	265	258	20
	90	336	278	271	21
	89	349	288	279	22
	88	364	298	289	23
	87	371	305	296	23
	86	378	311	302	24
	85	400	328	316	25
	84	409	337	324	25
	83	425	348	335	26
	82	441	358	344	27
	81	477	386	366	29
	80	504	406	382	30
	79	526	421	397	31
	78	546	435	409	32
	77	576	460	427	33
	76	606	479	444	35
	75	631	500	456	36
	74	661	525	469	37
	73	718	576	498	39
	72	749	598	512	40
	71	810	646	542	42
	70	831	659	552	43
	69	918	725	593	46
	68	984	779	618	48
	67	1029	817	638	50
	66	1134	900	682	53
	65	1179	941	703	55
	64	1270	1014	741	58
	63	1356	1085	769	60
	62	1459	1166	807	63
	61	1571	1252	842	66
	60	1657	1325	869	68
	59	1814	1450	917	72
	58	1858	1487	927	72
	57	2069	1653	969	76
	56	2169	1741	988	77
	55	2417	1927	1030	80
	54	2552	2026	1049	82
	53	2722	2142	1068	83
	52	3022	2360	1106	86
	51	3187	2485	1120	88
	50	3515	2729	1153	90
	49	3728	2885	1164	91
	48	4028	3088	1177	92
	47	4380	3349	1189	93
	46	4712	3567	1198	94
	45	5181	3913	1216	95
	44	5337	4023	1221	95
	43	5751	4331	1230	96
	42	6210	4659	1242	97
	41	6322	4746	1246	97
	40	6533	4902	1250	98
	39	6784	5094	1255	98
	38	6784	5094	1255	98
	37	6784	5094	1255	98
	36	6784	5094	1255	98
	35	6784	5094	1255	98
	34	6784	5094	1255	98
	33	6784	5094	1255	98
	32	6784	5094	1255	98
	31	6784	5094	1255	98
	30	6784	5094	1255	98
	29	6784	5094	1255	98
	28	6784	5094	1255	98
	27	6784	5094	1255	98
	26	6784	5094	1255	98
	25	6784	5094	1255	98
	24	6784	5094	1255	98
	23	6784	5094	1255	98
	22	6784	5094	1255	98
	21	6784	5094	1255	98
	20	6784	5094	1255	98
	19	6784	5094	1255	98
	18	6784	5094	1255	98
	17	6784	5094	1255	98
	16	6784	5094	1255	98
	15	6784	5094	1255	98
	14	6784	5094	1255	98
	13	6784	5094	1255	98
	12	6784	5094	1255	98
	11	6784	5094	1255	98
	10	6784	5094	1255	98
	9	6784	5094	1255	98
	8	6784	5094	1255	98
	7	6784	5094	1255	98
	6	6784	5094	1255	98
	5	6784	5094	1255	98
	4	6784	5094	1255	98
	3	6784	5094	1255	98
	2	6784	5094	1255	98
	1	6784	5094	1255	98
	0	6784	5094	1255	98
