# Supplementary material for: Rapid, accurate, computational discovery of Rho-independent transcription terminators illuminates their relationship to DNA uptake
Source: Genome Biol. 2007 Feb 21;8(2):R22. doi: 10.1186/gb-2007-8-2-r22 (PMC1852404; doi:10.1186/gb-2007-8-2-r22)
Supplement: Additional data file 2 — As described in the text, the entire robust tail-to-tail region is searched; if the region is less than 500 nt, then the 500 nt downstream of the stop codon is searched (stopping if a gene start is encountered). In the case of ties, all terminators with the high score are output. [file gb-2007-8-2-r22-S2.zip › Haloarcula_marismortui_ATCC_43049.ttperf]

   pNG1008   4  63 134    6888 ..    6899 -  -2.2   -4.4448   AAACCGTGAAACAAA                CCAC ACCA GTAG                 AGTCGTTCGTCTCAC
   pNG1013   2  58 102   10940 ..   10964 -  -4.1  -3.91897   CGTTGCAGCGATAAA          CGCGACATCAG AAT CGGACGCAGCG          GAGGTACTCAGACGG
       tnp   6  51 191   15962 ..   15978 -  -2.1  -3.81951   CTGTAGAGTATCAAA              GCGCCGG TAG CAAGCAC              CCCGACAACAGTTGA
   pNG1023   3  54  99   18845 ..   18856 -  -2.2  -4.02348   TACAGAAAATAAACA                GC-CG TAA CGAGC                AGTTTTGTCGCCGCC
   pNG1027   4  52 418   23329 ..   23348 -  -3.6   -3.5936   TCGAAACCGGCGAAA            CGATGACTC TCG AAGTCA-CG            ACGGAGTCCGGTGCA
     flaA2   4  73 184   23610 ..   23625 +  -5.4  -4.52347   CGACTTTGACCGCTT              TCACTG CTGT CGGTGA               TTTTGATATTGTTTC
   pNG1012   3  53 152   11137 ..   11151 +    -7  -3.02461   CAAGCACGAAAACGT               CGGGGG TAA CCACCG               TCTTCAGCAGGGTTC
   pNG1007   3  51 205    6555 ..    6567 +  -6.9  -2.79501   CCATTTGTACGCACT                CCCGG ATA TCGGG                TGTGATCAAGCTATA
   pNG2004   5  56 299    2108 ..    2122 -  -2.7  -3.96327   ACCGTGCAGCACAAA               CGACC GGCGA GGACG               ATTTCGAGAAAGTGA
   pNG2009   9  51  41    5396 ..    5413 -    -7  -2.77862   CAGACGAAGACAGTA             CGTCAC AGTCGG GTGACG              ACATCGGCGACTTCG
   pNG2033   6  66 -36   22592 ..   22632 -  -3.8  -4.46212   GCCTGTACGATAAAA  TAGTTCACAGGCCGGCGG CTGTC CCGCCGGTCCAGATACCA  AGCGTTGCGCTGGCA
     papSR   5  54  33   27375 ..   27388 +  -6.7   -3.1372   CAAGAAAACCGGGTG               TCAGG CCCC CCTGA                TATTGGTCCACCCTG
   pNG2021   3  70 404   14981 ..   14994 +  -9.5  -3.49475   TTCGTCGGAGAACGC               CGGCC CGTA GGCCG                TTGTGTCCACCTCAG
   pNG2015   2  43 281    9371 ..    9388 +  -4.9  -2.53894   GAGGGCAATCAATGT             TGATAGA TCCA TCTATCG              CTTGATCCTACTGAT
   pNG2008   9  58 108    5559 ..    5583 +  -8.6  -2.98942   CAGTCGTTCAACTAC         GTGCTCAG-CG GTAC CGACTGAGCGC          TCTGTCTCACGCACT
       boa   5  63 429    2739 ..    2755 + -10.1  -2.75311   TTTCACGACGGTACC              CCGGGCA TAT TGCTCGG              TCATGTATCTGTGTC
   pNG3009   5  56  -3    5797 ..    5808 -  -2.2  -4.12072   AAAAAACTGAAAGAA                CCAG ACGA CTAG                 CGTTCAATCAATTTA
   pNG3015   7  56 110   10340 ..   10360 -  -3.1   -4.0075   ACCTAACGAACCAAA            GCACCGGAC TGA GTCCGTCTC            TGAAGTCTTGGCGGA
       tnp   6  52 136   24859 ..   24873 -  -5.6  -3.32022   GTGTGGAGAGACCAA               TCCAGC GAT GCGGGA               CGGCGATGTCTTCGA
   pNG3040   7  55 120   28345 ..   28355 -  -8.2  -2.55668   GATCTCGACACGAAC                 CGCC ATC GGCG                 CCCGTTGCTACTCTT
   pNG3048   1  51   7   31881 ..   31891 -  -2.4  -3.85698   GGCGTCGTTGAGAAA                 GTCC TCT GGGC                 CATCAACTACGTGTT
   pNG3046   5  56 295   32032 ..   32042 +  -6.8  -3.22491   TCACGGTCATCGGTT                 CTGG TGT CCAG                 TTGCTCATCGACTTT
   pNG4009   7  65 329    5957 ..    5971 -  -6.4  -3.96148   CTGTGTGACCACAAA               GCCTTC CTG AAAGGC               AACAGACGCCTTCGT
   pNG4014   3  59 412    9317 ..    9331 -  -4.2  -3.87869   CGAAGTCCCGACAAA               CCTCAC CAT GCGAGA               TCGGAACCTCGCAGC
   pNG4022   6  54 110   15352 ..   15363 -  -7.2  -2.78384   GCTGGGCCGAGTACA                CCGG CGCT CCGG                 ATTGGTTCTCAGACT
     repH3   9  63 297   25171 ..   25214 -  -7.7  -3.68506   GAATATCGATGGAAA CGATGA-CTTGATCGATC AGAGGTCGG GATCAACCAAGCTCATCG CTGATGATGGGACGG
   pNG4035   2  41 -24   25366 ..   25377 +    -3  -2.73619   ATCAAGCGCCACTCT                GTTT GAGG AAAC                 GTTTCGCCCATAATT
   pNG4029   6  77 354   20664 ..   20676 +  -7.7  -4.40003   GCTCACAGTCATCAG                GCAGA TAC TCTGC                TTTCTCTTTCTGAAG
   pNG4023   3  65 296   16517 ..   16534 +  -9.1  -3.36452   TACCAGATCAGCGGC             CTCGCGA ATAC TCGCGGG              TTCGTGTTCAGAGAT
   pNG4013   5  46  91    9651 ..    9665 +  -4.3  -2.97747   TCTAGATTTTGTATC               CAGAT ATGCA ATCTG               TCTCTAGTCTACAGA
   pNG4013   5  46 424    9984 ..   10010 +  -5.3  -2.70932   GGCCGAACAGTATTC        GAGCG-GACGATA CGA TAT-GTCGCGCTC        TGATTGCCACCGCCA
   pNG4007   8  56 146    5211 ..    5227 +    -8  -2.72344   TCCAGACGGTCAAGT              GAGTCG GTAAG CGACTC              TGATTCAACCTGGCG
       tnp   2  59 220    1196 ..    1208 +  -7.7  -3.31144   GTGGGGTTGAAGCTC                CCACA CGT TGTGG                TTGTGGCCGTGGACA
       tnp   2  43 377   10225 ..   10255 -  -3.9   -2.7535   GCTTGGAACAGACTA       TTCTGCGCACCTG ATCCA CCGGTTCTCAGAA       GAATATGAACGAGGT
   pNG5015   1  42 235   13785 ..   13813 -  -2.4  -3.08032   CCCCGTTGAAAAGCA       CATCCGGCACGCT CATC AGCAGACCG-ATG        ATGACAAAGTGCTTT
   pNG5023   3  71 288   22201 ..   22230 - -11.5  -3.09516   GGCTCGACTACCGAA       TCCGGAACCACAT TGAA AAGTGGTTCCAGA        CTGTGACCATGCGCA
   pNG5040   3  74 226   32669 ..   32685 -    -3  -4.92363   AAATATGTAGAAAAA             GCG-ATC TTGC GATTCGC              GAATGAAAATAAAAT
       tnp   6  93 282   35405 ..   35425 - -13.3  -3.86822   GAACTCTCTGAGAAA            CACGACGTC GAC GACGCCGTG            TTTCTCGTCGATGGC
      usp8   7  89 401   41726 ..   41772 - -17.3  -2.91264   GTCTCTACGGAGACA TTGTACGGGGTCCTCGCCAGCG CTAG CGCTGGCG-GGACCTCGATCAA TCACGTCTGCAAAAC
   pNG5059   7  64 361   47092 ..   47135 - -10.9  -2.71144   GATGCTGGCGAAGTA CCTCCGCGACCTCGTCGAG CACGGC CTCGACGAGGTCGCTGTTC CCGATACTGTTGACG
   pNG5069   3  49 459   59145 ..   59156 -  -4.4  -3.24747   TCTGTACATTACGAA                TCTC CCGA GAGA                 GGAGTTTCTGCCAGC
   pNG5077   3  68 449   66973 ..   66991 - -10.2  -3.17075   CCTCGGTCAAGCGAA             CGCAGGCC GCT GCCCTGCG             TTCGCGGTTCTGGTA
   pNG5094   6  60 163   86089 ..   86110 -  -9.3  -2.82623   TGGGTCGTAGAAGGA           CCCGGCGCG AAAC CGCACGGGG            TTGTACCGGGTATTG
   pNG5103   5  65 198   90808 ..   90819 -  -2.2  -4.52589   CGGGGGGACACAAAA                TCAC CAGT GCGA                 GTACGCGACCGACAG
   pNG5111   5  60 223   98588 ..   98609 -  -2.3  -4.24342   TCTCGGACGAACAAA           GTTCAA-CAC CCT GTGCTTGATC           TATGATACGGTCATA
   pNG5115   6  55   3  101432 ..  101450 -  -3.8  -3.86202   CCCGACTACAGGAAA             GCTCAGTA TAC CAATGAGC             GCTTATTCGGTCGCT
   pNG5135   6  46 404  118202 ..  118216 -  -5.6  -2.54523   TGACACCTGAAGTCA               TAGCGG TTT CCGCTG               CTGTTGCTTCTCCCT
       tnp   7  80 127  128991 ..  129032 - -15.1  -2.60813   CACGTTTCGAAATAC TCCCCTCGATCCGCGAGTC GCCT GACTCGCGGATCACCGGGT  TCAATCCGACATAAC
   pNG5141   9  95 151  127632 ..  127662 + -19.1  -3.01712   TTCGTGGAGGATGAA      CTGGGCGTGCGACC AGAA GGTCGC-CGCCCAG       TGTTCCGGCGGAAAC
       tnp  11 100 129  108775 ..  108809 + -20.8  -2.75712   GTGCTCGTGCGTGAA    C-GCGGCCTCGGGCG TGCGTT CGCCCGAGGCCGCAG     TCCTTCACTGAGTCG
       tnp  11 100 415  109061 ..  109097 + -23.2   -3.8062   CCAGATCGGTGTGGC   GACGGCGA-GCGCGTCA CGTG TGACGCGCATCGCCGTC    TTCTTCTGGCGCTTG
   pNG5119   4  46 224  104449 ..  104471 +  -4.8  -3.02324   GATACATCGTAACCT           GATTCCGATC TCT GACTGGGATC           TCTGCTTTGGGTCGA
   pNG5119   4  46 322  104547 ..  104559 +  -4.7   -3.0297   ATTTCAGTATCTTCA                GCGTC CTT GTCGC                TACTTTGATCTTGAT
   pNG5114   3  50 192  101599 ..  101615 +  -3.5  -3.51778   CAAGGCGATCTTTCA              GCCCCTG AAG CCGGGTC              TCTTTGGTCTCCTCG
   pNG5110   5  71 -41   98074 ..   98091 +  -4.8  -4.59109   GTGGAAGATGGTGTA             TTCCGG CTTGAT CCGGAG              TTTTTCGACGATCTG
   pNG5106   6  56 -18   93437 ..   93450 +  -8.1  -2.64827   GAGTGTCGTTTTGGA               TCGGC TACT GCCGA                GTTAGTCATTTTTCT
   pNG5102   5  51  -3   91041 ..   91054 +  -2.4  -3.83205   GCCCGCCATCGCTTG               GTGA CGGAGC TCAC                TTTCGTCTGGCAGGT
   pNG5093   5  48  73   86362 ..   86375 +  -3.8  -3.32202   GTGCAATGTCGAATA               CGAC CTCGGC GTCG                TCTTCTGTGAAGGTC
   pNG5093   5  48 154   86443 ..   86456 +  -3.8  -3.30474   ACTCTCTCTCGCAGT               CTGG ACACTC CCAG                TTCATGGTTCTGACC
       tnp   8  70 110   67186 ..   67197 +    -3  -4.84359   TCTAATTGAGACAAC                GATA CCTC TATC                 TTTTTGTCGACCTGC
   pNG5071   6 100 258   64390 ..   64440 + -24.8  -3.02649   TAGCCTTTGTCGGCA GCGAGGCTGGCGAGGTCGCCCGC GTTGCG GCGGGCGACCT-GCCAGCCGAGC TGTGTGTCGTGACGT
   pNG5068   1  48 395   59942 ..   59954 +  -4.1  -3.21593   GAAGTAACGTTCCAT                TACGA TGA TCGTG                TATTCTGCGCCGATG
   pNG5063   6  60 237   51569 ..   51625 +  -9.3   -2.7728   AGTCGTCAGTTGCTC AAAGAGTTGAGTGAGGAGAGCGCGGTA TTC TGCCGCGCTCTCCACGATCAACGGTGA TGCTTCCCATTTGAG
       tnp   2  68 454   36098 ..   36127 +   -10  -3.24747   TACAGCGTCGCTAGA       TCCGCCGGGAGA AACTCC TCTCTCGGCAGA        TTCGTGATGTACAGG
   pNG5026   4  52 408   26529 ..   26544 +  -4.6  -3.53012   TTGATCATCTCAGCT              TCCCGG TTTT CCGCGA               TTTCACCACCCAACC
       tnp   4  53 131   22516 ..   22527 +    -3   -3.7282   CCTCACCGACAACCC                GATT ACGT AATC                 TTGTTGATCAACTCG
   pNG5014   1  38 279   13619 ..   13632 +  -2.4  -2.54098   TTTGCATCTCAGGTA               CAGT AGACAA ACTG                GTATTGGTTGCGCAC
   pNG6010   1  46 187    6798 ..    6810 -  -4.8  -2.99471   CCACGTTGATAGAGA                GGAC GCGGA GTCC                CTTGCCGACCGTATT
   pNG6017   4  55 348   11163 ..   11184 -  -3.6  -3.86776   GAAGCAATCACTAAA           CGCCGTGCG GAGTA CGCTC-GCG           ACCTGCTGCTGGCGC
   pNG6031   4  46 108   22148 ..   22167 -  -3.5  -3.07443   CCAGAGTCCACCGAA            CCGTTTG CCCGAT CAGACGG             TCGTAGTGAAATCCG
   pNG6050   9  62 384   38921 ..   38970 -  -9.9  -2.52464   CGGTGTTCGAAGCCA GTCGCC-GCTATCGGGACGAGGGG ATA CCGCTCGTCGTGATGGCTGGCGAG GAGTTCGGAACTGGG
   pNG6057   5  52  55   44631 ..   44642 -  -5.8  -3.14344   TACCTCGCCGAGGAA                CTCG ACCT CGAG                 CGAAGTGAACACGTT
     pan1b   5  62 210   52820 ..   52841 -  -5.1  -3.90112   TTCCTGGGAATGAAA           CA-TGGCGAG TTC CGCGCCAGTG           CATAATAGGCCGACC
   pNG6078   7  62 193   60537 ..   60567 -  -9.6  -2.55999   GTATCCCATACGAAG       CCGACCGACTGCCC TAC GGTGAGTCTGTCGG       AGCCCCGAAGTACAC
   pNG6086   5  60 -15   68292 ..   68309 -  -4.1  -4.07975   GAACTCAACCAGAAA             GATCACT CGGC AGTGAAC              TCAATCGGGTCCATG
   pNG6092   5  56 224   73475 ..   73485 -  -5.4  -3.68988   TTTGACGGAACAGAA                 TCTC ATC GAGA                 AACACCGAGATGTCA
   pNG6098   5  66 239   76300 ..   76329 -  -9.3  -3.53444   GTACCCCCCGTGAAA       CTGATACGGACGA GCGG TCCTCCGTGTCAG        TTGAAGCGTGGTTGG
   pNG6109  10  74 391   90432 ..   90454 - -12.7  -2.73681   CACGGACCTGAACCA           CGGGCGCGA GCGGG TCACGCCCG           AGGAGAACGCAGCTG
   pNG6119  10  53 380   94647 ..   94664 -  -6.9  -2.98823   TCTCGTCGACAGATA             CGGAACG GAGT CGGTCCG              GACAGTCATCAACCG
   pNG6122   3  47  25   98134 ..   98149 -  -4.7  -3.06796   CGCCATCCGATCTAA              TCCAG AATGAG CTGGA               CCGGATGCAAAGCCA
   pNG6125   9  67 181  101211 ..  101268 - -11.6  -2.52834   TAGGGCAGTAGGAAT CTCACCGT-TTAACCAACAGTCTCCGAT GGAG AT-GGCTTCTGTTGGTTAACACGGTGAG TACCCGCAAGTCCGA
       mrr   3  54 100  111364 ..  111374 -  -5.4  -3.49475   GCGACTTCGACAGAA                 CAGA TGA TCTG                 CCAGTCATCCTCCCA
   pNG6150   2  63 317  115280 ..  115313 -  -8.7  -3.05384   GCCCGGTCGATGGAA     CGGTTCGTGCGCCGGC ACG GCCGGCGG-CGAGGCG     TTCGCCTTCTGCTGA
     hyrA1   2  44 159  117722 ..  117753 -  -3.7  -2.99471   GCAGCTGGAGACAGA      CGGCGA-TGACG GGTCGCAGG CGTCGCTCGCCG      GCGAGCGGGCGCTCG
     hyrA1   2  44  66  117815 ..  117846 -  -4.2  -2.76721   AGAGAAGGTCAACCA      GTTCGAGGAGCGCG AGGA CGCGCTTCGTGAGC       GGTTCCAAGATGCGA
   pNG6172  11  52 380  131761 ..  131776 -  -5.4  -3.36327   CTACGTTACGCAGAA              CGCCGGT TTG ACCG-CG              CAGAGCGGACGTCGG
   pNG6182   8  48 428  141516 ..  141540 -    -5  -2.90688   CAACGAGTTCAGAGA          CCGAAGCCAA ATGGA TCGACTTCAG          TCAAGTATAGAACGA
   pNG6183   4  63 125  143551 ..  143561 +  -6.8  -3.72893   TTCGAGAGGTACGTG                 CGGA TAG TCCG                 TTTCGTCCGCGGATC
   pNG6173   1  47  25  133288 ..  133302 +  -5.6  -2.75992   TGTGACCTGACGTTC               GCTGGC GCA GTCGGC               TGGTATTCGATAGCC
   pNG6153   7  53 433  118302 ..  118314 +  -3.3  -3.85698   CTCCGCATCGCGAAT                CGCAC ACA GTTCG                TTTGTACAAACAGGA
   pNG6124   9  66 268  101466 ..  101481 + -10.4  -2.78992   AGACGGGCCAGGTAG              GGAGCG AGGG CGCTCC               ATTCTTCCAGTGGAT
   pNG6085   6  82 219   68452 ..   68476 + -15.1  -2.99449   TCCCGAGGTCAGGAT          CAAGGGACGCT TGG AGTGTCCCTTG          TGTGATTGTATCCCC
   pNG6077   9  65  20   60783 ..   60798 +  -4.6  -4.29106   CCTCTCGAAGCCAGT              CGAGAG CTCG CTCGCG               TTTCTTGATGTCGAA
   pNG6066  13  56  96   52942 ..   52953 +  -2.2  -4.08945   ACCGGTTCGCAGTCC                TAGC GACG GCTG                 TTTTAGCGGGGTGAT
     copA1   4  43  50   48734 ..   48745 +  -4.4  -2.60194   GTAACCGGGTGAAGA                CGAT TCCT ATCG                 CTTCATTCGAGCAAT
     copA2   3  59   4   44379 ..   44398 +  -4.3  -4.01381   CCTGCAGACTGAAAC            GCTCCCGA TCGCT TCGG-AGC            TTCTTTCAATTGAGT
      acnA   9  48 129   39471 ..   39489 +  -5.9  -2.57564   GCTGTCATCAGTATG             GCCGTCC GTAGG GGACCGC             GTTGTCAGCCAGTAA
   pNG6042   0 NONE
     usp32   1  39 272   29280 ..   29294 +  -2.1  -2.73441   TTGTTGAACTAGTCG               TCCAT GCCGG ATGGG               GTTTGGCCCGTAGTC
   pNG6030   3  51   1   21991 ..   22007 +  -5.8  -2.91593   GACCCATCTCGGTAA             GGCG-CG GTGT CGTCGCC              ATTTCTACACGCCTG
      xerD   2  43 404   11902 ..   11919 +  -4.7  -2.66272   GCGGCATCGTCCTGC             GGGCCGG CCGT CTGGACC              TCGATTTCGCTCCGG
   pNG6009   5  50 306    7218 ..    7234 +  -6.5  -2.71924   CTTCTGCTACTGCCA              GGACGTC CCG GAGGTCC              GTTTCACGGCCGCTA
   pNG6001   2  49 268     989 ..    1005 +  -5.8  -2.88861   TGATAGGTCGTCTCT              TCCGGG ACATA TCCGGA              TGTGTAGAGATAGTG
   pNG7003   8  54 343    2775 ..    2796 -  -5.1  -3.52192   CGTAACCGTAGACAA           CGGGACGGCT TCG AACC-CCCCG           AAGATCGAGACGATG
    ypjH-1   4  47 397   11492 ..   11514 -  -5.4  -2.87243   TCACCACGAGAATTA           TCGGGTCCTC TGG GAAGTCCCGC           CACTGGGTCTCCGCC
   pNG7017  10  71  49   23618 ..   23637 -  -8.6  -3.91032   TAAGCACGGTATAAA            TAACGGGC GTAC ACCCGTTA             GGTGCAATGTTTCCT
     fabG3   3  46 398   37268 ..   37279 -  -3.6  -3.14931   CCTACTGTCGACGAA                CGGG CCAG CCCA                 TGCCGACGGGGCAGG
     fabG3   3  46  70   37594 ..   37607 -  -3.8  -3.19642   ACGACGACCTACGAA               CCAC AGGCTG GTGG                CGAGTGGGACGACGC
   pNG7034   4  65  49   42495 ..   42506 -  -2.2   -4.6645   TATATAGATATAAAA                TCCG CTTT CGAA                 GGACTAACTGGCTCC
   pNG7044   2  53 471   52307 ..   52335 -  -7.3  -2.70932   CGGTCGTGGCAATCA        TGCTCGTCGACCG CGT CGGTCGACGCCGA        CTCCTGCTTGTCGGT
   pNG7054   7  53  69   61705 ..   61716 -  -7.2  -2.71924   GAGCCTCTGGGAAAC                GCGG TTCG CCGC                 CACCATTCATACCTG
     usp12   6  69 292   69124 ..   69139 -  -3.9  -4.55287   CTGACGGAGATAAAA              CAGCG ACACGA CGCCG               GCGCAGAGACGGTCG
      fabG   9  57 298   77877 ..   77889 -  -4.7  -3.72576   TGGCGCTGCAGCAAA                GGACG CAG CGACC                GGCCACGAGACGCAC
      htr8   7  54 301   88353 ..   88363 -  -4.6  -3.63515   GCGGAGGGCGAAGAA                 GCCA CGT CGGC                 AGTCCGGGACACACT
   pNG7091   2  48  11   94168 ..   94185 -  -2.6    -3.646   TCCAAGGATAGATAA             CGACCC TTCCGC GGGCCA              CGCAGACGACTCACC
   pNG7098   4  69 260   98147 ..   98190 -  -5.9  -4.24294   ATCAATTACTGAAAA CGGCGTCCTCGGTGA-T-CCG ACGG CGGCAACCGCCGAGGCCGGCG AAGCGATCATCGAAA
   pNG7107   6  47 404  106292 ..  106317 -  -5.3  -2.75074   GGCAGTCGAACAGCA         CTATCACGACC ACAT GGACGCGAAAG          AGGGCGGTGACAGCC
   pNG7113   8  57  79  110528 ..  110539 -  -7.2  -3.14132   GCCTCCGCTGAGTAA                CGGG TACT CCCG                 CACCGACACAATACT
   pNG7130   5  55 -38  126458 ..  126479 -  -3.7  -3.75292   AGTCAGCACTAACAA           CGAGCAGGAA CGT TTCCGG-TCG           CACCGCCTCAAACTC
      ctpA   5  58 310  131118 ..  131132 -  -9.2  -2.50016   CTCGACCACGAACAG               GCCAGC GCC GCCGGC               TTCGACCCGGTGTCG
   pNG7148   4  48 464  138970 ..  138988 -  -2.2  -3.54741   TATCACCTGCGGAAA             CTGCGCCG TGC CGGCGATA             TCGTCGCCGAAGAGA
     guaB1   1  42  87  145741 ..  145756 -  -2.4  -3.15249   CAGAGCGCTGAGGAA              GCGGAC GATG GCCCGG               CAGCGACTGGTGGAG
   pNG7167   2  48 319  165870 ..  165896 -  -3.5  -3.37354   GAGATTCAGGCAGAA         CTTCTGGGGCC GATCG GGCTCCCGATG         CTCGCGGGGTTCAGC
       tnp   5  56 353  172969 ..  172983 -  -5.7   -3.4149   AGTCAATGTTAAACA               CTCAG TTGGC CTGAG               ACGGGTGGTCGGTCA
   pNG7180   6  54 168  180878 ..  180894 -  -5.1  -3.47526   TTATTAACTGAAAGA              CACTCAG AAG CTAAGCG              GTGGTCGGCCCCGCT
   pNG7180   6  54 154  180892 ..  180908 -  -5.8  -3.24513   ACACTCAGAAGCTAA             GCGGTGG TCGG CC-CCGC              TGCCCTGCCTTTCCG
      wlaE   6  56 289  204114 ..  204146 -  -6.3  -3.48024   GGCGACCAGGAAACA      CTGTATTTCACGGTC ACG AACCGTGAGATGCAA      ACCAAACAGTACACC
   pNG7203   6  54 432  209815 ..  209844 -  -5.7  -3.22789   AGCATACGAACCGAA       CCGCCAT-CTCACC CAC GCTGAGTACGACGG       GACGCAGTATGTGTC
   pNG7210   3  51 340  218047 ..  218063 -    -3  -3.60098   AGTTCTCACCCGAAA             CCA-ACC GGAC GGTCTGG              GTCGGCCGCTTGCCC
     phnD1   5  59  22  242077 ..  242090 -  -5.2  -3.73982   CGCACAGGAACAGAA               GCCC TGACGC GGGC                CTGTTGGCTCTCGTC
   pNG7241   8  75 329  247665 ..  247700 - -12.7  -3.06831   CGAACCGGGACGCAA   CAGTCGC-G-TGCCGCG AATA CGCGACAGCCGCGACTG    ATATTACCGGCTTCG
      pbuX   8  64 306  267716 ..  267734 - -10.2  -2.62263   AGGTGGGTGAGACCA             TCGGCGGG TGG CCGGCCGA             CAAGGACGACATCAA
   pNG7263   5  59 324  275924 ..  275937 -  -4.5  -3.91897   CCGGCGACCCAGAAA               CCCAC GACA GTGAG                ACGGAAATTCTCGAT
     adh12   5  54 142  289373 ..  289383 -  -5.4  -3.53012   TCGGTCGTGCGGAAA                 GCTA GTC TAGC                 GCCATTCCGGGCCTT
   pNG7282   5  54 -11  292123 ..  292134 -  -4.4   -3.5764   AAGCCTACGCCGAAA                TCAG TGGA CTGA                 CCGCTCGTCGCTTTC
   pNG7285   3  51 131  298277 ..  298303 -  -5.9  -2.98823   CTGCTGGGACAGATA        GACGACTC-CCC TGCT GAGCAAGTCGTC         GCACCCGGCGCATCC
      tehB   3  88 465  309756 ..  309800 -   -15  -3.53343   AACTGGTGCGTGAAA GCGTCGATGCACTCCGCGCGC TCTG GCGAGAGGAGTAC-CCGACGC TTGAGGGTTCCTGGG
   pNG7300   5  56 370  311930 ..  311945 -  -6.8  -3.25823   CTGCTGTCAGACCAA              CGGCTGC TAC GC-GCCG              GAGTGGAACATGAGC
   pNG7304  10  53 418  316703 ..  316724 -  -7.2  -2.53263   TGGAGGCCGAAGGGA           GCGGCCAC CTCTAC GTGGCCGA            GAACGGCAAGAAGGT
     cobW2   4  43 474  327746 ..  327760 -  -4.9  -2.62616   CTACGTTCCAGAGGA               CCCGG GCGCG CCGGA               CGACATGGCCGCGCA
     cobW2   4  43  22  328200 ..  328212 -  -3.4  -3.14344   GAGTCGTGGGACGAA                CTTC GCGAG GAAG                TGGGCTACGGCGCAA
     trpG2   1  41  54  339956 ..  339972 -  -2.9  -2.83403   GCGCCGTCAGGAAAC              TGCCGGA CAT TCAGACA              CACCACGACGTCGAC
   pNG7345   4  50 156  359428 ..  359460 -  -3.2  -3.59315   CGAAGCATTGGGAAA      GCCGTTCACGGGCC GGAGG GGGACGTGATTGGC      GCGCTCAGTGTCTCG
   pNG7358   3  51 379  370756 ..  370767 -  -2.2  -3.78962   CGAAATATACGGAAA                CACGG ACA CCG-G                CGGTGAGTCGTCGTA
   pNG7374   7  56 169  386394 ..  386406 -  -2.6  -4.15006   AGACGCACTTCAAAA                CCGG CGCGC CCAG                CGAAGAGATCGTCGA
   pNG7393   9  63 119  405828 ..  405839 -  -7.2  -3.54424   GCTGACGCTGTCAAA                GCCG CTGA CGGC                 GACACGCCCGCCAGA
      ptsB   4  58  80  406045 ..  406063 +    -3  -4.07133   CAAACTGACCGTCTC             GGTAGCGG TCC CGGCTAGC             TTATTTGTCCGCATC
       fhs   6  63  32  395004 ..  395016 +  -9.1  -3.05463   CCAGGTTTCGCGTTT                CGTCG TCT CGACG                TTGAGTGGACGCCAT
   pNG7377   7  61 401  390541 ..  390571 +  -6.2  -3.78934   CTGGGATGGCCGAGC      CGCCGTCGCTGAA ACGGTC TTGAGC-ACGGCG       TTGTTCTCGGAGACA
     gcvT5   3  65  46  373709 ..  373723 +  -4.2  -4.26903   CGCACACGTTGTTAG               GAAACG CAT CGTTCC               TTTTCGTGAAATCCG
     cysE1   5  51 225  344787 ..  344806 +    -2  -3.72576   CGTCACCGGGAACGA            ACTCAGCG ACTC CGCTCAGG             TTTCGTGACCAGACG
     cysE1   5  51 318  344880 ..  344890 +  -2.4  -3.77722   TCGAAACTGCGAGGT                 CGCC AGT GACG                 TTGTTCATAGTTGCA
     betL1   7  53 248  340253 ..  340263 +  -6.8  -2.89267   CCTCAAACGGGTCGT                 CGAC GCC GTCG                 TATAGTCTCGTTCCA
   pNG7320   7  54 226  335962 ..  335987 +  -7.5  -2.78596   TGACTCCAGAATCGC         CGCGACATTGT GAAG ACACTGCCGCG          TCTGGTCGGCGACTG
   pNG7320   7  54 356  336092 ..  336111 +    -7  -3.19463   GTTGCCTGACTGTAC            GCGCCGAC CGCG GCCGGTGC             TTCGTCGGTACTGAC
   pNG7317   4  56 390  330604 ..  330615 +  -2.2  -4.15044   GGTCGGGTCGAACGT                CTCG CCGG TGAG                 TTTGTTGACCGCACC
      tetR   4  53 248  320972 ..  321015 +  -7.4  -2.62184   GCTGTTCTGGAGGGG AGCAGCTAG-CACTGCGAGCG AGA CTATCTCAGTGTCTAGCTGCA TACTCTCAAAAAACG
   pNG7303   2  57 323  317453 ..  317479 +    -8  -2.83715   GAATCGTGCAGAACA         CCATCGACGT GATGACG ACGTCGAAGG         TGTCCTCGTAGTACG
     glcD3   3  56 142  298544 ..  298576 +  -2.6  -4.07568   CGTGGACGCGAACCG      TCGTCGCGGAGTCT GTCCG GGGCTGTGCGGTGA      TTTTCGGCCGACCGA
      mer4   3  56 458  268388 ..  268417 +  -5.1  -3.57792   GCCGCCCAGCACGGC      GTCGG-GCA-TCG CCGAGA CGACTGCGCCGAC       TTTCGGGATAAATCC
      ureX  11  64 215  260387 ..  260399 +  -3.3  -4.47456   GCCCAGACATCGAGT                TCGCC GTT GACGA                TTTGTTCTTCCGTCT
      selD   8  50 323  248334 ..  248350 +    -5  -3.15354   TGTAGCCACGGCGTT              CGCCGG GCTCG CCGTCG              TATTCGCTTGCCGTC
      selD   8  50 380  248391 ..  248405 +  -3.4  -3.54543   ACACACGGCCGAGTT               CGTGCC CGC GGTCCG               TTTCGACGACTGCGT
      selD   8  50 470  248481 ..  248505 +  -2.7  -3.58343   CGTCGGCGTCTTCCC          GGCGCGTAC CGGTGTC GAACGCCCC          TTTCGCCATAATCGC
   pNG7229   1  43  -6  242077 ..  242091 +  -3.4  -3.13299   CGCACAGGAACAGAA               GCCCTG ACG CGGGCC               TGTTGGCTCTCGTCC
   pNG7220   5  83   3  230210 ..  230224 + -11.4  -3.92075   CGACGAAGAATAACA               CACCCC TGG GGGGTG               TTTCTCAGTCAGCAT
   pNG7216  11  86 451  226588 ..  226605 +  -6.3   -5.1356   ATCAAACTCGCTTCT             GA-CTCGC CTG GCGAGTTC             TTTTTCTTCGTGACC
   pNG7207   6  49 128  217240 ..  217253 +  -4.5   -3.2614   CATGCCCACCGTGGC               CGGTG AGAA TACCG                TTCCTGTCAGGGGTG
     ndhG1   7  67 206  193228 ..  193245 + -11.3  -2.65354   CCGTGGTATCGCATT             CCGTGTG CGTA CACACGG              TCGGTTTGGACTGCG
   pNG7186   3  46 345  189055 ..  189066 +    -3  -3.23393   AGCAATATCAGTAGA                TTTC ACAG GAAA                 TATTATCCCATCAAC
   pNG7179  12  56 397  181266 ..  181276 +  -5.4   -3.6608   GATGATTGTAGCAAG                 TCGA GTA TCGA                 TTTCGGTGAACTGCT
   pNG7172   7  52 413  173359 ..  173377 +  -4.5   -3.3903   GAATCTCCTCAGCTG             GCGTTCG TCCGT TGAGCGC             TTGGTTCGGTCGTTC
   pNG7168   6  56  44  167353 ..  167405 +  -5.1  -3.60818   TAACGTGTTGTGAAC TGGGTTGCAGTAGCTACTGTCAGTG CGGCC CATTCA-AGT-GCTACTGCCACCTA TTTCAGGCGTTTTCA
   pNG7168   6  56 354  167663 ..  167675 +  -2.6  -4.04397   CATTCAGTTCGTTTA                GCGC TCCTC GTGC                TCTTTTTATACAGAT
      oye2   6  60 -22  154643 ..  154653 +  -2.4  -4.30576   GGGCTGCTGGCGGGG                 CACG GTT CGAG                 TTTTGCTACTGAGGG
   pNG7146   2  43 262  139639 ..  139680 +  -4.4  -2.52676   GCGCCGCCGAGCGTG CC-CGTGGTG-ACGCCGGTGT CAA GCGCC-GCGAACACCGCGAGG TCACTTCCGACAGTG
     noxA1   1  60 423  131849 ..  131872 +  -3.8  -4.13767   CGCCCGGGTCCCTGG          GCGGTCGC-TG CAT CACGTCACCGC          TTTTGGGGTCGGCCC
      ureF   4  48 -30  126313 ..  126329 +    -5  -3.04322   AGCCGCCGAGCATGA              GCGGGC AGAGC GCCGGC              TGTTCGCCAGTTAAC
      ureF   4  48 395  126738 ..  126753 +    -4  -3.28791   GTCGTCAACCGCACT              CGTC-AC GAG GTCGACG              TTGTCGGGGACGCCT
      nthC   4  62 229  113936 ..  113950 +  -8.5  -3.27525   ACTAGTGCGAACTCA               GCCGG TCGGT CCGGC               TTCCGTTTCGAACGA
   pNG7106   5  63 454  107076 ..  107091 +  -6.8  -3.71649   TGCGGGTCATACTTT              TCGCCG AATT CGGTGA               TTTCGGATTTCGACA
     camH1   2  47 113   98371 ..   98383 +  -5.5  -2.75064   AGAGACTGATTCAGT                CCAGC AGT GTTGG                TAGTTCCATGCAGCG
   pNG7085   4  53 346   91822 ..   91832 +  -6.8  -2.98719   TAATTCCGCTCTGAG                 CTGC TCA GCAG                 TATCTGCTGTCATGC
     fabG7   2  53  47   80085 ..   80105 +  -6.7  -3.03443   TGTGGTTTTACGGGC            CGGTACAGC TCC GCGGAACCG            TCTATCTCGTCCTGA
     cctA1   6  52  27   69402 ..   69428 +  -5.9  -3.20307   ACACCGACAGCCCTC        CAGCC-GA-CCGG CCG CTGGATCAGGCTG        TGTTACTCGTCTTCA
   pNG7055   6  57 200   63028 ..   63044 +  -7.9  -3.14132   TCAGCAAGTCCGTCA              GAAGGCG GTG CGCCCTC              TTCGTAGCGGCGAGG
   pNG7046   3  60  48   54853 ..   54872 +  -9.2  -2.80816   CACATCGTCCCCGTT            CCGGCGAC ACGT GTCGCCCG             TCTCCTCGATAAAGA
      csbC   9  52  18   52779 ..   52794 +    -6  -3.17797   CGACCATCGGAACGG              CCGGCG AAGC CACCGG               TTGCGTCTGTGTCAC
      csbC   9  52 358   53119 ..   53143 +  -3.5  -3.54543   AAGGACGGCGTGGCC          GGTTCGACG AGGCGAG CGTCGAGCG          TTTCCGCCAGTCGCT
      yvbT   2  72 267   42546 ..   42584 + -10.8   -3.4252   CAGATACAGCCTGTT   CCGACCGACTCAGTCGTC TGC GACTGCAGTGGCGGTCGG   TTCTGCTGGGTCAGC
   pNG7019   4  59 106   27266 ..   27284 +  -7.5   -3.3514   TCACTCGCCGAGCAT             CTTCACT CGGAC AGTGAAG             TTGTCCGATATCACT
   pNG7016   3  53 308   23769 ..   23797 +  -6.5  -3.04461   AGGAGGTCCCACTGG        CGACGACGGGCCG GTC CTGTACGCCGTCG        TCTTCCAACTGGGTC
     gtr-1   3  71 192   12083 ..   12101 +  -7.4  -4.03234   GGGACAAGTGTGCCG             TGCTCTCC ATC GGAGAGAA             TTTCTCTGGGGCCGC
   pNG7002   1  41 186    3255 ..    3281 +  -2.3  -2.89534   CGTCCAGAGCGCCAG        CT-AGCCTGTCG TAGG CGATAGACTCAG         TCTCGTCTGGTTGGT
       nac   6  75  72    8063 ..    8074 -  -2.2   -5.0133   TACGGCTGGAAAAAA                CATC TCGC GACG                 ACCGGATACACCGGG
 rrnAC0015   4  87  78   14813 ..   14842 - -12.1  -4.07568   CGCGCCCCTCGAAAA       TGCGAACGGCGAC GAAA GGAGCCGTTCGCA        GGGAGCGACCTTCGT
       boa   7  67  -6   17861 ..   17877 - -10.9  -3.02144   CGAGCGTGCCGAAGA              CGACTGA GGG TCAGTCG              AGCTTTTCAGACCCA
      gatE   7  69 389   21214 ..   21225 -  -3.6  -4.56883   TGAATACGAAACAAA                CCGA GATA CCGG                 ATTCGCTTCCAGTGG
      rad2  11  61 148   30752 ..   30765 -  -4.5  -4.15565   GCCAGCACGTCAAAA               TCCGG TTCC CCGAA                AACGCCATCCACCTC
 rrnAC0039   8  63 237   34857 ..   34873 -  -9.3  -3.14132   CGGGTCGTTCATCAA              CGCCCTC GAT GCGGGCG              TCGTCGATGAGGACC
 rrnAC0050   3  48 343   42927 ..   42942 -    -6  -2.57344   CACCGGCGCGACAAT              CCGCCC GTCA GGGCTG               TTGCTCCCCTTTGTC
      mrp1   8  54 194   47406 ..   47435 -    -5  -3.40611   CCTACGTCAAGAAGA      CCGGG-A-CGCTCC TCAT GGAGCGATACCCTG       ACGCCTTCGGTGCAG
      htlD   4  82 211   70474 ..   70501 - -15.6  -2.78935   ACACCGGCGACGATA        TCGACGCCGTCC GTGA GGAGGGCGTCGA         CGTGATTCACTGGGC
      mer3   8  57  91   80727 ..   80739 -  -7.7  -3.11687   CGAACGAGGACGCAA                TCGAG TTC CTCGA                AGACCACGGCTGGGA
 rrnAC0108   4  52 150   89366 ..   89377 -  -5.8  -3.16881   GACCGACTGGACGAA                CTCG GTAT CGAG                 TACGACAGCGTCTGG
       htl   5  75 335  105490 ..  105514 -   -10  -3.85817   ATCGTCTCGCACAAA         GGGCCGGCCGGC TAC GCC-GCCG-CCC         GGCGGCTCGGACGTA
 rrnAC0136  10  54 240  113051 ..  113062 -  -5.8  -3.28924   GATTCGGGCGGAGAA                GACG ATAT CGTC                 GAGTCATTCACGATT
     sdhA2   3  49 390  116062 ..  116073 -  -5.8  -2.85351   GCGCCCGATACGAGA                CGCT TGCC AGCG                 ACACGGCCCTCGACA
 rrnAC0167   5  54 441  138999 ..  139050 -  -4.2  -3.57144   GGCCCGACGGCGAAA CCGAGACGGTCGACCGCGACGGCA TCGC CGACACCGTTACCGACCACCTCGA CACCGTCCACGCCAA
 rrnAC0167   5  54 132  139335 ..  139359 -  -6.9  -3.09987   CCAAGAGCTACTGAA          CGGGCCCGAGC GGA GCGAGGGACCG          AAGTTTTCGCCGACG
 rrnAC0172  10  81 301  148013 ..  148037 - -13.6  -3.31144   TGGCGAGGCCTACAA         CGTCGGCGACG AGCA CG-CGCCGACG          CTCCGGGAGTGGGTC
      argE   3  61 189  175127 ..  175171 -  -7.8  -3.53444   TCAGCGTCTGCGAAA GGCAGGTGCGAACGAGGTTATC GCC GCTGCCCCCGT-CGCACC-GCC GGACGTGCTCGATGA
 rrnAC0213   7  54 174  192343 ..  192369 -  -7.8  -2.78384   CGGTGCTCGATGAGA         CGGAGACGCTGG TTG CCGGCGAGTCCG         TCGAGTATGACCCGA
 rrnAC0217   9  66 104  195288 ..  195301 -  -8.1  -3.55761   GACTGACGGCTGAAA               TCCGC GTTC GCGGA                GCGCCCGTTGCCCGC
 rrnAC0222   5  53  70  198605 ..  198621 -  -6.5  -2.98823   CGGTGGGGACACACA              TCACCCT CAT AGGGTGG              GACCGATAAACGAGT
 rrnAC0234   3  53 -14  210988 ..  211014 -  -2.9  -3.71913   TTCACACGCAAAATA        GCGTCCG-AGCG CTTA CTCTGCGGACTC         TGCTGCCTCTTCGAC
     trkA7   4  64 231  218128 ..  218144 -  -2.9  -4.40572   AGAATTGCTAGAAAA              CCAATGG AGT CGATCGG              AGCGGCACTCTCGGC
     folP3   4  48 205  221243 ..  221282 -  -3.4  -3.40403   TGTGTCCGACGATAA  CGGTGAGCGGATCGC-CCG TGC CGACACGACCCTGACACCG  GGGAGCCGCTACGTT
      pfk3   6  47 452  224559 ..  224610 -    -5  -2.79501   GAGAGTCTCACTAGA TCCCACCTGTCCCA-CCTCGATGGG ACG CCCTTCGAGGACATGACAGACCGGG CGTGGGACTGTATCG
 rrnAC0253   7  59 -18  229408 ..  229420 -  -9.1  -2.72511   GCTACGCGGTTAAAT                CGTCG CGT CGACG                CCCGGTTCCAGCAGC
      imd1  11  62 247  239544 ..  239563 -   -10  -2.69471   CGAGTCCTACACAAT            CGACAACG ACCA CGTCGTCG             CCTGGGAGGAGTCAG
 rrnAC0271   7  63  25  242612 ..  242643 -  -3.6   -4.2558   GAGCGGTCATCAAAA      TCGTCAGCGACGC GAACTGA GCG-CGCGGACGG      CGCTACAACCGCCAT
      ddeA   4  50 420  247586 ..  247602 -    -5  -3.18274   GCGAGGTCAACTGAA              TGGGGG GCGTT CCCCCT              GTGCCGGCGTCACTG
 rrnAC0288   7  57 -27  256019 ..  256043 -  -8.6  -2.76442   ACCACTACGTAATTA          CTCCTCATCC TCTGT AGACGAGGAG          CCGCCAAGACTCTCA
     htrA1   3  43  47  262100 ..  262114 -  -2.8  -3.06183   GGCAGCCGTAGCGAA               CTGG GTGAGGT CCAG               ACGCAGTAACCGCGG
     htrA1   3  43  20  262124 ..  262141 -  -3.3  -3.20382   GTCCAGACGCAGTAA             CCGCGGT CTGG ACAGCAG              ATTCGGCTGCCGACG
 rrnAC0299  10  74 165  266175 ..  266207 -   -12  -3.15544   CCGTACCTGTACGAA      CTGGCGAACGACGC GAACG GCGTCATCCGGCAG      AACATCTGGGCCAGC
 rrnAC0305   4  48 109  274409 ..  274438 -  -5.8  -2.72344   CGTCATCGCTAATGA      CCG-GGCCGAC-AT GGCT ATCGTCGGCCGCGA       ACACCTCCGGGACCC
 rrnAC0324   8  54 395  287488 ..  287510 -  -7.6  -2.86181   TGACAACACGAATCA           CGACCCCCCG AAA CGAGGACTCG           TACCCGACAACCACA
 rrnAC0328   3  48 -39  290408 ..  290439 -  -5.7  -2.52464   GTGTCGCTCAATCCA      GCCGCTCAGAGTC GATGCT GACCCCCGGCGGC       GTCACAATCAGGAAC
 rrnAC0343   3  69   2  303066 ..  303077 -  -5.8   -4.2687   TCGAAAAATCAGAAA                CGGT GCGG ACCG                 CTCAGAACTTCTCCA
     dnaJ3   5  52 376  308680 ..  308692 -  -6.3  -3.14051   TGACCGGCATCAAGA                TCATC GAC GATGA                GCAAGACTACGACTA
      dcuC   4  68 328  312973 ..  312988 - -10.4  -3.14931   CCTACTGCCGACGAA              CCGTCG ACTC CGACGG               TCTGCTCTCTATCTA
 rrnAC0373   7  69 468  329127 ..  329145 - -11.7  -2.87325   ATCTTGCAGAACAAC             TCGCCGG GGGCT CCGGCGA             TCTTGAGACCGTTCT
 rrnAC0376   4  42 418  332847 ..  332857 -  -3.2  -3.02144   CGACGTGGCCCAAGA                 CGTC ATC GACA                 CGTACACCCACGAGT
 rrnAC0376   4  42  97  333166 ..  333178 -  -4.1   -2.6197   CCAAACAGCAAGCCA                GTGTA TAG CACAC                CACAGACTGAGACGG
 rrnAC0397   3  43 292  350315 ..  350329 -  -2.8  -3.16647   CGCACGGACGAAAAC               GCAC GCGCTCG GTGC               CGCACTGGCCATCTG
 rrnAC0408   6  58 443  357902 ..  357914 -  -6.9  -3.53444   TGAGCTCTGTCCAAA                CGAGC AGT GCCCG                TACAGGAGAGCAGAC
      rhoM   5  58 336  365341 ..  365359 -    -3  -4.16279   GACAGCACGCGAAAA             CGAACGGA AGG TCGGGTCG             ACGACGCCAGTGTCG
       gtl   8  71   8  368753 ..  368779 -  -8.7  -3.82811   AAGGAAACAGTGAAA        GTTCCACGGGTC ACCT GACCCGTGGT-C         GTTTACATTACTCGT
      lpg3   5  55 368  379227 ..  379270 -  -8.6  -2.54523   CGATACGGGAAGCTA CGACGAGCTAGTCGGGCTGA CCGA CCTGCCCTGCACGCTCGTCG ACACCGCTGGGCTCG
 rrnAC0439   3  53  42  389949 ..  389971 -  -7.6  -2.64616   GGCTGACGGAGACGA           GGCGGTTGCG ATT CGCAACCTCG           AACTCACCGAGTAAC
     yjlD1   6  90 117  396340 ..  396360 - -18.3  -2.89971   GTAGGAGACAGCATA            CCGCTCGCC AGT GGCGAGCGG            TTTCACTTCTCGCGA
      gyrA   5  71   2  400526 ..  400548 -  -4.6  -4.57341   AACGTGGGCGAAAAA           GGCCGCTCGC TTC GCTCGCGGCT           GCTATTCAGTTTCTG
     pknA2   7  63  97  408467 ..  408486 -  -2.1   -4.5032   GATATCAACAAGAAA            GCTGAGCA GCAGG CGCTC-GC            TTCTCGGGGGCTTGA
 rrnAC0478   5  53  61  424236 ..  424248 -  -3.3  -3.74158   AACGTCACGAAAACA                CCTCG CTC CGACG                AAGACACCGACACGC
 rrnAC0484   7  68 277  429956 ..  429972 - -10.1  -3.33171   GGTAACAATGACCAA              CGCTCGG GGG CCGAGCA              GCGAGACACTCGAGG
      zurM   6  63 204  438324 ..  438341 -  -7.7  -3.68325   GACAGGGCAAGATAA             CGATAGC GACG GCCATCG              CCGGGACCGATATTT
      phr2   4  57  53  446666 ..  446687 -  -7.9  -3.14468   CGCCACGAGATGCAA           CAGCGGCAG GCGA CCGACGCTG            CGGACGGAGACGAGT
     alaS2   2  42   6  455735 ..  455771 -  -2.7  -2.96695   CGCGCTACGAAACGA    GGTTGCGCGGTTCAGCG GGA CGCCGAACCGCGGGGAG    TAAGCTCAGTCGCCG
 rrnAC0520   6  68 372  457613 ..  457632 -  -9.2  -3.56568   GAACCACCCTCGAAA            CGGACGGG ACGG CCTGTCCG             GCCTGTGGCTCCAGT
 rrnAC0526   8  68 366  462863 ..  462875 -  -4.7   -4.4078   GCCGCGGAAGGAAAA                CCGCG TAA CGCTG                GACACGTCAACGACG
      hlx4   8  81 368  469138 ..  469183 - -14.1  -3.08522   CACGGAGGTCAAAAC GGAGGA-GACGTCGTCTACGTC GAC GAAGTACTCGACGTCGTCCTCC TCGTCATCGTCGTCG
     cdc6j   3  48 165  482204 ..  482214 -  -2.4  -3.56092   CGAGCAGGTGCTAAA                 TCCG ATC CGGG                 AGCGGCTCGATGACA
 rrnAC0557   8  60 151  493523 ..  493533 -  -8.2  -3.13299   CGAGCACATGGAACA                 CGCC GAA GGCG                 AAACCGGCATGACCG
     dgoA4  13 100  98  510642 ..  510681 -   -15   -4.0492   TAACGGTCACAGAAA  GCGACGCCGGCGGTGCTCG CTT CGAG-ATCACCGGCGTCGA  GTTCGAGACGGCGTA
       tnp   4  60 244  514432 ..  514468 -  -3.5  -4.07568   CCTGCTGGCCGAAAA    CGCCGTTGCCCTGTACT TCT ACTTCACCGCACCGGCG    ATGCCCGCGATTGCC
 rrnAC0622   5  51 278  539435 ..  539454 -  -5.7  -3.02144   GGATGCGCTGGAAGA            CGTG-GCC TTTCC GGCGCACG            AGCGCGTCGGCCGCA
     rffH2   5  71 374  549777 ..  549793 - -12.3  -2.83908   AAAGCGAGTACCAGA              CGACTCG CAT CGAGTCG              ATGGCCGACCGCCTC
 rrnAC0651   7  69 176  564114 ..  564135 - -11.5  -2.78463   ACCTCCGGGACGATA           TCCGCGCCG CTGT CGGCGAGGA            ACTTGGCAAGCCGTT
       ama   5  75 181  571239 ..  571266 - -13.5  -2.64107   GAAATCTGTATATCA        CCGTTAGCGGT GCTTCA ACCGCCAACGG         ACAGCACGATTTCAC
     arsA2   6  68 204  588119 ..  588145 - -10.8  -3.14344   GACTGGCTGTATCAA         GCCCACGAGGAT TCG AACCTCGTCGGC         ATTCAGGACGCGCTC
     aspC4  10  77 474  599663 ..  599702 - -12.1  -3.35438   GACTACACGGCAGAA CTCGGCGGGCGCACGCTCG ACGG CGAGCG-GC-CCCGCTGGG  ACGGTCTGCTCGAAG
 rrnAC0696   2  39 144  602439 ..  602460 -  -2.1  -2.72799   CTCGGACACAGAGTA           TGGCTCACC GACG GGCGTGACA            ACCTCAAGCGACCGC
 rrnAC0715   4  66 298  617610 ..  617626 - -10.9  -2.82623   CGCGTTCGAGAACTA              CTGTCCA CAC TGGACAG              ATGTCCGGCTTGACA
       mop   8  58 414  624867 ..  624879 -  -6.9  -3.39327   GGGGTACATCCACAA                CCGGC CGC GCCAG                AACGTCGCGTCCTTC
 rrnAC0729   2  48 130  630775 ..  630800 -  -5.3  -2.98866   TCACACTGAAAGAAG         CGGCGAC-CTAC AGC GGGGTGTCGCCG         ACAAAATTTGCTACG
      nthA   6  65  63  637233 ..  637246 -  -2.3  -4.56775   AGCGTCGCCGAAAAA               GTCGT TCGC ACGTC                CGACGTGCCAGTGCT
      top2   6  56 284  638917 ..  638940 -  -8.2  -2.57132   GGCGGTCGGTATAAT          CGGTCTG-AAC GAT GTCACAGACCG          GATCGGAATGGCCGA
 rrnAC0752   6  68  32  647665 ..  647675 -  -6.8  -4.11692   GAGTGAGCGTTAAAA                 CCGA GTC TCGG                 ACTATACCGACCACA
 rrnAC0756   2  43 206  651435 ..  651460 -  -3.1  -3.14132   CGTCGTCCTCACCAA         CGTCGCAGGAC CAGC GTTCGGCTACG          CCGATGCCCTGTTCG
 rrnAC0760   2  54  66  656551 ..  656563 -  -7.7  -2.88249   GAGACGCTCGATACA                CCAGT ATT ACTGG                CCGAGCGCCCGTCGT
      acdB   8  59 336  664385 ..  664396 -  -7.2  -3.23853   GGCGCTCAACGAAGA                CGGC TGAC GCCG                 CTGACCGTCGACACC
 rrnAC0778   3  46  82  673639 ..  673668 -  -5.5  -2.60496   TGCTCGCGGAAATAC       CTGGTCCGTCGAC CGTC GCCGGCGGAGCCG        TCGTGCTCGTCGGTA
 rrnAC0778   3  46  -3  673702 ..  673753 -  -3.4  -3.28712   GCGTTGTTGCTAGAA GCCGGTCGGTCGGAGCAGCGCCAG CGGA CTGAAACTGTTCCGGACGGCCTAC GCGTGTTTTTCGACG
     usp30   3  56 268  675502 ..  675515 -  -2.3  -4.15006   AGATGGACCGCAAAA               TCGAG CGCG CTCGC                CTGCTGACCCACAAG
       est   6  56 259  682068 ..  682088 -  -6.7  -3.28712   TGCGGTCGCTGATAA            CGGTCCCGG ACT CCCTGACCG            AGAGCAGGAGGTGAT
 rrnAC0793  11  62 331  685471 ..  685513 -  -8.3  -3.30771   CCACACCCGCGACAA GCCGCTGGCCGACGGCGTCG ACCT CGACGAACT-GGCCAGCCGC ACGGACGGCTACGTC
      hat4   8  56 346  688511 ..  688542 -    -5  -3.65046   TCGCTATCGGAACAA      TCATCGGCGG-TGTC CGG GCCATCCGCCGCGGA      AACATCGCTCGACAC
 rrnAC0802   9  58 249  693661 ..  693676 -  -6.8  -3.53224   GACCTGCGGCGGAAA              GTCGAC GAGC GCCGAC               AGGGACGTGGCCCCA
 rrnAC0830   6  66 142  714649 ..  714659 -  -6.8  -3.99986   CGAACAAAACGCAAA                 GGAG GCC CTCC                 GGCGGTGTGACCGCG
 rrnAC0835   4  68  99  720064 ..  720082 -  -9.6  -3.28712   CTCGGTCGTTCACAA             CGTCCTGA AGT TCAAGACG             GACCCAGAGCTGTTC
 rrnAC0849  10  65   6  735541 ..  735555 -  -2.1  -4.59773   GTTTATCTGCAAAAA              CGTCGG CGAA CCGA-G               TTCCGTTAGTCTTCG
 rrnAC0869   5  57 173  750412 ..  750430 -    -8  -2.87132   TCGTCTCGCCAGAGA             CGGAGACC GGC GGCCGCCG             CATCAACGAAATCCG
 rrnAC0876   1  46 125  754173 ..  754185 -  -4.7   -2.9462   GAGTCACCGAAACCA                GACCC GGA GGGAC                TACTAGCGATTACCG
      coxC   6  51 399  758790 ..  758800 -  -6.8  -2.74799   GAGAACTGCGGAAAC                 CCGA CTA TCGG                 CGTCGAAGGGCCGGA
     cbiA1  12  78 150  764352 ..  764367 - -11.8  -3.54051   ACAAAGGGGATAGAA              CGGGGG CAAA CCCCCG               TCGTGTGACACTACG
 rrnAC0891   7  64 282  768755 ..  768788 -  -5.5  -4.08064   AACGTCGCTCGAAAA    CGACCTCGA-GATGT ACGGCG ACATCATCGAG-TCG     CTCCGTGACCACATC
 rrnAC0895   4  60 321  771838 ..  771851 -  -3.7  -4.07568   TGCGGCGCTGGAAAA               CGGGG TGAG CCGCG                TCGAGGCGGGGGCTG
     gtr-3   7  74  67  786863 ..  786884 - -11.5  -3.35679   TGTCGGTATCGAGAA           TCCGCAGGG CTAC CCCGGCGGA            ACGAGTAGCTATCAG
 rrnAC0931   6  69   9  805269 ..  805287 - -11.7  -2.88758   ACAACCGGCGAGAGA             GCGGTCG TGTTC CGACCGC             GCTAGGGCTCAGTTT
      dpm6   2  48 389  810657 ..  810670 -  -3.8  -3.32343   CCGACAGTTCGACAA               CGAC GTTTCG GTCG                CTCGCGAGCGAGCCG
 rrnAC0955   6  54  51  828821 ..  828851 -  -7.5  -2.76815   ACGCGGGCGAAGAAG      GCGC-TCGTCCTCG TCGG CGACGGCGACGCGC       TGGCGACCGACGAGG
      pcm3  13  68 186  836712 ..  836730 -  -6.7  -4.07568   CGCCGGCCCCGAAAA            GCACTCCG GCTC CGGAG-GC             CGACACCCCGGTCGA
 rrnAC0977   7  55 115  855872 ..  855889 -  -4.1  -3.84451   CTGCGGAAACCGAAA             CCG-CGTC GGC GACGGCAG             AGGAGCAGGCCGCGT
 rrnAC1003   3  42 438  880532 ..  880590 -  -3.5  -2.62983   CGCACTGGCACAGGA CGAGTGGCCGCGCTTCGCGCTCGGGACCG ACG CGGATCTGAACCCGG-GTGCGGCCGC-CG TCGGCGCGCTGGAGG
 rrnAC1003   3  42 -40  881040 ..  881068 -  -2.3  -3.15999   CTGTCAGATACCGAA       CGTCGCCCGCAG CATATC CCGCGAGCC-CG        GCCCGAGGCCGACGG
 rrnAC1009   4  54 230  884299 ..  884314 -  -6.8  -3.14881   TAACGTCTGGACCAA              CCGCGA ATAG TCGCAG               TCAACGCCGCAGGGG
 rrnAC1013   3  56  57  888264 ..  888274 -  -5.4  -3.66301   ATTATAAATAAGTAA                 CTGA TTA TCAG                 GTGTAAAATTTATTA
     moxR6   4  58 264  904383 ..  904399 -  -3.7  -3.88178   ACACAACAATCGAAA              TCGGT GGCGAGA ACCGA              ACCGCTTCTATTGCC
 rrnAC1034   4  76 -16  916977 ..  917001 -  -5.5  -4.78661   AGGGAAAAAGTAAAA          CGGCTGCCTCA GGC TGGGGCCGCGG          ATTCGATCGGCGCTT
    yafB-2   2  52 273  922851 ..  922870 -  -5.7  -3.14132   GGTGTTCGTCAGGAA            CTTCGAG CCGGTC CCCGAAG             GCGACCCGGTAGCAG
 rrnAC1046   3  52  28  931650 ..  931661 -  -5.8   -3.1876   AACTGGACGGACTAA                GCGA GTGT TCGC                 CGACGGTTGAAGCGG
 rrnAC1059   6  55 310  940620 ..  940645 -  -3.9  -3.72985   CACACAGGCAAAACA         GCGCAAGC-GGC GAA GCCAGCTGACAC         AAGCTGTCGATACCG
     fadD3   7  59 112  958964 ..  958982 -  -8.8  -2.66733   GGCCAAGCGAGACGA             TTCCCGTC CGC GACGGGGA             CCTCGATATGGGGAC
 rrnAC1078   8  54 294  964894 ..  964910 -  -6.5  -3.05844   CGCTGCACCCGAAGA              CATCCGA CAG TCGGTTG              CCGATTCGATTGACA
 rrnAC1089   6  64 367  976160 ..  976176 -  -2.9  -4.36914   TCTCGCGGCAGAAAA              CCCGCTA CGT CAACGAG              GTCGCCGATGCGTTT
     kinA4  15  66 254  980684 ..  980708 -  -9.9  -3.17527   CATCGAGCAGGAACA          CGGCGTCTGGC GCT GCCAGACCCAG          TTCTCCTGTACCGAA
 rrnAC1106   3  51  29  989750 ..  989766 -  -6.5  -2.78073   ATCATCCCGAACAAG              CGCGTGT TCA ACACGGG              TATCGTCCGTATTCG
 rrnAC1112   7  72 158  995762 ..  995788 -  -5.9   -4.4009   GGCCAGCCGAGAAAA        GTCGTTTCGAGC AGTG GCTCGACAC-AC         TGGAGGTGGACGAGT
 rrnAC1117   5  51 228 1001320 .. 1001371 -  -6.4  -2.92371   AGGTATCGAACCAGA TGCCGTGGCCGTCGTCGAACCCGGC CGA GCCCGCATCTACGACGGCGACCG-A TACAGCAAGGCCTGT
 rrnAC1125   4  46 217 1004978 .. 1004990 -  -4.1  -3.17212   CGACCACGTGATGAA                GTTCC TCC AGAAC                GACCTCGGAACGAGC
      ribG   8  54 212 1008657 .. 1008677 -  -6.8  -3.05935   ACAGTTCCGAGCGAA            CTCGTGGA CATCC TCCGCGAG            TCACCGGACGAGACG
      fbp1   6  53 138 1013962 .. 1013973 -  -7.2  -2.70932   TCCGGCGTTTAACGA                CCGC TCCG GCGG                 GACGTGGGTCAACGT
       blp   3  50  13 1022588 .. 1022625 -  -5.4  -3.14132   GCCGTCGGTGAGGAA   GCGGTCCAGCGGACGC TTTCGG ACGCGCTCTGGACCGA    CGAGTAGCGCGGTTA
 rrnAC1156   6  66 368 1031519 .. 1031548 -  -9.2  -3.53091   AGGCGGTCCCTGAAA       CGCCGACAGCGG CCGAAT CCGGTGCCAGCG        TTGGTGACCCGATTC
      hflX   4  57 399 1044652 .. 1044670 -  -4.4  -3.70902   TCCCGGACATCGAAA             CGGACGCG GAC CTCGTCTG             CACGCCCCACCAAGG
      moaE   1  52 238 1058757 .. 1058776 -  -4.2  -3.53012   GGTCCCGCTCGCAAA            GCCCGG GCTGCTCG CCGGAC             TCGTACTGACCTTCG
    rbnBN1   0 NONE
      pyrI   6  52  99 1091366 .. 1091376 -  -4.6  -3.53444   CGATTCGGTGTCAAA                 CCGC GTT ACGG                 CACTCGGTGCAGACC
 rrnAC1229   3  68 413 1095220 .. 1095237 - -10.5  -3.11316   CGAGCATCGAACAGA             CGCCGGC CAAT ACCGGCG              ACCCGACGGTGCGGC
     cysK1   8  47  -5 1101782 .. 1101795 -  -4.5  -3.06696   GCTGCGCGCAAGACA               GACCG TTTT CAGTC                GAACATTCCGGTCGA
 rrnAC1255   5  63  81 1121110 .. 1121121 -  -2.2  -4.38273   ATACAGTATAAGAAA                CTCA GCAC CGAG                 GTGAAGACGGTCGTC
 rrnAC1260   6  82  49 1125700 .. 1125757 -  -6.1  -4.86033   AAAGTTCGACAAAAA GTCGCTCCGTGACGAGTACGCCGACGAA TCG CTCGTCGAAGGTCGCGTCCCTGA-CGAC GCCGCGCCGGAATAG
 rrnAC1276   2  48 303 1140185 .. 1140205 -  -3.9  -3.29626   GAAGACGTACAGGAA            CGCCAGC GGGACAA GCTTGCG            ACGGTCAAGGCAGAG
 rrnAC1285   5  52 357 1148681 .. 1148696 -  -4.6  -3.53091   ACGTGCGGGCCGAAA              CCGACC GATT GGCCAG               AGTGACCGTCGACGG
 rrnAC1289   4  44 128 1152284 .. 1152294 -  -2.4  -3.36273   GTTTCTCAACACGAA                 GCAC CAC GGGC                 TGTTTCAGTTTGGGA
 rrnAC1297   7  68 157 1157546 .. 1157576 - -10.4  -3.17956   AAACGAGGTGATGAA       GATGCTGACCGTCG TTG CGACGATCTTCATC       CCACTGACATTCGTG
     yjlD2   4  70  24 1163877 .. 1163906 - -12.1  -2.52543   ATTTTTGCGAACCCA       CTCCCCGCAGCGCC GGA GGCGC-GAGGAGAG       GGGGTGACGTAAAAA
 rrnAC1305   7  48 150 1166995 .. 1167052 -  -6.1  -2.57211   ACGCGGCCCTAGAAC GCGACGACGACGCCGTCATCTGGCTCCA GCT TGGTATCC-ACGACGACGACGCCGTCGA ACGCGCTGAGGCGGC
 rrnAC1309   4  55 251 1168216 .. 1168232 -  -3.6  -3.72576   GTGCTGTTCATGAAA              GGCAAC GAGCT GATGCC              ACAGTGTGGCTACTC
 rrnAC1325   9  52 377 1178795 .. 1178809 -  -4.9  -3.40371   TACGGTACGAACCAA               CAGCC GAACT GGCCG               CGTTGCTCCGTCGAC
 rrnAC1325   9  52  47 1179127 .. 1179139 -  -6.2  -3.10894   ACGACGAGGAGTGAA                CCGC TATCG GCGG                CAGGTCTTGTCCTAT
 rrnAC1336   6  56  86 1189595 .. 1189612 -  -8.3  -2.71763   GCTAGAACGAGACGA             GCGGCCG GCCG CGGCCGA              CGGTGGCGAACCCCA
 rrnAC1347   9  69 399 1200346 .. 1200374 -  -3.8  -4.59773   GGTGAGTCTGAAAAA       CGGTGG-GCCACT CCAG ATCGACTCCACCG        ACCAGGGCGGCACAG
      asnB   9  54 322 1210444 .. 1210483 -    -7  -3.15663   ATCGACCGCGACGAA  CTCCCTCACGAGGCCGCGC TGC GCGAGACC-CGAGAGGAAT  TGGGCCTCGATGTGG
      ccmF   2  63 427 1217980 .. 1218036 -  -9.9  -2.78384   GTCTTCGCCACGACA CTCGCCCTCTCCCGCGGCATCGCCGTC GAG GACGACAACGCCGCAATCGAGGGGCTG ATGCTCGCACCTGTC
     soxA2   5  53 216 1223600 .. 1223622 -  -3.3  -3.76125   CTACGCGAACTCAAA          CGTCGGGTCA ACTA CG-CCCGCCG           CGACCGGACGCTCGA
 rrnAC1382   1  43 235 1229266 .. 1229286 -    -4  -2.83504   TCGGGATGAAAACAG            TCACGC TGTTCTGTG GCGTGA            TACTGACAACGTTGA
 rrnAC1385  12  70 349 1231192 .. 1231208 -  -9.5  -3.39505   ACGCGACAGTGACAA              TCATCTG GCG CAGATGA              GTCGGAACACAGAGC
 rrnAC1389   6  77 149 1233268 .. 1233291 -   -11  -3.67792   CCACACCGACCGAAA          GCGGCGGC-AG TGG CTCGCCACCGC          CGAGTTCGCTCCTCA
      rpoL   6  52 353 1240807 .. 1240823 -    -5  -3.31144   CCTTGACGTGTACAA              CGTCCG GCGGT CGGGCG              TCGGCGGCGGGACCG
      rpoL   6  52  69 1241088 .. 1241107 -  -3.5  -3.65991   AGCGGGGCAACAGAA            TCCAGCG AGCGGA CACCGGA             CTGGTTGGCCTCGAC
 rrnAC1403  11  64 412 1246022 .. 1246058 - -10.8  -2.68434   GCGCACACTACACCA    TCGACCCCGAAAGCGA AGACG TCGCCAGCGAGGTCGA    AGCCATCAGCGACGG
 rrnAC1419  10  56 243 1259577 .. 1259594 -  -8.3  -2.64759   GAAGCCGAAGAAGAG             GCTGCCG ACGA CGGCGGC              GACGACGATGACGAC
 rrnAC1424   4  59 194 1267312 .. 1267350 -  -5.3  -3.85698   GCTTGTCCGGACAAA  CCACCGG-AGCAGC-AACG TCT CGTTCGCCGATACCGACGG  CAACATCGAACACGT
      fbr2  13  80 264 1273830 .. 1273850 - -11.1   -3.7732   CGTCGAGATCAAGAA            GACCACGCT CGA AGCGCGGCC            CGAAGAAGTCGCCGC
     atpC2  10  91  18 1279579 .. 1279591 -  -6.2  -5.46657   GACCGCAACAAAAAA                GCGG ACAGG CCGC                GGAGACGGCTACTTC
 rrnAC1459   4  65 378 1300641 .. 1300657 -  -9.3  -3.33696   GGCCTCGGCAAGGAA              GCGCCGG TCG CCTGCGC              GGCGATGACGGTGTT
 rrnAC1466   6  75  45 1305709 .. 1305726 -  -9.9  -3.72324   TATGCTGATGAAGAA             TGGTACG AATC CGTACCA              GTCTCTCCTGCCGAG
      acrR   5  54 452 1311217 .. 1311228 -  -7.2  -2.72829   CACACTGCTGGAAAC                GCCC GCGT GGGC                 TCGGTGGTGAGTTTG
     yjlD4   9  66 368 1324441 .. 1324459 -  -8.1  -3.59738   GAGGAGATTGTCAAA             CGCGAGT CGGTC ACCCGCG             TTCCCAACACCGACG
      oye3   8  64 230 1330372 .. 1330416 -  -6.2  -3.94188   ACGGATTCGAAATAA CGACGGAGGCC-GACCCAGAG GCGG CACTGGACCTGGCCACTGACG GCGATTTCGACGCAG
 rrnAC1514   6  49 107 1349836 .. 1349854 -  -4.5  -3.32844   CTGTCGACGGGACAA             CCGTTGT TGTTC ACAGCGG             CGCGGCGGTAAAAAC
     trpG1   3  48 358 1351529 .. 1351559 -    -6  -2.69151   GGCGGTCACAGACGA       GTCGCCCGCACCTG TCG CAAGTGTGGTCCAC       GTCGGGGCGCTCACA
 rrnAC1530   7  61  56 1364251 .. 1364282 -  -8.7  -3.03124   TGTGAGCGCGGAATA      CGATGACG-CCGCG GCTGT CGCGGACGTGACCG      GACTCCCCGTCCGCG
     phoU2   6 100  18 1367117 .. 1367154 - -19.9  -3.55071   GTAGATTTTTGCAAA   GGGGGTTCCCACAGCGCC GCA GGCGC-GAGGAAACCCCC   TGCAGTAAAAAGGTA
       tnp   4  46 323 1377304 .. 1377316 -  -4.7  -2.89881   GACTCAGCGGATACA                CGACC GGC GGACG                AAGGAGACGCCCGAT
 rrnAC1550   6  50 333 1380737 .. 1380764 -  -3.4  -3.54543   ATTCATCGCTGCAAA        TCCCC-CGGTACT GGG ACCACCGCGAGGA        ACTGGACGACCGGTT
 rrnAC1564   7  80 103 1397147 .. 1397202 - -14.6  -2.95208   ACAACCAACACGACA CCCGTGGCTGC-CGCCGATTCGACCGT CTC ACGGTCGTTGTGGCGGGCAGTCACAGG TGGGATACGGACAGT
 rrnAC1574   3  50 261 1408374 .. 1408391 -  -3.3  -3.55191   CCAATTTGATAAATA             CCGAGGG CCGA CACTCAG              GGATCTAAACGATGG
 rrnAC1582   4  49 146 1417709 .. 1417721 -  -4.8  -3.33261   GGGTAACCGGTACAA                CCTC CTGAT GAGG                TGGGAGATCTGTGTC
     glmS1   2  54 331 1425182 .. 1425195 -  -5.2  -3.53012   CGGTGGTTCGTCAAA               CCCG GGCTGA CGGG                CTTGGCCCAAGTGAA
      gbp2   1  75  33 1446920 .. 1446946 -  -2.1   -5.0133   GACTCGCTCAAAAAA         CGGATGACGGC TACAG ACAGCCAACCG         AAAACAACGAAAATG
 rrnAC1634   6  52 131 1463891 .. 1463903 -  -5.5  -3.32022   CCGCGGACACAGTAA                CTGCG ACG CACAG                TCCTCGCTCGATCCG
 rrnAC1637   3  48 331 1465000 .. 1465014 -  -2.1  -3.65046   GCCGTACTCGAAGAA              GA-CGG CAAG CCGGTC               GCGGAGTGTTTCGTG
       tnp   2  41 332 1500476 .. 1500507 -    -3  -2.77523   CGTCGACGAAGACCA      CATCGACCAG GCCAAGTCCCTG CTGGGCGATG       CCGACCTTGGCGCTG
 rrnAC1682   6  70  69 1504035 .. 1504079 -   -10  -3.38272   CAGGACGAGGCACAA GTCGCGGACGACGCTGCCCTTG CCG CACGGGC--CGCCGTCGACGAC CTGTTCGAAGAATAG
     leuA1   8  76 218 1510762 .. 1510774 -  -5.5  -4.73108   TCGACAAAATCAAAA                CCGAG CAG CTCGA                GGCACGGTTCCGGGA
 rrnAC1699   6  83 297 1518256 .. 1518273 - -11.3   -3.9693   GAGTCAGTCAAAGAA             CTCCGGA GCGT TCCGGAG              ACAGTTACGGTCGAC
      dnaG   4  56 116 1534574 .. 1534588 -  -6.4  -3.53444   CTAGTGGGTTCGAAA               CAGTGA GAC TCACCG               CACGCGCAGACGACA
 rrnAC1731   6  65 180 1543672 .. 1543689 -  -9.9  -2.92175   TGCGAACAGAGGAGA             CGATTCG GGAC CGAATCG              AGGCGCTGCAGGACG
 rrnAC1734   5  52 355 1546667 .. 1546680 -  -3.7  -3.61371   AAACCGCAGCCGAAA               GGGGC TGTT GCGCC                TCACAGTCGATATCG
 rrnAC1738   3  54  34 1550149 .. 1550165 -  -6.5  -3.17723   TGACTCGGAAGGGAA              TGCCGAC ACT GTCCGCA              AAGAGGTTCCGTAAC
 rrnAC1742   9  60 470 1553250 .. 1553278 -    -8  -3.15544   CGGTACGTGGAGTAA        GCGAGGGGCGCA GGAAG CGCGGCCCTCGA        ATCGGAGCGGCGAGA
 rrnAC1755   4  55 461 1565145 .. 1565156 -  -3.6  -3.80174   AGAGGCCCAGAACAA                CCGC GGCG GCGA                 GTGTGAAGATGAACA
     psmA1   9  72 -16 1577775 .. 1577805 -    -6  -4.45261   CAAAGAAAGCGAAAA       CCGAGACAGCCG GGTTATT CGGCCGACTCGT       AGTCGTCGAAGGCGT
 rrnAC1780   4  56 402 1582300 .. 1582310 -  -8.2  -2.57211   ACGGCCCGCCAGAAG                 CGGC GGA GCCG                 TACACTACGTGCAAG
      ruvB   8  75 241 1592914 .. 1592928 -  -9.2  -4.07687   ATCTGGCCCGGAAAA               CGGCGC GAA ACGCCG               CCGCGATTCTCGGCG
      htlD   5  56 384 1607703 .. 1607718 -  -2.4  -4.05033   GTCACGTCACAGAAA              GACGGC GACT ACCGAC               GGTACTTCCCGGCCG
 rrnAC1814   2  47 365 1614513 .. 1614543 -  -5.3  -2.80796   CTGGAGCACGGAAAT      GTGCGTCAGCCGCG AGTT CGAGGCCGACGG-C       GGTATCGCAGAGACC
 rrnAC1822   6  61 437 1621582 .. 1621597 -    -6  -3.72241   CAGTAATCACCGAAA              CGCCGG GAGT CCGCCG               CATAATGGTCGGCGC
     yhcR2   1  39 454 1644329 .. 1644346 -  -2.5  -2.78463   AGGTCGTCGAGCATA             TCCTGGC GGTC GCCGGGG              GAGGCGTTGATGAGC
 rrnAC1859   4  79 115 1659855 .. 1659895 - -12.5  -3.53091   AGCTCTCGGGTGAAA CGAGCGCGCAGCGCGCGA TTAACT TCGCACGCAGTGCGC-CG  GGCGTGACCTGCTCG
 rrnAC1867   7  60  92 1664524 .. 1664550 -  -8.6  -3.21276   CCCGCTTTCAGAACA         CTTGCCTGGTCG CGT CGACCCGACACG         GTTCGACGGCTCCGA
 rrnAC1871   2  54  89 1669911 .. 1669921 -  -6.8  -3.14344   GACGGGTCCGAGCAA                 GCTG ATT CAGC                 TACGTCATCCGCTGT
      aroB   4  58  87 1678065 .. 1678088 -    -6  -3.55622   CCGAACTGCGGCAAA          GAACTCGACG AAGA CATCGACTTC           TGTCACTGGTGTACG
 rrnAC1890   9  72 418 1686115 .. 1686144 -  -3.6  -4.68424   GAAGGCACTGAAAAA       CGGCAA-CGAGCA GGGGG TACTCGACTACCG       GCCGGGCGATGAGGA
 rrnAC1899   6  85 124 1694214 .. 1694235 - -15.9  -3.06796   TCGGATTCGAGCGAA           CGACGGCGA CGAC TCGCCGTCG            ACTGAGTGAGCACCG
 rrnAC1904   5  59 408 1698593 .. 1698644 -  -9.2  -2.61264   TGCTGGAGCCAGAAC TCCTCCGCGAGGTC-GTCGTCGGCG TGA CGCGGGCGGCCGACCTCGACGTGGA CAAGATCGTCGCGCC
 rrnAC1907   5  66 199 1700940 .. 1700952 -  -9.1  -3.41051   CCAGCTCGACGAGAA                CGTCG GCG CGACG                GACATCTCGCTGTCC
 rrnAC1916   1  47 254 1710606 .. 1710621 -  -4.6  -3.14931   GCTATCGTCGAGGAA              CTGCTC TTCC GGGCAG               CGGCTATCGGCGTCC
 rrnAC1922   3  58 449 1714191 .. 1714218 -    -9  -2.52464   GGTCCCGGCAATCGA        GGACGCAGCGAC CGCT GTCGCCGCCGCC         GTCGGTGGAGCCATC
 rrnAC1941   8  63  94 1730124 .. 1730149 -  -9.7  -2.75069   GCGATCAAACAACAG         GCGCGCTCG-GA GGC CCGCGAACGCGC         TCAGGAGTGGGATTT
      malQ   1  50 475 1745382 .. 1745394 -  -5.5  -3.06696   TGTGCTGGTAACACA                CGAGA ACT CCTCG                ACAGTGATGGCGACG
      adh5   2  51 240 1771221 .. 1771231 -  -2.4   -3.8637   CGACACGACAAAACA                 CGCC AGT GCCG                 TACTTGCTGAGGGCG
      acdI   9  66 131 1778410 .. 1778444 -  -9.8  -3.14881   CAAGCGCGTGATGAA     CGAGGGGGCCGACGAG AGT CTCGACGCCGGCCTCG     AAATGGAGAGCCAGG
 rrnAC1995   7  63 441 1789518 .. 1789530 -  -9.1  -3.14878   TCCTCGAAGGCAACA                CCTGG AAG CCAGG                CCCGAAACTTACCAC
 rrnAC2005  10  61 230 1799134 .. 1799150 -  -7.3  -3.48924   CGACGCGTCAGACAA              CGTCGAA AGC TTCGACA              GCCCCGCCCCGAACA
 rrnAC2014   5  53 475 1804696 .. 1804706 -  -6.8  -2.89564   GCGCGACGCCAGACA                 GCGT TCT ACGC                 GACCGGTGCCACTCG
 rrnAC2025   6  71 227 1815557 .. 1815569 -  -7.7  -4.08216   CCATCCCGCCGAAAA                TCGAG AAG CTCGA                AGAGACGCACGAGGA
 rrnAC2028   9  66   3 1818343 .. 1818353 -  -8.2  -3.61356   ATCAGGCAGGCGAAA                 CCGG CCA CCGG                 AGCTAATCAAGCGTC
 rrnAC2035   2  61   7 1821869 .. 1821884 -    -9  -3.01712   GTCGCTCTCCGAATA              CGACTC CGGG GAGTCG               TAACTGCTACCCGTT
      htlD   4  56 375 1832891 .. 1832906 -  -3.2  -3.94188   ATGGACCTGAAACAA              CGGCTCC GGA AG-GCCG              ACTCACTGGAGGCCG
      tfbF   5  54 190 1840488 .. 1840498 -  -6.8  -3.14564   CGACGGCGCGACGAA                 CGTG TTC CACG                 TCGTCCGCGGCGAGG
 rrnAC2062   7  57 412 1846679 .. 1846709 -  -4.7  -3.70853   TCAACGAGGTAACAA      TCCAGT-TCGACGG TGAC CCGGAGACACTGGA       GCCGCTTATCGAGAA
     nusA1   2  47 -11 1859792 .. 1859812 -  -4.7  -3.06696   CCGCGTTGCAACATA           CCGG-CTG GATTAG CAGACCGG            CTTCGGGTCCAGCCC
      yadH  10  56 210 1866522 .. 1866538 -  -7.2  -2.94354   GCATACATTCACATA              CGCCCC ACCCG GAGGCG              CACACAAGTATCCGG
 rrnAC2101   9  63 397 1881672 .. 1881702 -    -9  -3.08471   CACAACTCGACGGAA      CCGGACTCACCGC TTCGGC GCGGCGAA-CCGG       GGTTCGCGTTCAAAC
 rrnAC2104  13  80  29 1884589 .. 1884616 -  -5.4  -4.91109   CCGCGAGCAGAAAAA        CGCCGGCGAGTA CTAC TACGCGCCGTAG         CGTCGGAACTCGAAG
     trxA3  11  60 -11 1889101 .. 1889121 -  -2.3  -4.26189   TGATAAACCGCAAAA            GCGACTGCG TTA CGCCGAGGC            CTGCTGCAGCGCGTC
 rrnAC2114   5  77 103 1891340 .. 1891396 - -12.2  -3.35046   CGACGTGGTGAAACA CGCT-GACGGGGCCGTCGAGCGGGTCG ACGA CGACGAACTCGACGCGGCCGTCGAGCG CGGCCACATCTCCGA
 rrnAC2124   3  52 135 1902855 .. 1902868 -  -3.8  -3.59979   CTGTTCCAGTCGAAA               CACG GGGAGA CGTG                GGTCAAGCAGAACCT
     sseA1   3  54 262 1905909 .. 1905940 -  -5.8  -3.24747   CGCGGATATCATCAA      CGG-CAACATCACCG GGG CGGTACTGGTGACCG      TATTCGGCCTCGTCT
 rrnAC2135   5  55 305 1910083 .. 1910095 -  -4.1  -3.73534   GAATCCGATGAACAA                GATCA CGA TGACC                GGGTATCAGGTCGAG
      imd3   6  58  77 1912272 .. 1912291 -  -3.4   -4.1899   CCACGGCATCGAAAA            CGACGGGC CCGA GCCCCTAG             AGACGGTCAACTTCT
      thiE   6  48 174 1915088 .. 1915104 -    -5  -3.00525   CGTTGCCAAAGCACA              GGCGGC AGTTG GCCGGC              GTCTTGCGCTCGATC
      thiE   6  48  43 1915201 .. 1915235 -  -3.5  -3.31792   GCACCACTCGCAGAA    CCGGCCCGTCTCGACGG TGA CCA-CG-GATAGACCGG    TGCTATCGCCCCTGC
      exsB   3  55 216 1933777 .. 1933810 -    -8  -2.55297   CGAGCGCAAAGAGAG     CGGGCCGATGGGCG GCGACA CGCAGATCGGCGCG      GAAGTCGCTGAGGGC
     pepB4   7  69 349 1937880 .. 1937922 - -11.4  -2.74263   AGTTCAGTCCGAAAG TGGACACGACGGCCGCC TTGGCACGTG GACGGCCGTCGCGTC-A GGTATTGGTGTTGGT
       fdx   2  50 234 1941210 .. 1941224 -    -5  -3.09635   AGCCTGACCACCCAA               GCATGT CCG ACATAC               TGCGTGACGCTGTCG
      dcd1   6  51 350 1972869 .. 1972879 -  -2.4  -3.83026   GTCCGGCACATGAAA                 GACG GGA CGGC                 CATGACGACGCTGGC
 rrnAC2226   1  47 420 1980372 .. 1980401 -  -5.6  -2.82015   CTGAGATGGACGACA       TCGACCCCGACG CCCAGC CGTCGATGTCGG        TCCACGAAGCGACAC
      pyrC   2  60  68 1988231 .. 1988241 -  -8.2  -3.08173   AGCAACTGGACCGAA                 CGCG ATT CGCG                 GCGGGCAATGGCCCG
 rrnAC2244   4  54  94 1997375 .. 1997396 -  -6.5  -3.07816   GTGTCACTGACGGAA           GCACGCGAGA ACT TC-CGCGAGC           ACGGAGCGTGCTCCC
 rrnAC2254   1  46  74 2007156 .. 2007175 -  -3.4  -3.29511   CCGACTGTGGGAGAA            CGGCTACG TGGC CCTCGCCG             CGCTCAACGCTGTCG
 rrnAC2295   5  50 394 2041257 .. 2041271 -  -7.1  -2.70528   AGTATCTATATATGA               CGCAC GCGAG GTGCG               CGAATGAGTCGAAGT
 rrnAC2309   6  75 309 2055410 .. 2055446 - -13.7  -2.69647   AAGAAATCGAGACCA    TCGCGGACCTCATCGAC GAT GTGGACGATGCCCGCGA    GCAGGTCGGCGACCT
 rrnAC2313   2  42 466 2059569 .. 2059584 -  -2.5  -3.14881   GAACCTCTCGACGAA              CATCG CGTCGT CGACG               TTCTACCTGACGACT
 rrnAC2320   5  53 438 2068982 .. 2068992 -  -6.8  -3.04461   TAGTGATGTCGAAGA                 CCTC GTT GAGG                 TAGTTACAAATATGA
 rrnAC2326   4  43 197 2075476 .. 2075489 -  -3.1  -3.16668   GAAGAGCCTGAGGAA               GCACAG GAG CTG-GC               TGGTGAACTAATCAA
      hspC   3  46 456 2079400 .. 2079415 -    -4  -3.19659   CACAGGGAGAACAGA              TCGG-CA TCG TGACCGA              GGTTGACCCGGAGGG
 rrnAC2340  13  62   9 2086135 .. 2086156 - -10.1  -2.63555   CACGTACATAACTCA           CGACGAGCA ACAG CGCTCGCCG            GCGCGTCACTACGTC
      malG   8  59 174 2088658 .. 2088676 -  -8.8  -2.59431   CGTCCGGACAATCCA             GAGCGGAT TCG AACCGCTC             CTGAACGCGACGGGC
     cga-2   3  72 354 2095481 .. 2095493 - -10.5  -3.40403   CGGCGGCGACCAGAA                CGCCG TCC CGGCG                ACAGTCGACGTGCTC
     usp16  11  66 -20 2101917 .. 2101967 - -10.3  -2.85351   GTCTGCCACACCACA CGGGTGACCGGCGCTGC-TAGCGG GTGC CCGCTACGTATCGCCGGACAGTCG GACCGTCAACACCGG
 rrnAC2365   8  68 409 2106142 .. 2106157 -  -4.7  -4.49781   AAAACAGCGAGAAAA              TCGAG TCCATG CTCGA               AGACCACCGCGACCA
 rrnAC2373   4  58  60 2111485 .. 2111504 -    -7  -3.53444   TCACGCTCGCGGAAA            GCGCGAGC GGCG GCACACGC             TTCGAGTTTACTGGC
       tnp   9  58 441 2120746 .. 2120757 -  -5.8  -3.66844   CGCAGACGCCAACAA                CGGA CGGC TCCG                 GCCCCGGCTTCAGTC
       tnp   9  58 211 2120977 .. 2120987 -  -8.2  -3.01785   CGGGAAAATACTAGA                 CGGC CGT GCCG                 ATAGGGCGAACAGAC
 rrnAC2396   3  67 256 2137124 .. 2137138 -  -2.8  -4.64076   AAGCAAATCAGAAAA               GCAAAT GGA ACTCGC               TTAGTGATAGAGAGG
 rrnAC2404   2  86 136 2144035 .. 2144064 - -14.5   -3.5944   AGCCACACCTCTAAA       CGGAATCACAACCC CCC GGGTT-TGATTCCG       TTCAGGCGATGGGCG
     cbiQ2  17  76 286 2159789 .. 2159805 - -13.7  -2.82742   ATGGCTCCACAAGCA              GTCGGCC GGG GGCCGAC              GACAGCGTGGAACAC
      tnaA   6  67 355 2180027 .. 2180041 -  -7.8  -3.78934   GCGGCGTTAGAAGAA               CACGCC GAC AGCGTG               GTGTTCGCGTCGCCG
     serA5   8  59  12 2193515 .. 2193526 -  -7.2  -3.31322   CTGAACGTGGCACAA                GGCG GCAT CGCC                 TGCGCTCGATCTCAC
 rrnAC2456   4  63 302 2196096 .. 2196131 -  -7.5  -3.63627   CGTCGACAGCCGAAA    CCGGTTCGAGAGCCCG TCGAG CGGCCTCTCGG-CCGA    CGCGTGGCTCGAAGC
 rrnAC2462  11  60 401 2201766 .. 2201783 -    -7  -3.57144   GGGTTCACGTCGAAA             CCAGCA ACGCAG TGCTGG              AACCGCCGCCGCCGA
     boa-8   6  53 122 2209759 .. 2209773 -  -3.4  -3.75024   CGCGACGACGAACAA               CGCGAC CTC GCCGCC               GAGGGCATCCCGATG
 rrnAC2481   8  61  77 2216343 .. 2216362 -  -7.8  -3.53343   AACGGTTGCGCGAAA            CGGCACTT GCAG AAGAGCCG             GAGCGGTAGCACCCG
     nadE1   6  51 414 2219503 .. 2219521 -    -6  -3.03124   GTCCAGTGTGGAACA             GTTCCC GGACCGG GGGAAC             AACCATGTCGAAGAA
     nadE1   6  51 245 2219659 .. 2219690 -  -6.4  -3.03771   CCATACGCTGGAACA      CGGCGCGGTCATCG TCTA CTACGACCCCGACG       AGATTTCCCCCGAAG
 rrnAC2496   7  44 318 2228240 .. 2228258 -  -4.5  -2.79501   GAGACTTCGAGGATA             TCGTCGA CGTGC TCGGCGA             GGTAAACGCCTCGAT
      araC   3  56 215 2233574 .. 2233610 -    -8  -2.63631   GGAACTTCGAGAGCA   TCGGCAAG-GGCGACGGC GAG GCGGT-GCCGCTGGCCGA   ACGGCCCCACTGGAA
 rrnAC2505   6  63 201 2235655 .. 2235687 -  -9.1  -3.06302   ACGACCCCGACCGAA     CCACCCCGGTCGCG CCGAAC CGCG-CCGACGTGG      ACCACATCGCGTTCA
 rrnAC2516   4  66 267 2246807 .. 2246863 -  -9.9  -3.17901   ATACTGGGAACGCAA GCGGTCGGGTACAGTCCCATCGCCGAC GAT GACGAGGGCGGGACTGTGCCGGACGAC GCTGCCGCCAACGAC
 rrnAC2543   3  58 428 2270104 .. 2270116 -  -6.2  -3.56568   TAACTATGTCGCAAA                CGCC GGAGG GGCG                GCCGACGGTCCGTAT
 rrnAC2543   3  58  61 2270465 .. 2270483 -  -5.9  -3.65314   GCGAACCGTGAAGAA             CGTCTGC CGACT GCAGCCG             CGGACGCTTGCTGCC
 rrnAC2553   3  46 144 2279032 .. 2279065 -  -3.5  -3.14344   GACGGCGTCGACGAA     CGCCTCGGCGTCTTC GACG GTTGTCGCTGGGGCG      ACGTGGCCGATGAAC
 rrnAC2553   3  46 -25 2279208 .. 2279234 -  -3.5  -3.14132   TGCGTGTGGCATCAA         GTCAGTCCGTC TCGTC GCCGGCCTGTC         GCGACCCCCAGACCC
 rrnAC2567   8  60 232 2288358 .. 2288376 -  -6.7   -3.5774   ACGCAACGCCCGAAA            GCGACCGA ATAC TCGG-CGC             ACTCGTGCTCGATGA
      cstA   5  58 459 2306343 .. 2306368 -  -6.1  -3.65812   CGTTGCCGAAGATAA         CCG-CACCATCG AGA CGACGGTGACCG         TCGACTTTTCTGGGG
 rrnAC2603   6  50 241 2316119 .. 2316133 -  -2.7  -3.54919   AACTACTCGCTGAAA               CCGGG CCGCT CACGG               CAACGAGCGCTAACA
      ark3   5  50   0 2326029 .. 2326039 -  -6.8  -2.57132   GGTCCTTCTGAGAAC                 GTCG CAG CGAC                 TACCGCGTTGGTTCA
     nirA1   6  57 294 2333926 .. 2333960 -  -4.8  -3.73775   CTCAGGGTTACGAAA    GCGGTCGGGTACGAC TGTGAC GGCGG-CCCGGCCGC     CGAGTGCGAACTCGG
       htr   1  52  -6 2346796 .. 2346825 -  -5.1  -3.29511   CTGACGCTGTCACAA       CGAC-AGCGAAA GAAACAG TCTCGCTAGTCG       TCGACAACAGTACTA
 rrnAC2641   7  63 404 2353495 .. 2353506 -  -7.2   -3.6215   CGAAGTCAGCCGAAA                GCGC ACAG GCGC                 TCGAACAGGCTATCG
      lysC  10  56 279 2371961 .. 2371977 -  -7.9  -2.91274   TCGACCCGAACGACA              CGCTGCT GGA AGCGGCG              GAGAAAAACGGCTTT
      arcB   9  93  92 2380069 .. 2380095 - -10.8  -4.57341   AACGTGGGCGAAAAA         GGCGCGAATCGC GGA GCGATTCGCGTG         AAACCGCGGGCCGTC
     serA1  11  58  85 2400931 .. 2400952 -  -5.8  -3.55444   TGGCCACGCTGGAAA           CCGCGCTC GAACAG GAACGCGA            ACATCGGCAGGCCGT
 rrnAC2705   7  57 413 2408795 .. 2408805 -  -8.2  -2.77182   CGCCACACGCAATTA                 CGGG CGG CCCG                 TCGTCATCATCGAAG
     serB1   8  63 379 2420411 .. 2420424 -  -3.7   -4.3129   CACTGACGAGGAAAA               GGCCG CCGC CGGCG                TCACCGACGACATGG
       htr   6  71 158 2428773 .. 2428799 - -12.2  -2.80016   TTTGAGGACTAAGTA         CCGACCGCGAAC AAA GTGAGCGGTCGG         CCTTTTCATCGACGT
      glbN   3  69 438 2437016 .. 2437068 - -11.1  -2.87931   CTCAGTCCGGATAGA GCGTCGGACTTCTATCTCCGCTGGC GCT GCCATCGGGGGAAGACATCCGACGG TCGTGGGTTCGAATC
      manC   9  54  -8 2440887 .. 2440916 -  -7.1   -3.1355   GCGATGCAGAGCTAA       CAGTTCCG-GCCGC CGG GCCGCTCAGAACCG       CCCGTCGTCGCGCAG
 rrnAC2746   5  75 204 2443827 .. 2443845 - -13.2  -3.06312   AAACGGCCGAGCGAA             CGCTTGAC CGG GTCAAGCG             GTACAAGGAAGCCGA
 rrnAC2755   7  72  69 2447657 .. 2447683 - -10.7  -3.53012   TGGTCTGTCTGGAAA         GGCCGTCGGCG TTTCG CGCTGTCGGCC         AGTACTACGAGCAGT
 rrnAC2758   3  53 -34 2454071 .. 2454094 -  -6.6  -2.91264   GTTGCTAGTCAGACA          GGGGGAGGAC AGCC GTGCTCCCAC           AGTCGGGACACTCGT
      tfbI   5  61  27 2466781 .. 2466804 -  -7.3  -3.51934   CCGCTCCGAGAAACA          GCGCCGGAC ACGTCG GCTCGGCGC           TCGATTGAATCGCTC
     ssuE2   8  81 368 2469628 .. 2469650 - -14.2  -3.05963   ACCGCGACTCGAACA           CCCAATCCAG TCA CTGGACTGGG           AGACGGCAAAGCAGA
    rpl40E  14  73 155 2492082 .. 2492123 - -11.8  -2.93616   ACGATGAAGACGAGA CGACAGTCGTCATC-TCGGT TACG ACGGACGA-GACGACTGTCG GTGAAGAAGACCAGA
 rrnAC2807   8  60 400 2496066 .. 2496098 -  -8.3  -3.06261   AGAGCGATAGAGACA      CGGGTGACGAACCCG AAC CAGGCCCGTGACGCG      ACCTGCTCTCCGTCA
 rrnAC2812   6  77 433 2501796 .. 2501823 -  -8.4  -4.28049   CTGAAAACGCCAAAA        CCGTCGTC-GCGG CGA CCGGTGACGACGA        CGCGAACCTGCTGGT
 rrnAC2822  10  53  80 2510199 .. 2510217 -  -6.6  -2.95007   GACCGAAGACAACTA             CGAACAGC ACG GCCGCCCG             ACCGCTGGCGACGGC
 rrnAC2832   9  54 355 2515464 .. 2515482 -  -6.7  -3.16564   GCGCTAGTCGACGAA            CGGACCGA GCGC TCGG-CCG             TCGACGCGGACGTGG
 rrnAC2843  10  60 217 2524465 .. 2524478 -  -3.7  -4.07885   CACGGTCGGCGAAAA               CGCCG TCAT CGGGG                CTGGGACCACTGTAA
 rrnAC2864   5  52  73 2544453 .. 2544479 -  -5.7  -3.15861   GAGCAGTTCGACGAA         GCAGACCTCTC ATTCA GAGTGGCCGGC         GAGTTCACATACCAG
 rrnAC2875   7  60 401 2551354 .. 2551374 -  -8.3  -3.07935   ATGCCAGCTATCGAA            GTCGGTGAA ACG TTCACCGAA            ACTCGGACGTTTCGA
     maoC1   6  54 387 2557208 .. 2557222 -  -7.8  -2.87564   GCAGTGTCTTACAGA               CGCCGA TAC TCGGCA               ATATGCTCTGGCAGG
     maoC1   6  54  49 2557542 .. 2557560 -  -5.8  -3.33009   GAAAATCTTCGAGAA             CTGCGGGC ACT GTCCGCCG             CGGGAACATCCCGAC
 rrnAC2889   5  90 161 2561652 .. 2561686 - -17.8  -3.14132   CCTCGTCGTGATGAA     CGGTGCGGCCGTCATC GCC GTCGACGGCGGCACCG     GAACGCTCTCGGAAC
       gsp   2  50 154 2579233 .. 2579246 -  -6.7  -2.52896   GCAGTCGGGAACCGA               CAGAC GGCT GTCTG                GTCGTCGATGGTTGC
 rrnAC2919  15  85 194 2584359 .. 2584395 - -16.6  -2.57769   ATCGACGAAAGAGAG   GTGCCGACTGGC-GGCCG CGA CGGCCTGCC-GTCGGCGC   TTGATTCCTCGGAGC
     guaA3   7  59 471 2586130 .. 2586141 -  -4.4  -3.95153   GCAACTATGGAGAAA                GTCA GCCT TGAC                 GCCGTCGAATCGCGA
     mutS1   5  69  18 2594021 .. 2594034 -  -8.1  -3.75024   CCGCACGACGAATAA               CGCTG CTGA CAGCG                ACAGTTGACCGCTGC
 rrnAC2940   9  63 430 2599283 .. 2599295 -  -9.1  -3.19936   AACGAGCGAACGGAA                CGGAC GAA GTCCG                TGAGCAAAGCGAGGG
      bcp3  12  64 154 2606684 .. 2606720 - -10.8  -2.52516   CGCTCGACGAGCAAC    TCCCGCCCGAGCGC GAACAGGCA GCGCTCGAACGGGC    CGCGTGGCTCATCGA
 rrnAC2968  10  56 305 2628944 .. 2628956 -  -6.9  -3.22653   ACGACTCGGAGAACA                CCGGC GTC GCCGA                ACACCGCACTGTTGC
 rrnAC2976   4  53 199 2639002 .. 2639021 -  -7.8  -2.62184   CGTTGGCCGAGATGA            TCCAGTCG ACGA CGTCTGGA             CGACTTCCGTCGATT
 rrnAC2987   2  47 386 2649734 .. 2649744 -  -5.4  -2.88544   CCTGAGCCTGAGACA                 GTGA CGT TCAC                 GACCGGTGATACCTA
 rrnAC2995   5  63 335 2655472 .. 2655500 -  -3.8  -4.30719   CTCGTTGACAAGAAA        GTAAAGGAGCAG TACAC CGGCTTCTTCAC        CGGCCAGGCGGACCC
 rrnAC3007   5  50 289 2665414 .. 2665424 -  -6.8  -2.67803   CTGGGACGAAATCGA                 GGAG AAG CTCC                 GGGCGGCCGCGATCA
 rrnAC3007   5  50  84 2665596 .. 2665629 -  -6.7  -2.65993   ACGAGACGGAGACCA     TCACCACGCTCGG CGAACTGC CCGAGCACGACGA      CAAGGTCGGCGGCAT
 rrnAC3015   4  58 199 2671388 .. 2671417 -  -7.1  -3.41051   GGAGCGGTACGAGAA       CCGGTCGG-CTG GTCGGTT CGGCCCGACCGG       TACGATGCTCGTCGG
 rrnAC3022   6  52 297 2679994 .. 2680008 -  -5.6  -3.30124   TGTCACGCTGCACAA               GAGCGG CGA CCTCTC               ATCCGATCTCGACCG
 rrnAC3022   6  52 180 2680095 .. 2680125 -  -6.1  -3.07344   TGATGCCCGAAGACA      TCGCAGCCGAGC TGTTGGAT GC-CGGCAGCGA       CCCCGAGCTACCGGC
     yfmJ1   0 NONE
     nosY2   7  71  11 2709257 .. 2709281 -  -4.9  -4.57569   TTATGGTTGCAAAAA          CGTCGCCGG AACGAGA CCGCCGACA          GCGACGACCGTTACA
     moxR5   6  50  50 2720013 .. 2720027 -  -5.6  -3.19175   CTGGAAGATATTGAA               GACAGC GCG GCGGTC               CGAGAACAGGAGCGG
 rrnAC3067   3  46  83 2724014 .. 2724029 -    -4  -3.05343   GTGAGATGGGCAAGA              TCGAGGA TAT TCC-CGA              CGAATGTCCGTCCTG
     ilvE1  11  63 108 2727620 .. 2727631 -  -7.2  -3.62522   GAACGCGTCGAAGAA                GCGC TGAC GCGC                 ATCCTTAGCGCCGGA
     pspA2   7  52 440 2737963 .. 2737976 -  -3.8  -3.54424   CGGGACTCGTCGAAA               CGCT GTCCGG AGCG                GTGGCCGGCGCAAGG
 rrnAC3098   8  71 121 2742378 .. 2742410 -  -8.3  -3.99324   GTCGACGACGAGAAA      CTCGACGCCGTGCTC TCG GAATACGTCGACGAG      ATCGAGCGCGAACTG
 rrnAC3111   1  46  46 2753888 .. 2753900 -  -5.5  -2.71712   CGGGTGGGGGCAAAC                GCGAG CTA CTCAC                TGGCATCGCTGTCGG
 rrnAC3114   6  50 358 2755393 .. 2755407 -  -2.8   -3.6682   GTGCAGGCAGTCAAA               GACG GGCTTGA CGTC               CCGGTCGAACGCGGC
      mdcM   5  66   8 2760766 .. 2760777 -  -5.8  -4.07568   CGTCGGCGGGCAAAA                GCGT GACC ACGC                 TGGGGCATCAGGTGA
     trxA4   8  54 148 2764235 .. 2764271 -  -7.1   -3.1855   CTCTGGAAGAGTCAA    GCGGCGAACCGGCCGAC GCG ATCCTCCGGTTGGCCGA    CGAGCAGGACGTCGA
      hat3   2  49 457 2773021 .. 2773055 -  -6.4   -2.8805   ATGACCGTCCAGAGA    CCCGCCG-A-GCGGCC GTCAG GGCCGCGTTCGACGCG    ACCACGGACAAAGTT
 rrnAC3143   8  48 413 2777483 .. 2777497 -  -6.4  -2.64695   CTACCACTAACGAAG               TACCGC TGC GCGATA               GCAGGAGGCATGAAC
      erf1   6  71 -13 2795587 .. 2795611 -  -9.2  -3.82664   ACAGAGAGAAGAGAA          CGACTGGCGC GTTAG ACGCCCGTCG          AGTAGCGCAGCAGGC
      lysS   6  58  31 2805671 .. 2805687 -    -8  -3.04461   CAGTCACCCTGAAGA              CACCCT TCAAC AGGGTG              TTACGGACGGGTAGG
      thiL   2  46 439 2809630 .. 2809643 -  -3.7  -3.06831   GGAAGCCCTAGTCAA               CGCGC TGGG GCTCG                GAACCGAGGTCGGTC
 rrnAC3182   3  78 353 2813352 .. 2813388 - -12.1   -3.5393   AGCACGCCGTCGAAA    CCGTCGCCCGCGCCGAC TGG GTCGCCGATGCCGACGG    TCTCGGTACACTCGA
 rrnAC3186   7  59 243 2816254 .. 2816274 -  -5.3  -3.79251   CAGCCCAGGATGAAA            CCGATGCAC CCA ACGCAACGG            AACCGACGGTGGACC
     deoR1   8  58  60 2821428 .. 2821445 -  -6.9  -3.43774   TTAGAGAAAATCGAA             GCCGACG ACGA CGCCAGC              AGCGTTCCGGTCGCG
 rrnAC3201  10  67  68 2829503 .. 2829523 - -11.1  -2.60423   AGGTCAAGCAAGTGA            TGGGCGACG ACA CGTCGCCGA            CAGCGCAGTAACAGT
 rrnAC3207   7  49  -7 2835457 .. 2835469 -  -4.7  -3.33744   CTCTCGCGGAAAAAC                CCGGC TTA GACGG                TCTGTTCGTCCCGGG
 rrnAC3213   7  71 441 2838940 .. 2838958 - -11.7  -3.14211   ATTTCTTGTCACGAA             CGCCGAC GACGG GTCGGCG             ACGCTTCGGAATGTC
      rnhB   2  54  24 2842225 .. 2842241 -  -6.5  -3.14132   CTCGTGCTGGACGAA              GACTGAC ACC GTCGGTC              GCTTTCTCCCGAGTT
 rrnAC3236   1  56 472 2861619 .. 2861631 -  -3.3  -3.99957   CGAAACATCGATAAA                CCACG CAA CCTGG                CAAAAAGTGTGACGG
     galE1   6  58 337 2882243 .. 2882287 -  -6.2  -3.65529   ACACCTCGACTGAAA GCGCCCGCCGGCCC-GAGGTC CGAC GCCATCAGGACCGACTGGAGC GCCTCCCGGTCGAGG
 rrnAC3264   5  57 280 2888460 .. 2888483 -  -7.4  -3.05596   GACGCTGTCATCGAA          CGCGAGCGCAG CTA CT-CGCTCCCG          CTCGCTCGATAAGCA
 rrnAC3279   4  46 371 2900550 .. 2900565 -  -3.2  -3.28405   AGAAGAGATCACCAA              GCGCGCC GGC GGCG-AC              TACGGCGAGTTCCGG
 rrnAC3291  11  66 405 2910215 .. 2910232 -  -8.4  -3.60098   ATGGCGCACGGGAAA             GGCGAG GACCCG CTCGCC              ATTCCCGACCCGGAC
 rrnAC3310  11  74 391 2926403 .. 2926431 - -11.2  -3.35813   GTCGACCTGAACGAA       CTCATCGAAGTCG CCCG CGA-TTCGATGAG        CGCCCGCATCTACAA
      arsC   6  48 193 2932609 .. 2932623 -  -5.6  -3.00022   TCGAGGTCACAGATA               GCTACG GGA CGTGGC               TTCTGGCGTACGAAC
 rrnAC3322  10  95 453 2937159 .. 2937196 - -14.1  -3.96148   TGCCCGTATCAGAAA   CGACGAGACGGGTGACG TACT CGTCTGCCATCCCGTCG    AATGGGTCGATGATG
     ftsZ4   9  89 361 2940192 .. 2940206 -  -6.4  -5.29846   AACCTCAAAGAAAAA               CTCGAA GCG CTCGAG               GGCCCGGACGGCAAG
 rrnAC3352   8  63 328 2964359 .. 2964382 -  -8.8   -3.0634   AACTGGATTCGAACA          GGGCGCAATC CACG GACTGCGCCG           GTCTACGAACGCGGG
      carA   7  71 470 2977194 .. 2977204 -  -6.8  -4.33785   AGACCGACAAAACAA                 CGCT CAA AGCG                 GCCGCCGAGTTCATC
     yprA2  13  62 124 2982616 .. 2982665 -  -8.3  -3.29144   CGAGCGCGGGGAGAA GCGACCGGACAGTGAAGGGACCG GCGT CGGCCTCTACCTCGTCCGAACGC TGGTCGACGCGTACG
     lpdA1  11  73 295 2991181 .. 2991199 - -13.2  -2.60496   CCTCTTCCGAAACAG             TGTGGAGC ATG GCTCCACA             AGCAGTCGGCTGGGG
      ppnK   6  60 424 3000155 .. 3000175 -  -8.1  -3.16683   ACGGCACCCGACGAA            CCGCGGCAG TTT CGGCTGCGG            ACAGCCGGCGCCCCA
 rrnAC3401   1  40 390 3007974 .. 3007992 -    -3  -2.57423   AGATGGACGAACTCA             CCGTGTGT CTC ACCGACGG             GACCTTCGATGTCAG
     nadC1   5  61 -38 3014031 .. 3014047 -  -4.4  -4.05446   GTTCGGAAGGAGAAA             TCCAGCG TCGG CGC-GGA              GTGGGTCAGCGACCC
 rrnAC3417   9  59  -3 3022721 .. 3022768 -  -4.8  -3.95435   GGGTCGAAAATACAA CTCAGCGGTCGCTTCAGGACTAA GAG TCTG-CCTGCAGCGAACACTCAG GCGCTGCCGAGCGCG
 rrnAC3422   6  51 245 3026641 .. 3026662 -  -6.5  -2.87963   GCCAGAAGGAGCACA           CCGTCATCA TCAC CGAGGACGG            CTGTGAAGTAACGAC
 rrnAC3428   1  41 427 3029877 .. 3029897 -  -2.5  -3.03243   AGTGACGTTTTAATA            GCTGTCG TGCCATG CGATAGC            ATATGGGTGACGACT
      pch2   5  47 442 3036721 .. 3036739 -  -5.2  -2.78384   TCGCGCCCTACGAGA             GCCAACAC GGA GCGCTGAC             GCCGTATCTGCAGCG
 rrnAC3440   6  67  82 3041833 .. 3041854 - -10.9  -3.04144   CGTCGACGGTGAAGA           CCCGTTCGCC GCC GGCGAA-GGG           CTGGCGACGGCAGTC
      arsR   2  74  24 3049162 .. 3049180 - -10.2  -3.54424   TCGTACGGGTCGAAA             GCGGACTG AGA CGGTCCGC             TTTCTGAAGTGCTGT
      bcp1   6  52 285 3056415 .. 3056435 -    -4   -3.5936   GCCAAACTCGTCAAA           TGC-GG-CGG CCT CCGGCCCGCA           ACCCGACTGCTCAAC
     pspA1   0 NONE
 rrnAC3474   6  54 414 3071812 .. 3071846 -  -5.7  -3.25823   GCCCGCGCACAGGAA    CTCGACTGGGACACGC TCCA GCGTATGC-AGTCGCG     CATCACCGGGGCCCA
     fabG2   6  53 475 3080197 .. 3080225 -  -6.6  -2.92789   AGACCGAACAGCACA        GCCCGACAGCGC TTCAG ACGCTGCTGGAC        TCGGTCGTGAGCGAT
 rrnAC3493   5  52 430 3085555 .. 3085567 -  -5.5  -3.25823   CGCCGCCCAGACGAA                GCTGC TCG ACAGC                ATTGTCGCGGAGTAG
 rrnAC3504   8  68 158 3091122 .. 3091142 -  -6.8  -4.12532   TGGTTCAGACAGAAA            TCGCGCTG GGTCT CATCGCGA            TTACGCTGCTCTCGC
      usp3   1  43 448 3094520 .. 3094530 -  -3.2  -3.17392   CAGCGGCGAAGCTAA                 CTCG CGT CGAA                 TCGCTCGGTCTGGAC
 rrnAC3522   4  52 366 3104191 .. 3104203 -  -4.8  -3.51825   GCACTCGAATCACAA                CCCT TAATG AGGG                GACCGGACTACGAAG
 rrnAC3519   4  44 227 3104375 .. 3104426 +  -3.8   -2.8937   AATTATAGCTGAGAA GATTTGAACGA-GAGAACACCGAGT GAT ATGAGGTGTTCGCGTTGTTCAACTC TATCTCCCGCTATAT
      usp7  10  58  26 3096552 .. 3096581 +  -6.4  -3.67634   GTCTCTCCCTACGAT       GCGCGCTGTCTCG ACGCA CCAGAC-GCGTGC       TGTTTTGCAGTGGTG
 rrnAC3491   3  44 228 3086122 .. 3086132 +  -2.4  -3.28924   AGAAGAAGAAGTAGA                 CGGC GAT GGCG                 TTCTCGGCGAGCATC
     ark-6   5  51 180 3080870 .. 3080895 +  -6.7  -2.77899   AGTTGGCGATGAGGC         CGTCGGCCGCG TACT CGCCGTCGAGG          TACTTCGTCAACCCG
 rrnAC3477  11  65 426 3076363 .. 3076375 +  -9.1  -3.21924   AAGTTGACGTTGGCG                TCGGC GAG GCCGA                TCTTGTCCCACGTCG
 rrnAC3473   4  81 -17 3072219 .. 3072253 + -10.6  -4.19177   CTCGGCTCCGACGCG     GTCGCCGAGGAACTGT AGC ACAGTCCCACGCCGGC     TTTCTCTTACAACGT
     ykfB3   3  72 125 3056800 .. 3056834 + -10.6  -3.53012   CCCAGCTGTAGGCGA     CTTCGCCGTCGTCGTC GAC GACGAACACGGCGCGG     TTTGCGACGCCGAGC
 rrnAC3446   4  85  -8 3049162 .. 3049180 + -12.4  -3.90586   TCGTACGGGTCGAAA             GCGGACTG AGA CGGTCCGC             TTTCTGAAGTGCTGT
 rrnAC3439   7  51 469 3042386 .. 3042404 +  -6.7  -2.73124   CCCATGTCGAGCCAG            CGTCG-CG AGTC CGTCGACG             ATTTCGGACATCCGG
     doxD2   4  43 402 3030688 .. 3030703 +  -4.6  -2.57974   TTCTCGGGGCGGGTC              TCGCGC AGCA GCGCCA               TCGATTGCTCGTGGT
      mvaA   1  42 469 3021050 .. 3021068 +    -3  -2.92522   GCCGGGACGCCACGC             TCCTCGGC GTA GCCCACGA             TATCGTCTTCGGTCG
 rrnAC3406   8  67 260 3014261 .. 3014278 +  -3.4  -4.63218   CGCGTCCTCCGGGGC             TTCGAC TTCGAC GTCGAG              TTTTGTTGCGAAGGA
 rrnAC3400   7  60  79 3008455 .. 3008494 +  -3.5  -4.08945   GTCTCGAAGGTCCGC  TCGATGCGGCGGGTGAGT TCCTC GCTGCCCTGCCG-GTCGA  TTTTGGCGAGCTCGT
      usp4   9  63 125 3004164 .. 3004189 +    -4  -4.24342   TCTGGCTGATGTCGT         GGTCATCCGCG TACTC CAC-GATGACC         TTTGTTGGTCGCCCG
      htlD   9  70 172 2991665 .. 2991688 + -12.4  -2.71924   CCAGCCGAGCACTGT          CCCGTCGTCG GCGT CGACGACGAG           CTTTGCAAGCCCCTC
 rrnAC3370   2  48 425 2983188 .. 2983198 +  -2.4  -3.65529   ATCGCCGGACTGAAC                 GCCG TCA CCGC                 TTTCGCTCCCGCTCT
 rrnAC3337   7  58   9 2950176 .. 2950202 +  -9.2  -2.53894   AGACTAACAAGCCAT         GTGCGCGGGCCG TCA CCGCCCACGCCC         CTTACTCGTGGTGAT
 rrnAC3330   5  46 414 2944682 .. 2944697 +  -4.6  -2.90901   AATTCGACAGAGACA              GTTCGG CTCG CCGGGC               TATCATTCCAGATCT
 rrnAC3325   8  63 146 2940673 .. 2940712 +  -2.6  -4.36914   AACTCGTTGACCCGC  TCGGACCGTTCAACGCCC GAAA GGACGATGAGCGACGCGA   TTTTATCGGAGCCGA
 rrnAC3309   8  67 126 2926810 .. 2926839 +  -7.7  -3.75153   TTCCTCTCACCTGTT       CCGG-CGGTCCAAC TAT GGCGGGCCGACCGG       TTTCGCTTCGGCCCA
      trh5   4  66 155 2910752 .. 2910773 +  -5.7  -4.08767   CCCTCGACGTACGTC           CCCTCGACG TACT CGACGAAGG            TTTTGGCGACGTCCG
       tmk   1  42 -51 2908886 .. 2908925 +  -4.1  -2.65884   TCGCGTCGACGCAAC  CGCCGACCCAGACACGGT GTACG AACGGGTCCGGG-CAGCG  ATTCTCGATTAATCC
 rrnAC3278   8  54   6 2900742 .. 2900772 +  -7.4   -2.8092   ACTCGACTGAATTAG       TGGACCACGGCTGG GCA CTGGCCGTGGCCGG       TGTGGTAGAGTATTC
      purU   4  43 309 2896444 .. 2896474 +  -4.7  -2.52464   CCAGAACCGGTCGAG      CTCG-CGACAGG AAGTCGGA CCGGTCGACGAG       TCGCTTCGCGGCGGC
 rrnAC3263   5  53 229 2888724 .. 2888740 +  -6.5  -3.02043   TGCTGCCGTCCGGCT              GGGGTCT CTA AGGCTCC              TCTTACGCCGCCGTT
       tgt   6  54  66 2882664 .. 2882705 +  -6.5  -3.12999   ACATCGGCAGCCTCA CGCCACG-AACGGGTCGGCT CCC AACCCAGCCGTTCCGTGGCC TTGGCTGTCGAGTAC
 rrnAC3247   4  52 303 2873202 .. 2873213 +  -3.6  -3.63569   CGTGTGTCTACATTG                TGGC CAAT GCCG                 TTGTTCACGACTTGC
      ugd2   3  47   9 2866035 .. 2866047 +  -4.8  -3.07198   CTGGTAGTGCGGTTA                GCGA CGCAC TCGC                ATTTGTCTGTCAAGG
     glmS2   7  61  -2 2861652 .. 2861685 +  -8.9     -2.89   AGTGTGACGGTAGAG     TGAGCGGCGCGTAG CTGGCTA CT-CGCGCTGCTCG     TGGTTCTCTGACGGT
     glmS2   7  61  89 2861743 .. 2861757 +  -4.2  -4.18197   AGCTTGACTGCTTTT               GAGCCT GAG AGGATC               TTTTCGATAGCCCGT
 rrnAC3221   6  60 108 2848132 .. 2848162 +  -3.8  -4.18018   AGCGCGACCCGTGAG       CAGTAGTGTGGCGC TAC GCGCCACAGAACGA       TTTTCCCTGACGCCG
      secD   7  50  32 2842262 .. 2842281 +    -5  -3.14468   CTCCCGAGTTCACGA            CGCTCA AAAGTCAC TGAGCG             TTGACTGTGATGCCG
 rrnAC3206   3  47  -8 2835457 .. 2835469 +  -4.7  -3.12895   CTCTCGCGGAAAAAC                CCGGC TTA GACGG                TCTGTTCGTCCCGGG
 rrnAC3202   5  54  90 2831932 .. 2831952 +  -2.6  -3.94933   TCACTTGAACATCCG            TGTAACAA TACTT TTGATACA            TCTTTTTGGAGTTCA
      pan1   6  53 141 2821610 .. 2821648 +  -3.2  -3.74693   GAACATGTCAATATC  CTCGACAGTCGCGAACT CGCGGA AGCTC-TGACTGTCCAG   TTTGCTCCCGTCGGC
      pan1   6  53 430 2821899 .. 2821951 +  -2.7  -3.81137   TCGCGGAGTTCGAAC GCGCTCTCCGGTG-AGTTCGTCGCGG CAAG CAGCGAC-AACTGCTCCGG-GATGGC TTTCGCTATTTCGCG
 rrnAC3185   4  51 229 2816682 .. 2816700 +  -6.6  -2.87132   CGCGTCGACCAGCGG             GTGGTACG TTT CGTCCCGC             TCTGTCGCCGGCAAG
 rrnAC3172   6  58  27 2805694 .. 2805716 +  -9.1  -2.56164   AACAGGGTGTTACGG           ACGGGTAGG CCCCT CCTACCCGG           ATTACTCGTTGCGAC
    pcbD-2   5  68   2 2800726 .. 2800742 +  -9.4  -3.56273   TCCGCAAAACGTAGC              CCGGTC AGCCG GACCGG              TTCTCTACTCGTCGC
 rrnAC3163   7  73 167 2795643 .. 2795663 +  -8.9  -3.87994   GGCGACGCCACCGAA            GGCGGTCAG CAG CTGTTCGCC            TTTCTCGAAGTCAGT
 rrnAC3142   4  51 439 2778290 .. 2778309 +  -5.7  -2.98823   CGGTCTCCCTGAGTG            TCTCGAC CAGCGC GTCGAGG             TCTGTGTCGGCCCCG
 rrnAC3137   7  48 106 2773599 .. 2773625 +  -5.8  -2.62463   TCCCTCGGTGTGCCA         GCCGTGGTCTTC GAG GAACACCATCGC         GTTCTCCGTGATCGC
 rrnAC3137   7  48 165 2773658 .. 2773676 +  -2.2  -3.54424   GCACGCTGTTGTACA             GCTTCCGG TAG CCGTTGGC             TTTCGCCCAGTCAAG
     usp33   6  60 332 2764742 .. 2764766 +  -8.4  -3.06501   GGTGTTTGACTCCCT          CGGGGACCGG TGTTT CCGGCCCCAG          TTCGGTCGCCATCTG
 rrnAC3100   6  47 -22 2746643 .. 2746653 +  -4.6  -3.16564   TGCTAGCCGACCGAC                 CGCG GCA CGTG                 TTCCTGGCCTGACGA
 rrnAC3097   8  83 179 2742631 .. 2742661 + -16.1  -2.95774   GTTCCGGGGAGCGAT       CCGCCAGGTCCGG ACTCG CCGGACTCGGCGG       TCTGTGGTGCGTCTG
 rrnAC3072   7  60 406 2729522 .. 2729546 +  -8.6  -3.19463   TGAACGCGTCCGGGT         CTGGGTCCGCCG CGA CGGCGG-CC-AG         TTCCTGAATCGTCAG
      ligB   7  70 281 2707048 .. 2707089 + -11.6  -2.97747   GAGACCGCGACAAGT GTCGATGCG-GCGATGGAG CGGCT CTCCGTCGAGCGCTTCGAC TGTATCGTCTCGGAC
     hpcEb   5  54 185 2699674 .. 2699717 +  -7.5   -2.7806   CAGCTCTTCGTCGGA GGCCGCTCTGACGCTGTC CACGCTACC GA-AGCGTCGGAGCAGTC GTTTCCGCGTTTCGG
     iunH1   6  79 107 2690898 .. 2690926 + -14.6  -2.82623   ACTCCACGCCCAGGC        CGGGACCGTCAG GGACG CTGACCGTCCCG        TCGTTGTCGACCGCA
 rrnAC3027  13  69 -26 2685224 .. 2685264 +  -4.1  -4.56775   TTCGATGTCGGCGTC AGCCTGCTGTCGTTGCTGA AAGTC TGAGCAACGACA-C-GGCG TTTTTCGAACCGAAT
      cbiJ   7  62 270 2680552 .. 2680586 +  -9.9  -2.60813   ACCGGCGGATTGAGT     ATCAGCACGGACGCG AACAG CGCGACCTTGCTGAG     CTGTTTGAACAGGTA
 rrnAC3014   4  56  47 2671648 .. 2671659 +  -7.2  -2.96274   GATAGTCCAGCTCGT                CCGC AGCC GCGG                 TGTCGTTCTCGCCGA
 rrnAC2986   5  44 243 2650336 .. 2650347 +  -2.2  -3.23979   TGAGGACGCGCTGAA                GTGT ACTG GCAC                 TTCCATTCATATTAA
 rrnAC2974   2  49  -8 2639201 .. 2639213 +  -4.8  -3.26868   AGTGACGCTGAAACA                TCGG ACTGA CCGA                GTTATTTTATTGCTC
      pheT   4  66  69 2629296 .. 2629307 +  -3.6  -4.48713   CGTACTCTACGTCCC                TCGG CTTC CCGG                 TTTCTTCTTCGTCGG
     leuS2   7  49  93 2606934 .. 2606945 +  -5.8  -2.77899   GCTCGCCGCGTGGCC                GTCG GGAC CGAC                 TCGTTCGTACACGGC
      ocd2   6  56  14 2601674 .. 2601690 +  -2.2  -4.13767   GATTACGGCGAAGGC              GTGAGC ATGTC GGTCAC              TTTTGAGATGCCCCA
 rrnAC2923   7  59  96 2586684 .. 2586720 +  -9.3  -2.69151   CTCGGTGAAGTTGTC    GAACAGCCGCTTGGCCT CGC AGGCGGCGCGGTAGTTC    TCCTCTGTGACGCCG
      radA   4  57 117 2579085 .. 2579096 +  -4.4  -3.83026   ACTGCTCCCTCGCCT                CGAA CCCC TTCG                 TTTCATCTCGAACCG
      uvrB   3  56 275 2572171 .. 2572186 +    -6  -3.48593   GGTTGGCCTCGCCGG              CGGCCG CTTC CAGCCG               TTCTATCGGGCGGTC
 rrnAC2894   2  56  -6 2566649 .. 2566664 +  -6.8  -3.29511   CAAGCAGATTAACTC              CGACTG ACTG CGGTCG               TTCTCGACCGGTAGC
 rrnAC2888  10 100 439 2562277 .. 2562303 + -22.4  -2.60508   GAAGGCCGCGGTTCT         CGGAATCGCCGC AAA GCGGCGATTCCG         CCTTTTTCGCCAATG
 rrnAC2863   1  38 317 2544862 .. 2544873 +  -2.2  -2.62933   TACGCCGTGTACACC                GC-CG CTG CGAGC                TGGTATCGGGCGTTC
      ftsJ   2  56  36 2533553 .. 2533565 +  -3.3  -3.90744   ATCGGCGCTCGCCGG                GGTCG TAA CGACG                TTGTTTCGCCGAGCA
 rrnAC2848   5  56 120 2528987 .. 2529004 +  -5.6  -3.60792   CCTCCACAGTCTTAG             TTTCGC CTTTGT GCGAAA              TTTCCAGCTTCACGG
 rrnAC2831   2  60 470 2516284 .. 2516317 +  -8.7  -2.78596   ATACGGGACTGACGA     CCGTAGGGGGCGTCG AAGA CGACGGCATCGACGG      TGTCGTCGGCCACTG
 rrnAC2821   6  68 428 2510705 .. 2510731 + -10.9  -3.14931   GTCTATCGTTCCGCT         GTCGGCGTC GAACCGCCA GACGCCGAC         TTCCTCGGGAATCCG
     mutT3   7  56 208 2503875 .. 2503888 +  -5.2  -3.56704   TCGCCAGACCCAGCT               CCGC GTCGCG GCGG                TTCATTTCGTGGACG
      mthK   6  64  45 2502304 .. 2502332 +  -3.1  -4.42386   GTCGACGCCTGCTGT       C-CACGGCGACT CACCGC GGTCGCCGTCAG        TTTTGTACGTCCCGC
 rrnAC2806   5  48   7 2496478 .. 2496489 +  -2.2  -3.56568   ACGCGCTGAATCCTG                C-CCG TCG CGGAG                TTGCTATTTTACTGT
 rrnAC2795   7  50 236 2488643 .. 2488657 +  -3.5  -3.53811   ATCACGCTCTAGCAG               GTGCT CGGCC GGCAC               TTTCCCGAGCGTCAC
 rrnAC2795   7  50 336 2488743 .. 2488781 +    -5  -3.21099   GCGAGTTCACCGTTT   CGGGGGTCGCGGTTGTCC GGC GGGCGACAGCGGACGCAG   TTCGTGATGCGCACG
 rrnAC2785   5  50 401 2481235 .. 2481248 +  -3.1  -3.68351   CACCGGCTTGGGGCG               CGCGTG GGA CA-GCG               TTTGGCTCATCGGCC
      glnA   3  42 182 2476098 .. 2476116 +  -2.3  -3.14468   GTGATACCGACACCG             TGCCGGG TCGGT TCCGGGA             TTGAATCTCCTAAGA
 rrnAC2775   8  62  43 2471752 .. 2471775 +    -8  -3.24423   TCCTAATAAGCAGCG          CCGTCAGTCG TCGG CGACGGCCGG           TTCGCTGTTGTTCCG
       nso   8  52 448 2456698 .. 2456716 +  -4.5  -3.53012   GCACGGTCGCGGAGT             TCGTCCG CGCTC TGGGCGA             TTTCAGCGACGGACG
 rrnAC2748   4  59 380 2445425 .. 2445447 +  -7.7   -3.2613   GCCCCTTTCGGGAAA           CTCGTCTCT AGCTG GGAGGCGAG           TTGCTGGTGGTTCTT
     ywfD2   6  57 133 2441019 .. 2441072 +  -8.2  -2.81133   CACGACGAGGTCTTC GACGCCGACGGCGCTGATG-TGGC CGTCGCTC GCCAGCA-CGTTCCCGTCGGCGTC TATACTAACTGCCTC
 rrnAC2736   4  72  77 2437013 .. 2437071 +   -13  -2.53876   TAGCTCAGTCCGGAT AGAGCGTCGGACTTCTATCTCCGCTGGC GCT GCCATCGGGGGAAGACATCCGACGGTCG TGGGTTCGAATCCCA
 rrnAC2731   2  49 201 2433112 .. 2433122 +  -4.6  -3.29511   CATCCACCCACACGT                 CCTC CCG GGGG                 TTCTCGGCAAGTCCG
       mdh   5  88  27 2411015 .. 2411037 + -13.4  -3.70622   TCGCGGTCGGCAGGG           TCCGGGACGG CAC CCGTCCCGAA           TATTATTTTGCCTCG
 rrnAC2695   9  58  50 2401054 .. 2401065 +  -5.8  -3.68351   ACTCGTCGCCGAGTT                CGAC GTAG GTCG                 TTTCGATGATGCGGC
       inb   8  59 437 2380370 .. 2380384 +  -4.2  -3.98236   CGTGATCTGGAACCC               CTCGAA GTC TGCGAG               TTTCTGGTCGCGTTT
 rrnAC2664   0 NONE
      nthB   6  76  36 2359518 .. 2359576 + -13.7  -2.73875   GCTTGTTCGGTCGGG CCTTGGCCGCGAGGTCGTCGTCAGGCG CGGCC CGCCGAACGACGACATCGCAGCCGAAC TCGTCTTCGAACAGC
 rrnAC2642   1  47 372 2355791 .. 2355808 +  -4.7  -3.14132   CGCTCCGGTGCGGGA             GCGGAGG GCTA TCACCGC              TTGATGACCCCACCC
 rrnAC2632   4  67 306 2347079 .. 2347100 +  -7.3  -3.81755   TGCGTTGCTGGTTCT           CGG-AGACGT TTC GCGTCTGCCG           TTCTATTTCAGCAAT
 rrnAC2624   4  68 282 2334273 .. 2334303 +  -8.9  -3.58343   TCGTCCGCCGAAATC      GGCTGGCCCTCGGC GTCG GTCG-GGGCCGGGC       TTTCGCCGTCGTCGA
 rrnAC2614  11  52   1 2325969 .. 2325980 +  -3.6  -3.64703   GCGCTCAGGCGATAG                CGGC CGAG GCTG                 TTTCGGTCACGGCCG
      hdrD   8  62 185 2320184 .. 2320201 +  -9.9  -2.52464   CGTATCATCTATTGC             GCCGATA ACCG TATCGGC              TCGCTTGACACCCGC
      prxS   3  48 189 2315941 .. 2315976 +  -4.7  -3.14881   GATATCGAATCCGCA   CGCGAGTACACG--CGC CTGA GCGACCGTGAACTGGCG    TTCATGCGGGAGTTC
      prxS   3  48 428 2316180 .. 2316214 +  -6.2  -2.70932   CGTTCGCACCGTCGA     CGACCTCGACGCGATC CGC GAGCGCGCTGCTGTCG     TACTTGACGCCGGCG
 rrnAC2597   8  52 172 2313175 .. 2313189 +  -5.7  -3.19157   GCTGTCCGGTTCGAC               GACGA ACGCC TCGTC               TTCATCAACTTCGTA
     cobW1   4  51 172 2311785 .. 2311815 +    -6  -2.93455   TCCGGCTGTGACGTG       AGTGCCTCCTTGAC GCT GTCGAGGATGCTCA       TGGTTGTATATGTAC
 rrnAC2589   4  60  77 2306861 .. 2306879 +  -8.8  -2.81872   ACCGCGCTGGCGGGC             CCACGGTC ACG GACCGTGC             TGATGTTGTCGTACC
     manB1   7  58 281 2295046 .. 2295056 +  -6.8  -3.37882   TACAACCCTGTATGT                 GGGT TAT ACCC                 TCTTAATTGTTATTG
 rrnAC2566   6  77 101 2288694 .. 2288710 +  -7.9  -4.41616   CGTCGAACACCCGAA              TGGGCGC GTA GCGCTCG              TTTATTTCGACGGCT
     nhaC6   2  46 448 2283923 .. 2283935 +  -4.1  -3.08015   AAGTAAATGTAATTG                TATCC CTT GGATG                TATTCGAATCGTTCG
     gcvT4   8  59 228 2278764 .. 2278780 +  -9.4  -2.71731   CTTCCTCGACGACGC              CGGCGT CGTCA ACGCCG              TCCTTCACCGCTCGG
 rrnAC2546   2  58 153 2272538 .. 2272557 +    -7  -3.40403   AGGAATGGGCGGGGG            CGGCGGCG ATAC CGGCGTCG             TTCTCGTCCACCCAG
 rrnAC2542   4  70 430 2270973 .. 2271000 +   -12  -2.56596   TACAGCGTCCGGTGG        TGGGCCGGCGTCG CGT CGACGACG-CCCA        TCGATTGCTCGCCCA
     manB3   3  52 334 2252962 .. 2252996 +  -4.9  -3.53224   GTGGCGACAGCACTG    C-GGAGCGCTGCGGCG TCGT CGACGTAGTGGTCCAG     TTTCGAGGCGGAGTA
 rrnAC2519   9  69 468 2250686 .. 2250706 + -11.1  -2.78216   GAGTTCGAGGTCGTG            GTCGGCGAG GTT CTCGCTGGC            TCCTTCCTCGCGGTC
     thrC4   7  57 358 2247491 .. 2247513 +  -8.3  -2.74192   GATACAGGATTGAGC           GCTGGCCGC CACCC GCAGCCGGC           TCGTGTTCGACAGTC
       lgl   3  52 -51 2235803 .. 2235836 +  -5.1  -3.31461   CGACGCTTTCGCCGC     CTTCGTCGAGGACCC CGAG GGGTACACGCTGGAG      TTCTACCACTGGCTC
     htr14   5  78  17 2228579 .. 2228615 +   -13  -3.28712   CAGGGCTACTCGCTA   CGCGCGTGGATCCCGGT CTGG ACCGGGATACTCGC-CG    TTCTCGACAACGGGG
       act   2  43 303 2216674 .. 2216691 +  -2.7  -3.13309   CCCGACGTCTGTGGC             TGTTGTT CCTC AACGACG              TCTTCACTCATTGTC
      ark2   6  55 -17 2202155 .. 2202165 +  -8.2  -2.50988   GAGTTCGATATTGAT                 GCGG ACA CCGC                 CTGTTAGTCGTCTCC
     usp10   2  46 193 2196598 .. 2196611 +  -3.8  -3.10245   CGTCGTCGCGCAGGC               CGGT GCGTGG ACCG                TATCTGTTGCAATCA
     trxA9   7  74 418 2193921 .. 2193946 + -11.1  -3.29144   CGGCGGCGTCCAGTT         CGTCGGGTGTG TACA CGCGCTCGACG          TTCTCAGCGGGGTCA
     htr18  14  63 333 2167827 .. 2167843 + -10.1  -2.73635   CCGTCTGGCCGCCCG              GGCCGAT GGC GTCGGCC              ATTTGCCCCCGTTTG
 rrnAC2416   1  48 158 2160233 .. 2160246 +  -3.7  -3.28712   GAAAGCCGGTCCGAG               CGGTC GAGC GTCCG                TTCTAGCGACCGGAC
 rrnAC2403   1  46  41 2142725 .. 2142735 +  -2.4  -3.39288   CAACAACCAACCCCC                 CGGC GCA GCCC                 TGTTATTGGCCCATG
     phrH3   5  49 125 2123070 .. 2123090 +  -4.7   -3.3452   GTCGCGGGCCACGTC           GACGCGCC ACTTCC GGC-CGTC            TTCTGCGGTGATGTC
      gbp4   5  54 348 2113319 .. 2113332 +  -5.9  -3.35996   CGGCGACGACTTCGG               CGTCC GTCC GGGCG                TTGTCCATAGCAGTC
 rrnAC2354   4  43  -9 2099082 .. 2099096 +  -2.7  -3.14931   AGTCACACTCTCGCT               GGCCG AGTGA CGGAC               TTCGTCCCGCCTGAA
 rrnAC2345   4  61 400 2089253 .. 2089268 +    -9  -2.93723   GCAGCGTAGTACACC              GCAAGC GCCA GCTTGC               TGTCGTTGATGCCGA
     cspD3   4  77 269 2086306 .. 2086347 + -10.1  -3.91144   GACGGCGTCCAGCAC GTCGTCGACGGCCACCGCTG TGC CACCGGTCGCT-TCGGCGGC TTTCTGGACTGTCGG
     glcD2   1  41  63 2083720 .. 2083737 +  -2.6  -2.90496   CGACCAGCGCAAGTC             CGATGC CGGCGA GCAACG              TGGTTTCCGCCGGCG
      repC   4  68 406 2076022 .. 2076032 +  -6.8  -4.11216   GGAATGGGAATACCG                 TGGC TAC GCCA                 TTTTGAAGATGGCCG
       boa  12  61  14 2071057 .. 2071071 +  -4.2  -4.05714   AAGCTAAGATCAGTC               CGGAGA GCC TCTCCA               TTTCTCCTTCGCACT
 rrnAC2312   1  38 309 2060353 .. 2060378 +  -2.4  -2.70932   CTCGAAGCGACTCTC         GCGGTCACTC GTTGGA GACCGGCCGC          TCGTTGACGACCCCG
       cca   5  52 425 2048465 .. 2048478 +  -5.2  -3.22777   AGATATCACCGGTAC               CGGG GTAGAG CCCG                TCTTCGTGTATCGAG
 rrnAC2294   2  46  41 2041155 .. 2041165 +  -2.4  -3.39288   CAACAACCAACCCCC                 CGGC GTA GCCC                 TGTTGTTGGCCCATG
     phrH2   1  46 429 2033214 .. 2033227 +  -2.3   -3.4072   TAATATGGTAGAGAA               CGTCC AGAC GGAGG                TTATAGTCAACAGTC
     coaD1   2  42 353 2028079 .. 2028089 +  -2.4  -3.14564   TCGTTTCCCGGTTCG                 CGGC ATC GACG                 TTGCTCACCGGCTCA
      norB   3  43 -13 2023504 .. 2023528 +  -4.1  -2.79202   TCGCGGAGGGTGTGA          TGGGCGACGAC TGA GTTACCGCCCG          GTTTCGGCTGTGTGT
 rrnAC2266   7  58 329 2016914 .. 2016929 +  -6.1  -3.54543   TCGCGACAAACACGT              GGTCG GCCTCA CGACC               TTTCGCGGAGTGGAT
      gapB   6  52  73 2013916 .. 2013943 +  -5.4  -3.34013   CGAAAACGGCTCGGG        CGCCGGCGGAAT CGAA ATGCCACCGGGG         TTGATTCGGACCGTA
      gapB   6  52 288 2014131 .. 2014162 +  -3.7  -3.61398   ACGTGCCAAACTCCT      TGACGGTGGACTGG ACCGC CCACTC-GCCGTCG      TTGTTGCCGCGCACA
 rrnAC2255   6  51 380 2009233 .. 2009259 +  -6.5  -2.72977   CTTCTGCCAGATTCT        GGCG-CGCTTCG ATGA CGAGGCGGCGCG         TGATATCTATCGCAT
 rrnAC2246  12  62 213 2000744 .. 2000766 +  -9.8   -2.5474   CGTCACGTTCCTCCC           TGTCCCACGC AGC GCGTGGTGCA           ATCTTGTCCGTCGCA
 rrnAC2243   3  49 410 1997892 .. 1997907 +  -4.6  -3.30441   GCCGACCCCAACGGC              CAGCCC CTCA GGGATG               TTGTGGAGCGTGATC
 rrnAC2231   7  79   9 1988326 .. 1988342 + -10.1  -4.12188   ACTCTAGCCGCTCGC              TGTCCGC ACC GCGGACG              TTTTCGCCCTGATGA
 rrnAC2221   6  68 251 1978868 .. 1978884 + -10.1  -3.34398   CCAGCGTCGCGTGGC              CGGCGAC AGT GTCGTCG              TGTTTGGCAACGACG
 rrnAC2214   1  54 388 1974575 .. 1974587 +  -7.7  -2.87211   CGGCGCTACTGAGAC                GCTGT CGG ACAGC                TGTCTCGCGCCAGAT
     pepB2   9 100 241 1948836 .. 1948867 + -22.4  -2.59738   GAGCGAGCGGTTTCA      CTCCGAG-CGCGGCC GCA GGCCGCGACTCGGAG      GTCGTTTTTGTACTA
 rrnAC2173   4  57 223 1941671 .. 1941700 +  -8.5  -2.85668   ACAGCCAAAGGGCAG       CCCGATATCCGCGG CCG CCGCGGC-ATCGAG       TATCGTCTCACCGTC
 rrnAC2169   9  68  68 1937873 .. 1937930 +  -9.7  -3.25787   CCTCAGAAGTTCAGT CCGAAAGTGGACACGACGGCCG-CCTTG GCA CGTGGACGGCCGTCGCGTCAGGTATTGG TGTTGGTGTTGACTG
      mgsA   4  48 187 1934183 .. 1934207 +  -5.6  -3.02511   TAGGGGACGCCGAGT          TCGACGCCGC GCTCG GCGATGTCGG          TCTTGGACCACTCGA
      prp1   5  56 276 1925235 .. 1925253 +  -6.6  -3.30243   TGGTCGTCGATGGTG             TCGAGCCG CGC CGGGTCGG             TTGTGCGGCGTGCGT
 rrnAC2142  10  58 136 1915321 .. 1915337 +  -9.3  -2.54812   AACGCTTCAGCCGCC              GCCGCCG GGT CGTCGGC              CTTCGTAATCTCGGT
      tcmJ   7  50 194 1912517 .. 1912527 +  -6.8  -2.68823   GGAACTGGTCGATAG                 CGTC GCT GACG                 GTTGTGTCCGGCGAC
      tcmJ   7  50 353 1912676 .. 1912722 +  -5.6  -3.17212   CTTCGAGCGCCTCAC CGACGAGTGGGTAGCGGGTGTG TGG CGTTTCGGCGATCCGCTCGGCG TTGGTCGCATCGTCG
 rrnAC2113   5  75 328 1891797 .. 1891837 + -13.3  -2.57132   TCGAACGCGAGTTCA GGCGCGGTC-GGGTCCGT CAGGTC GTGGACCCGGACCCCGCC  GTTGTACCACGCCGA
       rli  13  60 433 1885049 .. 1885072 +  -3.6  -4.07885   TTCCAGCCCGAGGGT          GTGGCCGACC TCGT GGACGACCTC           TTTTCGAACCCGCTG
 rrnAC2088   1  50 180 1871193 .. 1871223 +  -5.4  -3.18274   AATCACGAGCAGCGG       TTCGTGGATAAGGA GGG TCCGTATCCAGGGG       TTCGCTTCCAGTCCC
       dhp   2  42 313 1866662 .. 1866674 +  -3.3  -3.04106   CGCGGCCAGGTCAGT                TACCG AGC CGGCA                CTTCTGTTTTATTGG
       dhp   2  42 452 1866801 .. 1866836 +  -2.3  -3.07236   AGTCGATTGACAGCA    CGACCACGGTCGTCC CAGTCA GGACGGCCAGCGACG     TGTTCGGATCGATTT
 rrnAC2076   6  61 396 1862048 .. 1862064 +  -9.4  -2.96695   CAGTGAACCGTACAT              TGCCGG AGCAG CCGGCA              TGATTTGCTCGGCCA
    rpl15E  10  63 199 1850519 .. 1850539 +    -4  -4.20354   GAACGCTCGCTTCGC           TCGC-GTGG ATGT CCACCGTGA            TTTTCGACTTCAGTT
 rrnAC2061   4  60  34 1847171 .. 1847184 +  -3.7  -4.12188   GGGAGAACGCCGTTT               CGGAG AGGT CGCCG                TTTTCGAGGTCGTCG
 rrnAC2053   6  64 -36 1843192 .. 1843212 + -10.4  -2.50113   GACCGGCCAGAGCGC            TCTCGGCG ACCAG CGCCGGGA            ATTCCTCAGGTGCTG
 rrnAC2050   8  86 208 1840867 .. 1840910 + -15.3  -3.23899   GGCCGGCGGCGTAGA TGGCCGCAGCGGCGAG-GCC GACGG GGCTCTTGCCGCTGTGGACG TTCGCTTCCTTCCCC
 rrnAC2045   8  59  57 1836430 .. 1836449 +  -9.2  -2.60496   TGGGGTGGGGACTGG            CGTCGGGG TCGG CTCCGGCG             GTGTTTCGGCCGGAG
    cdc48a   1  42 224 1818583 .. 1818601 +  -3.1  -2.93723   TTGGCTCCTCACTCA             TGTGCGT ATCAA ACGTACG             TATCGTTGGTGCGGC
 rrnAC2017   6  66 285 1808458 .. 1808474 +  -6.5  -3.89614   TATCCATACCGAGAA              CGACCTC GAA GAAGTCG              TTTGTCAACGTTCCC
 rrnAC2012   6  52 163 1805366 .. 1805411 +  -5.3  -3.31415   CCAGCCCGGTCCCGG TCGCCTTCCGCCGG-GCGGC CTGCATC GCCGCGTCGTCGTAGGGTGG TTCGATTTGCTGCTC
 rrnAC2012   6  52 439 1805642 .. 1805673 +  -6.4  -3.14132   TGGCGACGCGGGCGA      ACTCCCGGACTGCG ACCT CGGGGTCGGGGAGG       TTGATGAGCAGCGCC
     ftsZ3   3  91 207 1799482 .. 1799517 +  -9.6  -4.72272   GTCGGTGTCGCTGTT    CTCGCCGCCGTAGGTG TCGG CGGCTAACGCGGCGAG     TTTTTCGTAGCCGGC
 rrnAC1996   8  71 216 1791232 .. 1791257 +  -7.5  -4.14392   GACAGGTCCGTTTTG         GCGCGTCTCGAC GCA GTCGTGGC-CGC         TTTTCCAGGTTCGAC
      hbd2   3  50 230 1778778 .. 1778799 +  -6.6  -2.52516   TGTCGATGGCGTCCT           GTG-TCGCC CGGGC GGCGAACAC           CTTGCTCATCGACAC
      aacC   7  56 414 1771851 .. 1771870 +  -6.4  -3.44146   GAACCTCACCGGGGA            CGTTGTCCG CCT CGG-CAGCG            TTGATTGTCGCCGCC
     glcD1   4  63 268 1763987 .. 1763997 +    -4   -4.2354   CATCTCTTTTCTCGG                 GATT TGA AATC                 TTATTTTGAGCTTTA
      lpg1  11  50  95 1748722 .. 1748736 +  -2.8  -3.65902   GCTCCAGCCCTGTCA               CGGA CGTCGTA TCCG               TTTGCGTCCGATAGG
 rrnAC1944   6  50 210 1734131 .. 1734167 +  -3.5  -3.39286   GTCGGCGGTGCAGTC    CCCGAACTGGCGGTCCG GCC CCGACGGACAATTCGCG    TCTTTCCACTGCTGT
 rrnAC1944   6  50 232 1734153 .. 1734169 +    -3  -3.63336   TGGCGGTCCGGCCCC             GACG-GA CAAT TCGCGTC              TTTCCACTGCTGTGT
 rrnAC1940   6  68 442 1730610 .. 1730628 + -10.4  -3.10344   CATGAAAATCAGGGC             TGTTACAG GCC CTGTAACA             TATGTTGGCTCCCGA
     trzA2   4  47 401 1720481 .. 1720497 +  -4.4  -3.15544   CGACCGCTTCGTCGG             CCAC-CG AGAG CGCGTGG              TTGGTCACCGTCGCA
 rrnAC1921   6  63 404 1715070 .. 1715084 +  -9.2  -3.09015   TTCGGCCGCTTGACC               GCGGCG GCC CGTCGC               TTGGCTCGGTGTGAC
 rrnAC1915   7  77 -12 1710866 .. 1710899 +  -8.1  -4.25104   GCTGGGCGTCGACCG     GCTCTGGGC-CTAGAG ACC CTCGATAGCCCGGAGC     TTTTGCTCGACAGGC
       tas   5  56 345 1701384 .. 1701394 +  -6.8  -3.26947   CCCGTCCGACCGACT                 CGAC ATG GTCG                 TTAATGTACCCGTTG
 rrnAC1898   4  68   9 1694253 .. 1694297 +  -9.8  -3.36073   TGAGTGAGCACCGTT CGGACTGTCGGCCGAGTGGG TGACT CGCACACGGTCTGCTGTCCG TCTTTCGAGAATGTC
      gbp5   8  71 317 1686834 .. 1686856 +  -8.4  -3.90112   ACCCCTCTAGATGGC           TGGCCTGC TCGAACT GCAGGCCG           TTTGCTTCACAGAGC
     minD6   9  68 259 1681078 .. 1681090 +  -6.9  -4.13014   AACGTCTCGGCGGAG                CCGGT GTA GCCGG                TTTTGACGATGTCCG
 rrnAC1838   9  60 346 1642431 .. 1642462 +  -9.4  -2.86271   GCGCCCGTTCGCCGC      CGGAGAGCTGTTCGG GCT CC-AGCGGCTCGCCG      TCCTTCTGGTACACC
 rrnAC1823   3  46 380 1623614 .. 1623636 +  -3.4  -3.28712   CGAAGCCGCGGTCCT           CGTAGAAG CTGTTGC CTTCGACG           TTGTCGGCCAGCACG
     cctA3   6  53 349 1617801 .. 1617813 +  -6.9  -3.02043   GATAGTCGCTGTAAT                CGTCG CGT CGGCG                TCTTGGCAGGCCGTT
 rrnAC1808   4  63 125 1611200 .. 1611212 +  -7.7  -3.55444   CTTCCGTCAGTTCTC                GAACG GCG CGTTC                TTTGAGCGCTGCAGC
      gntR   4  44 204 1608254 .. 1608269 +  -2.6  -3.36452   TCGAGTAGCCCGCTT              CGA-ACA CTG TGTTTCG              TTCGTCTTCGGGGAT
      hutH   4  55 420 1593581 .. 1593611 +  -3.9  -3.71284   GCGCCTTCGAGTTCG       GTGAGCAGCTGAT TGACC AACTGTTGCTCGC       TTGTGTTCATCGAGC
      aknG   5  64 246 1582936 .. 1582978 +  -5.3  -4.08058   CTTCGACCTCGTTTT CTAGCACTTCCCGG-GGCGG TGCG CCGCCGCCGAGCAGGGCGTG TTTCTGCTGTTCCTT
 rrnAC1771   7  65  78 1577809 .. 1577841 +  -9.8  -2.90496   CGGCCGACTCGTAGT     C-GTCGAAGGCGTCG ATTT CGACGCCCTCGTCAG      TGATTTCGGCGAGGA
 rrnAC1756   3  73 180 1566750 .. 1566774 + -12.1  -2.95884   ATCTCGGTCGTGACC          TCGCCCAGTCG GTT CGGCTGTGCGA          TCTCTAGGTTCGTGC
      rfcB   4  61 -32 1556649 .. 1556664 +  -4.6  -4.04922   GCCGCCGAAGACGAC              GACCAG CAGT CCGGTC               TTTCTGACTTTATGT
      mvaS   2  66 433 1553682 .. 1553693 +  -5.8  -4.10925   AAGAGATCGCATTCA                CGAC AACA GTCG                 TTTTCCAGAATGTGT
      rimI   7  61 112 1534819 .. 1534840 +  -4.3  -4.08945   AGGAGCTTCTGCGAG           CAGTCGGCA TCGA TGACGACAG            TTTTGGGAACGTCCT
      rimI   7  61 324 1535031 .. 1535052 +  -5.7  -3.80625   CTCCTCGTCGGTCGT           GGCATCCGC CACA GCGGTTGCG            TTTGAGTTGTCCACG
 rrnAC1712   5  52  20 1530229 .. 1530251 +  -5.4  -3.30159   CTTACTCACCTTCGA           CGCCGGTGAC TGC GTAGCCAGCG           TTCTCGACCGCTTCG
     moeA1   5  59 140 1525362 .. 1525384 +  -7.6  -3.29144   CTGACGGATTGTCTC           CAGCCAGCAC ACC GTGGTGGCCG           TTGTACCAGACATCC
      hat6   6  54 341 1521494 .. 1521534 +  -5.4  -3.53811   ATGTCGGCCTGTACG CGGAAGTCCTCCCGCTCGAC TCT GTCGAG-GGC-GGACTCCAG TTTCGGCGGGATACG
     moxR2   3  57 144 1518717 .. 1518729 +  -7.7  -3.05463   GATAGCTGTCCCGCG                GACGA GGT TCGTC                TTCCCTAGCCCGAGT
 rrnAC1689   7  64 320 1511239 .. 1511273 +  -3.3  -4.45544   TCGGCAGCGTTCATC     GCGGCATCGACCGGC CCGGA GCCGACTGCTGCCTC     TTTTCGTTCCTCGCC
 rrnAC1681   3  44 -30 1504064 .. 1504080 +  -3.5  -3.02511   TGCCCTTGCCGCACG              GGCCGCC GTC GACGACC              TGTTCGAAGAATAGG
 rrnAC1670   2  52  99 1498275 .. 1498291 +  -4.4   -3.4072   GTTCGCGGTCGCCGG             CCGTCGT GACG ACG-CGG              TTCTCCTGCACGCTG
 rrnAC1666   5  52  13 1496596 .. 1496608 +  -4.8  -3.42663   TAACGCTTGGCTGCC                GCGA CGCTT TCGC                TATTTCACTGCTGCT
      aspS   7  70 -32 1488530 .. 1488588 + -12.3  -2.57132   CGGGAAGCGGTGTTG TTCCCGCGAGACCGGCAGCGTCTGTCGCC GTA GGCGAC-GACGC-GACTGCCGAGCGGGAG GTTGTGAGGCGAGCG
      pcrB   8  71  36 1481446 .. 1481461 +  -8.2  -3.91027   GCAGCCGACCGACGA              CGCCGC CGGG GTGGCG               TTTCGTGTCTACTTC
      topA   8  62 341 1479755 .. 1479765 +  -8.2  -3.28712   GGAGCGTCGTCCCCG                 CGGC GTC GCCG                 TTGTCGCAGCCGCCG
      gatB   3  54 209 1474237 .. 1474274 +  -4.8  -3.61517   ACGGGGTAAGTCATC   GTGACGGAGTTCAG TTTCAGTACT CTGAGCGCCGACAC    TTCTTGGCAGAAAGT
 rrnAC1636   0 NONE
 rrnAC1628  11  59 265 1460119 .. 1460135 +  -7.9  -3.29325   GCTGTTTGATCGTTC              GCTCCTG TCT CTGGAGC              TGTTCGTTCTGAGCC
      nrdA  10  53 110 1454142 .. 1454156 +  -3.4  -3.73224   CCGTCACGTCGTACA               CGCCGG TAA TCGTCG               TTTCCTCGACAGTCG
 rrnAC1617   3  46 370 1447336 .. 1447347 +  -3.6  -3.14344   GATGCCGACGATACG                GCCG GCCT TGGC                 TTCGTCAACCCGGTG
 rrnAC1586   5  62  63 1425430 .. 1425440 +  -8.2  -3.29511   GTGTGAGACGTTCTC                 CCCG AGG CGGG                 TTCTCCGACGCTACC
 rrnAC1581   6 100 448 1417507 .. 1417541 +   -20  -3.07299   CAACGTGGACGGCGC     GGGGAGGATCGGCCTC AGT GTGACCGATCCTCCCC     ATTATTTATCGTATC
     galE8   4  56  87 1408323 .. 1408352 +  -6.4   -3.5365   TTCAATGGACATCTG       GCATCACCACCT TTTTTC AGGTGGTGCTAC        TTCTGTCCAATTTGA
 rrnAC1563   4  53 167 1396558 .. 1396573 +  -3.2  -3.75832   TTGACTACGTCCGCC              TCGGGA CACA TCGCGA               TTTGGATCTCATTTT
 rrnAC1549  10  63 339 1381349 .. 1381363 +   -10  -2.85668   GATCAGGCCCCGTTC               CTCGAG TGA CTCGAG               TGTCGTCTCGACCTC
      radB  11  95 197 1367058 .. 1367089 + -19.6  -2.54617   GTGAGCGCGGTTTCA      CTCCGAG-CGCGTTC GTA GAACGCGACTCGGAG      GTCGTTTTTAGCGTA
 rrnAC1525  12  63 270 1359181 .. 1359201 +  -9.7  -2.87132   GCCCCATCGGTATCT            CCTCGCTGT TGT ACAGCGAGA            TCTGTCCGCAGACGG
 rrnAC1521  10  61 101 1356754 .. 1356765 +  -5.8  -3.73224   GTCCATGATCGTATG                GACG ACGT CGTC                 TTTCGTACACGGTGC
 rrnAC1516   2  56 461 1352381 .. 1352401 +  -7.5  -3.02043   CGGGGTCGAACGCCT            CGACATCGT CGA GCGATGCCG            TGTTCCGGACGACTT
      tatD   5  54 410 1343057 .. 1343067 +  -2.4  -3.99062   GCGGCGCGCTTGAGT                 GCCG TCT CGAC                 TTTCTCGTCGATGTT
      htlD   7  56 203 1330852 .. 1330866 +  -2.8  -3.92075   GCCCGTCGTCAGCGA               CCGT GATAGAG ACGG               TTTGTCGGTCCACCT
     kinA8   9  67 240 1327538 .. 1327550 + -10.5  -2.93073   TGCCAGTACACCCAG                CCGGC GGG GCCGG                TCATTGTTGCGGCGG
 rrnAC1480   7  54 171 1321192 .. 1321215 +  -2.2  -3.87318   GGTGATGGCGATCGG          GCGGTCCAGC GCGA GCTGGTACAC           TTTCATGTAGTCGTT
     doxD5   3  53 361 1312020 .. 1312035 +  -7.6  -2.68942   CCGAACAGGCACCGG              TCGATG CGGA CATCGA               GTTCTGTACGGGGGT
 rrnAC1465   3  48 306 1306080 .. 1306093 +  -3.7  -3.25823   GACACACCGCTCGTT               CGAGG GTGC CCACG                TTCCTGTCACGAGGA
 rrnAC1460   3  49 350 1302750 .. 1302764 +  -4.3  -3.28791   AAGCAGGCAGATGTT               GGTTA ATCTC TAACC               TTGTGGAAAGCGCAT
     recJ3   9  74 469 1284672 .. 1284687 + -11.8  -3.05844   GCAGCCCGGCGGAGC              GCCCGC AAAA GCGGGC               TGTTCCAGTCCCCGA
 rrnAC1436   8  58 201 1280732 .. 1280763 +  -6.4  -3.69323   CGTCGAGACGGTCCG      CGACGAGGGCCTGC TGGA GCGGGTTCTCGGGG       TTTCCCTCGTCGTCG
    rps3AE   3  65 209 1274129 .. 1274141 +  -4.7  -4.27316   CTACTCGCCGCTCGC                CGCCG TAT CGGGG                TTTTCGGTTACGACG
 rrnAC1423   6  67  -3 1267534 .. 1267558 + -11.5  -2.51738   AGTCGAGATTGACCA          GTGACCAGC CCTACCC GCTGGTCAC          GTTGATCCGGTTCTT
      dph5   2  68  47 1249676 .. 1249696 +  -6.7  -4.18058   TCACCGGGCGTCGCA            GGACCCGAC TCC GACTGGTCC            TTTTCGAATGTCGTT
      adh4   3  51  88 1246486 .. 1246498 +  -2.6  -3.83205   TACCGACCGTCCGCG                CGGG TCTGC TCCG                TTTCGTCTGCCAGAT
 rrnAC1395   9  66 253 1241426 .. 1241436 +  -6.8  -3.91897   ATTTCGATAGAGAGT                 TCCG TGT CGGA                 TTTGTCGATAACGCG
      purL   9  75  17 1236314 .. 1236355 + -13.3  -2.53995   AACAATTGGAACGAT TTACACAC-CGATCGCAG TGCCGTC CTGCGATTGGGTGTGTAA TGACTTGCAATGGCT
     gluTR   4  46 286 1231763 .. 1231782 +  -2.1  -3.39216   GAATCGACTCGCCTG            CATCGAG CGTCAA CTGGATG             GTTTTTGGCTCCCCG
 rrnAC1374   8  71  23 1223822 .. 1223834 +  -4.7  -4.59773   CCCGTCCCGGTTGAC                CGGGC CGA GCCAG                TTTTTACAACTGGAC
      ccmB   8  66 342 1218792 .. 1218823 +  -5.8  -4.15106   CCCGCGGCGAGTACA      CGTCTG-TCGGCG GGGCCGA CGCCGGTCCGACG      TTTTCCCCGTTGGTG
     mutT5   7  58 370 1211167 .. 1211179 +  -9.1  -2.53119   CGCGGACGGTGTCGG                CCTCG ACG CGAGG                GTCTTCTGGAGCCTT
     gtr-5   4  53 395 1206422 .. 1206432 +  -3.2  -3.78775   GCGTTCGGCCCGTCC                 CTCT GGC GGAG                 TTTGCTCGTCGGGCG
     kinA1   6  54  23 1200447 .. 1200459 +  -6.2  -3.29829   GCTTTGTATTTGCTG                GCGC TTCGT GCGC                TTCTAACCCCATCTA
 rrnAC1337   6  52 -23 1190340 .. 1190351 +  -5.8  -3.16564   CTGTTCCTGCTGGCT                CTGG GCGT CCAG                 TTCCTCGCGTAACCG
 rrnAC1337   6  52 164 1190527 .. 1190539 +  -6.3  -3.19255   TTGCACTGTCGATTT                TTCAG AGC CTGAA                TTAGGTCTATATTAG
 rrnAC1328   5  54 369 1181519 .. 1181557 +  -4.5  -3.59738   TTCGTGGGGCAACAC  CGGCGGT-CGCGGGCC GACAAGCA GGTCCGTGTACTCCCG   TTTGAGGGTGTCCTG
     epf2a   5  51 367 1171125 .. 1171135 +  -6.8  -2.79968   ATCAGCACCGACCCG                 CGGA CTG TCCG                 GTTTCCGATTGCGTC
      adh9  14  95  88 1163814 .. 1163845 + -19.6  -2.54617   GCGAACGCGGTTTCA      CTCCGAG-CGCGTTC GCA GAACGCGACTCGGAG      GTCGTTTTTAGCGTA
 rrnAC1288   1  39   8 1152433 .. 1152453 +  -2.3  -2.78463   ACCGCTAGTCCCCAG            CGGCCGTGG TGC CCCCGCCAG            TCTCCTCACGCACCT
 rrnAC1277   4  58  57 1140985 .. 1141001 +    -3  -4.09963   GAAAACAGGGTTCGG             GACG-CT TACG AGTCGTC              TTGTTCTTCTTGGCC
 rrnAC1263   8  89  31 1131458 .. 1131480 + -11.2  -4.27316   GTCAGTCCGAGACAA           CGACGAGCGT TCG GCGCTCGCCG           TTTTCAGTTGCCACG
 rrnAC1243   5  54  -8 1110212 .. 1110224 +  -2.6  -3.86897   GCGGCGCTGATGACT                GCTG CATAA CGGC                TTTCTCACCGCTCAG
 rrnAC1240  10  69 333 1107878 .. 1107896 +   -11  -2.74263   GTTTCCACCGGACGC             CGACCAGT TGA GCTGGTCG             ATTTCCCAATGGACT
 rrnAC1235   3  46 121 1101877 .. 1101894 +  -4.9  -3.02043   AACACCGTCCCTGAT             GAG-TTGC TCA GCAAACTC             TCTTGCCGCGAGGTT
 rrnAC1235   3  46 198 1101954 .. 1101970 +  -4.4  -3.04144   TTCCCTCCTCGTGGG             CGAG-GC GGCG GCACTCG              TCTTCCGCGTCCGGG
 rrnAC1228   4  50 360 1096007 .. 1096031 +  -5.6  -3.19175   ACCGCTCGGCGTGCT          CGCGGCGAAG TTACT CTTCGGCGCC          TTCGATCTCTTCGAC
 rrnAC1223   7  73 185 1091638 .. 1091654 +    -5  -4.57073   CCCTCGACGACCGAC              GGGCGC TCGAC GCGGCC              TTTTTCGACAACCTC
 rrnAC1209   7  64  -7 1075977 .. 1075991 +  -5.6   -4.1523   GGGAGCGACGCGACG               CGCAGT AGG ACGGCG               TTATTTCTCGTTCGG
 rrnAC1183   8  78 415 1058622 .. 1058634 +  -4.7  -4.77438   CGCCGCCCAGACGTT                CGTCG CGT CGCCG                TTTTTCGTCGTCACT
     mutT1   5  57  31 1054655 .. 1054683 +  -7.4  -3.14344   TCGATTACTCCGGCC       CGAACGACTGCCCG TCG CGGGC-GTCGG-CG       TTCATCCGGCGGATG
 rrnAC1172   5  71   9 1049320 .. 1049335 + -11.8   -2.8511   GGGATAACGCGACGC              CGCGGC GTCA GCCGCG               TGTACTGATGTCGTC
 rrnAC1168   8  66 170 1045231 .. 1045251 +  -9.7  -3.21099   CGTGTCGTCGGTCAT            CGGGAGC ACGAGCC GCTCCCG            TTCGTAGTCCGGCAG
 rrnAC1155   7  63 147 1032057 .. 1032072 +  -6.8  -3.78778   CATCCACGCTTCGTC              GGTTGC TGAA GCAGCC               TTATTCGTATCGTCG
     mutS3   7  58 321 1022953 .. 1022963 +  -8.2  -3.02043   GTACTCGTAGGCGGC                 GCGG TTC CCGC                 TGTTCGGCAGGCGTT
     yprA4   5  54 427 1018397 .. 1018412 +  -5.4  -3.53444   ACCGCCATCGAGATA              TCGAGG CCAG TCTCGA               TTTCAACGGCCGTCG
 rrnAC1130   2  47 292 1009164 .. 1009189 +  -4.6  -3.13299   CGACCCGGTCCTGCC         CGGCGGCGATG ACGTA CG-CGCCGGCG         TCTTCCATCTCCTCG
    eif2B2  10  85 357 1005563 .. 1005618 + -14.6  -3.53091   CTCTGTGTGACCTTC TCGTTGGTCAGCAACGCGGCGGCG TAGACGGC CGCAGCGGCGATGCCGACCGGCGA TTTGCCGGAGAGCAT
 rrnAC1111   9  50 126  996069 ..  996110 +  -3.5  -3.44146   CGGAATGAGTTCGAT GTCGTACGCCTCGACCTCCG GGC CGGTCTTCGAGCCGT-CGTC TTCCTTCTCGACGGG
 rrnAC1105   3  77 427  990215 ..  990229 + -11.4  -3.59979   GACGTAGTTGACCAT               CACCCG GAG CGGGTG               TTTGGCGTCCGGCCA
     sdhA1   9  59  44  984430 ..  984467 +  -9.2  -2.66711   TTCTGCGAATTTCAG  GGCG-CGCCGACGAGGAC GAAC GTGCTC-TCGGTGTCGCC   GTTGTGGATTGTCCG
 rrnAC1079   7  59 260  966719 ..  966743 +  -7.2  -3.24329   TCGTCGATATCTTCG         TGGT-GATCCG ATGT CGGGTCGACCA          TCTTAGTTGGGAATG
      stbB   9  58 116  940985 ..  940996 +  -5.8  -3.54424   TTCCGCGTCATAGAA                GCTG ATTG CAGC                 TTTCGCGAGATAGAG
 rrnAC1045   4  70 189  931838 ..  931854 + -10.1  -3.52204   TTTGTATTCTGAGTT              CCGACTG TAC CGGTCGG              TTCGTTTCCGGATCA
 rrnAC1038  10  79 212  923213 ..  923224 +  -7.2  -4.60797   GCCTCATATATCGAC                CCGC CTTC GCGG                 TTTTCTCTGTACCAG
 rrnAC1033   5  52 270  917130 ..  917140 +    -4  -3.55842   TAGTCCCCCATTGTA                 TGTA CCT TACA                 TTGTCATGTTATCTG
 rrnAC1024  15  71 176  904824 ..  904849 +  -8.9  -3.70674   TGTTCATAATGAGAC         GATGGCGCAAC ACCG GGAGCGCCATC          TCTTTTACGTCGTCC
      lpg2   0 NONE
 rrnAC1012   4  55 271  888181 ..  888192 +  -3.6   -3.7821   CCAGAGGGCCCAGAT                GTCG TGGG CGGC                 TTGTGTTATCCTGCT
 rrnAC1002   1  46 250  881262 ..  881274 +  -2.6  -3.39018   AGCCGTAATGATGAA                CTCG TTGGC CGGG                TGTTTCGGATAGTAC
 rrnAC0994   6  47  96  872560 ..  872580 +  -4.5  -3.12999   ATTCGCCGTCGAGGC            CGGGGTCCG ACG CGAGCGCCG            TTGCATCTGCCGTCC
 rrnAC0985   4  49 352  862425 ..  862438 +  -4.5  -3.34398   CGTTCGTCAGGCTCG               TGACG CTGT CGTCG                TCTTTCGCCGCGCGA
      htr8   8  63 466  856465 ..  856484 +  -9.2  -3.21218   CGGTCCAGTCGAGGT            CGGCTTCG TTGA CGGGGCCG             TTGCTCATGCCCGGT
 rrnAC0963   3  46 468  839034 ..  839080 +  -4.9   -3.0263   CGTCGAGACGAGGTC GCCGACGCGCTGGATGAGGTCG GCGG CGCTCTCGGCC-GCGCGCTGGA TCTTGCCGGCGTACT
 rrnAC0957   5  50 474  831992 ..  832004 +  -5.5  -3.10164   GAGAGCCCAAGCGCG                TCCTC GAC GGGGA                TTCGCTCGTCCATAC
       hel   1  41  63  828964 ..  828974 +  -2.4  -2.99842   GTGCGGTGAGCCGGT                 CCCG TAG CGTG                 TCTCTGAGTTCTTTT
 rrnAC0938   4  42 368  811398 ..  811410 +  -3.3  -3.01712   GCACGCCATCGCTTC                CTCTG CCT CCGAG                TCTTGGCCGGCGACG
 rrnAC0930   5  58 318  805610 ..  805620 +  -6.8  -3.40299   CGTAGTCGACGACAT                 CCTC GGT GAGG                 TTGTCCATGTCGTAG
 rrnAC0911   7  70 381  787301 ..  787317 +  -5.1  -4.41348   GCCGGTCGCCGCTAA              CGACG TCGGCCC CGTCG              TTTATTTCCGCGAGG
 rrnAC0900   9  75 178  776484 ..  776503 + -11.4  -3.40299   AGGTGAGCGCTGATC            GCAGCGGT GATA GCCGCTGC             TTCTGCCTGTGATGC
     cpdB2   6  53  31  772202 ..  772219 +  -2.7  -3.72893   GCGGTAGCCGTCCCA             GT-CCTGA CTC TCGGGCAC             TTTGATACCCGCGTC
 rrnAC0886   9  70  32  764352 ..  764367 + -11.8  -2.62983   ACAAAGGGGATAGAA              CGGGGG CAAA CCCCCG               TCGTGTGACACTACG
 rrnAC0886   9  70 323  764643 ..  764679 +  -2.9  -4.82901   GACTCTGTCTATCGT   CGTCCGCGTGTCTGAC TGGACT GACAG-CACTGGGACG    TTTTTCTCAGCCGCC
      htlD  11  65 -33  735343 ..  735361 +  -2.4  -4.56607   TGGTGGCACACGCTT             CGAGAT TACCGGC GTCTCG             TTTTGTGATTCGTAG
      ech1   7  54 180  726686 ..  726717 +  -7.3  -2.82623   AGTACGTGTTGTGCC      CCTCATACACCGT CTCCTC ACGCTGGATGAGG       TCCTTCTCGAACAGG
      menF   7  83 163  722518 ..  722528 +  -4.6  -5.09426   CTCACCTCGACGAGC                 GGTC GGC GGCC                 TTTTTTGCGCTTGGA
 rrnAC0834   5  70 160  720284 ..  720314 +  -5.4  -4.39571   GTCGCCAGCGAGTTC       CCAAGTACGAACAC GGC GTGTTTGTGCTCGC       TTTTCGATTTGTGGA
    livF-4   6  48 378  715147 ..  715165 +  -3.7  -3.29511   ACCTGAATCGACGTT             TCGGAGC TGGCC GCCCCGG             TTATCGACGGATAGC
       tnp   2  53  28  705099 ..  705115 +  -7.9  -2.70932   CTCGGGGCTTGACCC              CGAGGCG GTT CACCTCG              TGCTTGAGGGCGACA
    cdc48c   4  63 247  699246 ..  699257 +  -7.2  -3.60296   CACACGCAAAAAAGG                CCCG GTGT CGGG                 TTTCGGCTACGCGTC
 rrnAC0800   4  61 432  693275 ..  693294 +  -3.5  -4.15044   TCGTCAACACCGGAT            CGATGGC CGTTGC GCTGTCG             TTTCTTGGAAACAAC
 rrnAC0795   7  50  52  688936 ..  688967 +  -6.5  -2.61216   CAACATGTCTCGCCA      CGCGCCGTCGAGA TACCAC TCCTGACGGTGTG       TCCCTTCCTTCGTGA
      acdF   7  48 303  676070 ..  676080 +  -3.2  -3.40403   GTTGCATGGCTGTGC                 CATC AGC GGTG                 TTCTCGTCGACGAGG
 rrnAC0769   9  58 245  664980 ..  664996 +  -9.4  -2.52023   CTGCCTGGTGCATCA              GCAGGC GAGCG GCCTGC              GTCTTCGTGTCCATG
       cat   7  65  32  656648 ..  656663 +  -2.5  -4.63486   ACGTGGCCCTGTTCT              TTCGC CCCCTC GCGGA               TTTTCTTCGACCGCT
     trkH3   6  57 311  651953 ..  651971 +  -7.4  -3.14132   CATCAGGCGTCAACT             GTGGCAGT TCC GCTGCTAC             TTCATCCGGGAGCCC
     icfA1  11  62 421  648052 ..  648066 +   -10  -2.63631   CAGGTCGCCCCGGGT               CGCTTG TCC CAAGCG               TCCTGTACAGCTTCG
 rrnAC0743   3  48  87  640269 ..  640281 +  -3.3  -3.42996   TTCAGTGAGTTCCAG                CAGTG TAT CTCTG                TTGTCATCGCTGGTA
 rrnAC0728   1  46 314  630788 ..  630823 +  -3.2  -3.30159   AGCGGCGACCTACAG    CGGGGTGTCGCCGACAA AAT TTG-CTACGGCACTTCG    TTCTCGCGGAATTCA
      phr1   3  50 427  625690 ..  625713 +  -5.2  -3.14564   CGGCGTTGGCGGGTG          GTACTGTGTC AGGG GCCACAGCAC           TTCGTACGACCGTCC
 rrnAC0695   2  52 373  602980 ..  603002 +  -6.3  -3.14468   TTGTACACTTCTAGC          GCGT-CGATG ATGT CGTCGTACGC           TTCGATGTCGTCCAG
     citE1   5  78   1  600161 ..  600172 +  -5.8  -4.83615   CTGATTTTTGGCTAA                GCTG GCAA CAGC                 TTTTTATCCGAAGTA
     yusZ4   4  47  95  588426 ..  588466 +  -4.7  -3.20573   GCGGCACACGGCGTA CGTCGTGGCCGCGG-AACA TGTCC TGTGACCG-GGCCAGGGCG TCTTGCTGTACCTGC
 rrnAC0667   8  49 375  579319 ..  579345 +  -5.8  -2.78384   GGTCGTCATCGGCCT        CGGCGT-CCCG GTCCAG CGCGTACGCCG         TGTCGTAGCCACACA
 rrnAC0663   7  49  79  575390 ..  575409 +  -5.7  -2.87931   ACGGCCAGCCTGAAC            GTCGGGA CGGTCT TCTCGAC             TGTCTCCACGATACC
 rrnAC0658   6  48   6  571447 ..  571466 +  -5.7  -2.54896   GGCACCGTAGCGTAT            TCAGCCG CTCAGT TGGCTGA             TCGCTTCAGTGACGA
 rrnAC0658   6  48 152  571593 ..  571621 +  -5.9  -2.52464   TTCCGCCGTGGTTCT        GGACGCGGTCCAT CAG GTAGGTTGCGTCC        TCGCTTCCGCCGAGG
 rrnAC0654   6  70 126  568058 ..  568073 + -10.4  -3.26319   TGACGCCCTCTTCTT              CCTCGC CGTC GCGAGG               TTCCTCTGCAACGTT
      acs1   1  62   4  564314 ..  564338 +  -8.6  -3.34043   GAGGCGTCGTAGTCA         GCCG-CCGACGG CGT CC-TCGGTCGGC         TTCTCCAGTCGTAGC
 rrnAC0640   2  50 401  556465 ..  556494 +  -3.3  -3.58343   GTAGACGCTCTCGAT       GACCGCGTCCTCG TCGT CGATACCGCGGGC        TTTCCCGCTGGTCCA
      nudB  10  47 155  552022 ..  552036 +  -5.6  -2.87132   GACCGTCTCTAGCGC               GGCGGC GAT GTCGTC               TGTCTCCAGAGCCAC
    msbA-1   9  51 294  545253 ..  545266 +  -6.7  -2.72839   CCAGTGTTCCTGTCG               CGTTC GTAG GAACG                TCATTCCCAGTCCTT
 rrnAC0620   2  54 118  539772 ..  539784 +  -5.5  -3.53224   TCGGAAAGCTGTCGC                CGCCA CTG TGGTG                TTTCGAGGAGGAGTC
 rrnAC0590   1  44 369  520720 ..  520736 +  -3.7  -3.03792   TTTGCCAACTAATTC              CTCAAGA CGT TCTTGAA              ATTTATATCGGTCGT
     phrH1   4  53 144  516952 ..  516978 +    -3  -3.72695   GGGACATATTCGGGA        GCGGTGT-CTG ATGCTA CAGTACACCGG         TTTCGTCGCGCCCAT
 rrnAC0579   4  59  30  514588 ..  514606 +  -5.2  -3.78329   CATTGATTGCCTGTT             TGAACGAC TCC GTCGCTCG             TTTCGCTTCGTGAAA
      htlD   8  54  99  510796 ..  510815 +  -7.8  -2.73875   ACGCCTCGTCGAAGA            CGGTGTCG CCCT CGACAACG             TGCTCTTCGACAGCG
      htlD   8  54 445  511142 ..  511166 +  -6.4  -3.28924   GTTCTCGATAAGCCG         TCGCT-CCTCG GTGA CGCGGTAGCGA          TTCTCGCCCACGGTG
      gpdC   6  52 468  494108 ..  494125 +  -6.3  -3.14527   CCAGAGATTCTCACA             CG-GTTCG GTT CGAACGCG             TCTTCGTCAGGCTTG
      glcK   3  56 388  482736 ..  482756 +  -6.7  -3.29511   CTGTGTGATCCGGTC            CTGGCCCCG TTC CTCGGCCAG            TTCTGCAGCGATAAA
 rrnAC0541   5  53 179  475607 ..  475635 +  -7.3  -2.71712   CATCCGCTCGTCACG        TCCGTTCCTCGCA GGA TGCGGCGACCGGG        ATTTGAACCCGGGCC
 rrnAC0525   1  51 -27  463217 ..  463227 +  -2.4  -3.86524   GCTCGCGCTGAAGTG                 CGCG GAC CACG                 TTTCTGAACGACTCT
 rrnAC0519   6  61  40  457711 ..  457729 +  -5.9  -3.78034   TCGCTCCCGCACCCA             CAGCCCC TGACT GGGCCTG             TTGTTCCTGTCCATC
 rrnAC0498   3  49 428  438897 ..  438915 +  -5.8  -2.78816   CAGGCGACCGGGAGC             CCGGCGAC GGC GGCGGCGG             TCTCGTCGAACGTGA
     top6A   4  54 278  408834 ..  408855 +  -6.5  -3.17146   TCCATCTCTGTTCGC           CGTCGCTAC TGTC GTAGCTGCG            TATCTTGTCACCGCC
      arg1  10  74 397  400727 ..  400760 + -11.7   -3.2794   GTCGGTGACGGCTTT     GGCCGTCGACACGCGA CCG TTGCG-GTCGTCGGTC     TTGATGTCGATGAGG
      udp2  12 100 128  396340 ..  396360 + -18.3  -3.80625   GTAGGAGACAGCATA            CCGCTCGCC AGT GGCGAGCGG            TTTCACTTCTCGCGA
      purM   3  56  35  390020 ..  390030 +  -5.4  -3.54935   GAAGCCGATCAGGCG                 GACA GGA TGTC                 TTTGCCGGCGGTTTC
       tot   7  91   9  384689 ..  384716 + -14.2  -3.84825   CGCATAGCGGAGTCC        CAG-CGGTCGGTC GCT GGCCGACCGCCTG        TTTGATCTACCTGAG
      yidJ   8  81 455  380105 ..  380138 +  -4.5   -5.1356   TGATGTCGTCGGGGA     GTTGTGTGGCAACTG CAGC CAGTTCCCGGACACC      TTTTTCTTCGTCGAG
     trmB2   6  53  21  370946 ..  370961 +  -7.6  -2.62396   CCCAACAATATCGTC              GTACAG TGCG CTGTAC               TGCTGTGCGACGGTC
 rrnAC0414   3  59 442  366140 ..  366161 +  -4.3  -3.91084   CAGACCTCCCGCTCT           GCGCTGGCA ACGA TGACACCGC            TTTCGTTGACGCTCG
      fbr3   7  71  70  358425 ..  358444 +  -4.2  -4.56597   GCGAAATGACTGCAA            CGGCGATGC CGA GCAGC-CCG            TTTTTCGCAAGCACG
     nosY1  11  75 168  350786 ..  350824 + -13.1  -3.14344   CGACCCCGTAACGGT   GAGGTAGACGCCGAGGC CGGTC GCCGCGATGTCTGCCTC   TTCCTCGCCGCCCTC
      ssrA   4  72 110  333035 ..  333049 +  -5.7  -4.35742   TGCTTCGGATTTATG               CAGTC TCAAT GACTG               TTTTGCTAATTGCAT
     serA4   2  48 460  320840 ..  320868 +  -2.1  -3.63569   GAAAAACCGCACTCG        GCGAGGCCGACCG TTA CAGATAGCCGCGC        TTGTTGAGCAGTTCG
      htlD   4  52 101  313348 ..  313367 +  -4.2  -3.40558   CTTGTTCGGGCTGTC            CGGTTTCG GATC CGGAGTCG             TATTTCACCTCTATG
      pfk4   5  59 429  303453 ..  303473 +    -9  -2.56596   CCGTTTCGGCACGGT            TCGACGTG ACCAC CACGTCGG            TCACTTCGTCCAGCC
 rrnAC0323   3  70 439  288335 ..  288360 + -11.9  -2.71712   TACTTTCGCACGGCC         CGGGTAAAACG GCGT CGTTTGACCCG          ATTTAGCCGAGCACG
 rrnAC0312  12  64 207  279971 ..  279997 +  -8.6  -3.53012   CTGTTCGTCCGTGCT         GACGAACGCCGC CGC GCGGTCCTCGTC         TTTCGCGACCCGCGC
     yqjM1   2  44 -16  274525 ..  274535 +  -2.4  -3.36327   CGCCACAGTACCGTC                 GCGC CTG GGGC                 TTCTGACTGCCCTAC
 rrnAC0300   4  56 215  268759 ..  268796 +  -7.6  -3.02461   CGAAGAATCCAGACG   ACGTGGCCCCGACG CGTATCGCAA CGTCGGGGCCGCCA    TGTTCGACAGCGTTC
 rrnAC0287   1  44 356  256358 ..  256372 +  -4.2  -2.87344   GTACTCGTGGACCCC               GTCGTC AGT GACAAC               TGTATCCAGCAGGTG
 rrnAC0274   6  56 116  248137 ..  248168 +  -2.9  -3.88583   AGATTGTCCAGTGTG     GCCTCCG-CG-CGCT CGAT AGCATCGTCGGCGGC      TTTGTCGAAGCTTTC
    abcS-2   7  65 241  229646 ..  229684 +    -9  -3.32844   ATCCCGACGTAGCTC CGGTTCCGC-CGCTCGAAC GCCG GTTCGAGCGAGTGG--CCG  TTCTGGCCTGCCCAG
 rrnAC0221   5  56 190  198534 ..  198546 +  -3.3   -3.9122   TTGAAGGTCTCTCGT                CCGTC ATC GACCG                TTATTTCGAACGCTC
 rrnAC0216   5  79 417  195458 ..  195480 +  -9.8  -4.09685   GGTAGTCCGACGGCG           TCCGCCGGAG CGG TTCAGGCGGA           TTTTCCACACTCAAG
     aglA2   2  54  94  187230 ..  187245 +  -4.6   -3.5525   GGCGAAACCGGGTCG              CGGGTG AATT CGTCCG               TTTCAGCCAGTATCT
 rrnAC0202   0 NONE
 rrnAC0195   5  59 143  175477 ..  175501 +  -4.2  -3.91716   GTCGCTCAGGTCGCC          GGGGCCGA ACACCACAG TCGGCCCG          TTGTTTGCGAAATAC
   rad25-1   3  54 209  160913 ..  160966 +  -6.6  -3.05844   TTGCCCAGCGCGGTC AGTAGCCGAC--CGCCCGGTTCGAGC ACGC GCTCGAACTCGGCGAAGACGGCGGCG TGTTCCGCTCGCGGG
      gldA   5  67  73  153439 ..  153463 +  -5.5   -4.3467   TCGCCGGTCGTCTCA          GCGCCACTGCT TTC GGCCGCGGTGC          TTTTGATCTCCGCGT
 rrnAC0171   7  53  11  148345 ..  148357 +  -6.9  -2.91452   AGTGACAACTACGCC                CGGCG GAG CGTCG                TGTGCTTGACCTCGT
 rrnAC0157   7  53 448  132385 ..  132400 +  -7.6  -2.67705   GCCGGTTCTGTTCTA              CAGTCA GTGT TGACTG               TGCTGTGAGTTGTAC
 rrnAC0151   6  58 110  128306 ..  128316 +  -6.8  -3.44794   GCTTGACAGCGAGGG                 CACC GAG GGTG                 TTGTCGTCCTCGATT
 rrnAC0140   7  54 433  116763 ..  116778 +  -4.6  -3.58533   AACATGCATGTTCCC              CGTCCG CTCG CGGAGG               TTTCGGAGCTTCTCC
       zip   9  59 339  106173 ..  106185 +  -9.1  -2.71712   TGCATCTATCGTCGA                CGACG TGA CGTCG                CTTTCGACGACGAAC
 rrnAC0121   3  74   5  100464 ..  100478 +    -7  -4.42806   CTGACACCTGACTAC               CGGCCG CGT CGGCCC               TTTGTTTGCCGATAG
 rrnAC0107   3  48 369   89923 ..   89950 +  -3.5  -3.28712   CTCTGCGTCCGATGC       CGT-CACCAGCGT CGGC ACG-TGGTGGGCG        TTGTACAGCACGAAC
 rrnAC0107   3  48 422   89976 ..   89991 +    -4  -3.30124   CGAACCCGTACTGGA              CTAGTCG GTC CGAC-AG              TTCTGGCAGGTCGAC
     hat-1   6  58 117   80950 ..   80987 +  -8.4  -2.97667   ATCCCGTTTCTCTCG   CGCCTGTTC-CGGCGTC CCGGC GATGCCGAGATCAGCCG   TCATTTCGTCAGTGA
    rps17E   6  60  -8   47558 ..   47574 +  -2.2  -4.19483   ATGAACAACCCGGTC              GAAGCG TAACT CGGTTC              TTTCTCTCTGTCTCC
      ocd1   6  55 323   35414 ..   35435 +  -3.5  -3.76492   GCGTCGCGCTCCAGT           GGGTCGGCG TGAA CGTCGTCAC            TTTCGTCCGCTTCGC
     ugpC3   4  53  83   30938 ..   30956 +  -7.4  -2.52464   CGGTCGAGTCCGGTC             TGGACGAC TGA GTCGTCAA             TGCGTTCGAACCCGC
      sop2   5  54 152   14933 ..   14951 +  -6.7   -3.0682   AGTCAGGACTGCTCT             TCACTGG CAGTC CCAGTGG             TCTCTGTCTCGTCAG
 rrnAC0009   2  63 117    8129 ..    8145 +  -7.9  -3.65991   AAGGTCCGCGGGAAA              CCGAGGC TGT GCGTCGG              TTATATTGGCGGGAT
  rrnB0016  11  53 350   17337 ..   17361 -  -2.7  -3.77808   CTTACGACAAGAGAA          CGGTCCCATCC AGA AGAGGCGACCA          AGCAGCGTCTGGTCC
  rrnB0020   8  83  82   20654 ..   20680 -  -3.7  -5.29782   TAGACGCATAAAAAA         TCCATCTGTGA ATCCA TCACAGACGAG         TGCTGGCGACATAGT
  rrnB0023   2  46 405   22133 ..   22147 -  -3.5  -3.11222   TTGGAACGGCAAAAC               GGCTA CAACC CAGCC               TATCACGTCTGCTCG
  rrnB0040   6  63 323   34211 ..   34222 -  -7.2  -3.57792   TCACCGACGGGGAAA                GCCG TCTT CGGC                 TCCACCACGCAAGAT
  rrnB0044   7  64 361   38306 ..   38321 -  -8.2  -3.48593   TACGGCCGCAGAGAA              CGCGAC TTCG GCCGCG               AACGGGGCCGCGGAC
  rrnB0052   3  60 196   44066 ..   44076 -  -6.8  -3.61178   TTTACTGACGCGAAA                 CGCT TCC AGCG                 ACCGTGGGGGCCACG
  rrnB0067   3  49 458   53413 ..   53428 -  -4.6  -3.29144   CTACGTCGCTGACAA              CCACGG GACG CCGTCG               GTCGCGGCCGTCTTT
  rrnB0081   2  42 311   66803 ..   66813 -  -2.4  -3.10796   CGCCATCAGGCAAGA                 GCCG AAC CGGA                 GATAATCGGCATCGG
     aldY7  12  62 363   72204 ..   72236 -  -9.8  -2.50016   CCTCACCACGAATAC     GTGGCGACGCCCCGC CGAG GCA-GGCATCGCCTC      TGGCGGTGGCCGGAC
  rrnB0096   4  53 316   77570 ..   77597 -  -7.6  -2.52464   GTTTCGTCGAACCGA        CTGTCATCGCGG ACGT CGGCGCCGACAG         CACCGTCGCGACACA
  rrnB0108  11  60 370   89678 ..   89692 -  -2.1  -4.24342   GCGTTCATCAACAAA              CACAGC GGTC GC-GTG               CTTGACGGCGAACAA
  rrnB0117   5  48 375   97935 ..   97958 -  -3.8  -3.30605   AGAGGAAGAACGGAA          GCGAGTGC-AC CGG GCAGCACTGGC          GATTCAAGAGGAAGT
  rrnB0117   5  48   1   98310 ..   98332 -  -2.7  -3.41527   CAATTGGGATGAGAA          CAGCAGCGAC AGTC GTC-CCGCTA           TTAAGGGGACTCGCT
       tnp   1  53 289  100697 ..  100723 -  -6.6  -3.01712   GTGTGTTCTTGAAGA         GGAACCGCCA CGACCGC TGACGATTCC         CGGGGAGATCTGCCG
  rrnB0132   5  57 269  103989 ..  104000 -  -7.2  -3.11634   GGCGACATCACGGAA                CCGG GGGT CCGG                 TCAGAGGACGCGATT
  rrnB0137   4  46 252  108393 ..  108412 -  -4.9  -3.02144   CCAGCTCGCCGAACA            GCGGTCC TGGCTT GGACAGC             CGATCTATCGGCGGG
  rrnB0154   3  65   2  116732 ..  116744 -  -9.1  -3.26717   ATCCACAGAATCGAA                CACCG GAG CGGTG                CTTACACGGCTGACG
  rrnB0162   4  58 195  122999 ..  123009 -  -6.8  -3.39505   AGTCGAGATCGAGAA                 CGTG GTT CACG                 CGGACGTCTCAAAAT
  rrnB0171   4  55 367  133432 ..  133461 -  -3.6    -3.727   CTGATGACACGCAAA      GTCTCGGTCGCTGT CCAA ACTGCGAC-GAG-C       GTATCACAACTCCGT
  rrnB0184   8  50  32  150147 ..  150171 -  -2.8   -3.6761   TCTCTCGAACAAATA          TGGGCCCAGA GAGTG TCTGAAACCA          AAAGCAGGCGGTTTG
  rrnB0189   7  63  25  153722 ..  153752 -  -8.9  -3.11291   GTGATAAGCGGAATA      GGGC-CGGTCCGTC GAAG GAGGGGCCGAGCCC       GGTCACTCGGAGGAG
  rrnB0195   9  68  43  157113 ..  157126 -  -4.5  -4.41633   TATTGTCAAAAAGAA               GCTAG TAGC CCAGC                TAGCGGTCCGGTACG
    npdG-2   7  50 115  180560 ..  180595 -  -3.9  -3.39595   CTCAAGTATCGAGAA   CCCCGACGCGATCGACG AAAT CGACAA-CGCG-CGGTG    AAATACTTCCCTGTC
    livF-9   5  48 250  186362 ..  186372 -    -4  -3.26319   AATCTCTCATACCAA                 TAGT TCT ACTA                 ACTCGAACACCGCTG
    livF-9   5  48 -17  186625 ..  186639 -  -6.4  -2.70932   TTGTCGCCGCAATCA               GTCAGT GAC ACCGAC               GCCGAGGTGTCTGTC
  rrnB0247   7  48  51  207486 ..  207497 -  -5.8  -2.61274   GTCAGTGCAATCAAT                GGCA CCAT TGCC                 CTGATTCACGATATA
  rrnB0255   8  67 280  211740 ..  211761 -  -5.1  -4.25104   TCGGTCTCAGGAAAA           CCAAAGAAC TCGC GTTCACTGG            GAAGCTGATCGACGC
     maoC3   7  67 112  214643 ..  214659 -  -7.9  -3.70773   TTCGACATCGAAGAA              CGGGTTC TGC GAGCCCG              TGAACTCCTCAGCTC
  rrnB0271   4  60 165  228785 ..  228802 -    -7  -3.59979   CGGCGTCACCGGAAA             CGCGAT GCGGCT ATCGCG              AATCAAGCCTGACCG
  rrnB0280   0 NONE
     usp27   1  40  15  242959 ..  242973 -  -2.7  -2.70932   GCTTCGGGTCAATGA               CCGCG ATGGG CGCGC               TCTGACCCCCCGTTT
     kinA2   9  48 315  247363 ..  247378 -  -3.2  -3.48593   TACCGTTGCAGACAA              CGGC TTTGGACT GCCG               GATGCGGAAGCAAGC
     kinA2   9  48  45  247622 ..  247648 -    -5  -2.93219   AACAGGCCGACAAAC         GCACTGGACACC TGT GGTCACAAGTGC         CGGCCAACAGAACGC
  rrnB0305   7  50 -30  259777 ..  259788 -  -3.6  -3.53091   AGCGTTGCTGTCAAA                CCCA TTCG CGGG                 CCTTCAGGGGAGCCG
  rrnB0308   2  48 140  261641 ..  261655 -  -2.7  -3.53012   CTCGGGGCGCTCAAA               GCCGC TCTCC GCGTC               GGTCTGGATACCTGG
  rrnB0308   2  48  32  261729 ..  261763 -  -2.9  -3.40522   ATCTGCCGACGATAA    CCGTACACCCCATCAGC AGC GTCGAC-GGGT-TACGG    TGGCTGACACTGTCT
     araL2   3  64 376  270257 ..  270271 -  -5.6  -4.08216   CCAGTCGTTCCAAAA               GGCTGC GCT GCAGTC               TGTCCAAAACTCAGA
  rrnB0323   3  48 211  277704 ..  277716 -  -3.3   -3.4647   GGGAACACCGAAACA                GTCCC AGA GTGAC                ACCCTCTCTGTCTGT
  rrnB0327   1  39  20  282545 ..  282556 -  -2.2  -2.79785   GGAGACTCCAAGAAT                GCTG ACCG CAAC                 GAATCCCGCTCAATA
  rrnB0331   4  61 190  285072 ..  285094 -  -6.3  -3.85698   CGCTCCGTGTATAAA          CACGCGGTGC GAGG ACACCGC-TG           ACTCGTGTACTCCGG
  rrnB0330   3  50 137  284624 ..  284658 +  -3.5  -3.38201   ACAGAACGAACCTGT    CGCTGACAACC-ACGG AACA CCATCGGTTGCGAGCG     TCTTTGAGAGTGTTG
     phnD2   9  71  -2  276772 ..  276797 +  -8.4  -3.88175   CGCAAGAAAGTAATG         TAGGCGATCGC AGCTC GC-ATCGCCTA         TTATTCTGATATCTG
     glpQ1   6  54 395  270982 ..  270992 +  -6.8  -3.14132   CCTCTACAGGACACG                 TCCG GTC CGGA                 TTGGTGGCAACGAAA
  rrnB0307   6  49  52  261752 ..  261792 +  -6.2  -2.78816   CCCATCAGCAGCGTC GACGGGTTACGGTGGCTGAC ACT GTC--TCACCGTCGCCTGTC TATCATCGCGGCTCA
  rrnB0295   3  42  -4  247563 ..  247576 +  -2.4  -3.12138   GTCTGCGAAAAAGAG               GGTA AGTTGC TACC                TGTATGTCCTTTTTA
  rrnB0295   3  42 322  247889 ..  247902 +  -3.7  -2.57132   GTCTTCTGGCTATCG               GGCAC ACCC GGGCC                GTTGTCAGCGACGGA
  rrnB0278   6  48 -32  235467 ..  235478 +  -5.8  -2.69151   CTGTACGGACTCCTG                GGTG TCGA CACC                 TGCTCTGTCGACACC
  rrnB0278   6  48  14  235513 ..  235541 +  -5.2  -2.94045   GAACAATCGGGGCGG       GGC-CTGATCGGC TTAC GCCGAGCAGCGAC        TGATTCTTCGAATCG
     zntA2   0 NONE
      fapS   9  60 458  215187 ..  215212 +  -8.4  -3.17229   TGCGGCGCTTCTCGT         GTTCGATGGTC TCGCC GACC-TCGAAC         TCTTCGTAATAAAGT
     aldY5  11  58 417  207854 ..  207866 +  -6.3  -3.59979   GCGGCTTCTTCGACT                TCATC GAG GATGA                TTTCGCGTGCCGGAC
      aca1   3  56 -12  200836 ..  200876 +  -7.3  -3.00525   CGCGGTTGTGTTCGA  GAATCCCTGCTAGTGCCGG CTA CCGGCGCTGGCTGGCGACC  TGTGCTTTGAAGCCG
      iclR   8  79 270  198074 ..  198085 +  -2.2  -5.26316   TCTTCGCTAATTCGA                GCGCC GCA GG-GC                TTTTTTCTGCAATCG
     kdgR2   3  57 158  186522 ..  186545 +  -7.4  -3.17075   TACTGCTCGGTGCAT          GGCACTCGAAC GAT GGTCGAG-GCC          TTGCGTTGAGCGAGG
      acs2   2  58 272  180868 ..  180900 +  -8.4  -2.91264   GCGCCACGACTCGCT     CGCTGATCGTCG-GG TCGT CCGCGACCACCAGCG      TATCTACATCGAGCG
  rrnB0193   4  77 465  157550 ..  157605 + -10.2  -3.71649   GGGGACCAGCCAGGA CTGACGTTTTCCACCTGTGTGCCGGC GTTT GCCCGCACTGTGGTGGTCTACGTCAG TTTAAAATTTGAAAA
  rrnB0188   1  52  17  153687 ..  153704 +  -4.9  -3.40403   CGAACCCGATACCAT             GTGCTCGA CGT TCGAG-AC             TTGTGATAAGCGGAA
  rrnB0173   5  52 400  136447 ..  136458 +  -4.4  -3.41839   GCCGTCTTCGATGAT                GAGA GCCA TCTC                 TTGTCGCTCTGTCTG
  rrnB0170   3  41 444  134009 ..  134020 +  -2.2  -3.02263   GCAAAAACGTGTGAC                TGCT GGTC GGCA                 TCTTGCAGCCAATGT
  rrnB0161   6  48 177  123114 ..  123124 +  -5.4  -2.94993   GACAGGCATCATCGC                 TGGA GAG TCCA                 TATCGTATTCTAAGT
  rrnB0161   6  48 404  123341 ..  123351 +  -3.2  -3.39068   CCCGCCCCAGACTCA                 CGAG GAG CTTG                 ATTTTGTTCACGTCC
  rrnB0116   2  61 437   98342 ..   98354 +  -4.8  -4.04206   CCGCTATTAAGGGGA                CTCG CTCGT CGAG                TTTGTCTCGAGGTCA
  rrnB0107   6  66 316   90095 ..   90109 +    -7  -3.99062   CACAACGGGTGTGAC               GCCACC TGT GGCGGC               TTTGTGGTCACTGTT
  rrnB0080   7  58 144   67267 ..   67301 +  -3.5  -3.98256   CGATGACTCCCGTTA    CGGTCAGGCTGTGTCTC CGA GCGAC-CTGTC-GACCG    TCTTTTTCATCCAAA
  rrnB0065   1  53  86   53718 ..   53733 +  -6.8  -2.98942   TAGTCTGGTGGTTTT              TCACCG GAAG CGGTGG               TGTGTATGCACGCGT
  rrnB0051   6  57 186   44461 ..   44475 +  -7.8  -3.10112   CGAGACCGTCGATTG               CGCCTT GTC GAGGCG               TTCGCTCAGTTCAGT
  rrnB0027   8 100 199   26431 ..   26471 + -24.1   -3.1485   CCTGCGCTCGTGCGT GGGC-GCGGCCTCGGGCG TGCGTT CGCCCGAGGCCGCAGTCC  TTCACTGATTCGTTG
  rrnB0022   2  52  32   22281 ..   22299 +  -5.3  -3.33815   CACGCCTACCGAGCA             GTTGTTC TAGGT GAACGAC             TTGATTGGAGACGGT
  rrnB0015   5  54 140   17407 ..   17420 +  -6.7  -3.08032   AAGCAAGCGTAGAAC               GTGAG ACTC CTCAC                TCGTTTTCCAGCGCC
  rrnB0005   3  75 397    9618 ..    9639 + -11.5  -3.52341   GGAATCATTCGTGTC           GGGCACCAC TGGC GCGGTGCCC            TTGTCCTCTTCGACT

SUMMARY

941 putative operon ends contain 5183 possible terminators.
Percent operon ends hit by terminators of confidence >= x:
	x	#>=x	hits>=x	%hits>=x
	100	15	10	9	1 %
	99	15	10	9	1
	98	15	10	9	1
	97	15	10	9	1
	96	15	10	9	1
	95	22	14	13	1
	94	22	14	13	1
	93	26	16	15	2
	92	26	16	15	2
	91	30	20	18	2
	90	33	22	20	2
	89	36	25	23	2
	88	38	27	25	3
	87	41	28	26	3
	86	46	31	29	3
	85	50	35	33	4
	84	51	36	33	4
	83	58	41	38	4
	82	61	44	41	4
	81	67	49	46	5
	80	71	53	50	5
	79	78	60	56	6
	78	85	66	61	6
	77	100	76	71	8
	76	107	83	75	8
	75	124	98	89	9
	74	142	112	99	11
	73	148	118	105	11
	72	160	129	114	12
	71	189	156	136	14
	70	207	173	151	16
	69	224	187	165	18
	68	258	214	190	20
	67	282	234	205	22
	66	321	266	229	24
	65	348	289	246	26
	64	379	318	263	28
	63	439	371	303	32
	62	471	400	320	34
	61	525	447	341	36
	60	602	505	375	40
	59	670	561	405	43
	58	759	638	447	48
	57	834	696	470	50
	56	981	817	522	55
	55	1018	847	538	57
	54	1226	1011	597	63
	53	1353	1107	641	68
	52	1587	1280	688	73
	51	1700	1361	716	76
	50	1944	1540	751	80
	49	2075	1624	771	82
	48	2416	1881	814	87
	47	2620	2030	836	89
	46	3059	2333	869	92
	45	3059	2333	869	92
	44	3400	2562	880	94
	43	3815	2855	898	95
	42	4186	3112	913	97
	41	4520	3346	921	98
	40	4706	3481	923	98
	39	4940	3654	928	99
	38	5183	3833	931	99
	37	5183	3833	931	99
	36	5183	3833	931	99
	35	5183	3833	931	99
	34	5183	3833	931	99
	33	5183	3833	931	99
	32	5183	3833	931	99
	31	5183	3833	931	99
	30	5183	3833	931	99
	29	5183	3833	931	99
	28	5183	3833	931	99
	27	5183	3833	931	99
	26	5183	3833	931	99
	25	5183	3833	931	99
	24	5183	3833	931	99
	23	5183	3833	931	99
	22	5183	3833	931	99
	21	5183	3833	931	99
	20	5183	3833	931	99
	19	5183	3833	931	99
	18	5183	3833	931	99
	17	5183	3833	931	99
	16	5183	3833	931	99
	15	5183	3833	931	99
	14	5183	3833	931	99
	13	5183	3833	931	99
	12	5183	3833	931	99
	11	5183	3833	931	99
	10	5183	3833	931	99
	9	5183	3833	931	99
	8	5183	3833	931	99
	7	5183	3833	931	99
	6	5183	3833	931	99
	5	5183	3833	931	99
	4	5183	3833	931	99
	3	5183	3833	931	99
	2	5183	3833	931	99
	1	5183	3833	931	99
	0	5183	3833	931	99
