# Supplementary material for: Rapid, accurate, computational discovery of Rho-independent transcription terminators illuminates their relationship to DNA uptake
Source: Genome Biol. 2007 Feb 21;8(2):R22. doi: 10.1186/gb-2007-8-2-r22 (PMC1852404; doi:10.1186/gb-2007-8-2-r22)
Supplement: Additional data file 2 — As described in the text, the entire robust tail-to-tail region is searched; if the region is less than 500 nt, then the 500 nt downstream of the stop codon is searched (stopping if a gene start is encountered). In the case of ties, all terminators with the high score are output. [file gb-2007-8-2-r22-S2.zip › Halobacterium_sp.ttperf]

   VNG7008   5  60 309    4657 ..    4673 -  -8.7  -3.11687   CGAAGCACGACCTAA              CGCAAGA GGA CCTTGCG              AAAGAGGTTGGAGTT
      gvpM   5  63 381   16057 ..   16070 -  -9.5  -3.30443   CCACTACGACACCAA               CCGCG AACA CGCGG                AGGCGATGATCGACG
   VNG7030   4  65 357   26300 ..   26326 -  -6.6   -3.9534   ATTGATATCGATAAA         TCGACGGCAA GCACGAT TTTCCGTCGA         GGTGAATTGTCAGTA
      tbpB   2  52 352   39517 ..   39527 -  -6.8  -3.10164   GGATGCACGATTTAA                 CTGG ATT CCAG                 CGGGACATCTTGTAC
   VNG7041   2  45  53   44726 ..   44759 -  -3.7  -3.22475   CTTAGCTGGACAACA     CGAGCAG-GTCGACCG CTT CGGTGGTTTCTGCCCG     CCTAAGGCACTGGAA
   VNG7056   6  60 151   55928 ..   55980 -  -5.7  -3.73386   AGATAAGGATTGAAA GGTGAGGCGGAGCGTTTTCTGAG TGATCTATG CCC-GAAAACGCTC-GCCTCGAC GAGAATATCGACCTC
   VNG7060   3  47 190   60058 ..   60068 -  -3.2  -3.28712   CTTCGTTCCTGACAA                 CCAA ATT CTGG                 TGTTCTTGCTTCCGT
   VNG7064   8  65 318   64537 ..   64583 - -11.6  -2.78384   TGTTCGTTCACGAGA CGG-TCTTGTCCCTGCTGGCG ACGTGG CGCCAGCAGGGACGCAATCCA TACGAAGAGCTTCGT
   VNG7072   4  59 363   71951 ..   71967 -  -5.1  -3.95555   AGAATCAGGGACAAA              CCGTAGA GAT TCTAAGG              ATTATGGACCAGAAT
   VNG7092   5  52 400   93674 ..   93701 -  -7.6  -2.62184   TGTGGCGTGACATCA        TCGTCGGGGCCG ACCG CACCCTCGACGA         GTTCCAAACGGTACT
   VNG7098   6  66 299  108680 ..  108692 -  -9.1   -3.5241   GACGCCCGAGAAACA                GACCG GTA CGGTC                GATTAGCCGAGAATG
   VNG7103   4  60 110  114978 ..  115001 -    -6  -3.80733   GTTAGCGGATAAGAA          CCCGCTCTACA TTT CGCA-AGCGGG          GGGTGTAGATTCAAC
   VNG7107   4  60 185  122562 ..  122572 -  -5.4  -3.75024   CCGCACCATCAACAA                 TGTG CTA CACA                 TGAGCGCCGGGTTAT
      tbpD   2  48 143  128187 ..  128203 -  -4.3  -3.17075   TCTGGTCGAATGCAA              GCGCTGT GGG ACGACGC              TGGAATCGAAGGCCG
   VNG7119   3  42 320  132012 ..  132034 -  -3.2  -2.95632   GATTAAGAAAGACGA           GTCACACCTG AAG CAGGAGGGCC           AAGGGACTGGCCGAA
   VNG7128   6 100 104  143783 ..  143811 - -16.2  -4.04206   CGAGGTTGAGAGAAA        CTTCCTCGTCAA GGCAG TTGACGAGGAAG        TTAAGGAGCTGGTCC
   VNG7137   9  83 233  151940 ..  151972 -   -17  -2.50016   CTGCACTACGAATAC     GTGGCGACGCCGCGC CGAG GCG-GGCGTCGCCTC      TGGTGGTGGCCGTAC
   VNG7146   6  47  66  158615 ..  158656 -  -3.9  -3.31461   TATGCACCTCCACAA GGGCA-CG--GGACGCAT GAATTCTGG ATGCGTCCATCGCTGCCC GACGAACTATATTCG
   VNG7169   8  78 291  178378 ..  178405 -  -4.8  -4.79352   TGATGGAGAAGAAAA        TCGACGACAACG ACAC CGCCACCATCGA         GGAACTCATCGAGAC
   VNG7171   2  52 352  183862 ..  183872 +  -6.8  -3.10164   GTACAAGATGTCCCG                 CTGG AAT CCAG                 TTAAATCGTGCATCC
   VNG7168   2  45  53  178630 ..  178663 +  -3.7  -3.22475   TTCCAGTGCCTTAGG     CGGGCAGAAACCACCG AAG CGGTCGAC-CTGCTCG     TGTTGTCCAGCTAAG
   VNG7153   6  60 151  167409 ..  167461 +  -5.7  -3.73386   GAGGTCGATATTCTC GTCGAGGC-GAGCGTTTTC-GGG CATAGATCA CTCAGAAAACGCTCCGCCTCACC TTTCAATCCTTATCT
   VNG7149   3  47 190  163321 ..  163331 +  -3.2  -3.28712   ACGGAAGCAAGAACA                 CCAG AAT TTGG                 TTGTCAGGAACGAAG
   VNG7145   8  65 318  158806 ..  158852 + -11.6  -2.78384   ACGAAGCTCTTCGTA TGGATTGCGTCCCTGCTGGCG CCACGT CGCCAGCAGGGACAAGA-CCG TCTCGTGAACGAACA
   VNG7136   7  93 115  150385 ..  150407 + -16.4  -3.50447   ATGACGCTCTAAGAA           GTTCGTGCAC TCG GTGCACGAAC           TTCTCTACGAGTTAG
   VNG7127   9  63 137  142448 ..  142461 +  -2.3  -4.37092   CGGTCGACTCGAATG               GCCGT CGCG ACGGG                TTTTATCCGGCCGCT
   VNG7120   4  60 253  135831 ..  135879 +  -2.1   -4.1466   CAACAGAGGGAGCGG GCGGACAGCGACGTGCGACCG ATTCGGC CGGTCAGTCGTCGCGGGCTGG TTTTCGGGCTTCGAT
   VNG7091   6  60 197   94271 ..   94287 +  -2.2  -4.14472   CAACGTCTGCATCAC              GCAGCT TCGCC AGCTTC              TTTTCAAGATATTCG
   VNG7084  10  63  -8   88014 ..   88029 +    -6  -3.87815   CTGCAACCGGTGGGA              GTCGCC TGAT GGCGTC               TTTCTGCGGGTGGAG
   VNG7079   4  58 320   82327 ..   82352 +  -6.7  -3.55444   GAAGGACGTTCTCGA         CGTCCTTCCCC AGCA GGTGGAGGTCG          TTTCGGACCTCCACC
   VNG7071  10  93 278   71057 ..   71079 + -16.4  -3.62775   CTAACTCGTAGAGAA           GTTCGTGCAC CGA GTGCACGAAC           TTCTTAGAGCGTCAT
   VNG7063   6  47  66   64733 ..   64774 +  -3.9  -3.31461   CGAATATAGTTCGTC GGGCAGCGATGGACGCAT CCAGAATTC ATGCGTCC--CG-TGCCC TTGTGGAGGTGCATA
      cydB   8  78 291   44984 ..   45011 +  -4.8  -4.79352   GTCTCGATGAGTTCC        TCGATGGTGGCG GTGT CGTTGTCGTCGA         TTTTCTTCTCCATCA
   VNG7031   6  79 423   30769 ..   30805 + -14.4  -2.87132   GAGTTCGTGGAGAAT   AAGCTGGGCGTGCGACC GAAA GGTCGC-CGCCCAGCGC    TCTGTCGGAAACACA
   VNG7014  13  81 376   17007 ..   17023 +  -7.3  -4.65895   GTCGCTGATCGGACT              GTTTCTC GAG GAGGAAC              TTTTTCCCTGCGCCC
   VNG7013  13  76 310   16661 ..   16690 +  -2.2  -4.68384   GCGCAGTAACACGTC      GACGA-ACTCAACG ATCG CGT-GTGTCTCGTC       TTTTGTTGGCTCCAT
   VNG7007   4  60  63    4874 ..    4898 +  -2.9  -4.24726   GTTGAACAAACGAAG          TCTGTTTCC TGCTAGC GGAAACAAA          TTTTCCCATTGTTCT
      glmS   3  57 332    5298 ..    5314 -  -7.9  -3.25823   CGTCTTCGACACCAA              CTCCGTC CCC GACGGTG              CCACCGGGACGATCG
  VNG0020H   6  59 254   15152 ..   15165 -  -4.5  -3.85539   GATACCTACAGGAAA               CAGAG CTGA CTCCG                TAGTGTGTTTTGAAG
  VNG0020H   6  59  52   15349 ..   15367 -  -5.2  -3.96624   GATCTTCAGGAGAAA             CTTCAGGA CAA TCCCGAGG             TTTACCAAGAGATCG
  VNG0024H   3  46 322   19349 ..   19381 -  -6.2  -2.82635   ATGTTGATGACCATA      TCGATACCTGGTCG CTGAC CGACCACGTCACGA      TGGGCGAGCAACTAA
  VNG0033H   6  57 444   29012 ..   29032 -    -9  -2.72855   GAAACCCCGTAACGA            CCGTCAAC TAACT GTCGACGG            TCCGTCTTGAATAAT
  VNG0039H   7  54 -26   32545 ..   32581 -  -2.3  -3.86346   CCACCCCTTTACAAA    TGGAACGAGGTCA ATCGAGGGTGG TGACCTCGTTCTC    CCATCCCTGTTCAGC
       ugd   2  55 312   39285 ..   39299 -  -7.8  -2.84325   TCTCTCCAAATACGA               GAACCG CAG CGGCTC               CAGAGGCAACTACTA
     rfbU1   3  47 260   43971 ..   43985 -  -2.8  -3.52204   TGACTGGGAAAGCAA               TTGCAG CAA CCACAA               TAATGGTGATTGTAT
     rfbU1   3  47 104   44129 ..   44141 -  -2.7  -3.44229   ATTGCAGTAGCACAA                TCATA TAT TACGA                ACCAGTGATTTTGTT
  VNG0072H   9  81  25   66986 ..   67032 - -13.8  -3.32844   TTTGGCAGGCGAGAA GTTGCCAGCG-GGGACA-CGGG ACCGG CCCGCTGTCCCACGCTGGAATC CTCCCCTTCAGGACG
  VNG0076H   7  73 413   68858 ..   68887 - -10.8  -3.67597   CGCCTGATCGAACAA       GACCGCTCTG CCGACGAAAC CAGAGCGGTC        CGTAACGCAGCCTCG
      moeB   7  77  31   72657 ..   72677 -  -3.9  -5.00616   CCGCTGTTCAAAAAA            GAGGTCACC GTC GATGACGCC            TTTTGGCGCCACGAC
      rimK   9  76 220   82688 ..   82712 -  -9.9  -3.73775   TCGACGTTCACGAAA          CCGAGGACGCG ATC CGCGTCATCGC          CGACCTCCCGGGCGT
  VNG0112H   5 100  30   95929 ..   95980 - -23.9  -2.56596   TCTCCGACGAACCGA CGGAGA-GCTGTCGCTGTCGGCGGC GGCT GCCGCCGAC-GCGACAGCGTCGCCA CTCCTGGCGAAGGCT
  VNG0116H   8  83 467  100392 ..  100424 -   -17  -2.50016   CTGCACTACGAATAC     GTGGCGACGCCGCGC CGAG GCG-GGCGTCGCCTC      TGGTGGTGGCCGTAC
  VNG0125H   4  52 -10  106792 ..  106813 -  -5.7  -3.39327   CTGCCACACCGATAA           CCGGCGCGT GGTT ACTCGTCGG            GAAGCGCGCCTCGCA
  VNG0132C   6  76 403  109386 ..  109431 - -13.2  -3.02144   GCAGGCCGCCCAACA GCAGCGCCAGCGCACCTCCCGC GGGC GCGGGCGGCGC-C-AGCGCGGC CAGCGCAACGACGAC
       cca   1  46  35  113640 ..  113656 -  -4.3  -3.04461   TACCGAGCCCGAAGA              CGACGTC AGT GACAGCG              TGCGCGACCTCTTCG
  VNG0141H   8  65 470  116821 ..  116843 -  -6.3  -4.10161   CACGAGGCGGGAAAA           CCGAGTGAA TTTGG CTCACTCGA           CAGGGTGATTCACGG
  VNG0147C   4  46   1  119748 ..  119758 -  -4.6  -3.03124   CTGGATCGCTCAACA                 CACG TAG CGCG                 TCAGCTCACGTCAGC
      kdgK   2  50 199  129496 ..  129538 -  -7.2  -2.78816   GGAGCCCCCAGTACA CGCTGTTC-CCG-AGC-GTCG TCGG CGACTACTACGGCGAACAGCA CTCCAGCGCGAACTA
     mutS1   9  56  87  138360 ..  138407 -  -7.7  -3.01712   TGGCGTCGTTCAAGA CGGTG-CGGCGG-GTCGAGTTCG TCGA CGAACTCCCCACCACGGCCACCG GCAAAGTCCAGAAGT
  VNG0168H   7  76 261  143179 ..  143237 - -14.5  -2.63596   CGTGACTGTACAGCA CCGCCGCCC-CGATCGCGTCGCCGACAGC GAC GACCTCGACGCCGCGATCGCGGGC-GCTG ACCGTGTTCTCGTGT
  VNG0176H   6  49 346  151484 ..  151529 -  -6.2  -3.09135   ACAACCCCGAACACA TGGGGGTCTTCGAGCGCA-TC GGCGT GAGCACGATGGAAAACCCCCA GCAGCTCATCGCCGA
  VNG0187H   6  64  -9  160435 ..  160473 - -11.7  -2.61264   GCTTCGAGGCATAAG  CGGACGTGTCAGCGCCGG CCCC CCGGCGCTCACAC-CACG   TCGCCGCGCACCGTC
     ftsZ2   9  69 147  164982 ..  165005 -   -11  -3.21099   GCCGGCTACGAGGAA          CTCGCCGGCA TCGC TGCCGACGAA           TACAACACTGACGAC
  VNG0210H   6  93   5  177066 ..  177088 - -16.4  -3.62775   ATGACGCTCTAAGAA           GTTCGTGCAC TCG GTGCACGAAC           TTCTCTACGAGTTAG
      moxR   2  46 -14  190057 ..  190067 -  -4.6  -3.05384   GCCCTCCGGACCTAA                 GCCG CGT CGAC                 GGTGGGCACCGGCAC
  VNG0233H   1  49 -63  196059 ..  196105 -  -6.2  -3.01791   ACTCGTCGGCGAACA GGTCGTCGACGGCTGCTTGCGC GGC GAGCGCGCCGTCGTCCGCGACC TGCTCGACGTCTGCG
  VNG0248C   2  59 107  202384 ..  202402 -  -8.8  -2.83715   CCGACGACCACCACA             TCCGGGAC GCG GTCCGGGA             CGCCGACGCCGTGGA
  VNG0248C   2  59  14  202478 ..  202495 -  -8.3  -3.28712   CGTGCTCGCGGAGAA             CGCGCCG GACG CGGTGCG              GATGGCCCGCGGCCT
  VNG0258H   6  64 314  210300 ..  210325 - -10.3  -3.01712   CGGCGGCGGCGAACA         GGGCGACTACG AGCA CGCCGCCGCCC          GCAACGCCGCCATCG
     ftsZ4   6  61 229  214194 ..  214213 -   -10  -2.72344   CGCCATCCCGAACCA            CGGCTTCG ACCT CAAAGCCG             GGTTCTCGACGCCCG
  VNG0280H   5  69 403  223076 ..  223115 - -12.6  -2.72379   GGAAGCCGCCAACGA  GGCGGGGCGGCGCGCCGC CAAC GCGGTGCTCGACGCCGCC   GGCGCGGCAGCGCCC
  VNG0287a   7  82 107  230509 ..  230543 -   -13  -3.59262   TGGCACAGCCCGAAA    CGCAGG-TCATCGTC CACCGT GACGACGAACCTGCG     AACCTCTCCGTTTCC
  VNG0297H   3  59 233  234562 ..  234575 -  -9.5  -2.96249   CCTCACGAAGAACTA               CGGCG CAAC CGCCG                CCATCACCGCCCGCG
  VNG0311H   8  69 404  243772 ..  243827 - -10.9  -3.25823   CTCCTTCCACATCAA CGTCGGCAGCGACCACGAACCCGAC CAGATC ACCGCGCTCGCGGACGTCGCCGCCG ACGCCGACCGCCTCG
  VNG0337H   5  53 358  265224 ..  265237 -  -8.1  -2.71364   CTACGCGTTCAAGCA               GCTCG GCGT CGAGC                GCATCCTCGCGTCCA
  VNG0340C   5  66 301  267708 ..  267745 -  -9.7   -3.4878   CTACACCACAACCAA   GGCCGCCATCGACCG GGTGGCTG CGGACGCCGACGGCC    CGGGTGAGCTCCGCG
     htr14   0 NONE
  VNG0360C  11  57 367  283355 ..  283397 -  -5.6  -3.57792   CGACGGACGTCGAAA CCG--CCCG-GGAAGCCCTCG ACGC CGAGGGGTTCGGCGGGGTCGG CGTGTTCGGCGGCGT
     arsA1   0 NONE
 VNG0370Hm   4  61 181  289321 ..  289334 -  -9.5  -3.14132   CGTCGTCGGGAGCAA               GCGCG GCAT CGCGC                TGTTCTACCCGCTGT
      nusG  10  54 221  291761 ..  291773 -  -3.3  -3.72695   AGGTCTGCGACGAAA                CCATC CCG GAGGG                GTATTTCGCGATCAA
  VNG0389C   5  65 -33  300959 ..  300971 - -10.5  -3.21747   CGACTCCACGACGAA                CGCGG GCT CCGCG                ATCGACTCGCTTTTG
  VNG0399H   9  49 437  306234 ..  306264 -  -2.6  -3.56325   CCTCTACAACCAGAA      GTCGGCCA-CGATC ATCCG GATCGCCGACCG-C      GTCTGCGAGGAGTAC
  VNG0407H   6  66  16  314096 ..  314140 - -11.3  -2.91264   TCCGGGACCGATACA CGATCCTCGGGGGCGGCATC AGCGAG GTGGCCGCCCGCGAGG-CCG CCAGCCGCACGGGCG
  VNG0420H   5  75 214  325965 ..  325982 -  -8.4   -4.1552   GACGGCTCGAAGAAA             GCCGAC TGGGAC GTCGGC              ATGAGCCTCGATGCG
      rpoM   5  59 261  329364 ..  329392 -  -7.9  -3.28712   GCCGTTCGTGGAGAA        CGCGCGCGCCACG ACC CAGGCCGCCCGCG        ACGCCGGCCTCGTGG
      phoU   9  61  23  347289 ..  347344 -  -9.4  -3.20723   CGCGGACGAACTCAA CGCCGATGGCGTCGACACGACCGCCG ACGA CGCCGCGCTTGACGCCGACATCGACG CGCCGTTCTAACGGG
  VNG0462C   4  61 469  356116 ..  356136 -  -8.9   -3.1505   ATCACGTTCGAGGAA            GCCCGCGAG ATC CTCGCCGAC            GAGTACGACCACGTC
  VNG0478C   2  59 433  368933 ..  368976 -  -8.1  -3.30771   CGAGACTGTCGAGAA CGACC-CGGCGCTGTTCGCAC ACGG GCGCGAACT-CGTCGCGGCCG GTGGTCGCGGCAGTG
      gbp5   2  68 208  389909 ..  389932 - -10.2  -3.30124   GTTCACGCTTCAGAA          CGG-CGCGGCG CAG CTCCGCGACCG          CTTCGCCGCCGTCGA
    prrIV2   6  81   2  394208 ..  394228 -  -8.1  -4.58395   GGGATCGCTGAAAAA            CGGCCCCCG AAT CGCCGGCCG            ACTACGCGAACGTCC
  VNG0518H   2  50 349  400141 ..  400152 -  -7.2  -2.78384   GTCTCCGCGAGCACA                CCGG CCGC CCGG                 AGCTCGGTGGTCGCA
  VNG0529H   5  62 159  408468 ..  408495 - -10.6  -2.88861   GAGGACCTGGAGACA        CGGATC-GCCGAG CGG CTCGACTGACCCG        CGCAGCGGTTCCCCA
  VNG0535C  12  73 233  411773 ..  411794 -  -9.4  -3.86015   GACCTGCTGGACAAA           GC-CGGCGC GAACG GCGCCGCGC           TGATGTTGCTCCGGA
  VNG0579H   5  84 161  445046 ..  445102 - -17.1   -2.7728   CGGAAAGTCGAAGCA CGCGACGGCCGCAGCCTCGAACGCCCC AAG GGCGCGCTCGTCGCTGCGACCTTCATG CTGCTGTACGTCGCC
  VNG0595H   6  52 261  454190 ..  454211 -  -5.7  -3.34013   CACGCCTCGAAGCAA           CGGACCGCG TCTT CGAGGTGCG            ATTCGACGCGCTCGA
  VNG0598C  10  71   5  456447 ..  456475 -  -8.7   -3.7282   GGAGCGCACGAACAA        CAAGCTCGACCGC ATC GCGAACGCGCTCG        AAGACTAACCGAGCA
  VNG0602C   5  57 224  459099 ..  459109 -  -4.6  -3.72893   GATCTGGCGACGAAA                 GCCC ACG AGGC                 CGACGTTACTGTCTG
  VNG0608C   8  57 197  461536 ..  461550 -  -9.2  -2.74461   CACGCACGCCGAAAT               GCAGCG CCT CGCCGC               CGAGGAAGCCCAACT
     aspB2   3 100 433  479370 ..  479424 - -13.5  -4.36914   CGCGGCGCTAGAAAA CGCCATCGACGAGGACCTCGCCCACG ACGT CGACGCCGACGTCGTCGTCGA-GGCG GCCAACGGCCCGCTC
  VNG0654C   3  50  10  499968 ..  499979 -  -7.2  -2.82516   GCGGCTACCAGGAGA                CGGC CGCC GCCG                 CGTGACCACTCAGAG
     coxB1   1  40 122  505545 ..  505587 -  -3.9  -2.52464   CGGTCCGCGAACGCA GCG-CGACGCTGGGCAAGCG GGTG CGCGTGACCCGCTTCGACGA CGACCCAGTCACCGG
  VNG0670H   2  50 222  510071 ..  510086 -  -6.1  -3.14344   GATCGCGGCCAGCAA              CGGCA TCGCGT TGCCG               CTGTTGTTCCTCTCG
  VNG0676C   5  50 229  513624 ..  513665 -  -5.7  -3.21099   CTGCTCGACTACCAA CACCGG-ACCAGCCACCAGC CGA ACGCACGGCTGGCACCGGCG TCGTTCGCGGGCGGC
  VNG0697H   5  49 469  527184 ..  527194 -  -2.4   -3.6914   AACCGCAACACAGAA                 TCGG ACG CCGC                 ACCGACGGTCGTGCA
  VNG0704C   7  56 343  531673 ..  531695 -  -8.5  -3.07192   AACCCCCCGAAGACA          CCGGGTTACC GGCA GGTAACC-GG           CTCACACCGGCGTTA
     afsQ2  10  56 410  538966 ..  539002 -  -9.4  -2.61695   GTCACGCCCAAAGAG   CACCTCGGAC-TCCCCG ACGC CGAGGACGTCCGCGACG    GCATGGCCGCCTACC
  VNG0726C   2  43   1  546968 ..  546987 -  -4.8  -2.62184   CGGTCGTCGACACCA            CCCGGGCG TGAT CGCGGGGG             CTACAGCAGGGTGGC
  VNG0730C   9  93 139  550062 ..  550116 - -16.5  -3.47573   TCACGGAGATCAGAA CCGGCCGGC-TCCCCATCGAGCCGCTC GTC GACCGCCTCGACGAGGACGCC-GCCGA CGCCCACGAGGTGTT
  VNG0738H   9  61 419  556779 ..  556795 - -10.1  -2.71712   GCTCGTCGCCGAAAC              CGAGCGC ACC ACGCTCG              CGGAGATCGCCGCCG
  VNG0738H   9  61  15  557184 ..  557199 - -10.4  -2.71712   TGCGCGCTTCGAAAT              CACCGG CGTC CCGGTG               CTAGCTTAGGCGGTT
     galE1   3  52 262  569103 ..  569114 -  -2.2  -3.83026   GGCCTCGACATCAAA                TCCG ATCT CGAA                 ACGTATTACACAGGC
  VNG0762H   9  80 306  575574 ..  575596 - -10.4  -4.08767   CCGACTGCTGGAAAA           CCCCCGGGGC GTC GCGCCGGGTG           CGGCCGTGAACAACG
  VNG0765H   7  56 424  577459 ..  577500 -  -7.1  -3.34013   CAGCCCGCCAAGCAA GCCTACGCCGGCA-CCACCG GCG CGCTGGCCGCTGGCGTCGCC GACAGCGTCCGCGAC
     aldY2   4  70 366  580062 ..  580085 - -12.4   -2.9155   CCGGCGAACACGAGA          TCGAGCCGGC CGAC GCCGGATCGA           CGCTCACGAACCGGT
  VNG0801C   1  39 180  602834 ..  602857 -    -3  -2.78813   GCGTACTCGAAGAAC          CGGGCGTGGCG GGA CGTGAC-CCCG          AGGTGCGCGTCCCGC
  VNG0814C  13  54  23  613190 ..  613204 -  -4.9  -3.62096   TGGGAGGACGCCAAA               GCCGA AGCGA CCGGC               TGAGCGCCCGTCGGC
  VNG0821C  11  64 297  620239 ..  620290 - -10.9  -2.62184   GCGCGGTCGACATGA TCGCCGCCACCGCCCACGTCGAGT TGGAG AC-CGACATGGACCGCAACGACGA CGTTGTGGACGCCAT
      idr2   6  59 369  633217 ..  633231 -  -4.9  -3.87815   CTCCAGGCGTACAAA               GACCG GATGG CGGCC               CTGAAAGAACGCCGG
  VNG0840H   2  54 468  638047 ..  638061 -  -2.7  -3.96148   GGGTGGTATCACAAA               GGTGG GGACG CCGCC               GAGAACGTAACGCCA
  VNG0858C   4  61 210  648030 ..  648075 -  -9.5  -3.14344   CACCGTCGTGATGAA CCCGCCGTTCGGCGCGCAGGAC GGT GCCGAGCACGCCGACCGG-GCG TTCCTGGCGGCCGCC
      purL   4  68 263  651752 ..  651771 - -10.6  -3.35679   CGTCGGCAGCGACAA            CGCCGGCC ACGT GGTCGGCG             GCCTCACCTCCGTGG
  VNG0868H   3  74 121  655898 ..  655912 -  -7.1  -4.31433   GACCGCGACAAGAAA               GCCGT GCAGT ACGGC               AGCCTGGTCGCCCGC
      ykhA  11  74 285  658939 ..  658955 - -11.5  -3.50454   AAATACTACAAGCAA              GCCCAGG AAG CCCGGGC              GTGGGTGAAACAGGA
 VNG0878Gm   6  52 130  662889 ..  662938 -  -8.4  -2.62184   CGCGCTCCCAGAGGA CGCGGCGG-CGGCGCTCGCGAGCC AGAC GGACGGCGAG-GTCGTCGGCCGCG TCGCCGACGGCGATG
     top6A   8  56 133  668295 ..  668312 -  -4.1  -3.90318   TCACGATGGGAGAAA             CGGAGGCC GCG GACCTC-G             CCGATCGGCTCGACC
      udp2   6  60  61  679065 ..  679079 -  -9.2  -3.01791   ACTGGCGGCCGAACA               CGCCGA CGA CCGGCG               CGCGTACACGGCGGC
  VNG0914H   4  51 472  691098 ..  691141 -  -7.2  -2.83715   TTCATCACGACGACA GCCGGCGACACGACGATCCG AACG CTCACAGCCGTGCTGCCGGC CGGCTCCACCACCAA
      yqjM   6  69 106  710922 ..  710941 - -12.8  -2.79327   CGACGGCATCGAAAT            CGGGGCCG CGGT CGACCCCG             TCTACTGCGCTGAAC
     cheW2   8  67 241  719585 ..  719604 -  -7.8  -3.70902   GCGCGGACATCCAAA            CGGCG-GCC CTG GACGCGCCG            GGCGTGCAGTGTCTC
     minD1   4  55 176  720844 ..  720854 -  -8.2  -2.96274   GCGCGTACAAGGACA                 CGGG CCG CCCG                 TCCATGATGCACCTC
  VNG0965C   3  65  61  735838 ..  735849 -  -3.6  -4.30844   AGGTCACGATGAAAA                CGCG GGGC CGCA                 ACATCGCCAGCGAAG
  VNG0983C   5  54  62  747079 ..  747089 -  -6.8  -3.15861   CATCATCCTCATCAA                 CGAC GTT GTCG                 AGCGCTACGAGGGCG
  VNG0989C   1  47  45  754402 ..  754414 -  -2.7  -3.49321   ATTAACGAAAATAGA                TCTAT GAT ACAGA                TATTCTCTTATTACA
     yajO2   4  55 427  764181 ..  764192 -  -5.8  -3.54741   GAGGACGGTGCGAAA                GTCG ACGA CGAC                 GGCTACATCACGGTC
  VNG1005H   6  45 371  769798 ..  769823 -  -5.9  -2.52464   GCCCCCCGCAACTGA         CGGCGGGAACG GCCA CGAGCCCGACG          AGGCCGCGTACGGCT
     htr13  12  57 396  775373 ..  775406 -  -8.7  -2.79501   CACACGTCCAGGACA     CGGCCGACG-TTGCGC TTC GCGTGGGCGTCGGCCG     TGGCGCGTCGGCACA
      tpiA   1  49 193  786316 ..  786337 -  -7.3  -2.62184   GGCGGCCGTATACGA           CCACCAC GCCGGCCG GTGGTGG            CGCGCCCGATACGTC
  VNG1041H   4  52 438  794681 ..  794695 -  -2.8  -3.78934   CTCTCGGTAGAAGAA               GACG CAAACAC CGTC               GACGAACTAGCGGAT
  VNG1057C   6  56 441  803272 ..  803285 -  -8.1  -3.09968   CAGGGAATCCGAATA               CGACC GGAC GGTCG                CACACTACATGCAGC
  VNG1063H   8  55 243  809492 ..  809502 -  -8.2  -2.85109   ACATACAGAAGAGTA                 CCCG AAT CGGG                 AAAGGCCAGGTTCAG
      exoM   5  52 454  813791 ..  813816 -  -6.2  -3.35679   CGTCGGCAGGTACAA        CGCTCGCACCGG GTTC CCGGT-CGAG-G         AGTATCTCGAAGACC
     gpdA1   2  49 347  819184 ..  819198 -  -6.4  -2.68487   GGAAGTACGAGACGA               TGACGA GCG CCGTCA               GCACCGCAGTGGACG
  VNG1088C   4  64 137  833823 ..  833835 - -10.5  -3.05384   CCGCTGGGGACGCAA                CCGCC AGT GGCGG                GTTGTTGTCGCGCAG
  VNG1092C   5  65 175  836473 ..  836491 -  -6.6  -3.94812   GCTCACGGAAAAACA             GTCCGGCC CCG AGCCCGAC             ACGGGCGTGTCGCTC
  VNG1101C   5  60 469  843209 ..  843221 -  -6.9  -3.65046   GGGCGACCGCAACAA                CCCCG ACG CGGAG                GCACACGCAGAGGAG
       lds   2  66 288  850695 ..  850738 - -11.6  -2.87211   ACCCGCTTCGAGACA GCCGCGGAC-GCCCCGCGACA GGG CGTCGAGACGCCGTACGCGGC GAACGTACAGGTGTA
  VNG1120H   4  57 335  853068 ..  853083 -  -5.4  -3.68351   TCTGCATCACTGAAA              CGACAGC GAT GC-GTCG              GGGCTGGGCTGTGCC
  VNG1144H   4  82 236  866018 ..  866046 - -11.8   -3.9122   CAGGCTGTCAAAGAA        GCGATCACGG TCGGCATTC CCGTGATCGC        GATGTGCGACTCCAA
  VNG1154H   3  59 373  873330 ..  873361 -  -9.4  -2.85999   CGAGGCGACACCACA      GGTCCACCCCGAGCA CCC CGACCGGGGT-GACC      GCGAGATCCCCGTCG
  VNG1162H   4  55 342  877621 ..  877636 -  -6.1  -3.45023   CGAGCACGAGGACAA              GCCGT TCTTCG ACGGC               CTGGTGTCGTTCATC
  VNG1178H   1  57 278  888079 ..  888109 -  -8.8  -2.70932   CCCGCTGTTGAAGGA       CGCGCGAGCGCCCG AGA CGTACGCCCACGTG       GTCGAATCGGGCGTG
      nirJ   4  52  -7  891085 ..  891132 -  -4.7  -3.42996   GACCACCGACGACAA CGGGTAGCACCGCAGCGAC-ACC GGTG GGCGGCCGCCGCGGT-CAGTCCG CCGAGGCGTCGCCGG
  VNG1189H   6  74 305  895371 ..  895402 - -11.5  -3.42503   GTCGAACACGCACAA      CGTCGCCGTCGAG AGCCAG CCCGACAGCGCCG       ACTGGGGCGGCGTCG
      pai1   9  60 123  916235 ..  916270 -  -9.6  -3.08464   GTATGACTTACTGAA    TAGCGCCGCG-CACGCG CTT CTCGGGACGCGCCGCTA    AGTATGGCTTTGAAC
  VNG1239H   3  57 417  931917 ..  931930 -  -8.1  -3.15249   GACATCGCCGACGAA               GCCGA CGTA TCGGC                GAGCACCGTCCGCAA
  VNG1244C   5  66  29  936097 ..  936114 -  -2.5  -4.56597   GGTTGGTGGCAAAAA             CCTGCCG CCAC CGTCGGG              CCAGCGCGCCTCCAG
     eif2b   6  46 236  949827 ..  949842 -    -6  -2.73875   CGTGTCCCAACACCA              CGCGTG TTGT CGCGCG               CCGAGAGTGGCGACA
  VNG1270H   4  59 346  953148 ..  953169 -  -9.3  -2.87564   TCAGTGGGCGAGACA           CGGCGACTG GTTG CGGCCGCCG            ACGCCACACTCGCCG
     hflX2  13  55 260  957091 ..  957116 -  -6.2  -3.54543   ATCCAGGCGGTCAAA         CACACCTGGGA GACGA TCCC-GATGTG         CCACCAGATTCCCAT
      cysK   6  57 380  971125 ..  971141 -  -9.3  -2.82516   TGTTCGAGTACGAGA              CGGCGCG GCG CGCGCTG              TCGACCTACGACGTG
  VNG1317H   0 NONE
  VNG1324C   2  48 383  989522 ..  989578 -  -5.8  -2.85351   CCGGTGCACACGAGA TCGCGGTGGCTGTGGTGAACGACCGG GGGGTGG CCAGCCGCCCGCC-C-GCCACGACGA CCGTCCGGGTTGAGG
  VNG1329H   3  73 454  992263 ..  992297 - -14.2  -2.70932   CGCGGGCGCGAACTA     CGACGTCGTCGCCGCG GTC CGCGACCACGGCGTCA     CGCCCGACGCGGTCG
  VNG1340C   8  68  22  999287 ..  999301 -   -10  -3.33573   ATCAAGAAGCACGAA               CTCGTC CCC GACGAG               GACTGACCCGGCGCG
  VNG1343C   4  52  61 1001950 .. 1001963 -  -5.9  -3.28712   GCGGGCCGCCGACAA               CGCCG TGAT CGACG                ACACACTGGCGGCCG
  VNG1365C   5  45  31 1016411 .. 1016452 -  -3.5  -3.15427   AACATGCTGTACGAA CGCGCCGTCGAGC-AGGACC TGG GCTCGGAGCTCGACTTCGCG CCCGCCAGCGAAGCG
  VNG1376H   5  52 210 1026364 .. 1026385 -  -6.6  -3.07935   ATCCCACGCATGGAA           CGTCGC-GT GCTCA ACGGCGACG           ACGCCATCGACGCGC
  VNG1387H   5  62   8 1033897 .. 1033923 -  -7.9  -3.53012   TGCCGCCCGGCGAAA        CGGTCGCCGGCG TCCC CGCC-GCGCCCA         CTGGCGACTAACGCG
       ush   3  73 110 1045938 .. 1045963 - -13.3  -2.73124   CGCCACGGGCGAAAC         CGTCCAGGTCG CCCT CGACCCGGACA          CCGGTCAGCCGCGGT
  VNG1417H   9  61 211 1056101 .. 1056114 -  -9.5  -3.14564   CGACGTTGGCATCAA               CCGCG TCGA CGCGG                ACACCGAGAAGGGCT
  VNG1425H   2  64 472 1059890 .. 1059930 -   -11  -2.62184   GGCTGCCTTAGAGGA  CGCACTCGCACGCGGC TGGGCGGAC GCCGCCGGCGAGGGCG  AGGACCGCCTGGTGA
      htlA   4  47 335 1061012 .. 1061025 -  -3.7  -3.35679   GGGGCTCATCGACAA               GGGCG AACT CGACC                AGCGCACGAACTACT
     serA2   3  52 211 1066844 .. 1066865 -  -5.8  -3.28712   GCGTTCGCCCGAGAA           CGCTGCGA TATGAC TCGCATCG            AGTGGGCGTACACCC
    eif2bd   4  63  83 1075864 .. 1075886 -    -9  -3.39327   CGTCTACACCGAGAA           CGGCGACCGC GTC GAGGTCGGCG           GCCGGGTGGCCGCCC
    cdc48b   3  62 245 1092255 .. 1092306 -  -8.5  -3.53091   ATGGCGGCGTGCAAA GCGAAC-CCGCGGACGACGCCGGCG TGCC CGACAGCGGCGAC-GCGGCGACCGC CCGGGTTCGTGTCCG
      panB   6  73 -30 1100212 .. 1100234 - -13.4  -2.80113   GACTAGCTCAGTACA           CGTCGTCGAC GTC GTCGGCGACG           TGGCTGTGCTCGGCC
      purF   2  62 374 1108171 .. 1108185 -  -7.8  -3.54424   GGCGACGTGGCCAAA               CACCGC GCG GCGATG               GCGACGACGACCCTG
     htr10   5  52  63 1117019 .. 1117037 -  -7.4  -3.06737   CACCAACGGCGAACA             CGACGC GATGACG GCGTCG             ATCCACGAGGCTGGC
  VNG1534H   3  68 456 1143108 .. 1143127 -   -10  -3.39327   GTCGGACATCGACAA            CGACGCCGC CGT GCGG-GTCG            GGCACGCGATCGCGC
       clc   4  52 -16 1151493 .. 1151523 -  -8.1  -2.53164   CCACCGACGACGAAG       CGTAGGCGGTGGC GTCAA GCCCCCGCGTCCG       GCAGCGCCCACTGTC
      hmcA   4  74  50 1165501 .. 1165545 - -12.2  -3.14132   GCGGCCGTCGAGGAA CCGGTCGTGTACCACGACG ACGGCGAG CGACGTGGTACCC-ACCGG CTGCACGCCGGGCAC
  VNG1570H   3  43 370 1172656 .. 1172680 -  -4.8  -2.71791   AGTTCCTGGGGAAAG          TCGAGCGCGC GGTGG GCGAGCCCGT          GCGGGTGGTGCCGGG
 VNG1585Cm   4  89 263 1182845 .. 1182900 - -10.2  -4.48987   GCGGCAGAAGCAAAA GCCGCGACGCTGCTCGCCACCGCCGGG TTC CCCGGCA-CGACCAGCGACGCCGTGGT TGTGGCCTGCGACCC
  VNG1590H   3  46 301 1189098 .. 1189109 -  -5.8  -2.65993   ATTATACTGACATTA                CGTC GCCA GACG                 CAACTATTTCTTCAG
  VNG1618H   8  71 207 1203804 .. 1203816 -  -9.1  -3.72141   AGATCCACAGCGAAA                CCGTC CAG GACGG                CTTCACGGAGGCCGT
  VNG1640H  10  60 375 1219462 .. 1219498 -  -9.9  -2.64735   ACCCCATCGACACCA    GCACCGTCGGCGAGGAC GAC GCCCCCGCGGCGGGCGC    GAACGCGGCCCAGCA
      radB   9  74 299 1240582 .. 1240610 - -13.1  -3.18199   CAAGCTCGAACGGAA        CGTGCTCGAGCTC AAG GGGATCGAGCACG        ACGAGGAGTACGAGG
  VNG1674H   3  60  34 1247097 .. 1247136 -    -9  -3.01712   CTTCGCGGGCGAACA  CGGCTCAGCGTGGGCGGC GGCG GCCGGCGACGCGGCGCGG   ACGCTGCGCGAGCGC
  VNG1679H   5  68 139 1250465 .. 1250501 -   -13  -2.62184   GCCGCCGCCAGATCA   TCGACGGC-GCGCTGGC GGCC ACCAGCACAGCCGTCGC    CGGGGTCGCGAGCGG
     trkH2   4  66 416 1273302 .. 1273355 - -10.9  -2.86164   CGCCGAACTACGAGA TGGAC-GCCGTCCGCAG-CCGCCTC CGGGGT GACGCGGTCGGCGGGCGGCTGTCCG CCGTAGCGAACAACC
  VNG1732C   8  69 356 1279397 .. 1279427 - -11.1  -3.14132   TCGCGTCTTTATCAA      CGCGGTGGTCGGCG TGAG CGCCC-CCACCGCA       GACACCTCATATCTC
  VNG1744H   5  72 -36 1288341 .. 1288359 - -13.8  -2.61548   CTGCAGGAGAACCCA             CGCCGCGG CGA CCACGGCG             GCACCGAGGCCGGTG
      htr5   8  63   2 1298889 .. 1298931 -  -9.1  -3.35371   CACACGGCGAAGCAA CCGACGCGCCCGCCGGACAGT CGG ACTGACCGGCTG-CG-GTCTG GTCAGTCGGTCTGCG
  VNG1786H   3  67 218 1322818 .. 1322835 -  -7.7  -3.78775   CGCCGGACCACGAAA             GCCGG-GA TGT TCGCCGGC             GTCCTGGGCACCCAG
  VNG1791C   9  58 232 1325404 .. 1325424 -  -6.7  -3.55563   ACGCGAGCGTCGAAA            CCCCGCCGG AGG CCATCGAGG            TGGTCGTCAACGGGC
  VNG1798H   4  45 255 1332591 .. 1332602 -  -3.6  -3.20858   CAGGACACCGACGAA                GCCG AACA CGAC                 ATCGAGCCCGGGGAA
  VNG1798H   4  45 244 1332592 .. 1332613 -  -5.7  -2.52193   AGGACACCGACGAAG           CCGAACACG ACAT CGAGCCCGG            GGAACGCCGTGAGGC
       eye   7  53 449 1337728 .. 1337755 -  -7.7  -2.72344   GGGGATGCGGAACTA        CGCGTGTGCGT GTGGCG ACACACACGCC         GTCGTGATGGATATG
  VNG1820H   3  73 160 1345534 .. 1345590 - -13.7  -2.78384   TGGGGTTCTATCACA GCCACCCGGTCGGGC-CG-GGCCGGCCG AGCG CGACCGACCGCGAGCACGCCCAG-TGGC CCGACCGTGTGTACG
  VNG1827H   2  55 366 1348359 .. 1348391 -  -8.5  -2.83715   CCCACGAGGATGACA     CGCCCAGTGGCATC GACTGG GACGC-ACTGGACG      AGCAGCGCCTGGCGG
  VNG1846C   5  59 234 1362987 .. 1362997 -  -8.2  -3.31792   CTACGACCGGGAGAA                 CGCC GAC GGCG                 TCACCGAGACGTGGG
       cef   4  55 350 1376037 .. 1376054 -  -5.5  -3.53224   CACGCGGTTCTCAAA             GCGCCCGG GCA CCG-ACGC             CGCCGAGCTGAAGGG
       cef   4  55   6 1376372 .. 1376398 -  -5.7  -3.53091   ACGGCCCCGCCGAAA         CGACCGCGGAC TGACC GTTCGCAGGCG         GCGCGCTATTCGGGC
      mvaA   3  45 151 1386046 .. 1386065 -  -4.2  -2.85351   GCTCGCGACAGGACA            CCGTCAGGG CGG CGCTG-CGG            GAGTTGGACGAGCCG
  VNG1886C  14  69 461 1393640 .. 1393673 - -11.5  -3.13403   GCGTCGCGACGAAGA     CCCGGCGCGCGGTCG CCGC CGCCCGCGAGGCGAG      CGACGACGTGGCGAT
  VNG1895H   0 NONE
      kaiC   3  43 403 1404702 .. 1404715 -  -4.5  -2.74144   GCCGCAGGCGGAAAC               CGCGA TCAA TCACG                CCCTCACGGAGTTCG
  VNG1902H   3  86 444 1407853 .. 1407876 - -13.2  -3.53091   ACCGCGCGCCGGAAA          CTCGCCGA-GC TCG GCGTCGGCGAG          GACGCCGTCCGGGAG
      nirD   3  72 108 1413872 .. 1413919 - -12.7  -3.04144   TGGGCAGTCGGAAGA TCGTCGCCATCAACACCACCC TGTTCG GGGTGTTGTTCCTGGCGACGC CGGAGTCGCTGCTCG
  VNG1918C   2  52 461 1417333 .. 1417357 -  -4.8  -3.55444   GGCCGAGCGGCCAAA          GGCGGCGGGC TTAAG ACCCGCTCCC          GTAGGGGTTCGTGGG
  VNG1918C   2  52 246 1417515 .. 1417572 -  -5.6  -3.28924   GATCGCGGCGTACAA CGACGGTGACG-TGGCGTCGTTCGCCG CGGAGTT CGACGA-CGACGCCGTCGTGA-CGACG TTCGACGCACTGGAC
  VNG1938C   2  54  -9 1428149 .. 1428164 -  -7.5  -3.14132   GTGCGCGCGGAGTAA              CGGCG GCTAGT CGCCG               GCGCTGTGGGGTGGC
  VNG1942H   5  63 -32 1432212 .. 1432269 -  -9.7  -3.30771   GGAGACGGCCTACAA CCTCCCGCTGGCGGAGTGAGCGCGGTCA GAG TGACAGCGCCGACTC-GCCGGCCAGCAG CCGGTAGCTCTCCAG
      gul2   4  51 291 1435471 .. 1435518 -  -4.1  -3.61398   TCCGTCTGGGAACAA CT-GCGGTTCGGCC-GGCGCTCCG TCG CGGA-CGCCTGGCGGGACTACGAG CGCAACCTCGAAGTC
  VNG1973H   4  57 437 1456869 .. 1456898 -  -6.3  -3.65902   TCGACGGCATCGAAA       CGGTGGCGTCGAA CACC TTCGAGGCCGTCG        AATACCTGCGCATCC
  VNG1980C   2  47 469 1460813 .. 1460824 -  -2.2  -3.53811   GGCACCCGCTTGAAA                TCAG ATTC CCGA                 CTCCGCGAGGCTCTT
  VNG1985C   6  74 180 1465217 .. 1465240 -   -11   -3.5393   AGCATCGTCGCGAAA          GTCG-CGCGGG ACG CCCACGTCGAC          GCGCTCGCCGCGGCG
  VNG1994C   5  69 350 1473573 .. 1473593 - -11.1  -3.15999   TTGCCACAGACCCAA            CACGGCCTC ATC GAAGCCGCG            CGGAAGACCCCCGCG
  VNG2020C   0 NONE
  VNG2029H   5  54 461 1498213 .. 1498242 -  -4.2  -3.62096   CCGCATGACCTGAAA      GCCCGGCCG-CTGC TGGA ACTGTCGGCCGG-C       GACGACGTCTACTTC
  VNG2068C   0 NONE
      mutT   9  57  91 1526956 .. 1526969 -  -4.5  -3.78934   GTGCGGGTACAAGAA               CCTCC GCAC GAAGG                CCTCCGAGCGTCGCT
      phnE   6  54 331 1529797 .. 1529818 -  -7.1  -3.21099   CGTCCGCATCACGAA           CTGCGTCCG GTGT CGGCCGCCG            GACAACCGCGATCCG
      glnA   0 NONE
  VNG2109H   3  65 228 1549459 .. 1549492 - -10.9  -2.71483   AGACGCGGTCAACGA     GGCGGCCGACGGGAT TCAG ATCCGGTCGCCGGCC      CGCCTGGATCAGGTG
     ilvE2  12  65 239 1558752 .. 1558769 -  -4.7  -4.17958   AAGACCGGCAAGAAA             GCCCCGG ACGG CCGGGAG              GTGGTGTTCATGCCG
  VNG2152C   4  68 206 1585608 .. 1585660 -  -4.1  -4.56597   CTGGCTGGCGAAAAA CCGCCAGGTCGGGCAGTCCGGCA AGCAGGTGA CGCCGGAC-GTCT-ACCTCGCGG TCGGCATCTCCGGGG
      manC   2  52 265 1592662 .. 1592685 -  -7.3  -3.01712   TCGGGCTGGCGAAGA          CCGTCGCCC GCGAGT GGGCACCGG           ACGTGCGCGCGAACG
  VNG2164C  10  64 388 1595683 .. 1595701 -  -8.2  -3.64487   GTACATGGGGAACAA             GAACAAGA CCA TCTCGTTC             CGGGTGAACGAGGAG
      tfbA   3  78 148 1617455 .. 1617499 - -15.5  -2.52464   TCGGCGGGCAATGGA CGCGCTGGCGGTGCCGGCGAG CGT CCCGCCGTCACAGCCCCCACG GCGGTTCAGCGGGCC
  VNG2191H   6  62 329 1623901 .. 1623923 -  -4.1  -4.15222   AGTTCGTCGAAGAAA          CGC-CCGAGCA CGT CGC-CGGCGCG          GCGTTCGAGACGGAG
      prsA   0 NONE
  VNG2207H   3  58 186 1636450 .. 1636488 -  -6.4  -3.53366   GACACGGAAGCACAA   CGGGGGGCGCTCCTCGAC GCG GCGGAGGCGCGCGCGCTG   GACGCGGACGCCGAC
      leuS   6  54   5 1652094 .. 1652104 -  -6.8  -3.14468   TCGTACGACACCGAA                 CACG TGG CGTG                 AGTGTCAGTCGTCGG
  VNG2242C   0 NONE
      hisG   3  62 403 1671362 .. 1671372 -  -8.2  -3.49475   CGCAGCCGGAGAGAA                 CGCG CAC CGCG                 ATTTTTACCCATGGG
  VNG2254C   4  49 346 1676367 .. 1676391 -  -7.1  -2.62983   CGGACCTCCACACCA          CCGACGCGG GGAGCTA CCGCGTCAA          AAAGCAGACCGCGCT
  VNG2264C   4  61 175 1684647 .. 1684674 -  -9.1  -3.18031   TGGGCAAAAACCACA        TCGTTGCCCCC ATCGCG GAGGGCGACGA         GCACACCGTCGAGAT
  VNG2264C   4  61 133 1684680 .. 1684716 - -10.7  -2.82635   AGGGCGACGAGCACA    CCGTCGAGATCGTCGAC ACG GGCGACGAGGGCGACGG    GATCGCGCGCATCGA
  VNG2273H   5  52 399 1692754 .. 1692774 -  -4.6   -3.5241   CACGCGCGAGAAATA           CGTGGCGGC CAGC GCCGAC-CG            CTTCGTGGTGGTCGC
  VNG2277H   8  52 357 1695077 .. 1695106 -  -8.4  -2.57344   CACGTCCGCCAGAAG       GACGGCGTGCTG ATGGGG CTGCTCGCCGCC        GCGGCGGCGAGCGAA
      hisJ   8  65   3 1701994 .. 1702006 - -10.5  -3.14931   GCGAGCGCGGAGTAA                CGCCG GAT CGGCG                GCTCAGTACGCGTCG
  VNG2292H   6  61 -13 1708927 .. 1708954 -    -9  -3.13403   GCCCGGCCACGAACA        CCACCGGCGGCC GGTC AGTCGCCGCTGG         CTGCGGTGTGGGCGG
  VNG2297H   3  56 321 1712017 .. 1712054 -    -9  -2.57132   GCGGTCGGCGAGAAG   CGCGGCATCCAGCGGT TCGCCG ACCGCCGGGTGCCCCT    GGACGAGGCGGTGGC
  VNG2304H   5  49 181 1717626 .. 1717640 -  -2.1   -3.6761   GCTGCTGAAGAAACA              CGGCGT TGAC AC-CCG               GCTGGTTCGGTATCC
       hlp   1  39 162 1720643 .. 1720664 -    -3  -2.70932   GGTGTCGTTCAACGA           GATCATCG TCTCCG CGATCATC            GGCTCGGGGTACGCC
  VNG2313H   6  53 433 1724046 .. 1724069 -    -8  -2.78384   GCTCGCGCCACGACA          GGGCTTTCGC GGCG GCGACCGCCC           GGACTGCCTGCGGTT
      ydaJ   4  48  80 1730745 .. 1730758 -  -5.9  -2.91264   GGTGTCAGCGAGACA               CCGGC GGCT GCCGA                CTGAGTGCCATCGCA
  VNG2334C   4  57 389 1740463 .. 1740477 -  -5.6  -3.61328   AGGAACACCGGCAAA               CGCTCT CCG AGGGCG               TGTCGTGGGTGACAC
     polA2   7  57  24 1746104 .. 1746142 -  -9.5  -2.82015   GCGACACCGAGGAGA  GCGCCGAGGACGAAGGCC CACA GGCC-CCGTTCTGAGCGC   GCCGCGCGCGGCGAG
  VNG2366C   2  48 329 1771573 .. 1771589 -    -5  -3.14132   GCGCGGCGTGATGAA              CCTCCG GGTTG CGGTGG              AGCGCCACGGCGTCG
  VNG2366C   2  48 224 1771681 .. 1771694 -  -5.2  -3.16564   CGCTGACGCGATGAA               GGCG GAGCTG CGCC                GCGAGCACGACATCC
      lysC   4  56 402 1779418 .. 1779441 -  -6.6  -3.28712   GGGCGTTGTTCAGAA          CGGTGTCCCC AGCC GAGAGCACCG           CCCCGTAGAGGACGT
       scm   1  41  41 1800157 .. 1800206 -  -2.8  -3.05384   TGGGCCGGCACCGAA CTGCTC-GTCACCACGCC-CGACCC GCC GGACCGCGGCCCGGCGACCGTG-AG CGTTGCGTCCGGGGG
  VNG2403H   4  52   2 1802078 .. 1802094 -  -5.8  -3.31263   ACGGCACCGTGAGAA             CGGACCG CTGA CGG-CCG              CCTACGCGTCGGTGT
     sec11   7  64 360 1810005 .. 1810051 - -10.8  -3.11768   CCACACCACCGAATA CGTGGTCGCCTTCGAGGACG TCGTTAT CACCCTCGACGACGACCGCA CGCTCGGTGTCGGCA
  VNG2419C   9  60 240 1813740 .. 1813775 -  -8.8  -3.05844   CGGCGTACTCGAACA    CGCTCACCGCCATCCGG CTG CCGGCGGGCG-CGCGCG    GCGCGGACGCCGCCG
      serB   2  59 271 1820655 .. 1820684 -  -4.9  -3.96624   CACTGCCACCAGAAA       GCCCAGCAGCGCGA CCA CCACGCCG-TCGGC       GTCCTCCGGCGCGCG
     thrC1   3  60 323 1824707 .. 1824759 -  -6.8  -3.57144   GGCGCCATCGCCAAA CCCACCGCGGGCACGCTGTCGGA CACGATCT CCCGGC-GCGCGCTCGCCGTCGG CGCGCTCGTGTTGGG
  VNG2455C   9  69  79 1839630 .. 1839665 - -11.1  -3.16742   GGGAACCCCGACGAA    CTCGGCGACCTCCAC GTCGAG GTCACGGTCGCCGAG     CCGGCCGTCCAACAG
     radA1   7  54 321 1849428 .. 1849441 -  -5.2  -3.61404   CCACGAAGGATACAA               CCCC TCGTGT GGGG                ACGAACTCGAATTCG
  VNG2476C   6  49 429 1853007 .. 1853017 -  -3.2  -3.53091   ACGCGGCGCGTCAAA                 TCAC ACA GCGA                 AGGCGTCTTCCACGT
  VNG2476C   6  49 161 1853268 .. 1853285 -  -5.5  -3.07043   GCGAGCAGTCCAACA             CCGAGCA GTCG TGTTCGG              AGCACACCGCCGCGT
  VNG2495H   4  57  16 1864824 .. 1864869 -  -8.7  -2.82635   ACGCCCACGACCACA CGCTCGGCACCGCCGGCCTCG ACCG CGACGCCTACGCCGCCGTCCG CACACGCCTCGCCGG
      gcdH   6  71 444 1865920 .. 1865946 -  -8.7  -3.78312   AAACCACCCAGGAAA        TCACGCTCGCGG ACGC CCGCGA-CGAGA         TCCACACGGTCTGTG
      pyrD   3  49 453 1872473 .. 1872516 -  -4.4  -3.31461   CAGCGAGGCCGAGAA CTTCGACCGCAT-GCGGCTGA CCC CCGACCACGACGCGGTCGGCG CGGCCCAGCCGGCCA
  VNG2511H   3  61  55 1882104 .. 1882134 -  -4.7  -4.07687   ACCGTCTGGTTAAAA      GCCAGAC-GCTCTGC CGG GCTGAGCTATC-GGC      CCACGAGTACACGTG
  VNG2518C   2  58  36 1887146 .. 1887164 -  -6.7  -3.48395   AGCCGCCGCACAGAA            CTGCACCC GCGA GGGTGC-G             CGCGGCGGGCTGGCG
      pyrC   1  41 416 1899001 .. 1899011 -  -2.4  -3.05384   CGTGCTCGGATTCAA                 CCTC CTC GGGG                 ACGGCATGCGTGACG
      entB   3  52 110 1902673 .. 1902696 -  -4.5  -3.53811   GTCATCGTGTTCAAA          CCG-GGGGAC TTCTC GTCCTCGCGG          GCGGCGCTGTCGGTC
  VNG2543C   4  46 147 1906135 .. 1906147 -  -4.7  -3.06915   AGGCAGTGTACCGAA                CCCCC GAT GGCGG                CCACCACGTCGCGCT
  VNG2554H   1  43 147 1915856 .. 1915873 -  -2.6  -3.14931   TGGACCGTCCAGGAA             GCCCTC GAACAG GAGGTC              CCGGTGCCCCTCGTC
  VNG2567C   2  49 447 1926435 .. 1926448 -  -3.7  -3.51329   GACCCTTAACCACAA               CTCCG TTCG CGGTG                TGCTCGGGCGTGTTC
      idr1  10  54 409 1933386 .. 1933402 -  -2.1    -3.965   TCCGAAAACGAATAA              GTGCCGG CCG CCGGGAA              CGTAGGTATGACCGA
      idr1  10  54 294 1933506 .. 1933517 -  -3.6    -3.767   CAGGCAGTCACGAAA                GCGA CGGC CCGC                 GAGATGGAGTTCTCG
  VNG2584C   9  54 206 1935470 .. 1935482 -  -6.9  -3.25088   CGGCAAATCCAGCAA                GCAGG CCG CCCGC                TTGATCGCCTCCTAC
      gbp4   7  64 405 1940099 .. 1940117 - -11.6  -2.64803   GTACGTCGAAACCCA             GCGGGTCG CGC CGTCCCGC             CCCAACGAGTAAATA
  VNG2603H   3  49 242 1945636 .. 1945646 -  -2.4  -3.63515   CGTCATCTCGAACAA                 CGCC AGC GTCG                 TGTTGCTGATTCCGG
  VNG2607C   5  72  20 1948496 .. 1948539 - -11.6  -3.33696   GCTGTCGGCAAGGAA GCGATGGTGCGCGTGCTCGCC GCC GACGCGGACGCGCTC-ACCGC GAAGCTCCGCACGGT
  VNG2625C   4  49 365 1964105 .. 1964119 -  -5.6  -3.02263   AGACGCTGTCGAAGA               CAACGC TGA GCGCCG               TGTCATCGGGCGACC
  VNG2628H   8  70  33 1967274 .. 1967294 -    -4  -4.58283   GAACTCGCCGAAAAA           GCGCTGTCGG TCG CCGA--GCGC           GTGCAGTCAGCCGTG
       uae   5  76 240 1976014 .. 1976063 - -10.7  -3.83026   GCCGGGCAGACCAAA CCCTTCACCGGCGGCGG-CATCC GCTACG GGATGACCGCCGCCGACGC-GGC CGCCCGCGAACTCGA
  VNG2644C   6  77 259 1980389 .. 1980433 -  -3.3   -5.0133   TACGCCGGGAAAAAA GACAAGCTCGGCGTCCAGTTC GAG GAACGGCCCGCCGAGGACGTG ATCGCCGAAGGCAAC
    rps10p  13  78  55 1984328 .. 1984346 - -10.2  -3.86897   GCGACCGCGCAGAAA             CGACCGCG CGG CGAGGTCG             AACATCGAAGACGAT
  VNG2656H  12  75  67 1992903 .. 1992934 +  -8.6  -4.22276   GCGAAAATCGAAACC      CGC-CCGCGTCAGCG TGC CGCTGCTGCGACGCG      TTCTTTCTCCTTTTT
      vacB   6  57  43 1984164 .. 1984175 +  -5.8  -3.59698   CCAGGGGGCCGGACA                CAGC TGTG GCTG                 TTCTCTCTCGACTCG
      bchP   3  52 204 1976499 .. 1976514 +    -6  -3.28712   TGGGTGATCATGTCC              GCGACG AACG CGCCGC               TTGTCGGGGGCACCA
     yusZ2   3  59 204 1970486 .. 1970503 +  -7.7  -3.34715   GCAGCGAGCGCGACT             CCGATGGC ATC GCC-TCGG             TGTTTGCCCGCACTC
  VNG2627C  10  74 151 1967469 .. 1967499 +  -6.9  -4.32049   CGCACGACGACATCG      TCGACCTCGTCG AACTCCGC CG-CGAGGTCGG       TTTTGATCCGTTGTG
  VNG2610C   8  73 196 1951367 .. 1951407 + -13.2  -2.80816   ACAGCGAGACGCGCC  TGCGGTCCGGCAGCGCGT CGGTC AGGCGCTCCCGGAGCGCG  TCTAATCCCTCGGCC
      thiD   8  76 278 1948866 .. 1948880 + -12.8  -3.40403   AACGCCGTGACGCTG               CCCGCC GAC GGCGGG               TTGTAGTGGAGGCCG
  VNG2594C  10  72 251 1942191 .. 1942224 + -10.9  -3.32066   GGCGTTCTCGCCTTT     CTCGTCGTCGGCCAG CAGA CTGGCCGTATACGAG      TTCTCGGGCATTGTT
  VNG2585H   7  77 453 1936787 .. 1936804 + -11.3  -3.64703   TGCCGGCGTTCACGC             CGACGTG TCCA CACGTCG              TTTCCGTGAGCAGGA
  VNG2555C   4  66   5 1917278 .. 1917288 +  -2.4  -4.56597   AGACGCCCTGACGCA                 CGCG GCA CCCG                 TTTTTCCCCCGCCGC
  VNG2555C   4  66 187 1917460 .. 1917489 + -11.3  -2.92463   TCCATCGCGGCTCCT       CCACCGGCTCCGG TGGT CCGCGCCCGGTGG        TGTGTCACTCCTGGC
      pncB   7  62 -46 1906258 .. 1906287 +  -9.9  -2.90194   ACATCGATGACGCCG       CGGCGCGCGCG CGTCAGGA CGCCCGTGCCG        TCTCGTTCAGGCAGT
  VNG2532H   4  69 324 1899746 .. 1899795 +  -7.8  -3.85817   AACAACAGCGGGAGC GCCGTTTCGACGCCTGGCACACCC GAGG GGGCGTCCCAGATGTCG--GCGGC TTTCTCCGCGCGGGT
  VNG2521H   6  57 244 1890399 .. 1890444 +  -8.9  -2.79183   ACGAAGATCGCCAGC TCGTAGGTCGCGTCGTCGTCCG GGA CGAGCG-TGGCGTGACCCGCGA TCTCCTCGCCGTGCC
  VNG2516C   7  77 290 1887493 .. 1887526 +   -11  -3.61654   GCTCGGCGACACCCT     CGCTCAGCGGGCGCT CGGCC AGCGCC-GCGGAGTG     TTTCACGTCGATGTC
  VNG2510H   7  73 221 1882257 .. 1882287 + -10.5  -3.68073   TCTCCGTGCAGCCAG      CGC-CGT-CCTCGAC GTC GTCGAGGTGCGCGCG      TTCTTCGCTGGCGTC
  VNG2498H   3  41  81 1866464 .. 1866478 +  -2.8  -3.05343   GGGTGCCCTCGTACG               TGTAGA CGG TCTCCA               TGTTCGCCATGTGGC
  VNG2498H   3  41 217 1866600 .. 1866624 +  -4.1  -2.70932   CTTGGCCATCGAAAC          GTGCTGTGGCC GGA GATCACCGCGC          TCCTTGAGCCCGGCC
  VNG2498H   3  41 278 1866661 .. 1866692 +  -3.7   -2.7119   TGGGCGAGCAACTGA      CTCGTGGTGAT CTGTGTCGCC ATCTCCGCGAG       CTTGTCCTGTTGCAT
  VNG2493C   9  69 451 1865339 .. 1865353 + -11.4  -3.14132   GTGGGTGCCGTGCAC               CCCGAG CTT CTCGGG               TTCCTCGACCGGCCC
  VNG2475C   4  56 432 1853489 .. 1853521 +  -7.6   -2.9914   GGCGACCCCTCGCTG     TCCCGGTCGTCGCGG CTCG CCGCC-CGATCGGGC      TGTGTCTCGCCGGTC
  VNG2461H   3  89 429 1844315 .. 1844335 + -16.9  -3.20858   GTGGGTGATGCATTT            CACGCCGAG CGC CTCGGCGTG            TTCCTCGATCTGCTG
  VNG2454C   1  60 210 1839947 .. 1839976 +  -9.9  -2.62184   TGAACTCCCCGGGGA       CGTGTGGCGCGAT GAAG ATCGCGCCGGTCG        TGGTGTCGACGGCGA
       dld   9  76  58 1825136 .. 1825160 + -12.7  -3.35046   CGGCGTGGTGTCGCC          CCCGGCGGCGG CCG CGGCGGCCGGG          TCTTTCAGCAGGTGG
      orc7   3  59  48 1808834 .. 1808852 +  -4.4  -3.89822   TGTGCTGTGACTGCC             CCCGCACC GGG GTTGCGAG             TTTGTACACTGCGTA
  VNG2400H   3  59  -4 1802084 .. 1802123 +    -4  -4.07885   CCGTGAGAACGGACC  GCTGACGGCCGCCTACGC GTCG GTGTCGGCCGCGAACAGC   TTTTCGGCCCACGTG
  VNG2387H   0 NONE
      uvrC   6  54 291 1786471 .. 1786499 +  -6.6   -3.1372   GGGAGTTAACCTCGG        CCTCGAAGTCAG CGGTC CAGACGTCGGGG        TGTTCGTCCCGGATC
  VNG2376H   2  43 -20 1781541 .. 1781558 +  -4.7  -2.62983   GGCGAACCGACGACC             CGGTACC GGTG GGAGCCG              TAGTCTAGAGGTCGC
  VNG2340H   3  50 177 1751791 .. 1751804 +  -5.9   -3.1829   GCTGATGACGAACCG               CGGTG CGGA CGCCG                TATTCGTGGTCATAT
  VNG2340H   3  50 180 1751794 .. 1751806 +  -5.5  -3.24456   GATGACGAACCGCGG                TGCGG ACG CCGTA                TTCGTGGTCATATGT
  VNG2337C  12  61 365 1746503 .. 1746548 +  -8.9  -3.25896   TCGGCGACGTCGGTT TCGGCGACCGACCGGAGTTTG CGGG CCAACTCCAGTTGGGCGTCCA TCTTGTCCATCATCG
  VNG2312C   6  89 108 1723902 .. 1723950 + -11.6   -4.1711   CGTGCAGCCGTGGCG GCGGGCCGTCCAGCGAGCG-TGCG GTG CGGAGCGCGCGCTGGTAGGCC-GC TTTCTTCCGGGTGGT
      yuxL   4  56  44 1717853 .. 1717878 +  -8.9  -2.64243   CGGTGCCGCCGTCCT         CGCCGTCGGCCG CCG CGGCTG-CGTCG         TCGTGTCCGGTGTCG
       cat   0 NONE
      alaS   5  56 181 1702174 .. 1702194 +  -3.1  -3.86822   CTCGTCGACGGATTG            GGTGTTGCC GCT GGTTGCGCC            TTTCTCCCAGAGTTC
      alaS   5  56 244 1702237 .. 1702253 +  -6.5  -3.28791   CGAGTAGTAGTGCGC              CCGCC CGGTGGT GGCGG              TTCTCGCGACCGCCT
       pmm   8  60 -30 1695418 .. 1695440 + -10.5  -2.62396   GGCGCTGCTGGACGC           CGGACGCGA ACTCG TCGCGCCCG           TCGTCTGAGGCGGTG
      ftsJ   3  50  85 1684925 .. 1684943 +  -6.6   -2.7263   TAGACGAACGGCGTG             TCGCCGAC GGC GATGGCGA             GTTTCAGGAGGTACT
  VNG2255C   4  54 184 1678679 .. 1678694 +  -3.2  -3.79849   GAGTTCGACCTCCGC              GGTCGT CGGG ATGGCC               TTGTTCATGTCCTTG
  VNG2255C   4  54 444 1678939 .. 1678951 +  -6.9  -3.14931   CGGGCAGATCGAGGT                CCGGG ATG TCCGG                TTCCTGGCGGATCGA
  VNG2236H   4  73 102 1663796 .. 1663832 + -13.5  -2.77899   GCCGTGCTCGTCCAG    CGCCACGCGGAGCGCCG TCT CGGCACCCCCGGTGGCG    TCGTTACTCGCCGCG
      pheA   7  86 268 1652373 .. 1652396 + -13.8  -3.53012   GTCGCTCATCACGGA          GCCGACGACG TTCC CGTCGGCGGC           TTTCGCGCGGGCGAG
      pmu1   3  59  71 1636748 .. 1636760 +  -4.7  -3.96327   CGTCGGCGACGCCGG                CCGCG ATG CGCTG                TTTCTCGTCGGCGGT
  VNG2202H   3  49 475 1632718 .. 1632728 +  -6.8  -2.66733   CGTCGAAACACTCCA                 GGAC GCC GTCC                 TCGTGTGGGTTGACC
      ileS   9  76 178 1624419 .. 1624450 + -12.3  -3.37796   CGACGCCGAGCCGGT      CGGTGGCCGCGGTG CCGTC CAC-GCGGCTGCCG      TTCTGGGTCGTGACG
  VNG2185H   8  71 383 1619595 .. 1619622 +  -8.2  -4.07568   AGCGTGTCGACGACG        CTGCCGAGGCGG GCGG CCGCCGCGGGTG         TTTTCGCGGCGGCGA
  VNG2175H   3  48 248 1609715 .. 1609736 +  -4.3  -3.23456   AAGATTGTAGCTCTT           GGCAACTGA GTGC TCTGGTGCC            TCTCTGTTTGATTCA
  VNG2165H   2  45 222 1597874 .. 1597891 +  -3.3  -3.15544   TTCACCCCAGATGTG             TGCGCGG CCGG TTGCGCG              TTCGTCCGCGTCGGG
      erf1   5  61 -14 1568369 .. 1568400 +  -9.4  -3.21416   GGGATTTTGCGGTAC      TCGACCGGCGTG TAGGCCGC CACACCGGTCGG       TTAGTCGTCGACGTG
     nhaC2   1  52 166 1561707 .. 1561731 +  -8.4  -2.52543   CCTCGTCGACGGCGT          CGGCCCGCGG CATCA CCTCGGGCAG          TCCCTTCCGGCGGGT
  VNG2112C   7  52 219 1552596 .. 1552639 +  -2.5   -3.7108   CGGCGTATCGAGGAT CCG-CGA-GACGTCGGTGA TCGCGTCC TCGATGACGTCCTCGGCGG TTTCGATGTCGGCGT
     thrC3   4  52 103 1549826 .. 1549841 +  -4.6  -3.53012   AGCGTGCACTCCTCG              TGGCCG TCGG TGGCCG               TTTCAACCCGAGCGA
  VNG2097C   5  51  86 1542058 .. 1542080 +    -4  -3.66178   CTGAACCCCGTAAGG           GGACACGCTT TCC AGGCGTGCGC           TTTGCCATTCGGCCA
      polC   9  57 153 1530298 .. 1530312 +  -8.6  -3.21924   GCACGAAGATGACGA               TGATGG TGG CCATCA               TGTTGTGCCAGCTGC
      polC   9  57 210 1530355 .. 1530371 +  -7.9  -3.14344   GCAACATCAGGATCT              CGCCGAT CCC ACCGGCG              TTGATGAGGCCCATG
    rpl40e   6  56   3 1526995 .. 1527005 +  -6.8  -3.28924   TCGCTCCGCGTAACT                 GACC GGC GGTC                 TTCTGCAGCACGCTC
    rpl40e   6  56 385 1527377 .. 1527407 +  -3.8  -3.86202   ACTCACCGGGTTCGA       CGCGTCCCATGG GGAGCAG CCACCGGTCGCG       TTTCGTGTCCTGGAC
  VNG2067H  10  57 237 1519724 .. 1519739 +  -5.4  -3.68529   TCGACCTCTTGGACG              TCG-CCG CTG CGGCCGA              TTTCGGTCATCCAGT
  VNG2059H  11  55  84 1513067 .. 1513120 +  -8.5  -2.86722   GTAGTGGGCGGCGTG GACGACCCGCGTCCGGTCGGCGTCG AGGT CGTCGCCGAGCGCGAGCGCGCCCTC TCTGGTCATGTGTTT
  VNG2042H   5  61 289 1506177 .. 1506192 + -10.4  -2.79183   GCGAGTTCCCACACG              CGCTCG ATAC CGAGCG               TGTCCTCGACGTACG
  VNG2035H  11  73  58 1502157 .. 1502185 + -10.1  -3.59979   CCGGCGGCGTCGAGT        GCCGCGTCGGCGG CCT CCGACAGCGTGGC        TTTGCGCTCGCGGAG
      thiL   0 NONE
  VNG2002H   3  61  40 1482262 .. 1482286 +  -9.9  -2.71011   CGGGCGCGCTCGTGG          TGGTCCGCGCG GGC TGCGCGGAACG          TGGTTCGCGCGCGCT
      infB   7  59 103 1476763 .. 1476773 +  -8.2  -3.38046   TTTCGGGAACGTCGT                 CGCC GAG GGCG                 TGTTTGACCTGCAGC
  VNG1993H   4  64 265 1474206 .. 1474246 +   -11  -2.62184   AGAGCACGTCGGCGT CGCCGGTCGTGGCCGCG-GC CTG GCGCACGGCCTCG-CGGGCG TCCTGTGCGGGAACG
  VNG1986C   4  59 462 1468375 .. 1468394 +  -3.4  -4.12397   ATCGCGGCCGCGAGC            CCGGTCAC CAGC GAGAGCGG             TTTGTACTTCTGTGC
  VNG1978H  11  77 113 1460487 .. 1460515 + -14.7  -2.71731   TTCGATTCCGAGGTA        TGCACACGAGG GCGCGAA CCTCGTGTGCA        TAATTCCGCACTCGC
  VNG1963H   3  60 314 1449095 .. 1449115 +  -6.7  -3.59979   GGCGTCGGTGTCCAA            CAGCGCCGC CAG GACGCGCTG            TTTGGCGTCCGAAAC
  VNG1956H   3  54 311 1444315 .. 1444333 +  -6.7  -3.14564   ACCCTGGGGCACGAA            GC-CGTCG ATCT CGACGCGC             TTGGTGGGCGCGTCG
  VNG1948H   4  43 248 1436051 .. 1436064 +  -2.3  -3.13403   ACACTGGGATTTCGT               CGAAC GGAC GGTCG                TGTTCGTGGCCGGCG
  VNG1948H   4  43 341 1436144 .. 1436175 +  -4.2  -2.62184   TGACGACGACGCTGC      CAACACCGGTCGCA AGCA TGCGGTCGGCGGCG       TCGTGTAACGACGCG
  VNG1948H   4  43 395 1436198 .. 1436221 +  -4.4  -2.66316   ACGACGCGTCGGCCG          GGACCGCCAC GACG GCGGTGGTCA           TGATGTCGTCGACGC
  VNG1941C   9  58 364 1432594 .. 1432606 +  -6.9  -3.53091   CGACCTACGTGGGGA                TGCCG TAT CGGCG                TTTCCCCGACGGCGT
  VNG1920H  12  67  15 1419957 .. 1419974 +  -8.5  -3.76775   GATGGGGTTGGCCGG             CCTACAT GGAG ATGTAGG              TTTCGGTGTCTTCGA
  VNG1917H   6  52 155 1417970 .. 1418010 +  -7.3  -3.04144   CTTCGAGGTACTGGG  CTGCGGCCTCGACGTCCGC GGG GCCGCCGTAGGTGCCGGAG  TATTCGACGTAGAAC
  VNG1917H   6  52 303 1418118 .. 1418130 +  -5.5  -3.29263   GGACTCGGCGGCGGC                CTTCG AGT CGAGG                TTCTGGACCACGTAT
  VNG1901C   1  47  13 1408285 .. 1408295 +  -2.4  -3.54029   TAATCGGCGAGTCGG                 CCGG CAG CCAG                 TTCTACTTCGTCCGG
      ebrB   2  57 426 1395792 .. 1395844 +  -5.5  -3.57144   CGCGGGCGCGCTCAT CGCGGGCTGCTCGTCG-TAGGTCGG CACGT CCGGGCTGTCCACGATC-GTCCGCG TTTCGCCGTCGAACG
  VNG1865H   2  49 453 1378663 .. 1378683 +  -4.6  -3.31144   ACGTCCATCCCGTGG           CCCGTGAGG TTGA CCAC-CGGG            TTGTAGCCGTAGGCC
  VNG1861C   6  78  25 1376410 .. 1376428 + -13.8  -3.17194   GGCGGCGCGCTATTC             GGGCGCGG TGT CCGCGTCC             TTCCATTCGCCGAGT
      pchA   3  43 172 1365672 .. 1365684 +  -4.7  -2.73441   CGACTCCACGGACGA                CCGCG AAA CCCGG                GTTTCGCAGCTCGTG
  VNG1845C   3  48 349 1363579 .. 1363606 +  -6.8  -2.52676   CACGCTGTCGACGAA        CGGCTGCCAGCG CGAC TGCGGGGGGCCG         TCGGTTCCGGGCGTG
  VNG1845C   3  48 380 1363610 .. 1363637 +  -5.4  -2.85056   TGCGGGGGGCCGTCG        GTTCCGGGCGTG GTCA CACACCCGGGGG         ATTTGAGTTCGACGT
     cspD2   9  65 361 1356813 .. 1356834 + -10.1  -3.25088   GTGGATCAGCCGCAT           GGCCGCGCGG AGC CCGC-CGGTC           TTCATCAGTTTGAGG
  VNG1826H   9  69 177 1348895 .. 1348916 +   -13  -2.81547   GGGGTTGTGCTCGTG           GGCGACCG GGACCG CGGTCGCC            TCGTTGCTGTCCGCG
  VNG1818a   3  52 411 1346108 .. 1346118 +  -6.8  -3.01712   GGACGTCGAAGGTGC                 CGTC CCA GACG                 TGTTCGAGGGCGGCG
  VNG1796H   6  89 438 1332922 .. 1332971 + -15.8  -3.31144   CACCGCCCTTCTGGA TGCCGTCGTCGGTTTCGACGTAC ACGTC GTCC-TCGAAGCCGGCGGCGGCG TTCTCGAAGTCGGCG
  VNG1793C   3  69 300 1327746 .. 1327787 + -12.9  -2.78384   AGACGATGAGCGCGC TCGCGGCCGGCGTGCCGTCG TCG TGACAGAGCGCCGGCC-CGG TGTCGTGGGGGAGGG
      htr7   7  53 -20 1298897 .. 1298927 +  -8.3  -2.81133   GAAGCAACCGACGCG      CC-C-GCCGGACAGT CGG ACTGACCGGCTGCGG      TCTGGTCAGTCGGTC
      gbp1   9  68 457 1292398 .. 1292417 +  -6.4  -4.07568   AGTCGTTGACGAGGA            GGTACTCG CCGT CGAGTGTC             TTTTCGAGGACGCAC
       sus   5  54 355 1279531 .. 1279546 +  -6.8  -3.15663   GGTGCCAGCCCTGAC              GACGGG CTGT CTCGTC               TTAATCCCGCTCAAT
  VNG1720H   3  49 452 1274025 .. 1274040 +  -5.4  -3.07113   ACACCACCCACAGCA              G-CGCCA CGA TGGCGGC              TTCGCTGAACTCCTG
     crtB2   0 NONE
  VNG1664H  15  61 376 1241277 .. 1241323 +  -9.2  -3.14051   AGTCCACCACGATGA GGTCCGCGCGGTCGGCGAAGTC GGC GGTGTCGCGGACGGCTTGGGCC TGTTCGTCGAAGTCG
  VNG1653H   1  52  22 1232457 .. 1232467 +  -2.4  -3.78022   ACGGATGACTCTTCC                 CCAG CTC CCGG                 TTTACTGACTCTGAA
  VNG1645H   6  74 471 1225303 .. 1225324 +  -5.7  -4.57073   GGGGTCGGCGGCCCG           CACGGCGGC CAGC GACGCGGTG            TTTTTCAGGACCGTC
  VNG1641H   7  49 422 1221397 .. 1221407 +  -3.2  -3.44284   CGTCGTCGGCGTCGA                 TCTC GGT GAGG                 TGTTGTTGCTGGGGG
  VNG1626C   4  55 285 1213699 .. 1213717 +  -5.8  -3.54181   CGCCACGGCTGCCGG             CGGGTGGC TCG GCATCCCG             TTCGTATTTTCCGGT
  VNG1617H   2  46 161 1206127 .. 1206176 +  -5.5  -2.62184   CGACGGCGTAGCCGG CGGTGACCCGCACGCCGACGCG CAACCCA CG-GTCCGCACGCGGGGTGCCG TCGTGTCGGCCGGCG
      mvaB   5  45 260 1204281 .. 1204298 +  -3.3  -3.14132   GACGCACACCAGCCC             CACGGTCG TCC CG-CCGAG             TTCGTCGCGGCCGCA
  VNG1598a   5  56 143 1192522 .. 1192542 +  -3.1  -3.85539   AGCGTTGAACGCGTC            CGCGAGGTC ATC GAGCGTGCG            TTTGCTCTCGGTCTC
  VNG1591H   3  43   7 1190141 .. 1190151 +  -2.4  -3.14132   ACAGCGTAGCTCGCC                 GCCG ACA CTGC                 TTACTCGGGGGGCAC
  VNG1591H   3  43  25 1190159 .. 1190176 +    -4  -3.01712   GACACTGCTTACTCG             GGGGGC ACTGCG GCCGCC              TGTTCGCCGAGGCGG
  VNG1591H   3  43 410 1190544 .. 1190557 +  -2.3  -3.14132   TCTGCGCGAGCACGA               CACCG ATGG CGCTG                TTCGTGAGCGGGACG
       zim   5  51 279 1151776 .. 1151790 +    -7  -2.87132   CGCGTGCACAGACCG               CCACCG TCT CGGCGG               TGTCTCCGGCGACAG
      birA  13  79 191 1145031 .. 1145088 + -16.1  -2.75712   TTGCCGTCCCGGAGT TCGCGCTCGGTGGCGACACCACGGTCG TTTG CGGCCGCGGTCACGGTATCGAGCGCGC TCGTTCCCTCACTGC
      htr8   3  54 191 1131631 .. 1131648 +  -3.3   -3.7732   TTGACGCAGGCGTTC             ACGACCGC TTC GCGG-CGC             TTCTTGGTGTCGAAC
  VNG1518H   4  50 407 1128189 .. 1128200 +  -7.2  -2.78384   ACTCGCGGCCGTACT                CGCC GTCG GGCG                 TGTAATCCACGCGAA
  VNG1503C   8  53 246 1117349 .. 1117373 +  -7.8  -2.74012   CATCGCCTCCTCGAC         GCGC-TCGACG CCCT CGCCGATGCGC          TGGTTGACCTCGTCC
  VNG1492C   3  57 248 1108748 .. 1108777 +  -8.6  -3.14931   GATCTCCGCCGCGAT       CTCGTCGGCCGTC CGGTC GGCGGC-GATGAG       TTCCTCGCGGGTCGC
       sat   7  68 182 1102724 .. 1102737 +  -6.7  -4.07687   ACGGCCGCCTCGCTG               GCGAA ATAC TTCGC                TTTTGCGGCCGCGGT
  VNG1471C  10  65 367 1092824 .. 1092865 +  -7.1  -3.87373   GACGAACCCGTCCAT CCGCTGGGCCACGACGTCG AGAT CGACGTCGTCCGCGAGGGG  TTTGTCGCGCGTGTG
       blp   2  49 268 1085729 .. 1085756 +  -4.8  -3.28924   GGGATCGTCCTCGTG        GTACG-CGACCAG CTC CACGTCGGCGTAC        TTGTCCCGCAACGTG
  VNG1457C   2  45 454 1081492 .. 1081517 +  -3.1  -3.16564   GGTCGTAGTCGAGTA         CGTCCTCCCGG ACGT CCCGCAGGAAG          TTCGTGAGCTGGAAC
  VNG1453H   6  68 -53 1077267 .. 1077308 + -10.8  -3.31461   GTCACGCTCGCCGAT TCGCTGGAGCCGACGGGGCC ACGT GGCCCCACCGGC-CCGG-GA TTCTCCCGGTAGCTA
      hisD   5  57  82 1071852 .. 1071869 +  -4.7  -3.72324   CCCTGTGCGCGCCTC             GACGGCT CCAC GGCCGAC              TTCTTCGTGCGAATC
  VNG1438H   6  55 176 1068551 .. 1068600 +  -6.1  -3.53012   CCGCGGTGGCTTGCG CCGCCCCGGCAGTTGG-CGGGGTC GAC GACCCCGCCCGCCCGCCACGAGGG TTTCCCGGCCGACAG
  VNG1409C   2  43 259 1049672 .. 1049707 +  -4.4  -2.62983   ACGCCGGGTCGGTCG    GCGGGTCCGCCGGCCC CACA GTGTCGACGGGCACGG     TCGTGTCGGCGTCGA
  VNG1390H  10  74  99 1036818 .. 1036848 + -11.8  -3.53811   GAGATGATGTCCCCG       TCGGCGGCGTCGAC GTG GTCGACGACCTCGA       TTTCGAGGGGGTCGG
      yvoF   1  46   5 1033939 .. 1033950 +  -5.8  -2.82015   CTGGCGACTAACGCG                CCGA ATCG TCGG                 TGTCCTCCGTCTCGC
  VNG1375C   6  48  17 1026557 .. 1026604 +  -4.7  -3.23452   CGCGCCCGCTGGGGT CGCCACCGCGGGCGATCCGG CACGCACCA CC-GAACGCCCTAGGTGTCG TTCAGTTGTGCCAGT
      ocd2   1  48 291 1016773 .. 1016815 +  -4.8  -3.15249   CGATGAAGTACGCGG GCCG-GTC-GGCGGGCGC TGCCGCCTC GCGTTCGCCCGCCTCGGC TTCGTCGGCCGTCTC
      trh6   2  46 129 1007546 .. 1007558 +  -4.8  -3.05844   CCCATGCCCTCGGCC                GCGA CCTGA TCGC                TGTTGCGCTCGACGA
  VNG1345H   2  45  76 1004687 .. 1004697 +  -3.2  -3.17051   GATGAAGAACTTCGG                 GTTC GAG GAGC                 TGTTGCTGGTCGACC
 VNG1342Gm   8  57 386 1002393 .. 1002405 +  -4.7  -3.79906   CGCCGTCAGTCGGCG                CGCCG TCT CGGGG                TTCTTGTCCAGATCC
  VNG1330H   7  68 330  993899 ..  993950 + -12.8  -2.66316   TAGGAGCCGAAGTCC GCCGCGATGCGGTCGGCGAG-CGCC CCG GACGGCTCGCCGCCCCCGTCGGGAC TCATGTGCTCCCAGA
  VNG1323C   6  49 228  990177 ..  990195 +    -3  -3.62046   GCCGCTGTTCCGGAT             CGCCTGAA AGG TCCACGCG             TTGTTCAAGACGTAC
      purD   7  52  82  976647 ..  976661 +  -5.7  -3.35046   GGGTCGCCGTCGTTC               CACGA CACCA TCGTG               TGTTTGAGCCACTCG
      moaC   8  49 394  957760 ..  957772 +  -3.3  -3.43492   GTACAGCGTGTCGTG                GCTGG TTG CGAGC                TTCTCCTGGATGTCC
      moaC   8  49 409  957775 ..  957795 +  -6.1  -3.06796   GCTGGTTGCGAGCTT            CTCCTGG ATGTCCG CCAGGGG            TTCGCTGGCGTCCAC
      ribG   5  52 268  948187 ..  948201 +  -2.1  -3.76224   TGCCGGCTGCGTCCT              CGATCG TGAA CG-TCG               TTTCGTCCATGCCAG
  VNG1246H   5  54 109  937885 ..  937895 +  -4.6  -3.68024   GCGGTACCACGTCGC                 CTCG TCG CGGG                 TTGTCTCTTCGACCA
      surE   8  89  31  935931 ..  935961 + -16.9  -3.18264   CCGGCAGTCCCGCAG      CATCGCCG-CCGCG TCGA CGCGGTCGGCGGTG       TTCGTGGGTGCCCCG
  VNG1229H   4  84 241  924333 ..  924353 + -11.1  -4.11216   TCTCCTCGCCGGTCT            CCCAGTCGA CGG TCGCCTGGG            TTTTCGGGATCGACG
  VNG1214H  10  64 -10  916099 ..  916125 + -11.6  -2.62184   ACAACGAGTGGCACT         TCGAGCGATGAC TTA GTGGTCGCTCGA         TAATGTGGCAAACAC
  VNG1200H   3  47 -37  902385 ..  902400 +  -2.6  -3.53012   TGCTCGTGGTCGCGA              TGC-TGA CGC TCACGCA              TTTCGCGAACCGGGC
      ACD3   4  59 291  898432 ..  898451 +  -9.2  -2.86271   CCGCGACCGAGACTG            CGACCCGA GGCG TCGGGGCG             TCGTTGTGCTCGACG
      hcpD   7  68 101  895787 ..  895836 +  -9.3  -3.62096   ACCGCTTGCCGGCGT CGTCGGCGGTCGCCACCAGGAT GTCGTGG ATCGTGGTGTCGA-CGTCGTCG TTTCGGATCGTCGCC
  VNG1182H   4  68  41  891132 ..  891169 + -11.3  -3.06796   CGCCGCGGTCAGTCC  GCCGAG-GCGTCGCCGG TGCGCT CCGGCT-CGCGCTCGGC   TTCGGTGAGATAGCA
       fib   5  48   0  888373 ..  888403 +  -5.9  -2.91264   GGCGACGCCACGGTA       GCGCGCCGCCCGG ATCAG TCGCGGGGCTCGC       TGTCTGGCTCCAGGG
      metB   7  89 109  884485 ..  884517 + -17.7  -3.05384   GCTGACGGATTCGAC      GTCGTCGACGGCGCC GAA GGCGTCCTCGACGGC      TTCGGTCCCGCCGGA
       ndk   6  74   6  877936 ..  877948 +  -3.3  -4.73613   CCACGACTGACGCGG                CGCTG GTC CGGTG                TTTTCTTGCTAGTGC
      gltX   3  77 -56  873664 ..  873702 + -15.3  -2.71731   CGCGTCGGGTTCGCG  CGCG-TCGACGC-CCACCG CGA CGGCGGGGCGTCGGTCGCG  TACTTCACGCATCCC
     aspC2   6  59 367  855528 ..  855559 +  -8.6  -3.34983   CCGCATACGACGCTT      GCGCGTCCTCTTCG AGCG CGGCGAGGATTCGC       TCTTCTGTCGATTCA
  VNG1100C   2  43 384  844064 ..  844075 +  -3.6  -3.01712   CGAACAACGCGAACA                CGGT GTTG GCCG                 TGTTCACCCCCGAGA
  VNG1094H   5  57 441  840360 ..  840373 +  -8.1  -3.17212   CGCTGTGGTGGTTGC               CGTCC GACC GGACG                TTGATCGACTCCTCA
  VNG1090H   6  66 -45  836012 ..  836068 +  -2.7  -4.56597   CGGCATCCCGAACCT GCTCCCGCCGGACATGCGCGACGACG CCGAGT CGGCGTCG-GCCTGACCCGGGGAATC TTTTTCAGCCCGCAG
  VNG1069C   5  48 368  819892 ..  819906 +  -7.1  -2.50816   CGTCGCTGGCCGCCG               GCAGC AGGGC GCTGC               ATTCGTCGATGACGC
      rfbQ   3  67 103  809833 ..  809846 +  -8.1  -3.81951   TCGTACTCCCACATT               GACGG ACAG CCGTC                TTTGGTCGTCTCGAC
  VNG1046H   3  61 443  797202 ..  797220 + -10.2  -2.70932   GGCGGCCTCCAACAT             CGCCGGCT CGT AGCCCGCG             TCCTTGGCAGCCGCC
  VNG1034H   8  89 281  790812 ..  790847 + -17.7  -3.06501   CGCCGGCCCGGTGTC    CTCGGGGCCGACCGTC CACTC GAT-GTCGGCCCCGAG    TTCGGTGAGGATCTC
  VNG1026H   1  41 429  786955 ..  787010 +  -2.2  -3.04461   CAGCGCCGTTGTCCG CGACCGACTCCGCGAGCACG-CTGCCG GTG TGGCTGCCGTGCTCGGTCGGGCTGACG TGTTGGGCGTACGTG
      yqjH   0 NONE
      acs2   4  53 435  765047 ..  765090 +    -8  -2.70932   CCAGGTTGTACCGCG GCTGGAGCACGCTGAACGGCT CCC AGCCCT-CGGCGCGCGCGAGC TCGTTGGCCCGCGCG
  VNG0990H   7  60 132  756315 ..  756343 +  -5.9  -3.76224   CGTCTGCGGCGCTGA        TCTCGGGTGGC TGGCTGC GCCGCTCGGGG        TTTCCTGGATGCCAA
  VNG0964C   4  52 433  736314 ..  736331 +  -7.7  -2.62983   GCTCGAAATGCGACA             CCGTCGA GAGG TCGATGG              TGGTGTCGGCGTCGC
  VNG0945H   9  59 440  721468 ..  721504 +  -7.8  -3.39668   GTCATCGAACCCGCC    GTCGCCGGTCCGCGTG AACAC CGCGCCGACCACCGGC    TTGTCGAGTTTCGAC
  VNG0932C   6  61 199  711229 ..  711260 +  -9.4  -3.16564   GGATGCCGCCCACGG      TGCCGACGGCGA-CG TCG CGCTCGGTGTCGGCG      TTGATGCGCTCGGCG
  VNG0926H   4  52  25  706015 ..  706027 +  -6.9  -3.05384   CGGTGTCTCGGCGCT                CCTCC CGG GGGGG                TTACGTCACACCGGC
       gst   1  45   5  698791 ..  698818 +  -3.3  -3.14132   GCCTCCCGTAGCCGC        CGT-CCGGCGGC CGGTT GCCACCGACACG        TTGATCCACGCCCCC
      hakA   4  68 454  694516 ..  694552 + -11.6  -3.05844   CAGGCGTCCGTGGCG   GCCTCGGCAAGCGCCAC CGCG GTGGTG-TCGTCGAGGC    TGTTGCCGTGGCGCG
  VNG0892a   7  57 354  679497 ..  679541 +  -8.3  -3.21099   GAGCCCGACGTGGTA GTCGTGGCCGAGGCGTTCGGC GGC GGCGATCAGCGCGGCGACGAC TTCGTGATCGGCGAC
  VNG0883H   9  49   7  668501 ..  668526 +  -5.3  -3.07947   TGTCCGTGACGAAGT         CCAGGCCGCGGG ACG CCAGCG-CCTGC         TGTTCGGCCTTCTTG
      purM   5  59 256  663238 ..  663269 +  -7.8  -3.37796   CGCGGACGGCATGGT      CGCCGACGTCCTCG CCGG CGTGGACGATGTCG       TTGTCGCTGATCGAG
      asnA   6  72   3  656020 ..  656050 + -12.5  -3.10112   CATCGAGGAGTGACC      G-GGCAGCCGGGGG TTAC TCCCCGGCGGCCGC       TTCGATGGCTTCGAT
  VNG0846C   5  54 211  642303 ..  642323 +    -4  -3.75738   GAGGTAGACACCGAC           GCCGGCG-TC CGC GATCG-CGGC           TTCTTCCTCGTCGTG
      ssrA   6  43 -22  638243 ..  638261 +  -2.2  -3.14463   ACATCTATTCGCTGA             CTACCACC CAT GGAGGAGG             TTGATAAACCGCATT
  VNG0819C   4  62  93  620426 ..  620476 +  -7.8  -3.53012   TCGCAGGGTACAGAT TCCC---CGGCGCGTTTC-GTCGCAC TCC GTTCGACAGAAATGCGCCGACCGGGA TTTGAACCCGGGCCA
  VNG0804C   9  62 326  604672 ..  604691 +  -8.6  -3.53811   GATCTCCGACAGCGA            CCGT-TCGG TCT CCGAGACGG            TTTCGACGCCGTCGG
       pcy   1  43 294  591573 ..  591592 +  -2.7  -3.24747   GCCGGATCGCGTGCT            GCTGGCT CTGGTC GGCCTGC             TTGGTGGTGTACGCC
  VNG0779C   2  47 -41  587008 ..  587029 +  -3.6  -3.34013   CTCCGGCGGCGGCCA           CCTGGTCG TCGGCT CGATCCGG            TTCGTTCCCGGGATG
      acd2   3  65 332  584517 ..  584555 + -10.2  -3.14931   CACCGGCGGGTCCTT   GTGCGTGACGTTCTCGCG GCG CGCGAGGATGACGTGCAG   TTCGTCGCCCATCGC
  VNG0769H   7  65 157  580355 ..  580413 +   -10  -3.13403   CACCCACCCCACCAC CGCTGCTATCGGCGCGTGGCCACGATTC CGG GACTCGTGGCCACTCGCCACCATCCGCC TCTTCGTAAAAAACG
  VNG0751C   5  49 403  569739 ..  569756 +  -6.9  -2.61582   CAGGATCGTCAGCGT             CTCCGGG TCCG CCCGCAG              CTTCTGAATGAAATC
  VNG0743H   8  66 297  560558 ..  560584 +  -8.7  -3.47227   ATCACGCCGTTGTAC        TCGTGGCCGAGC AACA GCTCG-CCGCGG         TTCTCGTGGTTCGCG
      araL   2  44 121  543165 ..  543185 +  -2.4  -3.28791   ACAACGAGAGGTAGA            TGCCGTAC AGCCC GAGCGGCG            TTGTCGCGCCGAGAT
  VNG0703H   5  48 142  532176 ..  532194 +  -5.3  -2.94293   GGGTTTCTCGCTGAC             GATCGTT CGGGA GACGATC             TGCTTGTCTTCGAGG
      nthB   2  57 109  527734 ..  527771 +  -4.7  -3.80018   CCACGGCGAAAAACT   GGTGAACCGCCTCGGGGT CAA GCCCCGATGCACT-CGCC   TTGTTCATCTGTAGA
  VNG0675C   2  56 410  514327 ..  514349 +  -6.8  -3.28712   GCACGTGCACGACGG           CGCTGGCGAC CGT GCCCCCGGCG           TTGTGCGCGACCGCG
  VNG0669H   5  84 434  510736 ..  510768 + -16.9  -2.81133   AGCGGTCCGTGTCGT      CGGCGGCCGGCTCCG TCG CGGGTTCGGTCGCCG      TCTCGTCGCTGCGTG
     mcmA1   3  52 402  500386 ..  500397 +  -7.2  -3.02263   ACCCGCCCCTCGATC                CGGC TCGC GCCG                 TGTTCCAGCAGGTGT
     gdhA1   3  55 241  479974 ..  479985 +  -5.8  -3.54741   TCCGGGCACGGTTGC                GACG TGGG CGTC                 TTTGAGCGCGTCCTG
      yngE   1  52 397  476969 ..  477025 +  -7.1  -3.05816   TGCGGGTGCGCGCTC GGCGAGGCTGCTCGCG-CGGCCGCCGA GCGCG TCGGCG-CGGTCGCGTGCAGTCACGGG TTCAGTCCCCGGTCG
  VNG0611H   2  57 403  465906 ..  465925 +  -8.6  -3.17319   GCAGATAGCTTCAAT            CTGT-GCGG CCT CCGCAACAG            TCTTGCTCGCTTCCC
      yrhA   4  60  14  461751 ..  461776 +  -6.1  -3.74519   GACGCCGCCCCCTAC         GGTG-CCACCAG GCG CTGGTGGTCGAC         TTTGATACAGCTGTT
  VNG0597H   4  54 197  456680 ..  456717 +  -7.5  -3.17075   TCGTCTCGGAGAGCG   CGCCCGCGTCCACGCCCG CAA CCGGCGT-GCCACAGGCG   TTGGCTTCCAGGGCG
  VNG0590H   5  56 407  451367 ..  451377 +  -6.8  -3.40299   CCTCCAGGAGGTCGG                 CCTC GAC GAGG                 TTCTCGATGTGGTAG
  VNG0578H   2  48 349  445517 ..  445533 +  -4.4  -3.23042   CCTTGATGAATTCGT              CAGCCA TTGTT TGGTTG              TTGGTCGTCGCTGTT
       sgb   4  57  49  430030 ..  430051 +  -9.4  -2.78384   GACGACACGATCCGC           GCCG-GCGC TCGCT GCGCTCGGC           TGTAATGAGAACACG
  VNG0544H   3  52  20  421635 ..  421645 +  -6.8  -3.01712   CCACGCTGCGACCAG                 CCAC CAC GTGG                 TCTTCGGCGAACGGC
  VNG0534C   6  57  33  412036 ..  412056 +  -7.6  -3.14132   CAGCGATCAGAGCAG           CTGGCTGGC GAGC GCCA-CCAG            TTCCTCCCAGACGGA
  VNG0516H   8  61 449  400508 ..  400527 +  -4.2   -4.0371   CGACGGCGTTAGTCC            TTCCGTGT GTAG ACGCGGTA             TTTGTATCCGCCGTA
  VNG0505C   1  43 456  392988 ..  393036 +    -3  -3.13403   CCGAGGACGACCGCG TCCCCCTGGACGTGGACGCTCCCG TTC CGGGTG-GTC-ACGTCGCCGTGGA TCTTCGTGCCCGCGC
      acs1   2  43  67  376890 ..  376902 +  -4.7  -2.62735   TCATCACGGTGCAGC                CACGC CAG GCGGG                TCGTGTCGCCGGTGT
  VNG0475a   4  50 204  369608 ..  369620 +  -6.9  -2.82516   GTGCGCTGCAGATAC                CGGCC GAC GGTCG                TGTCCTCGTCGACGG
      aspS   5  49  -9  356559 ..  356604 +  -2.7  -3.61715   GGATCCCGACCGCCT CGAACCGT-AGGCGGTTCGGAC AGCCC GTC-GAAC-GCCTCGTGGTCCG TTATTCCAGGCCGTC
  VNG0450C   5  47 -36  347319 ..  347349 +  -3.9  -3.28791   CACGACCGCCGACGA      CGCCGCGCTTGACG CCGA CATCGA-CGCGCCG       TTCTAACGGGGCCGT
  VNG0441H   9  72 239  341886 ..  341907 + -11.5  -3.35679   GTGCGCGCTCGCCAT           CGTCGCCAC CGGC GAGGCGACG            TTGTGCATCGCCACC
  VNG0433C   2  64  30  334733 ..  334759 + -10.1  -3.12351   GTTCCCGTTGTTCCA        C-CCGACCAGCG GCAG CGCTGGCCGGCG         TTCGGTCTCCGGGCC
  VNG0429H   4  49 143  332824 ..  332843 +  -3.4  -3.53012   GATCCCCCGCATTCG            GCCGCCGA CTGC TCGCGGGC             TTTCGCCGCGCACGC
     rfbU2   7  86  30  319305 ..  319351 + -15.1  -3.29144   CGCCGCGTCACTCCG CGTCCGCACCGGTCCGGGTTGC CTCG GCGACCCGGA-CGGCGGCGACG TTCTCGGGCACGTCG
  VNG0406C   3  68 -36  314127 ..  314155 +   -13  -2.62184   CATCAGCGAGGTGGC        CGCCCGCGAGGC CGCCA GCCGCACGGGCG        TCATCTGAGCGCGGC
     nthA1   1  54  56  306755 ..  306773 +  -5.2  -3.64259   GTCGGTGCCGATGGT             CGCGTTCT CCA GGGACGTG             TTGTTGGCGATCGTT
     graD1   4  60   8  302284 ..  302299 + -10.4  -2.65815   GCCGCTAGCTACGGC              CCGAGG CACG CCTCGG               TGATCTCGATGTGCC
  VNG0373H   6  56 168  292152 ..  292162 +  -6.8  -3.30124   GGCCGGCGATGAGCT                 CGAC GAT GTCG                 TTCTCGGCGATGCCC
     gatB2   4  56  28  274422 ..  274444 +    -9  -2.61912   CCCCTCATCGCTCGC           CTTCGCCGCC GCT GGCGGCTACG           ATTCTGCGTCCGTCC
  VNG0339H   6  57 -28  268013 ..  268026 +  -9.5  -2.72991   ACCTCCACAGCTCCG               GCCGG GAGA CCGGC                TGGTTCCAGCTGTAG
  VNG0319H   7  54 391  251654 ..  251666 +  -6.9  -3.20349   GCCGTCCGCACACAG                CCGCC GCA GGTGG                TGTTGGGTTTCCCCC
  VNG0310C   2  79 106  245908 ..  245938 + -15.4  -2.70932   CGGACACACAGCCGC       GTCGTCGTCGGTTG CCG CCGCCGGCGACGAC       TCCTTGACAGCCAGG
  VNG0296H   2  52 138  234949 ..  234963 +  -7.1  -3.09516   GCCGGACCCGAACAC               CACCC GGTCG GGGTG               TTCCCTGATCGCGCG
  VNG0286C  11  61 -24  230573 ..  230591 + -10.2  -2.74144   CGTGGATTCAACCCC             CAGTGGGG GAA CCCCACGG             CTTTAGCCGTGGGAG
  VNG0286C  11  61 287  230884 ..  230912 +  -8.7  -3.22475   CGACGTCGAGGATGA        CGACGACGACGCC GAA GACGTCGTCGAGG        TGTTGTCCGCGTCGC
      soxB   4  59  55  225643 ..  225653 +  -8.2  -3.34398   CGTGGATGTCCGCCT                 CGGC GGT GCCG                 TGTTTCGGCAGGAAC
  VNG0247C   5  65 416  202933 ..  202984 + -11.4  -2.78935   TCGAGCACGGCGCGC TCGGCGGCGTCGCGGTCG-GCCGCT GAC AGCGCCTCGAACACCGCGCCGACGA TGTCGTGGCAGATGT
  VNG0238H   9  59  28  197876 ..  197890 +  -8.6  -3.36273   CTCCCGGCCGCGTCC               TCACTC GCG GAGTGA               TTCGTCTTCGAGCGC
  VNG0231C   7  62 252  196236 ..  196253 +  -8.3   -3.5393   CGAGGACGAGCCCCT             CGGCGGC TTCG GCGGCCG              TTTCCACGACCTCCT
  VNG0212H   5  88 327  178681 ..  178711 + -14.1  -3.62275   TTTTCGACCACCTCG      TTGAGCAGGCCGCC CTAC GG-GGCCTGCTCGA       TTTGACCTACTGCAT
  VNG0190C  14  70 450  165563 ..  165575 +  -4.8  -4.56153   CATCGCGTCTTTGAC                GACC TCGTT GGTC                TTGTTTTTGTCCTGG
     trkA1   6  49 119  151979 ..  152007 +  -6.6  -2.55508   GGGATTCGAGGAACC       CGATGGCGGCGTC GTTC GTCGCCGGCA-CG        CTGTTGTAGAGTTTC
  VNG0167H   4  52 144  143641 ..  143670 +  -7.9  -2.66435   CGAGGTGGTGGTGGT      CCG-CGAGC-CGC TGGAAC GCGGGCTCGTCGG       TGATGTCGTGGCGCT
      gdhB   2  49 -14  136779 ..  136790 +  -7.2  -2.62263   GCGAAGGAAGCCCGT                GGGC TCTG GCCC                 TGATCTGCACGGCGT
      oxlT   2  46 -38  129678 ..  129693 +    -6  -2.62184   CTCGCCGTCGCCGCT              GGCGGG GCGA CCCTCC               TGCTGTCACCACCGG
      zntA   2  43  82  122957 ..  122988 +  -3.6  -3.12351   CCCACCCCCGCGGCC      ACCAT-GACCACGCC CGC GGCGCGCTCGATGGA      TTCGGTGTACGCGCC
      zntA   2  43 223  123098 ..  123115 +  -3.3  -3.02144   ACGCCGAGCACGGTC             ACCGC-GC CGG GCAGCGGG             TGTTCGACCGCCTGC
  VNG0146H   4  47 211  119965 ..  119975 +  -3.2   -3.4072   CGTGTTCGTGGCGCA                 GGTG CAT CATC                 TTCTCCTCGACGGTC
  VNG0140H   3  49  92  117185 ..  117219 +  -2.9  -3.67792   ACTGTGCCTGGCCCC    TGAGCA-CGTGGCT-CC AGG GGTAGCTGCGATCCTCA    TTTCAGTCGGTCTCC
  VNG0124C   4  68 212  107003 ..  107017 +  -5.6  -4.14472   GGGACGCCACCTCCT               CGGTGT TGA GCGCCG               TTTTGAGCGTGTTCA
     yusZ1   3 100 420   99428 ..   99456 + -16.2  -4.04206   GGACCAGCTCCTTAA        CTTCCTCGTCAA CTGCC TTGACGAGGAAG        TTTCTCTCAACCTCG
      hsp2   4  58 224   83150 ..   83178 +  -6.5  -3.50853   GATCCGGCAGTGACA        CGCCCGCCGCGGT CGC GCCCTGGTGGACG        TTGTGCTTCCAGCCC
      moaA   2  73 205   74947 ..   74972 + -13.2  -2.78816   CCCCGCGTCGGCGTC         GCCCGCCGCG ACCTTC CGCGCCGGGC          TCTCGTGGGCGGTCG
  VNG0061C   3  49 257   60439 ..   60450 +  -4.4  -3.34517   GTTGTAGCCGCGAAA                TACG GAGT CGTA                 TCTTTGCCAACGGAT
  VNG0050C   6  54 124   44273 ..   44288 +  -3.2  -3.77219   GAGCCGTACAGATCT              TCGACT TGTG AGACGA               TTTGGCTTCGATCGT
  VNG0038H   5  52 195   32550 ..   32576 +  -5.9  -3.33671   CCTTTACAAATGGAA        CGAGGTCAATCG AGGG TGGT-GACCTCG         TTCTCCCATCCCTGT
  VNG0032H   5  57 473   29902 ..   29937 +  -2.4  -4.10453   GGCCGAGGAGTCGGA    CGGCGGACTCATCA GGCGGGGA TGAGGTGACCGTCG     TTTTGGGCGAGTTTG
  VNG0023H   3  54 391   19921 ..   19937 +  -3.5  -3.74693   TGGATTCAGCGAGGC              CCCGCAC TGA GATCGGG              TTTCGTGGACTGAGC
  VNG0014C   2  43 -30   13157 ..   13172 +  -4.6  -2.55361   GAGCGGTAAAGACCT              CGAACG CTAT CGCTCG               CTCGTTTTTCGCTGA
  VNG0005H   6  48 267    5910 ..    5923 +  -5.2  -3.24924   GTACTCGGTCAACAC               CGCC ACCACG GGCG                TGTTGTCCGTGACGA
      sojA   5  60 309    4657 ..    4673 -  -8.7  -3.11687   CGAAGCACGACCTAA              CGCAAGA GGA CCTTGCG              AAAGAGGTTGGAGTT
     gvpM1   5  63 381   16057 ..   16070 -  -9.5  -3.30443   CCACTACGACACCAA               CCGCG AACA CGCGG                AGGCGATGATCGACG
      htlD   4  65 357   26300 ..   26326 -  -6.6   -3.9534   ATTGATATCGATAAA         TCGACGGCAA GCACGAT TTTCCGTCGA         GGTGAATTGTCAGTA
  VNG6038H   4  52  17   30588 ..   30605 -  -5.5  -3.27475   TTGGTGATCAGAACA             CGATGCG TATA CGTATCG              GAGCATCCGTCTTTA
  VNG6045H   6  50 454   37785 ..   37797 -  -6.9  -2.69947   GAACGCGGAGACAAT                CCGGG AAG CCCGA                TCATCACGGTGTGAC
  VNG6057C   2  45  53   44726 ..   44759 -  -3.7  -3.22475   CTTAGCTGGACAACA     CGAGCAG-GTCGACCG CTT CGGTGGTTTCTGCCCG     CCTAAGGCACTGGAA
    boa3_1   3  50 124   49066 ..   49112 -  -6.4  -2.70932   GGTCTCGTTCAACGA GATCGTCGTCAGCGCCATCA TCGGAAG TGGTGCCGCTGTCGGCGGTC GAGAAGCGGTAGACG
  VNG6076H   6  60 151   55928 ..   55980 -  -5.7  -3.73386   AGATAAGGATTGAAA GGTGAGGCGGAGCGTTTTCTGAG TGATCTATG CCC-GAAAACGCTC-GCCTCGAC GAGAATATCGACCTC
     crt_1   3  47 190   60058 ..   60068 -  -3.2  -3.28712   CTTCGTTCCTGACAA                 CCAA ATT CTGG                 TGTTCTTGCTTCCGT
  VNG6085H   8  65 318   64537 ..   64583 - -11.6  -2.78384   TGTTCGTTCACGAGA CGG-TCTTGTCCCTGCTGGCG ACGTGG CGCCAGCAGGGACGCAATCCA TACGAAGAGCTTCGT
  VNG6095C   4  59 363   71951 ..   71967 -  -5.1  -3.95555   AGAATCAGGGACAAA              CCGTAGA GAT TCTAAGG              ATTATGGACCAGAAT
  VNG6129C   5  52 400   93674 ..   93701 -  -7.6  -2.62184   TGTGGCGTGACATCA        TCGTCGGGGCCG ACCG CACCCTCGACGA         GTTCCAAACGGTACT
  VNG6141H   9  93   5  112927 ..  112949 - -16.4  -3.62775   ATGACGCTCTAAGAA           GTTCGTGCAC TCG GTGCACGAAC           TTCTCTACGAGTTAG
  VNG6157H   2  47  -1  135562 ..  135572 -    -4  -3.31905   AGTGTGCAGATAATA                 GAAA TTA TTTC                 AACCAGAACCTTCTC
     trkA2   0 NONE
  VNG6181H   6  60 322  154032 ..  154046 -  -6.4  -3.57144   TTCTGTACTTCCAAA               CCCCAA GAA TTGGAG               TCTCTCCTCAGAGTC
  VNG6188H   0 NONE
    cdc48d   2  70 356  163821 ..  163834 -  -4.5  -4.46073   CTCGAAGATAAGAAA               CAACG ATGT CGCTG                AGTTCGCTCAGTGGT
     trkA3   6  48  15  179455 ..  179477 -  -4.8  -3.15544   CGGGACGGTCACGAA          CGCCCTGCA TGAGGT CGC-GGGCG           ACGCCGACGAGTAGT
  VNG6224H   3  46 442  183870 ..  183884 -  -5.6  -2.66964   TCACCGACGACACCA               GCGCGA ACC TCGCGA               TCTGCATGGAAGCCC
     gvpL2   5  46 221  186048 ..  186089 -  -6.3  -2.57132   GCGGCGTTCGACAAT GTGGATGCCGTCGCCGACC GGAT GGCCAACGACGGCTACGGC  GAGACGGAGTAGTTG
  VNG6254C   2  56 309  196648 ..  196660 -  -3.3  -3.85698   CTGGGCTCGCACAAA                TGGGG CCA CACCA                TGGTGCGCACGGGCC
  VNG6258C   1  49 207  198195 ..  198207 -  -4.7  -3.30635   GAAACTCTCGGATAA                GGCCG TGG CGTCC                GCCGAAAAGCGGGTT
      zurM   5  65  72  202036 ..  202069 - -10.1  -3.14132   CGTCTCGCTGACGAA     CACCACGCGTGCGGC GATC GCCGTTGGCGTGGCG      GTCGCGTGCCGCACT
      orc5   4  62 315  210260 ..  210273 -  -3.1  -4.23054   ATAGACCAGGGAAAA               CAGTA ACCG CACTG                CAATAGCTGTATGTT
  VNG6283H   1  49 329  217329 ..  217343 -  -4.2  -3.30159   GTAACCGTCCGAGAA               CCGCTC GGT GAACAG               CTCCTGTTACACTGC
  VNG6291H   8  54 129  222372 ..  222386 -  -4.2   -3.6187   AGCGAAGGAAAGCAA               GTCACC GCT GGTGAA               TTAATGCAGGCCATC
      hypE   3  55 213  231345 ..  231356 -  -5.8   -3.5393   ATCACGCGCTGGAAA                CCGA CCAG TCGG                 TTGTGTACGTCACCG
     nhaC3   9  89   5  242927 ..  242955 -  -4.5   -5.1861   CGGACTAGTAAAAAA        GACGGCTCGAA GACCGGA TCCGAGACGCC        GACGTTATGCGGCCG
  VNG6321H   9  60 418  252409 ..  252419 -  -6.8  -3.57144   CGTTCGACGGTGAAA                 CGGT GTC ACCG                 GAACACTGGGATGTC
  VNG6335H   7  46 221  268097 ..  268124 -  -4.8  -3.09671   ATTCCAAGCGGAAGA        CACCC-TCTTCCG TGT CGGAACTCGGGTG        CAGGCAGTAAGAAGT
      orc4   2  49 400  290967 ..  290990 -  -3.1  -3.44362   ACAGAATACCCAGAA         CGTGGC-CGCC TTGA AGCGAGCC-CG          CGAGCAGGACCTAGC
  VNG6400H   9  60 300  311904 ..  311926 -  -2.7   -4.2828   GCTCATCGAGGAAAA          CAC-CCGCGAG GAG CT-GCGGAGCG          AATTGGCCGCAATCA
  VNG6439H   7  78  43  330709 ..  330727 -  -6.6  -4.58283   TAAGGTGCCGAAAAA             GGAGGCGA GAA CCACCCCC             CGCTCTATGAGAATA
     trh_2   5  54 374  341188 ..  341211 -  -6.6  -3.25823   GGGCTCGGAGACGAA          CTCTACGGCG AGGT CGCCGCCGAA           AGCGCACAGGAGGTC
    cydB_2   8  78 291  352457 ..  352484 -  -4.8  -4.79352   TGATGGAGAAGAAAA        TCGACGACAACG ACAC CGCCACCATCGA         GGAACTCATCGAGAC
  VNG6478H   8  60 257  357411 ..  357426 -  -5.4  -3.72576   TGGGGCTGGAGCAAA              TCGAGT ACGA ACCCGA               ACAGTTCCCCGGGCT
  VNG6484H   5  88 327  360267 ..  360297 - -14.1  -3.62275   ATGCAGTAGGTCAAA      TCGAGCAGGCC-CC GTAG GGCGGCCTGCTCAA       CGAGGTGGTCGAAAA
  VNG6481H   6  50 454  359671 ..  359683 +  -6.9  -2.69947   GTCACACCGTGATGA                TCGGG CTT CCCGG                ATTGTCTCCGCGTTC
  VNG6469C   2  45  53  352709 ..  352742 +  -3.7  -3.22475   TTCCAGTGCCTTAGG     CGGGCAGAAACCACCG AAG CGGTCGAC-CTGCTCG     TGTTGTCCAGCTAAG
    boa3_2   3  50 124  348356 ..  348402 +  -6.4  -2.70932   CGTCTACCGCTTCTC GACCGCCGACAGCGGCACCA CTTCCGA TGATGGCGCTGACGACGATC TCGTTGAACGAGACC
  VNG6450H   6  60 151  341488 ..  341540 +  -5.7  -3.73386   GAGGTCGATATTCTC GTCGAGGC-GAGCGTTTTC-GGG CATAGATCA CTCAGAAAACGCTCCGCCTCACC TTTCAATCCTTATCT
     crt_2   3  47 190  337400 ..  337410 +  -3.2  -3.28712   ACGGAAGCAAGAACA                 CCAG AAT TTGG                 TTGTCAGGAACGAAG
  VNG6441H   3  49 123  332343 ..  332354 +  -2.2  -3.56325   GGGTTGCGTAGAAAA                TCAG ACAG CTGG                 TTGTACTTATCGAAG
  VNG6411H   9  50 362  319940 ..  319950 +  -6.8   -2.7535   CAACGACCCTTCTTG                 GAGC GCC GCTC                 TCCTATCTTCAGCGG
  VNG6397H   2  40 241  312421 ..  312451 +  -3.3  -2.56271   ACTGAACGCACGCGA      GAAGTG-GTCGTACG CGC CGT-CGACGCGCTCC      ATGTTGTCGTCGAGC
      lctP   6  60 176  306299 ..  306314 + -10.4  -2.62515   TTCGTAGTCGCGATC              GGCCGA TCGT TCGGCC               TGATGTCCGCGAGTT
  VNG6378H   4  49 428  301877 ..  301902 +  -3.1  -3.48276   GCTCGTCGCCGCCGC         CAGGGAGTACA TCGA TGTCCGCCCCG          TTCTCTAGCAGGCCG
      phrH   2  48 103  299954 ..  299966 +  -4.8  -3.17443   ACGGTTTCGGCCCCT                TCGC CGGCC GCGA                TATCTGTTGTGTAGA
     polB2   7  49 276  291528 ..  291542 +  -2.8  -3.59262   GATTTCGACAACCCC               GAGGAA GGC TTGCTC               TTTCAGGATGTCGCG
  VNG6347H   5  56 360  279464 ..  279474 +  -6.8  -3.31853   CGTCGTTTTCGTATT                 CGAC CTC GTCG                 TTGACTTTGAATTTC
  VNG6341H   3  48  51  272037 ..  272047 +  -4.6  -3.21747   TGTGACGGACAGGGA                 CGGG TAG CCTG                 TTCGTACTGCGATGG
  VNG6334H   2  47 293  268171 ..  268196 +  -3.9  -3.36694   CCGGGATAGGAGTAA         CGGCTGGTTGGC ACA GCCCGT-AGCCG         TCTTTCGAGGTGGCT
  VNG6323H   3  51  31  256078 ..  256102 +  -3.5  -3.57797   GAGACGCACAGGAAG          CCGACGACG ACCGTAC CGTTCTCGG          TTGTGTCGATTTCCC
  VNG6320C   4  60 356  252841 ..  252860 +   -10  -2.52464   CGGTATATAATTTAT            GACGAGGG GTTG TCCTCGTC             TCCATTCCACGAACG
      argS   7  68 349  243158 ..  243198 + -11.7  -3.06302   CGGAATCATCGGCTC  CGAGACAGTCCCAGTCTCT TCG AGGGTCCGGGACAGGCTCG  TTCCGTCGAGATCGT
  VNG6302C   7  58  14  235588 ..  235599 +  -7.2  -3.53012   GACCGGAGCGGTCAC                CGGC GCTC GCCG                 TTTCCACCGGGGCGC
  VNG6298C   3  61 444  231994 ..  232023 + -10.8  -2.78463   CAACCACTGTGGTGT      CC-TCGAGCCGCGC GTCG GCGC-GCTCGACGG       TGTCGTCAGCGACAT
  VNG6293C   4  52 438  225117 ..  225128 +  -7.2  -3.01712   AGACCTCCGCGATGG                CGCG CAGC CGCG                 TGTTCGAGCCGAACA
  VNG6290H   7  55 204  222710 ..  222725 +  -5.4  -3.55548   TACGGCGTGCATTGC              TGACTG GGCA CGGTCA               TTTCGACGAATATTG
      ugpC   7  59  63  217601 ..  217614 +  -3.8  -4.08042   TACGATTTCTTTATT               CAGC CGCACC GCTG                TATTTTTCTCGTCCG
      gldA   6  57 378  210369 ..  210385 +  -4.3  -3.71793   CGCCTTCCTGTCACA              GCGGCGT TGA ACCCTGC              TTCTGTCTTGGTCTC
      yocR   7  59  77  202182 ..  202217 +  -8.8  -2.94912   AGTTCGGGGAGATCG    CCCCCATCTCCGGCGT TTCA GTGCCGGTGAGGGCGG     TCTGTAGCTTCCCCG
  VNG6226H   5  55 400  186501 ..  186515 +  -5.6  -3.52475   GCTCGGATACCGACT               CGTCCC GCA GAGACG               TTGTGGTGTCTTGGG
      iucC   5  79 215  179706 ..  179748 + -14.8  -2.90075   AGCATGAGCTCCAGG TCGCCGGTGATGTCGGCCAG CGT CTGGACGTCATCGCCGATGA TCTCGTTGGCCGCGA
  VNG6198H   8  69  79  164252 ..  164271 + -12.2   -2.7535   CGTTTGAGTCGACCT            CTTCGAGC GCCT GCTCGAAG             TGCTCTATTGACAGC
  VNG6189H  12  65 148  161618 ..  161656 +  -5.2  -4.16016   GTAGCCGGTGAGCTT   TTCGAGGCGGTGAGAGGT CCA GTCTTTCGCCTCGTCGAG   TTTCTTGACCAGTCG
  VNG6180H   6  54   3  153625 ..  153648 +  -4.6  -3.64703   AGGTGCCATTTGACT          TTCAGTCA-CG AAA CGATGACTGGG          TTTGAGTCCGCCAAG
  VNG6163H   4  59 378  140208 ..  140218 +  -3.2   -4.1043   TGAGCGTCGAGCGTC                 TTCC AGA GGAG                 TTTGTAGTATTTCGA
  VNG6156H   3  66 139  133378 ..  133396 +  -8.8  -3.53091   AGCCTTTTATCGCCG             TCACCGAG GCT CTCGGCGA             TTTAGCAAAGGCGAT
  VNG6147H   4 100 292  123940 ..  123969 + -19.3  -3.74238   GTCGACGAGGAAGTT       GCGGCGACGACGC TGTG GCGTCGTCGGCGC        TTTCCCGTTGTTTCA
      tbpC   8  93 395  112927 ..  112949 + -16.4  -3.50447   ATGACGCTCTAAGAA           GTTCGTGCAC TCG GTGCACGAAC           TTCTCTACGAGTTAG
  VNG6128H   6  60 197   94271 ..   94287 +  -2.2  -4.14472   CAACGTCTGCATCAC              GCAGCT TCGCC AGCTTC              TTTTCAAGATATTCG
  VNG6111H   9 100  30   83224 ..   83275 + -23.9  -2.56596   AGCCTTCGCCAGGAG TGGCGACGCTGTCGC-GTCGGCGGC AGCC GCCGCCGACAGCGACAGC-TCTCCG TCGGTTCGTCGGAGA
  VNG6094H   5  52 308   72530 ..   72546 +  -7.9   -2.6072   CGCCGTCGGGGAGGA              CAACCGG CAT CCGGTCG              TGAATTGGTTGCATC
  VNG6084H   6  47  66   64733 ..   64774 +  -3.9  -3.31461   CGAATATAGTTCGTC GGGCAGCGATGGACGCAT CCAGAATTC ATGCGTCC--CG-TGCCC TTGTGGAGGTGCATA
     trh_1   5  54 374   56257 ..   56280 +  -6.6  -3.25823   GACCTCCTGTGCGCT          TTCGGCGGCG ACCT CGCCGTAGAG           TTCGTCTCCGAGCCC
    cydB_1   8  78 291   44984 ..   45011 +  -4.8  -4.79352   GTCTCGATGAGTTCC        TCGATGGTGGCG GTGT CGTTGTCGTCGA         TTTTCTTCTCCATCA
  VNG6048H   8  60 257   40042 ..   40057 +  -5.4  -3.72576   AGCCCGGGGAACTGT              TCGGGT TCGT ACTCGA               TTTGCTCCAGCCCCA
  VNG6042H   5  88 327   37171 ..   37201 + -14.1  -3.62275   TTTTCGACCACCTCG      TTGAGCAGGCCGCC CTAC GG-GGCCTGCTCGA       TTTGACCTACTGCAT
      tbpA   6  79 423   30769 ..   30805 + -14.4  -2.87132   GAGTTCGTGGAGAAT   AAGCTGGGCGTGCGACC GAAA GGTCGC-CGCCCAGCGC    TCTGTCGGAAACACA
  VNG6017H  13  68 310   16661 ..   16690 +  -2.2  -4.68384   GCGCAGTAACACGTC      GACGA-ACTCAACG ATCG CGT-GTGTCTCGTC       TTTTGTTGGCTCCAT
  VNG6009H   4  60  63    4874 ..    4898 +  -2.9  -4.24726   GTTGAACAAACGAAG          TCTGTTTCC TGCTAGC GGAAACAAA          TTTTCCCATTGTTCT

SUMMARY

578 putative operon ends contain 2928 possible terminators.
Percent operon ends hit by terminators of confidence >= x:
	x	#>=x	hits>=x	%hits>=x
	100	6	6	6	1 %
	99	6	6	6	1
	98	6	6	6	1
	97	6	6	6	1
	96	6	6	6	1
	95	6	6	6	1
	94	6	6	6	1
	93	12	12	12	2
	92	12	12	12	2
	91	12	12	12	2
	90	12	12	12	2
	89	20	20	20	3
	88	23	23	23	4
	87	23	23	23	4
	86	29	29	26	4
	85	33	29	26	4
	84	36	32	29	5
	83	39	34	31	5
	82	42	36	33	6
	81	46	39	36	6
	80	47	40	37	6
	79	54	46	42	7
	78	66	54	50	9
	77	72	60	56	10
	76	81	69	64	11
	75	86	71	66	11
	74	96	81	76	13
	73	110	95	87	15
	72	120	102	93	16
	71	124	106	97	17
	70	132	113	101	17
	69	150	128	114	20
	68	181	152	131	23
	67	185	156	135	23
	66	197	168	145	25
	65	225	192	164	28
	64	251	213	175	30
	63	265	225	182	31
	62	294	251	193	33
	61	333	287	213	37
	60	392	335	246	43
	59	451	379	273	47
	58	472	394	280	48
	57	555	459	312	54
	56	646	524	331	57
	55	683	554	346	60
	54	761	617	374	65
	53	788	632	380	66
	52	917	729	422	73
	51	967	760	427	74
	50	1055	820	441	76
	49	1254	960	475	82
	48	1368	1049	491	85
	47	1476	1137	509	88
	46	1670	1281	523	90
	45	1817	1380	536	93
	44	1905	1427	537	93
	43	2225	1653	553	96
	42	2297	1694	554	96
	41	2512	1835	558	97
	40	2699	1957	560	97
	39	2817	2039	562	97
	38	2912	2116	562	97
	37	2928	2127	562	97
	36	2928	2127	562	97
	35	2928	2127	562	97
	34	2928	2127	562	97
	33	2928	2127	562	97
	32	2928	2127	562	97
	31	2928	2127	562	97
	30	2928	2127	562	97
	29	2928	2127	562	97
	28	2928	2127	562	97
	27	2928	2127	562	97
	26	2928	2127	562	97
	25	2928	2127	562	97
	24	2928	2127	562	97
	23	2928	2127	562	97
	22	2928	2127	562	97
	21	2928	2127	562	97
	20	2928	2127	562	97
	19	2928	2127	562	97
	18	2928	2127	562	97
	17	2928	2127	562	97
	16	2928	2127	562	97
	15	2928	2127	562	97
	14	2928	2127	562	97
	13	2928	2127	562	97
	12	2928	2127	562	97
	11	2928	2127	562	97
	10	2928	2127	562	97
	9	2928	2127	562	97
	8	2928	2127	562	97
	7	2928	2127	562	97
	6	2928	2127	562	97
	5	2928	2127	562	97
	4	2928	2127	562	97
	3	2928	2127	562	97
	2	2928	2127	562	97
	1	2928	2127	562	97
	0	2928	2127	562	97
