# Supplementary material for: Rapid, accurate, computational discovery of Rho-independent transcription terminators illuminates their relationship to DNA uptake
Source: Genome Biol. 2007 Feb 21;8(2):R22. doi: 10.1186/gb-2007-8-2-r22 (PMC1852404; doi:10.1186/gb-2007-8-2-r22)
Supplement: Additional data file 2 — As described in the text, the entire robust tail-to-tail region is searched; if the region is less than 500 nt, then the 500 nt downstream of the stop codon is searched (stopping if a gene start is encountered). In the case of ties, all terminators with the high score are output. [file gb-2007-8-2-r22-S2.zip › Helicobacter_hepaticus.ttperf]

    HH0004   1  42  76    4960 ..    4977 -  -2.1  -3.08471   CACAATTTTACCTAA             TTATAAA GAAA TCTATAA              ACAATATACCCATAT
    HH0016   3  51 447   14645 ..   14655 -  -5.4  -2.64155   TTCTTTTCAAACTCA                 TTCC GTG GGAA                 AATATCGCTATTGAT
    HH0025   3  52  56   26426 ..   26448 -  -3.5   -3.6682   CGTTATGCACTTAAA          TCAC-TGCAA TTTT TTGCAAGCGA           CAACACTGCTGCACT
    HH0032   3  52 237   36892 ..   36920 -  -4.6  -3.14132   TTGGTTTGGGACCAA       GGGGTCGA-AGGTT CGA ATCCTTTCG-CCCC       GACCATTCTTTTTCT
    HH0051   7  62 360   54998 ..   55034 -  -3.9  -4.39347   AAAAAATATGCAAAA    GCTTTTGAGATTTTAAA TAC TTTAAAATCTTTAAATC    CTGATGAGAGTGGTA
    HH0054   6  57 178   58110 ..   58146 -  -3.9  -4.04397   ACCGCGATAAAAATA    TCAACAAGATATTTAAT GAA ATTAAAAAACTTTTTGA    ACGTATTGAAAAATT
    HH0064   1  73 302   69248 ..   69260 -  -5.5  -4.62069   TGGTTATCTTAAAAA                GCAAG ATT CTCGC                ATAAAAGGTGTGCTA
    HH0068   3  52 281   71572 ..   71582 -  -3.2  -3.74626   AGCAAATCATTCAAA                 CGCA TTT TGCA                 CAAATCCAAAGCGAA
    HH0098   2  63  -5   96451 ..   96479 -  -4.2  -4.36914   TTTTGTGGCATAAAA       TTATAGAAT-TTA AGCT TAAGATTCTATAA        AAATTCGCTGTTAAT
      clpA   4  63  16  106785 ..  106805 -  -6.2  -3.53722   TCTACACGCATATAA            GAGTGAAA CATTT TCTCACTC            TTTGGTGTAAATTTT
    HH0164   4  60 466  157589 ..  157605 -  -6.7  -2.75382   CATTTCAGGCAATGA              TGATAAA ACA TTTATCA              TTTGGAAACTGCCAA
    HH0174   6  63  61  167624 ..  167641 -  -4.1  -4.43477   GCGATGTAAGCAAAA             TCCAAAC TTTG GGTTGGA              AACATACATATTCGC
    flgE_2   2  63 383  176547 ..  176561 -  -4.2  -4.42619   GAACACTTTACAAAA               CGAACA TTT TGTGCG               ACTTGGCAAATCTTA
       glf   2  60 213  194914 ..  194924 -  -2.6  -4.56597   TGTGCTCGCTAAAAA                 TTTT TAT AAAA                 TCACATTTTTCATCT
    HH0214   6  78 186  204249 ..  204263 -  -4.2  -5.38958   AGCTAGAAACAAAAA               GCTTCT AAA AGACGC               AGGGGCTAAGAGTGC
    HH0221   0 NONE
    HH0254   8  89 406  247450 ..  247466 -  -9.5  -4.28067   CCAAGAATATACAAA              CATTCCT ACA AGGAATG              CTACAATCTTTCTCT
    HH0269   6  70 321  263070 ..  263084 -    -5  -4.64613   TAGAAAGAATTAAAA               GGCATT TAA AATACC               TAAAATACGAGATTT
    HH0281   9 100   9  277224 ..  277263 -  -9.6  -4.81306   TTTAAGAAAAAAGAA  CTCAATATTCCTTCAAAA AGGA TTCCAAAGAAATATTGAG   AACAAAAACTATTGA
      hypE   6  60 300  316484 ..  316496 -  -2.7  -4.59982   TTATAAGTAAATAAA                TCGTA GCA TACAA                GGACGTCCTTAAAGT
    HH0341   6  72  79  335622 ..  335640 -  -4.6  -4.90525   TAATCTCAAACAAAA             TCTTGC CTTACTT GCAAGA             GCACAGATTCTCAAA
    HH0348   3  54 124  338871 ..  338883 -  -3.3  -3.93262   TCGTAACACACGAAA                TGCGC TTT GCTCA                AAAAGTTGCAGATAG
    HH0356   3  70 385  343356 ..  343368 -  -5.5  -4.35085   ACTTGCAAAAAAAGA                GGAAG AAT CTCCC                ATAAATAAAGCTCCT
    HH0378   3  52 316  369117 ..  369129 -  -2.7  -4.03183   ACGCACAAAATACAA                TCTCT CAA AAAGA                AAACTAATGCAAAAT
    HH0395   4  60 -14  381504 ..  381518 -  -3.6  -4.32046   TTTTGAAAAATCAAA               CTATTT GCC AAACAG               ATGATGAAATTCCGT
    HH0401   2  56 448  388279 ..  388290 -  -2.2  -4.40003   GCTTACAAAGATAAA                GGCGG TAT CC-CC                ACGCACCAAGATATA
      nikE   2  57 167  397230 ..  397246 -  -5.2  -3.51934   CCTCTTTGATAAATA              TACTCA CGCTT TGAGTA              TGGTAATATTTGATG
    HH0447   4  57 418  426150 ..  426166 -  -5.9  -3.20227   GGGTAATCACGAATA              TTTCCAC GAT GTAGAAA              ATATTCTTAAAGAGC
    HH0457   6  74 237  437987 ..  438009 -  -6.2  -4.43307   GCTTTAATAAAAGAA           GGGAGCGATA GCA TTTCACCCCC           CCCCCCCCCCGCAAA
    HH0481   7  71 356  464083 ..  464096 -  -3.1  -5.24796   CCCAGACAATAAAAA               CAAAG GCAA CCTTG                AAACTTTACTCTCTC
    HH0490   5  62 376  475079 ..  475100 -    -3  -4.61527   AAAACTCGTGAAAAA           GGTGTG AAAGTCTGCG CACACC            TTATTTATGGATTAC
      ruvB   5  60 -30  488681 ..  488702 -  -3.8  -4.20817   TAGATTCTAAAACAA           TCCCTTTT GCTCCA AAAAAGGA            ATATGCAAAAGCTCA
    HH0519   3  52  58  500925 ..  500935 -  -5.4  -2.78679   CTTTTTTATCCAAAT                 GCTT AAA AAGC                 TCTTTGTGTGCTAAA
      rpsO   2  58 209  522499 ..  522515 -  -6.5  -2.84634   TGGCAGATGAGGATA              GGCTTTG TTT CAATGCC              CACCGCATTTACAAA
    HH0561   7  68  89  539223 ..  539251 -  -8.4  -2.66602   TTAGTGAAGAATTTA        TCCAAACTTATA AAGCA TATAAGTTTGAA        ACAGAGATTTGGCCT
    HH0572   7  69 463  549313 ..  549329 -  -8.1  -2.97747   TTTGCATATTAGATA              TAGATTC TAA GAATCTA              CTTGACCAAGCGAGT
      atpE   3  41  67  571674 ..  571718 -  -2.7   -2.8165   TACTTAAAAGAAGAT GGTGCGCTGAGCGAGACTTG AACTCG CACGGGTCGCCCCGC-CACC CCCTCAAGATGGTGT
      atpE   3  41  44  571728 ..  571741 -  -2.4  -3.02511   GCCACCCCCTCAAGA               TGGT GTGTCT ACCA                ATTCCACCACCAGCG
    hemN_2   5  79 118  594555 ..  594575 -  -7.6  -4.25283   ATTTTCCGATTAAAA           CCATCACGC TTGA GCGTG-TGG            AAAATCCAGTGCCTC
    HH0626   1  43 210  606301 ..  606312 -    -3  -2.81642   ATAGCATTGAGGATA                CAAT TGTT ATTG                 GAGCAAAAAGAAGAC
    HH0643   0 NONE
      lldP   5  88 409  626532 ..  626544 -  -7.7  -4.87318   GGCAAAAGCCAAAAA                TTGGC ATA GCCAA                ACATTTACCTTATAA
    HH0658   3  52 148  634947 ..  634968 -  -4.5  -3.17825   AAAATTATCAATATA           TCCATACAA GAGA TTGTATGTA            TTATAAGTGTGCTTT
    HH0674   3  53 284  653317 ..  653327 -    -4   -3.6164   AAGATGCAGATACAA                 GATA CCT TATC                 ATCAACCAACAAGAC
    HH0689   2  69 159  670225 ..  670235 -  -6.8  -3.75535   TGACAGATATGGAAA                 GTGC GTG GCAC                 GTATATAATAAAAAT
    HH0694   3  58 338  674108 ..  674124 -  -2.4  -4.62904   AAATATGGCTAAAAA              TAATAT AGAAA ATATTA              TACCTGCGCGACTTA
    HH0705   1  39 299  684275 ..  684285 -  -2.4  -2.55722   ATAGCATTGAAGCTA                 CGCC ATT GGGG                 GGCTTTGTATTTGAG
      fldA   2  44  46  690611 ..  690625 -  -2.2  -3.22114   TATATGATATTAATA               CAAAAT GCA ATTTTA               GATTTTATACCCTAG
      fldA   2  44 -22  690682 ..  690693 -  -2.2  -3.28518   AATATTAAGCAAAAG                CACC TTTA AGTG                 TCTTTACCCACGCTT
      accA   1  55 391  706354 ..  706365 -  -5.8  -2.82717   ATGCAGCAATAGAAG                CTGC AAGA GCAG                 GAGAACACGGAAGAG
      msrA   4  80 185  723085 ..  723100 -  -6.2  -4.90079   AGGTGAAGAAGAAAA              TATTGC TCCA GCAATA               AAAAAAGGAAATATT
    HH0747   7  76 333  731881 ..  731893 -  -2.7  -5.52909   CAAGACTTAAAAAAA                GAAAT CCA ATTCC                CAGAATATGAAGTAA
    HH0759   4  95   0  739448 ..  739466 - -10.2   -4.1822   TTCTACTTTAAGAAA             GTGCGGGA TTA TCCCGCCC             TAGTTTGTTCCTTGA
    HH0774   3  69 317  749781 ..  749795 -  -2.8  -5.24129   TTTTTTGACAAAAAA               GACTTT ATC AAAGGC               ATTCGCGGGTGCAAT
      gpsA   5  62 239  768970 ..  768982 -  -3.4  -4.53737   CAACACAAAAAAAGA                TGCT GAACA AGCA                GTAAATTCTTTTGTA
    HH0803   5  46 439  782074 ..  782096 -  -2.8  -3.38046   CTCTCACTCTAAAGA           TTTTGCAGAT AAT ATTTACAAAA           AATCAAAAATGTATG
    HH0812   6  56  84  790864 ..  790877 -  -3.9  -3.91897   GCTGTGAGTGAGAAA               TCTAA TCTT TTAGA                GTATATAACCACCAT
    HH0846   3  68 400  822024 ..  822035 -  -7.2  -3.49369   AAATATTAAAACACA                GCGC AAAA GCGC                 CCATTTATCAGCATT
      alaS   1  53 118  837443 ..  837455 -  -4.8  -3.33744   TCCCTTTGCAAAAAG                TGGG TTTAG CCCA                TCAAAGGAAAAATAC
      glcD   4  81 198  847060 ..  847076 -  -7.3  -4.60924   CAAACGCGTGAAAAA              TTGCGCT TGA AGCACAA              TTATGGCTTGGAAAG
    HH0878   1  42 229  854804 ..  854825 -  -3.1  -2.63823   AAGTTACATAATGGA           TAAAGCA-CA ATT TGATGCTCTA           CAATCCCAAAAGTTC
    HH0901   3  70 235  877162 ..  877177 -  -6.2  -4.15632   ATGATGAGATAGAAA              TGCTTT TTCC AAAGCA               TTATCTCACGCGCTC
    HH0911   3  68 221  884610 ..  884626 -  -7.3  -3.46848   CAAAATGTATTAGAA              GCTTATG GCG CACAAGC              TCCTGCGTTAAACGC
    HH0925   2  45   1  895824 ..  895837 -  -3.1  -3.16742   TGCAAGTGTTACTAA               GACAT TTTA ATGCC                CTATTCTTGCTTTTT
       rep   3  81 454  903503 ..  903518 -  -6.2  -5.04356   CTAAACAAGCAAAAA              TTCTCT ATCA AGAGAA               TCATAATCCCTATTT
      rplS   4  51 416  910532 ..  910542 -  -5.4  -2.50074   TCCTTCACAACATAG                 CTCT GGC AGAG                 GAATGCAATGGGATA
    HH0943   7  65   3  915031 ..  915042 -  -4.4  -4.64766   TCCAGATTGTAAAAA                TGCT TCAT AGCA                 TCTTATAATGAATTG
    HH0958   4  57  36  930582 ..  930597 -    -4  -3.87569   GAAAAAAGCTAATAA              GAGTAA TATA TTACCC               CCCCCCCCCCGCAAA
    HH0962   3  40 428  932623 ..  932633 -  -2.6  -2.51627   AAGACAAGCTAAGAT                 TAAA GCT TTTA                 GAATATCTAATTCTA
    HH0962   3  40  78  932969 ..  932983 -  -2.8  -2.55351   TGCTTTTATATCAAG               CTCAAA GTG TTTGCG               AGTCATAATGCCAGG
    HH0968   6  62 119  937869 ..  937886 -  -5.5  -3.56594   GGAAATGGTGTCAAA             GGGGG GACTTGAA CCCCC              GACCTCCGGCTTATG
    HH0972   1  55 330  942763 ..  942774 -  -5.8  -2.82717   ATGCAGCAATAGAAG                CTGC AAGA GCAG                 GAGAACACGGAAGAG
    HH1000   4  50 252  978655 ..  978672 -  -4.1  -3.30338   AGAATCGTGCTATAA             TCTAGGA CTCC TCCTTGA              TAATGGTTTAGGCGG
      infB   5  70 309  986304 ..  986314 -    -4  -4.91511   ACTCTATTAGAAAAA                 TTTG AAG CAAA                 AGATACCATCATAGT
    HH1024   5  89  28 1001736 .. 1001757 - -10.3  -3.73775   CCTACCTTCATCAAA           CTAGATTCT ATAT AGAATCTAG            TTTGAAACCTTAACT
    HH1029   4  68 193 1007145 .. 1007156 -    -3   -5.1485   TAAGCAATATAAAAA                TCTT TAAT AAGA                 AACAAATCAAAATCA
    HH1042   3  57 329 1021130 .. 1021147 -  -3.4  -4.29656   TAGAAAATCTTAAAA             GCGCAT TAGAGG ATACGC              CTTATCACTTTAGCG
      rocF   7  88 135 1025608 .. 1025628 -  -3.3  -6.06723   CCCCCCAAAAAAAAA            GAACTTTTT GTC AAAAAGCAC            TACAAGTGGTGTGCA
    HH1066   7  93 143 1038310 .. 1038328 - -10.4  -3.91042   GAGAAACAAGGCAAA             GCAAATCA ATA TGATTTGC             GTGAGAAAATTAAAC
    HH1070   5  65 118 1042707 .. 1042729 -  -7.8  -2.65448   CCAAAGGTAAGTAAG           TTAATGATGC CAA GCATCTTTAA           TAATACAAGCATTGA
    HH1095   4  63 191 1065645 .. 1065662 -  -7.1  -2.77926   AATTATAGTGAAGTA             TGAGTTT GAGA AAACTCA              AGGTTTGCACTTGCT
    HH1101   6  54 241 1071181 .. 1071197 -  -3.7  -3.72363   GAGCCAAATCTCAAA              CTTATTG CAG CAATATG              CACATTTGTAATGTA
    HH1109   8  57 197 1079175 .. 1079210 -  -3.5  -4.05026   TGGAAAGCGAAATAA   GAGAATCTTTAATCGCC AAAA GG-G-TTGAAGATTCTC    AATACTCATCATATT
    HH1118   1  42 240 1089184 .. 1089202 -  -3.1  -2.62946   AATATGTCAAAAATG             GCAAAAG CCTCT CTTTAGC             GCTTATACAAGAAGA
    HH1121   3  72 397 1090870 .. 1090892 -  -7.6  -3.61398   GCGTGTTTGCAAGAA           CTTGCGCGTC ATC GCCTCGCAAG           CTATAGCGTAAAATC
    HH1128   6  53  24 1098196 .. 1098208 -  -4.1  -3.63782   CAAGAGCACGCTAAA                GATGT AAA ACACC                TTGATGTGTAGATTC
    HH1141   0 NONE
    HH1149   3  68  10 1114591 .. 1114609 -  -8.2  -2.71322   GTAAGTGAGAGAGTA             GGCTTATC AAA AATAAGCC             TTATCAAATTTATTC
    trxB_2   1  44 230 1117323 .. 1117335 -  -3.4  -2.94299   GAACATTTTAAATTA                CAAG AAATA CTTG                AAATTATCGCATCAA
      murD   7  55 117 1133385 .. 1133400 -    -4  -3.76232   CGCTCAAACATAGAA              TCTATC CCGA GACAGA               GGTTATTTCTGTGGA
    HH1189   5  62  20 1156106 .. 1156137 -  -4.6  -4.14764   TGCTAAAGAACTAAA      TCTTACGCA-TAATG CCC CATTTGTGCGTAAAA      TGGTAAGAGAACTTT
    HH1192   3  74 466 1159729 .. 1159740 -    -3  -5.42198   TCTCAAAAAACAAAA                GATT GTTA AATC                 TTCGCTTGAGGTATT
    HH1196   1  49  64 1162607 .. 1162619 -  -4.9  -2.58959   CCATATTAAAGAGAG                TTTAG AAT CTAAA                ACTAGCTATAGGTGT
    HH1202   2  58 136 1170243 .. 1170267 -  -2.7  -4.41237   ATCAAAGAAGATAAA          CCAGCTCCAGC AAT GCCAGATATGG          GTGGAATGGGCGGTA
      bioC   3  62  27 1177080 .. 1177112 -  -5.5   -3.6581   AGCAGGGGTAAAAGA      GCCCCTTGAGCAACT CAT ACTTGAGCAAGGAGC      AGTATTGCTTTTGCT
    HH1225   7  74  98 1192810 .. 1192820 -  -6.8  -4.28375   TGAAGATATGCAAAA                 GGAG ATT CTCC                 AAGTTGTGCAAAAAT
    HH1232   1  51 160 1197391 .. 1197407 -  -2.4  -4.01115   AGGTATAACAAAAGA              TATAAA TGCGC TTTATA              TGCCCATAAGATTGG
    HH1235   7  51  90 1200619 .. 1200629 -  -5.4  -2.60823   AAATTCTAGAATCCA                 CTCA AGA TGAG                 CAAAACTGCACTAAG
      mutY   5  64 194 1206206 .. 1206221 -  -6.2   -3.6959   ATACTATTATGGAAA              GCATTT ATGC AAATGC               AAGTGAAACTGCAAA
    kefB_2   3  82 143 1213317 .. 1213333 -  -4.4  -5.65927   TATGCAAAGAAAAAA              GCACCA CTTAT TGATGC              CTCTAAACATAAAAT
    HH1253   3  69 173 1217349 .. 1217365 -  -6.6   -3.7282   TTATCTTATGAACAA              GGTTAC ATTGA GTAACC              ATCGTTATGCACTTA
       dld   1  54 180 1227468 .. 1227482 -  -3.5  -3.73224   TTATTGCTTAGTAAA               GTGCC TAAAG GACAC               ATAGCAAAAGCAATT
    HH1286   2  53 420 1246371 .. 1246384 -  -4.5  -3.34787   AAGATGAGGCGAGAA               GTGCC GCTT AGCAC                CTCAAATGCAATTTT
    HH1294   5  64 226 1253270 .. 1253288 -  -5.2  -4.04319   CCACAAATTTACAAA             CCTTGCGT GAT ACACTAGG             CTTTGAAGTAACCTA
    HH1305   3  43 -21 1262946 .. 1262985 -    -3  -2.88999   TTCTCACACACTAGA  GCGGAGTAGATTCTAT ACTTAATG ATAGAATCTACTTAAC   TGCGAGTTGTGGATA
    HH1319   6  62 226 1279024 .. 1279034 -  -6.8  -3.16106   TTAAAATGCTAAAAT                 CTCC TCT GGAG                 CAGCATTACCCCATC
    HH1337   3  50 386 1293061 .. 1293072 -  -4.4  -3.30243   ATTTATTGCTCATAA                GCTT ACCC AAGC                 AAGTAGCAAAGAGGA
      hemK   0 NONE
    HH1352   2  49  32 1308728 .. 1308743 -  -4.8  -2.57496   TTATAACAATAAAGT              CAAAAT GAAA ATTTTG               CAATTTGATGTTTCG
    HH1365   4  62 459 1320185 .. 1320201 -    -3  -4.59027   AATGATGATACAAAA              GTAGCT CAAAC AACTAC              AAACCTTCGTGATAT
    HH1374   2  53 345 1327486 .. 1327496 -    -4  -3.65996   TGTGATACATAAAGA                 CTTT GAA AAAG                 GTTTTATTCGTGCGG
    HH1413   3  82 381 1350309 .. 1350321 -  -6.3  -5.32396   ATATGAAAAAGAAAA                GCTAA GAA TTAGC                GCAAAACTTAAGGAG
    HH1441   1  50 438 1385564 .. 1385579 -  -4.7  -2.73124   GCTCATCGCTTAAAG              TCTGC GCACTT GCAGA               GGGTAAGGCAGATAT
    HH1455   1  52  -8 1400607 .. 1400621 -  -2.8  -3.97209   CTAAGCAAGATGAAA               TCTTTG CTA CACAGA               AGTTATTTTTGGCTT
    HH1463   4  62 429 1406142 .. 1406152 -  -4.6  -4.04806   CGTTACACCAAAGAA                 GCCC TAG AGGC                 AAATCAAAGTGTGAT
    HH1466   4  52   4 1409542 .. 1409552 -    -4  -3.52113   ACCCCTTGACAAACA                 CTAA GTG TTAG                 GATTTATAATGTCAT
    HH1474   4  54 182 1415733 .. 1415744 -    -3  -3.99353   CAGAGAGGAAGTAAA                GATT ATAG AATC                 TTCCCCGCTTGATTA
    HH1484   4  51  56 1422455 .. 1422468 -  -5.3  -2.59686   GCAGAGAGGAAGGGA               TTCGA ACCC TCGAA                AGCTTGCACTTTACA
    HH1492   5  68 118 1430049 .. 1430061 -  -5.5  -4.13748   GGTAAAAATATGAAA                GCTGC GAC ACAGC                ATTATGATAAAATTG
    HH1492   5  68  82 1430083 .. 1430097 -  -7.2  -3.46709   ATAAAATTGCAAATA               CAGATT TTG AATCTG               AATTTTTTGATTTTG
    HH1499   2  51 134 1435580 .. 1435595 -  -5.4  -2.55085   TACGCCAAATAAAGG              CACACC ATTA GGTATG               GAAGTCTTTTATCAG
    HH1503   2  59  29 1439994 .. 1440022 -  -4.8  -3.70722   TGCAGGAATACATAA       GCTATAATGC-CTA CAA TAGTGCAT-ATAGC       GATAAATATAAAACT
    HH1515   3  55 153 1454243 .. 1454253 -    -4  -3.86822   GAAGCTTTGTAGAAA                 TGAT GAA ATCA                 CAAAATGCCCTTAAA
      metK   5  55  99 1476491 .. 1476502 -  -5.8  -2.80464   TTATTAAGTGTAAAG                GGCA AAAA TGCC                 AAAGATGAGGAAAAT
    HH1545   1  46  24 1480901 .. 1480925 -  -3.7  -2.81872   CGTATTACAATAGCA          TTTCAATAACA ATT TGTTATTAATA          TTTTTTATTAGGAGT
      uvrB   3  59 384 1483483 .. 1483494 -  -4.4  -4.14243   CATTGTATTTGAAAA                GCAA AATG TTGC                 TTTCACCGTTGGATT
    HH1556   3  49 136 1490261 .. 1490273 -  -4.9  -2.52015   GGTATAGGGAGTAAG                CTAAA CTT TTTAG                ATATGCACATAAGCA
    HH1580   3  55 409 1508970 .. 1508985 -  -2.6     -4.31   GTAAATCAAGACAAA              CTCTTA AGCC TAAAAG               TCGTGTTAAAGCTCT
    HH1585   4  66 468 1513411 .. 1513426 -  -6.2  -3.85891   CAAAAACTCATCAAA              GACTTA TTTT TAAGTC               TATTTTATAGTGGAT
      dagA   5  59  -2 1554870 .. 1554893 -  -6.9  -2.54896   CGTGGATTTAAGGCA          TAGATTCTA AATTTA TAGAATCTA           CTTCCAAAATTCAGT
    HH1637   5  75  24 1562080 .. 1562097 -  -5.6  -4.70613   AAAATGGTAATAAAA             GCAGAT GCTAGA ATCTGC              TTAAAATACATACAG
    HH1652   4  61  69 1580053 .. 1580068 -  -4.8  -3.88498   TTCTCACATATGAAA              GATTAT CTTA ATAATC               GTCTTTCACCCCAGC
    HH1660   2  54  49 1588593 .. 1588603 -  -5.4  -3.10053   ATATATTCTAAGAGA                 GCAT ATT ATGC                 GCTTCATTGTATGAG
    HH1678   3  79  42 1605484 .. 1605512 -  -7.5   -4.4267   TCCTAAAATTTAAAA        CCTAAGGAGAAGT TCT ATTTATCCTTAGG        TAATTGTTATAAATG
      carB   2  61 188 1614953 .. 1614973 -  -6.9  -3.01791   ATCTTGCCTTTAATA            TTGAGGG TATGTAT CCCTCAA            AAGTAGGATTGAGAC
    HH1698   2  41 315 1625716 .. 1625730 -  -2.8  -2.76093   AGGGCAAGAAATTGA               GGTTAA GGG TAAACC               TTTTGAGGTGCTTAC
    HH1698   2  41 258 1625773 .. 1625787 -  -2.8  -2.84051   TCATCGTGACCAAAT               TGTTTC AAA GGAACA               GCTTCTTGATGCAAT
    HH1702   2  50 224 1628153 .. 1628175 -  -4.8  -2.85351   TGGCTTTATAGGAGA           GGGTGCGATA AGT TATAGCACCT           ATGAACGCGGTGTTG
    HH1706   6  66 265 1632279 .. 1632296 -  -7.1  -3.25909   AAATAGATATTAACA             TTCCTTT GATG AAAGGAA              CACTTGTTTTCAAAC
    HH1714   4  74 118 1640600 .. 1640629 -  -9.3  -2.76696   CTCTCCTTTAATAAT       CAAAGCTTAGGGC ATAA GCCTTAGGCTTTG        GAGACTTTCTCTTAG
    HH1728   3  67  47 1654240 .. 1654259 -    -8  -3.04398   TTTTCTGTTCAAAAT            TTTTTGCT TTTA AGCAAAAA             TCGGTGGGCAGGGGG
      htpG   6 100 -12 1665128 .. 1665147 - -12.2  -2.93715   AGAATGGCTATAAAC            CCAAAGCC TACA GGCTTTGG             AGTAAAAGGCTATTA
    HH1752   6  82 118 1677256 .. 1677267 -  -4.4  -5.50925   AAGCAAGATAAAAAA                GCTT ACAA AAGC                 CATTGGATTTTATTT
    HH1770   1  39 -22 1692721 .. 1692732 -  -2.2  -2.71325   TGAGCTAGAAACGCA                TCGC AAAA ACGA                 TCTGTGCTCCTTCAC
    HH1776   1  56 464 1699036 .. 1699073 -  -3.8  -3.85698   GTGCGTCTTGATAAA  GCAAGTGGTA-AAATGCTC AAT GA-CATTTATAC-ACTTGC  GTGGAAATTAGGATT
    HH1795   0 NONE
    HH1800   2  76 348 1721590 .. 1721604 -  -2.8  -5.51165   AAAATGTTAAAAAAA               CTGC TTTTAGT GCAG               GTTTAAATTTTGGTT
    HH1817   4  65 119 1738213 .. 1738237 -  -6.6  -3.39842   TTATTTAAAAAATCA          TTCATCAAAA GTGAG CTTTGATGAA          TTTGACAAAATTGCA
      ppsA   3  63 441 1742893 .. 1742910 -  -2.1  -4.89393   TAAATTTGATAAAAA             TGCACATA ATA TAT-TGCA             ATGTGATATTGAAGA
    HH1827   3  57 387 1748400 .. 1748411 -    -3  -4.34557   AAGTCAAAAAGCAAA                CTTT AGAG AAAG                 ATTATCCTCTTTATT
    HH1827   3  57 326 1748460 .. 1748472 -  -5.5  -3.18118   CTATTGTAGAATATA                GTGCA TAT CGCAC                ACTCTCACAGCAAGA
       gcp   1  41  45 1762647 .. 1762661 -  -2.8  -2.77569   AAATAACCTTAATTA               TCCTGC TAC GCAAAA               TTTTCAAGTTTTAGC
    HH1856   1  60 145 1777481 .. 1777502 -  -6.6  -2.78384   CGTGGCGTGATTATA           TGTGTCCG CAATCT CGAACACA            AAATTGCACTCATCG
    HH1866   1  46 170 1787266 .. 1787276 -    -4  -2.54794   TTAAGTTCATAAGAT                 TCTA CCA TAGA                 GCAAGATTGTGCTAT
      hemE   3  64 350 1794076 .. 1794108 -  -6.3  -3.58428   TTTAAATACAATGAA      TCGTCAACAAGTCCA TAC TGCACTTGTTGTTGA      TGAATACGGTGGCAC
    HH1872   6  68 -11 1794458 .. 1794469 +    -3  -5.09762   ACACCAAAAATAACA                TCAA CGCT TTGA                 TTTTTCTCTTACCAT
    HH1872   6  68 183 1794652 .. 1794672 +  -7.7  -3.18024   GATTACCTTGTAAAA            CATATTTTG TGC CAAGATATG            ATTTTGCTAATGCCA
    HH1864   1  60 211 1786291 .. 1786313 +  -5.6  -3.52668   ATACCACTCAAAATA           TCCTCAATAA TGC TTTTTGGGGA           TTCTGTGCGTGGATT
    HH1855   1  57 284 1777919 .. 1777941 +  -5.5  -3.06696   CACCAATAGCCATAC           GCGTTCCAA TTTCT TTGGTGCGC           TCTGTTACGGAAACG
    HH1826   2  54 376 1749116 .. 1749130 +  -5.7  -2.52464   TACCCCTCTACCAAA               GGCAT ACAAA ATGCC               TAGATTCACACAACC
    HH1816   6  90 -11 1738337 .. 1738352 +  -7.6  -5.10154   GATAATGTCAATGGC              GGGATT TTTT AATCCC               TTTTTAATTTTCCCT
       lig   4  60 220 1727322 .. 1727334 +  -6.3   -3.0782   TTTTAAAGTGCTATA                TTCTC TAT GAGAA                TCTCTTAAAAGGTTG
       lig   4  60 435 1727537 .. 1727565 +  -6.7  -2.75064   TAGCACGCACACCTT        GCGTAAGGGGATA GCT TATCTCATAACGC        TCCTTAAGTGGAGGA
    HH1799   1  63 393 1722170 .. 1722182 +  -4.1  -4.41047   GCCCTGCCATAATAT                CACGT CCT ATGTG                TTTTGATTGCACCAT
    HH1794   4  71 387 1714825 .. 1714842 +  -5.5  -4.45664   CCGCTCCTTGTGTAG             CTATGGG AATA CCCGTGG              TTTTAATTGCCTTAG
    HH1775   6  83 193 1699790 .. 1699810 +    -7  -4.83169   AAGTTTTCAAGTTTT            TCATCAAA TATTT TTTGATGA            TTTTTATCCAAAAAT
    HH1754   4  68 263 1678621 .. 1678633 +  -6.3  -3.97694   CCTTTGCTTTTAAAA                GCTTA GTA TAAGC                TTCTTGTATATCTTT
    HH1751   3  54 455 1677831 .. 1677857 +  -3.1   -3.9222   TTTTCTTGTAAGATT         TTGTAAGCT TGTGGGAGT GGCTTACAA         TATTGTTTTATTTTT
    HH1735   4  54  -6 1659863 .. 1659875 +  -3.4  -3.90318   AGCTGCTCAACCTGC                GCAT TGAAT ATGC                TTTGTAAGCTGGTAA
      xseA   4  48 116 1658186 .. 1658197 +    -3  -3.53761   AACATCTTCAGTGTG                CATA AATT TATG                 TTTAGCGAGCACTTG
    HH1729   8  66  62 1654980 .. 1654997 +  -2.7  -5.08088   ATAGAGTTATACTTC             TGTGGTG CTGA TACCATA              TTTTTCTTCAAGCTT
      dapF   2  47 387 1628777 .. 1628788 +  -2.2  -3.54424   ATTTCATTAAAATCT                TCCT TGGT GGGA                 TTTGCAGAGGTGGAA
    HH1689   1  52 214 1619109 .. 1619119 +  -5.4  -2.85147   CAGAGAAAGTTTCAG                 GTTG TAT CAAC                 ATTGTATTCCTTAAA
     omp30   4  77  32 1605484 .. 1605512 +  -9.7  -2.99259   TCCTAAAATTTAAAA        CCTAAGGAGAAGT TCT ATTTATCCTTAGG        TAATTGTTATAAATG
    HH1659   3  51 336 1589015 .. 1589031 +  -5.1  -2.70936   TTTGATCATTTTTTG              TGCGACA AAA TGTGGCA              TCATATCATTAATAA
    HH1636   1  52  48 1562122 .. 1562141 +  -2.2  -4.09685   ATACAGAAGTAAAGT            TATTTTAG CTTA CTTAAATA             TTTTAAGCGGTAGCC
    HH1630   3  65 268 1555133 .. 1555145 +  -4.1  -4.63952   CAGAACATCTAAAAA                TTTGC AAG GCAAG                TTTATTGTTTGTGAT
    HH1609   2  45 330 1536689 .. 1536721 +  -2.7  -3.34856   GAATTGTAGAGAGCT      GTGAAGGTGTAATGG GTG CAATTTTGCTTTCAC      TTGGATTTATAATCT
    HH1605   5  61 344 1533437 .. 1533449 +  -4.9  -4.03234   GCGATTTGCTGGATC                TTCTT GAT AAGAA                TTTCTATCACCAAAA
      pgpA   8  69 -33 1513839 .. 1513849 +  -5.4  -4.38305   GCTTGTGCTGCAAAT                 TGCT CAA AGCA                 TATTTTCTTTTTTTA
    HH1579   5  62 -33 1509349 .. 1509362 +  -3.1  -4.52415   TAAAATTCGTATTTT               TGTCA GCTA TGGCA                TTTCTTATTATAGAT
    HH1566   7  71  78 1498024 .. 1498053 +    -8  -3.45054   CAGAAAGTTTAAGAT       TTGAGAGAGCAA AATCTC TTACTCTCTCAA        TTATGAGTTATGAAC
      acpS   6  60 429 1490845 .. 1490861 +  -5.9   -3.5394   CCCTCCAGCATAGCT              TCCATAG GCT TTATGGA              TTTCAAAAAAGCTTT
    dnaJ_2   3  50 250 1459155 .. 1459169 +  -3.6  -3.45027   TTAAAAAGAGTGGAT               TTGTTT GAG AAGCAA               TATTTACTCCAAACT
    HH1514   0 NONE
    HH1501   7  90  13 1439240 .. 1439266 +  -8.1  -4.96427   TAAGTCTTGCCTTTA        GCCTTTTCCCTT ATCT AAGGGA-GAGGC         TTTCTTTTATTCTTC
      gltK   2  51 371 1422780 .. 1422790 +  -5.4  -2.61322   GCATAATTTACCTTA                 TGCT CAT AGCA                 ATATTTCCCAAGTAT
    HH1473   3  48  83 1416035 .. 1416046 +    -3  -3.51161   ATTTCCTCCCAATCC                TCTT GCTT AAGA                 TTCTGTCCAAATTTC
    HH1454   6  68 340 1400885 .. 1400900 +  -4.8  -4.55295   TCAAATCCTCACAGA              GATTTT TCAT AAAATC               TTTATTTCTAAAGGG
      cysQ   3  49  60 1385865 .. 1385875 +    -4  -3.18509   TGGTAAAATATTCCT                 CATA AAA TATG                 TCATTTATATTTTGA
      trpB   6  70  -4 1355776 .. 1355788 +  -4.1  -4.89477   AAATCGCTCGTATAG                GGTAG ATT CTATC                TTTTCTTATTGAGCA
    HH1412   2  50 -30 1350675 .. 1350685 +  -4.6  -2.75647   GGCAGATACGGGTGT                 GCGC TCC GTGC                 CTTATATCATTGAGC
    HH1373   2  48 463 1328108 .. 1328118 +  -3.2  -3.51161   AGCGCGTATTCAAAG                 TCGT TTT GCGA                 TTCTCTCCAGCTTTC
      purB   4  70  -9 1311081 .. 1311101 +  -8.4  -3.21153   TTTTAAGAGAGTGTT            TGATGAGT AATAG ACTCATCA            TCTTGGCTTATTACT
      dnaQ   5  53 203 1303591 .. 1303604 +  -4.5  -3.34222   AATTTTGGGCTCATA               GTGCA GCGG TGCGC                TTATAGGATAATCAT
    HH1339   4  50 355 1296534 .. 1296545 +    -3  -3.59946   AGACAAAAAATCACA                TCAA AACT TTGA                 TTGTGTGCTTGAGAA
    HH1336   1  55 336 1293760 .. 1293771 +  -5.8  -2.82717   CTCTTCCGTGTTCTC                CTGC TCTT GCAG                 CTTCTATTGCTGCAT
    HH1318   0 NONE
    HH1304   6  70  44 1262951 .. 1262980 +  -8.1   -3.0701   ACACACTAGAGCGGA       GTAGATTCTAT ACTTAATG ATAGAATCTAC        TTAACTGCGAGTTGT
    HH1293  12  62 211 1253539 .. 1253553 +  -7.2   -2.6796   TTATATTTTATACTT               TTATGC TTG GCATAA               GTTACTTGTGCATTC
    HH1293  12  62 220 1253548 .. 1253564 +  -7.3   -2.5806   ATACTTTTATGCTTG              GCATAAG TTA CTTGTGC              ATTCTGCGCGGGTTT
    HH1267   2  46 203 1227853 .. 1227863 +  -2.6  -3.53012   TAAGTTCTGGACATA                 TAAA GCC TTTA                 TTTCCAGCGAAACCA
      cysE   6  72 226 1200936 .. 1200949 +  -6.7  -4.16182   TTAATCCATTCATCA               GGTGT GAGC ACACC                TTTGCTTTCTCGTGC
      bioA   3  57 -17 1181143 .. 1181160 +  -3.5  -4.06719   GTGCTTGATGCAATC             TTAGAAG ATGA TTTCTAA              TTTATAATAATTTTT
      ktrA   1  47 -45 1177104 .. 1177126 +  -3.5   -3.0792   GCAACTCATACTTGA          GCAAGGAGCA GTAT TGCTT-TTGC           TTCAATCACATATTA
     groEL   6 100  16 1170315 .. 1170348 + -17.1   -3.6993   TCCCCCTTGCTTTTT     GAGTTTATAGAATCT GTGT AGATTCTATAAACTC      CTTTTTTACTAGCTT
    HH1195   4  60 382 1162823 .. 1162843 +    -7  -2.56475   TAAACTCTGCTCGTA            TAGAATCT TGCTT AGATTCTA            GTTCATCTGCGATTG
       pgm   6  60 299 1137747 .. 1137757 +  -3.2  -4.40184   ATTGTGCGGATTATA                 GGTG TGC CATC                 TTTATCTTTGATTAG
       cad   4  48 366 1133866 .. 1133881 +    -4    -2.914   ATAGCCTGAATGGTT              GCATCGA CAT TCG-TGC              CTTTGCTATCATCAA
    HH1158   5  62  13 1124388 .. 1124409 +  -3.7  -4.48823   TAAGTTTAAGTTAAT           GCTCTTG TGCATTTT CAAGGGC            TTTTGTAGCTTCATT
    HH1155   4  54  53 1120632 .. 1120667 +    -2  -4.30978   CCTTTTTGTGCATTT    TGTTGTTGAATAAGCA TTTT TGCTTCTTTAATGATA     TTTTCATCGCTTCCC
    HH1152   1  42 344 1117912 .. 1117929 +  -2.7  -2.94199   TTGCAATCACATCTT             TAAGTGC AGCT GCATTTG              TATCATTAATGCGTG
      gyrB   6  64  -2 1098217 .. 1098234 +  -7.1   -2.9268   AAACACCTTGATGTG             TAGATTC TACA GAATCTA              ATTAGTTTTTATACT
      gyrB   6  64 296 1098515 .. 1098528 +  -5.3  -4.14977   CCAAACACTTCAATA               TGGAT TCTT ATCCA                TTGTTTATACTCTTC
    HH1120   6  55 107 1091390 .. 1091406 +  -4.5  -3.42241   AAGGCACTTTAGAAG              TAAGAGT GGC ACTTTTA              TTATGAATATATGTT
    HH1108   1  40 310 1079573 .. 1079587 +  -2.1  -2.78058   GCAGATAAGAATCCT              GC-TGC CTTT GCACGC               TCATATTCACTTGCT
      sdaC   4  61 157 1071589 .. 1071599 +  -6.8  -2.89361   AGAATCTGCTTGCAT                 CTCG TCT CGAG                 TAATCTTTACTCTAT
    HH1094   4  62 343 1065887 .. 1065908 +  -6.7  -3.16676   CAATTAATAAGCAGA           TTGCTAAAG CCAC TTTTAGCAA            TATTCCCTTGATGAA
    HH1073   2  59  99 1045778 .. 1045792 +  -4.2  -4.08064   GGCGATATTTAGTAA               TCGTGC GCC GCACCA               TTTTAAGAGCAAATT
    HH1069   0 NONE
    HH1054   4  66 219 1030603 .. 1030624 +  -2.9  -5.07652   GGCTGTATTCCACTC           GTGGAGGCA CTTC TGCATACAC            TTTTCTTTTGAGCAA
    HH1049   7  76 103 1027963 .. 1027986 +  -6.1  -4.58395   GCGCTGGTGTTTCTG          TGTGGCAAA AGAATA TTTGCCATA           TTTTTCAAAAATAGC
    HH1041   2  47 409 1021852 .. 1021862 +  -2.4  -3.63073   TGTTTTTCTATCTGC                 GCGG CAA CCTC                 TTCTTGCACACTCTC
    HH1028   5  74 285 1007663 .. 1007679 +  -8.1  -3.66844   GTAAAAGTTCGACTT              TATCGAT TTT ATCGATA              TTATTAAAATATCGG
       bcp   1  67  16  986604 ..  986632 +  -4.8  -4.49838   AGCTAGCTCTAATAA        GATTCTATAA TTTCTCATT TTATAGAATC        TTTGTCTTTGTTATT
    HH1002   8  95  10  980928 ..  980953 + -12.1  -3.69252   AAATAATCCACTACA         TTCTCTATTGA AACA TCAATAGAGAA          TCTTCTTTCTATCTT
    HH0999   5  52 263  978649 ..  978678 +  -4.3  -3.53444   ATACAAAGAATCGTG       CTATAATCTAGGA CTCC TCCTTGATAATGG        TTTAGGCGGAGATAA
    HH0989   3  46 201  965252 ..  965263 +  -4.4  -2.53015   AATGCCTTAGCAGAG                GCAA GCTC TTGC                 TCACTTACCCCCTGT
    HH0971   0 NONE
    HH0961   2  68 389  932631 ..  932649 +  -4.7  -4.53334   CTAAGATTAAAGCTT             TTAGAAT ATCTA ATTCTAA             TTTAATTTTTTCTTT
    HH0949   2  70   3  922261 ..  922271 +    -4  -4.91109   TGAGGGTTTATAGGA                 GATT GTA AATC                 TTTTTATGCTAGACA
    HH0942   3  74  16  915056 ..  915079 +  -6.2  -4.43844   CATCTTATAATGAAT          TGTTA-CTATG GCT CATAGCTAACA          TTTTGTAGCTCATAG
    HH0934   3  57  68  911017 ..  911033 +  -6.5  -2.56728   AACGTAGATAGTAAA              GTTTCGC TCG GCGAACC              CTTCCTATGCGTAAT
    HH0930   2  69  53  904028 ..  904038 +  -2.6  -5.26918   GAAATATAGAGGGAG                 TATA ATC TATA                 TTTTTTATCGCATCT
    HH0924   6  53  14  895847 ..  895861 +  -2.9   -4.1552   AATGCCCTATTCTTG               CTTTT TTTGT AAAAG               TTTATTCAAGCGATG
    HH0914   5  66 264  889461 ..  889474 +  -3.1  -4.87665   TCTATTAATTTTTTT               CCTAT TTCA GTAGG                TTTTTCTAGGTCAGG
      miaA   1  59 125  884971 ..  884990 +  -4.9  -3.71917   TATTCTTCAAGAACT            CGTGCAC TTTCTT GAGCACG             TTTAAAATTTGCCAT
      neuA   4  57 196  877605 ..  877628 +  -3.3   -4.2354   ACACCAACTTTACGC          TCAAAAGAT AATATC ATTTTTTGA           TTATTTTCAAATTTA
       fur   5  51 406  871798 ..  871808 +  -5.4  -2.55505   CTCTCCTAATCGTAT                 CTCT GCA AGAG                 CATTATTTTTACATT
    HH0887   2  49 184  865691 ..  865715 +  -4.3  -3.07455   GTGCAATAGATTCTG          GCACACAATAA TTA TGATTTTGTGC          TGTAATTTCTACTGC
    HH0877   3  48 447  855419 ..  855434 +  -2.6  -3.62235   CGAGATTCTCATTTA              TGTATG CTTT CATATA               TCTCTTTTATTTCAT
    HH0868   3  90 -23  847081 ..  847093 +  -7.7  -5.07652   TTGAAGCACAATTAT                GGCTT GGA AAGCC                TTTTATTTTAAGCGC
    HH0858   6  52  12  837573 ..  837595 +  -4.2  -3.40175   TTAGCATAATATTCC           TTACTGCAAA GCC TTTGTAGCAA           TGTCTTTTGCAAGAT
      glmS   1  49 185  834673 ..  834685 +  -4.8  -2.57876   TTCATATACTTGTGA                GTGG CTAAA CCAC                GATTTTATGGGTTTT
    cysK_2   3  54 121  826513 ..  826526 +  -5.2  -3.14132   CCGTCTTTAAAACCG               CGCC ATTTGC GGCG                TTGCTCACAAGCAAA
       lon   6  58 274  822665 ..  822677 +  -6.3  -2.73468   AAAGCGGTGTAGAGA                CGATT GCT AATCG                TGCTTGGAGGTATTC
    HH0811   1  44 249  791104 ..  791116 +  -3.4  -2.92192   CGATAAAATCAAATT                GATG ATGCA CATC                TCTAATTACCTGCAA
    HH0802   1  42 134  782584 ..  782596 +    -2  -3.09844   TGCATACATAATAAA                TAGA TAACT TCTA                CTTTTAAAATATCAA
    HH0793   3  74   9  769204 ..  769228 +  -8.6  -3.37533   AAAATAAGTCTTTCT          TTGCATAGCC TTTTT GGCTATGCCA          TTAGTGCTTTTGAAC
    HH0773   2  58  67  750138 ..  750149 +  -2.2  -4.60678   TTTGGCATAAGCCTT                GCTG GATA TAGC                 TTTCTTGTGTTTTTA
    HH0758   4  81  95  739448 ..  739466 + -10.2  -3.15129   TTCTACTTTAAGAAA             GTGCGGGA TTA TCCCGCCC             TAGTTTGTTCCTTGA
    HH0746   3  51 264  732405 ..  732420 +  -4.8  -2.89569   GCCACATTAATGCGC              TTTAAG CGCC CTTAAA               TCATTCGTTTAAAAA
    HH0729   3  55 308  709763 ..  709777 +  -4.3  -3.81651   TTTTTACCTTTGATG               TATCC CAAGT GGATA               TGTTTTCATTAAAAT
    HH0725   6  57 139  706809 ..  706823 +  -3.6  -4.15788   GTTTATTGAGGTAGT               TATCAT CTT GTGATA               TTTCTTCAAACGCTT
    HH0711   2  42 -19  690621 ..  690649 +  -2.6  -2.90763   TAATACAAAATGCAA        TTTTAGATTTTA TACCC TAGAATCAAAAA        TCTCTAGGGTATAAA
      trmA   3  61 183  674642 ..  674661 +  -6.4  -3.27109   ACTATCCATAGAATC            TGGCGTGT ATTT ACGTGCCA             TATTCATTGCATTCA
    HH0688   6  56 139  670515 ..  670534 +    -5  -3.24423   TCAATAACACTATGT            TCTTTAGC AAGT GCTGGAGA             TTGAATCTTCTTCAC
    HH0688   6  56 263  670639 ..  670653 +    -5   -3.2268   TCTTACATTCAAGCA               TAGGAC GAT GTCTTA               TATCATTTTTATAAT
      modC   3  54 299  635410 ..  635427 +  -5.6  -2.54448   CACTTGGTAACTCCC             CTCACT TATGGC AGTGAG              ATGATTTTGTGTATT
    HH0642   1  41 259  621626 ..  621637 +  -2.2  -2.93817   TAGGTTCGCTCACGT                CCAG TCTT TTGG                 TCATTATTAAAACTT
    HH0625   2  50 260  606781 ..  606805 +  -3.7  -3.50995   TTTCTTAGCAAATTG          CAATCAATA TATTCAT TATTGGTTG          TTATGCTAATTTGTC
    HH0600   4  57 285  580452 ..  580462 +    -4  -4.03234   TTGCAAAAATTGTGC                 GAAT ACA ATTC                 TTTGTATACGAGCCA
    HH0592   3  57 244  571758 ..  571780 +  -6.2  -2.52464   TTCCACCACCAGCGC           ATACTCCCCA CAA TGGGGAGAAA           TCAATTAAGAAAGGA
    HH0586   4  54 145  564854 ..  564882 +  -3.9  -3.85698   AATTTCTCCGGGATA        TTGCAAAGTAGAT TCT ATCTCTTTGGCAA        TTTCTCGCGCAAGAA
    HH0579   2  54 167  556276 ..  556286 +  -5.4   -3.1247   GTTTTTTCAAAAAAA                 GAGT TTT ACTC                 TTAAGTGTGCGACGT
    HH0571   2  53 346  550128 ..  550138 +  -5.4  -2.99545   TGGACAATTATGTGG                 CTCA AAA TGAG                 TATATCCTATATCAA
    HH0562   5  62 -10  540395 ..  540417 +  -5.6  -3.62613   AATATTTATTAAAGC           TACAAGGATA ATG TAGCCTTGTG           TTAATTATCTTTTAT
    HH0540   1  40 164  522886 ..  522910 +  -2.1   -2.7464   ATGCTCTGTTAAATC          TGCAATTCTTT GTG AAAGCAATGCG          ATTTGCACCTCACTT
      cysS   2  52 166  500328 ..  500344 +  -5.1  -2.80796   TTTCACACACAATCT              CCTTATC AAG GATATGG              CTTTCAATACTAAAA
    HH0505   5  58 437  489068 ..  489090 +  -2.1  -4.58283   TGTGCCTCTTGATCG          GC-GTGCA-AT TTC ATCTGCACCGC          TTTTTGAGAGGCTTC
    HH0489   1  45 390  475834 ..  475850 +    -3  -3.13813   CCATTGTCGTAGTAA             GATGAGC ATAC GC-CATC              TAGTTTGTCTCTTTT
      cheB   3  51 222  438262 ..  438272 +  -5.4  -2.64856   TAAAATTTTTTGAGC                 GCTT CAC AAGC                 AGTTTTATCTTGCTT
    HH0446   6  64 -27  426588 ..  426598 +  -6.8  -3.37975   CAACCACGAAATTAC                 GCTC CTT GAGC                 TTGTGCCTCCTCACT
      ureH   1  47 226  397636 ..  397646 +    -4  -2.74012   AAAGCACGCATAAGG                 CAAA TTC TTTG                 TGCTTCACCTCCTGA
    HH0400   5  69  50  388673 ..  388685 +  -7.7  -3.23869   GTATAACCCCCTCTT                GAAGC ATA GCTTC                TCTTATACCCTCATA
    HH0354   0 NONE
    glnQ_1   5  70 120  339130 ..  339145 +  -6.2  -4.09243   TAAGTGCGCTCTGCT              CTTTAC AATT GTAAAG               TTTTCACCCAATGTC
    HH0340   5  69  83  335798 ..  335821 +  -7.6  -3.24976   GCGGGACTTGATGAA          GGAAGTAAAA ATAC TTTTATTTCC           TGTGTTTCACACATT
    HH0319   9  73  32  316824 ..  316838 +  -8.6  -3.09823   GGGAGTAACTCGCCT               TGTGGA TAT TCCACA               TATCGTTTTCCACCC
    HH0312   1  50 -20  307852 ..  307872 +  -4.1  -3.29406   TTCTACCCTGCTTTA            TTACAAAGA CTT TCTTTATAA            ATCTTTTTTATTTTC
    HH0305   7  59  69  299311 ..  299331 +  -6.7     -2.55   CTTTGAAATCCACCT            TACCCGAGC CAA GCACGGGGA            TAGATTCCACTCTTA
    HH0280   3  56  -3  277094 ..  277104 +  -5.4  -3.37634   GAGCATACAAAACCA                 CTAG ATT CTAG                 CTTTTTAAAATCCTC
    HH0271   1  51 -11  267006 ..  267030 +  -5.1  -2.53759   GCTATCATAAAATCA          GCTAGAGAA TAGATGC TTCTTTAGC          TAAGTTGCAAGTATT
    HH0268   5  80 -41  262742 ..  262785 +  -6.3  -4.86385   GCTACTAATTCAATT TCTT-GGCACGAACTTCA-AG ATGT CTATGAAGTTTCTGCCTAAGA TTTCTTTTTAAAACT
    HH0253   6  50 435  248216 ..  248231 +  -2.6  -3.80189   TTGTGGATTGAGGGT              CTC-TAG GGT CTAGGAG              TTTGCCTTCATCTAT
      dgkA   7  57  26  209318 ..  209330 +  -6.3   -2.6927   TATTTTTGTATATTT                TTTGC ATA GCAAA                TAATCTCTGGGCGAT
    HH0202   2  64 110  195240 ..  195262 +    -7  -3.32993   TGCACATTATGTAGT           GCTTTTGCTT TTT GAGCATAAGC           TTCATATATCGCTGC
    HH0191   4  57   4  185720 ..  185732 +  -6.3  -2.64938   TTACTCCTATGAGTG                TAAGC AAA GCTTA                ATTATCAAGTTTTCA
    HH0182   2  60 159  176615 ..  176628 +  -3.9  -4.32857   TAAAACAATATATCC               CAAAT GCAC ATTTG                TTTATATTTAGCAAC
    HH0173   1  48 -30  167670 ..  167697 +  -4.3  -2.96232   GCTCAAAGAAGGAAT        TTTAAAGACAT ATCAAA AAGTCTTTAAA         TAATTTAGCTCATTT
    HH0166   2  50 308  160016 ..  160029 +  -3.9  -3.53811   ATCATTTCTTGCCCA               CTTTT TAAA AAAAG                TTTGACGAGCATAGA
      napD   4  63 313  158309 ..  158319 +  -5.4  -3.92522   CCTTGCCAAAAATTT                 GCAA TCT TTGC                 TTTATGCACTTCCCA
    HH0147   7  57 417  142029 ..  142043 +  -4.4  -3.93782   AGCTCTTTTTTCTCA               TAAAAA CTA TTTTTA               TTTGCTATTAAATAA
    HH0134   5  66 334  129963 ..  129979 +  -3.7  -4.57353   CAAATACTGCACCGC              TAAGAGT AAT ACTCTCA              TTTTGTGTGCTAAGA
    HH0114   1  41 466  114425 ..  114441 +  -2.2  -2.80791   TTTTGTTTTCATTCT              TGCACG AAAGC CGTGTG              TGCGTTTTCTAGGTG
       efp   3  57  23  106785 ..  106805 +    -4  -3.87956   TCTACACGCATATAA            GAGTGAAA CATTT TCTCACTC            TTTGGTGTAAATTTT
    HH0097   5  59 382   96497 ..   96509 +  -4.1  -4.08164   ATTCGCTGTTAATTA                CTTCA AGC TGGAG                TTTATCTAAAGTTTT
    HH0067   5  55 253   72078 ..   72091 +  -4.5  -3.46647   CTTTAAGTGCAGCAA               TGCCT TTAT AGGCG                TGTTTAGTCGCTCCA
    cysK_1   2  48 373   69957 ..   69971 +  -2.8  -3.63762   ATAATAAACTACCAC               TCTCAT CAA AGGAGA               TTCTATGTGCTCTAT
    HH0053   6  64 101   58428 ..   58449 +  -7.2  -3.05224   AATGATGATTTATAC           GCTCCCGC GCTTTA GCAGGAGC            ATTTTCCCACCCTGT
    HH0041   3  71 266   46256 ..   46267 +    -3  -5.18726   CCTGCAAGAGGCGTT                TGAT TCTT ATCA                 TTTTTCTTATCAACC
    HH0031   2  68 177   36878 ..   36925 +    -4  -4.74052   TCTGGTTAGCGCACT TGGTTTGGGACCAAGGGGTCGA AGGT TCGAATCCTTTCGCCCCGACCA TTCTTTTTCTTTCGT
      murI   4  71 101   26595 ..   26619 +  -2.2  -5.39221   TTATCTTTAAGGCAA          GCAATCTTTT CAAAA AGAATATTGC          TTTTTTCATTATTCT
      ygiC   3  59 138   15246 ..   15266 +  -4.7  -3.77489   TATTAAAAGAATCTT            GTCTTCATC TTT GGTAAAGAC            TTTAGATATTACCTT
    HH0003   8  71 101    5133 ..    5155 +  -7.8  -3.40597   TTTTGATAAAAAGGT           GCATAGATTC TGT GAGTTTATGC           TCTTTACCTGGACAC

SUMMARY

294 putative operon ends contain 1054 possible terminators.
Percent operon ends hit by terminators of confidence >= x:
	x	#>=x	hits>=x	%hits>=x
	100	4	3	3	1 %
	99	4	3	3	1
	98	4	3	3	1
	97	4	3	3	1
	96	4	3	3	1
	95	7	5	5	2
	94	7	5	5	2
	93	8	6	6	2
	92	8	6	6	2
	91	8	6	6	2
	90	11	9	9	3
	89	14	11	11	4
	88	16	13	13	4
	87	16	13	13	4
	86	16	13	13	4
	85	16	13	13	4
	84	16	13	13	4
	83	18	15	14	5
	82	22	19	17	6
	81	27	23	20	7
	80	30	26	22	7
	79	34	29	24	8
	78	35	30	25	9
	77	37	31	26	9
	76	40	34	29	10
	75	41	35	30	10
	74	49	42	37	13
	73	53	44	39	13
	72	58	49	42	14
	71	65	55	48	16
	70	76	66	57	19
	69	85	75	65	22
	68	104	92	76	26
	67	107	94	78	27
	66	116	101	84	29
	65	120	105	88	30
	64	134	117	95	32
	63	146	129	103	35
	62	170	149	117	40
	61	185	159	122	41
	60	204	176	134	46
	59	226	191	142	48
	58	235	198	148	50
	57	272	231	166	56
	56	292	244	171	58
	55	320	270	181	62
	54	350	295	194	66
	53	371	312	202	69
	52	433	364	215	73
	51	464	392	227	77
	50	517	429	238	81
	49	561	459	244	83
	48	618	500	251	85
	47	682	556	255	87
	46	729	598	260	88
	45	779	636	263	89
	44	835	678	266	90
	43	877	712	268	91
	42	947	770	274	93
	41	986	801	279	95
	40	1028	838	282	96
	39	1054	862	284	97
	38	1054	862	284	97
	37	1054	862	284	97
	36	1054	862	284	97
	35	1054	862	284	97
	34	1054	862	284	97
	33	1054	862	284	97
	32	1054	862	284	97
	31	1054	862	284	97
	30	1054	862	284	97
	29	1054	862	284	97
	28	1054	862	284	97
	27	1054	862	284	97
	26	1054	862	284	97
	25	1054	862	284	97
	24	1054	862	284	97
	23	1054	862	284	97
	22	1054	862	284	97
	21	1054	862	284	97
	20	1054	862	284	97
	19	1054	862	284	97
	18	1054	862	284	97
	17	1054	862	284	97
	16	1054	862	284	97
	15	1054	862	284	97
	14	1054	862	284	97
	13	1054	862	284	97
	12	1054	862	284	97
	11	1054	862	284	97
	10	1054	862	284	97
	9	1054	862	284	97
	8	1054	862	284	97
	7	1054	862	284	97
	6	1054	862	284	97
	5	1054	862	284	97
	4	1054	862	284	97
	3	1054	862	284	97
	2	1054	862	284	97
	1	1054	862	284	97
	0	1054	862	284	97
