# Supplementary material for: Rapid, accurate, computational discovery of Rho-independent transcription terminators illuminates their relationship to DNA uptake
Source: Genome Biol. 2007 Feb 21;8(2):R22. doi: 10.1186/gb-2007-8-2-r22 (PMC1852404; doi:10.1186/gb-2007-8-2-r22)
Supplement: Additional data file 2 — As described in the text, the entire robust tail-to-tail region is searched; if the region is less than 500 nt, then the 500 nt downstream of the stop codon is searched (stopping if a gene start is encountered). In the case of ties, all terminators with the high score are output. [file gb-2007-8-2-r22-S2.zip › Helicobacter_pylori_26695.ttperf]

      omp1   4 100  21    5206 ..    5220 -  -8.6  -5.75945   AGGCTTCAAAAAAAA               TCCCTT AAA AAGGGA               GTTTCACAAAAAGAC
    HP0021   5  59 392   20165 ..   20177 -  -6.3  -2.99947   CAAGCGTGATAGACA                TCGTT CAA AACGA                TCAAGAAATTGCGAT
    HP0025   3  95  17   23282 ..   23307 - -11.3  -3.95214   AGTCAGTTAAAAAGA         TTAAACCCCCT AAAA AGGGAGTTTAA          AAAGGAGTTTAAGCT
    HP0029   4  65 321   29079 ..   29090 -  -2.2   -4.9445   ATAAGGAAGTAAAAA                CCCT TGCT AGAG                 ATGTCTATTTTGTGC
    HP0047   3  49 263   44768 ..   44778 -    -4  -3.25223   TAGCGATACTATCAA                 CATT TGA AATG                 ATGTCTATCTAATAA
    HP0067   4  63  15   71989 ..   72006 -  -3.5   -4.7254   AGGGGGGAGTAAAAA             GACTAAA GGAC TTTAATC              TTTTTGAAGTGCTTT
    HP0082   6  69 -13   86648 ..   86669 -  -5.9  -4.20136   ACGCTCAAAATTAAA           GGCAGAAAT CAAA ATTTCTTCC            TGCTCACATCTTCTA
    HP0093   1  57  88   98837 ..   98848 -    -3  -4.26903   GCGAGTTTATCAAAA                TATC CATG GATA                 GAAAAATAGAATTAG
    HP0102   0 NONE
    HP0114   3  53  99  120884 ..  120903 -  -4.2  -3.62859   ATTACAAGCTTTAAA            CGCTATCA ATAA CGATGGCG             AGATTAAAGATAGAT
    HP0118   2  62   4  127902 ..  127927 -  -5.7  -3.60814   AAAGCCGACAGATAA         TTAAAAAC-TTG GTG CAATGTTTTTAA         CCGCTACATCCTTTT
    HP0132   7  57 152  142059 ..  142075 -  -2.3  -4.42806   TGAGTTTCAAACAAA              CTTTTTA CTA TAAAATG              GAATCCAAAACAATG
    HP0136   3  52 357  146446 ..  146456 -  -5.4  -2.75536   AAAGGAGCTTGAAAT                 GAGA ATT TCTC                 TTTTAGCTGTAATTT
    HP0142   1  48 -37  153739 ..  153764 -  -2.8  -3.60792   GGTTTAACCCCCAAA         TAAATTTTTT TGTTTT AAAAAATTCA          GGATTTTAAGCGTCA
    HP0152   0 NONE
    HP0159   5  62 189  167401 ..  167424 -  -7.4  -2.58427   AATAGCGGGGACAAC          CACCATGCGA TCCA CCGCACGATG           ATCAGGTTTTTAGGC
    HP0162  14  85 266  170389 ..  170438 -  -8.4  -4.61482   TTTTTTAAAAAAGAA TATTGAATAAAGCTTTCATGTTT GAACA AAACA-AAAACCTTTATTCAATA AAATAAGGTTAAAAT
    HP0178   6  63 289  184493 ..  184509 -  -3.7  -4.56961   AAGATTGATATAAAA              GATTGAT ATA ATCAAGC              GGATAACCTCTTAAA
    HP0186   6  76  18  193171 ..  193192 -  -8.8  -3.44146   TGGGGCTAGAAGCAA           GAGAGTGA GTGCGA TCACTCTC            TTTTAATCTCACTCT
    HP0204   5  91  -7  208859 ..  208873 -  -7.2  -5.22006   CCATTAGAACAAAAA               CCAAAT TTT ATTTGG               AAAATTTATGGTAAT
    HP0211   6 100  11  218229 ..  218255 - -12.4  -4.32233   ATAAAAAGCGTAAAA         GCCAGCTAAACG CAG CGTTTAGCTAAC         TTCATTGAAATTAAA
    HP0218   8  70 434  226563 ..  226573 -    -4  -5.06451   TATGACGCTAAAAAA                 CTTT ATG AAAG                 TTTTTATATCCCTAA
    HP0226   3  79 355  233562 ..  233574 - -10.5  -2.56164   GGGGTAATGACTAAG                CCCCC TAA GGGGG                GTTAAAATGAGGGGT
    HP0235   5  88 137  244940 ..  244961 -  -8.9  -4.17355   CAACCGCAAAAAACA           TTCAAAAAG TTTT CTTTTTGAA            AATAGACAAAACCCT
    HP0250   5  69 -36  258823 ..  258837 -  -5.7   -4.1822   CTGGATTCTAACAAA               CGCTT TGTAT AAGCG               TGTTTGGGGTTATCA
    HP0260   4  61 158  269208 ..  269220 -  -6.9  -2.94412   GCTAATTTGAAATTA                CCCCA ATT CGGGG                CGTTGGTGAGCAAAA
    HP0281   3  64 165  288671 ..  288687 -  -7.3  -3.01924   GAGTTTGTGCGAAGA              GGTGATT AGA AACCACC              CGGAAAGTTATTTTT
    HP0295   4  60 141  311985 ..  312004 -  -4.9  -3.78693   AAATGTAGAAAAAAT            CACCCGC CCAAGC GTGGGTG             TGGCCGCTTGTCCTG
    HP0313   5  68  40  328888 ..  328907 -    -8   -2.8916   GAAAAAATCTTAAAT            TCCTTAAA GGGT TTTAAGGA             TTTTCTCGGCATCAA
    HP0328   1  82 170  343400 ..  343418 -    -6  -4.87665   GGGGATTTATAAAAA             CCCTTTTT TGA AAAATGGG             GGAGAAACGATTTTA
    HP0347   8  55  82  353899 ..  353913 -  -2.8  -4.24123   CCAAGAATTTCAAAA               GAGTTT TAA AAACGC               TCCTGTGGTGGAGAA
    HP0357   5  62  -6  367129 ..  367139 -  -4.6  -4.15854   AAATTTATTTTAAAA                 CCCC TTA AGGG                 TTTTTATGGGTGGGT
    HP0361   5  62 386  370789 ..  370802 -  -6.7   -3.1582   GCATTTGATCAAAAT               CGCAT GCGA ATGCG                CGGTGGGGAAAAGGA
    HP0374   4  56 -26  383096 ..  383117 -  -4.5  -3.59247   CAATAACCCCCTAAA           CTTGT-GCGA TAC TCGCTACAAA           CACGCATGCACTCTC
    HP0380   4  53 264  389847 ..  389861 -  -2.8  -4.09243   TAGATTTTTTTAAAA               CGATTT TAG AAAACG               ATACGATTTATCACA
    HP0388   6  84 250  397382 ..  397396 -  -6.4  -5.30199   AAAAACGAAGAAAAA               GCCCAA CAA TTGAGC               CTAAAAGCCTCTCAA
    HP0413   1  54 126  425891 ..  425906 -  -4.8  -3.25015   TTCAACTACTATCAA              TTCAAA TTGC TTTGAA               AGTTCGCTTGTGATT
    HP0416   3  67 311  429231 ..  429250 -  -7.8  -3.10134   AAACCACCCTAAAAT            CGCTAACG GAGC CGATAGCG             CTTTGCAAAATGTGA
    HP0423   5  82   2  438216 ..  438240 -  -9.9   -3.3215   ATTAAAAAAAGGAGA          GCCACCCCACT AGG AGTGGGGGGGG          TTTATTCTACATTAC
    HP0437   3  65 179  454140 ..  454151 -    -3  -4.88918   CCAGTTTAAAGAAAA                TCTT ACCA AAGA                 AGATAGAGAGCTTTT
    HP0461   3  60 465  479079 ..  479092 -  -3.9  -4.23054   AGAGAGCATTTAAAA               GAATT AGAA AATTC                CTTTGAAATAGGCTC
      gltX   2  54 248  497246 ..  497262 -  -4.4   -3.4642   CCTAATCAAGAAAAT              CGGCTT TTTTC AAACCG              CTTATTAATAAAACC
    HP0485   6  59 443  507665 ..  507679 -  -5.8  -3.23115   TTAAAGAACATAAAG               TTTTAG AAG CTAAAA               GGCGTTTGATAACGG
    HP0490   6  57   9  516970 ..  516991 -  -5.9  -3.14468   TTTGATGAGAGCCAA           GCCTTTTTT ATTT AAAAAGGGC            TGTATCAATCACAAT
    HP0495   5  79 256  521590 ..  521606 -  -8.7  -3.83026   GGGGGCGATATTAAA              GGGGTCA ATT TAACCCC              CCTTTTTGAAGAGTT
    HP0512   7  63 416  537809 ..  537821 -  -2.7  -4.75518   GATATAAAATGAAAA                CCATT AGA AATAG                CGTGTTTATTGGAGC
    HP0519   4  65 128  546183 ..  546194 -  -4.4  -4.42235   AATTCTCAAAAAGAA                CTCT ATAT AGAG                 ATTGAAAACAATCAA
    HP0524   5  49 -16  550222 ..  550233 -  -4.4  -2.90075   TTTGTCTTAATCACA                GTTC ACTT GAAC                 CCACAGGCACTAAAG
    HP0533   4  74  63  565961 ..  565972 -  -7.2  -4.13648   AAGGGTAGAGAGAAA                CGCC AACG GGCG                 TTAGCTTTACTTGAT
    HP0539   6  68 -13  570870 ..  570883 -  -3.9  -4.83169   ATCGTCTCAGAAAAA               TCATT TAAC AATGA                TCTTACTTGATTGCC
    HP0556   3  51 373  590237 ..  590251 -  -2.8  -3.78934   TTTTCTTTACAAGAA               GTCAAG CTC CCTAAC               GCGAGAGTCTTAGTT
    HP0597   5  72 347  630476 ..  630493 -  -2.7  -5.46276   AAGAGATAGAAAAAA             TCGCTACC AAA AG-AGCGA             CAATAAGAGTGGCAC
    HP0611   2  64 465  656396 ..  656413 -  -4.9  -4.15833   AGCATCATTTTAAAA             CCTCAAA TTGG TTTAAGG              TATTACTATATCGGC
    HP0622   4  68  47  668579 ..  668612 -  -2.6  -5.00616   TTCTTTGGCAAAAAA     GGTTTTAAAAAGAGC GATAA ACTC-TTTTAAATCC     AGGCTTTCTTCTAGG
    HP0630   4 100  18  677175 ..  677196 -   -13  -3.11738   TGTGGAATAAACAAG           CCCCCCCA AAGAAA TGGGGGGG            TTAAAAAAATTTTAA
    HP0636   3  60  92  683629 ..  683647 -  -4.5  -4.12599   AATAAGGGCTTAAAA             GCGGATG TGCAT CATCAGC             CCGCCGTCCATGTAT
    HP0651   2  45 441  696194 ..  696221 -    -4  -2.54204   TCAAAATTCAAAACC        GGTGATCGGGCT TTTT AACCCCACCTCC         AAGCTCACTTTCATC
    HP0676   4  59 280  726353 ..  726368 -  -6.2  -3.17194   AGTGCTTTAACGCAA              GCTTAT TTGT ATAAGC               AAGTGGAGCGCATCA
    HP0705   1  42 111  757160 ..  757171 -    -3   -2.7094   TCTTATTTATATAAT                CAAT GGTT ATTG                 TTGCCGCTAGCCTTA
    HP0714   2  51 267  767809 ..  767822 -  -2.5  -3.82859   ATAAAGAAGAAAAAT               TAAAA GCTA TTTTA                GAACAACACATTTTG
    HP0723   7 100  11  776434 ..  776470 - -19.1   -3.6222   AAAAACAAAATAAAC    CAAATCACCCAATTATC TTT GATAATTGGGTGATTTA    AGAGAATCTTTCAAT
    HP0743   7  56 203  797571 ..  797588 -  -5.5  -3.18681   CGGGAATGCGATCAA             GCGCATT AAAG AAAGCGC              GTTAGATGAAGTGGT
    HP0760   0 NONE
    HP0764   6  61  68  817695 ..  817705 -  -5.4  -3.80746   GGGCGAAAAAGAAGA                 CGAT TTG ATCG                 CTTTTGATGAAGAAC
    HP0771   3  68 202  823062 ..  823075 -  -2.3  -5.23292   TTATAGAAAATAAAA               CGCTC GCCA GAGAG                CTTTATAGAGATGTG
    HP0783   6  71  59  837790 ..  837800 -  -6.8  -4.15222   AGCCCTTTTAATAAA                 GCCT TTA AGGC                 GAACACGCAAGACAG
    HP0789   5  80  43  845191 ..  845214 -  -9.7  -3.54935   TAAACCCTCTTCAAA          TAACAACCC TTTAAG GGGTTGTTA           AAACGCCTAGCAAAA
    HP0827   6  71 181  879198 ..  879209 -  -2.2   -5.3321   AATTAATAACAAAAA                CACT AAAG AGCG                 TTTTAAAATTTTAGT
    HP0843   7  77 232  894264 ..  894287 -  -4.6  -5.22039   GTGAAAGCCAAAAAA          CAAAGCGT TGATTTTT ACGCTCTG           TATCCTAACTTGGGC
    HP0857   7  61 284  910044 ..  910054 -  -5.4  -3.95435   GCTTTTAAAATATAA                 GGTT TAT AACC                 ATACCATTTTAACAC
    HP0888   6 100  27  942302 ..  942320 - -13.2  -3.54307   AATACCGCTCTTAAA             CCCATGCT CAA AGCATGGG             TTTGAAATCTTACAA
    HP0914   3  55 397  968826 ..  968841 -  -3.2  -4.14511   AATCTTATGGTAAAA              CCCATT TTTT AAGGGG               ATAGGAAGTATTTTG
    HP0924   6  60 430  987801 ..  987812 -  -4.4  -3.97102   AGGCAAAATGAATAA                CCAT CTCT ATGG                 GCTTGGGATAGACTA
    HP0936   2  55 346  996175 ..  996186 -  -5.8  -2.60714   GCAAAGTTTTAGAAG                CCCT ATTT AGGG                 GTTAACGCTAAAATA
    HP0948   3  64 224 1008961 .. 1008975 -  -5.8    -3.767   TATTGATTGAGCAAA               GTATTT TTA AAATAC               GGATAAAATTCATAA
    HP0953   3  56 442 1012466 .. 1012480 -  -4.2   -3.8374   TCAAAAAAGTGCAAA               CGCTTT AAT AGAGCG               CTTGAAATCTTTAGA
    HP0976   7  74  67 1037625 .. 1037643 -  -5.4  -4.76892   ATATCAAGTTAAAAA             CTTGATTT TTG AAATCAAA             CAGACAGAAAAAAGC
    HP0985   4 100 -41 1048108 .. 1048129 - -11.6  -4.27467   CAAGAGCAAGAGAAA           CGCATGGC ATAAGA GCCATGCG            CTTGGCAGTGAAACA
    HP0991   3  48 153 1053430 .. 1053447 -  -4.3  -2.63913   GATTATGGCAGATGA             TTATTTT AGGC AAAATAA              TGATGGCTTTGGGAA
    HP1003   3  74 357 1064571 .. 1064608 -  -5.7  -4.61566   CCCTAAATTAGAAAA   GCAAAGCCCTTTTAT TGATGCGG ATAAAATGGCTATGC    AATCTGCGGGGTTAT
    HP1023   3  54 128 1086072 .. 1086087 -  -3.4  -3.85748   TGAGTTTAAAAAAAC              TTTTTT CCCT AAAAAA               CCCCAAAGACCTGAT
    HP1028   2  47 172 1090502 .. 1090512 -    -4  -2.90309   GGCTAAAGAACACCA                 TGAT CAC ATCA                 TTTGTTTGCATTGCG
    HP1028   2  47  74 1090596 .. 1090610 -  -2.1  -3.66995   GTTAAAAAATATCAA               GCCAA GCTGA TTAGC               CATGACATGAAAATG
    HP1043   1  43 331 1104403 .. 1104414 -    -3  -2.81471   CACAACGCCACTATA                CTAA AATT TTAG                 TGCAAGCTAGGGTTT
    HP1066   4  61  87 1125275 .. 1125288 -  -6.7  -2.88945   CTTAGTTATAATAAG               CCCTT TTTT AAGGG                GAGATGTCCGAGTGG
    HP1075   2  46 307 1133618 .. 1133628 -    -4  -2.60326   GAAAAAAGAAATCAT                 CAAA CGC TTTG                 TTAAAAAAGATCTTT
    HP1093   4  53 341 1155778 .. 1155795 -  -5.5  -2.93348   CCCACCAAGACGACA             TGAACGC TGAA GCGATCA              ACAAACTCGCTGCAA
    HP1105   3  55 137 1166232 .. 1166249 -  -2.7  -4.31837   AAGAAACCCAAGAAA             TGATGGA TTTT TCTATCA              AACACAATATTTACC
    HP1114   5  47 190 1175430 .. 1175448 -  -3.8  -2.80344   CGTTTAGGGAATAAG             CACAACCA ATT TGGCTTTG             GGATTAAAATCCCTA
    HP1160   4  65 167 1226288 .. 1226303 -    -4  -4.55128   ATTTGGAAATCAAAA              CGCTTT TAAA AAAGCA               TTTGAGTTCTAATAC
    HP1165   7  53 321 1229096 .. 1229115 -  -2.8  -4.08958   AGTCCTAAACAATAA            CACGCTTA AAAG CAAGCTTG             GAGTGGATATTGAAA
    HP1168   2  68   9 1234274 .. 1234287 -  -8.1  -2.79878   TCTATGGATTTAAAG               GGGGT TAAA ACCCC                TTTTTTATTCAAGAG
    HP1174   0 NONE
    HP1183   6  76  94 1251502 .. 1251514 -  -6.3  -4.65263   ATTTCTTAAAAGAAA                TGCAA AAC TTGCA                CCCTCGTTTCTTTGA
    HP1226   4  83  35 1301501 .. 1301512 -  -5.8   -5.1675   GCATTCATTAAAAAA                CGCT TTCT AGCG                 TTTTATTAACGCTTG
    HP1233   6  69  35 1307186 .. 1307197 -  -5.8  -4.30576   TGGTCATCATCAAAA                CGCT CAAA AGCG                 TTTTTGATAATCAAT
    HP1239   4  52  20 1313381 .. 1313392 -  -4.4  -3.19884   ATAGAGCACTAAAAT                CCAT AATA ATGG                 CCACAATAGATCATT
    HP1277   4  68 305 1352020 .. 1352058 -  -6.1  -4.07437   AAAAGGACTAAACAA   CCAATAGCTCTTTTTAA AAGTG TTATAAAGAGCTTATGG   CTTGGTATATGAAAA
    HP1292   4  71  12 1367330 .. 1367360 -  -7.6  -3.50481   AAATCAAAGCGATAA       CCACCAACCAAGAC TAA ATCTTGGCTAGCAG       TTCATCAAATTTCAT
    HP1323  10  68 117 1383162 .. 1383182 -  -6.1  -4.08216   CCATTTTGGCTAAAA            GGTTCGTGG ATA CCACAAATC            ATCGTGTGTATGTCA
    HP1330   3  56  68 1391445 .. 1391459 -  -5.7  -2.86271   GGGGCATGATAAGCA               GCGTT GTTTT AACGC               TTTTTATTATCCCTA
    HP1335   4  54 305 1395572 .. 1395589 -  -2.1  -4.21098   AGAGGAATTTCAAAA             TGAT-GAT TTT ATCTATCA             CGCAAAGCAAAAAGG
    HP1343   2  51 284 1402872 .. 1402884 -  -2.6  -3.77157   CTAAGAAAAAAGACA                GCGA TCATG CCGC                TCAGCATGGCATTGA
    HP1372   6  63 282 1435959 .. 1435969 -  -2.4  -4.82901   TTTTGGCTAGAAAAA                 GGCG GCA CGCA                 GATCATTTGCTTCAT
    HP1382   6  65 463 1445606 .. 1445622 -  -2.9  -4.87803   TATTTTCAAACAAAA              CCGAGAC AAT GTCTTAG              AAGCGATTAAAAAAT
    HP1390   2  68 139 1450854 .. 1450865 -  -4.4  -4.67942   GGTAAGAAATCAAAA                GCTT AACA AAGC                 ATTGGAATTGTGCAA
    HP1401   9  58 234 1463802 .. 1463814 -  -4.9  -3.68619   TCCAAGTGAGCCAAA                TTTTC TGG GAAAA                CGGGAGACACAGAGT
    HP1401   9  58  76 1463952 .. 1463972 -  -6.3  -2.91274   CGTATTTGAACTACA            CTTTCTAAA GGC TTTAAAAAG            GAGGGGGTTATTGCG
    HP1413   3 100 103 1483904 .. 1483926 - -13.4  -3.20639   TAATGTAGAATAAAC           CCCCCCCACT CCT AGTGGGGTGG           CTCTCCTTTTTTTAA
      murB   6  58 111 1488502 .. 1488514 -  -4.9  -3.57144   CTTTTTAGCCCTAAA                TTTGA CAC TCAAA                GAAAAAGGGCTGTTT
    HP1440  12  71 332 1512791 .. 1512811 -  -5.5  -4.57514   ACAACAAAACAGAAA            GAAACTTTT TAA AAAGGTTTC            GCTAAACGCTAACCT
    HP1454   3  68   1 1524931 .. 1524948 -  -6.3  -4.14859   ATCAATAAGCACAAA             GCAAGAT TGAT ATCCTGC              TTATAACCCCGTATT
    HP1500   1  44 204 1572615 .. 1572631 -  -2.3  -3.19602   GTGGGGATACCAATA              CAAAAGC GAT ACTTTTA              GGAACACTATCAGGG
    HP1516   6  62 386 1589710 .. 1589723 -  -2.3  -4.92828   AAAGCGAAAAAGAAA               CGCCA AAAG TGGGG                GTAGAAGCTTTAGAG
    HP1526   2  59 347 1604666 .. 1604677 -  -2.2  -4.64676   TCATTCTCAATAAAA                GAAC GGGC GCTC                 AAGCGAACATGTTCA
    HP1534   9  90 182 1612761 .. 1612819 - -12.6  -2.80077   TTGTTATAAAATTTA TTTTTTTAAGGGGATAGGGGGGCATTTT GCG ATAACACCCCCTTAACCCCCTTAAAAAA CCCCCTAACCCCCTA
    HP1556   4  56  79 1637900 .. 1637917 -  -4.2  -3.78409   TCAATCTAACTTAAA             CAGATT TTTTCT AATCTG              TCCTCTAAATTTGGC
    HP1565   3  68 394 1646864 .. 1646874 -    -4  -4.76041   GACATTGATCAAAAA                 TACT TAA AGTA                 TTTTTAAAATAAAAC
    HP1578   3  50 -37 1657281 .. 1657312 -  -3.2  -3.68962   TCCAACAAATTAGAA      CTTTTTTTGAAAAA AATT TTTTTGAAAGAAAG       TTTTTATTGGTTTAG
    HP1587   6  58 285 1664582 .. 1664592 -  -5.4  -3.43722   TTGATGAAGAGAACA                 GCTA AAA TAGC                 TAGACCAATGAGAAA
    HP1586   2  62 293 1665081 .. 1665120 +  -4.5   -4.2828   AATCTCTCTCCTACT  CATTTTTTCTAAACTAT CTTTCA AGAGTTTAGAAAGCATG   TTTTGCTCAATCAAA
    HP1577   7  81  39 1657282 .. 1657296 +  -4.4  -5.40072   CCAACAAATTAGAAC               TTTTTT TGA AAAAAA               TTTTTTTGAAAGAAA
    HP1564   9  66  -9 1646766 .. 1646778 +  -7.7  -2.79803   GGGGGCGATTATCCC                GGCTT TTT AAGCC                ATTTAGGTAAAATTC
    HP1560   4  51 423 1643173 .. 1643187 +  -2.8  -3.86015   AATGGCTTGATGGCC               GCTGAT TTT ATTGGC               TTTATGGAAAAGCTC
       tsf   4  60  13 1637560 .. 1637575 +    -4  -4.33851   TGAGGTTTTAGAAAA              CAACTT TTAA AGGTTG               TTTCTTCTAACCTTT
    HP1537   3  72  71 1615787 .. 1615801 +    -5  -4.87389   CCCATTTATCTATTT               CTTGTA GAA TACGAG               TTTATTTTTAGCGTA
    HP1525   2  48 404 1605431 .. 1605443 +  -2.6  -3.65314   TCATGCGATAACTAA                GCCT GGATA GGGC                TTGTTGGGAATTAGG
    HP1515   7 100  13 1590061 .. 1590079 + -13.2  -2.80244   TAGTTTTTCAAGAGT             CCCCCTTT TTT AAAGGGGG             GTGTTTCTTAGACAA
    HP1502   3  95 229 1575079 .. 1575097 +  -8.9   -5.0133   AGCAAAATATCGCAT             GCGCTTT TACTC AAAGCGC             TTTTTTCAAACCCTA
    HP1499   2  66 340 1573010 .. 1573035 +  -7.7  -2.89742   AGATCAATGACCATT         TGAAAGCTTAA AGCG TCAAGCTTTCA          TCTCTAAGCCTTGCC
    HP1467   1  56 230 1538987 .. 1538999 +  -4.9  -3.54488   TTCCCTCTCTTCTAC                TTTGA GGT TCAAA                TATTCTTTAGCCAAA
    HP1461   5  46 438 1534184 .. 1534196 +  -3.4  -3.14321   TTGATCAAACACAAA                CTCT CCCAT AGAG                CTTTTGGGCTTTGGT
    HP1461   5  46 442 1534188 .. 1534204 +  -2.9  -3.19008   TCAAACACAAACTCT              CCCATAG AGC TTTTGGG              CTTTGGTTTCTTTTT
    HP1453  13  81 143 1524275 .. 1524286 +  -4.4  -5.43414   GCGTGTTTTCTTTAA                GCTT ACTG AAGC                 TTTTTTCTATCTCAT
    HP1432   8 100 437 1503241 .. 1503264 + -11.8   -3.9941   TTTTCTAAGAGCGTT          CCCTTAAGCT TTTA AGCTTAGGGG           TTTCCTTATGAAGCG
    HP1424   5  66 179 1495863 .. 1495873 +  -2.4  -4.93365   ATAGCTTTCAAAAAT                 GCCC CTA GGGA                 TTTTTGCTTGTAAAA
  15646209   7  82 257 1488821 .. 1488841 +  -7.5  -4.57073   CCCTCTAAAAGCCTG            CCCGCATGA TCG TTAGGCGGG            TTTTTGAAACAACTC
    HP1400   6  60  52 1464011 .. 1464021 +  -2.4  -4.66318   AGCCGCTCAAATTAG                 CCGC TTA GCGA                 TTTTATTGAAATGAT
    HP1395  10  67 432 1457167 .. 1457179 +  -7.7  -3.05327   CCACTAAAATGAGAA                TGGGT TTG ACCCA                TGAATTTTTTTTAGC
    HP1389   3  71 240 1451202 .. 1451213 +  -2.2  -5.38054   TCTTACCATGCATGC                GTCA TCTT TGGC                 TTTTTCTTTATCACG
    HP1383   2  61 177 1447105 .. 1447123 +    -6  -3.44876   CTTGTAATTTCAAAA             GAGCGT CATTGAA ACGCTC             TTCATATTCTAATTT
    HP1371   7  79  97 1436298 .. 1436311 +  -6.7  -4.56597   TTAAAAGTTTAGCGC               CGCTT AAAA AAGCG                TTTTTCAGCACCGCG
    HP1342   6  58  27 1403038 .. 1403066 +  -3.8  -4.02542   GAACCCCTCTTTTTT        TGGGGGAGTGTT GCAAA AATGCCCCCCTA        TTTGCTTGTGAGTTT
    HP1336   3  60 246 1398068 .. 1398078 +  -2.4  -4.64024   AACGCTTTCTATCGT                 AGGC ACA GCCC                 TTTCTTGTTTGATTT
    HP1329   2  48 238 1391762 .. 1391780 +  -4.5  -2.63289   GCCCTTCCCAAATAA             CGCACAA AGTCG TTGGGCG             GGTTTTTAGCGTTAA
    HP1322   7  58 327 1383652 .. 1383664 +  -5.5  -3.53012   CATTTTCTAAAATTT                CTTGC ACA GCGAG                TTTCAAACACGCCCC
    HP1291   3  70 300 1366965 .. 1366977 +  -4.1  -5.06451   CCATCTAACTCAATC                TCCAG CAG TTGGA                TTTTTTAAAATCATC
    HP1276   5  65  11 1352026 .. 1352052 +  -6.7   -3.4439   ACTAAACAACCAATA         GCTCTTTTTAA AAGTG TTATAAAGAGC         TTATGGCTTGGTATA
    HP1242   8  67  26 1317107 .. 1317136 +  -5.7  -3.99898   TCTTGGTGAAAACAC       GCCAAAACGCTTT TTAA GAAGCGTTTCCGC        TTTATCGCTTGGTTA
    HP1238   4  85  21 1313181 .. 1313206 +  -8.3  -4.69464   AACCTTGCATTTTTG         CTAGAACCCGT TTTT AAGGGTTCTGG          TTTTTCCCCTATTTT
    HP1219   4  64 302 1296004 .. 1296018 +  -6.4  -3.68557   TAATTTTTCCCTCAT               GCCTTT TGA AAGGGC               TTTAAACTCTCTTTT
    HP1211   1  64 169 1288200 .. 1288211 +  -5.8   -3.9534   GTGAGCAATTTACCG                CCCA CTCC TGGG                 TTTCTCGCTGTGCCT
    HP1206   8  62  14 1284329 .. 1284339 +    -4  -4.42386   AAAGCTGGCTTTACT                 CTTT TAT AAAG                 TTTTGTAAATCAAAC
    HP1193   3  56 347 1265111 .. 1265130 +  -5.2  -3.27743   GCAACCAAAACCCCA            TTTTTTAA AAAA TTAAAAAA             TATTAGTTACTCCTG
    HP1186   3  48 263 1256643 .. 1256654 +  -4.4  -2.71924   AAAGACGATTGGGAT                TCCT ACTA AGGA                 GTTTAAAAAAGGCTC
    HP1182   3  72   1 1251600 .. 1251613 +  -2.4  -5.49234   TATTTAGACGCTTAA               GCTT TCATTC AAGC                TTTTTTGTTGAGTAT
    HP1173   3  60 191 1240392 .. 1240407 +    -4  -4.25016   TTTATAGAGTGCTTG              CTTGAT TAAA GTCAAG               TTCTTTATTACTGAT
    HP1159   5  59 159 1226538 .. 1226550 +  -6.2  -3.05531   GTTCGCTCTCTTTTT                GGCG TTGTT CGCC                CTTATCTTTTTCATG
    HP1144   2  61 418 1207545 .. 1207570 +  -3.4  -4.52589   AGGTAATACTCTTTG         GCTTTCAATA AGCGAA TATTAAAAGC          TTTTCTCTAGAAAGG
    HP1113   5  53 361 1175988 .. 1176008 +  -2.5  -3.98745   CGTTTCTAGCGGCTC            GCCCCAT GGTTTGA ATGAGGC            TTGTTTCACTCCTTA
    HP1096   3  65 276 1158781 .. 1158791 +    -4  -4.57474   CGCCCAATTTACAGC                 CTTT TTT AAAG                 TTTTCTATGGCTTGC
    HP1076   5  52  94 1135995 .. 1136011 +  -2.9  -3.89501   CAAGTAATAGCCCAA              GTCTGTA AAT TCCAGGC              TTTGTAAGGCTCTTA
    HP1045   9  65  12 1109083 .. 1109094 +  -2.2   -5.0133   GTAAAATCTAAAAAA                TGCT TTTT AGCG                 TTTTTTAGCCAAATA
    HP1042   6  75 213 1104415 .. 1104437 +  -4.8  -5.08878   ATACTAAAATTTTAG           TGCAAGCTAG GGT TTAGCTAGCG           TTTTCTTTGTGTATT
    HP1033   2  57  36 1094874 .. 1094884 +  -2.6  -4.14739   ATCGTTAGGGGCTAT                 TTTT CTC AAAA                 TTTTGCGCTCCCTCA
    HP1027   3  52  23 1090687 .. 1090698 +    -3  -3.93057   TAAAAAAGAAGCTTA                GATA GGGC TATC                 TTTAATGGTTTTAAG
    HP1002   8  54 270 1065210 .. 1065235 +  -4.7  -3.18268   TAATGATTTTATCCC         TTTGCCCTCTT TCAT AAATGGGCAAA          TCATTTTCATTAGCC
    HP0993   4  58  95 1055161 .. 1055181 +  -5.5  -3.53012   GCGTTGAATTTAGGG            CTTAATCCT AGT AGTATTAAG            TTTGGAGGAGGCACA
    HP0990   6  50 175 1053770 .. 1053781 +    -3  -3.76373   TATGAATGGGATATT                TAGA ACCA TCTA                 TTTCCATATTACAGC
    HP0984   0 NONE
    HP0952   4  61 439 1013358 .. 1013371 +  -5.3   -3.7795   ACCCAAGCAGGAGCA               TCAGA TAGT TCTGA                TTTCATGCCCTTTAA
    HP0947   5  77  12 1008844 .. 1008861 +  -8.5  -3.60884   TTAAAGCGTTATTTG             GGGTATT CTTT AATACCC              TTATCGTCTTTTAAA
    HP0935   3  68 -27  996002 ..  996018 +  -4.5  -4.73864   TTTGATTTTCCCCAC              TCTTTTT ATG GAAAAGA              TTTTGTCTTGATTGG
    HP0917   9  87  -5  973690 ..  973707 +  -8.5  -4.15514   TTTCAAGAGATTATC             GCTTGAT TAAA ATCAAGC              TCTTTTATTTATCTT
    HP0913   7  62 204  968539 ..  968552 +  -2.3  -4.78848   TTTTAAAAAGCTTTA               GCGCT TCAA AGCTC                TTTTATATTTAAAAC
    HP0897   4  69 306  950954 ..  950967 +  -6.7  -3.84451   TCTTCAGCGTCATAA               GAAGC GAAC GCTTC                TTTGAGTTTGAGAGC
    HP0891   6  67 444  946043 ..  946058 +  -7.6  -2.98582   GCGGTTCTTAGTGTC              CTTAGC CCTT GCTAAG               ATTTCTCGCTCTTCT
    HP0887   5 100  15  942302 ..  942320 + -13.2  -3.66803   AATACCGCTCTTAAA             CCCATGCT CAA AGCATGGG             TTTGAAATCTTACAA
    HP0878   2  52 438  931002 ..  931014 +  -3.4  -3.61103   CTAACAGGCTGTCTC                TCCT TAGCC AGGA                TTTGAAATACAATTC
    HP0872   3  56 327  924523 ..  924540 +  -4.1  -3.82097   AAGGAAAGCCCGCTA             TCAAGGA ATAT TCCTAGA              TTTCATGCCTTTAGA
    HP0872   3  56 377  924573 ..  924586 +  -3.9  -3.87318   ATCGTATAGGACACT               CTTTT TTCA AAAAG                TTTGCTCTCGTAATT
    HP0856   3  62 150  910485 ..  910498 +  -3.8  -4.39568   CCCCCCATCACGCCC               CGCT AAACTA AGCG                TTTTCATCTCTAAAT
    HP0851  10  77 161  903719 ..  903736 +  -8.5  -3.66177   TTTCAATAAGCTATC             GCTTGAT TAAA ATCAAGC              TCTTTGCTATTTTTT
    HP0842   3  46 111  894605 ..  894621 +  -2.1  -3.38272   CGATACCCCCATATT              CGCGCAA TTT TGGAGCG              TTATGCATCGTGATG
    HP0842   3  46 289  894783 ..  894802 +  -3.6  -3.04144   GTCTAAATGGCGTGC            TTTTAGGG CTTG CTCTAAAG             TATTGACGCTCAAAC
    HP0826   4  85 180  879364 ..  879386 + -10.8   -3.1883   TAAGAGAATGAAGCG           CATTAGAAAA TTA TTTTCTAATG           TTACTAAGACTTTTT
    HP0806   4  59  41  861018 ..  861030 +  -5.5  -3.66654   CTGTGATGCTCCTAG                GAGGC GCG GCTTC                TTTCCCGTTAGGCTA
    HP0788   9  80 356  845534 ..  845549 +    -9  -3.59733   TTTCAAGAGGCTATC              GCTTGC TTAC GCAAGC               TCTTTGCTATTTAGT
    HP0770   4  48 225  823429 ..  823443 +  -4.2  -3.10028   CCACGCTAAGCCCCA               CGATCA AAA TGAGCG               TGTTAGCGTATTCAT
    HP0763   4  73 319  818083 ..  818094 +  -4.4  -5.00616   GTTGTTTTCGCTCTT                TGGA TTCT TCCA                 TTTTTTCCCCAAAGC
    HP0759   5  61  20  814073 ..  814088 +  -5.4  -3.86194   TGCTTGAGCGTAGCG              GTCGTT TTGA AACGGC               TTTCTCGCACCACTT
    HP0724   3  59 202  779135 ..  779147 +  -5.5  -3.69447   TCAATGCCATGTTGC                GCGGA ATG TTCGC                TGTCTTTTTTCCTAG
    HP0713   7  66  96  768173 ..  768190 +  -2.7  -5.10461   GGTGATCGTTCTTCT             TACCATT TTCA AATGGAA              TTTTTCTTCAATGAG
      fliP   5  53 437  734810 ..  734841 +  -3.8  -3.58522   ATGGTTTGATATTAA      CAAGCATTCAAGC GATAAAA GCTTGAA-GCTAG      TTTAAAACTCATAAT
    HP0675   4  72 267  726853 ..  726871 +  -2.4  -5.46706   GGGTTATTAATGAGC             TTTGCGAT TTC ATCGTAAC             TTTTTGTTTTACCAT
    HP0650   1  53 413  697066 ..  697080 +  -2.8  -4.09243   TGTGATAAATCGTGT               CGTTTT CTA AAATCG               TTTTAAAAAAATCTA
    HP0635   3  70 153  683771 ..  683781 +    -4  -4.98758   TGTTTTTAGCGAGTT                 GTTT GTA AAAC                 TTTTTGTCGCTTTTT
    HP0620   6  75  10  666278 ..  666303 +  -8.3  -3.61908   GGCTAAAGATTTTAA         GGGTTTTGGCT CAAT AGCTTAAACCC          CTTTTTTAACGCTCT
    HP0610   1  88   7  656825 ..  656836 +  -7.2  -5.03145   GCGTTTTAAAAGGTG                GGGG CTTA CCCC                 TTTTTTGAGCCATTA
    HP0596   4  68 303  631140 ..  631174 +  -8.1  -2.83403   AGCGTCAATATTGTT    GTT-AGAAGTC-CCGGT TTT ACCGGCGATTTCTAAAC    CTTTAATGCGAGCCA
    HP0567   6  93 436  600466 ..  600487 +  -6.7  -5.40072   CTCGGCCATTTAAAG           GTTTTTTGG ATAT TCAAAAAAC            TTTTTTTAAACAAAC
    HP0564   4  89 -10  597260 ..  597276 + -10.9  -3.63805   ATTGTGATTCTTCTA              GTAGGCT TTA AGCCTAC              TTTAAGGTATCAGCT
    HP0555   0 NONE
    HP0547   4 100  33  583514 ..  583534 +  -9.7   -4.7497   AAAACGCAAAAACCA            CCCCTTGCT AAA AACAAGGGG            TTTTTAATAAGTCAG
    HP0538   6  55 416  571204 ..  571218 +  -2.8  -4.34402   TCGGATATTCCGCAT               TGTTGC TCA GCAGTA               TTTTGGTCTAAGGGA
    HP0532   7  68 151  566066 ..  566076 +    -4  -4.78572   TTGAGACAAATATTT                 TTCA AAC TGAA                 TTTTGTTAGTTGCAC
    HP0523   4  55  58  550156 ..  550166 +  -2.6  -4.16259   TATCTTATGAATTTA                 TAAT AAT ATTA                 TTTATATCATTATCT
      murD   5  46 -15  521850 ..  521869 +  -2.2  -3.56862   AAAATTTAAAGCGTT            TGTTTTAA AGGA TTAAAGCG             TTTGAACCACTTTGT
    HP0489   6  68 390  516970 ..  516991 +  -8.1  -2.91383   TTTGATGAGAGCCAA           GCCTTTTTT ATTT AAAAAGGGC            TGTATCAATCACAAT
    HP0460  10 100 345  479876 ..  479907 +   -16  -3.13899   CCATTATACTAAAAT      TTTGGCTCTAGCGC AAGA GCGCTAGGGTCAAA       TCTTACTAGCGGATT
    HP0438  10  89 -13  456098 ..  456119 + -12.3  -2.72344   TGAAGCAAGAAAAAG           CCCAATCGC TTTA GCGGTTGGG            TAATTCACAATCGCA
    HP0422   2 100  88  438217 ..  438239 + -13.4  -3.20639   TTAAAAAAAGGAGAG           CCACCCCACT AGG AGTGGGGGGG           GTTTATTCTACATTA
    HP0390   6  69 182  399979 ..  399996 +  -4.9  -4.57569   GAATCAAACATTACC             GCTTGAT TAAA ATTAAGC              TTTTTAACGGGATAA
    HP0387   5  66 440  398052 ..  398065 +  -2.5  -5.11112   TCAAAACGGGCATTG               TTAAA ATCT TTTAA                TTTTTCTTGCGCTTT
    HP0379  10  71 438  390550 ..  390560 +  -8.2  -3.26141   GCCACACCGCATTCC                 CCCC TTT GGGG                 TAATTTTCTGTTGGG
    HP0373   3  58 223  383290 ..  383303 +  -3.8  -4.11773   AAATCCAAAACGCTC               GCCT TAGGAT AGGC                TTTTAGCGCCTCTTT
    HP0365   8  62 254  375181 ..  375198 +  -2.1  -4.77157   ACTTTCTAAAATGAG             TTTTTTG CATG TAAAAAA              TTTTTGGTGCATTAA
    HP0360   2  84 409  371603 ..  371632 +  -3.5  -5.88565   AGGTAACGATACGCT       CTTTTTTGAGCGT CAAA ACGCGCATGGAAG        TTTTTTTCTTCTAGC
    HP0356   3  59 340  367324 ..  367361 +  -5.7  -3.20858   CTTTAAAACGCACCA   TGCTGAATTCGGTTT CGCCGCAC AAACCGGGTTCAACA    TTACTCACTCTAATG
    HP0346   4  67  49  354050 ..  354072 +    -7  -3.75629   CGTTCAGGCATGGGG           GAAGCGATTT TAT AGATCGCTCC           TTTAAATTCAAACTC
    HP0314   2  49  90  330662 ..  330687 +  -4.1  -3.26546   CCCTAACAGACTTTT         TAAAC-CACTCA ATT TGAGAGAGTTTA         TTGATCGCTTTATAG
    HP0259   4  55  90  269432 ..  269450 +  -2.4   -4.2679   TTCTAAACGCAATAG             CATGATGT TTG AAATCGTG             TTTTGATACCCCTTA
    HP0249   6  61 105  258823 ..  258837 +  -5.7   -3.4268   CTGGATTCTAACAAA               CGCTT TGTAT AAGCG               TGTTTGGGGTTATCA
    HP0234   4  55 105  244484 ..  244517 +  -3.1  -4.06179   GAGATTTGGTTTTGA     GAGTTGTGGGTTATT TTAA AATACCCCCTATCTC      TTTATGAGTTTTAAA
    HP0228   5  82 190  238659 ..  238673 +  -8.6  -4.02424   CGTTATTCATTGAGA               GCCAAA AAG TTTGGC               TTTGTCCTCATTAGT
    HP0225   6  81  92  233741 ..  233759 +    -4  -5.58051   AGCTTTTTAACTTTT             TTAAAAAT GGG GTTTTTAA             TTTTATTTTTTGTTT
    HP0210   6  87 167  218233 ..  218251 + -11.8  -2.60423   AAAGCGTAAAAGCCA             GCTAAACG CAG CGTTTAGC             TAACTTCATTGAAAT
    HP0203   9  56 107  208314 ..  208331 +  -3.5  -4.10566   TGTTTAGAGATATAG             TAGATAT TTTA ATATCTG              TTGTTATTATTGGAT
    HP0189   7  56 327  195917 ..  195930 +  -5.9   -2.8978   ATGCAAGGAATGTTT               GGTGC TAAA GCGCC                CTTTAATCTGGCGGT
    HP0185   3  88 357  193171 ..  193192 +  -8.8  -4.36262   TGGGGCTAGAAGCAA           GAGAGTGA GTGCGA TCACTCTC            TTTTAATCTCACTCT
    HP0177   5  69  63  184352 ..  184365 +  -5.2  -4.44046   ATAAGGGATGTTTCA               GCCC CTTTTT GGGC                TTTGTTTAAAGTGCA
    HP0161   6  77 348  170603 ..  170618 +  -7.6  -4.12942   GGTTCTCACTCTGTG              TCCCTA ATCA TAGGGA               TTTTACAGAGTTTGA
    HP0135   2  48 301  146879 ..  146891 +  -3.3  -3.21416   GAAACATTTTTCTAA                AACGC CTT GCGTG                TTGATAATGAAGGTG
    HP0135   2  48 461  147039 ..  147050 +  -3.6  -3.31799   CTGATAAATTTTTGA                TGCG ATTG CGCG                 TTATCAGGGCTTATG
    HP0131   5  60  96  142225 ..  142240 +    -4  -4.18018   AAGATTAGATTCATC              CCTTAG CATT TTAAGG               TTTTGGCTAACCCCC
    HP0117   6  60 447  128234 ..  128251 +  -2.7  -4.59773   AGCTTTTTGCGAATA             GGGC-AGA AAT TCTAGCTC             TTTTTGCAAATAAGC
    HP0113   3  56 146  121138 ..  121163 +  -5.5  -3.21218   TCATTATTCGTTTTC         TTGCACA-CGAT TTC AGCGATGTGCAA         TTCCTGGTGGAAGAT
    HP0108   6  74 201  116220 ..  116235 +  -6.2  -4.50358   TTAAAAAAGCTATCG              CTTGAT TACA ATCAAG               TTTTGATATTTGGAT
    HP0101   1  46 115  108347 ..  108359 +  -3.4  -3.04715   TATGTTTTCTTTATT                CCTT AATAA AAGG                CTTTTAAACCCGCTC
    HP0096   5  63 285  101771 ..  101787 +  -3.7  -4.64598   CCTTAGCCTTACTCT              CAACATT AAG GGTGTTG              TTTTTAAGGTAATTG
    HP0092   3  61  75   98991 ..   99003 +  -6.3  -3.27475   TCTATTTTCACCCAC                TCCTT ACA AAGGA                TATTCTCATGCCCAA
    HP0081   8  62  62   86594 ..   86605 +  -7.2  -2.70704   TATTAGCGTTCGTTA                GGGC GAAA GCCC                 CTTGCTTTAGGCGGT
    HP0065   4  57 176   69720 ..   69739 +  -2.8    -4.183   GAAGAGGGCGCTTAC            CCACAATT TTTA AGCTGTGG             TTTATTGGAAATTAA
    HP0046   4  68 230   44666 ..   44680 +  -4.2  -4.78753   AAAATTGATAGCTAT               CGCCAA ATC TTAGCG               TTTTATTAATCTTGA
    HP0028   3  50 202   29636 ..   29648 +  -4.9   -2.5893   ATTGTCATGGCTAAT                CAAAA GCA TTTTG                GCTTTTAATTTCAGG
    HP0024   8  74  15   23010 ..   23034 +  -7.2  -4.04174   ATTTCTAAGAGCGTT          CCCCTAAG CCTAAAAAA CTTAGGGG          TTTCCTTATGTGAAG
    HP0020   4  59   2   20561 ..   20575 +  -2.1  -4.63542   AAAACAGAAACTAAA               GCTTT TGATT AAGGC               TTTTTGGGGCTTGTA
    HP0008   5  69 186    5206 ..    5220 +  -8.6  -2.71712   AGGCTTCAAAAAAAA               TCCCTT AAA AAGGGA               GTTTCACAAAAAGAC

SUMMARY

242 putative operon ends contain 1101 possible terminators.
Percent operon ends hit by terminators of confidence >= x:
	x	#>=x	hits>=x	%hits>=x
	100	14	13	13	5 %
	99	14	13	13	5
	98	14	13	13	5
	97	14	13	13	5
	96	14	13	13	5
	95	17	15	15	6
	94	17	15	15	6
	93	22	17	16	7
	92	22	17	16	7
	91	23	18	17	7
	90	25	19	18	7
	89	28	22	20	8
	88	31	25	23	10
	87	33	27	25	10
	86	33	27	25	10
	85	36	30	28	12
	84	38	32	30	12
	83	39	33	31	13
	82	43	37	35	14
	81	46	40	38	16
	80	50	43	40	17
	79	55	48	43	18
	78	55	48	43	18
	77	60	53	47	19
	76	64	57	49	20
	75	68	59	51	21
	74	77	66	56	23
	73	80	68	57	24
	72	85	73	61	25
	71	94	79	67	28
	70	99	83	70	29
	69	110	93	77	32
	68	130	110	92	38
	67	139	118	97	40
	66	152	127	102	42
	65	168	140	110	45
	64	179	148	115	48
	63	194	161	120	50
	62	220	183	131	54
	61	239	199	141	58
	60	261	218	151	62
	59	288	241	160	66
	58	314	262	167	69
	57	334	278	172	71
	56	371	308	183	76
	55	395	324	191	79
	54	427	352	196	81
	53	463	378	203	84
	52	513	419	208	86
	51	543	440	212	88
	50	594	476	215	89
	49	617	495	218	90
	48	703	560	225	93
	47	727	574	227	94
	46	814	637	232	96
	45	852	670	233	96
	44	916	719	234	97
	43	963	759	235	97
	42	1030	813	236	98
	41	1040	819	236	98
	40	1090	861	236	98
	39	1101	871	236	98
	38	1101	871	236	98
	37	1101	871	236	98
	36	1101	871	236	98
	35	1101	871	236	98
	34	1101	871	236	98
	33	1101	871	236	98
	32	1101	871	236	98
	31	1101	871	236	98
	30	1101	871	236	98
	29	1101	871	236	98
	28	1101	871	236	98
	27	1101	871	236	98
	26	1101	871	236	98
	25	1101	871	236	98
	24	1101	871	236	98
	23	1101	871	236	98
	22	1101	871	236	98
	21	1101	871	236	98
	20	1101	871	236	98
	19	1101	871	236	98
	18	1101	871	236	98
	17	1101	871	236	98
	16	1101	871	236	98
	15	1101	871	236	98
	14	1101	871	236	98
	13	1101	871	236	98
	12	1101	871	236	98
	11	1101	871	236	98
	10	1101	871	236	98
	9	1101	871	236	98
	8	1101	871	236	98
	7	1101	871	236	98
	6	1101	871	236	98
	5	1101	871	236	98
	4	1101	871	236	98
	3	1101	871	236	98
	2	1101	871	236	98
	1	1101	871	236	98
	0	1101	871	236	98
