# Supplementary material for: Rapid, accurate, computational discovery of Rho-independent transcription terminators illuminates their relationship to DNA uptake
Source: Genome Biol. 2007 Feb 21;8(2):R22. doi: 10.1186/gb-2007-8-2-r22 (PMC1852404; doi:10.1186/gb-2007-8-2-r22)
Supplement: Additional data file 2 — As described in the text, the entire robust tail-to-tail region is searched; if the region is less than 500 nt, then the 500 nt downstream of the stop codon is searched (stopping if a gene start is encountered). In the case of ties, all terminators with the high score are output. [file gb-2007-8-2-r22-S2.zip › Helicobacter_pylori_J99.ttperf]

   jhp0007   6 100  24    5398 ..    5412 -  -8.6  -5.36018   ATCAAAAAAAAGAAA               TCCCTT AAA AAGGGA               GTTTCACAAAGGGTT
   jhp0019   4  59 443   20309 ..   20321 -  -6.3  -2.99947   CAAGCGTGATAGATA                TCGTT CAA AACGA                TCAAGAAATTGCGAT
      bioD   5  65 321   29310 ..   29321 -  -2.2   -4.9445   ATAAGGAAGTAAAAA                CCCT TGCT AGAG                 ATGTCTATTTTGTGC
      hypE   6  52 -16   45180 ..   45206 -  -4.4  -3.33744   TGGGGTTTTAAAAAG         TGCCTTAGTTTT AGC AAATCCTAGGCA         GCAATTCGCCCTCTG
      ureH   6  60 449   69021 ..   69038 -  -2.7   -4.5448   GATGCACAAAAAGAA             TAC-GGCA TCA CGCCTGTA             GAAAATATTTTAAGC
      ureH   6  60 222   69255 ..   69265 -    -4  -4.27465   GACAAGTTAAAAGAA                 TTGT TAA ACAA                 CCACTTCAAGCAATG
   jhp0075   4  72  39   82738 ..   82761 -  -7.4  -3.95073   CTTTACAGCTAGAAA          GCCCCTTGCT TTAG AAAAAGGGGC           GATTCCACCTTTCAG
   jhp0094   4  75 253  104105 ..  104118 -  -2.4  -5.60993   TTGTGGATAAAAAAA               CCTA TCGCTT TAGG                AGTTATTTAGGAATC
   jhp0106   4  62  72  116916 ..  116928 -  -4.1   -4.3851   GAGATTAAAGATAAA                TCCCA AGT TGAGA                AAAGCCTTGTTGATG
   jhp0110   3  59   4  123891 ..  123911 -  -5.6  -3.60814   AAAGCCGACAGATAA            TTAAAAAC TTAAT GTTTTTAA            TCGCTACATCCTTTT
      sdaB   3  63 280  134693 ..  134705 -  -3.4  -4.70659   TTTCACATTTAAAAA                GCTT GCGAA AAGC                GAGTGATAGTTCCTC
       bcp   4  71 194  139559 ..  139577 -  -3.2  -5.30575   TAAAAATTTAAAAAA             GTTAAAAA GCG TTTTTTAC             CATCAAATTAAAAGG
      mutY   1  48 -37  146680 ..  146705 -  -2.8  -3.60792   GGTTTAACCCCCAAA         TAAATTTTTT TGTTTT AAAAAATTCA          AGATTTTAAGCGTCA
   jhp0140   1  43 313  155117 ..  155127 -  -2.4  -3.12521   CCCACTAAAACTATA                 GGCG TTG CGCT                 GTTTTTAGGGCTTGT
   jhp0147   2  56 303  160769 ..  160783 -  -4.2  -3.83205   AGTTTTGACATTAAA               GAAGTG TTC CACCCC               ATTGTGCTTTTAACC
      neuB   7  58 421  180411 ..  180429 -  -2.5  -4.46212   TGTTTGACGATAAAA             TTTACAT ATTAG ATGCAAA             ATATTATAAATATGG
   jhp0174   4  56 310  188946 ..  188963 -  -3.4  -4.14392   GCCCAAGCGCTAAAA             CGATAG CTTACT CCATCG              GCTCGGATAATTTTA
   jhp0190   3  66  -7  204994 ..  205009 -  -6.2  -3.78607   ACATTAGAACAAAGA              CCAAAT TTCT ATTTGG               AAAATTTATGGTAAT
   jhp0197   8  91 177  214432 ..  214444 -  -7.7  -5.14563   CGTTGTAGGAAAAAA                CCCTT TTT AAGGG                TTTGAAAACTGCTTA
   jhp0204   4  60 -21  223794 ..  223823 -  -4.4  -4.03806   AATTAAACCTACAAA       CAAGCAGTTTAT TTCCTT ACAAACTGTTTG        TATAAAAATTCCTTT
   jhp0211   3  64 373  230359 ..  230375 -  -7.9  -2.52516   GGGGTGATGACTAAG              CCCCCTA ATG TTGGGGG              GTTAAAGTGGGGGGT
   jhp0220   4  72 202  241773 ..  241785 -  -3.5  -5.13741   CTAACCTAACAAAAA                TTTAT ATT ATAAA                AATACGCTAACAAAC
   jhp0235   5  77 361  255326 ..  255340 -  -7.8  -4.05033   TTTACCCCATAGAAA               CGCGCA TCT TGCACG               CTAATCCCTTAAGTT
   jhp0244   8  62 111  266136 ..  266149 -  -3.1  -4.72272   GTTGGTGAGTAAAAA               CCATC AAGC GATAG                AATTAGAGGCATTAA
       tgt   7  95 205  285808 ..  285835 -  -8.7  -4.98255   GTGGAATGATAAAAA        TTAAAAAATGC TAAAAG GCATTTTTTAA         AAATAAATAGTAAAG
      flgL   7  73 361  309174 ..  309193 -  -9.2  -2.89069   ATGTAGAAAAATTCA            CTCGCCCA AGCG TGGGCGTG             GCCGCTTGTCCTGTA
   jhp0298   7  68  40  326473 ..  326492 -    -8   -2.8916   GAAAAAATCTTAAAT            TCCTTAAA GGGT TTTAAGGA             TTTTCTCGGCATCAA
   jhp0321   1  56 324  346448 ..  346480 -  -4.3  -3.66178   CGCTCCAATCGCAAA      GATGCTAAAAATTTT GAA AAACTCTCTAACATC      GCTGAAGAAATCATT
    flgG_1   4  82  78  360239 ..  360260 -  -5.1  -5.42458   AATAAAAAAAATAAA           CATGCAAAC ACAC GCATGCATG            GAAATTTTTCACAAG
   jhp0349   4  57  11  380385 ..  380403 -  -3.2  -4.18018   TCTTCTTATGGAAAA             TCAAATTT TCT AAATTAGA             GAGCTAGATTTTAAG
   jhp0382   6  68  46  410288 ..  410300 -  -6.3  -4.10453   TAAACCTTTCCAAAA                GAGTT TTA AACTC                TTAGTTTTTATAACC
   jhp0391   4  60  33  419787 ..  419801 -  -2.8  -4.64144   AAGAAGGTTTAAAAA               GCTTTT TTA AAAGGC               TTTTGAAGTATTTGG
       fur   0 NONE
      gltX   3  59  55  460377 ..  460389 -  -6.3  -3.08508   TATTTTTCAAAAGGA                GTTGT TTA ACAAC                CGCTAAAATCAAACT
   jhp0437   4  48 190  470869 ..  470879 -  -2.6  -3.63424   AAATAAAACACAAGA                 TAAT AGC ATTA                 AAAAGGTGGTAGATG
   jhp0442   4  64  11  479419 ..  479441 -  -6.4    -3.727   TTGATGAGATCCAAA           CCTTTTTTAT TTT ATAAAAAGGG           CTGTGTGAGATCACA
   jhp0447   4  79 256  484085 ..  484101 -  -8.7  -3.83026   GGGGGCGATATTAAA              GGGGTCA ATT TAACCCC              CCTTTTTGAAGAGTT
      glnA   2  52  34  501180 ..  501196 -  -3.7  -3.61715   CACTTTTTTTAAGAA              TAAGGTA TTT TTCCTTA              TTCTAAACTTTTAGA
   jhp0468   2  65 127  509166 ..  509177 -  -4.4  -4.42235   AATTCTCAAAAAGAA                CTCT ATGT AGAG                 ATTGAAAACAATCAA
     virD4   3  60  10  514068 ..  514078 -    -4  -4.20136   ACTTCCAAAACGAAA                 CTAA TGA TTAG                 AAACTAAAATCACAG
      cagS   4  74 146  529503 ..  529514 -  -7.2  -4.13246   TAGGGTAGAGAGAAA                CGCC AACG GGCG                 TTAGCTTTACTTGAT
      cagL   4  68 -13  534611 ..  534624 -  -3.9  -4.83169   ATCGTCTCAGAAAAA               TCATT TAAC AATGA                TCTTACTTGATTGCC
   jhp0503   3  58 363  553595 ..  553612 -  -4.8  -3.57825   CTTACAAAAGATCAA             GCTCCC TAACGC GAGAGC              CTTAGTTTTGAGTAG
   jhp0544   4  61 122  591387 ..  591397 -  -6.8  -2.82623   TTCCTTTGATAAGGA                 CGCT TTG AGCG                 AAGGGTTGCATAAAA
   jhp0557   4  61 323  618007 ..  618027 -  -5.6   -3.8211   GTTCATCTATAATAA            TCAATTTT ATAAA AAAATTGA            TAGGATTTAAAAAGG
   jhp0566   4  61  79  629450 ..  629471 -  -5.2  -3.80094   TCTAAAGCAATAGAA           CCTCTTTC TTTTGC GAAAAAGG            TTTTAAAAAGAGCGA
   jhp0573   5  57  24  638161 ..  638177 -  -5.8  -3.11738   TGTGGAATAAACAAG              CCCCCA AAAAA TGAGGG              GGTTAAAAACCCTTA
   jhp0579   1  44 -21  644617 ..  644629 -  -3.4  -2.60776   AAGGGCTTAAAAACG                GATG TGCAT CATC                AACCCGCCGTCCATG
   jhp0587   2  60   7  650972 ..  650983 -  -4.4  -4.05763   TCAAAATATAAAAGA                GCTT AGCC AAGC                 GGCGATCTAATGCGA
      fucT   1  58 459  658704 ..  658715 -  -3.6  -4.29325   CATCAACATTCAAAA                CCCA TCAC CGGG                 CTTTTTAACCCCACT
       ogt   4  59 282  686578 ..  686593 -  -6.2  -3.17194   AGTGCTTTAACGCAA              GCTTAT TTGT ATAAGC               AAGTGGAGCGCATCA
   jhp0631   6  69  21  702813 ..  702833 -  -7.6   -3.2964   AAATTTTTGGCATAA            GAAGAGGC ATAAA ACCTCTTC            ATAAAAAGGATTGAG
      uvrA   1  44 105  719424 ..  719440 -  -2.1  -3.21099   CTCTTGCATGATCAA              GCGGCTA TTA TTGCCTC              TAGCCTTGTAATTTT
      rpoN   3  82 266  730246 ..  730261 -  -4.8  -5.42164   GATAAAGAAGAAAAA              CTAAAA GCCA TTTTAG               AACAACACATTTTGT
      dcuA   4  61 197  738621 ..  738633 -  -5.5  -3.77157   CTAAGAAAAAAGACA                GCGAA CGT TCCGC                GCAACATGGCGTTGA
    rodA_1   5  56 193  759864 ..  759881 -  -5.5  -3.18681   CGGGAATGCGATCAA             GCGCATT AAAG AAAGCGC              GTTAGATGAAGTGGT
   jhp0698   3  66 433  777359 ..  777373 -  -7.1  -3.28712   GCTTCTTTTTCATAA               CGCCT GATCA AGGCG               CTTTTTTGCGCTTCT
   jhp0701   5  74 181  780111 ..  780122 -  -2.2  -5.69473   TAGATTATAAAAAAA                CGCT TTTT AGCA                 TTTTCATAAGGGGTA
   jhp0720   3  77 -47  800444 ..  800468 - -10.1  -2.59431   GTTTGGTAGAATTGA          GCCATTGTTTT TGG AAATCAATGGC          TTTTCTCAATTCGGC
    hsdS_4   4  71 183  807750 ..  807760 -  -6.8  -4.08557   CCCTTTAAATAACAA                 CCCT TTA AGGG                 TTTGTTAAAACGCCC
   jhp0755   2  56 354  832848 ..  832867 -  -3.6  -4.04806   TTTTATATCAAATAA            GTTTGG TTATAATG CCAAAC             ATGGGCGTTTTTAAA
   jhp0766   8 100   8  843975 ..  843999 - -13.1  -3.41416   TTAAAAGAATGAAGA          GCATTAGAAAA CTA TTTTCTAATGC          TTTAAAATTAAGACT
      thiE  10  77 317  858981 ..  859004 -  -4.6  -5.22943   ATGAAAGCCAAAAAA          CAAAGCGT TGATTTTT ACGCTCTG           TACCCTAACTTGGGC
   jhp0820   8  86  86  903891 ..  903908 - -11.3  -2.77787   AATACCATTCTAAAG             CCCATGC TTTG GCATGGG              GGGTGATGAGTTAAA
   jhp0850   3  50 406  935058 ..  935070 -  -3.5  -3.53012   TTTTGTGGTTCTAAA                TTTTA TGG TAAAA                CTCGTTTTTTAAGGG
   jhp0858   2  52 440  953662 ..  953673 -  -2.2  -3.97102   AGGCAAAATGAATAA                CCAC CTCT ATGG                 GCTTGGCATAGATTA
      proP   5  72 401  964708 ..  964725 -  -8.5   -3.0641   AGAAAATATTAGAGA             GCTTGAT TTCA ATCAAGC              GATAATCTCATTGCG
   jhp0882   4  67 254  977464 ..  977480 -  -5.9   -4.1196   AAGGTATTTTCAAAA              CATGGAT AAA ATCCATA              GAAAATTTATAAACT
   jhp0887   2  56 442  981001 ..  981015 -  -4.2   -3.8615   CAAAAAAAGCGCAAA               CGCTGT AAT AGAGCG               CTTGAAATCTTTAGG
      bioA   4  80  44 1006006 .. 1006026 -  -7.7  -4.16279   CATATCAGGTTAAAA            GCTTGATTT GTG AAATCAAAC            AGACAGAAACAAAGC
   jhp0914   3  69 218 1011862 .. 1011872 -  -2.6  -5.31855   CATTAATAATAAAAA                 TTTA GGA TAAA                 ATCAAAAGGCTTTGG
   jhp0925   3  67   1 1021924 .. 1021961 -  -3.5  -4.68994   ATTAGCAGCCAAAAA   GAAACGCAACCTCCCAT TTCT ATAAAAAATAGCGTTTC    TCACATAAAATCCAA
   jhp0934   7  78  77 1036177 .. 1036200 -  -6.7  -4.43309   CAATTCTAATGAAAA          CACCTACAC ACCTAA GCGTAGGCG           ATAGTAACCTTATTG
   jhp0939   4  48 153 1040975 .. 1040992 -  -4.3  -2.71744   GATTATGACAGATGA             TTATTTT AGGC AAAATAA              TGATGGCTTTGGGGA
   jhp0951   1  46  56 1055890 .. 1055909 -  -3.5  -3.05046   GTAGTTTGTGAAAAG            GTGGGCT TCGGTT AGCCCAT             TGAATGTAGATGCAT
      speA   4  84  10 1065508 .. 1065532 -  -6.5  -5.23765   CAAACAATATAAAAA          CCCAACAAAAA GCG TTTTTAGTGGG          TTTTTGCGTTTAAGA
       tpx   4  71 185 1101834 .. 1101851 -  -5.6   -4.7373   TTATTCCATTAAAAA             GCTTGA TTTTAG TCAAGC              GTTTCTTATAATGCA
      priA   6  66 440 1103765 .. 1103778 -  -2.5  -5.11112   AAAGCGCAAGAAAAA               TTAAA AGAT TTTAA                CAATGTCCGTTTTGA
  15612067   8  71 439 1111493 .. 1111503 -  -8.2  -3.26141   CCCAACAGAAAATTA                 CCCC AAA GGGG                 GGAATGCCATATGGC
   jhp1008   7  58 283 1118789 .. 1118802 -  -3.8  -4.11773   AAAGAGGCGTTAAAA               GCCT ACCCTA AGGC                GAGCGTTTTAGATTT
   jhp1008   7  58  59 1119016 .. 1119026 -    -4  -4.13767   GGGGGCATTGCAAAA                 GTTT TAA AAAC                 AAATTCTAAAAACTT
      galE   5  84 409 1130813 .. 1130842 -  -3.5  -5.88565   GCTAGAAGAAAAAAA       CTTCCATGCGCGT TTTG ACGCTCAAAAAAG        AGCGTATCGTTACCT
   jhp1024   2  59 402 1135277 .. 1135314 -  -5.7  -3.20858   CATTAGAGTGAGTAA   TGTTGAACCCGGTTT GTGTGGCG AAACCGAATTCAGCA    TGGTGCGTTTTAAAG
   jhp1031   2  52  36 1143341 .. 1143352 -  -3.6   -3.6215   CTAACCCATGGGAAA                GCGA AATT CCGC                 TATGTGATTGACATG
      uvrB   4  55 277 1153789 .. 1153807 -  -3.2  -4.08064   AACTCTTCTTCAAAA             CACTTT TGGCGGG AAAGTG             AATTTAAACGGCTTC
   jhp1087   4  65 162 1207058 .. 1207073 -    -4  -4.55128   ATTTGGAAATCAAAA              CGCTTT TAAA AAAGCA               TTTGAGTTCTAATAT
   jhp1087   4  65  35 1207176 .. 1207200 -  -6.7  -3.54919   AAGCATTTTTGCAAA          TTTTAAAAAAT ACC ATTTCTTAAAA          ATTAAAAGCTTTATT
   jhp1092   7  71 266 1209928 .. 1209940 -  -7.7  -3.56937   TAACACTCAAATTAA                GGTGA ATT TCACC                GATAACACGAGCGAG
   jhp1095   7  68   9 1215224 .. 1215237 -  -8.1   -2.8085   TCAATGGATTTAAAG               GGGGT TAAA ACCCC                TTTTTTATTCAAGCG
      gluP   4  48 219 1221181 .. 1221204 -  -3.9  -3.06515   CTTCATTCTTAAAAT          CTCTTAATC TTTTAT GATTAGGAG           GTTTTCTTATTTACT
      gluP   4  48   6 1221402 .. 1221417 -  -3.9  -3.16232   GAGAGAAAACAAGTA              GGGAG AAAAAA CCCCC               CCTTTTTAGGAGTTT
   jhp1109   8  76  90 1232466 .. 1232478 -  -6.3  -4.65263   ATTTCTTAAAAGAAA                TGCAA AAC TTGCA                CCCTCATTTCTTTGA
    hemN_2   5  83  35 1279783 .. 1279794 -  -5.8  -5.26875   GCGTTAATTAAAAAA                CGCT TTCT AGCG                 TTTTATTAACGCTTG
   jhp1154   6  83  36 1285476 .. 1285487 -  -5.8  -5.24129   GTTGGTGATAAAAAA                CGCT CAAA AGCG                 TTTTTGATGATTAAT
   jhp1160   2  46 275 1291597 .. 1291620 -  -2.4   -3.5241   TATTTTTGATAAAGA          CCACCA-CCAC ATT GCGGCTGATAG          AGCGTTAAAATCTGT
      trpA   2  55 318 1331077 .. 1331088 -    -3  -4.09963   GCGCAACAACAAGAA                TCTT TTGA AAGA                 GAAAAGGAACTTATG
      rplQ   4  64  19 1345059 .. 1345075 -  -7.3  -3.14963   GCGATAATTACCCAA              CCAAGAC TAA ATCTTGG              CTAGCAGTCCATCAA
      rnhB   6  86 117 1360907 .. 1360927 -  -9.7  -4.08216   CCATTTTGGCTAAAA            GGTTCGTGG ATA CCACCAACC            ATCGTGTGTATGTCA
   jhp1250   3  49 239 1369010 .. 1369022 -  -4.1  -3.19778   AAAATTCATTAAAAC                CCCTT TAA AAGAG                CGAACGACTGCCGCC
   jhp1262   9  56  91 1379835 .. 1379850 -  -4.6   -3.6715   CTAGGCAAGCGCAAA              CCCTCT TTTA AGGGGG               TTTCATTGCAAAATG
   jhp1286   3  60 288 1409054 .. 1409064 -  -2.4  -4.56597   TTTTGGCTGCAAAAA                 GGCG GCA CGCA                 GATCATTTGCTTCAT
   jhp1295   3  58 317 1418977 .. 1418996 -    -5  -3.61178   GTTATTGACCTTAAA            CGCTAG ATTGTTTG CTAGCG             TTCCTAACCCAGCAA
   jhp1308   2  56 112 1437365 .. 1437382 -    -4  -3.81256   AGTTTGAAAAACTAA             CTCCCC CCATGT GGGGTG              GCTCTCCTTTTTTAA
      murB   4  50 298 1441771 .. 1441787 -  -5.1  -2.72263   ATAGCTGTTCTAAAG              CGGGATT AGA AATCCCT              TTTATGATTTATGTG
   jhp1326   0 NONE
   jhp1333  14  65 337 1464695 .. 1464706 -    -3  -4.77047   CAAAACAGAAAGAAA                CTTT TTAA AAAG                 GTTTAGCCAAACGCT
   jhp1347   4  58   1 1476604 .. 1476621 -  -4.1  -4.14859   ATCAATAAGCACAAA             GCAGGAT TAAT ACCCTAC              TTATAGCCCTGTATT
   jhp1394   9  80  54 1524699 .. 1524714 -  -7.6  -4.33754   AATGACAACCCAAAA              GCTTGA CAAA TCAAGC               TTTCATATATATATA
   jhp1409   8  77  22 1543449 .. 1543474 -  -8.3  -3.92577   TAATTCTTAAAAAGA         GTTG-CCCCCTA GAT TAGGGGGTCATC         CTTAAGTGGGAAATC
      exoA   3  59 347 1554839 .. 1554850 -  -2.2  -4.64676   TCATTCTCAATAAAA                GAAC GGGC GCTC                 AAGCGAACATGTTCA
   hsdS_3a   3  49 154 1562736 .. 1562762 -  -4.6  -2.91873   ACTACCTTGAAAGGA         TTTATCATGC GAGTCAA ACATGATAAA         AACTCTTGGTTAGTA
    fecA_3   3  61  76 1570968 .. 1571005 -  -3.4  -4.42806   CCAGCCTCAAAGAAA   CTTATTTGGAGCGCTC TTAAAT GAATGCTCCACATTAG    TGGAATTAGTGGAAC
   jhp1432   7  62 206 1579475 .. 1579495 -  -4.7  -4.14652   ACGAAAAACACCAAA            GCTTTAAGC CAA GCTTTAAAC            CAAGATTTCAAAGAG
       rpe   3  79 178 1586312 .. 1586325 -  -3.1  -5.46129   CAACAAAGGAAAAAA               CCTCA TCTT TAAGG                GGGGTTTTAAGGTTT
       tsf   5  89   8 1590224 .. 1590249 -  -9.1   -4.4874   GTTAAAAAGTTAAAA         GAAAACAACCT TTAA AGGTCGTTTCC          TAAAATCTCACTTCA
   jhp1462   0 NONE
   jhp1473   2  54 360 1622979 .. 1622995 -  -3.7  -3.85947   AAAGCAACGAAAAGA              GCTTG CGTTAAT CAAGC              GATAATTTCTTAAAA
   jhp1486   0 NONE
   jhp1493   2  65 387 1640367 .. 1640379 -  -7.7  -2.73619   AATCACCGCTCAAAG                GGCTT ATG AAGCC                AATTCTAAAAGCATT
    flgG_2   0 NONE
   jhp1485   8  59  98 1633427 .. 1633446 +  -6.6  -2.61264   TGGTGGAATTCAATT            CTTTAAAA ACGC TTTTAAAG             GTTATCGCTCAACAC
   jhp1472   3  68 458 1623366 .. 1623382 +  -7.3  -3.37935   TTTATTAAAGATAGC              CAAGCTC ATA GAGTTTG              TTGCTCATTTTCACT
    rodA_2   5  59  28 1618902 .. 1618915 +  -6.7  -2.64803   TTTTTTAAAATCAGT               GCCAT AAGA ATGGC                TCAATTTCCGCATCA
      petC   4  69  94 1611932 .. 1611943 +  -5.8  -4.26079   TATTTAGGATTTTAT                GGCT ACAA AGCC                 TTTTAAGTGGTTTAA
   jhp1443   5  81 205 1590283 .. 1590297 +  -4.2  -5.64274   GCAAAGCCACTTCTT               CAGCGA AAT TCTCTG               TTTTTTTCTCAATGC
   jhp1425  11  58 239 1571226 .. 1571238 +  -4.9  -3.68619   ACTCTGTGTCTTCCG                TTTTC CCA GAAAA                TTTGGCTCACTTGGA
   jhp1421   5  86 266 1562851 .. 1562874 +  -9.6  -4.05788   GTATTAGCCAAAGTT          CCCCTGAGTT TAAA AGCTTAGGGG           TTTCCTTTAAAAAGC
   jhp1414   3  58 358 1555558 .. 1555574 +  -5.3  -3.51032   TTCAATTCTAAAGCT              TTTAAAA ATT TTTTAAA              TTCTACTTCCCAGCT
   jhp1408   3  60 160 1542373 .. 1542383 +    -4   -4.2558   CACTAACATTACCCT                 CTTT TTG AAAG                 TTTTCCTAGCCAATA
   jhp1395   3  83 169 1526719 .. 1526732 +  -6.7  -4.83169   TGATAGACTTTTTGA               GCGTT ATGA AACGC                TTTTTCTAGCAAACT
   jhp1360   6  51  68 1490606 .. 1490620 +  -2.8  -3.84648   CTGGATGGATAAAAG               CAAATC ATA GAGTTG               TTTAGTAATATTGCC
   jhp1354   4  77 244 1485654 .. 1485664 +    -4  -5.46698   TTTTAATCCCTTTAT                 CATT TAG AATG                 TTTTTTGATTTTAGA
   jhp1346   5  86 103 1476129 .. 1476150 +  -5.7  -5.34365   TGTGCGCTGTTTTAA           GCGTGGGCG TTAT CGCTCGCTC            TTTTTGTTCTTGTAA
   jhp1325   3  86 266 1455567 .. 1455590 +  -9.6  -4.05788   GTATTAGCCAAAGTT          CCCCTGAGTT GAAA AGCTTAGGGG           TTTCCTTTAAAAAGC
   jhp1319  11  75 445 1449584 .. 1449603 +    -5  -5.09259   GATTAAAAATTTAAA            TTCTAGCT CACT GGCTAGGA             TTTTATTTTACAGTA
  15612377   6  93 257 1442281 .. 1442301 +  -9.7  -4.57073   CCCTCTAAAAGCCTG            CCCGCATAA TCG TTAGGCGGG            TTTTTGAAACAGCTC
      tyrA   6  63 365 1419227 .. 1419252 +  -2.6  -4.83615   AAACCAGTTTTAAGC         CGTTTAGGGA TTTGAT TCCTTAAACC          TTTTTATCCAAAATA
   jhp1285   4  79  97 1409399 .. 1409412 +  -6.7  -4.56597   TTAAAAGTTTGGCTT               CGCTT AAAA AAGCG                TTTTTCAACACCGCG
   jhp1261   5  69  12 1379835 .. 1379850 +  -6.8  -3.90588   CTAGGCAAGCGCAAA              CCCTCT TTTA AGGGGG               TTTCATTGCAAAATG
   jhp1261   5  69  98 1379921 .. 1379937 +  -3.7  -4.97888   CATAAAAGCATGAAA              GCCTTTT AAA AAAACGC              TTTTTAACTTTTTTT
   jhp1255   5  65  52 1374695 .. 1374720 +  -6.9  -3.38832   GGCGCGTCAATGCCT         TTTAAAGGGTG ATAA CGCCCCTTAAA          TTGAATTTCTTCATA
    czcA_2   2  48 225 1369505 .. 1369523 +  -4.5  -2.63289   GCCCTACCCAAATAA             CGCACAA AGTCG TTGGGCG             GGTTTTTAGAATTAA
   jhp1242   7  50 -33 1361037 .. 1361055 +    -3  -3.64487   CGCTACCAATCTCAG             CGCCATTT TAA ACAAGGCG             TTGTTCCACCTCTAA
   jhp1211   3  46  80 1344395 .. 1344407 +  -4.1  -2.74244   TAGCAAGTATAGAAA                GATTG ATT CAGTC                TCGCTTTGTGTGGTA
   jhp1197   3  45 361 1331590 .. 1331603 +  -3.9  -2.50493   AAGGCTGGGGTAGAG               CTAAA GGTT TTTAG                GGTTTTAATAATAGC
   jhp1163  10  82  74 1296023 .. 1296050 + -10.8  -2.55505   ATTGCTTGGTTAGAT        TAACGCTTTGAT TTTG ATTAAAGCGTTA         GGTTGTTTTTAACTT
   jhp1159   3  79  21 1291433 .. 1291458 +  -6.9  -4.69464   AACCTTGTATTTTTG         CTAGAACCTGT TTTT AAAGGTTCTGG          TTTTTCCCCTATTTT
   jhp1134   3  64 314 1266477 .. 1266488 +  -5.8   -3.9534   GTGAGCAATTTACCG                CCCA CTCC TGGG                 TTTCTCGCTGTGCCT
   jhp1129   5  60  -4 1262658 .. 1262669 +  -4.4  -4.07678   ACAAAGACAATCTCG                GCTA AAGC TAGC                 TTTACTCTTTTGCGA
      waaF   3  89 149 1242916 .. 1242931 +  -7.6   -5.0538   ATAATATCCAAAAAA              GCGTTT TTAA AAACGC               TTTTTTAGAGTCAAA
   jhp1112   5  56 469 1237953 .. 1237963 +  -5.4  -3.35798   GTAGCGTTAAAATCT                 CTAG GAT CTAG                 TTCTAAATAAGCGAT
   jhp1108   6  88  -5 1232558 .. 1232573 +  -6.2  -5.45652   GCTAAATATTTAGAC              GCTTAA AGCT TTAAGC               TTTTTTGTTGAGCAT
   jhp1100   6  75  28 1221180 .. 1221205 +  -4.8  -5.02606   GCTTCATTCTTAAAA         TCTCTTAATC TTTTAT GATTAGGAGG          TTTTCTTATTTACTG
       fic   6  69 249 1207398 .. 1207415 +  -4.8  -4.66318   TCATCTTCTAAGCTA             TGCCCT AATTTC AGGGCG              TTTTCTTGGGCTAAT
   jhp1072   0 NONE
   jhp1040   4  53 375 1154434 .. 1154454 +  -2.5  -3.98745   CGTTTCTAGCGGCTC            GCCCCAT GGTTTGA ATGAGGC            TTGTTTCGCTCCTTA
   jhp1030   7  65 274 1143659 .. 1143672 +  -3.1  -4.84761   TAAGCGGCAATGCCA               TGGTA GTAA TGCCA                TTTTTCTCCACCTAT
   jhp1023   8  65 273 1135778 .. 1135788 +    -4  -4.57474   CGCCTAATTTACAGC                 CTTT TTT AAAG                 TTTTCTATGGCTTGC
      truA   4  62 386 1131643 .. 1131656 +  -6.7   -3.1582   TCCTTTTCCCCACCG               CGCAT TCGC ATGCG                ATTTTGATCAAATGC
   jhp1007   1  54 -26 1118975 .. 1118996 +  -4.5  -3.54459   GAGAGCGCATGCGTG           TTTGTGGCGA GTA TCGC-GCAAA           TTTAGGGGGCATTGC
      gdhA   4  53 301 1112229 .. 1112243 +  -2.8  -4.09243   CGTGATAGATCGTGT               CGTTTT CTA AAATCG               TTTTAAAAAAATCTA
   jhp0993   8  93 249 1104433 .. 1104449 +  -8.7  -4.93177   TTTGAGAGGCTTCTA              GGCTCAA TTG TTGGGCC              TTTTCTTCGTTTTTA
       cfa   1  43 327 1074454 .. 1074464 +  -2.4  -3.10134   GCAAAGCGCTATCGG                 CCCC ATT GGCG                 ATTTTAGGGTGGTTT
   jhp0961   4  70  40 1065508 .. 1065532 +  -4.3  -4.81249   CAAACAATATAAAAA          CCCAACAAAAA GCG TTTTTAGTGGG          TTTTTGCGTTTAAGA
   jhp0932   2  51 186 1035617 .. 1035631 +    -5  -2.81339   GGCAGAGTAAAGAGC               GCTATT CCT AATGGC               ATTATCTTAAATGAT
      ftsZ   5  52   3 1011767 .. 1011777 +  -3.2  -3.76781   CCAACAAGATTGATT                 GCAG ATC TTGC                 TTTCCTCCCCTATTT
   jhp0886   4  61 439  981893 ..  981906 +  -5.3   -3.7795   ACCCAAGCAGGAGCA               TCAGA TAAT TCTGA                TTTCATGCCCTTTAA
   jhp0881   7  78  30  977352 ..  977389 +  -6.7  -4.39696   CATTCTTTAATACCC   TTT-TGTCTTTTAAAATA TCA TCTTTTAAAAGACACAAA   TTTGTTCCTTTAGCC
   jhp0870   5  67  58  964746 ..  964765 +  -7.8  -3.16534   TCTCATTGCGATGCG            CCCCATAG GGAT CTAGGGGG             GTTTTAATGAGGTTG
      hopB   5  87   7  934698 ..  934720 + -10.7  -3.63968   GCCTTCTAAAAAAGC           TCAAAGCCT TTTAT AGGCTTTGA           TTTAACCCTTTAAAC
      tnpA   4  93  93  910609 ..  910628 +  -9.2  -4.78107   GATATGCACTTACAT            CTCCGCCC TAAA GGACGGAG             TTTTTCGTGCTAGTG
   jhp0824   8  54 317  908757 ..  908781 +  -5.9  -2.55847   CTAACTCAATTTTTT          GATTTAAAATA TGC TTTTTTAAATC          CTTAGTGAATTTCTT
      vacA   4  57 347  904224 ..  904234 +  -3.2  -4.26076   ACGGGTAGCCAAAAT                 GCTT CCA AGGC                 TTTTCGTCAGCATAA
   jhp0812   6  69   2  892422 ..  892433 +  -5.8  -4.27742   GGGCTTTAAACTAAA                CCCT AAAA AGGG                 TTATTTCATTTTTAT
      phnA   2  56 380  885863 ..  885876 +  -3.9  -3.87318   ATCGTATAGGACACT               CTTTT TTCA AAAAG                TTTGCTCTCGTAATT
      guaC   4  60 171  871845 ..  871858 +  -3.8  -4.28548   CCCCCCATCACGCCC               CGCT AAACTA AGCG                TTTTCATCCCTAAAT
   jhp0787  10  85  -6  867907 ..  867917 +  -6.8  -5.07567   ACGCCCTTATAAAGC                 CGCT TAA AGCG                 TTTTTTAAAATCTCA
   jhp0780  10  82  87  859298 ..  859327 +  -6.5  -5.08011   TCTTTTTTACTTTAA       TCCATGCGGAATT TTAG AATTCCTCATGCA        TTTTTTAAAAGTTTT
   jhp0765   5 100 178  843975 ..  843999 + -13.1  -3.66356   TTAAAAGAATGAAGA          GCATTAGAAAA CTA TTTTCTAATGC          TTTAAAATTAAGACT
   jhp0742   6  64  38  823373 ..  823393 +  -5.3  -3.96618   ACTCACATACGCTGT            GATGCTCCT GGG AGGCGCAGC            TTCTTTCCCGTTAGG
   jhp0725   4  71  19  807750 ..  807760 +  -6.8  -4.15044   CCCTTTAAATAACAA                 CCCT TTA AGGG                 TTTGTTAAAACGCCC
      mobA   4  52  74  784680 ..  784698 +  -4.6    -3.257   GTGGGGTTTTTAGGG             TTATTGGC TGG GCTAATGA             GTATTTTTGTTTTTT
      ftsY   1  56  55  780071 ..  780087 +  -3.7   -3.9716   TTTTTAAAATCTACC              GCTTG TTTTTTT CAAGC              TCTTTTATTAGATTA
      prsA   0 NONE
      ansB   7 100  15  741304 ..  741331 + -12.2  -4.33487   AACGATTCTATTAGA        TCACCCAATTAT CAAA GTAATTGGGTGA         TTTGGTTTATTTTGT
   jhp0651   7  67  43  730558 ..  730573 +  -7.6  -3.04322   TAGAGCCTTTTCCTT              TCGCTT GAAG AAGCGA               TGTTGAGCAGTTGGC
   jhp0630   4  56 325  703001 ..  703030 +  -4.3  -3.60296   AATATACTCCCGATA       CACTT-GCCAGTTA GTA TCACTGGCTAAGAG       TTTAGGATACACCTC
      fliP   7  72  12  695064 ..  695089 +  -9.2  -2.71001   TTAATATTAAAAACA         TTCAAGCTAT AAAAGG ATAGCTTGAA          ATTAATTTAAAACTC
   jhp0617   4  72 269  687080 ..  687098 +  -2.4  -5.46706   GGGTTATTAATGAGC             TTTGCGAT TTC ATCGTAAC             TTTTTGTTTTGCCAT
   jhp0595   4  53 350  659515 ..  659529 +  -2.8  -4.09243   CGTGATAGATCGTGT               CGTTTT CTA AAATCG               TTTTAAAAAAATCTA
   jhp0578   3  70 154  644757 ..  644767 +    -4  -4.98758   TGTTTTTAGCGAGTT                 GTTT ATA AAAC                 TTTTTATCGCTTTTT
       ppa   5  73 211  627363 ..  627376 +  -4.5  -5.06103   CGTCGCTAAAGCTCA               CCACT TTAG GGTGG                TTTTTTAAAAATTCT
   jhp0556   2  88   7  617539 ..  617550 +  -7.2  -5.03145   GCGTTTTAAAAGGTG                GGGG CTTA CCCC                 TTTTTTGAGCCATTA
   jhp0543   6  58 311  591827 ..  591843 +  -6.5  -2.94161   TATTGTTGTTAGAAG              TCCCGGT TTT ACCGGCA              ATTTCTAAACCTTTA
   jhp0514   1  42 117  563312 ..  563332 +  -2.5  -2.81559   AGAACGCTTAAAAAT            TAAGCCAAT GGA GTGGGCTTG            CTTTGAAATTATAAT
   jhp0511   3  89 -10  560416 ..  560432 + -10.9   -3.6707   ATTGTGATTCTTCTA              GTAGGCT TTA AGCCTAC              TTTAAGGTATTCGCT
   jhp0502   3  74  -3  553901 ..  553925 +  -8.7  -3.36785   TTTTGATGCGATGCC          TTAAGTAGGGG TAA CCCTTATTTAA          TTGATTGGAATATGA
      cagA   2 100  33  547141 ..  547161 + -15.5  -5.15969   AAAACGCAAAAACCA            CCCCTTGCT AAA AGCAAGGGG            TTTTTTAACTTAAAA
      cagN   5  52 311  534840 ..  534863 +  -4.6  -3.35613   ATGTTGCTCTGATAT          GCCTTTAGAG AAGT TTCTAAACGC           TCTCTTATATTTTGT
      cagN   5  52 418  534947 ..  534957 +  -3.2  -3.77806   GGATATTCCGCATTG                 TTGC TCA GCAG                 TCTTTTGGTCTAAGG
      cagT   4  68 154  529609 ..  529619 +    -4  -4.78572   CCAAGACAAATATTT                 TTCA AAC TGAA                 TTTTGTTAGTTACAC
      orf9   2  44 110  513716 ..  513732 +  -2.4  -3.24694   ATTTGCATCATTATC              TTTTAA TCTTT TTAAAA              TATATTGTGATTCTT
      orf9   2  44 238  513844 ..  513869 +  -3.3  -2.57988   CCAATTCGCACCATT         TTCTTTGAGCA TGGG TGCTGTAAGAA          TGGCTTGATGAATTT
      murD   6  58 -24  484336 ..  484346 +    -4  -4.11484   AAGGGGTGAAAAATT                 CAAA GCG TTTG                 TTTTAAAAGATTAAA
   jhp0441   6  74 148  479360 ..  479388 +  -5.5  -4.79955   CCCTTTACTATTGAT        TGTAAAAAATGTT TTT AGCATTTTTTAGA        TTTTATTATCCATAT
   jhp0401   5  66 276  428614 ..  428632 +  -2.5   -5.0538   AATCAGGTCTTTGGG             GTTTTTT AGGGA AAAAAGC             TTTTTTAAACTCAGG
   jhp0396   0 NONE
   jhp0381   4  58 322  409875 ..  409892 +  -2.7    -4.371   AAACGCTGGCAAGAT             TTTAAGC TTAT GCTGAAA              TTTTAGTGTAGTGGC
   jhp0359   7  66 101  391095 ..  391107 +  -7.7  -2.88945   CCACTCGGACATCTC                CCCTT AAA AAGGG                CTTATTATAACTAAG
   jhp0350   5  61 235  382622 ..  382635 +  -5.2  -3.77789   ATAGTTTGCGATTAA               GGCG TATTTT CGCC                CTTTTTTATCCGTTA
   jhp0332   2  53  51  360361 ..  360378 +  -5.5  -2.93348   TTGTAGCGAGTTTGT             TGATCGC TTCA GCGTTCA              TGTCATCTTGATGGG
   jhp0320   3  48 280  346913 ..  346927 +  -4.2  -3.17901   AGCATGAGGGTTGGG               GCGTTA TTT TCACGC               TTCAATTGAAGGTAT
   jhp0320   3  48 294  346927 ..  346938 +  -4.4  -2.59565   GGCGTTATTTTCACG                CTTC AATT GAAG                 GTATTCTCTGGCGTT
   jhp0297   2  68 197  326723 ..  326734 +  -4.4  -4.57569   CTTTAGCGAAATGCT                TTGC GCCT GCAA                 TTTTTAAAGCCATCA
      xseA   2  63  91  266332 ..  266350 +  -2.4   -4.8543   TTCTAAACGCAACAG             CATGATGT CTG AAATCGTG             TTTTTATACCCCTTG
   jhp0234   6  62 105  255723 ..  255737 +  -6.4   -3.4268   CTGGATTCCAACAAA               CGCTTG GTA TAAGCG               TGTTTGGGGTTGTCA
   jhp0219   6  60 104  241315 ..  241347 +  -4.1  -4.24432   TGCGTAAGCGATAGT      TTCTCATAACGCGCT CTT AGGGGGTTAGGAGGA      TTTAGTTTTGGGTTT
   jhp0213   6  78 188  235488 ..  235501 +  -6.7  -4.40132   ATTATTCACTTGAGA               GCCAA AAAG TTGGC                TTTGTTCTCATTAAT
   jhp0210   1  58 338  230681 ..  230697 +  -5.1  -3.59733   TTACAAGAAACTATC              GCTTGTT AGA ATCAAGC              TCTTTGCTATTTGAT
      htpG   9  91 163  214587 ..  214605 + -11.8  -3.37761   AAAGCGTAAAAGCCA             GCTAAACG CAG CGTTTAGC             TTAACTTTATTGAAA
   jhp0189   6  73 -11  204301 ..  204321 +  -7.6  -3.62176   GAGCAAGCTCAAAAA            GAAACTCC ATGAA GGGGTTTC            TTTAGGAATATTATT
   jhp0175   5  56 225  191890 ..  191900 +  -5.4  -3.32022   TGTCAAACAAGACCG                 CACT TTC AGTG                 TTAATATATGCAGAG
   jhp0175   5  56 328  191993 ..  192006 +  -5.9   -2.8978   GTGTAAGGAATGTTT               GGTGC TAAA GCGCC                CTTTAATCTGGCGGT
   jhp0165   4  69 136  180914 ..  180926 +  -4.9  -4.56969   AAAAATTTTGATGCC                TTTTG GCC CAAAA                TTTCTTTATAAAATT
   jhp0148   8  65 356  163645 ..  163655 +    -4  -4.64598   TTTTATTTTTAAAAA                 TACT TTG AGTA                 TTTTTAAACTCCTTA
    lldP_2   4  74 268  146912 ..  146927 +    -4  -5.24129   TGGTGCATCCCCAAA              TAGAGT TTTT GCTCTA               TTTTTTCTAAAGCGA
   jhp0123   3 100  87  139633 ..  139659 +  -7.4  -5.35222   TAAAAAGCGTTTTTG         TGGGGTTATTGT CGC AAAATAACCCTA         TTTTTTATGAGTTTT
   jhp0119   5  52 298  134651 ..  134667 +    -3  -3.88464   TTTTAATGGAGTATT             GGCAATC AATT GAT-GCC              TTTGAGTATTTTTCA
   jhp0109   4  60 448  124218 ..  124235 +  -2.7  -4.59773   AGCTTTTTGCGAATA             GGGC-AGA GAT TCTAGCTC             TTTTTGCAAATAAGC
   jhp0105   1  44  21  117011 ..  117025 +  -3.6  -2.63079   GGTTTTACCATTCTT               TCAAAG CCA TTTTGA               TCGCTTCTATCACGC
   jhp0100   7  74 153  112291 ..  112304 +  -6.7  -4.26903   ATACCAAAAAGGAAC               TCCCT CATA AGGGA                TTTTCCTAAAATCCC
   jhp0093   4  46 118  104506 ..  104518 +  -3.4  -3.04894   CAAATTTTCTTTATT                CCTT AATAA AAGG                CTTTTAAACCCGCTT
   jhp0088   5  52 283   97965 ..   97977 +  -3.4  -3.60792   TTTCTTAAGGTAATT                GATC GCTAG GATC                TTTAAAGCTTGGCGG
   jhp0085   6  67  16   95135 ..   95145 +  -6.8  -3.68761   GCCCCTTTTTTGAGC                 CGCT TTA AGCG                 TTATACTTTTGGGAT
   jhp0074   4  67  20   82396 ..   82409 +  -3.1  -4.99643   AAACCCTAGCTCTTT               GGTTA AAAC TAGCC                TTATTTTTTTTAATC
   jhp0061   9  61 359   69772 ..   69786 +  -6.4  -3.32963   CGTGTTGTCATAATA               GATGGG TTT CTCATC               TTGTAAAATAGAGAT
   jhp0039   5  62 175   44487 ..   44498 +    -3  -4.72272   AAAAAGCAAGGCGTG                TTAG CATT CTAA                 TTTTTCATAAAGAGC
   jhp0024   7  54 -19   29646 ..   29665 +  -2.2   -4.2354   CTGTTTGCACTTTAT            TTAA-GGGC AAA GCTCATTAA            TTCTTTTAGGCTTTG
      nspC   8  81  32   20735 ..   20758 +    -4  -5.63103   TTTTGATTAAGGTTT          TTTGATTAAG GTTT TTTAATCAAG           TTTTTTTAATTAAGG
      panC   6  58  46    4111 ..    4127 +  -6.5  -2.90392   TTTGAACTTCCGTTT              CCACCGT GAA AGGGTGG              TATCCTTGGCCACTA

SUMMARY

231 putative operon ends contain 1025 possible terminators.
Percent operon ends hit by terminators of confidence >= x:
	x	#>=x	hits>=x	%hits>=x
	100	8	6	6	3 %
	99	8	6	6	3
	98	8	6	6	3
	97	8	6	6	3
	96	8	6	6	3
	95	9	7	7	3
	94	9	7	7	3
	93	12	10	10	4
	92	12	10	10	4
	91	14	12	12	5
	90	14	12	12	5
	89	17	15	15	6
	88	19	17	17	7
	87	22	19	18	8
	86	27	24	23	10
	85	28	25	24	10
	84	30	27	26	11
	83	33	30	29	13
	82	37	34	33	14
	81	39	36	35	15
	80	43	38	37	16
	79	48	42	41	18
	78	52	45	44	19
	77	58	51	49	21
	76	62	54	50	22
	75	65	57	53	23
	74	73	64	59	26
	73	79	68	62	27
	72	87	74	67	29
	71	101	86	73	32
	70	105	88	75	32
	69	116	99	82	35
	68	129	109	89	39
	67	143	121	95	41
	66	151	129	100	43
	65	168	145	109	47
	64	186	156	114	49
	63	195	165	117	51
	62	221	181	123	53
	61	237	195	131	57
	60	262	219	142	61
	59	289	241	150	65
	58	320	264	163	71
	57	337	276	166	72
	56	371	302	179	77
	55	387	314	181	78
	54	417	337	185	80
	53	440	356	189	82
	52	488	392	198	86
	51	522	417	200	87
	50	566	452	203	88
	49	593	471	205	89
	48	657	520	211	91
	47	679	537	211	91
	46	753	588	215	93
	45	799	622	216	94
	44	864	674	220	95
	43	901	708	222	96
	42	957	750	223	97
	41	966	756	223	97
	40	1018	800	223	97
	39	1025	805	223	97
	38	1025	805	223	97
	37	1025	805	223	97
	36	1025	805	223	97
	35	1025	805	223	97
	34	1025	805	223	97
	33	1025	805	223	97
	32	1025	805	223	97
	31	1025	805	223	97
	30	1025	805	223	97
	29	1025	805	223	97
	28	1025	805	223	97
	27	1025	805	223	97
	26	1025	805	223	97
	25	1025	805	223	97
	24	1025	805	223	97
	23	1025	805	223	97
	22	1025	805	223	97
	21	1025	805	223	97
	20	1025	805	223	97
	19	1025	805	223	97
	18	1025	805	223	97
	17	1025	805	223	97
	16	1025	805	223	97
	15	1025	805	223	97
	14	1025	805	223	97
	13	1025	805	223	97
	12	1025	805	223	97
	11	1025	805	223	97
	10	1025	805	223	97
	9	1025	805	223	97
	8	1025	805	223	97
	7	1025	805	223	97
	6	1025	805	223	97
	5	1025	805	223	97
	4	1025	805	223	97
	3	1025	805	223	97
	2	1025	805	223	97
	1	1025	805	223	97
	0	1025	805	223	97
