# Supplementary material for: Rapid, accurate, computational discovery of Rho-independent transcription terminators illuminates their relationship to DNA uptake
Source: Genome Biol. 2007 Feb 21;8(2):R22. doi: 10.1186/gb-2007-8-2-r22 (PMC1852404; doi:10.1186/gb-2007-8-2-r22)
Supplement: Additional data file 2 — As described in the text, the entire robust tail-to-tail region is searched; if the region is less than 500 nt, then the 500 nt downstream of the stop codon is searched (stopping if a gene start is encountered). In the case of ties, all terminators with the high score are output. [file gb-2007-8-2-r22-S2.zip › Idiomarina_loihiensis_L2TR.ttperf]

      glyS   3 100  30    6411 ..    6435 - -10.8  -5.49234   ACAGGCAACAAAAAA         GCCGGC-TCAT GAAA ATGAAGCCGGC          TTTTTATTTATTAAA
      sirA   6  66   3   10660 ..   10681 -  -4.4  -4.46072   TTGAATAAAGACAAA           GCCTGACA TCTAAG CATCAGGC            TATTAATGAGATTTC
      trkA  10  71  15   18558 ..   18580 -  -9.9   -2.6857   AGAAGAAGCTACAAG          CTGCCACCCG TGGC CGGGTG-CAG           TTAAAAGAACTGGAC
    IL0026   8  74 187   30283 ..   30293 -  -6.8  -4.32201   TGAAGTAATGGAAAA                 GGCT GCA AGCC                 TTGATGTGCCTTTAA
       aer   6  79  37   35074 ..   35100 - -10.8  -3.08812   GTTTCTGGAAGAAAG         CGAACGCGCCGC TAA ACGACGCGCTCA         TAAAGACGATGCTTC
    IL0037   7  53 366   39232 ..   39245 -  -4.5  -3.36492   CGGTGAAGGTGACAA               CCAAC ACTT GCTGG                TGAACGAAGTGGCAC
       gst   8  91  13   49976 ..   50003 - -12.8  -2.83504   CGGTGATTAAAAGAT        TCAGCAGCCAGA GCCT TCTGGCTGCTTA         TTTTCAGACGTTCTA
    IL0056   4  54 230   58468 ..   58479 -  -5.8  -2.93853   AGACAGCTTAAACCA                GCGA GCAA TCGC                 ACTTTATTCTTACCC
    IL0060   3  48  85   61698 ..   61711 -  -3.9  -3.21912   CGCGCAACTCATTAA               GTTAT TGAT ATAAC                GATTAAACTCAGTTT
    IL0065   3  73 381   67740 ..   67754 -  -3.5  -5.06816   AGCCGCGAACAAAAA               GCCGA TTTGG TCGAC               TGCCTGATTCAACTC
    IL0073   8  73  38   76237 ..   76262 - -10.4  -2.52896   TTAGCTTTTAACTTA         CCGGCCACTC CTCAAT GAGTGGCCGT          TTATAAACTCTTTTG
    IL0080   7 100  31   86789 ..   86817 - -15.4  -2.61695   TGGAGCCTGAAATAG        CCAGCCGATCAG TTAAT CTGATCGGCTGA        AACTCTGAATACCAC
    IL0084   0 NONE
      araC   6  68 386  101305 ..  101317 -  -9.1  -3.00525   TTTTTGCAAATGACA                GAGCC TCT GGCTC                ATACGCCGAAGCCGC
    IL0105   4  74 262  110030 ..  110052 - -10.6  -2.57211   ATTTTGCCCGAGAAC           GCCCGTTTAG TCT CTAAAGGGGC           TCGTTTCGATATTGA
    IL0109   4 100  33  114307 ..  114328 - -11.5  -4.05446   GTGGGCAATTACAAA           GGGCGCTTG ATAT CGAGCGCCC            TTTTTCTTTGAACCG
    IL0112   2  66 286  119359 ..  119370 -  -7.2  -3.53012   GTTTTGCTGGGCAAA                GGCG TTAG CGCC                 CTGCAGGAAGCTGCC
    IL0121   4 100  -2  133633 ..  133652 -  -7.9  -5.32882   TATCACGAGAAAAAA            TAGCGCT GCAGCT AGCGCTA             CAAAATGTGGTTACC
    IL0124   2  53  86  136537 ..  136552 -  -4.6  -3.31322   GTTAACTTTTCAGAA              CGTCGC CAGG GCGATG               TGGCAAGCTGTTACG
      sufE   2 100  28  158089 ..  158129 -   -12  -3.86822   GAAGGGCTGGATAAA GTCGACTCGCGTCTGTTAA CGAC TTATCAGA-GCGTGTCGAC  TAAAGTACAGGAACT
    IL0166   2  63 214  176313 ..  176324 -  -2.2  -4.58395   TTTAGCGCTGAAAAA                CAGC TGGG GCTA                 TGCTCTGCAAGCTGG
    IL0176   3  60 -15  188723 ..  188735 -  -7.7  -2.55544   TCACTAGGGAATTTA                TAGCC CCA GGCTA                ATCACCGGGGCTTCT
      hemN   9 100  79  206815 ..  206842 - -15.6  -3.09288   GAGCTGGTAAGAAAG        TGTGTGGCGCCA AGGA TGGCGCCACCCA         AGCCCCCAGGGATGG
    IL0195   0 NONE
      dinP   6  80   8  223090 ..  223104 -    -5  -5.24129   TGGTTTCAGAAAAAA               TCACTA TTA CAGTGA               AATAAGACTAATCCA
       rep   5  62 191  227310 ..  227331 -  -7.3  -3.21099   TCGTTTGAGCAGCAA           TAACAGGGC GCAG GCCATGTTA            AAGCACATTGTGACC
    IL0211   4  79 310  231294 ..  231312 -  -8.1  -4.24534   CAATCAATAGATAAA             GAGGCTC TTTCT GAGCCCC             TTGAAACGTGACCTG
    IL0217   6  52 315  237662 ..  237676 -  -5.7  -2.63878   GAAGATGCAATCAAT               CAGTC TGTGC GACTG               CGGCCTATATCTATT
      tdcB   1  46 471  241742 ..  241762 -    -4  -2.82407   AACATAACGGCAAAG            CTCAGCCA TTAAG TGGCTAAA            GAGCAAGGCAATTTA
    IL0231   8  86 382  248627 ..  248649 -   -12  -3.15364   AGACTACGAAAACCA           CACACAGCAG AAA CTGCTGGGTG           CAATGAGTCACTTAG
      slmA   3  83  65  254552 ..  254581 - -11.6  -3.02471   CTGTGAGCAGATATA       TGCGGTCCTTTA TGAAGG TAAAGAACCGCA        ACAGGCCGCTATTGA
    IL0243   8 100  25  258374 ..  258389 - -10.4  -5.28826   AAAGCTTACAAAAAA              CCCAGC TTCG GCTGGG               TTTTTTATTGGGTGG
      bioH   4  67 270  260220 ..  260230 -  -8.2  -3.14881   TAAGGCGGGTATCAA                 CCCG AAA CGGG                 CGGCCGGGAAAATCA
      dinF   4  52 201  263899 ..  263914 -    -6  -2.67708   AAACCGATGATATTA              GCGGCG CAGA CGCTGC               TTTTACCGATATTGC
    IL0276   3 100  20  290168 ..  290197 - -11.5  -5.67063   TTTAGGATAAAAAAA       GCCGGGA-GCTTCA AAA TGAAGTATCCCGGC       TTTTTATTCGGAGTC
       tex   2  42 111  295356 ..  295369 -  -2.3  -3.02144   TCAGGTGCTGTAACA               CCTGC CGAA GAAGG                TAGAAAAACGCTTTC
    IL0291   3  63  93  303696 ..  303706 -  -6.8  -3.57144   GTTGGCATGGTGAAA                 TGCC CGA GGCA                 TCGCTGTAGGTTAAT
    fadR_1   3 100 115  316913 ..  316931 - -11.8  -5.15634   CAGTTGAGCAAAAAA             GCTACCAA TAA TTGGTAGC             TTTTTTGTTGTAGTC
    IL0310   3  49 301  318994 ..  319006 -  -3.4  -3.46068   TCTCTAATGGAAATA                CTGT GGTAT ACAG                CCGCTCTCTGCTGCT
    IL0315   7  81  49  323843 ..  323878 -   -12  -2.50947   GGCAATCAATAAACT    GC-ATGCGAGCAACC GGACAGA GGCTGCTCGCATCGC    TCATCAAAAAGGCTG
      udhA   4  88  53  331339 ..  331353 -  -9.2  -4.29656   TATAAAACTGCAAAA               CCGCCC GGA AGGCGG               CTTGTGCGTGCGGAT
    IL0325   4  63 448  333841 ..  333857 -    -3  -4.42386   TGCTTACGTAGAAAA              CAACGA GCCTG TCATTG              GCGTTATTTTCTGGC
    IL0352   4  61 461  366991 ..  367008 -  -4.9  -4.00042   GGTTTCAGGAAACAA             TCCCTTT AGTC AAAGGAA              ATGAGAGACTGGTGG
       add   3  95  36  376544 ..  376571 - -12.8  -3.02263   ACAGTGGCTGGAAGA        GCATGCAGCCAA TTAA TCAGCTGCATGC         TTGTCTAAAATATCT
    IL0389   8  78 -16  409679 ..  409710 -  -9.4  -3.67597   GGCGGTACCGAATAA      GTGAGTTGCCCGGT ATTA ACCGAGCAGTTCAC       GTAAATAAACAAACA
      degS   2  66   1  425103 ..  425116 -  -8.1  -3.28537   ATATTGAACGAGTAA               CGGCT TAGC AGCCG                TTATCTGGGTAATTC
    IL0421   2  74 -20  434354 ..  434377 -  -6.8  -4.36774   AAGTAACAATACAAA          GCACTAAC GCTTAATA GTTAGTGC           TTTAATTACCCGCTC
    IL0443   4  55  37  459074 ..  459085 -  -5.8   -3.1372   GACCTTTGACGAAGA                GCAG GCTA CTGC                 GCCTATCGCTTTTTG
    IL0447   7  73 410  463370 ..  463396 -  -8.7  -3.41913   TGGAGACCCAAAAAT        CGCCTGCTGTCC ATGT GG-CAGTAGGCG         TGATTGAAAATGAAC
    IL0465   6  57 470  485293 ..  485310 -    -4  -3.85864   GCAGCAGTAGAAGAA             GGCGCG TTGCTG CGCGTC              AGACCGAAAGCCATG
    IL0469   3  78 282  493758 ..  493769 -  -7.2  -4.48221   TAGCAATTTATAAAA                CCGC TTCG GCGG                 TTTTTTTGTGTCCGA
    ispA_1   4  59  69  500259 ..  500275 -  -4.3   -4.0098   GCTCAAGCGAAACAA              GTGAGCA ATC TGCCCTC              TCCCAAGCCCTACAG
      ordL   3  49 295  507954 ..  507965 -    -3  -3.54741   GAGGACGCCCGTAAA                TACA TCCC TGTA                 GGGCTTGGGCAGCGC
    IL0501   8  65 445  525928 ..  525941 -  -5.2  -4.10657   CGACAGCCCGCAAAA               CCGG GTTCGA CCGG                AATAAAATTATTTTT
    IL0501   8  65 285  526083 ..  526101 -  -8.8  -2.52464   GCCGGGTTGAATTTA             CTGGCTGA CTT TCAGCCGG             ACATTCTGAAAATTG
    IL0508   6  73 171  533266 ..  533280 -  -8.6  -3.72695   ACCTGGGTCAGCAAA               GACGAT TTC ATCGTC               AGCGGCTACCAGTGT
    IL0513  10 100 113  537736 ..  537788 - -20.2  -2.79133   GAAGCGGTTATCACA CCTGACATAAATGTCAGGCTAC GCAGGGCTT GTAGCCTGACGTTTACGTCAGG GACGATGTTGAACAC
      nhaR   6  53 -24  549016 ..  549035 -  -2.1  -3.93782   TCACGTAACATTAAA            CAAACCG TTGCAG CAGCTTG             GCGACCATGGGGTGT
    IL0530   6  66 261  555586 ..  555601 -  -4.7  -4.40804   CAGGAGCTTAGAAAA              CATGC GAGTTG GCATG               ATGAGGATCTGAAGT
    IL0536   2  68 262  564378 ..  564399 -  -7.3   -3.6793   AAAAAAATAGCAGAA           GCTCGCAGGA ATA TCC-GCGAAC           AGTTTCAAGATGCAG
    IL0580   5  49 215  614839 ..  614850 -  -3.6  -3.24613   TATCAACGAAGTTAA                CGGA ATTT CCCG                 CGTAACCTACGATAT
    IL0585   0 NONE
  IL0587.1   3  69 320  628552 ..  628569 -  -8.3  -3.25223   TATTTAGATGAGCAA             GGGCGGC TGTA GCCGTCC              CGCGACGTAGCCTGG
    IL0599   8  91 -51  644970 ..  645004 - -12.9  -2.75066   AAGAATGCGCTAAAT     CGATGGCCTGCTGTA AATCG TTCAGCAGGTCATCG     GCGTTTTCAATGCCT
    IL0603   2 100  25  650867 ..  650886 - -13.6  -4.03978   AAGCGGCGAGAGAAA            GCGGCCAT TAAA ATGGCCGC             TGACCGAGCTTTTAA
    IL0617   4  84 158  670602 ..  670623 - -11.6  -3.18274   GTTACTGCAATTGAA           CCGGGTCA TTGTGC TGACCCGG            GTACCGGACTTTTTT
  IL0619.1   2  77 -27  676204 ..  676237 - -10.5   -3.1505   ACCATCTTGTACCAA     TCGACTTCAAACACTC AAT GA-TGTTTGAGGTCGA     TATTCTTCCTGGTGC
    soxR_1   1 100 337  688148 ..  688169 - -13.7  -4.87318   GCTAAAATGCAAAAA           GCCCCGCAC TTGC GTGCAGGGC            TTGAGAATGCTTGGT
    IL0635   7  75  18  691802 ..  691825 -  -7.4  -4.40298   ACCCAAACTAATAAA          GAGGCGAAGA GTGC TTTCCGCCTC           CAAGCTTCATCAGAC
    IL0641   3 100 139  694728 ..  694750 - -12.1   -5.3104   TGATTAAAAACAAAA           GAAGAAGCC TAATC GGCTTCTTC           TTTATTTAGCACGAA
    IL0646   6  89  55  703432 ..  703456 - -11.5  -3.54653   AGGTTGATGATACAA          GGGAGAAAAGC AAA GCTTTTCTCTC          CCACGATACTGTTAA
      intB   1  49  48  707576 ..  707587 -    -3  -3.50715   ATAACGGCGACATAA                CAAT GTAT ATTG                 TAATTAGAGATTAGA
      serS   3  73  25  717486 ..  717511 -    -9  -3.54935   TAAAGGCCCGGCAAA         GCAGGCCACAC GAATT GCG-GGCCTGC         CTAAACCGGCTAAAT
      clpA   3 100  26  728234 ..  728255 -  -9.5  -5.55664   TGAGGATTAAAAAAA           CCGGCTTCAT TTA ATGA-GCCGG           TTTTTTCATTTCTGC
    IL0683   7  65 448  737679 ..  737694 -  -5.4  -4.08767   GCCAGCGTCTTAAAA              GAAGAG CCTC CCCTTC               ACAATCTCTGAATCG
    IL0703   2 100  25  760404 ..  760423 - -11.4  -5.43414   AGCAGATACAAAAAA            CCCGGAGC TTAA ACTCCGGG             TTTTCTTTTTAAAAC
    IL0715   5  59 348  771202 ..  771212 -  -2.6  -4.27512   TGGCAGAAGAAACAA                 TTTT CAC AAAA                 ATTATTAACCGTGAT
    IL0740   6 100  30  798867 ..  798896 - -13.6  -3.58505   TTATTAAGAATAATA       GCCGTCTCGTCT CAGCGC AGGCGAGACGGC        TTTATCTTTTCAACT
    IL0756   0 NONE
    IL0759   5  69 328  816482 ..  816498 -  -6.5  -4.10717   CAAAAAGCGAAACAA              CCCGG TGCCGTT CCGGG              TAAAATCGACGACTC
    IL0772   2  75  23  828303 ..  828345 - -10.5  -2.88663   ATTCACGTTCATACA GCGCTGAGCACAGCTCGGCA AAAT CGCCCTGCTGTGC-CAGCGG CTGAAATATGTCCGC
    IL0793   4  47 151  850081 ..  850092 -  -2.2  -3.53012   TTGGCCGCGCGCAAA                CACC AGAG GATG                 TCGCAAGTTTTGTAT
    IL0793   4  47 -28  850257 ..  850271 -  -4.9  -2.53263   CTTATTTGCAATGCA               CCAGC TTACT GCCGG               GATGAAACAGCTTCC
    IL0797   7  57 315  854853 ..  854863 -  -4.6   -3.6135   AAAGACATTGGTAAA                 GCAC TGG GCGC                 AGAAGTACAGGGATT
    IL0800   2  66 110  858134 ..  858145 -  -2.2  -4.84529   TTATAAAGGTAAAAA                CTCC TAAC GGAA                 AACAGCAAACCAGAA
      lysU   7 100  23  877100 ..  877117 - -12.7  -4.77173   TTTTGATAAAAGAAA             CCCGGCT AATA AGCCGGG              TTTTTTTGTTTCAGA
    IL0849   4  49  10  907002 ..  907020 -  -4.4  -3.16055   CAAAGTGGGTATCAA             TGCCCTGC TAC GCAGCGCG             GAATAACTTTTACTT
    IL0849   4  49 -75  907055 ..  907105 -  -5.4  -2.72043   AATGGCTGGTGAAAC TCATCCGG-CAGTGGTATTTCCA AATTGA TGGACTCGCCACTGACCGGATGT TTAAAGCTAAGTCCA
    IL0853   9  80 124  909387 ..  909401 - -11.4  -2.64155   GGTCTTTTAAAGGCA               GCCAGC CGG GCTGGC               GTAGTACTTTTAAAA
    IL0862   5 100 -19  919724 ..  919744 - -13.3  -3.74693   GGCTATGCCATTAAA            GCTAGCTGC GGG GCAGCCAGC            GCAAGTGTACGGTAA
    IL0884   7  83  24  944497 ..  944538 - -10.9  -3.53012   TGCTTTTCTTTTAAA CCCGAAGCCGACTCCATCTG TTA CAG-TGAAGTCAGCTGCGTG GGCCGCGCTATTCAA
       gpt   3 100  34  947924 ..  947951 - -14.3   -5.1356   CGTTATTAATAAAAA        TGGCCTGATAG TTTTCG CTATCAGGCCA         TTTTTTTTGCCTTAA
    IL0933   7  58 -31  985967 ..  985981 -  -7.1  -2.63252   ACTCTTCAACAATAT               CGCCA TGCAT TGGCG               CCAGCACGCCCAATA
    IL0939   7  67   7  993119 ..  993148 -  -3.5   -4.7416   GTAAAAGTGGAAAAA       CAGAAAGGCCACC TTAA GGTGGTTTTTTTG        TGCCTGTTATTCGCC
    IL0962   4  55  53 1014929 .. 1014944 -  -6.2  -2.78596   GAGTGCTCTATCACA              TTGCTT ATTT AAGCAA               CTATGACAAACTTCG
    IL0993   4  79  97 1055326 .. 1055351 -  -6.9  -4.65838   TACAGACGTTAAAAA         GCCTCAAATGC GAAT ACATTCAAGGC          TTCTATTTTGCAAAA
    IL1001   8 100  20 1066041 .. 1066066 - -10.5   -5.7827   AATAGAAATAAAAAA         GGCTCAGAC TTGTCACG GTCTGAGCC          TTTTTTGCGATATCA
    IL1026  11 100 -11 1098414 .. 1098432 - -14.6  -2.92386   TTAAATGAAAGATCA             GAGCCGCT TAA AGCGGCTC             TGGAAAATCGTCTAA
      lpxH   5  61 225 1106780 .. 1106795 -  -6.1  -3.55444   TCCTTATCGTTTAAA              CACCG ACTCAA CGGTG               CCTGACTTTACCGGT
      miaE   7 100  22 1111330 .. 1111359 - -14.4  -5.77677   GAAAACAATAAAAAA       TGCCCGATTCTG GTTAAA CAGAACCGGGCA        TTTTTTTATTTAGCA
      nifS   3  57  54 1119958 .. 1119972 -  -5.6  -3.34398   GCTGGTTGGTAAAGA               CGGCTA CGT TGGCCG               TTTGCAATGGCAGGC
    IL1068   5 100 148 1147495 .. 1147509 -  -8.5  -5.76633   GCAGACACAAAAAAA               CCGCC TCAAG GGCGG               TTTCTTTTGTATCTG
      galU   8  78   6 1178851 .. 1178890 -  -7.2  -4.56597   GGCCTTGTGCAAAAA  CTTTGTCGGAACTGATAC TTAA GTACCAGTCCCGTTAAAA   GGCCTTTATTTCAGA
    IL1109   6  68 342 1190503 .. 1190552 -  -2.1  -5.08011   AAAAGCTTGAAAAAA GGCTTGCCG-AGCTGGAGGTTAAC AGC GTTAAACTTCGGGTTCAGCAAGGC AAAATTCCGGACAAT
      lytB   6  58 156 1204643 .. 1204653 -  -3.2  -4.16842   GTGAGGCTCAACAAA                 CCTG GCA CAGA                 GGAAATAATCCTGAA
    IL1155   8  71  40 1233505 .. 1233521 - -10.1  -2.71744   CAGCAGGATAGAGCA              GCCGCCT CCT AAGCGGC              AGGTCGCAGGTTCGA
    IL1169   4  79   6 1247321 .. 1247349 - -10.9  -2.93585   TTACATTGGAAAGTA        TTGGGCCTGACAC AAA GCGTCAGGCCCTT        TCTATTTATGGAGCC
    IL1210   8  57 108 1299041 .. 1299073 -  -5.5  -3.42395   GTCACTACTGAAAGA      CTATGAGAACACCGA AGT TCCGCGCCCTCAAAG      CTGGGGCGGCTACTG
    IL1216   7 100  29 1307701 .. 1307732 -   -11  -5.43974   AAAATCAAATAAAAA      GCGCGGCTACTTAT TCCT ATAAATAACCGCAC       TTAATCTTAAGCGAA
    IL1258   6  65 425 1347161 .. 1347176 -  -3.2   -4.7153   AAAGAAGCGGAAAAA              GTTTGG CTGG CCAGAC               AAAAAGAAACCACAC
      pykA   7 100  32 1352839 .. 1352858 -   -10  -4.59984   AAAAGTGATAGAAAA            GGCCGATG AATA CATCGACC             TTCTTGATTCTTTAA
      fabA   6  84  22 1383680 .. 1383702 -  -9.9  -3.85114   AAAGGTTAGACGAAA          CGCCGATAGC GAAA GC-ATCGGCG           TTTTTTTAATTCAAA
       bax   2 100  36 1404589 .. 1404608 -  -9.3  -5.06505   AACCAGATACAAAAA            GAGGCTC TGAATT GAGCCTC             TCTTATGTTTATGCC
    IL1315  10 100 -10 1412501 .. 1412518 - -11.3  -5.28942   CACTGCAAATAAAAA             GCCTGAG TTAA CTCAGGC              TTTGTAAGATTATCT
      prpD   1 100  18 1433947 .. 1433970 -   -14  -3.56366   AATAACCGTTGCAAA          GGCTCTTCAA TAAG TTGAAGAGCC           TTTTTTCTATAAGCC
      hrpA   4  61 449 1468054 .. 1468067 -  -3.1   -4.4009   GCTTATGTCAGAAAA               GGC-GA CAT TCTGCC               CTGCTGTTGTGTCCC
    IL1372   2 100  33 1476902 .. 1476928 - -12.3  -4.64766   GCTATAGCTGAAAAA         GGCGCCGACTT AATAA AAGCCGACGCC         TTAATTCACTAACTC
      himA   1 100 -14 1495941 .. 1495965 - -15.8  -5.65927   GACTCAAATAAAAAA          GAACCCGAGG TTAAT CCTCGGGTTC          TGCGTTTTCGACTCG
      ribC   4  68 151 1504005 .. 1504021 -  -7.9  -3.53091   AGTGTGCCGGTGAAA              TGCCCGC ACT GTGGGCA              CAATACCTTTTTAGA
    IL1414   2 100  16 1517905 .. 1517943 - -19.1  -4.78752   ATGACAATGTAAAAA   GCGGTGATACTCTCTTC GTTCT GAAGAGAATACCACCGC   TCACACGCTTAACTA
    IL1423   5  47  42 1532631 .. 1532648 -  -4.8  -2.54896   CTTTGACTTAACGGA             GCCGGT TGAAAC ACCAGC              TACTCCATGGGGATA
    IL1432   6  58 354 1543218 .. 1543231 -  -3.1  -4.19577   GAAGCCCTAAAACAA               GCACT AATC AATGC                TAATCAGCTACAGGA
    IL1444  12  78   9 1558343 .. 1558359 -  -8.7  -3.85165   GAGCGTAAAGTGAAA              CGTTGGG TTG CCCAACA              ACTATAAGCTAGAGT
    IL1444  12  78 -38 1558378 .. 1558406 -  -8.9  -3.86684   ATAAGCTAGAGTAAA        TGATCAACCGGCA ACC TGGCGGTTAACCA        AACCGCCAACCGTCG
      purC   4  67  21 1570088 .. 1570134 -  -8.9  -2.79492   CCGCTAAGTTTAAAT GGCCTGGTACGAAATCATCT AAAACCGA AGATGACTCCG-ACCAGGAC CCTAAAAACAAAAAT
    IL1468   5  61 -42 1578043 .. 1578071 -  -6.9  -3.35327   ACTAAATTTCGAGAA       CCTGCTTAACAA AAGGAA TTGTTAAGC-GG        CGTTGGTAAGTAATA
      glnS   4  71 100 1586602 .. 1586621 -  -4.2  -4.81249   GGTTAAAGTGAAAAA            CGGCTATT CGCT AACTGCCG             AAGGAGCTGTTGAGA
    IL1498   2  63 288 1604795 .. 1604807 -  -3.4  -4.52589   GCTCGCTAGACAAAA                TCAG TGATT CTGA                CCAACTCAAACGCCT
      kdsB   4  91 -16 1620215 .. 1620244 -  -8.6  -4.68994   ATGAGTATTCAAAAA       TGTC-GGCGATGG ATTAA CCATCGCCTGCCA       GTTTTCGTGCCCGCT
    IL1524   1  42 143 1637321 .. 1637333 -  -3.4  -2.57344   TATTTTGCTGACAAT                GGTT TTTAT AACC                CTTCAGGCGCAAAAG
      acnA   7 100  78 1647441 .. 1647471 - -16.1  -5.06414   CTCGTTCAATAAAAA       GGCGGCCGCAACG TTATC CGATGCGACCGCC       TTCTAAACCGACAGC
    IL1553   4  71 117 1669782 .. 1669796 -  -2.1  -5.17576   GAGCAACTTAAAAAA               CTGCT GCTTG AGCAA               AAGTTAGTGGCCAGT
      ompA   5  65  53 1678068 .. 1678078 -  -6.8  -3.61398   TTTGCCGGCCAATAA                 CCAG CTG CTGG                 AATTTCAACGTTAGC
    fepA_1   5  58  89 1704908 .. 1704929 -  -3.1  -4.10188   TACACGCACAAATAA           TAACT-CTGC CCG ACAGTAGTTA           AAACTCTGAAGGCCG
    IL1622   8 100 170 1737437 .. 1737455 - -13.2  -5.37593   GTTCAAATCAAAAAA             TAGGGGCT ATA AGCCCCTA             TAGCTCGAGTTCAGC
    IL1629   4  85  32 1741999 .. 1742013 -  -7.2  -4.79223   GTAGAGTATGAAAAA               CGTTTT GAA AAAACG               GCTACTGAGTGTCTA
      merR   5  58 467 1758278 .. 1758290 -  -3.3  -4.19817   CGTAGCGATTTAAAA                CAGCG CAT CGATG                ACGTCCTTGCGCCCT
    qseC_2   4  68 -42 1761895 .. 1761921 -  -9.6  -2.57489   TATGAATTTAACTTA         GCTTCCAAAA CTGTGCT TTTTGGAAGC         TCTATTTGTACTGCA
      intA   1  45 179 1769255 .. 1769266 -  -4.4  -2.56656   CAGTAAAACACACAC                CAAC CGGA GTTG                 TGCATCAAGGAAGTA
  IL1662.1   2  54  -9 1779842 .. 1779856 -  -5.7  -3.05384   TGCTCTTTTACTGAA               TGCTG TTAAG CAGCA               GTCATCCGGTAATCT
       bcr   1  44 -58 1786028 .. 1786086 -  -3.8  -2.72455   TTATAACTAAAAAGC TTATTCTGGCCGGCGCATTACGCGGTA TGCAAT TACCGCG-AGTAAGCCGGCCACACCTA TGACCCAGGCCATGG
    IL1677   3  51 343 1795221 .. 1795233 -  -4.7  -3.07895   TGGATCCTGAATACA                CGCCG TAA CGCCG                ACTCTGTTGTTAGCT
    IL1677   3  51 153 1795410 .. 1795423 -  -2.3  -3.76174   AAAGCCATGAAAACA               GCCAC CAAT ACGGC                ACTTATCAGCAACTT
       lig   6  73  11 1827035 .. 1827062 - -10.6   -2.5547   ATTGTCGATATCAAT        GGCTCAGGCCTT CTGA AAGACCTGAGCG         TTAAAGGACGTTAGT
      cysB   6  77  52 1840897 .. 1840909 -  -6.2  -4.73432   CCAAATACAAAGAAA                CCGC TCGCG GCGG                TTTGGCAGTCAATAT
      rsbU   2  44 244 1843592 .. 1843621 -  -2.8  -3.13743   AAATGGTATATTCAA       CAGACTCGGGAC GTATTG ATCCGGAACCTG        AACCGGAGGAAGTTC
      rsbU   2  44 156 1843696 .. 1843709 -  -3.1   -2.9587   CGAAAGGGCAAAGGA               GTAAC CATT GTCAC                TGGGCTGGATAAACC
    IL1730   2  49 318 1860171 .. 1860181 -    -4  -3.07344   TTACTCTGGAAGATA                 TTCT GGA AGAA                 ATTGTTGGTGACTTC
    IL1730   2  49  62 1860427 .. 1860437 -  -5.4  -2.72263   AGAGCTTGTTGAAAT                 TGGT GAC ACCA                 TGATAAAACAAATTA
      oadB   5  47  37 1865779 .. 1865791 -  -3.3  -3.29263   ATATTGCGGTTATAA                GCGCT GTC ATCGC                CGCTTTTTACACGGC
    IL1742   5  57 446 1875358 .. 1875374 -  -5.7  -3.38584   AGACGATTTAACTAA              CGCGCCG AAT CGACGTG              CCATTGTCCGTATAT
    IL1762   6 100 -13 1896262 .. 1896282 - -14.1  -4.49389   AGGTTACAAGCAAAA            GGGAAAGCT ACA AGCTTTCCC            CTTCGTTTAAAATCA
    IL1776   7  76 351 1910309 .. 1910327 - -10.2  -2.93252   ACTGGCTAACAAGCA             CGCCCGGA TAA TCTGGGCG             ATGTTAAAGAATAAA
    IL1784   6  67 -19 1918106 .. 1918138 -  -8.5  -3.10012   AATGGTATTACTTAA     CCGGCCAGACAACT TAAGAC AGCTG-CTGACCGG      TTTTATCTAAAAATA
      motY   7 100 -17 1935790 .. 1935823 -  -8.2  -5.64421   AGTTTAAAGAAAAAA     CCAGCGATTGAGCT TATTAC AGCTCAATCGACGA      CGGTTTTGTCAGTTG
    IL1842   4  86 -10 1973685 .. 1973704 - -12.1  -3.10164   GGAGGTATTAGCGAA            GCGCCGC GGTTAA GCGGCGC             TGTTTAACTGCTCAC
    IL1863   6  80 203 1992152 .. 1992164 -  -6.2  -4.84642   TTGAAAGGAAGAAAA                CGCC CTGAC GGCG                ATTAATAAAGATTGG
     ribAB   6  91  35 1997663 .. 1997702 - -12.9  -2.62192   GGTTATTTAATTAAC  GCTGGTAAGACGGCG-GG TGTTG CCACACCGACTCACCAGC  AACTACTCAATGAGT
      rplQ   7 100  22 2030392 .. 2030412 -   -14   -5.4251   TTTAGACACAAAAAA            GCCGGCTG TACTT CAGCCGGC            TTTTTAACTTTCCGA
    IL1913   7 100  26 2044993 .. 2045018 - -16.3   -5.4505   TTGCCTAATAAAAAA         GACATGGAACC ATAA GGTTCCATGTC          TTTCGCAGTAAAAAC
      dnaB   4  59 -16 2060005 .. 2060028 -  -5.3   -3.7278   CGATAAAATCAAATA          GCGACGA CTAATAACGC TCGTCGC           TGGCATGGCGGGCAT
    IL1946   4  68  97 2070637 .. 2070649 -  -3.3  -4.87389   GATTTTAAAAACAAA                CGTGC CTG GCATG                ATTACGCTGCCGGCA
    IL1951   9 100  68 2077904 .. 2077925 - -10.1   -5.7946   TGCTGAACAAAAAAA           GCCCGGATC ATTA GATTCGGGC            TTTTTTCTAAAGTTA
      glnE   2  61 127 2086897 .. 2086911 -  -4.2  -4.07687   ACCGCCGCTTGAAAA               TTTCCC CAC GGGAGA               CAAAAAGGCAGATGC
    IL1978   3  78  10 2109406 .. 2109428 -  -9.3  -3.69332   GAACAACAGTTTAAA           TTTAACCAG GAGTT CTGGTTAAA           TGATTAGCTTTAAAC
    IL1981   1  42 412 2112622 .. 2112637 -  -3.2  -2.52635   ATTCTCAGTACGAAG              TGAGCG CTTA CGCTAA               ACCCGGCCATCAAAG
      kdtA   5 100  19 2118976 .. 2119002 -   -18   -4.7373   TTAGCGCATTAAAAA         GCCCCGGTCACT TCA AGTGGCCGGGGC         TTTTTTATGGCTTAA
      deaD   8 100  16 2123960 .. 2123993 - -16.9   -2.8547   AGTGGGGATATGACA     TCGACCAGATGATCA TTGT TGATCATCCGGCCGA      GTTAAGAGACGCTAA
      motX   1  42 175 2139113 .. 2139127 -  -2.8  -2.78384   TGGTGTTTGAGGACA               TGATGC ATT ACACCA               TGGTGAAAACGTCTT
    IL2015   3 100  22 2158950 .. 2158968 - -10.3  -5.28778   AGCACCCACAAAAAA             GGCCACT GTTGA AGTGGCC             TTTTGTCAGAACAAC
      engA   7 100  15 2172530 .. 2172548 - -10.3  -5.08878   AATAGATAAAGAAAA             GCCTGCT CAATT AGCAGGC             TTTCTCGTTTAAAAC
    IL2063   4  55 306 2200196 .. 2200206 -  -4.6  -3.54424   GGCGATTTGCCGAAA                 CGCC TCT GGCA                 AGCAGACCCCGGCCA
    IL2083   6  64 -27 2215108 .. 2215140 -  -8.4  -2.77501   AGATAACGCCTAAAC      GCCTCTCAGGCAAA GTCTT TCAGCCTGAGATGC      CCCTCTATTGAATCG
  gcvP_1_2   9 100  44 2225337 .. 2225353 - -13.7  -5.84381   CTAGTAATAAAAAAA              GCCCGCT AAA AGCGGGC              TCCAGAATCATGTCA
      phoU  10  76   8 2240141 .. 2240163 - -11.2  -2.57581   GCAACTGAAAGACAT           TCCGGGCACA ATT CGTGCCCGGC           GCTTATTCTAGTCTT
    IL2122   5  80  27 2258980 .. 2259023 -  -2.5   -5.4505   GTCCGGAAGAAAAAA TCGACGC-CGACTT-TGCACT GGTT AGTGCCGAAGTCGGGCTTCTA TTTGACGATTTAAAG
    IL2132   6 100 -12 2270885 .. 2270906 - -14.5  -4.55383   AACGGATAAAAAGAA           GAAGTCGCG TTAA CGCGACTTC            TTGCTTAGTAAATGG
      pgpA   2  59 387 2277282 .. 2277294 -  -4.8  -3.77484   TAGGAAAAGCTCAAA                CCCT TACTG AGGG                GCAGAATATTGCTTT
    IL2153   5  62  44 2291929 .. 2291945 -  -7.3  -3.17212   CTATTACGGGAGCAA              GCATTAG AGG CCAATGC              TTACTTTATTCCCAA
    IL2158   6  75  34 2299245 .. 2299259 -  -3.4  -5.10461   TCTATTCAACAAAAA               GCCGGG CTA CTCAGC               GAATTTTTAACGAAA
      glpQ   3  63  90 2303481 .. 2303496 -  -3.9  -4.27316   CGCTGGAAGTGAAAA              GCGAC AACAAG GCCGC               TATTCACTGGTATCA
    IL2167   1  46 460 2308120 .. 2308130 -  -3.2  -3.15544   CGCGAGCTGGACGAA                 CAGT TTG ACCG                 CGTTATCAGCTTAGG
      chaC   1  57 158 2313512 .. 2313535 -  -5.1  -3.43071   CTTGATACTAACGAA          CGCTCGCGC AATTTG GTGCGTGCG           GTTATTCGCATGACC
    IL2177   7 100  22 2323084 .. 2323105 -  -9.5  -5.79595   TCGTAAAATAAAAAA           GGGAACCATG ACA CA-GGTTCCC           TTTTCTCGTTTTAGC
    IL2180   2 100  35 2327768 .. 2327794 - -18.1  -5.64421   ACCTGAAACAAAAAA         GCCTCAGCCGA TGTAT TCGGCTGAGGC         TTTTCATTACCATCT
    IL2193   2  68 454 2342163 .. 2342184 -  -7.4  -3.61398   CTGCCGCTTCAAGAA           TCGAAGAT TTCGAC ATCTTCGA            TGTACAGCGAGCCTA
    IL2222   7 100  64 2374084 .. 2374112 - -15.9  -3.12351   TGCTGGTAGACGTAA        CTGGCCCCGCGGC AAT GCCGATGGGCCAG        GTTGGTGAAGAGACT
      djlA   6  61 392 2379490 .. 2379505 -    -6  -3.72576   TGCTGCTGGACGAAA              CCCTGG ATCG CCCGGG               CTTTTCGGTATGGGT
      tyrS   8 100  43 2391225 .. 2391243 -  -6.7  -5.72622   TGCAGAAACAAAAAA            GGCGCTCT TTAA AG-GCGCC             TTTTTATATTTCACG
    IL2239  10  80  66 2395058 .. 2395069 -  -3.6  -5.31275   TTCGAGCATAAAAAA                CCGG GCAA CCAG                 CCTGAAGTTACAGGA
      mrcB   3  65  69 2402237 .. 2402260 -  -6.8  -3.70773   GCGCACAGCGAAGAA          GACATTCAAA ACAC TCTGAATGCC           GCTGAAAAAGCCTTT
      gadB   5  63   2 2414157 .. 2414192 -  -6.2  -3.65542   TTTATGGGCAAAACA    CGCTTAATTGATAACT TACG AGTTACCAACGCAGCG     GCTAAATAAGCATAC
    IL2267  11  55  45 2424373 .. 2424393 -  -4.7  -3.43944   ACCATTAAGGTAGAA            CGCAAAG AAGGTGA CCTTGCG            GTTGTAGGCTATCAG
    IL2279   6  76  81 2442860 .. 2442886 - -10.2  -2.94825   CTACCTTAATGAAAT         TGCTGCCAACTT TGA AAAATGGCAGCA         GGACAAAGAAAACGA
    IL2294   4  53  22 2458134 .. 2458170 -  -2.1  -4.05677   AAAGAAGCGAAACAA    TCTGACGGCAGCCGTTG CTA CATGTGCCACCGCCAAA    AACCCAGACGTTTAC
       orn   5  55 399 2465077 .. 2465097 -  -6.1  -2.90194   ATCGCCTTAATGATA            GCCCTGTAC ATG GCACAAGAC            AGCTTCGGTACCGCC
    IL2304   3  74  31 2468716 .. 2468748 - -10.6  -2.71119   AGTTATGCACACAAC      GTCGTTGCCGGC CTGACCACT GCCGGCAACGAA      CCTATTCTGCACTAT
      comJ   3  66  90 2478576 .. 2478587 -  -5.8  -4.07568   TGCCCGGTGGGAAAA                TGGC CTTA GCCA                 TGGAGCTTATTCTGA
      prlC   5  58 -10 2491491 .. 2491521 -  -6.9  -3.05963   ATTGTGATTTCAATA      TCGC-ACCTGATGC AATA GCATCAGGCAGCTA       TGCCGCTATGACGTA
    IL2330   3  95  24 2497489 .. 2497512 - -12.4  -3.28261   AGAAGGGTACAGGAA          GCCCCGCAAA TTCT CTCGCGGGGC           TTATTGTCAACAGTA
    IL2335   4  48 275 2500696 .. 2500710 -  -2.7  -3.45634   AGCTTAATGAAGCAA               GCGCG CAAGT CGCCC               GAAAAAGACATGTCT
    IL2344  11  57  34 2515220 .. 2515239 -  -6.4  -3.11073   GAGTCCAGTGAAAAT            TTGGCGGA GCTA TCTGCCAA             CCTGCAACAGGAGCT
    IL2354  10  69  -2 2524426 .. 2524445 -  -6.4  -4.08767   GTTATTCGCGGAAAA            TAACCTGG TAAA CCTGGTTA             GCCAGACGTGTCGCC
      hemB   2  77  15 2536010 .. 2536045 - -11.1  -2.79796   TTTGAGGTGACTACA    GGCGCGTTACGCGAG GGGCTA CTCGCGCAACTTGCC     AATGAAATAACAGCT
    IL2387   6  66  49 2558285 .. 2558307 -  -7.8  -3.25942   AGCTTTGGAGAGCAA           TTACCCATAA ATT CCATGGGTAA           GGCGCAAGACTGGAG
    IL2390   8  93   7 2562695 .. 2562730 - -13.4  -2.85078   CACAGCTCACTAAAG    CTGGAAGGGTCAGTTCG TTT CGA-CTAACCCTTCCGG    GGTGCCTTACTGGTG
    IL2399   3  52  15 2573161 .. 2573185 -  -5.7  -2.66272   GCTCACCGAAATTGA         TGGCCGG-GC TGACGT ACTCCGGCCA          ATCTTAAAAGCGAAT
    IL2406   1  43 472 2581253 .. 2581264 -  -2.2  -3.09834   CACGGCACCATTGAA                CACC TTAT GGTA                 ATGCCGGTCAGCCCT
    IL2412   1  71 309 2585550 .. 2585565 -  -4.6  -4.63486   AGTCCCTGAATAAAA              CCGACA TAAA CGCCGG               GGGTAAAAATGGCAA
    IL2415   9 100  19 2587804 .. 2587836 - -19.3  -3.02881   TAGCCAATGAAAGCA      GCGCATCACCGCA GAGTTAG TGCGGTGATGCGC      TGTATTTAGGGAAAA
    IL2421   7  58  82 2593318 .. 2593343 -  -6.9  -3.05596   TATCGTTTGAGGGAA         CGCACCATC GCGGTATT GATGATGCG          TTGAATATTGCCCCG
    IL2424   1  45  99 2596371 .. 2596381 -  -2.4  -3.40102   ACCCAAAATCAAAAC                 GCTG GAG CTGC                 TATTTAGGCGCCATT
  IL2426.1   4  72 383 2598510 .. 2598538 -  -9.7  -2.73542   TGTAAGCTTGAATGA        TGTCATCAACTTT TTG AAAGATGACGACA        CTTTTAACGAATATC
    hutH_2  11  77  37 2621010 .. 2621037 - -10.6  -3.15078   GATACTGGATGAAGA        GCAGCCGGTA GCAGAATT TACCGGCCGC         TTTGTGGTTCTGGCA
  IL2463.1   5  54  -9 2638887 .. 2638901 -  -5.7  -3.05384   TGCTCTTTTACTGAA               TGCTG TTAAG CAGCA               GTCATCCGGTAATCT
    IL2480   1  51 381 2656124 .. 2656167 -  -4.4  -3.38281   GCAGCTAAAACCCAA CGGCACCGAAGGCTACCGCA CCGC CGAAGTCACCTTGGGTGGCG TTAACGTCGACGAAG
    IL2487   5  80  13 2663420 .. 2663447 - -11.4  -2.64616   TGTTTATCGATATTA        TTCGCTCACTAA ATGA TTAGTGGGCGAA         TAGACCAGCGAGTCA
    fepA_2   5  68 201 2668557 .. 2668581 -  -9.3  -2.52516   TGGGTGACTATGAAT          TCACCACCGCC TAT AACGATGGTGA          CTTCGAGTACATTCT
    IL2504  12  63 415 2680733 .. 2680759 -  -5.3  -3.93166   TGCGCAAAAAACCAA        TGAAG-ACTTCT ACAA AGAAGTTCCTCA         GGACGCTAAAGAATT
    IL2515   2  46 -38 2695296 .. 2695311 -  -3.2  -3.11634   TGGTATAGTACTGAA              CGCCTA TCTC TATGCG               GTCACGGCCATTCTT
      gufA   9  59 393 2696338 .. 2696354 -  -4.4  -4.01045   ATATTATGAAAAATA              GGCCAA CATAT TTAGCC              CCTATTTTTGATGAG
    IL2522   1  59  77 2699482 .. 2699515 -  -5.9   -3.5393   AGCACGCCGTCGAAA     TCTGGGACGTACGCC ACCG GGCATACGAACAAGA      AGCTGAAAACGTAAA
    IL2529   4  52 276 2704754 .. 2704766 -  -5.5  -3.02627   ACAGAAATACGAAAG                GCCCT ATG AGGAC                ATTGGTATCTAGTTA
    IL2536   7 100  29 2718801 .. 2718830 - -14.4  -2.83299   GCATGATATCTAAAG       CAGACTCAGCGC TGTATC GCGCTAAGTCTG        ATGGTAGAAACCGGG
    IL2540   2  47 208 2722845 .. 2722869 -    -5  -2.55544   GTACGAGTTAACCCA          GAAACACCGC AAGTA GCCATGTTTC          ATCTTCATTTTGCTT
      osmC   3  57  -1 2734372 .. 2734383 -  -4.4  -3.77832   TCGTAAAGCGAAGAA                GAAG TTAG CTTC                 AGCTGAGGCTGGCAT
      yceI   5  66 377 2745357 .. 2745395 -    -6  -4.00042   CTTCCCAGTAAACAA  CGCAGCGACGCAAC-CA TCAGGT TGAGTTATGCCGCCGCG   TTAAAACATTTAGGT
      dsbA   7 100  31 2762580 .. 2762605 - -14.1  -3.03309   CTTGAATAACAACCA         CGCCTTCTCTG AAAA CAAAGAAGGCG          CTTATTGTGACTATA
    IL2581   5  73  12 2774147 .. 2774172 -  -9.7  -3.05596   TAGGCCGGCAGGCAA         GCGTCGGCA TTAGCTGG CGCCGACGC          TTTTAAGCCAATTAC
    IL2586   4  68  11 2780028 .. 2780071 -  -4.5  -4.44915   GAACTATTCACAAAA TGAC-CGACTGCTGAACGAGG AAAT CCCCGAAC-GCAGCCGCGCCA TTAAAGATATTTAAG
    IL2591   2  63 250 2784997 .. 2785008 -  -5.8  -3.85698   TTTTCTGGGGACAAA                CTCG TTAG CGAG                 TGTTCTGGAAACGCC
    IL2597   2  52 393 2793888 .. 2793904 -  -5.1  -2.99273   GGGAGCATCAGAAAG              CAGGAGA CAT TCTTCTG              GTTATTTCTGCCAGC
    IL2604   2  69 326 2800968 .. 2800978 -  -8.2  -3.35798   ATCCTTTATTCATAA                 CCCC ATG GGGG                 AGCATTTAAAAAAAT
    IL2634   1  42 101 2833821 .. 2833831 +  -3.2  -2.61727   ACGCGATGGTAGAAA                 CGTG CTT TACG                 TCGATTGTACTGGCT
    IL2614   7 100  19 2815838 .. 2815862 + -13.6  -4.56736   GTTGTAAGAAATAGA          GCCGCGATGT TCACC GCATCGCGGC          TTTTACTTGTTACCT
    IL2603   7  89   9 2800070 .. 2800104 + -12.3  -2.90234   TAATTAAAGCAAAAA     CTCCGAAACAGAGTT CCAAA GGCTTTGTTTCGGAG     TGATGTATTTTTAAT
    IL2590   3  61  93 2785360 .. 2785396 +  -5.2  -3.86437   CTTGTCACCTAAAGA   CGAACCGCCGCCATGGT CATG ATGATGGTGGTG-TTCG    TGTTCTTTTTGCTTC
      ilvB   2  49 217 2780302 .. 2780315 +  -2.3  -3.63895   AGTATGTCATTAATA               CGCTG CTGT TGGCG                TTTAACATACTTAAC
    IL2580   8  83 -31 2774147 .. 2774172 +    -9  -4.09739   TAGGCCGGCAGGCAA         GCGTCGGC ATTAGCTGGC GCCGACGC          TTTTAAGCCAATTAC
    IL2570   6  76  56 2762690 .. 2762714 +   -10   -3.3217   TTCCTGGAAGTTGTC          GCTGTCACGG AACCC CTGTGGCAGC          ATTTTGTACTTACCG
    IL2565   4  53 196 2755434 .. 2755444 +  -2.4  -3.92324   CCAGACCACCACATT                 GCTG TTT CCGC                 TTTCATCTTCCAAAG
      hemY   4  66 339 2746091 .. 2746105 +  -7.8   -3.2614   CCACGTAAGTGTTTG               TCACGC TCA GCGTGG               TTAGTATCAACGCTG
      rarD   8  73  53 2734458 .. 2734501 +  -8.2  -3.66654   TCTTTCGCTTTTTCA GCCAGT-TTCTGGAATTTGTC TTC GTCAATATCCGGAATACTGGC TTTCACCTTCAGATG
      ibpA   2 100  19 2728010 .. 2728028 + -13.1  -3.98658   TAAGCACTGGATGAG             GGGCGGC AATTA GCCGCCC             TGTTTTTCCTGACGT
    IL2541   5  95 -37 2725407 .. 2725423 +  -9.4  -4.56597   ACGCCAAATTGTGGC              GCCACC AGTCC GGTGGC              TTTTTAGCGGAAGAA
    IL2535   6  59  17 2718879 .. 2718889 +  -5.4  -3.57406   TCCAGCTGGACAACT                 GCTT TTG AAGC                 TCTTTATCATCAACC
       dcm   2  57 297 2705361 .. 2705371 +  -5.4  -3.53012   TTTTCCGAGGTTAGA                 GAGT TAA ACTC                 TTTCCACGAGCCCGC
    IL2523   3  66   1 2700941 .. 2700954 +  -2.3  -4.88388   TTGCGGCAAGTCTAA               TACCG ATTA CGGAA                TTTTTCTGCCATTAT
      vapC   3  50 102 2696834 .. 2696844 +  -5.4  -2.80113   ACGTCGCATTTTTGC                 TTGC GGG GCAA                 TATCCTGAAATACTA
    IL2505   1  44 327 2684403 .. 2684415 +  -3.3  -2.98823   ACACAAAGAAGCAGC                CAGCA TGT TGCCG                TCTCTGTAGGCAGCA
    IL2496   3  61   1 2675458 .. 2675482 +  -5.7   -3.6692   GGGCGCTGGTGGTAA          CCGACAGCT TCAGAAC AACTGTCGG          TGTTTTAAGCTGCGA
    IL2491   3  46 174 2671936 .. 2671955 +  -2.8  -3.30701   CGTCGGTTAGCGCTC            CCGGACGCA CAA TG-GTCCAG            TTAAGTTTGGTGCGC
    IL2481   1  42 122 2657806 .. 2657830 +  -2.2  -2.92157   GATTATCAAATGCTG          CTTGAAGA CCCGTTTCC TCTTCAGG          TATGTCACCTTCATG
    IL2463   7  76 359 2638934 .. 2638952 + -10.2  -2.93252   TTTATTCTTTAACAT             CGCCCAGA TTA TCCGGGCG             TGCTTGTTAGCCAGT
    IL2456   4  79   1 2630066 .. 2630084 +  -3.1  -5.41143   GCAACGGCTTTCTAG             CTCTACA ATTTC TGCAGAG             TTTTTTTACAGGATG
    IL2453   3  68 421 2626771 .. 2626804 +  -9.5  -2.52464   CATTGCCGGAGTGGC     GGCCTTCGCGCGGAC GAAA GTCTGCATGAGGGTC      TAAATTGACCGCACC
    IL2449   4  65 234 2621298 .. 2621308 +  -3.2  -4.61231   ACTCAATCGCAATAA                 TGTC ACT GACG                 TTTTTAGCGATATCC
      acrR   1  49 -35 2615992 .. 2616003 +  -4.4   -3.0782   GAGTACGGCAACCAG                GCTA TCGA TAGC                 TATATTAACGGGTTA
      typA   2 100  26 2614236 .. 2614256 + -16.9  -5.24129   GCTGTTATAAAAAGA            CGCCCGCTA CTT TAGCGGGCG            TTTTTTATAACCAAA
    IL2431   7  57  74 2605076 .. 2605086 +  -6.8  -2.88849   TTCCATCATAAGCTC                 GTGC GAT GCAC                 CTTTAATGGTCTCAA
      pyrE   6  76 366 2598963 .. 2598981 + -10.2  -2.93252   TTTATTCTTTAACAT             CGCCCAGA TTA TCCGGGCG             TGCTTGTTAGCCAGT
    IL2414   3 100  11 2587802 .. 2587838 + -22.5  -3.34398   AATAGCCAATGAAAG    CAGCGCATCACCGCA GAGTTAG TGCGGTGATGCGCTG    TATTTAGGGAAAAGA
    IL2405   2  58 266 2582019 .. 2582031 +  -3.4  -4.11216   AACGCACGGGCTCGT                TGCA GAAAG TGCA                TTTTGCGAATGGCAA
      fecA   6 100  27 2567905 .. 2567926 + -14.5  -5.60993   TCCCTGGATTTATCG           TGGCCCCAT TTTT ATGGGGCCA            TTTTTTTCTGGGCCA
      maoC   6  66 108 2562829 .. 2562869 +  -7.7  -3.28079   TCCCTTTTACAGCAA  CAATATCGGCCAATTTG CCTTCTT CAAGATGGCCAATATTG  TCATTTTTCAGTATT
    IL2378   3  55 232 2551329 .. 2551350 +  -5.7  -3.08679   CAGGTTTTTAAACAC           CTGCTCGGC CTGG GCCGTGAAG            TCTTCGCTAACGAGC
    IL2364   2  73 101 2536164 .. 2536210 +   -10  -3.03124   AACTTTCTTCAATAA CGTCCTGACCCAGCCAGCCATT TTT AATGGCCGCCTGGAGCATGGCG TATTCACCACTGACC
    IL2353   2 100  16 2524444 .. 2524475 + -13.8  -3.05343   CCTGGTAAACCTGGT      TAGCCAGACGTGTC GCCT GATACGTCTGGCAA       TCTTAAGGCTGTAAG
    IL2343   8  62 357 2515633 .. 2515649 +    -8  -2.92668   CAATTGCTGCAATAA              CTCAGC AATAC GCTGAG              TATCATTAACTAATA
       ptr   3 100  15 2504686 .. 2504711 + -12.7  -3.60296   ATAACGCCTGGTATT         GAGCAATCTCA TTAT TGAGGTTGCTC          TTTCGCGTAAGCATC
    IL2319   4  63 141 2485324 .. 2485374 +  -7.7  -3.21194   CACTTCCCGCAGCAT TCTGAATTCGCAATAAGCATTAGC TTGG GCTAAGGCTTCC-GCGTATTCAGA TTCATAGCCTTTGTC
      prkB   4 100 452 2479128 .. 2479142 +  -9.2  -4.61633   TGCACTTGTTTGTGT               CGCCCC AAG GGGGTG               TTTTTAAGAGTCTCT
      ugpQ   8  73 -50 2468716 .. 2468749 + -10.4  -2.54566   AGTTATGCACACAAC     G-TCGTTGCCGGC CTGACCACT GCCGGCAACGAAC     CTATTCTGCACTATT
    IL2278   2  59 277 2443263 .. 2443282 +  -5.8  -3.53444   TTACGGTAATTTCCA            GCTTC-TGA TCT TCAGGAAGC            TTTGCCGCCAACTCC
      trmA   1  50 373 2439830 .. 2439843 +  -5.3  -2.77701   CAAATTCCTGCTTTA               TCCAA ATTT TTGGA                TGCTGTTGCTGACAT
    IL2266   2  53  11 2424452 .. 2424472 +  -5.5  -3.09516   ACTAAGAATAACTCA            TTTGCTTTT GTA ACAAGCAAA            TTAACTGGTCAGCGG
      panC   7  86 260 2414461 .. 2414484 + -10.3  -3.85817   TAAGTGCGGCGTCAA          GCG-CGCCAG CTGCT CTGGCGTCGC          TTTATCCAACACCGT
      hemL   3  88  14 2402304 .. 2402326 +  -9.8  -4.07687   AACATTGCGGCTGTA           GCGCCTGG TATTGGC CCGGGCGC           TTTTAACCACCAAAT
    IL2238   2  46 459 2395588 .. 2395600 +  -2.6   -3.2794   ATGCAGGTCGTAATA                GCTC ACACC GGGC                TTAATCTCGCTCAAC
    IL2225   5  71 198 2380055 .. 2380065 +  -6.8  -4.11484   ACGCCTTCTTAATTT                 CAGC ATT GCTG                 TTTTGCGCCGTTACG
    IL2204   2  55 -24 2356239 .. 2356259 +  -5.3  -3.37493   TGAAATCGATAAGTC            TCAGTCCAG TGC CGGGACGGA            TTGATCTCTTAAGCG
    IL2194   1  43 278 2345043 .. 2345057 +  -2.8  -2.94232   TAAATTATCTTGGGG               GTTTGA ACG TCATAC               ATTATTTCCGGAGCG
    IL2181   3  63 281 2331904 .. 2331920 +  -5.9  -3.76534   CCAGCTCAGGCGCAC              TTTTACC GCC GGTAAAG              TTTGGCATTTGTTGC
    IL2169   3  55 328 2314028 .. 2314039 +  -2.2  -4.20368   CCATTCCCGTGCATT                CTTC ACCC GGAG                 TTTCTGTTAAAGTCA
    IL2161   2  64 242 2303853 .. 2303863 +  -8.2  -2.82015   CAGCCCGGCACCCGT                 GCGC ATG GCGC                 TGTAATCAATATCGG
    IL2157   7 100  12 2299292 .. 2299319 + -15.7  -4.33258   GTAACCCGAGCGAGA        CTCAAGAGCCG CCCAGA CGGCTCTTGAG         TTTATCTTTAAGACT
    IL2152   5  59  30 2292045 .. 2292057 +  -4.8  -3.85909   GAATACCCGCCTGAG                TGCG GTTAA CGCA                TTTAAGTTTACGTAA
       dxs   0 NONE
      srmB   3 100 -12 2270885 .. 2270906 + -14.5  -3.40867   AACGGATAAAAAGAA           GAAGTCGCG TTAA CGCGACTTC            TTGCTTAGTAAATGG
      serA  12  71 -34 2240140 .. 2240164 +  -9.2  -2.93454   AGCAACTGAAAGACA          TTCCGGGCAC AATTC GTGCCCGGCG          CTTATTCTAGTCTTT
    IL2095   6  65 169 2231083 .. 2231118 +  -5.4  -4.08767   GTATGTAGCAACCAC    CGCCACCTAGCCCAGAG CCA CT-TCGGCTAGCTTGCG    TTTTAAAAAGGTGAG
    IL2091   7  57 344 2225535 .. 2225546 +  -5.8  -3.37056   CGTTTTTCTGTCGTA                TGGG CGGT CCCA                 TTCTGCGTCGGTAAT
    IL2082   4  57 463 2215568 .. 2215581 +  -6.7  -2.78216   AAAACGCGCCAATGT               CGTGA TAGT TCACG                TGCTTAATAGCGGTA
    IL2064   1  49 471 2203046 .. 2203056 +  -2.4   -3.6715   AAGGTCTGCAAGCAG                 GCCG GTT CGGG                 TTTGAGCTTCGGTCA
    IL2050   3  55 312 2189711 .. 2189726 +  -6.1  -2.83403   CAAGCTTGATAAGTC              TCCGG GTAATG CCGGA               ATTTGATGGAACAAA
      suhB   3 100  41 2185702 .. 2185727 + -14.7  -4.75967   AGCCCAAAAGCAAAA         CGCCGTCTGAG CTAA CCCAGACGGCG          TTCTTTTTTATAGTT
      msrA   3 100  19 2182342 .. 2182378 +   -16  -3.00298   GCGCCTCTTAAGGTT    CCGATAGTGCGGTGGA TAAGC TCTACCGCACTATCGA    TATCTGCTTCGGACG
      hslO   4  91  14 2172530 .. 2172548 + -10.3  -4.13654   AATAGATAAAGAAAA             GCCTGCT CAATT AGCAGGC             TTTCTCGTTTAAAAC
    IL2014   1 100  15 2158950 .. 2158968 + -10.3  -4.36914   AGCACCCACAAAAAA             GGCCACT GTTGA AGTGGCC             TTTTGTCAGAACAAC
    IL2008   7  81  16 2150172 .. 2150209 + -11.4  -2.78032   TCAATAAAATAAATA   CGGGCGCACAAAGAAA TGTATT TTATTTTGTGCGCCTG    CTGTTTTCAGCAGAC
    IL2000   7  69 475 2139724 .. 2139742 +  -8.8   -3.1544   GATAAGTCGGTCGGC             GCTCAAGC TCG GCCTGAGC             TTCAATATCCTGTGC
      proA   2 100  24 2118976 .. 2119002 + -20.2  -5.31456   TTAGCGCATTAAAAA         GCCCCGGTCACT TCA AGTGGCCGGGGC         TTTTTTATGGCTTAA
    IL1980   8  93 -21 2113031 .. 2113069 +    -9  -4.45765   ATTTCTAAACTCGGT  TCTGGATACGCTTCTGG ATTAAC CCAGAAGCGTGGC-AGA   TTTATTGGTTTTAAA
      gatA   4  65 277 2105108 .. 2105130 +  -3.4  -4.63218   CTGAAGGTTTCAGTT           CCGTTAACAA CTC TTTTAAACGG           TTTTGTTCGCGCAAG
       cca   5  66 264 2100805 .. 2100817 +  -4.8   -4.3129   GAACTTAGCACTGCC                CGGA ATCCG TCCG                TTTTCCTGCTCAATG
      putA   3 100  22 2094806 .. 2094825 + -13.6  -5.10877   GCAAGAGACAAAAAA            GCCAGCGA GAAA TCGCTGGC             TTTTTACTTTATTCT
       ddg   5  71 307 2087366 .. 2087384 +  -3.1  -5.03747   TTCCGGCTGTTTCTT             TGCGTCA AATGC TCACGCA             TTTTTTCACGCATTT
      valS   3 100  32 2077904 .. 2077925 + -12.3  -5.27923   TGCTGAACAAAAAAA           GCCCGGATC ATTA GATTCGGGC            TTTTTTCTAAAGTTA
    IL1945   1  40 299 2071022 .. 2071032 +  -2.4  -2.57404   TAACGCCAACTCGTA                 GCGC TCC GCGG                 ATTGCTGGTTACTCT
      cheX   2  45 402 2060407 .. 2060418 +  -4.4  -2.50779   GCTGCAGATAATCCA                CCAT AATC ATGG                 ATATTCCCTTATGCT
      mnhG   5 100 -14 2044993 .. 2045018 + -16.3  -3.57144   TTGCCTAATAAAAAA         GACATGGAACC ATAA GGTTCCATGTC          TTTCGCAGTAAAAAC
    IL1889   9 100  35 2030392 .. 2030412 +   -14  -4.81249   TTTAGACACAAAAAA            GCCGGCTG TACTT CAGCCGGC            TTTTTAACTTTCCGA
    IL1880   4  76  45 2013100 .. 2013137 +  -9.3  -3.55622   GGTAAGTCAAATAAA   CGACACAGTGTCTGCC CTAAATC GGCAAA-ACTGTGTCG   TTTCCCCCGGTTACC
    IL1877   3  62 293 2009130 .. 2009144 +  -7.1  -3.14344   ATAGCTGCCACTGAA               GGCGT GTATA ACGCC               TTGCTCAGGACCATA
      apbA   1  43  94 1997834 .. 1997849 +  -3.2  -2.88544   TGCATTTTATGAATG              TTCAGG TCTG CCAGAA               TCTGTGAGCCTAAAC
    IL1862   5  53 292 1992461 .. 1992481 +  -3.1   -3.7791   CGACTGATGCGATCA            GCTACTGAC TCC GTCGGCTGC            TTTAATAAATGCTTG
      hisI   4  91 -12 1973685 .. 1973704 + -12.1  -3.42395   GGAGGTATTAGCGAA            GCGCCGC GGTTAA GCGGCGC             TGTTTAACTGCTCAC
      dsbB   7 100  88 1956905 .. 1956925 + -12.6  -5.28481   CTCACTTACGCAATG            GCCGGCTA CATGA TAGCCGGC            TTTTTTCATTGGCTC
    IL1819   2  50 139 1953994 .. 1954004 +  -5.4  -2.79878   TGACTTTCCCGCTCG                 TAGC TAT GCTA                 ATTTGAATCACTCGA
    IL1809   1  58  82 1946131 .. 1946142 +  -3.6  -3.99275   CAACCGGTAAACCTC                GGGC ATGT GCTC                 TTTCATGTTCTGTGG
      sodB   8 100  80 1939512 .. 1939542 + -16.1  -5.06414   GCTGTCGGTTTAGAA       GGCGGTCGCATCG GATAA CGTTGCGGCCGCC       TTTTTATTGAACGAG
       rnt   6 100  30 1937508 .. 1937525 + -12.7  -3.98083   TTCAGACATAAAAAA             GCCGCTC AAAC GAGCGGC              TTTCTCAATTCAGTA
    IL1791   6  68   7 1927304 .. 1927340 +  -9.6  -2.54098   AGTTTATAAAATAAA   GGTTTTGGCGC-CATTT TCCT GAATGAGCACCAAAACC    CTATTAATTGAACAG
    IL1783   4  76 390 1918512 .. 1918531 +  -7.8  -4.21607   CTCTAATGAGTTGAC            CCTGTCCG ACTC CAGACAGG             TTTCTGTTAACTCCA
      tesA  13  76  22 1903124 .. 1903137 +  -9.5  -3.54408   CCAGAAACAAAAAAA               CCGCC TGCG GGCGG                TTGATTTAAGTGGCG
    IL1761   4  95  41 1896262 .. 1896282 + -14.1  -2.71497   AGGTTACAAGCAAAA            GGGAAAGCT ACA AGCTTTCCC            CTTCGTTTAAAATCA
    IL1741   3  46   7 1875830 .. 1875850 +  -2.5  -3.37796   ACTGATTAAAGCTCA            TCTGTCTTA AAT TTAGGCAGG            TTATGACTGATACAA
    IL1733   5  76 -46 1865785 .. 1865811 +  -9.5  -3.51934   CGGTTATAAGCGCTG         TCATCGCCG CTTTTTACA CGGCGATGA         TGTTTCTGACCGGGC
    IL1729   2  61  92 1860594 .. 1860618 +  -2.8  -4.46112   AGCGGCTTTTTACAA          CCCTGGAT ACTTTTACC AGCCAGGG          TTTCTTTAAATAAGA
    IL1720   5  65 404 1853304 .. 1853318 +  -6.4  -3.89614   CGCCTGGATCCAGCC               CATGGC GTC GTCATG               TTTATCGGCATTCAC
    IL1715   3 100  41 1846777 .. 1846803 + -13.7   -5.0925   CCGTTAAAATGAAAA         GCCCCTGCCAG CTGAA CTGACAGGGGC         TTTTTCCTTTTAGAC
      sUI1   5  48  -6 1843878 .. 1843889 +  -3.6  -3.14125   AGTTAAGCGTGCGGG                CGGC TAAG GTCG                 TATTCAATATATAGA
      cysZ   5 100  11 1834455 .. 1834476 + -14.5  -5.18726   GTTGATAAAAGTAAG           CGACTGAGC ATTG GCTCAGTCG            TTTTTCTTATCAGCA
    IL1699   5  76  90 1827166 .. 1827184 +  -6.7  -4.57073   GCCGGCATTTTCTCC             GGCAACC AGCGC GGTTGTC             TTTTTAGAAACACTA
      rnhA   4  71   5 1822889 .. 1822909 +  -4.7  -4.72007   GGGGCGAGTAAATTA           CTCGCCGG CAACTA CCGGC-AG            TTTATTTTCCTGCCA
    IL1686   8  74 190 1810566 .. 1810578 +  -4.7  -4.87786   TGCGCCCCTGACGCC                CAGGC TTT GCCAG                TTTTTCTGAGGTTAA
    IL1676   2  67 425 1796011 .. 1796025 +  -3.5  -4.65153   GCTGGGTGGCGCAGG               GTGCA CAAAA TGCGC               TTTTACTTTCTGTCC
    abgT_2   8  61 -22 1791047 .. 1791061 +  -2.1  -4.33153   CTGGGTGTCGGTGTA              G-CCGA ACGC TCGGGC               TTTATTAATGTTGCC
    abgT_1   2  55 169 1786191 .. 1786204 +  -2.4   -4.1891   GTTACTGCAGATGCC               GAAC CTGCGC GTTC                TTTCTGTTCAGCCAA
      purN   8  76 443 1779889 .. 1779907 + -10.2  -2.93252   TTTATTCTTTAACAT             CGCCCAGA TTA TCCGGGCG             TGCTTGTTAGCCAGT
    IL1653   2  56 194 1769138 .. 1769150 +  -3.4  -4.06903   CATTGTCACTAACCT                CTCT CATCC AGAG                TTTAGTTTGCACATT
    merA_2   1  42  83 1761480 .. 1761505 +  -3.3  -2.70354   GTTCGCAACTACGAG         CTGCTGGCTCCT ACC AAGAGC-AGTAG         TACATTTATAAAACA
    tra5_5   2  50   5 1742042 .. 1742055 +  -5.3  -2.80291   TAGTGAACTAGTGGC               GATTC ACAA GAATC                TATCGTCCAGTAATT
    IL1591   2  63 104 1704965 .. 1704977 +  -7.7  -3.19425   AATTGGTATTCAAGC                CCTGA GTT TCAGG                TTGGTGACATTCGTT
    IL1582   4  51 280 1698190 .. 1698204 +  -3.4  -3.58533   ATGAATTTGCTCAGC               GTCCGC TAA GCCGGC               TTTGGAAAATTGTGC
      hadL   4  49  19 1690077 .. 1690093 +  -2.2  -3.68569   TTAAAACTCGTACGA              CAGTTC AAAGC GAACGG              TTCTTGGCTCCATCA
    IL1569   4 100  26 1682588 .. 1682620 + -13.6  -3.14527   AACTTCGAATATTAA     TGTGTTGGCAGCTGT TTTC AC-GCTGCCAACACG      TATTAATCAAGGTTA
      sIR2   6  95  96 1679827 .. 1679854 +  -5.6  -5.60556   GGCTTATACTCAAAA        CCTTCTTCAGCCT GAG AGTC-GGAGAAGG        TTTTTATTTTCTCTT
    IL1552   3  60 460 1670376 .. 1670398 +  -3.5  -4.08557   CCACATCACTCAGCG          GGC-TGGATA AAGT TATCTATGCC           TTCTTCTTTCAAAGC
      rhlE   4  59  71 1665965 .. 1665987 +  -5.6  -3.52472   TACCGCAGCAACTTG           TGCTTGAATA CAC TGTTCAGGCG           TTGCTTTCGGGCTGT
      aidB   1  57 287 1662735 .. 1662752 +  -6.3  -3.14344   TTCCTCAATACTACC             GTCGAAA AATT TTTCGGC              TTCATCACGAAACTC
      pqqL   9 100   8 1656228 .. 1656252 + -15.8  -3.09727   TTAAGTAATATCGTC          TCCCCCAGTC TTTCT GACTGGGGGA          ATTTCTCTCTCATTA
      tesB   1  65 -15 1651322 .. 1651349 +  -8.3  -3.04248   TCAGGAAGGTGTTAT        ACGGGACCGCG GTTAAA CGCGATCCCGA         TATTAGGGCGTATTG
    IL1525   2  64 -34 1639649 .. 1639676 +  -8.4  -2.84098   TGGAGGAAGAAGGGT        ACGGTGACTACA TTCC TGCAGTCACCGA         TGATTAGTTAAGCGG
    IL1515   1  47  22 1626828 .. 1626838 +  -2.4  -3.53012   TCGTGCAAGGCTCTG                 GCGG GTT CCAC                 TTTGACCGCCCGCCA
    IL1509   5  68 -17 1620214 .. 1620245 +  -5.1   -4.2558   GATGAGTATTCAAAA      ATGTC-GGCGATGG ATTAA CCATCGCCTGCCAG      TTTTCGTGCCCGCTG
    IL1497   5  56 389 1605380 .. 1605390 +  -6.8  -2.66008   ACCTAACATTGCAAT                 TCGC TCT GCGA                 TGGTATCAGTCATTT
    IL1484  12  63  71 1592215 .. 1592247 +  -4.1  -4.27474   CGCCATTAATGCCCA      GGGCCAGTAAGGG ACATACG CTTTCACTGGCTC      TTTATTAATGGCTTT
    IL1484  12  63 364 1592508 .. 1592521 +  -2.3  -4.63218   TGGACGAAATAGTCA               CCAGG TGCC CCTGC                TTTTGTTCGCGGAGA
    IL1477   5  74 -26 1586708 .. 1586734 +  -6.6  -4.34759   TTATACGGCGCTAAG         CTACTGGACC AGTTTAA GATCCAGTAG         TTTGTTCCTGTTCTA
    IL1470   7  61 354 1581620 .. 1581635 +  -3.2  -4.31412   TCATCGTAATACTGG              CCGG GGTTTTTA CCGG               TTTTCGTCAGTATTT
    IL1467   7  68 436 1578468 .. 1578481 +  -8.1  -3.54424   ATTCCTTGCAGAACG               GCCGA TGCA TCGGC                TTTAGCCAACTCACG
    IL1457   3  60 235 1570393 .. 1570409 +  -3.7  -4.23876   GCTTTTAAAACGTCG              TTCACTT TAA AGGTGAG              TTCTTTCATTTTCTC
    IL1448   0 NONE
    IL1443   5 100  61 1558427 .. 1558465 + -12.5  -4.73108   CCAACCGTCGCCAAA  TACCGGC-TCCCGGCTCT TTAT AGAGCCGTAACGCCGGTA   TTTTACTTTTATCCA
    IL1431   4  49 337 1543932 .. 1543942 +    -4  -3.11366   GTTTTAATTCGGTAA                 TAAG CGG CTTA                 ATTGTTTTAAAGTAA
    IL1422   0 NONE
    IL1403   3  74  32 1505878 .. 1505902 +  -4.9  -4.78764   GCCAGTGTTTAGTTA          GGCCAGGGTGT GGC GTACCCTGCTC          TTTTTGATGAATTTC
      chrR  10 100  35 1495941 .. 1495965 + -15.8  -2.75577   GACTCAAATAAAAAA          GAACCCGAGG TTAAT CCTCGGGTTC          TGCGTTTTCGACTCG
    IL1378   7 100  23 1485152 .. 1485168 +  -9.4  -5.32944   CTATAAGTAAAAAAA              GCGACC TTAAT GGTCGC              TTTTTTCGTTATAGA
    IL1374   6 100  25 1482001 .. 1482020 + -12.2  -5.21709   GCTAAAACGGAAAAA            GGAGACTC ATTC GAGTCTCC             TTTTTTAATGTCCGC
      betA   5  66 -38 1476902 .. 1476928 +  -7.9   -3.3782   GCTATAGCTGAAAAA         GGCGCCGACTT AATAA AAGCCGACGCC         TTAATTCACTAACTC
      grxA   6 100  28 1468507 .. 1468532 + -17.7  -3.61652   AATGTAACCCTATCG         TAGAGGCGGCT ATTT AGCCGCCTCTA          TTGCTTGTTTAACCC
       rne   3 100  37 1450801 .. 1450825 + -12.9   -5.4251   GTAAGGAAATAGGAA          GGCCGGTAG CAACAAA CTACCGGCC          TTTTTTATCTCTGGA
    IL1331   3 100  14 1433947 .. 1433970 +   -14  -5.36441   AATAACCGTTGCAAA          GGCTCTTCAA TAAG TTGAAGAGCC           TTTTTTCTATAAGCC
    IL1317   5  77 -20 1418803 .. 1418834 + -10.3  -3.21593   CTGGCTAAAACAAAC      TTAGAGCGGCA CCGTTACTAA TGCCGCTCTAA       TATTCTGAGAAGCTA
    IL1314   2 100  20 1412501 .. 1412518 + -11.3  -3.94381   CACTGCAAATAAAAA             GCCTGAG TTAA CTCAGGC              TTTGTAAGATTATCT
    IL1314   2 100  56 1412537 .. 1412553 + -13.7  -5.72616   GTAAGATTATCTCAA              GCGGGTG TCT CACCCGC              TTTTTTTCTATCCGT
    IL1306   5  76  15 1404589 .. 1404608 +  -9.3  -3.53279   AACCAGATACAAAAA            GAGGCTC TGAATT GAGCCTC             TCTTATGTTTATGCC
       rmf   3 100  30 1383680 .. 1383702 +  -9.9  -5.63103   AAAGGTTAGACGAAA          CGCCGATAGC GAAA GC-ATCGGCG           TTTTTTTAATTCAAA
    IL1248   3  42 379 1341816 .. 1341829 +  -2.3  -3.03243   CTCTGGGGAATGTCG               GGCCA TGGC TGACC                TGTTACAGGGTCGAT
    soxR_4   1  51  88 1335928 .. 1335938 +    -4  -3.37464   TTAATCCGCTTACCC                 CTAA AAG TTAG                 TTCTGAGATTCATAA
    IL1239   6  67  84 1332575 .. 1332600 +  -9.1  -2.78596   ATACGGATTTAATGG         TTGATGGGG CACCTTCA CCCCATCAA          TCTGATACCACCCTC
    IL1229   2 100   6 1325548 .. 1325562 + -11.4  -5.08088   AATGAACTAGAAAAA               GAGCGC TAT GCGCTC               TTTTTCTTAACGCTT
    IL1215   6 100  14 1307447 .. 1307470 +   -14   -4.2558   AAACTACCAGTTCCA          GAGTAGCTCT GCTC AGAGCTACTC           TTTTCATAAAAAGTG
      comL   5 100  16 1274723 .. 1274745 + -13.5  -3.73858   GTTCTTACAAAGAAT           GACGCGGTA GCTTA TACCGCGTC           TTCGTTTTCCTCTCC
    IL1168   5 100  27 1247323 .. 1247347 + -15.7  -4.40003   ACATTGGAAAGTATT          GGGCCTGACAC AAA GCGTCAGGCCC          TTTCTATTTATGGAG
    IL1154   5  73 277 1233714 .. 1233737 +  -5.4  -4.59846   CCACCAACTGACACT          GAAACC-GTAG TTA CTATTGGTTTC          TTCTTTTTCTGTACT
      rpsT   7 100  43 1212681 .. 1212696 +  -7.5  -5.77988   CAGGGAACGAAAAAA              CCGGC TCATAT GCCGG               TTTTTTTATATCTGT
    IL1124  11  65 332 1205135 .. 1205148 +  -5.2   -4.1899   TGGCTAATTCACGTA               CCGC ATCCTG GCGG                TTTTGAGTGGCATAG
    IL1108   4  59   1 1190888 .. 1190902 +  -2.7  -4.30719   TGGGAAGAGGGTTAA               GCCGC TTTAT GCGCC               TTTCTTATGCAACGA
    IL1095   2  44 328 1180523 .. 1180536 +  -3.8   -2.6027   TCAATACCAGTAAAG               GCAG TAAGTT CTGC                TCCGTTGCATTTTGC
    IL1076  11 100 -52 1162717 .. 1162747 + -13.9  -3.28712   CTCGTTCAATAAAAA       GGCGGCCGCAACG TTATC CGATGCGACCGCC       TTCTAAACCGACAGC
    IL1073   6  66 -11 1155304 .. 1155327 +  -8.9   -2.5955   CCGGTTATTAAACAA          T-GGCAGCGC TGATT GCGCTGCCCA          TAACTTATACGGCGT
    IL1067   9 100  45 1147495 .. 1147509 +  -9.2  -4.85653   GCAGACACAAAAAAA               CCGCCT CAA GGGCGG               TTTCTTTTGTATCTG
    IL1054   5  68 136 1133186 .. 1133201 +  -4.6   -4.4648   GTTCCTTTCAACACC              GTCTGG CTAT CCTGAC               TTTTATACTCCCAGT
    IL1041   2  53 145 1120157 .. 1120170 +  -4.5  -3.35197   AAATAATATCGCGTT               CTCGC AAGT GTGAG                TTACTGTGTATAAAC
    IL1036   1  43 431 1113392 .. 1113411 +    -2  -3.14931   TAGCGCCCAGCGGCA            CAGTGAAG GAAC CGACACTG             TTACTAACACCTAAA
    IL1030   0 NONE
    IL1025   5  58 452 1098854 .. 1098870 +    -3  -4.15788   TGTACATATTATAAC              CTATTG TTCGC CAATGG              TTTGTTGAAAAAATT
      astB   6 100  -5 1081553 .. 1081575 + -13.5  -4.87803   TACCCATTCCAGCAA           GACTGAGCG CCCAA CGCTCAGTC           TTTTATTTCAGAATG
      folD   7 100  20 1076470 .. 1076494 + -13.7  -3.08679   TATTCCTGTCGGTAG          CCGCTTAACAT GAC ATGTTGAGCGG          TATTCGATAACCCCC
    IL1000   6 100  25 1066041 .. 1066066 + -11.2  -5.07567   AATAGAAATAAAAAA         GGCTCAGACT TGTCAC GGTCTGAGCC          TTTTTTGCGATATCA
    IL0992   2  55 -34 1055398 .. 1055426 +  -6.1  -2.80464   CGTTAATTGAGTTTA       TTGAGCAGC-AC AACGAA GTAGCTGCTCAG        GTTTAACGTTACTAA
    IL0977   4  77  10 1032760 .. 1032808 +  -8.2  -3.92641   GGGTAATTCTTTGAA TCGCAGGCTTAAGAGCTAAT-GC TTTT GCGACTAACTCTAATGCCTGCGA TTTCTCCATCCACTT
    IL0961   7  62 443 1015472 .. 1015484 +  -7.7  -3.04144   CTGTCAGCCGTTAAA                GTCAG TGT CTGAC                TATTGGCACTGGCAA
    IL0932   5 100  11  985917 ..  985939 + -17.8  -4.81685   TTTAAATACCGATTA           GTGGCTCGCT CTC AGCGAGCCAC           TTTTTCCTCATTACT
    IL0916   6 100  25  968940 ..  968964 + -17.3  -4.84311   CAGGAACCCGATGCA          GCAGCGGTTAA TCT TTAACCGCTGC          TTTTCTTATGTCGCC
      smpB   5  65 433  955760 ..  955774 +  -2.8  -4.57516   TCAATAGCAATACAG               CAATCA AAA TGCTTG               TTTTCATTTAGCTCT
    IL0894   6  74 437  953894 ..  953908 +  -7.8  -3.91084   TCGCGATCGGAGTAA               CTGCCC TTG GGGTAG               TTTGCTTCACCGTGA
       fdx   2  48 153  949090 ..  949110 +  -2.5  -3.49232   GTGCCTGCAACTTAG            TTTTAGTGG CAA CCACCCAAA            TATTCTCTTTACCAA
    IL0861   5  73 265  919944 ..  919961 +  -5.5  -4.59109   CCAACTGGTCATCAG             CTCGC-CG ACA CGTGCGGG             TTTTTCAACCATATC
    IL0852   3  88 439  909962 ..  909978 + -10.9  -3.76373   CAATAATAGGCTGTC              CGCTTTC CCA GAAAGCG              TTTAAGTCTTCGCGG
      dapD   8  75  30  907056 ..  907104 +  -8.9  -3.57792   ATGGCTGGTGAAACT CATCCGG-CAGTGGTATTTCCA AATTGA TGGACTCGCCACTGACCGGATG TTTAAAGCTAAGTCC
    IL0829   7  66 272  887019 ..  887042 +    -6  -3.92075   GTCGTTTTTGCCCTT          GTGACGGC AAACTGAA GCTGTCAC           TTTCTAAGTGAACAT
      slyD   2 100  23  877100 ..  877117 + -12.7  -5.95539   TTTTGATAAAAGAAA             CCCGGCT AATA AGCCGGG              TTTTTTTGTTTCAGA
      nadB   1  91  23  875091 ..  875116 + -11.8  -3.55444   ACAACTGTTGTAACT         GGCGCCGCAG TTTTAT CTGCTGCGCC          TTTGACAACTGAAAC
    IL0802   6  65 426  860437 ..  860450 +  -3.1  -4.59089   ATGTCGTCAAACACA               GA-GCC TTT GGCGTC               TTTCTTTGTACGTTC
    IL0799   5  71 -25  857194 ..  857251 +  -2.2  -5.10933   TCGTGCTGATGTTTG TGCTGGATACAGCCTTGGGTAGTTAGCGC TCA GC-TTAACTACCTGAAGC-GAATTC-GCA TTTTCTTTTAAATAA
    IL0792   4  63  51  850235 ..  850261 +    -8  -3.14564   AAATTTCCGGTATTT         GCTGGTGCTT ATTTGCA ATGCACCAGC         TTACTGCCGGGATGA
    IL0774   4  51 -35  832097 ..  832112 +  -3.2  -3.58343   CGAGCAGTAAAAGCG              GGTGAG AAAA CTGACC               TTTCGGGGTGCTGCG
      thiH  14  75 463  828249 ..  828285 + -10.2  -2.75957   AACGACGTTGCAGAG    CCGCAACAGGCATA TCATTAACC TGTGCCAGTTGCGG    TAATTCACGTTCATA
      mutS   6  93 -17  805722 ..  805742 + -11.2  -4.17089   CAACAGAAACAAAAA            GGCTCAAC ACAAA GTTGAGCC            TTTTAAAGCTTTAAA
    IL0741   7  83  19  801325 ..  801343 + -11.7  -2.96444   TTACTTATAAAAAAA             CCGGAGC AATAA GCTCCGG             CTTGTTATTCCGAAA
    IL0717   3  72 -38  774355 ..  774376 +  -9.3  -3.19371   CTTTATAAATTAGAA           CGGCGCCGC ATTA GTGACGCCG            TTCCCTTCGATAAGT
    IL0714   2  46 112  771666 ..  771681 +  -3.2  -3.23042   TCACCGTTGTGATAG              CCGTCA AAAA TGACCG               TTACTCGTAAATCTT
    IL0708   2  48 198  766842 ..  766861 +  -3.5  -3.12999   TTGTCCTGACCAACC            CGGGTCA ATGCGG TGAGCCG             TTACATGTACCATCA
      acrB   9 100  21  760404 ..  760423 + -10.7  -5.26119   AGCAGATACAAAAAA            CCCGGAG CTTAAA CTCCGGG             TTTTCTTTTTAAAAC
    IL0688   4  57 232  744475 ..  744491 +  -5.7  -3.29626   GCAAATTGATAAAGA              GCCAGCG ACT TGCAGGC              TTCATCTACCTGTTG
    IL0682   2  80 192  738158 ..  738172 +  -2.8   -5.4505   TACTGGCAAGAATAT               GATTCT TCG AGAAAC               TTTTTTATTACAAAC
      infA   5 100  23  728234 ..  728255 +  -9.5  -5.42514   TGAGGATTAAAAAAA           CCGGCTTCAT TTA ATGA-GCCGG           TTTTTTCATTTCTGC
      dsrC   5  55  70  717604 ..  717617 +  -2.3  -4.07687   CAACAATTGAGCCGT               CTTCC TGTT GGTAG                TTTTCCAGCACGGCT
      dsrC   5  55 309  717843 ..  717856 +  -2.4  -4.18018   AAGCCCATATCCCCA               GTAC ACAGCA GTAC                TTTTCGATACGGCAG
    IL0650   7  55 393  707994 ..  708004 +  -4.6  -3.51232   TATTGTCTGACATAG                 GCTC ATC GGGC                 TTAGTTTCAGACGGA
  IL0633.1   3  55  11  691743 ..  691774 +  -5.8  -3.09015   TCTGAGGGTGGTATC      AGATTGATGGGGTG AAGG TGCCCCATCAACCA       TTAAATCCGTATACC
    IL0622   5  95  16  680251 ..  680284 + -13.2  -3.07307   CGCTGCACCATTTTC     TGGGCGCTCTTGAC CAGTTC GTCAGGATCGCCCA      TTCGCTCCGGCTTTG
    IL0619   9 100  22  676204 ..  676237 + -12.7  -3.45742   ACCATCTTGTACCAA     TCGACTTCAAACACTC AAT GA-TGTTTGAGGTCGA     TATTCTTCCTGGTGC
      aceK   3  66 209  659070 ..  659085 +  -7.6  -3.28712   ATGTGCCAGTTCAAA              CATGTG GTAC CACATG               TTGTGCACACCGGCC
    IL0602   7  73 233  651110 ..  651120 +  -5.4  -4.60746   GTAAACTCGTACAGC                 GAAG CGG CTTC                 TTTTACTGTTTTTAC
      purL   6  77 336  637788 ..  637800 +  -4.8  -5.07053   CGGTATAGCTGCTCT                CTGG ATAGC CCAG                TTTTTTGGGCTAATT
      guaA   5 100  72  614974 ..  615001 + -17.8  -2.94563   CATCCCTGTAAGGCT        TGTGCAGCGCCG TCCA TGGCGCTGCACA         CTTTCTCCAGATTTT
    IL0529   1  39  63  555921 ..  555931 +  -2.4  -2.53581   GTGCCAGCCGTGCAT                 CGGC TTC GCCA                 TGAATTAACCGTATG
      thyA  10  82  20  533348 ..  533371 + -10.3  -3.61652   ACGTTTACGTCAGGA          GCGATGTCG AATACA CGGCATCGC           TTAATTATTTAAGCG
    IL0500   5  61 290  526627 ..  526639 +  -7.7  -2.77013   TGCCGCAAAGCCATA                GTCAG CAA CTGAC                GTTGTTCGAACAATA
    IL0490   5  65 313  516332 ..  516342 +  -5.4  -4.07885   CATGGAACTGGAATT                 CAAC ACT GTTG                 TTTTCAACCGGACTG
    natB_2   3  70 245  508141 ..  508174 +  -9.5  -2.80935   AAAGCCTCTGTGGCG     GAGTGTCGAAGGCCA TGGA TGGCCTTCGTCAAGC      TCTCATGGATGAGCT
      mutT   1  42   0  463770 ..  463785 +  -2.6  -2.81464   ATTGAACGCTTATTA              GTAC-AG CAA CTCGTAC              TCTAATGGCTACTAC
      sspB   6  67  10  434354 ..  434377 +  -6.8  -3.90588   AAGTAACAATACAAA          GCACTAAC GCTTAATA GTTAGTGC           TTTAATTACCCGCTC
      murA   4  77  21  425131 ..  425151 + -11.1  -2.84988   GTTATCTGGGTAATT            CGGCCACTG TTA CGGTGGTCG            TCATTCGCTTTTCAT
      pmbA   3  66 140  411750 ..  411775 +  -8.9  -2.57974   AGAACCAGCGGAATG         GTCGCACCGGC TAAA GCGGCTGCGAC          TAGGTTCATCATCAT
    IL0351   4  67 407  367879 ..  367909 +  -2.5  -4.88736   AGCTTTTCATTAGGT      GAGCAAGGGC--CGC ATT GCGATGGCCATGCTC      TTTTTCTGACTGGTG
    IL0324   9  72 180  334513 ..  334540 +  -7.2  -3.97834   TTGTTCAGGGTTTCC        TGATCAATTTCCT GCC AGGGAAT-GATCA        TTTATCCTCCGCTTG
    IL0309   3  61  38  319261 ..  319275 +  -7.8   -2.7497   CGGAGTGAGTGACTT               CTGCGC GAG GCGTAG               CTTTAACCATAATGT
    IL0280  11  79 447  295916 ..  295938 +  -6.8  -4.66833   TCTGCCATTTTGAAT           TCAGGACGCG GGT CGCGGCCGGG           TTTTTCCAGTTCGGA
    natB_1   7 100  21  290168 ..  290197 + -13.7  -5.07486   TTTAGGATAAAAAAA       GCCGGGA-GCTTCA AAA TGAAGTATCCCGGC       TTTTTATTCGGAGTC
    fliL_1   2  55 460  281169 ..  281179 +  -5.4  -3.34398   GCCGAAAAATATTGG                 CTGA TTC TCAG                 TGTTTCCAGCACCGC
      plsB   5  73  55  278865 ..  278885 +  -9.7  -3.00766   TGGTTATGCAGAAAA            GCCTGGAAG CAC TTTCCGGGC            TCTCTGTGCCGTATT
    IL0251  10  74 -21  266559 ..  266577 + -10.3  -2.72661   TATCCGTCCGAACGA             GTCAGGC AGTTG GCCTGAC             TAATTGGCGATAATG
      gpsA   6 100 -15  254612 ..  254639 + -13.6  -3.24755   TTTATTAAGCCGTGA        GCGTAAAACGGA GTGA TCTGTTTTACGC         CTTTATTTACGCACT
    IL0230   6  79 442  249516 ..  249541 +  -8.3  -4.09739   TGTTCATATCTGCCG         TAACCACACCGG GAC CCGG-GCGGTTA         TTTTCAACGGCTTCC
    IL0210   8  67 437  231708 ..  231751 +  -3.9  -4.59773   GCTGACCAATGATAA TA-GTCGGTGTGCCGCGA AAGCCTAAA TCGCGAAACGCCGACATA TTTTTGCGGATAACC
    IL0194   2  53 173  212259 ..  212276 +  -4.7  -3.31232   AACGGCGTTTAATGA             CCCGGTG GTCG CGCCAGG              CTTTTATGTCCGGGC
    IL0189   5  83  78  206601 ..  206630 + -12.1  -2.87132   ACGTCCCTGTAAGGC       TTGGGTGGCGCCA TCCT TGGCGCCACACAC        TCTCTGAGCGCAACA
      narK   4  63 378  198107 ..  198124 +  -8.5  -2.71268   CCATATTACTTTGTT             CGGTTAA CTGC TTAACCG              TCGTCTGTAATGCGC
    IL0175   4  71  83  188797 ..  188841 +  -9.2  -3.01712   TACTGGAAAGGTTTC GCC-AGTTGGCTGCCACCAGGC TCT GTCCGGTGGC-GCCACCCAGGC TGTTGCCAGGCCCCA
    IL0165   3 100   7  176509 ..  176534 + -18.3  -4.82667   AACTTCTAAAGCCTT         TGCGCCGCTCG CCCC CGGGCGGCGCA          TTTTTAATGTGGTGA
    IL0161   5 100  39  171615 ..  171632 + -12.7  -4.57755   GTTGTAACGTATAAA             GGGCACC AGTC GGTGCCC              TTTTCTATGCTCAAT
    IL0155   6  64 174  165376 ..  165394 +  -2.5  -4.60258   GAAACAGGCCTGCCC            GTAGTTCT TGAG AGAAC-AC             TTTCTTATTTGCTGA
    IL0147   2  47  55  158215 ..  158231 +  -4.3  -2.91796   ACAATAGCACGTAAG              CCGTTTC CGC GAGTCGG              TGTAATGTGGTTTTC
    IL0104   0 NONE
    IL0097   4  66  91  101799 ..  101820 +    -8  -3.29144   GGCGCGTCGAAAGTT           GTTGGGGT TACTGT ACCCCAGC            TTCTGCGCAAGCTCG
    IL0079   3  53 456   87239 ..   87249 +  -3.2  -3.87373   CGTCCGCCGGTTGAT                 GTTG CTA CAGC                 TTTGTACAGAATATC
    IL0072   8 100  29   76238 ..   76261 + -13.9  -3.94276   TAGCTTTTAACTTAC          CGGCCACTC CTCAAT GAGTGGCCG           TTTATAAACTCTTTT
    IL0068   5  74  18   70268 ..   70304 +  -7.9  -3.97413   GGACTTACGTAAAAG    CACAAAAGCCCAACAAC ACC GTTGCTGGGCTTACGAG    TCTTTTGTTCATCAG
    IL0047   7  54 260   51984 ..   51998 +  -5.6  -2.97425   ATTGTGGCTGATTTG               GCGCTG GAT CAGGGC               TGTGTCCATTCTGTG
      purK   5  69  24   39598 ..   39631 +  -6.9  -3.95787   GGGCGTTAATAATTC    T-GC-GAATGAGCGG CTAAAA CCGCTCATTCAGCCA     TTTCTGCATATCCTG
      cysE   8  54 464   35604 ..   35615 +  -4.4  -3.73224   TGGCTGCGTTCAATG                CCAA CAGG TTGG                 TTTGATCCGCAATAG
      polA   2 100  98   30450 ..   30469 + -11.4  -5.46276   CCTGGATTACTTTTC            GCCCGGCT TTTT AGTCGGGC             TTTTTTCTGTCTATT
    IL0014   6  52 105   18703 ..   18717 +  -2.8  -3.78934   AATGATGGTTTCACT               GTGC GCCATAA GCAC               TTCTTGTCCCCGGAC
    IL0008   5  86 457   11122 ..   11143 + -11.5  -3.26319   TCCTGACAATAAAAA           GGGGCGAGC CTTC GCTCCCCCC            TTCCTCTGAGCAGTT
      gyrB   3 100  40    6411 ..    6435 + -10.8  -5.47159   ACAGGCAACAAAAAA         GCCGGC-TCAT GAAA ATGAAGCCGGC          TTTTTATTTATTAAA

SUMMARY

471 putative operon ends contain 2183 possible terminators.
Percent operon ends hit by terminators of confidence >= x:
	x	#>=x	hits>=x	%hits>=x
	100	126	110	109	23 %
	99	126	110	109	23
	98	126	110	109	23
	97	126	110	109	23
	96	126	110	109	23
	95	132	116	115	24
	94	132	116	115	24
	93	136	120	118	25
	92	136	120	118	25
	91	143	127	125	27
	90	145	128	125	27
	89	151	132	127	27
	88	154	135	130	28
	87	154	135	130	28
	86	160	139	134	28
	85	161	140	135	29
	84	168	142	137	29
	83	177	147	142	30
	82	179	148	143	30
	81	181	150	145	31
	80	190	158	152	32
	79	202	166	159	34
	78	215	175	164	35
	77	225	183	172	37
	76	244	198	185	39
	75	253	207	190	40
	74	269	221	200	42
	73	295	242	214	45
	72	299	245	217	46
	71	314	259	228	48
	70	324	264	229	49
	69	338	274	235	50
	68	366	297	249	53
	67	389	316	258	55
	66	416	337	276	59
	65	443	361	290	62
	64	456	370	294	62
	63	515	417	308	65
	62	526	426	313	66
	61	587	476	326	69
	60	606	493	329	70
	59	659	531	340	72
	58	707	564	350	74
	57	769	609	364	77
	56	799	634	366	78
	55	859	679	381	81
	54	902	709	386	82
	53	987	772	396	84
	52	1052	817	402	85
	51	1137	881	407	86
	50	1171	906	411	87
	49	1307	1013	422	90
	48	1363	1058	427	91
	47	1456	1131	433	92
	46	1571	1222	440	93
	45	1674	1300	443	94
	44	1771	1375	447	95
	43	1889	1463	451	96
	42	2015	1570	460	98
	41	2129	1654	460	98
	40	2170	1687	461	98
	39	2183	1698	462	98
	38	2183	1698	462	98
	37	2183	1698	462	98
	36	2183	1698	462	98
	35	2183	1698	462	98
	34	2183	1698	462	98
	33	2183	1698	462	98
	32	2183	1698	462	98
	31	2183	1698	462	98
	30	2183	1698	462	98
	29	2183	1698	462	98
	28	2183	1698	462	98
	27	2183	1698	462	98
	26	2183	1698	462	98
	25	2183	1698	462	98
	24	2183	1698	462	98
	23	2183	1698	462	98
	22	2183	1698	462	98
	21	2183	1698	462	98
	20	2183	1698	462	98
	19	2183	1698	462	98
	18	2183	1698	462	98
	17	2183	1698	462	98
	16	2183	1698	462	98
	15	2183	1698	462	98
	14	2183	1698	462	98
	13	2183	1698	462	98
	12	2183	1698	462	98
	11	2183	1698	462	98
	10	2183	1698	462	98
	9	2183	1698	462	98
	8	2183	1698	462	98
	7	2183	1698	462	98
	6	2183	1698	462	98
	5	2183	1698	462	98
	4	2183	1698	462	98
	3	2183	1698	462	98
	2	2183	1698	462	98
	1	2183	1698	462	98
	0	2183	1698	462	98
