# Supplementary material for: Rapid, accurate, computational discovery of Rho-independent transcription terminators illuminates their relationship to DNA uptake
Source: Genome Biol. 2007 Feb 21;8(2):R22. doi: 10.1186/gb-2007-8-2-r22 (PMC1852404; doi:10.1186/gb-2007-8-2-r22)
Supplement: Additional data file 2 — As described in the text, the entire robust tail-to-tail region is searched; if the region is less than 500 nt, then the 500 nt downstream of the stop codon is searched (stopping if a gene start is encountered). In the case of ties, all terminators with the high score are output. [file gb-2007-8-2-r22-S2.zip › Jannaschia_CCS1.ttperf]

 Jann_4217   2  51 187    4010 ..    4023 -  -6.7  -2.98719   GGAGCACAGCATAGA               GACCA CCGA TGGTC                TGCGCATGACGGACC
 Jann_4221   7  69  96    8567 ..    8582 - -11.8  -2.55551   CAGAAGTTCAAGGGA              GCCGCG GAGA CGCGGC               TCCCTTTCTTCATGT
 Jann_4232   1  41 413   18268 ..   18278 -  -2.6  -3.07622   ACAGATTTCATCGAA                 TTTT ATG AAAA                 TCGCCATCAAGCCTG
 Jann_4242   1  40 331   30182 ..   30193 -  -2.2  -2.87501   CCCGACCAAAGACTA                CATC ACGG GACG                 GTGGACCGATGCCTT
 Jann_4252   3  59 -34   40564 ..   40600 -  -4.4  -3.80573   TCCAGCATCAGCAAA   GTC-TAGTCAGCGCCAA TCGG TTGGCGCGGTATACGAC    GCGCCAAGACTGCTA
 Jann_4264   8  61 457   57665 ..   57692 -  -6.4  -3.73224   TTATTGCTGATGAAA        CCGGTTT-TTCGA CGA TCGAAGAAACCCG        CTCGGGTGCCTTCGG
 Jann_4271   2  56 299   65804 ..   65829 -    -6  -3.44051   GCTGCATCACTACAA         GGCGGCCGGT GGTCGG ATCCGCCGCC          GTGCGGTCATGGCCC
 Jann_4277   5  51 282   72996 ..   73007 -  -5.8  -3.30124   TCCGATGTGTTACAA                CGCA TTGA TGCG                 ATTTTCATTGAGACC
 Jann_4276   4  60  89   73210 ..   73222 +  -4.1  -3.97308   CGGCACGCACGCGTT                CAGAT GAG GTCTG                TTTGGTGTCTTTCAG
 Jann_4270   9  66 390   66494 ..   66504 +  -6.8  -3.80573   TTCCGGGCTGTGCAC                 GCCA CCT TGGC                 TTTGATCCTGGTACC
 Jann_4266   6  53 415   62322 ..   62333 +  -5.8  -3.39018   TGTCAGCCGCTTCAT                GAGG CTAT CCTC                 TGTTTCAGGTGGTCG
 Jann_4263   8  63 128   58226 ..   58260 +   -10   -2.7873   CACGTAGTGTGATCC     TGCGCCGGGCCT CTTCTATCGTC AGGCCCGGTGCG     ATTTCGCGTGGTTTG
 Jann_4254   4  44 255   45649 ..   45659 +  -4.6  -2.79803   TCAGACCCCAAAGTA                 TCGC CCG GCGG                 GTTTCAGTCACCTTG
 Jann_4251   3  45 401   40970 ..   40996 +  -4.3  -3.15378   ATGACAAGGCAAGAC         CGCCAAAGCTG AGCAA CAGTGCTGGCG         TCTCTGTCTTCTTAA
 Jann_4231   1  45  91   18170 ..   18191 +  -2.8  -3.21099   CAGCAGCAGGCCGGC           CGAGCTGC AATGGA GCCGCGCG            TTGGTGCTCAACCAA
 Jann_4223   4  54 334    9933 ..    9944 +  -7.2  -3.10236   GCGGGCTGTCAGATT                GCGC TGGA GCGC                 TCTTCGCGTTGCGTT
 Jann_4220  10 100  24    8563 ..    8586 + -19.6  -4.33755   TATCCAGAAGTTCAA          GGGAGCCGCG GAGA CGCGGCTCCC           TTTCTTCATGTTGAT
 Jann_4216   4  68 421    4596 ..    4610 + -11.4  -3.01791   CCACGGCCCCGATGG               CCCGCT CAT AGCGGG               TATTGAACCGCGCGT
 Jann_0011   5  53 263   11399 ..   11421 -  -7.6  -2.62184   GTTCGGCCGAGAGGA           GGGGCTGTGC GCC GCAAAGCACC           TGGTGGACGGGGACA
 Jann_0038   7 100  24   35146 ..   35164 -  -9.5  -5.76633   TCAGACATAAAAAAA             GAGCGCC ACAGG GGCGCCC             TTCTTCGATACCGTT
 Jann_0050   5  51 133   45432 ..   45445 -  -3.8  -3.59262   CGGGACATCTCCAAA               CGTC ATCCGG GACG                GTGGGAGGTATCTGT
 Jann_0055   4  53 409   49411 ..   49450 -  -7.8  -2.63631   CGAACGCGCATATCA  TCGCG-ACCACGACCATGG CGA CCACACCCGTGGTGCGCGG  CAAATGGCTGGAGCC
 Jann_0067  14  95  -2   61277 ..   61303 - -15.2  -3.76402   AGCGTAGCCAGGAAA         TAGTGAGCCCCT AAA AGGGGCGCACTA         ACTTCCGTTAAACTT
 Jann_0070   5  62 473   64205 ..   64221 -  -7.9  -3.53444   CGAGGTGCTGCGAAA              CGTCCCG CCC CGCGACG              TGCATCTTGTGTCTG
 Jann_0088   4  53  96   82680 ..   82693 -  -4.5  -3.56704   TTCGGAGGAAAGCAA               CG-CCG CGA CGGACG               CTTACCGCGACGAGG
 Jann_0105   6  57  96   95628 ..   95641 -  -8.1  -3.05268   CAAGCAGGGGCAATA               TGCCG TCAT CGGCA                TTGACGGACGAATCC
 Jann_0113   5 100  56  101708 ..  101737 - -14.3  -4.24002   GCCCAAATCGCAAAA       CCACCCGAGCCTG TTTC CAGACCCGGGTGA        TCTTTTTTCTGTCGA
 Jann_0126   4  47  29  116058 ..  116068 -  -4.6  -3.02144   CGAGGCGGTCGAACA                 GGCC TCC GACC                 ACCGTCTCGTCTGGG
 Jann_0135   1  40 163  124217 ..  124240 -  -2.2  -2.89742   TTCAACTTCGACACA          TTGGCCGTGC AAGC GCACCGCCTT           GCGGCCGATGAACGG
 Jann_0142   2  51 333  131896 ..  131906 -  -6.8  -2.70932   CGCGGCCCGCAAGGA                 TCGC GCT GCGA                 CCAGCTTCTTCTGGA
 Jann_0148   5 100  27  139195 ..  139219 - -19.3  -3.48063   CACCCAAACGTAGAA          CGGGCGGCCCA ACC TGGACCGCCCG          CAAAATCTTGCCGTC
 Jann_0170   5  47 457  161846 ..  161858 -  -2.6   -3.5627   ACATTATTTTTGAAA                GCGC GACAG ACGC                ATAGGGTGTTCCGAA
 Jann_0189   1  40  20  182201 ..  182216 -  -3.2  -2.62463   CTGACGATCCAGAAC              GCGACA TTGG TGTTGC               TTGACCCCGAACATG
 Jann_0194   8  63 464  185253 ..  185270 -  -9.1  -3.19192   GGCGACGCAACCGAA             GGCG-CCG CAC CGGCCGCC             GCTCAACTTCCCAAG
 Jann_0204   8  64  37  195694 ..  195708 -  -2.8  -4.36903   TCTATTAAATACAAA               GATTTG GCG CAACTC               GACGACCTGCTTCGA
 Jann_0209   8  50 369  199579 ..  199590 -  -7.2  -2.53271   CGAGGCTGAGAATAT                GCGC AAAC GCGC                 TGACCGGGACCGCCG
 Jann_0223   5  69  75  219149 ..  219163 -  -8.6  -3.69354   CTGCATAAGCTGAAA               TCCATC TAT GATGGA               AAGATTGAGCAGGCT
 Jann_0237   2  50  12  231979 ..  231989 -  -6.8  -2.62396   GAGGCGCTGATAGGA                 CGCT GAT AGCG                 CTATTTACTCGCTAT
 Jann_0244   5  69   3  237106 ..  237119 -  -9.5  -3.48395   AGGGGGCTGATATAA               CCGCC ATCT GGCGG                CGTCAATAGTCCTGC
 Jann_0252   5  51  54  252158 ..  252171 -  -3.7  -3.53761   GAATGCCCGCTGAAA               GGCCG TTTG CGGAC                AGGTCCGTCACAAAC
 Jann_0263   4  69 463  264638 ..  264658 -  -6.7  -4.15044   GCCGTGTTCAAGAAA            GACGGCCGT GTC ACGGCTGGC            AATGCGTCGGGCATC
 Jann_0270   6 100  31  278353 ..  278376 - -12.4  -5.14563   CCTTCCACGAAAAAA          GGCGCAACCC GTGA AGGTCGCGCC           TTTCCAATGTCGTGC
 Jann_0287   3  58  56  292313 ..  292335 -  -6.2  -3.57144   CTGGTGATCGGCAAA           GCGCGGGA GTTGAGT TTCCGCGC           GGAAGGTTACCTTTA
 Jann_0293   4 100  32  300842 ..  300859 - -10.5  -4.87389   TATCTCAAAAATAAA             GCGGACC GTCC GGCCCGC              TTTTTCCTGTCGTGA
 Jann_0298   7  58 260  304198 ..  304216 -  -7.3  -3.40668   CAGGAAGAAAAATCA             CCCGCGC AACTG GCCCGGG             CCTTTCACCTGACCC
 Jann_0312   3  44 431  319319 ..  319329 -  -2.4  -3.29626   TAATACGGATATGAA                 CGCC GCC GGGG                 GCCTATTGTATTGCC
 Jann_0316   2  68 445  322619 ..  322632 -  -8.1  -3.81414   ACGTTGAACGAAGAA               CTGGC CTAT GCCAG                CAGCATTGACCCCAA
 Jann_0328   4  82  35  333406 ..  333423 - -14.1  -2.87527   CACTGATGATGAAAG             CGCGCCC TTCA GGGCGCG              TTTTTTGTATTGGGC
 Jann_0333   2  40 -43  338918 ..  338938 -  -2.4  -2.93853   CGGCGTCAAGCAAAG            CGCGAATG TCAGC CTCCCGCG            TGCCTGCAACGATCC
 Jann_0347   3  84   8  351508 ..  351535 - -16.3  -2.57468   CGTCATCAGATGAAC        CCGGCGCACCC CTGATC AGGTGCGCCGG         TCGTTCTCTATCGCC
 Jann_0352   8  74 328  354344 ..  354360 -  -2.2  -4.88295   AAAGAAACCCAAAAA              GGCGAA AGCCA TCCACC              AGGTGTTTACGCTTC
 Jann_0358   0 NONE
 Jann_0363   4  62 186  365879 ..  365915 -    -5  -4.07568   GGCGCTGTTTGAAAA   GGACG-CGCAGGGGCCTG TCA CCGGTGCC-GCGTCGTCC   CTGCACCACATTGCG
 Jann_0374   2  45 447  377567 ..  377577 -  -3.2  -3.17688   TAAGCAGGGTAGTAA                 CTCG GCT CGAA                 TATTGAAAACAATAC
 Jann_0385   1  43 372  389288 ..  389303 -  -3.2  -3.16668   CAACAGGTGCAGCAA              TGCTAC GACA GTGGCA               CGTGCTAGGCAGCGT
 Jann_0394   9  65 424  396563 ..  396579 -  -4.3   -4.3851   GACAGCAAAGAGAAA              CTCTCCA CGC CGGAGCG              TCTGACCCAAAAAGC
 Jann_0399   2  48 271  400729 ..  400741 -  -5.5  -2.90075   GGCGCCGGAACCAGA                GCACT GGC AGCGC                ATCATCTGCTGCGGT
 Jann_0408   6  55 -36  410899 ..  410916 -  -5.5  -3.53012   GTGCCCGCCGCCAAA             GCCCG TTTGAACG CGGGC              CGGGCGCGCATCATT
 Jann_0415   7  60 291  418122 ..  418152 -  -7.4  -3.63341   AATACCGGGGAAGAA       CCTCAGAAGGCCGG CTG CCTTCCATCCGAGG       CCGATGCCTTCATCG
 Jann_0419   4  47  15  422080 ..  422095 -  -4.7  -3.06915   ACGGACCGCACCTAA              GGCAA GCCGCT TTGCC               CCTTAGGGCAGGGTT
 Jann_0425   4  54 308  426985 ..  427000 -    -6  -3.26471   CGACGGGGACACGAA              CGGTCC TACA GGGCCG               ATTGACCGTCGCATG
 Jann_0430   4  90 -23  434949 ..  434974 - -17.7  -2.88999   CCCGGACAGATCAGA         CGTCAGCAGCT TTCG AGCTGCTGACG          ATAGCGCTCGGCCCG
 Jann_0439   6 100  14  443189 ..  443225 - -22.3  -4.36914   CGCTGGCCCAGAAAA    TGGACCGCCTCGCGCAG TAG CCGCGCGAGGCGTCCCA    GTGACAACGCGGTTC
 Jann_0445   5  66  35  449219 ..  449235 -  -2.2  -4.58283   GAAGCGGCTCAAAAA              GCCG CCTGATCCT CGGC              TCCTGGCCTTGGGGC
 Jann_0449   3  59 344  451853 ..  451870 -  -4.9  -3.86194   AAGGGCTGGCAGAAA             CGACAGAT CAG ATC-GTCG             TGACCGCGGGTGTGC
 Jann_0456   6 100  43  458139 ..  458159 - -11.8  -5.07486   CATCTCGAAGAAAAA            CGCGCCGG GATGA CCGACGCG            TTTTTTCGTTTTCAG
 Jann_0465   0 NONE
 Jann_0475   8  52   2  472782 ..  472797 -  -3.2  -3.75024   GCCGAGGAGGAACAA              GGCG TAGCCGAG CGCC               CTCACCACATCCTCT
 Jann_0487   3  55 -15  486575 ..  486598 -  -5.2  -3.57792   CTACGGATGCTGAAA          GCGCGGGCCTA ATT CAGGCGCGC-C          ACCACGTAATCTGCC
 Jann_0491   8  62 416  488519 ..  488531 -  -7.7  -3.55824   CATGATGGAGAAATA                CATCG CGG CGATG                GCGATGACTTTTCCG
 Jann_0500   4  64  87  498413 ..  498423 -  -4.6  -4.18506   GGAGTTCGAAAAGAA                 CGCC AGC GACG                 AAGAAATCGCGCACT
 Jann_0523   5  51 219  514449 ..  514473 -  -4.2  -3.53811   CCGAGCGGGTGCAAA          GCGTCGAG GAAGATGCG CGCGACGC          CAAAACGGCGCTTCA
 Jann_0526   3  49 121  516595 ..  516606 -  -5.8  -3.05463   ATGGTGCTGACGCAA                GGTC CAGA GACC                 GATGTTGACGCTGCC
 Jann_0543   1  57 156  532123 ..  532147 -  -7.7   -3.1505   ATCACCCCGGATGAA          TGGGCTGACCG GAT CGGCAAGCCCC          GCGAATTCATGGCGT
 Jann_0557   6  95  23  545948 ..  545972 - -10.7  -4.72272   TTTGCCCATGAAAAA          GACCGCTCC CTGCGCC GGAGCGGCC          CTGTCATGGCGACTG
 Jann_0561   6  52 139  547904 ..  547914 -  -3.2  -3.71552   AGTGGACGAAGACAA                 CCAG CGC CTGA                 AGGTCACGGTATCCA
 Jann_0579   7 100 397  568914 ..  568933 - -12.8  -4.67256   GAAGAAATTAGAAAA            GGCCGCCC CAAA AGGCGGCC             TTTGTGCTTGTCCGC
 Jann_0579   7 100  26  569277 ..  569304 - -17.8   -4.3208   GCCTAGAACGCAAAA        GACCCGGAGTGC ACAA ACACTCCGGGTC         CAACTGTCATTAATG
 Jann_0594   1  49 195  577766 ..  577784 -  -3.1  -3.53091   ATTGCTGCTGGCAAA             CGGGT TCGGACGTG ACCCG             ATGATGTCGCGACGC
 Jann_0622   6  58 461  595093 ..  595105 -  -9.1  -2.78384   TGGCGGTGGAGGATA                TCGGC CTT GCCGA                CCCGCAGGCGCAAAG
 Jann_0631   5  58 284  604037 ..  604048 -  -7.2  -3.40403   CCTGGGGCACTAGAA                CGCG CCCG CGCG                 CAACCCTGCCCAGAC
 Jann_0651   0 NONE
 Jann_0677   4  51  15  649465 ..  649479 -  -2.1  -3.74251   CAGACCGGCACCAAA              CTGGCC GACT GGC-AG               CGGACAACCTAACGC
 Jann_0687   3  47 440  660748 ..  660761 -  -2.3  -3.53091   ACCGTTTGGTGGAAA               GCGAT CTGG AGCGC                GTTATTGCCCTAGGA
 Jann_0696   6  65 104  668826 ..  668847 - -11.5  -2.51464   GCAGCACTTACGAAG           GGGCGATCC ATCC GGGTCGCCC            TTTTTCGTGGTGCAT
 Jann_0701   4  58  94  673772 ..  673789 -  -6.3  -3.58269   GAACGGATCCTGAAA             GCTG-TGC CCG GCATCAGC             TTCAACTATTTCACC
 Jann_0710   5  53 353  682467 ..  682482 -  -2.4  -3.89346   GCGGGACCCGACAAA              GGCCCG GTGA CAGGCA               CCAGCGATTGGGTCG
 Jann_0720   2  67 149  689401 ..  689433 -  -9.9  -3.37755   ATACACTCGCAAAGA     TGAGC-AGGGCCGG TTTACC CCGGCCCTCGGTCA      ACTTCTGGTCAACCA
 Jann_0725   5  60 120  694453 ..  694488 -    -9  -3.04322   CGCAAGCCCCGAATA    TCAGGCAAT-CGCGCCG GAG CGGCGGGCATTGACCGA    GCAGGCCACATCGCT
 Jann_0738   3  85  66  708470 ..  708486 - -15.1  -3.14344   CATTCTTTCTATTAA              GGGGGGC TTG GCCCCCC              ATGCGTCTTTTCCTG
 Jann_0741   3 100  28  711743 ..  711764 - -15.1  -4.77438   AGTTACCACGAAAAA           CGCCGCCCC GGAT GGAGCGGCG            TTGATCTTGCAGCGC
 Jann_0748   0 NONE
 Jann_0764   7  58 216  726335 ..  726350 -  -6.8  -3.33261   GCTCAAGGTCTACAA              CGC-CGC CCT GCGCGCG              CGATCATCCGACGTG
 Jann_0772   1  45 136  731474 ..  731485 -  -3.6  -3.06915   ATCGAGGTGACCCAA                CCCG CTTT CGGA                 CGCATGGCGGAATGG
 Jann_0786   4  62 355  746309 ..  746325 -  -3.6  -4.21275   GGAATCGACGGAAAA              TGACCC GATCT GGGTCG              CGGTGACGCATTATG
 Jann_0801   2  40  43  762389 ..  762410 -  -3.5  -2.69871   GCCCAGATGAAACAG           GGAGCGGCG TGCC CGCAGGCCC            GGTGGCGCGTTAACC
 Jann_0838   5  64 -54  793855 ..  793895 -  -5.2  -4.08767   CCTAGTTCGCCAAAA GTCGCAGGCCCTGTGTGAC GTCA GCC-CGCAGGGCCAGCCGC  AGTCCCGGCTCATCT
 Jann_0846   3  66 113  801002 ..  801022 -  -6.7  -4.07687   ATCTGGCGGGCAAAA            TGGGTCCGG CGA CCGGGGCCA            TAGAGGCTGATGTGG
 Jann_0856   4  57 -52  812950 ..  812983 -    -8  -3.05384   CGCTCTTTTACGTAA     GGCTCGCC-CCCCGC GCGGG GCGGGATGGCGCGGC     CGACGAAGCCCGCCA
 Jann_0878   7  51  87  833747 ..  833757 -  -3.2  -3.54424   TTTGACGGTCGCAAA                 GTAG GTG CCAC                 GCTCGAAGATGCGGC
 Jann_0887   6  49 451  841745 ..  841755 -  -3.2  -3.61398   TTGCGCCCGCAAGAA                 CCAT GAA ACGG                 GTCTGTGCACTGCTC
 Jann_0887   6  49  76  842112 ..  842130 -  -5.2  -3.06183   GCTATCGGGATTGAA             TCAGCGGC ATT ACCACCGA             TCAAGAAAGAGTTTT
 Jann_0892   6  69 292  846173 ..  846185 -  -3.3  -4.63486   ATTTCGGCAACAAAA                CACGG GTT CGGTG                TCAGGTGATCGACCC
 Jann_0902   2  54 473  857433 ..  857452 -  -7.8  -2.71681   GAAGGCGTTCAAGGA            GGAGCACG GGGA CGTGATCC             TCAAGCCGCTCTACG
 Jann_0914   7  64 -20  869730 ..  869764 -  -5.8  -4.05033   GCGACCGGAGAGAAA    CCCG--GAAGTCTCCG TTAAT CGAAGACCTCGTCGGG    ATCGACGCCCCATAG
 Jann_0918   1  43 322  873475 ..  873501 -  -2.9  -3.14344   GAGCCTGTGGATCAA        CCCGCGCA-CCG ATTA CGATTACGCGGC         CCTGGCCACGGATAT
 Jann_0942   7  83  67  900366 ..  900384 - -13.8  -3.37796   TTCCAGTATGCAGAA             GGGCCGCA TTG CGCGGCCC             TTTTTTGTTTCGAAA
 Jann_0949   2  54 176  906956 ..  906970 -    -7  -3.09492   CGTTGAACTCCAACA               CCCGCG TGG CCCGGG               GCGAGTATCGCTCAG
 Jann_0957   8  58 321  916409 ..  916421 -  -3.3  -4.07568   CTGGGCGTTGGAAAA                CCCTG GCG CAGGC                ATCGTGGAGAGCGAT
 Jann_0963   5 100  26  921196 ..  921221 -   -14  -5.27399   CAAGACACGAAAAAA         GCGGCGCGGGG TGTAT CCCCG-GCCGC         TTTCTTGTTTGACTG
 Jann_0980   3 100  28  936828 ..  936848 - -16.1  -4.43844   CTATTATCGAGAAAA            GCCCCGACC ATT GGCCGGGGC            TTTTTTGTGTCTGCA
 Jann_0984   8  55  64  940550 ..  940562 -  -5.5  -3.53012   CTGCCTTCTGGCAAA                TACGG TCA CCGCA                TGTTGCCGCGCCCAC
 Jann_1015   1  41 123  968011 ..  968039 -  -2.5  -3.06183   CTTATCTGGAGGCAA       TGTGAGCC-TTGC ACCGG GCAACGGCCC-CA       CGCCCCATTTGACCG
 Jann_1018   5  56  35  972187 ..  972197 -  -4.6  -3.66178   GGCCTGAAGGCCAAA                 GACG CCC CGCC                 CGCCGTCCCGTGGGG
 Jann_1029   4  66 415  981172 ..  981207 -    -6  -4.07568   GTTCTTCGCCGAAAA    GGGCGCGGGCGCGTGGT TGA ACGACACGCA-GCGCCT    GCGGGTGTCGGCCCG
 Jann_1037   1  54 142  990073 ..  990084 -  -7.2  -3.16564   CGGGGATTGCATGAA                GCCG CCTG CGGC                 ACCTTCGGCACCGTC
 Jann_1041   5 100  29  995821 ..  995845 -   -15  -4.86385   ATCTGCAAAAAGAAA          GGGCCGGGGA AATCG TCCCCAGCCC          TCTCAATAAGTAAGA
 Jann_1053   0 NONE
 Jann_1061   7  56  38 1017516 .. 1017551 -  -7.4  -3.29144   CCAGCCCCGTGACAA    GTTGACGGCGTCGAAC CCTC GTTCGGCGCCGTTTTC     AGTGTCCTGAGAGGT
 Jann_1088   1  49  35 1051627 .. 1051640 -  -3.7  -3.35679   CTGCCGCACCTACAA               CGTCC TGCT GGCCG                AGGGTCGCCGGGTGG
 Jann_1093   2  49  84 1055595 .. 1055606 -    -3  -3.56092   CGAGGACGCCTTAAA                TCTA TTCG TAGA                 CATCTACACAGCAGA
 Jann_1097   3  47 416 1057067 .. 1057095 -  -2.3  -3.55444   GTTTGAGGGGGGAAA        CGGGCCGCG CCTTTCACCCT CACGGGCCG        GGACGGGCGGCCCCA
 Jann_1097   3  47 403 1057068 .. 1057108 -  -5.2  -2.73124   TTTGAGGGGGGAAAC GGGCCGCGCCTTTC-ACCC TCAC GGGCCGGGACGGGCGGCCC  CATCTGATATCCAAC
 Jann_1115   5  47   6 1074516 .. 1074527 -  -5.8  -2.71263   AACGCTGTGGAAGGA                TCGC AAAA GCGA                 TAGGTCTATTGGCGC
 Jann_1120   5  49 201 1079692 .. 1079713 -  -6.5  -2.72144   CCAGCGTGCCCAAAC           CCCCCGAGGC CGC GCC-CGAGGA           TGCTGAGCCCGCCGA
 Jann_1144   2  46 326 1104650 .. 1104660 -  -2.4  -3.41073   TATGTGACGGAAACA                 GGCG GGG CGCG                 GACCGATTGCTATGC
 Jann_1152   3  56 413 1113947 .. 1113980 -  -5.1  -3.65046   GGGCTACCTGAACAA     TCCCGACGCCACGGC AGAG ACCATGGCCGAGGGA      GGGTGGCTGCGCACC
 Jann_1156  10  53 297 1118043 .. 1118066 -  -2.3  -3.85389   CTGCAACAACGTAAA          TCTCTACGC CGCCGC GCGGAGGGA           CATCCGGACCTTCAA
 Jann_1168   7  71 252 1132383 .. 1132393 -  -6.8  -4.15854   AAATCTATCGCAAAA                 CAGG CAA CCTG                 CGTGCCGTTCAGCTG
 Jann_1200   3 100  20 1160813 .. 1160844 - -18.7  -4.99134   AGCTGAAACGAAAAA      GCGCCGCGCAGGG TGTGAT CCTTGCGCGGCGC       TTTTTTGTCTTGCGG
 Jann_1213   3  44 368 1172214 .. 1172234 -  -3.9  -2.92712   CATGATAGAGAACGA            GCGTGGATC CGC GATCAACCC            GAGTGAGGCGGTGGA
 Jann_1217   2  47  85 1176574 .. 1176599 -  -5.4  -2.77899   GGGTGTCACCAATGA         GGTC-GTCTGG CGGAC CCAGTCGGACC         AGTTTTGGGTGACGT
 Jann_1236   8  86 470 1191199 .. 1191209 -  -4.6  -5.33405   TCGAGCAAACAAAAA                 GGGA TCA CCCC                 CAATGAAGATCCGTA
 Jann_1242   7  55 171 1196633 .. 1196643 -  -3.2  -3.83502   GACCCCGATATCAAA                 TCCG GCG CGAA                 GTTCGCCGCGCTTGG
 Jann_1258   5  66  41 1214832 .. 1214845 -  -5.2  -4.11216   GCCCCATGGTCAAAA               CGCG GGGCGG CGCG                CTGTGTTTTATGCGC
 Jann_1264   3  49  96 1223921 .. 1223951 -  -5.4  -3.09538   GACACAAAGTATAGA      CGCCGTGCTGACGC TGGTG GCG-CAGCG-GGCG      GGCCTGCCGGAGGCT
 Jann_1273   6  51 150 1233684 .. 1233697 -  -3.7  -3.57144   GGGTGGAGGCGGAAA               GCCTG CACC CCGGC                GACATCGCGCTTTGC
 Jann_1288   4  44 435 1250148 .. 1250163 -    -4  -2.91466   ATCACAACCAAGAAG              GCCTAAG CGG CTT-GGC              TCACCAAGAAATTTG
 Jann_1312   6 100  44 1274421 .. 1274454 - -22.5  -3.53779   GGGTGAAAATAGTAA     GTCCGCAGCCAGGGC TTGG GACCTGGCTGCGGAC      CTTCTGGCCGGGTGC
 Jann_1338   5  55  31 1304241 .. 1304261 -  -3.2  -3.82084   GCTCAAGATCAAGAA           CGGCACCGG CAGC CCGCTGC-G            TGTTCTGGCGATGGT
 Jann_1347   5  68 225 1311875 .. 1311909 -  -7.9  -3.93369   CGAAGCCCAATCAAA    CCACTCTGTATGCAGA TTGA TCCGCAT-CAGCGCGG     TCTTAGCGATGGTTC
 Jann_1353   2  43  19 1317119 .. 1317154 -  -3.1  -3.04144   GCGTGATCCCGAATA    GCGGTCATGTCCGGAC GATCT GTCCGG-CGCGGCCCC    GAGTGCCGCCAGATG
 Jann_1362   2  42 247 1326024 .. 1326041 -    -4  -2.60763   CTGACATTGGAGAAT             GGCACC TTGGCG GGGGCC              GACCTTGACCTGCTG
 Jann_1372   1  58 -30 1340590 .. 1340608 -  -5.8  -3.77588   AGCCTACACCAAGAA             CCGGCGGC TGA GCGGCAGG             CTGGCTGCACCCAAT
 Jann_1376   5  53 134 1344701 .. 1344711 -  -5.4  -3.37796   TCTGATCAGCCACAA                 CATG CCC CATG                 TTTTCGAAGTGGCAG
 Jann_1386   6 100  28 1355764 .. 1355786 - -12.7  -4.66163   ACCTCCATTGAAAAA          GCCGCGTCCC GATT GGG-CGCGGC           TTTTTCGATATTTGG
 Jann_1397   0 NONE
 Jann_1404   2  44  13 1373374 .. 1373385 -  -2.2  -3.28712   GTCGCTGGGGCACAA                TCAG TTGG CCGA                 CGCTATCCGGGCCTA
 Jann_1416   3  44 -24 1384742 .. 1384763 -  -3.7  -2.87501   GCCCAGGAAAGACTA           GAGCGCGACA GGC TGTC-CGGTC           TGTTGGGATAGCGTC
 Jann_1424   4  66 164 1393445 .. 1393473 -  -5.2  -4.11484   GCCAACCTGCCAAAA       GCCGCGGATGGGC TGCG GTCCATG-GCGGC        GGTCTATGCGGCGGT
 Jann_1431   0 NONE
 Jann_1435   1  54 143 1402685 .. 1402697 -  -6.9  -3.05384   CTTCTGTCGATTGAA                CCGCG ACA CGCAG                AGTTTTTGAAAGTGC
 Jann_1451   0 NONE
 Jann_1454   4  53  35 1424400 .. 1424411 -  -2.2  -3.87994   ACCGAGGCGGAGAAA                GCTGC CAC GC-GC                GCGGCCTTCGCGGCA
 Jann_1459   1  53 317 1427792 .. 1427805 -  -5.2   -3.3782   CATCCAGTCAATGAA               CGCC CATTGC GGCG                TGCCGGATCTGGCGA
 Jann_1470   3  66 196 1439703 .. 1439735 -  -7.5  -3.89212   GACGGACATACGAAA      GTTGGCGGGGTGTTG GTC CATCGCCCCGGCGAC      GACCAGTTGATCGAA
 Jann_1479   3  46  68 1447928 .. 1447939 -  -5.8  -2.57931   GCCACGGCCGAGAAG                GGTC GCGT GACC                 GCAGCACATTACGTT
 Jann_1492   0 NONE
 Jann_1502   7  51 105 1472257 .. 1472292 -  -7.4  -2.73364   TCGGCACCGTAACGA    CCGACAGCGTCGCCGCG CGT CTCGGC-ACGCCGGAGG    CCGGGCATTCAACCT
 Jann_1514   3 100  30 1483650 .. 1483669 - -12.8    -5.243   CAAATCACCAAAAAA            GGGCGCCC GGAA AGGCGCCC             TGATCTTACTATCGG
 Jann_1527   5  56 188 1495959 .. 1495980 -  -5.1  -3.66844   CGGACATTCGAAGAA           GTCTGCGACG CCG CGTTGCAG-C           TTCCCCGAAGCGGAC
 Jann_1527   5  56   2 1496156 .. 1496166 -  -2.4  -4.07568   TTCCGCCGTGCAAAA                 GCGC TCA GAGC                 TTCAGCGGTGACGTT
 Jann_1531   4  47  84 1500829 .. 1500852 -  -4.5  -3.11732   GCCAAAGTGATCGAA          CG-GCCTTCG TCTTT CGAGGGCACG          CCCTCGGCGACTTGG
 Jann_1542   3  58  39 1512357 .. 1512371 -  -5.6  -3.76048   GTCGAATTAACATAA               CGCCCA TCT CGGGCA               TCCATGCTTGTAAAG
 Jann_1546   9  74  46 1516546 .. 1516557 -  -7.2   -4.3586   GGACCGAGAGGAAAA                CCCG CCCT CGGG                 CCGGTAAGGTTTAAG
 Jann_1552   4  77 109 1522526 .. 1522552 - -12.2  -3.54741   GAGCATCGGTGTAAA         CGGCGGCAATGC GGG GCTTTGCTGCCG         TTGGCGTCAAGTGCA
 Jann_1555   4  60 346 1525406 .. 1525419 -  -3.7  -3.98236   AAACCTGACCAGAAA               GGCGC TCGC GCTCC                ATCCAGTGCGCCACC
 Jann_1568   5  55 284 1544562 .. 1544574 -  -3.3  -3.79687   AGGGCGGAGAAAACA                TCGCG CCC CGTGA                GATTGACGAGGTGCT
 Jann_1574   0 NONE
 Jann_1585   5  54  65 1566320 .. 1566330 -  -8.2  -2.80016   CCGGATCACCAACTA                 GGCG CAT CGCC                 TTCGTCTGATGTTTG
 Jann_1611   1  64 364 1594913 .. 1594924 -  -4.4  -4.14392   CGCCAAGCCGCAAAA                GATC GCAA GATC                 TGGGTGTCCCCGGCG
 Jann_1619   4  62 -15 1607600 .. 1607612 - -10.5  -2.55074   CCGAAGCGCAAGCTA                GCCCG CAG CGGGC                GTCAGCCGGATCAGC
 Jann_1628   5  50 -34 1614283 .. 1614307 -  -6.9  -2.64099   CGCTGTCAGGACAAT          GCGAGCCCGCC TTT GCCGGTCGCGC          TGGACGGCTGCGGCG
 Jann_1649   3  59  98 1634352 .. 1634379 -  -7.6  -3.18264   CGTGCCACCGATGAA        GACCGTCGCGGG CATT CCCGCCAAGATC         GTGGGCGAGGCAGGC
 Jann_1661   1  39 161 1644282 .. 1644299 -  -2.6  -2.75963   AGCGCCAGGTGAAAT             CGGCCA TGGCGG TGGCGG              CGAGCCGGTTGAAAC
 Jann_1666   8  69  62 1650438 .. 1650452 - -11.4  -3.14564   GGAGCCGTCGACTAA               TGGCCC GCA GGGCCA               TACCCGCGCCGAAGG
 Jann_1673   3  57 121 1655899 .. 1655909 -  -8.2  -3.05384   CGTCGCCTTACGCAA                 GCGC ATG GCGC                 GGGTTCCGGCGTTCA
 Jann_1682   3  56 190 1665221 .. 1665242 -  -7.9  -2.90496   TTCTGGCCGAAATCA           GCGCCACCGC CGC GCCG-GGCGC           CATCGGATTGGAGGT
 Jann_1687   6  79  60 1670222 .. 1670241 - -12.8  -3.41302   TCAAGACCGCAAAGA            CCGCGCCC ACCC GGGCGCGA             CGGATCGCGGATGTG
 Jann_1703   7  87 367 1685932 .. 1685950 -   -16  -2.87132   TCGTGCTGGGACAGA             TCGGGCGG ATG CCGCCCGA             GCGGATGCTGTTGAT
 Jann_1706   3  51 454 1687940 .. 1687958 -  -4.4  -3.35679   TGGCGTGACCCAGAA             CGGCGTGA CAA TCCCGCTG             GAGGGGCAGGGCGAC
 Jann_1721   6 100  28 1705712 .. 1705743 - -11.7  -4.55653   ATAAGAATAAAAGAA     GGGCGCCAG--GATC GCAG GATCATCTGGCGCCC      TTTTACTGTGTGGGC
 Jann_1724   7  88  22 1714069 .. 1714096 - -15.6  -3.55444   GCTGGATGCGCGAAA        GCACGCGGCG GAATAGCG CGCCGCGTGC         CTGGATCTCTATGCC
 Jann_1757   1  42 455 1744896 .. 1744919 -    -3  -2.94695   TGATCACCAACGATA          TCTACACGTC GGAG GACGCGGAGT           TCCTGTTGCGCGCGC
 Jann_1767   0 NONE
 Jann_1791   4  52 242 1777634 .. 1777656 -  -3.4  -3.63837   ATAAGCGGGCAATAA          CGCAAGCCA TCGCTT TGGCC-GCG           CATGTAGAGTGTGTC
 Jann_1809   8  66   5 1797451 .. 1797469 -  -8.8  -3.55262   AATCGCAACGAAACA             GGGGCC CGCACGT GGCCCC             TTTTTTATGCCTCGC
 Jann_1817   5  65 430 1806792 .. 1806822 - -11.3  -2.52464   GCGGCGCGTAAGCTA      TGGGTGAGGCG-TA CTTT TATCACCTCACCCA       AGCGCCGCTGGAGGT
 Jann_1831   2  49  36 1817521 .. 1817564 -  -3.6  -3.37344   GCGCTAGCCAATGAA TTGCAGCCGCGCG-AGACGGC CCT GAGGGCTGCGCGCGGCGACCA GTGCATTCTGGATGC
 Jann_1835   3  59 473 1820484 .. 1820498 -  -2.1  -4.24948   CTAGCAGAGGCAAAA              GCCACT TTGA AG-GGC               CAATGGCATTGCGGT
 Jann_1839   3  62 193 1824807 .. 1824822 -  -3.9  -4.14392   GGCCAAGGCCGAAAA              CGCCG GTGTTG CGACG               AAGTTGATCGCGTCC
 Jann_1849   3  46 408 1835298 .. 1835308 -  -2.4  -3.34233   CTACAATTGGCACAA                 GTCC CTG GGCC                 TTGTGGCTTTGGTCA
 Jann_1858   7  90  27 1845238 .. 1845259 -  -7.9  -4.87592   CTATAGATAATAAAA           GCCCCCGTA GATA TGCGAGGGC            TTTTCTCGATCCGTA
 Jann_1870   2  58 387 1856800 .. 1856814 -    -7  -3.41053   TGAAAGCACCCATAA               CCCGCG GGC CGTGGG               CGGCGGAGGGCGGTG
 Jann_1888   0 NONE
 Jann_1902   3  74  54 1892812 .. 1892830 - -11.6  -3.56643   TCGAGATTGCGGAAA             GGGGGGCC TGC GGCCTCCC             TTTTTCGTACCAACC
 Jann_1920   6  64  63 1908745 .. 1908763 -  -4.4  -4.14392   CGTGAAGGCGCAAAA             GGCCAGTG ACG CGCTGGCG             GAGCGGCAGGCCTTG
 Jann_1931   8  76 192 1919705 .. 1919724 - -12.8  -3.07307   GAAAGGGGGAGGTAA            GCCCCCGG TGTC CCGAGGGC             CTTCCCCGTTCACGG
 Jann_1939   1  47 406 1929167 .. 1929179 -  -5.5  -2.78463   ATTTGCGCGATGAGA                TCGGC TTG ACCGA                CCTGGCCCCGCCTCG
 Jann_1943   3  47 293 1933314 .. 1933352 -  -4.5  -3.14132   GTGGCGTTTCATCAA  CGCCA-CGGCCAGCCGATC ATG GCTTGG-TCGCCGCTGGCG  GGGGGCGCACTGTTC
 Jann_1952   2  43 213 1944722 .. 1944738 -  -3.6  -2.74144   GTGGCACGCGCAAAG              GACCGG GCAAT CGGGTC              TGGATGCGGGCGGGT
 Jann_1956   5  54  -5 1949470 .. 1949486 -  -3.7  -3.63968   GTTGAAACGGCCAAA              CGTTAAC GCC GTTAACC              TGTCGCCTCCGCCGC
 Jann_1963   4  62 242 1956281 .. 1956293 - -10.5  -2.57132   CCTCGCTGGCACAAG                GCGCG CTG CGCGC                GTGGCCCAAGCGGGT
 Jann_1972   5  44  30 1966086 .. 1966104 -  -4.4  -2.70932   CGGCGCTGGCAAGGA             CGGCTCGA CCC TCGCGCTG             GTGGATGCGGTGAAG
 Jann_1985   7  55 153 1982729 .. 1982741 -  -5.5  -3.53012   TCCTGGGTGCGGAAA                GCCCT GGA AGAGC                GACCGGACACCAAAG
 Jann_1998   4  47 248 1998218 .. 1998233 -  -4.7  -3.06501   CATATTTCGATTGAA              GCTGA TGGCCG TCAGC               TGAAGTCACACTTCG
 Jann_2003   2  41 201 2004781 .. 2004821 -  -2.4  -3.14132   TGGGCCGTCCATGAA GGGTTCCAACGCGTCATCC GGTG GGATGCTGCGTCTGC-CCC  AACGACCGGAAAGAG
 Jann_2003   2  41  29 2004981 .. 2004993 -  -3.3  -2.74322   TGTAACGGTCGAAAG                GTTCC AGC GGCAC                AACGGGAATGGCCAC
 Jann_2010   5  60  36 2016994 .. 2017014 -  -6.8  -3.53091   AGTCCGCGCTGCAAA            GGTGTGGG AAGAG CCCATACC            AGCAAATTCTGCGAC
 Jann_2019   7  50 413 2022590 .. 2022600 -  -6.8  -2.64747   CGAGGGCAGCACAAT                 CACG TTT CGTG                 TGACAGATGGCTGTG
 Jann_2023   2  45 389 2026123 .. 2026141 -  -3.1  -3.19192   CGTCACTCAATGCAA             GAGGAGA CCACT TCTTCTC             GACTGGTCGGTTTAG
 Jann_2030   5  64 403 2035537 .. 2035551 -  -9.2  -3.10344   GTGTGACGCAACAGA               GGCGCG GAC CGCACC               GGTTCCCTTTTTGAA
 Jann_2041   6  62 333 2045834 .. 2045856 -  -9.8  -2.90813   GACTGGGCCAAAGCA           GGGCCAGTCT ACG AGACCGGACC           AAAGAGCTTTGAGAT
 Jann_2050   8  93 400 2054366 .. 2054379 -  -5.9  -5.42259   TCAGCCTGAAAAAAA               CGGCC GATG GGCCA                ATCTACCTGTGCGGT
 Jann_2059   1  40 291 2067554 .. 2067565 -  -2.2  -3.01712   GTGCGGCCCCCAACA                CGAA GTGG CTCG                 CCGATCATTGTGAGC
 Jann_2065   5 100  27 2074471 .. 2074492 - -13.7  -5.14563   CGTCGCATGAAAAAA           GCGCCAGCC GTTC GGCTGACGC            TTTCTGTGCACATCG
 Jann_2069   1  54 168 2078580 .. 2078598 -  -6.6  -3.23274   TGCGGGACAATTGAA             GCCGTCGC CGG GCGACCAC             CTGTCCTGATCTCTT
 Jann_2088   4  60 353 2097252 .. 2097270 -  -3.9  -3.95424   ATCATGAACATTAAA            TACGTGGC GCAA GCCAC-TA             ATATTCCAGCAAAAA
 Jann_2105   4  66 225 2113895 .. 2113909 - -11.4  -2.78384   GTTTTGTGGACTACA               TCGCGG TGT CCGCGA               ACCTTGATAATCGCG
 Jann_2110   4  50 430 2117870 .. 2117900 -  -6.8  -2.50622   AGATACCGGACGAAT       GCCGCCTCGTTCTG TTG CAAAATGAGATGGC       GGCCGGTGTGATCCC
 Jann_2116   2  52 144 2124304 .. 2124326 -  -6.2  -3.09933   TCGGAATTCACCGAA           CTGATGGCCG ATC CGGCGATCAT           GCAGGGTCTTATGGG
 Jann_2122   1  43 116 2131212 .. 2131233 -  -4.3  -2.78211   AGCGTGCGAAAATAC           CCAGACACG CGGC CACGGCTGG            TGCGTGTGTCCGACG
 Jann_2127   6  62 412 2135639 .. 2135653 -  -7.8  -3.53224   GAGGCCTTGCCGAAA               GACGCC AAA GGCATC               GCGATCTTCGAGGTG
 Jann_2142   2  69 424 2149812 .. 2149831 -  -9.2  -3.53224   GACGCGGCGCTGAAA            GGCGCGCT CGTT AGCGCGGC             AGGCCCCAAGGGGTG
 Jann_2149   5 100  22 2156641 .. 2156667 - -15.9  -4.72272   CTTTGCCATGAAAAA        GGCCCGCGCGGA TCGC TCCG-GCGGGCC         CGATATATGGTGAAG
 Jann_2157   2  43 409 2164945 .. 2164973 -    -3  -3.02461   CAATGCTGGCCAAGA        GCCTGCCGGACG GTGTG CATCCGTCACAC        TTTTCAATCCTGAAC
 Jann_2171   1  49   8 2177086 .. 2177103 -  -5.5  -3.03124   TTTGATCGCGGAAGA             GGCCG GTCTTGGG CGGCC              CTGATGGTCAGCCGT
 Jann_2179   3  41 162 2186851 .. 2186861 -  -2.4  -3.02511   GCGACGTGCTGAAGA                 CCTG CGC CCGG                 GTTGAGGTGCCGCTT
 Jann_2190   2  59 216 2196505 .. 2196516 -  -2.2  -4.14392   CGTCAACTGGGAAAA                CGTCG CCT CG-CG                GATGTGAGGGTGCTC
 Jann_2196   7  61 294 2201976 .. 2201992 -  -9.3  -2.71924   TATTTCGTTGCAAAG              GCGCGGC TAT GGCGCGC              GACCGATCCGTCCCT
 Jann_2200   3  47 333 2209916 .. 2209953 -  -3.4  -3.35813   TCCGACCGCAACGAA  CTGATCCG-GC-TCGATG CCAG CACCGGCGCGCGGATCTG   GGGCACCGAGCTGCC
 Jann_2205   5  46  19 2214194 .. 2214209 -  -4.6  -2.87211   AGGCTGCGGCAGATA              CCGCCG TGCA CGACAG               CCAAACGCCCCGGCG
 Jann_2218   5  81  15 2224631 .. 2224659 - -13.1  -3.52192   GCTAAGCCGACACAA        TCCCCGCCGTC GCACATT GGCGGCGGGGA        CCTCAACGCGGCGGC
 Jann_2227   2  43 431 2232465 .. 2232501 -  -4.2  -2.77233   CCACAATCTGGAAAC   CGTGCCGGGCCTCTACC CCGA GGT-GCGTCCGGGCGCG    CGCTATTTCCATTCG
 Jann_2241   4  51 114 2247956 .. 2247966 -  -2.4  -3.66654   CACCGGAAGCTGAAA                 TCCC TGG GGGT                 TGTGACCACGTCCAA
 Jann_2247   7  70 176 2255525 .. 2255555 -  -2.3   -4.7497   TCGACCCAGGAAAAA       GAGCGAGGGCGAG ATTGA CGCGCCCATGATC       AGGCCCGAAGAGATT
 Jann_2263   9  82  17 2271379 .. 2271407 - -13.8  -3.21099   TTCGCGTATCAGGAA        CCGGCGCCTCGG TAGAT CAGAGGCGCCGA        CCTGCGTGTTTGGGC
 Jann_2287   2  47 -15 2293481 .. 2293491 -  -2.4  -3.53012   TCGCGGCGGTCTAAA                 CCAG ATG CAGG                 GCCGAACTGCCGTCC
 Jann_2295   3  64 225 2301211 .. 2301229 -  -9.5  -3.06915   ATCGACCTGACCGAA             CACCGCG TCTAT CGCGGCG             GCGATACGCTGTCCC
 Jann_2302  14  84  36 2307270 .. 2307302 - -16.3  -2.59431   GCGCCGGACAATCGA      GACGGCGCTGCCC CTGTCCC GGGCAGCGCCGTT      TTTCTTGCGCAGACG
 Jann_2310   6  86  12 2313744 .. 2313771 -   -12  -4.07568   TTTCCTTTGGGAAAA        GACGTGAGGGGGC AGC GCCCCCCC-CATC        TGCGACCAATATTAT
 Jann_2314   3  49 406 2318111 .. 2318122 -  -5.8  -3.08073   ATCAGCTTCAACACA                TCGC TTTT GCGA                 GAGCTGCGCGCCATC
 Jann_2320   1  54 379 2323129 .. 2323148 -  -6.4  -3.27022   TGTACCGCACATCAA            GTTCCCAA ACTT TTGGGATC             TTCCCGGTGGTGGGA
 Jann_2328   4  49 210 2334267 .. 2334277 -  -4.6  -3.26471   GGAGCCCTATATCAA                 CACC CAT GGCG                 CGGGCTATCGCGGCG
 Jann_2350   1  51 101 2356499 .. 2356524 -  -4.6  -3.37071   AAATGTCATCCACAA         CCGCGCGCCGC TTTAT GCGGC-CATGG         CACAGGGGTGGGGCG
 Jann_2355   3  47 166 2360803 .. 2360817 -  -4.2  -3.28712   CCCTTCCCTCCAGAA               GACCTC CTG GAAGCC               GGGATTGGCATCTAC
 Jann_2369   4  52 235 2372950 .. 2372964 -  -6.4  -3.10796   GCCCACCACGGAAGA               GCTGTA CCG CACAGC               AGTTCGCGTTATTCA
 Jann_2375   4  54 287 2379998 .. 2380029 -  -7.2  -3.08679   GTGGGTGACGGAAGA      GGCCCTGGACGCCCA ACT CAAGCG-CCAGTGCC      TGCCAGACCCCATCG
 Jann_2382   3  43 396 2384946 .. 2384969 -  -3.6  -2.82635   AGGCCCAGGAGTATA          GCGCGGAGGC GGTG GCGGCCGCGG           TCCTGACAGGATACC
 Jann_2393   5 100  29 2393995 .. 2394014 - -12.1   -5.2422   AAGGACATGAAAAAA            GGCGCCC GTGACG GGGCGCC             CTTGATCGGTGTGGC
 Jann_2396   6  60 362 2396540 .. 2396559 -  -3.4  -4.19238   GGCGCAAGCCGAAAA            GCGGCTGG AGGA CCATCGGC             GCGATGATGGGGCGT
 Jann_2396   6  60 201 2396693 .. 2396720 -  -8.4  -3.05384   GGCCCGGCCACGCAA        GCGGT-CCCTGAC ATT GCAAGGGCACCGC        ACCTCGGTCTCGTTG
 Jann_2414   2  49 121 2413655 .. 2413668 -  -5.9  -3.02471   GTGGCACGACATACA               CCGCG ACGG CACGG                CATCGTTCTGTGGAC
 Jann_2423   3  91 333 2418594 .. 2418624 - -12.6  -4.03811   TAGACTACCAAACAA       GATGAGGACGCCGA TCT TTGGCGTCCTCATG       GCCCTTTCGATCTCA
 Jann_2429   7  62 416 2422751 .. 2422770 -  -9.3  -2.97747   CCCGCACACCACACA            CCTCACC CACAAC GGTGAGG             ACACCTACGCCGGCA
 Jann_2468   5  71  52 2463912 .. 2463932 -  -7.6  -4.08767   CTGACGGCGGCAAAA           CCGTCTGCC GGGC GGCAGA-GG            TGAGGTGTATTTACC
 Jann_2478   4  56  65 2474758 .. 2474771 -  -4.5  -3.68506   CAACACTGACCCAAA               TCCCG TATG CGGAA                CATCGCTGACCCGTG
 Jann_2490   3 100 122 2487685 .. 2487714 - -17.9  -4.99043   CCCTCAGAAAGAAAA       CGGACGACCCCAG TTCC CCGAGGTCGTCCG        CTGCACTGGCTACGG
 Jann_2501  10  54 136 2499349 .. 2499362 -  -8.1  -2.78816   TGATCCGCGATGACA               CAGGC AAGC GCCTG                GCCAAACGCAATGAC
 Jann_2513   2  56 344 2511625 .. 2511635 -  -2.4  -4.07687   AGGTTTGGCGCAAAA                 GACC ATG GGGC                 AGATCAACCTTGTGC
 Jann_2531   2  66   6 2530395 .. 2530413 -  -7.3  -3.88291   GATGATTTTGAGAAA             GCTGGGC GCCCT GCCCGGC             TTTTTTTATGGCGAT
 Jann_2549   7  68 415 2551459 .. 2551499 - -11.8  -2.50935   ACGGCACGGAGGAAG GCGGCGGCGGCC-CGAC CCGCGAAC GTCGCGGCCGCAGACGC  GTCCGCAATTGATCC
 Jann_2554   3 100  28 2555501 .. 2555525 -   -15  -4.13561   CTTCCGCAAAAAAGA          CGGGCCGTCC TGAGG GGACGACCCG          CTTGGGCATAAAGCT
 Jann_2566   3  49 173 2570913 .. 2570928 -  -4.6  -3.18728   ATCTGGAAGATGCAA              TGGCGC ATCT GCGCGA               GTCGAAGGACCGGCT
 Jann_2591   3  60 132 2602238 .. 2602250 -  -9.1  -3.14229   AGACCCGGATGAACA                GCCCT TGG AGGGC                GGGCTTCTGGTGGGC
 Jann_2606   3 100  23 2621861 .. 2621890 - -17.1  -4.02997   AACAGAATACAAGAA       GGGGCGTGGGGCC AAAC AGCGCCACGCCCC        TTTTTCATGTCTTCA
 Jann_2626   5  82 214 2643646 .. 2643664 - -10.2  -4.20783   ACCGCATGGAAGAAA             CGGCTGCC CCA GGCAGGCG             TCACCGAGTTCGCGA
 Jann_2638  13  72  15 2652974 .. 2652989 -    -6  -4.40561   TCTTTTGAAAAAGAA              TGCGGC GCAT GCCGCT               CTATTTACGAACAGT
 Jann_2644   2  80  23 2657499 .. 2657512 -  -9.5  -4.11216   CTGGTATCGCGAAAA               CCGCG CGAC CGCGG                CCGGTTAGACGCGGT
 Jann_2651   3  50 -36 2664995 .. 2665019 -  -7.1  -2.67981   AGCTTAGTAAATGTA          GCGAATCTGAT CCG ACCAGAACCGC          TCTATCCGCTTGAGG
 Jann_2661   6  52 303 2670362 .. 2670380 -    -3  -3.66921   AACGGCAACGTCAAA             CCCCATGG CGA CCATGTGC             TGAGCGCAGAGGACA
 Jann_2668   8  60 214 2678852 .. 2678882 -  -6.8  -3.61398   CTGGGTTCGCAAGAA      CACGACGGACCGG TTCGGC CCCGTCCG-CGCG       GTCACGCCGCACCAT
 Jann_2673   4  79  24 2683975 .. 2683996 - -13.7  -3.10344   CGTCCAGTCAACACA           CAGCCCGGC ATGA ACCGGGCTG            TCGTATCAAGCTGCG
 Jann_2680   3  69  39 2690410 .. 2690423 -  -9.5   -3.5944   AGGCATATTTGGAAA               GGGGC CGGG GCCCC                TTTCGTTTGAGTTGT
 Jann_2686   6 100  28 2696459 .. 2696484 - -16.1   -5.3236   ATAAGCCACAAAAAA         CCGCCGCACCC TTTG GGGCACGGCGG          CTTCGATCTAAAGTT
 Jann_2718   2  45   7 2726653 .. 2726666 -  -3.7  -3.02511   GTCATTGCCGGAAGA               CGTCC CGCT GGTCG                TCTAGGTTACGCCGA
 Jann_2723   5  49 400 2732871 .. 2732897 -  -2.9  -3.57615   GCAACATCGCGCAAA        TCGTGG-CCAGC GCGG ACCGGACCCCGA         CGGAAGCCCCCACCG
 Jann_2723   5  49  92 2733186 .. 2733205 -  -3.4  -3.55444   CCGTGACGCTGGAAA            TTCCGGGC TGAC GCCCGTCA             AATCGCTCGGTGGCC
 Jann_2745   8  61  -5 2758564 .. 2758585 -  -5.8  -3.86897   GTTACGGTCGAGAAA           CTGTAGGC GTCGGG GCCTACCG            GTTCAGCAGGAACCC
 Jann_2780   4  47 -42 2796228 .. 2796248 -  -4.6  -3.06162   GACCCGACCCGAACA            TGCCCCCC GCCGT AGGCGGCA            GCGGCTGACGGGAGA
 Jann_2785   1  49 184 2802698 .. 2802737 -  -5.7  -3.04792   TGACGATCCTCAAGA GC-CCGTGCCACCAGGTTC CGAT GATCCTGG-GGCAAGGTAC  ATTTGCCGACAGCGT
 Jann_2791   3 100  23 2808471 .. 2808494 - -17.4  -4.05446   CTTGCCAAGCACAAA          GGGCGCGCCC GATG GGACGCGCCC           TTTTTAATTGAATTT
 Jann_2794   0 NONE
 Jann_2798   3  59 457 2811968 .. 2811978 -  -2.4  -4.15066   GACCGAGAAAGCAAA                 CCGG TGA CGGG                 ACCGCAATTAAACAC
 Jann_2807   5  51 329 2820921 .. 2820931 -  -6.8  -2.80113   CATCATGTCATTACA                 GGGT CCT ACCC                 CTCTTGTACGCACGC
 Jann_2807   5  51  46 2821204 .. 2821214 -  -5.4   -3.2981   TACACCAAGCACCAA                 GGAT GTC ATCC                 CGGCCCGTTTCGGGC
 Jann_2823   9  86 164 2838171 .. 2838203 - -16.4  -2.73275   TAGGGAGAGAGATTA     CGCTTGGTCCCGGCC TGAG GGCCGG-ACCAAACG      CCTGATGCGGGGGGC
 Jann_2828   5  50 196 2843949 .. 2843970 -  -7.3  -2.58544   CCGGAGCGCCAGAAG           GCCATGC TGGATTTT GCATGGC            GGTTAACCACAACGC
 Jann_2834   6 100  22 2851537 .. 2851558 - -14.4  -4.98531   TTTGGAAATGAAAAA           GGCGCGCC CGGTGT GGCGCGCC            TTTTGTTTTGTCAGG
 Jann_2850   2  43 355 2869085 .. 2869106 -  -4.3  -2.71144   CACCTCCGGCAATTA           CG-GCCACAC TTT GGGCGGCGCG           ATTGGAATGGGCTAC
 Jann_2853   5  53 402 2873000 .. 2873015 -  -2.5  -3.82946   GGACGCGAAATACAA              CAGCC ATTCCA AGCTG               AATTGCGTCATTGCC
 Jann_2860   5  55 366 2879875 .. 2879912 -  -3.3  -3.86524   ACACCTCCGGAGAAA   CGCGCTCTCTGTCGC GCAGAATA GCGCCAGACAACGAG    CTCCTGAAGCATGAT
 Jann_2866   2  49 312 2888621 .. 2888644 -  -6.6  -2.70932   GGCCGGGTTGAAGCA          TTGCTCCGCC CACG GGCTGCGCAA           GGCGGGCGCGGCGCT
 Jann_2866   2  49 274 2888672 .. 2888682 -  -4.6  -3.28712   GCTGGCGGCCGAGAA                 CGGC GCG ACCG                 AGCGGCAACTGATGG
 Jann_2881   0 NONE
 Jann_2891   6 100  61 2910765 .. 2910794 - -18.6  -3.57971   ACAGCTACCCCGAAA       GGGTCGCGCCGA TTATTC CCGGCGCGACCC        TGTTTCGTTGGAATC
 Jann_2895   1  39 281 2913579 .. 2913589 -  -2.4  -2.78547   GCAGCGGATGAAGGA                 GACG GTC CGGC                 GCAAGTTGATCCGTC
 Jann_2911   7  55 -15 2931388 .. 2931398 -  -3.2  -3.90112   GGCCTGTGAATCAAA                 CAAG ATA CCTG                 AATGAGCGGTGGGAT
 Jann_2920   3  60  20 2943728 .. 2943751 -  -3.6  -4.07568   CCCGCGCCTGTAAAA          CGCCTGCCCG ATCG CGGGTTGTCG           TGAAGGACACCGCGC
 Jann_2938   6  60  80 2960656 .. 2960671 -  -6.8  -3.53012   TTGGCGTGGCGCAAA              GCGTCA GCTA CGACGC               AACCGTGCAGGCGAC
 Jann_2946   6  83   4 2968374 .. 2968418 - -14.2  -3.04144   GGGCGATCTGGAAGA CGGGTAGCGCCTGCCCGAAC GCGCG GTCCGGGCAGGCAAGACGCG GGCCTAGGCCACGCC
 Jann_2954   6  57 -20 2975647 .. 2975660 -  -3.7  -3.85698   CTGCGGGCCTAGAAA               TCCGC CACG GCGGT                CAGACGAATGATCTC
 Jann_2960   4 100  63 2980615 .. 2980638 - -11.7  -4.43213   GGGAAGATACTAAAA          GGCGCAGCC TTTGAC AGCTGCGCC           TGGGCGTCATTGGGA
 Jann_2965   6  47  35 2984542 .. 2984554 -  -4.7   -3.1241   ACCATAGCCAATAGA                GGCGC GCC GCTCC                CTCTTTCATCTGTGC
 Jann_2978   5 100  20 2997024 .. 2997051 - -15.5  -5.61596   AGCCTGACAAAAAAA        GCCGCCGTCGG GATCAT CCGGCGGCGGC         CTTTCTACGGCAATA
 Jann_2982   6  87  15 3001034 .. 3001068 -  -9.3  -4.59773   CCTGACGGCCAAAAA    CGCGAAAAGGGCGCCG TGTT CCGCGCCCCTTTC-CA     AACTTTCCACAAGTT
 Jann_3005   4  58 312 3025571 .. 3025594 -    -6  -3.53091   ATTCTGTTTCCCAAA          GACACCGAAG CGTT CTTGGATGTC           GTTGCCGGATCAGAG
 Jann_3011   2  44 139 3029536 .. 3029546 -  -2.4  -3.28712   CTGCTGGCCTGACAA                 CACG CGG CGGG                 ACTTTTGCTTGGATC
 Jann_3048   2  47 312 3078220 .. 3078234 -  -5.6  -2.72144   CCATCCGCCTGAAAG               CCGCGA AGA TCGAGG               GCTGCGCACTTCTAC
 Jann_3056   0 NONE
 Jann_3065   7  52 464 3098225 .. 3098245 -    -6  -3.12351   CTGTCTCAGAGGGAA            CCGCGGCG CAGAT CACAGCGG            CGAAGGCGGCCGGTT
 Jann_3092   5  45 120 3127017 .. 3127033 -  -5.7  -2.53213   CAATCGCCCAACCGA              CCCGGGC CTT GGCCGAG              GCTGCAATCGGTCAA
 Jann_3102   3  51 148 3138542 .. 3138557 -  -4.7  -3.40112   ATCACACTGCAAATA              CATGG CCCCTC CCATG               ACGTCCCCTCAGGGA
 Jann_3105   9  56 241 3139375 .. 3139386 -  -2.2  -4.08945   ATGACGCGCTGAAAA                CTGGG TTT CCC-G                ATGCCGTTCACACTC
 Jann_3112   3  61 101 3145852 .. 3145873 -  -5.7  -3.86897   GGCACGTTTGACAAA           GCACCCGGC CGTT GCGGGGCAC            TTTCGACGGCCCAAC
 Jann_3120   7  56 208 3160009 .. 3160019 -  -6.8  -3.23447   GCAAGGTTCAGAAGA                 CCGA GCT TCGG                 AAAGCGCCCCATAGT
 Jann_3138   4  54 465 3176435 .. 3176465 -  -3.9  -3.63744   TCTGGGCGCAAAAGA      CACGCGCGCAGGTG AGAT CAC-TGCGCCCAAG       GGCTGGCGCGGCTAT
 Jann_3146   4  47 349 3186242 .. 3186254 -  -4.7  -3.02144   GGACTGCCTTCAAGA                CGGAC CCG GACCG                CGCCGCCGCGATCAC
 Jann_3146   4  47 120 3186471 .. 3186483 -  -4.7  -3.04792   TGAGCAGCGCGAAGA                CTGGG CCG CCCGG                TTCTCTGGCGTTCGG
 Jann_3159   7  60 147 3198781 .. 3198804 -  -3.8  -4.07568   CCGGCTGCTGCAAAA          GACGGCGGGCT GGA AGGCCGC-ATC          CTCGCGCATCTTGGC
 Jann_3163   4  62 111 3203404 .. 3203443 -  -7.6  -3.53012   CCCTGCGCCGGGAAA  GCGCGGCAGGGGCTGCGG ATTT CCGCAAACGCAACCGCCC   CACGTTGTTCGCGGC
 Jann_3183   4  95  30 3224363 .. 3224384 - -13.7  -3.95852   ATCGGACGAATGAAA           GCCCGCATC GCAA GACGCGGGC            TTTTTGTTGTCCAGC
 Jann_3189   7  51 266 3230709 .. 3230727 -  -3.8  -3.55444   CTGCCATTCGTCAAA             TCCCGG CACCCGT CCGAGA             TTGAGAAAACCGCGC
 Jann_3189   7  51 242 3230738 .. 3230751 -  -5.2  -3.26568   CGAGATTGAGAAAAC               CGCG CGCACC CGCG                TTTTGGGATGGGCCG
 Jann_3189   7  51  84 3230892 .. 3230909 -  -4.1  -3.54424   GGCCACCGCCTCAAA             CCCTTCG CGGC CAAAGAG              GCTGCGCGCTACCTG
 Jann_3192   8  66 306 3234018 .. 3234033 -  -7.5  -3.85698   TTCGGTCTGGAGAAA              GCGGC CTGAAC GCCGC               TGAGCCAGGCAAAAG
 Jann_3199   1  51 474 3238395 .. 3238408 -  -5.3  -3.31144   CGCCGACGTTCACAA               TATCG ACCG CGATA                CGGTAATGGTTGCGG
 Jann_3213   5  80 437 3256693 .. 3256727 - -14.3  -2.78679   TTGTGCTACCCAAAT     GCTGCGCGCCTTG TCCCCAATC CAGGGCGCGCAGC     GTGACGGCGCATCTC
 Jann_3227   9  58 368 3274684 .. 3274698 -  -3.5  -4.06687   ACCCCGGACAAACAA               CCGCA GGCGG TGCAG               ACAAATATTGGGAAC
 Jann_3231   8  71 334 3277650 .. 3277661 -  -7.2  -4.13945   ACCGCGACGCGAAAA                GCGC TCCG GCGC                 AACCAAGCAGCGCGC
 Jann_3241   1  49 376 3289207 .. 3289231 -  -5.8  -3.06671   ACACGGAGTTCAACA         TG-GCCGCCGAT CCG AT-GGCGGCGCA         GATGGTATTCCACGG
 Jann_3252   2  43 474 3301951 .. 3301963 -  -4.7  -2.67803   CGGGCAGCAAATCGA                CGGGC TAT GCGCG                GATCCGATGATCGGA
 Jann_3264   5  85 370 3317140 .. 3317160 - -10.4  -4.27584   AGCTGGAAGGCAAAA           CCCTGCGCG TCGC CGCGC-GGG            CCGCGGGGCCGTTGG
 Jann_3271   4  45 102 3325839 .. 3325857 -    -3  -3.21218   ACGCCGGACCACGAA             CGCTGG GGCTAGA CCGGCG             CGCACATTGTCAGAG
 Jann_3276   6  93 142 3329114 .. 3329132 -  -8.8  -4.77896   CAAGCAATTGAAAAA             GCCCGC GCATCAG GCGGGC             TTTGTCGAGATGCTG
 Jann_3285  10  61 417 3337197 .. 3337230 -  -9.5  -2.71712   GCGGCGGTTGCAAAG     CATGACCGACCGCGCG ATC CGGGCGGGCGATC-TG     TTGCGGACCCGCGTG
 Jann_3289   4  69 159 3341813 .. 3341857 -  -5.8  -4.37092   ATCTGGGCCAGAAAA TGAACCG-CCCGCAGTCTTCGG TTT CCAACGA-TGCAGGTCGATCCA GTCGGGTGCATAAAC
 Jann_3299   2  59 -18 3353057 .. 3353067 -  -2.4  -4.15222   AGCCGGGCTAAGAAA                 CGGC CAG GGCG                 CGGGCATAGATCCGC
 Jann_3315   7  53 372 3369222 .. 3369248 -  -5.1  -3.56092   GCACTATTCCGGAAA        GCCGCGCGTTAA CACA TCACCGCGCG-C         ATCTCCGTCCAATCG
 Jann_3315   7  53  97 3369510 .. 3369523 -  -8.1   -2.5934   CTTGAAAGCACCAAC               GCGCT CCAC AGCGC                TCTCCAAGGCTCACA
 Jann_3322   5  58 449 3374529 .. 3374549 -  -3.2  -4.09685   CGTGATCCTGGAAAA            GACCGC TTAGAAATT GCGGCC            ACTTGCGCTAACGTG
 Jann_3326   5  58  28 3378371 .. 3378404 -    -6  -3.54424   CGTGACCCCGTCAAA     CT-GACCGCTGCGAG GAGAT CCCGCAGGGATCGAG     GAGAGGCGGACCTCA
 Jann_3326   5  58 -32 3378422 .. 3378464 -  -6.2  -3.60296   GAGGCGGACCTCAAA GCGGCGCGGACTACACCGCG TTGGG CGCAGCGC-GCCC-CTCCGC CACGGCAATGACATT
 Jann_3336   6  62 203 3386342 .. 3386354 -  -4.1  -4.24002   CCCCAAATTGCAAAA                GTTGC ACC ACAAC                TTGAGCGGAGGCGGC
 Jann_3344   9  75 113 3395806 .. 3395825 - -12.1  -3.23042   AACATCCAGGATGAA            CGGCCCC AAGTCA GGGGCCG             TTTGATTTTGCACCG
 Jann_3354   4  64 282 3405931 .. 3405944 -  -4.5  -4.18018   CGTTGTGATGGAAAA               CCTCA TCGG CGAGG                ACATCGCGCGCGCGT
 Jann_3368   5  50 324 3420081 .. 3420093 -  -6.9  -2.62184   GCCTTGCCGACATCA                CCCAC CAC GCGGG                CGTGATCGCTGTCAT
 Jann_3368   5  50 294 3420111 .. 3420123 -  -4.7  -3.29144   TGATCGCTGTCATAA                CCGCG ATG CGTGG                CCAGATCGAAGGCGA
 Jann_3378   3  47 121 3431304 .. 3431323 -  -4.9  -3.08371   GAGACGTGGAAGAGA            CGGCCTG ACTGAG CAGGCTG             GGCGGGCTGGGCGAT
 Jann_3393   4  47 176 3445877 .. 3445891 -  -3.5  -3.47494   ATCGAAGCACCACAA               GGAAC TTCTC GCTCC               CTTTGGGCTGGACGC
 Jann_3406   5  51 117 3456681 .. 3456696 -  -5.4  -3.28924   CATCGCCGGTGACAA              CATCGA CCTG CCGATG               GATTTCGACCCCGAA
 Jann_3409   2  49 412 3457866 .. 3457887 -  -5.7  -3.06796   GGCGAGGTGACGCAA           GCCGACGCC CCCC AGCGCCTGC            ACTACACCTTCACCG
 Jann_3412   1  44 -16 3460840 .. 3460850 -  -2.4  -3.31792   GGACGACGCCTAGAA                 CGCC TCC GGCT                 TGGCCTCGCGCGCCA
 Jann_3421   5  69  44 3469354 .. 3469367 -  -3.1   -4.5954   GTAGATTACATAAAA               CTCGCG TTT CGC-AG               TCTGATATCGGCACT
 Jann_3427   7  49 365 3473683 .. 3473738 -  -4.7  -3.25942   ATCGTCGCACAGGAA CGTGCGGGCAATGG-CAACGCCCTG-CC CTG GGTCAAACCGCTGGCCTTCGCCCGC-CA TGCGCTGGACATGGC
 Jann_3427   7  49 102 3473985 .. 3474001 -  -5.8  -3.04144   CGCCGAGGCGGAATA              CCTGCG CCTTT CGCAAG              CCCTCGACGACTTCG
 Jann_3433   5  54 329 3480504 .. 3480515 -  -7.2  -3.15544   CTGGAGTTCGATCAA                GCGG ATCG CCGC                 CTTGGGCTACTTCAA
 Jann_3444   1  39 261 3489697 .. 3489707 -  -3.2  -2.52464   CCTCCCCGCAATGCA                 GGAC CGC ATCC                 CCGATATGGCGACCG
 Jann_3457   0 NONE
 Jann_3466   0 NONE
 Jann_3471   2  51 440 3523022 .. 3523057 -  -4.5  -3.45571   CCGTTGAAACACCAA    TCGGCCCGGTCTGGG TGGAAG CGCAGGACGGGGCGA     TCATCGGCGCTGGAT
 Jann_3494   5  61 111 3547797 .. 3547811 -  -7.8  -3.38072   GCGATGGAACAGTAA               CGCACC TTC GGTGCA               ACTGCTCAACGCACC
 Jann_3498   1  41  65 3553978 .. 3553992 -  -3.4  -2.72144   CGATCTGGCGCAAAT               GGTCCA CGG CGGCCC               CTTTGGCCCGGTCCC
 Jann_3514   1  42 186 3569902 .. 3569914 -  -3.4  -2.88427   AAGATCGGTGACACA                TCAG GCAAG CTGA                AGGCGCGGCTTTTGC
 Jann_3522   5  49 333 3579520 .. 3579533 -  -5.9  -3.04144   TTGGTATGGTGAACA               CAGGC TACC GCCCG                TCCGAGGGCGCCGCG
 Jann_3526   3  53 289 3584002 .. 3584029 -  -5.4  -3.47806   GTTCAGAGCAAAAAG        TCGAGCCTAGCG AACG CGGATGGCTCGA         GGACATTTTGGCTGC
 Jann_3534   1  54 225 3592919 .. 3592930 -  -7.2  -3.14132   GGGCGCCTGGATCAA                CCGG CAGC CCGG                 GCGGTTCCGGACCAC
 Jann_3540   8  62 211 3604871 .. 3604883 -  -7.7    -3.494   GAACGCGCGACACAA                TGCTG CGT CAGCA                AAGCCCCCAAGTTCA
 Jann_3549   5  56 -26 3612233 .. 3612245 -  -6.2  -3.40611   CCTATCCCAAGAACA                CCCG TCCCT CGGG                GTAGCGCACCTTTGG
 Jann_3558   0 NONE
 Jann_3568   6 100  26 3633262 .. 3633286 - -17.9  -5.32882   CAGCACCATAAAAAA          GGCCTCGTCCG CAT CAGACGAGGCC          CTTTTCATTTGTGAC
 Jann_3573  10  71 154 3635389 .. 3635416 - -12.7  -2.52795   AACCCTGCCAAGCCA        GAGCGGTCCCA CTCAAT TGGGGCCGCTC         TTTTTTGTTGTCGAA
 Jann_3582   4  50 299 3660075 .. 3660090 -  -7.5  -2.60496   GTCGTGCTGAAAGAG              GCCGC GACCGA GCGGC               TATGCGTCTTCGCGG
 Jann_3590   2  52 105 3667386 .. 3667408 -  -6.1  -3.14211   ACGGGGCCTGAGGAA           CCTGCCGGG AGACA CCCGGCGTG           CCTACGGGCAAAGTG
 Jann_3595   2  75 162 3671515 .. 3671529 -  -4.3  -4.71828   AGGTGATCAAGAAAA               TCATC GACCG GATGA               GCGCTATGGACATGA
 Jann_3607   5  53 108 3683409 .. 3683442 -  -5.1  -3.53811   TGGACGGCGGGCAAA     CG-CGGCCGGTGCACG GAT CGCGCATCGTCAGTCG     CCGCCCCCGGTTTGG
 Jann_3615   7  58 247 3687850 .. 3687868 -  -8.8  -2.80816   GCGCCACCGATGAGA             CCGGGGAA ACC TTCACCGG             TATCTGGGCCCTTCG
 Jann_3623   4  51 187 3696550 .. 3696576 -  -4.3  -3.51934   CCGCGTCGACAAATA         CTGGCCACCCG TGAAC CGCGTGGACAA         TGTGGCGGGCGACCG
 Jann_3633   4 100  25 3707288 .. 3707307 - -12.8  -4.74504   AGCTGAATGCAAAAA            GGCCACCC AATC GGGCGGCC             TTCTTTTGATGTATC
 Jann_3639   4  45 199 3712789 .. 3712802 -  -3.7  -3.14132   GTCGCGGCGCAGTAA               CGCCC GTGA GGCCG                TGAGGCCGTGAGGCC
 Jann_3651   6  82   7 3725309 .. 3725337 - -13.7  -3.28791   ATCTTGGCCCTACAA        CTCCGGGGGTCCG GGG CAGGCCCCCGGCG        TTGAACTCATCGCAG
 Jann_3663   3  63 227 3739185 .. 3739205 -  -8.9  -3.19642   ATGACGATGGATTAA            CCGGCGCCA CGC TGGCGGCAG            CCATGTTGGGCCTGA
 Jann_3675   2  64  62 3751898 .. 3751915 - -10.5  -2.87132   CCGCGGCGGGATAGA             CGGCGGC CAAA ACCGCCG              CCTTAGCATCACGGT
 Jann_3682   4  53  16 3763559 .. 3763569 -  -4.6  -3.57144   CGGCTCAGCCTGAAA                 GCCC ATG AGGC                 CGGGTTGGTCCGGAT
 Jann_3689   7  74 372 3771937 .. 3771961 - -11.3  -3.53224   GATGCCTTCCCCAAA          GCCGCCCACAC CCT GCGCCGGCGGC          TGCCATCTGACACGT
 Jann_3699   3  73 112 3781391 .. 3781412 - -11.5  -3.38812   GTTTTGTGAAGAATA           TCCCCGCGC TTGC GCGCGGCGA            CCGGGCGGGGGGCCA
 Jann_3705   5  58  74 3789565 .. 3789580 -  -6.8  -3.33737   TACGAAGGTCGAGAA              GCACCC TAGT GGGTAC               GTGCGGAAAGCGGAA
 Jann_3729  10  77  43 3812694 .. 3812710 -  -7.9  -4.38154   AGAGGGCGCAGAAAA              TGGCGGT CAA ACCGCCT              TATGCAATCCACTTC
 Jann_3733   5  58 322 3815909 .. 3815926 -  -5.5  -3.68222   GCGTAACCCCAACAA             GGC-CACG GCC CGCGTGCC             GACCAACAGGCCGGA
 Jann_3742   5  75 132 3824098 .. 3824143 -  -8.9  -4.09685   TCTTACCGGCCAAAA TGCAGCACACCTGCTCCGATG TCCG CTTTGGAGAAGCTGCGCCGCA GCGCCCAATGACACT
 Jann_3769   4  53  23 3852110 .. 3852120 -  -4.6  -3.51924   CGGCCATGGACACAA                 GGAC CGA GCCC                 TGAACTCTACGCGTC
 Jann_3777   6  51  22 3861581 .. 3861591 -  -2.4  -3.63627   TTGGCAGATTGCAAA                 TCCG CTA CGGG                 CGCCTCGGTCAAACC
 Jann_3787   2  53 242 3871184 .. 3871194 -  -2.4  -3.83568   GGATATGGAGAACAA                 CCTG CGC CGGG                 CTTTGTCGATCTCGG
 Jann_3793   3  54 -61 3878664 .. 3878706 -  -6.9  -3.03124   TCTGATGCTCCAATA GCGCGGGCGAGGATTGCG TCGGCATC CGCCGTC-TCGCCCGCCC AGGCCACATATCCGT
 Jann_3801   2  60  29 3886899 .. 3886909 -  -6.8  -3.58801   AGATAACCCGCGAAA                 CTGC GCC GCAG                 GGAGGCCCTCAACTT
 Jann_3820   3  55 203 3910779 .. 3910802 -  -5.2  -3.54146   CGTGGTAATGAAAGA          GGGCATCGTC GTGG AACAAGGCCC           GAAGGAAGAAATGTT
 Jann_3830   6  53 147 3923284 .. 3923294 -  -2.4  -3.90744   GGTCTGGGCAAAGAA                 GGCG GAT CGCA                 GGGATTGGAAGATTA
 Jann_3830   6  53 -25 3923455 .. 3923466 -  -5.8  -3.34895   GTCAGTCCCAAGTAA                CACC AGCT GGTG                 GGATGCTTTGGCCAT
 Jann_3841   1  39 148 3936400 .. 3936418 -    -3  -2.52676   CATGCCCGCAATTGA             TCGCACCT TGC AGGTCCGC             CGCACGTTCCGATCA
 Jann_3870   7  53 329 3968474 .. 3968492 -  -8.1  -2.56596   GGCTCCATCAAGGTA            CGGGGCCG GGTG CGGCCC-G             TGACGTCCAAGATCA
 Jann_3879   7  66  11 3978004 .. 3978032 - -10.2  -3.05844   TTTTCCAGGGGAAGA        CACGCAGGGGGC AGACA GCCCCATGTGTG        ACGTCACGCCTTAAC
 Jann_3883   0 NONE
 Jann_3889   1  38 167 3985480 .. 3985495 -  -2.5  -2.57132   TTGCTGGCCGAGAAC              TACCC GACCAA GGGCA               TCTACTACCTGGGCG
 Jann_3909   3  47 430 4006002 .. 4006023 -  -4.3  -3.20078   CACCCGACATCAATA           TCGACGCGC AGTT GCGCACCTA            TGGCGGCTATTATTT
 Jann_3916   6  62 313 4013174 .. 4013185 -  -3.6   -4.1711   ACGATGCGGAAGAAA                CCCG AGAT CAGG                 CGATTGCGTATCTAC
 Jann_3952   2  53 -13 4051717 .. 4051747 -  -4.7  -3.58343   TGGATTATCTGGAAA      CGCGATAACGTCTG CGGT CAGGCGTTTTC-CG       TTTCAATCGCCTTCT
 Jann_3958   5  59  -9 4056730 .. 4056746 -  -8.7  -2.94218   ACGTCTGAGCAGAGA              GAAGAGG CTA CCCCTTC              TTCCGCCCCTTCTCC
 Jann_3965   1  39 -26 4063308 .. 4063323 -  -2.4  -2.75844   GTCCTCACGTCAAAT              CGAACC CTAT GGCGCG               GATGTAGGCCCCGAA
 Jann_3972   5  51  59 4069189 .. 4069225 -  -5.8  -3.31248   CAAGATCGCGGAGAA   CGTCGCGCGCGTTTACG AGGG CACGAA-GCCCGCGACG    CTGAAACGGTACGGC
 Jann_3979   6  78  10 4085386 .. 4085403 -  -6.2  -4.64766   CCGACAGGTCAAAAA             CCGGGC GCGTCA GCCCGA              AACACGGGCTTAGGC
 Jann_3987   3 100  45 4091573 .. 4091599 - -15.1  -5.60993   CCGCCCATAAAAAAA         CCGCCCCGCGC GACAG GCACGGAGCGG         CGATTGATATCCCAG
 Jann_4016   6  63 298 4119798 .. 4119824 -  -7.2  -3.70902   CCTGCGACAGCCAAA         GACGCCCCGC GCGCGCT GCGGGTCATC         GGCGATATCGCCTGC
 Jann_4025   3  61  26 4127293 .. 4127324 -  -9.6  -2.80816   GTGGGAGGGACGAGA      CTTGCG-TCTTTTGA AAC TCAAAAGATCGCAGG      TCAGCGTCTCCCCCC
 Jann_4039   7  69 225 4141546 .. 4141562 -  -9.4  -3.53012   CCTGGGTGTGGGAAA              GCGGCA TGTTC TGCCGC              ACGCTGGACGCCGGC
 Jann_4049   5  51  32 4153746 .. 4153763 -  -2.5  -3.73775   TCGACTTTGAGGAAA             TCGCGCC AGAG GGTGCGG              AGATCGTGCCGTTAC
 Jann_4055   0 NONE
 Jann_4059   7  50  66 4163530 .. 4163549 -    -7  -2.57244   TCACCCATGAAGGGA            CGGAGCGG GATG CCGCCCTG             ATTGACGGCGCGTTC
 Jann_4070   3  51 153 4177318 .. 4177361 -  -6.6  -2.87211   ACGGGGTCGCACAGA GCATGACCCGCCTGCGAGGCA CCG CGCCCGACATGCTGGTC-TGC AATGATCCGGGCATG
 Jann_4077   4  56 183 4183587 .. 4183601 -    -7  -3.29511   CCGACGCGCCCACAA               GCGCCG CGG CGGTGC               TGGCCAGCAGCTATA
 Jann_4084   4  56 469 4190424 .. 4190440 -  -5.1  -3.72324   CAGCGGCACCAATAA              GCTCAAA AAC TTTGTGC              TGGATGGTGCTGGTC
 Jann_4096   5  51 212 4203932 .. 4203945 -  -3.8  -3.49668   AAACGGTCCAGAGAA               GTGC GGAACT GCAC                ATCTTCTTGTTGGAA
 Jann_4108   0 NONE
 Jann_4129   2  53  36 4238235 .. 4238245 -  -8.2  -2.63102   ACGATGGTGAGATCA                 CCGG GTC CCGG                 GGCGCAGGCCGCTAC
 Jann_4135   6  62 -22 4245323 .. 4245335 - -10.5  -2.59927   AATCGTCAGAACCGA                GCGCG CAG CGCGC                TTGCCGCATCGGCCA
 Jann_4149   3  53 342 4259254 .. 4259297 -  -2.2  -3.84719   AGCGGCAAACCGAAA CGGCGTTAGATCTGCTG-GCC CAT GTCACGGCAGACAATACGCCG CTTGCGAGCCTGCTT
 Jann_4152   8  64 236 4263942 .. 4263956 -  -9.2  -3.06796   GCGGAGGTGATCGAA               GGCGCG GGT CACGCC               TATCCGTTTCGCTGC
 Jann_4157   4  64 155 4268928 .. 4268947 -  -3.5  -4.26344   ACACGCGCACGAAAA            CTACGTG GATCAA CACGTCG             TCCGAGCCAATGGCC
 Jann_4160   6  61 473 4270135 .. 4270147 -  -7.7  -3.39327   GCTGGACACTGACAA                GATCG CAG CGATC                TTTCCCTATGGTCAG
 Jann_4177   6  82  41 4286640 .. 4286666 -  -8.6  -4.48987   GCGCGACAAGGAAAA         GCCCCGAGTGTT CAT ATCAACCGGGGC         CTTTGGTTTTCAACT
 Jann_4190  14 100  23 4299969 .. 4299997 - -11.7  -5.93809   CGCGGACAAAAAAAA       GGCGGC-CGCCC AACTGA AGGCGCGCCGCC        AGAGCTCGTAGTGAA
 Jann_4208   6  64 116 4312845 .. 4312864 -  -3.4   -4.3208   CGTTACAATGGAAAA            CGGCGTGA CCAT TCCCGCTG             ACACGGTGCAGGGGC
 Jann_4207   4  49 325 4313221 .. 4313242 +  -5.2  -3.05963   ATATAAGTTTCAACC           TCT-GGCTG CGCGA CAGCCCAGA           TATTCAGGTCCGGAT
 Jann_4199   5  41 -27 4305971 .. 4305981 +  -2.4  -3.14211   GCGCAAGGTACTATC                 CGCC GCC GACG                 TTCCTGGGGGCAAAT
 Jann_4199   5  41 372 4306370 .. 4306383 +  -2.3  -3.12895   CGTGGCCTCCAACGC               CAGAC GCAT GTCCG                TGTCTTGCTCACCCA
 Jann_4199   5  41 374 4306372 .. 4306387 +  -2.5  -3.14132   TGGCCTCCAACGCCA              GACGC ATGTCC GTGTC               TTGCTCACCCACCGC
 Jann_4189  12  49 104 4300112 .. 4300130 +  -6.7  -2.75064   CCCGCAAGGCGGATC             GAAGCGG AGCCA TCGCTTC             TGCTTCCGTAAACCG
 Jann_4189  12  49 342 4300350 .. 4300372 +  -3.2  -3.53224   ATATTCCGTCCCCTC           CCCCGCAGGT TCG ACACGCTGGG           TTTCGCCGGACGCTG
 Jann_4176   5  60 133 4286639 .. 4286667 +  -2.9  -4.21408   AGCGCGACAAGGAAA        AGCCCCGAGTGTT CAT ATCAACCGGGGCC        TTTGGTTTTCAACTT
 Jann_4134   5  93  22 4245245 .. 4245273 + -12.4  -4.25873   TTCTGATACGATTAG        GGGGCGTCCG ATCTACCGC CGGGCGCCCC        TGTTTTTTGTCCGCG
 Jann_4128   4  45 251 4238535 .. 4238549 +  -4.2  -3.02144   AAGAGGCGATGACGG               TCAGCG GCG CGATGA               TGTTGGGCAGGATCG
 Jann_4107   2  42 324 4215834 .. 4215866 +  -4.2  -2.57564   CACCGCCGTGACGCG     GTGCAGGTC-A-GCGC CGA GTGCCTCGACCTCCAC     GTTATCCACCAGTAC
 Jann_4095   9  63 195 4204094 .. 4204128 + -10.1  -2.80344   TCATAACCGCACCTC    CGACGGCATCACCGTG CGGC CACGCT-ATGTCGTCG     CTTGTTGGGTGGACA
 Jann_4083   4  51 409 4190692 .. 4190702 +  -2.4  -3.65902   TGGCCGCAAAGCGGA                 GCCG CGA CGAC                 TTTGAATGGGATGCC
 Jann_4076   5  62 199 4183955 .. 4183974 +   -10  -2.62983   GATGTCCACGCAGTC            CCACCGAT CATC GTCGGTGG             TGCTGTCGGGATGCG
 Jann_4069   5  58 113 4177630 .. 4177680 +  -5.5  -3.65902   GTTCGGGCCCCTTGT CC-TCGGGATCATCCACCA-GATCA CGC TGGTCGTGGGGGATGATCGTGCCGG TTTCAATCGCATCGA
 Jann_4048   5  51 198 4153987 .. 4153998 +  -3.6  -3.53733   GAAGGCGTCCACATC                CGGC ACCA GCTG                 TGTTTGTCCGGTGCG
 Jann_4031   4  69 203 4136894 .. 4136907 +  -9.5  -3.57792   CGCGGTGATCTTTGC               GCCGG CCGC CCGGC                TTTCGGCATCGATGC
 Jann_4026   9 100 366 4129988 .. 4130007 + -12.1  -4.60143   TGGAGACATAAAAAA            GCCCCGG CGCGGA CCGGGGC             TTTTCTGTGATCTGT
 Jann_4015   0 NONE
 Jann_4000   6  64  98 4105117 .. 4105134 +  -6.2  -3.84825   TCAGCGTTGCCTTCA             CCGCGT CGGCCA GCGCGG              TTTCATCTGCGTCAC
 Jann_3997   4 100  42 4101929 .. 4101948 + -12.8  -5.14563   CCAGAAGACTTAGAA            GCCGCCCT CACC GGGGCGGC             TTTTTTCATGGCCAA
 Jann_3989   3  49 167 4096309 .. 4096319 +  -4.6  -3.30771   TATCAACCTCATCAT                 GGCC GTG GGTC                 TTGTGGCCAATGTCA
 Jann_3986   4  54  49 4091616 .. 4091630 +    -7  -3.14211   GATTGATATCCCAGT               CGCCGG GGA CCGGGG               TTAATGCACGGCCCT
 Jann_3986   4  54 270 4091837 .. 4091847 +  -6.8  -3.14132   CGGGCCCCGAAGACC                 GGGT CAT ACCC                 TTCATCCGCAAGCCA
 Jann_3978   3  46 447 4085546 .. 4085560 +  -2.7  -3.33261   GCCCCCAACACAGCA               GCGGG ATAGG CCAGC               TTGTGCAGCTTGCGC
 Jann_3971   2  57  83 4069356 .. 4069366 +  -8.2  -3.13899   CCCGATCAGCAAGCG                 CCGG AAG CCGG                 TATTGGTCAGCCGTT
 Jann_3957   8  76 225 4056947 .. 4056959 +  -4.7  -4.77157   GAATTGGTTGGCCAT                GGGCG GCA CGACC                TTTTTCATCGCTTGC
 Jann_3951   6  74   1 4051725 .. 4051740 +  -6.8  -4.36595   CTGGAAACGCGATAA              CGTCTG CGGT CAGGCG               TTTTCCGTTTCAATC
 Jann_3946  10  75   6 4046033 .. 4046056 + -10.3  -3.77302   TCACCCCTGAAAAAA          CGTCGGC-CC GGTCA GGAGCCGACG          TTGGTTTTGTGATCC
 Jann_3936   2  43 462 4035600 .. 4035623 +  -3.1  -3.05596   GATCTTCGCCATATG          CTCGG-GCGA AATGA TCGCGCCGAC          TTGGGTGGCCGGGTC
 Jann_3915   8  80  36 4013376 .. 4013392 +  -2.1  -5.20222   GCTTGCCACGATTGG              CGCTGCC TGC GGCATCA              TTTTCTTTATTTGAT
 Jann_3908   2  55 350 4006722 .. 4006739 +  -5.5  -3.57144   GAACGGACGCCTGAA             CGCGC ATCTCGTC GCGCG              TTTCGGCATCGAACC
 Jann_3897   3  55 287 3994351 .. 3994362 +  -5.8  -3.59979   CCCAGGGTGATTGCC                GGAC TGTG GTCC                 TTTGCCGTGAGCGCG
 Jann_3891   8 100  81 3987822 .. 3987846 + -17.1  -5.35815   TTTGAGAATTGAAAA          CCCCCGCAGGC CAC GCCTCCGGGGG          TTTTTCTTTGGTCTG
 Jann_3888   4  51 -29 3985636 .. 3985649 +  -3.7  -3.53224   GCCACGCGCTACATG               GCCGG ATGG CAGGC                TTTCGGGAAAAACTA
 Jann_3882   4  44 188 3980770 .. 3980780 +  -4.6  -2.71364   GGATTTCTTCGCGCA                 GGCC ATC GGTC                 TCGTTCAACGAATCC
 Jann_3872   3  71  20 3972170 .. 3972182 + -10.5  -3.57144   ACGCGCGTTCCGGGA                GCCGG CCA CCGGC                TTTCGGAATGCGCGC
 Jann_3869   2  52  54 3968824 .. 3968856 +  -3.4  -3.72893   TTGATGCGGCGCTTA     CGGCTGCG-GCGTC CCGGCCC GACGCGCGCC-CCG     TTTGATGCCCAACTG
 Jann_3865   1  42 350 3964487 .. 3964508 +  -2.9  -2.93382   TGCCCGAACAGAAAC           ATCCGACTG CGAT CAATCGGAA            TATCTGCCTCTGCCG
 Jann_3859   2  66   1 3956441 .. 3956466 +  -6.8    -3.794   GCCTACGCACCTTAG         GCGGCGCT-GG CGTCT CCGAACGCCGC         TTTCATCAGTTCGCG
 Jann_3849   4  84  29 3945828 .. 3945850 +  -6.9  -4.82819   CTTGGATCCAAACAA          GGGCGGC-CC ATCC GGAGCCGCCG           TTTTCTTGTCATCTC
 Jann_3846   4  58  57 3942257 .. 3942275 +  -5.9  -3.66784   CATGATGGCCTCAGC             CTCCCGC TCGAT GCGGAAG             TTCTGTTCGACATGC
 Jann_3840   5  68 176 3936204 .. 3936228 +  -4.2  -4.42386   GCAGCGTCCTCCCTC         AGCGCAGTCCT CGTT GGGAC-GCGCG          TTTTCTGGCTGACCA
 Jann_3829   4  50 353 3923699 .. 3923709 +  -6.8  -2.63102   TTCTGTTTTCTCAAC                 CGCA TCA TGCG                 TCGTCTCAAGATGCT
 Jann_3819   3  48 191 3911144 .. 3911160 +  -6.5   -2.5919   GCGAAATCCGGTGCG              GAAGGCG TGA CCCCTTC              TGGCTTGATGTCATG
 Jann_3800   1  58  -6 3886831 .. 3886851 +  -6.1  -3.53012   GGTGACACATGCGTC            CGGGTAGGT GGG AACTACCTG            TTTAGGGCCAAGAAC
 Jann_3792   3  54 157 3878795 .. 3878806 +  -3.6  -3.64703   TGTCACGGCCTTAAG                CGGG ATGC CTCG                 TTTCGCTGCGGCCCG
 Jann_3786   4  71 345 3871688 .. 3871714 + -10.8  -3.54129   CAATTCCCGCGACAG         GGCGCGGGTCAT CGC ATGGATCGCGCC         TTTGGACGCGATGTA
 Jann_3781   5  54 264 3866245 .. 3866263 +  -7.4  -3.05596   CCTTGCCGCAGGGCA             CGCCTG CGCGATT CAGGCG             TTCGATCCAGGCCTC
 Jann_3776   1  60  26 3861465 .. 3861475 +  -6.8  -3.59979   CTGGCGAAAGTCACC                 CGTC TGC GACG                 TTTAGCATCAGGGCC
 Jann_3768   3  45 278 3852401 .. 3852414 +  -3.7  -3.02471   ATCGAGTGTGGAGGG               CCCGC GCAC GCTGG                TATCTCTGCTCAGCC
 Jann_3756   5  69 366 3838821 .. 3838833 +  -9.1  -3.67417   TGGCGCTGACACGCG                CGCTG GCT CAGCG                TTTGGCGTTCGCTGT
 Jann_3744   3  71 153 3826076 .. 3826088 + -10.5  -3.61398   GATCCCAATGAACGG                CGGCC AAG GGCCG                TTCTTGGCGACCCGC
 Jann_3741   0 NONE
 Jann_3732   2  69 383 3816091 .. 3816113 +  -8.4  -3.78934   GGGATACTGTGGGTG           CTTGTGCTGC GGA GTTGCACAAG           TTGTTCTACAACAAA
 Jann_3728   3  73 275 3812695 .. 3812709 + -11.4   -3.3334   GAGGGCGCAGAAAAT               GGCGGT CAA ACCGCC               TTATGCAATCCACTT
 Jann_3712   8  52 116 3797701 .. 3797719 +  -6.7  -3.14878   AACTCCCTTGTTGCT             CGCAGAT ACGTC GTCTGCG             TCTTGGGTTGCAGCC
 Jann_3704   2  47 292 3789521 .. 3789543 +  -3.3  -3.40522   GTTTCGACTACGACC           CATTCGCCG CCGAT CAGCGAAGG           TTGTGCTACGAAGGT
 Jann_3704   2  47 369 3789598 .. 3789613 +  -4.6  -3.14132   GCGGAAAGCGGAAGT              CGCTGC AGGT GCAGCC               TTCATGAGAAGCACA
 Jann_3698   7  53 244 3781628 .. 3781641 +  -8.1  -2.67188   CGGCTGCGGCAACAG               CGACC ACCT GGTCG                GTTGTCGTCGTCTCA
 Jann_3688   5  72 -62 3772216 .. 3772262 +  -8.4  -3.90588   ACGGGCGCCTGGCAC ACGGGCCGCCTGACGGCCTGCG CGG TGCGGCCCGATGGGCGGTACGA TTTCCTTCAGACCTG
 Jann_3681   4  56 460 3764048 .. 3764066 +  -7.4  -3.27475   GTGGCATCGGGCACG             TCCACATC GAA GAGGTGGA             TCTTGTCATAGGCCG
 Jann_3674  12 100  81 3751765 .. 3751805 + -15.3  -4.37886   TTGGACCACCGGCGG  CGGCCCCGACCCAGACGGC CCC GCGATCTGGGTCGGGCGCG  TTTTGTCGGGCATGC
 Jann_3664   3  49  90 3741969 .. 3741985 +  -3.6  -3.35996   ATTGGCGGACGAGGC              CGCGGA ACTCG TCCGGG              TTGTCAGTCGCGGTC
 Jann_3650   5  55  74 3725347 .. 3725361 +  -3.4  -3.87994   CCGGCGTTGAACTCA               TCGCAG ACG CGGCGG               TTTGTCAGGATCGCT
 Jann_3638   0 NONE
 Jann_3632   3  85  10 3707288 .. 3707307 + -10.6  -4.30909   AGCTGAATGCAAAAA            GGCCACCC AATC GGGCGGCC             TTCTTTTGATGTATC
 Jann_3624   8  53   9 3698411 .. 3698423 +  -6.9   -2.9294   CGATTAACCAGTTCG                CTCCG AAG CGGGG                TATATCAATGGTATA
 Jann_3624   8  53 319 3698721 .. 3698742 +  -7.3  -2.96538   AGAGTTGAACCATTT           CACGGT-GCC ATT GGCCATCGTG           TGTCTCCTAGATTGT
 Jann_3614   3  59 220 3688314 .. 3688327 +  -9.5  -2.52464   TAGCTCCAGGCCGCT               CGCCG GGCG CGGCG                TCCGTTGACCACAAG
 Jann_3606   3  60 244 3683634 .. 3683675 +  -8.5  -3.14146   GCGTGAGGGTTGGGG CGC-CGGTGCTGCCGGGGCT GCG GGCGCCGCCGGGGCCGAGCG TTCGATGATCTTGTC
 Jann_3597   8  51 375 3674662 .. 3674676 +  -4.2  -3.57144   CTCTTTCGCATCCTC               GACATC CAA GATGCC               TTTCAGGATCACGGG
 Jann_3594   5  53  99 3671711 .. 3671754 +  -8.3  -2.60904   CCCGCTCGATCAGCC CCGCATAGCATCCGTGCCC CGCATTAT GGGCGTGGATG-TA-GCGG ATCTTGTCGTTGTCC
 Jann_3589   4  66 194 3667575 .. 3667594 +  -8.6  -3.53012   TGATCTCCAGCGCCC            GCTGG-TGC GTG GCATCCAGC            TTTACCAACGGCGCC
 Jann_3572   2 100  23 3635389 .. 3635416 + -14.9  -5.55769   AACCCTGCCAAGCCA        GAGCGGTCCCA CTCAAT TGGGGCCGCTC         TTTTTTGTTGTCGAA
 Jann_3557  10  93  60 3623098 .. 3623119 + -10.9  -4.61633   GCACCGCACCGTAAG           GCGGGGTTT CGCA AAACCTCGC            TTTTTAGACATGTCT
 Jann_3548   4  44 101 3612138 .. 3612149 +  -2.2  -3.29558   ACCGATGGATCGCAC                GTGC GACC GTAC                 TGTTGTGACTTGTCC
 Jann_3543   5  47 116 3607845 .. 3607860 +  -4.6  -3.04144   GAATGCCGGAGATGG              GGCTAC AAAT GCAGCC               TCTTAACCGTCAAAG
 Jann_3543   5  47 464 3608193 .. 3608203 +  -2.4  -3.58343   CGTCTGTGCTGTCAA                 CGGG TGG CCCC                 TTTCGCAGTAGTCGA
 Jann_3539   3  45 216 3604812 .. 3604833 +  -5.9  -2.52623   TCGTTTGCGATCAAT           GG-ATACGTC CAT GACGTGTACC           CTGTTGTCGCAAAGA
 Jann_3533   4 100  13 3593029 .. 3593073 + -20.2  -3.64703   TGAACGTCCGGTTCA GGTGGA-AGGTTGCAGCACCA TTTC TGGTGCTGCAACCGATCCGCC TTTCCATGCAACACG
 Jann_3525  11  70  80 3584242 .. 3584276 +  -4.8  -4.51174   GGTTAGCATATTCGT     GTGGCGTCAGGCCAGC GAG GCTGGAGTGAGGCCGG     TTTTGATTGTAGTCG
 Jann_3505   3  56 223 3561423 .. 3561464 +  -2.2  -3.97043   CGTGGCGCCCTTGGC CGTCGCCA-GTTGCACG-GC ATGG GCACGGGCGACCTCACGACG TTCTTCTGTGTTCAA
 Jann_3497   3  47  25 3554078 .. 3554117 +  -2.1  -3.53224   CGCGACGGGCATCTC GGCGACTGCGAAGGCCGGG TCCA CCTCGCCTT-GCAG-CATC  TTTGACGGAACACTG
 Jann_3484   2  41  42 3537424 .. 3537453 +  -4.1   -2.5507   CTCGCCGCAGGTGGA       CGTGCCGCACGAT CACA GTCTTGCGGGTCG        GTCTTCATTAGATCG
 Jann_3472   2  60 220 3525766 .. 3525791 +  -3.9  -4.07885   TCGTGACGAAATTCG         TGGCC-GACGGC AGG GGTGTCAGGCCG         TTTTGGCGCGCGATA
 Jann_3458   6  51 124 3506589 .. 3506600 +  -7.2  -2.71712   AGCCGAAGGCGAGCA                CGCC ACCG GGCG                 ATTTGCAAAGCAAAG
 Jann_3432   1  44 408 3481235 .. 3481247 +  -4.7  -2.73364   CACATGCACCGGCTC                GCGCG GGT CGCCC                TCGTTGGAATAGAAG
 Jann_3426   2  47 285 3474381 .. 3474400 +    -2  -3.57462   TGCTGTCGAAGAACA            CATAGTGG CTGG CCACCACG             TTTCCCGCTGGAATG
 Jann_3420   3  43 173 3469515 .. 3469529 +  -4.9  -2.52464   CCGTCAAACCCATCG               CGCCG ACCGA CGGTG               TGCCTTCCGCGCCGA
 Jann_3411   6  82 451 3461288 .. 3461304 + -10.1  -4.15222   TGCCGCTTTTCATCG              CGCGACG GGC CGTTGCG              TTTCTTGGAGGGGGT
 Jann_3395   2  53 346 3449626 .. 3449646 +  -4.6  -3.56092   ATTTTCCGGCCTCAA           CCTCCACCG GGTA CGG-GGCGG            TTTGGGGAATGGTCG
 Jann_3392   0 NONE
 Jann_3381   1  43 -21 3435842 .. 3435871 +  -2.8  -3.07994   TTCCATCCCCACGAT       CCTGCTGGTC TGGCCCCTTT GACCAGCGCG        TTCAGTCGAATTGCG
 Jann_3377   0 NONE
 Jann_3369   7  53  35 3421967 .. 3421991 +  -7.2  -2.96695   GACGGCCCGCGCGGG          TCATGGCGTT ATTCG AACTCCATGA          TGATTTCGTCCACGG
 Jann_3355   0 NONE
 Jann_3348   8  66  39 3403250 .. 3403277 + -10.4  -3.07816   ATGCGATCCGCGAAG        GCCGCCCCCGGC CCGA GCCGGAGGTGGG         TTAAGTAAGTAAGCG
 Jann_3343   1  90  41 3395806 .. 3395825 + -12.1  -4.19735   AACATCCAGGATGAA            CGGCCCC AAGTCA GGGGCCG             TTTGATTTTGCACCG
 Jann_3335   4 100 461 3386364 .. 3386382 + -13.1  -5.18866   CACAACTTGAGCGGA             GGCGGCC AGAAC GGCCGCC             TTTTGTTTGTTTGGG
 Jann_3329   2  47 103 3381316 .. 3381329 +  -5.9  -2.78384   GATCGCCACCGACAT               CGCCT GATC GGGCG                TCTGCTCGGACCAAA
 Jann_3325   1  43 115 3378489 .. 3378501 +  -3.4  -3.02144   GACATTTTCCAGCGC                CATG CGCCC CATG                TCTTCGCGCACGTCC
 Jann_3321   0 NONE
 Jann_3314   3  51 222 3369455 .. 3369478 +  -5.2  -3.24447   CGCCGGACGGGTCCT          CGCTGCCGTCT CCA AG-CGGCGCCG          CTTTTCTGACGTGTC
 Jann_3306   6 100 -63 3362192 .. 3362240 + -10.3  -5.04175   CGGGGACGTTCTGGG TGCGACGCAGGTGGTGGCAGAGC TTGCT GCGCTG--GCCACCTGCGCCGCG TTTTTATCTACTTAG
 Jann_3298   4  60 287 3353269 .. 3353291 +  -3.2  -4.20531   GCAAGGGTCAGCGTG           CCCTCCGCCA TGA TTGCGGCGGC           TTTTGCATGGGTGTC
 Jann_3288   8  66  72 3341733 .. 3341749 +  -3.5  -4.49756   GTAAATGGTTGCTTT              GTCCCGC TAA GCGGACC              TTTTGCTATTTCGCG
 Jann_3284   3  47 148 3337660 .. 3337681 +  -2.9  -3.40522   TCTTACCGCAACGCC           CGGCGGAGGA TCT TGC-CCGTCG           TTGTCATCGGCAAGT
 Jann_3275   8  61 114 3329381 .. 3329407 +  -6.4  -3.75015   CAGCCGCCAGCGCAC         CGGCGGCCCCAA GGG TTGCGGCCAGCG         TTTCCTGCGCCTTCT
 Jann_3270   5  46  31 3325881 .. 3325891 +  -2.4  -3.36452   GTCAGAGGTCCGCGC                 GACG CTC CGCC                 TTCATCTTGGCAAAT
 Jann_3259   9  54 346 3312263 .. 3312277 +  -7.8  -2.81312   TGTCGTAGATTCCGT               TCGTGG CGA CCGCGA               TGTGCTGGATGCCTT
 Jann_3254   2  55 186 3305230 .. 3305248 +  -5.2  -3.53091   TCTCCACTTTGTATT             CAACCTCA ACA TGGGGTGG             TTTGCCGCCGAACGT
 Jann_3251   6  49   4 3302444 .. 3302464 +  -3.1   -3.5241   GCAACGGCTTAGTCG            TCGGCCCAG GGT CCGTGCTGA            TCTTTGTCGCCCGTG
 Jann_3251   6  49 373 3302813 .. 3302858 +  -5.3  -3.02144   GACCAGTCGAAGGCA TCCGCGGCGGCGCGCAG CATGTCGAAGCC CTGCGCGTAGCAGAGGA TCTTGCCGCAGGTCA
 Jann_3242   2  47 459 3292001 .. 3292011 +  -5.4   -2.7263   CGCGCCCCGTGGGAA                 TGTC GAC GACA                 CTTTCGAGAAGTCAT
 Jann_3205   1  41 403 3250860 .. 3250873 +  -2.3  -3.04398   CGAAATCAGCGTGGC               GAGCC GAGA GGATC                ATTTTCACACCCAGA
 Jann_3198   3  51  64 3238918 .. 3238938 +  -3.9  -3.55801   GTCTTGCAACGATGC            GCGCAAC TCCGCCC GATGCGC            TTTGGCCGCCTTGAT
 Jann_3182   7 100  25 3224363 .. 3224384 + -11.5  -5.18726   ATCGGACGAATGAAA           GCCCGCATC GCAA GACGCGGGC            TTTTTGTTGTCCAGC
 Jann_3177   3  93  24 3219458 .. 3219477 + -12.1    -4.371   AAATCACAAGCAAAA            GGGCGCC GCAACG GGCGCCC             TTTTCGTATGGTCAG
 Jann_3169   5 100  28 3209081 .. 3209109 + -15.3  -4.36903   GACCGCATAATAAAA       GCCCCCGGTCGC CATCCA GCG-CCGGGGGC        TTTGTGTTTCGTGCC
 Jann_3165   3  59 423 3205533 .. 3205553 +  -8.4  -2.87051   ATGGAAAAGGGGTTG            TGGGAAAA ATCGA TTTTCCCA            GTTTCCTCATCGGCC
 Jann_3162   3  47 131 3203722 .. 3203733 +  -3.6  -3.23708   AACCGGGGCCGAGCC                GTGG GTTC CCGC                 TACTTTTTCACCCGC
 Jann_3145   3  60 -33 3186471 .. 3186483 +  -6.9  -3.52192   TGAGCAGCGCGAAGA                CTGGG CCG CCCGG                TTCTCTGGCGTTCGG
 Jann_3140   6  64 460 3180182 .. 3180206 + -10.6  -3.01712   TCCGGCGCTGATGGG          TCGGGGGCGG GCAGA CCGCCGCCGG          TCTTGGGCGGCGCGG
 Jann_3137   3  80  17 3176824 .. 3176851 + -10.4  -4.07568   GGACAGGGGTTGCGC        CCGCGGGCGCGG CCGC CCGCGCTGGGGG         TTTTACCCCCAGACC
 Jann_3131   6  47 298 3173863 .. 3173884 +  -3.7  -3.21276   GCCCGTGCCCTCGAT           CCGCG-TG CGCAATT CAGCGCGG           TCTTCTCGCGACAGC
 Jann_3119   4  43   8 3160045 .. 3160059 +  -2.8  -3.11289   ATAGTTAGGGCCACC               GCAATT GAA AATAGC               TCCTTTTCGCGTTCG
 Jann_3095   9  60 -29 3132071 .. 3132082 +  -7.2  -3.53012   CGCCTCGGGCAGGGA                GGGG AGGC CCCC                 TTTAGCACACGCGAA
 Jann_3091   0 NONE
 Jann_3067   1  40 354 3101576 .. 3101597 +  -2.1  -2.87132   AACGCGCTCAACGTC           TGGCCTTAG ACGA CGTGGGCCA            TATCTCGGAACGCGG
 Jann_3064   4  51  56 3098768 .. 3098779 +  -7.2   -2.7736   CGTCCTTGCTCAATG                GGGC ATCA GCCC                 TGCTTGGATCTGCAT
 Jann_3055   4  66 334 3087525 .. 3087537 +  -7.7  -3.69323   AGTGATCAGCCCCAC                CTGAG TGG CTCAG                TTTGAATGGTAGTGC
 Jann_3010   3  49 110 3029642 .. 3029654 +  -4.1  -3.34895   GAAAATGATCGTTGA                TGCGT CGG ACGTA                TTGGTTCGAGGTGAA
 Jann_2991   8 100  96 3013339 .. 3013366 + -22.8  -4.71382   TGCGGGACACGAACA        GGCCGCCGAGGA GATG TCCTCGGCGGCC         TTTTTAGGTCATTCT
 Jann_2981   6  64 415 3001438 .. 3001480 +  -9.7  -3.07816   TCCGCCCCCCGCTCC TCCCGCAACGCAAGCGCCGC TGCG GCGGC-CTGGCGGCGCGTGA TTACCTGCGTGCCGC
 Jann_2964   3  53 351 2984859 .. 2984876 +  -4.8  -3.53224   ATAGGCCCGCGCGAC             GACCTG AACCTC CGGGTC              TTTGGCCAGAAGGTC
 Jann_2959   4  69 -31 2980394 .. 2980410 +  -2.9  -4.59853   AGACCATCCGCGCGG              CCATGTC CGG GGCATTG              TTTTTGCCGGATTGA
 Jann_2955   5  60 163 2977460 .. 2977477 +  -3.3  -4.13767   CCATGGGAAACTCTC             CGTGGTG TGAC CACCGCC              TTTTGAGATGACAAG
 Jann_2945   6  64 395 2968775 .. 2968803 +    -6   -3.8062   CCTCGACGGTGCGCA       CC--ATGCCCTCGG CAT CCGTGGGCATCAGG       TTCTTGTCCGGGTTC
 Jann_2940   0 NONE
 Jann_2937   2  47  38 2960794 .. 2960825 +  -4.4  -3.12668   GCATTGAAAGCCGCT      GGCGCG-TTGATGTT GGC GACATGGGCCGCGCC      TTCGATCTGGCGATA
 Jann_2926   2  49  77 2949731 .. 2949770 +  -5.7  -3.14564   TCTGCATGTCCGCCA  TCTCTG-GCGTGGCGTCT GCGAG AGTCGTGACGCGCAGGGA  TTGGTCGGGGCGTGA
 Jann_2919   4  61 175 2943865 .. 2943892 +  -9.8  -2.83164   ACGATCCTCGGACCC        GCCTCGACCACG GGGC CGTGGTCCAGGA         TCTGCTCCTCCATCC
 Jann_2910   4  66  59 2931405 .. 2931423 +  -9.5  -3.25223   AGATACCTGAATGAG             CGGTGGG ATTTA CCCGCCG             TTCGTCGTGTGAATA
 Jann_2897   7  54  59 2915438 .. 2915451 +  -3.7  -3.66178   ACTTAACCGACTTTA               CCGGG TTTA CCGGG                TTTAGAGTTAAGAGG
 Jann_2897   7  54 163 2915542 .. 2915554 +  -6.2   -3.2557   AACGAGGCGGTAAAC                CCGG CTAAC CCGG                TTAATGGGTTGTTCT
 Jann_2894   1  47 346 2914219 .. 2914239 +  -5.3  -2.72344   ACGGCAGGGTCGCGG            CGCTTGGCG GCT CGGAAAGCG            TCCTTGCCCATCCGC
 Jann_2890   5 100  13 2910763 .. 2910796 + -15.3  -3.92178   TAACAGCTACCCCGA     AAGGGTCGCGCCG ATTATTCC CGGCGCGACCCTG      TTTCGTTGGAATCAT
 Jann_2880   0 NONE
 Jann_2868   5  63 131 2891270 .. 2891301 +  -8.6  -3.21747   CGAACACCTAGCGCG      GCCAGACC-TGCGCC AAA GGCGCGCGGTCCCGC      TTGCTGGTCAGCTCC
 Jann_2865   4  58 319 2889162 .. 2889180 +  -3.1  -4.08767   AATCGATCTTGCCTA            GGTGGTCG CATC CGAC-GCC             TTTTCCCAAACTCCA
 Jann_2859   3  59 209 2880331 .. 2880347 +  -9.4   -2.5007   TGGCATGGAAATGGC              CCGGCA GGCTG TGCCGG              ATGTTCCTGACTTCG
 Jann_2836   3  44 189 2855395 .. 2855414 +  -2.1  -3.25223   CCTTGGCCACGGCGT            CAGAACA AATACA TGTCCTG             TTGGTCGTCTACCTC
 Jann_2833   5 100  24 2851537 .. 2851558 + -14.4  -5.18371   TTTGGAAATGAAAAA           GGCGCGCC CGGTGT GGCGCGCC            TTTTGTTTTGTCAGG
 Jann_2815   3  58  37 2830594 .. 2830608 +  -7.2  -3.33815   GGCGAGGTCGACGTG               TTTTGC ATC GCAAAA               TTCGTTGACCAGCGT
 Jann_2809   3  43  76 2824749 .. 2824770 +  -5.1  -2.57211   GCCGGAACGGACGAT           ATCGGGTTG TGGA TAACCCGAA            CTTATCCAAGGGCCT
 Jann_2806   6  66  56 2821209 .. 2821237 +  -8.7  -3.61715   CAAGCACCAAGGATG        TCATCCCGGCCCG TTT CGGGCTGGGGCAA        TTCTTAAGGAAAATC
 Jann_2797   1  40   6 2812429 .. 2812460 +  -2.2  -3.01712   GGCCAGCTAGACCGG      GCGCGATC-ACAGCT TTG AGCTGACGATCCCGG      TGTTGAACCCGCCCA
 Jann_2784   9  52  32 2802887 .. 2802901 +  -3.4  -3.74975   ACCCCGGACACTACA               TGCCTG GCT CGGGCC               TTATGTGTTCTGTCC
 Jann_2775   3  57 140 2791491 .. 2791501 +  -8.2  -3.03159   ATTGGAAGCAGAATT                 CGCG GGG CGCG                 TCTTCGCGCAATTCG
 Jann_2744   2  41 299 2758868 .. 2758883 +  -3.2  -2.71712   ATCGGCCAGGGCCAA              C-GCCTC CAC GGGGCCG              GTTTCGGCCCCCGCA
 Jann_2727   1  40 391 2739396 .. 2739413 +  -2.5  -2.87344   CTCCGCCTGCTCCAG             CCTGTCC AAAA GGTCCGG              TATATCAGGGCGATG
 Jann_2724   3  60 100 2736165 .. 2736175 +  -6.8  -3.57144   ACGCGGATCAAAGGC                 TCGG TGC CCGA                 TTTGCGGATCAACAG
 Jann_2717   6  56 359 2727030 .. 2727042 +  -4.7  -3.67792   GAACGTGCCTGCCGC                CCCGG TGC CCAGG                TTTAACTGGATATCG
 Jann_2710   3  40 374 2720762 .. 2720783 +  -2.9  -2.57468   ACCATTTGACCATCG           CGGCAAGCT GGAC GGTTTGCAG            GTTGATGTGATCGAG
 Jann_2697   6  87 179 2709044 .. 2709081 +  -8.3  -4.79223   GCACCGATACCACAT   CAAAAAAGGCCCGGAGC GGAT GCTGCGGGCCTTCCATG    TTTTTGATCGTCTGG
 Jann_2687   3  51  11 2698266 .. 2698303 +  -4.1  -3.53012   AGTAACCCCGGCTAA  CGCGT-CAGC-GCCTTG CCCAAC CGAGGCAGCCGCGCGCG   TTTGAGCAGAGCGCG
 Jann_2679  11  82  57 2690406 .. 2690427 + -14.5  -2.89169   CCCAAGGCATATTTG           GAAAGGGGC CGGG GCCCCTTTC            GTTTGAGTTGTAATT
 Jann_2667   7  54  61 2679117 .. 2679127 +  -8.2  -2.80443   AAATATATAGCTTCT                 CGGC CAG GCCG                 TATAGTCGGCTGTCG
 Jann_2667   7  54 239 2679295 .. 2679323 +  -7.4  -3.05963   TCCGTTCCCCAGACC       TGGCCCGCC--CCG AAA CGGTCGGCGGGGCA       TGTTACGGTCACGCT
 Jann_2660   4  51 348 2670988 .. 2671000 +  -4.7  -3.47078   CCGCCGGTGCGCCGG                GGCTG GTG CCGCC                TTCTGGTGTCAGGTC
 Jann_2650   4  59  91 2664886 .. 2664896 +  -4.6  -3.84825   GCTGTTCTTTTCCTG                 TCGG TTC CCGG                 TTTACTGTCGATCCC
 Jann_2643   3  61 446 2657966 .. 2657979 +  -9.5  -2.86271   AGACAACAGTGGACC               CGGCC GCGT GGCCG                TAGTTCTGCTGGCGC
 Jann_2637   9  86 147 2652937 .. 2652957 + -16.1  -2.78032   GGGCAGCGCCCCTTC            CCGCCCCTC TCT GGGGGGCGG            CTCTTTTGAAAAAGA
 Jann_2625   4  77  67 2643826 .. 2643862 + -11.7  -3.49884   ATCTTCACACCGGTC    TTTCAGTCACCTGCGAT CTC ATCACAGATGACTGAAG    TATTTGCTGCTCTCT
 Jann_2611   4  64 301 2628375 .. 2628393 +  -2.4  -4.42653   TGCAGCAGGTCACGT             TCAGCAAA GAC TTCGTTGA             TTTTATGGGTGACGT
 Jann_2605   4 100  24 2621861 .. 2621890 + -16.4  -4.87807   AACAGAATACAAGAA       GGGGCGTGGGGC CAAACA GCGCCACGCCCC        TTTTTCATGTCTTCA
 Jann_2590   4  65 197 2602582 .. 2602595 +  -3.7  -4.28254   GCGGCATCAACAGCG               CGCGC AGCA GCGCC                TTTTGCATGTTGCGC
 Jann_2581   7  58 280 2592035 .. 2592059 +    -7  -3.32844   GCCAAGGGGCGTCCA          GGCCTGCGTG ACGAC CCCGTGGGCC          TTGTGAACTGCGCGC
 Jann_2578   4  64  37 2589792 .. 2589803 +  -5.8  -4.07885   CAGGCCCTTTCAAGG                GCCT GATC AGGC                 TTTTGCAAAAGCCTG
 Jann_2565   1  39 185 2571276 .. 2571300 +    -2  -2.77235   TGGGGCGGCACCTCT         CGGTG-CGACG ACAG CACCGTCACCG          TCATTGCCTCGTTGA
 Jann_2555   7  56 212 2557036 .. 2557052 +  -2.2  -3.96327   AAGCTGGCGATCTGG              TTGGCC ATACG GGTCAG              TTTGTCATGCGGCAT
 Jann_2538   5 100  27 2540587 .. 2540606 + -12.1  -5.65927   CATTTGATGCGAAAA            GGGCGCC CGGTGA GGCGCCC             TTTTTTGTTTGAATG
 Jann_2535   4  63 -44 2537252 .. 2537281 +  -7.1  -3.73224   CCCGAAGATGCGGAA       TTGCGCG-GCCACA GCG TCTGGCTCGCGCGG       TTTACTGACGCCTGA
 Jann_2530   2 100  26 2530395 .. 2530413 + -10.2  -5.61596   GATGATTTTGAGAAA             GCTGGGCG CCC TGCCCGGC             TTTTTTTATGGCGAT
 Jann_2512  11  62 235 2512202 .. 2512224 +    -4  -4.10453   GCGATCCTGTCGCCG           GGGCGGAAGA CCA TCATCTGGCC           TTTTGCGAAGGTTTG
 Jann_2507   3  58  63 2507959 .. 2507979 +  -6.7  -3.57144   ACGATTGGTGTCCAA            GCGTCAGGG TCA TCCGGGCGC            TTTCGACATGAACCA
 Jann_2502   1  54  17 2500410 .. 2500433 +  -3.8  -3.67067   AGTTTTTCTGCCCTT          TCGCGTCGCTC CTT GAGCAGCG-GA          TCTTTCTATGTGCTA
 Jann_2477   2  51 202 2474930 .. 2474963 +  -3.7  -3.53444   AGCGACAGATACGCA     TCCAGCCGCAGCAGGT TGA ACCCGCTG-GACAGGG     TTTGCAGGAGGGTCA
 Jann_2467   4  46 270 2464145 .. 2464161 +  -5.7  -2.57344   GAACGATGACGCCCG              GCCCGGC CCC GTCGCGC              ATTGTGACAAGCGTC
 Jann_2447   1  64  67 2440921 .. 2440941 +  -6.1  -3.92324   CGCCCAGACGCGCCA            TCGTGGC CGCCATC GCCGCGA            TTTGGTCTTGCGCGG
 Jann_2444   4  69 105 2437342 .. 2437356 +  -6.4  -4.25104   ACGACCTTCATCGGG               TGGTCC GCA GGATCA               TTTTCATGGCGGGCC
 Jann_2438   4  62 335 2431875 .. 2431889 +   -10   -2.5805   GGCCCCAATCGTGCA               GCCATG CAG CATGGC               CTTATGGCCAATCGT
 Jann_2434   3  51  16 2428858 .. 2428890 +  -4.1  -3.53091   GCTGCCCCTTGATGC     G-TCCGACCGC-CGC AGATC GTGTGCGGACGGAAC     TTTCCCGCGACGCAT
 Jann_2430   1  48 131 2424609 .. 2424630 +  -6.5  -2.62184   GGCGCCTCGGAAATC           TCCGCGCCCG TTG CGTGC-CGGA           TCGTCTCCACCGGCG
 Jann_2424   4  81 247 2420723 .. 2420746 + -15.2  -2.61239   GCAACCATCAAAAAA          GGGCCGCCCC AGGT GGGACGGCCC           CTTCTAAAATCTCTG
 Jann_2413   2  47 141 2413914 .. 2413926 +  -2.6  -3.54424   CGCCCGGAAACACCT                CGTC CGACA GGCG                TTTCAACAGCTCGGC
 Jann_2399   5  62 278 2400902 .. 2400917 + -10.4  -2.61912   ACGACGGCGTCGGCC              TCGCGC GCAG GCGCGA               CTTCTCCCTCGCTGA
 Jann_2395   3  57 248 2397157 .. 2397175 +  -8.8  -2.57132   CCGTCTCCCACCGGC             CCGGATCG AAG CCATCCGG             ATTGTCCCACAGGCG
 Jann_2381   2  49 245 2385585 .. 2385611 +  -2.9  -3.53012   TCATCGGTGGACCAG        GCCCAGGC-CGCG ATC CGCGCGTC-GAGC        TTTGGGCGAAGCGCC
 Jann_2377   3  54 -22 2381857 .. 2381874 +  -6.9  -3.03701   TGGAGGAGTTGAAGG             AGGGCAG CGCG CTGCCCC              TGTGATTTCGTCGCG
 Jann_2374   5  60 113 2380255 .. 2380276 +  -4.3  -4.08216   TGTGGCGTGAACCAC           GTGGCGGTT CAGG GGCCGTCGC            TTTTACGACCCGTCA
 Jann_2368   3  47 176 2373228 .. 2373245 +  -5.5  -2.81464   GCGGCGGTCCATCAG             CCGACCA TGCA TCGTCGG              TATCATCGATGATGA
 Jann_2354   4  75 261 2361129 .. 2361142 +  -3.7  -4.85599   AATGGTGGCCCGCGC               GGACG GCCA CGCCC                TTTTTGTCCAGTACC
 Jann_2341   5  71 471 2349002 .. 2349040 + -10.1  -3.53012   ACCGCGAACGCATCG  CGCACCTCGTCCAGCCCG GTAT CGGGCGGGGCG-GGCCCG   TTTACCCGCACCAGG
 Jann_2332   5  57 -14 2341567 .. 2341577 +  -8.2  -3.14132   CCCGCTGATCTGAGC                 GGCG ACG CGCC                 TTAATCCGCGCCGCG
 Jann_2327   3  62 295 2334778 .. 2334801 +  -3.8  -4.11371   GGGGTGTTGGCCAAA          CTCGAC-CTGC AAG GCGGCGTCCAG          TTTTGCGCCCTGTTC
 Jann_2319   3  73  -7 2323455 .. 2323513 + -11.7   -3.0264   AGCAGCTCGCCCGAG AGCGTTGATCACCCCCTGTTGCTGTCCC ATAC GCGATAGCATCAGGGGGTGG-CCATGCC TGTTCCAGCGCCTTT
 Jann_2304   4  53 171 2309042 .. 2309068 +  -4.4  -3.54424   GACTTCGAGGCGCAC         GAAACCGGTG ATCTCGG CACTGGCTTC         TTTGGCGGCCTCGCC
 Jann_2301  10 100 348 2307272 .. 2307300 + -18.9  -5.06414   GCCGGACAATCGAGA        CGGCGCTGCCC CTGTCCC GGGCAGCGCCG        TTTTTCTTGCGCAGA
 Jann_2294   9  59 424 2301886 .. 2301902 +  -2.1  -4.21275   CAAGTCAAAAGTCAG              CCCCCGA TCT TCGAGGA              TTTTCAGTCCGTTAA
 Jann_2262   7  63  71 2271154 .. 2271175 +  -8.7  -3.28924   GTCGGCAGCGGCCCC           GGCCGGA GTAACCGG TCCGGCC            TTCTAACCACAGATC
 Jann_2246   5  69 286 2255656 .. 2255670 +  -2.8  -4.66953   CGCGAAGCGTCGCTG               GACC GCGTTTG GGTC               TTTTTGACCTCTTGG
 Jann_2231   8  87  52 2237120 .. 2237141 + -12.9  -3.87641   GTGGCACACGCAAGA           CGCCCGAGC CATG GCCCGGGCG            TTTGTGCAAGGTCTT
 Jann_2226   2  45 305 2233163 .. 2233173 +  -3.2  -3.24924   TGAACTTTGGGGCGC                 GGAG AAC TTCC                 TATTGTGGGTGGGCA
 Jann_2217   3  54 189 2224809 .. 2224820 +  -3.6  -3.67597   CGCCTCCCGCAGTTT                GGCC ATTA GGTC                 TTCTTCCGTCACCCG
 Jann_2204   3  57 325 2214556 .. 2214579 +  -8.1  -3.14051   TCGATTGCCGTCGTC          TGTGCCGTG CTGGAT CCCGGCACA           TATTGATAGCGCTGG
 Jann_2199   7  61 364 2210573 .. 2210586 +  -8.1  -3.45321   TCGGCAAAAGCGGCA               CGCTG AACG CAGCG                TTCTGGATTGTGGAT
 Jann_2195   7  52 144 2202407 .. 2202423 +  -6.5  -3.14211   TCTTCCGCGATTTGC              GGGGTTG CTG CGACCTC              TTCCTCGGCGGGAGT
 Jann_2178   5  60 100 2187126 .. 2187136 +  -6.8  -3.58522   TTGCGCGTGACCTCG                 CTGC CTT GCAG                 TTTGCGGGTGATGCT
 Jann_2170   6  53 328 2177435 .. 2177446 +  -2.2  -3.87354   CACGACGTCGTTGGC                GGTG ATGG CATC                 TTTGATCTGGGTTTC
 Jann_2156   4  63  69 2165369 .. 2165380 +  -7.2  -3.66178   CCCGGGGGGGTCTCT                GCCC TGAC GGGC                 TTTACCGTTCCGGGA
 Jann_2141   1  39 467 2150617 .. 2150630 +  -2.3  -2.73681   GGATCTCGATCCCCT               CCGCA TGGG TGCCG                TGATTGCGATAGGTG
 Jann_2126   3  63 273 2136265 .. 2136311 + -10.7  -2.72991   CGCCGGTATGACGGA CCCGGGGTCGG-CCCGCG-CGCG AAA TGCGGCGCAGGACCTGGCCCGGG TAATTCGCGATGTCC
 Jann_2115   3  47 -35 2124313 .. 2124334 +  -4.3   -3.2963   ACCGAACTGATGGCC           GATCCGGCG ATCA TGCAGGGTC            TTATGGGGGAGTAAT
 Jann_2109   2  55 218 2118560 .. 2118585 +  -5.3  -3.49618   CATCGGCCTCAGTTA         CGAGGCCCGACA GCT TG-CAGGCCGCG         TTCGTTGTGTCGGCC
 Jann_2104   8  60 451 2114536 .. 2114562 +  -8.6  -3.16191   GTTGATGATGCAATA         GCCCGCCACATG GTC CATGGCGTGGGC         TTCATCGACGTATCG
 Jann_2087   3  61 335 2097961 .. 2097974 +  -9.5  -2.72344   CCGCGAAAATCGCCT               CCGCC GGGG GGCGG                TGGTTGAGGATGCCC
 Jann_2068   6  68 165 2078924 .. 2078944 +  -6.8  -4.07568   TACGTTCCCGCAGGA            TCTTGGCC ACCGG GGCCGAGG            TTTTGCCGCGCCCCA
 Jann_2064   3  85 196 2074471 .. 2074492 + -11.5  -4.04206   CGTCGCATGAAAAAA           GCGCCAGCC GTTC GGCTGACGC            TTTCTGTGCACATCG
 Jann_2058   1  49 267 2068023 .. 2068046 +  -5.3  -3.02144   TCCAGGCGAAAAATG          CGACGGT CAGAAACACC ACCGTCG           TGTTCAGCCGCATGC
 Jann_2040   3  61 443 2046465 .. 2046485 +  -6.1  -3.73402   GTGGACGATATCGAA            CCAGTCGTT GTG AACGATCGG            TTTCGTGCCGGATGT
 Jann_2029   6  78 105 2035540 .. 2035558 +  -6.6  -4.56597   TGACGCAACAGAGGC             GCGGACCG CAC CGGTTCCC             TTTTTGAACGAACAG
 Jann_2018   6  59  93 2022842 .. 2022862 +  -8.3  -3.28712   GGGTTCTGCTTCCGC            GTTGTAGGG CGG CCCTAGAAC            TTCTGAGAGCGCAAA
 Jann_2009   9  54 216 2017097 .. 2017123 +  -3.6  -3.63694   GGTGGTCACTGCGGA         CAATCGAACCGT GAC ACGGGACTATTG         TTGTTGGCGGTAGGT
 Jann_1973   2  49  88 1967431 .. 1967465 +  -5.6    -3.137   GCATTCGGAGCCATT     GCTGCACTTGCGGTCA CGA TTATCGCCATTGCGGC     TTGGGTGGTGTTCGT
 Jann_1955   2 100  23 1949386 .. 1949414 + -19.5  -5.24129   TGTGCTCACTTGATC        GGCCCGCTCCCTG CAC CTGGGGGCGGGCC        TTTTTTATGCAAAGG
 Jann_1942   0 NONE
 Jann_1938   7  60 340 1929799 .. 1929827 +  -7.4  -3.57144   TGCACCACCTGTCCG       GTCGTCGGCGCGC GGGG GC-TGACGACGAC        TTTGGGCATCGGCGC
 Jann_1919   3  53 431 1909260 .. 1909279 +  -2.1  -3.90112   CCATGATCAAGGCTT            GGGTTGG CATGAT TTAACCC             TTTGATTAGGAACAA
 Jann_1906   1  43 153 1896033 .. 1896049 +  -3.6  -2.72463   CCGCCTCTGCCGCCG              CCTGCG CCAGC CCCAGG              TCCTTGAGCATCAGT
 Jann_1901   4 100  27 1892812 .. 1892830 + -13.8  -4.72272   TCGAGATTGCGGAAA             GGGGGGCC TGC GGCCTCCC             TTTTTCGTACCAACC
 Jann_1891   9 100  63 1880611 .. 1880638 + -15.5  -4.14392   CCCCCATGGGCGAGA        CGCGGGGGCGG GGCAGA CGGCCCCCGCG         TTTTGACAGTTGGCC
 Jann_1887   7  47 416 1878306 .. 1878330 +  -5.6  -2.72799   ATTCTTGGCGCGCAG         GCCC-GCGTCG GTGT CGGCGCTGGGG          TAGTATATGTGGACG
 Jann_1887   7  47 459 1878349 .. 1878360 +  -3.6  -3.28712   TATATGTGGACGTGT                TCGC GGGT GCGG                 TTGTGGGCCACAGGC
 Jann_1881  10  75  61 1871064 .. 1871076 + -10.5    -3.727   GCTTCGGTTATGGTC                GCGCC TTT GGCGC                TTTAGCTATGGTCGC
 Jann_1873   6  51 355 1863561 .. 1863575 +  -2.7  -3.72695   CCTTCACCTGATCGT               CGCGG AAGAC CCGGG               TTTCATAGGCCGGGT
 Jann_1862   7  64 319 1850021 .. 1850033 +  -5.5  -4.07568   GCCCTTCAAGCCCTT                GACCT TGC GGGTC                TTTTCCGGGGCGGGA
 Jann_1859   0 NONE
 Jann_1848   7  69 434 1836128 .. 1836140 + -10.5  -3.35224   ATCAACAGGGCATCG                CGCCG GGC CGGCG                TCTTTGCCACGATCT
 Jann_1840  10  88 107 1826146 .. 1826170 + -10.7  -4.42386   GCTAGGCAAAGGAAA         GGCCGC-CCC TTTGGT GGGAGCGGCC          TTTTGTGCGTCCGGG
 Jann_1830   6  55 289 1817801 .. 1817839 +  -5.3  -3.61232   CGATTGCTGTGGCCC  GCC-CGCGTGGC-TTCGAA GGT TTCGACCGATACGCGCGGC  TCTTTGTATCGAAAC
 Jann_1822   3 100  33 1812315 .. 1812336 + -15.1  -4.75372   CCGTGTGATGAATTC           GGGCCGTGC TGTT GCGCGGCCC            TTTTTCGTAGATCGT
 Jann_1819   5  59 155 1809329 .. 1809342 +  -2.4  -4.10925   GCGCGGGGTCAGCGA               GCTT CTTGGC AAGC                TTTTCGCGCATGTCT
 Jann_1816   1  49 290 1807545 .. 1807556 +  -5.8  -3.05844   TATCCACCACAAAGC                GCGT GGGT ACGC                 TGTTCACATCGAGGG
 Jann_1808   4 100  20 1797451 .. 1797469 +  -8.8  -5.28176   AATCGCAACGAAACA             GGGGCC CGCACGT GGCCCC             TTTTTTATGCCTCGC
 Jann_1801   3  69  15 1791085 .. 1791109 +  -9.1  -3.64703   ACCCCTGCCCAGATC          CGGTGCGTCGG AGG CCCTCGCGCCG          TTTAGGTGCCGCAGA
 Jann_1793   7  74 387 1781699 .. 1781717 + -13.8  -2.64933   GTCCGCCAGATGGCT             GTGCGGGC TAT GCCCGCGC             TGATATCGGTGGATG
 Jann_1790   5  72 354 1777798 .. 1777814 +  -9.3  -3.64716   GTTTTTTCTGCGACG              CCCCGCG ATC CGCGCGG              TCTTTTCCACCATCA
 Jann_1780   2  49 -35 1769309 .. 1769325 +  -5.7  -3.02511   CTGACGGCGGATCAG              CGCGCCG GGC TGGCGGG              TGTTGACCGGGTGAC
 Jann_1769   3 100  46 1758754 .. 1758777 + -14.6   -5.3658   GCTTGAGACATGAAA          GCCCCCGCGAG GTT CT-GCGGGGGC          TTTTCTTTTTGTAGT
 Jann_1766   8  53 280 1756545 .. 1756555 +  -4.6  -3.57561   TGATCGGCCCGTTGC                 GTGG CAT CCGC                 TTTCGCCAGTTCCGC
 Jann_1734   1  42 247 1728390 .. 1728407 +    -4  -2.65298   CAGAAGCTCCACCAC             CGCCGC AACATG GCGGCC              CTTGTCCTGCCTGAA
 Jann_1723   4  54 231 1714315 .. 1714343 +  -7.3  -3.08679   AATTGTAGACGAACA        GCTCACTATTGGC CGT GCCGAGGGCGAGC        TCTTCAATGACCGCG
 Jann_1713   7  91   8 1696496 .. 1696519 +  -8.2  -5.09245   GGTTCTGATCAAAAA          GGTTAACGGT GGGG GTCGTTAACC           TTTTTGTCGTTTTGC
 Jann_1710   2  64 -27 1692694 .. 1692706 +  -6.2  -3.86346   TGACATCATGTTGGA                CGCG ACCGA CGCG                TTTCTGGCGCGGTAA
 Jann_1705   7  56  75 1688480 .. 1688524 +  -6.4  -3.41602   CAAGGATCTCCGAAG C-CCGAAGCCCCTCCTGCTGTG CGG CGTGGAAGG-GGTGCTTCGGCG TTGTGATCCAGTAAA
 Jann_1686   5  59 -30 1670274 .. 1670290 +  -2.1  -4.11484   GCAATCGGCCAGCGA              CGGTCTG CGT CCGACCA              TTTTCCGACGTTAGG
 Jann_1674   4  82 -53 1659064 .. 1659093 + -13.5  -3.19653   GCCGCCTATAAAGAA       ATCCCCCCGCCAG AGGG CTGGCAGGGGGAA        TTCGTCGCCTTGTCA
 Jann_1665  10  81  20 1650457 .. 1650471 + -12.8  -3.53012   CCGCAGGGCCATACC               CGCGCC GAA GGCGCG               TTTAGCCCCCGCCGG
 Jann_1660   0 NONE
 Jann_1648   5  68  65 1634519 .. 1634554 +  -6.8  -4.06502   GTCGGTCATCGTTGG    CA-GGCTTGGCCCCGGT TCG GCTGCGGTCAGGCCCTG    TTTGATTTCAGCCTC
 Jann_1618   3  41 290 1607890 .. 1607900 +  -2.4  -3.03124   GTTCAATGAAATCGG                 GGGC ATG GGCC                 TGTTCGCCACTGCCC
 Jann_1618   3  41 343 1607943 .. 1607963 +  -3.1  -2.71483   TTGTAATTCACCCCG            TAGCTGACC ATG GGCCAGCCG            TAATTGCCGCCCTCT
 Jann_1618   3  41 453 1608053 .. 1608066 +  -2.3   -3.0814   GGTGCCGGGCTGGAT               GGCAG CGCC CTGAC                TATTGCGGTGTCCGT
 Jann_1610   2  43 132 1595419 .. 1595436 +    -4   -2.8474   GACCCACGGCCCAGT             CGGCGC CGAAGC GCGCCA              TGATTGTGGGTGCAC
 Jann_1610   2  43 231 1595518 .. 1595535 +  -3.3  -3.05596   TGTTGATTGCCACAT             CGG-GCCG CTC CGTCGCCG             TTAGGTCCAGACGTC
 Jann_1586  14 100  23 1569676 .. 1569703 + -12.6  -4.76644   GATTGCAAGGTATTT        GGGCGCGCCGGG GAGA CCTTGCGCGTCC         TTTTTCATGGGTATT
 Jann_1573   4  60  69 1551879 .. 1551899 +  -8.9  -3.02144   GCACGGTGCTGACCA            TTGGGCCCG ACA CTGGCCCGA            TGTTCGCGCGGATGA
 Jann_1557   3  52 123 1530359 .. 1530400 +  -2.9  -3.71527   AACCGTCTTCAGAGG GGCAGGGCGGTTTCGTAG CGTCAGA CAGTGAC-CCGCTCTGCC TTTCGCTCCTTCAAA
 Jann_1557   3  52 403 1530639 .. 1530658 +  -6.4  -3.07962   GCGCTTGAGAGCCCG            GC-TGGCCG TTT TGGCCAAGC            TATTCAGATGTGCGC
 Jann_1554   5  66 401 1525438 .. 1525452 +  -2.8  -4.52873   CAGTGCGCCACCATC               TGCG CCAGCAA CGCA               TTGTTTTTATAAAGA
 Jann_1545   4  58  59 1516587 .. 1516602 +  -6.8  -3.32844   GATGTCTGCTGCCCA              CGCCGT CCCC ATGGCG               TTATCCAATGCACAA
 Jann_1541   6  61  93 1512420 .. 1512432 +  -5.5   -3.9279   TGCCCTTAGTGCTCA                CGCTT TTT GAGCG                TTTCTACGGTTGAGT
 Jann_1520   8  69 211 1491324 .. 1491338 + -11.4  -3.05294   TCGGGATGCTCAGAG               GTCCGC AAC GCGGAC               TGTTCCGCCGTTTGG
 Jann_1517   4  61 392 1488757 .. 1488792 +  -8.2  -3.36273   GAGATCACCACGCGC    GGCGTACCCTCCGGCAC ATG GTGGCGCAGGAT-CGCC    TTGATCTTGCGGACC
 Jann_1513  10  70 113 1483650 .. 1483669 + -12.1  -2.79321   CAAATCACCAAAAAA            GGGCGCC CGGAAA GGCGCCC             TGATCTTACTATCGG
 Jann_1501   6  59 -31 1472287 .. 1472331 +  -4.8  -3.83026   CGCGTCTCGGCACGC CGGAGGCCGGGCATTCAACC TCTCC GGCTTAGTGCGCGGCTCCTG TTTCATCTGGGCAAA
 Jann_1491   5  62 424 1462685 .. 1462708 +  -2.3   -4.2558   CGCGTCAGGCGGATA          GCGC-GGCGG AAATC CCGCCAGTCC          TTTTCGTGGGACATG
 Jann_1478   3  46  95 1448127 .. 1448172 +  -5.3  -2.62616   CAAGACGTAGGCAGA TACCCGGGACATGCGCG TTTCCATGTCTT CGCGCAGGTCCAGGGCG TGGTATCCCAACTGC
 Jann_1453   8  59 375 1424819 .. 1424832 +  -2.4  -4.18494   GTAGCGTCGGGATCA               CATC GGATGG GATG                TTTTCCCTCAGGATC
 Jann_1434   3  58 164 1403001 .. 1403029 +    -6  -3.61398   CGCAGGCCGCGCGGA       CGGCATCC-CAGG CGTC TTTGAGGGTGCCG        TTCTTGGCGGCCACG
 Jann_1430   6  61 360 1400693 .. 1400728 +  -9.6  -2.70932   CGGAGTGAGGAGAGA    CG-CGGGCCGCCGGTGT CAG GCAGTGGCGGCACGTCG    TGATTGAACGCCAGC
 Jann_1415   3  47   6 1384748 .. 1384763 +  -4.6  -3.06162   GAAAGACTAGAGCGC              GACAGG CTGT CCGGTC               TGTTGGGATAGCGTC
 Jann_1415   3  47 176 1384918 .. 1384950 +  -2.7  -3.53563   GGAAGAAGTTCATCG     TCGGCGCGCGCTGGA AGCCG TCC-GC-CGTGGCGA     TTTCCACCGACGTCT
 Jann_1403   3  47 437 1373838 .. 1373848 +  -2.4   -3.5218   ATGTGGCGACCGGCA                 CGCC CAA GGCC                 TCTTTCATCTCATCT
 Jann_1385   6 100  48 1355764 .. 1355786 + -14.1  -4.77986   ACCTCCATTGAAAAA           GCCGCGTCC CGATT GGGCGCGGC           TTTTTCGATATTTGG
 Jann_1375   5  50  57 1344905 .. 1344916 +  -7.2   -2.5007   GAACCTGGCGTTGCG                GGCG TGCC CGCC                 GTCTTCGTCCATTCG
 Jann_1352   9  54 -57 1317062 .. 1317097 +  -7.4  -3.11316   CCTCGGTTCGACCGC    CGC-CCGCGTCGTGCGC CAC GCGCACTGCGCCGTGCA    TGTGTTGCGTGATCC
 Jann_1337   0 NONE
 Jann_1313   2  71 105 1276235 .. 1276255 + -10.3  -3.53444   AGAGGCCTGTCGCTA            CCGGGGTCG CGG CGGCCACGG            TTTGCAGCGCCATGC
 Jann_1300   1  54  30 1259160 .. 1259192 +  -7.1  -3.14132   CCTCATCTAAGCAAA     GCGGACGTTGG-TA ATCAGC TATCCAGTGTCCGC      TTGGTCCCGCACAGC
 Jann_1291   7  59  81 1253327 .. 1253354 +  -8.4  -3.01497   GGCTCCTTTCAGGCC        TCTGAGCCGGAG GCGT CTCAGGCTAAGA         TGTCGTTTCAGATGA
 Jann_1287   0 NONE
 Jann_1272   1  59 262 1234100 .. 1234116 +    -5  -3.87815   AGCATGGCAATTGCG              CCCGCG TCGCC CTCGGG              TTTGTAGCGGTACAA
 Jann_1257  10  67  31 1214832 .. 1214850 +  -4.4  -4.37092   GCCCCATGGTCAAAA             CGCGGGGC GGC GCGCTGTG             TTTTATGCGCGCGAT
 Jann_1247   4  53 325 1203716 .. 1203733 +  -4.7  -3.59979   CTGCAACGTCAGATA             GTTGGGC ACCG GCCCGCC              TTTGGCATGGAGGAC
 Jann_1244   2  44  17 1199562 .. 1199577 +  -4.6   -2.8547   ACCGGGCGGCGTTAC              TCCTCG GCGT CGCGGA               TGTCGTCTGCGCCGT
 Jann_1241   4  60 225 1197034 .. 1197079 +  -8.9  -3.02511   CCGGGATCTTCGGGA TGGGCGCGGGCGATCTC-CAGC AGC GCGGCGATATCGCCCAGGCTCA TGTTGAGCCCCTGCG
 Jann_1235   0 NONE
 Jann_1223   0 NONE
 Jann_1218  10  93 333 1178409 .. 1178440 +  -8.6  -4.83243   CCCACCGTTTCACCC      TTGCTCCTGCGTCC CGGA GGGCGCGGAAGCGG       TTTGTTTTCTGTGGC
 Jann_1199  16 100  23 1160813 .. 1160844 + -20.9  -5.47159   AGCTGAAACGAAAAA      GCGCCGCGCAGGG TGTGAT CCTTGCGCGGCGC       TTTTTTGTCTTGCGG
 Jann_1158   6  68 296 1122950 .. 1122981 +  -3.6  -4.46675   CGTACCCCCCCGGGA      GACG-GGCGGCTGAG TTA CGCAGCAGTCTTGTC      TTTGTTCTGTTGAAT
 Jann_1155   9  63 208 1117999 .. 1118023 +  -7.2  -3.72576   GACCTGTTGAATTGT         TACTGCG-TGC GCTC GCAGCGCGGTA          TTTGCTGCAACAACG
 Jann_1151   5  58 -11 1114335 .. 1114350 +  -6.1  -3.54424   CGCCGGGAGTTGCGG              GACGC GTTGTA GCGTC               TTTCGGCGGGTGGGC
 Jann_1151   5  58 149 1114495 .. 1114522 +  -8.4  -2.82327   GGACAATCCATCGGG        CAGGATCATCGC GAGG GCAATGATCCGG         GTTTGCGTATCCGCC
 Jann_1133   8 100  30 1096070 .. 1096092 + -14.8  -5.32882   GTAGAAATTCCAAGA           CGCTCGGTCC CAT GGGCCGGGCG           TTTTTTGTGGTCGTG
 Jann_1119   4  61 227 1080016 .. 1080037 +  -7.9  -3.33162   GTTATCCATCCGCGC           GGCCCCCAGC TTC GC-GGTGGCC           TTCTGGGATCGGATA
 Jann_1114   5  50 261 1074732 .. 1074747 +  -7.5  -2.62184   TAGGCATGGGTGCGG              GCGCG ACCAAG CGCGC               TGGTATCGGGAAAAA
 Jann_1099   6  60  -5 1061218 .. 1061255 +  -7.5  -3.48593   ACGGGCCGCGATCTT   CAATGATGCGCGGGGTC GGAT GCGCCCGCGCGTCACCG    TTGTCTGCGGGCGTC
 Jann_1099   6  60 327 1061550 .. 1061583 +  -7.4  -3.54382   GCAGGCCGTCATCGC     CGGGGGGGCGCTGGA AGCTG TCCA-CGCCTTCGCG     TTCATATTTGTTGAC
 Jann_1096   4  66  64 1057578 .. 1057588 +  -2.4  -4.56775   GGGCGCATGTGCGGC                 ACGG GAG CCGG                 TTTTTGCCCGGAGGT
 Jann_1092   0 NONE
 Jann_1087   0 NONE
 Jann_1072  12  51 153 1034621 .. 1034632 +  -3.6  -3.61398   GGGCGGTTCGGCCTT                GGCG GCGA CGTC                 TTGTTCCAACGCGGC
 Jann_1066   2  57   3 1028754 .. 1028776 +  -7.6  -3.14564   GTTGGCGGGGTAGCA           CGGGGCCATG GGG CATGGGCCGG           TTGGTCGCGCGCTGA
 Jann_1060   3 100 298 1017521 .. 1017546 + -16.9  -4.24948   CCCGTGACAAGTTGA         CGGCGTCGAAC CCTC GTTCGGCGCCG          TTTTCAGTGTCCTGA
 Jann_1040   8 100 370  996011 ..  996027 + -10.1  -4.87807   GTTTCCCGAACAACA              GCTCCTC CGC GAGGGGC              TTTTTGATATGTTCC
 Jann_1028   3  63  23  981597 ..  981608 +  -7.2  -3.72695   CGGCGCGCTCTTTGA                GGCC TGCC GGCC                 TTTCATCGCCGCGCT
 Jann_1021   7  70 461  975436 ..  975480 +  -4.2  -4.56597   GATCAGGATCAACGC GCCCGCGAA-GGCGATGGC GGCGGCGA GCCAGCGCCATTTGCCGAC TTTTTCGCCAAGAAG
 Jann_1017   6  55  10  972155 ..  972168 +  -5.9  -3.59979   GGGTAGGGTTCGGGA               CGGCG GCGA CGCTG                TTTGGCCTGAAGGCC
 Jann_1002   6  66   6  960663 ..  960673 +  -2.4  -4.58283   GATGAACTGACGCCA                 GCCC AAG GCGC                 TTTTTGAACAAATTC
 Jann_0987   6  61 410  946723 ..  946747 +  -9.3  -2.86343   AACGGCACTTCAAAC          TTCTCGCCC GACTGGA GGGCGAGGA          TGTCGTAGTTGACCT
 Jann_0983   8  56 276  940886 ..  940901 +  -6.8  -3.18264   CAAACGTCGCGCCAG              CATGGG CCAC CCCGTG               TTGCTGGCTGACACG
 Jann_0958   5  47 431  919113 ..  919137 +  -2.6  -3.60296   GGGTCACGGGAAGGG          CGGCACCGCG AAAGG CGCCTGGCCG          TTTGGGGTGGAGGTC
 Jann_0948   9  88  97  907111 ..  907136 + -14.7  -3.57406   TTGTAATGAGTATCG         GGCCGGGCATC GTAA GGTGTCCGGCC          TCTTTGTCCTCAAAG
 Jann_0927   3 100  24  884034 ..  884057 +   -16  -4.87291   AATCGCCATAAGAAA          GGCCCGCTGG ATGA TCAGCGGGCC           TTTTTCGTTGCCGTG
 Jann_0921   3  68  41  878482 ..  878513 + -10.8  -3.28712   ACACTATTGAGCGAA      GGGCAGCCATGGCG GTAT CGCTGTCGTTGCCC       TTCTCCGCAAAGACC
 Jann_0901   5  53 266  858194 ..  858235 +    -8  -2.62184   AAAAGCGAGCCGCCT GCAC-GTCGCGCGCCTGCGCG ACA CGCGC-GGCGATC-ACGGTGC TGGTCTCGCCGGAGG
 Jann_0895   4  55 126  849932 ..  849946 +  -3.4  -3.83026   CCGTGGCTATGGCCG               CCCGCG CAT CGTGGC               TTTCATCTCGGCCAG
 Jann_0876   7  64  56  833190 ..  833202 +  -3.3  -4.26003   GCAGTGTAGTGACGT                CGACC CGA GGTGG                TTTCTTGGGTCTTCT
 Jann_0855   4  81 247  812791 ..  812817 +  -8.6  -4.34402   CAAGGCCGGGACTGA         GGTGGAGCTGTG GCG CATCGCTCCCCC         TTTTCATCTGGGCAA
 Jann_0845   9  72   9  801034 ..  801063 +  -4.8  -4.56597   GCCATAGAGGCTGAT       GTGGCACGGGGG CCGCCC CCCTCACGCCGC        TTTTTCGGGGAAAAA
 Jann_0840   4  66 255  795944 ..  795964 +  -2.4  -4.68593   GTCAGCGGTTCGATC            CCGCTAGG CTTCA CCAAGCGC            TTTTTGCATAGTGAA
 Jann_0837   9  60 290  794113 ..  794130 +  -4.1  -3.98826   CCACCGCATCCCGCT             TCGCG ATGACCTG CGCGA              TTTGTGCGTTGATCG
 Jann_0803   7  49  94  765687 ..  765710 +  -5.2  -3.10545   CCACGCTCATGAAAG          GCCGAGAC GATTCAAA GCCTCGGC           TAGTTTTACCGTGTC
 Jann_0803   7  49 211  765804 ..  765818 +  -3.4  -3.54307   CGACGAGATCGCCTT               GGCTGG GTT CAGGCC               TTTGGGGCAGGTCTT
 Jann_0800   3  76  83  762415 ..  762445 + -11.9  -3.44146   CCCGCAGGCCCGGTG       GCGCGTTAACCTT AATGG GAGGCTAACGCGC       TTGCTTGTCAGAGGA
 Jann_0790   4  63 394  752193 ..  752215 +  -8.4  -3.28712   CACGCCCACGCAGCT           TGCGCGACGT GAC ATGTCCCGCA           TTGTAGGGGGCAGGG
 Jann_0785   5  51 130  746706 ..  746743 +  -4.7  -3.35813   AGGGGATCCAGACCG   TCTTCGTCTCCGTGCCGG CCT CCAGCACCGGG-CGCAGG   TTGGTTGACGTCCAG
 Jann_0780   4  63 291  741043 ..  741065 +  -6.9  -3.75169   GCCGTCACGTAGACG           CTGCCCGGG CCTTC CTCGGACAG           TTTGATCGCGTCGTC
 Jann_0771   3  53 331  731921 ..  731941 +  -4.6  -3.53012   GGCGACAATGGCGAT            GGTGGTGT TCTGC GCGCCGCC            TTTGACCGGGGGCAG
 Jann_0763   5  51  83  726652 ..  726665 +  -4.5   -3.4252   TCGTGCCGATGGGCG               CG-GGC AGG GCCACG               TTCTGCTGCATCCGG
 Jann_0747   8  59 244  716276 ..  716289 +  -4.5  -3.85817   CCCAGAGGCGCGGTA               TCGGA TGTA TCCGG                TTTATCGCCGCCGAT
 Jann_0740  10  79  14  711743 ..  711764 + -12.9  -3.36273   AGTTACCACGAAAAA           CGCCGCCCC GGAT GGAGCGGCG            TTGATCTTGCAGCGC
 Jann_0724   7  79  33  694576 ..  694603 +    -7  -4.62069   GCGTGCACCAGCATA        TGG-GGCGAGC ACCAGCG GCTCGCCTCCG        TTTTTCAGATGACAC
 Jann_0709   6  54  70  682749 ..  682797 +    -4  -3.70902   ATGGGTGGCGCAGGC GCGGG-CGTC-TGAG-G-TGGGCG ACTGA CGCGTATCGCTCACGACGACCCGC TTTGGCTGTCCCGCA
 Jann_0686   2  53 386  661450 ..  661478 +  -8.2  -2.62263   CAGGGTCACATTGAA       CCGCCAACCGGACG CGC TGTC-GG-TGGCGG       TGATCTCCACAACCT
 Jann_0678   3  68 218  651993 ..  652012 +   -10  -3.19513   GAACCACAGGCCAAG            CGG-GCGCA GAA TGCGCTCCG            TTGGGTTGCCCTTGT
 Jann_0650   5  57 346  622733 ..  622766 +  -8.7  -2.70532   GTCCACGATGATCGT     CGCGGTCGTCGATGC GGAG GTGTCGTCGGGCGCG      TGGGTTTGTGGCAGT
 Jann_0639   9  59 399  613449 ..  613469 +  -2.4  -4.15222   GCGCTTGGCGCGATT            GCGGGCCA CTGCA TTGCCCAC            TTTCTTGGAGCAGGT
 Jann_0630   4 100  24  604058 ..  604092 + -20.1  -2.73441   CGCGCGCAACCCTGC    CCAGACGCCCCG-GCC GGAC GGTTCGGGGCGTCTGG     CTTTGGGCGATCCTG
 Jann_0593   7  61 -17  577947 ..  577959 +  -6.2  -3.73224   ATGTTCGTGGTGCGG                GGGC GCCGG GCCC                TTTGATCGGGGGTCG
 Jann_0560   9  66 414  548402 ..  548439 +    -7  -3.90744   CAGCCCCACCAATGG   GTCGTCTTTGACGCGT CGATCC AGGCGTTGAAGACGTC    TTCTTTGGCCGAGGC
 Jann_0556   6  62 -30  545873 ..  545910 +  -7.6  -3.54935   TCGGTTTATGAAACA   TCTGGGAACGCGGGTC GCATCG GACCCCTGATCCCGGG    TTTGCCCAAAGTTTC
 Jann_0548   5  62  83  537840 ..  537855 +  -8.2   -3.5774   TTCCCGTCGCCACAC              GCGGTG CGTC CGCCGC               TTTCAGCGGTTCGCT
 Jann_0544   6  95  50  534242 ..  534267 + -18.3   -2.6072   GATCCCATGAAAAAA         GCCCCGCCGGA TTGC TCCGGTGGGGC          TGGATTGATTGGCTG
 Jann_0531   7  47  44  522446 ..  522464 +  -4.4  -3.02144   AATCTCTTGCCAATG             GGACGGGG CAT CCTCGATC             TCTTGGAGCGGATAA
 Jann_0531   7  47 232  522634 ..  522647 +  -4.5  -3.16564   GTTCGCGTCCCAATG               TGGTG TCTT CGCCA                TTGATCGCATCCAGC
 Jann_0527   3  63 113  518285 ..  518299 +    -7  -3.78067   GGCGCTGGCCAAACG               GTCCCG GGT CGGGCC               TTTGGGTTGCCTGTT
 Jann_0499   3  56   6  498509 ..  498531 +  -6.8  -3.28712   GTTTGACTGAGGCCT           GTCACGCCCG GGG TGGGCGAGCC           TTGTAGACCGGCAAG
 Jann_0490   6  56 -12  488856 ..  488869 +  -2.3  -4.07568   GGAAGAAATCGCACG               GCTCG ACAG CTAGC                TTTTCAGCGCCACCC
 Jann_0490   6  56 229  489097 ..  489112 +  -6.8  -3.30124   GCTATACTTTGCCTC              GGTCGC CAGC GCGATC               TTGTAAGGCATGACC
 Jann_0479   7  58 207  476982 ..  477011 +  -6.3  -3.57615   CATTGTTTCCGGCTT       GCCGACCCA-GCGG ATC CTGCATCGGACGGC       TTTCGGCCATATTGC
 Jann_0474   4  64 420  473010 ..  473022 +  -3.4  -4.26903   TTCGGGTGCTTGCCC                CGTT GCTCA AACG                TTTTGGTCAGGTCCG
 Jann_0459   6  66  63  461334 ..  461346 +  -6.2  -4.08767   ATGCCTGCGACAACA                GCCC AGATC GGGC                TTTTGCGCCAGTAAC
 Jann_0444   8  52  42  449269 ..  449282 +  -3.1  -3.65046   AAATTTTAGCCGGGC               GTTAG TGCG CTGAC                TTGTTGCCCTCAAAG
 Jann_0429   8  66 259  435181 ..  435191 +  -8.2  -3.73509   CGATATCGGTGCGGT                 CCGC GCG GCGG                 TTTCCCGTTTCCTGT
 Jann_0414   0 NONE
 Jann_0407   7  55  40  410923 ..  410934 +  -5.8  -3.48276   AACGCGGGCCGGGCG                CGCA TCAT TGCG                 TTGTGTGCCAACAAC
 Jann_0398   2  66  93  401116 ..  401128 +  -6.9  -3.93695   GAAATTCCGGCGAGA                GGCGC ACG GCGTC                TTTCTCCGTCGTGAC
 Jann_0393   3  61 365  397206 ..  397216 +  -8.2  -3.45023   GCAACAGGGGGTATG                 GCCG ATC CGGC                 TTGTAGTGATGATCG
 Jann_0386   7 100  27  391334 ..  391356 + -14.8  -4.27316   TTGAGACTCGTGAAG           CGGGGTGGCC AAG GGCTGCCCCG           TTTTGCGTTAAAGGC
 Jann_0373   2  43 318  378164 ..  378178 +  -4.2  -2.78935   TCAGGAACCGCGTGT               TGGTGC TCC GCGTCA               TCTCATCGAGCATGT
 Jann_0362   4  54 431  366535 ..  366557 +    -7   -3.1637   CGCGACGGCCCCAGC           GCTGATCTTC GAT GGAGATCACC           TTCATGCCGGTCTGT
 Jann_0357   1  44 224  363737 ..  363747 +  -2.4  -3.24232   TTCAATCACGGCGTC                 GCCG ATA CGGA                 TCTGTTTGCCGCGCA
 Jann_0351   3  73 405  355088 ..  355116 + -12.3  -3.05384   AGTCGGATTGGCGCG        GTGCGTCCGAGGC ATA GCCGGGGACGCGC        TTCGATCCAGCGCAG
 Jann_0346   3  84  24  351508 ..  351535 + -15.6  -2.91997   CGTCATCAGATGAAC        CCGGCGCACC CCTGATCA GGTGCGCCGG         TCGTTCTCTATCGCC
 Jann_0332   2  44 305  339190 ..  339208 +  -4.4  -2.81642   CCCGATGCGATGGCC             GTCTCGGC AGA GCCGGGGG             TGTAGTCGATCATCT
 Jann_0327   9 100  28  333406 ..  333423 + -14.1  -5.47159   CACTGATGATGAAAG             CGCGCCC TTCA GGGCGCG              TTTTTTGTATTGGGC
 Jann_0315   4  58 274  323222 ..  323235 +  -5.2  -3.72576   CGAAGGGCCAGGGAC               GCCG CAGATA CGGC                TTTGATCGCCCCCAA
 Jann_0299   4  62 127  306427 ..  306441 +  -4.2  -4.18494   GGTTGGGGTCAATCC               TGGGCG GGG CGTTCA               TTTTCGGTCGGGGTG
 Jann_0292   6  87 294  300842 ..  300859 +  -8.3  -4.82667   TATCTCAAAAATAAA             GCGGACC GTCC GGCCCGC              TTTTTCCTGTCGTGA
 Jann_0286   4  60 196  292547 ..  292571 +  -8.5  -3.12351   GTCCCTCACCACGTC          CGCACGCCT CAGCGAC AGGCGCGCG          TTGACTGTGGAGGGG
 Jann_0280   6 100  68  287117 ..  287148 + -10.1  -5.44721   AAAGAGCCCACTTCA      TCCCGGACCTTGC CTGCGT GCATCGTCCGGGA       TTTTTTTGACGTGGT
 Jann_0277   4  62 403  284619 ..  284631 +  -4.8  -4.08692   CGTCTTGTCGCGCAG                GGTC TTGCT GACC                TTTTGGCCACCCTTG
 Jann_0269   6  72  23  278353 ..  278376 +  -9.5  -3.64599   CCTTCCACGAAAAAA          GGCGCAACC CGTGAA GGTCGCGCC           TTTCCAATGTCGTGC
 Jann_0262   3  68  -7  265098 ..  265121 + -11.1  -2.91322   CCTTGGCGATTGAGC          GGCTCTAAC ACGCAG GTTAGAGCC           TAGTTTGAGACCTCT
 Jann_0253   4  49 245  254902 ..  254919 +  -4.7  -3.29096   CTCGGCCGGGAGCGG             GGTGCCG GGGA CGGGGCC              TTGGTAGTTCATCCG
 Jann_0253   4  49 341  254998 ..  255019 +  -2.9  -3.60296   CTTGGCGATGGCTTT           GGCGCGGACT TGC AGGCT-CGCC           TTTGGGATCCAGATG
 Jann_0243   3  59 324  237232 ..  237242 +  -8.2  -3.21747   GGGACAGATCCGCAT                 CGCC CTC GGCG                 TTGATGGTCACGTCG
 Jann_0236   7  53 -17  231967 ..  231990 +  -5.2  -3.47361   GCACCTGTGATCGAG          GCGCTGATAG GACG CTGATAGCGC           TATTTACTCGCTATC
 Jann_0236   7  53 382  232366 ..  232380 +  -5.6  -3.42658   GAAAGGCGATAGGGT               CCGCCT GCG ACGCGG               TTGAATTTTGTCATG
 Jann_0222   5  85 381  219622 ..  219636 +   -10   -4.2704   GGCGATCTCGGAAAT               CGACTG GAT CAGTCG               TTTCTTGCTGCTGAC
 Jann_0210   3  71  99  205067 ..  205095 + -10.2  -3.50447   TTCGCCACAAAAAAA       CCGGCCCCCCGGG GTGA TCCGAGGG-CCGG        TTATATGGCGGTTCA
 Jann_0203   3  56 278  196019 ..  196040 +  -2.1  -4.05033   CCCACAGCATCCAAC           CACGCCTGC GGTT GCAGGTAGG            TTTCTGTCCCATAGC
 Jann_0193   6  74  50  185782 ..  185797 +  -8.2  -4.13282   CAAAGCATCGACAAA              GGCTGC ATGA GCGGCC               TTTTCGACATCTGAT
 Jann_0188   4  66 148  182387 ..  182407 +  -6.7  -4.06502   CGCCGGATCGGGATC            GGCCCGCCA CTA TCGCGGTCC            TTTCCTTTGCCGGTA
 Jann_0169   7  63 337  162651 ..  162663 + -10.5  -2.74012   GCCCCGAGCCTCCAG                CGCCG TCG CGGCG                TCCTTCGCCTCCTCC
 Jann_0147   5  51 316  139508 ..  139541 +  -3.7  -3.57263   TGAATGCCATAGAGG     TTCGGACCGGTGCGCG CAT TGCGT-CCGGCCAGAG     TTTCGCCGTCCGCAT
 Jann_0141   2  49   6  132244 ..  132260 +  -5.7  -3.12668   GGGGGGCTGATCATT              CTGCCGC GTG GGGGCGG              TCTTGCGCTTTCAGC
 Jann_0141   2  49  59  132297 ..  132314 +  -3.4  -3.61398   AGGACAGACAGCAAC             GGATCGC TCCAC GCG-TCC             TTGTTGGGCGCGGGG
 Jann_0118   5  95  66  109389 ..  109406 + -10.5  -4.81249   ATTACACTACGAAAA             GCGTCCG TCAC CGGGCGC              TTTTTGCGTTTGCAG
 Jann_0115   4  50 287  106718 ..  106733 +  -6.8  -2.62184   TTGTTGGCAAAGGTC              TCGACC GACG GGTCGG               TGATCTGCACCACCA
 Jann_0112   4  51 213  102005 ..  102019 +    -7  -2.80074   AAAGGATCCGCACAT               CCGCCG CTT CGGCGC               TGGTATTCTCGACCC
 Jann_0104   1  60 435   96162 ..   96181 +  -3.6  -4.09685   TGAAGTGGCCGGTGT            GGATGCGCT TAA AGT-CATCC            TTTTCCCCCGTCACC
 Jann_0094   6 100  17   89208 ..   89240 + -19.9  -4.57837   CAACAAACAAGCTTG      GACCCGGCTCCGC CAACTCC GCGGGGCCGGGTC      TTTTTAGACGCATGT
 Jann_0087   4  58 181   82939 ..   82957 +    -3  -4.07568   GGAGCGGTACTTGAT             CCCGGTAT CAA ACACCGCG             TTTTCGGCAAGCAAG
 Jann_0073   5  71  21   67990 ..   68018 +   -13  -2.62184   TAATCTCAAACGCAA        ACGGCCCCCGCC GCGAA GGCAGGGGCCGC        TGGTGTGCACGGGGC
 Jann_0056   2  47 292   52634 ..   52644 +  -5.4  -2.73681   CGGCCTGAATCAGGG                 CGTT GGC AACG                 TGGTTGAACTGACTG
 Jann_0037   8 100  34   35070 ..   35094 + -12.8  -4.57482   CTCTCCCTCGGGACA          GCCCCTCGTC ACATC GGCGGGGGGC          TTTCTTTATGCCTAC
 Jann_0022   3  40 359   22927 ..   22940 +  -2.4  -2.90309   GAACAAGCTCGAATC               TCCA TTCCTC TGGA                TCCTCTTCTTTACGC
 Jann_0016   1  41 294   16321 ..   16335 +  -2.7  -3.12668   CGCCCCGCCCAACAG               GCCCG CAGGT CGCGC               TTCGGTCTGGCCCTC
 Jann_0010   8  64  17   11704 ..   11738 +  -4.8  -4.11216   CGCCCGCGCCCAGAT     GCGCCTCGCCCCGG GCTTTCG CCAGGGCGATCTGC     TTTTGCCGCTCCCGG

SUMMARY

814 putative operon ends contain 3556 possible terminators.
Percent operon ends hit by terminators of confidence >= x:
	x	#>=x	hits>=x	%hits>=x
	100	77	71	70	9 %
	99	77	71	70	9
	98	77	71	70	9
	97	77	71	70	9
	96	77	71	70	9
	95	84	76	75	9
	94	84	76	75	9
	93	92	82	81	10
	92	92	82	81	10
	91	95	84	83	10
	90	100	88	86	11
	89	102	89	86	11
	88	106	92	89	11
	87	111	97	94	12
	86	115	101	98	12
	85	124	107	103	13
	84	129	111	107	13
	83	134	114	109	13
	82	143	122	117	14
	81	150	126	121	15
	80	155	130	125	15
	79	162	136	129	16
	78	165	138	131	16
	77	170	142	134	16
	76	174	145	137	17
	75	183	152	143	18
	74	195	163	150	18
	73	201	168	154	19
	72	208	174	159	20
	71	227	188	170	21
	70	236	195	174	21
	69	263	219	194	24
	68	279	234	205	25
	67	284	239	207	25
	66	336	278	235	29
	65	341	283	239	29
	64	387	320	264	32
	63	410	339	280	34
	62	458	377	305	37
	61	494	403	326	40
	60	558	455	358	44
	59	602	490	381	47
	58	679	555	411	50
	57	709	577	423	52
	56	771	625	445	55
	55	828	672	464	57
	54	919	745	495	61
	53	1044	850	531	65
	52	1108	898	545	67
	51	1306	1048	588	72
	50	1345	1079	602	74
	49	1589	1266	637	78
	48	1651	1305	640	79
	47	1941	1521	681	84
	46	2075	1619	689	85
	45	2234	1734	702	86
	44	2427	1877	718	88
	43	2702	2085	737	91
	42	2836	2181	743	91
	41	3109	2376	754	93
	40	3251	2479	765	94
	39	3435	2615	772	95
	38	3556	2704	773	95
	37	3556	2704	773	95
	36	3556	2704	773	95
	35	3556	2704	773	95
	34	3556	2704	773	95
	33	3556	2704	773	95
	32	3556	2704	773	95
	31	3556	2704	773	95
	30	3556	2704	773	95
	29	3556	2704	773	95
	28	3556	2704	773	95
	27	3556	2704	773	95
	26	3556	2704	773	95
	25	3556	2704	773	95
	24	3556	2704	773	95
	23	3556	2704	773	95
	22	3556	2704	773	95
	21	3556	2704	773	95
	20	3556	2704	773	95
	19	3556	2704	773	95
	18	3556	2704	773	95
	17	3556	2704	773	95
	16	3556	2704	773	95
	15	3556	2704	773	95
	14	3556	2704	773	95
	13	3556	2704	773	95
	12	3556	2704	773	95
	11	3556	2704	773	95
	10	3556	2704	773	95
	9	3556	2704	773	95
	8	3556	2704	773	95
	7	3556	2704	773	95
	6	3556	2704	773	95
	5	3556	2704	773	95
	4	3556	2704	773	95
	3	3556	2704	773	95
	2	3556	2704	773	95
	1	3556	2704	773	95
	0	3556	2704	773	95
