# Supplementary material for: Rapid, accurate, computational discovery of Rho-independent transcription terminators illuminates their relationship to DNA uptake
Source: Genome Biol. 2007 Feb 21;8(2):R22. doi: 10.1186/gb-2007-8-2-r22 (PMC1852404; doi:10.1186/gb-2007-8-2-r22)
Supplement: Additional data file 2 — As described in the text, the entire robust tail-to-tail region is searched; if the region is less than 500 nt, then the 500 nt downstream of the stop codon is searched (stopping if a gene start is encountered). In the case of ties, all terminators with the high score are output. [file gb-2007-8-2-r22-S2.zip › Lactobacillus_acidophilus_NCFM.ttperf]

   LBA0018   2  48  71   17669 ..   17681 -  -2.7  -3.65034   AAAGATGATATAGAA                TCTGA TCA TCAAA                TAAATGATAGGTAAT
   LBA0023   7 100 265   21039 ..   21059 - -12.7   -5.1848   AATTAAGCCAAAAAA            CCAAGTTGA TTT TCAACTTGG            TTTTATTTTATTTAA
   LBA0034   7 100 311   29025 ..   29047 - -11.4  -5.60689   TGATATAATAAAAAA           GTGCACTGAT ACC ATCAATGCAC           TTTTTTATGAAAGGT
   LBA0034   7 100  14   29314 ..   29344 - -12.7  -4.09519   ATGAGTCATAAAGAA       TAGCAGCATGAGA AAAAA TCTCGTGCTGCTA       TTTTTAGTATCTATT
   LBA0038   6 100   6   34105 ..   34130 -  -9.8  -5.41941   TAAATCAAACAAAAA         TACTGCTGCC TAATCT GGCAACAGTA          TTTTTTTAGCCATTA
   LBA0046   5 100  47   41559 ..   41587 -  -9.7  -4.54727   TTTTGTAAAGTAAAA        CCGTGTTATGA GGAGTGA TCACAACACGG        TTTTTATTTTGGTAT
   LBA0054   5  95 150   48840 ..   48862 -  -6.4  -5.94214   AATAGAATAAAAAAA           TCGTTACT TTGATGT AGTAACGA           TTTTATTTATTTTAA
      pbpX   6 100   5   56929 ..   56944 -    -9  -5.95946   TGAATAATAAAAAAA              GAAGCC TTAA GGCTTC               TTTTTTATCTACTAA
      lysR   5  53 366   66798 ..   66810 -  -4.8  -3.27185   GTTAGCTAAACAAAT                TGGC ATGAA GCCA                GAATTGCTGGAAGAA
   LBA0077   1  52 204   77326 ..   77338 -  -2.7  -3.89614   TTGAATTTGGATAAA                CTAAA TAT TTCAG                GTGGACAACGACAAA
   LBA0092   3  93   8   91958 ..   91979 -  -8.7  -4.85195   AAAAGAATTTAAAAA           CGTCTCTGA GAAA TCAGAGGCG            TTTTTCATTAGTCAT
   LBA0110   4 100   9  106484 ..  106510 - -13.2   -5.4593   CGAAAATAATAAAAA         GATCATTCCCAA TAA TTGAGAATGATC         TTTTTTGCTTATCTA
   LBA0127   4 100 179  121340 ..  121359 - -12.2  -3.70843   TTTAAACATAAAAAG            GGACGCAA AAAA TTGCGTCC             TTGTACTGAGACGTA
   LBA0136   4 100   9  129224 ..  129252 - -11.9  -4.73108   TTTATAAAAGTAAAA        GCAACTATTGTGA ATT TGACAATAGTTGC        TTTTTATTTCAATTT
   LBA0143   6 100  24  135684 ..  135704 -  -9.7  -5.28942   TATCTGAAACAAAAA            CCAGGCTAA TTT TAAGCCTGG            TTTCATCATTGTATA
   LBA0155   4 100   7  146666 ..  146684 - -13.2  -4.20768   ATTCCCAATAAATAA             GCAAGGAC ATT GTCCTTGC             TTATTTTTATGCTCT
   LBA0166   5 100  82  161090 ..  161121 -  -8.9  -5.14563   TGTTGTACTAAAAAA      GATCGAAATTTTC AATTAA GAAAGTTTCGATC       TTTTTTCAATGTGTA
   LBA0182   6 100  18  175663 ..  175694 - -12.4  -5.36441   TTTTGATATAAAAAA      GGCACGATGTCAAT AATC ACTGACATTGTGCC       TTTTCAATTTAGATA
      pepE   3 100   1  200083 ..  200132 - -21.3  -4.44797   TTACGAAGATTAAAA TAAGCAATAAAAAAAGCCTCA TTACAATT TGAGGCTTTTTTTATTGCTTA TTAAGCTAATGAATC
   LBA0208   2 100 121  203445 ..  203480 - -13.6  -5.27779   TTTAAGAGCAAAAAA    TAAAGGATGAGACA AAGTCTAA TGTCTCATCCTTTA     TTCTTTTAAGCGGAT
   LBA0225   7 100   9  221704 ..  221726 - -11.4  -4.99568   GAATATTAAATAAAA           TGACTAACCA AAT CGGTTAGTCA           TTTTTCGTTTATAAT
   LBA0229   4 100  19  226505 ..  226530 - -10.6  -6.11392   AAATAAATAAAAAAA         TAAGCTGATC GATTGA GATCAGCTTA          TTTTGCTACAATGTT
   LBA0235   3 100  49  232518 ..  232541 -  -9.7  -5.07011   TATAGAAATTAAAAA          TAGGATAGC TGAATG GCTATCCTA           TTTATTTTGCTCAAG
   LBA0258   6  91  20  248740 ..  248767 -    -5   -5.9003   AAATTAAGAAAAAAA        TACTAGAAGA TTTTTATT TCCTCTAGTA         TTTTTTATCTATATT
   LBA0263   6 100   6  253340 ..  253365 -  -9.1  -5.10077   AAATAGTCTAAAAAA         GTTGTTGAGAA ATTT TGCTCAACAAC          TTTTTTTATTTATTT
   LBA0270   7 100  16  260876 ..  260900 - -10.2  -5.80951   AGGTAAAACAAAAAA          GCTTTTAGAT TCGAT ATCTAAAAGC          TTTTTGTGTTTTTAT
   LBA0286   4 100   5  286395 ..  286421 -   -11  -4.86621   AGTTTTAAGTAAAAA         GCGTTTCTATTT TTA AAGTAGAAACGC         TTTTTTATTGTTCAA
   LBA0325   7  54 469  308191 ..  308207 -  -2.3  -4.31293   TTAGATATTAACAAA              TTAATCT AGG AGGTTAA              ATAATGGCACAACAA
   LBA0336   3  91 402  318030 ..  318048 -  -8.9  -4.84527   TTTATATATCAAAAA             GCATTCC CAAGT GGAATGC             TTTTTTTGTTAGATA
   LBA0343   6 100  15  324170 ..  324198 - -16.3  -5.07652   TTTGGTAAAAGAAAA        GAGTTATGTATCA ATT TGATACATAACTC        TTTTTAGTCAGCTAT
   LBA0355   3 100 286  335186 ..  335208 - -12.1  -5.38348   AAAAATACTAAAAAA           CCAGTTGCA ATTAA TGCAACTGG           GGGCTTTCTCAAGAG
   LBA0368   1 100 111  347247 ..  347267 - -14.1  -4.54323   AATTAGAATAAGAAA            CGGATCTGT AAA ACAGATCCG            TTTTTGTGTGTACTT
   LBA0394   3  89  22  365332 ..  365355 -  -6.8  -5.36364   TTAAAAAGATAAAAA          GAAGCAGA TCAATTTC TCTGCTTC           TTTTATTATGTTTAG
      mscL   8 100   4  399867 ..  399890 -   -14  -5.69262   TGAGAAAAATAAAAA          GCTTGAGACA AAAG TGTCTCAAGC           TTTTTATTTTGTTTC
   LBA0427   2  90   4  402307 ..  402331 -    -8  -5.09521   TGAATAAAGTAAAAA          GAAGTTAGTA TTTCT CACTAACTTC          TTTTTATTTCGTCTT
   LBA0430   6  95  19  404122 ..  404139 - -11.3  -3.70694   TGAATCAATAAAAAT             GACCGAC GTAT GTCGGTC              TTTATTATTATGCGA
      dedA   4 100 -11  411615 ..  411632 -  -9.9  -5.54907   TTGAGAAAATAAAAA             GAGTTCC TAAT GGAACTC              TTTTTTTAGTGATAA
      lysR   3 100   9  442676 ..  442694 -  -8.9  -5.72207   GTTAAAGCAAAAAAA             CTAGGTC GTTTT GACCTAG             TTTTTTTGTTATTCA
   LBA0466   4 100  47  453417 ..  453445 - -14.8   -5.4833   TTATCCAATAAAAAA        TAGCGAGAGTAA TTTTT TTACTCTCGCTA        TTTAAATCATTAAGA
   LBA0479   5  62  13  471768 ..  471795 -  -2.8  -4.82333   AGAATAATTCAAAAA        GCCTATCA TGAAATGTAAAC TGATAGGC         TTTTTCATGTAACTA
   LBA0486   5  76   9  477709 ..  477755 -  -4.6  -5.15167   GAGTACTAACAAAAA GACCTGTAACGAA-GCCCAATC GCAAA GATTGAGTATTCGTG-CAGGTC TTTTTTTGTTAGCAT
   LBA0490   1 100  53  479871 ..  479902 - -11.1  -5.45652   ATTTTCAATAAAAAA      GATCGAAATTCTC GTTAAT AAGAATTTCGATC       TTTTTATTATCTAAA
      tagD   3  83   9  502902 ..  502921 -  -7.8  -4.62054   CTAAGTAAATGAAAA            GAGCTCCA AATT TGGGGCTC             TTTTTGTCTTATTTT
   LBA0535   8 100  31  524956 ..  524977 - -14.5  -5.10933   TTAGCTAAAATAAAA           GAGCTCAGC AATT GCTGAGCTC            TTTTTATATACACAT
   LBA0547   5  57  12  535179 ..  535191 -  -3.3  -4.32905   AAAAAGCTAAAATAA                CTGAG TGC CGCAG                ATCCTGAATATTTAC
      plnI   2  86   9  540806 ..  540830 -  -6.5  -5.35815   TACAGTAAATAAAAA          GTTGATTTCCA ATC TAGGAATCAAC          TTTTTTTATTAGGCT
   LBA0562   1 100  30  547873 ..  547895 - -13.6   -4.9934   ATAAGACTACAAAAA           TAAGAGTTCC ATT GGAACTCTTA           TTTTTTGGTTAATCA
      glnH   3 100   5  558392 ..  558430 -   -12  -5.40464   GATGATAAACAAAAA   GTCTAGAAAATAAGTC TTAATGT GACTTAATTTCTAGAC   TTTTTTAATACTTCT
   LBA0577   4 100   9  564153 ..  564175 - -11.4  -5.53436   AGATAACATAAAAAA           TGGTACGAAA ATT TTCCGTACCA           TTTTTATTTTAGTTT
   LBA0585   2 100  23  569916 ..  569941 - -14.1  -4.12748   GATCACATAAAAAGA         GGCATCGCTCA AATT TAAGCGATGCC          TTTTAATTATCTAAA
   LBA0595   8  77   6  580482 ..  580500 -  -4.6  -5.29846   AAGGGTAAATAAAAA             GTTGAG TTTTTCG CTCAAC             TTTTTTTATTTATTC
   LBA0598   8  95  73  583739 ..  583762 -  -6.1  -5.87996   GAAGTAATAAAAAAA          TCGAAATCC AAGTAA GAATTTCGA           TTTTTTTATTTAAGC
   LBA0605   3  64 141  592040 ..  592065 -  -6.2  -3.69434   CGAATGAATGGCAAA         TAGGACTTAG TTGATG CTAGGTCCTA          TTTTTTCGCCTTTTG
   LBA0614   2  52 -44  600560 ..  600592 -  -4.8  -3.16564   GTTCTAGCTGACTAA      GGCTTGATCTCGAT ATTCA ATCGGGGTTAAGCC      TTTTAGTCTGCTCTT
      gtcA   5 100 -13  608271 ..  608292 - -10.2  -5.45652   ATTTTGAATAAAAAA           GAAGCGAC TTATTT GTCGCTTC            TTTTATTTTTTTGTT
   LBA0629   7 100   3  615761 ..  615784 - -12.6  -5.13137   TAAATAAAGCAAAAA          TGAGTTTGGA TTTT TCCAAACTCA           TTTTACATTAGTACG
   LBA0632   2 100  14  617513 ..  617532 - -10.8  -4.99043   TTTTGATAAATAAAA            GAACTGGA ATAT TCCAGTTC             TTTGCTTAATATTTT
   LBA0637   3 100  26  623367 ..  623394 - -12.2  -5.57396   ATAATCAATAAAAAA        GTAGGGCTAAGAT TTA ATCT-AGCCCTAC        TTTTTTTACAAAATT
   LBA0644   3 100 -12  630975 ..  630996 - -10.2  -5.54907   TTTAGAAAATAAAAA           GCGCCTTA ATTAGA TAAGGCGC            AAATGATGTTGCTCA
   LBA0650   4  90  -5  636592 ..  636616 -  -7.2  -5.46657   TAGTCTAATAAAAAA          GCTTGAGC ATTCACTTA GCTCAAGC          TTTTTTAGTACGCTT
   LBA0669   4 100  -2  655703 ..  655733 - -15.6  -3.65276   AAAAATTATAAAAAG       TAAAAGCGTTTGGC CTA GCCAAGCGCTTTTA       TTGTTCATGATAATT
      clpP   4 100  13  687314 ..  687336 -   -15  -5.64304   TAAGAGAATAAAAAA           TAAGGCTTGC TTA GCAAGCCTTA           TTTTAGTAGGTTTTA
   LBA0701   3 100 289  696086 ..  696105 - -12.2  -5.17576   GACTAATTGAAAAAA            GCTCTTGC AGAT GCAAGAGC             TTTTTTATATATTTT
   LBA0706   2  46  28  700075 ..  700096 -  -3.8  -2.89742   TCTAACTGTGATACA           TTCCTTGTC TACTT GACA-GGAA           ATGTATCAAACTTTT
   LBA0723   3  87   1  711724 ..  711743 - -10.8   -3.4278   GCAGAAAACTAAAAG            GGATGGAA AATT TTCCATCC             TTATTTTTTTGCATT
   LBA0729   1 100  26  718707 ..  718730 - -10.4  -5.65177   ATATGTATAAAAAAA          TCACCAGATC ATTT GATCTAGTGA           TTTTTTGTTTGGTTA
   LBA0750   5 100  -2  735990 ..  736019 - -19.5  -4.27843   TTTAAATAGAAAGAA       TAACAGGTAGGCG ATAA CGCCTACCTGTTA        TTTTATCGTATTGGA
   LBA0754   6  83  10  741915 ..  741935 -  -6.8  -5.04597   AGTGAGAGATAAAAA            GGCAGCTG ACACA CAGTTGCC            TTTTTTCTATTATAT
   LBA0765   5 100  50  750508 ..  750529 - -14.5  -3.54382   TCTCAATATAATTAA           GGCTACGAC ATGG GTCGTAGCC            TTTTTTTGTACAAAA
   LBA0765   5 100   9  750547 ..  750570 - -12.6  -5.24129   TTTTTGTACAAAAAA          TGATCCGTAA GATC TTACGGATCA           TTTCAGTTTTACATA
   LBA0783   1  90  25  766092 ..  766121 -  -7.4  -5.64304   TAAGATAATAAAAAA       GATTGATTC-AGT TTTCT ACTTGAATCAATC       TTTTTTTATACAAAA
   LBA0827   3 100   1  810124 ..  810150 - -14.6  -5.32599   GATAAAATATAAAAA         TCGAGTCTAGAA ATT TCCTAGACTCGA         TTATTTTAATAGATT
   LBA0841   7 100  27  823738 ..  823761 - -12.6  -5.93252   TTTAAAAACAAAAAA          GAGAGAAGAA ATAT TTCTTCTCTC           TTTTTTGTTATTAGT
      dapF   2 100   7  832077 ..  832099 -   -12  -4.69053   GATTAGTCAATAAAA           GCGTTGCTCT TTA AGGGCAACGC           TTTTTTCTATGCTAA
   LBA0860   3 100   6  843318 ..  843341 -    -9   -5.4182   AAGGATAAATAAAAA          TCACTTACCA ATTT TGATAAGTGA           TTTTTTTATCGATGG
   LBA0865   3 100  18  847672 ..  847701 - -10.2  -4.74219   ATAAATAAACTAAAA       TACCAATTCCGA TACATT TCGAAATTGGTA        TTTTTTATACAAAAC
   LBA0872   7  81  23  852007 ..  852032 -  -6.3   -5.1101   TTAGGATGCAAAAAA         TAAACGATC TTCAAAGT GATCGTTTA          TTTTTACTTTACATA
   LBA0880   4 100  24  857841 ..  857864 - -15.4  -4.98255   TTTGAACTAGAAAAA          GCCGTAACTC GATT GAGTTACGGC           TTTTATATGCTGAGA
       eno   5 100  33  866187 ..  866211 -  -8.7   -5.7827   AAGATAAACAAAAAA          GCATGTAGA AAATTAA TCTACATGC          TTTTTGTTGAAATTG
   LBA0920   3 100   5  897180 ..  897209 -  -8.7  -5.02201   AAAAGATGACAAAAA       GAGATCAAAAAGT TAAT ACTTTCTGGTCTC        TTTTTTAGATAAATG
   LBA0937   4 100  20  912036 ..  912062 - -13.8  -4.87291   TATTCTAATCAAAAA         GCGAGATCTCAT AAG AAGAGATCTCGC         TTTTTTGCTGTCTTA
   LBA0943   3 100  11  917664 ..  917682 - -13.2  -5.63103   TGTTAACTAAAAAAA             GACGCGAT AGA ATCGCGTC             TTCTTTAGTTCTATT
   LBA0954   5 100  18  928968 ..  928999 - -12.5  -5.04222   TAACTAAAGTAAAAA      GGCTGATAACTCTC TCTTT GAG-GTTATCAGCC      TTTTTATCTAAAAAT
   LBA0972   5 100   4  946350 ..  946373 - -10.4  -5.43866   TAATTTGTAAAAAAA          TAAACCGACA ATTT TGCCGGTTTA           TTTTTATTTGCGTAT
   LBA0987   4 100  28  962202 ..  962225 -    -9  -5.77734   AAACAAAAATAAAAA          TCCCATTGAT ATTT ATCAATAGGA           TTTTTATTTCTTAGA
      xerD   1 100  -2  964984 ..  965008 - -13.1  -5.53436   ATAGAAGATAAAAAA          TAAGCTAAGAA AAT TTCTTAGCTTA          TTTTGGTAGTTGAAA
      pepD   4  83   9  966812 ..  966838 -  -6.7  -5.15969   TTTTAAGTCAAAAAA         GAGTAAACG TGTTTTGTG CGTTTACTC         TTTTTTAATTAAGCT
   LBA0998   4 100  19  973850 ..  973880 - -12.8  -5.44198   AATAAATAATAAAAA       CAACCTTGAGAA TGATATG TTCTCAAGGTTG       TTTTTATATATTCAA
   LBA1004   7  82 446  981809 ..  981833 - -10.9  -2.52516   GTGTTTACGATGAAT          TTGAACGAAAT TGG ATTCCGTTCAA          TGCCGACTTAGATTT
   LBA1004   7  82  10  982232 ..  982269 -    -5  -5.49234   ATACCCAATAAAAAA   CGATAGCT-GTGAAGTT AAGGG AGCTTCAGTAGCTATCG   TTTTTTATCTTAAAA
      treB   6  70  28  989117 ..  989146 -  -6.5  -4.10855   AAAATCTTGCTAAAA       GAGTATCTGTAAA TATT TTTACGGATGCTC        TTTTTATTATGATGA
   LBA1015   3  93   5  993817 ..  993845 -    -9   -4.9755   AGAGAGAAGTAAAAA        GAAGTTTAGTCT TAAAC AGACTAGACTTC        TTTTTTACTTTAAGG
   LBA1021   7  65 314 1013837 .. 1013852 -    -4  -4.58283   TAAGGCCGGCAAAAA              GATTGA CTAC TCAACC               AGTTCAACTATCGAA
      lysR  12 100   3 1016017 .. 1016062 - -19.5  -2.74845   AGTAGAATAAGCAAT GTAAATAAAAATGCATCCCCA AATT TAGAGATGCATTTTTATTTAC CATCAATCTGTTTTT
   LBA1035   2  66 250 1024255 .. 1024278 -  -3.1  -4.87291   TAGTGCAAGCAAAAA          GGTCG-GCTA TCAGT TAGCACGCCC          AATTGATGAGATTAG
   LBA1038   2  82 257 1027840 .. 1027860 -  -6.1  -5.32944   TTTATAAGCAAAAAA            GAGAGAGTT GCT AGCCCTCTC            TTTTTTTATTATTTT
   LBA1047  10 100 120 1033336 .. 1033373 - -10.9   -4.2528   TTTTAACGCAAGAAA   TCCTATTGATAGAATATC GTA GA-AATCTATCAATAGGA   TTTCTTATAGAATAT
   LBA1050   2  86   5 1036191 .. 1036226 -  -7.1   -5.1383   AATAAGATATAAAAA    TAAGTAGTTAACTTT GAAACT ATAGCTAACTACTTA     TTTTTTATTGCTTTA
   LBA1070   4  88  18 1049568 .. 1049600 -  -5.6  -5.59879   TATAAAGACAAAAAA      CGCCGATGAACTTC ACTAA AAAATTCACCGGTG      TTTTCATATTCACTA
      lysR   2  52 387 1053082 .. 1053096 -  -4.2   -3.4149   ATCGAAGGCTAAACA               GCGGAT GTA ATCAGC               TTCTTTTCGGTTATC
   LBA1086   2 100  18 1064869 .. 1064899 - -13.5  -5.23644   AATTAAATATAAAAA       TAGCGATCAAGTA ATGAA TACCTGATCGCTA       CTTTTATATTTAAAG
   LBA1092   5 100  28 1069556 .. 1069581 -  -7.7   -5.9362   TAAAACACAAAAAAA         GCAAAATTCAT ATTA AAGAATTTTGC          TTTTTTATTTTATAG
   LBA1096   3 100   6 1078635 .. 1078671 -   -14  -2.85017   TAAAACAATATATTA    GAAAAGAACTATTGTC GAAGT GGCAATAGTTCTTTTC    TTTATCTATTCATAC
   LBA1099   7  67 203 1081125 .. 1081144 -  -4.9   -4.4518   AATTAAAATCTAAAA            GCTCGCA TATTTG TGCGGGC             TTTTCTTGTTTATTA
   LBA1116   4  90 372 1093069 .. 1093092 -  -6.8  -5.61881   TTTTAAAAATAAAAA          CTATCGAAAA ATCT TATTCGATAG           TTTTTATTTACTTTG
   LBA1127   4 100   3 1104894 .. 1104921 - -12.2  -5.42265   TTAAAGTATAAAAAA        TAGCTGTTGACT TCTT AATCAACAGCTA         TTTTATTTTGAATCC
      flaR   4 100   4 1116977 .. 1116996 -  -8.6   -5.3671   AATATAACCAAAAAA            GTGTCCCA ATCA TGAGACAC             TTTTTAATTTAGTTT
   LBA1160  10  93  10 1137822 .. 1137835 -  -5.3  -6.04953   ACACAAATAAAAAAA               GCAAT TAAA ATTGC                TTTTCAAAATTAATT
   LBA1172   2 100   4 1155099 .. 1155136 - -17.3  -5.77856   AATAAAGTAAAAAAA   TACCCCAGGATTAGA CAAAAAAT TCTAATCCTGGGGTA    TTTTTATATTTTTTG
   LBA1177   6  95   6 1157792 .. 1157830 -  -7.7   -5.5074   TAAGCCAATAAAAAA   TCTCATAACTATTAGAC GTGCA ATCTAATAAGTATGAGA   TTTTTTTATTTCTTT
   LBA1184   4 100   9 1163126 .. 1163158 - -13.7  -4.93365   TTGTATAACTAAAAA      GACTTCATTCCTA GTTAATT TAGGAATGAAGTC      TTTTTAGTTTACCTT
      rpoD   6 100  13 1170980 .. 1171011 -  -9.7  -6.17268   TCATAACAAAAAAAA      GAGTAAAATTACT ATCAAA AGTAATTTCACTC       TTTTTTATATGTTTA
      thrB   5 100   6 1185840 .. 1185861 - -12.3  -4.77036   TTTGATGACTAAAAA           GAAGCCCGC ATAA GCGAGCTTC            TTTTACTATTCAATA
   LBA1216   6  85  11 1191307 .. 1191332 -  -7.7   -4.7078   TTAATTATGCAAAAA         GACGTTACT TTTTAATC AGTAACGTC          TTTTTTTGGATTAAT
   LBA1225   2 100  66 1201623 .. 1201642 - -10.8  -4.87626   GTTGAAGACTAAAAA            GAGTCACT ACAA AGTGACTC             TTTTTTGGTATGCAT
      citG   6  85   7 1215783 .. 1215816 -  -8.3  -4.50358   ATCTAAATAGTAAAA     GGCACTTAGTTCATCT TAA AGA-AAGCTAAGTGCC     TTTTTATTATAAGTA
      pepO   4 100   6 1252971 .. 1253000 - -15.3  -4.51197   TAGAATTAACTAAAA       TAATGCTAGAGAA AATT TTCTCTAGCATTA        TTTTTTTACCAAATT
   LBA1357   7 100  10 1329630 .. 1329649 - -13.6  -4.81212   GTTAGCATAAGAAAA            CGGACTCG AATA CGAGTCCG             TTTTTATTATCATCT
      lacA   5 100   5 1336124 .. 1336152 - -11.9  -4.39166   CCGTACATACTAAAA        CAGATACTCCTAA ATC TTAGAAGCATCTG        TTTTTTAGTTCATTT
   LBA1370   2  95  32 1345596 .. 1345616 -  -7.6  -5.58179   CATCATAATAAAAAA           GACG-AGCG CTAT CGCTTCGTC            TTTTTTCTATACTTT
   LBA1388   5 100  18 1366109 .. 1366141 - -10.7  -4.75776   AATCCAATCTAAAAA      GAAAGGTGAAATCTA TGT TTGGTTTCACCTTTC      TTTTTTCATCTAATA
   LBA1392   9  95  12 1372165 .. 1372188 -  -7.4  -5.96219   TAGCCACAAAAAAAA          GGCTCGAACC TTTC GATTCGAGTC           TTCAAAATTAATTAT
      oppA   4 100  20 1390296 .. 1390313 -  -9.9  -4.81752   AAAAAGACTTAAAAA             CACTCAC TTAA GTGAGTG              TTTTTTATTTATCAA
   LBA1415   7 100   1 1404186 .. 1404210 - -15.1  -4.57503   TAATATAACAAGAAA          GAGTCCGGGAA AAA TTCCCAGACTC          TTATTTAATTTGTTG
   LBA1421   4  47 443 1409287 .. 1409305 -  -3.9  -3.19117   ACTAGATCATGAACA            GCC-TTGT TGGA ACAATGGC             AATAAGAGCCGTAAA
   LBA1437   4 100 170 1422307 .. 1422333 -  -9.5  -5.56568   AGACCATGAAAAAAA         CGATGAACTTC GTTAT GAAGATCATCG         TTCTTTTTGTATACT
   LBA1437   4 100  71 1422399 .. 1422432 - -10.5   -5.3671   AATAGAACGAAAAAA     CACAGGAATTCACTA AAAA TAATGAATTTCTGTG      TTTTTATATCTGGAC
   LBA1470   7  84   9 1453995 .. 1454015 -  -6.9  -5.28481   TATGCAATCAAAAAA            CTCCGTT TAATAAT AACGGAG            TCTTTATATTATTCT
      lmrB   4 100  21 1482313 .. 1482335 - -13.6  -5.64873   TCCAATAACAAAAAA           GAGAAGGTTT AAT AAACCTTCTC           TTTTTTGTTATATCT
   LBA1497   6  90  25 1487785 .. 1487810 -  -6.3  -5.60993   TTTTGTACAAAAAAA         CTTTCGAAAGTT AAT AACTC-CGAAAG         TTTTTATTATATTCA
      glnA   5 100  25 1491454 .. 1491477 - -10.4  -5.25893   AGAGATACTAAAAAA          GAGCTTGAGA AAAT TCTCAAACTC           TTTATTTATTATCTA
   LBA1512   5 100  16 1503300 .. 1503329 - -15.3   -4.8622   TTTTTCAACGAAAAA       GCAATACAAGTTT GGTT AAACTTGTATTGC        TTTTTTACTTCTATA
      lisK   4 100   6 1518709 .. 1518731 - -13.6  -5.38326   GTAAGTAAACAAAAA           TTCCAGTTCA AAT TGAACTGGAA           TTTTTTTATTCTAAA
   LBA1572   5  90  58 1565537 .. 1565562 -  -7.7  -5.27923   TAAGCGTATAAAAAA         GTGTTGTTC ATTTATCA GAACAACAC          TTTTCTTTATTTCAC
   LBA1589   7 100  20 1580748 .. 1580777 -  -9.5   -5.4251   GTTACATACAAAAAA       GAGATAGACTTTT TATA AAAAGTTTATCTC        TTTTTTTCTATATAT
   LBA1598   0 NONE
   LBA1631   4 100   9 1639419 .. 1639442 -  -9.7  -5.85737   AGATGAATAAAAAAA          TTGCTATGG TTAATT CCATAGCAA           TTTTTTTATTAGAAT
   LBA1656   6  90 419 1678737 .. 1678784 -  -4.6  -5.74684   CAAGAAAAAGAAAAA TTAACT-AAAAATAAGCATCT AAAATAA AGATGCTTATTTTTAAAGTAA CCTATATAAAAATTA
      oppA   4 100  21 1687210 .. 1687244 -  -8.6  -5.33848   ATTATAATTAAAAAA     GCTGATAATCTTCGTT TAA AACGTTGAATATCAGC     TTTTTAATTATAAAT
   LBA1668  10 100  20 1690310 .. 1690333 -  -9.7  -5.01546   AAATCTATACAAAAA          TGCACTACT TAGATG AGTAGTGCA           TTTTCTTTGTACTAT
   LBA1679   6 100   8 1699434 .. 1699451 -  -9.9  -5.56673   ATCTATAAGAAAAAA             GCTTTCC GATC GGAAAGC              TTTTTTTCTATTTAT
   LBA1692   5 100  -5 1713951 .. 1713987 - -12.5  -3.78775   TGTCTTACCATCAAA    CTAAAAAAAGGCGTAGT TAA ACTACGTCTTTTTATAG    CTGCTTAACCATATG
   LBA1697   4 100  26 1719138 .. 1719173 - -10.8  -5.61881   CTGGAAAAACAAAAA    TACTGATAATCATT TATTTAAC AATGATTATCAGTA     TTTTCTGTGTTTTTA
   LBA1740   4  95 182 1774344 .. 1774362 -  -7.5  -5.88565   GCGACAATAAAAAAA             GCTAATC GCAAG GATTAGC             TAACAACACAGTCAT
   LBA1740   4  95  49 1774474 .. 1774495 - -10.9  -3.87318   AATTATTACACTAAA           TGCCACCCT AATC AAGGTGGCA            TTTGTTCATTATAAT
   LBA1748   3 100   6 1784302 .. 1784321 -  -9.4  -5.64873   CGGAATAACAAAAAA            TAACTGAC ACTA GTCAGTTA             TTTTTTTACTTCTGT
   LBA1751   6 100   5 1786461 .. 1786485 - -12.9  -5.66868   AATTAAGTAAAAAAA          TAACCGTTGGC TAA GCCAGCGGTTA          TTTTTTACTTCTTAG
      lctP   3 100  12 1796778 .. 1796799 - -10.3  -4.45473   TGAAGCAAAAAAAGA           GATAGTTTC ACGT GAAACTATC            TTTTTTTGCTTTTAA
      fruA   6 100 116 1803080 .. 1803099 - -13.6  -5.71712   TTTTATACAAAAAAA            CGCTACCC TAAC GGGTAGCG             CAAAACATAACAGAG
      dtpT   5 100   5 1858520 .. 1858539 - -12.2  -5.27477   ATTTTAAGTAAAAAA            TAGCGTGG AAAT CCACGCTA             TTTTTTAATGTACGC
   LBA1858   5  86   8 1867358 .. 1867398 -  -7.2  -5.18355   GTCAAAAATTAAAAA GTATCTTACAACTACTAGA TTAG TCTAACAAT-GTAAGATAC  TTTTCTTCTATAATT
   LBA1883   3 100  25 1895941 .. 1895967 - -11.7  -5.09521   CGAATAAAGCAAAAA         GAACAACCGGA TGATT TCCGATTGTTC         TTTTCTTTTGGCTTA
   LBA1909   5  50 454 1917862 .. 1917887 -  -4.7  -2.86011   CAATTTCAAATATTA         CAGCCG-GCG CAAAGAT CGCTCGACTG         ACCAGGTTCGTGATT
   LBA1917   5 100   5 1927357 .. 1927384 - -12.9  -3.82083   TTAGTAGAACCCAAA        TAGGCATTACC AACTTA GGTAATGCCTA         TTTTCTATTCAAAAT
   LBA1932   6 100 262 1943580 .. 1943598 - -13.2  -3.11207   TATGTAATATAGATA             GCCTAGCA AAA TGCTAGGC             TATTTTTTCGTGTTC
   LBA1937   4 100  18 1948263 .. 1948276 -  -9.5  -5.69793   ACACTAAATAAAAAA               CGCCG GAAA CGGCG                TTTTAATTTACATTC
   LBA1940   5 100  15 1952503 .. 1952520 -  -9.9  -6.11243   AGCGAATAAAAAAAA             CATTGCC CACG GGCAATG              TTTTTTTAGATAATT
   LBA1947   6 100  73 1959310 .. 1959335 - -16.3  -5.13137   TAAATAAACTAAAAA         CAGGCTGTTTC ACAT GAAACAGCCTG          TTTTTACACATATGC
   LBA1951   6 100  13 1962635 .. 1962658 -  -9.7  -4.99435   GGCAATAATCAAAAA          TGCTAGGAT TTTAAT ATCCTAGCA           TTTTTACATACTCTA
   LBA1955   3 100 221 1966413 .. 1966445 - -11.4  -4.38774   AAGAGCAGACTAAAA      GGCTTAACCCCGAT TGAAT ATCGAGATCAAGCC      TTAGTCAGCTAGAAC
   LBA1968   3  66  66 1979960 .. 1979983 -  -3.9  -4.81685   AGTAATTACTAAAAA          GATGCAATG CAGTAT CATTGGATC           TCTTGCCGTAATAAA
      gdmH   2  52 195 1980242 .. 1980254 +  -2.7  -3.90738   GCAACTACATGATTA                TTATC AAT GGTAA                TTTCATCATTATTTA
   LBA1931   7 100   7 1943578 .. 1943600 +   -15  -5.27779   TTTATGTAATATAGA           TAGCCTAGCA AAA TGCTAGGCTA           TTTTTTCGTGTTCGC
      lysA   4 100  20 1930291 .. 1930316 + -14.9   -5.3236   AAAAACTATGAAAAA         GCATCAGGTAA AAAT TTACCTGATGC          TTTTTTGTACATTAT
   LBA1908   7  74 308 1918626 .. 1918649 +  -2.4  -5.66229   AATCATCTTTTTGCC          TTGAGTCAAC CATG GTTGAGACAA           TTTTTTGTTATTAAT
      asnA   4 100  16 1907452 .. 1907473 + -13.1  -5.13016   TAATGGTACAAAAAA           TGCATCAGC GTAA GCTGATGCA            TTTTTACTTTTCATT
   LBA1893   8 100 371 1904861 .. 1904883 + -10.7  -5.45802   ATAAATTTTATAGGA           GCGATGAAT GAATA ATTCATCGC           TTTTTGTTTTAACAA
   LBA1893   8 100 413 1904903 .. 1904928 + -13.5  -5.01823   TGTTTTAACAAAAAA         GATGGTATTTC CTTG GAAATACCATC          TTTTATTATTCTTCT
      cobQ   5 100   9 1895941 .. 1895967 +  -9.5  -5.13343   CGAATAAAGCAAAAA         GAACAACCGGA TGATT TCCGATTGTTC         TTTTCTTTTGGCTTA
   LBA1868   3  66 131 1878726 .. 1878740 +  -2.8  -5.12971   GGAACGATGTAATCA               GCTTCT TTC AAAAGC               TTTTTATTACCTATT
   LBA1857   5  60 331 1867716 .. 1867728 +  -6.3  -3.14878   TTAGCTAGCAAATTG                TAACC TTT GGTTA                TCTTAGCTTCGCCAG
   LBA1847   3 100   9 1858520 .. 1858539 + -12.2  -5.21709   ATTTTAAGTAAAAAA            TAGCGTGG AAAT CCACGCTA             TTTTTTAATGTACGC
   LBA1837   4 100  12 1850688 .. 1850702 + -11.4  -5.43866   ATAAGAGTAAAAAAA               GCCGCA AAA TGCGGC               TTTTTTTACAGATTA
   LBA1830   6 100   9 1845101 .. 1845120 +  -9.4   -5.5112   TGCTTAAGCAAAAAA            GATTTGGA GAAA TCCAAATC             TTTTTTATTGATCAA
   LBA1776   5 100   7 1803029 .. 1803062 + -10.5  -5.24129   AAATTATAATTAAAT     GACACTTTAGATTCA GAGA TGAATTGAAAGTGTC      TTTTTTATACAAAAA
   LBA1769   2 100  20 1799115 .. 1799134 + -12.2  -5.42198   TTTGCAAAATAATAA            GCTAGGCT AACC AGCCTAGC             TTTTATTTTTTAACG
   LBA1752   2  55  21 1787875 .. 1787899 +  -4.9  -3.50572   TCAATGTATTCCTAA          GATGAGTCTAG CTG CACGGCTCATC          TTATCTGGAGTCCAT
   LBA1739  13 100  67 1774000 .. 1774040 +  -9.4  -5.26247   CTTAGAAAGTAAAAA TACTGATATATCAGCATTT GTTT AAATGCTAAT-TATCAGTA  TTTTCTTTATTTTAG
   LBA1739  13 100 458 1774391 .. 1774419 + -13.3  -5.22137   ATCTGAGTTACGATC        GGAGTTAGTGAGT CCC ATTCACTAGCTCC        TTTTCTTTTATAATT
   LBA1723   3  60  27 1759237 .. 1759261 +  -2.9  -4.59342   CATTATAAAACGAAG          CTTGTAAAAAT AAT ATATTTGCAGG          TTTATTTGTCATACC
   LBA1696   5 100  27 1719088 .. 1719108 + -10.5  -5.39755   TCGATCCTCTTAAAA            TCCCTATCG CAT TGATAGGGA            TTTTTTATGGTTCTC
   LBA1696   5 100  77 1719138 .. 1719173 + -10.8  -4.82548   CTGGAAAAACAAAAA    TACTGATAATCATT TATTTAAC AATGATTATCAGTA     TTTTCTGTGTTTTTA
   LBA1691   5 100   6 1713960 .. 1713978 +  -9.6  -4.89339   ATCAAACTAAAAAAA             GGCGTAGT TAA ACTACGTC             TTTTTATAGCTGCTT
   LBA1682   7  76 -15 1704208 .. 1704236 +    -9  -3.44686   GCAATTTTGGCAAAA        GAAAAAGCAAGG ATAAA CCTTACTTTTTC        TATTCTTCAATTAAA
   LBA1678   6 100   8 1699434 .. 1699451 +  -9.9  -5.90231   ATCTATAAGAAAAAA             GCTTTCC GATC GGAAAGC              TTTTTTTCTATTTAT
   LBA1670   5  62 179 1692762 .. 1692780 +  -4.6  -4.07568   CCATTTTGCTACCAA             GATGCA TTCCTCT TGCATC             TTTTGAAACCGCAAC
   LBA1667   3 100  17 1690310 .. 1690333 + -10.4  -5.03227   AAATCTATACAAAAA          TGCACTACTT AGAT GAGTAGTGCA           TTTTCTTTGTACTAT
   LBA1655   7  90   8 1679149 .. 1679184 +  -7.8   -5.1244   TTAATTAACAAAAAA    CTCATCAA-TGATTCTA AAA TTGAGTCAATTGATGAG    TTTTTCTATTGATAA
      ssdh   7 100  24 1641529 .. 1641551 +  -9.3  -5.60993   TAATATATTTATATA           GTAGAAAGT TTTAT ACTTTCTAC           TTTTTTTATACACAA
   LBA1618   2 100   5 1621960 .. 1621979 +  -9.4  -5.63857   AACAATCATAAAAAA            TAAGCATC AGTT GATGCTTA             TTTTTTTACCTTTTT
   LBA1604   6  84  10 1598257 .. 1598290 +  -6.8  -5.28481   AATTAGTTAAAAAAA     CTACTAAATCAAGG AATGTA CCAAGATTTAGTAG      TTTTTTCATTAAATA
   LBA1597   2  53   7 1590555 .. 1590583 +  -2.5  -4.13511   TTTTTCTAACAAAAA        GTCTTGCTA TTTTTTCATTC TGGCAAGAC        CTTTTTTATTTTTCA
      prsA   2 100  21 1580748 .. 1580777 + -11.7  -5.77988   GTTACATACAAAAAA       GAGATAGACTTTT TATA AAAAGTTTATCTC        TTTTTTTCTATATAT
   LBA1571   3  90  13 1565537 .. 1565562 +  -7.7  -5.18866   TAAGCGTATAAAAAA         GTGTTGTTC ATTTATCA GAACAACAC          TTTTCTTTATTTCAC
   LBA1535   5 100   9 1528718 .. 1528740 +  -9.9  -4.89063   GAAATAAAAAATAAA           GGTCAGGAA TGATT TTCCTGGCC           TTTATTTTTAAGTAA
   LBA1523   2 100   8 1518709 .. 1518731 + -13.6  -5.88565   GTAAGTAAACAAAAA           TTCCAGTTCA AAT TGAACTGGAA           TTTTTTTATTCTAAA
   LBA1511   5 100  35 1503300 .. 1503329 + -15.3  -5.35354   TTTTTCAACGAAAAA       GCAATACAAGTTT GGTT AAACTTGTATTGC        TTTTTTACTTCTATA
   LBA1500   6  87   5 1491454 .. 1491477 +  -8.2  -4.76087   AGAGATACTAAAAAA          GAGCTTGAGA AAAT TCTCAAACTC           TTTATTTATTATCTA
   LBA1496   3 100  10 1487743 .. 1487768 + -10.6  -4.82901   AACTAATTTTGATGA         TAAGCATCTC AATAGC GAGATGCTTA          TTTTTGTACAAAAAA
   LBA1475   3  52  98 1462434 .. 1462466 +  -4.8  -3.16564   AAGAGCAGACTAAAA      GGCTTAACCCCGAT TGAAT ATCGAGATCAAGCC      TTAGTCAACTAGAAC
      rbsR   6  58 -10 1457923 .. 1457939 +  -2.3  -4.60143   CGATTAAAAGAGATT              CAACTTT ATA AAAATTG              TTTTATGTAATATAT
      galE   8 100  34 1453952 .. 1453972 + -14.1  -4.80882   ATCTATTATCCATTG            CACGCTAGA AGT TCTAGCGTG            TTTTTCATATGCAAT
   LBA1447   5 100   4 1434093 .. 1434113 + -12.7  -5.27923   ATGAAAAAATAAAAA            GAATTCGCA ATT TGCGAATTC            TTTTTTGTGCAATTA
      glpF   6 100  53 1422307 .. 1422333 + -10.2  -4.59846   AGACCATGAAAAAAA         CGATGAACTTCG TTA TGAAGATCATCG         TTCTTTTTGTATACT
      glpF   6 100 145 1422399 .. 1422432 + -10.5  -5.03994   AATAGAACGAAAAAA     CACAGGAATTCACTA AAAA TAATGAATTTCTGTG      TTTTTATATCTGGAC
   LBA1420   3  51 108 1409617 .. 1409646 +  -5.1  -2.57463   AAAGTTGTCCTGTCA       GTATCGAAAGAGA TTAT TCTTTTTTGGTGC        GTTATAAAGCAGGTT
   LBA1414   6 100  13 1404186 .. 1404210 + -12.9  -4.21086   TAATATAACAAGAAA          GAGTCCGGGAA AAA TTCCCAGACTC          TTATTTAATTTGTTG
   LBA1399   5 100 277 1390296 .. 1390313 +  -9.9  -5.72622   AAAAAGACTTAAAAA             CACTCAC TTAA GTGAGTG              TTTTTTATTTATCAA
   LBA1391   3 100  15 1372099 .. 1372137 +  -7.7  -6.04324   ATTTTTAAAGTAAAT  GGACAATAATTGTCATCG ATAT TGAT-ACAATTATTGCCC   TTTTTTATTTTTTAG
      pepX   5  95  20 1349957 .. 1349983 +  -6.6  -5.77632   TAAGTATACAAATAA         GCCATTGAGA TTAATTT TCTCAACGGC         TTTTTTTATACTTTT
      celB   3  95  68 1345596 .. 1345616 +  -7.6  -5.43487   CATCATAATAAAAAA           GACG-AGCG CTAT CGCTTCGTC            TTTTTTCTATACTTT
   LBA1362   1  86  16 1336124 .. 1336152 +  -7.5  -5.33921   CCGTACATACTAAAA        CAGATACTCCTAA ATC TTAGAAGCATCTG        TTTTTTAGTTCATTT
   LBA1356   5 100   6 1329630 .. 1329649 + -13.6   -5.2291   GTTAGCATAAGAAAA            CGGACTCG AATA CGAGTCCG             TTTTTATTATCATCT
      ilvE   6  86  10 1318172 .. 1318204 +  -6.3  -5.37043   AGTTAATAAACAAAA      AAAGTGACCTTTTGC ATA GCAGAGGATCACTTC      TTTTTTGTCTAGGCT
      rpmB   7 100  77 1293588 .. 1293614 +   -11   -5.5454   TTAGATAATAAAAAA         TGTTCTCGGATT ATT AATCCAAGAACA         TTTTTATTTATTTCA
   LBA1298   0 NONE
   LBA1292   6 100  18 1270665 .. 1270693 + -10.4   -5.4148   TTCAGCATATAAAAA        CTAGGAAACTCC AGTAA GGAATTTCCTAG        TTTTTTGATTATTTA
      lexA   5 100   8 1260008 .. 1260034 + -12.5  -4.67256   TTCAATAGCACAAAA         GGAAGTAAATC AGACC GATTTACTTCC         TTTTGTACTTTATTA
   LBA1274   2 100  13 1252971 .. 1253000 + -15.3  -5.41746   TAGAATTAACTAAAA       TAATGCTAGAGAA AATT TTCTCTAGCATTA        TTTTTTTACCAAATT
   LBA1251   6  48  69 1230352 .. 1230367 +  -3.3  -3.40022   ATGCTTTAATTTCAT              CTTGA TCCTTT TCAAG               TTGCTCTCTTAGTTC
   LBA1251   6  48 348 1230631 .. 1230642 +  -4.4  -2.94161   ACTCTAAATTAGCTG                TTGG AAAA CCAA                 GTTTATGACCATTTC
   LBA1239   2  93   6 1215783 .. 1215816 +  -8.3  -5.20333   ATCTAAATAGTAAAA     GGCACTTAGTTCATCT TAA AGAA-AGCTAAGTGCC     TTTTTATTATAAGTA
   LBA1224   5 100   4 1201623 .. 1201642 + -10.8  -5.22312   GTTGAAGACTAAAAA            GAGTCACT ACAA AGTGACTC             TTTTTTGGTATGCAT
   LBA1217   3 100  21 1194721 .. 1194750 +   -11  -4.67354   CTAATAATATGAAAA       TAAGACTATCAA AACCAA TTGATAGTCTTA        TTTTGTATATATCTT
      repA   3 100   4 1185840 .. 1185861 + -10.1  -4.43681   TTTGATGACTAAAAA           GAAGCCCGC ATAA GCGAGCTTC            TTTTACTATTCAATA
   LBA1194   4 100  10 1170980 .. 1171011 +  -7.5  -5.51046   TCATAACAAAAAAAA      GAGTAAAATTACT ATCAAA AGTAATTTCACTC       TTTTTTATATGTTTA
   LBA1183   1 100  18 1163126 .. 1163158 + -14.4  -5.01042   TTGTATAACTAAAAA      GACTTCATTCCTAG TTAAT TTAGGAATGAAGTC      TTTTTAGTTTACCTT
   LBA1176   5  93  13 1157792 .. 1157830 +  -4.8  -6.11392   TAAGCCAATAAAAAA   TCTCATAACTATTAGA CGTGCAA TCTAATAAGTATGAGA   TTTTTTTATTTCTTT
   LBA1159  12  95  21 1137687 .. 1137716 +  -7.4  -5.69793   TATTATAATATAAAA       CGTCAATTATCAT AAAAG ATG-TAATTGACG       TTTTTTGTTTGCTAT
   LBA1148   9 100  34 1122899 .. 1122927 + -13.4  -5.48063   GTATGCTTTCAAAAA        GAAGTTAAACTC ATAAC GAGTTTAACTTC        TTTTTTATATTAAAT
   LBA1145   7 100  14 1119518 .. 1119560 + -11.8  -4.65263   AGTAATCCATATTTA TACATAAAAA-AGAAGCTA TAGTAC TAGCTTCTTTTTTTATGTA TTTATTTTGAAAAAT
   LBA1142   3  81  14 1116977 .. 1116996 +  -6.4  -5.05577   AATATAACCAAAAAA            GTGTCCCA ATCA TGAGACAC             TTTTTAATTTAGTTT
   LBA1135   3 100   9 1113435 .. 1113467 + -12.9  -4.40237   AAAATAAATTAAGAA      GGGATGCTTACTA TTAATTT TAGTAGGCATCCC      TTTTACTATCTAATA
   LBA1128   4  72  16 1106314 .. 1106341 +  -2.8  -5.49579   ATAAATTCATATTAA        TCCTAGAACT ATTATTTA AATTCTAGGA         TTTTATTTTTTCTAA
   LBA1119   7  93  24 1095927 .. 1095948 +  -8.7   -4.9792   TCTAAAATATAAAAA           GAGGCGACA TGAT TATCGCCTC            TTTTTATATCACCTA
   LBA1115   6  91   0 1093059 .. 1093102 + -11.4  -3.18505   CGAAATTAAATTTTA AAAATAAAAACTATCGAAAA ATCT TATTCGATAGTTTTTATTTA CTTTGATTTTTAAAA
   LBA1052   3 100  15 1038209 .. 1038244 + -10.6  -5.49729   ATAAAATATAGAAAA    TCCGTTAGATAGTTAG AAAA TTAACCGTCTAACGGA     TTTTTTTACCTAATT
   LBA1049   3  64  59 1035757 .. 1035770 +  -3.8  -4.60746   TGTAACTGGGGGAGA               GTGG CTTTTA CCAC                TTTTAGTATTTTTAG
   LBA1037   6  95  22 1027840 .. 1027860 +  -6.1  -6.04419   TTTATAAGCAAAAAA            GAGAGAGTT GCT AGCCCTCTC            TTTTTTTATTATTTT
   LBA0997   5 100   1  973463 ..  973491 + -14.1  -3.53091   ACATTTTATAAGTAA        TGAAAAGGGCATT TTA AATGCCTTTTTCA        TTTGAGCAAAAAGAT
   LBA0997   5 100 388  973850 ..  973880 + -14.2  -5.10064   AATAAATAATAAAAA       CAACCTTGAGAATG ATA TGTTCTCAAGGTTG       TTTTTATATATTCAA
      crcB   2 100  10  966812 ..  966838 +  -8.8  -5.27477   TTTTAAGTCAAAAAA         GAGTAAACGTGT TTT GTGCGTTTACTC         TTTTTTAATTAAGCT
   LBA0942   1 100   6  917664 ..  917682 + -13.2  -4.14807   TGTTAACTAAAAAAA             GACGCGAT AGA ATCGCGTC             TTCTTTAGTTCTATT
   LBA0927   7 100   2  903729 ..  903768 +   -19  -3.64871   GTCATGCTGATTAAT  TAATCAAAAAGAAGCAGT TTAA ACTGCTTCTTTTTGATTG   TTAATATTTTATTTT
   LBA0923   6 100   4  900843 ..  900864 + -13.1  -5.14949   TATTTAAACTAAAAA           CTATCCCTG CTAG CAGGGATAG            TTTTATTCTTTTCTT
   LBA0919   2 100 171  897180 ..  897209 +  -8.7  -5.09895   AAAAGATGACAAAAA       GAGATCAAAAAGT TAAT ACTTTCTGGTCTC        TTTTTTAGATAAATG
   LBA0890   5 100  11  868600 ..  868636 + -10.3   -4.7629   AATAAAATGAAAAAA    GCGTAATACCGATAAAA AAT TATTGTCGATATTACGC    TTTTTAAATTGCTAA
   LBA0879   2 100  56  857841 ..  857864 + -15.4  -4.57353   TTTGAACTAGAAAAA          GCCGTAACTC GATT GAGTTACGGC           TTTTATATGCTGAGA
   LBA0871   7  80  12  852007 ..  852032 +  -6.3  -5.00138   TTAGGATGCAAAAAA         TAAACGATC TTCAAAGT GATCGTTTA          TTTTTACTTTACATA
   LBA0848   8 100   3  832077 ..  832099 + -14.2  -5.39721   GATTAGTCAATAAAA           GCGTTGCTCT TTA AGGGCAACGC           TTTTTTCTATGCTAA
   LBA0826   9 100   4  810124 ..  810150 + -12.4   -4.2693   GATAAAATATAAAAA         TCGAGTCTAGAA ATT TCCTAGACTCGA         TTATTTTAATAGATT
      rodA   5  90  13  766092 ..  766121 +  -7.4  -5.60993   TAAGATAATAAAAAA       GATTGATTC-AGT TTTCT ACTTGAATCAATC       TTTTTTTATACAAAA
   LBA0755   3  82   8  743911 ..  743935 +  -7.9  -4.38171   TTAAATAAAAAATAA          GCACCAGTAAG TAA TTTACTAGTGC          TTTTAGTATGCTGTC
   LBA0700   8 100  10  696086 ..  696105 + -12.2  -5.53079   GACTAATTGAAAAAA            GCTCTTGC AGAT GCAAGAGC             TTTTTTATATATTTT
   LBA0700   8 100 282  696358 ..  696383 + -12.1   -5.5762   TCACTTTCTAAGGAA         GTAGTTATGAA AATT TTCATAACTAC          TTTTTTGTGTTTAAT
   LBA0649   5 100  -5  636579 ..  636629 +  -9.3   -5.4492   AAAGAAGCAAATTTA GTCTAATAAAAAAGCTTGAGC ATTCACTTA GCTCAAGCTTTTTTAGTACGC TTTTTTATCTCTCTC
      coiA   0 NONE
   LBA0636   5 100  12  623367 ..  623394 + -12.2  -5.41746   ATAATCAATAAAAAA        GTAGGGCTAAGAT TTA ATCT-AGCCCTAC        TTTTTTTACAAAATT
   LBA0620   7 100   0  608266 ..  608297 + -10.3  -5.95946   TAAAGATTTTGAATA      AAAAAGAAGCGAC TTATTT GTCGCTTCTTTTA       TTTTTTTGTTCTTGA
      hprT   5 100  66  600560 ..  600592 + -11.4  -4.38774   GTTCTAGCTGACTAA      GGCTTGATCTCGAT ATTCA ATCGGGGTTAAGCC      TTTTAGTCTGCTCTT
   LBA0597   5  87   9  583739 ..  583762 +  -3.9  -5.95539   GAAGTAATAAAAAAA          TCGAAATCC AAGTAA GAATTTCGA           TTTTTTTATTTAAGC
   LBA0561   4 100  -2  547873 ..  547895 + -13.6  -5.30155   ATAAGACTACAAAAA           TAAGAGTTCC ATT GGAACTCTTA           TTTTTTGGTTAATCA
   LBA0552   1  95   8  540806 ..  540830 +  -6.5  -5.80364   TACAGTAAATAAAAA          GTTGATTTCCA ATC TAGGAATCAAC          TTTTTTTATTAGGCT
   LBA0546   6  86  47  535225 ..  535270 +  -7.1  -5.15969   TTAACTTTAACCACT TCACTATCTTTGAACGTGA ACTCCATG TAACGTTGAAAGATGGTGA TTTTTTCGATTAGGC
   LBA0534   1 100  19  524956 ..  524977 + -14.5   -4.9725   TTAGCTAAAATAAAA           GAGCTCAGC AATT GCTGAGCTC            TTTTTATATACACAT
   LBA0437   2 100   4  411615 ..  411632 +  -9.9  -5.55664   TTGAGAAAATAAAAA             GAGTTCC TAAT GGAACTC              TTTTTTTAGTGATAA
   LBA0422   6 100  17  399867 ..  399890 +   -14  -5.67711   TGAGAAAAATAAAAA          GCTTGAGACA AAAG TGTCTCAAGC           TTTTTATTTTGTTTC
   LBA0398   6 100  12  372612 ..  372642 + -14.2  -3.75669   TTAAGTAAAACAAAA       GTCCCATACTTC ACAACTA GAAGTATGGGAC       CTTTTTTATGCAGTT
      gntR   5  82   4  365332 ..  365355 +  -6.8  -4.95302   TTAAAAAGATAAAAA          GAAGCAGA TCAATTTC TCTGCTTC           TTTTATTATGTTTAG
   LBA0354   3  55 438  335935 ..  335969 +    -3  -4.05583   GCGCTTGAGGATAAC     TTTTCTTTCAGGTT TATCAAT AACTTGGATGAAAA     TATTTTTAGTGTTCA
   LBA0342   6 100   8  324170 ..  324198 + -16.3  -4.74132   TTTGGTAAAAGAAAA        GAGTTATGTATCA ATT TGATACATAACTC        TTTTTAGTCAGCTAT
   LBA0334   1  61 166  318405 ..  318431 +  -5.2  -3.76125   AATGTAATCAAAAAA         GACTTGAAGA ACATATA TCTTCAAGCC         TTTGAATTGCGCTAA
   LBA0324  11 100  95  308701 ..  308721 + -11.9  -5.63504   GCCAATAGATTTAAA            GCATTCGCA TCT TGCGAGTGC            TTTTTTTCTGGCATT
   LBA0324  11 100 232  308838 ..  308876 + -10.4  -4.37763   TAAAAAAGAAGCGTG   GGTATCTCTTAAACCATG AAA TGTGGTTGAGGGGATACC   TATTTTTTTGAGTAA
   LBA0269   4 100  21  260876 ..  260900 + -10.2  -5.38398   AGGTAAAACAAAAAA          GCTTTTAGAT TCGAT ATCTAAAAGC          TTTTTGTGTTTTTAT
   LBA0257   6  81 329  249060 ..  249080 +  -4.7  -5.43866   GTGCCAGTTTTTACT            ATCAGCTAT ATG ATGGCTGAC            TTTTTTTCCGGCTTC
   LBA0238   3  82   4  235594 ..  235618 +  -7.2  -4.74103   TATCGTAAGTAAAAA          GCACTTGAAT GAGGG ATTCAAGCGC          TTTTTAGGTTAAGGA
   LBA0234   4 100  11  232518 ..  232541 + -10.4  -4.72007   TATAGAAATTAAAAA          TAGGATAGCT GAAT GGCTATCCTA           TTTATTTTGCTCAAG
   LBA0228   3  95   6  226505 ..  226530 + -10.6  -4.28018   AAATAAATAAAAAAA         TAAGCTGATC GATTGA GATCAGCTTA          TTTTGCTACAATGTT
      prsA   5 100  21  221704 ..  221726 + -10.7  -5.05505   GAATATTAAATAAAA           TGACTAACC AAATC GGTTAGTCA           TTTTTCGTTTATAAT
      oppF   5 100   6  200086 ..  200129 + -18.6  -3.66018   CGAAGATTAAAATAA GCAATAAAAAAAGCCTCA TTACAATT TGAGGCTTTTTTTATTGC TTATTAAGCTAATGA
   LBA0181   9 100   7  175629 ..  175645 + -10.9  -5.21709   CATGAATAAGTTAAA              GACGGTT ATT AACCGTC              TTTTTTGATATAAAA
   LBA0181   9 100  41  175663 ..  175694 + -12.4  -4.36595   TTTTGATATAAAAAA      GGCACGATGTCAAT AATC ACTGACATTGTGCC       TTTTCAATTTAGATA
      slpA   2 100  35  166646 ..  166665 +   -10   -5.9362   TAACAAAATGAAAAA            GGCAGAGC GAAA GCTCTGTC             TTTTTTTGTGTTTTA
      pepO   5 100 131  161090 ..  161121 + -11.1  -5.14477   TGTTGTACTAAAAAA      GATCGAAATTTTC AATTAA GAAAGTTTCGATC       TTTTTTCAATGTGTA
   LBA0118   2  95  39  113995 ..  114020 +  -6.2  -5.80003   TACGAGAGAAACTTT         GTAAGGTTCGC AGCCA GCGA-CCTTGC         TTTTTTATTTCTTCA
   LBA0114   8  82   3  111287 ..  111336 + -11.1  -2.77132   AAATCACCTATAAGC AAATAAGCAAAAACCTAATCT CATTATCA AGATTAGGTTTTTGCTTATAA ATGTTTATGTCCATG
   LBA0109   3 100  59  106484 ..  106510 +   -11  -5.35354   CGAAAATAATAAAAA         GATCATTCCCAA TAA TTGAGAATGATC         TTTTTTGCTTATCTA
   LBA0095   1 100   6   95975 ..   96002 + -14.4  -5.15381   TTTGAGATAAAAAAA        TAAGAATCTGGA ACAA TCCAGATTCTTA         TTTTTTACATGTGTT
   LBA0091   3 100  18   91958 ..   91979 + -10.9  -4.90869   AAAAGAATTTAAAAA           CGTCTCTGA GAAA TCAGAGGCG            TTTTTCATTAGTCAT
   LBA0064   3  72   9   67155 ..   67174 +    -5  -4.80453   TGAATAAAATAAAAA            GGTCTGAT AAAA ATTAGGCC             TTTATTTTGTAATAA
   LBA0052   7  82   6   48840 ..   48862 +  -6.4  -5.26247   AATAGAATAAAAAAA           TCGTTACT TTGATGT AGTAACGA           TTTTATTTATTTTAA
   LBA0045   8  90  44   41559 ..   41587 +  -7.5  -5.52079   TTTTGTAAAGTAAAA        CCGTGTTATGA GGAGTGA TCACAACACGG        TTTTTATTTTGGTAT
   LBA0037   2  95 -12   34105 ..   34130 +  -7.6  -5.43866   TAAATCAAACAAAAA         TACTGCTGCC TAATCT GGCAACAGTA          TTTTTTTAGCCATTA
   LBA0017   8  88 325   18020 ..   18039 +  -7.8  -4.97158   TAATAAATAATAAAA            CGCATACC TATG GGCATGCG             TTTTGTTTCATGTGA

SUMMARY

281 putative operon ends contain 1282 possible terminators.
Percent operon ends hit by terminators of confidence >= x:
	x	#>=x	hits>=x	%hits>=x
	100	235	186	176	63 %
	99	235	186	176	63
	98	235	186	176	63
	97	235	186	176	63
	96	235	186	176	63
	95	261	207	191	68
	94	261	207	191	68
	93	271	213	197	70
	92	271	213	197	70
	91	278	218	200	71
	90	294	230	211	75
	89	298	232	212	75
	88	302	236	214	76
	87	305	239	217	77
	86	314	246	223	79
	85	321	248	225	80
	84	323	250	227	81
	83	329	255	230	82
	82	341	265	237	84
	81	347	268	240	85
	80	348	269	241	86
	79	350	270	241	86
	78	352	272	241	86
	77	357	273	242	86
	76	366	278	244	87
	75	370	281	244	87
	74	381	289	245	87
	73	384	291	245	87
	72	391	297	247	88
	71	399	304	247	88
	70	406	311	248	88
	69	413	314	248	88
	68	428	323	248	88
	67	435	327	249	89
	66	446	336	252	90
	65	454	342	253	90
	64	469	354	255	91
	63	473	356	255	91
	62	491	370	257	91
	61	506	384	258	92
	60	525	400	260	93
	59	539	414	260	93
	58	544	418	261	93
	57	573	442	262	93
	56	584	450	262	93
	55	604	468	264	94
	54	624	488	265	94
	53	650	510	267	95
	52	696	550	272	97
	51	724	573	273	97
	50	765	610	274	98
	49	813	648	274	98
	48	848	676	276	98
	47	902	725	277	99
	46	954	770	278	99
	45	1015	820	278	99
	44	1056	851	278	99
	43	1107	894	278	99
	42	1173	947	278	99
	41	1206	973	278	99
	40	1253	1011	278	99
	39	1282	1037	278	99
	38	1282	1037	278	99
	37	1282	1037	278	99
	36	1282	1037	278	99
	35	1282	1037	278	99
	34	1282	1037	278	99
	33	1282	1037	278	99
	32	1282	1037	278	99
	31	1282	1037	278	99
	30	1282	1037	278	99
	29	1282	1037	278	99
	28	1282	1037	278	99
	27	1282	1037	278	99
	26	1282	1037	278	99
	25	1282	1037	278	99
	24	1282	1037	278	99
	23	1282	1037	278	99
	22	1282	1037	278	99
	21	1282	1037	278	99
	20	1282	1037	278	99
	19	1282	1037	278	99
	18	1282	1037	278	99
	17	1282	1037	278	99
	16	1282	1037	278	99
	15	1282	1037	278	99
	14	1282	1037	278	99
	13	1282	1037	278	99
	12	1282	1037	278	99
	11	1282	1037	278	99
	10	1282	1037	278	99
	9	1282	1037	278	99
	8	1282	1037	278	99
	7	1282	1037	278	99
	6	1282	1037	278	99
	5	1282	1037	278	99
	4	1282	1037	278	99
	3	1282	1037	278	99
	2	1282	1037	278	99
	1	1282	1037	278	99
	0	1282	1037	278	99
