# Supplementary material for: Rapid, accurate, computational discovery of Rho-independent transcription terminators illuminates their relationship to DNA uptake
Source: Genome Biol. 2007 Feb 21;8(2):R22. doi: 10.1186/gb-2007-8-2-r22 (PMC1852404; doi:10.1186/gb-2007-8-2-r22)
Supplement: Additional data file 2 — As described in the text, the entire robust tail-to-tail region is searched; if the region is less than 500 nt, then the 500 nt downstream of the stop codon is searched (stopping if a gene start is encountered). In the case of ties, all terminators with the high score are output. [file gb-2007-8-2-r22-S2.zip › Lactobacillus_johnsonii_NCC_533.ttperf]

    LJ0014   7 100  26   15970 ..   15991 - -13.1  -4.87037   AATATATAGTAAAAA           GGCAACTTC ATTT GAAGTTGCC            TTTTTGTGTTTCACA
    LJ0023  10 100  15   28257 ..   28290 - -16.9   -5.5074   CAATTGAATAAAAAA     TAACCGCTACAACGC TCAG GCGCTATAGCGGTTA      TTTTTATGTGATATT
    LJ0033   3  58 118   42011 ..   42021 -  -2.6  -4.48823   AAGTAACTTATAAAA                 TTAA GGT TTAA                 CTAATGACGCAGCGC
    LJ0040   6 100   5   49832 ..   49852 - -11.3  -5.33124   AATAACAAAATAAAA            GAAGATGTT TGA AACATCTTC            TTTTTTAAATCTTAT
    LJ0043   4 100  23   52812 ..   52825 -  -8.1   -5.4251   TTGAGATAGAAAAAA               GCACC TTGT GGTGC                TTTTTTATTACAAAT
    LJ0056   3 100  39   77408 ..   77426 - -14.6  -4.50976   TTGTATACGACAAAA             GCCACCTG TTT CAGGTGGC             TTTTTTTGTTGGGAA
    LJ0072   2  51 316   95309 ..   95331 -  -2.6  -3.80855   CCCCCGAAAAACTAA           GTCCCGCT GAGATGG AGCAGGTC           AAAGAAATCGAGGGA
    LJ0085   6  80  33  108185 ..  108217 -  -6.3  -4.89838   CTAATAAATACAAAA      GGCTAGTATAACACT GAT AGTGGAATACTAGTC      TTTTTAGATGATTAA
    LJ0107   6 100 238  127235 ..  127258 - -15.4  -5.18561   TAAAGATGCAAAAAA          GGTCTCAGGT TTTA ACCTGAGACC           TTTTTCTAAGAAATG
    LJ0110   7 100   6  131016 ..  131040 - -14.4   -4.4078   CTTTTTCAAGTAAAA          TAGGATGCCG AAATG CGGCATCCTA          TTTTTTTATTCATCA
    LJ0115   2  75  10  135461 ..  135500 -  -5.1  -5.08178   ACATATATAGAAAAA  GTCCGAAAAGATGACAT GACTAT ACATTTTCTTTTCGGAC   TTTTTAATTTTATTC
    LJ0124   7 100  13  145997 ..  146019 - -10.7  -5.69262   TTAGAAAAAGAAAAA           TCTGGTAGA AACCA TCTACCAGA           TTTTTTTATTTATTA
    LJ0144   3  89   5  169212 ..  169252 -  -7.8  -4.99638   ATATCGATAGAAAAA GAGTTGATAGATCAACGTT GAAA AACGAGGAT-TATCAACTC  TTTTTTATTGTCTAG
    LJ0150   4 100  24  178840 ..  178859 - -13.6  -5.27779   TTGAACATTAAAAAA            GGCATCCC GACA GGGATGCC             TTTTTGTTAGCCATT
    LJ0160   5 100   8  192830 ..  192852 -  -9.2  -5.88197   TTAAATATAAAAAAA           TGACAGGATT TTT AGTCCTGTCA           TTTTTTGTTAACGTT
    LJ0166   6 100 399  197344 ..  197372 - -11.1  -5.10163   AATTGTAAAAGAAAA        GGAGATAGAGAGT GCG AGTCTCTACCTCC        AATCGTAACTTAAGA
    LJ0166   6 100  56  197696 ..  197715 - -10.8  -6.15717   TAAACACAAAAAAAA            GACATTCC ATCA GGAATGTC             TAAAGTGTGACTATA
    LJ0178   8 100  30  211210 ..  211239 - -10.2  -5.13741   GTAATTGAAGAAAAA       GAGATTTGTACC CGTATT GATACAAATCTC        TTTTTGGTATATATT
    LJ0181   4  88  20  213829 ..  213852 -  -8.8   -4.3586   TGATGTAGATTAAAA          GACATCTCGC TTAT GCGGGATGCC           TTTTTCTTAATCTAA
    LJ0186   4 100  54  218749 ..  218790 - -16.9  -5.48825   TATTATTTAAAAAAA TAGTCCTAGTCTCAAAATA CAAA TTCTTTGAGACTAGGACTA  TTTTTATTTTGGCTC
    LJ0221   6 100   7  255311 ..  255336 -   -12  -4.36931   TAAGGCATAGTAAAA         GACGCATTGA ATTTTA TCAATGCGTC          TTTAATTTATTTCTT
    LJ0226   4 100  50  261001 ..  261021 -  -9.7  -5.30189   TAGAACATTAAAAAA            GGGCTTGGA ATC TCCAAGTCC            TTTTTTATTGGTTTT
    LJ0237   6 100  13  270750 ..  270791 - -13.3   -5.4387   ATATAAATGAAAAAA GCCTATTAAATCTTGGT ATTGATGA ACCATGATTTAATAGGC  TTTTTATAGTATTTA
    LJ0240   8 100 361  272750 ..  272767 -  -9.9  -5.38326   TTAAGTAAAGAAAAA             GGAGATC CGAG GATCTCC              CAGACAGCCCGCTTT
    LJ0250   4  88  27  281123 ..  281155 -  -7.3   -5.1166   GAGTAAAATCAAAAA     TCTCATGTTA-CTA ACTCAA TAGCTAACATGAGA      TTTTTTTAATTCTCG
    LJ0273   6 100  27  306570 ..  306599 - -10.1  -5.36689   AAATTAAAAATAAAA       GCTTGTTTAACCA ATTT TGGCTAAGCAAGC        TTTTTTAACTACAGT
    LJ0288   6  91   7  327870 ..  327887 -  -5.5   -5.7827   AACATAAAGAAAAAA             TGCATCC GGAA GGGTGCA              TTTTCTTTATATATT
    LJ0334   6  89  13  378177 ..  378202 -  -7.6  -5.00884   ATTTGTGTTAAAAAA         GCCTATTCGT GTAGAA ACGAGTAGGC          TTTTTTGTGTTATTA
    LJ0374   5  91  18  406313 ..  406337 -  -7.2  -5.24989   TTATATACGAAAAAA          GAGATCAGAT ATAAA ATCTGGTCTC          TTTTTCGATATGTTT
    LJ0383   5 100  26  422845 ..  422882 - -13.8   -5.2189   GGAATGACTAAAAAA   TCCTGTTGGTGAAATAG GGTAA CTATTT-ACCAACAGGA   AAGAATATATTTATT
    LJ0394   4 100   9  440252 ..  440282 - -14.2   -5.3104   TTATTAAAAATAAAA       CTCCCTGAGAAT AAATAAA ATTCTCAGGGAG       TTTTTTAGTTAATTA
    LJ0406   4  95  29  453173 ..  453203 -  -9.2  -5.29445   TTTGAATAATAAAAA       GGTAAATTGTATCA AAT TAGTACAATTTACC       TTTTTTCTAATATAA
    LJ0418   2 100   5  464359 ..  464384 - -11.3  -4.41882   AAGACAAAAATTAAA         GCGTAAATTCA TTTT CGAATTTACGC          TTTTTTACATCTTCA
    LJ0440   2  90  36  482592 ..  482633 -    -6  -5.69793   ATATTAAACAAAAAA GATGTCGTTTAATCAACGC GTAGT ACGAAGATT-AACGACATC TTTTTTGTTGTGAGG
    LJ0453   4 100  15  494760 ..  494797 - -10.8  -4.98522   AACCGTATACAAAAA   TATGCCTGATTAGACC AAGATA GATCTAATTAGGCATA    TTTTTTATGTTTAAT
   LJ0459b   8 100 102  501596 ..  501618 - -11.4  -5.34555   TTATAGCATAAAAAA           GAGAGCTACT ACC AATAGCTCTC           TCAAATCACAAGCCG
    LJ0481   6 100  36  526621 ..  526652 - -16.7  -6.28967   TATAAATAAAAAAAA      CCGGGTAAGCCTC TGTATT GAGACTTACCCGG       TTTTTATTATTGCTA
    LJ0486   5 100   3  542235 ..  542272 -  -7.4   -5.7946   TTTGCAATAAAAAAA  GATTAAGTAGGATTAGAC AAAG GTCTAA-C-TACTTAATC   TTTTAAGAAGTAGTA
    LJ0490   6 100  16  544131 ..  544157 -   -11  -5.60993   TTTTGTATAAAAAAA         CTGGTGATAG AGATAAA CTATCACCAG         TTAATTTAGTATAAA
    LJ0500   2 100 -16  555950 ..  555976 -  -8.1  -5.61596   ATTTTGACAAAAAAA         TAAAGGAGCTT TAACC AAGCTCCTTTT         TTAATACTAATTTTT
    LJ0679   5 100   5  566746 ..  566779 - -14.1   -5.4505   TTGTTGAATAAAAAA     TGCTAACTGAGTTTA ACAT TATACTCAGTTAGCA      TTTTTTATTTATTCT
    LJ0692   4 100 191  581661 ..  581675 -   -10  -5.24416   TAACTAGAAGAAAAA               GCTCCA TTG TGGAGC               TTTTTTGTGTTTATA
    LJ0700   3 100  17  589027 ..  589044 -  -9.9  -5.46698   TTGAAAATTAAAAAA             GCAGATC AATT GATCTGC              TTTTTTATTGGAATA
    LJ0705   6  74   7  594933 ..  594960 -  -4.2   -5.1971   ATTAAAAAGTAAAAA        GGCATGAAAC GGGGGATT GTTTCATGTC         TTTTTACTAAAGAAT
    LJ0715   4 100  54  603876 ..  603902 - -13.9   -4.7268   AAATAGTTAACAAAA         TAGGGTTAAGC ATTAG GCTTAACCCTA         TTTGTGTGAGTAGTT
    LJ0730   5  95  35  620916 ..  620944 -    -9  -5.06816   ATGCTCTAACAAAAA        GACTGTTCTG GTATTATTT CAGAACAGTC        TTTTGAATTATATGA
    LJ0758   3 100   9  654570 ..  654605 - -10.6  -4.75372   ATTATCTAGTAAAAA    GAGCAACTACACAT GAAAATAT ATGTGAAGTTGCTC     TTTATTTACTATATT
    LJ0763   2 100   4  660362 ..  660387 - -14.1  -4.56597   TTTTTTGGTGAAAAA         TAACCCCGTGG AAAA CCACGAGGTTA          TTTTTATTTGACTGT
    LJ0771   4  81  38  668951 ..  668984 -  -9.1  -3.82551   AAATAAAAATTAGAA     TACCAAATTGGTCTGT AAA AC-GACTAATTTGGTA     TTTTTTATCTTATGA
    LJ0801   5 100  22  694920 ..  694957 - -11.5  -4.72127   CAAGAATAAAAATAA   GCCATTGTTTTTCTC GGGGGGAT GAGAGAAACAATGGC    TTTTTGTATGGGACG
    LJ0809   4  83  18  702642 ..  702681 -  -5.7   -5.1417   TCATAAAATTAAAAA  GGGTTGAGACTTTCTCC TTAGCT AGTGGAAGTTTCAACCC   TTTATCTATGAGCTT
    LJ0813   4  91  52  707547 ..  707575 -  -7.6  -5.24989   TCATACATGAAAAAA        GCATTTCTTC AATTAATGA GAAGAAATGC        TTTTTTATGGCTCTT
    LJ0821   5 100  10  716420 ..  716446 - -13.2  -5.64274   TTATCTACAAAAAAA         GCTAGATGATTC AAA AAATCATCTAGC         CTAATTGAATTATAA
    LJ0827   6 100   3  722084 ..  722110 - -11.1  -5.57396   AGAATTAACAAAAAA         GATTATGGTTT GTTTT AAACCATAATC         TTTTATTTTGTCTTT
    LJ0842   4 100   5  738734 ..  738758 - -10.9   -5.7827   AATACAAATAAAAAA          GATTTACGTTA AAA CAACGTAAATC          TTTTTTATTGTTCGT
    LJ0853   3  93  44  749951 ..  749977 -  -9.5  -4.56914   TTATCCAAATTAAAA         GCTGTCTATCA TGAGT TGGTAGACAGC         TTTTGTTGTACGTGA
    LJ0869  10 100  21  773470 ..  773492 -   -15  -5.75478   AATTAGATAAAAAAA           TAGAGCTCAC ATC GTGAGCTCTA           TTTTTGTCTGAATAA
    LJ0881   3  51  63  786181 ..  786191 -    -4  -3.38316   TCATTATTGAATTAA                 TTGA TTT TCAA                 AAGCACGTTTGTTCT
    LJ0886   7 100 -16  789968 ..  789993 -  -9.1  -5.64873   TTGAATAATAAAAAA         TGGTTAAGCTT AGAT AGGCTTAACCA          TTTTTTTGATTGGAT
    LJ0898   4 100  16  800352 ..  800376 - -12.3  -5.46657   GATCTCAATAAAAAA          GAATGTATCAG ATT CCGATACATTC          TTTTTTTGATAGTTA
    LJ0901   7 100  17  803212 ..  803235 -  -8.1  -5.37593   TTTTAAAGTAAAAAA          GAGGGTCTC GTATTA GAGGCCCTC           TTTTTAATAAACTAA
    LJ0920   4 100   6  821787 ..  821816 - -13.8  -5.20606   AAAGACTAACAAAAA       GGGTAGTACTTA AAAATA TAAGTACTACCC        TTTTTCTATTTATCG
    LJ0928   3 100   8  829535 ..  829560 - -14.9  -5.18355   TGTAAAAATTAAAAA         GGGATAATGTC AATT GACATTATCCC          TTTTATGTTACATAC
    LJ0947   2 100  12  845254 ..  845277 - -12.6  -5.77632   AAAAGTATAAAAAAA          TACCTCATCA TTTT TGATGAGGTA           TTTTTTTGCTCTTAA
    LJ0990   5 100   9  891836 ..  891860 - -17.3  -4.50259   AAAAAGATAGCAAAA          TAGCCAGCTCA TTA TGAGCTGGCTA          TTTGTCGTTTATTGC
    LJ1005   6 100  37  905261 ..  905281 - -12.6  -5.60689   TTAGACAACAAAAAA            GCTCGGAG GAAAA CTCCGAGC            TTTTATTTTGCCTAA
    LJ1039   3  84  99  936625 ..  936658 -  -6.1  -5.31456   TGAATTTAGAAAAAA     TGCCCATCAGTAC TTATGAGT ATACTGATGGGTA      TTTTATTGCAGAAAA
    LJ1059   7 100  18  960864 ..  960896 - -10.1  -5.32699   TTAAATATTAAAAAA      CTGAGAACTATGA GGGGATT TCATAATTCTCAG      TTTTTTATTAGGTAG
    LJ1065   8 100 230  965201 ..  965229 - -10.3  -4.90002   TAATAGACAATAAAA        GAGGTCGGAACTA TAA TTGTTTCGACCTC        TTTTATTATTTATCT
    LJ1065   8 100   5  965428 ..  965454 -  -9.5  -5.63103   CTTTAACTAAAAAAA         GTAAGCTGCAT CTTAT AAGCAGCTTAC         TTTTTTAGTTTTTTC
    LJ1099   1 100  31 1004574 .. 1004595 - -13.1  -5.03747   AAACGGTTGAAAAAA           CGGTCGATT AGCT AATCGACCG            TTTTTTGATGATACG
    LJ1118   3 100   5 1023345 .. 1023373 - -13.3  -5.05301   AAATAATGATAAAAA        GCCGATTGCTT AGTGAAG AAGCAATCGGC        TTTTTTACATTTGAT
    LJ1123   3  79  41 1029408 .. 1029433 -  -4.8   -5.2422   AACCATATTAAAAAA         TGGATAGG GGAAAAGAAA CCTATCCA          TTTTTATTTACTTAT
    LJ1126   3 100   7 1032539 .. 1032573 -  -8.7  -5.37345   CTGAAGGATAAAAAA     GCAGATCATTACC GCTAATTAT GGTAGTGATCTGC     TTCTTTTTATAATTT
    LJ1146   2 100 309 1065091 .. 1065132 - -12.6  -4.79053   AAACATTAAAATAAA GCACTGATA-ATCATCGTT AAATA AACGTTGATATATCAGTGC TTTTACTTTCTAAAG
    LJ1152   3 100  35 1071569 .. 1071607 -  -9.7  -5.07275   TTATATAGAGAAAAA  GGCGTAGGCC-AATATCT TTTT AGATATTAGGCATGCGCC   TTTTTATTAGTCTTT
    LJ1159   6  72  16 1079715 .. 1079758 -  -4.8  -4.79373   GAACATAACATAAAA GAGTAATTGTATTCC-CAT AGATAGA ATGAGGTAGACAATTACTC TTTTTCACTATTCAT
    LJ1169   2  95  12 1088817 .. 1088844 -  -8.5  -5.17353   ATACTTATGAAAAAA        GACTGTTGAGG ATTTTA CCTAAACAGTC         TTTTGTTCTGATTAT
    LJ1179   3 100   9 1102945 .. 1102977 - -10.8   -5.4251   TTTATACATAAAAAA      CGATTTGAAGATCT AAAAA AGATTTTCAAATCG      TTTTTTAATTAATGA
    LJ1192   5  77  11 1117463 .. 1117496 -  -4.6  -5.14477   TATATATCTAAAAAA     CTCTGAAAATTGCC ACTAGG AGCAGTTGTCAGAG      TTTTTTATCTTTAGT
    LJ1198   5 100  17 1124642 .. 1124673 - -20.4  -4.74084   AAACTAAAATTAAAA      GATCCCAAAGTCGT TAAA ACGACTTTGGGATC       TTTTTTACATTATTT
    LJ1209   3 100  40 1142052 .. 1142099 -   -11  -5.56112   ATAAAAAGTAAAAAA GTTCATTAAATTAAATTTGGAT CAAT ACCAAAAGTTAATTTAATGAAC TTCGTTCTACTAAAT
    LJ1213   4 100  41 1147812 .. 1147829 -  -8.5  -5.88565   TTGATAACAAAAAAA             GTAGGAT TTAA ATCCTAC              TTTTTTCTATAAGTT
    LJ1242   7 100 146 1166944 .. 1166980 - -11.8  -5.27477   ACTCTAACTAAAAAA    CTGATACATCAACGTT TATTT AACAATGATGTATCAG    TTTTTTTGTCTTCTA
    LJ1269   5 100  11 1196116 .. 1196149 -  -6.7  -5.58179   TATCATAATAAAAAA     CCTAGAACTTTCACA TAAT TGTGTCAGTACTAGG      TTTTTTATTATTACC
    LJ1275   5 100   8 1203561 .. 1203591 - -10.7  -5.64304   TAATAGAACAAAAAA      CTGTATCA-TCTGA TTTT TCAGAATGATACAG       TTTTTTTCTACTTTA
    LJ1285   1 100   9 1215946 .. 1215977 - -14.7  -4.21141   CGTTAACAAATTAAA      TAAGGCTTTTGGA ACTTAA TCCAAAAGCCTTA       TTATTTGCTTATAAA
    LJ1295   8  84 364 1223192 .. 1223217 -  -3.3  -5.74684   CAATAAAAAGAAAAA         GGATCT-GGCCA ATT TCACCTAGATCC         CCAAGTGTAGTTATC
    LJ1412   8 100 109 1286546 .. 1286564 - -11.8   -5.2422   AATGACATGAAAAAA             CTTCCTGT TGA ACAGGAAG             AAGCTTTAGCTAAAA
    LJ1412   8 100  18 1286627 .. 1286655 - -14.8   -5.4659   GAAGATAAATAAAAA        CTTTGCCAGATA TCTTC TATCTGGCAAAG        TTTTTTTATTTTATA
    LJ1466   8 100 418 1330387 .. 1330420 -  -6.2  -6.04953   ATATAAACAAAAAAA     CACCTTTTTTAGCCA TTTCT TAGCCA-AAAAGGTG     TTTTTATTACTTAAA
    LJ1469   6 100  14 1333748 .. 1333781 - -12.7  -5.01546   AAATCCATAGAAAAA     TAGGTTACTTTGATA TGTT TATCAGAGTAACCTA      TTTTTAATAAACTTT
    LJ1504   4 100   4 1375868 .. 1375889 - -11.6  -4.94962   ATAATTCAAATAAAA           GCTCGGTC TTAAAC GACCGAGC            TTTTTATTTATCGCT
    LJ1578   4  95   6 1448291 .. 1448312 -  -8.8  -5.07567   CTATATCCTAAAAAA           GAAACGTC TATACG GACGTTTC            TTTTTTTACTTTCCT
    LJ1598   3 100   6 1471802 .. 1471819 -  -9.9  -5.10497   AAGTGATCTAAAAAA             GCTCCAT AAAA ATGGAGC              TTTTTTTAGTTAAAA
    LJ1631   5  67 328 1507804 .. 1507823 -  -5.8  -4.00038   CAGCAGGATTATAAA            TCGTAATA CTAG TATCACGA             TTCGATAAAGTAGCT
    LJ1663   5 100  26 1537140 .. 1537184 -  -9.7  -4.87893   AATCTTAACTAAAAA GGATTGATTAAATCTTTTAC TTTACT GCAAAAG-TCTAATCAATCC TTTTATCATATTTCA
    LJ1674   5 100   8 1545873 .. 1545900 -  -8.6  -5.53436   ACATAATATAAAAAA        CCAAGGTTAA AATCATCA TTAACCTTGG         TTTTTATTTACTCTA
    LJ1707   2 100  22 1581577 .. 1581614 -   -10   -4.9792   TATTCTACATAAAAA   GCTACTAAATCTTGGT GTTAAA ACCTTGATTTAGTAGC    TTTTTTGGTTTGCAT
    LJ1731   4 100  48 1617115 .. 1617144 - -10.9    -5.055   TTAATTTGTAAAAAA       GACAACTAGTTAA CATT TTAGCTAGTTGTC        TTTTTACACATATAT
    LJ1760   4 100   6 1648167 .. 1648193 -   -11  -5.77856   AATAAATCAAAAAAA         TCCATTCAATCA TCA CGACTGAATGGA         TTTTTTTATTGCAAT
    LJ0670   2 100   4 1692258 .. 1692283 - -10.5  -5.27923   TAAGTGTACAAAAAA         GGCTTAGATCA ATAT TGATCTAGGCC          TTTTTAATTTTGTCT
    LJ0649   2 100  21 1713687 .. 1713707 -  -9.8  -5.21709   CCCCATATCAAAAAA            GGAATCCT GCTTT AGGATTCC            CTTTTTAATGTAAAA
    LJ0639   5  69  19 1726504 .. 1726544 -  -2.7  -5.21236   AATGTATAAGAAAAA GCACCCATGGCTTC--TTG TTTAT CAATTGAAGTCACAGGTGC TTTTATATCAAGATA
    LJ0630   4 100   5 1736855 .. 1736889 - -15.4  -5.28414   GAATAAATATAAAAA     TGCATTATTACTAATT TCA AACTAGTAATAATGCA     TTTTTTAATTATTTT
    LJ0612   7 100  20 1764232 .. 1764265 - -12.6  -5.56264   TTTAAATATAAAAAA     CAGCCAAATTACTC TATCTT GAGTAGTTTGGCTG      TTTTTATTGTCAGAT
    LJ0609   5 100  20 1768044 .. 1768073 -  -6.6  -5.72622   TCTATAAACAAAAAA       TGTACTCAAG TTTTCATTTT CTTGAGTACA        TTTTTTATGTTCTTT
    LJ0605   5 100   8 1770347 .. 1770367 - -12.7  -5.39721   TCAGTATAGAAAAAA            GGCTTATCA TTT TGATAAGCC            TTTTTTCTTAATCTT
    LJ0593   4 100  24 1784469 .. 1784504 - -12.1  -5.03713   AATAACTAAACAAAA    GGCCTTATTTCGA ATTGTATTCA TCGAAATAAGGCC     TTTTTATTGCTAAAT
    LJ0590   6 100  -2 1786689 .. 1786718 -  -9.4  -5.00196   CGTGAAATAACAAAA       TAAGGAGTTAGC ATAAAG GCTAGCTCCTTA        TTTTGTTTTCTTAGT
    LJ0521   5 100   5 1857307 .. 1857339 - -12.2  -4.63675   ATTAAACTAAAGAAA      TAAGCTTGAGAGGT ATAAA ACTTCTCAAGCTTA      TTTTTTAATTATTTT
    LJ0516   5  88   8 1864247 .. 1864272 -  -6.2  -5.37593   GTGGAAACTAAAAAA         CATTAGGCAC TTCAAT GTGTCTAATG          TTTTTTGTTACTCTA
    LJ0512   3 100  -5 1868213 .. 1868245 - -10.8  -5.38249   ATTAATTACAAAAAA      GAGTAGTTACTC GGGATTTTT GAGTAACTACTC      TTTTTTATTATGACT
    LJ1780   5 100 237 1898205 .. 1898218 -  -6.7  -5.97979   ATAACAAGAAAAAAA               TCGCT GAAT AGCGA                TTTTTTATTTTCTCT
    LJ1780   5 100 179 1898248 .. 1898276 -  -7.5  -5.66684   TAATTTACAAAAAAA        GCCTAATTCCA CCAACAT CGGAATCAGGC        TCACACAGTGTTAGG
    LJ1780   5 100   0 1898429 .. 1898455 - -11.8  -5.77632   AAAATCATAAAAAAA         GAGATAGAAAAT ATT ATTTCCTATCTC         TATGAAGGCGATTTT
    LJ1794   5 100  12 1911435 .. 1911453 - -13.2  -5.23396   AAGAACTAATAAAAA             CGAGGTCA TCA TGACCTCG             TTTTTTTGTATTTAA
    LJ1806   5 100  12 1920977 .. 1920990 -  -6.7  -6.02919   GGACAAAGAAAAAAA               GAGCA TTAA TGCTC                TTTTTATTTTGCTAT
    LJ1817   1  95 -12 1934630 .. 1934651 -  -8.8  -5.15381   AATAGATTGAAAAAA           GAGAGGTA GTTATT TACCTCTC            TTTTTATTTTTATGA
    LJ1826   4 100  24 1943942 .. 1943964 -   -12  -4.72863   TTAAATAAAGCAAAA           CTGCGGTCCA ATA TGGATCGCAG           TTTTTATTTTTTAAT
    LJ1833   8 100  10 1951987 .. 1952022 - -16.4  -5.00884   ATTTTTCCCAAAAAA    GGTAGAGTACTCGACT TAAA AATCGAATACTCTACC     TTTTTTATTTTAGAA
    LJ1840  10 100  55 1962041 .. 1962067 - -10.3   -5.5074   TAAGCGAATAAAAAA         TGCGCTAAGAT TAAAT ATCTTAACGCA         TTTTTCTTTGCTCAT
    LJ1845   3 100  22 1975612 .. 1975638 - -13.8  -4.60487   TAGTATCCTTAAAAA         CGGTCAGTGAAC ATC ATCCACTGACCG         TTTTTTGATCTCTTT
    LJ1848   5  50 369 1977906 .. 1977918 -  -3.3  -3.49886   ACTTGATACAATGAA                GCACG ATC CACGC                TACTCAGTAAAAATT
    LJ1850   3 100  30 1982167 .. 1982201 + -15.2  -4.46072   AAATAATTATAAAAA     TAAGCTCTCCAGCTTA CTT TAAGCTAGAGGGCTTA     TTTGTGTTTATTCAG
    LJ1832   4 100  37 1951987 .. 1952022 +   -12  -5.79595   ATTTTTCCCAAAAAA    GGTAGAGTACTCGACT TAAA AATCGAATACTCTACC     TTTTTTATTTTAGAA
    LJ1816   3 100  14 1934630 .. 1934651 +  -9.5  -5.69262   AATAGATTGAAAAAA           GAGAGGTAG TTAT TTACCTCTC            TTTTTATTTTTATGA
    LJ1796   4 100 -10 1914644 .. 1914662 + -13.2  -5.30189   ATTTGGATAGAAAAA             CGAGGTCA TGA TGACCTCG             TTTTTTACTATTCTA
    LJ1793   4 100   7 1911435 .. 1911453 + -13.2  -5.88197   AAGAACTAATAAAAA             CGAGGTCA TCA TGACCTCG             TTTTTTTGTATTTAA
    LJ1779   4 100 -10 1898205 .. 1898218 +  -6.7   -5.8901   ATAACAAGAAAAAAA               TCGCT GAAT AGCGA                TTTTTTATTTTCTCT
    LJ0511   3 100  11 1870584 .. 1870612 + -12.6  -5.04356   TATAGCACAAAAAAA       GACTGTCTAAGCC AATC GGCTTAG-CAGTC        TTTTTCGTTATTTAC
    LJ0522   5 100   6 1857307 .. 1857339 + -14.4  -5.43514   ATTAAACTAAAGAAA      TAAGCTTGAGAGGT ATAAA ACTTCTCAAGCTTA      TTTTTTAATTATTTT
    LJ0533   3  93   8 1846761 .. 1846795 +    -8   -5.1383   AATATTAAAAACAAA     GAAGATATCAAAGTAA CTT TTGCTAAGATATCTTC     TTTTTATATATTATT
    LJ0536   6 100  15 1844815 .. 1844834 +  -9.4  -5.63504   ATTTATATAGAAAAA            GAGAAATC GTCT GATTTCTC             TTTTTTTCTACAATT
    LJ0545   6 100  25 1835916 .. 1835948 + -12.1  -5.76237   ATTACTAAATGAAAA      GAATTCAAGTACCTG CTA CAGGCACCTGAATTC      TTTTTTATTTGTCTA
    LJ0553   1 100  16 1829217 .. 1829241 +   -13  -5.24129   AATACTCAGCAAAAA          TAGGATTCGG TAATT CCGAATCCTA          TTTTTTATACACCAA
    LJ0581   6 100  31 1795025 .. 1795054 + -10.9  -5.05505   ATTTGTAAACAAAAA       GTTCTTGATCTAA CTTC TGAGATCAAGAAC        TTTTTACTTTATACT
    LJ0591   6 100  -2 1786689 .. 1786718 + -11.6  -5.28831   CGTGAAATAACAAAA       TAAGGAGTTAGC ATAAAG GCTAGCTCCTTA        TTTTGTTTTCTTAGT
    LJ0599   4  91  12 1779196 .. 1779217 + -11.7  -3.54363   TTAACAAACAAAAAA           GCGTAGATT TTAA AATCTACGC            CTTTTTCATATTATT
    LJ0603   1  90  16 1774701 .. 1774739 +  -4.7  -5.80003   TCTATAACATAAAAA  TGCTATTGACTCTCGGTA TATG TACTT-GAGCCAATAGCA   TTTTTTATTTATTGC
    LJ0606   7 100   7 1770347 .. 1770367 + -12.7  -5.54885   TCAGTATAGAAAAAA            GGCTTATCA TTT TGATAAGCC            TTTTTTCTTAATCTT
    LJ0610   4 100  26 1768044 .. 1768073 +  -6.6  -5.57729   TCTATAAACAAAAAA       TGTACTCAAG TTTTCATTTT CTTGAGTACA        TTTTTTATGTTCTTT
    LJ0618   5  95   4 1756981 .. 1757000 +  -9.3  -5.20216   GCTATATCATAAAAA            GCATCCC AATAAC GGGATGC             TTTTTTACTGCTCTA
    LJ0622   3  82  64 1746144 .. 1746164 +  -7.6  -4.66625   TTATGCAACAAAAAA            GAAGAGGC GTCTA GTCTCTTC            TTTCTTTGTCTATAT
    LJ0631   5 100  23 1736855 .. 1736889 + -13.2  -5.43514   GAATAAATATAAAAA     TGCATTATTACTAATT TCA AACTAGTAATAATGCA     TTTTTTAATTATTTT
      mscL   6  50  97 1726564 .. 1726581 +  -4.3  -3.10022   ATATCAAGATAGACC             TAATTTT TCTT AAAATTA              ATTGTTTGTACTTTA
      mscL   6  50 278 1726745 .. 1726780 +  -4.8  -2.70298   GACCAGCTGTCACAT    GGTCACCTTTTTGAAT TCTC ATTTCAAAAGGTGCTC     CTTCTAATTCAACGG
    LJ0650   9  85 -14 1713687 .. 1713707 + -10.5  -3.47806   CCCCATATCAAAAAA            GGAATCCTG CTT TAGGATTCC            CTTTTTAATGTAAAA
    LJ0660   9 100  17 1703514 .. 1703540 + -14.6  -5.31059   ACATCTATAAAAAAA         TGAGGATTGTCA TAA TGACAGTCCTCA         TTTTTTACTTAATAT
    LJ0664   7 100  21 1701525 .. 1701545 + -12.6   -5.4251   TTAAACACTATAAAA            GCACCTCG ATCTC CGAGGTGC            TTTTTTATCTATAGA
    LJ0668   1  41  65 1695071 .. 1695087 +  -2.3  -2.83692   TTTTTGTCTCGGAGA              ACTAAAT ATT ATTTAGC              CTCTTCTTTATTCTT
    LJ0671   2 100  20 1692258 .. 1692283 + -12.7  -5.15526   TAAGTGTACAAAAAA         GGCTTAGATCA ATAT TGATCTAGGCC          TTTTTAATTTTGTCT
    LJ1773   7  73  19 1678920 .. 1678949 +  -4.4   -5.0538   GTCCATATAACTATA       GACACATTCGTTC CATCT GAACCA-TGTGTC       TTTTTTAGACTAGCA
    LJ1767   5 100   8 1659609 .. 1659633 + -11.6  -5.14563   GTAATTAATATTAAA          TCCTCTAGTT AAGAA AACTAGAGGA          TTTTTTCATGAAAAA
    LJ1759   2 100  11 1648167 .. 1648193 +  -8.1  -5.80364   AATAAATCAAAAAAA         TCCATTCAATC ATCAC GACTGAATGGA         TTTTTTTATTGCAAT
    LJ1755   4  95 350 1643910 .. 1643932 + -10.7  -4.41895   TTTACAAATAAAAAA           GTCGAAGTA ACCAC TACTTCGAC           TTTTAATTAAAAGTT
   LJ1747b   2  67  27 1637252 .. 1637264 +  -7.7   -3.1505   AGGCTAAACGACTAG                GATCC TCT GGATC                TTCATCAACCATAAT
    LJ1741   6 100  21 1631243 .. 1631260 +  -9.9  -5.47399   CAATATAACAAAAAA             GGTCATC ATAT GATGACC              TTTTTTTCGGGTTGG
    LJ1738   4  95  37 1628935 .. 1628945 +  -5.4  -5.93252   ATCACAAAATCAAAC                 TGCA TTA TGCA                 TTTTTTATTTTTCAA
    LJ1730   2 100  12 1617115 .. 1617144 + -13.1  -4.61633   TTAATTTGTAAAAAA       GACAACTAGTTAA CATT TTAGCTAGTTGTC        TTTTTACACATATAT
    LJ1726   0 NONE
    LJ1706   7 100  16 1581577 .. 1581614 +   -10  -5.38497   TATTCTACATAAAAA   GCTACTAAATCTTGGT GTTAAA ACCTTGATTTAGTAGC    TTTTTTGGTTTGCAT
    LJ1679   4 100  -2 1553915 .. 1553946 + -11.9  -3.91897   AAATTAGAGAAAAAA      TAAAAGAGATATG CCAAAA CATATCTCTTTTA       TTTGTGCCTCAAACA
      prsA   3 100  23 1545873 .. 1545900 +  -8.6  -5.35815   ACATAATATAAAAAA        CCAAGGTTAA AATCATCA TTAACCTTGG         TTTTTATTTACTCTA
    LJ1666   1  87  14 1540701 .. 1540728 +  -5.6  -5.63645   AATTAGACTAAAAAA        GTGCCTAGGA TTAAATTT TCCTAAGCAC         TTTTTTGTCTTTTCA
    LJ1662   8  71   4 1537140 .. 1537184 +  -5.3  -4.58303   AATCTTAACTAAAAA GGATTGATTAAATCTTTTAC TTTACT GCAAAAG-TCTAATCAATCC TTTTATCATATTTCA
    LJ1639   3 100  15 1515067 .. 1515086 + -13.6  -5.31545   AAATTGAGAAAAAAA            TGCTCCGC CTAA GCGGAGCA             TTTTTTAATATTCTT
    LJ1629   8 100  11 1506618 .. 1506642 +   -13  -5.76237   ATTAATAAATAAAAA          TAGGGAATCC TTAAC GGATTCCCTA          TTTTTTATTTATCTG
    LJ1621   6 100  -7 1498450 .. 1498485 + -12.2  -5.10497   TTTTCAAACCAAAAA    GGGATTAACTTAC-TAG CTT TTACGTAAGTTAATCCC    TTTTTTGGATAAATT
   LJ1615b   5  82  10 1491425 .. 1491460 +  -7.7  -4.49756   GGCTAAATAAAAAAA    GAGAGATTAATCCCT GTAAAA AGGTGTTGATCTCTC     TTTTAATATTTAGAG
    LJ1611   4 100   1 1486482 .. 1486529 + -13.9  -2.60854   GTTTATATTTTATAA GAT-AGCAAAAAAAGATGCAGA AACAA TCTACATCTTTTTTTGCTCATC CTAGTTTTTATCTAA
    LJ1606   9 100  15 1481203 .. 1481219 +  -8.7  -5.39755   ATTATATTAATTTAA              GCAGTCG ATG TGACTGC              TTTTTTGTGCTTATA
    LJ1606   9 100  52 1481240 .. 1481265 + -12.7  -5.05782   TGTGCTTATAAAAAA         GGTTGTAGACT GCCT GGTCTACAACC          TTTTTTCAAGTGGAT
    LJ1602   4  59 257 1478025 .. 1478035 +  -6.8  -2.60206   TCAAATTTATTTAAT                 CCTG CAA CAGG                 CATTTGTTTGTCATC
    LJ1599   6  77 -30 1474671 .. 1474705 +  -8.7   -3.6968   TATTATAAAAGAAAA     GGAATCAAACAGCTA TTTCT TAGCTGCTTAATTCC     TTCTTAAAATTATCC
    LJ1585   7  82 130 1461009 .. 1461041 +  -4.9   -5.4593   TACAGTATGCAAAAA      GCAGCTAGTCTTC AAAAAAC GAAAACTACCTGC      TTTTTCTTATTTTGC
    LJ1577   7 100  23 1448291 .. 1448312 +  -9.5  -5.73563   CTATATCCTAAAAAA           GAAACGTCT ATAC GGACGTTTC            TTTTTTTACTTTCCT
    LJ1571   4  89  73 1441150 .. 1441188 +  -7.7  -5.04325   TTTACCTAGTAAAAA   GACTTTCTTTCTG TAATTCAATAAGC CAGAAAGAAAGTC   TTTTTATAATTTAAA
   LJ1556b   5  58 199 1428810 .. 1428825 +  -4.8  -3.73445   ATCTAGTAACATAGT              TTTCAA TTCA TTGAAA               TGTTTATTACTCATA
    LJ1544   2  95   4 1418805 .. 1418858 +  -8.5  -5.00196   GAAACAGCATAAAAA TAAAGGACTTTTCAGTACAAATGTAA TTT TCAC-TTTAAACTGAGAAGTCCTTTA TTTTATTCTTTAAAA
    LJ1533   4 100  20 1407790 .. 1407815 + -14.9  -5.51612   GAAGTAAAAATAAAA         GGGATCAAGAA ATAT TTCTTGATCCC          TTTTATTTTTTATCT
    LJ1511   5 100   8 1382744 .. 1382763 +  -6.5  -5.71712   TTTATTAATCAAAAA            GAGTTTC TTTTTT GAAACTC             TTTTTTTATCTACAA
    LJ1511   5 100  48 1382784 .. 1382803 + -12.2  -4.34947   TTATCTACAAAAAAA            GCCATCTC TTTC GAGATGGC             TTTTAATACTGTCTT
    LJ1508   4 100   5 1380826 .. 1380849 +  -9.7  -5.66989   ATATTGATTAAAAAA          TGGTAGGAA ATGTCA TTCCTACCA           TTTTTTTGCTATTTA
    LJ1503   3 100  19 1375868 .. 1375889 + -11.6  -5.38958   ATAATTCAAATAAAA           GCTCGGTC TTAAAC GACCGAGC            TTTTTATTTATCGCT
    LJ1472   1 100   8 1338420 .. 1338448 +  -9.7  -6.01369   TTTTATAAAAAAAGA        GACATCCTCAATT TTT AGTTGAGTATGTC        TTTTTTTCTTATTTA
    LJ1468   2 100  27 1333748 .. 1333781 + -14.9  -4.75404   AAATCCATAGAAAAA     TAGGTTACTTTGATA TGTT TATCAGAGTAACCTA      TTTTTAATAAACTTT
    LJ1454   6  84  95 1323919 .. 1323942 +  -5.3  -5.32396   TTAAAGTATCTACTA          GCAGCTTTT ATAAAA ATAAGCTGC           TTTTCTTTTTGCTCT
    LJ1411   3 100   4 1286627 .. 1286655 + -14.8  -6.14618   GAAGATAAATAAAAA        CTTTGCCAGATA TCTTC TATCTGGCAAAG        TTTTTTTATTTTATA
    LJ1397   4 100  17 1268762 .. 1268801 + -13.1  -5.13521   AAGATTAAGTAAAAA  GCTTCTCATGACTAGAA AAATAA TTCTAGTTTTGAGAAGC   TTTTTTAGCTACTTT
    LJ1390   2 100  13 1260628 .. 1260661 + -11.3   -5.5112   TAAATAAATAAAAAA     TTGCATTACCT-GCTT TAA AAGTTAGGTAATGCAA     TTTTTTATTACTCAA
    LJ1326   3  93  26 1253987 .. 1254012 +  -6.3  -5.69379   TAAATATTTTAAAAA         GATCTTTCA TTAAATTT TGAAAGATC          TTTTTTTGCTTCTAT
    LJ1306   5  77 -30 1234527 .. 1234561 +  -8.7   -3.6968   TATTATAAAAGAAAA     GGAATCAAACAGCTA TTTCT TAGCTGCTTAATTCC     TTCTTAAAATTATCC
    LJ1298   3  88 -48 1227193 .. 1227221 +    -9  -4.18018   GAGCTCAATAAAAAA        CCATACTTCGAT TCAAT ATCGAAATATGG        TTTTAAATCAAACAG
    LJ1293   9  60 443 1223563 .. 1223573 +    -4  -4.34402   TCATAGATTTATATA                 TAGA TGT TCTA                 TTTTGATCTAAGAAA
    LJ1287   4 100  11 1218300 .. 1218315 +    -9  -5.92399   ATTAATCTAAAAAAA              CTGGCT TCTC AGCCAG               TTTTTTATTTTCTTA
    LJ1284   6 100  13 1215949 .. 1215974 +   -12  -4.16787   TAACAAATTAAATAA         GGCTTTTGGA ACTTAA TCCAAAAGCC          TTATTATTTGCTTAT
    LJ1274   5 100  13 1203561 .. 1203591 + -10.7  -5.75599   TAATAGAACAAAAAA      CTGTATCA-TCTGA TTTT TCAGAATGATACAG       TTTTTTTCTACTTTA
    LJ1268   3 100   8 1196116 .. 1196149 +  -6.7  -5.64873   TATCATAATAAAAAA     CCTAGAACTTTCACA TAAT TGTGTCAGTACTAGG      TTTTTTATTATTACC
    LJ1260   8 100   1 1185572 .. 1185592 + -14.1  -3.63991   GAGTCAACAAAATAA            GACTTGGCA AAC TGCCAAGTC            TTATTACAGATGATA
    LJ1252   2  56 217 1179256 .. 1179266 +    -4  -3.92974   ATCTGATTGAAACTC                 TTTC ACA GAAA                 TTATCTTATTTGCTT
    LJ1245   7  58  -6 1171113 .. 1171123 +    -4  -3.96093   CAATCTAAAACATAA                 GTAT TAA ATAC                 TTTAATATTAATCTA
    LJ1215   5  91   6 1150700 .. 1150730 +  -7.7  -5.18995   GAATAAATAGAAAAA       GACGTTAAACAGT ATTAC ATTGCTTAACGTC       TTTTTCTCTTCTATT
    LJ1212   2 100  12 1147812 .. 1147829 +  -8.5  -5.38951   TTGATAACAAAAAAA             GTAGGAT TTAA ATCCTAC              TTTTTTCTATAAGTT
    LJ1208   8 100  13 1141958 .. 1141982 + -18.7  -5.67711   TAGTGCTATTTCGTT          GGATGGCTGCT ATA AGCAGCCATCC          TTTTTGTTTTATTTA
    LJ1197   5 100  24 1124642 .. 1124673 + -20.4  -5.23016   AAACTAAAATTAAAA      GATCCCAAAGTCGT TAAA ACGACTTTGGGATC       TTTTTTACATTATTT
    LJ1191   4  93   5 1117463 .. 1117496 +  -6.1   -5.5762   TATATATCTAAAAAA     CTCTGAAAATTGC CACTAGGA GCAGTTGTCAGAG      TTTTTTATCTTTAGT
    LJ1182   9  85   7 1107482 .. 1107503 +  -6.6  -5.02502   AGAATATAGAAAAAA           GCGTTCAT ATCAAA ATGAGCGC            TTTTTCTATAGTCTC
    LJ1178   4 100  16 1102945 .. 1102977 +   -13  -5.30155   TTTATACATAAAAAA      CGATTTGAAGATCT AAAAA AGATTTTCAAATCG      TTTTTTAATTAATGA
    LJ1151   8 100  -6 1071569 .. 1071607 + -11.9  -5.20606   TTATATAGAGAAAAA  GGCGTAGGCC-AATATCT TTTT AGATATTAGGCATGCGCC   TTTTTATTAGTCTTT
    LJ1147   6 100  36 1066959 .. 1067004 + -11.3  -3.97019   AGTAGTAAATTTTGA CAAAGTAAAACGGGTGAAGTT GATT GGCTCCACCCGTTTTGATTTG TTATTTAGGGTTGAT
    LJ1125   5 100   5 1032539 .. 1032573 + -11.6  -4.59919   CTGAAGGATAAAAAA     GCAGATCATTACCG CTAATTA TGGTAGTGATCTGC     TTCTTTTTATAATTT
    LJ1066   3 100  20  967740 ..  967759 + -10.8   -4.8048   AATAATAAGAAAAAA            GAACGGTT TTTA AACCGTTC             TTTTTGGTGTAAAGG
    LJ1038   4  82 126  936625 ..  936658 +  -7.6  -4.63218   TGAATTTAGAAAAAA     TGCCCATCAGTA CTTATGAGTA TACTGATGGGTA      TTTTATTGCAGAAAA
    LJ0989   3 100   6  891836 ..  891860 + -17.3  -4.20981   AAAAAGATAGCAAAA          TAGCCAGCTCA TTA TGAGCTGGCTA          TTTGTCGTTTATTGC
    LJ0946   4 100  14  845254 ..  845277 + -12.6  -5.63374   AAAAGTATAAAAAAA          TACCTCATCA TTTT TGATGAGGTA           TTTTTTTGCTCTTAA
    LJ0919   6 100   7  821787 ..  821816 + -13.8  -5.24799   AAAGACTAACAAAAA       GGGTAGTACTTA AAAATA TAAGTACTACCC        TTTTTCTATTTATCG
    LJ0880   3  80 148  786405 ..  786430 +  -5.4   -5.1675   GTAAGCCCCACGTCA         GTGACTAGTG AAGAAA CGCTAGCCAC          TTTTTTAATACCTGA
    LJ0868   5 100  10  773470 ..  773492 +   -15  -4.99035   AATTAGATAAAAAAA           TAGAGCTCAC ATC GTGAGCTCTA           TTTTTGTCTGAATAA
    LJ0852   4 100  17  749951 ..  749977 + -11.7  -4.79352   TTATCCAAATTAAAA         GCTGTCTATCA TGAGT TGGTAGACAGC         TTTTGTTGTACGTGA
    LJ0826   7 100  39  722084 ..  722110 + -11.8   -5.2894   AGAATTAACAAAAAA         GATTATGGTTTG TTT TAAACCATAATC         TTTTATTTTGTCTTT
    LJ0820   6  73 -31  716419 ..  716447 +    -9  -2.80511   CTTATCTACAAAAAA        AGCTAGATGATT CAAAA AATCATCTAGCC        TAATTGAATTATAAC
    LJ0812   3 100 212  707623 ..  707657 + -13.1  -5.20781   GGATAATTTTAAGAA     GGAATTAAGCAGCTA AGAAA TAGCTGTTTGATTCC     TTTTCTTTTATAATA
    LJ0757   7 100  16  654570 ..  654605 + -11.3  -4.56113   ATTATCTAGTAAAAA    GAGCAACTACACATG AAAATA TATGTGAAGTTGCTC     TTTATTTACTATATT
    LJ0729   5 100   7  620916 ..  620944 + -11.1  -4.34267   ATGCTCTAACAAAAA        GACTGTTCTGGTA TTA TTTCAGAACAGTC        TTTTGAATTATATGA
    LJ0721   2 100  54  614849 ..  614879 + -11.3  -5.00846   TTGTATAAATAAAAA       CAGCATTTCTCGG AGGTA TTGAGAAATGCTG       TTTTTATGCTATTTG
    LJ0714  10 100  10  603876 ..  603902 + -13.9  -4.07526   AAATAGTTAACAAAA         TAGGGTTAAGC ATTAG GCTTAACCCTA         TTTGTGTGAGTAGTT
    LJ0693   6  76 -11  583756 ..  583777 +  -8.7   -3.5394   GGTAAGCCCTATCCA           TCCCCGCAT TAAA ATACGGGGA            TTTACGGGCGGATTT
    LJ0499   4  95   2  555954 ..  555972 +  -8.9  -5.19212   TGACAAAAAAATAAA             GGAGCTT TAACC AAGCTCC             TTTTTTAATACTAAT
    LJ0491   6 100  20  546438 ..  546467 + -13.8  -5.24989   TAGTTATACCAAAAA       TCCTCTTAGGTT AAACTC AACCTAAGAGGA        TTTTTTAATATATAA
    LJ0485   3  74   6  542235 ..  542272 +  -7.4  -4.10161   TTTGCAATAAAAAAA  GATTAAGTAGGATTAGAC AAAG GTCTAA-C-TACTTAATC   TTTTAAGAAGTAGTA
    LJ0452   8 100  42  494760 ..  494797 + -10.8   -5.5762   AACCGTATACAAAAA   TATGCCTGATTAGACC AAGATA GATCTAATTAGGCATA    TTTTTTATGTTTAAT
    LJ0439   1  87  18  482592 ..  482633 +  -5.3  -5.55769   ATATTAAACAAAAAA GATGTCGTTTAATCAACG CGTAGTA CGAAGATTAA-CGACATC TTTTTTGTTGTGAGG
    LJ0405   1 100   7  453173 ..  453203 +  -9.2  -5.34555   TTTGAATAATAAAAA       GGTAAATTGTATCA AAT TAGTACAATTTACC       TTTTTTCTAATATAA
    LJ0393   3 100  17  440252 ..  440282 + -14.2  -5.32565   TTATTAAAAATAAAA       CTCCCTGAGAAT AAATAAA ATTCTCAGGGAG       TTTTTTAGTTAATTA
      lysS  11 100  12  327504 ..  327527 +  -8.2  -5.69023   ATAGTTTTTGCTAAA          TAGACTGTCG TAAA TGACGGTCTA           TTTTTTTAATATTTT
      lysS  11 100 186  327678 ..  327697 +  -7.9  -5.64873   CGCTCCAGTATAAAA            GACTCAC CGAAGT GTGAGTC             TTTTTTGTTATTCGG
    LJ0272   6 100   9  306570 ..  306599 + -10.1  -5.09225   AAATTAAAAATAAAA       GCTTGTTTAACCA ATTT TGGCTAAGCAAGC        TTTTTTAACTACAGT
    LJ0256   2  64 265  286719 ..  286729 +  -5.4  -3.99324   CGTAAATCATAGTAA                 GTAG TAA CTAC                 TTTGTCATAGTCACG
   LJ0249b   4 100  10  281123 ..  281155 +  -7.3  -5.68023   GAGTAAAATCAAAAA     TCTCATGTTA-CTA ACTCAA TAGCTAACATGAGA      TTTTTTTAATTCTCG
    LJ0239   1  91 389  273092 ..  273113 +  -9.4  -4.43012   TAGATTAGTTAAAAA           GCTCGCGA TTAATT TCGCGGGC            TTTTACTATTAAACT
    LJ0225   6 100  22  261001 ..  261021 + -11.9  -5.61689   TAGAACATTAAAAAA            GGGCTTGGA ATC TCCAAGTCC            TTTTTTATTGGTTTT
    LJ0185   4 100   6  218749 ..  218790 + -14.8  -5.48213   TATTATTTAAAAAAA TAGTCCTAGTCTCAAA ATACAAATTC TTTGAGACTAGGACTA  TTTTTATTTTGGCTC
    LJ0185   4 100  97  218840 ..  218874 + -13.1  -5.20781   GGATAATTTTAAGAA     GGAATTAAGCAGCTA AGAAA TAGCTGTTTGATTCC     TTTTCTTTTATAATA
      greA   7  95   3  213829 ..  213852 +  -8.8  -5.16841   TGATGTAGATTAAAA          GACATCTCGC TTAT GCGGGATGCC           TTTTTCTTAATCTAA
    LJ0159   6 100  12  192830 ..  192852 + -11.4   -5.4756   TTAAATATAAAAAAA           TGACAGGATT TTT AGTCCTGTCA           TTTTTTGTTAACGTT
    LJ0149  10 100  54  178840 ..  178859 + -13.6  -5.08088   TTGAACATTAAAAAA            GGCATCCC GACA GGGATGCC             TTTTTGTTAGCCATT
    LJ0125   9 100   4  147159 ..  147177 + -13.2   -4.9725   ATTGAAAAATAAAAA             GAAGCTGC TTT GCAGCTTC             TTTTTGTCTCCAGAT
    LJ0094   2  57  44  115306 ..  115327 +  -2.3   -4.4009   TACTCATATTGCGAG           TAGGGAGGA TCTA TCCTTTTTA            TTTTATAGAATGGGA
    LJ0089   4  90 349  112881 ..  112919 +  -9.2  -4.68512   ATTGAGATTACAGTT  CTCCAAAATAAGGAAAG ATGGTG CTTTCTTT-TTTTGGAG   TTCTTTTTCTTATGA
    LJ0084   1  89  18  108185 ..  108217 +  -8.5   -4.7078   CTAATAAATACAAAA      GGCTAGTATAACACT GAT AGTGGAATACTAGTC      TTTTTAGATGATTAA
    LJ0075   4 100  12   99371 ..   99388 + -11.3   -4.7268   ATAGGTATGTAAAAA             GGGATGC AATT GCATCCC              TTTTATTACATATTT
    LJ0071   1  56 308   95954 ..   95964 +    -4  -3.80207   GTTCCATAAGCAAAC                 TTAC TAG GTAA                 TTTAAAATTTTGTTC
    LJ0055   5 100  93   77408 ..   77426 + -14.6   -5.7946   TTGTATACGACAAAA             GCCACCTG TTT CAGGTGGC             TTTTTTTGTTGGGAA
    LJ0042   3 100   7   52812 ..   52825 +  -8.1  -5.45652   TTGAGATAGAAAAAA               GCACC TTGT GGTGC                TTTTTTATTACAAAT
    LJ0032   8  56 145   42146 ..   42156 +    -4  -3.88062   GATTTGATCTAATTC                 TCTT TCG AAGA                 TTTCATCTGGTGTGT
    LJ0028   3  88 197   35917 ..   35940 +  -6.8  -5.19212   TATTTTATAAGAAAA          GGAAGTTC TGATTAAT GAACTTCC           TTTTTTGGTGCTAAT
    LJ0013   4 100  17   15970 ..   15991 + -13.1  -5.19879   AATATATAGTAAAAA           GGCAACTTC ATTT GAAGTTGCC            TTTTTGTGTTTCACA

SUMMARY

248 putative operon ends contain 1154 possible terminators.
Percent operon ends hit by terminators of confidence >= x:
	x	#>=x	hits>=x	%hits>=x
	100	210	179	169	68 %
	99	210	179	169	68
	98	210	179	169	68
	97	210	179	169	68
	96	210	179	169	68
	95	225	190	180	73
	94	225	190	180	73
	93	232	195	184	74
	92	232	195	184	74
	91	241	202	190	77
	90	246	205	193	78
	89	253	210	197	79
	88	260	215	202	81
	87	264	218	204	82
	86	264	218	204	82
	85	268	222	206	83
	84	271	225	209	84
	83	274	227	210	85
	82	282	233	214	86
	81	284	234	215	87
	80	291	240	217	88
	79	296	243	218	88
	78	297	244	218	88
	77	308	251	221	89
	76	312	253	222	90
	75	317	256	223	90
	74	325	264	225	91
	73	327	266	227	92
	72	330	268	228	92
	71	334	271	229	92
	70	337	274	229	92
	69	344	281	230	93
	68	350	284	230	93
	67	365	298	232	94
	66	373	305	232	94
	65	383	310	232	94
	64	391	317	233	94
	63	399	324	233	94
	62	415	340	233	94
	61	431	354	233	94
	60	448	369	234	94
	59	463	380	235	95
	58	483	397	238	96
	57	492	406	239	96
	56	537	443	242	98
	55	553	455	242	98
	54	580	477	242	98
	53	605	495	242	98
	52	634	519	242	98
	51	660	540	244	98
	50	700	573	246	99
	49	721	588	246	99
	48	772	631	246	99
	47	801	653	246	99
	46	883	712	246	99
	45	916	736	246	99
	44	970	782	246	99
	43	1007	813	246	99
	42	1079	876	246	99
	41	1088	884	247	100
	40	1147	934	247	100
	39	1154	940	247	100
	38	1154	940	247	100
	37	1154	940	247	100
	36	1154	940	247	100
	35	1154	940	247	100
	34	1154	940	247	100
	33	1154	940	247	100
	32	1154	940	247	100
	31	1154	940	247	100
	30	1154	940	247	100
	29	1154	940	247	100
	28	1154	940	247	100
	27	1154	940	247	100
	26	1154	940	247	100
	25	1154	940	247	100
	24	1154	940	247	100
	23	1154	940	247	100
	22	1154	940	247	100
	21	1154	940	247	100
	20	1154	940	247	100
	19	1154	940	247	100
	18	1154	940	247	100
	17	1154	940	247	100
	16	1154	940	247	100
	15	1154	940	247	100
	14	1154	940	247	100
	13	1154	940	247	100
	12	1154	940	247	100
	11	1154	940	247	100
	10	1154	940	247	100
	9	1154	940	247	100
	8	1154	940	247	100
	7	1154	940	247	100
	6	1154	940	247	100
	5	1154	940	247	100
	4	1154	940	247	100
	3	1154	940	247	100
	2	1154	940	247	100
	1	1154	940	247	100
	0	1154	940	247	100
