# Supplementary material for: Rapid, accurate, computational discovery of Rho-independent transcription terminators illuminates their relationship to DNA uptake
Source: Genome Biol. 2007 Feb 21;8(2):R22. doi: 10.1186/gb-2007-8-2-r22 (PMC1852404; doi:10.1186/gb-2007-8-2-r22)
Supplement: Additional data file 2 — As described in the text, the entire robust tail-to-tail region is searched; if the region is less than 500 nt, then the 500 nt downstream of the stop codon is searched (stopping if a gene start is encountered). In the case of ties, all terminators with the high score are output. [file gb-2007-8-2-r22-S2.zip › Lactobacillus_plantarum.ttperf]

   lp_0019   6  58 129   20629 ..   20645 -  -6.5   -3.1994   CAGACGATGCAGCAA              GCGGCTA AGC TAGTCGC              TCAGCAACAGGGGGT
     pgmB1   7 100  32   32168 ..   32204 -   -16  -4.96996   CTTAAACAAAACAAA    CCGGATTTGGTAACCA TGACG TGGTCGCCAAATCCGG    TTTGTTTTGTGATGA
   lp_0053   6 100  15   50905 ..   50945 - -20.5  -2.99558   TAAGATTAATGAAAG  GGGCCACCAAGAACGACAG TTG CAGCTGTTCTTGGTGGCCC  TGATTTTTATTTAAT
   lp_0058   2 100  11   58062 ..   58096 - -20.9  -3.99461   ACTAATCCAAAAATA     GCGCTCGCATTGACT TTTTC AGTCAACGCGAGCGC     CGTCAAATCATTATT
   lp_0064   4  79 392   63253 ..   63270 - -11.3  -2.60054   CAGCAAATTACGAAG             CAAGCGG ATTG CCGCTTG              ATCGTGTCTCAGCAC
   lp_0070   5  90   5   68376 ..   68419 -  -8.4  -5.07107   TAAAGGCGCAAAAAA TCACACCAATACTCA-CTTAA GGA CTAACCTGGGTATTGGTGTGA TTACTTATTCATGGG
   lp_0081   6 100   6   77541 ..   77555 -  -7.1  -5.54192   ATTAACGCAAAAAAA               CGAGC CTTGT GCTCG               TTTTTTTATAGTTTA
   lp_0099   5 100  18   89267 ..   89296 - -13.7  -5.46657   GAGTTTAACAAAAAA       TGCTTACTGGCGA TCAT CCACCAGTAAGCA        TTTTTGTCACCACCA
   lp_0111   2 100  24   98049 ..   98076 - -14.2  -3.38378   TGACACCCCAAAAAG        CGCAGTTCAAGG CCGC CCTTGAGCTGCG         TTTTTCGTATCTTCA
   lp_0119   6  89  13  105649 ..  105676 -    -7  -5.27923   GAATTCGATAAAAAA        TCCCGCTGAG GCTTTAAA CTCAGTGGGA         TTTTTGGTTAGGTTA
     pacL1   2 100  23  109514 ..  109543 - -13.7  -5.30189   CACAATACTAAAAAA       GGCTCACCAAC TAAAACAG GTTGGTGAGCC        TTTTCGATTTATTGA
   lp_0130   6 100  26  115437 ..  115468 - -21.7  -2.67696   ATCAGTAACAAGTGA      GCGGCCCACCGAT AATCAA ATCGGTGGGCCGC       TTTTGACATCAACAA
   lp_0141   5 100  87  124182 ..  124215 - -20.5  -4.68593   GGCATGATGTAAAAA     CGCTCCCCATGAAAG ATGA CTTTCATAGGGAGCG      TTTTAGTGTGCATCA
   lp_0164   5  95  70  141930 ..  141962 - -11.3  -4.82901   TTGTTTGCACAAAAA      CTAAGGGTCACAGCA ATG TACTGTGGCCCTTGG      TTTTTTACTTAGCTT
   lp_0182   7 100  31  160624 ..  160665 - -23.3  -4.52589   TGTCTGGACATAAAA GAGTCCCTCACTTGGAAAT ATCG ATTTCCAAGTGAGGGGCTC  GGCTGTTCTATTCAA
   lp_0190   6 100   6  171974 ..  172004 - -15.7  -5.15634   CACCTGACTAAAAAA       CTGCTTTCAAAAG GATAA CTTTTGAAAGCAG       TTTTTTTAGCGCGCG
   lp_0208   0 NONE
   lp_0217  12 100  60  199728 ..  199784 - -29.9  -3.18505   CTTTAAAAATCAAAG GCGTAAGCAAATGGGACGAGAAACCAA AAT TCGGTTTCTCGTCCCATTTGCTTATAC AGAGGCTAGTTATGT
      greA   6  86 453  204229 ..  204262 -  -7.5  -5.04175   TGAATGATATAAAAA     GATAGCGACGTTGTGA TGA TAACT-CGTCGCTATC     TTTTTATGGGCAACT
   lp_0235  11 100 180  214535 ..  214562 - -17.1  -4.12902   TAATTAGCTGCAAAA        GGCGCCCAGAA ATTTAA TTCTGGGCGCC         TTTTGCGTCTTGCCT
      cysE   2 100  66  228963 ..  228998 -   -18    -4.788   AAAGTAACGTAAAAA    CGTACTTATAAAATCA ATTT TGATTTTATAAGTACG     TTTTATTGTTGATAC
   lp_0266   4  60   4  241904 ..  241935 -  -2.9  -4.47217   AATCAGTAACTAAAA      TAAGGCTCCTGCT GAACGT AGCGGGGGTCTTA       TTTTTATGAACTAAT
   lp_0273   5 100 132  248995 ..  249025 -  -8.4  -5.83226   AATTCAACAAAAAAA       TTGCGCTTCAGA TGTTGAT TCTGAAGTGCAA       TTTTTTGTCCAAGTT
   lp_0276   8 100  79  252050 ..  252089 - -16.7  -4.52266   AATCAAACATTAAAA  TGAGCTTTCCAGGGATT GCAAAG AATTCCTGGAAAGCTCA   TTTTGTGTTTTGGGA
   lp_0287   4  90   7  260875 ..  260910 - -11.2  -4.05788   CGCGTGCAAATTAAA    GCGAACCGAGTGAC TTGGAATT GTCACCGGGTTCGC     CTTTTATTAACGGGT
   lp_0294   4 100 214  265758 ..  265795 - -20.2  -5.11937   AAGAAGTCTAAAAAA   TGCCCGATTATTAGCA GGTAAT TGCTAATAATCGGGCA    TTTTGGGGTTTTCTT
   lp_0300   6  81  22  276482 ..  276515 -  -6.8  -4.77759   ATAAGTCACTAAAAA     TGAGTTCTCAGAAT GATTTG ATTCTGGGGACTCA      TTTTTTGATTACTGT
      potD   1 100  47  290620 ..  290656 - -21.1  -3.88498   CGCCTAGACATTAAA    GGACCTGACTTGAAGCA CTC TGTTTCAAGTCAGGTCC    TTTTGTCTAATGATG
      acdH   2 100  46  300111 ..  300151 - -14.8  -4.39571   GTCATAAATCTAAAA  TGCGCCCGTTGAAGTTAA GCAGA CTGACTTCAGCGGGCGCA  TTTGTTAGCGGCAAT
   lp_0340   6 100  24  311620 ..  311653 - -21.3  -4.28762   ATAACGGTATCAAAA     TAACGCAACTGGCAT TCAC ATGCCAGTTGCGTTA      TTTTGATTCGAGGTA
      amtB   3 100 273  318239 ..  318276 - -11.4  -5.40004   TAGCAAATCAAAAAA   CGTGTTGCGAGAAATC TGAGAT GATTTCTTGCGACACG    TTTTTATATTCTTGC
      zmp1   5  89  87  321813 ..  321835 -  -6.9  -5.24129   GGTGCTCATAAAAAA           GGTCGCGAC TCATC ATCGCGGCC           TTCCTGGGTGCGGTA
   lp_0358   4  95  43  325680 ..  325705 -  -9.1  -5.45652   AGTGTTAATAAAAAA         CGTTGCTAC GTGATTCT GTAGCAACG          TTTTTGGTTGTCTAA
   lp_0363   5  93  35  329298 ..  329345 -  -9.4  -5.07011   GACACAAATTAAAAA TGAACCACTTCAA-GCGCACA TGATAGT TGTGCAAGCTGAAGTGGTTCA TTTTTTAGCTTAATT
   lp_0366   3  91  39  333759 ..  333789 -   -12  -3.96387   ATTAATTCAACTAAA       TAAGCCGACCGT CAAGTAT ACGATCGGCTTA       TTTATGTCCAAAATG
     thgA1   2  81  14  357321 ..  357370 -  -6.6  -4.81551   GACGCATATTAAAAA TCAGTCCGTCGTA-T-TCTGCCGT GATA AAGGCAGAGAATGCGATGGACTGA TTTTTTGAAACCACT
      plnR   7 100 145  365649 ..  365681 - -15.8  -4.09864   ATTTATTCGCCAAAA      TAGCCCAAAACCTC GTTAG GAGATTTTGGGCTA      TTTTTTCATAGGATG
      plnI   1  52 308  374621 ..  374636 -  -3.3  -3.73068   GCGGGAATTGAATAA              GTTGT TGAGAG ACAAC               TAGTTTTTTAATATT
   lp_0432   3 100  15  383979 ..  384023 - -18.1  -4.93365   CGTGATAACGAAAAA CGACTGGAAGTAGC-TAGCG TAATAC CGCTGGGCTACTTCCAGTCG TTTTTTAATTTCAGT
   lp_0475   9 100 128  424300 ..  424328 - -13.3   -4.7871   AACCAGCATTAAAAA        GTGACGATCAG GTAATGA CTGATCGTCAC        TTTTTTGTTTGACTG
   lp_0475   9 100  26  424390 ..  424430 - -19.1  -5.30686   AACAGTGATAAAAAA  GCAACGCTCACGGCACGTT AAA AACGAGCCATTAGCGTTGC  TTGAATTAGTTTGAA
   lp_0482   3 100  52  430846 ..  430874 - -10.3  -5.40072   GTGCTGTCAAAAAAA        CGCGTACTAGC TTGAATG GCTGGTACGCG        TTTTTTGCGTGGTTA
      deoR  10  93  33  442764 ..  442792 - -10.3  -4.90906   TTACAATACCAAAAA        CGCGTACTAGC TTGAATG GCTGGTACGCG        TTTTTTGCGTGGTTA
   lp_0513   6 100  22  458906 ..  458938 - -19.3  -4.55697   ACGCTCACAAACAAA      GCCGCACCAGTTC GAGTAAT GAACTGGTGCGGC      TTTGTCTCACTTACG
      carB   6 100  21  472522 ..  472554 - -15.1  -4.19238   TGGCTAAGGCCAAAA      TAAAGCACCTATCGA AAA TTGATAGGTGCTTTA      TTTTAGTGCTGCCAA
   lp_0535   4 100   9  483033 ..  483053 - -16.9  -5.15634   CATCTCATTAAAAAA            GCCCCAAGG TAA CCTTGGGGC            AACTGTGATTATTCA
   lp_0558   5 100  86  514169 ..  514214 - -14.3  -3.64466   ATCTCAGAGATAGAA CGTAAAAGGAGCAGGCTCACAT GAT AT-TGAGACTGCTCCTTTTATG ATGTCACGCTAGTTA
      tagA   4 100  88  519561 ..  519593 - -16.5   -4.8048   TGGTGATACCAAAAA      TAGCTCACCTAGGAT GTT ATTCTAGGTGAGCTA      TTTTTGAATTCATGA
   lp_0593   1 100  16  566588 ..  566622 - -11.7  -5.22794   ATAATCATCAAAAAA    TGGGCTTC-TCAGAAT TTTT ATTCTGAAGAAACCCA     TTTTTTAATAGTTGC
     pepC1   8 100 120  572543 ..  572570 - -11.4  -5.95946   GTAATAATAAAAAAA        TCGACTAAACTC ACGC GAGTTTGGTCGA         TTTTTTTATTGTTTG
     pepC1   8 100  28  572634 ..  572662 -   -14  -4.63184   AATGCAGTCCAAAAA       GCACCATCAC-GC TAAA GCAGTGATGGTGC        TTAATTTAGATGGCC
   lp_0624   5  91  91  590003 ..  590037 -   -13  -3.19157   GAGTAACGTTATTAA     TCCGGAAACATCGT TGTAATG ACGGTGTTTCCGGA     TTTTTTTGTGTTTTA
   lp_0684   2  90 322  628885 ..  628906 -  -8.8  -5.17576   GAGTAACTTAAAAAA           GCCTATTC AATTAA GAATAGGC            CTTACTGTAAACACG
      phnW   6 100  74  651629 ..  651665 - -18.3  -3.80893   AGCTGATAATTGAAA    GCGGCTTTGAAATCT CGTCAAT AGATTTCAAAGCCGC    TTTTGTGGTCGTCAA
   lp_0723   5 100  30  661106 ..  661144 - -19.2  -4.18908   ATAGGGGCAAAATAA   TAGTCGCCTTAAGAATTA TAT TAATTCTTGAGGCGACTA   TTATTTTTATCTGAT
   lp_0734   9 100 149  671599 ..  671636 - -12.9  -4.44301   ATTTAAAATAAATAA   CAGACAAAAAGTCGAGC GATA GCTCGACTTTTTTTATG    GGCCGCAATTAGTGC
   lp_0758   5 100  49  692725 ..  692756 -   -19  -4.45544   CTTGATTAATTAAAA      CAACCGTGAAATCT ATTA AGATTTCACGGTTG       TTTTTAGTTAACTGC
   lp_0762   6 100  59  696435 ..  696467 - -11.4  -5.52347   AATAAAATTAAAAAA      TGCGTAGCTGATTT AATTG AGATCAGCCACGCA      TTTTTTATTGGTAAA
     serA2   5 100  67  719515 ..  719564 - -18.1  -4.18807   GATCAAAACAAAATA GCGGTCCATTTCGACTTGTC-AGA GTG TCTTGACGAATCGAAGTGGACCGC TTATTTATTTCGACG
   lp_0804   7 100 201  745665 ..  745703 - -19.1  -3.59649   AAATAACCCGTCAAA   TAGGCGCGCTAAGAATT GGTTT AATTCTTGGCGCGCCTA   TTCTGTAGTAACGTG
   lp_0811   2 100  17  750447 ..  750468 - -10.2  -5.63517   TGCGTAAACAAAAAA           GTCCAGCA TCTTAT TGCTGGAC            TTGCATAAATTTAAT
   lp_0817   7 100  13  756992 ..  757029 - -20.9  -4.57882   GTTAATAATAAGAAA   CACCGTTTGAACCGATT ATCA AATCAGTTCAAACGGTG    TTTTTGATTACGCTA
   lp_0825   3 100  14  765286 ..  765325 - -20.4  -4.75372   ACTAGTCAGTAAAAA  GCTGAGCTATCGAATGAAC ATC GTT-ATTCGATAGCTCAGC  TTTTTGGGTCCTATT
     glpK2   4 100  21  772235 ..  772260 - -14.7   -4.8622   GTGCTGAACTAAAAA         CGTCGCGACTG ACTT CAGTCGCGGCG          TTTTTGACTAGAAAT
   lp_0838   6 100 123  776231 ..  776266 - -17.8  -4.42619   GAAGACGCCACAAAA    GACGGTTGTTAGACTA TTAT TGGTCTAACAACCGTC     TTTTTGTCACTGCGT
     pepR1   7 100  23  792504 ..  792538 -   -23  -3.77553   TAATATTATTAAGAA     GCCGCCAGTATCGGGT ATG ACCTGATACTGGCGGC     TTCTTAATTGTTCAG
      pepX  10  93 128  797324 ..  797354 - -14.2  -2.91872   AACAATTAAAGATGA       GTTCCAGCTTAC GTTGATG GTAAGCTGGAAC       TTTTTTTGGCTAGTT
   lp_0865   3 100  27  805073 ..  805105 - -11.4  -5.44119   CTGACTGTAAAAAAA      TTACTGGTGCCGTC GCATA AACGGTACCAGTAA      TTTTTAAACAATATT
      gph1  11 100  15  808143 ..  808174 -   -16  -4.81359   AATCTAAACACAAAA      CAACCGTTTTGAGC AGTG GCTCGAAACGGTTG       TTTTGTCGGTATGGC
   lp_0888   2 100  26  818717 ..  818754 - -18.7  -5.09245   TGAAAAGCATAAAAA   GAGCGTTGCTACTGAAA ATAT CTTCAGTAACAACGCTC    TTTTACAAGTTATCA
   lp_0894   3  64  14  823780 ..  823811 -  -2.4  -4.80882   AGGGGATATCAAAAA      GTCACTTCAA GTTTACGACTGT CTGAAGTGAC       TTTTTATCTGCCTTT
      pgm3   2 100  20  828395 ..  828423 - -14.6  -5.10767   GAGCCAATATAAAAA        CGCTCGCGACCA GTCAG TGGTTGCGAGCG        TTTTGTTTGATGAGC
   lp_0907   4 100  14  837215 ..  837236 - -11.6  -5.80364   AGCCTAATAAAAAAA           GGGCGCAA TTTAAT TTGCGCCC            TTTTTTACTAATTCT
   lp_0915   8 100 205  846272 ..  846292 - -11.2  -5.25656   AAAATCACTAAAAAA            GTGGTACC GAAAT GGTACCAC            TTTTTTATTTGGAAT
   lp_0922   3  53  -7  852642 ..  852664 -  -4.8  -3.17762   AATACGCATTAAAAG           CTGATTGGCT CAA AGCTAATCCG           AATAGTGGCTAAGTG
   lp_0945   5  55   6  876107 ..  876119 -  -2.7  -4.12738   CCATAGCAAATGAAA                TAATG TTC CACTA                ACTACCTAATCAACC
   lp_0951   9 100   8  882750 ..  882794 - -16.1  -4.55128   ATTTTGAAAGTAAAA CGCAAACTGTCAATCATCTA GCTTAA TAGATG-CTGACAGTTTGCG TTTTATGTTAAAAAT
   lp_0965   3 100 105  896700 ..  896740 - -19.2  -5.08088   AATGGTTAATAAAAA  TCGGCACTGCTAGAATGC GTTGA ACATTCTGGCAGTGCCGA  TTTTTGGTTGGCAAC
   lp_0972   5 100  97  903183 ..  903217 - -14.3   -3.7791   TAAGTAGTTAGTAAA     GGGACGCTTCTGGCA TGGTT TGTCAGGAGCGTCCC     TTTGAAATTAACGGT
   lp_0989   3 100  77  915556 ..  915592 - -28.3  -4.96848   TGGGCGATATAAAAA    CAAGCGTCCGCGTTGAT TAG ATCAACGCGGACGCTTG    TTTTCTTACGTGGAG
   lp_1000   2 100  65  922802 ..  922841 -   -26  -5.10064   TTCAATACAGAAAAA  GCGCCAACTGAACTGCTC TACT AAGCAGTTCAGTTGGCGC   TTTTTAATTAGTTAG
   lp_1023   2  61  90  947780 ..  947797 -  -4.9  -3.84246   GTTCCAAGTAGTAAA             CAATTCG ACGA CAAATTG              TACCAGTTGAGTGGT
      ISP1   7 100  78  967032 ..  967066 - -21.7  -3.22298   GCTAGTTACGAGCAA     CCGCTGATTTAGGGA TTGAT TCCCTAAATCAGCGG     TTTTTTGTTGGAATG
   lp_1079   6  91   7  980065 ..  980092 - -10.6  -4.65895   TCGGTTACTTAAAAA        TGGATTGGGCCA TTGA CGGCTCAATCCA         TTTTAATTACTGACG
   lp_1087   6 100 273  989775 ..  989805 - -15.6  -3.77588   ATGGTAGATTAACAA       TCGGCTTTCCAAGT AAT AGTTGGAAAGCCGA       TTGTTATTGGTTAGG
   lp_1098   4 100  24  998831 ..  998860 -   -18  -4.56775   AGTTTGTTCTAAAAA       GGACCGTGGAAG TTAAAT CTTCCACGGTCC        TTTCTTTATTTTGAA
      citR   1 100  17 1001992 .. 1002031 - -16.7  -4.98255   TTTTAAGCATAAAAA CAGGTACCAA-GCTG-CCG GCAA CGGTCAGCGTTGGTACCTG  TTTTCGAAGAAGCGG
   lp_1111   4  52  -3 1008689 .. 1008700 -  -4.4  -3.36515   GGTGATTCCGAAATA                GTGA GCTA TCAC                 AATGTCGTTTTCTGC
     mleR1   4 100   7 1014009 .. 1014048 -   -26  -4.33105   TAATGATTACGAAAA  CTGCACCACCCTCACAGA CTAT TCTGTAAGGGTGGTGCAG   TTTTGCTTAATCGGT
   lp_1124   5 100 259 1020463 .. 1020501 - -20.6  -4.37198   AATTCAAATTTAAAA   CAGCCACCCTTGAAAT TCAGGAG ATTTCAAGGGTGGCTG   TTTTAAATCGCTATT
   lp_1132   2 100 344 1030081 .. 1030105 - -14.4  -4.64766   TTTAGAGCGTAAAAA          GGACTTGGTC GCTGT GACCAAGTCC          TTTTTATATGCAATT
   lp_1159   4 100  46 1058081 .. 1058120 -   -24  -4.72986   TAGGCTGACTAAAAA  TAAGTCGCAAGTTCAAGA CTCT TCTTGAACTTGCGACTTA   TTTTGATGGCGACCT
   lp_1163   8 100 101 1061752 .. 1061798 -   -16  -4.06384   GTTGAATATTAGAAA GCACCGTTTCAGGGCAGCGT TTTAGTG ACGTTACCTTGAAACGGTGC TTTGGGTTTAAGTAG
   lp_1163   8 100   7 1061858 .. 1061892 - -22.3  -3.62096   CTGTATTAGTCTAAA     CGCCCGCTACCAGTC CAAAT GACTAGTAGCGGGCG     TTGCGATTAACGAAT
       gdh   6  73  29 1066656 .. 1066681 -  -5.4  -4.61824   TAATAATAATGAAAA         GCGGACTGTC GATAAT GACAATCCGT          TTTTTTGATGCGATT
   lp_1192   3  79 450 1088015 .. 1088029 -  -8.6  -4.08767   CCCACCTGGTGAAAA               CTGAAG CCG CTTCAG               GGACCTATCAATTAA
   lp_1192   3  79  95 1088350 .. 1088384 -   -10  -3.53012   TTGTTTGCTTTTAAA     TGGCTTCACTCCAG TATTCAT CTGGGGTGAGGCCA     TTTCTTTGTGCCGAA
   lp_1208   1  45  72 1101243 .. 1101255 -  -3.3  -3.04468   GTTTAACCAAAGAAC                CCCCG TCT CAAGG                TCTTACATGACTGAT
   lp_1212   3 100 -51 1104040 .. 1104074 - -14.4  -3.30243   ATGCAGTTTTTAGAA     TGGCATGATTCCGAAA TTC TTTCGGGGTCATGCCA     TTTAGTGTTTCTTGG
   lp_1228   2  44   6 1116094 .. 1116110 -  -2.9  -3.14931   CTGACGTTGTAGTAA              CAAACGC TTG GCTTCTG              ATAATTTAATAATGC
   lp_1231   5 100  77 1120491 .. 1120529 - -23.5  -3.71108   AAAAGCAACCCTAAA   GTGCCCCATAAATTGGA TTTAC TCCAATTTATGGGGCAC   TTTAATCTCAAAGAC
   lp_1242   4 100  23 1128419 .. 1128445 - -11.7  -5.89921   AGGACAATAAAAAAA        CGACCCACA-AG TCGC CTCTGTGGGTCG         GGTGAAAATAGGAAT
     hicD2   2 100  39 1130157 .. 1130188 - -19.6  -3.85389   GTCCAATAAGCTAAA      GGCACCACCGACAT AATC ATGTCGGTGATGCC       TTTTTGAAAGTGTTA
      gntP   3 100  92 1132994 .. 1133034 - -12.8  -4.43844   TTATCAGTCACAAAA CACCGCCGTTACCCGCAACT TCA AGCTGC-G-TAACAGCGGTG TTTTAATTAACAGTT
   lp_1257   4 100  39 1142349 .. 1142390 - -21.8   -4.4084   AAGTAGATATTAAAA TGCGCCACTCGCTAGATT AGATTG AAGCTAGCGAGTGGCGCA  TTTTAGCATGGTTCG
      clpE   2 100  15 1154048 .. 1154085 - -20.1  -5.28176   GGTAGGCACAAAAAA   GAGCCAGAAGTGTAAAC GATT GTTTACGCTTCTGGCTC    TAAATTTAATTATCT
     araT1   5 100  81 1164363 .. 1164402 - -23.2  -4.68511   CTGAAGACAAATAAA  GGTGCGCCAACTA-TCGTA ATT TACGAGTAGTTGGCGCACC  TTTTTGAGTTGAATC
   lp_1284   6 100 -28 1168379 .. 1168403 - -14.4  -3.40073   ACTCGTATCAACTAA          GGGATAACGC TGACG GCGTTATCCC          TTTTTGGTTGCGGAA
   lp_1300   4 100  18 1188950 .. 1188984 - -20.2  -3.93256   GATAGGGGCAAACAA     GGCGTCTACCTAGTTT GAG AGACTAGGTAGACGCC     TTGTTGTTATCTAGA
   lp_1314   4 100  24 1208382 .. 1208415 - -19.8  -4.28774   GTATCTAATTGAAAA     GACCTGTCAGACGA AGCTAA TCGTCTGACAGGTC      TTTTCGGCTAATTTA
   lp_1320   2  85  52 1215596 .. 1215635 - -11.6  -3.35901   AAACTAAATCATTAA  GCCCCAACTAACTATG AATTCAAG CATGGTTAGTTGAGGC   TTTTTTAGCATAATG
      dgk2   3 100  16 1224004 .. 1224032 - -18.9  -4.63218   TTGTGCGCAATAAAA        GCGCCAGTCCCGA TAA TGGGGACTGGCGC        TTTTAGCATGATTAA
   lp_1345   2 100 161 1235704 .. 1235733 - -13.7  -4.41494   TACTGCCAATTAAAA       CGCTGGGTTTAGA GAAT TCTAAACCTAGCG        TTTTAATTAAGACAT
   lp_1352   5 100  14 1241283 .. 1241309 - -15.3  -5.52023   ATTATGAAGAAAAAA         GCGCCCAAAAT TAATC ATTTTGGGCGC         TTTTTATTAATGTTC
   lp_1359   2  46 222 1246831 .. 1246844 -  -3.1   -3.1886   AGTTAACGGGACCAA               TCCTG CTAT CAGAA                TGGGCCTACTTGCCG
   lp_1368   7 100 470 1252288 .. 1252307 - -13.6  -5.33405   TTGATTAAATAAAAA            GCACGTGC AATT GCACGTGC             TTTTTTAGAAGGGCG
   lp_1392   7  71 141 1274425 .. 1274441 -  -7.2  -3.84825   GCCACGCATACTAAA              CCGGCC GTTAA AGCCGG              GCGAGAATGCGTGGC
   lp_1397   7 100  57 1281475 .. 1281508 - -16.9  -3.99315   ATGAGACTTAAATAA     GTCGCTTCAAGCAGT GGCG ATTGCTTGAAGCGAC      TATTTAGATGGTCAG
   lp_1402   3  56  -2 1285819 .. 1285831 -  -3.4  -4.05788   CGGCCTCAAATTAAA                TGAG TGTTG CTCA                GCAGTTTTCGTCGAT
       nsr   7  57  -1 1301801 .. 1301811 -  -6.8  -2.79671   AGTTGAAGCTGAAAG                 GACG GGG CGTC                 AGTGGTAGTGCTTCA
   lp_1427   4 100   9 1307986 .. 1308023 - -21.6  -2.92817   AGAACTACAAAATAT   GAAGCCAGACTTTCGA TAATAG TCGAAAGTCTGGCTTC    GTTTTTTATTATAAA
   lp_1435   5 100  18 1312919 .. 1312958 - -20.9  -4.27443   CGACCATTAAAACAA  CAATCGGACTGCCTAGC AGAATA GCTTGGCAGTCCGATTG   TTTTGATTGACACGA
   lp_1439   2  54 275 1317863 .. 1317893 -  -4.7  -3.54622   AAAAAATGATTACAA       CCAAGCGCTATGA TGGCG TGATTGCACTTGG       GGCAGTCATTCGGGG
   lp_1459   4 100  38 1335156 .. 1335187 - -13.2  -4.93696   CGGAAACATCAAAAA      TGAGCTTCCAGAAT TTTA ATTCCAGAAGCTCA       TTTTTGATGTTTGAT
      ISP1   7  76 378 1340416 .. 1340432 -  -7.3  -4.16182   CCATCAGAAATTAAA              GCAACAT TGG ATGCTGC              ACGCCAAAAGTATCC
      fecE  10 100  45 1351442 .. 1351477 - -20.8  -4.59773   GTGCACGTTTAAAAA    GCTAGTCGAGAAATTA TTAT TAATTTCTCGACTAGC     TTTTTTGGTGTGGAC
   lp_1484   5  93  35 1358529 .. 1358550 - -10.2  -5.00884   AGTGGCGTCAAAAAA           GTGTCGCT GTATTG AGCGACAC            TTTGGAATGGTACAA
     cshA1   1  87 119 1389738 .. 1389763 -  -6.1  -5.28942   GATGCCAAATAAAAA         TGGACTTGGTC ATTT GACTGAGTCCA          TTTTTTGATGCCGCT
      ica1   2 100  14 1394407 .. 1394430 - -16.8  -5.55769   CCGCACAACAAAAAA          GCGAGCCTTC AATT GAAGGCTCGC           TTTGTGTTCTTGATT
      ISP1  15  83 412 1403153 .. 1403169 -  -6.5  -5.16572   AGCTAAGTTAAAAAA              CCTGTTC CCT GATCAGG              AAGACAAGGATTAAG
      sbcC   3 100  60 1414056 .. 1414097 - -27.5  -4.83615   GATGGTTCACAAAAA CAGCGGCCGTCATCCAGCA TAAT TGCTGAATGACGGCCGCCG  TTTTTTGTGTCGCTG
   lp_1564   1 100 460 1429431 .. 1429465 - -15.1  -4.45664   GGAATTCAAGCAAAA     CACCCGCTTATCTGC ACAAA GCAGGTAAACGGGTG     AGTAAATCGGACACG
   lp_1577   4  91  13 1441019 .. 1441051 -  -7.8   -5.2189   CGAAGTATTAAAAAA     TGGCGGCTAGAACAA CAAC TTGTTCG-GCCACCA      TTTTTTATTTAATTA
   lp_1586   6 100   6 1447474 .. 1447510 - -12.5  -5.58074   TAACTATTAAAAAAA    TAACCTAATTGCGCGAT TTG ATCACGTAACTAGGTTA    TTTTTTTAAGCCTCT
   lp_1611   3  56 -31 1465073 .. 1465085 -  -4.8  -3.48395   ACGCGTTTGATATAA                CGGA TGGCG TCCG                GGTCGAACAAGTGGG
      rpmB   6 100 296 1477674 .. 1477708 - -15.8  -4.21812   TTTCAGCTAAAATAA     GACCGGTCGGTGAGTC ATA AACTCATCAACCGGTC     TTTTAATATGCAGTA
      rpmB   6 100  11 1477967 .. 1477993 -  -8.8  -5.60689   TTAGACAACAAAAAA        CGCCAGCCACA AAAAAA TGTG-CTGGCG         ATTTGCTGCGCTAAA
   lp_1684   1  82  28 1532753 .. 1532791 -  -8.8  -4.25283   ACGTGCTGACTAAAA   GCAGTTCTGAGCAAGCCA TAA TTGTGGGCTCAGAACTGC   TTTTTAATTTATCCT
   lp_1688   9  84   7 1536619 .. 1536642 - -10.2  -3.82531   AAAGAAGCTACTAAA          CGGGATGTCG GCAA CGGCACCCCG           TTTTATTTAGGACCT
   lp_1692   7  68 341 1540061 .. 1540090 -    -8  -3.55563   ACTGCATTTTTTAAA       CGCATCACC-ACT ATAAA AGTTGGTAATGCG       TTTTTGTGGTGAAGT
   lp_1698   3  73 275 1545575 .. 1545606 -  -8.8  -3.65425   TTGAGATATCGTAAA      GGTCTTACTGGC GTTTATTG GCTAGTAAGACC       TTTTTAAATGTGCTT
   lp_1708   5 100  25 1550576 .. 1550601 - -16.3  -5.71983   GTAATCATAAAAAAA         CGGATGGTGAT TTTG ATCACCATCCG          TTTGCGCCGTGCCCA
   lp_1723   6 100 100 1561025 .. 1561061 - -12.5  -4.61824   GAACAACAACTAAAA    TGGCACTTCCAGA ATTGAATTTTA TCTGGAAGTGCCA    TTTTTGAGTGGTGAT
      idi1   3 100   8 1569767 .. 1569814 -  -9.4  -5.18726   TGGTTATAACAAAAA CGCGTCATCAC-AAGTATAGAAT GAC ATTCCGTAGTTTGTGATGACACG CTTTGTTTTAATCTT
   lp_1748   7  90  95 1585449 .. 1585489 - -11.2  -3.83409   TCAGAGATGATTAAA GCTGGTCACACGA-CGTCA ACAT TGATGCTCGTGCGGCCAGC  CTTTTTAGTTTGGGA
   lp_1760   2 100  40 1597161 .. 1597196 -   -17  -4.12188   TGAGTAGCCTTAAAA    GAGCGTGTTTAATCGG GTGA CCGACTAAGCACGCTC     TTTTAAGGCTAACGT
   lp_1773   3 100  26 1606123 .. 1606148 - -10.5   -5.2422   AATGACACTAAAAAA         CGGTACTCAGA TTAG TTTGAGTACCG          TTTTGCGTATTATTG
      esbB   5  56 321 1609221 .. 1609244 -  -4.6  -3.73775   TTTACGCGCAGCAAA          TTGGT-CGTCG GGG CGACGCACGAA          AATGATCAGGGCTAC
   lp_1786   6  88   8 1619041 .. 1619085 -  -8.6  -4.81083   TTTAAGCATTAAAAA GCGCTCACGAC-TCGGATTCA GGCA TGAAAGCGGGGTCGTGAACGC TGACGCATCAAGGGC
   lp_1793   1 100  45 1624642 .. 1624675 - -15.5  -4.81685   AGTAAGTACTAAAAA     TCGCGCGTCCAGAAAT TTT ATCT-TGGACGCGCGA     TTTTGTTGGTTAATG
   lp_1803   7 100 137 1631711 .. 1631743 - -15.6  -4.26079   CCAAACGACGGAAAA      GGCCCCCAGGAATC CTTTC GATTCTCGGGGGCC      TTCACTTTACCGTTC
   lp_1809   5 100  61 1635070 .. 1635104 - -11.6  -5.64006   AGTTAACCAAAAAAA    CTGAGCGCCTGGAAT TTTCAC ATTCC-GACGCTCAG     TTTTTTGGTTAACCG
   lp_1813   6 100  57 1638718 .. 1638758 - -12.8  -4.99645   AGCTGACAAACAAAA GTAGCAGCGTAATCAGCCA GAGA TGGCT-AGTACACTGCTAC  TTTTGTTGGTTAGGC
   lp_1823   5  86  22 1649927 .. 1649958 - -11.1  -3.81428   ACTAACTAATTTAAA      GATACTGGGTATGT TGCTG AC-TACCCAGTATC      TTTTTGTCGTTTCAG
     msrA2   8  93  99 1656942 .. 1656984 -  -9.8  -4.75776   AATTGAACTCAAAAA CCAACCTACTAGCCCAGCGA CGA TTGCTGTGGTTGCAGGTTGG TTTATTCGTGTTTTT
     nrpR2   7 100 145 1747917 .. 1747948 - -16.7  -4.62471   CTGAAGCGCCAAAAA      CATCCCGACTAGC CTGTCT GCTAGCCGGGATG       TTTTTGTTTCTTTAT
      nox4   3 100 407 1758933 .. 1758971 - -23.4  -4.17491   ATTAAAGCCTTAAAA   GGGCGCTTCAAGAATCCA CTA CGAATTCTTGAAGCGCCC   TTTTTTAAGCCCCAT
      nox4   3 100  34 1759318 .. 1759344 - -13.1  -4.85599   TGGATGGCATAAAAA         CAGACTTGGGA AATGA CCCCAAGTCTG         TGATTTAATGCGCCT
   lp_1953   5 100  10 1767280 .. 1767311 - -15.4   -5.0133   GATGCTGTCAAAAAA      CACTCACTTAACTA AAAT TAGCTAAGTGAGTG       TCTCGTCAACTAATG
   lp_1956   3  73  30 1769983 .. 1770023 -    -7  -4.14392   TCGTAACGTTTAAAA GCATCCAGTCGGTCAAATA AGAT TACT-AACCAGCTGGATGC  TTTATCGATTAATTG
   lp_1985   6 100  53 1797138 .. 1797192 - -17.3  -3.38072   CTCATGCAATATTAA TACAAGCCTCGCGACCCGTG-CAGCTC ATT GAGAGGACTCG-GTCGCGAGGCTTGTA TATAATTTTTTAGCT
   lp_2001   4 100  12 1807993 .. 1808023 -  -7.5  -5.89921   AGGATAATAAAAAAA       TCCCACACCGGCC AATTA AGCTAGTGCGGGA       TTCGTTTTTATTTAA
   lp_2005   1  65 118 1810959 .. 1810982 -  -5.4  -4.09586   AGATAATGAAAAAGA          TGTATGTGAT ATGG ATAACATACA           AAAGATGATTGATGT
     lepA1   5 100  61 1815775 .. 1815809 - -12.9   -4.2704   TTCACCAGCAAGAAA     CGACCTCACCCCAGC GGAAT ACTGGAATGAGGCCG     TTTAAGTAGAGCAAA
      dnaJ   7  90  96 1825213 .. 1825240 -  -4.9  -5.61824   CAAAATCGAAAAAAA        GAGCCCAATTC GTAAAT GAATTGGATTC         TAAATATAACTTCAT
      mvaS  10  74 192 1865497 .. 1865513 -  -3.7   -5.0925   TCTCAAAATCAAAAA              GCAATCA CCA CGATTAC              TTCAAATTTTAAATC
   lp_2074   9  66  -8 1869942 .. 1869954 -  -4.1  -4.57569   GGACTTTTTTAAAAA                GAAGT CAA ACCTC                CTGCTCCTTGATTTG
     cps4J  10  82  63 1893234 .. 1893261 -  -8.5  -4.14397   ACTTTATAAACTAAA        GACGACAGC GAATTTTCAG GCTGTCGTC         TTTTTGATTAGTCAC
   lp_2160   2 100 160 1952685 .. 1952710 - -14.1  -4.89339   AATTAGCGATAAAAA         GTCGTTGCGAA GATG CTCGCAACGAC          TTTTTTATAGGACCA
      rrmA   7 100 284 1998280 .. 1998322 - -14.3  -3.91674   GTCACATATAAAATA GCGGACCTTCTG-ATAGCCA TCCA CGACTTTTCAGAAGGTCCGC TTTAAATTACGAGAG
      rrmA   7 100 109 1998462 .. 1998497 -  -5.4  -5.80248   GAAGACACAAAAAAA    CGTAGTATTTCGGTGT GGGC ACGGCGAAACGCTACG     TTAATGAAGTACAAC
     rluD2   9 100 214 2003505 .. 2003531 - -16.7  -4.64144   AAGAACTGCCAAAAA         GGCGCATCTCA TTTTT TGAGATGCGCC         TTTTGATTGGCGAAG
   lp_2332   3  87  24 2108681 .. 2108698 -  -8.3  -4.65895   TCCGGTATTTAAAAA             CCGTCGC GTTT GCGGCGG              TTTTTTTGTATGTTC
      bla2   2 100  30 2116207 .. 2116240 - -12.6  -5.20333   CACGTACAATAAAAA     TCGGCTCAGTGAAGT TACTT ACCTCACTG-GCCGA     TTTTTTACTATTTGC
       pmi   5 100  29 2151817 .. 2151847 - -10.6  -6.06529   GATACACAAAAAAAA       GATTGATATTGGCT TCC AACCAGTATCAATC       TTTTTTATCACATCA
   lp_2457   4 100 152 2203986 .. 2204019 - -13.3  -5.09259   GAGTGTAAAACAAAA     GCACCAAAACGCC TTTATATC AGCGTTTTGGTGC      TTTGTCGTTTCTCTA
   lp_2484   3 100   8 2219373 .. 2219404 - -13.2  -4.88228   ATTTAACACTAAAAA      GAGTCATTCAGCTT ATAC AAGTTGAATGACTC       TTTTTTACTAGCCTT
      hibD   5  89  64 2272044 .. 2272083 -  -9.3  -4.66318   ATCATGTTAATAAAA  GACGGGGATTCAGAAAG ATTAAA CTCGCTGAATTCCCGCC   TTGATAACTATTATT
   lp_2567   8 100 108 2286448 .. 2286483 - -14.2  -4.19238   CTTTTAATTTCAAAA    GGTTCCGAACTGTCAA ACAA CTGACAATTCAGAACC     TTTTATTTTGGTTAT
   lp_2584   9  89  -8 2303111 .. 2303132 -  -9.5   -4.2928   GATAAAAACCAGAAA           GAGCCATGA GTTA TCATGACTC            CGTAAGCAACAGATT
   lp_2589   5  93  48 2307709 .. 2307758 -    -8  -5.42862   ACACCGTCAAAAAAA TGAGCTGCTCACGTCGCGTTGAAC TGAC GATCAACG-GT-GTGAGTAGCTCA TTTTTTATAATTTCA
   lp_2594   5 100  59 2311707 .. 2311739 - -13.6   -4.3487   ACACATAACTCAAAA      GCTAGTTTCGCCAT CTTTT ATTGCGAAACTAGC      TTTTTTACTATTGTT
   lp_2601   3 100 201 2320756 .. 2320794 - -15.6  -5.05577   AAATTAAATTAAAAA   TAACGTCACAATGATG ATTAGTA CACCATTGTGACGTTA   TTTATCTCATGACAG
   lp_2613   5 100  19 2331364 .. 2331388 - -12.3  -5.16071   AATGAGCAATAAAAA          TCACTCATTCA ATA CGAATGAGTGA          TTTTTTAGGATTACT
   lp_2624   6 100  71 2340050 .. 2340084 - -14.4  -4.06055   ACGCGTTAAATTAAA     GTCGTGCTTTCAGGAT TAA ATTCTGAGAGCACGAC     TTTTAATTTTTCCGT
   lp_2658   6 100 469 2360820 .. 2360852 - -12.2  -5.22312   ATCTACACTAAAAAA      TGATTCACCTTCCT CTGAC AAGAAGGCGAATCA      TTTTTAATTTATCAA
   lp_2664   3 100  94 2368573 .. 2368611 - -18.4  -4.64144   AATAAGGGCTAAAAA   GGCCATCACAAGAATTCA CGA TACATTCTTGTGATGGCC   TTTTTCGTTAGCCAA
   lp_2674   4 100  53 2374806 .. 2374843 - -20.2  -4.12043   GAATTAACCAAACAA   TCAAGGTCCAAGTTAG TTTTCG CTAACTTGGACCTTGA    TTGTGTTCACAGCAC
   lp_2683   6 100 142 2381943 .. 2381988 - -16.5  -4.41047   ATGGCTTAATTAAAA GAACCAGTTACCAACAC-TTGC CCA ACAACGTGTTGATAACTGGTCC TTTTTATATCGCTTT
   lp_2688   3 100 194 2385869 .. 2385894 - -10.6  -5.32944   GGGATAATCAAAAAA         GACTTTCAAG GCACGG CTTGAAAGTC          TTTTTTGTTTCATCA
   lp_2713   5 100  34 2413666 .. 2413692 - -17.4  -4.14243   GATGGCAGTCTAAAA         CACCCCTGAGTC TTT AACTCAGGGGTG         TTTTTTAGTAGGCAC
   lp_2718   3 100  73 2417695 .. 2417736 - -23.3  -4.87291   CAGCCCAACCAAAAA CGTGCACTTACCTGAGTGA TAAC TGACTCAGGTAAGTGCACG  TTTTAATATTAATCC
   lp_2738   8 100 115 2436286 .. 2436322 -   -19  -5.26316   TTAGCTGATAAAAAA   CTGAGCCA-CCCTTCAT GATG ATGAAGGGATGGCTCAG    TTTTTTTATGATTGA
   lp_2745   3 100  58 2442872 .. 2442912 - -25.8   -5.1925   TGATAATCTAAAAAA  TGAAGCAGGTCGTGAAGT TATTG ACTTCACGACCTGCTTCA  TTTTTTAATGGTTAA
   lp_2761   7 100  13 2454518 .. 2454554 - -16.8   -5.0916   CGCTGAACACAAAAA   TACCACCTCCGTCAGGT AACA ACCTG-CGAAGGTGGTA    TTTTGTCGTTCATCA
   lp_2770  10 100 100 2462024 .. 2462057 - -14.1  -5.09225   ATTCTATTCAAAAAA     GATGTTTGAAGATCC GACT AGATCTCCAAACATC      TTTTTACTGACATTA
   lp_2786   7 100 410 2475174 .. 2475192 - -11.7  -5.63517   TCCTGAAATAAAAAA             GCCGACG ATTGA CGTCGGC             TTACGCGAATTTAAC
     serA3   6 100  34 2479931 .. 2479963 - -21.5  -4.39989   ATGAAACCAGTAAAA      GCCGGTTGTGACTAA GTC CTAGTCACAACCGGC      TTTTACATTGCCGCT
   lp_2816   3  90  52 2511735 .. 2511784 - -10.9   -4.1523   TGCATTATACACAAA GCCACCAACTTAAAATGATCAGC TTTC ACTGATTGTCCTAAATTGGTGGC TTTTACTTTATCAAT
   lp_2824   8  90 158 2517779 .. 2517809 -  -9.1  -4.90906   TCATAACAGTAAAAA      TGACCTCGCCAGGA ATGT TCCTGT-GAGGTCA       TTTTTACTGTTCATA
      ansB   3  93 183 2523602 .. 2523634 -   -10  -4.87893   AACGGCAACTAAAAA      TGAGCCATCAGAAT TTTTC ATTCTGGTGACTCA      TTTTTAATGACTAGC
   lp_2840  12 100  23 2530451 .. 2530475 - -13.7  -4.66987   TAGACGTTAATAAAA          CTGACTAACCA TCT TGGCTAGTCAG          TTTTATTTTTGTTTA
   lp_2851   6 100  72 2542772 .. 2542818 - -20.4  -2.74032   ACAATATAACAACAG CAAGCACCCGGTCTAGCA ACGCCATTATG CGCTAGACCGGGTGCTTG TATTTTTTGAATTCA
   lp_2865   4  56 341 2553414 .. 2553424 -    -4   -3.7331   ACTGCCATCAAAATA                 TTCT TAA AGAA                 GTTGATAAAGCCATC
   lp_2865   4  56  10 2553742 .. 2553755 -  -5.9  -3.31184   ACATGATAATGAAGA               CGGCG ATTG CACCG                TAAAACCAACTAATT
   lp_2921   5  88  30 2599509 .. 2599534 -  -8.4   -4.7629   TGAGCAACGTAAAAA         GAACTTCTCC AAATTA GAAGAAGTTC          TTTTTACATGATATA
   lp_2937   4 100 134 2616421 .. 2616466 - -23.7  -4.51378   ATTTAGACCACAAAA TAAGCTAGGTCCTCCAAGAAA TTAA CTTCTTGAAGGACCTAGCTTA TTTTATGGTCCACTT
   lp_2952   5 100 202 2627647 .. 2627688 - -19.9  -3.34882   GTATCACAAATAAAG CCTCGTAAATTAACGC-TTA TGA TAATGCGTTAATTTACGAGG TTTTTTATATTCATT
   lp_2995   8 100 418 2664053 .. 2664094 - -18.3  -4.34912   AATCAATTAAAATAA CCTCAAAACCCCCGTTTTCA ATG TGGAAACGGGGGTTTT-AGG TTCGTCAAACATTAT
   lp_2995   8 100  16 2664448 .. 2664496 - -30.5  -3.57263   ACGGCTACGGGCAAA GCGGCGGGCACACCCTCTTAGTC AAT GATTAAGAAGGCGTGCCCGCCGC TTATAATTTCAATTA
    pts23A   9 100 124 2675661 .. 2675703 - -18.8  -3.19808   AAAATCAACTGAACA CGAAAACACACTTCAAAAGT AGC AGCTTTGAAGTGTGTTTTCG TATTTAACAACTGCA
   lp_3016   9 100 128 2683813 .. 2683830 - -11.3  -5.28755   AAAGACACTAAAAAA             GGCTGGA ATTT TCCAGCC              TTTTTTGCCGTTCAA
   lp_3022   2 100  11 2688705 .. 2688744 - -18.8  -4.20696   TCATTAATCTTAAAA  GGACGGTTCTAACGACTA ATTT TAGTCATTGGAACCGTCC   TTAATTAAGATTAAT
   lp_3038   7  90 121 2699588 .. 2699615 -  -4.9  -5.61824   CAAAATCGAAAAAAA        GAGCCCAATTC GTAAAT GAATTGGATTC         TAAATATAACTTCAT
   lp_3045   7 100  46 2707514 .. 2707549 - -21.4  -3.97911   ATTAAACACACTAAA    GTGGCTACCTTGAATG CATC CATCCAAGGTAGCCAC     TTATGATTTATTCAA
   lp_3054   7 100  44 2715064 .. 2715096 -   -18  -5.15969   GTTTAACGCAAAAAA      CAGCGATGTCAAAA TCAAC TTTTGACATCGCTG      TTTTAGAAGTTATTC
   lp_3081   5  93  22 2741871 .. 2741905 - -10.9   -4.8622   CCCCCTAATCAAAAA    TGGTGCGCC-AGAATA TTTT CATTCTTGACGCACCA     TTTTTAATTTAAACT
     asnB2   6 100  57 2744811 .. 2744856 - -16.4  -4.74518   AACCACCAAAATAAA TCATCCAGCAACCTATTTGT ATTAAG ACAATCAGGTCGCTGGATGA TTTTTATTCTCATTG
   lp_3093   9 100  35 2752941 .. 2752982 - -21.1  -4.86822   AATCACACAACAAAA CAGGCTTTGAAATCGCGTC GCTT GACGTGATCTCAAAGCCTG  TTTTGTTATTGCACT
   lp_3108   1  52 188 2768360 .. 2768385 -  -5.4  -2.80244   GTTTCCAAGAAACAT         TGCGTCATCA ATTTAA CGATGACGCC          TTTCGCGATGCATTC
   lp_3114   5  59 226 2772366 .. 2772387 -  -7.3  -2.64735   AGTCTATTGACACCA           GCCCATCTA GCAC TAGATGGTC            AAGCAAAAGTAGTCG
   lp_3122   2 100  65 2786953 .. 2786995 - -29.6  -4.59773   TTCTAGTCTTAAAAA GGCACCCCAATACTTATTCA CAG TGAATAAGTATTGGGGTGCC TTTACATTTGAGACG
   lp_3129   3 100  27 2797245 .. 2797296 - -29.2  -4.27584   ATTTTTAATTCAAAA CACCATAAACAAAGTGCACTACGA TTAT CCGCAGTGCACTTTGTTTATGGTG TTTTTAGTAATCCCA
   lp_3158   5  64 105 2820947 .. 2820960 -  -6.7  -3.53761   TAACCTTGTTTTAAA               GCAGT CAAG ACTGC                TTGCTTACATTCTTC
   lp_3180   7 100   6 2837509 .. 2837545 -   -24  -3.83459   TAGAATACTAAAAGA    CCAGGCCCTAATGAGT TGAAT ACTCATTAGGGCCTGG    TTTGCTCAATCTAGG
   lp_3215   6 100 136 2863828 .. 2863843 - -11.8  -4.91459   TAATAGTCACAAAAA              GCCCGG TTTT CCGGGC               TTTTTTGTGTATCGG
  pts24BCA   7 100  18 2866799 .. 2866825 - -14.5  -5.08255   ATTTTCAAAATAAAA         CCGCGACTTGC TCATG GCAAATCGCGG         TTTTATCGTACTTAC
   lp_3228   8 100 136 2876478 .. 2876518 - -14.3  -4.64076   AACCAAATTACAAAA  TAACCACTTCGAGAATTTA CAA TTAATTCTTGAAGTGGTTA  TTTTTTGCAATCATA
   lp_3237   7  93  31 2884517 .. 2884551 - -11.6  -4.46656   TCTACAATACGAAAA     TAGGAAGTTCAACG AACATGG CGTTGAGCTTCCTA     TTTTTTAATGATTCG
      glyK   6  88  24 2905401 .. 2905428 -  -9.2  -4.63184   AATTCAGTCGAAAAA        CCGTATGCGC TATTCACT GCACATACGG         TTTTTTTGACCGCTT
      purB   4 100  16 2908736 .. 2908761 - -13.3  -4.84492   TTAATCATAATAAAA         GCCTCAGCGAT TACC ATCGCTGGGGC          TTCATCGTTTTTAAA
       cls   5  93  32 2913657 .. 2913690 -  -5.5  -5.63374   GGAACACTAAAAAAA     CTGGTTTTGAA-AGTC AAT AACTTTTCAAAATCAG     TTTTTTTTGCATCAT
   lp_3280   9 100  32 2920878 .. 2920912 -   -16  -5.04733   CAACCATAAATAAAA     GACTAGTTTCAAGG AATTCAA CCTTGAAACTAGTC     TTTTATTATTAAAAT
   lp_3312   4 100  42 2947583 .. 2947610 - -18.5  -4.08651   ATCGTAATTAAATAA        GCGTCGCAGCC TTAAGT GGCTGCGACGC         TTATTTAATTTAACT
   lp_3316  10  91 158 2952201 .. 2952242 - -10.9  -4.32034   CTAGCATGACTAAAA CACCAGCGATACAATCGTC TACG GATGGTTGTGTCACTGGTG  TTTTTTTGCTGGCTC
   lp_3321   6  56 118 2955330 .. 2955363 -  -5.3  -3.50853   GCTCGGGAAGCAGAA     TTGCAGGCTTTA-GAG GCA CTCACAAGGCCTGCTA     GCCACAGAATTGACA
      adeC   5 100  91 2966832 .. 2966872 - -13.4  -4.41797   AAAACCACAGTAAAA  GCCCCGCAGCAGCTAA CTAAAACGT TTAGCTATTGCGGGGC  TTTAAACATATTTCG
   lp_3358   4 100  92 2984454 .. 2984489 - -14.9  -3.83102   CAAATTATGATTAAA    GCTGCGCATCAGAAT GTTAAA ATTCTGACACGCAGC     TTTTATTTTTGGTCA
   lp_3393   6 100  29 3008848 .. 3008879 - -23.2   -4.3953   TTTAACCATAATAAA      GGTCACCAAGCAGC AATC GCTGCTTGGTGACC       TTTATTAGTTATTCT
      uppP   3 100 119 3020926 .. 3020969 - -18.4  -3.63148   ATTACTTCAAAAAAG CCGTCATAACGATTGGTTTA TCAC TTATCCAATCGTTATGACGG TCCATCCATTACTAG
      uppP   3 100  59 3021003 .. 3021029 - -11.7  -4.79756   GATATAATCTAAAAA         GTCAGCAACTA ATTTA TAGTCGCTGAC         TTTATTTATTCATGA
   lp_3421   2 100  24 3036949 .. 3036986 - -14.3  -5.36441   CGTGTATACAAAAAA   TAGCACCATCCAGATTC TGAC GAACCGGGATGATGCTA    TTTATCCATTTAAGG
   lp_3433   3 100  20 3045021 .. 3045062 -   -19  -5.14965   AGTGCCACCAAAAAA TCCCGTTTCACTGCAGCA GAACAT TGCTACAGTAAAACGGGA  TTTTTATAAGATGGG
   lp_3441   4  74 388 3050822 .. 3050855 -  -3.8  -5.11937   AATAACGCCAAAAAA     GACGGTGTCGCCAA TCTCAG TTGGTTATACCGTC      TTTTTAGTGCCAGTT
      nox5   4  93  11 3056714 .. 3056756 - -10.1  -4.70887   TCACCAATAAACAAA TAACGCGATGC-TGCCTT CATGAAGC AAGGTAAGCATCGCGTTA TTTTAACTTATTATT
      melA   5 100  47 3094619 .. 3094651 - -14.2  -4.13945   ATTTTGATTTCAAAA      GAACGCTCCGGCGA GTTAT TTGCCAGAGCGTTC      TTTTAGATTAACGAT
   lp_3504   3 100  52 3118700 .. 3118756 - -17.7  -3.58881   AAACAGCACAAAAAT TAGTAAAATGGCTATAGTTTGAGGAAC TTG ATTGCTCAATCTGTAGCCATTTTACTA TTCAATAATATCGTT
      pbg8   4 100 153 3125429 .. 3125463 - -17.5  -5.31877   ACTGATTATAAAAAA     GTCTATCTCGAAATT TTAAT AATTTCGAGATAGAC     TTTTTTAGTTTAATC
      bsh1   7  84  30 3154441 .. 3154483 - -12.4  -2.97709   GAAAACAGTGATACA TAAAAGAGGAAATCAACT GATAACA AACTGATTTCCTCTTTTA AATAATTTTAACTAT
   lp_3552   5 100  14 3171511 .. 3171544 - -19.9  -4.55798   CAGCGTAAATTAAAA     GCGACTTTCAAATGA GAAT TCATTTGAAAGTCGC      TTTTTGCATATTATT
   lp_3604   7 100 100 3220657 .. 3220703 - -21.2  -3.63266   AAAATTCATTTCAAA GCTAAAAGGACGTCACTTGG TTCAAGT CCAAGCAACGTCCTTTTAGC TTTTATGCACTGACG
      tal3   7  84  64 3232271 .. 3232315 -  -8.2  -4.66833   TTCCAATTTCAAAAA CAACCTGAGATTATTGTCATCA CAT TGATGAT--CAATCTCAGGTTG TTTTTCAATGCCAAT
     msmK2   2 100  78 3252732 .. 3252757 - -16.3  -5.31545   AATAACAGCAAAAAA         GCGTGATCAAG TTGT CTTGATCACGC          TTCAAAAATATTACT
    pts38A   6 100  17 3273435 .. 3273483 - -15.8  -4.55798   TATTTCAAACTAAAA TATCTGTCGTCAA-TAATCAAGT TTCA ACTTGATTACCTGACAACAGATA TTTTAAGATCAGAAC
   lp_3669   6 100  45 3290637 .. 3290676 + -14.6  -5.16572   CATGACAGTCAAAAA  CAACTTTTGTTCCTCA CGACGAGC TGAGGAGCAAAAGTTG   TTTTTTGCATTGCCT
       pdc   2 100 109 3287461 .. 3287494 + -19.9  -4.83593   GCAACACTTCAAAAA     GGCCTTCATAAATGT CATG ACATTTATGAAGGCC      TTTTTCGTAATTATT
   lp_3650   3  90 185 3273435 .. 3273483 + -11.4  -4.13767   TATTTCAAACTAAAA TATCTGTCGTCA-ATAATCAAGT TTCA ACTTGATTACCTGACAACAGATA TTTTAAGATCAGAAC
   lp_3634   1  41 278 3252866 .. 3252879 +  -2.4  -2.89955   GTTTCTTCCTCTTCA               TCCA ACATAA TGGA                GTTCTGTGTTTCTTT
   lp_3615   4  93 292 3232271 .. 3232315 + -11.1  -4.66163   TTCCAATTTCAAAAA CAACCTGAGATT-ATTGTCA TCACAT TGATGATCAATCTCAGGTTG TTTTTCAATGCCAAT
   lp_3603   3 100  21 3220657 .. 3220703 + -16.8   -4.4009   AAAATTCATTTCAAA GCTAAAAGGACGTCACTTGG TTCAAGT CCAAGCAACGTCCTTTTAGC TTTTATGCACTGACG
       kat   4 100  81 3195439 .. 3195483 + -21.7  -3.90112   TGGTTATTAACTAAA GAGCGACAGGTTAGACTCATA TCG TGTAAGTCTAGCCTGTCGCTC TTTAATTAACAAAAA
   lp_3573   2  54 184 3192407 .. 3192418 +  -4.4  -3.49653   AACCTCTTTTTGTAG                CATC CATC GATG                 TTATCTAAGCCTCAT
   lp_3559   2 100   5 3180475 .. 3180508 + -15.6  -4.72486   GTAAACGCTAAAAAA     CTACCATCAAGATT TCAGCT AATCTTGATGGTAG      TTTTTCCGATTTATC
      xpk2   6 100  33 3171511 .. 3171544 + -19.9  -4.77216   CAGCGTAAATTAAAA     GCGACTTTCAAATGA GAAT TCATTTGAAAGTCGC      TTTTTGCATATTATT
   lp_3543   5  89  35 3163748 .. 3163787 +  -9.4  -4.19238   TTAATGTATCTAAAA  GCAGAAGCCAAGA-AACGA AAG TTGCTATCTTGGCCTCTGC  TTTTAGAGTTAAAAA
      agl5  10 100  27 3154111 .. 3154154 + -14.3  -3.80858   TTTAATCCTTAACTT TAATAAACACCTTAGGA TACCAATCAC TCCTAAGGTGTTTATTA TTTCAATTACTATTG
   lp_3510   3 100  35 3125429 .. 3125463 + -17.5  -5.40004   ACTGATTATAAAAAA     GTCTATCTCGAAATT TTAAT AATTTCGAGATAGAC     TTTTTTAGTTTAATC
   lp_3503   2 100  15 3118700 .. 3118756 + -19.2  -3.12378   AAACAGCACAAAAAT TAGTAAAATGGCTATAGTTTGAGGAA CTTGA TTGCTCAATCTGTAGCCATTTTACTA TTCAATAATATCGTT
   lp_3495  11 100  27 3109452 .. 3109508 + -29.9  -3.18505   ACATAACTAGCCTCT GTATAAGCAAATGGGACGAGAAACCGA ATT TTGGTTTCTCGTCCCATTTGCTTACGC CTTTGATTTTTAAAG
   lp_3490   9 100  22 3103374 .. 3103398 + -13.7  -4.34402   AAATCTAGACTAAAA          GAACGTACACG AGT TGTGTACGTTC          TTTTAGTCTAGACAG
      lacM   6 100  21 3094619 .. 3094651 + -14.9  -4.27584   ATTTTGATTTCAAAA      GAACGCTCCGGCGAG TTA TTTGCCAGAGCGTTC      TTTTAGATTAACGAT
   lp_3476   5 100  45 3085281 .. 3085323 + -15.1  -4.54727   CTCACTAAACTAAAA CAACAAGTGCACTCAGA TTAGAAATT TCCGAGTGCACTTGTTG TTTTAATTTAAGACC
      lacR   5 100  17 3077824 .. 3077871 + -23.1  -3.41878   TTGACACAAATCAAA GACACTTTTGGTATGCACTTG CTTCAA CAAGCGCATACCAAAAGTGTC TTCTAAATTAACCCA
     brnQ3   6  95  40 3072430 .. 3072463 +   -14  -3.76402   TTAACGAATGCCAAA     TAAGCACTGCCCAC TATTTT GTGAGCAGTGCTTA      TTTGATACCTCAAGT
   lp_3458   5 100  32 3064577 .. 3064611 + -16.6  -5.10526   CAGCGCATAAAATAA     GCAAGCTTCTCCCGAA CAC TTTGGGAAAAGCTTGC     TTTATTTTTTCATCT
   lp_3448   6 100   6 3056714 .. 3056756 + -12.3  -4.38637   TCACCAATAAACAAA TAACGCGATGCT-GCCTT CATGAAGC AAGGTAAGCATCGCGTTA TTTTAACTTATTATT
   lp_3438   2  89  11 3050822 .. 3050855 +  -8.9  -4.73388   AATAACGCCAAAAAA     GACGGTGTCGCCAAT CTCA GTTGGTTATACCGTC      TTTTTAGTGCCAGTT
   lp_3423   2 100 146 3039371 .. 3039411 + -21.5   -5.1101   AATAGACGTCAAAAA  TAAGGTGTGTTGCAATCAA CTT TCGATTGCAACACACCTTA  TTTTTTGGATCATCA
      gadB   4  86  71 3036949 .. 3036986 +  -9.9  -4.02132   CGTGTATACAAAAAA   TAGCACCATCCAGATTC TGAC GAACCGGGATGATGCTA    TTTATCCATTTAAGG
   lp_3415   8  93 410 3031630 .. 3031665 + -10.4  -5.02439   TAATGATTATAAAAA    CAACCCTGTTAGCACC AAAA GACGCCAACAGGGTTG     TTTTTGTAATTATCT
   lp_3411   6 100  26 3024753 .. 3024784 + -20.4  -2.53831   CGGATACTCAAAATC      GGACGACAAAACTG CAAT CAGTTTTGTCGTCC       AATTCTTTTTAAGCC
   lp_3406   4  93 123 3021003 .. 3021029 +  -9.5  -4.70887   GATATAATCTAAAAA         GTCAGCAACTA ATTTA TAGTCGCTGAC         TTTATTTATTCATGA
   lp_3397   4 100  27 3012032 .. 3012066 + -18.1  -4.21275   AATGACACGAAAAAA     TGCTGCTTGCAAACG AATAA CGTTTGTAAGCAGCA     TTTTAACTAACTTGA
   lp_3392   9 100 111 3008848 .. 3008879 + -23.2   -4.4078   TTTAACCATAATAAA      GGTCACCAAGCAGC AATC GCTGCTTGGTGACC       TTTATTAGTTATTCT
   lp_3367   3 100  86 2992527 .. 2992559 + -17.2  -3.64703   AGCAACCACCTATAA      TAGGCCACCTTAGT TTGAC ACTGAGGTGGCCTA      TTTACATACAAAAAC
   lp_3356   5 100  60 2984454 .. 2984489 + -10.5   -5.3104   CAAATTATGATTAAA    GCTGCGCATCAGAAT GTTAAA ATTCTGACACGCAGC     TTTTATTTTTGGTCA
   lp_3342   4 100 108 2976029 .. 2976053 + -15.9  -5.45652   ATGTCCGCTAAAAAA          CAGTTACCTCA AAA TGAGGTAACTG          TTTTTTGTTGACCAT
   lp_3333   4  95  33 2966832 .. 2966872 + -13.4  -3.62518   AAAACCACAGTAAAA  GCCCCGCAGCAGCTAA CTAAAACGT TTAGCTATTGCGGGGC  TTTAAACATATTTCG
   lp_3322   2 100  28 2956355 .. 2956384 + -18.7  -4.88918   CCTAGATTCAGATAA       GCAGCAGTACGCT CATT AGCGTGCTGCTGC        TTTTATTTACGATCA
   lp_3302   3 100  66 2937396 .. 2937429 + -25.5  -4.17023   CGTGCCACGAAAAAA     GGGCCGCCATTCTTG TAAT CAAGAATGGCGGCCC      TTTTGGCCTAATTAC
   lp_3292   3  83  40 2930116 .. 2930149 +  -3.1  -5.54894   ACTCATTCTAAAACA     CGTCACAAG-GCCATT ACA ACTTGCTCTTGCGACG     TTTTTTTGCTAACTT
   lp_3288   4 100  78 2928342 .. 2928369 + -17.8  -5.47159   CTCTTCCGCCTTAAA        CGACCGCATGCT ATTA GGCATGCGGTCG         TTTTTTGTCTTACAC
   lp_3283   3  56 139 2924982 .. 2924992 +  -3.2  -4.08394   CGGCGTCGCAGTAGT                 TGAC TTA GTCG                 TTTTAGCAGGCATAT
      kup2   4 100   7 2920878 .. 2920912 +   -16  -4.90079   CAACCATAAATAAAA     GACTAGTTTCAAGG AATTCAA CCTTGAAACTAGTC     TTTTATTATTAAAAT
      ptp2   8 100  16 2913657 .. 2913690 +    -7  -5.82316   GGAACACTAAAAAAA     CTGGTTTTGAA-AGT CAATA ACTTTTCAAAATCAG     TTTTTTTTGCATCAT
   lp_3252  13  95 225 2897191 .. 2897216 +  -8.3  -5.46657   GTTTCCTACTCCTTG         ACCACTACATC CGCT GATGTGGTGGC          TTTTTTATTGCCGTC
       fur   5  58  54 2894096 .. 2894114 +    -6  -3.14134   TATCCTAAAACAAAA             GGAACACT TTC AGTTTTCC             TGTATTAGTCCCTGT
   lp_3236   4 100  50 2884517 .. 2884551 + -13.8   -5.2189   TCTACAATACGAAAA     TAGGAAGTTCAACG AACATGG CGTTGAGCTTCCTA     TTTTTTAATGATTCG
   lp_3227   4 100  94 2876478 .. 2876518 + -16.5  -5.06451   AACCAAATTACAAAA  TAACCACTTCGAGAATTTA CAA TTAATTCTTGAAGTGGTTA  TTTTTTGCAATCATA
   lp_3218   5 100  42 2866799 .. 2866825 +   -13  -4.51097   ATTTTCAAAATAAAA         CCGCGACTTGCT CAT GGCAAATCGCGG         TTTTATCGTACTTAC
   lp_3179   2 100  89 2837509 .. 2837545 +   -24  -3.78022   TAGAATACTAAAAGA    CCAGGCCCTAATGAGT TGAAT ACTCATTAGGGCCTGG    TTTGCTCAATCTAGG
      cfa2   3 100  14 2833563 .. 2833597 + -13.1   -5.4477   AATTAAATGCCAAAA     TACCAACTATCTCGA TTATT TCGAAATAGTTGGTA     TTTTTTTGACCATTT
   lp_3155   5  69  20 2819992 .. 2820027 +  -6.2  -4.13767   ACGAAGCCTGCCAAA    CGCGTAACGATTAGCT GAAA AGTTGATAGTTACACG     TTTTACAGTAAAAAG
   lp_3134   2  61  48 2803831 .. 2803861 +  -3.9   -4.1466   CACAAAAATTTAAAA       TGGCATAGTATCC TATAC GGACTCCATGCCA       TTTTAAAAATTACAT
   lp_3128   3 100  44 2797245 .. 2797296 + -26.3  -4.77036   ATTTTTAATTCAAAA CACCATAAACAAAGTGCACTACG ATTATC CGCAGTGCACTTTGTTTATGGTG TTTTTAGTAATCCCA
     lepA2   4 100 371 2786953 .. 2786995 + -29.6  -3.84451   TTCTAGTCTTAAAAA GGCACCCCAATACTTATTCA CAG TGAATAAGTATTGGGGTGCC TTTACATTTGAGACG
   lp_3113  13  62 353 2772868 .. 2772878 +  -6.8  -3.42056   CGATTTAGCTGGCGT                 CTGG TTG CCAG                 TTGTGGCTTGAAAAT
   lp_3107   3  45 162 2768754 .. 2768768 +  -4.2   -2.6627   TTACGACTAATCGTA               CGCG CAATGGC CGCG               ATTGTGATCGATTCC
   lp_3098   4 100  40 2759608 .. 2759646 + -15.4  -3.57798   AATACTAACCGGCAA   CGCCCGCAAGATTGGA CTCAGTA TTCAACCTTGCGGGCG   TTGTCGTTCGTTATC
   lp_3084   5 100  30 2744811 .. 2744856 +   -12  -5.24416   AACCACCAAAATAAA TCATCCAGCAACCTATTTGT ATTAAG ACAATCAGGTCGCTGGATGA TTTTTATTCTCATTG
      dhaT   5 100  41 2713954 .. 2713988 +   -16   -4.0825   ATTCACAGCAAATAA     TCGGTTCAAGAATTCA TAG TAAATTCTTGAACCGA     TTATTTGATTGGGAC
       amd   9 100  11 2707514 .. 2707549 + -19.2  -3.68962   ATTAAACACACTAAA    GTGGCTACCTTGAATG CATC CATCCAAGGTAGCCAC     TTATGATTTATTCAA
      ISP1   2  59 -14 2699592 .. 2699611 +  -7.2   -2.6356   ATCGAAAAAAAGAGC            CCAATTCG TAAA TGAATTGG             ATTCTAAATATAACT
   lp_3021   6 100  21 2688705 .. 2688744 + -18.8  -3.37879   TCATTAATCTTAAAA  GGACGGTTCTAACGACTA ATTT TAGTCATTGGAACCGTCC   TTAATTAAGATTAAT
   lp_3006   9 100  37 2675661 .. 2675703 + -16.7  -3.35597   AAAATCAACTGAACA CGAAAACACACTTCAAAAGT AGCA GCTT-TGAAGTGTGTTTTCG TATTTAACAACTGCA
   lp_2994   8 100  15 2664448 .. 2664496 + -28.3   -3.6268   ACGGCTACGGGCAAA GCGGCGGGCACACCCTCTTAGTC AAT GATTAAGAAGGCGTGCCCGCCGC TTATAATTTCAATTA
  pts22CBA   4 100  27 2644890 .. 2644922 + -20.7  -4.21194   CGCCAATTATATGAA      CAGCCCCCTACGTAT TTG ATACGCAGGGGGCTG      TTTTCGATAATCAAA
   lp_2963   4 100  15 2637850 .. 2637886 + -13.2  -4.25104   GAAGCCAAACTAAAA   GCTGGTCATAATCC-CA TAAT TGTGGATTACGACCAGC    TTTTAGTCACGACAG
   lp_2949   6 100  26 2627647 .. 2627688 + -19.9  -5.50925   GTATCACAAATAAAG CCTCGTAAATTAACGC-TTA TGA TAATGCGTTAATTTACGAGG TTTTTTATATTCATT
   lp_2942   3  72   5 2620897 .. 2620936 +  -3.4  -5.11033   AACAAGTTTAAAAAA  CACCCTTTCCATCCGACC AACC GGCCGTTTGAAAAGGGTA   TTTTTTAAACTTATC
     apbE2   4 100  10 2616421 .. 2616466 + -20.8  -4.47328   ATTTAGACCACAAAA TAAGCTAGGTCCTCCAAGAA ATTAAC TTCTTGAAGGACCTAGCTTA TTTTATGGTCCACTT
   lp_2924   7 100  20 2604092 .. 2604118 + -10.9  -5.24416   TACCAACATTACTTA         GCTGAATGGTC ATCCG GACCATCCAGC         TTTTTATTATGGTTA
   lp_2924   7 100 278 2604350 .. 2604376 + -14.6  -5.24129   TAGAGAGAATTGAGC         GTCACTAGACCA ATT TGGTTTAGTGAC         TTTTTTATGCAAAAA
   lp_2920   3  80  34 2599509 .. 2599534 +  -6.2  -4.69664   TGAGCAACGTAAAAA         GAACTTCTCC AAATTA GAAGAAGTTC          TTTTTACATGATATA
   lp_2900   4  85  94 2577660 .. 2577678 +  -7.3  -4.87626   TTTTCGAGAAAAAAA             CCGCGCC CCAAA GACGCGG             TTTTTCGTCTTGGAA
   lp_2879   5 100 105 2563074 .. 2563112 + -22.1  -3.87062   ATATTAGGTACAAAA   GACGGGTAACAATTATG CTAAT CATAATTGTTACCCGTC   TTTCACTTATTCATT
      sip2   6 100   5 2553172 .. 2553214 + -13.2  -4.15222   TTCAAAACTAACAAA TAAACGAATCAACAAAGTT ATGAAC AAC-TTGTTGATTCGTTTA TTTGTTAACCAGACT
   lp_2854   3 100  77 2545083 .. 2545124 + -17.7  -5.41746   CCTTGCTCAAAAAAA GTAATAGTCATTTCAAGAA TCAA TTCTTGAAACGACTATTAC  TTTTTTTGAAACCTT
   lp_2850   3 100  40 2542772 .. 2542818 + -19.7  -4.20888   ACAATATAACAACAG CAAGCACCCGGTCTAGC AACGCCATTATGC GCTAGACCGGGTGCTTG TATTTTTTGAATTCA
   lp_2842   4  93  50 2533149 .. 2533173 + -10.1  -4.88228   TTAGCGTTTAAAAAA          TGGTCTGAC CACTAAA GTCAGACCA          TTTTTGATATTCACT
   lp_2839   4 100  13 2530451 .. 2530475 + -11.5  -5.48028   TAGACGTTAATAAAA          CTGACTAACCA TCT TGGCTAGTCAG          TTTTATTTTTGTTTA
     mleP3   4  93  48 2523602 .. 2523634 +   -10   -4.7497   AACGGCAACTAAAAA      TGAGCCATCAGAAT TTTTC ATTCTGGTGACTCA      TTTTTAATGACTAGC
   lp_2823   4 100  29 2517767 .. 2517822 + -18.9  -3.02144   TGTACTTTAACCTCA T-AACAGTAAAAATGACCTCGCCAGGA ATGT TCCTG-TGAGGTCATTTTTACTGTTCA TATTCACACGACTCA
   lp_2814   4  82 377 2511735 .. 2511784 +    -8  -4.62475   TGCATTATACACAAA GCCACCAACTTAAAATGATCAG CTTTCA CTGATTGTCCTAAATTGGTGGC TTTTACTTTATCAAT
   lp_2804   4 100 112 2498338 .. 2498385 + -28.1  -4.44284   TTCTTGATAGCAAAA GAGGTCCACACGCTCGC-TTAG CTAAT CTAATGCGAGCGTGTGGACCTC TTTTCATATTAAGTT
   lp_2799   5 100  87 2494569 .. 2494603 + -17.3   -4.4261   TCGATAATCTATTCG     CCACCGCTGACAG CGCAAAAAA CTGTCAGCGGTGG     TTTTGGTATTACCAA
   lp_2794   5 100  35 2484990 .. 2485022 + -13.7  -4.88795   TGAATAACAAAGAAA      CGCTTCAAGAATT CATGACT AATTCTTGAAGCG      TTTCTTTTATTAACT
   lp_2789   5 100  32 2479931 .. 2479963 + -20.8  -4.27584   ATGAAACCAGTAAAA      GCCGGTTGTGACTA AGTCC TAGTCACAACCGGC      TTTTACATTGCCGCT
      pgm7   2  58 337 2475955 .. 2475982 +  -6.2  -3.18327   CCAAAGCATTCTGCG        GCTGAGCAACGG CAAG CCCTTGTGCAGC         TAATTGTTTTTCAAT
     natC2   8 100  29 2464274 .. 2464321 + -28.8  -4.13995   GTAGCAACGACCAAA GCCACTTCTGTACTTAGCGTTC AAAT GACCGCTAAGTACAGAAGTGGC TTTAGTTTATAACAA
   lp_2760   5 100 131 2454518 .. 2454554 + -14.6  -4.56607   CGCTGAACACAAAAA   TACCACCTCCGTCAGGT AACA ACCTG-CGAAGGTGGTA    TTTTGTCGTTCATCA
   lp_2749   6  93 339 2445829 .. 2445850 +  -7.3  -5.43514   AAGTCGTTAAAAAAA           TTCCAACAC GCCG GTGTCGGAA            TTTTTTGGTTATTTT
      ica3   2 100  80 2417695 .. 2417736 + -23.3  -4.44797   CAGCCCAACCAAAAA CGTGCACTTACCTGAGTGA TAAC TGACTCAGGTAAGTGCACG  TTTTAATATTAATCC
   lp_2691   3  93  72 2389417 .. 2389440 +   -11  -4.75063   CAAACTCAACAAAAA          GCACGCCAGA TTAT TCTGACGTGC           TTTTTCCAATTTTGT
      nrdI   3 100  18 2374806 .. 2374843 + -20.9  -3.65812   GAATTAACCAAACAA   TCAAGGTCCAAGTTAGT TTTC GCTAACTTGGACCTTGA    TTGTGTTCACAGCAC
   lp_2667   5 100 230 2371564 .. 2371599 + -13.5  -4.52143   TGTGTATGTACCGAA    TAAAAGCACCGTCAG GATTCG CTGACGATGCTTTTA     TTTATTGTATTTCGA
   lp_2663   4 100  41 2368573 .. 2368611 + -16.3   -4.8622   AATAAGGGCTAAAAA   GGCCATCACAAGAAT TCACGATAC ATTCTTGTGATGGCC   TTTTTCGTTAGCCAA
   lp_2654   3  88  69 2360820 .. 2360852 +  -7.8  -5.04601   ATCTACACTAAAAAA      TGATTCACCTTCCT CTGAC AAGAAGGCGAATCA      TTTTTAATTTATCAA
   lp_2638   3 100  17 2349127 .. 2349166 + -17.2  -5.08255   CTTTCAGTCCATTGA  CGGACGGTCGCCGGGATA ATCT TATCCTGATGGCCGTCCG   TTTTATTTTACGACT
   lp_2630   5 100  13 2343964 .. 2344001 + -17.2   -2.9924   TAATGGCAATAAAAA   GCACCCATGCTGTTCA GTTTTA TGAACAGTGTGGGTGC    TGTGTGCATTATTTA
   lp_2623   5 100  22 2340050 .. 2340084 + -18.8  -4.78661   ACGCGTTAAATTAAA     GTCGTGCTTTCAGGAT TAA ATTCTGAGAGCACGAC     TTTTAATTTTTCCGT
   lp_2616   9 100 439 2334158 .. 2334180 + -13.5  -4.10657   TGCGATCTTTAAGAT           GCGCAAACC ATTGG GGTTTGCGC           TTTTCGAGGCTGTCA
   lp_2612   6  95  18 2331364 .. 2331388 + -11.6  -5.10029   AATGAGCAATAAAAA          TCACTCATTC AATAC GAATGAGTGA          TTTTTTAGGATTACT
   lp_2603   5  90  45 2323802 .. 2323833 + -10.9  -4.19704   AGCCGCTTTTAAAAA      GGCCGCCTTCTTA ATTTTA TGAGAAGTCGGCC       TTTTCAATCACATTA
      tal1   4 100   9 2320756 .. 2320794 + -13.4  -4.08706   AAATTAAATTAAAAA   TAACGTCACAATGATG ATTAGTA CACCATTGTGACGTTA   TTTATCTCATGACAG
       rnh   1 100 237 2311707 .. 2311739 + -13.6  -5.31545   ACACATAACTCAAAA      GCTAGTTTCGCCAT CTTTT ATTGCGAAACTAGC      TTTTTTACTATTGTT
   lp_2588   6 100  26 2307709 .. 2307758 + -12.4  -5.42265   ACACCGTCAAAAAAA TGAGCTGCTCACGTCGCGTTGAAC TGAC GATCAACG-G-TGTGAGTAGCTCA TTTTTTATAATTTCA
     glpQ4   2 100 116 2302818 .. 2302853 + -13.4  -5.59357   GATGACGAATCGTAA    GCGCCATCTGAATGCA TAAG TGCATTTGGATAGCGC     TTTTTTTGATCTGAT
   lp_2575   1 100  33 2294838 .. 2294872 + -17.4  -5.06451   CTTTGAGTAAAAAAA     GTTGCGTTTCCAGA CGTCAAA TCTGGAAACGCAAC     TTTTTTACAATACTA
      bsh4   1  90  11 2291083 .. 2291113 +  -9.2  -4.90266   ATTGAAACTAAAAAA      TCACGATGTTGAG ACTGAA CTC-ACATCGTGA       TTTTTAATTAATGAC
   lp_2566   4  93  26 2286448 .. 2286483 +  -9.1  -5.19998   CTTTTAATTTCAAAA    GGTTCCGAACTGTCA AACAAC TGACAATTCAGAACC     TTTTATTTTGGTTAT
      npr2   8 100  37 2270986 .. 2271019 + -12.5   -4.7497   CCATGAAACATCAAA     CGGATTCCTCAGCCA CACA TCGCTGAAGAATCCG      TTTTTAATGCATCAA
   lp_2528   5 100  30 2256331 .. 2256376 + -17.7  -5.22794   ACTAATCATTAAAAA CGCCCAGGGCAACTGTTCAGTA ACT TGC-GAACAACTGCCCTGGGCG TTTTTTGATCGTTAT
   lp_2524   6 100  16 2252413 .. 2252457 + -21.2  -4.81249   TAATTGTTCCCAAAA GGCCGTTAATTTGTAAATTCG TTCC CGA-TTTACAAATTAACGGCC TTTTTGGGTTTAGCG
   lp_2521   1 100  30 2250389 .. 2250429 + -19.9    -3.794   GAAACTGTAGCTTAA  TAGGCGCACCGAGAAACCA TGT TAGTTTCTCGATGCGCCTA  TTTAATGAATTCCAA
   lp_2509   5  50 317 2243422 .. 2243438 +  -5.9  -2.50935   GGAGTTGCGAGAAGA              GACTAAT CAG GTTAGTC              ATTGCTGGGTGCCCT
   lp_2493   2  51 202 2226521 .. 2226532 +  -4.4  -3.16881   AACTGATAGAAAGTA                CCAA GTGG TTGG                 TTGCTGACATAACTA
   lp_2483   5 100  10 2219373 .. 2219404 + -15.4  -5.16237   ATTTAACACTAAAAA      GAGTCATTCAGCTT ATAC AAGTTGAATGACTC       TTTTTTACTAGCCTT
   lp_2456   3  81 407 2204597 .. 2204635 +  -2.6   -5.5353   CAATATTCGTTATCA  GCTGTTATCATTGGTTGT CAAAA ACA-CCG-TGATTACAGC  TTTTTTATTACTCTA
   lp_2443   4  53  -9 2194934 .. 2194948 +  -2.8  -3.90744   TTCAATCGTTATAGA               CATGAC CTA GTAATG               TTGTTTCGAAGAGAA
   lp_2397   4 100 125 2162708 .. 2162751 + -25.7  -4.96848   TACCAATTAGCAAAA GAGAAGCGTCATAATGCTG ATATAC CAGCATTATGACGCTTCTC TTTTTATCTACCGAC
   lp_2397   4 100 385 2162968 .. 2163001 +  -7.4  -5.60993   AAACACACAAAAAAA     TCCCCACACCAGCC AATTAC GGTTGATGTGAGGA      TTTTTTTGTAAGCAC
   lp_2391   7 100  63 2156131 .. 2156163 + -17.9  -5.33921   GGATCAATCAAAAAA      TCACCACCTGGATTA TGT TCATCCAGGTGGTGA      TTTTTTGATTACTTT
      cobQ   3 100 202 2151817 .. 2151847 + -10.6  -5.26316   GATACACAAAAAAAA       GATTGATATTGGCT TCC AACCAGTATCAATC       TTTTTTATCACATCA
   lp_2340   4 100  26 2116207 .. 2116240 + -10.4  -5.32699   CACGTACAATAAAAA     TCGGCTCAGTGAAGT TACTT ACCTCACTG-GCCGA     TTTTTTACTATTTGC
   lp_2333   3  95  10 2109955 .. 2109982 + -11.3  -4.81851   CTTTAATACAACAAA        GGTCCCCATCC ACGCAC GGATGAGGACC         TTTTTACGTTTGACT
     thrA2   6 100   7 2087436 .. 2087461 +  -9.7    -5.252   TTCGATTAACCCATA         CGTCCGACTAG TCAA CTAGTCGGGCA          TTTTTTATGGCCGTG
   lp_2289   6 100  73 2066582 .. 2066621 + -18.2  -4.27192   CCATCTAACGTTAAA  TAGGCTTCTTAGGAATCA AAGT TAATTCCTAAGAAGCCTA   TTTTAATACCGATTT
   lp_2269   5  85 115 2049738 .. 2049757 +    -7  -5.03145   GAAGCACAGTAAAAA            GGACGGCC ACGT GGTCGCCC             TTTTTTGCAACGTTA
   lp_2262   7 100  13 2044341 .. 2044389 + -20.4  -2.69871   TAAGCTCAACCAACA CAAGCCCGCACAGCGGTTGCTCA GAAA TGAGC-GCCACGGTGCGGGCTTG ATCTTTCATCTGACA
      pepQ  10 100  15 2041712 .. 2041745 + -13.9  -5.47218   ATTAAAAACGTCAAA     GAAGGCCGTCACG ACATAATC CGTGACGGCCCTC      TTTTTTTACCTAGCG
   lp_2239   3  68  99 2028142 .. 2028176 +  -8.8   -3.1876   TAATATCGTCAAAAA     GTGCACTTAACT GCAATCGGCAG AGTTAAGTGCAC     TTCATAAATCCCATT
   lp_2232   4 100  14 2023495 .. 2023524 + -16.5  -4.51378   AATCCAATTATAAAA       GGCCGATCAGCTA ATAA TAGCTGACCGGCC        TTTTATAATCTAACT
   lp_2230   5  93  24 2013368 .. 2013395 +  -9.9  -5.17353   TATTGGATATTTCAA        GTCGCTGCAGT GATTGA ACTGCAACGAC         TTTTTTCATGAATAT
   lp_2224   7 100  43 2007077 .. 2007104 + -12.7  -4.29981   TCCTACCAGTCAAAA        GCACCCGACGA TCATTT TCGCCGGGTGC         TTTTGACTGTATTTA
      cutC   5 100  14 2003505 .. 2003531 + -16.7   -4.4078   AAGAACTGCCAAAAA         GGCGCATCTCA TTTTT TGAGATGCGCC         TTTTGATTGGCGAAG
     rpsN2   1 100  63 2000059 .. 2000094 +   -12  -4.99134   CAGTTAAATTAAAAA    GGTTCCACAGAATTGT CATC AGACTTCTGTGGAACC     TTTTTAATTTGGCGT
   lp_2206   8 100 246 1992364 .. 1992390 + -12.4  -5.84381   CTTACCAAGAAAAAA         GTTACGCTTGCT CAC AACAAGCGTAAC         TTTTTTTATTACTGG
   lp_2206   8 100 375 1992493 .. 1992532 +   -13  -4.07246   TTTGTCTCTGAAAAA  GGTTCCAACCGTTAGTCA AATC TGGCTAACGATTGAAACC   TTTACTTTAACGTCG
      ISP1  10  65 445 1956921 .. 1956939 +  -7.4   -3.3676   GATTATCAATAATCG             CAATTGGG GCC CCCAATAG             TTCTGCCATCTTACG
   lp_2159   4 100  37 1952685 .. 1952710 + -13.4  -5.24129   AATTAGCGATAAAAA         GTCGTTGCGA AGATGC TCGCAACGAC          TTTTTTATAGGACCA
      rpsT   6 100  60 1920179 .. 1920216 + -20.9  -5.44119   TTTAATGACTCAAAA   GATGGTCGACC-GAATTC TGA GAATTCCGGTCGACCATC   TTTTTTTGGGCTCCA
   lp_2112   2  93  14 1908084 .. 1908106 +  -9.1  -5.30616   AGCAGTCAAAAAAAA           CGCAATGGC AGTTA GCCATCGCG           TTTTTATTTGAATAA
   lp_2098   3  90  18 1893234 .. 1893261 +  -8.5  -4.90266   ACTTTATAAACTAAA        GACGACAGC GAATTTTCAG GCTGTCGTC         TTTTTGATTAGTCAC
   lp_2085   5 100  96 1880648 .. 1880680 +   -15  -4.44284   AGGGTTAGCAAAAAA      GCTCCGAATGACTA ATAAA TCGTCATTCGGAGC      TTTTAATATTGGCTT
   lp_2071   6 100  22 1869268 .. 1869307 + -15.9   -3.5944   CAACCTAAACTGAGA  CGCATACGACCATATCG GGAAAA TGGTATGGTCGTGTGCG   TTTCGGCATCTGGAT
   lp_2066   5  93   6 1865661 .. 1865696 +  -5.7  -5.64421   CTTCAAATAAGAAAA   GTCATTTG-T-CTAGCA AGTT TGCTAGTAACAAGTGAC    TTTTTTGTTTAAACT
      plsC   5  71 360 1863347 .. 1863362 +  -6.2  -4.26903   AAAAGAAAAGGAAAA              TTTGTC AGTT GACAAA               TTTTCCTGAAATCGG
   lp_2056   8 100 127 1859948 .. 1859980 + -15.6  -5.20333   TCGCTTACTTGTGAA      GCCCACAGTCGTGC AACCA GCTCGATTGTGGGC      TTTTTGTTATGGATA
   lp_2056   8 100 244 1860065 .. 1860090 + -17.7  -4.21908   TGAAAGTATAAAAAA         TGGCGTCACTC AGAT GAGTGACGCCA          TTTTCAGTGATAATC
   lp_2023   6  88  56 1825287 .. 1825303 +  -7.9   -5.1634   AGACCCCATTTTTGT              GATGGGC ATC GCCCAGC              TTTTTGTATATTTCT
   lp_2014   2  60 -39 1815775 .. 1815809 +  -5.6  -3.64703   TTCACCAGCAAGAAA     CGACCTCACCCCAG CGGAATA CTGGAATGAGGCCG     TTTAAGTAGAGCAAA
   lp_2004   6  85 109 1811128 .. 1811155 +  -5.7   -5.2696   ATGAAGTTATATTTA        GAATCCAATTT ATTTGC GAATTGGGTTC         TTTTTTCGATTTTGA
   lp_1983   6 100   1 1797138 .. 1797192 + -17.3  -3.25779   CTCATGCAATATTAA TACAAGCCTCGCGACCCGTG-CAGCTC ATT GAGAGGACTCG-GTCGCGAGGCTTGTA TATAATTTTTTAGCT
   lp_1974   4  86  51 1786563 .. 1786594 +  -7.2  -5.13521   TTTTCCTGACAATCA      GCGCGTGC-CACCTT CTA ACGGTCAGCGCGCGC      TTTTTTGCATCATTT
   lp_1960   7  59 459 1774200 .. 1774216 +  -2.3  -4.32903   ACGTCATCATCTGGT              GATTATT CCA AAAAATC              TTTTAACTGTTTACT
   lp_1955   5  58 259 1770239 .. 1770269 +  -6.2  -3.19936   TATCAGCATTGGTAC      CCGCCAAGCCGGT AACAAA ATCG-CTTGGTGG       TTACGTTCCGTGATT
   lp_1939   4 100  77 1758933 .. 1758971 + -20.5  -5.00884   ATTAAAGCCTTAAAA   GGGCGCTTCAAGAATCC ACTAC GAATTCTTGAAGCGCCC   TTTTTTAAGCCCCAT
      mutT   3 100  23 1747917 .. 1747948 + -14.5  -5.56573   CTGAAGCGCCAAAAA      CATCCCGACTAGC CTGTCT GCTAGCCGGGATG       TTTTTGTTTCTTTAT
   lp_1922   6 100  10 1743311 .. 1743343 + -18.5  -4.20806   TACTAACCATTCAAA      GACCCGCTGACAGTC ACT GACTGCTAGCGGGTC      TTTGATTTTACGATC
   lp_1915   1 100 106 1734743 .. 1734789 + -13.4  -4.46212   ATTCCCACATCAAAA TAAGCACGTTGTAA-AACCAC ACTCTG GTGATTTTTACAACGTGCTTA TTTTGTCATCGAACA
   lp_1911   5 100  87 1729361 .. 1729392 + -15.3  -3.90738   CTAAACAAACTTAAA      GGCGGACCAATTC AGTTAC GAATTGGTTCGCC       TTTAGTGATTATTTA
   lp_1908   3  69  53 1726814 .. 1726852 +  -4.6  -4.62336   TCCCCATTTCAAAAA  TAGTGTGCGCTGCCGGT CATTAA GCCG-CAACACACACTA   TTTTTAGCGTACCGT
   lp_1900   3 100  51 1718693 .. 1718721 +  -6.7   -5.9218   CAGCACAACAAAAAA        GACGAGTATCC CGATTGC GGTTGCTCGTC        TTTTTTTGTTGTGTG
   lp_1857   3  78 158 1679335 .. 1679377 +  -2.7  -5.50925   CATATATATCCTTTT CAAA-ACCCCCGCTGAGT CTGGATTA ACTCAGCGGGGATATCAG TTTTTTATCTTAATT
   lp_1842   5  76  16 1665880 .. 1665902 +  -3.5  -5.27335   TTATGTTACTTTCAA          GACCATTTCA TTAC TGAG-TGGTC           TTTTTATTTAGGAAC
   lp_1834   4  90  23 1656942 .. 1656984 +  -9.8  -4.40199   AATTGAACTCAAAAA CCAACCTACTAGCCCAGCGA CGA TTGCTGTGGTTGCAGGTTGG TTTATTCGTGTTTTT
   lp_1812   4 100  49 1638713 .. 1638763 + -16.5  -3.36135   CAGTGAGCTGACAAA CAAAAGTAGCAGCGTAATCAGCCA GAGA TGGCT-AGTACACTGCTACTTTTG TTGGTTAGGCGTTAT
      pgm5   7  65 425 1619407 .. 1619435 +  -5.9  -4.13282   TGAGCAAGGTAATCA        GTTGGGCGCGATG GGG TGTTGCACCCAGC        TTTTCCAGATATGGT
   lp_1747   2  95  20 1585449 .. 1585489 + -13.4  -3.58396   TCAGAGATGATTAAA GCTGGTCACACGA-CGTCA ACAT TGATGCTCGTGCGGCCAGC  CTTTTTAGTTTGGGA
     galM2   6  78  46 1569711 .. 1569737 +  -3.8   -5.2422   TACCACGATCAAAAA        GCAGTGCTTGCC ATAGG GGCA--CACTGC        TTTTTTGGTGTACTT
   lp_1706   7 100 161 1550576 .. 1550601 + -16.3  -3.55444   GTAATCATAAAAAAA         CGGATGGTGAT TTTG ATCACCATCCG          TTTGCGCCGTGCCCA
   lp_1699   3 100  90 1546890 .. 1546922 + -19.3  -4.15396   AATACAATAAGATAA      CGGTCCCATCAGTAA CAA TGACTGATGGGACCG      TTATTTGATTTGCGA
   lp_1693   2  65 261 1541464 .. 1541481 +  -2.7  -4.57073   CAATTGGTGGGTTCG             GCGT-TCT GCT GGATACGC             TTTTTAAGAAGAGTA
   lp_1585   7 100   6 1447474 .. 1447510 + -10.3  -5.42862   TAACTATTAAAAAAA    TAACCTAATTGCGCGAT TTG ATCACGTAACTAGGTTA    TTTTTTTAAGCCTCT
     greA2   4 100  13 1429295 .. 1429329 + -13.1    -5.243   TAATTTTATGCTTAA     GACTGTTTTGAGGTA GCGGA TACCTTGAAACAGTC     TTTTTTGGTGGTTTA
   lp_1552   4 100  93 1419568 .. 1419597 + -12.9  -3.97209   GGTGCAACGTAAAAA       GCACCGCCATGAG AATT TTCATGACGGTGC        TTTAGTGTTGATTAA
   lp_1546   4 100  36 1414058 .. 1414095 + -24.3  -2.87962   TGGTTCACAAAAACA   GCGGCCGTCATCCAGCA TAAT TGCTGAATGACGGCCGC    CGTTTTTTGTGTCGC
      racD   3 100 188 1394407 .. 1394430 + -16.8  -4.36774   CCGCACAACAAAAAA          GCGAGCCTTC AATT GAAGGCTCGC           TTTGTGTTCTTGATT
   lp_1518   3  93  28 1389738 .. 1389763 + -10.5  -5.14965   GATGCCAAATAAAAA         TGGACTTGGTC ATTT GACTGAGTCCA          TTTTTTGATGCCGCT
   lp_1483   6  95  56 1358440 .. 1358471 + -11.7  -4.37502   TTGAATATTTTTAAA      CGACCATTTCTCA GTAGAA TGAGGGATGGTCG       TTTTGGTGTCATAAT
      fecB   3 100  37 1351442 .. 1351477 + -20.8  -5.21709   GTGCACGTTTAAAAA    GCTAGTCGAGAAATTA TTAT TAATTTCTCGACTAGC     TTTTTTGGTGTGGAC
      murC   8 100 442 1341196 .. 1341218 + -13.5  -4.10657   TGCGATCTTTAAGAT           GCGCAAACC ATTGG GGTTTGCGC           TTTTCGAGGCTGTCA
      npr1   8  89   9 1322438 .. 1322466 + -10.3  -4.31085   TAACTAGGTTGATTA        TTGCCAAGCCCAT TAT ACGGACTTGGCAA        TTTTAAGTTGATGTG
      ribH   4  80 346 1318483 .. 1318505 +  -6.4  -4.68593   TTGGTATTGTGGGGC           TTTATCAGTA AGT TGCTGATAGA           TTTTTAAATCATCGC
   lp_1419   6  49 392 1302111 .. 1302121 +  -4.6  -3.00476   ATGATGGTCACCTCC                 GCGG CAC TCGC                 TGTCTGGTTACCAAT
      pbg3   4  87  15 1285832 .. 1285862 +  -8.4  -4.56736   AATGAGTGTTGCTCA       GCAGTTTTCGTC GATATCG GATGAAGACTGC       TTTTGGTTGTTCAAT
     gtcA1   3 100  16 1255358 .. 1255383 + -13.4  -5.86061   TTGGCATCAGGCAAG         CAAGTCGTCC CCTAAC GGACGACTTG          TTTTTTTTGATAGCA
     uvrA2  10 100  25 1252288 .. 1252307 + -13.6  -5.00616   TTGATTAAATAAAAA            GCACGTGC AATT GCACGTGC             TTTTTTAGAAGGGCG
   lp_1358   4  88 341 1247368 .. 1247396 +    -9  -4.49132   AAAGCGACAGAGGAC       TGCCGGCCATTAA ATTT TTAATGGC-GGCG        TTATTTTGTGTTTGA
     glpQ1   9 100 138 1224004 .. 1224032 + -18.9  -4.17023   TTGTGCGCAATAAAA        GCGCCAGTCCCGA TAA TGGGGACTGGCGC        TTTTAGCATGATTAA
   lp_1313   6 100  39 1208382 .. 1208415 + -19.8  -4.18094   GTATCTAATTGAAAA     GACCTGTCAGACGA AGCTAA TCGTCTGACAGGTC      TTTTCGGCTAATTTA
   lp_1291   7  54 161 1179642 .. 1179660 +  -5.3  -3.38178   ATCGTAAAAAAAGAA            CCTG-CCA CAAG TGGTCAGG             TTCTCAGATTAATTA
   lp_1291   7  54 311 1179792 .. 1179811 +  -4.3  -3.52204   CTTGATTGTCGGCAT            GAGTATC GATACG GATGCTC             TTGATTTCAGGATGA
   lp_1283   4 100  20 1168379 .. 1168403 + -15.1   -4.8622   ACTCGTATCAACTAA          GGGATAACGCT GAC GGCGTTATCCC          TTTTTGGTTGCGGAA
     tagD2   3  85  33 1132994 .. 1133034 +  -8.4  -4.41895   TTATCAGTCACAAAA CACCGCCGTTACCCGCAACT TCA AGCTGCG--TAACAGCGGTG TTTTAATTAACAGTT
   lp_1234   5 100  51 1124366 .. 1124390 + -15.8   -3.8917   ATGATAACCAAAGAA          TCCCCGGTCA ATTAC TGACCGGGGA          TTCTTGTAATTGCAG
   lp_1230   5 100  15 1120491 .. 1120529 + -23.5  -3.83026   AAAAGCAACCCTAAA   GTGCCCCATAAATTGGA TTTAC TCCAATTTATGGGGCAC   TTTAATCTCAAAGAC
   lp_1211   3 100 205 1104040 .. 1104074 + -18.8  -4.07859   ATGCAGTTTTTAGAA     TGGCATGATTCCGAAA TTC TTTCGGGGTCATGCCA     TTTAGTGTTTCTTGG
      rfbD   3 100  94 1088350 .. 1088384 + -14.4  -4.55295   TTGTTTGCTTTTAAA     TGGCTTCACTCCAG TATTCAT CTGGGGTGAGGCCA     TTTCTTTGTGCCGAA
      cydD   8 100 142 1030081 .. 1030105 + -15.1  -4.98522   TTTAGAGCGTAAAAA          GGACTTGGTCG CTG TGACCAAGTCC          TTTTTATATGCAATT
      aroB   6 100 129  989775 ..  989805 + -15.6   -4.0342   ATGGTAGATTAACAA       TCGGCTTTCCAAGT AAT AGTTGGAAAGCCGA       TTGTTATTGGTTAGG
      rpsI   4 100  50  979884 ..  979905 + -12.3  -6.23209   TGGCTATATGAGAAA           GCACCTGTC TATG GACGGGTGC            TTTTTTTTTGGTTGA
      rplQ   6 100 163  967032 ..  967066 + -21.7  -5.46657   GCTAGTTACGAGCAA     CCGCTGATTTAGGGA TTGAT TCCCTAAATCAGCGG     TTTTTTGTTGGAATG
   lp_0992   6  54 375  919425 ..  919448 +  -3.8  -3.70863   GTTATCAACAAAAAA          GAGACCGAGT ATCA ACTCAATCTC           TTTAAATAATCTATA
   lp_0988   7 100  70  915556 ..  915592 + -28.3  -4.67982   TGGGCGATATAAAAA    CAAGCGTCCGCGTTGAT TAG ATCAACGCGGACGCTTG    TTTTCTTACGTGGAG
   lp_0971   7 100  78  903183 ..  903217 + -18.7  -3.66356   TAAGTAGTTAGTAAA     GGGACGCTTCTGGCA TGGTT TGTCAGGAGCGTCCC     TTTGAAATTAACGGT
   lp_0952   3 100 226  886030 ..  886067 + -15.7  -5.17786   TTAGAAATTCAAAAA   CACCGCTGTGACTAACG AACG CATTAGTCGTAGCGGTG    TTTTTGGTTTTATTA
   lp_0941   2  93  36  874718 ..  874738 +  -9.7   -4.6902   AAGTGCAGATTAAAA            CGTCCTCGA ATG TTGAGGGCG            TTTTTCAGATTATAC
      guaA   4 100 101  846272 ..  846292 + -11.9  -5.64421   AAAATCACTAAAAAA            GTGGTACCG AAA TGGTACCAC            TTTTTTATTTGGAAT
   lp_0899  10 100 269  828395 ..  828423 + -16.8  -4.93877   GAGCCAATATAAAAA        CGCTCGCGACCA GTCAG TGGTTGCGAGCG        TTTTGTTTGATGAGC
   lp_0887   5 100  72  818717 ..  818754 + -15.8   -4.1585   TGAAAAGCATAAAAA   GAGCGTTGCTACTGAA AATATC TTCAGTAACAACGCTC    TTTTACAAGTTATCA
   lp_0858   1 100  67  800529 ..  800573 +   -21  -3.40163   GGGGATTGATTAAAA CGTGGTTCGAGTTGGCAG CGATTAAAA CTGCCAATTCGAACCACG TTGGTGTTAATGATG
   lp_0837   5 100  22  776231 ..  776266 +   -20  -4.88067   GAAGACGCCACAAAA    GACGGTTGTTAGACTA TTAT TGGTCTAACAACCGTC     TTTTTGTCACTGCGT
   lp_0824   8 100  25  765286 ..  765325 + -20.4  -4.70266   ACTAGTCAGTAAAAA  GCTGAGCTATCGAATGAAC ATC GTT-ATTCGATAGCTCAGC  TTTTTGGGTCCTATT
   lp_0810   3  75 186  750447 ..  750468 + -10.2  -3.11999   TGCGTAAACAAAAAA           GTCCAGCA TCTTAT TGCTGGAC            TTGCATAAATTTAAT
     glnQ1   6 100  35  745665 ..  745703 +   -22  -3.54951   AAATAACCCGTCAAA   TAGGCGCGCTAAGAATTG GTT TAATTCTTGGCGCGCCTA   TTCTGTAGTAACGTG
     glnQ1   6 100 224  745854 ..  745885 + -14.5  -4.44915   CAACTTAACTAAAAA      CAACGGTCATCCC GAAACA GGGGTGGCCGTTG       TTTTATGGCTAGTTC
   lp_0783   8 100  96  719515 ..  719564 + -20.3  -4.32678   GATCAAAACAAAATA GCGGTCCATTTCGACTTGTC-AGA GTG TCTTGACGAATCGAAGTGGACCGC TTATTTATTTCGACG
     trxB1   3 100  15  696435 ..  696467 + -11.4   -5.5112   AATAAAATTAAAAAA      TGCGTAGCTGATTT AATTG AGATCAGCCACGCA      TTTTTTATTGGTAAA
     galE1   7 100  24  651629 ..  651665 + -18.3   -4.4891   AGCTGATAATTGAAA    GCGGCTTTGAAATCT CGTCAAT AGATTTCAAAGCCGC    TTTTGTGGTCGTCAA
   lp_0690   6 100  47  636758 ..  636790 + -16.4  -4.49344   AATGACATAGCAAAA      TGCCCCATCACTGC GAGAA GCAATGATGGGGCA      TTTTATGATGACTTT
   lp_0683   2  89  10  628391 ..  628414 +  -6.7  -5.19328   GAATAAAGTAAAAAA          GGTCTATCC AATTGA GGGTAGGCC           TTTTTATTGTGCGGT
   lp_0632   2  70 269  596460 ..  596470 +  -2.6   -5.0133   ATCTTTTCCCAGTTC                 TTTT TAG AAAA                 TTTTTTAGGACGATC
      rplL   6 100  27  590003 ..  590037 + -16.6   -5.9362   GAGTAACGTTATTAA     TCCGGAAACATCGTTG TAA TGACGGTGTTTCCGGA     TTTTTTTGTGTTTTA
      zmp2   5 100  43  572543 ..  572570 + -13.6  -6.01369   GTAATAATAAAAAAA        TCGACTAAACTC ACGC GAGTTTGGTCGA         TTTTTTTATTGTTTG
   lp_0557   8  95  30  514171 ..  514212 + -15.5  -2.63102   CTCAGAGATAGAACG TAAAAGGAGCAGGCTCACAT GAT AT-TGAGACTGCTCCTTTTA TGATGTCACGCTAGT
   lp_0533   8 100  28  482816 ..  482861 + -19.3  -3.76815   TTTAATATTAAGAAC GACCGGCGTAGTATGTGAAGA TGAT TTTTCGTATATTACGCCGGTC TCTTATTTATTTAAT
      kup1   5 100  58  472526 ..  472550 + -13.7  -4.73614   TAAGGCCAAAATAAA          GCACCTATCGA AAA TTGATAGGTGC          TTTATTTTAGTGCTG
   lp_0473   6 100  14  424300 ..  424328 + -13.3  -5.65927   AACCAGCATTAAAAA        GTGACGATCAG GTAATGA CTGATCGTCAC        TTTTTTGTTTGACTG
   lp_0473   6 100 104  424390 ..  424430 + -16.9  -3.26596   AACAGTGATAAAAAA  GCAACGCTCACGGCACGTT AAA AACGAGCCATTAGCGTTGC  TTGAATTAGTTTGAA
      plnD   6  74  18  374657 ..  374687 +  -4.8  -4.79955   TTTTAATATTATTTA      GAGCTTCTGTCAG TGTTAT TTGACAGG-GCTC       TTTTGTTATGAATAT
   lp_0402   4 100  58  365649 ..  365681 + -13.6  -5.15634   ATTTATTCGCCAAAA      TAGCCCAAAACCTC GTTAG GAGATTTTGGGCTA      TTTTTTCATAGGATG
   lp_0391   4  93 264  357321 ..  357370 +   -11  -5.00884   GACGCATATTAAAAA TCAGTCCGTCGTA-T-TCTGCCGT GATA AAGGCAGAGAATGCGATGGACTGA TTTTTTGAAACCACT
   lp_0357   4  93  45  325680 ..  325705 +  -9.8  -4.96646   AGTGTTAATAAAAAA         CGTTGCTACG TGATTC TGTAGCAACG          TTTTTGGTTGTCTAA
       fba   6 100 230  303083 ..  303123 + -21.4   -4.4261   GAATGAAGGAAAAAG  TGAGGTCAGTGATTCTCG AATGC CGAGGGTCACTGACCTCA  TTTTGGTGTTAAGAA
   lp_0314   6 100  17  290620 ..  290656 + -23.3  -4.58424   CGCCTAGACATTAAA    GGACCTGACTTGAAGCA CTC TGTTTCAAGTCAGGTCC    TTTTGTCTAATGATG
   lp_0299   3 100  74  276482 ..  276515 + -11.2  -5.31059   ATAAGTCACTAAAAA     TGAGTTCTCAGAAT GATTTG ATTCTGGGGACTCA      TTTTTTGATTACTGT
   lp_0281   6 100  76  255729 ..  255757 + -12.6    -5.252   GGCACAAGACCAAAA       GCGAGTC-CTAGA TTTT TCTAGTGACTCGC        TTTTTTATGAGAGTA
     mntH1   8 100  14  252050 ..  252089 + -18.9  -4.89567   AATCAAACATTAAAA  TGAGCTTTCCAGGGATT GCAAAG AATTCCTGGAAAGCTCA   TTTTGTGTTTTGGGA
      kdgK   8 100  63  228963 ..  228998 +   -18  -4.92757   AAAGTAACGTAAAAA    CGTACTTATAAAATCA ATTT TGATTTTATAAGTACG     TTTTATTGTTGATAC
   lp_0239   8 100  18  217089 ..  217113 + -18.7  -3.77196   TGGGGCAATTTAAAA          GGCTAACCCAC ACG GTGGGTTAGCC          TTTGGTGCGTGATGC
   lp_0221   7  87 383  204594 ..  204613 +  -6.4  -5.28755   CGGGCCTTGATTCAA            GTCGGTAT TAAC GTACCGGC             TTTTTTACTGTCTTT
      ISP2   4  50 -29  199786 ..  199808 +  -4.2  -3.35143   CCATTTGCTTATACA          GAGGCTAGT TATGTC AC-AGCCTC           GTTTTAATTTAGTGT
      ack1   7  81 406  195356 ..  195389 +  -5.4  -5.16572   GTCATTGAACAAAAA     CAGGAAATCTCA GTTAGTTTTG TGAGACTTCCTG      TTTTTTGAGTTAGAT
   lp_0197   3 100   8  181893 ..  181920 + -14.3  -4.64048   TTAATTAAACAAAAA        GGCTACTGGAA TTTCGC TTCCAGTAGCC         TTTATTTATATCATA
      agl2   5 100 121  171974 ..  172004 + -15.7  -5.40072   CACCTGACTAAAAAA       CTGCTTTCAAAAG GATAA CTTTTGAAAGCAG       TTTTTTTAGCGCGCG
   lp_0183   3 100  30  164431 ..  164464 + -15.4  -5.02476   GACTGTAAACTAAAA     GTCCGCTGATACGT TTAAAC GCGTATCGGCGGAC      TTTTTTGCAAGGTGT
   lp_0145   4  93  24  126921 ..  126945 +   -10  -4.87291   CGTGAAACATAAAAA          CGCCCACTGA TTTTT TCAGTGGACG          TTTTTAATTCGGCTG
      hsp1   1 100  31  115437 ..  115468 + -21.7  -4.13767   ATCAGTAACAAGTGA      GCGGCCCACCGAT AATCAA ATCGGTGGGCCGC       TTTTGACATCAACAA
   lp_0125   8  83  12  113359 ..  113379 + -11.9  -3.22476   TTAGCGAATAAAAAA            CGAGCAGTC GAT GACTGTTCG            TTAATAGTGGCTAAT
   lp_0098   4  93  21   89267 ..   89296 + -10.8  -4.82901   GAGTTTAACAAAAAA       TGCTTACTGGCG ATCATC CACCAGTAAGCA        TTTTTGTCACCACCA
   lp_0080   8 100  11   77541 ..   77555 +  -7.1  -5.75599   ATTAACGCAAAAAAA               CGAGC CTTGT GCTCG               TTTTTTTATAGTTTA
      ptp1   3  77  25   68376 ..   68419 +  -9.9  -3.56142   TAAAGGCGCAAAAAA TCACACCAATACTCAC-TTA AGGAC TAACCTGGGTATTGGTGTGA TTACTTATTCATGGG
   lp_0052   7 100  13   50905 ..   50945 + -20.5  -3.46035   TAAGATTAATGAAAG  GGGCCACCAAGAACGACAG TTG CAGCTGTTCTTGGTGGCCC  TGATTTTTATTTAAT
   lp_0026   3 100  84   32168 ..   32204 + -16.7  -4.80453   CTTAAACAAAACAAA    CCGGATTTGGTAACCAT GAC GTGGTCGCCAAATCCGG    TTTGTTTTGTGATGA
      repB   7 100  18     779 ..     797 +  -7.4  -5.55769   AGCGAATGGAAAGTA             GGTGTTCG ATT TGAGCACC             TTTTTTGTTGTCGGC
     tnpR1   5  93 156    3616 ..    3660 - -14.5  -2.88268   CTCTAATCAAAATAC CCACAAAAGTCCTGCTCAACT AAC AATTGAGTAGGCCTTTTGTAG TACAAATTAATCCTT
     orf19   0 NONE
     orf41   4 100 -18   31348 ..   31374 - -10.2  -5.42514   GGATAAATTAAAAAA         CGATCAACCTAA TAA CTAGGCCGATCG         TTTTTATTTTCAGGA
     orf40   6  87 -18   31348 ..   31374 +  -5.1  -5.45802   GGATAAATTAAAAAA         CGATCAACCTA ATAAC TAGGCCGATCG         TTTTTATTTTCAGGA
      cadD   5  79 132   13147 ..   13169 +  -9.2  -3.85909   TGGGTGTTTGATAGC           CAGTTTGCCG GCG CGGTAAATTG           TTTAGCTTTGACTCA

SUMMARY

495 putative operon ends contain 2435 possible terminators.
Percent operon ends hit by terminators of confidence >= x:
	x	#>=x	hits>=x	%hits>=x
	100	445	339	325	66 %
	99	445	339	325	66
	98	445	339	325	66
	97	445	339	325	66
	96	445	339	325	66
	95	472	352	335	68
	94	472	352	335	68
	93	510	386	364	74
	92	510	386	364	74
	91	523	391	369	75
	90	546	408	382	77
	89	558	416	390	79
	88	569	423	396	80
	87	576	428	401	81
	86	590	439	405	82
	85	596	445	410	83
	84	602	451	413	83
	83	609	457	416	84
	82	615	461	419	85
	81	620	465	423	85
	80	627	471	425	86
	79	641	484	428	86
	78	644	487	430	87
	77	655	496	431	87
	76	660	500	433	87
	75	666	504	434	88
	74	671	508	437	88
	73	681	515	440	89
	72	689	519	441	89
	71	704	531	443	89
	70	712	536	444	90
	69	724	545	446	90
	68	739	555	448	91
	67	745	560	448	91
	66	765	575	449	91
	65	786	592	453	92
	64	796	600	455	92
	63	810	613	455	92
	62	830	630	456	92
	61	866	656	458	93
	60	895	681	460	93
	59	937	715	463	94
	58	968	743	467	94
	57	994	766	468	95
	56	1056	816	474	96
	55	1073	832	475	96
	54	1168	907	479	97
	53	1228	949	481	97
	52	1301	997	484	98
	51	1360	1048	485	98
	50	1439	1100	487	98
	49	1485	1136	488	99
	48	1589	1217	488	99
	47	1663	1269	488	99
	46	1764	1347	489	99
	45	1870	1429	491	99
	44	1969	1506	492	99
	43	2106	1616	492	99
	42	2225	1711	492	99
	41	2352	1813	493	100
	40	2414	1859	493	100
	39	2435	1879	493	100
	38	2435	1879	493	100
	37	2435	1879	493	100
	36	2435	1879	493	100
	35	2435	1879	493	100
	34	2435	1879	493	100
	33	2435	1879	493	100
	32	2435	1879	493	100
	31	2435	1879	493	100
	30	2435	1879	493	100
	29	2435	1879	493	100
	28	2435	1879	493	100
	27	2435	1879	493	100
	26	2435	1879	493	100
	25	2435	1879	493	100
	24	2435	1879	493	100
	23	2435	1879	493	100
	22	2435	1879	493	100
	21	2435	1879	493	100
	20	2435	1879	493	100
	19	2435	1879	493	100
	18	2435	1879	493	100
	17	2435	1879	493	100
	16	2435	1879	493	100
	15	2435	1879	493	100
	14	2435	1879	493	100
	13	2435	1879	493	100
	12	2435	1879	493	100
	11	2435	1879	493	100
	10	2435	1879	493	100
	9	2435	1879	493	100
	8	2435	1879	493	100
	7	2435	1879	493	100
	6	2435	1879	493	100
	5	2435	1879	493	100
	4	2435	1879	493	100
	3	2435	1879	493	100
	2	2435	1879	493	100
	1	2435	1879	493	100
	0	2435	1879	493	100
