# Supplementary material for: Rapid, accurate, computational discovery of Rho-independent transcription terminators illuminates their relationship to DNA uptake
Source: Genome Biol. 2007 Feb 21;8(2):R22. doi: 10.1186/gb-2007-8-2-r22 (PMC1852404; doi:10.1186/gb-2007-8-2-r22)
Supplement: Additional data file 2 — As described in the text, the entire robust tail-to-tail region is searched; if the region is less than 500 nt, then the 500 nt downstream of the stop codon is searched (stopping if a gene start is encountered). In the case of ties, all terminators with the high score are output. [file gb-2007-8-2-r22-S2.zip › Lactobacillus_sakei_23K.ttperf]

   LSA0013   9 100  12   15027 ..   15056 - -15.2  -5.20216   GATAGTACGAAAAAA       GCGTCAGACAAA AATTAA TTTGTCTGACGC        TTTTTATATGCTTAT
   LSA0023   2  91  37   23922 ..   23953 -  -5.8  -5.63103   GCCGAACTAAAAAAA      GCCGGTGCGGTC-CA AAT TGTGACCCAACCGAC      TGATTTAATTACGAC
   LSA0029   3 100  12   28023 ..   28046 - -16.8  -4.78764   TAAAGCGATTAAAAA          GGCGTCGACA ATTA TGTCGACGCC           TTTTTTGACTTTTAA
       cfa   2 100  42   41079 ..   41110 - -12.4  -5.48063   ACTGAAGACAAAAAA      GTCGCCGTGAACAA GCAA TTGTTCATAGCGAC       TTTTTGATTGGATGA
   LSA0055   2  64 403   50717 ..   50729 -  -7.7  -2.78154   TTATACATTGAACCA                CCGTT TCG AACGG                ATTATGGGTGTCAGA
   LSA0074   5  77  -2   70351 ..   70362 -    -3   -5.4505   CCTGGTAATAAAAAA                TGAT AGCA ATCA                 AAAAATAACGGTCAG
       add   8 100  19   81267 ..   81295 - -18.3   -4.7629   TCACCAACTCAAAAA        GCGCGCTAAGACA ATT TGTCTTAACGCGC        TTTTTGAATGTCTTA
   LSA0089   8 100 400   85651 ..   85681 - -19.2  -5.12971   AATAGGTAATAAAAA       GGGATCCGACAAAA TAA CTTTGTCGGATCCC       TTTTTTGTAATATTG
   LSA0094   9 100 153   90376 ..   90410 - -21.7  -5.72254   TTAAACAATAAAAAA     GGGGTTGGGACAAAA TTTAT TTTTGTCCCAACCCC     TTTTTTGATACCCGA
   LSA0102   5 100   4   98634 ..   98669 - -13.4  -5.44721   ACTAGTCTAAAAAAA    GAGCGCGAGACAAAAA ATAA CTTTTGTCCTGCGCTC     TTTTTATGCGTTAGT
   LSA0108   3 100  17  102808 ..  102844 - -15.3  -5.64873   GTCAATAACAAAAAA    GGGAAGTCCAACAAAAC GTT GTTTTGTCAGGCTTCCC    TTTTAACGATTAGTG
   LSA0120   5 100  13  111428 ..  111456 - -16.9  -4.46828   ATAATTAAAAAAATA        GCGTCGAAAACAA TTA CTGTTTTCGACGC        TGTTTTTTTTAGTTA
   LSA0126   5 100   8  116758 ..  116792 - -14.5  -5.99154   GATTAAATAAAAAAA    CGGCTAAGACCTTGTA AAAT CACA-GGTCTTAGCCG     TTTTTATTTAAGCTG
      gpm2   3 100  11  123786 ..  123820 - -22.4  -4.78753   TCAACACTAATAAAA     GAAGCGCTGAAAACCA AAT TGGTCTTCAGCGCTTC     TTTTGATATTTTAAA
tnpA1-ISLsa1   1 100  71  135891 ..  135909 -  -7.3  -5.66684   TAATGGATAAAAAAA             CGGTCCC TAAAC GGGGCCG             TTTTTTTTGTGGTTT
   LSA0152   4 100   6  148387 ..  148426 -  -8.9   -5.7946   CTTTTAACAAAAAAA  GTCTGTCATAAATTTAGT GGGAT ACTAAATG-ATGACAGAC  TTTTTTTAATAGGTT
      katA   2 100  18  161679 ..  161704 - -13.4  -5.57396   ATAACGAATAAAAAA         TAGGTGGTCC TCAATG GGACCACCTA          TTTTTTTGTGCTCGG
     pepD1   3 100  15  171587 ..  171618 - -16.1  -6.17669   AAGAAAATAAAAAAA      TGAGCTTCAGACA GTAATT TGTCTGAAGCTCA       TTTTTATTTAACAAT
   LSA0187   3  80 475  179199 ..  179230 -  -5.9  -4.96646   GCAGACAATCAAAAA     GGGCC-GC-CACCAT TTAA ATGGCAAGCAGGCCC      TAGTTTATACACGGA
   LSA0194   3 100  26  186194 ..  186213 -  -7.9  -5.52986   AGTGCATCAAAAAAA            CCGCTAA AATTAA TTAGCGG             TTTTTTATTTACGAT
   LSA0209   1 100  13  202564 ..  202601 - -27.3  -4.77986   GTAAATATTGAAAAA   GGCCCCTCATACTGGTT GCTC AACCAGTATGAGGGGCC    TTTTGTATTGGATTA
      dapE   2  49 384  216634 ..  216650 -  -5.1   -2.5955   AGTGTCTATAATCCA              GTAACCC GAC GGGTTAT              TGCTTACCAACTTAA
   LSA0235   5 100  12  230932 ..  230961 - -19.5  -4.31688   AATAGTAACTCAAAA       GAGCCGTTCAGAT TAAA ATCTGAACGGCTC        TTTTTTTATAATTAT
   LSA0240   6 100  24  235318 ..  235341 - -16.8  -4.71382   ATAAGTAGTCAAAAA          GAGGCGACCT TGAT AGGTCGCCTC           TTTTTGTTAACAGAT
   LSA0249   2 100  18  244297 ..  244346 - -11.5  -5.26875   TTGCCAACCAAAAAA CACGCACCAGTACGACAACGCTT GAAT ATACGTTGTTGTATTGGCACGTG TAAAGGGAAGACATT
   LSA0253   2  81 130  247988 ..  248016 -  -5.4  -5.19212   ATGACTACTAAAAAA       GTCCCAGTTGA TATTGAAC TCAAC-GGGAC        ATTGACGCGCGGGAT
tnpB3-IS1520   4  58 -12  251503 ..  251523 -  -6.1   -3.1585   TTATTGAATTTAATA            GCCTGTAGC TAC GCTACAAGT            GAAATACGATCACTG
tnpB1-ISLsa2   1  42 316  256204 ..  256222 -    -3  -2.79175   AACCGTTATTTAAAT             GGGATTCC AAC GGATTCAC             GTGCTGCCCGTCCAG
   LSA0269   3 100  12  262888 ..  262921 - -15.5  -4.92777   AAGAGTAATTAAAAA     GGACCTGAGACAAAA GCAA TTTTGTCCCAAGTCC      TTTTTTGATGGTTAA
   LSA0273   3 100   9  267388 ..  267423 - -19.2  -5.03145   CAAGCCTCCAAAAAA    TCCCGATTCAGCCATT TTAT ATTGGCTGAATCGGGA     TTTTTTGATTATGCG
     pepF1   4 100  13  280688 ..  280706 - -14.6  -5.53991   TAGTCATTAAAAAAA             GTCTGGCC AGT GGCCAGAC             TTTTTTTAATGGTTA
   LSA0293   6 100   9  292493 ..  292522 - -20.9  -5.02231   TAAAAATATTAAAAA       GGGCACGTACAAG CTAA CTTGTACGTGCCC        TTTTTAGGTTAGAGT
      gntR   4 100  19  294000 ..  294029 - -19.5  -4.62085   ATCGCTAAAAAAGAA       GAGGTACCGACAA TTTC TTGTCGGTACCTC        TTTTTGATAGTTCTC
   LSA0302   7 100   8  300301 ..  300329 - -17.6   -5.4659   TAACACAAATAAAAA        GAGCACCAAGAC CTAAT GTCTTGGTGCTC        TTTGTGATTAGATTA
   LSA0308   5 100 426  311109 ..  311129 -  -9.7  -4.75174   CACGCAATTTAAAAA            GGTTGAACC TCA GGTTCAGCC            TTTTTTGTTAGTTAT
   LSA0308   5 100  17  311511 ..  311538 - -17.8  -4.90525   GAAGGCTAAATAAAA        GGCGAGACATCC AAAT GGACGTCTCGCC         TTTTATTTTGTTAAG
   LSA0315   5 100  36  319878 ..  319912 - -18.9  -4.67353   GTATCGATTCAAAAA     GGGTCTAAGACAAAA TTTAC TTTTGTCTTAGACCC     TTTTTTATTATCCGA
   LSA0323   3 100   9  327235 ..  327270 - -19.3   -5.5604   GTAATGAATAAAAAA    GAGCCGATTCAACAA GATTAA TTGTTGAATCGGCTC     TTTTAGGACTATTTT
   LSA0326   7 100 -15  328736 ..  328759 -  -8.2  -5.14563   TTTTGTACCAAAAAA          GGAAACGCTT AGGC AATCGTTTCC           TTAGTGGTTGTAACG
     asnA1   9 100  16  347762 ..  347787 - -14.8  -5.32565   TAATGAATTAAAAAA         GGCGAGGACA TGTTAT TGTCCTCGCC          TTTTTAGCTAATTTT
   LSA0352  11 100   6  352321 ..  352357 - -19.6  -5.60689   TTAGATAACAAAAAA    GGGGGCTGGGACAAAA TTTAC TTTTGTCTCAGCCCCC    TTTTGTTAGGCTTCA
   LSA0355   3 100 464  354232 ..  354255 - -16.8  -4.92756   ATGATTAAAAACAAA          GCCCGCCTAA TTAA TTAGGCGGGC           TTTTTGATTAGGGTT
   LSA0355   3 100  13  354685 ..  354706 - -14.5  -5.40072   TGTTGGCTAAAAAAA           GCGCGTATC CTAC GATACGCGC            TTTTTCTGGTTTTTA
      rnhC   5 100 204  398782 ..  398820 - -26.4  -2.83715   TTGAGCATTAGCATA   GGTTGTCAGATTAGCGAT TAT ATCGCTAATCTGACAACC   GGCACTAAGCGCAGA
      rnhC   5 100   7  398984 ..  399017 -   -14    -5.626   TATGCCATAAAAAAA     TAGGGATCAAGACG CTAAAT CGTCTTGGTCCCTA      TTATCATTATGAGCG
   LSA0399   3 100 146  408194 ..  408217 - -16.8  -5.46129   GAATAAACTAAAAAA          GCGTGCTGAC AATT GTCAGCACGC           TTTTTTTATTGCTTA
   LSA0404   3 100  13  413254 ..  413282 - -10.3  -5.88565   GGGATAATAAAAAAA        GGATCTGATGCAA ACT TGGCATCAGGTCC        TTTTGAACATATTTA
   LSA0409  10 100 254  417280 ..  417311 - -10.2  -5.15634   TAGCGTATTAAAAAA      GCGTTGCGCCAAAA GTCA TTTTGTCGTAACGC       TTTTTTTGATAGCTA
   LSA0413   6 100 254  420423 ..  420443 - -12.6  -4.60889   AAGGATTGTTAAAAA            GCCCTCAC TGATT GTGAGGGC            TTTTTAATTTGGAGG
   LSA0413   6 100 169  420495 ..  420528 - -14.2  -4.27316   CCGCTTAATCTAAAA     TGAACCATAATCTT GGTTTT AAGATTATGGTTCA      TTTTGTATTAATGCT
   LSA0413   6 100  45  420620 ..  420652 - -10.7   -5.4505   CCGGTTAACAAAAAA      CGCGAATCATGAC CAAGGGC GTCATAATCCGCG      TTTTTAAGTTAATCC
      pepV   4 100  24  431427 ..  431450 - -15.4  -5.36965   TAACAGTATAAAAAA          GAGACGACCA ATGT TGGTCGTCTC           TTTTTAGTGCATTTA
     trxB1   1 100   8  442464 ..  442502 - -20.5  -5.33848   ATCATAATTAAAAAA  GCGCACCGCCTGATTCTC GTTT GAGA-TCAGACGGTGCGC   TTTTAAATTACATAA
      mleR   4 100 -18  453947 ..  453981 - -10.1  -5.63103   TGGTAATTAAAAAAA     CAGCAACATCGAC GGTTTATGA GTCGGTGTTGCTG     TTTTTTTGTTCTAAG
     mleP2   6 100  11  459094 ..  459121 - -14.3  -4.56914   CTATCTAAATGAAAA        GACGTCATCCA AATTAA TGGATGACGTC         TTTTTTATGTTTAAA
   LSA0459   3 100  10  471282 ..  471314 - -16.4  -4.78848   CGTTTAAACATAAAA      GACCCAGGGCAAGA GTAAT TCTTGCCTTGGGTC      TTATTTTGGTTATTG
   LSA0467   8  91  12  484330 ..  484345 -  -6.1    -5.626   TAGGCTATAAAAAAA              CAGCC AGTCTA GGCTG               CTTTTAAGGACTTAT
   LSA0470   1 100   9  488007 ..  488026 - -12.2  -6.01369   GAAACAATAAAAAAA            GATTGGCC AGTT GGCCAATC             TTTTTTTGTTATCTG
   LSA0475   4 100 213  492095 ..  492130 -   -15  -4.91852   TCTACCAAAAAGAAA    CCGATACTTATGAAAC GCTA GTTTCACAAATATCGG     TTTGGATTGATGATT
   LSA0475   4 100 127  492172 ..  492216 - -19.6  -5.19998   AGAATTAAAACAAAA CTGGGTTGTAAAAGTCCGGT TGAAT ACCGAATTTTTACAACCCAG AAAGCTGCTTAAAGT
   LSA0491   3 100  13  509185 ..  509205 - -14.1  -4.81163   TAAAGACGAAGAAAA            GGATTAGCC ACT GGCTAATCC            TTTTTTTGATGGTTA
   LSA0530  10 100  50  549051 ..  549086 - -17.1  -3.81926   GAGTGCAAAAATTAA    GCGGTCAAAATCCTT GTTGTA AAGGATCTTGACCGC     TTTTTATATTAAAAA
   LSA0541   5 100  29  562655 ..  562679 -  -8.7  -5.21709   GCGGATATCAAAAAA          GCCCATTTT GATTCGA AAAATGGGC          ATTCACAGGGACGGA
   LSA0553   7 100  17  571688 ..  571723 - -22.1  -4.81359   AAGTTAAATATAAAA    GCGCCGCAACAATCA GAAATT TGATTGTTGCGGCGC     TTTTTTATTTTTTAA
 LSA0560_a   3 100   9  575390 ..  575432 - -12.3  -5.29208   AAAATAAAAAAGAAA CGCGACTAAAATAACGAATC TTGT GATTCATTGTTT-AGTCGCG TTTTTAGTTTAAACT
   LSA0570   3 100   2  581898 ..  581932 -   -18  -3.77832   TTTGAAAGTTAATAA     GGGGTTGGGGCAAAAA TAA CTTTTGTCCCAACCCC     TTTAATGATTCGCTA
   LSA0574   2  61 319  584269 ..  584279 -  -6.8  -3.13403   CTGGTTTGATCAACA                 GTGG AAT CCAC                 TAGCATTACCACAAA
   LSA0578   6 100  11  587206 ..  587223 - -11.3    -5.626   TAGGGTATAAAAAAA             CGACCAG TTAG CTGGTCG              TTTTTTGTGTTTAGA
      glpQ   3 100   9  591560 ..  591579 -  -9.4  -5.95539   TGCTAAATAAAAAAA            GTCATCAT TTTA ATGATGAC             TTTTTTTATTATCCA
   LSA0601  10  74 286  604310 ..  604332 -  -7.7  -3.91984   AGAGGCCCTAAAGAA           GGAGTCACC GAATT GACGACTCC           TTAAAGATGAGTTAG
   LSA0610   6  88  14  611870 ..  611890 -  -5.5  -5.68039   AAACCGACAAAAAAA            GAGTTAC TTTAAGC GTAACTC            TTTTTTTGTTTGGTT
     rluA1   4 100  68  621216 ..  621250 - -21.7  -5.08011   AAAAGCGCTAAAAAA     GGCGCCAAGACAAAA GCAAA TTTTGTCTTGGCGCC     TTTTTTAGATATCCG
      prtM   2 100  14  629823 ..  629860 - -22.3  -5.65513   GATTAATTAAAAAAA   GAGCCTCAACCAAACAG TAAT CTGTTTGATTGAGGCTC    TTTTTAGATGTGCTT
   LSA0633   4 100  13  635667 ..  635688 -  -9.5  -5.33026   CAAGCCAAATAAAAA           CACTTACCA ATTT CGGTAAGTG            TTTTTATTTGTTTTA
      usp3   1 100  12  642841 ..  642872 - -10.9  -5.58179   TAGGATAACAAAAAA      GGCACGCACTACA GAATTT TGTAGGACGTGCC       TTTTTAAACCCTTAT
   LSA0668   3 100  16  670809 ..  670850 - -16.2  -4.10552   AACAGCACAAAAAGA GGCGGAC-TTCAGGACAAAT GTAA ATTTG-CCTGAAAGTCCGCC TTTTGTTGTTTAAAA
   LSA0683   4 100  25  681463 ..  681489 - -16.7   -4.2204   AAGCTTAATAAAGAA         GGGGTTAGGAC TTGTT GTCCTAACCCC         TTCTTTAACGGTCAT
      rpmB   5 100 192  694269 ..  694295 - -19.6  -5.14563   GTTTCCATCAAAAAA         GGCCCGACAAAT TTA ATTTGTCGGGCC         TTTTTATATTCGAAT
      rpmB   5 100  91  694360 ..  694396 - -21.9  -2.90075   TTGTGCTTAACGATA    TTTGACGCATCAGCGAT TGT ATCGCTAATGCGTCAAA    TTTGGTTAATGATCA
      rpmB   5 100  11  694455 ..  694476 - -10.3  -5.40072   TTTTGCGCAAAAAAA           TAGATTGTC CGAA GACAATCTA            AGAAACGAAATTAAA
   LSA0721   8 100 244  721506 ..  721528 - -11.2   -4.7173   GATGACATTTAAAAA           GGCCGACTCA TTG CGAGGCGGCC           TTTCTTTATGTGGTT
   LSA0740   5 100   3  736016 ..  736040 - -14.3   -5.2422   AATGATATCAAAAAA          GTCGCATGCCA ATT TGGCGTGCGAC          TTTTATTTTACAATT
   LSA0762   5 100   5  757258 ..  757296 -   -11  -4.91712   TTCAATTTATAAAAA   GAAGCAGTCCCCGTTAGA AAA CCTAACCGTGGCTGCTTC   TTTTTTAGAATCGAT
   LSA0771   3 100 -14  767793 ..  767820 - -12.9  -5.13722   GTCATTAAAATAAAA        GCCATCAATTC TTTTAG GAATTGATGGC         TTTTTCGTTAGCTGA
   LSA0780   3 100  26  774783 ..  774804 -  -7.3   -5.7946   TTTTTAATAAAAAAA           CGCACCTTC ATCA GAAGATACG            TTTTTAGATTTATAT
   LSA0807   6 100  17  801121 ..  801159 -  -8.1  -5.42259   TTATTTCTAAAAAAA   GAGCCCTCAATATTGGC AGTTA GCCATAACTGAGGGTTC   TTTTTGAATAATTGG
   LSA0829   3 100  11  817773 ..  817795 -   -12  -5.71983   GCAAGCATAAAAAAA           CAAGGTCCCT TTT AGGGGCCTTG           TTTTTAGTTTCTAGA
      usp6   7 100  14  823376 ..  823397 - -13.1  -5.67967   ATTAGCATAAAAAAA           GCTGAGGAT TTAA ATCCTCAGC            TTTTTTAGTGCCATT
   LSA0862  12 100  16  849520 ..  849543 - -16.8  -4.89339   AAGTAGTCACAAAAA          GGCCCTCGAA ATTT TTCGAGGGCC           TTTTTGTGATAGTGA
   LSA0872   2 100  13  860034 ..  860065 - -11.7  -5.88197   TTAAACATAAAAAAA      GACCTCGGATAAA TTAAAT TTTGTCCGAGGTC       TTTTAATTGGGATTA
   LSA0885   9 100  87  872468 ..  872489 - -13.1  -5.59564   ATAAATTCAAAAAAA           CGGTCATCT AAAA AGATGACCG            TTTTTAATTTGGACA
      aroD   2 100  15  876098 ..  876125 -  -8.5  -5.51046   TAAAGATATAAAAAA        GAGTCCAACAA TTCAAT TTGTTGGGCTC         TTTTTATGCTTAATT
     pepD5   3 100   9  883075 ..  883098 - -11.1  -5.35354   TAGATAATCAAAAAA          GCATTCGCT GAAACT AGCGAATGC           TTTTTATTTTAGAGA
tnpB3-ISLsa2   3  73  43  888175 ..  888187 -  -3.4  -5.15634   CAGCGCACTAAAAAA                GCAA GTTAG TTGC                TAGACAACTGACTGA
     pbp1A   6  95   8  907664 ..  907706 -  -7.4  -5.40474   ATCTTTGGAAAAAAA TAGCCTGATTGTCCGAACTCT TAAT AGAGT--G-ACAATCAGGCTA TTTTTAATTAGTGTG
   LSA0923   8 100  18  914454 ..  914486 - -15.9  -5.14563   CTGGTTACTAAAAAA      TAAGACTTAACACTA TAT CAGTGTTAAGTCTTA      TTTTTGTGGTTAAAT
   LSA0927   6 100  14  917188 ..  917214 - -15.2  -5.08169   ATATAGCTCAAAAAA         GCCGTTCGGATA ATT TATCCGGACGGC         TTTTTATGTATTTTT
      lplA   8 100 167  921778 ..  921812 - -12.3  -5.45802   CGCGTAAAAGAAAAA     GGGGCTAAGACAAAA GTAAA TTTTGTCTCAGCCTC     TTTTATTTATCTGAA
   LSA0960   3 100   8  948574 ..  948605 - -13.1  -5.59655   TAAACCAACAAAAAA      GCGTTCCGTCAAA ATTTAA TTTGGCGGAACGC       TTTTTAATTATGCTT
   LSA0969   4  88   6  958140 ..  958157 -  -4.8  -5.55695   TAACAATACAAAAAA             GAGGCC CTCAGC GACCTC              TTTTTTTAATGGTCA
     uvrA2   3 100  30 1043784 .. 1043805 - -14.5  -5.53288   CTTAATTTAAAAAAA           GTCGCAGTC AAAT GACTGCGAC            TTTTTATTTGCCATT
   LSA1094   7  93 -14 1090294 .. 1090323 - -12.3  -4.13995   CTTTTACAAATTAAA       GAAGAACAACGCC ATTT AACGTTGTTCTTC        TTTTTTATTACCTAT
   LSA1109   4 100   7 1100121 .. 1100154 - -11.2  -5.81622   ATAAAACTAAAAAAA     GGCTATAAC-CCTTG ATATA CAAGGAGTTACAGCC     TTTTTTCTACCCCAC
      ppdK   6 100  12 1128442 .. 1128479 - -13.6  -4.12902   TAAGTACTCCCAAAA   GAACCCCGACAATATC TTTTTC GATATTGCAGGGGTTC    TTTTTTACATTTTAA
   LSA1145   7 100   9 1133100 .. 1133133 - -15.5  -4.95957   TAAATTAACTAAAAA     GAACGTTGACCAGAA GTAA TTCTAGCCAACGTTC      TTTTTTAGTTATTTT
   LSA1156   0 NONE
   LSA1169   9 100  10 1154357 .. 1154390 - -13.3  -5.30155   TTATTAATTAAAAAA     TGTCTCGCTAAACTA TTCT TGGTCTAGCGAGACA      TTTTTTTAATTAGAA
       pgi   5 100  26 1161754 .. 1161778 - -11.6  -5.24989   TTATACACTAAAAAA          GCGACTAAAA ATTAA TTTTAGTCGC          TTTCTTTAAAACGAA
 LSA1183_c   6  70   2 1166858 .. 1166872 -  -6.4  -4.09739   TGAACGGGGCTAAAA               CTTCGG CCT CCGAAA               ATTAAATTAAGTAAT
   LSA1189  11 100  75 1172846 .. 1172869 - -10.4  -4.98531   TTTTCAAATTAAAAA          GCATCCTAAC ACAT ATTAGGATGC           TTTTTTGATACTTTA
   LSA1196   6 100   6 1177426 .. 1177457 - -12.4   -5.4148   TAAATAACTAAAAAA      GCCTCGGGACAAAA TAAT TTTTGTGCCAAGGC       TTTTTTTAATGATTA
   LSA1208   9 100  11 1192139 .. 1192164 -  -9.8  -5.27938   AGTCCCAAATAAAAA         GTGCCATTCC GAATTT GGAATGACAC          TTTTTTGTATTTAAC
   LSA1214   2 100  20 1196314 .. 1196332 -   -11  -5.61824   TAAAAGCTAAAAAAA             CGCAACCT TGT AGGCTGCG             TTTTTTGTTTGCGTA
      citG   4 100  -5 1201482 .. 1201515 -   -12  -5.52986   AGGGTATCAAAAAAA     GCGTAACACCT-AAT TGATT ATTGAGGTGTTACGC     TTTTTTTATGCGCAT
   LSA1283   3 100   9 1261970 .. 1262003 - -17.7  -4.90266   TCGACTAATTAAAAA     GCCTCGTAATTGATT TAAC AACCAATTACGAGGC      TTTTTTAGTTATACT
 LSA1286_c   6  70   2 1266078 .. 1266092 -  -6.4  -4.09739   TGAACGGGGCTAAAA               CTTCGG CCT CCGAAA               ATTAAATTAAGTAAT
   LSA1297   6 100 457 1273888 .. 1273921 -  -8.3   -5.4505   TTTTGCAACAAAAAA     GGCATCTAACACC GTTACGGT AGTGTTAAATGCC      TTTTATTAAGCCAAC
   LSA1315   2 100  13 1287996 .. 1288028 - -19.4   -4.8143   TGAATAATCTAAAAA      GGGTAGGGACAAAA GTTAT TTTTGTCCCTACCC      TTTTTCAATATTCTA
   LSA1319   4 100  13 1291015 .. 1291049 - -12.3  -4.89009   ATAGCCAATTAAAAA     GCCCTTCTAAAATCA GATTT CGATTTTAGAGGGGC     TTTTTCTAATCATTA
   LSA1340  11 100 139 1311365 .. 1311401 - -18.3  -4.71828   ATCCTACCAACAAAA    GAGGCTATCAGTAAC TGAAATG GTTACTGATAGCCTC    TTTATTAGCAATGGT
   LSA1348   3 100 349 1317784 .. 1317809 - -13.5  -5.17576   CACTAACCTAAAAAA         CGTTATTAGCA TTCG TGCTAATAACG          TTTTTTAGGTTAGTA
      glmS   4 100 437 1323487 .. 1323512 -   -12  -5.22943   AGCAAATCTAAAAAA         GGCATTCAGA AATTAA TCTGAATGCC          TTTTTATATTCGTCA
   LSA1383  10 100 149 1350516 .. 1350548 - -22.3  -4.53036   TTAGAAATACTAAAA      GAGGCTCAGACAAAA TAA TTTTGTCTGAGCCTC      TTTTTGATATCCGAA
   LSA1427   5 100  80 1396859 .. 1396886 -   -12  -4.79756   GACACAATTTAAAAA        GCACACCGTCAC TAAC GCAACGGTGCGC         ATTTTACCACATACA
      cutC   5 100  25 1414582 .. 1414616 - -18.9  -5.77571   ATCAAAAAATAAAAA     GGTTTCCGGATAAAA GTTAT TTTTATCCGGAAACC     TTTTTTGATTACTCA
   LSA1447   5  60  -2 1420338 .. 1420373 -  -5.5  -3.79747   TCATTCAGCACTAAA    TAAGCGCTCAAGATT TTAAAC AGTCTTGGACGCTTA     TTTTTTAGCCCGCAA
   LSA1457  12 100   8 1430696 .. 1430716 -  -9.7  -5.75822   TACAAACTAAAAAAA            GGAATACGC TAA GCGTCTTCC            TTTTTTATTAGGCAG
      prfC   8 100  47 1444918 .. 1444955 - -23.1  -4.98522   AACGCTATATAAAAA   GAGGTCTTCTGACAAAA TCGA TTTTGTCAGAAGACCTC    TTTTTGATTGTTTAA
   LSA1475   6 100  27 1452161 .. 1452187 - -15.2  -5.77856   AAGAAAGCAAAAAAA         GAAGGCCGCACA ATC TGTGCGGTCTTC         TTTTGCTATTAAGAC
   LSA1483   2 100 421 1458315 .. 1458341 -   -11  -5.33848   ATGACAATCAAAAAA         GGATTCAAAGTT GAT AGCTTTGAATCC         CCTTTATGTCGAGGT
   LSA1492   3  55 175 1464489 .. 1464503 -    -5  -3.38812   CGGTTTTGAACAAGA               TGTCCA CAA TGAACA               ACCGCGTCTGTTATT
   LSA1506   3 100  42 1475438 .. 1475458 - -11.9  -5.67063   TTCATTACAAAAAAA            GATCCCGTC AAT GACGAGATC            TTTTTTTATGCTCAA
 LSA1510_a   0 NONE
      mnaA   5 100  20 1494170 .. 1494202 - -20.7  -4.65969   AAGAAATAATCAAAA      GAGGCGCCACGACAA ATT CTGTCGTAGCGCCTC      TTTTAGTTTATAACA
   LSA1526   4 100  -2 1498993 .. 1499019 - -12.4  -5.33405   GTCATTAAACAAAAA         TAAGCTTGCCCA CTG TGGGGAAGCTTA         TTTTTGTGCTTGTGC
   LSA1541   5 100  57 1510908 .. 1510939 - -23.2  -5.30189   TATAACATTAAAAAA      GAAGCGGCGGACAA ATAT TTGTCCGCCGCTTC       TTTTTGATATCTGAA
     purB2   5 100  51 1527962 .. 1527990 -   -14  -5.60993   TCGCCCATAAAAAAA        CGCCTTAACCAT AAATA ACGGTTAAGGCG        TTTTTTTGTTTTTAT
   LSA1610   3 100  10 1597413 .. 1597445 - -22.3  -5.72207   TTTAAACTAAAAAAA      GAGCTGCGACAAAAA TCA TTTTTGTCGCAGCTC      TTTTTGCTATTAAAT
   LSA1623   8 100 130 1609051 .. 1609086 - -23.6   -5.1356   TTTGACTAATAAAAA    GGGCGCTAAGACAAAA TCAC TTTTGTCTTAGCGCCC     TTTTACTTTTAGAAA
      rpmE   2 100  51 1611861 .. 1611886 - -15.5   -4.2573   TAAATAACCGCAAAA         GGCCCGATTGA ACGT CCAATCGGGCC          TTTTTTTGTGCAAAA
      rpmE   2 100  12 1611907 .. 1611925 -   -11  -6.06723   TTGTGCAAAAAAAAA             CCAGGGAA AAA TTCCCCGG             TTCCAAAATAATTAT
   LSA1637   6 100   6 1622208 .. 1622227 - -13.6  -5.95166   CTTAATTAAAAAAAA            GGACCGAC AATT GTCGGTCC             TTTTTTTATGCTCGT
       prs   4 100  12 1631123 .. 1631150 - -15.8  -5.65513   TACTAATTAAAAAAA        GCATCGACAATT TTAA AATTGTCGATGC         TTTTTATTTGATTAA
   LSA1651   1 100   9 1635683 .. 1635716 - -11.9  -5.71712   CTCGATACAAAAAAA     GAGTATGAAGTCGGCT AAT AGCCGT-TTCATACTC     TTTTTAGTTTAAGAA
      rplL   5 100  19 1648834 .. 1648855 - -10.9  -5.66684   TAAGCTATAAAAAAA           GAACCCCAC AAAT GTGGAGTTC            TCTTAGAAATAAAGG
      rplA   7 100  17 1654637 .. 1654660 -   -11  -5.63504   AACGGCATAAAAAAA          GCGTTCATCC GAAA GGATGAGCGC           TTTTTGCATTACCAA
   LSA1689   7 100  14 1670334 .. 1670356 -   -12  -5.13137   TAAACAAATTAAAAA           GGTCAGGACA AAT TGTCCTGGCC           TTTTTGATTTGTTCT
      clpC   7 100  27 1754991 .. 1755019 - -13.2   -5.6473   ATAACACTAAAAAAA        CGCCCCGACAAA ATCAA TTTGTCTGGGCG        CTTTTTAATGTTGCT
      melA   1 100  15 1781868 .. 1781900 - -20.9  -5.53288   TTCAATTTAAAAAAA      GCAGTTGGGATAAAA TTA TTTTATCCCAACTGC      CTCTTTTTTATTTAC
   LSA1800   5 100  15 1787226 .. 1787254 - -16.2  -5.16133   ATTACAACACAAAAA        GAAGCCCTTATC GCATT GATAAGGGCTTC        TTTTTTATAGTGCTT
      lysP   9 100  12 1808301 .. 1808326 - -20.5  -4.61824   CAATAATAATGAAAA         GGCGCCGAGAC AGTT GTCTCGGCGCC          TTTTTTATTATCTAA
   LSA1833   8 100   6 1823536 .. 1823556 - -15.5  -5.38321   AAATAGTACAAAAAA            GCATCGCCA AGT TGGCGATGC            TTTTTTTAATCGTGA
   LSA1836   4 100   6 1826139 .. 1826173 - -18.8  -5.54894   AACCTACTAAAAAAA     GAGCTAGCGACAAAAA TTA CTTTTGTCGCTAGCCC     TTTTTTTAGTCTAAT
      aqpZ   7 100  17 1834613 .. 1834634 - -15.9  -5.64873   TCGAACAATAAAAAA           GGTGTGCCC ACAT GGGCACACC            TTTTTAAATTACTTT
   LSA1852   6 100   5 1840875 .. 1840904 - -18.1   -3.9074   AATAACTAGAAAAGA       GGCTCAAGCAAAA TTAT TTTTGCTTGAGCC        TTTTTTAGTGAATGA
   LSA1883   7 100  12 1882840 .. 1882868 + -21.9  -4.67641   TTAAAACACAAAAAA        GACCGACCAGCAT AAA ATGCTGGTCGGTC        TTTTAATTTTAAAAT
   LSA1875   4  58 100 1862132 .. 1862144 +  -6.3  -3.20382   AGGAGACTCTTCCAA                TCTTG TTT CAAGA                TTAATAAATCTCCAG
      gshR   4 100   5 1858099 .. 1858127 + -11.8  -5.09225   ATTACTACTAAAAAA        GTGTTGAAGACC GATTG GGCCTTCAACAC        TTTTTTAAATAACAT
   LSA1867   9 100   8 1853283 .. 1853302 + -12.2  -5.47399   CTAAATAATAAAAAA            GGACTGAC AAAT GTCAGTCC             TTTTTTTAGGCTTCA
   LSA1853   4 100  -5 1841955 .. 1841984 + -16.7  -5.11937   AATGATAAAAAGAAA       GGCTAAATGTTTC GTAT GAAACATTTAGCC        TTTTTTAGAGTTGTT
   LSA1845   5 100  15 1835721 .. 1835747 + -19.5  -5.27335   AGCACTATCAAAAAA         GGGCCGCCAAC TAACC GTTGGCGGCCC         TTTTTATTTCCCGGG
   LSA1835   3 100   8 1826141 .. 1826171 + -17.1  -2.95308   CCTACTAAAAAAAGA       GCTAGCGACAAAA ATTAC TTTTGTCGCTAGC       CCTTTTTTTAGTCTA
      nhaC   7 100  12 1818507 .. 1818541 +   -21  -5.15969   TTAAGCAAAATAAAA     GAGGTTGCGACAAAAG TAA TTTTTGTCGCAACCTC     TTTTTTGAATTCAAA
   LSA1816   3 100  10 1808301 .. 1808326 + -20.5  -5.60689   CAATAATAATGAAAA         GGCGCCGAGAC AGTT GTCTCGGCGCC          TTTTTTATTATCTAA
   LSA1812   7 100   8 1805118 .. 1805145 +   -20  -5.53991   AAGATTAAAAAAAAA        GAACCCCGAGAC GGCT GTCTCGGGGTTC         TTTTTTTAATCAGTA
       dgk   2 100  16 1796531 .. 1796556 + -16.3  -5.08824   ATCTGATTTAAAAAA         GGCCTGGATAA GTTA TTATCCAGGCC          TTTTTTGCATACAAA
   LSA1799   1 100  15 1787226 .. 1787254 + -16.9  -5.33785   ATTACAACACAAAAA        GAAGCCCTTATCG CAT TGATAAGGGCTTC        TTTTTTATAGTGCTT
   LSA1785   4  50 164 1769423 .. 1769435 +  -3.3  -3.54307   GTTCGGAATTATTAG                TGCCG CAG CGACA                TTTACCGGCGCTATT
       fbp   7 100  15 1754991 .. 1755019 + -13.2  -3.52455   ATAACACTAAAAAAA        CGCCCCGACAAA ATCAA TTTGTCTGGGCG        CTTTTTAATGTTGCT
   LSA1771   8  63 110 1743306 .. 1743318 +  -6.3  -3.82433   CTGGCGGTCATTGCA                TCTTC AAT GAAGA                TTTGGTGATAGTTAT
   LSA1766   5 100  25 1738524 .. 1738552 + -21.9  -4.86861   TCTATAAATATAAAA        GCCACCGCCAATT CAA AATTGGCGGTGGC        TTTCTTTGTTTGTTA
   LSA1718   3 100  20 1701809 .. 1701838 + -18.1  -5.32882   TGGTCATCAAAAAAA       GACCGTTCAAGTT TAAA AACTTGAACGGTC        TTTTTTATGGTGCTA
   LSA1704   3 100  11 1689118 .. 1689149 + -13.9  -4.91459   GATAAGCGCCAAAAA      GGGACTGTGCAAA TTTACT TTTGTACAGTCCC       TTTTTATACATGTTC
     pepC2   3 100  13 1670334 .. 1670356 + -14.2  -5.10877   TAAACAAATTAAAAA           GGTCAGGACA AAT TGTCCTGGCC           TTTTTGATTTGTTCT
     adeC2   3 100  18 1654637 .. 1654660 + -13.2  -4.74103   AACGGCATAAAAAAA          GCGTTCATCC GAAA GGATGAGCGC           TTTTTGCATTACCAA
      phnX   3  70 328 1648834 .. 1648855 +  -8.7  -3.04144   TAAGCTATAAAAAAA           GAACCCCAC AAAT GTGGAGTTC            TCTTAGAAATAAAGG
   LSA1650   5 100 -17 1635683 .. 1635716 + -14.1  -4.98531   CTCGATACAAAAAAA     GAGTATGAAGTCGGCT AAT AGCCG-TTTCATACTC     TTTTTAGTTTAAGAA
   LSA1638   9 100  25 1623563 .. 1623597 + -13.1  -4.70659   CACACCATGAAATAA    GGAGCTGG-GACAAAA GTAA TTTTGTCTTCAGCTCC     TTTTTCGATATCCGA
   LSA1630   4 100  11 1616765 .. 1616800 + -18.6  -5.16572   ACTAATCTAAAAAAA    GAGGTACTAAGACAAG TCGT TTTGTCTTAGTACCTC     TTTTTTACGTTGACT
   LSA1626   2 100   9 1611861 .. 1611886 + -14.8  -5.60993   TAAATAACCGCAAAA         GGCCCGATTG AACGTC CAATCGGGCC          TTTTTTTGTGCAAAA
   LSA1622   7 100 -30 1609051 .. 1609086 + -23.6  -4.67038   TTTGACTAATAAAAA    GGGCGCTAAGACAAAA TCAC TTTTGTCTTAGCGCCC     TTTTACTTTTAGAAA
   LSA1609   2 100  11 1597413 .. 1597445 + -22.3  -4.88228   TTTAAACTAAAAAAA      GAGCTGCGACAAAAA TCA TTTTTGTCGCAGCTC      TTTTTGCTATTAAAT
   LSA1593   8  95   3 1571830 .. 1571863 +  -7.5  -5.36965   CCGCTTAAACTAAAA     TAAGACATTGTTTCC ATTT GGAAGCAACGTCTCA      TTTTTTATCCTATTA
   LSA1589  10 100  17 1566957 .. 1566977 + -14.1  -5.04175   AATATATAGAAAAAA            GCCAATCAC AAT GTGATTGGC            TTTTTGTGTGCTTAG
      tagA   4 100   6 1546342 .. 1546375 + -11.2  -5.83211   GAAAAACTAAAAAAA     GCATTGAAGACAAA CTTAAT TTTGCCTTCAATGC      TTTTTTATTTTGATA
   LSA1564   6 100   6 1536324 .. 1536361 + -25.9  -4.87807   ACAAATTTAAAAAAA   CAGGCCCTGAGACAAAA TTAT TTTTGTCTCAGGGCCTG    TTTTTAATCTCTTAA
   LSA1559   2 100  19 1533178 .. 1533212 + -15.2  -5.09762   GATTAATGATAAAAA     GGACTAGGACTAAAAG CAT TTTTTTGTCCTAGTCC     TTTTTATGTTGGCCT
   LSA1554   4 100   6 1527962 .. 1527990 + -11.8  -6.23317   TCGCCCATAAAAAAA        CGCCTTAACCAT AAATA ACGGTTAAGGCG        TTTTTTTGTTTTTAT
   LSA1549   6 100  10 1519962 .. 1519991 + -22.3  -4.74453   CTATAATTAAAAAAA       GCTCCCGGCAATC AACT GATTGCCGGGAGC        TTTTTGAATCTCTTA
   LSA1540   7 100  11 1510908 .. 1510939 + -23.2  -4.84527   TATAACATTAAAAAA      GAAGCGGCGGACAA ATAT TTGTCCGCCGCTTC       TTTTTGATATCTGAA
   LSA1536   8 100  44 1508348 .. 1508388 + -16.3  -2.70932   TCTGAGCATTAACTG  AGCGTGCTGAATGACCGAT GAA ATCGGTCGTTTAGTACGCG  TGGTTAAGCACAAGA
   LSA1536   8 100 131 1508435 .. 1508464 + -15.1  -5.54264   CAATCCATACATAAA       GAAGCCGCCCAAA ATAA TTTGGGCGTCTTC        TTTTTTTACCTATTT
   LSA1525   4 100   8 1498993 .. 1499019 + -12.4  -5.01535   GTCATTAAACAAAAA         TAAGCTTGCCCA CTG TGGGGAAGCTTA         TTTTTGTGCTTGTGC
   LSA1519   4 100   7 1494170 .. 1494202 + -17.8  -4.61873   AAGAAATAATCAAAA      GAGGCGCCACGACA AATTC TGTCGTAGCGCCTC      TTTTAGTTTATAACA
   LSA1509   4  70  14 1478305 .. 1478346 +  -5.3  -4.41353   AAAAATAAGATAAAA GACTCTAAAGGAGCT AGAAATTTGATA AGCTTCCTTAGAGTC  TTTTAATATATATCA
   LSA1503   7 100 128 1475438 .. 1475458 +  -9.7  -5.67063   TTCATTACAAAAAAA            GATCCCGTC AAT GACGAGATC            TTTTTTTATGCTCAA
   LSA1493   5 100  13 1466556 .. 1466577 + -11.7   -5.5762   TAGGCTATTAAAAAA           GACAAAGTC TTAC GACTTTGTC            TTTTTTCTATTTCGT
   LSA1482   3  76  11 1458314 .. 1458342 +  -9.7  -3.02202   CATGACAATCAAAAA        AGGATTCAAAGTT GAT AGCTTTGAATCCC        CTTTATGTCGAGGTA
   LSA1474   8 100  16 1452161 .. 1452187 + -17.4   -4.4261   AAGAAAGCAAAAAAA         GAAGGCCGCACA ATC TGTGCGGTCTTC         TTTTGCTATTAAGAC
   LSA1468   2 100  29 1444918 .. 1444955 + -23.1  -5.04356   AACGCTATATAAAAA   GAGGTCTTCTGACAAAA TCGA TTTTGTCAGAAGACCTC    TTTTTGATTGTTTAA
   LSA1456   4 100   6 1430696 .. 1430716 +  -9.7   -5.4505   TACAAACTAAAAAAA            GGAATACGC TAA GCGTCTTCC            TTTTTTATTAGGCAG
   LSA1446   6  89  20 1420338 .. 1420373 +  -7.7  -5.00616   TCATTCAGCACTAAA    TAAGCGCTCAAGATT TTAAAC AGTCTTGGACGCTTA     TTTTTTAGCCCGCAA
   LSA1439   6 100   4 1414582 .. 1414616 + -19.6  -5.30155   ATCAAAAAATAAAAA     GGTTTCCGGATAAAAG TTA TTTTTATCCGGAAACC     TTTTTTGATTACTCA
   LSA1434   6 100  48 1406245 .. 1406279 + -15.2  -4.27316   AGCATTAATACAAAA     TTGGCAGTAATCCAAG GTT TTAGGATTACTGCCAA     TTTTAGATTAAGCGG
   LSA1434   6 100 154 1406351 .. 1406383 + -20.7  -3.75657   CTGGATAGCAAAAAA      GGCGCCAGGACAAGT AAT GCTTGTCTTGGCGCC      TTCTTCACTATTTGA
   LSA1430   4 100   4 1401569 .. 1401595 + -13.8  -5.13344   GCTCATCAATAAAAA         TAGCAGTCCGCT TTT AGCGAACTGCTA         TTTTTGTGTTGCTCT
   LSA1426   5  54   9 1397021 .. 1397047 +  -5.8  -2.66733   TCGTTAGTATCAGCG         CGGTAGGTAGCA TAT TGCAACATATCG         TCGTCTGCATTACCC
   LSA1415   7 100 142 1385606 .. 1385633 + -17.1  -5.13741   AATCACAACTCAAAA        CAGCCGCCCAT CATAAT ATGGGCGGCTG         TTTTTATTAACTTAA
   LSA1395   4 100  24 1361982 .. 1362016 +   -13  -5.31545   CAATTTATAAAGAAA     GAGTCTCGAACAAAAC GAA GTTTTGTCCCAGACTC     TTTTTTGGTCTTATT
     oxaA1   3 100  16 1350516 .. 1350548 + -22.3   -4.8048   TTAGAAATACTAAAA      GAGGCTCAGACAAAA TAA TTTTGTCTGAGCCTC      TTTTTGATATCCGAA
   LSA1364   5 100   5 1335031 .. 1335067 + -14.6  -4.87893   CTGAACATTAAAAAA    GTGATTCTACTCGTCC ATAAC GGATGCGTAGAATCAC    TTTTTGGTTAGACTT
   LSA1356   9 100  20 1326315 .. 1326348 + -19.9  -4.68593   ATAGGCACAAAAAAA     GAGCGTAAGACAAAA TTAC TTTTGTCTTACGCTC      TTTTTGAATCGTCGA
   LSA1347   4 100  30 1317784 .. 1317809 + -13.5  -5.17576   CACTAACCTAAAAAA         CGTTATTAGCA TTCG TGCTAATAACG          TTTTTTAGGTTAGTA
      dnaQ   7 100 160 1311365 .. 1311401 + -19.7   -4.1711   ATCCTACCAACAAAA    GAGGCTATCAGTAACTG AAA TGGTTACTGATAGCCTC    TTTATTAGCAATGGT
   LSA1335   5 100   5 1306494 .. 1306519 + -11.9  -5.15634   GATTATTTTAAAAAA         GACTCAGGACA ACAT TGCCCTGAGTC          TTTTTTACTAGCCTA
   LSA1327   8  88 324 1298230 .. 1298270 +  -5.4  -5.59357   TCTTTTTCATATAAA  AACCCAAAAGTCTGCTGT TTTTC ACTGGCGACTTTTGGGTC  TTTTTTTAATCTACT
   LSA1318   8 100  16 1291015 .. 1291049 + -13.8  -4.94902   ATAGCCAATTAAAAA     GCCCTTCTAAAATC AGATTTC GATTTTAGAGGGGC     TTTTTCTAATCATTA
   LSA1314   3 100   9 1287996 .. 1288028 + -20.1  -4.76312   TGAATAATCTAAAAA      GGGTAGGGACAAAAG TTA TTTTTGTCCCTACCC      TTTTTCAATATTCTA
   LSA1296   4 100  11 1273846 .. 1273869 + -10.4  -5.40072   CATAAGCAATTAATG          TAACAGTCAC ACTG GTGGCTGTTA           TTTTTTTGCAACAAA
   LSA1289   6 100   7 1268306 .. 1268329 + -15.4  -5.10765   TATCAATAACAAAAA          GACCTCCGAT CATT ATCGGAGGTC           TTTTGTTATTTATTT
tnpB5-IS1520   5  58 -12 1265985 .. 1266005 +  -6.1   -3.1585   CAGTGATCGTATTTC            ACTTGTAGC GTA GCTACAGGC            TATTAAATTCAATAA
   LSA1282   2 100   8 1261970 .. 1262003 + -15.5  -5.33848   TCGACTAATTAAAAA     GCCTCGTAATTGATT TAAC AACCAATTACGAGGC      TTTTTTAGTTATACT
      lexA   4 100   8 1257051 .. 1257072 + -13.1  -5.82281   GCATGTAATAAAAAA           GAAGTTCGC TTAG GCGAACTTC            TTTTTTTGTCTATTT
      plsC   5 100  11 1250904 .. 1250942 +   -19  -4.79826   AATAACACAAAAAAA   GACGCGCGCCAACGATGA AAC TTATCGTTGACGTGCGTC   TTTTTAGTACTCTAT
   LSA1261   5 100  10 1245724 .. 1245752 + -20.5  -4.66163   CATTAATCAAAAAAA        GGCGTTGAGACAA AAT TTGTCTCAACGCC        TTTTTCAATGACCGT
   LSA1219   1 100  14 1201482 .. 1201515 +   -12  -5.61596   AGGGTATCAAAAAAA     GCGTAACACCT-AAT TGATT ATTGAGGTGTTACGC     TTTTTTTATGCGCAT
   LSA1213   5 100  13 1196314 .. 1196332 +  -8.8  -5.65927   TAAAAGCTAAAAAAA             CGCAACCT TGT AGGCTGCG             TTTTTTGTTTGCGTA
   LSA1207   3 100  14 1192139 .. 1192164 +  -8.3  -5.56264   AGTCCCAAATAAAAA         GTGCCATTCCG AATT TGGAATGACAC          TTTTTTGTATTTAAC
   LSA1201   4 100  11 1183419 .. 1183457 +   -14   -5.4505   TCTAATATCAAAAAA   GAAAGTTAGCCGACATAC TCA GGGTGTCAGCTAACTTTC   TTTTTTATTAACCAC
   LSA1195   4 100  19 1177426 .. 1177457 + -10.2  -5.58074   TAAATAACTAAAAAA      GCCTCGGGACAAAA TAAT TTTTGTGCCAAGGC       TTTTTTTAATGATTA
      pox1   2 100  18 1172846 .. 1172869 +  -9.7    -5.243   TTTTCAAATTAAAAA          GCATCCTAA CACATA TTAGGATGC           TTTTTTGATACTTTA
   LSA1168   2 100   9 1154357 .. 1154390 + -13.3  -5.63103   TTATTAATTAAAAAA     TGTCTCGCTAAACTA TTCT TGGTCTAGCGAGACA      TTTTTTTAATTAGAA
   LSA1155   3 100 152 1144210 .. 1144249 +  -6.5  -5.96521   TTCCGATAAAGAAGC  TACCAACAATTAGCCCA AAATAC TTGGCTTTTTGTTGGTA   TTTTTTTTCCTTCGT
   LSA1151   3  48 332 1141581 .. 1141593 +  -3.3  -3.36569   AAGGCCCCCATAAAC                TTGCC AAA GGCGG                TGTTTAGAGCCTTAG
   LSA1144   7 100   8 1133100 .. 1133133 + -11.1  -5.43514   TAAATTAACTAAAAA     GAACGTTGACCAGAA GTAA TTCTAGCCAACGTTC      TTTTTTAGTTATTTT
   LSA1108   9 100  12 1100121 .. 1100154 +    -9  -5.24129   ATAAAACTAAAAAAA     GGCTATAAC-CCTTG ATATA CAAGGAGTTACAGCC     TTTTTTCTACCCCAC
   LSA1093   1 100  17 1090294 .. 1090323 + -10.9  -5.49234   CTTTTACAAATTAAA       GAAGAACAACG CCATTTAA CGTTGTTCTTC        TTTTTTATTACCTAT
      def1   5 100  17 1083042 .. 1083067 + -13.4  -5.38951   GAACTAACGAAAAAA         GGTTAAGCCC CAAATT GGGCTTAACC          TTTTTTCTATGCATT
      rpsT   6 100  19 1062774 .. 1062811 + -19.3   -5.9362   TAACCAATATTTTAA   TAGGCCCGACTAAGACG TTTT CGTTTTAGCCGGGCCTA    TTTTTTTGTGTTTTA
   LSA1058   5 100   8 1053481 .. 1053513 + -20.8   -5.1675   AAGAATAATCAAAAA      GAGGTGCGGACAAA ATTAC TTTGTCCGCACCTC      TTTTTTAATACCTGA
   LSA1054   8 100  -5 1049102 .. 1049135 + -13.3  -5.67967   AGCGGATTAAAAAAA     CGTTAGGCTAGACAA TAAT TTGTCTGACCTAACG      TTTTTTTATAGTGAT
      fruA   7 100  11 1043784 .. 1043805 + -14.5  -5.29846   CTTAATTTAAAAAAA           GTCGCAGTC AAAT GACTGCGAC            TTTTTATTTGCCATT
   LSA1035   7 100  11 1026364 .. 1026393 + -18.7  -5.77856   CATAAGAGTTAAAAA       GGACGACCCAACG AAAA TGTTGGGTCGTCC        TTTTTTTGCTTTATT
   LSA1022   3 100  46 1013248 .. 1013271 + -13.9  -4.81359   GCTAAACTAATAAAA          GCCTACCGC TATTTT GCGGTAGGC           TTTTATATTTAGATT
   LSA1011   3 100   4 1002011 .. 1002039 + -11.8  -5.39905   CAAAACAAATAAAAA        GACAGCTGTTGC AAAAA GCAACAACTGTC        TTTTTATTCTTTGGT
   LSA1007   5 100  20  999691 ..  999725 + -20.3    -5.055   GATAACAATAAAAAG     GGACGATTCTTTCCA TACGT TGGAAAGAATCGTCC     TTTTTTCACAATTAA
   LSA0980   5  89  11  973721 ..  973751 +   -12  -3.41527   AATAAAAGCATTTTC       CCTTATTAGTCGCT GCA AACGACTGATAAGG       TTGTCCTAAAGCTTA
   LSA0980   5  89 135  973845 ..  973880 +  -6.1  -5.30189   GCGATAAGAATAGCA    AACCCGTCAAACGTT ACTTAA AACGTCTGCCGGGTC     TTTTTTAGTGTTCTG
   LSA0977   5  88  -8  971309 ..  971322 +  -5.2    -5.626   TATAAACAAAAAAAA               CGCC AATAAA GGCG                TTTTTTTGTGCGATC
   LSA0968   3  77  17  958140 ..  958157 +  -2.6  -5.55664   TAACAATACAAAAAA             GAGGCC CTCAGC GACCTC              TTTTTTTAATGGTCA
   LSA0939   2 100  16  926295 ..  926326 + -12.4  -5.29385   ATGGCAATCAAAAAA      GCGAGTCTCACTAA TTTC TTAGTGAAGCTCGC       TTTTTTAGTTAGATT
   LSA0933   8 100   9  921778 ..  921812 + -12.3  -5.05113   CGCGTAAAAGAAAAA     GGGGCTAAGACAAAA GTAAA TTTTGTCTCAGCCTC     TTTTATTTATCTGAA
   LSA0926   3 100  15  917188 ..  917214 + -17.4  -5.20633   ATATAGCTCAAAAAA         GCCGTTCGGATA ATT TATCCGGACGGC         TTTTTATGTATTTTT
   LSA0916   5  85  27  907664 ..  907706 +  -7.4  -4.91873   ATCTTTGGAAAAAAA TAGCCTGATTGTCCGAACTCT TAAT AGAGT--G-ACAATCAGGCTA TTTTTAATTAGTGTG
   LSA0902   4 100  72  888242 ..  888286 + -19.6  -5.19998   ACTTTAAGCAGCTTT CTGGGTTGTAAAAATTCGGT ATTCA ACCGGACTTTTACAACCCAG TTTTGTTTTAATTCT
   LSA0902   4 100 158  888328 ..  888363 +   -15  -4.91852   AATCATCAATCCAAA    CCGATATTTGTGAAAC TAGC GTTTCATAAGTATCGG     TTTCTTTTTGGTAGA
      pepT   7 100  13  876098 ..  876125 + -10.7  -5.00765   TAAAGATATAAAAAA        GAGTCCAACAA TTCAAT TTGTTGGGCTC         TTTTTATGCTTAATT
   LSA0835   6 100   6  823376 ..  823397 + -13.1  -5.16237   ATTAGCATAAAAAAA           GCTGAGGAT TTAA ATCCTCAGC            TTTTTTAGTGCCATT
   LSA0828   2 100   6  817773 ..  817795 + -14.2  -5.04601   GCAAGCATAAAAAAA           CAAGGTCCCT TTT AGGGGCCTTG           TTTTTAGTTTCTAGA
   LSA0779  11 100 276  774737 ..  774766 + -10.8  -5.14563   AATAATGACTTTTGA       GGCTGACACAAA TTTATT TTTGTGCCAGCC        TTTTTTAATAAAAAA
   LSA0770   3 100   8  767793 ..  767820 + -13.6  -4.88407   GTCATTAAAATAAAA        GCCATCAATTCT TTTA GGAATTGATGGC         TTTTTCGTTAGCTGA
      topB   2 100  83  757258 ..  757296 + -12.5  -5.05782   TTCAATTTATAAAAA   GAAGCAGTCCCCGTTAG AAAAC CTAACCGTGGCTGCTTC   TTTTTTAGAATCGAT
   LSA0723   3 100 229  723224 ..  723259 + -15.8  -5.40004   AAAATCTTACAGTAA    GTCGGATAAACGTTGAT TTA AT-AACGTTTATCCGAC    TTTTTTAATTTAATC
   LSA0720   7 100  24  721780 ..  721814 +  -7.8  -5.86061   ATGGCGCTTATAAGA     CGCGATCTGTGGTTTC TTC GGAACTGCCGGTTGCG     TTTTTTTTGATAGGG
   LSA0625   6 100  10  629823 ..  629860 + -20.1  -4.72333   GATTAATTAAAAAAA   GAGCCTCAACCAAACAG TAAT CTGTTTGATTGAGGCTC    TTTTTAGATGTGCTT
     gloAC   9  95  14  611870 ..  611890 +  -5.5  -6.01187   AAACCGACAAAAAAA            GAGTTAC TTTAAGC GTAACTC            TTTTTTTGTTTGGTT
   LSA0585   4 100  13  595722 ..  595751 + -20.9   -5.2291   TAAGACAACAAAAAA       GCCCCGTCGATTT GATC AAATCGACGGGGC        TTTTTATTATGATAT
   LSA0582   6 100   6  591560 ..  591579 +  -9.4  -5.88565   TGCTAAATAAAAAAA            GTCATCAT TTTA ATGATGAC             TTTTTTTATTATCCA
   LSA0540   7 100  31  562742 ..  562754 +  -9.1  -5.14563   ATATCAAAAATTGTA                GCGAG AGT CTCGC                TTTTTTGATAAGCAA
   LSA0529   8 100  29  549051 ..  549086 + -14.9   -5.0916   GAGTGCAAAAATTAA    GCGGTCAAAATCCTT GTTGTA AAGGATCTTGACCGC     TTTTTATATTAAAAA
tnpB2-ISLsa2   6  66  34  492262 ..  492280 +  -3.8  -4.60889   GGGTTCACTTCATCC             GCGCTTTT TTT AAACGTGC             TTTTTGAAACTGGTT
   LSA0423   7 100  13  431427 ..  431450 + -15.4  -4.78764   TAACAGTATAAAAAA          GAGACGACCA ATGT TGGTCGTCTC           TTTTTAGTGCATTTA
      nagB  12 100 286  427015 ..  427044 +  -9.3   -5.3671   CGTTTCCACAAAAAA       GCCCCCACATC CAAATCAC GATGTGGGGCC        TTTTTTGCTTGTATT
   LSA0412   8 100  15  420423 ..  420443 + -12.6  -4.98531   AAGGATTGTTAAAAA            GCCCTCAC TGATT GTGAGGGC            TTTTTAATTTGGAGG
   LSA0412   8 100  87  420495 ..  420528 + -14.9  -4.71186   CCGCTTAATCTAAAA     TGAACCATAATCTTG GTTT TAAGATTATGGTTCA      TTTTGTATTAATGCT
   LSA0408   6 100  23  417280 ..  417311 + -12.4  -5.53991   TAGCGTATTAAAAAA      GCGTTGCGCCAAAA GTCA TTTTGTCGTAACGC       TTTTTTTGATAGCTA
   LSA0272  11 100 133  267388 ..  267423 + -19.2  -5.32944   CAAGCCTCCAAAAAA    TCCCGATTCAGCCATT TTAT ATTGGCTGAATCGGGA     TTTTTTGATTATGCG
   LSA0260   3 100  62  256550 ..  256594 + -19.6  -5.19998   ACTTTAAGCAGCTTT CTGGGTTGTAAAAATTCGGT ATTCA ACCGGACTTTTACAACCCAG TTTTGTTTTAATTCT
   LSA0260   3 100 148  256636 ..  256671 +   -15  -4.91852   AATCATCAATCCAAA    CCGATATTTGTGAAAC TAAC GTTTCATAAGTATCGG     TTTCTTTTTGGTAGA
 LSA0256_a   4  70  46  251416 ..  251430 +  -6.4  -4.09739   ATTACTTAATTTAAT               TTTCGG AGG CCGAAG               TTTTAGCCCCGTTCA
   LSA0239   5 100   8  235318 ..  235341 + -16.8  -5.06816   ATAAGTAGTCAAAAA          GAGGCGACCT TGAT AGGTCGCCTC           TTTTTGTTAACAGAT
   LSA0234   4 100  18  230932 ..  230961 + -19.5  -5.73339   AATAGTAACTCAAAA       GAGCCGTTCAGAT TAAA ATCTGAACGGCTC        TTTTTTTATAATTAT
tnpB2-IS1520   9  58 -12  216975 ..  216995 +  -6.1   -3.1585   CAGTGATCGTATTTC            ACTTGTAGC GTA GCTACAGGC            TATTAAATTCAATAA
   LSA0193   2 100  25  186194 ..  186213 +  -7.9  -5.64421   AGTGCATCAAAAAAA            CCGCTAA AATTAA TTAGCGG             TTTTTTATTTACGAT
   LSA0159   5 100   9  154247 ..  154275 + -13.2   -4.6902   GTCATAAATACAAAA        TAGCGCCACCGA TATTT TCGGTGACGCTA        TTTTTAACATTATAC
   LSA0155   3 100  10  150577 ..  150617 + -15.5  -5.18866   ATTTAAACAATAAAA  GAACCGTCTTGAATGCCAA TAT TAGGCACGCAAGACGGTTC  TTTTATTTATTTAAC
   LSA0151   3 100 181  148387 ..  148426 +  -9.6  -5.54894   CTTTTAACAAAAAAA  GTCTGTCATAAATTTAGTG GGA TACTAAATG-ATGACAGAC  TTTTTTTAATAGGTT
   LSA0140   4 100  13  135891 ..  135909 +  -9.5  -6.04378   TAATGGATAAAAAAA             CGGTCCC TAAAC GGGGCCG             TTTTTTTTGTGGTTT
   LSA0132   8 100 292  125452 ..  125482 + -12.8   -5.1244   CGCTTAATCTAAAAA       TCCCATTAATCC TAAAACC GGATTAATGGGA       TTTTTGTATTAATGC
   LSA0119   4 100  12  111428 ..  111456 + -16.2  -4.61485   ATAATTAAAAAAATA        GCGTCGAAAACA ATTAC TGTTTTCGACGC        TGTTTTTTTTAGTTA
   LSA0101   3 100   6   98634 ..   98669 + -12.7  -4.92314   ACTAGTCTAAAAAAA    GAGCGCGAGACAAAA AATAAC TTTTGTCCTGCGCTC     TTTTTATGCGTTAGT
   LSA0095   8 100   9   93522 ..   93551 + -19.5  -4.93696   TCTATAAAAAATAAA       GAACCCGGACAAA TTAA TTTGTCCGGGTTC        TTTTTGATATTTGAA
      nagE   5 100  13   57006 ..   57032 + -17.4  -5.02502   TAAACAATCAAAAAA         CGCCTGACGAAT TAA GTTCGTCAGGCG         TTTTTGTGTGGTATA
       maa   1  41 416   51558 ..   51568 +  -2.4  -2.78018   AAATAAAATTAAAAA                 GCCG AAG CGAC                 TAGTTGCTAGAAACT
   LSA0028   6 100  13   28023 ..   28046 + -16.8   -5.2696   TAAAGCGATTAAAAA          GGCGTCGACA ATTA TGTCGACGCC           TTTTTTGACTTTTAA
   LSA0022   0 NONE

SUMMARY

281 putative operon ends contain 1386 possible terminators.
Percent operon ends hit by terminators of confidence >= x:
	x	#>=x	hits>=x	%hits>=x
	100	295	251	237	84 %
	99	295	251	237	84
	98	295	251	237	84
	97	295	251	237	84
	96	295	251	237	84
	95	299	254	240	85
	94	299	254	240	85
	93	302	255	241	86
	92	302	255	241	86
	91	305	258	243	86
	90	308	259	243	86
	89	312	262	245	87
	88	317	267	249	89
	87	317	267	249	89
	86	319	268	249	89
	85	320	269	250	89
	84	323	270	250	89
	83	324	270	250	89
	82	328	272	250	89
	81	336	278	251	89
	80	338	280	252	90
	79	341	282	252	90
	78	345	286	252	90
	77	349	289	254	90
	76	357	296	255	91
	75	359	297	255	91
	74	368	304	256	91
	73	378	311	257	91
	72	389	317	257	91
	71	391	319	257	91
	70	408	334	262	93
	69	418	341	262	93
	68	425	347	262	93
	67	435	355	262	93
	66	444	362	263	94
	65	458	371	263	94
	64	467	378	264	94
	63	483	390	265	94
	62	491	395	265	94
	61	521	420	266	95
	60	534	432	267	95
	59	549	445	267	95
	58	583	471	271	96
	57	619	498	271	96
	56	633	509	271	96
	55	678	544	272	97
	54	699	562	273	97
	53	728	583	273	97
	52	770	616	273	97
	51	796	634	273	97
	50	853	682	274	98
	49	880	705	275	98
	48	957	764	276	98
	47	1043	831	276	98
	46	1070	852	276	98
	45	1153	913	276	98
	44	1174	930	276	98
	43	1253	989	276	98
	42	1283	1014	277	99
	41	1341	1060	278	99
	40	1386	1095	278	99
	39	1386	1095	278	99
	38	1386	1095	278	99
	37	1386	1095	278	99
	36	1386	1095	278	99
	35	1386	1095	278	99
	34	1386	1095	278	99
	33	1386	1095	278	99
	32	1386	1095	278	99
	31	1386	1095	278	99
	30	1386	1095	278	99
	29	1386	1095	278	99
	28	1386	1095	278	99
	27	1386	1095	278	99
	26	1386	1095	278	99
	25	1386	1095	278	99
	24	1386	1095	278	99
	23	1386	1095	278	99
	22	1386	1095	278	99
	21	1386	1095	278	99
	20	1386	1095	278	99
	19	1386	1095	278	99
	18	1386	1095	278	99
	17	1386	1095	278	99
	16	1386	1095	278	99
	15	1386	1095	278	99
	14	1386	1095	278	99
	13	1386	1095	278	99
	12	1386	1095	278	99
	11	1386	1095	278	99
	10	1386	1095	278	99
	9	1386	1095	278	99
	8	1386	1095	278	99
	7	1386	1095	278	99
	6	1386	1095	278	99
	5	1386	1095	278	99
	4	1386	1095	278	99
	3	1386	1095	278	99
	2	1386	1095	278	99
	1	1386	1095	278	99
	0	1386	1095	278	99
