# Supplementary material for: Rapid, accurate, computational discovery of Rho-independent transcription terminators illuminates their relationship to DNA uptake
Source: Genome Biol. 2007 Feb 21;8(2):R22. doi: 10.1186/gb-2007-8-2-r22 (PMC1852404; doi:10.1186/gb-2007-8-2-r22)
Supplement: Additional data file 2 — As described in the text, the entire robust tail-to-tail region is searched; if the region is less than 500 nt, then the 500 nt downstream of the stop codon is searched (stopping if a gene start is encountered). In the case of ties, all terminators with the high score are output. [file gb-2007-8-2-r22-S2.zip › Lactobacillus_salivarius_UCC118.ttperf]

pSF118-20_04   5 100 124    2888 ..    2914 - -10.9   -5.2166   GAATAAGCTAAAAAA         CGATCAGCCTA GATTG TAGGCTGGTCG         TTTTTACCTTTCGGT
pSF118-20_18   7 100  16   13475 ..   13502 - -12.8  -3.18506   ATAATGGATCAAAAG        TGACCACTAGGG TACA CCCTAATGGCCA         TTAAAAATAAGCAAA
pSF118-20_24   4  79 245   17553 ..   17588 -  -2.7  -5.80003   GGAACAAATAAAAAA   GCCGCCCTGCGTAAC TTTGGTCG GTTAC--AGGGCGAC    AATATAGTTTTGTAA
pSF118-20_17   6 100  15   13045 ..   13065 +  -9.8  -5.42198   AATTATCATTTTTAA            GAAGACCA AAATC TGGTCTTC            TTTTATTTTTTCACG
pSF118-20_17   6 100 358   13388 ..   13441 + -12.7  -2.90496   ATTGTAAAATTATTT GGGTCTAGAATTTTTGGTGTTGGAAA GTA TTTCCATT-CCAAAAGTACTAGGCCC TAATTTAAAAAGCCA
pSF118-20_03   5 100 -18    2888 ..    2914 + -13.1  -4.81851   GAATAAGCTAAAAAA         CGATCAGCCTA GATTG TAGGCTGGTCG         TTTTTACCTTTCGGT
pSF118-44_10   3 100  13    6511 ..    6551 - -13.6  -4.10781   AAGAAGCGATAGAAA CTAGCAAGATAATCTCCCA AGTT CAGG-GATTATCTTGCTAG  TCTTTTTGATATTCA
pSF118-44_17   6 100 -18   11538 ..   11564 - -10.9  -5.45802   TCCTGAAAACAAAAA         CGATCGGCCTA GTTAT TAGGCTGATCG         TTTTTGAATTTGTTC
pSF118-44_21  11 100 435   14663 ..   14689 - -11.6  -5.20783   ATGTAAACAGAAAAA         GGAAGTCCCGCC GAA AACAGGACTTCC         CGTGCAAGCCGCTTC
pSF118-44_24   3  73 -37   17344 ..   17396 -    -8  -3.42124   CAAAACCACGTACAA TAGCCTTAAAAGTTGTCACTTT AAGAAATAA AAAGTGATGACTTTTGAGGCTA TTGTACGCTTGATTC
pSF118-44_29   1  52 165   20805 ..   20819 -    -5  -3.06694   AGCGATCTTTAAAAG               CCAGAT TAA ATCTGA               TTGAAAAGATTGCTT
pSF118-44_45   6 100 169   38061 ..   38102 - -21.9  -3.84451   GCCCCTAAATCTAAA GAGAGCGTGTATTGAAATC CAAG GATTTCGATACACGCTCTC  GCTTTTTACTACGTC
pSF118-44_47   4 100 469   40338 ..   40382 + -24.7  -4.87273   CTAACCATAGAAAAA GCACCTCACAATGGTTAGA TAAAAGT TCTAACCATTGTGAGGTGC TTTTTCTAGAATCTT
pSF118-44_31   9 100  71   22668 ..   22711 + -13.3  -3.05159   TTCTTTTGCCTATTC TCAAAAAGCCCGCTACCTT CCTAAT GAGGTAACGGGCCTTTTGA TATAATTTCCTATCC
pSF118-44_28   2  54 352   21088 ..   21101 +  -4.5   -3.5627   TCATGATAAAGCGAT               CGAGG GCCC CTTCG                TTTGGAAACTGCTCT
pSF118-44_16   3 100 115   11538 ..   11564 + -13.8  -4.86939   TCCTGAAAACAAAAA         CGATCGGCCTAG TTA TTAGGCTGATCG         TTTTTGAATTTGTTC
pSF118-44_09   3 100   4    6511 ..    6551 + -13.6  -4.05583   AAGAAGCGATAGAAA  CTAGCAAGATAATCTC CCAAGTTCA GGGATTATCTTGCTAG  TCTTTTTGATATTCA
      mmsB   4 100  13   10372 ..   10405 - -14.9  -3.83644   ATAGTTAAAAAGTAA     GACACCTAACAATAT TTAT ATATTGTTAAGTGTC      TTTTTTAGTTTTTTA
  LSL_0014   6 100   6   16863 ..   16897 - -10.9  -4.96996   TTTAAATAAAAGAAA     TCCTATGGAATTGGA ATTAA CCCAATTTCATAGGA     TTTTTTTAGTACTCG
  LSL_0019   5 100   7   23296 ..   23316 -  -8.3  -5.34055   ATAAATAGCAAAAAA            CCAGTGG GCAACAA CCACTGG            TTTTTGTTATCTATT
  LSL_0025   4 100   7   29624 ..   29657 -  -9.8  -5.21459   AAAAATAAAAATAAA     GTCTTGAATTTATC AACGAG GATAAGTTCAAGAC      TTATTTTTATCTATT
      glpT   6 100 299   54408 ..   54435 -   -10  -5.06585   TAAAGCATACAAAAA        GACCCTAGATAC TGCC ATATCTAAGGTC         TTATTTTTTGCTTAA
      glpT   6 100  20   54693 ..   54714 - -10.9  -4.56802   AAACAAATAGTAAAA           CTCCCCTCA GAAA TGAAGGGAG            TTTATTAATATATAG
      gshA   1 100   9   65847 ..   65884 - -11.5  -5.33785   AAGTACTAGAAAAAA   GCTGTATGAATTGTAAT TAAT ATTACTTTTCATACAGC    TTTTGTTATTATTGC
  LSL_0061   4  91  23   70619 ..   70644 -  -8.4  -4.99056   TAATAGAAGTAAAAA         CTACTAGATG TTTAGG CACCTAGTAG          TTTTTTGATTGGAGA
  LSL_0072   4 100  34   90139 ..   90173 -  -9.5  -5.15526   ATATAAAAGTAAAAA     TTGCTAGAGATCATT ATTAA AACGATCTTTAGCAA     TCTTTTTATTATTGA
  LSL_0077   4  95  18   97182 ..   97217 -  -9.1  -5.27335   CTTTTTAAATAAAAA    CGTCCATGTAAATCT ATCATG AGATAAACATGGACG     TCAATTTATATGCTT
  LSL_0081   5 100   5  100401 ..  100439 -  -6.2  -5.85737   ACACGAATAAAAAAA   GTTAAATCTGATCATT TGATTTC AAGGGTCAGATTTAAC   TTTTTTAAATTGTGC
  LSL_0090   4 100  23  109072 ..  109098 - -14.6  -5.27206   GACAGACAAGAAAAA         GCTCCAAGGAAT ATT ATTCCTTAGAGC         TTTACTTGTTTTATG
  LSL_0097   3  62 237  118443 ..  118467 -  -5.9  -3.67877   AGTTGTTAACAAACA          TTTTGAACTAT ATG ATATTTCAAAA          TTTAGGCAAAAATTA
  LSL_0120   5 100   7  137647 ..  137671 - -11.5  -5.66868   AACTAAGCAAAAAAA          GCTACTGGTTT TTT AAACCGGTAGC          TTTTTACTATTCAAC
      gpmB   5 100  46  143094 ..  143136 - -10.8  -4.36262   ATAGTTATATTAAAA CCCGCTAGGAATCAACGTT TTTAGT AACGT-GATTTCTAGCGGA TTTTAAGTCTTGAGA
  LSL_0134   3 100   9  151576 ..  151616 - -17.9  -4.65078   ATATTTTGAATAAAA  TAAGGGTTGGAAAAGATAA TTG TCGTCTTTTCCAACCCTTA  ATTATTATTTATTGA
  LSL_0137   4 100   6  154180 ..  154220 - -11.6  -5.09245   TTAAAAGCATAAAAA TAGTATCAG-AGAAG-GATA TAT TATCACTTCTTCTGATACTA TTTTTTTAATCTTCA
  LSL_0142  10 100 124  161666 ..  161697 - -10.2  -4.83593   AAGAACTAGTAAAAA      TTACTGGATCCCAA TTAA TCGGGGCCCAGTAA       TTTTTTGCTTTTTTT
  LSL_0142  10 100  28  161739 ..  161793 - -16.2  -2.73543   AATCTAGACATAGGA CCAATTTTCTAATTTGTGCAAGTAAA CGT TTAATTTGCATAAATTAGAAAATTGG TCCTATGTCCAAATG
  LSL_0146   6 100   6  164501 ..  164525 - -12.3  -4.51097   GTAATTACGATAAAA          GCGACTTTCAT GTG ATGAAAATCGC          TTTTATTAATTATTA
  LSL_0149   4 100  36  167234 ..  167277 - -12.9  -3.74178   GAAGCAAAGTTCAAA GATCATCAAAGATT-ACGTT ATTAA AACGTTAATCTTTAATGATC TTTATTTAATATAAA
  LSL_0160  10 100  12  185204 ..  185237 - -13.3  -3.90707   TTTCATTAAAAAAAT     GGCAGCAAAGCCT AGTTTTAA AGACTTTGCTGCC      GCTTTTGTTAATTAA
  LSL_0168   7 100  19  193325 ..  193361 - -15.4  -4.39166   TTCTATATATTAAAA    TGCCCTGTAACTAGGT CACTT ACCTAATTACAGGACA    TTTATTTATTTTAAT
      comA   8 100   5  199737 ..  199770 -  -8.4  -5.32699   TTAAAGACTAAAAAA     TGTTTAACTGATAT TTGTGT ATATCGGTTAAACA      TTTTTTAATTTATAT
  LSL_0180   1 100   5  206736 ..  206778 - -10.8  -4.88795   ATTTAATAAAATAAA TAAGGTTTAAAGGACAACGA TAA TTGTTGAACTTTAAACCTTA TTTTTTAATATTGTG
      pilD   7 100  66  242337 ..  242357 - -12.7  -5.69379   ATAGAAGTAAAAAAA            TCAGGTAGA TTT TCTACCTGA            TTTTTTTTATATTAT
       rep   5 100 168  268049 ..  268071 -  -7.8  -5.75342   TTTTTGTAAAAAAAA           TACCAGTC AATAAAA GACTGGTA           CATTATCATATTCAA
  LSL_0223   2  93  41  276697 ..  276737 -  -8.5  -4.81551   TAGTTATATTAAAAA CCGCTAGGAATCAACGTT TTTAGT AACGT-GATTTCTAACGG  TTTTTAAGTCTTGAA
      ispE   5 100   2  287309 ..  287334 -   -12  -4.57787   ATAACAGCAAATAAA         TAGGTTTGGC GAAGAT GCCAAACCTA          TTTATTTTGTCGTTA
  LSL_0246   4  76  58  295389 ..  295419 -  -3.4  -5.50723   TTACTAAAAGAAAAA      GACTTAACACACG AACAAG CGTATGC-AAGTC       TTCAATATGCGTATA
  LSL_0249   6  73 397  296197 ..  296236 -  -4.6  -5.00616   CTTCTTTCGAAAAAA  TTAGCAAATAAACA TTTTTAGGAGGC TGTCTATTTGCTAA   TACTTATTTTACTAC
      argH   6  89 107  329896 ..  329937 - -11.1  -3.65986   TACCACAAACCATAA GACACCTTGTTTCTACT-AT TGT ATGAGTAGAGGCAAGGTGTC TTTTTTTGCTAACAT
  LSL_0312   6  62  13  340665 ..  340686 -    -6  -3.58522   ATTATTATTTTCAAA           CTATTAGA TGAAAG TCTAATAG            TTTTTTTTTGTTTTA
  LSL_0320   7  83  22  349711 ..  349732 -  -4.5  -5.55769   TCGCATAATAAAAAA           GCATCTA TTATTTTT TAGATGC            CTTTTTATTTGGATC
      birA   3 100   7  354198 ..  354221 -  -9.6  -4.94992   CTAAATTGACAAAAA          GGCCTGGAAT GAAA ATTCCAGGTC           TTTTTCCTAATATCT
  LSL_0336   5 100   4  367814 ..  367848 - -12.4  -4.91084   TAGCTAATAACAAAA     GACTGATAATCTACGA ATT TAATAGATTATCAGTC     TTTTTAAAATATTTT
      srmB   2 100  -8  379170 ..  379198 - -11.9  -4.19678   TTAGATTCTAATAAA        GACAGCTAAAATT TTG AGTTTTAGCTGTC        TTTATTTTTATTCCA
  LSL_0361   7 100   9  393189 ..  393224 -  -7.7   -5.4251   TCTATACATAAAAAA    TGAGGATGATTAATC TTTTAT GGTTAATCATCCTCT     TATTTGTTTTAAAAG
      galR   7 100  22  415018 ..  415041 - -12.6  -4.91873   GAGATTAATTAAAAA          GTATGAGTTC GATT GAACTCATAC           TTTTTTTGTGAAGAT
  LSL_0384   5 100   4  422162 ..  422191 - -11.7  -6.08342   GAATAAATAAAAAAA       GAGATGTAAGTTGA ATT TCAACT-ACATCTC       TTTTTAAAATTGTAG
  LSL_0399   6 100  43  446527 ..  446559 -  -9.3   -5.7827   AATATAAATAAAAAA      GATTGGAGATCATTA ATT TAATGATTACCAATC      TTTTTTTGTTATAGT
  LSL_0407   6  62 368  452996 ..  453007 -  -4.4  -4.30987   ATCGCTTACAAGAAA                TTGC AGAT GCAA                 TCGATACACCATTAG
  LSL_0407   6  62  13  453341 ..  453362 -    -6  -3.58522   ATTATTATTTTCAAA           CTATTAGA TGAAAG TCTAATAG            TTTTTTTTTGTTTTA
  LSL_0411   3 100 263  456318 ..  456361 - -11.3   -5.1848   AATTAATTTAAAAAA GATGTCATAATCAATTATC AGTAAA GATTTTTGATTATGACATC TTTTATTTTTTATAA
  LSL_0414   4  62  13  458215 ..  458236 -    -6  -3.58522   ATTATTATTTTCAAA           CTATTAGA TGAAAG TCTAATAG            TTTTTTTTTGTTTTA
      pepQ   8 100  34  462168 ..  462192 - -10.1  -5.24416   TAATTATAATAAAAA          CCACTCAAATA AAA TAATTGAGTGG          TTTTTATTATAATTA
      dedA   7 100  29  477717 ..  477750 - -11.9  -5.21709   TTGTACAGTAAAAAA     CGGATAGT-GAATCCA TTT TGGAATCTACTATCCG     TTTTTTTAGTATATA
  LSL_0446   7 100  -2  495152 ..  495187 - -12.8  -4.75309   TTAAATTTAATAAAA    TAAGGAGAAGAGGACTA AAT TTGTCC-CTTCTCCTTA    TTTTTGTTCAGAAAT
       pgi   5 100  71  511640 ..  511661 -  -6.7  -5.80951   ACTTAAAACAAAAAA           CTATTAGAC TTTC ATCTAATAG            TTTGAAAATAATAAT
  LSL_0470   3 100  19  519049 ..  519091 - -13.1  -4.06182   TCATTCATAAAAATA TACCCCGTAGTTACTTAGAT TTTT ATCTAA-TAATTACGGGGTA TTTGCTATATATAAT
      surA   8 100   8  524548 ..  524574 -  -7.4  -5.56263   ATTAGAAAATAAAAA        GGCACATAGTC GAAATT GACT-TGTGCC         TTTTGTTCTATTTAG
  LSL_0482   4  79  -9  529879 ..  529906 -  -4.8  -5.19261   AAATTTAGTAAAAAA        GGGCAACCAATT TTTA AATTAGAAGCCC         ATTTCTAAGTTGATA
  LSL_0498   2  74 348  546869 ..  546881 -  -7.7  -3.77666   CATATTCAATTCAAA                GTTGC TAA GCAAC                AAGTTATGAAGTCAT
      plsC  12 100  17  555277 ..  555311 -  -8.9  -5.33405   TTTACTAAATAAAAA     GTACGATAAAATT TGAGATAAT AATTTTATCGTAC     TTTTTTGAAAACTGG
  LSL_0514   2 100   7  559634 ..  559668 - -12.4  -5.39681   ATAATTAAATAAAAA     TCCGTTCAAGAATT GTCAATA AATTCCTGAACGGA     TTTTTTTTAATTTTC
      yidC   2 100 172  569745 ..  569776 -  -8.9  -5.60689   TTAGATAATAAAAAA      TAAGAAGTATGGC AAGTAA GTCATACTTCTTA       TTTTTTATATAGCTT
      lexA   3  48 264  582732 ..  582754 -  -2.8  -3.72765   AAGCCAAATTTCAAA           TAATTCACAA GTT TTATGCATTA           CTCACTTACCGCAAG
  LSL_0554   5 100  27  594354 ..  594387 -  -9.8  -5.31855   TATTAATAATAAAAA     TAGCAGCAAGGCTAA TAAAT CTAG-CTTGCTGCTA     TTTTGATATAAGACA
  LSL_0583   5  93  12  627515 ..  627557 - -10.9  -4.08651   ATTGGAATTAAATAA CCGCTAAAGATTG-CATTAT TTTA ATAATGGCGATCTTTAGCGA TTTTTATTTTATTAT
  LSL_0609   9  89  91  648981 ..  649020 -    -9   -4.4267   TTCTAAAATTGAAAA  TTCGAACTATAATTTATTA ATC TAATA-ATTATGGTTCGAA  TTTTTGGTTCTTTGT
      rpmB   2 100  31  662581 ..  662613 - -15.1  -4.71222   AGATTAAAAGTAAAA      GGTCATAATGCTTCA ATT CGAAACATTATGACC      TTTAGTTTTTAGTAT
      rpsT   6 100  14  680889 ..  680917 - -18.3  -6.09196   TCTAAAAGAAAAAAA        CTGGCGAACCAAA AAA TTCGGTTCGCCAG        TTTTTTAAGTCAATT
  LSL_0646   2 100  18  691468 ..  691502 -   -16  -4.36649   TATAGTATAAAATAA     CGGTATAAGGACTATT AAC AATAGTTCTTATACCG     TTTTTAATATATCTA
       cls   4 100  16  720851 ..  720891 - -12.8  -4.91712   TTTAATGTATAAAAA  TACCCTCTAAGTATGCCA ACATA CAGCATATTTAGAGGGTA  TTTAATTGCAGATAA
  LSL_0682   2 100  -9  731324 ..  731354 - -12.8    -5.252   TATGCGTATAAAAAA       TAAAGGTTGGGATT AAA AATCTCAACCTTTA       TTTTTTAATAACTCA
  LSL_0699   6 100  60  747736 ..  747774 - -14.9  -3.49738   AAGATAAGTAAGGAA   GAACCTTGTAATTGTTG GAAAT CAAAAATTACAAGGTTC   TTTTTGATATACAAA
  LSL_0703   5  82   8  749834 ..  749862 -  -6.2  -5.08178   ACATACATATAAAAA        TGACAAGATT TTGCAATTT AATCTTGTCA        TTTTTAGTTATTCGG
  LSL_0713   2  69 -23  759726 ..  759741 -  -3.4  -5.00616   TTTTTGGTTAAAAAA              TTAATA GTGT TATTAA               CCATAAAGTAGTAGC
  LSL_0723   7  82  -8  769975 ..  770025 -  -9.4  -3.76387   AAAAATATAAATTAA TATAAATAAAAATTACTCAGATTT TTA AAGCCTGGGTAATTTTTATTTATC TTTCATAATTATATT
      xerC   5 100 135  777595 ..  777630 -  -7.8  -5.79588   TGAAAACTAAAAAAA    CACTTACAAACGTTAT TAAG ACAAGGTTTATAAGTG     TTTTTAAAATTATTT
  LSL_0735   3  47 299  782562 ..  782578 -  -3.8  -2.98356   AGCTAAAGGTATAGA              TTATGT AATTA ACATAA              TTAGACGTATTTTCG
  LSL_0807   8 100 427  825891 ..  825922 - -11.2   -4.6372   AGAAACAAAAAAACA      CCTATAAACGTT-AT TAT ATCAACGTTTATAGG      CAATTTTAAAATTAT
  LSL_0818   7 100  10  835181 ..  835221 - -15.1  -5.76633   TTATATAGAAAAAAA TAAAGCCCAG-GTATATC TTAATT GATATACTCTGGGCTTTA  TCACTTTTCTTATAG
  LSL_0840   4  49 417  857752 ..  857762 -    -4   -3.3353   GGGTTGATAAAGACA                 TTGT TAA ACAA                 GCAAGAGAACAAGCA
  LSL_0864   4 100  18  884893 ..  884917 -  -8.7  -5.59534   AAGCATAATAAAAAA          GTGTGTGAA TTTTACG TTCACACAC          TTTTTGTTTGATATA
  LSL_0869   8  78  19  892039 ..  892075 -  -2.3  -5.83211   TATTAAAATAAAAAA    TGCTGTAGTTTACTATT TGA ATTAGTAAGCTGCAGTA    TTTTTTGTTGAAAAT
  LSL_0873   2 100  -3  897836 ..  897880 -    -9  -5.63374   TGAAGATTAAAAAAA GTAGG-ATTATTATCCCAA TTAGAATT TTGGAATAATAATTCCTAC TTTTTATTTTGTCTA
  LSL_0877   7 100  80  902010 ..  902029 -  -7.2  -6.04953   AGACAAACAAAAAAA            TAACAGGG AGCC CCCTATTA             TTATGTAATTAGCTA
  LSL_0881   3  50  57  905846 ..  905856 -  -3.2  -3.74693   TGTTATCTTATTAAA                 CTGG CAA CCAA                 AAGGAAAAATCCAGT
      xerC   5  85   9  944426 ..  944452 -  -6.6  -4.96646   TTATATAAGCAAAAA         CGACAAGATC TATAAGT GGTCTTGTCG         TTTTCATTTTATAAC
  LSL_0928   3 100 294  954993 ..  955019 - -10.3  -5.88565   CCGATAATAAAAAAA         TAGCCAGTAAG AAAAA CTTACTGACTA         TACTCACATATATAA
  LSL_0934   7 100   6  964118 ..  964154 - -12.6  -5.30348   AGTTAATAATAAAAA   CAGGATTTGAAATCTGA TTTT CCAG-TTTCAAATCCTG    TTTTTTTATGCTCTA
      gAlE   3  51 294  984751 ..  984761 -    -4  -3.50532   ATTTAAAGCAAGTAA                 TTCT CAA AGAA                 ATTCAAGAAGAAAGT
  LSL_1009   2 100   8 1026392 .. 1026431 - -11.8   -5.2291   AGACTACAACAAAAA  GAGCTTCTAACATTA-TGA TTT TCATTAATGCTAGAAACTC  TTTTTTACTATCTTA
  LSL_1037   8  86  16 1060637 .. 1060671 -  -9.5  -4.09827   CATAATATAACGAAA    GCAAGTAAATTCTGGC TCTA GTCAGA-TTTACTTGC     TTTTTTCTTTATTCT
      ileS   2 100  20 1065153 .. 1065183 - -12.8  -5.08824   TTTGTATGTAAAAAA       GAGATTCAAAGATA AAC TTTCTTTGAATCTC       TTTTAAATTATTAAT
  LSL_1082   5 100  -3 1105715 .. 1105752 - -15.9  -3.97056   TAATAATATATTAAA   TTAAAAGGACGTGAG CGTAAAAT CTCACGTCCTTTTAA    TTACGACCATAACAT
  LSL_1096   3 100  10 1123645 .. 1123685 - -10.7   -5.0538   TTTTATTGCAAAAAA  TACCCTATAACTGTCAGCT TTT ATCTAACAATTATAGAGTA  TGTAAGATTTTATTT
  LSL_1101   5 100 166 1130146 .. 1130176 -  -9.9  -5.56673   ATTTATAATAAAAAA       TGAGAACAACCTA TTATT CAAGTTGTTCTCA       TTTTACATACGAATA
  LSL_1141   8  91 466 1174844 .. 1174859 -  -7.6    -5.186   CAAAAGACACAAAAA              CTTGGT GTTG ACCAAG               CTATTAGTTCATTTG
  LSL_1141   8  91   8 1175291 .. 1175317 -  -8.1  -4.93365   TTCTATAATCAAAAA         TGGCAATCC CAAAATCAT GGATTGCCA         TTTTTTACTATAATT
      smpB   1 100   7 1187243 .. 1187266 - -11.8  -5.64274   TTATTCATAAAAAAA          CTCGTTGAAC AAAT GCTCAACGAG           TTTTTTCTATCCATA
  LSL_1199   8  85 311 1232403 .. 1232424 -    -3  -5.94214   AAGACAATAAAAAAA           GCTAGGCA AATAAA TACCTAAC            TTAACTAATTAGAAA
     comFC   4  79 286 1238119 .. 1238146 -  -4.8  -5.24796   TTCAGACAATAAAAA        GGCTTGCCACTG TATC CAGCAACAAGCT         AGAGATTATTATTCT
  LSL_1234   5 100  30 1267591 .. 1267626 - -11.4   -5.4433   ATAGATAAATAAAAA    TATCCTCGTCAATC GATCTGAA AATTGACGAGGATA     TTTTTTATACTATAT
      gpmA   2 100  54 1284911 .. 1284941 - -14.2  -4.66833   TTCTAAGTGTAAAAA       GCTCTATGAGAACT AGT AGTTTTCATAGAGC       TTTTTTACTTAATAA
  LSL_1273   7 100  19 1310026 .. 1310055 - -13.8  -4.53703   AAAATAATATTAAAA       GGAAGCAAAGAT TTTTTG ATCTTTGCTTCC        TTTTTAGTTGCTAAC
  LSL_1279   5  93  76 1317303 .. 1317332 -  -9.4  -4.71418   AATATTTAAAAGAAA       TGAGGATTAGAG TTCTTT CTCTGATCCTCA        TTTTTATACGCAAAA
      ackA   3 100  24 1371164 .. 1371202 - -17.8  -3.73132   AAAGGCAAAATAATA   TAGGATTGAGATTTTGAA AAA TTCATAATCTCAATCCTA   TTGTTTTATATAATT
      tyrS   4 100  14 1433091 .. 1433130 - -10.2  -5.71638   TAATAATTAAAAAAA  GTGTATCTC-AATCCGATT TCA ACTCGGATAAGAGATACAC  TTTTTATATTATCTT
       rep   3 100   6 1447057 .. 1447102 - -12.2  -5.26875   TTTGGAATTAAAAAA TTCCTGAG-ACCTGATTGG CTTACATTT CCAATCAAGTACTCAGGAA TTTTTTTATAACATT
  LSL_1441   4 100   9 1500832 .. 1500870 - -10.5  -5.34857   CTAAATAAAATAAAA   TCGGATGATGAATCAAA TTTAT CTTGATCCATTATCCGA   TTTATTTATTAGGAG
  LSL_1464   4  95  63 1524742 .. 1524774 -  -8.6  -5.23016   AAATAATCTAAAAAA      TCTCAAGCTGATAT TTTTG ATACCAGTTTGAGA      TTTTATTTTTTATAG
      pncA   6  85  15 1566579 .. 1566602 -  -6.7  -4.99435   TTGAATAATTAAAAA          GAGTCGAGA TTAATT TCTCGGCTC           TTCTTTTATATTCTC
  LSL_1515   5 100  -2 1572501 .. 1572538 - -13.7  -5.04175   TTAAGCACATAAAAA   TAGCATTTATTACGGCA TCTC TACCGTGATAAATGCTA    TTTCTTTACTAAAAC
  LSL_1523   4  57  67 1587846 .. 1587860 -  -2.2  -4.35116   GATGGTACATTAAAA               TAATTA TTA TAACTA               TATTAAAAAGGCTTA
  LSL_1530   4  90  12 1601616 .. 1601635 -  -5.7  -5.52384   TTTTTATCAAAAAAA            GCCGAGT ATCAAA ACTCGAC             TTTCATATCTATTAG
  LSL_1545   4 100  21 1622618 .. 1622653 -  -7.7   -5.3671   AACACAACCAAAAAA    GCAATTTTGAAAGAG ATTCAA CTCAATCAAAATTGC     TTTTCTTCATGCTTA
  LSL_1582   5 100   9 1664201 .. 1664233 - -12.2  -4.33153   CGGAAGAGTAACAAA      TACCCCATAAAATC CAGCC GATTCCATGGGGTA      TTTTTCTATTATTTA
  LSL_1646   1 100  16 1733346 .. 1733380 - -16.6   -4.2803   TATGGTAATTTAAAA     GGCTATGCAGCTTAAC ATT GGTAAGCTACATAGCC     TTTTAACATCTTCAA
  LSL_1667   5 100 282 1746090 .. 1746112 - -10.6   -5.9218   CAGACAATAAAAAAA           CTTGCCACCG TAT CAGTAGCAAG           CTAGAGATTATTATT
  LSL_1671   5 100   7 1750938 .. 1750957 -  -6.5  -5.72207   GTTAAACGAAAAAAA            TCGAGAA CTTTGC TTCTCGA             TTTTTTTTATTTTAC
  LSL_1680   5 100   5 1763183 .. 1763208 - -14.9  -5.02502   GAGATTATATAAAAA         GAAGCTAGGAT GTAA ATCCTAGCTTC          TTTTTTAATTTCTTT
  LSL_1695   3 100  24 1775047 .. 1775086 - -15.2  -5.50774   CATAATAAACAAAAA  TCGCACCATTTCAAAGTT TAAT AACTAGGAAATGGTGCGA   TATTAATTTTATTTT
  LSL_1711   6 100  23 1792492 .. 1792531 - -14.7  -4.26938   TCGACAAAACAATAA  GTGTCATATATCAAGTT TTTGTT AACTTAATATATGACAC   TTTCTTTTTTGATAC
  LSL_1719   5  58  22 1801546 .. 1801567 -  -5.3  -3.39595   GCTAACTATTTATAA           GTAT-AGTGT AAC ACACTTATAC           TTTGTTTCACGTGAA
  LSL_1723   4 100  -4 1804827 .. 1804849 - -13.6  -5.28778   ATGAGTTACAAAAAA           GGTAGTGATT TTT AATCACTACC           TTTTTTCTGTATATT
  LSL_1733   2 100  26 1821573 .. 1821617 - -18.3  -3.52073   TTTTTAATATGACAA TTAGCGACAAATTCAAGCT ACCGAAA AACTTGAATTTGTCGCTAA TTTATTTCCATAATT
  LSL_1734   3 100  27 1823679 .. 1823702 + -12.6   -5.1861   ACACATAATAAAAAA          GCATTATGAG AAAT CTCATAATGC           TTTTTTCATACTAAA
      trxB  10 100  15 1804827 .. 1804849 + -13.6  -5.46276   ATGAGTTACAAAAAA           GGTAGTGATT TTT AATCACTACC           TTTTTTCTGTATATT
      cysK   4 100  20 1799939 .. 1799984 + -14.5  -4.55128   TAATACAAAAAATAA TAATCGCTAAAGATT-ACGT AATTAAA ACGTTAATCTTTAGCGATTA TTTTAGTTTAGAGAT
  LSL_1710   6 100  24 1792492 .. 1792531 + -12.5   -5.0917   TCGACAAAACAATAA  GTGTCATATATCAAGTT TTTGTT AACTTAATATATGACAC   TTTCTTTTTTGATAC
  LSL_1694   6 100  21 1775047 .. 1775086 + -15.2  -3.52451   CATAATAAACAAAAA  TCGCACCATTTCAAAGTT TAAT AACTAGGAAATGGTGCGA   TATTAATTTTATTTT
  LSL_1686   4  93  16 1768702 .. 1768737 +  -9.9  -4.45771   TTTAACCACAAAAAA    TAGCAGCTCTTGATT ATTTTA AATCAAAGGCTGCTA     TTTCTCTTTTAAAAT
  LSL_1682   1  55  21 1765068 .. 1765123 +  -2.8  -4.27465   AAACAATATCAAAAC CAAAAAAATCACTAAAGAGCTCGT CATTTAAA ATTTGCTCTCTAGTGATTTTTTTA TTATTTTCAATTCTA
  LSL_1679   5 100  11 1762991 .. 1763021 +  -8.6  -5.95539   TTTAAATATTAAAAA       GAATTATGTTTT ATACACA AAAACATAATTC       TTTTTTTATTTCAAA
  LSL_1679   5 100 203 1763183 .. 1763208 + -14.9  -5.48163   GAGATTATATAAAAA         GAAGCTAGGAT GTAA ATCCTAGCTTC          TTTTTTAATTTCTTT
  LSL_1672   9 100  16 1753085 .. 1753139 +   -17   -2.8459   GTTTTGGATATAGGA CCAATTTTCTAATTTGTGCAAGTAAA CGT TTGATTTGTATAAATTAGAAAATTGG TCCTATATTTATATC
  LSL_1672   9 100 369 1753438 .. 1753471 + -14.2  -4.72846   AACAACTAGACGTAA     TAAGGTTGAAAAGT CGCTAA ACTTTTCAACCTTA      TTTTTCACTCTATAA
  LSL_1645   4 100   3 1733346 .. 1733380 + -14.4   -4.1964   TATGGTAATTTAAAA     GGCTATGCAGCTTAAC ATT GGTAAGCTACATAGCC     TTTTAACATCTTCAA
  LSL_1640   7  80   4 1728914 .. 1728946 +  -7.2  -4.66625   GATGATATTTAAAAA     GAGTGCTGAGAAAAT TTCA ATTCTCT-AGCACTC      TTTCTTTATCTCTAT
  LSL_1637   5 100  25 1724630 .. 1724654 +  -8.7  -6.14618   TTCAAAAAATAAAAA          TGGTAAATCAA AAA TCGATTTACCA          TTTTTTTATTTTCTA
       dAK   4  83 112 1721859 .. 1721885 +  -4.5  -5.64421   TGTAGATATACCTAA         GCATAGGAT CCACATATT ATCCTGTGC         TTTTTTATTTGAGAT
  LSL_1609  12 100  19 1695698 .. 1695733 + -14.9  -3.95448   ATCGAATACAAAAAC    CCCCATAGTTACTAG CTGAAA CTAGCAACTATGGGG     TTTAAATTTTAATCT
  LSL_1603   2 100   6 1685767 .. 1685803 + -13.4  -5.13016   GACTAAATAAAAAAA    TCATCATTATTTAACT AAATC AGTTGAATAATGATGA    TTTTTGATTTTAATT
  LSL_1591   4 100  34 1672176 .. 1672202 +  -8.8  -5.80364   CTAAAAATTCAAAAA         TCGCCAAAGATT ATA AGTCTTTGACGA         TTTTTTTATTGGCAT
  LSL_1581   1  91   5 1664201 .. 1664233 +  -7.8  -5.23765   CGGAAGAGTAACAAA      TACCCCATAAAATC CAGCC GATTCCATGGGGTA      TTTTTCTATTATTTA
  LSL_1575   2 100   4 1659851 .. 1659878 +  -9.9  -5.42975   TTGTTCAATTAAAAA        TGAGGCTGGGA CTCAAA TCCCAACCTCA         TTTTTATTTATATAG
  LSL_1549   2 100  -6 1629985 .. 1630008 + -11.1  -4.21933   TATGTACCAAAATAA          CGGTTAGGA AAAAGA TCCTAACCG           TTATTTTCACATTAA
  LSL_1544   9  87  14 1622618 .. 1622653 +  -7.7  -4.75219   AACACAACCAAAAAA    GCAATTTTGAAAGAG ATTCAA CTCAATCAAAATTGC     TTTTCTTCATGCTTA
  LSL_1539   3  93  12 1616775 .. 1616807 + -10.8  -4.05033   ATAGCAATACGCAAA      TAGCACTTACTC AAACCAAAC GAGTAAGTGCTA      TTTCTATAAACTACC
  LSL_1534   7 100   8 1609025 .. 1609064 + -13.8   -4.7458   AAGAATAAACAAAAA  CGCAGATGAAACAAGATG TTAT TATCTTGATTTATCTGCG   TTTATTTATTCTAAT
  LSL_1529  11 100   9 1601575 .. 1601598 + -10.4  -5.60993   ATATTAATTTTTCAA          CAAGATTGGC CTGG GCTAATCTTG           TTTTTTTATCAAAAA
  LSL_1522   9  72  22 1587870 .. 1587908 +  -3.4  -5.30616   TAACTATATTAAAAA  GGCTTAAAATCA-CGTT ATTCCA AACGCTTATTTTAAGTC   TTTTTATTTGACTGC
      treC   2 100  12 1572501 .. 1572538 + -13.7  -4.49556   TTAAGCACATAAAAA   TAGCATTTATTACGGCA TCTC TACCGTGATAAATGCTA    TTTCTTTACTAAAAC
  LSL_1501   8 100 117 1558045 .. 1558064 +  -7.1  -5.95286   ACGTTGTAGAATTGA            GGGCGGT TCAAAT ACCGCTC             TTTTTTATTTTTCAT
      xthA   2 100  10 1546140 .. 1546168 + -14.1  -4.75289   ATCTAGACGAAAAAA        GAGAGATTTTCGA ATT TTGAAAATCTCTC        TTTTCTATTCTAATC
      pgpB   7 100  14 1541961 .. 1541989 + -11.9  -4.67123   AACCCTAATAATTAT        TAAAAGCAGCACT CTA GGTGTTGCTTTTA        TTTTACTTATTTTCA
      nagA   6  80  11 1527790 .. 1527826 +  -5.9  -4.94902   AATAGTTAATTAAAA    TCCCTACCAAGTTAC TTTAATT GCAACTTAGTGGGGA    TTTTTCTAATCATTA
  LSL_1463   9 100  10 1524742 .. 1524774 +  -9.3  -5.49579   AAATAATCTAAAAAA      TCTCAAGCTGATATT TTT GATACCAGTTTGAGA      TTTTATTTTTTATAG
  LSL_1451   6 100  76 1510216 .. 1510266 + -13.1  -2.77355   TCATTGCAATTTTTC TATAATCAAAAAGGAATTACGTCA TTAT TCGCGTAATTCCTTTTTGATT-TA ATCTTCTTATTTAGA
  LSL_1442   6  95  14 1502854 .. 1502877 +    -9  -5.03994   AATTTCACAAAAAAA          GTACGGCA-AT TCA ATCTGCCGTAC          TTTTTATCTCTAACC
  LSL_1385   6 100  15 1458746 .. 1458767 +  -6.7  -6.55664   ATTATTATTTTCAAA           CTATTAGAT GAAA GTCTAATAG            TTTTTTTTTGTTTTA
  LSL_1381   5  77 412 1455850 .. 1455877 +   -10  -2.74182   AAGAGCCTAAAAAAG        TAAACCAGTCTC ATAC GAAACTGGTTTA         TGATATATCCTTATT
  LSL_1371   7 100  39 1441142 .. 1441165 + -11.1  -5.45802   GAAATTAATTTTTAA          GTCCCAATC CTCTTA GATTGGGAC           TTTTTATTTTGCCAA
      apbA   6 100  17 1433091 .. 1433130 + -10.2  -5.18995   TAATAATTAAAAAAA  GTGTATCTC-AATCCGATT TCA ACTCGGATAAGAGATACAC  TTTTTATATTATCTT
  LSL_1342   4  68 366 1395733 .. 1395743 +    -4  -4.74787   CTAGTATCAACTGGC                 TTAG CAA CTAA                 TTTCTTTGTCTTTAT
  LSL_1333   7 100   8 1383837 .. 1383868 + -14.6  -2.78052   TTAATTAATATAACA      GCGTCAAACTAGAT TTTT ATCAAGTTTGACGC       TGCGTTATTTTATCG
  LSL_1328   3 100   8 1378075 .. 1378110 + -13.6  -5.64873   TCCGTTAGTCAAAAA    GTCCTACTTTAATC TTATGGCT GATTAAAGTAGGAC     TTTTTTGTTATTCAA
  LSL_1322   3 100   3 1371164 .. 1371202 + -17.8  -4.40652   AAAGGCAAAATAATA   TAGGATTGAGATTTTGAA AAA TTCATAATCTCAATCCTA   TTGTTTTATATAATT
  LSL_1314   7 100  -2 1362765 .. 1362806 + -13.3  -3.71389   TTAACAGATAAAAAA TAGTCTAGAATCATCGATT TTGG AATCTTTGATTCTAGACTA  TTAATTATTTATTTA
      wecD   3 100   6 1355518 .. 1355546 + -11.9  -4.88326   TAAGCCATGAAAAAA        TTCACGAAATGTT TTT AACATCTCGTGAA        TTTTGCTTTTTATTT
  LSL_1288   3  87  13 1329659 .. 1329680 +  -4.5  -5.75342   TAGCAATTATTTCAC           CAGTCTT AGTTTTAA AAGACTG            TTTTTTTTACAAAAA
  LSL_1278   8 100   7 1317303 .. 1317332 + -11.6  -4.82901   AATATTTAAAAGAAA       TGAGGATTAGAG TTCTTT CTCTGATCCTCA        TTTTTATACGCAAAA
  LSL_1272   5 100   9 1310026 .. 1310055 + -14.5  -4.90266   AAAATAATATTAAAA       GGAAGCAAAGATT TTTT GATCTTTGCTTCC        TTTTTAGTTGCTAAC
  LSL_1262   2  82  16 1293783 .. 1293823 +  -7.9  -4.46587   GTTAGTATACAAAAA TGGCTTAAAATC-ATGTT ACTCAC AACATTGATTCTAAGCCA  TTATTTTATTGCTAC
  LSL_1254   9 100  83 1284911 .. 1284941 + -16.4  -5.30155   TTCTAAGTGTAAAAA       GCTCTATGAGAACT AGT AGTTTTCATAGAGC       TTTTTTACTTAATAA
      nrdB   7 100  12 1267591 .. 1267626 + -10.7  -5.35459   ATAGATAAATAAAAA    TATCCTCGTCAAT CGATCTGAAA ATTGACGAGGATA     TTTTTTATACTATAT
      ansB   6 100  15 1255520 .. 1255563 + -15.6  -3.72348   ATAAGCATAAAATAA GCACTGACAATAAATAGAAT TATC ATTCTACCTATTGTCAGTGC CTTTTCTTTTATATC
  LSL_1215   2  65 383 1252395 .. 1252406 +  -4.4  -4.44974   CTTGTAGCTAAATCT                GCTT TATC AAGC                 TTTTCTCCAATTTGA
  LSL_1205   3 100  49 1237135 .. 1237155 +  -7.6   -5.8187   ATACACTGACTTAAT            GAGTGCTA TTAAT TGGCACTC            TTTTTTTATTGCATC
  LSL_1184   6  71 363 1222581 .. 1222592 +  -2.2  -5.42605   TGTTCTCCTTGAATA                GCAG CACG TTGC                 TTTTCTTTTTCTTCC
      clpP   1 100  19 1203860 .. 1203885 +  -7.7  -5.67063   ATACATTATAAAAAA         GTTCCTAGA CCATAAAA TCTAGGAAC          TTTTTTTATAGTACC
  LSL_1154   4 100   6 1187243 .. 1187266 +  -9.6  -5.38047   TTATTCATAAAAAAA          CTCGTTGAAC AAAT GCTCAACGAG           TTTTTTCTATCCATA
      dnaQ   4  79   8 1183425 .. 1183470 +    -7  -4.65916   TAAAATAAATCAAAA GCACTGTAAAGATCTGACTTC TGTAC GTAATCAGATCC-TACAGTGC TTTTATTAGCATCAA
  LSL_1143   7  89  64 1177483 .. 1177523 + -10.7  -3.84451   CATCAATAGTAAAAA GCGCTAGAAATCAACGTT TTCAAT AACGT-GGTTTTTAGCGC  TTTAAGTTTCGAGAC
      gltP   6  93  34 1175291 .. 1175317 +  -8.1   -5.2422   TTCTATAATCAAAAA         TGGCAATCC CAAAATCAT GGATTGCCA         TTTTTTACTATAATT
  LSL_1103   6 100   4 1132148 .. 1132179 + -15.4  -5.04175   GAGGAACTATAAAAA      GAGAACCTAAAGTT TAGC GACTTTAGGTTCTC       TTTTTATCTAATTAG
  LSL_1100   5 100  19 1130104 .. 1130125 +  -8.1  -5.40464   TTAAATATTTTAAAA           TCAGCAATT TTTG GATTGCTGA            TTTTTATTTATAATA
  LSL_1095   3  90  15 1123602 .. 1123626 +  -5.1   -5.7946   AAAAATTTTTTTCGA          CAATCCTTG CATTTCA TAAGGATTG          TTTTTTTATTGCAAA
  LSL_1089   6 100   8 1118065 .. 1118109 + -11.8  -5.18715   ATAAATAATTAAAAA GACCAATATGTCTA-TCTTCA TAAA TGAAGAATTGATATATTGGTC TTTTATTGTTTTTAT
  LSL_1081   2  95  19 1105721 .. 1105746 + -10.5   -4.4078   TATATTAAATTAAAA         GGACGTGAG CGTAAAAT CTCACGTCC          TTTTAATTACGACCA
  LSL_1059   4 100   5 1083841 .. 1083877 +  -7.5  -5.48213   TTATGAATTAAAAAA   TGAGACT-GAGAAATC TTTTAT GACTTCTCTAGTCTCA    TTTTTATTTTAGATA
  LSL_1041   3 100  28 1065153 .. 1065183 + -12.8  -4.36729   TTTGTATGTAAAAAA       GAGATTCAAAGATA AAC TTTCTTTGAATCTC       TTTTAAATTATTAAT
  LSL_1036   5 100  24 1060637 .. 1060671 + -11.7  -5.82036   CATAATATAACGAAA    GCAAGTAAATTCTGGC TCTA GTCAGA-TTTACTTGC     TTTTTTCTTTATTCT
  LSL_1028   6 100   4 1050414 .. 1050443 + -10.9  -5.20781   CGTACAAATTAAAAA       GTCATCACTCTAA TTTT TTAGAATGATGAC        TTTTATTTTATCGTC
  LSL_1015   4  65 398 1035268 .. 1035284 +  -3.8  -4.63486   AGGATAACTTAACCC              TATCAA TACCT TTGATA              TTTTCTTGAACAACT
  LSL_1008   1  91 -17 1026392 .. 1026431 +  -7.4  -5.27399   AGACTACAACAAAAA  GAGCTTCTAACATTA-TGA TTT TCATTAATGCTAGAAACTC  TTTTTTACTATCTTA
  LSL_1002   3 100  10 1020832 .. 1020855 +  -8.3  -5.62045   GCATAATGCAAAAAA          CGATTTCTA TATTAC TAGAAATCG           TTTTTTCTTATCTAT
  LSL_0969   2 100   7  989278 ..  989317 + -10.3  -5.18726   GAAGAATAAAAATAA  GCAAGTAATTAATTTGT TTAAAT ACAAATCGATTACTTGC   TTTTTATTGTGCGAA
  LSL_0964   2  48 114  985172 ..  985183 +    -3  -3.56366   ATCCGCAAGTGAATT                TTTG GTAT CAAA                 TTTCAAACCCTTGTT
  LSL_0953   6 100  53  980206 ..  980240 + -14.6  -4.65838   AGCACAACAAAAAAA     CGTCTTAAATCCTT ACCTATC AAGGATTTAAGACG     TTTTTAAACTATATA
  LSL_0950   5 100   1  977935 ..  977970 + -14.3  -5.00339   AGACGCAAAAAATAA    TCCCGCTTTTTGAAA GAATTG TTTCAAAAAGTGGGA     TTTTTAGTTATTAGT
      mrcA   3 100  14  964118 ..  964154 + -11.9  -5.69473   AGTTAATAATAAAAA   CAGGATTTGAAATCTG ATTTTC CAG-TTTCAAATCCTG    TTTTTTTATGCTCTA
  LSL_0927   6  51 313  955480 ..  955493 +  -3.8  -3.44991   CTAAAACTTCAGAGT               CGCT TAATTC AGCG                TATTTAAAATTTATC
      hsdS   5  89   8  944426 ..  944452 +  -8.8  -4.73108   TTATATAAGCAAAAA         CGACAAGATC TATAAGT GGTCTTGTCG         TTTTCATTTTATAAC
      mntH   9 100  18  927667 ..  927701 + -15.9  -4.88711   TCAATTAAATTAAAA     GGAACCTCCAATCTC AACTC GAAATTGGAGGTTCC     TTTTTACTATATTAT
      amiC  10 100   4  922065 ..  922096 +   -14  -5.29885   AATCAAAACTAAAAA      GTCAAAGAATATCA AAAT TGGTATTCTTTGAC       TTTTATTTTTACATT
  LSL_0884   7  93  17  909027 ..  909054 +   -10  -4.61162   TATTATATAAAAAAA        CAGGTAATGAGT TAAA AATCATTACCTG         TTTCTTATTTAATCT
  LSL_0880   3  90   5  905878 ..  905903 +  -4.1   -5.9663   AAATCCAGTAAAAAA         GGCATTTTC TTTTTATC GAAAATGTC          TTTTTTTTACTATTT
      lepB   5 100  10  901893 ..  901920 + -10.1  -5.36441   GATTAATTTTATGGA        TAACGATTTTC AAACTA GAAAATCGTTA         TTTTTTATCTGGGGC
  LSL_0868   3 100  37  892039 ..  892075 +  -8.9  -5.45652   TATTAAAATAAAAAA    TGCTGTAGTTTACTATT TGA ATTAGTAAGCTGCAGTA    TTTTTTGTTGAAAAT
      greA   5 100  88  835185 ..  835217 + -11.5  -4.08689   ATAGAAAAAAATAAA     GCCCAG-GTATATC TTAATT GATATACTCTGGGC      TTTATCACTTTTCTT
  LSL_0806   2  48 234  826603 ..  826616 +  -2.5  -3.64703   GTCTAGGTATTAAAC               TATTA GGAA TAATA                TTTAAGTAAACGAAA
  LSL_0734   3  74  22  782902 ..  782918 +  -6.5  -4.37527   TTCTTAACAGGTTTA              GGAGCAG GAG CTGGTCC              TTTTCCTCGTTCTGG
      recD   6  90 211  777487 ..  777509 +  -9.1  -4.73682   CTTATAAAGAATGTA           GGGTCTGCC TTATT GGCAGGCTC           TTTTATCTTATAAAA
  LSL_0702   5  82  45  749834 ..  749862 +  -6.2  -4.99435   ACATACATATAAAAA        TGACAAGATT TTGCAATTT AATCTTGTCA        TTTTTAGTTATTCGG
      holA   1 100  -2  731324 ..  731354 +   -15   -5.1675   TATGCGTATAAAAAA       TAAAGGTTGGGATT AAA AATCTCAACCTTTA       TTTTTTAATAACTCA
  LSL_0674   3  74  14  723414 ..  723448 +  -6.6  -4.22883   AGAGATAGAATAAAA    GCTCATCTATTTCCT AGGTAA AGGAT-TAGATGAGC     TTATTTTCAATCCTC
       gnd   4 100  27  691468 ..  691502 + -18.2  -4.86133   TATAGTATAAAATAA     CGGTATAAGGACTATT AAC AATAGTTCTTATACCG     TTTTTAATATATCTA
      ampC   4 100  73  629065 ..  629095 +   -17  -4.75776   GTAAAACTTTATGCG       GCCTGATTTCGGTA TTC TACCGGAGTCAGGC       TTTTTAGATTCCATT
      csrS   4 100  -2  569745 ..  569776 + -11.1  -5.38951   TTAGATAATAAAAAA      TAAGAAGTATGGC AAGTAA GTCATACTTCTTA       TTTTTTATATAGCTT
  LSL_0474   9  91  39  524548 ..  524574 +  -8.1  -4.95302   ATTAGAAAATAAAAA        GGCACATAGTCG AAAT TGACT-TGTGCC         TTTTGTTCTATTTAG
  LSL_0437   4 100  29  477717 ..  477750 + -11.9  -5.60864   TTGTACAGTAAAAAA     CGGATAGT-GAATCCA TTT TGGAATCTACTATCCG     TTTTTTTAGTATATA
  LSL_0383   2  45 206  420131 ..  420147 +  -3.7  -2.94144   GTAGATAGAGGATTT              TCTGGTA ATT TACTAGG              TAGTTTAGATAGAAC
  LSL_0366   1  63  13  397796 ..  397837 +  -2.5   -4.8622   TAGGATAGTAAAAAA GCATCTAC-CTATTAATC TATTTAT GATTAATAAAGCAGATGC TTTTTACTTGAAAAA
  LSL_0360   7 100  -1  393190 ..  393223 + -13.4  -4.43397   CTATACATAAAAAAT     GAGGATGATTAATC TTTTAT GGTTAATCATCCTC      TTATTTGTTTTAAAA
  LSL_0335   3  95  20  367814 ..  367848 + -10.3  -4.69464   TAGCTAATAACAAAA     GACTGATAATCTA CGAATTTAA TAGATTATCAGTC     TTTTTAAAATATTTT
      rimL   4  62 258  349861 ..  349875 +  -7.2  -2.73972   ATTCAAAATCAAAAA               TATCCA AGT TGGATA               ATTGGTGTTTTGTAG
      mbp2   4 100  89  340665 ..  340686 +  -6.7  -6.55664   ATTATTATTTTCAAA           CTATTAGAT GAAA GTCTAATAG            TTTTTTTTTGTTTTA
  LSL_0304  10 100  68  329610 ..  329644 + -15.3   -5.7946   CTATAATCTAATGAT     TACCACTAATTCACA GTTAA TGTGAGTTAGTGGTA     TTTTTTTATTGCAAA
  LSL_0304  10 100 354  329896 ..  329937 + -15.5  -5.52986   TACCACAAACCATAA GACACCTTGTTTCTACT-AT TGT ATGAGTAGAGGCAAGGTGTC TTTTTTTGCTAACAT
      amtB  10 100  13  289741 ..  289761 + -11.2  -5.14563   TAACCATAATAAAAA            GCAGCAAG ACGAA CTTGCTGC            TTTTTTCATGAAAAA
      htpX   7 100  12  268004 ..  268031 +   -10  -5.60993   GTAAAAATAGTTAAG        TGCAGTAGTTCA ATTG TGAGCTACTGTA         TTTTTTTGTAAAAAA
  LSL_0179   4 100  15  206736 ..  206778 +   -13  -5.30189   ATTTAATAAAATAAA TAAGGTTTAAAGGACAACGA TAA TTGTTGAACTTTAAACCTTA TTTTTTAATATTGTG
  LSL_0167   3 100  11  193274 ..  193306 + -13.7  -5.09685   ACTAGAAAAAGTAAA      GACATAGTTTTGTTT ACA AAGCAAAGCTATGTC      TTTTTCTATATATTA
  LSL_0167   3 100  62  193325 ..  193361 +   -11  -4.88786   TTCTATATATTAAAA    TGCCCTGTAACTAGGT CACTT ACCTAATTACAGGACA    TTTATTTATTTTAAT
      gidA   8 100 362  143095 ..  143135 + -14.3   -3.1647   TAGTTATATTAAAAC CCGCTAGGAATCAACGTT TTTAGT AACGT-GATTTCTAGCGG  ATTTTAAGTCTTGAG
  LSL_0119   4 100  10  137647 ..  137671 + -13.7  -4.87626   AACTAAGCAAAAAAA          GCTACTGGTTT TTT AAACCGGTAGC          TTTTTACTATTCAAC
      gloA   3 100   6  100401 ..  100439 +  -9.9   -5.1925   ACACGAATAAAAAAA  GTTAAATCTGATCATTTG ATTT CAAG-GGTCAGATTTAAC   TTTTTTAAATTGTGC
  LSL_0076   1  42 133   95751 ..   95761 +  -3.2  -2.59608   GCGCTCCTAAAGAAA                 TGCA GTT TGCG                 ATTGATGATTTAAAT
  LSL_0060   4  88  13   70619 ..   70644 +  -6.9  -5.26875   TAATAGAAGTAAAAA         CTACTAGATGT TTAG GCACCTAGTAG          TTTTTTGATTGGAGA
  LSL_0049   4  63 209   57054 ..   57065 +  -7.2   -2.8001   AGGTTCTTACACATA                CGGC TATC GCCG                 TATAATGCCACTTCT
      pepN   8  93  20    8709 ..    8731 - -11.4   -3.6902   GAGAGTAAGAAAAAG           GCTAGGAAAA TCA TTTTCCCAGC           TCTTTTTTAATATAA
  LSL_1756   9  86  19   22876 ..   22895 -  -5.7  -5.39755   TATAAGTACAAAAAA            GCCCCAA AATGAA TTGAGGC             TAAATGTAGTATTTA
      potE   6 100  18   49316 ..   49349 - -11.2  -5.31091   TATAACAAAACAAAA     TCCGTCCAATGAAC GCGAAA ATTCATTGAACGGA      TTTATTTTTATATTA
      himA   3  95  21   56440 ..   56467 - -11.4   -3.9467   AAGGAGACACAAGAA        GACCCTAACTCA ATTG CAAGTTAGGGTC         TTTTAATTATCTGTT
  LSL_1779   4 100 106   63591 ..   63621 - -13.6  -4.73448   ATAGATACGCAAAAA       TCTCTAAATATACA ATG TGTATACTTAGAGA       TTTTTTCTATATTTT
  LSL_1785   5  65  13   69086 ..   69101 -    -4  -4.54727   GTCCTCAAAGCAAAA              GTCAAG GCCG CTTAAC               AGATTAAATAAACTA
  LSL_1789   7 100 136   73013 ..   73049 -  -9.7  -6.14618   GATAAAATAAAAAAA    CAATAAGCAATTTTCGA ATA TTGAAAATCACTTATTG    TTTTTCAGGAAGATA
      xerC   4 100  13   82126 ..   82153 -   -10  -4.90266   TTGACTAAGCAAAAA        GAAGTTGAATCA AATT TGGTTCAACTTC         TTTTTTTGTGTACTA
  LSL_1802   5 100  10   85591 ..   85607 -  -9.5  -6.34616   TTAAAACAAAAAAAA              GCTGAAT TTA ATTCAGC              CATTAAGTATTATTT
  LSL_1809   9  78  34   93484 ..   93500 -  -9.5  -3.29461   TAATTCCTCCTATAA              GAAGGAA CCT TTCCTTC              TTATAATAATAAAAA
  LSL_1834   9 100 299  129705 ..  129738 -  -7.5  -5.34857   TTAAATAAAAGAAAA     GACCCTAACCAAC CTATTTTT GTTAGCCAGGGTC      AAAAAATATTCAACT
      pflA   6 100  27  161557 ..  161592 - -11.4  -5.46698   TTTAAAACCAAAAAA    CATGGTATCTACTTAGC AAA ACTAAGC-GATACCATG    TTTTTATTTTATATT
  LSL_1907   2 100  41  198625 ..  198654 - -11.6  -5.30575   GAAAAATTTAAAAAA       TCGCCAAAGATT TGCACT AATCCTTGGCGA        TTTTTACTTGGCGTA
  LSL_1943   4  95   7  225910 ..  225949 - -12.4  -3.74781   AAATTAAATTTTAAA  GCCCTAGTTAGTTGCGATA ATT TATCGGA-CTAACTAAGGC  TTTTTCTTATTTATT
  LSL_1957   9 100 207  239516 ..  239537 - -11.6  -4.33258   ACTCCTAAAGATAAA           GCCGATGC AATTAA GCATCGGC            TTTATTGGTATATTA
  LSL_1956   7 100  53  239516 ..  239537 + -11.6    -4.329   ACTCCTAAAGATAAA           GCCGATGC AATTAA GCATCGGC            TTTATTGGTATATTA
  LSL_1956   7 100 295  239758 ..  239786 + -11.8  -5.92399   TTTAAGCAGCTAAGA        CATGGGTTCGGT AATCA ACCGGACTCATG        TTTTTTGTTTTATTG
      fusA   7 100  64  228538 ..  228578 + -14.3   -3.4647   TAGTTATATTAAAAA CCGCTAGGAATCAACGTT TTTAGT AACGT-GATTTCTAGCGG  TCTTTGAGTCTTGGG
      potE   3 100   9  225910 ..  225949 + -12.4  -5.44198   AAATTAAATTTTAAA  GCCCTAGTTAGTTGCGATA ATT TATCG-GACTAACTAAGGC  TTTTTCTTATTTATT
  LSL_1935  10 100  16  219443 ..  219485 + -15.2  -2.92246   TATTTGTAAAATAAA GAAAGCTAAGAATCACGTTA AAT TAGTGTAATTCTTAGCTTTC ATCTTTATTTACTTC
  LSL_1924   6  68 431  209760 ..  209775 +  -6.2  -4.09685   GCCATCGTAATCCAT              TATGCT CAAA AGCATA               TTTTACCCAATCAGG
  LSL_1919   4  57 374  207359 ..  207375 +  -2.3  -4.44915   TCCGTATTCAAATAT              CAATTTA GCA TAAAATG              TTTTATACCTAGTTG
  LSL_1906   8 100  37  198625 ..  198654 +  -9.4  -4.87291   GAAAAATTTAAAAAA       TCGCCAAAGATT TGCACT AATCCTTGGCGA        TTTTTACTTGGCGTA
      ldhD  10  93  22  181298 ..  181320 +  -6.3  -5.59534   TAATCCTAATAAAAA           CCTCTGATA ATCCA TCTCAGAGG           TTTTTTATTATACTT
  LSL_1871   2 100  24  161557 ..  161592 +  -8.5  -5.60556   TTTAAAACCAAAAAA    CATGGTATCTACTTAG CAAAA CTAAGC-GATACCATG    TTTTTATTTTATATT
  LSL_1862   9 100 124  151737 ..  151758 + -11.7  -4.06851   GGTTAAAAAAATAAA           CGTAGTACA AATT TGTACTACG            TTTAACTTTTTATTT
  LSL_1839   7  79  59  135417 ..  135444 +  -4.9  -5.28755   CCATAATAATTTAAA        CTGTCCAACTG TCTGTT TAATTGGACAG         TTTTTTACTATCTTT
      xerC   3  87  11  130006 ..  130031 +  -7.7  -4.74787   TATAATGACATTATA         TCCTATATCTT TTTA GAGATATGGGA          TTTATTTATCTTTCT
  LSL_1808   9  90 328   92328 ..   92343 +  -4.8  -5.85244   AAAAGTTCTGAGTCA              CAATAT TATA ATATTG               TTTTTTGTTTTAATT
  LSL_1801   2  88  10   85505 ..   85527 +    -7  -5.14682   AATTAAGCAAAATAA           CTGGTATCAT AGT AGGGTACCAG           TTTTATTTATTGTGA
  LSL_1766   3  91 234   49316 ..   49349 +  -8.3  -5.05037   TATAACAAAACAAAA     TCCGTCCAATGAA CGCGAAAA TTCATTGAACGGA      TTTATTTTTATATTA
      adhC   5 100  11   15322 ..   15358 + -11.1   -5.4251   AATAGAATAAATGAA    GTTCAGACTATTAAGAA TTA TTCCTAATAATCTGAAC    TTTTTTATATATAGC
  LSL_1744   8  88  79    8709 ..    8731 +  -9.2  -4.23988   GAGAGTAAGAAAAAG           GCTAGGAAAA TCA TTTTCCCAGC           TCTTTTTTAATATAA

SUMMARY

273 putative operon ends contain 1357 possible terminators.
Percent operon ends hit by terminators of confidence >= x:
	x	#>=x	hits>=x	%hits>=x
	100	228	187	178	65 %
	99	228	187	178	65
	98	228	187	178	65
	97	228	187	178	65
	96	228	187	178	65
	95	244	196	185	68
	94	244	196	185	68
	93	254	205	194	71
	92	254	205	194	71
	91	268	214	200	73
	90	279	219	205	75
	89	293	225	209	77
	88	301	232	212	78
	87	305	235	215	79
	86	309	239	217	79
	85	314	243	220	81
	84	314	243	220	81
	83	318	246	222	81
	82	326	251	226	83
	81	328	253	226	83
	80	333	256	228	84
	79	341	262	233	85
	78	344	264	235	86
	77	349	267	236	86
	76	354	270	237	87
	75	357	271	237	87
	74	366	277	240	88
	73	370	280	242	89
	72	374	284	243	89
	71	378	288	244	89
	70	385	294	244	89
	69	402	308	245	90
	68	410	312	247	90
	67	418	318	247	90
	66	423	322	247	90
	65	439	334	250	92
	64	447	342	250	92
	63	459	353	252	92
	62	497	386	257	94
	61	512	398	257	94
	60	522	403	257	94
	59	536	416	257	94
	58	567	438	258	95
	57	591	459	260	95
	56	617	476	260	95
	55	634	492	261	96
	54	662	515	262	96
	53	688	533	262	96
	52	722	557	263	96
	51	759	587	265	97
	50	808	630	266	97
	49	844	655	267	98
	48	934	720	270	99
	47	973	751	271	99
	46	1049	814	271	99
	45	1082	840	272	100
	44	1137	878	272	100
	43	1182	910	272	100
	42	1258	969	273	100
	41	1274	984	273	100
	40	1350	1047	273	100
	39	1357	1051	273	100
	38	1357	1051	273	100
	37	1357	1051	273	100
	36	1357	1051	273	100
	35	1357	1051	273	100
	34	1357	1051	273	100
	33	1357	1051	273	100
	32	1357	1051	273	100
	31	1357	1051	273	100
	30	1357	1051	273	100
	29	1357	1051	273	100
	28	1357	1051	273	100
	27	1357	1051	273	100
	26	1357	1051	273	100
	25	1357	1051	273	100
	24	1357	1051	273	100
	23	1357	1051	273	100
	22	1357	1051	273	100
	21	1357	1051	273	100
	20	1357	1051	273	100
	19	1357	1051	273	100
	18	1357	1051	273	100
	17	1357	1051	273	100
	16	1357	1051	273	100
	15	1357	1051	273	100
	14	1357	1051	273	100
	13	1357	1051	273	100
	12	1357	1051	273	100
	11	1357	1051	273	100
	10	1357	1051	273	100
	9	1357	1051	273	100
	8	1357	1051	273	100
	7	1357	1051	273	100
	6	1357	1051	273	100
	5	1357	1051	273	100
	4	1357	1051	273	100
	3	1357	1051	273	100
	2	1357	1051	273	100
	1	1357	1051	273	100
	0	1357	1051	273	100
