# Supplementary material for: Rapid, accurate, computational discovery of Rho-independent transcription terminators illuminates their relationship to DNA uptake
Source: Genome Biol. 2007 Feb 21;8(2):R22. doi: 10.1186/gb-2007-8-2-r22 (PMC1852404; doi:10.1186/gb-2007-8-2-r22)
Supplement: Additional data file 2 — As described in the text, the entire robust tail-to-tail region is searched; if the region is less than 500 nt, then the 500 nt downstream of the stop codon is searched (stopping if a gene start is encountered). In the case of ties, all terminators with the high score are output. [file gb-2007-8-2-r22-S2.zip › Lactococcus_lactis.ttperf]

      yabA   3  91   6   10258 ..   10274 -  -4.4  -6.12458   TAAAAAAATAAAAAA             GGTGCTC AAGT GAGC-CC              TTTTTTTAATTATAA
     ps101   3  85 255   35226 ..   35261 -  -5.5  -5.44721   ATCAGTCTAAAAAAA    GGC-AAGAAAGGGAAG CAATT CCCCCCTTTTTTTGCC    TATAAACTTGATTAT
      yafB   5 100   5   51006 ..   51024 -  -8.2  -5.72622   TTTATAAATAAAAAA             TAGACCAA TTA TTGGCCTA             TTTTTTATTTATTTT
   tra904A   7 100  83   53794 ..   53817 -    -9  -5.38326   CGAATCAAACAAAAA          TTGAACTGGA TGAG TCCAATTCAA           TTTCGCTTGAATTAC
      pdhD   9 100 261   58675 ..   58710 - -11.4   -4.4267   GTGGAAAACTTAAAA    TTACTGACAGAAACCT CTAA ATATTTCTGTCAGTAA     AAAATGAGGATAATT
      pdhD   9 100  13   58937 ..   58958 -  -9.5  -5.38047   TATCCATAGAAAAAA           TCACTGACA AATC CGTCAGTGA            TTTTTAATTTTATTA
      plsX   3 100  25   71122 ..   71146 -  -8.7  -5.71712   TGGTAGATAAAAAAA          TACTGACAG CTCAATT CTGTCAGTA          AAAAAACTCGGTTTC
      yaiI   5 100  -2   87843 ..   87872 - -13.9  -2.70815   AAAAAAAGGAATCGA       TAAAAAAACACCT TATT AGGTGTTTTTTTA        TTTATATACCCAAAC
   tra981A   7  82 260   90759 ..   90792 -  -6.2  -5.19819   AAATAAAAGTAAAAA     CCTAGTCTCTGAT GATATGCGA ATCAGAGACT-GG     TTTTTTTATTGTACA
      ybaI   3 100 -11  109441 ..  109461 - -14.1  -5.77853   AATGCTTAAAAAAAA            GAGCTTGAC TTA GTCAAGCTC            TTTTAAATTACTTTC
      rmaD   8  93  11  114989 ..  115011 -  -5.7  -5.85244   AAGCAAAATAAAAAA          CTCTAGCAAA TTGA TTTGCTAG-G           TTTTTTTGACTTATT
      ybcG   4 100  11  122810 ..  122835 - -11.3  -5.21709   TTGGACAGTAAAAAA         GTTACTGACAA AAAT CTGTCAGTAAC          TCATACATGCTTAAA
      pmrB   4 100  11  129346 ..  129365 -  -9.4   -5.2166   GAAGAAGCTAAAAAA            GAACTTCA AATT TGAAGTTC             TTTTTTATAATTAGT
   tra904C   7 100  83  139939 ..  139962 -    -9  -5.38326   CGAATCAAACAAAAA          TTGAACTGGA TGAG TCCAATTCAA           TTTCGCTTGAATTAC
      ybeH  10 100  -2  142673 ..  142703 -  -9.9  -4.50841   ACAAGAAGATTAAAA       TAAAAAGCTGTCA TTAAC TGACGGCTTTTTA       TTTCTTTAAGAAACT
      dinF   4  90   3  170961 ..  170976 -  -7.5  -5.49568   AATTTAAAAGAAAAA              CCGCC CTAAGT GGCGG               TTTTATGCTAAATCC
      ybiH   2  95 -10  188375 ..  188396 -  -7.4  -5.75538   TTTAAAAAAGAAAAA           CTCCAAAT GAATTA ATTTGGAG            TTTTATTATTGATTG
      yccB   3  75  15  220343 ..  220376 -  -9.2  -2.89055   CCTAAGAATAAATAT     TAAAAAAATCAGAA AACTAA CTCTGATTTTTTTA      CTTTGGGATTATAAT
      ycdE   5  77  14  233382 ..  233397 -  -4.7  -5.33405   TGGAGTAAATAAAAA              CAGTC TGATTT GACTG               TTTTTTTATTTATTT
      yceG   1  52 333  244713 ..  244723 -  -4.6  -3.10612   TGGAATTGGAATACA                 CGGA GAA CCCG                 GTTATCGTGTTGAAA
     pepDA   2  93   6  248387 ..  248405 -  -8.2  -5.11613   ATAGTATCTAAAAAA             TACGGATA ATC CATCCGTA             TTTTTTTAATCATTA
      ycfF   6  95 166  256019 ..  256034 -  -6.8  -5.94214   AAGACAATAAAAAAA              CTCAGC CTTA GCCGAG               TTAATATTAGTGCGG
      ycgD   6 100  10  263647 ..  263666 -  -9.4  -5.52384   CTGTCAGTAAAAAAA            GACTTATC AGTT GATAAGTC             TTTTTATTATTATTT
      acmA   5  91  25  268706 ..  268725 -  -5.1  -5.73672   AAAGAATTAAAAAAA            GAATGAA TTAACT TTCATTC             TTTTTATATTTTATA
      ychC   4 100  -2  273353 ..  273380 - -11.4  -4.72272   TTCTGTCACTAAAAA        TAAGCACTGACA AATG CGTCAGCGCTTA         TTTTTTAAATAATTT
      yciF  10  89  25  288495 ..  288512 -  -4.1  -5.86465   AAGAATACAAAAAAA             TCTCTGA ATAA TCAGAGT              TTTTTTAGATTAGAT
      ycjG   3  90 163  294778 ..  294801 -  -6.8   -5.5454   TGAAATAAATAAAAA          GTTACTGACA GTTC TGTTAGTAAC           TTTTTTTATTTAGAG
      napC   7  95  11  304933 ..  304949 -  -6.6  -5.82036   ATAATAAATAAAAAA              TCACCT TTTTG AGGTGA              TTTTTTTTATTCATT
      ydbD   5 100   7  314599 ..  314616 - -11.3  -5.20222   AGGAAATAAATAAAA             GCCCTGA GATT TCAGGGC              TTTTTTTTAATGGGT
      yddA   5 100  14  331373 ..  331399 - -12.5  -4.71418   AATAGCTAAAATAAA         TACTCTCTGAA TAATT TTCAGAGAGTA         TTTTTATAACTTATT
      ydgB   8 100 -10  359982 ..  359999 -  -9.9  -5.63374   TGAAGATTAAAAAAA             CAGCTGA TTAT TCAGCTG              TTTTTATTTTTTTAA
      ydgF   6 100  13  364417 ..  364438 - -11.7  -5.60993   TTTTTTATAAAAAAA           TACTGACAG GATT CTGTCAGTA            AAATTTTAAAAATTA
      ppiA   2 100  11  368437 ..  368463 - -16.8  -5.65927   TATTGAAATAAAAAA         GTTACTGACAGA TTT TCTGTCAGTAAC         TTTTTATTTATTAAA
      lysS   6 100 101  375660 ..  375683 -    -9  -5.38326   CGAATCAAACAAAAA          TTGAACTGGA TGAG TCCAATTCAA           TTTCGCTTGAATTAC
      ydiF   8 100   9  387272 ..  387295 - -12.6  -5.63236   ATTGAAAAATAAAAA          GTTACTGACA GGTC TGTCAGTAAC           TTTTTATTTTAATTT
      yeaA  10 100  24  400533 ..  400547 -   -10   -5.4833   TGATGTAATAAAAAA               GAACCC TTA GGGTTC               TTTTTTTATTTGCTG
      yeaF   6 100  43  407532 ..  407558 - -13.9  -4.93968   ATTTATAAGCAAAAA         GTTACTGACAG GCAGT CTGTCAGTAAC         TTTTTTATATTTTTG
      rgrA   3 100  44  436445 ..  436467 -  -7.8  -6.11392   AAATAAAGAAAAAAA           GCAAGAAC TGATTTT GTTCTTGC           TTTTTATTATCAAGT
      yeeB   4 100   4  442751 ..  442768 -  -8.5   -5.9003   AAACCAATAAAAAAA             TACCACT TTTG AGTGGTA              TTTTTAATTTTTGAT
     pi101   7  77 157  447033 ..  447079 -  -9.8   -3.0442   GAGAATATGATAAAC TTGTTTCTGTCAGTAATTTT AGCTTAA AAATTTACTGACAGAAATAA TTTGGTCCGATAGCT
     pi125   3  91  20  460494 ..  460514 -  -5.3  -5.86332   TGAATGCAAAAAAAA            GCCCAAATC ATA GATAAGGGC            TTCGGGGGATTAACA
      yeiD   4  52 194  483143 ..  483155 -  -3.4  -3.86776   CAAGGAACTATCAAA                GCTT TACAG AAGC                ATCTTGGAACAACGC
      yejC   8  88   5  490910 ..  490929 -  -8.6  -4.37763   TTAGTTAAAAAAAGA            GCCTGTTC ATTT GAACAGAC             TTTTTTAATCAGCAT
     ps201   7  85  -3  502712 ..  502726 -  -2.1  -6.14618   CACAAAATAAAAAAA              CTG-GC AAAG GCTCAG               TTCTTTTTATTTAGT
      yfbG   5 100 312  513735 ..  513754 -   -10  -5.92399   CAATAAAACAAAAAA            GCCCGTGA ATTT TCACGGAC             AAATATAAAGAAAAG
      yfbM   7  95   6  517834 ..  517849 -  -6.2  -5.83211   CATTAAAATAAAAAA              CATATC CCGG GATATG               CTTTTTTAGATTTCC
      yfcG   3 100  10  524370 ..  524393 -    -9   -5.9218   GACAGAATAAAAAAA          TTACTGACAA AAAT CTGTCAGTAA           ATTTTTTTATTATTT
      yffB   8 100 320  552729 ..  552753 - -11.5  -5.04356   TGAAATAATGAAAAA          TTGCTGACATG AAT CTTGTCAGCAA          TTTTTCTATCTACAA
     fabZ1   5 100   7  560380 ..  560404 - -10.9   -5.9218   TATATAATAAAAAAA          TTTACTGACAA AGA CTGTCAGTAAA          TTTTTTTTAGTTTGT
      yfgG   1  95  33  564241 ..  564265 -  -6.5  -6.08342   CAATAAATAAAAAAA          TCACTGACAGA AAT TTTATCAGTGA          CTTTTTATTTTTTTA
      yfhL   9 100 253  578610 ..  578637 -   -10   -5.2015   TTAACAATATAAAAA        GATAGAGCAAGA AAAG TATTGCTCTATC         TTTTTATATTATAGG
      yfjC   3 100  77  596062 ..  596086 - -15.9  -5.22039   TGTAAATGTAAAAAA          TTACTGACGGA ATT TCCGTCAGTAA          TTTTTCTTATCTGCC
      ygaC   1 100  83  602709 ..  602731 - -13.6  -5.47914   AAAAATGAGAAAAAA           TACTGACAGA AAA TCTGTCAGTA           TTTTTTTTATCCGCC
   tra904E   4  51 345  626206 ..  626216 -  -5.4  -2.59055   GAAATTGTTGATAAC                 GCAA AAA TTGC                 TAAAGACGAAGTAGC
   tra981C   7  81 114  650025 ..  650043 -  -4.6  -5.44721   AGTAGTCGAAAAAAA             TACTATGT GGT ACATGGTA             TTTTTTATATATTTG
      ygfA   7  93  13  651980 ..  651997 -  -8.5  -5.15634   TATTCTATGAAAAAA             CTACTAG TAAG CTAGTAG              TTTTTATTTTATTTA
      clpP   4 100  18  672341 ..  672356 - -10.4  -5.98675   CAGAAAAATAAAAAA              GCCCTG AAAT CAGGGC               CTTTAAGATTTACAT
      yghD   4  78 131  674495 ..  674509 -   -10  -3.20435   GTAAGTATGGATCAA               CTGCAG AAA CTGCAG               CAAGTGAAAGGAGCA
      ygiH   4  76 293  686495 ..  686511 -  -2.2  -5.48787   AGAATACATAAAAAA              GACCCC GCTAA AAGGTC              TTTTATATTTAAAGA
      yhbH   6  83 -10  718318 ..  718338 -  -6.9  -5.09521   TCAATAAACTAAAAA            GCTCAAC GATTTAA GTTGAGC            TTTTTTTATTTTGAC
   tra981D   5  52  41  728075 ..  728089 -  -4.3  -3.44851   AATAACATAAACATA               TTGAC GTTAA GTCAA               GTTTTTAGAGTAACA
      yhdA   4 100 -12  731362 ..  731380 -  -8.9  -5.45726   GATAGCGTAAAAAAA             CTCTGAC TATTT GTCAGAG             TTTTTTTGTGGTACC
      ansB   9 100  21  742654 ..  742677 - -12.6  -4.74518   AATCAGTAAAAGAAA          GAATCATCAG TCAG CTGATGATTC           TTTTTTGTCAGTAAT
      thrA  12 100  18  747259 ..  747273 -   -10  -5.97979   AGAAGAATAAAAAAA               CAGCTC TTA GAGCTG               TTTTTTATTAACATA
   L200028   5  50 166  757318 ..  757335 -  -2.7  -3.76775   GTGAAGATATTGAAA             CAACAGT TGCA AATGTTG              AAAGAAAAATTCGTC
      yhhC   6  93  16  771725 ..  771762 - -11.6  -3.70076   TTAAATTTAGCTAAA   TAAATAAGGTTGGACA ATTAAA TGTTCAACCTTATTTA    TTTATATAGGAGTTT
      rdrA  11 100   8  796529 ..  796541 -  -7.7   -5.7946   CTGTCAATAAAAAAA                TGGAC ATC GTCCA                TTTTTAATTAGATAG
      yibG   5 100  39  818536 ..  818559 - -12.6  -5.52384   TTTTGAGCAAAAAAA          TACTGACAGA TAAT TCTGTCAGTA           AAAACAAAAAGACTT
   tra904F   4  72 395  835488 ..  835498 -  -5.4  -4.74706   CCCAAGATTCAAAAA                 CTGA TGA TCAG                 CAAAAACCAAAGCAT
      yieH   7 100 182  848116 ..  848131 -  -7.6  -6.01725   AACAAAAATAAAAAA              CGTTGA ATAA TCAACG               TTTTTTTGTTTAGAA
      copB   2 100  -2  871202 ..  871223 - -11.7  -5.86465   AATAATATAAAAAAA           TAGAAGAGC ATAG GCTCTTCTA            TTTTTTATCATACCT
      yjaD   8  90   9  903299 ..  903318 -  -7.2  -5.39755   TAGAATGATAAAAAA            CGATTCTT CTAA AAGAACCG             TTTTTTTTTTAATTT
      yjhB   8 100  10  971222 ..  971232 -  -8.2  -5.79588   GGAAAAGTAAAAAAA                 GCGC TAA GCGC                 TTTTTTATTTTACTT
      yjjB   5 100  18  991701 ..  991721 -  -8.3  -5.68023   TGAGAATTAAAAAAA            CTAGCTAGA TAT TCTTGCTAG            TTTTTTTATACTTTG
      yjjG   3 100   0  996423 ..  996445 - -10.7  -5.82036   AGAATAAATAAAAAA           GTTACTGAC AGAAA GTCAGTAAC           TATTTTTTTAACTGA
      nrdF   4 100  19 1001254 .. 1001289 - -19.4  -3.83561   TTTTGCTAAAAAAAG    CTGTCAGTAAATAAGT TTTT ACTTATTTACTGACAG     ACTCTTAAATTTGTT
      ykbB   9 100   6 1013376 .. 1013389 -  -6.7  -6.37666   ATAAAATAAAAAAAA               TCAGC TTTG GCTGA                TTTTTTTATTGTCTT
     pi201   4  82 129 1036492 .. 1036513 -  -5.2  -5.41941   TAAAGCAAAGAAAAA           GAACAGTC AATAAA AACTGTTC            TTTTATTTTGTACTA
     pi208  13  65 207 1041092 .. 1041103 -  -7.2  -3.11962   GCTAAGAAATTAAAT                GCGG TGCT CCGC                 TAGAAAAGAGAGATT
     pi225   4  74  67 1050643 .. 1050658 -  -6.2  -4.42386   CTTTCATCCAGAAAA              TGAGTA TCCT TACTCA               ATAGCAGGTTGGAAT
      ykhD   7  81 133 1072022 .. 1072037 -  -6.1  -5.02231   TAAAAATAGGAAAAA              CGGCT ATATTA AGCCG               TTTTTATTTTATATT
      ykhJ   5  95 416 1076816 .. 1076839 -   -11  -3.89903   AAACACCCTCAGAAA          GCCTGCACTT TGTG ATGTGCAGGC           TTTTTTATCTGTCCT
      ykiE   4 100  18 1085968 .. 1085984 - -12.3  -5.43414   ATGACATATAAAAAA              GACCCTC TTG GAGGGTC              TTTTTGGTTGGAACT
     comFC   4  50  37 1096293 .. 1096303 -  -2.6   -3.8377   AATGGTCAGATGAAA                 TAAA GAA TTTA                 TAAAAAGCTGAAAGG
      nadD   2  90  -4 1106597 .. 1106616 -  -7.9  -5.29846   AAGTTTAAACAAAAA            GATGACC TCTCTG GGTCATC             TTTTTTTATATAATT
      cobQ   2  88   9 1114137 .. 1114161 -    -3  -6.08342   TAAGAAATAAAAAAA         TTACTGACAGA AATT TC-ATCAGTAA          TTTTTTTATTATTTT
      yldB   3 100 332 1132509 .. 1132528 - -10.8  -4.37871   TTAAACAAAATGAAA            GAGAAGAC AAAC GTCTTCTC             ATAATTTTTCTTTCG
      ylgB   2  95   6 1161673 .. 1161687 -  -7.1  -5.70761   AAAATAAAATAAAAA               CCACC GTTGA GGTGG               TTTTTTTATTGAATT
      yljB   2  89  26 1191673 .. 1191696 -  -3.9  -6.02345   TAAGCATAAAAAAAA          GACACCATCC TTTTT GGA-GGTATC          TTTTTTTATTCTGAT
      ymaB   9 100 131 1202157 .. 1202184 -   -12  -4.37507   AAAATAAAAGAAGAA        GGCCTTGAACAC CTAA GCGTTCAGGGCC         TTTTTTTGTGAAATA
   tra981E   3  49  41 1216154 .. 1216168 -  -4.3  -3.07655   GGTTTGAAAAAATAG               TTGAC GTTAA GTCAA               GTTTTTAGAGTAACA
      ymdE   4  95   9 1238414 .. 1238434 -    -7  -5.69262   TGATAAAAATAAAAA            GTCTATTA AAGAA TAATAGAC            TTTTTATATTATGAT
      ymfD   3 100  -6 1258106 .. 1258163 - -20.6  -3.96506   TATTTCAAAAGATAA TCTATAACAAATAAAAAACACTTG GAATTTGAAT CAAGTGTTTTTTATTTGTTATAGA TTATCTAGAGCATTT
       ceo   4 100 239 1264320 .. 1264347 - -11.4  -4.81551   GATTTATATTAAAAA        CTCATCTTGCTA TTCA TTGCAAGATGAG         TTTTTGACTGACCAT
      yndE   4 100  19 1334002 .. 1334028 - -11.1   -5.4111   AATAATTATAAAAAA         GAAGAATTCTA TTCGG TAGAATTCTTC         TTTTATTTTCACATA
      yneB   4 100  10 1341755 .. 1341776 - -10.3  -5.48163   AAATAAATTAAAAAA           CAATCAACT ACTG AGTTGATTG            TTTTTATCATTAGAT
      yneG  11  90  54 1345562 .. 1345577 -  -4.7  -5.75478   AATTACATAAAAAAA              CCTCA GAACTA TGAGG               TTTTTTATTTTTATT
       ldh   4 100  82 1369125 .. 1369142 -  -8.5  -5.98675   TACAAAAATAAAAAA             GTCTGTT GATG AACAGAC              TTTTTTATTATACTT
       ldh   4 100  10 1369189 .. 1369214 -  -9.1  -5.49568   AATTTAAAATAAAAA         GAGCTAGTTGA AATC TCAACCAACTC          TTTTTATTTTTAGTT
      yniC   4 100 207 1381469 .. 1381486 -  -7.7  -6.17669   AATAAAATAAAAAAA             TCGGCCA TTTT TAGCCGA              TTTTTTTGCTGAGAT
      rluC   5  93   4 1390113 .. 1390131 -  -8.2  -5.27335   CTTTCTAAATAAAAA             GGAATCAC AAA ATGATTCC             TTTTTATTTTTGAAT
   L200054   3  91  32 1410510 .. 1410523 -  -4.5  -5.95539   TTTGAAATAAAAAAA               CGCTA ATCG CAGCG                TTTTTTATCCTTAAA
      yofM   4  49 327 1457315 .. 1457327 -  -4.8  -2.57672   GAGAGCAAAAATCAG                GCAC GCATG GTGC                TGTTTAGGCTGCCAT
      rgrB   4  95   4 1460955 .. 1460970 -  -7.6  -5.63103   CGGCAAGCAAAAAAA              GGACTT CACT AAGTCC               TTTTTATCTTTCCAA
      rmeB   2 100  13 1507780 .. 1507802 -  -9.3  -6.28401   GAAAAAATAAAAAAA           CAAAACGTA AAAAA TACGTTTTG           TTTTTTTTAATATTA
      ypbD   3  63  13 1514214 .. 1514233 -  -2.1  -4.88711   ATAATATATTAAAAA            CGAGG AAATTTATGG CCTCG             TTTTTTTATATATTA
       ptk   8  88  25 1538431 .. 1538457 -    -6  -5.52384   CTGTCAGTAAAAAAA        CACGCTTGATT GATTAA AATCA-GCGTG         TTTTTTTATTTTATA
      ypfF   5  95   8 1558065 .. 1558084 -  -6.5  -5.88565   GGCATAATAAAAAAA            CACTGTT AAAATA AACAGTG             TTTTTTATTACCAAT
      proA   5 100  12 1650582 .. 1650606 - -14.4  -4.45945   ACTGATGAATTAAAA          GACTCGGCTT ATAAA AAGCCGAGTC          TTTTAATATTTTTAA
       ffh   1  95   8 1657055 .. 1657068 -  -6.7  -5.95539   GGTTAAATAAAAAAA               CAGGA GAAC TCCTG                TTTTTATTTAGCGTT
      yreD   3  84  -4 1745228 .. 1745274 -  -9.1  -3.75461   TAAATTCTCATCAAA TCTGAAATAAAAAAAGCC-CTC TTAA GAATGGCTCTTTTTATTTTAGA AAAGTGAAAGAACAT
     arcC3   8 100 222 1751767 .. 1751786 -  -7.9  -5.79595   TTTTAAAATAAAAAA            GTTCCTG ACTTAA CAGGAAC             TTTATTTGGAACTCC
      yrgF   4 100   9 1765572 .. 1765584 -  -7.7  -5.84011   AAGAAAAAATAAAAA                TCCCA ATC TGGGA                TTTTTTTGTTAGTTA
      phoU   4  53  70 1770228 .. 1770243 -  -5.4  -3.04947   CAATAAAAAAAGTTA              CTGACA GAAC TGCCAG               GATATTCGTAATGTA
      yrjE   1 100  48 1793931 .. 1793947 - -10.9  -5.40004   TATGAAAGGAAAAAA              CTCTGCT GAC AGCAGAG              TTTTTTATTATTATT
      yscA   9 100  -2 1819883 .. 1819906 - -11.2  -5.00616   GTGTTTTTGAAAAAA          TAAAAACCAG AGCT CTGGTTTTTA           TTTTTTTACTATTTT
      yseF   4  83  12 1846103 .. 1846125 -  -3.4  -5.75599   TAAATCATAAAAAAA           TACTCCCC AAAATCA AGGGAGCA           GATTTTTTATTTTAC
      ysgB   6 100  11 1868303 .. 1868325 -  -9.3   -5.1167   AATTGAATACAAAAA           GTACTTCTA AAATA TAGAAGTAC           TTTTTATTTATTAGA
      ysjA   6 100  11 1890052 .. 1890070 -    -9  -5.67711   CAAACAAAAGAAAAA             CATTCATT TAA AATGAATG             TTTTTTATTATTATG
       tuf  11 100  21 1929322 .. 1929343 -  -9.5  -6.50278   AAATTAAAAAAAAAA           GAACTGTCA TAAA TGACAGCTC            CAATTTGCTTAGATT
     ps301  12 100   9 2013663 .. 2013676 -  -9.5  -5.50774   GAGAACAAAGAAAAA               CGCCC CGGA GGGCG                AAATAAGTTTAAAAT
      purA   3  93  16 2028715 .. 2028732 -  -5.5  -5.95539   TTGTAAACAAAAAAA             GTCAGAG CATG CTCTGGC              TTTTTTATTTTGACT
      yudJ   6 100  -2 2037240 .. 2037255 -  -7.6  -5.98675   GACAAAAATAAAAAA              TAGCTC TCTT GAGCTA               TTTTTTTCCTTTTTT
      pcaC   8  71 329 2051903 .. 2051915 -  -7.7  -3.52652   GGTAGTCAAGGACAA                CAACG AAC CGTTG                CTCTCTCAATTAAAT
      rplA  10 100 426 2078191 .. 2078210 -  -9.4  -5.20222   ATCAAATAAATAAAA            GAGTTGAA TAAT TTCAACTC             TTTTATTTTTTTGAT
      yuiB   5  74 102 2083908 .. 2083929 -  -6.5  -4.38114   AAAAGGCACAACAAA           GACGACCCC TGAA GAAGTCGCC            GCTATCGAGTATTGG
      dpsA   2 100  20 2102097 .. 2102121 -  -9.4  -5.95539   TTTCAAATAAAAAAA          CTCTCTATCA TTAAC TGACAGAGAG          TTTTTTATTTATAAA
      yvdG   5  91  65 2138685 .. 2138699 -   -10  -4.17987   CAAATAATTAAATAA               CTCGTC AAT GACGAG               TTTTTTTTACTGACA
      ywbA   9 100   6 2209643 .. 2209670 - -15.8   -5.4833   CGATTTAATAAAAAA        GTTACTGACAGA AATT TCTGTCAGTAAC         TTTTTTTAATGTTTT
   tra904I   5  55  42 2214880 .. 2214903 -  -3.3  -4.13945   ATGTGCACCCCAAAA          GTTAGACTTT TTTGG AAAGTC-AAC          GTGGAAAGTCAACGA
      ywdA   3  90 288 2232465 .. 2232488 -  -7.4  -5.51353   TAAAAATAATAAAAA          CGCTCTGATG AATT CGTCAGAGCA           TTTTTTATTATAGCT
      pgiA   8 100  26 2244148 .. 2244172 -  -8.7  -5.50925   AATGAATACAAAAAA          TCACTGACA GAAATCT TGTCAGTGA          TTTTTATGACACTTT
      valS   6 100 454 2247788 .. 2247813 - -10.6  -5.19879   GCTTAAAGATAAAAA         TTACTGACAG GAAATT CTGTCAGTAA          TTTTTGTTTAATTAT
      valS   6 100  15 2248231 .. 2248252 - -13.1  -5.60993   TTTTGTAGAAAAAAA           CCAGTAGCT TTTG AGCTACTGG            TTTTTTATTTATGAT
      ywhB   5  95   6 2272763 .. 2272783 -  -6.2  -5.95539   TTTTAAATAAAAAAA            TCTGTCAA AATTA CTGACAGA            TTTTTTTAGATGTAG
      yxaC   9  87 160 2302833 .. 2302863 -  -8.5   -4.7458   ACTACAATAAATAAA       TAAAAAACCTGTC TTAAT GATAGGTTTTTTA       TTTTTTCCACAAACT
      rpsI   3 100  27 2346271 .. 2346288 -  -9.9  -6.10295   TTAATACAAAAAAAA             CACTTCC ATAT GGAAGTG              TTTTAAACATTGATA
      purR  10 100   5 2350972 .. 2350999 - -13.6  -5.28414   GAATAAATAGAAAAA        GTTACTGACAGA ATGT CCTGTCAGTAAC         TTTTTTATTTGTCAT
      dacA   4  81  47 2357145 .. 2357164 +  -3.5  -5.59534   TAACTCACAAAAAAA            GCCGTCA ATTTAC TGACAGC             TTTTTTATTATCCTT
      sipL   4 100  18 2350972 .. 2350999 + -12.9  -5.73978   GAATAAATAGAAAAA        GTTACTGACAG AATGTC CTGTCAGTAAC         TTTTTTATTTGTCAT
      yxdG   8  75 100 2340397 .. 2340417 +  -5.5  -4.73682   TAATTATATAAAAAA            GCTAACA ATAGGCA TGTTAGC            TTTTATGTTATGCCG
      thdF   4 100   5 2329121 .. 2329136 +  -7.6  -5.86061   TGGGAAAATAAAAAA              GAGTTC AAAT GAACTC               TTTTTTTTACTGACA
      yxcB   4  57 206 2326205 .. 2326220 +  -6.2  -2.52681   TACATTTCAACAGCT              TCAAAC ATCC GTTTGA               CTTGATGAAATTTTC
      yxbC   7 100  -2 2316906 .. 2316934 +   -12  -4.20454   GAGTGGTTAAAGAAA        TAAAAAATCGTC TGATT GACGATTTTTTA        TTTACTTATTTATTA
      pspA   0 NONE
      ywjE   5 100 144 2298129 .. 2298153 + -10.2  -5.48303   AAACTTAATATAAAA          TCCAATAGTT TAACC AACTATTGGA          TTTTTTTGAAATTAT
      ywiE   5 100  23 2282273 .. 2282295 + -11.4  -5.38951   AAATGGTCCAAAAAA           TCACTGACAG GCT TTGTCAGTGA           TTTTTTATATCAATT
      lysP   8 100   6 2278044 .. 2278060 + -10.1  -5.59655   TAAAGATTAAAAAAA              GTCGCTC AAT GAGCGGC              TTTTTTATTAGTTTA
      ywhA   4  88  48 2272763 .. 2272783 +  -5.5  -5.50499   TTTTAAATAAAAAAA            TCTGTCA AAATTAC TGACAGA            TTTTTTTAGATGTAG
      recX   7  85  10 2260633 .. 2260645 +  -2.6  -5.85425   GAATAAATAAAAAAA                GGCC CGAGA GGTC                TTTTTTATTTATTTA
      yweF   5 100   8 2248231 .. 2248252 + -13.1  -5.73978   TTTTGTAGAAAAAAA           CCAGTAGCT TTTG AGCTACTGG            TTTTTTATTTATGAT
      adhE   6  95  28 2232466 .. 2232487 + -10.9  -3.92377   AAAAATAATAAAAAC           GCTCTGATG AATT CGTCAGAGC            ATTTTTTATTATAGC
     rliDB   8  85  10 2218122 .. 2218134 +  -2.6  -5.85425   CGTTAAATAAAAAAA                GGCC CGAGA GGTC                TTTTTTATTTATTTA
     rliDA   4  52 101 2214966 .. 2214978 +  -4.1  -3.40522   ATTATATTTTTCAAA                GTCTT TTG GAGAC                TTGTAATCAAGACCT
      ywaI   7 100   8 2209643 .. 2209670 + -15.8  -5.69023   CGATTTAATAAAAAA        GTTACTGACAGA AATT TCTGTCAGTAAC         TTTTTTTAATGTTTT
      rluA   3  83  -6 2182220 .. 2182260 +  -8.6   -4.1822   CATTTTAAATAAAAC  AAAATAAAAAGAAGTGAT TTTTT ACCACTTCTTTTTATTTA  TTTCTTAGGCTCGAA
      mscL   3 100   7 2170961 .. 2170983 + -10.7  -6.09196   AAACAATAAAAAAAT           TACTGACAG AAAAG CTGTCAGTA           TTTTTTTATTTTAAA
      yveI   7 100   9 2149088 .. 2149111 + -12.6  -4.63863   TTCATAAAAAGCAAA          GGCTATTTCA TTAA TGAAATAGCC           TTGTTTTTATATTAG
      yveC   3  95  11 2144096 .. 2144119 +  -6.8  -5.84381   TTTAAAAAAACAAAA          GTTACTAACA AACC TGTCAGTAAC           TTTTTTTATTGATAA
      yvdF   3 100   9 2138685 .. 2138699 +   -10  -5.86061   CAAATAATTAAATAA               CTCGTC AAT GACGAG               TTTTTTTTACTGACA
      argR   2 100  85 2118146 .. 2118171 +  -8.4  -5.86061   CATAAACCCCTTTGA         TTCAAGTCGC ACTCCC GTGACTTGAA          TTTTTTTTACTAACA
      comC   1  63 -26 2104620 .. 2104632 +  -6.3  -3.49475   TATCTAATGTTGCTT                TTTGG GCA CCAAA                TTCTGTCACCGTAAC
      yvaB   4  95  39 2102097 .. 2102121 +  -7.2  -5.72622   TTTCAAATAAAAAAA          CTCTCTATCA TTAAC TGACAGAGAG          TTTTTTATTTATAAA
   tra983L   7  65 362 2084372 .. 2084386 +  -4.3  -4.60924   TCCTTGATGGTAGTC               TTCTG CTGGC CAGAA               TTTTTGAACGGTTTC
      yuhJ   8 100 -15 2078186 .. 2078215 + -13.9  -5.85011   TGTTAATCAAATAAA       TAAAAGAGTTGAA TAAT TTCAACTCTTTTA        TTTTTTTGATTTTTC
      yuhJ   8 100 392 2078593 .. 2078632 + -12.6  -3.66018   TTTATATTCTACAAT  AAATAAAAAAAGAGAAAA ATAT TTTTCTCTTTTTTTATTG   TTATTAGAATGATGC
      yuhE   3 100   9 2073650 .. 2073676 +   -11  -5.88476   ATTATAAATAAAAAA         GTTACTGACAGA CAT TCTATCAGTAAC         TTTTTTATTTATTTT
      yugB   3 100 153 2066419 .. 2066442 + -12.6  -5.54907   ATAAAGAATAAAAAA          GTTACTGACA AATC TGTCAGTAAC           TTTTTATTTTCTAAA
      rmeD   6 100 -12 2053055 .. 2053074 + -10.8  -5.70829   AACTCTTCAAAAAAA            CTCGGAAT CTTA ATTCCGAG             TTTTTTTATGGTGTT
      yudI   7 100 353 2037240 .. 2037255 +  -7.6  -5.88061   GACAAAAATAAAAAA              TAGCTC TCTT GAGCTA               TTTTTTTCCTTTTTT
      yucG   6 100  10 2028715 .. 2028732 +  -7.7  -5.80951   TTGTAAACAAAAAAA             GTCAGAG CATG CTCTGGC              TTTTTTATTTTGACT
   tra983K   5  61 451 2018349 .. 2018359 +  -2.4  -4.80959   GATTGTTTCTGTCAT                 GGTG TCC CCCC                 TTTTATTATGCGTTC
   tra983J   4  84 420 2012793 .. 2012813 +    -9  -4.25747   GAATACGTTTACATT            CCGCTAGC GCTGG GTTAGCGG            TCTTTTTATATTTTA
     birA2   7 100 -17 1973683 .. 1973717 + -11.7  -4.14147   AGTGGCGAAATCTCA     CTAAAAAAATGGACT TAATC AGTCCATTTTTTCAG     TTATTATTATTATAT
     birA2   7 100  76 1973776 .. 1973801 + -13.5  -3.61908   TGGACCAGAATTATT         TTACTGACAGA ACTT TCTGTCAGTAA          CTTTTTTAGAAATCT
      proC   6  81  12 1953492 .. 1953515 +  -6.1  -5.04601   TTAAAAATAAAAAAA          CTAGAAGGA AAACGA TCCTTTTAG           TTTTTAATTTATAAA
      ytdA  10 100 197 1931173 .. 1931196 + -12.6  -6.08342   ATTTTAAAATAAAAA          GTTACTGACA GTTT TGTCAGTAAC           TTTTTTTATTTATTA
      ytbA   2  90   8 1913541 .. 1913553 +  -4.8  -5.72616   TCCAATAATAAAAAA                CGGT TAATC ACCG                TTTTTTTCTATAAAT
      ytaA   4  95  11 1901595 .. 1901614 +  -7.8  -5.64274   AATAAAATAAAAAAG            CGGAGCCT CTTA AAGCTCCG             TTTTTTTATACCTCA
      ysjF   4  93   9 1895059 .. 1895074 +  -4.7  -6.01725   AAAATAATAAAAAAA              CCTCT TAAAGT AGAGG               TTTTTTATTTTTATT
      ysiG   1 100 -15 1890052 .. 1890070 +    -9  -5.68489   CAAACAAAAGAAAAA             CATTCATT TAA AATGAATG             TTTTTTATTATTATG
      ysiC   5  90  24 1884658 .. 1884681 +  -7.6  -5.05301   CAAGCCATGAAAAAA          GTTATTAACA GTCT TGTTAGTAAC           TTTTTATCGTTATTT
      recQ   4 100  -4 1875396 .. 1875411 +    -9  -5.55855   CTGAATATAAAAAAA              GCTGAG CAAA CTCAGC               TTTTATTTTTTTAAA
      pepO   9 100  21 1868303 .. 1868325 +  -9.3  -5.47159   AATTGAATACAAAAA           GTACTTCTA AAATA TAGAAGTAC           TTTTTATTTATTAGA
      pepO   9 100 386 1868668 .. 1868702 + -17.5  -5.49234   TTTAACTCTTATTAA     TAAGTCTGTCAGTAA CTTTT TTACTGACAGACTTA     TTTTTTATTAGATAT
      yseE   9  68 231 1846227 .. 1846256 +  -3.5  -4.99035   GGTAAAGGGTTCAAT       GAAGCCCATGACA ATCA TGTCAGTTGCTTC        TTTTTCTGTAAGTCC
      yscD   8  68  66 1829463 .. 1829492 +  -3.7  -4.89729   CATCATTTCTCTCAT       TTTTGTCTTTGTA AGCG TTTGAAGACAAAA        TTTTTAAATTTTGTA
      yscD   8  68 440 1829837 .. 1829847 +    -4  -4.72029   CCCAGTAAGCTGGAT                 TTTC TTT GAAA                 TTTTCTTCCATTCCA
      glnQ   4 100  88 1819883 .. 1819906 + -11.2  -5.69023   GTGTTTTTGAAAAAA          TAAAAACCAG AGCT CTGGTTTTTA           TTTTTTTACTATTTT
      rpsT   6 100  65 1797035 .. 1797058 +  -9.7  -6.08342   ATAGAAACAAAAAAA          TACTGACAG CAATTT CTGTCAGTA           TTTTTTTATTTATTA
      yrjD   3 100  11 1793931 .. 1793947 + -10.9  -5.70522   TATGAAAGGAAAAAA              CTCTGCT GAC AGCAGAG              TTTTTTATTATTATT
      yrgI   4  64 182 1770400 .. 1770434 +  -6.5   -3.6834   TCGTTCTAAGTAAAC     CAGTGTCAACAAGTA TTCTT TACCTGTTGTTACTG     TTTCAGAGTTTTCTT
   tra983G   4  52   9 1755181 .. 1755191 +  -3.2  -3.86776   TGGCTAACTTGGACT                 TGCA ATT TGCG                 TTTAATAATTAATTC
      yrfB   8  93  29 1751725 .. 1751744 +  -5.8  -5.79595   AATATATATTAAAAG            CTATTGTA ACTT TACAGTAG             TTTTTTCTTTTAAAA
      yreE   3  73 410 1747508 .. 1747539 +  -3.9  -5.21709   TGCACTAATTCTACA      GTCATTCGCTTG CCCAAATCC CAAGC-AATGAC      TTTTTTAGTATAACG
      yreC   2  54 381 1745618 .. 1745631 +  -2.4  -4.21631   AGCATGAGTAATTTT               TTGG GGAAAG CCAA                TTTGTTGCATAAGTT
      yrbC   4 100  -1 1713625 .. 1713653 +  -9.1  -4.98531   AATATTTAAGCAAAT        AAAAAAAGTGATA GAA TATCACTTTTTTA        TTTTTCATTTAAAAC
      yraE   2 100  15 1707491 .. 1707515 + -14.5  -6.11392   AAGTCTAATAAAAAA          TTACTGACAGA AAG TCTGTCAGTAA          TTTTTTTATTTATTT
      pepQ   4 100  97 1698328 .. 1698348 +  -9.9   -5.8901   TGTCAGTAAAAAAAA            TAATCATCA AAA TGATGATTA            TTTTTTATTTTCTAT
      kdgR   1 100   5 1680890 .. 1680911 + -10.1  -5.28176   TACCCGAATAAAAAA           CTCTGACGG AATT CCGACAGAG            TTTTTTATAAGTAAC
      yqgG   3 100  21 1664732 .. 1664746 +  -8.6  -5.37593   TTTTATAAAGAAAAA               TACCCT AAA AGGGTA               TTTTTTAATTTCCAA
      yqfF   6  84   6 1657055 .. 1657068 +  -6.7  -5.29846   GGTTAAATAAAAAAA               CAGGA GAAC TCCTG                TTTTTATTTAGCGTT
      yqeI   5 100  41 1650576 .. 1650612 + -19.8  -3.91164   AAAATTACTGATGAA    TTAAAAGACTCGGCTT ATAAA AAGCCGAGTCTTTTAA    TATTTTTAACGAATT
      yqcF   7  90   7 1629415 .. 1629431 +  -6.6   -5.5943   TGTCAGTAAAAAAAA              GACTGA ATTAA TCAGTC              TTTTTTTCATCGTTT
      queA   8  95  19 1617833 .. 1617873 + -10.2  -4.08111   AATTCTAATTAATTT TTATAAATAAAA-AAGCCT TATA AGGCTTTTTTTATTTATAG  TTTATACTCTCTTTA
      hmcM   9 100  37 1614635 .. 1614647 +  -7.7  -6.37666   GTCAGTAAATAAAAA                GTCCT GTC AGGAC                TTTTTTTTATTTTAT
      pmsX   7  95  -9 1594457 .. 1594472 +  -7.6  -5.60556   ATTTTTAAGAAAAAA              CACTAG ATAA CTAGTG               TTTTTATTTTATATT
      ypgH   6 100  11 1570846 .. 1570863 +  -8.5  -5.68438   AGTAAATTAGAAAAA             CTCATGT CTAA ACATGAG              TTTTTTATTTAATAC
      ypgC   7  88 170 1563240 .. 1563251 +  -5.8  -5.60993   AAATATTTTTTTCTA                CAGC TAGA GCTG                 TTTTTTTGTCAACAC
      ypfE   8  86  17 1558065 .. 1558084 +  -6.5  -5.45652   GGCATAATAAAAAAA            CACTGTT AAAATA AACAGTG             TTTTTTATTACCAAT
      xylR   9  81  95 1551555 .. 1551574 +  -6.5   -5.1356   ATCAAATAAAAAAAA            TACTTGG CTTTTA CCAAGTA             TTTTTATTAATCCCA
      ypdD   3  93  42 1538431 .. 1538457 +    -6  -6.14618   CTGTCAGTAAAAAAA        CACGCTTGATT GATTAA AATCA-GCGTG         TTTTTTTATTTTATA
      ypbC   5  80  12 1514214 .. 1514233 +  -2.1  -5.80248   ATAATATATTAAAAA            CGAGG AAATTTATGG CCTCG             TTTTTTTATATATTA
      ypaI   5  86  25 1509082 .. 1509104 +  -7.1  -5.18561   TTTTAGATAAAAAAA           GATACTAGT TAATC GCTAGTATC           TTTTTTAGCTATTTA
      yohC   3 100   5 1472324 .. 1472343 +  -9.4  -5.35721   GAACAAAATAAAAAA            CGTAAATC TTTC GATTTACG             TTTTTCTTATTATGT
      coaA   2 100   6 1467467 .. 1467486 +  -9.4  -5.48063   AAAATTCTAAAAAAA            TACTGACA AATC TGTCAGTA             TTTTTTGTCTTCAAT
      yogA   7  90 -11 1460955 .. 1460970 +  -7.6  -5.19879   CGGCAAGCAAAAAAA              GGACTT CACT AAGTCC               TTTTTATCTTTCCAA
     pi352   8  73 367 1452314 .. 1452328 +  -8.6  -3.08133   CAATTGCAAATTTCG               TGGTTC TTT GAACCA               TTCAATAACTAAATC
     pi304   4 100   9 1416023 .. 1416040 + -11.3  -3.90511   TTGTTAACAAAAAAG             CCCTGAC CGAA GTCAGGG              TTAATTTTTATAATT
      yoaI   5 100 474 1410963 .. 1410984 + -11.7  -5.19328   TATAAAAAATAAAAA           GACCTATCA CTAA TGATAGGTC            TTTTTATTATAAACT
      acmC   5  93   4 1403082 .. 1403105 + -10.4  -3.88259   TCAAGTATTTAAAAA          TCACTGACAG ATTT TTGTCAGTGA           CTTTTTTTAAAATTT
   tra983E   8  55   8 1396652 .. 1396664 +  -4.1  -3.75153   CTGGCTAACTTGGAC                TTGCA ATT TGCGA                TTTAGATTCCAAACC
      yniJ   5 100   2 1390107 .. 1390137 + -12.9   -4.7329   GACGTTCTTTCTAAA       TAAAAAGGAATCA CAAAA TGATTCCTTTTTA       TTTTTGAATAATTTT
      gidB   1  88   6 1381469 .. 1381486 +  -5.5  -5.52986   AATAAAATAAAAAAA             TCGGCCA TTTT TAGCCGA              TTTTTTTGCTGAGAT
      yngG   9 100   9 1369115 .. 1369152 + -13.1  -3.13906   TAAATAAATTTACAA   AAATAAAAAAGTCTGTT GATG AACAGACTTTTTTATTA    TACTTTTAGCTTAAC
      yngG   9 100  70 1369176 .. 1369227 +  -9.8  -4.65895   GCTTAACAAATTTAA TTTAAAATAAAAAGAGCTAGTTGA AATC TCAACCAACTCTTTTTATTTTTAG TTTTTAACTGCAGAA
      ynfC   1 100  23 1352424 .. 1352446 +  -7.8   -5.8187   CCGTATATAAAAAAA           GCAAGAAATT AGA AACTTCTTGC           TTTTTTTATTAGATA
      yneF   5  93 -13 1345562 .. 1345577 +  -4.7  -6.01725   AATTACATAAAAAAA              CCTCA GAACTA TGAGG               TTTTTTATTTTTATT
      rlrC   7 100  10 1341755 .. 1341776 + -10.3  -4.98857   AAATAAATTAAAAAA           CAATCAACT ACTG AGTTGATTG            TTTTTATCATTAGAT
      yndD   6 100  20 1334002 .. 1334028 + -11.8  -5.09259   AATAATTATAAAAAA         GAAGAATTCTAT TCG GTAGAATTCTTC         TTTTATTTTCACATA
      yncB   5 100  57 1323780 .. 1323802 + -10.7  -4.86293   ATCATCAAAATAAAA           GCGATATAG ATTAA CTATATCGC           TTTTGATTTTTCTTA
      ymhG  11 100 363 1300898 .. 1300923 + -10.6   -4.7254   AGATAGCAAAAAAAA         TACTACCAAG AAAAGA CTTGGTAGTA          TTTTTAATAGAAAAT
      amyL   6  88  33 1278951 .. 1278968 +  -5.6  -5.64421   ATAAGGATAAAAAAA             GTACCT CTAATA AGGTAC              TTTTTTATTTGAACT
      ymgK   4  95 429 1269263 .. 1269284 +  -7.4  -5.80248   TATTTTTAATAAAAA           GAGTTAGA ACTTTG TCTAACTC            TTTTTTTATATATTA
      rlrA   3 100   4 1264320 .. 1264347 + -11.4  -4.66163   GATTTATATTAAAAA        CTCATCTTGCTA TTCA TTGCAAGATGAG         TTTTTGACTGACCAT
      gidC   8 100  -6 1258106 .. 1258163 + -21.3  -3.49668   TATTTCAAAAGATAA TCTATAACAAATAAAAAACACTTGG AATTTGAA TCAAGTGTTTTTTATTTGTTATAGA TTATCTAGAGCATTT
      ymbH   3  52 148 1216232 .. 1216255 +  -3.2  -3.80516   TTACCTTTTCAAATT          GATTAGGTGTA AGA TAC-CCTAAAC          TTTGATGGATTCGTT
      pbuX   3  95   9 1161673 .. 1161687 +  -7.1  -5.83226   AAAATAAAATAAAAA               CCACC GTTGA GGTGG               TTTTTTTATTGAATT
      ylbB   9  82  35 1114129 .. 1114169 +    -8  -4.45259   CAGCTTTTTAAGAAA TAAAAAAATTACTGACAGA AATT TCA-TCAGTAATTTTTTTA  TTATTTTTCAACTTT
      ykjH   6  78 153 1096459 .. 1096471 +  -3.3  -5.52384   ATATAACTTTTGTAG                GGACT TTT AGCCC                TTTTTTTAATCGAAA
      ykiD   6 100   5 1085968 .. 1085984 + -12.3  -4.86621   ATGACATATAAAAAA              GACCCTC TTG GAGGGTC              TTTTTGGTTGGAACT
      radC   4  77  49 1036492 .. 1036513 +  -4.5  -5.20781   TAAAGCAAAGAAAAA           GAACAGT CAATAAAA ACTGTTC            TTTTATTTTGTACTA
      ftsX   8 100  47 1001253 .. 1001290 + -15.9   -2.5502   TTTTTGCTAAAAAAA   GCTGTCAGTAAATAAGT TTTT ACTTATTTACTGACAGA    CTCTTAAATTTGTTT
      yjjF  11 100   9  996423 ..  996445 + -10.7  -4.37763   AGAATAAATAAAAAA           GTTACTGAC AGAAA GTCAGTAAC           TATTTTTTTAACTGA
      copA   6 100  -9  848116 ..  848131 +  -7.6  -5.95539   AACAAAAATAAAAAA              CGTTGA ATAA TCAACG               TTTTTTTGTTTAGAA
      yidE   4  52 104  835914 ..  835926 +  -4.1  -3.40522   ATTATATTTTTCAAA                GTCTT TTG GAGAC                TTGTAATCAAGACCT
      yhjF   9  88 147  796529 ..  796541 +  -7.7  -4.88407   CTGTCAATAAAAAAA                TGGAC ATC GTCCA                TTTTTAATTAGATAG
      yhhB   8 100  25  771729 ..  771758 + -10.2  -4.62441   ATTTAGCTAAATAAA       TAAGGTTGGACA ATTAAA TGTTCAACCTTA        TTTATTTATATAGGA
      floL   2 100   6  747259 ..  747273 +   -10  -5.46657   AGAAGAATAAAAAAA               CAGCTC TTA GAGCTG               TTTTTTATTAACATA
      rliC   7 100  -5  731362 ..  731380 +  -8.9  -5.67063   GATAGCGTAAAAAAA             CTCTGAC TATTT GTCAGAG             TTTTTTTGTGGTACC
      yhcI   8  85  79  727707 ..  727720 +  -3.8  -5.71712   GCAGCACTAAGTATG               GAGC TTATGT GCTC                TTTTTTTGTATCAAA
      lmrA   2  95   9  718318 ..  718338 +  -6.9  -6.09196   TCAATAAACTAAAAA            GCTCAAC GATTTAA GTTGAGC            TTTTTTTATTTTGAC
      spxA   3 100  38  674296 ..  674309 +  -8.1   -5.7946   ATTGGAATTTTTATA               GACGC ATTT GCGTC                TTTTTTTGTTGAAAA
   L200025   9 100  26  651921 ..  651950 + -12.4  -5.24531   CGAATGATTTAGATT       TAATCCTTCTCT TTATTT AGAGAAGGATTA        TTTTTTATAAAAAAT
   L200025   9 100  85  651980 ..  651997 +  -8.5  -5.67711   TATTCTATGAAAAAA             CTACTAG TAAG CTAGTAG              TTTTTATTTTATTTA
      ygeD   4  90 279  650025 ..  650043 +  -6.8  -5.51046   AGTAGTCGAAAAAAA             TACTATGT GGT ACATGGTA             TTTTTTATATATTTG
      greA   4  52 140  626582 ..  626594 +  -4.1  -3.40522   ATTATATTTTTCAAA                GTCTT TTG GAGAC                TTGTAATCAAGACCT
      yfjD   2 100  55  597592 ..  597616 + -10.1  -5.59564   TGGTAGACAAAAAAA          TTACTGACAGA ACC TCCGTCAGTAA          TTTTTTTGCATTTAT
      yfhK   4 100  23  578610 ..  578637 +   -10   -5.1523   TTAACAATATAAAAA        GATAGAGCAAGA AAAG TATTGCTCTATC         TTTTTATATTATAGG
      yfgF   6  86  67  564240 ..  564266 +    -3  -5.89659   TCAATAAATAAAAAA         ATCACTGACAGA AAT TTTATCAGTGAC         TTTTTATTTTTTTAT
      acmD   6  93   9  528507 ..  528530 +  -5.4  -6.09888   AATCTAAATAAAAAA          GTTACTGA CAATAGAA TCAGTAAC           TTTTTTTTATTGGAA
      yfcF   5  93  23  524369 ..  524394 +  -4.8  -6.01369   TGACAGAATAAAAAA         ATTACTGACA AAAATC TGTCAGTAAA          TTTTTTTATTATTTA
      hslA   7  95  21  502634 ..  502655 +  -6.6  -5.89659   GCTATAAAACATCAA           GTATCACG CTAGTT CGTGGTAC            TTTTTGTTTTTTTAT
      pyrG   3  95  15  489865 ..  489881 +  -6.5  -5.88476   ATATAGGCTAAAAAA              CCTCCGA GAT TAGGAGG              TTTTTTATTTGTTTT
      yeeG   3  95  29  447033 ..  447079 +   -12  -3.74872   GAGAATATGATAAAC TTGTTTCTGTCAGTAATTTT AGCTTAA AAATTTACTGACAGAAATAA TTTGGTCCGATAGCT
      yeeG   3  95 167  447171 ..  447191 +  -8.3  -5.54885   ATGGTGCCAAACCTC            GCCTTGC CTTCGTA GCAAGGC            TTTTTTGTTGCTCTT
      yeaE   6 100   8  407532 ..  407558 + -14.6  -5.69068   ATTTATAAGCAAAAA         GTTACTGACAGG CAG TCTGTCAGTAAC         TTTTTTATATTTTTG
     groEL   7 100   8  400533 ..  400547 +   -10  -5.99154   TGATGTAATAAAAAA               GAACCC TTA GGGTTC               TTTTTTTATTTGCTG
      ydiE   5 100  -7  387261 ..  387306 + -18.1  -3.95502   CGATTATTAGAATTG AAAAATAAAAAGTTACTGACA GGTC TGTCAGTAACTTTTTATTTTA ATTTTTATTTTTCCG
      ydhF   2 100  23  379467 ..  379491 + -10.1  -5.33785   TAAAACGATAATAAA          GTCACTAAACC AGA GATTTAGTGAC          TTTTTTGTGCTAATT
  tra1077C   3  50 270  375980 ..  375997 +  -4.9  -2.79188   TGAGCTTCAAAACGT             TCCAATT GGTC AATTGGG              TCATTCAATTCGCTG
      recA   4 100   6  359982 ..  359999 +  -9.9  -5.86609   TGAAGATTAAAAAAA             CAGCTGA TTAT TCAGCTG              TTTTTATTTTTTTAA
      fhuR   3 100  18  331373 ..  331399 + -12.5  -4.94222   AATAGCTAAAATAAA         TACTCTCTGAA TAATT TTCAGAGAGTA         TTTTTATAACTTATT
      ydbC   3 100   3  314599 ..  314616 + -11.3  -5.86965   AGGAAATAAATAAAA             GCCCTGA GATT TCAGGGC              TTTTTTTTAATGGGT
      pepN   2  95  12  304933 ..  304949 +  -7.3  -6.15536   ATAATAAATAAAAAA              TCACCTT TTT GAGGTGA              TTTTTTTTATTCATT
      ycjF   4 100   8  294778 ..  294801 +    -9  -5.95539   TGAAATAAATAAAAA          GTTACTGACA GTTC TGTTAGTAAC           TTTTTTTATTTAGAG
       add   5  95  -9  288496 ..  288511 +  -7.6  -5.53288   AGAATACAAAAAAAT              CTCTGA ATAA TCAGAG               TTTTTTTAGATTAGA
      ycgC   5 100  17  263647 ..  263666 +  -9.4  -5.40014   CTGTCAGTAAAAAAA            GACTTATC AGTT GATAAGTC             TTTTTATTATTATTT
       ung   6  93   4  233382 ..  233397 +  -4.7  -6.11392   TGGAGTAAATAAAAA              CAGTC TGATTT GACTG               TTTTTTTATTTATTT
      ybjA   8 100  91  193548 ..  193568 + -11.3  -6.04953   AAAACAAAAGAAAAA            TTCTGATGT TTA ACATCAGAA            TTTTTTTATTTCTAT
      ybiG   4  85  11  188375 ..  188396 +  -7.4  -4.95167   TTTAAAAAAGAAAAA           CTCCAAAT GAATTA ATTTGGAG            TTTTATTATTGATTG
      ybgE   7  79  64  170961 ..  170976 +  -7.5   -4.4767   AATTTAAAAGAAAAA              CCGCC CTAAGT GGCGG               TTTTATGCTAAATCC
      ybfA   1  95   8  157415 ..  157435 +  -6.9  -5.99154   GTAAATAATAAAAAA            GCTGTCA AAGTTAC TGACAGC            TTTTTTTATTTACTG
      ybeC   6 100   3  142673 ..  142703 + -12.1  -4.41616   ACAAGAAGATTAAAA       TAAAAAGCTGTCA TTAAC TGACGGCTTTTTA       TTTCTTTAAGAAACT
  tra1077B   4  52  77  140066 ..  140078 +  -4.1  -3.40522   ATTATATTTTTCAAA                GTCTT TTG GAGAC                TTGTAATCAAGACCT
      ybcC   3  54 366  123171 ..  123191 +  -5.5  -2.55585   CCTCTTTTAGAAATT            TTGTTGAAA GCC TTTCAACAC            CTCTCTATTTTACCA
      ybbE  13  95   6  114990 ..  115011 +  -8.1  -5.57054   AGCAAAATAAAAAAC           TCTAGCAAA TTGA TTTGCTAGG            TTTTTTTGACTTATT
      cadA   6 100   9   98385 ..   98422 + -11.5  -6.47325   AGGATAAAGAAAAAA   TTTACTGACGGAATGCT TAAA AGTACTCTGTCAGTAAA    TTTTTTTTATTTTTT
      yajB   7  85  63   94684 ..   94706 +  -8.5  -4.45544   TTTATAAATGAAAAA           GATAGGCGA AAATC TTGCCTATC           TTTTGGTTAGTAGAA
      yajA   5 100  55   90760 ..   90792 +  -8.6  -5.88565   AATAAAAGTAAAAAC      CTAGTCTCTGAT GATATGCGA ATCAGAGACTGG      TTTTTTTATTGTACA
      yaiF   5 100  76   87843 ..   87872 + -13.9  -4.03234   AAAAAAAGGAATCGA       TAAAAAAACACCT TATT AGGTGTTTTTTTA        TTTATATACCCAAAC
      yahC   7  90  41   71153 ..   71166 +  -4.5  -5.72622   CTGTCAGTAAAAAAA               CTCGG TTTC TCGAG                TTTTTTATTTGTCCA
      recO   7 100 324   58937 ..   58958 +  -8.8  -5.17786   TATCCATAGAAAAAA           TCACTGAC AAATCC GTCAGTGA            TTTTTAATTTTATTA
     L0466   4  52  77   53921 ..   53933 +  -4.1  -3.40522   ATTATATTTTTCAAA                GTCTT TTG GAGAC                TTGTAATCAAGACCT
      mtlD   2 100 446   35079 ..   35101 + -11.4   -5.8901   TTTGTCAGGCAAGGG           GCTGTATATC TCG GATATACGGC           TTTTTTATTTTGTCT

SUMMARY

285 putative operon ends contain 1496 possible terminators.
Percent operon ends hit by terminators of confidence >= x:
	x	#>=x	hits>=x	%hits>=x
	100	184	152	144	51 %
	99	184	152	144	51
	98	184	152	144	51
	97	184	152	144	51
	96	184	152	144	51
	95	226	185	172	60
	94	226	185	172	60
	93	248	201	186	65
	92	248	201	186	65
	91	257	209	191	67
	90	279	224	203	71
	89	286	227	205	72
	88	298	239	213	75
	87	301	240	214	75
	86	312	248	217	76
	85	327	259	224	79
	84	332	262	227	80
	83	347	270	230	81
	82	360	277	233	82
	81	372	287	238	84
	80	376	288	239	84
	79	381	291	240	84
	78	385	294	242	85
	77	393	299	245	86
	76	400	305	246	86
	75	407	309	248	87
	74	424	322	250	88
	73	436	332	252	88
	72	447	341	253	89
	71	451	345	254	89
	70	460	348	254	89
	69	472	357	254	89
	68	493	369	256	90
	67	499	374	256	90
	66	507	379	256	90
	65	519	390	258	91
	64	540	405	259	91
	63	551	414	261	92
	62	568	426	261	92
	61	586	440	262	92
	60	610	454	262	92
	59	627	467	262	92
	58	644	478	262	92
	57	679	509	263	92
	56	693	521	263	92
	55	725	548	265	93
	54	767	580	267	94
	53	802	607	268	94
	52	879	673	278	98
	51	898	691	279	98
	50	963	743	282	99
	49	1004	775	284	100
	48	1046	800	284	100
	47	1106	849	284	100
	46	1163	887	284	100
	45	1240	945	284	100
	44	1286	978	284	100
	43	1329	1006	284	100
	42	1390	1052	284	100
	41	1433	1087	284	100
	40	1476	1123	284	100
	39	1496	1136	284	100
	38	1496	1136	284	100
	37	1496	1136	284	100
	36	1496	1136	284	100
	35	1496	1136	284	100
	34	1496	1136	284	100
	33	1496	1136	284	100
	32	1496	1136	284	100
	31	1496	1136	284	100
	30	1496	1136	284	100
	29	1496	1136	284	100
	28	1496	1136	284	100
	27	1496	1136	284	100
	26	1496	1136	284	100
	25	1496	1136	284	100
	24	1496	1136	284	100
	23	1496	1136	284	100
	22	1496	1136	284	100
	21	1496	1136	284	100
	20	1496	1136	284	100
	19	1496	1136	284	100
	18	1496	1136	284	100
	17	1496	1136	284	100
	16	1496	1136	284	100
	15	1496	1136	284	100
	14	1496	1136	284	100
	13	1496	1136	284	100
	12	1496	1136	284	100
	11	1496	1136	284	100
	10	1496	1136	284	100
	9	1496	1136	284	100
	8	1496	1136	284	100
	7	1496	1136	284	100
	6	1496	1136	284	100
	5	1496	1136	284	100
	4	1496	1136	284	100
	3	1496	1136	284	100
	2	1496	1136	284	100
	1	1496	1136	284	100
	0	1496	1136	284	100
