# Supplementary material for: Rapid, accurate, computational discovery of Rho-independent transcription terminators illuminates their relationship to DNA uptake
Source: Genome Biol. 2007 Feb 21;8(2):R22. doi: 10.1186/gb-2007-8-2-r22 (PMC1852404; doi:10.1186/gb-2007-8-2-r22)
Supplement: Additional data file 2 — As described in the text, the entire robust tail-to-tail region is searched; if the region is less than 500 nt, then the 500 nt downstream of the stop codon is searched (stopping if a gene start is encountered). In the case of ties, all terminators with the high score are output. [file gb-2007-8-2-r22-S2.zip › Lawsonia_intracellularis_PHE_MN1-00.ttperf]

      sodC   4  79  24    4286 ..    4313 -   -10  -3.08133   TATTTATTCATTTAA        GGAAGAGAAATA GGTC TACTCCTCTTCC         TTTTTTACAACAATA
    LI0008   4  64 -25    7673 ..    7690 -  -4.9   -4.2123   TATTTATTTAAGAAA             GCTTAAA CTCT TCTAAGC              TCATAACCTTAGATT
      mdoB   6  65 340   53487 ..   53529 -  -7.3   -3.0263   ACTACTTTGTTAACA TGCTATGACACAAAAAT-CT ACAA AGTAATTTTGTGTCATATCA GTATATTTATATAAG
      secF   2  83 417   61151 ..   61166 -  -4.8  -5.53436   ATACAATATAAAAAA              TATCTT GAAG AAGATA               AAAACTAAATAGTTT
    LI0061   1  45 157   82384 ..   82400 -  -3.8  -2.83403   GGTGGGTTATCAAAT              GTAAAA GCTAT TTTTAC              TGATGGACCATTAGA
    LI0065  14 100 103   86298 ..   86317 - -13.6  -2.78405   GTTAGCTAAAAAAGG            GGGGAGAG TAAT CTCTCCCC             TCTTTTTTTAATTTT
    LI0074   2  56 107   97420 ..   97432 -  -3.5    -4.053   ATTATTTTATATAAA                TATAA ATT TTATA                GGGGTGTTTTTATAT
    LI0080   2  65  95  103276 ..  103289 -  -3.9  -4.87892   CTGGAATAAAATAAA               TTCTA TAGT TAGAA                TATTGTGAATTACTA
 rfaF/rfaQ   4  54 262  117635 ..  117649 -  -2.8  -4.20368   GTACGTTAACAGAAA               CATTAG ATA CTATTG               AACTTGCTAAACAGT
    LI0095   7  65  29  121687 ..  121710 -  -2.4   -5.1764   GACACAACAGAAAAA          GCTTTTTGAA ATGA TTCAATATGC           TTAAAAGCTTTTTTA
       ilv   3  52 -10  134353 ..  134363 -  -2.6    -4.128   ATTTTTATATAGAAA                 TTAA AGT TTAA                 GATCTAACTCTCCAA
    LI0112   5 100 208  141598 ..  141616 - -13.2  -3.01924   CATTCTTTTGCAACA             CACCTCCT TGA AGGAGGTG             CAAACTTGCGTGCTG
      glnP   1  51 163  158783 ..  158799 -  -3.8  -3.36803   CAAGGCCATCCACAA              TGATAA GTCCT TTATCA              ATAGTTTCAAGTCGA
    LI0137   5  68 466  169531 ..  169549 -  -4.6  -4.65895   CTCTGGAGGCAAAAA             TTGTCAAG GGG CTTGATAA             GCTGGAAACAATCAT
    LI0143   4  68 150  179869 ..  179904 -  -7.7  -3.37057   ACACACACACATTAA    GCAAGTCCCTGAC GCATCGTATT ATCAAGGACTTGC     TTCTTTTGTGTGTGC
    LI0171   0 NONE
      tetW   2 100 252  225660 ..  225687 - -12.1  -4.13945   ATTTGGATGCGAAAA        GAGGATCGACT TTTTAC AGCCGATCCTC         TCAATTTTAGCAATT
    LI0197   1  55 445  249068 ..  249090 -  -5.1   -3.2614   TATTGCTTACAGCAA           TTTTTTTAT CCAAT ATAAAAAAA           TTAGGTTCTATAGAT
      fliS  12  66 248  264040 ..  264055 -  -4.8  -4.53142   AAGATAATAAAATAA              TACTTT ATAA AAAGTA               TATAATTATTTTACT
      fabD   5  53  34  283514 ..  283528 -  -2.2  -4.34916   AGAAAAAAGAAAATA               TTAAAT TAT ATCTAA               ACTTTTTTGATTATT
      mutS   2  58 394  291994 ..  292004 -  -2.6  -4.60924   GAAAGTTTGTAAAAA                 TATT TTT AATA                 ACCAATCGCCAACGA
      hypB   1 100  28  306670 ..  306707 - -18.9  -4.62783   GATGTATCTTAAAAA   TAACAACAGCATTTTTA TTAA TAAAAATGCTGTTGTTA    TTTTTAATAATAAAC
      recN   3  60 362  309193 ..  309205 -  -5.5  -3.65991   ATTTGGTTAACAGAA                GCTCC ATC AGAGC                TTAAAAAAGGAGAAA
    LI0259   3  52 114  321165 ..  321191 -  -5.2  -2.71681   TAACTTGTTTAAGCA         CCTATGCTCTAC TCA ATAAATCATAGG         TGCTCTCAAAAATAA
    LI0265   6  90  26  330324 ..  330345 -  -5.9   -5.5762   ACTAAACACAAAAAA           GTCTGTTAA CAAC TAAACAGAC            TTTTTTAATTTAAAC
    LI0277   5 100 127  343202 ..  343223 -  -9.5  -5.73339   ATAACTAGAAAAAAA           GGCTGTTTA TATA CAAACAGCC            TTTTTTTCTAATCAA
      miaA   2  49 338  350988 ..  351013 -    -4  -3.37057   AGAGATATACATGAA         GCTTGTGCAC AAGGTA ATGCAAAAGC          ACAACTTGCACTTGA
      glyS   3  67 359  374832 ..  374861 -  -5.9  -4.02051   TACTAATCTAAAGAA       CTAGTTAACCTCAG ATA CT-AGCTTAACTAG       CTTGTTTAGCAATAT
      pepP   2  39 357  394277 ..  394290 -  -2.5  -2.57261   CAAAAAGCTACTAAC               TTTAA TTTT TTAAA                ATCTCTAGAATTATT
      pepP   2  39 326  394302 ..  394321 -  -2.2  -2.61429   TAAAATCTCTAGAAT            TATTACAA CCTT TTGGAATA             GGAAACCCTGAACCT
    LI0318   4  60  38  398298 ..  398320 -    -5   -3.9461   CTGTGTTAATAATAA           TTATTTCTTT ATG ATAGAAATAA           AAAATAAATATTTAA
      gltD   2  42 411  405948 ..  405958 -  -3.2  -2.54298   CATAGCCCACAACAG                 GCTC AAA AAGC                 TATTGAAATGGGCGC
      argB   4 100  30  420405 ..  420430 - -14.9  -3.79874   GTTCACATAAGATAA         GAAGGTATGGT AATT ACCATACCTTC          TTATCTTATTATAAG
      htrA   4 100  37  433127 ..  433156 - -13.1  -5.42265   TCAAACTATAAAAAA       GAATACTCCTTAC AAAA GTAAAGAGTATTC        TTTATACTTGTTATA
    LI0355   5  54  66  445360 ..  445383 -  -4.8  -3.42083   TTAACATATATAATA          TAATTCATTT AGAT AAATAAATTA           TCACTCATTTTTTGA
    LI0363   5  86 379  455996 ..  456011 -  -3.4  -6.06723   TTCCCGAAAAAAAAA              TAAAAA GAAC TTTTTA               TCTACACGTATTATC
      proS  10 100 270  481481 ..  481530 - -23.5   -2.7012   TAACATAGCAGATTA TTTATGTATAAACCCTATATAGC ATGT ACTATATAGGGTTTATACATAAA TTCTGGTGGGTCGTG
    LI0409   6  74 198  501772 ..  501803 -  -8.9  -3.03007   AATATTCTTTTAATA      GAAGAAAATGCTC TTGCTG GAGGATTTTCTTC       TGCTGTTGTAGAACT
    LI0427   1  42 431  519998 ..  520026 -  -3.2  -2.68802   GACGAAATTTACAAT        GCATTTTTACAT GAAGA ATGGAAATATGC        TCTTGCTCATGGACA
    LI0432   7  60 366  525716 ..  525726 -  -3.2  -4.59882   TGAAAAAATAAATAA                 CAAC AAA GCTG                 ATATTAAAAATATTG
       dtd   4  65  -5  541883 ..  541896 -  -3.9  -4.90455   ATATACTTATAAAAA               TCATA TAAC TATGA                TGTATACTCTTCTGA
    LI0461   2 100  30  556270 ..  556293 - -12.6  -5.40873   AATATAAAAAGAAAA          CTATCCTTGA TAAT TCAAGGATAG           TTTTCTACTAGAATC
    LI0472   3  45 310  571315 ..  571328 -  -2.4  -3.53459   GACAACAGCAAAAAC               GTCT TATTTC AGAC                TTTGAACAATGTAAA
    LI0472   3  45  18  571610 ..  571620 -    -4  -2.80622   AATACGTATCTAAAT                 TTAG TCA CTAA                 GTAATATAAAAACAT
    LI0478  10  63 168  585303 ..  585316 -  -2.5   -5.0538   TTTTATTTTAAAAAA               TTTTT GCCT AAAAA                ACAAGATATAAGAAG
    LI0484   2  82 236  592657 ..  592674 -  -8.5  -3.91984   ATATTGGTGAAATAA             CAAAAGG CAGC CCTTTTG              CTTCTAACTGGGAAC
      glnS   2  56  52  603541 ..  603552 -    -3  -4.28994   TATTAGTTAGTAAAA                TAAG TATC CTTA                 AGCTAAAAAAGATAA
      pabC   8 100 238  614499 ..  614518 -  -7.9  -5.47218   TCCTACCTAAAAAAA            TCTCTCC TAATAT GGAGAGA             TTTTTTTACACCTAT
    LI0507   1  46  84  619528 ..  619547 -  -3.5  -3.01712   CCCCTCGTGTTAATA            TGGCTGC TAGTAT GCAGGCA             GATGCTATACTTTGT
      rpoD   6  79 247  634575 ..  634610 -  -9.9  -2.90219   CAGAACTGTTATATA    GTGAAACAGCAAGTA GACTCT TACTTACTGTTTCTC     CAGATAATATAGCAC
      SctR   5  64 431  657672 ..  657688 -  -5.1  -4.07568   TGGCCTCTTGCAAAA              TTTCACC TAT GGGGAAA              ACTTATGCAAAAAAT
    LI0558   2  43   5  687392 ..  687402 -  -2.6  -3.21556   ATAACAATTGAAAAC                 TATA TAA TATA                 AATGTTAATCAAAGT
    LI0563   1  45 -16  693089 ..  693101 -  -3.4  -3.18796   TAAAATTATATCTAA                TTCC AAGGA GGAA                TAGTAAAAGTATATT
      flgE   4 100  71  694685 ..  694704 -  -7.9  -5.36441   CCTCCACATAAAAAA            TACCGGT AGGCAA ACCGGTA             TTTTTTCGGAGGTAG
    LI0580   3  77  51  711228 ..  711251 -    -9   -3.3197   ATAGTACTCTTATAA          CATAGTGTTA TAAT CAACACTATG           TTATAAATTTTTTGT
    LI0587   6  54 164  721138 ..  721150 -  -2.7  -4.36596   TGTAGAATTAACAAA                CTCTT CTC AAGAA                CTTCATATGGGGCAT
       rnb   3  50 332  729054 ..  729069 -  -4.6  -2.81464   TCATTACTTACTACA              GTGGGC AATG GCCCAT               CAGGCTCCTCAACTT
    LI0605   5  52 112  747343 ..  747355 -  -4.1  -3.32385   AACATACTACACCAA                TAGAC GCT GTCCA                TCATGCAGATATAGC
      clr3   4  60 220  765291 ..  765309 -  -6.7  -2.66106   TACTGGAACAAGTCA             GGCTTCC ACAAA AGAAGCC             CTATAATGACTACTA
    LI0629   3  64 235  776422 ..  776434 -  -5.5  -4.10007   ATAATTCTTCGAAAA                GCCCT CTC AAGGC                AACAAGAAAATATAG
    LI0652   3  60 319  810488 ..  810508 -  -3.4  -4.62069   CTGTTACCTCAAAAA           CATT-CACA ACCA TGTGGAATG            ATAGAAAAAATAATA
       bfr   5  50 247  820190 ..  820202 -  -4.1  -3.02807   ATAAAATGGAAACTA                TGCAG TAT CTACA                ACACATTGGCCCTGT
    LI0665   7  72 406  830463 ..  830479 -  -3.1  -5.30155   TGAGTAATTAAAAAA              TTAACTA CAA TAATTAA              AAATAGTAAAAATAA
    LI0674   6  86 395  845060 ..  845079 -  -7.2   -4.7657   CAAAAATGGCAAAAA            GTTGGTCT CAGC AAACCAAC             ACTCCTCACAGACTA
    LI0678   6 100 -27  849875 ..  849924 - -10.4  -4.68846   ATTAATAAACTAAAA TTTAGTTACCCTAACAGA-ACTT CTAAT AACTATCTGCTAGGGCAACTAAA TCATATGAATGAGAT
      kdtA   4  53 435  852712 ..  852722 -  -2.4  -4.27584   AGCCTTAAGTGAAAA                 TGGC TTA GCCT                 TCTTAGCACTATCTC
    LI0690   6  91  13  869395 ..  869423 -  -9.1  -4.70659   TTTTATATCTAAAAA        GGATATTTTGT TATTAAT ACAAAATATCC        TTTTTAACAAAATTA
    LI0700   8 100 113  878777 ..  878799 -  -8.5  -5.36441   TTTTTATAGAAAAAA           CTCTGGAAT TTTAT ATCCCAGAG           TTTTATCGATACCCC
    LI0711   5  93  90  895088 ..  895137 -  -4.6  -6.06723   TTGGCTAAAAAAAAA TATATATATACAACGGCTCCTCTT TATT AAG-GGAGTCGTTGAA-ATATACA ATTAACTTCACTCAA
    LI0721   7  50 -17  905908 ..  905927 -  -4.4  -2.96153   ATATCAAGAGAAGCA            TATCATGT ATAT ACATAATA             TTTTTCAGCAATAAT
       ugd   3  52 234  914710 ..  914722 -  -4.9  -3.08133   TATGGATGGACTTAA                TCTTT GTA AAAGA                ATAAAAGAAGATCCT
    LI0751   7  73  67  935737 ..  935772 -  -8.4  -3.14125   TTTATAGAGGGAATA    CTGCATTAGATATTGC TAAT GCTATACCTAATGCAT     ATATAAACCTTATGA
    LI0765   4  56 267  951130 ..  951145 -  -2.6  -4.41047   ACTTGCGAACTAAAA              CAACCAG TTA CTG-TTG              ATGATATAAATAATA
      kefC   7  67 400  959551 ..  959570 -    -8  -2.63858   GATGACATCTATAAT            GTTTCTAA CTGG TTAGAAAC             TGTCTATCAGAAAGG
       nth   4  48 391  966392 ..  966419 -  -4.1  -2.78405   TCTATGTAAAAAATT        TTTTGTTGGGC TACCTT GCCCAACAGGA         GGATGTTCTCTAGCA
    LI0783   4 100 351  971780 ..  971809 - -11.6  -4.40526   TATATAAAAAGTAAA       CAGGGAAAGAAA TATATT CTTCTTTCCCTG        TAGTATATTAATCCT
    LI0797   6  65 416  993035 ..  993045 -  -6.8  -3.30243   ATCCACTTCCCAGAA                 GGAG CTA CTCC                 TAAGGATGGTCCTTC
    LI0804   3  63 219 1001453 .. 1001463 -  -6.8  -3.12505   ACGTCATATTCAACA                 TGGC TCC GCCA                 AAAATATTAAGGGCT
      hemN   4  54 432 1014552 .. 1014572 -  -5.5  -3.11634   TCCTAGACCATGTAA            CATAATGTA TTA TGCATTATG            TAAAAATATATTTGC
    LI0820   4  52 302 1018550 .. 1018567 -  -4.2  -3.32963   AGTCTGATTTGATAA             GATTGT GGTCTA ACAATC              CTGCTGGTGTATTTA
      rpmB   1  52 209 1025455 .. 1025470 -  -2.5  -4.04587   GTCCAAAAAGAAATA              CAAGG TTTATT CCCTG               GATGTTATTGGCAGT
    LI0833   7 100 116 1033662 .. 1033686 - -15.9  -5.15969   CTTTAACCTAAAAAA          GATGACTTCTC TAA GAGAAGTCATC          TTTTTTAGGTTAAAG
      murA   2  44 -36 1040270 .. 1040282 -  -3.4  -3.08073   AGTACGTTGAATAGA                TGCT CCAAC AGCA                TTAAGTTTTTTTTCA
    LI0844   9  57 212 1050523 .. 1050534 -  -2.2  -4.66535   AAGTTGCAAAAGAAA                CTGC TTCT GCAA                 TGGTTTCTTTAAATA
      gidA   2  90  17 1056094 .. 1056123 - -11.7  -3.21258   AGTAATTTAATTGAA       GAAAGACATTAAT ATTC ACTAATGTCTTTC        TTTTTTACTATCTGA
    LI0853   4  58 157 1060253 .. 1060265 -  -6.3  -2.79273   CTTGTGCAATAGAAG                GCTTT ATA AAAGC                AGATTTAGAAAAATT
    LI0872   5  66 380 1083593 .. 1083611 -  -4.6  -4.52897   ATAATTAAGAACAAA             TTAGTTAC AGA GTTACTAA             CAAAATAAGAACATA
    LI0876   2  47 283 1088686 .. 1088703 -  -3.5  -3.12352   AAAGTCAAAAAATAT             TGTTAGAC ATT GTC-AACA             GGCAGATATTGTGAT
    LI0899   3  46  92 1119629 .. 1119648 -  -3.6  -2.94747   TTACTGCAGCATATA            TAGCTTCT TTAA AGAAGATA             GATATTATAGAACTT
      rpoB   5 100  29 1123494 .. 1123516 -   -15  -4.67563   TAATATAAAGCAAAA           GAAGGTATGC AAG GCATACCTTC           TTTTGCTTTATATTA
    LI0919   3  51 121 1148286 .. 1148297 -  -4.4  -3.16534   TAACTTCATTAAAAG                CCAA TAGA TTGG                 TATTACCTAAGTATA
      qacE   1  41  17 1153347 .. 1153364 -  -2.7  -2.76162   GATCGGATTGGAAAG             TTTATCC ATGA GGATAAT              TAAAATATATAATAG
    LI0945   6  55 -42 1179667 .. 1179692 -  -5.5  -3.24755   ATTTTTTAAATAAAC         TGAAGCATCTT GTAA AAAATGCTGCA          CTAGTATTAGCAATT
    LI0948   4  56 278 1184273 .. 1184288 -  -3.2  -4.25873   GGCTTATAAAAAACA              TGGGGT ATGT ATCCCA               AGATTGACTGAAGAT
    LI0992   4  60  48 1221093 .. 1221114 -  -4.5  -4.05193   GATGAAACATAAGAA           CTCTTCA GTACTTTT TGAAGAG            TGATGGTTCACAATA
      lysC   5 100  31 1235606 .. 1235635 - -16.7  -4.59027   AATTATGATATAAAA       TGAGCCCATTATA CTAG TATAATGGGCTCA        TTAACTAATTAGTTT
      gatB   2  73  45 1241295 .. 1241334 -  -8.8  -2.90212   CTACTAGGTTATATA  GGCTGATTGATTCTTCTT ACTA AAGAAAAATCAATCAGTT   TTGATTATACTATAT
       nar   6  73 121 1249557 .. 1249570 -  -3.8  -5.40072   CGTCCTTTAAAAAAA               GGAG GTTTTT CTCC                AAACTCGTTATATGA
    LI1016   4 100  43 1253538 .. 1253560 - -12.2   -4.8743   CTTAAAATAAATAAA           GACTGAAAAA ATT TTTTTCAGTC           TTTATTTATTTATTT
    LI1032   6  49 108 1271718 .. 1271730 -  -3.5  -3.42482   TTATTGAACATAATA                TTAAT ATC ATTAA                TTAACTTATGATGAA
      rfbD   4  52 271 1307336 .. 1307350 -  -2.8   -4.0641   GTTGATGTAGATAAA               TGCACA GGA TGTGGA               TTATGTCTAATAGCA
       glk   2 100  33 1321754 .. 1321775 -  -8.8  -5.09895   TAGCTAGCTAAAAAA           GGAGTAGA GCTATT TCTACTCC            TTATAGTTTATTCTA
      oppD   3  69 463 1328171 .. 1328182 -    -3  -5.09895   GACTTATTCAAAAAA                TAAG TTGT CTTA                 AAAAATAGGGAGAAA
    LI1084   3  58 469 1332336 .. 1332355 -  -3.6  -4.35044   TGATTCAAACAGAAA            TTAAGCTT ACCC AAGCTAAA             GGTGGTGATATATCT
    LI1094   1  41 385 1344524 .. 1344536 -  -2.7  -2.82933   TTTGAATGCAGCATA                TAAGT TAA ACCTA                AATACATTAAAACTA
    LI1111   3  45 324 1365322 .. 1365334 -  -3.5  -2.84171   AGGGGTAAAAAGCTA                TTTAA CTA TTAAA                AAACAGATAGAAGGG
      gapB   5  58 169 1375953 .. 1375963 -    -4  -4.22375   ACATTAGCTAATAAA                 CATA AAT TATG                 TGTTATGTCTTTATC
      secG   2  72 444 1389691 .. 1389704 -  -4.5   -5.0133   CATTGTGCTAAAAAA               GGCTA TCTT CAGCC                AGGAATGCGGTTTTT
    LI1146   8  60  77 1405991 .. 1406008 -    -7  -2.65279   GAATGGGGAAACCCA             CTGGGA GTAATG TCCCAG              TATCATTGACTGAAT
    LI1171   7 100  17 1432728 .. 1432753 - -13.5  -5.03314   TTGATTTTTAAAAAA         GAGACAACAAA GTAC TTTGTTGTCTC          TTTTTAGCTCTATTC
    LI1176   4  66 293 1440025 .. 1440040 -  -6.2  -3.71156   AAACTTAACACAGAA              CAACAA AAAG TTGTTG               AAGTTATGAACTCAT
    LI1175   0 NONE
      amyX   4  56 172 1405581 .. 1405592 +  -5.8  -2.91681   AAGTCTTTCCAGGCC                CACC ATAA GGTG                 TGTCTAAAGTTGAAA
    LI1134   6  52 270 1392640 .. 1392650 +    -4  -3.73414   GTTTGTTCTAAAACA                 TCAA GAA TTGA                 TTTAAGTATAATATC
    LI1130   5  53 196 1390309 .. 1390329 +  -4.8   -3.2241   ATGTAATAATAAATA            TAATAGCA AGAAA TGCTGTTA            GTTTTGTAAGAAGTC
    LI1118   5  93 378 1376375 .. 1376387 +  -6.3  -5.35815   TGCCTTGCGGATTGT                TTCAG TGT CTGAA                TTTTTCTTTAATATA
    LI1110   8  56  65 1365726 .. 1365738 +  -2.7  -4.50943   TAGCTTGAGTATGCT                GTTTT AAT AAAGC                TTTTGTAGCTTGTTG
    LI1093   8  83 282 1345175 .. 1345193 + -10.4   -3.0894   TTGGATATCCTGATC             CATCAAGA CGT TCTTGATG             TTCCATAACTGCTTG
      feoB   3  54 347 1333167 .. 1333184 +  -4.2  -3.49837   TTAGTCGAATGGAGT             GTTACA TTAATT TGTAAC              TCTTTAGATTCTATA
      ncd2   2  83  33 1321754 .. 1321775 +  -9.5  -3.70568   TAGCTAGCTAAAAAA           GGAGTAGAG CTAT TTCTACTCC            TTATAGTTTATTCTA
      fdhF   5  56 384 1307932 .. 1307943 +  -4.4  -3.81951   GATCCGGTGTATAGG                TTGG AGAG CCAA                 TTTGATCATGTACAA
      pstB   9  86  80 1271814 .. 1271827 +  -6.7  -5.09221   CGCTAAAAATTAAGG               TGGCT TATA AGCCA                TTTATTTTTATTATA
      gmpA   4 100 276 1253534 .. 1253564 + -15.8  -4.88895   AAACCTTAAAATAAA       TAAAGACTGAAAAA ATT TTTTTCAGTCTTTA       TTTATTTATTTATTT
      pnpA   5 100  34 1241297 .. 1241332 + -13.6  -4.51777   ACTAGGTTATATAGG    CTGATTGATTCTTCTT ACTA AAGAAAAATCAATCAG     TTTTGATTATACTAT
      nrfA   6 100  32 1235606 .. 1235635 + -16.7  -3.15252   AATTATGATATAAAA       TGAGCCCATTATA CTAG TATAATGGGCTCA        TTAACTAATTAGTTT
    LI0947   2  46  35 1184560 .. 1184570 +    -4  -2.95224   AAAAGTTTTGATTTT                 GTTA TGT TAAC                 TAGCTTTTTGTTGTT
      thiC   5 100  83 1169879 .. 1169908 +  -7.3  -5.46276   TATAAATAAATTCTT       TCTGCCAG-ACTAT GCT ATATTTCTGGCAGA       TTTTTTATGTATATT
       tgt   8  66 269 1159229 .. 1159254 +  -4.1  -4.70887   GGATGTTACTAATGG         GAGAAGGAGTT GTAT AACTTTTTTTC          TTTCTTTATTAATAC
      lepB   2  52 300 1153667 .. 1153680 +  -5.3  -2.71094   ATGTCTAACCCTGCT               GCTAT AAGA ATAGC                TCCTATGTAACTATT
      recR   7  58 367 1148624 .. 1148636 +  -6.3  -2.83249   TTAATGTAGCTTGTG                CTAGA TTA TCTAG                TGATATTCTGTGGGA
      dnaK   3 100  30 1141609 .. 1141638 + -15.9   -5.4251   CTACCCCCACTTATC       CAACAAAAGGGCT GCAA GGCCCTTTTGTTG        TTTTTTATCTATCAA
      hypD   9  68 141 1135858 .. 1135872 +  -7.2  -3.34013   ATTGTTAGGCCAGTA               TACCTT TTT AAGGTA               TTAATTAGAGGAATA
    LI0903  11 100  53 1123494 .. 1123516 +   -15  -4.67563   TAATATAAAGCAAAA           GAAGGTATGC AAG GCATACCTTC           TTTTGCTTTATATTA
    LI0888  16  55 440 1105024 .. 1105043 +  -2.2  -4.46404   TAAACAATATATATA            TATATTCA TTTT TGAATAAA             TTTTACTGTTGATTC
      sfsA   2  47 292 1096152 .. 1096163 +  -4.4  -2.57003   AATGAATATGAAAGC                TTGG TGTG CCAA                 CTAGTTTTTAATAGT
    LI0875   1  41  26 1089000 .. 1089014 +  -2.8  -2.75975   CCTATTTTTTCTGTA               TGATTG CTC CAAACA               TAATATCTGTTCCAA
      htrB   4  49 318 1083509 .. 1083525 +  -3.7  -3.42352   CTCTCAAGGCTTTTT              GCTATAT TTT ATAAAGC              TACTTTTTTAAGTTT
    LI0852   6  70 221 1060640 .. 1060661 +  -8.1  -3.27653   GCTTAATATTATGTA           GTAATGCAT GAAT ATGCATTGC            TGTTATAATACAGGT
    LI0847   3 100  26 1056094 .. 1056123 +  -9.5  -5.24989   AGTAATTTAATTGAA       GAAAGACATTAAT ATTC ACTAATGTCTTTC        TTTTTTACTATCTGA
    LI0837   7  68  11 1040217 .. 1040232 +  -6.2  -3.94877   TATAGTATTTTTTTT              TACTAC ACTT GTAGTA               TTATTCTTAAGCCCT
      potD   9 100  36 1033662 .. 1033686 + -15.9  -5.15969   CTTTAACCTAAAAAA          GATGACTTCTC TAA GAGAAGTCATC          TTTTTTAGGTTAAAG
    LI0810   5 100  24 1007122 .. 1007153 + -14.8  -4.88407   TAATTTTTATTTATG      TAAGGCTTTTATTA AGAA TAATAAAAGCCTTA       TTTTTAGTTAGATAA
    LI0803   1  44  56 1001647 .. 1001663 +  -3.8  -2.72074   ATATAGGAATAAGTA              TAGTTA TTCAC TAACTA              GTTGTAATATCTTTA
    LI0798   4  61 -35  995236 ..  995246 +  -6.8  -2.85216   GGAATATGTGGTGAG                 GGTG ATG CACC                 TAATTCTCAATCATG
      thiD   4  82  74  971780 ..  971809 + -10.9  -2.77416   TATATAAAAAGTAAA       CAGGGAAAGAA ATATATTC TTCTTTCCCTG        TAGTATATTAATCCT
     nifr3   0 NONE
      gapA   6  71  75  951462 ..  951472 +  -6.8   -3.9122   TAGTATATTCAGAGG                 GTGG AAT CCAC                 TTCTTTAAAGGAGTA
    LI0750   4  55  -5  935796 ..  935810 +  -5.8  -2.70528   CTTATGAAAACATAT               TCATAA ACT TTATGA               TAATATATAAATACT
    LI0724   5  61  -6  909852 ..  909867 +  -4.8   -4.1822   CAACAGTCATAACTG              TAGTTA AAAA TAACTA               TTTATTAGACTAGAA
      lepA   1  57  94  905908 ..  905927 +  -2.2  -4.58663   ATATCAAGAGAAGCA            TATCATGT ATAT ACATAATA             TTTTTCAGCAATAAT
      fliC   2  44  24  895104 ..  895122 +  -3.9  -2.74563   ATATATATACAACGG            CTCCTCTT TATT AAG-GGAG             TCGTTGAAATATACA
    LI0703   4  69 379  883971 ..  883983 +  -3.4  -5.26247   CGTCATCATTTTGGC                GCAT GTAAA ATGC                TTTTATTTCTTTTGG
    LI0699   9  78 -36  878684 ..  878710 +  -6.7   -4.6468   TAATAATCACTATAA        TGCTG-TCTCAA ATCT TTGGGAACAGCA         TTTTATATAATTTAG
      grsT   5  91  25  869395 ..  869423 +  -9.1  -4.58283   TTTTATATCTAAAAA        GGATATTTTGT TATTAAT ACAAAATATCC        TTTTTAACAAAATTA
    LI0680   3  49 390  853534 ..  853545 +  -2.2  -3.90574   TATCCCAAATTATAA                CTGG TATA CTAG                 TTTGATATAGTTCTT
    LI0664   7  57 239  830679 ..  830726 +  -5.3  -3.34522   TATATAACAAATATC GTTAAGAACATATATTTTATA ATAACG TATAAAATCTATTTTTTTAAC TTAATTAAAACGTAT
      nadh   0 NONE
      paaK   9 100  50  786226 ..  786274 + -25.3  -3.05877   ACCCACCCATATATA CTAAATAATAAAGAGTTTTAACT TTA AGTTAAAACTCTTTATTATTTAG TAATATTTTTATACC
      mutL   2  44 209  776849 ..  776865 +  -3.7  -2.73441   TCCTGACTGAGGTTC              TGGTTCT TCA ACAACCA              CTTTAACAGGTACTG
       aat   4  62 235  765550 ..  765565 +    -4  -4.56978   TTTATTTGGATTAAT              CTCTAG TATG TTAGAG               TTTCTTGTTTGAACC
    LI0604   0 NONE
    LI0597   4  62 276  737537 ..  737556 +  -6.5  -3.46138   TCTAAAATTACTGCA            TCAGCTA CTTCAA TAGCTGA             TTCTGCTCCTAATTT
       cls   4  60  45  729423 ..  729437 +  -3.6  -4.40003   CCTTTCTGATGTAAA               GAAGAA CTT TTTTTC               TTTCTCTTTCTAAAA
    LI0586   4  75 150  721426 ..  721440 +  -8.6  -3.40299   GTTAAAAGATTACTT               GCAAGT CCT ACTTGC               TTCTCGCTATAGTGA
      mutT   4 100  21  711222 ..  711257 + -13.7  -3.76182   AATACTATAGTACTC    TTATAACATAGTGTT ATAATC AACACTATGTTATAA     ATTTTTTGTAGATAA
    LI0572   6  78  41  704257 ..  704304 +  -7.5  -4.50583   GATGAAAACCATATT CTCTTTAAGTTAATCTAGTTCTA ATAA TATAACTAGATTAAC--AAAGAG TTTTATACTAATCTT
    LI0565   4  95  43  694685 ..  694704 +  -7.9  -5.02074   CCTCCACATAAAAAA            TACCGGT AGGCAA ACCGGTA             TTTTTTCGGAGGTAG
      mgpa   1  68 316  658362 ..  658380 +  -8.2  -2.84325   AATAAGTAAATTATT             GCGTGAAA TAG TTTCATGC             TGATCTTTAGGCCAA
    LI0522   7  56 337  642743 ..  642760 +  -4.9  -3.61988   TTACGATAAATACTC             TCAAGGA CATG TTCTTGA              TTACTTTGTAGCTGG
      purL   5  88  24  634798 ..  634816 +    -6  -5.41787   AAAAGACAAAAATCT             CAAAGTAC TAT GTACTTAG             TTTTTGTCTTTTTTC
      terC   2  61 320  625827 ..  625839 +  -6.3  -3.27639   CTGGCGTAGCTGATG                GATCA TAA TGATC                ATTTTCTGGATCTTG
      thiF   6  55 344  619933 ..  619956 +  -6.1  -2.53908   CTACTTCATATCCTG          CTGCTTTAA TACCTT TTAAGGCAG           GTTGATAATGACTTT
       ppa   6 100  35  614499 ..  614518 +  -7.9  -5.42862   TCCTACCTAAAAAAA            TCTCTCC TAATAT GGAGAGA             TTTTTTTACACCTAT
    LI0492   2  48 320  603806 ..  603817 +  -4.4  -2.66452   TCAGGATTTATAAGT                TCAC TAAT GTGA                 GTTCCTTCTGAAGCT
      motB   4  48 -33  592850 ..  592871 +  -4.4  -2.81951   ATTCTATTTTCATCG           GCCAGAAG TTATGT CTTATGGC            GTTGTATATTAATAG
      motB   4  48 188  593071 ..  593085 +  -2.8  -3.74251   TTTCTATATGGTGAA               TAACAG TAG CTGTAA               TTTGATCAAAATATG
    LI0471   1  40   2  571609 ..  571621 +  -2.7  -2.62515   AAATACGTATCTAAA                TTTAG TCA CTAAG                TAATATAAAAACATT
    LI0465   6  77 116  563525 ..  563552 +  -5.5  -4.93547   CAATATTTGAATATT        GTGGCCTCCAT CCAAGT AAGGAGGCTGC         TTTTTGATTACTTGA
    LI0460   3 100 166  556270 ..  556293 + -12.6  -4.46926   AATATAAAAAGAAAA          CTATCCTTGA TAAT TCAAGGATAG           TTTTCTACTAGAATC
    LI0447   4  52 436  544425 ..  544446 +  -3.7  -3.82261   ATAAAGACTCTATTT           CTGCAAGAG TGGT TTCTTGAAG            TTGCTTTTCTTCAAG
    LI0444   3  51 159  541929 ..  541939 +  -2.4  -4.13014   CTATTAAAATAGTTA                 CAGG TCC CCAG                 TTTTCAAAATATACG
      aspC   1  60 238  531954 ..  531964 +    -4  -4.42653   TAACTTTTAACTGTT                 GTTT AAA AAAC                 TTTTGTGGATACCCT
      himA   4  54 188  526135 ..  526149 +    -5  -3.35723   AATCGTTTTTCACCT               CCTATA GAA TATGGG               TATGTTGTTTGGATA
       dsx   4  63  97  502075 ..  502089 +  -5.8  -3.74178   CATTTCCAGGAAATT               GAAAAA ATT TTTTTC               TTTCACCTTTCATTA
    LI0389   9 100  55  481481 ..  481530 + -22.8  -3.42996   TAACATAGCAGATTA TTTATGTATAAACCCTATATAG CATGTA CTATATAGGGTTTATACATAAA TTCTGGTGGGTCGTG
      nadB   1  46 444  456779 ..  456789 +    -4  -2.97885   TAAGGAATATAGCTA                 GTAT CCA ATAC                 CATTTTTTTACTTAT
      recQ   2  45 447  445641 ..  445659 +    -3  -3.24329   AACTAATCCTGTAAG             TTCTGGAG GGA CGCCAGCA             TGTTCATTACCCATA
    LI0345   1  44  67  432663 ..  432675 +  -3.5  -2.73542   TAACTACTTTATCTA                TTAAT TAG ATTAA                TAATTAAAAATTAGG
      glgP   7 100  19  420405 ..  420430 + -14.9  -3.87364   GTTCACATAAGATAA         GAAGGTATGGT AATT ACCATACCTTC          TTATCTTATTATAAG
    LI0326   6  61 308  409283 ..  409296 +  -6.7  -2.88069   ATTAAAGTCCTTACC               GAAGC TATT GCTTC                TGGTTCTCCTGTCAC
    LI0317   2  46 141  398413 ..  398426 +  -3.8  -3.04032   AGAGATGTCTCAATA               GGTG ACAACA CACC                TGATTCTTGTCTTAT
    LI0298   5  79 144  374943 ..  374969 +  -8.8  -3.65581   TAACACCTTTTTTAG         CTGCTTTATCTA TAG TAGATGTAGCAG         TTATTAAAAGTTGCT
    LI0292  11  73 463  369099 ..  369124 +  -8.3  -3.25102   ATAAAACTAAAACTT         CCTCTCTCTAG TACG CTAGAGGCAGG          TGTTATGGCTGAGGT
    LI0288   1  39  77  362463 ..  362477 +  -2.2  -2.71637   AAAAAGTAAAAAGAA               TGATAA AAA TTATTA               ATTATCCTCTTGGTA
      ackA   2  49 255  351581 ..  351600 +  -2.2  -3.98016   CTTTATTAAAGTAAC            GCTTATAA GTAG TTATAACC             TCTTTTATTGCTCCT
       rho   2  88  83  330324 ..  330345 +  -5.9  -5.37593   ACTAAACACAAAAAA           GTCTGTTAA CAAC TAAACAGAC            TTTTTTAATTTAAAC
      ntrY   5 100  20  324013 ..  324034 + -11.7  -4.13872   AATAATATATAGAAA           GCCTCTTAA TAAA TTAAGAGGC            TTTCTATCATTGACT
    LI0254   4 100  62  315750 ..  315796 +  -9.1    -5.252   AAATTGTCTTTCTAA GAATACTATTGAGGGAATATGT ATAA ATA-ATTCCTTCAATAGCATTC TTTTTTATAAACGTC
    LI0248   6  58 424  309943 ..  309959 +  -6.5  -2.79273   TGACCAGGATTTGGT              GCCCATA ATA TTTGGGC              CTTATGTTCAACACA
      nadE   5 100  30  306670 ..  306707 + -18.9  -4.77036   GATGTATCTTAAAAA   TAACAACAGCATTTTTA TTAA TAAAAATGCTGTTGTTA    TTTTTAATAATAAAC
    LI0235   2  43  84  292011 ..  292027 +  -2.2  -3.38754   TTTTTAATAACCAAT              CGCCAA CGATA TTGGAG              TGCTTTTCTTTTGGG
      yjjK   5  58 210  283642 ..  283656 +  -5.8  -3.26444   GAACACTAATATTAT               TATCTA TTG TAGATA               TATGTTCTTCCAAAA
    LI0209   8  90 275  264095 ..  264124 +  -6.7    -5.252   GTAACAAGCCTATAT       CTTTTAAAAAATG TATA CATTTTTTAAAAA        TTTTTTCTAAAAATA
    LI0196   3  51 162  249657 ..  249668 +  -4.4   -3.1886   GGAAAAATATACGGA                TACC ATTA GGTA                 TTAATGCAATTGAGT
      relA   1  46 423  216004 ..  216016 +  -2.7  -3.54543   AAAGAAAAACATATT                CATAT CAG ATGTG                TTTGGACCAATAAAT
      ppiB   4 100  18  206501 ..  206528 + -14.4  -3.96892   TAGTTGAATAGAAAA        GAGTAGTAACTA GCAC TAGTTACTACTC         TTTATAGTGAGAATT
    LI0147   9 100  49  185859 ..  185880 + -10.3  -5.60993   TGTTAAATAAAAAAA           CTTGTTACT ATTA AGTAACAAG            TTTTTTTATAAAAAG
    LI0142   1  47 368  179497 ..  179508 +  -4.4  -2.52516   TCAGAAGTTCAGATT                GGTA ACTT TACC                 CTTCGTGCTGAACAG
    LI0136   3  50 311  170056 ..  170068 +  -4.9  -2.78384   ACATAAGCCACCAGT                TCATA GGG TATGA                TGTAATAAAGCCGCA
      clpB   4  62 124  158297 ..  158308 +  -5.8  -3.60074   AGGTAAAAATAGTCT                CTGG GGGG CCAG                 TTTCAACAATTTGTC
      purN   2  47  73  149995 ..  150006 +  -2.2  -3.77087   TGAAATAATAGATAA                CGTT TAAA AGCG                 TTTCACTCTTAAATG
      purN   2  47 407  150329 ..  150345 +  -2.3  -3.82205   GTTTCTGCATGTCCG              GTTTG ACCAGTA CAAAC              TTGTTCATATGTTGG
    LI0111   6  70  79  141838 ..  141856 +  -7.4  -3.53224   GTTAGGCATGCTCAA             CTTGCTGG ATG CCATCAAG             TTTCCAAGAACCCTC
    LI0105   4  51 131  134312 ..  134328 +  -2.3  -4.15267   TATGAAAAAATATAC              TGTATTT TTT AAAGACA              TTTAGTTCTATTTTT
    LI0098   4  62  92  126168 ..  126179 +  -5.8  -3.60792   GCTTGTCCTGAAGCA                CCTC TACA GAGG                 TTATCTATAGCTGAT
       pfk   7  53 232  121946 ..  121967 +  -5.3   -2.7623   AAAAAAGGAAAATTG           TTCTTCATTC TTG GAA-GAAGAA           ATAATTTTTTTTGCT
    LI0081   3  50  50  106196 ..  106215 +  -4.9  -2.87132   AAAGATTTTTAATCA            GGAAGGG GATCTA CCCATCC             TGTATCACCGCCAGC
    LI0064   9 100  54   86296 ..   86319 + -14.6  -5.88061   ATGTTAGCTAAAAAA          GGGGGGAGAG TAAT CTCTCCCCTC           TTTTTTTAATTTTTT
      glpR   6  69 -28   82442 ..   82456 +  -4.2  -4.86001   GTCAGTTAGTGGAGA               GTTCAG GAA CAGAAC               TTTTTATAGCCTGAT
      mltD   1  41 328   77934 ..   77967 +  -2.5  -2.77701   AAGCATTAGGTAATG     TCGCAGGAATAATAA CATG TTGTAGTTCTTGTGA      TGGTGTTCCTCCAAT
    LI0046   2  57 463   60997 ..   61010 +  -5.3  -3.33395   TTTTCCTGAAGTTAG               GTGTT TGAA AACAC                TGTGTTATTATATGG
       alr   8  78 286   42417 ..   42427 +  -3.2  -5.69473   GTTGCTTGCCCAAGA                 GAGG GAT CTTC                 TTTTTTTATAATATG
    LI0028   5  80  56   32802 ..   32833 +  -8.2  -4.12942   AGATAACGTTATAAA      GAGCCTATAATACCT TGT ATG-ATTATAGGCTC      TTTTGACAGCTTTCA
    LI0016   4  82  77   18471 ..   18504 + -10.5  -2.78216   AGGGAGTATAATAAG     CTTGATGAAAGCC-TG CTG CACGGATTTCATCAAG     TAATTCATCAGGATG
       tlc   8 100 106    7253 ..    7295 + -13.7  -4.58585   GATTTTTTGATTTTG TAACCTAGCACTCTACCTCT ACTT AG-GGTATGGTGCTAGGTTA TTTATTATTTAACTA
    LIA004   6  68 403    3292 ..    3314 +  -3.5   -4.9251   CTATCAATGGTAGGT           AGTAACAAA TGGGT TTTGTTACC           TTTTCATTTTTTATT
    LIA001   7 100  77    1436 ..    1460 + -14.5   -3.4252   TGTTATCTATTATAA          GCAATAGTCTT TAC AAGACTATTGC          TTATAATAGATAACA
    LIB019   5  52 -51   26205 ..   26232 -  -3.4  -3.89412   ATGCAAAGGAGGAAA        CCCTACTCCATA TAAA TATGTTGTAGAG         GTATCCAGACCTAAC
    LIB018   4  64  78   26252 ..   26266 +  -7.2  -2.86785   CCAGACCTAACGATT               GTAATG CAT CATTAC               GTTCTTGCTGTGGTA
    LIB006   8  53 472   13079 ..   13094 +  -5.4  -2.84708   GTTTTTTTATAATAG              CGGCTA GCTT TAGCTG               ATTCATTTTCGTTGA
    LIB003   4  63  38    3860 ..    3873 +  -2.5  -5.06505   TTACTACTAAAATAA               TAAAA ATTT TTTTA                TTTTTATATATCCTT
    LIC009   5  60  13   11265 ..   11280 -  -4.8  -3.91357   CTATAAGTATAACAA              CTTTTT ATGA AAAAAG               AAGTGTATTGTACTA
    LIC032   4  64 417   41427 ..   41437 -  -5.4  -4.11183   GCTTATTATAAAGAA                 CTTC AGA GAAG                 AACAAGGGCTAAGTC
    LIC039   4 100 177   53281 ..   53335 - -16.2  -3.01791   ACCCCTCCGTCAATA GTAATCATAGTTCTAGGAAACAAAAT ATT ATTTGATATCCTAAAACTATGATTAC TTAAACTTATTTGAC
    LIC065   5 100  44  117484 ..  117515 - -17.5  -3.91858   TATATAGTCCATAAA      CATATACCAGGGC AAGTAA GCCCTGGTATATG       TTGTGATAACAAATA
    LIC077   9  64 281  132031 ..  132046 -  -6.2  -3.54146   CGTCTGAAGCAAAGA              TGAAGA CAAA TCTTCA               TGTTGAAGGAGATGT
    LIC085   2  46  39  141032 ..  141045 -  -3.9  -3.03124   TGTTAGCGTCTAACA               TATGT TAAC ACATA                CTCCTCTCCCTACTT
    LIC090  10  91 121  146135 ..  146161 - -11.2  -3.82824   TAGTAGTGATAACAA         CTAAAAATATTA GTT TAATATTTTTAG         TATTAAGCAGTATTA
    LIC093   4  70  76  176655 ..  176667 -  -7.7  -3.49951   GATATCCGTATAGAA                CTCCA TAT TGGAG                AGCCATATCTTAATG
      pilJ   6 100  24  190264 ..  190297 - -12.7  -3.99315   ATTAGATGTAAAGAA     GGATTCTTTTCTTTT AACT AAGAGAAAAGAATCC      TTCTTTATGGGTAAA
      yhjA   3 100  29  189805 ..  189821 + -10.9   -5.4833   TCTATATATAAAAAA              GGAAGCT GTA AGCTTCC              TTTTTTATTAACTAG
    LIC092   5  54  -3  176475 ..  176485 +  -5.4  -3.00003   TGTACATGGTCGAAC                 CTAG TAA CTAG                 TAGTTGTTGTACTGA
    LIC084   5  74   7  140990 ..  141031 +    -9  -3.07344   GGATTATAAGTTTTT TGTTAGGCGTTAACA-GCA GGACG TGTATGTTAGCGTCTAACA TATGTTAACACATAC
    LIC084   5  74  32  141015 ..  141033 +    -9  -3.03441   TAACAGCAGGACGTG             TATGTTAG CGT CTAACATA             TGTTAACACATACTC
    LIC076   2  74  27  132209 ..  132229 +  -5.5  -4.77036   GGACAAAGATACAAT            CGCTATT CAGGGGA AATAGCG            TTTTTGGTGATAGAG
    LIC038   2  65  75   53285 ..   53331 +  -6.8  -3.38727   CTCCGTCAATAGTAA TCATAGTTCTAGGAAACAAAAT ATT ATTTGATATCCTAAAACTATGA TTACTTAAACTTATT
    LIC031   3  54  43   41704 ..   41726 +  -3.5  -3.92324   TAACCATGTAACTAA           TCATACATA CCATT TTTGTATGA           TTTACTATTCAGCAC
    LIC008   8  62  30   11226 ..   11236 +  -5.4  -3.99315   TATATAGTCACCCTA                 CTAC TAT GTAG                 TTCTTTAGGTATGCT
    LIC008   8  62 466   11662 ..   11676 +  -5.8  -3.56347   ATTATATTGAGCCCA               CAAATA GGG TATTTG               TCTTGTTTCGAATAT

SUMMARY

243 putative operon ends contain 1073 possible terminators.
Percent operon ends hit by terminators of confidence >= x:
	x	#>=x	hits>=x	%hits>=x
	100	77	47	47	19 %
	99	77	47	47	19
	98	77	47	47	19
	97	77	47	47	19
	96	77	47	47	19
	95	79	48	48	20
	94	79	48	48	20
	93	83	50	50	21
	92	83	50	50	21
	91	86	53	53	22
	90	89	56	56	23
	89	89	56	56	23
	88	91	58	58	24
	87	92	58	58	24
	86	95	61	61	25
	85	96	61	61	25
	84	96	61	61	25
	83	100	65	64	26
	82	103	68	67	28
	81	103	68	67	28
	80	104	69	68	28
	79	108	72	71	29
	78	112	76	74	30
	77	118	81	76	31
	76	119	82	76	31
	75	122	83	77	32
	74	129	88	80	33
	73	137	95	84	35
	72	141	97	86	35
	71	142	98	87	36
	70	148	104	90	37
	69	152	108	93	38
	68	162	114	99	41
	67	169	117	101	42
	66	177	124	105	43
	65	186	130	111	46
	64	197	139	117	48
	63	204	144	121	50
	62	217	154	126	52
	61	226	161	130	53
	60	247	178	140	58
	59	252	181	140	58
	58	273	199	147	60
	57	288	211	151	62
	56	313	232	159	65
	55	327	245	164	67
	54	360	271	172	71
	53	375	284	177	73
	52	424	323	188	77
	51	444	338	193	79
	50	493	376	198	81
	49	522	397	203	84
	48	568	429	206	85
	47	630	474	210	86
	46	671	508	217	89
	45	723	549	222	91
	44	803	612	227	93
	43	869	655	229	94
	42	934	703	231	95
	41	986	742	235	97
	40	1034	780	236	97
	39	1063	806	238	98
	38	1073	815	238	98
	37	1073	815	238	98
	36	1073	815	238	98
	35	1073	815	238	98
	34	1073	815	238	98
	33	1073	815	238	98
	32	1073	815	238	98
	31	1073	815	238	98
	30	1073	815	238	98
	29	1073	815	238	98
	28	1073	815	238	98
	27	1073	815	238	98
	26	1073	815	238	98
	25	1073	815	238	98
	24	1073	815	238	98
	23	1073	815	238	98
	22	1073	815	238	98
	21	1073	815	238	98
	20	1073	815	238	98
	19	1073	815	238	98
	18	1073	815	238	98
	17	1073	815	238	98
	16	1073	815	238	98
	15	1073	815	238	98
	14	1073	815	238	98
	13	1073	815	238	98
	12	1073	815	238	98
	11	1073	815	238	98
	10	1073	815	238	98
	9	1073	815	238	98
	8	1073	815	238	98
	7	1073	815	238	98
	6	1073	815	238	98
	5	1073	815	238	98
	4	1073	815	238	98
	3	1073	815	238	98
	2	1073	815	238	98
	1	1073	815	238	98
	0	1073	815	238	98
