# Supplementary material for: Rapid, accurate, computational discovery of Rho-independent transcription terminators illuminates their relationship to DNA uptake
Source: Genome Biol. 2007 Feb 21;8(2):R22. doi: 10.1186/gb-2007-8-2-r22 (PMC1852404; doi:10.1186/gb-2007-8-2-r22)
Supplement: Additional data file 2 — As described in the text, the entire robust tail-to-tail region is searched; if the region is less than 500 nt, then the 500 nt downstream of the stop codon is searched (stopping if a gene start is encountered). In the case of ties, all terminators with the high score are output. [file gb-2007-8-2-r22-S2.zip › Legionella_pneumophila_Lens.ttperf]

  plpl0004   4  65 158    4318 ..    4334 -  -7.3  -3.17194   ATTTTTCCAATTTAA              TGACTCA ATC CGAGTCA              TTAAATCCTTTCATT
  plpl0034   3  57 262   35045 ..   35061 -  -6.5  -2.71731   TTCACTGCTTAAGTA              GCGCATT ACG ATTGCGC              GTTTGTGATTGATTC
  plpl0044   2  45 127   44983 ..   44995 -  -3.4  -3.06796   CTGTACGGCAGTGAA                CTCT ACAAA AGAG                GCCATAAGAGCAACT
  plpl0046   2  51 373   46522 ..   46562 +  -2.7  -3.87869   AGTTATAACAGAAAG  TTAGCTGAAAAAAATCG ATTTACC CAATATCTTTCAGCTAA  TTTATAACCAATTGA
  plpl0043   2  55 460   43220 ..   43239 +  -5.6  -3.18582   TCCTAATCAAAACAA            GGTCAGGC CTTG GTCCGACC             TTGCTGCGTAGCGTG
  plpl0033   3  59 294   35045 ..   35061 +  -6.5  -3.05476   TTCACTGCTTAAGTA              GCGCATT ACG ATTGCGC              GTTTGTGATTGATTC
   lpl0005   3  50 144    6638 ..    6652 -  -4.3  -3.05384   CGTCCTTGCAGCGAA               GTACA TCCTT TGTAC               TGGTCCCTTAGTTGA
   lpl0011   7  61 226   13984 ..   13995 -  -5.8  -3.36785   GGATATTGTAATTAA                GCCT GACC AGGC                 AAAATTACGAGCCCA
   lpl0019   5  50 359   23066 ..   23077 -    -3  -3.63968   GGCTAAAGGCGTAAA                TAAG GTTT CTTA                 TTATAATTATATTGA
   lpl0019   5  50  65   23349 ..   23371 -    -2   -3.7732   CGTTTATATCAAGAA           TTAGCAGG TGGATAT CGTGCTAA           ACCTCAGTCACCCAT
   lpl0024   5  61  61   30243 ..   30255 -  -6.3  -3.29144   GCATTTTGCGGATAA                CTGAA TAA TTCAG                TTATTTATTATTAGA
   lpl0036   8  73  15   43368 ..   43391 -  -8.3  -3.54459   TCAATTTTTCTCAAA          CAAACCATT GAAAGT AATGGTTTG           TTTTGTACGCTTGTT
   lpl0050   4  91  12   55666 ..   55688 - -12.2   -3.6849   ATTGAATCTGAACAA           TGTTGGATTA AAA TAATCCAACA           TTGTTTTCGTCTTAT
   lpl0059   5  62 355   64376 ..   64387 -  -4.4  -4.13282   AGCACACCCTCAAAA                GGAT TATG ATCC                 TGATAAAATTAATTT
   lpl0073   7  68 266   83245 ..   83255 -  -3.2  -4.95618   AATATCAAAAATAAA                 GCTG ATT CAAC                 ATCTTTCTTATGGAT
   lpl0076   3  62 280   88502 ..   88516 -  -4.3  -4.18494   CATTCGTACTGAAAA               TTGCA AAAGA TGCAA               AGAAAGCCAAAATTG
   lpl0082   2  52 129   95427 ..   95449 -  -2.1  -4.03234   TGCCCTTTATACAAA          CTGGCTTCAT ATAA ATAAAGC-AG           AAAAATTCATTATCC
   lpl0095   4  59 170  112787 ..  112798 -  -5.8  -3.31515   AAACAGTTTCTATAA                TCCC AAGT GGGA                 AAGAGTTTTTCGCGC
      polA   1  49 188  115436 ..  115446 -    -4  -3.23393   TGCTATGCGAGAAGA                 CTTT ATT AAAG                 TGTTTAAGAGTCATG
   lpl0111   3  69 126  130402 ..  130430 -  -7.6  -3.35695   GTCAGACAAATTTAA       CGGCAGTGCACATA GCT TA-GTG-ACTGCCG       GCTCATATGGTTATT
      dsbA   2  93  49  143705 ..  143725 -  -9.7  -4.24342   GGGCTTAGCAAGAAA            GCCAGGTCA AAA TCACCTGGC            CTGTGGTCAATTACC
   lpl0127   5  64 389  150682 ..  150692 -  -6.8  -3.45849   CCTATACGAGCACAA                 GCCA GCA TGGC                 AATGGCCGCTTCAGG
      sdhB   3  52 246  159579 ..  159610 -  -5.1  -3.14124   AGTATCAAGACAAAT      CAGGACGCACAAT GACTAA AATGGGCATCCTG       GCTGATACTGGGGGG
   lpl0144   1  42 459  177200 ..  177213 -  -2.4  -3.08278   AGATTATATAAATTA               TCTC AGAGAA GAGA                GGATTGTTGTAAACG
      prpA   5  82 111  180914 ..  180927 -  -5.3  -5.34632   AATAAAAGATAAAAA               CTATC ATTG GATAG                ATAATGAAATAAAGA
   lpl0165   2  70 115  195608 ..  195622 -  -7.2  -3.89212   TATTCATATATTAAA               GAAAGT ATT ACTTTC               AATTGCCTAGTCTTT
   lpl0169   4  80 234  198618 ..  198634 -  -2.9  -5.65513   TACTAATCAAAAAAA              CGTGAAT AAA ACGCACG              CATTGAATGTTTTTA
   lpl0176   3  61 170  205211 ..  205231 -  -5.5  -3.71686   GGCAAGCTAACAGAA            CATCATC TTGGATG GATGATG            GTTTGTGGTTATTTA
   lpl0180   5  65  52  208040 ..  208072 -  -7.1   -3.1733   TTTTTGACAAAATCA      GTCGGCATTACTAAT TTA ATTAGTGATACTGAC      AAATAATGTCAAACT
   lpl0190   6  61   1  221009 ..  221030 -  -7.2  -2.64099   GTCTCGCAGGATAAT           CGCGGCGA TATCTT TTGCCGCG            CTATCCCAACATGCC
   lpl0196   5  72 307  226976 ..  226992 -  -5.9  -4.42238   TTACTTCAATTAAAA              GAGTATT TTG AATACCC              AACTACTTTAGATAT
   lpl0204   3  63 269  231970 ..  231984 -  -7.2   -3.0119   ATTTAAGATTAGAGA               TCAGAT GGA ATCTGA               TTCTTTACAACGATT
   lpl0209   5  65 182  236126 ..  236136 -    -4  -4.59853   TGAATTTTTTAAAAA                 TTGA CAT TCAA                 TGTGCCCTGGCAACT
   lpl0219   4  51 -23  247032 ..  247059 -  -4.4  -3.18024   TGGCAGCATCAAAAT        GTGATTATTTTCT GAT AAAAAATAATC-C        TTTTTTATTGGCTTT
   lpl0228   7  84 299  254819 ..  254837 - -11.8  -2.58272   GATACCAGGAAGCGA             TTACCAGC GAC GCTGGTAA             AGCCTTACTCATTAT
      htpX   7  77 337  269394 ..  269404 -  -5.4  -4.94672   AAATAATATCAAAAA                 TCCA GTT TGGA                 CATTTAAAATTTGCA
   lpl0249   3  55 259  275800 ..  275826 -  -4.5  -3.67877   ATTGCTGAACAAACA         GAGAAACTC CAGAGCAGT GAGCTTCTC         GAAATGTTGCACAGG
   lpl0256   0 NONE
   lpl0261   4  74  12  290960 ..  290982 -  -9.2  -3.14414   AAAGCACAGCGAATA           TTGGCAGACT TGG ACTCTGCCAA           TCTCTGATGTCTTAT
   lpl0265   2  44 285  297164 ..  297174 -  -3.2  -2.91981   AAAAGATCAGCAAAG                 GAAG TCC CCTC                 TTTTATTTTTAGTCA
      purK   7  76 263  301680 ..  301696 -  -3.7  -5.22794   ACAACCAGCAAAAAA              TCAAATG CCC CATTTGC              GGCAAGCAAAATACC
   lpl0282   3  84 232  314939 ..  314985 - -11.7  -3.14878   GTTGGGAACTCAATA TGCATC-AGGGTACCTTGGCAG GAAG CAGGCAAGTTACCCTTGATGCA TTTTACCCATAAGAA
   lpl0297   5  77 347  337040 ..  337054 -   -10  -3.12036   ACATAGGATTTAATA               CAAGGG AGG CCCTTG               TGGCCAAGGGGCAAT
   lpl0303   4  74 343  345481 ..  345491 -  -5.4  -4.67651   ATACTGCAAAACAAA                 GGTT TTG AACC                 CATTATCATTGAATA
   lpl0314   1  42 358  358424 ..  358445 -  -2.2  -3.14344   TAGCTTGTGGAGTAA           TCCTGAGG CTGATC CCTCTGAA            TACGTTATTGATATC
   lpl0317   2  61 104  361661 ..  361693 -  -6.3  -3.28712   TTTGTGGTTGGAGAA      GGATCCAAATTATCA AAC CGATAAAACGGATCC      GGGGCCAACTTTCGT
   lpl0324   2  42  18  369638 ..  369649 -  -2.2   -3.1485   CAATTAATGATGGAA                CTCG CTGT CGAA                 GGAACCCCGTCGTAT
   lpl0329   7  70 343  377408 ..  377425 -  -4.1  -4.70772   ATACATGGAAGAAAA             TACGGAT GAAG ATCCGAA              ACCAGTGCTTGTAGA
       efp   4  70  16  390924 ..  390944 -  -6.9  -3.79874   TTCCAGAGAAGACAA            GCCTTCA AACCAAA TGAAGGC            TATTCCTGTGGATAA
   lpl0348   4  91 -12  400623 ..  400664 - -12.5  -3.17529   TCAGATAGGAATATA TTGGTTCACCTAAAAACCA AGAT TGGCTTTTAGGTGAACTGA  TTTGCTGCCTGCAGT
   lpl0354   6  74 222  407747 ..  407764 -  -5.5  -4.77775   AGGCCATAAAAGAAA             CCGCTGA CGCA TCAGAGG              TAATGATCATTGGAG
       ssb   2  62 325  445043 ..  445059 -  -7.3  -2.89714   AGTTAATTAGAACTA              CTTTGCC AAA GGCAAAA              GATTTACGTCGATAT
   lpl0405   0 NONE
   lpl0413   4  65   5  459675 ..  459716 -  -3.7  -4.62471   CTGAACTCTTAAAAA CAATTTTCCCCTTATCTAA TCAC TTAGGCAAGGGGGAGATAG  TAAATTACGGCTTAT
   lpl0417   2  48 167  462311 ..  462323 -  -3.4  -3.36878   GTGAGTTATGGATAA                GATG CTCGT CATC                TTGGATTGTTTGGGC
   lpl0430   3  50 236  478786 ..  478799 -  -3.1  -3.65002   ATTAATGAGAGATAA               TGAGCC TAT GGC-CA               GGGCTTTGCTTAAAA
   lpl0449   5  83 152  494558 ..  494568 -  -2.4   -5.9003   AAATCAATAAAAAAA                 CAGC AAG GCAG                 AGTTTTTGCAAACAT
   lpl0458   3  69 228  501238 ..  501262 -  -5.7  -4.36411   CATCAAGGAGGAAAA          GCAGTAAAAGT CAA ACTTTCCCCGC          AAGAACGGGCAATTG
   lpl0465   1  41 429  508879 ..  508898 -  -2.7  -2.70932   TTTCTTTTGCAATCA            GCGTGGG CCCTAT CCCCCAC             ATTGCTATGGCAGAA
   lpl0477   1  41 246  518903 ..  518922 -  -2.2  -2.78977   TCCCAAAAAATATAC            CGTTTT GGAGAGTT AAAACG             TGAAATCGGTGGAAT
 citA/tphA   0 NONE
   lpl0509   5  86 -51  557696 ..  557722 - -12.4  -2.80791   GATTGATAAAATTTA         GCCAGAAGTC GACTGAT GACTTCTGGC         TTTTCCATATGAATA
   lpl0528   6  55 319  574881 ..  574900 -  -5.8  -2.70932   TTTTTTGCCTAATGA            CATTCACA GTGT TATGAATG             AATCAGATGATGTAG
   lpl0535   7  60 369  581096 ..  581118 -  -2.8  -4.46514   AGGCAGGGAAACAAA           TGATTTATTA TTT TGATAAACCA           GAGGAGGCCGTGAAG
   lpl0556   4  57 -11  604442 ..  604454 -  -3.5  -4.11528   AAATCGAAAAAAAAT                TTTAT GGG ATAAA                GGCAATGTTTTCAAT
   lpl0572   3  67   9  618623 ..  618639 -  -5.1  -4.45807   CACGAAAATAAATAA              TGAGCGA GAA TGGCTCA              ACAGTGTTTTAAACT
   lpl0584   4  42  37  632231 ..  632244 -  -2.4  -3.14878   GCGTTCAATTGAAGA               GCAT AATGTA ATGC                TTCTTCAATTGAACG
       prs   6 100  27  636785 ..  636800 - -10.4  -5.20333   GATTGATAATAAAAA              GGGAGC TAAG GCTCCC               TTTTTATTATCAAAG
   lpl0593   4  57   6  643177 ..  643194 -  -5.7  -3.34222   ATTATTAGTTGACAA             TCAATTA ATGT TAATTGA              TTTTTCTACAAATCT
   lpl0607   8  89 211  653987 ..  654009 -  -9.3  -4.10007   ATAATTCCTTTAAAA           GGCTTATTT GATCA AAATAAGCC           TTTTCTATTTTCATA
   lpl0610   1  48 405  656211 ..  656222 -  -4.4  -2.78384   GCGTTGGCTATGATA                GGAA TGCC TTCC                 GAATTATTACCTTTA
   lpl0613   5  73   7  666526 ..  666542 -  -7.3  -3.94933   GGAATTGGAAAAACA              GCAGACA CCT TATCTGC              ATCACATTATGTAAG
   lpl0623   1  45 172  675560 ..  675576 -  -2.3  -3.35813   GCTGATGGCAACCAA              TCTTGTA TTT TACAACA              GGTTACTAATGGTGT
   lpl0630   0 NONE
   lpl0633   1  60 250  683725 ..  683737 -  -3.3  -4.27316   TCCCGGAATTGAAAA                TCCAG AAA CAGGA                GGCGTCCTTTCTGGT
   lpl0643   3  74 240  693386 ..  693417 -  -2.3  -5.47399   CGAAGCGCAAAAAAA      GCGTTTTATGCTG GATCAG CAACATAGAAAGC       AAAAGGGATTGACGG
   lpl0653   8  89  14  704276 ..  704298 -  -9.3  -4.23876   TACAAAATCAAATAA           GCTATTTTG GACTA CAAAATAGC           TTTTTGTTTTGCCTT
       tag   3  48 216  707126 ..  707136 -  -3.2  -3.36273   CTTTGTCAACATCAA                 GTGC CAA ACAC                 ACACAAAGTAATTTT
   lpl0663   2  65  69  715243 ..  715257 -  -5.8  -3.77087   TACGGAACATTTAAA               GTATTA CAA TAATAC               GCCATTGAGTGACTG
   lpl0680   3  51 154  737165 ..  737175 -    -4  -3.40071   AATCCAGATTTACAA                 TTCA ATT TGAA                 ATAGTCTTTTTGTTT
       dam   0 NONE
   lpl0700   2  52 356  786579 ..  786589 -  -2.4    -4.053   ATTAGTCTATATAAA                 GCGC TTG GCGG                 AGGTTGGGAAAACTT
   lpl0711   1  79 139  797976 ..  797996 -  -3.9  -5.57396   ATAAGGAAGAAAAAA            CCCAGGC TTTGACT ACCCGGG            ATACTTTTTTAGAAG
   lpl0721   0 NONE
      parE   3  65  48  816743 ..  816753 -    -4  -4.62336   ATGGTAGGGTAAAAA                 GATA AGC TATC                 AAATTCAATTGTATC
      proS   6  57 277  826227 ..  826241 -  -5.6  -3.40299   TGAGGAGATGCATAA               GCATCG TCT CGAAGC               CTTGGCGCACAACAT
   lpl0744   3  67   4  844267 ..  844286 -  -7.8   -3.1506   AAACTCTTGGAGGAA            GCCAGGTG GTTA CACCTGGA             AGATCACCCCTCGAT
   lpl0751   1  50  41  852593 ..  852614 -  -4.3  -3.02461   TAACTTGGTTCAATA           TCCGATCCC TTAT GGTTTCGGA            TAGATGAAATACATA
   lpl0768   3  66 351  871026 ..  871042 -    -8   -2.5655   GGTAGGTATATTAAT              GGGCAT TTGCT ATGCCC              TGGTTGGGTTTCCAG
   lpl0782   2  51 104  888642 ..  888652 -  -2.6  -3.87869   CGAATTGGCTATAAA                 TAAT TTT ATTA                 TTAATTAAAGAAATT
   lpl0800   1  59 323  906514 ..  906527 -  -3.9  -4.10429   AATCATTGCTCAAAA               GAATT ATCA AATTC                CAATTCTATATTGGT
   lpl0807   2  42 304  912163 ..  912179 -  -2.3   -3.1332   GAACACAGTACGCAA              GTTAC CAATACC GTAAC              TTATTAATGAGTAAA
   lpl0817   4  74 -36  924961 ..  924977 -  -9.5  -3.10796   TGGTAGTACGCAACA              GCTTCTT AAA AAGAAGC              AAACCACTTAAAGAA
   lpl0821   5  82 142  928511 ..  928524 -  -5.3  -5.35721   ATACAACAAGAAAAA               GAATC TGAT GATTC                GGAACAAGCAGTATA
      sdhL   2  46 322  937510 ..  937529 -  -3.6  -2.82987   GTAAGATGTATGATA            TTCCTG GTTTCGTG CAGGAA             TTTGCAATGAATCAA
      nadA   5  63 376  942104 ..  942118 -  -5.7  -4.01115   AGGGAGAAGAAAATA               CTCGT TTCGT ACGAG               CTAATATTTTAGTCG
   lpl0847   3  50 269  962156 ..  962168 -  -4.9  -2.77232   ATATATTGAATATTA                TTTAC CAG GTAAA                TTTAAACTGACTGCG
   lpl0854   2  45   2  970643 ..  970655 -  -2.7  -3.21218   ATGCTCCAGCAGCAA                TAAGT CAG ACCTA                ATCAATAAACAGAAA
   lpl0863   4  44  92  980662 ..  980673 -    -3  -2.85985   ATAAGAGACTGAAAT                TCTA TCCC TAGA                 TTCGTAATGAGTACA
   lpl0880   1  48   6  993889 ..  993907 -  -3.2  -3.46647   TTGATGGAGTAAATA             TTGACT GGAAGGA AGTCAA             GAAAACTATACTTGC
   lpl0885   2  48  92  999386 ..  999397 -  -4.4  -2.89527   TCAACATGAGAAGGA                CAAC TTTA GTTG                 AAAAAATGCGTAAAT
   lpl0898   3  89 138 1008132 .. 1008171 - -13.7  -2.78992   AGTTATTTCAAGAAG  CAACCCCCGGAT-TAGGC ACAAA GCCTGGATCCGGGGATTG  ACAGGACATGCTTGA
   lpl0903   3  50 255 1013720 .. 1013731 -  -2.2  -3.74608   AATAAAGATAAAAAT                CCTC AATG GAGA                 CCGTCCAGTTTGGAG
      dapE   5  67 144 1029822 .. 1029834 -  -4.1  -4.60255   ATAATCCTTCAAAAA                TGCTC ACA GAACA                ATCTATACTGTGCTT
   lpl0928   7  93  16 1041752 .. 1041766 -  -9.2  -4.56775   ATGCTTTCTTAAAAA               CCCGGG TAA CCCAGG               CCAGGTTAGTTTTAG
   lpl0938   3  55 152 1051669 .. 1051687 -  -4.5  -3.53811   GTGACTTTTCCCAAA             CGTCTGG GTAGA CCAGAGG             AATTTGCTTCACTAG
      pdxB   2  51 -14 1061304 .. 1061321 -  -4.2  -3.25909   AAACAGACATCAACA             CCATTA ACCTAA TAATGG              ATACTTTTTTATTGA
      mrcA   2  57 240 1068254 .. 1068266 -  -4.9  -3.54307   AACATTTGCTTTAAA                TAATG CCA CATTA                CCCTTTATTTTAAGT
   lpl0970   5  57 -33 1086212 .. 1086237 -  -5.5  -3.49475   TTTATTTTCAGATAA         TGGATTGTGCTA ATC TGGC-CAATCCA         TTCAGTTGCTTATGG
   lpl0978   3 100  26 1098429 .. 1098447 - -11.7  -5.64274   TGATCGATAAAAAAA             TCCCGGC ATACA GCCGGGA             CTCAGGTAGAGGAGA
       mfd   4  57 184 1104023 .. 1104039 -    -3  -4.13767   TTGGGTATGCCAAAA             GAG-GAG ATCA CTCACTC              ATTGCAAGAAACCTT
       mfd   4  57 110 1104093 .. 1104113 -  -4.8  -3.55133   TTAAATACGAAAAAG           TCAGTCACA TCCT TGTG-CTGA            AAGATGCCTGGACAA
   lpl0992   4  51  66 1121501 .. 1121514 -  -5.3  -2.74122   CGTTATTAGAAATAC               TGCTA ATGA TAGCA                CCTGTGGAGTTGAGC
   lpl0997   3  82  61 1128478 .. 1128515 -   -10  -3.57674   ATCTCATTATAAAGA   GCGCT-CCGGATTACAG GAAAG CTGTAATCCGGGAGAAC   ATTTCTGATAACAGG
   lpl1007   3  54 -27 1141254 .. 1141266 -  -4.9  -3.20164   TTATATTGAATTTAA                TAGAT TTA ATCTA                TCGCATTTAACAAAG
   lpl1047   1  51 268 1176716 .. 1176731 -  -4.6  -3.28924   GATGCGGTCTTACAA              GGCTCG CTAG CGAGGC               TTCGTCCTGTTTTAA
   lpl1050   2  54 405 1179671 .. 1179688 -  -5.5  -3.12529   GCAAGGGAACAGATA             CCGCTTT AGAG ACAGCGG              ATGTGGTATTAATGA
   lpl1066   4  69 241 1192379 .. 1192394 -  -6.1  -4.11664   GTGATAATAACGAAA              GCAGG AAATTA CCTGC               TTTTTTATGTAAGCC
   lpl1074   9  72 213 1205601 .. 1205618 -  -8.4  -3.46824   GTATTAATGAATGAA             GGCTGG TTAAAG CCAGCC              CCAGATGGATTGCCT
   lpl1077   1  47 462 1207832 .. 1207842 -    -4  -3.05844   GGGTTCACTGGAATA                 TGAA AAA TTCA                 AATTATGGTTTTTTG
   lpl1080   1  66  99 1209752 .. 1209765 -  -6.7  -3.89505   AAAAATCTACAAGAA               GTCAG AGAG CTGAC                AGAAAACTGGATAAA
   lpl1085   4  93 307 1212654 .. 1212676 - -10.6  -4.02653   AAGTAATCTAAATAA           TTTGGCAGAC ACT GTCGGCCAAA           TCCGTATTTAAAATG
   lpl1091   3  48 378 1218063 .. 1218073 -  -2.6  -3.57462   TATCCTATGCCTAAA                 TTTT GTG AAAA                 TTAAGGGTTGGTTAA
   lpl1101   4  59 232 1225065 .. 1225108 -  -5.5  -3.61356   ATGAGGTAGCTCAAA TTTGATCAGGCAGT-TGC-CA TTTA TGAGCTGACTGCCTCATCAAA TTCAATTTAAATTTT
   lpl1112   3  61  72 1236548 .. 1236560 -  -6.3  -3.30441   GACTATGTTTTATAA                CAATC AAA GATTG                CATTCGTCTTTGGAT
   lpl1128   1  57 154 1254663 .. 1254676 -  -5.3   -3.3581   ATTATTTGGAAAAAG               TCAAG CAAT CTTGA                ATGGAACAGGACTTT
   lpl1133   4  51 -30 1263094 .. 1263117 -    -4  -3.36991   GATTATTTTTAAAGA          TAATCATACA ATTT TTTATGATTA           ATTTTTCCGCTATTA
   lpl1157   1  50 236 1289196 .. 1289212 -  -5.1  -2.59837   AGGCTAAAGTAATAG              GTAATCC GTC GGCTTAC              AGGGCGGTGGCTAAT
   lpl1163   3  55 379 1298243 .. 1298256 -  -3.9  -3.73224   TGACCGCCCAGGAAA               TATCA ACCA TGATA                CGTTACGGGTATAAA
   lpl1168   8  76  30 1302759 .. 1302805 -  -6.3  -4.63218   TTTCTGTGAATAAAA CCTTATTT-TTGCTAGTTAGATC AAA AATATAAC-AGCAAGAAATAAGG TTTGATATGTTTGTA
   lpl1174   4  47 117 1308539 .. 1308553 -  -2.2  -3.68073   GATTGCAGGCAATAA               CTTAAT AAA ATTAAA               TGAATTTTTATCTTC
   lpl1174   4  47 -27 1308686 .. 1308697 -  -4.4  -2.52681   TAAAAGTTCAGTAAT                TCCT TTTT AGGA                 TTACAATACTCTTCA
   lpl1184   2  64 300 1322156 .. 1322167 -  -4.4   -4.3739   GACTGGTGTATAAAA                CTTG ACTC CAAG                 CACTCAAGCCCTGAG
   lpl1195   5  75  30 1336825 .. 1336855 -  -9.8  -2.75992   CTTGAGTCAAGATGA       GAGGGAGCTC TGGTAGCAAAG GAGCTCCCTC       GATAGGTTACAGGTT
      hisI   2  77  61 1344208 .. 1344240 -  -5.9  -4.66318   AGTATTTCAAGAAAA      GTTAATTTCTTAA TAGTAGT TTAAAAAATTAAC      TAGTCTTGATTGATA
      pyrE   5 100 177 1354786 .. 1354829 - -22.2  -3.29549   ACGAAGATAATCTAA GTGTTAAGTTGCTGAG-TTTC ATG GAAAGCTCAGCAACTTAACAC ACAATGAATATGGCT
   lpl1216   1  39 382 1357458 .. 1357468 -  -2.4  -2.50813   ACTGCACAAGAAATC                 GCTG CTT CTGC                 TCATGTTTCAGGAAA
   lpl1219   3 100   9 1359752 .. 1359795 - -17.6  -4.18494   TATCTTGACCGAAAA GCCTTGATTTTCTGTGCTCCG CTA CGGTGCTC-GAAAATCAAGGC TTTTCGACTCAAGCA
      hemF   1  50 353 1363660 .. 1363678 -    -3  -3.60419   ACTTGCAAATTATAA             GTCCAGTT GAG AACAGGGC             TAGAACGATTGCGGC
   lpl1238   2  59 336 1379566 .. 1379576 -    -4  -4.26327   TACTGATGAAAACAA                 GAAA GTG TTTC                 AGGCTAATCCTGAAA
      sfcA   4  48  35 1386268 .. 1386282 -  -2.9  -3.57213   CAGACTAAGAATTAA               GAAAA TTTAT TTTTC               AATAATATAGTCATA
      hmgA   6  95  54 1391157 .. 1391178 - -13.1  -3.65002   ATTAATTACATACAA           GTTGGGTCA AATT TGACCCAAC            TGAAACTAAATTAAT
   lpl1253   3  69 199 1394691 .. 1394705 -  -7.8   -3.4493   ACACAGAGCAATCAA               CGGCTA TTA CAGCCG               ATGCAGCTTCTTCAA
      lspE   2  45 274 1416618 .. 1416631 -  -3.9  -2.67501   TAAAGATTCAGATCA               CTTTA TCTA TAAAG                GAAAGGAAATATGTC
      nadD   3  52 474 1448888 .. 1448898 -  -5.4  -2.87881   CAATGGGTTGATATA                 GCAA TTG TTGC                 AATTATCGCTTTGTC
   lpl1308   3  48 300 1463463 .. 1463475 -  -3.4  -3.42702   TAGGAGTCAACAAGA                GCTT GGTTA AAGC                TTACGCCTGGTTAAA
   lpl1321   6 100  15 1478322 .. 1478349 - -14.4  -4.67608   GAGCTGAACATAAAA        TAAAAAGGCTCA AAAA TGAGCCTTTTTA         TTTTTAAATTTCCCT
   lpl1336   7  51 264 1493991 .. 1494005 -  -3.6  -3.42147   GCTAATGAAGAGGAA               TTAATG CAA CATCAA               AGTTTCGTTGAATTT
   lpl1339   5  87   6 1496979 .. 1497004 - -11.3   -3.3244   GTAAAAAAGCTAAGA         TCACTGCCTTGA GTT TCA-GGCAGTGA         TTTTTTTATAAATCA
   lpl1356   2  69  86 1511293 .. 1511305 -  -7.7  -3.33696   TTTTTGCTTAAGGAA                TCGCA TCC TGCGA                GCAGAGATTAATAAC
      glpD   7  64 -26 1519733 .. 1519745 -  -7.7  -2.86124   GTTAGTGAAATACGA                GCTCA GCT TGAGC                AGAAGGATAAGTAGA
   lpl1386   3  58 371 1548006 .. 1548025 -  -6.4  -2.93382   TGTCATAGCTACAGA            TAGCCGTT TCAA AGCGGCTA             TATCAGGTGCTGGAG
   lpl1399   2  55  46 1560891 .. 1560901 -  -5.4  -3.15861   CAGCAGCTGCAGCAA                 CAGT CGG ACTG                 GTTGTATCAAAAAAC
   lpl1406   4 100  19 1568912 .. 1568945 -   -11  -4.40311   AGAAATAATCCAAAA     GATGGCCGGTTCAG TGTTTT CTGATCCGGCTATC      TAATTCTCTGAATTA
   lpl1416   3  54 379 1580618 .. 1580632 -  -5.8  -2.52896   TGAGTCTGCAATTGA               TCAATT TCT AATTGA               AGTGGATGCTGCAGC
      plaB   0 NONE
   lpl1431   1  41 340 1598493 .. 1598521 -  -2.4  -2.90161   GATTAAGCAGAATCA        TCTCCAAGGAAA TTAAT CCTACCTGGAGA        CCTACAGTAAAATTA
   lpl1438   4  57 431 1604058 .. 1604068 -  -3.2  -4.12037   CATAAATATGACAAA                 GCCT ATG AAGC                 AGCAAAAATTCTTCT
   lpl1446   3 100 -16 1614871 .. 1614900 - -14.5  -4.07568   CTCTGTTTTTGAAAA       TTGAGCCTGAACT TCAA AGTTCAAGCTCAA        TTTTTCCTTCTAATT
   lpl1456   8  76  92 1623037 .. 1623048 -  -4.4  -5.03405   AATATTACAGAAAAA                CAGA TACT TCTG                 GCTGGGTGTCGACTC
   lpl1464   4  89 114 1630444 .. 1630454 -  -6.8  -5.60689   GTAGACAATAAAAAA                 TGGG TTG CCCA                 TGTTATTGAAATTTT
 fadD/lidS   3  45 330 1641002 .. 1641016 -  -2.9  -3.19192   CCTTATGCAAGGCAA               GTTTT GTCAG AAAAC               CGCAACAATCAGGTA
 fadD/lidS   3  45 165 1641169 .. 1641181 -    -2  -3.38725   AATTGGTAAGAAAAT                TTCT ATTGG AGAA                GGGTATTCTATTATG
   lpl1476   0 NONE
   lpl1486   1  42  49 1654901 .. 1654949 -  -2.6  -2.87014   AAGCTAGCACAAGGA TTGATTTTTAGTTAGCTTCCCGC CTGC GCGGGAAAGCAACTCAA-ATAAA TAGGCTTATAAACAG
   lpl1491   3  57  29 1658576 .. 1658599 -  -3.9  -3.90588   GATTTTTTAATGAAA          TGCCTAC ATTGCTGCTG GTAGGCA           TTGTTTTGCTGGTGG
   lpl1498   3  51 461 1667751 .. 1667761 -  -4.6   -3.1829   AGAGCATTATGAAGA                 CGAC GTT GCCG                 CAGATCCCAGAATAG
   lpl1498   3  51 335 1667874 .. 1667887 -  -5.3  -2.67902   TAACAGCATGAGAAT               CATCT TTAA AGATG                GCTCAGAAAGTGAAT
      pilD   3  49 353 1671196 .. 1671209 -  -3.9  -3.16191   CTATATTTTCAGGAA               CAAAA CGCT TTTTG                GTAAATAATGAAGTG
      lssE   2  50 193 1677337 .. 1677353 -  -4.3  -2.96366   CATAGTTAATGAAAT              CAAAGCC ATG GGCGCTG              CGGAAGTTTATAGTG
   lpl1529   2 100  60 1703304 .. 1703319 - -10.4  -5.14563   TTCTTTATCAAAAAA              GGGGGT ATTC ACCCCC               CAAGTTTTAGGCAAT
   lpl1534   7  80  84 1709562 .. 1709580 - -10.3  -2.96836   GTAAAATAATAGAAG             CCAGTCG GAGTA CGACTGG             GAAATTGTCAAGAAT
   lpl1545   3  61  13 1720193 .. 1720223 -  -5.5   -3.8613   TCTAAACACGAACAA       CCCGGATTAGA CGATTCTGT TATAATCCGGG       AAATACAGATTTTTA
   lpl1549   4  51 337 1724401 .. 1724419 -  -2.5  -3.72576   TCTTCTGTGAGGAAA            GGGA-ATA TCTG TATCTCCC             TCTATAGGAATCCAT
   lpl1563   4  67 135 1740954 .. 1740981 -  -4.9  -4.43755   ATAAGAAATTGAAAA        TGATACCCAAA ATCCAG TTAGGGCATCA         TAGTTTAACTATCAG
   lpl1591   4  76  27 1767490 .. 1767500 -  -2.6   -5.4833   TCATTCAAGAAAAAA                 TTAA TGC TTAA                 GGAAATTAATTAAAT
   lpl1611   3  62  23 1784877 .. 1784922 -  -6.4  -3.48276   CTGGGTGTCAGATAA TGCCTCATCGTATGAAATAA TTAATC TTATTTCATACGATTACTCA TTTATACATGGAAGT
   lpl1626   5  55 448 1801760 .. 1801782 -  -3.5  -3.90588   CACCTTCTAACGAAA           TAATTCACA GTCTA TGTGATTTA           TTACGTGATCCTGGA
   lpl1629   4  73  26 1804790 .. 1804815 -  -8.4  -3.66654   CAGTTTAATTTTAAA         TCCCTTGCTCC GATTA GGA-CAAGGGA         TCACTTATATATCAT
      purN   3  48 224 1823468 .. 1823483 -  -3.4  -3.35992   AGCTATTGCAATCAA              TATTTT TCTA AAAATA               ACCCGAGTGTTTGCG
      putA   6  73 154 1845194 .. 1845216 -  -7.1  -3.98448   GAGCAAGAAATATAA          GCCC-ACAAA AAAT TTTGTTGGGC           TTTTCAAGATGATTC
      ubiG   1  41 305 1850267 .. 1850277 -  -2.6  -2.52795   AATTTTCCCAATGCA                 TTTT TTA AAAA                 AGGAAACCAGGTCAA
      umuC   6  66 244 1855535 .. 1855547 -  -7.7  -3.14487   CAGTATATGGAAAAC                CTTGC CGA GCAAG                CATTAAAACAAGCAA
   lpl1669   6 100 138 1863504 .. 1863524 - -11.3  -4.46576   AAAAATGACAACAAA            GACTTGTTT ATT AAACAAGTC            AGGAATACTAATGAA
   lpl1676   7  83 178 1869131 .. 1869148 -    -7  -4.77216   AAGAATAGTGAAAAA             GGCATG TACTAG CATGCC              TTTTTTCAAAAAGAA
   lpl1682   3  91 -20 1874760 .. 1874771 -  -4.4  -5.85011   GAAAAATCAAAAAAA                CTTG CTTT CAAG                 TGTGATACTTGAATC
   lpl1685   4  51 149 1879731 .. 1879741 -  -5.4  -2.71119   ATTCATTTACATAAT                 GCAA AAA TTGC                 TACGGCTGGTGAGCG
   lpl1690   7  54 161 1884830 .. 1884840 -  -5.4  -3.09635   ACCTGGATGAGTTAA                 GCAT TAC ATGC                 ATGGGAGTTAAACTC
   lpl1707   3  50  77 1905595 .. 1905648 -  -3.2  -3.54146   GCTGTTAAGCAAAGA GCGATTGCCTGACCGACTCTGACT TCAATATT AG-CAGAG-CGCCCAGGCAAAGGC CATAATTAACGATGA
      pmbA   5  90  80 1937152 .. 1937169 - -11.3  -3.64954   GGAATATATAAAAAG             CTGGCTG CAAG CAGCCAG              GTATATCGCTAAAAA
      lysS   7  87 433 1945270 .. 1945286 - -10.1  -3.90112   GCTGTGGTAATCAAA              GCCACTG CGA CAGCGGC              AGTAGGTTTTGGTGT
   lpl1761   6  71  22 1963890 .. 1963917 -  -6.3  -4.16016   CCAGGTTGCAAGAAA        CCTCTCAGGCT GCACTT AGCCCAAGAGA         TATCAATTAAAAACT
   lpl1774   5  95  25 1980952 .. 1980970 -  -8.8   -5.5112   CTGACTAATAAAAAA             GCCACGCA TAT CACGTGGC             TTCTAACAAGGTCAA
      oxyR   7  62  47 1990504 .. 1990524 -  -4.1  -4.19704   GAATGCTAGTTAAAA            TTCATAAAA TAG CTTCATGAA            AGCTCATCCAGGTAA
   lpl1796   6 100  80 2011110 .. 2011130 - -11.2  -4.28323   ATCAACCAATAGAAA            GGGCAACT GCATG AGTTGCCC            TTTCATGTAAATACT
   lpl1802   3 100 451 2016002 .. 2016033 - -16.2  -3.45536   ATAATTAACTTATAA      GTTGAATTTGGATT ACAC AATCCAAATTCAAC       AAATTCATTATCTTC
      gshB   4  66  -8 2026809 .. 2026839 -  -5.6  -4.19238   CTCTGAACTTCAAAA       TCAAAATAATGACT ACA ATTCTTTATTTTGA       TAAAGAAGCATGTAA
   lpl1817   8  63 263 2030734 .. 2030752 -  -7.4  -2.50994   GTGAACTGGACGAAT             GGGAAATG ATG CATATCCC             GGGAGCACTTCATAT
   lpl1821   4  57  78 2035768 .. 2035778 -  -6.8  -2.63381   TAAACTCTGAAATAG                 CCTC ACT GAGG                 GGAGCTATAGGTAAA
       rnc   2  77 219 2048475 .. 2048485 -  -3.2  -5.48163   AAACAAATTAAAAAA                 GCTG GAG CAAC                 TCATTGAGCACTATC
   lpl1838   7  57 142 2055310 .. 2055323 -  -2.3  -4.38712   TTGATGTGGAGAAAA               CCCCA ACAC CGGGA                GTAACCCGACTGATG
   lpl1838   7  57  21 2055428 .. 2055444 -  -3.8  -3.99275   GTACAGAATATCAAA              GTATTT TTTTT AAATAC              ATATAGTTTCTCAAG
   lpl1842   3  62 211 2063291 .. 2063312 -  -5.9  -3.53174   ATATGGGTATAAAGA           GTTAGCATT GGAT ATTGCTAAC            CGCTTTGTCAGCACA
   lpl1847   3  55 457 2067666 .. 2067678 -  -3.4   -4.0251   ATGAGCACAACCAAA                TGGA ATTTA TCCA                TTTCTCGCGCAGTTA
   lpl1855   3  67 -12 2075457 .. 2075475 -    -6   -4.0342   TGCAATCAATAATAA             GGAGGT TTACTCT ACCTCC             TCCTTTGTTCGACAA
   lpl1868   1  62  33 2090179 .. 2090204 -  -4.7  -4.00756   CAGTTCACCAAAGAA         TTGAAGATTGG CTTA CCACTCATCAA          TAAATCACAAAAGAA
   lpl1878   3  47 372 2103759 .. 2103770 -  -2.2  -3.53761   GAACTTGGTTTTAAA                TACC ATTG GGCA                 GTTGCAGATTATCTT
   lpl1882   4  51 137 2107261 .. 2107273 -  -2.6  -3.87551   ATTACCAAATCCAAA                GCGC TTAAT GCAC                CTGTTTAAATCATCG
   lpl1895   1  44 274 2123909 .. 2123921 -    -2  -3.21593   TATTGGTTGATAATA                TTCA TCTTC TGAA                ATCCTCCTTTCGTAC
   lpl1903   5  75  16 2133590 .. 2133630 -  -9.8  -2.70766   AATATTTTAGATAAT TAGCAAAAGT-TGTCGGGC CAAG GCCCGACCTACACTTGCTA  CTACGCAACAATAAA
   lpl1916   4  87  72 2150416 .. 2150449 - -12.5  -3.09803   GAATCTGAGTCAATA     CCAGTTCAAGCACGC AAGG ACGCTCTTGAACTGG      ACCTTATGAGCGGAT
   lpl1922   4  64 475 2157162 .. 2157184 -  -4.2  -4.39407   TTAAAGAATGGAAAA           CTATCTCATG AAA CATTAAATAG           AATTAAACGATATTT
   lpl1935   5  74  74 2172575 .. 2172601 -  -5.2   -4.8083   GAACATTATGAAAAA         CATGAGGACATT GAA AATCTTCTCATG         CCAAAAAAAAATAAG
   lpl1940   4  62  91 2177047 .. 2177059 -  -3.3  -4.63184   AATGGATGGGAAAAA                GGCGT CTT ACCCC                ACATTAAAAGCCTGA
   lpl1948   7  54 -35 2186678 .. 2186694 -  -5.9  -2.52742   AGCCGCCCATAAGAG              GCTAAAG TCT CTTTAAC              GGCAGGTCTTTCACT
   lpl1955   6  57 449 2193025 .. 2193035 -  -5.4  -3.41913   CTTACACCGAAAAAT                 TAGG ACA CCTA                 TTCCCCATTACAGCG
   lpl1955   6  57 266 2193208 .. 2193218 -    -4  -4.05033   GTCATGGTATACAAA                 TTCT TGC AGAA                 GCTGGAATACTTGAA
   lpl1960   2  62 470 2200451 .. 2200464 -  -6.7  -3.34517   AGTCTTGCTGAAACA               GCAAC ACAT GTTGC                AGCCATGATGGGTAA
   lpl1966   1  40 124 2208274 .. 2208288 -  -2.2  -2.73554   CGAATTAATGACAAC               TTTCAA TTT TTAAAA               ACTTAGCATTTTGAA
      secF   3  48  56 2216641 .. 2216653 -  -2.6  -3.57561   GTCGAATTGGGCAAA                GCCG AGCCG CGAC                TGTCAGGAAGCGGAT
   lpl1996   5  59 343 2235034 .. 2235047 -  -2.4  -4.56969   AACTCGATAAACAAA               TCCT ATCCAA AGGA                GCGTGGACCACTATT
   lpl2017   8  59 328 2261727 .. 2261746 -  -6.5  -3.08371   TATACCCTGAACACA            TATTGCC CCTCGT GGCAATA             AGATACTACAATAGT
   lpl2028   3  55 463 2270618 .. 2270631 -  -3.9  -3.71378   TAGTCTATACTTAAA               TAAAG TACG CTTTA                AGGAGTAAAAAATGG
   lpl2033   3  72 454 2277151 .. 2277167 -  -5.9  -4.42238   TTACTTCAATTAAAA              GAGTATT TTG AATACCC              AACTACTTTAGATAT
   lpl2043   4  56 -35 2287325 .. 2287346 -  -5.9   -2.8805   ATCAGGGTCTATACA           CAGCAACAT GATC ATTTTGCTG            TGCCTCAACAGGCTC
   lpl2051   3  52 475 2298889 .. 2298901 -  -4.8  -3.14132   CTGTGGTTGGAGCAA                GCCA TCCTC TGGC                GAGAAATAAAAAAGC
   lpl2061   6  95 304 2318515 .. 2318541 -  -8.8   -5.1675   GCATTTAGTAAAAAA         TCAGATTTGACT TTC AGACAAATCCGA         CAGGAATTAGCACAA
   lpl2087   4  48 436 2365428 .. 2365445 -  -2.7  -3.68325   CAGATTTGAACATAA             CTGGAAT CGAT ATTTCAG              AAAAAATGTTAGAAA
   lpl2091   8  72  55 2372483 .. 2372514 -  -9.5  -2.64155   TTTTTGCTAAATTGA      GGTGGCGATTGCC ATAAAA AACAATCACCACC       TTTTGATGTCATTAT
   lpl2094   4  57  37 2375232 .. 2375262 -  -3.4   -4.1673   TAATCCGGGAAGAAA       GTAAAACTTGATTC TCG GCATTAAATTTTAC       CTGTTCAAGTTACAC
   lpl2098   2  48  70 2377996 .. 2378007 -    -3  -3.41229   ATATTGCTATGATAA                TGAT ATCT ATCA                 TATCCTTTTAATTCT
   lpl2102   2  74 177 2381473 .. 2381484 -    -3  -5.37043   AGCTGACAGAAAAAA                TTCT GTAC AGAA                 ACGCGTGTAATTTTT
   lpl2112   5 100  10 2412717 .. 2412739 - -16.4  -3.23899   GCTGAATTAATTCAA           GCAATGGAGG ATT CCTCCATTGC           TTCCTGATTTTACTG
   lpl2119   3  48 283 2421403 .. 2421418 -  -2.6  -3.66095   AAAGCTGGATGCAAA              GC-ATGA TGT TCATAGC              CCAGAGTTTTTGAAT
   lpl2132   3  58  44 2434430 .. 2434443 -  -6.7  -2.85351   GCTGTGCATATTACA               CACAG CTAG CTGTG                AATAAACTCAACCCT
   lpl2139   5  62  45 2441846 .. 2441878 -  -5.8  -3.54741   TAGTACTCCTTTAAA     TACCCTGTCAAGT ATTCAGTA ACTT-ACAGGGTA      TTTTAAATATCCCTC
   lpl2145   5 100  23 2450119 .. 2450152 -   -14  -3.75581   TCGTAGAAAATAATA     CTCAGTGCATGGCA GTTTTT TGTCATGCACTGAG      CCAATAATAGACCTC
   lpl2159   2  63 164 2467233 .. 2467244 -  -7.2  -3.14132   GTTCGGGCTGAGGAA                GCGC TTAA GCGC                 TGTCTCGAAGCCTTG
   lpl2163   4  73  75 2472792 .. 2472820 -  -8.8  -3.23274   GTGTTTAGAAGTGAA        TGCCGACATCCA GATGA TGGGTGTCGGCT        TGCAATCAAATTCAA
   lpl2171   2  40 127 2483342 .. 2483363 -  -2.2  -2.62616   TGAGGGGTTATATGA           CCCCTTTC GCAATA GAACGGGA            CTTACCAAAAACTCC
   lpl2191   3  47 256 2505032 .. 2505048 -  -3.7  -3.06183   GGCATGCTTATCGAA              GAAACCA CAA CGATTTC              TTTTATTGAAGTATG
   lpl2198   6  89 127 2512783 .. 2512812 - -13.8  -2.94103   TAATAAACAATACCA       CATCAGACCAAA GATTAT TTTGGTCTGATG        TTTTGGTTTGCTTTA
   lpl2207   3  54 421 2520845 .. 2520861 -  -5.2  -3.07307   CAAATCCTGAGCCAA              TCAATG GCAAT CATTGA              TTATTTGGAAGAAAT
   lpl2217   4 100 278 2531658 .. 2531699 - -24.8  -2.93073   CCTTTTCAATAAGCA TTTACCCGCACAATCCAG TTACCT CTGGATTGTGCGGGTAAA  ACACAGCACTCTTTC
      murI   4  69  68 2545275 .. 2545292 -  -6.3   -4.0342   GCCAAGGAAGAATAA             CCTTTGC CCTT GCAAAGA              ATCATATTAAATTAG
   lpl2240   6  77 473 2556772 .. 2556790 -  -3.1  -5.40072   GCTGGTCTAAAAAAA             CAACTTC TGATG GATGTTG             TGTCTGATGGCTTGC
   lpl2251   2  52 399 2569686 .. 2569698 -    -2  -4.02424   AGCAATTACGAGAAA                TTCA TCTTT TGAA                AACTGGAAAACTGAT
      kdtA   3  45 223 2577904 .. 2577914 -  -2.4  -3.41051   TGATTTTCACTATAA                 GTGG CAT CCTC                 AAACCATTCCAGCCA
   lpl2286   2  47 203 2604709 .. 2604733 -  -3.6  -3.04144   TCTTTACTTTTAATA          TTTCCTTCTC CAATT GAAAAGGTAA          TTGATTCGCATAGCG
   lpl2293   8  85 457 2609870 .. 2609917 - -10.2   -3.3581   ATCAGCCGTAAAAAT TCAAGTATACAGAAATGCTATA TAAA TATAGTATTACCGTATACTTAA TTAAAATAATCGCCA
   lpl2298   3  48 443 2615353 .. 2615367 -  -4.2   -2.9045   AAAAACCCATTAAAT               CCAGAG AGG CTCTGT               TCTTCAGATATTTGT
   lpl2308   3  74 205 2629765 .. 2629778 -  -5.3  -4.67982   GCCCAGGGAACAAAA               GCAAT CTGG ATTGC                TGTCATTGTGGTTAC
   lpl2325   5  55 244 2650110 .. 2650131 -  -4.5  -3.58184   ACAGGATAAGGATAA           GAAAAATGC CGTG GTATTTTTC            GCTAACTCGCATAAT
   lpl2333   4  57 -15 2659267 .. 2659287 -  -3.3   -4.1822   TTTGATTGCAACAAA            GTACCCTAA TTT TTATGATAC            AATACCGTTTTATTT
   lpl2338   4  71 445 2666235 .. 2666251 -  -6.7   -4.1899   TTATGGCATGGAAAA              TATTTTG TCT CAAAATA              ATCCTATTTATTTTA
   lpl2342   6  77 449 2671123 .. 2671149 -  -9.4  -3.28924   CACTGGGGCTCATAA         CCCCGAACAAGC CCA GCTAATTCAGGG         CATGTTGATGGCTCA
   lpl2354   6  69 104 2686086 .. 2686108 -  -4.8  -4.62904   AAACATCTGTAAAAA           CACTCCCTCC GTT AAAAGGAGCG           CGTATTGCTCCCTTC
   lpl2358   5  76  -6 2689645 .. 2689657 -  -6.3  -4.52857   AGCTTGTATAGAAAA                TGCAT TCT ATGCA                TTAGATGCGGCTATT
   lpl2363   2  43 470 2693308 .. 2693320 -  -2.7  -3.12351   CCTGTCGAGAGGCAA                TGACA TTT TATCA                GAATTGTTTTGGAGG
   lpl2369   1  73  43 2697884 .. 2697894 -    -4  -5.08601   GTATTTTAATAAAAA                 CATA AGC TATG                 ATGAGCTGAACCAGC
   lpl2376   1  48 454 2705900 .. 2705912 -  -3.3    -3.454   AATTTATCAATAACA                TGACC AAT GGACA                TTCGAATGGTGCCTC
   lpl2384   3 100  78 2713456 .. 2713484 -  -7.6  -5.87996   CAATCAATAAAAAAA        TAAAAGTTGAAC TTTAG GTTCAACCCTTA        TTGAATTAGCTCTTA
   lpl2400   1  40   8 2729558 .. 2729576 -  -2.4  -2.70932   TTTTTGTTTTAAGTA             TCGTTGCA GTT TACAACTA             TCTTTTTTCAAGATT
      algC   1  48 316 2735904 .. 2735927 -  -2.6  -3.54984   ATCAATAAATACCAA          TTTCATCTTAT CAA ACAAGA-GAAA          ATACCAGGCCGAACA
   lpl2412   1  77 359 2744052 .. 2744063 -  -5.8  -4.68908   CTCATTCAAAATAAA                TGCC AAAC GGCA                 TATTGAAAACTCGAA
   lpl2416   6  87  47 2748022 .. 2748043 - -13.1   -2.7556   AATGCTACTGAATCA           CCAGTCCAA TTGA TTGGACTGG            TGCGATAATTTATAG
   lpl2425   3  50  78 2755732 .. 2755749 -  -4.1  -3.14051   CCACTGGGATTAATA             GGCTC AGGAATTG GAGCC              CTCTTTTTCTCATGG
   lpl2429   7  85  11 2762786 .. 2762811 - -12.1  -3.06831   TTAATTCCTATTTAA         CATAAGAAATC CCGA GATTTCTTATG          TTAAAAAATATCAAT
      lmxF   3  45  73 2773734 .. 2773749 -  -3.2  -3.04322   GCCAAGGCTTCAAGA              CGATGC TTAA GCATCT               CCTCAGCCAAAATGT
   lpl2442   5  71 116 2783456 .. 2783479 -  -3.2   -5.1675   TTATCGATGAAAAAA          GAAGAG-AACT CGA AGTCGCTCCTC          AGTTTACATTGAGTT
   lpl2456   1  54 168 2798279 .. 2798290 -  -2.2  -4.25283   ACGTTTTTACCAAAA                CAAC AAGA GCTG                 TATCATTTTTACCAA
   lpl2459   6  69 272 2800325 .. 2800340 -  -7.6  -3.35679   CCTGTTGATTTATAA              TCTGGT GCAA ACCAGA               TTATGTTTCTCGCTG
   lpl2459   6  69  52 2800538 .. 2800560 -  -8.6  -2.87211   ATTTTCTTGCAGACA           TTAATTGAGC CAG ACTCAATTAA           TGTCATGCTTTATAG
   lpl2468   9  74 184 2808602 .. 2808625 -  -6.7  -4.28361   GCAAGTTTATCAAAA          GCGCCTAAG ACCACA CTTAGGTGC           CAGAATACAACGCGA
   lpl2476   1 100 108 2816784 .. 2816829 - -36.5  -3.25823   CTTTGCCCACAGCAA GTTACCAAGCGTAGGCCGGGC CTTG GCCCGGCCTACGCTTGGTAAC TTCATTTTTTTATAG
   lpl2488   9 100 279 2829056 .. 2829077 -  -9.5  -6.25741   AAAGAAGAAAAAAAA           TGAGCCAAT AATA ATTGGCCCA            ATAAGGAACAATATT
   lpl2497   5  57 318 2848300 .. 2848320 -  -6.3  -2.62757   GATATAACGAATTGA            CTAAAGAAT TTG ATTCTTTAA            AAGTTGGATTAATCT
   lpl2497   5  57 218 2848404 .. 2848420 -  -6.5   -2.7736   ATTGATAGGCAAGCA              CGGCAAA TTA TTAGCCG              AGAACTCGGACATTC
   lpl2511   8  90 236 2864140 .. 2864164 - -11.7  -3.84514   AGGTGAATTATTAAA          GCATTTTATTT TTG AAATAAAATGC          CAACATGGAAACCTT
   lpl2523   3  72  18 2878200 .. 2878239 -  -9.5  -2.62515   AAGCCTTTCAGACTA  TTGGATAGCGAATAATA TGTCTT TTTTATTCGCTATCCAT   TAATCCAGCAAATTA
   lpl2528   1  44 317 2883505 .. 2883518 -  -2.3  -3.24747   CCTTTACATCACTAA               CCAGG CTTG CCCAG                TATCACTACCCATTG
   lpl2558   4  65 161 2921283 .. 2921301 -    -3  -4.69487   AAATATAGAAACAAA             GGCTGTGC ATT GCACACAC             ACTCGATTGAATAAA
      uvrC   1  43 -18 2938699 .. 2938710 -    -3  -2.71263   AATTTTGCTCAAGGA                TGAA AATG TTCA                 TAAATTCGCTTTGCC
   lpl2580   7  55 184 2948000 .. 2948013 -  -3.7  -3.79071   TGGACAATACGCAAA               GGAGC CACA GCACC                GCAAGCTGCCGGAGT
   lpl2583   1  52 193 2950592 .. 2950611 -  -2.1   -3.9444   GAAAGTTTAATGAAA            GGCAG TCTAAGCCAT CTGCC             TGATATTTTAATTGC
   lpl2591   5  74 334 2957294 .. 2957314 -  -3.3  -5.38054   GGTTACAAAGAAAAA            TTCTCAACA TCA TGTTAAGAC            GAGAAAGAAACCTGC
   lpl2605   1  42 252 2972230 .. 2972251 -  -2.3  -3.06885   AATTGAAATTAGACA           TCAAAACAA ACCA TTGCTTAGA            GAAAAGATGTATACC
      sbpA   3  59 234 2980119 .. 2980129 -  -5.4  -3.70149   GGCAGACCAGCCAAA                 TGGA TAT TCCA                 GAGTGGCTGTATTTC
      lphB   6  65 107 2986658 .. 2986679 -    -6  -3.87378   AAATTAATTATCAAA           TGTATTTG GACAGA CAAATACA            AGAACGGATATTGTT
   lpl2620   5  54   9 2992169 .. 2992183 -  -2.2  -4.09864   ACTTATTCGCTAAAA               TATAAT TTA ATTACA               ATGATTCTTCACTCC
   lpl2646   6  77 289 3016286 .. 3016316 -  -3.5   -5.4659   CAAGATAAATAAAAA      TTATGTGATTTACT CAAT AGCAAACCACA-AA       TCTTGTGCCTTTACT
   lpl2650   4  57 392 3021635 .. 3021648 -  -2.4   -4.4388   ACAGAAAGCAAGAAA               GGTA ATTGAA TACC                CCGCTCAAGTGCCTA
   lpl2664   1  42  28 3035237 .. 3035253 -  -2.3  -3.00128   ATGAATCAATTAAAC              TCTTTTT TAA ACAAAGA              AATTAGGGGTCGTAA
   lpl2676   4  65 207 3054350 .. 3054365 -  -3.2  -4.67982   TCCCATTCAATAAAA              GCGCTT TATA AAGCTC               ACTGCAAAGCCCCCA
   lpl2684   4  60  21 3062087 .. 3062111 -  -3.5  -4.35091   AATACTGATAAGAAA          TAGGTAGGG GCTTTAT CCCCGCCTA          TAATAAAATAATTGC
   lpl2719   6  89 423 3103315 .. 3103325 -  -5.4  -5.41143   GATCTGGGAAAAAAA                 CAAG TGA CTTG                 TTATATCGCTTATTT
   lpl2729   5 100  11 3119583 .. 3119615 - -10.7  -4.17355   TAACTTTAAAAAATA      GCCTCTCAAAAATAT TTA AAATTTATGAGAGGC      ATTAAAACAGTTACT
   lpl2741   5  67 356 3133932 .. 3133944 -  -7.7  -3.24823   AACGGTCAAAAAGGA                CCTCA AGC TGAGG                AAGTTGAAGTAGTCT
   lpl2744   8  72 115 3139007 .. 3139025 -  -8.1  -3.34344   TCATGGCGGAAGGAA             GGCTCGA GCATA CCGAGCC             ACCTGCCTCCCTGCA
   lpl2756   3  50  39 3153763 .. 3153775 -  -4.1  -3.03525   CGGACGCATAGAAAG                CTTGC CTC ACAAG                TTGTTGGAGGGATAA
   lpl2759   3 100  21 3156685 .. 3156721 - -11.8  -4.56702   CTTTAATCAAATAAA    GCTAAATTCACCAAGG GCTTA CCCTAATGAATTTAGC    TCTATTATCCTGAAT
   lpl2780   2  66  34 3178306 .. 3178364 -  -8.4  -2.58544   GCCTATTCGGACAAT CGCTCCCTTACGATCGCGGCTCGAATTAT CAAT ACAAC-CGAGCCGCGGCCATAAGGGA--G CGGACGATAAATCAA
   lpl2790   1  42 292 3188795 .. 3188815 -  -3.3  -2.54896   CCCTGAGCCAATTGA            TCTCTAATG TCC CATTAGTAA            CAATATATTTGCCTT
   lpl2806   4  55 315 3208139 .. 3208151 -  -4.9  -3.46285   CAGTTTAAAGAGCAA                CTAAA CTC TTTAG                CGAAACATTTACAGA
   lpl2823   5  51 219 3223399 .. 3223430 -  -2.8  -3.72576   GTTTGGGCCATCAAA      GCTTCCCATGTTGG CAAC CCACCTTGGCATGC       TCGTACGAAAACTCA
   lpl2843   2  45 274 3247410 .. 3247428 -  -3.8  -2.65532   ATTATGTTAAAGGTA             TTGGCACG CTA CGTAGCAA             GGTCAGGCCTTGGTA
   lpl2843   2  45 198 3247485 .. 3247504 -  -3.6   -2.6696   AATTATGACTATAAT            CTCCAT TTCTCTTT ATGGAG             TATAGCAACCGTTAG
   lpl2849   6  55 -30 3252656 .. 3252670 -  -4.2  -3.55761   TATTCACTGCGTAAA               GAAACC ATC GGCTCC               AGTTTCGAGGCCCGT
   lpl2860   1  47 355 3264682 .. 3264696 -  -4.2  -2.65774   TATATTTATCATAAT               GCTCAA AAA TGGAGC               CTTTTATGAATAAAA
   lpl2870   2  48  19 3275774 .. 3275809 -  -2.6  -3.59312   ATTGATAATTAAATA    TCGCACCCCCTTTTTAT GAA ATAAACAGGGTG-GCTA    ATTTAAAAATCTATT
       dcd   3  50 192 3291114 .. 3291125 -    -3  -3.57792   TTATCCATGGCCAAA                GAAT AGAA ATTC                 GTGGCTTTGGCAGTT
      ahpC   4  58 -15 3302470 .. 3302505 -  -2.6  -4.28653   ACAACAACAAAAAGA    TTCCATTTCCTTGT CTTATATT ACAAGGACTCGGAA     TGCTCAGACAGGTAT
   lpl2899   9  83  14 3305690 .. 3305717 - -10.6  -3.32844   TCTGGTATCTGACAA        CGTGCTCCCTGGA TTA TCC-GGGAGCATG        TGTGCGAGCTACATC
       psd   5  59 402 3310292 .. 3310323 -  -4.4  -3.95022   TTGATCAATATGAAA      CCCTTTCCGAATTT TGTC AAAAACGCAAAGGG       ACTGTTTATGTCATA
   lpl2926   4  58 288 3335534 .. 3335546 -  -6.3  -2.91465   AAGGTAAATCCAAAT                CATTC ATG GAATG                CTAATCATTGGCTAA
   lpl2927   5  59  55 3339341 .. 3339354 +  -6.7   -2.9732   GAAGGAGCGGCTAAA               GCCAA CTGT TTGGC                TGCTTTCGCTTCAGA
   lpl2918   4  91  56 3329698 .. 3329719 + -13.1  -3.19138   TGGACGTGCAGCTTT           TGGCCTGAT TCTG ATCAGGCCA            TATTCGTACTGGTTT
   lpl2907   7  95 103 3319402 .. 3319426 + -14.5  -2.71263   ACAGTCTCTAACGGC          CATGTTACTCA GAT TGAGTAACATG          TAATTGAGAAACATT
   lpl2902   1  47 143 3310694 .. 3310708 +  -2.8  -3.36803   GGGGGCAACCCCGTG               GAGG TTCGAGT CCTC               TTCTCGGTACCATTA
      argD   4  84  90 3305692 .. 3305715 + -11.8  -2.87931   TGGTATCTGACAACG          TGCTCCCTGGA TTA TCC-GGGAGCA          TGTGTGCGAGCTACA
      rnsT   5  58  20 3302384 .. 3302413 +  -6.5  -2.84795   AGAAAAACATAAATG       GCCTGGATTAC CTAAAACT GTAATCCAGGA        GTTTGATAAAAATTT
      himD   1  42  23 3291324 .. 3291341 +  -2.6  -2.95896   TTTTCATCCTAAGTG             CGTGGT AGTGTA ACCCCG              GTTTGTCCCTGGTAC
   lpl2876   4  65 188 3283659 .. 3283679 +  -6.9   -3.3217   AGCTTAACTCAATAA            CATTAGGTA TTG TACCTAACG            ATTTTGTCGTTGAAA
      lpxB   4  67  68 3278894 .. 3278905 +  -4.4   -4.5115   CGGGTGGCCTCCGAC                TCTG TCTC CAGA                 TTTTACATTTTTATA
   lpl2869   2  52  88 3275776 .. 3275807 +  -5.2  -2.92171   TGATAATTAAATATC      GCACCCCCTTTTTAT GAA ATAAACAGGGTG-GC      TAATTTAAAAATCTA
   lpl2859   0 NONE
   lpl2848   2  64 -31 3252452 .. 3252462 +  -4.6  -4.36914   AACACATTGAGCGGG                 CGGG TAT CCTG                 TTTTATACAAAAGAA
   lpl2842   6  67 153 3243048 .. 3243088 +  -7.8   -3.1619   TCAATTGGTTATAAA  TTAGCTGAAAGATATTGG GTAAA TCGATTTTTTTCAGCTAA  CTTTCTGTTGTAACT
   lpl2832   5  95 243 3233204 .. 3233222 +  -8.8  -4.84017   GAGAAACTTTGAATT             GTGCCGAC ACT GTCTGCAC             TTTTTATAGAAAGTT
   lpl2826   2  69 373 3227889 .. 3227911 +  -7.7  -3.35813   AGAACCAGCAGGAAA           GCACCCTCT CCTCA AGAAGGTGC           TTGCTTCGAATCCCA
   lpl2807   1  48 -29 3210621 .. 3210644 +  -3.1   -3.4072   CGTATTCAATTTCAA          CCGGG-CTTG CTTAT CAACACCCGG          TTGTAATAAAGGATG
   lpl2796   3 100   6 3197943 .. 3197958 + -11.8   -4.7254   CGAAACATAAAAAAA              CGCGGC TAAA GCCGCG               TTTTTAATGACCACT
      corA   5  83  67 3191797 .. 3191818 + -10.2  -3.21276   GGTAGGGTCTTTACC           GGGCAACA CACTTC TGTTGCCC            TCTTGTCAGAAAAGC
   lpl2779   2  50 -28 3178261 .. 3178279 +  -2.4  -3.83205   ATAAATCCGTGCCTT             TGCCTGAT ATT ATTAGGAA             TTTAGTGTAGAGCCT
   lpl2773   2  73  63 3172769 .. 3172784 +  -7.6  -3.89614   CATTCCGCTATTTAG              TTCAGC TCAC GCTGAA               TTTCTCGGGCTTCCA
   lpl2761   4  87  47 3160338 .. 3160371 + -13.3  -2.75712   GGCATTAAAAAACCA     CCTTCCTCTTCGTTT TTTT AGACAAAGAGGAAGG      TAATTCAGTGAATAC
   lpl2758   7  61 209 3156884 .. 3156896 +  -5.5  -3.84246   ATATCACTGGCATCA                GTAGC AAG GCTGC                TTTGATGATTCACAG
   lpl2743  10  66 380 3139141 .. 3139159 +  -5.2  -4.12603   GAATATTTTCCTATT             CATTCCTG GCT CAGGTGTG             TTCTTCTTTCCTGCA
   lpl2733   1  42 466 3126805 .. 3126832 +  -2.7   -2.8383   CTTCATTAACCAGCG        CATGCCATTGG CTAATA TCAGTGGGATG         TAATATTAGTTGTTT
   lpl2730   2  49  35 3123030 .. 3123051 +  -3.8  -3.15544   CTTAAAAAGCAGTAA           GGAGT-TCA GTTAA TGATACTCC           TTACTGGCGATAAAA
   lpl2722   3  57 -27 3109497 .. 3109510 +  -3.7  -3.96777   CACCATTGCTGCATC               CGCAG AAGT CAGCG                CTTTTTTTAGTTAAC
   lpl2718   1  71 200 3104063 .. 3104075 +  -7.7  -3.60431   CTTTTTCAATTCTTT                GTCCA TCT TGGAC                TTTCCACATAATTTT
      lepA   5  84  22 3091909 .. 3091928 + -12.2  -2.53911   ATACTGTGAAACAGA            GGGGCTTT TGGA AAAGCCCC             TGCATTAGAACTTAA
      folE   3  52 226 3062299 .. 3062310 +    -3  -3.75933   GATTATTCTTAATTT                TTAC TGTA GTAA                 TTTGATACCCTATCT
   lpl2677   4  59 -11 3056987 .. 3057014 +  -4.2  -3.91488   CTTAAAGAAAGTGAC        GCCACATTATAA TTGA TTATTATCTGGC         TTATTTAGACAAATT
   lpl2668   6  51 119 3039797 .. 3039808 +  -4.4  -3.30554   ATTCTAATTGATAGT                CAAC AGCA GTTG                 TTAATAATTGATTCA
      hemY   2  51 158 3035303 .. 3035314 +  -4.4  -3.26932   ATTATCCTGGGATTA                TGAC ATGC GTCA                 TTGCATTCTGCTTCT
   lpl2651   4  55 445 3023575 .. 3023586 +  -5.8  -2.74782   GGGGATCCATTGTCC                TCGC CATT GCGA                 TGGTTCCACGTTTGT
   lpl2619   6  51  72 2992192 .. 2992226 +  -2.8  -3.73072   AATTACAATGATTCT     TCACTCCCTGGTAATT GTT AAAAAATAGGGAGTGG     TTTCATACACCCATT
   lpl2611   1  45 298 2980532 .. 2980546 +  -2.9  -3.20901   TTCCTTTCTGTCATT               TCAAT AGAGA ATTGA               TTAACTTGCTCGAGT
   lpl2604   1  48 270 2972731 .. 2972749 +  -4.6  -2.82193   CTCAACTTCAAAACC             GCAAGA TGAAAAC TCTTGC             TCTAATCGATGTGCT
   lpl2593   5  55 223 2961144 .. 2961156 +  -4.1  -3.63367   TATTTTTCTGCCAAA                TCATG TAA CGTGA                GTTTTTCTTCGGCAA
   lpl2590   7  62   8 2957642 .. 2957652 +  -3.2  -4.63218   ATACCTAGAGATAAA                 CCTG TTC TAGG                 TTTTATTCAAAGCGA
      ispB   3  58 181 2950958 .. 2950970 +  -6.3  -2.78395   AAGTGAAACTCCCTA                CTCAA CTG TTGAG                TGCTTACTACCCCTT
   lpl2573   0 NONE
   lpl2569   2  48 245 2938913 .. 2938949 +  -2.9  -3.63068   TAATAGCAAAACGAT    GCGCTTCATCACGAATA TGT TGTAAAAGATGAAGCGC    TTTGGAGTCCTCTGG
      rpsT   7  86  34 2925400 .. 2925422 + -10.6  -3.57651   CTAAGTTCGAAACTA           CCGAACCG TAATTCC CGGTTCGG           TTCTCTAGTGTAGCC
      holC   2  71 316 2921631 .. 2921657 +  -6.6  -4.15106   TTTTCCAGCCCTTGT         TGTAAATGATGC AAA GCATCAGGTACA         TTTTCAGACTTAATA
   lpl2552   3  48 419 2916731 .. 2916747 +    -3  -3.37796   CCCCGATAAAAGCAA              TTTTGC GTCGG GCAAAG              TTCTGAATAATCGGA
   lpl2548   7  73 406 2911258 .. 2911273 +    -4  -5.10933   TTGTTGTTCTCGAGC              TGCGTGA TAT TC-CGCA              TTTTCTTTTAAATCA
   lpl2544   2  59  -3 2905943 .. 2905974 +  -2.4  -4.49316   ATTTTATTACTTACC      CTAATTGAGGA-CAT ATG GTGATCCATAATTAG      TTTGTTCTTCATAAT
   lpl2527   3  59 410 2884189 .. 2884212 +  -5.4  -3.54183   TTCTGGATGAGAATA          GCAAAAATAG GTCA CTATTTTTTC           ATTTTTATAGTGAAG
      topA   5  88  45 2878201 .. 2878238 +   -13  -3.14463   AGCCTTTCAGACTAT   TGGATAGCGAATAATA TGTCTT TTTTATTCGCTATCCA    TTAATCCAGCAAATT
   lpl2510   2  47 125 2864508 .. 2864529 +  -2.3  -3.63868   TTGCTCTGGACTTAA           GGTAT-CCAG GCA CTGGGGTATC           GTTTTATTTTGACAA
   lpl2496   0 NONE
   lpl2475   3 100  78 2816784 .. 2816829 + -36.5  -4.08806   CTTTGCCCACAGCAA GTTACCAAGCGTAGGCCGGGC CTTG GCCCGGCCTACGCTTGGTAAC TTCATTTTTTTATAG
   lpl2467   2  59 460 2809069 .. 2809084 +  -5.4  -3.53811   CAGGTTTCCTGGCAC              GCAGGA ATGA TTCTGC               TTTCACAACGGTACC
   lpl2458   4 100 234 2800531 .. 2800568 + -13.8  -3.87815   GGAGCTGATTTTCTT   GCA-GACATTAATTGAG CCAGA CTCAATTAATGTCATGC   TTTATAGAAATAAAA
   lpl2448   3  57 298 2791762 .. 2791778 +  -2.2   -4.4195   ACTCTATATACCTCT              GCGCAA TGTCT TTGCAC              TTTTCTGGCGTATAT
   lpl2445   3  52 238 2786376 .. 2786388 +  -3.4  -3.86733   ATTATTACTGAGGAC                TCGA TTTTT TCGA                TTCTTCCTCTTTAAT
      sidC   4  64 113 2773568 .. 2773598 +  -7.6  -2.93332   TAAATACACTATTTG       GCTGTGAGAGGATT AGA ATTATTCTCACAGC       ATTCTTCTGTAGCTG
   lpl2428   5  71  14 2762788 .. 2762809 +  -8.9  -3.03771   AATTCCTATTTAACA           TAAGAAATC CCGA GATTTCTTA            TGTTAAAAAATATCA
   lpl2417   1  41 142 2750377 .. 2750392 +  -2.6  -2.57132   AAGAGATTGGGGAGA              GAGTAA GTCC TTATTC               CTTATAAAGAGGAAA
   lpl2405   5  61 249 2736281 .. 2736297 +  -6.7  -3.21807   AATCCAGGCGCTGAA              TTTGTTT CTT AAACAAA              TATTGAATTTGCTCC
   lpl2399   3  47  69 2729676 .. 2729687 +  -4.4  -2.67055   TTAGTTCCCTGGCTC                TTGC CGCT GCAA                 TAATATCACTATTCT
   lpl2399   3  47 469 2730076 .. 2730087 +    -3  -3.27994   TATGAAATGATCCAA                TTGA GTAT TCAA                 TTCATCTGAGATTAA
   lpl2385   4  86  24 2717122 .. 2717160 +  -2.6  -5.83211   AGTTGATTATGAAAA  GAAACTCATACGATATG ATTTAA CATATCCT-TGAGTTCC   TTTTTTATTTTGATA
   lpl2375   0 NONE
   lpl2368   1  55 303 2698161 .. 2698173 +  -4.9   -3.4052   CATCACCATCATGTT                TTGAA AAT TTCAA                TTGATTCGATTGAGC
   lpl2362   2  52  65 2693731 .. 2693784 +  -4.8  -3.06509   CGTTTCACTAACCAG TAAAGTAAGTCCC-ATGTGACCAGC AAAAA GCTCATCATACAGGGATTTACTTTA TGTCATTATTTACGG
   lpl2357   6  73 315 2689858 .. 2689871 +  -3.7  -5.03145   GTTACCTACAACATA               GCCCG TAAT CGGTC                TTTTTTGGCCAATTG
   lpl2346   6  93 334 2679995 .. 2680016 +  -4.5   -5.9663   TTCATCTCAACCATC           TCATTTCTG TAAT CAAAAATGA            TTTTTTTTGATGTTT
   lpl2343   2  69 284 2673410 .. 2673423 +  -5.3  -4.30559   TGATGGTTCTCTTGC               TCGAA TCAG TTCGA                TTTTCAGATTTTCTT
   lpl2324   3  52 296 2650712 .. 2650727 +    -4  -3.60348   TGATTAAAACTAAAT              GCGATA TGTT TATTGC               TTATGTAATCTTCCA
   lpl2318   6 100  22 2642392 .. 2642417 + -13.5  -4.20516   GGACATCCTTCTTAA         CCAATTAACAG TGAA CTGTTAATTGG          TTTGTTCACTGACAA
      katB   1  52  57 2637253 .. 2637265 +  -4.8  -3.07816   AAGCCATCCTGCTTA                GCCT TGAAT AGGC                TTCACTACATCAAGG
   lpl2310   3  59 203 2632127 .. 2632139 +  -4.9  -3.71378   CTGCGCTCACCCGTG                TCATT GTC AATGA                TTTCAGTATCCGCTC
   lpl2307   2  51 472 2630476 .. 2630487 +  -4.4  -3.21416   TATTTTGGGATGCTT                TGTG TCGG CACA                 TTCCTCATCCAAATC
   lpl2297   1  48  75 2615817 .. 2615828 +  -4.4  -2.80195   AAACACTATCAAGAC                TTCC TTTT GGAA                 TGGTTAGTGATGCAT
      rpoD   5  60 407 2603950 .. 2603966 +  -7.3  -2.51535   TTAAACACACCCTAC              CACAGTG AGT TACTGTG              ATCATTTTATCATGA
   lpl2273   2  49 122 2591974 .. 2591990 +  -5.1  -2.58252   ATAAACCTAAAGACT              TGACCGT GTC ACGCTCA              CTTCGTAATTCGTTT
      sodC   9 100   5 2589684 .. 2589718 + -21.8  -3.22246   TCATTAAATAGTTTT     TTGCATTTGAAGCAGA TAA TCTGCTTCAAATGCAA     TGATTTATTTGATTC
   lpl2265   6  57 -48 2583036 .. 2583060 +  -6.3  -2.72371   CGTTGCTGCCACTGT          AGCCGTAGCAG CTA CTGCTGCGTCA          GTGTTGTTTGGCAAC
      djlA   2  62  -6 2580435 .. 2580446 +  -4.4    -4.258   CTGTGAAACCAAGGG                TTGG TAGT CCAA                 TTTGTTGGTCGATAC
   lpl2252   2  44 -20 2571679 .. 2571708 +  -2.2   -3.2794   ATATGTTGTTGTGCG      CGGGCTGTAACTAA GAAC TAAG-T-CAGCCCG       TTCCTATGAGTCCAC
      sdaC   6 100  26 2559302 .. 2559330 + -16.3  -3.14051   GGTAGTTGCATATAT        TTATTAAGGCGTA TAT TACGCCTTAATAA        TATTGCTAAACATCG
   lpl2231   1  43  19 2550217 .. 2550232 +  -2.6  -3.04609   TTAAACCAACAAAAA              TCGAAA ATTC TTTTGA               ATTTCATTTAAATCA
      gpsA   0 NONE
      hepA   3  57 100 2536826 .. 2536838 +  -4.1  -3.88787   CTATTAGATTATTAA                CGGAA AAT TTCTG                TTTATAGGCCTGTCG
      asnS   4  57 313 2523706 .. 2523718 +  -4.1  -3.78644   TTACGCTCGGATTTT                CTCAA TGG TTGGG                CTTTTTTCTCATCCT
   lpl2197   2 100  18 2512783 .. 2512812 + -14.5  -4.64464   TAATAAACAATACCA       CATCAGACCAAAG ATTA TTTTGGTCTGATG        TTTTGGTTTGCTTTA
   lpl2173   7  77  19 2486831 .. 2486869 +  -9.7  -3.13403   ACTTTAGGGACTTAT  GCG-GGTGCAAAGGGC-TC TAG GATGCCTTTTACACCACGC  TCTTACTAAGGAACA
   lpl2170   5  83  48 2483275 .. 2483303 +  -6.7  -4.98522   CACAATTGATTGGGG        TCTGGATGCCC AACACAA GGACATCCAGG        TTTTTCTATAAGCTT
   lpl2162  10  70 394 2473113 .. 2473124 +  -4.4  -4.66609   AAAGTCGATGTGCCA                CAAC GATA GTTG                 TTTTTCCCTCGCATA
   lpl2158   2  64 157 2467223 .. 2467256 +  -4.6  -4.42047   GTCCTTGTTCGTTCG    GGC-T-GAGGAAGCGC TTAA GCGCTGTCTCGAAGCC     TTGTTGTTTTTTCGT
   lpl2148   7  70  23 2455186 .. 2455209 +  -8.3  -3.23042   AAGATCATCAATTAA          CCAAATTGA ATTACC TCAATTTGG           TTAATCATCCATGTT
   lpl2144   3  59 466 2450575 .. 2450587 +  -6.3  -2.98665   ATCAGCACGGATTGT                GCAAA TTT TTTGC                TAATTATATTGTGTT
   lpl2138   6  69  17 2441846 .. 2441878 +  -5.8  -4.24204   TAGTACTCCTTTAAA     TACCCTGTCAAGT ATTCAGTA ACTT-ACAGGGTA      TTTTAAATATCCCTC
   lpl2134   3  57 329 2438238 .. 2438249 +    -3  -4.26202   TATAGTATTTCGTAA                GAAT CGTA ATTC                 TTTATTACTCAATCT
   lpl2131   3  61 101 2434539 .. 2434555 +  -5.9  -3.36656   TTTAAATTGAGGGCT              GGTTTTG ATT CAAAATC              TATTCTATAGCTTTT
   lpl2131   3  61 327 2434765 .. 2434781 +  -5.9  -3.51976   CTTCCTTACTCAAAG              CAATGTA TTC TGCATTG              TTAATTTGGCGCCTT
   lpl2122   2  66 110 2425530 .. 2425542 +  -6.3  -3.81137   TAAGAATATACTTTG                GGAAA ATT TTTCC                TTTGCCTGTTTCCGC
   lpl2118   1  49  84 2421667 .. 2421692 +    -4  -3.18912   TTTACCAGGAATTGA         TGCGGGCT TGGTGCTTAT AGTCCGCA          TTCATGAATCAATGA
   lpl2111   3 100 -29 2412717 .. 2412739 + -16.4  -3.38604   GCTGAATTAATTCAA           GCAATGGAGG ATT CCTCCATTGC           TTCCTGATTTTACTG
   lpl2093   2  55  76 2375216 .. 2375255 +  -5.2   -3.1647   GCATAAGAAGCTATC  TTAAT-CCGGGAAGAAAGT AAA ACTTGATTCTCGGCATTAA  ATTTTACCTGTTCAA
   lpl2086   2  44 263 2366115 .. 2366127 +  -3.3  -2.87825   TCCATTCTTTGGTAA                GGCCT GAT AAGCC                ATTCTTAATAATTTT
   lpl2072   6  66 -18 2334738 .. 2334748 +  -5.4  -4.19974   AAAAATAGCACAGAG                 CAAG TGC CTTG                 TTTGTTAAAGCTTTT
   lpl2067   2  55  40 2330758 .. 2330775 +  -5.7  -3.21924   AGATTCTTCTCCCAA             TTGTTTT TTAT AAAACAA              TATTCTACGACATCA
      tphB   4  91  94 2321957 .. 2321977 + -12.7   -3.2822   TAATAGCCCCCATTG            TCAGAGTCA TCA TGACTCTGA            TTAATAAATTTCTTT
   lpl2050   2  57 424 2299701 .. 2299711 +  -2.4  -4.32579   GCGACATACATCAAA                 GGAG TCA CACC                 TTTATTATCGGGTAT
   lpl2042   2  63 395 2287345 .. 2287362 +  -5.5  -4.00756   ACATGATCATTTTGC             TGTGCCT CAAC AGGCTCA              TTATTTGCTAAACTA
   lpl2032   3  62 397 2277838 .. 2277850 +  -4.9  -4.00476   TTATGGAAACGCTCA                CAAAT TCC ATTTG                TTTGTGGTGAGTTTG
   lpl2016   4  52 276 2262337 .. 2262361 +  -3.6   -3.5867   GAACAGCCTCTACCA          TTTGCTTATC TACTT GGTGAGCAAG          TTCTGGATTTTTATT
      folB   6  59   8 2249823 .. 2249834 +  -4.4  -3.94404   ACAGATAATCTGCAA                GAAG CAAT CTTC                 TTTGATTAAATGATT
   lpl1995   2  54 448 2235684 .. 2235699 +  -4.7  -3.31263   ATCATAACCATTTAA              TGCTG CCTGCA CAGCA               TTATCCGCATCCAAT
   lpl1975   4  60  30 2216549 .. 2216559 +  -2.6  -4.64157   TTTTAAGAAGATACA                 TTTT AAC AAAA                 TTTTGTAATTGTTTA
   lpl1969   1  59 361 2212196 .. 2212210 +  -4.2  -3.91897   CCACAGAGGCGCTCC               CATTGG TAT CCATTG               TTTATCAATAGCAAG
   lpl1965   0 NONE
   lpl1959   2  54 -34 2200860 .. 2200870 +  -5.4  -3.06009   CACCCGATGCTTCCA                 CGTT AAA AACG                 TATTCAAAAATTTTG
   lpl1947   6  59 431 2186957 .. 2186973 +  -6.5  -3.02947   TGAAAATGACCAAAT              TGCCCTA ACA TAGGGCC              TATGTGTGCTGCCTG
   lpl1939   1  44 217 2177311 .. 2177324 +  -2.4  -3.29324   CACACATCTTATTGT               CTGT CGGGTC ACAG                TTGCATTTGCATGCC
   lpl1921   5  57 400 2158005 .. 2158015 +  -5.4  -3.35992   TCCTTGCTTAAGTTT                 TCCA GTA TGGA                 TTCCTTAAGCTCGCT
   lpl1915   3  63 428 2150809 .. 2150829 +  -2.5  -4.73677   TAAAAATGAACACTC            CAGCATGAT GGC ATGAAGCTG            TTTATTTCTTATAAG
   lpl1908   3  57 162 2140568 .. 2140579 +  -5.8  -3.14132   ATGGCCTTCAAGACG                TGGC TTTA GCCA                 TTCCTCAGGCCGAAC
   lpl1902   6  73 197 2133785 .. 2133803 +  -4.6  -4.84527   TTTCTACCTCCAAGC             TCTCTAAT GAG ATTAGCGA             TTTTTGCTGTATGCG
   lpl1898   4  57 315 2128625 .. 2128649 +  -5.8  -3.07994   CAAACTATAAACAGA          CTTATCCACA GAAAA TGTGGATAAC          TTAAATAAAATTACA
   lpl1881   6  69 406 2107687 .. 2107709 +  -6.2  -4.21812   TTACTTGCATCACCA           GGGGCTGTTT CCC AACCAGCCAC           TTCTTTTGGGTAAAC
       pfp   5  63  97 2104242 .. 2104290 +  -7.6  -2.60723   AATGTAGGAACCATT GTAATAGTACCATTACCTGCGT TTGCT GTGTAGGTAATGGTAATAATGC CTTGATTACCAATGG
       pfp   5  63 186 2104331 .. 2104358 +    -7  -2.96873   TACATTAATTGTTGG        GGCAGG-ACTGGT ATA ACCCGTATCTGCC        TGATTTGCTGGCAAT
   lpl1869   4  82 261 2092797 .. 2092809 +  -7.7  -4.52897   GGCTTCACTTCCACC                CTCTG AAA CAGAG                TTTGTTGTTCCTTAT
   lpl1856   1  67 312 2078812 .. 2078839 +  -2.1  -5.04377   AAATAACGAATATCT        TCAATATACTG CTCTGC CAATGTATTGA         TTTGTTTTATTTTAC
   lpl1846   4  78 374 2068339 .. 2068357 +  -7.4  -4.09685   GCCCAGTTTGCAATA             GGCAATAG AAG CCATTGCC             TTTTCAAAGGTCGAA
   lpl1841   1  55  97 2063595 .. 2063607 +  -3.4  -4.04206   ATTATGTGAAATATT                CCAT AAGGG ATGG                TTTCTATAAAAATAA
   lpl1830   2  50 382 2049058 .. 2049074 +    -5   -2.7556   TGCTAATATAGATGT              GCGGCG AAATC CACCGC              TCCTTAACTCACCTT
      fabI   3  57 134 2035412 .. 2035427 +  -6.2  -3.06183   TTTATAATATAAATT              TAGCTT ATCT AAGCTA               TTGAATCGACATGAA
   lpl1810   0 NONE
   lpl1801   3  62 178 2016665 .. 2016677 +  -6.3  -3.41738   GTTCCAATTAATTGC                TGCAA AAC TTGCA                TCTCTTTCTTAACCA
   lpl1780   3  67 115 1993008 .. 1993023 +  -4.7  -4.37552   AACCTGCAACTGTTA              GAGGA AAATCA TCCTC               TTGTTTTATGGTATT
   lpl1760   2  45 270 1964129 .. 1964144 +  -2.5  -3.24745   CTTACAGCATCCTCA              GAGCG CGATAT TGCTC               TAATTTCTTCTTTTA
   lpl1740   3  69  42 1945674 .. 1945698 +  -8.7  -2.88663   GTATTGCTTGACATA          GCAATGGTT CTAAACA AACCATTGC          TATCTAAAAATCGCT
      clpB   3  63 -51 1913650 .. 1913686 +  -5.3  -4.08216   ATTTAAATCCGGGGA    TACCATTATTGTATCTT ATA AAGATGGAGTAATGGAA    TTTTCCAAGCAATGA
   lpl1705  10  69 279 1905432 .. 1905450 +  -8.8   -2.7644   TGTTACCAATCGCGC             GGTGCGCT CTT ACCGCACC             ATTTCACCCTTACCT
   lpl1696   3  47  63 1893207 .. 1893221 +  -4.2  -2.63644   CTCTTCCAAAGCTGC               CTTGAC AAT GTCCAG               TGAGTTCGTGTTTTT
      minE   6  78 327 1885014 .. 1885040 +  -2.3  -5.68039   AATTAAGCTGTTTCA        GTTTCCATGTCA TCCC TGGC-TGGAATC         TTTTTTTCTGACTTT
      glnD   7  73 305 1880173 .. 1880194 +  -3.8  -5.09225   ATTGCTCTAATTTCA           G-CATGATC AGAAG GATCATGAC           TTTTTTCAATGACAT
   lpl1675   4  88  22 1869131 .. 1869148 +  -7.7  -5.00616   AAGAATAGTGAAAAA             GGCATGT ACTA GCATGCC              TTTTTTCAAAAAGAA
   lpl1668   6  74 202 1863792 .. 1863824 +  -3.5   -5.3671   ACATTGTACAGCAGG      TAATCCATTGCACTT TCA AATTGTGAAGGATTA      TTTTTTGCTTCTATT
   lpl1661   4  76   7 1855712 .. 1855732 +  -9.7  -2.79183   CGACATTAACTTCCA            GCCTGGGTT ATT AAACCAGGC            TGTCATCCGGGTGAC
   lpl1657   4  48 109 1850663 .. 1850678 +  -2.6  -3.68351   ATTATAGCATAGGCC              TTTCAT GTCA ATGAGA               TTTAAATCGTAAAGG
   lpl1657   4  48 374 1850928 .. 1850939 +    -3  -3.47307   ATACAAGTTATTACA                TCAA AACC TTGA                 TTCTCATACTCTTCA
   lpl1649   4  60 135 1837478 .. 1837500 +  -3.5  -4.27861   CTTGGCGTGAATACC          TCTTCC-CAG TAAC TTGAGGAAGA           TTTTCCATGTCTATT
   lpl1636   4  50 339 1824049 .. 1824063 +  -4.3     -2.97   AACAATCAAATCAAT               CTGAT GGTTG ATCAG               TATGTCACTTACTTT
   lpl1630   4 100   1 1813091 .. 1813140 + -16.1  -2.54574   AGAGAAGAAGATTAA TTGCTGGCAAGCAAAGTCA-GATT TTG ATTCTTGACTTTGCTTGCTAGTAA ATATTAATTGCCCTC
   lpl1610   6  90  52 1784884 .. 1784915 + -11.9  -3.35467   TCAGATAATGCCTCA      TCGTATGAAATAA TTAATC TTATTTCATACGA       TTACTCATTTATACA
   lpl1593   5  57 393 1770097 .. 1770110 +  -2.4  -4.34771   ATTAGTTCCTTCTCC               TCCA CGAAAC TGGA                TTTTGGTAAATTTTG
   lpl1590   6  66 161 1767563 .. 1767578 +  -7.6  -2.99871   CAACAAATCAGGCGC              GTCACT TTCA AGTGAC               TCCTTTAATCTGGAA
   lpl1579   4 100 131 1760351 .. 1760368 + -11.3  -5.12916   CCGTGACGTGATAAA             GGACGAC TTTG GTCGTCC              TTTTCTTCTTTTGTA
   lpl1573   3  64 260 1755704 .. 1755716 +  -4.9  -4.18018   GATAAAACTCCGATC                TATCT ATC AGATA                TTTTCCATCAACCCC
   lpl1570   0 NONE
   lpl1562   1  48   6 1741078 .. 1741092 +  -4.2  -2.85354   CCAAATATAGACGCC               CTGGCA CTA TGCTGG               CTTTGCGTTAAAGTG
   lpl1547   5  57 291 1724337 .. 1724352 +  -3.2  -4.15044   TCCAATCTTCTGCAA              GAACAG ATTC CTGATC               TTTATTCGGAGACCA
       aph   4  49 240 1711478 .. 1711488 +    -4  -3.27774   TGTTGGAGTTTCAGG                 CAAT ACT ATTG                 TTGCTGATTCAACTG
   lpl1528   2  45 234 1703476 .. 1703499 +  -2.4  -3.34236   AAAGTCAAATGGATT          GGTAATGGGA GATC TTCTTTTACC           TTATCCAATCCCTTT
       ppt   5  89 207 1677751 .. 1677769 +  -7.6  -5.24796   TTCGTGATAAGATCT             TTGATAAA TTC TTTATCAA             TTTTTATTATATCAA
   lpl1501   0 NONE
   lpl1485   4  83 128 1654858 .. 1654875 + -11.3  -2.91383   TTAGGTCCTCTGTCT             TTCCCGC GAAG GCGGGAA              TCTATCCATAAAGCT
   lpl1463   7  58 130 1630642 .. 1630658 +  -6.6  -2.78996   GTGCATAAAAACTAC              CAGCAA CTCGT TTGCTG              ATTTCACTCAGAGTA
   lpl1455   4  52 248 1623359 .. 1623387 +  -4.7  -3.11103   TCCTATATTTTGTAT        TTGATGTTCCT TTGTACT ACGAACATCAA        TTAGATGAATGTTTT
   lpl1437   7 100  29 1604431 .. 1604482 +   -12  -5.09426   TAGTTTGTTATGAGA GCAACATTCGATTTTTATTATACAT ATA ATGAGTAATGGAAATCG-ATGTTGC TTTTTTGAGATTCAG
   lpl1430   3  57 273 1599082 .. 1599103 +  -5.9  -3.03741   GAAGAGCTATTAAAC           CACCCT-CAA TAG TTGTGGGGTG           TATATGATTATGAAT
      proA   4  70 446 1581259 .. 1581272 +  -3.9  -4.94058   TATTAAACGCTAATC               CTATT GCCA AATAG                TTTTCTTTGCATTGC
   lpl1387   1  50 139 1550499 .. 1550513 +  -4.2  -3.02511   TGCAACAAAGCCTGC               TCGGGT ATC ACCCAA               TCTTGGGCCGCTCAA
   lpl1338   4 100  37 1496979 .. 1497004 + -11.3  -5.64274   GTAAAAAAGCTAAGA         TCACTGCCTTGA GTT TCA-GGCAGTGA         TTTTTTTATAAATCA
      rnhB   2  48 335 1482010 .. 1482020 +  -2.6  -3.61178   AAGTGGTTTGTGCAT                 TATT GGC AATA                 TTTAAACTGCGTAGC
      htpG   4 100  70 1478322 .. 1478349 + -14.4  -4.81851   GAGCTGAACATAAAA        TAAAAAGGCTCA AAAA TGAGCCTTTTTA         TTTTTAAATTTCCCT
   lpl1307   2  55 262 1463897 .. 1463909 +  -3.4  -3.94409   CACAGCCATGTTGAT                GCAT AAAAA ATGC                TTTATCAATCGTGTC
   lpl1297   5  66 425 1449822 .. 1449835 +  -5.3  -4.11033   AGGGTAAGGTTTGAG               TGCTA ACTT TAGCA                TTTCTACTCTTTGCT
   lpl1281   3  51  32 1430255 .. 1430283 +  -4.6  -3.15249   CCGGTATTAACGACT        CGCTTCTTAC AACTATAAA GTACGAAGCG        TTAATACCAGCTATG
   lpl1275   3  58 245 1422214 .. 1422238 +  -6.5  -2.83409   ATTCCTTTTTATGCC          GCTCAAGATTT TCA AGATTTTGGGC          TGTAATCAGTTCATA
   lpl1272   5  52 245 1417049 .. 1417059 +  -3.2  -3.83998   ATTACGATGAATCAT                 TCCT CTC AGGG                 TTTCATCTACGATAA
   lpl1259   3  68  76 1401585 .. 1401606 +  -8.7  -2.54617   ATTGGGCCAACTCCC           CCTGGAACA GGTG TGATCCAGG            CTACTTTTTCGACTG
   lpl1252   8  63 166 1395029 .. 1395043 +  -2.7  -4.69053   CGATAGCCAAACCCA               GACCG CTACC CGGGC               TTTTGTTCCCTAATA
   lpl1252   8  63 258 1395121 .. 1395135 +  -7.2  -3.06878   CCTGGGCCATTATCA               CATACT TCG AGTATG               ATTTCGTTATTATGT
   lpl1237   6  69 430 1380239 .. 1380249 +  -5.4  -4.28548   AAAGACAGGGGAATA                 TTGC CCG GCAA                 TTTTCATAAATCCAT
   lpl1200   3  66 307 1344519 .. 1344529 +  -5.4  -4.10795   AATCCAAGAGTTGAG                 CAGT ATA ACTG                 TTTGGATTTTTTTCC
   lpl1194   4  52 271 1337008 .. 1337018 +  -3.2  -3.86322   TAATAAGGTCAACGC                 GGCA TCT TGTC                 TTTGATACTCTTCTT
   lpl1183   2  48 361 1322633 .. 1322647 +  -4.3  -2.82895   AATTTTACATCAGCA               TCATG TGTCC CATGA               ATTATTAGTGCAGGG
   lpl1175   8  66 261 1311688 .. 1311700 +  -6.3  -3.81651   ACCAAAATGACATTT                TCTTG ACA CAAGA                TATTTTAATTGAGGT
   lpl1156   3  51  68 1289439 .. 1289458 +  -3.6  -3.35298   AGAAGCTGTAGTGAT            TGATACAA TTTA TTGTTTCA             TTCCTGGTTTGCTTA
   lpl1156   3  51 372 1289743 .. 1289757 +  -2.8  -3.71686   GCAATCTCTCTAACG               GTTTCA TAT TGATAC               TTATATTGCATTAAA
   lpl1142   3  67 358 1273610 .. 1273624 +  -5.8  -3.93695   GCTAATTATTCATCA               TTCATT CTA AATGAA               TTTCTGCCTAATGCA
   lpl1134   7  67 118 1265259 .. 1265270 +  -2.2   -5.1287   TGTTTATCTTGAGTA                GTAG CTCC CTGC                 TTTTTTCAGTCTACC
   lpl1127   6  68 296 1255000 .. 1255019 +    -8  -3.09803   TCGGTATTTTATCGC            CAATCAAT TTTA ATTGATTG             TCTTCAGTGGGGTTG
   lpl1121   4  95  11 1248467 .. 1248491 + -14.3  -3.19026   AGTAATCAGTTTGAC          GGGTCAGGCTC TTT GAGCCTGACGC          TTAAATCTTGAAATA
   lpl1114   5 100  56 1238992 .. 1239010 + -14.6  -3.46509   TGTCAAAATAGAAAT             GTCGGGCA TTG TGCCCGAC             TTAATCTTGTTGGAA
   lpl1111   4  73  20 1236655 .. 1236667 +  -4.1  -4.96276   GGTGTACAAATTTGC                TTGAC CAC GTCAG                TTTTAGTTTTTTTAT
   lpl1104   5  54 -37 1229421 .. 1229435 +  -2.1  -4.21811   AAATGGAAAAAGCTG               GGTAC GGGGA GTATC               TTTATCTGTTCAATA
   lpl1100   4  67   7 1225065 .. 1225108 +  -7.7  -3.32455   ATGAGGTAGCTCAAA TTTGATCAGGCAGTT-GC-CA TTTA TGAGCTGACTGCCTCATCAAA TTCAATTTAAATTTT
   lpl1084  11  75 332 1212938 .. 1212978 +  -6.9  -4.19276   AGTGAGTGCCAAATT  GGATTCAGATATGGAACAC AGT GTGTGCCAAATCTAGATTC  TTATTTATATCTGCT
   lpl1065   5  84  12 1192379 .. 1192394 +  -6.1  -5.36441   GTGATAATAACGAAA              GCAGG AAATTA CCTGC               TTTTTTATGTAAGCC
   lpl1059   5  71 363 1188760 .. 1188774 +  -6.4  -4.21471   CTTTTATCCGAAGCA               CATTGC CAT GCGATG               TTATTATTTTAGCCT
   lpl1053   4  55 394 1182421 .. 1182435 +  -4.3  -3.52668   GCGTCTTTGCTCCAG               TCTTC GCGAA GAAGA               TTGTGTGGCTCGATT
   lpl1039   3  67 455 1168079 .. 1168094 +  -6.2  -3.90762   GACCTTATTATCGTC              TTAAGC CAGG GCTTAA               TATTTTTACAGAGTA
   lpl1018   0 NONE
   lpl1012   6 100  13 1145313 .. 1145334 + -11.7   -5.5112   TAGCGTGTATTTGGA           GCAGCTTAT TAAA ATAAGCTGC            TTTTTTATTGCTACA
   lpl1008   3  51 462 1143502 .. 1143515 +  -3.9  -3.44051   AATGTTGCTTATTCC               TTCAT ATTC ATGAA                TTCTCATGCTGCCGA
   lpl0982   4  64 332 1104576 .. 1104587 +  -4.4  -4.33182   GCTGTTGGGTAGTTT                TTGC ATTA GCAA                 TTCTTTTATACATGA
      lspA   2  67 305 1086212 .. 1086237 +  -7.7  -3.25356   TTTATTTTCAGATAA         TGGATTGTGCTA ATC TGGC-CAATCCA         TTCAGTTGCTTATGG
       ald   4  74  15 1068449 .. 1068474 +  -3.4  -5.30155   ATTAGTAGATTAAAA         CCCGTATTACA CAAAT TG-AATATGGG         TTTTTTGCTTCATCA
      murE   3  51 382 1061643 .. 1061657 +    -5  -2.92425   AAGAGTTGCCCTGGA               GACAAT CCG GTTGTC               TATATGAGGTTCGTT
   lpl0937   1  59 243 1052019 .. 1052029 +  -5.4  -3.57587   ACATAGATTTAATTT                 CTCT GCA AGAG                 TGTTATTTAAATGAT
   lpl0927   5  62 -19 1041684 .. 1041696 +  -4.1  -4.11869   ATTTGCAACATTTTC                CCGTT GAT AATGG                TTTATAAGTTTTTTA
   lpl0917   9  73  40 1029695 .. 1029728 +  -9.1   -2.9006   TGAGTGTAGCTTACA     TATAAGTCTCCAGAA AGTT TTTTTGAGACTTATA      TCTATGAAATCAGTT
      prfC   7  90  19 1018300 .. 1018333 + -13.9  -3.12021   ACAGGATTTGAATGT     TCGCACCCCATTACT GTTC AGTGTTGGGGTGCGG      TTAGCTCAATTCTTT
   lpl0902   3  51 -27 1013791 .. 1013803 +  -4.1  -3.26473   TTTTGAAAGCTCATC                TTCCG GAT TGGAA                TTAATGATACTTTAG
   lpl0897   2  81 271 1008387 .. 1008398 +  -5.8  -5.01497   TTTAGCATAATGAAC                CCCA ATTC TGGG                 TTTTTCTATAATGGT
      fleQ   2  45 365  999812 ..  999829 +  -2.7  -3.16323   TTCTTTAATTATATA             CCGAGAT TCAA ATTTTGG              TTAATGGCAGATTTT
   lpl0879   6  66  32  993762 ..  993776 +  -2.8  -4.88407   GATAACCCCCAATCT               CTTTGT TAA ACAATG               TTTTTAATTCGGTCA
   lpl0862   1  47 -10  980662 ..  980673 +    -3  -3.22298   ATAAGAGACTGAAAT                TCTA TCCC TAGA                 TTCGTAATGAGTACA
   lpl0853   2  47 417  971073 ..  971085 +  -4.1  -2.50545   ATGATGATTTAATTG                CAGTT TAA GACTG                AATTTATTATGACAA
   lpl0835   2  50 219  949004 ..  949016 +  -4.1  -2.98282   AGTCGTCGTGTTTAA                GTGAG CAA CTTAC                TATATGATCATTAAT
   lpl0831   5  59 254  942572 ..  942582 +  -5.4  -3.63241   CCATTGTTGATCGTT                 GACT GGC AGTC                 TATTTCTGGTTCCTG
      csrA   0 NONE
     lag-1   3  47 282  925054 ..  925064 +  -2.6  -3.34962   GAGAAGAATTTTGTT                 TAAA GAA TTTA                 TTATAAAATCTCCAC
   lpl0804   4  84  77  911670 ..  911692 +   -12  -2.80991   TTAGGTGTAAACGTT           CACGCCCCTT GTA AAGGGGCGTC           TAAGTTTCTTTGAAT
      lipA   2  50 469  889071 ..  889085 +  -3.4  -3.58343   TATGTTTTTAAGCAT               GCTTCG AGA CGGTGC               TTTGCACCTCCTCAG
   lpl0767   5  59 276  871677 ..  871688 +  -4.4  -3.90112   CTATCCCAATATAAG                GTAC ATAA GTAC                 TTTCATTCACAGAAC
   lpl0753   1  59 175  855701 ..  855713 +  -4.8  -3.78329   AAGCAGGAATCTTTT                CAGC ACAAA GCTG                TTTAAATTGATAAGC
   lpl0750   3  55 358  852846 ..  852856 +    -4  -3.80535   GTTCTTTTGATATAC                 CAAT TCC ATTG                 TCTTTTATACGGATT
   lpl0743   5  55 251  844503 ..  844520 +  -4.1  -3.61715   ATCAGAAGGGAAAAC             GATGGTT CTAA GGCCATC              TTCTTCAGGACCATC
   lpl0732   2  48  86  831324 ..  831346 +  -3.5  -3.34398   AATGCCTTGTATAAT           TTATTTTGG TTTTC CCCAAATAA           TGTTTGGAAAACCCC
   lpl0720   3  61 403  808794 ..  808810 +  -5.8  -3.34398   AATCATTTGCTTTGG              CTCCCT CAACA GGGGAG              TATTTGAAACAACCG
   lpl0710   3  50 171  798286 ..  798296 +  -2.4  -3.83998   TATGCGAACCCAAGT                 GAGG CCC CCGC                 TTTGATGTGGCATAA
   lpl0699   3  73  72  786716 ..  786747 +  -8.1   -3.5365   ATCTTGAATCGTTCG     GGC-T-GAGGCGGCA TTTA TGCCGTCTCGAAGCC      TTGTATAGAATTTAA
   lpl0689   4  57 435  770612 ..  770632 +    -4  -3.94465   AAATAAGGTTTTTCG            TAAAGTCC AAAAG GGACATTA            TATTTTCCTTTTGAA
   lpl0662   5  74  30  715330 ..  715349 +  -6.4  -4.45765   AGCCAATCCATTTAT            TCAGCCTG CATA CAGGTTGG             TTTGTTAATTTTACC
   lpl0655   3  66 418  707611 ..  707629 +  -5.4  -4.09739   AGAAAAACCACCGCA             TTTTTTCT GGT AGAAAAGA             TTTTAAGCCGGTTGC
   lpl0646   6  73  13  698745 ..  698777 +  -9.3  -2.91027   TAATATTTGCTCCGC      GGTATAAAAGGCC AACTGGA GACCTTTTATACC      TGGTTCATTTAATCC
   lpl0642   5  71 324  693908 ..  693920 +  -6.3  -4.08767   GTTCGGGATCTAGGG                CAAAG GCG CTTTG                TTTTAAAAAACTGAC
   lpl0632   2  62 199  684099 ..  684109 +  -3.2  -4.50976   CTAAAGCTTCCGGTC                 GCGA TTC TTGC                 TTTTATACTGTCAAC
      pyrB   3  53 -18  675616 ..  675630 +  -4.2  -3.36766   AATGGCTATCCTTGA               ATCGCT GAT AGCGAG               TTAGATTTCTCTATA
   lpl0616   3  58   0  670486 ..  670499 +  -6.7  -2.79302   AGGCGTTGAAATTTA               GGCAA TCCA TTGCC                TATGATGAGCCTGAT
   lpl0612   0 NONE
   lpl0591   4  55 255  641293 ..  641305 +  -4.8  -3.45784   CAGTTTTCTGTAGCT                TGGC AAGTG GCCA                TATGTTTATTCTCAA
   lpl0587   5 100  20  636785 ..  636800 + -10.4  -5.18726   GATTGATAATAAAAA              GGGAGC TAAG GCTCCC               TTTTTATTATCAAAG
      lvgA   6  64  25  618643 ..  618666 +  -7.6   -2.8085   GAGAATGGCTCAACA          GTGTTTTAAA CTTT TTTAAAACGC           GTTTGGGTCCATTGA
   lpl0562   3  66 175  609207 ..  609228 +  -7.4  -3.05844   GCGGTTCTTTTTGCT           TGGGATAA CTGGCT TTATCCCA            TCTTCCGCTAGAGCG
   lpl0555   3  91  -2  604337 ..  604368 +  -4.4  -5.95166   GATTGGATTACCTCT      TGAACGTCAGGAAG CATT CATCATGAAGTTCA       TTTTTTTTGGTTAGG
   lpl0536   7  61 299  584550 ..  584560 +  -5.4  -3.76952   TCTACAATGATGTCA                 GGAA TTA TTCC                 TTTGGCTTGAATGGA
      pssA   3  55  -1  563832 ..  563846 +  -2.8  -4.26871   GAAATATGAGCAAAT               GACATG GAT TGTGTC               TTTCTTGATGAATTA
   lpl0510   5  69 259  560001 ..  560011 +  -5.4  -4.41348   GCCTCTTGCGCTTTG                 GCAA TAT TTGC                 TTTGTTTCCACACCA
 icmB/dotO   0 NONE
   lpl0464   5  62  13  509250 ..  509289 +    -5  -3.93744   TGATATAAATTTTCC  TATGATGCCCGTGTTA-TC TTT GACTGACACGGGCCACAAA  TTCTATTCTTTATCG
   lpl0448   3  76 254  494760 ..  494788 +  -4.5  -5.14563   ACATGTTGAATTTGT        TTCTCTTGAGGAC TGG GTTCACAAGGGTA        TTTTTTGCTAAGCCC
   lpl0437   8  70  98  485087 ..  485097 +    -4  -4.90266   TTTTATAAACTTAAT                 TCAT CAA ATGA                 TTTTTGCTTCATGAG
   lpl0429   3  86  11  479019 ..  479030 +  -5.8   -5.4505   AATAGATCCGTTTTG                CAGG GAAT CCTG                 TTTTTTATTCGCGAA
   lpl0418   6  69 287  464018 ..  464043 +  -6.3  -3.98214   ATGCATTGTTTTAAA         TAGGTAAAGCTA AAA TAGCTTT-CCTG         TTTGTAATCCATGAT
   lpl0404   2  71 236  453261 ..  453279 +  -6.8  -4.13654   ACTTCATAGCAAGGT             TCCATAAT GAA GTTATGGA             TTTGTAGTTTAAGCA
      rplQ   5 100  34  445351 ..  445368 +  -9.8   -4.9138   TAATCTATATTTTGA             GCCCGC ATTAAC GCGGGC              TTTTATTTGAATCAT
   lpl0347   4 100  11  400626 ..  400661 + -16.4  -2.97667   GATAGGAATATATTG    GTTCACCTAAAAACCA AGAT TGGCTTTTAGGTGAAC     TGATTTGCTGCCTGC
   lpl0341   5  79 406  392987 ..  393000 +  -8.1  -4.08216   ATGTTCTCAGACACA               CCAGG CAAT CCTGG                TTTTAAACAACATAC
   lpl0328   4  61  21  377723 ..  377739 +  -6.5  -3.24924   CTTGCATCTATAATT              GCAATCC ATC GGATAGC              TCTTGTAGATGCCAA
      pncA   1  59  62  369646 ..  369661 +  -4.6  -3.90048   GATGGAACTCGCTGT              CGAAGG AACC CCGTCG               TATTTTTAAGACCCG
   lpl0302   5  55 187  345934 ..  345950 +  -5.9  -2.61272   ATTAAATTAAGAAGA              TCCTTAT TGG ATAGGGA              CGTTTTTAACCATAT
   lpl0296   6  52 315  337428 ..  337441 +  -5.3  -2.79321   ATACACTTGACCTGT               TTGAG CGCC CTCAA                TACTCTTGCTGTAGG
   lpl0285   0 NONE
   lpl0281   2 100  40  314939 ..  314985 + -11.7  -4.11216   GTTGGGAACTCAATA TGCATC-AGGGTACCTTGGCAG GAAG CAGGCAAGTTACCCTTGATGCA TTTTACCCATAAGAA
   lpl0270   3  65 103  301976 ..  301987 +    -3  -4.67011   ATGAAATGCCAAGCA                GTAA GTCT TTAC                 TTTTTGCATAACGTT
   lpl0264   0 NONE
      qxtB   3  66 111  285668 ..  285682 +  -2.8  -4.94902   TAGAACCTTGTTCAG               TCATGG GAG CTGTGA               TTTTTGTCATGATTA
   lpl0248   4  71 474  276456 ..  276466 +  -6.8  -4.26589   TCATCGATACAATGA                 TGCC TTT GGCA                 TTTTCAATCTGTAAT
   lpl0227   4  52  20  255074 ..  255087 +  -5.3  -2.87988   GGCAAGCCTCTCCCT               TTTCC TTAG GGAAA                TAATTGGTTGTACTA
   lpl0218  10  74 132  247033 ..  247059 +  -2.4  -5.52096   GGCAGCATCAAAATG         TGATTATTTTCT GAT AAAAAATAATCC         TTTTTTATTGGCTTT
   lpl0208   2 100 411  236280 ..  236306 + -15.2  -3.06831   AATTTGGGGCATGCA         TGGCTTGGGTGG AAA CAACCCAAGCCA         TTAGCTAGGCATTAA
   lpl0189   6  57  14  221003 ..  221020 +  -3.5  -4.09243   GATCGAGTCTCGCAG             GATAATCG CGG CGAT-ATC             TTTTGCCGCGCTATC
   lpl0164   5  63 275  195865 ..  195875 +  -2.6   -4.7629   GCCTTGAATGTTCAA                 TATT GGA AATA                 TTTTTCAATTGATCG
   lpl0134   6  73 221  159978 ..  159989 +  -4.4  -4.86385   TTTCAATATTCTTTA                TGGA TTGT TCCA                 TTTGTTTTTGGCGAT
   lpl0130   5  54 214  156647 ..  156661 +  -5.6  -3.06696   ACTGTTATGTGTAAT               GGAGAG TGT CTCGCC               TATATTGCCAAAGAG
   lpl0125   2  54  31  149131 ..  149189 +  -5.5  -3.11023   ATTATTTGGACTGGT TGCCAGGCTTCACATAGTTTATT-TGTT TGCT ATCAGAATAAACTTTGTGAAGCTCGACG GTTCTTTTACCGCTT
   lpl0121   7  79 287  143984 ..  144032 +  -5.3   -5.1244   AATTTCTCTGTCTAC GCCATGGGCAACAAAAAAATCAA CCA TCGATTGTTTCGTTGCCAGTGGA TTTTTATCTTCCTGA
   lpl0110   5  57 370  130626 ..  130636 +    -4  -3.91488   TTCTTAAATAGCCCG                 TTAG CCT CTAA                 TTGTTTGCCAACATT
   lpl0101   6  64 -24  120404 ..  120415 +  -4.4  -4.34866   TAATCAATTACTGTT                TAGC GTAA GCTA                 TTTATATTCTTAACT
   lpl0098   3  71 292  115896 ..  115912 +    -3  -5.04175   ATTGGTCCGTTGATA             GCAG-TG CGCT CAGCTGC              TTTTTGTCTCATTAG
   lpl0085   5  57 151  100888 ..  100903 +  -3.2  -4.15066   CTATTCTATGTTCTA              CGCC TACATCCT GGCG               TTTGGTTTGTAAATC
   lpl0081   5  55 413   95676 ..   95694 +  -3.7  -3.73323   TTCTATAGCGCTTAA             GCCCGCC CTCTC GGTTGGC             TATTTGTATATTTAA
   lpl0075   3  64 221   88925 ..   88945 +  -4.7  -4.19817   TTCATCTACCCCGAT            TCGTCTCAT AAT ATGGGATGG            TTTTAAATCACTGGG
   lpl0049   1 100  24   55663 ..   55691 + -16.3  -4.49937   TTTATTGAATCTGAA        CAATGTTGGATTA AAA TAATCCAACATTG        TTTTCGTCTTATTGC
   lpl0041   2  64   3   49018 ..   49073 +  -5.1  -4.21194   AAAAGACACTTAATC TCAGTTATGGATA--AGACCTCAATTG CAGT TATTTGAGGTTTCCTATCCTTAACTGA TTTTAAATAATCAGA
   lpl0035   8  89  21   43368 ..   43391 +    -9  -4.44461   TCAATTTTTCTCAAA          CAAACCATTG AAAG TAATGGTTTG           TTTTGTACGCTTGTT
   lpl0030   2  48 285   38782 ..   38795 +  -2.5  -3.62324   TCTGGAGGAATGGCC               TAAAA AATC TTTTA                ATTTTTCTATGGTTT
   lpl0027   1  44 240   33921 ..   33934 +  -2.3  -3.31817   CTGTTTCAGCAGCAC               AACCC TTCA GGGTG                TTAAGTTTGGTAATT
   lpl0023   4  89  -6   30240 ..   30258 +    -9  -4.47456   GCCGCATTTTGCGGA             TAACTGAA TAA TTCAGTTA             TTTATTATTAGATCT
   lpl0010   4  59 206   14322 ..   14339 +  -6.3  -2.98729   GGTTAAATACAAAAG             TTACAGG TACT CCTGTGA              TGTCTCCTAATTGTA
      gyrB   4  95  19    6470 ..    6511 + -14.5  -2.61912   AATAGTATTGTTGAA CTGGAGTGATGTTTGCCTC GCTC GAGGCAAACGCCTCTCTAG  CTTATAGCTGGCTCA

SUMMARY

588 putative operon ends contain 2169 possible terminators.
Percent operon ends hit by terminators of confidence >= x:
	x	#>=x	hits>=x	%hits>=x
	100	51	40	40	7 %
	99	51	40	40	7
	98	51	40	40	7
	97	51	40	40	7
	96	51	40	40	7
	95	62	48	47	8
	94	62	48	47	8
	93	67	52	51	9
	92	67	52	51	9
	91	73	58	57	10
	90	77	62	61	10
	89	87	71	70	12
	88	90	73	72	12
	87	98	79	77	13
	86	104	83	81	14
	85	107	86	83	14
	84	114	92	89	15
	83	123	99	95	16
	82	128	104	99	17
	81	133	105	100	17
	80	136	107	102	17
	79	143	111	105	18
	78	146	113	107	18
	77	159	124	116	20
	76	170	133	123	21
	75	176	136	126	21
	74	193	152	140	24
	73	217	174	156	27
	72	226	181	162	28
	71	242	195	173	29
	70	256	208	180	31
	69	286	232	197	34
	68	295	239	200	34
	67	317	257	215	37
	66	346	279	231	39
	65	363	292	242	41
	64	391	315	255	43
	63	420	337	265	45
	62	473	374	282	48
	61	499	396	295	50
	60	515	410	301	51
	59	574	458	326	55
	58	601	477	335	57
	57	696	555	370	63
	56	705	562	371	63
	55	816	647	398	68
	54	852	678	411	70
	53	877	699	412	70
	52	962	769	431	73
	51	1066	850	454	77
	50	1174	935	474	81
	49	1198	956	480	82
	48	1299	1037	508	86
	47	1475	1169	521	89
	46	1503	1193	522	89
	45	1679	1335	534	91
	44	1771	1412	542	92
	43	1860	1478	545	93
	42	1989	1580	556	95
	41	2096	1672	561	95
	40	2144	1712	564	96
	39	2169	1735	565	96
	38	2169	1735	565	96
	37	2169	1735	565	96
	36	2169	1735	565	96
	35	2169	1735	565	96
	34	2169	1735	565	96
	33	2169	1735	565	96
	32	2169	1735	565	96
	31	2169	1735	565	96
	30	2169	1735	565	96
	29	2169	1735	565	96
	28	2169	1735	565	96
	27	2169	1735	565	96
	26	2169	1735	565	96
	25	2169	1735	565	96
	24	2169	1735	565	96
	23	2169	1735	565	96
	22	2169	1735	565	96
	21	2169	1735	565	96
	20	2169	1735	565	96
	19	2169	1735	565	96
	18	2169	1735	565	96
	17	2169	1735	565	96
	16	2169	1735	565	96
	15	2169	1735	565	96
	14	2169	1735	565	96
	13	2169	1735	565	96
	12	2169	1735	565	96
	11	2169	1735	565	96
	10	2169	1735	565	96
	9	2169	1735	565	96
	8	2169	1735	565	96
	7	2169	1735	565	96
	6	2169	1735	565	96
	5	2169	1735	565	96
	4	2169	1735	565	96
	3	2169	1735	565	96
	2	2169	1735	565	96
	1	2169	1735	565	96
	0	2169	1735	565	96
