# Supplementary material for: Rapid, accurate, computational discovery of Rho-independent transcription terminators illuminates their relationship to DNA uptake
Source: Genome Biol. 2007 Feb 21;8(2):R22. doi: 10.1186/gb-2007-8-2-r22 (PMC1852404; doi:10.1186/gb-2007-8-2-r22)
Supplement: Additional data file 2 — As described in the text, the entire robust tail-to-tail region is searched; if the region is less than 500 nt, then the 500 nt downstream of the stop codon is searched (stopping if a gene start is encountered). In the case of ties, all terminators with the high score are output. [file gb-2007-8-2-r22-S2.zip › Legionella_pneumophila_Paris.ttperf]

  plpp0007   1  59 158    6873 ..    6889 -  -5.9  -3.17194   ATTTTTCTAATTTAA              TGACTCA ATC TGAATCA              TTAAATCCTCTTATT
  plpp0041   6  53 187   43104 ..   43122 -  -2.5  -4.07885   GATCCTTGTTCAAAA            GGATG-AT CATG ATGCATCC             TATCTTCCAGTCAGC
  plpp0047   3  74  14   46291 ..   46313 -  -9.2  -3.07622   ATAGACCTTATGTAA           GGCCGTAA TTTAAGT TTACGGCC           TGTTTTAATTCGCTT
  plpp0055   4  62 245   55767 ..   55779 -  -6.3  -3.37537   GACTCGAAAACTGAA                GATGA AAT TCATC                AGGCCTTACATGAAG
  plpp0082   5  58   2   81335 ..   81352 -  -2.7   -4.4595   GGATAAAATGGAAAA             GAAACTT ATCA AAGCTCC              TTCAAATCTCATACT
  plpp0087   1  42 100   84646 ..   84659 -  -2.4   -3.0579   AAATTGGGGGAAAAT               CGTT GAATCT AACG                CTCTAATATAAATAA
      lskS   4  77  -5   95885 ..   95899 -  -5.8  -4.67038   CTTCCAAAACTAAAA               TCTTAA TCG TTAAGA               ATATATTGGAAGTAC
  plpp0109   4  69 342  102587 ..  102608 -  -6.7  -4.01819   AAAGAAGATAAAACA           TTTCTGTCCA CAC TGG-CAGAAA           GCACTAACCTTTGGG
  plpp0113   6  57 257  106046 ..  106068 -  -4.8  -3.69216   CTTCCATGTAAAACA           CTGGGGAAAA GGG TTTGCCACAG           AAGTGACTCGGGCGC
  plpp0120   3  55  86  114102 ..  114126 -  -4.3  -3.63805   ATTGTAGAGTGGAAA          GCATATCCCCC ATA AGAAAATATGC          CTTGAAAAAAGAACA
  plpp0120   3  55  50  114142 ..  114162 -  -3.3  -3.91465   CTTGAAAAAAGAACA            GAACAAACG AAG CATCTATTC            TCCAAAGTTAAACTT
  plpp0134   3  73  55  125653 ..  125669 +  -7.9  -3.78953   TTTTTAAGTCATGAA              GCCACTC ATT GCGTGGC              TTTCCTCCTGGCGCT
  plpp0119   2  51 454  114547 ..  114559 +  -4.1    -3.158   CATCCAAACCCGCTT                TGCTG GCA CAGTA                TGTTGAACTTTCTTT
  plpp0112   3  60 280  106533 ..  106544 +    -3  -4.28994   GGGGTACAGGCCATG                CAAT AAGG ATTG                 TTTTCATCCATCATC
  plpp0098   6  71 438   96328 ..   96340 +  -5.5   -4.5852   ACCATACTATTATAT                CGGTC TCA GACTG                TTTTAATTTCAATTC
  plpp0086   0 NONE
  plpp0054   5  55  51   56036 ..   56056 +  -4.6  -3.68073   GAACTAACACTTTTG            GGGGTTCT TCCAC AGGCCCCC            TTGTTGCGTAGGATC
  plpp0049   7  80  47   48668 ..   48690 + -10.7  -2.54619   TAATACCTTTTGTTA           TGGGGTTAT AGAGC ATAACCCCA           ATTACTCCGTTATTA
  plpp0046   5  81 252   46291 ..   46313 +  -9.2  -3.82923   ATAGACCTTATGTAA           GGCCGTAA TTTAAGT TTACGGCC           TGTTTTAATTCGCTT
  plpp0040   5  52 177   43353 ..   43364 +  -2.2  -3.93695   TCATTCGTTCAATCA                TAGC TAAC GCTG                 TTTCTGCATCATAAG
  plpp0006   7  86 271    7316 ..    7326 +  -8.2  -4.78753   CTTTCTTCAATTGCA                 GGCG GGC CGCC                 TTTTCTTGATCTTGC
   lpp0005   5  52 164    6640 ..    6657 -  -5.5   -2.9575   AAATTAGAGAATAAG             TGCTGCA TCCT TGCAGCG              AAGTACATCCTTTGT
   lpp0011   5  61 226   14006 ..   14017 -  -5.8  -3.36785   GGATATTGTAATTAA                GCCT GACC AGGC                 AAAATTACGAGCCCA
   lpp0023   5  61  61   29261 ..   29273 -  -6.3  -3.29144   GCATTTTGCGGATAA                CTGAA TAA TTCAG                TTATTTATTATTAGA
   lpp0035   9  73  19   42533 ..   42556 -  -8.3  -3.54459   TCAATTTTTCTCAAA          CAAACCATT GAAAGT AATGGTTTG           TTTTCTTTGTCCGCT
   lpp0041   3  76 267   48054 ..   48070 -  -3.7  -5.25735   GCAAAAAATTAAAAA              TATCCTT TTT AAGGAAA              AAGTATCAAGAGCCC
   lpp0052   7  91  12   57607 ..   57629 - -12.2  -3.71321   ATTAAATCTGAACAA           TGTTGGATTA AAA TAATCCAACA           TTGTTTTCGTCTTAT
   lpp0060   4  62 364   63764 ..   63775 -  -4.4  -4.13282   AGCACACCCTCAAAA                GGAT TATG ATCC                 TGATAAAATTAATTT
      hipA   3  69 256   66767 ..   66781 -  -6.4  -3.94404   AACCACGTAAGCAAA               TGGCCA ATG TGACCA               AACTCTCAGGTATTC
   lpp0080   6  62 156   82895 ..   82939 -  -7.2  -2.94337   TATGCCAAAATATTA GGCAA-TGCCCTGAAGCGTGT CTAA ACAAACTTCAGGGATGTTGCC TGACTAATAAAAAGT
   lpp0085   4  71 138   85309 ..   85319 -  -6.8  -4.09739   TGAATTTCGCCAAAA                 CCCA GAC TGGG                 ATTGGCTCCCCGGAC
   lpp0088   6  56 221   90501 ..   90512 -  -5.8  -2.85297   CTAGCCCAAACATTA                GGGT GGGA ACCC                 CTGGCAGATGGCATC
   lpp0095   4  62 190   97924 ..   97942 -    -6  -3.66654   GATTTTAAGTCCAAA             GTCCCACA TAC TATGAGAC             TAGGTGATTTCAGCT
      polA   1  49 188  120050 ..  120060 -    -4  -3.23393   TGCTATGCGAGAAGA                 CTTT ATT AAAG                 TGTTTAAGAGTCATG
   lpp0125   1  55 468  134691 ..  134710 -  -5.8  -2.70532   ACCCCGAGAAACGTA            TTATCTGG TTAA CCAAATAA             ATCAGTTAATTGATG
      dsbA   2 100 133  150878 ..  150898 - -15.5  -4.24342   GGGCTTAGCAAGAAA            GCCAGGTCA AAA TGACCTGGC            CTGTGGTCAATTACC
   lpp0142   4  64 389  157943 ..  157953 -  -6.8  -3.45849   CCTATACGAGCACAA                 GCCA GCA TGGC                 AATGGCCGCTTCAGG
      sdhB   2  52 247  166836 ..  166867 -  -5.1  -3.14124   AGTATCAAGACAAAT      CAGGACGCACAAT GACTAA AATGGGCATCCTG       GCTGATACTGGAGGG
      prpA   2  47 213  192993 ..  193005 -  -3.3  -3.32997   CTTCGATAAATTTAA                GAGCG ATG CGTTC                CCGGTGGGGTAGCTG
      prpA   2  47  71  193131 ..  193147 -  -3.7  -3.02147   TTGAACATAATCACA              GCGATAA GTT TTATCGT              CTATTAAATCAGGTT
   lpp0183   2  51 453  207826 ..  207839 -  -3.9  -3.37831   TGAAGAAGGACAAGA               TGAAA TAAA TTTCA                GAGCACCCTATTTTA
   lpp0188   8  52 239  212970 ..  212984 -  -2.1  -3.98214   ATCATGGACGAGAAA              GTGGGA TTTA TCCC-C               AAATTTTCGAAGAAT
   lpp0204   3  45 144  230720 ..  230736 -  -2.2   -3.4691   ATTGAAGAATATGAA              CGAATG TCAGG CAATCG              AGATGAGGCAATATA
   lpp0215   4  71  14  241195 ..  241219 -  -8.5  -3.05463   ATTTGGGGCATGCAA          GGCCTGAGTGG AAA CGACCCAAGCC          ATTAGCTAGGGCATT
   lpp0219   3  54 196  244868 ..  244878 -  -5.4  -3.13899   AAGTCCTGATCAATA                 GACT TTT AGTC                 AGACTCACCCTCAAT
   lpp0241   2  55 167  264862 ..  264873 -  -4.4  -3.61356   AGCATGGAGTCGAAA                TTGG TTAT CCAA                 ACATTTTAGGGTTTT
      htpX   8  77 337  268447 ..  268457 -  -5.4  -4.94672   AAATAATATCAAAAA                 TCCA GTT TGGA                 CATTTAAAATTTGCA
   lpp0250   8  55 162  276011 ..  276027 -  -2.9  -4.20084   AGGACTTACCTAAAA              CCCTAAT GTG AGCAGGG              TTTAAATTTTGTATG
   lpp0261   0 NONE
   lpp0270   1  44 285  304182 ..  304192 -  -3.2  -2.91981   AAAAGATCAGCAAAG                 GAAG TCC CCTC                 TTTTATTTTTAGTCA
      purK   4  76 263  308700 ..  308716 -  -3.7  -5.22794   ACAACCAGCAAAAAA              TCAAATG CCC CATTTGT              GGCAAGCAAAATACC
   lpp0287   5  87  85  321959 ..  322005 - -11.7  -3.15354   GATGGGAACTCAATA TGCATC-AGGGTACCTTGGCAG GAAG CAGGCAAGTTACCCTTGATGCA TTTTACCCATAAGAA
   lpp0293   5  51 -20  327818 ..  327831 -  -5.3  -2.57344   TATGCGTTCTAGAAC               GCAAA TGAA TTTGC                AATAAAACCAACATA
   lpp0298   1  42 421  331853 ..  331866 -  -2.4  -3.05463   ATGGGGGCTATTTAA               CATG GAACAT CATG                GAATAAAGGAGCCGG
      sidE   0 NONE
   lpp0313   5  77 196  354886 ..  354900 -   -10  -3.12036   ACATAGGATTTAATA               CAAGGG AGG CCCTTG               TGGCCAAGGGGCAAT
   lpp0319   4  74 343  363184 ..  363194 -  -5.4  -4.67651   ATACTGCAAAACAAA                 GGTT TTG AACC                 CATTATCATTGAATA
   lpp0333   5  58 103  377907 ..  377927 -  -2.5   -4.3255   TCGGCAATGAAGAAA            CTGCAGA AACCAGA TCAGCAG            TTCAGCATACAATGT
   lpp0336   5  55 195  380906 ..  380920 -  -3.6  -3.72984   GGAGAAGGATCCAAA               TTATCA AAC CGATAA               AACAGATCCTGGCCC
   lpp0336   5  55  62  381039 ..  381053 -  -5.8  -2.66912   ATTCAAGTTACACTA               CTTATT AAT AATAAG               AGTGATGCATCTATA
   lpp0346   4  57 312  390678 ..  390690 -  -4.7  -3.56036   TGCATAAAAAAACCA                CAGGC CTT GCCGG                TTATCTGCACGAAAA
   lpp0351   7  70 343  398687 ..  398704 -  -4.1  -4.70772   ATACATGGAAGAAAA             TACGGAT GAAG ATCCGAA              ACCAGTGCTTGTAGA
       efp   2  65  16  415008 ..  415028 -  -6.9  -3.23274   CCGGGGAGAAGGCAA            GCCTTCA AATCAAA TGAAGGC            TATTTCTGTTGATAA
   lpp0373   9 100 -11  424707 ..  424746 - -15.2  -2.50035   CAGATAGGAATATAC  TGGCTCACCTAAAAACCA AGAT TGGTTTTTAGGTGAGCTG   ATTTGCTGCTTGCAG
   lpp0379   5  74 222  431830 ..  431847 -  -5.5  -4.77775   AGGCCATAAAAGAAA             CCGCTGA CGCA TCAGAGG              TAATGATCATTGGAG
       ssb   4  62 325  469129 ..  469145 -  -7.3  -2.89714   AGTTAATTAGAACCA              CTTTGCC AAA GGCAAAA              GATTTACGTCGATAT
   lpp0429   1  48 321  476878 ..  476902 -  -3.5  -3.51924   CTGGCACCTACAGAA          GCCTGGCGA CGATATC TCGCCATAC          AGGAATTCCAGTTAT
   lpp0437   2  53   9  483769 ..  483803 -  -2.9  -4.07535   AACTCTTACAAACAA    CTTTCCCCTTGTCTAA TCAC TTAGGCAAAGGGGA-G     ATATTAAATTACGGC
   lpp0441   1  45 316  486242 ..  486253 -    -3  -3.10546   AAAATCAAATTAAAT                CTAA ATCG TTAG                 GCTAGCAAGAATTGA
   lpp0454   2  50 235  502866 ..  502880 -  -3.4  -3.65002   ATTAATGAGAGATAA               CGAGCC TAT GGCCAG               GGCTTTGCTTAAAAT
   lpp0473   2  52 152  518651 ..  518661 -  -2.4  -3.93353   AAATCAATAAAAAAC                 CAGC AAG GCAG                 AGTTTTTGCAAACAT
   lpp0482   2  45 398  525168 ..  525185 -  -2.7  -3.23216   TGTGAGTATCATCAA             TGCTTTT AAAG AAATGCA              TGCCAATATTTTGGT
   lpp0489   1  41 429  532968 ..  532987 -  -2.7  -2.70932   TCTCTTTTGCAATCA            GCGTGGG CCCTAT CCCGCAC             ATTGCTATGGCAGAA
   lpp0501   1  41 246  542863 ..  542882 -  -2.2  -2.78977   TCCCAAAAAATATAC            CGTTTT GGAGAGTT AAAACG             TGAAATCGGTGGAAT
 citA/tphA   0 NONE
   lpp0533   2  61 -54  581627 ..  581659 -  -6.3  -3.25378   ATTGATTGATAAAAT      TCAGCCAGAAGTC GACTGAT GACTTCTGGCTTT      TCCATATGAATATGG
   lpp0552   4  51 242  598872 ..  598894 -  -4.8  -2.93361   AAAATTTGAATTATA           CAGGTCGC CATCAGT ACGACCCG           GTTAACAATTTAATG
   lpp0559   6  57 429  604964 ..  604975 -  -5.8  -3.10977   CCCAAAATCAAATCA                GCCT AATG AGGC                 CATTATTAAGGAAGC
   lpp0580   4  46  80  627333 ..  627343 -    -4  -2.79023   GAACGTCAGGAAGCA                 TTCA TCA TGAA                 GTTCATTTTTTTTGG
   lpp0603   4  44  37  648746 ..  648759 -  -2.4  -3.15056   ACGTTCAATTGAAGA               GCAT AATGTA ATGC                TTCTTCAATTGAATA
       prs   5 100  27  653293 ..  653308 - -10.4  -5.20333   CATTGATAATAAAAA              GGGAGC CTTG GCTCCC               TTTTTATTATCAATG
   lpp0611   2  54  81  657551 ..  657563 -  -4.9  -3.30731   TTAATTACTAGAATA                CATTT TTG AAATG                AATTGGCCAGCTACA
   lpp0624   8  89 212  669562 ..  669584 -  -9.3  -4.10007   ATAATTCCTTTAAAA           GGCTTATTT GATCA AAATAAGCC           TTTTCTATTTTCATA
   lpp0627   3 100 191  672128 ..  672180 - -15.1  -3.34895   GTCATTGCGAACGAA GTGAAGCAATCCAGTACAGAATTCT AAC AAAATATCGTTCTGGATTGCTTCAC TTCGTTCGCAATGAC
   lpp0639   1  45 172  689630 ..  689646 -  -2.3  -3.35813   GCTGATGGCAACCAA              TCTTGTA TTT TACAACA              GGTTACTAACGGTGT
   lpp0646   0 NONE
   lpp0649   2  62  21  698002 ..  698036 -  -7.1  -2.80958   CATTTCAATAAACAT     TGTCCTGGCTATTGC TGCGT GCTTCAACCAGGACA     TCAGCAAGGAATAAA
   lpp0659   2  74 240  707456 ..  707487 -  -2.3  -5.42259   CGAGGCGCAAAAAAA      GCGTTTTATGCTG GATCAG CAACATAGAAAGC       AAAAGGGATTGACGG
   lpp0669   7  89  14  718346 ..  718368 -  -9.3  -4.23876   TACAAAATCAAATAA           GCTATTTTG GACTA CAAAATAGC           TTTTTGTTTTGCCTT
       tag   3  48 217  721205 ..  721215 -  -3.2  -3.36273   CTTTGTCAACATCAA                 GTGC CAA ACAC                 ACACAAAGTAATTTT
   lpp0680   3  65  69  729862 ..  729876 -  -5.8  -3.77087   TACGGAACATTTAAA               GTATTA CAA TAATAC               GCCATTGAGTGACTG
   lpp0698   1  51 154  751916 ..  751926 -    -4  -3.40071   AATCCAGATTTACAA                 TTCA ATT TGAA                 ATAGTCTTTTTGTGT
       dam   1  46  17  784518 ..  784537 -  -3.6  -2.79289   GACCATTCCAATAAC            TCTTAATC TTGT GATAAAGA             CTCTTCTTTGTCTTT
   lpp0720   2  52 350  797620 ..  797630 -  -2.4    -4.053   ATTAGTCTATATAAA                 GCGC TTG GCGG                 AGGTTGGGAAAATTT
   lpp0731   1  79 139  809008 ..  809028 -  -3.9  -5.57396   ATAAGGAAGAAAAAA            CCCAGGC TTTGACT ACCCGGG            ATACTTTTTTAGAGG
   lpp0740   0 NONE
      parE   2  55  38  828027 ..  828042 -  -4.7  -3.41649   GATAAGATAGAAAAG              TAGCC GATAAT GGCTA               TCGCTAAAGGGGTGG
      proS   6  57 273  836345 ..  836359 -  -5.6  -3.40299   TGAGGAGATGCATAA               GCATCG TCT CGAAGC               CTTGGCGCACAACAT
   lpp0762   3  55   2  854382 ..  854405 -  -5.2   -3.1506   AAACTCTTGGAGGAA          GTGCCAGGTG GTTA CACCTGGAAG           ATCACCCCTCGATTT
   lpp0778   2  44 151  865542 ..  865554 -  -3.3  -2.89965   AATATATTATTAAAT                GAGCG CAC CGCTT                GTTATCAGTCATTTG
   lpp0797   1  50  -9  890815 ..  890828 -  -2.4  -3.82191   CCAAGGCCACAAGAA               GTCA TCAGGT TGAC                TTGTCAAAGGTAAAA
   lpp0811   4  61 196  908120 ..  908130 -  -6.8  -3.15544   GTTCATGCTGAGGAA                 GTGC GAA GCAC                 CATCTTGAAGCAAGA
   lpp0830   9 100   9  928299 ..  928328 - -15.3  -3.90762   TATTTGTCAAAAATA       GAATAAATGCTGT TATA ACAGCATTTATTC        TTTGGGGATTATTGG
   lpp0840   1  74 -36  941253 ..  941269 -  -9.5  -3.01924   TACTGGTTCGCAACA              GCTTCTT AAA AAGAAGC              AAACCACTTAAAGAA
   lpp0846   4  82 142  947639 ..  947652 -  -5.3  -5.35721   ATACAACAAGAAAAA               GAATC TGAT GATTC                GGAACAAGCAGTATA
      sdhL   3  46 324  957584 ..  957603 -  -3.6  -2.82987   GTAAGATGTATGATA            TTCCTG GTTTCGTG CAGGAA             TTTGCAATGAATCAA
      nadA   4  73 304  964591 ..  964605 -  -7.1  -4.01115   AGGGAGAAGAAAATA               CTCGC TTCGT GCGAG               CTAATATTTTAGTCG
   lpp0876   4  52 453  984415 ..  984430 -  -3.2  -3.70773   GCTGATAGTGAACAA              GAGGAG TTAA CTGCTC               AAATTAATGAGCGAT
   lpp0885   1  45   2  994726 ..  994738 -  -2.7  -3.21218   ATGCTCCAGCAGCAA                TAAGT CAG ACCTA                ATCAATAAACAGAAA
   lpp0894   3  44  92 1004746 .. 1004757 -    -3  -2.85985   ATAAGAGACTGAAAT                TCTA TCCC TAGA                 TTCGTTATGAGTACA
   lpp0911   0 NONE
   lpp0916   3  55  21 1023542 .. 1023561 -  -4.3  -3.62572   ATGGAACGATAAATA            GATACAG CTCACC CCGTATC             ACTTATTTGCTAGCA
   lpp0929   4  83 145 1032227 .. 1032258 - -10.9  -3.10958   TATTTCAAGAAATTA      CCCCGGAT-TAGGC ACAAA GCCTGGATCCGGGG      ATTGACAGGACATGC
   lpp0934   7  50 253 1037814 .. 1037825 -  -2.2  -3.74608   AATAAAGATAAAAAT                CCTC AATG GAGA                 CCGTCCAGTTTGGAG
      dapE   6  56 199 1052376 .. 1052395 -  -6.4   -2.5176   TAATTTATAAGAGAT            CCGCTC ACTACCTG GAGCGG             CCGTATTTGGTTCAT
   lpp0958   5  71  16 1064368 .. 1064385 -  -5.5  -4.56775   ATGCTTTCTTAAAAA             CCTGGGT AAAC AACCAGG              TCAGGTTAGTTTTAG
   lpp0968   3  47 297 1074146 .. 1074156 -  -3.2  -3.27923   GTGGAATAGTATCAA                 TGAC CTT GCCA                 GCAGCACGTGAATTA
   lpp0968   3  47 146 1074289 .. 1074307 -  -2.3  -3.53811   GTGACTTTTCCCAAA             CGCCTGG GTAGA CCAGAGG             AATTTGCTTCACTAG
      pdxB   0 NONE
      mrcA   5  93  33 1091317 .. 1091342 -  -9.9  -4.18762   AATTGTTAGTTAAAA         CCCGTATTACAA AAA TTG-AATACGGG         TTTTGGGCTTCATCA
   lpp1001   6  62 167 1108885 .. 1108911 -  -3.1  -4.64144   AATAATCCTGAAAAA        GCAC-AGAATAG ATGG CTATTCTCGTTC         AAGACGAGCAAAAAA
   lpp1006   5  80  59 1117176 .. 1117200 -  -9.3  -3.53031   GGGACGGGAAATCAA         GGCCCGGTCC TTGTAT GGACCGG-CC          TGAGATAGTGGTATG
   lpp1011   4 100  26 1123621 .. 1123639 - -11.7  -5.64274   TGATCCATAAAAAAA             TCCCGGC ATACA GCCGGGA             CTCAGGTAGAGGAGA
       mfd   5  57 184 1129215 .. 1129231 -    -3  -4.13767   TTGGGTATGCCAAAA             GAG-GAG ATCA CTCACTC              ATTGCAAGAAACCTT
       mfd   5  57 110 1129285 .. 1129305 -  -4.8  -3.55133   TTAAATACGAAAAAG           TCAGTCACA TCCT TGTG-CTGA            AAGATGTCTGGACAA
   lpp1025   3  45  87 1146670 .. 1146685 -  -3.4  -2.97158   TAGGGGAAGAACAAG              TAATAA TGCG TTATTA               GAAATACTGCTAATG
   lpp1029   3  45 256 1152547 .. 1152557 -    -4  -2.73483   ACTGGATTGGAATGA                 TTTG ACA CAAA                 CCATGCGAATGTTGC
   lpp1035   8  89 313 1160389 .. 1160406 -  -8.5  -4.41348   GCCTTGGTAAATAAA             GGAGATA TACG TATCTCC              TTAAATAGTTTTATC
   lpp1042   3  54 -27 1167856 .. 1167868 -  -4.9  -3.20164   TTATATTGAATTTAA                TAGAT TTA ATCTA                TCGCATTTAACAAAG
   lpp1079   3  55 132 1196572 .. 1196595 -  -2.6  -4.13014   CTGATACTTTTAAAA          TAGTTTGTAAT TAT ACT-CAAACTA          GGAAGCAAGCTGGCA
   lpp1088   3  69 242 1202794 .. 1202809 -  -6.1  -4.20834   GTGAAAATAACGAAA              GCAGG AAATTA CCTGC               TTTTTTTATGTAAGC
   lpp1103   2  51 104 1221826 .. 1221836 -  -5.4  -2.52946   TGTGTGGATAAAATC                 TGTC AGT GACA                 CCTTGGATCATGTAC
   lpp1122   4  66 107 1245104 .. 1245134 -  -8.2  -2.56914   TATCTCATCAAGCCA       TCTGATGCCGGATC AAT GATCCGGCTTCCTA       GGAAAAATTCCTGAT
   lpp1128   4  83 428 1253175 .. 1253203 -  -8.1  -4.28115   ATGAAATAAATGAAA        GCTCCGATTTGCC AAT GGACAATCGGAAC        ATCAATGCTTCAAGA
      ladC   7  84 268 1257557 .. 1257570 -  -8.1  -4.60797   GTTGTACAGAGAAAA               CGACC TCAG GGTCG                TAGGCACGAGTTCTT
   lpp1153   2  50 236 1280804 .. 1280820 -  -5.1  -2.64735   AGGCAAAAGTAATAG              GTAATCC GTC GGCTTAC              AGGGCGGTGGCTAAT
   lpp1158   2  55 379 1288229 .. 1288242 -  -3.9  -3.73224   TGACTGCCCAGGAAA               TATCA ACCA TGATA                CGTTACGGGTATAAA
   lpp1162   7 100 119 1293237 .. 1293260 -  -9.6  -4.37092   AGGCTCCTGAGAAAA          CCGAAGTCTT GGAA AAGCCTTCGG           GTTTCTCAGGTGTTT
   lpp1168   4  47 117 1299003 .. 1299017 -  -2.2  -3.68073   GATTGCAGGCAATAA               CTTAAT AAA ATTAAA               TGAATTTTTATCTTC
   lpp1178   2  52 101 1313080 .. 1313095 -    -4  -3.59979   TCTCCTCAGCCCAAA              CGTAACC TGG GGTT-CG              ACTGGTTTTTATATC
   lpp1189   5  52  30 1327653 .. 1327663 -  -3.2  -3.72695   AGCTCTGTTAGCAAA                 GAAG TTC CCTC                 GATAGGTTACAGGTC
      hisI   2  77  61 1335018 .. 1335050 -  -5.9  -4.66318   AGTATTTCAAGAAAA      GTTAATTTCTTAA TAGTAGT TTAAAAAATTAAC      TAGTCTTGATTGATA
      pyrE   2  55 233 1345445 .. 1345461 -  -3.7  -3.75461   GAAAGTTCTATTAAA              GCAGA GCAAGAT TCTGC              ATATTAGGAGGTTTT
   lpp1210   4  59 347 1348171 .. 1348189 -  -3.8   -4.2558   CATGTTTCAGGAAAA             CAACTGGC AAA GACAGTTA             TTATAAAAATGGATG
   lpp1213   3  95   9 1350438 .. 1350481 - -11.8  -4.07885   TATCTTGGCCGAAAA GCCTTGATTTTCTGTGCTTCG CTA CGGTGCTC-GAAAATCAAGGC TTTTCGACTCAAGCG
   lpp1218   2  55   8 1354299 .. 1354312 -  -3.9  -3.76482   CGACAGCAGGAATAA               CATTT AATT AAATG                TTTAATATTAAGTAT
   lpp1238   2  59 336 1373823 .. 1373833 -    -4  -4.26327   TACTGATGAAAACAA                 GAAA GTG TTTC                 AGGCTAATCCTGAAA
      sfcA   4  48  35 1380523 .. 1380537 -  -2.9  -3.57213   CAGACTAAGAATTAA               GAAAA TTTAT TTTTC               AATAATATAGTCATA
      hmgA   7  95  54 1385412 .. 1385433 - -13.1  -3.65002   ATTAATTACACACAA           GTTGGGTCA AATT TGACCCAAC            TGAAACCAAATTAAT
   lpp1253   4  58 192 1388956 .. 1388966 -  -6.8  -2.81966   TCAAAGGCTATTACA                 GCTG ATG CAGC                 CTCTACAAATACCAC
      lspE   2  48 456 1412470 .. 1412483 -  -2.5  -3.59262   GCGGATATCTTTAAA               TTTTT AGGC AAAAA                TATGGCTATAATTAT
      nadD   3  52 474 1444955 .. 1444965 -  -5.4  -2.87881   CAATGGGTTGATATA                 GCAA TTG TTGC                 AATTATCGCTTTATC
      nadD   3  52 350 1445077 .. 1445089 -  -4.7   -2.9661   TAATTATTCACAAAG                CCTGG ATC CCTGG                TTAAGTTCTTATATC
   lpp1308   5 100  38 1458255 .. 1458289 -   -26  -2.56449   ATGCTAGTATAAGAC     GTTCTTGGCACCAAGC AAA GCTTGGTGCCAAGAAC     TGATTAGTATCAGCA
   lpp1324   7 100  15 1478609 .. 1478636 - -14.4  -4.67608   GAGCTGAACATAAAA        TAAAAAGGCTCA AAAA TGAGCCTTTTTA         TTTTTAAATTTCCCT
   lpp1340   4  47 464 1495381 .. 1495393 -  -2.7  -3.46936   AAACGTTATGAAATA                GATCA TTT TAATC                GTGAACTGCACGGTG
   lpp1340   4  47 308 1495538 .. 1495549 -    -3  -3.26948   AGATAAAGTCATTAA                GTTT AAAA AAAC                 CAGTAATAATGAAGG
   lpp1343   6 100   6 1498557 .. 1498581 - -13.7  -3.54575   GTGAAAAAACTAAGA          TCACTGCCCAA TAT TTAGGCAGTGA          TTTTTTTATAAAACG
   lpp1360   0 NONE
      glpD   5  64 -26 1521875 .. 1521887 -  -7.7  -2.86124   GTTAGTGAAATACGA                GCTCA GCT TGAGC                AGAAGGATAAGTAGA
   lpp1386   5  53 390 1543855 .. 1543871 -  -2.9  -3.95883   GATGATTTAAAAATA              GGAGTCA AAT CGACTGC              AATATATTTTGCAAG
   lpp1406   1  51  52 1564375 .. 1564389 -  -4.4  -3.28712   TTTTTGCTGGTACAA               TTTTTT CTA AAAAAA               TATGGATATGCTGTT
   lpp1410   5  62 175 1566939 .. 1566955 -  -2.3  -4.70515   CAGATGCAAAAGAAA              CCTTT CCAGACT AAAGG              AATCACTTGAAAGTG
   lpp1414   0 NONE
   lpp1422   3  52  12 1582999 .. 1583009 -  -3.2  -3.76125   TCACTTTAACGCAAA                 GCCA GCA TAGC                 GCACAGGGTGTCTAT
   lpp1437   5  57 291 1599784 .. 1599799 -  -3.2  -4.15044   TGGTCTCCGAATAAA              GATCAG GAAT CTGTTC               TTGCAGAAGATTGGA
       aph   3  47 460 1613442 .. 1613461 -  -3.6  -3.07944   AGAAAAAATAAAGAC            GAAGCATT TTCA AATCCTTC             CCTAGAGTCGCTCTA
       aph   3  47 397 1613504 .. 1613524 -  -3.3  -3.30979   TAAATCGAAACAAAT            GATAAAAAG TAC CATTTCATC            TTTAAAGAGAGAGTC
       aph   3  47 196 1613712 .. 1613725 -  -2.5   -3.4706   AATATCGACAAGGAA               TTAAA AGAT TTTAA                ACCATAAAATTTAAA
   lpp1455   2  45 232 1622605 .. 1622628 -  -2.4  -3.34236   AAAGGGATTGGATAA          GGTAAAAGAA GATC TCCCATTACC           AATCCATTTGACTTT
       ppt   2  67 150 1648439 .. 1648455 -  -3.7   -4.6971   CAAACTCTAATAAAA              GCCAT AATTGCG ATGGC              AAAAAGTTTTAACTT
   lpp1482   0 NONE
   lpp1498   3  56 124 1671042 .. 1671053 -  -5.8  -2.78547   CTATTCTAGGAAGTA                CAGC GCAT GCTG                 TAGTAAATCATTCGG
   lpp1520   5  58 130 1695252 .. 1695268 -  -6.6  -2.78996   TACTCTGAGTGAAAT              CAGCAA ACGAG TTGCTG              GTAGTTTTTATGCAC
   lpp1528   5  52 248 1702523 .. 1702551 -  -4.7  -3.11103   AAAACATTCATCTAA        TTGATGTTCGT AGTACAA AGGAACATCAA        ATACAAAATATAGGA
   lpp1546   7 100  30 1721446 .. 1721485 -  -9.6  -5.15969   CTTTAATTCAAAAAA  GCAACA-TCGATTTATATC TAT AATAAAAATCGAATGTTGC  TCTCATAAAAAACTA
   lpp1553   2  48 275 1726848 .. 1726864 -  -2.9  -3.65671   CATAATCATATACAA              CCCACAA CCA TTGAAGG              TGGTTTAATAGCCCT
   lpp1565   2  45 377 1744059 .. 1744079 -  -3.9  -2.60813   TATTGCTTGAAACAG            CTCATCGCC AAG GGCGATATA            AAGATATTATGCGAC
      proA   3  51 300 1754313 .. 1754329 -  -4.4  -3.15579   CCAAGGCTGCAGTAA              TCCGTG AACTG CACGAA              GAAGTTGGTCTTGTT
   lpp1581   7  57  14 1760275 .. 1760311 -  -6.7  -2.64803   GTATTTTTAAATTGA   GCTGACTGGATCGGTA AAACAA TACCGATCCAA-CAGT    GTTATTGATATTTTT
   lpp1604   3  51  -2 1786577 .. 1786589 -  -4.1  -3.25823   TGTGCTCGACATGAA                TAGCC ATC GACTA                AAGTATTAGATAAAC
   lpp1609   2  43 435 1792944 .. 1792985 -  -3.1  -2.77344   CTATTGCCCAACAAT TTGGAGGAGC-TAAAACACT AGG ACTGCTTTATGCTGCTCCAG CTATAGGGTCGCTGA
   lpp1632   5  55 448 1822211 .. 1822233 -  -3.5  -3.90588   CACCTTCTAACGAAA           TAATTCACA GTCTA TGTGATTTA           TTACGTGATCCTGGA
   lpp1635   4  73  26 1825240 .. 1825265 -  -8.4  -3.66654   CAGTTTAATTTTAAA         TCCCTTGCTCC GATTA GGA-CAAGGGA         TCACTTATACATCAT
      purN   5  51 238 1844254 .. 1844267 -  -3.9     -3.37   TTAATTGCCAAAAAC               TATTG TAAT CAATA                TTTTTCTAAAAATAG
      putA   4  85 154 1865972 .. 1865994 - -10.6  -3.38832   GAGCAAGAAATGTAA           GCCCACAAAA AAT TTTGGTGGGC           TTTTCAAGATGATTC
      ubiG   1  41 305 1871044 .. 1871054 -  -2.6  -2.52795   AATTTTCCCAATGCA                 TTTT TTA AAAA                 AGGAAACCAGGTCAA
      umuC   7  60 295 1876263 .. 1876274 -    -3  -4.38154   AGAGCTGTTACAAAA                TGAA GGAA TTCA                 AAATCGCCTAACTGA
   lpp1675   8 100 144 1884282 .. 1884302 - -11.3  -4.46576   AAAAATGACAATAAA            GACTTGTTT ATA AAACAAGTC            AGGAATACTAATGAA
   lpp1682   9  83  26 1889962 .. 1889979 -    -7  -4.77216   AAGAATATTGAAAAA             GGCATG TACAAG CATGCC              TTTTTTCAAAAAGAA
   lpp1686   4  51 149 1897064 .. 1897074 -  -5.4  -2.71119   ATTCATTTACATAAT                 GCAA AAA TTGC                 TACGGCTGGTGAGCG
   lpp1691   9 100  28 1902276 .. 1902308 - -15.1  -2.73364   GCCTGACTCTAATTA      CTGAATAGGGTTACA TCA TGTAACTCTATTCAG      CATTATAGAAAAATA
   lpp1707   3  45 274 1922767 .. 1922792 -  -2.5  -3.15861   CACGACTGTTACCAA         TCGCGCGGT GCGCTCTT ACCGCACCA          TTTCACCCTTACCTA
   lpp1707   3  45  49 1923007 .. 1923017 -    -4   -2.5785   TAATTAACGATGAAT                 TTCT ATT AGAA                 TACCGCGAAAAATAA
      pmbA   5  90  76 1954505 .. 1954522 - -11.3  -3.64954   GGAATATAGAAAAAG             CTGGCTG CAAG CAGCCAG              GTATATAGCTAATGT
      lysS   6  69 433 1962629 .. 1962645 -  -6.5  -3.90112   GCTGTGGTAATCAAA              GCCACTG CGA CAGCAGC              CGTAGGTTTTGGTGT
      lysS   6  69  21 1963033 .. 1963057 -  -8.7  -2.87564   GTATTGCTTGACATA          GCAATGGTT TGTTTAG AACCATTGC          TATCTAAAAATCGCT
   lpp1761   6  71  21 1981253 .. 1981280 -  -6.3  -4.16016   CCAGGTTGCAAGAAA        CCTCTCAGGCT GCACTT AGCCCAAGAGA         TATCAATTAAAACTA
   lpp1773   5  95  25 1998391 .. 1998409 -  -8.8   -5.5353   GACACCAATAAAAAA             GCCACGCA TAT CACGTGGC             TTCTAACAAGGTCAA
      oxyR   7  62  47 2007938 .. 2007958 -  -4.1  -4.19704   GAATGCTAGTTAAAA            TTCATAAAA TAG CTTCATGAA            AGCTCATCCAGGTAA
   lpp1795   7 100  70 2028545 .. 2028565 - -11.2  -4.28323   ATCAACCAATAGAAA            GGGCAACT GCAAG AGTTGCCC            TTTCATGTAAATACT
   lpp1801   2 100 451 2033452 .. 2033483 - -16.2  -3.38118   ATAATTGACTTATAA      GTTGAATTTGGATT GTTT AATCCAAATTCAAC       AAATTCATTATCCTC
      gshB   3  75  -8 2044259 .. 2044286 -  -7.2  -4.19238   CTCTGAACTTCAAAA        TCAAAATAATGA CTGT TCTTTATTTTGA         TAAAGAAGTATGTAA
   lpp1818   5  63 263 2049819 .. 2049837 -  -7.4  -2.50994   GTGAACTGGATGAAT             GGGAAATG ATG CATATCCC             GGGAGCACTTCATAT
   lpp1822   5  91 419 2054370 .. 2054395 - -12.1  -3.65996   TGGGATAGATAAATA         TTAATCAGCTT TAAG AAGCTGATTAA          ATTTATTGCTGTATT
       rnc   2  77 219 2075262 .. 2075272 -  -3.2  -5.48163   AAACAAATTAAAAAA                 GCTG GAG CAAC                 TCATTGAGCACTATC
   lpp1841   7  67  21 2082215 .. 2082229 -  -5.8  -3.99878   ATACAGAATATCAAA               GTATTT TTT AAATAC               ATATAGTTTCTCAAG
   lpp1845   7  62 210 2090078 .. 2090099 -  -5.9  -3.53174   ATATGGGTATAAAGA           GTTAGCATT GGAT ATTGCTAAC            CGCTTTGTCAACACA
   lpp1850   3  60  56 2094848 .. 2094866 -  -3.2   -4.3534   CTCTAATCATCAAAA             CTGTTAAT TAG ATTAATAG             GTAAACAGCAGTAAC
   lpp1853   2  48  65 2097965 .. 2097979 -  -2.8  -3.65351   TCATTTTCACTGAAA               TGTTGA TTT TCAGCA               ATTGGAATGCTCAAC
   lpp1860   5  58 -14 2104174 .. 2104196 -  -6.3  -2.88366   CCTGCAATCAATAAT           GAGGAGG TTTACTCTG CCTCCTC           CTTTGTTCGACAATA
   lpp1868   1  42 465 2112578 .. 2112596 -  -2.3  -3.03124   TCTCAGTTTCTAATA             CGCTCTG TATAC CCGAGCA             ATGTACTTGGGCATC
   lpp1877   3  86 169 2121487 .. 2121512 -  -4.7  -5.67063   CTGATCACAAAAAAA         TTGAAGATTGG CTTA CCACTCATCAA          TAATCACAAAAAAAC
   lpp1889   6  45 424 2136838 .. 2136851 -  -3.8  -2.72991   GGACATGCTCAATTA               GGTG GTGTTG CACC                TGTCATCGCTCAATT
   lpp1889   6  45 325 2136940 .. 2136950 -  -3.2  -3.05993   GCAGCCAGACACATA                 GCCT CGC AAGC                 TGATTTAGATCAAGC
   lpp1889   6  45  16 2137249 .. 2137259 -    -4  -2.62111   CGGCTAAAAAACCAG                 TTAG TGG CTAA                 AAAAATCAATCAAGA
   lpp1893   4  86  12 2140470 .. 2140502 - -12.8  -2.70275   GAACCGTATATATTA      TCAGGAGTGGCCAT AAATA AGAGCCACTCCTGA      AACGAGATGTATTAA
   lpp1909   1  41 217 2160507 .. 2160525 -  -2.5  -2.50493   TCCAGCAGCAAAAGC            TGGCGATA TTTG TAT-GCCA             AACAAATGTATGCGT
   lpp1912   2  67 400 2164770 .. 2164806 -  -4.7  -4.32482   ACGGATAAGGGAAAA    TATTTTTGACCTGCATA TCT TATACAAATAAAAAATA    AAAAAACAGTCTTGA
   lpp1935   2  45   6 2190815 .. 2190826 -  -2.2  -3.38812   TCTCTTGTAAGAACA                CTGG TATT CCAA                 TTGTCCTACAGCTTC
   lpp1943   9  74 312 2203211 .. 2203223 -  -3.3  -5.31456   CGAATTTATAAAAAA                CTAGG GCA CCAAG                ATTCTTTGAATCCTA
   lpp1951   4  47  18 2211352 .. 2211364 -  -2.7  -3.49096   AATTAAAGATAAAAT                TCTTC CCT GAAAA                TAATGGATTATTTGA
   lpp1961   2  57 448 2220577 .. 2220587 -  -5.4  -3.41913   CTTACACCGAAAAAT                 TAGG ACA CCTA                 TTCCCCATTACAGCC
   lpp1966   3  62 470 2228020 .. 2228033 -  -6.7  -3.34517   AGTCTTGCTGAAACA               GCAAC ACAT GTTGC                AGCCATGATGGGCAA
   lpp1971   5  55 175 2234740 .. 2234756 -  -5.3  -3.17456   AACTAAATGACCGAA              TTAAAAA CAT TTTTTAA              CATAGAGATTGGGGT
      secF   4  54  66 2243135 .. 2243150 -  -4.7  -3.28712   CGGTTTCGTCCATAA              TCCGA TGTGGT TCGGA               GTAAACTATGATCCG
   lpp2001   2  57 423 2261460 .. 2261471 -  -2.2  -4.40132   AGGAAGTATAACAAA                TGGC TGAA ACCA                 TAGATGATATAACAA
   lpp2022   6  55 312 2288231 .. 2288243 -  -4.9  -3.38812   CTCGTGGTAATAAGA                TACTA CAA TAGTA                ATTAGATACATTCTT
   lpp2033   5  58 286 2297262 .. 2297281 -  -2.8  -4.39877   CCAATAATTAATAAA            GCCAGCCCG ACT CAGA-TGGC            TTACTGGGTACGCTA
   lpp2037   4  61 202 2302366 .. 2302382 -  -7.3  -2.69468   CAGCTGGATAGAGTA              CTTGGCT TCG AACCAAG              GTGTCGGGGGTTCGA
   lpp2044   4  48 -12 2310136 .. 2310159 -  -4.6  -2.89564   TTTTCACTGCATAGA          GACAGG-TGGT TTT AGCAGCCTGTC          CCAGACATTAGAATC
   lpp2061   3  48 129 2328524 .. 2328538 -  -2.9  -3.59979   GTCTGTCAGGTCAAA               TTTAG TTTAT CTAAA               ATCCCCATCAAAAAT
   lpp2071   5  95 309 2344886 .. 2344912 -  -8.8   -5.1675   GCATTTAGTAAAAAA         TCAGATTTGACT TTC AGACAAATCCGA         CAGGAATTAGCTCAA
   lpp2098   5  48 436 2392770 .. 2392787 -  -2.7  -3.68325   CAGATTTGAACATAA             CTGGAAT CGAT ATTTCAG              AAAAAATGTTAGAAA
   lpp2102   5  59 233 2399773 .. 2399791 -  -5.2  -3.63425   GATGGAAAGCAAACA             CCTGGCAG CAA CTGCCATA             CAAAGATTTTTTCGA
   lpp2105   2  63  44 2402799 .. 2402840 -  -7.5  -2.74443   CGCATAAGAAGCAAT CTTAAT-CCGGGAAGAAAGT AAA ACTTGATTCCCGGCATTAAA TTTTGCCTGTTCAAG
   lpp2110   7  60 338 2406664 .. 2406684 -  -2.6  -4.52589   TCTGGGTAGATAAAA            CATATCGT GGTAA AGGATATG            GCAGAAAACTACTGC
   lpp2113   2  52 103 2409168 .. 2409179 -    -3  -3.76402   ACGGCAGCGACCAAA                TCTT TCAG AAGA                 GATATTAGGCAGGCC
   lpp2137   4 100  10 2449345 .. 2449367 - -16.4  -3.23899   GCTGAATTAATTCAA           GCAATGGAGG ATT CCTCCATTGC           TTCCTGATTTTACTG
   lpp2144   1  39 306 2458546 .. 2458557 -  -2.2  -2.51133   CAGTGATTCAGGAAG                CCAA AAAG CTGG                 ATGCAAAGCACGATG
   lpp2149   3  51  12 2463829 .. 2463855 -  -5.3  -2.72855   TAAACCTGTCAATCA        GAGCAAGGCTAT CCCA ATA-CCTTACTC         CAACTAATCATTTAA
   lpp2158   4  69  14 2472763 .. 2472780 -  -7.7  -3.37761   TGTGAATAAACTCAA             CCCTGTC ATTA AACAGGG              TAACAAATTGAAATT
   lpp2165   4  62  48 2480152 .. 2480184 -  -5.8  -3.54741   TAGTACTCCTTTAAA     TACCCTGTCAAGT ATTCAGTA ACTT-ACAGGGTA      TTTTAAATATCCCTC
   lpp2172   4 100  20 2493787 .. 2493820 - -15.4  -3.75581   TCGTAGAAAATAATA     CTCAGCGCATGACA GTTATT TGTCATGCGCAGAG      CCAATAGACCTCTTC
   lpp2186   3  76 460 2511818 .. 2511832 -  -4.3  -5.14894   AAAAAACGATAAAAA               CTGTT GAAGA AACAG               GAAATACTTCAGGAT
   lpp2190   5  75  93 2517679 .. 2517701 -  -9.9  -2.50511   TTTAGAAGTGAATAT           CGACACCCA AATGG TGGGTGTCA           GCTTGCAATCAAATT
   lpp2199   3  77  47 2532309 .. 2532357 -  -4.8  -5.08824   GGTCGAGGCAAAAAA TGTTTTTAATGAGGTATTTTAG ATAAA CTAAATGACCGAATTAAAAACA TTTTTTAACGATGAG
   lpp2219   3  47 256 2553951 .. 2553967 -  -3.7  -3.06183   GGCATGCTTATCGAA              GAAACCA CAA CGATTTC              TTTTATTGAAGTATG
   lpp2226   3  67 127 2561701 .. 2561730 -    -8  -2.83228   TAATAAGCAATACCA       CATCAGATCAAA GATTAT TTTGGTCTGATG        TTTTGGTTTGCTTTA
   lpp2235   3  54 421 2570015 .. 2570031 -  -5.2  -3.06501   CATATCCTGAGCCAA              TCAATG GCAAT CATTGA              TTATTTGGAAGAAGT
   lpp2246   1  45 145 2582302 .. 2582316 -  -3.6  -2.52543   ATCTTTGTTAATGTA               CACTTT AAA AAAGTA               ACTGCTCAATTAAAT
      murI   3  66 202 2595617 .. 2595630 -  -8.1  -2.68952   GGGAAACACAATGCA               GCGCA AATT TGCGC                TATAGCCAATAAAAA
   lpp2268   6  79 473 2607278 .. 2607296 -  -3.9  -5.40072   GCTGGTCTAAAAAAA            CAAC-TCC TGAT GGATGTTG             TGTCCGATGGCTTGC
   lpp2279   5  57 399 2620193 .. 2620205 -    -2  -4.28323   AGCAATTAAGAGAAA                TTCA TCTTT TGAA                AACTGGAAAACTGAT
      kdtA   6  47 313 2628317 .. 2628333 -    -3   -3.1552   TTTTACTCAGGAAGA             GCT-ACC AATC GGTGAGC              AAATGATGGAATTAT
   lpp2311   8  83 314 2653929 .. 2653950 - -10.3  -3.19246   TGAAGGTTAATTTAA           TGACTGTTT ATAT AAACAGTCA            TTAAAAAAATATAAA
   lpp2323   4  51  63 2663530 .. 2663550 -  -2.6  -3.72742   GCAGCACCAATAGAA            TGTGGATT AGCAA AATCGACA            ATCAAGCTTTTTTTG
   lpp2336   5  71 452 2675963 .. 2675975 -  -7.7  -3.60098   AGCCGTGATTTCAAA                CGTGT TAC ACACG                TTAGAAAGAGCCTTA
   lpp2340   7 100   4 2680634 .. 2680670 - -11.1   -4.3208   CTCTACAATGGAAAA    TTATAAGTGCCATAACA ATT TATTATGGCACTTACCA    GGACTATTGATTGGG
     cadA2   3  62 164 2716840 .. 2716859 -  -3.5   -4.4768   TACTAACATAATAAA            TACCCAC TTTGAT GAGGGTA             AAAATCAATTATTTT
   lpp2396   3  51 319 2741452 .. 2741465 -  -5.3  -2.58579   CTAAGTGGTTATAAC               CCTAA GACG TTAGG                CAGTATTTGCGGTCT
   lpp2400   5  57 403 2744491 .. 2744519 -  -2.3  -4.43911   AAATCGTAAGCAAAA        TCTCATGGCTCTT AAG ATGCTCCACGAGA        TAGAACAACAGCTCA
   lpp2408   6  67   6 2752538 .. 2752553 -  -7.5  -3.18264   TTTTCTAGCTACTAA              GCCCC TTCTTT GGGGC               TTTTATTATCTCCTT
   lpp2423   5 100 297 2762591 .. 2762609 -   -16  -3.65352   GAAATAAAAAGAAAT             GTCGGGCG AAG CGCCCGAC             CTACGCTTGCTGAAA
   lpp2430   3  56 190 2767401 .. 2767412 -  -5.8   -2.8092   CAAGAGCTGACCATA                GTCC CACA GGAC                 ATTTTGAATTACATC
   lpp2442   1  73  69 2779082 .. 2779104 -  -9.1  -2.90212   TGACGAGTCCATATA           CGTAGCCCG GGACA CGGGCTACT           TGCTTTTTCGAAACC
   lpp2452   5  75  27 2794666 .. 2794716 -    -8  -3.81557   TGGTTGAAATAAAGA GCTTATGTAGCAACTGTCTTGAAGT TAGA ACTT-AAGACAGTTGCTACTT--GC CAGTTGAGATTAGAG
   lpp2471   2  47 368 2818058 .. 2818087 -  -2.8  -3.51846   ATAAAAAAGGAAAAC       CACC-CATGGAGC TCATT GTTCCAGGTGGTG       TTATGGAGGAAAATG
   lpp2477   5  57 -15 2824697 .. 2824717 -  -3.3   -4.1822   TTTGATTGCAACAAA            GTACCCTAA TTT TTATGATAC            AACACCGTTTTATTG
   lpp2483   2  57 109 2832062 .. 2832075 -  -3.1  -4.08939   GAAGATTGACAGAAA               CTCTG CAAT CAAAG                CCAAACCAAGCAGAA
   lpp2486   4  55   7 2836524 .. 2836538 -  -2.8  -4.13945   AGTTTTATTGCAAAA               GGAG TAGTCAG CTCC               ACCGCATTACTTTAG
   lpp2504   3  70  30 2858422 .. 2858443 -  -7.3  -3.88015   TACAGAATCATTAAA           GCCTCATTT CTTG ACATGAGGC            TTATTTTAAGCTTGC
   lpp2510   4  61  10 2863338 .. 2863383 -  -5.6  -3.85704   TCACTAACCAGTAAA GTAAATCCC-ATGTGACCAGC AAAAA GCTCATCATACAGGGATTTAC TTCATGTCATTATTT
   lpp2516   0 NONE
   lpp2523   3  50 243 2875566 .. 2875594 -  -2.4  -3.86346   GGAGGGTTCGATAAA        TTAACAGAGAGC GATAT GGACTCCGTTAA        AAAAGAGTACAAGGA
   lpp2531   6  69 -11 2882923 .. 2882935 -  -4.9  -4.59089   TAAGGCATAAAGAAA                CTTAT GTC ATAAG                CTTTAGTGCTTCATC
      algC   2  48 211 2901363 .. 2901386 -  -2.6  -3.54984   ATCAATAAATACCAA          TTTCATCTTAT CAA ACAAGA-GAAA          ATACCAGGCCGAACA
   lpp2556   2  77 359 2909417 .. 2909428 -  -5.8  -4.68908   CTCATTCAAAATAAA                TGCC AAAC GGCA                 TATTGAAAACTCGAA
   lpp2560   3  68  63 2912727 .. 2912738 -    -3  -4.87318   GGGAAAATGTAAAAA                CAAT TAAA ATTG                 AAAAAGCAAAATAAT
   lpp2571   3  50  78 2921958 .. 2921975 -  -4.1  -3.14051   CCACTGGGATTAATA             GGCTC AGGAATTG GAGCC              CTCTTTTTCTCATGG
   lpp2575   8  85  11 2929026 .. 2929051 - -12.1  -3.05816   TTAGTGCCTATTTAA         CATAAGAAATC CCAA GATTTCTTATG          TTAAAAAATATCAAT
      lmxF   1  43 235 2939729 .. 2939740 -    -3  -2.63301   TATAGCTTGATAGCA                TCAA CTGT TTGA                 ATGTTCAGTAAGATA
   lpp2588   9  83 433 2949291 .. 2949313 - -11.4  -2.89797   CGTGCAGAAAGACTA           CCCAGTCTTT TAA AAAGACTGGA           AGAGCTTGCGCAAAA
   lpp2600   0 NONE
   lpp2604   3  84  52 2967429 .. 2967451 - -12.2  -2.87211   ATTTTCTTGCAGACA           TTAATTGAGC CAG GCTCAATTAA           TGTCATGCTTTCTAT
   lpp2613  10  74 215 2975628 .. 2975641 -  -9.5  -3.06009   CAAAAGCTCCTAACA               GCGCC TTTA GGCGC                TAGAATGCAATGGGA
   lpp2625   7  90  77 2988203 .. 2988222 - -11.4  -3.80573   TCCACCAGGATTAAA            TCCCGAGG TAAG CCCCGGGA             TGTCGATTGAGGAAG
   lpp2641   6  90 236 3006787 .. 3006811 - -11.7  -3.84514   AGGTGAATTATTAAA          GCATTTTATTT TTG AAATAAAATGC          CAACATGGAAACCTA
   lpp2653   1 100 113 3021008 .. 3021060 - -15.1  -3.34895   GTCATTGCGAACGAA GTGAAGCAATCCAGTACAGAATTCT AAC AAAATATCGTTCTGGATTGCTTCAC TTCGTTCGCAATGAC
   lpp2658   2  44 316 3026421 .. 3026434 -  -2.3  -3.24747   CTTTTACATCACTAA               CCAGG CTTG CCCAG                TATCACTACCCATTG
   lpp2686   2  66 164 3061600 .. 3061612 -  -7.7  -3.03459   TATAGGTATAAAGGA                TGTGC ATT GCACA                CACACTCGATTGAAT
      uvrC   2  43 -18 3078962 .. 3078973 -    -3  -2.71263   AATTTTGCTCAAGGA                TGAA AATG TTCA                 TGAATTCGCTTAGCC
   lpp2710   2  52 193 3090854 .. 3090873 -  -2.1   -3.9444   GAAAGTTTAATGAAA            GGCAG TCTAAGCCAT CTGCC             TGATATTTTAATTGC
   lpp2718   5  55 -26 3097926 .. 3097936 -  -4.6   -3.6502   TAGGTTTTATTTAAA                 GCGA TTG CCGC                 TGCAATAACCGCTGC
   lpp2732   1  42 252 3112494 .. 3112515 -  -2.3  -3.06885   AATTGAAATTAGACA           TCAAAACAA ACCA TTGCTTAGA            GAAAAGATGTATACC
      sbpA   7  59 366 3120383 .. 3120393 -  -5.4  -3.70149   GGCAGACCAGCCAAA                 TGGA TAT TCCA                 GAGTGGCTGCATTTC
      lphB   5  65 110 3127027 .. 3127048 -    -6  -3.87378   AAATTAATTATCAAA           TGTATTTG GACAGA CAAATACA            AGAACGGATATTATT
   lpp2747   3  54   9 3132538 .. 3132552 -  -2.2  -4.09864   ACTTATTCGCTAAAA               TATAAT TTA ATTACA               ATGATTCTTCACTCC
   lpp2775   4  55 470 3156468 .. 3156488 -  -6.2  -2.71906   TTAACAAATATTAAC           GGGCA-CAA TCAA TTGCTGCCC            CTATCCTCTACTCCT
   lpp2779   6  57 475 3161529 .. 3161539 -  -4.6   -3.8046   TTTAAAAATTTTAAA                 GACG ATA CGCC                 AACAAAACAACATAG
   lpp2779   6  57  13 3161988 .. 3162001 -  -2.4   -4.4388   ACAGAAAGCAAGAAA               GGTA ATTGAA TACC                CCGCTCAAGTGCCTA
   lpp2795   1  45   3 3176910 .. 3176929 -  -2.7  -3.28189   TAAACAAAGAAATTA            GGGGTCG TAAATC CAGCCCC             AATTAAATGATTATC
   lpp2807   4  65 230 3196044 .. 3196059 -  -3.2  -4.67982   TCCCATTCAATAAAA              GCGCTT TATA AAGCTC               ACTGCAAAGCCCCCA
   lpp2815   4  60  21 3204032 .. 3204056 -  -3.5  -4.35091   AATACTGATAAGAAA          TAGGTAGGG GCTTTAT CCCCGCCTA          TAATAAAACAATTGC
   lpp2850   6  89 423 3245249 .. 3245259 -  -5.4  -5.41143   GATCTGGGAAAAAAA                 CAAG TGA CTTG                 TTATATCGCTTATTT
   lpp2859   1  53 170 3260374 .. 3260388 -  -4.3  -3.49687   ATTTGCTAGAAAAAT               CCAAT ATTCA ATTGG               CATACCACCATTATC
   lpp2887   7  58  78 3296087 .. 3296103 -  -6.7  -2.94202   CAGCAAATGAACAAT              CTATATT ATT AATATAG              TTGATTCATGCCAGT
   lpp2903   3  50  49 3315355 .. 3315367 -  -4.1  -3.01726   TGGGCGCATAGAAAG                CTTGC CTC ACAAG                TTGTTGGAGGGATAA
   lpp2926   3 100  43 3340227 .. 3340285 - -23.5  -2.58544   GCCTATTCGGACAAT CGCTCCCTGACGGTCGCGGCTCAGATT ATAACTA AAACTGAGCCGCGACCGTCAGGGAG-- CGGACGATAATTTAA
   lpp2936   1  42 269 3350725 .. 3350745 -  -3.3  -2.54896   CCCTGAGCCAATTGA            TCTCTAATG TCC CATTAGTAA            CAATATATTTGCCTT
   lpp2953   4  55 286 3370666 .. 3370677 -  -4.4   -3.5697   ATATACTTACAAACA                TCAC ACCA GTGA                 GGTACATCCTGGCTG
   lpp2967   5  83 111 3384461 .. 3384489 -  -8.1  -4.29304   TCAGGATAATAGAAA        GGGCCAATCAGTG TGT CGCCAATTGACCC        AGTGGAATGACACAT
   lpp2975   4  51 219 3391336 .. 3391367 -  -2.8  -3.72576   GTTTGGGCCATCAAA      GCTTCCCATGCTGG CAAC CCACCTTGGCATGC       TCGTACGAAAAATCA
   lpp2999   0 NONE
   lpp3009   5  55 189 3428298 .. 3428316 -  -3.2  -3.97307   TTGACTGAACAAGAA             CGATTAAT TGC ATTAATTG             AGAAGCATGCTTCAA
       dcd   4  50 192 3446978 .. 3446989 -    -3  -3.57792   TTATCCATGGCCAAA                GAAT AGAA ATTC                 GTGGCTTTGGCAGTT
      ahpC   3  76  78 3458272 .. 3458299 -   -10  -2.90919   GAAAAACATAAATAG        CCTGGATTAC CTAAAACT GTAATCCAGG         AGTTTGATAGAAATT
   lpp3041   7  84  16 3461580 .. 3461603 - -11.8  -2.64243   TGATATCTGACAGCA          TGCTCCCTGGA TTA TCC-GGGAGCA          TGTGTGTGAGTTACA
       psd   5  59 402 3466185 .. 3466216 -  -4.4  -3.95022   TTGATCAATATGAAA      CCCTTTCCGAATTT TGTC AAAAACGCAAAGGG       ACTGTTTATGTCATA
   lpp3069   4  58 284 3491429 .. 3491441 -  -6.3  -2.91465   AAGGTAAATCCAAAT                CATTC ATG GAATG                CTAATCATTGGCTAA
   lpp3072   5  61  24 3497155 .. 3497192 -    -7  -2.62792   ATGGAGTTGAAATAG   GGCAGCGAACTCATTT AAGTGA AAAAGATATCGCTGCC    ATCAAAGCAATGTAC
   lpp3071   3  70  46 3497265 .. 3497290 +  -6.9  -3.75629   TTTTCCTCTGAAGGG         GCGGCTAAA GCCAACTG TTTGGCCGC          TTTCGCTTCAGAGTG
   lpp3061   3  91  56 3485592 .. 3485613 + -13.1  -3.19138   TGGACGTGCAGCTAT           TGGCCTGAT TCTG ATCAGGCCA            TATTCGTACTGGTTT
   lpp3050   3  59 251 3475441 .. 3475451 +  -5.4  -3.65314   GGCATGAACCGTCAG                 CGAA TCA TTCG                 TTGTTAAAACTTGCA
   lpp3045   2  47 -38 3466587 .. 3466601 +  -2.8  -3.36803   GGGGGCAACCCCGTG               GAGG TTCGAGT CCTC               TTCTCGGTACCATTA
   lpp3045   2  47 410 3467035 .. 3467046 +  -4.4  -2.61144   ATCTATTGGCATATG                TACC CTGT GGTA                 ATCTTTCGGCGATAA
      argD   8  95  88 3461578 .. 3461605 +   -15  -2.95388   TCTGATATCTGACAG        CATGCTCCCTGGA TTA TCC-GGGAGCATG        TGTGTGAGTTACATC
      rnsT   8  63 464 3458715 .. 3458730 +  -7.6  -2.61582   CACCATTTTTCACAG              GCGTAT TCCT ATACGC               ATTATGAGTAAAATG
      himD   1  42  23 3447188 .. 3447205 +  -2.6  -2.95896   TGTTCATCCTAAGTG             CGTGGT AGTGTA ACCCCG              GTTTGTCCCTGGTAC
      lpxB   2  55   4 3434843 .. 3434859 +  -5.1  -3.50746   TCTTTGACTTAATCG              CCGTTTT TAA AAATCGG              ATTTGTTTTTGCCAA
   lpp3011   6  59 114 3431754 .. 3431767 +  -3.9  -4.08767   TATGCTCCTTTGTTA               TCATT ACCC AATGA                TTTTAACCCAATAGA
   lpp3008   2  45 164 3428193 .. 3428203 +  -3.2  -3.04398   GCAATTACAATCTCT                 TTGG AAT CCAG                 CTTTTCAAAAAAACG
   lpp2998   0 NONE
   lpp2982   3  55 292 3401471 .. 3401494 +  -2.5  -4.12899   CTTGCTGATCATTTG          TGAATATGG AAGCAA CCATATTGA           TTATTTAGTTATGAT
   lpp2958   3  61 -32 3375771 .. 3375800 +  -7.2  -2.63715   GTTCGTATTCAATTT       CAACCGGG-CTTG CTTAT CAACACCCGGTTG       TAATATAGGATGAAT
   lpp2952   7  62  30 3370672 .. 3370692 +  -3.2   -4.5477   TTACAAACATCACAC            CAGTGAGG TACAT CCTGGCTG            TTTTATCATATCTTG
   lpp2942   3 100   6 3359840 .. 3359855 + -11.8   -4.7254   CGAAACATAAAAAAA              CGCGGC TAAA GCCGCG               TTTTTAATGACCACT
      corA   6  83  67 3353704 .. 3353725 + -10.2  -3.21276   GGTAAGGTCTTTAAC           GGGCAACA CACTTC TGTTGCCC            TCTTGTCAAAAAAGC
   lpp2925   1  50 -28 3340182 .. 3340200 +  -2.4  -3.83205   ATAAATCCGTGCCTT             TGCCTGAT ATT ATTAGGAA             TTTAGTGTAGGGCCT
   lpp2919   1  73  63 3334690 .. 3334705 +  -7.6  -3.89614   CATTCCGCTATTTAG              TTCAGC TCAC GCTGAA               TTTCTCGGGCTTCCA
   lpp2907   3  50  47 3322212 .. 3322246 +    -5  -2.75712   GGCATTAAAAAACCA     CCTCCCTCTTCGTT GTTTTGA GACAAAGAGGAAGG     TAATTCAGTGAATAC
   lpp2904   5  63 262 3318243 .. 3318261 +  -5.2  -3.92641   TGATGGGGACACTTA             TGAGGAGG TAT CTCCCTCA             TTTCTGAGTCAGATT
   lpp2888   2  59  89 3299127 .. 3299141 +  -6.4  -3.04515   GTGTTCTTCTTTCCT               GCATGG TTT CTATGC               TGTTGACAACTGTTT
   lpp2870   1  51 466 3272347 .. 3272374 +  -4.9   -2.8383   CTTCATTAACCAGCG        CATGCCATTGA CTAATA TCAGTGGGATG         TAATATTAGTTGTTT
   lpp2867   2  49  35 3268574 .. 3268595 +  -3.8  -3.15544   CTTAAAAAGCAGTAA           GGAGT-TCA GTTAA TGATACTCC           TTACTGAAGATAAAA
   lpp2858   4  49 305 3260468 .. 3260481 +  -3.8   -3.2672   TGATGACTCTCTGGA               GTGC CGAGTT GCAC                CTTTCTTATTCGCAT
   lpp2853   3  57 -27 3251431 .. 3251444 +  -3.7  -3.96777   CACCATTGCTGCATC               CGCAG AAGT CAGCG                CTTTTTTTAGTTAAC
   lpp2849   2  71 200 3245997 .. 3246009 +  -7.7  -3.60431   CTTTTTCAATTCTTT                GTCCA TCT TGGAC                TTTCCACATAATTTT
      lepA   5  84  23 3233855 .. 3233874 + -12.2  -2.53911   ATACTGTGAAACAGA            GGGGCTTT TGGA AAAGCCCC             TGCATTAGAACTTAA
      folE   3  51 241 3204259 .. 3204269 +    -4  -3.36803   TTACTGTAGTAACTT                 GATA CCC TATC                 TTATGACTACGATTC
   lpp2808   1 100 133 3198848 .. 3198900 + -15.1  -3.34895   GTCATTGCGAACGAA GTGAAGCAATCCAGAACGATATTTT GTT AGAATTCTGTACTGGATTGCTTCAC TTCGTTCGCAATGAC
   lpp2799   6  51 118 3181447 .. 3181458 +  -4.4  -3.30554   ATTCTAATTGATAGT                CAAC AGCA GTTG                 TTAATAATTGATTCA
      hemY   2  51 158 3176954 .. 3176965 +  -4.4  -3.26932   ATTATCCTGGGATTA                TGAC ATGC GTCA                 TTGCATTCTGCTTCT
   lpp2782   4  57  51 3164834 .. 3164845 +    -3   -4.2349   TTAATCTCTTAGAGA                TATC GCAT GATA                 TTTTGCCTCTGAAAA
   lpp2778   3  53 250 3162136 .. 3162146 +  -2.6  -3.95554   TTAAATCGTATTTTT                 TATT TTG AATA                 TCTTTTCTTGCCTGG
   lpp2746   7  57 318 3132807 .. 3132818 +  -5.8  -3.07291   TGGCAAATTATCCAA                TGCC CTTC GGCA                 TTGAATAGAATAATT
   lpp2738   3  70 173 3120671 .. 3120719 +    -4  -5.00616   GGTTGAGGCAAAAAA GGTTTTTAATGAGGGAGTTTAG ATAAA CTAAATGACCGAATTAAAAACC TTTTTTAACAAAGAG
   lpp2731   1  41 270 3112995 .. 3113013 +  -2.4  -2.80935   CTCAATTTCAAAACC             GCAGGA TGAAAAC TCTTGC             TCTAATCGATGCGCT
   lpp2720   5  65 -18 3101164 .. 3101178 +  -7.2  -3.25823   CGAACAAATCGCTTT               GGATTT TTT AAATCC               TTAATATGACAGGGG
   lpp2717   7  68   8 3097904 .. 3097914 +  -3.2  -4.86731   ATACCTAGAGATAAA                 CCTG TTC TAGG                 TTTTATTTAAAGCGA
      ispB   3  58 181 3091220 .. 3091232 +  -6.3  -2.78395   AAATGAAACTCCCTA                CTCAA CTG TTGAG                TGCTTACTACCCCTT
   lpp2701   1  71 425 3084387 .. 3084397 +  -6.8  -4.13767   GTAAATGGGTAGTCA                 GCCA CTT TGGC                 TTTTGAACTGGAGAC
   lpp2697   3  48 245 3079176 .. 3079212 +  -2.9  -3.62096   TAATAGCAAAACGAT    GCGCTTCATCACGAATA TGT TGTAAAAGATGAAGCGC    TTTCGAGTCCTCCGG
      rpsT   8  95  34 3065714 .. 3065736 + -14.9  -3.11634   CTAAGTTCGAAACTA           CCGAACCGG AATTC CCGGTTCGG           TTCCCTAGTGTAGCC
      holC   2  54 316 3061945 .. 3061971 +  -2.2  -4.15106   TTTCCCAGCCCTTGT         TGTAAATGATGC AAA GCATCTGGTACA         TTTTCAGACTTAATA
   lpp2680   4  48 424 3057045 .. 3057061 +    -3  -3.37796   GCCCGATAAAAGCAA              TTTTGC GTCGG GCAAAG              TTCTGAATAATCGGA
   lpp2676   5  70 407 3051565 .. 3051580 +    -4  -4.88918   CTGTTGTTCTCGAGC              TGCGTGA TAT TC-CGCA              TTTTCTTTCAAATCA
   lpp2657   2  47 318 3027013 .. 3027026 +  -2.4  -3.61715   AGGTTTTTTTCCCCC               GCAA CCTTCT TTGC                TTATTAAGCCACATC
      topA   6  93  46 3021008 .. 3021060 + -12.9  -3.34895   GTCATTGCGAACGAA GTGAAGCAATCCAGTACAGAATTCT AAC AAAATATCGTTCTGGATTGCTTCAC TTCGTTCGCAATGAC
   lpp2640   3  48 417 3007447 .. 3007461 +  -2.8   -3.6393   AGTATGGTGATTTGA               TCATAG GAT CGATGA               TATTTGTCTAATAAG
   lpp2626   6  73  15 2991127 .. 2991165 +  -9.2  -2.85909   ATACATTAATTTTAC  TCTGGG-TTTGTTAG-GA ACGCA TCGCTAACAAATCCCAGA  TAATTGTAAGATTTT
   lpp2612   6 100 359 2975984 .. 2976016 + -11.5  -4.37711   GAGATTTCATTGTGC      CATTAAGTGGTTTCG CCA TGAAACAACTTAATG      TTTTAAATTTGATAA
   lpp2603   7 100  43 2967422 .. 2967459 + -18.1   -4.0641   GGAGCTGATTTTCTT   GCA-GACATTAATTGAGC CAG GCTCAATTAATGTCATGC   TTTCTATAAATAAAA
   lpp2589   5  52 288 2950803 .. 2950816 +  -2.4  -3.96298   GGTTTATGATGAGGA               TCGA CATAAA TCGA                TTTCGTTCCTGCATC
      sidC   6  93 113 2939769 .. 2939789 + -14.1  -2.93332   TAGATACACTATTTG            GCTGTGAGA GTT TCTCACAGC            GTTCTTCTATCGCTG
   lpp2574   5  71  14 2929028 .. 2929049 +  -8.9  -3.03771   AGTGCCTATTTAACA           TAAGAAATC CCAA GATTTCTTA            TGTTAAAAAATATCA
   lpp2563   1  55 139 2916601 .. 2916612 +  -3.6   -3.8591   CAAAGAGATTGGGGA                GGGC GTAA GTCC                 TTATTCCTTATAAAG
      lepB   2  57 103 2909766 .. 2909779 +  -3.8  -3.95435   AAGAATCGTTCCAAT               TGGC AAATCA GCCA                TTCTCTTTTACCGGG
   lpp2549   3  61 144 2901635 .. 2901651 +  -6.7  -3.21807   AATCCAGGCGCTGAA              TTTGTTT CTT AAACAAA              TATTGAATTTGCTCC
   lpp2543   3  65 236 2895264 .. 2895290 +  -3.1  -4.74858   CAGAAAAATCGTAAA        TCCCTGCAAAAT AAGG ATTATG-AGGGA         TATTTTTTTTCTTTA
   lpp2530   5  69 147 2883011 .. 2883029 +  -7.4  -3.48063   AACTGGTTTAGACAG             CATCGCAT TAA AAGCGATG             TTATCAATTTCAATC
   lpp2522   0 NONE
   lpp2515   1  57 304 2867764 .. 2867776 +  -4.9  -3.61468   CATCACCATCATGTT                TTGAA AAT TTCAA                TTGATTTGATTGAGC
   lpp2509   4  65 464 2863733 .. 2863744 +  -5.8  -3.82191   TGCTTGATAGTTAGG                TCCG CAGC CGGA                 TTATTATCACATTGC
   lpp2503   6  75  56 2858422 .. 2858443 +  -7.3  -4.21933   TACAGAATCATTAAA           GCCTCATTT CTTG ACATGAGGC            TTATTTTAAGCTTGC
   lpp2488   4  87  46 2841721 .. 2841755 +   -13  -2.90617   CATAATGTTAAAGTA     GCGACATAAGAAGCAT TTT ATGCCTCTTATGTCGA     ATTTGACTTTAACCT
   lpp2485   0 NONE
   lpp2476   4  51 341 2824923 .. 2824938 +  -4.7  -2.79183   TTTGTAAGGCTGCTT              CCAGA TCAATC TCTGG               TATAATCAGGATAAA
      lidE   3  82 313 2821352 .. 2821364 +  -3.4  -5.72207   TTCGTAAAATTCGGC                TGTG TTTCC CACA                TTTTTTTAATTTGAG
   lpp2466   3  52 296 2814462 .. 2814477 +    -4  -3.60348   TGATTAAAACTAAAT              GCGATA TGTT TATTGC               TTATGTAATCTTCCA
   lpp2461   4 100  22 2807144 .. 2807169 + -13.5  -4.56775   GGACATCCTTCTTAA         CCAATTAACAG ATCA CTGTTAATTGG          TTTTTCCACCAAACT
      katB   2  63 192 2800092 .. 2800102 +  -5.4  -4.07868   TTTGTTTTATTTCAG                 CGTT GCA AACG                 TTTCTGTAAGTCTCA
   lpp2451   5  89  47 2794675 .. 2794709 + -13.9  -2.73542   TAAAGAGCTTATGTA    GCAACTGTCTTGAAGT TAGA ACTT-AAGACAGTTGC     TACTTGCCAGTTGAG
   lpp2441   4  95  93 2779083 .. 2779103 + -12.6  -3.80855   GACGAGTCCATATAC            GTAGCCCG GGACA CGGGCTAC            TTGCTTTTTCGAAAC
   lpp2436   5  55 410 2774993 .. 2775008 +  -4.8  -3.33901   TTCAATTTCGAGGTC              TAAAGA TTCT TCTTTA               ATTTCTTTAATTAAT
   lpp2428   6  65 467 2767778 .. 2767801 +  -3.2  -4.75174   ATTCCCCTGGCTTGC          CTCTTAATTT TTTA AATTTAGGAG           TTTTTAACTTGCCTG
   lpp2421   5  55 -24 2762513 .. 2762523 +    -4  -3.73914   TCATCAATTTATTCG                 GAAT GGT ATTC                 TTCTTCCTCAGTAGT
   lpp2417   6  83 253 2759712 .. 2759731 +  -2.1  -5.79588   CTGCATGGGGAGCAT            TTGCCAA ATACAA TTGGCGG             TTTTTTTCATTTTCA
   lpp2407   3  88   1 2752538 .. 2752553 +  -7.5  -4.86822   TTTTCTAGCTACTAA              GCCCC TTCTTT GGGGC               TTTTATTATCTCCTT
   lpp2399   5  53  85 2744918 .. 2744930 +  -4.1  -3.34078   ATTATTCAAAATCCC                TCAGC TAA GTTGA                TGATTTGTTTTTCTC
   lpp2368   1  42 267 2715925 .. 2715976 +  -2.1  -2.97667   TAATGCGACATCGGT TCCGACAGCACCCATAGCAACTC CTACAT GGGCTGCTGCGAGTGCTGGTGCA TCATTTACTCCATCA
   lpp2349   0 NONE
   lpp2343   3  58  32 2682686 .. 2682714 +  -2.5  -4.38154   CTCTTGATGCGTGAG        TACTGTATTAACA TGT TGTTAAGAGGGTA        TTTTGTGCCAAATAT
   lpp2339   2  45 446 2681054 .. 2681064 +    -4  -2.50113   TGACAATCAGCCATC                 CAAA TAC TTTG                 CTTAATCCAGTACTG
   lpp2322   2  59 308 2663633 .. 2663658 +  -6.1   -3.1505   TCTGAAGCACATAAG         TTCC-CGGTGCC GCT GGCAGCGAGGGA         TTCATGACCGATGAT
      rpoD   4  55   9 2653932 .. 2653947 +  -6.2  -2.71483   AGGTTAATTTAATGA              CTGTTT ATAT AAACAG               TCATTAAAAAAATAT
   lpp2300   6  51 196 2642558 .. 2642568 +  -5.4  -2.54166   AATCGTTGAACTCCA                 GGTT CTC AACC                 ACTTTTAATTCGCCA
      sodC  11 100   5 2640195 .. 2640229 + -19.6   -2.7363   TCATTAAATAGTTTT     TTGCATTTGAAGCAGA TAA TCTGCTTCAAATGCGA     TGACTTATTTGATTC
   lpp2292   7  57 -48 2633548 .. 2633572 +  -6.3  -2.72371   CGTTGCTGCCACTGT          AGCCGTAGCAG CTA CTGCTGCGTCA          GTGTTGTTTGGCAAC
      djlA   2  52 179 2631129 .. 2631142 +  -3.1  -3.88883   CACCAGGTATATCAA               TGGCT AAAT AGCTA                TTCTCTTTAAATTTT
   lpp2280   1  41 454 2622660 .. 2622671 +  -2.2   -2.8552   TCAAACTGGAAACTA                CTGA CAAA TCGG                 GTTTGATCCCTAGAC
      sdaC   6 100  26 2609808 .. 2609836 + -16.3  -3.14527   GGTAGTTGCATATAT        TTATTAAGGCGTA TAT TACGCCTTAATAA        TATTGCTAAACATTG
   lpp2260   1  43  19 2600723 .. 2600738 +  -2.6  -3.04609   TTAAACCAACAAAAA              TCGAAA ATTC TTTTGA               ATTTCATTTAAATCA
      gpsA   0 NONE
      hepA   1  57 100 2587307 .. 2587319 +  -4.1  -3.88787   CTATTAGATTATTAA                CGGAA AAT TTCTG                TTTATAGGCCTGTCG
      asnS   4  62 313 2572876 .. 2572888 +  -4.1  -4.11456   CTACGCTCGGATTTT                CTCAA TGG TTGGG                CTTTTTTTTCGTCCT
   lpp2225   3 100  18 2561701 .. 2561730 + -10.9  -4.64464   TAATAAGCAATACCA       CATCAGATCAAAG ATTA TTTTGGTCTGATG        TTTTGGTTTGCTTTA
   lpp2201   5  58 270 2536001 .. 2536011 +  -6.8  -2.85017   GAACCAAAGCTTCTT                 TGGC TTG GCCA                 TAATCTGTTATTTTA
   lpp2198   7  83  48 2532187 .. 2532215 +  -6.7  -4.98522   CACAATTGATTGGGG        TCTGGATGCCC AACACAA GGACATCCAGG        TTTTTCTATAAGCTT
   lpp2189   9  73 253 2517856 .. 2517876 +  -8.2  -3.57144   CCTCATCTTCTTGTT            CCACAGGC AAGAA GCCTGAGG            TTTGCGCATCCCACA
   lpp2185   2  59  -2 2511970 .. 2511980 +    -4  -4.20367   TTATTGGAAGTTATC                 TGAT TTG ATCA                 TTGTTTGTTGAGGCA
   lpp2171   2  59 463 2494240 .. 2494252 +  -6.3  -2.98665   ATCAGCACGGATTGT                GCAAA TTT TTTGC                TAATTATATTCTGTT
   lpp2164   8  69  17 2480152 .. 2480184 +  -5.8  -4.24204   TAGTACTCCTTTAAA     TACCCTGTCAAGT ATTCAGTA ACTT-ACAGGGTA      TTTTAAATATCCCTC
   lpp2160   2  57 326 2476544 .. 2476555 +    -3  -4.26202   AATAGTATTTCGTAA                GAAT CGTA ATTC                 TTTATTACTCAATCT
   lpp2157   2  61 100 2472846 .. 2472862 +  -5.9  -3.36656   TTTAAATTGAGGGCT              GGTTTTG ATT CAAAATC              TATTCTATAGCTTTT
   lpp2148   2  66 110 2463972 .. 2463984 +  -6.3  -3.71527   GAAGAATATGCTTTG                GGAAA ATT TTTCC                TTTGCCTGCTTGCGC
   lpp2143   1  49  84 2458829 .. 2458854 +    -4  -3.18912   TTTACCAGGAATTGA         TGCGGGCT TGGTGCTTAT AGTCCGCA          TTCATGAATCAATGA
   lpp2136   3 100 -29 2449345 .. 2449367 + -16.4  -3.38604   GCTGAATTAATTCAA           GCAATGGAGG ATT CCTCCATTGC           TTCCTGATTTTACTG
   lpp2116   4  52 389 2411709 .. 2411730 +  -2.3  -4.01853   TAAAATCGCATAATT           GCTCCATAAA GTT TTTCTGG-GC           TTTATAATCATCTTC
   lpp2112   2  66 232 2409477 .. 2409499 +  -5.6  -4.14764   AATTGAACTAAACTT           CTGTTGCCTT TTA AAAGCAATAG           TTTGATTATTTGGCA
   lpp2104   3  73  75 2402800 .. 2402839 +  -8.8   -3.1647   GCATAAGAAGCAATC  TTAAT-CCGGGAAGAAAGT AAA ACTTGATTCCCGGCATTAA  ATTTTGCCTGTTCAA
   lpp2097   2  44 263 2393457 .. 2393469 +  -3.3  -2.87825   TCCCTTCTTTGGCAA                GGCCT GAT AAGCC                ATTCTTAATAATTTT
   lpp2082   6  66  30 2361094 .. 2361109 +  -5.4  -4.19974   GAAGAAAAAATAGCA              CAGAGC AAGT GCTTTG               TTTGTTAAAGCTTTT
   lpp2077   2  55  40 2357117 .. 2357134 +  -5.7  -3.21924   AGATTCTTCTCCCAA             TTGTTTT TTAT AAAACAA              TGTTCTACGACATCA
      tphB   5  57  89 2348327 .. 2348341 +  -6.4  -2.73123   TAGCCCCCATTGTCA               GAGTCA TCA TGGCTC               TGATTAAGAAATTTT
      tphB   5  57 221 2348459 .. 2348482 +  -3.6  -3.96216   TAATCCCCCTAATAG          CACCTGCGCC AAAG GGCGCTGAAG           TTCTTTACCTGCAGG
   lpp2060   6  80 246 2328698 .. 2328714 +  -9.5  -3.66497   GTGAATGCTTTCTCT              TCTGAGA TTA TCTCAGA              TTTAACACTTTCTTC
   lpp2054   9  93 208 2322264 .. 2322284 +   -14  -2.56095   CACCTGCCGCCTACG            TGCCGCGG CTTGT CCGCGGCA            TCCATTAGATCTAAA
   lpp2049   3  61 121 2317192 .. 2317211 +  -6.5  -3.32963   CGCTTTTGAAATCAT            GACGTTT TTCAGC AAACGTC             TTCTGCCCTCGAAGT
   lpp2043   6  60  56 2309931 .. 2309958 +  -3.5  -4.29738   ACATGCTACTGAAAA        TTGAGAGTACA GCAAAA TGAACTCTTAA         TTTTAGTAAATGTAA
   lpp2036   6  63 -34 2301951 .. 2301964 +  -5.3  -3.90744   ATAATCTAACTGTCA               GGAAT AATA ATTCC                TTGTTTGAAAAAAGC
   lpp2021   4  52 276 2288818 .. 2288842 +  -3.6  -3.57767   GAACAGCCTCTACCA          TTTGCTTATC TACTT GGTGAGCAAG          TTCTGGGTTTTTATC
      folB   9  59   8 2276319 .. 2276330 +  -4.4  -3.94404   ACAGATAATCTGAAA                GAAG CAAT CTTC                 TTTGATTAAATGATT
      folB   9  59  91 2276402 .. 2276413 +  -2.2  -4.56597   CTCTGTTTTGGCAAG                GTTC ATTT GAGC                 TTTTTGAGCCAAGGC
   lpp2000   2  54 448 2262188 .. 2262203 +  -4.7  -3.31263   ATCATAAGCATTTAA              TGCTG CCTGCA CAGCA               TTATCCGCATCCAAT
   lpp1980   6  60  30 2243068 .. 2243078 +  -2.6  -4.64157   TTTTAAGAAGACACA                 TTTT AAC AAAA                 TTTTGTAATTGTTTA
   lpp1974   1  59 361 2238716 .. 2238730 +  -4.2  -3.91897   CCACAGAGGCGCTCC               CATTGG TAT CCATTG               TTTATCAATAGCAAG
   lpp1970   4  69  56 2234700 .. 2234748 +  -2.6   -5.0538   GATCAAGGCAAAAAA TGTTTTTAATGAGGGAGTTTAG ATAAA CTAAATGACCGAATTAAAAACA TTTTTTAACATAGAG
   lpp1965   2  54 -34 2228429 .. 2228439 +  -5.4  -3.06009   CACCCGATGCTTCCA                 CGTT AAA AACG                 TATTCAAAAATTTTG
   lpp1950   1  44 218 2211543 .. 2211556 +  -2.4  -3.29324   CACACATCTTATTGT               CTGT CGGGTC ACAG                TTGCATTTGCATGCC
   lpp1946   3  47 361 2207756 .. 2207770 +    -2   -3.5936   ATCATAGGTCTCAGT               TGAGGC CTT GCCATA               TTTAACCAATTTAAC
   lpp1942   4  47  40 2203538 .. 2203556 +  -4.6  -2.70932   ATCCATTTGAATTCA             GTATGG TTTTTCC CCATAC             TCATTAGGCAAAACA
   lpp1934   3  51  94 2190743 .. 2190756 +  -4.5  -3.28791   GATGCCCCCCTTTAA               GCGAC AACA GTTGC                TTATGCCAAAAGAAT
   lpp1925   8  57 340 2181765 .. 2181775 +  -3.2  -4.20516   CAACAACGGGTAAAC                 CTCG TAG TGAG                 TTTCTTGAGTCGAAA
   lpp1919   4  51 141 2174431 .. 2174465 +  -5.7  -2.64472   AATCCCCATCTGCAT     CATCTCGAAGCCTGT GAAGG ATGGCCTTCGAGACG     TGGCTTTCGCCACTC
   lpp1913   4  73 197 2166770 .. 2166788 +  -4.6  -4.84527   TTTCCACCTCCAAGC             TCTCTAAT GAG ATTAGCGA             TTTTTGCTGTATGCG
   lpp1892   1  69 383 2140791 .. 2140813 +  -6.2  -4.21812   TTACTTGCATCACCA           GGGGCTGTTT CCC AACCAGCCAC           TTCTTTTGGGTAAAC
       pfp   5  66  97 2137375 .. 2137423 +  -8.3  -2.60723   AGGGTGGGAACCATT GTAATAGTGCCATTACCTGCGTT TGC AGTGTAGGTAATGGTAATAATGC CTTGATTACCAATGG
   lpp1880   3  82 261 2125926 .. 2125938 +  -7.7  -4.49316   GGCTTCACTTCCACC                CTCTG AAA CAGAG                TTTGTTGTTCCTCAT
   lpp1876   8  73 251 2121766 .. 2121784 +  -8.8  -3.21096   CCATGGTCTTTTACA             CCACGGGA TGC TCCCTTGG             CTTTGATTTTCTTTC
   lpp1861   5  63  96 2107315 .. 2107330 +  -7.6   -2.7634   GCCCCATGTTAAACC              CAAGCA AAAC TGCTTG               CTTTGCCATCAGATT
   lpp1844   1  55  93 2090381 .. 2090393 +  -3.4  -4.04206   GTTATGAGAAATGTT                CCAT AAGGG ATGG                TTTCTATAAAAATAA
   lpp1833   2  50 382 2075845 .. 2075861 +    -5   -2.7556   TGCTAATATAGATGT              GCGGCG AAATC CACCGC              TCCTTAACTCACCTT
   lpp1823   2  55 293 2059080 .. 2059093 +  -4.5  -3.54951   TTTTTTCATTTTAGA               GGACC CTTA GGTTC                TTCTCTCATAGGATC
   lpp1809   2  47  82 2044251 .. 2044294 +    -4  -3.00786   TCTTTAAGCTCTGAA CTTCAAAATCAAAATAATGA CTGT TCTTTATTTTGATAAAGAAG TATGTAACTTTTCAA
   lpp1800   3  62 178 2034115 .. 2034127 +  -6.3  -3.41738   GTTCCAATTAGTTGC                TGCAA AAC TTGCA                TCTCTTTCTTAACCA
   lpp1779   2  67 115 2010442 .. 2010457 +  -4.7  -4.37552   AGCCTGCAACTGTTA              GAGGA AAATCA TCCTC               TTGTTTTATGGTATT
   lpp1760   2  54 272 1981494 .. 1981510 +  -2.3  -4.25859   GCATCCTCAGAGCGC              GATATTA CTC TAATTTC              TTCTTTTAGCTTCGC
   lpp1740   4  73  42 1963033 .. 1963057 +  -9.4  -2.88663   GTATTGCTTGACATA          GCAATGGTTT GTTTA GAACCATTGC          TATCTAAAAATCGCT
      clpB   2  45 187 1931234 .. 1931247 +  -3.9  -2.62038   CCAATTCTGTTTGAA               GAATA AATG TATTC                ATTGATCCTTTTCCA
   lpp1706  12  75 182 1922676 .. 1922690 +  -8.6  -3.47617   GACCTACCCGAATCC               CGTATG GGC CATACG               TTATGACTTTGCAGT
   lpp1697   2  50 224 1910703 .. 1910715 +  -4.7  -2.71011   ATTGAGTGTAAATCG                GCTCG TTA CGTGC                TAATTGCACCACAAT
      minE   6  95 254 1902274 .. 1902310 + -14.7  -3.29829   TAGCCTGACTCTAAT    TACTGAATAGGGTTACA TCA TGTAACTCTATTCAGCA    TTATAGAAAAATATC
      glnD   8  73 305 1897506 .. 1897527 +  -3.8  -5.09225   ATTGCCCTGATTTCA           G-CATGATC AGAAG GATCATGAC           TTTTTTCAATGACAT
   lpp1681   3  88  22 1889962 .. 1889979 +  -7.7  -5.00616   AAGAATATTGAAAAA             GGCATGT ACAA GCATGCC              TTTTTTCAAAAAGAA
   lpp1674   5  52 306 1884674 .. 1884686 +  -4.8  -3.09933   ATCAAAAGCTGGAGG                GGCT TTTAT AGCC                TTGGCTAAATTAGGG
   lpp1667   5  81  28 1876510 .. 1876548 +  -9.6  -3.40071   GTTATTAAGCCAGGC   TGTCATCCGGGATGAC TTAGGTT GATTTCCCGGATGACA   TTATAGCTATCAGTT
   lpp1663   3  48 109 1871440 .. 1871455 +  -2.6  -3.68351   ATTATAGCATAGGCC              TTTCAT ATCA ATGAGA               TTTAAATCGTAAAGG
   lpp1643   4  53 423 1844931 .. 1844945 +  -4.2  -3.35775   AAATTGTGCATTCAA               GCCCAA CGA TTTGGC               TCTTTCCAGAATAAT
   lpp1636   6  65  11 1833557 .. 1833586 +  -7.3  -3.23042   ATTAATTGCTGGCAA       GCAAAGTCA-GATT TTG ATTCTTGACTTTGC       TTACTAATAAATATT
   lpp1610   1  40 352 1795736 .. 1795749 +  -2.3  -2.62515   CCAGCTAAAATATTC               GCTGC TCCA GCACC                TGATATAGCCGCCTT
   lpp1597   8  74 224 1780514 .. 1780525 +    -3  -5.23396   AGTTGATTCAAGTGT                TCAA TGAA TTGA                 TTTTTATTGCTTATT
   lpp1594   3  82 195 1776554 .. 1776566 +  -7.7  -4.49937   AAATAACCTTACCCC                TCGGT GTT ACCGA                TTTTCCTGTTATTGA
   lpp1587   1 100  19 1768274 .. 1768307 +   -11  -4.40311   TAATTCAGAGAGTTA     GATAGCCGGATCAG AAAACA CTGAACCGGCCATC      TTTTAGATTATTTCT
   lpp1578   8  62  30 1759395 .. 1759415 +  -3.2   -4.5477   TTACAAACATCACAC            CAGTGAGG TACAT CCTGGCTG            TTTTATCATATCTTG
   lpp1578   8  62 336 1759701 .. 1759719 +    -6  -3.63266   TCAGTATATTGACGA             GTTGATCC AAT GAATCAAC             TTTGGCATAAATTTT
   lpp1573   3  51 375 1754953 .. 1754974 +  -3.7  -3.36135   GTCCAGAAATTCATG           GCCAAAATC TTGT GGTTTTGCC            TTCATTAAAAGTTGT
      plaB   1  66  14 1749407 .. 1749422 +  -7.6  -3.14564   GATACCTCTTTCGTT              TGATGC ATTT GCATCA               TTAATGAGAAAGTCA
   lpp1564   1  59 374 1744788 .. 1744799 +  -5.8  -3.33087   ATCCAATCGACTCAT                GACG TATG CGTC                 TTATAAAACTGTCTT
   lpp1552   1  48 342 1727444 .. 1727458 +  -2.8  -3.54029   GCCAGGTAGGATTAA               TTTCCT TGG AGGTAA               TTCTGCTTAATCCCA
   lpp1545   9  69  27 1721446 .. 1721485 +  -8.9  -2.78596   CTTTAATTCAAAAAA  GCAACA-TCGATTTATAT CTATA ATAAAAATCGAATGTTGC  TCTCATAAAAAACTA
   lpp1537   3 100 -16 1711004 .. 1711033 + -14.5  -3.53012   AATTAGAAGAAAAAA       TTGAGCTTGAACT TTGA AGTTCAGGCTCAA        TTTCCAAAAACAGAA
   lpp1527   7  76  92 1702862 .. 1702873 +  -4.4  -5.03405   GAGTCGACACCCAGC                CAGA AGTA TCTG                 TTTTTCTGTAATATT
   lpp1519   4  76 114 1695456 .. 1695466 +  -6.8  -4.55997   AAAATTTCAATAACA                 TGGG CAA CCCA                 TTTCTTATTGTCTAT
   lpp1519   4  76 368 1695710 .. 1695722 +  -2.7  -5.45802   AGCTGCTAATTCAAC                TGGAA TGA TTTCA                TTTTTCTTTTGGGCG
 fadD/lidS   1  45 165 1684726 .. 1684738 +    -2  -3.38725   CATAATAGAATACCC                TTCT CCAAT AGAA                ATTTTGTTACCAATT
   lpp1507   1  44 325 1680853 .. 1680865 +  -3.4  -2.84586   TTTCCTCACGTTTGT                CTGA GCGAG TCAG                TGGTTCAATTTTCAA
   lpp1497   1  40 345 1671445 .. 1671458 +  -2.4  -2.74525   AATTTTATTCGTCGG               CCAT TGATGC ATGG                TGGTGTATGCTTTGC
   lpp1492   2  57  29 1667499 .. 1667522 +  -3.9  -3.90588   CCACCAACAAAACAA          TGCCTAC CAGCAGCAAT GTAGGCA           TTTCATTAAAAAATC
   lpp1485   3  51 461 1658388 .. 1658398 +  -4.6   -3.1829   CTATTCTGGGATCTG                 CGGC AAC GTCG                 TCTTCATAATGCTCT
      pilD   3  49 353 1654940 .. 1654953 +  -3.9  -3.16191   TACTTCATTATTTAC               CAAAA AGCG TTTTG                TTCCTGAAAATATAG
      lssE   2  45 440 1649043 .. 1649062 +  -3.6  -2.68782   CATCACGCAAATAAT            TACAGGGT TTTT ATCTTGTA             GTGTTTCATGAATTT
   lpp1454   2  79  59 1622784 .. 1622801 +  -9.1  -3.40867   TATTGCCTAAAACTT             GGGGGGT GAAT ACTCCCC              TTCCTTGGTAGGTAA
   lpp1449   6  91 128 1615632 .. 1615648 +  -4.4  -5.89921   GCTCATGAGAGTGCT              CATGCT CAGAT GGCATG              TTTTTTTCTTGTGGT
   lpp1439   2  57 365 1604265 .. 1604280 +    -4  -4.07885   TTAATAATTCCTGAT              GCAGTCT GTT AG-CTGC              TTTTGACGCAGACTC
   lpp1435   5  51 337 1599717 .. 1599735 +  -2.5  -3.72576   ATGGATTCCTATAGA            GGGAGATA CAGA TAT-TCCC             TTTCCTCACAGAAGA
   lpp1421   5  84 333 1583309 .. 1583322 +  -5.3  -5.42131   CTTCAGGCATGATAC               CCATT GACT AATGG                TTTTTTGTCTCATTA
   lpp1409   4  63  46 1567054 .. 1567096 +  -7.9  -2.73334   GCATTAATTTTTCTT GAATGACC-AGATACTGCAT CGAT ATGCATTGTCTTGGTCATCC TGCTGTCTGCTTAGT
      ubiA   2  45 340 1544467 .. 1544482 +  -3.2  -3.07487   CACCACCTTTTACAT              GCAGAT TGGC ATCAGC               GTTTTGACGATGTAA
   lpp1342   2 100  36 1498557 .. 1498581 + -11.5  -5.60993   GTGAAAAAACTAAGA          TCACTGCCCAA TAT TTAGGCAGTGA          TTTTTTTATAAAACG
   lpp1330   3  59 260 1486505 .. 1486523 +  -6.8  -2.96963   TGAAATGACTATATA             TCCTTATT TAT GATAAGGA             TGGTTGTTAATGATA
      rnhB   2  55  71 1482033 .. 1482043 +    -4  -3.87815   ATAGCTTTTAAAATG                 TCAT AAT ATGA                 TTTATGCAAATCAGA
      htpG   2 100  70 1478609 .. 1478636 + -14.4  -4.81851   GAGCTGAACATAAAA        TAAAAAGGCTCA AAAA TGAGCCTTTTTA         TTTTTAAATTTCCCT
   lpp1310   1  47 340 1464260 .. 1464278 +  -3.8  -2.98034   GGCCATGGCAATAAT             TGCTTCAA CTA TGGAGGCA             TCATTTGGGTTAGTG
      fadA   3 100  41 1458255 .. 1458289 +   -26  -2.81547   ATGCTAGTATAAGAC     GTTCTTGGCACCAAGC AAA GCTTGGTGCCAAGAAC     TGATTAGTATCAGCA
   lpp1298   4  50 203 1445667 .. 1445678 +  -4.4  -3.12895   TGGCACAGGCTGTTG                GAAG AACT CTTC                 TCTATTGATAACAAG
   lpp1298   4  50 426 1445890 .. 1445901 +  -4.4  -3.06138   GGGTAAGGTTTGAGC                GCTA ACTT TAGC                 ATTTCTACTCTTTGT
   lpp1282   4  51 251 1426551 .. 1426565 +  -4.2   -3.3164   GCAAGCTCGTTTCAT               CCATTG TAT CATTGG               TTGTACAAATGAATT
   lpp1276   4  69 245 1418248 .. 1418272 +  -8.7  -2.83409   ATTCCTTTTTATGTC          GCTCAAGATTT TCA AGATTTTGAGC          TGTAATCAGTTCATA
   lpp1273   5  53  68 1412906 .. 1412920 +  -2.8  -3.96148   TAACGTGTATAGTAG               GACTTA ACA TTAGTC               TTTGTACTGGGAAAA
      fimV   1  59 140 1401892 .. 1401902 +    -4  -4.08974   AACCAATAAAGAAAA                 TATC GGT GATA                 TTTCTCTGGTAAAGT
   lpp1260   3  68  76 1397722 .. 1397743 +  -8.7  -2.54617   ATTGGGCCAACTCCC           CCTGGAACA GGTG TGATCCAGG            CTACTTTTTCGACTG
   lpp1252   1  47  31 1389148 .. 1389174 +  -3.1  -3.18086   CATATTATCACCTTA         GAAAATTTCTT TAAAT AGGAAATCTTC         TTGCATCTCTGCTTT
   lpp1237   6  70  44 1374110 .. 1374144 +  -7.3   -3.7948   TTCAAATATCTCTAA     CCTGTACCATAGT GTTTTTTCG ATTATGGTGCAGG     TTTAATGCATATTAA
   lpp1217   3  57 -10 1354299 .. 1354312 +  -3.9  -3.94184   CGACAGCAGGAATAA               CATTT AATT AAATG                TTTAATATTAAGTAT
   lpp1194   4  66 307 1335329 .. 1335339 +  -5.4  -4.10795   AATCCAAGAGTTGAG                 CAGT ATA ACTG                 TTTGGATTTTTTTCC
   lpp1188   2  52 271 1327816 .. 1327826 +  -3.2  -3.86322   TAATAAGGTCAACGC                 GGCA TCT TGTC                 TTTGATACTCTTCTT
   lpp1177   7  90  20 1312778 .. 1312810 + -10.9  -3.78775   ATAAGATGAATTGTT      TGGGAAATTATAA TGGTATT TTATAATTTCCCA      TTTAGTCATGAGCGA
   lpp1169  10  66 259 1302150 .. 1302162 +  -6.3   -3.8125   ACCAAAATGACATTT                TCTTG ACA CAAGA                TATTTTAATTGAGGA
   lpp1152   4  64 451 1281430 .. 1281448 +  -7.4  -2.94747   TATTATCACCTGAAG             CTGCAACG AAA TGTTGCGG             TATGTCATAGAGTAA
   lpp1137   4  67 376 1264809 .. 1264823 +  -5.8  -3.93695   GCTAATTATTCATCA               TTCATT CTA AATGAA               TTTCTGCCTAATGCA
   lpp1130   6  73  -4 1257669 .. 1257686 +  -4.1  -4.85918   ATCCAACCAAAGGGG             CTTAGCT GGTC AGCTTAG              TTTTGTTGTATGCTC
   lpp1123   6  50 271 1247502 .. 1247515 +  -2.3  -3.79687   GCTATGATCGCATAT               CCGCT TCCT ATCGG                TATTTTATCGCCAAT
   lpp1117   5  95  11 1240997 .. 1241021 + -14.3  -3.19026   AGTAATCAATTTGAC          GGGTCAGGCTC TTT GAGCCTGACAC          TTAAATCTTGAAATA
   lpp1111   5  93  41 1231907 .. 1231925 + -12.4  -3.46509   TGTCAAAATAGAAAT             GTCGGGCG CGG TGCCCGAC             TTAATCTTGTTAGAA
   lpp1104   5  54 -37 1223596 .. 1223610 +  -2.1  -4.21811   AAATGGAAAAAGCTG               GGTAC GGGGA GTATC               TTTATCTGTTCAATA
   lpp1078   4  51  69 1196792 .. 1196821 +  -3.7  -3.35775   CTAGGATTGACTGAG       TTGAGATTGTTTT AGGA GGGACAATTTCAA        TATTTAAGGCATAAT
   lpp1053   5  54  37 1176025 .. 1176048 +  -5.4  -3.10761   ACCTCAATGAAAAAT          GCAAATAAAA TAAG TTTTATTCGC           TATGTATATTGCCGT
   lpp1053   5  54 202 1176190 .. 1176200 +  -5.4  -2.98282   CTTTTTAACTTAATG                 GAAG ATG CTTC                 TATATAATCATTCCT
   lpp1047   6 100  13 1171916 .. 1171937 + -11.7   -5.5112   TAGCGTGTATTTGGA           GCAGCTTAT TAAA ATAAGCTGC            TTTTTTATTGCTACA
   lpp1043   3  51 463 1170105 .. 1170118 +  -3.9  -3.44051   AATGTTGCTTATTCC               TTCAT ATTC ATGAA                TTCTCATGCTGCCGA
   lpp1028   5  62 175 1152842 .. 1152854 +  -4.8   -4.0827   CGTGATTTGGCTCTT                CTGG TTGTT CCAG                TTTCTCTGCATGTAT
   lpp1015   4  64 332 1129768 .. 1129779 +  -4.4  -4.33182   GTTGTTGGGTAGTTT                TTGC ATTA GCAA                 TTCTTTTATACATGA
      recO   4  54 266 1117469 .. 1117479 +  -5.4  -3.05844   GTCATCAACTACTTT                 GACA TGG TGTC                 TATTCCAATGAAAAG
      lspA   5  55 111 1108890 .. 1108905 +  -6.2  -2.70932   TCCTGAAAAAGCACA              GAATAG ATGG CTATTC               TCGTTCAAGACGAGC
       ald   5  93  14 1091317 .. 1091342 +  -9.9  -4.20696   AATTGTTAGTTAAAA         CCCGTATTACAA AAA TTG-AATACGGG         TTTTGGGCTTCATCA
      murE   0 NONE
   lpp0967   6  66  38 1074434 .. 1074446 +  -6.3  -3.79611   ACTGGAGAGCTATTT                TAACC AGG GGTTA                TATTTCTTATGCTTC
   lpp0957   3  62 -19 1064300 .. 1064312 +  -4.1  -4.11869   ATTTGCAACATTTTC                CCGTT GAT AATGG                TTTATAAGTTTTTTA
   lpp0947   5  73  40 1052310 .. 1052343 +  -9.1   -2.9006   TGAGTATAGCTTACA     TATAAGTCTCCAGAA AATT TTTTTGAGACTTATA      TCTATGAAATCAGTT
      prfC   6  81 341 1041089 .. 1041139 + -10.7  -2.73681   CATTAGGGGGAAACT CATATTCCAGCGTTACTC-CA-GCT TGG AGTGTGTGAGTCACGCTGGAATAAG TGCTTGAACTAAATG
   lpp0928   3  81 273 1032481 .. 1032492 +  -5.8  -5.01497   TTTAGCATAATGAAC                CCCA ATTC TGGG                 TTTTTCTATAATGGT
      fleQ   2  45 366 1023904 .. 1023921 +  -2.7  -3.16323   TTCTTTAATTATATA             CCGAGAT TCAA ATTTTGG              TTAATGGCAGATTTT
   lpp0910   8  57  37 1017852 .. 1017868 +  -5.3  -3.51804   ATCCCAATCTCTTTG              TTAAAAA ATG TTTTTAA              TTCGTTCATTTAGTT
   lpp0910   8  57 104 1017919 .. 1017932 +  -2.3  -4.30416   TACAAACATTTTTTG               CCTCG ACCT TGGGG                TTTTACGTTAGTCCT
   lpp0910   8  57 432 1018247 .. 1018258 +  -2.2  -4.36411   TTGCCCTCCTGACAG                CTGT TTAG GCAG                 TTTTGATAATTGCTC
   lpp0893   3  63 169 1004925 .. 1004937 +  -7.7  -2.72838   TTACGATGAGGATTT                TCCTG CAA CAGGA                TGGCTTTGGTTCTGT
   lpp0884   0 NONE
   lpp0864   1  49 170  971369 ..  971380 +  -3.6  -3.25088   TACGAATAATTTTTC                CCGG CCTG CTGG                 TTAATGCATTTGCAG
   lpp0860   5  60 421  965226 ..  965236 +  -3.2   -4.2803   ATTGCTTTAAGTTTT                 CTAC CAT GTGG                 TTTTCAGTTCCGATG
      csrA   1  46  80  947748 ..  947758 +    -4  -2.88118   TAAATGTAATTTCCT                 CTTT AAT AAAG                 CTTCTTATACACTCA
     lag-1   4  60 221  944198 ..  944209 +    -3  -4.32579   AGCTGGAGAAGAATT                TTCT TTAA AGAA                 TTTATTATAAAATCT
      wecA   6  61 349  927229 ..  927243 +  -7.2  -2.70936   CTTTATATAAAAAGG               TCCAAA TAA TTTGGA               TACTGTAATTCGTGG
      lipA   3  50 254  908268 ..  908300 +  -4.2  -3.05844   ATATTAATCCGTTCA     TGC-T-GAGGAGGTGC AGA GCACCGTCTCGAAGCA     TGTTCGAATGAAACA
   lpp0796   4  59 276  891103 ..  891114 +  -4.4  -3.90112   CTATTCCAATATAAG                GTAC ATAA GTAC                 TTTCATTCACAGAAC
   lpp0782   2  59 175  875123 ..  875135 +  -4.8  -3.78329   AGGCGGGGATCTTTT                CAGC ACAAA GCTG                TTTAAATTGATAAGC
   lpp0779   3  52  43  871929 ..  871946 +  -3.3  -3.85209   TCCATCTGAGCGCAA             GTTCCTG AGCG CTGGGAC              TTATTGTAGATTAGT
   lpp0761   5  55 253  854620 ..  854637 +  -4.1  -3.61715   ATCAGAAGGGAAAAC             GATGGTT CTAA GGCCATC              TTCTTCAGGACCATC
   lpp0750   1  40 342  841694 ..  841717 +  -2.4   -2.6348   GTTCAAAATGAGCTT          CAGAAATTGG GCAC TCGATTTCAG           CTTGTACCGTTTCAA
   lpp0739   3  61 384  819804 ..  819820 +  -5.8  -3.34398   AATCATTTGCTTTGG              CTCCCT CAACA GGGGAG              TATTTGAAACAACCG
   lpp0730   2  47 270  809417 ..  809442 +  -2.7  -3.41341   ATCACTGCATAACTT         GGTATTTGTTGA AAA TCAATAGA-ACC         TGTTTCCGTGGGATT
   lpp0719   3  64 110  797765 ..  797818 +  -7.6  -2.80988   GAGGAGGCATTTATG CCGTCTCGAAGCTTTG-TATGGAAT TTAAT GTTTCTTGCCAAGGCTTCGAGACGA TGCTTACTCATCTCC
   lpp0707   7  84 376  784899 ..  784910 +  -5.8  -5.24129   GCCGTGAATGAACTG                TGCC GAAA GGCA                 TTTTTTATAAAACAG
   lpp0679   6  73  60  729979 ..  729995 +  -7.3  -3.95852   GTTGGTTTGTTAATT              TTACCTG ACG CAGGTAG              TTTGATTGCTGCCAT
   lpp0673   2  76 219  722920 ..  722948 +  -9.7   -2.8585   ATCTCCCCCAAGCGA        CCATCGGAAAG CGCCTTT CTTTCTGATGG        ATTTAGATTACATCG
   lpp0662   5  73  16  712813 ..  712851 +  -8.3  -3.56704   GAATAATATTTGCTC   CGTGGTATAAAAGGC CAACTGGAA GCCTTTTATACCGGG   TTCATTTAATCCAGG
   lpp0658   7  77 323  707977 ..  707991 +  -8.6  -3.54543   TGTTCGGGATCTAGG               GCAAAG GCG CTTTGC               TTTAAAAAACTGACT
   lpp0648   1  62 199  698169 ..  698179 +  -3.2  -4.50976   CTAAAGCTTCCGGTC                 GCGA CTC TTGC                 TTTTATACTGTCAAC
      pyrB   4  53 -18  689686 ..  689700 +  -4.2  -3.36766   AATGGCTATCCTTGA               ATCGCT GAT AGCGAG               TTAGATTTCTCTATA
      pyrB   4  53 162  689866 ..  689887 +  -2.9  -4.06562   TTCCGTCAATGGTTT           TCCCTGTTC TCCG GCACAGGCA            TTTATGATTAAAGTT
   lpp0632   3  58   0  684554 ..  684567 +  -6.7  -2.79302   AGGCGTTGAATATTA               GGCAA TCCA TTGCC                TATGATGAGCCTGAT
      tyrS   6  57  60  675326 ..  675347 +  -6.5  -2.60075   TGAAATGAGTAGAAT           ACGCCCTACG CCA CG-AGGGCGG           GTTCATTAAGAAGAG
      tyrS   6  57 115  675381 ..  675403 +  -4.8  -3.54424   AGACAAACTGTGTGG           GCACTTTGAG ATA CTTTGAGTGC           TTTAGAGAGATAAAG
   lpp0610   5  51 255  657801 ..  657813 +  -4.8  -2.78523   CAGTTTTCTGTAGCT                TGGC AAGTG GCCA                TACGTTTATTCTCAA
   lpp0606   9 100  20  653293 ..  653308 + -10.4  -5.20333   CATTGATAATAAAAA              GGGAGC CTTG GCTCCC               TTTTTATTATCAATG
      lvgA   3  47  28  635152 ..  635169 +  -4.3  -2.66451   AATGGCTCAACAGTG             TTTTAAA CTTT TTTAAAA              TGCGTTTGGGTCCAT
   lpp0579   2  59  12  627445 ..  627457 +  -4.9  -3.79747   ATAAAGGCAATGTTT                TCAAT GAA ATTGA                TTTCATCATCAGTCA
   lpp0560   6  61 299  608468 ..  608478 +  -5.4  -3.76952   TCTACAATGATGTCA                 GGAA TTA TTCC                 TTTGGCTTGAATGGA
      pssA   1  41 179  587949 ..  587960 +  -2.2  -2.87132   AACATTGATGGAGAA                CAGG AACC TCTG                 TGTGTCGCAAAAAGA
   lpp0534   4  63 344  584020 ..  584030 +  -5.4   -4.0075   ACTTAATAACCAGGG                 TTGG TGG CCAA                 TTTGATTGATTGCAT
 icmB/dotO   0 NONE
   lpp0488   3  53  13  533339 ..  533378 +  -2.8  -3.93744   TGATACAAATTTTCC  TCTGATGCCCGTGTTA TCTTTAAC TGACACGGGCCACAAA   TTCTATTCTTTATCG
   lpp0472   3  55 256  518855 ..  518879 +  -2.7  -4.20707   ATGTTGAATTTGTTT          CTCCTGAGGAC TGG GTTCACAAGGG          TATTTTTTGCTAAGC
   lpp0461   5  62 446  509525 ..  509542 +  -4.8  -3.91897   ATGGGCCAATTGGTT             TTGGGC TGGAGC GCCCGA              TTTGTCAGTGAAGGA
   lpp0453   3  50 372  503460 ..  503477 +  -4.9  -2.70932   CACTACGACTAGAAG             GGTCATT GGTA AATGATC              TAATTCAACAGGCAG
   lpp0442   6  69 287  488098 ..  488123 +  -6.3  -3.98214   ATGCATTGTTTTAAA         TAGGTAAAGCTA AAA TAGCTTT-CCTG         TTTGTAATCCATGAT
   lpp0428   3  71 237  477350 ..  477368 +  -6.8  -4.13654   ACTTCATAGCAAAGT             TCCATAAT GAA GTTATGGA             TTTGTAGTTTAAGCA
      rplQ   4 100  34  469437 ..  469454 +  -9.8   -4.9138   TAAACTATATTTTGA             GCCCGC ATTAAC GCGGGC              TTTTATTTGAATCAT
   lpp0372   5 100  11  424709 ..  424744 + -22.2  -2.99951   GATAGGAATATACTG    GCTCACCTAAAAACCA AGAT TGGTTTTTAGGTGAGC     TGATTTGCTGCTTGC
   lpp0366   6  79 406  417071 ..  417084 +  -8.1  -4.07568   ATGTTCTCAGACACG               CCAGG CAAT CCTGG                TTTTAAACAACACAC
   lpp0356   1  39 361  407409 ..  407425 +  -2.3  -2.50291   TAATTTGCACCAGAA              TTCCATT GGT AATAGAA              ATTAATGCAATGATT
   lpp0350   6  77   2  398983 ..  399038 +  -5.6  -4.85195   TGATTACGGTGTAGT TTGTCTT-GCATCTATAATTGCAATCC ATC GGATAGCTCTTATAGATGCCAATGCGA TTTTTACCTTATTTT
      pncA   2  56 366  391285 ..  391311 +  -5.8  -2.78679   ACCATAAATGGGCCA         TATGGGATTGCT TCA GGCAACCCCAAA         ATTTCCGTAAGGAAG
   lpp0335   2  51 218  381196 ..  381207 +  -3.6  -3.37915   TGTGTGTGCATAAAT                CGGG GTAA TCCG                 TATTAATTTATACAA
   lpp0318   7  69 441  363891 ..  363902 +  -5.8  -4.10657   CACTTGAAAGCGATT                GCCA AGTA TGGC                 TTTTACCGAATCTAC
   lpp0312   5  62 101  355060 ..  355073 +  -2.3  -4.75372   TAAAAACATTTTTTG               CCTCG ACCT TGGGG                TTTTTCATGAGTCCT
   lpp0303   1  60 396  340840 ..  340854 +  -2.9  -4.46072   GTTTAAATCTTCCTT               GAATT TAGCC AATTC               TTTCTCTTTATTGGC
      cyoD   4  59 406  332598 ..  332618 +  -5.5  -3.58256   GGATACAAAATACCG            GATGCTATA GAG TGTAGTATC            TATTGTTTCGCTCTC
   lpp0286   1 100  40  321959 ..  322005 + -11.7  -4.11216   GATGGGAACTCAATA TGCATC-AGGGTACCTTGGCAG GAAG CAGGCAAGTTACCCTTGATGCA TTTTACCCATAAGAA
   lpp0275   3  57 246  309139 ..  309150 +  -4.4  -3.72576   TCCAATGGCAGCAGA                TTGC CAAT GCAA                 TTTAATAAAAAACAA
   lpp0269   0 NONE
      qxtB   4  66 111  292690 ..  292704 +  -2.8  -4.94902   TCGAACCTTGTTCAG               TCATGG GGG CTGTGA               TTTTTGTCATGATTA
   lpp0251   4  50 344  278731 ..  278750 +    -5  -2.75992   TCTTTTGCGTCATCG            GTTGCATA GGCT TCTGCAAC             TGCTCTTAACTCAGA
   lpp0226   3  52  21  251769 ..  251782 +  -5.3  -2.77658   GTCAAGCCTCTCCCT               TTTCC TTAG GGAAA                TAATTGGGTGTACTA
   lpp0218   9  79 408  245134 ..  245152 +  -8.1  -4.04319   ATAGAGTGCTTCATC             CGCCCTC GCCAA GAGGGTG             TTTATAGATTTGTCA
   lpp0214   3  48  47  240831 ..  240849 +  -3.2  -3.46872   TGTGCACTGTGTAAG             GAAAAG AATATAG CTTTTC             TGTTTGGATCTTAAT
   lpp0203   4  47 267  231142 ..  231160 +  -3.1  -3.17146   AGTGGGGCTGCATAA            CTTGTGGG AATA CCC-CGAG             TATATTCTCCAAGCC
   lpp0203   4  47 443  231318 ..  231329 +  -4.4  -2.71011   TAGCGTTAATCGTTT                CATG CCCT CATG                 TACTTCAGAGGCGCT
   lpp0187   5  63 123  213319 ..  213329 +  -2.6  -4.68908   ATAAAAGTTAGGAGT                 TTTT GAC AAAA                 TTTCTTTTGCGTCAA
   lpp0149   5  57 109  167123 ..  167140 +  -2.1  -4.35682   TGAGTCTTACAATTT             GGT-AAAT TCG ATTTCACC             TTCTTTTCCTTCTCC
   lpp0149   5  57 383  167397 ..  167410 +  -3.9  -3.92659   TCAATAAAGACAGAG               TCATT AGGT AATGA                TTTAACTTTTAAAGC
   lpp0145   8  54 215  163909 ..  163923 +  -5.6  -3.06696   ACTGTTATGTGTAAT               GGAGAG TGT CTCGCC               TATATTGCCAAAGAG
   lpp0140   1  77  31  156391 ..  156449 +  -9.2  -3.24256   ATTATTTGAACTGGT TGTCAGGCTTCACATAGTTTATTT ATTTGCTATCA GAATAAACTTTGTGAAGCTCGACA GTTCTTTTTACCGCT
   lpp0136   3  84   7  150877 ..  150899 +   -12  -2.83112   GGGGCTTAGCAAGAA           AGCCAGGTCA AAA TGACCTGGCC           TGTGGTCAATTACCT
   lpp0124   8  65  78  134970 ..  134998 +  -2.3  -4.84918   CAATTGGCTGAGCAA        TTGCCTGATCTGG TTT CCCCATCACGCGA        TTTTCTCTTTATAAC
   lpp0115   7  64 144  125186 ..  125199 +  -4.5  -4.34482   AGTATGCAGGTTAAT               CGTTG GTAA CAGCG                TATTTTTTTGCAAGC
   lpp0112   4  71 292  120510 ..  120526 +    -3  -5.04175   ATTGGTCCGTTGATG             GCAG-TG CGCT CAGCTGC              TTTTTGTCTCATTAG
   lpp0100   5  57 151  105508 ..  105523 +  -3.2  -4.15066   CCATTCTATGTTCTA              CGCC TACATCCT GGCG               TTTGGTTTGTAAATC
   lpp0096   5  80 -17  100184 ..  100196 +  -9.1  -3.60098   GAACTAAATTGTTCT                GCGTC ACC GACGC                TTTAGCGTGCAAACT
   lpp0087   3  64 221   90862 ..   90882 +  -4.7  -4.19817   TTCATCCACCCCGAT            TCGTCTCAT AAT ATGGGATGG            TTTTAAATCACTGGG
   lpp0079   7  57  67   82901 ..   82932 +  -5.8  -3.10056   AAAATATTAGGCAAT      GCCCTGAAGCGTGT CTAA ACAAACTTCAGGGA       TGTTGCCTGACTAAT
   lpp0067   5  52 192   69889 ..   69901 +  -3.3  -3.85909   TTTAATCAGTCGAGT                CTACC CCT GGGAG                TTTCACTTTACATCC
   lpp0063   7  60  98   67082 ..   67097 +  -3.3  -4.37886   TCTCATCCCTTTGAA              GATTG GATCTG CAATC               TTTTCTGGGAAGTGG
   lpp0051   2 100  24   57604 ..   57632 + -16.3  -4.49937   TTTATTAAATCTGAA        CAATGTTGGATTA AAA TAATCCAACATTG        TTTTCGTCTTATTGC
   lpp0042   2 100   3   49823 ..   49876 + -28.7  -4.21194   AAAAGACACTTAATC TCAGTTAAGGATAAGACCTCAATTG CAGT CATTTGAGGTCTTATCCTTAACTGA TTTTAAATAATCAGA
   lpp0034   8  95  21   42533 ..   42556 +    -9  -4.99645   TCAATTTTTCTCAAA          CAAACCATTG AAAG TAATGGTTTG           TTTTCTTTGTCCGCT
   lpp0029   1  48 286   37819 ..   37832 +  -2.5  -3.62324   TCTGGAGGAATGGCC               TAAAA AATC TTTTA                ATTTTTCTATGGTTT
   lpp0026   1  44 240   32957 ..   32970 +  -2.3  -3.31817   CTGTTTCAGCAGCAC               AACCC TTCA GGGTG                TTAAGTTTGGTAATT
   lpp0022   4  89  -6   29258 ..   29276 +    -9  -4.47456   GCCGCATTTTGCGGA             TAACTGAA TAA TTCAGTTA             TTTATTATTAGATCT
   lpp0010   6  59 206   14344 ..   14361 +  -6.3  -2.98729   GGTTAAATACAAAAG             TTACAGG TACT CCTGTGA              TGTCTCCTAATTGTA
      gyrB   2  79  32    6483 ..    6504 +  -8.7  -3.84906   ATAAACTGGAGTGAC           GTTTGCCCC GCTA GTGGCAAAC            TCTTTTCTAGCTTAT

SUMMARY

614 putative operon ends contain 2333 possible terminators.
Percent operon ends hit by terminators of confidence >= x:
	x	#>=x	hits>=x	%hits>=x
	100	56	42	42	7 %
	99	56	42	42	7
	98	56	42	42	7
	97	56	42	42	7
	96	56	42	42	7
	95	74	53	52	8
	94	74	53	52	8
	93	83	60	58	9
	92	83	60	58	9
	91	87	64	62	10
	90	93	69	66	11
	89	100	75	72	12
	88	103	77	74	12
	87	106	79	76	12
	86	111	83	79	13
	85	114	85	81	13
	84	122	92	88	14
	83	131	101	97	16
	82	137	105	101	16
	81	147	109	105	17
	80	152	114	109	18
	79	161	122	115	19
	78	163	123	115	19
	77	176	134	125	20
	76	187	144	132	21
	75	196	149	137	22
	74	206	157	145	24
	73	226	174	162	26
	72	229	176	162	26
	71	248	188	173	28
	70	261	199	179	29
	69	293	224	193	31
	68	301	229	196	32
	67	313	240	203	33
	66	337	259	215	35
	65	357	275	225	37
	64	373	285	232	38
	63	394	300	243	40
	62	442	338	265	43
	61	469	359	279	45
	60	489	376	290	47
	59	551	426	312	51
	58	580	452	324	53
	57	680	533	357	58
	56	691	544	362	59
	55	798	627	396	64
	54	840	663	410	67
	53	875	692	420	68
	52	974	776	444	72
	51	1089	873	475	77
	50	1206	969	492	80
	49	1239	994	498	81
	48	1346	1076	515	84
	47	1573	1246	534	87
	46	1618	1283	538	88
	45	1813	1435	559	91
	44	1921	1520	568	93
	43	2018	1595	572	93
	42	2145	1700	579	94
	41	2257	1789	586	95
	40	2316	1836	589	96
	39	2333	1850	591	96
	38	2333	1850	591	96
	37	2333	1850	591	96
	36	2333	1850	591	96
	35	2333	1850	591	96
	34	2333	1850	591	96
	33	2333	1850	591	96
	32	2333	1850	591	96
	31	2333	1850	591	96
	30	2333	1850	591	96
	29	2333	1850	591	96
	28	2333	1850	591	96
	27	2333	1850	591	96
	26	2333	1850	591	96
	25	2333	1850	591	96
	24	2333	1850	591	96
	23	2333	1850	591	96
	22	2333	1850	591	96
	21	2333	1850	591	96
	20	2333	1850	591	96
	19	2333	1850	591	96
	18	2333	1850	591	96
	17	2333	1850	591	96
	16	2333	1850	591	96
	15	2333	1850	591	96
	14	2333	1850	591	96
	13	2333	1850	591	96
	12	2333	1850	591	96
	11	2333	1850	591	96
	10	2333	1850	591	96
	9	2333	1850	591	96
	8	2333	1850	591	96
	7	2333	1850	591	96
	6	2333	1850	591	96
	5	2333	1850	591	96
	4	2333	1850	591	96
	3	2333	1850	591	96
	2	2333	1850	591	96
	1	2333	1850	591	96
	0	2333	1850	591	96
