# Supplementary material for: Rapid, accurate, computational discovery of Rho-independent transcription terminators illuminates their relationship to DNA uptake
Source: Genome Biol. 2007 Feb 21;8(2):R22. doi: 10.1186/gb-2007-8-2-r22 (PMC1852404; doi:10.1186/gb-2007-8-2-r22)
Supplement: Additional data file 2 — As described in the text, the entire robust tail-to-tail region is searched; if the region is less than 500 nt, then the 500 nt downstream of the stop codon is searched (stopping if a gene start is encountered). In the case of ties, all terminators with the high score are output. [file gb-2007-8-2-r22-S2.zip › Legionella_pneumophila_Philadelphia_1.ttperf]

   lpg0005   3  50 147    7110 ..    7124 -  -4.3  -3.05384   CGTCCTTGCAGCGAA               GTACA TCCTT TGTAC               TGGTCCCTTAGTTGA
      resA   5  61 226   14456 ..   14467 -  -5.8  -3.36785   GGATATTGTAATTAA                GCCT GACC AGGC                 AAAATTACGAGCCCA
   lpg0023   6  61  61   29715 ..   29727 -  -6.3  -3.29144   GCATTTTGCGGATAA                CTGAA TAA TTCAG                TTATTTATTATTAGA
   lpg0036   8  59 211   42661 ..   42680 -  -5.1  -3.86397   TGGTAAAATAAAAAT            CATTGTT TTAAAG AACAATG             GCAAAGTAAATGGTA
   lpg0043   4  52 434   51016 ..   51026 -  -3.2  -3.80276   ATTCACACAATATAA                 CAGT GTT ACCG                 GGGTTCAAATGGAAC
   lpg0051   5  91 439   58921 ..   58943 - -12.2  -3.71321   ATTAAATCTGAACAA           TGTTGGATTA AAA TAATCCAACA           TTGTTTTCGTCTTAT
   lpg0057   5  77 268   64394 ..   64405 -  -5.8  -4.75174   TATTGAACCGAAAAA                CTCG TAGA CGAG                 CAGCAAGTTCGAACT
   lpg0062   1  71 -56   69996 ..   70032 -  -3.2  -5.06451   TACTATTTGAAAAAA   TCGA--AACGCATCCTTT AAA AAAGGATGCATTAATCGG   GAACCTCTTTTCACC
      aatA   7  89 183   77438 ..   77459 -  -9.5  -4.13767   TTTTGTATTTTAAAA           TCGGTACCA AAAC TGGTACCAA            GCTTCAGGAAGGGAA
   lpg0074   3  56 221   82674 ..   82685 -  -5.8  -2.84325   CTGGCCCAAACATTA                GGGT GGGA ACCC                 CTGGCAGATGGCATC
   lpg0081   4  48  87   90202 ..   90221 -  -2.9  -3.55622   GCCAAGCTTTGCAAA            GAAGTAT ATGGAG ATACTCC             TCTTAAAATTTTGCT
      polI   1  62 188  112040 ..  112050 -    -4   -4.4009   TGCTATGCGAGAAAA                 CTTT ATT AAAG                 TGTTTAAGAGTCATG
   lpg0112   1  62  16  127162 ..  127173 -  -2.2  -4.69048   ATAAAATTAAAGAAA                GAGA GTTT CCTC                 TACTGACCAATAGTT
   lpg0124   8  62 383  141800 ..  141812 -  -4.1  -4.09002   GAGCAACAAAAAAAT                CAACC ATC GATTG                TTTCGTTGCCAGTGG
      acsB   3  67 123  146847 ..  146870 -  -2.4  -5.03314   CCGAGTCTGAAAAAA          TTGTCAAAGA TTTT TCATTGTCAA           TGCAACCGCTCTCTG
      sdhB   3  52 247  157372 ..  157403 -  -5.1  -3.14124   AGTATCAAGACAAAT      CAGGACGCACAAT GACTAA AATGGGCATCCTG       GCTGATACTGGGGGG
   lpg0144   3  76 355  174505 ..  174527 -   -10  -2.77861   TCAATTGAAAATTTA           GAGAAAATGA TTG TCATTCTCTC           ATTTGTAGCAATTCG
   lpg0153   1  53 223  185673 ..  185685 -  -2.7  -4.03104   CAAATGAATAAAATA                CACAA TAA TTGTA                CTTTAAATGTCCAGT
      htpX   4  55  23  209934 ..  209944 -    -4  -3.73775   CTTACTGTCAGTAAA                 GTAA TGT TTAC                 TCCAAATCAGTCATC
   lpg0189   3  55 298  219669 ..  219695 -  -4.5  -3.67877   ATTGCTGAACAAACA         GAGAAACTC CAGAGCAGT GAGCTTCTC         GAAATGTTGCACAGG
   lpg0201   0 NONE
   lpg0206   5  74  12  238001 ..  238023 -  -9.2  -3.14414   AAAGCACAGCGAATA           TTGGCAGACT TGG ATTCTGCCAA           TCTCTGATGTCTTAT
      tspO   3  60 119  244424 ..  244472 -  -2.6  -4.62069   TCTCTATGTTAAAAA TGTTTTTAATTCGGTCATTTAG TATAT CTAAACTCCCTCATTAAAAACA TTTTTTGCCTTGACC
      purK   2  66 235  248838 ..  248854 -  -2.9  -4.99043   TTGTGACAAACAAAA              TACCTGG CGC CCTGATA              ACCTGTTCAGGCCTT
   lpg0228   5  84  85  262069 ..  262115 - -11.7  -3.14878   GTTGGGAACTCAATA TGCATC-AGGGTACCTTGGCAG GAAG CAGGCAAGTTACCCTTGATGCA TTTTACCCATAAGAA
   lpg0243   3  62 110  287077 ..  287093 -  -7.3  -2.77569   AAATAATTTTAATCA              GGGCTTA CAA TAAACCC              CAATCTCTTTGTTAA
   lpg0249   4  74 343  295159 ..  295169 -  -5.4  -4.67651   ATACTGCAAAACAAA                 GGTT TTG AACC                 CATTATCATTGAATA
   lpg0261   3  58 126  309288 ..  309300 -  -6.3  -2.93991   CTTAATTCAATCAGA                TGTTG AGC CAACA                TATAGGGTGCCATTG
   lpg0265   1  55 113  312546 ..  312560 -  -3.6  -3.72984   GGAGAAGGATCCAAA               TTATCA AAC CGATAA               AACAGATCCTGGTCC
   lpg0272   2  42  18  320527 ..  320538 -  -2.2  -3.10641   CAATTGATGATGGAA                CTCG CTGT CGAA                 GGAACCCCGTCGTAT
   lpg0277   4  53 345  328269 ..  328282 -  -4.5  -3.42884   ACATGGAAGAGAATA               CGGAT GAAG ACCCG                AAACCAGTGCTTGTA
       efp   4  59  16  341969 ..  341989 -  -4.7  -3.79874   TTCCAGAGAAGACAA            GCCTCCA AACCAAA TGAAGGC            TATTTCTGTTGATAA
   lpg0295   9  93 -11  351667 ..  351707 - -13.6  -3.17529   TCAGATAGGAATATA CTGGTTCACCTAAAAACCA ATCT TGGTTTTTAGGTGAA-CTG  ATTTGCTGCCTGCAG
   lpg0301   7  62   5  359013 ..  359025 -  -4.9  -4.04806   GCGTATATGAAAGAA                TATCA ATT TGATA                GCTATCAATAATGAT
   lpg0333   5  62 167  385692 ..  385707 -  -3.2   -4.5442   CGTTCAATTAGAAAA              GGTCCA TTTA TTGACC               ATCATTTGATCAGCA
       ssb   3  62 326  396087 ..  396103 -  -7.3  -2.89714   AGTTAATTAGAACCA              CTTTGCC AAA GGCAAAA              GATTTACGTCGATAT
   lpg0364   1  48 321  403837 ..  403861 -  -3.5  -3.51924   CTGGCACCTACAGAA          GCCTGGCGA CGATATC TCGCCATAC          AGGAATTCCAGTTAT
      smpA   4  82   8  410728 ..  410763 -  -7.6  -4.62085   ACTCTTAAAAAACAA    TTTTCCCCTTGTCTAA TCAC TTAGGCAAGGGGGAGA     TATTAAATTACGGCT
   lpg0387   2  50 236  429796 ..  429809 -  -3.1  -3.65002   ATTAATGAGAGATAA               TGAGCC TAT GGC-CA               GGGCTTTGCTTAAAA
   lpg0407   4  51 183  447610 ..  447639 -  -3.7  -3.41581   GAATTTAGCAAGTAA       TTATCAAGACGCTA AAG TTGCG-CTTAATAA       ATACTAAAATCAATA
   lpg0415   3  69 228  454341 ..  454365 -  -5.7  -4.36411   CATCAAGGAGGAAAA          GCAGTAAAAGT CAA ACTTTCCCCGC          AAGAACGGGCAATTG
   lpg0422   1  41 429  461979 ..  461998 -  -2.7  -2.70932   TTTCTTTTGCAATCA            GCGTGGG CCCTAT CCCCCAC             ATTGCTATGGCAGAA
   lpg0434   1  41 246  472003 ..  472022 -  -2.2  -2.78977   TCCCAAAAAATATAC            CGTTTT GGAGAGTT AAAACG             TGAAATCGGTGGAAT
      tphA   0 NONE
   lpg0468   4  61 -54  510685 ..  510717 -  -6.3  -3.25378   ATTGATTGATAAAAT      TTAGCCAGAAGTC GACTGAT GACTTCTGGCTTT      TCCATATGAATATGG
   lpg0490   1  45 196  529039 ..  529054 -  -3.2   -3.0644   AGCCAATTGTCAACA              CACCCT AGTT AGGTTG               ATATTTATCATTGTC
   lpg0497   8  60 368  535127 ..  535149 -  -2.8  -4.46514   AGGCAGGGAAACAAA           TGATTTATTA TTT TGATAAACCA           GAGGAGGCCGTGAAG
   lpg0509   1  61  21  551299 ..  551310 -  -5.8  -3.42256   ATGTAGGGAATAATA                CTGC TATT GCAG                 GTTCTGCTGCAATTG
      ytbE   4  57 -11  558433 ..  558445 -  -3.5  -4.11528   AAATCGAAAAAAAAT                TTTAT GGG ATAAA                GGCAATGTTTTCAAT
   lpg0538   2  47 339  580045 ..  580067 -  -3.5  -3.18634   ATTTTAAGCAATATA           GACATTTAT TAAGC ATAAAAGTC           CATGAAAAAATAAGA
   lpg0544   3  49 266  585982 ..  585994 -  -4.7  -2.51547   CTGTGATAGGAACAC                GGGCG GAG CGCAC                TCGCCTATCTTGGCG
   lpg0550   2  54  81  589563 ..  589575 -  -4.9  -3.30731   TTAATTACTAGAATA                CATTT TTA AAATG                AATTGGCCAACTACA
   lpg0564   9  89 211  602506 ..  602528 -  -9.3  -4.10007   ATAATTCCTTTAAAA           GGCTTATTT GATCA AAATAAGCC           TTTTCTATTTTCATA
   lpg0567   2  48 404  604730 ..  604741 -  -4.4  -2.82516   GCGTTGACTATGATA                GGAA TGCC TTCC                 GAATTATTACCTTTA
   lpg0583  10  67 472  616880 ..  616894 -    -5  -4.37506   ATTAGTAAAGATAAA               GATGAA AAA TCCATC               CATTCTGCACTAAAT
   lpg0589   1  45 172  622399 ..  622415 -  -2.3  -3.35813   GCTGATGGCAACCAA              TCTTGTA TTT TACAACA              GGTTACTAACGGTGT
   lpg0596   1  45 -13  627265 ..  627289 -  -3.7  -2.50307   TAAATTTTTATTAAT          TGAAAAAACAA CTA TCTTTTTTTCA          TTATTCTGATAACAA
   lpg0599   4  52 370  630859 ..  630884 -  -3.3  -3.85817   ACGGTTTTGGATAAA         CGCTTAGCAGAA TAA TTCAGCCAA-CG         AGATTGGGCGATGTA
   lpg0608   2  74 240  640221 ..  640252 -  -2.3  -5.42259   CGAGGCGCAAAAAAA      GCGTTTTATGCTG GATCAG CAACATAGAAAGC       AAAAGGGATTGACGG
       tag   3  48 217  651460 ..  651470 -  -3.2  -3.36273   CTTTGTCAACATCAA                 GTGC CAA ACAC                 ACACAAAGTAATTTT
   lpg0626   3  65  69  660117 ..  660131 -  -5.8  -3.77087   TACGGAACATTTAAA               GTATTA CAA TAATAC               GCCATTGAGTGACTG
   lpg0643   2  52  51  682154 ..  682164 -    -4  -3.56325   TCTCCAGAACCACAA                 TTCA ACT TGAA                 ATAGTCCTTTTACCT
       dam   1  47 -22  702094 ..  702106 -  -3.4  -3.21099   CTTTGTCAGGATGAA                CAGT TGAAT ACTG                CGACTAGCTCTTTAA
   lpg0663   2  57 -17  713450 ..  713471 -  -4.5  -3.76141   ACTACCATGAAAATA           TTTCTTACA AAGG TGTTAGAAA            CCTATTCATATCAGG
   lpg0676   6  63 269  725169 ..  725184 -  -5.4  -3.90762   TATTTTTTAAAAACA              GAGGAA ATTT TTCCCC               CCAATCATCCAAACA
   lpg0685   6  69 300  736078 ..  736092 -  -8.6  -2.87211   ACTTGCCCTGATATA               GACTGT ACA ACAGTC               TTTGAAGATAACGAA
      parE   3  52 324  744554 ..  744568 -  -3.6   -3.5782   AAGTGATGAAAGGAA               CAAACT GGA AATTTG               TAGCAGATGATAATC
      proS   6  55 277  753154 ..  753168 -  -5.6   -3.3197   AGAGGAGCTGCATAA               GCATCG TCT CGAAGC               CTTGGCGCACAACAT
   lpg0707   2  55   2  771197 ..  771220 -  -5.2   -3.1506   AAACTCTCGGAGGAA          GTGCCAGGTG GTTA CACCTGGAAG           ATCACCCCTCGATTT
   lpg0715   3  64 363  780245 ..  780267 -  -6.3  -3.59262   CTTTATATGGCTAAA           TGCACTTTC TATTC GAAAGAGCA           TGTCATTACAAGTCG
   lpg0731   1  50  -9  798314 ..  798327 -  -2.4  -3.82191   CCAAGGCCACAAGAA               GTCA TCAGGT TGAC                TTGTCAAAGGTAAAA
   lpg0746   3  52 154  816666 ..  816677 -  -2.2   -3.9644   GGTTTAATATAATAA                CGGA TTTA TCCA                 ATTAACAAGAAAAAC
   lpg0765   9 100   9  835640 ..  835669 - -15.3  -3.90762   TATTTGTCAAAAATA       GAATAAATGCTGT TATA ACAGCATTTATTC        TTTGGGGATTATTGG
   lpg0775   1  74 -36  848594 ..  848610 -  -9.5  -3.01924   TACTGGTTCGCAACA              GCTTCTT AAA AAGAAGC              AAACCACTTAAAGAA
   lpg0782   4  82 142  854981 ..  854994 -  -5.3  -5.35721   ATACAACAAGAAAAA               GAATC TGAT GATTC                GGAACAAGCAGTATA
     sda-2   3  46 324  864926 ..  864945 -  -3.6  -2.82987   GTAAGATGTATGATA            TTCCTG GTTTCGTG CAGGAA             TTTGCAATGAATCAA
      nadA   4  73 304  871933 ..  871947 -  -7.1  -4.01115   AGGGAGAAGAAAATA               CTCGC TTCGT GCGAG               CTAATATTTTAGTCG
   lpg0814   4  52 453  891757 ..  891772 -  -3.2  -3.70773   GCTGATAGTGAACAA              GAGGAG TTAA CTGCTC               AAATTAATGAGCGAT
   lpg0823   1  45   2  902068 ..  902080 -  -2.7  -3.21218   ATGCTCCAGCAGCAA                TAAGT CAG ACCTA                ATCAATAAACAGAAA
   lpg0832   3  44  92  912088 ..  912099 -    -3  -2.85985   ATAAGAGACTGAAAT                TCTA TCCC TAGA                 TTCGTTATGAGTACA
   lpg0849   0 NONE
   lpg0854   3  55  21  930884 ..  930903 -  -4.3  -3.62572   ATGGAACGATAAATA            GATACAG CTCACC CCGTATC             ACTTATTTGCTAGCA
   lpg0866   4  83 145  939569 ..  939600 - -10.9  -3.10958   TATTTCAAGAAATTA      CCCCGGAT-TAGGC ACAAA GCCTGGATCCGGGG      ATTGACAGGACATGC
   lpg0871   7  50 253  945156 ..  945167 -  -2.2  -3.74608   AATAAAGATAAAAAT                CCTC AATG GAGA                 CCGTCCAGTTTGGAG
      dapE   6  56 199  959718 ..  959737 -  -6.4   -2.5176   TAATTTATAAGAGAT            CCGCTC ACTACCTG GAGCGG             CCGTATTTGGTTCAT
   lpg0897   5  71  16  971710 ..  971727 -  -5.5  -4.56775   ATGCTTTCTTAAAAA             CCTGGGT AAAC AACCAGG              TCAGGTTAGTTTTAG
   lpg0906   3  47 297  981488 ..  981498 -  -3.2  -3.27923   GTGGAATAGTATCAA                 TGAC CTT GCCA                 GCAGCACGTGAATTA
   lpg0906   3  47 146  981631 ..  981649 -  -2.3  -3.53811   GTGACTTTTCCCAAA             CGCCTGG GTAGA CCAGAGG             AATTTGCTTCACTAG
   lpg0918   0 NONE
      ponA   3  78  32  998659 ..  998684 -    -7  -4.37502   ATTAGTAGATTAAAA         CCCGTATTACA CAAAT TG-AATACGGG         TTTTTTGCTTCATCA
       eda   1  49  19 1016390 .. 1016408 -  -3.8  -3.22298   GTCATGCATTATTAA             TGGAAAAC AAT GCTTACCA             ATTAGAATCGATTTA
   lpg0944   3  80  59 1024527 .. 1024551 -  -9.3  -3.53031   TGGACGGGAAATCAA         GGCTCGGTCC TTGTAT GGACCG-GCC          TGAGATAGTGGTATG
   lpg0949   3 100  26 1030914 .. 1030932 - -11.7  -5.64274   TGATCGATAAAAAAA             TCCCGGC ATACA GCCGGGA             CTCAGGTAGAGGAGA
       mfd   4  57 184 1036508 .. 1036524 -    -3  -4.13767   TTGGGTATGCCAAAA             GAG-GAG ATCA CTCACTC              ATTGCAAGAAACCTT
       mfd   4  57 110 1036578 .. 1036598 -  -4.8  -3.55133   TTAAATACGAAAAAG           TCAGTCACA TCCT TGTG-CTGA            AAGATGCCTGGACAA
   lpg0963   3  43 153 1053901 .. 1053913 -  -3.3  -2.76815   ATCTTGGCCAACAAT                GGTGT GTG ACCCC                TAGTGATGAGTTAAT
   lpg0963   3  43  87 1053964 .. 1053979 -  -3.4  -2.62026   TAGGGGAAGAGCAAG              TAATAA TGCG TTATTA               GAAATACTGCTAATG
   lpg0967   2  45 256 1059841 .. 1059851 -    -4  -2.73483   ACTGGATTGGAATGA                 TTTG ACA CAAA                 CCATGCGAATGTTGC
   lpg0975   3  48 352 1069172 .. 1069193 -  -4.5  -2.85354   TATGGTAAGGGAAAT           CAAATAGAA GAAA TTCAATTTG            TCCTGTTTCCGAAGA
   lpg0975   3  48 270 1069252 .. 1069275 -  -2.5  -3.61398   TCGTGTTTTTAATAA          GCTTTCTTT TTCAAT AAAGAAACC           AGCACTTTCTAGATT
   lpg1011   1  55 428 1105125 .. 1105151 -  -5.1  -3.39005   GAGATAATTTGATAA         CTGCCTCTTCA ATTGG TGAACAGGCGG         GTGTTGATGAAGTAT
   lpg1016   0 NONE
   lpg1031   0 NONE
   lpg1036   4  65  13 1138034 .. 1138071 -  -7.3  -3.23572   ATTTATCTGACAATA   CTGGGTTAAATTA TCCTCAGTTTTG TAATTTAACCCAG    GATCCTGGATTTTTA
   lpg1043   1  45 278 1141629 .. 1141642 -  -3.8  -2.70022   GGCACGCGACACAAC               TGCC TATGTT GGCA                TGAAAGGAGGTTGGC
      atpG   0 NONE
      phaB   2  66 124 1158003 .. 1158027 -  -2.8  -4.99043   GCTTCAGAAATAAAA          CGCTCTTCTT TGAAC AATAGGAGCG          CTGTATATTAGTAAG
   lpg1069   7  72  -2 1164886 .. 1164906 -  -8.3   -3.4178   ATTATCTTAGCATAA            TAGCCCATA TTA TGTGGGCTA            TTGAACTTCTTTCCA
   lpg1084   1  53 141 1179087 .. 1179109 -  -4.2   -3.3676   TTTAATACCTTACAA          GCTGCTGTC AAAAAG GA-AGCAGC           TGCATTAATTTTTCA
   lpg1102   3  52 304 1205208 .. 1205218 -    -4  -3.68886   AGCAAGGCACTCAAA                 GATT TAC AATC                 ACCCAAGCTTGCAAT
      artJ   1  57 154 1234148 .. 1234161 -  -5.3   -3.3581   ATTATTTGGAAAAAG               TCAAG CAAT CTTGA                ATGGAACAGGACTTT
   lpg1127   8  87  78 1240622 .. 1240640 - -10.3  -3.73042   TCCCGCATTAAAATA             GCCCCTT GCATA AAGGGGC             TGTTTTTATTTTATC
     cyaA4   4  84 232 1244644 .. 1244657 -  -8.1  -4.60797   GTTGTACAGAGAAAA               CGACC TCAG GGTCG                TAGGCACGAGTTCTT
   lpg1151   2  50 236 1267830 .. 1267846 -  -5.1  -2.64735   AGGCAAAAGTAATAG              GTAATCC GTC GGCTTAC              AGGGCGGTGGCTAAT
   lpg1156   2  55 379 1275260 .. 1275273 -  -3.9  -3.73224   TGACTGCCCAGGAAA               TATCA ACCA TGATA                CGTTACGGGTATAAA
   lpg1160   7 100  30 1280334 .. 1280380 - -10.7  -4.71426   TTTCTATGAATAAAA CCTTATTT-TTGCTAGTTATATC AAA AATATAAC-AGCAAGAAATAAGG TTTGATATGTTTGTA
   lpg1166   6  55 274 1285959 .. 1285976 -  -5.5  -3.15131   TTGAAAGAAAAAGAT             CATCGGC TTAT GCCCATG              TTGCGAAAAAGAACC
   lpg1175   2  52 101 1300158 .. 1300173 -    -4  -3.59979   TCTCCTCAGCCCAAA              CGTAACC TGG GGTT-CG              ACTGGTTTTTATATC
      rdgC   6  86  30 1314712 .. 1314742 - -12.6  -2.80699   CTTGAATCAAGATGA       GAGGGAGCTCTGTT AGC AAAGGAGCTCCCTC       GATAGGTTACGGGTT
      hisI   2  77  61 1322097 .. 1322129 -  -5.9  -4.66318   AGTATTTCAAGAAAA      GTTAATTTCTTAA TAGTAGT TTAAAAAATTAAC      TAGTCTTGATTGATA
      pyrE   3  55 233 1332523 .. 1332539 -  -3.7  -3.75461   GAAAGTTCTATTAAA              GCAGA GCAAGAT TCTGC              GTATTAGGAGGTTTT
   lpg1208   2  40 271 1335324 .. 1335342 -  -2.4  -2.67441   CAAGTGACCATATTA             CCTTTATG AAA CTTAAAGA             AGCTATTGGTACTTC
      hemF   1  50 341 1341315 .. 1341333 -    -3  -3.60419   ACTTGCAAATTATAA             GTCCAGTT GAG AACAGGGC             TAGAACGATTGCGGC
   lpg1233   2  55 395 1361236 .. 1361255 -  -2.8  -4.24204   TAGTTATATTTAAAA            CTGTTACA AAAA TGCTACAG             TGAAGTGTTTAAAAA
   lpg1243   3  57 276 1372397 .. 1372409 -  -4.9  -3.62864   CAAACTCACCTCAAA                CAAAT GGA ATTTG                TGAGCGTTTCCATAA
   lpg1264   2  42 276 1390152 .. 1390172 -  -2.5  -2.90029   TGATTTAAACAGAAG            GGGGTTACT TCT AGTAACTCA            GATAGTTCCTTTAAG
   lpg1275   4  73  87 1402958 .. 1402977 -  -3.6  -5.09426   TTCAATGGGAAAAAA            TTAAGGAT ATTG ACCCTCAA             AAAATTTAATGCAAT
      sfcA   4  48  26 1408183 .. 1408197 -  -2.9  -3.57213   CAGACTAAGAATTAA               GAAAA TTTAT TTTTC               AATAATATAGTCATA
   lpg1285   7  95  54 1413069 .. 1413090 - -13.1  -3.65002   ATTAATTACACACAA           GTTGGGTCA AATT TGACCCAAC            TGAAACCAAATTAAT
   lpg1290   5  69 191 1416601 .. 1416615 -  -7.8   -3.4493   ACACAGAGCAATCAA               CGGCTA TTA CAGCCG               ATGCAGCCTCTTCAA
   lpg1310   3  49 314 1439758 .. 1439774 -  -2.3   -3.6284   AAGTATTATGGGAAA              TAAAAGA TTG TCTTTAA              AAATAAATTGGCAAT
   lpg1345   3  52 474 1482919 .. 1482929 -  -5.4  -2.87881   CAATGGGTTGATATA                 GCAA TTG TTGC                 AATTATCGCTTTGTC
   lpg1345   3  52 350 1483041 .. 1483053 -  -4.7   -2.9661   TAATTATTCACAAAG                CCTGG ATC CCTGG                TTAAGTTCTTATATC
   lpg1354   4  69 468 1495787 .. 1495813 -  -7.4  -3.37056   ACTAGCCAGTGAGAA         GGCTTTAAAACA GTA TGATTTAAAACC         TTTAGGCCGTTTAAT
       fis   8 100  15 1516838 .. 1516865 - -14.4  -4.67608   GAGCTGAACATAAAA        TAAAAAGGCTCA AAAA TGAGCCTTTTTA         TTTTTAAATTTCCCT
   lpg1385   7  64  56 1532718 .. 1532730 -  -6.3  -3.68798   CCTCAAAATAAGCAA                CCAAA GTG TTTGG                TTATAGGCAGAGGCG
   lpg1388   5  87   6 1535389 .. 1535414 - -11.3   -3.2916   CGTAAAAAGCTAAGA         TCACTGCCTTGA GTT TCA-GGCAGTGA         TTTTTTTATAAATCA
       cmr   2  57  88 1549707 .. 1549717 -  -6.8  -2.60075   TTTTGCTTAAGGAAT                 CGCA TCC TGCG                 CGCAGAGATTAATAA
      glpD   5  64 -26 1558206 .. 1558218 -  -7.7  -2.86124   GTTAGTGAAATACGA                GCTCA GCT TGAGC                AGAAGGATAAGTAGA
   lpg1431   4  53 390 1580187 .. 1580203 -  -2.9  -3.95883   GATGATTTAAAAATA              GGAGTCA AAT CGACTGC              AATATATTTTGCAAG
   lpg1451   0 NONE
   lpg1454   5  66 161 1602916 .. 1602931 -  -7.6  -2.99871   TTCCAGATTAAAGGA              GTCACT TGAA AGTGAC               GCGCCTGATTTGTTG
   lpg1458   0 NONE
   lpg1466   3  52  12 1618950 .. 1618960 -  -3.2  -3.76125   TCACTTTAACGCAAA                 GCCA GCA TAGC                 GCACAGGGCATCTAT
   lpg1481   5  57 291 1635747 .. 1635762 -  -3.2  -4.15044   TGGTCTCCGAATAAA              GATCAG GAAT CTGTTC               TTGCAGAAGATTGGA
   lpg1492   4  48  38 1649511 .. 1649531 -  -4.1   -2.8916   TAAAAAATTTTAAAC            CATAAAATT TAA AATTTTTTG            TAATATTATTAATCA
   lpg1498   3  45 238 1656661 .. 1656684 -  -2.4  -3.34236   AAAGGGATTGGATAA          GGTAAAAGAA GATC TCCCATTACC           AATCCATTTGACTTT
   lpg1519   3  58   6 1682614 .. 1682626 -  -6.3  -2.86432   CAACCGAAAAATGCA                TGCAA TTT TTGCA                ATAAATTATTTACTT
   lpg1525   0 NONE
      engA   4  56 112 1705116 .. 1705127 -  -5.8  -2.78547   CTATTCTAGGAAGTA                CAGC GCAT GCTG                 TAGTAAATCATTCGG
   lpg1563   6  58 130 1729332 .. 1729348 -  -6.6  -2.78996   TACTCTGAGTGAAAT              CAGCAA ACGAG TTGCTG              GTAGTTTTTATGCAC
   lpg1570   4  52 248 1736610 .. 1736638 -  -4.7  -3.11103   AAAACATTCATCTAA        TTGATGTTCGT AGTACAA AGGAACATCAA        ATACAAAATATAGGG
   lpg1588   6 100  30 1755519 .. 1755570 -   -12  -5.15969   CTTTAATTCAAAAAA GCAACAT-CGATTTCCATTACTCAT TAT ATGTATAATAAAAATCGAATGTTGC TCTCATAACAAACTA
   lpg1595   3  57 273 1760931 .. 1760952 -  -5.9  -3.03741   ATTCATAATTATATA           CACCCCACAA CTA TTG-AGGGTG           GTTTAATAGCTCTTC
   lpg1609   4  51 300 1775075 .. 1775091 -  -4.4  -3.15579   CCAAGGCTGCAGTAA              TCCGTG AACTG CACGAA              GAAGTTGGTCTTGTT
   lpg1634   1  45  88 1804243 .. 1804257 -  -3.6  -2.67705   TCAGAACTGACATCA               TCAACT GGA AATTGA               TAACAGTTGCACCAT
   lpg1639   1  42 -18 1811285 .. 1811298 -  -3.1  -2.50291   AACCACTTTACTAAT               CTCCA ATAA TAGAG                GCTTTTTTATGTTGT
   lpg1661   5  55 448 1837665 .. 1837687 -  -3.5  -3.90588   CACCTTCTAACGAAA           TAATTCACA GTCTA TGTGATTTA           TTACGTGATCCTGGA
   lpg1664   4  64  27 1840683 .. 1840706 -  -7.5  -2.79671   AGTTTAATTTTAAAT          CCCTTGCTCC GATTA GGA-CAAGGG          CTCACTTATATATTA
   lpg1672   6  51 238 1859526 .. 1859539 -  -3.9     -3.37   TTAATTGCCAAAAAC               TATTG TAAT CAATA                TTTTTCTAAAAATAG
   lpg1685   5  61 444 1875884 .. 1875900 -  -5.2  -3.73068   TTTTCAAGCGAACAA              GATGAT GACGA ATCATC              AGATTGCATTCGTGA
   lpg1685   5  61 443 1875886 .. 1875901 -  -6.2  -3.44686   TTCAAGCGAACAAGA              TGATGA CGAA TCATCA               GATTGCATTCGTGAA
   lpg1693   2  52 177 1886873 .. 1886884 -  -4.4  -3.30243   ATTTACCTTTTATAA                TTGG ATTA CCAA                 CAAGGTAGAATCTGC
      ubiG   1  41 305 1893098 .. 1893108 -  -2.6  -2.52795   AATTTTCCTAATGCA                 TTTT TTA AAAA                 AGGAAACCAGGTCAA
   lpg1704   3  49 232 1899619 .. 1899645 -  -2.2  -3.61894   AATTGTCTTCAAGAA         CTGACATAACCC GGC GTGACATATCAG         CATACAATGTGTAAT
   lpg1710   8 100 144 1906334 .. 1906354 - -11.3  -4.46576   AAAAATGACAACAAA            GACTTGTTT ATT AAACAAGTC            AGGAATACTAATGAA
   lpg1717   7  78  26 1911969 .. 1911986 -    -7  -4.32048   CAAGAATAGTGAAAA             GGCATG TACTAG CATGCC              TTTTTTCAAAAAGAA
      yfhC   3  51 149 1919071 .. 1919081 -  -5.4  -2.71119   ATTCATTTACATAAT                 GCAA AAA TTGC                 TACAGCTGGTGAGCG
       fis   2  45 274 1944765 .. 1944790 -  -2.5  -3.15861   CACGACTGTTACCAA         TCGCGCGGT GCGCTCTT ACCGCACCA          TTTCACCCTTACCTA
       fis   2  45  49 1945005 .. 1945015 -    -4   -2.5785   TAATTAACGATGAAT                 TTCT ATT AGAA                 TACCGCGAAAAATAA
      pmbA   4  90  79 1976490 .. 1976507 - -11.3  -3.64954   GGAATATAGAAAAAG             CTGGCTG CAAG CAGCCAG              GTATATCGCTAAAAA
      lysU   7  87 436 1984617 .. 1984633 - -10.1  -3.90112   GCTGTGGTAATCAAA              GCCACTG CGA CAGCGGC              AGTAGGTTTTGGTGT
   lpg1798   4  48 201 2005442 .. 2005454 -  -2.7  -3.55304   ACACCGAAGAAGTAA                CGATT AAT AATCA                TAATTCCCTGAGGTA
   lpg1810   5  95  25 2022701 .. 2022719 -  -8.8   -5.5112   CTGACTAATAAAAAA             GCCACGCA TAT CACGTGGC             TTCTAACAAGGTCAA
      oxyR   8  62  47 2032253 .. 2032273 -  -4.1  -4.19704   GAATGCTAGTTAAAA            TTCATAAAA TAG CTTCATGAA            AGCTCATCCAGCTAA
      oxyR   8  62  33 2032262 .. 2032287 -  -3.3  -4.54477   TTAAAATTCATAAAA         TAGCTTCATGA AAGC TCATCCAGCTA          AGCAGGAATTTACGT
   lpg1832   7 100  79 2052860 .. 2052880 - -11.2  -4.28323   ATCAACCAATAGAAA            GGGCAACT GCAAG AGTTGCCC            TTTCATGTAAATACT
   lpg1837   3 100 450 2057775 .. 2057806 - -16.2  -3.38118   ATAATTGACTTATAA      GTTGAATTTGGATT AAAC AATCCAAATTCAAC       AAATTCATTATCCTC
      gshB   3  75  -8 2068580 .. 2068607 -  -7.2  -4.19238   CTCTGAACTTCAAAA        TCAAAATAATGA CTGT TCTTTATTTTGA         TAAAGAAGTATGTAA
   lpg1851   6  63 253 2072502 .. 2072520 -  -7.4  -2.50994   GTGAACTGGACGAAT             GGGAAATG ATG CATATCCC             GGGAGCACTTCATAT
      ppiD   2  49  90 2077473 .. 2077483 -    -4  -3.24188   TTATATCAGGAGCAA                 CTTT GAA AAAG                 CCTCACAGAGAAAAA
       rnc   2  77 219 2090053 .. 2090063 -  -3.2  -5.48163   AAACAAATTAAAAAA                 GCTG GAG CAAC                 TCATTGAGCACTATC
   lpg1876   5  57  21 2097005 .. 2097021 -  -3.8  -3.94184   ATACGGAATATCAAA              GTATTT TTTTT AAATAC              ATATAGTTTCTCAAG
   lpg1886   6  60  28 2104401 .. 2104419 -  -3.2   -4.3534   CTCTAATCATCAAAA             CTGTTAAT TAG ATTAATAG             GTAACCAATAATAGA
   lpg1893   3  52 318 2110254 .. 2110267 -  -3.1  -3.75884   CCCTAAAGAAATTAA               TACGC TTGA ACGTA                TACAGACATCTCCGG
   lpg1904   5  64 452 2123302 .. 2123319 -  -4.8  -4.13767   CCCCTGATTTTAAAA             GCCTGG AGGAAG CCAAGC              AACATTTCAAAGCCA
      pilE   5  45 424 2137231 .. 2137244 -  -3.8  -2.72991   GGACATGCTCAATTA               GGTG GTGTTG CACC                TGTCATCGCTCAATT
      pilE   5  45  16 2137642 .. 2137652 -    -4  -2.64298   CGACTAAAAAACCAG                 TTAG TGG CTAA                 AAAAATCAACCAAGA
   lpg1918   5  51 139 2140784 .. 2140796 -  -2.6  -3.87551   ATTACCAAATCCAAA                GCGC TTAAT GCAC                CTGTTTAAATCATCG
   lpg1931   1  51 236 2156414 .. 2156427 -  -4.5  -3.22841   AACTAGAATAGCGAA               CAAGC CTAT GCCTG                ATAAATAGACAAACT
   lpg1953   2  52 346 2181443 .. 2181464 -  -2.3  -3.98083   TAGCGAATGCACAAA           CGCTTTTAA GCTT TTTAAAGCA            AAGTACCATTCATTT
   lpg1961   9  74 312 2194183 .. 2194195 -  -3.3  -5.31456   CGAATTTATAAAAAA                CTAGG GCA CCAAG                ATTCTTCGAATCCTA
   lpg1969   4  77  14 2208417 .. 2208450 -  -9.7  -3.08176   GAATAATCATAGATA     CTGGCCTTCAAATTG AAAC CAAATTAAAGACCAG      TCATTTTAGCTTATT
   lpg1978   5  57 449 2216689 .. 2216699 -  -5.4  -3.41913   CTTACACCGAAAAAT                 TAGG GCA CCTA                 TTCCCCATTACAGCG
   lpg1978   5  57 101 2217029 .. 2217047 -  -4.5  -3.74519   AACATGGCTAGGAAA             TGCCCCC TGGAT GAGAGCA             TTTCTTCATATCTTG
       gad   3  62 470 2224199 .. 2224212 -  -6.7  -3.34517   AGTCTTGCTGAAACA               GCAAC ACAT GTTGC                AGCCATGATGGGCAA
   lpg1990   1  41 314 2230643 .. 2230659 -  -2.2  -2.78384   TTTTCTCTGATTATA              GCACGC TTGGG ACATGC              CTATGGTCTAATCAA
      secF   4  48  39 2239199 .. 2239211 -  -2.6  -3.57561   GTCGAATTGGGCAAA                GCCG AGCCG CGAC                TGTCAGGAAGCGGAT
   lpg2019   5  59 342 2257575 .. 2257588 -  -2.4  -4.55697   AGCTCGATAAACAAA               TCCT ATCCAA AGGA                GCATGGACTACTATT
   lpg2019   5  59 107 2257808 .. 2257823 -  -6.1  -3.15366   GTTAAAATTTTAATA              CCTGC GCGAAT GCAGG               GATTTTAATTTGATG
   lpg2039   5  55 312 2282692 .. 2282704 -  -4.9  -3.38812   CTCGTGGTAATAAGA                TACTA CAA TAGTA                ATTAGATACATTCTT
   lpg2050   5  56  77 2291934 .. 2291945 -  -5.8  -2.88663   AGCTATGGTGATATA                GCCT AAGA AGGC                 TTTGCCAAGAAGAGG
   lpg2058   3  64 422 2297403 .. 2297432 -  -3.5  -4.54727   GTTGCCAAAGTAAAA       GCTGCCATATCTT TCAA ATGATTTGGTAGC        TCCTGAATCAATTTA
   lpg2061   4  53  29 2300800 .. 2300814 -  -4.3  -3.38316   GCATCATTTAAGCAA               TGACA CTTTT TGTCA               AGATGCGCCTTTTTT
   lpg2070   7  64  35 2311359 .. 2311369 -  -6.8  -3.68936   TAGTAAGCCTAAGAA                 CGCA GCA TGCG                 ACTTTCACCGCACTA
   lpg2073   8  58 223 2314108 .. 2314121 -  -2.5  -4.45117   GATACCTTAAACAAA               TTTAA TAAA TTAAA                AGGTATTCAACAGGA
   lpg2100   2  47   4 2348039 .. 2348051 -  -3.4  -3.20769   AAAGAAGGCTATGAA                GAGT ATTTA ACTC                TTTTTAAATAGATTG
   lpg2115   3  66 386 2359343 .. 2359353 -  -5.4  -4.12947   AAAGCAATTAAAGAA                 GCAA GCT TTGC                 TTTTAATAAGCTTTG
   lpg2125   1  59 139 2369995 .. 2370006 -  -5.8  -3.24633   ACAGACTCCATAATA                GCGA CACC TCGC                 GGTAATAAGCCATTT
   lpg2143   5  83 165 2389253 .. 2389306 - -11.2  -2.72991   GGAGATGCGTAAGCA TCGTCTCGAAGCCTTGGCAAGAAAC ATTAA ATTCCATA-CAAGGCTTCGAGACGG CATAAATGCCTCCTC
   lpg2159   5  48 436 2421832 .. 2421849 -  -2.7  -3.68325   CAGATTTGAACATAA             CTGGAAT CGAT ATTTCAG              AAAAAATGTTAGAAA
   lpg2163   4  47 269 2428952 .. 2428962 -    -4   -2.9838   CTCAAAAACCAAGGA                 TCTT CTG AAGA                 CAAATTGACTAACTA
   lpg2168   6  59 338 2433346 .. 2433359 -  -3.1  -4.24342   GGCCCTATTAATAAA               CTGGA TAGC TCCAA                TTGCTGTCGCAAATC
   lpg2172   4  65 107 2437070 .. 2437080 -    -4  -4.60487   GACTATTTTGAAAAA                 TAGA ACT TCTA                 AATAACTCCCCACAT
   lpg2176   4  67 179 2440519 .. 2440535 -  -2.2   -5.0538   TTTGATGTTAAAAAA              GCACTG CAAAC CATTGC              CCAAATTAATCCAGA
   lpg2185   0 NONE
   lpg2195   3  69  -2 2478073 .. 2478106 -  -6.7  -4.00042   GCTTTTATCAAAGAA     TTGCTGCGGACTTGA GACT TGAAGTCCGCATCTA      TGAACAACATTTTTT
   lpg2207   5  73  14 2490466 .. 2490483 -  -7.7  -3.82261   TGTGAATAAAATCAA             CCCTGTC ATTA AACAGGG              TAACAAATTGAAATT
   lpg2214   4  62  48 2497855 .. 2497887 -  -5.8  -3.53224   TAGTGCCCCTTTAAA     TACCCTGTCAAGT ATTCAGTA ACTT-ACAGGGTA      TTTTAAATATCCCTC
   lpg2220   3  73  23 2506134 .. 2506167 -  -7.4  -3.75581   TCGTAGAAAATAATA     CTCAGCGCATGGCA GTTTTT TGTCATGCACAGAG      CCAATAATAGACCTC
   lpg2233   3  67 102 2525311 .. 2525344 -  -4.6  -4.48073   CGAAAAAAATAACAA    GGCTTCGAGACAGCGC TTAA GCGCTTCCTC-A-GCC     CGAACGGATAGTTGA
     abcT3   6  73  88 2530830 .. 2530858 -  -8.8  -3.23274   GTGTTTAGAAGTGAA        TGTCGACACCCA GATGA TGGGTGTCGGCT        TGCAATCAAATTCAA
      dctA   3  48 252 2545279 .. 2545294 -  -2.6  -3.56268   ATATAGTGAAACCAA              CCTAAA TTAA TTTAGA               GGTATTATTGGTAAA
   lpg2265   3  47 256 2567147 .. 2567163 -  -3.7  -3.06183   GGCATGCTTATCGAA              GAAACCA CAA CGATTTC              TTTTATTGAAGTATG
   lpg2272   5  90 128 2575045 .. 2575074 - -13.8  -3.10303   TAATAAACAATGACA       CATCAGACCAAA GATTAT TTTGGTCTGATG        TTTTGGTTTGCTTTA
   lpg2281   3  54 421 2582983 .. 2582999 -  -5.2  -3.07307   CAAATCCTGAGCCAA              TCAATG GCAAT CATTGA              TTATTTGGAAGAAAT
   lpg2298   4  86 278 2596195 .. 2596236 - -12.4  -2.93073   CCTTTTCAATAAGCA CTTATCCGCACAGTCCAG TTAACT CTGGATTGTGCGGGTAAA  ACACAGCACTCTTTC
      murI   3  69  68 2609809 .. 2609826 -  -6.3   -4.0342   GCCAAGGAAGAATAA             CCTTTGC CCTT GCAAAGA              ATCATATTAAATTAG
   lpg2320   6  79 473 2621303 .. 2621321 -  -3.9  -5.40072   GCTGGCCTAAAAAAA            CAAC-TCC TGAT GGATGTTG             TGTCTGATGGCTTGC
      bioC   2  57 399 2634233 .. 2634245 -    -2  -4.28323   AGCAATTAAGAGAAA                TTCA TCTTT TGAA                AACTGGAAAACTGAT
      kdtA   5  47 313 2642357 .. 2642373 -    -3   -3.1552   TTTCACTCAGGAAGA             GCT-ACC AATC GGTGAGC              AAATGATGGAATTAT
   lpg2363  11  83 249 2667847 .. 2667868 - -10.3  -3.19246   CGAAGGTTAATTTAA           TGACTGTTT TTAC AAACAGTCA            TTAAAAAAATATAAA
   lpg2373   2  52 367 2678824 .. 2678836 -  -4.9  -2.98942   ATGTTTGTATACATA                GATAA GAT TTATC                GCTTTTATTTATTCT
       pla   3  69  28 2694972 .. 2695020 -    -9  -2.76509   GTTGAAATAACGAAC GCATGCAGCAACCGTCTTGAAGC CAGA ACTT-AAGAAGGTTGCCACTTGC TAGTTGAGATTAGAG
   lpg2396   9  95  80 2706077 .. 2706102 - -14.9  -3.06501   GACATCCTTACTTAA         CCAATTAACGG ATAA CCGTTAATTGG          TTTATCCTCTGACAA
   lpg2402   3  55 262 2713770 .. 2713791 -  -4.5  -3.58184   ACAGGATAAGGATAA           GAAAAATGC TGTG GTATTTTTC            GCTAATTCGCATAAT
   lpg2407   3  61  10 2718973 .. 2718983 -  -5.4  -3.79335   AAGAAAAATGAAAGA                 CTTG CCC CAAG                 ATAAAAGCGTTATTG
   lpg2411   3  57 284 2723571 .. 2723583 -  -6.3  -2.63922   TACTATTGAAAAACC                TGAAG CAT CTTCA                TCATTCTATCGAGTT
   lpg2414   2  71 445 2726685 .. 2726701 -  -6.7   -4.1899   TTATGGCATGGAAAA              TATTTTG TCT CAAAATA              ATCCTATTTATTTTA
   lpg2419   6  77 472 2731508 .. 2731522 -   -10  -3.06696   TTGGGCTTTAACACA               GGGGTT CAT AACCCC               GAACAAGCCCAACTA
   lpg2422   4  57 377 2734447 .. 2734459 -  -4.9  -3.62864   CAAACTCACCTCAAA                CAAAT GGA ATTTG                TGAGCGTTTCCATAA
   lpg2438   4  93 282 2753302 .. 2753323 - -10.2  -3.94664   TACAAAATCATTAAA           GCCTCATG TCTTGG CATGAGGC            TTATTGTAAGCTTGC
   lpg2443   2  47 470 2757385 .. 2757397 -  -2.7  -3.44146   CCTGTCGAGAAGCAA                TGACA TTT TATCA                GAATTGTTTTGGAGG
   lpg2448   4  59 -22 2760559 .. 2760571 -  -6.3  -3.06399   CTTAATTAAATCAGA                TGTTG AGC CAACA                TATAGGGTGCCATTG
   lpg2451   1  73  43 2762869 .. 2762879 -    -4  -5.08601   GTATTTTAATAAAAA                 CATA AGC TATG                 ATGAGCTGAACCAGC
   lpg2457   1  62  48 2771293 .. 2771304 -  -4.4  -4.25658   ACTGCATTAAAACAA                GCTT CTGA AAGC                 AGTATGACACTAAGC
   lpg2464   4  93  83 2777223 .. 2777241 -  -7.5  -5.64328   AATAAAAAAAGAAAA             GTTGAAC TTTAG GTTCAAC             CCTTGTTGAATTAGC
   lpg2486   1  48 405 2799649 .. 2799672 -  -2.6  -3.54984   ATCAATAAATACCAA          TTTCATCTTAT CAA ACAAGA-GAAA          ATACCAGGCCGAACA
   lpg2491   2  77 358 2807897 .. 2807908 -  -5.8  -4.68908   CTCATTCAAAATAAA                TGCC AAAC GGCA                 TATTGAAAACTCGAA
       hss   3  44 302 2811631 .. 2811643 -  -3.4  -2.80901   AAATATCGCAACAAT                TTGG TTTTT CCAA                GCATTAGTGCTCACG
   lpg2502   2  50  78 2819549 .. 2819566 -  -4.1  -3.14051   CCACTGGGATTAATA             GGCTC AGGAATTG GAGCC              CTCTTTTTCTCATGG
   lpg2507   7  85  11 2826316 .. 2826341 - -12.1  -3.06831   TTAATTCCTATTTAA         CATAAGAAATC CCGA GATTTCTTATG          TTAAAAAATATCAAT
   lpg2512   3  51 290 2837078 .. 2837090 -  -4.9  -2.87443   GGCATACAATATAAC                TTGAT AGC ATCAA                CTGTTTGAATGTTCA
   lpg2520   8  64 423 2846717 .. 2846729 -  -6.3  -3.68836   ATTTTTAAAAGAACA                GGAAA AGA TTTCC                CAAAATTATGGAAAA
   lpg2526   5  77  82 2854494 .. 2854508 -  -8.6  -3.66787   TGAAACTACACATAA               CTTGAC CAC GTCAAG               TTGGTAAGTCCTGCA
   lpg2534   0 NONE
   lpg2538   3  84  52 2869743 .. 2869765 - -12.2  -2.87211   ATTTTCTTGCAGACA           TTAATTGAGC CAG GCTCAATTAA           TGTCTTGCTTTATAG
   lpg2546   7  83  22 2878558 .. 2878588 -  -7.5  -4.71426   TTGGTAGTAATAAAA       CAAGCCGGAACTG GCGAA CAAATCCGGCTGG       AATAGAAATTTATAG
   lpg2555   8  87  84 2888467 .. 2888487 - -10.4  -3.74347   CTCACAAATTTTAAA            TCCCGAGG ACAAG CCCCGGGA            TGTCGATTGAGGAAG
   lpg2560   1  42  59 2894417 .. 2894430 -  -2.5  -2.80411   AAAAAAGCTCAAGGA               TTTAT TTTA ATAAA                TTATCATTTTCTATA
   lpg2567   0 NONE
   lpg2588   8  90 236 2919664 .. 2919688 - -11.7  -3.76402   AGGTGAGTTATTAAA          GCATTTTATTT TTG AAATAAAATGC          CAACATGGAAACCTA
   lpg2600   1  39 452 2933449 .. 2933460 -  -2.2  -2.52795   AAGTCGTGGAAGGCA                GAAG CTGC CCTC                 TGTGTCATGGAGCCT
   lpg2605   2  57 -37 2939511 .. 2939527 -  -5.1  -3.54543   ATCCATTTCCGCAAA              GGCGATT GAA AATCTCC              TTTCAACCCACTCCT
   lpg2633   1  71  40 2974444 .. 2974461 -  -3.5  -5.14682   TTATAATAAATAAAA             CTGAATGG CGA CCATT-AG             GGAGCGGATAAAGAA
      uvrC   1  45  22 2991853 .. 2991863 -  -3.2  -3.02144   GTACGTGCTGTAAGA                 GCCT TTT AAGC                 ATGGCAAAACTTCAA
      feoB   1  52 389 3003785 .. 3003804 -  -2.1   -3.9444   GAAAGTTTAATGAAA            GGCAG TCTAAGCCAT CTGCC             TGATATTTTAATTGC
   lpg2664   4  55 -26 3010846 .. 3010856 -  -4.6   -3.6502   TAGGTTTTATGCAAA                 GCGA TTG CCGC                 TGCAATAACCGCTGC
   lpg2678   0 NONE
   lpg2685   5  59 270 3033305 .. 3033315 -  -5.4  -3.54129   GACAGCTCGGTCAAA                 TGGA TAT TCCA                 GAGTGGCTGCATTTC
      lphB   6  77  73 3039915 .. 3039933 - -10.4    -2.567   ACGAATATTATTAAC             CAATAGCA TTA TGCTATTG             CAAAATTTAAAAGCC
   lpg2693   3  54   9 3045371 .. 3045385 -  -2.2  -4.09864   ACTTATTCGCTAAAA               TATAAT TTA ATTACA               ATGATTCTTCACTCC
   lpg2718   1  47 234 3069593 .. 3069603 -  -2.6  -3.44998   TACTCATCAAGAAGA                 TTTT TAA AAAA                 CAGGGCCATATTGCT
   lpg2722   2  49 124 3074760 .. 3074770 -    -4  -3.29471   TTCCCAGGATATTAA                 CATT TGA AATG                 CTCCATATTTAGCAT
   lpg2739   3  59 451 3089350 .. 3089362 -  -4.8  -3.72009   AGAATATCATTTAAA                GCGA TGCCT TCGC                AAAGAGTTGGATAAT
   lpg2759   5  65 219 3108900 .. 3108915 -  -3.2  -4.67982   TCCTATTCAATAAAA              GCGCTT TATA AAGCTC               ACTGCAAAGCCCCCA
   lpg2767   4  60  21 3116633 .. 3116657 -  -3.5  -4.35091   AATACTGATAAGAAA          TAGGTAGGG GCTTTAT CCCCGCCTA          TAATAAAATAACTGC
   lpg2804   6  89 423 3157945 .. 3157955 -  -5.4  -5.41143   GATCTGGGAAAAAAA                 CAAG TGA CTTG                 TTATATCGCTTATTT
   lpg2814   5 100  11 3173973 .. 3174005 - -10.7  -4.17355   TAACTTTAAAAAATA      GCCTCTCAAAAATAT TTA AAATTTATGAGAGGC      ATTAAAACAGTTACT
   lpg2826   5  67 356 3189420 .. 3189432 -  -7.7  -3.24823   AATGGTCAAAAAGGA                CCTCA AGC TGAGG                AAGTTGAAGTAGTCT
      sidH   4  83 178 3194123 .. 3194137 -  -2.1  -5.78622   GCAGCCGAAAAAAAA               CAGCA GGAGA TACTG               GGAAAACCAACGAAG
   lpg2844   6  63 251 3218438 .. 3218456 -  -7.4  -2.58544   TGGCATCCCGAGAAG             CCCAGGAA GCA TTCCTTGG             ACAAATGCATGAATG
   lpg2847   4  91  21 3221604 .. 3221640 - -12.6  -3.29739   TCTAATTTATAGCAA   GCTAAATTCACCAAGGG TTTA CCCTT-ATGAATTTAGC    TCTTTTATCCTGAAT
      thyA   3  77 387 3245053 .. 3245111 - -10.5  -2.58544   GCCTATTCGGACAAT CGCTCTCTTACGGTCACGGCTCAGTTT TAGTTAT AATCCGAGCTGCGACCGTAAG-GAGC- AGACGATAATTTAAT
   lpg2877   1  42 269 3255550 .. 3255570 -  -3.3  -2.54896   CCCTGAGCCAATTGA            TCTCTAATG TCC CATTAGTAA            CAATATATTTGCCTT
   lpg2893   3  58 326 3274695 .. 3274709 -  -6.4  -2.91429   GAAAATGGGGACATA               GACATG GGT CATGCC               AGAGCATTACTTGCT
      msrA   1  52 137 3290311 .. 3290323 -  -3.3  -3.83771   AAGAAAGCGATCAAA                TGGAG AAA CACCA                TAGACTTGAAAATGA
   lpg2923   3  75 391 3308188 .. 3308206 -    -3   -5.3472   AAAAAAGAAACAAAA             TGCCCCCG TGC CAAGGTCA             CATGAATGATATCAG
      ubiB   2  57 223 3317017 .. 3317029 -  -4.8  -3.58343   CTTATGAGGTGGAAA                TGCC AACAG GGCA                TGGAGTTGGTTATGT
      lpxB   3  52  54 3330818 .. 3330833 -  -5.4  -2.90714   TGAAATCCGGAGACA              GGGTCGG CGG CC-ACCC              AGCGGTATCAATTAG
       dcd   3  50 192 3344530 .. 3344541 -    -3  -3.57792   TTATCCATGGCCAAA                GAAT AGAA ATTC                 GTGGCTTTGGCAGTT
   lpg2965   5  69  79 3354777 .. 3354804 -  -8.5  -2.90919   GAAAAACATAAATAG        CCTGGATTACC TAAAAC AGTAACCCAGG         AGTTTGATAGAAATT
   lpg2969   9  95  14 3358084 .. 3358111 -   -15  -3.32844   TCTGGTATCTGACAA        CATGCTCCCTGGA TTG TCC-GGGAGCATG        TGTGTGAGTTACATC
       psd   5  59 402 3362691 .. 3362722 -  -4.4  -3.95022   TTGATCAATATGAAA      CCCTTTCCGAATTT TGTC AAAAACGCAAAGGG       ACTGTTTATGTCATA
   lpg2998   5  58 281 3388056 .. 3388068 -  -6.3  -2.91465   AAGGTAAATCCAAAT                CATTC ATG GAATG                CTAATCATTGGCTAA
   lpg2999   3  70  46 3391849 .. 3391874 +  -6.9  -3.75629   TTTTCCTCTGAAGGA         GCGGCTAAA GCCAACTG TTTGGCCGC          TTTCGCTTCAGAGTG
   lpg2979   4  59 251 3372069 .. 3372079 +  -5.4  -3.65314   AGCATAAACCGTCAG                 CGAA TCA TTCG                 TTGTTAAAACTTGCA
   lpg2972   1  47 143 3363093 .. 3363107 +  -2.8  -3.36803   GGGGGCAACCCCGTG               GAGG TTCGAGT CCTC               TTCTCGGTACCATTA
      argD   5  95  88 3358084 .. 3358111 +   -15  -2.95388   TCTGGTATCTGACAA        CATGCTCCCTGGA TTG TCC-GGGAGCATG        TGTGTGAGTTACATC
       rnt   6  63 465 3355221 .. 3355236 +  -7.6  -2.61582   CGCCATTTTTCACAG              GCGTAT TCCT ATACGC               ATTATGGGTAAAATG
      hipB   1  42  23 3344740 .. 3344757 +  -2.6  -2.95896   TTTTCATCCTAAGTG             CGTGGT AGTGTA ACCCCG              GTTTGTCCCTGGTAC
      lpxD   5  73 140 3331055 .. 3331074 +  -7.2  -3.93166   ATCAACATTCGCTTT            TTCCTGAA CAAA TTCAGGGA             TTAATTTTTTACCAG
       fum   3  71  18 3324010 .. 3324029 +  -8.6  -3.06162   TTGAGAGGGTTAAGA            CATACCGG GGTT CTGGTATG             TCTTAACCTAAGATG
   lpg2931   0 NONE
   lpg2921   2  64 -31 3307303 .. 3307313 +  -4.6  -4.36914   AACACATTGAGCGAG                 CGGG TAT CCTG                 TTTTATACAAAAGAA
   lpg2912   2  48 219 3298670 .. 3298683 +  -4.5  -2.94681   GTAACAAAGTAATGG               TGCGG GTAT CTGCA                TAATATTTGTCTTAA
   lpg2909   3  69  61 3292240 .. 3292288 +  -2.6   -5.0538   AGGTCAAGGCAAAAA TGTTTTTAATGAGGGAGTTTAG ATAAA CTAAATGACCGAATTAAAAACA TTTTTTAACATAGAG
   lpg2909   3  69 180 3292359 .. 3292381 +  -7.7  -3.35992   AGCTCCAACAGGAAA           GCACCCTCT CCTCA AGAAGGTGC           TTGGTTCCAATCCAT
   lpg2892   3  51   4 3275010 .. 3275022 +  -4.1  -3.18511   TTATTAAGCTAAACT                TTGCA ATT TGCGA                TTCAGTATCTATCTA
   lpg2883   3 100   6 3264675 .. 3264690 + -11.8   -4.7254   CGAAACATAAAAAAA              CGCGGC TAAA GCCGCG               TTTTTAATGACCACT
      corA   6  83  67 3258529 .. 3258550 + -10.2  -3.21276   GGTAGGGTCTTTACC           GGGCAACA CACTTC TGTTGCCC            TCTTGTCAGAAAAGC
   lpg2867   2  50 -28 3245008 .. 3245026 +  -2.4  -3.83205   ATAAATCCGTGCCTT             TGCCTGAT ATT ATTAGGAA             TTTAGTGTAGAGCCT
   lpg2861   6  77 103 3237819 .. 3237850 +  -8.9   -3.5944   GTTATGAGGAGAACT      TCCTTGGATTACA AGACTA TCTAATCCAAGGA       TTATGAGTTTTTTAA
   lpg2849   6  87  47 3225255 .. 3225288 + -13.3  -2.75712   GGCATTAAAAAACCA     CCTTCCTCTTCGTTT TTTT AGACAAAGAGGAAGG      TAATTCAGTGAATAC
   lpg2846   7  87  11 3221604 .. 3221640 + -10.4  -3.84585   TCTAATTTATAGCAA   GCTAAATTCACCAAGGG TTTA CCCTTA-TGAATTTAGC    TCTTTTATCCTGAAT
   lpg2831   3  59  87 3204057 .. 3204071 +  -6.4  -3.04515   GTGTTCTTCTTTCCT               GCATGG TTT CTATGC               TGTTGACAACTGTTT
   lpg2828   6  77 178 3194426 .. 3194441 +  -6.2  -4.80167   CCTTTGTTTGAATGA              TGAAAC CAAA GTTTCA               TTTTCGTTTTTAATA
      yrfI   1  51 466 3181193 .. 3181220 +  -4.9   -2.8383   CTTCATTAACCAGCG        CATGCCATTGA CTAATA TCAGTGGGATG         TAATATTAGTTGTTT
   lpg2807   1  42 237 3164329 .. 3164346 +  -2.1  -3.07043   AAATCATAACAAAAT             GGT-TTAT GGG ATAACACC             TCTTCAGGTAATACA
   lpg2803   1  71 200 3158693 .. 3158705 +  -7.7  -3.60431   CTTTTTCAATTCTTT                GTCCA TCT TGGAC                TTTCCACATAATTTT
   lpg2793   3  84  22 3146554 .. 3146573 + -12.2  -2.53911   ATACTGTGAAACAGA            GGGGCTTT TGAA AAAGCCCC             TGCATTAGAACTTAA
     folE2   1  42  16 3116635 .. 3116655 +  -2.5  -2.79915   TACTGATAAGAAATA           GGTAGGGG CTTTAT CCCC-GCC            TATAATAAAATAACT
   lpg2760   3  59 142 3111690 .. 3111704 +  -4.2  -3.91412   CTATCATGTCTAGCT               TTTGGG TAT CCCGGA               TTTATCAAGTATCGT
   lpg2743   7  55 179 3094389 .. 3094407 +  -5.2  -3.20111   CCCTGTAAAATCAAA             TGAGGTAG CAC CAGCCTCA             ATTTCCTTTTTGATC
      hemY   2  51 158 3089835 .. 3089846 +  -4.4   -3.2285   ATTATCCTGGGATTA                TGAC ATGC GTCA                 TTGCATTCCGTTTCT
   lpg2725   3  55 444 3078107 .. 3078118 +  -5.8  -2.74782   GGGGATCCATTGTCC                TCGC CATT GCGA                 TGGTTCCACGTTTAT
   lpg2721   3  53 250 3075016 .. 3075026 +  -2.6  -3.95554   TTAAATCGTATTTTT                 TATT TTG AATA                 TCTTTTCTTGCCTGG
   lpg2692   6  51  73 3045394 .. 3045428 +  -2.8  -3.73072   AATTACAATGATTCT     TCACTCCCTGGTAATT GTT AAAAAATAGGGAGTGG     TTTCATACACCCATT
   lpg2684   2  52 301 3033721 .. 3033736 +  -4.7  -3.10102   GTTTGGCCATAAACA              TGGAC CTGCCA GTCCA               CTTTCCTTTCTGTCA
   lpg2677   1  41 270 3025916 .. 3025934 +  -2.4  -2.80935   CTCAATTTCAAAACC             GCAGGA TGAAAAC TCTTGC             TCTAATCGATGCGCT
   lpg2666   5  55 225 3014327 .. 3014339 +  -4.1  -3.63367   TATTTTTCTGCCAAA                TCATG TAA CGTGA                GTTTTTCTTCAGCAA
   lpg2663   6  64  -4 3010823 .. 3010834 +  -4.4  -4.36914   TATCCCATGTTGATA                CCTA GCTT TAGG                 TTTTATGCAAAGCGA
   lpg2656   3  58 181 3004151 .. 3004163 +  -6.3  -2.78395   AAATGAAACTCCCTA                CTCAA CTG TTGAG                TACTTACTACCCCTT
      cinA   1  71 425 2997316 .. 2997326 +  -6.8  -4.13767   GTAAATGGATAGTCA                 GCCA CTT TGGC                 TTTTGAACTGGAGAC
      sclB   2  48 245 2992106 .. 2992142 +  -2.9  -3.63068   TAATAGCAAAACGAT    GCGCTTCATCACGAATA TGT TGTAAAAGATGAAGCGC    TTTGGAGTCCTCTGG
      rpsT  11  95  34 2978439 .. 2978461 + -14.9  -3.11634   CTAAGTTCGAAACTA           CCGAACCGG AATTC CCGGTTCGG           TTCCCTAGTGTAGCC
      holC   2  71 308 2974670 .. 2974696 +  -6.6  -4.15106   TTTTCCAGCCCTTGT         TGTAAATGATGC AAA GCATCAGGTACA         TTTTCAGACTTAATA
   lpg2627   3  48 419 2969779 .. 2969795 +    -3  -3.37796   GCCCGATAAAAGCAA              TTTTGC GTCGG GCAAAG              TTCTGAATAATCGGA
   lpg2623   8  70 408 2964306 .. 2964321 +    -4  -4.88918   CTGTTGTTCTCGAGC              TGCGTGA TAT TC-CGCA              TTTTCTTTCAAATCA
   lpg2604   3  57  77 2939511 .. 2939527 +  -5.1   -3.5393   ATCCATTTCCGCAAA              GGCGATT GAA AATCTCC              TTTCAACCCACTCCT
      topA   9  61  26 2933836 .. 2933852 +  -6.5  -3.15056   ACTCCAGTTTTTACA              CCCTGAG TAC CTCAGGC              TATTGGATTGCGAAT
   lpg2587   2  64 354 2920261 .. 2920273 +  -4.1  -4.31379   TAAATAGTTGAGCCA                TCGGA TAA TCTGA                TTTTCCTGAATTCCT
   lpg2566   0 NONE
      recG   6  58 160 2894469 .. 2894479 +  -6.8  -2.90226   TATAACTTTTTTGTC                 CGCT TTA AGCG                 ATTGTTCATTCATAT
   lpg2545   7 100 359 2878190 .. 2878222 + -11.5  -4.37711   GATATTTCATTGTGC      CATTAAGTGGTTTCG CCA TGAAACAACTTAATG      TTTTAAATTTGATAA
   lpg2537   7 100  46 2869739 .. 2869769 + -18.6  -3.60798   GCTGATTTTCTTGCA       GACATTAATTGAGC CAG GCTCAATTAATGTC       TTGCTTTATAGAAAT
   lpg2525   3  73 185 2854494 .. 2854508 +  -8.6  -3.19463   TGAAACTACACATAA               CTTGAC CAC GTCAAG               TTGGTAAGTCCTGCA
      sidC   4  63 113 2837127 .. 2837157 +  -7.6  -2.76261   TAAATACACTATTTG       GCTGTGAGAGGATT AGA ATTATTCTCACAGC       ATTCTCTATAGCTGT
   lpg2506   5  71  14 2826318 .. 2826339 +  -8.9  -3.03771   AATTCCTATTTAACA           TAAGAAATC CCGA GATTTCTTA            TGTTAAAAAATATCA
   lpg2501   2  59 333 2819980 .. 2819991 +  -3.6  -4.22883   AAATATAGCGTCACC                GGGC AATC GCTC                 TTGTTTTAACTGATG
   lpg2485   3  61 356 2800115 .. 2800131 +  -6.7  -3.21807   AATCCAAGCGCTGAA              TTTGTTT CTT AAACAAA              TATTGAATTTGCTCC
   lpg2478   3  52 149 2793144 .. 2793160 +  -2.4  -3.94846   GCATTCAATGTCAGC              TATTTA GGTCA TAAATA              TTTCACTTTTAATCA
      sidD   4  80  24 2780884 .. 2780922 +  -2.6  -5.65927   AGTTCATTATGAAAA  GAAACTCATACGATATG ATTTAA CATATCCT-TGAGTTCC   TTTTTTATTTGGATA
   lpg2456   1  43  48 2771388 .. 2771402 +  -2.8  -2.97171   AAATAGTTTAATAGC               CTCG CCATAAT CGAG               TGGTTTAATCAAATG
   lpg2450   1  55 303 2763146 .. 2763158 +  -4.9   -3.4052   CATCACCATCATGTT                TTGAA AAT TTCAA                TTGATTCGATTGAGC
   lpg2442   2  52  65 2757808 .. 2757861 +  -4.8  -3.06509   CGTTTCACTAACCAG TAAAGTAAGTCCC-ATGTGACCAGC AAAAA GCTCATCATACAGGGATTTACTTTA TGTCATTATTTACGG
   lpg2437   0 NONE
   lpg2423   5  62  46 2739162 .. 2739196 +  -7.2  -2.90617   CATAATGCTAAAGTG     GCGACATAAAAGGCAT CTT ATACCTCTTATGTCGA     ATTTGACTTTAACCT
   lpg2413   2  48  43 2726989 .. 2727009 +  -2.5  -3.56704   ACTGTCTTCTTCGCC            TCCCAGCAA CTC TTTCTGGAA            TTGATTTGCTGGGAC
   lpg2401   3  52 296 2714372 .. 2714387 +    -4  -3.60348   TGATTAAAACTAAAT              GCGATA TGTT TATTGC               TTATGTAATCTTCCA
   lpg2395   4 100  23 2706077 .. 2706102 + -14.9   -4.0162   GACATCCTTACTTAA         CCAATTAACGG ATAA CCGTTAATTGG          TTTATCCTCTGACAA
   lpg2389   2  63 192 2700397 .. 2700407 +  -5.4  -4.07868   TTTGTTTTATTTCTG                 CGTT GCA AACG                 TTTCTGTAAGTCTCA
   lpg2386   3  59 203 2695136 .. 2695148 +  -4.9  -3.71378   CTGCGCTCACCCGTG                TCATT GTC AATGA                TTTCAGTATCCGCTC
   lpg2372   2  51 362 2678824 .. 2678836 +  -4.9  -2.78683   ATGTTTGTATACATA                GATAA GAT TTATC                GCTTTTATTTATTCT
   lpg2364   3  52  84 2669980 .. 2670009 +  -5.1  -3.10344   AATACAGCAAGCGTA       GCCTGTATTAG ACGAAATC CTAATACAGGA        TCTATTCCATCAAGC
   lpg2351   1  49 122 2656526 .. 2656542 +  -5.1  -2.58252   ATAAGCCTAAAGACT              TGACCGT GTC ACGCTCA              CTTCGTAATTCGTTT
      sodC   8 100   5 2654237 .. 2654271 + -21.8  -3.22246   TCATTAAATAGTTTT     TTGCATTTGAAGCAGA TAA TCTGCTTCAAATGCAA     TGATTTATTTGATTC
   lpg2344   7  57 -48 2647588 .. 2647612 +  -6.3  -2.72371   CGTTGCTGCCACTGT          AGCCGTAGCAG CTA CTGCTGCGTCA          GTGTTGTTTGGCAAC
      djlA   2  62  -6 2644984 .. 2644995 +  -4.4    -4.258   CTGTGAAACCAAGGG                TTGG TAGT CCAA                 TTTGTTGGTCGATAC
   lpg2332   1  48 454 2636700 .. 2636711 +  -4.4   -2.8552   TCAAACTGGAAACTG                CTGA CAAA TCAG                 GTTTGATCCCTAGAC
      sdaC   7 100  26 2623833 .. 2623861 + -16.3  -3.14527   GCTAATTGCATATAT        TTATTAAGGCGTA TAT TACGCCTTAATAA        TATTGCTAAACATTG
   lpg2312   1  43  19 2614751 .. 2614766 +  -2.6  -3.04609   TTAAACCAACAAAAA              TCGAAA ATTC TTTTGA               ATTTCATTTAAATCA
      secB   8  84  90 2608907 .. 2608931 + -11.5  -3.07043   TAGGGCATAAAACGC          TGCTGTGGAGT CAT AATCCACAGCA          TGTTGCCCTCATGGC
      hepA   1  57 100 2601361 .. 2601373 +  -4.1  -3.88787   CTATTAGATTATTAA                CGGAA AAT TTCTG                TTTATAGGCCTGTCG
   lpg2288   7  66 290 2590983 .. 2590999 +  -8.1  -2.62616   TCGAACTCGCGACCC              TAACCTT GGC AAGGTTA              TGCTCTACCAACTGA
      asnS   4  62 313 2585844 .. 2585856 +  -4.1  -4.11456   CTACGCTCGGATTTT                CTCAA TGG TTGGG                CTTTTTTTTCGTCCT
   lpg2271   2 100  18 2575045 .. 2575074 + -14.5  -4.64464   TAATAAACAATGACA       CATCAGACCAAAG ATTA TTTTGGTCTGATG        TTTTGGTTTGCTTTA
   lpg2247   5  77  19 2548811 .. 2548849 +  -9.7  -3.13522   ACTTTAGGGACTTAT  GCG-GGTGCAAAGGGC-TC TAG GATGCCTTTTACACCACGC  TCTTACTAAGGAAGT
   lpg2244   6  83  48 2545331 .. 2545359 +  -6.7  -4.98522   CTCGGTATTTTGGAG        CCTGGATGGCT AATACAA GGACATCCAGG        TTTTTCTATAAGCTT
   lpg2236   9  70 407 2531164 .. 2531175 +  -4.4  -4.66609   AAAGCCGATGTGCTA                CAAC GATA GTTG                 TTTTTCCCTCGCATA
      fabH   2  63 220 2525323 .. 2525334 +  -7.2  -3.14132   CAAGGCTTCGAGACA                GCGC TTAA GCGC                 TTCCTCAGCCCGAAC
   lpg2224   4  69 195 2514038 .. 2514069 +  -8.9  -2.93481   TTATTTTCAGGTATG      TTATCTCTCAGCA ATAACC TCCTGAGAGATAA       ATTTCGGTTTGGTTT
   lpg2219   3  59 466 2506590 .. 2506602 +  -6.3  -2.98665   ATCAGCACTGATTGT                GCAAA TTT TTTGC                TAATTATATTGTGTT
   lpg2213   6  69  17 2497855 .. 2497887 +  -5.8  -4.24204   TAGTGCCCCTTTAAA     TACCCTGTCAAGT ATTCAGTA ACTT-ACAGGGTA      TTTTAAATATCCCTC
   lpg2209   1  57 326 2494249 .. 2494260 +    -3  -4.26202   AATAGTATTTCGTAA                GAAT CGTA ATTC                 TTTATTACTCAATCT
   lpg2206   3  62 326 2490775 .. 2490791 +  -5.9  -3.54146   CTTCCTTACTCAAAG              CAATGTA TTC TGCATTG              TTAATTTGGCGTCTT
   lpg2198   4  66 110 2481937 .. 2481949 +  -6.3  -3.71527   TAAGAATATACTTTG                GGAAA ATT TTTCC                TTTGCCTGCTTGCGC
   lpg2194   3  79  86 2478077 .. 2478102 + -10.5  -2.87463   TTATCAAAGAATTGC         TGCGGACTTGA GACT TGAAGTCCGCA          TCTATGAACAACATT
   lpg2188   4  69 -22 2471018 .. 2471040 +  -8.5  -2.74864   TTTTTTGCCTTGACC           TTGGGGCTT TTCGT AAGCCCTAA           CTATTTAATTATGGC
   lpg2162   1  43 255 2429214 .. 2429229 +  -2.5  -3.09908   TATCAGCTATTCTGA              CTGCT GTTTAA AGCGG               ATTATTTTAACAAAA
      pmtA   2  54 461 2422717 .. 2422728 +  -2.2  -4.18494   AGACATTGGCAAATT                GTAG ACTG CTGC                 TTTTAAATGCGGATA
      pof1   6  66 -18 2391145 .. 2391155 +  -5.4  -4.17958   AAAAATAGCACAGAG                 CAAG TGC CTTG                 TTTGTTAAAGCTGTT
   lpg2138   2  55  40 2387161 .. 2387178 +  -5.7  -3.21924   AGATTCTTCTCCCAA             TTGTTTT TTAT AAAACAA              TATTCTACGACATCA
   lpg2133   2  63  95 2378388 .. 2378402 +  -2.8  -4.81843   ATTCGATTCATCATG               GTACTT CTT AAGAAC               TTTCTTTTGATTGTT
   lpg2130   6  66 297 2374994 .. 2375015 +    -8  -2.75712   CCCATCCCATTTTGT           TCCCGGAA TGCTAT TTCCGGGG            TGATTACATGACTGG
   lpg2127   3  48 221 2373720 .. 2373747 +  -3.5  -3.43654   CATTGCGAATCAGGC        GAAGCGCA-TCA CTAAT TGATTGCTCTTC        TTGTGGGTCTATTTC
   lpg2124   1  64 427 2370404 .. 2370418 +  -4.3  -4.27617   TGCTCCTCCTGAGGA               TTCGA GCCTG TCGAA               TTTTGATCCAGTATA
   lpg2116   6  75 367 2362987 .. 2363004 +  -4.8  -4.92812   ATGGCTGGATTTTCA             GCGAGG AAAGTG TCTCGC              TTTATTTTCTTATGA
   lpg2104   5  76 -50 2352253 .. 2352283 +    -4  -5.27477   CATTTCAAATTTCGT       GTGCGGGGAATG GTTCTGA CGTTTTCTGCAC       TTTTTTCCTTGCGGT
   lpg2098   2  67 458 2348039 .. 2348051 +  -3.4  -4.68424   AAAGAAGGCTATGAA                GAGT ATTTA ACTC                TTTTTAAATAGATTG
   lpg2072   4  70 337 2314483 .. 2314504 +  -7.3  -3.80276   TTACTTCTTTTAGCT           TGCAAGCAC CTTA GTGCTTTCA            TTATCTTATCTGCAT
   lpg2060   2  44 350 2301210 .. 2301222 +    -2  -3.30145   GCAACTATATGTTTA                TTGA ATCGC TCAA                TCCTTTTTGATAATT
   lpg2038   5  52 276 2283279 .. 2283303 +  -3.6   -3.5867   GAACAGCCTCTACCA          TTTGCTTATC TACTT GGTGAGCAAG          TTCTGGATTTTTATT
   lpg2029   9  59  91 2272290 .. 2272301 +  -2.2  -4.56597   CTCTGTTTTGGCAAG                GTTC ATTT GAGC                 TTTTTGAGCCAAGGC
   lpg2018   5  67  29 2257806 .. 2257825 +  -4.2  -4.58773   TTGTTAAAATTTTAA            TACCTGCG CGAA TGCAGGGA             TTTTAATTTGATGAG
   lpg1999   4  60  30 2239107 .. 2239117 +  -2.6  -4.64157   TTTTAAGAGGATACA                 TTTT AAC AAAA                 TTTTGTAATTGTTTA
   lpg1993   1  59 360 2234757 .. 2234771 +  -4.2  -3.91897   CCACAGAGGCGCTCC               CATTGG TAT CCATTG               TTTATCAATAGCAAG
   lpg1989   0 NONE
      hyuE   3  54 -34 2224608 .. 2224618 +  -5.4  -3.06009   CACCCGATGCTTCCA                 CGTT AAA AACG                 TATTCAAAAATTTTG
   lpg1968   3  51  53 2207965 .. 2207981 +  -5.1  -2.83403   CACCTGGTAACTCCT              GTGACTG GAT CAGTAAC              CTTTGATACAGGACA
   lpg1964   1  45 162 2200692 .. 2200705 +  -2.3  -3.41836   CTGATAAGGCCCAAT               CAGCT TGAT AGCAG                TGTTTAAATAACTGT
   lpg1952   6  57 400 2182156 .. 2182166 +  -5.4  -3.35992   TCCTTGCTTAAGTTT                 TCCA GTA TGGA                 TTCCTTAAGCTCGCT
   lpg1947   1  59  11 2175669 .. 2175683 +  -5.8  -3.18735   CTTAATAATAACTGA               TTCAAA TTA TTTGAA               TTGATGGCATCTTGG
   lpg1944   6  57 339 2173044 .. 2173054 +  -3.2  -4.20516   CAACAACGGGTAAAC                 CTCG TAA TGAG                 TTTCTTGAGTCGAAA
   lpg1938   5  68 139 2165942 .. 2165982 +    -7  -3.56092   ACCCAATCCGCATCT G-CACGTCTC-AAGCCTGTC AGA GATGGCCTTCGAGACGTGGC TTTAGCCACTCCTCA
   lpg1932   6  73 201 2158297 .. 2158315 +  -4.6  -4.84527   TTTCCACCTCCAAGC             TCACTAAT GAG ATTAGCGA             TTTTTGCTGTATGCG
   lpg1917   6  62 408 2141212 .. 2141234 +  -6.2  -3.54408   TTACTTGCATCACCA           GGGGCTGTTT CCC AACCAGCCAC           TTCCTTTGGGTAAAC
   lpg1913   6  66  97 2137768 .. 2137816 +  -8.3  -2.60723   ATTGTGGGAACCATT GTAATGGTACCATTACCTGCGTT TGC AGTGTAGGTAATGGTAATAATGC CTTGATTACCAATGG
   lpg1905   4  82 261 2126331 .. 2126343 +  -7.7  -4.49316   GGCTTCACTTCCACC                CTCTG AAA CAGAG                TTTGTTGTTCCTCAT
   lpg1877   8  83 223 2099397 .. 2099429 +  -4.8  -5.44119   CCGTGAAAGGGCGAT      GTCCTAGGCCTCTA GACGA TGGGGACCTAGTAC      TTTTTTTACCATCAA
   lpg1868   2  52 414 2090668 .. 2090707 +  -3.7  -3.57674   TCCTTAACTCACCTT  GCCCAAGAAATAGAT AATCACCCAA ATCTATTTCTCTGGC   TATTTCTGCTAACAT
      fabI   1  40 272 2077307 .. 2077336 +  -2.2  -2.62396   AGACCATATTTAGCT       GATTTTGAATGA AAATAA TCCTTCAAAAGC        TCATATAACCACCTG
      vacJ   3  69  34 2068524 .. 2068556 +  -7.8  -3.39844   GCCAGGTCATGATAA      GGGTTGGTATTG AGCCAAATG CAAAACCAACCC      TCTTTAAGCTCTGAA
   lpg1836   3  81   5 2057772 .. 2057809 + -10.1  -3.47322   CCAATAATTGACTTA   TAAGTTGAATTTGGATT AAAC AATCCAAATTCAACAAA    TTCATTATCCTCCCC
   lpg1816   2  67 115 2034757 .. 2034772 +  -4.7  -4.37552   AGCCTGCAACTGTTA              GAGGA AAATCA TCCTC               TTGTTTTATGGTATT
   lpg1797   1  45  24 2005494 .. 2005539 +  -3.3  -3.08317   TGTAGTAGTTCAAAC TTGATCTGACAGTTACCGGTT TTTC AAGAAGTGTCTGTCAGGTCAA ATTTAGTTTATAAAT
   lpg1776   3  69  42 1985024 .. 1985048 +  -8.7  -2.88663   GTATTGCTTGACATA          GCAATGGTT CTAAACA AACCATTGC          TATCTAAAAATCGCT
      clpB   2  63 -51 1952995 .. 1953031 +  -5.3  -4.08216   ATTTAAATCCGGGGA    TACCATTATTGTATCTT ATA AAGATGGAGTAATGGAA    TTTTACAAGCAATGA
   lpg1742   0 NONE
       qor   2  44 328 1932813 .. 1932823 +  -3.2  -2.77523   ACAACCAATACCACA                 CCAG TAA TTGG                 TGATCTTACTGCAGC
      minD   5  77 117 1923878 .. 1923899 +  -9.5  -3.29511   GACTATTTGCCTAAG           CTGCAAGAA GAAA TTCTTGCGG            TTATAGCAAAATACG
      glnD   6  73 305 1919513 .. 1919534 +  -3.8  -5.09225   ATTGCCCTGATTTCA           G-CATGATC AGAAG GATCATGAC           TTTTTTCAATGACAT
   lpg1716   4  88  21 1911969 .. 1911986 +  -7.7  -5.00616   CAAGAATAGTGAAAA             GGCATGT ACTA GCATGCC              TTTTTTCAAAAAGAA
   lpg1709   5  65  42 1906462 .. 1906476 +  -7.1  -3.20431   ATTTACAAATGAAAC               CCAGC CAAAA GCTGG               TATGTATTTAAATAT
   lpg1698   3  48 109 1893494 .. 1893509 +  -2.6  -3.68351   ATTATAGCATAGGCC              TTTCAT ATCA ATGAGA               TTTAAATCGTAAAGG
   lpg1692   5  51  12 1887128 .. 1887155 +  -5.6  -2.74286   TTAGCTAAAGCCGCT        TG-TGCTCCATCG AGG CGGTGAAGCAACA        TCCTTGCAACTTCTT
   lpg1686   4  57  85 1877834 .. 1877856 +  -2.1  -4.27861   CTTGGCGTGAATACC          TCTT-C-CCAG TAA CTGGAGGAAGA          TTTTCCATGTCTATT
   lpg1671   4  50  63 1859843 .. 1859856 +  -3.1  -3.57119   TTCCAACTGCTGCAC               CCTTG CTTT TAAGG                TTTGAGCAGTATCTC
   lpg1671   4  50 339 1860119 .. 1860133 +  -4.3     -2.97   AACAATCAAATCAAT               CTGAT GGTTG ATCAG               TATGTCACTTACTTT
   lpg1665   4  77   1 1848983 .. 1849032 + -10.3  -2.54574   AGAGAAGAAGATTAA TTGCTGGCAAGCAAAGTCA-GATT TTG ATTCTTGACTTTGCTTGCTAATAA ATATTAATTGCCCTC
   lpg1640   4  51 371 1813615 .. 1813634 +    -5  -2.93382   CTCCAGCACCTGATA            TAGCCG CCTTGAAA CGGCTA             TCTGTAGCTATGACA
   lpg1627   7  74 224 1798364 .. 1798375 +    -3  -5.23396   AGTTGATTCAAATGT                TCAA TGAA TTGA                 TTTTTATTGCTTATT
   lpg1624   3  64 289 1794492 .. 1794508 +  -6.5  -3.65832   AATTTGTTTTTATAA              GGCGTTG AAG CAGTGCC              TATTTTAAGAAATTT
   lpg1617   1  73 284 1786392 .. 1786403 +  -4.4  -4.89729   TACGAACCATCCATG                TTGC AAAG GCAA                 TTTTTGGCTTTTATC
   lpg1608   1  47 471 1775811 .. 1775834 +  -3.2  -3.31515   ATAGATAATCACATT          CTT-TTGAGAC AAG GTCTCCACAAG          TTCTGGCAAATCTTT
   lpg1603   0 NONE
   lpg1594   1  55  56 1761244 .. 1761261 +  -2.7  -4.14859   TGCTTAAAATCAGCT             TGC-CCTT GTA GAGGAGCA             TTTATAATTCTTACT
   lpg1587   7  61 311 1755803 .. 1755819 +  -6.5   -3.2624   CCAGGATAGGTTTGG              CCTGTTG AAT CACCAGG              TTACTAGCTTCTTTA
   lpg1579   3 100 -16 1745090 .. 1745119 + -14.5  -4.07568   AATTAGAAGGAAAAA       TTGAGCTTGAACT TTGA AGTTCAGGCTCAA        TTTTCAAAAACAGAG
   lpg1569   8  76  92 1736949 .. 1736960 +  -4.4  -5.03405   GAGTCGACACCCAGC                CAGA AGTA TCTG                 TTTTTCTGTAATATT
     merA1   5  89 114 1729536 .. 1729546 +  -6.8  -5.60689   AAAATTTCAATAACA                 TGGG CAA CCCA                 TTTTTTATTGTCTAC
    fadD-1   3  45 165 1718787 .. 1718799 +    -2  -3.38725   CATAATAGAATACCC                TTCT CCAAT AGAA                ATTTTCTTACCAATT
    fadD-1   3  45 351 1718973 .. 1718987 +  -2.9  -3.19192   TACCTGATTGTTGCG               GTTTT CTGAC AAAAC               TTGCCTTGCGTAAGG
   lpg1550   0 NONE
   lpg1540   1  40 333 1705507 .. 1705520 +  -2.4  -2.74525   AATTTTATTCGTCGG               CCAT TGATGC ATGG                TGGTGTATGCTTTGC
   lpg1535   2  67  29 1701573 .. 1701596 +    -6  -3.90588   CCACCAACAAAACAA          TGCCTAC-CAG CAG CAGTGTAGGCA          TTTCATTAAAAAATC
   lpg1528   4  51 466 1692420 .. 1692430 +  -4.6   -3.1829   CTATTCTGGGATCTG                 CGGC AAC GTCG                 TCTTCATAATGCTCT
      pilD   1  49 353 1688967 .. 1688980 +  -3.9  -3.16191   CACTTCATTATTTAC               CAAAA AGCG TTTTG                TTCCTGAAAATATAG
   lpg1518   5  61 440 1683070 .. 1683089 +  -7.2  -2.68782   CATCACGCAAATAAT            TACAGGGT TTTT ATCCTGTA             GTGTTTCATGAATTT
      pepN   2  89  65 1656846 .. 1656863 +  -9.1  -4.24342   CTAAAACTTGGGGGG             GGGGGGT GAAT ACTCCCC              TTTCTTGATAAAGAA
       lok   2  61  13 1639876 .. 1639906 +  -5.5  -3.77722   TAAAAATCTGTATTT       CCCGGATTATA ACAGAGCCG TCTAATCCGGG       TTGTTCATGGTTAGA
   lpg1479   4  51 337 1635680 .. 1635698 +  -2.5  -3.72576   ATGGATTCCTATAGA            GGGAGATA CAGA TAT-TCCC             TTTCCTCACAGAAGA
   lpg1465   5  67 136 1619063 .. 1619090 +  -4.9  -4.43755   CTGATAGTTAAACTA        TGATGCCCTAA CTGGAT TTTGGGTATCA         TTTTCAATTTCTTAT
   lpg1453   5  76  27 1602994 .. 1603004 +  -2.6   -5.4833   ATTTAATTAATGTCC                 TTAA GCA TTAA                 TTTTTTCTTGAATGA
   lpg1430   2  45 340 1580799 .. 1580814 +  -3.2  -3.07487   CACCGCCTTTTACAT              GCAGAT TGGC ATCAGC               GTTTTGACGATGTAA
   lpg1387   6 100  35 1535389 .. 1535414 + -11.3  -5.64274   CGTAAAAAGCTAAGA         TCACTGCCTTGA GTT TCA-GGCAGTGA         TTTTTTTATAAATCA
      rnhB   5  55  70 1520261 .. 1520271 +    -4  -3.87815   ATAGCTTTTAAAATG                 TCAT AAT ATGA                 TTTATGCAAATCAGA
      htpG   4 100  70 1516838 .. 1516865 + -14.4  -4.81851   GAGCTGAACATAAAA        TAAAAAGGCTCA AAAA TGAGCCTTTTTA         TTTTTAAATTTCCCT
   lpg1356   2  47 340 1502490 .. 1502508 +  -3.8  -2.98034   GGCCATGGCAATAAT             TGCTTCAA CTA TGGAGGCA             TCATTTGGGTTAGTG
      fadA   3  77  82 1496262 .. 1496284 +    -5  -5.16237   TTACTATCATCAGAT           TTGAACTA CTACATA TAGTTCAA           TTTTTTAATAGCCTT
      dedE   4  66 425 1483853 .. 1483866 +  -5.3  -4.11033   AGGGTAAGGTTTGAG               TGCTA ACTT TAGCA                TTTCTACTCTTTGCT
   lpg1327   1  44 402 1464673 .. 1464684 +    -3  -2.87132   TCTGCGCACCCACAA                CATT GGGC AATG                 TCTGTAGCGGAAGAA
   lpg1321   4  58 245 1456220 .. 1456244 +  -6.5  -2.83409   ATTCCTTTTTATGTC          GCTCAAGATTT TCA AGATTTTGGGC          TGTAATCAGTTCATA
   lpg1318   6  66 137 1450915 .. 1450936 +  -6.7  -3.87815   GTATGGGTAATTTAG           TTTTGAGAG GTTA CTCTTAAAA            TTTCTGCAAGTGACG
   lpg1312   2  47 139 1444255 .. 1444266 +  -3.6  -2.97181   TTTCACTAGCTGACA                GCCT ACAA GGGC                 GTTGTCTTTTGCGAT
   lpg1299   1  59 142 1429265 .. 1429275 +    -4  -4.08974   AACCAATAAAGAAAA                 TATC GGT GATA                 TTTCTCTGGTAAAGT
   lpg1289   2  44 217 1416990 .. 1417004 +  -2.1  -3.30771   GGAGTAGGTTGTGGT               GCTTT TTCAC AGAGC               TTATCCAACATATGA
   lpg1274   4  57 445 1403431 .. 1403442 +  -5.8   -3.0169   CATTTGCAATCAAAT                CTGC AGCA GCAG                 TCGTTTGTAAAGCTT
   lpg1267   1  47  28 1395582 .. 1395599 +  -2.7  -3.36327   CTCATCTTGATTGCA             TGAATGT TGAC ACCTTCA              TTCTGGCTCAAATAG
   lpg1256   5  83 123 1385217 .. 1385228 +  -5.8  -5.05782   GGAAGATTCAGCCTG                CTCC TGTT GGAG                 TTTTTTCAAATAAAT
   lpg1242   3  62 115 1372741 .. 1372752 +    -3  -4.64763   CTTCTATAGAGTCCT                TTGA TTCT TCAA                 TTCTTTTTTGAATGA
   lpg1236   2  48 197 1366375 .. 1366395 +  -3.3  -3.38056   AGAATCTGATGGAGT            GAAGGGT TGATTAT ACCTTTC            TGGTTTTTTAGGAAT
      umuC   3  64 251 1361287 .. 1361300 +  -4.5  -4.32903   GCCGCGGGAATCGAA               CCCGT TACC ATGGG                TTTTCGATATTTAAT
   lpg1192   3  66 307 1322408 .. 1322418 +  -5.4  -4.10795   AATCCAAGAGTTGAG                 CAGT ATA ACTG                 TTTGGATTTTTTTCC
   lpg1186   4  63  86 1314710 .. 1314744 +  -7.8  -2.53911   CTCTTGAATCAAGAT     GAGAGGGAGCTCTGTT AGC AAAGGAGCTCCCTCGA     TAGGTTACGGGTTAA
      pilR   4  61  89 1299252 .. 1299262 +  -5.4  -3.88498   CCCTGAAAACGTTTC                 TGAG TTG CTCA                 TTTACTGTATCAGGA
   lpg1167   9  66 261 1289268 .. 1289280 +  -6.3  -3.81651   ACCAAAATGACATTT                TCTTG ACA CAAGA                TATTTTAATTGAGGT
   lpg1150   5  66 341 1268346 .. 1268356 +  -5.4  -4.18161   TAAAGTATCTTTTGC                 TTGC TCT GCAA                 TTTTAGCAATTTCTC
   lpg1136   4  58 355 1251839 .. 1251855 +  -6.7  -2.95896   CCTGCTAATTATTCA              TCATTTA TTC TAAATGA              ATTTCTGCCTAATGC
   lpg1133   2  67 473 1249177 .. 1249193 +  -7.9  -3.31565   CCATTCATGATTCCC              CCGGCGG CTA TCGCTGG              TATTCGTATTGTTTC
   lpg1129   5  54 408 1245168 .. 1245180 +  -4.8  -3.17054   AGAGCCTAATATTTT                TGCC CAATC GGCA                TTGAGTGATTTCATC
   lpg1122   6  50 271 1234460 .. 1234473 +  -2.3  -3.79687   GCTATGATCCCATAT               CCGCT TCCT ATCGG                TATTTTATCGCCAAT
   lpg1116  10  69  13 1225745 .. 1225766 +  -8.7  -2.88366   TAATTCATTTGACCA           AGTCAGGCT TTAG AGCCTGACA            CTTATTAATTAGAGA
   lpg1110   4 100  39 1216266 .. 1216286 + -16.9  -3.55801   CAGTCAAACTGGAGA            TGTCGGGCG AGG CGCCCGACA            TTTACAACAGTTAGT
   lpg1105   3  54 -37 1209590 .. 1209604 +  -2.1  -4.21811   AAATGGAACAAGCTG               GGTAT GGAGA GTACC               TTTATCTGTTCAATA
   lpg1083   3  55 209 1179373 .. 1179388 +  -6.2  -2.71011   AAATAGTTGTTTACT              TTCTGT TAAC ACAGAA               TACTTAGCAACCGCT
   lpg1079   7  67  69 1174641 .. 1174663 +  -4.9   -4.3898   TGTACTTTGAGTGTT           TCCACCAAA AATTC TTTGGTGCA           TTTTATAGAGATAAT
   lpg1075   7  76  16 1171821 .. 1171854 +  -9.8  -2.80699   ACAAGGTACAATGAT     TTTCCCGTATTACA TTTAGT TGTAGTATGGGAAA      TCATCTTCATTAAAG
   lpg1068   4  71   8 1164888 .. 1164904 +  -8.7   -3.1382   TATCTTAGCATAATA              GCCCATA TTA TGTGGGC              TATTGAACTTCTTTC
   lpg1062   5  71 359 1161284 .. 1161298 +  -6.4  -4.21471   CTTTTATCCGAAGCA               CATTGC CAT GCGATG               TTATTATTTTAGCCT
      phbC   4  57  69 1158069 .. 1158081 +  -6.3  -2.64933   ATAAAGCCGCATCCA                TTTGC TTA GCAAA                TCCTCTAGGTGGATG
   lpg1046   3  71 452 1145738 .. 1145750 +  -7.7  -3.60098   TAAGGCCTTTTCTAA                CGTGT GTA ACACG                TTTGAAATCACGGCT
   lpg1041   5  67 274 1141308 .. 1141321 +  -8.1  -2.83403   GCCTAAATTCAGAGA               GGCTC CAAT GAGCC                GTTTCATGACAAGCA
      pcoA   9  62 221 1138067 .. 1138080 +  -2.3  -4.81685   AGTTTTGTAATTTAA               CCCAG GATC CTGGA                TTTTTAATGATTGAT
   lpg1010   3  48 284 1105848 .. 1105862 +  -2.8   -3.5241   ACTTTTTTTTCAGGG               TTGCTG ACA CATCAA               TATTTGTAAGAACTC
   lpg0985   2  61 132 1078713 .. 1078723 +  -6.8  -3.24747   CGCCCCAGCGTCACC                 GCCA AAA TGGC                 TTGATAATCTCAACA
   lpg0982   4  47 330 1076432 .. 1076443 +  -4.4  -2.74144   TATTAAAATTTCCCT                CAGA TACT TCTG                 CTTTAGCCCTGGAAC
   lpg0974   2  57 214 1069739 .. 1069759 +  -3.3  -4.20354   AGGACAACGCACTTA            TAATTCCTC CTA GAGAAGTTA            TTTTCCAATTGGATT
   lpg0966   5  69 372 1060333 .. 1060343 +  -5.4  -4.41348   TGTCCAGAAGTAAGA                 GAAC CAA GTTC                 TTTATTTGCAGCAGC
   lpg0953   4  64 332 1037061 .. 1037072 +  -4.4  -4.33182   GTTGTTGGGTAGTTT                TTGC ATTA GCAA                 TTCTTTTATACATGA
      recO   3  54 266 1024820 .. 1024830 +  -5.4  -3.05844   GTCATCAACTACTTT                 GACA TGG TGTC                 TATTCCAATGAAAAG
      lspA   1  62 197 1016325 .. 1016343 +  -3.8  -4.42386   ATAATAGTGCCGAAG             TGGTTTAG TAT CTTAGCCA             TTTTCTAAGTCAAAA
       ald   5  89  15  998659 ..  998684 +    -7  -5.30155   ATTAGTAGATTAAAA         CCCGTATTACA CAAAT TG-AATACGGG         TTTTTTGCTTCATCA
      murE   0 NONE
   lpg0905   6  66  38  981776 ..  981788 +  -6.3  -3.79611   ACTGGAGAGCTATTT                TAACC AGG GGTTA                TATTTCTTATGCTTC
   lpg0896   3  62 -19  971642 ..  971654 +  -4.1  -4.11869   ATTTGCAACATTTTC                CCGTT GAT AATGG                TTTATAAGTTTTTTA
   lpg0886   5  73  40  959652 ..  959685 +  -9.1   -2.9006   TGAGTATAGCTTACA     TATAAGTCTCCAGAA AATT TTTTTGAGACTTATA      TCTATGAAATCAGTT
      prfC   6  81 341  948431 ..  948481 + -10.7  -2.73681   CATTAGGGGGAAACT CATATTCCAGCGTTACTC-CA-GCT TGG AGTGTGTGAGTCACGCTGGAATAAG TGCTTGAACTAAATG
   lpg0865   3  81 273  939823 ..  939834 +  -5.8  -5.01497   TTTAGCATAATGAAC                CCCA ATTC TGGG                 TTTTTCTATAATGGT
      fleQ   2  45 366  931246 ..  931263 +  -2.7  -3.16323   TTCTTTAATTATATA             CCGAGAT TCAA ATTTTGG              TTAATGGCAGATTTT
   lpg0848   8  57  37  925194 ..  925210 +  -5.3  -3.51804   ATCCCAATCTCTTTG              TTAAAAA ATG TTTTTAA              TTCGTTCATTTAGTT
   lpg0848   8  57 104  925261 ..  925274 +  -2.3  -4.30416   TACAAACATTTTTTG               CCTCG ACCT TGGGG                TTTTACGTTAGTCCT
   lpg0848   8  57 432  925589 ..  925600 +  -2.2  -4.36411   TTGCCCTCCTGACAG                CTGT TTAG GCAG                 TTTTGATAATTGCTC
   lpg0830   4  69 412  911192 ..  911218 +  -8.8   -2.7386   TCATGAAGCGTGCTA         TGACTATTTGCT GGT AGCTAATGGTCA         TCATTGGGATCCCTT
   lpg0822   0 NONE
   lpg0802   1  49 170  878711 ..  878722 +  -3.6  -3.25088   TACGAATAATTTTTC                CCGG CCTG CTGG                 TTAATGCATTTGCAG
   lpg0798   5  60 421  872568 ..  872578 +  -3.2   -4.2803   ATTGCTTTAAGTTTT                 CTAC CAT GTGG                 TTTTCAGTTCCGATG
    csrA-2   1  46  80  855090 ..  855100 +    -4  -2.88118   TAAATGTAATTTCCT                 CTTT AAT AAAG                 CTTCTTATACACTCA
   lpg0777   4  60 221  851540 ..  851551 +    -3  -4.32579   AGCTGGAGAAGAATT                TTCT TTAA AGAA                 TTTATTATAAAATCT
   lpg0774   7  60 122  848682 ..  848693 +    -3  -4.32579   AGCTGGAGAAGAATT                TTCT TTAA AGAA                 TTTATTATAAAATCT
   lpg0764   5  47  22  835126 ..  835140 +  -3.5  -3.25356   ATAATATCATTTCAG               GTGCA AATTA TGCGC               TTGGTCCATTTGGAT
   lpg0745   3  50 254  815767 ..  815799 +  -4.2  -3.05844   ATATTAATCCGTTCA     TGC-T-GAGGAGGTGC AGA GCACCGTCTCGAAGCA     TGTTCGAATGAAACA
   lpg0730   4  59 276  798602 ..  798613 +  -4.4  -3.90112   CTATTCCAATATAAG                GTAC ATAA GTAC                 TTTCATTCACAGAAC
   lpg0716   2  59 175  782622 ..  782634 +  -4.8  -3.78329   AGGCGGGGATCTTTT                CAGC ACAAA GCTG                TTTAAATTGATAAGC
   lpg0705   5  70 141  770898 ..  770914 +  -2.9   -5.0538   CTGATTGTAATGGCT              GTTGCTG TCA CCGTAAC              TTTTTTGGGGTACAA
   lpg0695   1  40 342  758507 ..  758530 +  -2.4   -2.6348   GTTCAAAATGAGTTT          CAGAAATTGG GCAC TCGATTTCAG           GTTGTACCATTTCAA
   lpg0684   5  61 380  736694 ..  736710 +  -5.8  -3.34398   AATCATTTGCTTTGG              CTCCCT CAACA GGGGAG              TATTTGAAACAACCG
   lpg0662   5  59 103  713223 ..  713236 +  -4.5  -3.91144   TATCTTGAATCGTTC               GGGCT GAGG AGTCC                TTTATGCCGTCTCCA
   lpg0653   3  84 374  702429 ..  702440 +  -5.8  -5.24129   GCCGTGAATGAACTG                TGCC GAAA GGCA                 TTTTTTATAAAACAG
   lpg0625   6  73  60  660234 ..  660250 +  -7.3  -3.95852   GTTGGTTTGTTAATT              TTACCTG ACG CAGGTAG              TTTGATTGCTGCCAT
   lpg0619   2  76 219  653175 ..  653203 +  -9.7   -2.8585   ATCTCCCCCAAGCGA        CCATCGGAAAG CGCCTTT CTTTCTGATGG        ATTTAGATTACATCG
   lpg0611   5  73  16  645578 ..  645616 +  -8.3  -3.56704   GAATAATATTTGCTC   CGTGGTATAAAAGGC CAACTGGAA GCCTTTTATACCGGG   TTCATTTAATCCAGG
   lpg0607   7  77 323  640742 ..  640756 +  -8.6  -3.54543   TGTTCGGGATCTAGG               GCAAAG GCG CTTTGC               TTTAAAAAACTGACT
      pyrB   5  66 -23  622450 ..  622474 +  -5.7  -4.22949   GCAAGAATGGCTATC          CTTGAATCGCT GAT AGCGAGTTAGG          TTTCTCTATATTCTG
   lpg0582   3  58   0  617326 ..  617339 +  -6.7  -2.80113   AGGCGTTGAAATTTA               GGCAA TCCA TTGCC                TATGATGAGCTGATA
      tyrS   6  57  59  608099 ..  608120 +  -6.5  -2.60075   TGAAATGAGTAGAAT           ACGCCCTACG CCA CG-AGGGCGG           GTTCATTAAGAAGAG
   lpg0549   6  69 210  589768 ..  589782 +  -8.6  -2.93393   ATAAAAAGCGATTTA               CATGGT TCT ACCATG               ATTTCTAACATGGAA
   lpg0525   1  43  79  567217 ..  567239 +  -2.7  -3.05844   TGCAAAAGCTTATAA           TTCCCTTTT AAGCA AAAAGGGGC           TATTAAAGTGGCAGG
   lpg0516   3  59  50  558456 ..  558468 +  -4.9  -3.79747   ATAAAGGCAATGTTT                TCAAT GAA ATTGA                TTTCATCATCAGTCA
   lpg0498   8  64  21  538306 ..  538330 +  -6.5  -3.53224   AAATAAAACCTGAAA          TCATCAGTTCA TTG TGAATCGATGA          TTTCAGGCGGGAGTG
   lpg0474   2  51 245  517072 ..  517089 +  -2.7  -3.86031   GTTAGTATTCTTTAT             TCGCTTT CCCC AAATCGA              TTATTGATTAATTCG
   lpg0469   8  69 260  512994 ..  513004 +  -5.4  -4.41348   GCCTCTTGCGCTTTG                 GCAA TAT TTGC                 TTTGTTTCCACACCA
      icmB   1  52  61  496361 ..  496379 +  -4.7  -2.97058   GGCTATTAATGCTGG             GTTTTTT CTACT AAAAAAC             TGATTTAAATCTATT
   lpg0437   5  51 133  476944 ..  476977 +  -4.7  -2.88514   TTTTGCTCTATTGTC     TAGCTCGTTTTTAAA TTTT TTTAAAGACAAGCAA      CTTCTCTTCTCTATA
      ywtG   5  62  13  462350 ..  462389 +    -5  -3.93744   TGATATAAATTTTCC  TCTGATGCCCGTGTTA-TC TTT GACTGACACGGGCCACAAA  TTCTATTCTTTATCG
   lpg0406   2  55 255  447864 ..  447888 +  -2.7  -4.20707   ATGTTGAATTTGTTT          CTCCTGAGGAC TGG GTTCACAAGGG          TATTTTTTGCTAAGC
   lpg0398   5  65 331  438572 ..  438587 +  -4.8  -4.22652   CATCGACATGTGAAG              TAATTC TTAC GAATTA               TTTTAAATCATCTGG
   lpg0393   7  70  98  436105 ..  436115 +    -4  -4.90266   TTTTATAAACTTAAT                 TCAT CAG ATGA                 TTTTTGCTTCATGAG
   lpg0389   2  44  93  431988 ..  432002 +  -3.5  -2.87318   CGGGAGTGGTATGTG               GCTCA TCTTT TGGGC               GTTCCTTTCTTTCTT
      htpX   3  86  11  430029 ..  430040 +  -5.8   -5.4505   AATAGATCCGTTTTG                CAGG GAAT CCTG                 TTTTTTATTCGCGAA
   lpg0375   6  69 287  415027 ..  415052 +  -6.3  -3.98214   ATGCATTGTTTTAAA         TAGGTAAAGCTA AAA TAGCTTT-CCTG         TTTGTAATCCATGAT
      waaM   2  71 237  404309 ..  404327 +  -6.8  -4.13654   ACTTCATAGCAAAGT             TCCATAAT GAA GTTATGGA             TTTGTAGTTTAAGCA
      rplQ   4 100  35  396396 ..  396413 +  -9.8   -4.9138   TAATGTATATTTTGA             GCCCGC ATTAAC GCGGGC              TTTTATTTGAATCAT
   lpg0300   5  66 386  359409 ..  359419 +  -5.4  -4.13767   TTTCCGGGCTGTATA                 CTGT TAA ACAG                 TTTTGCCCTACACAG
   lpg0294   5 100  11  351670 ..  351705 + -20.8  -2.97667   GATAGGAATATACTG    GTTCACCTAAAAACCA ATCT TGGTTTTTAGGTGAAC     TGATTTGCTGCCTGC
   lpg0288   5  79 406  344032 ..  344045 +  -8.1  -4.08216   ATGTTCTCAGACACA               CCAGG CAAT CCTGG                TTTTAAACAACATAC
   lpg0276   6  82   2  328563 ..  328618 +  -5.6  -5.25799   TGATTACCGTGTAAT TTGTCTT-GCATCTATAATTGCAATCC ATC GGATAGCTCTTATAGATGCCAATGCGA TTTTTATCTTATTTT
      pncA   1  59  62  320535 ..  320550 +  -4.6  -3.90048   GATGGAACTCGCTGT              CGAAGG AACC CCGTCG               TATTTTTAAGACCCG
   lpg0260   8  82  17  308928 ..  308966 +  -9.7  -3.65991   GTCTGGATCGTCTTT   TCCGGTAGAAGATGGAT TTATC AGCCATTTTCTATCGGG   TTCTCTTACACCAAT
   lpg0248   5  64 435  295860 ..  295877 +  -4.9  -4.10657   AGATATCACTTGAAA             GCGATTAC CAA GTA-TCGC             TTTTACCGAATCTAC
      serA   7  62 177  287167 ..  287180 +  -2.3  -4.75372   TAAAAACATTTTTTG               CCTCG ACCT TGGGG                TTTTTCATAAGTCCT
      np20   4  57  92  270661 ..  270673 +  -4.8  -3.63589   TTAGATAATGCAAAA                GCCA ATGTC TGGC                TTTCGAAATGTTTTA
   lpg0227   1 100  40  262069 ..  262115 + -11.7  -4.11216   GTTGGGAACTCAATA TGCATC-AGGGTACCTTGGCAG GAAG CAGGCAAGTTACCCTTGATGCA TTTTACCCATAAGAA
   lpg0216   3  57 246  249249 ..  249260 +  -4.4  -3.72576   TCCAATGGCAGCAGA                TTGC CAAT GCAA                 TTTAATAAAAAACAA
   lpg0210   1  47  73  244417 ..  244432 +  -3.4  -3.17054   AACCCAATCTCTATG              TTAAAA ATGT TTTTAA               TTCGGTCATTTAGTA
      qxtB   3  66 111  232709 ..  232723 +  -2.8  -4.94902   TCGAACCTTGTTCAG               TCATGG GAG CTGTGA               TTTTTGTCATGATTA
   lpg0191   2  52 -40  222149 ..  222165 +  -5.1  -3.06183   CAGAAGATGCAATAA              GTTTGGT TCA ACCTAAC              TTAGGTAAGCCTCAG
   lpg0188   2  54 136  219987 ..  220004 +  -2.1  -4.23707   GGTTTTTGCTGATTT             CATTAGTT ACA AAC-AATG             TTTATTAGGATTTCT
   lpg0183   5  85 236  214494 ..  214515 + -10.3  -3.48269   GGAATATAACACATA           TACTGCAAT TTAC ATTGCAGTA            TTGATATTTACTGGA
   lpg0163   5  55 -10  195572 ..  195591 +    -5   -3.3692   CATTAGAGGATAAAA            GAGCTG AGTAGAAA CAGCTC             TCTTCCTTTCCTCTA
   lpg0154   7  69  87  187976 ..  187986 +  -2.6  -5.15969   TTATCTAAACTCCCT                 TATT AGC AATA                 TTTTTTGCCTTGACC
   lpg0148   1  51 238  179916 ..  179933 +  -4.9  -2.90583   AATGATAAAGGCTGA             CCAAGTT TAAG AATTTGG              CTTTCAATTCTCTTA
   lpg0142   6  75 367  175216 ..  175233 +  -4.8  -4.92812   ATGGCTGGATTTTCA             GCGAGG AAAGTG TCTCGC              TTTATTTTCTTATGA
   lpg0134   7  62 423  157973 ..  157986 +  -3.1  -4.60073   TAGCACGTTGCTCTA               TAGGG ATAT CTCTA                TTTTGTAATTCTCTA
   lpg0130   8  54 215  154445 ..  154459 +  -5.6  -3.06696   ACTGTTATGTGTAAT               GGAGAG TGT CTCGCC               TATGTTGCCAAAGAG
   lpg0126   2  82  32  146928 ..  146984 + -11.2  -2.53831   TTATTTGAACTGGTT GTCAGGCTTCACATAGTTTATT-TGTT TGCT ATCAGAATAAACTTTGTGAAGCTCGAC GGTTCTTTTTACCGC
      fdfT   3  57 181  127064 ..  127077 +  -3.9   -3.9534   TAGTGACTCCCAAGC               CAATA TGGT TATTG                TTTGTGGATGTCGGT
      fdfT   3  57 373  127256 ..  127266 +    -4  -3.95071   TATTTAAAAAGCCCA                 TTAG TCG CTAA                 TTGTTTACCAATTTC
   lpg0101   7  64 -24  117008 ..  117019 +  -4.4  -4.34866   TAATCAATTGCTGTT                TAGC GTAA GCTA                 TTTATATTCTTAACT
   lpg0098   4  71 292  112500 ..  112516 +    -3  -5.04175   ATTGGCCCGTTGATG             GCAG-TG CGCT CAGCTGC              TTTTTGTCTCATTAG
   lpg0086   2  54 439   97966 ..   97987 +  -2.3   -4.2338   AATTAAAAGCATGAT           TTTCTTCTA CCAG TTGAAGGAA            TTGTTTATGTTGATA
   lpg0082   7  70  96   92467 ..   92484 +  -6.9  -3.73323   TCTATAACGCTTAAG             GCCACCC TCGC GGTTGGC              TATTTGTATATTTAA
   lpg0073   5  64 221   83035 ..   83055 +  -4.7  -4.19817   TTCATCCACCCCGAT            TCGTCTCAT AAT ATGGGATGG            TTTTAAATCACTGGG
   lpg0050   1 100  24   58918 ..   58946 + -16.3  -4.49937   TTTATTAAATCTGAA        CAATGTTGGATTA AAA TAATCCAACATTG        TTTTCGTCTTATTGC
   lpg0035   7  69  21   42853 ..   42876 +  -5.4  -4.44461   TCAATTTTTCTCAAA          CAAACTATTG AAAG TAATGGTTTG           TTTTGTACGCTTGTT
   lpg0031   5  56 399   38631 ..   38643 +  -6.2  -2.79452   AAGCGTCTTCCCCGA                GGGC CTTGT GCCC                GTTCTCTTACAAAGT
   lpg0026   2  71 405   33570 ..   33584 +  -5.7  -4.55689   AAAAAAGTAATACCG               CGATG ATACC CATCG               TTTTCTGTGCGTCAT
   lpg0022   4  89  -6   29712 ..   29730 +    -9  -4.47456   GCCGCATTTTGCGGA             TAACTGAA TAA TTCAGTTA             TTTATTATTAGATCT
   lpg0010   4  59 206   14794 ..   14811 +  -6.3  -2.98729   GGTTAAATACAAAAG             TTACAGG CACT CCTGTGA              TGTCTCCTAATTGTA
      gyrB   4  75  19    6921 ..    6962 + -10.1  -2.62463   AATAGTATTGTTGAA CTGGAGTGATGTTTGCCTC GCTC GTGGCAAACGCCTCTCTAG  CTTATAGCTGGTCCA

SUMMARY

583 putative operon ends contain 2161 possible terminators.
Percent operon ends hit by terminators of confidence >= x:
	x	#>=x	hits>=x	%hits>=x
	100	29	24	24	4 %
	99	29	24	24	4
	98	29	24	24	4
	97	29	24	24	4
	96	29	24	24	4
	95	39	31	30	5
	94	39	31	30	5
	93	42	34	33	6
	92	42	34	33	6
	91	44	36	35	6
	90	48	39	38	7
	89	58	46	45	8
	88	60	47	46	8
	87	66	53	52	9
	86	69	56	55	9
	85	71	58	57	10
	84	78	64	63	11
	83	89	74	72	12
	82	99	81	78	13
	81	103	84	81	14
	80	105	86	83	14
	79	113	90	86	15
	78	117	92	88	15
	77	134	108	104	18
	76	143	117	110	19
	75	151	122	115	20
	74	158	129	121	21
	73	177	145	135	23
	72	180	147	136	23
	71	202	165	151	26
	70	210	173	158	27
	69	243	203	180	31
	68	246	205	181	31
	67	266	223	194	33
	66	297	251	212	36
	65	313	263	218	37
	64	339	286	237	41
	63	362	302	247	42
	62	417	342	270	46
	61	450	367	284	49
	60	463	379	292	50
	59	532	432	317	54
	58	552	450	328	56
	57	656	535	358	61
	56	667	546	363	62
	55	754	616	388	67
	54	801	649	399	68
	53	833	677	405	69
	52	942	769	433	74
	51	1045	848	453	78
	50	1148	932	465	80
	49	1180	960	474	81
	48	1284	1039	495	85
	47	1458	1167	512	88
	46	1491	1195	514	88
	45	1665	1333	530	91
	44	1761	1408	537	92
	43	1862	1484	542	93
	42	1978	1580	550	94
	41	2084	1665	555	95
	40	2138	1713	559	96
	39	2161	1734	560	96
	38	2161	1734	560	96
	37	2161	1734	560	96
	36	2161	1734	560	96
	35	2161	1734	560	96
	34	2161	1734	560	96
	33	2161	1734	560	96
	32	2161	1734	560	96
	31	2161	1734	560	96
	30	2161	1734	560	96
	29	2161	1734	560	96
	28	2161	1734	560	96
	27	2161	1734	560	96
	26	2161	1734	560	96
	25	2161	1734	560	96
	24	2161	1734	560	96
	23	2161	1734	560	96
	22	2161	1734	560	96
	21	2161	1734	560	96
	20	2161	1734	560	96
	19	2161	1734	560	96
	18	2161	1734	560	96
	17	2161	1734	560	96
	16	2161	1734	560	96
	15	2161	1734	560	96
	14	2161	1734	560	96
	13	2161	1734	560	96
	12	2161	1734	560	96
	11	2161	1734	560	96
	10	2161	1734	560	96
	9	2161	1734	560	96
	8	2161	1734	560	96
	7	2161	1734	560	96
	6	2161	1734	560	96
	5	2161	1734	560	96
	4	2161	1734	560	96
	3	2161	1734	560	96
	2	2161	1734	560	96
	1	2161	1734	560	96
	0	2161	1734	560	96
