# Supplementary material for: Rapid, accurate, computational discovery of Rho-independent transcription terminators illuminates their relationship to DNA uptake
Source: Genome Biol. 2007 Feb 21;8(2):R22. doi: 10.1186/gb-2007-8-2-r22 (PMC1852404; doi:10.1186/gb-2007-8-2-r22)
Supplement: Additional data file 2 — As described in the text, the entire robust tail-to-tail region is searched; if the region is less than 500 nt, then the 500 nt downstream of the stop codon is searched (stopping if a gene start is encountered). In the case of ties, all terminators with the high score are output. [file gb-2007-8-2-r22-S2.zip › Leifsonia_xyli_xyli_CTCB0.ttperf]

      mutM   1  38 -58   13647 ..   13682 -  -2.5  -2.62616   GCAGCCGGGAGAGTA   CGCGATCCG-CCAGCGG TTTG CCGCTGGTCTGA-CAGG    TCGGGCAGTACTGGA
      whiP   5  62 182   17282 ..   17300 -    -6  -3.85698   GCGGGTTCCCACAAA             GGTGGATA AGT TATCCACA             GTCTTATTAACAGTG
      pknB   4  44 391   19091 ..   19106 -  -5.4  -2.62184   CTGCCTCGGACACCA              GGCCATC GCG GA-GGCC              TTCGGCGGCGGCGTC
      pknB   4  44  48   19431 ..   19449 -  -4.5  -2.87132   GGTGCGGCCGAGACA             GCGCGTT CGCTC AACCCGC             GCGTCAAGCACAGCT
      pknB   4  44   1   19462 ..   19496 -  -4.8  -2.90075   CGCGCGTCAAGCACA     GCTGACGACACAGCAC TTT GTCCTGAGCCCTCCGC     TCAGCTTCCGGTGCA
         5   5 100 430   40843 ..   40890 - -41.6  -3.09516   CCGGTGATGATGCAA GGCCCCTCCGAAGGGGTGTCGC ATAT GCGACACCCCTTCGGAGGGGCC GCCGGCACATGACAA
         5   5 100 370   40908 ..   40950 - -11.9  -4.50976   CGGCACATGACAAAA CCGCCCCGGCCTACCGCCTC AATT GAGG-GGCGAGCCGGGGCCA GAGCGTGTTGGGTGT
  Lxx00450   3  53 441   46140 ..   46163 -    -3  -3.68024   GCGCTGAAGACAGAA          GAAGATCCCC GTTT GGGCCTCTCC           CGTGAGGTATTTGAG
      crcB   5  47 313   67223 ..   67239 -  -3.5  -3.30124   TTCCAGGGCGTATAA              CGGTGGC ATG GCCGACG              CGATCACGATCTGGA
  Lxx00740   5  57 143   70648 ..   70667 -  -9.2  -3.01924   GATCGCGGGCGAAGA            GGCGGAGC GCCG GCTCCTCC             TGCCGCTGAAGTCCG
  Lxx00910   2  56 -62   87560 ..   87611 -    -8  -3.32844   CCGGTCAGCCCAGAA GCAGCGCGGAGAGCTGATCGGTCG AGTGTA CGACCG-CGATCTCCCCG-GCCGC CTCGGCCGGGGAGCC
      glyS   4  60 328   99033 ..   99048 -  -8.2  -3.38812   TGCTGGTCAACAAGA              CCGGCA GCGA CGCCGG               TGTGCGCAGCGAGGT
  Lxx01180  10  54 288  116390 ..  116400 -  -2.4  -3.79251   TACCGGACCATCAAA                 GGGC CCG GCTC                 CGCGGTCAAACCTGC
      aspS   1  42 133  126749 ..  126759 -  -2.4  -3.17146   GTCGCGCACAACACA                 TCCC TCG GGGG                 TCCTGGACGCATCTG
      menC   2  41 237  141686 ..  141718 -    -4  -2.71364   CGACCGGGCCAAGCA     GCTGATCGCG-G-CCG ACG CGGACTCGCGGCCGGC     CTACATCCTCGACGA
  Lxx01470   4  51 352  145893 ..  145911 -  -4.4  -3.39784   TGATGGCGAACAACA             TCCGGGAC ATC GAACCGGA             TCGCCTCGCGAAGAA
      scrK   8  54  24  157317 ..  157334 -  -5.5  -3.57263   ATGCGGACCCCGAAA             GC-GGCGA GTT CCGCCAGC             CACGAGGCGCTCGCA
      gntR   9 100  22  172915 ..  172942 - -24.2  -3.70902   CCGGCGACACGGAAA        GCGCCCGGTGCC GTGT GGCACCGGGCGC         TTTCTCCCGATTGTC
  Lxx01880   3  49 106  182346 ..  182365 -  -3.4  -3.57144   CCGCCGAGTGCGAAA            CCTCCGGC TGGC GCCGACGA             CGAAGGCCGTGGGCG
  Lxx02020   4  58   1  195465 ..  195479 -    -7  -3.55071   CGAGACCTGGGCAAA               GGCGCC GAG GGCGCG               CTACGTGTACGATTT
      pimB   2  47 114  209869 ..  209889 -  -3.8  -3.28924   CATCCGGCTGGAGAA            GCCACGGG TGCAG CTCGAGGC            CGATCAGGTGGTCGA
  Lxx02220   3  49  85  224025 ..  224037 -  -4.8  -3.31144   CGGGGAGCGGCAGAA                GACG GAGGG CGTC                GGGGGCGATCCGGAT
  Lxx02220   3  49 -11  224105 ..  224133 -  -5.1  -3.17798   GGAGAAACCAGGCAA        CGGGACCAGGGAC GGA GTCAGCGGCCCCA        AGACAATGCAGGAGC
  Lxx02440   6  56 218  241924 ..  241937 -  -5.9  -3.53012   GCTTTCTTGTCGAAA               CCGAC GGCT GCCGG                GGTCGGGGAGGTGGG
  Lxx02520  10  77 261  251485 ..  251511 - -16.6  -2.69799   CGACCCTAGATAGCA         CTAGAGCCCCGC GAA GCGAGGCCCTAG         GAAGTACAACGTGAC
      pimH   2  43 111  273534 ..  273544 -  -4.6  -2.70932   GTTCTTGCTCAAGTA                 GACC AGG GGCC                 ACCGACGTTTGGGCG
      katA   6 100  23  280194 ..  280231 - -24.9  -2.55351   GTCTCGCAGAGGAAC   GGCGAAGGGCGCCTCGC CGAA GCGGGACGCCCTTCGCC    CGGAACGCTCGCCGG
  Lxx02950   8  52 365  294647 ..  294683 -    -8  -2.87136   TCATCAACGATGACA   CCCTCGAGAC-CGGCCCC TAC AAGACCGAGTCCCG-GGG   TGGAACCTCGGTGGC
  Lxx03100   4  62 447  307812 ..  307822 -  -8.2  -3.61398   CCTCCGTCCGAAGAA                 CGGC CGC GCCG                 GCGTGCTCGGTTCGC
  Lxx03170   6  82 179  315251 ..  315275 - -17.1  -3.06261   CCGGAACTGCGAAGA          GCCGCCCTGTC CTA GTCAGGGCGGC          TCTTCCCGTTCCGGA
  Lxx03200   3  47 139  317868 ..  317912 -  -6.2  -2.71364   GGAGCGGGGGAACCA CCG-GCAGCTGCTGGAAGCCG GGGG CGTCTACGCGCTGCTGCACGG GGAGCAGCTCGAAGG
      xylB   9  51 313  330701 ..  330728 -  -2.6  -3.65046   CTTCTACTCCAAGAA        GGACGGCACCATC TGG GACGGCAACG-CC        GACCAGGTGACATCC
  Lxx03555   2  41 344  354585 ..  354605 -  -2.3   -3.0464   AAGGTATCTTGAACA            TCGGCGCGC ATC GTGCGTCGT            GTCACGCTGCTGCGG
  Lxx03720   7 100 -14  379714 ..  379749 - -22.6  -3.51778   GCAGTACACGAAACA    GCCCCGGCCCGCCAAC CGAA GTCAGCGAGCCGGGGC     CAGAGCGTGTTGGGT
  Lxx04050   2  46 -57  406538 ..  406571 -  -5.2  -2.87344   CACCGTCTCCACATA     TCGATACGCCGCCGC GCTCG GAAGCGGCGTA-CGG     GCGTCGCCGGGAGCG
  Lxx04120   2  64 217  414723 ..  414741 -  -6.6  -3.93963   ATCATGATCGACAAA             CTCGCCAC AGT GCGTCGAG             ACGACGTGCAGGATC
      hipB   2  61 428  423767 ..  423825 -  -4.1  -4.07568   CCGGGCGCTGCAAAA CCGGTCGCCGTGGAGTCCGCCGGGGGTG AGCT CGCCGCCA-CGGTCGCGGCGGCGTCCGC CTTCGCAGCCTCCCC
      ribH   1  47  29  436810 ..  436822 -  -4.7  -3.15861   TACCACCGTGAGTAA                GGCGC GTG GCGGC                GGCTCCGGCATCCGG
  Lxx04440   9  63 -52  445873 ..  445904 -  -9.3  -3.36785   CGACAGCTGAACGAA      GGTCG-CGTCCGGC CAGTC GCCGGCCGGCGCCC      GTGGGTCGTCGGCGA
      cpsG   1  40 419  466738 ..  466775 -  -3.3  -2.71681   CAATGTGTTCAACGA   CCCCGATTCGATTCCG GCGCTCG CGGACGCGAG-CGGGG   TGGCCGAGGTGCAGC
  Lxx04790   4  62 304  480459 ..  480495 - -10.2  -3.14211   AGTGTGTCCCAGGAA   CACCGCGCCAACCGCTG AACC CAGCCGTTAACG-GGTG    AGGGGGCCGGCACCC
  Lxx04890   6  58 142  487616 ..  487640 -  -2.8  -3.89881   ACCAAGGCCCAGAAA         GTGG-ACCAGC TGGA ACTGGTGCCGC          CGACCATCGATCCGG
      wbbL   6  56 364  491976 ..  492006 -  -6.7   -3.4252   CTCCATCGAGGAGAA       GCCCGCGCAGCCG AAGAG CGAGTACGCGGTC       CCCGGTCTGTACTTC
      rfbB   3  55  92  498699 ..  498731 -  -9.1  -2.78463   ATGTCCGGTACGAGA      CCCCCGTGCGG GGTGATGTTTT CCGCACCGGGG      CCTTGAACGACCTCG
      wbjD   2  54  74  508224 ..  508243 -  -9.2  -2.62263   ACCGTGCGCAGAGGA            GCCGGCTC AGAG GAGCCCGC             GCACAGGCCCCGGAA
  Lxx05270   6  82 309  530282 ..  530322 - -15.5  -3.37344   CGCGCAGGCAAGCAA  CGATCTGGGTGAGGACCAT GCC ATGGTCGTCACCCGCATCG  TCACCGTCGATGGCC
  Lxx05320   4  49 306  533728 ..  533753 -  -6.1  -3.06815   ATGTTCGTGAAGACA         GGC-CCTTCGCG GAA CACGAAGCCGCC         GGTCTGGGCGTCGTA
  Lxx05320   4  49 294  533748 ..  533765 -    -4  -3.36273   TTCGCGGAACACGAA             GCCGCC GGTCTG GGCGTC              GTACACGAGCGATCC
  Lxx05505   3  62 238  556478 ..  556535 - -11.1  -3.02144   GGACGTGCGCCAACA GGATGAACGCG-CGCTCGTTCCGCCGCC GGC GGCAGGGCGACGAGTGACGCGATCGTCC CCTGCCGCGGGACCG
    tpase2   4  61 399  558827 ..  558849 - -11.3  -2.87564   GGACGCTGCCAGAGA           GGACGCGCT GACCA AGCGCATCC           CAACGCCTACCGCCG
  Lxx05610   3  46 257  567377 ..  567394 -  -3.3  -3.29704   GCCGCAGCAAACAGA             CCCGCGT AACG ACCCGAG              AAATCATGCGCGGCC
  Lxx05765   3 100 124  585952 ..  585981 - -19.5  -4.72986   CAGCCCGACCAAAAA       CCCTGGTGAAACT CTCT AGTTTCACCAGGG        TTTTTTGTGTCTGGG
  Lxx05840   0 NONE
  Lxx05935   5  57 403  603431 ..  603462 -   -10  -2.73124   GGGCATCGTCGAAAC      CGACGCCCACGACG CCCT CGACCTGGACGCCG       TTCTCCGTCGTCGCC
  Lxx06000   3  60  43  611814 ..  611831 -  -8.3   -3.3879   AAGCGAGGCGAAACA             GGCCGGG GCCG CCCGGGC              GGGCCAGCTGTTCGG
  Lxx06110   6  54  61  622681 ..  622712 -  -2.2  -3.83844   CTCAGCAACGAACAA      CCCCTGCCACTCAGT CTG AC-GTGCGGCAAAAG      TCGATGATCTTCCTG
  Lxx06180   1  48  41  627592 ..  627610 -  -6.6  -2.87132   GGTGCGGGGGACAGA             TCCGGGCC AGT GGCGCGAA             CGGGTTCGGGACGTG
  Lxx06510   1  44 442  650257 ..  650288 -  -5.2  -2.62184   CCCGCCCGTACACGA      GGTCGA-TGCCTG CGCCCTT CAGCCAGTCGACC      TGGCTGTCGTCCTTC
       pgk   2  47  49  663051 ..  663064 -  -3.7   -3.2375   GACGGCACAACGGAA               GGGGC ATCA GCCCG                TTGCCCGGCGATCGA
  Lxx06832   5  62 129  679227 ..  679245 -  -6.6  -3.79113   ACGCGGGTAGAACAA             CGCTGCTG GTC CGGCAGCA             AGTGTCTCGAGGAGT
      cysE   9  58 292  694133 ..  694143 -  -8.2  -3.29461   CAACTTCCCGGAGAA                 CCGC ATC GCGG                 ACCACCGCACCGGCT
      tagI   7  64 373  708014 ..  708032 -  -5.8  -4.15044   CCGTCGCTGAAGAAA             CGCTGGGC AGA GCCGTGCG             CTGCGGTTCTGGGAT
      tagI   7  64 -15  708391 ..  708420 - -12.1  -2.56596   GCGGCCATGAACGCA       CCGCGC-GCGAGGT CTC ACTCCGCCGCGCGG       AAGCATCCCTCGACA
       nth   6  65 455  720825 ..  720868 - -11.7  -3.05343   TTGAGAGCGGCAAGA CCGGAGCGTCG-GCCCAGGCC GAGT GGAC-GAGCGCGACGCTGCGG AGCATAGAAGCCGTG
  Lxx07410   6  49 364  739133 ..  739146 -  -4.5  -3.34715   CATGCTCCGGAAAGA               GCTGCC GGA GGC-GC               GCATCCTGATGCAGT
  Lxx07470   8  79   2  743761 ..  743795 - -17.2  -2.52464   GGGTGCGGGAACGTA     CGGAGGCCGGGAAC TTTGTCG GTTCCTGGCCTCCG     CTCACAGGAAGCCGA
  Lxx07500   2  45 429  750743 ..  750762 -  -5.6  -2.73681   GATCGACGCCAAGCA            GGGC-CTGG CCG CCCGCGCCC            TCGACGGCAGCGACG
  Lxx07580   7  64 219  757240 ..  757264 - -12.2  -2.64099   TGCTCCGACGAGAAG         GC-GGACACCG CGAT CGGTGTCCTGC          GGCGTGCTGTCGCCT
       rlx   6  79 -58  771355 ..  771389 - -16.5  -2.91264   TCCTGCAGGGACAGA    CGCC-G-CGCCGGCCGA GCG TCGACCGGCGACCGGCG    ACTCTTCCGCCGCCT
  Lxx07795   3 100 196  785979 ..  786019 -   -22  -4.95806   AAAGCACGACAAAAA CCCGCCCCGCCCAACCTCT GTGA AGAGA-TGGGCGGGGCAGG  GTGGCGATGTTGGGT
  Lxx07900   2  60 350  798183 ..  798205 -  -7.6  -3.62224   AGACTTGTTGAAGAA           CACTTCGGCG ACG CGCAGCAGTG           TCTGCCCGGAGCGTT
  Lxx08010   2 100  49  810273 ..  810311 - -27.6  -4.42653   AGGCCATGCACAAAA   GGGAGGAGATCACGGCCA AGC TGGCCGAGATCTCCTCCC   TTTGCCGCATTTCGC
      menA   4  58 166  824643 ..  824654 -  -7.2  -3.61398   CTCGGCGGTGAACAA                CGCG GTGG CGCG                 CATCGCGGGCCTGGT
  Lxx08360   5  59 321  842482 ..  842495 -  -8.1  -3.43492   CCAGACCGACGAGAA               CCAGC AACA GCTGG                CCATCGCCCGGCTCC
       def   6  54 191  871559 ..  871574 -    -9  -2.62616   CGACCGCCTACACGA              TGGAGG ACGA CCTCCA               CGCGATCACCGAGCC
  Lxx08650   6  52 395  874511 ..  874521 -  -6.8  -3.13403   CCTCCCGCAGGAAGA                 GCTC GAC GAGC                 TGAAGAACGCCTCCC
  Lxx08700  10  60 347  878260 ..  878290 - -10.4  -3.02511   TCGAGGGCGGCAAGA       TCGTCGGCTTCGAG CAC CTCAAAGACGACGG       CGCGACGCGCGATAT
  Lxx08790   2  56 251  889795 ..  889814 -  -3.4  -3.86015   CACTGGGTCTACAAA            CGCGAGGG CTTG CCCTGTCG             TGTGTGTGGAACCCA
      ycdG   7  60 132  905857 ..  905873 -  -5.7   -3.8062   TAAGGCCCAGAAGAA              GGCGGAC AAG GCCCGGC              GCAAGAATCCGCTCA
  Lxx08940   1  49 372  911268 ..  911280 -  -3.3  -3.53012   GCCGCGCTCGCGAAA                TCGGC GCT GCTGA                CCGGCCGGAACGTGG
      dapD   9 100  46  921479 ..  921506 - -24.2  -4.13246   GACCTCACACAGAAA        GGCCGCGCGACC CCCG GGTCGCGCGGCC         TTTCGTCATCCCCGC
  Lxx09080   4  48 167  925115 ..  925128 -  -2.3  -3.59979   CTTCCTGATCGCAAA               CGGCA CGAG CGCCA                CACGAAGAGGTTCCC
      rhlE   5  77 350  935262 ..  935291 - -15.7  -3.01712   CGGCGGCCGCGAACA       GCGGCGGCGACGCC GAC GGCTTCGCC-CCGC       CCCCGGGCGTCGTCG
      mphA   3  49  75  945971 ..  945986 -    -4  -3.41693   TCTATGACGAATGAA              TCG-TCG TAC CGATCGA              TGCGCGCGCTGTCGC
  Lxx09270   2  44  -2  950141 ..  950161 -  -3.2  -3.12351   CGGCGCGACATGCAA           TTGCGCGGC CATC GCCG-GCTA            CGCCGGGTCCGCGTC
  Lxx09445   2  57  37  967285 ..  967312 -  -9.8  -2.77701   ACCGGACGAAGACGA        TCGGC-CCCGCGG TCA CCGCGGTCGCCAA        CCTCGTCGCACTGGT
      phrB   4  59 464  977542 ..  977563 -  -9.5  -3.14344   GACGGCGGCCATGAA           GAGCGGCGAT GAC ATCGCCG-TC           ACCCTGTGGCGGCCC
  Lxx09730   3  45 463  994360 ..  994381 -  -3.7  -3.07994   GGCAAGGTGAGGGAA           TGGCC-CG AGCTAGA CGCGGCCA           TGGACATCGCGTTCG
      qcrB   3 100  24 1004928 .. 1004955 - -19.2  -3.55444   CCGCCACGCGCGAAA        GCGCCGGACCGTC GGG GACGG-CCGGCGC        TTTCGCGGAGGCGGT
      aspC   2  65 126 1012841 .. 1012851 -  -2.4   -4.4009   TCGGAGCGGAGAAAA                 GGCG AGA CGCG                 GGAAAGGCCGGGGGG
       glk  16  85 230 1018209 .. 1018237 - -18.2   -2.7535   TGGTGTAAGAGACCA       CCAGC-GGCCGGG GCGA CCCGGCCGGCTGG        GTAAACCTCGCCCGG
      glnA   5 100  97 1029496 .. 1029523 - -19.2  -4.18018   CCCGCCCACGCAAAA        CGCTCGGCTGGG AAAC CCCAGCCGAACG         CCTCGCTAAACTACT
  Lxx10220   2  47 305 1046586 .. 1046611 -  -4.6  -3.14132   CCTCGTGCGCACGAA         CGCAAGCGGC ACGCTG GCCGGTTTCG          AGAACCATTCCGCGG
       alr   2  46  52 1053509 .. 1053521 -  -2.6  -3.35679   CTTCGTCATCGACAA                CGCG TTCGG CACG                GCCTGAGCCTGGGGG
      fadB   5  74 120 1074214 .. 1074239 -  -2.6   -4.7889   AGAAACACCGAAAAA        CAGACAGTCCCC GTAC GGGGACC-TC-G         TCATTGAGCGGTCGT
      pdxY   5  59  99 1093943 .. 1093959 -  -7.9  -3.36749   CATCGCCAAGACGAA              GGCGCTG CCG CAGCTCC              TCAGCGACGTACGCG
  Lxx10840   1  51 437 1106461 .. 1106473 -  -5.5  -3.34517   AGGTCGCGCCAAACA                GCTGC GGA ACAGC                GATTCCGGCGTGCTG
  Lxx11350   4  54  71 1165063 .. 1165086 -  -3.8  -3.64703   TCCTGTGTAGCGAAA          CGCAGCG-AAG GGC CTCGCGCTTCG          GGGACCGCTCCCGGC
  Lxx11400   8  89  11 1169207 .. 1169258 - -18.9   -2.8084   AGAAATAGCCAACGA TTCCTCCGTTGTTCCGTCGATACG CCGCT CGCAGCG-CGGAACAACGGAGGAG CGATGGCGATTTAGC
  Lxx11460   0 NONE
       pgl   6 100  20 1191751 .. 1191791 - -34.9  -3.24747   GCGCGAGACCACGAA  GCCCCCGCCGGTCGGTTCA GAA CGAACCGACCGGCGGGGGC  TTCCTTTTCGCAGCC
  Lxx11710   6  59 460 1208183 .. 1208240 -  -6.3  -3.65812   GCGCGGGGAAGACAA CCCTGCTCCGGATGCTCGCCGGCGTCGA CAAGC CCGACACCGGCGCG-ATC-G-AGCCCGG CCACGGGCTCCGCAT
  Lxx11810   1  56 216 1215375 .. 1215390 -  -2.4  -3.91488   AACTTCGGCAAATAA              GCGACC GCGA GGCCCC               TGTCCACGTGAACTG
       gpm   7  58  -8 1222057 .. 1222083 -  -2.8  -3.91716   GTATCGCCGAAACAA         CCCCCCTGGACA TCA CACCTAGGGCGG         GTGCCGTTCGCCGAG
  Lxx11940   4  59 405 1230111 .. 1230131 -  -3.1  -4.08945   ACGACGCCTGGAAAA            GGGCGGACG ATT CATCCCCAC            GCCACGCCCGCTGTC
      bioA   8  69 354 1237620 .. 1237641 - -14.4  -2.70932   GCCGGGTGGGAACCA           GCCCGGCG TGACAT CGCCGGGC            CAGACCTCACCCTCC
  Lxx12013   6  51 472 1242363 .. 1242376 -  -5.2  -3.33492   GTATTCACGCGACAA               CGCC AAGACG GGCG                CACCGCTGGAGGAAG
       ald   1  43 325 1257488 .. 1257504 -  -3.6  -2.89564   TCTCGACCGGAGAGA              GCGTCG TCGTG CGAGGC              AGCGGGCTCCTGGGC
  Lxx12220   4  67 -25 1271749 .. 1271793 -    -7  -4.14243   CACGTCATCGTAAAA CGGCGA-CACCGGCGGCGGCT CAGG AATCGTCGCCGGTGATTTCCG AGCGGATGCGGCCCA
  Lxx12290   9  56 383 1278235 .. 1278245 -  -3.2  -3.86252   GGCCATCAAAGACAA                 CGAC TTC GTCA                 CCTTGAAGGACCCGA
  Lxx12350   4  46  24 1285785 .. 1285800 -    -6  -2.66274   CTCGTGACAAGGAAG              CTCCGG ATGG CCGGCG               GGGTGGTGCTCGACA
  Lxx12530   2  45 466 1301861 .. 1301884 -  -4.5  -3.01712   TGCTGCGGTTCAACA          CGCGGGG-GA CCTCC TCGCCCCGAG          GGCGCAGCCAGGGTG
      glgB   9  63 242 1308484 .. 1308528 - -11.9  -2.81642   AGACGATGGAGGACA TTCGCACGGCCGGGGCGAACG AAC CGTCCGACCCGGACGCGCAGC TCGCGGTGGCCGACC
  Lxx12670   6  75 217 1319899 .. 1319924 -  -4.7  -4.58466   CCTATAACCACAAAA         GGC-TCGTTGCG CCT CGCAAGGACACC         TGGGTGGATGTTCCG
  Lxx12770   5  61 195 1329142 .. 1329154 -  -4.8  -3.95219   CGGAAACGCGAGAAA                GGGA GGAGT TCCC                GGCCGAGCTGACCTG
  Lxx12790   6  53 313 1331911 .. 1331930 -  -6.4  -3.29144   CGAGTGGCTTCAGAA            GCGTGTGCC GTC GACAC-CGC            TGATCGAACAGCACG
  Lxx12895   4  61 115 1343007 .. 1343018 -  -3.6  -4.08216   TCACCGTCTTCAAAA                CCCG ACCT CGAG                 CCCGCCCCGAATGGT
      cbbZ   1  42 356 1355276 .. 1355296 -  -4.5  -2.64933   CAGCCACGGACATGA            GGGCCACGG TCA CCGGAGCCG            CCCGCGACGCCGGAC
  Lxx13040  15  78  57 1358033 .. 1358063 - -15.4  -3.16203   CCACCATAAGAGAGA       CCCTGGTTGTGCCG AAT CGGCACCACCAGGC       GAAGGCTGCAGTGTT
       scG  10  54  43 1385048 .. 1385087 -  -9.2  -2.52742   ATGGCCGGAGAAGAT  CAGCGGCGAGCCGAACCGC TCC GCGGCTCG-CTCACGGGCG  GCCTCGCTCGGATCA
      deaD   3  59  38 1396863 .. 1396875 - -10.5  -2.86271   CTTCGACGAGAACCA                GCCGG TGA CCGGC                TTCAACAAGGCCATC
  Lxx13570   7  74  14 1409130 .. 1409155 -  -8.1  -4.20042   AGGAACAGGCCAAAA         CGGCGGCGTCC ACAC AGCCGACGCCG          GACGCCTGAACGGTC
       tnp   2  38 319 1425353 .. 1425363 -  -2.4  -2.65815   TGGATATCGAGACGA                 CCGC CGT GCGC                 CGTCACGATCGCCTT
       tnp   2  38  83 1425586 .. 1425599 -  -2.3  -2.62184   GCGCGTTCGAGACGA               GGTTG TCCA CAGCC                TGCCCCAGACGGACC
  Lxx13910  11  85  95 1440332 .. 1440351 -   -10  -4.25104   CCGCGCCGAGCAAAA            CTGACCCC CAAG GGGGTCAA             GATTCAAACAGCACC
  Lxx14024   4  49 228 1449194 .. 1449206 -  -3.3  -3.52073   GGCGCAATACCAGAA                CGCCA ACG TGCCG                ATCGGCCCGAGCTTT
  Lxx14150  10 100 164 1462562 .. 1462602 - -23.4  -4.27259   GATATATACGCAAAA  CGGCTGGTCAGCCATCGC CTTCT GTGATGGCCGACCAGCCG  TGTGCGAGTCGTTCT
  Lxx14200   7  68 -20 1466393 .. 1466407 - -11.4  -3.28712   CGGCTGGGCCTAGAA               GACCGG ATT CCGGTC               GTCGCGATCCGCCTC
  Lxx14457   4  61 121 1498302 .. 1498314 -  -4.7  -3.98661   TACATGCACGACAAA                TCGCG GCC CGCGG                CCCAGCTAGTTCCAA
  Lxx14720  13  86  55 1527627 .. 1527653 -   -18  -3.14132   CCGCGCCGCGACGAA         CCCCCGCTTCCG ATC CGGAACCGGGGG         TTCGCTGTGTCCCGA
       ffh   7 100  22 1553455 .. 1553486 - -27.4  -3.60627   TGAGCGCACGGCAAA      GGCCCGGCTGGTGC GGAC GCACCAGCCGGGCC       TTTGCCGAACCTAAC
      pyrD   3  52 -44 1571431 .. 1571461 -  -6.8   -3.1355   CTCAGCGAGAGCGAA      GCGCGGACAGCCC GCGGGT GATCTG-CCGCGC       CCACAGCGGTCCGCG
       aro   8 100  34 1604744 .. 1604784 -   -27  -3.72893   CAGGGTGGGAGGAAA  GGCGAGGAGATCCGGGCC TGGAT GGGCCGGATCTCCTCGCC  TTTGGGCCGGGAGCC
  Lxx15555   8  61 215 1620192 .. 1620219 -    -9  -3.28497   GCACCTGAAAGTCAA        CGGC-GATCGGGC AAA GCCCGCGCAGCCG        GTGAAGGTGGGCGAC
  Lxx15820  10  55 231 1646440 .. 1646460 -  -6.1  -3.37915   CGGCAGAAACGAATA            GCGCACGTT GCC AACATGCGT            AGTTGATACAGGGCC
  Lxx16140   4  59  18 1678286 .. 1678299 -  -3.8  -4.00756   GAGGCCATGAAAGAA               CTCG TCGCGG CGAG                ATGACGGAGACTGCC
  Lxx16290   7  68  65 1693953 .. 1693967 -  -9.2  -3.65812   CGGCGCCGAACACAA               CCGCGG CGT CCACGG               GAGGGATCTGCGCCG
  Lxx16580   4  53 438 1726027 .. 1726050 -  -5.2  -3.39327   CGCCCATACCGACAA          GATGCCGATC CTGT GATCGGTTTC           ATCCAACGCTGCATA
  Lxx16670  10  70 204 1733636 .. 1733658 -  -8.3  -3.92373   CACGGCATCGACAAA           CTGGCCCGC GACGA GCAGGCCCG           AGCGGAGCAGTCACG
  Lxx16700   3  47  15 1736820 .. 1736831 -  -5.8  -3.01712   GTGGGCGTGGGAAGA                GGAG GCCC CTCC                 CCACGCCACCGGGGT
  Lxx16820   5  63 240 1747443 .. 1747468 -  -7.5  -3.66896   CTGAGACACACAGAA         CGG-GAGAACGG CCA CCGTCCGCACCG         CGACTCCGCCGATTT
  Lxx16980   2  59  80 1763455 .. 1763474 -  -9.2  -3.12351   CTGCGGTAGATGTAA            GCGCCCAG CCAG CCGAGCGC             ACCAATGAGAACCAG
  Lxx17400   5  56 295 1806044 .. 1806075 -   -10  -2.52516   TGGTGGAGTACGAAC      CGTCCGATCGGCCGC TCC GCGGACG-CCGGGCG      ACCATCGCCGCGCGC
      ispE  11  67 -61 1816357 .. 1816404 - -13.3  -2.62983   CTCAGTCCGAGAGGA CCCGGGCGC-CGTGAACCGGGC CGGTC GCCCGGACCACTCGCACGCGGG CCGCGCTGAGCGCGA
      soxA   3  46 353 1834025 .. 1834043 -    -3  -3.28712   CCCGCGCGTTCAGAA             GCGCCG CATACGC CCGCGC             CAGCTCCACCCGGAC
  Lxx17840   3  73  52 1850791 .. 1850816 - -11.1   -3.6336   CGAGACGACAGACAA         GATCGAGACCC AAGT GGGCCGCGATC          TCCCGTTCATCGAGA
  Lxx17910   8  67 -33 1855833 .. 1855855 - -13.4     -2.59   AGCGTCACAGAACAG           CGCCCTCCCC GTC GGGGAGGACA           GGCTCGGCATCGGCT
      ribG   1  48 368 1860282 .. 1860297 -  -6.8  -2.79302   AGTACCTCGATCAGA              TCGACG AGCT CGCCGA               GGCGCTCGGCGCGCC
     groEL  14 100  27 1866869 .. 1866894 - -20.5  -3.13164   CGCGGAACGACGGAA         GGGCGTCTCCC CGCG GGGAGACGCCC          TTCCGTCGTCTGCGG
  Lxx18080   9  56 236 1870961 .. 1870976 -  -2.4  -3.98172   ACGAAGAGCGAGAAA              GTCCCC GGCT GGGAGC               AGGACGCCGTGGCCT
  Lxx18180  10  68  95 1879266 .. 1879296 -  -3.9  -4.42806   GGACTGGGAAAGAAA       CGCGGAGCCGA CTGCGGGGT TCGAACCCGCG       ACCGCTCGCTTACAA
  Lxx18200   4  52  -7 1883012 .. 1883054 -  -7.7  -2.83894   ACGATGACGACGAGA CCGACTG-GCGCGCGAAAGTG TGA CACCTG-GCGGGCTCAGCCGG CGATGGCGGAGGCTC
  Lxx18230   6  53 328 1885157 .. 1885175 -  -5.9  -3.35046   CTACCTCCTCAAAGA             CAGCACC CCGGT GGAGCTG             TTCGCCGCCATCCGC
  Lxx18460   4  51   9 1906352 .. 1906363 -  -7.2  -3.06915   ACCGAGCGGAGGGAA                GCCC CGCG GGGC                 TTCCCTCTTCAGGAG
  Lxx18670   8  68 470 1924590 .. 1924618 -  -9.4  -3.63744   GGGCGCGCCAAAAGA        CGGAGCGCGCCG AAACG CGGAGCGCGCCA        AGATGCGGAGGCTAG
       tnp   4  51 467 1936677 .. 1936711 -  -6.8  -3.07233   CGAGAACTGGGAATA     CGTCGCCGGCGGAGCC ATG GTCATCGCTGGCGGCG     TCCTCATGGCCACCG
      rplT   6 100  18 1944268 .. 1944298 - -25.5  -3.59262   TCGCAGAGCGCGAAA       CGGTCCGGCCGGC GCTAG GCCGGCCGGACCG       TTTCCGTGTGGGCGG
  Lxx19070   4  55 231 1965938 .. 1965950 -  -9.1  -2.78463   AGCTCCTGCAGGACA                TCGCC GGC GGCGA                GAGCAGCTTCCGGTT
  Lxx19120   7  52 383 1970178 .. 1970192 -  -7.8  -2.83715   GGGACGAGCAGCAGA               CAGCGA CCG TCGCCG               GCTGGGCGCAGGAAG
      dppF   8  69 449 1982430 .. 1982469 - -12.8  -3.21276   GGCGCTGGGAGAATA  GCGGCATGACTGACGCTCG TCT CGAG-GCCGGCCAGGCCGC  ACCCGCATTCACACT
  Lxx19390   1  41 -24 1998892 .. 1998911 -  -3.4  -2.83715   CCGATCACCATCACA            CTCGGCTG AGCG CCGCCGAC             ATCCGTCCCATGACG
  Lxx19420   6  66 408 2001860 .. 2001897 -   -12  -3.14132   CTCTGGTCTGAGGAA  CCACGGTCGTCACACCGC CAAG GCGGTG-G-CGGCCGCGG   TCACCGCGATATCCG
  Lxx19540  10  63  62 2011755 .. 2011780 -  -9.7  -3.37912   CACGGACATAGAAGA         CACCGCCGCCGA AGA CCGGCGG-GATG         AAGGCGATCGCCACC
      guaA   6 100  33 2040305 .. 2040335 - -20.5  -3.19463   GCGACCACGCACGAA       GGCCCGGAACGCT TCTAC AGCGTCCCGGGCC       TTCGTGCGTGAGAGC
      mrsA   7  61 -26 2062020 .. 2062046 -    -5  -3.91716   CGATTCTGGAAAGAA         CTAGCCCGCGAG CCG CTCGCGCACCAC         ATCCGCGAGTTCGTT
  Lxx20800   7  64  82 2136226 .. 2136250 -  -6.3  -3.91897   CCCTTGATCCAGAAA          GCAGCACAACG AAG CGCGGCACTGC          CGCCCGCGCTCCCAA
      tetR   7  65 134 2143061 .. 2143078 -  -2.5  -4.41616   ATCGCCGGAAAGAAA             GGCGCCG AGCT CGTCTCC              GACCTGACGTTCCCG
      mntH  12  62 228 2149342 .. 2149389 -  -8.3  -3.53012   CTCTCCCTCCCGAAA GCCCAGGGCGAT--CGCGGGCTC CGCT GTGCCCTCGCCAACACCCCGGGC AAGCACCGGAGAAGG
  Lxx21010   2  53 -71 2155506 .. 2155560 -  -7.7  -3.01791   AGCTGCCGCGGAACA GCGTCTCGCCGACGTACCCGCCCGGTT CGC AGCCGGGCGGG-AGGGCGAAGAC-CGC CGAGCCTACCGGTGC
  Lxx21060   4  50 -39 2159095 .. 2159138 -  -7.5  -2.58544   CCGGACGCGGAGAAC CCGATCAGGACGT-TCCGCGC AGCC GCGCGAACAACTCCTGA-CGG TTCCTCGCACCAGTC
      mtgC   5  53  81 2174765 .. 2174805 -    -6  -3.33162   GACGGGACGGCACAA TCCTGTCCCTGCCGGAGGC CGTC GCCAGC-GCAGGGAAGGGA  GAGTCTCAATACACT
  Lxx21720   1  45 -16 2237366 .. 2237387 -  -5.1  -2.73364   TCCGGATGTGAACGA           GCACG-TCAG CGT CCGACCGCGC           TGCGCAGCATCGCGG
       pip   6  60  20 2242932 .. 2242945 -  -8.1  -3.53012   GCCCCCGGCGCGAAA               GCCAG CGCG CTGGC                CGGCTGACCGCGGGC
  Lxx21880   3  45 104 2253781 .. 2253800 -  -4.9  -3.06183   CCCACGCGCACCGAA            CGCCACC CCTCGC GCTGGCG             CGCCCGCGACACGGT
  Lxx21940   4  59 455 2262568 .. 2262603 - -11.1  -2.52516   TCCGCCACCATCAAC    CCCG-TCCCGGCCCTG AGCTG CAGCGCCGCGAGCGGG    CCCCTGTCCGGGGGC
  Lxx21980   9  54 465 2267538 .. 2267553 -  -7.5  -3.15212   AACTACCACACCGAA              GGCCG GCGCCT CGGCC               GCCTGATGTACGAGG
      dbdD   1  67 428 2274815 .. 2274841 - -12.2  -3.05844   CCCTCCAGGCCAAGA         GCGCCGTGGACG CGG CGTTCACGGGGC         TGCTGGTGGGGCTCG
      deaD   8  74  14 2280374 .. 2280419 - -15.5  -2.54896   GCCCCACCCAACCCA CCTGATCGCCAGC-CCCGGCAC ACG ACAACGGACGCTGGCGATCAGG TTCCCCCTGGCGGCT
       rin   2  51  33 2297360 .. 2297371 -  -2.2  -3.67597   GGCCCCACCGAACAA                GCCGG CGA CCG-C                AGCCACGATCGTGTC
  Lxx22380   2  57  40 2310565 .. 2310583 -  -5.8  -3.66784   GGACTTGGAAGAGAA             GTCCGGCG CCG CGTCGGTC             GAGTTCGGGTCTGCT
  Lxx22440   4  72 102 2315414 .. 2315428 -    -7  -4.29738   CCACAGCTAGCAAAA               GCGGTC ATC GGCCGC               GACGAGTCTGCACCG
  Lxx22480   5  52 462 2319422 .. 2319442 -  -6.8  -3.12999   TGATGGCACACGTAA            GCCAGGTG CAACT CACCCAGC            CGGTGATGAGCATCC
       tnp   7  47 439 2327141 .. 2327175 -  -4.3  -3.17723   CCAGCGCGAACTCAA    CGAGCTCGCTGAGGTGC TGC GCACC-CA-CGACATCG    ACGTGAAGTTCGCGA
  Lxx22650   7  53 242 2333272 .. 2333288 -  -7.9  -2.94726   CCGTACAAGACCAGA              GACTGCG CGT CGCGGTC              GGCTTCAATATTTTG
      celA   3  83 -40 2336529 .. 2336545 -  -2.3  -5.12617   CAAGCACCCAAAAAA              GACTTTT TTG AAAATTC              TATGAACATCCGTGT
  Lxx22710   4 100  31 2343435 .. 2343488 - -25.6  -2.85847   AAGTTCCACAGGAGA CGCATCATGGTAATGGCCTGCACCC TTCCG GGGTGCAGGCCATTACCATGCCG-G TTCCACGAGCTCCTC
      albF   8  59 155 2355126 .. 2355149 -   -11  -2.63631   CGAACTGGGACAGGA          CGGG-AACGCC CCC GGCGCTGCCCG          CGGAGATCGTGGAGC
  Lxx22900  11  77 -30 2364841 .. 2364894 - -15.9  -3.05294   GGAAACCCCGGAACA GGGAGACGGCG-GCGCAGCAACGCTC AGG GAGCGTCGCCGGGCTCCCCGCCCCGC TCCTCGAACAGCCGC
  Lxx23100   1  49 362 2379841 .. 2379854 -  -3.8  -3.35798   ACGCTTCATCGACAA               GCTG CCCCAC CAGC                TCTCGGGCGGCCAGC
  Lxx23150   0 NONE
      tyrA   7  54 311 2391444 .. 2391473 -  -9.1  -2.59564   GGCGGATTCCAGAAG       CGCCCAGAGCCGG GTCT CCGGTCCGGAGCG        AGCGCGACTCGCGCG
      spoU   3  51 283 2401207 .. 2401229 -  -6.9  -3.01712   CGGCCGTCGCGAACA           CGACGGACA TCCTG TGGCCGCCG           CCCGGGGAGCGGGCG
      adh2   5  72  29 2422799 .. 2422857 - -13.7  -3.03124   GGCGACGCCGGAACA CTGCCGGAGGCGCTTCGCGAGCGCGAA CTCGC CCCGCGCACACGTAACACCCTCGACAG CATCCTGCTCGCAAA
  Lxx23820   4  49  88 2444936 .. 2444971 -  -4.6  -3.31501   ATGAACTGTGGATAA    CTGTGCGGATCGTCTGC CGT GAAGCCAATCCGCTC-G    CGCACTCACTTTTCT
  Lxx24240   5  54  12 2478451 .. 2478462 -  -3.6  -3.74251   GAGACCGCGATCAAA                GACG TATT CGCC                 CACGCATCCGCCTAG
  Lxx24310   4  43 305 2494185 .. 2494195 -    -4  -2.83715   GTGACCACCACGAGA                 GTTT GCA AAAC                 CCGGGTATCGATGTT
  Lxx24310   4  43 107 2494362 .. 2494393 -  -3.6  -2.94099   GGCGTGGAGGACACA      TTCG-TGCAGGCCGC ACC ACAGCCTGCATCGCC      GTAGGAGGCTTCGGA
  Lxx24450   3 100  14 2504993 .. 2505021 - -26.1  -3.95986   TCTAACCGAATGAAA        GGCGGGTCGCAGC AAA GCTGCGACCCGCC        TTTCATTTCGTGCTC
  Lxx24490   5  71 402 2508708 .. 2508758 - -13.8  -2.87211   ATCCGGGCGTACACA CGCAGCCTCGCGGACATCGCGCAC CGC GTGCCCGAGGTCGTCGAGGCGGTG CGGCGCATGCCCGCG
  Lxx24700   7 100  30 2526261 .. 2526305 - -21.3  -2.59748   CACGCGCATAACCCA CCGGTGCAGGGCGGGCGCAGG TTG CCGGCGCCCGCCCTGCAAACG CCTGCGTGTCAGACG
  Lxx24770   9  62 346 2529881 .. 2529899 - -10.2  -3.14132   CGGGGCCTCGATGAA             GACGGCGC TGC GCACCGCC             CTCGGCTGGATCGCC
  Lxx24870   7  56 474 2537346 .. 2537369 -  -6.6   -3.5393   ACGACGCGCTGGAAA          CGGCCGCC GGATGGAT GGCGGGCG           ACCCGATCGCCGCCC
  Lxx25110   5  47 411 2562759 .. 2562770 -  -3.6  -3.30159   CCAACCTGGTCACAA                GCCG GCTC CAGC                 GTGACCTCACCGACT
      parB   3  44 383 2578436 .. 2578460 -  -2.7   -3.1585   TCATCGAACGCAAGA          TCGACGGTG TTGAAGT CTCCGTCGC          TGTGATTGACACCGG
      avtA   4  54  47 2577898 .. 2577908 +  -6.8  -3.30441   CGAGAAATCATCACT                 CGAC ATC GTCG                 TTCTCACAGGTGGTA
      gntR   4  53 168 2565475 .. 2565509 +  -7.6  -3.01712   GTGCGATCTCGGCGA     CGGCGACCCGGTCGGC AGC GCTGGGCAGGATGCCG     TCTTCCACCCAGAGC
  Lxx24950   7  55  70 2549814 .. 2549841 +  -9.1  -2.71001   TCAGCTCTGCTTCGC        CGGTTCGATCG GCATTG CGATCGCGCCG         CTTGGTTTCGCGGTC
      hmuO   2  47 240 2538067 .. 2538092 +  -6.9  -2.52676   CGGCCACCGTGATGA         GTTCGACGG AGGCGGGG TCGTCGAAC          TCGGTTCCGGGCGTG
  Lxx24760   4  51  40 2530254 .. 2530268 +    -7  -3.05384   GGTGGTCTAATGCGC               GGCGCG GAC CGCGGC               TTGGATGGCGAGGCC
  Lxx24690   3  45 162 2526418 .. 2526431 +  -3.7  -3.14132   TGTGCATGAGCGCTT               CCAGC CACT GCGGG                TTGATCGACGGCGGA
  Lxx24540   2  56 157 2515424 .. 2515443 +  -9.2  -2.87132   ATCGGCCTCACCCGC            CGGAGCCG GTTC CGCCTCCG             TCTCTGCCCGGAACA
  Lxx24510   2  58 413 2511468 .. 2511478 +  -6.8  -3.53224   CGTCCCCTTGTCATC                 GCGA CGT TCGC                 TTTGGCCCGAGACTA
  Lxx24440   6 100  18 2504993 .. 2505021 + -26.1  -4.11623   TCTAACCGAATGAAA        GGCGGGTCGCAGC AAA GCTGCGACCCGCC        TTTCATTTCGTGCTC
  Lxx24300   4  54  98 2491093 .. 2491140 +    -7  -3.31144   TCGACGCTCTTGGGA CACCGGCGGCGACCGCGCA TAACCGTTCGC TCCTCG-TCGCCGTCGGTG TTCTCCCGGTCCGCG
       idi   5  64  -4 2444888 .. 2444904 +  -7.3  -3.88787   AACCTTCGGGCCAGC              TGTGAGC GCT GCTCATA              TTTCTCCACCTGTGC
  Lxx23590   0 NONE
      xthA   8  72 210 2407252 .. 2407285 +  -6.7  -4.19238   CTAGGTTTCCACACT     GCCCGTCGTACGCT CAGGGCT ATCGT-CGGCGGGC     TTTTCGGGTTCCCCC
      nagD   2  51 378 2403478 .. 2403525 +  -7.4  -2.71011   GCGACCGGCGAGGCC CTCCTCGGCTGCCTCCGCGGAG CGCT CTCCGACCTGGACGCCGAGGGG TGCTTCGGCAGCGGT
  Lxx23240   3  49 353 2391739 .. 2391793 +  -2.8  -3.60296   CGCCGGGGATGACGG CGG-TCCGGCCCTGCGCGCGGAAGCTC GGCC GGG-TTCCACGC-CACGTCAGGAGCCG TTTCCGGTGGCGATC
      purL   2  53 107 2384336 .. 2384351 +    -6  -3.34895   TGCCGCAGAGCACGA              CCAGCG CGCC CGCCGG               TTCGTTCCAGCTGAG
      dppC   5  44  87 2378695 .. 2378715 +  -3.2  -3.15861   GTCCGCTCGGTCTCG            TTCGCCAT CGAGA AGGGCGAG            TTCGTCGGCCTGGTC
  Lxx22890   0 NONE
      purC   3  49 157 2355371 .. 2355385 +  -4.9  -3.28924   GCGGGACGCTCAGCG               GCCGT CTGGC GCGGC               TTCTCCCACCAGATC
  Lxx22740   2  41 448 2349170 .. 2349184 +  -3.5  -2.78384   CAGGTTCCAGGTTCC               CTCGG TGGAT TCGAG               TGTGCTGCCCGAAAG
  Lxx22708   2  48 393 2343640 .. 2343653 +  -2.3  -3.53012   TCGTTCCAGTGCTGC               CACAG CGTC CAGTG                TTTCCACCCACCGGG
  Lxx22670   4  48 358 2336532 .. 2336542 +  -2.6  -3.49475   GCACCCAAAAAAGAC                 TTTT TTG AAAA                 TTCTATGAACATCCG
  Lxx22630   7  61 375 2333768 .. 2333780 +  -9.1  -3.26649   CGTGCCTGGATATAG                CCGGT CGT ACCGG                TTGGTGTCGGGGTCT
      dcsA   2  46 -31 2319539 .. 2319593 +  -6.3  -2.64155   TCGGCTGCGCACTTC TGGC-CGTGCGCGCCCGCAACCGC GGAAAGTA GGGGTTGCGGCGGCGCGAGAGCTA TCGGTTTCCCGCCGG
  Lxx22370   7  54  44 2309503 .. 2309513 +  -8.2  -2.87132   CCGCAAGCTCTGAGC                 CGCC TGC GGCG                 TCTCTCGGGGGAACG
      rbsC   7 100 470 2297743 .. 2297783 + -19.2  -3.27298   ACAACTCCGCGTGAA TGCTCCCCTCATCTCGGCT TTCG AGTCGGG-TGAGGGGAGCA  TTCGTCGTTAAAGCG
       p49   9  53 273 2284087 .. 2284109 +  -6.2  -3.28712   GTTATTAGCTCCTTC           CCGTGGGG TTGTCTT CCTCGCGG           TTCTCACGGCAGCGC
  Lxx21990   4  52 219 2270045 .. 2270056 +  -7.2  -3.14051   CGATGCCCGGATCGA                CCGG TGGC CCGG                 TGTTCGTCACCGTGA
  Lxx21810   7  59  43 2244551 .. 2244580 +  -9.9  -2.90194   GGCGACCTCTCCTCT       TCCGC-GAGGGCCG GTC CGGGCCTCAGCGGC       TCTCGTTCGCCGCCT
      dctA   3  53 443 2223731 .. 2223743 +  -5.5  -3.42699   GCTCTGGCTCGCACG                GATCG GGT CGGTC                TTGTACTGGGTCGCT
       ppa   6 100  14 2214714 .. 2214742 + -21.7  -3.97368   GAGTCAGACAGAGAA        CCGCCGGGCGCGC ATC GTGCGCTCGGCGG        TTTCTCCGTTCCCGA
  Lxx21390   1  47 378 2202333 .. 2202346 +  -5.2  -3.07222   CATGACAAACGTCGG               GCGG ACGAGC CCGC                TCTTGACATGATGCT
  Lxx21280   5  46  99 2190696 .. 2190716 +  -5.3  -2.89602   CACGGGGAACCATCT            CCATCCGGG AGC CCGGGATCG            CTTTCCTGTGCCAGG
  Lxx21210   5  72 -36 2182210 .. 2182238 + -14.6  -2.78384   AACGACCTCGCGACA        GGAGCTCGCCGA GCTGG TCGGCAAGCTCC        TGTGCTGAGGCCGCC
  Lxx21170   3  53 284 2175173 .. 2175220 +  -7.6  -3.02144   AGGTCTCCTTGCCAC TGCTCCCG-GCCCGC-CGGTCG AGGAGC CGTCCGAGCGGGCGCAGCAGCG TGTTCGCGAGCATCA
  Lxx21050   4  49 187 2159095 .. 2159138 +  -5.3  -3.14344   CCGGACGCGGAGAAC CCGATCAGGACGT-TCCGCGC AGCC GCGCGAACAACTCCTGA-CGG TTCCTCGCACCAGTC
  Lxx21050   4  49 226 2159134 .. 2159153 +  -2.8  -3.61715   GCGCGAACAACTCCT            GAC-GGTTC CTC GCACCAGTC            TTCTTGAGCGCACTG
  Lxx21000   2  49  88 2155569 .. 2155585 +  -5.8  -3.16564   AGACCGCCGAGCCTA              CCGGTG CCGTC CACTGG              TTCATCAGGTCGAGC
  Lxx20650   0 NONE
      yrhL   3  54 426 2068115 .. 2068132 +  -8.3  -2.80935   ATCAGGCCTTCTCGG             CCTCCGC CTCG GCGGTGG              TCTCCTCGGTCGCCT
  Lxx20000   7  68 411 2062068 .. 2062078 +  -8.2  -3.78775   GAGTTCGTTCGCCAT                 CCGC ACG GCGG                 TTTCCTGATCGGCCG
  Lxx19890   4  54 433 2053649 .. 2053675 +  -9.3  -2.53995   GACGGCCCCCTCGGT         CACGCCGGGCT CGGTC GGTCCGGCGGG         TGCGTTCGGGTCGGT
  Lxx19770   3  86  21 2040305 .. 2040335 + -18.3  -3.18264   GCGACCACGCACGAA       GGCCCGGAACGCT TCTAC AGCGTCCCGGGCC       TTCGTGCGTGAGAGC
  Lxx19730   2  46 102 2034697 .. 2034728 +  -6.5  -2.62616   CGCGCGTCGGGAGCG      CCGC-TTCCAGCGC CAGCT GCGGTGGATCGCGG      TGGTCTACCCGCTCC
  Lxx19520   4  56 205 2010965 .. 2010980 +  -8.2  -3.09933   CACGATGGAGTAGGT              GCGCGC CTGC GCGTGC               TTGGCTGCGTTGGCC
  Lxx19430   6  59  37 2003359 .. 2003369 +  -3.2  -4.07885   GGAGATCGTGTAAGA                 CGCT GCG AGTG                 TTTTGCGGGCGCGTA
  Lxx19430   6  59 356 2003678 .. 2003690 +  -4.1  -4.00914   ACTGTCTCAGCGGTC                TGGCT CAT AGTCA                TGTTTCTTTTCATTT
       bcp   3  72  58 1982966 .. 1983005 + -14.2  -3.01712   GAGCCGTTGCGTGTA  GGGGTCGG-CCGGGGCGCC GAG GACGTCCTGGGTCGGCCCC  TGTTCGACCACACGG
      ubiB   5  61 167 1970685 .. 1970719 + -11.2  -2.92192   CCGCTCGCGCCAGGT     GGCTGCCCGAGCGGCG CAT CGTCGCCAGGGCGTCC     TCTAGTTCGCTGCCG
  Lxx19050   2  47 349 1965941 .. 1965963 +    -4  -3.29144   TCCTGCAGGACATCG           CCGGCGGC GAGAGCA GCTTCCGG           TTCTCCGACAGCTGC
  Lxx18830   5 100 366 1944268 .. 1944298 + -25.5  -3.70902   TCGCAGAGCGCGAAA       CGGTCCGGCCGGC GCTAG GCCGGCCGGACCG       TTTCCGTGTGGGCGG
  Lxx18750   8 100  22 1937203 .. 1937230 + -19.2  -4.18018   AGTAGTTTAGCGAGG        CGTTCGGCTGGG GTTT CCCAGCCGAGCG         TTTTGCGTGGGCGGG
      cpsC   5  60 270 1924654 .. 1924699 +  -8.1  -3.54424   CCGACCGGGAGCGCT C-TCTTTCAGCGGGCGCGAGCA CTG TGCTCGCCCCCGCTGTCCGCCG TTTCCCCCGCTCCGG
  Lxx18610   4  65 123 1918545 .. 1918602 + -12.8  -2.71144   CCCGTGCTGGGCGGC GATC-GCAAGCGCCGCGTCGATGTCGTC GACC GA-GAAGGCGACGCGGTGCATGCCGATC TCGTTCGGCAGCGTG
      chaA   0 NONE
      pstB   6  77  17 1906347 .. 1906368 + -15.9  -3.01791   CCGGCACCGAGCGGA           GGGAAGCCC CGCG GGGCTTCCC            TCTTCAGGAGGCGAT
  Lxx18330   2  48 332 1896276 .. 1896296 +  -3.2  -3.39668   TGCAGCATCACGAGG           CGTCGCGGC GGGT GCC-CGAGG            TTGTGGACTTTGGCG
      phoU   7 100  42 1893121 .. 1893149 + -20.4  -3.86944   CCGACGACACGGAAA        CCCCGGCACAGA TCGCC TCTGTGCCGGGG        TTTCATCATTGTGGC
  Lxx18270   6  58 225 1890589 .. 1890603 +  -8.6  -3.33815   GTTGCGCAGCAGAAG               TTCGAG AAG CTCGAA               TTCCTTGAGAGGCAT
  Lxx18220   1  58 351 1885814 .. 1885831 +  -2.5  -4.07568   CGACGGGGGTGCGAG             CGGCGGC GCCG GCCGAGG              TTTTCCAGGCCGAGG
  Lxx18110   0 NONE
  Lxx18000   3  72 196 1866305 .. 1866316 +  -5.8  -4.42386   GTCGGTACGGGATTG                GCAG CCAT CTGC                 TTTTCTACGTCGAGA
      xpbC   0 NONE
  Lxx17900   7  54 147 1855947 .. 1855990 +    -8  -3.17051   TGTCGATGTCGACGC CGTCCACGTCGTCCCCGG CATGCAGA TCGTGGATGTCGTGGTCG TCTTCGTCGTCGAAG
      pepQ   1  45 282 1850858 .. 1850868 +  -4.6  -3.07895   GTGGCCGGGACTCTC                 GCGG GTC TCGC                 TATCTTCGCCGTGGC
  Lxx17650   3  59 419 1833817 .. 1833842 +    -9  -3.21099   ACGCCGACGCTGTAC         GCGTT-GCCGC TGATC GCGGCGAGCGC         TTCGTGGTGGGCCAG
  Lxx17570   2  51 284 1828220 .. 1828237 +  -2.5  -3.66921   GCCGGGAGACGGCGG             CACGGCG AACA CGCCCAG              TTTCAGATTCGGGTT
  Lxx17470   4  63 355 1816406 .. 1816436 + -10.3  -3.31144   CACTCGCACGCGGGC       CGCGCTGAGCGCG ATCTG CACGTCCAGCGCG       TTGTCGAGATCCGCG
  Lxx17390   3  49 240 1806591 .. 1806609 +  -5.8  -3.14132   AATCGATGTGCAGGT             GGGCGGGG AAG CGCCGCCG             TTCGTCCACCGGCGG
  Lxx17210   2  44 182 1784028 .. 1784071 +  -2.8  -3.14132   TCAGATTCTTCGCGC GGCGG-TCGAGACGCACCCGG CGA CCGGCGGCGGCGAGATCCGAC TTGATCGCGAGCAGC
  Lxx17140   6  73 137 1777710 .. 1777756 +   -13  -3.26947   CCGCTCGGGGATCGG GCAGCTCGC-GAGGATACGGC TACGTC GCCGTGACCTCAGCGGGCTCC TTCGTGTCCGGCTTC
  Lxx17010   6  47 150 1767441 .. 1767453 +  -5.5  -3.06261   GGGTTCGAATCCCGC                TGGGG GCA CCTCA                TGTTCGACGTTCCGA
      greA   2 100  29 1754104 .. 1754145 + -30.3  -3.71607   CGCGCACGAACGCGG CCGAACCGCCGGGCACACC GACC GGTGTGCCCGGCGGTTCCG  TTTCAGTCCTCTTCG
      fumC   4  61  52 1747483 .. 1747523 + -11.7  -2.57132   GCGACTCCGCCGATT  TCCGGGTGCCCTCCCTC CCACCCC GCAGGAGGGCGCCCGGC  CTTCTCCCCACACCG
  Lxx16690   4  52 412 1737170 .. 1737188 +    -8  -2.84504   CTCAGCGGTCAGCAC             CGCCGCGG CGG CTTCGGCG             TAGTCTTTGCGGGAT
       tnp   3  68 475 1726031 .. 1726046 +    -9  -3.72893   CATACCGACAAGATG              CCGATC CTGT GATCGG               TTTCATCCAACGCTG
  Lxx16370   1  38 253 1704261 .. 1704275 +  -2.1  -2.72661   AACAGCCAGGGCCGG              GTCTGG AACG CC-GAC               TGGTTGGAGCTGATC
  Lxx16280   3  49 298 1694218 .. 1694239 +  -2.9  -3.54743   CGTGTCGGCCGTCGA           GGAGCGCAT GTTG GTGAGCTTC            TTCTCCTTGGTGATG
  Lxx16190   1  45 269 1683133 .. 1683147 +  -5.6  -2.72344   GCGCCGGCGGTCAGA               TCGCCC TTC GAGCGA               TACTTACCCGTCAGG
  Lxx16130   1  40 462 1678765 .. 1678785 +  -3.1  -2.80074   ACGAGCGCAGCGATG            CGGTTGCGC ACA GCGGAGCCC            TAGTCTTCTCGGACG
  Lxx15950   0 NONE
       tnp   5  53 183 1645720 .. 1645737 +  -2.7  -3.63515   TCCCAGAGTCCAAAG             GTGGT CTTCGTGC ACCAC              TTGTTGGAGGTCGGA
  Lxx15660   2  44 285 1629824 .. 1629847 +  -3.6  -3.01924   GAAGCGACGCCGGAC          GCCGGCACAG CACC CGGGGCCTGC           TCTTCCACGCGGGTC
  Lxx15560   1  39 145 1622031 .. 1622081 +  -3.1  -2.62184   GCAGCCAGCCTCGGT TGG-CGGCGCTCGCGCGGTCGTCCG GAA CGGACCAGAACG-GAGCGGCGACCG TGATGTACGGGAGCG
      parA   2  56  93 1616383 .. 1616404 +  -2.9  -3.84451   CGGGGCTGGAGCTCG           GCCTCAGAA GGGA TTAGGAGGC            TTTGGATTTGGCGGC
      fadD   4  58  38 1609985 .. 1610010 +  -8.9  -3.27476   TCGACAGCAGTGCGC         CGTCC-GCCGCG GAG CGCGTCTGGGCG         TTCCTGCTTCCCCGT
      pkaF   3 100  92 1604744 .. 1604784 +   -27  -3.53012   CAGGGTGGGAGGAAA  GGCGAGGAGATCCGGGCC TGGAT GGGCCGGATCTCCTCGCC  TTTGGGCCGGGAGCC
  Lxx15130   3  46   0 1574878 .. 1574911 +  -2.1  -3.36327   GATAGAACTCGGTTA     GAGGCGCGGCCGACC CTCT GGATGCCTGCGGCGC      TTCTGGATGCGGTCA
  Lxx15090   8  54   8 1571370 .. 1571394 +  -7.7  -3.20349   AGGCCTAGGTGTAAC          GGCCCGCAGCG TGT CGTTCCGGGAC          TCTTCCCTTTCCGAC
  Lxx15090   8  54  28 1571390 .. 1571401 +  -5.8  -3.53012   GCAGCGTGTCGTTCC                GGGA CTCT TCCC                 TTTCCGACGCCGCGC
  Lxx14980   8  58 -31 1561633 .. 1561654 +  -7.2  -3.59979   ACGAGGGACAGCTGC           GGGCGCTC ATCGCG GAGCGCGC            TTTGCGCTGAGCCGA
  Lxx14940   6 100  13 1553455 .. 1553486 + -27.4  -3.53811   TGAGCGCACGGCAAA      GGCCCGGCTGGTGC GGAC GCACCAGCCGGGCC       TTTGCCGAACCTAAC
  Lxx14860   5  59 381 1546917 .. 1546949 +  -7.6  -3.40403   GCGCCGACGACGGCA     CCGTCACGGTGGGCC GAGA GGCCCAC-GAGCTGG      TTATCGTACCAGGCG
       map   5  71 119 1544096 .. 1544129 +  -9.3  -3.83998   TGCCCGAGAGAAGCA     CCGGCGGCACGGCGC GGCC GCGCCACTCGGCCGG      TTTCGTATACGATGG
      rpsT   6 100  36 1527622 .. 1527658 + -20.9  -2.87132   CTGTCCCGCGCCGCG    ACGAACCCCCGCTTCCG ATC CGGAACCGGGGGTTCGC    TGTGTCCCGAGGCGG
  Lxx14660   5 100  57 1522092 .. 1522134 + -20.5  -3.59979   CGGCGTCAGCCAGCA GCCGCCCCCGCAGAGACAG CGTCA CTGTCCCGGCGAGGGCGGC TTTCGCATCCACCAG
  Lxx14480   7  58 372 1501903 .. 1501920 +  -6.9  -3.57144   GTCCGTTGCCTTCGC             CGGTGGC CTTC GACACCG              TTTCGCCGTCGCGGA
  Lxx14445   4  60 148 1495503 .. 1495518 +  -8.2  -3.48593   TTGGTCGATATTCGC              CGGCTC CGAC GGGCCG               TTCTCTGGCAGGCTA
  Lxx14275   1  45 113 1473291 .. 1473311 +  -5.3  -2.78384   GTCAGCGCCGCGCCT            CCCTGGAGA TCT TCACCAAGG            TCTACTGGCCGACCG
  Lxx14190   2  51 240 1466630 .. 1466642 +  -6.9  -3.01416   GTACTCGACGATTTA                CTCCG GGT CGGGG                TGTGTCTCGCTCATG
      lsr2   6  86 341 1462553 .. 1462610 + -17.8  -2.83822   TGCGCCAGAGATATA TACGCAAAACGGCTGGTCAGCCATCGC CTTCT GTGATGGCCGACCAGCCGTGT-GCGAG TCGTTCTGACCTCAG
  Lxx14010   1  42 236 1449487 .. 1449502 +  -2.4  -3.13772   ATTCCGAGCTTCCCT              GGCAGG TTTT CTCGCC               TACTTTTGGTGGGGT
      pncB   2  48  96 1412825 .. 1412835 +  -2.4  -3.55622   GGTGTCCACATTTTG                 CCGC ACA GCGC                 TTTGACCGGCTTCCC
  Lxx13560   3  80 413 1409577 .. 1409625 + -15.1   -3.4072   GGAATCATCGGCGAG CGCGATCATCCCGGTGCGCTCGG CGG CGGCGCGCGCCTTGATGAGCGCG TTCTGCTCGAAGGTG
  Lxx13462   6  64 359 1399500 .. 1399524 + -12.2  -2.64099   AGGCGACAGCACGCC         GCAGGACACCG ATCG CGGTGTCC-GC          CTTCTCGTCGGAGCA
       tnp   2  49 193 1357796 .. 1357839 +  -5.2  -3.08679   CTACCTGTTAGTCGC CTCCGAATATCGGCGAAAAT GGCC AATCTCGCCCGTTTTCGGGG TATTGGCTGCACACC
  Lxx12850   4  65 209 1337706 .. 1337737 +   -10  -3.40403   CGTCCGTCTGACCGG      GGCTCTGGTCGAGG AGGT CCGCGGTCGGGGCC       TTCTCGTAGAGGCGC
  Lxx12780   5  80 401 1332621 .. 1332663 + -14.1  -3.65046   CTCGGTCAGCCAGAA CGCCTCGATGC-GCGCCTGC TCGA GGAGGCGCAGCATCTCGGCG TTGTTGACATGACCA
  Lxx12650   1  50 329 1319479 .. 1319493 +  -7.1  -2.84634   GCGTCTCTGCCGTTA               CCGTG AACGG CACGG               TGTACTCGTCTGCGA
      trxA   7  51  14 1308739 .. 1308765 +  -3.5  -3.61398   GACGTCCACTCCCCG         GGGCCAGCGGC GAACG GCTGCCGGGTC         TTATTCAGCGCCCGG
      trxA   7  51 278 1309003 .. 1309019 +  -7.9  -2.70932   TCAGGATGACCGCGA              TGGGCTC TCC GCGCCCA              TCCTTCCGCAGAAAA
  Lxx12520   5  49  28 1302367 .. 1302383 +  -5.7  -3.21099   AGAGCTCGTTCTGGC              GCGGGAC CAG GACCTGC              TTGATGATCAGCAGG
  Lxx12520   5  49 148 1302487 .. 1302506 +  -5.6  -3.21099   CGACGACGACCGCGC            CCGGGACCG AGA CTG-CCCGG            TTCATGATGCGCGGG
      proX   4  52 283 1278746 .. 1278766 +  -6.8  -3.07962   AGGCGCTCTTCCCGG            GCGGCG AGAGCAGAA CGCCGC            TGTTCGGGTGTGCGC
      proS  12  70   8 1271754 .. 1271787 + -10.9  -3.53444   CATCGTAAAACGGCG     ACACCGGCGGCGGCT CAGG AATCGTCGCCGGTGA      TTTCCGAGCGGATGC
      proS  12  70 440 1272186 .. 1272206 + -10.4  -3.70902   ATCGGCCGGAGCAGG            CGCGCTTC GATGA GGAGCGCG            TTTCGCTCTCCCGGC
  Lxx12120   9  56 266 1262392 .. 1262420 +  -8.1  -3.28712   CTTCTCCGTGCCGCT       CAGGC-CGACCG GGACGA CGGTCGCGCCGG        TTGTCAGCGCGAGCC
  Lxx12090   3  51   5 1257782 .. 1257795 +  -3.7  -3.61398   ACGTGAGCTGATTCC               GGCGC TGCC GCCCC                TTCTTCGCCGAAAAG
  Lxx11970   7  69 294 1238187 .. 1238210 +  -7.4  -4.05446   ACGTTCCGATTCGTC          GTCGTCGAAG GTCT CTTTGGCGGC           TTTGTCCTTCACGAG
      mtfB   2  41 124 1220775 .. 1220791 +  -2.2  -3.01712   CTCACCTCACCGACG              CTGTGA GCAGA TCGCGG              TCTTCCGGGCCGAGG
      rpmE   3  46 213 1215587 .. 1215613 +  -5.8  -2.80816   CAAACCGGGGGTCTT         TTCGCGGAGC GGAGCGG GCTCAGCGGA         TGTGATAGCTCGCCG
      fabG   6  58  60 1210953 .. 1210967 +  -7.1  -3.53012   TCTGGGGTGGCGGGG               CGGAG CTCTC CTCCG               TTTCCGGCGAGGGGG
      ybiT   4  49  90 1208775 .. 1208787 +  -6.2  -3.02144   CTTCCGCTCGCGTTC                GGCC GCCCG GGCC                TGTTCCGCCGGGTCG
  Lxx11560   5 100  17 1191748 .. 1191794 + -38.3  -3.04398   ACTGCGCGAGACCAC GAAGCCCCCGCCGGTCGGTTC AGAAC GAACCGACCGGCGGGGGCTTC CTTTTCGCAGCCCGG
       pyk   2  47   5 1165111 .. 1165132 +  -4.4  -3.07994   CCCGGCTGTGAGCCC           CTCCCTGT GGGCGG ACAGTGAG            TTCCGTCCCGTTCCG
      relA   5  50 -33 1106890 .. 1106900 +  -6.8  -2.89564   CCGCCGTATCGACAC                 CGTC TAC GACG                 TGTATCGCGTCAGCG
      relA   5  50 121 1107044 .. 1107071 +    -7  -2.87344   GCAGCTGTTCCGTGC        TGGCGTCTGC-GA GAA TCAGCAGGTGCCG        TGTCTCCAGCGCGTC
      relA   5  50 234 1107157 .. 1107172 +  -6.8  -2.83715   GTTGTGACCCGCACG              TCGTCG AAGG CGACGG               TGTCATCCTCGTAGA
  Lxx10700   2  62 259 1094286 .. 1094311 + -11.9  -2.78384   CTTCATCGGCAGCCG         CGGG-GTCTGGA CGA TCCAGGCGCCCG         TGTCGTCCACGGCGA
       dxs   1  42  98 1073207 .. 1073229 +  -2.5  -3.13403   CGGCTTCACGCCGAT           CCGCTCCGC CGACA GCGAGGAGG           TGTTGCTCGCCAGAA
  Lxx10310   3  46 420 1053947 .. 1053973 +  -6.5  -2.66316   CCTCCAGCCGCATGA        CCGGCCGCAG-GC CGA GCTCGGC-GCCGG        TGGTGTCGTCGAAGG
      cobQ   2  42  59 1046951 .. 1046961 +  -2.4  -3.14564   TCTCCAGCACGGTCA                 GCGG CAC CGGC                 TTGATGGGGAACTGC
  Lxx10120   9  56 368 1036840 .. 1036857 +  -2.6  -3.90112   GGTTGTCGCGGGTAC             GCTCGG CGAGGT CCGAGA              TTTCCTTGGCGAGGC
  Lxx10090   4  52 433 1032851 .. 1032861 +  -6.8  -3.09492   GGTGGCGCGGTAGAC                 CGCA TCC TGCG                 TCTTGCCGTTGACGG
  Lxx09950   2  48 424 1018390 .. 1018421 +  -2.8  -3.37655   CCCGGCGTATCAGCC      GG-CCCATTCCCCGC CCC GCGGGGTGTCCGTCC      TCATTTTTTCCACCG
  Lxx09900   1  39   9 1014981 .. 1015000 +  -3.4  -2.57931   CACCTGAGGTAGCGG            AGGAAGCG GTAG CGCATCCC             GTTCTCCGCCGTCAG
  Lxx09812   4  56 228 1003637 .. 1003649 +  -7.7  -3.29829   ATGCGAGTTACTGCG                GTAGC CGG GCTAC                TTCTCCCACAGTCTC
  Lxx09260   2  56 281  950181 ..  950205 +  -6.3  -3.60627   GGGTCCGCGTCCCGG          CGGTGATCGGC TGT GGCGATCGGCG          TTTCGGGTGCGGTGA
  Lxx09190   1  40 426  938381 ..  938398 +  -3.3  -2.76696   CGGGAACCTAGCCGA             CGAAGCCG ATG CGGCG-CG             ATTCTTCGGCGCCGA
  Lxx09100   1  45  96  928327 ..  928350 +  -4.4  -3.01924   CGAGAGCCCGAGCTT          C-CGGCCGGCG AGC CCCCGTCCGCG          TGTTGCGAGCCGGTC
  Lxx08690   3  69 324  880220 ..  880232 +  -3.3  -4.44046   ACAGTCCCCATGCTT                GGGCA GGA TCCCC                TTTGTTTCCCGTCAC
      yuxL   1  49 414  848591 ..  848618 +  -6.1  -3.05384   GCGCGTCGAGGAGCA        GGCTGCTCCAC GCGCCG GAGGGGCCGCC         TTGGCTGGAACCGAG
       lnt  10  57 438  843229 ..  843242 +  -3.8  -3.84185   TTCACATTTATAAAC               CACC AAGCTG GGTG                TTCTCTTTCCGTGGC
  Lxx08180   0 NONE
      clpX  11  61 416  796693 ..  796732 + -11.5  -2.62263   GCCAGGGCGGCCTCC TCGAACGC-GGCGACATCG GCGA CGGTGTCGCCGGCGG-CGA  TCGTGTGCCAGGCCT
  Lxx07780   6  59 245  783680 ..  783692 +  -6.3  -3.72695   TGTTGCGGTCGTGGG                CTTTG GAG CAAAG                TTTCCTCGCCACAGT
      trsK   3  62 205  769928 ..  769961 +  -2.2  -4.21936   ACTGCCGGCCATGAA     CGAGGTCATCCGTC CAACGT GCCGGTACACCTCG      TTTTCACGTTCTCGG
  Lxx07570   2  64  12  758668 ..  758709 + -10.8  -3.13403   CTGACGCTCAGGCTC CGGGCGCGGCCGT-GCCCGG CCGC TCGGGCTGCGGCT-CGCCGG TCTTCCTGGCCGCGC
  Lxx07490   4  89 217  751065 ..  751096 +   -18  -3.39327   GGCGGTCGTCCTGGT      CGCGGACGACGGGC TCGG GCTCGTAGTCCGCG       TTCTGCGTCTCCCGG
  Lxx07450   6  58 -26  743415 ..  743430 +  -3.2  -3.92075   CCGCCGTTCGGGTAC              G-CCCCT ACC GGGGGAC              TTTCTGAGTAACGGT
  Lxx07400   4  44 283  739728 ..  739738 +  -2.4  -3.28712   CGACCCTCAGCGATG                 AGCG GTA CGCG                 TTCTGCAGCAGCGGG
      rbfA   4  66 150  719206 ..  719240 +  -7.9  -3.76482   CAAACCATGCGTGGC    GAT-TCCCCACTGGCG GATA CGTCGGTGTGGACATC     TTCTTCGTGATCTCC
  Lxx07080   4  54 120  708505 ..  708532 +  -9.1  -2.52896   ACGAAGCGAAAGCCG        CGGCGGCGGAGC TCTGC GCTCAG-CGCCG        TGGATTCCGGGGTCA
  Lxx06820   7  54 290  679087 ..  679108 +  -5.8  -3.56568   CTCAAGCTGGTGCGG           GGCTCCTG TTCTGC CATGAGCC            TTTCCACCGTCCTTG
      gntR   3  46 398  662252 ..  662268 +  -6.5  -2.62616   CGAGCGTGCCGAGGG              TCTCTCC GCC GGAGAGC              TGCTGTCCGGGCTGA
      csrA   1  43 161  648750 ..  648762 +  -4.1  -2.87132   CCCCTGTACGAGGCA                CATCG CCA TGATG                TCTCTGGAAAAACGC
      tlyA   3  59 404  628038 ..  628065 +  -6.2  -3.72695   ATCAGGGTTTTCTGG        ATGCTCTTCGCCG CGA CGGCG-AGGGCGG        TTTGGTAGGAGACCT
      alkA   4  46 219  622590 ..  622600 +  -2.4   -3.4811   AAACCACGCAGCCAC                 GCCG AGG CGGA                 TCTTCTTCTCCGCCG
      pheT   2  54  71  611936 ..  611964 +  -7.9  -3.14132   GCCGCTCGCCGAACT        CCACCGCGCGGCG GTA CGGGGTGCGGGGG        TTGATGGGCACGCGG
      pheT   2  54 127  611992 ..  612004 +  -9.1  -2.62184   CGGAGAGCCGCTGGG                TCCGC GGC GCGGA                TGATCTCCCGCAGGA
  Lxx05870   7  76 -38  598999 ..  599032 + -15.3  -2.82516   ATCGGCGTCCAGGAG     CCGGACGCGGTGACCG CGC CGGTCACCCTG-CCGG     TGTGATCGTGCAGCA
  Lxx05830   1  38 105  591974 ..  591996 +  -2.6  -2.68823   TGAGCGACATGGCGT           TGCCGTCC TGGTCGC GTGCGGCA           GTTGTCTCCCACGCG
  Lxx05750  10 100 349  585952 ..  585981 + -19.5   -5.4251   CAGCCCGACCAAAAA       CCCTGGTGAAACT CTCT AGTTTCACCAGGG        TTTTTTGTGTCTGGG
  Lxx05520   6  56  64  558442 ..  558465 +  -9.6  -2.87344   TCGGGGCTCTGCCGG          CACTCGG-CGG TCT CCGTTCGAGTG          TCTGTGAACGCAATG
      manB   4  77 308  533095 ..  533151 + -15.5  -3.05844   CCACCCAGGACGAGG CGGCGGCTGTCGCGGTCGGCCCCGGCG GCA CTCCGGAGTCGCCCGCGGGCGTCCCCG TCTTCGCCTGGAAGG
      rgpB   3  49  32  515990 ..  516005 +  -3.2  -3.57263   GCCGCCACCGCCAGC              TCATCC CCTG GGATGC               TTTGACCGTGCAGAT
  Lxx05060   9  64 161  508271 ..  508284 +  -5.2  -4.16016   GAATCTGTCTGGTCC               GGCC AGCCGC GGCC                TTTCTTCCGCCCTCC
  Lxx04980   5  52  11  497913 ..  497927 +    -7  -3.14132   ATTAGGGTCCTCGTC               ACCGGC GCT GCCGGC               TTCATCGGAGCCAAC
  Lxx04860   2  42  47  486816 ..  486835 +  -3.4  -3.01712   CGTCGCCGGGTCCGC            TCGCGGCG CGCT CGCCGGAA             TCTTCACCGCCGGCC
  Lxx04780   6  62 291  480197 ..  480216 + -10.6  -3.01791   GTTCGCGCAGACGGC            GACCGCGG AGTT CCGCGGGC             TCTTCGCCCGGGAGT
      lpdA   7  53  34  471255 ..  471268 +  -5.9  -3.31144   GGAGACTCTGGTCAT               CGGCG TCCT CGTCG                TTCTGGCCATCGCAG
  Lxx04680   6  59 321  467418 ..  467474 + -10.9  -2.62616   CGCTCAGGTCGTCGA T-CCGGCTC-ACG-GCGACCGCGCCGAG GGTG CTCGGCGGGGTCGCTCGCAGAGTCGCCA TGATCTCGCCGATAC
  Lxx04430   4  53  90  445892 ..  445920 +  -7.9  -3.03124   GCGTCCGGCCAGTCG        CCGGCCGGCGCCC GTG GGTCGTCGGCGAG        TATTCCCGCCTGCCA
  Lxx04330   4  55 144  436882 ..  436913 +  -9.2  -2.69545   CGCAAGGCCACCGCT      GTCGCGAGAGCGGC GTGC GCCGCCTCCGCGCC       CTTGTCCTCTGTGGA
  Lxx04115  10  62  23  414533 ..  414543 +  -8.2  -3.59262   TGACATCTGGACGGT                 CGCC GGA GGCG                 TTTACACGTCTCAAC
  Lxx03730   5  54  12  380615 ..  380626 +  -3.6  -3.74251   CTAGGCGGATGCGTG                GGCG AATA CGTC                 TTTGATCGCGGTCTC
      msuE   6  69 454  352592 ..  352602 +  -4.6  -4.43012   GACGACGTGGGTGTG                 TCCG GTT CGGG                 TTTTGGTCTTGCCGT
  Lxx03350   3  51 399  331349 ..  331371 +  -5.4  -3.28924   GTCCGCACAGCATCC           CCTCGATCGC CGC GCGGGCCAGG           TTCTCGCGCCGGGTC
  Lxx03270   4  63 236  325617 ..  325632 +    -9  -3.36492   GCAGGCGGGGTCGGT              GAACGC AGAG GCGTTC               TTCTACGGTTCCAGC
      metB   6  61 360  322476 ..  322489 +  -9.5  -3.32844   GATTGTGCGGCATTC               CCCCC ACAC GGGGG                TTCTACCCTCGACAG
      novA   8  51 354  318300 ..  318335 +    -6  -3.10715   CTCGAAGGTGTGGAA    GACCTCGGCAGTG-TGG GGC CCGGCGCAGTCGAGGAC    TTCGATGGTGCTCGC
  Lxx03050   3  51 -24  305622 ..  305641 +  -4.2  -3.53012   CCCCGAGGGATGGGA            CCCGTG-CG AGG CGACACTGG            TTTAGCAGAGGCACG
  Lxx02930   3  52 -31  293670 ..  293694 +  -8.6  -2.57132   CGTCATCGACACGCC          GTGCTCGC GCTACTTCG GCGAGCAC          ATTGTGACGGCACCG
  Lxx02770   1  45 116  279966 ..  280013 +  -3.9  -3.14132   CTCGCGGTCGACTCC GGGGAAGCGCTCGGCCA-GACG ATCGA CGGCGTGGCCGATGGCGACCTC TTCGTCAGCCGGGGA
  Lxx02690   8  61 432  273705 ..  273718 +  -9.5  -3.21747   CCAGTCCCTCGCGCA               GCCGC TCGC GCGGC                TTCATCGTCACGTGC
      poaA   1  39 338  259071 ..  259081 +  -3.2  -2.57931   ATGGCGGTGATGGCG                 TTGC CGA GCAG                 ATTGTCGAGGATGCG
  Lxx02510   2  49 418  251724 ..  251738 +  -4.2  -3.45366   ATGTGGGTAGTAATG               TGGGGA CCA TACCCA               TTAATTCCTTGCCAA
  Lxx02230   2  49 165  226033 ..  226050 +  -4.7  -3.35046   TGGATCGGAAAGGGC             TGTCGGC ATCC GCCGCCG              TGTTTCCGGGCATCC
      ptrB   8  54   5  209577 ..  209591 +  -9.2  -2.62263   GCGGAGCGTGAGGAG               GTCCGC CCG GCGGGC               TCCTCTCCGCACCGT
      suhB   4  83 -45  197435 ..  197459 + -12.2  -4.08216   CCCCGGGCTGTACGA         GCAGCTGGACC CGCT GGTCCAGC-GC          TTTTACGCGGGGTGG
  Lxx01780  16 100  22  172915 ..  172942 + -24.2  -3.90328   CCGGCGACACGGAAA        GCGCCCGGTGCC GTGT GGCACCGGGCGC         TTTCTCCCGATTGTC
      proC   4  46 120  168388 ..  168414 +  -5.1  -2.80816   GGAAGATGAGATCGA        CGCCGTCGTGGAG CGC CTCC-CGCCG-CG        TCTGGTACATAGCCC
  Lxx01660   5  54 276  164758 ..  164768 +  -8.2  -2.83164   GAAGGCACGGACGAC                 CGCG ACA CGCG                 TGTCCTGATCGATCG
       tnp   3  62 384  156881 ..  156896 +  -8.2  -3.59946   CACACTCGCCGACGG              CTGGGC CTAC GCCCGG               TTCTATGGTTCAGAG
  Lxx01160   5  62 449  115098 ..  115109 +  -4.4  -4.07618   AGCTTGCTTTGTCAG                CAGT GCGG ACTG                 TTTCGTTCTTCCAGG
  Lxx01020   8  54 296   99498 ..   99521 +  -2.2  -3.78775   GCGAGTCGAAGTCGA          CCGTCACGGC GAGC GGCGTGCCGA           TTTCGTCCTCGCGGC
  Lxx00940   8  61 -42   90445 ..   90479 + -11.5  -2.62184   GCTCACCTGGCTGAG    CGACAACGCGGTGCCG ACGC CGGTGT-GCGTTGTCG     TGCTCTGAGGCCGCC
  Lxx00900   4  57 224   87743 ..   87784 +  -4.2  -3.76224   CGGCCGCGGTGAGGC GGCGCAGGGCCTCGGC CACGACATCC GCCTTGGCGCTGCGGC  TTTCGTCGGTCGCGC
  Lxx00730   3  46 280   71093 ..   71107 +  -3.4   -3.2794   GCGCCCTCGATCTGA               CCGGTG CAG CGACGG               TTGATGTCGCTGACG
  Lxx00670   1  47 221   67804 ..   67837 +  -4.6  -3.15861   CCCGAGCGCGAGCGC     CGTCACCAG-TCC GAGCACGAA GGAGCCGGTGACG     TTGATCGCCGTCGTG
  Lxx00470   1  52 297   50048 ..   50079 +  -4.9  -3.53012   CGACCCCGACCACGT      CGCCGGCGGAATC GAGCAG GGGCCCGCCGGAG       TTTCCGGGACGGACC
       mut   8  56 439   46812 ..   46824 + -10.5  -2.50438   TGTGTGGTCGGGATA                CCGGG TGT CCCGG                GTGTTCGGTCTTTCG
  Lxx00380   1  54 251   41061 ..   41081 +  -7.5  -3.21416   TTCATGGTGCCGAGG            CCGATGGTT GTC AGCCACCGG            TTGATGGTGGGGATG
      trpG   7  65  99   19565 ..   19587 +  -9.8  -3.40403   CAGGAGTCACGGACT           GGGTGCGC ACCATCG GCGCGCCC           TTGTCCTGCGGGCAA

SUMMARY

391 putative operon ends contain 1790 possible terminators.
Percent operon ends hit by terminators of confidence >= x:
	x	#>=x	hits>=x	%hits>=x
	100	45	35	34	9 %
	99	45	35	34	9
	98	45	35	34	9
	97	45	35	34	9
	96	45	35	34	9
	95	45	35	34	9
	94	45	35	34	9
	93	45	35	34	9
	92	45	35	34	9
	91	45	35	34	9
	90	45	35	34	9
	89	47	37	36	9
	88	47	37	36	9
	87	47	37	36	9
	86	54	41	39	10
	85	56	43	41	10
	84	56	43	41	10
	83	58	45	43	11
	82	60	47	45	12
	81	60	47	45	12
	80	62	49	47	12
	79	65	51	49	13
	78	66	52	50	13
	77	73	58	55	14
	76	74	59	56	14
	75	75	60	57	15
	74	78	63	60	15
	73	81	65	62	16
	72	88	72	68	17
	71	90	74	70	18
	70	94	78	72	18
	69	103	83	77	20
	68	111	91	83	21
	67	115	95	87	22
	66	120	100	89	23
	65	127	107	95	24
	64	141	118	103	26
	63	158	130	109	28
	62	174	145	122	31
	61	194	163	136	35
	60	214	179	144	37
	59	240	202	161	41
	58	267	227	174	45
	57	287	243	180	46
	56	332	273	198	51
	55	344	282	203	52
	54	419	340	228	58
	53	460	374	243	62
	52	527	428	256	65
	51	618	501	273	70
	50	637	516	276	71
	49	758	600	298	76
	48	821	645	306	78
	47	924	713	321	82
	46	1015	780	336	86
	45	1105	841	347	89
	44	1244	939	355	91
	43	1317	988	359	92
	42	1429	1067	365	93
	41	1537	1142	370	95
	40	1652	1226	373	95
	39	1712	1266	376	96
	38	1783	1311	380	97
	37	1790	1317	380	97
	36	1790	1317	380	97
	35	1790	1317	380	97
	34	1790	1317	380	97
	33	1790	1317	380	97
	32	1790	1317	380	97
	31	1790	1317	380	97
	30	1790	1317	380	97
	29	1790	1317	380	97
	28	1790	1317	380	97
	27	1790	1317	380	97
	26	1790	1317	380	97
	25	1790	1317	380	97
	24	1790	1317	380	97
	23	1790	1317	380	97
	22	1790	1317	380	97
	21	1790	1317	380	97
	20	1790	1317	380	97
	19	1790	1317	380	97
	18	1790	1317	380	97
	17	1790	1317	380	97
	16	1790	1317	380	97
	15	1790	1317	380	97
	14	1790	1317	380	97
	13	1790	1317	380	97
	12	1790	1317	380	97
	11	1790	1317	380	97
	10	1790	1317	380	97
	9	1790	1317	380	97
	8	1790	1317	380	97
	7	1790	1317	380	97
	6	1790	1317	380	97
	5	1790	1317	380	97
	4	1790	1317	380	97
	3	1790	1317	380	97
	2	1790	1317	380	97
	1	1790	1317	380	97
	0	1790	1317	380	97
