# Supplementary material for: Rapid, accurate, computational discovery of Rho-independent transcription terminators illuminates their relationship to DNA uptake
Source: Genome Biol. 2007 Feb 21;8(2):R22. doi: 10.1186/gb-2007-8-2-r22 (PMC1852404; doi:10.1186/gb-2007-8-2-r22)
Supplement: Additional data file 2 — As described in the text, the entire robust tail-to-tail region is searched; if the region is less than 500 nt, then the 500 nt downstream of the stop codon is searched (stopping if a gene start is encountered). In the case of ties, all terminators with the high score are output. [file gb-2007-8-2-r22-S2.zip › Leptospira_interrogans_serovar_Copenhageni.ttperf]

  LIC10010   6  79 292   13479 ..   13512 -  -5.5    -5.055   TTAATTTCTAAAAAA     CGTTTCGAAAA CTTAATTTCCTT TTTTCGAAACG      TTTTTGAAAATCTTC
  LIC10022   6  65 106   26610 ..   26622 -  -7.7  -2.57211   ATTGTTCCGGATAAT                TCAGG TCT CCTGA                GTCTAGAAACGCAGG
  LIC10029  10  52  25   35206 ..   35223 -  -4.1  -3.54129   TAGACTTCCTCTAAA             CGACGAA CAGA TTCGTAG              TATAGAAACGTTTTT
      aroD   1  48 108   48201 ..   48218 -  -2.7  -3.61331   TTCAAAGAAAACAGA             TGGAGAA TTAA TTCTTCA              ACAATTTTTAGGAAT
  LIC10047   4  58 206   57162 ..   57181 -  -6.4  -2.80791   CATGGACAAAATGTA            GTTACTCC AAAA GGAGTTAC             CGTGATCGGTCATAA
  LIC10058   4  72 275   71830 ..   71840 -    -4  -5.13648   GAAACAGAAACAAAA                 TGAA AAA TTCA                 TTTTTTAACTTCTCT
  LIC10064   4 100  42   83737 ..   83756 - -13.6  -4.34402   TTTTTTAGATTAAAA            GACCCTCC TGTA GGAGGGTC             TTTTGAAGTTTGCAA
      glo1   1 100  31   87630 ..   87647 - -11.3  -5.86976   TTAGAAAATAAAAAA             GCCTCTC CTTT GAGAGGC              TTTTTTATTGGGTAG
  LIC10093   4  44 118  109840 ..  109855 -  -3.3  -2.91005   TCATAAAAACAACAT              TGAGT TTTTTT ACTCA               CCAAATTCGTATTAA
  LIC10105   4  61 -33  125128 ..  125140 -  -6.3  -3.24626   GAATAAATTTAAAAT                TAGAG GTT CTCTA                CTATTTACTCCCGGA
      thiD   6  53 255  136781 ..  136793 -  -4.1  -3.65351   TGAGTTTGACGTAAA                GAACC CAT GATTC                TGAAAAAAGCTGGAA
      thiD   6  53 151  136883 ..  136897 -  -4.3  -3.55911   TAAACTTATAAAAAT               TCAGA TATTC TCTGA               GCAAAAATGGTTTTG
  LIC10126   8  65 141  151122 ..  151132 -    -4  -4.57837   AGAGTTGTTGAAAAA                 TGAA TTC TTCA                 TTTACTCCCGTTGTA
  LIC10130   4  83  58  154323 ..  154338 -    -9  -4.11216   TCTTGATTCCTAAAA              TGTGGG AACT CCCACA               AATCACGATTTTATG
  LIC10143   7  52 305  172508 ..  172527 -    -3  -3.73107   TTACGAAAGTTGAAA            GTTTTTCTT TTT AAGAAAA-C            TCAAATCTACAAAAC
  LIC10143   7  52 147  172674 ..  172685 -  -4.4  -3.52113   ACCGTTTTATAAATA                TGGA TTTT TCCA                 ACAGCTATAATCTGT
  LIC10163   3  64   8  195457 ..  195467 -  -3.2  -4.69549   AACCCAAAACTAAAA                 CGAC TAT ATCG                 AAAATTTTCAAGGTG
  LIC10191   6 100 261  220454 ..  220499 - -12.7  -2.93734   AATTTAGATAAGAAC CTGTCTCAAAACTCTACTTCC TATG GGACGTAGAGTTATAGGACAG AACCCGTCTAGCGCC
  LIC10191   6 100  36  220705 ..  220724 -   -10  -5.95539   CCCTAAATAAAAAAA            GCCGATGA AAAA TCACCGGC             CTTTTGAAAGATCGA
  LIC10199   4  57 468  226981 ..  226993 -  -3.3  -4.32048   GAAGAAGATCTAAAA                CCTTG GGA CATGG                CTGCGGGAGCTATCA
  LIC10212   4  51 150  242468 ..  242478 -  -5.4  -2.65354   CTTAGTGGAAACCTA                 CGTT AAA AACG                 GTTTTGTTAAACTTG
  LIC10217  10  65 169  247248 ..  247262 -  -7.2  -3.11569   TCATTTACCTAAAAT               TCAGTT TCA AACTGA               GATTTGTCTCAAAAT
  LIC10223   2  50  62  256438 ..  256450 -  -3.5  -3.39438   TAAAGAATTATAATA                TATTA AAT TAATA                TTTCTAAAAAAATGT
  LIC10230   7  70  13  265156 ..  265180 -  -5.1  -4.56775   ACGTTTTCTTAAAAA          TTATCTCAAAA GTT TCTTGAGATGA          CTTTTGAAGAGATTA
  LIC10234   3  47 359  270097 ..  270113 -  -2.3   -3.5698   ATTGAAAATATAATA              GAGTTTT TGA AAAAATC              CATATCTATAAACAA
  LIC10234   3  47  86  270364 ..  270386 -  -2.2  -3.61356   AGGATGTATCTCAAA           TATAAAAA TATTCAT TTTTTATA           ATTCTAAATTTGTGT
  LIC10243   2  52  75  278476 ..  278487 -    -3  -3.78597   ATTTATCAATCGAAA                CAAA ATAC TTTG                 GAAAATTGGCTCACA
  LIC10251   4  49 364  285366 ..  285378 -  -4.9  -2.55361   TTATGGAAAAATCAG                GTTTT TAT AAAAC                GAATTTTTTACGCGA
  LIC10260   7  68 341  298132 ..  298143 -    -3  -5.01422   TTACAGAAAAACAAA                TGTA TGAT TACA                 TATCAAGAAGGGCAA
      hemK   6  53 434  302431 ..  302449 -  -2.5  -4.10453   GAAAGGCTTGGAAAA             CTTTTCT CTATC AGAAAAA             TATACTTTTTGCAAG
      hemK   6  53 417  302452 ..  302466 -  -2.9  -4.08042   TCTATCAGAAAAATA               TACTT TTTGC AAGTA               AAAAGACTCATTCTT
  LIC10275   2  63 177  313063 ..  313077 -  -4.4   -4.4017   GGAATTTCTATAAAA               TAAATT TTA AATTTA               TAGGATGTCGCAAAA
  LIC10280   2  68  64  319029 ..  319041 -  -3.5  -4.85545   AGCAAACCAAGAAAA                TTTTT ATG AAAAA                CAAACCCGGCCTACG
       paC   4  57 443  325644 ..  325655 -  -4.4  -3.96148   TTCTTGGATCATAAA                TCGA TTTA TCGA                 AGATCCTTTGAGTCG
      glpQ   4  69 390  335401 ..  335414 -  -5.3  -4.38876   TTAAAAATACAGAAA               GTCAA TTGA TTGAC                GATCAGTCTATCATC
  LIC10304   3  70 218  345443 ..  345456 -  -3.9  -5.15969   GGCGAATTTAAAAAA               CTATT TTAT AATAG                AAAATCCAACGTTCT
  LIC10314   4  57 211  356996 ..  357028 -  -5.8  -3.17075   CTTTTTTTAATTGAA      TAACCATGAATAAA AAGAA TCTATTTATGGTTA      TTATTGATTTTTAAT
  LIC10319   3  53 228  363809 ..  363819 -    -4  -3.65199   AATTTTTGAGCCAAA                 GAAA GAT TTTC                 GGCTTTGAAATCCAA
      hlyX   4  52  68  369551 ..  369566 -  -2.6  -3.91144   TGTATAGTTTAGAAA              TAGACT TTTG AATCTA               TTTAAACAATGCGAT
  LIC10336   3  53 293  380931 ..  380942 -  -4.4  -3.65522   TACGCATTCCAAGAA                GTTC TTCA GAAC                 GTTTTGGAAAATGAA
  LIC10347   4 100  35  392916 ..  392952 - -12.6  -4.36411   TAGTAAGTAGTAAAA   CAAAAAGTGTTAGTCTC TGTG GAG-CTAACACCTTTTG    TTGGGAATTCAGGAT
  LIC10355   3  57 326  400865 ..  400875 -  -5.4  -3.46051   GAAGAAATATAGTAA                 GGAA GAT TTCC                 AAAAAGATATGTTGA
  LIC10365   4  67   8  412074 ..  412108 -    -8   -3.0464   AATTGATTTCGAAGA     TCCTTCCCTCGTTT GATATCG AAAAGAAGGAAGGA     TCGTTTTTTATTTAC
  LIC10381   4  56 308  430503 ..  430522 -  -3.7  -3.95442   AAATAAATTAAAATA            TTTTGAA ATTATA TTCAAAA             GTAAGAATATAAGGT
  LIC10388   5  60 101  443092 ..  443104 -  -3.4   -4.4648   ATTTTTATTACAAAA                CACT GTTTG AGTG                CAAGATATTTAGTAC
  LIC10392   0 NONE
  LIC10398   4  66 379  454427 ..  454439 -  -2.7  -5.08011   AAAATTCGGAAAAAA                GAAAA ACT TCTTC                TTTGCAGTGCCTCCG
  LIC10402   4  54 268  458716 ..  458726 -  -5.4  -3.05715   AATTGGGTTATTGAA                 GTAC TCC GTAC                 CTGTAGAAAAGAAAA
  LIC10407   5  57 256  464490 ..  464514 -  -4.3  -3.87627   TTTTTAGAGAAAATA          TATAAACAGTC GAG GGCCGCTTATA          GGTTGTCAGTCTTTT
  LIC10415  11  58  -1  473944 ..  473978 -  -2.2  -4.62302   TAAGAGGTTCAAAAA     TAAAAAACAGGAAAAT TAA ATTAACCCGTTTTTTT     ATTCTTTGATTAATC
  LIC10418   9 100 151  475519 ..  475534 -    -9  -5.45802   TCCTTAAAAGAAAAA              CCGGAA TTTC TTCCGG               TTTGGGTTTTATTTC
  LIC10434   4  50 382  494954 ..  494968 -  -4.4  -3.31443   TTTATAATAACTTAA               TTTTTT CGT AAAAAA               TAAAATGTGGGAACT
  LIC10437   3  65 308  497207 ..  497219 -  -7.7  -2.64938   TCAAAAGTCGATAAG                CTCTC AAG GAGAG                GGTTCTGTGAAACTC
  LIC10453   2  54 343  516000 ..  516020 -  -5.5   -2.5805   AGTAGTTCCCACAAT            TTTCAAAGT TTA ACTATGAAA            TCTACGATTTGTGGG
  LIC10461   2  48 194  524987 ..  525017 -  -2.5  -3.61715   TATCCTTGGGAAGAA      CTTGCCGCAGACGC GGGT GTTTCCGCGG-AAG       GTAACGGTTTTAGAG
  LIC10488   5  56 219  565045 ..  565056 -  -5.8  -3.01918   CTATTTTATAAATTA                TGGG AGTT CCCA                 CATTTTTTAAAACTT
  LIC10488   5  56 180  565079 ..  565095 -  -2.3  -4.46581   TAAAACTTCAGAAAA              TTTTATG TTA CTTAAAA              AAAATACTAGTTTCT
  LIC10503   6  88  18  599436 ..  599463 -  -4.2  -5.80951   ATTGAAAATAAAAAA        TCACCAG-TATCT TGA AGTTAACCGGTGA        TTGAATCTGAAAGCC
  LIC10513   4  67 465  616709 ..  616723 -    -5  -4.28774   CGATCGAAGCGAAAA               TACTGC AAT GCAATA               TGATTTAAAACATTG
  LIC10516   1  52 327  618912 ..  618923 -  -2.2  -4.03586   TCCGAAAGATAATAA                TCCG GACC CGAA                 CATGCGAGCGCTTTC
  LIC10520   0 NONE
  LIC10530   4  59 106  642115 ..  642125 -  -4.6  -3.86194   AATCTTTCTTAGAAA                 CGGA ATT CCCG                 ACAATCTATTATGCA
  LIC10540   8  75  62  659544 ..  659558 -  -7.2  -4.18197   AGCTTGCATTGAAAA               TTTTCG GGC CGAAAA               TTTTGATTCCTATGT
  LIC10548   1  58 232  670299 ..  670312 -  -2.3  -4.63932   GACTTTGGAAGAAAA               CCCGA AAGC TTGGG                AGTCGTTTGAGATGT
  LIC10566   3  52 124  692194 ..  692208 -    -5  -2.72991   TCACATTTTTAATTA               CTGAAG AAC CTTCAA               AAAACGTAATTGAAT
  LIC10569   1  52 385  693507 ..  693520 -  -5.3  -2.81218   CTAAAGATCTTAAAC               GATTC TTTT GAATC                TGAAGATCGACTGAG
  LIC10575   1  49 330  700473 ..  700493 -  -4.7  -2.54098   TTTGTGAACGAATAT            CTTCCTGAA AAA TTCGGAAAG            GGTTTTGGAAGGATC
  LIC10579   8  74  47  704753 ..  704769 -  -8.7  -3.27525   GCTTCTGAAATGGAA              GAAACCG ATC CGGCTTC              TCCTACTAATCAAAA
  LIC10590   6  72 107  721064 ..  721078 -  -2.8  -5.40072   CCTCTTTCAAAAAAA               CTAAGT TAG ACGTAG               TTTGTATCATTGCAA
  LIC10596   5  79 404  728525 ..  728539 -  -5.8  -5.14682   GGATAAGAAACAAAA               GAAAAT TAA ATTTTC               AATAAATCTAATATT
       dps   6  58   9  741518 ..  741530 -  -6.3  -2.79175   AACTTCCATTGAAAT                CGAAA AAT TTTCG                TTACAATTTTAAGTG
  LIC10612   9  85  -6  750241 ..  750264 -  -2.5   -5.8901   AGATAAAATAAAAAA          TTCTTGAAA CGGCTT TTTCAAGAC           TCGGGAACTTCAAAA
  LIC10618   3  62 368  756573 ..  756591 -    -6  -3.57792   TGATCGATCCGGAAA             GAGACCTT ATG AAGGTTTC             CAATTCTCTTACCAA
  LIC10626   5  62 475  763782 ..  763792 -  -6.8  -3.19192   TTTGATGTAAGGTAA                 CCCA ATC TGGG                 TGAATCCGGCTTGTC
  LIC10638   3  45 331  776632 ..  776644 -  -3.5  -2.78018   AGTTCCCATCAATTA                TTTTT ACC AAAAA                ATCAGGTTTTATAAA
  LIC10658   1  46 220  803915 ..  803925 -  -2.6  -3.41051   CGACTGTGATCAGAA                 TTAA AAA TTAA                 TTTTATAGAGGTCAT
  LIC10670   2  47 425  814451 ..  814462 -    -3  -3.27212   AACGTAAGAAAATGA                GAAA GAAT TTTC                 TAAAAGTATGAGTTC
  LIC10686   1  47 153  830439 ..  830449 -    -4  -2.86774   TCACATAAAATGAAT                 GTTT GAG AAAC                 GTAATTTGTGGGAAC
  LIC10692   2  52 171  839139 ..  839159 -  -3.4  -3.79162   CTTACACAAAATGAA            TTCACATT ATTGA AATGTAAA            CTATGAGAGCTGTTA
  LIC10711   2  81  87  858051 ..  858098 -  -5.8  -5.24129   GTTTTTCATAAAAAA TAAAATGTAGGAGCTCTTACCT TTAA AAGCAAAAGCTTTTACATTCTA AAGTTTTTAAACTAA
      ribF   6  74 418  887390 ..  887401 -    -3  -5.39681   AGAACCAAAGAAAAA                TTTC TAAG GAAA                 AAGTTTTAGATCCTA
  LIC10735   5  47 206  897465 ..  897485 -  -3.4  -3.30441   TATGAGTCTCTACAA            TTTTAGAA TTTAT TCCTAAAA            TCGTAATTTGTAAGA
  LIC10742   4  68 -61  906916 ..  906953 -  -7.9  -3.09193   ACCATATTGAGTTAA   TTTTCGATTCAATACTT TTTC AGGCATAGAATCGAAAA    GTTCTCCCGTTTTAA
  LIC10757   5 100 118  921408 ..  921424 - -12.3  -4.01888   ATTTCAGATCATAAA              GGAGAGG TTT CCTCTCC              TTTTTTATTTTAACA
  LIC10766   6  71 472  931370 ..  931393 -  -7.4  -3.75153   CTTCTTGAACTCAAA          TCTCGC-TCCC GAC GGGTTGCGAGA          TAGGTCGCGTTTTAT
  LIC10774   3 100   8  940662 ..  940690 - -12.6   -4.0896   AAACTTTTTTGAAAA        TCCCCCTTTTTG AAAAA CAAAAAAGGGGA        AATTTTTTTACTGAC
  LIC10778   2  53 288  946537 ..  946548 -  -4.4  -3.64028   AATTGAAATTAAATA                CGAA TCGT TTCG                 AAAGTTATTGGAGGC
  LIC10790   5  89 232  958889 ..  958903 -    -7  -5.40072   TGCTTGGTAAAAAAA               CGGGGG ATT CCGCCG               TTTTAAATCTTACCG
  LIC10799   2  53 451  966754 ..  966769 -  -4.7  -3.31461   TACCGATTGTCACAA              GGAAG TTCCTC CTTCC               TCTCCACTTAGAAAA
       gst   9  53 453  977409 ..  977422 -  -5.3  -2.95515   AGGGAAAATTGAAAT               CTCTT GTAA AAGAG                TTTCTACTACTTGGG
       gst   9  53 264  977600 ..  977611 -  -4.4  -3.58536   AAATCTATTTTGAAA                CTTC TAAA GAAG                 GAACTACATTTTTTG
  LIC10818   8  71 127  989847 ..  989864 -  -2.1  -5.42259   TCATGTTTAAAAAAA             TATTTTT TACA AAAAACA              CAATAGAGTTTTTGA
  LIC10828   6  68  22 1005920 .. 1005948 -  -4.6  -4.53707   AACAAATTTATAAAA        TCATCCTATCCA AATAA CGGATAGGGTAA        AAAAACTCAGAAAAA
       rfe   2  73  32 1020442 .. 1020460 -  -8.2  -3.54129   CACATTTTTGTGAAA             TAAAAGCG TCT CGCTTCTA             TTGGCGCTCGAAGAA
  LIC10861   1  42 470 1037092 .. 1037102 -  -3.2   -2.6634   AAAGAGCTAAAAATT                 CTGG TAT CCAA                 GGTTTGATCATTCCG
  LIC10866   2  84 105 1045180 .. 1045199 -  -9.2  -3.72576   TCTTTGCCTAGTAAA            CGTTGCGC CTAT GCGCGACG             TGGTTTGACACGATG
  LIC10870   6  72 -24 1050521 .. 1050539 -  -6.7  -4.12188   CTATTAGCTTTAAAA             TGGCAGA GCACA CCTGCCA             TCCCCCGAACACTGA
  LIC10887   8  70 388 1071779 .. 1071789 -  -5.4  -4.59773   GTTGAGTTTGAAAAA                 TTCC GAA GGAA                 TTGTAGCAAAAAAAC
  LIC10903   8  66 333 1088043 .. 1088055 -  -3.4  -4.88326   AAACAAAAATCAAAA                CGAA GTCAA TTCG                AAAGCAGATTATGAT
  LIC10909  10  54 435 1092270 .. 1092286 -  -3.1  -3.92745   AAAAATTTTTATAAA              CTAAATT TCT AATTTAA              CGTGAATTTGGTGTG
  LIC10914   1  45 310 1097419 .. 1097432 -  -3.7  -2.88945   TTTATGGAGAATAAT               CCGGG ATGG CACGG                GACCCCTCCTAAACC
  LIC10917   9  88 133 1100815 .. 1100827 -  -3.4  -6.02546   CTAAACTAAAAAAAA                TAGG GAGTT CCTA                CACTCGAATACGACA
  LIC10920   4  78 240 1103152 .. 1103188 -    -3  -5.65927   CAGTGAAACAAAAAA    CAAACGGAGAATTCTT TTTTC AACAACCCTCCGGTCG    GTCGTGGCAAACCGG
  LIC10924   4  64 364 1109119 .. 1109133 -  -7.2  -2.92935   ACAATTTGGAAATGA               GTTTCA ATA TGAAAC               CGCAATCAATGCAAA
      gcpE   4  62 453 1151317 .. 1151332 -  -3.2  -4.67755   AGATCTATTTAAAAA              TGTGGG AACT CTCACA               AGTCTAGGTTTTGCA
  LIC10959   8 100 167 1155803 .. 1155834 - -11.1  -4.14243   TATTTTACGGTAAAA      TCTTCAAATGTGG GAACTA CCACATTTAAAGA       TTTCGCAGTAAAATT
     ompL1   8 100  32 1173293 .. 1173310 - -11.3  -5.38958   ACTTAGAAATAAAAA             GGCTCTC AAAA GAGAGCC              TTTTAAAATAGAAAT
  LIC10986   2  50  13 1193029 .. 1193041 -  -3.4  -3.66028   TATAATTCTGAATAA                CAGA TAAAT TCTG                AAATTAAAACGGCTA
  LIC10995   3  62 366 1211017 .. 1211036 -  -2.8  -4.69435   TTAAGAAAAAAAATA            GAATTGGA TCCC TCCAGTCC             AGAGTTACTTTTGAC
  LIC10999   4  59 248 1216797 .. 1216829 -  -5.1  -3.56099   TACAAGTTGGGCAAA      GTTAGATTTATACTT TGA AATTATAAATTTAAC      CGGAAATAGGATTGC
    lipL71   4 100  41 1220866 .. 1220889 - -10.3  -5.72622   CTCAGAAATAAAAAA          GGCCCGGTA TCTTTT TACCGAGCC           CCTATTTATTAGTTA
  LIC11019   3 100  13 1244657 .. 1244692 - -11.6   -5.2197   TAGAAAAATCAAAAA    TTCTTACTTAGAAGAAT TAA ATT-TTCTAAGTAAGAA    CTGAGCCCGTTTCTA
  LIC11029   1  39 211 1268518 .. 1268564 -  -2.3  -2.68942   AGGTTCTGATATAAT TCGTTTGAACTCGGCTCATAA AAAAA TCAAGAGCCAAGTTGAATCTA TTAACGTGAGCTTAG
  LIC11034   3  50 247 1273301 .. 1273313 -  -4.1  -3.29987   TATACGAGTATAAGA                CCTAC TTT GTAAG                AATTCCTACGTTTTT
  LIC11041   3 100  43 1280338 .. 1280363 -  -9.1  -4.52345   ATATTATGAAATAAA         GAAGAGTTGAA TATT TTCATCTCTTC          TTTATTTTCTATTTT
  LIC11048   3  48 250 1288869 .. 1288891 -  -2.7  -3.60627   CTACTTTATCGGAAA           GACCAAGTT GCAAG AACCTGTTC           CTGCGCTGCGACCAT
       lgt   5  59   3 1312604 .. 1312647 -  -5.7  -3.36492   TCTTGAATTTGACAA TTTGGATTTAAAATATT CTAAATTTCT AATGTTTTAAATCCAAA TTTTAAATGTTGGAT
  LIC11096   6  63  11 1352294 .. 1352313 -  -6.4  -3.48419   AAAAGGAAGAGAAGA            GCCCGTAG ACGT CTACGAAC             TGGGTAAGATCTAAA
  LIC11102   4 100 418 1359212 .. 1359237 - -13.5  -5.10767   TATTGAAGATAAAAA         TATCACCTAAC TTAA GTTAGGTGATA          TTTTCTATTTAACGT
  LIC11110   5  57  52 1371882 .. 1371897 -  -4.8  -3.63092   AGATCCACAGAAAGA              GAAAAA GCTA TTTTTC               GAAGAATGGAAAGTA
  LIC11119   5  50 217 1381220 .. 1381235 -  -4.6  -2.75343   GTTAGACTTTGAAAT              TGTGGG AACT CCCACG               GATTTGGGATTTTAC
  LIC11119   5  50 170 1381267 .. 1381282 -  -4.6  -2.75343   GTTAGACTTTGAAAT              TGTGGG AACT CCCACG               GATTTGGGATTTTAC
  LIC11119   5  50 123 1381314 .. 1381329 -  -4.6  -2.75343   GTTAGACTTTGAAAT              TGTGGG AACT CCCACG               GATTTGGGATTTTAC
  LIC11119   5  50  76 1381361 .. 1381376 -  -4.6  -2.75343   GTTAGACTTTGAAAT              TGTGGG AACT CCCACG               GATTTGGGATTTTAC
  LIC11125   2  47  23 1389096 .. 1389107 -    -3   -3.2916   TTTAAAAATTCAATA                GTTT CTAT AAAC                 GTTGTTTTGTAAGAA
  LIC11138   5  75 474 1402890 .. 1402908 -  -4.6  -5.07486   CATTTTCAAGAAAAA             TCGAAAGT AAA ATTTTCGA             CAAATCTATCGCAAC
  LIC11144   3  55 291 1411445 .. 1411459 -  -2.9  -4.34951   TTAAAAAAAACAGAA               GAAAA TTAAT TTTTC               AGCAATTCTAATGTC
  LIC11144   3  55 186 1411554 .. 1411564 -    -4  -3.75342   AAAAATAAATAAAAC                 TTTC GAA GAAA                 CTCAGGCCCTCTATT
  LIC11152   5  53 354 1421477 .. 1421492 -  -4.8  -3.26307   AATAATTTTATAATA              TTTGAA TGTA TTCAAA               AGTTCAGTGGGCTAT
  LIC11156   8 100  15 1425818 .. 1425840 - -12.1  -4.27467   TTATAATTTAAGAAA           GCCCTTTTC GAATA GAAAAGGGC           CGGAAAGTTTTTTCT
  LIC11164   6  55 278 1434168 .. 1434180 -  -4.1  -3.71888   AATGAGATCGAAGAA                CTCCA AGG TGAAG                TGGAAGAGTTTATTC
  LIC11169   5  58 388 1437372 .. 1437397 -  -6.3  -2.88054   TGGTAGAATTTAAAG         GAGAAATAG AAGGAAAA CTATTTCTC          GCGATGGATGGTTAT
  LIC11174   5  66 305 1443623 .. 1443636 -  -3.8   -4.7373   CCAGGTCAGGAAAAA               GCGA TTATGG TCGC                TCTTCAAACGAAATA
  LIC11178   3  77  85 1447837 .. 1447849 -  -7.7  -4.07568   TTCTCCTTTGGAAAA                CGATC ATA GATCG                ATATTTTAGAGAATT
  LIC11183   8  64  -8 1455079 .. 1455104 -  -7.1  -3.02626   CAACATTTACAGATA         CACAAGTTGATA AGG TATCAA-TTGTG         GGATAAATTTTTATT
  LIC11190   4  58  16 1466640 .. 1466656 -  -2.3  -4.67755   ATATCTATTTAAAAA              TTCGAAT TGT ATTCTAA              TTGCTGAACAAAAAT
  LIC11194   6 100  32 1469902 .. 1469919 - -11.3  -5.60993   CGTTTCATAAAAAAA             GCCGCAA GTAA TTGCGGC              TTTTGTAATTTAGGA
  LIC11204   7  61 301 1483968 .. 1483978 -  -5.4    -3.794   GGGGAATTGATGAAA                 CAAC AAG GTTG                 TGATAAAGGACAGGG
  LIC11207   6  58   4 1487060 .. 1487112 -  -2.3  -4.57516   ATATTGAAATGAAAA GGTCAGTTCCTTCTCTCATTT-ATA AATGA TATAAAATGAGAGAAGG-AGTTTCC TACTTAGTTACAAGC
  LIC11223   3  58  97 1511715 .. 1511727 -  -2.7   -4.4648   ACTTTTATCACAAAA                TTCTA TTT CAGAA                GAGGTATTAGTATTT
  LIC11250   5  57 255 1544445 .. 1544457 -  -3.4  -4.22554   TTATGGAAGAAACAA                TTCC TTATT GGAA                GGTCGAAGATTTTTT
  LIC11264   4  48 463 1561704 .. 1561714 -    -4  -3.01785   TTTTAAAATATTATA                 CTTT TTT AAAG                 TTAATTTATATATTT
  LIC11283   9  68 316 1583574 .. 1583594 -  -8.5  -2.85019   AAGGCTAAAAAGTCA            TAAATCATA TAA TATGATTTA            ATTTGTGGAGCTTCA
  LIC11294   6 100  86 1597855 .. 1597896 - -16.5  -3.36518   CTAAAACTCTTATAA TTTAATATTCTAATATTTA AAAT TAAATATTAGAATATTAAA  AAGCCGGCTATGGGA
  LIC11300   6  65 365 1607227 .. 1607237 -    -4  -4.63928   AGATGACTCTAAAAA                 CAAA AAA TTTG                 AGAGGAACGAAGGTG
  LIC11306   4  45 108 1613479 .. 1613491 -  -3.4  -3.17714   TTAAACGCCGATGAA                TCTC ATGCA GAGA                AATTATTTCGTTTGA
  LIC11315   7  67 262 1622949 .. 1622980 -  -5.4  -4.25056   GATTTTACGAACAAA      TTCTAAAATTGT-AG GAA CTCACACTTTTAGAA      AATTTTTTCTTAATC
      amaA   5  72  65 1627215 .. 1627230 -  -4.8  -4.91459   TAAGATTGATAAAAA              TTTTTG AACA CAAAAA               GTTCGAAATAATTTT
  LIC11329   5  65  -6 1640122 .. 1640141 -  -2.1  -5.03314   TTGAGCCTTAAAAAA            CAGCTTA TCCTTG TTAGCTG             ATTAGATCGCTAAAT
  LIC11343   5  59 411 1655207 .. 1655217 -    -4  -4.05788   CGTCGTGAAATCAAA                 CTTT TAA AAAG                 ATTACTTTCACTTTC
  LIC11357   5  57 368 1670659 .. 1670674 -  -4.7   -3.5594   AATCGATTCTTTAAA              TGTGG GAACTA CCACA               ATTGATAAAATAGAA
  LIC11357   5  57 264 1670759 .. 1670778 -  -3.6  -4.07687   AGTTTGTCTGTAAAA            TGATGTAA GGAA TTACAACA             AATCACGATTTTACG
  LIC11366   7  66 188 1682491 .. 1682505 -  -2.9  -5.02476   AGATTTTGGAAAAAA               TTGTA AATCA TACAA               TAGATAGGTTTCGTA
  LIC11386   3  59 186 1703649 .. 1703659 -  -5.4  -3.55261   TTTTAATAAAATACA                 GTAG TTC CTAC                 AAAAACCGTCACATT
  LIC11396   2  60 412 1714320 .. 1714335 -  -3.2  -4.49756   TTTCAAAGATTAAAA              TGTGGG ACCT CACACA               AAAAACTAACGATTT
  LIC11411   6  55  62 1737095 .. 1737110 -  -3.3  -4.15044   GTTCTCTCTAAGAAA              TGTAG TAGTTC CTACA               TTTTCAAAAAGATCT
  LIC11419   5  65   9 1745200 .. 1745220 -    -2  -5.03314   TTGATTCTCAAAAAA           GAATCTAAG ATTG CTTA-ATTC            GTTACTTTTTAAGAG
  LIC11430   4  81  15 1756849 .. 1756869 -  -8.5  -4.12456   AGATGAGTTTTAAAA            TTAGAAATA ATG TATTTCTAA            TTTTTAAAAACCAAT
  LIC11435   5  53 254 1766021 .. 1766036 -  -4.8  -3.28146   AAAAATTAGGATCAA              TCATTT CCAT AAATGA               ATGTAGGAACTACTA
  LIC11442   4 100 197 1778802 .. 1778825 - -12.5  -2.62184   GCCGCTTTGAGAGCA          GGCGAGAGA GAAGAG TCTCTCGCC           GTTTCCTGTTGTAAT
  LIC11448   5  60 281 1786464 .. 1786484 -  -2.5  -4.56597   TTCTGGGCTCAAAAA            GGCACATTT TTC AAGTGTTCC            GACAAGAATGAGTCT
  LIC11463   8  62 367 1804780 .. 1804800 -  -6.9  -3.12351   CTTTCGCATACCGAA            CTCACGTTA TTT TAACTTGAG            TTTGACGTAAGAAAA
      trxB   6  70  65 1817226 .. 1817260 -  -8.7  -2.57647   ATTGACCAGAGTAAG    GCCCAGTCCGGCTT-TC TAT GACAAGCCGGACTCG-C    TCAGATTTTCAATCT
  LIC11476   1  41 145 1824340 .. 1824352 -  -2.7  -2.75064   GTTTGGATGGAAGGA                GTTCA AAA TAAAC                CTTGGGTTGTTTATC
  LIC11483   7  59 319 1830443 .. 1830453 -    -4  -4.10657   TTACACGGTTTAAAA                 GATT TAA AATC                 ATTTTGAATGTCATT
  LIC11487   7  55 440 1835107 .. 1835117 -    -4  -3.83985   CATAAAAAACCAGAA                 TTAG ATC CTAA                 AAAAGATCAGCTGGA
  LIC11487   7  55 279 1835263 .. 1835278 -  -3.4  -4.17048   CCCTTTGTAAAAGAA              TTAAAA GGAA TTTTAA               AACAAAGATATTATT
  LIC11502   2  60 372 1853018 .. 1853032 -  -5.8  -3.41587   CTTTATAAAACTGAA               TTTTTC CTT GAAAAA               TAGAATTTAAAAATT
  LIC11510   7  64 451 1865502 .. 1865521 -  -6.5  -3.57309   GAAAAGTTTTTCAAA            GAATCCA TTTCTG TGGATTC             ACTTTTGAAAGAAAT
  LIC11519   5  83  14 1878727 .. 1878750 -  -9.8  -3.66654   TACGGGAATTCCAAA          TTCTTGATTT TTAA AAATCAAGAA           TTTGTGGGTAAGGTT
  LIC11537   0 NONE
  LIC11566   1  46   1 1925698 .. 1925714 -  -2.9  -3.38435   TCTTGCAAAATAAAC              TTCTCGC TTA ACGGGAA              TTAAGCGATGGCCCT
  LIC11584   3  72 215 1942752 .. 1942779 -  -4.4  -5.16151   GAAATGTAAGAAAAA        TTTTAATTTTTA TTTA TAAAGATTAAAA         AAGAATAAAAGCTAC
      nrdA   4 100  77 1945217 .. 1945242 - -10.5  -6.07374   ATAAAAAATAAAAAA         GGTCTGAATGA ATAT TCCTTCAGACC          TTTCCAAAACCTCAC
  LIC11603   4  50 160 1964357 .. 1964377 -  -4.1  -3.30956   ATAATGAATTACCAA            GAATTTTTA TCT CAAAAACTC            GTTTAAGTTATTAGT
      ubiX   3  46 178 1969213 .. 1969223 -    -4   -2.5639   AGCTAGTAGAAAATT                 TTTC GAC GAAA                 CATCCTGAGTTCGAC
  LIC11617   9  73  29 1979576 .. 1979610 -  -8.8  -3.08133   GACGCAGTCAGTGAA    TATGTAACCCTCCTC GATGAA GAAGAGGG-TACATA     ATTAATTTTTAAAGT
  LIC11628   6  72 341 1993505 .. 1993515 -  -2.6   -5.4588   GAAAATGAGAAAAAA                 TTTT TCT AAAA                 GTATGAGTTCCTACA
      ptsI   5  55 348 1997751 .. 1997762 -    -3  -4.17048   GTTTTTGGAAAAGAA                TTTC CTAT GAAA                 ATAAATTCTACAATT
  LIC11638   2  50 446 2003705 .. 2003717 -  -4.9  -2.78891   AGCGCAACTCAAGGA                GATAT TGA ATATC                GTAAAATGAACGGAG
  LIC11645  10  60 411 2011452 .. 2011472 -  -2.5  -4.56597   TTCTGGGCTCAAAAA            GGCACATTT TTC AAGTGTTCC            TACAAGAATGAGTCT
  LIC11651   0 NONE
  LIC11660   7  76 159 2023936 .. 2023948 -  -6.3  -4.55625   ATGAATATTATAAAA                TTACC GAG GGTAA                TCCTATTTTTTTAAA
      ank2   2  55 442 2035247 .. 2035257 -  -3.2  -4.09685   TTGTATTCCGGAAAA                 GCTC TCA AAGC                 GGAAGAAGCTCTGGA
  LIC11683   8  64 149 2046019 .. 2046029 -  -2.6  -4.93177   GAAAAACTAAGAAAA                 TTTT TCT AAAA                 GTAGTAGTTTCTACA
  LIC11688   1  51 368 2051002 .. 2051017 -  -4.6  -2.93891   AGTTGTAAAACATCA              GCTTGC AAAT GCAGGC               GTTAGATTAGCTAGG
  LIC11697   6  60 314 2062410 .. 2062421 -    -3   -4.4458   TAGATAGATAAGAAA                GAAA GGGA TTTC                 TTTTAAATGATTTCA
      rpoD   2  61   1 2067489 .. 2067508 -  -6.4  -3.37245   GTATTTCAATATCAA            TCCGTCGG AGTT CCGACAAA             TCAACCGTCGATATA
  LIC11715   1  47 120 2086612 .. 2086627 -    -4  -2.80592   TTAACCGAAAAAATT              CAAGAA CTAC CTCTTG               CAAATTATCAGGAAA
  LIC11725   7  68 395 2099941 .. 2099962 -  -3.8  -4.87318   TTCAAAATTCAAAAA           GAAATTCT AAGTAA AGAATTCC            CAAATTATGAATCTG
  LIC11728   7  82 328 2102339 .. 2102374 - -10.8  -2.54896   TCCGCACTCAATCGA    CTTTGAATATATTCTT ATTT AAGAATATATTCAAAT     AATAATTATATAATA
  LIC11736   4  59 171 2114341 .. 2114365 -  -4.3  -4.07568   GGCTTTCCTCTAAAA          TGCTGCAAATC CCG AATTTACGGCA          TTTTTTAAATGCAGC
  LIC11749   5  53 175 2135242 .. 2135259 -  -2.7  -4.08064   AATGTTTCCGGAAAA             TCTTTAG AATA CTTAAGA              GAACACGACTTAGGT
  LIC11752   2  61 334 2139082 .. 2139092 -  -5.4  -3.74587   CTGTAAAAATAAAAT                 GTAG TAA CTAC                 CGCAAACATCTATAT
  LIC11770   8  62 434 2161557 .. 2161572 -  -3.2  -4.58308   TAGGAACTAAAGAAA              TCGGTC AATT GATCGA               ATCCTTTCTCTAAAA
  LIC11770   8  62 190 2161799 .. 2161816 -  -5.5  -3.66378   TACATTGGATTTAAA             CCTTCCA GTAA TGGACGG              TTATGCGACCTTTTT
      serB   6  66   4 2166650 .. 2166669 -  -3.6   -4.8269   TAGAAGCATTAAAAA            CTTTGGAA GATT TTCAAAAG             AAGTTAAGGAAACAA
  LIC11785   4  62  73 2176433 .. 2176453 -  -6.9  -3.15909   TGAATCAATAGAAAT            CGTTCTTAA TTT TTAAGTACG            TTATGTACTATAAAA
      glpK   5  70  98 2192117 .. 2192131 -    -5  -4.57341   AATTCTTTTTAAAAA               TTCCTC CCG GAAGAA               TTTTAGAAATTCTTT
  LIC11807   2  61  60 2199458 .. 2199468 -    -4  -4.25283   AGTTTTTTAGGAAAA                 TCTA AAT TAGA                 ACAACATAGAATGGT
  LIC11811   4  70 163 2202083 .. 2202113 -  -8.3  -3.05463   ACTGCTCTTACGTAA       GAGACGAGTTTCA AAAAA TGGGACTCGTCTC       TGGCAAAGATTATGA
  LIC11834   2 100   8 2229919 .. 2229950 -   -14  -5.34381   AAATTGAAATAAAAA      GCCTTGG-TTTTTCT GTA AGAAAAAACCAAGGC      TTCAAACTTACTGAG
  LIC11846   6  66  53 2240650 .. 2240665 -  -7.6  -2.79415   TATAAATCATACAAC              GGTTTC TGTG GAAACC               TACCACATTTATAGG
    impL63   8  62 331 2244475 .. 2244494 -  -5.8  -3.69283   GAAGGTATGGAACAA            GGAAAAAA TATA TTTCTTCC             TAAAGTTTGTTTCGA
    impL63   8  62  -6 2244821 .. 2244831 -  -2.6  -4.81306   TTGAAGAAAAAACAA                 TTTT CTA AAAA                 GATAAACCACCGGAA
      ddlA   7  54 304 2249742 .. 2249753 -  -2.2  -4.23647   AAACGATTCAAGAAA                CTAG AAAT CCAG                 GAGAAATTTTAAAAG
  LIC11861   3  61 138 2255642 .. 2255666 -  -5.1  -3.82665   CAGGAGACTACGAAA          CTCATTTTTCT CTC AAAAACATGAG          AAAGGACGTTTATCA
  LIC11874   1  60  35 2269624 .. 2269645 -  -3.2  -4.41348   CTCGCGTTAAATAAA           TATATTAT AAAAAA ATAATATA            AAAATATATTCAATT
  LIC11888   5 100  49 2283937 .. 2283968 -   -19   -3.8297   AAGAAAAACGCTAAA      CGTAAACGGAATTG AAAA CAATTCCGTTTACG       CTTTTGTAAATTAAG
  LIC11902   9  77 248 2299116 .. 2299136 -  -5.6  -5.00616   CTCTTCCGGAAAAAA            TTAGATTT CTTTC AAATCTAA            AGGAATTCTATCTAC
      wecG   8  76 338 2311931 .. 2311946 -  -7.6  -3.94846   TGATCAAAATCTAAA              TCCCAT TTTA ATGGGA               GTTCGGCTGAGTAAA
  LIC11925   4  57 469 2327019 .. 2327029 -  -5.4  -3.50133   GAGTTCCACAAAAAC                 GTAG GAT CTAC                 TGCATTTTATTAAAA
  LIC11936   7  83 -26 2340452 .. 2340473 -  -8.7  -4.14598   TCGAATTAAATCAAA           GCGCCTTTT GAAA AGAAGGCGC            TTTTTTATTCGTAAA
  LIC11975   7  68 432 2379506 .. 2379520 -  -7.2  -3.39784   TCATTCTGAATAAGA               TGAAGA GCT TCTTCA               GTCATCGGAAGATTT
  LIC11983   5  72  24 2389088 .. 2389103 -    -9  -2.93393   TTCTATTTTATAAAT              TGTGGG AGTT CCCACA               TTGGACGGTTTTGGG
  LIC11995   6  64  32 2404744 .. 2404772 -  -4.7  -4.28361   TTAACTTCAGTAAAA        GTATTTTTTCATA AGT TATGCGAAAATAC        TTTTTATTTATTTTA
  LIC12005   3  81 283 2414439 .. 2414461 -  -9.1  -3.68619   TTGAATCGAGCGAAA           GCCGCCTTT CCAAC AAGGGCGGC           TTTTTTTACTTCTAA
  LIC12008   1  46 177 2416597 .. 2416609 -  -2.7  -3.40741   AAAGGCCAACAAAAC                TTAAG GGA CTCAA                AAATATTTGGTTTAC
      clpB   7 100 105 2428046 .. 2428061 -    -9  -5.26918   ACACTCGATAAAAAA              GGAAGC TTGT GCTTCC               TTTTTTATGTAGATG
  LIC12022   5  58 365 2436964 .. 2436999 -  -6.2  -2.88788   TTATTGAGAAAATAT    TCCAAGCAGATCGTTTC TAT GAAACG-TCTGCATGAT    CGGGCGGGTAAAATC
  LIC12031   4  55 193 2449517 .. 2449532 -  -3.4  -4.14543   GAAAATACCAAAGAA              TAAAAA ATGA TTTTTA               GTAAATTCAATTATC
  LIC12036   3  43 185 2457010 .. 2457020 -  -3.2  -2.73364   TTTTGATCTTAAGGA                 CGAA CCT TCCG                 TTTTACAGGGTTATC
  LIC12036   3  43 113 2457079 .. 2457092 -  -3.1  -2.75294   CGAAATGGTCGAAAT               GATCG AAGT CAATC                GTTCTTATGAAGCAA
  LIC12051   4  50 264 2481744 .. 2481754 -    -4   -3.2302   GGCAAGTACAAGACA                 GTTT CAA AAAC                 TCAGAAGACGGAATA
  LIC12056   3  65 201 2489203 .. 2489215 -  -2.7  -4.88067   ATTGAGTGATAAAAA                TAGTT ATC AACCA                TTGACAATTTCTGAT
  LIC12065   6  74  50 2500432 .. 2500468 -  -3.2  -5.34632   AATAAAACATAAAAA    TAGAACTTTTTAATAT TACTC ATATTAGAAAGCACTA    AGGATACGAGATAAT
  LIC12076  12 100 437 2513246 .. 2513267 - -13.1  -3.07947   TAAGAATTTTTAATA           GGGCGAAAA AATT TTTTCGCCC            TTAAAACTATTCTTA
      topA   9  85 395 2517269 .. 2517298 - -10.2  -3.56814   AAAAGTTACAAAAAC       CCCAAGATTCTT AGAACG AAAAATCTTGGG        TCGTAAAAATAAATG
  LIC12089   2  52 264 2527592 .. 2527609 -  -4.3  -3.38317   ATTCACAAACCAAGA             TTTTATT CTAA AATAAAA              GACAAATTAGGACAA
  LIC12092   3  63  59 2531305 .. 2531320 -    -4  -4.47551   ATGGAAGGTAGAAAA              CTTCCA GGAG TAGAAG               CCCTTAAGAAAAAAA
  LIC12100   3  57 417 2539758 .. 2539769 -  -4.4  -3.96148   TCTGGTCACGACAAA                TAGG CGCT CCTA                 ATAGACTTAAAATTG
  LIC12213   4  57 -30 2670786 .. 2670809 -  -6.2  -2.66692   TATTACGATTATAAG          TTTAGAATTT TCTG AAATCCTAAA           TCCATTTTTTTGGGA
  LIC12223  10  64 166 2683092 .. 2683106 -  -7.2  -2.95751   TGATCAATAGAATTA               TCCAAT AAT ATTGGA               TCTTTAAAAATTAAC
  LIC12229   5 100  74 2692581 .. 2692602 - -13.1  -4.16146   AAAAGATTTTTAAAA           CTTGAGGGA ATCT TCCCTCAAG            TTTTTTGAATTTTTC
  LIC12239   7  66 382 2703438 .. 2703452 -  -3.6  -4.77036   CTCGATGAGGAAAAA               TTCAAT ATT ATCGAA               AAAAAAATTATGACC
  LIC12252  11  69 395 2716402 .. 2716425 -  -5.4  -4.51097   GGAACTATTATAAAA          TCTGAATTTA CTAT TAAATTCTGA           AATTGTGGGAACTAT
  LIC12252  11  69 349 2716448 .. 2716471 -  -5.4  -4.51097   GGAACTATTACAAAA          TCTGAATTTA CTAT TAAATTCTGA           AATTGTGGGAACTAT
  LIC12252  11  69 303 2716494 .. 2716517 -  -5.4  -4.51097   GGAACTATTACAAAA          TCTGAATTTA CTAT TAAATTCTGA           AATTGTGGGAACTAT
  LIC12252  11  69 257 2716540 .. 2716563 -  -5.4  -4.51097   GGAACTATTACAAAA          TCTGAATTTA CTAT TAAATTCTGA           AATTGTGGGAACTAT
  LIC12252  11  69 211 2716586 .. 2716609 -  -5.4  -4.51097   GGAACTATTACAAAA          TCTGAATTTA CTAT TAAATTCTGA           AATTGTGGGAACTAT
  LIC12252  11  69 165 2716632 .. 2716655 -  -5.4  -4.51097   GGAACTATTACAAAA          TCTGAATTTA CTAT TAAATTCTGA           AATTGTGGGAACTAT
  LIC12262   2  43 337 2732848 .. 2732858 -  -3.2  -2.86124   GGCATTTAAAGAGTA                 GTAG TTC CCAC                 ACTTTCAAGATCTAA
  LIC12262   2  43  21 2733164 .. 2733174 -  -2.6  -3.16921   ATTAACTTTTATTAA                 TTTT TAC AAAA                 TAGAATACCGTAAAG
       avp   5 100  35 2755791 .. 2755817 - -13.1  -5.68039   AAATCCACAAAAAAA         GCCCTTCTTGC TTTTT GCAAAAAGGGC         TTTGTAGCTTCATAA
      malL   6  82 355 2761627 .. 2761637 -    -4   -5.5112   TCTATGAATAAAAAA                 CTAA ACC TTAG                 ACTCAACAAAACGCT
       ugd   4  77 297 2768045 .. 2768060 -  -4.7  -5.26119   TCTGTAAAAATAAAA              TGTGG GAACTA CCACA               AATAGAAGTATTACA
      pssA   2  88 421 2775648 .. 2775664 -  -8.7  -4.36206   AGAATGGAGAATAAA              CGGTGAC AGT ATCACCG              AAGGAAAATGGTCTT
  LIC12319   3  60  52 2796686 .. 2796700 -  -5.8  -3.45571   TTTTGGAAATATTAA               GAAAAT CTG ATTTTC               CATTTCGTTCCTCTT
  LIC12328   0 NONE
  LIC12337   7 100  38 2823583 .. 2823599 - -10.1  -5.42198   CTTTAAAAAAGAAAA              GCCTCCC GAT GAGAGGC              TCTACCTTAAAAAAT
  LIC12346  10  71 308 2839965 .. 2839981 -  -6.6  -3.98775   AGAAACTCAATGAAA              CGCTTT TTACG AAAGCG              TTTGAAACTCAGTAA
  LIC12354   5  72 412 2849447 .. 2849462 -  -6.8  -4.13014   CTCAGATTCCTAAAA              CGTGGG AACT CCCACA               AATCACGATTTTACG
     pirin  14  88 219 2859159 .. 2859189 -  -7.6  -5.00234   TAAAAAATAAATAAA       CGAGCCATTTGTTT TAT ACAAAAACGGCTCG       TTTTATTTTTAAATT
  LIC12382  10  56 432 2887722 .. 2887733 -  -2.2  -4.42386   TTCCCATTTAGAAAA                TCCA GAAT CGGA                 AATGTTGATTCAATC
      ileS   5  79 402 2905889 .. 2905904 -  -7.6  -4.35747   GAAAAAGAAACGAAA              TCCGTA GACT TACGGA               CGAAAACGACCGTCC
  LIC12412   5  65 183 2922693 .. 2922705 -  -4.1   -4.5954   TGACAGGAGACAAAA                TCTCA TTT CGAGA                GAACTAAAACTCGAA
  LIC12426   5  52 137 2945292 .. 2945302 -  -3.2  -3.72485   AAATATAAGCTTAAA                 CGAA CCA TCCG                 TTAAAATGTCGAACA
  LIC12439   6  62 243 2959215 .. 2959226 -    -3  -4.63486   ATCTTTGGAATAAAA                TATC TAAC GATA                 AAGCGGAAGATATTT
  LIC12471   3  63  18 2993134 .. 2993144 -  -2.4  -4.87291   CAGCTGAATTAAAAA                 GTCG TGC CGTC                 ATTTATAATATTCAA
  LIC12501   7  70 -10 3029431 .. 3029447 -  -5.1  -4.67256   TAAGAAACGACAAAA              CCCAG TTTAATC CTGGG              TTCCGTTTTGCCTTC
  LIC12510   6  58  46 3038970 .. 3038982 -  -2.7  -4.42653   ATTTGACCTAGAAAA                TTTAG AAT CCAAA                ACCAAACAAATCAGA
      cysA   4  64 395 3062502 .. 3062520 -  -6.1   -3.6692   TTTCATCGCAAAATA             CTATACA CTGAT TGTATAG             ATCTGAGTAACAAAA
  LIC12554  10  52 118 3093989 .. 3094006 -  -4.1  -3.45386   ATACCGTATAACGAA             GTGCATA ATAT TTTGCAC              TCAAACAAACCCTTA
  LIC12559   1  45 264 3100171 .. 3100190 -  -2.1  -3.53761   GAATTCGGTGGTAAA            GGAGGAT ATATAG ATCTTCC             TAATATTTTTACGAA
  LIC12568   9  66 419 3113354 .. 3113369 -  -3.3  -4.87786   TGAATTTCACAAAAA              TGTAG GAACTA CTACA               TTTTATTAAAAATTT
  LIC12581   8  66 114 3128924 .. 3128936 -  -5.5  -3.91897   TCTGGGATTTAGAAA                CCGCT AAA AGCGA                AGTAGATAGATTGAA
  LIC12600   4  58 310 3151922 .. 3151944 -    -2  -4.59081   CAAATCTACATAAAA           CGACTCTTTA TGA CAAACAGTCA           GGGACTTAATTTTAT
  LIC12626   6  74 274 3176378 .. 3176407 -  -5.1  -4.99947   TTTAAGGAAAGAAAA       TGGAAAGACATTA CAAC TAAAGTTTTTCCA        AGTAAAGTAGCGATT
  LIC12633   4  67  83 3188679 .. 3188704 -  -6.9   -3.6502   TAGTTCCGACCCAAA         GGACCCACTGA ATCA TCAATAGATCC          AACGAATAAAATACA
  LIC12644   8  66 297 3202183 .. 3202197 -  -5.8  -3.92542   TCTACTTTTAAAGAA               CTTTTT CCC AAAAAG               TTTGAGTTCGAAGGA
  LIC12653   4  57 368 3217872 .. 3217896 -  -5.9  -3.15346   AAGATCTTACCAAGA          TTATTTTCAAA GCG TTTGGAAATAA          GACTACTCAAAAGAA
  LIC12667   2  52 281 3226777 .. 3226789 -  -4.7  -3.14132   TTGTCGCCTTAGCAA                CACGC AGG GCGAG                TGAATTCTATGCCAG
  LIC12673   1  74 243 3235636 .. 3235665 -  -2.1  -5.51612   AGATAAAAAAGAAAA       TGCTGAATCGATC CTAA GATGGATTTCGCA        GAAGACATTGAAAAA
  LIC12680   6  67 242 3248313 .. 3248357 -  -7.9    -2.954   TATTGAGTTAGAAAT CGGTCCCGGCTCAGCTTTTT TGTAAG AAAAAACCG-GCCGGGGCCT TAGATTAGAATCTGT
  LIC12692   5  55 147 3270190 .. 3270205 -  -4.6  -3.44586   ATGAACTCAGCACAA              CGCTTC CTAT GAGGCG               CGTTGTAAGGTTAAG
  LIC12715   4  60 464 3301568 .. 3301584 -  -3.8  -4.25458   AATTTTACGAACAAA              TTCTTA AATTG TAAGAA              TTTATACGTTTAGAA
  LIC12723   2  57 369 3314021 .. 3314033 -  -6.3  -2.72661   TATTAGTTGCAATTA                TTACG AAC CGTAA                GGAAAAGCTAGAAAA
  LIC12726   4  55 303 3318435 .. 3318445 -    -4  -3.76203   TAATATAATAAAAAT                 TCTT CTA AAGA                 TAATAGTTCCTACAT
  LIC12732   8 100 107 3327450 .. 3327466 - -12.3  -2.55712   CCAGATCTACAACAG              CTCCGGA AAA TCCGGAG              AAGCTACGATAGAAG
  LIC12736   9 100  14 3331853 .. 3331875 -   -12  -4.55118   TAATTTTAGAGAAAA           CCGCCGAG ACATTCA CTCGGCGG           TACTGATAAAAACTT
  LIC12753   7  68 198 3350903 .. 3350918 -  -3.4  -5.14563   CGTCCGAGTAAAAAA              TAAAAT TTAA ATTTTA               ATAATGACCGCAAAA
  LIC12792   4  52 236 3398808 .. 3398818 -  -5.4  -2.84841   TTTTAATAAAATGCA                 GTAG TTC CTAC                 AAATTAGGTCGCATT
  LIC12799   0 NONE
  LIC12802   7  64  29 3408614 .. 3408645 -  -4.6  -4.25056   GATTGTACGAACAAA      TTCTAAAATTGTAG AAGC CTATACTTTTAGAA       AATCTTTTCTCGTTT
  LIC12809  10  72 -33 3414952 .. 3414968 -  -5.1  -4.71482   ACGAAATTCTAAAAA              CGTTCCT CCA ATGAACG              TGAATTAGGTGATAT
  LIC12816   3 100 171 3421110 .. 3421135 - -13.5  -4.62872   ATGAACTCCTAAAAA         TAATCCAGGAA AAAT TTCCTGGATTA          TTTAAACAAGAATAC
  LIC12834   3  58 159 3438674 .. 3438684 -  -2.6  -4.44392   AGAATAAAAAGTAAA                 TTTT CGT AAAA                 ATACTATACGTCACG
      rplQ   4  56  41 3454949 .. 3454968 -  -3.6   -3.9398   TGAGAAGTTTATAAA            CTTTTGGA TAGT TTCAAAAG             TTGTAAGAATTCCCA
  LIC12906   4 100  13 3527500 .. 3527521 - -14.5  -4.13995   GCTTTAGAAATCAAA           CATCGCCCT TTCA AGGGCGATG            TTTTTGAAAAACTTA
  LIC12919   5  79 210 3543854 .. 3543888 - -10.2  -2.93435   TCAATTAGTCAGAGA     TCAGTAAAATACACTC ATA GAAAGCATTTTACTGA     ATTTAACACGTAACG
  LIC12927   7  90  28 3556467 .. 3556497 -  -4.7  -5.67063   CTGAGTACAAAAAAA      TACCGGCCAATCGC GTAA GCAATCG-CCGGTT       GAATAGGTTTCAATT
  LIC12939   5  81 135 3568798 .. 3568812 -  -2.8  -5.75342   TTTCCTGAAAAAAAA               TCTGAA CTT TGCAGA               TCAATTTCTAAAATG
  LIC12948   1  43 359 3579204 .. 3579214 -  -2.6  -3.10894   ATCACCACTATGGAA                 TTTT TCA AAAA                 CTCTATTATAATTTT
  LIC12952   3  52  20 3584630 .. 3584641 -    -3  -3.72893   CATTTTTTTATTAAA                TTCT TTCT AGAA                 TTCTAATTTTTCTTA
      nadA   9  64 227 3601676 .. 3601693 -  -2.8    -5.011   ATTTAAACAAGAAAA             TTAGAA ACACAG TTCTAA              TTTTTAAAAATGTTC
      ftsZ   2  69 372 3606028 .. 3606041 -  -5.2   -4.3739   GATTTCTGCACAAAA               CCGC TGTTTT GCGG                CCATCATCAAAATTT
  LIC12974   6  93  40 3611698 .. 3611733 -   -12  -3.08438   GACCACATTCGAAGA    TTCTCCAGGACTTCTC AGAA GAGGAATCCTGGAAAA     AATCCTAAAAATTAG
  LIC12982  10  91 469 3619791 .. 3619805 - -11.4  -3.09681   GAAAATTTGAGCGAA               TCCGGC TTT GCCGGA               CCGCGCTTTCAGCTG
  LIC13026   4  63  20 3688668 .. 3688678 -    -4  -4.52042   ATAAAAACCAACAAA                 TTCA CTC TGAA                 TTGAAAGTTACTCGT
  LIC13036   5  62 133 3707592 .. 3707604 -  -3.5  -4.51121   AAAATTAAAAAAAGA                TTATA TAG TATAA                GAAACTGAAGTCGAT
  LIC13044   3  61 -16 3714627 .. 3714645 -    -4  -4.28432   AATTTTAAGGCAAAA             TTTTAAAT TGA ATTCAAAA             TACCACGTGCCGCTA
      desA   5  61 197 3726393 .. 3726420 -  -4.8  -3.91798   GAATTTGCAATCAAA        TGCGGTAGTTCC CACA AGAACAATCGCA         TTCATTGTATGATTT
       tag   4  62 387 3739448 .. 3739466 -  -4.7  -4.08692   TAAGGTTTCGGAAAA             TTTTTCT CTATC AGAAAAA             CATACTTTTTGCAAA
  LIC13079  11  72 342 3764212 .. 3764227 -  -5.4  -4.70879   TTTAAAGGCTAAAAA              TATGGG AGTT CCCACA               TTTTATTTTTACAGA
  LIC13083   9  62 364 3768540 .. 3768555 -  -3.2  -4.65895   TTTTGCACCTAAAAA              TGTGGG AACT CCCAAA               AAAACCATATTTCAC
  LIC13090   2  64   8 3778818 .. 3778834 -  -3.8  -4.57341   AATCTGCGTTAAAAA              GATTAA AGCCA TTAATC              AAATTTCTTACTTCT
  LIC13099   3  68  87 3787233 .. 3787248 -  -4.8  -4.56367   GATTTTACAAATAAA              TTCTAA AAAT TTAGAA               ACTATTACCCTAAAA
  LIC13108   6  67  34 3802438 .. 3802469 -  -5.4  -4.25056   GATTTTATGAACAAA      TTCTAAAA-TTGTAG GAA CTACTACTTTTAGAA      AATTCTTTCTTATTT
  LIC13125   6  90 323 3823133 .. 3823145 -  -4.9  -5.79595   TTTTAAAATAAAAAA                GAAAT TCA ATTTC                TTTTAGAGAAAAAAC
  LIC13131   9  65 -10 3835602 .. 3835630 -  -4.1  -4.65895   TTTTTGATTCAAAAA        CTAAAATACAAAA TGT TTTTATATCTTAA        TTAAAAAATCATATC
      murB   7  71 311 3848700 .. 3848724 -  -2.1  -5.40072   GTGCTTCTAAAAAAA          TGTAAGGAGAA CGA TCCTCCTTTTA          ATTTTACTTGGGGAA
  LIC13151   4  71 268 3864182 .. 3864193 -    -3  -5.30348   ATCTAACAATAAAAA                TTGA ATAT TCAA                 AAAATTAACTACTGT
  LIC13151   4  71  23 3864396 .. 3864438 -  -7.3  -3.74693   TTTCACCTTATCAAA CAACATAAGAATCTACCCAG ATAG CCGA-CAAATTCTTATGTTG TTTAATCTACAAAAT
   aroA(G)   8  79  57 3871928 .. 3871952 -  -7.2  -4.43397   GCCCAAAATAAAGAA         GCGGCCTTTGA ATTT TCAA-GACCGC          TTTTTCAAGTCAAAG
       gmd   9 100   4 3878835 .. 3878860 - -10.7  -4.33907   TATAAATATTCAAAA         CATTCTTATAT TTTA ATATAAGAATG          TTTTTAAATTTTGAT
       tas   8  64  15 3887966 .. 3887999 -  -6.9  -3.36742   TCGAGAGAAAGAAAT     TCTGATCCTATTCGGA AAG TCCGAA-AGTATCAAA     CAGTTTACGAACGCC
  LIC13197   8  52 356 3918835 .. 3918845 -    -4  -3.45051   TAGTAATTTAAAAAT                 TTCT AAT AGAA                 TGCTAAAACCCACAA
  LIC13197   8  52 209 3918971 .. 3918992 -  -4.5  -3.12351   GGTTGCCACAGGCAA           TAGGACT TCGCTCTC AGTCCTA            GTCAATAAATTACAT
  LIC13201   9  76   8 3924302 .. 3924324 -   -10  -2.64805   CTAAATCATAAGTGA           GCACAAATTT AAG AAACTTGTGC           TGCTTTTTTACAATT
  LIC13212   6  55  78 3940470 .. 3940482 -  -3.4  -4.13995   CCTCTACAAATTAAA                TTGC ATTTG GCAA                CTTTCAAGTAGTCTA
  LIC13217   2  45 417 3946208 .. 3946221 -  -3.1  -3.06117   AATACAAGAAGGAGA               CGCTT ATCG AAACG                ATTACGTAGATTTTC
  LIC13232   1  48 137 3968746 .. 3968763 -  -2.7  -3.66844   CCCACATTTTAAGAA             TTGATCT GTAA AGTTCAA              ATCTCAACTTTTTTC
  LIC13237   4  49 242 3973531 .. 3973544 -  -2.4  -3.77219   ACGACTTAACCTAAA               TTCG GTAAAG CGAA                AGGGATCGATGCGGA
  LIC13243   6  75  75 3978968 .. 3978985 -  -4.9  -5.13741   GGAATTGAAGAAAAA             GAAGATT TTAA AATCTCC              ATTCCTCAAAAAAAT
  LIC13248   8  86  74 3983868 .. 3983892 -  -7.1  -5.27938   AGTTCTAAATAAAAA          TAGCGGGGTTT TTT AAGTCCCGCTA          TCTAAATTAATTTTA
  LIC13254   5  57 236 3992468 .. 3992478 -  -5.4  -3.41738   TTTCTAATAAATACA                 GTAG TTC CTAC                 AAAACCATCACATTT
  LIC13261   7  61 344 3997412 .. 3997436 -  -2.2  -4.72127   GAAGAAGAAAAAGAA          CTCTATCTTT CTCTT AAAGATGGAA          TCTATGAACTACCGA
  LIC13274   4 100  52 4015230 .. 4015247 - -11.3  -4.25074   GATGAAATTTTAAAA             CCCGCTT TGAG AAGCGGG              TTTTTCTTTTTAAAT
  LIC13296   7  60 339 4041071 .. 4041095 -  -5.9  -3.39407   AATAGAAGTTTATAA          CAATTGAAT CTGCAGT ATTCAATTG          GGGGAGAATTTTCAC
  LIC13303   2  51 411 4050292 .. 4050302 -  -5.4  -2.62263   ACCCGGCGGAGACCA                 GCTT AGA AAGC                 GAGGTATCACCTAAT
  LIC13303   2  51 401 4050301 .. 4050312 -  -2.2  -3.90586   AGACCAGCTTAGAAA                GCGA GGTA TCAC                 CTAATGTTTTGGACA
  LIC13320   4 100  33 4069625 .. 4069652 -  -9.2  -4.60255   ACAAGTTTGCAAAAA        TCGACTCAACGT TTTT ACATCGAGCCGA         TTTAGATACTAGTCG
  LIC13330   5  74  54 4086101 .. 4086123 -  -7.9  -3.86283   TTAATCTATAGCAAA           GAAAACAAA GTTCG TTTGTTTTC           TAAATGTGCCGCTAA
  LIC13337   8  68 127 4094037 .. 4094053 -  -7.9  -3.06696   CGCTTTCGCAATACA              TTGGCGG GAG CCGCCCA              AAGTCGAACTAATAT
  LIC13351   2  67 123 4108571 .. 4108583 -  -4.9  -4.46493   TGAAATACATCAAAA                TAACA CCT TGTTA                TTCGAAATCGCTAAT
  LIC13360   6  64 208 4118049 .. 4118062 -  -3.1  -4.72188   TCAATTTAAAACAAA               GAAAG AATT CTTCC                TATCAAAGCCTAGGT
      cysI   2  63 230 4129304 .. 4129315 -  -2.2  -4.98531   TCCCGAAATTAAAAA                CCTA CTGA CAGG                 TTTACCTGTTTTTCT
  LIC13377   4  54 234 4140536 .. 4140557 -  -2.3  -4.25615   AAAAACCTGAAGAAA           GCTTTAGAA CTTG TCCCAAAAC            CTTAAAGAATTTACA
  LIC13389   5  65 149 4152888 .. 4152900 -  -4.1   -4.5954   TGACAGGAGACAAAA                TCTCA TTT CGAGA                GAACTAAAATTCGAA
      mtaP   6  62 313 4167090 .. 4167104 -  -3.6  -4.49311   AGGACTACTACAAAA               CCTAAT GAA ATTAGA               CTGCTCGAAAGTTCA
  LIC13427   4  68 144 4202580 .. 4202602 -  -3.4  -5.01845   GATAAGAATGAAAAA           TAGGCCTTCG TAT CGAAAAACTA           GATTTGAAAAGTTTA
  LIC13436   4  67 224 4213521 .. 4213531 -  -5.4  -4.24948   CGATTATAGCGAAAA                 TTCC GAA GGAA                 TTGGAACATTGTATC
  LIC13441   7  60 325 4218017 .. 4218030 -  -6.7   -2.6933   GTTCCTACAAAAACC               GTCAC ATTG GTGAC                TTTCAAGTAATTTTA
  LIC13447   3  63 393 4223933 .. 4223943 -  -5.4  -3.95621   ATGAAATTCGATAAA                 TGGT ATA ACCA                 AATCATTCGGTGGGT
  LIC13459   6  60 351 4235717 .. 4235733 -  -6.7  -2.57132   GGTTTTCGGCATAAC              TTTTTCT TAC AGAAAAA              ATTGGGATCTGAACT
  LIC13463   4  55  62 4238050 .. 4238061 -  -5.8  -2.80016   TTTTAGGAGCAATTA                CACC AATT GGTG                 GAATTTCATTCTTAA
  LIC13477   2  55 140 4250847 .. 4250861 -  -4.2  -3.72241   GATCAATTATTTAAA               TGTGGG ATT CTCACA               AATCACGATTTTAGG
  LIC13487   5  66 105 4261995 .. 4262005 -  -2.6  -5.07107   CAAATTCCCAAAAAA                 TTTT TTA AAAA                 CCTACACAGAATCTA
  LIC13484   3  57 244 4260160 .. 4260172 +  -4.9  -3.64259   TATTGGAATTGATGA                TGAAT TAA ATTCA                TTATTAAGAATAATT
      recR   5  65 420 4251031 .. 4251041 +    -4  -4.68424   GGCGGTTACAAAAAA                 TTCT CTG AGAA                 TTTTTCCCTGAGTTG
  LIC13467   4  89  36 4243650 .. 4243672 +  -9.2  -4.22346   AAGAGATAGAAAAAA           TCGGTTCTTT AAA ACAGAACCGA           TTTTAGATGGATTTG
  LIC13462   2  63 286 4238412 .. 4238422 +    -4  -4.48741   TCAAAGTAAGAAATT                 TCTT CAA AAGA                 TTTTATCGTAAGTTC
  LIC13453   0 NONE
  LIC13446   4  64 450 4224496 .. 4224516 +  -3.4  -4.74103   GATATAGAAACGAGG            GTTTTATA AACGA TATGAAAC            TTTTTAGATTCACCC
  LIC13440   5  71  56 4217881 .. 4217892 +    -3   -5.2696   TTAATTTTTTAAAGT                TTCA ACTA TGAA                 TTTTTTCAATTTTAC
  LIC13426   3  62 305 4203086 .. 4203104 +  -3.2  -4.61566   TGTGCATATTTTTGA             TTATCATC TAC GATAATAA             TTTTCTGGTTTGAAG
      plsB   4  49 123 4185595 .. 4185626 +  -4.6  -2.50813   ATAAACCGCATAAAA      GAAATTTAATACAA TATT TTGTCTTTAATTTC       AATTTATTATAGAAT
  LIC13406   6  58 389 4178143 .. 4178153 +  -2.6  -4.36993   TTGAACAACTCTAAT                 TTAT TAT ATAA                 TATTTTTTTGAAATT
  LIC13398   5  51  83 4166845 .. 4166861 +  -2.3  -3.87815   ATAATAGAATACTTT              TTTTCTA ATG TGGAAAG              TTTGTAAACGTCCAG
  LIC13391   3 100 195 4155654 .. 4155672 + -10.2  -5.01042   ATTTTAAAACAAAAA             GCCCGCTG TGT TGGCGGGC             TTTTTCATTTCACTT
  LIC13388   7  72 316 4153276 .. 4153293 +  -8.5   -3.3352   AAATTCCCTTACAAG             CAAGAGA ACGC TCTCTTG              TATTAGTTCCTTTTA
  LIC13366   1  57  -4 4129531 .. 4129542 +    -3  -4.19817   AAGAAATTCAATTTT                TCTA ATAT TAGA                 TTTTACATAGATCCA
  LIC13359   4  65 175 4118441 .. 4118453 +  -7.7  -2.71745   CTTTACACTTTCTAC                TCCAG AAA CTGGA                ATTGCTTCTTGAAAC
  LIC13336   8  68 -16 4093118 .. 4093134 +  -8.1  -2.85545   CGTTTGAGTTTGGTG              TCAAAGA AAT TCTTTGA              TAGTCTTATTAAAGG
  LIC13329   6  70 407 4086055 .. 4086067 +  -6.3   -4.0896   ATTACGAATTTTCCA                GAATC ACG GATTC                TTTTACGCAGAATTT
  LIC13319   2  49 466 4069822 .. 4069842 +  -4.7   -2.6162   TATCTCCAGTCAAAG            CGGTCGT TGGAATT ACGATCG            ATCTTTGAAGAGTTC
  LIC13308   7  64 276 4055821 .. 4055833 +  -4.9    -4.323   CGTTTGCGTATTCTT                GAATT TAT AATTC                TTTTGAGTGTTTGCA
  LIC13305   8  95 391 4053469 .. 4053504 + -10.6  -4.05788   ACGGTATGAGGGATT    TTTATAAACGCCGGAA AATT TTCCGTCGTTTTTAAA     TTTGATTTCACCCAC
  LIC13302   5  70 -21 4049961 .. 4049976 +  -6.2  -4.07568   TTTGATATTGACTTA              TTCTTC CGAT GAAGAA               TTTTAAACCGGAGAA
      sanA   6  73 456 4031071 .. 4031109 +  -9.2  -2.62472   TTTTGAAATAGATTC   TAATTTTTCAAAAACTCT ATT AGAATTGTTGAAAAATTA   ATTCCTCATTTGTTT
  LIC13277   6  78 167 4018963 .. 4018979 +  -9.4  -3.24602   GGGAAACTTCAAAAA              CGGACC CATCT GGTCCG              ATTTCTTGTAATTTA
  LIC13273   4 100 285 4015230 .. 4015247 + -11.3  -5.63236   GATGAAATTTTAAAA             CCCGCTT TGAG AAGCGGG              TTTTTCTTTTTAAAT
  LIC13260   4  75 314 3998085 .. 3998101 +  -5.9  -4.70319   CCTCCACAGAATATT              CTAACTT TTT AAGTTGG              TTTTCATTTTCATAC
  LIC13253   8  66 211 3991717 .. 3991745 +  -7.3  -3.36823   ACTTAGTTCCCGCCC        CACAACGCGACCC ATA GGAAAGCGTTGTG        TTGAGTTTTCCAACG
  LIC13247  10  77 346 3983870 .. 3983890 +  -9.7     -2.97   TTCTAAATAAAAATA            GCGGGGTTT TTT AAGTCCCGC            TATCTAAATTAATTT
  LIC13242   8  57 256 3979319 .. 3979330 +  -4.4  -3.93262   GGTTCGGCCCGATAT                GGAA TTCC TTCC                 TTTCGTCTATTAGAA
      htrB   7  50 131 3956099 .. 3956109 +  -2.6  -3.75686   CAAAAATAAAGTATT                 TTTA AGA TAAA                 TTATAGTTTTATTAG
      htrB   7  50 351 3956319 .. 3956333 +  -2.8   -3.8374   CGTTTTAGCAATCGA               TCTGTA AAA TTCAGA               TTTCAACTTTTTTCA
  LIC13216   2  53  68 3946405 .. 3946415 +    -4  -3.56862   GATAGATTCCTTTTA                 TACA ATG TGTA                 TTTAACGACATTTAT
  LIC13205   2  66 339 3934883 .. 3934893 +  -2.6  -5.15117   TTGTAGGAACTCATA                 TTTT TAG AAAA                 TTTTTTCCCGTTTTC
  LIC13200   7  93  60 3923552 .. 3923567 +    -6   -5.9362   ACCAAAGTCTCTTGT              CCAGGG AAAT CCCGGG               TTTTTTTATGTTTTA
  LIC13191   2  56 436 3907803 .. 3907813 +  -5.4  -3.37655   TTATGCACTACCGTC                 GGAT CAT ATCC                 TAATTTTTTAAGAGC
  LIC13181   3  45 286 3893614 .. 3893625 +    -3  -3.07283   AATCTTCAAACTCTG                TTTG AATA CAAA                 ATTTTGGACACTTTA
  LIC13177   2  52 175 3891297 .. 3891312 +  -4.7  -3.13773   CTACAACAGTTTCTA              CTTCC CCACCT GGAAG               ATTTTGAGTATAACC
  LIC13167   7  53  11 3878181 .. 3878191 +  -2.6  -4.06904   TCTAAATATAATTAA                 TAAT TTT ATTA                 TTTATAATTACATAA
  LIC13161   7  70 347 3871928 .. 3871952 +    -5  -4.62069   GCCCAAAATAAAGAA         GCGGCCTTTGA ATTT TCAA-GACCGC          TTTTTCAAGTCAAAG
       dac   2  49 324 3866067 .. 3866078 +  -2.2  -3.79747   AATCGCGTACACAAC                TTCC ATCC GGAG                 TTTCATAATCCGTGC
  LIC13140   6  60  64 3851321 .. 3851353 +  -6.6  -2.69259   AAATCCTTCAATAGC      TCTAATAAATATTT TAGTC AAATATATATTAGA      ATATTATTATAAATA
  LIC13137   3  57 318 3849134 .. 3849151 +  -6.3  -2.56095   CAGATAATGTACATC             GGAAGCGG TAG CCG-TTCC             TAAATTGACTATAAA
      glnD   5  56 -38 3835538 .. 3835552 +  -5.6  -3.04894   AAAATTCTCACCATC               CAGCTC GGA GAGCAG               ATTTTAGAAGAGGTT
  LIC13126   6  77 229 3826826 .. 3826841 +  -8.2  -3.86015   AGGTGCTGAATGCCA              TCCGGC ATTC GCCGGG               TTTCTAAGGGCGATA
  LIC13113   5  60 309 3810156 .. 3810174 +  -6.2  -3.17688   TAGGACAATCTCTGA             TAATTTTT TAA AAAAATTA             TTAGTAAGATAATTA
  LIC13107   9  58 106 3802193 .. 3802215 +  -2.8   -4.4017   TGATTTCCCACATTT           CAATGTTTTA TCG TAAAATATAG           TTTTGTGAGAGTTCC
  LIC13100  11 100 432 3789372 .. 3789402 + -15.6  -3.63283   AAAAAATTTAAATCG       TTCACATCGGAAGA AAA TCTACCGATGTGAA       TTCTCATTTCAATTT
  LIC13089   9  62  58 3778293 .. 3778309 +  -3.6  -4.39002   TTTTCATTTTTGTGA              TAGCCG CAAAA CGGCGA              TTTTATGCAGAATTT
  LIC13082   3  66 133 3768366 .. 3768377 +    -3  -4.96646   CCTGAAAAATACGAT                TAGA ATAT TCTA                 TTTTTACTTATATAG
  LIC13078   6  60 413 3764042 .. 3764062 +  -2.6  -4.52747   CCACATTTCAAAATC            GTAGAATC AAATG GATTATAC            TTATTTTGTGTTTTA
  LIC13072   4  58 -18 3753446 .. 3753461 +  -6.2  -2.79912   ACAGGCTTGCAGAAC              TTCTCT CAAG AGAGAA               TAGGTTATTTTTAAA
  LIC13066   4  62 287 3744142 .. 3744160 +  -4.7  -4.08692   TTTGCAAAAAGTATG             TTTTTCT GATAG AGAAAAA             TTTTCCGAAACCTTA
  LIC13063   3  50 172 3739527 .. 3739538 +  -4.4  -3.34787   AAAAATGTGCGTTTT                TGAG TCTT CTCA                 TTCTAAAATCCTATT
  LIC13056   5  70 290 3730273 .. 3730283 +    -4   -4.9218   TAAAACATTATACAA                 TTGA TTT TCAA                 TTTTTCTAATGACTG
  LIC13043   2  62 213 3714607 .. 3714633 +  -6.9  -3.17723   ACCGAATTTATCTTA         TTTAAAATTTT AAGGC AAAATTTTAAA         TTGAATTCAAAATAC
  LIC13034  10 100 294 3702640 .. 3702659 + -12.2  -3.82665   GTTGCCATTAGCAAG            GCCTTGAG TGTC CTCAAGGC             TTTCGTAATATGGTC
  LIC13029   7  64 453 3693275 .. 3693294 +    -5  -4.03885   TCTGTAAAACCTGGA            TTTGTGGG AGTT TCCACAGA             TTACTTTTTTTGAGA
  LIC13012   6  54  85 3668867 .. 3668883 +  -3.7  -3.86822   TCTCATTAGGTTGAA              TTTAGCA ATT TGCGAAA              TTTCTCGAGCAATTC
  LIC13006   7 100 157 3659580 .. 3659605 + -12.7  -5.24416   TAAAAATGATTTCAA         TAGAGGGATCA GAAA TGGTCCCTCTA          TTTTTATTGTCCTTG
  LIC12994   4  52  67 3641054 .. 3641068 +  -2.8  -3.89881   AATTTTAGACATAGA               TCTGTA AAA TTCAGA               TTTATAAGAGTTACT
  LIC12994   4  52 265 3641252 .. 3641265 +  -2.5  -3.97149   GTTTACAAAAATGAA               TTAAA AAAA TTTAA                TATTTATTTTGGTAA
  LIC12988   4  90  19 3629756 .. 3629785 +    -8  -5.05782   AGATTGAATCAAGAT       CTCCCTAAAATT ATACCC GATTTTGGGGAG        TTTTTTGCGATCAGT
  LIC12981   4  72 206 3619784 .. 3619811 +  -7.6  -3.60627   AACGTAAGAAAATTT        GAGCGAATCCGGC TTT GCCGGAC-CGCGC        TTTCAGCTGCAGTCA
  LIC12975   8  65 119 3614111 .. 3614123 +  -4.1  -4.65153   TTTTTCTTCCAGGCT                GTTCT TGA AGAGC                TTTTAGTTTCTCTAC
  LIC12968   0 NONE
  LIC12963   7  63 398 3601125 .. 3601137 +  -6.3  -3.53563   AAAATCATGATTTGT                TGTAG TTC CTACA                TTTACAAAAAAGTCT
  LIC12959   2  78 283 3591703 .. 3591730 +  -4.2   -5.3658   TTCTTTTCAAAAAAA        CAAAGCTAAAAA AAGC TCTTTAGCCTTG         TTTTGTTTTTATCCT
      folC   5  68  54 3582366 .. 3582393 +  -7.1  -3.47498   GTATAAAAGTGAATT        TTTGTGGAAAC GTCATA GTTCCCACAAA         TTGAGTTTCTTTTTG
  LIC12938   6  52 -24 3568738 .. 3568748 +  -5.4  -2.86124   TTCTGCACAAAATCG                 TCGT TCT ACGA                 TCGTCTTTACATAAA
  LIC12931   4  72 414 3563374 .. 3563389 +  -4.6  -4.95854   TGTAAAATCGTAATT              TGCGGG AGTT CCCACA               TTTTTAGGTTTTTTG
  LIC12926   5  53 333 3555158 .. 3555175 +  -4.1  -3.64716   AACAAAGCCAATATG             CCGGTTT TTGG AAGTCGG              TCTTTTCAGAGATGA
  LIC12897   4  64 125 3509738 .. 3509749 +    -3  -4.74706   ATTATGTAATTCTCA                GTAA TATA TTAC                 TTTTTGAATATTCAA
  LIC12890   1  52 107 3492338 .. 3492348 +  -2.4  -4.04185   TGATTTTAATTTATG                 CGAG GCT CACG                 TATTCTTTTTTTCTA
  LIC12887   7  80 341 3490529 .. 3490552 +    -9  -3.77806   CCAAACAATCACAGT          TGAAGAAGGA GGTT TCTTTCTTCA           TCTTTTAATATAAAA
  LIC12882   2  62 112 3479411 .. 3479442 +  -4.7  -4.11371   TTCACTTGAAAATAA      TTTAGTATATTAT TAGATC AAAATATACTAAA       TTTTAAAGAATCTTA
  LIC12879   2  45 213 3475883 .. 3475901 +  -3.2  -3.12999   ATCATAGCTTTTGTA             TTGTATTT TTA AAATACAC             TTAAGTATAACATAA
  LIC12844   2 100 319 3454041 .. 3454090 + -18.9   -2.8155   AAAATTCTTTCTCAT TTTCTTACGCCGAATTCGCGTTG AGTT TAACATGAGTTCGGCGTAAGAAA TCCGTTTTCGTTCTG
  LIC12833   4  49 -22 3438602 .. 3438618 +  -4.5  -2.72043   TAAAATACGCAGTTG              CAGTTTT TCT AAAATTG              ATTTAGAAACGAATT
  LIC12815   7 100 -49 3421110 .. 3421135 + -13.5  -3.53444   ATGAACTCCTAAAAA         TAATCCAGGAA AAAT TTCCTGGATTA          TTTAAACAAGAATAC
  LIC12808   4  65 286 3415041 .. 3415053 +  -7.7  -2.66882   TAATTATCATGAAAT                TCGGA AAT TCCGA                TGATCTCCAGTTTTT
  LIC12801   5  68 198 3408146 .. 3408156 +  -8.2  -2.55213   CATCAAAAACGTGAC                 CGCG TTC CGCG                 TCGCTTAGATCGCTG
  LIC12791   1  55  39 3398464 .. 3398506 +  -4.2  -3.85698   ATAACAAAACAAACC GTTGATGCAGATGGAGATTT TAC AAATACAAATCTGCGTCAAC TTTGTGAGGAGCAAC
       tpx   6  90 205 3372178 .. 3372201 +  -8.4  -4.87389   ATGTGAGACAAAATT          TTTTAAAAGT ATGA ACTTTTAAAA           TTTATTTTTAAAATC
  LIC12762   7  59 120 3367622 .. 3367636 +    -5   -3.5936   ACCTACAACAAATTA               TGTTCG ATC TGAACA               TTTGCAAAATTTCCA
  LIC12755   5  64 166 3353532 .. 3353545 +  -5.3   -4.0825   GTATTGAAAAAAAAT               CTAAC ACGT GTTAG                TTCTTTGGTTGAACA
      nuoN   2  62 399 3350703 .. 3350713 +  -2.6   -4.7497   CTTGTAAGACTCATA                 TTTT TAG AAAA                 TTTTTACTCAGTCGA
  LIC12735   5  62 241 3331555 .. 3331569 +  -5.8  -3.63569   TGATGAAAATGAAAT               TTCTAT AAA ATAGAA               TTGTTGAAAAATTAA
  LIC12731   2  52 255 3327831 .. 3327850 +  -3.7   -3.5944   CATCTCAAAATGATT            TAGAATA CCATTA TATTCTA             TTTCCACATCTACGT
  LIC12714   6  65 419 3301260 .. 3301275 +  -7.6  -2.57463   TAAAATGAATTTTAA              CATGAG CAGA CTCATG               ATTCTGAAAAAAGTT
  LIC12693   8  66 146 3274337 .. 3274347 +  -2.6  -5.08011   AAATCTCAAAGAATT                 TTAT GCG ATAA                 TTTTTTAGAAATTTT
  LIC12681   7  60 209 3250921 .. 3250941 +  -3.2  -4.40552   CATAATCTCGAATTT            GCGGCATT CTTTA AGTACCGC            TATTTTTTTCGTAAA
  LIC12666   4  57 235 3227088 .. 3227113 +  -6.1  -2.61264   CCGGAATGTTTCAAT         TTTCCAGTCGG CTTC CCGAATGGAAC          CTTCTCCCTCCGAAG
  LIC12643   2  55 308 3202628 .. 3202640 +  -4.9  -3.53012   TGCTTGCAATCTTAC                TATTG AGG CAATA                TTTCCAACCACCGGG
  LIC12632   6  65 177 3188200 .. 3188223 +  -4.1  -4.53163   AAATTTATTATACAA          TTATATTAT TTTTTT ATAATATAA           TTTTGTCATATCTCA
  LIC12599   6  71 -37 3151209 .. 3151223 +  -2.2  -5.44119   CTTGGACTCAAAAAG               TTTTTT TAG AAAAGA               TTTTTTTAGAGTCAA
  LIC12582   5  61 255 3130170 .. 3130186 +  -2.3  -4.74103   ATTTATGTGCGTGCT              TATCAAA TTT TTTGCTA              TTTTTAGATTCAACA
      purA   4  71 357 3112493 .. 3112510 +  -5.7  -4.51799   ATCCCAGTCTTTAAA             TATTCTA AATG TAGAATA              TTTTATAAATTTAAT
  LIC12561   4  55 382 3104691 .. 3104714 +    -6  -2.73334   AAAGATTATCATCTA          GATTTTGGGG CAAG TCCCAAAAAC           TGCTATATGATTCCT
  LIC12558   9  62  99 3100092 .. 3100105 +  -5.9   -3.6715   TAACCATTTTCATAC               CTCCG GTTA CGGGG                TTTCAGGTTACGTAG
  LIC12530   2  72 416 3068882 .. 3068892 +    -4  -5.05782   TTTCCATCATAACTT                 TCTA TAT TAGA                 TTTTTTAAAATCGAT
  LIC12525   4  52  37 3062421 .. 3062431 +  -3.2  -3.83102   CCAGAAATTCATTTA                 GAGG AGT TCTC                 TTTACTGATAATTTC
  LIC12517   3  62  96 3047917 .. 3047931 +  -7.1  -2.71364   CGGCTAACGCCTACG               GTCGC CTTTT GCGAC               TGCTTCGCACGCTCC
  LIC12512   2  56 341 3041436 .. 3041453 +  -3.5    -4.011   ACTTCTGCTCATGTC             TTTTTAC AAAG GTAGAAA              TTCTTTCCATCTTCG
  LIC12509   6  79 179 3039206 .. 3039216 +  -5.4  -5.24129   TAAATATAATCTTTC                 GAAG CAC CTTC                 TTTTTTATGCAGAAA
      mcpB   6  68  72 3029480 .. 3029516 +  -6.2  -3.93695   AGAAAAAAACCAGGA   TCTA-C-GGAATCTAAAA TTC TTTTGGATTCCTGATAGA   TTTCTCCATACTGCA
  LIC12493   6 100  20 3020071 .. 3020091 + -14.1  -3.99228   AAACCATTAAAAATG            CCCTAGGAA ATC TTCCTAGGG            TTTATCAATTCATAT
  LIC12486   2  54 275 3013728 .. 3013739 +    -3  -3.97947   ATAAAATCTCTGTAT                TTCT CGGT AGAA                 TTTCTCGTGAGTCCA
  LIC12481   5  65 424 3006812 .. 3006822 +    -4  -4.61527   AGATTTTGGGCAGGC                 CTTT AGT AAAG                 TTTTTAAAAAATTTT
  LIC12470   4  64   6 2992427 .. 2992441 +  -7.2  -2.89742   TTCACAATAAAATAA               TCAGTA AAC TACTGA               TCTCTAAAAATTGAG
  LIC12438   2  53  55 2959388 .. 2959411 +  -2.6   -4.1585   CGTGTATCGTATACT          TACT-TGGAAA ATC TTTCTACAGTA          TTTTACAAATTATAA
      mdoB   3  70  47 2953772 .. 2953791 +  -6.5  -4.11216   TTCTGTATCAACGGA            CGAGAAT CGAAAT ATTCTCG             TTTTGAAAATACGGA
  LIC12425   0 NONE
  LIC12419   7  60  26 2935872 .. 2935893 +  -6.6  -2.75349   CGATGTAAGGACCAT           GACTCCGA AAAAAG TTGGAGTC            TGGATTTTACAGATT
  LIC12413  12  66 310 2927892 .. 2927909 +  -2.7   -5.1287   GAAAAAAGTTTAAAT             CTGAACT TTAC AGTTCAA              TTTTTTAAATGTGGG
  LIC12405   1  49 106 2916622 .. 2916636 +  -2.1  -3.83169   GATATTTCTGATAGA               GAGTT CGATT AGCTC               TTTGATAAGTTTATC
  LIC12399   5  60 438 2906367 .. 2906386 +  -5.7  -3.50853   GAAATATCTTCCGTA            TGTCTCC AACAAC GGGGACA             TTCTACTTGAACCGG
  LIC12393   6  66  60 2900990 .. 2901004 +  -2.8  -5.14563   ACGTAAGAAATCCGT               TTTACC ATA GGTCAA               TTTTTTCGTAAAAAA
  LIC12386   2  46 329 2892116 .. 2892130 +  -2.9  -3.48824   CTTATTAGAGTTGTT               GAAAA ATTAA TTTTC               TTCCGTTTTTCATTA
  LIC12381   3  59  79 2887912 .. 2887922 +  -5.4  -3.55261   AATACAATCTAATTT                 GTAG GAA CTAC                 TGTATTTTATTAAAA
  LIC12370   8  54 -40 2872266 .. 2872290 +  -3.7  -3.78096   TTGTAAATTCAAAAT          TGTTCTATTCA GGT TTAATAGAATA          TTCTAATTTTATTTA
      cagA   4  68  12 2866059 .. 2866079 +    -2  -5.29742   GTAATCTCTAGTTTC            TTTAAAAA ATTTC TTTTTGAA            TTTATTTTTTTCTGT
  LIC12359   7  79  13 2859159 .. 2859189 +  -5.4  -5.29885   TAAAAAATAAATAAA       CGAGCCATTTGTTT TAT ACAAAAACGGCTCG       TTTTATTTTTAAATT
  LIC12353   3  52 331 2849396 .. 2849408 +  -4.1  -3.49419   CGAGTTCGGCATAAA                GAATC CAT GGTTC                ATTTTTCTAAAAAAA
  LIC12345   4  64  75 2839277 .. 2839287 +  -2.6  -4.90381   AATCGATATACATAA                 TAAT ATA ATTA                 TTTTATTATATTCAA
  LIC12336   5  66 374 2822907 .. 2822919 +  -3.5  -4.77173   AACACCGTTTAAAAG                TATTT ATA AAATA                TTTATTTTATAAGAG
  LIC12327   5  52  25 2811044 .. 2811068 +  -4.5  -3.18031   TCCACTTCTTCAATT          TTTTTTAAAAA ATA TCTTTAAAAAA          CTTCTTTCTATTTTG
  LIC12318   1  66 290 2797067 .. 2797079 +  -3.3  -4.86731   ACTAGTGATGTAACT                TCTGG AAA CCTGA                TTTTCTTTGACCGGA
  LIC12300   2  44 -10 2775917 .. 2775944 +  -3.7  -2.54204   ATCTACAAGCCCAAT        TTATATTTTAA ATTTTC TTAAAGTATAA         GCTTTTACATTTTCA
      purK   3  62 166 2767137 .. 2767155 +  -4.7  -4.09739   CTTGCAAAAAGTATG             TTTTTCT GATAG AGAAAAA             TTTTCCGAACCTTAC
      kdtA   2  52 292 2752890 .. 2752901 +  -4.4  -3.50393   ATCTTCGAAATTCAA                TGAC AACA GTCA                 TTCTGTCCAATCCCC
  LIC12272   6  64 -26 2744576 .. 2744591 +  -4.7  -4.30995   TGTAAAATCAGTATT              TGTGG TAGCTC CCACA               TTCTTTTATAAAAAA
  LIC12261   6  60 306 2732640 .. 2732651 +    -3  -4.43307   GAACTACTACTTTTA                GAAA ATTC TTTC                 TTGTTTTCTTACACC
      nadB   0 NONE
  LIC12242   2  75  55 2707233 .. 2707243 +    -4  -5.26119   AAACTATTCCGTGTA                 CTTT TGT AAAG                 TTTTATTTTTACGAA
  LIC12238  12  65  -2 2703816 .. 2703830 +  -7.2  -3.05522   GAAAAAGCGATGAAG               TAGTAG AAA CTACTA               GTTTTAAAGGGGTTC
  LIC12228   7 100  44 2692581 .. 2692602 + -13.1  -5.30575   AAAAGATTTTTAAAA           CTTGAGGGA ATCT TCCCTCAAG            TTTTTTGAATTTTTC
  LIC12212   5  49 203 2670947 .. 2670962 +  -4.8  -2.66272   GGTTCCACTTCTTTT              TTTACT CAAA AGTAAA               TCGATTTCCCTGCGA
  LIC12120   5  43  11 2562412 .. 2562427 +  -3.2  -2.79518   GTTAAAACTTAGAAA              TGTGGG AACT CACACA               ATTTGCAGGTTTTAC
  LIC12120   5  43  56 2562457 .. 2562472 +  -3.2  -2.79518   CAGTTAAATTGAAAA              TGTGGG AACT CACACA               ATTTGCGGGTTTTAC
  LIC12120   5  43 102 2562503 .. 2562518 +  -3.2  -2.79518   AGTTAAATTTAGAAA              TGTGGG AACT CACACA               ATTTGCGGGTTTTAC
  LIC12120   5  43 148 2562549 .. 2562564 +  -3.2  -2.79518   AGTTAAATTTAAAAA              TGTGGG AACT CACACA               ATTTGCGGGTTTTAC
  LIC12120   5  43 194 2562595 .. 2562610 +  -3.2  -2.79518   AGTTAAATTTAGAAA              TGTGGG AACT CACACA               ATTTGCGGGTTTTAC
  LIC12099   2  49 126 2540029 .. 2540039 +    -4  -3.10545   GAGTAGTATAATTCA                 TCAT CAA ATGA                 TCGTTTTGAAATGTA
       pgk   6  56 362 2531708 .. 2531730 +  -2.1  -4.46112   CTATCTCGAAGATTG          GATTCC--TCC TGT GGACTGGAATC          TTTATTTGGCTCAAC
  LIC12079   5  65 266 2516879 .. 2516903 +  -2.2   -5.1287   GGTCTTGCTTTAAAA          TGTCGTAAAT CCCGA ATTTGCGGTA          TTTTTTAAGTATCAC
  LIC12075   3  68   6 2513239 .. 2513273 +  -8.1  -2.66963   TCTCAATTAAGAATT    TTTAATAGGGCGAAAA AATT TTTTCGCCCT-TAAAA     CTATTCTTAATCATC
  LIC12066   4  66 293 2501739 .. 2501759 +  -3.9  -4.73105   GGAAAAGTACAAAAG            TCCCCCTAA AAT TTTGGTGGA            TTCTTTTTTCTCGAT
  LIC12055   3  62 417 2489887 .. 2489904 +  -5.5  -3.67864   ATCTGAAACCCAGAT             CCGATTC TTCT GATTCGG              TTTGAAATTCCGTTG
      flhO   1  42 265 2457437 .. 2457449 +  -3.3   -2.6675   TTCAAAAGTCTGTGA                TTGCC TTC GGCTA                CTTGGTTGTGGACTC
  LIC12030   3  54 474 2449931 .. 2449944 +  -5.3  -3.09492   TGTCTTTAATACTAA               GAATC AACC GATTC                TCTTGACGTTCCGCG
  LIC12021   3  49 379 2437708 .. 2437724 +  -3.7  -3.34233   GAATGGAATTTTCAT              CGTATAT AAA ATAAACG              TTATAACGATTGTAA
  LIC12007   3  40 241 2416926 .. 2416942 +  -2.3  -2.87881   TAACCGCACGAGTGT              GAATTGT ACA AAAATTC              TCTATCAAAACATTC
  LIC12007   3  40 416 2417101 .. 2417111 +  -2.6  -2.64134   ATGTATAATAATATT                 TTTT CCT AAAA                 TACATTCCTTTAATA
  LIC12007   3  40 432 2417117 .. 2417140 +  -2.5  -2.57757   TTTCCTAAAATACAT          TCCTTTAAT AATAAA GTTGAAGGA           TGAATTGCATTAATT
  LIC11994   7 100 245 2404664 .. 2404702 +  -9.7  -4.58236   TACTCCAAACTTTTC   TACCCAAAAGATCAATG CAATC CACGGATCTTTTGGGTG   TTTTCATCTTTTGTA
  LIC11986   3  72 445 2394501 .. 2394528 +  -6.4  -4.26953   AAATAGATATACATA        CACTAACTTC TCCAAAAT GAGGTTAGTG         TTTATTAAATTCCTT
      tetA   1  51 327 2379154 .. 2379164 +  -5.4  -2.54171   TTACAAAATAGTTCT                 CAAC GCA GTTG                 CTAATTTTTCAAAGT
  LIC11935   4 100  35 2340452 .. 2340473 + -10.9   -5.5112   TCGAATTAAATCAAA           GCGCCTTTT GAAA AGAAGGCGC            TTTTTTATTCGTAAA
  LIC11924   4  52 101 2327019 .. 2327029 +  -5.4  -2.84841   GAGTTCCACAAAAAC                 GTAG GAT CTAC                 TGCATTTTATTAAAA
  LIC11916   9  71 457 2315127 .. 2315141 +  -8.6  -2.76492   TAGCTGTCGCAACCG               CGGAAA CCC TTTCCG               ATTTCAAATGAGTGA
      lysS   1  41 330 2311577 .. 2311587 +  -2.6  -2.77005   CTTGAACTTTCGACC                 TTAA CTC TTAA                 ATTTCGGACTTCGTT
  LIC11901   3  62 354 2299648 .. 2299663 +  -4.7  -4.07885   GACAAACCTAAGTTC              TGTGG CAGTTC CCACA               TTTTAGGAAAAGATC
  LIC11887   7 100  59 2283937 .. 2283968 +   -19  -3.27808   AAGAAAAACGCTAAA      CGTAAACGGAATTG AAAA CAATTCCGTTTACG       CTTTTGTAAATTAAG
  LIC11878   1  44 124 2274846 .. 2274857 +  -3.6  -2.57211   CGTATCATAGATCTT                CGGG GAAT CCTG                 CTTCTAAACGGCAAT
  LIC11873   5  60 329 2269072 .. 2269083 +    -3  -4.37092   CGATCTATAGAAAAA                CTTA TATT TAAG                 TTTTATCCCAAAACT
      mmsB   3  52 387 2256231 .. 2256247 +  -3.8  -3.59803   CTTGGATCATAACCT              TTGATT GGTAG AATCAA              TTCCTTTCCTCTAGT
  LIC11835   6  84  68 2231402 .. 2231420 +  -6.7  -5.24531   TTTGTAAAATTCTAA             GGCGGTT AAAAA AACCGTC             TTTTTTATCAGAACT
  LIC11818   3  47 145 2211912 .. 2211922 +    -4  -2.79175   GAATTAATTTTTCAA                 CAAT TCT ATTG                 CTTTCGAAATTTATT
  LIC11810   4  56 472 2202751 .. 2202767 +  -5.1  -3.33492   GCCGGAATTCGATTA              CAAACCG CTA CGGTTTC              TTCTCCGATCACTAA
  LIC11798   4  65 345 2192580 .. 2192590 +  -6.8  -3.52475   GAGGGCAATCGATTT                 GAGC GCA GCTC                 TTGTGATCTGTTCCG
  LIC11787   3  55 252 2179794 .. 2179805 +    -3  -4.10007   TTGAGTTTCCAACGA                TAAC CTCC GTTA                 TTTTCGAGACGTTCT
  LIC11784   5  67  94 2176433 .. 2176453 +  -6.9  -3.57651   TGAATCAATAGAAAT            CGTTCTTAA TTT TTAAGTACG            TTATGTACTATAAAA
      mutS   2  52 284 2166974 .. 2166986 +  -2.7  -3.91144   TCATCTATTCCATAC                TGTTT TTG GAACA                TTTCTAAAATATCCG
  LIC11769   5  68  19 2162028 .. 2162075 +  -4.2  -4.78237   TCTTTCCAAATCAAA TTCAGATTTCTTCCTACTTCTT TTTT ACGATGACTGAAGAAATCTGAA TTTTCTTCTAAAGTA
  LIC11763   2  53  68 2155879 .. 2155891 +  -4.1  -3.66286   GTATTGAAATGGACG                GATTG AAG CAGTC                TTGTTAGCCTACTAT
  LIC11753   2  43  59 2142234 .. 2142244 +  -2.6  -3.09516   TTTATGTTTTACTGA                 TTTT TAT AAAA                 TTGAGTAGTGCAAAC
      apbA   4  70 292 2114341 .. 2114365 +  -3.6  -5.08824   GGCTTTCCTCTAAAA          TGCTGCAAAT CCCGA ATTTACGGCA          TTTTTTAAATGCAGC
  LIC11718  10  70 132 2092951 .. 2092961 +  -5.4  -4.53303   TTTTGCAATAAAAAC                 GGAA AGT TTCC                 TTTTGTCTCAAAATC
      czcD   1  47 345 2087013 .. 2087029 +  -3.7  -3.17194   CCATTTTAAAAATGA              TCTAAGA TTT TCTTTGA              TTGAATTAAAAAACT
       fbp   3  52 141 2074089 .. 2074099 +  -2.6  -4.02736   AAATTCATGGTTCAT                 TTTT CTA AAAA                 TTTGTGATCTCGATT
  LIC11700   5  52 120 2067256 .. 2067284 +  -4.5  -3.08508   CAATGGATTTATTTC        TCAGCGTCCAGAG GCT CTCTCGAATCTGA        TACTTTTCCAAAATA
  LIC11696  10  60  27 2062354 .. 2062381 +  -2.9  -4.63479   GTTTTTGATAATTAT        TTGATTTTAGA ACAATA TTTAGAATCAA         TTTTAATTTATCATA
  LIC11687   9  56 160 2051231 .. 2051248 +  -2.1  -4.45517   AAATTAGTAAGTGTC             TATTTTT AATA AAAAGTA              TTTTATGGGTGCTTT
  LIC11682   4  57 136 2045919 .. 2045930 +    -3   -4.2237   TAAGTTGGGTGTGTA                TTTG GATT CAAA                 TTTTAAGATTCGTTT
  LIC11675   4  75 192 2040553 .. 2040578 +  -4.1  -5.31855   ATGATATGAACGTAT         TCTTTAATGGT ATCT GCGATTAAAGA          TTTTTCTTCTTCATG
  LIC11672   2  44 267 2035795 .. 2035807 +  -3.4  -3.03007   ACCATCTTTGATATT                TGGA TCGGC TCCA                TATTCCAGAAGTATT
       dgt   6  54 309 2027390 .. 2027404 +    -5  -3.14344   ACAGCTACATTTATT               CCTTTT GAA GAAAGG               TTGATCGCGCCGATC
  LIC11659   7  62 118 2024238 .. 2024254 +  -4.5  -4.11484   CAGAGACTTGCATCT              TACAGAT TCG ATTTGTA              TTTTCCCCGGTTCCG
  LIC11650   1  48  -5 2016361 .. 2016371 +  -2.6  -3.66365   AGACGATTATTACGG                 TTTT AAA AAAA                 TTCCTTTATATCATC
  LIC11644   3  52 288 2012043 .. 2012057 +  -3.6  -3.62756   GGAATCAAATTGATT               GTTTTT TCT AAAAGC               TCTTTAATTTCAGAT
  LIC11637   3  67 338 2004471 .. 2004481 +  -5.4  -4.35926   AGATTAGACGATTAC                 CTGA AAA TCAG                 TTTTGGATTTCAAAT
  LIC11631   3  55 328 1998441 .. 1998473 +  -2.7  -4.29106   ACGTGAATATTGTTT      CTATCTACTGCCATG ATA TATTGAAGTAGATCG      TTTGTTCCTATAGAA
      rfaD   9  80 102 1979713 .. 1979741 +  -8.9  -3.81408   AATAGAAAACTTGGT        TGGATTCCTTTCT GCT GGAGAGGATTCCA        TTGATTTTCATTTTG
  LIC11608   4  56 214 1969608 .. 1969626 +  -2.4   -4.5002   ATTGTAAGGTGTTTC             CCTTGGAA CTA TTATAAGG             TTTCTTCTCTCTTTT
  LIC11602   9  54 166 1964483 .. 1964499 +  -2.3  -4.35675   GTTTCGGGAGAAAAT              TTTTGCA TTT TGTGAAA              TTTTACTACGTTTTT
  LIC11586   7  83  68 1945217 .. 1945242 + -10.5  -3.53811   ATAAAAAATAAAAAA         GGTCTGAATGA ATAT TCCTTCAGACC          TTTCCAAAACCTCAC
  LIC11518   2  90  37 1878727 .. 1878750 +  -9.8  -3.92641   TACGGGAATTCCAAA          TTCTTGATTT TTAA AAATCAAGAA           TTTGTGGGTAAGGTT
  LIC11509   2  50  70 1865964 .. 1865974 +  -2.6  -3.81307   GAACTACCACTAATC                 TAAA GTT TTTA                 TCTTTTGGATTTTAA
  LIC11490   3  66  40 1839142 .. 1839176 +  -5.5  -3.94276   ATTGACTAAAATCAT    TTTATAATATTTCTAT AAAA ATA-AAATATTATAAA     TTTATAAAGTATTTT
  LIC11486   4  52 329 1835624 .. 1835638 +  -3.6  -3.66578   GTCCATATGTTGTAT               TCTTTA CTA TAAGGA               TCTTCTTTAATTTCA
  LIC11482  10  54 116 1830526 .. 1830536 +  -5.4  -3.07487   AATTTTTTAAAAGTA                 GTAG TTC CTAC                 ATTTTCAAAATCTAC
  LIC11475   2  56 302 1824752 .. 1824762 +  -5.4  -3.24032   TACGCCTAACAAAAC                 CCAA TTT TTGG                 TATTCATTCGAACGT
  LIC11469   4  57 354 1815780 .. 1815796 +  -4.5  -3.66216   TTTAGTATATTATGT              TTCTGAT CCA ATTAGAA              TCTTTATCATTTAGG
  LIC11464   6  93 360 1807570 .. 1807604 +  -8.1  -5.25805   AGGATTAAAAATAGA     CAAAAAAACTAAATC TCTTC GGATTAGTTTTTTTG     TTTTTTAGATTTATT
  LIC11447   3  62 200 1786520 .. 1786538 +  -4.7  -4.09739   CTTGCAAAAAGTATG             TTTTTCT GATAG AGAAAAA             TTTTCCGAACCTTAC
  LIC11440   2  55 405 1777755 .. 1777767 +  -3.3  -4.08692   TTTTTGTGTGAGTTC                CCACA TCT TGAGG                TTTTGGGACAAGTTC
  LIC11434   9  63 394 1766039 .. 1766049 +  -5.4  -3.90316   TTTCCATAAATGAAT                 GTAG GAA CTAC                 TATTTTTAGAAAAAT
      clpX   6  75  80 1745297 .. 1745317 +    -4  -5.26875   CTTCTTTCGTTTTAG            GTCCCA CAATCAAGA TGGGAC            TTTTTTCGTTGCCGG
      ilvH  12  66 194 1736227 .. 1736255 +  -7.3  -3.36823   ACTTAGTTCCTGCCC        CACAACGCGACCC ATA GGAAAGCGTTGTG        TTGAGTTTTCCAACG
  LIC11405   7  79 243 1728752 .. 1728775 +  -8.4  -3.92832   AACGTTAATCTTTTG          TTTTTGAAAA AACT TTTTCAAAAA           TTGTTTAGAAAATTT
  LIC11398  10  71 125 1718273 .. 1718287 +  -2.1  -5.35224   GCGAAACATAGACGT               TGTAG TGGTT CTACG               TTTTATTTTTATAGG
  LIC11395   2  48  31 1713637 .. 1713649 +  -3.3  -3.52906   AGTTAACGTAAGTTT                GGCAT AAA AAGCC                TCTTTATGAAAGTCA
  LIC11384   6  52 265 1702632 .. 1702644 +  -2.7  -3.93719   AATTTATCGAAGGGG                CTTTT CAA AAAGG                TTCTTCTGTAATTAT
      prlC   8  81 332 1679527 .. 1679544 +  -4.9   -5.4477   GTTATCCGATTTTTG             TTTTGGC TCTT GCTAAAA              TTTTTTTAAGAATTT
  LIC11358   5  71 116 1674352 .. 1674382 +    -2   -5.4833   TTTCAAATTCTAGAA       GGTTTATATTTT GGTTCTA AAAGTATTAACC       TTTTTTCTTAACTAG
  LIC11358   5  71 151 1674387 .. 1674399 +    -2  -5.34381   AAGTATTAACCTTTT                TTCT TAACT AGAA                TTTTTCTTTCGATTT
  LIC11351   6 100 365 1666254 .. 1666269 + -10.4  -4.62069   TATAAAAATAAAAAA              GCCACC TTTC GGTGGC               TTTTTAACCTAGAAA
  LIC11344   6  62 254 1658020 .. 1658033 +  -3.9  -4.37711   TACATAATAAAATAC               CTATT TAAT AATAG                TTTTCAATTTAATCA
  LIC11333   6  71 357 1645888 .. 1645918 +  -4.8  -4.77157   GAATTTTCTTTACAA       CCGAAATTCTTTTC GAA GAAAAAGATTTCTG       TTTTTAATCGGTTCA
      flgJ   8  75  67 1639606 .. 1639621 +    -4  -5.27938   TGTAAAAAACTGAAA              TGTAGG AGCT CTTACA               TTTTTATTTGCAAAT
  LIC11307   6  62  55 1615376 .. 1615386 +  -3.2  -4.56597   AGGTGCTCGACATAT                 CTTC TGG GAGG                 TTTTTGAGAAAAGAG
  LIC11299   4  64  45 1607663 .. 1607675 +  -6.3  -3.63167   ATCGGTTCTATAAAA                GAAAC TCT GTTTC                TTCCCTTTTTTTTAG
  LIC11282   5  70  85 1583203 .. 1583234 +  -5.2  -4.62069   CGATGGGGAACTAAA      GCAGAACGCTCT TTCAAACT AAAGTGTTCTGC       TTTTTGAACTCAGAA
  LIC11266   8  65  96 1564080 .. 1564096 +  -4.3  -4.54727   GTGATGTTGCAAAAA              GACAGCG TAG CGTAGTC              TTTTGCTTTCAACGG
  LIC11263   8  57 136 1561822 .. 1561834 +  -4.9  -3.63569   GCTCGAAAGATCGTG                TTCTA TAA TAGAA                TTGTTGAAAAATTAA
  LIC11253   3 100 317 1547775 .. 1547804 + -13.8  -3.61894   AGTTAAATTTGAAAA       CACAGAAAGGAA ACTTGA TTCCTTTCTGTG        TTATTCACAAACCTT
  LIC11249   3  66 330 1544905 .. 1544921 +  -3.7  -4.84539   AGGATTTGTACGGGC              CTTTCGA ATT TGGAAAG              TTTTATGTTTGGTTC
  LIC11230   6  76 216 1524394 .. 1524414 +  -6.3  -4.66537   GGATGCGATTCAAAA            TTCTATTTT ACA AAAGTAGAA            TTTTCTGTTAGAGGG
  LIC11224   9  74  38 1514916 .. 1514931 +  -5.4  -4.93296   TCAAAAAACTTAAAA              TGTGGG AACT CTCACA               TTTTTGTGATACTCA
  LIC11210   3  64 309 1492987 .. 1493009 +  -6.4  -3.58998   ATAAATTGTATGAAA           GAAACATAAT GCG ATAATGTTTC           GTTTTTAGTTTCAAT
  LIC11206   7 100 185 1487067 .. 1487106 + -13.3  -2.91342   AATGAAAAGGTCAGT  TCCTTCTCTCATTT-ATA AATGA TATAAAATGAGAGAAGGA  GTTTCCTACTTAGTT
      chpK   4  72 243 1469194 .. 1469209 +    -9  -2.93393   GACTGATTCTTTAAA              TGTGGG AACT CCCACA               ATTTATAAAGTAGAA
  LIC11173   2  51 -29 1443623 .. 1443636 +  -4.5  -3.01924   CCAGGTCAGGAAAAA               GCGAT TATG GTCGC                TCTTCAAACGAAATA
  LIC11168   0 NONE
  LIC11163   3  67 334 1434600 .. 1434621 +  -4.6  -4.36554   AGTATTGGTAAGTCT           TTGAAAAA ATTAGG TTTTTCAA            TTTCTTGTGGTAATG
  LIC11155   7  74 417 1425723 .. 1425748 +  -8.5  -3.57627   AAAATTTATATTACT         CAATTTTGTAG GGAT CTATAAAATTG          CTTTTTGTCTAAAAA
  LIC11151   4  85 178 1421221 .. 1421245 +  -2.9  -5.83822   GGTCTTGCTTTAAAA          TGCCGTAAATT CCG AATTTGCGTTA          TTTTTTTTAAATATC
  LIC11143   3  63 368 1411161 .. 1411174 +  -5.3  -3.88178   TATTTCTTTGAACAA               GTTCA TTAT TGAAC                TTTAAATTATTATAT
  LIC11137   6  68 155 1403496 .. 1403507 +  -4.4   -4.7657   AAGACTAAAGAATAA                GGAT TGAA ATCC                 TTTTTGAAGTTTTTC
  LIC11124   3  55 153 1389222 .. 1389232 +  -4.6  -3.38002   TAGAACGATAGAGTG                 CGCG ATC TGCG                 TCTTCTATGATTCCT
  LIC11109  11  67   7 1371976 .. 1371986 +  -5.4   -4.2679   CACTTTTGAATTAGC                 CCTT TTT AAGG                 TTTTACTAAAGCTTA
      ilvD   4 100  29 1359212 .. 1359237 + -13.5  -4.79451   TATTGAAGATAAAAA         TATCACCTAAC TTAA GTTAGGTGATA          TTTTCTATTTAACGT
  LIC11095   1  56  22 1352349 .. 1352368 +    -5  -3.35438   AATTCAAATTCTTTT            TGGAACTT TACC GGGTTCCA             TTCTAAGATCTGATA
  LIC11084   5  53  15 1339733 .. 1339746 +  -2.5  -4.09685   ATATACTAAAATAGA               TTTTA AGGT TAAAA                TTTTGAAAAATCCGA
      pyrE   5  53 358 1330224 .. 1330240 +  -2.3  -4.07885   CACTCGGGAAGATCA              GATTC CGGTTTT GAATC              TTTTGGAGCCAGATC
  LIC11069   5  58 200 1322521 .. 1322538 +  -6.3  -2.84634   TAATTGCGGCTTCGA             TCACCGA AATA TTGGTGA              TGTCCTCGTCTAAGG
      pcnB   6  71 291 1316829 .. 1316844 +  -6.8  -3.91798   CAATACAATGGTTCT              TGTGGG AACT CCCGCA               TTTGATTGAAGATTC
  LIC11062   8  83 260 1312244 .. 1312267 + -10.4  -3.44792   TTTATAATGGAACTT          GATTTGTGGG AACT CTCACAAATC           TATATTTTACGTTAA
  LIC11062   8  83 413 1312397 .. 1312418 + -10.3  -3.49924   AAAATTCTGATTCCT           TTTAAGTCG AACT CGACTTAAA            TTATACTCCTTTAAA
  LIC11054   5  57  77 1300311 .. 1300341 +  -6.2   -2.6732   TCTGTATTCGCTTAA       CAAATTTCGGAC CGTCTAA GTCCGAAGATTG       ATGTTTAAGTTCAAC
  LIC11047   6  77 132 1288759 .. 1288788 +  -8.7  -3.56836   TTTAAGCGTAATTTT       TGGTTTTAAGCTA ATTT TCGCTTAAAGCCA        TTTCAAAAATACTTT
  LIC11040   3 100  35 1280338 .. 1280363 +  -9.1  -4.93812   ATATTATGAAATAAA         GAAGAGTTGAA TATT TTCATCTCTTC          TTTATTTTCTATTTT
  LIC11033   0 NONE
  LIC11028   1  54 147 1268432 .. 1268447 +  -3.3    -3.922   CAGATGAAACTAATT              TGTAG GAATTA CTACA               TTTGATTAAAAATTT
     pio75   2  77  53 1244720 .. 1244732 +  -4.9  -5.30339   CTAAAATTGTGAATC                GAATA CGT TATTC                TTTTTCTGTTTTGGT
  LIC11002   5  55 457 1220627 .. 1220642 +  -3.3   -4.1196   CGTAAAATCTTGATT              TGTAG TAATTC CTACA               TTTTAAGAATAGATT
  LIC10976   5  71 -10 1183188 .. 1183201 +  -2.4  -5.40072   GGATATTGTTTAAGT               CTTC AAAGTA GAAG                TTTTTTTAGACCAAA
  LIC10972   3 100  55 1173293 .. 1173310 + -11.3  -4.13945   ACTTAGAAATAAAAA             GGCTCTC AAAA GAGAGCC              TTTTAAAATAGAAAT
  LIC10962   7  59 335 1161111 .. 1161124 +  -5.3   -3.5771   ACAAATTGTAAAATT               GTATG AACT CATAC                TTTAAGAAAATTTTT
  LIC10945   4  91 130 1139086 .. 1139113 + -11.6  -3.14801   TTATGTAAATTTTTA        TCTAATTTTAGA ATAT TCTAAAATTAGA         ATATTTTTTATAACA
  LIC10940   5  52  -6 1134344 .. 1134356 +  -2.7  -3.92075   GCGTTGGCCAATCAT                TAGAT AGG GTCTA                TTTCTGAATCCGAGT
  LIC10934  11  73 100 1126727 .. 1126750 +  -8.2   -3.5393   CAGAAACCCTTTCTT          TAAAAGTGGG AGTT CCCACATTTA           TTTGAACAAAGTACT
  LIC10925   7  59  85 1110799 .. 1110820 +  -5.2   -3.6442   CAAATTTCAGAATCA           TGAGTTCT TTATAC AGAGCTCA            CTTTTTTAAGATCTT
  LIC10919   4  93  85 1103071 .. 1103099 + -12.1  -3.09635   TAAAATGTTGGAGTA        TTTTTTTAACAAT TCT ATTGTTAAAAAAA        TTCCGTAGTGAAGAT
  LIC10902   3  77 292 1088626 .. 1088656 +  -9.8  -2.92111   GCAAATAAAGTTATA       GTTTCGTTCCTTTC TTT GAAAGGAGTGATAC       TCCCTTTTTTAAAAA
  LIC10886   4  65 221 1071941 .. 1071968 +    -7   -3.4782   ATTTAGTTCCCACCC        CACAACGCGATT CATA AAGAGCGTTGTG         TTGAGTTTTTCCTAT
  LIC10869   2  50  33 1048952 .. 1048968 +  -3.8  -3.41393   AAATTCCAAAGTTAA              GTTTTT ATAGA AAAAAC              TTATAAGTGTATAAT
  LIC10865   3  87 301 1045180 .. 1045199 + -11.4  -2.90813   TCTTTGCCTAGTAAA            CGTTGCGC CTAT GCGCGACG             TGGTTTGACACGATG
  LIC10827   9  67 319 1006222 .. 1006232 +  -5.4  -4.26461   CTTTAGTTGTCCGAA                 TTCC ACA GGAA                 TTGTTTTAAATTGGT
  LIC10820   2  63 416  992351 ..  992363 +  -4.1  -4.41633   TCCTGTTCCTTTTAC                TGCAG TTA CTGTA                TTATTTTTGACCGTA
  LIC10817   6  72 407  989938 ..  989948 +    -4  -5.04385   TTTCTATAAAACAGA                 TGAA GAA TTCA                 TTTTTTAGAACTCTA
       adh   7  62 234  981296 ..  981311 +  -3.3   -4.6635   AACAAATTCTAAAAT              TGTAG GAACTA CTACA               TTTTATTAAAAATTT
  LIC10806   3  50  81  977772 ..  977794 +  -4.8  -2.74215   CTTTATTTGGTATAT           CTTTGCCCTT AAT AAAGGCAGGG           CGTTTTTCTAGTTCA
  LIC10798   5  71 169  967292 ..  967304 +  -3.3   -5.2696   TAATACGGAAGCGAA                CGCGT CGA ACTCG                TTTTTTAAGTTTTCG
  LIC10782   0 NONE
  LIC10777   4  56 254  946975 ..  946985 +  -5.4  -3.28714   ATATTATTGTAAATC                 CGAT CTA ATCG                 TATTGTGATAAGTCT
  LIC10765   7  91  12  930914 ..  930949 +    -5  -5.81032   ATAATTTTCGGAAAT    CGTTTCTAACTTCAAAA GAT TTTTGAA-TTGGAGATG    TTTTTTTTAAAATTC
      rpsG   5 100  50  921408 ..  921424 + -12.3  -5.79595   ATTTCAGATCATAAA              GGAGAGG TTT CCTCTCC              TTTTTTATTTTAACA
  LIC10741   6  57 422  905062 ..  905074 +  -6.3  -2.69601   GCTATACCAAAAACA                CGTTA ACC TAACG                TGGATTTGGTGTAAA
  LIC10734   5  63 162  897154 ..  897176 +  -6.2  -3.40141   CAGAGTTTAGCCCGT           TCTGGCTGCC GAG GGCACCTGGA           TTCGTTCAGATTTTC
  LIC10720   5  69 -21  876219 ..  876232 +  -5.3   -4.4017   AAACAAAATGTATGA               CTTCT TTAT AGAAG                TTTTGTAAAAATTGA
  LIC10715  12  55 188  869172 ..  869184 +  -2.7  -4.35646   AATGTAGTTCTTGAT                CATTT TTG AGATG                TTTATATTTAAGTAT
  LIC10710   1  46 -42  857494 ..  857513 +  -2.8   -3.3879   TCGATTTCAAAGAGA            TGAACCAG AGAT CGGGTTTA             TATTTAACGTGAGTT
  LIC10694   4  56 437  841870 ..  841883 +  -5.3  -3.26722   TTGTTGGATATTCTC               CAGAA CCTC TTCTG                TCTTCTCCCTCTCCC
  LIC10691   2  50 323  838708 ..  838725 +  -4.9  -2.81559   TAGAACAAAGCATAA             TTGTAGT AATT ACTGCAA              ATTTGAAATTCTACT
       mlr  13  88 241  817384 ..  817400 +  -5.9  -5.60993   TTTGTTTTCAAAAGC              GAATTCG TAT TGAATTC              TTTTTTTCTCCGAGG
      sphH   4  58 112  803915 ..  803925 +  -2.6   -4.3898   CGACTGTGATCAGAA                 TTAA AAA TTAA                 TTTTATAGAGGTCAT
  LIC10641   6  59 293  784273 ..  784283 +  -5.4  -3.55261   AATGAGACCTAATTT                 GTAG GAA CTAC                 TATATTTTATTAAAA
  LIC10637   1  69   5  776423 ..  776433 +  -5.4  -4.49041   ACAATCCTTAGTGAT                 CTGT TAC ACAG                 TTTCGTTTTTTCTAT
      kdsB   7  71 321  763645 ..  763658 +  -2.4  -5.44721   GAATCAATCTGTAAA               GTTC AGATTC GAAC                TTTTTTTAGAATCAT
  LIC10605   9  70 365  741390 ..  741418 +  -8.9  -2.57683   TAGTTCAAGAAACAG        GATTAACCAGTGT TAA ACGCGGGTTAGTC        GTTGTGGAAAAATAT
  LIC10598   7  82 453  733199 ..  733212 +  -6.7  -4.93696   TTTCGGAAGGCACAC               GAACG AGGG CGTTC                TTTTTGCTGTTTCGG
  LIC10595   2  61 -29  728087 ..  728106 +  -4.3  -4.20368   AAGTTTTACAGAGGA            TTTGTCG TAACTC CGACAGA             TTTATATTGAGATCA
      amt3   6  62 195  720102 ..  720116 +  -2.9   -4.7254   GGAATTTTCTCGGTT               GTTTT ACAAG AAAAC               TTTTTAATGAAACGT
  LIC10584   5  54 325  711108 ..  711135 +  -2.2  -4.27842   GTATAAGTTTCCGAT        CGTTT-TTCTATA ATT TATAAAATAAACG        TTCTTATTTTATCAT
  LIC10578  15  72 285  705112 ..  705128 +  -7.9   -3.6106   CCTTTGAATAAATTT              CCCAGCC TTG GGCTGCG              TTTACCGCTCTTACG
  LIC10578  15  72 316  705143 ..  705154 +  -4.4  -5.06414   GTTTACCGCTCTTAC                GGTT TCAA AACC                 TTTTTGTTCAAACCA
      pyrC   8  67 324  700994 ..  701010 +  -6.6  -3.60971   TGGTTCTAAATTCGG              GAGCAT GTCAA ATGCTC              TTTCCAACTTAGCGT
  LIC10568   4  68 -27  693812 ..  693833 +  -7.3  -3.43288   TTTTGAGAATTCTAT           TTTGCTCCG TCAT TGGGGCAAA            TTGTAATACGATTTG
  LIC10551   3  52  19  675398 ..  675409 +    -3  -3.73775   ATAAAAAATTCGCTT                TGTT GTAT AACA                 TTTACTGAAGATCAC
  LIC10547  11  85  12  670590 ..  670616 + -11.6   -2.6062   ATAACCTTTTTAATA         TCCTCCCAGACG TCT CGTTTGAGAGGA         CTATTCTCTCCTCCG
  LIC10539   0 NONE
       dbp   7  71 237  648388 ..  648398 +  -6.8  -3.93026   ACTTGCACAAAATCA                 CCGT TAA ACGG                 TTTGATTAGCGTGTT
  LIC10529   2  42 223  641985 ..  641997 +  -2.7  -2.89683   ATATAATTTTGAGTA                GAGAT CAA ATTTC                TATATGGAATACAAT
  LIC10519   3  47  -2  627447 ..  627461 +  -4.4  -2.88603   TTTATGAAGGCGATT               TAAAAT TTG ATTTTA               CTATTTTAAATTTTT
  LIC10515   3 100  44  619199 ..  619218 +  -7.8  -5.68438   GAAAAGATTCTATTA            GCCCGG TGAAAGGC CCGGGC             TTTTTTATTTAGTGG
  LIC10487   1  42 438  565683 ..  565699 +  -2.3   -3.1506   AATATTGTATGGAAA              TGCATTT AAC AAATACA              TTAATAACGAAATTT
  LIC10477   4  55 473  552024 ..  552043 +  -4.2  -3.73968   GTTAAAAATTCTATA            GCGGCTGT TAAC AAAGCTGC             TTTAATCGACCATTT
  LIC10460   8  60 -35  525194 ..  525208 +  -3.4  -4.37092   TTTTATTGGGAGGTC               GCTTGG AAT CCCGGC               TTTTATCCGGGACCT
  LIC10455   7  66 234  519086 ..  519097 +    -3  -4.91511   TTAAAAGAATATCAC                CTAT CATA ATAG                 TTTTTGTAATACAAT
  LIC10452   7  55 294  515657 ..  515678 +  -4.5  -3.44622   AAAATGTAGGAACTA           CTGCAAATT TGGG AATTTACAG            TTAGTTCTAAAAATG
  LIC10452   7  55 342  515705 ..  515716 +    -3  -4.15748   AATGTGGGAACTCTT                TTCT CGAA AGAA                 TATTTTTTAACGTGA
  LIC10436   5  46  85  497575 ..  497586 +  -4.4   -2.6342   ATAACGCACAAGTGC                TTGG TTAT CCAA                 TCGATTGATTTCAAC
  LIC10421   6 100  43  482088 ..  482102 +  -9.2  -5.58179   ACTAAAAATAAAAAA               GGCGCT AAG GGCGCC               TTTTTTATTGTACTG
  LIC10409   7  75 381  468588 ..  468608 +    -4  -5.19328   TTTTCTGCGTAGAAT            CTCGCTTA AGACC TAAACGAG            TTTTTGTTATCAACT
  LIC10406   7  62 265  464443 ..  464464 +  -3.9  -4.50902   CTCTATTTAAATGTA           TTAGTATTT TATT AAATATTAA            TTTATATTGTTTTTT
  LIC10397   6  71 -40  454537 ..  454558 +  -4.5  -4.83169   AGATTGAACAGAAGT           GGAAGAAAA CAGG TTTTCTTAC            TTTTTATAAAAAGAT
  LIC10391   6  59  11  449327 ..  449341 +  -4.4  -4.06179   CGTAGGAACTTAATT               TTAATT CGT AATTAA               TTTCTGAATTTTGAA
  LIC10380   5  64 428  430891 ..  430905 +  -7.2  -2.92653   GTTCCCACATTTTTA               TGAAAC TCA GTTTCA               CTTTCTAAGGATCGT
  LIC10364   5  88  17  412071 ..  412111 +  -5.5  -5.63517   CGTAATTGATTTCGA  AGATCCTTCCCTCGTTT GATATCG AAAAGAAGGAAGGATCG  TTTTTTATTTACAAG
  LIC10353   9  71 341  400677 ..  400701 +  -2.1  -5.44119   CTACATTTGGTTTTG          GATAAAAAGCC CCG GCCTTTATGTC          TTTTTTTAAACTCCA
  LIC10335   6  56 308  381469 ..  381482 +  -2.4   -4.3623   TCTCGACAAAGAGTT               GAGT GTGTGA ACTC                TTTCCTTTTTGATCT
  LIC10327   6  62 464  373797 ..  373812 +  -4.7  -4.18506   TTTAAAATCGTAATT              TGTGG TAGTTC CCACA               TTATTTTGCAGATAA
  LIC10324   6  79 427  369988 ..  370002 +  -5.6  -5.04385   CGCTTTCGAGCTGAC               GCCCAT ATC AAGGGC               TTTTTTAAAAGTATC
  LIC10318   7  72 183  363855 ..  363872 +  -4.9  -4.91473   CCAAACAAAGGCGTT             TTATCTG ACTC CAGATGA              TTTCTTTTTGGATTG
  LIC10308   9  62 192  349724 ..  349742 +  -4.7  -4.09739   TTTGCAAAAAGTATG             TTTTTCT GATAG AGAAAAA             TTTTCCGAACCTTAC
  LIC10308   9  62 388  349920 ..  349936 +  -6.7  -3.05963   TTAATCTCCACTATG              GAATTTT TCA AAAATTC              TATTGAGATCCAAAT
  LIC10303   6  58  81  345665 ..  345685 +  -2.5  -4.38712   TTCTACATTTTTGAT            CGTATGAAT TCA ATTCTTCCG            TTTTGTGGGAATCCG
  LIC10296   5  81  37  340633 ..  340649 +  -7.3  -4.56775   ATCGTTTTTGTAAAT              GTAAGAG CCA CTCTTGC              TTTTTCAGAAGCGAT
  LIC10274   1  43 292  313250 ..  313260 +  -2.6   -3.0636   AAAATATTTGGGAGA                 TTTA TTA TAAA                 GTTTGTATAATCTGA
  LIC10265   9  60 162  302485 ..  302505 +  -2.5  -4.56597   AGACTCATTCTTGTC            GGAACACTT GAA AAATGTGCC            TTTTTGAGCCCAGAA
  LIC10259   3  72 466  298675 ..  298687 +  -7.7  -3.55071   GAGGAATATAAACGA                TTCCG AAT CGGAA                TTTCCCAAACTCTAC
  LIC10253   7 100  26  290993 ..  291018 + -13.3  -5.93252   TAATTCGGTTTCAAA         CCCCGAAGGCG GTTT TGCTTTCGGGG          TTTTTTATTTTTAAA
  LIC10250   6  53 324  285217 ..  285231 +  -2.8  -4.17089   CTTTTTTGTATTTTA               TAGTAG TTC CTACAA               TTTTCAAAGTTTAAC
  LIC10244   6  62 285  280153 ..  280166 +  -3.8  -4.37658   AAATTTTGATGATGG               CCGT AAAACA ACGG                TTTTGTACAAAAATT
  LIC10229   2  40  14  264033 ..  264047 +  -2.8  -2.69799   GAGAATAGACCAATT               TTATGC GGC GCACAA               TAATGTGTCAAGTAA
  LIC10229   2  40 276  264295 ..  264309 +  -2.9  -2.68493   AAGCACAGAATTTTA               TACAT TTTTT ATGTA               ATGTTTAGTGATAGA
      dnaE   5  70 212  256625 ..  256637 +  -6.3  -4.15088   TCCAAGCGGGGGCGG                CTTTC GGA GAAAG                TATTTTTATGATTTT
      pckA   9 100  16  246847 ..  246880 + -11.9  -4.58303   TTTTGATCTTTGTAA     GATCTACGGAAGCTA AAAC TACTTTCCGTAGATC      TTTTATAATGTTTGA
       rmd   5  57 341  233276 ..  233293 +  -4.2  -3.89346   AAAAAGAGACGTAAT             TTGTAG GAACTA CTACAA              TTTATAAAATAGAAG
      suhB   8  56 339  227490 ..  227511 +  -2.3  -4.45771   ATTTTTTCTGAATCG           TTTTTTCGA TCAA TCGAAGTAA            TTTATCTTTTACGAT
  LIC10192   4  50   2  222423 ..  222438 +  -4.7  -2.74563   CTCCGTTACTTTGAT              TCCGA TTAAAT TCGGA               TCCTTACGATCTAAA
      fumC  10 100  14  194982 ..  195005 + -12.5  -3.74447   AATTCAAGGTGTTAG          GCGAAGGGA AGTTAG TCCCTTCGC           TTATCTAATTTTTTG
  LIC10134   5  59  86  161220 ..  161234 +    -5  -3.57418   AGTCTAGTCGCGCTA               TCCTGT CCT ATAGGA               TTGGTTTGATCACTC
  LIC10129   6  64 296  154469 ..  154488 +    -5  -4.15044   ACAATTTTTCTAAGT            TCGGGTAA TCCT TTACCGGA             TTTATTGGAAACAAG
  LIC10117   2  48 344  136389 ..  136403 +  -2.9  -3.69884   AATTTTGAATGTCTT               TTCAT GATTA ATGAA               TTATATGTTCCATGT
  LIC10104   4  57 371  125128 ..  125140 +  -6.3  -2.66695   GAATAAATTTAAAAT                TAGAG GTT CTCTA                CTATTTACTCCCGGA
  LIC10099   0 NONE
  LIC10092   4  55  32  109534 ..  109548 +  -2.8   -4.2349   ATATTTATTTCCGAC               TTGTGT TCA ACTCAA               TTTTCGCTGTAAAAA
  LIC10077   6  91 150   96505 ..   96518 +  -5.3  -5.77632   AAAGTAGTAAAAGGC               CGATT CCCG AATCG                TTTTTTTCTCCTTTT
      dapF   2  59 163   93711 ..   93725 +  -4.2  -4.19506   AATGGATCTTCGTTT               GATGTC ACA GACTTC               TTTTGGCATTCCCAT
  LIC10068   4 100  41   87630 ..   87647 + -11.3   -5.4833   TTAGAAAATAAAAAA             GCCTCTC CTTT GAGAGGC              TTTTTTATTGGGTAG
  LIC10063   5  62 242   83327 ..   83342 +  -4.7   -4.0896   TCTTAAATTGTGATT              TGTGG TAGTTT CCACA               TTTTAGGAACGATTT
  LIC10057   3  62  72   71403 ..   71415 +  -3.5  -4.38219   AACGATAAAAAATTC                TAAAT ACA ATTTA                TATTTTTTATATTCT
  LIC10057   3  62 345   71676 ..   71686 +  -2.6  -4.80737   ATATTAGAATTTTTG                 TATT TAT AATA                 TTATTTTTTATATTA
      folP   1  49 410   63813 ..   63832 +  -2.2  -3.73281   TGCACAAAATCGCTG            TTTTG-CGG TTA TCGTCAAAA            TTTAAATCCTATTTT
      pntA   0 NONE
  LIC10038   3  66  41   48156 ..   48179 +  -6.2  -3.75153   CTTTCATAGTGGAAT          TGGCAAAATTG TTT CAATTTT-CCA          TTTCAATTCAAAGAA
  LIC10028   5  58 365   35616 ..   35644 +  -2.3  -4.66163   CACGAGCAAGGGATT        CGGTGTTAGAGAC GTC GATTCTAAGTCCG        TTTTTAAATGCACCT
  LIC10009   6  73  27   13479 ..   13512 +  -5.5  -4.62302   TTAATTTCTAAAAAA     CGTTTCGAAAA CTTAATTTCCTT TTTTCGAAACG      TTTTTGAAAATCTTC
      hemH   6  50 318   18040 ..   18055 -  -4.6  -2.75844   CTGCTGAGTTCAAAC              GCGATC TGTC GAGCGC               TCGCGAGACGCTGAG
      hemH   6  50  -6   18345 ..   18379 -    -3  -3.55219   AACTCCACTATAGAA     TTTTTCAACAACTCTA TTA TAGATTTGTTTAAGAA     ATCAGCCGTGTACAT
  LIC20023   3  52 398   23351 ..   23366 -  -2.6  -3.91911   CTCATTTCAATCAAA              TGAAAA TTTA TTTCCA               ATAACTCTATCGACT
  LIC20030   4  64 -15   29255 ..   29271 -  -3.8  -4.53853   ATTCGAAAAAAAAGA              TTTAAG GAATG CTTAAA              TACTCACAAAATCGT
  LIC20046   3  59  48   47389 ..   47409 -  -5.3  -3.56704   CTCCTACGAAATCAA            TCCTTCCCG TTA CGTGATGGA            ACCGTATCAAGTGCA
  LIC20055   0 NONE
  LIC20061   3  63 331   66438 ..   66448 -    -4  -4.37092   ATGTCTTTGATAAAA                 TTGA TCG TCAA                 CTTTTAGTGCTATTT
  LIC20073   0 NONE
  LIC20087   9  81 412   99308 ..   99333 -  -9.1  -3.66384   AATCAAAGCACAGAA         CCAAAACGTAT GATG ATTCGTTTTGG          ACGGGCAAAACATCT
  LIC20098   2  52  78  114844 ..  114855 -    -3  -3.84633   TATTGCGAAAAAAAG                GTTT AAAA AAAC                 AATCCTCTTATACGA
  LIC20104   2  78 331  120985 ..  120996 -    -3  -5.52384   TCTGTATTAAAAAAA                GATT TAAA AATC                 GGAAAAAACGTAATC
  LIC20108   8 100 -20  128931 ..  128963 -  -9.4    -5.626   GAGTTCAGAAAAAAA     GATA-GGCGATGATCA AAA TG-TCATCGCCTTATC     TAAGGCTTCGTCTAA
  LIC20145   2  56 245  174565 ..  174577 -  -3.5  -3.96506   CATCGCAAAATACAA                TTTTA ATA TAAAA                TACTAAATTATACAG
  LIC20150   3  45  56  181896 ..  181910 -  -2.2  -3.53091   ACTCCTGGGTTTAAA               CTTTTT ACA AAAAAA               TCTTCTTTTCCACCA
  LIC20169   4  64 249  204908 ..  204926 -  -3.9  -4.64763   GTACTTAAAAAATAA             CGCAAAT TCGGG ATTTACG             GCATTTTAAAGCAAG
  LIC20174   3  45 345  210755 ..  210784 -  -2.9   -3.2614   TACTTTTTAGAGGAA       TTCTCAATCCAAA GTTT TTTAGAGAGAGAA        TTCTCAAGATTCCTC
  LIC20179   9  70 113  224049 ..  224094 -  -5.5  -4.30559   AAGAAAATTTTAAAA TTGTCTACCTGGCCCAGTT ATATTACA AACAAAGCCAGATAGACGA GTGTAATAGAGTGAG
  LIC20191   5  95 289  242770 ..  242802 - -12.1  -3.51232   TTGTTTTGAAAGGAA      TTTTGCACCTCGTTA TTT TACCGAGGTGCGAAA      GGAAAAAATTTTATT
  LIC20198   4  71 428  253066 ..  253087 -  -3.1  -5.18357   TAATTCATCAAAAAA           TTAGAATAT ATTG ATTTTCTAA            AGAATCTCATATTTG
      yocS   8 100 -17  260203 ..  260241 -  -9.8  -4.52347   TAAATAAGATTAAAA   GAAACCACTATAAATCCA AAT TCATTTTATAGTGGTTTC   CTTTTCCAATTTTCT
  LIC20225   4  65 -22  287365 ..  287379 -  -4.3  -4.55625   ATGAATATTATAAAA               TTCCT TTACG AGGAA               GCAGTCTAATTTCAT
  LIC20233   3  75  36  296488 ..  296502 -  -4.2  -5.18355   TCTAAAAATCAAAAA               CACAGG GTT CCTGCA               TCTTGTTTTTACAAA
  LIC20245   7  82  96  309108 ..  309118 -  -5.4  -5.37043   ATCTCATATAAAAAA                 CAGA ATT TCTG                 AACTCAAACCTTCTA
  LIC20263   4  57 262  330755 ..  330769 -  -3.6  -4.12188   TTAGCATGTTGAAAA               TCAAAA GGT TTTCGA               TTTTTACAGACAACA
  LIC20268   0 NONE
  LIC20262   4  61 463  329671 ..  329702 +  -4.5  -4.00042   TAAACTAACGTGAGT      TAGACGTAAGAAA TCTGTT TATCTTACGTCAA       TTCTTTCGTAAAAAA
  LIC20257   9  62 187  324604 ..  324639 +  -7.4  -2.64773   TGACCAGAGCGGAGA    GCCCG-GTCCGGCTGCC TAT GGCTGCCGGATTCGCCC    GATTTTGTTACGTTG
  LIC20254   4 100  44  321750 ..  321767 + -12.7  -5.66684   TTTTGAAATGTAAAA             GCCCGGA TTCA TCCGGGC              TTTTTTTATAAATTA
       slt   5  56 231  313093 ..  313110 +  -5.7  -3.03453   ATGAATAGCTTCAAT             TGAAAAA TTTC TTTTTCA              TATCTATGGATTGTA
  LIC20244   5  57 455  308714 ..  308727 +  -3.9  -4.09739   AAAAGCCTCTGATAA               TAGAT AGGG ATCTA                TTTTAAGAGACTTAA
  LIC20232   1  43 474  295982 ..  296002 +  -3.3  -2.78395   CATTTTAAAATTTCA            CTGTAAAAT TTA AGTTTGCAG            TAGTTCCTACAAATT
  LIC20224   3  57 335  287688 ..  287699 +  -4.4  -3.92075   CCAGATCTTAATAAT                GGAA GAAT TTCC                 TTTGTAAGTAAAAAT
  LIC20202   6 100 212  259868 ..  259890 + -11.3   -3.9941   AACGAAAGATCCGGG           TCCGGCTGC CACAA GCAGTCGGA           TTTGCTTGTGCCAAA
  LIC20197   6  82  96  252950 ..  252960 +    -4  -5.56112   AGTTTTAGGGAATCT                 CTAT AAA ATAG                 TTTTTTCATTTTTGT
  LIC20190   3  47 -27  242538 ..  242550 +  -3.4  -3.25204   TAGAATCAAATTTCT                TTCG GAAAA CGAA                TGTATTTGCAAATGA
  LIC20190   3  47 438  243003 ..  243019 +  -2.3  -3.55444   TCTACAATAGGAGCA              CATTC TTCAGCT GAATG              TTTAGCACCTCCACA
  LIC20183   6  49 383  235259 ..  235275 +  -3.8  -3.23708   CCCAAAACGACTCGG              TAAGTT TTTAT AACTTA              TACTTTTTGAAACGC
  LIC20178   4  54 419  222716 ..  222729 +  -2.4  -4.32436   GATAATTTCTTTTAA               GTCT TGTAAT AGAC                TTTTACTACTGATCT
  LIC20173   7  73 205  211351 ..  211363 +  -3.5  -5.32944   AATATGAATCTTATC                TTTTT TAG AAAAA                TTTTTTCCTTCTGGG
  LIC20168   3  57 125  204523 ..  204538 +  -4.7  -3.55761   GATAAATCTAAATTT              TGTGG TAGTTC CCACA               TTTAAAGAATCGATC
  LIC20154   3  52  87  187883 ..  187903 +  -3.2  -3.75295   CGATAGGAATTTTTT            CCGCTGTA ACCTG TCCAGTGG            TTTCGATGGTTTCTA
       hol  10  64 442  180821 ..  180831 +  -4.6  -4.21644   TCTTTCTTTAGGAGG                 GGCC GTA GGTC                 TTTCGTTTGGTTTTT
  LIC20144   7  79 269  173730 ..  173749 +  -7.2  -4.36914   TTTGTCATCTAAAAA            TGATGTGG AAAA CTACATCA             TTTTATAAAAGAGAA
  LIC20117   9 100 432  141082 ..  141112 +   -15  -4.13945   AAAATTTATAATATA       TCTTAATTTGTGGG GAT TCCACAAATTAAGA       TTTTACAGTAAAAGT
  LIC20107   8  69 382  128390 ..  128402 +  -2.7  -5.19261   ACAGTTTTATTAATT                TTCTA CTA TGGAA                TTTTTTAATAAATTT
  LIC20103   2  57 447  120579 ..  120594 +  -4.7  -3.55761   TTCTATTTTATAAAT              TGTGG TAGTTT CCACA               TTTAAGGAATCGATC
  LIC20097   4  50 107  114991 ..  115007 +  -2.9  -3.78958   TGTCTTGATTTTTCT              CTGACGG CGG CCCTTAG              GTTTTTCTTTACTGG
  LIC20091   2  62 291  106189 ..  106207 +  -4.7  -4.18018   CTTGCAAAAAGTATG             TTTTTCT GATAG AGAAAAA             TTTTCCGTCCCACCC
       pfp   2  42 298  102382 ..  102395 +  -3.1  -2.63702   TTCTTTTAAAGAGCC               GAGAG CCAT TTCTC                CGTTTTGTTCGATGA
      nagD   3  57 180   90576 ..   90587 +  -4.4  -3.95153   AAAATAGATCGGATT                CGAT CAAG ATCG                 TTTCTGGATAATTGA
      nagD   3  57 298   90694 ..   90709 +  -6.1  -2.64735   ACCCCAATCTCGCAT              GGCTC TCATAC GAGCC               TCGTCTAGATAACCT
  LIC20075   4  69 441   85787 ..   85805 +  -7.5  -3.59031   ATCGAGTCATCATTT             CATTGGA ATGGA TCCAATG             TGTTTGATTGGTTGC
  LIC20072   6  69 325   79565 ..   79575 +  -5.4   -4.4727   ATAAATTCATAAATT                 GCTT ATT AAGC                 TTTTCTAAATCTTGG
  LIC20056   5  78 117   59888 ..   59922 + -10.2  -2.78032   ACGTTCAAAGAAAAA     TCGAAACAATCAACTA AAG TAGTAGATTCTTTCGA     ATCTTTTGCAGGGCG
  LIC20047   1  72  97   49873 ..   49900 +  -4.2  -5.07053   TGAAGATCTGAATTA        CTTTTTCTGAAG CTTC CGTCAAAAAAAG         TTTTTTACCATCGTT
      hemG   6  60 365   17899 ..   17919 +  -2.5  -4.56597   AGACTCATTCTTGTC            GGAACACTT GAA AAATGTGCC            TTTTTGAGCCCAGAA

SUMMARY

720 putative operon ends contain 3461 possible terminators.
Percent operon ends hit by terminators of confidence >= x:
	x	#>=x	hits>=x	%hits>=x
	100	75	63	62	9 %
	99	75	63	62	9
	98	75	63	62	9
	97	75	63	62	9
	96	75	63	62	9
	95	79	65	64	9
	94	79	65	64	9
	93	83	69	68	9
	92	83	69	68	9
	91	90	74	72	10
	90	97	80	77	11
	89	100	82	79	11
	88	106	88	85	12
	87	108	90	86	12
	86	110	91	87	12
	85	117	97	91	13
	84	119	99	93	13
	83	127	106	98	14
	82	138	114	103	14
	81	147	122	110	15
	80	150	125	112	16
	79	165	138	122	17
	78	173	145	127	18
	77	185	155	135	19
	76	190	159	139	19
	75	203	170	149	21
	74	219	181	157	22
	73	227	188	163	23
	72	255	212	184	26
	71	283	235	204	28
	70	309	258	222	31
	69	335	281	230	32
	68	376	317	250	35
	67	399	337	264	37
	66	440	372	289	40
	65	478	408	313	43
	64	542	459	341	47
	63	573	485	355	49
	62	654	557	394	55
	61	687	586	406	56
	60	763	654	430	60
	59	807	692	446	62
	58	849	727	465	65
	57	949	813	497	69
	56	1019	868	516	72
	55	1109	941	540	75
	54	1216	1025	555	77
	53	1342	1128	573	80
	52	1550	1292	610	85
	51	1619	1345	616	86
	50	1796	1482	633	88
	49	1922	1570	646	90
	48	2082	1683	654	91
	47	2271	1823	664	92
	46	2418	1935	671	93
	45	2603	2071	680	94
	44	2735	2169	684	95
	43	2876	2287	691	96
	42	3112	2481	696	97
	41	3234	2573	698	97
	40	3383	2694	700	97
	39	3461	2748	701	97
	38	3461	2748	701	97
	37	3461	2748	701	97
	36	3461	2748	701	97
	35	3461	2748	701	97
	34	3461	2748	701	97
	33	3461	2748	701	97
	32	3461	2748	701	97
	31	3461	2748	701	97
	30	3461	2748	701	97
	29	3461	2748	701	97
	28	3461	2748	701	97
	27	3461	2748	701	97
	26	3461	2748	701	97
	25	3461	2748	701	97
	24	3461	2748	701	97
	23	3461	2748	701	97
	22	3461	2748	701	97
	21	3461	2748	701	97
	20	3461	2748	701	97
	19	3461	2748	701	97
	18	3461	2748	701	97
	17	3461	2748	701	97
	16	3461	2748	701	97
	15	3461	2748	701	97
	14	3461	2748	701	97
	13	3461	2748	701	97
	12	3461	2748	701	97
	11	3461	2748	701	97
	10	3461	2748	701	97
	9	3461	2748	701	97
	8	3461	2748	701	97
	7	3461	2748	701	97
	6	3461	2748	701	97
	5	3461	2748	701	97
	4	3461	2748	701	97
	3	3461	2748	701	97
	2	3461	2748	701	97
	1	3461	2748	701	97
	0	3461	2748	701	97
