# Supplementary material for: Rapid, accurate, computational discovery of Rho-independent transcription terminators illuminates their relationship to DNA uptake
Source: Genome Biol. 2007 Feb 21;8(2):R22. doi: 10.1186/gb-2007-8-2-r22 (PMC1852404; doi:10.1186/gb-2007-8-2-r22)
Supplement: Additional data file 2 — As described in the text, the entire robust tail-to-tail region is searched; if the region is less than 500 nt, then the 500 nt downstream of the stop codon is searched (stopping if a gene start is encountered). In the case of ties, all terminators with the high score are output. [file gb-2007-8-2-r22-S2.zip › Leptospira_interrogans_serovar_Lai.ttperf]

    LA0010   6  79 292   13419 ..   13452 -  -5.5    -5.055   TTAATTTCTAAAAAA     CGTTTCGAAAA CTTAATTTCCTT TTTTCGAAACG      TTTTTGAAAATCTTC
    LA0017   2 100 413   19689 ..   19712 - -13.2  -3.61219   AGAAAATTGGGCAAA          TCCGGCTTGCC ATT GGCA-GCCGGA          CCGGGCTCTCAGCTC
    LA0023   6  52 350   26041 ..   26064 -  -2.4  -4.07568   GGTTTGTCGGTAAAA          TGATGTGGGA ACTC TCACAAATCA           CGATTTTACGAAGAA
     suhB1  10  52  25   35019 ..   35036 -  -4.1  -3.54129   TAGACTTCCTCTAAA             CGACGAA CAGA TTCGTAG              TATAGAAACGTTTTT
      aroD   2  55 -35   48153 ..   48163 -    -4  -3.76492   CGTAATTGGATTAAA                 GATT CTA AATC                 CACTTGGCCGGGAGC
    LA0053   4  58 206   56965 ..   56984 -  -6.4  -2.80791   CATGGACAAAATGTA            GTTACTCC AAAA GGAGTTAC             CGTGATCGGTCATAA
    LA0071   5 100  42   83532 ..   83551 - -13.6  -4.34402   TTTTTTAGATTAAAA            GACCCTCC TGTA GGAGGGTC             TTTTGAAGTTTGCAA
    LA0076   2 100  31   87424 ..   87441 - -11.3  -5.54907   CTTAGAAAATAAAAA             GCCTCTC CTTT GAGAGGC              TTTTTTATTGGGTAG
    LA0092   4  54 409   97089 ..   97105 -  -2.3  -4.34482   TTTTTTAAAAAAATA              CAAGAAA TGC CTTCTTA              TTTTTTAATAGTTAG
    LA0105   4  44 118  110999 ..  111014 -  -3.3  -2.91005   TCATAAAAACAACAT              TGAGT TTTTTT ACTCA               CCAAATTCGTATTAA
    LA0117   4  61 -33  126266 ..  126278 -  -6.3  -3.24626   GAATAAATTTAAAAT                TAGAG GTT CTCTA                CTATTTACTCCCGGA
      thiD   4  53 261  137558 ..  137570 -  -4.1  -3.65351   TGAGTTTGACGTAAA                GAACC CAT GATTC                TGAAAAAAGCTGGAA
      thiD   4  53 157  137660 ..  137674 -  -4.3  -3.55911   TAAACTTATAAAAAT               TCAGA TATTC TCTGA               GCAAAAATGGTTTTG
    LA0140  10  65 141  151897 ..  151907 -    -4  -4.57837   AGAGTTGTTGAAAAA                 TGAA TTT TTCA                 TTTACTCCCGTTGTA
      engB   3  77 448  154711 ..  154725 -  -7.2  -4.28432   AATCTGAACTTAAAA               TTTTCG AAA CGAAAA               AAGATGTGGAAGAAA
    LA0162   4  52  25  173473 ..  173492 -    -3  -3.73107   TTACGAAAGTTGAAA            GTTTTTCTT TTT AAGAAAA-C            TCAAATCTACAAAAC
    LA0168   4  49 376  176945 ..  176974 -  -3.8  -3.26717   ACTTATATAATCCAA       TAATCAATTTTA AATTTG TAAGATTGATTA        TAAATTTTGAAATCT
    LA0182   0 NONE
    LA0186   8  64 451  194600 ..  194610 -  -5.4  -4.08846   ATAAAAAAGGAACAA                 CTCT GAA AGAG                 TCCGGAATTGAATTG
    LA0186   8  64 378  194673 ..  194683 -  -5.4  -4.07568   GGTTCTTCCCGAAAA                 GATG ATC CATC                 CTTCGGTGGATTAAT
    LA0220   4  55 200  217843 ..  217863 -  -4.1  -3.73132   AAATTTAAAAGAATA            TTTTAAATG ATT CATTTTAAA            AGTAAAGTTGTTGAA
    LA0231   4  57 466  226666 ..  226678 -  -3.3  -4.32048   GAAGAAGATCTAAAA                CCTTG GGA CATGG                CTGCGGGGGCTATCA
    LA0252  11  65 169  247088 ..  247102 -  -7.2  -3.11569   TCATTTACCTAAAAT               TCAGTT TCA AACTGA               GATTTGTCTCAAAAT
    LA0259   2  50  62  256311 ..  256323 -  -3.5  -3.39438   TAAAGAATTATAATA                TATTA AAT TAATA                TTTCTAAAAAAATGT
    LA0268   7 100   7  263568 ..  263597 - -11.6  -4.60797   TGTGGAGATATAAAA       TCCTTCCTGTAT GTAAAA ACACAGGAAGGA        AAACAATTAATGTTT
    LA0277   3  50 230  272157 ..  272176 -  -3.5  -3.48064   GTTATAACCAACGAA            CCAGTTG CACTTC CATCTGG             GGCGAAGTTTGGAGA
    LA0285   2  52  75  279766 ..  279777 -    -3  -3.78597   ATTTATCAATCGAAA                CAAA ATAC TTTG                 GAAAATTGGCTCACA
     cyaA2   4  46 365  281486 ..  281496 -    -4   -2.6933   TTTTGTACAAAAATT                 TCAT TGG ATGA                 TGATTCTTTTGTATT
     cyaA2   4  46 258  281586 ..  281603 -  -4.3  -2.59686   CCACAGATTAAGTCA             TATTAAA AATT TTTAATA              AAATGCAGTGTTCTT
     cyaA2   4  46 255  281596 ..  281606 -  -2.6  -3.48208   AGTCATATTAAAAAT                 TTTT AAT AAAA                 TGCAGTGTTCTTACA
    LA0293   2  59 365  286669 ..  286681 -  -4.9  -3.83042   TTATGGAAAAATCAA                GTTTT TGT AAAAC                GAATTTTTTACGCGA
    LA0303   5  67 245  299515 ..  299538 -  -5.4  -4.22309   ACAAAATAAGAATAA          GTAAAATAGA ATAT TCGATTTTAC           AAAAAGAAGTTTCTG
      hemK   7  62 435  303551 ..  303569 -  -4.7  -4.09739   GTAAGGTTCGGAAAA             TTTTTCT CTATC AGAAAAA             CATACTTTTTGCAAG
    LA0318   1  43 216  314923 ..  314938 -  -2.6  -3.06515   TTCTATTTTTAAAAT              TTCCAA ACGA TTGAAA               GTAAAACTAAAGGAT
    LA0322   2  68  64  320159 ..  320171 -  -3.5  -4.85545   AGCAAACCAAGAAAA                TTTTT ATG AAAAA                CAAACCCGGCCTACG
    LA0329   2  57  41  326775 ..  326786 -  -4.4  -3.96148   TTCTTGGATCATAAA                TCGA TTTA TCGA                 AGAACCTTTGAGTCG
     glpQ1   5  69 400  336510 ..  336523 -  -5.3  -4.38876   TTAAAAATACAGAAA               GTCAA TTGA TTGAC                GATCAGTCTATCATC
    LA0343   6  57 407  340020 ..  340033 -  -3.9  -4.19238   TTCTTAATTTTAAAA               TTCAA ATCC TTGAA                AGTAAAAGTCTATGG
    LA0353   4  70 218  346545 ..  346558 -  -3.9  -5.15969   GGCGAATTTAAAAAA               CTATT TTAT AATAG                AAAATCCAACGTTCT
    LA0365   4  57 211  358095 ..  358127 -  -5.8  -3.17075   CTTTTTTTAATTGAA      TAACCATGAATAAA AAGAA TCTATTTATGGTTA      TTATTGATTTTTAAT
    LA0371   5  59 230  364471 ..  364482 -  -5.8   -3.3579   AAACCGTCCTAAACA                TCCG GCTT CGGA                 TTATCTAGATCCGAT
    LA0379   2  52 353  371483 ..  371493 -  -5.4  -2.80579   GTTGTAAAAGAAGAT                 TTCC CAT GGAA                 TACGCAACTTTTGAG
    LA0388   3  53 292  382013 ..  382024 -  -4.4  -3.65522   TACGCATTCCAAGAA                GTTC TTCA GAAC                 GTTTTGGAAAATGAA
    LA0399   4 100  35  393997 ..  394033 - -12.6  -4.36411   TAGTAAGTAGTAAAA   CAAAAAGTGTTAGTCTC TGTG GAG-CTAACACCTTTTG    TTGGGAATTCAGGAT
    LA0406   3  57 326  401946 ..  401956 -  -5.4  -3.46051   GAAGAAATATAGTAA                 GGAA GAT TTCC                 AAAAAGATATGTTGA
    LA0416   4  67   8  413156 ..  413190 -    -8   -3.0464   AATTGATTTCGAAGA     TCCTTCCCTCGTTT GATATCG AAAAGAAGGAAGGA     TCGTTTTTTATTTAC
    LA0419   1  70 222  416399 ..  416430 -  -3.9  -5.03747   AAAGGTGCTAAAAAA      TCGATCATCGCTAC TTCAC GTAA-AATGATCGA      AGTTCTTTACGTAAT
    LA0434   4  56 284  432716 ..  432735 -  -3.7  -3.95442   AAATAAATTAAAATA            TTTTGAA ATTATA TTCAAAA             GTAAGAATATAAGGT
    LA0442   5  73   5  441028 ..  441054 -  -3.8  -5.25803   AACTGTTATAAAAAA         CTTTCACAAC TACTTGG GTTTTGAAAG         AATTTTAAAATCGAA
    LA0446   8  60 466  444754 ..  444774 -  -2.5  -4.62069   TTCTGAGCTCAAAAA            GGCACATTT TTC AAGTGTTCC            GACAAGAATGAGTCT
    LA0446   8  60 101  445127 ..  445139 -  -3.4   -4.4648   ATTTTTATTACAAAA                CACT GTTTG AGTG                CAAGATATTTAGTAC
    LA0451  11  70 421  451641 ..  451651 -  -5.4  -4.60041   ATTGAGTTTGAAAAA                 TTCC GAA GGAA                 CTGGAGCGAAAAGAA
    LA0455   1  45 -16  454667 ..  454680 -  -3.9  -2.75577   TTATCTGAAAATTTA               TTCTT CTAA AAGAA                TTTTTTGGAAATATA
     amiB1   5  66 379  457577 ..  457589 -  -2.7  -5.08011   AAAATTCGGAAAAAA                GAAAA ACT TCTTC                TTTGCAGTGCCTCCG
    LA0467   5  57 256  465857 ..  465881 -  -4.3  -3.87627   TTTTTAGAGAAAATA          TATAAACAGTC GAG GGCCGCTTATA          GGTTGTCAGTCTTTT
    LA0470   5  70 230  469293 ..  469316 -  -4.4  -4.87665   CGCCATCTACAAAAA          GGCGCCTATC GCGC GTTTGACGCC           GCGTTGATCGGAAGG
    LA0475   0 NONE
    LA0478  14  58  -1  475410 ..  475444 -  -2.2  -4.62302   TAAGAGGTTCAAAAA     TAAAAAACAGGAAAAT TAA ATTAACCCGTTTTTTT     ATTCTTTGATTAATC
    LA0483  11 100 151  476963 ..  476978 -    -9  -5.45802   TCCTTAAAAGAAAAA              CCGGAA TTTC TTCCGG               TTTGGGTTTTATTTC
    LA0486   2  63 230  478961 ..  478986 -  -6.4  -3.53012   TTTTTCCCTTTCAAA         GTATATTTTA GAAAAT TAAAATATAC          TTGATTTATAAGAAT
    LA0494   3  60 -36  486704 ..  486723 -  -2.8  -4.63184   AATTTACTGGAAAAA            GACTTTGA CGAA TCAATGCC             TGATACCGAGGGTTT
    LA0497   3  70  26  490659 ..  490669 -    -4   -4.9218   CAGTCATTAGAAAAA                 TTGA AAA TCAA                 TTGTATAATGTTTTA
    LA0516   3  62 115  506766 ..  506792 -  -6.9  -3.17723   GTATTTTGAATTCAA         TTTAAAATTTT GCCTT AAAATTTTAAA         TAAGATAAATTCGGT
    LA0528   9 100 293  518743 ..  518762 - -12.2  -3.82665   GACCATATTACGAAA            GCCTTGAG GACA CTCAAGGC             CTTGCTAATGGCAAC
    LA0530   3  50   8  520208 ..  520218 -  -2.6  -3.71284   CCGGTAGTAAGATAA                 TTTT TTC AAAA                 TGAATCTTTAATTAT
    LA0535   9  64 446  528090 ..  528109 -    -5  -4.03885   TCTCAAAAAAAGTAA            TCTGTGGA AACT CCCACAAA             TCCAGGTTTTACAGA
    LA0556   6  54  85  552493 ..  552509 -  -3.7  -3.86822   GAATTGCTCGAGAAA              TTTCGCA AAT TGCTAAA              TTCAACCTAATGAGA
    LA0563  10 100 157  563123 ..  563148 -  -9.1  -5.24416   CAAGGACAATAAAAA         TAGAGAGACCA TTTC TGATCCCTCTA          TTGAAATCATTTTTA
    LA0568   3  78  52  570337 ..  570378 - -10.3  -2.70932   GTTTTGTGGGAACTA CCGCAAGC-CCGAGATTTTA CAA TAAAAACTCGGAACTTGTGG GAACTAACACAAAGT
    LA0576   4  52 265  581412 ..  581425 -  -2.5  -3.97149   TTACCAAAATAAATA               TTAAA TTTT TTTAA                TTCATTTTTGTAAAC
    LA0576   4  52  67  581609 ..  581623 -  -2.8  -3.89881   AGTAACTCTTATAAA               TCTGAA TTT TACAGA               TCTATGTCTAAAATT
    LA0582   4  57 269  586975 ..  586992 -  -4.9  -3.60186   TAAAATAAAAGAAAC             GATCGAA ACTC TTCAATC              TTCTTGTCATCAAGA
    LA0582   4  57 -40  587282 ..  587301 -    -5  -3.53012   CTTTCTGTTTTGAAA            TCGATAGA ACGT TCTTTCGA             TCTTAAAATTTGAAA
    LA0587   4  90  19  594250 ..  594279 -    -8  -5.05782   ACTGATCGCAAAAAA       CTCCCCAAAATC GGGTAT AATTTTAGGGAG        ATCTTGATTCAATCT
    LA0596   5  64  20  605020 ..  605035 -  -3.2  -4.63218   TTTCTTTTAATAAAA              TCCAAG GACG CATGGA               CCAAGAGGAAAGTTT
    LA0603   7  83 119  609910 ..  609922 -  -7.7  -4.65153   GTAGAGAAACTAAAA                GCTCT TCA AGAGC                AGCCTGGAAGAAAAA
    LA0614   3  80 216  617516 ..  617526 -  -6.8  -4.71776   GAATACGGAACAAAA                 CCGA AAT TCGG                 GATCTTTAAGATTAC
    LA0620   8  63 398  623163 ..  623175 -  -6.3  -3.53563   AGACTTTTTTGTAAA                TGTAG GAA CTACA                ACAAATCATGATTTT
    LA0626   6  66  35  630087 ..  630127 -  -7.1  -3.30338   AGAATTTTTGTAGAA  TTGAAAGAAGATAGATTTA TAA TAAATCAATTTTCTTTCTA  AATGAGTTTTAGAAT
    LA0636   3  62 186  640490 ..  640510 -  -2.5  -4.72486   CAGAAAGCTCAAAAA            GGCACATTT TTC AAGTGTTCC            GACAAGAATGAGTCT
    LA0642   4  57 215  647941 ..  647956 -  -4.6  -3.58726   CTTTGCTACAGACAA              GCCGGA TTCG CCCAGC               TTTTTTTACGTCCAA
    LA0651  18  74 -24  657305 ..  657320 -    -9   -3.2511   GTTCATCTATAAAAT              GTGGGA ATTC TCCCAC               GAAGATTTAAGTTCA
     motA1   4  70 414  662571 ..  662587 -  -4.3  -4.95854   CAAAAAACCTAAAAA              TGTGGGA ACT CCCCGCA              AATTACGATTTTACA
    LA0667   2  57 365  669728 ..  669739 -    -3  -4.21194   TTTTATTATTCAAAA                CTTA CAAA TAAG                 ATACCAATCTAATAA
    LA0667   2  57 286  669804 ..  669818 -  -5.7  -3.16668   GAACATTTGGACGAA               TCCAG TATCG CTGGA               CTACACTTTCAGCTC
    LA0681   5  55  -6  685128 ..  685162 -  -5.8  -2.73124   CGTTACGTGTTAAAT     TCAGTAAAATGCTTTC TAT GAGTGTATTTTACTGA     TCTCTGACTAATTGA
      lysC   3  70  56  696116 ..  696145 -  -3.7   -5.1361   ACAAAGTTTAAAAAA       TTCCTAAACAAAT CAGG ATCTATATAGGAA        CCACCATTTACGTAG
    LA0696   8 100  34  701545 ..  701566 - -14.5  -4.58283   TAAGTTTTTCAAAAA           CATCGCCCT TGAA AGGGCGATG            TTTGATTTCTAAAGC
    LA0707   4  64 123  720334 ..  720345 -    -3  -4.74706   TTGAATATTCAAAAA                GTAA TACA TTAC                 TGAGAATTACATAAT
    LA0716   3  52 -38  739338 ..  739352 -  -4.2  -3.38812   TTTGTTGTAAGAATA               GGTGTG ATA CAAACC               GCCGATTATGGGAGT
    LA0725   3  52 174  744973 ..  744988 -  -3.2  -3.76885   TCGTAAAAAAATAGA              TGTGGG AACT CTCACA               AATCGTGGATTTACC
    LA0729   3  57 316  753643 ..  753655 -  -4.9  -3.66401   TGTATAAATCAAATA                TTTAC TTT GTAAA                AAACGAATGCTAATT
    LA0767   1  57  72  777043 ..  777058 -  -4.7  -3.55761   GATTGATTCCTTAAA              TGTGG GAACTA CCACA               AAATTTAGGTTTGTC
    LA0776   9  70 362  786001 ..  786015 -  -8.6  -2.69932   ATAATTATAATTAAT               GGTTTG TGT CAAACC               TTAGAAAAAAAAGTA
    LA0786   5  49 -22  793874 ..  793890 -  -4.5  -2.72043   AATTCGTTTCTAAAT              CAATTTT AGA AAAACTG              CAACTGCGTGTTTTA
    LA0804   7 100 -49  811352 ..  811377 - -13.5  -3.53444   GTATTCTTGTTTAAA         TAATCCAGGAA ATTT TTCCTGGATTA          TTTTTAGGAGTTCAT
    LA0814   3  65  65  818096 ..  818108 -  -7.7  -2.66882   AAAAACTGGAGATCA                TCGGA ATT TCCGA                ATTTCATTATAATTA
    LA0822   5  68 -18  824992 ..  825002 -  -8.2  -2.55213   CAGCGATCTAAGCGA                 CGCG GAA CGCG                 GTCACGTTTTTAATA
    LA0834   2  49 365  833154 ..  833166 -  -4.9  -2.63164   TTACACTTAATGAAT                TCTTA ATT TAAGA                TAAATTTAATATAGA
    LA0844   5  51 119  844403 ..  844413 -  -5.4  -2.72043   AAGTTCTTTTTAAAG                 TCTC ATA GAGA                 TCAGATCGTAGGTAA
    LA0849   3  57 323  848721 ..  848736 -  -4.7  -3.65827   GAATCTTCAGTTAAA              TGTGG TAGTTC CCACA               GAAACCCTCTTTTCA
    LA0856   2  64 414  854558 ..  854573 -  -3.4  -4.84311   TCTTATATAAGAAAA              TTATAA ATTT TTATAA               TCAGGAGTTAGAAAC
    LA0859   2  42 425  856480 ..  856492 -  -3.3  -2.71712   TGTGTTTCTGGAAAT                GCGAT GCC AGCGC                CTTCTTTTGTAGATC
    LA0859   2  42 391  856511 ..  856526 -  -3.2  -2.55351   CTTTTGTAGATCAAG              CGGATG GAAC CATTCG               AGATCTAAATACTGG
    LA0862   7  90 205  858527 ..  858550 -  -8.4  -4.87389   GATTTTAAAAATAAA          TTTTAAAAGT TCAT ACTTTTAAAA           AACTTTGTCTCACAT
    LA0866   7  59 120  863093 ..  863107 -    -5   -3.5936   TGGAAATTTTGCAAA               TGTTCA GAT CGAACA               TAATTTGTTGTAGGT
    LA0879   5  64 164  877101 ..  877114 -  -5.3   -4.0825   TGTTCAACCAAAGAA               CTAAC ACGT GTTAG                ATTTTTTTCAATACA
      NuoN   1  62 399  879931 ..  879941 -  -2.6   -4.7497   TCGACTGAGTAAAAA                 TTTT CTA AAAA                 TATGAGTCTTACAAG
    LA0902   4  68 439  894605 ..  894620 -  -4.8   -4.5366   CGAAAAAACTTAAAA              TTTCAA AAAC TTGAAA               AACTGATTTTGAATT
    LA0906   5  62 241  899076 ..  899090 -  -5.8  -3.63569   TTAATTTTTCAACAA               TTCTAT TTT ATAGAA               ATTTCATTTTCATCA
    LA0935   5  60 164  928838 ..  928869 -  -3.2  -4.41241   CAAACTTTTATAAAA      GTATTATTCAAA TTTAAGCT TATGAATAATAC       TTTTAGAAGACAAAA
    LA0953   3  50 132  948108 ..  948126 -  -4.7  -2.76162   GACCCTATTCTAAAG             CAAAATA TAGTG TATTTTG             TTATATAGTCATGAG
    LA0960   4  64 154  960594 ..  960608 -  -5.8   -3.7764   AAAAATAAAAAGAGA               TTTTCT TTA AGAAAA               CTTTATAAAATTAAA
    LA0968   4  72 204  974715 ..  974726 -  -4.4  -5.17054   ACAAGAGCTAAAAAA                CAAG TGAT CTTG                 GCTGGAAATCCGCAA
    LA0973   8 100 209  978897 ..  978917 - -10.5  -4.40552   TTTACGAAAAAAATA            GCGGTACTT AAA AAATACCGC            AAATTCGAGATTATG
    LA0976   3  53  76  981171 ..  981188 -  -4.1  -3.68265   AAAGTTAACTTTAAA             GATGCTA CAAT CAGCACC              ACCACTTTGAGCACC
      thiC   3  59 345  983913 ..  983932 -  -4.2  -4.18697   AAAAGGATCGTAAAA            CGGGGAAA ACTG CTTCCCTG             ACGATGGCGATAGCT
    LA0999   7  57 211 1005664 .. 1005678 -  -5.7   -3.1634   GGTGAAATGATCGAA               GGCTA GACAG TAGCC               AACCAGATGAGAATC
    LA1012   4  60 143 1019839 .. 1019857 -    -6  -3.51365   TCACATTTTAGATAA             GATCTGCA CAA TTCAGATC             TCAACTTTTTTCAGA
    LA1014   2  55 308 1021460 .. 1021472 -  -4.9  -3.53012   CCCGGTGGTTGGAAA                TATTG CCT CAATA                GTAAGATTGCAAGCA
    LA1026   1  40 248 1035332 .. 1035346 -  -2.8  -2.53125   ATTCTTTACAAAACG               CTCATA GGC TAGGAG               ATTTCTTTTTTGCTT
    LA1050   5  68 253 1058023 .. 1058036 -  -8.1  -2.74792   GTATGACCCTGAAAT               GTGGG AACT CCCAC                CAAAAATTCAGCGAT
    LA1069   5  71 -37 1072885 .. 1072899 -  -2.2  -5.44119   TTGACTCTAAAAAAA               TCTTTT CTA AAAAAA               CTTTTTGAGTCCAAG
    LA1079   4  64 115 1081825 .. 1081854 -  -7.1  -2.97029   TTTTACGAACTAAAG       CAGAACGACTCTC TATA GATCGCCGTTCTG        AATCGAAATACAACG
    LA1091   5  61 255 1093916 .. 1093932 -  -2.3  -4.74103   TGTTGAATCTAAAAA              TAGCAAA AAA TTTGATA              AGCACGCACATAAAT
    LA1097   2  64 203 1098230 .. 1098240 -  -3.2  -4.58663   AGGATGGCGGAAAAA                 CCGA TGA TCGA                 AAGTTCTTCCATAGA
    LA1109   5  71 -38 1112769 .. 1112786 -  -5.7  -4.51799   ATTAAATTTATAAAA             TATTCTA CATT TAGAATA              TTTAAAGACTGGGAT
    LA1118   4  55 382 1120846 .. 1120869 -    -6  -2.73334   AGGAATCATATAGCA          GTTTTTGGGA CTTG CCCCAAAATC           TAGATGATAATCTTT
    LA1120   5  56 124 1123816 .. 1123828 -  -5.5  -2.95102   ATTTTATTTACAAAG                CACCG TTT CAGTG                TAAAAGATTGAATTC
    LA1153   2  72 417 1156429 .. 1156439 -    -4  -5.05782   ATCGATTTTAAAAAA                 TCTA ATA TAGA                 AAGTTATGATGGAAA
    LA1159   4  52  37 1162892 .. 1162902 -  -3.2  -3.83102   GAAATTATCAGTAAA                 GAGA ACT CCTC                 TAAATAAATTTCTGG
    LA1170   0 NONE
    LA1177   2  56 342 1183657 .. 1183674 -  -3.5    -4.011   CGAAGATGGAAAGAA             TTTCTAC CTTT GTAAAAA              GACATGAGCAGAAGT
    LA1180   7  79 179 1185895 .. 1185905 -  -5.4  -5.24129   TTTCTGCATAAAAAA                 GAAG GTG CTTC                 GAAAGATTATATTTA
     cyaA6   4  75  50 1188422 .. 1188448 -  -9.4  -2.94962   ATGCAAGAAATACTA         GAGTCGTTCGAA AAT TTCGATCGCCTC         GTGGGAAATGAAATT
    LA1191   6  68  72 1195462 .. 1195498 -  -6.2  -3.93695   TGCAGTATGGAGAAA   TCTATCAGGAATCCAAAA GAA TTTTAGATTCC-G-TAGA   TCCTGGTTTTTTTCT
    LA1196   6  60  86 1200010 .. 1200024 -  -3.6  -4.32046   GGTGTAAAAACTAAA               TCTTTC CAT GAAAAA               ATTAAATGCGGTAGT
    LA1199   7  48 104 1203849 .. 1203865 -  -2.9  -3.64371   AAGTTAGACTGTAAA              GTCTCGA TTT TCGGAAC              GATTGAAAAATCTAT
    LA1208   1  44 453 1209311 .. 1209333 -  -3.5   -2.6436   TAAATTTTAAAAATG          GGATTTTAGC CAAT GCCAAAA-CC           GGTCCGTTATTCTTA
    LA1215   4  71  91 1217498 .. 1217509 -    -3  -5.23016   AAAGAATTCAAAAAA                TAGA ATAT TCTA                 AAAAATAAGAGTCCG
    LA1227   2  55 447 1230021 .. 1230038 -  -2.8  -4.20354   AATCGAATCCGAAAA             TATTCA TTTATT TGAATA              TACATTATTTTGAAT
    LA1238   9  69  49 1240795 .. 1240815 -  -8.5  -3.01712   CTTTCTTTTTGAATA            TTCTATTTT TGT AAAATAGAA            TTTAAATTTTTATTC
    LA1267   6 100 158 1264837 .. 1264865 - -14.7  -3.15574   CTAATTGTATTAAGA        CCAAGTTGGACAA TTT TTGGCCAACTTGG        TAGTTTTGGCGGATG
    LA1272   2  53  55 1266405 .. 1266428 -  -2.6   -4.1585   TTATAATTTGTAAAA          TACTGTAGAAA GAT TTTCCA-AGTA          AGTATACGATACACG
    LA1279   3  61 156 1272034 .. 1272051 -  -4.1  -4.24002   GGTTAAACTTTAAAA             TTGTGGG AACT CTCACAA              ATTGTGGATTTACGG
    LA1279   3  61 -30 1272220 .. 1272237 -  -4.1  -4.24002   GGTTAAACTTTAAAA             TTGTGGG AACT CTCACAA              ATTGTGGATTTACGG
    LA1288   1  45 169 1280089 .. 1280102 -  -2.3  -3.53733   TTGATTTTACAAAGA               TGTGG AAGT CCTCA                AAAATTGCGTCTAAC
    LA1299   7  60  26 1290238 .. 1290259 -  -6.6  -2.75349   AATCTGTAAAATCCA           GACTCCAA CTTTTT TCGGAGTC            ATGGTCCTTACATCG
    LA1307  11  66 310 1298223 .. 1298240 -  -2.7   -5.1287   CCCACATTTAAAAAA             TTGAACT GTAA AGTTCAG              ATTTAAACTTTTTTC
    LA1310   2  53 327 1303022 .. 1303040 -  -5.2  -3.02471   TTTGGATGAGATAGA             CGCTGCAT TAG ACGAAGCG             AATAAACTTAGATTT
    LA1319   1  49 106 1309478 .. 1309492 -  -2.1  -3.83169   GATAAACTTATCAAA               GAGCT AATCG AACTC               TCTATCAGAAATATC
    LA1326   3  52 140 1320024 .. 1320047 -  -2.4  -4.11216   GGCTTATCTGTAAAA          TGATGTGGGA ACTC TCACAAATCA           TGATTTTACGAACCA
    LA1332   1  66  60 1325434 .. 1325448 -  -2.8  -5.14563   TTTTTTACGAAAAAA               TTGACC TAT GGTAAA               ACGGATTTCTTACGT
    LA1339   2  46 329 1334493 .. 1334507 -  -2.9  -3.48824   TAATGAAAAACGGAA               GAAAA TTAAT TTTTC               AACAACTCTAATAAG
    LA1355   2  62  88 1347485 .. 1347503 -  -4.6  -4.17582   AAGAGAAAAAGAGAA             TTCGAAAG TTA CTTCCAAA             ATGTTCTATCATCTA
    LA1367  11  57 335 1360880 .. 1360890 -    -4  -3.92577   GAAGTTTGAAAAACA                 GTTT ATG AAAC                 CTGAATATTATTCGG
    LA1373   2  59  22 1366323 .. 1366335 -  -4.9  -3.79687   ATCTCTTAGAAAACA                TCATT CGG AATGA                CCTTAAGTCTTAAGA
    LA1384   4  52 331 1378250 .. 1378262 -  -4.1  -3.49419   TTTTTTTAGAAAAAT                GAACC ATG GATTC                TTTATGCCGAACTCG
    LA1393   3  64  75 1388183 .. 1388193 -  -2.6  -4.90381   TTGAATATAATAAAA                 TAAT TAT ATTA                 TTATGTATATTGATT
    LA1401   6  76 -27 1397610 .. 1397623 -  -2.5  -5.57888   ATCAAAAAAACAAAA               TAAAA TTAA TTTTA                ATCAACTCTATTGAA
    LA1406   6  66 374 1404541 .. 1404553 -  -3.5  -4.77173   CTCTTATAAAATAAA                TATTT TAT AAATA                CTTTTAAACGGTGTT
    LA1418   3  55 152 1415204 .. 1415221 -  -2.7  -4.26792   AGACAAACTCTAAAA             TTGTAGG AACT CTTACAA              ATTCGAGATCTTACG
    LA1429   1  66 290 1430065 .. 1430077 -  -3.3  -4.86731   TCCGGTCAAAGAAAA                TCAGG TTT CCAGA                AGTTACATCACTAGT
    LA1452   2  44 -10 1452494 .. 1452521 -  -3.7  -2.54204   TGAAAATGTAAAAGC        TTATACTTTAA GAAAAT TTAAAATATAA         ATTGGGCTTGTAGAT
      purK   5  70 373 1462157 .. 1462188 -  -3.9  -5.03747   AAAGGTGCTAAAAAA      TCGATCATCGCTAC TTCAC GTAA-AATGATCGA      AGTTCTTTACGTAAT
      kdtA   2  52 292 1476846 .. 1476857 -  -4.4  -3.50393   CGGGATTGTACAGAA                TGAC TGTT GTCA                 TTGAATTTCGAAGAT
    LA1482   4  66 177 1481880 .. 1481902 -  -3.4  -4.85782   GTGTGGAAAAATAAA           GTAACTTCTC CAG GAGGAACTAC           GATAGCTGGGCTTGT
    LA1497   6  60 306 1496549 .. 1496560 -    -3  -4.43307   GGTGTAAGAAAACAA                GAAA GAAT TTTC                 TAAAAGTAGTAGTTC
    LA1502   4  70  52 1504719 .. 1504735 -  -4.3  -4.93696   TTTAAAGACTAAAAA              CAGTGGA GTT CCCACAG              ATTAAGTCGCATAAT
    LA1506   5  57 165 1507251 .. 1507266 -  -4.8   -3.5774   ATTTAATTCTTTAAA              CATTTT TAAT AAAATG               CAGTAGTTCCTACAA
    LA1509   3  70 240 1510174 .. 1510203 -  -6.5  -4.09739   TTAAGTTGGGGAAAA       CTCGCCGTA TTTCGTTATATT TACGGCGAG        GAGATCATACTTTTA
    LA1519   2  75  55 1521247 .. 1521257 -    -4  -5.26119   TTCGTAAAAATAAAA                 CTTT ACA AAAG                 TACACGGAATAGTTT
    LA1523  12  65  -2 1524665 .. 1524679 -  -7.2  -3.05522   GAACCCCTTTAAAAC               TAGTAG TTT CTACTA               CTTCATCGCTTTTTC
    LA1538   7 100  44 1535963 .. 1535984 - -13.1  -5.30575   GAAAAATTCAAAAAA           CTTGAGGGA AGAT TCCCTCAAG            TTTTAAAAATCTTTT
    LA1547   8  68 458 1545459 .. 1545473 -  -7.2  -3.38314   GTTAATTTTTAAAGA               TCCAAT ATT ATTGGA               TAATTCTATTGATCA
    LA1560   6 100 290 1557317 .. 1557348 -    -9  -5.41143   TACTTCCCAAAAAAA      TGAGTTTAGAATTT TATA AAATTCTAAACTTA       TACAGGATTTTTGAA
    LA1563   6 100 146 1559162 .. 1559179 -  -9.9  -5.01858   TAAATAAAAAAAGAA             CCCCAAA ACGA TTTGGGG              TTTAAATGTTGGGTT
    LA1591   1  50  37 1583671 .. 1583688 -  -2.8  -3.72632   AGATATATTGAATAA             CTTAAA TATAAT TTTAAG              CGACAAGGTAGTATT
    LA1623   4  59 269 1618945 .. 1618960 -  -4.6  -3.71075   AGAGTATCCAAAATA              CTGCGT CTAA ACGCGG               ATTTGTGCTCAAATT
    LA1665   1  48 233 1665907 .. 1665917 -    -4  -2.92144   TTTAAATTAGAAGTA                 GTTT TAA AAAC                 AATCTTTCGATTTTT
    LA1673   8  77 379 1672419 .. 1672434 -    -9   -3.6512   TAAAGAAGTTTCAAA              CCGATC AAAA GATCGG               GGCAATTTTATTGGA
    LA1691   2  49 121 1688641 .. 1688651 -    -4  -3.10545   TACATTTCAAAACGA                 TCAT TTG ATGA                 ATTACTACTCATAAC
    LA1699   3  58 156 1696125 .. 1696135 -  -2.6  -4.41844   AAAACGGTTACAAAA                 TAAA GAA TTTA                 GGACTTCAGGAATCG
    LA1720   4  47 296 1710014 .. 1710030 -  -2.3  -3.59979   TTGCTCGATTTGAAA              TAAAAAG TTT CTTTTTT              ATCATCTTTAAAAAT
    LA1728   5  60  -3 1717142 .. 1717194 -  -6.6  -2.65442   ACATGAGTTAGATGA TTAAGAAAGCTTTA-AGGGCGAAAA AATT TTTTCGCCCTATTAAAAATTCTTAA TTGAGAAGTTTAATT
    LA1738   4  60 167 1728558 .. 1728568 -  -3.2   -4.4634   AATTCGAAGAAGAAA                 CTGG TTT CCAA                 AAAATGTCTTTTTTA
    LA1747   5  85 465 1738490 .. 1738504 -  -7.2  -5.00388   CAAATGAAAAAGAAA               TTACGT ATT ACGTAA               AAGATAACGGTGCCG
    LA1759   2  64 186 1748271 .. 1748285 -  -2.8  -4.95876   AAGGATAATTAAAAA               CAAGGT TAG ACCTTT               GAAGTAGGTGTTTTA
    LA1768   4  69  37 1765397 .. 1765416 -  -7.2  -3.60072   CAAAACAAACAGGAA            GGCATAAGG AAC CCTT-TGCC            GAATAAGGTAACACA
    LA1782   9  74 380 1775307 .. 1775317 -  -6.8  -4.23674   GGTCATGAACAGAAA                 GGTC GTA GACC                 TGCACTTGTTTTATC
    LA1792   4  52 388 1779494 .. 1779504 -    -4   -3.4489   AACCTGGATAACCAA                 CTTT GAA AAAG                 AAATCGAAGTAGTGG
    LA1797   3  70 307 1783692 .. 1783706 -  -5.8   -4.2349   TTTTCATATCCAAAA               GTATTT TAC AAATAC               GCGTTCAGATTTTTG
    LA1808   3  60 283 1789480 .. 1789492 -  -6.3  -3.11732   GGGAAAGTGAGGGAA                GAATC CGA GATTC                TAAATCCAGCTAAAG
    LA1808   3  60  31 1789732 .. 1789744 -  -6.3  -3.13522   ACCTTCGTATCAATA                CTTAC TGA GTAAG                GAATGTCCGATCTGT
    LA1811   0 NONE
    LA1819   5  54 101 1798199 .. 1798210 -  -2.2    -4.208   TGTTAAAAGTATAAA                CG-CG ACC CGACG                TCTAACTTCGTCTTC
    LA1825   5  55 380 1801876 .. 1801888 -  -4.1  -3.76186   GATTCATAAAACTAA                CGCAT CCG ATGCA                AAATACTTTATAAAA
    LA1840   8  68 116 1814500 .. 1814511 -  -4.4   -4.7889   AGAAAGATTGAAAAA                TCAC ATAC GTGA                 TTACTTTTATAGCCA
    LA1845   3  81 333 1817260 .. 1817270 -  -2.6  -5.68438   TTATGAAAGAAAAAA                 TATA TTA TATA                 TCAGTTGATGAGCCA
     flgG1   3  44 296 1825742 .. 1825756 -  -2.1   -3.2247   AAACAGATGGAGTAA               GAATG GAGTT CACTC               ACAAGTAGCCGAAGG
    LA1861   4  47  13 1833788 .. 1833805 -  -2.1  -3.55444   CTGTTATCGTTTAAA             TTTTTCT TTTT AAAAAAA              TAGTCTATAGTTTTA
    LA1873   3  49 379 1845548 .. 1845564 -  -3.7  -3.34233   TTACAATCGTTATAA              CGTTTAT TTT ATATACG              ATGAAAATTCCATTC
    LA1891   4  68 170 1866303 .. 1866314 -  -4.4  -4.81843   AATAAGGAAAAGAAA                GTTC GAAA GAAC                 CTACCGAAATTAAAC
      sdhB   4 100  98 1868586 .. 1868608 - -11.3  -5.68023   TTAGAAGTAAAAAAA           GCCGCCCTT GTTGG AAAGGCGGC           TTTCGCTCGATTCAA
    LA1907   5 100 -54 1878343 .. 1878381 -  -9.7  -4.58236   TACAAAAGATGAAAA   CACCCAAAAGATCCGTG GATTG CATTGATCTTTTGGGTA   GAAAAGTTTGGAGTA
    LA1919   3  72 445 1888517 .. 1888544 -  -6.4  -4.26953   AAGGAATTTAATAAA        CACTAACCTC ATTTTGGA GAAGTTAGTG         TATGTATATCTATTT
    LA1923   9  83 396 1892651 .. 1892666 -    -9  -4.14392   GTTTAACCCTGAAAA              TGTGGG AACT CCCACA               GATCTCAAATATAAC
     tetA2   6  64 223 1904407 .. 1904423 -  -5.1   -4.0896   AAATTTTTTCTAAAA              GTAGTAG TTC CTACAAC              TTTAGAATTTGTGTT
    LA1968   5 100  35 1942413 .. 1942434 - -10.9   -5.5112   TTTATGAATAAAAAA           GCGCCTTCT TTTC AAAAGGCGC            TTTGATTTAATTCGA
    LA1981   5  63  65 1956174 .. 1956190 -  -4.3  -4.48823   AAGTAACCCAGAAAA              CACCTCT CTA AGGGGCG              GTGAAAATTCAGCGT
    LA1989  10  71 457 1968027 .. 1968041 -  -8.6  -2.76492   TCACTCATTTGAAAT               CGGAAA GGG TTTCCG               CGGTTGCGACAGCTA
     lysS1   1  41 330 1971568 .. 1971578 -  -2.6  -2.77005   AACGAAGTCCGAAAT                 TTAA GAG TTAA                 GGTCGAAAGTTCAAG
    LA2006   3  62 354 1983452 .. 1983467 -  -4.7  -4.07885   GATCTTTTCCTAAAA              TGTGG GAACTG CCACA               GAACTTAGGTTTGTC
    LA2021   8 100 -45 1999142 .. 1999173 -   -19  -3.27808   CTTAATTTACAAAAG      CGTAAACGGAATTG TTTT CAATTCCGTTTACG       TTTAGCGTTTTTCTT
    LA2029   6  70  52 2006137 .. 2006153 -  -5.3  -4.61482   TTCTTTAAAAAAGAA              TTAAAAT TCT ATTTTAA              GGAGAATCGATTTTT
    LA2032   2  49 -15 2008377 .. 2008398 -  -3.8  -3.36073   GATAGCCGCCAAACA           GTGATTTT ATGTAG AAAACCAC            TCTAAGTCTAATGCG
    LA2037   1  75 302 2013040 .. 2013071 -  -4.5   -5.0133   CAGGTTCGTAAAAAA      GGAAATACTCTTT ATGTTA AAAGAGAAATTCC       TATGATTAGTCGTTC
    LA2040   4  54 399 2013852 .. 2013862 -  -5.4  -3.08776   AACTCGCTAAAATTA                 CACA ATT TGTG                 GGAGCTACTGCAATT
    LA2054   3  52 387 2026757 .. 2026773 -  -3.8  -3.59803   ACTAGAGGAAAGGAA              TTGATT CTACC AATCAA              AGGTTATGATCCAAG
    LA2070   2  61 -23 2042335 .. 2042351 -  -5.1  -3.85817   AGTTGTTCCTATAAA              TGTGGTA GGT TTCCACA              GAAACCGTTGTATGA
    LA2079   5  66 240 2048888 .. 2048902 -  -3.6  -4.72556   TTAAAAATCAGAAAA               TGAATC CAT AATTCA               TTATCGTAAAATGTG
    LA2084   2  42 401 2052498 .. 2052514 -  -2.3  -3.05522   GAAGCTTTGGAAAAT              TCTAGAA AGT CTCTAAA              GGACCAAGTAAAACC
    LA2088   4  57 174 2056233 .. 2056265 -  -4.4  -4.02424   AGGAACTATTACAAA     CTACGATTTTACGAA CAAA TTC-TAAAATTGTAG      GAATTCATACTTTTA
    LA2100   3  47 145 2070569 .. 2070579 -    -4  -2.79175   AATAAATTTTGAAAG                 CAAT AGA ATTG                 TTGAAAAATTAATTC
    LA2108   4  56 472 2079724 .. 2079740 -  -5.1  -3.33492   TTAGTGATCGGAGAA              GAAACCG TAG CGGTTTG              TAATCGAATTCCGGC
     fliG3   3  65 345 2089867 .. 2089877 -  -6.8  -3.52475   CGGAACAGATCACAA                 GAGC TGC GCTC                 AAATCGATTGCCCTC
    LA2133   3  55 252 2102651 .. 2102662 -    -3  -4.10007   AGAACGTCTCGAAAA                TAAC GGAG GTTA                 TCGTTGGAAACTCAA
    LA2136   6  67  94 2106002 .. 2106022 -  -6.9  -3.57651   TTTTATAGTACATAA            CGTACTTAA AAA TTAAGAACG            ATTTCTATTGATTCA
     mutS1   2  61 284 2115469 .. 2115481 -  -4.9  -3.91144   CGGATATTTTAGAAA                TGTTT CAA AAACA                GTACGGAATAGATGA
    LA2151   5  68  19 2120380 .. 2120427 -  -4.2  -4.78237   TACTTTAGAAGAAAA TTCAGATTTCTTCAGTCATCGT AAAA AAGAAGTAGGAAGAAATCTGAA TTTGATTTGGAAAGA
    LA2157   2  53  68 2126564 .. 2126576 -  -4.1  -3.66286   ATAGTAGGCTAACAA                GACTG CTT CAATC                CGTCCATTTTAATAC
    LA2160   4  59 210 2128289 .. 2128304 -  -4.8    -3.745   GGACGCATGAAAATA              GTAATA AAGT TATTAC               GGCCGAATTTACGAA
    LA2171   2  43  59 2140214 .. 2140224 -  -2.6  -3.09516   GTTTGCACTACTCAA                 TTTT ATA AAAA                 TCAGTAAAACATAAA
     panE1   6  70 178 2168096 .. 2168120 -  -3.6  -5.08824   GCTGCATTTAAAAAA          TGCCGTAAAT TCGGG ATTTGCAGCA          TTTTAGAGGAGGGCC
    LA2201   2  54 357 2179736 .. 2179755 -    -5  -3.05667   GAAAAAGAAAAAATT            TTAGGACC AGAT AGCCCTAA             TTTTTATACCATTGG
    LA2210   0 NONE
     czcD1   5  85 442 2195342 .. 2195353 -  -2.2  -6.09196   TTTAAAAGAAAAAAA                GGAC ATAG ATCC                 TAGAATCGCTGGAAA
    LA2225   2  60 176 2207781 .. 2207795 -  -2.9  -4.61284   ATAAAAAAAACGAAA               GAAAA TTAAT TTTTC               AATATTTCTTATCTA
    LA2234   5  62 375 2214289 .. 2214305 -  -5.9  -3.67597   TTGTTTATCCAAGAA              TTTGGAC GCG ATCCAAA              TAACGAAGAGATTGC
    LA2240  10  62  27 2219836 .. 2219863 -  -2.9  -4.63479   TATGATAAATTAAAA        TTGATTCTAAA TATTGT TCTAAAATCAA         ATAATTATCAAAAAC
    LA2250   8  54  14 2231122 .. 2231138 -  -3.1  -3.99898   TAATTAATCTATAAA              TTCAATA TAT TATTAAA              TACTAATTTAGCATT
    LA2255   4  65 451 2235692 .. 2235719 -    -7  -3.38683   ATAGGGAAAACTCAA        CACAACGCTCTT TATG AATCGCGTTGTG         GGGTGGGAACTAAAT
      glpD   4  75 192 2241374 .. 2241399 -  -4.1  -5.31855   CATGAAGAAGAAAAA         TCTTTAATCGC AGAT ACCATTAAAGA          ATACGTTCATATCAT
      ech5   2  44 267 2246153 .. 2246165 -  -3.4  -3.03007   AATACTTCTGGAATA                TGGA GCCGA TCCA                AATATCAAAGATGGT
    LA2274   7  64 329 2254538 .. 2254556 -  -5.3  -4.11838   AAATTACGAGACAAA            CG-GCCTA ATGA TAGGCGCG             ATCAACCTTTCTTCA
    LA2278   7  62 118 2257712 .. 2257728 -  -4.5  -4.11484   CGGAACCGGGGAAAA              TACAAAT CGA ATCTGTA              AGATGCAAGTCTCTG
    LA2288   6  56 294 2264656 .. 2264669 -  -2.3  -4.48741   CAATTTACTATAAAA               CGCGA TCTG TCGAG                CAACCATAGAAAAGA
    LA2288   6  56 243 2264689 .. 2264720 -  -5.2  -3.32432   CATAGAAAAGAGATA      CTGAGTTACTTCGA ACGA CCAAAAAAACTCAG       CGGATGCCCCTTTCT
    LA2295   9  95  35 2272658 .. 2272677 -  -8.5  -5.64274   GCATGTACAAAAAAA            CCCGGGC GTAAAA ACCCGGG             TTTTTTCCACCAGAG
    LA2300   4  69 148 2278995 .. 2279008 -  -5.2   -4.3739   GATTTTTGCACAAAA               CCGC TATTTT GCGG                CCATTATCAAAATTT
    LA2308   2  55 328 2284819 .. 2284851 -  -2.7  -4.29106   TTCTATAGGAACAAA      CGATCTACTTCAATA TAT CATGGCAGTAGATAG      AAACAATATTCACGT
      rfaD   9  69 102 2303559 .. 2303587 -  -6.7  -3.81408   CAAAATGAAAATCAA        TGGAATCCTATCC AGC AGAAAGGAATCCA        ACCAAGTTTTCTATT
    LA2336   4  56 214 2313517 .. 2313535 -  -2.4   -4.5002   AAAAGAGAGAAGAAA             CCTTATAA TAG TTCCAAGG             GAAACACCTTACAAT
    LA2343   9  54 166 2318621 .. 2318637 -  -2.3  -4.35675   AAAAACGTAGTAAAA              TTTCACA AAA TGCAAAA              ATTTTCTCCCGAAAC
    LA2359   4  52 401 2333861 .. 2333871 -  -5.4  -2.84841   TTTTAATAAAATGCA                 GTAG TTC CTAC                 AAGTTAAGTCGCATT
     flaB4  15 100 118 2386796 .. 2386825 - -11.5  -5.04908   AAAATAAAAAAATAA       GCCCGAAGATTCT ATTA AGAATACTCGGGC        TTCAGAGTCGTACGG
    LA2430   2  62 380 2401542 .. 2401554 -  -3.3  -4.67123   GTAAAAGAAGCAAAA                GACGG TGA CCGTG                TCCAGTTGGGTTCTG
    LA2440   2  50 144 2415465 .. 2415475 -  -2.6  -3.81307   CTAAAATCCAAAAGA                 TAAA AAC TTTA                 GATTAGTGGTAGTTC
    LA2467   2  66  40 2445997 .. 2446031 -  -5.5  -3.94276   AAAATACTTTATAAA    TTTATAATATTT-TAT TTTT ATAGAAATATTATAAA     ATGATTTTAGTCAAT
    LA2471   4  52 329 2449534 .. 2449548 -  -3.6  -3.66578   TGAAATTAAAGAAGA               TCCTTA TAG TAAAGA               ATACAACATATGGAC
    LA2489   2  56 302 2460390 .. 2460400 -  -5.4  -3.24032   ACGTTCGAATGAATA                 CCAA AAA TTGG                 GTTTTGTTAGGCGTA
    LA2495   8  54 441 2467709 .. 2467732 -  -5.2  -3.07895   TTTAGTTTTAATATA          GAACGCGATC CATA GAGAGCGTTC           TGCTGAGTTTTAAAC
    LA2503   4 100 379 2477278 .. 2477312 - -10.3  -5.25805   AATAAATCTAAAAAA     CAAAAAAACTAATTC GAAGA GATTTAGTTTTTTTG     TCTATTTTTAATCCT
      hisF   9  67 239 2480082 .. 2480102 -  -6.9  -3.59979   TTTTCTTACGTCAAA            CTCAAGTTA AAA TAACGTGAG            TTCGGTATGCGAAAG
    LA2526   2  45 301 2502611 .. 2502621 -  -2.6  -3.35798   CGAAACTAAAAACGA                 TTAT TGT ATAA                 CGTTTCCTGCATACG
    LA2532   2  55 405 2509433 .. 2509445 -  -3.3  -4.08692   GAACTTGTCCCAAAA                CCTCA AGA TGTGG                GAACTCACACAAAAA
    LA2539   8  60 407 2521144 .. 2521154 -  -2.6  -4.63218   TTCGGTGTAAGAAAA                 TTTT TCT AAAA                 GTAGTAGTTCCTACA
    LA2545   6  88 356 2530243 .. 2530280 -  -5.7  -5.59502   GAAAAAACTAAAAAA   GGTAGTGTTTCTTACCT TACC AGATAAAAATCACTACG    AAACAATCCTTCTTT
      clpX   6  75  80 2541921 .. 2541941 -    -4  -5.26875   CCGGCAACGAAAAAA            GTCCCA TCTTGATTG TGGGAC            CTCAAACGAAAGAAG
    LA2566   5  74 117 2549953 .. 2549972 -  -7.2  -3.96827   AAAATCATTCAGAAA            CTGATCCGA AAA TCGGA-CAG            TAGAGTTGTTTGTAA
    LA2576   8  79 243 2558415 .. 2558438 -  -8.4  -3.92832   AAATTTTCTAAACAA          TTTTTGAAAA AGTT TTTTCAAAAA           CAAAAGATTAACGTT
    LA2583   3  46  38 2568744 .. 2568758 -  -2.9  -3.42078   TACAGCTCATCATAA               TTTTC TATGC GAAAA               TGAGAATCAAACATT
    LA2588   2  48  31 2573540 .. 2573552 -  -3.3  -3.52906   TGACTTTCATAAAGA                GGCTT TTT ATGCC                AAACTTACGTTAACT
    LA2597   7  52 370 2582877 .. 2582901 -  -2.2  -4.05245   GATTATAGAAGTAAA          TTTACATCTC TTCCT GAAATGAAAA          ATCATCCACAAGGTT
    LA2597   7  52 133 2583124 .. 2583138 -  -2.8  -4.02424   AGGAACTATTACAAA               TCTGAA CTT TACAGA               TCGATTTTTTAAATG
    LA2597   7  52 -41 2583293 .. 2583312 -    -3  -3.75832   AAAATGAGATTTAAA            TTTTGACGA TAG TCGT-AAAA            CAGAAGTTTTATGCA
      prlC   8  81 332 2607649 .. 2607666 -  -4.9   -5.4477   AAATTCTTAAAAAAA             TTTTAGC AAGA GCCAAAA              CAAAAATCGGATAAC
    LA2628   5  71 151 2612793 .. 2612805 -    -2  -5.34381   AAATCGAAAGAAAAA                TTCT AGTTA AGAA                AAAAGGTTAATACTT
    LA2628   5  71 116 2612810 .. 2612840 -    -2   -5.4833   CTAGTTAAGAAAAAA       GGTTAATACTTT TAGAACC AAAATATAAACC       TTCTAGAATTTGAAA
    LA2644   6  59 214 2628128 .. 2628138 -    -4  -4.16305   AGTTATAAATAATAA                 GTAT AAA ATAC                 GAATATTCTAATTTA
    LA2644   6  59 -29 2628366 .. 2628381 -  -4.6  -3.86897   TTTAGGTTTTATAAA              GCTGAC CAAA GTCGGC               GATTCGATCCGATTC
    LA2653   1  59 182 2636609 .. 2636619 -    -4  -4.10953   ATTTATGAAATGAAA                 TTTG CTC CAAA                 AGATTGTTTAGTATT
    LA2657   4  61 182 2640935 .. 2640946 -  -2.2  -4.74161   AAACAAGAAAAAGAA                GCCT TAGT AGAC                 GCTTTCGAAGACGCA
    LA2663   9  82  67 2647749 .. 2647764 -  -6.2  -5.27938   ATTTGCAAATAAAAA              TGTAAG AACT CTTACA               TTTCAGTTTTTTACA
    LA2676   6  51  25 2660823 .. 2660833 -  -5.4  -2.52946   TTTTGTGATAAAATT                 CGAT TCT ATCG                 TTTTGAGTAAAAATT
    LA2681   2  54 209 2665339 .. 2665350 -    -3  -3.90286   TAGTAGAAAGGGAAA                TTGT TGGG ACAA                 CGCAGTCGCTGAGTC
    LA2693   7  62  55 2677821 .. 2677831 -  -3.2  -4.56597   CTCTTTTCTCAAAAA                 CCTC CCA GAAG                 ATATGTCGAGCACCT
    LA2698   5 100 455 2679092 .. 2679130 - -16.5   -3.0169   AACTCTCACAAATTA   TTTTTTATCACGAAAAT ATACA ATTTTCGTGATAAAAAA   TTAGTTCCTACTTAC
    LA2705   4  64  45 2685532 .. 2685544 -  -6.3  -3.63167   CTAAAAAAAAGGGAA                GAAAC AGA GTTTC                TTTTATAGAACCGAT
    LA2729   8  69 115 2709600 .. 2709620 -  -8.5  -2.93447   TGAAGGCCCACAAAT            TAAATCATA TTA TATGATTTA            TGACTTTTTAACCTT
    LA2743   5  68  93 2724400 .. 2724411 -  -5.8   -4.0641   CCGTAGTGAGAGAAA                CCGT ATTC ACGG                 TTCCAGAAAACGCAC
    LA2747   6  69 366 2725819 .. 2725832 -  -5.3   -4.4261   GTCCGAACACTAAAA               CCAAA GTAA TTTGG                TATTTCTGAAAAAGT
    LA2750   4  65 424 2730253 .. 2730271 -  -7.5  -3.01712   TGTCTTTTTGCAACA             TCGCTTT TTACG AAAGCGA             TGATTTTTACAACTC
    LA2750   4  65 347 2730330 .. 2730348 -  -7.5  -3.01712   TGTCTTTTTGCAACA             TCGCTTT TTACG AAAGCGA             TGTTGGCTCAAAAAA
    LA2763   2  46 143 2744469 .. 2744482 -  -2.5  -3.47345   AATTTTACACGATAA               TTTAA TTCT TTAAA                CATTTTTAATCAAAT
    LA2769   6  60 171 2748639 .. 2748676 -  -6.9  -2.61004   CGACGGTTAAAAATC   TGGGCGAATCCGACTGCC ATA GGCAGTCGGAC-CGGGCT   CTCCGCTCTGGTCAA
    LA2786   3  85 -22 2765191 .. 2765201 -  -8.2  -4.42653   ATTTTATTTAGAAAA                 CGGC GCA GCCG                 ATCGTCCAGTAACAA
    LA2791   8  76 216 2769402 .. 2769422 -  -6.3  -4.66537   CCCTCTAACAGAAAA            TTCTACTTT TGT AAAATAGAA            TTTTGAATCGCATCC
    LA2791   8  76 109 2769517 .. 2769529 -  -7.7  -3.87627   GTTTCACACAAAAGA                CAACG AAG CGTTG                TGAAGACTCTTTCCT
    LA2794   3  55 -29 2773820 .. 2773832 -  -4.9  -3.39117   ATGAAACGAAATATA                TTAGA GTT TCTAA                AAAAATTAATTCTCC
    LA2800   8  72  38 2778885 .. 2778900 -  -5.4  -4.84359   TGAGTTTCACAAAAA              TGTGAG AGTT CCCACA               TTTTAAGTTTTTTGA
    LA2820   3  65 319 2800322 .. 2800336 -  -4.2  -4.59424   AAATTGAAACTAAAA               GCGAAA TAT TATCGC               ATTATGTTTCTTTCA
    LA2824   8 100 185 2806897 .. 2806936 - -13.3  -2.91342   AACTAAGTAGGAAAC  TCCTTCTCTCATTTTATA TCATT TAT-AAATGAGAGAAGGA  ACTGACCTTTTCATT
      chpK   6 100 269 2824110 .. 2824125 -    -9  -5.04249   TTCGTAAAAAATAAA              TGTGGG AACT CCCACA               AATCGTGGATTTACA
    LA2859   2  85   6 2840664 .. 2840701 - -10.7  -3.09749   TATTTGTAAGATATA   TCTTATCTGCCCTCATT ACTC AATAAGGGCAGATCGGA    TTGTTTTATCTTTTC
    LA2866   4  57 312 2847093 .. 2847103 -  -5.4  -3.48981   AAAAGATCATTATAA                 CGTT TCC AACG                 AACATTTATATATTT
    LA2881   2  67 334 2860251 .. 2860272 -  -4.6  -4.36554   CATTACCACAAGAAA           TTGAAAAA CCTAAT TTTTTCAA            AGACTTACCAATACT
    LA2890   6  72  91 2867290 .. 2867302 -  -2.7  -5.38321   AAACATGAGAAAAAA                TTTCC CAT AGAAA                ACCATTCTCAGAAAT
    LA2897   6  78 319 2872809 .. 2872820 -    -3  -5.58051   AAACAAAAAATAAAA                GTTT AGAA AAAC                 AAATTTCTTTAGAAA
    LA2915   2  44 311 2885840 .. 2885855 -  -3.3  -3.02632   TAATTTTACAAAGTA              GGAAT GCAACT ATTCC               TTTTAATCTTTTGAG
    LA2915   2  44 220 2885935 .. 2885946 -    -3  -2.91086   AAACTATAGAGCAGA                CTAA TTAT TTAG                 AATTTTATAAAATTT
    LA2921  10  68 -44 2894300 .. 2894327 -  -5.8  -4.15508   AATGAATCTCTAAAA        GAATATA-AGACG AAT CATCTCTATATTC        TTTAGAAGGAATTGA
    LA2934   3  55 153 2907021 .. 2907031 -  -4.6  -3.38002   AGGAATCATAGAAGA                 CGCA GAT CGCG                 CACTCTATCGTTCTA
    LA2952  11  67   7 2924093 .. 2924103 -  -5.4   -4.2679   TAAGCTTTAGTAAAA                 CCTT AAA AAGG                 GCTAATTCAAAAGTG
      ilvD   5 100  29 2936841 .. 2936866 - -13.5  -4.79451   ACGTTAAATAGAAAA         TATCACCTAAC TTAA GTTAGGTGATA          TTTTTATCTTCAATA
    cyaA11   2  56  22 2943725 .. 2943744 -    -5  -3.35438   TATCAGATCTTAGAA            TGGAACCC GGTA AAGTTCCA             AAAAGAATTTGAATT
    LA2978   5  53  15 2956351 .. 2956364 -  -2.5  -4.09685   TCGGATTTTTCAAAA               TTTTA ACCT TAAAA                TCTATTTTAGTATAT
    LA2981   6  55 217 2959484 .. 2959504 -  -5.5  -2.77861   CCAATTCAAAATTCA            TCCGTTATA AAG TACAACAGA            CTTTTTAATTTTATT
    LA2985   7  73 236 2964241 .. 2964261 -  -5.5  -4.53475   ACCGTATAAAAATAA            CAAAATCAA TGA TCGATTCTG            CAAAGATATAGAAGT
    LA2992  11  90 124 2969626 .. 2969641 -  -4.7  -5.75342   TTTCCGGAAAAAAAA              TGTGG GAACTA CCACA               AAACCACAATTTTAC
    LA3001   2  50 -25 2978865 .. 2978885 -  -4.7   -2.8001   ATAATTTCTATTAGA            GTTCCCACA GTT TTTGGAAAC            AAAACATCCTGCTTT
    LA3005   9  83 260 2983364 .. 2983387 - -10.4  -3.44792   TTAACGTAAAATATA          GATTTGTGAG AGTT CCCACAAATC           AAGTTCCATTATAAA
    LA3008   3  73 319 2984878 .. 2984900 -  -9.2  -2.54371   AACTACTTCAATCTA           CAGTTTCCAT ACA ACGGAAACCG           ATGGTGAATTAATTT
    LA3021   9  91 125 2994637 .. 2994647 -  -5.4  -5.78622   TTAGTTCAAAAAAAA                 GGAA TCA TTCC                 CGCACCTTATCTCGC
    LA3025   3  83 242 2997434 .. 2997452 -  -3.2  -5.80817   TGGAATAGAAAAAAA             TGAATC ATTACGG GATTCA             CAAACAATAGAATTA
    LA3029   5  70 323 3002742 .. 3002761 -  -3.6  -5.07053   AAGGAGCTGAAAAAA            CTTAAAGA CGTA TCTTTGAG             CGGAAACCAGATTTC
    LA3035   3  52 245 3007096 .. 3007117 -  -3.1  -3.81516   GAAAATGATGAAGAA           GACGAA-GAT TAA ATCGTTCATC           GTATCCAAGATGGGA
    LA3045   9  76 225 3012688 .. 3012712 -  -4.3  -5.18357   TAATTTACGAAAAAA          TAGTGGTATTT AAA AAATACCGCAA          ATTCGGAATTTACGT
      sph4   3 100  35 3015941 .. 3015966 -  -9.1  -4.93812   AAAATAGAAAATAAA         GAAGAGATGAA AATA TTCAACTCTTC          TTTATTTCATAATAT
    LA3059   1  47  86 3023509 .. 3023519 -    -4  -2.87132   TGTTTTTCTGATAGA                 GAAA AAT TTTC                 CGAACCTTACCACCT
      tolB   1  54 147 3027848 .. 3027863 -  -3.3    -3.922   AAATTTTTAATCAAA              TGTAG TAATTC CTACA               AATTAGTTTCATCTG
    LA3074   4  62 273 3043958 .. 3043973 -  -4.7  -4.14392   GTTTAAGTTTTAAAA              TGTGG GAACTA CCACA               AAAAATTTCTATAAT
    LA3078   2  77  53 3051552 .. 3051564 -  -4.9  -5.30339   ACCAAAACAGAAAAA                GAATA ACG TATTC                GATTCACAATTTTAG
    LA3098   8  68 399 3075568 .. 3075591 -  -8.1  -2.85129   CTAACTAATAAATAG          GGCTCGGTA AAAAGA TACCGGGCC           TTTTTTATTTCTGAG
      kdpE   0 NONE
    LA3118   8  68 107 3106332 .. 3106342 -    -4   -4.7497   CTGAGTTATTAAAAA                 TGAA TAA TTCA                 TAATTTTTAAATATA
    LA3123   2  79  20 3111472 .. 3111508 -  -8.5  -4.03078   TGACCAGAGCAGAAA    GTCCGGTCCGGCTTGCC TAC GGCAAGCCGATTCGCCC    AAATTTTCTTATGTC
    LA3128   5  71 -10 3114255 .. 3114268 -  -2.4  -5.40072   TTTGGTCTAAAAAAA               CTTC TACTTT GAAG                ACTTAAACAATATCC
    LA3136   0 NONE
    LA3151   4  67 176 3135635 .. 3135645 -  -5.4  -4.32046   TCGGCAAAAATCAAA                 TTCG ATC CGAA                 TTTCCTGCGAAGACT
    LA3157   5  53 -20 3141096 .. 3141110 -  -2.8  -4.11216   TTTTGATTTTTAAAA               CGTAGA GTT CCTACA               TTTATTTTTAGAGAC
    LA3174   6  73 373 3155994 .. 3156014 -    -9  -3.05596   GATTCTCTTATCGAA            GCCATCGA TGAAT TCGACGGC            TCTGTCATTATGGTG
    LA3183   5  52  -6 3163166 .. 3163178 -  -2.7  -3.92075   ACTCGGATTCAGAAA                TAGAC CCT ATCTA                ATGATTGGCCAACGC
    LA3194   4 100 333 3173661 .. 3173680 - -12.2  -4.92239   CCAAAAACGCAAAAA            GCCAGACA TACT TGTCTGGC             TTTTCTTTGACTGAT
    LA3194   4 100 237 3173753 .. 3173776 -  -8.9  -5.36441   TCTTGAGATAAAAAA          GGCCAAGAG GCTAAA CTCTTGACC           TTTCGTTTTGTTCCG
    LA3205   5  59  85 3182004 .. 3182025 -  -5.2   -3.6442   AAGATCTTAAAAAAG           TGAGCTCT GTATAA AGAACTCA            TGATTCTGAAATTTG
    LA3212   5  62  88 3189447 .. 3189457 -  -2.6  -4.77036   TTTGATCATTAAAAA                 TTTA TAA TAAA                 CTTAATCCTTCAATT
    LA3225   3  48 455 3199203 .. 3199215 -  -2.7  -3.60048   TTGTTTTCAAAAAAC                GAAAC TCA ATTTC                AATCGAAAACTTCAA
    LA3225   3  48 447 3199212 .. 3199223 -    -3  -3.38096   AAAAACGAAACTCAA                TTTC AATC GAAA                 ACTTCAAAAGAAACA
    LA3233   3  90 292 3203989 .. 3204019 -  -9.8  -3.93166   TTTTTAAAAAAGGAA       GTATCACTCCTTTC AAA GAAAGGAACGAAAC       TATAACTTTATTCTC
    LA3238   5  56  93 3208383 .. 3208396 -  -5.3   -3.2511   TTGGATTCAGAAAAT               GAGAA AGAA TTCTC                TAAAAGTATGAGTTC
    LA3248   8  79  29 3218979 .. 3218998 -  -7.2   -4.4874   TTTAAAAAGGTAAAA            CTCACGTT ATTT AACGTGAA             CTCGGTATAACAAAT
    LA3251   7  70 434 3220279 .. 3220310 -  -3.9  -5.03747   AAAGGTGCTAAAAAA      TCGATCATCGCTAC TTCAC GTAA-AATGATCGA      AGTTCTTTACGTAAT
    LA3251   7  70 271 3220463 .. 3220473 -  -5.4  -4.59773   GTTGAGTTTGAAAAA                 TTCC GAA GGAA                 TTGTAGCAAAAAAAC
    LA3258   7  59  86 3224814 .. 3224828 -  -5.8  -3.31232   GGTTTGATATAAAAT               TTTCAT TTT ATGAAA               CCTGATTTTTACGCA
    LA3274   2  84 105 3243246 .. 3243265 -  -9.2  -3.72576   TCTTTGCCTAGTAAA            CGTTGCGC CTAT GCGCGACG             TGGTTTGACACGATG
    LA3279   5  53 263 3248142 .. 3248152 -  -2.6   -4.1891   TTGGCGTAAGAGAAA                 TTTT TCT AAAA                 GTATGAGCGCCTACA
    LA3325   2  68 431 3287923 .. 3287943 -  -3.3  -5.14682   CCACAAGAAATAAAA            CAACTGAAA AAT TTACAATTG            TTGGATTTAAGTTAT
    LA3330   3  54 266 3291372 .. 3291383 -    -3  -3.90286   TAGTAGAAAGGGAAA                TTGT TGGG ACAA                 CGCAGTCGCTGAGTC
    LA3339   1  70  86 3305290 .. 3305300 -    -4  -4.88067   ATGTATTGATAAAAA                 CTTT AAA AAAG                 GCTGAATGCTAAATT
    LA3341   2  63 416 3306112 .. 3306124 -  -4.1  -4.41633   TACGGTCAAAAATAA                TACAG TAA CTGCA                GTAAAAGGAACAGGA
    LA3354   7  62 234 3316789 .. 3316804 -  -3.3   -4.6635   AAATTTTTAATAAAA              TGTAG TAGTTC CTACA               ATTTTAGAATTTGTT
    LA3357   2  50  81 3320306 .. 3320328 -  -4.8  -2.74215   TGAACTAGAAAAACG           CCCTGCCTTT ATT AAGGGCAAAG           ATATACCAAATAAAG
    LA3367   5  71 169 3330836 .. 3330848 -  -3.3   -5.2696   CGAAAACTTAAAAAA                CGAGT TCG ACGCG                TTCGCTTCCGTATTA
      greA   4 100  35 3339136 .. 3339160 -   -10  -5.80248   CAATAGATAAAAAAA          TCCCGAACCG AAAAA CGATCCGGGA          TTTTTTAATACATTC
    LA3389   6  59 276 3351178 .. 3351188 -    -4  -4.16668   TTAAGAAATAAAAGA                 TGAA GAT TTCA                 CAAAAATGTGGGAAC
    LA3396   5  76 336 3356336 .. 3356366 -  -2.5  -5.52384   GTGTCAGTAAAAAAA       TTTCCCCTTTTTG TTTTT CAAAAAGGGGGGT       TTTCAAAAAAGTTTT
    LA3404   4  50 252 3365013 .. 3365025 -  -4.1  -3.32317   ATTGCAGAAAAAGGA                GACAA GTT TCGTC                CTTCTGATAAATCGG
      rpsG   6 100  50 3375543 .. 3375560 - -11.3  -5.79595   TGTTAAAATAAAAAA             GGAGAGG AAAA CCTCTCC              TTTATGATCTGAAAT
    LA3440   7  95 162 3398823 .. 3398845 -   -12  -3.40141   GAAAATCTGAACGAA           TCCAGCTGCC CTC GGCAGCCAGA           ACGGGCTAAACTCTG
    LA3452   2  48 192 3411974 .. 3411991 -  -3.4  -3.53343   AAGCGCGCGTCTAAA             CCTTGA GCAAAA CCAAGG              ACGAACTCACCTAAA
    LA3457   9  68 388 3418756 .. 3418767 -    -3  -5.07486   GACTGCGAAGAAAAA                TTGA ATCC TCAA                 AAACGAGCAATTCTC
    LA3457   9  68 372 3418771 .. 3418783 -  -4.8  -4.62471   TTGAATCCTCAAAAA                CGAG CAATT CTCG                CGCTCGAAGTAAAAA
    LA3457   9  68  50 3419090 .. 3419105 -  -4.7  -4.65747   GAATTTTCAATAAAA              TGTGG TAGTTC CCACA               ATAATCGCTATACCC
    LA3465   4  78 443 3426056 .. 3426068 -  -6.3  -4.84359   TGAGTTTCACAAAAA                TATGG GAG CCATA                CAAAAACTAAACGAT
    LA3472   1  46 -42 3438545 .. 3438564 -  -2.8   -3.3879   AACTCACGTTAAATA            TAAACCCG ATCC CTGGTTCA             TCTCTTTGAAATCGA
    LA3484   4  57 250 3448912 .. 3448922 -    -4  -3.94465   CTCAAAATCAAAAGA                 CAAA AGT TTTG                 TTAATTACTACTATA
    LA3494   4  60  50 3459395 .. 3459411 -  -3.7  -4.32579   AGATTTTAGAACAAA              CTTATCT CTT AGATATG              AGTTCCCACATTGAT
    LA3506  10  66 251 3470249 .. 3470277 -  -7.3  -3.36823   CGTTGGAAAACTCAA        CACAACGCTTTCC TAT GGGTCGCGTTGTG        GGGCGGGAACTAGTT
    LA3523  13  88 241 3483053 .. 3483069 -  -5.9  -5.60993   CCTCGGAGAAAAAAA              GAATTCA ATA CGAATTC              GCTTTTGAAAACAAA
    LA3526   3  43 178 3485835 .. 3485855 -  -3.3  -2.73123   AAAATGCGGGAACTA            CCTCAATTT AAA AAATAGAAG            TTTATAACAATTGAA
      sphH   4  58 112 3496591 .. 3496601 -  -2.6   -4.3898   ACGACCTCTATAAAA                 TTAA TTT TTAA                 TTCTGATCACAGTCG
    LA3568   5  76 323 3522055 .. 3522069 -  -8.6  -3.53444   CGAGTTTGGCGTAAA               GGAATC CAT GATTCC               GAAAAAGTTGAAATC
     kdsB2   8  71 321 3525088 .. 3525101 -  -2.4  -5.44721   ATGATTCTAAAAAAA               GTTC GAATCT GAAC                TTTACAGATCGATTC
    LA3599   4  55 218 3547641 .. 3547666 -  -2.7  -4.30441   CGATAACACTTAAAA         TTGTAA-CGAAA ATT TTTCGATTTCAA         TGGAAGTTGTATCTA
    LA3610   6  82 453 3555965 .. 3555978 -  -6.7  -4.93696   CCGAAACAGCAAAAA               GAACG CCCT CGTTC                GTGTGCCTTCCGAAA
     panE2   4  62 165 3561162 .. 3561180 -  -4.7  -4.07568   GGGTGGGGCGGAAAA             TTTTTCT CTATT AGAAAAA             CATACTTTTTGCAAG
    LA3618   2  45 352 3567273 .. 3567288 -  -3.2  -3.08032   GTCCTTCTAAAATCA              CCGG TTGTAGTT CCGG               AGCATTAATAGGTTC
    LA3632  15  72 316 3585772 .. 3585783 -  -4.4  -5.06414   TGGTTTGAACAAAAA                GGTT TTGA AACC                 GTAAGAGCGGTAAAC
    LA3632  15  72 285 3585798 .. 3585814 -  -7.9   -3.6106   CGTAAGAGCGGTAAA              CGCAGCC CAA GGCTGGG              AAATTTATTCAAAGG
    LA3641   4  68 -27 3597087 .. 3597108 -  -7.3  -3.43288   CAAATCGTATTACAA           TTTGCCCCA ATGA CGGAGCAAA            ATAGAATTCTCAAAA
    LA3664   3  52  19 3615454 .. 3615465 -    -3  -3.73775   GTGATCTTCAGTAAA                TGTT ATAC AACA                 AAGCGAATTTTTTAT
    LA3667   6  59 304 3619106 .. 3619126 -  -5.6  -3.30441   CAGTAGTTCCCACAA            TTTTAGAA TTTGT TTCTAAAA            TCGTAATTTGTGATA
    LA3681   0 NONE
    LA3687   7  60 413 3638219 .. 3638239 -  -2.5  -4.56597   TTCTGGGCTCAAAAA            GGTACATTT TTC AAGTGTTCC            GACAAGAATGAGTCT
    LA3693   7  71 237 3643559 .. 3643569 -  -6.8  -3.93026   AACACGCTAATCAAA                 CCGT TTA ACGG                 TGATTTTGTGCAAGT
    LA3697   3  50 323 3649833 .. 3649844 -    -3   -3.6761   CGTTTCTAAGAAAGA                TTTG CGTA CAAA                 TTCAACTGTTATACA
    LA3707   8  77 -44 3660251 .. 3660281 -  -9.8  -2.97382   TTTAATAAATACAAG       CCGCGTATAAAACT AAA AACTTTTTACGCGG       TCTTTTGGAATTGTC
    LA3712   3  61  -2 3664459 .. 3664473 -  -4.4  -4.32905   AAAAATTTAAAATAA               TAAAAT CAA ATTTTA               AATCGCCTTCATAAA
    LA3716   4 100  44 3672706 .. 3672725 -  -7.8  -5.68438   CCACTAAATAAAAAA            GCCCGG GCCTTTCA CCGGGC             TAATAGAATCTTTTT
    LA3744   3  69 172 3713323 .. 3713345 -  -2.7  -5.22794   AGAATGAGTAAAAAA           CCGATTTAA AATAA TCGAATCGG           CAATTTAAGCGAAGA
    LA3757   4  55 473 3725836 .. 3725855 -  -4.2  -3.73968   AAATGGTCGATTAAA            GCAGCTTT GTTA ACAGCCGC             TATAGAATTTTTAAC
    LA3759   2  64 437 3727217 .. 3727230 -  -5.3  -4.08064   AACGCTGTTTTAAAA               TCAAG ATAA CTTGA                TTTTATTTATAATTA
    LA3766   6  60 -35 3734119 .. 3734129 -  -2.6  -4.65916   TTTATCTTAAGAAAA                 TTTT TAT AAAA                 CAAATTTTTAATTTT
    LA3772   5  82 100 3737892 .. 3737916 -  -4.3  -5.54894   AATTTACGAAAAAAA          TAGCGGTACTT AAA AAATACCACAA          ATTCGAGATTATGGC
    LA3782   7  60 -35 3748783 .. 3748797 -  -3.4  -4.36914   CGGTCCCGGATAAAA               GCCGGG ATT CCAAGC               GACCTCCCAATAAAA
    LA3791   5  57 229 3754612 .. 3754627 -  -3.3  -4.34402   TTTTGCATATGAAAA              TGGTT ATGAAG AACCA               TATTTAATGACAAAT
    LA3795   7  55 342 3758277 .. 3758288 -    -3  -4.15748   TCACGTTAAAAAATA                TTCT TTCG AGAA                 AAGAGTTCCCACATT
    LA3795   7  55 294 3758315 .. 3758336 -  -4.5  -3.44622   CATTTTTAGAACTAA           CTGTAAATT CCCA AATTTGCAG            TAGTTCCTACATTTT
    LA3808   6  83 126 3771969 .. 3772001 -  -9.8  -3.60627   TGACTGGAGCTGAAA     GCGCG-GTCCGGCCA CAAG TGGCCGGATTCGCCC      AAATTTCTTACACCA
    LA3812   6  58 466 3776094 .. 3776106 -  -6.3  -2.73221   GGAAGAATCAGACCA                GACAT TTG ATGTC                GTATTGATAGATTTT
    LA3818   6  60 464 3779028 .. 3779043 -  -2.6  -4.63184   AATTTATTTTAAAAA              GATAAC CTTG ATTATC               CATATAATGAATGTT
    LA3829   6 100  43 3791970 .. 3791984 -  -9.2  -5.58179   CAGTACAATAAAAAA               GGCGCC CTT AGCGCC               TTTTTTATTTTTAGT
    LA3838   7  61 185 3801280 .. 3801303 -  -6.2  -3.29252   TCTCAGCAAACAAAG          TATCAGTTTA TTAC TAAACTAATA           ACCGCATATGAAAGT
    LA3845   2  60  49 3808542 .. 3808559 -  -5.7  -3.47227   TGGGAACTACCACAA             TTTAGAA TTGA TTCTAAA              ACATTAAAATGTGGG
    LA3860   7  62 179 3823151 .. 3823166 -  -3.2  -4.65895   TTTTGCACCTAAAAA              TGTGGG AACT CCCAAA               AAAACCATATTTCAC
     czcA5   2  64   8 3833453 .. 3833469 -  -3.8  -4.57341   AATCTGCGTTAAAAA              GATTAA AGCCA TTAATC              AAATTTCTTACTTCT
    LA3875   5  63   2 3840054 .. 3840064 -    -4  -4.38712   GTCATCTCTATAAAA                 TGAA ATT TTCA                 TTTAAAAATCGTCAA
    LA3880   6  72  75 3843547 .. 3843557 -  -6.8  -4.10612   ATCCAGAATTAGAAA                 CTGC GTT GCAG                 GATTTGTTACGATCG
    LA3891   5  60 282 3857960 .. 3857970 -  -2.6  -4.64676   TTAGGCGTAAGAAAA                 TTTT TCT AAAA                 GTAGTAGTTCTTACA
    LA3910   7  59  31 3877956 .. 3877969 -  -5.3   -3.6947   ACAAGCTCAATATAA               TACTC GTCC GAGTA                GTAAAAAACGTAGTC
    LA3913   6  90 323 3880748 .. 3880760 -  -4.9  -5.79595   TTTTAAAATAAAAAA                GAAAT TCA ATTTC                TTTTAGAGAAAAAAC
    LA3920   7  60 430 3889241 .. 3889264 -  -3.9   -4.3179   CTAAAAAAGTAGAAA          CTTCCGAAA ATCCAG TTCCAGAAG           AACGACTTGAAATTT
      murB   7  71 311 3906316 .. 3906340 -  -2.1  -5.40072   GTGCTTCTAAAAAAA          TGTAAGGAGAA CGA TCCTCCTTTTA          ATTTTACTTGGGGAA
    LA3946   4  71 268 3921809 .. 3921820 -    -3  -5.30348   ATCTAACAATAAAAA                TTGA ATAT TCAA                 AAAATTAACTACTGT
    LA3946   4  71  23 3922023 .. 3922065 -  -7.3  -3.74693   TTTCACCTTATCAAA CAACATAAGAATCTACCCAG ATAG CCGA-CAAATTCTTATGTTG TCTAATCTACAAAAT
      aroF   7  79  77 3930905 .. 3930929 -  -7.2  -4.43397   GCCCAAAATAAAGAA         GCGGCCTTTGA ATTT TCAA-GACCGC          TTTTTCAAGTCAAAG
    LA3964   8 100   5 3937810 .. 3937835 - -10.7  -4.33907   TATAAATATTCAAAA         CATTCTTATAT TTTA ATATAAGAATG          TTTTTTAAATTTTGA
      kvb2   8  64  15 3946932 .. 3946965 -  -6.9  -3.36742   TCGAGAGAAAGAAAT     TCTGATCCTATTCGGA AAG TCCGAA-AGTATCAAA     CAGTTTACGAACGCC
    LA4001   8  81 193 3978433 .. 3978456 -  -9.6  -3.52966   AAAATGAAACATCAA          CTCTGTCTCA AAAC TGGGACAGAG           TTTCTTACAGCCTGG
    cyaA16   9  76   8 3984214 .. 3984236 -   -10  -2.64805   CTAAATCATAAGTGA           GCACAAATTT AAG AAACTTGTGC           TGCTTTTTTACAATT
    LA4025   6  55  86 4000024 .. 4000036 -  -3.4  -4.13995   TTCCTACAAATTAAA                TTGC ATTTG GCAA                TTTGTGAACTTTCAA
    LA4029   7  62 271 4003318 .. 4003333 -  -4.8  -4.16101   AAAATATCATAGAAA              TACTTT TCTA AAAGTA               GTAGTTGCTCTCACA
    LA4033   0 NONE
    LA4047   1  48 -22 4024023 .. 4024033 -    -4  -2.90617   ATTTTAAACCGAAAT                 TACT TTA AGTA                 TTTTGAATATACTAA
    LA4052   3  48 245 4028348 .. 4028365 -  -2.7  -3.66844   CCCACATTTTAAGAA             TTGATCT GTAA AGTTCAA              ATCTCAACTTTTTTC
      cadA   4  49 242 4033238 .. 4033251 -  -2.4  -3.77219   ACGACTTAACCTAAA               TTCG GTAAAG CGAA                AGGGATCGATGCGGA
    LA4061   8  60  27 4035733 .. 4035745 -  -2.7  -4.59081   TAAATCTAGATAAAA                CCAAA CCC TTTGA                CACGGCAAATTTCGA
    LA4066   6  75  75 4038724 .. 4038741 -  -4.9  -5.13741   GGAATTGAAGAAAAA             GAAGATT TTAA AATCTCC              ATTCCTCAAAAGAAT
    LA4073   9  86  74 4045300 .. 4045324 -  -7.1  -5.27938   AGTTCTAAATAAAAA          TAGCGGGGTTT TTT AAGTCCCGCTA          TCTAAATTAATTTTA
    LA4082   6  57 236 4053886 .. 4053896 -  -5.4  -3.41738   TTTCTAATAAATACA                 GTAG TTC CTAC                 AAAACCATCACATTT
    LA4089   6  61 344 4058830 .. 4058854 -  -2.2  -4.72127   GAAGAAGAAAAAGAA          CTCTATCTTT CTCTT AAAGATGGAA          TCTATGAACTACCGA
    LA4094   2  62 112 4065523 .. 4065538 -  -4.7  -4.11692   GATCGATTCCTAAAA              TGTGG GAACTA CCACA               AATCATGATTTTACA
    LA4103   2  53  70 4069186 .. 4069197 -  -4.4  -3.56568   CAATGATTCTTGAAA                GAGA ATTT TCTC                 TGCATTGCGAATTTG
    LA4108   4 100  52 4076649 .. 4076666 - -11.3  -4.25074   GATGAAATTTTAAAA             CCCGCTT TGAG AAGCGGG              TTTTTCTTTTTAAAT
    LA4113   7  65 383 4079918 .. 4079937 -    -8  -2.67122   AAAAATCGAATCAAT            TTTGGAAA TTTT TTTCCAAA             GTTTTCTGAAACACT
    LA4126   7  66 162 4093143 .. 4093157 -  -2.9  -5.04987   AATATTTCCAAAAAA               GTTTT TTGTG AAAAC               TCGACATATAAACAT
    LA4132   7  54  45 4101056 .. 4101077 -  -2.2  -4.33165   CGAAAGCGATCAAAA           CGTACTGC AACTCA GCAGAACA            CTCTCAAACTAAAGC
    LA4135   7  60 339 4102495 .. 4102519 -  -5.9  -3.39407   AATAGAAGTTTATAA          CAATTGAAT CTGCAGT ATTCAATTG          GGGGAGAATTTTCAC
    LA4142   2  51 411 4111703 .. 4111713 -  -5.4  -2.62263   ACCCGGCGGAGACCA                 GCTT AGA AAGC                 GAGGTATCACCTAAT
    LA4142   2  51 401 4111712 .. 4111723 -  -2.2  -3.90586   AGACCAGCTTAGAAA                GCGA GGTA TCAC                 CTAATGTTTTGGACA
    LA4161   4 100  33 4130832 .. 4130859 -  -9.2  -4.60255   ACAAGTTTGCAAAAA        TCGACTCAACGT TTTT ACATCGAGCCGA         TTTAGATACTAGTCG
    LA4169  11  90  57 4139668 .. 4139715 - -10.9  -3.68366   TTATTCTAAAACGAA CTACATAAATCAAAGAGGAGT TTCAAG ACTTCTCTTTGATTTATATGG AGTTTGTTAGTTCTA
    LA4173   5  74  54 4143796 .. 4143818 -  -7.9  -3.86283   TTAATCTATAGCAAA           GAAAACAAA GTTCG TTTGTTTTC           TAAATGTGCCGCTAA
    LA4181   7  68 127 4151700 .. 4151716 -  -7.9  -3.06696   CGCTTTCGCAATACA              TTGGCGG GAG CCGCCCA              AAGTTGAACTAATAT
    LA4198   2  58 125 4166228 .. 4166240 -  -2.7  -4.46493   TGAAATACATCAAAA                TAACA CCT TGCTA                TTCGAAATCGCTAAT
    LA4208   6  64 208 4175781 .. 4175794 -  -3.1  -4.72188   TCAATTTAAAACAAA               GAAAG AATT CTTCC                TATCAAAGCCTAGGT
      sirA   2  63 230 4187075 .. 4187086 -  -2.2  -4.98531   TCCCGAAATTAAAAA                CCTA CTGA CAGG                 TTTACCTGTTTTTCT
     mutS3   5  65 149 4208191 .. 4208203 -  -4.1   -4.5954   TGACAGGAGACAAAA                TCTCA TTT CGAGA                GAACTAAAATTCGAA
      ilvC   6 100  39 4213152 .. 4213177 -  -9.7  -6.07374   AGAAAAAATAAAAAA         CCCGGAAGACT TAGA AATCTGCCGGG          TCTTGTTGATTCAAA
    LA4248   5  62 310 4222367 .. 4222381 -  -3.6   -4.4891   GGGACTACTACAAAA               CCTAAT TAA ATTAGA               CTGCTCGAAAGTTCA
    LA4281   4  68 144 4258846 .. 4258868 -  -3.4  -5.01845   GATAAGAATGAAAAA           TAGGCCTTCG TAT CGAAAAACTA           GATTTGAAAAGTTTA
    LA4285  12  68 333 4261772 .. 4261787 -  -3.2   -5.0133   CATTCTTTTAAAAAA              TGTGGG AACT CACACA               AGTTGAAATAAAAAA
    LA4293   3  67 224 4269923 .. 4269933 -  -5.4  -4.24948   CGATTATAGCGAAAA                 TTCC GAA GGAA                 TTGGAACATTGTATC
    LA4298   5  54 212 4274532 .. 4274543 -    -3  -4.00486   GTTATAAGAGAACAA                GAAA GAAT TTTC                 TAAAAGTGTAAATTC
    LA4305   4  63 394 4280333 .. 4280343 -  -5.4  -3.95621   ATGAAATTCGATAAA                 TGGT ATA ACCA                 AATCATTCGGTGGGT
    LA4317   1  57 -26 4293020 .. 4293039 -  -4.4  -3.91412   ATTATATTTTACAAA            TCAATCTT TAAA AAGATTAA             ATTCGCATTAAGAAA
    LA4322   4  55 393 4294474 .. 4294485 -  -5.8  -2.80016   TTTTAGGAGCAATTA                CACC AATT GGTG                 GAATTTCATTCTTAA
    LA4335   1  46 168 4307254 .. 4307268 -  -2.8  -3.47349   TTTTGAAAGTTAGAA               TCTGAA CTC TACAGA               TCAATTATTTAAATA
    LA4345   5  66 105 4317193 .. 4317203 -  -2.6  -5.07107   CAAATTCCCAAAAAA                 TTTT TTA AAAA                 CCTACACAGAATCTA
    LA4358   7  64 273 4327425 .. 4327439 -  -7.2  -3.00662   TCAAAGAAACATAAT               TTGTAG GAA CTACAA               CATTACCAAATATTC
    LA4357   1  48 412 4327805 .. 4327815 +    -4  -2.89602   TCCGGTGCAAGTTCG                 GTTT GAA AAAC                 GTTTCATGTGAAACA
    LA4344   4  57 182 4317027 .. 4317042 +  -3.2  -4.28049   ATATTGTTAAATTTT              TGTGTG AACT CCCACA               TTTTGAAGTTTTGGG
    LA4338   3  59 144 4311571 .. 4311593 +    -5  -3.66883   ATTTTCTTTTTAGAT           TTTTAAACAA TTT TGGTTTAAAA           TTTAAGATCTCTTCC
    LA4334   3  65  55 4307466 .. 4307476 +    -4  -4.68424   GGCGGTTACAAAAAA                 TTCT CTG AGAA                 TTTTTCCCTGAGTTG
    LA4324   4  89  36 4300072 .. 4300094 +  -9.2  -4.22346   AAGAGATAGAAAAAA           TCGGTTCTTT AAA ACAGAACCGA           TTTTAGATGGATTTG
    LA4320   2  63 286 4294836 .. 4294846 +    -4  -4.48741   TCAAAGTAAGAAATT                 TCTT CAA AAGA                 TTTTATCGTAAGTTC
    LA4311   5  58 151 4288718 .. 4288733 +  -6.2  -2.83271   GAATCTTTAATCAAA              TGTAGT AATC ACTACA               TCATTGTAAAACTAA
    LA4304   4  64 463 4280909 .. 4280929 +  -3.4  -4.74103   GATATAGAAACGAGG            GTTTTATA AACGA TATGAAAC            TTTTTAGATTCACCC
    LA4297   5  46 -29 4274198 .. 4274208 +    -4  -2.68775   AAAATCCGTAAAGAA                 GAAA ACG TTTC                 TAAATTTAATAGTGC
    LA4280   3  62 305 4259352 .. 4259370 +  -3.2  -4.61566   TGTGCATATTTTTGA             TTATCATC TAC GATAATAA             TTTTCTGGTTTGAAG
     gpsA3   6  49 123 4241860 .. 4241891 +  -4.6  -2.50813   ATAAACCGCATAAAA      GAAATTTAATACAA TATT TTGTCTTTAATTTC       AATTTATTATAGAAT
    LA4256   6  58 381 4234347 .. 4234357 +  -2.6  -4.36089   TTGAACAACTCTAAT                 TTAT TAT ATAA                 TATTTTTTTGAAATG
    LA4252   3  54 174 4228566 .. 4228579 +  -3.9  -3.85899   CTTGGGTTAGATTAT               TTCAA AAAT TTGAA                TGTTTTGGTTCTACT
    LA4247   5  51  83 4222122 .. 4222138 +  -2.3  -3.87815   ATAATAGAATACTTT              TTTTCTA ATG TGGAAAG              TTTGTAAACGTCCAG
    LA4241   7  76 141 4213343 .. 4213359 +  -6.5  -4.56791   TCGGCCATCCAGTTG              GTGGCAA ATT TTGCCCC              TTTATCTTTTTGAAT
    LA4235   6  72 316 4208579 .. 4208596 +  -8.5   -3.3352   AAATTCCCTTACAAG             CAAGAGA ACGC TCTCTTG              TATTAGTTCCTTTTA
    LA4215   1  57  -4 4187302 .. 4187313 +    -3  -4.19817   AAGAAATTCAATTTT                TCTA ATAT TAGA                 TTTTACATAGATCCA
    LA4207   4  65 175 4176173 .. 4176185 +  -7.7  -2.71745   CTTTACACTTTCTAC                TCCAG AAA CTGGA                ATTGCTTCTTGAAAC
    LA4186   7  74 408 4156496 .. 4156512 +  -6.5   -4.4572   CGCCTTATTATGAAG              TCGCGTC ATA GACGCAA              TTTGTTTCGAATATT
    LA4180   6  68 -16 4150813 .. 4150829 +  -8.1  -2.85545   CGTTTGAATTTGGTG              TCAAAGA AAT TCTTTGA              TAGTCTTATTAAAGG
    LA4172   6  70 407 4143750 .. 4143762 +  -6.3   -4.0896   ATTACGAATTTTCCA                GAATC ACG GATTC                TTTTACGCAGAATTT
    LA4160   2  49 466 4131029 .. 4131049 +  -4.7   -2.6162   TATCTCCAGTCAAAG            CGGTCGT TGGAATT ACGATCG            ATCTTTGAAGAGTTC
    LA4148   2  71 145 4117909 .. 4117921 +  -7.7  -3.46687   TGAATATTATATTTC                GTTGC AGG GCAAC                TTCCTATTTCGCATT
    LA4143   8 100 399 4114890 .. 4114910 +  -9.7  -4.83759   ACGGATTTTTATAAA            CGCCGGAAA ATT TTTCCGTCG            TTTTTAAATTTGATT
    LA4134   5  74 122 4102792 .. 4102830 +  -9.1  -2.75844   TTCAACAACTCTATT  GA-CGATCGCGAGAATAAT CGT AATAT-CTCGCGATCGATC  GTTTAAACTAGAAAG
    LA4125   5  59 455 4093425 .. 4093440 +    -4  -4.14243   TTAAAACCAGAAGTT              TTTGGT TTCA ACCAAG               TTTTAGAATCAGATA
    LA4116   1  60 337 4084011 .. 4084029 +  -3.9  -4.22338   GACCGTTGGTTCTTG             TTAAGTC CCATA GGCTTAA             TTTTAAAATTGTCGT
    LA4112   6  76  60 4079917 .. 4079938 +  -6.7  -4.37658   AAAAAATCGAATCAA           TTTTGGAAA TTTT TTTCCAAAG            TTTTCTGAAACACTT
      rsbP   4 100 285 4076649 .. 4076666 + -11.3  -5.63236   GATGAAATTTTAAAA             CCCGCTT TGAG AAGCGGG              TTTTTCTTTTTAAAT
    LA4093   5  61 120 4064537 .. 4064550 +  -2.3  -4.73388   TTTTAGAAATGATTA               CGGCA TTCC TACCG                TTTTTAGTAAAAGTT
    LA4081   8  66 211 4053135 .. 4053163 +  -7.3  -3.36823   ACTTAGTTCCCGCCC        CACAACGCGACCC ATA GGAAAGCGTTGTG        TTGAGTTTTCCAACG
    LA4072   5  77 130 4045302 .. 4045322 +  -9.7     -2.97   TTCTAAATAAAAATA            GCGGGGTTT TTT AAGTCCCGC            TATCTAAATTAATTT
    LA4065   8  57 256 4039075 .. 4039086 +  -4.4  -3.93262   GGTTCGGCCCGATAT                GGAA TTCC TTCC                 TTTCGTCTATTAGAA
    LA4060   3  59 430 4036160 .. 4036172 +  -4.1  -4.09511   CTAATCATCTTAAGT                CGAAG GCA TTTCG                TTTTAAAAAAGTATT
    LA4046   2  61   9 4024023 .. 4024033 +    -4  -4.24948   ATTTTAAACCGAAAT                 TACT TTA AGTA                 TTTTGAATATACTAA
      htrB   7  50 131 4015686 .. 4015696 +  -2.6  -3.75686   CAAAAATAAAGTATT                 TTTA AGA TAAA                 TTATAGTTTTATTAG
      htrB   7  50 351 4015906 .. 4015920 +  -2.8   -3.8374   CGTTTTAGCAATCGA               TCTGTA AAA TTCAGA               TTTCAACTTTTTTCA
    LA4032   4  61 370 4006374 .. 4006390 +  -5.1  -3.83375   CCAACTTCTTAATTT              TTCATCC TTT GGCTGAA              TTCTCTTAGTTTTAC
    LA4018   5  55 314 3996702 .. 3996723 +  -4.6  -3.52113   TTTCATTTTCATAAA           TTAGAAAA ATCTCA TTTTCTAA            TGTTTCTGAAGAAAT
     czcD2   3  66 339 3994403 .. 3994413 +  -2.6  -5.15117   TTGTAGGAACTCATA                 TTTT TAG AAAA                 TTTTTTCCCGTTTTC
    LA4007   4  76 173 3984212 .. 3984239 +    -5  -5.09426   TACTAAATCATAAGT        G-AGCACAAATTT AAG AAACTTGTGCTGC        TTTTTTACAATTGAA
    LA4000   3 100 117 3978433 .. 3978456 + -11.8  -4.16016   AAAATGAAACATCAA          CTCTGTCTCA AAAC TGGGACAGAG           TTTCTTACAGCCTGG
    LA3983   6  53 150 3955759 .. 3955779 +  -2.5  -4.07568   AGACTCATTCTTGTC            GGAACACTT GAA AAATGTGCC            TTTTGGAGCCCAGAA
    LA3983   6  53 181 3955790 .. 3955820 +  -4.7  -3.28783   GTGCCTTTTGGAGCC      CAGAACGG-CGATC CATA GAAAGCCCGTTCTG       TTGAGTTCATTTTGA
    LA3978   2  45 286 3952222 .. 3952233 +    -3  -3.07283   AATCTTCAAACTCTG                TTTG AATA CAAA                 ATTTTGGACACTTTA
    LA3974   2  52 175 3949906 .. 3949921 +  -4.7  -3.13773   CTACAACAGTTTCTA              CTTCC CCACCT GGAAG               ATTTTGAGTATAACC
    LA3963   6 100 297 3937810 .. 3937835 + -10.7   -5.2696   TATAAATATTCAAAA         CATTCTTATAT TTTA ATATAAGAATG          TTTTTTAAATTTTGA
    LA3956   8  70 356 3930905 .. 3930929 +    -5  -4.62069   GCCCAAAATAAAGAA         GCGGCCTTTGA ATTT TCAA-GACCGC          TTTTTCAAGTCAAAG
    LA3947   2  49 324 3923694 .. 3923705 +  -2.2  -3.79747   AATCGCGTACACAAC                TTCC ATCC GGAG                 TTTCATAATCCGTGC
    LA3934   6  60  64 3908937 .. 3908969 +  -6.6  -2.69259   AAATCCTTCAATAGC      TCTAATAAATATTT TAGTC AAATATATATTAGA      ATATTATTATAAATA
    LA3931   5  62 263 3908091 .. 3908103 +  -4.9  -4.05033   TATAATAAAAAAAAT                TTCTA AAA TAGAA                TTTATATAAACTAAA
      glnD   4  56 -38 3893154 .. 3893168 +  -5.6  -3.04894   AAAATTCTCACCATC               CAGCTC GGA GAGCAG               ATTTTAGAAGAGGTT
    LA3914   6  77 229 3884444 .. 3884459 +  -8.2  -3.86015   AGGTGCTGAATGCCA              TCCGGC ATTC GCCGGG               TTTCTAAGGGCAATA
    LA3912   9 100 113 3880548 .. 3880565 +  -9.9  -4.85782   AAAAAACCAAACCAA             TGTCCTC ATTC GAGGACA              TTTATTTTTGGGAAA
    LA3905   6  74 323 3873898 .. 3873910 +  -6.3  -4.43624   TCCATTGTAAAGGTA                GTGTT TTA AACAC                TTTATTGTATAGTTT
    LA3897   8  74 461 3866162 .. 3866187 +  -5.3  -4.99043   TGTAAAACTTAGTTC         CCGCCCCTATT TTTG GGTGGGGGAGG          TTTTCTTTATCAGAA
    LA3890   9  58 106 3858049 .. 3858071 +  -2.8   -4.4017   TGATTTCCCACATTT           CAATGTTTTA TCG TAAAATATAG           TTTTGTGAGAGTTCC
    LA3882   3  50 238 3850571 .. 3850581 +  -3.2     -3.67   AAAACTCTTTTCGAA                 TCAC AGG GTGG                 TCTTTTAACAATTCC
    LA3879  14 100 456 3844031 .. 3844067 + -21.1  -3.86311   GGCAAAAAATTTAAA    TCGTTCACATCGGAAGA AAA TCTACCGATGTGAACGA    TTTAAATTTCAATAT
    LA3859   6  57 182 3823432 .. 3823447 +  -4.7  -3.55761   TTTTATTTTATAAAT              TGTGG TAGTTC CCACA               TTTAAAGAATCGATC
    LA3853   4  60 413 3818654 .. 3818674 +  -2.6  -4.52747   CTACATTTCAAAATC            GTAGAATC AAATG GATTATAC            TTATTTTGTGTTTTA
    LA3847   4 100 212 3813197 .. 3813221 +  -9.5  -4.60924   CCCTAAGGATCGGTA          TTTAGAATTTG GGA CAAGTTCTAAA          TTTTTGAAGGGTTTC
    LA3844   4  50 236 3808525 .. 3808540 +  -4.7  -2.81178   TAAAGAGACTTAATC              TGTGG GAACTA CCACA               ATTTAGAATTGATTC
    LA3837   4  73   3 3800911 .. 3800923 +  -3.5    -5.252   ACAGAAAAATTAGGC                TTTAT AAA ATAAA                TTTTTTATACAGATA
    LA3830   2  52 386 3795558 .. 3795574 +  -2.4  -4.19238   TATACCGAACTCACG              TTAAAA TAGAT TTTTAA              TTTTCCCGTTGAACA
    LA3817   3  50 183 3779105 .. 3779119 +  -4.4  -3.31443   AGTTCCCACATTTTA               TTTTTT ACG AAAAAA               TTAAGTTATTATAAA
     speE1   6  70 462 3776997 .. 3777014 +  -5.5  -4.30441   TTGAATCCAAAAGTT             TTGCGGG AACT CCCACAA              TTTTGAATATTATAG
    LA3794   2  54 343 3757973 .. 3757993 +  -5.5   -2.5805   CCCACAAATCGTAGA            TTTCATAGT TAA ACTTTGAAA            ATTGTGGGAACTACT
    LA3790   0 NONE
    LA3781   2  57 194 3748974 .. 3749004 +  -4.7  -3.61715   CTCTAAAACCGTTAC      CTT-CCGCAGAAAC ACCC GCGTCTGCGGCAAG       TTCTTCCCAAGGATA
     rbpA3   5  71 206 3727724 .. 3727751 +    -2  -5.49579   TTCCTTTGAATAAAA        CCGCTGAAAAAAA AAT TGTCTTTC-GCGG        TTTTCTTTTTTCTCA
    LA3746   2  53 185 3715937 .. 3715952 +    -4  -3.66654   AATCCGTTCCAGGAA              TTTCAC CTCC GTGGAA               TTTCAACTTAAACTC
    LA3743   1  67 265 3713596 .. 3713611 +  -5.4   -4.3534   CCAAGGGAACCTCCC              CCGGAA GAAG TTTCGG               TTTTAGTAGTTGAGG
    LA3718   4  57 105 3674842 .. 3674855 +  -3.9   -4.0348   TCTACTTCGGCGCCC               GATAA AAAC TTATC                TTTCTGATCTACTAT
    LA3715   0 NONE
    LA3711   0 NONE
    LA3696   5  59 106 3649809 .. 3649819 +  -4.6  -3.86194   TGCATAATAGATTGT                 CGGG AAT TCCG                 TTTCTAAGAAAGATT
    LA3682   3  46 -18 3633478 .. 3633490 +  -2.7  -3.38986   TCCGGATCTTGAAAA                TTTCG CTA TGAAA                TCTTAATTTGTAGTC
    LA3682   3  46 296 3633792 .. 3633802 +    -4  -2.53346   GGTTGTTTGATAGTT                 TTTG GGA CAAA                 CTCTTAAGTTTCTGC
    LA3668   1  58 232 3620473 .. 3620486 +  -2.3  -4.63932   ACATCTCAAACGACT               CCCAA GCTT TCGGG                TTTTCTTCCAAAGTC
    LA3654   1  42 177 3607306 .. 3607316 +  -3.2  -2.64462   AAAGAGACAAAATCT                 GTGG GAA CTAC                 TACATTCTGGTTATT
    LA3650   1  40  79 3604703 .. 3604723 +  -2.7  -2.68015   CAACAGATTCAATTG            TTATAAATT TCT ATTTTATAA            ATTATGGTAGTTCCC
    LA3640   1  52 385 3597400 .. 3597413 +  -5.3  -2.81218   CTCAGTCGATCTTCA               GATTC AAAA GAATC                GTTTAAGATCTTTAG
    LA3634   3  51 122 3589598 .. 3589624 +  -4.7   -3.0439   AAATATGAGTTCCTA        CAATTTTA-GAA TTTG TTCGTAAAATTG         TGATTTGTGATAGCT
    LA3631   8  74  47 3586157 .. 3586173 +  -8.7  -3.27525   TTTTGATTAGTAGGA              GAAGCCG GAT CGGTTTC              TTCCATTTCAGAAGC
    LA3620   6  72 107 3569452 .. 3569466 +  -2.8  -5.40072   TTGCAATGATACAAA               CTACGT CTA ACTTAG               TTTTTTTGAAAGAGG
    LA3617   3 100 453 3568111 .. 3568141 + -11.4  -4.52347   TTTCTTTTTCTATGA       GTTTTAGATTTTGT TCC ACTAAATCTAAAAC       TTTTAATATTCTTTC
    LA3612   3  79 182 3560638 .. 3560652 +  -5.8  -5.14682   AATATTAGATTTATT               GAAAAT TTA ATTTTC               TTTTGTTTCTTATCC
    LA3598   5  63 132 3547770 .. 3547787 +  -7.1  -2.80958   CAACGACTAACTCGC             GTTTAAC ACTG GTTAAAC              CTGTTTCTTGAACTA
    LA3592   2  50  53 3541170 .. 3541200 +  -2.6   -3.7104   CAAAAATACCCAATA       TTTTCGCCGAAA CAAAGCT TTACAGCGAAAA       TTGTTACCTCTCAAT
    LA3587   9  85  -6 3538969 .. 3538992 +  -2.5   -5.8901   TTTTGAAGTTCCCGA          GTCTTGAAA AAGCCG TTTCAAGAA           TTTTTTATTTTATCT
    LA3581   3  62 365 3532639 .. 3532657 +    -6  -3.57792   TTGGTAAGAGAATTG             GAAACCTT CAT AAGGTCTC             TTTCCGGATCGATCA
    LA3572   3  52 262 3524738 .. 3524748 +    -4  -3.53811   ACTCTCACATTTATA                 TGAA ATC TTCA                 TTTAAAACGAATACA
    LA3572   3  52 396 3524872 .. 3524886 +  -4.4  -3.48144   CCATGCAACATGCAA               TAAATA AAA TATTTA               TATTTACATATTGTT
    LA3555   4  55 228 3511579 .. 3511592 +  -3.1  -4.07246   AGACTGTGCACTCAA               TGTGGC ACT GCC-CA               TTTCATTTGCGATAG
    LA3548   3  84 109 3505350 .. 3505375 +  -9.3  -3.74158   TATATTTTGTCTACA         TTATTTTTGAA CGTG TTCAAAAATAA          TTTCAATCTGATTGC
    LA3539   1  46 220 3496591 .. 3496601 +  -2.6  -3.41051   ACGACCTCTATAAAA                 TTAA TTT TTAA                 TTCTGATCACAGTCG
    LA3525   2  47  22 3485992 .. 3486003 +    -3  -3.27212   GAACTCATACTTTTA                GAAA ATTC TTTC                 TCATTTTCTTACGTT
    LA3505   5  61  -9 3470303 .. 3470322 +  -4.3  -4.20368   TAGTTTTACAGAGGA            TTTGTCG TAATTC CGACAGA             TTTATATTGAGATCC
    LA3493   2  63 417 3459244 .. 3459255 +  -4.4  -4.37067   GGTTGTCTCGAAACC                TAGG AATT CCTA                 TTTTCCTAATGTTTA
      irpA   2  81  87 3437960 .. 3438007 +  -5.8  -5.24129   TTAGTTTAAAAACTT TAGAATGTAAAAGCTTTTGCTT TTAA AGGTAAGAGCTCCTACATTTTA TTTTTTATGAAAAAC
    LA3464   7  62 429 3426563 .. 3426578 +  -4.6  -4.11216   CGTAAAATCGGGATT              TGCGGG AGTT CCCACA               TTTTAGGAATCGAGA
    LA3456   6  55  30 3419031 .. 3419042 +  -4.4  -3.78811   CTTACTATTACTGAT                CTCT ATAA AGAG                 TTTGACTTCAATTCT
    LA3451   4  48 198 3412047 .. 3412062 +  -3.4  -3.48276   AAATGAATCTTAATA              TTTTAA TTTT TTAAAA               TTCTATACAAAACAA
    LA3439   3  44 168 3398758 .. 3398771 +  -3.8  -2.51951   TGTATTTCAATCGTG               GTGG TAGTTC CCAC                ACTTTTACTGATTAA
    LA3430   5  68 182 3389317 .. 3389335 +  -4.7  -4.63527   CTTGCAAAAAGTATG             TTTTTCT GATAG AGAAAAA             TTTTTCACCTCCTCC
    LA3418   5  74 228 3376891 .. 3376913 +  -7.1  -3.96696   TTCTTCCGCGTCGGA          TTCCTC-AGC AATC GCTTGAGGAA           TTTCCTCTTCCTCTT
    LA3415   4 100  51 3375543 .. 3375560 + -11.3  -4.01888   TGTTAAAATAAAAAA             GGAGAGG AAAA CCTCTCC              TTTATGATCTGAAAT
    LA3403   5  69 472 3365634 .. 3365657 +  -6.6  -3.75153   ATAAAACGCGACCTA          TCTCGCGACC TGTC GGGAGCGAGA           TTTGAGTTCAAGAAG
    LA3395   3  48 449 3356997 .. 3357008 +  -4.4   -2.9976   ATTGGGCCCGGTTCT                GGAA ATTT TTCC                 TCGGTTTTTCTTTTT
    LA3388   2  53 288 3350446 .. 3350457 +  -4.4  -3.64028   ACCTCCAATAACTTT                CGAA ACGA TTCG                 TATTTAATTTCAATT
    LA3377   5  89 232 3339275 .. 3339289 +    -7  -5.40072   CGGTAAGATTTAAAA               CGGCGG AAT CCCCCG               TTTTTTTACCAAGCA
      ech6   2  53 451 3331371 .. 3331386 +  -4.7  -3.31461   TTTTCTAAGTGGAGA              GGAAG GAGGAA CTTCC               TTGTGACAATCGGTA
    LA3356   8  53  84 3320489 .. 3320500 +  -4.4  -3.58536   CAAAAAATGTAGTTC                CTTC TTTA GAAG                 TTTCAAAATAGATTT
    LA3356   8  53 273 3320678 .. 3320691 +  -5.3  -2.99762   CCCAAGTAGTAGAAA               CTCTT TTAC AAGAG                ATTTCAATTTTTCCT
    LA3340   9  87   8 3306567 .. 3306591 + -10.8  -3.25603   ATCCTTGATGGATTT          CCCCACTTTT GTAGA AAGAGTGGGG          CTTTCTTTCCCCCTT
    LA3329   2  64 264 3291828 .. 3291847 +  -6.6  -3.37796   TATCACCACTTTTGT            TATAGAAA TAAA TTTCTATA             TTATGCCTCATAGGA
    LA3324   5  85  23 3288329 .. 3288357 +  -8.2  -4.53707   TTTTCTGAGTTATTT        TCACCCTATCCG TTATT TGGATAAGGTGA        TTTTATAAATTTGTT
    LA3311   7  83  94 3274960 .. 3274985 + -10.7  -2.98653   TACTTTTTGATCATA         TATTTGTCTAT CAGA ATAGACAAATA          TCTCATTAGTCTTTT
    LA3287   1  42 470 3256951 .. 3256961 +  -3.2   -2.6634   CGGAATGATCAAACC                 TTGG ATA CCAG                 AATTTTTAGCTCTTT
    LA3283   5  67 303 3251072 .. 3251082 +  -5.4  -4.30978   AGTTAATCTTCTACA                 CGAA CGT TTCG                 TTTTAATAAGTTAAA
    LA3278   3  63 331 3248212 .. 3248236 +  -6.5  -3.39407   TTACTGTAGTTCCCG          CACTTGAATAC GAC GGATTTAAGTG          TTATAAACTTCTATT
    LA3273   3  87 301 3243246 .. 3243265 + -11.4  -2.90813   TCTTTGCCTAGTAAA            CGTTGCGC CTAT GCGCGACG             TGGTTTGACACGATG
    LA3259   5  42  72 3227951 .. 3227971 +  -2.6  -2.92792   GAACATCATCCAAGA            CGGTTAAT ATTCG ATTAACAG            TAATTTAACGTGAGT
    LA3259   5  42 185 3228064 .. 3228078 +  -2.8   -2.9039   ATGTGGGAACTACCA               CAAAAC TTA GATTTG               TCTGTAAAATAATGT
    LA3250   3  65 222 3220626 .. 3220653 +    -7   -3.4782   ATTCAGTTCCCACCC        CACAACGCGATT CATA AAGAGCGTTGTG         TTGAGTTTTTCCTAT
    LA3232   8  66 333 3204590 .. 3204602 +  -3.4  -4.88326   ATCATAATCTGCTTT                CGAA TTGAC TTCG                TTTTGATTTTTGTTT
    LA3224  10  54 435 3200130 .. 3200146 +  -3.1  -3.92745   CACACCGAGCTCACG              TTAAATT AGA AATTTAG              TTTATAAAGATTTTT
    LA3218   2  50 473 3195553 .. 3195564 +    -3  -3.64984   ACGTTCCAACCAAAA                GAAA TAAA TTTC                 TCTTTTAGAGGCTCT
    LA3215  11  88 133 3191995 .. 3192007 +  -3.4  -6.02546   TGTCGTATTCGAGTG                TAGG AACTC CCTA                TTTTTTTTAGTTTAG
    LA3211   2  67 314 3190178 .. 3190201 +  -6.7  -3.54424   CCTTGGACCAAGATC          GGTTCCGGA TATATT TCCGAAACC           TTTGCAAGAATCGAG
    LA3204   5  64 364 3183688 .. 3183702 +  -7.2  -2.92935   TTTGCATTGATTGCG               GTTTCA TAT TGAAAC               TCATTTCCAAATTGT
    LA3182   1  47 396 3163451 .. 3163462 +  -2.2  -3.59406   ATGCCGTTAGGCGTT                GAGC ACCC GTTC                 TGATTTTTTCTTTTC
    LA3164   3  62 112 3147679 .. 3147694 +  -3.3   -4.6635   AAATACGACTTAATT              TGTAG GAACTA CTACA               TTTTATTAAAAATTT
    LA3156   8 100 167 3141169 .. 3141200 + -11.1  -4.14243   AATTTTACTGCGAAA      TCTTTAAATGTGG TAGTTT CCACATTTGAAGA       TTTTACCGTAAAATC
    LA3150   4  65   6 3135782 .. 3135826 +    -4  -4.58395   TGGTTTTTGAATATA CTATAATGTGAATTTAGATTCT TAT AGAA-CTAAA-TCATATTAGAG TTTTTGAAAAATGAA
    LA3141   3  54 339 3126146 .. 3126171 +  -5.3   -3.0682   TAAACAAAATAAAAA         GGCGCCCGATG ATAA TATCGAACGCC          TGTCTCTCTGATCCA
     ompL1   8 100  32 3123822 .. 3123839 + -11.3  -5.38958   ATTTCTATTTTAAAA             GGCTCTC TTTT GAGAGCC              TTTTTATTTCTAAGT
      fadE   7  74  14 3121214 .. 3121237 +  -7.4  -3.89837   AAAACTTTTACTTCA          TCCGGGCT TTTCTTTC GGCCCGGA           TATTTTCTCATTCTA
    LA3129   4  62 -26 3115599 .. 3115614 +  -3.3  -4.56367   TCTAAAAACACATAC              CTCTA TAATTT TAGAG               TTTGTTTATAAAATC
    LA3129   4  62  15 3115640 .. 3115650 +  -6.8  -3.14848   AAATCGTGATTTGTA                 GTGG TTA CCAC                 ATTTTACTACGCGGA
    LA3122   3  51  12 3111471 .. 3111509 +    -5  -2.69195   TTGACCAGAGCAGAA   AGTCCGGTCCGGCTTGCC TAC GGCAAGCCGATTCGCCCA   AATTTTCTTATGTCG
    LA3117   4  55 453 3106122 .. 3106137 +  -3.3  -4.15106   AAATGGGACAAAATC              TGTAG GAACTA CTACA               TTTTCAAAATTGATC
    LA3107   3  62 365 3087696 .. 3087715 +  -2.8  -4.69435   GTCAAAAGTAACTCT            GGACTGGA GGGA TCCAATTC             TATTTTTTTTCTTAA
    LA3101   4  59 248 3080744 .. 3080776 +  -5.1  -3.56099   GCAATCCTATTTCCG      GTTAAATTTATAATT TCA AAGTATAAATCTAAC      TTTGCCCAACTTGTA
      tmpB   4 100  40 3075568 .. 3075591 + -10.3  -5.72622   CTAACTAATAAATAG          GGCTCGGTA AAAAGA TACCGGGCC           TTTTTTATTTCTGAG
    LA3082   4  53 174 3057548 .. 3057560 +  -2.7  -4.13728   AGAAAAGTCTGGAAA                CGTAA TGA TTATG                TTTTCGGAATGTATG
    LA3077   2 100  13 3051592 .. 3051627 + -11.6   -5.2197   TAGAAACGGGCTCAG    TTCTTACTTAGAA-AAT TTA ATTCTTCTAAGTAAGAA    TTTTTGATTTTTCTA
    LA3066   1  39 303 3027731 .. 3027777 +  -2.3  -2.68942   CTAAGCTCACGTTAA TAGATTCAACTTGGCTCTTGA TTTTT TTATGAGCCGAGTTCAAACGA ATTATATCAGAACCT
    LA3058   2  70 163 3023699 .. 3023730 +  -3.9  -5.03747   ATTACGTAAAGAACT      TCGATCATT-TTAC GTGAA GTAGCGATGATCGA      TTTTTTAGCACCTTT
    LA3049   3 100  43 3015941 .. 3015966 +  -9.1  -4.52345   AAAATAGAAAATAAA         GAAGAGATGAA AATA TTCAACTCTTC          TTTATTTCATAATAT
    LA3033   2  62 344 3007451 .. 3007469 +  -4.7  -4.08216   TTTGCAAAAAGTATG             TTTTTCT GATAG AGAAAAA             TTTTCCGAACCGTCC
    LA3024  10  64 164 2997802 .. 2997829 +    -7  -3.36823   ACTTAGTTCCCACCC        CACAACGCGATT CATA AAGAGCGTTGTG         TTGAGTTTTCCAACG
    LA3024  10  64 463 2998101 .. 2998111 +  -5.4  -4.07568   ATTGAGTTTGAGAAA                 TTCC GAA GGAA                 TTTTCGCGAAAAGCG
    LA3020   8  62 169 2994961 .. 2994987 +  -7.3   -2.6587   TGAAACTCAGTGTCT         CGCTTCTATGG TCGCT CTACAGAAGCG         GTGTTTAGGATTTGG
    LA3007   3  70 289 2985233 .. 2985264 +  -5.4  -4.56367   CTTAAGAAAAAAATT      TTCTAAAAGTAGTAG TTC CTACAA-TTTTAGAA      TTTGTTTGTAAAATC
    LA2986   1  40 374 2965859 .. 2965875 +  -2.3  -2.74192   GATCTGGCTCCAAAA              GATTC AAAACCG GAATC              TGATCTTCCCGAGTG
    LA2967   6  63  11 2943780 .. 2943799 +  -6.4  -3.48419   TTTAGATCTTACCCA            GTTCGTAG ACGT CTACGGGC             TCTTCTCTTCCTTTT
    LA2958  11 100  33 2935634 .. 2935666 + -12.2     -3.24   ATCAAGTTGTTTGCT      TTAAAACCGCGTTT TATAC AGACGCGGTTTTGA      CTTTTATAAGATACT
    LA2951   5  57  52 2924182 .. 2924197 +  -4.8  -3.63092   TACTTTCCATTCTTC              GAAAAA TAGC TTTTTC               TCTTTCTGTGGATCT
    LA2942   1  45 -22 2914794 .. 2914812 +  -3.8  -2.73203   GTAAAGTTCTTATTT             TAGGAGGG CGA TCCTCGTA             CTAATTTTTTATTTT
    LA2938   9  68 301 2911675 .. 2911689 +  -5.7  -4.08216   AGAAGAACAGAAACT               CCAAG CGATA CTTGG               TTTTGAACGGAATAA
    LA2933   2  47  23 2907146 .. 2907157 +    -3   -3.2916   TTCTTACAAAACAAC                GTTT ATAG AAAC                 TATTGAATTTTTAAA
    LA2920   7  61 454 2894031 .. 2894050 +  -4.3  -4.20368   AGTTTTACAGAAGAT            TTTGTCG TAAGTC CGACAGA             TTTATATTGAGATCC
    LA2914   4  47 424 2885468 .. 2885478 +    -4  -2.87132   GGGCGGTAAGGTTCG                 GAAA ATT TTTC                 TCTATCAGAAAAACA
    LA2902   5  74 455 2878380 .. 2878396 +    -3  -5.46657   TTTTAAAACCTTATC             CA-CCTC TTTA GAGGCTG              TTTTTTCTTCAAATC
    LA2898   1  50   9 2873515 .. 2873529 +  -4.4   -3.3251   ACTTTAATTCAATTT               TTTTAA TAA TTAAAA               TATTCTAATATATAT
    LA2891   8 100  15 2869031 .. 2869053 + -12.1  -4.27467   AGAAAAAATTTTCCG           GCCCTTTTC TATTC GAAAAGGGC           TTTCTTAAATTATAA
    LA2880   6  55 278 2860692 .. 2860704 +  -4.1  -3.71888   GAATAAACTCTTCCA                CTTCA CCT TGGAG                TTCTTCGATCTCATT
    LA2874   5  58 388 2857476 .. 2857501 +  -6.3  -2.88054   ATAACCATCCATCGC         GAGAAATAG TTTTCCTT CTATTTCTC          CTTTAAATTCTACCA
    LA2870   5  66  98 2851477 .. 2851490 +  -3.8   -4.7373   TATTTCGTTTGAAGA               GCGA CCATAA TCGC                TTTTTCCTGACCTGG
    LA2865   4  70 386 2847569 .. 2847585 +  -5.2  -4.56597   TATTCTAGATATTTT              TTAGGA TCGAT TCCTAA              TTTTTCCAACGGACC
    LA2858   4 100  77 2840664 .. 2840701 + -10.7  -4.52747   TATTTGTAAGATATA   TCTTATCTGCCCTCATT ACTC AATAAGGGCAGATCGGA    TTGTTTTATCTTTTC
    LA2851   1  50 356 2834259 .. 2834271 +  -3.5  -3.38986   TTGAGTTTTTATAAA                TTTTA TTG TAAAA                TCTTAATTTGTAGTA
    LA2846   7  62 356 2827451 .. 2827474 +  -3.8  -4.37092   TTTGTAAAATATCTA          GAGCTCTTTC TATA GGAACGGCTC           TTTTATAGGGACGAT
    LA2842   3  48  25 2824273 .. 2824286 +  -3.1  -3.53224   AAAGAATTAGTACGA               GGTTT GGGA GAACC                TTTGCACGAGCGGTC
    LA2833   1  44  48 2818460 .. 2818470 +  -3.2  -2.96695   TTTAATCTTGAATAC                 GTGG GAA CTAC                 TACTTTACTAAACGC
    LA2823   6  58   4 2806891 .. 2806943 +  -2.3  -4.57516   GCTTGTAACTAAGTA GGAAACT-CCTTCTCTCATTTTATA TCATT TAT-AAATGAGAGAAGGAACTGACC TTTTCATTTCAATAT
    LA2807  11  61  69 2788163 .. 2788186 +  -6.8  -2.93853   TATTATCAATTTCGA          GATGCAGAAT TTCT ATTCTTCATC           CTTTACTTAAAAACC
    LA2801   4  58  97 2782089 .. 2782101 +  -2.7   -4.4648   AAATACTAATACCTT                TTCTG AAA TAGAA                TTTTGTGATAAAAGT
      corA   2  57 -14 2773697 .. 2773715 +  -3.2  -4.26495   TTTCGAAAAAAACAT             TGGTTTAA AGA TTAAAACA             TATTTATTTTTTTTA
    LA2785   2  57  45 2765165 .. 2765175 +  -5.4  -3.51557   AACATAGACGTTGTG                 GTAG TTC CTAC                 ATTTTATTTAGAAAA
    LA2777   6  78  21 2760595 .. 2760607 +  -4.1  -5.34857   ACTTCTCCAAGTTTT                TCTTC GTC GGAGA                TTTTCTTTTCTTTGC
    LA2768   1  57 466 2749196 .. 2749208 +  -3.4  -4.22554   AAAAAATCTTCGACC                TTCC AATAA GGAA                TTGTTTCTTCCATAA
    LA2751   5  95   8 2731110 .. 2731133 + -11.8  -3.80768   AAGACTAAAAAGCAT          CCCGGAGAAA ATTG TTTCTCTGGG           TTCATTTTCTCTCTA
    LA2732   7  65 428 2713799 .. 2713825 +  -2.4   -5.0133   TTTACTTGACTGGAT         TTTCTCAAAATA GAA TCTTTTAAGAAA         TTTTTTAAAAAAATA
    LA2728   9  68 316 2709600 .. 2709620 +  -8.5  -2.85019   TGAAGGCCCACAAAT            TAAATCATA TTA TATGATTTA            TGACTTTTTAACCTT
    LA2724   3  62 458 2707254 .. 2707269 +  -4.8  -4.14739   GAGGCAAACGATTTA              GAATAT CAGA ATATTC               TTTTGCCATACCTAA
    LA2716   4  50 422 2698780 .. 2698794 +  -4.2  -3.34984   TCGAATATATTCTAA               CTTTCG ATC CGTAAG               ATTTTTAAAAGATCT
    LA2712   6  95  86 2695300 .. 2695341 + -12.1  -3.36518   TCCCATAGCCGGCTT TTTAATATTCCAATATTTA ATTT TAAATATTAGAATATTAAA  TTATAAGAGTTTTAG
    LA2704   6  65 365 2685970 .. 2685980 +    -4  -4.63928   CACCTTCGTTCCTCT                 CAAA TTT TTTG                 TTTTTAGAGTCATCT
    LA2697   4  45 108 2679716 .. 2679728 +  -3.4  -3.17714   TCAAACGAAATAATT                TCTC TGCAT GAGA                TTCATCGGCGTTTAA
    LA2680   1  49 444 2665975 .. 2665985 +    -4  -3.12446   CAATTGCTGCTACTT                 TATC TAG GATA                 TTAAATAGCTTTGTA
    LA2675   1  52 375 2660632 .. 2660663 +    -3  -3.82499   ATCGCATTCTACATT      GAAACTTAAGGCGA AATA TCACATTACGTTTC       TTTCATACATTTAAT
    LA2662   5  65  -6 2647227 .. 2647246 +  -2.1  -5.02074   ATTTAGCGATCTAAT            CAGCTAA CAAGGA TAAGCTG             TTTTTTAAGGGCTCA
    LA2656   3  83 296 2641449 .. 2641479 + -10.6  -3.28924   ATTAAAAACAAAAAA       CCGAAATCTTTTTC TTC GAAAAGAATTTCGG       TTGTAAAGAAAAATC
     cyaA9   5  59 411 2630901 .. 2630911 +    -4  -4.05788   GAAAGTGAAAGTAAT                 CTTT TTA AAAG                 TTTGATTTCACGACG
    LA2629   5  57 264 2616414 .. 2616433 +  -3.6  -4.07687   CGTAAAATCGTGATT            TGTTGTAA TTCC TTACATCA             TTTTACAGACAAACT
    LA2629   5  57 368 2616518 .. 2616533 +  -4.7   -3.5594   TTCTATTTTATCAAT              TGTGG TAGTTC CCACA               TTTAAAGAATCGATT
    LA2617   8  66 187 2604687 .. 2604701 +  -2.9  -5.02476   TACGAAACCTATCTA               TTGTA TGATT TACAA               TTTTTTCCAAAATCT
    LA2596   5  52  38 2582794 .. 2582804 +  -5.4  -2.74987   TAACGCCTTCACTTT                 GGAT TTG ATCC                 TAAATTTATATCTAA
    LA2587   0 NONE
    LA2582   4  62 443 2569041 .. 2569053 +  -3.5   -4.4078   TCTCACAAATTTAGA                TTTTA AGA TAAAA                TTTTAGTTCCCGGAA
    LA2565   5  53 -30 2550036 .. 2550050 +  -4.3  -3.54935   TCGAAATAGACCTTG               GAAAC AATCC GTTTC               TTTAAGAGCGGTTTA
    LA2557   4  65   9 2542018 .. 2542038 +    -2  -5.03314   CTCATAAAAGGTAAC           GAAT-TAAG CAAT CTTAGATTC            TTTTTTGAGAATCAA
    LA2552   1  49  44 2537933 .. 2537956 +  -2.4    -3.794   AATCCAGTATTGGTT          CCAGACAA AATTTCAG TTGTCCGG           TTTCCTGGATTCAAA
    LA2544   6 100   6 2530360 .. 2530398 + -12.2  -2.69799   TCCTCTTTGATTGGT   TTTTTAAAATTAGAAATA AAT TATTTCTAATTTTAAAAC   TCATCTATAGGATAA
    LA2538   4  53 254 2521171 .. 2521186 +  -4.8  -3.28146   TAGTAGTTCCTACAT              TCATTT ATGG AAATGA               TTGATCCTAATTTTT
    LA2530   4 100 197 2508379 .. 2508402 + -12.5  -2.62184   ATTACAACAGGAAAC          GGCGAGAGA CTCTTC TCTCTCGCC           TGCTCTCAAAGCGGC
    LA2521  20  53   6 2499413 .. 2499423 +  -5.4  -2.90496   TCAATCTTAGAAAAT                 GTAG GAA CTAC                 TACTTTCAAACAAAG
    LA2521  20  53  55 2499462 .. 2499472 +  -5.4  -2.90496   TCAATCTTAGAAAAT                 GTAG GAA CTAC                 TACTTTCAAACAAAG
    LA2521  20  53 104 2499511 .. 2499521 +  -5.4  -2.90496   TCAATCTTAGAAAAT                 GTAG GAA CTAC                 TACTTTCAAACAAAG
    LA2521  20  53 153 2499560 .. 2499570 +  -5.4  -2.90496   TCAATCTTAGAAAAT                 GTAG GAA CTAC                 TACTTTCAAACAAAG
    LA2521  20  53 202 2499609 .. 2499619 +  -5.4  -2.90496   TCAATCTTAGAAAAT                 GTAG GAA CTAC                 TACTTTCAAACAAAG
    LA2521  20  53 251 2499658 .. 2499668 +  -5.4  -2.90496   TCAATCTTAGAAAAT                 GTAG GAA CTAC                 TACTTTCAAACAAAG
    LA2521  20  53 300 2499707 .. 2499717 +  -5.4  -2.90496   TCAATCTTAGAAAAT                 GTAG GAA CTAC                 TACTTTCAAACAAAG
    LA2521  20  53 349 2499756 .. 2499766 +  -5.4  -2.90496   TCAATCTTAGAAAAT                 GTAG GAA CTAC                 TACTTTCAAACAAAG
    LA2521  20  53 398 2499805 .. 2499815 +  -5.4  -2.90496   TCAATCTTAGAAAAT                 GTAG GAA CTAC                 TACTTTCAAACAAAG
    LA2521  20  53 447 2499854 .. 2499864 +  -5.4  -2.90496   TCAATCTTAGAAAAT                 GTAG GAA CTAC                 TACTTTCAAACAAAG
    LA2518   5  60 149 2498248 .. 2498268 +  -2.5  -4.56597   AGACTCATTCTTGTC            GGAACACTT GAA AAATGTGCC            TTTTTGAGCCCAGAA
    LA2505   8  62 367 2480082 .. 2480102 +  -6.9  -3.12351   TTTTCTTACGTCAAA            CTCAAGTTA AAA TAACGTGAG            TTCGGTATGCGAAAG
    LA2494   6  70  65 2467609 .. 2467643 +  -8.7  -2.57647   AGATTGAAAATCTGA    G-CGAGTCCGGCTTGTC ATA GA-AAGCCGGACTGGGC    CTTACTCTGGTCAAT
    LA2488   1  41 145 2460800 .. 2460812 +  -2.7  -2.75064   GATAAACAACCCAAG                GTTTA TTT TGAAC                TCCTTCCATCCAAAC
    LA2479   4  66 430 2456438 .. 2456448 +  -2.6  -5.09173   ATTGATTTTCTAGAA                 TATT AAA AATA                 TTTTTTAAACTCTTA
    LA2474   7  59 320 2454699 .. 2454709 +    -4  -4.10657   AATGACATTCAAAAT                 GATT TTA AATC                 TTTTAAACCGTGTAA
    LA2470   7  55 279 2449894 .. 2449909 +  -3.4  -4.17048   AATAATATCTTTGTT              TTAAAA TTCC TTTTAA               TTCTTTTACAAAGGG
    LA2470   7  55 440 2450055 .. 2450065 +    -4  -3.83985   TCCAGCTGATCTTTT                 TTAG GAT CTAA                 TTCTGGTTTTTTATG
    LA2454   1  60 372 2432139 .. 2432153 +  -5.8  -3.41587   AATTTTTAAATTCTA               TTTTTC AAG GAAAAA               TTCAGTTTTATAAAG
    LA2451   7  61 277 2429425 .. 2429437 +  -4.1  -4.21275   TTCAATTGCTCAATT                CCTTT AGG AAGGG                TTTTGAGTCGGTTAG
    LA2445   3  62 469 2424182 .. 2424198 +  -5.9  -3.63655   AGTTGCCCAATTTCT              TTGGGAA GTC TTTCCAA              TTCGTTTGCTTCTAA
    LA2439   8  54  17 2415484 .. 2415494 +  -5.4  -3.21034   AACTTTAGATTAGTG                 GTAG TTC CTAC                 ATTTTAGTGTAAATC
     cheB3   4  51  81 2402000 .. 2402026 +  -4.7  -2.93891   GTTACTTTGAACTTG        TCCTA-AAATTT TAAA AAATTTATAGGA         TCGTATTTTAGAAAT
    LA2412   0 NONE
    LA2397   5  53 121 2365691 .. 2365701 +  -2.6  -4.04474   TAAAGGGCGAATTTC                 TTTT TTA AAAA                 TTTCTCTCCAAATGT
    LA2397   5  53 362 2365932 .. 2365944 +  -4.1  -3.67976   GGATAAAAAAGTTCC                TTTCG AAC CGGAA                TTTCAGATTCATAAA
    LA2392   4  62 190 2362676 .. 2362686 +  -2.6  -4.72029   TGTAGGAACTCATAC                 TTTT AAA AAAA                 TTTTATTACGTTAAA
    LA2382   4  71 315 2357353 .. 2357369 +  -6.6  -4.01419   TCAAACTTTCCTACA              TCCATG CTAAT CATGGA              TTTGATTGCTTCGTG
    LA2379   1  46   1 2355713 .. 2355729 +  -2.9  -3.38435   AGGGCCATCGCTTAA              TTCCCGT TAA GCGAGAA              GTTTATTTTGCAAGA
    LA2363   3  55  97 2340354 .. 2340369 +  -4.7  -3.39483   CGGCAGCGCAGGCGG              TCCAG TAAGTC CTGGA               ATTTTTACATCCGGT
      nrdA   4 100  77 2338429 .. 2338454 + -10.5  -6.07374   GTGAGGTTTTGGAAA         GGTCTGAAGGA ATAT TCATTCAGACC          TTTTTTATTTTTTAT
    LA2342   4  50 160 2318743 .. 2318763 +  -4.1  -3.30956   ACTAATAACTTAAAC            GAGTTTTTG AGA TAAAAATTC            TTGGTAATTCATTAT
    LA2335   3  46 178 2313920 .. 2313930 +    -4   -2.5639   GTCGAACTCAGGATG                 TTTC GTC GAAA                 AATTTTCTACTAGCT
    LA2325   9  73  29 2303690 .. 2303724 +  -8.8  -3.08133   ACTTTAAAAATTAAT    TATGTA-CCCTCTTC TTCATC GAGGAGGGTTACATA     TTCACTGACTGCGTC
    LA2311   6  72 341 2289776 .. 2289786 +  -2.6   -5.4588   TGTAGGAACTCATAC                 TTTT AGA AAAA                 TTTTTTCTCATTTTC
      ptsI   5  55 348 2285530 .. 2285541 +    -3  -4.17048   AATTGTAGAATTTAT                TTTC ATAG GAAA                 TTCTTTTCCAAAAAC
    LA2299   2  50 446 2279572 .. 2279584 +  -4.9  -2.78891   CTCCGTTCATTTTAC                GATAT TCA ATATC                TCCTTGAGTTGCGCT
    LA2294   5  60 146 2271825 .. 2271845 +  -2.5  -4.56597   AGACTCATTCTTGTA            GGAACACTT GAA AAATGTGCC            TTTTTGAGCCCAGAA
    LA2287   2  53 446 2264899 .. 2264911 +  -2.7  -4.03474   ATGGCTTCCACATCT                TTGAT AAA ATCGA                TTGTTAATTTTTGGT
    LA2277   8  76 159 2258018 .. 2258030 +  -6.3  -4.55625   TTTAAAAAAATAGGA                TTACC CTC GGTAA                TTTTATAATATTCAT
    LA2264   2  55 442 2246703 .. 2246713 +  -3.2  -4.09685   TCCAGAGCTTCTTCC                 GCTT TGA GAGC                 TTTTCCGGAATACAA
    LA2254   8  64 149 2235924 .. 2235934 +  -2.6  -4.93177   TGTAGAAACTACTAC                 TTTT AGA AAAA                 TTTTCTTAGTTTTTC
    LA2249   2  51 368 2231206 .. 2231221 +  -4.6  -2.93891   CCTAGCTAATCTAAC              GCCTGC ATTT GCAAGC               TGATGTTTTACAACT
    LA2238   6  60 314 2219800 .. 2219811 +    -3  -4.43576   TGAAATCATTTAAAA                GAAA TCCC TTTC                 TTTCTTATCTATGAT
    LA2233   4 100 414 2215385 .. 2215398 +  -8.1  -6.14618   ATTAGCTCCATTGCA               GCGGA TTCT TCCGC                TTTTTTTGTTTTGTC
    LA2224   0 NONE
    LA2213   3  49  29 2195665 .. 2195681 +  -3.7  -3.25166   AGTTTTTTAATTCAA              TCAAAGA AAA TCTTAGA              TCATTTTTAAAGTGG
    LA2209   4  54 262 2188498 .. 2188509 +    -3   -3.9398   GCTGAGTTTAATTTT                GATT CTAA AATC                 TTTCTCAACTTGTGA
    LA2203   7  68 395 2182778 .. 2182799 +  -3.8  -4.87318   CAGATTCATAATTTG           GGAATTCT TTACTT AGAATTTC            TTTTTGAATTTTGAA
     amiB2   6  82 364 2180366 .. 2180401 + -10.8  -2.54896   TATTATATAATTATT    ATTTGAATATATTCTT AAAT AAGAATATATTCAAAG     TCGATTGAGTGCGGA
    LA2189   5  62  83 2168002 .. 2168013 +  -5.8  -3.59233   TTTATAAAAACTCCT                CAGC TGTA GCTG                 TTAATTTACTACTTG
    LA2175   5  53 175 2147198 .. 2147215 +  -2.7  -4.08064   ACCTAAGTCGTGTTC             TCTTAAG TATT CTAAAGA              TTTTCCGGAAACATT
    LA2172   2  61 334 2143366 .. 2143376 +  -5.4  -3.74587   ATCTAGATGTTTGCG                 GTAG TTA CTAC                 ATTTTATTTTTACAG
    LA2159   0 NONE
    LA2150   8  62 190 2120639 .. 2120656 +  -5.5  -3.66378   AAAAAGGTCGCATAA             CCGTCCA TTAC TGGAAGG              TTTAAATCCAATGTA
    LA2150   8  62 434 2120883 .. 2120898 +  -3.2  -4.58308   TTTTAGAGAAAGGAT              TCGATC AATT GACCGA               TTTCTTTAGTTCCTA
      serB   6  66   4 2115786 .. 2115805 +  -3.6   -4.8269   TTGTTTCCTTAACTT            CTTTTGAA AATC TTCCAAAG             TTTTTAATGCTTCTA
    LA2135   4  62  72 2106002 .. 2106022 +  -6.9  -3.15909   TTTTATAGTACATAA            CGTACTTAA AAA TTAAGAACG            ATTTCTATTGATTCA
     glpK1   4  70  98 2090326 .. 2090340 +    -5  -4.57341   AAAGAATTTCTAAAA               TTCTTC CGG GAGGAA               TTTTTAAAAAGAATT
    LA2111   2  46 418 2081777 .. 2081789 +  -4.1  -2.57463   TATGTGAATTTGGCG                TAAGG AAC CCTTG                ATTCTGAAAAAAGTT
    LA2107   4  70 163 2080378 .. 2080408 +  -8.3  -3.05463   TCATAATCTTTGCCA       GAGACGAGTCCCA TTTTT TGAAACTCGTCTC       TTACGTAAGAGCAGT
    LA2087   5  71  -2 2055525 .. 2055539 +  -5.8  -4.36931   ACGATCGAGTGGGAA               TAATTG ATT CAATTA               TTTTAATGTAGATTC
    LA2083   2 100   8 2052544 .. 2052575 +   -14  -5.67283   CTCAGTAAGTTTGAA      GCCTTGGTTTTTTCT TAC AGAAAAA-CCAAGGC      TTTTTTATTTCAATT
      fliN   4  66  53 2042342 .. 2042357 +  -7.6  -2.79415   CCTATAAATGTGGTA              GGTTTC CACA GAAACC               GTTGTATGATTTATA
    LA2063   8  62  -6 2038173 .. 2038183 +  -2.6  -4.81306   TTCCGGTGGTTTATC                 TTTT TAG AAAA                 TTGTTTTTTCTTCAA
    LA2063   8  62 334 2038513 .. 2038532 +  -5.8  -3.69283   TCGAAACAAACTTTA            GGAAGAAA TATA TTTTTTCC             TTGTTCCATACCTTC
    LA2058   6  54 304 2033251 .. 2033262 +  -2.2  -4.23647   CTTTTAAAATTTCTC                CTGG ATTT CTAG                 TTTCTTGAATCGTTT
    LA2053   3  61 138 2027338 .. 2027362 +  -5.1  -3.82665   TGATAAACGTCCTTT          CTCATGTTTTT GAG AGAAAAATGAG          TTTCGTAGTCTCCTG
     cheR2   6  55 276 2016619 .. 2016637 +  -3.2  -4.10161   TTCTTCAAAATCGTT             TTAAAAAC CTA GTGTTTAA             TTTTAAAGAATGATC
    LA2038   2  58 182 2013995 .. 2014007 +  -6.3  -2.83908   TCGCGTTTAGGCCGT                TTGAG TAA CTCAA                TATAATAATCACTTT
    LA2020   5 100  49 1999142 .. 1999173 +   -19   -3.8297   CTTAATTTACAAAAG      CGTAAACGGAATTG TTTT CAATTCCGTTTACG       TTTAGCGTTTTTCTT
    LA2005   6  77 381 1983979 .. 1983999 +  -5.6  -5.00616   GTAGATAGAATTCCT            TTAGATTT GAAAG AAATCTAA            TTTTTTCCGGAAGAG
    LA1994   3  55 368 1972137 .. 1972155 +  -3.1  -4.19624   AAAGGATCATTTAAC             TCGGTAA AGGCG TTTCCGA             TTTCTCTTCCGGCTA
    LA1980   5  50 274 1955688 .. 1955711 +  -2.6  -3.82031   AAAACAGAGGCTTTG          TACAAAAA TCTGATTC TTTTTGTA           TTTCGTAGTAGTTCC
     czcA3   2  83 473 1942413 .. 1942434 +  -8.7  -4.14598   TTTATGAATAAAAAA           GCGCCTTCT TTTC AAAAGGCGC            TTTGATTTAATTCGA
    LA1940   7  68 196 1912931 .. 1912948 +  -2.1  -5.31275   ATAGAAATTATATTT             TTAGAAA ATAA TTTTTAA              TTTTTTATACTGAAA
    LA1932   3  75 386 1904312 .. 1904324 +  -4.9  -5.07567   TAATGTAGGAGTTAC                TACAA ACT TTGTA                TTTTTTAAGATGTAC
    LA1922   7  72  24 1893944 .. 1893959 +    -9  -2.93393   CCCAAAACCGTCCAA              TGTGGG AACT CCCACA               ATTTATAAAATAGAA
    LA1912   1  40 273 1882628 .. 1882642 +  -2.8  -2.70994   AGATTGTGTCTTTTA               TTGATC TTT GAACAA               GTTCTCTACCATTAA
    LA1906   6  64  32 1878275 .. 1878303 +  -4.7  -4.28361   TAAAATAAATAAAAA        GTATTTTCGCATA ACT TATGAAAAAATAC        TTTTACTGAAGTTAA
    LA1894   2  81 283 1868586 .. 1868608 +  -9.1  -3.68619   TTAGAAGTAAAAAAA           GCCGCCCTT GTTGG AAAGGCGGC           TTTCGCTCGATTCAA
    LA1890   1  46 177 1866437 .. 1866449 +  -2.7  -3.40741   GTAAACCAAATATTT                TTGAG TCC CTTAA                GTTTTGTTGGCCTTT
      clpB   7 100 105 1854967 .. 1854982 +    -9  -5.26918   CATCTACATAAAAAA              GGAAGC ACAA GCTTCC               TTTTTTATCGAGTGT
    LA1872   5  58 365 1846273 .. 1846308 +  -6.2  -2.88788   GATTTTACCCGCCCG    ATCATGCAGA-CGTTTC ATA GAAACGATCTGCTTGGA    ATATTTTCTCAATAA
    LA1860   7  71 228 1833733 .. 1833752 +  -2.2  -5.39905   CTTGTATTATGATAA            TTGAATTT ACTA AAAATCAA             TTTTTATTCTTTGGT
    LA1839   7  57 304 1814894 .. 1814923 +  -3.7  -4.16921   CTCTTCAGAGTTCCA      CTCCCTGAATGCC TCTGTC GGCATT--GGGAG       TTTTACGGGTTATTC
    LA1826   5  71 -22 1804799 .. 1804812 +  -2.4  -5.42862   TTTTAAATCTTAAAA               GAGA AAGGAA TCTC                TTTTTTTAAAACTAT
    LA1824   7  63  19 1802018 .. 1802030 +  -6.3   -3.4052   CCTTCTGCTCATCGC                CTAAC TTC GTTAG                TTCCTTCGATTGAAG
    LA1818   3  59 381 1798291 .. 1798313 +  -5.6  -3.30106   CCTTTACTACTTCCA           TGAGGAGGGT AAA ACCTTTTTCA           TCTCTTTGCATTCAC
    LA1810   0 NONE
    LA1791   1  41  94 1779813 .. 1779829 +  -2.1  -3.02144   CGCGTGCTTAAGCAC              GCTCCAG AAC CGCGAGC              TATTCAAGACAATCA
    LA1781   2  48 -21 1775543 .. 1775558 +  -3.4   -3.4252   AGAAGTTTTAGATAA              TATTAA ATTA TTAATA               TTCTAATAAATGGGC
    LA1775   4  55 317 1772309 .. 1772321 +  -2.7  -4.30057   TACTTATAGTGTTTT                TTTCT TCG GGAAA                TCTTTTTTGTAATAT
    LA1772   3  53 230 1768914 .. 1768924 +    -4   -3.6471   GGAACGTACACTCCA                 GAAA AGA TTTC                 TTGTCTAGTTTGAAA
    LA1769   2  53 439 1766856 .. 1766866 +    -4  -3.68351   CAGTAAAACTCATAT                 TCAA ATA TTGA                 TTTAAATAGTAAGAA
    LA1749   3  65 201 1740974 .. 1740986 +  -2.7  -4.88067   ATCAGAAATTGTCAA                TGGTT GAT AACTA                TTTTTATCACTCAAT
    LA1739   6  74  50 1729713 .. 1729749 +  -3.2  -5.34632   ATTATCTCGTATCCT    TAGTGCTTTCTAATAT GAGTA ATATTAAAAAGTTCTA    TTTTTATGTTTTATT
    LA1727   9 100 435 1717157 .. 1717178 + -13.1  -3.07947   TTAAGAAAGCTTTAA           GGGCGAAAA AATT TTTTCGCCC            TATTAAAAATTCTTA
      topA   8  85 395 1713015 .. 1713044 + -10.2  -3.56814   CATTTATTTTTACGA       CCCAAGATTTTT CGTTCT AAGAATCTTGGG        GTTTTTGTAACTTTT
    LA1707   2  52 264 1702796 .. 1702813 +  -4.3  -3.38317   TTGTCCTAATTTGTC             TTTTATT TTAG AATAAAA              TCTTGGTTTGTGAAT
    LA1698   3  47 203 1696455 .. 1696465 +    -4  -2.83906   TTGTAGGAACTCATA                 CTTT TAG AAAG                 GTCTTTTCAGTTGAA
    LA1690   4  57 412 1688906 .. 1688917 +  -4.4  -3.96148   CAATTTTAAGTCTAT                TAGG AGCG CCTA                 TTTGTCGTGACCAGA
    LA1573   7  75 371 1568040 .. 1568052 +  -4.9  -5.07652   GTTGAGTGTCTTGAG                TTTTG TCG CAAAA                TTTTATTTTAGAACA
    LA1570   5 100  91 1566847 .. 1566869 + -12.1  -4.62069   AAAAGAATCCTATTT           TCTTGGAGC ACTCA GCTCCAAGA           TTTTTAAAATAAGAA
    LA1562   6 100 236 1558863 .. 1558887 +  -8.7  -5.08824   GGTCTTGCTTTAAAA          TGCCGTAAATT CCA AATTTGCGGTA          TTTTTTAAGTGCCAC
    LA1546   2  66 311 1547420 .. 1547440 +  -3.3  -4.96848   CGCCAGTCTTTTTGC            GATTTGAAG AAG TTCCAAATC            TTTTTCTCTACCAAA
    LA1537   5 100  74 1535963 .. 1535984 + -13.1  -4.16146   GAAAAATTCAAAAAA           CTTGAGGGA AGAT TCCCTCAAG            TTTTAAAAATCTTTT
    LA1528   5  71 133 1527975 .. 1527999 +    -8  -3.53012   CGGTGTTTTTATGAG          TTTTCTTGGA CTTGT TCCGAGAAAA          TTTCCAAAAGAAAAC
    LA1522   7  66 382 1525043 .. 1525057 +  -3.6  -4.77036   GGTCATAATTTTTTT               TTCGAT AAT ATTGAA               TTTTTCCTCATCGAG
    LA1510   6  57 118 1512250 .. 1512263 +  -3.9  -4.12456   TTTCCGTATCTATTC               TAGAA GGAT TTCTA                TTTTCAGGATAATCT
    LA1501   6  55 466 1504676 .. 1504691 +  -4.8  -3.46844   TAATAGTTCCTACAT              TCATTT ATAG AAATGA               TTGATCTTAATTTTT
    LA1496   4  57 324 1496558 .. 1496589 +  -3.2  -4.25056   AAACAAGAAAGAATT      TTCTAAAAGTAGTAG TTC CTACAA-TTTTGGAA      TTTGTTCGTAAAATC
    LA1471   5 100  35 1473930 .. 1473956 + -13.1  -5.68039   TTATGAAGCTACAAA         GCCCTTTTTGC AAAAA GCAAGAAGGGC         TTTTTTTGTGGATTT
    LA1466   9  82 355 1467895 .. 1467905 +    -4   -5.5112   AGCGTTTTGTTGAGT                 CTAA GGT TTAG                 TTTTTTATTCATAGA
    LA1461   5  60 149 1462431 .. 1462451 +  -2.5  -4.56597   AGACTCATTCTTGTC            GGAACACTT GAA AAATGTGCC            TTTTTGAGCCCAGAA
      pssA   2  88 421 1452774 .. 1452790 +  -8.7  -4.36206   AAGACCATTTTCCTT              CGGTGAT ACT GTCACCG              TTTATTCTCCATTCT
    LA1440   2  70 473 1442864 .. 1442895 +  -3.9  -5.03747   ATTACGTAAAGAACT      TCGATCATT-TTAC GTGAA GTAGCGATGATCGA      TTTTTTAGCACCTTT
    LA1434   4  58 -26 1436666 .. 1436677 +  -2.2  -4.63863   GAAAGGAATTACAAC                GGAG ATTG TTCC                 TTATTTTTATGTTAG
    LA1428   3  60  52 1430444 .. 1430458 +  -5.8  -3.45571   AAGAGGAACGAAATG               GAAAAT CAG ATTTTC               TTAATATTTCCAAAA
      gloA   1  46 245 1415150 .. 1415182 +  -3.6  -3.01791   ATCTTACAGACAAAC     TCT-GAAATTGTAGG AACT CTTACAAATTCGAGA      TCTTACAGACAAACT
    LA1405  10 100 243 1404369 .. 1404407 +   -13  -2.91842   CTTGACCAGAGCGGA   GAGCCCGGTCCGGCTGCC ATA GGCAGCCGGATTCGCCCC   GATTTTTTTACGTCG
    LA1394   4  50  65 1388976 .. 1388989 +  -3.1  -3.58428   TTTAAAATTTCCTGT               CCAAG GGGT TTTGG                TTCATTATATTTAAA
    LA1386   4  54   9 1381054 .. 1381064 +  -5.4  -3.11073   ATCTTGAACTTTGCA                 GTAG TTC CTAC                 ATTTTAAATAGAATC
    LA1383   2  66  78 1377786 .. 1377809 +  -7.5  -3.33708   GAAAATTTGGGTGAA          TCCGGCTTGT AGCAG ACA-GCCGGA          TTGATCTATCCGTTC
    LA1365   6  60 189 1359979 .. 1359996 +  -3.5    -4.208   GTATGTCTCTGATAC             CTTCTCGA GAA TCGA-AAG             TTTATAATTTTAGCC
    LA1346   7  60 296 1341144 .. 1341161 +  -3.4  -4.41241   TTAAATCTAAAAGAA             TGAGAG AAGGCA CTCTCG              TTTTATCCCGATTTG
    LA1343  11  56 433 1338891 .. 1338902 +  -2.2  -4.42386   GATTGAATCAACATT                TCCG ATTC TGGA                 TTTTCTAAATGGGAA
    LA1338   3  58  24 1334130 .. 1334140 +  -2.6   -4.4448   CAAAATTTACAAATA                 TATA AAC TATA                 TTTCTTTAGAAGTTT
      ileS   5  79 404 1320212 .. 1320227 +  -7.6  -4.35747   GGACGGTCGTTTTCG              TCCGTA AGTC TACGGA               TTTCGTTTCTTTTTC
      glnA  11 100  57 1308004 .. 1308021 + -10.5  -5.84381   TCGGAAGTCGAAAAA             GCCCGGG TTTT CTCGGGC              TTTTTTTGTTCCTGA
    LA1289   6  52 137 1280836 .. 1280846 +  -3.2  -3.72485   TGTTCGACATTTTAA                 CGGA TGG TTCG                 TTTAAGCTTATATTT
    LA1278  15  63 362 1272347 .. 1272366 +  -6.5  -3.39895   TCCGTATTTTCAAAA            CGAGAAT ATTTCG ATTCTCG             TTCGTTGATACAGAA
    LA1271   6  62 302 1266590 .. 1266601 +    -3  -4.63486   AAATATCTTCCGCTT                TATC GTTA GATA                 TTTTATTCCAAAGAT
    LA1237   7  90 451 1240588 .. 1240600 +  -6.3  -5.54264   CATAGAAACGAAGAC                CGAAT AAA ATTCG                TTTTTTTGAATGTTT
    LA1228   3  63  18 1231443 .. 1231453 +  -2.4  -4.87291   TTGAATATTATAAAT                 GACG GCA CGAC                 TTTTTAATTCAGCTG
    LA1190   7  70 -10 1195531 .. 1195547 +  -5.1  -4.67256   GAAGGCAAAACGGAA              CCCAG GATTAAA CTGGG              TTTTGTCGTTTCTTA
    LA1179   6  58  46 1186129 .. 1186141 +  -2.7  -4.42653   TCTGATTTGTTTGGT                TTTGG ATT CTAAA                TTTTCTAGGTCAAAT
    LA1168   6  62  67 1176501 .. 1176515 +  -5.8  -3.63569   ATTTGTTCTGCTGAT               TTCTAT AAA ATAGAA               TTGTTGAAAAATTAA
    LA1152   2  88 299 1156943 .. 1156955 +  -9.1  -4.15565   AAAGGGATCGAAACG                CGCGA GCT TCGCG                TTTTGAACTAATAAA
    LA1126  11  62  94 1131259 .. 1131273 +  -3.6  -4.46112   ATAAAGTAAAATGAA               TCTTTA TCG TAAAGG               TTTGTTTGAGTGCAA
    LA1121   2  52  91 1124927 .. 1124941 +  -2.9  -3.88232   GAATTTAAACTGTAC               TACTA AAATC TAGTA               TTCTTATATAAGCGA
    LA1108   8  79 223 1112829 .. 1112860 +  -5.4  -5.18371   ACGAGTTGATTTAGC      GTAGTTTAGAAAAT TAGA ATTTTTTAAAATAC       TTTTATTTTCTGAAA
    LA1095   4  50 359 1097038 .. 1097052 +  -4.4  -3.32993   GAGTTCTCCATCTAT               TTTTTT ACA AAAAAA               TTGGTCTATGAATAA
    LA1078   0 NONE
    LA1068   7  62 436 1072457 .. 1072470 +  -2.5  -4.79657   TTTGAGTAACATTTA               TATAA ATTT TTATA                TTTTGTTAGTATTAT
    LA1038   5  74 275 1047843 .. 1047872 +  -5.1  -4.99947   AATCGCTACTTTACT       TGGAAAAACTTTA GTTG TAATGTCTTTCCA        TTTTCTTTCCTTAAA
    LA1033   6  53  81 1043773 .. 1043788 +  -2.6  -4.11304   AAGTCGGATTGTTTG              TTGAGT TTAG ATTCAA               TTGTTTGTGAATTGA
    LA1028   5  57  -5 1038711 .. 1038721 +    -4  -3.87869   TTTACTGCTCAAAAG                 CTAT AGA ATAG                 TTTCTAAAAAATTCG
    LA1025   4  80 455 1036066 .. 1036084 +    -9  -3.77607   AGGAATAAACAATAC             TTTTCTCT TTG AGAGAAAA             TTTAATAGAATTGTT
    LA1013   8  66 297 1021903 .. 1021917 +  -5.8  -3.92542   TCCTTCGAACTCAAA               CTTTTT GGG AAAAAG               TTCTTTAAAAGTAGA
    LA0998   3  53 342 1005732 .. 1005747 +  -2.6  -4.07568   CATCGTCTTGTTGAA              GTATTT GGAC AAATGC               TTTTGCGAAGGCAGA
    LA0990   1  74 243  996618 ..  996647 +  -2.1  -5.51612   TTTTTCAATGTCTTT       TGCGAAATCCATC TTAG GATCGATTCAGCA        TTTTCTTTTTTATCT
    LA0987   3  53 395  994968 ..  994983 +  -2.6  -4.08216   CGGAAATTAATTTCT              CTAAAA AAAT TTTTGG               TTTTCCGCCGAATAA
    LA0981   5  62  30  986424 ..  986447 +  -6.8  -3.20633   CTTGTGAAATTTAGA          TTTGTGGGAA GAAG TTCCTACAGA           TTACGTCTCTTATCG
    LA0981   5  62  68  986462 ..  986477 +  -4.7  -4.08578   ATTACGTCTCTTATC              GGTCT TTGAGC AGACC               TTTGTCATTGAATTT
    LA0959   3  56 216  960594 ..  960608 +  -5.8  -2.95192   AAAAATAAAAAGAGA               TTTTCT TTA AGAAAA               CTTTATAAAATTAAA
    LA0934   4  60 443  928291 ..  928307 +  -3.8  -4.25458   TTCTAAACGTATAAA              TTCTTA CAATT TAAGAA              TTTGTTCGTAAAATT
    LA0921   4  76 354  917384 ..  917396 +  -9.1  -3.06501   TTACGGGGAAGCGAT                GCTGC CAA GCAGC                TTCCGTCAAAATGTC
    LA0916   2  66 189  911787 ..  911805 +    -6  -4.00882   GAATTTTAAGATAAT             CTCCGTTT TAA AAACAGAG             TTTCATATTCTATTG
    LA0910   8 100 107  902880 ..  902896 + -12.3  -2.55712   CTTCTATCGTAGCTT              CTCCGGA TTT TCCGGAG              CTGTTGTAGATCTGG
    LA0883   6  68 199  879726 ..  879741 +  -3.4  -5.14563   TTTTGTGGTCATTAT              TAAAAT TTAA ATTTTA               TTTTTTACTCGGACA
    LA0873   7  62 474  874248 ..  874266 +  -4.7  -4.10007   CTTGCAAAAAGTATG             TTTTTCT GATAG AGAAAAA             TTTTCCAAACCTTAT
    LA0833   6  52 236  833395 ..  833405 +  -5.4  -2.84841   AATGCGACCTAATTT                 GTAG GAA CTAC                 TGCATTTTATTAAAA
    LA0833   6  52 452  833611 ..  833621 +    -4  -3.40401   TATCATATTGTGGTT                 TATG AGC CATA                 CTTTTATCCTTTTCT
    LA0821   8  64  29  824503 ..  824534 +  -4.6  -4.25056   AAACGAGAAAAGATT      TTCTAAAAGTATAG GCTT CTACAATTTTAGAA       TTTGTTCGTACAATC
    LA0813  10  72 192  818181 ..  818197 +  -5.1  -4.71482   ATATCACCTAATTCA              CGTTCAT TGG AGGAACG              TTTTTAGAATTTCGT
    LA0803   2 100 171  811352 ..  811377 + -13.5  -4.62872   GTATTCTTGTTTAAA         TAATCCAGGAA ATTT TTCCTGGATTA          TTTTTAGGAGTTCAT
    LA0785   5  62 259  793917 ..  793942 +  -3.3  -4.56914   TTTACGTCTTCTCTC         CCATCT-CTTTC TAA GAGAGTAGAAGG         TTTTCCTTTCCATAC
    LA0775  10  69 446  785524 ..  785534 +  -2.6    -5.243   TTTTAGGAATGTTAT                 TTTT AGA AAAA                 TTTTTTCCTAATTTC
    LA0768   4  50 119  777747 ..  777762 +    -4   -3.3636   CGGATGCACTCGTTG              GGTATT CTCT AGTACC               TCTTCTGTCGTCTCC
    LA0715   6  79 227  739137 ..  739163 +  -7.3  -4.48987   CTTCGATAAATATAA         CAGAGGCTTGG ATCGA CTGAGTCTCTG         TTTTGATTATAAACG
    LA0702   3  57  83  713065 ..  713077 +  -6.2  -2.52128   ACCTAACTTACCTAA                GGCG GTAAA CGCC                CATTTGTCTTTACTG
    LA0695   4 100  13  701545 ..  701566 + -14.5  -4.13995   TAAGTTTTTCAAAAA           CATCGCCCT TGAA AGGGCGATG            TTTGATTTCTAAAGC
    LA0680   6  79 211  685128 ..  685162 + -10.2  -2.93435   CGTTACGTGTTAAAT     TCAGTAAAATGCTTTC TAT GAGTGTATTTTACTGA     TCTCTGACTAATTGA
    LA0672   9 100   7  673778 ..  673806 +  -9.1  -5.03715   AAAATTTAAATCCAA        TTTTAACTTGTGT TAG ACGTAAGTTAAAA        TTTTTTAAAGGTAGT
    LA0666   8  90  28  669425 ..  669455 +  -4.7  -5.67063   AATTGAAACCTATTC      AACCGG-CGATTGC TTAC GCGATTGGCCGGTA       TTTTTTTGTACTCAG
    LA0650   4 100 184  656376 ..  656402 + -13.2  -3.38158   GAAAGGCTTACGATC         TGAAACGCTTTT TAC GAAAGCGTTTCA         TTGAATTCTTTTGGT
    LA0641   7  57 235  647962 ..  647981 +  -6.5  -2.60075   TTCGCCCAGCTTTTT            TTACGTC CAACTT GACGTAA             GTTCGTTAAGAAAAA
      slpM   3  52  20  639725 ..  639736 +    -3  -3.72893   TAAGAAAAATTAAAA                TTCT AGAA AGAA                 TTTAATAAAAAAATG
    LA0619   4  43   7  623578 ..  623592 +  -2.7  -3.18268   AGTCGTTAAATTACT               GCAGG GAGCA CCGGC               TGCTTTTACTTGAGC
    LA0613   3  69  14  617993 ..  618006 +  -5.2   -4.3739   AAATTTTGATGATGG               CCGC AAAACA GCGG                TTTTGTGCAAAAATC
    LA0605   7  93  40  612300 ..  612335 +   -12  -3.08438   CTAATTTTTAGGATT    TTTTCCAGGATTCCTC TTCT GAGAAGTCCTGGAGAA     TCTTCGAATGTGGTC
    LA0602   6  60 227  610271 ..  610284 +  -3.1  -4.41633   GTTGGGAAAGAGAAT               CCG-GT GTA ACTCGG               TTGTTTTTAGGGATC
    LA0555   2  74 316  552858 ..  552870 +  -6.3   -4.4715   TCTTAAATTTTGAAT                CGATT CTG AATCG                TTTTCTAACTTGAGA
    LA0542  10  70 270  535102 ..  535116 +  -3.6  -5.04249   AAATCTCTACCCGCT               TCTTTT AAA AGAAGA               TTTCTTTTTTCCGAA
    LA0538   4  63  20  532701 ..  532711 +    -4  -4.52042   ACGAGTAACTTTCAA                 TTCA GAG TGAA                 TTTGTTGGTTTTTAT
    LA0519   0 NONE
    LA0515   3  61 -16  506754 ..  506772 +    -4  -4.28432   TAGCGGCACGTGGTA             TTTTGAAT TCA ATTTAAAA             TTTTGCCTTAAAATT
    LA0506   5  54 256  499492 ..  499512 +  -5.5  -2.62513   ATGAATTCTCCATCT            TGTTTCTAT TTT ATGGAAACG            GTTGATTGAAGTTGT
      desA   6  61 193  494517 ..  494544 +  -4.8  -3.91798   TTATAAATCATACAA        TGCGATTGTTCT TGTG GGAACTACCGCA         TTTGATTGCAAATTC
    LA0496   8  74 119  490406 ..  490425 +  -8.6  -3.37939   GAAATTTTAGAGTTT            CCGTGTGA ATTT TTACACGG             TTCGATTTTGAAATT
    LA0487   3  61 354  480277 ..  480289 +  -6.3  -3.34398   ATTAGGTCAGCTGCT                TCTTC GAT GAAGA                TCTTTCCCACAAAAC
     leuA2   6  75 381  469919 ..  469939 +    -4  -5.19328   TTTTCTGCGTAGAAT            CTCGCTTA AGACC TAAACGAG            TTTTTGTTATCAACT
    LA0458   2  53 218  458089 ..  458100 +  -4.4  -3.65351   ATATAAGATTCGCCG                GGAT CAAA ATCC                 TTTCCGTCAAGATAA
    LA0450   6  59  11  451354 ..  451368 +  -4.4  -4.06179   CGTAGGAACTTAATT               TTAATT CGT AATTAA               TTTCTGAATTTTGAA
    LA0433   5  64 404  433080 ..  433094 +  -7.2  -2.92653   GTTCCCACATTTTTA               TGAAAC TCA GTTTCA               CTTTCTAAGGATCGT
    LA0422   4  58  11  419569 ..  419593 +  -2.3  -4.66388   TCTAGATGGATTTTA          TATTTTATTAG AAA TTTATAAAATA          TTTATTTATCATTTT
    LA0418   2  66 322  416846 ..  416863 +  -7.1  -3.22877   TACCGTGACAACCAT             CTTTTCT AAAA AGAAAAG              TTAAGTCTTGGTTTG
    LA0404   9  71 341  401758 ..  401782 +  -2.1  -5.44119   CTACATTTGGTTTTG          GATAAAAAGCC CCG GCCTTTATGTC          TTTTTTTAAACTCCA
    LA0387   6  56 325  382550 ..  382563 +  -2.4  -4.39092   TCTCGACAAAGAGTT               GAGT GTGTGA ACTC                TTTCCTTTTTGATTT
    LA0380   5  62 464  374877 ..  374892 +  -4.7  -4.18506   TTTAAAATCGTAATT              TGTGG TAGTTC CCACA               TTATTTTGCAGATAA
    LA0370   7  72 183  364933 ..  364950 +  -4.9  -4.91473   CCAAACAAAGGCGTT             TTATCTG ACTC CAGATGA              TTTCTTTTTGGATTG
    LA0364   8  68  27  358095 ..  358127 +  -5.8  -4.03474   CTTTTTTTAATTGAA      TAACCATGAATAAA AAGAA TCTATTTATGGTTA      TTATTGATTTTTAAT
    LA0358   9  62 192  350823 ..  350841 +  -4.7  -4.09739   TTTGCAAAAAGTATG             TTTTTCT GATAG AGAAAAA             TTTTCCGAACCTTAC
    LA0358   9  62 388  351019 ..  351035 +  -6.7  -3.05963   TTAATCTCCACTATG              GAATTTT TCA AAAATTC              TATTGAGATCCAAAT
    LA0352   6  57 386  347072 ..  347089 +  -6.3  -2.70932   GAGTTGTAGGTAGGA             TCGGAGT AAAA ATTCCGA              TGATTCCCAAAGCCA
    LA0344   6  81 225  341735 ..  341751 +  -7.3  -4.56775   ATCGTTTTTGTAAAT              GTAAGAG CCA CTCTTGC              TTTTTCAGAAGCGAT
    LA0328   6  55 -36  326802 ..  326814 +  -2.7  -4.21933   AGAACCTTTGAGTCG                TCTTT TTA AAAGG                TTGTTTTCGACTTCA
    LA0328   6  55 410  327248 ..  327260 +  -4.9  -3.42373   TTTCTATTTCGGAAT                CATAT TCA ATATG                TATTTGGAATCTTTC
    LA0307  11  76 363  303815 ..  303829 +   -10  -2.80958   TGTAGCTGAAAGTGC               GGCATC GGA GATGCC               ATATTTCTTACAATG
    LA0302   3  72 466  299974 ..  299986 +  -7.7  -3.55071   GAGGAATATAAACGA                TTCCG AAT CGGAA                TTTCCCAAACTCTAC
    LA0296   7 100  26  292298 ..  292323 + -13.3  -5.93252   TAATTCGGTTTCAAA         CCCCGAAGGCG GTTT TGCTTTCGGGG          TTTTTTATTTTTAAA
    LA0292   9 100 -15  285977 ..  286005 + -14.9  -3.68674   TTTGGAAAGTGTTTC        CGTTTTTACAAAA TGA TTTTGTAAAAACG        TATTTTAAGAGTTTT
    LA0287   4  54 231  281662 ..  281676 +  -2.2  -4.33105   GAACTTTCGAGCAGT               TTTAAT CTC ATTAAG               TTTTCGTAGTAGTTC
    LA0270   9  54 115  266446 ..  266470 +  -5.1  -3.05522   ACGTTTTCTTAAAAA          TTATCTCAAAA GTT TCTTGAGATGA          CTTTTGAAGAGATTA
    LA0267  10  71 262  263617 ..  263627 +  -4.6  -4.70319   AATTAATGTTTACCG                 GCGG TTT CTGC                 TTTTCCTTTTGATCC
      pckA  10 100  16  246687 ..  246720 + -11.9  -4.58303   TTTTGATCTTTGTAA     GATCTACGGAAGCTA AAAC TACTTTCCGTAGATC      TTTTATAATGTTTGA
     rfbB1   5  60 251  232869 ..  232889 +  -2.5  -4.56597   AGACTCATTCTTGTC            GGAACACTT GAA AAATGTGCC            TTTTTGAGCCCAGAA
    LA0230   4  52 -45  227092 ..  227112 +  -4.8  -3.07575   AACATCTGGAATTGT            TTGTTTTC CCAGA GAAGACAA            TTGGGTGGAGGTTTT
      rluD   4  50   2  222108 ..  222123 +  -4.7  -2.74563   CTCCGTTACTTTGAT              TCCGA TTAAAT TCGGA               TCCTTACGATCTAAA
    LA0195   3  72 263  198764 ..  198778 +    -5  -4.74103   ATGACTTTTTTTTGT               CCTAAA TCG TTTGGG               TTTTTAAATTCAAAA
    LA0190  10  57   1  196686 ..  196723 +  -5.1  -3.39923   TTTAAATTCTCCTGA   ATGAAATTGCAATTT TCGTTTTT AGATTGCAATTTCAC    TTACATTTTGGTCCT
       fum  12 100  14  194711 ..  194734 + -12.5  -3.74447   AATTCAAGGTGTTAG          GCGAAGGGA AGTTAG TCCCTTCGC           TTATCTAATTTTTTG
      nuoI   7  66 149  173523 ..  173533 +  -2.6  -5.03314   TTTACGAGTTTAACC                 TTTA CCA TAAA                 TTTTTTGGAAATCGA
    LA0147   5  59  86  161997 ..  162011 +    -5  -3.57418   AGTCTAGTCGCGCTA               TCCTGT CCT ATAGGA               TTGGTTTGATCACTC
    LA0143   6  64 297  155246 ..  155265 +    -5  -4.15044   ACAATTTTTCTAAGT            TCGGGTAA TCCT TTACCGGA             TTTATTGGAAACAAG
    LA0129   2  48 345  137165 ..  137179 +  -2.9  -3.69884   AATTTTGAATGTCTT               TTCAT GATTA ATGAA               TTATATGTTCCATGT
    LA0118   3  63 281  128144 ..  128154 +    -4  -4.36914   TTTGATCATTGATTT                 GAAA ATG TTTC                 TTTTATCAAACCAGC
    LA0116   7  57 351  126266 ..  126278 +  -6.3  -2.66695   GAATAAATTTAAAAT                TAGAG GTT CTCTA                CTATTTACTCCCGGA
    LA0116   7  57 458  126373 ..  126385 +  -6.3  -2.60671   CTGAAGGAATGACTC                GAATC GTC GATTC                TAAATTGGATTTTGT
    LA0111   0 NONE
    LA0104   4  55  32  110693 ..  110707 +  -2.8   -4.2349   ATATTTATTTCCGAC               TTGTGT TCA ACTCAA               TTTTCGCTGTAAAAA
    LA0091   7  91 150   97660 ..   97673 +  -5.3  -5.77632   AAAGTAGTAAAAGGC               CGATT CCCG AATCG                TTTTTTTCTCCTTTT
    LA0087   5  60 156   96326 ..   96346 +  -2.5  -4.56597   AGACTCATTCTTGTC            GGAACACTT GAA AAATGTGCC            TTTTTGAGCCCAGAA
      dapF   2  59 163   93505 ..   93519 +  -4.2  -4.19506   AATGGATCTTCGTTT               GATGTC ACA GACTTC               TTTTGGCATTCCCAT
    LA0075   4 100  40   87424 ..   87441 + -11.3   -5.4833   CTTAGAAAATAAAAA             GCCTCTC CTTT GAGAGGC              TTTTTTATTGGGTAG
    LA0070   6  62 243   83122 ..   83137 +  -4.7   -4.0896   TCTTAAATTGTGATT              TGTGG TAGTTT CCACA               TTTTAGGAACGATTT
    LA0063   5  54 463   70201 ..   70213 +  -4.1  -3.65046   TTGCAAGGGATTCTA                TCTGG GTT TCAGA                TTCTTCCGATGGAAA
      folP   1  49 410   63616 ..   63635 +  -2.2  -3.73281   TGCACAAAATCGCTG            TTTTG-CGG TTA TCGTCAAAA            TTTAAATCCTATTTT
      pntA   0 NONE
    LA0044   3  60 333   48408 ..   48424 +  -3.8  -4.25056   GATTTATATTTTTTT              GATTTT AAATA AAAATC              TTTATTAATCCAATC
    LA0032   5  58 365   35429 ..   35457 +  -2.3  -4.66163   CACGAGCAAGGGATT        CGGTGTTAGAGAC GTC GATTCTAAGTCCG        TTTTTAAATGCACCT
    LA0022   8  68 433   26271 ..   26286 +  -3.2  -5.04249   GGTAAATCCACAATT              TGTGAG AGTT CCCACA               TTTGTTTTTTAGGAA
    LA0009   8  73  27   13419 ..   13452 +  -5.5  -4.62302   TTAATTTCTAAAAAA     CGTTTCGAAAA CTTAATTTCCTT TTTTCGAAACG      TTTTTGAAAATCTTC
     LB009   3  67  35    6038 ..    6048 -  -4.6  -4.47485   AAAAATTCCACAAAA                 CACG TTA CGCG                 ATATAGCAATGAAGA
     LB021   1  45 468   17463 ..   17473 -  -3.2  -3.08776   AACCGTTCAAAATGA                 CGAG CCA CTCA                 ATCACTACGTTACGA
     LB029   6  59  58   24615 ..   24626 -  -5.8  -3.36166   CCGTTAAAAAAGAAT                TCCC AAAT GGGA                 TGTAAGAATTTTCAA
     LB038   2  51 395   29906 ..   29919 -  -2.3  -3.90316   ATTTTTTGAAAAATA               CGGAA TATA TACCG                AAAGATGCAATAGCC
     LB045   3  58 278   34911 ..   34921 -  -2.6  -4.46926   GAGGTGATGAGAAAA                 TTTT TTA AAAA                 CATGAGTTCCTATTT
     LB060   3  59  48   50170 ..   50190 -  -5.3  -3.56704   CTCCTACGAAATCAA            TCCTTCCCG TTA CGTGATGGA            ACCGTATCAAGTGCA
     LB073   5 100 -21   61968 ..   62002 - -10.2  -5.27938   ACGTTCAAAGAAAAA     TCGAAACAATCAACTA AAG TAGTAGATTCTTTCGA     ATCTTTTGCAGGGCG
     LB078   4  63 328   68527 ..   68537 -    -4  -4.37092   ATGTCTTTGATAAAA                 TTGA TCG TCAA                 CTTTTAGTGCTATTT
     LB091   2  50 466   81149 ..   81166 -  -4.1  -3.34233   TTACAACTCTTACAA             GATCGAT TCTC AACGATC              TTTGTGAACTCACCG
     LB091   2  50 204   81401 ..   81428 -  -2.6  -3.82191   GGAATTTCACAATAA        CTTGACCAGAGCT GAG AGCCC-GGTCCGG        CTTGCCTGCGGTAAG
     LB110   6  81 356  101608 ..  101623 -  -4.7  -5.42198   TCGTAAAAAATAAAA              TGTGG GAACTA CCACA               TATCTATGTTTTACA
     LB122   2  52  78  117080 ..  117091 -    -3  -3.84633   TATTGCGAAAAAAAG                GTTT AAAA AAAC                 AATCCTCTTATACGA
     LB129   7  60 387  122201 ..  122211 -  -6.8   -2.7676   GAAATCGGAAGATTA                 TCCG GGG CGGA                 TTTGATACTTTTGGG
     LB135   6  53 241  130377 ..  130388 -  -4.4  -3.59979   CTGTTGTATTTCAAA                GTAG GGAA CTAC                 CATAAAATTTAGGTT
     LB148  13 100  48  142897 ..  142927 - -14.3  -3.22076   AAAATTTATAATATA       TCTTAATTTGTGG GGATT CCACAAATTAAGA       TTTTACAGTAAAAGT
     LB175   3  56 132  171038 ..  171048 -  -5.4  -3.28924   CATCCTCCTTTAGAA                 GCAA GAA TTGC                 GGCTTTGAAAAACTC
     LB179   9  70 136  175547 ..  175566 -    -5  -4.65895   TTTGTCATCTAAAAA            TGATGTGG AAAA CTACATCA             TTTTATAAAAGAGAA
     LB188   2 100 343  183017 ..  183034 -  -8.5  -5.75945   ATCTTTCAAAAAAAA             CTGGAAA GTAT TTTCCAG              TTGCTATCGGATCTT
     LB197   6  81 316  189282 ..  189305 -  -8.2  -4.33907   GAGAAAGACCTAAAA          CAATATTCCG AAAT CGGAAAATTG           ACTAAATTAGGTTTG
     exbD2   5  64 249  206699 ..  206717 -  -3.9  -4.64763   GTACTTAAAAAATAA             CGCAAAT TCAGG ATTTACG             GCATTTTAAAGCAAG
     LB219   4  50  81  212830 ..  212840 -  -3.2  -3.54424   TTTTATTTTTGTAAA                 CCCA CCT TGGA                 GACTTTTATTTTGGA
     LB229   2  62 198  225585 ..  225598 -  -3.9  -4.37658   AATTTTCTTATAAAA               GAATA CGAT TATTC                TCATACTTTTTAATT
     LB232  10  70 113  228311 ..  228356 -  -5.5  -4.30559   AAGAAAATTTTAAAA TTGTCTACCTGGCCCAGTT ATATTACA AACAAAGCCAGATAGACGA GTGTAATAGAGTGAG
     LB260   7  71 238  257337 ..  257358 -  -3.1  -5.18357   TAATTCATCAAAAAA           TTAGAATAT ATTG ATTTTCTAA            AGAATCTCATATTTG
     LB266   8  83 -17  264474 ..  264512 -  -7.6  -4.52347   TAAATAAGATTAAAA   GAAACCACTATAAATCCA AAT TCATCTTATAGTGGTTTC   CTTTTCCAATTTTCT
     LB291   2  56 131  291493 ..  291506 -  -2.3  -4.46212   TTTTTTACCACAAAA               CCCCC AGGC GAAGG                AAGCGGCCTCGGTTT
     LB302   6  70  81  301251 ..  301277 -  -3.8  -5.01811   CTACCAAATTAAAAA         GTTTTGCTTATT TCT AAAAACCAAAAC         GGAAGACAGATAAAA
     LB316   5  78 312  310182 ..  310193 -  -4.4  -5.43514   AAAAGAAGGAAAAAA                CCTT CTAT AAGG                 AAGTAATGCAAACTA
     LB321   7  82  96  316012 ..  316022 -  -5.4  -5.37043   ATCTCATATAAAAAA                 CAGA ATT TCTG                 AACTCAAACCTTCTA
       acn   6 100  32  321446 ..  321486 - -14.4  -4.61199   ATTTTAGAGATAAAA GTTTTCCTTTCGAAACTTC TTGA GAAAT-TCGAAAGGAAAAC  TTAAGAATTCACACG
     LB340   4  57  58  332525 ..  332541 -  -3.7  -4.18807   CATTAAAATAAAACA              TCGATCT TTA AGATCCA              TTTCACTCTAAAATC
     LB344   8  69 387  334326 ..  334340 -  -2.8  -5.31877   ATCTATTATAAAAAA               CGCTTA AAA CAAGCA               TAATGTTCGACTTTC
     LB350   5  61 201  338988 ..  338998 -    -4  -4.30933   TATAAATTTAAGAAA                 TCAT GAA ATGA                 TTTACAATGTGTCCC
     LB358   0 NONE
     LB349   0 NONE
     LB343   9  62 430  334773 ..  334791 +  -4.7  -4.09739   CTTGCAAAAAGTATG             TTTTTCT GATAG AGAAAAA             TTTTCCGAACCTTAC
     LB333   4 100  44  328649 ..  328666 + -12.7  -5.66684   TTTTGAAATGTAAAA             GCCCGGA TTCA TCCGGGC              TTTTTTTATAAATTA
     LB326   4  65 424  321914 ..  321926 +  -7.7  -2.67021   AGACCCGATTCCTTT                GGCTT TGT AAGCC                CTTGCTGTTTGAGGA
     LB320   3  50 471  315633 ..  315645 +  -4.9  -2.87931   AGTTAGGGATCTATT                TTAAG AGA CTTAA                TATGTGGGAACTACC
     LB309   3  68 427  307189 ..  307199 +  -4.6  -4.66938   CAGGTATTAAAAAGA                 TCCG ATT CGGG                 TTTTGTGTTCGAAGT
     LB301   1  43 474  301629 ..  301649 +  -3.3  -2.78395   CATTTTAAAATTTCA            CTGTAAAAT TTA AGTTTGCAG            TAATTCCTACAAATT
     LB290   3  57 335  291968 ..  291979 +  -4.4  -3.92075   CCAGATCTTAATAAT                GGAA GAAT TTCC                 TTTGTAAGTAAAAAT
     LB265   6 100 211  264139 ..  264161 + -11.3   -3.9941   AACGAAAGATCCGGG           TCCGGCTGC CACAA GCAGTCGGA           TTTGCTTGTGCCAAA
     LB259   6  82 -27  257222 ..  257232 +    -4  -5.56112   AGTTTTAGGGAATCT                 CTAT AAA ATAG                 TTTTTTCATTTTTGT
     LB248   3  47 -27  246795 ..  246807 +  -3.4  -3.25204   TAGAATCAAATTTCT                TTCG GAAAA CGAA                TGTATTTGCAAATGA
     LB248   3  47 440  247262 ..  247278 +  -2.3  -3.55444   TCTACAATAGGAGCA              CATTC TTCAGCT GAATG              TTTAGCACCTCCACA
     LB241   8  59 474  239626 ..  239638 +  -4.9  -3.76008   CTGAGCTTAGATTTT                TCTAT TCA ATAGA                TTCTAATTTCTTTTT
     LB231   2  52 282  227706 ..  227729 +  -5.3  -2.82776   AGCTAAATTAATGAT          TCGCGAATT CCTATA AATTCGCGC           TAACTTTATTTATAA
     LB221   3  54 256  215890 ..  215902 +  -5.5  -2.60244   GATCAGCATTCAGGG                GAGTG AGA CGCTC                TAAGTTACTTCGAGC
     LB218   7  73 205  213143 ..  213155 +  -3.5  -5.32944   AATATGAATCTTATC                TTTTT TAG AAAAA                TTTTTTCCTTCTGGG
     LB212   2  57 125  206335 ..  206350 +  -4.7  -3.55761   GATAAATCTAAATTT              TGTGG TAGTTC CCACA               TTTAAAGAATCGATC
     LB196   3  52  87  189695 ..  189715 +  -3.2  -3.75295   CGATAGGAATTTTTT            CCGCTGTA ACCTG TCCAGTGG            TTTCGATGGTTTCTA
     LB189   2  48  78  184283 ..  184294 +    -3  -3.49475   AAACTCATACTTTTA                GAAA ATTC TTTC                 TTATATCGAGCTCAC
     LB189   2  48 367  184572 ..  184582 +  -3.2  -3.42684   TTCCTGAATGCCGAT                 CCTT AGA GAGG                 TATTTCACTGAGTTT
     LB178   6  79 269  175547 ..  175566 +  -7.2  -4.36914   TTTGTCATCTAAAAA            TGATGTGG AAAA CTACATCA             TTTTATAAAAGAGAA
     LB147   9 100 419  142897 ..  142927 +   -15  -4.13945   AAAATTTATAATATA       TCTTAATTTGTGGG GAT TCCACAAATTAAGA       TTTTACAGTAAAAGT
     LB140   7  67 144  136683 ..  136695 +  -4.9  -4.51238   TTTCAAAAACTAACA                TCATT TGA AATGA                TTTATATTTTCTAGG
     LB134   4  49 455  130283 ..  130307 +  -2.2  -3.70902   GGATTAAAAAAATTG         GAATCTGAACT TTAC AGATC-GATTC          TTTAAATGTGGGAAC
     LB128   7  59 306  123177 ..  123187 +  -5.4  -3.58536   ATTAGTTTTCTAAAT                 TCTC TTG GAGA                 TTTACCGGTAAATTT
     LB128   7  59 414  123285 ..  123295 +  -5.4   -3.6707   ATGTGAGACTTATTG                 CGAA GAT TTCG                 TTTAACGTCTTCAAT
     LB121   4  50 107  117227 ..  117243 +  -2.9  -3.78958   TGTCTTGATTTTTCT              CTGACGG CGG CCCTTAG              GTTTTTCTTTACTGG
     LB113   5  62 292  108424 ..  108442 +  -4.7  -4.18018   CTTGCAAAAAGTATG             TTTTTCT GATAG AGAAAAA             TTTTCCGTCCCACCC
     LB111   1  41 252  104570 ..  104580 +  -2.4  -3.00259   GAGGTGCTGCATCTC                 CTCG AAA CGCG                 TCTGTAGTATCTATG
     LB102   2  57 180   92661 ..   92672 +  -4.4  -3.95153   AAAATAGATCGGATT                CGAT CAAG ATCG                 TTTCTGGATAATTGA
     LB102   2  57 298   92779 ..   92794 +  -6.1  -2.64735   ACCCCAATCTCGCAT              GGCTC TCATAC GAGCC               TCGTCTAGATAACCT
    cyaA17   4  69 441   87871 ..   87889 +  -7.5  -3.59031   ATCGAGTCATCATTT             CATTGGA ATGGA TCCAATG             TGTTTGATTGGTTGC
     LB090   6  69 325   81649 ..   81659 +  -5.4   -4.4727   ATAAATTCATAAATT                 GCTT ATT AAGC                 TTTTCTAAATCTTGG
     LB072   5  78 117   61968 ..   62002 + -10.2  -2.78032   ACGTTCAAAGAAAAA     TCGAAACAATCAACTA AAG TAGTAGATTCTTTCGA     ATCTTTTGCAGGGCG
     LB061   1  72  97   52654 ..   52681 +  -4.2  -5.07053   TGAAGATCTGAATTA        CTTTTTCTGAAG CTTC CGTCAAAAAAAG         TTTTTTACCATCGTT
     LB044   4  65 441   35208 ..   35222 +  -7.2  -3.07236   ACGTAATCAGGACGT               GAAAAC TCT GTTTTC               TCTTAAAGTCAATTT
     LB037   4  55 256   30538 ..   30555 +  -2.7  -4.26351   AGACGTTCCGGTGGT             GGATTTG GTAT CAAATGC              TTTATTAAATTAATA
     LB028   5  56 173   24804 ..   24826 +  -2.1  -4.44046   CAAAATCGCTTCAAT           TTCTCATTT CAATC AAATGAAAA           TTTATTTCCAATAAC
     LB028   5  56 329   24960 ..   24973 +  -3.9  -3.95369   CTTGTGTTAGATTGT               TTCAA AAAT TTGAA                TATTTTGGTTTTGCT
     LB022   4  63 355   19823 ..   19833 +    -4  -4.42062   GAATTTTTCAACAAC                 TCTA TTA TAGA                 TTTGTTTAAGAAATC

SUMMARY

937 putative operon ends contain 4416 possible terminators.
Percent operon ends hit by terminators of confidence >= x:
	x	#>=x	hits>=x	%hits>=x
	100	100	84	83	9 %
	99	100	84	83	9
	98	100	84	83	9
	97	100	84	83	9
	96	100	84	83	9
	95	108	88	87	9
	94	108	88	87	9
	93	110	89	88	9
	92	110	89	88	9
	91	113	91	90	10
	90	124	101	98	10
	89	129	106	100	11
	88	136	111	105	11
	87	140	113	107	11
	86	143	114	108	12
	85	153	123	115	12
	84	155	125	117	12
	83	166	136	126	13
	82	176	145	133	14
	81	188	155	141	15
	80	190	157	143	15
	79	206	171	155	17
	78	217	181	161	17
	77	230	191	168	18
	76	247	205	180	19
	75	260	214	189	20
	74	286	234	206	22
	73	300	244	214	23
	72	327	266	230	25
	71	359	291	251	27
	70	413	340	283	30
	69	437	360	297	32
	68	495	407	326	35
	67	521	430	339	36
	66	569	469	366	39
	65	609	506	387	41
	64	675	560	416	44
	63	719	598	435	46
	62	837	697	487	52
	61	883	740	509	54
	60	975	824	549	59
	59	1060	894	578	62
	58	1111	935	599	64
	57	1245	1045	645	69
	56	1330	1113	661	71
	55	1456	1218	696	74
	54	1588	1322	722	77
	53	1765	1471	751	80
	52	2014	1662	786	84
	51	2104	1736	795	85
	50	2330	1920	825	88
	49	2499	2044	841	90
	48	2687	2178	855	91
	47	2944	2371	865	92
	46	3143	2520	879	94
	45	3388	2715	887	95
	44	3541	2837	895	96
	43	3710	2978	900	96
	42	3968	3181	905	97
	41	4116	3302	909	97
	40	4317	3462	913	97
	39	4416	3537	914	98
	38	4416	3537	914	98
	37	4416	3537	914	98
	36	4416	3537	914	98
	35	4416	3537	914	98
	34	4416	3537	914	98
	33	4416	3537	914	98
	32	4416	3537	914	98
	31	4416	3537	914	98
	30	4416	3537	914	98
	29	4416	3537	914	98
	28	4416	3537	914	98
	27	4416	3537	914	98
	26	4416	3537	914	98
	25	4416	3537	914	98
	24	4416	3537	914	98
	23	4416	3537	914	98
	22	4416	3537	914	98
	21	4416	3537	914	98
	20	4416	3537	914	98
	19	4416	3537	914	98
	18	4416	3537	914	98
	17	4416	3537	914	98
	16	4416	3537	914	98
	15	4416	3537	914	98
	14	4416	3537	914	98
	13	4416	3537	914	98
	12	4416	3537	914	98
	11	4416	3537	914	98
	10	4416	3537	914	98
	9	4416	3537	914	98
	8	4416	3537	914	98
	7	4416	3537	914	98
	6	4416	3537	914	98
	5	4416	3537	914	98
	4	4416	3537	914	98
	3	4416	3537	914	98
	2	4416	3537	914	98
	1	4416	3537	914	98
	0	4416	3537	914	98
