# Supplementary material for: Rapid, accurate, computational discovery of Rho-independent transcription terminators illuminates their relationship to DNA uptake
Source: Genome Biol. 2007 Feb 21;8(2):R22. doi: 10.1186/gb-2007-8-2-r22 (PMC1852404; doi:10.1186/gb-2007-8-2-r22)
Supplement: Additional data file 2 — As described in the text, the entire robust tail-to-tail region is searched; if the region is less than 500 nt, then the 500 nt downstream of the stop codon is searched (stopping if a gene start is encountered). In the case of ties, all terminators with the high score are output. [file gb-2007-8-2-r22-S2.zip › Listeria_innocua.ttperf]

   lin0018   2  76   8   21869 ..   21896 -  -7.7  -3.89956   CTAGGATATAGTAAA        CCCCCACTTTC GGTGAT GAAGGTGGGGA         TTTTATTTTAATATG
   lin0029   4 100   9   31312 ..   31329 -  -6.9  -5.77856   AATAAATGAAAAAAA             GCTGTCC ACGT GGGCAGC              TTTTTTTATTAACGA
   lin0069   7  82  10   74181 ..   74208 -  -7.8  -4.52266   AATTAAACATGAAAA        GATGGTTCCA AAGTAACG CGGAACCATC         TTTTTTCAATTATTT
   lin0079   7  70 223   80527 ..   80552 -  -8.4  -3.23637   AAGAGATTAAGTGAA         GCCAAATCTT TGGTGG AAGACTTGGC          TAGCACTATAAACTC
   lin0148   4 100  12  142293 ..  142313 -  -9.7  -5.07971   GAAAATAAGTAAAAA            GCAGCCGTT TTG AATGGCTGC            TTTTTTGTTGGTTAG
   lin0154   3 100   4  148331 ..  148356 - -10.6  -5.10968   ATTAATAGACAAAAA         CAGAGATTCT TTTAGG AGAATCTCTG          TTTTTATTTGAATTC
   lin0159   3  95  19  155019 ..  155043 -  -8.5  -4.96996   TTGAAACAAAAGAAA          CCATGGCAATC TTA GAAAGCCATGG          CGTCTCCATTTTCCA
   lin0177   2 100   8  166667 ..  166688 - -11.6   -5.9362   TAAAAGATAAAAAAA           GGAGCGAC TGATAG GTCGCTCC            TTTTTTATTAACTTC
   lin0190   8 100  20  179094 ..  179118 - -15.9  -4.84311   CTTTATACAACAAAA          CCCAGCAATTT TTA AAATTGCTGGG          TTTCTTCCAAACTGG
   lin0194   0 NONE
   lin0204   7 100   5  197293 ..  197328 -  -9.2  -5.77677   GAAAATAACAAAAAA    GGAACCAAAAGC-AC AGAGATA GTCGCTTTCGGTTCC    TTCTTTATATTGTCC
   lin0211   7 100   6  202563 ..  202598 - -19.3  -5.95449   AAATAAAATAAAAAA    TCATGCGAGAGATCT TGTTCT AGATCTCTCGCATGA     TTTTTTTAAATCGTA
   lin0214   2 100   6  205201 ..  205243 - -10.8  -5.46129   TAATAAACGAAAAAA GCTAAGTATGAAACTATC GATTTCA GATAGTAACATACTTAGC TTTTTTTATTTCTTT
   lin0240   5 100   8  236359 ..  236384 - -14.9   -5.1861   GCTAGTAGTAAAAAA         GAAGTATCCGA CCAG TCGGATACTTC          TTTTTGCTTAATAAT
   lin0295   4 100  10  308433 ..  308457 - -10.1  -5.46129   GAAGAAAGTAAAAAA          GCCTAGTTC GTTTTCA GAACTAGGC          TTTTATTATTTATGG
   lin0309   3  95   4  322878 ..  322900 -  -8.5  -5.56112   AGAAAAACGAAAAAA           CTCCATCTA TAACG CAGATGGAG           TTTTTATACATCAAT
   lin0322   1  42 374  337129 ..  337139 -  -3.2  -2.51871   TTCCAGATGAAAAGG                 CACC AGA AGTG                 TTGAGTGATGCGGAA
   lin0325   1 100 -13  340076 ..  340100 - -10.1  -4.46926   GATCGGATTAGAAAA          CCCTAGATTGT TTA AGAATCTAGGG          TTTTTTGTTCGCAAA
   lin0332   2  88  -2  346497 ..  346545 -  -7.6  -5.06052   TTAAAAAATATAAAA TAAACGCCTCCATTAATTTCAT TTTAG ATGAGATTAGTGGGGGTGTTTA TGATAGAAGTCCTTT
   lin0344   6 100  11  357967 ..  358000 - -13.9  -5.32565   CAAGCAATTAAAAAA     CCCAGGTTCCCCCTC CTAA AAGGGCAAACCTGGG      TTTCTCATTTTTATA
   lin0348   5 100   5  361373 ..  361395 -   -15  -3.80893   ATGTTATAAGTGAAA           GAGAAGACGA TAT TCGTCTTCTC           TTTTTTATGTCCATT
   lin0354   3  87  14  370190 ..  370209 -  -6.5   -5.4492   TAGATATAGAAAAAA            CCTTATC GCGAAT GATAAGG             TTTTTAATCACTATT
   lin0359   3  93  17  374265 ..  374298 -  -8.3  -5.42975   CTAGACAAATAAAAA     CAGGAATTCTCTA TTTGGATG TAGAGGATTCCTG      TTTTTTACAGTTCAT
   lin0373   1 100  13  385865 ..  385885 - -13.3   -5.1517   AAAATAAATGAAAAA            GCAGCTGCA TGA CGCAGCTGC            TTTTTTTGAAACTTA
   lin0380   2 100  -7  394123 ..  394153 -  -9.2   -4.7629   GTATTAATTGAAAAA       TGCCTTGAAATC CACATCC GATTTCAAAGCA       TTTTTTTCATGTTCA
   lin0390   6 100   7  402638 ..  402666 - -12.5  -5.80248   GAAGATATAAAAAAA        CAGCGATTCTCTA ATT CAGAGAGTCGCTG        TTTTTATTAATTCTG
   lin0395   5 100   4  406921 ..  406948 - -17.2  -3.96696   AAGATTAACATCAAA        TGGCTCTGCTAA ACAA TTAGCAGAGCCA         TTTTTAGATATATTT
   lin0400   6  95   7  411653 ..  411674 - -14.5  -2.60283   TAGCCAAATCAAGAG           GCCCCTTTC ATAT GAAAGGGGC            TTTTCACTAAACCAA
      ltrA   2  83  11  418819 ..  418837 -  -8.1  -4.32951   ATGTGAACGAAGAAA             GGTGAGC GAAAT GCCCACC             TTTTTTTATTTTATA
      proC   6  80 124  423803 ..  423846 -    -7   -4.4768   CATTAATAGAACAAA TAGAAAGATATGGTAGAGAAC ATC ATTGCC-ACCATATCTCTCTA ACGACATTCAGTTAT
   lin0432   3 100   9  440963 ..  440990 - -11.4  -6.02546   CCAAATTAAAAAAAA        CAGCAAGCGCCAA ATA CTGG-GCTTGCTG        TTTTTTATTTAATCA
   lin0439   1  89  12  448592 ..  448613 -    -3  -5.80951   AGGCAAAATAAAAAA           CATCCAAC TTTTTC GTTGCATG            TTGCCTAGCATTTAC
   lin0450   6  95 -13  459927 ..  459954 -  -8.6  -5.35224   CTTATAAAAAGAAAA        CTTGCTCAAA GCATTTAT TTTGAGCAAG         TTTTTTGTATTAATC
   lin0458   5  93 105  478130 ..  478151 - -10.1  -4.24606   AAGTTAGACCTAAAA           CCGCCCAGA GGAA TCTGGTCGG            TTTTTTATTCGGCTT
   lin0464   6 100  23  484719 ..  484747 -   -14  -4.74219   ATAAATAAAGCAAAA        CACGGAAATCCA TTCTT CGGATTTCCGTG        TTTTTTTAGATGAAA
   lin0467   2 100   7  487390 ..  487421 -  -8.8  -5.95539   CGCGAAATAAAAAAA      TGCCAGCAAAGTGA GAAA TCATTTTGTTGGCA       GTTTTTTTATATTAT
   lin0491   5  93   6  514037 ..  514060 -  -8.9  -4.78848   TTTTTAAATAGAAAA          GGAGCC-ACC GATTT GGTTGGCTCC          TTTTTTTATAGGAAA
   lin0512   2 100   9  532882 ..  532905 - -11.1  -4.86939   TAATAAATCCAAAAA          CCATCTGAC GAGAAA GTCAGATGG           TTTTTTCTTTAATAT
   lin0516   4 100  12  536477 ..  536509 - -12.2  -4.91285   AGCAAGATAAGAAAA      GAGTAGATACTTTC ATCTA GAAGGTATCTACTC      TTTTTGTTTTATCAA
   lin0525   3 100   6  549449 ..  549481 - -12.1  -4.33248   TAATGTGATAATAAA      TCCCCACTTAGCT TTATCTT AGCTAGGTGGGGA      TTATTTTATATAAAC
   lin0529   1 100   6  553585 ..  553614 -   -10  -5.54079   GTAAAAATGAAAAAA       CGCTTAGTCGAG TTTAGG CCCGGCTAAGCG        TTTTGTTATTTATGT
   lin0539   4 100   6  566192 ..  566219 - -17.2  -5.30199   AAAAATTAACAAAAA        GGTTTCCTCGTA AATT TACGAGGAAACC         TTTTTTTATGTCGTT
   lin0543   4 100  13  571218 ..  571249 - -19.6  -5.65927   GATTTAAACAAAAAA      CAGCCTCAAGCGAA TTCA CTCGCTTGAGGCTG       TTTATATATCGACTA
   lin0562   4 100   8  590422 ..  590455 - -11.2  -5.85244   AAGCAAAATAAAAAA     GCTTGAAAACGAGA TTCGAT TCTTGTTTTCAAGC      TTTATTTTTATTTTT
   lin0567   3 100   9  595541 ..  595569 - -13.9  -5.67063   CTTAGCATAAAAAAA        TCCAGAGTGGCGC AAT ACGCTACTCTGGA        TTTTTAAATTATTTT
   lin0586   6 100   5  614360 ..  614380 -  -9.8  -5.55769   TTCGATAATAAAAAA            GCAATCTC GTCTA GAGATTGC            TTTTTTAAATACGTT
   lin0590   5 100   5  616674 ..  616697 - -15.4  -5.06116   AAAATAATAACAAAA          CAGCGACCAA GCAA TTGGTCGCTG           TTTTTTATTTATCCA
   lin0603   3 100   6  634273 ..  634299 - -14.6  -5.54885   AAGACTAATAAAAAA         GTTACCTCAGAA ATT TTCCGAGGTAAC         TTTTTTTATATGCTT
   lin0612   2 100   6  641872 ..  641907 -  -9.2  -5.85737   AGAGGAATAAAAAAA    TGTCTATTCTAGTTGA ATAA TCAATTAGGATAGACA     TTTTTTTATTTTGTC
   lin0619   4 100   9  648780 ..  648805 - -13.4  -6.01187   AACTAAATAAAAAAA         GCGAGACTTC CATTTT GAAGTCTCGC          TTTTTTATTTAACTA
   lin0624   5  54 340  653203 ..  653215 -  -5.5  -2.96989   AATACATAGAAGAAG                GGGCT AAA AACCC                GGGCTCTATTATGTT
   lin0633   1 100   2  659908 ..  659948 - -18.6  -5.55698   TAGAACTTAAAAAAA  GAAAGGCTTGAATTCCTA AAAAA TAGGTATTCAAGCCTTTC  TTTATATATATTTTG
   lin0647   3 100   6  676317 ..  676344 - -11.5  -5.72207   CCTAAATGAAAAAAA        GTAAGTATCCA TGATAT TGGATACTTAC         TTTTTTTATTTGTCT
   lin0650   2  93  43  680730 ..  680764 -  -5.9  -5.95539   CTTTAAATAAAAAAA     GAACTGTTTAAGC GAAAAATGA GCTTAAACAGTTT     TTTGATGCGATAATA
   lin0655   1 100 -17  686232 ..  686255 - -15.4  -4.11394   AGCGTATCGTTAAAA          GAGCTGTCAC AAAA GTGACAGCTC           TTTTTGATATAAATT
   lin0659   4 100   9  688980 ..  689016 -  -9.5  -4.79949   TCCGTAAAAAAATAA    GCATCGAATGGGCTGTT TTT AAGAGCTCATTTGATGC    TTTTTTGTTTAATAA
   lin0663   4  70 356  692599 ..  692616 -  -2.1  -5.32944   TTTATAAGCAAAAAA             GT-CTTTA CAT TAAAGCAC             TTATTGAGTGGTTCG
   lin0666   4 100  19  697170 ..  697189 -  -9.4  -5.95946   GCAAGAACAAAAAAA            CTTAAGTG AATT CACTTAAG             TTTTTTTGGAGTAAT
   lin0681   4 100   6  708857 ..  708881 -   -13  -4.93696   TTTAAATATTAAAAA          CGAGCTAGAA ATTAA TTCTAGCTCG          TTTTTTTAATGGATT
   lin0729   6 100 182  749758 ..  749780 -  -9.2  -5.12707   CGAAATCCTAAAAAA           CGTCCTCGAA ATG TTCGAAAACG           CAGCCGCTGATCAAT
   lin0729   6 100   6  749922 ..  749956 - -16.6  -5.72053   CAATCAAATAAAAAA     CAGCAAGTCTCTCCGA ATA TAAGAGAGACTTGCTG     TTTTTTTATTTGCGT
   lin0733   2 100   6  755320 ..  755349 - -13.7  -5.75599   CAAACCATAAAAAAA       CGTTTGGAAGCAT AAGC AAGCTTCCAAACG        TTTTTTTATATTTTT
   lin0740   8 100  26  761944 ..  761967 - -12.6  -4.68424   TAAGCCATTCAAAAA          GACGATAAAC CGAG GTTTATCGTC           TTTTTTTATTAATTA
   lin0764   1 100 -13  786703 ..  786723 -  -6.8  -5.97979   AGAATAATAAAAAAA            GCACTTCC TACTT GGAGGTGC            TTTTTAGTGGCTCGA
   lin0767   5 100   6  789431 ..  789459 - -12.5  -5.03314   CTTATCGGTAAAAAA        GCATTGTCCCCAT TCA AAAGGGACAATGC        TTTTTTTATTTTATT
   lin0770   5  77   6  791949 ..  791977 -  -5.3  -4.95806   AAATTAGGATAAAAA       GAAGCTGG-CGC AACAAA GTGTCCAGCTTC        TTTTTTTATGCTAAA
   lin0782   3 100   7  808658 ..  808678 - -14.7  -4.90869   ATGATTAATTAAAAA            GCCGCCCAT CCA ACGGGCGGC            TTTTTTCTATTCAAT
   lin0786   3  84  10  811811 ..  811830 -  -3.6  -5.73563   ACGAAATTAAAAAAA            CAGAGA CGAGCGAT TCTCTG             TTTTTTCTTTTAAAA
   lin0805   7  90  15  834577 ..  834602 - -13.5  -3.03085   CATCTCAAACAATTA         GACTCTTGTAT TCTA ATACAAGAGTC          TTTTTTACGGTTCCT
   lin0813   4  93  -4  840699 ..  840721 -    -7  -5.65177   AGATTTATAAAAAAA           GTTGAGCGCA TAC TAAGCTCAAC           TTTTTTTATCAAAAT
   lin0818   3 100 -19  846200 ..  846230 - -11.3  -5.58179   GATTATAATAAAAAA       GTGTGAATCAGTT AGCTA AGCTGATTCACAC       TTTTCTTTACGTCTT
   lin0825   5 100 216  855580 ..  855617 - -23.1  -5.34365   CGAGAACAAGAAAAA   TAAAGAGAAGACCCAGT GATC ACTGGGTCTTCTCTTTA    TTTGCTTTTGATCTG
   lin0836   6  80 348  870588 ..  870622 - -10.2  -3.12104   ATATTTAATAAAGTA     GAATATTCTCACTAGC ACT GTTAGTAAGAATATCC     TTAGATTTCATGGGG
   lin0842   5 100   6  876581 ..  876611 - -15.6  -5.55769   TTTTATAATAAAAAA       GCAATATGCCTGTA TTA TTCAGGCATATTGC       TTTTTTTATTGGTTT
   lin0851   5 100 -22  884945 ..  884972 - -11.4  -5.72207   TGCAAATTAAAAAAA        CCGATTCAGC TCTCAGTT GCTGAATCGG         TTTTTTTGTTTTCGC
   lin0861   4  63   4  897401 ..  897422 -  -7.3  -3.03969   ATTGATTAAATGAGA           GAGTCTAAG GGAA CTTAGGCTC            TTTTTATTTTTGTAA
   lin0864   5  88 122  899492 ..  899525 -  -6.9  -5.05301   AAATAAGTATAAAAA     GTTAGAAGGTACA GGTATTAA TGTACTTTCTAAC      TTTTTTTAGTTTAAA
   lin0869   4  85   9  904520 ..  904561 -  -8.9  -4.12188   TGACTATCCTCAAAA TCACTAGTAACTTTAGAGT TCTA ATTCTAAGGTTGCTAGTGA  TTTTTTGCCTAATCT
   lin0880   4 100   8  914469 ..  914496 - -11.4  -5.85011   TAAAAACTAAAAAAA        GGAAGCGCT-GAA TTT CTCGAGCGCTTCC        TTTTATATTATAGAA
   lin0908   4 100   6  938003 ..  938033 - -14.9  -5.43487   AAAGCATAGAAAAAA       CGAGCTTTAGGAA CTAGT TTCCCAAAGCTCG       TTTTTTTATTCTGTC
   lin0927   3 100   6  957082 ..  957103 - -14.5  -5.65927   TAGGTAAATAAAAAA           GAGTCCAGC ATTA GCTGGACTC            TTTTTTTATTTAGTA
   lin0932   2 100   5  962604 ..  962628 - -15.1  -5.52986   ACTTTATTAAAAAAA          GAAAGCACGCA TTC CGCGTGCTTTC          TTTTTTATTTAAGGT
   lin0936   3 100  10  966056 ..  966094 - -27.8  -5.67529   AATCAAAAATAAAAA   GAGTGGTTTGGCGCATTA TCG TAATGCGCCAAACCACTC   TTTTTTCAGTTATTT
   lin0946   7  93 264  973014 ..  973062 -  -9.2  -4.30995   TCCTCTATAAAAGAA GGGGATGTCGTCACTATTTCA GAAACAAA TGAAATAATGA-AACACCCCC AAGAAACTGATGAAA
   lin0963   3 100   9  988296 ..  988320 - -12.9  -5.49234   ATATGTAATAAAAAA          GTAGCAGCCGA GAT TAGGCTGCTAC          TTTTTTTATTATAAG
      dltD   7 100 -10  993902 ..  993931 -  -9.4  -6.22691   TAACAATAAAAAAAA       TCCAGGAGTAGT TTAAAT ACTACTTCTGGA        TTTTTTTTGGTCCAT
   lin0980   2 100   6 1003427 .. 1003450 - -15.4   -5.5074   CAATCTAACAAAAAA          GGATTGGCTC AAAG GAGCCAATCC           TTTTTTTAATTTTCA
   lin0993   5 100  49 1016290 .. 1016314 -  -9.3  -5.45802   TGGCTAAAATAAAAA          TCCTTTCTGCA AAA CGCGGAAAGGA          TTTTTTTGGCATTAA
   lin0993   5 100   8 1016333 .. 1016355 - -12.8  -4.72272   TTTTGGCATTAAAAA           CCCCTAACCA ATT TGATTAGGGG           ATAATAATTAATATT
   lin1005   6 100   5 1028534 .. 1028558 - -14.4  -4.56978   TCGGTAAATAAGAAA          CACCCGCTAA ATTAG TTAGCGGGTG          TTTTTTATTTTGCTA
   lin1012   8  88   4 1034180 .. 1034216 -  -5.9  -5.74086   AAAGCAAATAAAAAA    GACATCAATTCGTTC TCAAAAG GAGCGAATTGGCGTC    TTTTTAATTATTATT
   lin1025   3 100   9 1045887 .. 1045917 -   -12  -5.52023   AGCATCAATAAAAAA       GATGACTGAAGC TTAATGG GCCTCAGTCATC       TTTTATTTTTATTCA
   lin1040   3 100   3 1057779 .. 1057802 - -14.6  -4.99043   GGTGGATAAATAAAA          CCATCCGGCC CGCG AGCCGGATGG           TTTTATTTTTGTCGT
   lin1052   7 100  10 1069077 .. 1069112 - -13.5  -5.96894   AGCTAAATAAAAAAA    CGAATGTATTGCCTA TCAATT TAGGCGATACATTCG     TTTTTTATTTTAAAA
   lin1057   8 100   6 1074875 .. 1074894 - -10.7   -5.9362   TAAAATAGAAAAAAA            CCGCCCA GTTAAT TGGGCGG             TTTTTTTATTTCTCC
   lin1065   9 100  11 1086391 .. 1086412 - -11.7  -5.95539   CGTTAAATAAAAAAA           CAGAGTGAT TTTA ATCACTCTG            TTTTTTTCGCTTACG
   lin1070   6 100   6 1095192 .. 1095223 - -10.3  -4.67011   AAGTTGATGCAAAAA      GAGAGCTGACA AATGAAAAAA TGTCAGCTCTC       TTTTTTTATTTTTTA
   lin1095   1  49  59 1116380 .. 1116397 -  -2.7  -3.57144   TCGTTCATTTCGAAA             TCGTTTC CGAT GAAAAGA              ATCGCTACTAATATG
   lin1099   4 100 183 1121388 .. 1121410 - -10.7   -5.4593   GTAAAATAATAAAAA           CAGCTTGTA TAGTT TACAAGCTG           TTTTTTATTTATAAA
   lin1102   3 100   4 1124630 .. 1124654 - -10.1  -6.11229   ACGAAAATAAAAAAA          GGAATTTGGCT TTT AGTCAAATTCC          TTTTTATACGATTTT
   lin1114   5  74  13 1132727 .. 1132757 -  -3.5   -5.2189   TCAAGCAGCAAAAAA      GTCATATTCTGA AATAATCA TC-GAATATGAC       TTTGGAAAGTACTTA
   lin1152   4 100   5 1166041 .. 1166067 - -12.4  -5.73339   ATAATCATAAAAAAA         CGATTTCGGCAA CAT TTGCTGAAATCG         TTTTTTATTTAAGTG
   lin1173   8 100  10 1183789 .. 1183815 - -11.6  -5.74288   AGAAATAACAAAAAA         CCTCTCCAGACA TTC CATCCGGAGAGG         TTTTCTTTATTAAAA
   lin1182   5 100   5 1190701 .. 1190734 - -13.4  -5.14949   AAGAAAATAATAAAA     GTGGTTGATAAGTC GGAATG AACTTATCAACCAC      TTTTTTAAATCTCTT
   lin1191   5  95   6 1204237 .. 1204261 -  -8.5  -4.96646   CTATATAATTAAAAA          CGCCTCGTC TTTATTT GACGGGGCG          TTTTATCATTTTTTT
   lin1199   3  77   9 1214020 .. 1214076 -    -6  -4.76311   GATAAATAAAAATAA GCTTGAATTAACGAG-CTACATCCC AGTTAAGA GGGGTGTAGGCAAGTTATTTCAAGC TTATCTTTTTAGTAA
   lin1206   6 100   7 1224249 .. 1224276 -  -9.9   -5.5454   TTAAATAAATAAAAA        GAGGCGTAACT TTTAAT AGTTGCGCCTC         TTTTTATTAATCATT
   lin1213   1 100   9 1229456 .. 1229489 - -18.3   -5.1286   TAAAAAGTAGAAAAA     GCGCAGTACACCAAG CGGG CTCAGTGTACTGCGC      TTTTTCATTTATTGA
   lin1216   4 100  10 1232230 .. 1232251 - -10.2  -5.61596   AGTCTTATAAAAAAA           GCATTGCG CTGATT CGCAATGC            TTCCATTTATCAAGA
   lin1257   5 100  20 1263718 .. 1263746 -  -9.7  -5.04987   AATATTTTCAAAAAA        CTGCGACATAT GAGTAAT ACATGTCGCAG        TAATACAAATAATCG
   lin1297   4  90  -7 1293998 .. 1294021 -  -8.2  -5.08824   TTTTTATGCAAAAAA          TACGCTAAAC AAAA GCTTAGCGCA           TTATTTCTTCTTCGA
   lin1323   4 100   7 1316532 .. 1316559 - -16.4  -5.45802   TGGTTAAAATAAAAA        CCCAGCAGAGCT AAAT AACTCTGCTGGG         TTTTTATTACATCCA
   lin1329   8 100   4 1325173 .. 1325192 - -10.7  -5.69793   ATAGTAAACAAAAAA            GCTGCCC GTATTA GGGCAGC             TTACTATTTTTTCAT
   lin1339   3 100   7 1337279 .. 1337300 - -13.1  -4.67982   TTGGAGCTAAGAAAA           CCCTGTACA AAAT TGTACAGGG            TTTTTCCTATGCTTT
   lin1345   4  80   9 1341901 .. 1341924 -  -6.8  -4.67942   TTTAACAAAGTAAAA          CCCTTCTA TTATAACT TAGAAGGG           TTTTTTGATTACTTT
   lin1369   6 100  11 1368316 .. 1368338 - -13.6  -5.31545   AATAATAGCAAAAAA           GCAAGTAGTT TTT AACTACTTGC           TTTTTTGCTATTATC
   lin1378   6  68 -13 1375438 .. 1375465 -    -7  -3.56594   CTAAATCTTTTTAAA        CAACGAACTCTT GCTT ATGGGTTCGTTG         TTTTTGTTAGCGTAT
   lin1388   5 100   7 1383722 .. 1383748 - -14.5  -4.75967   AAGTATAAAAAAGAA         GCCTTGCCATG GATCT CACGGCAAGGC         TTTTTCTTATTTAGA
   lin1416   2 100   7 1411559 .. 1411583 - -11.5  -5.20783   ATCCAAATAGAAAAA          CCGCAACCT TATAACG AGGTTGCGG          TTTCTTTTATTTTTC
   lin1421   4  81 421 1414309 .. 1414326 -  -7.7  -4.35524   TGCGCAAATTGAAAA             TGATCGC CGCC GCGACCA              AGCCTATAATTTTTT
   lin1424   7 100   6 1419331 .. 1419356 - -14.1  -5.50774   TAGAATAAATAAAAA         GAGGTTGCGAC TAAA ATCGCAACCTC          TTTTTTTAAGAAAGT
   lin1445   2 100   6 1445627 .. 1445649 -   -12  -4.33907   TATAAATAGTGAAAA           CCGGCGAATA CTA TGTTCGCCGG           TTTTTTTATAGTATT
   lin1450   3  55 407 1448971 .. 1448981 -  -2.6  -4.22442   AAACAAACGAAAGAA                 TTAT TGG ATAA                 TGTGTATGATAAAGA
   lin1462   3  83   8 1462377 .. 1462402 -  -4.7   -5.5762   ATTAAATAGAAAAAA         GCTAGGTGG TTTTTACG CCACTTAGC          TTTTTTGTTATTGTC
   lin1482   5  65  29 1484002 .. 1484050 -    -4  -4.60797   TGGTCATATAGAAAA GCCCTTTACTGGAGTGTGTTT TTGACGGG AATCAAAA-CCAGTAAAGGGC TTTTTTTATTGGTGG
   lin1544   2 100   5 1544408 .. 1544427 - -12.2  -5.84381   TGAGCAATAAAAAAA            CACCCACT TGCG AGTGGGTG             TTTTTCATCCTGCCA
      aspS   7 100   6 1555276 .. 1555301 - -17.7  -5.03715   ATGATTTTTAAAAAA         GAAGCTGAGCG CGGT CGCTCAGCTTC          TTTTTTTAGTTAGTT
   lin1625   6 100  53 1635070 .. 1635107 - -22.9   -5.5454   CCAAACAAAGAAAAA   GCAGAAACGGCGTAGCC GTAA GGCTACACCGTCTCTGC    ATAACATATTACTGT
      tyrS   4  84   9 1649430 .. 1649453 -    -6  -5.28176   TTTATGCACAAAAAA          GCACTCGCCT TTAA AAACAAGTGC           TTTTCTTCTTATTTA
   lin1679   2 100   6 1690804 .. 1690828 - -14.4  -5.16572   AGTTAATCCAAAAAA          GAGGTTGTCC GTTAT GGACAACCTC          TTTTTTTAATGTTTG
   lin1700   5 100   8 1715182 .. 1715208 - -10.9   -5.9218   TATATAACAAAAAAA         GACCCCCTAGC GCTAA GCTAAGAGGTC         TTTAAATTTATTTCA
       tsf   6 100  35 1762189 .. 1762215 -   -16  -5.86609   TCAAAAAAATAAAAA         CCCCGTATTTCC TAA GAAAATACGGGG         TTTTGATATCATATA
   lin1772   3 100   4 1769000 .. 1769041 - -14.8   -5.1101   TTATCATCGAAAAAA GAAAACCTAGACAAAGCTA GTAAT TAGCCT-GTCTAGGTTTTC TTTTTATTTTCCAAA
   lin1780   4 100 -17 1776165 .. 1776196 - -13.2  -5.55664   TGATTATTAAAAAAA      GAAAGGCACTCTAA TTAA TTAGAGTGTCTTTC       TTTTAATTTATTTCG
   lin1795   2 100   6 1802990 .. 1803016 - -16.7  -5.82036   AGAATAAACAAAAAA         CGAGCTTGGAG ATAAA CTCCAAGCTCG         TTTTTTTAACGATAT
   lin1809   1  95   6 1815690 .. 1815711 - -13.1  -3.86252   TTGGATGAAAGAGAA           TCCCACCTA ACAA TAGGTGGGA            TGTTTTTATTTATTC
   lin1826   3 100  39 1831291 .. 1831323 - -12.2  -4.56597   TGGGCGTCCTAAAAA     GCCGAAAACTCTTGA GAAA TCAAG-GCTTTCGGC      TTTTTACAGTCTTTA
   lin1844   2 100   8 1853214 .. 1853239 - -12.7  -4.58283   TAATTGGTCCAAAAA         GAGCTTACCCT TTTT AGGATAAGCTC          TTTTTTATTATGGTA
   lin1892   4 100   9 1910430 .. 1910454 - -13.7  -5.47431   TGAACATATAAAAAA          GGGAGTCTAAC TAA ATTAGACTCCC          TTTTTAAATTATTCT
   lin1905   2 100   6 1918651 .. 1918682 -   -11  -5.80003   CTAACAAATAAAAAA      GACTAGAAAACCAG TTAC CCAGCTTTCTAGTC       TTTTTTTAGAATCTC
      pyrE   4 100   6 1960965 .. 1960988 - -12.5   -5.5353   TATATTAATAAAAAA          CAGCTCACC GGTAGA GGTGAGCTG           TTTTTTTATTTCCCC
   lin1957   5  95   5 1973886 .. 1973922 -    -9  -5.33405   CTTATCAAAGAAAAA   GAAGCAAGAAACGCC-AT TAA ATAGGCATT-CTTGCTTC   TTTTTTAGTTTTCTT
   lin1982   1 100   5 1997058 .. 1997092 - -15.9  -5.74122   TACTATATAAAAAAA     GTCCAGATGGCAATC ACTTA GATTGTCATCTGGAC     TTTTTTATTTTTCGC
   lin1994   4 100   6 2008640 .. 2008673 - -12.7  -4.45201   GGCTATAAAAAAACA     GAAGCAACCTGGT-AT CAA ATAACCAGATTGCTTC     TATTTTTATTCAATA
   lin2007   3 100   4 2021402 .. 2021427 - -17.7  -5.30348   ATTGAATAACAAAAA         GCGAGGAAGAG TAAT CTCTTCCTCGC          TTTTTATTCTCTTTT
   lin2032   7 100   6 2047719 .. 2047749 - -13.5  -5.29445   GGTTAATAATAAAAA       GTACCAAGCCTTA GAAAA TAAGACTTGGTAC       TTTTTTTATATGTTT
   lin2076   2 100 -15 2090896 .. 2090921 - -14.8  -5.02074   TTATTGGTTAAAAAA         GGATTCGGGC TCACTC GCCCGAATCC          TTTTTTTCTTCACAT
   lin2082   5 100   6 2096466 .. 2096490 - -11.5  -5.04356   TGAAATAATCAAAAA          GGCTAGCAC TTAAATC GTGCTAGCC          TTTTTTTAAAGTCCT
   lin2089   1  47 328 2101990 .. 2102001 -    -3  -3.15544   GTTTACCGTCAGTAA                TACT CATT AGTA                 ACCCTCTGAATTTTT
   lin2100   3 100   9 2115480 .. 2115503 - -12.6   -5.9003   AAATTAATAAAAAAA          CTCCTCTAAA AAGT TTTAGAGGAG           TTCTTTTTTTATTTT
   lin2134   3  93   5 2158256 .. 2158276 - -10.5  -3.89956   GTACTACATATGAAA            CGAAAGCAA TAA CTGCTTTCG            TTTTTTATTTTAAAT
   lin2157   3 100   6 2182951 .. 2182980 - -15.9  -5.27779   TTTAATATGAAAAAA       GCCGTTTTGTCTA TACT CAGACAAAACGGC        TTTTTTTATTGTAGT
   lin2166   1 100  -3 2190093 .. 2190115 - -12.1  -5.59357   ACGAGACCAAAAAAA           GTGATAGCG AATGA CGCTATCAC           TTTTTTATTAGCTTT
   lin2171   2  93   6 2193826 .. 2193863 -  -7.9  -5.75478   AAGCACATAAAAAAA   CAGGAACCT-AAGTCA TTATTTC TGACTAAAGGTTCCTG   TTTTTTTATTGTTGT
   lin2178   4 100   6 2197767 .. 2197801 - -16.7  -5.85178   AAGACGTAAAAAAAA     CCTGTAGAAAGTAAG TGTTG CTTACCTTCTACAGG     TTTTTTTATTCTGTT
   lin2181   2 100  34 2201707 .. 2201744 - -18.7  -5.57054   AACAATGTAAAAAAA   GACTGCAAGCAAAGTGA GAAA TTACTTTGCTTGCAGTC    CCGGGCATGCGAAAT
   lin2198   7 100 207 2218412 .. 2218443 - -17.6  -5.25772   AAACTATAATAAAAA      GGGATGAAAATCTA GTTT TAGATTTTCATCCC       TTTTTTCATCCTTTT
   lin2207   2 100  10 2227599 .. 2227622 - -11.1  -5.63504   AATGGTATAAAAAAA          GCAGTAGAC AATTTA GTCTACTGC           TTTTGCATATTATTT
   lin2211   3 100   6 2231344 .. 2231361 -  -9.9  -5.32699   TTAAATAGCAAAAAA             GAGCCTT GATG AAGGCTC              TTTTTTTATTTCGTC
   lin2215   4 100   8 2235216 .. 2235253 - -12.4  -6.04953   ATAGAAATAAAAAAA   GCAGAAATC-TTGTATA GTTTT TATACAAAGATTTCTGC   TTATTTGTTATTTTA
   lin2221   2 100 -12 2241122 .. 2241143 - -11.7  -6.04419   AAAATAATAAAAAAA           GTCCTCTAA TTAT TTAGAGGAC            TTTTTTGCGATATAA
   lin2248   8 100   9 2271268 .. 2271295 - -12.7  -5.46706   ATCCGAAAAGAAAAA        CCCCGTGTGGC GAATTT GCCATACGGGG         TTTTTCGATTAGGAA
   lin2253   1 100   6 2275926 .. 2275966 -   -10  -5.25735   CTAAAAAACTAAAAA  CGTTTGTATTTTAGGAAA ATTAA TTTTCTTAAATACAAACG  TTTTTTTAATCGATA
   lin2273   5 100  11 2291217 .. 2291243 - -14.6  -3.35798   GCAAATGAAAAAGGA         CCAGCAAAATCT AAT AGATTCTGCTGG         CTCTTTTTTATTATT
   lin2281   2 100   9 2299933 .. 2299957 - -12.3  -5.00138   GATTTAAATGAAAAA          GCTATCCTAAA TTT CTTAGGATAGC          TTTTTTTGCTATTTT
   lin2323   9 100  52 2353662 .. 2353688 - -13.9   -4.9445   ATAAGTAACTAAAAA         CACGATTGGAA CTAGT TTCCAATCGTG         TTTTTTTATATAGAA
   lin2335   4 100   4 2369331 .. 2369360 - -15.2  -4.49316   ATGACTAATAATAAA       GGTAGCTATCCA TTCACT TGGATAGCTACC        TTTTTAAATGCGATG
   lin2341   2 100   9 2376918 .. 2376948 - -18.5  -5.50499   TCATATTTAAAAAAA       GTATCGAGGTTGG GGAAT CCAACCTCGATAC       TTTTTTTGTTATAGT
   lin2347   3  74 -11 2381451 .. 2381471 -  -6.2  -4.62069   TGGGTATTTTAAAAA            GCCACAAT ATTAA ATTGTGAC            TTCTGTACAAATCTC
   lin2355   2 100   7 2389011 .. 2389041 - -14.9  -5.06816   ACCTTCTAATAAAAA       GAGCAAACTCGCT TCATC AGCAAGTTTGCTC       TTTTTTTTATTTTAA
   lin2358   3 100   6 2391527 .. 2391553 - -12.4  -5.45802   CTTTTAAAATAAAAA         GAAGCATTCCCA AAA CGGAAATGCTTC         TTTTTTTAATCTTCT
   lin2428   2 100  14 2446359 .. 2446383 - -14.5  -5.17786   CAATAAAATTAAAAA          CCAGATATACA CAT TGTATATCTGG          TTTCCTTCTTAAATT
   lin2464   3 100 -22 2484303 .. 2484327 - -12.9  -5.17744   ACACATTAATAAAAA          GGCTAGCCTCT CAA ATAGGCTAGCC          TTTTTTCATGTTCTT
   lin2472   4 100  13 2499369 .. 2499394 - -12.6  -5.25805   AAGAAAGCTAAAAAA         CCTGCGTGGC TTAACT GCCACACAGG          TTTTTTTACTGTTTA
   lin2484   6 100   4 2510210 .. 2510245 - -11.3  -4.60302   AGAGAAATAAAATAA    GCATGGCGAGAGTTCA TCAAT TGACCTCT-GCCATGC    TTTTTATTTTCGTTT
   lin2491   7 100  12 2516394 .. 2516421 -  -9.8   -5.1356   TTTGATTAATAAAAA        GCGATGAGCCAG ATTA CGCGCTCATCGC         TTTTTTCTATATTAA
   lin2498   3  95 -20 2521920 .. 2521956 -  -8.8  -5.38326   TTAATTAAACAAAAA    CCAGTAAAACTAGAGG TCATT CCTCCGTTTTTACTGG    TTTTTCTTTGCCACG
   lin2505   4 100   5 2527568 .. 2527590 - -10.6  -5.31456   TTAAGGCATAAAAAA           GATGGCGC TACTCAC GCGCCATC           TTTTTTATTCTGAAA
   lin2528   3 100   5 2549438 .. 2549465 - -13.6  -5.08601   CCACTTTAATAAAAA        GAAGACTTGGAC TCGC ATCCAAGTCTTC         TTTTTTAATGCGTAA
   lin2562   7  85  10 2588129 .. 2588151 -  -4.2  -5.60993   TTTTGCATAAAAAAA          GCCC-TAAC GGTGGG GTTAAGGGC           CATATATTTCTAGTT
   lin2611   8  89   6 2626064 .. 2626095 - -11.6  -3.34895   TTTATTTTGAATGAA      GAAGCCAGCGCATC CTGA GATTTGCTGGCTTC       AATAGTTAATTTACC
   lin2663   3 100   6 2681787 .. 2681811 - -14.5  -5.59655   CAAACTAACAAAAAA          CCAACAACTAA TAA TTAGTTGTTGG          TTTTTTTATTTGCGT
   lin2724  10 100 169 2740934 .. 2740961 - -11.4  -5.15634   GATTTTATCAAAAAA        GATGGGCTCTAT TTTC ATAGAGGCCATC         TTTTTTTGTAAGCGA
   lin2724  10 100  10 2741089 .. 2741120 - -13.2  -4.77047   TAAAAGAGAAAGAAA      GCCGCATATGAA-CA TCA TGCTTCATACGCGGC      TTTCAATTTTTATTT
   lin2753   3 100   3 2781243 .. 2781278 - -17.7  -4.82901   CCTTTCCTATAAAAA    GAAGCCCGTTCGCGA TAGCTT TTGCGAACGGGCTTC     TTTTAAATTTGTTCA
   lin2792   3 100   9 2807320 .. 2807348 - -11.8   -5.4593   TTAAAATAATAAAAA        CCTGGAAGCATA CTTAT TCTGCTTCCAGG        TTTTTTTATTAACTT
   lin2825   3  47 -32 2838851 .. 2838863 -  -3.3  -3.30701   CTGGATCAAAGCTAA                GCGCA TAA TTCGC                GGATAATCGGTCTAA
   lin2834   7  87 374 2849685 .. 2849707 - -10.7  -3.33885   AAGTTAAACTATTAA           TAGAGTGGA TTTTT TCCACTCTA           TTTTTATGTGGCTTT
   lin2849   2 100   9 2866561 .. 2866587 -   -11  -6.19302   ATATAATAAAAAAAA         TCTACTATTCCA ATA TGGACTAGTAGA         TTTTTTCTTTATTTC
   lin2872   1 100   8 2888552 .. 2888581 - -10.2  -5.67283   AATCCAAATAAAAAA       GTGGACCAAGATA ACTAA TATCT-GGTCCAC       TTGTTTTTTATAATT
   lin2878   2  95   7 2892892 .. 2892920 -  -8.8  -5.32944   TTTATAACGAAAAAA        CCCGCTAGCCTT CATTC AAGGTTGGCGGG        TTTTACTTATTTACT
   lin2897   4 100  10 2911530 .. 2911556 - -13.9   -6.5058   ACAAATAAAAAAAAA         GTCGATTTCCT AGTTA AGGAAATCGAC         TTTTTTATGTTAATT
   lin2909   2 100   7 2927828 .. 2927853 -  -9.8   -5.5074   TAAGCTAATAAAAAA         GCGTGTAGAC GACAAA ATCTACACGC          TTTTTATTATTCTAG
   lin2983   2  81   1 3007712 .. 3007736 + -10.1    -3.452   CGCAATAAAAAATAA          GAGTACTGC ATTAGTC GCAGTACTC          TTATAAATGTTTCAC
   lin2977   6 100   6 3001398 .. 3001428 + -16.4  -4.81212   AAGTATTTAGAAAAA       GAGACATGACTTTG CGT TAAAGTCATGTCTC       TTTTCTTATGCTAAA
   lin2974   7  93 106 2997074 .. 2997096 +  -7.7  -5.59564   ACCATTTATAAAAAA           GCACCCCTT ATAGA AAGGGATGC           TTTTTTTACGTTTAT
   lin2962   3 100  26 2983544 .. 2983572 +  -9.7  -5.50723   ACGTGAAACAAAAAA       TTCCGCGA-CCA TTAAAT TGGATCGCGGAA        TTTTTATTTTGCTAG
   lin2948   1 100   7 2968573 .. 2968608 + -11.3   -5.4833   TTAGCTTAATAAAAA    TGGGAGGAAAACCTAG TCTAT CT-GGTCTTCCTCCCA    TTTTTTATTCACTGA
   lin2944   7  95   0 2965820 .. 2965870 +  -8.5  -4.96028   GTTTAAAGGACTTTA GTCACACAAAAAAGGGATTCGGCT TTTT AGCAAAATCCCTTTTTTGA-TGGC TTATTTTTTTTGAAA
   lin2916   9 100   8 2938683 .. 2938714 + -18.1  -5.11836   CTCGCTAACAAAAAA      CCGGCACCGTTTC TATCTT GAAGCGGTGCCGG       TTTTATTTTAAATGT
   lin2913   1 100   6 2933967 .. 2933993 + -18.2  -5.38549   GTTTGAATAAAAAAA         TCCCAGCTACTA GTT TAGTAGCTGGGA         TTTTTGTTATTTAAG
   lin2908   3 100   8 2927828 .. 2927853 +  -9.1  -5.34365   TAAGCTAATAAAAAA         GCGTGTAGA CGACAAAA TCTACACGC          TTTTTATTATTCTAG
   lin2896   2  54 -37 2911648 .. 2911661 +  -5.3  -3.06515   GCTTGAGCGGAAAGT               GCAAA CCAG TTTGC                CTTTTCGACATCGCC
   lin2888   5 100  24 2902692 .. 2902715 + -13.2  -5.61596   CGGGAAATAAAAAAA          CGACGATGCG AATA TGCATCGTCG           TTTTTTTATAAGGAT
   lin2877   2 100   9 2892892 .. 2892920 + -13.2  -4.63107   TTTATAACGAAAAAA        CCCGCTAGCCTT CATTC AAGGTTGGCGGG        TTTTACTTATTTACT
   lin2871   3 100 -17 2888552 .. 2888581 + -10.2  -4.75967   AATCCAAATAAAAAA       GTGGACCAAGATA ACTAA TATCT-GGTCCAC       TTGTTTTTTATAATT
   lin2859   1  42 291 2874406 .. 2874420 +  -2.1  -3.10498   CTAGGATGATAGACT               GCTTT AATTG GAAGC               GTTTGTTCCAGATTC
   lin2848   2 100  10 2866561 .. 2866587 +   -11  -5.85425   ATATAATAAAAAAAA         TCTACTATTCCA ATA TGGACTAGTAGA         TTTTTTCTTTATTTC
   lin2838   2 100  40 2857990 .. 2858023 + -11.1  -5.80364   GAGGTAGGTCTGAAA     CTGCGGATAAAGCGA GAAA TTGCTTTGTCTGCGG      TTTTTTTATTAAACT
   lin2833   5 100  49 2849685 .. 2849707 + -10.7  -5.01546   AAGTTAAACTATTAA           TAGAGTGGA TTTTT TCCACTCTA           TTTTTATGTGGCTTT
   lin2823   4  46 386 2839008 .. 2839024 +  -3.7  -2.92714   TAGCGACCGTACAAA              CGTATCA TCT TGATACA              TGACTTTTTGTTCGG
   lin2791   5 100  12 2807320 .. 2807348 + -11.8  -5.83226   TTAAAATAATAAAAA        CCTGGAAGCATA CTTAT TCTGCTTCCAGG        TTTTTTTATTAACTT
   lin2752   3 100   4 2781243 .. 2781278 + -19.9  -4.42851   CCTTTCCTATAAAAA    GAAGCCCGTTCGCGA TAGCTT TTGCGAACGGGCTTC     TTTTAAATTTGTTCA
   lin2738   3  77   8 2766635 .. 2766660 +  -5.5  -4.90381   AAAGTTAATAACAAA         GAGACCCAGA TAAATGC TC-GGGTCTC         TTTTCTTGTATTAAA
   lin2732   5  91   6 2753893 .. 2753927 + -12.2  -3.82865   AAAAGTATAAAAAAA     CAGGGTCATTTATCCA AAT TGGATGTTTGACCCTG     TTTCGATATTATTTG
   lin2723   7 100  20 2740934 .. 2740961 + -11.4  -5.60993   GATTTTATCAAAAAA        GATGGGCTCTAT TTTC ATAGAGGCCATC         TTTTTTTGTAAGCGA
   lin2723   7 100 171 2741085 .. 2741124 +   -16  -2.87964   CTAGTAAAAGAGAAA  GAAAGCCGCATATGAA-CA TCA TGCTTCATACGCGGCTTTC  AATTTTTATTTATGA
   lin2709   2  95  10 2729513 .. 2729539 +  -8.8  -5.51078   ATTTAAGCATTACTA         GAAGCAAGGT TTTAATC GCCTTGCTTC         TTTTATTTTTCTTTT
       ami   3 100  11 2723492 .. 2723517 + -17.7  -5.83226   AATAATAATAAAAAA         TCTCCCAGCCA TAAA TGGCTGGGAGA          TTTTTTTATTACCTT
   lin2662   1 100   8 2681787 .. 2681811 + -14.5  -5.96894   CAAACTAACAAAAAA          CCAACAACTAA TAA TTAGTTGTTGG          TTTTTTTATTTGCGT
      clpP   5 100  14 2628305 .. 2628328 + -12.5  -5.83226   GATTAAATAAAAAAA          GTGGGCTTG AAATTA CAAGCCCAC           TTTTTTTGTTGCCTT
   lin2561   4 100   5 2588091 .. 2588110 +   -10  -5.47218   AGGATAAATGATGCA            CGCTAAGC ACAT GCTTGGCG             TTTTTTTGCATAAAA
   lin2541   8 100   6 2567146 .. 2567192 +  -9.7  -4.89477   AGACATATAAAAAAA GCCTAAATCTAGCTTCTTCAAC TGTT GTTGAATGA-CTAGATTCAGGC TTTTATTGTTGGCGC
   lin2533   1  87   9 2553907 .. 2553925 +  -6.7  -5.47218   TAAATAATGACAGAA             TCTCCTC CTTGT GAGGGGA             TTTTTTTAAATAGAA
   lin2511   4 100   7 2535423 .. 2535447 + -11.6  -6.01187   GCTAATTAAAAAAAA          TCCTTTTACC AAATC GGTAAAAGGA          TTTTTTTGTTTACTT
   lin2504   2 100   5 2527568 .. 2527590 + -10.6  -5.55769   TTAAGGCATAAAAAA           GATGGCGC TACTCAC GCGCCATC           TTTTTTATTCTGAAA
      ltrC   2  95   8 2521920 .. 2521956 +  -8.8  -5.27335   TTAATTAAACAAAAA    CCAGTAAAACTAGAGG TCATT CCTCCGTTTTTACTGG    TTTTTCTTTGCCACG
   lin2490   1 100   7 2516394 .. 2516421 +  -9.8  -5.47431   TTTGATTAATAAAAA        GCGATGAGCCAG ATTA CGCGCTCATCGC         TTTTTTCTATATTAA
   lin2485   3  93   8 2511229 .. 2511248 +  -7.9  -5.52384   TTATGTAAATAAAAA            GCTGACT CATTGT AGTCAGC             TTTTTTTCATGAGCA
   lin2473   6 100   6 2501332 .. 2501363 + -11.1  -5.74288   CTTAGTCTAAAAAAA      CAAGTTTTTCATC CTGATT GATGAGAAACTTG       TTTTTTGTTATTTAT
   lin2463   2 100   7 2484303 .. 2484327 + -12.9  -5.31545   ACACATTAATAAAAA          GGCTAGCCTCT CAA ATAGGCTAGCC          TTTTTTCATGTTCTT
   lin2446   4 100 -13 2463271 .. 2463302 + -14.7  -5.27477   TTGATGATAAAAAAA      GACAGTTAGACTA AATAAA TAGTCTAACTGTC       TTTTTTCGTTAAAAT
      pepC   1  42 117 2452081 .. 2452100 +  -2.1  -3.03829   AGCACAGCTTCCACA            AGAAGGA CTTTTT TCCTTCA             TAATTATTTGAGTAA
     'comK   4 100  10 2446359 .. 2446383 + -14.5  -4.09292   CAATAAAATTAAAAA          CCAGATATACA CAT TGTATATCTGG          TTTCCTTCTTAAATT
   lin2371   1  64  67 2406785 .. 2406797 +  -4.1  -4.43755   CATTCTTTTTTATAC                GTCTT TGC AAGGC                TTTTAACTTTCTTGT
   lin2364   3  86  31 2396347 .. 2396359 +  -4.9  -5.63517   ATGGCCTTACAAAAG                TTAGA ATC TCTAA                TTTTTTGTTTCAACC
   lin2360   2  73  93 2393371 .. 2393384 +  -8.1  -3.53855   CTCAATAATATAAGC               CGCGT CAAT ACGCG                TATCTTTTTCAGGCG
   lin2357   3 100   9 2391527 .. 2391553 +  -9.5   -5.6473   CTTTTAAAATAAAAA         GAAGCATTCCC AAAAC GGAAATGCTTC         TTTTTTTAATCTTCT
   lin2346   3  74  95 2381542 .. 2381585 +  -6.1  -4.56914   TGATTTTTACCACCA GCAAAAGGAAACCTGTCTTC GTATA GAAG-CTTGATTCCTTTTGC TTTTAATTTAGCTCG
   lin2340   2 100   6 2376918 .. 2376948 + -19.2  -5.89921   TCATATTTAAAAAAA       GTATCGAGGTTGGG GAA TCCAACCTCGATAC       TTTTTTTGTTATAGT
   lin2322   6 100  12 2353662 .. 2353688 + -13.9  -5.71712   ATAAGTAACTAAAAA         CACGATTGGAA CTAGT TTCCAATCGTG         TTTTTTTATATAGAA
   lin2322   6 100  51 2353701 .. 2353737 +   -14  -3.39556   GTGTTTTTTTATATA    GAAAAGCTGTTCAG TTACGCTCC CTGAACAGCTTTTC    TGTTATTCAAAAGTT
   lin2316   3 100   7 2348973 .. 2348999 +   -11  -5.84381   GCTAAATAGGAAAAA         GCGATTTGGA CCAAAAA TCCAAATCGC         TTTTTTTATTCGTAC
   lin2307   4 100  54 2339686 .. 2339716 + -17.1  -6.02919   TGCAGCTCAAAAAAA       GAACCTCTTTCCA CATGT TGGAAAGAGGTTC       TTTTTTTATTTATCC
      trpS   4 100   7 2334481 .. 2334510 + -19.5  -4.90136   AGAAAATAAATAAAA       GGCGAATACTTGG ATAA CCAAGTATTCGCC        TTTTTACTATTAATT
   lin2280   8 100   9 2299933 .. 2299957 + -11.6  -5.69023   GATTTAAATGAAAAA          GCTATCCTAA ATTTC TTAGGATAGC          TTTTTTTGCTATTTT
   lin2272   3 100   5 2291214 .. 2291246 +  -9.9  -5.64873   GACGCAAATGAAAAA      GGACCAGCAAAATCT AAT AGATTCTGCTGGCTC      TTTTTTATTATTGAA
   lin2260   4 100   5 2282149 .. 2282186 + -13.8   -5.7946   CTGAAAAATAAAAAA   CACTTTGTT-TAGCCTA TTAAT TAGGCTAGAACAAAGTG   TTTTTTTATTGAAGG
   lin2260   4 100 126 2282270 .. 2282292 +   -15   -5.2166   TAATTGACAAAAAAA           CAGGCTTGAA AAT TTCAAGCCTG           TTTTTTAACTTATTC
   lin2254   3 100   9 2276673 .. 2276701 + -12.6   -5.9667   CTATTAAAATAAAAA        GCTGCTTTATCA TTATT TGGTAAAGCAGC        TTTTTTTCTATTTTT
   lin2246   4  53 140 2270836 .. 2270853 +  -2.7   -4.0162   AAACTTGGTGTACAA             GCTGA TTTTTTTC TCAGC              TTTGTCATATGCCGG
   lin2237   3 100   8 2262685 .. 2262707 + -13.6  -5.88197   TATTATAGAAAAAAA           CTAAGAGTAG TAG CTACTCTTAG           TTTTTTTCTGTTTAG
   lin2232   1 100   7 2256008 .. 2256031 +   -14  -5.19251   CTCAAATAAAAAAGA          CGCTAGGAAT AAAG ATTCCTAGCG           TTTTTATTACTCTTC
   lin2222   3  93  -5 2242482 .. 2242507 +  -7.7  -5.73978   TCGAAAGAAATAAAA         TCCTGATGA AGTTTATA TCATCAGGA          TTTTTTATTTGTAGT
   lin2214   5 100  27 2235216 .. 2235253 + -13.1  -4.42118   ATAGAAATAAAAAAA   GCAGAAATC-TTGTATAG TTT TTATACAAAGATTTCTGC   TTATTTGTTATTTTA
      betL   6 100   7 2218412 .. 2218443 + -17.6  -5.25656   AAACTATAATAAAAA      GGGATGAAAATCTA GTTT TAGATTTTCATCCC       TTTTTTCATCCTTTT
   lin2180   5  88  48 2201749 .. 2201773 +  -7.1  -5.15381   TGCTTGCAGTCCCGG          GCATGCGAAAT TTA ACTCCGCATGC          TTTTTTAAATGTCTT
   lin2170   1 100  14 2193826 .. 2193863 +  -7.9  -5.97979   AAGCACATAAAAAAA   CAGGAACCT-AAGTCA TTATTTC TGACTAAAGGTTCCTG   TTTTTTTATTGTTGT
   lin2165   4 100 -13 2190093 .. 2190115 + -12.1  -5.52096   ACGAGACCAAAAAAA           GTGATAGCG AATGA CGCTATCAC           TTTTTTATTAGCTTT
   lin2156   7 100  11 2182951 .. 2182980 + -15.2  -5.89921   TTTAATATGAAAAAA       GCCGTTTTGTCT ATACTC AGACAAAACGGC        TTTTTTTATTGTAGT
   lin2150   3  55 254 2177358 .. 2177372 +  -4.2  -3.53444   CAACATAATTCTCCG               TTGCGG TTT CCGAAA               TTTAAAACGCGCTAA
   lin2133   3 100   9 2157524 .. 2157544 + -14.1  -3.61356   AAGCTAATAAAAAAA            CGAAAGCAG TGG CTGCTTTCG            TTTCAGCTCCATGAT
   lin2123   9 100   6 2146329 .. 2146366 + -11.4  -4.84642   TCTAAAATAAAAAAA   CACGCAGCAAGGCTTCT CCCTA AGAAGTCC-GCTGCGTG   TTTTATTAGTTTAAC
   lin2099   4 100   9 2115480 .. 2115503 + -12.6  -5.04908   AAATTAATAAAAAAA          CTCCTCTAAA AAGT TTTAGAGGAG           TTCTTTTTTTATTTT
   lin2081   4 100   8 2096466 .. 2096490 + -11.5  -5.44721   TGAAATAATCAAAAA          GGCTAGCAC TTAAATC GTGCTAGCC          TTTTTTTAAAGTCCT
   lin2075   3 100   5 2090896 .. 2090921 + -14.8  -5.80364   TTATTGGTTAAAAAA         GGATTCGGGC TCACTC GCCCGAATCC          TTTTTTTCTTCACAT
   lin2058   4 100   5 2074036 .. 2074061 + -13.4  -5.10033   CGTTCCATTAAAAAA         TCCGTGAGTC GCAGTG GACTCACGGA          TTTTATTTATGTTAA
   lin2031   3 100  10 2047719 .. 2047749 + -11.3  -5.82281   GGTTAATAATAAAAA       GTACCAAGCCTTA GAAAA TAAGACTTGGTAC       TTTTTTTATATGTTT
   lin2006   5 100  15 2021402 .. 2021427 + -17.7  -5.35365   ATTGAATAACAAAAA         GCGAGGAAGAG TAAT CTCTTCCTCGC          TTTTTATTCTCTTTT
   lin1993   7 100 -21 2008640 .. 2008673 + -10.5  -4.17914   GGCTATAAAAAAACA     GAAGCAACCTGGT-AT CAA ATAACCAGATTGCTTC     TATTTTTATTCAATA
   lin1981   2 100   6 1997058 .. 1997092 + -18.1  -5.93252   TACTATATAAAAAAA     GTCCAGATGGCAATC ACTTA GATTGTCATCTGGAC     TTTTTTATTTTTCGC
   lin1960   5 100 -18 1978190 .. 1978216 +   -11  -5.96894   TTTAAATGCAAAAAA         CGCAGAGATT TCGAGTT AATCTCTGCG         TTTTTTTATTTAGCT
   lin1956   2  87 -23 1973886 .. 1973922 +  -6.8  -5.52347   CTTATCAAAGAAAAA   GAAGCAAGAAACGCC-AT TAA ATAGGCAT-TCTTGCTTC   TTTTTTAGTTTTCTT
   lin1944   4 100   8 1960965 .. 1960988 + -12.5  -5.95539   TATATTAATAAAAAA          CAGCTCACC GGTAGA GGTGAGCTG           TTTTTTTATTTCCCC
      rpmB   4 100  18 1945557 .. 1945580 +  -9.6  -5.76237   GAAGGAGAAATCAAG          TGCAGCGACA ATCA TGTCGGTGCA           TTTTTTCTTTGTCTA
   lin1904   2  82  -5 1918651 .. 1918682 +  -4.4  -5.45726   CTAACAAATAAAAAA      GACTAGAAAACCAG TTAC CCAGCTTTCTAGTC       TTTTTTTAGAATCTC
   lin1899   2 100  16 1915654 .. 1915676 +  -9.2  -5.63504   ATAAATCGAAAAAAA           CAGCTAGGAT TAT ATACTAGCTG           TTTTTTTCTACAATT
   lin1894   3 100  11 1913132 .. 1913153 +  -9.5   -4.8384   TATAACATAAAAAAA           TCCTCACTT GTTG GAGTGAGGA            TTTTTGAATTATTTA
   lin1891   4 100  -9 1910430 .. 1910454 +   -13  -4.82333   TGAACATATAAAAAA          GGGAGTCTAA CTAAA TTAGACTCCC          TTTTTAAATTATTCT
   lin1873   4 100   8 1888979 .. 1889007 + -11.2  -4.90381   TGTTTTAACAAAAAA       GCAATC-CGCTAA GTTT TTAGCGAGATTGC        TTTTATTATATTGCC
   lin1861   3 100   5 1873699 .. 1873721 +   -15   -5.8187   TAGATAAGTAAAAAA           GAGCGCTAAT AAT ATTAGCGCTC           TTTTTTTATTCCGTG
      gltC   4  56 300 1860705 .. 1860716 +  -5.8  -2.89683   ACCTAAAATAAATCT                GCTG CGCC CAGC                 TGTCTCCAGTGAAAT
   lin1843   7 100  13 1853214 .. 1853239 + -10.5  -5.58179   TAATTGGTCCAAAAA         GAGCTTACCCT TTTT AGGATAAGCTC          TTTTTTATTATGGTA
   lin1827   5  52  95 1832898 .. 1832911 +  -5.3  -2.83517   AATTTATAAGTATCT               TTCCA CTAC TGGAA                TAATCTTATCTGCAT
   lin1827   5  52 432 1833235 .. 1833251 +  -2.3  -3.94853   ACTGAAACAGATGTA              TTAAGTG CAG CATTTAG              TTTACTATTCACTTG
   lin1819   2  89  13 1824819 .. 1824832 +  -6.7  -5.63517   TAAAACAAATTCCAG               CCACT ATTT AGTGG                TTTTTTGTTTGGAAA
   lin1808   5 100   8 1815690 .. 1815711 + -13.1  -4.35561   TTGGATGAAAGAGAA           TCCCACCTA ACAA TAGGTGGGA            TGTTTTTATTTATTC
   lin1802   4 100   6 1809286 .. 1809312 + -13.9  -5.28414   AATTGATTAGAAAAA         CCAGATTCTGA TTTAC TCAGAATCTGG         TTTTTCTATTTCTTC
   lin1798   4 100   6 1806737 .. 1806754 + -12.7  -5.76237   TAGTATTTAAAAAAA             GACCCGG GATT CCGGGTC              TTTTTTATTTATCTA
   lin1794   5 100   9 1802990 .. 1803016 + -16.7  -5.42862   AGAATAAACAAAAAA         CGAGCTTGGAG ATAAA CTCCAAGCTCG         TTTTTTTAACGATAT
   lin1785   7 100   5 1783493 .. 1783515 + -12.1  -5.95539   TATTCATGTAAAAAA           CTGGTTGTC CTAAT GACAACCAG           TTTTTTTATTTGGAA
   lin1779   4 100  10 1776169 .. 1776192 + -10.4  -4.84353   TATTAAAAAAAGAAA          GGCACTCTAA TTAA TTAGAGTGTC           TTTCTTTTAATTTAT
   lin1774   1 100   5 1772964 .. 1773002 + -12.1  -5.64274   AAACAGCTTAAAAAA  CTAGCTACGTTAAAAGAT GAGA ATCTTT-AATGTAGCTAG   TTTTTTTATGGATAA
   lin1771   8 100 -19 1769000 .. 1769041 + -13.3  -5.45802   TTATCATCGAAAAAA GAAAACCTAGACAAAGCTAG TAA TTAGCCT-GTCTAGGTTTTC TTTTTATTTTCCAAA
   lin1765   4 100 100 1762189 .. 1762215 + -13.8  -4.38171   TCAAAAAAATAAAAA         CCCCGTATTTCC TAA GAAAATACGGGG         TTTTGATATCATATA
   lin1699   6  76 232 1715405 .. 1715422 +  -4.1  -5.08824   TTTAATTCGAACTTT             GATGCGA CCTT TTGCGTC              TTTTTTAGCTACAAC
   lin1688   9 100   8 1705071 .. 1705094 +  -9.6  -5.55769   ACAAATAATAAAAAA          GACAGCTTCC ATTT GGAAACTGTC           TTTTTTATTATCAGG
   lin1678   3 100  10 1690804 .. 1690828 + -15.1  -5.66989   AGTTAATCCAAAAAA          GAGGTTGTCCG TTA TGGACAACCTC          TTTTTTTAATGTTTG
   lin1663   3 100   8 1673593 .. 1673616 + -12.6  -5.49809   ATGCTTAATAAAAAA          TCCTCTCTTT ATCT AAAGAGAGGA           TTTTTTTACGATTTA
   lin1653   3 100  10 1664677 .. 1664698 + -10.1  -5.41143   GCCTAAAAATTAAAA           CGACTACCC ACTT GGGGAGTCG            TTTTTTTAACGAATA
   lin1644   4 100   6 1655966 .. 1655990 + -14.4  -4.61566   CTTAGTATAAGAAAA          GCGCTTAGGA TATGC TCCTAAGCGC          TTTTATAGTTTAAAC
      rpsD   3  88  14 1649376 .. 1649410 +  -5.9  -5.60993   AATTAGAACTAAAAA    CCTTACAATTCATGAC TTCG GTTGTGG-TTGTAAGG     TTTTTTTATGCACAA
      ppnK   3 100   8 1638277 .. 1638296 +   -10  -5.96894   TCTTATAATAAAAAA            GTCTGGCG TAAG TGCCAGAC             TTTTTTTATTTCGCT
   lin1624   4  86  -7 1635077 .. 1635100 + -12.4  -2.91582   AAGAAAAAGCAGAAA          CGGCGTAGCC GTAA GGCTACACCG           TCTCTGCATAACATA
   lin1615   2 100  16 1627526 .. 1627550 + -17.3  -6.34616   AGCTAAATAAAAAAA          CTCGCTCTTGA AAT TCAAGAGCGAG          TTTTTTTTATTTTAA
   lin1556   2 100   6 1560092 .. 1560130 +    -9  -5.79595   TTCTAACTAAAAAAA   GCAATCATTCCAGTGA TGAAATT TCACCAGAATGATTGC   TTTTTTATTTTCGCA
   lin1553   5 100   5 1555276 .. 1555301 + -17.7  -5.66868   ATGATTTTTAAAAAA         GAAGCTGAGCG CGGT CGCTCAGCTTC          TTTTTTTAGTTAGTT
   lin1543   3 100   6 1544408 .. 1544427 + -12.2  -4.77036   TGAGCAATAAAAAAA            CACCCACT TGCG AGTGGGTG             TTTTTCATCCTGCCA
   lin1535   4 100   4 1535822 .. 1535852 + -15.6  -5.86465   AACGCAAAATAAAAA       GCATGTCTTGACAG TTT TTGTCAGGACATGC       TTTTTTTATATTATT
   lin1528   3 100   6 1530428 .. 1530450 + -12.1  -5.57729   CGTAAAATAAAAAAA           TCCAGGAGA ATCTC TCTCCTGGA           TTTTTTATATTGTTT
      rpsT   6 100  19 1518642 .. 1518660 +  -9.6  -5.93252   CGTTTAGGTATAAAA             CATCACAC CTT GTGTGGTG             TTTTTTGTTTTTAAA
      rpsT   6 100  54 1518677 .. 1518703 + -13.2  -5.28826   TTTTTGTTTTTAAAA         TAGCTTTGTCTT CTG GAGACAAAGCTA         TTTTTTATACAGTTT
   lin1498   2 100   8 1501869 .. 1501900 + -20.4  -5.54885   CTGAATAAATAAAAA      GCATCTGGTACACA AATT TGTGTACCAGATGC       TTTTTTATTAATATT
   lin1481   4  91   5 1484002 .. 1484050 +  -5.4  -5.84381   TGGTCATATAGAAAA GCCCTTTACTGGAGTGTGTTTTT GACG GGAATCAAAA-CCAGTAAAGGGC TTTTTTTATTGGTGG
   lin1470   6 100  10 1471540 .. 1471563 +  -9.7  -5.96894   GAATAAATAAAAAAA          CAATATCCC ATTTCC GGGATATTG           TTTTTTTATTTAAGT
   lin1461   1  93   7 1462377 .. 1462402 +  -7.6  -5.68489   ATTAAATAGAAAAAA         GCTAGGTGGT TTTTAC GCCACTTAGC          TTTTTTGTTATTGTC
   lin1454   3  84  13 1454419 .. 1454444 +  -8.4  -4.56914   TAACGATCAAAAAAA         CCGACTAGGCT CATTT AG-CTAGTCGG         TTTTACTTTGAATCG
   lin1449   4  73   8 1449050 .. 1449080 +    -7  -3.94634   ATTGCTGATAAATAG       CCAATGAATGCTTG GGA TAAGTGTTTATTGG       TTGTTTGCGATAATA
      lisK   5 100   6 1411559 .. 1411583 + -12.2    -5.098   ATCCAAATAGAAAAA          CCGCAACCTT ATAAC GAGGTTGCGG          TTTCTTTTATTTTTC
   lin1387   4 100   8 1383722 .. 1383748 +   -13  -5.38549   AAGTATAAAAAAGAA         GCCTTGCCATGG ATC TCACGGCAAGGC         TTTTTCTTATTTAGA
   lin1377   4 100   2 1375438 .. 1375465 +  -9.2  -5.09204   CTAAATCTTTTTAAA        CAACGAACTCTT GCTT ATGGGTTCGTTG         TTTTTGTTAGCGTAT
      pnpA   4 100  11 1368316 .. 1368338 + -13.6  -5.30189   AATAATAGCAAAAAA           GCAAGTAGTT TTT AACTACTTGC           TTTTTTGCTATTATC
   lin1344   1  85  19 1341901 .. 1341924 +  -6.8  -5.33921   TTTAACAAAGTAAAA          CCCTTCTA TTATAACT TAGAAGGG           TTTTTTGATTACTTT
   lin1338   4 100   6 1337279 .. 1337300 + -13.1  -4.85177   TTGGAGCTAAGAAAA           CCCTGTACA AAAT TGTACAGGG            TTTTTCCTATGCTTT
   lin1296  10  88   8 1293960 .. 1293980 +    -6  -5.60993   ACAAATAATAAACAA            ACCCTCGC TTTGT GCGGGGGC            TTTTTTTATGCAAAA
   lin1226   3 100  -9 1242406 .. 1242428 +   -15   -4.4959   GAATACAAAAAACAA           GGAAGCCTAA CTA TTAGGCTTCC           TTTTCATTAATTACG
   lin1221   4 100   4 1237052 .. 1237072 + -11.1  -5.83226   AGAAGACGTTAAAAG            GCCCGAGAA ATA TTCCCGGGC            TTTTTTTATTGAATT
   lin1218   5 100  18 1234583 .. 1234607 + -10.1  -4.62051   GATAACAGTAGAAAA          GCACTGCAA TCATAAT TTGCAGTGC          TTTTCTATCCTCTTT
   lin1215   3  83   6 1232230 .. 1232251 + -10.2  -3.32997   AGTCTTATAAAAAAA           GCATTGCG CTGATT CGCAATGC            TTCCATTTATCAAGA
   lin1205   8 100   8 1224249 .. 1224276 + -12.1  -5.16071   TTAAATAAATAAAAA        GAGGCGTAACT TTTAAT AGTTGCGCCTC         TTTTTATTAATCATT
   lin1171   3  59 278 1183529 .. 1183539 +    -4  -4.07885   TGAACCACCTGAAAT                 TGAA AAA TTCA                 TTTTGCCAGGAGGTA
   lin1101   9 100   6 1124630 .. 1124654 + -12.3  -4.90296   ACGAAAATAAAAAAA          GGAATTTGGCT TTT AGTCAAATTCC          TTTTTATACGATTTT
   lin1093   7  95 -11 1115436 .. 1115457 +  -8.8  -5.38549   TATTCTATAAGAAAA           GAAGACCA TTGATC TGGTCTTC            TTTTTATTGTTTAGA
   lin1051   3 100   6 1069077 .. 1069112 + -15.7  -5.79595   AGCTAAATAAAAAAA    CGAATGTATTGCCTA TCAATT TAGGCGATACATTCG     TTTTTTATTTTAAAA
   lin1039   4 100   7 1057779 .. 1057802 + -13.9   -5.3658   GGTGGATAAATAAAA          CCATCCGGC CCGCGA GCCGGATGG           TTTTATTTTTGTCGT
   lin1028   3  93   8 1050156 .. 1050184 +  -7.4  -5.40014   TAATTTAAATCAAAA        GCGAGGCCAC TATTTCAGT GTAGCCTCGC        TTTTTGTTGTTATTT
   lin1024   3 100   5 1045887 .. 1045917 + -11.2  -5.42605   AGCATCAATAAAAAA       GATGACTGAAGCTT AAT GGGCCTCAGTCATC       TTTTATTTTTATTCA
   lin0998   6 100 -12 1022348 .. 1022385 + -15.9  -5.26119   AACGAAGACTACAAA   GAAATCCGAGTAATC AGCTAATC GATTACTCGGATTTC    TTTTCTTTTTGCAAA
   lin0995   4 100 -17 1018442 .. 1018467 + -13.4  -5.46657   CTTGCATTAGAAAAA         GGCTTGCGTT TAAGTT AACGCAAGCC          TTTTTTATTAAACTG
   lin0992   2 100   9 1016290 .. 1016314 + -10.8  -5.47399   TGGCTAAAATAAAAA          TCCTTTCTGC AAAAC GCGGAAAGGA          TTTTTTTGGCATTAA
   lin0974   5 100  -2  999233 ..  999264 +  -9.8  -5.14163   GAGATAATAAAAAAA      TAGTTATTTCT-TCT ATT AGAAAGAAATAACTA      TTTTTATTAATAAGT
   lin0969   5 100  13  993902 ..  993931 + -11.6  -5.86965   TAACAATAAAAAAAA       TCCAGGAGTAGT TTAAAT ACTACTTCTGGA        TTTTTTTTGGTCCAT
   lin0962   3 100   8  988296 ..  988320 + -12.9  -5.88565   ATATGTAATAAAAAA          GTAGCAGCCGA GAT TAGGCTGCTAC          TTTTTTTATTATAAG
   lin0948   3 100  -8  976389 ..  976415 + -12.5  -4.74103   GGACGTAAGAAAAAA         GTAGATTAAGC TTAAT GCTTAATCTAC         TTTTTCAGTTCCCCA
   lin0945   1  55  23  973150 ..  973160 +    -4  -3.81557   TTTTTTAAACTCTCA                 TGAA ATT TTCA                 TCTTTCTTTCAGCAC
   lin0935   3 100   4  966056 ..  966094 + -27.8  -5.23016   AATCAAAAATAAAAA   GAGTGGTTTGGCGCATTA TCG TAATGCGCCAAACCACTC   TTTTTTCAGTTATTT
   lin0829   3 100   8  862080 ..  862098 + -11.8  -5.22039   CGATTTAAGAAAAAG             GGATTCCA ACT TGGAATCC             TTTTTTAAATTTGCG
   lin0824   4 100   2  855584 ..  855613 + -19.5  -4.67692   AACAAGAAAAATAAA       GAGAAGACCCAGT GATC ACTGGGTCTTCTC        TTTATTTGCTTTTGA
   lin0804   4 100 101  834577 ..  834602 + -13.5  -5.10029   CATCTCAAACAATTA         GACTCTTGTAT TCTA ATACAAGAGTC          TTTTTTACGGTTCCT
   lin0790   4 100   4  815672 ..  815714 +  -7.3  -6.20267   AAGAGTAAATAAAAA CATCTCCTGTATCATTCA AGTAAAAA TGAATGA-ACAAGAGATG TTTTTTTATTTTTGA
   lin0785   3  90   6  811811 ..  811830 +  -3.6  -5.79595   ACGAAATTAAAAAAA            CAGAGA CGAGCGAT TCTCTG             TTTTTTCTTTTAAAA
   lin0781   2 100   8  808658 ..  808678 + -12.5  -5.48063   ATGATTAATTAAAAA            GCCGCCCAT CCA ACGGGCGGC            TTTTTTCTATTCAAT
   lin0771   1  50 388  793778 ..  793822 +  -4.3  -3.13728   GTTTAGCCAATAAAG GTTATCAACAGAGATACAATG GTT CTTTTTATCTCGGATGCTAAC TTCACTATAGCTGCT
   lin0680   6 100  11  708857 ..  708881 +   -13  -5.54894   TTTAAATATTAAAAA          CGAGCTAGAA ATTAA TTCTAGCTCG          TTTTTTTAATGGATT
   lin0665   7 100  15  697170 ..  697189 +  -9.4  -5.44721   GCAAGAACAAAAAAA            CTTAAGTG AATT CACTTAAG             TTTTTTTGGAGTAAT
   lin0654   4 100   3  686232 ..  686255 + -15.4  -4.82154   AGCGTATCGTTAAAA          GAGCTGTCAC AAAA GTGACAGCTC           TTTTTGATATAAATT
   lin0632   5 100  -6  659912 ..  659944 + -13.6  -4.66625   ACTTAAAAAAAGAAA      GGCTTGAATTCCTA AAAAA TAGGTATTCAAGCC      TTTCTTTATATATAT
   lin0625   6  91   7  655663 ..  655693 +  -4.6  -5.85244   GGATTTTAAATAAAA       AGAGCCGCAAACAG TGA TTGTTTGCGGCCGA       TTTTTTATTTTAATT
   lin0618   9 100   6  648780 ..  648805 + -13.4  -5.65927   AACTAAATAAAAAAA         GCGAGACTTC CATTTT GAAGTCTCGC          TTTTTTATTTAACTA
   lin0611   1 100   6  641872 ..  641907 + -13.6  -6.14618   AGAGGAATAAAAAAA    TGTCTATTCTAGTTGA ATAA TCAATTAGGATAGACA     TTTTTTTATTTTGTC
   lin0605   3 100  10  637690 ..  637716 +   -16  -6.09196   TATTAATAAAAAAAA         CAAGCCCGTTTA TTT TAAGCGGGCTTG         TTTTTTTATTTTGCG
   lin0602   2 100   8  634273 ..  634299 + -12.4  -5.75478   AAGACTAATAAAAAA         GTTACCTCAGAA ATT TTCCGAGGTAAC         TTTTTTTATATGCTT
   lin0589   5 100   9  616674 ..  616697 + -15.4  -5.72622   AAAATAATAACAAAA          CAGCGACCAA GCAA TTGGTCGCTG           TTTTTTATTTATCCA
   lin0585   1 100  29  614360 ..  614380 +  -9.8  -5.10497   TTCGATAATAAAAAA            GCAATCTC GTCTA GAGATTGC            TTTTTTAAATACGTT
   lin0568   3 100  10  597928 ..  597952 + -17.3  -5.20783   AGATAACATAAAAAA          CCCTGCTTTCA CAC TGAAAGCAGGG          TTTTTCTATTTAAAT
   lin0544   1 100   6  573718 ..  573741 +   -14   -5.5454   AAACAAATAAAGAAA          CTCGATTCTG TTAA CAGAATCGAG           TTTTTATTTATTTAC
   lin0528   5 100  12  553585 ..  553614 + -10.7  -5.06472   GTAAAAATGAAAAAA       CGCTTAGTCGAGT TTAG GCCCGGCTAAGCG        TTTTGTTATTTATGT
   lin0524   5 100   8  549449 ..  549481 + -14.3  -4.38141   TAATGTGATAATAAA      TCCCCACTTAGCT TTATCTT AGCTAGGTGGGGA      TTATTTTATATAAAC
   lin0515   8 100   6  536477 ..  536509 + -14.4  -5.54907   AGCAAGATAAGAAAA      GAGTAGATACTTTC ATCTA GAAGGTATCTACTC      TTTTTGTTTTATCAA
   lin0511   3 100  -7  532882 ..  532905 + -11.1  -5.69793   TAATAAATCCAAAAA          CCATCTGAC GAGAAA GTCAGATGG           TTTTTTCTTTAATAT
   lin0466   4 100   6  487390 ..  487421 + -13.2  -4.08219   CGCGAAATAAAAAAA      TGCCAGCAAAGTGA GAAA TCATTTTGTTGGCA       GTTTTTTTATATTAT
   lin0459   2 100   9  479693 ..  479713 +  -9.8  -5.71983   GCAATAAAATAAATA            CGTCTATC TTCGC GATAGACG            TTTTTTTATAGTTCA
   lin0440   4 100 -13  449951 ..  449977 +   -16  -5.02074   ATTATATGGAAAAAA         GCCAAAGACCAT GAG GTGGTCTTTGGC         TTTTTTGGGGAGTGG
   lin0431   3 100   7  440963 ..  440990 + -10.7  -5.68438   CCAAATTAAAAAAAA        CAGCAAGCGCCA AATAC TGG-GCTTGCTG        TTTTTTATTTAATCA
   lin0379   2  93   9  394123 ..  394153 +    -7  -5.63374   GTATTAATTGAAAAA       TGCCTTGAAATC CACATCC GATTTCAAAGCA       TTTTTTTCATGTTCA
   lin0358   2 100  30  374265 ..  374298 + -11.2  -5.10029   CTAGACAAATAAAAA     CAGGAATTCTCTAT TTGGAT GTAGAGGATTCCTG      TTTTTTACAGTTCAT
   lin0343   3 100 -18  357967 ..  358000 +   -11   -4.2928   CAAGCAATTAAAAAA     CCCAGGTTCCCCCT CCTAAA AGGGCAAACCTGGG      TTTCTCATTTTTATA
   lin0324   9 100  -5  340076 ..  340100 + -10.1   -5.4505   GATCGGATTAGAAAA          CCCTAGATTGT TTA AGAATCTAGGG          TTTTTTGTTCGCAAA
   lin0308   3  88  37  322878 ..  322900 +  -7.8  -4.88067   AGAAAAACGAAAAAA           CTCCATCT ATAACGC AGATGGAG           TTTTTATACATCAAT
   lin0299   4 100   5  313327 ..  313350 + -13.2  -4.57218   ATATTAAATAAAAAA          GGATGCAGCG TATA TGCTGCATCC           TTTTACTTATCTTAT
   lin0294   6 100  -5  308433 ..  308457 + -10.1  -5.05116   GAAGAAAGTAAAAAA          GCCTAGTTC GTTTTCA GAACTAGGC          TTTTATTATTTATGG
   lin0239   3 100  16  236359 ..  236384 + -14.9  -4.90869   GCTAGTAGTAAAAAA         GAAGTATCCGA CCAG TCGGATACTTC          TTTTTGCTTAATAAT
   lin0158   1  42 379  155471 ..  155494 +  -2.4  -3.09505   ATGAACAGCGCCCGC          CCGTTTTC TAGTGCGC GAACACGG           TATTCAGTAAGCTCT
   lin0153   2 100  11  148331 ..  148356 + -11.3  -5.33026   ATTAATAGACAAAAA         CAGAGATTCTT TTAG GAGAATCTCTG          TTTTTATTTGAATTC
   lin0147   3 100   8  142293 ..  142313 + -11.9   -5.5604   GAAAATAAGTAAAAA            GCAGCCGTT TTG AATGGCTGC            TTTTTTGTTGGTTAG
   lin0070  10  95 169   76113 ..   76137 +  -8.6  -5.72622   ACCCATATATAAAAA          CCGCCTAAAC AAAGC GTTTAAGCGG          TTTTTTGTTTGTGAA
   lin0028   4 100  11   31312 ..   31329 +  -9.1   -5.7946   AATAAATGAAAAAAA             GCTGTCC ACGT GGGCAGC              TTTTTTTATTAACGA
   pli0028   6  64 251   26459 ..   26476 -  -4.1  -4.32177   TCATGCGATAACAAA             GGCTGAT AGTA ATCATCC              AGCAGGTGTTATCTT
   pli0043   5  76 394   38025 ..   38046 - -10.1  -2.82987   CGAAGACTTATGATA           GCTCGAGCA TTAA TGCACGAGC            CACGTCTGCTAATTC
   pli0049   5  90  62   45791 ..   45830 - -10.7  -3.76379   GAACATTTTATGAAA  GAAAGCCCCTGAGACTG ATCAAA CAGACTTGGGGGCTTTC   TAGTGTTGGTTCTGT
   pli0056   2  47 352   56478 ..   56492 -  -2.8  -3.34102   CTAGTATAAAAATTA               TCGCTA TCA CAGCAA               TTGTTTATCAAGCTA
   pli0062   1  44 307   63745 ..   63755 -  -3.2  -2.79965   CAAAAGAAGTATAAT                 CAGC ATA GCTA                 TCATCACTAAACATT
   pli0068   3 100 475   68536 ..   68560 - -12.9  -5.03405   AAGACTACACAAAAA          CGCTCCAGC AAGAACA GCTGGAGCG          AACAATTGATAAAAT
   pli0068   3 100   4   69000 ..   69031 - -16.2  -5.04597   ATCGATATATAAAAA      TATCCCTATATCTA TATA TAGATATAGGGATA       TTTTTACTCTGTCAT
   pli0073   1  62 461   74444 ..   74458 -  -4.4  -4.23707   ATAAAGTTCAATAAA               TATTAT GTT ATAATA               TAAAGGCAGTAGCAA
   pli0072   6 100 374   74730 ..   74755 + -12.7   -4.5774   ACGGTGCTACTGCTG         GAGAGCTATGT TGAA GCATAGCTCTC          TTTTCATTGTTAGTA
   pli0067   3 100 322   69000 ..   69031 + -16.2  -4.85129   ATCGATATATAAAAA      TATCCCTATATCTA TATA TAGATATAGGGATA       TTTTTACTCTGTCAT
   pli0055   5  79  38   56177 ..   56200 +  -5.4  -5.17353   AATCACTATAAAAAA          GTTTAGGAAT TATA ATTTCTAGAC           TTTTTTGGTAGCTAT
   pli0027   4 100  82   26775 ..   26800 + -10.5  -4.85918   AGTACAGACCGAAAA         CCCGAAGAGAG TGCC TTCTTTTCGGG          TTTTCTTATATAATC
   pli0017   4  89  22   13676 ..   13728 +  -6.5  -5.74122   ACCCCTATACAACGC TATTAAAACAATCCCCGTTATCTAT TGG ACAGGTAATAGGGGTTGTTTTTATG TTTTTTTATATAATA
   pli0012   5  58 209   10521 ..   10533 +  -6.3  -2.78523   CAAAAATAACGGTTC                GCTTT TCA AAAGC                TCAATTTCTTCTAAA
   pli0006   3  85   5    5317 ..    5343 +  -6.4  -5.33331   ATCCAAATTAAAAAA         GAACCCCCCCCG ATA CCAGGGAGGTTC         TTTTTCTTATCTTTC

SUMMARY

393 putative operon ends contain 1540 possible terminators.
Percent operon ends hit by terminators of confidence >= x:
	x	#>=x	hits>=x	%hits>=x
	100	335	290	282	72 %
	99	335	290	282	72
	98	335	290	282	72
	97	335	290	282	72
	96	335	290	282	72
	95	362	306	296	75
	94	362	306	296	75
	93	384	321	310	79
	92	384	321	310	79
	91	391	325	313	80
	90	398	330	317	81
	89	407	336	321	82
	88	418	343	328	83
	87	425	347	332	84
	86	430	351	334	85
	85	439	357	338	86
	84	446	361	341	87
	83	454	368	344	88
	82	458	371	346	88
	81	461	374	348	89
	80	470	381	351	89
	79	478	387	352	90
	78	480	389	352	90
	77	486	395	355	90
	76	495	402	358	91
	75	498	402	358	91
	74	504	408	361	92
	73	515	414	363	92
	72	518	416	363	92
	71	524	421	363	92
	70	532	428	365	93
	69	545	437	365	93
	68	548	440	366	93
	67	561	452	366	93
	66	574	459	366	93
	65	586	469	367	93
	64	593	473	369	94
	63	608	485	370	94
	62	629	503	371	94
	61	639	511	371	94
	60	648	519	371	94
	59	684	549	372	95
	58	688	553	373	95
	57	735	586	373	95
	56	740	589	374	95
	55	804	645	377	96
	54	830	668	379	96
	53	853	685	380	97
	52	912	733	381	97
	51	966	776	381	97
	50	1008	810	382	97
	49	1017	819	383	97
	48	1064	856	383	97
	47	1171	947	386	98
	46	1193	967	387	98
	45	1286	1040	387	98
	44	1340	1083	388	99
	43	1400	1133	388	99
	42	1460	1182	392	100
	41	1507	1225	392	100
	40	1530	1244	392	100
	39	1540	1252	392	100
	38	1540	1252	392	100
	37	1540	1252	392	100
	36	1540	1252	392	100
	35	1540	1252	392	100
	34	1540	1252	392	100
	33	1540	1252	392	100
	32	1540	1252	392	100
	31	1540	1252	392	100
	30	1540	1252	392	100
	29	1540	1252	392	100
	28	1540	1252	392	100
	27	1540	1252	392	100
	26	1540	1252	392	100
	25	1540	1252	392	100
	24	1540	1252	392	100
	23	1540	1252	392	100
	22	1540	1252	392	100
	21	1540	1252	392	100
	20	1540	1252	392	100
	19	1540	1252	392	100
	18	1540	1252	392	100
	17	1540	1252	392	100
	16	1540	1252	392	100
	15	1540	1252	392	100
	14	1540	1252	392	100
	13	1540	1252	392	100
	12	1540	1252	392	100
	11	1540	1252	392	100
	10	1540	1252	392	100
	9	1540	1252	392	100
	8	1540	1252	392	100
	7	1540	1252	392	100
	6	1540	1252	392	100
	5	1540	1252	392	100
	4	1540	1252	392	100
	3	1540	1252	392	100
	2	1540	1252	392	100
	1	1540	1252	392	100
	0	1540	1252	392	100
