# Supplementary material for: Rapid, accurate, computational discovery of Rho-independent transcription terminators illuminates their relationship to DNA uptake
Source: Genome Biol. 2007 Feb 21;8(2):R22. doi: 10.1186/gb-2007-8-2-r22 (PMC1852404; doi:10.1186/gb-2007-8-2-r22)
Supplement: Additional data file 2 — As described in the text, the entire robust tail-to-tail region is searched; if the region is less than 500 nt, then the 500 nt downstream of the stop codon is searched (stopping if a gene start is encountered). In the case of ties, all terminators with the high score are output. [file gb-2007-8-2-r22-S2.zip › Listeria_monocytogenes_4b_F2365.ttperf]

LMOf2365_0014   6 100  43   15892 ..   15923 -   -19  -4.87592   GGATATATAATAAAA      GCCGAACAACTTTT AAGT AAAAGTTGTTCGGC       TTTTGTTTTAATCAT
LMOf2365_0020   3 100   6   22345 ..   22383 - -11.1  -5.93809   TTGTTATAAAAAAAA  GCTGATGCTTAGAACGGT TAAA ACCGAACTA-GCATCAGC   TTTTTTTATTTTGCG
LMOf2365_0032   5 100 159   34007 ..   34032 - -12.1   -4.4017   TTAATTGGCACAAAA         GTTAATGTTTC ACGT GAAACATTAAC          AAATTTTTAATAATT
LMOf2365_0094   7 100  10   91133 ..   91160 - -10.6  -4.52266   AATTAAACATGAAAA        GATGGTTCCAAG GTAA CGCGGAACCATC         TTTTTTCAATTATTT
LMOf2365_0100   6  90  58   96391 ..   96411 -  -8.3  -5.11937   AAGAACGTCAAAAAA            GACAACCCA TAA CAGGTTGTC            TTTTTCTATATGCTG
LMOf2365_0118   4  85  12  118005 ..  118026 -  -4.4  -5.72254   GGAAATAAGAAAAAA           GCAGCC GGATTTGGAT GGCTGC            TTTTTTATTGCTTAG
LMOf2365_0125   4 100   7  125040 ..  125062 - -13.6  -5.08255   ATGCGCAAAATAAAA           GGTAACTAGA ATC TCTAGTTACC           TTTTTTCTATAAAGC
LMOf2365_0130   6  93  19  131452 ..  131476 -  -9.4  -4.62772   TTGAAACGAAAGAAA          CCATGACTCT ACTAG AAAGTCATGG          CGTCTCGATTTTTCA
LMOf2365_0148   3 100  11  143142 ..  143164 - -13.4  -5.69068   GAAAAAGATAAAAAA           GGAGCGGCCA ATT TGGCTGCTCC           TTTTTCTCAATTAAC
LMOf2365_0167   5 100  19  157822 ..  157846 - -15.9  -5.04601   TTTATAAATCAAAAA          GCCAGCAATTT TTA AAATTGCTGGC          TTTTTCCAAACTGGC
LMOf2365_0171   0 NONE
LMOf2365_0176   7 100   7  170611 ..  170638 - -14.3  -5.73672   AAATAATTAAAAAAA        CCGTAAGCGAT AATACA ATCGCTTACGG         TTTTTCTTATATAGT
LMOf2365_0183   7 100   7  175873 ..  175908 -   -12  -5.34857   TGAAATAAAATAAAA    TCATGCGCGAATCC TTTAATGG GAACTCGCGCATGA     TTTTTTTTATAATGT
LMOf2365_0186   5 100   7  178615 ..  178641 - -16.8  -3.58522   AGGACTATTTTTAAA         TCACCTCGTAAA AAT TTTACGAGGTGA         TTTTAGTTATTTCTT
      prfA   3 100  10  208963 ..  208987 - -15.1  -4.98103   GAATAAAATATAAAA          CAGGATGCCTC ATT GAGACATCCTG          TTTTTTGATTTAATT
LMOf2365_0219   5 100  -3  218542 ..  218595 - -16.6  -3.38836   AGTTTCAAAATAAAT TTGCAATAAAACAAGAAGTATCCGA TTCAT TTGGATACTTCTTGTTTTATT-CAA TAATCTTGCGCTTCG
LMOf2365_0289   6 100  10  308466 ..  308490 -   -13  -5.46129   GAAGAAAGTAAAAAA          GCCTAGTTCT ATAAA AGAACTAGGC          TATTATTATTTAAGG
LMOf2365_0301  10 100   5  321317 ..  321339 -  -9.1  -5.67283   AATCCAAATAAAAAA           CGCCACCCA TAACT CAGGTGGCG           TTTTTTAATCAACAA
LMOf2365_0315   0 NONE
LMOf2365_0318   1 100 -13  338539 ..  338562 -  -9.7  -4.46926   GATCGGATTAGAAAA          CCCTAGATT TTCAGG AATCTAGGG           TTTTTTGTTCGCAAA
    bglH-1   8 100  11  356173 ..  356207 -   -10  -5.32565   CAAGCAATTAAAAAA     CCCAGGTTACCCCTCT TAA AAAAGGCAAACCTGGG     TTTCTCATTTTTATA
LMOf2365_0341   4 100   6  360800 ..  360822 -   -15  -3.44229   ATGTTATGAGTAGAA           GAGAAGACGA ATA TCGTCTTCTC           TTTTTTTATGTCCAT
LMOf2365_0347   3 100  11  369614 ..  369639 - -13.5  -5.60689   TGATAGAATAAAAAA         TAGCCTTATCA CTTA TGATAAGGCTA          TTACTCATTATTAAA
     tkt-1   2 100  54  386389 ..  386423 - -15.2  -3.83744   CTAGTCAAATAAATA     CAGGCATTCTCTTCTT TCT AAATAGAGAATGCCTG     CTTTTTTATGCCCGA
LMOf2365_0375   2 100  12  397427 ..  397447 - -13.3   -5.1517   AAAATAAAGGAAAAA            GCAGCTGCA TAA CGCAGCTGC            TTTTTTGAAACTTAT
LMOf2365_0381   1  44 245  405426 ..  405444 -  -3.1  -2.93752   AAAAGCATACAATGA             CGCTTTA ACTTA TAATGCG             GATATTGCTTTTGTT
LMOf2365_0387   6 100   7  409427 ..  409455 - -12.5  -5.48787   AGAAGATATAAAAAA        CAGCGATTCTCTA ATT CAGAGAGTCGCTG        TTTTTTTTAATTCTG
LMOf2365_0392   4 100   4  413710 ..  413737 - -17.2  -3.96696   AAGATTAACATCAAA        TGGCTCTGCTAA ACAA TTAGCAGAGCCA         TTTTTAGATATATTT
LMOf2365_0401   3  57  10  422373 ..  422391 -  -4.5  -3.75933   ACACAGGCGAGGAAA             GGTGAGC GAAAT GCTCATC             TTTTTTTATTTACAT
      proC   2  69 129  427355 ..  427386 -  -5.3  -4.32857   TGGCCCAAATAGAAA      GATATGGTAG-AGC AAATA ACTGCCACCATATC      TCCTTAACAACATTT
LMOf2365_0430   2  80   9  447331 ..  447361 -  -4.8  -5.33848   AGCATAATTAAAAAA      CCCAGT-ATATCC TAAAAT GGAGATTACTGGG       TTTTTGGTTTAATCA
LMOf2365_0437   2  89  12  454870 ..  454891 -    -3  -5.80951   AGGCAAAATAAAAAA           CATCCAAC TTGTTC GTTGCATG            TTACCTAGCATTTAC
LMOf2365_0446   5 100 -13  464303 ..  464330 -   -10  -5.08878   AATATAGAAAGAAAA        CTTGCTCAAAGT ATTT ATTTTGAGCAAG         TTTTTTTTATTAATC
LMOf2365_0465   2  57 172  481955 ..  481965 -    -4  -3.99805   CTCCAAAAACTTAAA                 TTCT TCT AGAA                 AAGTAACAAAAGGAG
LMOf2365_0473   2 100  21  488857 ..  488885 - -11.1  -5.19261   AAATTTATGAAAAAA        GAACTGATTCGCT GAA AACGGATCAGTTC        TTTTTTCTTTGGACT
LMOf2365_0476   3 100  -2  491106 ..  491143 - -18.1  -3.95073   TTGGATAGTCAGAAA   TAAGAAAAAGCCATCCT GCTG AGGATAGCTTTTTCTTA    TTTAGAAGGAAATTC
LMOf2365_0481   5 100   9  496689 ..  496719 -  -9.8  -6.01369   GAAATAACAAAAAAA       CACGGAAGTCCT CATTAAT AGGATTTCCGTG       TTTTTATATTAGAAT
LMOf2365_0492   5  73 106  509954 ..  509973 -    -8  -3.63805   ACTTCAGACTGGAAA            CAAAGTAA GAAA TTACTTTG             CTTCCAGTCTATTTT
LMOf2365_0504   2  55  50  521096 ..  521106 -  -5.4  -3.19202   AAATATATGAATAGA                 TGGA TGT TCCA                 AACTAAATAGGAGTA
LMOf2365_0504   2  55  -6  521147 ..  521162 -  -4.7  -3.35088   AAACCTCTCAAGTAA              GCAGT GTCACT ACTGC               TTACTTTTTTTGGTT
LMOf2365_0518   3  93   6  532416 ..  532439 -  -8.9  -4.66938   ATTTTTAATAGAAAA          GGAGCC-ACC GATTT GGTTGGCTCC          TTTTTTTATAGGAAA
LMOf2365_0522   5 100  20  537344 ..  537378 - -17.5  -5.34055   ATAAATACTAAAAAA     GTAGCAAGTTTCTTT GATGA AAAGAAACTTGCTAC     TTTTTTTATCCAGAA
LMOf2365_0541   2 100   9  554347 ..  554370 - -11.1  -4.86939   TAATAAATCCAAAAA          CCATCTGAC GAGAAA GTCAGATGG           TTTTTTCTTTAGTAT
LMOf2365_0545   4 100  10  557952 ..  557983 - -14.7  -5.72616   AGCTAGATAAAAAAA      GCGTAGATATCTT TGTTAG AAGATATCTACGC       TTTTTATTATCAAAA
LMOf2365_0550   2  86  10  563712 ..  563729 -  -4.8  -5.71712   GCGGATATAAAAAAA             GAGCCC TTTGAC AGGCTC              TTTTTTTACTTATTT
LMOf2365_0553   1 100   6  566570 ..  566599 -   -10  -5.18355   TGTAAAAATGAAAAA       CGCTTAGTCGAG TTTAGG CCCGGCTAAGCG        TTTTGTTATTTATGT
LMOf2365_0564   1 100   6  579156 ..  579182 - -10.3  -4.97312   AAAACTAACGAAAAA        GGTTTCCTC-CA AATT TGCGAGGAAACC         TTTTATTATGTCGTT
LMOf2365_0568   6 100  11  584175 ..  584203 - -16.9   -5.9003   AAATTAATAAAAAAA        GCCTCCAGCTAAT TCA ATTAACTGGAGGC        TTTTCGCATGCTATT
LMOf2365_0582   3 100   7  597971 ..  598007 - -13.2  -5.27477   AGCCTAACGAAAAAA    CAGCTTGAAAATGAGA ATTTA CCTCGTTTTCAAGCTG    TTTTTATTATTTTTC
LMOf2365_0587   2 100  10  603145 ..  603172 - -14.3  -5.31275   TTTTAGTATAAAAAA        TCCAGAATGGC ACTGAG GCCATTCTGGA         TTTTTTAAGTTATTT
LMOf2365_0606   6 100   7  621950 ..  621970 - -12.7  -5.44119   TGTATTTGAAAAAAA            CCAATCTCT ATT AGAGATTGG            TTTTTTTCAAATACG
LMOf2365_0610   5 100   5  624258 ..  624279 - -15.9  -5.88476   AAAATAAATAAAAAA           CAGCGACCG CACT CGGTCGCTG            TTTTTTAGATATCTA
      metX   5 100   5  641882 ..  641908 - -17.4  -3.00161   AAAGACTAATTAAAG         GAGACCCCGGAA ATT TTCCGAGGTCTC         TTTTTTATATACTTT
LMOf2365_0632   1 100   6  649515 ..  649551 -  -8.2  -5.97979   AGAAGAATAAAAAAA    TGTCTATTCTAGTTGA ATGAA TCAATTAGGATAGACA    TTTTTTTATTTCGTA
LMOf2365_0639   6 100   9  656428 ..  656453 - -10.5  -5.01858   TAAATAAAAAAAGAA         GTCGCGACTAA AATT CTAGTCACGAC          TTTTTTATTTAGCTA
LMOf2365_0644   3  69 155  661037 ..  661050 -  -6.7  -4.00694   TGAATTAATAAAATA               CGCTA AAAG TAGCG                AGTATTTAAAGCTTA
LMOf2365_0653   5 100   8  667559 ..  667586 - -10.1   -5.6473   AGAATAGTAAAAAAA        CAACTTGATTT TCCGGG AAATCAAGTTG         TTTTTTATTATAAAT
LMOf2365_0675   2 100   7  691394 ..  691420 - -13.9  -5.23016   AAATAAGCGAAAAAA         GAAGTATCCAG ATTTG CTGGATACTTC         TTTTGTTTATTTATC
LMOf2365_0678   3  93  43  695808 ..  695842 -  -5.9  -5.95539   CTTCAAATAAAAAAA     GAACTGTTTAAGC GAAAAACGA GCTTAAACAGTTT     TTTGATGCGATAATA
LMOf2365_0683   1 100 -17  701312 ..  701335 - -15.4  -5.03994   GCCTACAGATAAAAA          GAGCTGTCAC TTTT GTGACAGCTC           TTTTTGATATAAATA
LMOf2365_0688   6  93  61  706599 ..  706634 - -14.3  -3.06009   TAAAAGCTTTTAACA    TCAAAAAAGCCATGT TAATTT ACATGGCTTTTTCGA     TGTTTTCTGAGAGAG
LMOf2365_0691   2  44 346  708105 ..  708117 -  -3.4  -2.90573   GTATCTATATTAAAG                CACT TGCTG AGTG                GTTCTATGGTCACGG
LMOf2365_0695   4  95  64  715289 ..  715305 -  -5.8  -6.11229   AGTAAAATAAAAAAA              CGCCCA GTATT TGAGCG              ATTTCAGACTGTAGA
LMOf2365_0709   3 100   6  724063 ..  724087 - -14.4  -4.78848   TTTTTAAATAGAAAA          CGAGCTAGGA GATAA TCCTAGCTCG          TTTTTTTAATGGATT
LMOf2365_0757   6 100   5  765128 ..  765161 - -14.8  -5.68438   CGATTAAATAAAAAA     CAGAAAGCCTCTCA AAAAAA TGAGAGACTTTCTG      TTTTTTATTTGCGTT
LMOf2365_0761   4 100   5  770528 ..  770560 - -15.1  -5.64274   TCACCCATAAAAAAA      TCGTTTGAAAGCATA TCT CATGCTCTCAAACGA      TTTTTTATATTTTCT
LMOf2365_0770   5  47  51  779049 ..  779066 -  -2.1  -3.52963   TTTGAAGAAGAAAAG             TTTCTAT TGGT ATAAAAA              AGTAATTGAAACTAA
LMOf2365_0770   5  47 -37  779132 ..  779154 -  -2.6  -3.45231   TCATATATCCAAAGA           GTCCTTATCA ATC CGGTAAGGGC           TTTTTTTGTTGACCA
LMOf2365_0791   3 100   8  798203 ..  798231 - -14.8  -5.03314   CTTATCGTTAAAAAA        GCATTGTCCTTA CTACT TAAGGACAATGC        TTTTTATTTATTTTA
LMOf2365_0794   8  85   5  800712 ..  800741 -  -8.7  -4.11838   AAATTAGGATAGAAA       GAAGCTGG-CAC GAAAAAA GTGACCAGCTTC       TTTTTTATGCTAAAT
LMOf2365_0797   3 100   5  803115 ..  803157 - -10.7  -5.80817   GTGAACATAAAAAAA CGCCATGCTTCATTTCCCTA AAAA CAGGGAAGT-AAGCGTGGCG TTTTTTAGCTATATG
LMOf2365_0806   2 100  90  819175 ..  819198 -  -9.7   -5.4182   AATCATAAATAAAAA          CCGAAAAGA CACCTT TCTTTTCGG           CTGAGATTGTAGGCG
LMOf2365_0810   2  84  10  822415 ..  822434 -  -3.6  -5.73563   ACGAAATTAAAAAAA            CAGAGA TGAGCGAT TCTCTG             TTTTTTCTTTTAAAA
LMOf2365_0820   5 100   4  832373 ..  832402 - -15.2  -5.01535   TTAGAATGACAAAAA       GCCCTAAGAACA GTGTCT TGTTCTTAGGGC        TTTCTATTTAGCTTG
LMOf2365_0836   3  82  12  844588 ..  844619 -  -5.3  -5.25735   CTAAAAAACCAAAAA      CCAGTTAC-CCA CCAAACTCC TGGCGTAACTGG      TTTTCTAAATCTCAC
LMOf2365_0841   3 100 -19  850104 ..  850134 - -12.7   -5.4111   AACAACTATAAAAAA       GTGTGGATCAGTT AGCTA AACTGGTCCACAC       TTTTATTTACTGCTT
LMOf2365_0847   3 100 219  859457 ..  859482 - -17.7  -5.96894   AGGTAAATAAAAAAA         GTAGGCCTAGC TGAT GCTAGGCCTAC          TTTTTTGCTTTTGAT
LMOf2365_0853   3 100   6  866566 ..  866592 - -12.4  -5.60556   AATAGAAAATAAAAA         CAAGCAATCCGA AAA TAGGATTGCTTG         TTTTTTTACCCTTCT
      tetA   3  77  39  870541 ..  870569 -  -6.1  -4.81685   ACTAATTACTAAAAA        GGTATCCTAAT TAATAGT ATAAGGATACC        TTTTTCATTACAAAA
LMOf2365_0860   6 100  67  881844 ..  881869 - -16.3  -4.11275   AGAAGGTAAACTAAA         TACCGACCAGA TTTT TCTGGTCGGTA          TTTTTTTATCGAGAA
LMOf2365_0866   4 100   7  887555 ..  887589 -   -13  -5.40464   TATTATAAACAAAAA     GCAAGATGACTCTGGA ATT TCCAAAAGCATCTTGC     TTTTTTTTACTTTAA
LMOf2365_0875   3 100 -22  895935 ..  895962 - -11.4  -5.09762   GCTCAATAAAGAAAA        CCGATTCAGC TTTCACTC GCTGAATCGG         CTTTTTTGTTTTCAC
LMOf2365_0887   4  63   4  908400 ..  908421 -  -7.3  -3.03969   ATTGATTAAATGAGA           GAGTCTAAG GGAA CTTAGGCTC            TTTTTATTTTTGTAA
LMOf2365_0890   6 100   9  910414 ..  910434 - -11.9  -4.81083   GGGAATCATTAAAAA            TAGCCACCC GAG AGGTGGCTA            TTTTTCTATTAATCT
LMOf2365_0900   3 100   8  920342 ..  920372 - -13.5  -4.95957   GAAATTAACGAAAAA      GGAAGCACTC-TTC TTAT GAATGAGTGCTTCC       TTTTTTATTATAATA
LMOf2365_0930   6 100   6  944898 ..  944928 - -14.9  -5.43487   AAAGCATAGAAAAAA       CGAGCTTTAGGAA CTAGT TTCCCAAAGCTCG       TTTTTTTATTCTTTT
LMOf2365_0948   4 100   7  963962 ..  963982 - -14.1  -5.28481   TAGGTAAGTAAAAAA            GAGTCCAGA TAT TCTGGACTC            TTTTTCTCATTTATC
LMOf2365_0953   2 100   6  969478 ..  969506 - -12.5  -5.52986   ACTTTATTAAAAAAA        TGGAAAGTACGCA TCC CGCGTGCTTTCCA        TTTTTTTATTTGAGA
LMOf2365_0958   3 100   9  975083 ..  975121 - -29.2  -5.36689   AAATCAAAAATAAAA   GAACGGTACGGCGCATTA AGA TAATGCGCCGTACCGTTC   TTTTTCGGTTATTTC
LMOf2365_0967   3  81 264  982053 ..  982101 -  -7.8  -4.33182   TCATCCATAAAAGAA GGAGATGTCGTCACTATTTCA GAAACTAA TGAAATAATGA-AACATCCCC AAGAAACGGAAGAAA
LMOf2365_0984   3 100   5  997337 ..  997363 -    -8  -5.85178   AATATGTAAAAAAAA         GAAGCAACCC AGGAATG GGGGTGCTTC         TTTTTTATAAGTTTC
      dltD   5 100 -11 1002929 .. 1002959 -   -20  -5.64421   ATTTTAAAGAAAAAA       GACCGTAAGTAGTT AAA AACTACTTACGGTC       TTTTTTTGGTCCATT
LMOf2365_1002   2 100 -11 1012451 .. 1012502 - -22.8   -3.9748   TATTTATAAAAAAAT GGTATAAAATAAAAAGTTTGGCTC CGCG GAGCCAAACTTTTTATTTTTCACC GGAAATATGTTTTTT
LMOf2365_1015   4 100  51 1025320 .. 1025341 - -13.1  -4.67608   CAGGTTAATATAAAA           GCCATTCTG ATTG CAGAATGGC            TTTTTTGTCCATGAA
LMOf2365_1015   4 100   7 1025361 .. 1025385 - -13.7  -5.14563   TTGTCCATGAAAAAA          CCTCTTGATCA AAA TGACCAAGAGG          TGATTTTTAATATTT
LMOf2365_1027   2 100   8 1037560 .. 1037585 - -10.6  -5.42259   TTATCGTTAAAAAAA         CATCCACTAA TTTAAG TTAGTGGATG          TTTCTTTTTATTTTG
LMOf2365_1034  10 100   4 1043187 .. 1043223 -  -9.5  -5.41941   GAAAGTAAATAAAAA    GACGTCAATTCGTTC TCAAAAG GAGCGAATTGGCGTC    TTTTTAATTATTATT
LMOf2365_1047   2 100   5 1054905 .. 1054936 - -18.2   -5.7827   AACATAAATAAAAAA      GATGACGGAAGCTC GTTC AAGCTTCCGTCATC       TTTTTTATTCAGTAA
LMOf2365_1058   3 100 -24 1068319 .. 1068357 - -14.7   -5.1356   GTTTACCAATAAAAA   CTAAAGCGAGGCCAC TATTTCAGC GTGGCCTCGCTTTTG   GCTTTTACAGAAGTT
      moaB   5  95  -2 1075936 .. 1075971 -   -12  -3.98236   AAATTGGAGGATAAA    TAAAACATCCGGTCAC ATGT GTGGTCGGATGTTTTA     TTTTTGTCGTTCTGC
LMOf2365_1081   9 100  14 1087245 .. 1087283 - -11.3  -5.96894   AGCTAAATAAAAAAA  GCGAATGTATTGGCCTAA AATT TTAGGT-AATACATTCGC   TTTTTGTTTATTTTT
LMOf2365_1086   2 100   7 1093049 .. 1093068 - -10.7  -6.11229   AGTAAAATAAAAAAA            TCCGCCC GATAAA GGGCGGA             TTTTCTCTATTTTCC
LMOf2365_1094   5 100  19 1104617 .. 1104638 - -13.1  -5.05079   ATAATCATATAAAAA           CAGAGTGAG ATTT CTCACTCTG            TTTTTATATGATTAT
      galU   5 100   6 1113429 .. 1113457 - -10.5  -5.10497   AATGCATGTAAAAAA        GAGATGACAAA ATTTTCA TTTGTCATCTC        TTTTTTTATTTTTTA
LMOf2365_1112   6  52 155 1126589 .. 1126607 -    -4  -3.55622   TTTAATTTTCTGAAA             TAAACAAA GAA TTTATTTA             TTTTGATAATTATAT
LMOf2365_1134   5  77   4 1140218 .. 1140239 -  -5.9  -4.78237   TATTCTATAAGAAAA           GAAGACC ATTAATTG GGTCTTC            TTTTTATTGTTTAGA
LMOf2365_1139   6 100  -2 1146162 .. 1146205 - -11.5  -4.30034   AAAAGTGTAGCAAAA TAAATAAAAA-CAGCTTGCA TAGTT TACAAGCTGTTTTTTATTTA TAAATCTACTATCTC
LMOf2365_1145   5 100   5 1150787 .. 1150811 - -10.1  -6.11229   ACGAAAATAAAAAAA          GGAATTTGGCT TTT AGTCAAATTCC          TTTTCTATACGATTT
LMOf2365_1157   5  74  14 1158887 .. 1158916 -  -2.3   -5.4833   TCAGGCAACAAAAAA       GTCATATTC-CT AAAGGGA AGAGAACATGAC       TTTTAGATAAAACTT
LMOf2365_1179   6  62 374 1176467 .. 1176477 -  -3.2  -4.64676   TTATCGGCAAGAAAA                 TCAC CAA GCGA                 AATTACTGAAAAACG
LMOf2365_1198   6 100   5 1192221 .. 1192244 -  -9.6  -5.70522   AATAATAATAAAAAA          CGATTTCGGC TTTG GCTGAAATCG           TTTTTTATTTTAAGG
LMOf2365_1219   7  93  11 1209967 .. 1209993 -  -7.3  -5.74288   AGAAATAATAAAAAA         CCTCTCCAG ACATCAAAG CCGGAGAGG         TTTTCCTTTTTTAAA
LMOf2365_1228   2 100   5 1216925 .. 1216957 - -10.7  -5.59962   GAAAATAAAGAAAAA      GTGGTGGCTAAGT TGTTTTG ACTTAGTCACCAC      TTTTTTAGATTTCTT
LMOf2365_1237   5 100   6 1230467 .. 1230491 - -10.8  -5.42975   CTATATAAATAAAAA          CATCTCGCCA TTTAT TGACGAGATG          TTTTTTTACTTTTTA
LMOf2365_1245   4 100   6 1240244 .. 1240290 - -19.1  -5.38054   CTCGATAAATAAAAA TAAGCTTGTAGCATCAAAGAG GATTT CTCTTTGTTACTACAAGCTTA TTGTTTTAATAGCGT
LMOf2365_1256   1 100  11 1250804 .. 1250827 -  -8.1  -5.88476   AAAATAAATAAAAAA          GCGCAACCT TCACGC AGGGTGCGC           TTTTTTTCGATTAAT
LMOf2365_1263   5 100  11 1255505 .. 1255526 - -13.1  -5.61596   ATCTTTATAAAAAAA           GCATTGCGA TTAT TCGCAATGC            TTCCATACTATCATG
LMOf2365_1302   5 100   6 1289295 .. 1289322 - -10.7  -4.67641   AGGTTAAAACGAAAA        CCCAGAAGA-GC GAAAT GCATCTTCTGGG        TTTTATTACATCCAT
LMOf2365_1308   7 100  -2 1298101 .. 1298132 - -17.5  -5.77571   AGGAAAAAATAAAAA      TAACTATCCGCCC AATTAA GGGCGGATAGTTA       TTTATTCATGACGCT
LMOf2365_1319   1 100   6 1310205 .. 1310230 - -14.8  -4.41494   TATTTGGAATTAAAA         CCCCCTGTAC CAGAAT GTACAGGGGG          TTTTATTATGCCTTC
LMOf2365_1325   2 100   8 1314831 .. 1314854 - -11.1  -4.21141   TTTTAACAAAGTAAA          CCCCTTCTA TTGATT TAGAAGGGG           TTTTTTATTATTGTT
LMOf2365_1349   5 100   9 1341224 .. 1341245 - -13.1  -5.23765   TAAATAATACAAAAA           GCAAGTAGC CTGA GCTACTTGC            TTTTTTTACTATTTT
LMOf2365_1358   4  71 -13 1348357 .. 1348385 -  -6.8  -4.10453   TAAATCTTTTTAAAA       CAACGAGTTCCTT CTTT AAGGG-CTCGTTG        TTTTTGCTAATGTAT
LMOf2365_1368   6 100   8 1356639 .. 1356664 -  -9.7  -5.73339   AGAAGTATAAAAAAA         CCTTGCTGTGA ATTT CCGCAGCAAGG          TTTTTTCTTATTTAG
LMOf2365_1392   4 100  10 1379169 .. 1379191 - -10.6  -6.07374   AGAAAAAATAAAAAA           GCCTGAACCA AAT TGGCTCAGAC           GTCGGATATTTATAA
LMOf2365_1398   5 100   7 1384398 .. 1384422 - -11.5  -5.96894   ATCTAAATAAAAAAA          CCGCAACCT TATGACG AGGTTGCGG          TTTTTTTTATTTTTC
LMOf2365_1403   2  55 159 1387390 .. 1387414 -  -4.3   -3.6682   CTGGAGCTATGGAAA          GAACAACTACG TGG CTTATTTGTTC          TTGCAAATGCGAAAA
LMOf2365_1406   3 100   6 1392139 .. 1392161 - -10.6  -5.84381   GCATGAATAAAAAAA           GGTTGCGATT TGT AGTCGCAACC           CTTTTTTATAAAAGT
LMOf2365_1427   2 100   5 1418415 .. 1418437 - -11.3  -4.96106   TATAAATAGTAAAAA           CCGGCGAAC TTAGT ATTCGCCGG           TTTTTTATAGTATTT
LMOf2365_1432   4 100  11 1422031 .. 1422056 - -13.5  -4.55491   TATTTAATTACAAAA         GCCTTAATCAT AATC ATGATTAAGGC          TAAGTAAAACTTATT
LMOf2365_1442   2 100   6 1434016 .. 1434041 - -10.5  -5.68438   TTATTAAATAAAAAA         GCGAAGTGG TTTTTACG CCACTTCGC          TTTTTTTATTGTCTA
    prsA-1   4  65  29 1456673 .. 1456721 -    -4  -4.53303   TATTTGCATAGAAAA GCCCTTTACTGGAGTGTGTTT TTGACGGG AATCAAAA-CCAGTAAAGGGC TTTTTGTATAGGTGG
LMOf2365_1528   9 100   5 1519647 .. 1519678 - -10.3  -5.95946   CGAACAATAAAAAAA      GAACCACTTTCTA TTTTTT TAGAGAGTGGTTC       TTTTTTATCCTGCCA
      aspS   9 100   6 1530530 .. 1530555 - -14.1  -4.67038   TTTTTAAAACGAAAA         GAAGGTGAGCA TTTG CGCTCACCTTC          TTTTTTTAGTTTGTT
      tyrS   6 100   9 1619495 .. 1619518 - -11.8  -5.28176   TTTATGCACAAAAAA          GCACTCGTCT TTAA AAACGAGTGC           TTTCCCTATTATTTA
LMOf2365_1660   2 100   6 1660885 .. 1660905 - -12.6  -4.93696   GTTAAATATTAAAAA            GGCTGTCC GCATT GGACAGCC            TTTTTTTAATGCCTA
      asnB   3 100   3 1694106 .. 1694147 - -12.6   -5.1101   TTATCATCGAAAAAA GAAAACCTAGAC-AGGCTA ATTAA TAGCTTTGTCTAGGTTTTC TTTTATTTTCCAAAA
      menE   7 100 -17 1706482 .. 1706513 - -10.2  -4.81083   CTTAATTATTAAAAA      GAAAGGCGCTCTGT TTAC ATAGAGTGCCTTTC       TTTTAATTTATTGCG
LMOf2365_1711   2 100   6 1733306 .. 1733333 - -10.7  -5.82036   AGAATAAACAAAAAA        CGAGC-TTGGAG ATAGA CTCCAAAGCTCG        TTTTTTTAACGGTAT
LMOf2365_1725   2 100   9 1746007 .. 1746030 -   -14  -4.45544   TTGGATGAACGAAAA          TCCCGTCTAT AAAA ATAGACGGGA           TTTTTTATTTACGCA
LMOf2365_1739   4 100  31 1757120 .. 1757152 - -10.8  -4.82901   GGGCGCTCAGAAAAA     TCCGAAAGCACTTGA TAAA TCAAG-ACTTTCGGA      TTTTTTATCGTTCTT
      gltD   3 100   8 1778407 .. 1778431 - -10.8  -5.12617   TAATTAGTCAAAAAA          GAGCTTACCC ATTTA GGATAAGCTC          TTTTTTATTATGGTA
      pepT   3 100   8 1835595 .. 1835620 -   -12   -4.9792   GAGCGCATAGAAAAA         GTGAGTCTAG GATGAA CTAGACTCAC          TTTTTTATTATTCTT
LMOf2365_1818   4 100   6 1843889 .. 1843919 - -14.2  -5.09521   GCAACAAATGAAAAA       GACTAGAAAACCAA TTA CTGGCTTTCTAGTC       TTTTTTTAGAATCTC
      pyrE   1 100   4 1885936 .. 1885963 - -12.8  -5.13344   ATATTAATAGAAAAA        GAAGCTCACCGT AACA AAGGTGAGCTTC         TTTTTATTTTCCCCA
LMOf2365_1871   3  85   5 1898858 .. 1898894 -  -6.7  -5.33405   CTTATGAAAGAAAAA   GAAGCAAGAAACGCCC GTAAAT AGGTGTT-CTTGCTTC    TTTTTTAATATTCTT
LMOf2365_1897   3 100  12 1922017 .. 1922049 - -17.2  -5.49729   AACTATCTAAAAAAA      GCCAGATGACAATC AAATA GACTGTCATCTGGC      TTTTTCTCCTATTAT
LMOf2365_1910   4  95   5 1935196 .. 1935233 -  -8.6    -5.626   CAGGCTATAAAAAAA   CAGAAGCAACCTGG AGTCAAATAA CCAGATTGCTTCTA    TTTTTTATTCGATAT
LMOf2365_1922   3 100   5 1947962 .. 1947991 - -19.5  -5.10767   TAGTTAATACAAAAA       GAGCGGAAGATGT TTAA ACATCTTCCGCTC        TTTTTTATGATCTTT
LMOf2365_1947   6 100   6 1974319 .. 1974349 - -13.5  -5.95946   TTAATAAGAAAAAAA       GAACCAAATCTGC GAATA ACAGATTTGGTTC       TTTTTTTATGCGTTC
LMOf2365_1992   6  93 -15 2023808 .. 2023834 -  -7.4  -5.41143   TATTGGTTAAAAAAA        GGATTTTGGGC TCACTC GCCCAAA-TCC         TTTTTTTCTTCGCAT
LMOf2365_1998   6 100   5 2029287 .. 2029311 - -11.5  -5.04356   TGAAATAATCAAAAA          GGCTAGCAC CTAAATC GTGCTAGCC          TTTTTTATAGTCCTT
LMOf2365_2005   0 NONE
       pyn   2 100   7 2048300 .. 2048321 - -10.2  -4.59993   AAATTGATAAAGAAA           GCTCCCAA ATTAAA TTGGGAGC            TTTCTTTTATTCTGT
LMOf2365_2051   6 100 296 2087882 .. 2087902 - -12.7  -5.83226   AAGCTAACAAAAAAA            CGAAAGCAA CAA TTGCTTTCG            TTTCAGCTCTATAAT
LMOf2365_2051   6 100  39 2088135 .. 2088159 -  -9.4   -5.8901   ATATAAAATAAAAAA          GAGAAGATGA AATTA TCATCCTCTC          TCTTACTACCTATCA
LMOf2365_2082   2 100   6 2123179 .. 2123207 - -16.9  -5.26875   TCTTTAATGAAAAAA        GCCGTTTTGTCTA TAG CAGACAAAACGGC        TTTTTTTATTGTAGT
LMOf2365_2091   3  89  -3 2130319 .. 2130341 -  -7.8  -5.30339   ATGAAAATATAAAAA           GTGATAGC GAATGAT GCTATCAC           TTTTTTATTTGTTTT
LMOf2365_2096   4 100  12 2134110 .. 2134155 -  -9.3  -4.81249   TTCTAAAGCTAAAAA GTTAGGCTATCTATCTCCCTTA AAT TCAGGAAAA-AAATAGCCTAAC TAAATTCTATTTCAC
LMOf2365_2104   3 100   6 2139256 .. 2139290 - -16.7  -5.85178   AAGACGTAAAAAAAA     CCTGTAGAAAGTAAG TGTTG CTTACCTTCTACAGG     TTTTTTTATTCTGTT
LMOf2365_2107  10 100 428 2143281 .. 2143306 - -10.5  -4.65153   CTATATAAATGAAAA         GAGAGCCATGC GACA ACATGACTCTC          TCGCAAACACCATTT
LMOf2365_2107  10 100  33 2143664 .. 2143701 - -18.7  -4.17914   GAGCTAATAAAAATA   GACTGCAGCGAAAGTAA TAGT TCACTTTCACTGCAGTC    CGAAGCGTGCGGAAC
LMOf2365_2125   4 100   6 2162134 .. 2162165 - -17.6  -5.24416   CAACTATAATAAAAA      GGGATGAAAATCTA CAAC TAGATTTTCATCCC       TTTTTTCATCCTTTT
       pta   3 100  10 2171324 .. 2171347 - -11.1  -5.63504   AATGGTATAAAAAAA          GCAGTAGAC AATTTA GTCTACTGC           TTTTGCATATTATTT
LMOf2365_2139   2 100   6 2175068 .. 2175085 -  -9.9  -5.56264   TTTAAATAGAAAAAA             GAGCCTT GATG AAGGCTC              TTTTTTCAGTTCGTC
      manA   2  62   8 2178994 .. 2179047 -  -3.6  -4.30104   TAAAGCAATAAAGAA GCAGAAATC-TTGTAT--ATTCCATTT TCA AAATGGCTTTTATACAATGATTTCTGC TTATTTGTTATTTCA
LMOf2365_2149   4 100   3 2184910 .. 2184939 - -16.7  -6.28401   CAAAAAATAAAAAAA       GAATCCCTCTAAT CTTA ATTAGAGGGATTC        CATTATTTTTTCGCA
LMOf2365_2174   9 100  -9 2216476 .. 2216503 - -11.2  -5.46706   ATCCGAAAAGAAAAA        CCCCGCGTGACG AAAT CGTCATTCGGGG         TTTTTTGATTCTGAA
LMOf2365_2181   1 100   6 2223756 .. 2223796 -   -10  -5.25735   CTAAAAAACTAAAAA  CGTTTGTATTTTAGGAAA ATTAA TTTTCTTAAATACAAACG  TTTTTTTAATCGATA
LMOf2365_2202   5 100   7 2240968 .. 2241001 - -13.3  -5.96894   ACGTAAATAAAAAAA     GAGTCAGCAAAATCC ACTA GGATATTACTGACTC      TTTTTATTATTGAAT
LMOf2365_2210   2 100   7 2249687 .. 2249711 - -12.3  -5.00138   GATTTAAATGAAAAA          GCTATCCTAAA TTT CTTAGGATAGC          TTTTTTTTATTTTAT
LMOf2365_2232   7 100  17 2283638 .. 2283667 - -10.2  -5.53436   AGATAATATAAAAAA       GCCAATGAC-TAG TTGAT CTAAGTCATTGGC       TTTTTTTATTTAAAC
LMOf2365_2253   5 100   6 2302838 .. 2302861 - -15.4  -5.22794   ATAAGCACTAAAAAA          CACGCTTGGA AATT TCCAAGCGTG           TTTTTTTATTCAAAT
LMOf2365_2266   1 100   6 2318453 .. 2318480 - -10.7  -4.90869   ATGACTAATCAAAAA        GTAGCTATCCC TCTCGT AGGATAGCTAC         TTTTTTTATATACGA
LMOf2365_2272   3 100   5 2326037 .. 2326066 - -18.1  -5.13473   ATCATATTTAAAAAA       GACCGAGAATTGA TTCC TCAATTCTCGGTC        TTTTTTAATGTTTCC
LMOf2365_2278   2  84 -11 2330570 .. 2330590 -  -8.3  -4.62069   TGGGTATTTTAAAAA            GCCACAACA TTA CGTTGTGAC            TTCTGTACAAATTTC
LMOf2365_2286   4 100   7 2338130 .. 2338160 - -13.4  -5.06816   ACCTTTTAACAAAAA       GAGCAAACTCGCTT CAT AGGCAAGTTTGCTC       TTTTTTCTATTTTAA
LMOf2365_2289   4 100   6 2340649 .. 2340677 - -12.6  -4.98531   CTTTTAAACTAAAAA        GAAGCATTCCCA AAATA TGGAAATGCTTC        TTTTTTTAATCTTCT
LMOf2365_2335   3 100 -22 2387956 .. 2387980 - -12.9  -5.17744   ACACATTAATAAAAA          GGCTAGCCTCT CAA ATAGGCTAGCC          TTTTTTCATGTTCTT
LMOf2365_2344   6 100 -46 2403161 .. 2403186 - -12.6  -5.25805   AAGAAAGCTAAAAAA         CCTGCGTGGC TTAAGT GCCACACAGG          TTTTTTTATTGTTTA
LMOf2365_2358   5 100   4 2415892 .. 2415927 -  -6.9  -6.02919   GGAGAAATAAAAAAA    GCATGGCGCGAGTTCA TCAAT TGACCTCT-GCCATGC    TTTTTATTTTCGTTT
LMOf2365_2361   1 100  -7 2418228 .. 2418269 - -10.6  -5.47399   TTAACTTCAAAAAAA CAGCAT-AAAAA-CTAAGGA GAAA TCCTTAGTTTTTTTATGCTG ATTTTTTTATATAGA
LMOf2365_2366   5  95  12 2423312 .. 2423339 -  -8.5   -5.1356   TTTGATTAATAAAAA        GCGATGAGC-CA AATTA CGCGCTCATCGC        TTTTTTCTATATTAA
LMOf2365_2373   3 100 -20 2428273 .. 2428310 -   -10  -5.38326   TTAATTAAACAAAAA   CCAGTAAAACAAGAGG CTTATT CCTCCAATTTTACTGG    TTTTTCTTTCCCTAA
LMOf2365_2380   2 100   6 2433921 .. 2433943 - -10.6   -5.4588   TAAAAGCATAAAAAA           GATGGCGC TAGCGAT GCGCCATC           TTTTTTTATTCTGAA
      gadG   5 100   5 2456016 .. 2456044 - -10.4  -5.08601   CCACTTTAATAAAAA        GAAGACTCGGAC TCACC ATCCAAGTCTTC        TTTTTTAGTGCGTAA
LMOf2365_2410   6  95 -17 2459493 .. 2459521 -  -8.9  -5.73339   ATAATTACAAAAAAA        GCCGTTGGAAT TCATTTG ATTCCAGCGGC        TTTCTTGAATTTCCG
LMOf2365_2492   4 100   4 2552103 .. 2552131 - -14.8  -5.63103   TTCTAATTAAAAAAA        GACCAACAACTA ATAAA TAGTTGTTGGTC        TTTTTATTTTCGTTT
LMOf2365_2552   2 100   5 2609121 .. 2609148 -   -20  -5.07971   GAAAATAAGCAAAAA        GGATTGGCTCGC ATAC GCGAGCCAATCC         TTTTTTAATCCTTCA
      rpsI   5 100  15 2632753 .. 2632772 - -13.6  -6.01187   AACTAAACAAAAAAA            GCACCAGC AAAA GCTGGTGC             TTTGAAACGACATAT
LMOf2365_2577   3 100   3 2638876 .. 2638899 - -16.8  -4.77567   ATTTTTATAAGAAAA          GAACCCCCGT TCTG ACGGGGGTTC           TTTTAAATTTGTTCA
LMOf2365_2616  11  93  11 2664915 .. 2664938 -  -7.5  -5.75599   TAAATCATAAAAAAA          CTGGT-AGCC GTTAT GGCTTACCAG          TTTTTTTGTATTAAC
LMOf2365_2657   5  78 301 2701658 .. 2701682 -  -2.2  -5.69473   TACAGCATAAAAAAA         GGAT-TCAGCC ATCA AGCTAAAATCC          CTCCTACTAGTAGTA
LMOf2365_2666   7  93 -12 2713001 .. 2713023 -  -7.7   -5.6473   ATAACACTAAAAAAA           CCAGTTGTC GTCAT GACAGCTGG           TTTTTTTCTTCTATT
LMOf2365_2679   3 100   5 2727706 .. 2727720 -   -10   -5.5074   CAAGTTAAGAAAAAA               GGCTGA GTT TCAGCC               TTTTTTACATTGCCT
LMOf2365_2711   2 100   8 2757004 .. 2757033 - -10.2  -5.67283   AATCCAAATAAAAAA       GTGGACCACGATA ACTAA TATC-TGGTCCAC       TTGTTTTTTATAATT
LMOf2365_2717   3  95   7 2761343 .. 2761371 -  -8.8  -5.56673   ATTTATAACAAAAAA        CCCGCTAGCCTT CATTC AAGGTTGGCGGG        TTTTACTTATTTACT
LMOf2365_2724   3  50   9 2770825 .. 2770849 -    -3  -3.64716   GCACGGCGGAAAACA         TTGCCAAACTA ACTT TAATT-GGCAA          ATAATTTTTTAAACT
LMOf2365_2742   3 100  35 2790946 .. 2790976 - -17.8  -4.68384   AGTTAGCCAATAAAA       GAGTCGATTTCCTA ATT CAGGAAATCGACTC       TTTTATTTATATCGG
LMOf2365_2756   5 100   7 2807272 .. 2807298 - -13.1  -4.94962   ATAAGCTAAAGAAAA         GCGTGTAGGTC ATGAA AACCTACACGC         TTTTTATTATTCTTC
LMOf2365_2841   5  87   1 2901693 .. 2901717 + -10.1  -3.90464   AGAAATAAAAAATAA          GAGTACTGC ATTAATC GCAGTACTC          TTCTATTGTTTCACG
LMOf2365_2835   6 100   5 2895379 .. 2895409 + -16.4  -4.81212   AAAATATTTAAAAAA       GAGACATGACTTTG CGT TAAAGTCATGTCTC       TTTTCTTATGCTAAA
LMOf2365_2832   4 100 106 2891105 .. 2891125 +  -8.3  -6.17669   CCATTTATAAAAAAA            GCACCCTTT TAT AAAGGATGC            TTTTTTTATTTTATT
LMOf2365_2820   5  83  26 2877571 .. 2877599 +  -4.7  -5.45802   ACGTGAAACAAAAAA       TTCCGCG--ACCA TTAAC TGGTATCGCGGAA       TTTTTATTTTGCCAA
LMOf2365_2812   3  86   8 2870372 .. 2870399 +  -8.3  -4.81551   AAAAATAGTAAAAAA        GCCGGCCAGGA TTAATT TCCCGACCGGC         TTTTTGATCTCAATC
LMOf2365_2806   3 100   9 2859735 .. 2859765 + -12.1  -5.28831   AGCTTAATTAAAAAA      GGAGGAAAA-CAGA GCTA TCTGGTTTTCCTCC       TTTTATTTTATTGGT
LMOf2365_2803   2  76  12 2857532 .. 2857556 +  -4.3  -5.12617   TTAACGAATGAAAAA          GAACCTCTC TTTCGCT GAGAAGTTC          TTTTTTAAATAGTTC
LMOf2365_2799   6  62 131 2852171 .. 2852182 +  -4.4  -4.12188   AGGTATTAACTCTAT                GACT AGAA AGTC                 TTTTAAAAATACTAG
LMOf2365_2768   4 100   8 2823093 .. 2823124 + -14.5  -5.11836   ACCCTTAGCAAAAAA      CTGGCCCCGTTTC TATCTT GAAACGGTGCCAG       TTTTATTTTAAATGT
LMOf2365_2760   5 100   6 2813423 .. 2813449 + -13.8   -4.7219   ATTTGAATAAAAAAA         TCCCAGCTACTA GTT TCGTAGCTGGGA         TTTTATATTACTCTC
LMOf2365_2755   3 100   7 2807272 .. 2807298 + -12.4   -5.3798   ATAAGCTAAAGAAAA         GCGTGTAGGT CATGAAA ACCTACACGC         TTTTTATTATTCTTC
LMOf2365_2747   4  62 -33 2800123 .. 2800138 +  -6.2  -3.53012   AAATATAGTAAAAAA              TGTTTC ACGT GAAACA               TTTGAAAAAGCCGCC
LMOf2365_2741   3 100  16 2790946 .. 2790976 + -17.1  -5.05113   AGTTAGCCAATAAAA       GAGTCGATTTCCT AATTC AGGAAATCGACTC       TTTTATTTATATCGG
LMOf2365_2732   5 100  23 2779541 .. 2779566 +  -9.7   -4.9725   CCGGGAAATAAAAAA         ACGACGATGCG AATA TGCATCGTCGC          TTTTTCTATAAGGAT
    garK-1   1  57 363 2771216 .. 2771227 +  -4.4  -3.83644   ACTGAACCAAAAACT                TGCT CATA AGCA                 TTGATTTTTCCATAT
LMOf2365_2716   5 100   8 2761343 .. 2761371 + -13.2  -4.63107   ATTTATAACAAAAAA        CCCGCTAGCCTT CATTC AAGGTTGGCGGG        TTTTACTTATTTACT
LMOf2365_2710   5 100 -17 2757004 .. 2757033 + -10.2  -4.75967   AATCCAAATAAAAAA       GTGGACCACGATA ACTAA TATC-TGGTCCAC       TTGTTTTTTATAATT
LMOf2365_2704   1  46 428 2753614 .. 2753630 +  -3.7  -2.84307   ATTTCCCATCATTTA              TCAGGTA ATT TATCTGG              ATATTTTCAATTAAT
      acsA   9 100  16 2749037 .. 2749058 + -11.7  -5.28826   AATGGTAGAAAAAAA           GAAGTTCTC GGTT GAGAACTTC            TTTTTTGTACCATTT
LMOf2365_2689   4 100   8 2735466 .. 2735485 + -12.2  -5.68438   ATAATTAATAAAAAA            GAGCATCC GCAG GGATGCTC             TTTTTTATTTAATAG
LMOf2365_2680   2 100  14 2729143 .. 2729169 +   -11  -6.11392   AGCCTAAAATAAAAA         TCTACTAAACCA ATT TGGCTTAGTAGA         TTTTTTTATTTGTTT
LMOf2365_2670   5 100  40 2720927 .. 2720960 + -11.1  -5.83226   GAGATAGGTCAGAAA     CTGCGGATAAAGCGA GAAA TTGCTTTGTCTGCGG      TTTTTTTATTAAATT
LMOf2365_2665   1 100  12 2713001 .. 2713023 + -10.6  -5.94214   ATAACACTAAAAAAA           CCAGTTGTCG TCA TGACAGCTGG           TTTTTTTCTTCTATT
LMOf2365_2656   3  45 302 2702283 .. 2702299 +  -2.3  -3.37245   CATCACTTCCGCCAA              GAAAC GATTCCA GTTTC              TTGCTGTTAAAATAA
LMOf2365_2656   3  45 320 2702301 .. 2702319 +  -2.4  -3.34716   ACGATTCCAGTTTCT             TGCTGTTA AAA TAACGCCA             CTTTTTGAAAAGTAC
LMOf2365_2638   4 100  17 2685844 .. 2685874 + -14.9   -5.4756   CCACTCCATAAAAAA       GTGCTACAAACCG CTAGT TGGTTTGTAGCAC       TTTTTTGTTACGCTT
LMOf2365_2615   2 100  13 2664915 .. 2664938 +  -8.2  -5.80817   TAAATCATAAAAAAA          CTGGT-AGCCG TTA TGGCTTACCAG          TTTTTTTGTATTAAC
LMOf2365_2576   6 100   6 2638876 .. 2638899 + -16.8  -4.42851   ATTTTTATAAGAAAA          GAACCCCCGT TCTG ACGGGGGTTC           TTTTAAATTTGTTCA
LMOf2365_2568  10 100  51 2632697 .. 2632722 + -11.3  -5.65927   AAAAATATACTATTA         CAAAAAAGTCC TTAA GGGCTTTTTTG          TTTTTTATTTAACTC
LMOf2365_2568  10 100 107 2632753 .. 2632772 + -13.6  -3.53563   AACTAAACAAAAAAA            GCACCAGC AAAA GCTGGTGC             TTTGAAACGACATAT
LMOf2365_2564   6 100  10 2629882 .. 2629903 + -10.2  -5.42514   AGTTAAATAAAAAAA           GGTTCTGC ATTTAC GCAGAACC            TTTTTTCGTTTATAC
LMOf2365_2559   3 100   5 2618743 .. 2618777 + -20.2  -4.57518   AAAAAGTATAAAAAA     CAGGGTCAAACATCCA AAT TGGAAGTTTGACCCTG     TTTCATTTTTTTATT
LMOf2365_2551   1 100 193 2609121 .. 2609148 +   -20   -5.2189   GAAAATAAGCAAAAA        GGATTGGCTCGC ATAC GCGAGCCAATCC         TTTTTTAATCCTTCA
LMOf2365_2536   2 100  12 2597294 .. 2597312 + -10.3  -5.95286   TTAAGTGTGTAAGAA             GCAAGGC ATTTC GCCTTGC             TTTTTTATTTTTCCT
LMOf2365_2530   7 100  13 2591271 .. 2591296 + -17.7  -5.30348   TAATAATAATAAAAA         TCTCCCAGCCA ATTA TGGCTGGGAGA          TTTTTATTATTACCT
LMOf2365_2491   2 100   6 2552103 .. 2552131 + -14.8  -5.56372   TTCTAATTAAAAAAA        GACCAACAACTA ATAAA TAGTTGTTGGTC        TTTTTATTTTCGTTT
LMOf2365_2443   3 100  15 2500217 .. 2500247 + -15.6   -5.5454   ATTTCTACTAAAAAA       GCTGGAAGTTCAAA AAC TCTGAACTTCCAGC       TTTTTATTTATTTCC
LMOf2365_2420   7 100   6 2474616 .. 2474663 +  -9.4  -4.89477   CGACATATAAAAAAA GCCTAAATCTAGCTTCTCCAACT TTT GGTTGAATGA-CTAGATTTAGGC TTTTATTGTTGGCGC
LMOf2365_2411   3  83   9 2460490 .. 2460508 +  -6.7  -4.87626   TAAATAATCACCCAA             TCTCCTC CTTGC GAGGGGA             TTTTTCATATTGAAA
LMOf2365_2387   6 100   6 2441993 .. 2442017 + -15.9  -5.65678   CGCTCAATAAAAAAA          TCCTTTTACCG AAA CGGTAAAAGGA          TTTTTTCTATTTTAT
LMOf2365_2379   3 100   5 2433921 .. 2433943 + -10.6  -5.88565   TAAAAGCATAAAAAA           GATGGCGC TAGCGAT GCGCCATC           TTTTTTTATTCTGAA
LMOf2365_2372   3  82   8 2428273 .. 2428310 +  -5.6  -5.30616   TTAATTAAACAAAAA   CCAGTAAAACAAGAGG CTTATT CCTCCAATTTTACTGG    TTTTTCTTTCCCTAA
LMOf2365_2365   1  95   7 2423312 .. 2423339 +  -8.5  -5.47431   TTTGATTAATAAAAA        GCGATGAGC CAAATTACGC GCTCATCGC         TTTTTTCTATATTAA
LMOf2365_2360   6  95   4 2418239 .. 2418256 +  -8.5  -5.67967   AAAACAGCATAAAAA             CTAAGGA GAAA TCCTTAG              TTTTTTTATGCTGAT
LMOf2365_2345   7 100   6 2405126 .. 2405157 + -10.3  -5.72254   CTTAGTCTAAAAAAA      CAAGTTTCTCATC CTGATT GAGGAGAAACTTG       TTTTTTATTATTTAA
      gadB   1 100   7 2387956 .. 2387980 + -12.9  -5.31545   ACACATTAATAAAAA          GGCTAGCCTCT CAA ATAGGCTAGCC          TTTTTTCATGTTCTT
LMOf2365_2322   5 100 -13 2373093 .. 2373124 +   -11   -5.4756   TTGATGATAAAAAAA      GACAGCTAGGCTAA AAAA TTAGCTTAACTGTC       TTTTTTATTAAAATT
LMOf2365_2308   1  51 -30 2361751 .. 2361761 +  -5.4  -2.54896   AATTGTGTTAAAACC                 TTGG GAT CCAA                 TGGGTTCGCTCGCAC
LMOf2365_2303   6  77  19 2356177 .. 2356200 +  -8.9  -3.52539   TAAAACCAAATAAAA          GCCAGTTAC ATAATA GTAGCTGGC           TTCTCCTTAAAATTA
LMOf2365_2296   4  62 363 2345799 .. 2345818 +  -5.8  -3.53164   TTGTGTCATTATCAT            GACAGTCAG CTT CTGA-TGTC            TTGTATGAATAATGT
LMOf2365_2292   0 NONE
LMOf2365_2288   4 100   9 2340649 .. 2340677 + -10.4   -5.6473   CTTTTAAACTAAAAA        GAAGCATTCCCA AAATA TGGAAATGCTTC        TTTTTTTAATCTTCT
LMOf2365_2277   5  60  95 2330661 .. 2330704 +  -2.5  -4.56914   TGATTTTCACCGCCA GCAAAAGGATATCTTTCTTC ATATA GAAGTTTGGT-TCCTTTTGC TTTTAATTTGGCTCG
LMOf2365_2271   3 100   5 2326037 .. 2326066 + -18.1  -5.32699   ATCATATTTAAAAAA       GACCGAGAATTGA TTCC TCAATTCTCGGTC        TTTTTTAATGTTTCC
    prsA-2   2 100  12 2302838 .. 2302861 + -15.4  -5.80364   ATAAGCACTAAAAAA          CACGCTTGGA AATT TCCAAGCGTG           TTTTTTTATTCAAAT
LMOf2365_2246   2 100   7 2298140 .. 2298166 +   -11  -5.84381   GCTAAATAGGAAAAA         GCGATTTGGA CCACTCA TCCAAATCGC         TTTTTTTATTCGTAC
LMOf2365_2237   4 100  54 2288852 .. 2288883 +   -19  -5.72622   TGCAGTTCAAAAAAA      GAAGCTCTTTCCAA TATA TTGGAAAGAGCTTC       TTTTTTATTTATCCA
      trpS   2 100  10 2283638 .. 2283667 + -10.2  -5.95539   AGATAATATAAAAAA       GCCAATGAC-TAG TTGAT CTAAGTCATTGGC       TTTTTTTATTTAAAC
LMOf2365_2209   6 100   9 2249687 .. 2249711 + -11.6  -6.37666   GATTTAAATGAAAAA          GCTATCCTAA ATTTC TTAGGATAGC          TTTTTTTTATTTTAT
LMOf2365_2201   6 100   6 2240968 .. 2241001 + -11.1  -5.30348   ACGTAAATAAAAAAA     GAGTCAGCAAAATCC ACTA GGATATTACTGACTC      TTTTTATTATTGAAT
LMOf2365_2188   6 100   4 2229977 .. 2230013 + -13.3  -6.01725   GCTGAAAAATAAAAA   CGCTTTGTTATAGCCT GATAAA AGGCTA-AACAAAGCG    TTTTTTGTTTTTATT
LMOf2365_2182   5 100   9 2224503 .. 2224531 +  -8.2  -6.11392   TTATTAAAATAAAAA        GCTGCCTTATCA TCATT TGGTAAAGCAGC        TTTTTTTATTTCTTT
LMOf2365_2175   2 100  10 2219125 .. 2219147 + -10.7  -4.87892   TTATAAAAAAGAAAT           GCCTATCAA TATTT TTGATAGGC           TTTCTTTTATTCAAA
LMOf2365_2166   5 100  -3 2207890 .. 2207913 +    -9  -6.11243   AAAGATACAAAAAAA          CTAAGAGC-CA ACT TGCGCTCTTAG          TTTTTTTTGTTAGAT
LMOf2365_2161   3 100   6 2201213 .. 2201236 +   -14  -5.19251   ACTCAAATAAAAAAA          CGCTAGGAAT AAAG ATTCCTAGCG           TTTTTATTACTCTTC
LMOf2365_2150   3 100  -5 2186283 .. 2186306 +  -9.7  -5.82036   TTAAAAGAAATAAAA          TCCTGATGA AGTTTA TCATCAGGA           TTTTTTGTTTGTTGT
LMOf2365_2142   3  65  63 2179012 .. 2179026 +  -7.2     -3.24   GAAATCTTGTATATT               CCATTT TCA AAATGG               CTTTTATACAATGAT
LMOf2365_2124   4 100   7 2162134 .. 2162165 + -17.6  -5.25656   CAACTATAATAAAAA      GGGATGAAAATCTA CAAC TAGATTTTCATCCC       TTTTTTCATCCTTTT
LMOf2365_2106   1  57  14 2143203 .. 2143215 +  -6.3  -2.75975   AAAAAGCAGTTATCC                TCTAG GAA CTAGA                TACTATCTGTTAGGA
      mscL   2  86  10 2134042 .. 2134060 +  -5.3  -5.67283   AAATAACTGAAAAAA             TCCTTCT TTTGT GGAAGGA             TTTTTTATTTACATT
LMOf2365_2090   6 100 -13 2130319 .. 2130341 +  -8.5  -5.88476   ATGAAAATATAAAAA           GTGATAGCG AATGA TGCTATCAC           TTTTTTATTTGTTTT
      drrC   6 100   9 2123179 .. 2123207 + -16.2  -5.89921   TCTTTAATGAAAAAA        GCCGTTTTGTCT ATAGC AGACAAAACGGC        TTTTTTTATTGTAGT
LMOf2365_2076   5  88 187 2117582 .. 2117610 +  -7.4  -5.04868   GAAAATAGTGGATAA        GTCAGCGGCCAA CATAA TTCTCCGCTGAC        TTTTCTTTAGTTTGA
      nadA   7  95   9 2087882 .. 2087902 + -12.7  -3.65693   AAGCTAACAAAAAAA            CGAAAGCAA CAA TTGCTTTCG            TTTCAGCTCTATAAT
LMOf2365_2040   8 100   6 2076683 .. 2076720 + -11.4  -5.24551   TTTAGCATAAAAAAA   CACGCAGCAAGGCTTCT CCCTA AGAAGTCC-GCTGCGTG   TTTTTATTAGTTTAA
      budA   5 100   9 2048300 .. 2048321 + -10.2  -4.94168   AAATTGATAAAGAAA           GCTCCCAA ATTAAA TTGGGAGC            TTTCTTTTATTCTGT
LMOf2365_1997   2 100   8 2029287 .. 2029311 + -11.5  -5.33785   TGAAATAATCAAAAA          GGCTAGCAC CTAAATC GTGCTAGCC          TTTTTTATAGTCCTT
LMOf2365_1991   2 100   6 2023808 .. 2023834 +  -7.4  -5.80364   TATTGGTTAAAAAAA        GGATTTTGGGC TCACTC GCCCAAA-TCC         TTTTTTTCTTCGCAT
LMOf2365_1973   4 100  15 2000654 .. 2000682 +   -14  -5.95286   ATAATACACGAAAAA        GGAAGGTTTCCG CTGTT TGGAAACCTTCC        TTTTTTATTTTTAAT
     pfl-2   6 100  12 1974319 .. 1974349 + -12.8  -5.66684   TTAATAAGAAAAAAA       GAACCAAATCTG CGAATAA CAGATTTGGTTC       TTTTTTTATGCGTTC
LMOf2365_1921   3 100   9 1947962 .. 1947991 + -19.5  -5.38321   TAGTTAATACAAAAA       GAGCGGAAGATGT TTAA ACATCTTCCGCTC        TTTTTTATGATCTTT
      rnhA   5  82 -23 1935196 .. 1935233 +  -4.2  -5.49234   CAGGCTATAAAAAAA   CAGAAGCAACCTGG AGTCAAATAA CCAGATTGCTTCTA    TTTTTTATTCGATAT
      ppdK   2 100   6 1922017 .. 1922049 +   -15   -4.9934   AACTATCTAAAAAAA      GCCAGATGACAATC AAATA GACTGTCATCTGGC      TTTTTCTCCTATTAT
LMOf2365_1874   5 100 -20 1903163 .. 1903193 + -14.2  -5.96894   TCTTTCAACACAAAA       GACGCAGAGATT TCGAGTT AATCTCTGCGTC       TTTTTTTATTTGGCT
LMOf2365_1870   4  90 -23 1898858 .. 1898894 +  -8.2  -5.31545   CTTATGAAAGAAAAA   GAAGCAAGAAACGCC CGTAAATA GGTGTT-CTTGCTTC    TTTTTTAATATTCTT
LMOf2365_1858   7 100   9 1885936 .. 1885963 + -12.8  -5.45802   ATATTAATAGAAAAA        GAAGCTCACCGT AACA AAGGTGAGCTTC         TTTTTATTTTCCCCA
      rpmB   5 100  18 1870533 .. 1870556 +  -9.6  -5.67283   GAAGGAGAAATCAAG          TGCAGCGACA ATTA TGTCGGTGCA           TTTTTTCTTTGCCTT
LMOf2365_1817   6 100  -5 1843889 .. 1843919 + -11.3  -5.45726   GCAACAAATGAAAAA       GACTAGAAAACCA ATTAC TGGCTTTCTAGTC       TTTTTTTAGAATCTC
      exoA   4 100  12 1838299 .. 1838320 + -13.1   -4.8384   ATAACCTAAAAAAAA           TCCTCACTC CAAA GAGTGAGGA            TTTTTGAATTATTTA
LMOf2365_1804   4 100 -14 1835595 .. 1835620 +   -12  -5.70522   GAGCGCATAGAAAAA         GTGAGTCTAG GATGAA CTAGACTCAC          TTTTTTATTATTCTT
LMOf2365_1786   4 100   9 1814163 .. 1814191 + -11.2  -4.90381   GTTTTAACAAAAAAA       GCAATC-CGCTAA GTTT TTAGCGAGATTGC        TTTTCTTATATTGCC
      aroK   6 100   6 1798887 .. 1798906 + -10.8   -5.9218   AGATAAGTAAAAAAA            CAACGCTA ATTT TAGCGTTG             TTTTTTTATTCTGTA
      gltC   1  47 232 1785827 .. 1785842 +  -4.6  -2.56596   CCTTCTTCCATTAAT              CTCGAG CCAA CTCGCG               TCCCTTGATACGCAG
LMOf2365_1756   9  95  13 1778407 .. 1778431 +  -8.6  -5.58179   TAATTAGTCAAAAAA          GAGCTTACCC ATTTA GGATAAGCTC          TTTTTTATTATGGTA
LMOf2365_1741   2 100  35 1759318 .. 1759353 +  -9.3   -5.1925   TTCGACAAAATAAAA   CGTCTGCAATCAACATT GAAA AATG--GATTGCAGACG    TTTTTTAACTTGTAA
LMOf2365_1738   9 100  10 1756919 .. 1756954 +   -14   -4.2338   AATTAATTGTAGTAA    GCATCTGGTCGCATGG TAAC CCTTGCAGCCAGATGC     TTCTTTATCTTGCTG
LMOf2365_1731   6  89  13 1750635 .. 1750648 +  -6.7  -5.63517   TAAAACAAATTCCAG               CCACT TTTT AGTGG                TTTTTTGTTTGGAAA
LMOf2365_1724   5 100   8 1746007 .. 1746030 +   -14  -5.63517   TTGGATGAACGAAAA          TCCCGTCTAT AAAA ATAGACGGGA           TTTTTTATTTACGCA
LMOf2365_1718   8 100   8 1739602 .. 1739629 + -12.9  -6.08342   TAGATTGATAAAAAA        CCAGATTCTGA TTTTAC TCAGAATCTGG         TTTTTTTGTTTCTTC
LMOf2365_1714   6 100   6 1737054 .. 1737071 + -12.7  -5.72616   TAGTATTTAAAAAAA             GACCCGG AATC CCGGGTC              TTTTTTTATCTGCCT
LMOf2365_1710   7 100   9 1733306 .. 1733333 + -10.7  -5.42862   AGAATAAACAAAAAA        CGAGC-TTGGAG ATAGA CTCCAAAGCTCG        TTTTTTTAACGGTAT
LMOf2365_1701   3 100   6 1713811 .. 1713833 + -12.1  -5.95539   ATTCATGTAAAAAAA           CTGGTTGTC CTCGT GACAACCAG           TTTTTTTATTTAGAC
LMOf2365_1695   4 100   8 1706486 .. 1706509 +  -9.6  -4.84353   ATTATTAAAAAGAAA          GGCGCTCTGT TTAC ATAGAGTGCC           TTTCTTTTAATTTAT
LMOf2365_1689   7 100   4 1698079 .. 1698102 + -15.4  -5.96894   AAAACAGCCTAAAAA          GCTAGCGACA TGTT TGTCGCTAGC           TTTTTTTATTTGCGT
LMOf2365_1686   7 100 -22 1694106 .. 1694147 + -14.8  -5.07652   TTATCATCGAAAAAA GAAAACCTAGAC-AGGCTA ATTAA TAGCTTTGTCTAGGTTTTC TTTTATTTTCCAAAA
LMOf2365_1668   7 100   8 1675141 .. 1675164 +  -9.6  -5.55769   ATAAATAATAAAAAA          GACAGCTTCC ATTA GGAAACTGTC           TTTTTTATTATCAGG
LMOf2365_1659   7 100  11 1660885 .. 1660905 + -13.3  -5.53991   GTTAAATATTAAAAA            GGCTGTCCG CAT TGGACAGCC            TTTTTTTAATGCCTA
LMOf2365_1644   3 100   8 1643659 .. 1643681 +  -9.2  -5.75478   ATGCTTAATAAAAAA           TCCTCCCTTT TTG AAAGAGAGGA           TTTTTTTCTATGCTT
LMOf2365_1634   6 100  11 1634742 .. 1634763 + -12.3  -5.02074   CTTAAAAAATAAAAA           CGATTCCCC AAGT GGGGAGTCG            TTTTTTAGCGGATAA
LMOf2365_1626   4  70 447 1627209 .. 1627227 +  -3.9  -4.97312   GTAATACTAAATCTT             CTTTTGA CACCT TCGAAAG             TTTTTAATTCCTTTT
      rpsD   8  88  14 1619441 .. 1619475 +  -5.9  -5.60993   AATTAGAACTAAAAG    CCTTACAATGCATGAC TTCG GTTGTGT-TTGTAAGG     TTTTTTTATGCACAA
      ppnK   2 100   8 1608330 .. 1608349 +  -9.3  -5.85244   TCTTATAATAAAAAA            GTCTGGC ACTTAC GCCAGAC             TTTTTTATTTTGCTT
LMOf2365_1602   3 100  14 1602769 .. 1602794 + -16.3  -5.59502   AAGGATAGAAAAAAA         GGCTAGCTCTT AATT AAGAGCTAGCC          TTTTTTACTTTTTTA
       ami   5 100   7 1535356 .. 1535381 + -13.5  -5.95539   TCTAATTAAAAAAAA         CAATCATTCAG GAGA CTGAATGATTG          TTTTTTTATTTACGC
LMOf2365_1537   7 100   9 1530530 .. 1530555 + -13.4  -5.77856   TTTTTAAAACGAAAA         GAAGGTGAGC ATTTGC GCTCACCTTC          TTTTTTTAGTTTGTT
LMOf2365_1527   3 100   6 1519647 .. 1519678 + -12.5  -5.31275   CGAACAATAAAAAAA      GAACCACTTTCTA TTTTTT TAGAGAGTGGTTC       TTTTTTATCCTGCCA
LMOf2365_1519   1 100   4 1511066 .. 1511096 + -15.6  -5.56112   AATGCAAAATAAAAA       GCATGTCTTGACAG TTT TTGTCAGGACATGC       TTTTTTAATTTTTAT
LMOf2365_1512   4 100   6 1505677 .. 1505702 + -11.9  -5.23016   TATCAAATAAAAAAA         TGCCTGGAGCT TAAA AACTCCAGGCA          TTTTTTAAATTGTTT
      rpsT   9 100  20 1493899 .. 1493917 +  -9.6  -5.63517   GAGTTCGGTATAAAA             CATCACAC CTT GTGTGGTG             TTTTTTGTTTGCAAA
      rpsT   9 100  56 1493935 .. 1493960 + -10.6  -5.35459   TTTTGTTTGCAAAAA         TAGCTTTGTC TTAAAT GACAAAGCTA          TTTTTTATACTCTCT
LMOf2365_1480   6 100   7 1475559 .. 1475594 + -22.1   -5.2112   AAAGAATAATTAAAA    GCATCTGGCGCACAA ACCCAA TTGTGCGCCAGATGC     TTTTTTAATACTCTT
      ispH   2 100   4 1464250 .. 1464283 + -14.7  -5.60993   GGCGGAAGCTAAAAA     CCGAGCAACTCCTTT ATTT AAGGGAGTTACTCGG      TTTTTTTATCAACAA
LMOf2365_1462   5  77   5 1456673 .. 1456721 +  -5.4  -4.99035   TATTTGCATAGAAAA GCCCTTTACTGGAGTGTGTTTTT GACG GGAATCAAAA-CCAGTAAAGGGC TTTTTGTATAGGTGG
LMOf2365_1450   4 100  12 1443179 .. 1443202 +  -9.7  -5.54338   ATAATGACAAAAAAA          CAATATCCC ATTTTC GGGATATTG           TTTTTATTTTAGTTC
LMOf2365_1441   4 100   5 1434016 .. 1434041 + -11.2   -5.9218   TTATTAAATAAAAAA         GCGAAGTGGT TTTTAC GCCACTTCGC          TTTTTTTATTGTCTA
      mvaS   3  84   9 1426070 .. 1426095 +  -8.4  -4.55798   AAAATAATCAAAAAA         CCGACTAGGCT AAATC AG-CTAGTCGG         TTTTACTTTGAGCTC
      flaR   4  73   8 1421840 .. 1421870 +    -7  -3.94634   ATTGCTGATAAATAG       CCAATGAATGCTTG GGA TAAGTGTTTATTGG       TTGTTTGCAATAATA
LMOf2365_1397   3 100   6 1384398 .. 1384422 + -12.2   -6.4275   ATCTAAATAAAAAAA          CCGCAACCTT ATGAC GAGGTTGCGG          TTTTTTTTATTTTTC
     gcvP2   4 100   6 1356639 .. 1356664 + -11.2  -5.72254   AGAAGTATAAAAAAA         CCTTGCTGTG AATTTC CGCAGCAAGG          TTTTTTCTTATTTAG
LMOf2365_1357   5  93   3 1348357 .. 1348385 +    -9  -4.79826   TAAATCTTTTTAAAA       CAACGAGTTCCTT CTTT AAGGG-CTCGTTG        TTTTTGCTAATGTAT
       pnp   7 100   9 1341224 .. 1341245 + -13.1  -5.69023   TAAATAATACAAAAA           GCAAGTAGC CTGA GCTACTTGC            TTTTTTTACTATTTT
LMOf2365_1324   4 100  18 1314831 .. 1314854 + -11.1  -5.70522   TTTTAACAAAGTAAA          CCCCTTCTA TTGATT TAGAAGGGG           TTTTTTATTATTGTT
      arsB   5 100   3 1310205 .. 1310230 + -14.8  -4.80959   TATTTGGAATTAAAA         CCCCCTGTAC CAGAAT GTACAGGGGG          TTTTATTATGCCTTC
LMOf2365_1275   3 100  -7 1265686 .. 1265715 + -15.2  -4.86621   GGTTGGATGAAAAAA       GAAGGTAGCCTA AAATCA TAGGCTACCTTC        TTTTTAATTACGGAT
      treR   5 100   4 1260332 .. 1260353 + -13.1  -5.63504   AGAAGACGCTAAAAA           GCCTGAGAA TTTT TTCTCAGGC            TTTTTTTATCGAATT
LMOf2365_1265   6 100  11 1257859 .. 1257883 + -10.1  -4.62051   TTTAACAGTAGAAAA          GCACTGCAA TCAATAT TTGCAGTGC          TTTTCTATCCTCTTT
LMOf2365_1262   6  88   6 1255505 .. 1255526 + -13.1   -3.1211   ATCTTTATAAAAAAA           GCATTGCGA TTAT TCGCAATGC            TTCCATACTATCATG
LMOf2365_1255   4  93   9 1250804 .. 1250827 +  -8.1  -5.54192   AAAATAAATAAAAAA          GCGCAACCT TCACGC AGGGTGCGC           TTTTTTTCGATTAAT
      cobQ   0 NONE
LMOf2365_1178   5  93 207 1177034 .. 1177060 +  -5.9  -5.88476   CATGTATAATTCTTG        GTTCCAGTGTAG TTGT CT-CACTGGGGC         TTTTTTATTTGTTTT
      cobC   6  95 316 1158836 .. 1158859 +    -6  -6.20267   TTTGCTGTGCATAAA          CTCTCATTCG ATGA CGGATGAAAG           TTTTTTTGTTTTTCA
LMOf2365_1144   9 100   6 1150787 .. 1150811 + -12.3  -4.55721   ACGAAAATAAAAAAA          GGAATTTGGCT TTT AGTCAAATTCC          TTTTCTATACGATTT
LMOf2365_1144   9 100 412 1151193 .. 1151218 +  -9.9  -4.88326   AAAGGGAATAAAAAA         GGTTCACTT-CA TTT TGTAAGTGAACC         TTTTGGTTTTTATTT
LMOf2365_1133   3  84 -11 1140218 .. 1140239 +  -5.9  -5.38549   TATTCTATAAGAAAA           GAAGACC ATTAATTG GGTCTTC            TTTTTATTGTTTAGA
LMOf2365_1121   3  89  38 1134065 .. 1134085 +  -7.6  -5.27779   GATGTAACGCTTAAA            CGACGGAT GTATG ATTCGTCG            TTTTTTGATGTTAGA
LMOf2365_1080   2 100   6 1087245 .. 1087283 + -13.5  -5.63012   AGCTAAATAAAAAAA  GCGAATGTATTGGCCTAA AATT TTAGG-TAATACATTCGC   TTTTTGTTTATTTTT
      moaA   3 100   7 1075941 .. 1075966 + -11.9   -5.3658   GGAGGATAAATAAAA         CATCCGGTCAC ATGT GTGGTCGGATG          TTTTATTTTTGTCGT
LMOf2365_1057   2 100  52 1068324 .. 1068352 + -13.2   -4.4267   CCAATAAAAACTAAA        GCGAGGCCAC TATTTCAGC GTGGCCTCGC        TTTTGGCTTTTACAG
LMOf2365_1046   2 100   5 1054905 .. 1054936 + -17.5   -5.4833   AACATAAATAAAAAA      GATGACGGAAGCT CGTTCA AGCTTCCGTCATC       TTTTTTATTCAGTAA
LMOf2365_1020   7 100 -12 1031369 .. 1031394 +  -9.1  -5.35224   AGCGCAGCCTAAAAA         GAAATCCGAAT GATT ACTCGGATTTC          TTTTCTTTTTGTAAA
     ogt-2   6 100 -17 1027468 .. 1027493 +   -12  -5.46657   CTTGCATTAGAAAAA         GGCTTGAGTT TAAGTT AACTCAAGCC          TTTTTTATTACACTG
LMOf2365_1014   4 100   8 1025320 .. 1025341 + -13.1  -5.28176   CAGGTTAATATAAAA           GCCATTCTG ATTG CAGAATGGC            TTTTTTGTCCATGAA
      rpiA   6  95  -2 1008260 .. 1008291 +    -9  -5.16151   GAGCTAATAAAAAAA      TAGTTATTTCTTCT ATAT AAAAGAAATAACTA       TTTTTATTAAATTTC
      fabI   5 100   9 1002929 .. 1002959 +   -20  -5.54894   ATTTTAAAGAAAAAA       GACCGTAAGTAGTT AAA AACTACTTACGGTC       TTTTTTTGGTCCATT
LMOf2365_0983   3  90   7  997337 ..  997363 +    -8  -5.33866   AATATGTAAAAAAAA         GAAGCAACCC AGGAATG GGGGTGCTTC         TTTTTTATAAGTTTC
LMOf2365_0969   3  95  -8  985428 ..  985454 +  -8.9   -5.0916   GGACGCAAGAAAAAA        GTAGATT-AGGC GATA GCCTTAATCTAC         TTTTTCTATTCCCCA
LMOf2365_0966   3  82 149  982315 ..  982346 +    -3  -5.60993   CAAACTCCCTTTTAG      CTAGTGCGGT TTACTCCCTTTT TCCGCACTAG       TTTTTTTATGCGCAA
LMOf2365_0957   1 100   3  975083 ..  975121 + -29.2   -4.8384   AAATCAAAAATAAAA   GAACGGTACGGCGCATTA AGA TAATGCGCCGTACCGTTC   TTTTTCGGTTATTTC
LMOf2365_0952   5 100   6  969478 ..  969506 +   -14  -5.95539   ACTTTATTAAAAAAA        TGGAAAGTACGC ATCCC GCGTGCTTTCCA        TTTTTTTATTTGAGA
LMOf2365_0855   3  81  41  870541 ..  870569 +  -6.1   -4.8622   ACTAATTACTAAAAA        GGTATCCTAAT TAATAGT ATAAGGATACC        TTTTTCATTACAAAA
LMOf2365_0846   6 100   6  859457 ..  859482 + -17.7  -5.48054   AGGTAAATAAAAAAA         GTAGGCCTAGC TGAT GCTAGGCCTAC          TTTTTTGCTTTTGAT
LMOf2365_0819   4 100   7  832373 ..  832402 + -15.9   -4.3665   TTAGAATGACAAAAA       GCCCTAAGAACAG TGTC TTGTTCTTAGGGC        TTTCTATTTAGCTTG
LMOf2365_0814   3 100   4  826265 ..  826307 +  -7.3  -6.20267   AAGAGTAAATAAAAA CATCTCCTGTATCATTCA AGTAAAAA TGAATGA-ACAAGAGATG TTTTTTTATTTTTGA
LMOf2365_0809   3  90   6  822415 ..  822434 +  -3.6  -5.79595   ACGAAATTAAAAAAA            CAGAGA TGAGCGAT TCTCTG             TTTTTTCTTTTAAAA
LMOf2365_0805   3 100  35  819206 ..  819237 + -15.4  -4.11512   CTTTTCGGCTGAGAT      TGTAGGCGAAGTAT AAAA ATACTTTGCCTACA       GTTTTTTTATTATAA
LMOf2365_0796   5 100 156  803115 ..  803157 + -14.4  -5.14477   GTGAACATAAAAAAA CGCCATGCTTCATTTCCCT AAAAAC AGGGAAGT-AAGCGTGGCG TTTTTTAGCTATATG
LMOf2365_0708   9 100   9  724063 ..  724087 + -14.4  -5.54894   TTTTTAAATAGAAAA          CGAGCTAGGA GATAA TCCTAGCTCG          TTTTTTTAATGGATT
LMOf2365_0694   6 100  29  715312 ..  715349 + -13.7  -4.17355   ATTTGAGCGATTTCA   GACTGTAGACAAAGTGA GAAA TCATTTTATCTACAGTC    TATTTTTTGAAGTTA
LMOf2365_0682   5 100   4  701312 ..  701335 + -15.4  -4.81551   GCCTACAGATAAAAA          GAGCTGTCAC TTTT GTGACAGCTC           TTTTTGATATAAATA
LMOf2365_0652   4 100  -7  667559 ..  667586 + -10.8  -5.56673   AGAATAGTAAAAAAA        CAACTTGATTTT CCGG GAAATCAAGTTG         TTTTTTATTATAAAT
LMOf2365_0645   7 100   8  663313 ..  663337 + -14.4  -3.50051   GCTTTTAAATAAAAA          GCCGCAAACA AGCAC TGTTTGCGGC          TGATTTTTATTTTAG
LMOf2365_0638   4  93   9  656428 ..  656453 +  -7.6  -5.65927   TAAATAAAAAAAGAA         GTCGCGACTA AAATTC TAGTCACGAC          TTTTTTATTTAGCTA
LMOf2365_0631   1 100   6  649515 ..  649551 + -12.6  -5.99154   AGAAGAATAAAAAAA    TGTCTATTCTAGTTGA ATGAA TCAATTAGGATAGACA    TTTTTTTATTTCGTA
LMOf2365_0625   3  95   8  645295 ..  645319 +  -8.7  -5.20333   ATAGTTAATAAAAAA          GAAGCTATC TTAGTTT GATAGCTTC          TTTTTATTATGCATA
LMOf2365_0622   2 100   7  641882 ..  641908 + -15.2  -5.43487   AAAGACTAATTAAAG         GAGACCCCGGAA ATT TTCCGAGGTCTC         TTTTTTATATACTTT
LMOf2365_0609   6 100   5  624258 ..  624279 + -15.9  -5.14477   AAAATAAATAAAAAA           CAGCGACCG CACT CGGTCGCTG            TTTTTTAGATATCTA
LMOf2365_0605   3 100  28  621950 ..  621970 + -12.7  -5.44119   TGTATTTGAAAAAAA            CCAATCTCT ATT AGAGATTGG            TTTTTTTCAAATACG
LMOf2365_0588   3 100   8  605535 ..  605561 + -15.3  -4.75174   TGAGATAACAAAAAA         GCCCTTCTTTC GGATA GAAAGAAGGGC         TTTTTGAATTAAATA
LMOf2365_0569   6 100   9  586669 ..  586692 +   -14  -6.01369   TAAATAATAAAAAAA          CCCGATTCTA TTTG TAGAATCGGG           TTTTTTTATTATTTA
LMOf2365_0552   5 100  11  566570 ..  566599 + -10.7  -5.06472   TGTAAAAATGAAAAA       CGCTTAGTCGAGT TTAG GCCCGGCTAAGCG        TTTTGTTATTTATGT
LMOf2365_0544   4 100   6  557952 ..  557983 + -15.4  -5.18726   AGCTAGATAAAAAAA      GCGTAGATATCTTT GTTA GAAGATATCTACGC       TTTTTATTATCAAAA
LMOf2365_0540   4 100  -7  554347 ..  554370 + -11.1  -5.69793   TAATAAATCCAAAAA          CCATCTGAC GAGAAA GTCAGATGG           TTTTTTCTTTAGTAT
      aroD   3 100  15  537344 ..  537378 + -17.5  -5.60993   ATAAATACTAAAAAA     GTAGCAAGTTTCTTT GATGA AAAGAAACTTGCTAC     TTTTTTTATCCAGAA
LMOf2365_0482   3 100   5  498240 ..  498273 + -17.7  -5.86465   AAGTAAAATAAAAAA     CTGCCAACAAAGTGA GAAA TCATTTTGTTGGCAG      TTTTTTTATATTATT
LMOf2365_0436   4 100 406  455256 ..  455277 +  -7.3  -6.09196   AAATAGTAAAGCGAA           GTCAACGAA ATTT TTCGCTGAC            TTTTTTTATTTTGGA
      inlF   2  75   9  447331 ..  447361 +  -4.9  -5.01811   AGCATAATTAAAAAA      CCCAGTATATC-CTA AAA TGGAGAT-TACTGGG      TTTTTGGTTTAATCA
LMOf2365_0380   4 100 258  405963 ..  406000 + -10.1  -4.58663   ATTATACAACAAAAA   CGCCTTGAAACTT AAACGGATATCC AAGTTTCAAGGCG    TTTTTGGAGAATGCT
LMOf2365_0361   4 100  31  386388 ..  386424 +  -9.5  -5.24129   TCTAGTCAAATAAAT    ACAGGCATTCTCTTCTT TCT AAATAGAGAATGCCTGC    TTTTTTATGCCCGAG
      thiE   2  69 -18  356173 ..  356207 +  -5.6   -4.2928   CAAGCAATTAAAAAA     CCCAGGTTACCCCTCT TAA AAAAGGCAAACCTGGG     TTTCTCATTTTTATA
LMOf2365_0317   8 100  -5  338539 ..  338562 + -10.4   -5.4505   GATCGGATTAGAAAA          CCCTAGATTT TCAG GAATCTAGGG           TTTTTTGTTCGCAAA
      nrdG   4  89   3  321203 ..  321227 +  -8.6  -4.58698   GTATGAGTTGTGAAA          TAGGCCCTCT TTGAT GGAGGGCTTA          TTCTTTTTGCTTTGG
LMOf2365_0293   6  95   6  313359 ..  313383 +  -8.6  -5.25906   GATTAAATAAAAAAA          GGATGCAGCT CATAA AACTGCATCC          TTTTTCTTAGTTTAT
LMOf2365_0288   3  95  -5  308466 ..  308490 +   -13  -3.63464   GAAGAAAGTAAAAAA          GCCTAGTTCT ATAAA AGAACTAGGC          TATTATTATTTAAGG
LMOf2365_0218   2 100  14  218553 ..  218585 + -14.4  -4.69053   AAATTTGCAATAAAA      CAAGAAGTATCCGA TTCAT TTGGATACTTCTTG      TTTTATTCAATAATC
     prs-1   5 100  10  208963 ..  208987 + -12.9  -5.41359   GAATAAAATATAAAA          CAGGATGCCTC ATT GAGACATCCTG          TTTTTTGATTTAATT
LMOf2365_0129   2  59 462  131987 ..  132004 +  -6.3  -2.97475   CATTCCAAAAAGCGA             GTGTTGA CCAA TCAACGC              ATTTATCATCCAGCG
LMOf2365_0124   8 100  -4  125040 ..  125062 + -13.6  -5.36441   ATGCGCAAAATAAAA           GGTAACTAGA ATC TCTAGTTACC           TTTTTTCTATAAAGC
LMOf2365_0117   3  83   8  118005 ..  118026 +  -5.1   -5.5604   GGAAATAAGAAAAAA           GCAGCCG GATTTGGA TGGCTGC            TTTTTTATTGCTTAG
LMOf2365_0117   3  83  85  118082 ..  118096 +  -7.2  -4.66264   TTGCTAGAGAGTTCG               CTACTT TTA AAGTAG               TTTTTACAGATTTTC
LMOf2365_0099   3  88 -11   96391 ..   96411 +  -6.9  -5.05601   AAGAACGTCAAAAAA            GACAACC CATAACA GGTTGTC            TTTTTCTATATGCTG
LMOf2365_0038   2 100  11   38728 ..   38745 +  -9.1   -5.7946   AATAAATGAAAAAAA             GCTGTCC GCGT GGGCAGC              TTTTTTTATTAACGA
LMOf2365_0031   8 100 124   34166 ..   34185 +  -9.3  -5.73672   TAAACTCCCTTTTTG            GACCGAC TTGATT GTCGGTC             TTTTTTTAGTTCTTT

SUMMARY

392 putative operon ends contain 1619 possible terminators.
Percent operon ends hit by terminators of confidence >= x:
	x	#>=x	hits>=x	%hits>=x
	100	349	291	285	73 %
	99	349	291	285	73
	98	349	291	285	73
	97	349	291	285	73
	96	349	291	285	73
	95	380	309	301	77
	94	380	309	301	77
	93	403	321	313	80
	92	403	321	313	80
	91	404	322	313	80
	90	409	326	317	81
	89	418	332	322	82
	88	428	337	326	83
	87	433	340	327	83
	86	436	343	330	84
	85	441	348	333	85
	84	448	354	337	86
	83	458	362	340	87
	82	464	366	344	88
	81	472	371	346	88
	80	476	374	347	89
	79	481	379	347	89
	78	484	382	348	89
	77	496	390	352	90
	76	500	394	353	90
	75	501	395	354	90
	74	508	401	355	91
	73	513	405	357	91
	72	517	408	357	91
	71	522	410	358	91
	70	528	416	359	92
	69	539	426	362	92
	68	543	429	362	92
	67	555	439	362	92
	66	564	445	362	92
	65	582	462	364	93
	64	591	470	364	93
	63	606	482	365	93
	62	636	506	370	94
	61	642	510	370	94
	60	654	518	371	95
	59	695	554	372	95
	58	707	564	372	95
	57	775	623	376	96
	56	779	625	376	96
	55	836	670	378	96
	54	853	685	378	96
	53	875	700	378	96
	52	923	734	379	97
	51	980	774	380	97
	50	1039	825	381	97
	49	1048	832	381	97
	48	1109	877	381	97
	47	1217	966	383	98
	46	1240	985	384	98
	45	1338	1065	385	98
	44	1389	1108	387	99
	43	1459	1166	387	99
	42	1515	1214	387	99
	41	1582	1273	387	99
	40	1608	1298	387	99
	39	1619	1308	387	99
	38	1619	1308	387	99
	37	1619	1308	387	99
	36	1619	1308	387	99
	35	1619	1308	387	99
	34	1619	1308	387	99
	33	1619	1308	387	99
	32	1619	1308	387	99
	31	1619	1308	387	99
	30	1619	1308	387	99
	29	1619	1308	387	99
	28	1619	1308	387	99
	27	1619	1308	387	99
	26	1619	1308	387	99
	25	1619	1308	387	99
	24	1619	1308	387	99
	23	1619	1308	387	99
	22	1619	1308	387	99
	21	1619	1308	387	99
	20	1619	1308	387	99
	19	1619	1308	387	99
	18	1619	1308	387	99
	17	1619	1308	387	99
	16	1619	1308	387	99
	15	1619	1308	387	99
	14	1619	1308	387	99
	13	1619	1308	387	99
	12	1619	1308	387	99
	11	1619	1308	387	99
	10	1619	1308	387	99
	9	1619	1308	387	99
	8	1619	1308	387	99
	7	1619	1308	387	99
	6	1619	1308	387	99
	5	1619	1308	387	99
	4	1619	1308	387	99
	3	1619	1308	387	99
	2	1619	1308	387	99
	1	1619	1308	387	99
	0	1619	1308	387	99
