# Supplementary material for: Rapid, accurate, computational discovery of Rho-independent transcription terminators illuminates their relationship to DNA uptake
Source: Genome Biol. 2007 Feb 21;8(2):R22. doi: 10.1186/gb-2007-8-2-r22 (PMC1852404; doi:10.1186/gb-2007-8-2-r22)
Supplement: Additional data file 2 — As described in the text, the entire robust tail-to-tail region is searched; if the region is less than 500 nt, then the 500 nt downstream of the stop codon is searched (stopping if a gene start is encountered). In the case of ties, all terminators with the high score are output. [file gb-2007-8-2-r22-S2.zip › Listeria_monocytogenes.ttperf]

   lmo0017   4  80   6   20264 ..   20302 -  -6.7  -4.72201   TGTTATAAAAAATAA  GCTGATGCATGGAACGGT ATAC ACCGAACTA-GCATCAGC   TTTTTTTATTTTGCG
   lmo0030   2 100   8   32546 ..   32563 -  -6.9  -5.77856   AATAAATGAAAAAAA             GCTGTCC ACGT GGGCAGC              TTTTTTATTAACGAT
   lmo0077   8  82  11   80854 ..   80881 -  -7.8  -4.52266   AATTAAACATGAAAA        GATGGTTCCA AAGTAACG CGGAACCATC         TTTTTTTCATTTATT
   lmo0083   2  90  70   86233 ..   86253 -  -8.3  -5.06103   AGAACGCCTAAAAAA            GACAACCCA TAA CAGGTTGTC            TTTTTCTATAGGAAG
   lmo0101   3 100  35  107857 ..  107880 -  -8.2  -5.77677   GAAAATAAGAAAAAA          GACAGC-CTCC TTT GAAGGGCTGTC          TTTTTATATTGTAGT
   lmo0107   4 100   7  113284 ..  113306 - -13.6  -5.08255   ATGCGCAAAATAAAA           GGTAACTAGA ATC TCTAGTTACC           TTTTTTCTATAAAGC
   lmo0112   5  93  19  119697 ..  119721 -  -9.4  -4.62772   TTGAAACGAAAGAAA          CCATGACTCT ACTAG AAAGTCATGG          CGTCTCGATTTTTCA
   lmo0130   4 100  11  131386 ..  131408 - -13.4   -5.9667   AAAAAGATAAAAAAA           GGAGCGGCCA ATT TGGCTGCTCC           TTTTTCTCAATTAAC
   lmo0152   4 100  26  148305 ..  148328 -   -14  -5.59962   GAAAAGAAATAAAAA          CCCAGCAATT ACAT AATTGCTGGG           TTTTTCCAAACTGCT
   lmo0156   0 NONE
   lmo0161   4 100   7  161386 ..  161413 - -14.3  -5.77677   GAAAATAATAAAAAA        CCGTAAGCGAT AATACA ATCGCTTACGG         TTTTTCTTATATAGT
   lmo0168   7 100   6  166646 ..  166681 - -10.6  -5.67711   GAAATAAAATAAAAA    TCATGTGCGAATCC TTGAATGG GAACTCGCACATGA     TTTTTTTATAATGTA
   lmo0174   5  55  68  172821 ..  172835 -  -2.8  -4.08939   TAATAGGTAGATAAA               GGTACT TGT AGTATC               TGACAGATATCTTTG
      prfA   4 100   9  203607 ..  203631 - -15.9  -4.98103   GAATAAAATATAAAA          CAGTATTCCTC ATT GAGGAATACTG          TTTTTGATTTAATTT
   lmo0208   5  93   9  213301 ..  213327 -  -8.1  -5.45652   ATTTGCAATAAAAAA         GAAGTATCCGA TTCAT TTGGATACTTC         TTTTTTATTTAATAA
   lmo0270   4 100  -5  293193 ..  293217 - -15.9  -5.27399   GAAGACAGCAAAAAA          GCCTAGTTCTT TTA AAGAACTAGGC          TTTTTCAAATTCCTC
   lmo0281   4 100   5  304915 ..  304937 -  -7.7  -6.04324   TGAAAAAATAAAAAA           TGCCACCCA TAACT CGGGTGACA           TTTTTTAATCATCAA
   lmo0294   1  49  16  319533 ..  319544 -  -3.6  -3.27121   ATCATAAATAGCTAA                CCGC TTGA ACGG                 GTTGTAATCAACAAC
   lmo0297   1 100 -13  322123 ..  322147 - -10.1  -4.46926   GATCGGATTAGAAAA          CCCTAGATTGT TTA AGAATCTAGGG          TTTTTTGTTCGCAAA
   lmo0306   3  69  15  331021 ..  331048 -  -5.7   -4.3467   ATTTGGATATGAAAA        GACAAGCTA TGTTCTATAG TAGCTTGTC         TTTTTTAGTTTGAAT
   lmo0319   8  93  11  343177 ..  343210 -  -8.1   -5.4148   CAAACAATTAAAAAA     CCCAGGCTCTCCCTC CTAA AAAGGCAAACCTGGG      TTTCTCATTTTTATA
   lmo0323   5 100   6  347630 ..  347652 - -12.1  -4.87807   TCAACATACTAAAAA           GAGAAGACG GATTT CGTCTTCTC           TTTTATTATTTCCAG
   lmo0331   6 100 255  357477 ..  357520 - -13.3  -5.61881   CTGTAAAAAGAAAAA CGTTATCCGCAGTATGTCCC GAAAA GGGACAC-CCGCAGACAACG CTCCCATAGAATGTT
   lmo0341   1  93  17  370682 ..  370715 -  -8.3  -5.42975   CTAGACAAATAAAAA     CAGGAATTCTCTA TTTGGATG TAGAGGATTCCTG      TTTTTTACAGTTCAT
   lmo0354   3 100  13  380211 ..  380240 - -15.1  -5.01811   GTAGGAAATTAAAAA       CAAGCCATCTGCA ATAA TGCGGATGGCTTG        TTTTTATATTATTTA
   lmo0361   4 100  22  388761 ..  388785 -   -13  -4.19953   CAGGTAATTTGAAAA          GCTCGAAATC CAATT GATTTCGAGC          TTTTAGTATAAATAA
   lmo0371   9 100   7  397306 ..  397333 - -12.8  -6.08563   AAGATATAAAAAAAA        CAGCGATTCTCT ACTA AGAGAGTCGCTG         TTTTTATTAATTCTG
   lmo0376   5 100   4  401588 ..  401615 - -17.2  -3.96696   AAGATTAACATCAAA        TGGCTCTGCTAA ACAA TTAGCAGAGCCA         TTTTTAGATATATTT
   lmo0382   1 100  15  405638 ..  405665 -   -15   -5.0916   TTGTGAATATAAAAA        GAAGCCCCATTC CATC AAATGGGGCTTC         CTTCATCACATAAAC
      ltrA   3  57  10  412821 ..  412839 -  -4.5  -3.75933   ACACAGGCGAGGAAA             GGTGAGC GGATT GCTCATC             TTTTTTTATTTACAT
      proC   2  89 129  417803 ..  417834 -  -8.9  -4.32857   TGGCCCAAATAGAAA      GATATGGTAG-AGC GAATA GCTGCCACCATATC      TCCTTAACAACATTT
   lmo0411   2  52 433  432699 ..  432720 -  -2.3  -3.91084   CTAGCTCGAAGGAAA           GCCAGTTTA TAAA TAAAGTAGC            GGTTAATCATGCCGT
   lmo0418   2  89  12  439644 ..  439665 -    -3  -5.85244   AAGCAAAATAAAAAA           CATCCAAC TTTTTC GTTGCATG            TTACCTAGCATTTAC
   lmo0430   4 100 -13  451517 ..  451544 -   -10  -5.38839   TATATAAAAAGAAAA        CTTGCTCAAAGT ATTT ATTTTGAGCAAG         TTTTTTGTATTAGGC
   lmo0436   5 100 153  465756 ..  465781 - -16.3  -3.20348   TGCAGTAAGACCTAA         TACCGACCAGA GAAA TCTGGTCGGTA          TTTTTATGCGGCACT
   lmo0436   5 100  18  465877 ..  465916 -   -16  -4.17914   TAGCTAATAAAAATA  CGCGCCTAAAGTTAGA TTTTTTGG TCTAACTTTAGGCACG   CACTACAGTGAGTCC
   lmo0439   3 100  -2  468134 ..  468171 - -13.7  -4.70659   TTGGATAGTCAAAAA   TAAGAAAAAGCCGTCCT ACAG AGGATAGCTTTTTCTTA    TTTAGAAGAAAATTC
   lmo0450   2 100   6  483897 ..  483928 - -13.2  -6.11229   AGTAAAATAAAAAAA      TGCCAACAAAGTGA GAAA TCATTTTGTTGGCA       TTTTTTTAGATAATC
   lmo0465   3  53  45  502368 ..  502379 -  -4.4  -3.37188   ACCGATCTGAAAAAT                GGTA TCTT TACC                 TACATGGCTTAGTTA
   lmo0476   2  55  50  512231 ..  512241 -  -5.4  -3.19202   AAATATATGAATAGA                 TGGA TGT TCCA                 AACTAAATAGGAGTA
   lmo0476   2  55  -6  512282 ..  512297 -  -4.7  -3.35088   AAACCTCTCAAGTAA              GCAGT GTCACT ACTGC               TTACTTTTTTTGGTT
   lmo0488   3  80   6  522599 ..  522622 -  -6.7  -4.66938   ATTTTTAATAGAAAA          GGAGCC-ACC GATTT GGTTGGCCCC          TTTTTTTATAGGAAA
   lmo0492   6 100  19  527527 ..  527561 - -17.5  -5.34055   ATAAATACTAAAAAA     GTAGCAAGTTTCTTT GATGA AAAGAAACTTGCTAC     TTTTTTATCTAGAAT
   lmo0497   4 100   6  532567 ..  532597 -   -20   -5.8901   ATATAAAATAAAAAA       GGTTGAAAAAGCGA GTG TCGCTTTTTCAACC       TTTTTTTATTCACTT
   lmo0512   3 100   9  546282 ..  546305 - -11.1  -4.86939   TAATAAACCCAAAAA          CCATCTGAC GTGAAA GTCAGATGG           TTTTTTCTTTAGTAT
   lmo0516   5 100  10  549875 ..  549906 - -14.7  -5.72616   AGCTAGATAAAAAAA      GCGTAGATATCTT TGTTAG AAGATATCTACGC       TTTTTATTATCAAAA
   lmo0521   2  86   9  555634 ..  555651 -  -4.8  -5.71712   GCGGATATAAAAAAA             GAGCCC TTTGAC AGGCTC              TTTTTTACTTATTTA
   lmo0524   2 100   6  558491 ..  558520 -   -10  -5.18355   TGTAAAAATGAAAAA       CGCTTAGTCGAG TTTAGG CCCGGCTAAGCG        TTTTGCTATTTATGT
   lmo0535   5 100   6  572568 ..  572594 -  -8.1   -5.9003   AAACTAACAAAAAAA        GGTTTCCTCGCA CATT CG-GAGGAAACC         TTTTATTATGTCGTT
   lmo0539   6 100  11  577593 ..  577621 - -16.9  -5.94214   AATATAACAAAAAAA        GCCTCCAGCTAAT TCA ATTAACTGGAGGC        TTTTTGCATGCTATT
   lmo0553   3 100   7  591369 ..  591405 - -13.2  -5.27477   AGCCTAACGAAAAAA    CAGCTTGAAAATGAGA AATTA CCTCGTTTTCAAGCTG    TTTCAATTATTTTTC
   lmo0558   2 100  10  596543 ..  596570 - -14.3  -5.31275   TTTTAGTATAAAAAA        TCCAGAATGGC ACTGAG GCCATTCTGGA         TTTTTTAAATTATTT
   lmo0577   6 100   5  615328 ..  615348 -  -9.8  -5.55769   TTCGATAATAAAAAA            GCAATCTC TAGAC GAGATTGC            TTTTTTAAATACGTT
   lmo0581   4 100   5  617634 ..  617655 - -14.5  -5.88476   AAAATAAATAAAAAA           CAGCGACCA CGCT TGGTCGCTG            TTTTTTAAATATCCA
   lmo0594   6 100   7  635288 ..  635310 - -16.4  -3.72229   AGACTAATATAAAGA           GACCTCGGAA ATT TTCCGAGGTC           TTTTTTTTATATGCT
   lmo0603   2 100   6  642920 ..  642956 -  -8.2  -5.97979   AGAAGAATAAAAAAA    TGTCTATTCTAGTTGA ATGAA TCAATTAGGATAGACA    TTTTTTTATTTCGTA
   lmo0610   2 100   8  649825 ..  649856 - -17.4  -4.59212   AACTAACTAAATAAA      GAAGCCGCGACCTA AAAT TAGGTTGCGGCTTC       TTTTTATTTAGCTAT
   lmo0615   3  55 158  654440 ..  654450 -  -3.2  -4.00694   GGAATTAATAAAATA                 CGCT AAA AGCA                 GTGAGTATTTAAAGC
   lmo0624   2 100   6  660963 ..  660990 - -15.8  -5.28315   ACAAAAGTTAAAAAA        CGACTTGATTTC CTGA GAAATCAAGTCG         TTTTTTTATAAATAT
   lmo0644   2 100   7  685050 ..  685076 - -13.9  -5.23016   AAATAAGCGAAAAAA         GAAGTATCCAG CAAAT CTGGATACTTC         TTTTGTTTATTTATC
   lmo0647   4  93  43  689464 ..  689498 -  -5.9  -5.95539   CTTTAAATAAAAAAA     GAACTGTTTAAGC GAAAAATGA GCTTAAACAGTTT     TTTGATGCGATAATA
   lmo0652   2  93 -15  694969 ..  694988 -  -7.8   -5.4492   CATACAGATAAAAAA            GCTGTCAC TTTT GTGGCAGC             TTTTTTTGATATAAA
   lmo0656   8 100   7  697591 ..  697627 - -15.3  -4.79949   TCTGTAAAAAAATAA    GCATCGAATGAGCTCTT AAT AAGCGCTCATTTGATGC    TTTTTTTTAATAATA
   lmo0659   6  55  69  699331 ..  699341 -    -4  -3.75295   CATAAATTATGCAAA                 GAAT GGC ATTC                 GGTCATTGATGTTCA
   lmo0673   2 100   6  709571 ..  709595 - -14.4  -5.63517   TTTTTAAATAAAAAA          CGAGCTAGGA GATAA TCCTAGCTCG          TTTTTTTAATGGATT
   lmo0721   6 100   6  750640 ..  750674 - -13.8  -5.99154   GATTAAATAAAAAAA     CAGAAAGCCTCTCA AAAAAAA TGAGAGACTTTCTG     TTTTTTTATTTACGT
   lmo0725   5 100   5  756042 ..  756074 - -15.1  -5.60993   TCGTCCATAAAAAAA      TCGTTTGAAAGCATA TCT CATGCTCTCAAACGA      TTTTTTATATTTTCT
   lmo0734   2  45 295  764152 ..  764170 -  -2.5  -3.21276   GCGGTCTTTATAATA             CTAAATA GTCCT TACTTAG             GTTGGGATTATAGTG
   lmo0740   6  47  51  770958 ..  770975 -  -2.1  -3.52963   TTTGAAGAAGAAAAG             TTTCTAT TGGT ATAAAAA              AGTAATTGAAACTAA
   lmo0740   6  47 -37  771041 ..  771063 -  -2.6  -3.45231   TCATATATCCAAAGA           GTCCTTATCA ATC CGGTAAGGGC           TTTTTTTGTTGATCA
   lmo0746   5  72  23  776339 ..  776375 -    -6   -4.3487   ACAGATAATGTAAAA   GCGTAATATGATGGAAT TAAA ATTCC-TCGTATTGCGC    TTTTATTTTTTGAAT
   lmo0770   2 100 -13  796068 ..  796088 - -12.6  -5.73339   AGAACGATAAAAAAA            GCACCTCC TACTT GGAGGTGC            TTTTTAGCATTTTGA
   lmo0773   1 100   8  798793 ..  798820 - -17.2  -4.58395   CTTATCGTTGAAAAA        GCAGTGTCCTTA TTTT TAAGGACACTGC         TTTTTATTTATTTTA
   lmo0776   7  85   6  801301 ..  801330 -  -8.7  -4.11838   AAATTAGGATAGAAA       GAAGCTGG-CAC GAAAAAA GTGACCAGCTTC       TTTTTTTACGCTAAA
   lmo0779   3 100   5  803699 ..  803740 -   -11  -5.80817   GCGAACATAAAAAAA CGCCATGCTTCATTTCCCT AAAAA AGGGAAGT-AAGCGTGGCG TTTTTTAGCTATATG
   lmo0789   2 100   7  817886 ..  817907 - -11.6  -4.90869   ATGATTAATTAAAAA           GCAGCCCA TTGTAT TGGGCTGC            TTTTTTCTATTCAAT
   lmo0793   3  84  10  821041 ..  821060 -  -3.6  -5.73563   ACGAAATTAAAAAAA            CAGAGA TGAGCGAT TCTCTG             TTTTTTCTTTTAAAA
   lmo0804   3 100   8  833080 ..  833109 - -10.8  -5.34365   TTAGAATAAGAAAAA       GCCCTAAGAACA ACACAA TGTTCTTGGGGC        TTTCTATTTAAGCTT
   lmo0817   4  93  -4  843293 ..  843315 -    -7  -5.65177   AGATTTATAAAAAAA           GTTGAGCGCA TAC TAAGCTCAAC           TTTTTTTATCAAAAT
   lmo0822   3 100 -19  848793 ..  848823 - -12.7   -5.4111   AACAACTATAAAAAA       GTGTGGATCAGTT AGCTA AACTGGTCCACAC       TTTTATTTACTTCTT
       fbp   3 100 219  859412 ..  859437 - -17.7  -5.96894   AGGTAAATAAAAAAA         GTAGGCCTAGC ATTA GCTAGGCCTAC          TTTTTTGCTTTTGAT
   lmo0836   3 100   6  866545 ..  866571 - -12.4  -5.60556   AATAGAAAATAAAAA         CAAGCAATCCTA TTT TCGGATTGCTTG         TTTTTTTATCCTTCT
   lmo0843   4 100  66  881901 ..  881926 - -16.3  -4.73092   AGAAGGTAAAATAAA         TACCGACCAGA AAAA TCTGGTCGGTA          TTTTTTATCGAGAAA
   lmo0849   3 100   6  887612 ..  887646 - -15.2  -4.85822   ATTATAAACAGAAAA     GCAAGATGACTTTGGA ATT TCCAAAAGCATCTTGC     TTTTTTTACTTTAAG
   lmo0858   6 100 -22  895998 ..  896025 - -11.4  -5.20222   ACCAAATAAAGAAAA        CCGATTCAGC TCTCGCTC GCTGAATCGG         TTTTTTTATTTTCGC
   lmo0868   2  59 228  908261 ..  908271 -  -5.4    -3.695   TCTAAATACGTTAAA                 GGAA TTA TTCC                 GCGGATGATTATTAA
   lmo0871   5  81   9  910488 ..  910508 -  -6.1  -4.84363   GGAAATCATTAAAAA            TAGCCACCC AAG AGGTGGTTA            TTTTTCTATTAATCT
   lmo0881   4 100   8  920415 ..  920444 -  -9.4  -4.97824   AAAAGTTAAAGAAAA       GGAAGCACTC ATTTTATTTA GAGTGCTTCC        TTTTTTATTATAATA
   lmo0908   6 100   6  944207 ..  944237 - -14.9  -5.43487   AAAGCATAGAAAAAA       CGAGCTTTAGGAA GTAGT TTCCCAAAGCTCG       TTTTTTTATTTTTTC
   lmo0927   2 100   6  963268 ..  963288 - -14.1  -5.65927   TAGGCAAATAAAAAA            GAGTCCAGA TAT TCTGGACTC            TTTTTTTATTTATCG
   lmo0932   4 100   6  968785 ..  968813 - -17.6  -5.52986   ACTTTATTAAAAAAA        TGGAAAGCACGC GGGAT GCGTGCTTTCCA        TTTTTTTATTTGAGA
   lmo0937   4 100   9  973462 ..  973500 - -29.2  -5.36689   AAATCAAAAATAAAA   GAACGGTACGGCGCATTA TCG TAATGCGCCGTACCGTTC   TTTTTCAGTTATTTA
   lmo0947   4  81 264  981431 ..  981479 -  -7.8  -4.33182   TCATCCATAAAAGAA GGGGATATCGTCACTATTTCA GAAACTAA TGAAATAATGA-AACATCCCC AAGAAACGGAAGAAA
   lmo0964   2 100   5  996710 ..  996734 -  -9.4  -5.54264   AAATATGTAAAAAAA         GAAGCAACCCA GGAA TGGGT-GCTTC          TTTTTTATAAGTTTC
      dltD   7 100 -11 1002301 .. 1002330 - -18.1  -5.95539   TTTTAAAGAAAAAAA       GACCGTAAGTAGT TTTT ACTACTTACGGTC        TTTTTTTGGTCCATT
   lmo0981   1 100   3 1011836 .. 1011857 - -14.5  -5.86976   GTATAAAATAAAAAA           GGTTGGCTC CGCA GAGCCAACC            TTTTATTTTTCGCCG
   lmo0994   5 100  51 1024689 .. 1024710 - -13.1  -4.78848   TGGTTAAATATAAAA           GCCATTCTG GTTG CAGAATGGC            TTTTTTGTCCATGAA
   lmo0994   5 100   7 1024730 .. 1024754 - -11.5  -5.14563   TTGTCCATGAAAAAA          CCTCTTGATCA GAG CGACCAAGAGG          TGATTTTTAATATTT
   lmo1006   3 100   8 1036938 .. 1036963 - -14.9  -4.29106   CGTTAGACGAAGAAA         TACCCACTAAC TAAG GTTAGTGGGTA          TTTCTTTTTATTTTT
   lmo1013   7 100   4 1042565 .. 1042601 -  -9.5  -5.41941   GAAAGTAAATAAAAA    GACGTCAATTCGTTC TCAAAAG GAGCGAATTGGCGTC    TTTTTAATTATTATT
   lmo1026   1 100   6 1054282 .. 1054313 - -14.6   -5.7827   AACATAAATAAAAAA      GATGACTGAAGCTC GTTC AAGCCTCAGTCATC       TTTTTTTATTCAGTA
   lmo1037   2 100 -24 1067709 .. 1067747 - -11.1   -5.1356   GTTTACCAATAAAAA   CTAAAGCGAGACCAC TATTTCAGC GTGGCCTCGCTTTTG   GCTTTTACAGAAGTT
   lmo1048   4 100   3 1075332 .. 1075357 - -14.7  -4.99043   GGGGGATAAATAAAA         CATCCGGTCGC ATGT GCGGCCGGATG          TTTTATTTTTGTCGT
   lmo1064   4 100  14 1091058 .. 1091096 -  -6.9  -6.01187   AATGAAATAAAAAAA  GCGAATGTATTGGCCTAA AATT TTAGGT-AATACAATCGC   TTTTTGTTTATTTTT
   lmo1069   4 100   5 1096840 .. 1096869 - -16.7  -5.72053   CAATTAAATAAAAAA       GTACGAAGAGATT TGAA AATCTCTTCGTAC        TTTTTTATTCTGATA
   lmo1078   3 100  -2 1109661 .. 1109707 -   -25  -5.07107   GAAATCTTTAAAAAA TAAAGAAAGAGGTAACTGTTTA TAA CAAACAGTTACCTCTTTCTTTA TTTAAGTTCATCGCC
   lmo1097   4  55  12 1131510 .. 1131546 -    -6  -2.71059   GGAATAGTAAACGGA   GAGCTAGAAAGCCTTTA TTGA TAAGGGTTTTC-AGCTC    TTTTTTTATTTTCAT
   lmo1118   6 100 197 1154631 .. 1154667 - -21.3  -2.89564   CTTTTATTTTAGATA    TCCCTTCAAGTAAATTA TCA TAATTTACTTGAAGGGA    TAAATTATTTTTATA
   lmo1129   3  54 135 1162505 .. 1162531 -  -2.3  -4.16842   GTCACCGTGAACAAA        CACGATAATACC TTTT GGT-TTGCCGTG         TTTTGGGGTTGTCAC
   lmo1133   4 100   8 1167615 .. 1167637 - -10.7   -5.4593   GCAAAATAATAAAAA           CAGCTTGTA TAAAT TACAAGCTG           TTTTTATTTATAAAT
   lmo1137  10 100   9 1171629 .. 1171653 -  -9.4  -5.77677   GAAAATAACAAAAAA          GGAATTTGGC AAATG ACCAAATTCC          TTTTTTACTTAAATG
   lmo1150   5  65  70 1180059 .. 1180082 -    -6  -3.85698   TTTGCTGTGCATAAA          CTCTCATTCG ATAA CGGATGAAAG           TTTTTTTGTTTTTCA
   lmo1189   6 100   6 1215096 .. 1215122 -  -9.5  -5.73978   AGCATAAACAAAAAA         CGATTTCGGCT CTCAC AGCTGAAATCG         TTTTTTTATTTGAGT
   lmo1210   6  93  12 1232846 .. 1232872 -  -7.3  -5.74288   AGAAATAATAAAAAA         CCTCTCCAG ACATCAAAG CCGGAGAGG         TTTTCCTTTTTTTAA
   lmo1219   4 100   5 1239805 .. 1239837 - -10.7  -5.59962   GAAAATAAAGAAAAA      GTGGTGGCTAAGT TGTTTTG ACTTAGTCACCAC      TTTTTTAGATTTCTT
      rnhC   4 100   6 1253349 .. 1253373 - -10.8  -5.42975   CTATATAAATAAAAA          CATCTCGCCA TTCAT TGACGAGATG          TTTTTTTACTTTTTA
   lmo1236   4 100   6 1263135 .. 1263181 - -15.4  -5.38054   CTCGATAAATAAAAA TAAGCTTGCAGCATCAAAGTAA ATT TCTCTTTGTTACTGCAAGCTTA TTGTTTTAGTAGCGT
   lmo1242   3 100   7 1268481 .. 1268508 -  -9.9   -5.5454   TTAAATAAACAAAAA        GAGGCGTAACT TTTAAT AGTTGCGCCTC         TTTTTATTAATCATT
   lmo1249   3 100  11 1273199 .. 1273220 - -10.2  -5.61596   ATCTTTATAAAAAAA           GCATTGCG CCTATT CGCAATGC            TTCCATATTATCAAG
   lmo1284   2 100   6 1306976 .. 1307003 -   -15  -5.46706   AGGTTAAAACAAAAA        CCCAGAAGA-GCG AAA CGCATCTTCTGGG        TTTTATTACATCCAT
   lmo1291   3 100   1 1317570 .. 1317595 - -14.8  -6.47325   AAAAAATAAAAAAAA         CTATCCGCCC ACTTAA GGGCGGATAG          TTATTTGTTCATGAC
   lmo1301   1 100   6 1329657 .. 1329690 - -15.4  -5.26875   TTTGGAACTAAAAAA     CCCCTCGTACACTT AATTAA AAGTGTGCGAGGGG      TTTTATTATGCCTTA
   lmo1307   4 100  -8 1334286 .. 1334326 - -15.8    -3.794   TTTTAACGGAGTAAA  GCCCTTTAAAATTAGTTT GCAAA AAGCTAATTTTAAAGGGC  TTTTTTATTGGTAGA
   lmo1332   5 100  11 1361532 .. 1361553 - -13.1  -5.23765   TAAATAATATAAAAA           GCAAGTAGC TTAG GCTACTTGC            TTTTTTTAAACTATT
   lmo1341   5  71 -13 1368653 .. 1368681 -  -6.8  -4.10453   TAAATCTTTTTAAAA       CAACGAGTTCCTT CTTT AAGGG-CTCGTTG        TTTTTGTTAATGTAT
   lmo1351   8 100   6 1376935 .. 1376962 - -14.2  -4.58563   GAAGTATAAAAAGAA        GCCTTGCTGCGA AATT TCGTAGCAAGGC         TTTTTTTATTTAGAT
   lmo1379   4 100   7 1404683 .. 1404707 - -11.5  -5.67283   AATCCAAATAAAAAA          CCGCAACCT TATGACG AGGTTGCGG          TTTCTTTTATTTTTC
   lmo1384   1  40  16 1407826 .. 1407843 -    -2  -2.68404   GAAAATAAAAACCAG             CTGCTA TTCATT TAGCAA              AGCTGGTTTTTTTAT
   lmo1387   4 100   6 1412427 .. 1412449 -   -15  -5.84381   GCATGAATAAAAAAA           GGTTGCGATT TTT AATCGCAACC           TTTTTTTATGAGAGT
   lmo1408   3 100   6 1438696 .. 1438718 - -10.6  -4.96106   TATAAATAGCAAAAA           CCGGCGAA TATTAAG TTCGCCGG           TTTTTTTATAGTATT
   lmo1413   6 100  11 1442332 .. 1442357 - -13.5  -4.55491   TATTTAATTACAAAA         GCCTTAATCAT AATA ATGATTAAGGC          TAAATAAAACTTATT
   lmo1423   3 100   6 1454316 .. 1454341 - -11.2  -5.99154   TATTAAATAAAAAAA         GCGAAGTGGC GTAAAA ACCACTTCGC          TTTTTTTATTGTCTA
   lmo1444   7  74  29 1476973 .. 1477021 -  -6.2  -4.53303   TATTTGCATAGAAAA GCCCTTTACTGGCGTGTGTTT TTGACGGG AATCAAA-ACCAGTAAAGGGC TTTTACTATAGGTGG
   lmo1509   7 100   5 1539943 .. 1539974 - -13.2  -5.95946   CGAACAATAAAAAAA      GAACCACTTTCTAA ACTT TTAGAGAGTGGTTC       TTTTTTATCCTACCA
      aspS   7 100   5 1550824 .. 1550849 - -16.3  -4.98531   TTTTTAAAGCAAAAA         GAAGGTGAGCA TTAG TGCTCACCTTC          TTTTTTAGTTTGTTT
   lmo1597   9 100 268 1639915 .. 1639957 - -16.6   -4.4078   TTTGGCCAATTAAAA TACGCCTCTAAAGTTAGATT AAA AATCTAGATTTAGAGGCGTA CTAAAAATTGGGTGT
   lmo1638   2 100   6 1682638 .. 1682658 - -12.6  -4.88228   AGTTAATATTAAAAA            GGCTGTCC GCATT GGACAGCC            TTTTTTTAATGCCTA
      ansB   4 100   3 1713190 .. 1713231 - -10.4   -5.1101   TTATCATCGAAAAAA GAAAACCTAGACAAAGCTA GTAAT TAGCCA-GTCTAGGTTTTC TTTTATTTTCCAAAA
      menE   6 100 -17 1725570 .. 1725601 - -11.7   -5.2189   TTAATTATTAAAAAA      GAAAGGCGCTCTA TTTACT TAGAGTGCCTTTC       TTTTAGTTTATTGCG
   lmo1687   2 100   6 1752380 .. 1752407 - -10.7  -5.82036   AGAATAAACAAAAAA        CGAGC-TTGGAG ATAGA CTCCAAAGCTCG        TTTTTTTAACGGTAT
   lmo1701   2 100   9 1765085 .. 1765108 -   -14  -4.93877   TTGGATGAAAGAAAA          TCCCGTCTAT AAAT ATAGACGGGA           TTTTTTATTTACGCA
   lmo1714   4 100  31 1776194 .. 1776226 - -12.2  -4.82901   GGGCGCTCAGAAAAA     GCCGAAAGCACTTGA TAAA TCAAG-ACTTTCGGC      TTTTTTATCGTTCTT
   lmo1733   2 100   8 1798740 .. 1798764 - -13.7  -5.12617   TAATTAGTCAAAAAA          GAGCTTACCCT TTT AGGATAAGCTC          TTTTTTATTATGGTA
   lmo1780   4 100   8 1855919 .. 1855944 -   -12   -4.9792   GAGCGCATAGAAAAA         GTGAGTCTAG GATGAA CTAGACTCAC          TTTTTTATTATTCTT
   lmo1791   3 100   6 1864212 .. 1864242 - -17.8  -5.09521   GTAACAAATGAAAAA       GACTAGAAAACCAG GTG CTGGCTTTCTAGTC       TTTTTTTAGAATCGG
      pyrE   2 100   4 1906560 .. 1906588 - -12.5  -4.76892   ATATTAATCGAAAAA        GAAGCTCACCCGT AAC AAAGGTGAGCTTC        TTTCTATTTACCCCA
   lmo1843   4 100   6 1919482 .. 1919519 -  -9.3  -5.33405   CTTATGAAAGAAAAA   GAAGCAAGAAACGCCC ATAAATA GGGTGTT-CTTGCTTC   TTTTTTTAATATTCT
   lmo1868   4 100  12 1942643 .. 1942675 - -19.4  -5.12617   CAACTATCTAAAAAA      GCCAGCTGATAATC TTAGT GATTATCAGCTGGC      TTTTTCTCTTATTAT
   lmo1881   4  95   4 1954214 .. 1954251 -  -8.6    -5.626   CAGGCTATAAAAAAA   CAGAAGCAACCTGG AGTCAAATAA CCAGATTGCTTCTA    TTTTTATTCGATATC
   lmo1893   5 100   5 1966981 .. 1967010 - -19.5  -5.10767   TAGTTAATACAAAAA       GAGCGGAAGATGT TTAA ACATCTTCCGCTC        TTTTTTATGATCTTT
   lmo1918   4 100   5 1993337 .. 1993367 - -13.5  -5.18355   GTTAAAAATTAAAAA       TGACCAAATCTGC GAATA ACAGATTTGGTCA       TTTTTTATGCATTCG
   lmo1962   7 100 -15 2036511 .. 2036536 - -13.4  -5.41143   TATTGGTTAAAAAAA         GGATTTGGGC TCACTC GCCCAAATCC          TTTTTTTCTTCGCAT
   lmo1968  10 100  15 2042117 .. 2042142 - -13.4  -5.20222   ATGAAATAAACAAAA         CCCCACTCTT ACGAAA AAGAGTGGGG          TTTTTTCATCCCTTT
   lmo1982   0 NONE
       pdp   1 100   3 2066423 .. 2066452 - -15.2  -5.79588   GGAAAATTAAAAAAA       GAAAGCTCCCAA ATTAAA TTGGGAGCTTTC        TTTTATTCTGTAATA
   lmo2026   3 100 298 2106011 .. 2106031 - -10.5  -6.11243   AGCTAATAAAAAAAA            CGAAAGCAA CAA CTGCTTTCG            TTTCAGCTCTATAAT
   lmo2026   3 100  13 2106279 .. 2106316 - -13.7  -5.27335   CTCCTTAAATAAAAA   CTAGGTTGCCCATCTT TTTTCTC AAG-TGGGCAACCTAG   TTTTATTATATTTTA
   lmo2051   3 100   6 2134661 .. 2134689 - -16.9  -4.98531   TCTCTAAACTAAAAA        GCCGTTTTGTCTA TAG CAGACAAAACGGC        TTTTTTTATTGTAGT
   lmo2060   3  89  -3 2141801 .. 2141823 -  -7.8  -5.30339   ATGAAAACACAAAAA           GTGATAGC GAATGAT GCTATCAC           TTTTTTATTTGTTTT
   lmo2065   4  87 109 2145524 .. 2145543 -  -6.5  -5.57054   AATAACCGAAAAAAA            TCCTTCT TTTTAT AGAAGGA             TTTTTTATTTACATT
   lmo2072   5 100   6 2150746 .. 2150780 - -16.7   -5.4477   AAAGGCGTAAAAAAA     CCTGTAGAAAGTAAG TTTAG CTTACCTTCTACAGG     TTTTTTTATTCTGTT
   lmo2075   6 100 428 2154770 .. 2154795 - -10.5  -4.65153   CTATATAAATGAAAA         GAGAGCCATGC GTCA ACATGACTCTC          TCGCAAACACCATTT
   lmo2075   6 100  33 2155153 .. 2155190 - -18.7   -3.6944   GGCCTAATATAAATA   GACTGCAGTGAAAGTAA TGGT CCACTTTCACTGCAGTC    CGAAGCGTGCGGAAC
   lmo2093   3 100   6 2173598 .. 2173629 - -17.6  -5.24416   CAACTATAATAAAAA      GGGATGAAAATCTA CAAC TAGATTTTCATCCC       TTTTTTCATCCTTTT
       pta   4 100  10 2182790 .. 2182813 - -11.1  -5.63504   AATGGTATAAAAAAA          GCAGTAGAC AATTTA GTCTACTGC           TTTTGCATATTATTT
   lmo2106   3  89   5 2186535 .. 2186552 -  -7.7  -5.34055   ATAAATAGCAAAAAA             GAGCCCT TTCC AAGGCTC              TTTTTTATTTCAACT
   lmo2110   3  93   8 2190428 .. 2190481 -  -7.1  -5.76237   CATAGAAATAAAAAA GCAGCAATC-TTGTAT-ATGCCATT GTTGGA AATGGCTTTATACAAAGATTTCTGC TTATTTGTTATTTTA
   lmo2116   3 100   7 2196346 .. 2196375 - -15.9  -5.54403   AAAAAATAATAAAAA       GAAGCCCTCTAAC CTTA ATTAGAGGGCTTC        TTTTTATTATTTTTT
   lmo2142   8 100  -9 2226515 .. 2226542 - -11.2  -5.46706   ATCCGAAAAGAAAAA        CCCCGCGTGACG AAAT CGTCATTCGGGG         TTTTTTGATTCTGAA
   lmo2149   1 100   6 2233795 .. 2233835 -   -10  -5.25735   CTAAAAAACTAAAAA  CGTTTGTATTTTAGGAAA ATTTA TTTTCTTAAATACAAACG  TTTTTTTAATCGATA
   lmo2170   5 100   8 2251010 .. 2251042 - -17.9  -5.20783   ACGTAAATAGAAAAA      GAGTCAGCAGAATCC TGT GGATTTTGCTGACTC      TTTTTTATTATTGAA
   lmo2178   3 100   6 2259722 .. 2259747 - -16.3  -5.28481   GATTTAATCAAAAAA         GTGGCTATCCT TTGT AGGATAGCCAC          TTTTTTTAATCATTT
   lmo2199   1 100  17 2288524 .. 2288554 - -12.7  -5.86465   AATAATATAAAAAAA       GCCAATGACCTAG TTAAT CTAAGTCATCGGC       TTTTTTTATTTAATC
   lmo2220   5 100   5 2307727 .. 2307750 - -15.4  -5.58074   TAAGCACTAAAAAAA          CACGCTTGGA AATT TCCAAGCGTG           TTTTTTATTCAAATG
   lmo2233   2  80   5 2323343 .. 2323370 -  -9.3  -3.57246   ATGATTAATCAAACA        GTAGCTATCCCT CTCAT AGGG-TAGCTAC        TTTTTTATATACGAT
   lmo2239   2 100   5 2330925 .. 2330954 - -18.1   -4.7173   GATCATATTTAAAAA       GACCGAGAATTGA TTCG TCAATTCTCGGTC        TTTTTTAATGTTTCC
   lmo2245   5 100 -11 2335459 .. 2335479 - -10.5  -4.62069   TGGGTATTTTAAAAA            GCCACAACA TTA TGTTGTGAC            TTCTGTACAAATTTC
   lmo2253   2 100   6 2343020 .. 2343050 - -13.4  -4.42639   ACATTTTAATCAAAA       GAGCAAACTCGCTT CAT AGGCAAGTTTGCTC       TTTTTTTATTTTAAA
   lmo2256   5 100   5 2345535 .. 2345562 -   -15  -4.98531   CTTTTAAACTAAAAA        GAAGCATTCCCC ATTT GAGGAATGCTTC         TTTTTTAATCTTCTA
   lmo2277   3  84   2 2363684 .. 2363707 -  -3.8  -5.60993   TTTTGCATAAAAAAA          GCCCTAATGT TTAT ATAATAGGGC           TTTATATCGTATCCG
   lmo2334   5 100  13 2402852 .. 2402875 - -12.5  -5.08483   TAAAACTAAATAAAA          GCCAGCTAC GTAATA GTAGCTGGC           TTTTCCTTAAAATCA
   lmo2364   4 100 -22 2434625 .. 2434649 - -12.9  -5.17744   ACACATTAATAAAAA          GGCTAGCCTCT CAA ATAGGCTAGCC          TTTTTTCATGTTCTT
   lmo2373   5 100  13 2449840 .. 2449865 - -12.6  -5.25805   AAGAAAGCTAAAAAA         CCTGCGTGGC TTAAGT GCCACACAGG          TTTTTTTACTGTTTA
   lmo2385   4 100   4 2460689 .. 2460716 - -13.6  -6.20267   GGAAAAATAAAAAAA        GCATGGC-GAGAT TTA ATCTCTGCCATGC        TTATTATTTTCGCTT
   lmo2388   1 100   7 2463035 .. 2463059 - -12.3  -5.60993   CCGGGCATAAAAAAA          GCAGAAATTCC CCA AGAATTTCTGC          TTTTTTTCACGAACA
   lmo2392   6 100  12 2467349 .. 2467376 -  -9.8   -5.1963   TTTAACTAATAAAAA        GCGATGAGCTCG TAAT CTGGCTCATCGC         TTTTTTCTATATTAA
   lmo2399   3 100 -20 2472946 .. 2472983 -   -10  -5.38326   TTAATTAAACAAAAA   CCAGTAAAACAAGAGG CTTATT CCTCCAATTTTACTGG    TTTTTCTTTTCCTAA
   lmo2406   2 100   6 2478595 .. 2478617 - -10.6   -5.4588   TAAAAGCATAAAAAA           GATGGCGC TAGCGAT GCGCCATC           TTTTTTTATTCCGAA
   lmo2410   3 100   6 2480989 .. 2481017 - -17.7  -5.42259   TTATCTCTAAAAAAA        CCGGCTATAAAAA TAT TTTTTATAGCCGG        TTTTTTTATTTTCTC
   lmo2434   4 100   5 2502368 .. 2502396 - -10.4  -5.08601   CCACTTTAATAAAAA        GAAGACTCGGAC TCACC ATCCAAGTCTTC        TTTTTTAGTGCGTAA
   lmo2519   5 100   5 2597330 .. 2597358 - -17.7  -5.63103   TTCTAATTAAAAAAA        GACCAACAACTAA TAA TTAGTTGTTGGTC        TTTTTTATTTTCGTT
   lmo2580   7 100   5 2660376 .. 2660403 -   -12  -5.07971   GAAAACAAGTAAAAA        GGATTGGCTCGC GTAC GCGGACCAATCC         TTTTTTAATCCTTCA
   lmo2604   2  93   7 2690342 .. 2690364 -  -7.7  -5.69262   TTATAAAAAGAAAAA           CCTCGTTGC GCACT GCAATGAGG           TTTCTTTTATATTAG
   lmo2643  11 100 -39 2716417 .. 2716447 - -15.5  -2.93723   TTTGTATTAACTAGA       TGCAGCTGCCGCA CTCGC TGCCGCAGCTGCA       CTTACCGCAGCTGCT
   lmo2677   5  78 301 2748360 .. 2748384 -  -2.2  -5.69473   TACAGCATAAAAAAA         GGAT-TCAGCC ATCA AGCTAAAATCC          CTCCTACTAGTAGTA
   lmo2686   3 100 141 2759967 .. 2760006 -  -9.4  -4.78149   TTGATAATTTAAAAA  GCCCCCAAGAGTTAGA TTTTTAGC TCTAACTTTTGGGGGT   CTTTTATATTAAACA
   lmo2701   3 100   6 2776500 .. 2776526 - -13.2  -5.46706   AGCCTAAAATAAAAA         TCTACTAAACCA ATT TGGCTTAGTAGA         TTTTTTTATTTGTTT
   lmo2724   2 100   9 2799071 .. 2799099 - -14.8   -3.9793   ATCCAAATAAAAAAG        TGGACCAAGATA ACTAA TATCTTGGTCCA        TTTGTTTTTTATAAT
   lmo2730   1  95   7 2803410 .. 2803438 -  -8.8  -5.56673   ACTTATAACAAAAAA        CCCGCTAGCCTT CATTC AAGGTTGGCGGG        TTTTACTTATTTACT
   lmo2737   4  47 389 2812526 .. 2812536 -  -2.4   -3.5694   ACCACAAAAAAAGGA                 GCTG GAG CCGC                 TGGTGGTATCGCTGC
   lmo2754   3 100 471 2830039 .. 2830071 - -12.2  -4.43208   ACAGTCTGAAATAAA      GTGAGTTCTTACGA GATTT TAGTAAGAACTCAC      TTTTATTTTTCATTA
   lmo2754   3 100  10 2830507 .. 2830532 - -14.9   -5.2112   AAGACTATCAAAAAA         GTCGATTTCCT AATT AGGAAATCGAC          TTTTTCATGTTAATT
   lmo2766   5 100   7 2846806 .. 2846832 - -13.8   -5.5604   TCAACTAATAAAAAA         GCGTGTAGGCCT CGA AAACCTACACGC         TTTTTGTTATTCTTC
   lmo2851   6  93   1 2941034 .. 2941058 + -11.5  -3.90464   AGAAATAAAAAATAA          GCGTACTGC ATGAGTC GCAGTACGC          TTCTATTGTTTCACG
   lmo2845   6 100   5 2934720 .. 2934750 + -16.4  -4.81212   AAAATATTTAAAAAA       GAGACATGACTTTG CGT TAAAGTCATGTCTC       TTTTCTTATGCTAAA
   lmo2842   4  88 107 2930447 .. 2930468 +  -7.3  -4.91084   CCATTTATCAAAAAA           GCATCCCTT TTAT AAAGGATGC            TTTTTGAATTTTATT
   lmo2829   5  93  24 2916914 .. 2916942 +  -7.6  -5.45802   ACGTGAAACAAAAAA       TTCCGCG--ACCAT TAA ATGGTATCGCGGAA       TTTTTATTTTGCCAA
   lmo2821   2  90   8 2909716 .. 2909743 +  -8.3  -5.00138   AAAAATAGTAAAAAA        GCCGGACAGGA TTAATT TCCCGACCGGC         TTTTTGATTTCAATC
   lmo2815   5 100   9 2899275 .. 2899305 + -13.5  -5.28831   AGCTTAATTAAAAAA      GGAGGAAAACACAG CTAT CTG-GTTTTCCTCC       TTTTATTTTATTGAT
   lmo2812   3 100  13 2897072 .. 2897096 +  -9.4  -5.09895   TAGTGGCATGAAAAA          GAACTTCTCG TTGAT TGAGAAGTTC          TTTTTTAAATAGCTC
   lmo2777   7 100   8 2862622 .. 2862653 + -16.1  -4.92385   ATCGCTAACAAAAAA      TTGGCACCTTTTC TATCTT GAAAAGGTGCCAA       TTTTATTTAAATGTC
   lmo2770   4  95   6 2852956 .. 2852979 + -12.5  -3.54039   ATTTGACTAAAAAAA          CCCAGCTAC AGTTTA GTAGCTGGG           ATTTTTGATTACTCT
   lmo2765   3 100   8 2846806 .. 2846832 +  -9.5   -5.3798   TCAACTAATAAAAAA         GCGTGTAGG CCTCGAAAA CCTACACGC         TTTTTGTTATTCTTC
   lmo2753   5 100 -16 2830507 .. 2830532 + -14.9  -4.90136   AAGACTATCAAAAAA         GTCGATTTCCT AATT AGGAAATCGAC          TTTTTCATGTTAATT
   lmo2745   5 100  23 2821610 .. 2821635 + -11.9   -4.9725   CCGGGAAATAAAAAA         GTGACGATGCG TAAA TGCATCGTCGC          TTTTTCTATAAGGAT
   lmo2736   1  57 362 2813283 .. 2813294 +  -4.4  -3.83644   ACTGGACCAAAAACT                TGCT CATA AGCA                 TTAATTTTTCCATAT
   lmo2729   4 100   8 2803410 .. 2803438 + -13.2  -4.63107   ACTTATAACAAAAAA        CCCGCTAGCCTT CATTC AAGGTTGGCGGG        TTTTACTTATTTACT
   lmo2723   4 100 -16 2799071 .. 2799099 + -14.8   -5.1471   ATCCAAATAAAAAAG        TGGACCAAGATA ACTAA TATCTTGGTCCA        TTTGTTTTTTATAAT
   lmo2711   2  45 204 2784878 .. 2784894 +  -3.7  -2.73735   AACTGTGTGGTTACC              TGTTTGA AAA TCAGACG              TAATTCCGCGTATTT
   lmo2700   5 100  14 2776500 .. 2776526 +   -11  -6.11392   AGCCTAAAATAAAAA         TCTACTAAACCA ATT TGGCTTAGTAGA         TTTTTTTATTTGTTT
   lmo2691   8 100  40 2768747 .. 2768780 + -11.1  -5.83226   GAGATAGGTCAGAAA     CTGCGGATAAAGCGA GAAA TTGCTTTGTCTGCGG      TTTTTTTATTAAATT
   lmo2685   5 100  12 2759704 .. 2759726 + -10.6  -5.94214   ATAACACTTAAAAAA           CCAGTTGTCG TCA TGACAGCTGG           TTTTTTTCTTCTGTT
   lmo2685   5 100 276 2759968 .. 2760005 + -15.1  -3.94773   TGATAATTTAAAAAG   CCCCCAAGAGTTAGA TTTTTAGC TCTAACTTTTGGGGG    TCTTTTATATTAAAC
   lmo2676   4  76 392 2749075 .. 2749089 +  -4.2  -5.08601   CTGGACAAAGGTATC               GTCTTG GTA CATGAC               TTTTTGTTCGGGTAG
   lmo2642   4  93  12 2716375 .. 2716398 +  -8.2  -5.48063   TTAAATAATAAAAAA          CTGGT-AGCCG TTG TGGCTTACCAG          TTTTTTGTATTAACT
   lmo2603   3 100  10 2690342 .. 2690364 + -10.6  -4.88163   TTATAAAAAGAAAAA           CCTCGTTGCG CAC TGCAATGAGG           TTTCTTTTATATTAG
   lmo2595   7 100  99 2684155 .. 2684186 + -14.7  -4.61868   TGATAAATAGAATAG      CGACTCAATGAAA CTTGCT TTTCATTGAGTCG       TTTTCTATATAGCTC
   lmo2591   2 100  10 2681135 .. 2681156 + -10.2  -5.55698   AGTTAAATAAAAAAA           GGTTCTGC ATTTAC GCAGAACC            TTTTTTTCGCTTATA
   lmo2587   4 100   8 2670002 .. 2670030 + -19.1  -3.07944   AAGTATAAAAAACAA        GGTCAAACTTCCA AAT TGGAAGTTTGACC        CTGTTTCTTTTTTAT
   lmo2579   4 100 231 2660376 .. 2660403 +   -12   -5.2189   GAAAACAAGTAAAAA        GGATTGGCTCGC GTAC GCGGACCAATCC         TTTTTTAATCCTTCA
   lmo2564   2 100  12 2643950 .. 2643968 + -13.2  -5.95286   TTAAGTGTGTAAGAA             GCAAGGCA AAA TGCCTTGC             TTTTTTATTTTTCCT
       ami   3 100   8 2637928 .. 2637951 + -14.6  -5.59655   AGCAATAATAAAAAA          CTCCCAGCCG GGTA TGGCTGGGAG           TTTTTTATTACTTTA
   lmo2518   2 100   6 2597330 .. 2597358 + -17.7  -5.85244   TTCTAATTAAAAAAA        GACCAACAACTAA TAA TTAGTTGTTGGTC        TTTTTTATTTTCGTT
   lmo2470   1 100  15 2545448 .. 2545478 + -21.4   -5.4148   ATTTCTACTAAAAAA       GCTGGAAGTTCAGA GTT TCTGAACTTCCAGC       TTTTTTACTTATTTC
   lmo2447   7  95   6 2519885 .. 2519932 +  -8.7  -4.89477   CGATATATAAAAAAA GCCTAAATCTAGCTTCTCCAAC GTATA GTTGAATGA-CTAGATTTAGGC TTTTATTGTTGGCGC
   lmo2439   2  95   9 2506844 .. 2506862 +  -8.9  -4.87626   TAAATAATAACGAAA             TCTCCTC CTTAT GAGGAGA             TTTTTCATATTGAAA
   lmo2416   7 100   6 2488343 .. 2488367 + -11.6  -5.65678   CGCTCAATAAAAAAA          TCCTTTTACC AAATC GGTAAAAGGA          TTTTTTCTATTTTAT
   lmo2409  10 100  45 2480989 .. 2481017 + -17.7  -6.14618   TTATCTCTAAAAAAA        CCGGCTATAAAAA TAT TTTTTATAGCCGG        TTTTTTTATTTTCTC
   lmo2405   3 100   5 2478595 .. 2478617 + -10.6   -5.7946   TAAAAGCATAAAAAA           GATGGCGC TAGCGAT GCGCCATC           TTTTTTTATTCCGAA
      ltrC   2  84   8 2472946 .. 2472983 +  -5.6  -5.50723   TTAATTAAACAAAAA   CCAGTAAAACAAGAGG CTTATT CCTCCAATTTTACTGG    TTTTTCTTTTCCTAA
   lmo2391   1 100   7 2467349 .. 2467376 +   -12  -5.47431   TTTAACTAATAAAAA        GCGATGAGCTCG TAAT CTGGCTCATCGC         TTTTTTCTATATTAA
   lmo2387   1 100   6 2463035 .. 2463059 + -11.6  -5.40072   CCGGGCATAAAAAAA          GCAGAAATTC CCCAA GAATTTCTGC          TTTTTTTCACGAACA
   lmo2374   3 100   8 2451806 .. 2451837 + -10.3  -4.99645   TCGTTTAAAATAAAA      CAAGTTTCTCATC TTAACC GACGAGAAACTTG       TTTTATTTATGAGCT
   lmo2363   2 100   7 2434625 .. 2434649 + -12.9  -5.31545   ACACATTAATAAAAA          GGCTAGCCTCT CAA ATAGGCTAGCC          TTTTTTCATGTTCTT
   lmo2352   5 100 -13 2419757 .. 2419788 +   -11  -5.80364   TTGATGATAAAAAAA      GACAGCTAGGCTAA AAAA TTAGCTTAACTGTC       TTTTTTTATTAAAAT
      pepC   1  42 118 2408571 .. 2408588 +  -3.4  -2.51519   GCACAGCTACCACAA             GAAGGG CTTTTT TCCTTC              ATAATTATTTTTGTA
       int   5  62 -23 2402343 .. 2402373 +  -3.3  -4.52669   TATATTGACGGTGAA       CAAGTTACTATTG AATGG CTCTAGTAGCTTG       TTTATTTAGATTGTT
   lmo2276  10  93  10 2363642 .. 2363665 +  -8.2  -5.47218   AATTGATATAACAAT          TACGCTAAGC TTAT GTTTAGCGTG           TTTTTTTGCATAAAA
   lmo2263   3  43 167 2350487 .. 2350498 +    -3  -2.75963   TTGAGGTCTCCATAA                CATT AATA AATG                 CTTTAGAGTCAAACT
   lmo2259   4  52 455 2347740 .. 2347750 +  -5.4  -2.83403   AACTGCAAGCATCTA                 CAGT AAA ACTG                 CTTTCCTCCACACGC
   lmo2255   4 100   9 2345535 .. 2345562 + -12.8  -5.30189   CTTTTAAACTAAAAA        GAAGCATTCCCC ATTT GAGGAATGCTTC         TTTTTTAATCTTCTA
   lmo2244   5  72   4 2335459 .. 2335479 +  -8.3  -3.51161   TGGGTATTTTAAAAA            GCCACAACA TTA TGTTGTGAC            TTCTGTACAAATTTC
   lmo2238   4 100   4 2330925 .. 2330954 + -18.1  -5.32699   GATCATATTTAAAAA       GACCGAGAATTGA TTCG TCAATTCTCGGTC        TTTTTTAATGTTTCC
   lmo2219   3 100  13 2307727 .. 2307750 + -15.4  -5.46657   TAAGCACTAAAAAAA          CACGCTTGGA AATT TCCAAGCGTG           TTTTTTATTCAAATG
   lmo2213   3 100   7 2303028 .. 2303054 +   -11  -5.30155   GCTAAATAGGAAAAA         GCGATTTGGA CCAATCA TCCAAATCGC         TTTTTTCATTCGTAC
   lmo2204   6 100  54 2293739 .. 2293769 + -17.1  -6.02919   AGTAGTTCAAAAAAA       GAAGCTCTTTCCA ATATA TGGAAAGAGCTTC       TTTTTTTATTTATCC
      trpS   2 100  11 2288524 .. 2288554 +  -8.3  -5.99154   AATAATATAAAAAAA       GCCAATGACCTAG TTAAT CTAAGTCATCGGC       TTTTTTTATTTAATC
   lmo2177   6 100   9 2259722 .. 2259747 + -16.3   -5.5943   GATTTAATCAAAAAA         GTGGCTATCCT TTGT AGGATAGCCAC          TTTTTTTAATCATTT
   lmo2169   5 100   6 2251010 .. 2251042 + -20.1  -5.64873   ACGTAAATAGAAAAA      GAGTCAGCAGAATCC TGT GGATTTTGCTGACTC      TTTTTTATTATTGAA
   lmo2156   7 100   5 2240018 .. 2240054 + -13.3   -4.7064   CTGAAAAATAAAAAA   CGCTTTGTTATAGCCT GATAAA AGGCTA-AACAAAGCG    TTTCTGTTTTTTATT
   lmo2150   5 100   8 2234541 .. 2234569 + -12.6  -6.32976   CTTATTAAAATAAAA        GCTGCTTTATCA TCATT TGGTAAAGCAGC        TTTTTTTATTTTTTT
   lmo2143   4 100  10 2229164 .. 2229186 + -10.7  -4.87892   TTATAGTAAAAGAAA           GCCTATCAA GATTG TTGATAGGC           TTTCTTTTATTCAAA
   lmo2132   3  91 -23 2217930 .. 2217953 +  -2.5  -5.96894   AAGATACAAAAAAAA          CTAAGAG CCGACTTGCA CTCTTAG           TTTTTTTATTTAGAT
   lmo2127   3 100   6 2211250 .. 2211273 +   -14  -5.19251   ACTCAAATAAAAAAA          CGCTAGGAAT ACAG ATTCCTAGCG           TTTTTATTACTCTTC
   lmo2117   4 100  -5 2197723 .. 2197746 +  -9.7  -5.82036   TTAAAAGAAATAAAA          TCCTGATGA AATTTA TCATCAGGA           TTTTTTGTTTGTTGT
   lmo2109   4  78  26 2190428 .. 2190481 +  -7.1  -4.42118   CATAGAAATAAAAAA GCAGCAATC-TTGTAT-ATGCCATT GTTGGA AATGGCTTTATACAAAGATTTCTGC TTATTTGTTATTTTA
      betL   5 100   7 2173598 .. 2173629 + -17.6  -5.25656   CAACTATAATAAAAA      GGGATGAAAATCTA CAAC TAGATTTTCATCCC       TTTTTTCATCCTTTT
   lmo2074   1  52 102 2154781 .. 2154791 +  -5.4  -2.87132   AAAAGAGAGCCATGC                 GTCA ACA TGAC                 TCTCTCGCAAACACC
   lmo2064   2  89  11 2145524 .. 2145543 +  -6.5  -5.67283   AATAACCGAAAAAAA            TCCTTCT TTTTAT AGAAGGA             TTTTTTATTTACATT
   lmo2059   4 100 -13 2141801 .. 2141823 +  -8.5  -5.88476   ATGAAAACACAAAAA           GTGATAGCG AATGA TGCTATCAC           TTTTTTATTTGTTTT
   lmo2050   9 100   9 2134661 .. 2134689 + -16.2  -5.89921   TCTCTAAACTAAAAA        GCCGTTTTGTCT ATAGC AGACAAAACGGC        TTTTTTTATTGTAGT
   lmo2044   5  74 188 2129064 .. 2129092 +  -5.2  -4.75309   GAAAATAGTAGATAA        GTCAGCGGCTAA CATAA TTCTCCGCTGGC        TTTTCTTCAGTTTGA
      nadA   6 100 278 2106279 .. 2106316 + -13.7  -4.98917   CTCCTTAAATAAAAA   CTAGGTTGCCCATCTT TTTTCTC AAG-TGGGCAACCTAG   TTTTATTATATTTTA
   lmo2015   8 100   6 2094814 .. 2094851 + -11.4  -5.24551   TTTAGCATAAAAAAA   CACGCAGCAAGGCTTCT CCCTA AGAAGTCC-GCTGCGTG   TTTTTATTAGTTTAA
   lmo1992   6 100  10 2066427 .. 2066448 + -10.2  -4.94168   AATTAAAAAAAGAAA           GCTCCCAA ATTAAA TTGGGAGC            TTTCTTTTATTCTGT
   lmo1967   2 100   7 2042117 .. 2042142 + -13.4  -5.19261   ATGAAATAAACAAAA         CCCCACTCTT ACGAAA AAGAGTGGGG          TTTTTTCATCCCTTT
   lmo1961   1 100   6 2036511 .. 2036536 + -13.4  -5.80364   TATTGGTTAAAAAAA         GGATTTGGGC TCACTC GCCCAAATCC          TTTTTTTCTTCGCAT
   lmo1944   4 100   5 2019649 .. 2019676 + -18.6  -5.22289   CGTTTCATTAAAAAA        TCCGGAAGCCTA CTTA TAGGCTTCCGGA         TTTTTATATTTAATG
      pflA   3 100  11 1993337 .. 1993367 + -12.8  -5.31456   GTTAAAAATTAAAAA       TGACCAAATCTG CGAATAA CAGATTTGGTCA       TTTTTTATGCATTCG
      pbpA   6 100   9 1966981 .. 1967010 + -19.5  -5.38321   TAGTTAATACAAAAA       GAGCGGAAGATGT TTAA ACATCTTCCGCTC        TTTTTTATGATCTTT
   lmo1880   6  76 -23 1954214 .. 1954251 +  -4.2  -5.12068   CAGGCTATAAAAAAA   CAGAAGCAACCTGG AGTCAAATAA CCAGATTGCTTCTA    TTTTTATTCGATATC
   lmo1867   4 100   5 1942643 .. 1942675 + -19.4  -5.21506   CAACTATCTAAAAAA      GCCAGCTGATAATC TTAGT GATTATCAGCTGGC      TTTTTCTCTTATTAT
   lmo1846   5 100 -20 1923789 .. 1923819 + -14.2  -5.96894   TCTTTCAACACAAAA       GACGCAGAGATT TCGAATT AATCTCTGCGTC       TTTTTTTATTTGGCT
   lmo1842   6 100 -23 1919482 .. 1919519 + -11.5   -5.6473   CTTATGAAAGAAAAA   GAAGCAAGAAACGCCC ATAAATA GGGTGT-TCTTGCTTC   TTTTTTTAATATTCT
   lmo1830   4 100   9 1906560 .. 1906588 + -10.4  -4.32857   ATATTAATCGAAAAA        GAAGCTCACC CGTAACAAA GGTGAGCTTC        TTTCTATTTACCCCA
      rpmB   3 100  18 1891157 .. 1891180 +  -9.6  -5.67283   GAAGGAGAAATCAAG          TGCAGCGACA ATTA TGTCGGTGCA           TTTTTTCTTTGCCTT
   lmo1790   4 100  -5 1864212 .. 1864242 + -15.6  -5.44119   GTAACAAATGAAAAA       GACTAGAAAACCAG GTG CTGGCTTTCTAGTC       TTTTTTTAGAATCGG
   lmo1782   4 100  10 1858621 .. 1858642 + -13.1   -4.8384   TTATAACATAAAAAA           TCCTCACTC CAAA GAGTGAGGA            TTTTTGAATTATTTA
   lmo1779   3 100 -14 1855919 .. 1855944 +   -12  -5.70522   GAGCGCATAGAAAAA         GTGAGTCTAG GATGAA CTAGACTCAC          TTTTTTATTATTCTT
   lmo1761   5 100   9 1834489 .. 1834517 + -11.2  -4.90381   GTTTTAACAAAAAAA       GCAATC-CGCTAA TTTT TTAGCGAGATTGC        TTTTCTTATATTGCC
   lmo1749   4 100   6 1819219 .. 1819238 +  -8.6   -5.9218   AGATAAGTAAAAAAA            CAGCGCTA AAAT TAGCGTTG             TTTTTTTATTCTGTG
      gltC   1  47 232 1806160 .. 1806175 +  -4.6  -2.58714   CCTTCTTCCATTAAT              CTCGAG CCAA CTCGTG               TCCCTTGATATGCAG
   lmo1732   7 100  13 1798740 .. 1798764 + -11.5  -5.58179   TAATTAGTCAAAAAA          GAGCTTACCCT TTT AGGATAAGCTC          TTTTTTATTATGGTA
   lmo1716   5 100  15 1778353 .. 1778393 + -20.1  -3.39483   ATAAAAAAAGAAAAA  GACCTATAAGATTGACAAA GAA TATGTCAATCTTATAGGTC  CTTTTTAAGTGGAAT
   lmo1713   8 100  10 1775993 .. 1776028 +   -14   -4.2338   AATTAATTGCAGTAA    GCATCTGGTCGCATGG TAAC CCTTGCAGCCAGATGC     TTCTTTATCTTGCTG
   lmo1713   8 100 211 1776194 .. 1776226 +   -10   -5.4111   GGGCGCTCAGAAAAA     GCCGAAAGCACTTGA TAAA TCAAGA-CTTTCGGC      TTTTTTATCGTTCTT
   lmo1707   4  89  13 1769713 .. 1769726 +  -6.7  -5.63517   TAAAACAAATTCCAG               CCACT TTTT AGTGG                TTTTTTGTTTGGAAA
   lmo1700   4 100   8 1765085 .. 1765108 +   -14  -5.63517   TTGGATGAAAGAAAA          TCCCGTCTAT AAAT ATAGACGGGA           TTTTTTATTTACGCA
   lmo1694   9 100   8 1758681 .. 1758708 + -12.9  -6.08342   TAGATTGATAAAAAA        CCAGATTCTGA TTTTAC TCAGAATCTGG         TTTTTTTGTTTCTTC
   lmo1690   6 100   7 1756130 .. 1756147 + -12.7  -5.76237   AGTATTTAAAAAAAA             GACCCGG GATT CCGGGTC              TTTTTTATTTATCTA
   lmo1686   7 100   9 1752380 .. 1752407 + -10.7  -5.42862   AGAATAAACAAAAAA        CGAGC-TTGGAG ATAGA CTCCAAAGCTCG        TTTTTTTAACGGTAT
   lmo1677   3 100   6 1732899 .. 1732921 + -12.1  -5.63517   ATTCATGTAAAAAAA           CTGGTTGTC CTCGT GACAACCAG           TTTTTTATTTAGACC
   lmo1671   4 100   5 1725570 .. 1725601 + -13.9  -4.67942   TTAATTATTAAAAAA      GAAAGGCGCTCTA TTTACT TAGAGTGCCTTTC       TTTTAGTTTATTGCG
   lmo1665  10 100   4 1717164 .. 1717187 + -15.4  -5.96894   AAGACAGCCTAAAAA          GCTAGCGACA AATT TGTCGCTAGC           TTTTTTTATTTGCGT
   lmo1662   7  95 -19 1713190 .. 1713231 +  -8.9  -5.07652   TTATCATCGAAAAAA GAAAACCTAGACAAAGCTAG TAA TTAGCCA-GTCTAGGTTTTC TTTTATTTTCCAAAA
   lmo1647   2 100  32 1696920 .. 1696956 + -20.5  -5.86965   TTAGAAACCGTCTCA    GACAGCAAGGAAAGTAA CAT TTATTTTCCTTGCTGTC    TTTTTTTTAGTACAT
   lmo1637   5 100  10 1682638 .. 1682658 + -13.3  -5.53991   AGTTAATATTAAAAA            GGCTGTCCG CAT TGGACAGCC            TTTTTTTAATGCCTA
   lmo1622   3 100   9 1665414 .. 1665436 +  -9.2  -5.75478   TGCCTAATAAAAAAA           TCCTCCCTTT TTG AAAGAGAGGA           TTTTTTTCTATGCTT
   lmo1612   6 100  10 1656494 .. 1656515 + -12.3  -5.41143   GCTTAAAAAATAAAA           CGATTCCCC ATGC GGGGAGTCG            TTTTTTTAGCGGATA
   lmo1603   6 100   7 1647788 .. 1647812 + -12.2  -5.63517   TTAGTATAAAAAAAG          GCGCTTAGGA CAGAA TCCTGAGCGC          TTTTTTATTTAAACA
      rpsD   2  93  14 1639736 .. 1639770 +  -8.1  -5.64274   AATTAGAGCTAAAAA    CCTTACAATACATAAC TTCG GTTGTG-GTTGTAAGG     TTTTTTTATGCATAA
      ppnK   3 100   7 1628622 .. 1628641 + -12.2  -6.11229   TTCTTATAAAAAAAA            GTCTGGCA AATA TGCCAGAC             TTTTTTTATTTTGCT
   lmo1580   2 100  13 1623060 .. 1623085 + -16.3  -5.80727   TAATGATAGAAAAAA         GGCTAGCTCTT TATT AAGAGCTAGCC          TTTTTTATTGTTTTT
   lmo1521   4 100   7 1555650 .. 1555675 + -13.5  -5.63517   TCTAATTAAAAAAAA         CAATCATTCAG TTTC CTGAATGATTG          TTTTTTATTTACGCA
   lmo1518   9 100   9 1550824 .. 1550849 + -16.3  -5.48163   TTTTTAAAGCAAAAA         GAAGGTGAGCA TTAG TGCTCACCTTC          TTTTTTAGTTTGTTT
   lmo1508   3 100   6 1539943 .. 1539974 + -15.4  -5.31275   CGAACAATAAAAAAA      GAACCACTTTCTAA ACTT TTAGAGAGTGGTTC       TTTTTTATCCTACCA
   lmo1500   3 100   4 1531357 .. 1531387 + -15.6  -5.31545   AACGCAAAATAAAAA       GCATGTCTTGACAG TTT TTGTCAGGACATGC       TTTTTTAATATTATT
   lmo1493   5 100   6 1525968 .. 1525991 +   -11  -5.57054   CGTAAAATAAAAAAA          GCCTGGAGCT TAAA AACTCCAGGC           TTTTTTTAAATTGTT
      rpsT   6 100  20 1514191 .. 1514209 +  -9.6  -5.72622   GAGTTCGGTATAAAA             CATCACAC CTT GTGTGGTG             TTTTTTGTTTGTAAA
      rpsT   6 100  56 1514227 .. 1514252 + -10.6  -5.35459   TTTTGTTTGTAAAAA         TAGCTTTGTC TTAAAT GACAAAGCTA          TTTTTTATACTCTCT
   lmo1461   4 100   9 1495859 .. 1495894 + -16.3   -5.2112   AGAATAATTAAAAAA    GCATCTGGCGCACAA CTCCAA TTGTGAGCCAGATGC     TTTTTTAATACTCTT
   lmo1451   2 100   4 1484548 .. 1484581 + -12.5  -5.60993   GGCGGAAGCTAAAAA     CCGAGCAACTCCCTT AAAC AAAGGAGTTACTCGG      TTTTTTTATCAACAA
   lmo1443   6  69   5 1476973 .. 1477021 +  -5.4   -4.3586   TATTTGCATAGAAAA GCCCTTTACTGGCGTGTGTTTTT GACG GGAATCAAAA-CCAGTAAAGGGC TTTTACTATAGGTGG
   lmo1431   4 100  12 1463479 .. 1463502 +  -9.7  -5.54338   ATAATGACAAAAAAA          CAATATCCC ATCTGC GGGATATTG           TTTTTATTTTAGTTC
   lmo1422   5 100   6 1454316 .. 1454341 + -10.5   -5.9218   TATTAAATAAAAAAA         GCGAAGTGG CGTAAAAA CCACTTCGC          TTTTTTTATTGTCTA
   lmo1415   2  84  11 1446369 .. 1446394 +  -8.4  -4.55798   AATAATCAAAAAAAA         CCGACTAGGCT AAATC AG-CTAGTCGG         TTTTACTTTGAGCTC
   lmo1412   2  64 105 1442219 .. 1442247 +  -4.7  -4.20106   AAAATTTAAGATTAA        GTAAGAGGA AAAGCATTGCC TCCTCTTAC        TTTTAAATACGCTTT
      lisK   5 100   5 1404683 .. 1404707 + -12.2    -5.098   AATCCAAATAAAAAA          CCGCAACCTT ATGAC GAGGTTGCGG          TTTCTTTTATTTTTC
   lmo1350   4 100   7 1376935 .. 1376962 + -16.4  -5.96894   GAAGTATAAAAAGAA        GCCTTGCTGCGA AATT TCGTAGCAAGGC         TTTTTTTATTTAGAT
   lmo1340   2  95   3 1368653 .. 1368681 +    -9  -5.17744   TAAATCTTTTTAAAA       CAACGAGTTCCTT CTTT AAGGG-CTCGTTG        TTTTTGTTAATGTAT
      pnpA   6 100   9 1361532 .. 1361553 + -13.1  -5.46629   TAAATAATATAAAAA           GCAAGTAGC TTAG GCTACTTGC            TTTTTTTAAACTATT
   lmo1306   1 100  19 1334286 .. 1334326 +   -18   -5.5112   TTTTAACGGAGTAAA  GCCCTTTAAAATTAGTTT GCAAA AAGCTAATTTTAAAGGGC  TTTTTTATTGGTAGA
   lmo1300   7 100   5 1329657 .. 1329690 + -17.6  -4.80959   TTTGGAACTAAAAAA     CCCCTCGTACACTT AATTAA AAGTGTGCGAGGGG      TTTTATTATGCCTTA
   lmo1258   3 100  -9 1283384 .. 1283406 +   -15  -4.99947   GAATACAAAAAACAA           GGAAGCCTAA CTA TTAGGCTTCC           TTTTCTTTAATTGCG
   lmo1253   6 100   4 1278029 .. 1278050 + -10.2  -5.94214   AGAAGACGCTAAAAA           GCCTGAGA AACGAA TCTCAGGC            TTTTTTTATTGTATT
   lmo1248   8  84 306 1273499 .. 1273520 +  -3.7  -5.64274   CACTCCCTTTTAGTT           GT-TCCTGTG CAC CACTGGACAC           TTTTTTTCTGGATAA
   lmo1241   9 100   8 1268481 .. 1268508 + -12.1  -5.16071   TTAAATAAACAAAAA        GAGGCGTAACT TTTAAT AGTTGCGCCTC         TTTTTATTAATCATT
      cbiP   0 NONE
   lmo1136   5  95   8 1171629 .. 1171653 +  -8.7  -5.28481   GAAAATAACAAAAAA          GGAATTTGG CAAATGA CCAAATTCC          TTTTTTACTTAAATG
   lmo1127   7  84 -11 1161664 .. 1161685 +  -5.9  -5.38549   TATTCTATAAGAAAA           GAAGACC ATTAATTG GGTCTTC            TTTTTATTGTTTAGA
   lmo1117   8 100 427 1154631 .. 1154667 + -21.3  -2.81519   CTTTTATTTTAGATA    TCCCTTCAAGTAAATTA TCA TAATTTACTTGAAGGGA    TAAATTATTTTTATA
   lmo1101   4  55 257 1137657 .. 1137667 +  -5.4  -3.33419   TTAAGATGGTGTGAA                 GTAG TCG CTAC                 TGTTGATTTCACAAT
      guaA  11 100   9 1131510 .. 1131546 + -10.4  -6.11229   GGAATAGTAAACGGA   GAGCTAGAAAGCCTTTA TTGA TAAGGGTTTTC-AGCTC    TTTTTTTATTTTCAT
   lmo1063   2 100  15 1091058 .. 1091096 +  -9.1  -5.63012   AATGAAATAAAAAAA  GCGAATGTATTGGCCTAA AATT TTAGG-TAATACAATCGC   TTTTTGTTTATTTTT
   lmo1047   3 100   7 1075332 .. 1075357 + -16.9   -5.3658   GGGGGATAAATAAAA         CATCCGGTCGC ATGT GCGGCCGGATG          TTTTATTTTTGTCGT
   lmo1036   2  81  52 1067714 .. 1067742 +  -7.4   -4.4267   CCAATAAAAACTAAA        GCGAGACCAC TATTTCAGC GTGGCCTCGC        TTTTGGCTTTTACAG
   lmo1025   3 100   5 1054282 .. 1054313 + -11.7   -5.8187   AACATAAATAAAAAA      GATGACTGAAGCT CGTTCA AGCCTCAGTCATC       TTTTTTTATTCAGTA
   lmo0999   8 100 -12 1030744 .. 1030769 +  -9.1  -5.35224   AACGCAAACTAAAAA         GAAATCCGAAT GATT ACTCGGATTTC          TTTTCTTTTTGTAAA
   lmo0996   6  95 -18 1026837 .. 1026864 +  -8.5  -5.09204   ACTTGCATTAGAAAA        AGGCTTGAGTT TAAGTT AACTCAAGCCC         TTTTTATTACGCTGT
   lmo0993   5 100   9 1024689 .. 1024710 + -13.1  -5.28176   TGGTTAAATATAAAA           GCCATTCTG GTTG CAGAATGGC            TTTTTTGTCCATGAA
   lmo0975   3  95  -2 1007631 .. 1007662 +    -9  -5.16151   GAACTAATAAAAAAA      TAGTTATTTCTTCT ATAT AAAAGAAATAACTA       TTTTTATTAAATTTC
   lmo0970   4 100  10 1002301 .. 1002330 + -18.1  -5.54894   TTTTAAAGAAAAAAA       GACCGTAAGTAGT TTTT ACTACTTACGGTC        TTTTTTTGGTCCATT
   lmo0963   4 100   6  996710 ..  996734 +  -9.4  -5.33866   AAATATGTAAAAAAA         GAAGCAACCCA GGAA TGGGT-GCTTC          TTTTTTATAAGTTTC
   lmo0949   2 100  -8  984806 ..  984831 + -11.3   -5.0916   GGACGCAAGAAAAAA         GTAGATTAGGC GATA GCTTAATCTAC          TTTTTCTATTCCCCA
   lmo0946   2  82 149  981693 ..  981724 +    -3  -5.60993   CAAACTCCCTTTTAG      CTAGTGCGGT TTACTCCCTTTT TCCGCACTAG       TTTTTTTATGCGCAA
   lmo0936   2 100   3  973462 ..  973500 + -29.2   -4.8384   AAATCAAAAATAAAA   GAACGGTACGGCGCATTA TCG TAATGCGCCGTACCGTTC   TTTTTCAGTTATTTA
   lmo0931   3 100   6  968785 ..  968813 + -18.3  -5.95539   ACTTTATTAAAAAAA        TGGAAAGCACGCG GGA TGCGTGCTTTCCA        TTTTTTTATTTGAGA
      uhpT   1 100  40  870520 ..  870548 + -10.5  -4.72272   ACTAATTACTAAAAA        GGTATCCTTAT TAATAGT ATAAGGATACC        TTTTTCATCGCAAAA
      nifJ   6 100   6  859412 ..  859437 + -17.7  -5.48054   AGGTAAATAAAAAAA         GTAGGCCTAGC ATTA GCTAGGCCTAC          TTTTTTGCTTTTGAT
   lmo0803   5 100   7  833080 ..  833109 +   -13   -4.3453   TTAGAATAAGAAAAA       GCCCTAAGAACA ACACAA TGTTCTTGGGGC        TTTCTATTTAAGCTT
   lmo0797   3 100   4  824888 ..  824930 +  -7.3  -6.20267   AAGAGTAAATAAAAA CATCTCCTGTATCATTCA AGTAAAAA TGAATGA-ACAAGAGATG TTTTTTTATTTTTGA
   lmo0792   4  90   6  821041 ..  821060 +  -3.6  -5.79595   ACGAAATTAAAAAAA            CAGAGA TGAGCGAT TCTCTG             TTTTTTCTTTTAAAA
   lmo0788   1 100   8  817886 ..  817907 + -11.6  -5.48063   ATGATTAATTAAAAA           GCAGCCCA TTGTAT TGGGCTGC            TTTTTTCTATTCAAT
   lmo0780   4  68 400  805129 ..  805151 +    -7  -3.61398   TTGTATAAGCTACTA           GTGGAACATA GAT TGTGGTCCAC           TTATTAACAAGGGCG
   lmo0672   9 100   9  709571 ..  709595 + -14.4  -5.54894   TTTTTAAATAAAAAA          CGAGCTAGGA GATAA TCCTAGCTCG          TTTTTTTAATGGATT
   lmo0660   5 100  24  700845 ..  700864 + -10.8  -5.06103   GTAATAGAGAAAAAA            CCTTAAGC ACTA GCTTAAGG             TTTTTTGCAAATTAT
   lmo0660   5 100 399  701220 ..  701238 + -11.7  -4.48263   TATTATAATAAAAAA             CCGCCCA AACAC TGGGCGG             TTTTCGTATTATCTA
   lmo0651   2 100   5  694969 ..  694988 +   -10  -5.58454   CATACAGATAAAAAA            GCTGTCAC TTTT GTGGCAGC             TTTTTTTGATATAAA
   lmo0623   5 100   5  660963 ..  660990 + -15.8  -5.65177   ACAAAAGTTAAAAAA        CGACTTGATTTC CTGA GAAATCAAGTCG         TTTTTTTATAAATAT
   lmo0616   8 100  10  656718 ..  656742 + -17.3  -3.10636   TTTTAAATAAAAAAA          GCCGCAAACAA TCA TTGTTTGCGGC          TGATTATTATTTTAG
   lmo0609   6 100   6  649825 ..  649856 + -19.6  -5.31519   AACTAACTAAATAAA      GAAGCCGCGACCTA AAAT TAGGTTGCGGCTTC       TTTTTATTTAGCTAT
   lmo0602   2 100   6  642920 ..  642956 + -12.6  -5.99154   AGAAGAATAAAAAAA    TGTCTATTCTAGTTGA ATGAA TCAATTAGGATAGACA    TTTTTTTATTTCGTA
   lmo0593   1 100   9  635288 ..  635310 + -16.4   -6.0427   AGACTAATATAAAGA           GACCTCGGAA ATT TTCCGAGGTC           TTTTTTTTATATGCT
   lmo0580   6 100   5  617634 ..  617655 + -14.5   -5.1287   AAAATAAATAAAAAA           CAGCGACCA CGCT TGGTCGCTG            TTTTTTAAATATCCA
   lmo0576   1 100  29  615328 ..  615348 +  -9.8  -5.10497   TTCGATAATAAAAAA            GCAATCTC TAGAC GAGATTGC            TTTTTTAAATACGTT
   lmo0559   3 100   8  598933 ..  598959 + -15.3  -4.75174   TGAGATAACAAAAAA         GCCCTTCTTTC GGATA GAAAGAAGGGC         TTTTTAAATTAAATA
   lmo0540   6 100   8  580087 ..  580110 + -10.4  -6.01369   ATAAATAATAAAAAA          CTCGATTCTG TTTG TAGAATCGAG           TTTTTTTATTATTTA
   lmo0515   4 100   6  549875 ..  549906 + -15.4  -5.18726   AGCTAGATAAAAAAA      GCGTAGATATCTTT GTTA GAAGATATCTACGC       TTTTTATTATCAAAA
   lmo0511   5 100  -7  546282 ..  546305 + -11.1  -5.69793   TAATAAACCCAAAAA          CCATCTGAC GTGAAA GTCAGATGG           TTTTTTCTTTAGTAT
      aroD   2 100  15  527527 ..  527561 + -17.5  -5.37043   ATAAATACTAAAAAA     GTAGCAAGTTTCTTT GATGA AAAGAAACTTGCTAC     TTTTTTATCTAGAAT
   lmo0449   3 100   6  483897 ..  483928 + -15.4  -5.48825   AGTAAAATAAAAAAA      TGCCAACAAAGTGA GAAA TCATTTTGTTGGCA       TTTTTTTAGATAATC
   lmo0420   6  83 444  442014 ..  442038 + -10.9  -2.99449   TGCCGAACCAACCCG          CTTTTGAAAGA ATA TCTTTCAAAGG          TATGCTTGTATCAGG
   lmo0417   5 100 406  440030 ..  440051 +  -7.3  -5.79595   AAATAGTAAAGCGAA           GTCAACGAA ATTT TTCGCTGAC            TTTTTTATTTTGGAG
   lmo0409   2 100   9  432104 ..  432134 + -13.4  -5.01811   AGCATAATTAAAAAA       CCCAGCATTTTCTA AAA TGGAGAGTGCTGGG       TTTTTGGTTTAATCA
   lmo0360   3 100 294  388761 ..  388785 +   -13   -4.3586   CAGGTAATTTGAAAA          GCTCGAAATC CAATT GATTTCGAGC          TTTTAGTATAAATAA
   lmo0340   3 100  48  370682 ..  370715 + -11.2  -5.10029   CTAGACAAATAAAAA     CAGGAATTCTCTAT TTGGAT GTAGAGGATTCCTG      TTTTTTACAGTTCAT
   lmo0318   2  68  12  343207 ..  343217 +  -3.2  -4.91459   CTAAAAAGGCAAACC                 TGGG TTT CTCA                 TTTTTATAAATCTTC
   lmo0296  13 100  -5  322123 ..  322147 + -10.1   -5.4505   GATCGGATTAGAAAA          CCCTAGATTGT TTA AGAATCTAGGG          TTTTTTGTTCGCAAA
   lmo0280  10  93   6  304690 ..  304708 +  -7.4  -5.75599   TGAGTTGTGAAGAAA             GTCCTCTG TGG TAGAGGGC             TTTTTTTATGCTTTC
   lmo0273   5 100   6  296858 ..  296882 +  -9.4  -5.25906   GATTAAATAAAAAAA         GGATGCAGCTC ATAA GA-CTGCATCC          TTTTTCTTAGTTTAT
   lmo0269   3 100  -5  293193 ..  293217 + -15.9  -4.67904   GAAGACAGCAAAAAA          GCCTAGTTCTT TTA AAGAACTAGGC          TTTTTCAAATTCCTC
   lmo0207   2 100  16  213301 ..  213327 + -10.3  -5.68438   ATTTGCAATAAAAAA         GAAGTATCCGA TTCAT TTGGATACTTC         TTTTTTATTTAATAA
       prs   4 100  10  203607 ..  203631 + -15.9  -5.05577   GAATAAAATATAAAA          CAGTATTCCTC ATT GAGGAATACTG          TTTTTGATTTAATTT
   lmo0171   6 100 249  172257 ..  172300 + -13.3  -5.61881   AACATTCTATGGGAG CGTTGTCTGCGG-GTGTCCC TTTTC GGGACATACTGCGGATAACG TTTTTCTTTTTACAG
   lmo0111  12  59 462  120232 ..  120249 +  -6.3  -2.97475   CATTCCAAAAAGCGC             GTGTTGA CCAA TCAACGC              ATTTATCATCCAGCG
   lmo0106   4 100  -4  113284 ..  113306 + -13.6  -5.36441   ATGCGCAAAATAAAA           GGTAACTAGA ATC TCTAGTTACC           TTTTTTCTATAAAGC
   lmo0082   5  88   5   86233 ..   86253 +  -6.9  -4.96848   AGAACGCCTAAAAAA            GACAACC CATAACA GGTTGTC            TTTTTCTATAGGAAG
   lmo0029   5 100  11   32546 ..   32563 +  -9.1  -5.45652   AATAAATGAAAAAAA             GCTGTCC ACGT GGGCAGC              TTTTTTATTAACGAT

SUMMARY

387 putative operon ends contain 1600 possible terminators.
Percent operon ends hit by terminators of confidence >= x:
	x	#>=x	hits>=x	%hits>=x
	100	347	297	288	74 %
	99	347	297	288	74
	98	347	297	288	74
	97	347	297	288	74
	96	347	297	288	74
	95	362	308	298	77
	94	362	308	298	77
	93	385	326	314	81
	92	385	326	314	81
	91	388	328	315	81
	90	392	331	318	82
	89	403	339	324	84
	88	409	343	326	84
	87	413	346	327	84
	86	416	348	328	85
	85	421	351	329	85
	84	430	359	335	87
	83	434	363	336	87
	82	440	367	338	87
	81	444	371	341	88
	80	449	374	344	89
	79	453	377	344	89
	78	457	380	346	89
	77	467	387	346	89
	76	476	395	348	90
	75	478	396	348	90
	74	485	402	350	90
	73	493	409	350	90
	72	500	415	352	91
	71	507	418	353	91
	70	508	418	353	91
	69	525	432	355	92
	68	534	440	357	92
	67	544	450	357	92
	66	559	459	357	92
	65	576	473	358	93
	64	585	479	359	93
	63	595	487	359	93
	62	623	504	360	93
	61	630	508	360	93
	60	641	518	360	93
	59	680	549	362	94
	58	693	561	362	94
	57	742	604	364	94
	56	746	608	364	94
	55	809	666	370	96
	54	835	690	371	96
	53	860	710	372	96
	52	917	757	375	97
	51	978	804	375	97
	50	1038	853	375	97
	49	1055	868	376	97
	48	1102	899	376	97
	47	1201	972	379	98
	46	1216	985	379	98
	45	1315	1061	381	98
	44	1370	1105	381	98
	43	1425	1146	382	99
	42	1488	1197	383	99
	41	1558	1259	383	99
	40	1590	1284	384	99
	39	1600	1292	384	99
	38	1600	1292	384	99
	37	1600	1292	384	99
	36	1600	1292	384	99
	35	1600	1292	384	99
	34	1600	1292	384	99
	33	1600	1292	384	99
	32	1600	1292	384	99
	31	1600	1292	384	99
	30	1600	1292	384	99
	29	1600	1292	384	99
	28	1600	1292	384	99
	27	1600	1292	384	99
	26	1600	1292	384	99
	25	1600	1292	384	99
	24	1600	1292	384	99
	23	1600	1292	384	99
	22	1600	1292	384	99
	21	1600	1292	384	99
	20	1600	1292	384	99
	19	1600	1292	384	99
	18	1600	1292	384	99
	17	1600	1292	384	99
	16	1600	1292	384	99
	15	1600	1292	384	99
	14	1600	1292	384	99
	13	1600	1292	384	99
	12	1600	1292	384	99
	11	1600	1292	384	99
	10	1600	1292	384	99
	9	1600	1292	384	99
	8	1600	1292	384	99
	7	1600	1292	384	99
	6	1600	1292	384	99
	5	1600	1292	384	99
	4	1600	1292	384	99
	3	1600	1292	384	99
	2	1600	1292	384	99
	1	1600	1292	384	99
	0	1600	1292	384	99
