# Supplementary material for: Rapid, accurate, computational discovery of Rho-independent transcription terminators illuminates their relationship to DNA uptake
Source: Genome Biol. 2007 Feb 21;8(2):R22. doi: 10.1186/gb-2007-8-2-r22 (PMC1852404; doi:10.1186/gb-2007-8-2-r22)
Supplement: Additional data file 2 — As described in the text, the entire robust tail-to-tail region is searched; if the region is less than 500 nt, then the 500 nt downstream of the stop codon is searched (stopping if a gene start is encountered). In the case of ties, all terminators with the high score are output. [file gb-2007-8-2-r22-S2.zip › Magnetospirillum_magneticum_AMB-1.ttperf]

   amb0012   6  73 323    9555 ..    9577 - -12.7  -2.82895   GTCTCCATGAAGAAG           CTGGCCGCC GCCCT GGCGGCCAA           ATCGGCCCAGATGAT
   amb0019   6  75 139   19359 ..   19374 -  -5.4  -4.57073   CAGGCTGCTGAAAAA              CT-CCGC TTC GCGGCAG              GGCTACCACCCTGAC
   amb0022   8  64  34   22562 ..   22578 -  -2.1  -4.51699   ACAAGTACGAGAAAA              GCTCACG TCT CGGCAGC              CCGTCCGCCAGGACC
   amb0037   3  51  53   42519 ..   42536 -  -2.7  -3.72576   CCCGTTTCCACGAAA             TGCAG CCCACGCT CTGCA              TCCGCCTGGACTTGC
   amb0046   9  95 453   53023 ..   53061 - -18.8  -2.57564   CGACTGGTTCAGAAG   CTGGCGCCCGGCTGGCTG CTG CCGCCAGCCACGCGCCAA   GGTCCCCAGCACTTC
   amb0096   0 NONE
   amb0102   6  70  15  117297 ..  117338 - -12.1  -2.78032   TTCTTGGGAAAAGAC CGGCGCCCTGACCGCCGCA ATTC TGAGACGGGCAGCGGGCCG  CTAGCCCTTTCCGTT
   amb0109   3  53 417  124853 ..  124890 -  -5.4  -3.44051   GCGCGAGCATTACAA   GGGTCAGAGGGCGGAG GTGATT CCCCGCTTCCTGATCC    GGGTGCTGAACGGCC
   amb0128   3  81 118  147320 ..  147355 - -15.4  -2.57344   GATCTGGGCTACAAG    GCCGGCGACCTGC-CGG TGA CCGAGCGGATCGCCAGC    GAATGGCTGTCGCTG
   amb0138   4  49  69  158683 ..  158699 -  -4.3  -3.38812   GTTCGCCGAACAATA              CGCCCAA GCG TCGCGCG              CGTGGTGGTGGGACT
   amb0166  10 100   4  188697 ..  188722 - -21.9  -3.60296   CACGGTGACGTGAAA         GGGCGGGACGC CACG GCGTCCCGCCC          TTCTTATTTGAGCCG
   amb0184   5  48 -45  212066 ..  212090 -  -5.6  -2.87344   CACCTTGCTGACATA          GGCGTTGACC TCGTC GTTCAGCGCC          TCGACCACCTTGGAC
   amb0194   5  55 256  220306 ..  220324 -  -5.8  -3.53091   ACCGGCGGCGGCAAA             GCGGGGTC CAA GGCCCTGC             GCGGAGTCAGATCGA
   amb0206   5  66 391  230579 ..  230601 -    -9  -3.57561   TTGCAATGGCGGAAA           CCGCTCCCGT ATA AAGGGGGCGG           TTTCCTTGTTTCGAG
   amb0218   8  75  -9  247040 ..  247059 -  -9.2  -3.84406   GCCCGAGCACAAGAA            GGGGGGGT GATC ACCCCCCG             CAGGTGCCGCAGCAG
   amb0228   1  56 287  257512 ..  257531 -  -7.8  -2.87132   CCGGCGCCGGAGAGA            CGGCCTGT GCCG ACAGCCCG             ATGCGGGTGGGGGAG
   amb0232   2  47 378  261834 ..  261849 -  -3.2  -3.35679   GCCGTCCACCGAGAA              GGCG GCCCTGAT CGCC               ATCCATCCCGGCGCC
   amb0237   5  61  93  267294 ..  267307 -  -8.1  -3.40403   GTGGTTCGACCAGAA               GGGTG GCGC CACCC                AGTTCCAGACCGATG
   amb0241   2  49 266  273452 ..  273474 -  -5.6  -3.07962   TGGCATATCTGAAGA          GCATCAGGG GGACGG CCCTG-TGC           CAGTCGCATCTGCTG
   amb0261   4  79   1  292114 ..  292141 -   -14  -3.10164   GCATTGAGGACGCAA        TCCCGGCGGCCG GAAA CGGCTGCCGGGG         CTACTCCGCCAGTTT
   amb0281   9  63  46  310510 ..  310529 -  -7.1  -3.66908   GCTTGCGAAAAGGAA            GCCGGCT GGAAGT AACCGGC             CGCATACGCGACAGG
   amb0291   4  66 289  326030 ..  326046 -  -5.8  -4.19704   GAACCTGATGGAAAA              CGCCGT CAAAT ACGGCA              ATGACGGAACCACGG
   amb0299   4  60 167  336312 ..  336342 -  -8.9  -3.04248   GAAGATGGTGTAATA      CGGTCTCCGGGCGG GCTG CCGCCCGCAC-CCG       CATGGGGCGATGCCC
   amb0312   5  43 320  353037 ..  353094 -  -3.1  -3.13403   TCCGCGCCATCAAGA TCCGCGACGGCAACGGCGCCTTGC-ACA CCG TGCCGTTCGGCGCCGTCTCCACCGTGGT CAATTCCAGCCGCGG
   amb0312   5  43  44  353359 ..  353370 -  -3.6  -2.70932   CCGCCGCCTGAAGCA                GCGC TTCG ACGC                 GGCGGGCATCGCCAT
   amb0320   5  67 246  359944 ..  359983 -  -9.2  -3.35679   CCTGGCCATCGACAA  GGGCATTTCCGGCGCCTT CAAG AAGGAGCAGGAACTGCGC   TACGAGGCCGCCCTC
   amb0342   5  62   9  381549 ..  381580 -  -7.9  -3.53307   AACAATTGCATACAA      CGACCACCCAGCC GGCAAA GGCAGGATGGCCA       ATCACAATTCAGTTT
   amb0364   6  81 323  398659 ..  398683 - -12.7  -3.61398   TGCCGTGCGCAAGAA          CGCCACCGGCC ATT GGCAGGGGGCG          CGGGATCAGGCCACC
   amb0368   4  52 180  399998 ..  400022 -  -6.4  -3.15544   CTCGACCTCGATCAA          GTTCAGCACC TCGGC GGCGCTGAAG          AAGTCGCTGTAGCCG
   amb0380   6  51 169  409119 ..  409130 -  -5.8  -3.21276   TGGTGGCCGAGAACA                TGCG GGTC CGCA                 CCGGCAAGCGGGGAG
   amb0401   3  80 120  433675 ..  433689 -  -2.1  -5.31519   ATATTCAAAGAAAAA               GCTCA TTACG TAAGC               ATATGAATTTTTGCA
   amb0404   3  49  94  436115 ..  436140 -  -3.2  -3.62046   CGATCTCTCCAACAA         TGCGGCGGAA CGGGCC TTGCGCGGCA          TCGCCGTCGGCCGGC
   amb0415   1  43  -6  450917 ..  450929 -  -4.8  -2.55847   AATCCGGAGATGAAG                GCCT AATCA AGGC                AATCCGCATTTCTGA
   amb0424   1  47 160  463132 ..  463151 -    -5  -3.14344   CATCTTCGTCATCAA            GAACATCG CCCC CGACATTC             CGCTGCGGGACATCA
   amb0432   2  40  32  473502 ..  473524 -  -2.5  -2.92513   AGAACTCGAAGGAGA           CGCTGACCG GCTTG CGGCAGGCG           GTGGCGATGGGCAAT
   amb0435   7  53 138  476271 ..  476281 -  -8.2  -2.55253   ACCAAGTCCAACTGA                 GCCC TCC GGGC                 AATTCCAGCCAGTTC
   amb0463   3  76 223  500210 ..  500241 - -13.8  -2.70932   TGCGTGCGGGAAGGA      TTC-TCACCGTCCCG TGA CGGGACGGTGTCGAA      GCAACTGCTGCTCTA
   amb0482   4 100 418  512756 ..  512783 - -14.9  -5.27335   TCTCCCAAAGAAAAA        GGCCCTAGCCG GGTAAG CGGCTAAGGCC         TTGATCTAACTGGTG
   amb0486   4  57 333  516469 ..  516483 -  -4.2  -3.90318   GCAGGATTTGATAAA               TCGCGA TGG TCGGGA               TTTCGACAGGTTAAT
   amb0520   3  64 381  557094 ..  557107 -  -9.5  -3.07233   GCACAAGCTGGAAGA               CGCCG ACAC CGGCG                AGATCCACTACACCA
   amb0541   8  78 322  588388 ..  588414 - -10.9  -3.67976   CCCATCAACGGCAAA        GCCGCCCTCGAGC ACG GCT-G-GGGCGGC        TGGACCAATGCGGTC
   amb0547   8  60 114  593594 ..  593622 -  -7.3  -3.62046   CGACCTGCTGAACAA        GCGCTTCACCCAG AGC CTGGACGAGGCCC        GCGAGGTCTTCACCA
   amb0553   5  60 258  599833 ..  599858 -  -3.9  -4.07687   AGCGCCGGGCGAAAA         TGGGGGGGCGGA CTT TCCGCCTTCC-A         TTTCAGAAGGATTAC
   amb0563   2  75 111  608945 ..  608965 -    -4  -4.75219   CAAGCAGGAAGAAAA           CGCTGCCAT GGCC ATGGC-GCA            AGTGCTCACCCAGGG
   amb0566   0 NONE
   amb0583   7  68 356  630695 ..  630746 -   -10  -3.28712   TCTCGCCTCGTACAA GACCGAGGCCTGGGCCAGGAAAGGC TGG GGCAT-CCTGGCCGAGCGCTCGGCC AGCCTCAAGGGCTCC
   amb0590   2  66 101  638108 ..  638125 - -10.5  -3.17075   CTGTTCGGAAGGTAA             CCCGGGC TATC GCCCGGA              CCCATCTGGGGCAGA
   amb0601   3  58  34  648419 ..  648445 -  -8.6  -2.71712   GGCTGCCGCCCAAAC         CCGCCTGGAGGC GAT GCCTCCAGACCT         CTCTTTTGATTGCAG
   amb0609   8 100  17  657329 ..  657358 - -24.3  -4.40561   TTCGGTCAAAAAGAA       CCCCGCCGGCGGC CCAG GCCACCGGCGGGG        ATTTTTTTTGGCCGG
   amb0621   7  70  17  666363 ..  666390 -   -12   -2.8293   AATAACGACCAAGGA        TGCGCGAAGGGA CGAG TCCCTTCGCACC         CTTCCTCCCCTTCCG
   amb0624   4  63  86  670998 ..  671009 -  -7.2  -3.78934   GTTCGGTTAGAAGAA                GGGC TGCC GCCC                 AAACCCCATTCATGA
   amb0642  11 100 175  692535 ..  692556 - -18.7  -3.60792   CGCGTAATGTGCAAA           GGCCGCCCC GGAT GGGGCGGCC            TTTGGCGTTCGTTGA
   amb0648   6  47 112  696592 ..  696644 -  -5.4  -2.80699   CTGGAAGGAAGATTA CAGCCATGTGC-GGCCCCACACCGCC TTG GGCGGCATCGCCCCAGCGCA-GGCCG CCGCACGAGCGCGAG
   amb0660   1  41 224  712266 ..  712277 -  -2.2  -3.04792   CCACGATGCCCAAGA                CCAT TCAC ACGG                 AACGTCACCACAAAC
   amb0669   5  69 172  719778 ..  719798 -  -9.6  -3.54129   TACATGGCTGGGAAA            GGCCGCGC CAGTC GAGCGGCC            AAGGAGAGAACCATG
   amb0689   2  59 306  742597 ..  742630 -  -4.4  -3.86897   TTCAGTCTGCAGAAA     GGCCCGGCCGCCGCC GCCCT GGCGG-GGCGAAGCA     TGCCCGCCAATTTCG
   amb0694   9  69 215  747452 ..  747484 -    -9  -3.78775   GGTCTGACGACGAAA     CGGGTG-GCGGGGGC TTCG GCCCTCGCGCTCCCA      CCGGATGGCCCCCAT
   amb0697  11  58 -30  751287 ..  751299 -  -9.1  -2.79098   GGTATCCAGGAACGA                GCGCA GCT TGCGC                GAGCGCGACGGGTGC
   amb0707   4  64  33  764053 ..  764066 -  -9.5  -3.05384   TGCGGCGGGAGCCAA               GGGCG CTCG CGCCC                GCCCGGCGATTGAGG
   amb0713   6  82  40  772739 ..  772795 - -13.5  -3.19192   CCTGAGCGAAGCGAA GGATCTCCGCCTGGAGCGGCGGTGCCG GTT CTGAACGGCCGTGCCAGGACGAGATCC CTCCGCCCGAGGGCG
   amb0719   2  52 201  778298 ..  778316 -  -6.6  -3.03159   TCAAGCGCGGCAATA             TCGCCCGC GAG GAAGGCGA             CCTGTCCCACCAATG
   amb0731   2  54 110  794687 ..  794698 -  -3.6  -3.72695   ATCCGTGCCATGAAA                GACG ATTT CGCC                 TCGGTGCTGCGCAGC
   amb0738   9  59 297  799534 ..  799544 -  -8.2  -3.24747   GGTGGAGATGATCAA                 CCGC CTG GCGG                 CAGCCGCTCCGACCG
   amb0749  11  74 421  808766 ..  808788 -  -7.6  -4.10657   CGAGATGGTGGAAAA           GCGCGAGTTC CTG GAACACGCCC           GGGTCTTCGACAATT
   amb0762   2  51  99  818962 ..  818976 -  -2.7  -3.73224   TGATGGTCGAGGAAA               CGGGC GGGTA GCCGG               AGGGCTTGAAGGCGG
   amb0773   3  60  28  830565 ..  830586 -  -9.5  -2.59526   CATAAACGTAAGGGA           GGTTTGGAGG TTT CCTCC-AACC           GGGGCCGGGGCGGGA
   amb0781   4  56 166  838485 ..  838496 -  -7.2  -3.18681   GTGCAACTGGATGAA                GCGG GATT CCGC                 GAAGTGTTCACCGCT
   amb0784   1  51   3  840763 ..  840777 -  -4.2  -3.53012   TTTCCTGGCTGCAAA               GCCTTG TGG CAAGCC               AATCAAAGTGATGCG
   amb0794  11  69  49  850479 ..  850525 - -11.1  -3.06183   CCCAGTTGGAGGCAA GCCTCCAAACCTCCCTTCTATTT ATG AATCAAAAGGG-GGTTTGG-GGC ATCGCCCCAAATGGG
   amb0799   2  66  87  856711 ..  856723 -  -9.1  -3.55444   TCGGCACCCCCGAAA                GCCTG GAT CAGGC                CGCGGACGTCATCAC
   amb0813   2  51  38  870374 ..  870392 -  -5.9  -3.28712   TCCGGCTTTTCAGAA             CCGGCTC TGTGC GAGCAGG             CGGAGATCCCTCGCC
   amb0822   4  59 140  883741 ..  883753 -  -9.1  -2.93901   ATCCCACCAACGACA                TGGCC GCC GGCCA                GGATCACATCGTGGT
   amb0829   2  63  20  890071 ..  890101 -  -8.9  -3.30124   GCTTACTCGGCATAA      GCCG-AGGCGCGCG GTCG CGCTTGCCTCCGGC       CGATGGCCGTCGGGA
   amb0839   5  95   2  899425 ..  899451 - -13.7   -4.1822   CGGTAGGGGAAGAAA         GGGAAGCGGGC GTGAT GCCCGCTTCGC         CCTATTTCTTCTTGG
   amb0846   2  45 122  905075 ..  905089 -  -3.4  -3.28712   TCGCCGGGTCTACAA               GGAGCC CAT GTCCCC               CGAGGACGCTCTGAC
   amb0851   6  70 184  911799 ..  911813 -  -4.2  -4.56597   GTGCCGGTGGAAAAA               GGCAAC AAG ATCGCC               GAGATCGATCCCCGG
   amb0865   7 100  11  923507 ..  923531 -   -20  -3.65522   CAGGGACGGGAACAA          GCCCCCCGCC TGGCC GGCGGGGGGC          CTTTTTATGGCTACA
   amb0870   4  52 282  929254 ..  929277 -  -6.6  -3.14132   CGGCGTGGCTACGAA          CTGCAGGACC TGCG GGCCCGACAG           TTGAAGAAAAGCGAT
   amb0873   5  60 403  931725 ..  931736 -  -7.2  -3.57309   CAAAACTTCCTGAAA                GGCG TCAC CGCC                 GCCGCCTGAGAAGCC
   amb0880   5 100   1  941271 ..  941323 - -21.9   -2.9155   CCGTTTAATACCAGA TCCCCCCTCCCGCCCTCCCCCCACC AGG GGCGGGGGGAGGGGAAGAGGATGGG TCAGCCGATGGTGTA
   amb0885   9  53 -39  945078 ..  945108 -  -2.5  -3.90856   AAGCCCTTAACGAAA      CTCCGTCCGCGCATC GCG GATGCCC-GCCGG-G      TCCTCGTGGATGATC
   amb0889   6  95 -13  948249 ..  948278 - -17.3  -3.54459   TCAATGGCCGCTAAA       GCAACCTGCGTCA GATC TAACGCAGGTTGC        TCTCTTTCCCCGTCC
   amb0893   4 100   8  952669 ..  952696 - -20.6  -3.91465   TCTGAAAAAAGAAGA        GGGGCAGACCCG GCTG CGGGCCTGCCCC         TGAGGCTTTACATCA
   amb0900   2  56 -21  960313 ..  960325 -  -2.6   -4.0371   CACTTCCTAGAGAAA                GACC TTGTT GGCC                GGCCAGTCGCAGGGC
   amb0905   7  56 207  971221 ..  971239 -  -7.4  -3.21924   TTACCGGCCACAAGA             CCCTTCAG ATG CTGAAGCG             CTATGTCCACGTAAA
   amb0909  11  63  34  977914 ..  977928 -    -7  -3.75153   GCCGCTCAAGGCAAA               GGTCCG ATC CGGCCC               CGTTGTGCCATTTCT
   amb0919   3  47 224  987072 ..  987087 -    -4  -3.25652   CGTACTGAAGGAAGA              CGC-TGA ACT TCAAGCG              ATCCCTATCATCGCG
   amb0925   5  52 338  993293 ..  993334 -  -4.3  -3.54543   ATTCACCGCCGGAAA GAGCCTCAAGGACACCATC AATG GCCGATGACATCAAGGCTC  TGACCGCTAAGATTG
   amb0929   3  76 377  996568 ..  996584 - -13.7  -2.79183   GTGACCGCGATTACA              CCGACGG TGG CCGTCGG              CGTCGCCGCTGCTCG
   amb0935   4  66 366  999502 ..  999541 - -11.4  -2.72144   TGATCTGGCTGAAAT  CTCGAGCGTCGTGCCT TGTATGTG AGGCGCGACGCTCAGG   CAGAGGGCGCACCAC
   amb0943  10 100 158 1007002 .. 1007042 - -16.9  -3.66803   TTCTAACAGCTTAAA  GGCGACCATTCCGATCC TGGCGTG GGATCGGGTTGGTCGCC  CCGTCGCTAAAATGG
      mms7   6  71 229 1014123 .. 1014148 - -11.7  -2.89793   CCAGCGATACAACCA         GGCCGCCGCCG ACGG CGGTCGCGGCC          ACGGCGGAAAGCGCG
   amb0960   9  62  67 1020065 .. 1020100 -  -3.8   -4.1585   CCACAAGCCGGAAAA    TCCGCCCGCCCCCGCGA GTG TCCCGCCGTCGG-CGGA    GGCTCCGCCCGCTCC
   amb0979   3  83 130 1039115 .. 1039135 -   -14  -3.53733   GGGATGCGACAAAGA            CCGCCGTC ATCGA GACGGCGG            CGGCGGTGGATGAAT
   amb0982   7  69 389 1042341 .. 1042358 -  -8.4  -3.73224   GGAGTTCTCATCAAA             GGCGTG TTCGCG CACGCC              ATGGTGATTCTCGTC
   amb0990   1  38 -34 1048918 .. 1048929 -  -2.2  -2.54896   CTTGGACCGAATGGA                CCTG GAGG CAAG                 TCATCGTCAGCACGA
   amb0994   4  79 -30 1055115 .. 1055149 -  -7.2  -4.68645   CATTGAAAACCAAAA    TCGCTT-ACCGCCCG CCAATT CGGGCGATAAAGCCA     TCAACCTCGCGGCTA
   amb0998   3  49  24 1060375 .. 1060415 -    -6  -2.79831   TCAATCCCCACGATA  CATGCCCCACCCGTGC GGGCAAGGG GCACGGAGGTGGCTTG  ACCGGGGGGGGGGGG
   amb1008   3  45 461 1068894 .. 1068919 -  -3.3  -3.29461   CAATGCCTGGGACAA        CCGGTCCGACG CCATCT CGTCGG-C-GG         CGGTGATGGTCGGCG
   amb1015   2  54  72 1074558 .. 1074607 -  -6.9  -3.06696   GGGCGGTGGAAGAGA GCCCGCCGGACCGGTGG-GACG TTCTGGG CGCCGCCTTCTGCCTGGCGGGC GCCCTGGTGATCATT
   amb1026   7 100  17 1086590 .. 1086632 - -20.7  -4.84017   AACGCCCCACAAAAA CGCCAACGCCGAGATGACAC CATG GAGTCATCTCGGCGC-GGCG GATCCGTTCAGCAGT
   amb1030   3  46 -19 1091548 .. 1091560 -  -4.7  -2.89564   GCCGGAGGTCAGACA                TGGCC CTC GGCCT                CACGAACGAGTGCAG
   amb1036   7 100  78 1097804 .. 1097839 - -14.9  -4.14243   CAGTTCATTGCAAAA    TCGACATCCTATTGC TATCTG GCCATAGGATGTCGA     TTTTGAATGTGATCA
   amb1045   4  49 174 1109087 .. 1109117 -  -6.1  -2.78384   CGGCCCTGGACCAGA      CCCA-ATGCGCCGG GATG CTGGCCCATGTGGG       TTCGTTGCTGCTGTT
   amb1051   7  58 246 1114517 .. 1114529 -  -6.2  -3.56092   CCATCACCGCCGAAA                CCGC GCTGT GCGG                CGACTGGGCCGAGAT
   amb1055   5  59  45 1117532 .. 1117565 -  -8.1  -3.30124   CGCCATTCCCGACAA     CACCTCGCTGGCC GACATGCG GGTCAGCAAGGCG      CGCGCCGAAACGGTG
   amb1061   3 100 139 1122864 .. 1122890 - -14.4  -4.67607   CCCGCAACAAAGAAA         CGCCGCAAACCC AAT AGGTTGGCGGCG         TTTTTGATTCCGGGG
   amb1088   2  41 332 1156408 .. 1156428 -  -2.3  -3.16564   TCTCCATTTCAGCAA            GGAGCTGGC CTG GCTGGCGCC            GGACTTGCCAAGCAG
   amb1094   9  70 444 1161882 .. 1161900 - -12.4  -2.82516   CGGGCCAGTACGACA             GCGACGGG CGG CCCATCGC             CAGCGACTGGGTGGC
   amb1099   4  51 -17 1165709 .. 1165735 -  -6.4  -2.90075   TCCTGGCCAATTAGA         GGCCGGAGCC TATCCCC GGCGCGGGCC         GCACAGCCGGGCCTG
   amb1102   1  41 246 1168347 .. 1168357 -  -2.4  -3.14132   CTGCCGCCTGATCAA                 GGCC GCC GGCG                 CAAGCCACGAGACGC
   amb1112   4  79 219 1185124 .. 1185153 - -12.9  -3.25823   CCGGCCTGATACCAA       GTCCCGTTGATCA ATAG CGATCACCGGGAC        GCCCTCATGCGCCGG
   amb1118   3  59 434 1192522 .. 1192532 -  -8.2  -3.30006   ATTAATCGAGACGAA                 GCCG GAC CGGC                 TTGGCTATGTTAGGG
   amb1127   4  57 440 1204781 .. 1204801 -  -3.9   -3.7948   CCAAGATCGAGGAAA            GCGGAGC CGAAATC GCTACGC            CTCCTTCCGTCCTGC
   amb1132   1  39  85 1209455 .. 1209465 -  -2.4  -2.71364   GGATTTGCCCAAGTA                 CCCG CGA CTGG                 ATCGCCCACCACAGC
   amb1154  10  66  37 1236241 .. 1236253 -  -9.1  -3.53444   CCAGGGTGGGCGAAA                GAGCC ACG GGCTC                CAGGGAATGGCGATA
   amb1161   9  53 199 1243127 .. 1243137 -  -8.2  -2.63549   GATCCTCAACAACAG                 CGCC GAG GGCG                 AGGCGGTCTACGAGC
   amb1165   6  52  -5 1244495 .. 1244532 -  -6.4  -3.14132   CCGGCCCTCGATCAA  GCCCTGATGGTGCT-GAC CGAA ATCGAGCGCCATCAG-GC   GGTTTCGTCCACACC
   amb1195   5  66 322 1268722 .. 1268734 - -10.5  -3.05963   ATGTGGACGGCAACA                CCGCC GTC GGCGG                CTGCATCATCTCGGT
   amb1203   3  56 465 1274959 .. 1274969 -  -6.8  -3.28924   CACCGCCCTCCAGAA                 CGCT CGG AGCG                 CCGCATGACCGACAA
   amb1225   3  43 273 1299958 .. 1299973 -  -4.6  -2.69609   AACAGCATCAAATAC              CGCGCT CCGG ATCGCG               CCGCCTGGATTTCGG
   amb1225   3  43 188 1300042 .. 1300058 -  -4.4  -2.57132   GCCGTGGCCGATAAC             GGCATCG GCAT CGA-GCC              CCAGTACCACGAAAA
   amb1238   3  70 126 1315828 .. 1315856 - -12.4  -2.82623   CCGCGCCGAGAACGA       GGCCCT-GGCCGC CGAG GCGGCCGAGGGCA        AGACGCCTCCGGCCT
   amb1246   3  54 420 1327930 .. 1327940 -  -6.8  -3.15861   CACCACGTTGACCAA                 GCAG GCC CTGC                 CCATGGTGCGCTACC
   amb1253   4  80 135 1336365 .. 1336384 - -10.7  -4.07568   CGCGGGCTGCGAAAA            GCCCAGC TTCGCG GCTGGGC             GACCGCCCAGGCCCG
   amb1259   6 100  24 1341521 .. 1341550 - -24.3  -4.08557   CTTTCCAAATAACAA       CGCCGCCGCCCCG TTGC CAGGGCGGCGGCG        CCGAAACCCAAGATC
   amb1262   1  58  10 1345289 .. 1345305 -  -3.5  -4.07568   GGCGGCGGGGGAAAA              CGGCGGC ATG GCGGCGG              ATGGGCCGGCTAGCG
   amb1276  11  61 464 1387199 .. 1387227 -  -9.5  -2.71681   CAATGCCGGCAACGA        CGTCATCGACGGC GGC ACCGGCAACGACG        TGCTGTATGGCGCTT
   amb1283   3  59 -22 1402016 .. 1402044 -  -2.4  -4.21908   GATGACGACGGAAAA       TGTGATCTAGCCGG CCA CCGGC--GCCCACA       GCACGTCGTCGATGG
   amb1291   4  54 407 1410587 .. 1410597 -  -8.2  -2.71712   CGGCTTGCTGGAAAT                 CGGC TGG GCCG                 TGGGGCTGAAATACG
   amb1291   4  54  14 1410967 .. 1410990 -    -8  -2.82516   CGTGCCAGGACGAGA          TCCCTCCGCC CAGG GGCGTCGGGA           TGACAGGTCGGTATC
   amb1299   7 100  34 1418597 .. 1418618 - -14.4   -4.8622   GTCTTGAACGAAAAA           CCCCCGCC GGCGAG GGCGGGGG            CTGATCCATCCTGGT
   amb1308   5  60 288 1426517 .. 1426532 -  -7.5  -3.53012   TGGCGCGGCGCGAAA              CCCGC GAGGAG GCGGG               ATCGGACCCCACCGA
   amb1321   5  66 107 1438219 .. 1438242 -   -11  -2.62184   TCCTCGCCTAGACCA          TCGAGCGTCA AATA TGACGCACGA           TGGTCTAGGCTTATG
   amb1335   9  83 438 1452303 .. 1452335 - -14.3  -3.04144   GCGTCACGGGTAAGA      CAAATCCCGATGAGC TAA ACTCATGGGGATTTG      GTTAGGCCCAAAGGG
   amb1338  14  75 191 1454789 .. 1454808 -  -8.5  -4.08394   ACAGGCTGCGGAAAA            GCCCCGC TTCGCG GCAGGGC             TACCGCCCTGACCCG
   amb1345   6  73 445 1460295 .. 1460329 - -12.1   -3.1332   GAAGACATGATCGAA    CGCCATCCGCCGCCGGC CCT GCC--CGGCGGGCGGCG    CTACAAGATCCGCTA
   amb1357   2  47  47 1470850 .. 1470868 -  -4.4  -3.14132   GTCCCGGTGGACGAA             GCGGCGGA GTA TCTGCCGG             ACGCCCGTGTTTCCG
   amb1369   4  54 158 1485205 .. 1485262 -    -4  -3.70902   TGGTGGACATGGAAA GCG-GCGCCATGGCCAA-GGTTTGCGCG GCGG CGGGCAAGCCCTTCGCCGTGCTGCGCGC CGTGGCGGACCCGGC
   amb1390   6  58 151 1508534 .. 1508548 -  -5.6  -3.64703   CGTCGGCCACCGAAA               GCTCCA ATG TGGCGC               TGGAGGATCAATTCA
   amb1393  10 100  13 1513716 .. 1513739 -   -21  -4.72986   CACGGCGACGAAAAA          GCCCCCGGCC GCGA GGCCGGGGGC           TTTCTTCATGCCTCA
   amb1409   6  66 220 1532928 .. 1532938 -  -3.2  -4.41494   CATGGGCAAGGAAAA                 GGAC GCC ATCC                 AGATCATCGACCTGT
   amb1419   6 100  83 1547842 .. 1547865 - -19.6  -3.75897   AAGGCTGAATGGAAA          CGGCGCCGGA GTGA TCCGGCGCCG           TTTCTTCTTGTCCAT
   amb1424   3 100 350 1551588 .. 1551605 - -14.1  -4.45945   AGTGATCAACGAAAA             CGGGGCC GAAA GGCCCCG              TTTCAGTGTCCGGCC
   amb1429   6  85 276 1556723 .. 1556750 - -15.5  -3.14132   CCCCCGCGCCACCAA        GCCGCCGCAGC CCCATC GCGGCGGCGGC         AAGGGCCACCCTCAG
   amb1436   5  52 354 1564163 .. 1564187 -  -6.3  -3.08015   TCAATGACGTCAATA          CGGGCGTCGAC ATT GTCGATACGCG          CACCGAGCACCTGGA
   amb1439   3  60  27 1567623 .. 1567679 -  -3.4  -4.13767   TGTCCGACCCGAAAA CCTGGGAGCGGACGGGT-CGGGCCGGGT GGG ACGCGGTCCGCACCCG-CTTCACCATGG ACCGGGTGGTCGAGG
   amb1449  10  60 378 1580227 .. 1580242 -    -9  -3.11559   ACGACAAGGTCAAGA              TCACCG TTTT CGGTGA               GCCGGATCTGTCGGG
   amb1452   6  54 271 1584079 .. 1584125 -  -4.3  -3.76224   GGGCGATTCAGTAAA TTGGATGCGTCTGGCCCTGG ACTTGCCG CCGGGGCCGGACGCGGC-AA GGGCCCTGCGGCTGT
   amb1456   5  60 114 1588731 .. 1588755 -  -3.4  -4.25104   GGCCGCCGAGGAAAA          CGAAGGCTTC AGCGA GAGGCCGCCG          GTCCTGGAGCGCTTT
   amb1467   3  64 394 1603917 .. 1603933 -  -5.7  -4.07618   CGGGCAAGAACGAAA              GCGGGCG GAT CACCTGC              AAGGTCGGCCGGACC
   amb1473   5  74 434 1610462 .. 1610504 -  -8.3  -4.12188   CGATCACGTGGAAAA CCGCGACATCGACGTGC TGTTCTATG GCGCGAAGATGCCGCGG CGCACGGCCATCCTG
   amb1489   5  47 363 1628841 .. 1628854 -  -3.7   -3.2614   CACCGCCCAGATCAA               CGCCG CCAT CGCCG                ATTCGCTGGGCTTGT
   amb1489   5  47 303 1628901 .. 1628914 -  -3.7   -3.2794   GGTGACCGACACCAA               CCGGC AATT GCTGG                CCGAGGCGGTCAACG
   amb1507   4  53 266 1641023 .. 1641047 -  -5.6  -3.36515   GCGCAGCCTGAAATA         CGCCACCCTGG AACG CCT-GGCGGCG          GCGGAGGGGGTCGCG
   amb1532   2  54 467 1661943 .. 1661957 -  -7.1  -3.05596   CATCCGCTGACCGAA               CTGGG GCGCG CCCAG               GCGGCCGAGGCCGGG
   amb1536   8  54 109 1665788 .. 1665803 -    -6  -3.18735   GGAAGAGGTCAGCAA              GGCCGC CGAC GTGGCC               ATGTACCGGGTCAAG
   amb1544   6  64 -10 1673824 .. 1673854 -  -8.8  -3.36327   CCATCTTACCGAGAA       CGGGGGGCGGGAGC CCC GTTCTAGCCCCCCA       CGCCGCAGACGAATT
   amb1547   5  66  73 1677971 .. 1677991 -  -6.7  -3.95435   GCGTGGAAAAGATAA            GGGGGGACC GGG GTTCTCCCC            GGATGGGTTTTGGGC
   amb1578   4  47 251 1707111 .. 1707145 -  -2.7  -3.53444   GCACCCCGGGTCAAA     TCCGGGGCGGTGG TGCCCGAGG CCATCGGCGCGGA     CGAGGCCCTGGCCGA
   amb1578   4  47  92 1707293 .. 1707304 -  -5.8  -2.71791   ACCCCTGTCGGAAAC                CTGC CCCC GCAG                 CGACGGAATCTGCTC
   amb1590   4  52 -24 1719166 .. 1719182 -  -2.9  -3.72576   CCGTCGGCTACGAAA              GCCGG GGCTGGG CCAGC              GATCGCAGCAGGTGG
   amb1600   6  51 433 1726507 .. 1726534 -  -5.4  -3.31248   CAAGACTCCCTACAA        GGAGCGGCTGGG CGTT CTCAACGGCCCC         ATTGACGGCTGGAAG
   amb1600   6  51 229 1726702 .. 1726738 -  -4.3  -3.60627   CTATTCCACGTCAAA   GGCGGCGCTTTCG-GG CCTGAC CCGCGAGATGGCCGCC    GAGATGGCGCAATTG
   amb1608   6  51 182 1734453 .. 1734497 -  -5.8  -3.18582   GACTGCAGGGAGGAA GGATCTTTCAACCTGA-AGCGG CTG CCGCTGTCCCGT-GAACGATCC TTCGCCCCTGGCTCA
   amb1608   6  51 -27 1734695 .. 1734706 -  -7.2  -2.79501   CAGACCGGCAGCACA                GCCG GTCC CGGC                 CCGTTGACGGCGGCG
   amb1611   8  78 157 1736758 .. 1736775 -  -6.2  -4.57073   CAGGCCGGGGAAAAA             CCCCGC TTTGCG GCAGGG              CACCCGCCCTGACCC
   amb1620   2  47 189 1749702 .. 1749713 -  -2.2  -3.62522   TAATTGTTGGAATAA                CAGCC GTC GGC-G                TCTAGTGTGGCCCCA
   amb1635   4  53  83 1774726 .. 1774740 -  -2.1  -3.84266   ATATCTTAGATCAAA               TGCCA AGTTA TGACA               AGTTGTGTAAGCCTG
   amb1659   4  68  58 1798044 .. 1798061 -  -6.9  -4.08692   GAAGGCTGCGGAAAA             CCCCGCT TCGC AGCTGGG              CACCCGCCCAGACCC
   amb1665   6  64 438 1801676 .. 1801712 -  -9.6  -3.15544   GCTGACCGCCATCAA   CCAATTCTTCCTGCATG CCCG CATGCTG-AAGAACTGG    GGGCTGAAGGACCTG
   amb1668   8  77  44 1805819 .. 1805842 - -11.8  -3.61331   TGCAAATAAAAGAGA          GGTTTGGAGGC ATC GCCTCC-AACC          GGGGCCATCTTTCCC
   amb1675   7  95 -24 1813745 .. 1813779 - -15.1  -3.72576   CCGGCTGGGAGTAAA    GC-AATCGCCGTCAGC GCCC GCTGGCGGCGATTTGC     TTTTGCGCCGGGCCG
   amb1681   6  62 325 1818778 .. 1818803 - -10.3  -2.64155   CGCTGCTCAAACTGA         TGGCGGCGGAG TCCC CTCCGCCTCCC          GCGGCGCATCGGGCT
   amb1681   6  62 158 1818949 .. 1818970 -    -5  -4.08216   GCAGGCGGCTGAAAA           GGCCCCGC TTCGCG GCAGGGCG            ACCGCCCTGACCCGT
   amb1706   2  46 326 1855160 .. 1855171 -  -4.4  -2.99471   GCAGCGCGAGACAGA                TCCA TCCA TGGA                 TAGTTGTAATCTTAA
   amb1724   2  53 157 1874090 .. 1874116 -  -7.9  -2.50016   GGGGATTATGAATAT         CGGGCCGGCAT GAACT ATGCCGTGCCG         TCTGATTGATGGTCC
   amb1728   5  61 196 1876729 .. 1876743 -  -5.7  -3.88232   TCCTCGATATAAGAA               GAGAG GAAAG CTCTC               TTGAAAATAAAATAT
   amb1732   4  71 293 1879282 .. 1879300 -  -7.4   -4.1822   GGCGAGGCGAAGAAA             CGCCAG CGCCATC CTGGCG             AGATTCTCGAAGTCC
   amb1753   2  55 172 1896173 .. 1896196 -  -5.9  -3.53761   CAACCGGCCTTCAAA          GGCCGCC-GC GCCGT GCTGGCCGCC          CAATGGCGCATTCTG
   amb1785   4  55 424 1922924 .. 1922939 -  -5.4  -3.55444   CTCCTATGGGGGAAA              GGTG-GC CGG GCGCACC              TTCGGCGTTGATCCC
   amb1789   4  49 107 1928502 .. 1928528 -  -4.2  -3.35679   GGCGCCCAGGGACAA         GCCGACGCGCAC CCG GTCCAGGGCGGC         GGTGCCGTCCACCGC
   amb1797   6 100 120 1935639 .. 1935668 - -19.5  -3.39449   TGCCAGTAATACCAA       GTTACGGTGATCG GGAA CGATCACCGTAAC        GCCCTCACACGGCGG
   amb1811   3  61  74 1951152 .. 1951199 -  -6.3  -3.76224   CGGCCATTCAGGAAA TCACC-CCC-GGCGCCAAGGTCG AAGT CAACCTGGAGGCCAAGGCGGTGA CCGTGGAAGGTGCCG
   amb1824   6  66  94 1964256 .. 1964284 -  -8.7  -3.51329   CATCGCCAAGTACAA        CCAGCTGATCCGC ATC GAGGAACTGCTGG        GCTCGGCCGCCCGCT
   amb1837   3 100  19 1975052 .. 1975077 - -20.5  -4.20367   TCTGCCAATAAAGAA         GGGGCGGCATC CGAA GATGCCGCCCC          TTTTGCTTTCGCCCG
   amb1849   6  59  81 1990600 .. 1990633 -  -8.1  -3.30124   CGCCATTCTCGACAA     CACCTCGCTGGCC GACATGCG GGTCAGCAAGGCG      CGCGCCGAAACGGTG
   amb1867   3  45 122 2007520 .. 2007538 -  -3.7  -3.14132   CCTGGCCGCCATCAA             GGCCAAC GTCAA GCGGGCC             GGCGCCATCGCCGAG
   amb1887   2  42 103 2032086 .. 2032101 -  -3.3  -2.90075   GGTTCTTTAACCAGA              TCAAC GGTTCT GTTGA               GGAGGGTCAGTCCGA
   amb1908   4  49  53 2053510 .. 2053524 -  -2.8  -3.48276   GCTTGCCGCACATAA               GCGTTT CAT AAACGT               CTTTCCCAGAACTCC
   amb1914   3  49 136 2061541 .. 2061552 -  -5.8  -3.07816   GTCCGATTTAGTGAA                CGGT ACAG ACCG                 TGGAGGCGTGGGATT
   amb1918   3  52 204 2064464 .. 2064490 -  -3.5   -3.6502   TACCGCCGATCCAAA         GCCCTTCACCG CCATC CTGGGACGGGC         ACCGCGTCATTTGCC
   amb1926   4  93 458 2073251 .. 2073272 - -10.1  -4.63527   CGACGACGGGAAAAA           GCGGATGGC CCAG GCCATGCGC            TCCCTGATGCTGGAC
   amb1942   3  43 -26 2086404 .. 2086422 -  -4.5  -2.56761   TAAAATTTCAATGCA             CCGTGCA GACCA TGCAGGG             GTCAAAGGAGCGGAC
   amb1952   9  56 281 2105892 .. 2105916 -    -7  -3.30771   CGACATCCTCGACAA          GGCCACCGGC GCCCT GCCGGTCCCC          GATGACGAGCGGGAG
   amb1969   5 100  24 2126660 .. 2126682 -   -22  -5.10767   GACGGAATAGAAAAA           GGGCCGCCCG ATC CGGGCGGCCC           TTGAAGGTTCAGGGG
   amb1972   4  69  99 2131173 .. 2131202 -  -9.3  -3.55622   CCGAAGGGGTCGAAA       CGGCGGAGCAGATG GCC CATCT-CGCCGCCA       TCAACTGCGACATCG
   amb1976   1  69 238 2135042 .. 2135064 - -11.2  -3.15544   TGTCATCGCCATCAA           TCCCGGCCAC GGC ATGGCCGGGC           ACGGGGACGTTCCGG
   amb1986   4  45 146 2145742 .. 2145761 -  -2.8  -3.30441   CACCAGCCTCCACAA            CCTCGC CCATTTCC GCAAGG             TGGTGCGCTGGCTGC
   amb1996   1  52 372 2157558 .. 2157588 -  -6.1  -3.05384   GTCTTGGTCATGGAA      TCGCCGGC-GCCCAG GGC CTGGACCGCCGG-GT      CGTCGTTGTTGAGCG
   amb2005   3  54 328 2175292 .. 2175307 -    -6   -3.2794   CCTGACGCAGAGCAA              CGGGCG CTGC CTCCCG               CCGAATTGGCGGCGT
   amb2005   3  54  16 2175582 .. 2175619 -  -6.1  -3.28712   CGGCCTGGTGGAGAA   CCTGATGTACGCCGCTGG GAC CC-GCGGGGTTCAGCCGG   AATTCGAGGCCGCTC
   amb2013   4  50  94 2184967 .. 2184981 -    -7  -2.67803   CGCCGAGGAAATCCA               GCGCCG CCT CGCCGC               AATCCACATCCGAAA
   amb2023   2 100  29 2199805 .. 2199828 - -19.6  -4.77757   CCCCAAAAACCAAAA          GGCCCCCGGA TCTC TCCGGGGGCC           TTGGCATTTCACCCT
   amb2041   4  49 436 2218664 .. 2218679 -  -5.4  -3.14564   GCAGGTGGTCATCAA              GCTACC GGAC GATAGC               AGGCCGGGAACAAGC
   amb2045   4  71 293 2226081 .. 2226099 -  -7.4   -4.1822   GGCGAGGCGAAGAAA             CGCCAG CGCCATC CTGGCG             AGATTCTCGAAGTCC
   amb2052   4  51  49 2233772 .. 2233782 -  -2.4  -3.68222   GTCCAACTGGAAGAA                 GCAC GCC GAGC                 ATTCGGAAGCATATG
   amb2056   7  54 315 2239977 .. 2239999 -  -7.6  -2.83345   CCGATACAGCAAGGA           TGCGGAGGGC AAT GCCATTCGCA           AGTCGGTCGCGGCAC
   amb2066   4  83 393 2245530 .. 2245542 -  -7.7  -4.64334   AACTTGCGAAGAAAA                TGGGT ACC ACCCA                GTCCGTGGTAGCACG
   amb2073   4  56 318 2251905 .. 2251925 -    -6  -3.34894   AAGCGGTGGGAAACA            CCCCGCCG GTCTG CATCGGGG            AGTTGAACGTGGACC
   amb2082   5  62  19 2258705 .. 2258717 -  -4.8   -4.0371   TACTTGCGACACAAA                TGCG ACACA CGCA                CCCTTGCGTCTTTAT
   amb2085   4  66 269 2261472 .. 2261491 -  -9.2  -3.29144   CTATGGCCGCGACAA            GGCCCAGG TGCC CCTGGCCC             ATGTGGGCTGTCGCC
   amb2110   6  83  24 2283744 .. 2283769 - -13.3  -3.59315   GGAAGTAGGGGGAAA         GGGCGAAGGGA CTCG TCCCTTCGCGC          ATCCCTGTTGGTTTT
   amb2118   5 100 154 2292235 .. 2292258 - -19.6  -4.72201   CCGGACAAAAAACAA          CGGCCCGGAG TTTC CTCCGGGCCG           TGTCGTCTTGCCGAG
   amb2137   4 100  30 2313463 .. 2313487 -   -20  -4.98531   GCTTTAAATGAAAAA          CCCCCGCCGG GTGGA CCGGCGGGGG          TTTTCCGAACCTTCG
   amb2149  11  87 406 2325482 .. 2325503 - -14.5  -3.33696   GCCCGCTTCAAGGAA           GCGAAGGGA CACG TCCCTTCGC            GCATCCCTATTGTGT
   amb2156   6  56  44 2334793 .. 2334803 -  -6.8  -3.27525   CTGCTGGAAATCGAA                 TCCG GCA CGGA                 CGTGGTGCTCAAGAC
   amb2162   3  51 214 2345020 .. 2345032 -  -6.9  -2.83164   GCATCCAGCAGGAGA                CCGCC AAG GACGG                CATCGGCTGCTACCT
   amb2167   6  80 109 2351130 .. 2351184 - -14.3  -2.73124   GGCCATCGTGGAAAG CTCCATCGCTCTCGGCCACCGGCTCG GCCT CAAGGTGGTGGCCGAGGGC-ATCGAG ACCGAGGAGCAGATG
   amb2175   5  95  16 2357558 .. 2357593 - -17.6  -3.53224   GATGGTCCTGTGAAA    TGAACCGGCCCGCCCC TTCG GGGGCGGGTCAATTCA     TCCGAGATTCCCGGC
   amb2179   4  56 451 2359859 .. 2359873 -    -7  -3.29471   CGTCGAGGAGATGAA               GGCGCG TCG CGCGGC               GATCACGGGGCGCGG
   amb2192   5  80  23 2379075 .. 2379107 - -14.1  -2.71011   AGGTCGTCGGAATCA      TTCGGGGCAGGTTGA TCA CCAACCTGCCCCGGT      ATCGCGATCCGATGA
   amb2205   9  76 426 2400248 .. 2400262 - -12.8  -3.14132   CGTCTTGGGGATGAA               GCCGGC GGC GCCGGC               CTGCACGGCGGAGAC
   amb2213   8  83 124 2412039 .. 2412060 -  -5.7  -4.88407   CCACGGAAGGAAAAA           GCGTCGACG AGAG CGTCGCCGA            TCTGCTGCGCTATAT
   amb2231   7  84  71 2428785 .. 2428803 -   -16  -2.52676   TATTGCCCGAACCCA             TCCGGGGC GAT GCCCCGGA             CCCCATTTTGATTTC
   amb2240  11  63 426 2442026 .. 2442062 - -10.1  -2.82635   ACTGGCAGGAGCACA    TGCGGACCGGCATCGAC GTG GTCGATGACGATCACCA    GGAGCTGTTCGCCCT
   amb2249   4  87 294 2454310 .. 2454345 - -16.8  -2.78384   TGCTGCTGCAGCAGA    CGGCGGCCCGGCTGCA CCAG TGCATGCGGGCCACCG     ATACCCTGGCGCGTC
   amb2255   3  54 426 2459617 .. 2459629 -  -6.2  -3.28924   CATCGTGCCGGAGAA                GCGC GAGGA GCGC                ACCACCGAGGGCGGA
   amb2264   5  54 -31 2467080 .. 2467104 -  -7.7  -2.70932   CTTCGGCTTCAAGCA          GGCTCCGAAGC TTC GCTCCGGCGCG          GCCTGACCGCCAGTT
   amb2267   4  58 197 2470937 .. 2470949 -  -3.3  -4.07568   CTGGGCGTTGGAAAA                TCCCA TGA TGGGC                ATCGTCGAGCCCGAC
   amb2276   2  45 233 2475447 .. 2475462 -  -5.4  -2.50816   CCCGGACTCAGGAAT              TCG-CCC GGC GGGTCGA              GACGCTGGGGGGCTA
   amb2276   2  45  13 2475667 .. 2475682 -  -5.4  -2.50816   CCCGGACTCAGGAAT              TCG-CCC GGC GGGTCGA              GACGCTGGGGGGCTA
   amb2279   2  56 250 2480097 .. 2480112 -  -7.5  -3.28712   CCTGCGCGGTTATAA              GGCGC TGTCCG GCGCC               CTGGCGGCGATTACC
   amb2287   4  53 200 2488582 .. 2488598 -  -5.8  -3.40403   GGCGCCCGAGGACAA             GGC-GCG GTCG CGCTGCC              TGCTGCTGGATTCGC
   amb2305  10  95  90 2507557 .. 2507584 - -18.4  -2.68775   CGACGACGAAACGTA        GCGGCCCCCGGA GAAA TCCGGGGGCCGT         TGTCGTTGGGAGAGG
   amb2314   3  58 292 2515950 .. 2515965 -  -5.4  -3.76492   GGCAATGCCATCAAA              TACCGG CGCG CCGATA               CCGTTCCACGCATCC
   amb2324   5 100 157 2527018 .. 2527044 -   -15   -5.1925   TCAGAATGGAAAAAA         CCCCCGGCGGAG GAT CGACGCCGGGGG         CTTTTGCCCAGAGGT
   amb2337   6 100  23 2544277 .. 2544304 - -19.8  -4.32857   GTCCGGAAACAGAAA        CGGCGCGGAGCC ACAG GGCACCGCGCCG         TTCATTATCGATCAG
   amb2349   9 100  73 2555235 .. 2555256 - -17.3  -3.84719   AGGCTGAAACGGAAA           CCCCGGTCG GAAA CGACCGGGG            TTTTTGTGTCTGAAG
   amb2358  10  57 291 2562741 .. 2562773 -  -8.9   -2.6381   ACAACGCCCACACCA      CCGCCAGCGACGCCC TGT GGGCCGGGCTGCCGG      TGCTGACCCGGGTGG
   amb2363   2  66 271 2565796 .. 2565819 -   -11  -2.65442   ACATGATTTACATCA          CCGCCTCC AGCCGGGA GGAGGCGG           TGTCCCTGGCCCGCG
   amb2375   3  61 151 2579846 .. 2579871 -  -8.3  -3.40403   TTTCGCCCATTACAA         CCGCCTGATGCC TTG GG-ATCATGCGG         CGGGCGTCCTGATCC
   amb2379   6 100  24 2586759 .. 2586782 - -19.6  -5.27335   GGGCCCAAAGAAAAA          CGGCACCGCC TGTG GGCGGTGCCG           TTTGCCTTCGTACGA
   amb2385   9  83   6 2592329 .. 2592349 - -15.4  -2.76315   CCAAGACCTCGAAAG            CCCGCCGG TTTCG CCGGCGGG            TTTTTTTATGCCTCG
   amb2390   5  60   5 2595930 .. 2595945 -  -3.9  -4.08216   GGACCGGGGGCAAAA              GCCCC CCGGGT GGAGC               CTGATTAAGAGCGGT
   amb2418   0 NONE
   amb2422   6  69 292 2610741 .. 2610759 -  -6.7  -4.22214   AGTGATGGAAAAGAA            GC-GAGCC GCAC GGCTCCGC             GCACGCCGGGCTGAC
   amb2464   6 100  27 2640750 .. 2640771 - -15.9   -4.4261   GCCCGAACATGAAAA           GGGGAAGCC GAAC GGCTTCCCC            TGAAATGTTTTCACG
   amb2471   6  48 318 2652390 .. 2652444 -  -6.4  -2.57211   ATCCTGTCCGAGAAG CGAGCCCAGGCGGTTGCCGACCAATT GCGCA AGCTGGGCGTC-ACCGCCCGGA-TCG AAGTGTCGGGTCAAG
   amb2477   3  54 137 2656015 .. 2656042 -  -8.2  -2.70932   GCTGTGCTTCAAGGA        GGCGCCGGGGGC CACG GCTGTCGGCGCC         GCCAGCGGCCAGTTC
   amb2483   3  88   8 2661215 .. 2661239 - -17.1  -2.90392   GATTCGGGAATGAGA          TCGAGCGGGGC TTT GCCCCGCTCGC          GCAGCGATCACTTCG
   amb2508   4  60  29 2689810 .. 2689823 -  -3.1  -4.20354   AAGGCAATTTTAAAA               TTGCA CTTC CGCAA                TGTCTTCATTGCGCT
   amb2512   7 100 131 2693574 .. 2693599 - -11.7  -4.41494   CAGGGCCAACGAAAA         GCCCCCTTCCC GCGT GGGTTGGGGGC          TTTTTTGTGCCCTGT
   amb2534   7  70 168 2716502 .. 2716512 -  -4.6  -4.41494   GAGGGGCAAGGAAAA                 GGCC TCG GACC                 ACACGCCGGTGTGGA
   amb2546   4  58 105 2728695 .. 2728709 -  -3.5  -4.08767   TGTATTTCTGGAAAA              GC-GCC AAGT GGCTGC               GCCACATTACCTTTT
   amb2552   9  55   2 2735580 .. 2735601 -  -5.7  -3.53224   TAGCGCTGCCGCAAA           GCGGAGCCC TTCC GGCCCCCAC            CCTACCGCGCCGGCA
   amb2560   8  66 422 2743228 .. 2743258 - -11.2  -2.71712   GGTTCGCCCGGAAAT       CCTGCCGCTGAT GAAGGAA ATCAGCGGCACG       CTCAAGCAGGAGCGC
   amb2566   4  61 -48 2749070 .. 2749112 -  -7.7  -3.40403   CTGCCGTGATCAGAA CGGCGGCGGCGTATCGGGA GAGAGGA TCTCGA--CGCCGTCGCCG AACGCCAGGCCGCTT
   amb2584   4 100  26 2769040 .. 2769063 - -19.6   -4.8622   TGCCGCAATGAAAAA          GCCCCGCACC TTCC GGTGCGGGGC           TTTCCCCGTTCAGGC
   amb2621  10  53 274 2806644 .. 2806675 -  -5.1  -3.53091   ACTCCGTCCGCCAAA      TCGGCCGCCA-ATG CCGCC CGTCTGGCCGCCGA      GGCCACCCAGTTGCA
   amb2621  10  53 -39 2806966 .. 2806988 -  -7.6   -2.5088   ATGAATGAAAAGGAG           GTTCGGAGGA TTT TCCTCCGGGC           GGGTGTGGGCGGCAG
   amb2642   7  68 148 2830117 .. 2830136 - -11.4  -3.01712   TCGTCTGCCGCAACA            GC-GGCGGC GCT GCCGCCCGC            GCCAAGCTGGAAGCC
   amb2656   6  49 100 2846796 .. 2846810 -  -3.5  -3.53012   TCCTGTTCGGGCAAA              CCGCGG CTAT CC-CGG               GAACCTGACCCTGAC
   amb2659   6  55  70 2849739 .. 2849773 -  -5.6  -3.59979   CCGGTCGAGCCGAAA    GC-CTGTTCCGGCCG GGGCAT CGGCCAGATCCGCGC     CCTGTGCGAACGGGT
   amb2665   2  49   3 2856051 .. 2856063 -  -4.7  -3.28712   GCGGTTTCTGCACAA                GGACG GGA CGGCC                TATTAACCCTTTTCG
   amb2675   6 100  42 2866636 .. 2866685 - -23.1  -3.28712   GCTGCTCGGGGAGAA CCCCGACCCCCCTTTTATTTCTA TCCA TAGAATCAAAAGGGGGTTCGGGG CATCGCCCCAAATGG
   amb2682   4  60   5 2870650 .. 2870674 -  -9.9  -2.67244   GGACACCGAAATGCA          GCGCCCGCC CTCATCC GGCGGGCGT          TTTGCTATTTGGGGT
   amb2686   7 100  27 2878296 .. 2878323 - -18.4  -5.46629   AATAGCCCAAAAAAA        GGGCCTCCCGGG GAGT CTCGGGAGGCCC         ATGCTATTGGGGTCA
   amb2709   3  46 204 2901207 .. 2901217 -  -4.6  -3.01712   TCGTGTTCGGCAACA                 CCCG CAA CGAG                 GCGTTGATGCGTCTG
   amb2727   8 100  25 2913799 .. 2913820 - -15.9  -4.00042   TTTCCCATGAAAGAA           GGGCATCGG TTTC CCGATGCCC            CTCCCTTCAAACCGT
   amb2736   6  59 364 2921424 .. 2921442 -  -8.1  -3.20723   GCCCGACGAATGGAA             GCACTCG GTGGG CGAGCGC             ACCAACGTGGTGGTC
   amb2756   4  49 212 2942218 .. 2942233 -    -6  -2.82635   AGCCCTATGACGACA              GCGCCC TGGA GGCCGC               GTCCAAGGACCTGCA
   amb2767   2  71  20 2952480 .. 2952518 - -11.8  -2.87881   GAACTGGCGCAGACA  GCCGA-CCGCCGCGTCCA TCTGG TGGACG-GGCGGATCGTC  GGCTGATGAGGGGGT
   amb2797   1  59  53 2986471 .. 2986484 -  -2.3  -4.12188   GGAGCAGGCGGAAAA               GCTCG CCAG CCAGC                ATGCCTGGACCACAA
   amb2802   7  88 362 2992635 .. 2992661 - -13.6  -3.76224   CGGTGATCGAGGAAA         GCGGCGCCAGCG TCT CGGTGGGGCCGC         TGCCGACCATTCAGG
   amb2807   2  64  84 2998726 .. 2998736 -  -2.4  -4.44046   CTGAGCGGAAAGAAA                 CGCG AAC CGCC                 GAGGCCCCCGCCCCC
   amb2812   6 100  18 3003022 .. 3003045 -   -21  -4.52949   GCTCGAAAAAAAACA          GCCCCCGGCC CTGC GGCCGGGGGC           TTTTCCATGTCAGCC
   amb2819  10  66 380 3008912 .. 3008927 -  -8.2  -3.64984   AGATCGCCGAAAAGA              GCGGCG GCGA CGCCAC               CAGCGGGTTGACCGC
   amb2819  10  66 185 3009076 .. 3009122 -   -10  -3.14564   GGATCTTCGGACGAA GTGGTCTCTGTGACCACCACCA CCT CGGCGGACGGCACCAAGACCAC CGTCACCAAATACGG
   amb2822   4 100  16 3012705 .. 3012730 - -19.7  -4.72272   TTCGCCCACGAAAAA         GGCGGCCGGAC CTAC GCCCGGCCGCC          CGAGTTCGCGAAAGC
   amb2827  11 100  45 3020524 .. 3020569 - -18.3  -2.86785   GACGACATGAACAAG GCCTCGGTGGCCGTGGTCACCA TGC TGGAGACCCTGGCCACCGA-GC TTGCCACCCTGGAGG
   amb2831   5  60 199 3027274 .. 3027304 -  -7.4  -3.63515   GGCCATCCTCAAGAA       CATCCGCGACAAGC AAA GCCTGACGCGTCTG       TGCACCCAGGTGCGC
   amb2835   7  70 390 3030052 .. 3030078 - -12.2  -2.80816   GCCCCAGCGAGGAGA         GCGCCGCCGC TGAGAAG GCGGCGGCCC         CTCTGGCCGCCCTCC
   amb2851   6  69 128 3052499 .. 3052545 - -10.1  -3.35597   GCTATCGCGCAAATA CG-AGGGCAGCGGCCTCGGCCTG CCC CTGGCCAAGGCC-CTGATCTGCG CCCATGGCGGCACGC
   amb2855   1  51 176 3058119 .. 3058130 -  -2.2  -3.70902   TCCTGGACATGGAAA                TAGC CGAG GCCA                 AGCTGGTGCTGGCCA
   amb2860   5  56 112 3061450 .. 3061469 -  -2.7  -4.03234   GGCGCGCCATATAAA            GCGGCCC TCCTCG GGAGCGC             ATGATGCTTCCGCCG
   amb2868   8 100  18 3067762 .. 3067789 - -20.6  -3.89215   TTCGAGAAATGCAAA        GCCCCCCGGACC ATTT GATCCGGGGGGC         TTTGTCCGCAGCCGA
   amb2886   5  82 444 3084527 .. 3084542 - -10.4  -4.15044   GGCGGGCGGAAGAAA              TGGGGG TCGG CCCCCA               GGCTCTTCAGCTGGG
   amb2890   5 100  28 3088574 .. 3088603 - -23.7  -3.83318   GGCCGAATAAGAGAA       GGGCCCGTTCAGC GTCG GCTGAACGGGCCC        AGCTTCGTCCTGGAG
   amb2894   4  66 274 3091742 .. 3091771 -  -8.5  -3.53811   GCGATCTGGCCCAAA       GCACCCAGGACAA GATC CTGGCCCAGGTGC        TGCGCATGTGGCACT
   amb2899   3  53 131 3095429 .. 3095450 -  -5.1  -3.55622   CCGAATGGGCGGAAA           CCGTGCT-GG CCG CCGAGGACGG           CTGTGCCAAGGTGGC
   amb2906   4 100 437 3102600 .. 3102638 - -12.4  -4.67234   ATGGAATTGGAAAAA   CTTCAGGAAAGCGCCCGC CGG GCCAGCGCATTGCTGAAG   GCCATGAGCAATGAA
   amb2909   4  61 154 3105352 .. 3105365 -  -9.5  -2.83403   CGGCCCGCAGGAAAT               GGGCC GGCT GGCCC                GACTGTTCCAGCGGA
   amb2927   1  46 -19 3120808 .. 3120819 -  -5.8  -2.62735   ATAGTGGTCACACGA                TCGG GGCG CCGA                 AGCCCCAGGAATAGG
   amb2939   4  49 454 3143314 .. 3143328 -  -2.8   -3.5936   CCGAAAGGGGCGAAA               TTCTAC GCC GTCGAA               TTGGCCACCCCTTAC
   amb2965   7  51 103 3185952 .. 3185975 -  -3.8  -3.53012   CGCGGCCTTTCCAAA          GGAC-ATGCCT CCC AGGCGCCGTCC          TCAATTGCTGCTGCG
   amb2978   2  51 227 3212624 .. 3212640 -  -5.7  -3.25823   GCTGCCCCACAGCAA              GAGCGTC ATC GCCGCCC              GGGTGGGCGTGCGCC
   amb2986   8  74  70 3221427 .. 3221450 -  -7.5  -4.30719   CCTGCGGACAAGAAA          GGTTGCAGT GGCGCT ACTACAACC           TTGCCTTGCCCACAT
   amb2991  12  69 -51 3226718 .. 3226750 - -11.2  -3.13403   CCTCCCGGATGAACA     CTGGGACCCGCCGGC TCCG GCCG-CGGGTCCCTT      TTTTTGCCCGCTTCC
   amb2994  10  60   2 3231829 .. 3231878 -  -9.7  -2.62983   CTGAGCCTCACATGA CCCGAGCCTGACGGGTTGCCGCC CCGG GGCGGCGGCCCGTCAGGAAATGA ATCAGACCGCATAGC
   amb3019   6  95 138 3263263 .. 3263291 - -14.6  -3.76232   GCCCCAAAGACAGAA       CGCCCGGCAAGCC ATTA AGC-TGCCGGGCG        TTTTTCTGTCTCGCG
   amb3040   7  58 414 3279945 .. 3279960 -  -5.4  -3.72695   AGGCCGCCCAGGAAA              TCGTGC GCAA GCACAA               CGCCATCGTGCGCAC
   amb3050   1  54 261 3289206 .. 3289223 -  -6.9  -3.05384   TCGCTGGCCAGCGAA             GCGGGCA AGGG CACCCGC              ATCACCGTGCTGCTG
   amb3059  16 100 114 3302000 .. 3302033 - -18.3  -3.34398   GGCCGCCCGCAAATA     GAGCAACCTGCGTTA AATC TGACGCAGGTTGCTC      AGCGGCCATTGAGGC
   amb3089   2  48 469 3337638 .. 3337656 -  -5.9  -3.01726   TCCGGCCATAGAAAT             CCGCGAC GCCGA GTCCCGG             CCCGCCGGGCTCGAC
   amb3097   2  66 273 3346835 .. 3346862 -  -8.4  -3.57561   GGGCAATGCCGTAAA        GTTCACGCCCGCC GGC GGC-AGCGTGACC        CTGCGCGGCGCGCTT
   amb3102   3 100  25 3354729 .. 3354753 - -16.4  -4.41494   CACCGCCAAGCAAAA          GGCCCCGGCC GAGAA GACCGGGGCC          TGATGTTTTCCCCGC
   amb3106   2  47 125 3361531 .. 3361554 -  -4.4  -3.05384   CTGGCGCTGATGGAA          GGCCGACTCG ATCC CGAAGCCGCC           TTCCAGGCCTCGCAA
   amb3156   7  47 -50 3404678 .. 3404704 -  -5.1  -3.15249   GAGATGTTCGAGCAA         GTTCGAACTGC ATCCA ACGGCTCGAAC         TACATCTCTCGGTTG
   amb3160   4  45 229 3411491 .. 3411506 -    -4  -3.08996   CACCTTTACCGAAGA              GAAGAT CGGC ACCTTC               TATAAGGTTCGCTTG
   amb3170   5  77 330 3430284 .. 3430299 -  -2.6   -5.1485   TAAGTAAGAGAAAAA              CCATTT ATAG AAATGA               AAAATATTATTTTCT
   amb3174   9  95  62 3435289 .. 3435314 - -13.3  -4.30833   TAAATCATGAAGAAA         GGGCCACCCAT TTTC ATGGGCAGCCC          TTAGTTTGACCCGAA
   amb3188   6 100  46 3452713 .. 3452735 - -10.4  -5.10029   AGGAACCGCAAAAAA           GCCCCCGGCC GAT GGTCGGGGGT           TTTTTGTGAGCTCTC
   amb3205   4 100 304 3471483 .. 3471502 -  -8.5  -5.14563   TTCGGGAGTAAAAAA            GCCCCGC TTCGCG GCAGGGC             TACCGCCCTGACCCG
   amb3229   4 100  13 3489805 .. 3489837 - -27.7  -3.39469   ATACGTCAAGAAAAT      GCGGGGGCGGGCCTG TGC CGGGCCCGCCCCCGC      CAGTCAGCGGCCTCA
   amb3236   6  65 224 3497166 .. 3497184 -  -3.8   -4.4078   CGCGCTGAAGGAAAA             GATCATCA AGG TGATGGCC             GACGCGCGGGGGTGA
   amb3244   2  43 286 3507744 .. 3507793 -  -3.3  -3.06915   ATCGAGGTCATCGAA GCGCCGCGCCCCTGCCTCGTCACC GCC AACGCCGAGGC-GGTGTTCAACGC CGTCCGCAATCTGGT
   amb3244   2  43 223 3507844 .. 3507856 -  -4.7  -2.64616   CGCCCAGCGACACCA                CGGTC ACC GTCCG                GGTGGAAGCCCCCGC
   amb3251   8  62 -11 3516375 .. 3516392 -  -2.6  -4.30014   CCCAGCAATCGAAAA             TGTGCC CTAGGC GGCACT              CTTGAGCAGCAATGT
   amb3254   2  53 406 3517221 .. 3517268 -  -8.2  -2.53876   CGTCAGCCGAATTCA GGTCCGCTAGGACCCGGCCGGGG GCT CTCCGA-CGGGTCCTGGCCTTCC GGAGAGCCCCCGGCC
   amb3258   7  61 346 3521374 .. 3521402 -  -9.4  -2.82602   CAGCAAACCGAAGCA        GCGGCAGAGGCC GTGGA GGCCCTGGCCGC        CGGTATCCGAGATTT
   amb3264   7  69  43 3527794 .. 3527806 -  -6.2   -4.1021   TTCTACAACCACAAA                CGGC CCCAC GCCG                CCCATGGCGGAAGGA
   amb3284   7 100  40 3560676 .. 3560703 - -21.4  -3.00704   AGCCTTCAAATGACA        CGGCCGGCATTC TTGC GAATGCCGGCCG         TGTTTATTTTGGGGA
   amb3295   8  56 177 3571770 .. 3571796 -    -5  -3.71149   GGACAAGACATACAA         CCACGCACTGGG AGT CCGAGCACGTCG         GCAGGAACGAGAACG
   amb3305   6 100  51 3586784 .. 3586818 - -14.2  -3.92592   ATTGCCAAGACGAAA     CTCGGCCGGCCAGG GGGATGT CCTGGCCGGCCGCC     TCTTTTAGATATCCG
   amb3325   4  51 183 3606030 .. 3606048 -  -4.5  -3.35679   CCGGCTGATGGAGAA             GATGGGC TTGTC GCCGATC             TACCAGAAACCCAAG
   amb3353   4  71  -4 3644305 .. 3644358 - -12.9  -2.60512   TGCAAGATGAACTGA TCCCCGATTTCCCGGCGCCGGTGAC TCCC GTCACCGGCGCCGGGGCTTCTCAGT CGGTGATCCGGAAGG
   amb3365   3  75  27 3655874 .. 3655886 - -10.5  -3.73775   CCCACGGGGATCAAA                GGGCC TCG GGCCC                TTTGCGGGCGTGGGC
   amb3380   9  95  35 3669399 .. 3669446 - -13.3  -4.27483   ATTCATAAAATCAAA GGGGGACCGTGGCATCGCGCCC CGGGC GGGCGCGG-GCAACAGCCCGCC AGGCGGCGGATCGGA
   amb3387   5  61  27 3680595 .. 3680629 -  -5.7  -3.85698   CCCTGGGCGGAGAAA    TGTCTC-CCCCCGCCC CCAA GGGCAAGGGCAAGAAA     TAGGCCGTCGCCCCA
   amb3391  11  71 277 3686175 .. 3686201 - -12.9  -2.50816   GCTGGACCGAGGAAC         CGGCCCCCGGC CATGC GCCGGGCACCG         CGCCCCCCAAGCCCA
   amb3401   3  58   7 3693946 .. 3694001 -  -5.3  -3.72576   TGCTTCTTCATGAAA TCAAAGGGGGACCGGGGCATCGC-CCC GGGC GGGTGCGG-GCGGCAGCCCGCCCTTGA GTTGCTCTACCCCTC
   amb3410   5  75  15 3704827 .. 3704862 - -11.8  -3.27029   CGGCATCAAGGAACA    GGGATGCGCGAAGGGA CGAG TCCCTTCGCCCTTTCC     CTTCCTTCAGCCGCT
   amb3426   5 100   8 3754628 .. 3754656 - -18.8  -3.14344   CACGCGGCCGAGGAA        GCGCGGGGGCGG TAGAT CCGCCCCCGCGT        CGCCCGACTACTTCA
   amb3440   6  71 144 3772784 .. 3772806 - -11.2  -3.21593   CACGCCCTTACAAGA           CGCCCTGGCC GGT GGACAAGGCG           GCGGCCTTCCTGGGC
   amb3455   7  62  51 3791260 .. 3791287 -  -7.8  -3.55444   GGGCGATGCCCCAAA        CCCCCTTTATTT TCAG AAATAAGGGAGG         TTTGGAGGTTTCCTC
   amb3466   8  65  95 3805605 .. 3805623 - -11.6  -2.52464   TGTCGCCCGAACCGA             TCCGGGGC GAT GCCCCGGC             CCCCCTTTATGTCTT
   amb3471   7  56 354 3813184 .. 3813195 -  -7.2  -3.21912   GGTCGAAGCCATGAA                GCGC CTGC GCGC                 GCTTGCCAAGGAAGG
   amb3479   3  44  80 3823497 .. 3823507 -  -2.4  -3.25823   GGTCGGCGAGACGAA                 GGGC GAC GTCC                 GCTGGGCACTGACCT
   amb3483   7 100  29 3828734 .. 3828751 - -14.1  -4.72272   GCTGCGCATGAAAAA             GGGGGGC TGAG GCCCCCC              TTCTCCATCTTGTCC
   amb3493  12 100 395 3839182 .. 3839209 - -22.8  -3.39327   GGCCGACACGGACAA        GGGGCGGGTCCT GCCA AGGACCCGCCCC         TTTTGCTTGGAATTG
   amb3493  12 100  17 3839550 .. 3839587 - -18.6  -3.60048   CGCCCGGCAAAAAAT  GCCGAAGGCCCGCCGGAG GTGT CTCCGGCGGGCCTTC--C   TGGGAAAAGCGTCCG
   amb3493  12 100  16 3839551 .. 3839588 - -21.3  -2.75708   GCCCGGCAAAAAATG   CCGAAGGCCCGCCGGAG GTGT CTCCGGCGGGCCTTCCT    GGGAAAAGCGTCCGA
   amb3511   5  61 255 3857756 .. 3857769 -  -9.5  -2.79302   ATGACCGCCATCAGA               GCGGC CATC GCCGC                CCGCCCCACCCCTTT
   amb3518   9 100  17 3867191 .. 3867213 - -14.8  -5.27335   TGGTCCAAAGAAAAA           GCCCCGAGGC GGC GCCTTGGGGC           TTTGGGGGCTGGCGG
   amb3529   5  73 -18 3878229 .. 3878258 -  -3.6  -4.62904   AAAGAGCGCCAAAAA      GGCCGAGTGATCTA CTCC TCG-TC-CTCGGCC       TTGCGCCGCGCCGTT
   amb3544   4  56 415 3897593 .. 3897623 -    -6  -3.41051   CCAGCTTCAGGACAA      CGCCCTGGCCGGC TTCCTG GCCGGCTCGG-CG       GTGCTGCTGACCCTG
   amb3553   9  95 279 3904873 .. 3904889 - -13.7  -4.11216   CGCCGAGCTGGAAAA              CCGCCTG CAT CAGGCGG              CCATGGCCGCCAATC
   amb3556   2 100  31 3909715 .. 3909737 - -20.6  -4.93547   GCAAGCAACGAAAAA           GGGCCCGGAG ATC CTCCGGGCCC           TTGATCTTTTCGGCT
   amb3563   3  47 385 3915478 .. 3915491 -  -3.8  -3.18264   GGTCTCAGCCAGGAA               GCCT TGGGAG AGGC                GCTGGGTCTCACGTT
   amb3563   3  47 128 3915738 .. 3915748 -  -3.2   -3.4252   CCGCACCTACTACAA                 GATC GGC GACC                 CCAACGTGCGCAAGC
   amb3570   5 100 114 3924123 .. 3924140 - -14.1  -3.86106   ACAGCAAGGATCAAA             GGGCGCC TTCG GGCGCCC              TTTTCTTTGTCCGCG
   amb3596   9  57 196 3949719 .. 3949729 -  -8.2  -3.05268   CAACGATTCCGAATA                 CGGC CTC GCCG                 CCTCCATCTGGACGC
   amb3607   3  64 452 3958801 .. 3958827 -  -9.3  -3.14132   CCTGGCCCTGATCAA         CGGCGGCGGCC TGCGC GGCAACCGCCA         GTACCAGCCCGGCAC
   amb3612  14  69 136 3966060 .. 3966086 -  -9.4  -3.53012   TCGGCGTGGCCGAAA         CCATCGCCCTGC TGG ACAAGGCGATTG         CCGGCCAGGACATGT
   amb3620   6  51  41 3977910 .. 3977923 -  -5.9  -3.28712   GCCTGTCGGTGAGAA               GCGGA GCAA CCCGC                ATTCAGGCCTGCATC
   amb3626   7  57  10 3986061 .. 3986073 -  -7.7  -3.08867   TGAAGCCGGAACAGA                TCGAC GAG GTCGA                CATCTCCGCCTATGT
   amb3639  10  71 -24 4000308 .. 4000328 - -11.1  -3.27476   ATCCGCAACGATCAA            TGGCGGGAG CCG CTACCGCCA            GTCGGCACCCCCATT
   amb3647   3  56 224 4008779 .. 4008805 -    -5    -3.737   TAATCGCCGACTAAA         CCTGAAAGCTAC CGC GTGGCTGGCAGG         CTTCCCCGTGAATAA
   amb3660   6  64 211 4022450 .. 4022469 -  -9.3  -3.06133   GAACCGGGGATTCAA            GGATGCG GTATTG CGCATCC             AGGGTATCCGGGTGA
   amb3669   7  69  77 4029995 .. 4030007 -  -6.2   -4.1021   TTCTACAACCACAAA                CGGC CCCAC GCCG                CCCATGGCGGAAGGA
   amb3680   6  76  57 4044073 .. 4044095 -  -3.5  -4.91712   CTCAACCGAGAAAAA          TCTTGGGCCA ATAC TGGCC-AAAA           TCAGACACAGGCCCG
   amb3685   3  68 383 4049746 .. 4049760 -   -10  -3.19026   CAGGTGAAGACCCAA               GAGCCA TTT TGGCTC               TGTATCAGAAATCCA
   amb3703   8  69  14 4067777 .. 4067795 -    -6  -4.13767   TGCGTTATGTGAAAA             GGACGA TTTGAGG TCGTCC             TTTTCGTTGCTTGTC
   amb3722   3  47 306 4091452 .. 4091471 -  -4.8  -3.03124   GCGCATGGCCGAACA            GGGCCACG GCAA CGAGGCCG             ATCTTCTGGCCAAGG
   amb3722   3  47 276 4091467 .. 4091501 -  -5.6  -2.73364   GGGCCACGGCAACGA     GGCCGATCTTCTGGCC AAG GCCCAGGAGATCAATC     ACCGGCGCGGCAAGT
   amb3722   3  47 263 4091500 .. 4091514 -  -4.2  -3.29471   GGCCCAGGAGATCAA               TCACCG GCG CGGCAA               GTTCGTGTGGGAGGC
   amb3725   7 100  31 4096935 .. 4096956 - -15.1  -5.40072   CCTGTCTCAAAAAAA           GGCGGCCCC CGCA GGAGCCGCC            TTGATCGACCGACCG
   amb3731   7  58 250 4105819 .. 4105831 -  -3.3  -4.07687   ATGCGCCGCTGAAAA                TGCCC GGC GGCCA                AATACGAAAGATGCC
   amb3737   7  62  87 4113286 .. 4113332 -  -4.9  -4.07885   CACGTCGCGTGAAAA GGTGGCCCAGGCCATCGGCGAG TTGG CCCGC-GAAGGCGTGGTGCGCC GCCGCTCCATGGGGC
   amb3747  12  79  96 4122809 .. 4122843 - -12.8  -3.27743   GATGATGAAGTAATA     CCAGCCTGCGTTGAGT GAA ACTCATCGCGGGTTGG     ATAGGCCCAAAGGGC
   amb3753   9  72 159 4127280 .. 4127292 -  -6.2  -4.30416   AGGACGAACTGAAAA                GCGC CTTCC GCGC                CATCGCCACCAGCCT
   amb3757   7  69 179 4129349 .. 4129361 -  -6.2   -4.1021   TTCTACAACCACAAA                CGGC CCCAC GCCG                CCCATGGCGGAAGGA
   amb3768   8  60  77 4145842 .. 4145854 -  -6.9  -3.53012   CGTTGCGGCCTTAAA                GAGCG AAA CGCCC                GAAAGCGACCTAGCA
   amb3774   6  62  24 4154435 .. 4154451 -  -5.1  -4.05245   GAGCATACAAGCAAA              TTCGGGA TGT TCCAGAA              TACTCTTCCTACCTG
   amb3780   4  48 413 4162142 .. 4162171 -  -6.3  -2.57132   GTGGCGGTGGAGAAG       GTCGGCGCCC-TGA AGC CCAAGGGCGGCGGC       AAGGTGGTCGGCATG
   amb3789   7  61 415 4172003 .. 4172051 -    -6  -3.65201   CAACATCGTCAACAA GCGCCTCGATCTGGAAGAGGCCC GCAA GGTCGCCTTCGAAATCAA-GCGC GTCGGCATGACGCTG
   amb3789   7  61 285 4172166 .. 4172181 -  -5.4  -3.86015   GATTCCTGCCAGAAA              TC-CGGC TGC GCCGAGA              TCGAGGGCGCGCCGC
   amb3794   9 100  28 4192418 .. 4192443 - -18.3  -3.23216   GCCCATCACGACGAA         GTCCCGGCAGG TCGC CCCGCCGGGAC          TTTTTCGTCGATCCC
   amb3810  10  76  29 4209273 .. 4209310 -  -3.3   -5.0133   CAGTTTTTTAAAAAA   GCTG-GAGGTTCGGAGGC TGT GCCTCCGAACGGGTCAGG   GCGGGTGCCCTGCCG
   amb3813   7  69   1 4212775 .. 4212794 - -11.4  -3.14132   TTCTTCCCGGATCAA            GCGGCGAC CGGA ATCGCCGC             TCAGATCTTGACCGA
   amb3820   5  69  78 4220933 .. 4220948 -    -9  -3.65522   GATCGACCTGAAGAA              GAAGCC GCTG GGCTTC               GACTTCAACATGAGC
   amb3829   5 100   2 4230721 .. 4230771 - -19.2  -2.74488   GAATTATCTGAAGTA GTCC-CG-ACGCCCCAATGACCGC GACCT GCGGTGATTGGGGCGCGCGCGGAC ATCAATCCTGGACGA
   amb3837  10  90 171 4237215 .. 4237235 - -11.1  -4.34488   TATAGCGACAATAAA            GGCCTCCAA ATT CCGGAGGCC            TTTTCTTTTGAACGC
   amb3859   3  48 241 4262458 .. 4262474 -  -2.2  -3.54771   CTCAGAAGAGCACAA              CGTCCA GGCGG TGGATG              ATCTGGTCGCCGCCA
   amb3870   4  69 194 4277010 .. 4277054 - -12.1  -2.67423   GGCAACAAGATCAAC TTTCTGCTGGACGCCACCCTG GGG CTGATCGGCATCCAGCAGAAT CAGGTGATCAAGCTG
   amb3876  10 100  25 4282514 .. 4282541 - -22.8  -4.67038   GCCTGAAAAGGAAAA        CGGGCCGCATCC CGGC GGATGCGGCCCG         TTCCCTCGATACGCT
   amb3882   4  59 169 4290222 .. 4290235 -  -4.5  -3.85817   ACGGTCTGCGACAAA               GCCCGC TTC GCG-GC               AGGGCTACCGCCCTG
   amb3893   3  51 356 4301751 .. 4301795 -  -4.2  -3.55801   AGCAACTGGCCGAAA CCGGCGCGGTGGAGCTGGT-GG TGC CCTACCAGTTGCACGGC-CTGG AGGGCGAGAACGGCA
   amb3901   7  74 103 4315643 .. 4315667 -  -7.1  -4.35561   GAATAAACAAAAAGA          GGTTTGGAGAC ATG GTCTCCAAGCG          GGGTCGGGGCGGCAG
   amb3910   4  59 191 4324137 .. 4324166 -  -7.7  -3.21416   CATGGCGATGACCAA       GGCCGTGC-GCGGC AAA GCCGCCACCCTGCC       CGCCAAGACCACCCC
   amb3913   7  64 354 4326301 .. 4326319 -  -8.8  -3.45324   CAGCTTCACCAAATA             CACCGACG CGG CCTCGGTG             CCCATGCTGAAGCGA
   amb3918   6  71  19 4332256 .. 4332282 -  -7.8  -4.08064   AACCTTTCGGGAAAA         GTGGGCTTGGGG CGG CCCGGCGCCCAC         TTTTCGACTCTTTGT
   amb3923   4  49 307 4334364 .. 4334374 -  -3.2  -3.53012   TCGTCTGTCTCTAAA                 GGAA CCA TCCC                 GTGACCAGAACCTGC
   amb3931   1 100  31 4342209 .. 4342228 -   -15  -4.13767   GGCCTGACGCCAAAA            GGGCCACC CGAG GGTGGCCC             TTTTTCATTTCCGTG
   amb3939  10  88 113 4350222 .. 4350259 - -15.7  -3.05816   CCATTTTTGACTTAA   CCTTACCCAGTCCGAGAC CCT GTCTCGGACTGGGGA-GA   AATAAAGCCAAAGCC
   amb3949   5  56 -17 4356086 .. 4356098 -  -4.7  -3.76373   CGGCGAAGACCTAAA                CCGGC AGA GGCGG                AAAGAGCGTAGTGGG
   amb3949   5  56 -59 4356104 .. 4356140 -  -6.4  -3.37487   GCAGAGGCGGAAAGA   GCGTAGTGGGCAGGGCG ATCT CGTCCTGCCC-CGCCAC    CAGGGCCATCTCCCG
   amb3954  10 100  29 4362751 .. 4362776 - -20.5  -4.30014   GGCATGAACGGAAAA         GGGGCGGTTCC CGCG GGAACCGCCCC          TTTTTCATGACTTGC
   amb3960   9  79 204 4368915 .. 4368945 - -13.3  -3.11687   CCAACTAGTACCGAA      TGGTCCGGCGCATC GCCG GA-GCGCCGGACCG       CCGGTGCGTCGGACC
   amb3966   2  53 200 4375642 .. 4375666 -  -5.7  -3.32844   GCCTTGACCTCAGAA          GCCGCGA AATCGCCACCA TCGCGGC          CCTGGCCGCCCTGGG
   amb3971   6  68 437 4381549 .. 4381565 - -10.1  -3.21099   GCCGTGGACCAGCAA              TCGGCGG CCA CCACCGA              GATCGCCCGCTCCAT
   amb3977   6  69  59 4387816 .. 4387839 - -11.8  -2.66272   CTTGATTCAAAGGGA          GGCTTGGAGGC ATC GCCTCCAA-CC          GGGGCTCATCTCTCC
   amb3981   5  79 131 4390402 .. 4390420 - -13.1  -3.28712   GCGCCTGCGCCACAA             GCGGGCC GCGCT GGCCCGC             ATCCGCGCCCTAATG
   amb3986   5  66 418 4396793 .. 4396842 -   -10  -3.14132   GCCGGCTGGCAGGAA GGCGGCACCAGCCGCGGCGG-CAA CGCG CTGACCACC-CAGCTGTTCCCGCC GGGCCAGAATTCCGA
   amb3997   8  90 141 4406071 .. 4406096 - -17.5  -2.96873   ATCCGGACCAAACGA         GCCCCCGCCGG GCCA CCGGCGGGGGT          TTTGTTTTGGAGGTC
   amb4001   7  65 -20 4410954 .. 4410988 -  -4.1   -4.3255   TTGCGAAGCAATAAA    TCCTAAGGCAGCC-CC TACG GGCGGCCGCCCCGGGC     CGCCTTGATGAAGGC
   amb4015   0 NONE
   amb4021   1  48  -3 4430325 .. 4430338 -  -5.3  -3.01712   GGCCTGGCTGGAACA               CTGAT CCGG ATCAG                GAGGCGTATTCGGCC
   amb4029   6  86 414 4435113 .. 4435163 - -16.2  -2.84173   ACACAAGGCAGGATA CGCACTTTGTCGCACACCTGGG GCACAAA CCCGGGCTTGCGACAAAGCGCA GGGCTTGGAGCGCCC
   amb4040   7  69  77 4442317 .. 4442329 -  -6.2   -4.1021   TTCTACAACCACAAA                CGGC CCCAC GCCG                CCCATGGCGGAAGGA
   amb4043   8  59 350 4444206 .. 4444240 -  -7.8  -3.24188   CCACACCATGACCAA     GGAAGCCAAGGCCAAG ACC CTTCACCTCAGCCCCC     GCGCCCAGGCCATCC
   amb4056   7  82 226 4450925 .. 4450947 -  -9.1  -4.45765   TCCAAAATGAACAAA          GCGCCCGACC TTTC GG-CGGACGC           TAACTCGTTGAATTC
   amb4070   9 100 137 4470587 .. 4470616 -  -9.1  -5.14563   TGGGCGACGAAAAAA       GAGCGGCGGTCCC GAAA GGGGCCGCCGTTT        TGTTTTGGGGGAAGG
   amb4086   9  66 -28 4487842 .. 4487892 -  -8.9  -3.57144   TGGCCCAGGTGGAAA TCGACGGCTTGCTGGGCGGGA CCTAAGCCT TCCTGGCCACCCAGCCGCCGA AGCACAGCGCCCGGA
   amb4101   7  61 355 4504110 .. 4504126 -  -7.9  -3.39449   CGCGATGAACATGAA              GCTCCTG GAA CAGGCGC              TGACCATCGCGGGCT
   amb4106   5  78  39 4509696 .. 4509731 -    -6  -4.57569   TCAGCTTTTTAAAAA    CTGG-TGGCTCGGAGGC TGT GCCTCCGAACGGGCCTG    GGCGGCAGCCCCGCC
   amb4110   0 NONE
   amb4120   6  74 469 4523605 .. 4523627 -  -7.7  -4.10161   CAGGATTTCTGAAAA           CTCTCATCC CGAGC GGATGCGAG           GGATCCCCGTTTGGC
   amb4124   7  85 104 4528248 .. 4528269 - -10.1  -4.37886   CGAGCGGGCATAAAA           GACCTGGGC TGCC GCCCAGACC            CGCCTGGAGGCCGAA
   amb4134   9  72 428 4540910 .. 4540924 -  -9.2  -3.73953   AGGATCTGGAGGAAA               CCGCCA TGG CGGCGG               CCCGCAAGCTGGCGG
   amb4155   6  70  36 4565393 .. 4565416 - -11.8  -2.74747   GATAAATCAAAGGGA          GGCTTGGAGGC ATC GCCTCCAA-CC          GGGGACCGGGGCGGG
   amb4158  15  78 212 4571122 .. 4571139 -  -3.3   -5.0538   CCTTATGGTAAAAAA             CGGCCCT AATG AAGGCCC              CTGTGGCTGGGAAAA
   amb4167   5  66 317 4583032 .. 4583067 - -10.3  -3.17075   TTCCCTTGAATCGAA    GCGGGGCGGCTCTCC AAATGA GGAGAGCCGCCCTTT     GTCGCTTTCAGGGGA
   amb4171   8  54 126 4586370 .. 4586382 -  -6.9  -3.14683   ACAGGGCCTGATGAA                GGCCA CCC CGGCC                AAATGGCTGCAGCAC
   amb4179   7  58 172 4592083 .. 4592097 -    -7  -3.34013   GACTCCGTCAAGGAA               GGGCTG TTC CTGCCC               GAGGCCGGCCACAAC
   amb4187  10  81  21 4601807 .. 4601826 -   -15  -2.59927   AAGAAACTGAAGGGA            TCGGGGGC AAAA GCCCCCGA             CGGGGAGTGGCGCCG
   amb4209   5  64 380 4621879 .. 4621915 -   -10  -3.01712   TCGGCTTCGCCAACA    CCGCCAGGGCCGGACT GGGCA AGCCCATCCCCGCCGG    CCCCATCCGGGTGAC
   amb4209   5  64  64 4622209 .. 4622231 -  -6.2  -3.91911   CCCACGCCAAGGAAA           GCGCCAGC CAGGTGC GCTGGCTC           GTCCAGGTCCCGGCC
   amb4217   8  58 312 4629171 .. 4629188 -  -3.3  -3.96068   TGACGGCAAGAACAA             CTGGAGC CCGC GCCCCAC              TACGGTCGGCGGCGT
   amb4217   8  58 -10 4629486 .. 4629510 -  -5.6  -3.68222   GGGCAAGTCCAAGAA          GTAGCCCCCG GCACT CAGGGACAAC          CGCGCAGTGAACTCT
   amb4220   7  71 240 4632489 .. 4632526 - -11.1  -3.28924   CACCGTCGCCGAGAA   CGGCACCGGCGGCAGCG ACCA CGGCACCGGCGGCGCCA    TGATCCTGGCGGGCG
   amb4223   7  43 469 4633243 .. 4633263 -  -3.1  -3.16881   CAGCGATTGCAGGAA            GGCCTTGGG GTC CTCTAAGCC            ACCACAGGACGCCGC
   amb4223   7  43  49 4633669 .. 4633683 -  -3.4  -3.14132   GTCGGGGGGTATCAA               TGCACG CGG CGCGCC               AACCCTGGGGGGCGC
   amb4223   7  43   1 4633705 .. 4633731 -  -3.6  -2.70932   GGGGGGCGCGAAGGA        CCGGGGC-GGC CGCCCT GCCTAACCCGG         CTACACGTTCGACAG
   amb4236   7 100  16 4643619 .. 4643644 - -21.9  -5.10461   TCCAGGCAAGAAAAA         GCCCCCCTCCC GGCG GGGAGGGGGGC          CTGTTTGTCCCGAGC
   amb4256   9  60 396 4666321 .. 4666332 -  -3.6  -4.07568   GCCGGGCCTGGAAAA                GACG ACAA CGCC                 GGCCAAGCTGAGCAA
   amb4261   6 100  34 4670847 .. 4670872 - -18.3   -4.4078   TTGTCCCAAGGAAAA         GGCCCGGCACC TTGC GGTACCGGGCC          TTCCCTTTAACGGCT
   amb4284   6 100  27 4691408 .. 4691425 - -14.1   -5.1675   GCAGCCATGAAAAAA             GGGGGCC GCAA GGCCCCC              TTTCCCGTCTTCGGC
   amb4292   5  45 417 4699102 .. 4699132 -    -3  -3.29461   GAATGTCTGGCACAA       GAGCTGGCGCGCGC ACT GCGGTCGTCCACTC       CCATCGGCTTACTTC
   amb4296   3  46  99 4702413 .. 4702426 -  -5.9  -2.60615   ATCTCGGCCAAATAT               GCCGC TGTG GCGAC                GACCGAGATGGAACT
   amb4312   8  64 -17 4717369 .. 4717380 -  -5.8  -4.07568   CGGGCTTGGTCAAAA                TCCC GCCA GGGA                 CCGCACCTCGTCCGG
   amb4315   2  47 149 4719545 .. 4719576 -  -3.6  -3.28712   CTGCGCCGCCGACAA      CCTCAGGAAGGG CGCCAAAT CCCTGCGCGAGG       CCGGCATGCATCTGC
   amb4324   3 100  26 4729921 .. 4729942 - -18.7  -4.73388   AACCCCCACGAAAAA           GCCCGCCCC TTTC GGGGCGGGC            TCGTTCATTCACCTG
   amb4331   4  90  30 4737055 .. 4737070 - -11.8  -4.24342   TCCGGCAGCAAGAAA              GCCCCC TTTC GGGGGC               TTTTGCCATCGACGG
   amb4339   7 100 378 4743284 .. 4743338 - -16.2  -4.09739   TCAATCTGGGGAAAA GCAAGGCCGAGGCCCGCGAGATCGTC CAC GCCGTGCTCGCCCGCCTGGGCCTCGC CGCCCTGGAAGACCG
   amb4351   7  64 433 4755317 .. 4755350 - -10.1  -3.01712   CCTGCTGGCCGAATA     CGCCGACCAGCCGGT GGAG ATCGGCCGGGTGGCG      CGCATGCTGCTGATC
   amb4359   6  67 448 4761349 .. 4761368 -  -9.2  -3.42459   GACCTACAACATCAA            CGCCGACA CCGC CGCCGGCG             CCATCGCCGGGGCCA
   amb4372   4  69  32 4776432 .. 4776455 - -11.8  -2.66118   CTCAAAATGAAGGGA          GGTTTGGAGGC ATC GCCTCC-AACC          GGGGACCGGGGCGGG
   amb4401   5 100  42 4805827 .. 4805852 - -23.3  -3.78329   CCTGATCAAGGCAAA         GCCCCCGCCGG GAGA CCGGCGGGGGC          TTTTTCCTGTCGGGG
   amb4418   6  56  -8 4825270 .. 4825300 -  -7.5  -3.29144   CGACCTGTTCGACAA      GGCGGCGTGAGGGG GAAC CCCCTCACTCT-CC       GTAGGAGATGGCCAC
   amb4432   1  41 257 4839760 .. 4839795 -    -4  -2.52464   GCCGGTCGGAACCTA   CG-CGCCATCGGCAAG CGGCTT CATGCCGACG-CGACG    GAGGGCGTGCGCCAG
   amb4448   9  83 439 4861199 .. 4861231 - -14.7  -3.14211   AGTGCGGGTGAGGAA      GGGTACCCGTGCGGG GCT CCCGCCCCGGTCCCC      GGTTGGAGGCTATGC
   amb4456   8  63 441 4868188 .. 4868238 - -10.4  -2.79684   TGATCAAGGGAATCA TGACCGCCGCCGACGCC-AGGACC GCCCT GGACCTCGGCGCCGACGGCA-TCT GGGTGTCCAATCACG
   amb4456   8  63  -3 4868657 .. 4868682 - -10.3  -2.70932   GTTTCCTCCCAATCA         GGGCTCGGGGC GGAA GCCCCGATCAC          TCCCTCATCATCCGC
   amb4458   4  60 -24 4870486 .. 4870496 -  -6.8  -3.53811   CTTATTTCTTGCAAA                 CCAC AAG GTGG                 TGAATGCCTGTCGGA
   amb4473   6  60 357 4883058 .. 4883102 -  -9.7  -2.56728   ATCACCGACATGAAG CAGGTCGACGGCTTCTGCGCC AAT GCCGCCGGTGCCGCCACCCTG TTCGGCGCCACCTGG
   amb4477   8  61 159 4888735 .. 4888760 -  -9.7  -2.73364   GTTCTACGTCAAGGA         CGTGTTCGGCC ATAA GATCGAACACG          GCCGCAAGCTGGACC
   amb4486   1 100  22 4897773 .. 4897800 - -16.3  -5.13722   CTGACCAAAACAAAA        CCGCCGCTCCC GGTCAG GAGAGCGGCGG         TCATGTCGGCAACGC
   amb4493   5 100  75 4906635 .. 4906684 - -19.5  -2.87132   GCTTTTTCGTACAGA CCGAATC-CTAGAGTGCTTCAGCT TAA AGCTGACGCACTCTAGAGGCTCGG AGGCTGTGCCTCCGA
   amb4501   3  90 422 4915201 .. 4915216 - -11.8  -4.10657   GGAGATGTGCGAAAA              GGCCGG TCTG CCGGCC               TATGAAATTTCCAAC
   amb4508   4  51 410 4921806 .. 4921825 -    -5  -3.34013   GACCTGCTGAAGGAA            GGCA-GTCA TTT CGACCTGCC            CATCGCGCTCGGCCT
   amb4512   6  58 189 4929577 .. 4929615 -    -6  -3.62032   AGAGCAACTGGCAAA  CGCCCAATGCCAGCGAC CTTACC ACCCCTGGCA-TGAGCG   ACATGTCGCCGTCGG
   amb4521   8  69 269 4934911 .. 4934921 -  -3.2  -4.62069   CCCTCATGGCAAAAA                 GAGC AGA ACTC                 GCTGGGCTGCTGGAG
   amb4529  10  76  87 4941825 .. 4941839 - -12.8  -3.03159   GGAAGCGGCGGAATA               GGGGCC AAA GGCCCC               AAACCCATTCATTTC
   amb4539   4  70  25 4949465 .. 4949490 -  -4.7  -4.46112   TCCGACTGAAATAAA         GGGAGGG TTCGGGAGGTTC CCCTCCC          GATGGGGTGCGGGGC
   amb4554   8  78  86 4962468 .. 4962489 - -14.5  -2.55999   CTAGGCGATATCAAT           GCGAAGGGA CTTG TCCCTTCGC            GCATCCCTCTTTCCT
   amb4553  12  71 365 4962821 .. 4962848 +  -7.8  -4.09864   CGAGCAATCGCGCAG        CCGTTCCTT-GAC GGC GTCCGAGGAATGG        TTTTCCACCGTCCCT
   amb4544   7 100 121 4954375 .. 4954427 + -17.8  -3.79747   CAGCCCGTCTTATTC CCTCAGC-CACACGGCGTTCTTGAGC TTG GC-CACGAACGCCGTGTGCGCCGCGG TTTCCTCCTCGGTCG
   amb4538   4  69 380 4949843 .. 4949894 + -11.6  -3.05384   GCCTCGCGCAGTGCG CGGA-TTCGCGCCCCG-AAGGGAG TCATGC CGCCCTCGCCGGGCGCGAACTCCG TTCGCTGGGCCGCGG
   amb4528   6  74  78 4941903 .. 4941917 + -12.8  -2.89564   GCCTCCCGATGGGGC               CGGGGC AAA GCCCCG               TCTCTACCCTAGGCG
   amb4520   1  41   5 4934985 .. 4935000 +  -2.5  -3.08679   GACCTCGATAACGTG              GATGC CACTCT GCGTC               TGTTCGATGCCGACA
   amb4514   1  46 159 4931404 .. 4931418 +  -5.6  -2.62184   TGTCGTCAAAGCCGA               ACGAGC CGC GCTCGA               TCATCTCAAGAAGAA
   amb4511   3 100  71 4929859 .. 4929892 + -19.1  -2.86271   CACGTCGGCTTGAGT     GCAGCAAGGAGAT-CC TCG GGCATCTCCTTGCTGC     TGGTTATGGTCAGGC
   amb4495   9  70  47 4911160 .. 4911177 +  -2.5   -4.7261   CCCAAACCCATCCGG             GGCGGAC CCCG GACCTCC              TTTATTTTCATCAAT
   amb4492   4  75 290 4906717 .. 4906735 +  -5.2  -4.57073   GGGTTAGGGCGGGTG             CCCTGC CGCGCAA GCGGGG             TTTTTCCCCAGCCTG
   amb4485   5  81  12 4897773 .. 4897800 + -14.9  -2.62184   CTGACCAAAACAAAA        CCGCCGCTC-CC GGTCA GGAGAGCGGCGG        TCATGTCGGCAACGC
   amb4476   3  67   7 4888871 .. 4888907 +  -9.4  -3.38314   GCGGAATAGCCCCCC   TCCCAACCTCCCCCCACC TGC GGCGGGGGGAGG--GGCA   TGTTTCCGGCTTCAG
   amb4472   8  84  97 4883400 .. 4883418 +   -16  -2.52676   AAGAAATAAAGGGGG             TCCGGGGC ATC GCCCCGGA             TGGGTTCGGGCGATA
   amb4447  11  64 132 4861697 .. 4861721 +  -5.5  -4.07568   CGCCCTGGACGCCGC          CGCCGGGCCGG CAC CCGGCTTGACC          TTTTCGCCCAGCACG
   amb4431   4  62  78 4840104 .. 4840124 +  -7.6  -3.61398   GACTCGTAGCCTGCC           TGTCCGTCG GACC CGACGG-CA            TTCTTCAACGAGCCA
   amb4417   8  63 301 4825580 .. 4825610 +  -6.8  -3.65046   GCGCTTGGTCAGGAA      GCGGATGCGGCGG TCGATC TCGC-GCAGCCGC       TTCTTGCCATAGAGG
   amb4400   9 100  26 4805827 .. 4805852 + -23.3   -4.8048   CCTGATCAAGGCAAA         GCCCCCGCCGG GAGA CCGGCGGGGGC          TTTTTCCTGTCGGGG
   amb4377   1  39   2 4781130 .. 4781174 +  -3.4  -2.52464   ACGGCGTGGGCTGAC CG-GGTTAACCCTG-CTCGCCC ACG GGGCGCGTCAGGGTCCGCAACG TCGCTTCCAACCCCG
   amb4371   6  53  44 4776405 .. 4776433 +  -4.6  -3.54424   GGCGATGCCCCAAGC        CCCCTTTTCATT CTCAA AATGAAGGGAGG        TTTGGAGGCATCGCC
   amb4360   6  54  63 4763804 .. 4763824 +  -7.6  -2.86164   CATAGATGCGACGGC           GCA-CGTCG GGGT CGACGATGC            TGTAGTAATTGCGCA
   amb4350   4  53  22 4755768 .. 4755788 +  -7.6  -2.52543   CGTTGCACGGGACGG           GTCT-GGGC GGCA GCCCTAGAC            TCGCTTGCCGAAGGT
   amb4350   4  53 192 4755938 .. 4755954 +  -5.1  -3.54424   TGACCAATGCCAGCC              GGAATTC CCC GAAATCC              TTTCCCAGGATCAGC
   amb4345  11  73  23 4751289 .. 4751312 + -13.2  -2.70979   TCCCGCCCCGACTCC          GG-CTGGAGGC GAT GCCTCCAGACC          TCCCTTTCATTCACA
   amb4338   3  55  84 4743735 .. 4743767 +  -5.6  -3.61398   CCTGAAATGGAGACC     GGC-TTGGAGGTC GGCCCCAG GGCCTCCAGCGCC      TTCTTCAGCCGGGGC
   amb4323   6 100  88 4729921 .. 4729942 + -18.7  -2.84574   AACCCCCACGAAAAA           GCCCGCCCC TTTC GGGGCGGGC            TCGTTCATTCACCTG
   amb4314   3  53 240 4719959 .. 4719975 +  -7.9  -2.62184   CGGATTGACCTTGAT              GGCCGGA TCC TCCGGCG              TGATATCCACGGCCG
   amb4305   3 100   4 4712560 .. 4712601 + -25.9  -2.63991   CTGACGGGATAGAAA CGACTCGGGGCCGCCTTCC TTGC GGAAAGCGGCCCCGAGCCG  GTTCGTTCCCTTGGA
   amb4295   4  72 239 4702750 .. 4702767 +  -5.5  -4.45187   CTTTGCCATGCTCGC             CTCTTCG CGGG CGAAGTG              TTCTTTTGTGTATTT
   amb4283   8  95   6 4691408 .. 4691425 + -14.1  -3.66803   GCAGCCATGAAAAAA             GGGGGCC GCAA GGCCCCC              TTTCCCGTCTTCGGC
   amb4264   4 100 204 4675479 .. 4675502 + -18.2  -3.68761   CACCAAAATAGTGAA          GGCCCGGTCA GCGA TGACCGGGCC           TTCTGCTTTTCAGCT
   amb4260  15  89 150 4670847 .. 4670872 + -16.1  -3.27704   TTGTCCCAAGGAAAA         GGCCCGGCACC TTGC GGTACCGGGCC          TTCCCTTTAACGGCT
   amb4244   1  43  20 4653856 .. 4653881 +  -3.9  -2.71712   TGATAAACCAAAGGG         AGGTTTGGAGG CATG CCTCCAAGCGG          GTTTGGGCGGCAGCC
   amb4238   6  60  81 4645871 .. 4645886 +  -6.8  -3.63569   GCCTTGCCGCGATCA              G-GCGGC CTT GCCGCGC              TTCTTCAGCAGTTCC
   amb4235   5 100 146 4643619 .. 4643644 + -21.9  -2.70946   TCCAGGCAAGAAAAA         GCCCCCCTCCC GGCG GGGAGGGGGGC          CTGTTTGTCCCGAGC
   amb4226   3  62 388 4637641 .. 4637689 +  -4.5  -4.07885   GTCGTATGTGTCGAA GGC-ATGCCGCTTCATCAGCAC CCGCTC GTGCGGGTCGAGGGGCGTCGCC TTTTCCAGCACCATA
   amb4222   4  44 363 4633948 .. 4633959 +  -2.2  -3.17361   GATGGTATTGGCGAT                CTGG GCCG TCAG                 CTTTTCCTGGATCTG
   amb4208   4 100 201 4622489 .. 4622508 +  -9.2   -5.8187   TATGAAGCGCCGCGT            CCAGCTCG TGGT CGAGCCGG             TTTTTTTCTTCGGTG
   amb4190   2  53 -10 4606496 .. 4606514 +  -4.6  -3.57615   CCATCTTCGCCGGGC             CGGAAA AGTAAGC TTTCCG             TTTACCCCCTATTCG
   amb4181   6  75  52 4596707 .. 4596719 + -10.5  -3.72695   GCCCACACCCGCAAA                GGGCC TCG GGCCC                TTTGATCCCAAGGGT
   amb4178   0 NONE
   amb4166   9  57 149 4583531 .. 4583561 +  -8.9  -2.64155   CACGTCGGCGTAGAA      C-TGGGTGGCGGCG AATT CGCCGCCCACCATG       TAGCTTTCCAGCCGG
   amb4157   1  40 -19 4571337 .. 4571349 +  -2.6  -2.87132   ACGACATGGAATTCG                CCGG CGCCT TCGG                TCTATAGCCCCGCCG
   amb4143   4  44 315 4549683 .. 4549698 +  -2.4  -3.28712   CTGCACCGCCGTGGC              GTGGGG CATG CCCTCC               TTGTAGACCCGGCGG
   amb4133   4  95   4 4541125 .. 4541175 + -15.4  -3.75153   AAGTGCCGCTAATGC GGCCGGGAGGGCCGCGCTCCTGG ACCAAA CCAG-AGCGCGGGCATCCTGTCC TTTCCCTTACCCCGC
   amb4123   2  47 431 4528676 .. 4528697 +  -2.9  -3.41051   GATGGCGCCCAGGGT           GGTCGGC-CC GGC GGCGATGACC           TTGTAGTCGCGCTGG
   amb4109  12  60 327 4515158 .. 4515211 +  -9.9  -2.66008   TGTCGAAGACCTGGG TCAGCG-GCTGGTTGT-CGACGGCCACG GCG CG-GGCC-TCGCAC-ATCAGCTCGCTGA TGCTCTCCATGCTTT
   amb4085   4  55  50 4487917 .. 4487934 +  -5.5  -3.53343   CCCGGAAATAGGGCT             CCGGC GGACCGAA GCCGG              TTTCGGCCAACAATT
   amb4069   1 100  23 4470590 .. 4470613 + -17.4  -5.07652   GCGACGAAAAAAGAG          CGGCGGTCCC GAAA GGGGCCGCCG           TTTTGTTTTGGGGGA
   amb4055   5  53 199 4451011 .. 4451021 +  -5.4  -3.47345   GAACCCTCGTCGTAA                 GCTT GGG AAGC                 TTCTGCTCTACCATT
   amb4028   5  53 173 4435685 .. 4435705 +  -4.6  -3.53091   ACCGGAAAGGGCGAA            GACCTCGG CGATA TCGAGGCC            TTTGGCGAGCGAGAT
   amb4023   7  58 399 4433517 .. 4433528 +  -5.8  -3.68325   TCAGCCTGAGGGCGC                CGAC GAAG GTCG                 TTGTCTTCCAATGTC
   amb4020   4  63 256 4430584 .. 4430596 +  -9.1  -3.29471   GGCCAGATTGGCCAT                GGCCT CGA AGGCC                TTGATATAGTCGGGG
   amb4016   9  71 -76 4425512 .. 4425570 + -12.5  -2.60244   CCCGAACGGGGGCGA GGGATCTCATCCTGGACCGGCAGAT-CCG GTT CGGCATC-GATGCTCCAGGCGGAGATCCC TCCCTTCGTTCGGGA
   amb4000   6  73 160 4410973 .. 4410992 + -12.1  -3.14132   AAGGCAGCCCCTACG            GGCGGCC GCCCCG GGCCGCC             TTGATGAAGGCGCGG
   amb3985   5  55  59 4397313 .. 4397326 +  -5.2  -3.62046   CGCGGCGCTTGGTCA               GGCC GGGCAG GGCC                TTCTTCACGCCGTCC
   amb3980   3  64 404 4390857 .. 4390885 +  -5.2  -4.07568   CAGGGCCTGCTCGCC       GCCCGACAGCAGC GAAA GCTGCTG-CAGCC        TTTTCCCCGGGGGGC
   amb3970   2  87 243 4382049 .. 4382078 + -16.5  -2.73875   GGTCGGCGAACAGAT       TGGCGATGCCCTC GCAG GAGGGGATCGCCA        TGGTCTTGCCGCCGC
   amb3938  13  71 193 4350283 .. 4350303 +  -8.1  -3.95584   CAAAGCCCGTGCGCC            GGGCCGCCC CAA GCGCGGGCC            TTTCCTTAATCACCA
   amb3922   4  74  51 4334719 .. 4334729 +  -6.8   -4.2558   CCACCAGCGGGTGGC                 GGAC GAT GTCC                 TTTTCGTCGAGGGTG
   amb3900   1  46 332 4315886 .. 4315909 +  -5.1  -3.01712   CCTGACCGGTATCGC          GCGCCGCCG AGGTGA CGCCGGCGA           TATTGCCCGACACCG
   amb3895  11  81 452 4306370 .. 4306387 + -12.7  -3.50853   ATCTTGTCCAGATCC             TGGGCGG TGAA CCGCCCA              TTGTCGTTGCCGCCC
   amb3892   4  69 129 4302283 .. 4302300 +  -9.8  -3.57144   AAGCTGGGCGCCGAA             GCCGGC GGACAG GCCGGC              TTTCCAGGTGACCGC
   amb3887   2  53 205 4295567 .. 4295580 +  -4.5  -3.53224   ATTGGCCAGGGCGGC               GCGGCC GAA GGC-GC               TTTCCGCCCCCACTC
   amb3881  10  74 127 4290328 .. 4290361 +  -2.1  -5.00884   CTGTGCTTCCCGGTT     GGGGGGATCGGGGGC AAAC GCCCCCGAAGCGACG      TTTTTTCAGCAGCCT
   amb3875   5 100 171 4282514 .. 4282541 + -22.8  -3.07935   GCCTGAAAAGGAAAA        CGGGCCGCATCC CGGC GGATGCGGCCCG         TTCCCTCGATACGCT
   amb3836   2 100  44 4237215 .. 4237235 +  -9.7  -5.07652   TATAGCGACAATAAA            GGCCTCC AAATTCC GGAGGCC            TTTTCTTTTGAACGC
   amb3828   5  51  18 4230739 .. 4230751 +  -6.9  -2.70932   CCGACGCCCCAATGA                CCGCG ACC TGCGG                TGATTGGGGCGCGCG
   amb3819   0 NONE
   amb3812   4  74 -51 4212601 .. 4212649 + -13.9     -2.55   CCTGCGCTTCGGCCT GCCCGGCAGCGAGGCCGACG-AGC AGCG GCTTCG--GGCCACGCTGGCGGGC TGAATTCAGATATTC
   amb3792   5 100  22 4190059 .. 4190086 + -14.2  -4.54727   AGCCGGACGTTGAAA        TCCCCATCCGAT TTTT GTCGGGTGGGGA         TTTTGCTTTCAGCAC
   amb3773   5  51  23 4154495 .. 4154506 +  -4.4   -3.3422   ATTTTTGATTCGTCG                TCGA TTGC TCGA                 ATTTTTGGCGGGGTG
   amb3767   7  68 263 4146150 .. 4146168 +  -3.7  -4.52589   TTGGCAGAGCGTGTT             GGCCGAG AACGC CGTGGCC             TTTTGTGTCACGAGG
   amb3761   3  46 330 4136025 .. 4136067 +  -5.4  -2.67515   ACCAGAAACATATCG TCCAGTGGCTTGCCCCCC TTTGCCC GGATGGCACACCACTGGG TCGTCTCGTCATAGG
   amb3756   5  55 209 4129650 .. 4129664 +  -5.6  -3.55444   TCTCGGCGGCGAGGG               CCAGCA GCT TGCAGG               TTTCCCCGGTCAGGC
   amb3752   1  43 384 4127716 .. 4127730 +  -4.2  -2.83403   ATCAAATCCCGATGA               AGCACA TAG TGTGCG               ATTTCATGAGCCAAA
   amb3746   9  76   7 4122813 .. 4122839 +   -13  -3.05384   ATGAAGTAATACCAG         CCTGCGTTGAGT GAA ACTCATCGCGGG         TTGGATAGGCCCAAA
   amb3730   8  56 435 4106025 .. 4106055 +  -4.6  -3.72576   CCTAGCTTCGCAGAC       GCCTTCGTCCCTAA AAA TGAGGCACGGAGGA       TTTGATGACGAAGAC
   amb3686   3  49 187 4051734 .. 4051749 +  -6.2  -2.70932   CTTGAGTTGAGCCTT              GAAGAT ATTA ATCTTC               TGATTGGGGGAAACA
   amb3673   6  47 166 4036489 .. 4036499 +  -2.4  -3.53012   CAGCCTGACTCCATA                 CCCC GTC GCGG                 TTTCGGGACACAGCG
   amb3668   5  53 466 4030553 .. 4030578 +  -7.6  -2.57132   GCCTCGATTTCATCG         GCCGAC-ATGC CCTCC GCGTCGTCGGC         ATTCTCGGCGGGAAG
   amb3659   3  89  21 4022692 .. 4022732 + -17.5  -2.83403   GATTCAGTCCGCCTC  CCGCCGCCGGGCGGTACCT GTC AGGTGCCGTTCGGCGAAGG  CTTTCATGGACAGGC
   amb3651   2  59 167 4016198 .. 4016208 +  -4.6  -3.86346   AGACCTTGTCAAACT                 GGTC CAT GGCC                 TTTCTGAAACGGTCG
   amb3648   1  54 347 4011249 .. 4011264 +  -6.8  -3.04144   GATCGAGAGCAGAGG              TTGCGC GACC GCGCGA               TGTTCGACCTGGCGA
   amb3638   5  88  17 3999722 .. 3999747 + -15.5   -3.6215   CAGCGAAAGCAGAAA         GCCGGTGG-CCA ACA TGGACCACCGGC         TTTCAACTGGCTTCC
   amb3633   3  56  -6 3995007 .. 3995017 +  -2.4  -4.08216   GAACGTTTCCCCCGC                 GGGC TGA GCCA                 TTTTCCCGAGAATGG
   amb3627   3  74 358 3989337 .. 3989357 + -11.1  -3.53563   CGTAGCGGTGCAGCA            CGGCGCAAA GAA TCTGCGCCG            TTTCCAGCACCATCT
   amb3611   8  74  21 3966124 .. 3966147 +  -6.6  -4.41494   CGCCCCTATTCCATC          CGGGGCCG ATATGCCC CGGCCCCC           TTTTACTTACAAATG
   amb3595   6  54 133 3950071 .. 3950111 +  -7.6  -2.71364   AGCGGACATCCCGCC ACGGGATATCCGGGCATCGA TCC TCGATGCCCGGA-G-CCAGA TGCTTGGCCGCCTCG
   amb3595   6  54 236 3950174 .. 3950188 +    -7  -3.14132   GACGGACTTACGGTC               GGCGAC GAA GGCGCC               TTCCTCCAGGCCGGA
   amb3579   2  45 217 3932572 .. 3932585 +  -3.7  -3.14344   TCCGGGATCTTCTCC               CAGCC GATG GGCAG                TTCCTCGGACAGGTC
   amb3573   7 100  17 3927440 .. 3927465 + -19.7  -3.63627   CCCCGGAACAAGAAA         GGCCCCCCGGT CACC GCCGGGGGGCC          TTTAGCGTGTCCGGG
   amb3564   2  70 -22 3919770 .. 3919815 + -11.8  -2.82015   CGAGGTTCCGCTTCA CCTTGCCCGGGGGCCAGG CCTGATCATC CCTGGCGCTCGGCCAGGG TGTCCTCGATCTCGC
   amb3555   8 100  34 3909715 .. 3909737 + -20.6  -3.54181   GCAAGCAACGAAAAA           GGGCCCGGAG ATC CTCCGGGCCC           TTGATCTTTTCGGCT
   amb3543   8  63  -2 3897990 .. 3898037 + -10.5  -2.71144   TATCAGGCCAGGGGA TAGTCTGGTTTCCCGCGGGCGA CGCCT TCGTCCGCGGGGCACC-GCCCA TCATTGCGCCGGGTG
   amb3532   6  58 120 3882680 .. 3882696 +  -3.5  -4.07568   GTCCGGGCGGGTGCC              CGGCCGC GAA GCGGGGG              TTTTCAGCAGCCCGC
   amb3527   4  55 313 3877985 .. 3878003 +  -5.9  -3.54424   GCTATTTCACCCGCA             CCGGCAA GGGCG TCGCCGG             TTTCGACCGCTACAA
   amb3517   8  91 287 3867191 .. 3867213 +   -17  -3.55444   TGGTCCAAAGAAAAA           GCCCCGAGGC GGC GCCTTGGGGC           TTTGGGGGCTGGCGG
     mms67   3 100  27 3839182 .. 3839209 + -22.8  -4.43309   GGCCGACACGGACAA        GGGGCGGGTCCT GCCA AGGACCCGCCCC         TTTTGCTTGGAATTG
     mms67   3 100 401 3839556 .. 3839583 + -24.2  -3.14132   GCAAAAAATGCCGAA        GGCCCGCCGGAG GTGT CTCCGGCGGGCC         TTCCTGGGAAAAGCG
   amb3486   3  73  -9 3833966 .. 3833981 + -11.8  -3.08996   TCCGAGGCCGGCGTC              GGGGGG ATAG CCCCCC               TATTCCATGACGATG
   amb3482   6  87  -9 3828734 .. 3828751 + -14.1  -3.43961   GCTGCGCATGAAAAA             GGGGGGC TGAG GCCCCCC              TTCTCCATCTTGTCC
   amb3470   4  68 170 3813660 .. 3813678 + -10.4  -3.20367   CAGCTTCCACAGCTT             GATCTTCT CGC AGAAGATC             TTGATCAGCTTCTTG
   amb3465   4  64  32 3805608 .. 3805628 +  -4.5  -4.24786   CGCCCGAACCGATCC            GGGGCGATG CCC CGGCCCCCC            TTTATGTCTTATGAA
   amb3454   5  88  37 3791253 .. 3791295 + -13.7  -3.72576   CCATTTGGGGCGATG CC-CCAAACCCCCTTTATTT TCAG AAATAAGGGAGGTTTGGAGG TTTCCTCCAACCGGG
   amb3439   2  52 388 3773344 .. 3773359 +  -6.1  -3.05521   GGGCGGGTCAGCATC              TCGGC CGGAAT GCCGA               TCTTGCCGATATCGT
   amb3432   3  56 287 3760033 .. 3760067 +  -2.2  -3.95324   GGGCGCCCCTGCGCT   CGGCCT-C-GATGG-CG AAGT CGACCATCAGGATGCCG    TTCTTCTTGACGATG
   amb3425   9  86 -23 3754619 .. 3754664 +   -16  -2.73468   GCCGCCGCCCACGCG GCCGAGGAAGCGCGGGGGCGG TAGAT CCGCCCCCGCGTCGCC-CGAC TACTTCAGGGTCTTC
   amb3418   3  58  12 3715479 .. 3715509 +  -3.2  -4.08394   GTAGGCGTTTTCTCG       TCCGCCTCGTCG CTCTCGA CCATCAGGCGGA       TTTTGGCCGCCATCT
   amb3409   6  93  35 3704832 .. 3704857 + -13.3  -3.81027   TCAAGGAACAGGGAT         GCGCGAAGGGA CGAG TCCCTTCGCCC          TTTCCCTTCCTTCAG
   amb3400   8  79 -48 3693972 .. 3693997 + -12.6  -3.22521   CCGGGGCATCGCCCC         GGGCGGG-TGC GGGCG GCAGCCCGCCC         TTGAGTTGCTCTACC
   amb3390  11  62 100 3686438 .. 3686453 +  -7.6  -3.50853   CCTCGCCTCCGCTCG              GGATGA CACT TCATCC               TTATCCTTCCGGAAA
   amb3382   8  64 295 3674246 .. 3674264 +  -4.4  -4.24948   GATGGTGACGATATC             GGAGATGG CGC CCACCACC             TTTTCGGTCTGCTGC
   amb3379   6  81  63 3669347 .. 3669371 + -12.9  -3.51229   CAGTAGCCCCGACCC          GGATTGGAGAC CAT GTCTCCAAACC          TCTCTTTTGCTTATT
   amb3364   6  71  34 3655874 .. 3655886 + -10.5  -3.54424   CCCACGGGGATCAAA                GGGCC TCG GGCCC                TTTGCGGGCGTGGGC
   amb3355   4  66  99 3648664 .. 3648684 +    -9  -3.56092   CCAGGCGCTTGAATT           CCGCCA-CC ACCC GGCTGGCGG            TTTCGGGCGTGATGC
   amb3352   5 100  10 3644314 .. 3644349 + -28.4  -2.61912   AACTGATCCCCGATT    TCCCGGCGCCGGTGAC TCCC GTCACCGGCGCCGGGG     CTTCTCAGTCGGTGA
   amb3332   3  47 -29 3623411 .. 3623427 +  -2.2  -3.59262   CCACACGCCGCCCCG              CAGTCT TCGGC AGACCG              TTTAAACGTCTGAGA
   amb3328   1  42 319 3609531 .. 3609543 +  -3.4  -2.94825   GGCCTCAATATCCTC                TGTG ATCCC CACA                ATTTCCTTGGCCTCA
   amb3324   3  66 339 3606582 .. 3606600 + -10.2  -3.03124   GGCGAGATCGTTGCC             GCGCGACA GTT TGGCGCGC             TGTTCGCGCATCCAG
   amb3310   9  63 324 3592378 .. 3592426 + -10.1  -2.79183   ATCTGACGATCCTTG GCTGCTGCCGCCGCCTTGAGGTC TTT GACCTCAACTCGGAGGCAGGCGA TCTCCTCGAGATACG
   amb3304   6 100  61 3586785 .. 3586817 + -18.4  -2.82666   TTGCCAAGACGAAAC      TCGGCCGGCCAGGG GGATG TCCTGGCCGGCCGC      CTCTTTTAGATATCC
   amb3300   4  47   1 3582189 .. 3582214 +  -5.3  -2.71144   CACTTGGCCAATTGA         CGGCGGCCTAAC AGG GCT-GGCGGCCG         TGATTGCAAGGGATC
   amb3296   3  54 370 3573087 .. 3573102 +  -6.8  -3.16564   ATCGGTACCGGCCAA              GGCTGC GTAG GTAGCC               TTGATGAGCTCAGGG
   amb3283   4 100  13 3560674 .. 3560705 + -24.6  -4.64861   TAAGCCTTCAAATGA      CACGGCCGGCATTC TTGC GAATGCCGGCCGTG       TTTATTTTGGGGACG
   amb3269   6  66  24 3533113 .. 3533125 +  -9.1  -3.59979   CGGCAACATCCCGTC                CGCCA CCC TGGCG                TTTAAGCTGGACGGG
   amb3266   5  48 277 3529116 .. 3529129 +  -6.7  -2.53876   GGCTCATCACCTCCT               CTTCC TCAC GGAAG                TGACTTCCCATCACG
   amb3263   7  85 424 3528310 .. 3528327 +  -3.3  -5.40474   CGACGACGATCCGCC             TGGCGGC GGGC GTCACCA              TTTTTTTGAGGAAAT
   amb3257   6  73 469 3522202 .. 3522222 + -12.5  -2.79796   GCATCCCGAGGACGT            TGCGCCCCG GCG TGGGGCGCG            TCTGCTCACATGCCG
   amb3253   1  38 444 3518046 .. 3518064 +  -2.2  -2.62263   CCGACCGCAAAGAGA             ATGGCCAG ATC CAGGCCGA             TGATCTCCAGCAGAT
   amb3235   3  66 172 3497371 .. 3497388 +  -6.2  -4.08216   GGGTCTGGGCGGTAG             CCCTGC CGCGAA GCGGGG              TTTTGCCGCAGCTCA
   amb3228   4  54 154 3489927 .. 3489949 +    -4  -3.71848   CGTAATCGGCGACCT           GGAAGATGGG GGC CTCTTCGTCC           TTGTTGATGGCGACG
   amb3228   4  54 373 3490146 .. 3490162 +  -6.6  -3.29144   GCTTGTCGGCCACGG              CTTCCA GCAGG TGGAAG              TTGTCGCCCGACTGC
   amb3221   3  61 380 3486261 .. 3486272 +  -5.8   -3.8211   AGAAACAACACCTGG                GTCG AGCC CGAC                 TTGTTGTCGATCAGC
   amb3203   4  68 426 3471888 .. 3471910 + -11.2  -3.01712   AGCCAGACTCCCCAG           CACCTGGGCA CAA TGCCCGGGCG           TCTTGCCAAAGCCGA
   amb3198   3 100  19 3467293 .. 3467308 + -11.8  -5.02074   CCGGGATCAAGGCAA              GGGGGC AGAA GCCCCC               TTTTTTACGCCCTCA
   amb3195   1  43 125 3465410 .. 3465423 +  -4.5  -2.57132   CGAGACAGCTGCCGC               GCCGT CAGC ATGGC                CTTGTCCAGGCGCCG
   amb3187   4 100  24 3452714 .. 3452734 + -16.1  -5.26918   GGAACCGCAAAAAAG            CCCCCGGCC GAT GGTCGGGGG            TTTTTTGTGAGCTCT
   amb3183   5  55 333 3449043 .. 3449059 +  -5.7  -3.53779   CACGAAGCTCCGTAT              GGGTGGC GAT GCCGACC              TTGGTCTTTTCAGCC
   amb3180   4  44  95 3443318 .. 3443336 +  -3.8  -2.87564   GAGATGCTCGAAACC             CTTCGAGA GCG TCTTGGGG             TCTATGCCGAGCTGG
   amb3173   4 100  51 3434231 .. 3434265 + -14.2  -3.92592   TGGATATCTAAAAGA     GGCGGCCGGCCAGG ACATCCC CCTGGCCGGCCGAG     TTTCGTCTTGGCAAT
   amb3159   3  56  55 3411735 .. 3411751 +  -2.3  -4.02253   TGACTCATTATACCC              TCACA ATCCTTG TGTGA              TTTCTGCCTTGTTGA
   amb3149   9  62 232 3400117 .. 3400155 + -10.3  -2.62522   GGATTGGCAAACAGG  GCGCCA-GCCTCGGGTTC GGAC GAACTCGACACATGGCGC   ATTGATGTTACATGA
   amb3136   4  79   8 3382897 .. 3382925 +  -5.7  -4.73108   AAGTCTAAGGCGGGT        TGCCGCCCGGGGC GAT GCCCCGGCCCCCC        TTTTGATTTTATGAA
   amb3105   3  43 -32 3361660 .. 3361673 +  -3.7  -2.78596   GACATCGACGCCGCC               GCCCG CTTC CGGGA                TCTGATCACCCCCTC
   amb3105   3  43 260 3361952 .. 3361966 +  -3.5  -3.13164   GCAAGACGACAGAAT               GGTCT CGAAC GGACC               TTCGATGCTTGCCAG
   amb3096   4  47 155 3347287 .. 3347303 +  -4.3  -3.29144   TCCCCGGCCCGATCA              GGTCGGC GCG GCCCATC              TTCTGCAGCGCCTCG
   amb3096   4  47 293 3347425 .. 3347448 +  -5.2  -2.80816   CGCCCACGCGGCGCA          CCGGCCG-GAT GGG GTCGCGGCCGC          TGTGATACATGGCGG
   amb3096   4  47 444 3347576 .. 3347630 +    -4  -3.30771   GCTGGTGCCGGGATG GGCGGCGATGAAATAGGGGATGAGGT AGA GCTTCTTGCCCGCCTTGACCGCCGCC TTCTCGAACATGTCC
   amb3088   5  66   5 3338096 .. 3338124 + -10.9  -2.71422   CGGCGCCGTAAGGCT        GGCCCGGCGGG CTGCCGC CCCGCTTGGCC        CTATTTGTGGCCGTG
   amb3072   1  52   4 3323858 .. 3323904 +  -6.6  -3.14132   CCTAACCGGTGACCA CCCGGCGG-CGGCGC-TTCA-CC GCCA GGATGAACGCGACGGCCGTCAGG TTCATGACGAAGGCG
   amb3066  13 100  24 3316362 .. 3316387 + -23.3  -4.05788   GCCACGAACCTCAAA         GCGCCCCGGCC TCGC GGCCGGGGCGC          TTTCATTTCAAGGCC
   amb3061   2  66  66 3306567 .. 3306602 +  -6.8   -3.9122   GGCAGGGCGACCGCC    CTGACCCGTTCGGAGGC ACA GCCTCCGAACCTC-CAG    TTCTTTAAAACGCTG
   amb3058   4  69   6 3302006 .. 3302027 + -10.9  -3.14211   CCGCAAATAGAGCAA           CCTGCGTTA AATC TGACGCAGG            TTGCTCAGCGGCCAT
   amb3042   6 100  18 3282965 .. 3283001 + -17.4  -5.27335   CCCGGGACGAAAAAA   GGGCGGC-ATCCCCG GCCAGCCG CGGGGATCGCCGCCC    TTTTTCTTTCGCCCG
   amb3039   2  43 172 3280532 .. 3280549 +  -3.3  -3.05343   GGTCCTTGGTCAGTC             CCTCGAGC CGG GC-CGTGG             TGTTGACCGTATCGC
   amb3035   1  51 413 3278003 .. 3278013 +  -2.4  -3.73224   CGGGTCGGCAAGGCT                 GGCG AAA CGGC                 TTTCATCGAGACTCA
   amb3032   5 100  17 3274690 .. 3274707 + -14.1  -4.68593   GTCCTGAGCCAAGAA             CCCCCGC GAAC GCGGGGG              TTTTTCGGTCGTGGC
   amb3020   3  45 456 3265704 .. 3265718 +  -4.2  -3.06261   CAGCAGCACCACCTT               GGTCTC GAA GACACC               TCTTGGGGATTCGGC
   amb2985   3  61 -45 3221152 .. 3221186 +  -9.9  -2.75064   CGTCAAGCGCGCCAT     CGACCCGGCCGGGAT CATGA ATCCCGGCAAGATCG     TCATTCCGTGAAGCG
   amb2964   3  50 321 3186396 .. 3186406 +  -6.8  -2.64616   GCGGGTCTGGGGACG                 GTCC AGC GGAC                 TGATCTCGGTGGGCG
   amb2938   7  56 455 3144244 .. 3144254 +  -2.4  -4.09739   GAACACCGACTTCCA                 GCCG GAC CCGC                 TTTTCCGCAGGTTGA
   amb2926   3  83 426 3121222 .. 3121243 + -13.7  -3.40403   AGATTCATATTCGCC           CCTGGCCGG GCGG CCGGTCAGG            TTGTCGTCGACGAAA
   amb2908  12  69 309 3105469 .. 3105508 + -12.1  -2.68338   CCACAGGCTGAGTAG  CGCCACCGTCGAGGCCGC GCCGG GTGGCCT-GACGCGGGCG  TACGTTTGGATTACT
   amb2898   4  69 246 3095820 .. 3095843 +   -11  -3.04322   CCATGGCGAACGGTT          CCC-CGTCGCC CAG GGCGATGCGGG          TCTTGCGCCGTTGCG
   amb2893   3  53 250 3092314 .. 3092325 +  -7.2  -2.90194   TGACCGAGACCTCTC                CCCC GGCA GGGG                 TGTACTTCACGGCAT
   amb2889   1 100   3 3088571 .. 3088606 +   -19  -3.21099   GGCGGCCGAATAAGA    GAAGGGCCCGTTCAGC GTCG GCTGAACGGGCCCAGC     TTCGTCCTGGAGAGG
   amb2884   5  58  74 3084303 .. 3084332 +  -8.5  -2.82193   GGGCGCCCAGATCGT       CCAGCA-CGCCGCC CAT GGCGGCGATGGTGC       TGTCGTGGATGTCGT
   amb2877   5  62  43 3079387 .. 3079403 +  -2.1   -4.3739   CTTGAACGGCAGTAG              GACGCAA CCA TGGCGGC              TTTTGTGCGGCCGTA
   amb2867   8 100 213 3067762 .. 3067789 + -18.4  -3.85698   TTCGAGAAATGCAAA        GCCCCCCGGACC ATTT GATCCGGGGGGC         TTTGTCCGCAGCCGA
   amb2841   1  78  68 3043588 .. 3043600 +  -3.4  -5.08601   GAAGGCGCAGCCTCC                GAAC CACCA GTTC                TTTTTATTCCAATAA
   amb2836   7  75 101 3035886 .. 3035906 +  -5.3  -4.66609   GACTCCGCCCGGGCC            GCCATCGCC GCT GCCGATGCC            TTTTTCGATCGCGTC
   amb2834   3  48 105 3030545 .. 3030570 +  -6.7  -2.64274   CGCCTTGCCGTGCGG         CCTGGGCCGGG ATCG CCCCGATCAGG          TAACTTTCCAGCGAT
   amb2830   6  53  12 3027508 .. 3027528 +  -8.1  -2.70543   CTGAAGGGCGTTACC            CCACCCCGC CCC GCGGGGCGA            TGATCTCTAGGGTTT
   amb2826  10  70 423 3021027 .. 3021043 +  -4.3  -4.58283   AGACGTGCTTCATGG              CGTCGGC CTC GGCGATG              TTTTTGCCCCCCTTG
   amb2821   5  77 111 3012660 .. 3012683 + -11.7  -3.50853   TGGGGCATCGCCCCA          GGCGGGC-GC GGGCA GCAGCCCGCC          TTGTGCTTCGCCCAC
   amb2811   5 100 125 3003022 .. 3003045 +   -21   -4.2349   GCTCGAAAAAAAACA          GCCCCCGGCC CTGC GGCCGGGGGC           TTTTCCATGTCAGCC
   amb2806   3  64 444 2999158 .. 2999171 +  -9.5  -3.14132   GCGAGGAATCGCGCC               CCGCC ATGC GGCGG                TTCATGGCGACCACG
   amb2796   5  66   8 2986512 .. 2986542 +    -9  -3.53343   CAAGCTGAGCGACCG       GGGTGGGGGG CCTCGTCGCCC CCCCCTACCC       TTTCAGCAGCGCCTT
   amb2766   4  60  99 2952623 .. 2952659 +  -4.3   -4.0802   GCGGTCACGTGCAGC    TTCACGGTGATCTCGGC CAG GCTGAGGTCGCGGGCAA    TTTCCTTGTTGGACT
   amb2755   4  51 169 2942535 .. 2942547 +  -4.8   -3.3944   GTTGTCGCGGTCGGC                GGTG CGGAT CACC                ATTTTGTATTCGAAC
   amb2746   4 100  51 2934928 .. 2934957 + -19.3  -3.02371   GGTCCGCGCAACGAA       GGGCTGGCTCTCC CCCC GGGGGGCCAGCCC        TAATTCTTTGGAAAG
   amb2740   6  68 249 2928393 .. 2928414 + -10.1  -3.30159   CACCGGCGCCTCCAC           GGTCACCAC CCGG GCGGTGACC            TTATCGAGGCCTTGC
   amb2737   8  63 326 2925868 .. 2925894 + -10.8  -2.79492   CGAAGCCATCCTCGA         CCATGCGGGCGA GGA TGGCCCGAATGG         ATTTGGGATTGACCC
   amb2728   2  51 135 2916082 .. 2916105 +  -5.2  -3.28712   TGGCGGATGGCGCAG          TGGCATCCGGC GGC GCAGGA-GCCG          TTATCCACCGGCCGG
   amb2726   8 100  18 2913746 .. 2913770 + -17.2   -3.6993   CACTTTGTCCTCAGT          GGCGCCTACC CTCGT GGTAGGCGCC          CTTTTTTCATGGATT
   amb2708   3  64 195 2901568 .. 2901587 +  -5.6  -4.07687   CGAGCACCCGACATC            CGCCAGTG CCAC CGCTGCCG             TTTTGCGCAGCCCGT
   amb2703   0 NONE
   amb2700   6  69 383 2893985 .. 2894024 +   -12  -2.62184   AGTTCGACCGCATCC  CGGCGCCGCTGGGTCTGT TCCG GCAGGTCCGGCCGCGCGG   TGGTGTCGAGCAGGG
   amb2693   4  47 132 2887626 .. 2887644 +  -4.4  -3.02144   GCCAGTCCCATCTTG             CCACCGGG CAC CACGATGG             TGTTGCGCCGGCTCA
   amb2693   4  47 379 2887873 .. 2887894 +  -5.1  -3.15544   AGTCATGCATGCGGC           GCAG-GATGG TCT CCATCACCGC           TTCCTCGGAATAGCC
   amb2684   4  48 -15 2877332 .. 2877342 +  -2.4   -3.5936   GGCGGTGTTGAAGGC                 GGCC AAG GGGC                 TTTAAGGCGTTTCAA
   amb2684   4  48 280 2877627 .. 2877685 +  -6.3  -2.62184   ACACCCTGCCACCCG CCCGCCCGGCACGCCCC-CTCCGGCCGC AATT GCTGCCGCCCAGGGACATGCCGCGCCGG TCCTATGGCGGAGAC
   amb2674   6  90   9 2866620 .. 2866647 +  -6.8  -5.05113   GGAGTAGGCTAATCG        GGCTGCTCGGGG AGAA CCCCGACCCCCC         TTTTATTTCTATCCA
   amb2641   4  47 -44 2830215 .. 2830240 +  -4.5  -3.05463   CCCGAAACGGCATGC         GCCGGTTCGGC GGAA GACGCAGCGGC          TTGGGTCAGGGGCAT
   amb2620   5  59  47 2806927 .. 2806975 +  -2.7  -4.25104   CCGATCGGGAGGCAT GCCTCCCGAACCCTCCGTTT-ATT TATG AATGAAAAGGA-GGTTCGG-AGGA TTTTCCTCCGGGCGG
   amb2583   2 100  24 2769040 .. 2769063 + -19.6  -3.60792   TGCCGCAATGAAAAA          GCCCCGCACC TTCC GGTGCGGGGC           TTTCCCCGTTCAGGC
   amb2565   3  45 201 2749264 .. 2749276 +  -3.3   -3.2486   CGAGGATACGCCTGA                TCAGC GCC GCCGA                CTTTTCCTTGCGGTC
   amb2559   6  66  10 2743553 .. 2743600 +  -3.1  -4.52415   CGATAGACACCCGAT GGCGGGCTGCCGC-CCGCACCC GCTTA GGGCGCGATGCCCCGGTCCCCC TTTCTTCTTATGAAT
   amb2551   2  65 220 2735652 .. 2735684 + -11.1  -2.53911   GACGAGGAGCGCGAG      GCCGGAGCCCTGGCC GGC GGCGGGGGCTCCTCC      TCGGTTCGCGATTGC
   amb2533   1  41  46 2716587 .. 2716634 +  -3.6  -2.52543   CCCAACCGGGAAGCA CAGCTTCCCGGACCCTTCAG CGTTTAAAAA CTGGAG-GTTCGG-AGGCTG TGCCTTCGAACGGGT
   amb2516   5  68 246 2698342 .. 2698364 +  -7.7  -3.86244   CATTCCACACCGGCT          CTCCC-GGCC GCTG GGCTTGGGAG           TATTTCTTGTTATGA
   amb2511   3 100  21 2693574 .. 2693599 + -11.7  -5.26918   CAGGGCCAACGAAAA         GCCCCCTTCCC GCGT GGGTTGGGGGC          TTTTTTGTGCCCTGT
   amb2482   9  60 475 2661687 .. 2661702 +  -7.5  -3.53012   ATCACCGCATCGGCG              GCCCG CTTGCC CGGGC               TTTCGCCGCCCAGCC
   amb2476   2  46 327 2656543 .. 2656564 +  -5.7  -2.62983   GCCAGCGGCCCGTCG           TCGGTCAGC AGCA GCAGGCCGG            TGCTGTCCCGATCCA
   amb2470   5  53 451 2653209 .. 2653234 +  -5.4  -3.34715   GCTCGGCCATGGCCC         TCGCCCCAGCC GGTAA GG-TGGGGCCA         TCTTTCAGGACAATC
   amb2463   4  64  27 2640742 .. 2640778 +  -4.4  -4.11216   CAGGCGCCGCCCGAA   CATGAAAAGGGGAAGCC GAAC GGCTTCCCCTGAA-ATG    TTTTCACGATGAGAG
   amb2421  10  74 126 2611205 .. 2611240 + -13.2   -2.9043   GTCGGACGGGCTGGC    GGCGGCCCATCGGCTGG CGT CCATCCGG-GGCCCGCC    TGATATTCTTCTTCC
   amb2417  11  83 112 2609553 .. 2609568 +  -4.6  -5.14163   CGTCTAGAAGAACGA              GGCGGC GGAA GCTGTC               TTTTTGTTCATGCCT
   amb2389   4  51  10 2595869 .. 2595897 +    -6  -2.90723   AAGTAGGATTTCTTC       GCTTCGCGGCACC GAAG GGT-TCGGGAAGC        TGTGCTTCCCGATCG
   amb2389   4  51 133 2595992 .. 2596010 +  -4.5  -3.37245   CGAAGCCTGACAAAC             CGGCATC ATCTC GATGCGG             TTGATGTTGACGTGG
   amb2378   9 100  28 2586759 .. 2586782 + -19.6  -3.78329   GGGCCCAAAGAAAAA          CGGCACCGCC TGTG GGCGGTGCCG           TTTGCCTTCGTACGA
   amb2357   4 100 234 2563297 .. 2563319 +   -22   -4.1964   TTCTGACAAAAAAAA           GGCCCGGCCG ATG CGGCCGGGCC           TTTTCCCGTATTCGG
   amb2323   9  85  31 2527018 .. 2527044 +   -15  -3.04517   TCAGAATGGAAAAAA         CCCCCGGCGGAG GAT CGACGCCGGGGG         CTTTTGCCCAGAGGT
   amb2313   7  51 222 2516456 .. 2516470 +  -5.6  -3.31461   GCGTGGATTTCCTCG               GCGGGC GGC GTCTGC               TTGTGCAGGTAGGTC
   amb2304   7 100  29 2507558 .. 2507583 + -21.9  -3.50853   GACGACGAAACGTAG         CGGCCCCCGGA GAAA TCCGGGGGCCG          TTGTCGTTGGGAGAG
   amb2295   6  71 394 2501453 .. 2501499 +  -8.1  -4.07885   GCTACTTGCGCCCGC GCTCGATCTCGATGCCCA--CCG AGG CGGCCTCGGCATAGACATCGAGC TTTTCCACCCGGATG
   amb2286   2  62 394 2489210 .. 2489235 + -10.3  -2.60496   AGGTTGAGGGCGGCG         CCCAGCCAGCA GGCA TGCAGGCCGGG          ATATTTCAGCACCCG
   amb2278   3  58 -63 2480316 .. 2480362 +  -2.9  -4.05491   CCTTCACATCGGCAT GATTCC-GACCCTGGCGG-CGGC CGG GCTGTCCGGCATTGTCTGGAAGC TATTTCTTTTTCCGT
   amb2278   3  58 253 2480632 .. 2480654 +  -6.2  -3.56378   CAATTCCATCAATTC           CGATCGCG ACATTTG CGCGACCG           TCTTGTCTTTTCCGC
   amb2266   4  55  42 2471168 .. 2471180 +  -5.5  -3.56594   CAGACGAAGAAATTG                TCCGT CTG GCGGA                TTTGAGGGCATTTCA
   amb2248   4  50 307 2454942 .. 2454956 +    -7  -2.57132   CAGGATGAGGGTCAG               GCGGGC AAA GGCCGC               GTTCTCCCGGGCGGC
   amb2239   7  66 223 2442655 .. 2442677 +  -9.8  -3.18681   TGATGTTCTGGGGCA           GGTCGCCGGT CTT GTCGGCGATC           TTCATGGCGTTCAGC
   amb2212   5 100  23 2412153 .. 2412177 + -15.7  -5.36441   TCCATTGATGTCGAA          GGGCGCCATCC GTC GGGTGGTGCCC          TTTTTTCTATGGGGC
   amb2204   1  66 244 2400732 .. 2400748 +  -2.2  -4.56597   CCAGGTCGCCCAACT              GCCC CAGGGCAAC GGGC              TTTTTCAGAACGGCG
   amb2199   2  64  10 2396454 .. 2396478 +  -5.6  -4.07568   CACTGAACCGGTTCG          GCGGGCTCGA CAGGT TTGGGCACGC          TTTTGGCCCGGCCGC
   amb2195   8  51 378 2386688 .. 2386715 +  -2.7  -3.76402   ACGGCGGAGGATGTT        TC-CTCGATCTG GGATA CGGTTCGAGTGA        TTTCATCAATCGCCT
   amb2185   8  64  85 2367553 .. 2367578 +  -9.1  -3.44146   CCCGATGCCTTGAAA         TTCGTAAGCCA TGAT TGCCTTACGAA          TTCGTTCTGCAAGCA
   amb2182   2  53 471 2366084 .. 2366095 +  -5.8  -3.35046   TTAGGAGTTCGAGAT                CAGG CCAG CCTG                 TGTTTGCAACAATCA
   amb2178   1  49 -22 2360284 .. 2360298 +  -5.6  -3.13164   CGCCGATGCTCTCGG               CCTCGG ATT CCGAGA               TTCCCTGATTCGGGG
   amb2174   7  84  11 2357566 .. 2357585 + -16.4  -2.56596   TGTGAAATGAACCGG            CCCGCCCC TTCG GGGGCGGG             TCAATTCATCCGAGA
   amb2166   3  47 -69 2351223 .. 2351268 +  -5.4  -2.81547   CGCCGACCTCGGTTG CGAAGAGGTGCAGGGCTTCTTG CTGG CAAG--GCCCTGCGCCGCTCAG TCCTTCGTGTGGCCG
   amb2155   4  47 447 2335299 .. 2335312 +  -3.7  -3.28712   GCCCCCAGGTCAGCC               CCACC CGCA GGCGG                TTGTCGCGCACCGGG
   amb2136  12 100   5 2313463 .. 2313487 +   -20  -4.09739   GCTTTAAATGAAAAA          CCCCCGCCGG GTGGA CCGGCGGGGG          TTTTCCGAACCTTCG
   amb2131   8  51  22 2306095 .. 2306108 +  -3.9  -3.63073   GTATGTTGATATTTA               TTTGT ATTT ACAAA                TTGTTCGCAACTGTG
   amb2126   6  77 261 2298795 .. 2298809 +  -2.1  -5.08601   TGGATATTAACGCGC               TTGCG CTATA TGCAA               TTTTTCTTACCGTCA
   amb2120   8  57 474 2294942 .. 2294959 +  -8.3   -3.1372   CCCCGAGCGTCTTAT             CGCGCCG TGTC CAGCGCG              TATTCCTCGAAAATG
   amb2117   7 100  25 2292163 .. 2292186 + -18.2  -3.75332   TGAGATGCAGATTTA          CGGCCCGGAA GCGA TTCCGGGCCG           TTTGCATTGGCGCCT
   amb2117   7 100  97 2292235 .. 2292258 + -19.6   -2.9155   CCGGACAAAAAACAA          CGGCCCGGAG TTTC CTCCGGGCCG           TGTCGTCTTGCCGAG
   amb2084   1  47 109 2261884 .. 2261895 +  -5.8  -2.73364   GCCGCGATGGCGATG                CGAG CGGC CTCG                 TCCTTGGGGTAGGCG
   amb2072   4  69  54 2252311 .. 2252333 +  -5.6  -4.30576   CCACTTCCCGCTGAT           AGATTTCTTG GAC CAGGAAATCC           TTTTCCTGCTGAAGC
   amb2065   1  39 439 2246353 .. 2246363 +  -2.4  -2.71011   AACACCTGCACAGCA                 CCGG ACA CCAG                 TCCTTCACCGCGAAT
   amb2055   3  51 228 2240478 .. 2240496 +  -3.8  -3.61178   AGCCCTCGGGCATCC             GGGATTGA ACT TCGATGCC             TTTACCATCAATACC
   amb2051   3  47 430 2234244 .. 2234260 +  -4.3  -3.28712   CGAAGAAGACGTACC              GGATGCC CTT GTCGTCC              TTCTCCCGCCAGACC
   amb2051   3  47 462 2234276 .. 2234287 +  -4.4  -3.03124   TTCTCCCGCCAGACC                TTGC AATC GCAA                 TATTCGGCGATGGCC
   amb2040   7  69 117 2219195 .. 2219207 +  -6.2   -4.1021   TCCTTCCGCCATGGG                CGGC GTGGG GCCG                TTTGTGGTTGTAGAA
   amb2031   5  64 425 2210278 .. 2210306 +  -4.5  -4.15222   TCGATCATGGCCTTG        GACGGCAGGATCT TGA AAATCTTGCTGCC        TTTCTTGGCAAGGAT
   amb2022   9  69 237 2199901 .. 2199921 + -11.1  -3.17051   TGCCGGCGGTGAACT            TCGGGGCCT TGG AGGCCGCGA            TCTTGATGGTCGCAC
   amb2004   5  51  57 2175741 .. 2175754 +  -2.3  -3.70902   ATATGGCCGCCCAGC               CGGTT GACG ATCCG                TTTGCATATGGCCAG
   amb1995   1  52 123 2158019 .. 2158049 +  -6.1  -3.05384   CGCTCAACAATGACG      AC-CCGGCGGTCCAG GCC CTGGGC-GCCGGCGA      TTCCATGACCAAGAC
   amb1985   4  49 259 2146133 .. 2146161 +  -5.2  -3.15249   TCGGGGCGCGGCCCG       TGCCCGGCCCGTG ACGC CACGG-CGGCGCA        TTCCTCGAAGGTCTC
   amb1975   2  60 449 2135761 .. 2135778 +  -9.1  -3.07816   TCCGACTCCGTCATG             GC-GGGCG GCA CGCCCAGC             TTGGCTGGGTCGGCG
   amb1971  10  81 424 2131715 .. 2131758 +   -13  -3.53012   GATGGGCTCGGCCAG CCGGCGGCGTGGCCCGCCATG GGT CGGGGCCTGCCA-GTCGCCGG TTTCAACCCAGCGCC
   amb1951   4  66 348 2106528 .. 2106549 +  -5.8  -4.15833   AGTTTCTGGTGTTCG           GCGTCGAT GGCCGG ATCGCCGC            TTTTCCACTGCTCAT
   amb1941   6  66 218 2086546 .. 2086570 + -10.7  -3.03124   GCGAGGGGAAAAGTT          CCAGGTGGTCG GGG CGACAATCTGG          TATTGGGCGATGCGG
   amb1925   9  73 452 2074246 .. 2074270 +  -4.2  -4.68424   CATCGACCCGATTGT          CGCGTTATTC TGGCC GAGAAGCGCG          TTTTTCAGTGGATTG
   amb1917   5  64 -36 2064677 .. 2064700 +  -3.2   -4.2828   GCGCTCAACAACATT          GTGTCTGAGGA CAA TTTTCAG-CAC          TTTTCGTCGGTAAGA
   amb1913   6  57 424 2061931 .. 2061949 +    -8  -3.17075   TTCGGCCAGGGCGGC             GGCGGAGG TCA CTACCGCC             TTGAGTTCACGGACA
   amb1872   2  57 134 2015578 .. 2015598 +    -9  -2.62616   TGGCATCGGCCGACA           GCGCCA-CC ACGG GGATGGCGC            TGATCTCAGGAATCG
   amb1866   6  53 401 2007764 .. 2007812 +  -2.5  -3.82097   CGCGGGCCTTGCCAT CG-ATGGAGACCAGG-TGG-GCGT CATA GCGCTCCAGCCCGGTTTCGATGCG TTTCATGACTTTGCC
   amb1853   4  80 -23 1995760 .. 1995777 +  -9.8  -4.25104   ATGGCAGGAACAGCC             GCCCGG CATCCA CCGGGC              TTTTGATCAGCCCCC
   amb1848   7  84   9 1990675 .. 1990708 + -13.2  -3.76775   CATCTGAAGTATCCG     GCGTGGATGGCCGGG ACAAG CCCGGCCATG-ACGC     TTTCGCTATATTCCC
   amb1838   5  75  31 1976265 .. 1976293 +  -9.5  -3.91541   ACCGCCGGAACGGAA        GGCCCGTCATCTT CAG GGGATGGCTGGCC        TTGTTCCTTTACTCG
   amb1812   5  86  -3 1952761 .. 1952792 +    -5  -5.19275   ATCGGTGGGCAAGGG      GTGAGGCCTTGGGC TGCC GCCCAAACCTTCCC       TTTTATTTTCTCAAT
   amb1800   3  57 454 1941403 .. 1941434 +  -3.6  -3.84246   CAACGGAAGTGATCA      TCCGTGTCC-TCCCC CCA GGTAATGGGCGCGGA      TTTCCTCGTTGGCCA
   amb1796  13  75 114 1935746 .. 1935770 +  -9.3  -3.84825   TTGCGCCTAACCAAA          CTGCGATGAGT TGA GCTCATCACAG          TTTGGTGTAACTCCC
   amb1787   4  78 240 1926242 .. 1926258 +  -9.4  -4.07568   CGCCCTTGGGATTCA              GGGCCT TGCCC AGGCCC              TTTTCCACCAGCCAG
   amb1752   3  62 124 1896485 .. 1896505 +  -2.5  -4.37658   ATCAAAATCTCTGTC            GTCGCAATA CTT TATAGCGAG            TTTTGTCACAGCGTT
   amb1731   4  45 180 1879164 .. 1879178 +  -3.5  -3.18505   GGCCAAAATTTTCAT               TGCGG AGAAA TCGCA               CTTTGGTTTTTGAAA
   amb1727   3  68 203 1876950 .. 1876960 +  -6.8  -4.09685   CAACTTAATTGCCGA                 TGGC CGT GCCA                 TTTTGACCAATAACG
   amb1708   7  53 382 1858198 .. 1858216 +  -5.2  -3.38314   TCCGGAATGACGGTA             TCGTTTCC CAC GGGGACGG             TCTTTGGCGCTTCCG
   amb1705   5  55 110 1853737 .. 1853752 +  -3.3  -3.87815   CGTTGGCTGCTGTCG              GCAAT CAGCAA ATTGC               TTTCTCGCAATCGCC
   amb1686   2  66 -50 1828986 .. 1829019 +  -6.5  -3.99592   GAACTGCGGTTCACG     GGCCTGGTCGGGCCC CCCG GGGCTCCACCCGCTC      TTTGTCATCGTGAAT
   amb1682   5  79 183 1822977 .. 1823004 + -12.7  -3.36273   CCCAAAAAGATAGAA        GCCGGCGGG AGTTGGGGAG CCCGCCGGC         TTCGTCTTGGGAGGG
   amb1667   5  65  24 1805767 .. 1805795 +  -4.3  -4.33258   TGGGCTATCGCCCAA        GCCCATCCGGGGC GAG GCCCCGGACCCCC        TTTATATTTGCAAAT
   amb1658   7  81 129 1798158 .. 1798189 + -12.2  -3.72576   CTTCCTGCACTTGGC      CCGCCCCATGCCGG TGAT CCGGCATTCGGTGG       TTTCCTCCCACAGGC
   amb1651   4  54 217 1789640 .. 1789659 +  -6.3  -3.28912   AGAGGTGCAGTTCCA            GGTCGCC GTGGAA GGCGTCC             TTACTGTCGCTGTGC
   amb1651   4  54 264 1789687 .. 1789717 +  -6.7  -3.29511   TGCCACCGAACCACA       TCGGCGGCCAGGG CGGCA CCCTCGGCGGCGA       TTCTGCACACCTGGG
   amb1634   2  59 470 1773867 .. 1773883 +  -5.1  -3.86015   TTTCATCAAACCGAA              GGGATAA AAT TTCTCCC              TTTCTGGCACCAGTG
   amb1629   4 100  24 1767567 .. 1767597 + -22.7  -2.50479   CATCGGATCGCGTTA       CCGGGGCAGGTTG ATCAC CAACCTGCCCCGG       ATGATTTTAGTTAAG
   amb1624   7  68 427 1754736 .. 1754746 +  -6.8  -4.08064   ACTTTGTTGGCCCTC                 GGAC GCA GTCC                 TTTTCCCCGCCGATT
   amb1619   4  51  32 1749721 .. 1749737 +  -3.6  -3.53012   CGTCGGCGTCTAGTG              TGGCCC CACAC GCGCCA              TTTCGAACCGGGGGG
   amb1599   5  53 106 1727066 .. 1727077 +  -7.2  -2.98493   TTCGCAGCGCAGGAT                GCCG CTGT CGGC                 TGATTTGATGGTGAC
   amb1589   7  64 276 1719258 .. 1719272 +  -9.2  -3.14564   CGGATGGCGACGCAG               GGGTCG TGG CGGCCC               TTGGTGGAGACCTCC
   amb1577   9 100   0 1707335 .. 1707391 + -20.2   -2.6927   GGTCCCCGGACGGTA GCCTATCCCAGCGCGTCCCGTCCGGGGC ATC GCCCCGGACGGG-TGCGG-GCGATAGCC TGATCTATACCGCCT
   amb1571   7  58 420 1701090 .. 1701100 +  -6.8  -3.34192   AGGACGGCCTTCATC                 TGGG CGT CCCA                 TTCCTTGCCGGCGTT
   amb1560   7 100 151 1691780 .. 1691813 + -20.3  -2.60508   CGGGGAGTACCGGCC     AGATCGGGTCGCCGC GCAA GCGGCGGCCCGATCG      CCTTTTTGGGGGATG
   amb1560   7 100 264 1691893 .. 1691925 + -16.4  -3.63627   CCATGCAGCCGCCAG      CCATCATGCCCAGA ACAGG TCCGGGCATGATGG      TTTGGAATATGGAAG
   amb1557   2  53 388 1688154 .. 1688169 +  -4.6  -3.53444   AGGCGGAAGATGGCG              TCCTCG TTCT CGCGGA               TTTCCGCCGCGCTGA
   amb1549   8  53   4 1679426 .. 1679437 +  -5.8  -3.40403   AAGGGCGAGTGATAC                CGCA GACT TGCG                 TTGTCATCCCGAACG
   amb1546   6 100  30 1677832 .. 1677855 +   -21  -4.95484   ATAAAGGTCTACACT          GGGCCGCCGG TTTT CCGGCGGCCC           TTTTCTTTGGTCATC
   amb1531   5  66 218 1662658 .. 1662670 +  -6.2  -4.07568   CACCGCCACGGTGCA                GGCC ATGGC GGCC                TTTTCGCCCAGCAAG
   amb1506   8  58  52 1641279 .. 1641297 +  -3.1  -4.01939   TCGGTGAAAGTAATG             GGTTGCG CCGAT TGCAATC             TTTGGTTCTAAATTG
   amb1488   3  69 282 1629426 .. 1629467 +  -8.5  -3.63627   CCCCCAGCAGGGCCG TCCGGGTCGCCTCGCCGGGC TGG GCCAGATG-GGCGGCCAGGG TTTCCCGTATCCGGG
   amb1474   6  52 134 1612615 .. 1612625 +  -3.2  -3.71848   CGGAGATCAGCACCG                 CGAG GCC TTCG                 TTCTTCATGGCCAGG
   amb1455   4  74 -69 1588818 .. 1588869 + -13.1  -3.00022   GGTCTTGACCCCCCG GCAGGCGGC-CCGCATCGTTGCCGCC CAC GG-GGCGATGATGCGGCGCC-TCGGC TATGTGTCGGGTGAA
   amb1451   2  59 240 1584673 .. 1584685 +  -4.7  -3.85698   TCGGGCGCCGGGGGA                CGGAC CCA GGCCG                TTTCTGCGACGAACC
   amb1438   2  68 190 1567922 .. 1567951 +  -6.9  -3.96148   GAACAGCAGGATGCC       GGGCAGGCGGGCG GTGA CGTCCGCCATCCA        TTTCTCCTGGCGGGG
   amb1423   3  51  58 1551982 .. 1551997 +  -6.8  -2.78712   GCTGGCGCAGGTGGT              GGTGGA GCCG TCCGCC               TCGTTCACTTCCCAG
   amb1410  11  62 -15 1536216 .. 1536228 + -10.5  -2.52896   CCACTTCACCCTGCC                GGCGG CGG CCGCC                TGACTTCAGGCCTGG
   amb1392   3 100  29 1513716 .. 1513739 +   -21    -4.258   CACGGCGACGAAAAA          GCCCCCGGCC GCGA GGCCGGGGGC           TTTCTTCATGCCTCA
   amb1377   8  82 161 1495325 .. 1495352 + -14.2  -2.88544   CCAACTGAAAGATCA        GGTGCTCATGCT CGTA GGCATGGGCACC         TCTCTCGGGATAGGC
   amb1368   6  61 -12 1485461 .. 1485483 +    -7  -3.63515   GGTTGTTGGCCCGAC           CCTCGGAATG TAG CATTTCCAGG           TTCTTGGCCATCAGC
   amb1356   6  59 143 1471040 .. 1471062 +  -7.6   -3.2794   TGTCGTCGCCATGGG           CCAGGATGTC CGA GACCTCCCGG           TTGATGTCGATCAAG
   amb1352   6  58  84 1466372 .. 1466384 +  -6.3  -3.53224   TCGGACCAGAGCGAG                TTCCT GGC AGGAA                TTTCAGCCACAGATG
   amb1349   8  65 318 1464890 .. 1464906 + -11.5  -2.52933   TGGCACGTTCGGCAA              CGGCGGC GCG GCCGTCG              CTTGATGCGTTGAGC
   amb1344   7  60 218 1460746 .. 1460760 +    -7  -3.53224   CTGGGCGGTAGCCCA               GCCGCG AAG CGGGGC               TTTGCGCCAGCCCTC
   amb1337   3  51 460 1455386 .. 1455396 +  -2.4  -3.63744   CTCGGTCAGATTGAT                 GCCG CGC CGGG                 TCTTTTGCAGAAAGG
   amb1320   6  53 171 1440881 .. 1440897 +    -8  -2.58663   CACCTCGGGATGACA              GGGTGA TGGGC TCACCC              CTTCTGGGGCTCGAT
   amb1315   4  80   0 1432442 .. 1432460 +  -4.4  -4.97405   GTTCACGGCGGAATA             GGGTGATC CCC GACCCCCC             TTTGTTTTTATCAAT
   amb1310   0 NONE
   amb1307   2  69 273 1427088 .. 1427104 +  -6.5   -4.1822   GCCAGCACGATCTGC              TTCACCG CCT CGGAGAA              TTTCTTGGGCTGGGC
   amb1298   3  58  43 1418631 .. 1418652 +  -8.7   -2.8474   GGGCTGATCCATCCT           GGTCCG-GGC TTG GCCGTGGACC           TACTTCTCGATGGGC
   amb1289   7  82   0 1410478 .. 1410497 + -10.6  -4.14243   ATTCGATCAGCGGTA            GGGCCGGG ACGA CCCGCCCC             TTTTCCCCTCACCTC
   amb1277   9 100  24 1394012 .. 1394035 + -17.4  -4.72272   TCGGGGTTAGGATCG          GGGGCCGTCC TGCG GGGCGGCCCC           TTTTTCATGGGAGAG
   amb1268   0 NONE
   amb1261   2  47 155 1345473 .. 1345489 +  -3.6  -3.28712   GCAGCGCGGCCAGCG              GCAGGT AGAAC ACCGGC              TTGTAGGGCACCGCC
   amb1261   2  47 373 1345691 .. 1345729 +  -5.9  -2.70932   CACACCGCCACATAG  CG-GGTCAGGCCCGCC TGACGGAT GGTGCGCCGGACCACG   TCGTTGACCACCGAC
   amb1252   5  66 -49 1336292 .. 1336319 + -11.2  -2.75963   GCATCTGGGTCGAAT        CCGAGCCGGGCT GGGG GGCCCGGTTCCG         CTTTACCCTGCCGAT
   amb1252   5  66  50 1336391 .. 1336428 +  -2.5  -4.57569   CGGCTGGGCGACCGC   CCAGGCCCGTTCGGAGGC ACT GCCTCCGAGCCA-CCAGC   TTTTTAAAAAGCTGA
   amb1245   5  74 112 1328471 .. 1328486 +  -8.2  -4.18018   GCCGGGCGAGGCGAT              GCCTCG CGTC CGGGGC               TTTTCCGTCAGCAGG
   amb1228   5  62 196 1305079 .. 1305106 + -10.6  -2.56596   TCATAGGGGGCGGTG        ACGATGCCGCCGT CAT ACGGCG-CATCGC        TGGATTCCTCGGAAA
   amb1224   5  66 101 1300340 .. 1300365 +    -9  -3.54424   CGGGCGGTCAGGACC         TCCGTCACCT TGGCCT GGGTGGCGGA          TTTGAAGGAGTCCCG
   amb1220   3  49 314 1296349 .. 1296379 +  -5.2  -3.12327   GGCGCGATAGAGGCG       GCCGGGCACCACGG CGA CAGTGGTGGGCTGC       TCTTCCGTCTGGACC
   amb1220   3  49 340 1296375 .. 1296412 +  -6.4  -2.71144   CGGCGACAGTGGTGG  GCTGCTCT-T-CCGTCTG GACC CAGGCGGGATAGAGCAGG   TCGTTGAACAGGCTG
   amb1215   3  59  10 1290540 .. 1290591 +  -8.7  -2.96692   ATCTAGGTTACCGCA TCGCCTCGCCGAGGAAGCCGAACA TCCGT TGGGCGGATTCCTCGGTGACG-GA TCTGTCGTGGTGATA
   amb1209   4  89  76 1282626 .. 1282673 + -17.7   -2.7728   CTGGGGAGGGATGGG CCGCCGCCTCGATCCGCC-GCC CAATC GGCAGGCAGATCGGGGCGGTGA TACTTCCGGTTTCAG
   amb1202   9  67 142 1275511 .. 1275539 +  -9.6  -3.38272   CCTTGCCGAGATAGG       CGGCGTGGCTGAG TTGG CTCACCCA-GCCG        TTCTCGATGATCGTC
   amb1194   7 100  23 1268887 .. 1268920 + -25.3  -5.24799   CATACTTCGCACGAC     GCGGCCGACCTGGGG AGAG CCCCCGGTCGGCCGC      TTTTTGTGTTTGTGG
   amb1164  14  66 434 1244991 .. 1245004 +  -5.9  -4.15565   CGGGCTGCTGTCGGC               CTCCG TCAC CGGGG                TTTTCGGCTGGTCGG
   amb1153   4  49 240 1236527 .. 1236551 +  -4.9  -3.26471   ATAGAGAAGCCAGAC          CCACTCTCCCA CCA TGGGGTAGTCG          TTCGTATAGGCATCA
   amb1131   6  57 119 1209653 .. 1209671 +  -8.8  -2.66733   CAATCCTGTAACAAT             TCGACGTG ATC CACGACGA             TGATCTGCATTGGCG
   amb1111   3  73  54 1185171 .. 1185186 + -11.8  -3.05384   CCTCATGCGCCGGGC              GCCGCC AGTG GGCGGC               TTGGCTCCCGCGCCA
   amb1103   2  43  53 1169476 .. 1169498 +  -4.6  -2.63833   CGCCCAGACCCGTTC           GGAGGCACAG CCT CAGAGCCGCC           AGTTTCTTTCTATTT
   amb1067   3  50 273 1131725 .. 1131751 +  -7.2  -2.52464   CAAGAAACCGGCGCA         GGCCCCGGCT GCGGCCA AGCCCGGGTC         TCCATTCAGCCCCAG
   amb1060   6 100 -16 1122864 .. 1122890 + -13.7   -4.8622   CCCGCAACAAAGAAA         CGCCGCAAACC CAATA GGTTGGCGGCG         TTTTTGATTCCGGGG
   amb1050   3  44 180 1114935 .. 1114945 +  -2.4  -3.18582   GACTGCTGTTGGCGA                 TGGC GCC GCCC                 TTCATAAATGACGTG
   amb1044   7  69  43 1109371 .. 1109383 +  -6.2   -4.1021   TCCTTCCGCCATGGG                CGGC GTGGG GCCG                TTTGTGGTTGTAGAA
   amb1035   2  53 346 1097209 .. 1097231 +  -6.9  -2.90723   GCTCCGCTTCATCTC           GTCCGTCCT CCGAT GGGCCGGAC           TCTACTTCAAACTGG
   amb1029   5  55  69 1090120 .. 1090131 +    -3  -3.79906   GCTCTTCACTTGCGG                TATC GTCT GATA                 TTATTGTGGCGATGA
   amb1025   3  65  19 1086588 .. 1086634 + -11.5  -2.53015   GAAACGCCCCACAAA AACGCCAACGCCGAGATGACAC CATG GAGTCATCTCGGCGC-GGCGGA TCCGTTCAGCAGTCT
   amb1014   6  62 268 1074911 .. 1074928 +  -4.8  -4.07568   GAGATGGCGGCCTCG             GCG-GCG TCGAT CGCGCGC             TTTTCGCCGGCGGCC
   amb1007   4  87  13 1069333 .. 1069358 + -12.5  -3.93288   TGAGCGAGAGAGGGG         CCGCCCGC-GCC ATG GGCGGCGGGCAG         TTTAGTTCCATCGGA
   amb0999   8  60 -13 1062492 .. 1062509 +  -3.3  -4.19735   TCGGGCGGTCTTTAT             GCCGCTG CCGA TAGCGTC              TTTGCTTTTCCGCCG
   amb0993   3  47 186 1050676 .. 1050686 +  -2.4   -3.5393   CAGGGAAGAAGGTCG                 CGGC AGG GGCG                 TTTGAAGCCGGTCGT
   amb0989   3  61 116 1047670 .. 1047725 +  -6.1  -3.68359   CAAGGGACGAATTAC GAGCATGAAGC-CCC-TCAATCCGGAG AACG CCCCGGATGAATGGGAGCATCAGGCTC TTCTGCTTTTGGAGC
   amb0983  13  93 224 1044865 .. 1044879 + -12.8  -4.24002   ACCTGCTTCATGCCG               CGCCGC AGG GCGGCG               TTTTCGGATTTCAGC
   amb0950   8 100 242 1014128 .. 1014185 + -16.8  -3.91352   GATACAACCAGGCCG CCGCCGACGGCGGTCGCGGCCACGGCG GAAAG CGCGGTGGCCA-GGCCGGCGCCGACGG TTTCCTTGCCGGTAT
   amb0942  10  68 133 1008626 .. 1008639 +  -3.9  -4.46112   TGCATCAGAATGTAA               GAATT CATA AATTC                TTTGTTTAAGTCCAA
   amb0928   7  77   8  996782 ..  996794 + -10.5  -3.93288   CCCCATAGACCTCGT                CCGCG TCC CGCGG                TTTCGTTCAATCCGG
   amb0918   4  58 307  987532 ..  987544 +  -3.3  -4.07687   GTTCGATCTGCTCCT                CATCC ACG GGACG                TTTTCGCAAGGCGAT
   amb0918   4  58 371  987596 ..  987611 +  -5.4  -3.71848   GTCGCGGTCAAAGGT              GGACCGG CTG CCG-TCC              TTCTTGATCACCACC
   amb0908   1  51  68  977379 ..  977407 +  -5.3  -3.23216   TCTGATTGATGAGAC        TCTGGATTTCGTG GGG CATGAGCTTCAGA        TTGCTCGTGATCGGG
   amb0892   6  71 353  953052 ..  953100 + -10.3  -3.50853   CAGCAGGAAGGCGAT CACTCCCAACTCC-TTGCCGAC GATCCA GTCGGCGATGGCGTGGGGAATG TTCTCGTTGGCCAGG
   amb0884   1  49 394  945453 ..  945483 +  -5.2  -3.14564   CCAGCCGGTGCCCGC       CGCCAGCAGCAGCG AGA CGATGACGCTGGCA       TTGATCAACAGATCG
   amb0872   9  66 326  932440 ..  932469 + -11.5  -2.64293   AGGATTCCCGCCACC       CGGTCGCCGTTC ATGACCA GAACGGCG-CCG       ATCTTGTGTTGGGCC
   amb0864   4 100  19  923507 ..  923531 +   -20  -3.52117   CAGGGACGGGAACAA          GCCCCCCGCC TGGCC GGCGGGGGGC          CTTTTTATGGCTACA
   amb0858   1  51 428  918661 ..  918711 +  -7.5  -2.78384   CGATGGAGCGGGAAT TG-ACGTCTGGCTCGCC-CCGCC AGGACGA GGCGCCGGCGTGCCAGGCGCGCA TGTCCTCGGGCACCA
   amb0852   7  74 339  913602 ..  913633 + -13.6  -2.60079   CCTTCACGCTGGAGC      GTCCCGCAGGTCGG TCTT CCGACCGGCCGGGC       TCCATTATGCCCTAG
   amb0828  11  64  66  890077 ..  890090 +  -9.5  -3.05463   TCGGCATAAGCCGAG               GCGCG CGGT CGCGC                TTGCCTCCGGCCGAT
   amb0821   7  59  33  883904 ..  883917 +  -2.3  -4.10657   TGGGCTACTCGTAGC               GCTTG ATGT CCAGC                TTTTCCGGGGTATCG
   amb0815   2  85  32  872951 ..  873007 + -15.2  -3.15861   CCCGAGAGAAGCGAG GGATCTCCGCCTGG-CAGAGGGATGCCG ATA CGGCA-CCGTCGGGCCAGGATGAGATCC TTCGTCGCGATGCTC
   amb0812   2  46 326  870629 ..  870658 +  -2.7  -3.35996   TTCCACTGGGCGGTG       GGCTTGCCGAAGCC GGC GGCGGT-GCGAGCC       TTGTCGGTGGAGATG
   amb0798   5  55 125  856882 ..  856938 +  -2.8  -3.81951   CGATGTGGCGGCCTG CCAG-C-CCATGGCGCGGATGCGGGTGG AAT CCACCAGCTTGCGCATCATGCCGTCGGG TTTGGTGGTGTCGAA
   amb0793   5  64 376  850803 ..  850815 +  -9.1  -3.34517   TTGGGCGGCACGAAG                GCCAG GCG CTGGC                TCTTTCGCAAGGCCT
   amb0772   6  60   1  830491 ..  830542 +  -4.3  -3.95584   AAGATCGTTGGGTGA GGTCGTATCGGGCTATCGCCCGAG CCCAT TTGGGGCGAT-GCCCCAAACCCCC TTTGATTCATAAACG
   amb0761   8  87  39  819011 ..  819033 + -17.8  -2.62386   CCCGCCCCGGTCCCC           GGTTGGAGGC GAT GCCTCCAACC           CTCTCTTTCATTTGC
   amb0748   3  48 459  809648 ..  809667 +  -6.3  -2.52516   CCACCGATGACCAGC            AGGGCCG TGGCGC CGGCCCC             CTTGCTCATGCCGCA
   amb0743   2  66  -3  805950 ..  805964 +   -10  -3.14931   CATGGAGGCGGTGAA               GTAGGG GCC CCCTAC               TTCCTCGGCAATCCC
   amb0739   0 NONE
   amb0721   5  53 161  782867 ..  782881 +    -7  -2.90496   AGCGCAGGCGGCCTT               CCGGCG TGT CGCGGG               TGGTTTCCAGGGCGC
   amb0718   5  63 359  778892 ..  778917 +  -7.5  -3.64822   GGCCGGCATGCCGAA         GCGCTG-GCGGT AGA ACCGCACGACGC         TTTCGATGCGGCGCT
   amb0712   8  91 159  772859 ..  772880 + -17.3  -3.09933   CATCGACCAGTCGAA           GGCGGTGCC GCGC GGCACCGCC            TTGCGTGCCTTGCGC
   amb0708   7  57 347  768486 ..  768506 +  -8.9  -2.57647   CTCCTCCAGCGCGGC            GATGGCGGC GAA GCGGCCGTC            CTTGGTCTGGTAGAT
   amb0708   7  57 394  768533 ..  768543 +  -8.2  -3.17212   AGATGCGGTAGAAGG                 CGGC GCC GCCG                 TTGATCAGGTCGTGC
   amb0696   3 100  29  750956 ..  750979 +   -21   -4.8622   AGGTCCGATTGCGAG          CCCCCGCCGG GTCA CCGGCGGGGG           TTTTTCGTTGGGGCA
   amb0668   5  71  -9  719954 ..  719968 +   -10  -3.53563   CGACGGCATTCCCTC               GGCGAT CTG ATCGCC               TTTACGCCGGGCTCT
   amb0659   6  63 159  712651 ..  712663 +  -9.1  -3.24747   CGTATCGGCGGTGAT                GGAGC GGT GCTCC                TTGATGATCTCGCCA
   amb0650   4  59 366  702296 ..  702322 +  -2.4  -4.21974   AGCGCCCGCGAGCGG        GCC-ATCAATT CGCGCA GATTGATTGGC         TTTGTTACGTAGTCA
   amb0647   5  63 167  696912 ..  696922 +  -6.8  -3.70722   GTCGACCAACTGGCC                 GGGA CTT TCCC                 TTGTGTGTTCGTCGA
   amb0641   5 100 180  692535 ..  692556 + -18.7  -3.69434   CGCGTAATGTGCAAA           GGCCGCCCC GGAT GGGGCGGCC            TTTGGCGTTCGTTGA
   amb0629  10  68  55  678281 ..  678295 + -11.4  -2.91695   TCGTCCCTTCAGGAC               CGCACC TTC GGTGCG               TCGTTTGCCCCTGCG
   amb0626  10  61 371  675707 ..  675725 +  -6.6  -3.70007   TCTTGTCGCGTTCGG             CCTGGGCG CGG CGCTCACG             TTCCTTTTGGGTGAT
   amb0623   8  71  45  671037 ..  671057 + -12.5  -2.64472   TGAAACAAAATGGGG            TCCGGGGGC ATT GGCCCCGGA            TGGGTTTGGGCGATA
   amb0608   3 100  29  657329 ..  657358 + -22.1  -4.04482   TTCGGTCAAAAAGAA       CCCCGCCGGCGGC CCAG GCCACCGGCGGGG        ATTTTTTTTGGCCGG
   amb0600   6  58 439  648279 ..  648300 +  -6.5  -3.61398   CGGCGGTCTGGGGCA           GTGTCTACC TGCT GGTCGGCAC            TTATTGCGAGGAACG
   amb0591   6  69 163  639361 ..  639393 +   -12  -2.60723   CGCTCAGCCGGCCCT     TGGGCAGGG-CACCC TGCT GGGCGGCCTTGCCCA      GTTCCTTGCCGGTCC
   amb0582   5  68 214  631122 ..  631162 + -10.5   -3.1886   ACCGGTATCCCAGGC CGGCGCCCAGGGTCACGCCG GAAC CGGCG-GACTC-GG-CGCTG TTGCTCCGATTGGCT
   amb0575  13  85 -42  624002 ..  624039 + -17.1  -2.52933   GCGGGCGTCGGTCAA   TC-CCGCCATCGGCCG GAACAGG CGGCCGATGGCGGAGG   CTTGATGGATTACGG
   amb0565   2  54  29  613398 ..  613413 +  -6.8  -3.14132   CTGGGGATGAAGCGG              GGTTCC CTGG GGGACC               TTGATGCGCAGGCCG
   amb0557  11  66  20  607235 ..  607292 + -11.1  -2.57132   CAGTCGTCCAACAGG GCTTTTCCCGCATCGCCGCCG-TCGCCT TCC AGGCGTTCGGCGATGATCCGGGCCATGC CTTCTCCCAGACGGG
   amb0554   7 100  17  603216 ..  603241 + -23.3   -4.1891   TCCGGGCATGAAAAA         GCCCCCCGGCC CTGC GGCCGGGGGGC          TTTGTCTTGGGCGGC
     mms16   5 100  29  593683 ..  593708 + -18.3  -4.41047   TCGGAACGCTGTCGG         CGGCCGCTCCT GAAA AGGGGCGGCCG          TTTTGATTCCGGCCT
   amb0529   6  70 -49  573107 ..  573148 +  -4.9  -4.45083   GCGAGAAGACCGAGA AGGCCTCGGCCCGCTTCGTC AAG GGCGACAAGGGCTG-GGCCG TTTTCTAGGTATAGG
   amb0525  11 100  27  567574 ..  567594 + -19.7  -4.61873   CGCTCCAACGCAAAA            CGCCGCCCG ATC CGGGCGGCG            TTTTCGTTTGTGGGC
   amb0518   7  57 443  557419 ..  557466 +  -7.7  -3.05384   GTGACCTGGCCGGAA TAGCCCGGA-GCGCCGAGCATC AAGTG GACGTTCGGCGGATTAGGGCTA TTCGCTCCCAAGGGG
   amb0493   5  54 390  526564 ..  526585 +  -3.7  -3.75153   CACGTAGAAGGTGGT           GACCGTG TTGCCGGC CATGGTC            TTTAGCTTGACCACG
   amb0485   3  53 232  516402 ..  516426 +  -5.7  -3.40382   ACTGCGAGCTAATTT          TATTCCTACCT CGT GGGAGGGAATA          TTCTGGAATTTCGTG
   amb0481   6  79 106  512756 ..  512783 + -12.7  -3.28416   TCTCCCAAAGAAAAA        GGCCCTAGCCG GGTAAG CGGCTAAGGCC         TTGATCTAACTGGTG
   amb0436   5  61 175  481672 ..  481701 +  -9.3  -2.71011   TTGTGTCCATTGGTG       TCT-GGTCGTCGGG CGC CCTGGCGGCCGAGA       TCGTTCGCGCCGCCT
   amb0423   0 NONE
   amb0414   3  81 265  451187 ..  451213 + -12.2  -3.75292   GCGCTCGCTGCCATA         GGCGGCAAGCTG CTG CCGCTTGCGGCC         TTGTTCCTCCTGCGT
   amb0408   2  58 140  439011 ..  439024 +  -6.7  -3.62046   ACATGATGGTCCAGG               GCTGA TCGA TCAGC                TTGTTCCAGGCATGG
   amb0403   1  44 352  436408 ..  436424 +  -3.7  -2.94726   TTCCTGATGTCGGAT              CAGTC CCCGCCA GACTG              TATGATGTTGTGCGA
   amb0367   8  63 -18  400208 ..  400220 +  -9.1  -3.30124   GGTGGAGCGTCAGGC                TGCGG CTT CCGCA                TTCTGAGCAATCCGG
   amb0363   2  52 235  399254 ..  399266 +  -3.3   -3.7732   GCCAGCGGCAAATGC                GGCTT CCA GGGCC                TTCTTGATCTGCCAA
   amb0341  13  90 231  380546 ..  380584 + -10.3  -4.58395   GAATAGATTCTCTGA  C-ACATAGAGCCTTGGGC GAAA GCCCAAGGCTCTGCGCCG   TTTTTGGCCAGTAGC
   amb0335   5  57 -59  374222 ..  374259 +  -3.9  -3.90112   AACAGCGGCCGCACC   ATGACGGTGGCG-GCGGC CAT GCTGCTCGACCCCGACAA   TTTCGTTCGGCGCAC
   amb0321   4 100  26  360705 ..  360728 + -13.8  -4.49756   CGAAGTTTCCTGAAA          GGGTCCGTGG GCAA CCGCGGGCCC           TTTTGGTGTTTCCGG
   amb0300   4  62 214  338199 ..  338221 +  -2.7  -4.37886   CCACTTCTGGGTCTG          GCCGCGAAAG CGTC CTTTC-CAGC           TTTTGTCGGCGATGG
   amb0285   2  59 413  318723 ..  318733 +  -8.2  -3.28712   TGATGACGTCGACAA                 CGCC CTT GGCG                 TTCTCGGCCACGGCG
   amb0280   7 100  19  310543 ..  310565 +   -22  -5.61881   GCCGCATACGCGACA           GGGCGGGCCC CAA GGGCCCGCCC           TTTTTGTTTTTACCG
   amb0271   7  61 203  304213 ..  304229 +  -9.3  -2.83233   CGCGATCCTTGGCCA              CGGCGTC CTT GTCGCCG              TCCTTCCTGTCCTTG
   amb0263   6  62 -56  296483 ..  296536 + -10.2  -2.52464   GAACTGGCGGGCAAT TCC-GCCCGGCTGCGCGACGAGGTGG TCCG CTTCCTCGAT-CGCGTCCGGGCCGGA TGAGTTACCGGGCCG
   amb0260   6  72  28  292133 ..  292153 +  -8.9  -3.83502   GGCGGCCGGAAACGG            CTGCCGGGG CTA CTCCGCCAG            TTTCCTGTCGCGCTC
   amb0240   3  66  28  273811 ..  273827 + -10.8  -3.16564   CCAGCCCGGCGGCGG              GGGCGG TCGGT CCGCCC              TTGGTGCGGTCGCGG
   amb0236   2  60  76  267472 ..  267530 +  -8.7  -3.07043   CCCGCCATAGACCTC GGGGCGGTGGTG-GCA-GGTGGCATGGTC GAA GACCTTGGCCCCGTGCTCGACGCCGCCGC TCTTGGGGTCGTAGG
   amb0231   3  58 -56  262186 ..  262219 +  -8.7  -2.77899   CGACTGGCCTACGAC     GCCGCTCGCGACGCGG TGG CCGCATCCCG-GCGGA     TGATTGCTCACCCAA
   amb0219   9 100  11  249273 ..  249300 + -19.9  -2.56177   GCTGAGGAAAAGCAA        CGGGGCGGAGG GAAAAA CCTCCGCCCCG         GTTCATATCGGGTGT
   amb0212   7  66 165  241598 ..  241615 +  -5.5  -4.11484   GCATCCGCCTCGAAG             GGCCG CAAATCCT CGGCC              TTTTCGCCGATTCCG
   amb0205   8  69  25  230892 ..  230920 +  -2.9  -4.66535   CGGGCTGCCGCCCGT        GCCCGCTTGGGGC GAT GCCCCAAACCCCC        TTTGTTTTCAAAATT
   amb0195   9 100  21  222263 ..  222289 + -25.2   -4.7373   ACCCTGAACGGCAAA         GCCCCCCGGAGC ATC GCTCCGGGGGGC         TTTTTCGTGGGCTGG
   amb0186   7 100  21  214950 ..  214989 + -16.4  -3.99678   ATGTCGTCGCGGCAA  GGCTGATCGCCGCGCCACG CGT CGAGG-GTGGCGAACAGCC  TTTCCTTCTGCAGCT
   amb0183   5  90  38  211928 ..  211984 + -16.5  -3.25802   CCGAGCGAAGTCGAA GGATCTCATCTTGGAGCGGCGTTTTCG AAT CGGCACCGCTGCTCCGGGCGGAGATCC TTCCTCCCTTTGGTC
   amb0153   2  54  55  178204 ..  178215 +  -7.2  -3.05384   CGTCGGGGTGGGCCG                CGGC GTAG GCCG                 TTCGCTCGGACCGGA
   amb0137   1  38 349  159089 ..  159112 +  -2.2  -2.57132   GGCCAGGGTTAGGGT          GACGTCGCCG GAAT CGCCGCCCTC           CTTCTCGCCCCGCGC
   amb0108   2  43  94  125397 ..  125424 +  -3.2  -3.05268   CGTATCGAGCTCTGC        CG-GGCGAGCCGC CGC GCCGCCCTCCACG        TATTCCGCATAGTTC
   amb0101   5  75 -16  117326 ..  117345 +   -10  -3.75153   CCGCAATTCTGAGAC            GGGC-AGCG GGC CGCTAGCCC            TTTCCGTTCAGCGCA
   amb0036   9  68 302   42903 ..   42932 + -12.1  -2.52464   CGGTCTGGTACCAGC       CCCAGGGGCGCCAG CCG CGGGTGCCC-TGGG       TGGCTTCGGGCCGGC
   amb0023   2  58 295   24186 ..   24207 +  -5.9  -3.71848   CGGGCAGCGGATTCA           GTGGGA-AGG GAG CCTGTTCCAC           TTGTTCGTCGCCGCC

SUMMARY

850 putative operon ends contain 4425 possible terminators.
Percent operon ends hit by terminators of confidence >= x:
	x	#>=x	hits>=x	%hits>=x
	100	164	128	124	15 %
	99	164	128	124	15
	98	164	128	124	15
	97	164	128	124	15
	96	164	128	124	15
	95	180	140	136	16
	94	180	140	136	16
	93	183	143	139	16
	92	183	143	139	16
	91	186	146	141	17
	90	199	154	148	17
	89	206	158	151	18
	88	216	166	156	18
	87	229	174	162	19
	86	236	180	165	19
	85	246	187	171	20
	84	251	191	175	21
	83	261	201	184	22
	82	268	207	189	22
	81	281	217	198	23
	80	291	225	204	24
	79	304	237	214	25
	78	315	246	221	26
	77	327	254	226	27
	76	335	261	233	27
	75	356	279	245	29
	74	385	301	260	31
	73	401	315	269	32
	72	410	322	273	32
	71	450	358	291	34
	70	470	375	304	36
	69	529	426	339	40
	68	555	447	356	42
	67	562	452	360	42
	66	645	524	402	47
	65	658	537	409	48
	64	722	583	436	51
	63	770	620	451	53
	62	835	668	471	55
	61	891	707	491	58
	60	977	768	518	61
	59	1042	820	539	63
	58	1142	896	567	67
	57	1203	946	581	68
	56	1291	1019	603	71
	55	1347	1063	618	73
	54	1485	1152	642	76
	53	1637	1263	675	79
	52	1723	1332	689	81
	51	1921	1479	722	85
	50	1975	1517	726	85
	49	2251	1712	746	88
	48	2339	1767	756	89
	47	2686	2021	782	92
	46	2852	2126	792	93
	45	3061	2264	803	94
	44	3269	2415	809	95
	43	3566	2622	822	97
	42	3685	2707	824	97
	41	3955	2912	830	98
	40	4105	3014	832	98
	39	4262	3130	835	98
	38	4425	3240	838	99
	37	4425	3240	838	99
	36	4425	3240	838	99
	35	4425	3240	838	99
	34	4425	3240	838	99
	33	4425	3240	838	99
	32	4425	3240	838	99
	31	4425	3240	838	99
	30	4425	3240	838	99
	29	4425	3240	838	99
	28	4425	3240	838	99
	27	4425	3240	838	99
	26	4425	3240	838	99
	25	4425	3240	838	99
	24	4425	3240	838	99
	23	4425	3240	838	99
	22	4425	3240	838	99
	21	4425	3240	838	99
	20	4425	3240	838	99
	19	4425	3240	838	99
	18	4425	3240	838	99
	17	4425	3240	838	99
	16	4425	3240	838	99
	15	4425	3240	838	99
	14	4425	3240	838	99
	13	4425	3240	838	99
	12	4425	3240	838	99
	11	4425	3240	838	99
	10	4425	3240	838	99
	9	4425	3240	838	99
	8	4425	3240	838	99
	7	4425	3240	838	99
	6	4425	3240	838	99
	5	4425	3240	838	99
	4	4425	3240	838	99
	3	4425	3240	838	99
	2	4425	3240	838	99
	1	4425	3240	838	99
	0	4425	3240	838	99
