# Supplementary material for: Rapid, accurate, computational discovery of Rho-independent transcription terminators illuminates their relationship to DNA uptake
Source: Genome Biol. 2007 Feb 21;8(2):R22. doi: 10.1186/gb-2007-8-2-r22 (PMC1852404; doi:10.1186/gb-2007-8-2-r22)
Supplement: Additional data file 2 — As described in the text, the entire robust tail-to-tail region is searched; if the region is less than 500 nt, then the 500 nt downstream of the stop codon is searched (stopping if a gene start is encountered). In the case of ties, all terminators with the high score are output. [file gb-2007-8-2-r22-S2.zip › Mannheimia_succiniciproducens_MBEL55E.ttperf]

      rpoD   6 100  30   25035 ..   25055 - -10.4  -5.28176   TCTACCGATAAAAAA            CCTCCGGC ATTGA ACCGGAGG            TTTTTATTTGGAATG
      oadB   8 100  99   35121 ..   35138 - -11.3  -4.87133   ATCCGGCAAAGAAAA             CGTCCTC AAAC GAGGACG              TTTTTATTATAAACT
      araA   5 100  43   55275 ..   55291 - -12.3  -4.96501   GCCTATAAAAATAAA              CCCGACT TTA AGTCGGG              TCTATCTATTTATGG
    MS0075   7  93 122   74895 ..   74927 - -14.3  -3.09635   ATTTTTATTATTGAA      CAAAGCCCGCTAGTT TTA AATTAACGGGCTTTG      CTATTATTCCGCATC
    MS0075   7  93  36   74992 ..   75013 -  -7.3  -5.63504   AACTGCACAAAAAAA           GCGAGATAA TTCA CCATCTCGC            TTTTTTTTCATATAT
    MS0130   4 100 114  110606 ..  110636 - -11.4  -5.22943   ATCAAATCTAAAAAA       TAACTCAGCTTA GACTACT TAAGCTGAGTTA       TTTCTTTTCACTATT
       uup   1  50 337  118338 ..  118362 -  -2.2  -3.73224   GGATCCCTTATCAAA         TTATGAGCCGC TTTC GCCGCT-ATAA          TCCTTATACCTTGCG
      wcaG   7 100  52  127010 ..  127041 - -10.3  -5.63517   TGGCGAAATAAAAAA      GTGCGGTGAAA TTTTTCTATT TTTCACCGCAC       TTTTATTTGCAGAAC
      acrR   4  52 234  132182 ..  132193 -  -3.6  -3.70902   TTCGCGACACTGAAA                CCGC GATG GCGA                 TGATTAACGCGGGTG
    MS0168   5  78  -7  143097 ..  143117 -  -5.4  -4.91429   AAATCGTAAATAAAA            TGCCTTGA GTTGA TCAAGGCT            TGTTTTTTCTATCAT
      sirA   6 100  10  146194 ..  146214 - -14.1  -4.43864   AAACAGATAGTAAAA            GTGCGGTAA AAT TTACCGCAC            TTTTTTGCATTACAA
    MS0178   6  71  17  154798 ..  154821 -  -8.8  -3.12895   GTTGTTATGAAGAGA          GGCCCCCATC GAGA GATGAGGGCT           TTTTTTGTGCTTGTG
      pnuC   2 100  20  165302 ..  165331 - -12.3  -5.68039   AAATGTATAAAAAAA       TACCGCACTTTGT TATT AAAAAGTGCGGTA        TTTTTTTGCCGAATT
      rbsK   7  84 104  171054 ..  171086 - -12.1  -2.93381   GAAACTTTGAAATTA      TCCACCGCACTTT GGCGTTT AAAGTGCGGTGGT      TTTTCTCATAAATCT
    MS0217   2  82 261  195378 ..  195388 -  -5.4  -5.31456   GGAAGCGACAAAAAA                 TCTG ATG CAGA                 TTACGGAACTGCGTT
    MS0224   9  85 381  200600 ..  200638 - -10.2  -3.41745   GAATTATTTAAAAAT   GCCAAATGCGACACCTGT CAT ACCGGTACCGCAATGGGC   GGACAATCCTTCGAA
    MS0238   8  66  81  214923 ..  214936 -  -8.1  -2.75307   AACAGATTGTAAGGA               CGCCA AGTT TGGCG                TCTTTATTTTTATTG
      rfaL   9  77 340  220295 ..  220326 -  -8.8  -3.56161   TAACCCACTACATAA      CAAAAAGTGCGG TCAATTTT CCGCGCTTTTTG       TTTGGATTTTATTTA
      pyrE   5 100  31  228330 ..  228362 -   -13  -4.53705   AATGCTGATATAAAA     CTGCGGTCGAAATTT TGAA AAATTT-GACCGCAG      TTTTTTATTATTATG
       gst  11  86  54  235096 ..  235129 - -12.6  -2.75349   AACTCGTAAAATTTA     CACCGCACTTTTGT TGAAAG ATAAAAGTGCGGTG      TTTTTTTGTGTTATT
      glnA   3 100  25  238180 ..  238211 - -15.4   -5.3658   ACTATAAAAAGAAAA      GTGCGGTAAAATTC GGTG AAATTTTACCGCAC       TTTTTATCTATTTAA
    MS0268   3  59 207  244931 ..  244943 -  -4.7  -3.80862   AAATTGATGAGGAAA                CGGCG GGT CGCGG                TTATCGGGTATTAAA
      hemY   9 100  63  247772 ..  247803 - -10.4   -4.4715   TCGGAATTGATAAAA      GTGCGGTGAAAATTC AGC AAATTTT-ACCGCAC      TTTTAAAATTTTTCT
      hemY   9 100  20  247829 ..  247846 - -12.7   -3.9461   TTTCTCCAATAATAA             TGCCCGC TTAT GCGGGCA              TTATTTATGGACGAT
    MS0289   4  81 -30  269982 ..  269996 -   -10  -3.35996   CATTGGTACCCACAA               CCCGTT CGG AACGGG               ATATTGCCAACCAGT
    MS0295   4  93 114  278409 ..  278441 -  -8.7  -4.64846   CGATAAATGATAAAA     GTGCGGT-AAAAAT TTTTGG ATTTTTGACCGCAC      TTTTTGTTTATTTAT
      wecD   4  83 175  299730 ..  299769 - -10.6  -3.17526   TGACGAATTGAAAAT  TGCGATTACCGCGCCGCC GGTA GATGGCGCGGCAAATGCA   CATTTACTGAAATAT
      uspA   2  93  39  305441 ..  305464 -  -8.1  -5.43866   GAATTGTTAAAAAAA          CAGCGAGTC AAAATA GGCTCGCTG           TTTTTTATTGCTGAT
      lysR   5  67 100  314448 ..  314464 -  -5.1  -4.35116   GATTCGATATGAAAA              CAGGGTT GAA AACCTTG              AGTAATGCAAGTATT
    MS0352   7 100  30  329699 ..  329721 - -16.4  -3.55857   AATTACCATAAAAAT           GAAGGCGGTA TGC TACCGCCTTC           TTCAAATTAAATTTT
       era   4 100  23  338374 ..  338406 - -22.3  -5.33848   ATTATAAGTAAAAAA      CTGCGGTCGAAATTT TAA AAATTTCGACCGCAG      TTTTTCAGAAAAGAG
    MS0378   4 100 -54  348773 ..  348805 - -14.3  -3.53343   AAGCGGCTTGGTAAA      GTGCGGTCGAAATTC TCG AAATTTTGACCGCAC      TTTTTAAAGTGGTTC
    MS0386   0 NONE
      sodA   6  77  23  357431 ..  357453 -  -3.3   -5.4833   TCAGGCAATAAAAAA           GCACGAAAC TTTAT GAATCGTGC           TTTTTTAGCAAATCG
      trmA   7  93  38  365074 ..  365107 -  -7.7  -5.60993   TTTCTGATAAAAAAA     GTGCGGT-AAAAAT ATCGAGA ATTTTTGACCGCAC     TAAAAGTTTTAAATA
    MS0404   3 100  12  372719 ..  372739 -  -8.3  -6.08342   GAAGAAATAAAAAAA            CCGTCGTAA ACA TTATGACGG            TTTTTTTGTCACTAT
    MS0414   4  69 269  383606 ..  383622 -  -8.7  -2.69468   CAGCTGGATAGAGTA              CTCGGCT ACG AACCGAG              CGGTCAAAGGTTCGA
    MS0414   4  69  88  383787 ..  383803 -  -8.7  -2.69468   CAGCTGGATAGAGTA              CTCGGCT ACG AACCGAG              CGGTCAAAGGTTCGA
    MS0421   7  59 420  388025 ..  388035 -  -5.4   -3.5774   AGGCAATGTCTGAAA                 TTGC GTT GCAA                 AAAGCGCAGCAGGTG
      dsbB   6  95  28  394850 ..  394867 -  -8.5  -5.65927   CAGCTAAATAAAAAA             CGTTTCT GAAA AGAAACG              TTTTTTATTTGTAAG
      htpX   9  77  27  407558 ..  407586 -  -4.7  -5.03994   TTTTAGATATAAAAA       TAGGTTAG-ACC TTTTTT GGTACTAACCCA        TTTATTTATGGATTA
    MS0444   4 100  25  412621 ..  412638 - -11.3  -5.03994   CGCCATACAGAAAAA             GGCTTGG GTTT CCAAGCC              TTTTTTGTTAATTAC
    MS0452  11  77  29  419841 ..  419865 -  -8.7  -3.54459   TGAATTTTTCCGAAA          GCGTATTTAAT AGA ATTAAATGCGC          TTTTTTATGCGCACA
    MS0455   4  64  84  421976 ..  422007 -  -4.5  -4.15565   GTGAGTACCCGAAAA     TGACG-AC-GACGGT AATT ACCGTCAGTACGACA      TACGCAGGGGCGGAT
      oppF   4 100 103  429235 ..  429252 - -11.3  -4.86731   TTTTCTCAAATAAAA             GGCTGTC TACA GACAGCC              TTTTCGCTAAAAAAT
    MS0476   3  84   5  440476 ..  440494 - -11.8   -2.8585   GGATGTAACTGAAAG             TGCGGTAA TTT TTACCGCA             TTTTTTATGCGCTTA
      thdF   6 100  11  443697 ..  443716 - -12.2  -4.98857   ACTGAACGATAAAAA            GTGCGGTA TTTT TACCGCAC             TTTTTTTGTACTATT
      brnQ   7  69 155  451424 ..  451440 -  -5.8  -4.10552   CTTGACGAAACTAAA              CGTGCC TTGCT GGCACA              ACGTTTACAAAACAG
      sUL1  10 100 124  461733 ..  461754 - -11.7  -4.32579   ATAGCTGACAACAAA           TAAAGGAGC CTTG GCTCCTTTA            TTTGTGTTTGACGGC
    MS0505   8 100  87  469142 ..  469174 - -20.9  -4.48221   TATTAATTTATAAAA      GTGCGGTCAAAAATT CAA AATTTTTGACCGCAC      TTTTTGTTTGTTATG
    MS0512  10  69  20  475874 ..  475902 -  -7.6  -3.50572   ATTCAGTGGATATAA        CACCATCTAA GTATCTGGT TTAGATGGTG        TTTTTTATGTAACTT
    MS0521   7  90  13  484941 ..  484977 -  -8.2   -5.0133   TATTTTTCGAAAAAA   CACCCCGGCTTTAT-AT CGTT ATAATAAAACCGAGGCG    TTTACTCAGGGGTTA
       fis   6  93  33  495998 ..  496014 -    -8  -5.56673   ATTTACAACAAAAAA              GCCTCT TTAAC AGAGGC              TTTCGTTTAAAATTT
      potE   7 100  16  515237 ..  515252 - -10.4  -4.89567   TTTTAAAAGATAAAA              GCCTCG TTTC CGAGGC               TTTTTTGTCGGTTAA
      iclR   5 100  98  524603 ..  524620 - -11.3  -4.55093   CTATAGAATAATAAA             CCGCACT AAAA AGTGCGG              TTTATTTTTGAGAAA
      uraA   2 100 127  538465 ..  538497 - -10.7   -4.8143   TGAATAATGGAAAAA      GTGCGGTCAAAAA TTTCGTT TTTTTGGCCGCAC      TTTTCTGGTTTCTCT
    MS0579   1  55 403  541463 ..  541479 -  -2.1  -4.05529   AGAACGATTAAATAA              GCCTCAG CTT CTGGCGC              TATGCTTTGCTACCG
    MS0591   3  59 438  554309 ..  554319 -  -6.8  -3.14344   GACCGTTTTGATGAA                 GCGA TTA TCGC                 TTATGTTCGCCGTAC
      leuD   3 100  18  557281 ..  557316 - -15.6  -5.40014   AAAGAATAATAAAAA    GTGCGGTCAAAAAATC TTGA GTTTTTTCGACCGCAC     TTTTTTATGATTTAT
      gloA   3  64 241  570159 ..  570169 -    -4  -4.43397   CCTCAAAACAAATAA                 TTCA ATC TGAA                 TTTTGCCTTTTCAGT
      manA   7 100  18  571573 ..  571604 - -13.8  -4.80853   ATCTTAAAAAAATAA      CCGCACTTTGATCC TAAC GAATCGAAGTGCGG       TTTATTTTCGTCAAA
      nrdG   4 100  23  586837 ..  586857 - -14.1  -5.47159   GTTGAATAGAAAAAA            GTGCGGTAA TTT TTACCGCAC            TTTTGCCATTAAACA
      infA   5 100  43  606744 ..  606768 - -10.1  -4.58773   TTGAGCAAACTAAAA          GCCCTAAGA TTTAATT TCTTAGGGC          TTTTTGCTGATTGTT
       dps   5  88  93  623108 ..  623125 -    -7  -5.02287   TATAAAAACAGAAAA             TCCTCC TTTAAG GGAGGA              TTTTTTACAAGTTTA
      thiE   3  52 218  629691 ..  629702 -  -3.6  -3.64703   TGCCTTTTATGCAAA                CGCC TAAA GGCA                 AAGAAATCGGGCGAG
       hmp   3 100  25  631706 ..  631755 - -16.1  -3.72576   TCCGTCGGTATTAAA GTGCGGTCATTTTTCGGC-ATTTT TCA AAAATCGCAAAAAAACGACCGCAC TTTTATCCGACGATT
    MS0684   5  90  40  636323 ..  636359 - -11.8   -3.5049   TCAAAAAATGAAAAG   TTTTGCCGGGCATTTTA AATA TAGAA-GCCCGGCAAAA    TTGAAGTTTTAAGTG
      uxaA   2 100  19  647750 ..  647769 - -12.2  -5.38321   AAATATCATAAAAAA            TACCGCAC AAAA GTGCGGTA             TAAATTTTTGGAATT
    MS0714   1  67  12  664110 ..  664128 -  -3.8  -4.75776   AACTTAATGTAAAAA             GCTTATCA TTG CGGTAAGC             TTTTTTCTTTTTTAA
      secG   4  89 114  679480 ..  679498 -  -7.4  -5.21236   AACTTATAATAAAAA             GACAGCAT TTT AAGCTGTC             TTTCCGGTTTTGGTG
    MS0733   4  82 100  686861 ..  686872 -  -4.4  -5.41746   AATGGCGTAAAAAAA                TGGA TAAA TCCA                 TTGCCAAGTTGGTCA
    MS0750   8 100  22  722115 ..  722133 - -14.6  -4.20367   TTTTGTAATAAATAA             GGGCACCT GTT AGGTGCCC             TTATGATCTCGACGA
    MS0759   7  93  10  731500 ..  731523 - -13.2  -3.34192   AAGCGGCGTAATTAA          TAAGGACGCC TTGT GGCGCCCTTA           TGGAATAAGTTAGCA
    MS0766   5  57  68  738368 ..  738387 -  -6.4  -2.76629   ATCAATATAAATTCA            GCACTGCT GCGA AGTAGTGC             TGTTTTTTTATATAA
    MS0766   5  57 -14  738455 ..  738469 -  -4.4  -3.75657   TTAAATAGGTAAGAA               TTAAAT ATT ATTTAA               TTTAATGTAATATTT
      proP   5  95  10  757750 ..  757777 -  -8.5  -5.13521   AAATCAGTCAAAAAA        GACCGCACTTT TAACTC AAAGTTCGGTC         TTTTTTTTGCTATTT
       adk   9 100  19  768925 ..  768943 - -11.8  -4.51763   TAAGAAGAGAACAAA             GGCGAATT AAA AATTCGCC             TTTTGCCGTTTTGAG
      mesJ   7  69 161  775036 ..  775063 -  -4.8  -4.61199   ACTGCAGAGACAAAA        CCGGCCGAAC AAGCTCCG GCTCAACCGG         CTGAACAAGCTCCTG
    MS0816   5  57  22  789117 ..  789130 -  -6.7  -2.65409   TAAGCACGAATTAAT               TACCC TGGA GGGTA                TGTGTAGTGCGGTAG
      gadB   8  81  43  800002 ..  800043 -  -8.2  -4.22375   ATCCAATAGAAAGAA TAACCGCAC-TTGGAGC GCCAAAAAA GCTCAAAAGTGCGGTTA ATTTTTTATAAATTT
    MS0838   6  86  12  809742 ..  809757 -  -8.2  -4.81083   CTCAACCAGTAAAAA              GGCGCC CCAA AGCGCC               TTTTTCAATAATTAT
       cof   9 100  34  818849 ..  818862 -  -9.5  -4.91852   TTGAGTAAAAATAAA               GGCGC AAAT GCGCC                TTTATTTATAGGATT
      gyrA   4 100  19  851435 ..  851459 - -14.3  -4.57569   TTAGGCGGGTAAAAA          GGCAAGCGGGT TTA ATCCGCTTGCC          TTTTTATATGGCGAC
      fdnI   6 100  21  865477 ..  865509 - -12.2  -5.47218   CTTCAGTGAAAAAAA      GTGCGGTAAAAATT TTAAG ATTTTTTACCGCAC      TTTTGTCTGTAAGTT
      artI   6 100  23  880048 ..  880080 - -12.2  -5.99154   TAGTAAACAAAAAAA      CTGCGGTCAAAA AATCGAAAA TTTTGACCGCAG      TTTTTTTTATATAAA
      cDC9   7 100  17  916235 ..  916267 - -14.3  -3.64822   ATTTTCTCATCTAAA      GTGCGGTAAAAAATC AGC GAATTTTCACCGCAC      TTTTCAGTATAAATT
      tesB  12  93  59  923792 ..  923818 - -10.3  -3.92522   TTGTAATGCGATAAA        GACATCCGCTCT AAAA AGAGCGGAT-TC         GGTATTTTGAGAAAA
    MS0965   4 100 -20  941155 ..  941181 - -12.5  -4.23674   TTGTATGAATATAAA         GCCTTTTTAGT GAAAA ACTAAAAAGGC         TTTTTTGTTATTTGT
      citT   8  95 392  944865 ..  944896 -  -8.8  -4.98531   TCTTTAAATTAAAAA      GTGCGGTGAAATTT TGCA AATTTTTACCGCAC       TTTATTTTTTAGGGT
      thiF   7  85  60  983856 ..  983871 - -10.4   -3.3676   GCTAAGATTTCATAA              GGCTCC GCTT GGAGCC               TTAGTTTTATCCGCT
      fepC   0 NONE
    MS1020   7  71  82 1002129 .. 1002154 -  -3.4  -5.13722   CCCATTAAAATAAAA         GGACATATAT TTTGCG ATATATGTCT          TTTTTATATGAAAAA
    MS1025   7 100 367 1005375 .. 1005389 -   -10  -4.28361   GGAATTCGATCAAAA               CAGCGA ATA TCGCTG               GTTGTCACAATCCGA
      fdnI   2 100  21 1010925 .. 1010957 - -12.2  -5.10064   CGGAATATATAAAAA      GTGCGGTAAAAATT TTAAG ATTTTTTACCGCAC      TTTTGTCCGTAAGTT
    MS1041   7  89 460 1027007 .. 1027036 - -10.9  -3.64703   CTCGCTTTATTTAAA       CCGCACTTTTA AAAACCGA TAAAAGTGCGG        TTGTTTTTTATGAAT
    MS1046   7  72  -5 1031304 .. 1031330 -  -5.9  -4.40358   ATTTATTTTATAAAA         TCCTGATTGAA TTCAT TCCAGTCAGGA         TTTTTCTTTATATAG
    MS1050   3 100  11 1033478 .. 1033505 - -14.4   -3.3907   CTAAAGTTCAACGAA        TTAAGGGAAGAT AATG ATCTTCCCTTAA         TTTTTCAGTATTAGA
    MS1057   6  62  56 1039623 .. 1039633 -  -3.2  -4.62069   GCTTTAGTTGAAAAA                 GCAA AAT CTGC                 GCTTTAATTTTTTGA
    MS1069   8  59 119 1051579 .. 1051592 -  -5.3  -3.68726   AATACGGCAAGAGAA               CTGTT GCGA AACAG                CTTATACAAATCGCT
      argF   8 100  12 1054611 .. 1054629 - -14.6  -4.14633   TAGTTTCAAAAAATA             GGGTGCCA TAT TGGCACCC             GTAAATTTATATTAA
      uspA   5  93  13 1055891 .. 1055941 -  -9.9  -4.15047   ATGAAAAAATAAATA GCGAAAAAACAAAAAGTGCGG AAAAATAGA CCGCACTTTTGCTTTTATCGC TTAGAGAGACGATTA
      cspC   6  75  41 1075985 .. 1076019 -  -7.2  -4.14392   TTTCAATGTTTAAAA     TAACGAAAGGCAGGTT CAC ATCCCGCCTTTAATTA     TTTTTAAATAAGATG
    MS1112   2  93 311 1095536 .. 1095551 -  -7.6  -5.60993   TCCGCCACAAAAAAA              GCACAA TTTC TTGTGC               TTTTCATTAATTGAT
    MS1130   6  87 -56 1120942 .. 1120976 - -10.2  -3.85362   AATTTAAGTATCAAA     GTGCGGTCAAAA TTTTTGAATTT TTTTGACCGCAC     TTTTCCACTAAAAAG
      sseA   5  59  31 1128641 .. 1128651 -    -4  -4.25104   GTTCCTTTACGAAAA                 TCTT TTT AAGA                 TTAGCGATAAGCTAA
    MS1156   6 100 175 1142659 .. 1142703 - -11.6  -5.05153   ACCTGAAAAAATAAA TCCGCACCTTAAAAGCGGGGCA ACA TGCCACGATT--AAGGTGCGGA TTTTTCTATGGTTAG
    MS1162   5 100 461 1146155 .. 1146203 -   -20  -2.97771   TGTAGAAGATCAAAC TCAATCTGGCAGTCTC-CCAT TTTATAGT ATGGTGAGACTGCCAGATTGA AGATACCGTGCATAT
      folC   5 100  17 1170217 .. 1170237 - -11.1  -5.47399   TTAACCGCAAAAAAA            CGCCCGC AATAAAA GCGGGCG            TAATTATTCAAACAA
       pgi   3 100  29 1176831 .. 1176863 - -10.7   -5.5112   TCCATGAACAAAAAA      GTGCGGTTGAAATTT TGA AAATTTTCACCGCAC      TTTTTTATTTTATAA
    MS1207   7 100  99 1206719 .. 1206761 - -16.5  -5.82388   AAATTCTAAAAAAAA CGACCGCACTTTGGG CTATTTTCAGGTT CCCAAAGTGCGGTCG AAAATTTTCAAATTT
    MS1212   3 100  17 1211821 .. 1211836 - -11.8  -5.84381   CGACCAACAAAAAAA              CCGCCG TTCC CGGCGG               TTTTCATTATCTAAA
    MS1231   8  77  -5 1230226 .. 1230270 -  -9.8  -2.96748   TGACAAGAAAGATGA GAATGATTATCATATTATTAT TCAA ACAATAATA-GATAATCACTC CAACATTTCCGGCGT
      amyA   5 100  65 1233974 .. 1233994 - -10.4  -5.34555   GTACAGTACAAAAAA            GTCCGGCG CTTAT CACCGGAC            TTTTTTATGCCTAAA
      baeS   4  74  64 1245173 .. 1245184 -  -5.8  -4.62471   CGGAACGGGTAAAAA                TGGC AAAT GCCA                 AAGCATCATCGTCAT
      rfaE   7  68  69 1260640 .. 1260651 -    -3  -5.00616   GTGCGGTCGAAAAAA                CAAA ATTT TTTG                 AATGGCGGACTTCAG
       dgt   3 100  19 1267557 .. 1267601 - -10.2  -5.25976   AACGAAAAAAATAAA CCGCACTTTTGACGGTTTCAT CACA ATTTAAC-GCCAAAAGTGCGG TCAGTTTTTGCCAAT
      glnQ   4 100  10 1272406 .. 1272425 -  -9.4  -5.88197   TCAAATACAAAAAAA            GAGATAGT TAAG ACTATCTC             TTTTGCATATTAGTG
    MS1292   8 100  63 1285569 .. 1285589 - -14.1  -5.52986   ATTTCACTAAAAAAA            CTGCGGTAA AAT TTACCGCAG            TTTTTTACTTCTTTA
    MS1292   8 100  13 1285623 .. 1285639 - -12.3  -5.42198   TCTGAAAAAACAAAA              TGGCGCT ATA AGCGCCA              TTTTTCATATCCTTA
      glnD   6 100   4 1304900 .. 1304932 - -12.2  -5.27335   TGGGTTAAATAAAAA      GTGCGGTCAAAA AATCAAAAA TTTTGACCGCAC      TTTTTAATCTAACCT
      ribC  10 100  22 1313581 .. 1313601 - -14.1  -5.00642   TAACCTATACAAAAA            GTGCGGTAA ATT TTACCGCAC            TTTTGCTATTTAAAC
      purR   9 100  23 1319882 .. 1319902 - -14.1  -5.84432   GACAATATAAAAAAA            CTGCGGTAA TTT TTACCGCAG            TTTTTATCAATGGAA
      hemA   4 100  12 1326984 .. 1327001 -  -6.3   -5.9667   AAAAACACAAAAAAA             GTGAGCT TAAA AACTCAC              TTTTTTATTTTCTAT
       spr   3 100  30 1335594 .. 1335614 - -14.1   -5.1517   AAAATAAAGCAAAAA            GTGCGGTAA ATT TTACCGCAC            TTTTTTTATATTTGA
    MS1350   2 100  17 1353651 .. 1353683 - -15.1  -4.02253   TGAATAATCTATAAA      GTGCGGTGAAAATTT TTA AAATTTTGACCGCAC      TTTTTTCCGGATCCG
      uvrB   4 100  43 1377139 .. 1377163 - -10.8  -6.08342   CAATAAACAAAAAAA          CGGCATTCAA AATCA TCGAATGCCG          TTTTCTTTTTATACA
    MS1382   3  57  95 1387726 .. 1387760 -  -6.6  -2.60947   TAATCATATAAAAGT     GCGGTGAATTTTAA TGAAATT TTAAAACTCACCGT     TTTTTTGATTATTTT
      mviM   5  72  39 1391019 .. 1391037 -  -9.5  -2.75844   CCTGTGATTTTAAAG             GGCGGGC ACAGG ACCCGCC             TCTACTAATTACAAA
      lysR   3  50 124 1395720 .. 1395731 -  -2.2  -3.72788   GTGGATAAGATATAA                CCGT AAGG ACAG                 GCTTTATGTCTGTCC
      lysR   3  50  74 1395729 .. 1395781 -    -5  -2.76721   ATATAACCGTAAGGA CAGGCTTTATGTCTGTCCGT TGTGTGTCCAATT GGGGACAGACATAAAGTCTG TCCTTACGAGGATGG
    MS1398  10  93 146 1398570 .. 1398606 -  -9.5  -4.29327   GATAAGTAATACAAA    CGGTTGGATTTTGCAAA TTT TTTGCGAAATTCGACCG    CTTGGTTTTAGAGCT
      nagE   3  54  15 1408365 .. 1408404 -  -5.7  -3.04715   GATCCGCCTGAAAAG  TGCGGTCGATTTTTACA GAATTT TGTAAGTACCGACCGCT   TAGTTTATTGCAACT
    MS1430   3  64   5 1426548 .. 1426563 -  -6.8  -3.69354   TTCGATAATCTCAAA              TCGGGC GTTT ACCCGA               TTTTTTATTGTTCCG
      hrpA   7  69 344 1429454 .. 1429474 -  -5.5  -4.38744   ATTGATAGAAAAGAA            GCAAGAA CGCTTTT TTCTTGC            GTTACCGCAGCAAAT
      sUI1   5  88  24 1462727 .. 1462770 -  -7.6   -5.1675   GGAGCGAGTAAAAAA CACCGCACTTTAATTCGTT TCAATTT AACGG-TAAAAGTGCGGTG TTTTACAGAAGACTA
      smpB   8  61 140 1496458 .. 1496472 -  -7.1  -2.74701   ACATTTTGAAGATCA               TCCGG ATACA CCGGA               AATTATCGCCACGAT
      metC   7  77  84 1510578 .. 1510603 -  -4.7  -5.13521   AAATTAGCGAAAAAA         TTCCCGCAGTT GGAA AAGTGCGGTAA          AAATCTCTAAAATTT
       pfs   5 100 137 1527856 .. 1527873 - -12.7   -5.1471   ATTATAAAAAACAAA             GGGCGCT ATAT AGCGCCC              TTATTGTTACTTGAT
    MS1544  10  76 -39 1534914 .. 1534938 - -10.1  -2.88788   TTAACGAAAAATCGA          CCGCACTTT TTTATGC AAAGTGCGG          TTCTTTTTTAAGGAA
    MS1547   9  77 197 1537650 .. 1537671 - -10.2  -2.52543   AGGCGGTGTAATGCA           TAACCGGC TTTTAC GCCGGTTA            TTAAAAGAAAATCTG
      dnaQ   7  90 443 1564989 .. 1565002 -  -8.1  -4.96762   TACATATTACAAAAA               GCCCT CAAC AGGGC                TTTTATGTTAATTTG
      tra5   2  51 431 1571705 .. 1571715 -    -4  -3.38674   AAAAGTGGCAAAAAG                 CAAT GTG ATTG                 AAAAACTAAGCGTAT
      rsmC   5 100  20 1582902 .. 1582942 - -12.7  -5.46706   ATCCTAAAATAAAAA  GTGCGGTGAAAATTTCAAA ACT TTTGAAAAAATCACCGCAC  TTTTTTATCTCCAAA
      fabB   5 100  24 1585019 .. 1585039 - -11.2  -5.72616   ACGTACATAAAAAAA            CTGCGGTA TTTTT TACCGCAG            TTTTTTATTAGTAAA
      tra5   2  55 446 1595610 .. 1595628 -    -6  -2.77013   TATTCTGTCAATAAG             TGTGCTAT ACG ATAGCACG             GTTTTCTAATAAGTT
      xylB   7 100  20 1601736 .. 1601759 - -11.8  -5.10077   AAACACTTCAAAAAA          CAACCGCACT TTTT AGTGCGGTTA           TCCTTAATATTTCAT
      cafA   5 100  21 1616577 .. 1616598 -  -7.3  -5.80817   GCTAATATAAAAAAA           TCCGCAG TTTTCAGG CTGCGGA            TTTAATGTTGAATAA
      metG   4 100  22 1625260 .. 1625292 - -22.1  -4.89521   ATATTCCAAACAAAA      GGGCCGATTCCCGTA TCT TGCGGGAATCGGCCC      TTTATTTTTTACCGT
    MS1647   4  57  73 1639064 .. 1639074 -  -6.8  -2.68544   AAGATCAAGAAGCCA                 CGCT ATC AGCG                 TCAACGGATACCCGA
    MS1656   4  90 -45 1648494 .. 1648515 - -11.7  -3.78633   AATAAAAAGAATTAA           GCCCTTTAT AGCA ATAAAGGGC            TTTTTTATACTTAAA
      murA   7 100  31 1698833 .. 1698851 -   -11  -5.37345   TCTAACCACAAAAAA             TGGCACCC TTG GAGTGCCA             TTTTTGCTTTATAAA
    MS1719   4  95  43 1707162 .. 1707191 -  -8.6  -5.38326   TCAATCAAACAAAAA       GGACTGAACGCA ATAATA CGTGTTCAGTCC        TTTCGTTATATAAAT
      rpoD   6 100  13 1752949 .. 1752972 - -11.8  -4.42062   GATTTTTCAAACAAA          TAAGGTCCGG AAAG CCGAACCTTA           TTTTTTTATAGATTA
       lig   4 100  27 1759241 .. 1759274 - -13.4  -3.93262   CGGGAACAGATCAAA     GTGCGGTCAAAAAA ATTAAA TTTTTTAACCGCAC      TTTTGTTTTACCCGC
    MS1771   6  57 356 1764775 .. 1764789 -  -5.8  -3.01712   CCTTTGCGGTCAATA               TCAATT ATG AATTGA               CCGCTTTTTTATGAC
      panF   6  82  21 1780916 .. 1780933 -  -9.8   -3.5456   AAGCGGAATAATTAA             GGGCGG GATAAT CCGCCC              GATTTTAAGCAAATT
       cah   5  68 234 1800139 .. 1800159 -  -6.9  -3.65902   TTTATGGCAGTGAAA            TCTTTACTG ATT CAGTTAAGA            AACATGGGCTTACAC
    MS1810   8 100  21 1807176 .. 1807204 -  -9.7  -5.68039   AAATCCATAAAAAAA        TACCGCACTTT TGTCAAG AAAGCGCGGTA        TTTTCTTGCCTAATT
    MS1823   0 NONE
      lipA   5 100  22 1821989 .. 1822021 - -15.1   -5.4111   AATAACGATAAAAAA      GTGCGGTAAAAATTT TCG AATTTTTTACCGCAC      TTTTTGCTTAAGATC
      menG  10 100  27 1834481 .. 1834513 - -12.2  -5.61881   TTTTAAAAACAAAAA      GTGCGGTAAAAATT TTCGG ATTTTTTACCGCAC      TTTTGCAAACTCAAT
      folA   1 100  10 1850187 .. 1850219 - -10.7   -5.5074   GAATCGAATAAAAAA      GTGCGGTAGAAAATT TCG ATTTTTTTACCGCAC      TTTTTTAATTTAGGA
      fkpA   8 100  76 1853344 .. 1853376 - -13.6  -4.24726   ATAAGAAGTGCAAAA      GTGCGGTCAAAATT ATCGA ATTTTTGACCGCAC      TTTAGATTATAAATA
      fkpA   8 100  21 1853407 .. 1853431 - -10.1   -5.1104   AAACACAGATAAAAA          TAAGGACACCA ATA TAGCGTCCTTA          TTTTTTATTAAACCG
    MS1876   7  93  87 1860759 .. 1860782 -   -14  -2.63501   TCAATAATTAATTCA          TTAAGGCGGT AATA ACCGCCTTAA           TTTTTTATCTCATTC
    MS1907   7 100  10 1886733 .. 1886756 - -11.1  -5.51353   CAAAAATAACAAAAA          CGGCACTTT CAGTTT AAAGTGCCG           TTTTGCTTATTATTT
      citT   7 100  59 1894374 .. 1894398 - -12.9  -5.14985   TCAAACATATAAAAA          GGCGGGCTA ACTTAAG TAGCCCGCC          TTTTTATCATCCGAG
      lpxD   6  95 151 1902200 .. 1902229 -  -8.7  -5.52096   AAATTTAATAAAAAA       GGGTTAAG-TCTTC CGC GAAGTTCTTAACCC       TTTTTTATATAATGC
    MS1946   6  74 195 1921573 .. 1921590 -  -9.1  -3.06312   AAACGGGCTATCGAA             CAGGGCG GAAC CACCCTG              AAAGACTTTTTACAA
      coaD   5 100 102 1926270 .. 1926292 -   -15    -5.252   TACGGTGATAAAAAA           TAAGGCGGTA ACA TACCGCCTTA           ACTTTTATTGTGAAA
    MS1957   4 100  21 1932822 .. 1932839 - -11.3  -4.34557   AATGCAAAAAGTAAA             GGCTTGG GATT CCAAGCC              TTTTACTTTTTCACT
      rfaF   4 100  23 1935566 .. 1935600 - -18.9  -3.07895   TCCATCTTCAATATA     TTAGGGGCTGTTTAT CTTTT ATAAACAGCCCCTAA     GTCGCTCATTTATAT
      glpF   8 100   8 1937486 .. 1937502 - -10.8   -5.5762   ACTAAAGATAAAAAA              CGGGGC TTACC GCCCCG              TTATCAATTAATCTT
      gntT   9 100  92 1948961 .. 1948986 - -16.3  -5.51165   AAAATCCTAAAAAAA         TGACCGCAGTT TTAA AACTGCGGTCA          TTTTTCAATGAAATT
      aspA   2 100  24 1955090 .. 1955115 - -10.5  -5.51165   AAAATCCTAAAAAAA         TGACCGCAGTT TTAA AAGTGCGGTCA          TTTTTTCTAAAGTTT
      glpK   6 100  25 1959270 .. 1959290 - -14.1  -5.64873   CTCAATAACAAAAAA            GTGCGGTAA AAT TTACCGCAC            TTTTGCTATTTATAG
    MS1996   8  62 377 1968991 .. 1969002 -  -5.8  -3.69621   ATCGACAACGCCAAA                GTGC GCCC GCAC                 ATTCACATGGTAACG
    MS1996   8  62 212 1969154 .. 1969167 -  -2.4  -4.69559   AAATTTTAAAACAAA               TTCC GGGACT GGAA                GTGGTTGTGTTGCCG
    MS2002   5  67 400 1973784 .. 1973797 -  -5.9  -4.05788   TTGGCTCAAAGCAAA               CCGCA AGCA CGCGG                TACAATTAAGCGTGT
    MS2014   9  61 207 1984255 .. 1984280 -  -6.9  -2.76671   ATACCGATTTCAAAT         GTAC-CTGAGGT TTT ACCACAGCGTAC         GCAATCTGTTAATTT
    MS2021   7  67 106 1992473 .. 1992491 -  -8.1  -2.88268   TTTTAAGCAAAAGAG             CCGCCTC AATTG AAGGCGG             TTTTCATCAAAAGTG
      oppA   8 100  31 2010622 .. 2010654 - -14.3  -4.93877   TTCTATCAAATAAAA      CTGCGGTCAAAAATC ACA AAATTTTGACCGCAG      TTTTTAACAGGGATT
    MS2061   7  78 450 2015899 .. 2015916 -  -7.1  -4.45738   TATGTGAATAATAAA             TTCCATA TCAA TATGGAA              GGATTATCCCATGAT
      malT   3  80 179 2029278 .. 2029295 -    -7  -4.60487   CAGCACTGGCAAAAA             TTGGCG CAATTC CGCCAA              CGTCACCGGGCTGTC
      ara1   2  77 258 2036742 .. 2036764 -  -9.8  -3.09671   ATTCCAACCTGAAGA           CTGGCTCGGT ATG ACCGAACCCG           TCAATATTCCGGGAA
    MS2086   5  62 186 2043571 .. 2043589 -  -3.1  -4.56775   ATGTCGGCGTAAAAA             CCGTGTT AATAA AACAGGG             AATTTCGGAATAATT
      nemA   3  95  23 2053562 .. 2053592 -  -8.5  -5.33866   TAAATTGATAAAAAA      CCGTCTGAAAACGAT CAG ATCGTT--CAGACGG      TATTTTTTATCTATA
    MS2110   4  88 210 2059121 .. 2059146 -  -6.9  -5.08824   CGCTGATTCAAAAAA         CAGCG-AAATCC TCG GGATTAACGCTG         GAAAGCGTTTGGTGG
    MS2124   6 100  61 2070194 .. 2070211 - -11.3  -4.98531   CGCCCAAACTAAAAA             CGGATGC ACAA GCATCCG              TTTTTGCTGAAATTT
    MS2137   4  55 366 2081817 .. 2081832 -    -4  -3.71917   AGCTTAAACTGGAAA              TCCAAA AAAT TCTGGA               CGAAGAAATATAAAA
    MS2150   6  52 443 2088729 .. 2088741 -  -3.3  -3.74713   GAAAAATTTGAACAA                GGCGA ACT TTGCC                CCGATTTTGCCTACG
    MS2158   6  87  16 2097111 .. 2097149 -  -9.6   -3.9407   TTTAAGAAAAACCAA   GCGGTCGAATTCTGGAAA AAC TTTGCTAAACCCGACCGC   ACTTTTCTATTTCAT
    MS2169   2  79  63 2107389 .. 2107419 -  -8.2  -3.93673   CAAATACCGCACAAA       CCGCCCCCCTCTTT AGC AAAGAGGGGTTGGG       GGAGATTTGTCTAAA
    MS2172   8  83   4 2111100 .. 2111155 - -11.4  -2.87581   GGAAGTGAAATATTA CAAGCGGTGGGTTTTTAAGTTTATTTT GCA AAAAACAGCTTCAAA-CCCACCGCTTG CGCTTATTTCAAATT
       tuf   7 100 106 2124397 .. 2124429 - -12.9  -5.35222   AAAACCGATAAAAAA      GTGCGGTAGAAAATT TCA AATTTTTCACCGCAC      TTTTGCATTTATTTT
       tuf   7 100  25 2124493 .. 2124510 -  -9.1  -5.41143   TATGCCGTAAAAAAA             GGGACTC TTTC GAGCCCC              TTTTCAGATTTGCCG
      nagA   4 100  12 2141826 .. 2141852 - -12.4  -4.64766   TTGATACGTTAAAAA         GCCTGTAACC GTTTATA GGTTACAGGC         TTTTTAATAGATTAA
    MS2232   5  88 380 2164518 .. 2164530 -  -6.9  -4.87893   AATGCCAATCAAAAA                CCGCC TGC GGCAG                TTGTGCGGCTAAAAA
      recX   6 100  36 2175479 .. 2175497 - -13.2  -4.06866   TTATAAAGACAATAA             GCCGTGAT AAA ATCACGGC             TTATTTTTTAATATC
    MS2246   2  90  59 2180476 .. 2180507 -  -8.2  -5.27938   AGGCGTAAACAAAAA      TAAGGCTTGTAA TGTTACTG CTACAAGCCTTA       ATTAAGAAATATTGA
    MS2253   5  89  24 2188510 .. 2188530 -  -7.6  -5.30686   AATATCCATAAAAAA            GCTGAACC TTTGG GATTCAGC            TTTTATTTTCTTAAA
    MS2258   7  69  65 2192301 .. 2192316 -  -6.8  -4.03885   GCTGAAAAAAATCAA              CGCCTC TATT GAAGCG               GATCGTAAAAAATAA
      dadA   6  60 204 2219481 .. 2219493 -  -2.7  -4.60977   AATATAAGCAGAAAA                GCTTT TGA AAAAC                AAGGGTTTAAACTTT
      tfoX   4  65 125 2228638 .. 2228675 -  -3.6  -4.54727   TTTTTTAAATGAAAA   GAGTTGATTAATTATT AATAAA AATAAAAAACCAACTC    ATTTGTCTACTAGGG
       sms   5  86  17 2236670 .. 2236690 -  -5.4  -5.72254   TTAAATAATAAAAAA            GTGTGGTA TTTTT TACCGCAC            TTTTTTACTTTTTAG
      glpR   4  67 426 2244837 .. 2244850 -  -4.5  -4.56597   GGCGGCGTTTAAAAA               TGCCG GCTT CGACA                ATCTTAAAATCTATG
      eutG   5 100 348 2252426 .. 2252444 - -11.8  -5.60993   CGTTTCATAAAAAAA             TGAGCTGA ATT TCAGCTCA             TTTTACTTGTAATGC
      mscS  10 100  61 2261433 .. 2261453 - -12.6  -3.96624   CACTGTTATTATAAA            GGGCGGAA ATAAA TTCCGCCC            TAGGAAAGACTTTGT
      mscS  10 100  10 2261482 .. 2261504 - -13.6  -3.72051   GTCAATAACCTGAAA           GCTGAATATC ATT GATATTCAGC           TTTTTTATACTATTT
      mutT   6  91  12 2268688 .. 2268715 - -12.9  -3.19522   TGATTTAACATTCAA        TAAAAACCCGG TTTATG CCGGGTTTTTA         TTTTTTTATTATTAA
      hypC   6 100  75 2285740 .. 2285763 -   -14  -3.45634   TTTAATAAAAGCGAA          TAAGGCGTTG AATT CAACGCCTTA           TTTATTACTGAAATT
      acnB   8 100  35 2294448 .. 2294475 - -14.2  -5.24449   GATAAAGCTAAAAAA        GTAGGGACGTCA TGTT TGCCGTCCCTAC         TTATATGCCGTATGT
    MS2376   4  52  50 2305824 .. 2305842 -  -3.8  -3.62176   AAGAATACGGTCAAA             CCCCCAAA GAA TTCAGGGA             ACGCTAAGGTCTGTT
      purR   2  67 391 2306240 .. 2306250 +  -8.2  -2.85346   TTTGAGGTAGCCTTC                 CGCC GGC GGCG                 CTTTGATGAAATCTT
      gltA  11 100  19 2299975 .. 2300006 + -14.6  -5.24291   TTAATAACATAAAAA      GTGCGGTGAAAATT TTAA AAATTTCACCGCAC       TTTTATTTTACTTTT
      smtA   6 100  89 2294448 .. 2294475 + -14.2  -3.51633   GATAAAGCTAAAAAA        GTAGGGACGTCA TGTT TGCCGTCCCTAC         TTATATGCCGTATGT
       imp   4 100  11 2285740 .. 2285763 +   -14  -4.25458   TTTAATAAAAGCGAA          TAAGGCGTTG AATT CAACGCCTTA           TTTATTACTGAAATT
       imp   4 100  61 2285790 .. 2285828 + -11.9  -4.40357   AATTTATGATTTTTT   GACCGCACTTTTATC CGTAATTTA GTTAAAAGTGCGGTC   TGTTTTTTGTTAATT
    MS2340   4 100  29 2268688 .. 2268715 + -13.6  -5.95946   TGATTTAACATTCAA        TAAAAACCCGGT TTAT GCCGGGTTTTTA         TTTTTTTATTATTAA
      trpS   6 100 164 2261482 .. 2261504 + -13.6  -5.38321   GTCAATAACCTGAAA           GCTGAATATC ATT GATATTCAGC           TTTTTTATACTATTT
      araC   6 100  -2 2252426 .. 2252444 + -11.8  -4.51174   CGTTTCATAAAAAAA             TGAGCTGA ATT TCAGCTCA             TTTTACTTGTAATGC
      aroE   5  62 130 2245366 .. 2245404 +  -3.8   -4.2828   AATGGTGTTAATTTT  TTCCAGCG-GGCAAACC ACATTC GGGCTGCGGCGCTGGAA   TTTTGATGAGTCCGC
    MS2305  10  93   8 2236670 .. 2236690 +  -7.6  -5.54079   TTAAATAATAAAAAA            GTGTGGTA TTTTT TACCGCAC            TTTTTTACTTTTTAG
      potD   4  50  87 2222456 .. 2222476 +  -3.4  -3.67792   CGTTAAAAAGAGCGG            TGAAAAAC AACAA GTTTTTTA            TTTAAATCCGTATAA
    MS2289   2  71  54 2219651 .. 2219684 +  -6.8  -4.12902   AATTTTGACCGCACT     TTTAAGCCCGATAC CCCAAA GTAAAGGGCTTAAA      TTTTAAGGATAATTA
      nlpD   4  51 190 2201520 .. 2201540 +  -3.1  -3.64703   TTTCGCAGCAAATTT            TTCGCCGCC CCA GGCCGCCAG            TTTCGCTACCAGCAG
    MS2263   3  65 167 2196399 .. 2196426 +  -3.4  -4.81083   GCGCGCCCCGGCGTT        GAGTGGAAAGTG CGGT CACTTTTATCTC         TTTTTCATCATTGCC
      dctP   3  87  44 2192375 .. 2192404 +  -6.4  -5.44837   TCCCTTCGATTCTTA       CCGGCCCTACTT ACTCAA AAGTGCGGTCGG        TTTTTCTGTTTTTTT
    MS2245   2  58 121 2180579 .. 2180593 +  -2.8  -4.27584   ATTTATTCGGCGATC               TCAAGT TGT ACCTGA               TTTTCGCTTGCCCAT
    MS2241   7 100  48 2175476 .. 2175500 + -15.9  -5.22312   CTATTATAAAGACAA          TAAGCCGTGAT AAA ATCACGGCTTA          TTTTTTAATATCAAT
       cof   8 100  13 2167241 .. 2167273 + -12.9  -4.45386   TAAACTTAAGTAAAA      GTGCGGTCAAAATTT CAA GAATTTTCACCGCAC      TTTATTACTTTATTA
       cof   8 100  69 2167297 .. 2167314 +  -9.9  -5.03961   TTTATTAAAGAAGAA             TAGGCTC GTTC GAGCCTA              TTTTGTTATTTAGTT
      rseC   4  77 -38 2164844 .. 2164859 +  -6.1  -4.65078   AAACTCAATAAAAAA              TCGGC ATTTGA GCCGA               TTTTATTGAGAGTAT
    MS2220   6  89  39 2157707 .. 2157726 + -10.8  -3.53012   ACAGATAAAAATAAA            GGCAATTC CAAC GAATTGCC             TTTAAAAAAACGGAA
      dcuB   2 100  20 2153891 .. 2153909 + -12.4  -5.75342   ATAAATAAATGTAAA             GCGGTGCT TTT AGCGCCGC             TTTTTTTTACGCCCG
      dcuB   2 100  75 2153946 .. 2153979 + -14.1  -4.81551   AGTGTACACAAAAAA     GTGCGGTAAAAAATT TCCG AAATTTTTACCGCAC      TTTTTAATGTAACTC
      acrR  10  72  62 2148882 .. 2148902 +  -2.7   -5.2894   TAATTAAAAGTGCGG            TCAAAATTT GGA AAATTTTAA            TTTTATTTTCTATTT
      greB   3 100  42 2147516 .. 2147537 + -10.9  -5.05113   TAAATTAACAAAAAA           GCTATCGCC GAAC GGTGATAGC            TTTTCTTTATATCAA
       sun   2 100  12 2141826 .. 2141852 + -12.4  -4.77157   TTGATACGTTAAAAA         GCCTGTAACC GTTTATA GGTTACAGGC         TTTTTAATAGATTAA
    MS2191   8  69 408 2132788 .. 2132816 +  -8.9  -2.60776   AGCGGATCAGCGGCT        CACTGCGCTTTAA TGT TAAAAGTGCGGTG        GATTTTTGCAAAATT
      coaA   2  63 110 2127512 .. 2127524 +  -7.7  -2.58812   TTAACCCAGCCTTAT                TTGCG CAC CGCAA                TAGCTTCAATTTCCA
      lysR   6  80  46 2116095 .. 2116127 +  -9.3  -3.57144   CTTGCAAATGCAAAA      GTGCGGTAAAAAA ATCGTTA TTTTTGACCGCAC      TTTGCACATCGCGGA
      araC   6  59 383 2113651 .. 2113675 +  -5.5  -3.60475   CAAGCACCGCCGTAT          CCCGGAACGCC GAA GTCGGTACGGG          TTTGCAATGCCCCTT
    MS2157  10  62  98 2097071 .. 2097092 +  -7.3  -2.90496   ATGACAAAATGCTAA           CCTAGGGTA TACG TACCCTAGA            TCGTTTAAGAAAAAC
      nfnB   4 100 189 2089382 .. 2089411 + -18.1  -5.93252   TTTCAAATACTAAAA       TGCCTGTCTGAAA CCAC TTTCAGACAGGCA        TTTTTTGTTTTTACA
    MS2138   3 100  13 2082465 .. 2082496 + -15.4  -4.99435   TAACTAAGACTAAAA      GTGCGGTAAAAATT TAAG GATTTTTACCGCAC       TTTTTCATTGTTAAA
      lysR   7  52 363 2076067 .. 2076100 +  -3.7  -3.53779   GTTGTAATGCTCTTT     CAACCAGCCCACCGT TTCG ACAATGCGCTGGCTG      TTGCTGTTTTGCAAG
    MS2126   3  57 116 2072426 .. 2072436 +  -2.4   -4.3767   AACAGACTGCCGTAT                 GCCG CAA CGCC                 TTTCTTCTGCTATCG
    MS2123   5 100  16 2070194 .. 2070211 + -11.3  -4.75404   CGCCCAAACTAAAAA             CGGATGC ACAA GCATCCG              TTTTTGCTGAAATTT
    MS2112   3  48 407 2060898 .. 2060908 +  -3.2  -3.36878   TTTTCTTCGTTAATA                 GTCA GCG TGGC                 TTGTACATAAATACG
    MS2109   4  69 145 2059487 .. 2059501 +  -8.6  -2.92293   TATCCAGCATAACCA               TCCGAA TAT TTCGGA               TATAATGTTCGACTT
    MS2098   6  62 -43 2054916 .. 2054944 +    -6  -3.54459   CATTCAATGCAAAAA        TGCCGTCTGTAA CTCAA TTTCAAACGGCA        TTTCAAAGCGGTTAA
       gst   8  59 202 2043804 .. 2043814 +  -6.8  -2.97925   CGGCTCCGCTATACC                 CAGC ATT GCTG                 TCTATCGTATGAAAT
    MS2080   3  68 385 2039611 .. 2039625 +  -7.1  -3.66378   ACACTTCGCCGCGCA               GCACG GGACG CGTGC               TTTCGGTGAGCTGTA
      malQ   5  87  30 2036925 .. 2036944 + -11.4  -3.28712   CAATGTGATTTTAAC            GGGTGCCG GATA TGGCACCC             TTATCAAAACGACGA
    MS2060   4 100  26 2016408 .. 2016428 + -10.5   -5.1356   AATACCAAAACAAAA            GGCTTGAAT ATT GTTCAAGCC            TTTTTCTTCATAAAA
    MS2060   4 100 391 2016773 .. 2016806 +  -9.7   -4.3739   TTGATTTAACTAAAA     GTGCGGTCAAAAATT TGCA AAATTTTCACCGCAC      TTTTATGCCGGGATA
    MS2052   8 100  95 2010622 .. 2010654 + -13.6  -4.57341   TTCTATCAAATAAAA      CTGCGGTCAAAAAT CACAA AATTTTGACCGCAG      TTTTTAACAGGGATT
    MS2019   7  85 303 1992754 .. 1992769 + -11.8  -3.10975   TAGGCAAATAAAAAA              GCCCGC TATC GCGGGC               TCTTCAATAATAAAT
      nemA  10  57 -28 1982922 .. 1982937 +    -6  -2.99871   ACGTGTTGCACGTTT              CCGGCG GCGG CGACGG               TAATTTCATATAAGC
      nemA  10  57 340 1983290 .. 1983300 +  -5.4  -3.51904   AACGTTTCGAATAAT                 GCTT TTT AAGC                 TGTTTCGCTTTCATC
    MS2001   3  57 289 1974276 .. 1974289 +  -5.2   -3.3506   AGAAAGTTTTTACCC               GCCG CGCTCA CGGC                TTCTCCGCCTTTGGC
    MS1976   7 100  15 1948961 .. 1948986 + -16.3  -4.67011   AAAATCCTAAAAAAA         TGACCGCAGTT TTAA AACTGCGGTCA          TTTTTCAATGAAATT
      metJ   5 100  17 1938765 .. 1938793 + -19.1  -5.06735   TAACGCTTATTGAAA        TGAAAGGTACGGA AAT TCCGTACCTTTCA        TTTTTATAATTTATC
      glyS   6 100  19 1932822 .. 1932839 + -11.3  -4.78661   AATGCAAAAAGTAAA             GGCTTGG GATT CCAAGCC              TTTTACTTTTTCACT
      srmB   7  95   8 1926270 .. 1926292 +   -15  -2.67008   TACGGTGATAAAAAA           TAAGGCGGTA ACA TACCGCCTTA           ACTTTTATTGTGAAA
    MS1931  11 100  82 1913913 .. 1913928 + -10.4  -4.40358   GACAGCTATAAAAAA              GCAGGC ATCA GCCTGC               TTTTGTGGAATCAGT
    MS1921   6  95  42 1902200 .. 1902229 +  -8.7  -5.39721   AAATTTAATAAAAAA       GGGTTAAG-TCTTC CGC GAAGTTCTTAACCC       TTTTTTATATAATGC
    MS1905   6 100 246 1886733 .. 1886756 + -11.1  -4.63179   CAAAAATAACAAAAA          CGGCACTTT CAGTTT AAAGTGCCG           TTTTGCTTATTATTT
      dcuB   4 100  27 1862360 .. 1862392 + -18.7  -5.38549   AATATCATCTTAAAA      GTGCGGTCAAAATTT TCA AAGTTTTGACCGCAC      TTTTTATTGTTTAAA
      proB   7 100  20 1853344 .. 1853376 + -13.6  -3.81339   ATAAGAAGTGCAAAA      GTGCGGTCAAAATT ATCGA ATTTTTGACCGCAC      TTTAGATTATAAATA
    MS1856   5  69  89 1849636 .. 1849648 +  -6.3  -4.02132   AGGCTTCAACACAGG                TATGC CCT GCATA                TTTGTACGTTTCGGC
    MS1845   5 100 -34 1841594 .. 1841614 + -11.2  -5.11063   GTAGCAATAACAAAA            GTGCGGTA AAAAA TACCGCAC            TTTTTATTAAATAAT
    MS1841   6 100 173 1837049 .. 1837073 + -17.3  -3.76634   ACATATAAACAAAAA          GCCGCTGATTA ATT TAATCAGCGGC          TTCTATCTTTAAAAT
    MS1838   3 100 -51 1834481 .. 1834513 + -12.9  -4.09864   TTTTAAAAACAAAAA      GTGCGGTAAAAATTT TCG GATTTTTTACCGCAC      TTTTGCAAACTCAAT
      rhaT   4 100  11 1821989 .. 1822021 + -15.1  -4.87291   AATAACGATAAAAAA      GTGCGGTAAAAATTT TCG AATTTTTTACCGCAC      TTTTTGCTTAAGATC
    MS1814   2  67  87 1810950 .. 1810965 +  -6.1  -3.93769   CAATATTGATTTTTG              CCGCA ATAAAG TGCGG               TTCATTTTTTGCCAT
    MS1809   6  86  20 1807176 .. 1807204 +  -8.2  -4.69656   AAATCCATAAAAAAA        TACCGCACTTTT GTCAA GAAAGCGCGGTA        TTTTCTTGCCTAATT
      tra5   5  63 348 1800749 .. 1800763 +  -7.2  -2.97392   AGGTATAAACTTTAC               CGTTAA TTG TTAACG               TGCTGTTTTCGTCTG
      avtA   1 100  22 1792903 .. 1792922 + -13.6  -3.69621   TTATTGAATCAACAA            CGCCTGTC CTCC GACAGGCG             TTTCGGATTATCAAT
    MS1785   3  63   4 1780915 .. 1780934 +    -7   -3.0579   CAAGCGGAATAATTA            AGGGCGGG ATAA TCCGCCCG             ATTTTAAGCAAATTT
      cysK   3 100  44 1764765 .. 1764793 + -11.2  -5.29782   CCTTTAACCCCCTTT       GCGGTCAATATCA ATTA TGA-ATTGACCGC        TTTTTTATGACTGTA
    MS1759   7 100  14 1752703 .. 1752715 +  -9.1   -5.4505   GATATTCTTTAAAAG                CCGAC TTA GTCGG                TTTTTTATTACCGAA
    MS1759   7 100 260 1752949 .. 1752972 +  -9.6  -5.66684   GATTTTTCAAACAAA          TAAGGTCCGG AAAG CCGAACCTTA           TTTTTTTATAGATTA
      gapA   4 100  25 1730580 .. 1730596 +  -9.4  -6.01187   AAATTCCAAACAAAA              CCGCTC TCTAT GAGCGG              TTTTTTTATTTCCTT
    MS1731   8 100  30 1717158 .. 1717171 +  -9.5  -4.91852   AATCCTATAAATAAA               GGCGC ATTT GCGCC                TTTATTTTTACTCAA
    MS1718   3  87  30 1707162 .. 1707191 + -10.1  -4.04576   TCAATCAAACAAAAA       GGACTGAACGC AATAATAC GTGTTCAGTCC        TTTCGTTATATAAAT
    MS1706   1  52 233 1699147 .. 1699162 +  -3.3  -3.76411   GGAATGTGCATAAAA              CGATT CTCAAA AATCG               TTTCGGTAATTTTGC
      sprT   2  44 411 1692131 .. 1692150 +    -3  -2.78384   AAATCAAAAGTGCGG            TGAAATTT TTCG AAATTTTA             TGTGATGAGAAAAAA
    MS1692   8 100   8 1686217 .. 1686249 + -12.9  -4.15565   CCGTTTAATGAAAAA      GTGCGGTGAAAATTT TCA AAATTTCTACCGCAC      TTTTAGAATCATCCC
      lysR   6  84  12 1683707 .. 1683738 +  -8.2  -4.46212   ATGACAGAATAGAAA      GCGCGGT-AAAATTT TCG AAATTTTGACCGCAC      TTTTATGCTGAACGG
    MS1665   2  47 163 1657433 .. 1657443 +  -4.6  -2.70932   GAACGACTGTCCGCA                 CCGG CAA TCGG                 TGATTCGCCGGCAGG
    MS1665   2  47 354 1657624 .. 1657653 +  -2.1   -3.6715   GTTTACTTCAGTCGG       GTGATGCCCGT AATCGTCA ACCAGCATCAC        TTTGCCGTTAGGTCG
    MS1660   4  59 -31 1652889 .. 1652901 +  -6.2   -3.2496   AACTTGTCGGTCTGG                CCGG CTGCT CCGG                TTGCGTTGTCGGTTG
      frdD   4 100  21 1648494 .. 1648515 + -11.7  -5.37345   AATAAAAAGAATTAA           GCCCTTTAT AGCA ATAAAGGGC            TTTTTTATACTTAAA
    MS1646   6  62  20 1639221 .. 1639233 +  -3.3  -4.37527   GTTTCAACCCTGTAA                TCCGG ATA CCCGA                TTTTAATAATTCTAC
       mrp   4 100  17 1628659 .. 1628690 + -14.6  -6.14618   TCCTTACAAACAAAA      GTGCGGTGAAAATT TTAA AAATTTCACCGCAC       TTTTTTTATTTTATA
      rluA   9 100 113 1621129 .. 1621148 + -10.8  -4.85433   TCTTGCCGGATTTTA            TAAGGACG ACAT CGTCCTTA             TTTTTCAATTTATCT
      purA   5 100  24 1616475 .. 1616490 + -10.4  -5.80817   AATTAAAAAAACTAA              CCGCAC TTTT GTGCGG               TTTTTTTATGTTAAC
       fbp   1  72  15 1610972 .. 1611024 +  -2.9  -5.37043   ACACCGATAAAAACA CTCCTGAAATTTAGGGCCTGTTTAT CTTTT ATAAACAGACCCTAAGC--CGGGGG TTTTTTATCTAAAAT
      rbsB   6 100  21 1606894 .. 1606926 + -12.2  -5.47159   TACATACATTAAAAA      GTGCGGTCAAAA TTTTTAATT TTTTGACCGCAC      TTTTTGTTTATTCAA
    MS1608   6  90  51 1601739 .. 1601756 + -11.3  -3.57161   CACTTCAAAAAACAA             CCGCACT TTTT AGTGCGG              TTATCCTTAATATTT
    MS1601   6  72  90 1595611 .. 1595627 +  -9.5   -2.5639   ATTCTGTCAATAAGT              GTGCTAT ACG ATAGCAC              GGTTTTCTAATAAGT
    MS1596   3 100 193 1592842 .. 1592863 + -14.5  -4.38313   AGTCAACAATAAAAA           TGCCCCACA TACT TGTGGGGCA            TTTTAAATTTCATCT
      dadA   4  93  19 1588538 .. 1588570 + -11.4  -3.90744   ACCCCAATCTTAATG      CTAGGCTTGCGG TGCAAAAAT CCGCAAGCTTAG      TTATTTAACCCCAAA
    MS1576   6  64 312 1572065 .. 1572091 +  -6.4  -3.53811   GAGCTGTCGCGTAGC         GACTGAGGGGTA TTT TCCCCCTCCGCC         TTTCAGGCACCTCCC
      argE  12  78  14 1548717 .. 1548749 +  -7.2  -4.30034   AATAAAACAAAAAAA     GTGCGGT-AAAAAAT GCTT ATTTTTCGACCGCAC      TTTTGATGAAATTTT
      pepA   4  76  45 1542021 .. 1542054 +  -4.4  -5.18561   CCCTCAGTCACTGCG     TGACAGCTCCCCCG GCCTCG TGGGGGAGCGAACA      TTTTTTGCGTATTTC
      pepA   4  76 194 1542170 .. 1542203 +  -4.4  -5.18561   CCCTCAGTCACTACG     TGACAGCTCCCCCG GCCTCG TGGGGGAGCGAACA      TTTTTTGCGTATTTC
      hypF  13  87 122 1537901 .. 1537918 + -11.3  -3.21807   CCGGGCAATAAAAAA             GACCGCT AAAA AGCGGTC              TCTTGAATTTGGTGC
      prsA   2 100  25 1527856 .. 1527873 + -12.7  -4.04023   ATTATAAAAAACAAA             GGGCGCT ATAT AGCGCCC              TTATTGTTACTTGAT
      ahpC   5 100  44 1512687 .. 1512704 + -11.3  -5.60993   TAGGAACTGTTTTAA             GCCACAC ATTT GTGTGGC              TTTTTTTATGAAAAA
      ahpC   5 100 195 1512838 .. 1512870 + -10.7  -5.04601   ATTGCAAAATCTAAA      GTGCGGTGGAAATTT TGA AAAATTTTACCGCAC      TTTTTGCTTTATAAA
      ompR   6  95   8 1496535 .. 1496560 +    -9  -5.26875   TCGAATAATATAGTT         TAAGGGCGCC ATATTC GACGCCCTTA          TTTTTTAGTTAACAC
    MS1485   3  47 201 1474677 .. 1474690 +  -2.4  -3.53444   TAATGTTGTGCCGCC               CAGT CCAGTA ACTG                TTTACAACGCGATAC
    MS1485   3  47 306 1474782 .. 1474795 +  -2.4  -3.48115   TCCAAATGCCGTACA               CCTT GCTCAA AAGG                TATATTTTGTGCCAG
      pfoR   6 100  79 1469816 .. 1469838 +  -9.2  -4.78981   AAATACTCGAAAAAA           TAGCCACACA AAA TGTATGGCTA           TTTATTTTAATTAAT
    MS1470   9  77 -19 1462794 .. 1462808 +  -8.6   -3.6715   AAGACTACGGAAAAT               TTAGCC GCC GGCTAA               TTTAACCTTAAATCC
    MS1464   1  43  58 1459246 .. 1459260 +  -2.8  -3.12378   GTAGTTTTTTCCACA               GTTTTG TTG CAATAC               TTCACTCATCTGCTT
    MS1460   9  61 106 1455248 .. 1455263 +  -6.8  -3.30903   CTTACCTTTTTATCA              TCGGTG ACTT CGCCGA               TTATCGCCGCGTTTT
    MS1456   6  75 -22 1451747 .. 1451763 + -10.1  -2.74263   CGGATTGGCGTTGCG              GCAGCTG CGG CGGCTGC              ATTTAAAAGTGCGGT
    MS1449   6 100  17 1444335 .. 1444387 + -19.5  -4.56597   AGCGACAAAATAAAA GTGCGGTCAATTTTGCTTAAATTTT ATA AAAACTTTTGCAAAATTGACCGCAC TTTTTGCCGAAAAGC
    MS1443   5  52  62 1437902 .. 1437914 +  -3.4  -3.73072   TTAATCTCAACCACT                TCGA ATACC TCGA                TTTGGTCGCCGACTT
    MS1440   8 100  17 1436341 .. 1436370 + -14.5  -4.07246   ACAAGATAAACAAAA       GGCTGATTTCC-GT ATA ACAGGAAATCAGCC       TTTAATTTAAAATGA
    MS1429   7  88 104 1426548 .. 1426563 +  -6.1  -5.64873   TTCGATAATCTCAAA              TCGGG CGTTTA CCCGA               TTTTTTATTGTTCCG
      nagC   4  48 174 1414414 .. 1414430 +  -4.4  -2.92111   TGCTCAGTTCGCAAT             CCGC-CT GAAA AGTGCGG              TCGATTTTTTGCAAA
    MS1410   4  57   0 1410419 .. 1410452 +  -3.9  -3.97026   AAAATACATGCAATA     GACCGAACATAAGATG TGA CGTCCTATGT-CTGTC     ATTTTTTATTTGCAA
      proP   7  82   6 1408366 .. 1408403 +  -9.9  -3.68738   ATCCGCCTGAAAAGT   GCGGTCGATTTTTACAG AATT TTGTAAGTACCGACCGC    TTAGTTTATTGCAAC
      araC   2  74  48 1401535 .. 1401558 +  -5.2  -4.67353   AATACTCTATACATA          GCCTAGGATA TTTA TACCCAAGGC           TTTTTAAATAACTGC
    MS1397   7 100   3 1398566 .. 1398610 + -16.7  -3.09429   GTTGGATAAGTAATA CAAACGGTTGGATTTTGCAAA TTT TTTGCGAAATTCGACCGCTTG GTTTTAGAGCTTGTT
    MS1387   8 100  24 1390979 .. 1391037 + -17.5  -2.86164   AAGCCAGATGTAGGG -GCGGGTCCTGTGCCCGCCC-GAAATACC TGT GATTTTAAAGGGCGGGCACAGGACCCGCC TCTACTAATTACAAA
    MS1380   3  93  14 1387727 .. 1387759 +  -7.9  -5.73672   AATCATATAAAAGTG      CGGTGAATTTTAA TGAAATT TTAAAACTCACCG      TTTTTTTGATTATTT
    MS1372   8 100  35 1380970 .. 1380993 +   -14   -5.2166   CACTTTTGATAAAAA          TTGAGCGACA TAAA TGTCGCTCAA           TTTTTTGGGTTATTG
    MS1362   1  70  21 1368240 .. 1368269 +  -7.3  -3.78953   TGAAGCTTCCCCATA       TTCCCCT-TGCTTT ATT AAAGAAGAGGGGAA       TTTGGTGATCGCACT
      nfnB   3 100   9 1353651 .. 1353683 + -15.1  -5.03314   TGAATAATCTATAAA      GTGCGGTGAAAATTT TTA AAATTTTGACCGCAC      TTTTTTCCGGATCCG
      smtA   8  79  33 1345537 .. 1345562 + -10.4  -2.83737   CAGTCACTGCGTGAC         AGCTCCCCCA GCTTCG TGGGGGAGCG          ATATTTTGCCTATTC
      smtA   8  79 249 1345753 .. 1345778 + -10.4  -2.83737   CAGTCACTGCGTGAC         AGCTCCCCCA GCTTCG TGGGGGAGCG          ATATTTTGCCTATTA
    MS1331   4  51 282 1334828 .. 1334841 +  -2.3  -3.72576   CTACCCTGTATGTAA               AACCG GTGA CGGTA                TTTGATAAAACGGAA
      purU   6  91  15 1326984 .. 1327001 +  -4.1   -5.8901   AAAAACACAAAAAAA             GTGAGCT TAAA AACTCAC              TTTTTTATTTTCTAT
      sbmA   4 100   6 1319882 .. 1319902 + -14.1  -4.87665   GACAATATAAAAAAA            CTGCGGTAA TTT TTACCGCAG            TTTTTATCAATGGAA
      tolC   5 100   4 1304900 .. 1304932 + -12.2  -4.80882   TGGGTTAAATAAAAA      GTGCGGTCAAAA AATCAAAAA TTTTGACCGCAC      TTTTTAATCTAACCT
      osmY   3 100  43 1285569 .. 1285589 + -14.1   -5.4148   ATTTCACTAAAAAAA            CTGCGGTAA AAT TTACCGCAG            TTTTTTACTTCTTTA
      osmY   3 100  97 1285623 .. 1285639 + -12.3  -4.84274   TCTGAAAAAACAAAA              TGGCGCT ATA AGCGCCA              TTTTTCATATCCTTA
      glnE   3  72  41 1277913 .. 1277939 +  -8.1  -3.46088   ATTTTTAATAAAAAA         GGGTTAAAGCA CAAAA TACTTTAACCC         TCTTTAATCAACTCT
    MS1274  10  93  50 1272406 .. 1272425 +  -9.4  -4.29325   TCAAATACAAAAAAA            GAGATAGT TAAG ACTATCTC             TTTTGCATATTAGTG
    MS1268   7  71 227 1267782 .. 1267799 +  -6.3  -4.21607   AATCTGGAACATTTC             GGTCAAT ATGC GTTGACC              TTTATATTCGATCCG
      avtA   7  93  31 1248166 .. 1248213 +  -9.4  -4.32233   GATAAAAAATCAAAA AAATTAACCGCACTTTTGATCGA ATA TC-ATCAAAAGTGCGGTTAAAAA TTTTAAAATTTTTGT
    MS1243   4 100  13 1244039 .. 1244059 + -14.1  -4.73108   TAATCTGACAAAAAA            GTGCGGTAA ATT TTACCGCAC            TTTTGCTTTTATCCG
    MS1235   1  90 230 1233974 .. 1233994 +  -8.2  -5.28176   GTACAGTACAAAAAA            GTCCGGCG CTTAT CACCGGAC            TTTTTTATGCCTAAA
      glcD   3  84  31 1220556 .. 1220582 +  -6.6  -5.06816   AAACTAAATACTAAA         GGTGAGCC GCACATAATTA GGCTCACC         TTTTTATTAGGGGCT
    MS1213   2  45 135 1212523 .. 1212547 +  -2.1  -3.33003   ACACTAGCACCATTA          GGAATGGAATA TAT TGTTCGAATCC          TTCATCATTCTGTTC
    MS1206   0 NONE
      sixA   4 100 181 1197065 .. 1197086 + -12.3  -5.36441   CATCAAATTCACGAT           TCCCCGGTT TCAA AGCCGGGGA            TTTTTTATATAAGCA
      marC   7 100  62 1176831 .. 1176863 + -12.9  -5.86976   TCCATGAACAAAAAA      GTGCGGTTGAAATTT TGA AAATTTTCACCGCAC      TTTTTTATTTTATAA
      gpmB  11  81  47 1170217 .. 1170237 + -11.1  -2.93073   TTAACCGCAAAAAAA            CGCCCGC AATAAAA GCGGGCG            TAATTATTCAAACAA
    MS1166   2  54 -32 1154662 .. 1154675 +  -2.3  -4.11216   GATATTCTCGATATC               GCAAG CATC CTCGC                TTTTGCCGATAACAA
    MS1161   2  58 393 1146529 .. 1146541 +  -6.3  -2.95007   ACTTAATGTGTAATT                CCTTT GAT AAAGG                TACTCTTGTTTCTTT
      trpA   2 100  22 1142659 .. 1142703 + -11.6  -5.04175   ACCTGAAAAAATAAA TCCGCACCTTAAAAGCGGGGCA ACA TGCCACGATT--AAGGTGCGGA TTTTTCTATGGTTAG
    MS1139   3  74 244 1128485 .. 1128522 +  -5.2  -4.81551   AAATATACCTAAACA   GAGATATAATAAA-ATC AATTA GTTATTTATTATATCTC   TTTTTCATATAACTA
      tolC   6 100  29 1122404 .. 1122444 + -21.5   -5.3658   TAGCGCTATAAAAAA  GTGCGGTGAAAATTTCAAA ATT TTCGAAATTTTCACCGCAC  TTTTATTTTTGTAAT
      dedA   6 100 173 1103152 .. 1103172 + -14.1  -5.52023   TGTTGTAATGAAAAA            GTGCGGTAA AAT TTACCGCAC            TTTTTTGTTAATAAT
    MS1115   8  90  58 1101786 .. 1101810 + -11.5  -3.81146   ACCGCCATAAAAAAA          CACCAATAACC TTA GGCTATTGGTG          TTCTTAATTAAACAA
       chb   4  82 143 1095536 .. 1095551 +  -7.6  -4.50193   TCCGCCACAAAAAAA              GCACAA TTTC TTGTGC               TTTTCATTAATTGAT
      leuB   1 100  21 1090966 .. 1090997 + -14.6  -4.38712   AGACATCGCAAAAAA      GTGCGGTGAAATTT CAGG AATTTTCACCGCAC       TTTTATCAGACTCAG
      lysR   3  71  57 1080363 .. 1080376 +  -5.2  -4.56791   ATTTTCAATCAATAA               GCGG CCTAAA CCGC                TTTGTCTTTTTACCT
      vapI   6  63  23 1075985 .. 1076019 +  -2.8  -4.66609   TTTCAATGTTTAAAA     TAACGAAAGGCAGGTT CAC ATCCCGCCTTTAATTA     TTTTTAAATAAGATG
      mesJ   6 100   9 1070166 .. 1070186 + -14.1  -5.36441   GAATTAAGACAAAAA            GTGCGGTAA ATT TTACCGCAC            TTTTTTGTATAAAGG
    MS1075   4  66 170 1056171 .. 1056183 +  -7.7  -2.96531   TCATCAATTCCAAAA                CGTTG GCG CAACG                CTTTCATATTGATAA
    MS1067   4  88  20 1050264 .. 1050288 +   -13  -3.09004   TTGAAAACATAAAAT          TAAGGACGCT AAAAA AGCGTCCTTA          TCATTTTACGGATAA
      rplT   4 100  22 1039662 .. 1039679 +  -9.1  -5.79595   GAAGCATAGATATTA             GGGCACC GTTT GGTGTCC              TTTTTTGTTTTACGG
    MS1049   5 100  51 1033478 .. 1033505 + -14.4  -4.74706   CTAAAGTTCAACGAA        TTAAGGGAAGAT AATG ATCTTCCCTTAA         TTTTTCAGTATTAGA
    MS1040   7  76 434 1027917 .. 1027944 +  -4.1  -5.03945   AAGAAAGAAGTAAGA        GAAAGGCGAAC CTAACA GTCCGCCTTTA         TTTTTCTACTTATTC
    MS1027   7 100   4 1010925 .. 1010957 + -12.9  -4.43501   CGGAATATATAAAAA      GTGCGGTAAAAATTT TAA GATTTTTTACCGCAC      TTTTGTCCGTAAGTT
    MS1011   9  61 135  992122 ..  992136 +  -6.4  -3.25942   TTGAGTTTCGCCGCT               GGCAAT CAG GTTGCC               TTGATGTAACAGAAT
      bioD   3 100   9  986764 ..  986782 +  -7.5  -5.89947   AAAATAAACCGAAAA             TCCTCAA TTAGT TTGAGGA             TTTTTTTTGGATTTG
      purF   6 100  21  983852 ..  983875 +  -9.6   -4.4009   AATAGCTAAGATTTC          ATAAGGCTCC GCTT GGAGCCTTAG           TTTTATCCGCTAAAA
    MS0997   5  87  23  977391 ..  977420 + -10.2  -3.77157   TTCCGCATAAAAATA       CCGCAC-TTTAAC GGCAA GTTAAAAGTGCGG       TCTGTTTTTTATTAA
    MS0994   6  90 -39  975002 ..  975029 + -11.4  -3.53026   AAATTTTACGAAAAA        GGCGCG-AATCTT TTT GAGATTACGCGCC        TCTTGTATTTAATTA
      sdaC   4 100  28  952521 ..  952545 + -14.4  -5.26875   GATGGAATGAAAAAA          GCCAGTCAGT TTTTC ACTGACTGGC          TTTTTTCGTTAGAGC
       fdx   3 100  12  945237 ..  945254 +  -9.1  -4.71318   CTAGTTGTGAAGAAA             GGCGTTC AATC GAGCGCC              TTCTTTTTTGATATT
      gntK  11 100  85  934696 ..  934721 + -10.6  -5.15969   ACAACTAATATTCAA         GCGGTTATTT AAGAGA AAATAACCGC          TTTTTTGGCTTAAAA
    MS0947   8  89  14  923796 ..  923815 + -12.2  -3.28785   AATGCGATAAAGACA            TCCGCTCT AAAA AGAGCGGA             TTCGGTATTTTGAGA
      metE   4  95  45  918563 ..  918618 +  -8.5  -5.17576   GATTTTAAATAAAAA GTGCGGTCAAAAATTGACGATTTTT TTAGAT AAAAATCCGTAAAATTTGACCGCAC TTTTTTCAATTAATG
      uvrC   3 100  16  916235 ..  916267 + -12.1  -4.24606   ATTTTCTCATCTAAA      GTGCGGTAAAAAATC AGC GAATTTTCACCGCAC      TTTTCAGTATAAATT
      mET2   6  70 470  904454 ..  904492 +  -8.4   -3.2327   GATAAAATGAGCTTA  CCGCACTTAATGATGTT TGAGGC AAC-TTGTTAAGTGCGG   TTAATGCTGAATTCA
    MS0915   5  68  19  895519 ..  895539 +  -3.3  -4.88684   TATATGATTATTACG            CGGATTT AGTTTAA AGATCCG            TTTTATCTTTGTATT
    MS0908   8 100   9  888893 ..  888907 + -11.4  -5.33866   ATTATGACAGAAAAA               GGGAGC TTA GCTCCC               TTTTTTATCCGTTTG
      dnaJ   7 100  89  880048 ..  880080 + -12.2  -6.02914   TAGTAAACAAAAAAA      CTGCGGTCAAAA AATCGAAAA TTTTGACCGCAG      TTTTTTTTATATAAA
      fdhD   5 100  22  871358 ..  871378 + -11.2  -4.25104   TGGACGTTATAAAAA            TACCGAGC AAACG GCTCGGTA            TTTTAATGAAAAGCG
      zntA   5 100  26  865477 ..  865509 + -12.9  -4.62471   CTTCAGTGAAAAAAA      GTGCGGTAAAAATTT TAA GATTTTTTACCGCAC      TTTTGTCTGTAAGTT
    MS0880   8  71  84  858203 ..  858221 +  -7.4  -3.59981   TTCTGGTTGTTCAAC             CATTGGAC TGT GTCCACTG             TCTTTAATTATGGTC
    MS0874   3 100  17  851435 ..  851459 + -16.5  -4.96848   TTAGGCGGGTAAAAA          GGCAAGCGGGT TTA ATCCGCTTGCC          TTTTTATATGGCGAC
    MS0857   4  85 146  831912 ..  831940 + -10.4  -3.33711   ACTTTCAAACAAAAA        CGGCTACTTAAA TAGAC TCTAAGTAGCCG        TTCGGTTTATGAATA
      dacC   2  56 222  824880 ..  824935 +  -2.6  -4.07885   CCGGTTTTTCCCAGG CGCTGTTATCAAGCTCTTTGCCGAAA TAAC TTTCGATTAAACGCTTGGTAATATCG TTTTGAGGACGAGTA
      acyP   9  79 189  822382 ..  822401 +   -10  -3.18044   GGTTATAAACATTTT            GCCGGTTT TGGC AAGCCGGC             TAGTTTTGTCGCCTG
    MS0841   4  61 161  815313 ..  815336 +    -6  -3.48024   CTGAGTATAAAAAAT          CTTGGCCG GGCAAAAG CGGTCAAG           TGTTTAGTAATAACG
      torD   6  83  17  809742 ..  809757 +  -7.5  -4.71382   CTCAACCAGTAAAAA              GGCGC CCCAAA GCGCC               TTTTTCAATAATTAT
      pepD   4  83  25  789208 ..  789252 +  -6.1  -5.08011   AAATTTGGAAAAAAA TGACCGCACTTTTTTGATT TATTCTACC AATCAAAA--GTGCGGTCA TTTTTTCAGGATTTT
      purR   9 100  85  783475 ..  783494 + -10.8  -5.42131   ACTTGCAACAAAAAA            CGCCAAAT AAAA ATTTGGCG             TTTTTTATCTCATTA
    MS0803   7  93  58  775192 ..  775208 +    -8  -5.71712   ATTTATCAATAGAGG              CCTCCT TATAC AGGAGG              TTTTTTTATATAAGC
      fecB   8 100  38  768925 ..  768943 + -11.8  -4.28049   TAAGAAGAGAACAAA             GGCGAATT AAA AATTCGCC             TTTTGCCGTTTTGAG
      metF   8  84  31  761773 ..  761831 +  -6.4  -5.03715   TTACGAAATTTTTAT TTAACGGTGCTTTAG--GGTCTGTTTAT AAAAG ATAAACAGACCGATTATCGCATCGTTAA TTTTTTGGGGATGGT
      ptsG   6 100  22  757750 ..  757777 +  -8.5   -5.9663   AAATCAGTCAAAAAA        GACCGCACTTT TAACTC AAAGTTCGGTC         TTTTTTTTGCTATTT
      birA   4  74   7  748793 ..  748816 +  -6.7  -4.40311   CCCGCATAAAGTAAA          GGCTCCTTT TTTAAT ATAGGAGCC           TTTTGAATTATTTGT
      cpsG   7  93  90  744041 ..  744064 +  -9.6  -4.13767   ACTATAAAAAAGAAA          TGCTATGGGG AAAC TCCCGTAGCA           TTTTAAAATACAAAA
    MS0758   7  72   8  731503 ..  731520 +  -8.3  -3.33969   CGGCGTAATTAATAA             GGACGCC TTGT GGCGCCC              TTATGGAATAAGTTA
      lacZ   8 100  60  722115 ..  722133 + -14.6  -3.46602   TTTTGTAATAAATAA             GGGCACCT GTT AGGTGCCC             TTATGATCTCGACGA
      ompW   3 100  69  691827 ..  691850 + -11.1   -4.8487   ACTTGGTTAATAACA          GGGCAGTTA TCAAAT TAACTGCCC           TTATTTTTTTAATAG
    MS0734   5 100 105  688773 ..  688802 + -12.3  -5.35224   ATCTGATATAAAAAA       TCCCCATTGAGCGG TAA TCGCT-AATGGGGA       TTTTCTTTTTCTGAA
      recC   6  73  93  679480 ..  679498 +  -7.4  -3.77484   AACTTATAATAAAAA             GACAGCAT TTT AAGCTGTC             TTTCCGGTTTTGGTG
      rpsO  10 100 282  653338 ..  653361 +   -14  -5.18355   ATCCAATTCAGAAAA          GCCGTTATTC GAAA GAATAACGGC           TTTTTGCTTTTTGAC
      srmR   7  84  46  647750 ..  647769 + -12.2  -2.85019   AAATATCATAAAAAA            TACCGCAC AAAA GTGCGGTA             TAAATTTTTGGAATT
    MS0685   6  62  85  637844 ..  637864 +  -4.7  -3.96705   TAATACCTACGATCC            CCATGATGA AGG TCATTAGGG            TTTGGGTTTTATAAC
    MS0679   4 100 -66  631706 ..  631755 + -11.7  -4.37658   TCCGTCGGTATTAAA GTGCGGTCATTTTTCGGC-ATTTT TCA AAAATCGCAAAAAAACGACCGCAC TTTTATCCGACGATT
      vanY   5  55 125  629997 ..  630012 +    -6  -2.62263   TCACGGCGACACCAT              CGGCGC CTAA GCGACG               TAATATCGCGGCGCT
    MS0640   0 NONE
      apaH   6 100  25  586837 ..  586857 + -14.1  -4.19238   GTTGAATAGAAAAAA            GTGCGGTAA TTT TTACCGCAC            TTTTGCCATTAAACA
    MS0613   6 100  18  571573 ..  571604 + -13.8  -4.72007   ATCTTAAAAAAATAA      CCGCACTTTGATCC TAAC GAATCGAAGTGCGG       TTTATTTTCGTCAAA
    MS0594   7 100   7  557281 ..  557316 + -13.4  -5.43621   AAAGAATAATAAAAA    GTGCGGTCAAAAAATC TTGA GTTTTTTCGACCGCAC     TTTTTTATGATTTAT
    MS0582   1  60 314  544440 ..  544451 +    -3  -4.30014   CCCAACCGAATTCGT                CATT TTGT AATG                 TTTTGGGTTCATGCC
      rarD   8 100  48  542015 ..  542057 + -16.1  -3.44025   AAAGCCTGATTACAA TAAAAGTGCGGT-AAAAATT TTCG AATTTTTGACCGCACTTTTA GTTTATTTGTTATCT
      proX   3 100  64  515237 ..  515252 + -10.4  -5.31456   TTTTAAAAGATAAAA              GCCTCG TTTC CGAGGC               TTTTTTGTCGGTTAA
    MS0534   3  77 144  498575 ..  498598 +  -5.2  -4.88067   AAGGATCATAATAAT          TGCCGCCGTG GCGA CATGGCAGTA           TTTTTGTCCGTAGGT
      uxaA   3  81  38  495998 ..  496014 +    -8  -4.08919   ATTTACAACAAAAAA              GCCTCT TTAAC AGAGGC              TTTCGTTTAAAATTT
    MS0520   2  54 440  485433 ..  485446 +  -5.3  -3.05463   TAAACCATTTTTGTT               TATGG CAGC CCATA                TTAAATAAAGAACCT
      sufI   4  95  25  475874 ..  475902 +    -9  -5.38951   ATTCAGTGGATATAA        CACCATCTAAGT ATCTG GTTTAGATGGTG        TTTTTTATGTAACTT
    MS0504   8  83  26  469286 ..  469302 +  -6.6  -5.00895   GTATCTTTTTCTAAG              GCTTCT AACGG AGAAGC              TTTTTGTATAATACA
      recF   8  62  -3  451564 ..  451598 +  -7.3  -2.84126   AATTGAACAATTACT     CTAGGGTTTGTTTAT AAAAG ATAAACAGCCCTTAG     CTTTCCGATTTGTAA
      pepP   6 100   4  443697 ..  443716 + -12.2  -5.70829   ACTGAACGATAAAAA            GTGCGGTA TTTT TACCGCAC             TTTTTTTGTACTATT
      spoU   3 100  20  440476 ..  440494 + -11.8  -5.27923   GGATGTAACTGAAAG             TGCGGTAA TTT TTACCGCA             TTTTTTATGCGCTTA
      lpxA   4 100  17  429235 ..  429252 + -11.3  -4.18197   TTTTCTCAAATAAAA             GGCTGTC TACA GACAGCC              TTTTCGCTAAAAAAT
      rplS   5 100  29  412621 ..  412638 + -11.3   -5.5604   CGCCATACAGAAAAA             GGCTTGG GTTT CCAAGCC              TTTTTTGTTAATTAC
      fadR  10 100  15  397887 ..  397915 + -11.9  -5.63103   ATTGTTATAAAATGA        AAAAACCTCTTGA TCA TCAAGAGGTTTTC        TTTTTTTAATTACAA
      perM   3  95  55  394850 ..  394867 +  -8.5  -5.72622   CAGCTAAATAAAAAA             CGTTTCT GAAA AGAAACG              TTTTTTATTTGTAAG
      uvrD   3  58 148  383501 ..  383517 +  -6.5  -2.94099   GAGAGGCTGAAGGCG              CTCCCCT GCT AAGGGAG              TATGTGGTCAAAAAC
      pflA   4 100  15  372719 ..  372739 + -10.5  -5.65177   GAAGAAATAAAAAAA            CCGTCGTAA ACA TTATGACGG            TTTTTTTGTCACTAT
      mdlB   5 100  61  365119 ..  365149 +  -9.1  -4.82901   GCACTAAAAGTTTTA       AATAGGCTATGCC TGATT GGCATAGTCTATC       TTTTTATCAACAGAG
    MS0388   7  72 -22  357480 ..  357502 +  -4.9  -4.64861   ATCGGATTAAATTAT           TTAGCGCAA CCGCA TTCCGCTAA           TTTCTTTTCGAAGCG
      pfkA   7 100  59  348773 ..  348805 + -15.8  -4.64598   AAGCGGCTTGGTAAA      GTGCGGTCGAAATT CTCGA AATTTTGACCGCAC      TTTTTAAAGTGGTTC
    MS0366   3 100  20  338374 ..  338406 + -22.3  -4.56597   ATTATAAGTAAAAAA      CTGCGGTCGAAATTT TAA AAATTTCGACCGCAG      TTTTTCAGAAAAGAG
    MS0354   5  84 226  332131 ..  332147 +  -6.5  -5.04385   TAAATTCAGGATTTT              TGGTGGT CCC GCCGCCA              TTTTTTAGCAATGTA
      mazG   5  95  19  329702 ..  329718 + -12.3   -3.6849   TACCATAAAAATGAA              GGCGGTA TGC TACCGCC              TTCTTCAAATTAAAT
    MS0339   7  76   3  318846 ..  318861 +  -6.8  -4.51238   TATTGACGTTTAATT              CGGCTT GAAA GAGCCG               TTTATCTTTTATAAA
      gntT   6  88  19  314552 ..  314577 +  -6.9  -5.12971   ATTATTTATTCAAAA         GCCATGGTG TTATTATT CATCATGGC          TTTTTGTTAGCTCTT
      mutT  11 100   6  305441 ..  305464 + -10.3  -5.52023   GAATTGTTAAAAAAA          CAGCGAGTC AAAATA GGCTCGCTG           TTTTTTATTGCTGAT
    MS0312   2  76  19  292738 ..  292776 +  -4.2  -5.12971   GTTAATTAACTAAAA  GGCACAAATATGGAGATT CAGAC AATCTT--TATTTGTGCC  TTTTTATTGCCTGTT
      norB   6  63 376  276879 ..  276905 +  -7.8  -2.57931   TGATCATAATGAAAC         GGCGCCGCAGGC ACC GGCTGCGGATCC         CTTGTCAAAACTCAA
      hslU  10 100  16  247772 ..  247803 +   -11  -4.32233   TCGGAATTGATAAAA      GTGCGGTGAAAATT CAGC AAATTTTACCGCAC       TTTTAAAATTTTTCT
      hslU  10 100  73  247829 ..  247846 + -12.7  -4.06687   TTTCTCCAATAATAA             TGCCCGC TTAT GCGGGCA              TTATTTATGGACGAT
      pssA  10 100  14  228330 ..  228362 + -14.3  -5.68489   AATGCTGATATAAAA      CTGCGGTCGAAATTT TGA AAAATTTGACCGCAG      TTTTTTATTATTATG
      dgkA   1  51 356  221053 ..  221067 +  -2.9  -3.78775   TTCAATTCCCCAACC               GAAAA CGGGT TTTTC               TTTAATCATAAGGAA
      betT   5 100  21  206950 ..  206982 + -14.3  -4.25104   TTCCCTTAATAAAAA      GTGCGGTGAAAATTT GGA GATTTTTCACCGCAC      TTTTAATGAAGAGAG
      gdhA   2 100  33  171055 ..  171085 +   -17   -4.9218   AAACTTTGAAATTAT       CCACCGCACTTTGG CGT TTAAAGTGCGGTGG       TTTTTCTCATAAATC
    MS0192   1 100  37  165302 ..  165331 + -12.3  -5.41746   AAATGTATAAAAAAA       TACCGCACTTTGT TATT AAAAAGTGCGGTA        TTTTTTTGCCGAATT
    MS0177   4  61 162  151405 ..  151428 +    -6  -3.48024   TGAGTATAAAAAAAT          CTTGGCCG AGCAAAAG CGGTCAAG           TGTTTAGTAATAACG
      cspR   7  95 311  143405 ..  143430 + -14.7  -2.80472   AAAATGGAAGAACGA         TGGCGAAGCGG GATA CCGCCTCGCCA          AATTTTTTCCTGCGA
      deoC   6  48 204  132483 ..  132495 +  -2.6  -3.53811   CGCGTTCCATCATAT                GGTG ATGCG CGCC                TTTGGCAAGCATGCG
      rssA   8 100   5  127010 ..  127041 + -10.3  -4.86731   TGGCGAAATAAAAAA      GTGCGGTGAAA TTTTTCTATT TTTCACCGCAC       TTTTATTTGCAGAAC
      ftsY   5 100  22  123547 ..  123572 + -16.3  -4.58395   AAGTATACTAAGAAA         CAAGGCGAACA AATA TGTTCGCCTTG          TTTTTAGCCGATGAA
    MS0099   2  69  21   92913 ..   92971 +  -2.5   -5.0707   ATCCTCATCGCCAAG CTCCGAGCAGTGCAGTTCAAG-TGTG CGTGCTAA CATTTCTTGACCTGTTTTGCTTGGAG TTTGTTTTTCTCTTT
    MS0088   8  89 451   86527 ..   86562 + -10.7  -3.53811   TGGGACATAAAAAAA    CTCCATTGTG-GGTTA TTGTT TAACTTCACAATGGAG    TTTACGCCGACTGCC
      glpR   4  93  22   74895 ..   74927 + -14.3  -2.63549   ATTTTTATTATTGAA      CAAAGCCCGCTAGTT TTA AATTAACGGGCTTTG      CTATTATTCCGCATC
      glpR   4  93 119   74992 ..   75013 +  -5.9  -5.92337   AACTGCACAAAAAAA           GCGAGAT AATTCACC ATCTCGC            TTTTTTTTCATATAT
      tktA   8  91  76   55275 ..   55291 + -12.3  -3.17444   GCCTATAAAAATAAA              CCCGACT TTA AGTCGGG              TCTATCTATTTATGG
      ilvC   7 100  24   42657 ..   42686 + -15.9  -5.76633   TTTTAAATAAGAAAA       CACCGTTTGCAGGT TTA ACC-GCAAACGGTG       TTTTTTTATCTATGA
    MS0037   5 100 -29   35121 ..   35138 + -11.3  -5.19328   ATCCGGCAAAGAAAA             CGTCCTC AAAC GAGGACG              TTTTTATTATAAACT
    MS0029   0 NONE
      glpR   6 100  62   25035 ..   25055 +  -9.7  -5.28942   TCTACCGATAAAAAA            CCTCCGG CATTGAA CCGGAGG            TTTTTATTTGGAATG
    MS0005   4  93 -40    6270 ..    6290 + -11.2  -3.93038   ATTATAAAACAAAAA            GTGCGGTA TTTTT TACCGCAC            TTTGCTGTTCAGATG

SUMMARY

445 putative operon ends contain 2375 possible terminators.
Percent operon ends hit by terminators of confidence >= x:
	x	#>=x	hits>=x	%hits>=x
	100	246	208	195	44 %
	99	246	208	195	44
	98	246	208	195	44
	97	246	208	195	44
	96	246	208	195	44
	95	267	226	209	47
	94	267	226	209	47
	93	304	253	229	51
	92	304	253	229	51
	91	313	256	232	52
	90	330	267	241	54
	89	345	275	247	56
	88	357	284	254	57
	87	372	293	261	59
	86	388	300	265	60
	85	395	305	269	60
	84	408	315	276	62
	83	422	322	281	63
	82	432	329	286	64
	81	443	337	290	65
	80	453	344	292	66
	79	469	358	295	66
	78	474	362	298	67
	77	496	378	309	69
	76	506	387	314	71
	75	517	394	316	71
	74	531	404	321	72
	73	545	413	322	72
	72	564	428	330	74
	71	584	444	336	76
	70	601	455	338	76
	69	639	483	348	78
	68	652	493	352	79
	67	682	518	359	81
	66	696	528	361	81
	65	723	551	363	82
	64	743	566	367	82
	63	761	576	372	84
	62	814	619	381	86
	61	849	644	387	87
	60	863	655	389	87
	59	938	720	397	89
	58	953	733	400	90
	57	1049	800	409	92
	56	1064	812	410	92
	55	1164	894	414	93
	54	1213	932	417	94
	53	1239	953	417	94
	52	1326	1020	424	95
	51	1430	1098	428	96
	50	1523	1168	431	97
	49	1560	1195	431	97
	48	1647	1264	434	98
	47	1829	1389	436	98
	46	1841	1398	436	98
	45	2000	1520	437	98
	44	2081	1582	438	98
	43	2159	1640	439	99
	42	2224	1691	439	99
	41	2315	1760	439	99
	40	2359	1796	439	99
	39	2375	1811	439	99
	38	2375	1811	439	99
	37	2375	1811	439	99
	36	2375	1811	439	99
	35	2375	1811	439	99
	34	2375	1811	439	99
	33	2375	1811	439	99
	32	2375	1811	439	99
	31	2375	1811	439	99
	30	2375	1811	439	99
	29	2375	1811	439	99
	28	2375	1811	439	99
	27	2375	1811	439	99
	26	2375	1811	439	99
	25	2375	1811	439	99
	24	2375	1811	439	99
	23	2375	1811	439	99
	22	2375	1811	439	99
	21	2375	1811	439	99
	20	2375	1811	439	99
	19	2375	1811	439	99
	18	2375	1811	439	99
	17	2375	1811	439	99
	16	2375	1811	439	99
	15	2375	1811	439	99
	14	2375	1811	439	99
	13	2375	1811	439	99
	12	2375	1811	439	99
	11	2375	1811	439	99
	10	2375	1811	439	99
	9	2375	1811	439	99
	8	2375	1811	439	99
	7	2375	1811	439	99
	6	2375	1811	439	99
	5	2375	1811	439	99
	4	2375	1811	439	99
	3	2375	1811	439	99
	2	2375	1811	439	99
	1	2375	1811	439	99
	0	2375	1811	439	99
