# Supplementary material for: Rapid, accurate, computational discovery of Rho-independent transcription terminators illuminates their relationship to DNA uptake
Source: Genome Biol. 2007 Feb 21;8(2):R22. doi: 10.1186/gb-2007-8-2-r22 (PMC1852404; doi:10.1186/gb-2007-8-2-r22)
Supplement: Additional data file 2 — As described in the text, the entire robust tail-to-tail region is searched; if the region is less than 500 nt, then the 500 nt downstream of the stop codon is searched (stopping if a gene start is encountered). In the case of ties, all terminators with the high score are output. [file gb-2007-8-2-r22-S2.zip › Mesoplasma_florum_L1.ttperf]

    Mfl003  10 100   3    2690 ..    2705 -  -7.6  -5.88565   TGCATAATAAAAAAA              TCAGGA AATT TCCTGA               TTTTATTTTTTTGTA
    Mfl014   3  78   5   18654 ..   18676 -  -2.9   -5.9003   AAATTAATAAAAAAA          CAAAGT-TTA AAAT TAAGACTTTG           TTTTTTATTTACCTA
    Mfl031   7  82   7   42956 ..   42972 -  -6.6  -5.09173   TAATATGTTAAAAAA              CAAACC TTAAT GGTTTG              TTTTCTTTATGCATT
    Mfl035   8 100  10   48689 ..   48702 -  -5.3  -5.98675   TATAAAAATAAAAAA               CTTTC TTAG GAAAG                TTTTTTGTCTTAATA
    Mfl046   5 100   8   61932 ..   61945 -  -8.1  -6.17669   AACAAAATAAAAAAA               TCGGG GAAA CCCGA                TTTTAATTTAAAATT
    Mfl050   7 100  -2   64844 ..   64865 -    -6  -5.88565   TGTATAATAAAAAAA           TAAAAGCT TTAAGG AGCTTTTA            TTTTTTATAATCTGA
    Mfl078   8  85 443   99249 ..   99261 -  -4.1   -5.8187   TACGCAACAAAAAAA                TGAGC ATA ACTCA                ATAATTTTCTTTTCA
    Mfl093   5 100   6  114128 ..  114146 -  -7.5  -5.70522   AACAATAATAAAAAA             GGATCAA ATTAA TTGATCC             TTTTTCTATACTGTA
    Mfl104   4 100   4  130833 ..  130850 -  -9.9  -5.12785   TAAGTAAAAAACAAA             GCAGGTA GTAA TACCTGC              TTTTTATTTTAATTC
    Mfl119   3  82   7  142896 ..  142934 -    -7  -4.77157   TTAAGTTATTAAAAA  TGAGTTTTTTC-ATAGG TTTGCG CCTATTGAAAGAACTCA   TTTTTTTTATCTAAT
    Mfl158   7  90   4  173351 ..  173369 -    -6  -5.53436   ACAGAATATAAAAAA             TGCGAGTT ATT AATTCGCA             TTTTTATTTTTTATA
    Mfl164  11 100  15  186719 ..  186734 -  -7.6   -6.0458   ATAAAGTAAAAAAAA              TGAAGC GAGC GCTTCA               TTTTTCTTTTAAAAT
    Mfl176   4 100  16  205287 ..  205300 -  -6.7  -5.77677   TAAAATAATAAAAAA               CTACC GCAA GGTAG                ATTTTTTTTTATTTA
    Mfl186   3 100  -2  215866 ..  215881 -  -6.2  -6.00086   AGAGGACAAAAAAAA              TAATCG GCAA CGATTA               TTTTTTTACTTTCAT
    Mfl192   8  87  -2  219305 ..  219320 -  -2.6  -6.30182   TTATATAAAAAAAAA              TAAACC GTGA AGTTTA               TTTTCTATATCAATT
    Mfl203  11  70 327  228287 ..  228303 -  -8.1  -3.13639   AAGTTTATGAACATA              TCAATTG ATA CAATTGA              AGTTGAGTTACAAGA
    Mfl215   4 100   5  240045 ..  240064 -  -9.4   -5.2853   TATTTAAAAATAAAA            TGCTTATC GTAA GATAAGCA             TTTTTTATTTGAAGT
    Mfl225   7  77  -9  250500 ..  250513 -  -2.4  -5.92399   CAACAAAATAAAAAA               GGAA TTAAAT TTCC                TTTTTTTCTTGCAAT
    Mfl245  12 100   3  272781 ..  272799 -  -8.2  -5.59655   TAAAGTAATAAAAAA             GATGACTT TTA AAGCCATC             TTTTATTTTGTTATT
    Mfl307   9  76 -17  353398 ..  353428 -    -4  -5.62219   AACAGAGTAAAAAAA       CATAGATGTCTTTT TAA ATAAGGCCTCTATG       TTTTTTGATTAAAAA
    Mfl319  10 100   4  375144 ..  375164 -  -6.9   -5.4659   TAATAGAAATAAAAA            CTAGAAGAT ATT AACTTCTAG            TTTTTATTTATCAAA
    Mfl324   3 100  10  380132 ..  380159 -  -8.6  -5.84011   AAGAAAAAAGAAAAA        GACACTAATCCT TTTA AAGATTAATGTC         TTTTTTAAATTAATT
    Mfl347   3 100  45  401219 ..  401233 -  -7.2  -5.58454   TTTATATTAAAAAAA               CTCATT TTA AATGAG               TTTTATTTTTTAATT
    Mfl427   8  90   3  501232 ..  501262 - -11.5  -3.12289   GAAAAGAGCTTAATA       TAAAAAATTCACA TTATT TGTGAATTTTTTA       TATTATAAATATTCT
    Mfl436   5  75  30  513608 ..  513641 -  -3.4  -5.55698   TATAACTTAAAAAAA     CAAAG-TTTAACC TTTAAAATT GGTTAAATCTTTG     TTTTTTACTTATTAA
    Mfl571   5 100   6  664111 ..  664130 -    -8  -5.69793   ATATTAAACAAAAAA            TAAGAGTT TTTA AACTCTTA             TTTTTTTAATAATTA
    Mfl592   8 100 273  691651 ..  691684 -  -7.7  -5.72118   AAAAAATATAAAAAA     TGAATTGGTGAAAGTT TTT AACTT-CATCAATTCA     TTTTATTTTTTAATT
    Mfl656   7 100  23  764415 ..  764430 +  -7.6  -5.64304   CATACTATAAAAAAA              GATGTG TACT CACATC               TTTTTTATTATCTTA
    Mfl647   5  95   5  752854 ..  752865 +  -4.4  -6.25741   GAATAAAATAAAAAA                TCTC GCGA GAGA                 TTTTTTTTATTATTT
    Mfl641   4 100 -22  747071 ..  747096 + -11.3  -5.86965   CTAAGTCTAATACAA         TGGTTAAGGGT TGAA ACTCTTAACCA          TTTTTTTTAATAAAT
    Mfl614   5  95  -8  719906 ..  719956 +  -9.4  -4.64486   ACACTTAATAAACTT TTAAAATAGAAAAAACATCAGT CCAATAA GCTGATGTTTTTTCTATTAAAA TTCTTTTGTTTTCAT
    Mfl610   2  47 404  715312 ..  715323 +    -3  -3.31777   AAATTTGTTCACTTT                TCAT TTAA ATGA                 GTTTTCTCCTATGTT
    Mfl600   5 100   6  705430 ..  705446 +  -9.5  -5.40279   ATTAATATAAAAAAA              TCTTGCT CTA AGCAAGA              TTTTATTTTGTTTTG
    Mfl591  10 100   5  691651 ..  691684 +  -9.9  -5.47846   AAAAAATATAAAAAA     TGAATTGGTGAAAGTT TTT AACTT-CATCAATTCA     TTTTATTTTTTAATT
    Mfl586   7 100  18  686752 ..  686770 +  -8.1  -6.09196   AATTAAACTTAAAAA             CGTCAGC TTTTT GCTGGCG             TTTTTTTATTTTACA
    Mfl576   6 100   7  671563 ..  671576 +  -6.7  -5.47431   AGAGTATAAGAAAAA               CAGAC TCAT GTCTG                TTTTTTATATATTAA
    Mfl570   8 100  -2  664111 ..  664130 +    -8  -5.58074   ATATTAAACAAAAAA            TAAGAGTT TTTA AACTCTTA             TTTTTTTAATAATTA
    Mfl544   6 100   7  638972 ..  638984 +  -6.3  -5.60993   CAAGGATAATTTAAA                CAACT TAA AGTTG                TTTTTTTATACAAAA
    Mfl512   2  44  45  604571 ..  604596 +  -3.5  -2.67515   CATTAAAAATAATAG         ATTATTTAAAA ATAT TTTTAAATAAA          TAATCTCCTACTCCA
    Mfl469   6 100   9  555259 ..  555280 +  -7.4   -5.9663   TGATTAAAATAAAAA           TGAACTCA ATATTC TGAGTTCA            TTTTTTTTACTCTTT
    Mfl466   8  66 426  551692 ..  551703 +    -3  -5.06223   AGATTCGTTCACTTT                TCTT ATAA AAGA                 TTTTATTTCATTTCT
    Mfl435   9 100  27  513489 ..  513505 +    -8  -5.54338   ATATTTAGTTATTTA              CGTCAG TTTTT CTGACG              TTTTTATTTTAATTA
    Mfl426   7 100   1  501230 ..  501264 + -13.3  -3.43961   GCGAAAAGAGCTTAA     TATAAAAAATTCACA TTATT TGTGAATTTTTTATA     TTATAAATATTCTGC
    Mfl381   8  77   3  441399 ..  441412 +  -2.4  -5.95449   AAATAAATACTAAAA               TAGG TTTTAT CCTA                TTTTTTATTTTGTTT
    Mfl376   2  93   3  436448 ..  436466 +  -4.6  -5.99154   AAATATAAAATAAAA             TCTTAGCT TTT AACTAAGA             TTTTTTTGTTTACTA
  Mfl368.1   5 100  24  429792 ..  429813 + -11.7  -5.94214   TAAAAAGAAATAATG           TAAGGCAAC AATT GTTGCCTTA            TTTTTTTATTATCTT
    Mfl361   7  75   6  421641 ..  421662 +  -3.1   -5.5112   CCTAAAATAAAAAAA           CTATTAG GAATTAAA CTAATAG            TTTTTTATTAATAAA
    Mfl353   8 100  10  410168 ..  410181 +  -5.3  -5.95449   ATATAAAATAAAAAA               CACTT TTAA AAGTG                TTTTTTATTTTATTT
    Mfl346   7 100  19  401219 ..  401233 +  -7.2  -5.47846   TTTATATTAAAAAAA               CTCATT TTA AATGAG               TTTTATTTTTTAATT
    Mfl337   3  86  -6  393978 ..  393998 +  -6.2   -5.2166   TAAAAAAGAAAAAAA           CGTGTAGAC ATAA GTC-ACACG            TTTTTTAAATTATTA
    Mfl327  11  72  91  385953 ..  385969 +  -8.1  -3.35054   AAATAAGAAAAGTAA              TGCAATA TTC TATTGCA              TATCTTATTTAAAGT
    Mfl323   6  75 -23  380132 ..  380159 +  -4.2   -5.1848   AAGAAAAAAGAAAAA        GACACTAATCCT TTTA AAGATTAATGTC         TTTTTTAAATTAATT
    Mfl244   5 100   6  272724 ..  272739 +  -6.2  -5.71712   TAAAAAGTAATGTAA              TGTAAC TTAG GTTACA               TTTTTTTATGTCAAA
    Mfl163   3 100   7  186719 ..  186734 +  -7.6  -5.46706   ATAAAGTAAAAAAAA              TGAAGC GAGC GCTTCA               TTTTTCTTTTAAAAT
    Mfl052   6 100  16   66383 ..   66399 +  -6.6  -5.58454   TTTAATATAAAAAAA              GGAAAC CCAAA GTTTCC              TTTTTTTAATCTAAG
    Mfl049   8  95  -2   64844 ..   64865 +  -6.7  -5.34555   TGTATAATAAAAAAA           TAAAAGCTT TAAG GAGCTTTTA            TTTTTTATAATCTGA
    Mfl013   4  82   9   18654 ..   18676 +  -4.2  -5.65927   AAATTAATAAAAAAA           CAAAGTTTAA AAT TAAGACTTTG           TTTTTTATTTACCTA

SUMMARY

57 putative operon ends contain 358 possible terminators.
Percent operon ends hit by terminators of confidence >= x:
	x	#>=x	hits>=x	%hits>=x
	100	39	33	33	58 %
	99	39	33	33	58
	98	39	33	33	58
	97	39	33	33	58
	96	39	33	33	58
	95	43	36	36	63
	94	43	36	36	63
	93	45	38	37	65
	92	45	38	37	65
	91	45	38	37	65
	90	49	40	39	68
	89	49	40	39	68
	88	52	41	39	68
	87	53	42	40	70
	86	54	43	41	72
	85	57	45	42	74
	84	59	45	42	74
	83	60	45	42	74
	82	64	49	45	79
	81	65	50	45	79
	80	67	51	45	79
	79	70	52	45	79
	78	77	57	46	81
	77	80	59	48	84
	76	83	61	49	86
	75	87	64	52	91
	74	92	66	52	91
	73	93	67	52	91
	72	100	73	53	93
	71	102	75	53	93
	70	105	77	54	95
	69	106	78	54	95
	68	110	80	54	95
	67	114	84	54	95
	66	119	88	55	96
	65	123	91	55	96
	64	126	94	55	96
	63	126	94	55	96
	62	133	99	55	96
	61	139	104	55	96
	60	141	106	55	96
	59	145	109	55	96
	58	156	115	55	96
	57	161	119	55	96
	56	165	122	55	96
	55	169	126	55	96
	54	179	136	55	96
	53	182	139	55	96
	52	194	147	55	96
	51	197	149	55	96
	50	209	155	55	96
	49	220	165	55	96
	48	232	173	55	96
	47	241	181	56	98
	46	252	190	56	98
	45	266	198	56	98
	44	290	218	57	100
	43	306	229	57	100
	42	330	247	57	100
	41	345	259	57	100
	40	354	265	57	100
	39	357	267	57	100
	38	358	267	57	100
	37	358	267	57	100
	36	358	267	57	100
	35	358	267	57	100
	34	358	267	57	100
	33	358	267	57	100
	32	358	267	57	100
	31	358	267	57	100
	30	358	267	57	100
	29	358	267	57	100
	28	358	267	57	100
	27	358	267	57	100
	26	358	267	57	100
	25	358	267	57	100
	24	358	267	57	100
	23	358	267	57	100
	22	358	267	57	100
	21	358	267	57	100
	20	358	267	57	100
	19	358	267	57	100
	18	358	267	57	100
	17	358	267	57	100
	16	358	267	57	100
	15	358	267	57	100
	14	358	267	57	100
	13	358	267	57	100
	12	358	267	57	100
	11	358	267	57	100
	10	358	267	57	100
	9	358	267	57	100
	8	358	267	57	100
	7	358	267	57	100
	6	358	267	57	100
	5	358	267	57	100
	4	358	267	57	100
	3	358	267	57	100
	2	358	267	57	100
	1	358	267	57	100
	0	358	267	57	100
