# Supplementary material for: Rapid, accurate, computational discovery of Rho-independent transcription terminators illuminates their relationship to DNA uptake
Source: Genome Biol. 2007 Feb 21;8(2):R22. doi: 10.1186/gb-2007-8-2-r22 (PMC1852404; doi:10.1186/gb-2007-8-2-r22)
Supplement: Additional data file 2 — As described in the text, the entire robust tail-to-tail region is searched; if the region is less than 500 nt, then the 500 nt downstream of the stop codon is searched (stopping if a gene start is encountered). In the case of ties, all terminators with the high score are output. [file gb-2007-8-2-r22-S2.zip › Mesorhizobium_loti.ttperf]

   mll0013   1  43 366   10992 ..   11013 -    -5  -2.60992   AATGTGCTGAAATAT           GCGATCGG CCGGGC CCGCCCGC            TCTACTTCCAGGATT
   mll0025  11  64 372   20493 ..   20503 -  -4.6  -4.21908   CACGATGACCGAAAA                 GGCC GCC GACC                 GGGTGCGCGAGATCG
   mll0034   4  48  98   28316 ..   28329 -  -5.3  -3.01712   GCTGCCCGCCGAAGA               GAAAC GCCT GTTTC                GCATCTGGTTTGCTT
   mll0051   1  55 400   38899 ..   38911 -  -3.3  -3.90112   GGCTCTCGAATGAAA                TCTCG GTT CGCGA                TTCTTGCGGCGGCTC
   mll0074   4  51 370   51504 ..   51530 -  -7.3  -2.81547   GCGCGACACCAATCA        GCGCACCATGGC CTTT GCCATGGT-CGA         GACGCGCGCCGCGCT
   mll0095   5  56 378   66405 ..   66417 -  -4.8  -3.63991   CACTATGCCGAACAA                TCGC CTGGC GCGA                AAATCTTCGTCGCGT
   mll0103   2  51 379   71671 ..   71686 -  -4.6  -3.35679   TTCGCGCAGGCAGAA              GATCGC CAGG GCGTTC               GAGGTTTCCATCGCC
   mll0111   3  64 194   78932 ..   78947 -  -4.6  -4.14739   GGAGCCATCGGAAAA              GCCGTT CATG ACCGGC               GTGCTGACCTTTGAG
   mll0115   6  71  69   80923 ..   80975 - -12.6  -2.52987   GGAACAGGTACGAAT GCTGCTCGAGCGGGCTCGCAACCGG GCGC CCGATGGCGCACGCGC-CGATCAGC CGGTCGTTCCGCCGG
   mll0121   6  57 193   84432 ..   84449 -  -7.7  -3.02144   GCACCTCGCGCAAGA             CCCGCGAC GGC GTCG-GGG             TGCGCAAGGACGGTG
   mll0128   5  71 116   88102 ..   88126 - -12.1  -2.95409   CAAGGAGCAACGAGA          CAGCACGGACG ACG CGTCCGCGTTG          ATCTGGATCAACCGT
   mll0134   2  58 467   91422 ..   91440 -  -5.3  -3.76224   CGCTCAGGCACGAAA            CTATGCCG AGGG CGGCA-AG             GTCGACGTGCACTAC
   msl0146   4  64 436  102861 ..  102875 -  -8.5  -3.45634   ATTTCAATGAACCAA               CCGGC TGACT GCCGG               GTTTACCCCGTGTCG
   mll0158  10  75   5  112468 ..  112482 -  -9.2  -3.83026   TTCGTCTAGACCAAA               GCCGCC GCC GGCGAC               TCGCTCACCCGCCGG
   msl0164   5  57 358  116756 ..  116771 -  -7.6  -3.02471   CGCTGACCAGACAGA              TCGAAG CGGC CTTCGA               GAAGAAATGGGGTTT
   mll0172   3  68  96  120226 ..  120255 - -10.5  -3.30771   GCACAGTGGGGAGAA       GCGTGCCCGCGAC ACCG GGCGCGGTCGCGC        GGGGTAATCTCGGCA
   mll0182  10  84 101  124898 ..  124916 -   -16  -2.60496   CGGCCGTCGAAAGAT             TGCGCGGC TCG GCCGCGCA             CTACGTCGCCAATGG
   mll0189  11 100  10  129853 ..  129878 - -19.7  -3.51708   GAGCGGTGAAAGGAA         CCGCCGGCCGG AGAC CCGACCGGCGG          AACCGTAGTCTATCG
   mll0196   2  46   7  133433 ..  133446 -  -4.5  -2.93393   CGCCAGGGCACAAAG               CGTGGC GTA GCC-CG               ATCCGCTCAGGCAAC
   mll0202   5  61 103  136899 ..  136915 -  -7.9  -3.34962   TGCGACACGCGAGAA              CGGCGAA CCC TACGCCG              CGCTGGTCAGCACCG
   mll0212   5 100  39  144600 ..  144628 - -16.8  -4.62069   GCCGCACGTGAAAAA       TCCCGCGCCG-TC TTTC GATCGGCGCGGGA        TTTTCTTATTAAAAA
   msl0218   8  66 468  153601 ..  153629 -  -2.4  -4.58424   CAGGAGGAGACAAAA       GCATTTATGGCCG GTCG CGGC-ATATCTGC        TGACGATTGGCCGCT
   mll0224   5  60 441  155824 ..  155838 -    -7  -3.62275   ATGGATTACCCGAAA               GGCGCC ATG GGCGTC               CATTTCGTCAACGTC
   mll0231   4  64 240  162866 ..  162877 -  -5.8   -4.0127   AGATCTACAACGAAA                TCGG CCTG CCGA                 GCGATCTTGCCTACA
   mll0243   9  76  49  172587 ..  172642 - -13.3  -2.80443   CGAGACCCGAGGACA CCGCAGATGCCGCCGCCCGTCAGCTCC CAAC GG-GTTGACGGGCAGCG-CATCGGCTA ATCCTTGATGGCCTG
   mll0255   4 100  33  181221 ..  181248 -   -17  -3.78934   TGTCCTGCACAAGAA        CGGGTTCCCGCG CTGT CGCCGGAACCCG         TTTCTCGTCTTTTTG
   mll0280   6  87 354  202696 ..  202722 - -17.4  -2.57211   ATCGGCGGCGACAAG         CGTCTGGATGGC ACC GCCATCCAGACA         GTCGGCGCCAAGGGC
   mll0337   1  44 423  231986 ..  232017 -    -5  -2.70932   CTGGGGCCTGAACTA      CGTCGCCGCCAAAA TCTC CTATGCCGGCTACG       ACCCCGTCTTCCTGT
   mll0343   2 100  26  238234 ..  238264 -   -17  -4.44797   TGACGAACAGCAAAA       GGCCCTTGAAGG GGGAAAT CCTTCAAGGGCC       TTTTCAATGTTATCA
   mll0361   4 100  25  254339 ..  254361 - -18.4  -5.27335   CCGGGCAAAGAAAAA           GCCCGCCGGC CAG GCCGACGGGC           CGCAACTTTTGTCTG
   mll0368   1  53 179  262205 ..  262223 -  -5.2  -3.33696   GTTCGCTTCAAGGAA             GCCTCCTA TGA TCAGAGGC             GCTCGGCGTTGGGTT
   msl0377  10 100   4  267109 ..  267130 - -17.3  -4.95876   AATCACAATCAAAAA           GGGCCCCGT CTCG ACGGGGCCC            TTTTTATTCAACGCG
   mll0394   6  44 315  278717 ..  278729 -  -4.8  -2.72344   GCGCACGCGCAAGGA                GCGT GACGG ACGC                ACCGTTCTCCTGGCC
   mll0394   6  44 269  278765 ..  278775 -  -2.4  -3.30441   GAGCATCGGCTACAA                 GGCG ATC CGCG                 AGACCTTCACGACAC
   mll0394   6  44 237  278792 ..  278807 -    -4  -2.94416   GACCTTCACGACACA              GGTGCTT TTG AAGC-CC              GACGAGAGCGCCATC
   mll0404   7  70  22  291176 ..  291190 -  -2.7  -4.73388   AATTTCCAGTAAAAA               GGCGG TTTTC CCTCC               GGAATTGTCGGTCTA
   mll0412   5  50 254  297187 ..  297212 -  -7.5  -2.61582   GAGTTCAGCGACAAG         CCCGGTGTGAT GCTG ATCGAACCGGG          GGCGAAGCGTTCGCT
   mll0416   2  62 102  299909 ..  299963 -  -3.6  -4.11216   CGCTGATGGCTAAAA TGCTGCG-CGACG-ACCAG-GC-TCGTG GAT CACGATGCTCCGGTGCGACGGCGACGCA CGCCGGAGCTCTACT
   msl8587   6  57 123  347755 ..  347771 -  -8.7  -2.52676   GAGCGGTTTAAGGCA              CCGGTCT TGA AAACCGG              CGTGGGCGCAAGTTC
   mll0481   5  53 278  352868 ..  352892 -    -5  -3.60805   ACATTCCATCCGAAA         CTGTGGTTGGA ATTA TCCGACC-CAG          TCGCGCCACTTGCCT
   mll0501  10 100  27  368494 ..  368511 - -14.1  -4.54727   CCCGGCAAATGAAAA             GGGCGCC TCGC GGCGCCC              TTTTCATTCGAAATG
   mll0513  10 100  35  378775 ..  378791 - -11.5   -5.1675   CCAGGCACGAAAAAA              GCGGGGC ATG ACCCCGC              TTTTTCTTTGACCCG
   mll0516   3  46  26  382199 ..  382216 -  -2.5  -3.36492   GGGCGAATTGGACAA             GGTCGGC TGAG GCCGGGC              CATTCCTTCGCCTGC
   mll0523   3  63 210  386751 ..  386766 - -10.4  -2.71712   CCTTCGCGCTGAAAC              GGGTCG GTTT CGACCC               CGCCAGCGCATCGGC
   mll0533   4  51 438  392373 ..  392389 -  -2.2  -3.75437   AAGTATGTGATGAAA              CGCATC CTGAT GATGCT              GGCCGGCTATCTGGT
   mll0537   8  69 323  396535 ..  396580 -   -12  -2.57795   TCGAGGACGAAGGCA CCATCTTCG-TCGACCT-GCGCG ACC CGCGCGAGGTCGAACGC-GACGG CGGGATCCCCGGCGC
   mll0557   7  88  -3  409149 ..  409170 - -11.6  -4.15654   CAACAAGAAGAAGAA           CTGAGCGG CGCCGC CCGCTCAG            GCGGCGTTGGCGCCG
   mll0566   8  62 154  415324 ..  415373 -  -9.9  -2.89267   CTCAACTACACGATA CCGGTTTCGACAGCCAACGGCATG GCG CGCGCCG-CGGCGGTCAAGACCGA TGCGGTGGCGATCGG
   mll0572   1  55 367  419134 ..  419152 -  -3.2  -3.90729   AATAACGTTGATAAA             GCAATTTT TCC AAAATTTC             GCGTGTCGAGGGCAA
   mll0592   9  66  84  457711 ..  457753 -  -2.6  -4.66609   CATCCGAGGGAAAAA CCGGTCTTCTGGTAGACA AGCTCAA TTCCTCCCAGAAGTCCTG CAACGAAGCTGCTGC
   mll0605   4  83 -13  472230 ..  472288 -   -15  -2.78776   AAGGCTTGAAAAGAG GGAGTAGGCAGTAGG-AGTTAGGGAA TACAGACCC TTCCCTA-CTGCCTACTGCCTACTGC CCACCATCTCAGCCA
   mll0618   1  48 411  482602 ..  482620 -  -5.2  -3.01712   TCGGCTTCTGGAAGA             TCGCCATG CGC CCTGGCAA             GCCGCTGATGTTCGG
   mll0621   2  43 316  486300 ..  486323 -  -4.6  -2.52516   CGCTCTATGATGAAG          CGTTGCTGC TTCTGGC GC-GCAACG          GGTTCGACATCGGCG
   mll0627   4  54 396  492284 ..  492314 -    -6  -3.25823   TGGCCGCCAGATCAA      GCCGGC-GCCGTC GCGCTT GCCCGCGGCCGGC       AATGATGACGACGCG
   mll0630   7 100  -9  498228 ..  498245 -  -9.8  -5.31275   CTTGATCATAAAAAA             GGCGCC TCTCAG GGCGCC              TTTTTTATATGGCGC
   mll0663   9 100  20  519472 ..  519487 - -11.8  -4.98531   CGCCCAAATGAAAAA              GCCCCG TTTC CGGGGC               TTCTTCGAGTGCGTG
   mll0690   2  41 413  540180 ..  540190 -  -2.4  -3.07994   GCCAAGGTCATCGAA                 GCGC TAG GCCC                 GACACCGGTGCCAGT
   mll0690   2  41 134  540459 ..  540469 -  -2.4  -3.05384   GTCTTCGGGACGCAA                 CCGC TGA GCTG                 CCGCCTCACCGCTTT
   mll0696   7  52 144  549546 ..  549562 -  -2.9  -3.70689   CACAATTTCAAAAGA              CCAAGCA GCA CGCTTTG              GGATGTAAACCACCT
   mll0700   4  76   5  552971 ..  552996 - -11.7  -3.41602   GGCAGCTGAGTACAA         GGCCCGCGTCG GAAA CGGCGCGGGTC          TCTCTTATGCGCTTA
   mll0736   5 100 -26  580413 ..  580440 - -18.6  -5.35224   TGCATAAAAACAAAA        CCTAAAGCGCGT CTCG ACGCGCTTTAGG         CGCGCGTATGACGGT
   mll0741   4  49 295  583838 ..  583858 -  -4.7  -3.26164   ACATGATCCACAACA           TCGCC-GC CTTCCC GCTGGCGA            TCCCGCTGATCGCCG
   mll0741   4  49  -9  584106 ..  584162 -  -5.6  -3.16564   GGCCGACGGCATCAA GGCGCTGATGGCGGGGTGAACGGCAGT CCCT ACTGCCGTACTGCCCTTCA-CTTCGCC GCCGTATCGATCACC
   msl0755   6  66  -8  593629 ..  593643 -  -8.5  -3.59979   GTCGGCTAGGCGAAA               GCGGC TCTAT GCCGC               CATCACGATTTCATT
   mll0765   6 100  14  602651 ..  602679 - -23.9   -4.2349   CTGCGAGATTCAAAA        GGCGCGGAACCCG GGG CGGGTCCCGCGCC        GGCGGCAGGCGGCCT
   msl0779   6  95  24  611837 ..  611863 - -13.7  -4.05788   TCCCCCCAAAGCAAA         GAGGCGGCAGC CCATC GCCACCGCCTC         CTTGAACCAGTCGAA
   mll0786   7  62 259  616890 ..  616902 -  -4.7  -4.08216   GCATTTCGCTGAAAA                GGCGG TCG CTGCC                GGGCATGATCTGGCG
   mll0792   2  56  49  621256 ..  621266 -  -2.4  -4.09685   GCTGATGCCGGAAAA                 GGCG CTG CGCG                 GACGCGACGAGGTGG
   mll0797  15 100 319  629892 ..  629909 - -14.1  -4.27483   ACGGAGAAAAGCAAA             GGCGGGC CGGG GCCCGCC              TTTTTCATTTTATCC
      gltX   7  66 133  642881 ..  642916 -    -9  -3.53091   AGTCGCTGCCGGAAA    CGGAGGC-GGCACCG TTGGTTC CCGTGCCGGCCTCCA    AGCCCGATCCGGGCG
   mll0823   1  43 240  652150 ..  652161 -  -3.6  -2.78384   GGCCTGTCGACCATA                GCAG CACC CCGC                 TTCGTCATCCTCAAC
   mll0836   4  68 128  665520 ..  665550 -  -6.8  -4.07568   TTGCCGTGCTGAAAA       GCTTTCTCGACC GCTACCG GGTCGAGCACGC       CGGCAGCAAGGCACA
   mll0849  12  74 301  677512 ..  677523 -  -7.2   -4.4017   GGAATGCGCACAAAA                CCGC CTGT GCGG                 CGAGGACGAAACAAG
   mll0865  11  91  20  689204 ..  689236 - -17.9  -3.13743   AAACGTTAGACGCAA      TTCAGGGAAAATCGC CAT GCGCTTTTCCCTGAA      TTGCTGGAAAGCCGA
   mll0880   8  71 173  706206 ..  706238 -  -7.6  -4.07568   GCTCCCGGTCGAAAA     CGGCGCTCCGCTGCG TGTC CGCGTC-GAGCGCCA      GCTCGGCTACAAGAT
   mll0886   9  58 214  711982 ..  712026 -  -6.4  -3.57561   GGCGAAGCCGCGAAA GTCG-CCAG-GGGTGACTGGCC CTT GGCCGACAACCCGCTGGTCAAC GCGCCGCACACCGCC
   mll0927  10  66 215  747560 ..  747578 -    -3   -4.4261   CGCTCAAGACGAAAA             CGGATGGC CTC GTCATCCT             CGGTGGGGCCGATCT
   msl0939  12  76 190  758472 ..  758514 -  -3.4  -5.01732   AAGCCCCGCAAAAAA GTTGTCCA-AGCCGGCATC TGACGG GTTGCCGGTTGCGCACAAC GTCAGTATAAGCCGC
   mll0946  13  59 -36  761379 ..  761410 -  -9.4  -2.50816   GCCGTATCGACTAAC      CGCCGACCAGCGGCA CGG TGACGGTGGT-GGCG      TAGTTGATCGGAAAG
   mll0962   3  54 105  783673 ..  783686 -  -3.7  -3.76839   GAATCTTAAGGCAAA               CTGGC CGGC GCCTG                CAACCTTCTCTGCGG
   msl0968   6  56 397  791228 ..  791239 -  -4.4  -3.65351   TTAGGCGGACCCAAA                GTTG ACCT CAAC                 GACCGGGTTCAGGCG
   mll0975   2  45  59  797588 ..  797608 -  -3.9  -3.05816   GGACTGGCGACTGAA            GCGCTCG AACTTAG CGAGTGC            ACTAAGCCTGAAGAA
   mll0983   4  47  50  803787 ..  803802 -  -2.4  -3.53444   CGATCTTGTGGCAAA              CGCGCC TTTC GACGAG               TGACCTTCGCTCCAG
   mll0989   0 NONE
   mll0994   5  52 133  820092 ..  820104 -  -3.3  -3.76968   AAGCCAGCGACTAAA                CCAGC ATC GCCGA                CCCCCTATGAAACAG
   msl1007   3  53  83  833135 ..  833154 -  -4.9  -3.59315   TTAACTAGCGGGAAA            GGCGCCA TTTTGC TGGCGAC             CCCATCTCAGCCGCA
   msl1031  12  93 397  869529 ..  869583 - -17.7  -3.27525   GTCCGCGAAAGCCAA GGTC-GCCCAGGCCGCGGCCGAGACGG CAG CCGCCACGGCCGCCGCC-GCGCAGGCC CAACTGGATACGTTG
   mll1046  13 100  28  879657 ..  879693 - -24.1  -3.33072   TAAAACAAAGAGATA    GAGCATTTTACCGTTTC CGC GAAACGGTAAAATGCTC    TGGCCGATGCGGTGA
   mll1058   5  59 252  885906 ..  885920 -  -2.7  -4.21773   CGCGAAGATAAAGAA               CTGGC TGCGC GCCCG               GCGGGTTCGCAAGTT
   mll1065  14  71  11  892549 ..  892563 -    -7   -4.1891   CGGCGCCAACAGAAA               CGGCCG AAG CGGCGG               AGTAATTCCCCTATT
   mll1100   8  57 358  919054 ..  919088 -  -3.6  -3.87815   TTGTATCGCCACAAA    TCAGGCG-CATGATG GAAAAT CATCATGGCGGCTGG     GGTTCCCATGACCAC
   mll1116  11  57 161  934731 ..  934767 -    -8  -3.14229   AGATCGTCACGAAGA   TCGC-CGGCCAGATC-GG CTT CCAGGTCTTGCCGGGCGA   TGGGTGGTCGAGCGC
   mll1125   3  61 438  941068 ..  941097 -  -6.3  -3.72576   TCCGCTTCGACGAAA       GCTGGGACATTCC CGAA GGCACGCCGCAGC        AAGTGTGGGACGTTC
   mll1133   6  49 411  949351 ..  949363 -  -3.3  -3.58269   GAACTGATGCGCAAA                CCGCT GAA ACCGG                CGCAACTAAGGGCGC
   mll1133   6  49 169  949592 ..  949605 -  -3.1  -3.54424   GGGTACGCTGGTAAA               CGCGGA TTC TCCG-G               TAGTGGGAGACGTTC
   mll1137   4  56 463  953215 ..  953234 -  -2.2  -4.05033   GCGATTCGATAGAAA            TTGCA-GAA CAG TCCATGCAA            CCAAGACGCTAGTAG
   mll1160   6  61 279  970286 ..  970299 -  -8.1  -3.33261   CTTCAAGGTGCAGAA               CGGCT CGGA AGCCG                ATTTCGAGGCCGTGT
   msl8599   8  75 -59  985788 ..  985843 - -12.2  -3.21099   CGCGGTGACGATCAA GGCGCAGCGTCGCCGGCAAGGGCGGC TTCG GCCTCCGGCGCCCGCTTCGCTGCCCC GCGATCCGCTCCCGA
   msl1180   6  75  82  992246 ..  992272 -  -5.6  -4.56597   CTCGCGGCGTAAAAA         GCAGCCGCAGGC AAA GACGCCGGCCGC         GAACAGCTGATCTCC
   mll1192   8  64 360 1002864 .. 1002889 -  -5.3  -3.95073   CGCGACATGGACAAA         TACCCGCACGA ATTT TCGGGCGGCCA          ACGCCAGCGCCTGTC
   mll1198   4  80 -64 1006946 .. 1006990 -  -9.2  -4.11216   GCGCCAGGCCGAAAA GCG-CGTCACAGTCGAGGTGG CCCT CCAACTCGGCCGCGACGTCGT CCAGCGCCCGCTCGA
   mll1204   8  90 137 1011341 .. 1011376 -   -11   -4.3739   GATGTCGCTATAAAA    CGGACTGCGAGGCGGA CATA TCCGCCCGGCGCTCCG     GATCAGGTCTCGCGT
   mll1215   3  52 421 1025270 .. 1025290 -  -6.7  -3.09516   TCGCGCACCATCGAA            GCCGGCGAC CTC GTCGCCTTC            GACACCGACCTGATC
   msl8601  11  63  67 1029956 .. 1029972 - -10.1  -2.75844   GCGCCGACCTGAAAT              CGACGAC ATT GTCGCCG              CGCATCGTCATCAGC
   mll1234   7  68  62 1038294 .. 1038336 -  -6.9  -4.08692   CAAGGTCGCGCAAAA GGCCGC-CGCC-CTGCTCGGC CTT GCCTATGAGCGGCGCGCGACC GGCTACGGCGACCTG
   mll1244   4  60 177 1044040 .. 1044060 -  -6.8  -3.48684   CTACAAGGACTACAA           GC-CGGCCG AAGG CGGCCATGC            TGTCGCGGCGCCGAC
   mll1248   6  95  11 1048164 .. 1048209 - -13.3   -4.2142   AAGACGGGAAAACAA GGTTTCAAGCGCC-CTCCGCCG AGG CGGCGGAGTAGCGCTTTCAATC CGGCGACGGATCAGA
   mll1253   3  55  53 1051224 .. 1051258 -  -5.7  -3.54424   TCGCATTTCTCGAAA     TGCTACCGCGAGC TCTACGCCC GCTCGCCACAGCA     GGAGCGCGTCGACCG
   mll1272   5  45 174 1068015 .. 1068031 -  -5.7  -2.53911   CGAATTGCCAAGGCA              GGACTGG GTT CCCGCCC              TTGTCGGCGGCGGCA
   mll1278   0 NONE
   mll1284   8  66 349 1085824 .. 1085845 -  -2.8  -4.44667   GTGCTGAAGAAGAAA           GACGCCGG ATTGAA CCGCCGGC            TGGTCCAGTTCCGGC
   mll1303   3  58 185 1096507 .. 1096529 -  -8.4  -2.71791   AGCGGCGGGCGAAAT           CGAGCACGTC GCG GACATGCTCC           TCCCCCGGCATGGTC
   mll1317   3  58 457 1104965 .. 1104981 -  -5.7  -3.73386   ACACAATGACCGAAA              CCCAGCC GAA GCCCGGG              GTGATACCGTGGCCG
   mll1327   9  60 356 1112654 .. 1112680 -  -7.3  -3.53012   CTCTCCGCCCCGAAA        GGCCGCCG-CATG GGC CACGCCGGC-GCC        ATCATCTCCGCCTTC
   mll1338   6  53   3 1120826 .. 1120851 -  -7.5  -3.01791   AGGTCGCCCGCAAGA         CGGGTTGACCC TTTC GGGCCAAACCA          GCTCAAAGCAATTGC
   mll1382   6  64 -16 1157842 .. 1157869 -  -6.2  -3.86194   AAGCGCGGCGATAAA        CGG-GCGCTGG TCTACAC CCCGCGCTCCG        CAGCGGGCTCGACAA
   mll1390   6 100  62 1165031 .. 1165061 - -16.3  -4.77778   AACAAAGAGATAAAA       CGGTTCCCCGTTT GCGTG AAACAGGGAACCG       CGCTGGTCAAGGACT
   mll1399   6  66 -37 1171162 .. 1171180 -  -2.3  -4.59853   TCAACGCCGGAAAAA             TGCCACT CGATC AGCGGCT             TCATATGCAATGCCA
   mll1436  13 100   8 1199292 .. 1199319 - -16.2  -4.05714   ATCGGCAATGAGAAA        CCCCGCGCGGCA TCTC CGCTGCGCGGGG         TTTCGTTTCAGTCAC
   mll1444   5  49  37 1204284 .. 1204294 -  -4.6  -3.18264   CCTTGTATTCATCAA                 GAGG CGG CCCC                 CCATTATGGGAGCGC
   mll1451   6 100  27 1210406 .. 1210423 - -10.5   -5.4833   GCAGGCAAGAAAAAA             GGCGGCC GGTT AGCCGCC              TTTTTTGAGGTCGCC
   mll1477   5  62 124 1226411 .. 1226446 -  -4.6  -4.08216   CTATTCCCTCGAAAA    GCC-CTTCTATGACGAC CTC GTCGCCATCGCCGCGGC    GAGAAAGCTGACGCT
   mll1482   2  52 278 1230057 .. 1230074 -  -6.2  -3.02043   AACTGGTGGCCAAGA             CACGGC TGAACG GCCGCG              AGGAAGTCGGCACCT
   mll1492  11  62  83 1239111 .. 1239141 -  -4.6  -3.95324   CATCGCCAACAACAA       CGAGCCGATCCCGT TCG ACATGATCCGCTGG       CGCAGCATCTTGAAG
   mll1500  14  77  88 1242447 .. 1242481 -  -7.9  -4.28361   GCAATTCCAGGAAAA    GCG-TGTGCGGTTTTC CCGG GAAAAGCGCGCAGCGC     TTTCCCTTGGGACTA
   mll1505   7  49 200 1248690 .. 1248700 -  -3.2  -3.53761   GAACTGGTCGCCAAA                 TCCG TCG CAGA                 CAAGCCCTCGCCCTT
   mll1505   7  49 176 1248691 .. 1248724 -  -6.5  -2.72043   AACTGGTCGCCAAAT     CCGTCGCAGACAAGC CCTC GCCCTTCAGCGTCGG      CGACCGCGTCTTCCA
   mll1505   7  49 175 1248704 .. 1248725 -  -3.5  -3.48395   ATCCGTCGCAGACAA           GCCCTCGCC CTTC AGCGTCGGC            GACCGCGTCTTCCAC
   mll1534   3  61  14 1271728 .. 1271758 -  -9.7  -2.73681   GATCCACCTCAAGCA       CTGAGACCGGCAA GGCAA TTGCCGATCCCCG       ACAGTCCCAACACCT
   mll1578   4  63 225 1316069 .. 1316088 -   -10  -2.72379   CGAATTGTGCAACGA            CCGCCG-CA ACG TGACGGCGG            CAACCGCGCTCATTC
   mll1582   5  88  33 1320318 .. 1320353 - -16.9  -2.98015   CGCAAGGAGCAGATA    CGGC-TTGGCCTGCCG GTGGA CGGCTGGCCAACGCCG    GAGCTTTTGGCGAAG
   mll1593   6  74 209 1327900 .. 1327925 -  -8.1   -4.2349   TGCCGACATGGAAAA         GATCCGCGCCG ACGC CGGCGCAGTGC          ATATGAAGACCTTGC
   mll1596   1  44 268 1330512 .. 1330529 -  -4.1  -3.01712   CCGCCCGCGCCAAGA             TGGC-CGA GCG CCGCGCCA             ATTCGGTCGCCGGCG
   mll1601   4  49 380 1333326 .. 1333338 -  -4.7  -3.25823   GGTTGTGGACACCAA                GCCTC GCC GGGGC                CTGGGCTTGCATTGC
   mll1617   8 100  20 1345302 .. 1345319 - -14.1  -4.90778   GTGATCCAAACAAAA             GGGGCGG CAGC CCGCCCC              TTTTGTCCAAGCGGT
   mll1639   3  57 102 1360841 .. 1360870 -  -7.7   -3.0263   AGTACGCCGGCAAGA       CGCCGG-TCGGCCG CAT CGGCCGCGCCGAGG       ATGTCGCCTCCGCGA
   mll1670   4  57 390 1401020 .. 1401036 -  -7.9  -3.08679   GGGCCGCATCGAACA              GGTCGGC ACC GCCGACG              ACATCTACGACACGC
   mll1676   7  61 127 1403944 .. 1403965 -  -6.5   -3.7511   TGCTCGATAACAGAA           GCCTCGCCGC CAT GCG-CGATGC           CGACAACGACGACTT
   mll1711   3  73   3 1428313 .. 1428335 -   -12  -3.02263   ACATTTTCTGGAATA           CGGCCGAAAA GGT TTATCGGCCG           GTTTAGCTGCGACCT
   mll1731   6  61 108 1446578 .. 1446635 -  -9.7  -2.71144   GATTTGCGTGAAGGA TTGACGCTGGCGCCGCGCACCGGCGC GATCTAT GCGGCGGTACGCG-CGCATGTGTCGA TGCTGAAAGACGACC
   msl1750   6 100 185 1461880 .. 1461905 - -17.5  -4.27316   TTCCCTAATGCAAAA         GCCCGCTCCGG GATA CCGGGGCGGGC          CTTGGGGGAGGATGA
   mll1779  10  71 445 1478521 .. 1478555 - -12.9  -2.55896   CTGACGAAGGAATAG    GCCGGTAGCCGGGCCAG CGC CTG-CCCGGC-ACCCGC    GGCCGAAACAAGCCC
   mll1786   2  47 283 1481311 .. 1481323 -  -4.7  -3.02511   GCCAGCGCCGGAAGA                CGTCG CTC CGCCG                GCGCCGCGACCTCTG
   mll1798   4  59 366 1487550 .. 1487562 -  -7.7  -3.20723   TCGTGATCAAGGGAA                CCGTT TGA AACGG                CAAGCGTTTTTTTGC
   msl1803   7  52  36 1491120 .. 1491149 -  -3.4  -3.63744   TGGCGCCGGAAAAGA       TCTCCGGCCCGC GCTACG GCGAACGGGGGA        TGGCGATGGTGGATC
   mll1817   9 100 448 1503122 .. 1503150 - -11.7  -4.54727   CTTTGCAAATGAAAA        GCCCGCCGG AGAGGGGGAAA CCGGCGGGC        TTTGGAAAGCCTCGT
   mll1830   6  64 224 1516093 .. 1516109 -  -2.9  -4.27211   TCGAAACAAAGCAAA              GAGCCTG ACA CAGAATC              ACGCCGAAAGCCCAG
   mll1839   3  46 215 1521950 .. 1521968 -  -5.2  -2.65264   CCACCACCCAGATCA             TGATCGAC CTC GCCGATCT             CATCGGCGGCCCGGC
   mll1839   3  46  -4 1522176 .. 1522187 -  -2.2  -3.46068   GGCGGAAGCCAAATA                GGTA GCCT CACC                 CTTCATCCGTCCAGA
   mll1845  10  93 373 1524734 .. 1524790 -   -13  -4.15222   ACCGGCCGGAAGAAA CGCAGCGCGCTTTCACCGCCGATGGCTG GTT CCGC-ACCGGCGAT-ATAGCGCGGCGCG ACGGGGAAGGCTTCG
   mll1853   6 100   8 1530697 .. 1530724 - -24.2  -3.36515   CCGCATTTCGAAAGA        GGCCAGGCGGCG TGAA CGCCGCCTGGCC         TATTTGCTTACTGGC
   mll1863   4  47 111 1536135 .. 1536148 -  -3.7  -3.28712   CTTCGCCGTCCACAA               CCGGC CGGT GCAGG                GAACGAAAGGCAACT
   mll1863   4  47 -27 1536274 .. 1536286 -  -4.7  -3.02144   TCACGTCTCCCAATA                GGGCG GAT CGCCA                AAGGCATCGCGTAGC
   mll1880  11  62  82 1546396 .. 1546412 -  -4.3  -4.25283   ACTGTCCGATGAAAA              CCAGCAC AAC ACGCCGG              TGCAGAGCGGGCCGC
   msl1894   4  51  26 1558827 .. 1558846 -  -5.6  -3.28712   TCGTCGCGTCGACAA            GCCGCCTC CCGA GAGCCGAC             CTCATCGTCGGCAAA
   mll1900   4  51 130 1561875 .. 1561885 -  -4.6  -3.35996   GACGCCTAGCCAGAA                 CACC GGC GGCG                 GCCTCGGACACGCAA
   mll1900   4  51  74 1561902 .. 1561941 -  -2.1  -3.70902   CCTCGGACACGCAAA GC-GATCGTCGAATTAGCG TGGG CGC-AATGCGTCGGTCCGC  AACTGGCCTATCCGA
   mll1914   5  81 444 1572723 .. 1572747 -  -9.1  -4.30576   GTCCGATGAGGAAAA          GCTGGAGCGGC TAA GCCGCCTCGGC          GCCGACGCCGTCATC
   mll1929   2  53   8 1585386 .. 1585399 -  -8.1  -2.62184   TTGCGCTGGAGATTA               CGCGA CCGG TCGCG                TTCGCCCCTACCACT
   msl1949   4  64 286 1604714 .. 1604758 -  -4.8  -4.14243   GATCGGATCGTAAAA GGCTCGC-TCCCCACCTCCCC TTGT GGGGAGGTCGGACCGCAGGTC CGGGTGGGGGTGCTG
   msl1957   4  54 444 1610746 .. 1610758 -  -6.9  -3.14132   GCCCTGCTTCAGCAA                GCGGC TCT ACCGC                GAGCACAACCTTATT
   mll1971   4  48 147 1621244 .. 1621256 -  -6.2  -2.57344   GAGGCGGTCTACAAG                GCGG CCTAC CCGC                TCGATCGCGAGGTGC
   msl1985   7  56 231 1630233 .. 1630245 -  -6.2  -3.38603   AAACACCTTCAAAGA                CCGG GTTGG CCGG                GAGACACATTCATAG
   mll2000   3  52 276 1641333 .. 1641348 -  -3.2  -3.73068   GGCCTAACGGAAGAA              GAACGC AAAT GCGTTG               AAGCGGTGGCGCCGA
   mll2018  11 100  21 1656605 .. 1656630 - -16.9  -4.60041   AGCGAGTGCTAAAAA         GCCTGGGTGCC GCCA AGCACCCAGGC          TTTTCTGCGATGATG
   mll2026   6  76 379 1662956 .. 1662990 -   -13  -3.09492   TCGGCAAGGCCAACA    TG-CTGGCCGGCACCG TGAGC CGGT-CCGGCCAGGCA    ATGGCGGTGACGCTT
   mll2032   3  68  47 1670505 .. 1670515 -  -6.8  -3.96327   ACGCCGCATCATAAA                 GCTG ACG CAGC                 AAGGCGCGGCGCTTC
   mll2036   4  54 127 1672077 .. 1672107 -  -8.3  -2.73771   CGATACGCTTGAAAG      GCTCCGCAAGC-GCG GCG CGCGGCTCGCAG-GC      GAGGTCGTCCAGTAC
   mll2039   6  76  -4 1675052 .. 1675092 -    -7  -4.45168   TCGTCAAAACAGAAA CTTACGGCAATTCCACGAT TCAG ATCGTG-AACCGCCTCAAG  CCACACCGAGTGCGG
   mll2048   7  47 418 1680195 .. 1680235 -  -2.5  -3.58726   GCGGCCGACATAGAA GGCGCCTACAGG-C-TGCT GCCGG AGCTTGACCTGAAGGCGGC GCAGCGCATGGTCAA
   mll2048   7  47 349 1680253 .. 1680304 -  -4.5  -3.04263   AGCGCATGGTCAACA GCAAGCTCTTTGGCCCGCTACTGCTT GCC AAGCA-CGGCGCGCCAC-G-GCTTGC CGCGAGCGGCTCGAT
   mll2060   8  64  12 1687033 .. 1687058 -  -6.1  -3.79747   TCATGCATCATCAAA         GATT-GCGGCGG CCG CCGCCGAGAACC         GGCCTGTCGCCTCAG
   mll2088   9  60  38 1708762 .. 1708812 -  -6.9  -3.63068   CGAGATTAGCCGAAA GCTTCGTCGCTTCGTCATCCTAG GGCGGAG CAAGGA-G-CGAAGCGACGCGGC GCAGACCCTAGGATG
   mll2094   4  76 407 1715159 .. 1715187 - -13.8  -2.78816   GCATTCGTGACGACA        TGCCCGACGCCG GGCGT CGGCATCGGGCG        GGTCATGGTCGATGT
   msl2102   6  90  59 1721613 .. 1721657 - -17.2  -3.27298   GGGCTGAACCACGAA CTGAACCTGGCTGCGCCCACG CGAC CG-AGGCGCGGCCAGATCCAG CCGCGTGCGCATTGA
   mll2116   4  64 205 1727982 .. 1727997 -  -4.6  -4.11216   GGCCGACCGGGAAAA              GCTCGA CGTC TCGCGC               CAGCACCACGCGATG
   msl8614   5  55 360 1731245 .. 1731271 -  -5.9  -3.57561   CGGGAAGTTTTCAAA        TCG-CCGGAC GCCGCGAT GTCCGGCCGA         TCCCGGCGCTGGCCA
   mll2126   4 100  17 1735092 .. 1735114 - -20.6  -2.52543   ATCCCCGTGAACTGA           TCCGGCCGGC ATC GCCGGCCGGA           TTGTTTCGCGCCCCC
   mll2144   6  81   1 1742158 .. 1742191 - -13.1  -3.54488   GCCGCCGAAATAACA     GCGTCCTTCTCCCCG TTCA CGGGGAGAAGGGAAC      TCATCTACCCTTTGA
   mll2153   6  62 282 1749474 .. 1749494 -  -7.6  -3.53563   ACATCGTGTCGGAAA           CGGCCGAGA TCGA TCTCG-CCG            CCATGCTCGACGTGC
   mll2162   2  46 -44 1755759 .. 1755783 -    -5  -3.01712   CCTTGTGTTCGAACA         CCGCC-CCGTA GTGA TACGGCGGCAA          ATCGACCATTCGCAG
   mll2179   1  38 397 1765309 .. 1765324 -  -2.4  -2.57132   GGCCGCCTCGACAAG              GCGAGC GAAG GCCTGC               TGCTGATGACCAACG
   mll2186   5 100 434 1770451 .. 1770471 - -19.7  -2.87132   GGCCTGGCCTATAGA            GCGGCCGGG AAG CCCGGCCGC            GGCTTCAGCCATCAA
   mll2207   4  46 292 1784287 .. 1784307 -  -5.3  -2.56596   TGTTCGACGAACCGA            CCTCGGCGC TTG ACCCCGAGA            TGATTTCGGAAGTGC
   msl8618   6  79 -34 1796458 .. 1796496 -  -7.5  -4.57341   AACCGTTCGTAAAAA   TCGATCATTCCAACCAA AACAA TTCGTTGGAAAGATCGT   TTGAGGAATGACAGT
   msl2237   9  71 283 1801860 .. 1801883 -  -8.1  -3.95324   GACGCCGAAGAAGAA          GCGGGCGACC AAGAA GGCCGC-CGC          AACGGAGGCAAAAAC
   mll2248   5  51 377 1810750 .. 1810772 -  -5.5  -3.30124   GCGCAGCTGGCAGAA          GGGCGA-CCG CGTC CGGCTCGACC           TCGAAATGCCGATCG
   msl2269   7  56 474 1829250 .. 1829270 -  -6.7  -3.46068   GGGCCAATGGAAAGA            TGCCGGTGC TAA GCGCCGGAA            CGACGATACTGGTCC
   mll2297   0 NONE
   mll2306   5 100  -5 1861188 .. 1861233 - -24.4  -3.93868   GCGTCAAAACAAAGA GTC-AGAGCGGTTCACCGTTT CCGTC AAACGGTGAACCGCTCTAGAC ATCGAGCACGACCGT
   mll2333   5  55 100 1881497 .. 1881511 -  -5.6  -3.48276   GTTCTCGCGAGAGAA               GCTCCT CCA AGGCGC               CCCATTGCAACGCTA
   mll2355   5  60 428 1905345 .. 1905360 -  -3.2   -4.1552   TACGTGCGGAATAAA              CGCC-GC TGG ACAGGCG              TGGACTTACCCGGCA
   mll2368   9  75  39 1923607 .. 1923631 -   -10  -3.67792   TCACAGCCAGTCAAA          GGGAACCCGC GTTGG ACGAGTTCCC          TTTTGCCACTATCGC
   mll2378   6  61 343 1929362 .. 1929383 -  -5.8  -3.84451   GGGGTCAAAGCCAAA           CGGCCG TTCACGATTG CGGCCG            GACCGAACAATCCCG
   mll2384   0 NONE
   msl2390   4  61 332 1945132 .. 1945152 -  -9.6  -2.70932   CCGCTGCGTGAAGCA            GGCCGCGC CTTTC GAGCGGCC            ATTCCTCAAGAAACT
   mll2397   3  47  70 1949924 .. 1949935 -  -2.2  -3.53343   AAGCTGCCCTTCAAA                CCAA GGTC TCGG                 AAAATCCTGATCGGG
   mll2410  11 100 169 1961639 .. 1961662 - -19.6   -4.7497   CGCATGCATGAAAAA          CCCCGCGGGA TCGC TCCCGCGGGG           TTTTTTCGAGCCGCA
   mll2431   0 NONE
   msl2438   7  76 305 1983256 .. 1983287 - -13.6  -2.73364   TGTGCATTGCAAGGA      CGCGCGCAAACCCG TGCT CGAGCGCGCGCGCG       CCGAGGACATGAGTT
   msl2438   7  76  46 1983524 .. 1983546 - -13.4  -2.75183   ACCGTCATGGAATGA           TCGAGGCCGC CAC GCGGCCTCCA           GGGAACCAGTGCTGA
   mll2445   4 100   7 1988465 .. 1988492 -   -22  -3.04398   GCTGTTCGGCAAAAT        GGCCCCGCCGCC TTTC GGCGGCGAGGCC         TGTCTATCAAACTCG
   mll2459   7 100  27 1996836 .. 1996853 - -14.1  -5.14563   GCCCTGACGAAAAAA             GCCCGGG TCGC CCCGGGC              TTTTTTCTGCGTTTA
   mll2472   1  60   4 2008486 .. 2008521 -  -8.8  -3.15579   GGAAGGGCGCAGCAA    CGCCACGCCGCCGCTG ACGG CCCCGGCGGAGTAACG     GCCTCACCCCTTCGT
   mll2478   7  90   4 2014314 .. 2014363 -    -8  -4.97405   ATGCATAAAAACAAA GACCTGAAGCGCGTCGCAT-GAA GCCAT TTCGATGCGACACGCTTTAAAGC GTTCTACAACTCGAT
   mll2505   4  45   3 2033131 .. 2033145 -  -5.7  -2.50816   TCCGGAGGGAGGAAC               CCAAG TTCCG CTTGG               TCTCAAGCCGCCGCC
   mll2518   9  74 456 2044281 .. 2044291 -  -6.8  -4.36554   GACGAGGACAAGAAA                 GGCA TAT TGCC                 GGCGGTCAAGCGCCT
   mll2536   4  76 428 2055469 .. 2055483 - -12.8  -3.09933   TTGGAACGTATCCAA               GCCGCC AAC GGCGGC               ACGCTAGAGGACGCG
   mll2551   5  53 -21 2068069 .. 2068083 -  -7.8  -2.61239   GACATATCCTAGAAG               GACCAG CTT CTGGCC               TTGGCAATGATGAAG
   mll2559   9  57 452 2071324 .. 2071344 -  -8.9  -2.56271   CGCCGACGACAAGAT            CAGCGGCTG GTA CATCCGCCG            CCGCGATTGGCTGAA
      greA   6  58 379 2078036 .. 2078049 -  -3.1  -4.07568   GTCGTGGTGCCAAAA               TC-GCC GCT GGCCGA               CATCGCCGCCATCCT
   mll2582   2  65 324 2086668 .. 2086679 -  -3.6  -4.30576   CGGCGACGAGGAAAA                CGCC GTCA AGCG                 CGAGGACGGCTCATG
   mll2589  10  49 259 2094481 .. 2094498 -  -3.3  -3.51708   CATCGTCGAAATCAA             CCGGGCGG TGG CCGTC-GG             CATGGCGTTCGGACC
   mll2589  10  49  54 2094680 .. 2094703 -  -5.9  -3.16267   GGCAATGACAGGGAA          CGCGCGCTGC TGCTC GCC-CGCGCG          GGCGACTAGCCCATC
   mll2597   2  68  58 2100585 .. 2100605 - -11.1  -2.91264   CGCTGTAGTTAGATA            GGGGGCG GCGCAAG CGCCCCC            TATCTTCGAGCTTCT
   mll2607   7  66  57 2109316 .. 2109337 -  -5.2  -4.16943   CCGGAGACCGGAAAA           CCAAGCAA TTTCAT TTGCTTGA            ATCGATAGCCGGATT
   mll2616   4  64   5 2114723 .. 2114739 -  -6.5  -3.85165   CAGCCGAAATCCAAA              CTGAGAC ACT GCCCCAG              CCCCCTACATCTTGA
   mll2639  12  66 147 2136090 .. 2136116 -  -8.7  -3.51924   CCGTTACGCACAGAA        CCGCGCCCGGCA CCGC TGC-GAGCGCGA         ACTGCTGTCCCTGCC
   mll2639  12  66  56 2136186 .. 2136207 -  -5.7  -4.15106   CATCAACGCGCAAAA           CGGCTTGCG GATA CGCAGGGCG            CCCTGACCATGCGGT
   mll2645   6  66 334 2138366 .. 2138378 -  -6.2  -4.08767   CCGAGTTGGTCAAAA                GCGG GCCGG CCGC                GAAGCTTCGGGAACT
   mll2655   7  54 390 2142146 .. 2142165 -  -7.8  -2.79492   GCCTGAAGCCGAAAT            CCAAGGGC TGAC GGCCTTGG             GGTGCCTCGCATGCG
   msl8626   4  64 419 2143855 .. 2143883 -    -6  -3.84406   CGTGCATCATAACAA        GGGCTTAAAGCG TGACG CGCTTTAAGTGC        CAGTAAAACTTTCTC
   mll2673   2  62 -18 2152703 .. 2152715 -  -2.6  -4.28049   TCGAAAACTTTAAAA                CAGC CGCCC GCCG                TCCGGCACTTTGCGC
   mll2686   4  54 378 2160455 .. 2160469 -  -7.1  -3.06915   ATCCAGCCGACGCAA               GGCGT GCTCG ACGCC               CCCAACATCCGCGTC
   mll2701   5  49 410 2171253 .. 2171263 -  -3.2  -3.53012   GCGTTCGCCCGCAAA                 TACG ACC CGCA                 GATCTTCCATATCGA
   mll2714   6  68 374 2179817 .. 2179833 -  -7.9  -3.85817   AGCCGTTCGTAGAAA              CCGAAGG CTT CCTGCGG              CGCGCGGGTGTTCAA
   mll2721   7  56 457 2185449 .. 2185460 -  -4.4   -3.6947   ACAAGCTCAACATAA                CTTG AGGT CAAG                 CGGAAAATCGGAAAT
   mll2726   6  54  50 2189551 .. 2189578 -  -7.7  -2.81464   CGATCAGGTAGGAGA        GCGACGTTTCG CCCGGT CAAATCGTCGC         CTCGGCTATGCCTTT
      clpS   5  88 347 2198868 .. 2198913 - -11.6  -4.18494   CATCTCCACCGAAAA CCGGCTGAAGGCGCCGGCGG AAGCCA CCGGCGGCGGCGTGCGCCGG CTGGCGTCATCGACG
   mll2742   9  60  71 2203160 .. 2203183 -  -8.8  -3.02144   CCATCGCCCGCAACA          TCGCGCGCGCC GCC GGCG-GCGAGA          TCCGCCTGTCCAACC
   mll2765   5 100  20 2219706 .. 2219729 -   -16  -3.71917   ATTCCAAACGGCAAA          GGGCGCCGCA GCGA TGCAGCGCCC           TTTCTGTTTGCGGAT
   mll2772   7  88 191 2226302 .. 2226322 - -14.7  -3.62096   CTCTATGACGTGAAA            CCCGGCGAC CGC GTCGCCAGG            GGCGATCGTCTTGCC
   mll2776   4  64 436 2230542 .. 2230554 -  -4.7  -4.15565   TGCACGACCTCAAAA                CCCGC ATC GCCGG                CCGCGCCACCTTCAT
   mll2784   3  49 269 2234722 .. 2234755 -  -4.3  -3.36492   GGCTGAACTTCACAA     GGCCGATCCTGCGCC ATGC GACGCGCGCTCTGCC      GCAGATCATCGCCTC
   mll2796   4  55 -34 2245930 .. 2245945 -  -5.4  -3.48276   CCTGCGGCCATAGAA              GCGCTGG CCT CCA-CGC              CCAGTTCGATGGTCT
   mll2799   4  57  35 2247929 .. 2247941 -  -7.7  -3.13522   AGGCTCGCATCAACA                CGGAA ACC TTCCG                ATAACGACCGTGCCC
   mll2809   4  61 162 2252778 .. 2252808 -  -6.1  -3.66378   CATACGCGATGCAAA      GCCG-G-CCGAGCGC CTG GCGCTCTATCTCGGC      ACCGAGGGCGAAGGC
   mll2816   6 100  43 2256498 .. 2256513 - -11.8  -4.65895   TCCGTGACGCAAAAA              CCCGGC CGAA GCCGGG               TTTTTAGTCTGACAT
   mll2837  13  62 165 2268614 .. 2268625 -  -2.2   -4.4009   CCGCATTCGACAAAA                GCCT TCGA AAGC                 AGCTCAGGCTGCCGG
   mll2837  13  62 153 2268624 .. 2268637 -  -8.1  -3.57309   CAAAAGCCTTCGAAA               GCAGC TCAG GCTGC                CGGTCTGACGATTTC
   msl2843   4  49 178 2278275 .. 2278288 -  -4.5  -3.28712   TTTTCCGCCGCATAA               GCACCG CAT CGG-GC               GCGGAATGCGGGAGC
   mll2867   7  69 259 2305277 .. 2305310 - -10.9  -3.05816   GCACCTTGCACGCAA     GCTGCGCGCCGCCGAG GAC CTCGGCAGCGT-CGGC     TGGCTCGGCCAACGA
   mll2895   7  83  12 2333053 .. 2333069 -    -5  -5.07567   CCAGAGCGGAAAAAA              GGGCGG CATAT CAGCCC              TTTTTTGCAAACTAT
   mll2898   6  57  42 2336195 .. 2336238 -  -3.8  -3.92373   CAGTCGACGCAGAAA CTCAACGCC--GTCAACCGC AACCAG GCGGTCGCCAAGGCGCTGCG GCTGGGCCTGATCGA
   mll2946   5  66 319 2369104 .. 2369125 - -11.5  -2.76322   TGATCGAATACATCA           TCCGCCACG AGGA CGAGGCGGA            ATTCCTCGCCACCAT
   mll2963   7  66 416 2384546 .. 2384573 - -11.2  -2.66316   TTCCCGACGACATCA        GAGCGGGCGAGC GATG GTTGGCCCGCTC         GCGTCGGCGGTTCGC
   mll2972   3 100  44 2388516 .. 2388535 - -12.1  -5.31456   CGAAGTCACAAAAAA            CGCCGCC TTTCGG GGCGGCG             TTTTCGTTTGAATGG
   mll2981   5  49 -10 2395193 .. 2395206 -  -3.1  -3.53224   GATGGCGCCGGTAAA               CTCCT ACCC AGGAA                GCTGGCCATCCAACT
   mll2981   5  49 -24 2395207 .. 2395220 -  -4.5  -3.18383   ACTCCTACCCAGGAA               GCTGG CCAT CCAAC                TCATCCTCGATATGC
   mll2989   8  56 353 2399647 .. 2399658 -  -7.2  -3.18735   GGAAGATGCGATCAA                GGCG CTGA CGCC                 GCAGGAAGATGCGGC
   mll3011   4  44 359 2415567 .. 2415611 -  -2.1  -3.21912   CGCCGAACTGATCAA CCGCA-TGTTCGACGGCCTG CAGGGC CAGGCGGTCGAACGCTTCAA CTGGTCGATCCAGGC
   mll3023   7  69 334 2426229 .. 2426259 - -11.1  -3.14132   CCGCGGCCGCATCAA      GCTCGGCGACACGC TGTG GCGCGTCTCCG-GC       CCCGACCTGCCCGCC
   mll3029   4  62 216 2433188 .. 2433198 -  -4.6  -4.07568   GCGCCCCCGGCAAAA                 GCCA ATC CGGC                 GCTTCCCGGTGAAAA
   mll3039   4  68  -9 2444829 .. 2444848 -  -4.2  -4.41616   ACTGCTTCAAAGAAA            GCGCGAGAT ATC AGC-CGCGC            AGGGCAGCCATGGCG
   mll3062   3  43 -71 2466064 .. 2466110 -  -4.3  -2.79183   CTGAGGGCGATGACA CCGGCAACGATGCTGAGCGCGGC GGC GCCGCGC-CAGC-CCGTCATCTT CTCGCCAAGCGCGTA
   mll3104   7  64  26 2494038 .. 2494049 -  -5.8  -4.03204   TAGGAAATTCAGAAA                GCCA GTTC TGGC                 CGGCAGGAGCCGGCC
   mll3126   4  62  24 2508086 .. 2508110 -  -7.7  -3.53012   GTCGGCGGCCGCAAA          CCGGCCGCTGG AAG CCATCGGCTGA          CAAGAGTTCAATCGA
   mll3139  17 100  49 2519002 .. 2519028 - -17.3  -3.85389   GTGCAATAAGCGAAA         GCCCGGCTCGG GAGGG CCAAGCCGGGC         TTTCGGTGGTGGCGG
   mll3151   4  47 293 2524721 .. 2524736 -  -2.5  -3.53811   GCGACGGCTTCGAAA              CGGCGC TGGTG GC-CCG              GATCGACGACATATC
   mll3161   3  46 315 2531907 .. 2531922 -  -4.7  -2.94823   AAGCCGGAAAAATAT              TTGGC CGTGGC GCCAA               CGGAATTCGCGGTCA
   mll3168  11  78 237 2538564 .. 2538584 -  -8.9  -4.15788   AAGCTCGCGAAGAAA            GGCGCCGAC CTG ATCGTCGCC            AACGATGTGTCGCAC
   mll3172   6  47 -21 2543600 .. 2543613 -  -5.9  -2.78384   TCCCGGTTCAGGACA               GCCGC TCCA GCAGC                ACGGTCGGGGCGTCG
   msl8637   6  62 344 2548643 .. 2548659 -  -3.7  -4.21194   GGCTACGACGCAAAA              TGTCATT TTC AATGGCA              CGATCTCCCCGACCT
   mll3190   6  89 127 2553657 .. 2553697 - -15.7  -3.34895   TCGAGGTCGAAGTAA CGCC--TCTTCCTTCTCCC CTTGC GGGAGAAGGAAGATCGGCG CGCAGCGCCGAGACG
   mll3194   5 100  27 2555793 .. 2555811 - -13.1  -4.54727   TGGCTGAAACGAAAA             GGGCCGC TTGCG GCGGCCC             TTGGCAGTCTTTCTC
   msl8638   7  64 209 2564004 .. 2564029 -  -5.3  -4.00042   GGCGCTACCAAAGAA         GCCGGCGAC ATCGTCCA GCCGCTGGC          CTCCGGCGTGCTGAA
   mll3219   6  53 409 2572971 .. 2572981 -  -2.4  -3.90112   TGCCGGTCAAGGAAA                 TCGG CGC CCGC                 TACGTCAATTATTAC
   mll3224  10 100  14 2576455 .. 2576482 -   -22  -2.82742   ACCGCTCTAGAACGA        CCACCGCCGCGC CGTA GCGCGGCGGCGG         AAGCAACCCCCTGTC
   mll3235   8  62 269 2586377 .. 2586404 -  -7.6  -3.53811   CCGACGGTGTCGAAA        CCGTCGCTGGCA ATGC CGCCAACGCCGA         AGTGTTCGCTGCCGC
   mll3253   2  48 350 2602701 .. 2602715 -  -5.7  -2.91276   GGCCGGCGGAGAAAC               CGAAC AGACG GTTCG               CGCCCTGATGCTGGA
   mll3258   3  66 272 2607937 .. 2607966 -  -7.1  -3.88291   CACGAGCCGGACAAA       CTCGATCAGGCGG TGCT CGGTCTGATCGAA        GGTGCCGACCTCGTC
   mll3269   0 NONE
   mll3276   8  74 239 2625506 .. 2625522 -  -7.2  -4.34402   TGCGCTAGACGAAAA              CGCGCC GGAAG AGCGCG              ATCTGGCTGCGGAGC
   mll3287   6  66  21 2640088 .. 2640100 -  -3.3  -4.43879   ATGACCCAAGGAAAA                GTCGC GCG GTGAC                CGACAGGTGTCACAG
   mll3305   4  53 448 2660205 .. 2660216 -  -5.8  -3.41024   GCCGCGAATACAAGA                CCGA ACCG TCGG                 CGCGCGAAGAGATGC
   mll3341   9  66  30 2687901 .. 2687922 -  -6.6  -3.96148   TGGGCGCACGAGAAA           TC-CGGCCT GATCA AGGCCGTGA           TCGAGATCGGATAGT
   mll3360   4  63 438 2699759 .. 2699793 -  -8.4  -3.17723   CCAGTGGGAATCCAA     CACCCGCGGCGCCA CCATCAT CGGCGCCGTCGGCG     CCGGCGGCATCGGCC
   mll3370   6  55 180 2707925 .. 2707936 -  -5.8  -3.50047   CCGACAAAGCGATAA                CGGA CCAG TCCG                 ACGTGCTCTACAGCG
   mll3378   6  71 272 2715210 .. 2715222 - -10.5  -3.53012   CGCTGTGGGGCGAAA                GGGCC AAA GGCCC                TGCAGGAACGCTGCT
   mll3391   4  47 447 2725805 .. 2725819 -  -5.6  -2.73159   TCAAGGCCGTCAAAC               TGGGCG AAG CGACCA               TGAAGAAAAAGAAGG
   mll3391   4  47 -12 2726264 .. 2726278 -  -4.2  -3.21099   GCGGGGCAGGACTAA               CGTCAG AGG CTGAGG               CCGATCTTCATCGTA
   mll3403   5  62 454 2733900 .. 2733936 -  -3.6   -4.1721   AGCCAGAGCCGAAAA   GCTGTCGCGTGAACTCG ATTC CGCCTTC-CGCAACCGC    GCCGATCTCTACCGC
   mll3414   4  77 107 2741167 .. 2741188 - -12.3   -3.5774   ATCGAACTCGCCAAA           CGCGCCG-AG CCG CTGCGGCGCG           GACCGTTCTTCGACG
   mll3477   4  53  26 2804538 .. 2804552 -  -2.7  -3.92522   CCGGAAGCGCAGAAA               GCTGC GTCAG GCGGC               CAGCATGGCGGATTT
   mll3481   4  51 339 2807636 .. 2807655 -  -5.7  -3.21416   CACCGTCATCATCAA            CGGCGAA CTGATC TTCGCCA             TGGCCTGGCTGGTTT
   mll3491   2  49 207 2814155 .. 2814165 -  -5.4  -3.05384   GCGGCTCGGAGCCAA                 CCAT CCG ATGG                 GACCGCTGCAGCTGG
   mll3499   8  65 309 2821628 .. 2821645 - -11.3  -2.52464   CGTCGCGCGAAGGCA             TGTCGGG CACC CCCGACA              TGTTGTTCGGCGAGG
   mll3509   6  66 276 2832589 .. 2832630 - -11.5  -2.78463   ACGCCTTCCACGACA TCAGGCCCGTCGTG-CAGCC GCC GGCCGACACGCCGCGCATGA TGGTCGACGTGGTCG
   mll3515   2  45 353 2836964 .. 2836978 -  -4.2  -3.07192   AACGGTTCCAACACA               TGCCGA GGC TCGGTA               CTGTCACGCCCGTCC
   mll3525   7  63 273 2843618 .. 2843634 - -10.1  -2.73635   CAAATGGGTCGAAAG              CCATGCC TAT GGCACGG              TGATCTTGGTCACCA
   mll3530   7  75 371 2846666 .. 2846684 - -11.7  -3.19824   CGACCAAGGAAGAGA             TGGCGCG CAACC CGCGCCA             GTTGATCATCTATCC
   mll3535   5  58 226 2851207 .. 2851219 -  -9.1  -2.75844   GGTTCGATCGCAAAG                CGGGA TCA TCCCG                TCATGTCGCGGCGCC
   mll3535   5  58 181 2851245 .. 2851264 -  -5.7  -3.78775   GCGCCGAGGATCAAA            GCGGTCGA CACGC TCG-CCGC            CGGCGACGTCTTTCA
   mll3535   5  58  62 2851363 .. 2851383 -    -9  -2.71712   CCGCCGCGCTCAAAT           GCCTG-CGC TTCG GCGGCAGGC            TCGGCGCGCCGGACC
   mll3540   4  64  84 2855586 .. 2855610 -  -5.5  -4.09685   CGCGACGGTGGAAAA          GGCGACCGCGC TCG ACGCCGCCGGC          CAGAAGATCGGCCTG
   mll3549   2  52 368 2861235 .. 2861253 -  -6.6  -3.06501   GACACTCGGACTGAA             GCCGCATC CGG AAGGCGGC             TGGTACGCGGAGACC
   mll3556   6  76  51 2866048 .. 2866075 - -12.7  -3.07043   TCGAGGAGGTCAACA        CGCGCGCCAACG GCAAG CGC-GGCGCGCG        TCATGTCATCTGGAT
   mll3580  10  75 425 2883691 .. 2883716 - -10.3  -3.66908   CTGGCCGAAAAGGAA         GCGGCCAAGGC GCAA GCCGTGGCGGC          AAAGGAAGCGGCCAA
   mll3585   3  47  41 2888767 .. 2888778 -  -2.2  -3.61398   TCGGCCGGCCAAGAA                CG-GC CCC GCGCG                AATGAAAATGCTGCT
   mll3585   3  47 -22 2888788 .. 2888841 -  -4.3  -3.24146   CGCGCGAATGAAAAT GCTGCTTGCGGTCGACGATGTGGAC GATG GCTCACGCCGTCGCCCACAATCCTC CCGCGACGATCACCG
   mll3605   3  68 472 2907952 .. 2907968 - -10.1  -3.30441   GATCAGCCGCGACAA              CGACCGC ACG GCGATCG              AGGGCTTGCCCTTTG
   mll3609   5  55 260 2910799 .. 2910814 -  -3.2  -3.90744   CTTCTGCTCAAAGAA              CATGTC CGGT GTCATG               CATTTTTTTGCCGCG
   mll3619   3  69 339 2917122 .. 2917167 -  -9.5  -3.54424   CGGCATTTCTGGAAA CGCTCGAGGGCGACCGCTGCG TCGC CTCATCGTCCTCCGTCGAGCG CATAAACCACAGCCT
   mll3637   4 100  21 2934594 .. 2934613 -   -15  -4.40003   GCCGACAAAGAGAAA            CGGCGCCA CAGG TGGCGCCG             TTCTTTCGAGGGGCT
   mll3646   6  75  11 2943986 .. 2943999 -  -9.5  -3.91897   TTTTTGAGTCAGAAA               CCGGC GCCT GCCGG                CTGAAGGCCTTCAGG
   mll3651   6 100  88 2949167 .. 2949188 - -17.3  -5.55698   TAGAAGCCAAAAAAA           GAGGCCGGG AATT CCCGGCCTC            TTTTTTTGGCTGCGC
   mll3656   6 100 295 2950342 .. 2950393 - -20.2  -2.62184   TTGCTGCCGAGAGGA CCGAAG-GCCCGCGCCGC-AGCGG GGGGCT CCGTGAGCGGCGCGGGCACTTCGG GAGTTTCCTGAAGCG
   mll3661   8 100  83 2954519 .. 2954550 -  -8.8    -5.055   GGAATTGCTAAAAAA     GAAGCTCCCGGCCG ACTGTG CGG-CGGGAGC-TC      AATGGAGCGCTGGAG
   mll3668  11  78  49 2961355 .. 2961377 -  -6.2  -4.56597   CCCGGCTTGGAAAAA           CCGCTCTCGG TGA CCGAGACCAA           CGATTTCGGCGCCGA
   mll3679   6  56 311 2971152 .. 2971171 -  -4.9  -3.77206   CAGAAGCTGATGAAA            CGGGCCA AGGTGG TGGCGCG             GCCCTTCATCAAGCT
   mll3709   6  75 436 2987268 .. 2987280 -  -4.1  -4.83169   ATGCGCCCAGAAAAA                GACTA TCT TAGCC                AAGAATAAATTCGAG
   mll3743   9 100  33 3013623 .. 3013648 - -21.9  -3.57825   GCGACAAAACATCAA         GGCGGCGCCAG GATA CTGGCGCCGCC          TTTTTCGTACGCGGG
   mll3759   5  71  19 3026279 .. 3026310 - -10.8  -3.62695   CTCTGAGAAAGAACA      GGCGCCACA-ATCCG AAC CGGAAACGCGGCGCC      CACCTTTCAGGCAGT
   mll3765   3 100  91 3029695 .. 3029711 - -13.7   -5.8187   TATGGAACAAAAAAA              GCCCGCT CGA AGCGGGC              TTTTTTTAAGCGCGA
   mll3774   6  66 291 3033985 .. 3034007 -  -2.7  -4.64766   TTGAGATTCGAAAAA          CTTTGCCTCA CAAA TGAGGC-ATG           ATGTTTTCCGACGCC
   mll3781   4  57  19 3038201 .. 3038245 -  -8.6  -2.58249   GACACGTCGGACAAT GACGAGGCC-GCGGCCATCG CCGGCAT CGA-GGCCGCCGGCTTCACC GCAGATCCAGGCTGA
   mll3787   3  53   5 3044295 .. 3044309 -  -7.1  -2.98942   ACGGCGTGAGATATA               GTCGC GTCAG GCGAC               CAGATCAGCGCAACC
   mll3805   8  64 463 3054910 .. 3054936 -  -6.4  -3.90291   AGGTCGGCAAGGAAA         GCATCGCCGGCA CCA TGGCGGCGCTGG         AAGCCTGGGAGAAGC
   mll3812   3  47  96 3059133 .. 3059188 -  -2.9  -3.35679   TTGCGTGATGGAGAA CCTGATCGGCGACGACGTGCTGCGC GTGCCG GCCCTGCTCGCCGAGCCCGATCTGA TGCTGCATCTCTATG
   mll3819   6  61 250 3062302 .. 3062315 -  -8.1  -3.37796   CTGCACGATCGAGAA               GGTCG ATTT CGACC                TGCTCGACACGACTG
   mll3824   7  48  77 3065792 .. 3065803 -  -5.8  -2.90194   AGGCTCTCAACCAGA                CCGA AGCA TCGG                 ACGCCAAGAAAGCCG
   mll3850  12  54 348 3086660 .. 3086679 -    -7  -3.14344   CATCTCCTCGATCAA            CGGCCAGA AGGG CCAGGCCG             GCCAGGTCAACTATT
   mll3858   3  72  40 3094978 .. 3094995 -  -9.8  -3.73534   TAAGTTCACGAAGAA             CCCGGC CCTCGC GCCGGG              TTTTTTGTTTAGGCA
   mll3872   7  61 379 3106605 .. 3106626 -  -9.3  -2.82623   CGCCCTCGACAAGGA           GCGCGCGAC ACTG GCCGCGCTC            GAGGAAGAGTGGCTG
   mll3882  10  70 294 3119542 .. 3119563 -  -3.6  -4.62069   GCCGCAGCCGAAAAA           GGAAACCG ACGCGG CGGTCGCC            CCCACTGTAGCGCCG
   mll3915  10  71  23 3142619 .. 3142629 -  -8.2  -4.08394   ACAGGCCCTGCAAAA                 GGCG AAC CGCC                 TGCCCTAATGGCGGT
   mll3930  13  66  43 3149767 .. 3149792 -  -9.7  -3.26319   AAGGTCCGAGAGGAA         GGGACCACCTGG CGC CCACG-GGTCCC         CAATCCCGCGGGCGT
   mll3934  11  73  70 3154017 .. 3154033 - -10.9  -3.35679   CTCCTGGACCTACAA              TTTCGGC TAT GCCGAAA              CCGAGGCGAACTGAG
   mll3939   4  64  -2 3157092 .. 3157113 -  -5.1  -4.21194   TCGGAGCAGGGAAAA           TGAGCAGGCG CGG CGCC-GTTCA           GTCTCCGGTCAGTTC
   mll3944   8  62   3 3159172 .. 3159198 -  -8.1  -3.54424   TCGCATTGCTGTAAA        GAGG-CC-TTGCG AAA CGCAAAGGGCCTC        GCTCAGGCGGGGTCT
   mll3952   6  60 123 3161735 .. 3161751 -  -4.3  -3.94634   GAGCAGGTCAAAGAA              GCGATCG GCT CGACCGG              TGGCTTCACGTTGGT
   mll3965   7  88  25 3169309 .. 3169326 - -14.1  -3.56099   TAGAATTCCGGCAAA             GGGCGGC TTCG GCCGCCC              TTTTTCATGCTGCGT
   mll3992   5  60  28 3193067 .. 3193079 -  -9.1  -3.14132   CTGCTGTTCGATGAA                GCCTG GGT CAGGC                AGGCATTCTGATCTC
   mll4029   4 100  27 3218296 .. 3218315 - -16.4  -5.40004   TAGCAAATGAAAAAA            CCCGGCGG TTGC CCGCCGGG             TTCCGATTTCGACGA
   mll4048   3  53 290 3233758 .. 3233768 -  -8.2  -2.63102   ATGACGCCGATATCA                 GCGG CAG CCGC                 TTTTCGTTTGCCAAT
   mll4082   5  81 211 3262718 .. 3262743 - -12.5  -3.53811   GCGATTTTCTGCAAA         GCCGCGCGTTCC TTC GGG-CGCGCGGC         TTTTTCGCGCTTCAA
   mll4088   7  51 410 3267358 .. 3267375 -  -2.6  -3.72576   CGGTGGCGCAGGAAA             CCGGCA AGACCG TGCCGC              AGATTGCCATCAACT
   mll4091   4  43 -16 3271081 .. 3271094 -  -3.8  -2.71144   CATTTTCTGTAACTA               CCGA TAAAGG TCGG                CCCGTGTCGGCGGCA
   mll4103   9  66 326 3282304 .. 3282324 -  -5.3  -4.18197   ATCGTCTATGCAAAA            GATGGCGCC ACA GTCGGCATC            GGCGCGGGCCAGATG
   mll4109   7  66 145 3290194 .. 3290216 -  -3.3  -4.43832   CAAGATAGAAAACAA          CGGCGG-CAG CAAC CCGACCGGCG           GCTACTCGATCATCG
   mll4109   7  66 -25 3290367 .. 3290386 - -10.6  -3.04792   GGATCATGCTCAAGA            CCGCGCCG CGAT CGCCGCGG             CGGCACCGGCCATCG
   mll4112  11 100  26 3292949 .. 3292975 - -23.8  -3.05769   CGGGTAAACGAGAGA         GGGGCGGAGCAC TTG GTGCTCCGCCCC         TCTCGGAAACCGTCG
   mll4115   3  44  45 3295245 .. 3295281 -  -2.7  -3.24232   CCGCCTTCAAACAGA    GGCAAGTCAGCGCCAAC TGC GACAGCGCCGTGTGGCC    GAACATTCCAATGGT
   mll4120   6  73  33 3299609 .. 3299637 - -13.1  -2.70932   CGCCTGCGGCAAGGA        CCGGCACACCGTC ATC GGCAATGTGCCGG        CTTTCGGCCGGGTGG
   mll4141   1  43 332 3309388 .. 3309411 -  -4.4  -2.62735   ACATGCCCGACACCA          TCGCGATGCG CCAC CGCACCCCGC           ATTTCGGCCATGTCT
   msl4154  11  58 230 3319512 .. 3319527 -    -9  -2.77899   GCGCCGCATCAAGCA              GAGCGT GAAC ACGCTC               AAGGTCGACGACCCA
   mll4164   2  57 267 3323099 .. 3323113 -  -8.5  -2.60392   GACCCCGGAACCAAG               CCCGC ATTCG GCGGG               TCAATCTATTAATTA
   mll4199   9  76  10 3351312 .. 3351336 - -12.7   -3.1505   AGCACGTGTGAGGAA          TGGCGCGCGGC GAC GCCGCGCGGCT          TGACAAGGTTTACGC
   msl4211   5  63  43 3364493 .. 3364504 -  -7.2  -3.66178   CCTGTCAAGGCCAAA                GGCC GCAA GGCC                 AAGGTTTCGGCCTGA
   mll4216   7  79  16 3368097 .. 3368145 -  -7.3  -4.64861   TTGCGTCAAAACAAA GAGTTAGAGCGGTCCTCCGTCTC CAT GAAACGGTGAAACGCTCTAGAGC AATTTCGCGAGAGAG
   mll4232   2  72 469 3378092 .. 3378112 -  -6.1  -4.36592   TCGCAACAAAAAAGA            CAGAGCATG TCG CATGGCCTG            CATCTGGAGGGGGAA
   mll4241  10 100  51 3382046 .. 3382098 - -18.3  -2.79248   AGCAAGAGCGAAGCA CCGTCACGCAGACCCCTTGGGCTGC GGA GCAGCTCCAGGGGTCTGCGCTCCGC TTCGCGTCGCTCCGC
      trmD   1  44  38 3414193 .. 3414203 -  -2.4  -3.28712   GCGCGTGCCGCAGAA                 CGTG GTG CGCG                 GCTTCGTCGTCGCCG
   mll4293   5  49 374 3417321 .. 3417333 -  -3.3  -3.55622   TGGAAGGGTTGGAAA                CGGCC GAG AGCCA                GCTGCGCGCCATGGC
   mll4316   5  53 297 3434872 .. 3434890 -  -2.2  -3.86897   CTGATGGCGGACAAA             CATGGCGG CTT CCGCTTCG             CCATCCTGCCGATCG
   msl4326   6  61 439 3442057 .. 3442082 -    -6  -3.67597   GGGCGGACTGAAGAA         CGCGCTCGAC TGGCTG GTCTCGCGCG          ACGCCGCCGTCGCCA
   mll4342   7  84  45 3452454 .. 3452479 -  -6.9  -4.77157   GGAATTGAGGAAAAA         GGCACTCAGCGC CTG ACG-TAAGTGCC         TCTTCTTGTTCTTCA
   mll4353   7  93 301 3460055 .. 3460089 - -13.5  -3.86822   GAAGTGCGCGAGAAA     TTCTGGCGCACGGCC AAGAA GGCCGCGCGGCAGAT     CCCGTTCATGGAAGA
   mll4363   2  46  88 3466010 .. 3466024 -  -5.6  -2.65264   CGATCACCGACACCA               GCGCCA TCA TGGCGG               TGATCGGCGGCGGCA
   mll4372  10 100  22 3472540 .. 3472558 - -13.1   -5.5112   TCCACCAACAAAAAA             GCCCGGC GCATG GCCGGGC             TCTTGTCGGATAAGT
   mll4384   6 100 430 3480830 .. 3480849 - -16.4  -4.34402   GTTTTCAGACGAAAA            CGGCGGGC CTGC GCCCGCCG             TTTTGCCGTTTCCGT
   mll4399   8  88 113 3490475 .. 3490519 - -16.3  -3.14881   GAACCGGTGGACGAA GCGCAACTCGTCGGCCTGCTG CAG CAACTGGCCGGCGAGATTCGC TAGAGCAATTCCAGG
   mll4405   6  54 218 3493675 .. 3493687 -  -6.2  -3.30124   CTTGATCGCCGATAA                GGCG TTGGT CGCC                AAGGCTCAAAACGAC
   mll4413   6  51 324 3496411 .. 3496432 -  -6.5  -2.93723   TTCCGATCAACGAGA           TCGCCGAGC GCTG GATCGGCAA            GTTCGAGCGCCATCG
   mll4425   5  47 417 3504894 .. 3504908 -  -3.5  -3.40403   TGCGGCGGATCAGAA              CGGCGC TTGT GCGC-G               CATCGACGCTGGCTA
   msl4429   3  49 387 3511607 .. 3511633 -  -4.3  -3.38046   GGGGTATGCCAAAGA        GGTAGGCT-CGG ATCG CCGCAGCCGGCC         CGAGATTGGGAACGC
   mll4440   6  76 460 3519557 .. 3519569 -  -4.7  -4.72272   CGTGCCGACCAAAAA                CCGGC ATG GCCCG                AAGTCCGCCGCACTA
   mll4450   5  73 460 3539423 .. 3539468 - -13.1  -2.82635   ACCCCGACGACGACA TCGGCGTGCTCGCGCGCGGCGG CGA CCACCTCGCGCG-GTTCGCAGA GCCTCAGATCGCCGC
   mll4468   6  74 449 3551379 .. 3551398 - -11.4  -3.53224   GATCCGGCGGCCAAA            CGGC-CCGG ATA CCGGAGCCG            CTCCAGGCCAATAGC
   mll4497   8  67 270 3576659 .. 3576678 -  -9.2  -3.42459   CATCGACAATACGAA            GCGCACCA AGCA CGGCGCGC             TGCTCGATTCCGAAT
   mll4511   4  66 426 3585927 .. 3585943 -  -8.7  -3.53012   TCCTTGCCGCGCAAA              TGGATGG GCG CCACCCA              GCTGCGCACCGCCAT
   mll4521   3  69 146 3593195 .. 3593221 - -10.1  -3.40403   TGCCTCCGACGACAA        GGCGGCGAG-GC AGGA GCGCTCGCCGGC         GCCGGTGCAATTCCC
   mll4526   3  87 461 3597217 .. 3597239 - -16.3  -2.87622   GAGCTGCAGAAGAAG           GCGGTGCGC TGGCT GCGCACCGC           GCTGGTGCTGACGGC
   mll4530   2  44 131 3601743 .. 3601757 -  -2.1  -3.17763   CCCACACCGGATCAA              GA-GCC AATC GGCATC               AGTCCATATTCCGGC
   mll4539   2  59  -1 3610030 .. 3610044 -  -7.8  -3.24017   AAGGGGAGAAGGTAA               GAAGCG CCG CGCCTC               AGCTTTCGATCCAAA
   msl4549  14  85   9 3616609 .. 3616642 - -15.3  -3.05844   TGCCGGAGCGCAACA     CAG-TCCCCGCCGGCA AAA CGCCGGCGGGCAGCTG     TGGCGGGATCAGGGC
   msl4563   4  61 351 3626978 .. 3626992 -  -9.2  -2.78816   TGACCTCCGACTACA               CCGCGA TCG CCGCGG               ACGACGGCGCCGTCG
   mll4579   5  51 416 3636081 .. 3636108 -  -6.8  -2.82516   TGGTGCAGGACGATA        TCGCCGACACCG TCAA CGCCGCCGGCGC         CTATGATCCCAGCGA
   mll4579   5  51   8 3636504 .. 3636516 -  -4.7  -3.32844   GCTGTCACGCGATAA                GCTGC CTG GCGGC                TCGGATGTCAGCCCC
   mll4589   3  62  26 3643889 .. 3643925 -  -7.8  -3.59979   GGCCGCCATGTGAAA    CCCCTGCACCTCGGCC GCATA GGCCGCGCCATAGGGG    CATGTCCTGACCCAG
   mll4597   1  66  44 3650081 .. 3650123 -  -8.4  -3.61178   TGGACTGACCGCAAA CGGAC-GCCTCAGCCCGGCC GCTGT GAGC-GGCCGAGGCAGCCCG CCGGGCTGCGCCAAT
   mll4614   4  62  46 3661685 .. 3661695 -  -2.4  -4.27316   TCCTGCAAGGCAAAA                 GGGC GGC GCTC                 AGACACTAACCAAGC
   msl4630   8  78 175 3670763 .. 3670775 -  -9.1  -4.18018   CTTCGTCATGGAAAA                GGTGC ATC GCACC                AAGCTGCAGAAGAAA
      uppP  10  68 397 3672441 .. 3672471 -  -8.1  -3.86897   GCCAGCCGCCAGAAA       GCCTATCGGCGCG GCCAT CGCGGCGAGTGGC       TGGCGGCCGCCGCGC
   msl4648   3  61 299 3686219 .. 3686238 -  -9.2  -2.70932   TCGCCGCTCGAACGA            TGGGCGGC CAAG GCCGCGCA             TCTTGTGCTTTACGC
   mll4655   4  53 252 3692066 .. 3692098 -  -5.4  -3.34192   AACCTGCGCAAGGAA      GGGGTTGCGGTCGA GCTGT TCAGCCGCGACCGC      GAGACGGTCTGGCCG
   mll4667   1  84  66 3704010 .. 3704043 - -12.6  -3.72576   TGCCCTTCGACTAAA     GCGCGTCACATCGAA ACGGA TTC-ATGCGACGCGC     TTTAGATCCTCGTTT
   mll4674   8  85 140 3709014 .. 3709057 - -11.1  -3.96327   ACTGTCGACCAGAAA CCGAGCGT-TCTGGTCCAGA TCTTT TCCGGATCAAATACGCCCGG GGCCAACGACAATCA
   mll4689   4  64 228 3722595 .. 3722622 -  -4.7  -4.15006   ATATCCAGGTGAAAA        GCTTCGGCGAC TACGCT GCGGCCGAGGC         GTATGTGCGGTCCTC
   mll4695   9  69 468 3725086 .. 3725097 -  -5.8   -4.3739   GATCGTTCGATAAAA                CGTC ATTA GACG                 CTCGCAGATGTGGTA
   mll4724   3  47 103 3750360 .. 3750374 -  -2.1  -3.57462   GATTGCATGGTTAAA              CGGCTG GCTG CAGC-G               ACAGGCATTACCGAA
   mll4732  10  56 354 3753616 .. 3753636 -  -8.1  -2.95298   CTGATCGACTACACA            GCCCTGCGC GCA GCGCTGGTC            AATGGCCAAATCGCG
   mll4748   3  54 391 3767015 .. 3767037 -  -7.6  -2.73124   CCTGACGCCGCAAAC           CGGTGTCGAG GCG CTCGGCATCG           CCTTTGTCGATTCCG
   mll4764   6  88  98 3784660 .. 3784706 - -16.8  -2.89039   AAGGATCTCTACACA TCCTAGATCAGTTCACCGTTTC ACG GAAACGGCGAACTGATCTAACT CTTTGTTTCGACGCA
   mll4780   5  53 384 3798589 .. 3798611 -  -7.7  -2.59748   GAGCTCTACAATTCA          CCGGCAAACG AATT CGTC-GCCGG           CTTCATCGGCTCGCC
   mll4791   4  71 362 3811490 .. 3811509 -    -7   -4.1822   CTCGACGGCAACAAA            CCGGCGGC GACG GACGCCAG             GGTTTTGGCCGATGG
   mll4797   7  78  31 3815845 .. 3815867 -  -7.6  -4.41548   TGATACTCCAGAAAA           GGACTGCCTC CAG GATGCGGTCC           ATACGTTCATGCAGG
   mll4807   6  66 172 3823280 .. 3823290 -  -8.2  -3.67175   ATTTGCGAAAAGCAA                 GCCG ATC CGGC                 AAAAGTTTTGTCGCG
   mll4816   4  49 315 3829708 .. 3829723 -  -3.2  -3.50853   CGCGCCCAAGGAGAA              GGTCGA CGAG TGGACC               AAGCTGGTCTTCGAC
   mll4820   8 100  25 3833833 .. 3833854 - -13.7  -5.42259   TGACCGCGAAAAAAA           CTCCGGGCC GCAA GACCCGGAG            TTTTTCGTTTCCAAC
   mll4827   6  60 462 3838869 .. 3838884 -    -9  -3.05963   ACCCCGATTCCAACA              TCGAGC GTGT GCTCGA               TCTCGGCTTCGTCGG
   mll4837   4  62  -5 3846279 .. 3846336 - -10.6  -2.60032   GCCGCTCGAAAAACC GTCTATCTGACCG-GCA--TCCGCGCCCG TCG CGGGCGCGGACATGCCCGGCCGCTCAGAC CGCGACCACCTTGCT
   mll4847   9  84 379 3852883 .. 3852911 - -15.4  -2.90813   CATCTCCGGAAACGA        CGATGCCCTGCA ATCGG TGCAAGGCATCG        AGGCGTCGATCAACA
      truA   2  49 183 3856149 .. 3856162 -  -4.5  -3.21099   CTGGCGCATGACCAA               TGCCA CGAT CGGCA                AGGGCGCGGCGGTCG
   mll4876   4  49 438 3870122 .. 3870147 -  -4.6  -3.18264   GGCGTCATTCACGAA         CCGTCGACCG GCGAGA CGTTCCACGG          CAGGCGCGGCGGCGG
   mll4885   3  56 -43 3880141 .. 3880166 -  -8.3  -2.89742   GCCAACGCCGACATA         GCGCCTGACC GCCGATG GGTC-GGCGC         GCAATTCCTCGACAT
   mll4902   5  88   5 3892581 .. 3892620 - -13.7  -3.72027   ATCTTGTAGCAATAA CGGAGGTGG-GGCGGACAA CAGC CTGTCCGCCGCCACC-CCA  AGCGCTATTTCAGAG
   mll4906   4  61  22 3895060 .. 3895086 -  -9.5  -2.75844   TCGCCTATCTCAAAT         CTCATCCGTCC GGACA GGACGAATGAA         GCGCGCGACGGCTTT
   mll4918   5  54 220 3902927 .. 3902938 -  -7.2  -3.06162   CACCGGACCTGAAGA                CGGC CAGC GCCG                 GCACCGCCGGCATTT
   msl4944   5  64 247 3922520 .. 3922533 -  -9.5  -3.05384   GCGGCGCGCAGCGAA               GGCGG TCCG CCGCC                GGTCATCGAGAACAA
   mll4956   9  59 312 3927474 .. 3927489 -  -8.2  -3.30771   CGAGATCGCCGACAA              GCGCCC GCTG GAGCGC               TACCGCGACGAATCG
   mll4964   8  64   6 3936304 .. 3936339 - -10.2  -2.94232   GGCTGTCGAAAGAAT    GCCGGCCGCACCGCGC AACG GCATGGCCCGGCCGCC     TTGCCTCAGCCTCCC
   mll5001   4  73 189 3965983 .. 3966011 -  -3.1   -4.7629   GGACGAAGGCAAAAA       CACCGTGCGCCG CGATCT CGACG-ATGGTG        CCTTCATCCTCTTCC
   mll5022   4 100  30 3976311 .. 3976341 - -22.6  -2.85574   GCAATTCCAGGAAAT       GTGGCGGCCCTGCC ACC GGCAGGCCCGCCAC       CTCGACGTTCATGTC
   mll5031   1  56 380 3981623 .. 3981649 -    -2  -4.07885   TATCTCGGCGTAAAA         CTGTTCCGCGCC GGC GGCGCGCTGAAG         GCCGAGCCGCGAACC
   mll5035   4  70   4 3985368 .. 3985413 - -11.7  -2.71731   TCTATCCGGCAATCA GGGGTGCCACGGCGTGAACGA TTTC TCGCCCACGCCGCGACTTCCG GCCTCACTGCGCCGG
   mll5038   6  79 -25 3987857 .. 3987878 - -13.7  -3.13475   TAATCCCAGACCTAA           CCCCGGCGA AGCC TCACCGGGG            CTTCGCCAAACGCTC
   mll5046   1  45 123 3996681 .. 3996713 -    -4  -3.14211   ACCTGGTTCGAGGAA     CCGGGCCTGGTGCAT GGCT AT-CTCAGGGCCCGG      CACACGGTCGGCCGC
   msl5065   1  49 119 4011997 .. 4012022 -  -6.7  -2.71144   GATCGCGCTGAAGGA         TGAGGGCGACC GCAT GGCCGCCATCG          TCACCTTTGTCGTCA
   msl5069   7  74 403 4013170 .. 4013194 - -11.3  -3.56092   CCATGAGCCGTCAAA          GCGCGGCACCG TCA CCGTGTCGCGC          GACGAGCGTGGGCCA
   mll5078   7  51 166 4019532 .. 4019556 -  -2.1  -3.65542   TTGAGGTCGAAAACA          TCGACGCGG CGATCGC CCACATCAA          GTCGAAGGGCGTCGA
   mll5100   5  49 130 4041757 .. 4041786 -  -3.5  -3.61398   GGCGCTGCTCAAGAA       CGGCGGCAGGATCA ATC TGACGCTGC-GTCG       GGTGACGAAGCCGCA
   mll5107   9 100  35 4045918 .. 4045938 - -19.7  -4.34482   TTTTCCAAAAAAAGA            GCGGCGGGC CTG GCCCGCCGC            TTTTTTTCGCCCTGA
   mll5137   3  60 260 4075420 .. 4075431 -  -7.2  -3.57561   GCCGAAGCGCTGAAA                CGCG ACGA CGCG                 GCCTATGTCGGTATG
   mll5147   3  58 262 4083176 .. 4083217 -  -2.9  -4.07687   ACCTTGCGGGCAAAA GGCAAGGGCG-GCCGCAATT CGG AATTCCTGCTCGCCTTCGCT ATAGGCATCAGCGGC
   mll5165   7  69 399 4097608 .. 4097646 -  -9.8  -3.55622   CTTAACCCTTTGAAA  TCATTCTTCATCC-TGC CCGTGC GCGGGGATGAAGAATGA   TGAAAACGCTTTCCG
   mll5179   4  72 -27 4114269 .. 4114280 -  -5.8  -4.42062   CAGCCGGCAAAGAAA                CGCA ACGC TGCG                 GCGACGATCGCTTCG
   mll5186   9 100  26 4118789 .. 4118812 - -19.6  -4.00532   GGCGGAAATAGCAAA          GAGCCCGGCC CAGG GGCCGGGCTC           TTTCATTTTTGACGC
   mll5209   5  59 382 4139880 .. 4139896 -    -8  -3.28785   GTGGAAAAGATCGAA              TCGGCA TCCTT TGCCGA              GATGATGGACACCAA
   mll5229   4  53 284 4158970 .. 4158995 -  -5.3  -3.39895   TTCGTCATGAACGAA         CTGCGCCGCAA CGTG CTGTTGCGCAG          CCTGTTCTTCGTGGT
   mll5238   4  51 162 4167187 .. 4167199 -  -4.8  -3.44146   TTTCCCGATAACGAA                GACG GTCGA CGTC                GGCATGATGTGCTGT
   mll5251   6 100  54 4181191 .. 4181216 - -19.1  -4.13767   TCGCTCATGGCAAAA         CCTCCACCAGG CGGG CCTGGTGGAGG          TTGGAATTCCTTGTG
   mll5269   6  55 107 4198881 .. 4198909 -  -5.7  -3.53444   TGAGCGGGTTTCAAA        CTTGGCGCGCGGC TTC GCGGCGCGTCCGG        AGCTCGATCCCGATC
   mll5277   3  54  28 4209539 .. 4209567 -  -6.9  -3.05384   TCCGTCTTGACGGAA       TTGGCG-ATGAA GCACTG TTCATGCGCCAA        GGCCGGAATCCCGGA
   mll5285   5  66 244 4214078 .. 4214105 -    -7  -3.92373   TACTGGACGCAGAAA        GCACCATGCTCG CGAA CAAGGATGATGC         GCACTCGATCAAGGT
   mll5310   2  59 250 4237787 .. 4237804 -  -7.7  -3.28712   CGGCGCTTGCCATAA             GGCTCGGC CTG GCCGA-CC             TGCCGGCCCATACCG
   mll5328   4  53 120 4255843 .. 4255853 -  -4.6  -3.60296   CATCGCCATTCCAAA                 GGCC AGC AGCC                 AGGAACATGTCCGCC
   mll5333   8  75 117 4262376 .. 4262397 -  -5.7  -4.57569   GTACGTCGGCAAAAA           GAGCGGCCG AAAC CGGCTGGTC            ACCGCGAGCGAAATG
   mll5340   3  56  46 4266532 .. 4266544 -  -6.9  -3.31144   GGTGCATCTGCACAA                GGCCA TTT CGGCC                CGCGAAAGTAGCCGG
   mll5352   3  47 -61 4272829 .. 4272869 -  -3.2  -3.35327   AGCAAAGCGCGACAA TCCATAGGGGGCAAGCAGCG GGT CGC-GCTCGCCGTCGA-GGA TTTCCCGGGCCGCAA
   mll5357  10  73  92 4277143 .. 4277174 -   -13  -2.70932   CTTCTCGCTGAACTA      CGAAGCCGAGCGCT GGAA AGCGATCCGCTTCG       CCACCATCAAGGACT
   mll5367   2  51 224 4285570 .. 4285582 -  -2.7  -3.63991   TACCATTGTGAAGAA                TGAAA TCA TCTCA                TCGATTTGGAATCTT
   mll5378   1  61 258 4296304 .. 4296332 -  -6.6  -3.68261   GGAGAACACGGGAAA       GCTGC-TGGCGGC GATC GGCGCCAAGCCGC        ATGTCGCCTTCCGCA
   mll5386   8  56 103 4303726 .. 4303736 -  -8.2   -2.9155   CGCTGGAAGACTATA                 CCGC CGT GCGG                 CATGTCATGGTGGCG
   mll5409   8  57  47 4323737 .. 4323776 -  -8.4  -2.65354   TGCATGCCAAATTGA  TCAGCGCCGAGGTCGTCG AGCG CTACGGTCTGGGCGCCGA   CTAGGACATGTTGAT
   mll5414   7  57 446 4329297 .. 4329311 -  -7.8  -3.14132   CGTCTGTCCGACGAA               GACCAG ATG CTGGCC               GTCGCCCGCTTCAAC
   mll5421   4 100   8 4338348 .. 4338391 - -15.3   -3.9461   GCTGGCGAAGAAGAA GGCGGCGGCCTGA-GGCTGC TGGTC GCAGCTGTCAGGCCACCCCC TCATCGATCACGACA
   mll5452   8 100 430 4368012 .. 4368056 - -23.1  -3.93868   GCTCCAAAACAAAGA GTTAGAGCGGTTCGCCGTTTC CAT GAAACGGTGAAACGCTCTAAC GAATATGTGATCGCA
   mll5465   3  45 399 4377950 .. 4377967 -  -4.1  -3.10012   AAGGGCAGCACTCAA             CTTGTGC TTAC GGACAAG              GGAATGTCTCGGCTT
   mll5465   3  45 162 4378193 .. 4378204 -  -3.6  -3.08032   GCGGCTGGAAAATTA                CGCC CCGA AGCG                 CCGGCCCTTTTTTGT
   mll5475   4  47 -17 4388393 .. 4388406 -  -4.5   -3.1706   AAGCGACGGGATTAA               TCGAC GCGC GCCGA                TGAGACGGCCGCCAT
   mll5481   6  49 262 4395927 .. 4395940 -  -4.5  -3.28712   GGGCGTGCTGGAGAA               GCTCG CCGG CAAGC                ACGCCGTGTTCGACA
   mll5489   7  69  98 4400864 .. 4400883 -  -3.5  -4.60487   GACCACGCCGAAAAA            CCGCC-GG AGGTA CCAGGCGA            TGTTCGAGGAGCTCG
   mll5499   8  69 353 4411875 .. 4411885 -  -5.4  -4.28994   TATCATCGAGGAAAA                 TGTC GAG GACA                 CCGATTCCAACGTCA
   mll5518   6  74 463 4425271 .. 4425285 -  -7.8  -4.11216   TGCCGATGGCGAAAA               GCGCAT AGA ACGCGC               GCTCGACGAGGTCGG
   mll5540   4  57 288 4446771 .. 4446783 -  -9.1  -2.53263   TCGATTCCGAATGGA                GCGAC TAT GTCGC                GAGCCCGGCTTCGGT
   msl5548   4  57 402 4452981 .. 4452991 -  -8.2  -3.14132   TGGCGGTGCGAGCAA                 GGCC GCT GGCC                 AATTTGCGGGTCCAT
   mll5564   1  45 -26 4466293 .. 4466311 -  -5.8  -2.52676   GACTTGCTTAATGCA             GGCTGGCG ACG CGCCGGAC             CTCGTCGGTGGCGTG
   mll5573   5  52 473 4471230 .. 4471242 -  -3.3  -3.65902   CCGAGGGCATGGAAA                TCGCC AAT GTCGA                CATCGTGGTGAGGCT
   mll5605   8 100  30 4495704 .. 4495739 -   -22  -4.04206   GCACGCGGAGACAAA    CGAAGAAGCCGCGCTG AACT CAGCGCGGCTTCTTTG     TTCAATTGGGAGCCT
   mll5612   1  41 332 4502411 .. 4502430 -  -3.5  -2.70932   GGTCGCGGGCAATCA            CGATCCGG AAGCG CCGG-CCG            ATCTTCCCGGTGAAA
   mll5634   7  62 116 4525740 .. 4525752 -  -4.7  -4.08216   CGAGGCTGGCGAAAA                GGCGC AAA GCGCG                AAGAAGGGAATTTTC
   mll5641  11 100   8 4531648 .. 4531678 - -25.4  -2.60075   CGCGGCCTAAGCAAC       CGCGCCGCGCTGCC GAT GGCCGCGCGGCGCG       AGAAGGCCTAGCCTT
   mll5645   4  60 206 4535738 .. 4535778 -  -2.9  -4.16842   GCGATTTCCAAGAAA  CTCGCCTCCTGGGCGGCCA TAC TGGCCGTGCCGACGGCGTT  CGCCGGCATCTACGG
   mll5649   8  66   2 4540137 .. 4540167 - -10.4  -3.07816   GGCTCAGTGAGGCAA       TCCCTTCTCCCTGT AAA ACGGGGAGAAGGAC       GCTAATTCACCGTCC
   mll5655  11  84 143 4545342 .. 4545384 - -12.6  -3.66874   TCAAGGGCACGGAAA CACAAGCCGGCATCGCCGTG CGC CTCGACGACACCGCCCTGCG CGACAAGCTCAATGC
   mll5686   4  60 212 4570911 .. 4570933 -    -9  -3.16683   ATCGGACCTGATCAA           GCGGCTGCAG GCA CTGACGCCGC           AGCAGACGCGCGTAC
   mll5695   6  66 215 4582167 .. 4582178 -  -5.8  -4.13945   AGCCCGATTTGAAAA                TCGC TCCG GCGA                 GTCAGCTGGCGTGGG
   mll5701   3  57 383 4587704 .. 4587735 -  -8.7  -2.64099   GGCCTCGATCACAAG     GCCGGCG-C-GCTGC AGCC GCAGCTGTCGCCGGA      AAATGTCGTTATCGT
   mll5712   7  60  39 4600727 .. 4600781 -  -9.9  -2.57132   GGCGCGCGCTACAAT GGCGCCATCGACAGCCGGGCGGCCTC TGGC GAGGC-GCTCGGATATTGATGCCGGC GTGGACTCCCGGACA
   msl5725   8 100 312 4608396 .. 4608423 - -19.8  -3.60098   ACGCTTGACGCCAAA        CGGCTGGCGCGC CCCA GCGCGCCGGCCG         GTAGGAACTTCCAAA
   mll5735   5  54  95 4617507 .. 4617517 -  -8.2  -2.71263   AAGGGCTCGGAAGTA                 CGCG CCT CGCG                 GGACGAGGAAAACTC
   mll5741   7  62 164 4622928 .. 4622971 -  -2.2  -4.30987   ATTCGCGACAAGAAA TGGACCGTCCGCGTGACAGCC TAC GGCAA-CACGCTGACCTTCCC TTTCGAGGCCGAAAG
   msl5749  10  69 206 4630290 .. 4630302 -  -3.3  -4.59773   CTCGAGCGCGAAAAA                CCGGC AAC ACCAG                CGGCTCCACCGCCCG
   mll5753   9  51 327 4633670 .. 4633696 -  -5.7  -3.23708   TCCCTTGAAAAATGA         CCGACACCTTG TTGGG CGGGGCGTCGG         GGTAAAGGCGCCGGC
   msl5756   3  95 158 4637474 .. 4637514 - -11.1   -4.7373   CGACCCGAGGAAAAA GGCCGACGCCCTCTCTGG AGGTTG CCTGA-ACGGCGCCGGCC  GGACGGTCCTTTTCA
   mll5774   6  74  37 4655032 .. 4655048 -  -2.1  -5.00616   GCCCTGTGCAAAAAA              GCGGGTT GTG AGCCCGA              CCACCATTTATTTGG
   mll5777  13  73 408 4656444 .. 4656477 - -12.5  -2.77182   CCTGATAGCGAAGGA     GGCCCG-CATCGCATC TCC GACGCAATGTCGGACC     AGCAGAAGGCGCGCG
   mll5788   4  56 216 4668434 .. 4668449 -  -4.6  -3.67597   TCGCTCACCCAACAA              CGTGCC AAGC GGCATG               CGGTCGCTAGCGACG
   mll5803   4  51  35 4680858 .. 4680900 -    -2  -3.71284   GGCTGACGAAGATAA TACGC-TCCTGCGCGCCGGT GACGG ACCGGGGC-CATTAGGCGTA GGCGCATCGCTATCG
   mll5809   5  56 171 4685033 .. 4685045 -  -2.6  -4.04318   CCGAGACAGGACAAA                CCAC TCCCG GCGG                ATTGAAGCGGCACAT
   msl8739   5  61 152 4697739 .. 4697760 -  -9.5  -2.76162   GAGCGCACTTGAAAT           GATCGCC-TC CGT GATGGCGATC           CAGGAGGGCATTGTG
   mll5826   8  83 245 4699057 .. 4699078 -  -9.4  -4.37067   CAAAGATCATGAAAA           GCCAGGTC GTCAAG GACCCGGC            CGCGGCGCTTGAGAA
   mll5844   8  57 393 4719383 .. 4719417 -  -7.9  -3.17229   ACCGGACCATCAAGA    CGCAACCGTCA-AGCG CTTC CACTACGACGATCGCG     ACCAACTGCGTCGGC
   mll5853   4  46 417 4726402 .. 4726418 -  -5.8  -2.60075   CTGCCCTGAACCAAT             CGCTCGC GTCT GCG-GCG              CGCCAAGCTGTCGCG
   mll5853   4  46 191 4726633 .. 4726644 -  -5.8  -2.57132   GCTCGCCGCGACAAC                CCTG GCGC CAGG                 CTATGCTCTGCTCGG
   mll5872   5  51  -9 4742046 .. 4742064 -  -2.4  -3.73647   GGCACGGATCAAGAA            CGGGCTC GCTTAA GAGC-CG             CTTTCGTCGCCGCCG
   mll5889   5  66 303 4757638 .. 4757655 -  -6.3  -4.09685   CTCGATGTCTCAAAA             TTCCCCT TAAG AAGGGAA              TACCGGAGCGTCTTG
   mll5900   5  71 324 4767684 .. 4767716 -  -9.1  -3.68738   CAGGCCAACATAGAA      CAGCCGTCGGC TTTCGCGTCGC GCCGCCGGCTG      CTCGTTGCGCCAGGG
   mll8741   4  72  12 4770695 .. 4770730 -    -6  -4.30844   ATGGCAGGAGGAAAA    CTGGCCGGCAAGC-CGC GCA GCGGGCTCGAAGGCAAG    ATGGCTGAAACTCAG
      pyrE   2  57 463 4782980 .. 4782990 -  -8.2  -3.05463   AGGGCCCCGAGCCAA                 CGCG CAT CGCG                 CCAATCGGCGTCGTC
   mll5936   7  59  26 4803378 .. 4803396 -  -2.4  -4.12405   ACAAAGAGAAGGAAA             CGATCTAT GGA ACAGATTG             CCACCGCCGGCCTGG
   mll5948   5  49 317 4810345 .. 4810367 -    -4  -3.44051   GCTTGAGGATGAGAA           CGGCAAGCTC AGG AAGCTGGTCG           CCGACCTGTCGCTGG
   mll5970   2  51 192 4829473 .. 4829499 -  -4.3  -3.53012   TTGGGTGCCTCGAAA        GGCGAG-CGCAC ACCG GAGCGGCTCGGC         TATCTCTCAGGCTAC
   mll5981   6  87 418 4838845 .. 4838883 -  -6.8  -5.02074   CGACGCCCCAAAAAA  GACC-GCGGATGCCGACC ATCAG GATCTG-ATCCGCTGGTC  TATCCAGGAAGTCCG
   msl5996   4  86  24 4851498 .. 4851510 -  -6.3  -5.00138   GACGGAAAGCAAAAA                TGTCA CCC TGACA                CACCCGTTCCATCTT
   mll6033   7  78 469 4874529 .. 4874547 -  -8.8  -4.15044   CGCGGCCTGAAGAAA             GCCCGAGT GGC ACTCGCGC             GGCGTCTCGCTGTCA
   mll6039   6  51 -20 4879002 .. 4879017 -  -6.8  -2.81312   AACTGAGCGACTATA              GGC-GGC GCA GCCAGCC              CAACATCCCGCCATC
   mll6051   4  44  14 4890422 .. 4890432 -  -2.4  -3.28712   GCCTGGCTGCGAGAA                 CTGC GGT GCCG                 TAATGGCTCGCCATC
   mll6062   5  58 450 4899814 .. 4899826 -  -3.4  -3.97368   TGCTCAATGTAGAAA                CCAT GATCG ATGG                CGCCGCTCGGGGCGA
   mll8753   4  56  52 4907827 .. 4907850 -  -2.4  -4.07568   TTGGCCTGGCCAAAA          CACCGC CTAATGCCAGTT GCGGTG           AGAAAACCGGGCTAG
   mll6075   4  54 434 4909536 .. 4909554 -    -6  -3.31915   GCGCCATAAAAAGGA             TTGCCG ACGGCTG CGGCAA             GCGGAGCTTTGGAAG
   mll6088   0 NONE
   msl8686   6  51 208 4942504 .. 4942522 -  -3.7  -3.48276   GTCCGCCCCAGACAA             TCGGCAC CACGT GCGCCGT             TGCCGGCTGTTTGGA
   mll6109   8  62  -6 4944649 .. 4944659 -  -4.6   -3.9461   GGCGCGCAAGAACAA                 GGGC TTA ACCC                 AGGCCAAGGTTGCCG
   mll6119   5 100 181 4952229 .. 4952258 -   -10  -5.42975   TCAGACAAAGAAAAA       GCCCGCTACC GGGAGGAGGT GGCAGCGGGC        TCGATTTAGAATGAG
   mll6134   6  64 145 4965308 .. 4965320 -  -3.3   -4.3208   CCCGACAAGGCAAAA                TACGG CTA CCGAA                TCCCACAGCTCTCAA
   mll6142   6  49 231 4969941 .. 4969951 -  -5.4  -3.14878   CGTTCCAACCGAATA                 TGAC CTT GTCA                 TGGAGGACGAGGGCG
   mll6142   6  49  84 4970077 .. 4970098 -  -5.7  -3.14468   CGCGAGCAGATCGAA           GCCGGCCGC GCCT ACGACCGCC            TTCTCAAACGCGGCG
   mll8754   7  65 102 4972933 .. 4972977 - -11.3  -2.54098   TTCGCCAAGGAACAT GCCGGCGACGAACTCGTGGAC GAG GTCCTCAATTCCGTTCCCGGC CTTCCCCAGTTCGCC
   mll6151   5  67 235 4976493 .. 4976504 -  -4.4  -4.31085   GAGATGAAGCTAAAA                CGAT CGGA ATCG                 ATGGCTAAACGGTAC
   msl6173   5  51 353 4993147 .. 4993157 -  -4.6  -3.37796   TGCGAGCATGCATAA                 CGCC TAT GGCA                 GTCGAGGATCAGTAA
   mll6179   2  53 340 4999145 .. 4999164 -  -4.9  -3.54902   CGATCGAAGAACGAA            GCGGCTA AGGCCA TTGCCGC             CATTGATGGCCAATC
   mll6183  13  70 291 5003853 .. 5003884 - -12.4  -2.70932   TTTCGGGCCGAATCA      GAAGCTGCGGGGC ATGTTCG GCCCCG-AGCTTC      ATGTAAGAGATCAGG
   mll6192   3  63 229 5013087 .. 5013099 -  -6.9  -3.78235   GGAGAACGAATAGAA                GGCAC GCT GCGCC                GATCGGTCGAGCTTG
   msl6202   2  62  58 5019725 .. 5019739 -  -2.1  -4.36914   CCCGGCGTTACAAAA              CGA-GC GTGA GCATCG               ATGGCGACCCTGTCA
   mll6211   3  50 322 5030568 .. 5030579 -  -7.2  -2.52464   TTTCTTCTGAACTCA                GCCG TCGT CGGC                 CGACCTGCGAAATTG
   mll6220   1  59 370 5037154 .. 5037166 -  -2.6  -4.14243   CAGGGCATCTCAAAA                GCAG GCAAT CCGC                GGGGCGTGGTGATGG
   msl6246   4  66 186 5062954 .. 5062966 -  -3.3  -4.42386   TGCTGACCTACAAAA                TCCTG GAA CAGGG                CAGCTTTGCCTGGCC
   msl6246   4  66 -22 5063159 .. 5063174 - -10.4  -3.14931   TCGATTTGCTACGAA              GGCGCA TGTC TGCGCC               CATTGATCTCAGCCA
   mll6260   4  66  65 5080590 .. 5080607 -  -9.8  -3.17723   GGATTTGCAACTGAA             GGCGGG TTGGTC CCCGCC              TTCTCATATTCTGTG
   mll6267   6  51 378 5085053 .. 5085066 -  -4.5  -3.40299   CCACCACACTGAGAA               CCACC GTCG GATGG                CGACCGATAGGCTGA
   mll6280   2  44 343 5094308 .. 5094320 -  -4.7  -2.72632   GAAGTTCACAAACAG                CCGGG ATG CCCCG                TAGAGGCGCGTGATC
   mll6284   4  46 154 5099505 .. 5099529 -    -5  -2.93853   CTGGCTTAAGGAAAT         CTGCCGACGTCG TGG CGA-GCCGGC-G         CTTATAGAAAAGGCC
   mll6291   4  72  33 5109321 .. 5109339 -  -5.2  -4.56133   TGCGAACAAGCAAAA             CGCCTGTG ATG CACAGATG             CAATCAGGCGCTTCT
   msl6302  10  63 365 5117089 .. 5117100 -  -7.2  -3.72576   CGTTTCTTCAGGAAA                GCGC TGGA GCGC                 CATGGGCGTCCCGAT
   msl6314   3  76 163 5125027 .. 5125043 - -12.3  -3.36327   GGACGGTATCGAGAA              CCTGGTG TTG CACCAGG              CTTGCCGCCTTGACA
   mll6319   3  47 188 5131352 .. 5131397 -  -4.6  -3.12668   CATGGTGATATGGAA CCAGTCGAGGACATGCTCGC GCCGGT GCGATCATTTCCGCGAGCGA GCGGACTTCTTCCCC
   msl6332   8  69 438 5146947 .. 5146969 -    -9  -3.75115   CGGCCACAAAATCAA           CGGCGGCCGT CAG AAGGTCGCCG           AGTGGATGTGGCACG
   mll6337   5  78 238 5151588 .. 5151609 - -11.5  -3.74693   CGCCATCCTACGAAA           GCGCCACGG GCGA CCGCGACGC            GGACTTTTTCAACAA
   mll6350   3  44 358 5168359 .. 5168369 -  -2.4  -3.25896   CCAGGATGCACAAGA                 GCGG GCT CTGC                 GGGATGAGTTGACGC
   mll6350   3  44 106 5168605 .. 5168621 -  -5.1  -2.71483   AGAGCCTGGGAATCA              GATGGTG CAG CACAATC              TCGACCTGTCGCTTG
   mll6374   4  86 127 5201870 .. 5201913 - -16.1  -2.75349   AACTTTCAAAATCCA CGTCTGCCGGGTGGCGCGATG CAAG CATCGCACCACCCG-CTG-CG GCATCGATCTGTCGA
   mll6389   4  60 -33 5212186 .. 5212200 -    -7  -3.58305   AATGAACGTTCGAAA               CGGAGG ATG CCGCCG               ACACTGCTCTTTTTG
   msl8698   9  63 250 5219818 .. 5219832 -    -7  -3.78775   CGTCCGACGATGAAA               GCGCTG GCG CCGCGC               TTGCGGACGAGGGAG
   mll6408   8  51 380 5230067 .. 5230082 -  -3.9  -3.53012   TGGGCGGCCCGGAAA              CCGCG AACAGG CGCAG               GGCGTGCTAGCCGCA
   msl6419   4  51 320 5241548 .. 5241562 -  -7.2  -2.83747   GAAGCTCCACAACCA               GTTAAG TCG CTTAAC               GTAGATTTGTGAAAA
   mll6430   5  69 346 5251423 .. 5251436 -  -6.7  -4.14392   TCCGAAGCGGTAAAA               GAGGT CCGC ACCTC                CGACAGCTATTCGAT
   mll6442   2 100 -31 5263357 .. 5263394 - -16.4  -3.76952   CTGATGGAACTCAAA   GCGGCGTCA-GGTCTCG TCGTC CGACACCCTGACGCCGC   GCCTGGCCGGCGTTC
   msl6451  11  69   3 5273454 .. 5273480 - -11.5  -3.04144   GCGTGAGCCGCAAGA         CCGAGGCCGCC TGACG GGCGATCTCGG         TCTTACTTGGGCTCG
   mll6489   3  44 152 5298537 .. 5298551 -  -2.7  -3.28712   TTCTTGCTTCCACAA               GGCGC CTTCC GCGTC               TACGTGCAACACCTT
   mll6498   1  42  67 5307489 .. 5307500 -  -3.6  -2.57931   CTCACCGCCGACAAT                GCCG CGCC CGAC                 CAGACGACGAGACTG
   mll6504   3  57 255 5313638 .. 5313664 -  -8.1  -3.14344   CACGGTTCGGAGGAA        TTCTGCCGCGTCC ACT GGACG-GGC-GAA        GCACTGTCGGACGAT
   mll6512   7  93  24 5321919 .. 5321937 - -13.1  -4.39652   AGGACAAACAAAGAA             GGGCGGC TCAAG GCCGCCC             TTTTCGTTTGAAAGT
   mll6538   4  53   2 5341658 .. 5341673 -  -4.6   -3.5393   ATGATCGTGCTCAAA              GGAACG AAAG CGCCCC               TCTACTCGCCCGAGA
   mll6572   2  44 117 5380637 .. 5380653 -  -2.1  -3.30771   TGAGAGTGTGCAGAA              GGTCCGG ATG CGGGAAC              ATCTCGCGTTCCTTG
   mll6577   2  51 105 5387792 .. 5387805 -  -5.9  -3.18912   GGAGCTAGTCAGCAA               CGCGA CTTC CCGCG                TCGATGTCCTTGTCA
   msl6584   2  44 247 5392664 .. 5392682 -  -4.4   -2.7185   ATTACGCGGGAACGA             GGCCGCCA AAT TGTCGGCA             AAGTTTGTGCAATCA
      fixJ   5  64 260 5408468 .. 5408479 -    -3   -4.4009   GGCGATTCCAGAAAA                TGAT GCAG ATCA                 AAGCGTGGCCCATCG
   mll6619   1  43 423 5419364 .. 5419380 -  -4.4  -2.52464   GTCTCCGGCAAGGCA             TCCTGCC TTGT GGC-GGA              CGTCGCGGCTGGCGT
   msl6659   1  51 -36 5457295 .. 5457312 -    -7  -2.73542   CGGAAGCGGCAAGGA             GCGGTT GACTGG AACCGC              TCCTCATGAATGAAC
   mll6676   7  62 120 5470827 .. 5470839 - -10.5  -2.57564   TCACCGCCGGACAAG                GCGGC ATG GCCGC                GCTCGGTACGATGTC
   mll6685   5  75 -40 5481600 .. 5481617 -  -4.1  -4.72272   CCGGCCGACGAAAAA             CGACCAGC TTG GC-GGTCA             GGATCTGGAGAACAT
   mll6695   3  71 433 5491997 .. 5492051 -   -10  -3.53811   CCGAGGCGCCGGAAA CGCT-GAGCGTGCTCGCAC-GGCAGCG CACG CGCTGGCAGCGCG-GCGCGCTCGAGTG CTTCTTCCGCTACCG
   mll6708   8  53 262 5499936 .. 5499967 -  -5.8  -3.40371   GACTTGATCAAGGAA      TTGCCGGAGGGT-GC CAT GCTACTCGCCGACAA      GGGCTATGATGCCAA
   mll6713   5  54 356 5504676 .. 5504691 -    -6  -3.17794   AATTCATGACCAAGA              CGGCGC CGTG GCGGCG               GTGAGACCATCGTTC
      fabG   4  49 430 5507882 .. 5507896 -  -2.8  -3.54424   GTCGACGCCGCGAAA               GCCA GGCTTTT TGGC               CGCACCGCGGAGCTG
   mll6729   5  55 147 5520104 .. 5520123 -  -5.6  -3.58343   TGGACGAGGTGGAAA            CCGC-CGCC CCC GGCCTGCGG            TTGGGCCAGCTCCTT
   msl6741   6 100 288 5533681 .. 5533724 - -15.3  -4.41548   CTACATTTCAGAAAA GCGGCTCGAGGGCGACC GCGCACATCT GGTCGAGCTCGAGCCGC GTGAGGCGTTCGCGG
   mll6750   8 100  12 5543097 .. 5543125 - -14.7  -4.81852   GTATAATCAAGAAAA        CGTCAGACCCT TGTGATC AGGGTCTGACG        TTCCCCAAGGCTCAC
   mll6759   6  52 392 5558146 .. 5558171 -  -3.2  -3.76402   AGTTGAGGCATGAAA        GCCTGGCCGCGC GTTG GGGCG-CC-GGC         GTGGGCGACGCGTCC
   mll6773  10  64 -16 5574689 .. 5574721 -  -9.1  -3.36694   AGCGAGCCGCAAATA      CGATCAGCTCTTCTT CCT ACGAAGCGCTGAGCG      CTCTGCGACGAACGC
   mll6800   8  57  41 5596299 .. 5596313 -  -4.3  -3.91897   GTCTTTACCGACAAA               TTCCT GGCCA AGGAA               TAGGCCGCGCTATGT
   mll6811   6  69  16 5604465 .. 5604489 - -11.3  -3.17194   AGCCTCGCAATGCAA          CCGGCGGCCGT ACT ATGGCCGCCCG          TCGCACTTGCCGGGC
   mll6827   3  64 256 5615420 .. 5615434 -  -3.4  -4.37886   CCATCGTCCAGAAAA               CGCGGC GCG GCAGCA               AACCTGGTGCAGCGG
   mll6844   4  64 281 5633888 .. 5633909 -  -8.7  -3.45788   TCGCACAATACAACA           CCGTCG-CGG CTT CCGCCGACGA           CCGGCTGCCGACGCT
   msl6857   6  61 231 5644699 .. 5644710 -  -5.8  -3.85698   TCGGCTGTGCAGAAA                GCCA GGCT TGGC                 CGCGAGGAGGAAATC
   mll6862   5  69 269 5647082 .. 5647100 - -10.3  -3.39895   GTGCTGATCAATGAA             TACCGGC CTGGC GCCGGTA             TCGGCTGGCATCGCG
   mll6895   5  63  94 5672568 .. 5672609 -  -7.3  -3.70773   GGCGACATCCAAGAA CTCATCGCGTCCCGGCTCG AGGAAG CG-GCCGAGGC-CGACGAG CACCAGCATGCGGCC
   mll6908   7  71 271 5682115 .. 5682130 - -10.4  -3.58905   ACCTCCGATACAGAA              CGCGCT TAGA AGCGCG               AAATCGTCGAAACTT
   mll6921   9  91 160 5691282 .. 5691302 - -12.6  -3.94933   GCAAGGTGAAAAACA            TCGAGGCG ACGGG CGCCTCGA            TCGTCGCCACCGGCA
   mll6935   7  59  27 5702119 .. 5702129 -  -8.2  -3.21276   TGGTGGCGCAGAAGA                 CGGC GTA GCCG                 GGGAAGCGCCAAGGC
   mll6938   2  47  94 5704488 .. 5704506 -  -4.4  -3.14132   GCCCCGTGCGATCAA             GGACGAGG CCA CCGCTTCC             TAGGTCATCATCTGG
   mll6948   5  64   9 5711359 .. 5711390 -  -2.9   -4.2828   TGTTATCGACGAAAA      GCTGGCCGACGCCG TCATG CGGC-TCGAACAGG      CGATCGGCTCAGGCC
   mll6953   3  53 251 5715347 .. 5715372 -  -2.5  -3.79113   AGGTGTCTACAATAA         GGCTGAGTATGA AGT TCA-ACGCCGCC         ACATGATGCAGGAAT
   mll6957   2  51 171 5717940 .. 5717951 -  -5.8  -3.30741   AGGCAGAACGAGCAA                TGCC AAAA GGCA                 GCACGGTTCACTGCT
   mll6970   3  43 327 5729710 .. 5729745 -  -3.8  -2.78816   TTATTCCCTACGATA    CCGAGGCGGACGCCAT ACGG ATCGCGAACGACTCGA     TCTACGGCCTGGCCG
   msl8708   6  64 165 5737504 .. 5737523 -  -2.8  -4.37658   AACTCGCCCACAAAA            CA-GCGCAG AAC CTGCCCCTG            TCCAACTTTGCGATC
   msl6994   2  44  -2 5756503 .. 5756549 -  -4.8  -2.70932   CGTGCCGCTTAAGGA GGCTATGCGGACGAGGCGGCGT AGA ACGCCGCCTCTGCCCCTGATCA GACATGCCTTGGTGA
   mll7005   3  58 420 5768989 .. 5769027 -  -5.7  -3.72141   ATATCGACAGCGAAA   CCGGCGCCGCGGCGAAG GTGAT CGTCGTCGAGCCGACGG   GCGCCGAGACGCATC
   mll7029   2  46 -20 5794587 .. 5794599 -  -4.7  -2.91924   TCACCTCTTAGAAAT                CGGCG ACC CGCCC                CCAGGCCGAAGCATC
   mll7059   3  49 313 5820925 .. 5820937 -  -3.3  -3.53779   GGTTCAAAAGAGGAA                CGGCA GCT TGCTG                GCCAGTTTGTCCCAA
   mll7072   4  56 296 5831681 .. 5831700 -  -2.2  -4.09739   CGAATGTGCCGAAAA            TCTGAA GAACAAAG TTCAGA             GGTCGCCATGTTGGA
   msl8712   3  53 378 5838533 .. 5838551 -    -8  -2.58861   GATGATCGCGAGAAC             GCGCGGCG TAT CGCCACTC             TGGCGTTGCAGACCG
   msl7102   6  72 379 5860591 .. 5860618 -  -4.8  -4.57073   GATCGCGCTCAAAAA        TCCCGAGC-GCTT CAA AAGCTGCTCGGCC        TTCGCGCCGATCGTG
   mll7116   8  78  70 5872509 .. 5872538 - -14.3  -2.56164   CGCGGAATGACGAAG       CAGCC-GTCCCGGA ATA TCCGGGCCCGGCTG       TCCCTGCTCACATCA
   mll7123  10  63 336 5879402 .. 5879412 -  -6.8  -3.67976   GTGACCAATGCCAAA                 GGCA CCG TGCC                 GCCGGGTTATCTCTC
   mll7145   2  45 180 5899559 .. 5899591 -  -4.1  -3.05343   CTCACAGGCGGAACA     TCGCGACCTGCTGGC TGCCT GCC-GCCAG-CGCGA     CGGCAAGAAGGCCGT
   mll7157   1  44 368 5908591 .. 5908601 -  -2.4  -3.25823   CGTCCCTGACATCAA                 GGGC GGA GCCG                 AGCATCCCTGGCGCG
   mll7165   6  59 294 5917200 .. 5917216 -  -8.7  -3.01712   CCTGCTGCTGGAAGA              CCATGCC TAT GGCATGA              TCCGCTGGAAGCAGG
   mll7172   4  59 339 5922341 .. 5922353 -  -9.1  -2.98823   GCTGGTCGAGATACA                GGCGA CGC TCGCC                GGCATGCAGCGCGCC
   msl7183   8  47 124 5931743 .. 5931759 -  -4.4  -3.14132   GCTTGGCCTGATCAA             GGA-CGG CAAG CCGATCC              GCTACGAAGGCGTCA
   mll7213   3  51 263 5955545 .. 5955561 -  -4.3  -3.57561   CGCCAAGGGCCTAAA              CCTCGCC GCC AGCGATG              TACGCTATCTCTTTA
   mll7237   8 100  27 5975341 .. 5975368 - -21.4   -4.3586   TCACCCACATGAAAA        TGGCCGGAGGCA TCGC TGCCTCCGGCCA         TTCGTATCGCTAAAC
   mll7241  11  64  -7 5980697 .. 5980709 -  -3.3  -4.30719   TTCCTGCAGAAGAAA                CTGGT TTA ACCTG                CCAGCTTTCCGCCGC
   mll7273   8 100  30 6011490 .. 6011518 - -21.7  -5.26875   GGCCGAATGAAAAAA        CGGGCAGGGGCCG ATG CGGCTCCTGCCCG        TTGAACTCTTGATGT
   mll7278   8  60 183 6014710 .. 6014746 -  -7.1  -3.61715   GATCTCGGCCAACAA    GGTGCCGGGAATCCGCG CCG CGCTCACCCACGACACC    TATTCGGCCGAGCGC
   mll7289  10 100  23 6025560 .. 6025578 - -13.8  -4.54727   TCGCGCAAACGAAAA             GGGCGGCC TTG AGCCGCCC             TTTTTGTTGTCTTCT
   mll7301   9 100  20 6037496 .. 6037519 - -19.6  -4.18506   GGAGGCCGAAAAGAA          TCGGGCGCGC CGTA GCGCGCCCGA           TGTCTGTTAAGTCGG
   mll7326   3  51 263 6058821 .. 6058831 -  -5.4  -3.30124   GGTGACCCCGGAGAA                 TGTC GGC GACA                 AGGTGCATCTGCGCG
   mll7342   1  38  53 6073698 .. 6073725 -  -2.6  -2.64616   TTGTCATCCAGATCA        TGGCGCGC TACTAGACCCAT GCGCGCCG         TAGCAAGGTTATTTA
   mll7390   4  48 341 6110780 .. 6110807 -  -6.4  -2.58767   TTAAGTAGGAATTGA        CTAAGCTAGGAA GACA TTCCTAAATTAG         TTGATGCCGGAATTG
   mll7394   9  66 424 6112701 .. 6112734 -  -8.2  -3.64487   CGACACGGTCAAGAA    GGCGCGCGTC-TGGCT GGAG AGCCATGACGTG-GCC     TATCGTTTTCACGAT
   mll7402   5 100 -13 6118791 .. 6118816 - -15.5  -4.18018   GGGTTTGATGTAAAA         CGGGTTGGCGGC TCA GCCGCCAAC-CG         AGGCCTGCTTCTGGC
   mll7406  10  71  13 6122209 .. 6122223 -    -7  -4.20516   GGTCGAGCCAAGAAA               CGCGGC TGA GCCTCG               GTGCTCGTCCGATCA
      rnhB   6 100 261 6128862 .. 6128883 - -12.9  -4.80882   ATTTGATATCAAAAA           GCCGCCCGG GCAA CCTGGCGGC            TTTTTTGTTGGGCGC
   mll7433   4  51 413 6141569 .. 6141579 -  -4.6  -3.37796   GGCGATGATCCAGAA                 GGCC GTC GACC                 TCAGGCCGAGCGACG
   msl7436   9  78 245 6145839 .. 6145850 -  -3.6   -4.9645   AGGAGAAGAAGAAAA                CGGC GGTC GCCA                 AGACCGTTGAGCCGG
   mll7442   7  54 133 6150879 .. 6150911 -  -6.8  -3.13403   GCGCCGCCATCAAGA      CGCTGCCGCCGCAG GATCG CCGCAAGGGCCGCG      TTTCCAACACGCGCC
   mll7449   6  66 249 6155230 .. 6155247 -  -2.5  -4.64766   GGCACACCGGAAAAA             GGCTCGG TTAT CCGCGGC              GTCGAGCAGGCGGCG
   mll7454   8  75 460 6159275 .. 6159298 -  -5.9  -4.58395   GCCAGGGTCGAAAAA          GCCATCGTC TCCGGC GTCGACGGC           ATCGCGGTCGGCATC
   msl7460   7  52  -2 6163508 .. 6163522 -  -2.8  -3.66874   CGAAGTCCATTCAAA               TAGGTT AAA ACCCTA               GTTCGTGTCGCTGTC
   mll7465   1  52   5 6166843 .. 6166865 -  -6.2  -3.03771   GCATAGGGCGGAACA           CCCGGCCC GCAGCAG GAGCCGAG           CGCGCTATTCCGCGG
   mll7476   6  58 226 6175710 .. 6175732 -    -9  -2.78384   CTCTTGGCCACTATA           GTCGCGCCGG CCG CCGCCGAGAC           GCGCTATGACCGCAA
   mll7484   9  71 244 6181403 .. 6181424 -   -13   -2.6563   CCGGCGAAGAAGCCA           GCGGCGTC TGCCAT GACGCCGC            AGAAGACCGCGATTT
   mll7484   9  71 130 6181522 .. 6181538 -  -7.9  -3.96068   CGACTGCAAGAAGAA              CGGTGGC AAA GCCACCT              GATCAACAGCTGATT
   mll7507   6  68 333 6195332 .. 6195346 - -11.4  -2.86747   GATGCATGAGAATGA               CCGGTC CGC GACCGG               CTTTCTGCCGCCGCC
   mll7528   5  52 250 6214178 .. 6214195 -  -6.3  -3.14132   TGCGTGCTCGACGAA             GTCGA-CG CGC CGCTCGAC             GATCACAATGTCGAA
   mll7534   9  58 251 6219209 .. 6219236 -    -9  -2.83345   CTCACACATCAACCA        GCCGACCCACGCC GCC GGCGAGGG-CGTC        GTGCAGGGCCTGTTG
   mll7541   6  61 425 6222812 .. 6222824 -  -6.2  -3.65224   ACGCCAGGCGAACAA                CGGC TGCAG GCCG                ACAGCTATCCGCTGG
   mll7547   3  65 -33 6229240 .. 6229253 -  -3.8   -4.2558   CAGCCGGCATGAAAA               TGCC GTCAAT GGCA                GGAGCGGCGTCTGTC
   mll7563   6  47  66 6247655 .. 6247666 -  -4.4  -3.10611   CGCAGTGCAACAAAC                TGAG CTAT CTCA                 CGTGGCAAGTCGCTC
   mll7572   5  51 383 6256354 .. 6256368 -  -4.2  -3.53444   TGATTTTTTCGCAAA               CGCG GGTCGGT CGCG               ATGGTGCGTTGTTTC
   mll7572   5  51  36 6256688 .. 6256715 -    -7  -2.71712   GCTTCTGGCCGAAAC        CGATGCCG-CCTA TCT CAGGACCGCATCG        TTCTGGCTCGACCTT
   mll7579   5  49  76 6263138 .. 6263153 -  -3.2  -3.59979   TTGGCCTACGGCAAA              CG-CGAC CAG GCCGACG              ACGAGGATTTCGCCA
   mll7595   6  54 -20 6283826 .. 6283838 -  -6.9  -3.06831   CCAAGCCTTACTGAA                CGAGC ACC GCCCG                TCCGCAGGTCGCTCC
   mll7601   6  59 453 6291326 .. 6291340 -  -8.5  -2.90496   TCTTTCGGGAAAGCA               GCGCG ATCAG CGCGC               GGTCGAGGCTTTGCG
   mll7608   4  55 454 6298301 .. 6298313 -  -3.3  -3.86897   TCGACTGGCGAGAAA                GGGTC CTG GACCG                AGCCTGGCCATCATT
   mll7617   6  66 318 6307230 .. 6307244 -  -8.5  -3.57561   GGCCAAGGCGGCAAA               GCGGC TGCTG GCCGC               CTGCATGGCGGAGCC
   mll7632   1  51 411 6322077 .. 6322095 -  -6.7  -2.90615   AGCGCCTTGAAACCA            TCGGCTGC TTCG GC-GCCGA             GCTGGAAGTGGTGCC
   mll7640   5  69 273 6327260 .. 6327272 -  -3.3  -4.71426   GCGGCACCAAGAAAA                GCGAG TGG CTGGC                AGGTGCCGTGGCCGC
   mll7646   7  61 474 6331793 .. 6331805 -  -5.5  -3.87641   AACACCTTCCAGAAA                CAACG ATG CGCTG                ATCGAGCTGACCGCT
   mll7653   9 100 354 6336381 .. 6336423 - -20.8  -3.01668   GTCAAAAACAAAGAG TTAGAGCAGATGGCCGTTTC CTT GAAACGGCCATCTGCTTTAG ATAGCCCGCACGCTT
   mll7682   3  46 445 6358571 .. 6358595 -  -2.1  -3.34344   GCACGTTCGAAGTAA         CGCAT-CGCG TGCTCC CGCTTATGCG          ACGAGCGGGAAAGGG
   mll7700   5  60 288 6374128 .. 6374176 -  -9.4  -2.64616   CGCTGACCCAGATGA CCCGGCTGTGCCTCACCG-GCTC GTTC GAGCGCGACGACGTTCCGCCGGG ACTATCGGATCTGCT
   mll7713   6  66 146 6388075 .. 6388108 -  -9.5  -3.28712   TCCGTCCTGCTACAA     GGCGC-GCCGCGAAGC TCA GCTTCGCATCCGGGCC     GTCTATGCCGAATAT
   mll7724   9  51  88 6395082 .. 6395117 -  -2.6  -3.67976   TTGACGAACCGGAAA    GCGTATCGACCA GCCCGAAATTCA TCGCCGATACGC     CAAAGCTGCAGCTTT
   mll7724   9  51 -17 6395212 .. 6395222 -  -3.2  -3.61398   TCCTCGCCTCAAGAA                 CAGA TGA CCTG                 CTTGATGACCACCTG
   mll7742   4  70 149 6413248 .. 6413261 -  -4.5  -4.44915   GAAGCAGGCAGAAAA               GCCAA TTGC CTGGC                TCGTCGAGTGACGAA
   mll7749   2  46 148 6419222 .. 6419235 -  -2.3  -3.44051   TTGGCAGTACCACAA               CCAGG GGCG CGTGG                ATGGCATCCAGGGCA
   mll7779   3  53 334 6439930 .. 6439941 -  -4.4  -3.51232   TTTGTTTTAAAGCAA                TTCC GGAC GGAA                 AACCGCTTCACGCTT
   mll7807   2  48 434 6459030 .. 6459045 -    -6  -2.59431   GGTGCTGACAATCGA              GGGCGG CAAG CTGCCC               TGGGTGTCGCTGGCG
   mll7812   5  71 281 6461667 .. 6461687 - -12.5  -2.55351   CCCGCCGACACCAAC            CGCGGCCAG TTC CTGGCCGCT            TGCATCGAGGCCGGC
   mll7820   4  57 238 6468595 .. 6468610 -    -9  -2.51642   AGACGACGCATGAAT              TGCTGC GCCA GCAGCA               GGGTTTCGTGCAGGA
   mll7824   5  56 404 6471168 .. 6471193 -  -2.4  -3.99324   CTCGACGACGAGAAA         GCCGAACGCC CGCTGT GGCAGTCGGA          ATATTTCGTCGGCGT
   msl7859  10  81   6 6502706 .. 6502750 - -11.5  -3.93868   GCGTCAAAACAAAGA GTTAGAGGGTTTCCGCGTTTC CAG GAAACGGTGAAACGCTCTGAC AGGCGTCATGGCGCT
   mll7872   4  55 119 6513584 .. 6513594 -  -4.6  -3.60792   GCCGGAAGCTGGAAA                 GCCA AGA CGGC                 TATGGAACAGGCAAG
   mll7878   8  52 229 6519402 .. 6519435 -    -3  -3.72576   GCGCTCCGCAGCAAA     CCTGTGGTCCTGCCG GTCTA CGTCATGTCCAC-GG     TTCATTCGCTTAGAA
   mll7889   5  54 270 6525323 .. 6525333 -  -8.2  -2.78547   GTATCCGATCAAGGA                 CCGC AAG GCGG                 TGATCGCCTTCAGGA
   mll7902   2  71  55 6530440 .. 6530450 -  -8.2  -4.07568   GCTTTCCCGGGAAAA                 GCGC ATA GCGC                 TTCGCCTTGGAAGGC
   mll7908   7 100  26 6533629 .. 6533647 - -13.1  -5.49234   ACAGGCAATAAAAAA             GCCGGGC GCGAG GCCCGGC             TTTTTCGTGTCGTGG
   mll7917   6 100  30 6539912 .. 6539930 - -17.4  -4.55128   ATCGCCAAATGAAAA             GGCCGGCG AAG CGCCGGCC             TTTTCCACATCAGAC
   msl7931   3  66  54 6546628 .. 6546638 -  -5.4  -4.10672   GTAACTGAAAGCAAA                 GTTG AGA CAAC                 GCTGTTCTTGGTCAA
   mll7934   4  52 122 6550282 .. 6550297 -    -6  -3.02144   GCATCTGGCCGAACA              GCGCGC ATGA GCGCGG               CGAGGGCATCAACGT
   msl7942   3  66 397 6555629 .. 6555644 - -10.4  -3.02511   TCGATCCTCGCAATA              TCGCGG TTGC CCGCGA               GCCGATGACGGCGTC
   mll7952   1  39   6 6562819 .. 6562833 -  -2.7  -2.71364   CCAGCCGTTGAACGA               GACGC AGTGA GCGAC               ATGGGCTAGCTGCTT
   mll7959   8  66 462 6566472 .. 6566492 -  -6.7  -3.96148   GGCCTCGATGACAAA            GAGGTGGGT TTG ACCCGCCGC            TCTTGTTTTTTGCGT
   msl7970   3  58 -34 6572243 .. 6572255 -  -5.5  -3.74251   CACATTCTGACGAAA                TGCCG GAC CAGCA                GATAAACGGCCGAAT
   mll7993   6  49 389 6585818 .. 6585833 -  -5.4  -3.02511   CGGAGGCGGCCAAGA              CCTGGA GCAC TCCAAG               GGCCTCAGATGGCGA
   mll8000   9  66 282 6590887 .. 6590900 -  -2.3  -4.62069   GTCGGATGTGAAAAA               CGTTC GACT GATCG                TGGACTACACGACCT
   msl8005   3  77  17 6595713 .. 6595736 -    -8    -4.258   CGAGCCAGGAAGAAA          TTGCGGCTGC AGCG GCCGCCGCCA           GTCAGAACGCAGGGC
   msl8030   8  68  52 6612784 .. 6612811 - -11.2  -3.01712   TCGTCGGCGGCAATA        TGGGGGCCAGCG CAGT CGCTGGCTCCAA         ATCGCTCACGATCGA
   mll8033   2  52 240 6615353 .. 6615390 -  -6.2  -3.10164   TCAGCTATTATGGAA   TCGAGCGACCCATCAA CAAGTC TGGATGGGTGGCCCGG    CTGGCTGGTACTACG
   msl8039   2  47 354 6620957 .. 6620986 -  -3.5  -3.46117   ACTATAGGATGAGAA       CATGCCGGACAGTG AAA CTCCAT-CGGCACG       TCGCTCAGTTCGTCG
   mll8047  10  86  92 6624347 .. 6624390 -  -8.8  -4.65895   GGGCGGAGCCAAAAA CAGGCCCGTCGGCGATCAGCT GGA AGCCGAACTC-GACGAGTCTG CGGTGATCGAACCGA
   mll8055   5  50  46 6630874 .. 6630888 -  -7.1  -2.60075   TGGCGGCTAACCAAC               GTGCC CTGCC GGCAC               TTGCCTAAGGGGATA
   mll8059   3  47 287 6633762 .. 6633795 -  -5.9  -2.70932   CCTCGCCGCCAATGA     CAGCGCCAAGATGATC TCG GA-CGTCGAGGCGCTG     CGCGCCGAGCGGGTG
   mll8059   3  47   6 6634060 .. 6634076 -  -5.1  -3.06183   TCGACCGCCAGGGAA              CGAGC TGGCTTG GCTCG              ATCTTTCACTTGGAG
   mll8078   8  57 -24 6650139 .. 6650164 -  -8.3  -3.17075   TCTCTCCCAACGCAA         TTCAAGCGGGT TCCC ATCCGCCTGAA          CCTTGCCGAAAGGAA
   mll8085   5  53 447 6656332 .. 6656343 -  -5.8  -3.40899   AAGGCGGCACGATAA                CGCT TCAC AGCG                 TGGTCGATGGCGACG
   mll8093   2  53  -5 6663205 .. 6663219 -  -7.1  -3.01712   GCCGGCCCCGCAACA               GCCTG GCGAT CAGGC               GCCGCGCAGATAGTA
   msl8106   3  57  39 6670930 .. 6670952 -  -7.6  -3.14132   TGCGGCCCGCAGCAA           GCCGCGCTTA CGC TTAGAGCGGC           GGCCAGCCGAAACGC
   msl8112   6  61 362 6674614 .. 6674627 -  -8.1  -3.36694   AGCCATCCCTAAAGA               CGTCG CTGA CGACG                GGATGTTCCCTTGAA
   mll8115   4  89 335 6675865 .. 6675904 - -16.5  -3.05384   GCGGTGGTGAGCCAA GC-TGCCTGGCACGCCGCC ATCC GGCGCCG-GCCAGGCATGC  TGCTGATCCACTACA
   mll8131   3  66 355 6685379 .. 6685405 -  -8.7  -3.61103   CAACGGGATCCGAAA        TCCGAGGAG-GC CGCG GCGCGCCTCGGA         CGCCTTGCCTGGCAA
   mll8158   2  53  52 6702505 .. 6702532 -  -2.1  -3.85698   CTTTGTTTTCATAAA       GCC-T-G-CGCAAG TCC CTTGCGACTACGGC       TGTCACGTGTCTCCA
   mll8168   7  90 -13 6712030 .. 6712056 - -10.9  -4.36903   TGGACGAAAGATAAA        GTAGGCGGCGGCC TCA GGCCGC-GCC-AC        GTCCGTCGGCCGACC
   mll8179   7  93  38 6719730 .. 6719746 -  -9.3  -4.82667   GGAGCACATGAAAAA              GGCGGCC CTT GGCGGCC              ACCTTTCCGATAGGC
   mll8193   3  53 311 6724780 .. 6724802 -  -5.5   -3.4072   CAGCGTCGAGGACAA          TGTCGCGCCG CGCT CGGCCCG-CA           AGGTGATTGCCACCG
   mll8212   1  45 430 6737123 .. 6737159 -  -5.9     -2.55   CAATATGGGAACCCA   CGGCAAGCCCACGGCGT GCTTT ACGCC-CGG-CTTGGCG   TTCGGGGTCTTCGCT
   mll8218   9  76 364 6743084 .. 6743123 - -13.4  -2.75252   AGCAGGTCAAGATCA  TCGGCACCGACGGCCTGC CCGG GCCGGCCGGCGGCATCGA   GGCCGTTGCCAAGGG
   mll8223   7  70 124 6747868 .. 6747902 -  -5.1  -4.49556   TCCGCAGCAAAGAAA    TG-TCGTGC-ACGCTGT TCA ACAGCGTCGCTCAATCA    TCCGACAACGTAGCT
   mll8234   1  44 334 6756033 .. 6756048 -  -4.6  -2.82023   CACCCAGATCAACCA              CGCCGA GCTT TCGGCC               TTCATCAACCCGTTC
   mll8240   3  51 233 6759492 .. 6759503 -  -2.2  -3.75153   TCTCGGCAATCGAAA                CCTCG GCC CG-GG                CGGTGATGGCAAACC
   mll8244   7  70 320 6764566 .. 6764582 - -12.3  -2.76964   CCACAGCGAATATGA              GGCTTCC CGC GGAAGCC              ACCCTCAAGGAAGGG
   msl8731   7  53 442 6767841 .. 6767853 -  -7.7  -2.53164   GCAGCGACGACGAAC                TCGAG GGA CTCGA                TCCGGTGCGCTGGGG
   mll8252  15  95   3 6772569 .. 6772601 - -14.8  -3.69373   CAAAGAGCCTAAGAA     CG-GCCGCGCTGCCC TTTC GGGCGGCACGGCGCG      GTTCAGTCGCGACGT
   mll8258   6  83 364 6779320 .. 6779345 - -13.3  -3.36327   CGATCTCATCGAGAA         CGACGCCGACA TCAT CATCGGCGTCG          ACGTCGTCGGCGCGC
   msl8267   5  53 -21 6784998 .. 6785012 -  -2.1  -3.87373   TAGACCTGTCACAAA               CTCAC GATAT GTGAA               GGACCGACATGACCG
   msl8272   8  53 -13 6788399 .. 6788413 -  -5.6  -3.36671   AGCGCAAGCTGAGAA               GCTAGC TAC GCTTGC               GCAATTCCGGATGCA
   mll8287   8  63 163 6799731 .. 6799762 - -10.1  -2.71268   TTGCATGACAGATCA      TTCCACCGGGCTG TGCTCG CTGTCCGGTGGAA       TGCAGTAAGATCTGC
   mll8302   5  54 322 6811923 .. 6811943 -    -4  -3.78811   AGAAGGCAATCGAAA            TCGATCAA GTTCA CCGATCGA            TGTTCCCTTCCGTGC
   mll8309   2  47 448 6816257 .. 6816279 -  -4.6  -3.02144   CGATTTTCTCGAAGA           GGGCGGCGTC GGT GCTGCGGCCC           ATGATGATTTCGTGC
   mll8328   3  47  -6 6842301 .. 6842318 -  -2.6  -3.48276   CCCCTTGTGAGAGAA             GGGAAG GCCACT CATCCC              ATTTTCCCCCGCGCT
   mll8348   2  51 413 6858899 .. 6858937 -  -5.4  -3.23274   CCGGCCACAAGCGAA  CCGACCACATCCGCAC CATGCATCT GTGCGAA-GTGG-CGG  CAGATTTCGCGCTGT
   mll8353   9  56 404 6863163 .. 6863181 -  -7.4   -3.2048   GGGAAATGTCATGAA             CCAGACGA CGA TCTTCTGG             CCGGTTCTGGCGCAT
   mll8353   9  56 275 6863286 .. 6863310 -    -5  -3.65812   GGTCGGCCAATACAA         GGTACGCTCGAC CGA GCCG-GCGT-CC         AGTCTCGCGGTCGCC
   mll8353   9  56  86 6863484 .. 6863499 -  -4.6  -3.75024   CCTGACCAGCAACAA              TCTGCG GCTG CGCAGC               CGTTCTTTCTTCGCC
   mll8362   2  47  -3 6875073 .. 6875090 -  -4.8  -3.08812   GCGTGGCGAAGAAAG             CCAGGG CCTGAT CCCTAG              ACCGGATGGTGCACC
   mll8374   3  64 341 6881899 .. 6881917 -  -2.3  -4.45117   CACATGGGAAAGAAA             GCAAAGC AGAAG GCCATGC             AGGCGATTGATGCGC
   mll8386   4  51  85 6890057 .. 6890093 -  -7.4  -2.72855   GAAATTCTCCAATGA   GC-GAGC-CGAGCAGG CGATCTC CCTGCTCGTGCTCTAC   AAATATTTCGTGCTC
   mll8396   7  49 -32 6898425 .. 6898436 -  -4.4  -3.30124   CTTCAGCGGGCAGAA                TTCC TCGT GGAA                 GTAGGCAAGCGCCTG
   mll8419   5 100 185 6916309 .. 6916332 - -19.6  -4.65895   GTCGTTAGCTAAAAA          CCCGCGGGGA GTGA TCCCCGCGGG           TTTTTGTTTGGCTCG
   mll8419   5 100  55 6916441 .. 6916462 - -15.9  -5.27335   CCTGCCAAACAAAAA           CCCGTGGGA TCGC TCCCACGGG            CTTTTGGTCGCCTGA
   mll8431   8  70 400 6922077 .. 6922122 - -11.9  -2.78816   GGACCTGGCATTACA TGGGGAAGACCAGCCTTGA ACAAGGAG CCAAGGCCGGTCTTCTCCT TGGAGGTCTGTATTT
   mll8434   5  76 284 6924269 .. 6924295 - -12.9  -3.14132   CGCCGGCGCTACTAA         CGCCGCGGTGC GGATT GCTCCGCAGCG         GATGGTGGAGCTTAC
   mll8468   5  59 142 6955078 .. 6955106 -  -8.2  -3.28712   TCTGCCGCTCCAGAA       GGCCCATCGCC ATTTTCTG GGCGATGG-CC        ATGCTGTTCTCCCAG
   mll8482   3  63  50 6964662 .. 6964688 -   -10  -2.74144   CGGGCACCGGCAAAT         GGCCGATAGGCG ACG CGCCTCCCGTCC         TTGTTTTTATGCGTG
   mll8486   5  49 376 6967137 .. 6967148 -  -4.4  -3.28712   CCGCTTCGCCGACAA                TACC GGCT GGTA                 TACGGCAAGCGCCAA
   mll8493   9  83  21 6974189 .. 6974237 -  -8.1  -4.64861   TTGGGCCAAAACAAA GAGTTAGGGCAGCTCGCCGTTTC CGT AAAACGGCAAACTGCCCTGGATG TCCATCCATAGCCCG
   msl8541   9  64  10 7003699 .. 7003742 -  -6.4  -3.92373   TATCCGACCGACAAA TTCTGCGACGGCACCGCTCGC CTG GCGCGCGGCGTCG-CGCCGGC TTGGCCGAATTACTG
   mll8546   3  66  -1 7008838 .. 7008865 -  -8.4  -3.54424   GCGCATTGCGGGAAA        GAGCCTTG-GGCC GTC GGCCGCTAAGCTC        AAGGCCAAGATGGTG
   mll8552   3  44 350 7012624 .. 7012636 -  -4.7  -2.72096   CTCATCAACTACAAC                GGCGC CAA GCGCA                CTTTTAATGTCGGCG
   mll8552   3  44 218 7012742 .. 7012768 -  -2.2   -3.1876   AACGTGAGCCATCAA         GACCATTTGATG TAC CATCCAACGTCC         TGTCCATCGAGCGCG
   mll8554   2  54 263 7015508 .. 7015531 -  -3.6  -3.64703   TTGGTGTCAGCGAAA          CGATTGCGGC GTAC GCCGCCTACG           GAGCCCTTATGCCGG
   mll8561   4  56 284 7021132 .. 7021144 -  -7.7  -2.90615   AGGCGGTCGAAACGA                TGCTC ACG GAGCA                TGACGACCCTGCCTT
   mlr8570   5  86  81 7028915 .. 7028964 +  -8.7  -4.64861   GCACGAGCCGGTGAA AAGCTCAGAACAGTTCACCGTTTC AGG GAAACGGCGAACTGCTCTAA-CTC TTTGTTTTGACGCCA
   mlr8562   7 100 102 7022406 .. 7022432 + -18.7  -4.90266   TAGCCACTCCAAAAG         CCCGCCGCGGG TCGCT CCCGTGGCGGG         TTTTTCGTTGGTCAG
   msr8494   9  60 244 6975355 .. 6975403 +  -7.4  -3.54489   GAGAAGGTTTTTTGA CAGCCGGCGTTTTGTTCGCA AATCGGGCC TGCGGACAGGGCGCCACCTG TTCATTTGGCCTTGC
   mlr8484   6  59 267 6967506 .. 6967523 +  -9.9  -2.52896   CACGGATGTTGCGTG             CGAACCA GTAC TGGTTCG              TCACTTCACGGCTCC
   mlr8454   2  51  71 6946791 .. 6946809 +  -4.5  -3.35679   TCGCCTATCCCGGCT             TCGATCC GGCAA GGAGCGA             TTCTCGATGCGGACG
   mlr8450   8  54 452 6943009 .. 6943020 +  -3.6  -3.72695   GTGACCCGCGCCTCG                GTCG GTTG CGGC                 TTTCCTGAACAGGCT
   mlr8439   6  59  68 6931781 .. 6931791 +  -4.6  -3.92075   TTGGCATCGAGCTTC                 GGCG GCG TGCC                 TTTGTACATGCGGGT
   mlr8433   3  54 265 6924633 .. 6924645 +  -6.9  -3.01924   TGCCGGCCGCAACAG                CCGCT GAT GGCGG                TATTCGAGCGCAATG
   mlr8394   7 100  63 6897976 .. 6898001 + -12.5  -4.65933   GTCGACCTCTGGTCA         AGGCCGGTGCC GAAA GGCATCGGCCC          TTTCTTTTGGGCCTA
   mlr8387   4  56 266 6892692 .. 6892704 +  -4.7  -3.68351   CCGCACGTCCTTGCC                GCCGG CGG CCGCC                TTTGCCTGCTCGAGC
   mlr8375   9  57  -6 6884384 .. 6884437 +  -8.8  -2.52464   GGTGGCGAGGGTCAA TCGCTGAGGGGC-GGTCGGTTCAGCC GCGC GGCGGAGCCGACGAGGCCCGCA-CGA TCAGTTCGACAGGCA
   mlr8361   1  51  24 6875107 .. 6875119 +  -4.7  -3.34013   CCGGATGGTGCACCG                CGAGG TCG CCGCG                TTGCTTGCGGCCATC
   mlr8352   3  46 -63 6863514 .. 6863569 +  -5.8  -2.62184   CCGTTCTTTCTTCGC CGGCGCGGTGGTGCTGGCGCTGGCCTG GAT CTGGTTCGCGCT-GCACCTCCTCGGCA TCGTCTGAGCCAGGG
   mlr8341  10  77 233 6855033 .. 6855049 +  -2.1  -5.16572   CGGGATCGTATAGGA              CGTACCC TTC GTGAACG              TTTTTTGAGTTCCGT
   mlr8336   4  46 251 6851402 .. 6851416 +  -5.7  -2.60496   GTGATCCCATCTTCC               GGAGT GGCCA ACTCC               CTCTTTAAGCGGGCC
   mlr8329   8  86 131 6844375 .. 6844399 + -14.3  -3.30441   AAAGGTCCTTGAATC          GATCGGCTCGA TCT TCGCGCCGATC          TTGTGACCGATCGTC
   mlr8316   5  66  46 6822254 .. 6822288 + -11.2  -2.70932   AGGTCGGACCGCAGG     TCCGGGTGGGGGGCTG GCG CCGACCCCCACCCCGC     TGCTTCGCAAGCGAC
   mlr8310   5  51 -18 6818429 .. 6818441 +  -6.9  -2.76261   AACTTTGAAGGAAAC                CGGCG CGT TGCCG                ATTTAGCCCTTCGAC
   mlr8275   3 100 252 6791532 .. 6791548 + -12.3  -5.27399   ACCCCCCAGCCATAG              GTCGCGA ACT TCGCGAC              TTTTTTGATCTCTTC
   mlr8257   4  64 371 6780015 .. 6780027 +  -9.1  -3.34398   GAGCGCCTTTAAACT                CGTCG AGG CGACG                TATTTCGGCAGCGCG
   mlr8238   1  41 163 6759854 .. 6759887 +  -3.2  -2.74563   GTGGCGATCGAACCG    GCCGTCACCG-CGATG ATGG CATTGACGGTCA-GGC     TGATTGAGATCTGCG
   mlr8233   5  62  71 6756359 .. 6756369 +  -8.2  -3.53224   TGGTACCGGCCCATA                 GCCG AAA CGGC                 TTTAGGGAGACGCTA
   mlr8196  11  69 227 6727935 .. 6727951 + -10.1  -3.36878   AGCTGATGGCGCTGG              CGGCGTT GTA GACGCCG              TTCTGCGTGCATCCG
   mlr8191   5  71 243 6725341 .. 6725353 +  -6.9  -4.18018   ACGGGCGCCATCAGG                CGCCG GCA CGGTG                TTTTCGATGACGCAC
   msr8169   2  41 181 6712812 .. 6712822 +  -2.4  -3.05384   ACGAGGATGGCGAGG                 CCGC CGA GCAG                 TTCAATCAGGCCGAC
   mlr8141   4  47 356 6692107 .. 6692125 +    -3  -3.40522   TGCTTCGGCGTCGAC             CACCGGCA AGG TGCGGATG             TTGTGATCGAGCAGT
   mlr8134   6  60 369 6688443 .. 6688453 +  -6.8  -3.62046   CGGTGGCCGTATGGG                 CGAC CAC GTCG                 TTGTTCACCCACTCG
   mlr8117   8  66  84 6679354 .. 6679393 +  -8.5  -3.61398   TCGCCACAAGCCGTA GGCGCGT-ACCGGGC-CAC CGAT GTGAGCCCGGGCGCACGCC  TTGTTGCCCCAGCCA
   mlr8114   6  56  25 6676246 .. 6676260 +    -7  -3.32023   CCGACCGCTCACGAC               CCGGCC TGC GGCGGG               TGTTCCTTGTATCGA
   mlr8092   6  67  90 6663322 .. 6663336 +  -9.2  -3.40371   GATGACCGTCGGCCA               GCCGCG GAT CGTGGC               TTGGTTGGTCAGATC
   mlr8084   3  51 -17 6656535 .. 6656555 +  -4.6  -3.34902   ATTGTTTTCAAGCGA            TCGGCGGC GACGA GCTGACGA            TGTTCTATGCTGCGG
   mlr8084   3  51 393 6656945 .. 6656955 +  -5.4  -3.28712   CACCAACTACGGCGA                 CGAA GAG TTCG                 TTCTCGAACAGCCGG
   mlr8077   4  55 331 6650421 .. 6650471 +  -5.5  -3.57144   TGTCGACGCCGCTGC GCGA-GAAGGCATCCATTGCCAG ATCCGCG CGGGCAACG-ATGCCGTCGTCGC TTTCCAGATCCAGCC
   msr8070   5  62 405 6646477 .. 6646503 +  -5.1  -4.03885   CAGAAACCTTGATCG        GCCCGCATTCTT CGCT AAGGC-GCGGGC         TTCCTTTTTTTGGAA
   msr8065   7  61 463 6639228 .. 6639251 +    -6  -3.76224   TGTTGTGCAAACATT          CC-AGAAGCTG GCT CAGCTTCCAGG          TTTCCTCGGTCACGA
   mlr8058   4  61 296 6634057 .. 6634079 +  -6.2  -3.76125   GTCTCGACCGCCAGG           GAACGAGCTG GCT TGGCTCGATC           TTTCACTTGGAGTCG
   msr8048   6  60 243 6625701 .. 6625715 +  -9.2  -2.55544   ATGCAATCAAAGATG               GCCTGG AAG CCGGGC               TCCATTGCCTCCTGG
   mlr8038   3  49 210 6619672 .. 6619682 +  -5.4  -3.05384   CATCCAATGAGAATA                 TTGG CCC CCAA                 TTCGGTCCGCCCGCG
   mlr8032   9  78 455 6615911 .. 6615940 +  -3.5   -5.1287   GAACCGGGTCATTGT       GCGT-AGCAAGCGC CAA GTGCTCGATGACGC       TTTTTTCGCTATGCA
   mlr7992   5  76 207 6586463 .. 6586479 +  -2.9  -4.96773   GCCAGCTCACCAAGT              GCGGC CAACACT GCTGC              TTTCTTTTTGCTTGC
   mlr7981   5  55  15 6580385 .. 6580402 +  -5.5  -3.53012   GAACAACTGGCCTTG             GCCGTTG TCGG TAGCGGC              TTTCCAGAAGGCAAG
   mlr7972   1  38 -35 6574520 .. 6574560 +  -2.4  -2.55351   ATATCTGCCACGACC  GTGGTTCAGGCTCTCGTG GCGGG CGAGGGCGCCTAGATCAC  ATTGCTATGAAGAAG
   mlr7968   3  66 123 6572059 .. 6572097 +  -9.4  -3.18274   CAAATCAGGTTGTAG   GCTCGCCGGGAATGAGTT TGG GGTTCTCGCCCGGCGAGC   TTACCTTCAGGTGCA
   mlr7958   2  59 -38 6566869 .. 6566891 +    -9  -2.87344   ACGAAGACCACCACC           GACTGGCCGG AAC CCGGCCAGGG           TATCTGGGGCAACTG
   mlr7951   7 100  50 6562878 .. 6562919 + -19.3  -3.04715   CACGTCAACCACCAA ACCGCCGGCCGCGCCATCC CGCA GGGTGACGCGGCCGCCGGC  GTTTTCGACGACCTC
   mlr7940   4  83 135 6555963 .. 6555996 + -11.7  -3.81146   CTGATTTATCCGCTT     GGCCGGCGCCTTCT CCTCCCA AGC-GGCGCCGGCC     TTCTTCGTTGCGCCG
   mlr7933   7  53 259 6550653 .. 6550670 +  -4.7  -3.59979   GGTGGCGAAGATGAT             CGCGTCG AATT CGCCGTG              TTTGCCGTCGGCGAA
   mlr7916   5 100  15 6539912 .. 6539930 + -17.4  -4.11216   ATCGCCAAATGAAAA             GGCCGGCG AAG CGCCGGCC             TTTTCCACATCAGAC
   mlr7900   4  46 356 6530754 .. 6530783 +  -5.1  -2.87647   CTCTCGCCTTTCCAA       CGTGTTCAGGAT GGCCATG ATCCTGAGC-CG       TGTGCTCTGATGGAT
   mlr7877  11  65  12 6519674 .. 6519714 +  -3.9  -4.37886   TTGATCTAGCCAGCA GCGAGGGATGCTGCCGCC TTGCTT GGCGGCAAT-TCCATCGG  TTTTGTCCGCAATCC
   mlr7857   3  69  29 6502653 .. 6502688 + -11.2  -3.05384   AAAGTGTGAGCGGTT    TTCCC-TGGAAAAGCGC GTA GCGCTTTCCCTTGGGAA    TTGCGTCAAAACAAA
   mlr7830   8 100  10 6478108 .. 6478132 + -22.9  -3.61715   CGCTGAAAATAACAA          GGCCCGCAGCC AAC GGCTGCGGGCC          TTGTTGCAACGGATG
   mlr7826   2  90 151 6475494 .. 6475506 +  -7.7  -5.02476   TCCGATGATGGTTCC                GTGAC TAT GTCAC                TTTTTTAAGAAATAT
   mlr7822   9  63 392 6471961 .. 6471979 + -10.2  -2.78384   AAGCCATCGCGGTCG             ACGGCGAC GAT GTCGCCGG             TGTCATGCCAGCCGC
   mlr7790  10  66 428 6449589 .. 6449619 +  -5.3   -4.2349   CGACAGCTGGGTCAT       GCTGTCGCCCTTG CCGAT CAGGGGCCGGAGC       TTTTCGATGTCGCCG
   mlr7786   6  52 369 6444392 .. 6444407 +    -6  -3.02043   CGGATGCCGAGATCG              CGCAGC TGCC GCAGCG               TCTTCAGCACGGCTT
   mlr7750   6  49  70 6420939 .. 6420952 +  -4.5  -3.28712   TTTCTTCCGTCAGGA               CACCG GTGT TGGTG                TTGTAGCGCGAGCAA
   mlr7741   2  42  44 6413002 .. 6413012 +  -3.2  -3.01329   GTGAGTCGGCGCTCC                 TGCT GGC GGCA                 TCCTTTCCTCTATAG
   mlr7736   2  47 216 6407233 .. 6407245 +  -3.3   -3.4072   GGTCGCCGAGGCCAG                CGGCT TCA ACCCG                TTCTGCTCGGCGATC
   mlr7721   7 100  28 6394208 .. 6394237 + -22.9  -2.78384   CCTAGTGGCATTGCA       GCGCCGCGCGTTC TTCT GGACGCGCGGCGC        TCTGATGCAGCGGCC
   mlr7711   5  56  85 6388298 .. 6388308 +  -6.8  -3.32268   TCGCCGCGAGCGCTG                 TGGC GTG GCCA                 TTCTCGGGCTGCTTG
   mlr7702   5  54 114 6382200 .. 6382226 +  -4.3  -3.66732   TGCATCAAGGCGGCC         GGCGACGTGCC GGCCG GGCAGATCGTC         TTCTTCCGCTCCTTC
   mlr7702   5  54 202 6382288 .. 6382298 +  -6.8  -3.14211   CATTGAAGGGACAGC                 TGCC GAC GGCA                 TTCGTCACCAAACGT
   mlr7698   6  57 -51 6374252 .. 6374283 +  -8.1  -3.14132   TCTCAAGGAGACGTC      GCAGAAGGTCAGG AAGGAC TTTGACCTTTTGC       TTCGTGCCGGACGAC
   msr7654   3  64 442 6338628 .. 6338647 +  -9.2  -3.16564   CCACCGGCGCGCCGC            CCGCCTCG GCAT CGAGCCGG             TTCATCCGGTAGAGA
   mlr7645   7 100  32 6332221 .. 6332238 + -14.1  -4.19735   TCGAACCGACGTCGA             CGGCGCC TTCG GGCGCCG              TTTGATTTTGAGAAC
   mlr7639   8  61  76 6327613 .. 6327645 +  -5.4  -3.83026   AGTTGCAGGTCAGTT     CCT-CGCCGGGCGCG ATGT CGCGCAAGGCATAGG      TTTCCTCTGGCGACG
   mlr7631   7  66 187 6322607 .. 6322651 +  -6.4  -4.07568   GGTTCGCCGTCGCTG CCGCCGCCATCGGCTGGCTGGC GTC GCTGGTCA--CGATGACGGGGG TTTTCGAGGGCACGC
   mlr7618   9  82 399 6309920 .. 6309932 +  -6.2   -4.8048   GGCAACGAGGATGCG                CGGC TTGCC GCCG                TTTTTCCTCTCGAAA
   mlr7607   6  63 252 6299011 .. 6299047 +   -10  -2.72144   AGGCCGAATTCGGTG    TCGTTGGCGCGGTCGA TCACC TCGTCCTCGCCGTCGA    ATTTCAGCACGCTCA
   mlr7600   8  58 207 6291953 .. 6291968 +  -3.2  -3.95219   GTGTTGGCGACCCTG              CCGC GGGTGATG GCGG               TTTGTGAGATTTCGC
   mlr7593   5  53 314 6284081 .. 6284092 +  -5.8  -3.40052   TGTTGCGCGTCGATA                CGGT TTTC ACCG                 TCTTGTTGGCGATGT
   mlr7576   7  78 435 6262848 .. 6262862 + -11.4  -3.64703   ACGACTATCAGATCG               TCGGCC GCC GGCCGA               TTTCGGTGAGAGCGG
   mlr7570   2  44 -40 6256732 .. 6256789 +  -3.6  -2.87132   TCTGGCTCGACCTTC GCATCCTGTTTGGA-ACGCTCTATCGC AAGGGGG GCGATTGAGCGTCTCCGAGCCG-A-GC TATCTCGGCCAGCCG
   mlr7570   2  44 -11 6256761 .. 6256817 +  -5.1  -2.71712   ACGCTCTATCGCAAG GGGGGCGATTGAGCGTCTCCGAGCCGAG CTAT CTCGGC-C--AGCCGCTCCAGCGTCCCG GTTTCCGGCAGCCAA
   mlr7561   2  75  44 6247677 .. 6247712 +  -9.6  -3.83502   TCTCACGTGGCAAGT    CGCTC-GTGAGGGGCTC CAA GTGCCTCTCGCCGCGCG    TTTACTGTCCGCGTG
   mlr7533   5  49 386 6219715 .. 6219751 +  -5.8  -3.14931   GAACGGAATGTAGAA   GG-CAGGGGGATAGGGCG CTT CGCCC-AGCACCTTGGCC   TTGGTGGACGATGCG
   mlr7527   1  44 -12 6214384 .. 6214403 +  -4.9  -2.79183   CGCCGAGGCGATGCG            CGAGGCG AGCTGA CGCGTCG             TCTGGTCGGGGTCCG
   mlr7520   7  60 -11 6207523 .. 6207543 +  -9.6  -2.60257   CTCGGCATGGAGCGG            GCAGGGGG CTGAC CCCCCCGC            TGAATTATCGCGTAT
   mlr7511  13  78   3 6198408 .. 6198447 + -14.4  -2.54276   CGGACACGCCTGACC  TATCACGCCGACGCAGCCT CTA AGCCTGCGTCAGCG-GATA  CTGTTCCTTCAACGT
   mlr7505   2  62 375 6196049 .. 6196068 +   -10  -2.59431   CCGACCGGTCCCCAG            TTCGGCCG TGGC TGGCCGAA             TGCCTTGTGAAGCAG
   mlr7483   8  48 242 6181782 .. 6181798 +  -5.7  -2.96695   CACGAAGTAGTAGCC              GGTCGCG TTC CACGGCC              TGATTTCGTCGACCA
   mlr7447   9  55 402 6155880 .. 6155898 +  -5.3  -3.63515   GGCGGCGTCCGTCGG            CA-CGACG TTGA CGTCGATG             TTATTGGGCGTGCCG
   mlr7441   6  53  92 6151104 .. 6151116 +  -4.8  -3.61398   GCCGAGGAAGATCAG                CCAG CCGAC CTGG                TTGTTCGACCGGAAC
      glyS   2  42 -46 6146082 .. 6146105 +    -3  -2.91924   TCCTCACACGCATCC          GCGCGGCC ACGGGTCA GGTCGCGG           ATTTCTCGAAAATCG
   mlr7419  11  75 467 6133409 .. 6133429 +  -8.9  -3.96148   GGCCTCGGTGATGCG            GTCGGCCAG CGT CTGGCCGGA            TTTGTCGTCGGCAAG
   mlr7415   2 100  25 6128862 .. 6128883 + -12.9   -5.4505   ATTTGATATCAAAAA           GCCGCCCGG GCAA CCTGGCGGC            TTTTTTGTTGGGCGC
   mlr7393   7  49 426 6113427 .. 6113473 +  -3.6  -3.38218   CATGTTCCTTGCTGA CGCCGCGCGGCCAGATGCGATC GACCA GCACCC-TTTGGCCGT-CGGCG TTGTCGGGTGTTTCG
   msr8715   3  62 109 6097183 .. 6097199 +  -4.4  -4.08216   TGTCGCCGACCTTGT              GGGTAA ACCCC TTGCCC              TTTTCGCCGCGGTCC
   mlr7359  10  78 105 6092429 .. 6092458 + -14.3   -2.6583   GGCTGAACGAAAAAA       GCCCGCTGCCG GGAGGAGG TGGCAGCGGGC        TCGATTTCGAATGTG
   mlr7355   7  71 371 6087229 .. 6087246 + -11.3  -3.24924   GCGCGGTGATGGTGC             CGGTCGA GTGG TCGACCG              TGTTGTCGATGAAGG
   mlr7346   7  57 -16 6077477 .. 6077504 +  -8.3  -3.16071   ACCGTTCCCTGGGCG        TGGCCGGCCTG AGGTAG CCGGCCGGCGA         TATCTTGCTATGCCG
   mlr7341   4  66 426 6074183 .. 6074200 +  -9.9  -3.21416   CGGGTCGCGGGCGTG             GACGAAG ATCT CTTCGTC              TTCCTCGTACCAGTG
   mlr7328   6  60 119 6061547 .. 6061558 +  -7.2  -3.55563   CGCGACAATGCCGCG                GCCG GAAT CGGC                 TTTGGACAGTGCAAT
   mlr7299   6 100  31 6037496 .. 6037519 + -19.6  -3.11072   GGAGGCCGAAAAGAA          TCGGGCGCGC CGTA GCGCGCCCGA           TGTCTGTTAAGTCGG
   mlr7288  12 100  25 6025560 .. 6025578 + -13.1  -5.31072   TCGCGCAAACGAAAA             GGGCGGC CTTGA GCCGCCC             TTTTTGTTGTCTTCT
   mlr7283   5  57 131 6019460 .. 6019470 +  -8.2  -3.05596   GTCGAAGGCCGGATT                 CGCC GCC GGCG                 TTGCCTCGGGCGATA
   msr7277   6  53  69 6015001 .. 6015044 +  -6.8  -2.94466   GTCGATATGCCCGAG CGATCGCTCGCCGA-G-CCGC GAGGA GCGGCCCTTGGCG-GCGATCA TCTCCTTGGTCGCTT
   mlr7253   3  51 225 5992763 .. 5992775 +  -2.6  -3.65351   CCGGTCGGCTCGCCC                GGCG ACATC TGCC                TTTCGATGCCGATCA
   mlr7240   5  58  13 5980718 .. 5980748 +  -8.9  -2.71364   TAACCTGCCAGCTTT      CCGCC-GCGCATCG GCTG CGGCGCGCCGGTGG       TGCTTGGAAAACTGA
   mlr7217   4  50 146 5960313 .. 5960324 +  -7.2  -2.56596   CGACCCGCAGACGCT                CGGC ATAG GCCG                 TGCCTTCGTCGGCAA
   mlr7212   2  47  94 5955912 .. 5955951 +  -4.1  -3.24924   GGCAGTACGGCCAGC  GTCGCGCCGGCCATCACC AGCCC GGTGTTGACCG-CGCCCC  TGTTGTAGCTGAGCA
   mlr7196   5  55 308 5943108 .. 5943145 +  -5.7  -3.63515   ACGGCTTCGTCCTCA  TCCTTC-ACCCGGATCA CCGGCT TGA-CCGGGCCGAAGGA   TTCTTCGGCATAGAC
   mlr7184   3  63 156 5933684 .. 5933708 +  -6.9  -3.65351   CCAAGCCGCATCATC          GCCCACAGCCG GAC CGGCAGCGTGC          TTTGCGTGCCGGTGA
   mlr7171   3  84 310 5922978 .. 5923029 + -16.4  -2.62184   CCTGACCAGCCATAG GCAGGCGGCGGCAGGTCCGGCA GGTCGAGA TGCCTGGCCAGCCGCCGCCAGA TCGTGTGCGGCACGC
   mlr7156   2  44 272 5909184 .. 5909201 +  -4.8  -2.82516   CGTGATAGAAATTGC             CGGTCG CGGCGT TGACCG              TCTGGTCCTCCCAGG
   mlr7144   6  49  37 5899728 .. 5899743 +  -5.4  -3.14132   GGCTGGAGCGCATCA              CCGCGTG CGC CAC-CGG              TTCGTAAGAACCGCA
   mlr7122   7  79 291 5879968 .. 5879994 + -12.9  -3.20991   GTTGCCATGTTGTCG         GGGCCTCCGGC GCCAA GCCGGGGGCCG         TTGAATTCAATTGCA
   mlr7115   5  51 226 5872694 .. 5872707 +  -5.2   -3.2794   TCATGTTGTAGAGGC               GGGC GTAGAG GCCC                TTCCTCTGCATCAGC
   msr7101   4  71 220 5861576 .. 5861596 + -12.5  -2.59564   AGCACCCATCGCCGA            GGCCATGGC GAC GCCACGGCC            ATTGTAGCCTAGGCA
   mlr7086   4  49  30 5849200 .. 5849211 +  -3.6  -3.40522   TCAGCGCGAGCTATG                CCGT GATG GCGG                 TTATCCTGAGCGCAT
   mlr7075   3  43 159 5839126 .. 5839145 +  -3.6  -2.72436   GCAGGAAGAAGACGT            GGTCGTATC CCT GA-ACGATC            TGGATTTCCTTATAG
   msr7071   2  43 181 5832008 .. 5832018 +  -3.2  -3.13343   GGGTCAATTTAGTGG                 CGTT GTT GACG                 TTCCCTGATTCCACT
   msr7071   2  43 439 5832266 .. 5832293 +  -4.1  -2.73364   GATCGTCTGACCGAG        CGCACCGTT CACTGGGCCT AACGGCGCG         TCCTTGGCCTGGCCG
   mlr7058   9  49 472 5821239 .. 5821249 +  -4.6  -3.28924   GTTCCGTCGGGCGAC                 GCCG GAG TGGC                 TTATGCCGCCGCGTC
   mlr7041   4  64  43 5806049 .. 5806061 +  -4.7  -4.07568   CTCCTACTGGCACGA                CACCG CCC CGGCG                TTTTCCGGCGGGGCG
   mlr7030   7  61 359 5796963 .. 5796983 +  -9.7  -2.82623   GGGCCGGCCGCCAGG            GCGCGTG CGAAGTT CACGCGC            TGCTTCTGGCCGCCC
   mlr7008   3  54 432 5773362 .. 5773384 +  -6.2  -3.30124   CTCCCCGCGGATTGT           CCTTGGTGGC ACC GCCATAAGGG           TTCTGCCGCATGGCA
   mlr7003   3  61 442 5768543 .. 5768579 +  -7.9  -3.36273   CCAGCGCCAACGGGT   CGCCATGGG-CCGCGC CATCGT GCGCGATCCCAAGGTG    TTCCTGTTCGACGAA
   mlr6993   8  60  29 5756436 .. 5756455 +  -3.4   -4.1891   GCACGTTTCGCGGCA            TCGCAGGC TCGC GCCGGCCA             TTTGTATTGAGCGGC
   msr8709   4  61 297 5747510 .. 5747544 +  -6.4  -3.76952   AGCGGCCTCGGTCAA    TCCT-CGCGGCACGG CCTTGA TTGCGCCGCGCAGGA     TTTCGCTTCCATAAG
   mlr6981   7  60  86 5742815 .. 5742837 +  -4.1   -3.9712   TAAAGCGGAGATGGT          GG-AGCGTTG AATT CATCGCTGCC           TTTATGCTGAGATGA
   mlr6976   5  66 226 5737920 .. 5737949 + -11.5  -2.57344   GTGCGCAGAATACTG       CGCTCTCCCTCC TTGGCTC GGAGGG-GAGCG       GTTGTGAACAAGCTC
   mlr6969   7  66 402 5730365 .. 5730375 +  -5.4  -4.11897   GCGCATCGAAAATTC                 GATC GCG GATC                 TTTCTATAGATTTGT
   mlr6952   4  63 -20 5715465 .. 5715480 +  -7.5  -3.64703   TCGATGCCGATCCTG              GCGCC CGATCC GGCGC               TTTAACTGGGCGAGC
   mlr6925   3  66 282 5694515 .. 5694539 +    -2  -4.56597   CGAACTGCGGCCGGC          CGGAATGACC TCGAC GGTCGATCCC          TTTTTCACCCAGCAG
   msr6906   4  53 250 5682605 .. 5682622 +  -2.7  -3.85817   GTCGCGGATCCAGAT             CAG-GTCC TGC GGATTCTG             TTTGTCCAGCGGAAT
   mlr6893   1  41 -43 5671957 .. 5671982 +  -3.9  -2.53213   AGCACCGCAGCGCCT         GGACCTGGG AAATGGAA CTCAGGCCC          TGGGTTGAAACCTTC
   mlr6875   4  95  25 5658615 .. 5658642 + -15.6  -3.75629   GTGACAGTAACGAAA        GCCCGCGCCT CCCACCAC AGGCGCGGGC         TTTCGCTTGGCCATG
   mlr6866   7  68 450 5650701 .. 5650713 + -10.5   -3.2614   ATCGGTCGCCAGCAT                GGCGC CTA GCGCC                TTCATGTCGCCGCTG
   msr6861  11  64  36 5647381 .. 5647408 +  -8.4  -3.40403   GCTCTACCTCACGCC        GAT-GCCGGCGGT CAG GCCGCCGTCGATC        TTGTAGTCGGCGCCG
   mlr6856   1  46 344 5645249 .. 5645265 +  -2.1  -3.38812   TTTCAAAGGCGCCCG              CTCCAGC GCG GCAAGAG              TCTTCTTCGAGACGA
   mlr6825   8  80 429 5616099 .. 5616111 +  -4.7  -5.01732   CCTTCGCGATCGTCG                CGAGC GCG GCCCG                TTTTTTCGGAGGATT
   mlr6784   7  69 257 5584572 .. 5584587 + -10.4  -3.35197   GCAGGAGTTCGCGCT              CTCGCC AGCC GGCGAG               TTCATCTCTGTGCCC
   mlr6779   7  49 444 5581748 .. 5581768 +  -4.7  -3.27475   ACCGGCCGCGCGAGA           TGGCGAGC TTGTGC GC-CGCCA            TGTTGTCCTCCAGCA
   mlr6774   6  66 458 5579094 .. 5579107 +  -9.5  -3.25823   TCTTGCCGGGGCAAT               CGCCG CCGA CGGCG                TTGATGTGGACGCCG
   mlr6761   8  52 179 5562764 .. 5562779 +  -6.1  -3.07994   TCGACAGCCAGGTTT              GCAGC AAAACG GCTGC               TTCAGTCCGGTTCCG
   mlr6761   8  52 318 5562903 .. 5562913 +  -3.2  -3.67792   TTCCGCCATCAGCTT                 GAGG ACG TCTC                 TTTGCCTCGATGTCA
   mlr6758   6  58 295 5558739 .. 5558793 +  -8.5  -2.73701   CTGGAGGTAGAGGCA CGT-TGA-CGCGAACGGCGCGGCGGCC AAG GGCAGTCTCGATGATCGCGATCAGACG GTTGATTTCCTCGGG
   mlr6748   8  57 390 5543502 .. 5543512 +  -8.2  -3.05769   TGATGACGTTGTTGC                 CGGC ATT GCCG                 TCTATGGTTTGGGAG
   mlr6740   6  75 355 5534312 .. 5534335 +  -3.6  -4.75309   ACACCACCAATTTAG          CGACCCCGCC TCAT GACAGGGCCG           TTTTCTTGAGTTTAC
   mlr6736   7  53  99 5530319 .. 5530347 +  -5.1  -3.53444   AGCGCTCGTGCGCAG        TTGCGCCGCGCGG TAA CTGCCCGCGGCAA        TTCCTTGTTCGCGGC
   mlr6727   1  44 444 5520603 .. 5520619 +  -5.1  -2.83403   GAGAAGAAACTGCCA              GATGAAG CCG CTCCATC              CTTTCATCCAGAAGG
   mlr6716   8  53 220 5508539 .. 5508566 +  -5.5  -3.36569   GGTCACGATGTTGCC        CGGCATGACGG CGTTGA CGGTGATGCCG         TATTTCGCCAGTTCG
   mlr6707   3  45 197 5500429 .. 5500458 +  -4.2  -3.06671   CCAGGCCGTGCGCCA       GACTGATGATCG ATCGCA CGATCGTCTGGC        TCTTGAGATCGGTCT
   mlr6694   6  53 462 5492937 .. 5492947 +  -5.4  -3.41222   ATGCTCAGAAATCGG                 CTTC CTC GAAG                 TATTTGGCCTTCAAC
   mlr6684   6  61 -23 5481437 .. 5481453 +  -9.3  -2.81815   GCCAAAATCATCGAG              GACGCGG CGA CCGCGGC              TCCTTGATCCTTGCG
   mlr6675   7  56 -27 5470853 .. 5470873 +  -7.6  -2.87211   GCGCTCGGTACGATG           TCACCGCGC GCAG GCG-GGTGA            TATCTGAAAGCCGAT
   mlr6675   7  56 126 5471006 .. 5471016 +  -6.8  -3.32022   CCTTCGGCCAGTATG                 GCTG CCG CAGC                 TTGGTGTATGCCAGA
   mlr6658   1  66 176 5457428 .. 5457450 +  -7.6  -3.68827   TCACTGCATTGAAGT           CACGAACGAC CTT GTCGTACGCG           TTTACATGGTCGATC
   mlr6641   2  48  61 5439834 .. 5439848 +  -6.4  -2.53382   CTCTTCGGTGAAGCC               TGTTGC GCA GCAACG               TCAGTTCAAGCTCGT
   mlr6633   4  58 459 5435646 .. 5435659 +  -5.9  -3.78775   TATGCTGATCGTAGC               GGCGC CGCG GTGCC                TTTCATCGTGCAAGA
   mlr6622   4  48 256 5424063 .. 5424073 +  -5.4  -2.87051   ACGATCGAGCGCCTT                 TGAG AAT CTCA                 CTTTGCTCCTGGGGC
   mlr6618  10  59 -34 5419761 .. 5419772 +  -4.4  -3.90112   ACGCCGATCCGGGTC                TGGT CGTG ACCA                 TTTCCTTGCCCCGAC
   mlr6608   3  53  82 5411971 .. 5411994 +  -5.2  -3.39895   ATGACCTCCTGCTAC          GCCTTGACAC CTCA GTCTCGGGGC           TTGCTTCGTCCGAAG
   msr6604   6  47 318 5409054 .. 5409066 +  -4.7  -3.16564   CTTCTCGATGAAATC                GGCGG CTC CCTCC                TTCATCGCCTGGACG
   mlr6594  10 100  21 5404324 .. 5404348 + -15.7  -4.61873   CAACGGCGGAGAAAA          GGGCCAGTGCA GAT TGCACCGGCCC          TTTTCATTTCTCGCA
   mlr6585   3  47  49 5393656 .. 5393672 +  -3.7  -3.21276   GTCGCCGGCTGGATG              CTTGC CGGGGTC GCAAG              TCTTGTCACCGGCGC
   mlr6576   9  69  81 5387990 .. 5388021 +  -6.4  -4.10657   TCGTGACGGTGAAAC      CCATGTCGCGCTCG ACCT CGATCGCAGCACGG       TTTTCACGGCTCTCG
   mlr6523   6  57 382 5332522 .. 5332536 +  -7.8  -3.10164   CTTGTGAGGGACTGC               GCATCG TCT CGGTGC               TTGAATCCTGGGTCA
   mlr6518  13  64  13 5327091 .. 5327130 +  -2.9   -4.3208   TGAAGCGCATCGTCA TTGTGG-CGCAGG-TCGGT TTCG ACCGAGCCTGTGACTTCGA  TTTTGACTTGTACCG
   mlr6511   4 100  24 5321919 .. 5321937 + -13.8  -4.55128   AGGACAAACAAAGAA             GGGCGGCT CAA GGCCGCCC             TTTTCGTTTGAAAGT
   mlr6497   7  60 145 5307708 .. 5307724 +  -7.2  -3.53012   CTGCTGGCGCAGCAC              GCCGGG TTCCT CCTGGC              TTTCGGCAGCGAGCG
   mlr6497   7  60 203 5307766 .. 5307800 +  -9.9  -2.57132   TAGACGGTCTGCATC    GC-GAGCAGCCTGGCG GTTG CGCTAGGCAGCCCCGC     CTTCTCGGCGGCCAC
   mlr6471  10  62 315 5285325 .. 5285338 +  -4.5  -4.08064   TGAACCTGCCCTGCA               GTTGG CTGT CCAGC                TTTTCAAACCGGCTT
   mlr6458   5  69 -43 5277503 .. 5277522 +  -9.2  -3.62096   GCGACACGACTCCCG            CCCGAGGC AATT GCCTCGGC             TTTGCGGTGCTGGCA
   mlr6450   8  87 -15 5273452 .. 5273482 + -15.4  -3.36289   GCGCGTGAGCCGCAA       GACCGAGGCCGCCT GAC GGGCGATCTCGGTC       TTACTTGGGCTCGTC
   mlr6429   5  56 273 5251625 .. 5251637 +  -6.2  -3.34895   AGCTCTGGGGTGAAT                GCGG ACAGA CCGC                TTCGTTGCGCCTCCG
   msr6418   2  66 345 5241815 .. 5241825 +  -5.4  -4.24204   TGGCGTAAGTGCGCC                 GAAC GTC GTTC                 TTTTCAATATGGGTC
   mlr6390   2  66 429 5216456 .. 5216469 +  -9.5  -3.21218   AGGGCTTGCCCTCCA               CGGCG ATCT CGCCG                TTCCTGGTGAACGAT
   mlr6372   9  62  17 5200036 .. 5200087 +  -3.7  -4.11394   ATCCGTCCAGGCGTC CGCGCTGGTGAGACAGGATGGGTTG GAAA CGAGCCA-CCGCTCTCACCATC-CG TTTTGCAGATCGGCT
   mlr6361   7  71 205 5186106 .. 5186133 +    -7  -4.15453   GCGTTTCATGGTCCT        TTCGCGTC-GTCG GGT CGGCTGGTGCGAA        TTTTCCGCTCGATTA
   msr6351   5  71 317 5169555 .. 5169582 +    -7  -4.15453   GCGTTTCATGGTCCT        TTCGCGTC-GTCG GGT CGGCTGGTGCGAA        TTTTCCGCTCGATTA
   mlr8762   7  54 180 5151236 .. 5151247 +  -3.6   -3.7732   CTCATGACGTTGCCT                CGCT GAGC GGCG                 TTCTTCATCTGCGAG
   mlr6301   6  57 154 5117593 .. 5117604 +  -3.6  -3.91897   GTAGCTTATCGACGT                CTGC TTTG GCGG                 TTTCTGGCTGGGCCA
   mlr6283   7  58 368 5099972 .. 5099987 +  -3.2  -4.03995   CGCTCGCGCATGAGA              TCGAGG AAAG CCTCAA               TATTTTTCTCGAGGA
   mlr6266  13  66  91 5085514 .. 5085552 +  -6.1  -4.03234   GCCATCAATACGGTG  AC-TTTTACCGCCA-CCTC CTC GAGGGTGGCGGTAAGGCGG  TTTATCTGCGAGGCG
   msr6259  11  76 161 5080587 .. 5080610 + -13.9  -2.83249   AAGGGATTTGCAACT          GAAGGCGGG TTGGTC CCCGCCTTC           TCATATTCTGTGCAG
   mlr6247   0 NONE
   mlr6226   6  47 -29 5045730 .. 5045742 +  -3.3  -3.32963   TTTACATCAGATAGC                TCGCG CCT CGTGG                TTGTCGCATGCAAAT
   msr6219   2  47 160 5037367 .. 5037384 +  -3.3  -3.39018   CATAAACGGCTGTTT             TCCCGGA GTTT TCAGGGG              TCTTTGGCCTGCTGA
   mlr6210   9  59 401 5030963 .. 5030973 +  -4.6  -3.83205   GGTTACTCATCGCCT                 CCGT CGG GCGG                 TTTGCTGTGAACGCT
   mlr6203   3  47 110 5021557 .. 5021573 +  -3.7  -3.29471   GCTCCAGACGCCGCT              TGGTGAT GTC ATCAACA              TTGCTGTCGTAGGGA
   mlr6191   5  48 227 5013505 .. 5013520 +    -6  -2.54325   GCTCGTCGTCGGGCC              CACGGG AAAA CCCGCG               CTGTGTTTGACGAGC
   mlr6150   2  41 428 4976668 .. 4976678 +  -2.4  -3.03124   TGCAAATTTGCGATC                 ACGG TCG CCGG                 TGTTGGCGGGTCAGG
   mlr6145   2  49 192 4973187 .. 4973203 +    -3  -3.53091   CGGGTTGCAGCCTTT             CT-CAGG AGAG CCTGGAG              TTTCGAGAAAGCCAT
   mlr6132   9  83  84 4964956 .. 4964978 +  -4.7  -5.06414   CTGACGGCGCGTGCC           GGGTGCTCG TGAAC CGAGCCCGC           TTTTTCTTCGGCAGG
   mlr6118   6  57  48 4952229 .. 4952258 +  -8.5  -2.65354   TCAGACAAAGAAAAA       GCCCGCTACCG GGAGGAGG TGGCAGCGGGC        TCGATTTAGAATGAG
   msr6108   3  50 210 4944775 .. 4944804 +  -7.1  -2.55544   GGAAGCGCTCGAAAT       CG-ACCCTTGCGAG GTT CTCGCACGTGTGCG       TCGCTTGCGTGATCG
   mlr6087   7  57 250 4927109 .. 4927139 +  -8.3  -3.14344   AGTTTCCCGGCTGCT       TCACGATGGCG GGCTGGTGG CGCCATCGGGA       TTGATCAACGAGATC
   mlr6063   4  47 412 4903404 .. 4903421 +  -2.6   -3.6018   GATCACGCCCTTTCG             GGCGGA ATCAAC TCCTCC              TTCTCTGGTCTGTTG
   mlr6056   9  55 159 4895774 .. 4895785 +  -5.8  -3.53563   GCCGACGACCTCTGG                GCTG TTCA CAGC                 TTTCCCGGAGCCTAT
   mlr6049   6  55 379 4890756 .. 4890769 +  -5.9  -3.54424   GTCTGGCGCATCGTC               GGGCG CGCG CGCTC                TTTCCAGGCCTCGAA
   mlr6037   7  64 133 4879042 .. 4879053 +  -4.4  -4.11394   GCCATCATAAGCGAT                GATC GTCT GATC                 TTTTGCCGATGACAT
   msr5997   6  62  90 4851957 .. 4851995 + -10.4  -2.60392   CACCTCGCCCTCAAT  GGTTGCG-CGACGAACG ACGCGG CGTTGGTCGCCGCAATC   CTTGGTTGCACAATG
   mlr5980   6  66 388 4839261 .. 4839276 + -10.4  -3.03124   GAATGGCTCGGCTAA              CGTCCC GGCA GGGACG               TCTTAGGCGCTCAGA
   msr5969   2  68 336 4829886 .. 4829908 +  -4.1  -4.55295   TTCCAGCCAATCGAT          CCCAATAGCG TAGC CGC-ATCGGG           TTTCTTTGTCGAAGC
   mlr5965   6  85 398 4827206 .. 4827228 + -10.5  -4.33755   CCAAGGAACGATCCG           GGCATCGCC CTTTC GGCGAAGCC           TTTGTTCGTGTTGCT
   mlr5962   2  58 110 4821940 .. 4821968 +    -6   -3.4997   TACCGATAGCGCCAT       CTCCTCTCGACGC AGAG GCGT-GAGACGGG        TATTCTTGTGAATGT
   mlr5955   7  56 322 4815062 .. 4815072 +  -6.8  -3.26471   TCCTTGCCAGAGCTT                 GCTC CTT GAGC                 TTCATGTCGGCCTGA
   msr5947   7  53 239 4810949 .. 4810980 +  -5.8  -3.40371   TTGGCATCATAGCCC      TTGTCGGCGAGTAGC ATG GC-ACCCTCCGGCAA      TTCCTTGATCAAGTC
   mlr5935   6  56 449 4803416 .. 4803429 +  -4.5  -3.73224   CGCCGGCCTGGATCT               TGGCG CTTA CGTCA                TTTCATGGGCGGTCA
   mlr5915  11  76 241 4782653 .. 4782696 +   -13  -3.06183   TGCGCCCGCCCCGAA GCCGCTCGCCCGCTCGGCGCT ATG AGGGC-GCGCTCGCGAGCGGC TTCGCTAAAGCTACG
   mlr5897   3  47 155 4767683 .. 4767717 +  -5.6  -2.70932   TCAGGCCAACATAGA     ACAGCCGTCGGC TTTCGCGTCGC GCCGCCGGCTGC     TCGTTGCGCCAGGGC
   mlr5871   5  51 -11 4742047 .. 4742065 +  -2.4  -3.72576   GCACGGATCAAGAAC            G-GGCTC GCTTAA GAGCCGC             TTTCGTCGCCGCCGC
   mlr8749   6  54  98 4725851 .. 4725866 +  -8.2  -2.84732   CATACATCTCGAGGC              GGCCGC AATA GTGGCC               TGTGCTGACTTTGCA
   mlr8749   6  54 281 4726034 .. 4726044 +  -8.2  -2.71364   GAACTGCTCGACCTC                 GCGG GAG CCGC                 TGCTTACGAAGCTGG
   msr5824   3  54 115 4698992 .. 4699022 +  -8.3  -2.77899   TTCGCGATGATGGTT      GGC-ACCG-CTGCCG ATG CGGAAGACGGTAGCC      TGCTTGATCGACACG
   mlr5807   6  61 472 4685384 .. 4685396 +  -6.2  -3.75153   GAGGGCTTCAGCCAC                GCGC CACAC GCGC                TTTAGATTGGAAGCG
   mlr5802   0 NONE
   mlr5787   4  52 108 4668511 .. 4668538 +  -3.4  -3.71848   CGGTTGGCACAGAGA        CATGCGGCTT CCTCCTCA AAGCGGCGTG         TTGTTGATAGGCGAA
   msr5782   9  71 340 4664100 .. 4664114 +    -7  -4.11216   GCCTTCGCATGATTT               CCCGGC CAT GCCGAG               TTTTCCGAATGGCGC
   mlr5776   5  53 309 4657154 .. 4657176 +  -8.3  -2.64773   CAACAAGCTCTAGCC           CGACCCGCC CGCCC GGCGGGGTG           AATTTTATTGCGTTG
   mlr5757   8  61 145 4639214 .. 4639226 +  -5.5  -3.90112   CCTGCTAATCGCGGA                TCGGG ATG TCCGA                TTTGCTTCGAAAGGC
   msr5728   2  66 229 4610136 .. 4610153 +  -5.5  -4.10657   TTGAGCGGGACAGGC             CGGTCCT GGCA AGGACGG              TTTTGAGGCGTATGA
   msr5722   7  56  48 4607877 .. 4607891 +  -7.1  -3.31269   AGCAGGCGATGGAGG               CCGTG GGCCA CACGG               TTCATGTGGTGTGCC
   mlr5716   5  85 230 4603023 .. 4603066 + -15.4  -3.10579   GAAGAGCGAAGCTCC GTTGGAGCGG-ACACCGTTTC ACA GAAACGGCGAACCGCTCTAAC TCATTGTTTTGACGC
   mlr5711   4  60 -34 4600740 .. 4600768 +  -8.8  -3.13522   ATGGCGCCATCGACA       GCCGGGCGGCCTC TGGC GAGGC-GCTCGGA        TATTGATGCCGGCGT
   mlr5700   8  58 118 4588235 .. 4588293 +  -8.7  -2.70932   CTGATCGGACGCTAG CAGTGCCGCGCCGATGCTGGTGCCGGTAG TGG CT-TCGGAGGCGACGACGGCGCGGC-CTG TGCTTGCGGCCAGCA
   mlr5687   2  44 -22 4573684 .. 4573721 +  -3.9  -2.89564   GGTTCCGCAATTCGC   AGATGGTGGACAGCCCC GTCT GAGGCTGTCGACCCGCG    TCTGTGCGATGACGC
   mlr5680   7  62 158 4568482 .. 4568492 +  -2.4  -4.36914   CTGCACCAGATCGGC                 CCCG GCG CGGA                 TTTTCTCCAGCGCGG
   mlr5662   3  47 411 4554582 .. 4554592 +  -2.4  -3.61398   TAAAATAGTTCCAGA                 ACCG CGG CGGC                 TTGTTCGGCCGAGAA
   mlr5654   5  59  36 4545511 .. 4545557 +    -2   -4.2349   TTCTCCCACAGGGGA GAAGGGGAAGCTGGCGCTACAG CGC CTTCACCGCCACCTTCACCGGC TTTTCGATCTCGAGC
   mlr5616   6  56 316 4508861 .. 4508879 +  -2.4  -4.08767   GGCCGATGACAGGTC             GGTCAA CTCTATC TTGGCC             TTTTCGACCAATGCC
   mlr5611   3  59  -6 4502750 .. 4502762 +  -9.1  -2.90212   CTCGATGCTGCGGCC                GGGCT GAG AGCCC                TATCTGCAGTAATAC
   mlr5588   5  46  91 4484528 .. 4484542 +  -2.1  -3.41378   CGTCGTGGTGAGGGA               TTTGG TCAGT CCAAG               CTTTTGTTGGGTGTC
   mlr5574   3  58   8 4473433 .. 4473447 +    -7  -3.34089   GAACCTGACGGTATC               GCGGCG GCG CGCCCC               TCTTGGTTCTTCAAA
   mlr5563   4  57 431 4466710 .. 4466720 +  -8.2  -3.15544   TCACTTCCAGCTCAA                 GCCG CGA CGGC                 TTGATGCCGGTGGCC
   mlr5517   6  73 239 4425912 .. 4425946 + -12.2  -3.09327   TGAGCGCCAGGCTGG    CCGCG-GCGGCCG-TC AGCGC GATCGGCCGCATGCGG    TGTTCCGTCGCCTCG
   mlr5498   3  58 366 4412607 .. 4412622 +    -6  -3.53811   AGGCGCGGATAAGGT              GGTGCG CGAT CGCCCC               TTTCGGCGGCGTGAC
   mlr5488   5  58 218 4401190 .. 4401221 +  -8.6  -2.82623   TCGCCTCCTTCAACG      TGCCGTCATCCAGC GCCC GCACGATGTCGGCA       TCCTTCTGCAGGCGG
   mlr5480   3  55 217 4396414 .. 4396424 +  -5.4  -3.56568   AACGCTCGACCGTGT                 TGTC CCG GACA                 TATTTGTCGATCTGC
   mlr5464   3  53 446 4378443 .. 4378453 +  -6.8  -2.87344   CCTTAGTGCCGAGGA                 TCGC CAC GCGA                 TATCTCGCGCGGCTG
   mlr5451   7  86 209 4368072 .. 4368102 + -14.7  -3.20322   GAATATGTGATCGCA       CCACTCACCCGGC ATTCA GCTGGGCGAGTGG       TATGTTGTCCTCGGG
   mlr5427   9 100 188 4343895 .. 4343948 + -16.8  -3.64984   CGGTGAAATACCAGG TCATCGAGGTGATGTGCCGAGGCTCG GCAC CG-GCCTCGGC-CAGCACCGCGACGA TATTTTGCAGCGTCT
   mlr5420   6  63 368 4338728 .. 4338762 +  -8.7  -3.28712   GCGCCAGAAGCAGCT    CATAGTCG-CGG-ATGG CGC CCATGCCGGCGACGATG    TTCTCGCGCCGCGAG
   mlr5413   3  83  44 4329817 .. 4329843 + -13.6  -3.59979   GGCCTCGAAACGAAA         GACGCCGCTCGG CTT CAGCGCGGCGTC         TTTCGCGTCACCGAA
   mlr5408   6  58  43 4323823 .. 4323879 +  -2.8  -3.96148   CGGTCTGCAAACCGG CTACCCGCCCATATCGGCG-CGCGG-CA GCT TGATCATGTCGCCGAAGCGGGCGCGCAG TTTGTCGTCGAGCGG
   mlr5385   7  74 105 4303865 .. 4303877 +  -6.9  -4.27584   TTGCGAATTCGTTAC                GCGCG TCG CGTGC                TTTTGCATTGAGAAT
   mlr5371   8  60 -32 4291949 .. 4291975 +  -4.2  -4.07885   CAGGCCGGCGCGCGG         CTCAGCATCGCC GGC GGCGAAGCCGGA         TTTTAGCCGAACATC
   mlr5356   3  46  -1 4277214 .. 4277225 +  -2.2  -3.44146   GCGACAAGGCGGCGT                GAGC TGTG GTTC                 TTCCTTCTCCCACAA
   mlr5338   5  74 312 4266874 .. 4266904 + -13.3   -2.5511   GCGCATAGAGCACGT      CGGC-GCCGGCCTT CTCG AAGGCCTGCAGCCG       CTTGATGGTGTCGTC
   mlr5331   3  57 442 4262902 .. 4262936 +  -7.7  -3.05384   GCAAGCGTTTCATCG     GCCGGCAACGCCG TCGGCATAT CGGTGACGCCGGC     TTCGCTGCGGCGCGC
   mlr5313  12 100  93 4241451 .. 4241468 +  -9.8  -6.04324   GTCCCAAACAGAAAA             CCGGGC AATTCG GCCCGG              TTTTTTGTTTTTTGC
   mlr5309   7  64 306 4238337 .. 4238350 +  -6.7  -3.85092   CGGTCGACCCGGAAA               TCCTC GATC GAGGA                TTTGATCTCGATGAT
   msr5287   4  51 318 4218326 .. 4218342 +  -4.3  -3.53444   TGCACAATTCCCAAC              GGAACCG CTA TGGCTCC              TTTCAGGGAAAATCG
   mlr5283   3  56  79 4214260 .. 4214276 +    -5   -3.6608   GAGGCGACCCTGCTT              GCCGCC AGGAC GTCGGC              TTTGGATGAGCTCGT
   mlr5268  11  78  28 4199020 .. 4199038 +  -8.8  -4.13282   AAGGCAGCCGATCAG             GCCGGG CGCTTGA CCCGGC             TTTTCAGCGTCTCGT
   mlr5253   8  49 116 4184283 .. 4184306 +  -5.2  -3.08679   TTCAGGCGCTGATAC          TGGCCGACCTC CAC GATG-CGGCCG          TCTTCCATCGCCACC
   mlr5249  12  81 355 4181311 .. 4181328 +  -8.4  -4.39696   TGATCTTGATCACGT             CACCGG GCAGCA CCGGTG              TTTCTTCCTTTGCCG
   msr5239   6  62 -27 4168651 .. 4168666 +  -4.6  -3.96216   TCAGAACGATTCCGT              GGTTGC AAGC GCCACC               TTGTTTAGCTGAACA
   mlr5228   7  53 -41 4159018 .. 4159035 +  -7.7  -2.57957   TTCGTGGTCTTCGCC             GC-GGCGA CGC TCGCCTGC             CTGTTCTGGTCGTTC
   mlr5228   7  53 119 4159178 .. 4159216 +  -7.4  -2.87211   GCCGCCGTTCCTCGT  GCCGTCCATTCCGGGGA CTGCCT TCTCCGGCA-GAACGGC   TCTCTGCGCCCCACT
   mlr5208   3  56 424 4140717 .. 4140754 +  -2.4  -4.07885   CTGTAATAGCAGCCG   TCGGCGAGTTCGGCGG CCGGAA CCACCGCTTGCGCCGG    TTTTACCGACAGGTG
   mlr5196   7  66 367 4131911 .. 4131948 + -10.4  -3.14132   CCATCAGCGCGATGT   TGGCGCCGCGCTGGCC GCCAAA GGCAAGCATGGCGCCC    TTCATGGCGGCGGCC
   mlr5184   9 100  26 4118789 .. 4118812 + -19.6  -4.32046   GGCGGAAATAGCAAA          GAGCCCGGCC CAGG GGCCGGGCTC           TTTCATTTTTGACGC
   mlr5177   3  54  52 4114029 .. 4114055 +  -4.3   -3.6944   GCTAGATCCGCGTTC        TGATGACGGCGG AACG CCGCCG-CTCCA         TGTTTGTCTTCCCAG
   mlr5166   5 100  27 4100217 .. 4100241 + -22.9  -3.54926   CGCATTCGTTCAAAA          GACCCCGGGCG ACA CGCCCGGGGTC          TCTCTTTTTCAGGTC
   mlr5153   4  62 405 4088982 .. 4089000 +  -2.2  -4.28994   CTTGCCGTCGGCGAG             CTTCCAGC CAT GCAGGGCG             TTTTCCTGCATCGTG
   mlr5146   3  56 445 4083914 .. 4083941 +  -7.7  -3.01712   ACCGACGAAAGGTTT        GCCGGCGAGATC TTCCT GATCGC-CCGGC        TGTTCGCCGACGAAG
   mlr5136   5  68 284 4075961 .. 4076001 +  -3.9  -4.43477   TTGGCGGATGGAAAG GCCGTCGCGGCGC-GATTG CTCGA CGACCAGCGCC-TGCCGGC TTTTCATTCCCTCGC
   mlr5115  11  53 334 4054256 .. 4054278 +  -7.6  -2.63858   CCCTTCGGGCCGAGA           TCCTTGGCGG TGG CAGCCAAGGC           CTTCTCGATGTCGTC
   msr8665  11 100  29 4045918 .. 4045938 + -19.7  -5.42259   TTTTCCAAAAAAAGA            GCGGCGGGC CTG GCCCGCCGC            TTTTTTTCGCCCTGA
   msr8665  11 100  78 4045967 .. 4045981 + -12.8  -4.42639   GACGCGGCAGGACCG               GCGGCC TCA GGCCGC               TTTTGCTTCCGGTCT
   msr8664   3  55 273 4042236 .. 4042267 +  -5.7  -3.49482   GCGCCGGAACTTCCT      CCACCGCGGGTGC GGCAAA GCTCTCCTGGTGG       TATTTCGTCATGTCG
   mlr5077   5  54 236 4019946 .. 4019956 +  -6.8  -3.02144   ATCGATGCCGCCATC                 GGGA AAG TCCC                 TGTTCCAGCCGATCC
   mlr5051   2  43 460 4003336 .. 4003357 +  -2.9  -3.04792   CCCCTCGAAATGCCG           CGCTGCC CGGCGGAT GACAGCG            TCTTCGGCCTCATAG
   mlr5045  11  66  16 3996813 .. 3996833 +    -9  -3.53012   GCGGTTTCCGTCTCA           CGACGG-GC CACC GCACCGTCG            TTTCACGCCACCGAG
   mlr5019   8  69  11 3976305 .. 3976347 + -11.8  -2.57468   TTTAGGGCAATTCCA GGAAATGTGGCGGCCCTGCC ACC GGCAGGCCCGCCACCTCGAC GTTCATGTCATCGGC
   mlr5000   7  62  93 3966286 .. 3966302 +  -4.3  -4.14392   TTTCCGGCTCGCCGG              CGGCATG GCG CCTGTCG              TTTTCCGCCTTCAGC
   mlr4987   8  61 387 3956029 .. 3956045 +  -9.4  -2.73364   CGACCGAGGCCGCCT              CGACGC TCGCC GCGTCG              TAGTTGGGCTGAACG
   mlr4968   5  66  29 3941748 .. 3941758 +  -8.2  -3.75897   GCTGCCGCACGAAAA                 GCGC GTA GCGC                 TTTCCCTTGGGAATT
   mlr4954   5  83 176 3927914 .. 3927937 + -15.2  -2.82327   TAGCCGCCGTTCGGA          CGGCACCGGC TTTG GCCGGCGCCG           GTTTGCGTGTGGCGG
   mlr4942   8  66 273 3922993 .. 3923010 +  -9.1  -3.57263   GACCTGGATCGGCCG             GTCGCCG CTGT TGGCGAC              TTTCAGGGTGACGGT
   mlr4932  10  54 473 3915827 .. 3915877 +  -7.4  -3.08015   CATTGCGATGGATGG CGCCGTGCAGGCCCCAGGCCGTC GGGTCG GGCGCGTTGGGGCCCG-ACAGCG TGTTCGGATCGTTGG
   mlr4917   4  60  86 3903236 .. 3903258 +  -8.4   -3.0263   GTCGAAGCGGGCGCC          GGCG-GCCG GGTTGG CGGCACGCC           TCTTGCCGCCCTGCT
   mlr4884   6  69 470 3880592 .. 3880625 + -12.4  -2.56596   GGCACATAGGCGACA     CCGGCCT-TCGGCAC TTCAT GCGCCGGCAGGCCGG     TCAATTCCTGGCCGG
   mlr4874   6  52  58 3870611 .. 3870649 +  -2.9   -3.6959   TGGCCAGCAGCTTCA   TGAAGGTGGCGATCTCC TTGGC GGAGAGCGGCGCCAGCG   TTTCCCTGGTGATCT
   mlr4857   5  56 106 3860687 .. 3860705 +  -4.4  -3.64703   GCCACGTCGAGTTTC             CCGGGGTC CCT GGCCTCGA             TTTCGGTGCGAAGCA
   mlr4851   2  54 254 3856577 .. 3856589 +  -6.9  -3.05963   TCGAGGCGTTCCAGC                GTCCG AAC CGGGC                TGTTGGCCTGGCACT
   mlr4836   1  47 222 3846510 .. 3846524 +  -5.6  -2.82516   TCATGTCGATGCCCA               TGCGCG TGC CGCCCA               TATGATGGTGGCCAG
   mlr4826   5  56 268 3839582 .. 3839592 +  -2.4  -4.07568   GGTTGTCGAAGGCAA                 GCTG GAC CTGC                 TTTTCGAAGACAGGC
   mlr4819  11 100  77 3833833 .. 3833854 + -11.5  -4.98531   TGACCGCGAAAAAAA           CTCCGGGCC GCAA GACCCGGAG            TTTTTCGTTTCCAAC
   msr4796   9  93   1 3815641 .. 3815670 + -12.1  -4.30576   GCTGATCGCACATAG       GTGGATGCGGGCC TCGC GACCCGCATCCAA        TTTTCCTGCTAGCGC
   mlr4790   4  60 421 3812138 .. 3812164 +  -8.7  -3.05384   GCGAATGATCGTCCA        GCGGTTGC-CGCC CAT GGCGCGC-GCCGC        TTCGATCAGGCCGGG
   mlr4779   0 NONE
   mlr4763  11 100  -3 3784662 .. 3784704 + -19.4  -2.88452   GGATCTCTACACATC CTAGATCAGTTCACCGTTTC ACG GAAACGGCGAACTGATCTAA CTCTTTGTTTCGACG
   mlr4749   7  87  30 3768823 .. 3768858 + -14.8  -3.33696   AAGTGAGTAGCGGTT    TCCCC-GGGAAAAGCGC ATG GCGCTTTCCCTTGGGGA    TTGCTTCAAAACAAA
   mlr4731   1  54 209 3754097 .. 3754108 +  -7.2  -3.14931   AGTGGGCTACGCCCT                CGGC ACCA GCCG                 TTGCTAGGGCGTAGA
   mlr4706   4 100   7 3736481 .. 3736491 +  -8.2  -5.61881   GGCCATTGAGGGTCC                 GGCC GGC GGCC                 TTTTTGTTTTTGCCG
   mlr4692   1  39 130 3725074 .. 3725087 +  -2.4  -2.71731   CATATGGGGAATGAT               CGTT CGATAA AACG                TCATTAGACGCTCGC
   mlr4672   9  47  26 3709201 .. 3709243 +  -4.1  -3.25823   TGCCCGCGGCGCTAC TCCTGTTGAAG-GGCTCTGG CCCG CGAGAGCAACTCCAGCAGGG TTGGTCTCCAACGAA
   mlr4647   9  78  19 3686531 .. 3686582 + -14.4  -2.59447   GCACGCGCCATCTTC CGTCGATCAGTCCCGCTTTGGCGCC GCC GGCGCGGGTGCCGGATTG-TCGACG CTGTTCTCGTTCACC
   mlr4629  14  64 103 3671013 .. 3671031 +  -5.9  -4.07568   CCTCTCTCCGTTGCG             GGCCGGT TTGGC GTCGGCC             TTTTCGCGGCGAACG
   mlr4629  14  64 162 3671072 .. 3671092 +  -2.4  -4.54727   CGTTCATCGGATGTG            GCGGCACG CCTTC CCTGGCGC            TTTTCGTTTCAAGAC
   mlr4613   3  56 275 3661979 .. 3661995 +    -5  -3.74693   TCCATCTCGGCGATT              GCCGCC TGCTT GACGGC              TTTCGTGCCGTCGGC
   mlr4605   4  59 -25 3654468 .. 3654479 +  -4.4  -3.92746   CACCGGGCAAGCAGG                CCTT CGAG AAGG                 TGTTTTTGAGCTGAG
   mlr4601   5  51 150 3653082 .. 3653102 +  -5.3  -3.28304   CAAAGATACCGCCGC            GGCCGGC CTGCTGC GCCTGCC            TGTGTTCTTCGGTGT
   mlr4596   4  54 253 3650326 .. 3650353 +  -6.3  -3.28712   CTTCAGATAGGCCAT        GGC-ATCGCGCA TCGCC TGTGCGGTCGCC        TTGTCGGAGACGGCA
   mlr4588   2  47  88 3643957 .. 3643978 +  -2.1  -3.60792   CCGAAGCCATCACGT           GTCTGAGGC GATA GCTCCAGCC            TTTGCGGCTTCGGCG
   mlr4581   8  78 134 3639486 .. 3639500 +  -4.2  -4.95876   GATCCTTGTGCTCTG               CCCG ATCTCGC CGGG               TTTTTGGTTATCCTT
   mlr4576   5  95 393 3636844 .. 3636867 + -10.4  -4.77567   CGAAGTCCACGCCGA          GCTTCTTGTT GCTG AACGAGAAGC           TTTTGTTATCGACGT
   mlr4566   9  76 177 3630852 .. 3630872 +  -7.5   -4.4648   GTTTCGACAGCACCC            CGGTCATGT GGT GCTTGACCG            TTTTCTCCTGCAGCT
   mlr4561   9  69  33 3627363 .. 3627381 + -11.6  -3.06501   CTGATTTCGGCTCCA             GCCGACGG AAA CCGACGGC             TTCCATCAGCATCTC
   msr4554   5  66 -36 3620424 .. 3620440 + -11.5  -2.62184   CCTCGTCGCCATGCT              GCTCGGC CTG GCCGGGC              TGGTATGGGCGAACC
   mlr4548   7  62 346 3616911 .. 3616922 +  -2.2   -4.3534   CAGTCATTTGAAGTC                TCCA TGGT TGGG                 TTTTCGTCGTTCACG
   mlr4538   9  66 366 3610231 .. 3610275 +  -7.2  -3.90112   CGTCGGGCGTCGCCA GCGCCT-TGTCGAGCAGGTCGT CGA ACTCCTTGCT-GGCATAGGCGC TTTCGTTCCAGGCGG
   mlr4529   6 100 154 3601805 .. 3601830 + -21.9  -2.78015   CGGTTGGTTCCAGCA         GCGCGGGGAGC TTTG GCTCCCCGCGC          ATTTCCCCTGGTTCC
   msr4520   6  63 296 3593602 .. 3593641 +  -8.4  -3.29144   AGGAAGGTGAGCGGC  GTGACGATCAGCAGCGGC ACCA GCTGCAGCTGCTCGAAAC   TTCTGGCCCAGATGC
   mlr4512   9  54  -8 3587596 .. 3587616 +  -8.2  -2.71712   GTCTGTGAGGCGCTG            GGCGGCTG AGCGC CAGCCGGC            ATTTACCCCAGCAAC
   mlr4495   3  49  85 3577029 .. 3577062 +  -4.3  -3.44051   CGCTGCCGGCACCGT     GGTGCGGGCGCGCAG GAAA CTGTGCACCAGCCGC      TTCTCCTCGTGCCAC
   mlr4484   6  66 293 3569715 .. 3569747 + -11.2  -2.75343   TCTGCAGATCCTGAC      GCGGCACCAGCAGG TCTTC CTTGCGGGTGCCGG      ATTTGAGGATGTCCA
   mlr4475   7  83 224 3560585 .. 3560602 +  -7.7  -4.65838   ATCTGCATGACCCCG             GCGATCG CCGC TGATCGC              TTTTTGCCGTCTATC
   mlr4469   5  54 319 3553876 .. 3553901 +  -6.1  -3.28712   ACACGCCCTGCCCGA         CCGCCTGGATGC CGA GCA-CCAGATGG         TTGTCGGCCCGCGCC
   mlr4452   2  47  35 3541036 .. 3541050 +  -2.8  -3.40371   GGTTGAAGGCTGTGG               TGGC GGGATTG GCCA               TTCGTTCGTCGGCTA
   mlr4439   2  49  37 3520052 .. 3520065 +  -3.7  -3.40403   GAGGACACACCATCA               GGTCG TAAA CGCCC                TTGTCCTCGGCGACG
   mlr4428   7  52  63 3511787 .. 3511823 +  -6.4  -3.12351   GCCCCCCTCTGTCCT    GCCGGACATCTCCCCC ACGAG GGGGGAGATTGGCAGC    TTCGATCTCGACGCC
   mlr4414   4  66 350 3498630 .. 3498650 +  -8.1  -3.68222   GACCTCGAAATCGCT            GGGGTCGGC CGG GCCGTCGCC            TTCTTCCGGTTCGGC
   mlr4404   7  59 203 3494094 .. 3494112 +  -2.3  -4.18018   GCAGCCGGTGGCGTA             GAAGGCG CCCGA CGCTGTC             TTTTCCGTGCCGCCG
   mlr4398   4  73 -42 3490480 .. 3490514 +   -12  -3.05715   GGTGGACGAAGCGCA     ACTCGTCGGCCTGCTG CAG CAACTGGCCGGCGAGA     TTCGCTAGAGCAATT
   mlr4389   4  62  10 3483867 .. 3483896 + -10.8  -2.59421   GAGTAAGGCGTCAGC       GCCTG-CGGACGT ACAGA ATGTCCGGCAGGC       CTTCCTCGTTGTTCG
   mlr4383   2 100  18 3480830 .. 3480849 + -16.4  -4.24404   GTTTTCAGACGAAAA            CGGCGGGC CTGC GCCCGCCG             TTTTGCCGTTTCCGT
   mlr4362   3  64  38 3466178 .. 3466205 +  -9.8  -3.14132   GGCGAAGAGATAGTC        GACCA-CCCGCGT GAC GCGCGGGCTGGCC        TTCATCGCCGCGGAG
   mlr4354   2 100  19 3461845 .. 3461879 + -14.4  -4.58395   AAACATCGTTTTGAA    GCGAAAGGGCCGGGC CGCAAA GCTCGGCCCTTT-GC     TTTTTCAGACCTGAC
   mlr4340   2  82 460 3452886 .. 3452926 +   -14  -3.28712   AGGCCGGGCGCGGCC GGAAGGCGCCG-GCATAGGC GTA GCCGA-GCACGGCGCCGTCC TTCTCCGCCACCAGA
   msr4329   8  78 189 3444478 .. 3444528 + -14.6  -2.57013   TCCTTTAACCAACGT CCCGGCATGGATTCCTTGGGCTGC AGA GCAGCTCCAGGGGTCTGCGCCGCG TCGCTTCGCTTCGCC
   mlr4323   3  63 292 3442616 .. 3442646 + -10.5  -2.78371   CATCGTCATTGCCAA      GTC-CGGTGGCC-TC CAT GATGGCCGCCGTGAC      CTTCTTGGCGATGTC
   mlr4309   8  83 367 3432365 .. 3432381 +  -7.9  -4.57073   GCGATCGCCAGGAAA              TCGCGCG CGC CGTGCGG              TTTTTCGCACAGATC
   mlr4292   9  75 264 3417967 .. 3417981 +  -8.5  -4.07885   TTTCCGGCGGCGCGT               CGGGG TCTGC CCCCG               TTTTCAGCCCAAATG
   mlr4286   5  73  52 3414311 .. 3414325 + -12.8  -2.71074   TGCTCCGCCTGCTCC               CGCCGC CAG GCGGCG               ATCTTCTTGTGATTG
   mlr4274   3  78 113 3409180 .. 3409193 +  -3.7  -4.77036   CGCGCACGGTGAAGA               TGGCG TGGC CGCCC                TTTTTGGTGATGCGC
   mlr4269   3  65 270 3403618 .. 3403644 + -11.5  -2.52464   CCGGCAGCCCGCCAA         TGGGCAGCGCG CCGAA CGCGCTGCGCG         TGCCTTCGGCGAACA
   mlr4254   6  93  24 3394256 .. 3394275 + -12.1   -4.4078   GCCTGAAGCGACAAA            CGCCGGC CTGAGA GCCGGCG             TTTTCATTCGAGCAA
   mlr4251  13 100 330 3392556 .. 3392584 + -18.1  -3.28924   TCACCGCGCGGATGA        CGGCCTCGCGCTG CGG CAGCACGGGGCCG        TTCTCGGAAACGATC
   mlr4239   5  60 -34 3381924 .. 3381943 +  -2.8  -4.14739   ACATGATCCGCCGCA            TCGAGG AACTGGCG CCTCGG             TTTTCGGGTAAGTGA
   mlr4239   5  60 437 3382395 .. 3382407 +  -3.3   -4.2349   ATTGCCGGCGAGCCG                CATCG CCT CGAAG                TTTTCGGTCTCGACC
   mlr4231   4  73 -48 3378500 .. 3378524 + -12.9  -2.70932   TTGGCTGGGTGTCTT          GCTGATCATCG GCG CGGTGATCGGC          TGGTTCGGCGCCGCG
   mlr4215   4  56 333 3368352 .. 3368362 +  -6.8  -3.31144   CTCCATGGAACTGGA                 TGCC CCA GGCA                 TTGTCACCGTAGCGG
   mlr4198   6  49 125 3351432 .. 3351460 +  -3.2  -3.54459   CCTTGCCGGTCCGCT       GAT-G-CCAGTGGT CGA GCCGCTGGACGATC       TTTGCCGCCCCTTCG
   mlr4184   8  76 -59 3338147 .. 3338194 +   -12  -3.33483   GCGGAGATGGAGCGG GAAATCCTGCCGGCGCTGCTTG AGGC CAGGCAGCGCATCGAGGATTTC TTCGTCGTTTAGGTC
   mlr4172   3  63  98 3329392 .. 3329413 +  -8.7  -3.21194   GTCGACCCTTGGCGC           GGTGCAGGA AGAT TCTTGCGCC            TTAGTGCCCTTTCTA
   mlr4169   7  54 228 3327206 .. 3327233 +  -6.1  -3.30124   CGACAAGGCGACCTG        GGCCGGCGGCC CGGACA GGTCGACCGCC         TTGTGGCCAGTGGCG
   msr4160   8  56 267 3323702 .. 3323729 +  -4.6  -3.68244   AGGCCGACAGCCTGT        GGGGCGCGGCGG ACGC CTTCCACGCCCA         TTTCGACTTCATGAT
   mlr4153   4  62 343 3319906 .. 3319916 +  -4.6  -4.07568   TCTCCAGCGCTTGAT                 TGGC GGC GCCG                 TTTTCCGGCACGGCG
   mlr4143   6  53 102 3312149 .. 3312159 +  -2.4   -3.8512   CCCTAGGCCACACAG                 GCCG CCT CAGC                 TTCTTGTAATCCGTC
   mlr4119   9  66 -51 3299609 .. 3299637 + -10.9  -2.72144   CGCCTGCGGCAAGGA        CCGGCACACCGTC ATC GGCAATGTGCCGG        CTTTCGGCCGGGTGG
   mlr4114  15  63 136 3295448 .. 3295463 + -10.4  -2.72626   CGAAGAACTGCAGGC              CTGCCG ATGG CGGCAG               ATTCTGTCCCTGTTC
      purH   1  43  -7 3282599 .. 3282611 +  -4.7  -2.57274   GCGTGAGGCATTTCC                GGCAC TGA GCGCC                CTCTTCCTTCTCCCC
   mlr4094  11  67  90 3276277 .. 3276298 +  -9.3  -3.33696   TCAGGCCTTTGACTT           CCCAGTCGC CGTA GCGGCCGGG            TTCCTTGCCGCCACG
   mlr4090   7  54 348 3271425 .. 3271441 +  -3.6   -3.7732   GCGCCTTGTATTCCG              GTCCCT TGCGC AGGGTC              TTCTTGATGTCGCCC
   mlr4072   7 100  25 3254627 .. 3254642 + -11.8  -5.56673   GTTTCAATGAGAAAA              GGCCGG GCAA CCGGCC               TTTTTTATTATCCGT
   mlr4057   8 100   9 3244898 .. 3244914 + -15.1   -4.2717   CATTTAAACAAAAAA              GCGGGGC AAG GCCCCGC              TTTTCATCAAGTCAT
   mlr4051   4  89 118 3240521 .. 3240544 + -17.4  -2.71011   GCGCCCAGGCAACAA          CCCGCGCCTC TTTT GGGGCGCGGG           TCATTCGCCCGCACT
   mlr4046   4  53 330 3234323 .. 3234340 +  -2.7  -3.89501   TCTGACGGCAATTCA             TGCTTTT CGCC AAATGCA              TTTATCCGGGTCTTC
   mlr4033   5  56 426 3224005 .. 3224030 +  -6.7  -3.35224   TTTTGTAAACCTTTG         CACGGCCGCAA TCAT TCGCGGCTGCG          TGTTTGCGAGAATGT
   mlr4028   7  61 397 3218556 .. 3218578 +  -5.6  -3.91897   CCCGACACCTGAACG           TTGAACGAGG CCT TCTCGTTGAA           TTTGTAGGTGCCGCC
   mlr4014   4  66 311 3210885 .. 3210901 + -10.8  -3.14344   CGCACTTGTGGATCA              CCCGGC GCGAG GCCGGG              TTGATGACCCGGGTC
   mlr4006   1  41 333 3204157 .. 3204169 +  -3.3  -2.70932   GAGCGAGCTGGACAA                CGCCA CCA TGTCG                TCCTTGCCGGCACGG
   mlr3991   9  62 108 3193198 .. 3193231 +  -9.5  -3.01791   ACCTTGGCCGAACCG     CAGGCCATGGTCCAGC CGA GC-GTGCCATGGCCGG     TGTTGAGGAAGAGAT
   mlr3982   7  66 247 3185867 .. 3185908 +  -9.4  -3.18264   AATTGCGCCTGTGCC GATAGCGCCGA-CAGCGCC AGCGC GGCGCCGATCGCGGCTATC TTGATCCATCGAAAC
   mlr3982   7  66 432 3186052 .. 3186073 +  -2.9  -4.55491   CGTCACTCCTTCTGG           TTTCCGGTC TGTC GTCAGGAAA            TTTTATCATTCCCTG
   mlr3966   4  69 369 3170710 .. 3170735 +  -6.7  -4.16842   GCGCTGCCAGAACCA         GGGCCCGCGCCG CAC CAGC-CGTGCCC         TTTCTTCCGGATGCC
   mlr3950   6  66  25 3161879 .. 3161892 +  -9.5  -3.30701   CATGCCGGTCTCAAT               GCCCG TCGT CGGGC                TTCGCTTTCCTGCGC
   mlr3943   6  87  23 3159193 .. 3159212 +  -9.2  -4.70659   TTGCGAAACGCAAAG            GGCCTCGC TCAG GCGGGGTC             TTTTTGCGTGTGCCC
   mlr3905   3  59  18 3137604 .. 3137625 +  -7.9  -3.18264   CTGGTGGTGAACTGC           GCTCGGCAGC AAA GCCGCCG-GC           TTGCTACATCAGGCC
   mlr3893   2  46 -13 3131281 .. 3131298 +  -2.6  -3.40611   TGATGGACGTGATCC             GCTCGC TTCACT GAGAGC              TGTTGTTCAAATCAG
   mlr3881  13  85 162 3119932 .. 3119980 + -11.6  -4.07885   GCCGGACTTCGGCAC GGCCGAGCCGCGG-CTGGGCGGCG TGT CGTCGCCGAGGTCGCG-CGCGGGC TTTTCGCCGGCGATC
   mlr3874   5  59 303 3111535 .. 3111548 +  -8.1  -3.19157   GCATGTGCTGACCGA               CCTCG GCGT CGAGG                TTGATGCCCTTGATC
   msr3871  10  50  50 3107021 .. 3107031 +  -6.8  -2.50113   CAGCCCGCCGTCTTC                 GCCT GCC AGGC                 CTTGATCGCCTCGTC
   mlr3862   7  62 184 3098770 .. 3098787 +  -4.7  -4.07885   AGCACGCGGATATGC             AGCGGCT TCAG GGCCGCC              TTTTCAGCGGCACTC
   mlr3857   7 100  29 3094978 .. 3094995 +  -9.8  -5.63517   TAAGTTCACGAAGAA             CCCGGC CCTCGC GCCGGG              TTTTTTGTTTAGGCA
   mlr3838   7  81 130 3078864 .. 3078886 + -12.6  -3.61398   GGGGGTCCGGTCAGG           CCCGGCGGCG CTC CGCTTCCGGG           TTCTTGCGCACCGCG
   mlr3829   4 100 272 3070031 .. 3070055 +   -20  -3.66654   GAGAACAATGCAAAA          GGCCGCCCGG TTGTT CCGGGCGGCC          TTTGCCGTTCAGATG
   mlr3817  10  60   6 3062473 .. 3062495 +  -3.3   -4.1891   CAGAGGCTAGATGAA          GGC-TGGGAC CATT GCCCCGCGCC           TTTGTATTCCAGCCA
   mlr3786   3  61 327 3044615 .. 3044638 +  -6.6  -3.63627   CGCTGCGGCGTCCAT          TCCAGCCATG CCTC CACGGCGGGA           TTTCGCGTGTCGAAG
   mlr3780   2  59 298 3038558 .. 3038570 +  -7.7  -3.29144   CGACATCATGCGGAA                CGAGA AGA TCTCG                TTCTCCCACGGGTCG
   msr3770   4  44  93 3034361 .. 3034371 +  -4.6  -2.79183   CGTCCCGTGCTCGCG                 CGTC GAC GGCG                 TGTCATGGCCGTCGA
   mlr3764   8 100  23 3029695 .. 3029711 + -13.7  -5.40072   TATGGAACAAAAAAA              GCCCGCT CGA AGCGGGC              TTTTTTTAAGCGCGA
   mlr3756   3  54 313 3026337 .. 3026352 +  -6.8  -3.05384   CAGTGATCTATTTCA              G-CGGCC TGA GGCCGGC              TTCGATCGACGAGCG
   mlr3741   8 100  26 3013623 .. 3013648 + -21.9  -4.72272   GCGACAAAACATCAA         GGCGGCGCCAG GATA CTGGCGCCGCC          TTTTTCGTACGCGGG
   mlr3736   6  67  63 3010335 .. 3010348 +  -4.5   -4.2558   AGACAGCCTATTTGA               CCGTT GCTC GACGG                TTTTGATCCACACTC
   mlr3726   5  54 391 3005239 .. 3005285 +  -7.2  -3.06796   TAGAGAGGTCATTCA GCCGGAAAGAAGGCCGG-GC-CG ACCA CGCGCACCGGCCG-CGTACCGGC TTCGATCGACTGCAA
   mlr3714   4  53 217 2994603 .. 2994634 +  -2.2  -3.92746   CATGAATTCGAGCAG      GCGGAATTCAG-TCG GCC CGAGCCGGATCTCGC      TCTTTTTGCGATAGA
   mlr3708   8 100  24 2987641 .. 2987668 + -22.8  -4.13014   TAGTCGAAACTTCGA        TCCGGAGGCCGG TCCG CCGGCCTCCGGA         TTTTGCACGTATGGG
   mlr3696   5  53 -30 2983002 .. 2983020 +  -4.5  -3.55563   CGTTGAAGCGGTGGC            GCTG-GCC TATG GGCGCGGC             TTTCCAGGCTGAGGT
   mlr3690   9 100 400 2981195 .. 2981232 + -18.6  -2.71712   CGGCAAGCGCATAGA   CGATGGCCGCCGTACGT GCGCG ACGTATGGCGGCCA-CG   GTTTCACCCGAAGCG
   msr3678   3  51  45 2971516 .. 2971528 +  -5.5  -3.24924   AGCATACCCAGCCAA                TTGCG ATA CGCGA                TCTTCTCGATCAGCG
   mlr3666   4  51 342 2961804 .. 2961819 +  -7.5  -2.78547   GACGAAGACGACGAG              CGCGG CATGCT CCGCG               TCCTTGCTGGCGTCG
   mlr3649   2 100  16 2949167 .. 2949188 + -17.3  -5.47218   TAGAAGCCAAAAAAA           GAGGCCGGG AATT CCCGGCCTC            TTTTTTTGGCTGCGC
   mlr3636   6 100  85 2934594 .. 2934613 +   -15  -3.90922   GCCGACAAAGAGAAA            CGGCGCCA CAGG TGGCGCCG             TTCTTTCGAGGGGCT
   msr3620   5  59 145 2918882 .. 2918900 +  -4.5  -3.83026   CACCTATGCCGAGCA            CGCCG-CG TGAC TGACGGCG             TTTCGTCTGCGCCAA
   mlr3608   6  88 269 2911221 .. 2911238 + -14.1  -3.57462   CATGCCCACCATGAT             GCCGGCG GCGA CGCCGGC              TTTGGCCGTCAGCTC
   mlr3587   2  51  46 2892065 .. 2892078 +  -5.2  -3.18264   TTGCGGTGCACTTGC               GGGC GCCTTA GCCC                TTGATGCCTGCCGAG
   mlr3584   0 NONE
   msr3579   6  57 234 2884358 .. 2884393 +  -8.2  -3.14132   CCGTGGATGACCAGC    GGGCGTGACGGATCTT CGCT GAGTTCGATCACGCCC     TTCATGCGCAGCAGC
   mlr3565   2  41  28 2874758 .. 2874773 +  -2.5  -3.05384   CTGCCCCTCCGAGGC              GCGGT CAGATC ACTGC               TTCGATCAGGAACGG
   mlr3557   3  76 105 2868030 .. 2868041 +  -7.2  -4.43309   CGGGGCAGCGAAACG                GCCG CAGG CGGC                 TTTTACTTCCACTTC
   mlr3548   0 NONE
   mlr3539   2  41 -16 2855675 .. 2855701 +  -2.2  -3.06696   AGCAGGCGGTGTTCC         TGCTGAAACG GAACTGA CGTTACGGCG         TGTATTCGACCAGCC
   mlr3539   2  41 316 2856007 .. 2856033 +    -2  -3.14132   ACGGTCGCGATATCC         GCAGCGTAGGCC TCT GGAAACCGCTGC         TTGATGGAAAGGGCA
   mlr3534   3  86 316 2851764 .. 2851782 + -14.6  -3.21924   GTCACCGATTCCAGA             TCGTCGGC GGT GCCGACGA             TGTTGTAGGCGATGA
   mlr3529   1  43 430 2847466 .. 2847502 +  -4.9  -2.57132   TATCGAGCCAAGCAC    CGCCATAGTCCCGGTCG CCA CGACCAGCAGCACGGCG    ATTGTGCCGACGACG
   mlr3524   4  47 279 2844170 .. 2844187 +  -5.5  -2.80816   CCGTGCCCCAGATCT             TGATGCG CTGG CGCAGCA              TGTAATCGATCAGGA
   msr3518   4  66 -35 2839784 .. 2839801 +  -2.6  -4.56775   TTTCCTGAAAGCACC             CAGCCC CTGACC GGGCTA              TTTTTCCGGCGCCGT
   mlr3498   3  58  28 2821876 .. 2821910 +  -6.2  -3.61178   CGGCGGCGGCCCCGC     CCGGCGCGCAGTTCAC GCT GTGATGCGTTCGCCGG     TTTCGGCTGAATAGA
   mlr3490   8  74 380 2814742 .. 2814760 + -13.1  -2.90194   TTCAGCAAGGCGTCT             CCGGCGG CGTGA CCGCCGG             TGTCGTTGACCAGCT
   mlr3476   6  66 294 2804720 .. 2804736 +  -7.9  -3.76492   CACATCTTGGCGTGC              GCCGGCA TCA TGCCGCC              TTTCCTCAAATTGCA
   mlr3455   6  66 154 2787526 .. 2787540 +    -7  -3.84246   TCAGGCCATATTCGA               CCGCCG TGG CGCCGG               TTTCGTCCTTCAGAA
   mlr3448  13  71 226 2784259 .. 2784280 + -12.3  -2.88212   CCAGGGCCTGCTTCT           GCGCCTCGCC CAT GGCGAG-CGC           TATGGTCTCCTGCTT
   mlr3442   3  45  15 2779983 .. 2780001 +  -3.9  -3.10612   ATCCGGCACACTTTT            CC-TGGAA TTTG TTCCAAGG             TGTGTTGAGATTCAG
   mlr3426   6  69 160 2764287 .. 2764338 +  -9.3  -3.56325   CGGCTTGTCCAGGGC GATCCACACCGAGCCGACCGGGCC GTTGG GGCCTGG-CGGAATGGTCAGGATC TTGTCGTTCTGGCCC
   mlr3423   4  56 132 2761872 .. 2761927 +  -6.1  -3.38326   GGCAAGCAGGCAGAG CACGGC-GGTCGTCAAGGATATGGCT GAAAA AGCCATGTCGCTGGCAGCAAGCCGTG TTGCTTCAAGTTCTG
   mlr3418  12 100  57 2745483 .. 2745534 + -16.9   -4.0896   TGTTTCGATCGTGCC CCAAACG-CAAA-CGGCCCGC-TGGT TGA GCCATGCGGGCCGATTTGATGTTTGG TTTTGGGGAGGCTTT
   mlr3418  12 100 212 2745638 .. 2745658 + -16.1  -4.83759   CAGCAAAAAACAAAA            CGGCCCGCT TGA GGCGGGCCG            TTTTTGGATTTGGTT
   mlr3415   7  71 -44 2743018 .. 2743058 +   -11  -3.18264   GAGGCCCTGATGCGG CTGGCGTCTGCCG-GCCTC GATC GAGACACGGCCGCCGCCGG  TTGATCAATAGCCGA
   mlr3402   5  49  33 2734410 .. 2734423 +  -6.7  -2.81547   CGCCGACCATCAGCT               TGACG ACCT CGTCA                TGGTTGGTCTCGGAA
   mlr3390   3  54 -35 2726228 .. 2726239 +  -7.2  -3.14132   GCTCTGCGCGACCTG                CCGG ATTT CCGG                 TTGCTGCCGGCGGGG
   mlr3377   5  76 256 2715740 .. 2715773 + -13.1  -3.06183   CGGACGGATGCCGAA     GACGAGCGG-GCGACC GTC GGTCGCTCCACTCGCC     TTGGCTCCCCCTGAA
   mlr3358   6  53 307 2700285 .. 2700295 +  -4.6  -3.53811   CCCCTCGCGATAAAC                 CGCT TCC GGCG                 TTTCGGAAAAATCGC
   mlr3320   4  49 174 2674343 .. 2674355 +  -3.3  -3.54424   CGGCACCGGCGCGCC                GGCCT CGG AAGCC                TTTGCCACGATGCGC
   mlr3307   6 100  41 2665277 .. 2665297 + -14.7  -5.27335   TGCTTGTCATGAAAA            CGGCGGGAG AGA TTCCCGCCG            TTTTTATTTGCCGGC
   mlr3304   6  54 337 2660816 .. 2660842 +  -7.3  -3.03124   CGGCGATGCTGAAAC        TGTGGATCGACG ACAT CGCCGA-CCACA         TCTTCAGCCGTGCCG
   mlr3288   8  54 263 2644223 .. 2644248 +  -6.8  -3.06261   GCCCGAGCCATTCTC         AG-CCGCGACC CAGGC GGTCGCGGACA         TGTTCCGCGTTGGGG
   mlr3257   1  49 372 2608608 .. 2608632 +  -5.5  -3.05384   GGCACCAGCATCGGA          ACGGCCCGTGC GCC GTGCAGGCCGG          TTACGTGCGACAGCC
   mlr3236   9  74 146 2588647 .. 2588662 +  -7.6  -4.18018   GAGGCGCCTGAGCGG              GATCGT CTCG ACGATC               TTTTCCGTGCCCGGC
   mlr3223   6  79  29 2576353 .. 2576388 + -13.4  -3.05596   AAAGTGTGAGCGGTT    TTCCC-GGGAAAAGCGC GTA GCGCTTTCCCTTGGGAA    TTGCGTCAAAACATA
   mlr3218   3  66 -22 2573410 .. 2573424 +  -9.2  -3.21276   GAATATCTTCCGGCC               GTCGGC CGG GCCGGC               TCTTGTAGGACGGAA
   mlr3204   5  61 123 2564321 .. 2564348 +  -9.8  -2.76696   CCAGCGGTGAAGTCC        AGCCGGTCGAGC AGTG GCTTGATCGGCG         CTTCTTCAGCCACCG
   msr3193   5  79 460 2556227 .. 2556237 +  -6.8  -4.66833   GCTCGGAAAGCAATT                 GCAG AAG CTGC                 TTTTTGGAGTTCGCC
   mlr3171   7  52 262 2543830 .. 2543843 +  -6.7  -3.12847   CCGGCCTCGGGAATG               CCTTC GATC GAAGG                TTCCATGTCGCGCTT
   mlr3160   8  61 -28 2532208 .. 2532232 +  -7.7  -3.39895   CGGCGGACAAAACCG          TCATGCGGCGG ATC CTGCCGCGCGG          TTGATTACTGGACGA
   mlr3150   4  59 301 2525335 .. 2525363 +  -8.7  -2.93723   GGCAGGGTCTATCTC        CAGATCGCGCTCG GCC CGTTCGCGATCGG        TATCGTTCATCAGGC
   msr3137   2  95  74 2519002 .. 2519028 + -15.1  -3.68351   GTGCAATAAGCGAAA         GCCCGGCTCGG GAGGG CCAAGCCGGGC         TTTCGGTGGTGGCGG
   mlr3125   6  60 303 2508413 .. 2508431 +    -3  -4.14472   ATCGACGCTGAGATC             GCCGCTCT GGA AGACAGGC             TTTTCGCCCTGTTGC
   mlr3103   4  51 323 2494348 .. 2494367 +  -4.2  -3.48924   ATGCAGCGCCAGCGA            CAGGTCAT TGCC ATGGCCGG             TTGTGTAGCGGCTCG
   mlr3082   1  61 293 2483608 .. 2483621 +  -5.2  -3.90744   ATGTCGGTGCGGAGC               CGGC GCAGTA GCCG                TTATTTCAGCAACCG
   mlr3061   7  70  39 2466071 .. 2466103 +   -12  -2.80074   CGATGACACCGGCAA     CGATGCTGAGCGCGGC GGC GCCGCGC-CAGCC-CG     TCATCTTCTCGCCAA
   mlr3041   4  79 143 2447537 .. 2447551 +    -7  -4.71307   CACTTGTTTGCCGGT               GCGGCG AGA CGACGC               TTTCTTTCCTTTTTC
   mlr3037   5  64  54 2444863 .. 2444908 +  -5.9  -4.08767   CAGGGCAGCCATGGC GGCCGCGTGAAGTTCCGGCGTC GCC GCCGCCAGCACATCGC-CGCCC TTTTCCGCCGGTCCG
   mlr3028   5  69 466 2433806 .. 2433844 + -11.5  -3.13522   TCGCCACCTGGAATT   CGCGCTCCGCGCCCTCG GCCTG CGAGGACGAGGTGCGCA   TCTTGGTCGCCCAGT
   mlr2998   7 100  -5 2405463 .. 2405510 +   -15  -4.64861   GCCACTCTGGAAATC GA-CTAGGGCGGTTCACCGTTTC ATG GAGACGGTGAGCCACCCTAACTC TTTGTTTTGACGCAA
   mlr2988   5  51 380 2400357 .. 2400373 +    -5  -3.34895   CCGTTGTTGATGATG              CGCCCG CCCAT CGGTCG              TTGCTTGCGCATGGC
   mlr2980   6  64 109 2395262 .. 2395279 +  -8.4  -3.44794   CTCGTCAAAACTCTT             CTCGGC GCTGAA GCCGAG              TTCTCGTGATCGGTT
   mlr2969   6 100  28 2388516 .. 2388535 + -12.8  -4.56914   CGAAGTCACAAAAAA            CGCCGCCT TTCG GGGCGGCG             TTTTCGTTTGAATGG
   mlr2945   4  50 333 2369753 .. 2369764 +  -7.2  -2.50113   CTTGGGTGAGAACGC                GCCG ATGT CGGC                 CTTGGTGAGATCGTG
   mlr2897   5  68  94 2336351 .. 2336370 +    -7  -4.07568   GCAGCGCCGTATTGT            GCTCGGGG TCCT CGCCGGGC             TTTTCGAACGACACG
   mlr2880   8  93 424 2320868 .. 2320892 + -12.7  -4.11216   GGTCGCCGTCTTGAA          GCCGGGGCGCG GAT CGCGGCCGGGC          TTTTCCAGCTCCGCC
   mlr2866   7  57 275 2305723 .. 2305741 +  -8.1  -3.09492   AAAGCACCGCCGATC             TCGGCGC CCGAC GTGCCGA             TATTGACGTTGGCGA
   mlr2839   5  51 452 2277648 .. 2277666 +  -2.2  -3.78934   AACAATTCTTCCTTC             ACCGGCGG CCT CTCCCGGA             TTGTTGTCGCCCAGA
   mlr2824   4  64 207 2261609 .. 2261637 +  -9.5   -3.1505   TGGGTGACCGTGCCC        GCCGTCAGGATGC GCA GCACCCTGATCGC        TTCCTCGCCGCTGGT
   mlr2819   6 100  29 2259608 .. 2259627 + -16.4  -4.67943   GACCTAAAAGCAAAA            GGGCGCGG AGTG CCGCGCCC             TTTTGTATCTTCAAC
   mlr2808   6  68  13 2252956 .. 2252968 + -10.5  -3.18274   TGAGCAAGGGCGACG                GCGGC ACC GCCGC                TTCAGTTCGCGTCAG
   mlr2785   6  56 248 2237875 .. 2237910 +    -6  -3.40371   GCTCAAGAACGCGTC    GTCGGCAAAGATGCCT AGAA AGGCTTCCGTGTCGGC     TTCATTGGTGGCCTC
   mlr2741   3  50  -9 2203239 .. 2203254 +  -7.5  -2.59431   GCTGCGCCTACCGCT              GGCGG CCTGAA CCGCC               TACCTTCTCAACACC
   mlr2735   8  68  84 2199216 .. 2199232 + -12.3  -2.53876   GTTCAAGACCTTTCA              TCGTGCC ACT GGCACGA              TGAATTCGCCTGCGG
   mlr2725   2  71 202 2189748 .. 2189774 + -10.8  -3.53012   CTTCGGCCCCGGCGT         GGCGCCGAGC GCCGTCA GATCGGCGCC         TTTCAGCGGAAACAC
   mlr2710   5  64 386 2179827 .. 2179841 +  -9.2  -3.02144   AGAAACCGAAGGCTT               CCTGCG GCG CGCGGG               TGTTCAACACGGTGA
   mlr2699   7  82   2 2171632 .. 2171670 + -13.3  -3.20573   TGAAGGTGGAGTAGC  GCGGTTCTTCCTTCTCCC ACAA GGGAGAAGGGA-AGTCGC   TCTTAGTGTCCCTCG
   mlr2671   6  57   6 2152552 .. 2152588 +  -3.6   -3.9392   CGCGCAATGATTGTG   CC-TGCCG-GAGTTGCTC GGG GCGCGGCACTCGGCAAGG   TTCTTTGAACTGACC
   mlr2659   5 100  23 2144837 .. 2144862 +  -8.9  -5.11836   CTGCCCCAAACAAAA         AAGCGCTGACC CCAA GGCCAGCGCTC          TTTTGTTTTGACTCT
   mlr2644   5  55  73 2138704 .. 2138720 +    -3  -3.89346   TCGCGGCACATCTGC             CTGG-CT CTTC AGTCCAG              TTTGTCGAGTAGCGG
   mlr2623   3  58  86 2122227 .. 2122237 +  -3.2  -4.07687   GCAATTGCGGGAAAA                 TCGT GAA ACGG                 TTTTCCCGGAGAAAT
   mlr2620   8  60 443 2118829 .. 2118843 +    -7  -3.53811   CGCGACGGCTTCGAA               GGCGAC GAT GACGCC               TTTGAAGGCCGTCGA
   mlr2613   3  51  56 2114342 .. 2114353 +  -3.6  -3.48593   ACACACGATCGAAGG                CCTG CCGG CGGG                 TTCTATCCAACGGTG
   mlr2600  10  70 252 2103637 .. 2103677 +  -2.4  -4.74103   CGGCAGGCTTCCGGT CGCCCTT-GTCGCCTTGCC GGCA GGCGACGGGCCGAAGGTCG  TTTTTGACTTCGGCA
   mlr2596  13  76   6 2100583 .. 2100607 + -12.9  -3.07947   GCCGCTGTAGTTAGA          TAGGGGGCG GCGCAAG CGCCCCCTA          TCTTCGAGCTTCTTC
   mlr2588   5  53  51 2094763 .. 2094781 +  -4.5  -3.61103   TGGTCCACCTCAATG            GGCGTCCG GCGG CGG-TGCC             TTTGGCGTGACGTTG
   mlr2581   8  60 -25 2086913 .. 2086938 +  -3.9  -3.98913   CCACCCGCTTGCCCG         GCA-CCCACCGC GAG GCGGTGCGCTGA         TTGTTTGAATGTCAG
   mlr2567   7  65 291 2078584 .. 2078596 +  -4.1  -4.26327   TTCCTGGTCGCCGAC                GATCT GGT AGGTC                TTCTTTTCCTCGGTG
   mlr2557   5  59   7 2071787 .. 2071803 +  -7.9  -3.21276   CCCGTGTGAGCGGTC              GGGCCTG GAT CAGGACC              TGTTGTCCCGGCCGA
   mlr2550   3  59 380 2068272 .. 2068284 +  -7.7  -3.25823   CACGGCGCGCTTGAT                CGACA AGA TGTCG                TTGATCTGCAGCGAC
   mlr2535   6  57  25 2055682 .. 2055721 +  -8.5  -2.57683   CATGTCCACGCTTGG  CCGGTCCTGCCATGCGT GGCCAG ACGCATACCATGGCCGG   ATTGTCCCAACGTCT
      carB   4  52 206 2044840 .. 2044855 +  -3.2  -3.73088   TAGACGCGCCAACTG              TTCGGC GCGG GCAGAA               TTGTTGCTCCAATCT
   mlr2489   4  57  95 2021968 .. 2021978 +  -8.2  -3.14132   TGACCATGGCCGCCA                 GCCG TTC CGGC                 TTCATCGACCCCAGC
   msr2457  10 100  24 1996836 .. 1996853 + -14.1  -5.33866   GCCCTGACGAAAAAA             GCCCGGG TCGC CCCGGGC              TTTTTTCTGCGTTTA
   mlr2452   8  53 317 1994460 .. 1994485 +  -5.4  -3.36289   CGTGAGAAATTGTCC         TTGACCGTCT GCAGCG AGACGGCCAG          TTCCTTGAACTCATG
   msr2448   9  56 451 1990620 .. 1990640 +  -6.8  -3.26471   CGTTCGAGCCCGCTC            TCCAGCGC GTTGA GCTCTGGA            TTCATGTCGCGGTAC
   mlr2429   4  72   9 1976159 .. 1976192 +  -8.7  -3.86897   GGCCTAAAGCGGATG     GACGGGCGCGGGTGA CAAT TCATCGGCGCCCACC      TTTGTCGAAGCTCAA
   msr2423   4  49 179 1973004 .. 1973019 +  -4.6  -3.20382   TGGACGTATCAAAGC              GACGCG AGAG CTCGTC               TTGGTCGATATCCCC
   mlr2412   8 100 217 1965548 .. 1965571 + -16.7   -5.1861   GCGGGACGCATTGAG          CCCCGCCGG CCCTCT CCGGCGGGG           TTTTTTGCTCCTAGC
   mlr2408   5 100  72 1961639 .. 1961662 + -19.6  -5.00616   CGCATGCATGAAAAA          CCCCGCGGGA TCGC TCCCGCGGGG           TTTTTTCGAGCCGCA
   mlr2389   4  52  57 1945459 .. 1945484 +  -6.1  -3.10796   AACCGGACGGGTGGC         GCTGGTCGCC ACGATTG GGCG-CCGGC         TATTGAATGGTAAAA
   mlr2382   6  53 448 1934285 .. 1934313 +  -5.3  -3.34013   TGCCGCAACACGCTG        CTGTCGTCGAT CAAAAGA ATCGACGGGAG        TTCCTTGCCCGCATC
   mlr2370   4  83  35 1924956 .. 1924974 + -12.4  -3.90744   CGCGCCATCCGTCAT             TGCTGGCC TCA GGCCGGCA             TTATTTGCAGCCGCC
   mlr2354   5  62 322 1906083 .. 1906098 +  -4.6  -4.07568   AACGCCGCCATCTCC              GCGTGC TGGC GCACGA               TTTTCGGAAGGACGG
   mlr2316   4  73   1 1867682 .. 1867703 + -10.9  -3.35046   CCGACACTGGCTTGA           GCTGA-CCGC CGC GCGGCTCAGC           TATTTCCCGCAATGA
   mlr2310   6  50 469 1864345 .. 1864372 +    -7  -2.69151   CGCGGCAAAGGAACA        GCG-TCTCCTCCG CTA TGGAGCAGAACGC        TCCTATCTCAAGCGG
   mlr2305   6  51 142 1861271 .. 1861292 +  -3.6  -3.55444   CGCACCTCGGCCATT           TCCAGCAG CATGTC CTGCAGGG            TTTCGACGGTCAGCG
   mlr2298   2  43 390 1856578 .. 1856593 +  -4.6  -2.64616   TCGGCGCCCCAGTGG              ATGGCG CTAT CGCCAC               TCATGTAGATCACGG
   mlr2282   4  84 157 1841410 .. 1841420 +  -6.8   -4.7416   CGTCGATAACAATAA                 TCGC AAT GCGA                 TTTTTGGAGTTTTCC
   mlr2268   5  54  67 1829786 .. 1829819 +  -7.3  -3.14132   CATGTACCCCAGCGC     CGCCGCGACGAGCG GAAACAG CGC-CGGCGCGGCC     TTGCTGAAGAAGGAA
   mlr2264   8  61 354 1821658 .. 1821678 +  -5.3  -3.87994   GTCGGCACAGCCTCT            GTCCCGGAT TGG GTCTGGGTC            TTTCTCCCCGTCGAT
   mlr2247   5  53 -20 1811111 .. 1811149 +  -7.3  -2.89921   CCCGGCGAGATGCTG  GTGTGGCTGCGGGACGGC TGAG GCC-TCCCGCTGCTCGAC   TATGTCCGGCTTGAT
   mlr2247   5  53  43 1811174 .. 1811189 +  -6.8  -2.89742   CTTGATTGGGCGGCG              GCG-GGC AGC GCCACGC              TCTGTGCCGCTTGCG
   msr2235   7  53 183 1802348 .. 1802358 +  -6.8  -2.97059   TCTCGGAAATCTTGC                 GGTC GCA GACC                 TCTAGTATCTTTTGC
   mlr2225   6  72 228 1797833 .. 1797858 +  -9.7  -3.64822   GTCCTCGAACGAACT         CGC-CGCCGC ATAGATC GCGGCGAGCG         TTTCGATGCCGGCCT
   mlr2206   7  51 441 1784966 .. 1784981 +  -2.4  -3.72576   GGCTCGAGCCGATAG              CGTCGG CTTG CCGGCA               TTTCGTGGGAGCCGA
   mlr2192   3  61 -33 1775666 .. 1775676 +  -8.2  -3.33969   GCTTGTCGGCGGAAA                 CCCG GCG CGGG                 TTATCCGGTCCATTG
   mlr2161   5  59   9 1755691 .. 1755714 +  -8.8  -2.87132   GGGGTAGCGGCCGAT          CCGGAGTCCTG GAA CAGG-CGCCGG          TGTCTGAGCCGGGAA
   mlr2143   2  39  15 1744237 .. 1744257 +  -3.1  -2.52464   GATGCGCTGGTGCGA            GGCGCGCAG ACC TTTCGCCCC            TACCTTCGCACCCGC
   mlr2143   2  39 114 1744336 .. 1744349 +  -2.4  -2.78813   ATCACGATGCTTTGC               GTGT AGGACG ACAC                ATTGTTGAACTGCAG
   mlr2125   3 100  20 1735092 .. 1735114 + -20.6  -3.90744   ATCCCCGTGAACTGA           TCCGGCCGGC ATC GCCGGCCGGA           TTGTTTCGCGCCCCC
   mlr2114   4  51 114 1728249 .. 1728265 +  -4.4  -3.41745   CACGCCCCGCTTCGA             CGTAGGC CAAT GCCT-CG              TTCGTCTTCTCGAAC
   mlr2105  12  69 410 1723549 .. 1723562 +  -6.7  -4.11216   AACTTCCGTGTCGAT               TCTCG GTTC CGAGA                TTTTCGCCCTCGCAC
   mlr2101   5  69 413 1722017 .. 1722035 +  -6.6  -4.22346   TTGTGCATGGCAAAC             TCCTGTCC AGC GGACTGGG             TTTTCCCTCGCTTTC
   mlr2086   5  51 422 1709158 .. 1709184 +  -2.1  -3.65902   GGTTCTCGATGCCCT        GCTCGAGGCCGC TGAT GCGG-CGCAGGC         TTTCGATGAGGTCGA
   mlr2079   6 100  32 1700857 .. 1700883 + -16.6  -3.77953   CACGGCCATCAATTC         CTGCTCCCGAAG CCG CTTCGGGAGCCG         TTCTTCAATTCTTCA
   msr2059   5  62  91 1687090 .. 1687103 +  -2.3  -4.28254   ATTTGTAGTTGATCT               TGCCG ACCA CGACA                TTTTCCGTGTTGCGA
   mlr2052   5 100  26 1683688 .. 1683710 + -13.4  -4.62069   GGCTGACAAGAAAAA           CCCGCCACCA GAT TGGTAGCGGG           TTTTTCAAATGCCAG
   mlr2047   3  72 -32 1680624 .. 1680680 +  -8.5  -3.90922   ACGACCGGCACGACG CTGCATGTCGAAGGCGGGCACCGGCTG GTT TAGCTGGCGACAGTCTTCGCCAGGGAG TTGTTTGGAAACAAT
   mlr2038   4 100  37 1674966 .. 1674994 +  -8.8  -5.10461   TCCTCCCGGGAAAAG       GCCGCCATTCGCT GAAA AGCGCG-GGCGGC        TTTTTCTTGCCTGCA
   mlr2005   7  72 277 1647545 .. 1647581 +  -8.6  -3.84451   CGGACATGATCGCGG   CGCGACAGGCCAGCACG ACCG CG-GCTGGCGTGCCGGG    TTTGGCTTTCAGCGC
   mlr1984   0 NONE
   mlr1976   5  58 376 1626374 .. 1626388 +    -7  -3.36452   TGCGCCTTGGAGAGA               GCGGCC TGC GGCAGC               TTGATGTTGGCGAAT
   mlr1970   4  44 340 1621736 .. 1621748 +  -4.8  -2.70932   ATCGTTGACGCCCTT                GAGC AGAAC GCTC                TGGTTGAGCAGCACG
   mlr1970   4  44 408 1621804 .. 1621823 +  -4.8  -2.73681   ACGCCACCTCGGTCG            CGGGCGTG ATCT CCCGCGCG             TGGTTGAAATGCGTG
   msr1956   2  43 412 1611320 .. 1611331 +  -3.6  -2.81888   TTGCGGGAATAAAGC                CGGT ATTT GCCG                 TCCTTGAGTTTGCGG
   mlr1948   2  42 150 1604542 .. 1604555 +  -3.7  -2.58714   ACCTGTCGATCCGCC               CGGGC CGGT GCCCA                TCGCTTACTCTCCAG
   mlr1935   3  78 385 1596472 .. 1596505 +  -9.6  -4.07568   GATCGCCATGCCATA    GGCGGTGGTGCGGGTGC CAA GC-TCCGC-CC-CCGCC    TTTTGCGCCAGCACG
   mlr1930   1  38 165 1587608 .. 1587621 +  -2.3  -2.53125   CACGCTCCACCACTG               CCGAT TTTT AGCGG                GATTTTATCCGGCGT
   mlr1913   1  44 108 1573254 .. 1573271 +  -2.5  -3.19192   GAAGGCGCCGGGAAT             CCGGCCG GCCT CGGCCAA              TTGCCTTGCGTGCCA
   mlr1901   4  52  -5 1564371 .. 1564386 +  -3.2  -3.66288   GGCATCGCGGCGGCG              GGCTGA CCGG TCAGGC               TTGTCTTGCCCCGTG
   mlr1864   1  44 213 1538409 .. 1538419 +  -2.4  -3.22298   GGCAGGCATAATAAT                 CGGC AAT GCGG                 TTGATGATGCCTCCG
   mlr1855   6  69 111 1532697 .. 1532711 +  -8.6  -3.68222   ACGAGGACTTCGGCA               GGAATG TTC CATTCC               TTGTTCAGCTTGAAG
   mlr1851   9 100  49 1530697 .. 1530724 + -24.2  -3.56844   CCGCATTTCGAAAGA        GGCCAGGCGGCG TGAA CGCCGCCTGGCC         TATTTGCTTACTGGC
   mlr1843  10  66 462 1525611 .. 1525639 +   -11  -2.61264   AACTCGCGCCAGCCG       GAGGTCGCCGCGC GGGT GCGC-GCGACATC        GTTCTCGATCCAGGC
   msr1816   6  52  69 1503643 .. 1503680 +  -6.1  -3.02144   AATGCCCTCGGTCAC   CGC-GCGGCGGTCGGCCA GCG TGAAGGACAGCCGCAGCG   TGTTGCGCCCGGTGC
   mlr1806   3  49  86 1496945 .. 1496959 +  -5.6  -3.14564   TCTATCTTCTACGCA               CGCCGT CCA ACGGGG               TTGGTGCGACGGTAA
   mlr1806   3  49 201 1497060 .. 1497072 +  -3.3  -3.57144   GGCCGCGCCAAAAGA                TCGCC CAT GGAGA                TTTAGCCATCAGGAC
   mlr1797   6  61 354 1488201 .. 1488228 +  -7.8  -3.44848   CGACGCACCGACACT        CTTG-GTGCCCAA GTC TTTGGCACCCAAG        TCTTTGGTACCCAAG
   mlr1789   5  53 209 1483836 .. 1483852 +  -2.1  -3.90112   GCCACCCATGCCCAG              CAATGCG CGA CGCCTGG              TTTGGTTGCGCGGAC
   mlr1783   3  58  48 1481410 .. 1481430 +  -6.7  -3.61398   GTCGGCGGCGTTATC            CGGCGCCCG TCA TGAGTGCCG            TTGTTGCAGAGCCGC
   mlr1763   5  89  17 1472405 .. 1472433 + -16.8  -3.11634   CCCAGAAACAAAAAA       TAGCCCGC-CCGG CGAA CCGGAGCGGGCTA        TTGGATGGTATCCGA
   mlr1753   8  66 256 1465811 .. 1465835 +  -9.9  -3.28712   CGCTTCCATCTTGGC          CGGATCCATCG TGC CGATGGCGCCG          TTCTCCGCGCGCAGA
   mlr1749   5  59 235 1461916 .. 1461940 +  -4.9  -3.90744   CGGGCCTTGGGGGAG          GATGAAGGGGT GGG ACCCTCTCCTC          TTGTTTCCACGGGGG
   mlr1730   8  54  61 1446803 .. 1446831 +  -7.3  -3.05844   CGGGTCCATGTGCAC        GACGTGCCTGTCC TCG GGATAGGCGCCGC        TGTTGACGTCGGCGA
   mlr1710   6  55 273 1429849 .. 1429861 +  -3.4  -3.79906   GCTAAGCCCGGCCTG                GAAC AGCGG GTTC                TTCTTGTAGAAATCG
   mlr1689   9  67  16 1415493 .. 1415551 +  -4.4  -4.28361   GGCTCTAACTCTTTA TTTTGACGCAATTCCCTCGGGAAAGCGC CAC GCGCTTTCCCGGGAAAACCGTCTCACAC TTTTCCTGGAATTGC
   mlr1674   5  53 128 1404136 .. 1404155 +  -7.8  -2.57132   CGGCAACGGCATCGG            CGACGGGA CGCG TCGCGTCG             ATTGTCAGCGCCCGC
   mlr1669   7  71 -29 1401381 .. 1401407 +   -13  -2.62983   GTGGCGTTCCGTCCG         GGGCGCTGGAAG CTG TTTCCAGCGGCC         TGATCTCCAGGTCAG
   mlr1655   7  67 347 1374207 .. 1374235 +  -4.5  -4.30719   TTGACCGGCGGCACC        TTGGTCTCGCACA GAT TGTCCGGCACCAG        TTTCTTGTAGCCGCA
   mlr1652   9  83 127 1369136 .. 1369172 +  -7.8  -4.63527   GCCGTCGCTTTCGTC    GGCGATCTCCTTCGGC ACATA GCCGACGGCGACCGAC    TTTTTCGAATGATGC
   mlr1638   5  61 415 1361377 .. 1361397 +  -9.6  -2.82015   TTGAAAACAATGGGA            GCGCCGCC TCCTC GACGGCGC            TCTCATGGCTATGGA
   mlr1626   6  51   5 1352586 .. 1352600 +  -7.1  -2.71712   TGGTCGCCTGAGGTC               GACGG GATCG CCGTC               ATTTGCACCGCGAGA
   mlr1619  14  95 -15 1347782 .. 1347820 + -18.1  -2.56539   CATGAACACCATAAA   GGAACGGCGCCTCTGAC ATTTG GCCAGGGGCGCCGCTCC   ATCTTGTCGGTTGAG
   mlr1615   6 100  12 1345302 .. 1345319 + -14.1  -4.37092   GTGATCCAAACAAAA             GGGGCGG CAGC CCGCCCC              TTTTGTCCAAGCGGT
   mlr1600   9  49 -34 1333656 .. 1333675 +  -3.4  -3.53444   ACGACTACGCGCGGC            GGGTGCCG ATGC TGGTCCCC             TTTACGCCGGCCTGA
   mlr1595   7  64 205 1330937 .. 1330953 +  -5.8  -4.09864   GCGCGCCGGCTTCGA              TGTCGG CCATT CCGGCA              TTTTCAGCGATCGAT
   mlr1585  10 100 378 1325015 .. 1325034 +   -15  -4.46656   CTAAGCAATTCGAAA            GGCCGGGT TTTT ACCCGGCC             TTTTGCTGTTCTGGC
   mlr1566  10  59 376 1306696 .. 1306713 +  -2.6  -4.18042   CCTTTCACCCTTACC             CCGACA AAGTCG TGGCGG              TTTGCTTTCTGTGGC
   mlr1540   8  71   6 1282279 .. 1282297 +    -8  -4.08216   GATGTCATAGGCCTC             GCGTGCCG CGG CGGCCTGC             TTTTCCAGCCCGTGC
   mlr1535   2  53 102 1277378 .. 1277406 +  -5.2  -3.40403   TTCCGAGAACCGGAG        CGGAGCGTACGT TTTGT ACGTGAGCTCAG        TTCTACTGCGACGCA
   mlr1526   7  88  42 1267957 .. 1267991 +  -5.7   -5.1861   TTTCGGAGCTCGCTT    TTG-CGCCACGGCC TTCTTAGC GGCCATGGCGGCGA     TTTTTTCGTCATGCC
   mlr1518   7 100   9 1262120 .. 1262153 + -21.1   -3.2963   GAAGTAAGACCGTCA     TC-CAGGCGGGCGCGC TTG GCGCGTCCGCCTGAGA     TTCTGAAAGCCTACT
   mlr1512   6  54 -30 1255069 .. 1255121 +    -4  -3.78934   CCGCGAAGTCTGGCC GCTGGAACTGATCGCGCGCGACAGC GATT GATGGCGCAGGCGATCAAT-CCACC TTCTTCTCGCCCCGC
   mlr1503   2  41 -44 1248807 .. 1248833 +  -2.1  -3.14344   ATCGACTTCGACAAG         GCCGGCCAGAA ACGCG TGCTGGACGGG         TTCGTCGCGGCGGTG
   mlr1483  12  60 163 1235660 .. 1235685 +  -3.9  -3.95584   AGCCGTGCGTGAATT         GTGTGCGGG ACCGTCCG CCGGCGCAC          TTTGCTTCATGGCCA
   mlr1483  12  60 354 1235851 .. 1235890 +  -8.5  -3.12847   CGGCAGCCCGTTTCG  GCGCGCCCTTGCC-GCGT ATTTC ACGCCGGCGGCGGTGTGC  TTCGGTCTGCGCCTT
   msr1466   6  71 428 1221246 .. 1221268 +   -12  -3.00298   GCCGAAACGATCAGC           CGCCGCGATT GAG GATTGCGGCG           TATCTCCTTGAGAAG
   mlr1461   2  66 262 1217274 .. 1217295 + -11.5  -2.82516   GCAGGAAACCGACGA           GGGGTGGCC TTCC GGTCGCCCC            TCTCCTGCTCCCGCC
   mlr1450   7 100 -12 1210406 .. 1210423 +  -9.8   -5.0538   GCAGGCAAGAAAAAA             GGCGGC CGGTTA GCCGCC              TTTTTTGAGGTCGCC
   mlr1445   4  54 393 1207274 .. 1207297 +    -8  -2.71791   TCGACATGTTGGCGA          TCGCCTTGCG GATG CGCTCGGCGA           ATTTGGCCAGCAGGT
   msr1437   6  51 431 1201326 .. 1201338 +  -4.1  -3.62046   GACCCGCACCGCTTC                CTCAT GGA ATGGG                TTCTTGCGAAAATCG
   mlr1414   9  87  24 1180052 .. 1180085 + -16.8  -2.76696   CAATTCCAGGAAAGC     TAGAGCGGCGGGAG ATCTTC CTGCCGCCGCTCTA      CTTCTTGAGCAGGCC
   mlr1403   6  93  29 1173808 .. 1173826 + -13.1    -4.371   TAGCTAAAATGAAAA             CGGCGCC CTGGT GGCGCCG             TTTTGCTCTGATCAA
   mlr1389  10  64 382 1165324 .. 1165344 +  -3.2   -4.2803   GTGACTTTCCTGTCG            GCCGACAT CTCGA GTGTCTGC            TTTTCCATTGAGGTA
   mlr1349   6  54  70 1129281 .. 1129309 +  -7.2  -3.14344   CCCCAGGCTTCGTTG        GCAGCGCCGCGC ACCGC GCGCCGCACCGC        TTCCTGAACCAGGTC
      lipB   4  79 357 1121190 .. 1121238 + -12.8  -3.31461   CAGATTGGCGATGTT GAACAGGGCCGCGCAGCCGGCC AGCGC GGCCAGCAGCGCGGCCGCGGCC TTGTGCCCCTCGCTG
   mlr1326   4  55 440 1113258 .. 1113292 +  -5.7  -3.53012   GAATGGATTGCCCAC    CAGGAACCGCATGCTC TTGG GAGTCT-CGGTTCCAG     TTTCGCGGCGCAGAA
   mlr1316   8  62 148 1105579 .. 1105605 +   -10   -2.6356   CTTGATCATCAGCTT         GAGCTGCCCGAC CTC GCCCGGCGGCTC         CTTGTACATCTGGAT
   mlr1312   2  66 -30 1102372 .. 1102385 +  -9.5  -3.28791   CAACTGGGTGCGCGA               GCGCC ACGC GGCGC                TTGTACCAAAGCCCT
   mlr1304   6  63 128 1098861 .. 1098895 +  -8.4  -3.31144   TGACGACGATATGCA     GGCCCTCGCGGCGC GCCTTCA GCGCCGCGACCACC     TTGTCGAGATCGAGA
   mlr1283   6  74 103 1086220 .. 1086232 +  -6.9  -4.27584   TTGCGAATTCGTTAC                GCGCG TCG CGTGC                TTTTGCATTGAGAAT
   mlr1251   9  54  54 1051349 .. 1051372 +    -8  -2.71712   TGCGCATCGCCTCGA          CGCGGATGTC CTCG GTCAGCCGCG           CTTTCAGCGCAGAGA
   mlr1220   4  53 165 1030067 .. 1030099 +  -7.6  -2.52676   CCGACATTGCAGTGT     GACGCGCCTGCG-CG ACAT CGTCGCTGATGCGTC      TGGATTCGGCCGATG
   mlr1214   3  60 129 1025875 .. 1025892 +  -6.9  -3.57792   CCGCCGGCTCGAAAC             GCTGCGC TAAC GCCCAGC              TTTCGCAGTCGATCG
   mlr1203   7 100 219 1011454 .. 1011475 + -13.7  -4.84529   GCGTATCTGGCAAAG           CCGCGTTCC CGAT GGAGCGCGG            TTTTTGCATTTCTGC
   mlr1197   4  75 123 1006389 .. 1006401 +  -9.1  -4.07568   GTGAACGATCTCGCG                CCCGT CGA ACGGG                TTTTGGGAGGGAGGA
   mlr1181   1  64 384  993649 ..  993665 +  -9.3  -3.08679   CCAGCCCGTCGCGCC              GGCGCCG AGG CTGCGCC              TGTTGAGTCCGGCCC
   mlr1166   2  61 444  978032 ..  978079 +  -6.3  -3.64703   GCAGCGGCCCGCGCG CCGA-GGCGAGGCAGAAGTTCTG GTCG TAGGGCAGCTGC-TCGCCCTCGG TTTCCATGCGCAGCG
   mlr1161   5  63 396  975198 ..  975230 +    -9  -3.22102   CGACGCGCCCGCGAT     CCGGCG-GCAGGTCG GCGA CGGGCGGCACGCCGG      TGTTGTGAAAACTAT
   mlr1147   1  49  78  962027 ..  962039 +  -3.3  -3.61178   GGGTTCCGAGAACCG                GAACG GAG CGTAC                TTTCGGGTACGTGAG
   mlr1142   9  74  74  958653 ..  958667 +    -7  -4.28361   ATGACCAGCGTTTCG               GCCGTC AGC GCCGGC               TTTTCCTCGCCTTCG
   mlr1124   2  74  84  941618 ..  941638 + -13.3  -2.52516   CAAAGACCCCGACCA            GCATCGGCC ATG GGCTGATGC            CTTGCTCATAGACGA
   mlr1112   8  58 415  933332 ..  933346 +  -4.2  -3.89524   ATGAATGTACCGTCA               GGCTGA AGC TGAGCC               TTTGTCGGCTGCGCT
   mlr1105  10  83  16  927616 ..  927634 + -13.8  -3.53444   CCTCATCGACAAAAA             CGCCGCCT CAT GGGCGGCG             TTTCGCGCGCGATCG
   mlr1098   8  52 120  919515 ..  919539 +  -6.4   -3.1552   CGCCGTGCGCCGGTC         GGC-TTCGCCG GCGG CGGCAAAAGCC          TCTTCCTGCATGCCG
   mlr1084  10  77 -10  907589 ..  907602 +  -2.4  -5.09225   CAAACATGGCACTCT               GTTC CGACTA GAAC                TTTTTTGGCTCAGCT
   mlr1075   7  66  10  901292 ..  901321 + -11.5  -2.70932   CTGTGAACCGTGCGG       GCGGGCTT-TGCAG CAA CTGAAAAAGCCCGC       TCCTTGCGGGGCGGG
   mlr1075   7  66 356  901638 ..  901657 +  -9.2  -3.29461   CCTTGAGCCCGTCGC            CGGCGTAG ATGA CGACGCCG             TTCTCGGCCGCCTTG
   mlr1064   4  68 111  892679 ..  892703 +   -10  -3.17688   CGAGGTTTCGCGCGA         GCCGTCATGGC TCCA GCC-TGGCGGC          TTGATCAGGTAGTTC
   mlr1045   7  81 122  879662 ..  879688 + -15.4  -2.62616   CAAAGAGATAGAGCA         TTTTACCGTTTC CGC GAAACGGTAAAA         TGCTCTGGCCGATGC
   mlr1030   5  73 370  870268 ..  870283 + -11.8  -3.12895   GACGGTCGAGCCGTC              GGCCGC AGGT GCGGCC               TATCTTCATCGGCAC
   mlr1025   9  75  72  853948 ..  853989 +  -3.7  -4.72272   TGAAAAGGACCGTCT GGCCGGTGCCAT--TTGGG CAACCT CCCAGCGAGGGTGCCGGCC TTTTTCCTAGCGGGG
   mlr1006   3  48  37  832819 ..  832832 +  -5.3  -2.97747   ATCAGGACTCTAGTG               TAGTC GCAG GACTA                TGTCTGCTGTCAGGA
   msr0993   7  49 160  820250 ..  820268 +  -5.2  -3.08812   GCTCAGTGCGCGCCG             CCGGCT TCAATAT GGCCGG             GTTTCTTCAGAAGCA
   mlr0988   1  49 308  814655 ..  814677 +  -3.3  -3.52192   CGCAAGCTTCGCGCG           GTGGTGCTG ACGTC CTGCATCGC           TTCTATGCCGTTGCG
   mlr0982   3  51  70  803875 ..  803901 +  -2.3  -3.63895   ATGGCCGATTCATTT        CACT-CTCGC GAACCGAA GCGGGCAGTG         TTTCCCATGATTGGA
   mlr0974   1  49 155  797741 ..  797754 +  -3.8   -3.4285   CGTCGAACATGGTCT               CGAG CAGGAA CTCG                TTATCGCTTGCCTCG
   mlr0967   2  51 260  791139 ..  791150 +  -3.6  -3.53012   CGGGTCGTGCACAGC                GCTG CGGG CGGC                 TTTGCAGCCGGCAGC
   mlr0961   1  43 355  783707 ..  783719 +  -3.3  -3.02511   TTCTCTGCGGCTCAG                TCGTC ACA GACGC                TATTAGGCCGCTAAC
   mlr0945   4  61  37  761379 ..  761410 +  -9.4  -2.77899   GCCGTATCGACTAAC      CGCCGACCAGCGGCA CGG TGACGGTGGT-GGCG      TAGTTGATCGGAAAG
   mlr0938   5  58 424  758767 ..  758783 +  -6.6  -3.54424   CGCCGAATCCGGCAT              GTCTGA ATGCG TCAGAC              TTTCAGAGACTCGCC
   mlr0926   5  91 276  748056 ..  748078 + -12.7  -4.08216   AGACCGGCGCGACGT          GGCCGGCGCC AAAC GG-GCCGGCC           TTTTCCAGCGCGTCG
   mlr0915   5  64  29  741319 ..  741353 +  -9.3  -3.05384   AAGTGTGCAGCGGTT     TTCCCGGGAAAAGCG AGTAG CGCTTTCCCTTGGAA     TTGCCTAGAAACCAG
   mlr0912   5  66 303  737458 ..  737488 +  -8.9  -3.48276   CTCGGCCATGTACAT      CGGCCCGCTG-ACC AGAT GGAACAGCCGGCCG       TTCTGTCCGGAAAAA
   mlr0908   5  50  81  734911 ..  734938 +  -6.9  -2.62184   GCATAGTCCATATAG        CCAAGACGGGC CACATT GCCGGCCTTGG         TGATGTCGAACAGGC
   mlr0905   3  60 191  730524 ..  730534 +  -6.8  -3.53444   GGCCATCTACATCAG                 GGTC AAC GACC                 TTTCGACCGGACTAA
   mlr0885   8  62  21  712248 ..  712283 +  -3.9  -4.18506   TCTCGGCCTACGCAG    AGCGCAAGGCCG-GCT TGACC GGTTCGGCCTTGCCCA    TTCTTTTGCGGCTGA
   mlr0868   5  60 209  694753 ..  694781 +  -8.7  -3.15544   ATGTTGAGAACATGC        CCGCAGGCCTTGC AGT GCACGGCATCCGG        TTCATGCCGCTGCAG
   msr0848   4 100  28  677256 ..  677274 + -17.4  -5.04597   CCTTGCAAACAAAAA             CGCCGCCC ATC GGGCGGCG             TTTTTGTGTCTAAGT
   msr0835   4  66  13  665687 ..  665699 +  -6.2   -3.9461   TGACCGCTAGTGATC                GGCG CCGGC CGCC                TTCTTCTTCGCCGCC
   mlr0830   3  71 207  662681 ..  662698 + -11.3  -3.21595   GCAGGGCATGAACAC             GGCGATC AGCG GATCGCC              TTCCTGGTCGAGCTT
   mlr0825   8  85  65  654806 ..  654827 + -11.5  -3.95852   AGCTAAAACGAAGAA           GGCGCCGGA TTTC TCCAGCGCC            TTTCCTTAATCGGGT
   mlr0822   1  47 157  652534 ..  652561 +  -4.8  -3.02511   TTGAACTCGCGGCTG        AAGGCATCGCAGG CCG CCT-CGATGCCGG        TGTTCAGCACCTCGA
   mlr0812   4  46 147  643278 ..  643291 +  -4.5  -2.94099   AAGTCACGATCGTCG               TCGGA GAAC TCCGG                TCTGTCCTGCGGCCC
   mlr0796   7 100  26  629892 ..  629909 + -14.1   -5.1417   ACGGAGAAAAGCAAA             GGCGGGC CGGG GCCCGCC              TTTTTCATTTTATCC
   mlr0791   7  54 315  621619 ..  621629 +  -6.8  -3.12668   AAGGGCAGCATGCGC                 GTGC ATG GCAC                 TTCGATATCGCCGTC
   mlr0784   2  39 163  617320 ..  617336 +  -2.1  -2.80816   CAGCATGCGCGGATG              CGGCACT TCC AGGCCCG              TCTCGTGGATGACGC
   mlr0777   6  69 234  612033 ..  612054 +  -6.5   -4.2461   TGATCGCTTCCTGCA           GCGCGGCGGC CAT GTC-CTGCGC           TTTCTTGGTCGCGAT
   mlr0764   5  50 339  602972 ..  602983 +  -7.2  -2.52464   GGCGTGATGGTCGAT                GCCG AGTT CGGC                 TGCCTTGGCCAAGGC
   mlr0754   7  49 287  593871 ..  593885 +  -5.6  -3.06831   GATCGCAGGAGGGAA               GCTAGG AAG CCTTGC               TTGCGTGAAACTTGC
   mlr0740   7  69  -6  584118 ..  584151 + -10.9  -3.17075   CAAGGCGCTGATGGC     GGGGTGAACGGCAGT CCCT ACTGCCGTACTGCCC      TTCACTTCGCCGCCG
   mlr0720   3  43  93  570014 ..  570045 +  -3.8  -2.77895   TCGATCGCGGCGCGA      ATGTCCTGC-ATCAG CTT TTGATAGTAGGACAG      GTTGTTCCAGGTGAG
   mlr0720   3  43 410  570331 ..  570356 +  -4.7  -2.63112   CATGAGATAGCGCGG         CTTGTCCGCGGG CAG TTCG-GGACAGG         TGATGTCGAGCATTT
   mlr0699   6  89  27  552971 ..  552996 + -16.1  -3.18832   GGCAGCTGAGTACAA         GGCCCGCGTCG GAAA CGGCGCGGGTC          TCTCTTATGCGCTTA
   mlr0689   9  83 239  540574 ..  540604 + -14.9  -2.76261   TCCTTCCATGCGCGC      GAACCGGGATTGCC TCAG GGCAATCC-GGTTC       ATTTGGGCATTGCGG
   mlr0681   0 NONE
   mlr0671   5  56 147  528636 ..  528651 +  -6.8  -3.28712   GACCGGCCATGGGAC              GGTTGG AAAA CCAGCC               TTGTCGAACAGCGCC
   mlr0666   1  45 202  524864 ..  524876 +  -3.3  -3.21099   AAGACCAAGGACCTT                GTAGG CCT CCTCC                TTAGTCATGGCGCCC
   mlr0662   8  81 133  519472 ..  519487 + -11.8  -3.65522   CGCCCAAATGAAAAA              GCCCCG TTTC CGGGGC               TTCTTCGAGTGCGTG
   mlr0648   8  56 108  512535 ..  512550 +  -2.5  -3.99678   AGATAGGCGGTGATC              TTGGC CGGCGC GCCGA               TTTCCTTCTCGGCAT
   mlr0629   7 100  26  498228 ..  498245 + -10.5  -5.36441   CTTGATCATAAAAAA             GGCGCCT CTCA GGGCGCC              TTTTTTATATGGCGC
   mlr0620   0 NONE
   mlr0604   4  54 329  472552 ..  472564 +  -7.7  -2.74501   TCGGCCGGAAACGGA                TTGCC GGC GGCAA                GTTTCAGCCATTCCT
   mlr0593   7  62 298  461040 ..  461063 +  -8.1  -3.53012   CGCGCACTGATACAC          TGGCCCACG TCGTCC CGTCGGCCA           TTTACGCAAGAAAAC
   mlr0581   2  51 249  430733 ..  430744 +  -5.8  -3.18264   CAAGAAGTACTTGAG                CTCC CCTT GGAG                 TTACTGAATAAGCCA
   mlr0571   6  56 327  419360 ..  419370 +  -2.4  -3.97947   TACTTGTGTTCTTTG                 TGCC GAC GGCC                 TTTGTGCTCCCTGGG
   mlr0565  11  75  65  415589 ..  415608 + -10.6   -3.6682   CCGTCTTCAGCACGT            CAGGCCCG GCGC CGGGCCGG             TTTGCGTCGGTGGAC
   mlr0556   9  62 415  409567 ..  409580 +  -3.8   -4.1552   CGCCAGCAGGGCGTG               GTCG ACAGGC CGAC                TTTCTTGGCGACATC
   mlr0538   5  54  -7  398307 ..  398320 +  -3.7   -3.6682   ACGAGGTGCTGAAGG               AGGCC TGAC GGCCC                TTTCAGTCACTCACC
   mlr0532   4  87 -38  392784 ..  392807 + -15.2  -3.30771   TGGCTGATCGCCGGG          CGGGAGGCGG GTTT CCGCCGCCCG           TTGTCGCAAATCTAA
   mlr0521  10  73   8  386877 ..  386916 + -12.6   -2.7644   TGCTGTAGCCGTATT  GCTGTCTCCGCCGCTGGC CATG GCCGGCGGCGGCTTCCGC   CTTTCAGGCTTGCCT
   mlr0499   8 100  33  368494 ..  368511 + -14.1  -4.41494   CCCGGCAAATGAAAA             GGGCGCC TCGC GGCGCCC              TTTTCATTCGAAATG
   mlr0488   6  86 161  361094 ..  361111 +  -4.9  -5.30155   AACCACAACTCAGAG             CCACT-TC CGC GAGAGTGG             TTTTTTCGTTAATCA
   mlr0480   6  69  24  351460 ..  351480 +  -5.4  -4.27686   TTCGCCCGTCGATAT            TGGCGG AAGACTGGA CCGCCA            TTTTCCCTGATTTTG
   mlr0475   8  66 254  347908 ..  347919 +  -2.2  -4.57569   GCTACCCAGATGCCG                TCGG CTCA CTGA                 TTTTTGCACGGATCG
   msr0466   7  78  26  341222 ..  341238 + -11.5  -3.64283   GCTACCGACAAAAAA              CCCGCCT CGC GGGCGGG              TTCTTGGCGCATTTC
   mlr0445   6  61 329  321897 ..  321912 +    -6  -3.71848   CACAGCCTGGAGACG              CGCGGC GGTC GCCGAG               TTCTTCGTGACGAAG
   mlr0432   1  44 -36  314503 ..  314519 +  -2.1  -3.28712   CAGCCACGTGGCGCC              GAAGCGT AAA ACGCCGC              TTGTCGACAAGCCGG
   mlr0421   5  58  74  304713 ..  304736 +  -5.2  -3.65991   GAAGACGGAAGCATT          CCGATCCTCGC ATC GCCAGGG-CGG          TTATATTCACGGCAT
   mlr0415   6  79 356  300407 ..  300427 +   -14  -3.05384   CGGCAGGGGTTCGAG            GGCGAGGG CACCC CCCTCGCC            TTCGATCACGACAGG
   mlr0403   6  53 383  291536 ..  291547 +  -4.4  -3.53091   GCCGACACGGGCAGC                CTTC TCCT GAAG                 TTTGAGCGCCCGCGT
   mlr0393   9  51 417  279458 ..  279471 +  -3.7  -3.55444   CGCGGCGATGATCAG               GCCGC CGGT GCAGC                TTTCAGCCGTCGCCA
   mlr0378   2  63 170  268920 ..  268931 +  -7.2  -3.65902   CAGCCGTGGCGGAAA                GCGC TCAA GCGC                 TTTCCGTGCGATGCA
   mlr0359   5 100 121  254272 ..  254289 + -10.5  -5.65927   CTCGATATCGAGGAA             GCGGGGC TTTG GCTCCGC              TTTTTTGTTTGCCTG
   mlr0349  13 100  63  247441 ..  247469 + -24.7  -4.39166   TAACTGATAGAGAAA        GGGCGGCTGAAGC GAT GCTTCAGCCGCCC        TTTTCGTCTCTGCAC
   msr0341   4 100  31  237635 ..  237658 + -18.2  -3.55254   GCGCTGTCCTTGCGA          GAACCCCGGC CTTT GCCGGGGTTC           CTTTTTGTCGTGCTG
   mlr0279   7  53 -22  202748 ..  202759 +  -5.8  -3.34222   AGGGCTATGATGGCT                TCGC GATT GCGA                 TTGTCGAGTGATCAT
   msr0259   5 100  66  183572 ..  183597 + -15.5  -4.07568   GACAAAAGGCCTGGA         GCGGT-CGCCGT GAA ACGGCGGACCGC         TTTTGGCGCCAGCCG
   mlr0254   8 100  57  181221 ..  181248 +   -17  -4.16121   TGTCCTGCACAAGAA        CGGGTTCCCGCG CTGT CGCCGGAACCCG         TTTCTCGTCTTTTTG
   mlr0248   6  86  27  175920 ..  175937 +  -9.1  -4.56314   TCAACAACAGAAAAG             GGGGCTT ACGC GAGCCCC              TTTTCGTTGTCTTAC
   mlr0230   8  83   6  163116 ..  163152 + -12.2  -3.86015   GATGCCGTAGCTGTT   CTCAGGGCC-GCTGCCG CAGA TGGCAGCCGGCCCGGCG    TTTCTGCGCCAGATA
   mlr0223  13  62 444  156633 ..  156650 +  -7.7  -3.53012   GTCGTCCTTGCGGCC             GGCGCGAC GCG GT-GCGCC             TTTGCCCCGGCGCGG
   mlr0200   5  64 329  137336 ..  137380 +  -9.2  -3.04398   CAACTGGACATAGGC CTCGCGGATCGGCGCGTTGAT CCAG GTCGA-GCGCCGCTCCTCGCG CTTTTCGGCACAGCC
   mlr0194   7  59 182  133571 ..  133583 +  -7.7  -3.21593   AGGCTTTCGCGGGCC                TCGAC ATA GTCGA                TCTTCTGGAAGCCTG
   mlr0180   4  66 100  125065 ..  125082 +  -6.9  -3.93236   ACGCAGCAATGAAGC             ACCGGCT TCAA AGCCGGC              TTTGTCGGCTTCCTC
   mlr0175   5 100 370  123198 ..  123226 + -21.8  -3.61239   TGAGCTCGTATCAAA        TGGCAGGCCGCG CCTGA CGCGGCCTGCCA        TTGTCTCTCAATGTC
   mlr0163  10  78 384  117507 ..  117532 + -14.7  -2.53263   GTGCGAAACGGCAAA         GGCGGCCGG CTTTTACC CCGGCCGCC          TCGCTTCAAGATGGC
   msr8579   6  63 277  103485 ..  103497 +  -9.1  -3.28712   AAATGTCTCCGAGAA                GGTCG AAC CGACC                TTATAGGCCCAGCCG
   mlr0138   9  62 154   98810 ..   98839 +  -2.7   -4.4078   CGCACGGCTTCGCTG       GAACTCACCCACT TGCG GGTGCGGGAGTGC        TTTTCCTTCCAGCGG
   msr8578   4  58 104   91913 ..   91928 +  -6.8  -3.45118   GAGGTTACGCTAAGT              CCGCGCC ACT GG-GCGG              TTCCTTCTGGCGTAC
   mlr0127   8  68  94   88105 ..   88123 + -10.2   -3.2794   GGAGCAACGAGACAG             CACGGACG ACG CGTCCGCG             TTGATCTGGATCAAC
   mlr0120   2  48 -34   84624 ..   84638 +  -5.6  -3.01712   ACTACTGGAATCTAG               GGCCGA TGA TCGGCG               TGTTCAGGAAGCGCG
   mlr0102   4  62 107   72156 ..   72169 +  -8.1  -3.57462   TCCTGGACGACGACG               CTCGG CAGG CCGAG                TTTGCCAATCGCCTC
   msr0083   9  54 128   58152 ..   58179 +  -7.7  -2.73364   GCATAGAGGTCGATT        GCCGCAT-CGGC CTCGA GCCGGATGCCGC        TCGTTCCCGTCGCCA
   mlr0078   7 100  35   54890 ..   54910 + -15.4  -5.27335   GTTCGGATACGAAAA            GGCCCGCC GGAAA GGCGGGCC            TTTTTCTTTGGCGCG
   mlr0073   2  73  54   51915 ..   51950 + -12.4  -3.06696   TCAGGCGCTCGCTGC    AGCAGGTGCCGCGGCC ATAG GGCCGCCGCGCCTGAA     TCTGTTGAACAGGGC
   msr0060   2  51  90   46603 ..   46643 +  -3.8  -3.62046   TCACCAGGAACAGCG CGGTGATGGCCAAAGCCGC AATG GCGACGCTGGCGG-CACCG  TTCTTGGCGACATCG
   msr0050   1  49 223   39523 ..   39547 +  -5.6  -3.05384   CCAGTATGGACGATG         CCGTGCCGGCC AGCT GGCC-GAGCGG          TTCCATCGCCAAGGC
   mlr0033   5  71   6   28401 ..   28412 +  -7.2  -4.18762   CCGATGGTGACCCGC                CCCG AACT CGGG                 TTTTGAATGCGGCTT
   mlr0026   5  49 277   22062 ..   22078 +  -3.6  -3.34962   GCGTCCGGAAGAAAT              GCGCGA TCTCT TCGGGC              TTATAAAGTGTCAGA
   mlr0012   6  61  96   11462 ..   11490 +  -7.9  -3.36803   TTTCCAGCCCCTGTG        CCACGCCGGCGCG ATC TGCGACGGGGCGG        TTCTGGCTGACCTTC
   mll9021   3  50 178   22139 ..   22155 -  -7.2  -2.63555   CATCCAGACAACTGA              GCGCCA TGGGT CGGCGC              CTCTAACCCAGGGCA
   mll9045   6  60  30   43587 ..   43601 -  -8.6  -3.14132   GCGCGTCTCCAGCAA               TACCAC GCG GTGGTA               TGAGATACCTTGTGT
   mll9055   1  41 153   54120 ..   54136 -  -2.2  -3.16055   CAAAGGTGCCAGTAA              CCGG GGCAGATTA CCGG              GCGGTGGGGGTTTGC
   msl9066   4  66  47   60789 ..   60799 -  -2.4  -4.56597   TTTCCGCCGGAAAAA                 CGCG GTC CCCG                 TCTAACCTTCGTTCT
   mll9070   4  49 465   63145 ..   63159 -  -3.5  -3.53444   TTATCCCGGCTCAAA               TCCCG AAGTG CGGAA               CCAGTTCCTCACGGT
   msl9080   4  49 341   68229 ..   68241 -  -3.3   -3.5361   CAAGGATCCAGACAA                GTCTG CAC CAGCC                CGTCTACTGGGACCG
   mll9087   6  75  63   70961 ..   70980 - -12.1  -3.27525   CTGTTTGAAAGGGAA            GGCGGGG TTGGTT CCCCGCC             TTTTCATATTCCGCG
   mll9114   3  44  87   89940 ..   89951 -  -3.6  -2.95472   ACATTCGGAAACAAT                GGAG TGCG CCCC                 TGGTAGCCATGCTCG
   msl9399   2  49 183   95927 ..   95937 -  -3.2  -3.50045   ACGGAGAGATGACAA                 CGCA TGG TACG                 CTCCTAAAGAAGTCA
   mll9123   3  49 337   99114 ..   99128 -  -5.6  -3.05384   CCGGCTTTTAGGCAA               GGCGCA GCG TGCGGC               GGCCGACCAGTAAGA
   mll9123   3  49 112   99300 ..   99353 -  -6.3  -2.71712   CCTGTTCGCGCAAAT GGTCGCCGTCGCCGGCCGCCCGCGC GCCA GCGTCGGCCGATGCCGACAGCATCC TCGATGCCACGCGGG
   mll9130   0 NONE
   mll9160   1  39 100  140132 ..  140142 -  -2.4  -2.71712   TCTGTTGCCGGAAAC                 GGCG TCG CGCA                 ATCTGCTGCCGGAGA
   mll9195   8  72 470  175295 ..  175333 -  -4.7  -4.57073   CAGGTTCGGCAAAAA  TGCCTGAATGCGC-TTG GCAAGCT CAAGGCGCAATC-GGCA  GTACGGCAGATTTCC
   mll9204   2  43 221  182485 ..  182506 -  -2.9  -3.05384   TTGCGGCTGACCGAA           CCGCC-GTCA ATT CGACTGGAGG           ACAATACGGTGTTGC
   msl9209   6  64 393  188986 ..  189002 -  -9.3  -3.14132   TCGGTCCGTCACCAA              GCCGCCG TCG CTGCGGC              AGTTAAAGTCCCCGT
   mll9215   3  43 227  194450 ..  194461 -  -3.6  -2.78596   TACCTCTTCATCACA                CACG ACAT CGCG                 ACGGTCAAGTCGATC
   mll9218   5  49 221  199630 ..  199656 -  -3.7  -3.36671   ACGGCAATTGGACAA         TCGGCAGGT CCTCTGACC ACCTGCCCA         GTCGTGATGTCGAAT
   mll9223   3  49  70  206190 ..  206202 -  -4.1  -3.35438   CATCAGAGGCTACAA                CTTCC ACC GAAAG                GGAGATCTAGCCCGC
   mll9232  12  61 119  216507 ..  216519 -  -6.2  -3.78934   GCGTGGCGACAACAA                GCCG TGCAG CGGC                TCATCGGCGAGGTCA
   mll9238   4  49 188  219664 ..  219674 -  -4.6  -3.25823   CTTGCGCTATATCAA                 CCCC TGA GGAG                 GATATATTGCGCACC
   mll9243   2  51 178  222901 ..  222920 -  -2.7  -3.64487   CGATATGGCGAAGAA            CGCCCGC TCCATG GCCGACG             CCAGCTGCCAGGAAG
   msl9404   3  57 453  226561 ..  226573 -  -9.1  -2.68823   GCGCTGGGACACAAG                CGGTC CCC GACCG                GCGCTACCGGGCAAA
   mll9289   4  49 460  259189 ..  259206 -  -4.8  -3.23216   GGTGAGGATCACGAA             CCCGTC GATACG GACGAG              TTCAACCGTCGTGCT
   mll9301  11 100   8  269502 ..  269535 - -18.1  -3.04398   CGTTCGCTTGAAAAG     GCCGAAGGCCCCGCC TTGC GGCGGAGCCCTCGTC      GAGGCGGTCAGTCCC
   mll9305   9  70 100  271998 ..  272011 -  -3.7  -4.64676   GCACGCCGAAGAAAA               GCGCC AGTT GGCGA                CCGAGAACCTTGCCC
   mll9325  10  93 138  286290 ..  286305 -  -5.4  -5.24129   GCGGCGGAGAAAAAA              CCGCAA CTTC TTGCGA               AGACAATATCTCCTC
   mll9345   4  47 180  303419 ..  303432 -  -2.4  -3.52896   CTACTACGGAGAGAA               TTCC GCCGGA GGAA                CGTCAAAAGCTGGCG
   mll9351   6  72  19  307645 ..  307658 -  -9.5  -3.72324   GACTGTCATCAACAA               GCCGC GACG GCGGC                CATCGTCACATTAGC
   mll9364   5  64  19  317752 ..  317768 -  -9.3  -3.13073   ACGCCGACGAATAGA              GGCCCTG TGC CTGGGCC              GGCGGCGACCGGCCA
   mll9384  13  54  44  341515 ..  341531 -  -7.9   -2.8474   GGGCATTCACAATCA              GCGGAGC AGC GGTCCGC              GATAAATTGAAAGTG
   mlr9382   5  69 306  341402 ..  341431 +  -8.5  -3.76373   TTTGGCTTCCTCTTT       CGGTCGGAGCG ATTGCCTG CGCTGCGGCCG        TTTGCATGTTGAACA
   mlr9371   9  67 473  326576 ..  326600 +  -4.9  -4.31895   TGGCAACGCTCTTGC          CGTCGCCATGA CCT TCATGACCGCG          TTTGTTGCTGTGTGT
   mlr9362   8  67 178  317909 ..  317921 +  -4.8  -4.39318   GGAGGTTCTCGATGT                GCTG TTCGC CAGC                TTTTGGCTTTCCTTC
   mlr9350   4  73 -13  307532 ..  307559 + -12.6  -2.83403   GACAAGATCCTGGTC        ACGGCGGCGGCT GAGC AGACGCCGCCGG         CTTTAGTGAAGCAAC
   mlr9344   2  44 280  303855 ..  303873 +  -4.6  -2.70932   GGAGCGCAAATTGCC             GATCAG GTCGCGG CTGATC             TCCTTGCCGAAGAAG
   msr9336   6  54 125  297802 ..  297825 +  -3.6  -3.66424   TCACCCTTGCACGCG          ACCGGCGGGC ATGC GGCAGCCGGG           TTTCCCCTCCTTTTC
   msr9326   3  49 231  287505 ..  287520 +    -4  -3.45023   GCGCAGGGAAACCCC              GGTC-AG TTT CTCGACC              TTGTCGTGATAATCG
   msr9313   5  66 254  279702 ..  279712 +  -3.2  -4.52589   TCAGCGCTCGCAGGG                 TCGT TGG ACGG                 TTTTCTGTCGCGGCG
   msr9307   3  49 285  275612 ..  275630 +  -3.7  -3.47078   GCTCCGGGCCGCTCC             CGCGTCG ATAAC CGGCACG             TTGTGGTCTGAGCTG
   mlr9304   5  84 -61  272066 ..  272106 + -15.3  -2.87344   AAGGGCAACTGGCTT  CATTGCAGCGGCGAGCGGC AAC GGCGCCCGCCGCTGAACTG  TCTGTCAGGCCGCTG
   mlr9290   2  54 276  262668 ..  262703 +  -6.9  -3.10493   TGGCGCTTGCCAGGC    GCGGGGCGCGCAAT CGGATAGGC ATTGCG-GCCCAGC    TCTGTCTGTTGCGCC
   mlr9242   6  53  -5  223049 ..  223065 +  -2.1  -3.90744   GTCGCCTCTGGTCAG              GTGTGAC TCC GTCTCCC              TTATTTGAGGCCACG
   mlr9222   5  67 153  205420 ..  205448 +  -9.6   -3.4072   GCACCGCTTTGCCAA        GGCGACTTGGTT AGCAG AGCTGAGTCGCC        TTGTCCTGGGGAATA
   mlr9203   4  59 464  183131 ..  183148 +    -2  -4.10925   GCGAGCGCTGGCGCA             GCC-AGT CGACC ACTTGGC             TTTTGCCCGATGTGT
   mlr9194   8  66  43  175553 ..  175565 +  -9.1  -3.53444   AGGCAAGAAGGCTCG                CCTGC TTG GCAGG                TTTGCGAAGCAGTCG
   mlr9176   4  58 216  159878 ..  159899 +  -2.9  -4.07124   GTGCAAGTGCTTGAG           CGTTCCGGT CATG AGCGGAAGG            TTTATGTAGGTAATC
   mlr9161   6  49 168  142040 ..  142069 +  -2.8  -3.53012   TTTGCGCAAGCGTCC       CGG-TTCGGTGAC GCCAG GACACGGAAGCCG       TTTCCGGAAAAGGCC
   mlr9161   6  49 313  142185 ..  142197 +  -3.3  -3.53343   CGTTCATCAGGAGCT                GGCCA GTC TCGCC                TTTCAGGAAGCACTT
   mlr9129   3  47 106  107994 ..  108007 +  -3.8  -3.21099   GCAGGAAGCCATTCA               GCAG CTTCCT CTGC                TTCATACTCGGCAAC
   msr9092   6  69 115   74581 ..   74615 +  -6.2  -4.19258   AAAGGCTACCGGACT     CCTTTCGAAGCCGGAG TGT CAGCGGCTACGGCAGG     TTTTAGATCCCCTCT
   mlr9085   4 100 365   70961 ..   70980 + -12.1   -4.4261   CTGTTTGAAAGGGAA            GGCGGGG TTGGTT CCCCGCC             TTTTCATATTCCGCG
   msr9075   8  49 175   66418 ..   66437 +  -4.9   -3.2056   ACGCCCTGAACTTCG            GATCCGC ATAGTG GCGGAGC             TTGCTGCGTGTCGGT
   msr9069   4  51 -21   62878 ..   62891 +  -3.8  -3.48924   CCTCAATATCATCAA               TGCG AGCTAC CGCA                TTATATAGCCACTGA
   msr9396   8  62 231   54555 ..   54568 +  -4.5   -3.9461   GCAGCCTGGTGAGCA               GG-CGC TTG GCGGCC               TTATTATTGCGGCGG
   msr9005   6  59  14    4605 ..    4657 +  -4.8   -3.7941   GACTGCCCGGAAATC TGC-CCCGGTTA-CCGCAGGTTTTAG TTT CTGTCTCTTGCGGCTGACCGGGCGCG TTCTTGTGCGGAATG
   mll9530   7  72   9   21434 ..   21444 -  -4.6  -4.67755   AGACGCAGCGAAAAA                 GGCC GCC GACC                 TGGAGAAGTCAATTC
   mll9538   8  93  92   24027 ..   24076 -  -8.5  -4.72272   GGTGGCGAGCAAAAA GCGAACAAGGTTTGTCCAACCGGG TTG CACGGTTGGACATTCATCG-CCGC AAGGCATTGAACGAA
   mll9542   5  69 387   28864 ..   28883 -  -3.4  -4.56597   CGTTCTGCCGAAAAA            CGTCAGGC ATGA GCTTGTCG             ACGAAATCCATTGGG
   mll9547   5  49 433   32309 ..   32322 -  -5.2  -3.05384   TCGCTTCGCACGCAA               GGCG CCCCGT CGCC                GATCGCCGGCTTCGT
   msl9551   4  80 263   36525 ..   36551 - -14.5  -2.74792   GGACTAGGCCTAAAT        CGTGCTGCCCGG ACCA CCGG-CAGCACG         GATTGAACTAGGATT
   mll9560   1  83  84   39743 ..   39782 -  -7.8  -4.56597   CGGCTGGGGTAAAAA GGCGTGCGCCCGGGCTCA TATCGG TG-GCCCGGT-GCGCGCC  TACGGCCTGTGGCGG
   msl9563   2  47 192   43462 ..   43485 -  -4.4  -3.14132   CGTTCTTCTGACGAA          TCGGGCCGCA TGGG TGTGACCCGT           GGGGTCGCATGGGGC
   mll9574   3  51 372   48493 ..   48515 -  -2.7  -3.74693   GTGGATCGGACTAAA          GACCCACCAC AAAA GCA-TGGGTC           TTTCACCTTCGAGCT
   mll9583   1  40 251   54315 ..   54356 -  -2.1  -2.94695   GTAGGACCAACGACA TCTTTCG-GCTTCCGCCGCA CCT TGCGACAGGAGCACGCGTGA GCATTGCACCGGTCC
   msl9587   7  66 124   56875 ..   56888 -  -8.1    -3.724   AATTGACGAACAGAA               CGCTC CGTG GAGCG                AGCGTATGGGGAAAC
   mll9592   3  51  43   60536 ..   60567 -    -2  -3.78934   CGGCTCGCACAATAA      CCCCGCGCTGGCCT TTAG AGGCCTAAGCTGGT       GATCGAGAAACGACC
   mll9597   6  62 423   66041 ..   66058 -  -5.5  -3.85698   CCTGCCTTTTACAAA             TCATGCG GTAA CGCAAGA              GCAGCGTCGCAGCTA
   mll9617   1  47 271   84170 ..   84186 -  -4.3  -3.27029   TTCGACGAACCAACA              TCCGCGC TCG ACCCGGA              AATGATAAAGGAAGT
   mll9625   5  64 213   90450 ..   90485 -  -2.5  -4.55887   GCGGAAAAAGACAAA   GCGACCGG-CCA-AGGC GAAG GCCTCCGGGCCGACGGC    GACGCCAAACAACGT
   mll9646   3  51 174  116677 ..  116697 -  -2.5  -3.73953   AGCAGGCTGATCAAA            CTTGGTTGT TCG ACAACTCAG            GCGCTACCCCGCAGC
   msl9664  13  61 395  133140 ..  133154 -  -9.2  -2.75183   ATGCCGATGTAACCA               CGGCGC TGA ACGCCG               GCGTGCAGGGCTATA
   mll9669   2  53  89  135916 ..  135958 -  -4.9  -3.53012   CTTCGCTGCCGCAAA GCCGGACTGCCCGCCACAG GACAGCG CCGTG-CGAGC-GTCCAAC TCGGTGGGCCGGCAT
   msl9673   6 100  20  138530 ..  138553 -   -16  -4.65895   CGTTTCAGTTAAAAA          CCCGCCGCCT TGAG AGGCGACGGG           GTTTGGCCGGCAAGG
   mll9676   3  53 449  141147 ..  141157 -  -6.8  -3.01791   AGTGCTTTTTGAAGA                 CCAG AAA CTGG                 TCATGGAACTGCGGC
   mll9683   9  58   3  148286 ..  148303 -  -6.9  -3.35679   CGGCCGCATGCACAA             GGCCAGA GGCT CCCGGCC              AGCTAAGCGGCGGCA
   mll9691   6  46 299  154094 ..  154112 -  -4.4  -2.87132   CGTTGCCGGCAGACA             CGGCGATC CCG GCTCGCAG             CGAGCGAATGGCTCT
   mll9709   3  45 184  169575 ..  169588 -  -3.1  -3.28791   ATGTCTCTCGCAGAA               GCAAA TGCC TTCGC                CTTCAGTCTCGCAAC
   mll9718   5  71 405  174701 ..  174714 -  -8.1  -4.08216   GCAGTCGGGTGAAAA               GGCCA TCAG TGGCC                GCGTGTCACGCTGGG
   mll9751   4  68  41  203711 ..  203741 -   -11  -2.87211   ATGTCGGCGGACAGA       GGCGCCGCCGCG ACGCTAG CGTGGCGCCGCC       AGCGCTGTTGATGCA
   mll9755   9  71 -40  206273 ..  206291 -  -7.4  -4.19177   ATCTCGTAATAGAAA             TCGCAGAT AAG ATCGGCGA             CTTTCACGGCTTCGA
   mlr9719   3  50 -18  177175 ..  177185 +  -6.8  -2.52543   CGCCGTCCTTCGATG                 CCCT GGA AGGG                 TGCCTTGACGACCCT
   msr9708   6  55 -14  169713 ..  169743 +    -3  -3.80855   GTTCGCGAAATCGAT       CCGCATGCGCGTTG ACA CTGAGAGCCTGCGG       TTGGTTTTTCCCCCG
   mlr9681   3  72 325  148312 ..  148324 +  -4.7  -4.62984   CCCGGCCAGCTAAGC                GGCGG CAA CCACC                TTTTGTATCTCATGC
   mlr9675   4  69 186  141543 ..  141569 +  -5.7   -4.2558   CGAGCCTTCTCAGAG        CGGCGAACCCGC TGAA GCGGGCGC-CCG         TTTTGGTGGGGGATG
   mlr9667   7  58 108  135037 ..  135055 +  -6.7  -3.54029   GCATTTGGAGCGGAA            CCAGCCCC TGCA GGGG-TGG             TTATCGTTGATCACA
   mlr9657   5  76  37  129903 ..  129941 + -11.8  -3.34013   AATGGACGGACGCGC  TC-TCCGCGACCTGGTT CCTATC GACCGGGTCGCGGGCGA   TTCGTTGGGCGGGTC
   mlr9649   5  66 250  121492 ..  121519 + -11.2  -2.72049   GCGCTCTGCGTCGGA        CATGGCCGTCGC CCAG GCGCAGGCCATG         TCCTTGAGCGCTATG
   mlr9645   1  49  54  116260 ..  116300 +  -5.4  -3.13728   ATCATCCCCTGGCGC CGACAGGAGGCCTAGGATG CCGA CATCGAA-GCCTTCGGTCG  TTCCGTCTGGATCAT
   mlr9641   1  64 -38  112336 ..  112353 +  -4.7  -4.18018   CGGGTGCAGGAGGTT             CGCGCGG CGGT TCGCACG              TTTTGGCTAGCGCGG
   mlr9635   4  68  44  103899 ..  103911 +  -6.9  -4.07568   GGGACCAGAATTGCG                CGGGC GCG GTCCG                TTTTCGACGGACCAA
   msr9628   2  50  73   95383 ..   95405 +  -6.9  -2.62184   GCGACGTTCAGAAAG           CGGCGGAGC GTCGA GTTCCACCG           TGCTGTAGCGCGCAA
   mlr9624   3  59 237   90801 ..   90843 +  -2.4  -4.16943   CTCTTTGCCAGCAGC CCGGGCACGGTGCGCAGGGT GAA GCGCTTCGGATCGAGATCGG TTTTGACCTGTGCCC
   mlr9616   3  83 170   84576 ..   84615 + -14.4  -3.14931   CGACGCCCCTCACGT  C-GGTTGCGGCGGCATG TTCAGGC CATGCCGTCGCGACCAG  TTCCTCGCGGCTGAA
   msr9762   7  53 308   70829 ..   70854 +  -7.6  -2.64803   CGATGGTCTTGTGCA         GCGCTTCC GCTGCCACTA GGAAGCGC          TCGATTTCAGCCTGC
   mlr9595   6  66 221   64160 ..   64170 +  -6.8  -3.87815   AGCCACGGTTGACAA                 GTCC GCC GGAC                 TTTGTCGCCCTGCCG
   msr9586   5  79 411   57073 ..   57084 +  -7.2  -4.56775   TGACCCACTGCCAAT                GCGC GAGA GCGC                 TTTTTCACGGCAAGT
   msr9576   6  49 385   50640 ..   50660 +  -3.2  -3.52192   CATCAGGCCAGCGTA            GATGCTGT CCACT GCAGCCTC            TTCTATGCGCTTGCG
   msr9570   3  64 473   46848 ..   46861 +  -9.5  -3.13403   GTGCGCGCCGGTAAA               CGGCG AGAC CGCCG                TGTTGGTAGCGGAGC
   msr9758   9  69  99   43102 ..   43118 + -10.1  -3.37245   CTTCCCGCAATTCCA              GCGGCTT ATA GAGCCGC              TTGATGTTGCAATGG
   mlr9549   0 NONE
   mlr9541   2  46  41   29316 ..   29334 +  -4.5    -2.867   AGCCAGCGCCAGGCG             TCGTCCG TCGTC CGGAAGA             TCTGATCGTGTTCGT
   mlr9505   2  40 468    2601 ..    2623 +  -3.3  -2.58231   CAGCGGAACGCAAAT          GCGTGCGTGC CACT GCTCGT-CGC           CTTCATGGTTCTAGT

SUMMARY

1443 putative operon ends contain 7867 possible terminators.
Percent operon ends hit by terminators of confidence >= x:
	x	#>=x	hits>=x	%hits>=x
	100	184	140	137	9 %
	99	184	140	137	9
	98	184	140	137	9
	97	184	140	137	9
	96	184	140	137	9
	95	196	149	145	10
	94	196	149	145	10
	93	212	161	156	11
	92	212	161	156	11
	91	216	164	159	11
	90	225	169	164	11
	89	234	176	169	12
	88	252	190	179	12
	87	266	199	187	13
	86	278	208	196	14
	85	287	215	202	14
	84	300	225	210	15
	83	322	244	228	16
	82	333	250	231	16
	81	347	259	239	17
	80	353	262	242	17
	79	373	277	252	17
	78	402	302	272	19
	77	413	310	277	19
	76	445	339	300	21
	75	473	362	319	22
	74	500	382	334	23
	73	529	403	350	24
	72	552	423	364	25
	71	611	471	397	28
	70	627	487	408	28
	69	692	538	446	31
	68	731	571	467	32
	67	748	585	477	33
	66	906	719	563	39
	65	918	730	570	40
	64	1024	818	624	43
	63	1079	858	650	45
	62	1188	948	700	49
	61	1278	1021	746	52
	60	1402	1119	785	54
	59	1502	1206	822	57
	58	1665	1327	857	59
	57	1790	1421	898	62
	56	1955	1554	943	65
	55	2040	1619	967	67
	54	2262	1785	1022	71
	53	2520	1971	1085	75
	52	2662	2077	1111	77
	51	3075	2379	1178	82
	50	3169	2441	1192	83
	49	3673	2800	1260	87
	48	3807	2885	1273	88
	47	4432	3354	1317	91
	46	4748	3573	1339	93
	45	5118	3838	1352	94
	44	5496	4100	1381	96
	43	6110	4526	1400	97
	42	6362	4695	1404	97
	41	6914	5087	1415	98
	40	7255	5316	1417	98
	39	7610	5576	1422	99
	38	7867	5770	1426	99
	37	7867	5770	1426	99
	36	7867	5770	1426	99
	35	7867	5770	1426	99
	34	7867	5770	1426	99
	33	7867	5770	1426	99
	32	7867	5770	1426	99
	31	7867	5770	1426	99
	30	7867	5770	1426	99
	29	7867	5770	1426	99
	28	7867	5770	1426	99
	27	7867	5770	1426	99
	26	7867	5770	1426	99
	25	7867	5770	1426	99
	24	7867	5770	1426	99
	23	7867	5770	1426	99
	22	7867	5770	1426	99
	21	7867	5770	1426	99
	20	7867	5770	1426	99
	19	7867	5770	1426	99
	18	7867	5770	1426	99
	17	7867	5770	1426	99
	16	7867	5770	1426	99
	15	7867	5770	1426	99
	14	7867	5770	1426	99
	13	7867	5770	1426	99
	12	7867	5770	1426	99
	11	7867	5770	1426	99
	10	7867	5770	1426	99
	9	7867	5770	1426	99
	8	7867	5770	1426	99
	7	7867	5770	1426	99
	6	7867	5770	1426	99
	5	7867	5770	1426	99
	4	7867	5770	1426	99
	3	7867	5770	1426	99
	2	7867	5770	1426	99
	1	7867	5770	1426	99
	0	7867	5770	1426	99
