# Supplementary material for: Rapid, accurate, computational discovery of Rho-independent transcription terminators illuminates their relationship to DNA uptake
Source: Genome Biol. 2007 Feb 21;8(2):R22. doi: 10.1186/gb-2007-8-2-r22 (PMC1852404; doi:10.1186/gb-2007-8-2-r22)
Supplement: Additional data file 2 — As described in the text, the entire robust tail-to-tail region is searched; if the region is less than 500 nt, then the 500 nt downstream of the stop codon is searched (stopping if a gene start is encountered). In the case of ties, all terminators with the high score are output. [file gb-2007-8-2-r22-S2.zip › Methanobacterium_thermoautotrophicum.ttperf]

     MTH53   3  54 290   32450 ..   32462 -  -3.3  -3.87576   GGATAATAAGGGAAA                GCCTT GAA AGGGC                AGGTTTAAGGTACTA
    MTH104   2  54 387   64102 ..   64134 -  -4.8  -3.28791   AGTGTGCGGGTATAA      CTGCAGCCACCA TAGGTGGAC TGGGGGCCACAG      CACCCTTCCCGGGAA
    MTH112   4  53 -22   71205 ..   71236 -  -5.2  -3.21593   GACCCCTTCAGAACA      GCATACCCCCTAACC AAA GGTT-GAGGATATCC      AGTCCCCTGCATAGT
    MTH117   1  43 346   74244 ..   74265 -  -2.9  -2.93382   CTCTACAGGTACATA           CCTTCAACC CACC AGCTGATGG            TCGAGTACCGTGATG
    MTH129   0 NONE
    MTH144   1  52  91   95288 ..   95299 -  -4.4  -3.43674   CCAAAAATAAAAGGA                GAGT GGGG ACTC                 TGATTGAATCCATTA
    MTH163   5  82 184  108458 ..  108487 - -10.7  -3.53012   TGGTTGCGGTTGAAA       TGGATGACCGGCC AGGG GGCCTTTCATCCA        TCCTCGAGGTGCTGA
    MTH184   2  48 122  130263 ..  130274 -    -3  -3.53224   CACTGCTCCTTGAAA                TCTT CACA AAGA                 AGGGAATAGGGACCA
    MTH196   2  56 170  140568 ..  140584 -  -5.2  -3.53343   AATCTCTCCTGCAAA              CTATGA CCTCC TCATAG              AGAGCACAAGGATAT
    MTH212   3  63  60  153504 ..  153533 -    -8  -3.09516   CGTTTCAGCATGGAA       GACCGGGGAAGAT CCTGT AT-TTCCCCAGTC       ACGCCAGTAGTTTTC
    MTH229   3  50 438  171466 ..  171479 -  -3.1  -3.45395   ATAATGGAAAATATA               TCACC TGCA GGTAA                CGTCTACCAGGCAGG
    MTH234   7  65 118  175893 ..  175911 -  -7.4  -3.39327   GGGCGATAGCCAGAA             TCAAGGAC ATG GACCTTGA             GGATGTTGACAGTAT
    MTH238   7  56 355  181584 ..  181601 -  -6.9  -2.63549   CAGGCGGAAGAACAG             GCACTGG GTCC CCAGGGC              TATCTCCAGGTGTAT
    MTH271   1  42 336  206917 ..  206928 -    -3  -2.78384   TTGCGGTTGAGGAGA                TGAA GTCC TTCA                 TTGAATCTGAGAGGA
    MTH276   2  44 396  211016 ..  211028 -  -3.3   -2.8474   CCTCATGTACAAGGA                GATGC GCG GCCTC                ACAACTCTGGTGTCC
    MTH290   1  64 411  225266 ..  225278 -  -3.3  -4.58424   GAGGAGGACATAAAA                CTTCC AGG GGAGG                TCACAGAGAGGAGCA
    MTH294   5  80 158  229492 ..  229505 -  -8.1   -4.4773   GGACATGAAGGAAAA               CCCTG AATA CAGGG                ACTGGCTCTATTGAT
    MTH302   5  61 -35  235916 ..  235926 -    -4   -4.2008   ACAGACCCGAATAAA                 TTCT GGA AGAA                 CTGTATTATGCTGTT
    MTH309   3  60  21  241650 ..  241664 -  -2.8  -4.42386   TCCTGAGGGATAAAA               CCAG TGATGTT CTGG               ATTATGTGGGGTTGC
    MTH317   5  53 190  251420 ..  251431 -    -3  -3.82097   CTTAAATTTAGTAAA                GAAA TCAT TTTC                 CTTGTGTGGGCTAAC
    MTH341   6  54  57  278063 ..  278085 -  -4.8  -3.29704   CCGGGAGGAAATACA           GGACCACCTC AGA AAGGTCATCC           CTGAGGTTAAAATGA
    MTH352   8  61 238  294336 ..  294346 -  -4.6  -4.13767   CTGTGCAGGCGAAAA                 CAGG TCT CCCG                 GTAGCAGCCATACTG
    MTH357   4  95  -2  299168 ..  299178 -  -2.6  -6.12458   CAAAAAAATAAAAAA                 TAAA AAA TTTA                 AAATGGCAGTTCCGC
    MTH363   0 NONE
    MTH379   1  44 182  324201 ..  324212 -  -3.6  -2.90075   CTGGCTGGAAGCATA                GCCC TGGT GGAC                 CGTATAATATCATTC
    MTH407   5  64 467  343994 ..  344010 -  -3.6  -4.56914   TCATGTAAATGAAAA              CGACCC GGCCA GGCTCG              CCGTCCTGGAAACAG
    MTH412   3 100   1  347804 ..  347822 -  -8.9  -5.79635   AAAAAAAAAATAAAA             TGGTGGT GCTGG ACCACCA             TTAAAAGGGAAGGCT
    MTH420   7  63 380  356520 ..  356535 -  -4.7  -4.14977   GAAGAGGATAAAGAA              CATGG GGGGTA CCATG               CGCCTCGGCTCCTAC
    MTH424   1  64   5  362001 ..  362011 -    -4  -4.33653   CACTGAAAAATCAAA                 TATC AGG GATA                 TCGCCTATATCTGGA
    MTH433   6  53 157  368853 ..  368867 -  -2.8  -3.89822   GAGGTACGGTATAAA               CCCT GCATTTG AGGG               TGGTGAAGCCGAATC
    MTH438   9  56 465  371796 ..  371806 -  -6.8  -2.74515   AAAGAGGGTTGAAAC                 CGGT GCA ACCG                 TTTATGGTGTTGGAA
    MTH460   7  52 133  400614 ..  400633 -  -3.4  -3.62535   TGAAATATCAGATAA            CGGCAGGG GGCT CCCTGAGG             ACTTCAACATTGATG
    MTH463   4  55  16  403849 ..  403861 -  -6.3  -2.91873   AGGATCTCTAAATTA                GATCA TCA TGATC                CCGGTGAAAAGCCTC
    MTH477   1  40 214  417767 ..  417777 -  -2.4  -2.70298   CCTTGCAATGATAAT                 GCAG GAG CAGC                 GTGTTGAAGGATTCC
    MTH484   2  52 289  423186 ..  423208 -  -5.4  -2.87344   GACCGGTCCCACACA           GGGGTCCCCT GTA ATGGATCCCC           TCGCTGATACCATGT
    MTH500   9  59 172  444891 ..  444901 -  -3.2  -4.30978   TTTAACTGATGAAAA                 GCAA TCG CTGC                 ATCAACGGTACCACA
    MTH503   8  95 -29  450321 ..  450347 - -15.2  -2.85602   CAAAAAAAGAATTTA         CCCGAGAAGGTC ACT GACCCTCTCGGA         GCTCCTCTTCATCTC
    MTH510   5  65 103  454998 ..  455029 -  -7.3  -3.44051   GGGTTACCATTATAA      GCACACCACGC GGACGCTATT GCCTGGTGTGC       CGTGCAAGGAGTGAG
    MTH516   4  50  31  464484 ..  464495 -    -3  -3.75115   GGCTCATAAAATTAA                TCAT GGCC ATGA                 GCTGCATCAGCTCTT
    MTH528   5  58 137  470865 ..  470876 -  -5.8  -3.55801   AGGAACGTCGGTAAA                CTCC TCGA GGAG                 GTTGAGGACCGTCTG
    MTH539   1  57 334  481602 ..  481617 -    -4  -3.83262   CAAAGCCCATAATAA              CCGTGAG ACC CT-ACGG              CCTTGAGAATGTACC
    MTH547   1  44 322  492407 ..  492430 -  -3.2  -2.89564   TCGGCACCCCACACA          TGAGCATCCTG GTC CAGAAC-CTCA          CAGCCCTCTTAGCGG
    MTH561   7  81 206  505565 ..  505595 -  -7.4  -4.62069   CCCTCATCTTAAAAA       CCGGATCTCAGGGG CTA CCCCTGAGTAACAG       AGCCCCTGGATAAAG
    MTH568   5  52  14  511087 ..  511099 -  -4.1  -3.55814   GATGAACTCAGACAA                TTCCC TCA GAGAA                AGATAAAAAAGAATC
    MTH585   3  54  53  523321 ..  523358 -  -4.2  -3.69437   GAAGCTGAAAAGGAA   TTTCTGGAGTTCATGGA TGCAT TCC-TGAACCCCTGGAA   GGCCCTTGAAAGATG
    MTH591   3  52 108  531000 ..  531010 -  -4.6  -3.39327   GGTGGATACTGAGAA                 GGCC AAT GACC                 GAGAAGAAGGTTGTC
    MTH603   4  45 239  539562 ..  539574 -  -3.3  -3.01712   TGGCCGTTGTTAAGA                GGGCA TCC TGGCC                GGATGAAGAGGTTGT
    MTH608   4  73 118  543079 ..  543097 -  -8.8  -3.75718   TTGAATTAAAATTAA             GGGGTGGT AGA ACCACCAC             CACTGTCATAATACC
    MTH615   2  43 259  549058 ..  549075 -  -3.3  -2.60079   GGAGGCCATAAGGCA             CGGGCAC CACG GTACCCT              CAATCAGTTCTGGAT
    MTH623  10  74 310  557300 ..  557316 -  -6.5  -4.36914   GGCCCCTGGATAAAA              CCCGG GCACATA CCGGG              CGCAGTTAACCTCCC
    MTH634   1  56 119  565601 ..  565613 -  -5.5  -3.36327   GCATTTCAGGGATAA                CCGTA TCC CACGG                CATATCGAATTCCAT
    MTH653   4  77  32  579198 ..  579214 -  -9.5  -3.53012   TTCCCTGGCTTGAAA              CATCGAT CTT ATCGATG              CTGTACTTCTCTTTG
    MTH656   2  52 400  582707 ..  582718 -  -4.4  -3.37796   GGGCATCATTTACAA                TGAG CATA CTCA                 ACAGATTATCCGCAC
    MTH666   7  91 -12  593047 ..  593071 -  -9.4  -4.54753   AAAGATTAAAAATAA          TAAAGGATGG ATTTA CCATCCTCTA          TCCTGCATTCTGCCC
    MTH698   5  56 352  621304 ..  621317 -  -5.3  -3.55444   GGTCCAGCTGGGAAA               GTATG ACTT CATAC                TTGTTGCGCCGTGCA
    MTH713   1  44 282  634633 ..  634647 -  -2.8  -3.16881   GAGGTACTGCATGAA               CTCAGC GGC ACTGAA               GTTCATCCCGAGGGA
    MTH722   4  48 444  653254 ..  653267 -  -3.1  -3.30918   AGTGACATCATAATA               GCATCC ACA GG-TGC               CCCGAAGACCGTGAA
    MTH742  11  63 -39  670685 ..  670719 -  -5.7  -3.81154   AAAACAGGGACTAAA    GCTC-CAGGTC-CCCGG TTA CAGGGAGACCTCTGAGC    CATCCGAGGTCGCTC
    MTH751   2  56  10  679427 ..  679447 -  -4.6  -3.73402   AGAGCCTTCAGGAAA            TGGCCGGG CTGCC CCCATCCA            GGTCAAGTTTCATGC
    MTH760   3  60 286  687330 ..  687344 -  -7.1  -2.85668   CAGCTTCAGAGTACA               GGTCC GCCAG GGACC               TTGCATCGGAGGCCC
    MTH794   8  60 356  722579 ..  722595 -  -6.5  -3.37796   CGGCATGACCCACAA              CATCGGT GGA ACCGGTG              GAACAGCGGCGGTCC
    MTH797   3  51 400  726176 ..  726187 -  -4.4   -3.1739   ATAGGACTGGAGGAA                CTCA CAGG TGAG                 GGTTTCCTTGTATCC
    MTH813   8  85 260  739480 ..  739494 -  -7.2  -4.98672   GGCAAAAACAGAAAA               TGAAAG GTG CTTTCA               GAAGATCGCCCGTAT
    MTH820   3  54  86  744770 ..  744782 -  -4.7  -3.55801   AGTAACCTGCTGAAA                GGGGC TGA GCCTC                CCTGAATTCCTCCCA
    MTH823   3  62 438  746714 ..  746724 -  -6.8  -3.42996   GAGTACCGAGGAGAA                 CCTC AGG GAGG                 CAATAGAGGGAGAAA
    MTH845   1  49 142  767370 ..  767386 -  -2.2  -3.62616   CAGGAGGATAGAGAA              GTACAG GGACG CTGAAC              TTGACAGCACCTGCA
    MTH852   7  82  64  774687 ..  774697 -    -4  -5.41787   TAAAAAAGATAAAAA                 TGAA CCC TTCA                 TTTTTCAGAAAAAAA
    MTH860   4  60 285  782594 ..  782610 -  -5.7  -3.67389   AGAAATCACACAGAA              GCCCCCC AGC GGGGTAC              ATCCAGCAGGATATG
    MTH865   5  70 341  786617 ..  786630 -  -2.5  -5.10029   AGTAATTTTAAAAAA               TATTT GAAA AAATA                ATCGTTTCAGAACTA
    MTH878   7  83 -26  798890 ..  798913 - -12.4  -2.78395   AATTGTCAGGAATCA          GGGGCGGTAC CTCA GTATCGCCCC           TATGCCCCCAAAGGC
    MTH881   4  54 157  801004 ..  801024 -  -4.7  -3.59946   GGTTGAACCACACAA            GCACTGC CCTGTAT GCAGTAC            CCCGATACCCATGGA
       tfb   9  61  39  805525 ..  805546 -  -7.3  -3.03429   TTAATAGAATAATTA           TGTGTGACC CGAG GGTCACAAA            AACATCAAAGTTCTC
    MTH901   1  70  61  817558 ..  817585 -  -7.8  -3.72576   CTCTTTTTCATTAAA        GCGGAGGATT TTGAAGGG AATCCTCCAC         CAGATTTATTTTTGT
    MTH912   4  73  60  828703 ..  828714 -  -7.2   -4.0777   AGAGAAATATAAGAA                GGGG CTAA CCCC                 CCTATTTTTCATATA
    MTH920   4  56 350  837529 ..  837551 -  -5.6  -3.32844   GTGTTGATTTTACAA           GGGGTTAT CCACGCT ACAACCCC           GGAGAAACAACTATA
    MTH935   2  56 261  852596 ..  852606 -  -6.8  -2.62515   AATGCTGTGATAGGA                 GCCA ATC TGGC                 TGCGAATGCCTGTTT
    MTH939   9  63 130  854145 ..  854170 -  -4.7   -4.1891   CTCCTGGAAGAGAAA         CCTGAATCCAT AATC ATAGGCTCAGG          GGTCCATGGAGCCCT
    MTH948   7  79 196  864977 ..  864992 -  -5.4  -4.96848   TGGGTGAGATAAAAA              CCATGG GGGT CCATGA               CCTTCCTGTCCCGGG
    MTH952   5  57  25  867096 ..  867112 -  -3.7  -3.89814   TCATCACATAAAACA              TTCCC TGAGCGT GGGAA              CTGGAGCAACTTTAA
    MTH991  11  59 323  902666 ..  902681 -  -4.6  -3.95073   CCTTACAGGGAGAAA              GACCCC TGAC GAGGCC               ATGATCTACAGGCCC
   MTH1003   2  48 210  916159 ..  916173 -  -2.8  -3.56821   AGGAGAGCGGTGAAA               CAGG TGGGCTC CCTG               AGAAGGTTGAGGCGG
   MTH1012   5  61   6  926115 ..  926125 -    -4  -4.18983   GCACAGAAAGAATAA                 TCTT CTT AAGA                 GTTCCTCATTTTAGA
   MTH1037   7  66 424  946947 ..  946957 -  -8.2  -3.41587   CCTCATAAAACTGAA                 CGGG GAA CCCG                 CCACATTCCTCGACA
   MTH1062   6  76  19  968203 ..  968225 - -10.6  -2.58961   GAAAATAGGAGGAAG           TGACCGCC TTCTGGT GGCGGTCA           GACCCTTAAAAAAAA
   MTH1067   3  60 441  970625 ..  970669 -  -6.3  -3.29043   AACTTGCTGTGATAA CCTTTACAGGGCCCTTCAGTA AAA CACTGGAGGTCCTTGAAGAGG TTTCAGACTTTGTAT
   MTH1098   6  77 175 1013363 .. 1013391 - -10.4  -3.43414   TATAAAGAAATTCAA       TGGTTCCAGGTGG TTAA CCACCCGGAAC-A        GGTTAGGGGGATGAA
   MTH1102   4  59  50 1016701 .. 1016713 -  -4.1  -4.09739   TTAACCTGTTGAAAA                CAAAG CAG CTCTG                GAACTCAGGTGACCG
   MTH1106   5  48 166 1019666 .. 1019680 -  -2.8  -3.53444   TCATTGCCGGTGAAA               GGGA GAGATAA TCCC               TTCACAGAATTCTCT
   MTH1115   6  85 133 1027451 .. 1027461 -  -6.8  -5.07941   AAAATCAGAGAAAAA                 CCAG TTA CTGG                 TGTTCACGACAGGGT
   MTH1124   6  54 143 1035194 .. 1035211 -  -6.3  -2.65442   ATAGGAGTCAGAGCA             GCTAAGA TTCC TCTCAGC              TAACATCTAAACCAC
   MTH1129   4  75  -7 1040322 .. 1040346 -    -3  -5.31456   TGAAGTCATAAAAAA          GAAAATATTT GCTGG AATTATTTTC          CAGCTGGTATGATGA
   MTH1152   1  46 257 1062038 .. 1062051 -  -3.8  -2.82261   GAAAGAAAGTACAAG               CCTC TACTCT GAGG                ATATAACCCGGAAAG
   MTH1172   5  59 438 1078372 .. 1078382 -  -4.6  -3.83155   CAGGAAGATGAAGAA                 GGGC ATA ACCC                 CTGATCAGGTTGTTG
   MTH1186   3  52 117 1090012 .. 1090026 -  -5.7  -2.84745   GGGTCAGAAGATAAT               CTTCC GTGAG GGAAG               GAGCAAGGGCATAGG
   MTH1199   6  62 291 1101279 .. 1101296 -  -7.7  -2.79796   CCTGATGTGAGCATA             CAGGTCC CTCC GAACCTG              AACAGGGAAACCGGT
   MTH1208   0 NONE
   MTH1211   5  50 403 1113568 .. 1113580 -  -4.1  -3.37975   ATCCAGCATCGATAA                CAGAA TAG TCCTG                ATTGATGGAGATGAA
   MTH1211   5  50 100 1113869 .. 1113883 -  -2.8  -3.62775   AGGACCCGTTAAGAA               GCTGCA ACT TACAAC               AGTATCTCATACAGT
   MTH1211   5  50  88 1113885 .. 1113895 -    -4    -3.281   CTGCAACTTACAACA                 GTAT CTC ATAC                 AGTTTTCACTGATCA
   MTH1216   8  95 127 1118651 .. 1118690 - -15.2  -2.59683   ACTGCAGGCCATAAT  TTCACCTCCGGGTTATTG TTCA CAATAACCTGGAGTTGAA   TTTTAATTTTTTGCG
   MTH1235   5  67  39 1134167 .. 1134177 -  -3.2  -4.74103   TGCCGAACTCAAAAA                 CGCT GCA AGCA                 AGCTCATAAGGGCAA
   MTH1256   3  78 420 1146917 .. 1146931 -  -7.1  -4.46926   CATTTGAGGATAAAA               CCCTC GATCA GAGGG               AGATGGCCGGGATGG
   MTH1259   8  65  46 1151035 .. 1151046 -    -3  -4.72386   GAAATGATGGAAAAA                TTCT GCAT AGAA                 TAAAAAAAGGTCAAC
   MTH1266   7  75 134 1157859 .. 1157880 - -10.1  -3.04398   GGTTGTTGGCAAAAG           GGTCGGGGA TGTC TCCCCTACC            GACAAATACATAATA
   MTH1284   6  64 156 1164872 .. 1164882 -  -6.8  -3.50358   AAAGAATGATGAGAA                 CCTC GTG GAGG                 AGGCAGCCGACCTCA
   MTH1294   1  50 435 1173862 .. 1173874 -  -2.6  -3.73386   ATATAATGATTGAAA                CCGG GCATG CCGA                GAGTAACCCACCTTC
   MTH1305   3  56 197 1181147 .. 1181165 -  -4.4   -3.7046   TAAAAAAGGTGCAAA             GGAAACGG GGC CCGTAGCC             TAGCCAGGATAGGGC
   MTH1334   8  61 224 1200700 .. 1200718 -  -2.4  -4.56775   ATCCCCTCTTAAAAA             GCTTTTCG AGA CAAAAACC             GCTGAAAAATTGAAG
   MTH1353   5  62  14 1217770 .. 1217780 -  -6.8  -3.37732   AGATTAACTTCACAA                 CGGT GCC ACCG                 AAGCCCCTCTGATTC
   MTH1361   1  69 343 1222561 .. 1222576 -  -6.8  -3.85698   TTTTCTCGTGACAAA              GAGCCC TTCA GAGCTC               AGCTTCAAAACATTT
   MTH1368   5  93  19 1230965 .. 1230975 -  -5.4   -5.6473   AGAACATCAAAAAAA                 TCAG GTC CTGA                 TAGAAAGGACAGATC
   MTH1373   4  54 -33 1236881 .. 1236897 -  -6.5  -2.58358   AAATCAGTAGAATAG              CCCCC ACCACAA GGGGG              ATGACTATATTATCC
   MTH1392   6  69 214 1259163 .. 1259182 -  -6.4  -4.10161   GAGTACTCTGCAAAA            TCCAAGAG GACC CTCATGGA             AGTGGAGGAAGCCGA
   MTH1395   4  64 430 1263205 .. 1263220 -  -6.2  -3.61715   CAGGGCCGTTAAGAA              TACAGT CCCC ACTGTA               AGGAACGTTGTTCTG
   MTH1401   4  53 393 1268085 .. 1268098 -  -2.4  -4.13767   GGTCGCAGGTGAAAA               CATC AGCGGG GATG                AGATCTCAGTGATGA
   MTH1407   6  69  43 1274549 .. 1274559 -    -4  -4.68994   ATCATCACTTAAAAA                 TAGT AAA ACTA                 TCTTAACCTCTGGAA
   MTH1428   2  79   2 1294006 .. 1294028 -  -3.2   -5.4505   GCTTTGAATAAAAAA           GGTGGTGCGG ATA CAGCTTCACC           ATTAGATGAGGGCGG
   MTH1441   1  47  79 1301101 .. 1301113 -  -4.1  -2.98942   ACGGTTCTACAGACA                GAAGA GGG CCTTC                AGTTTATTAAGGGCA
   MTH1447   4  55 234 1307881 .. 1307893 -  -6.3  -2.87931   CTCATGGGGGATATA                TGAGT TCC ACTCA                GCAGGTTTATGGGCT
   MTH1452   7  67  88 1313172 .. 1313183 -  -5.8  -4.14615   AAAAATTCGGGAAAA                GGGT GGGG ACCC                 TTTTCGTTGCAATCA
   MTH1458   3  52 215 1318881 .. 1318900 -  -3.6  -3.68557   AAAAGATACCGGAAA            GGATG-ATG ATG CACGCATCC            AGGAGGTCATACGGG
   MTH1465   8  71 122 1326404 .. 1326434 -  -4.9  -4.50241   AAACATTAAGCAAAA      CTGATC--TTCTGGC CAA ACCAGAATAGATCAG      TTCTGGTTTTACTTT
   MTH1484   6  93  70 1340439 .. 1340475 - -11.1  -4.84363   CGAAAGGATTAAAAA    TATAAAAGATGGAAGCC ACA GGTTTCCATTTTTTATA    TTTTATTATCAAAGG
   MTH1491   1  51  49 1346948 .. 1346964 -  -2.2  -3.83205   AGTTCTCATATTAAA              GAGGCT CCTTT AGCTTC              GTGGCACTTTTTCAG
   MTH1498   4  90  70 1354623 .. 1354643 -  -8.3  -5.09521   TGAAGAAATCAAAAA            GGTATTCAG TCC CTGAATCCC            CGTCTTTGGGATCCC
      leuS   4  60 254 1363803 .. 1363828 -  -6.1  -3.27022   GGGACGTCATAGCAA         CTGGCACAC CTCCCGGC GTGGGCCAG          ATGGTACCTGGGGAC
   MTH1513   5  72 335 1370262 .. 1370280 -  -8.8  -3.52204   GGAGCGCTAAATCAA             TGCACCTC CTT GAGGAGCA             GGAGGAACTGGATGC
   MTH1518   0 NONE
   MTH1521   6  60 106 1382091 .. 1382101 -  -6.8  -3.20403   TGAACTCATAATAGA                 CCCT CCA AGGG                 ATTACTCCTTCAGGG
   MTH1531   6  65 -10 1391116 .. 1391133 -  -2.7  -4.68593   CTGATGAGGGAAAAA             TCAGG TTCTAGTC CCTGA              AGGACCCCAGTATGC
   MTH1536   5  54 439 1395852 .. 1395867 -  -4.6  -3.46602   CCTCCCACAGGATAA              GGCAAC AAGG GTGGCC               GAGCTTCGAGAAAGG
   MTH1540   5  61 449 1404528 .. 1404557 -  -7.9  -2.56571   CACATATTCAATGCA       TGGCTGGGTGAGGC GAA ACCTGACCCAGC-A       GCCCTTGAGGGTCTC
   MTH1550   6  62 361 1415801 .. 1415815 -  -2.7  -4.58424   CATGACCACATAAAA               GGCAG GTGCA CAGCC               GCAGCATGCAGTGAA
   MTH1568   3  50 -26 1436252 .. 1436266 -  -5.7  -2.50935   ACCTCATTCATCAAC               TGCCT CGATC AGGCA               TACCCCACCTTCACA
   MTH1575   4  79 395 1442465 .. 1442475 -  -6.8  -4.49981   CATAGGACCAGAAAA                 GGTC CTT GACC                 CCGAAAAAGCCACGA
   MTH1582   7  59 415 1447945 .. 1447955 -    -4   -4.1043   TTTAAATAGTACAAA                 GTAA TAA TTAC                 TTTTATGGGAACCCT
   MTH1585   8  63  43 1451770 .. 1451784 -  -5.6  -3.85092   AGCAGGCAGATGAAA               TGGCCC GCT GGGGCA               TATCCCTGGTCGAGA
   MTH1605   1  47 436 1475056 .. 1475078 -  -4.1  -2.94322   ATGGGATTGAAATTA          GGAGGGAGGA GTGA TCCTCCC-CT           TTCTTTCTCAGTTAA
   MTH1634   3  48 207 1498330 .. 1498342 -  -4.7  -2.91681   CTTGAAGCTGACATA                GGTGG CGA CCCCC                AGGTTCTCAGGAGGA
   MTH1634   3  48 137 1498394 .. 1498412 -  -4.6  -2.84192   CAGAGGACTATGAGA             TCAGGT GGAGAAA ACCTGA             CGTGGAAGGTGTTAT
   MTH1639   1  49 295 1503227 .. 1503240 -  -5.2  -2.63301   TACAGTTCCAGATCA               GCCC AGGGAA GGGC                AAAAGAGTGAGCAAT
   MTH1645   3  68 322 1510544 .. 1510560 -  -7.9  -3.55444   GGGTGAGGTCGGAAA              CCACAGC TTT GCAGTGG              CCCTGGGACTTGCAT
   MTH1648   2  42 204 1513514 .. 1513526 -  -3.3   -2.5602   CAAGTATGGAAGGTA                CCACA ATA TGGGG                GCTGTATTCAGGGGC
   MTH1651   4  47 273 1515921 .. 1515932 -  -4.4  -2.54723   TTCTAATATTAATAT                GAAC GTAA GTTC                 CTTTTCCTTTCATCC
   MTH1663   6  60 226 1525539 .. 1525561 -  -7.6  -2.88634   AAAGAACAGTTAAAT           CTGGAGCTGC CCT GGAGCTCCTG           GAAGAATTTGTATCA
   MTH1687   6  62 318 1546224 .. 1546247 -  -6.6  -3.33162   GAGGGGATCCCACAA          CGGACCACTG ATGC CTGTGGCCCA           GAGGGATGCAACACC
   MTH1695   4  66 404 1551313 .. 1551324 -  -7.2  -3.54089   GACATATATGAAACA                GGGG TTAA CCCC                 GTTGACCTTACAGAC
   MTH1701   5  63  63 1556910 .. 1556922 -  -7.7  -2.99325   CCGGTACAAGTAAAT                CCCAT CTC ATGGG                TGTACTTGTTATCCC
   MTH1704   2  65 139 1560585 .. 1560602 -  -5.5  -4.08042   TTCATGATAAAAAGA             CTTGAGC CAAA GCTCTAG              CATCCGGTCGACAGC
   MTH1715   7  56 152 1571692 .. 1571704 -  -3.4  -4.11838   AAATCAGCAGAGAAA                TGCA CACTC TGCA                TGGACGCAGAAGTCA
   MTH1726  10  71 269 1579735 .. 1579753 -  -9.6  -2.86271   TCCCGAGGACAACCA             CACCTGAA CGC TTCAGGCG             GAGGGAGAGAGAGGA
   MTH1735   1  44 240 1587118 .. 1587138 -  -3.9  -2.53905   TGAGAAGCCATGAAG            GCTGTCAGC ATT GCTGATAGG            ACGATCTTCATCATG
   MTH1749   3  53 196 1597793 .. 1597809 -  -2.1  -4.08216   GGAGTGTGCTGAAAA              CCTCATG GGA CTTGTGG              GTAAAAGGATCATCG
   MTH1777   6  62 282 1628775 .. 1628787 -  -7.7  -2.91695   CTCATCGTCAAATTA                CATCC TCA GGATG                AGTGATCACCGACGC
   MTH1784   6  62  61 1633009 .. 1633019 -  -6.8  -3.28712   TGGGGGTGTTCAGAA                 TGCC AGT GGCA                 CCCTGAACCCACCAC
   MTH1798   6  56 180 1642688 .. 1642704 -  -5.7  -3.28712   GTGTTTTCTCTACAA              GGGCTCC TGC GAGGCCC              AACCCTGTGGGGCTC
   MTH1810   1  49  64 1653075 .. 1653087 -  -4.7  -3.06162   TACCCCATGTTAACA                CTGCC CTC GGCGG                CCTTCTATTCCTTGC
   MTH1816   3  61 181 1658308 .. 1658320 -  -7.7  -2.70932   GGGCCGGTCCAAGGA                GGGAT GGT ATCCC                TGAGAGCGTTGAACT
   MTH1824   6  65 356 1663422 .. 1663432 -  -5.4  -4.09818   AAGAGGAATGAGAAA                 TTCC TTG GGAA                 CCTCAGGAAGGATGA
   MTH1834  14  75  86 1673445 .. 1673467 -  -9.8  -3.33483   CATTGAAAGGATCAA           CCAGGAGAAG GAA CGCCTCCTGG           CCCACCTTGAGGCAA
   MTH1842   3  62  85 1679876 .. 1679896 -  -6.9  -3.32844   GGTTTCATGTCAGAA            TGGCTCA GGGGATA TGAGCCA            TTAGAATGTCTCAGG
   MTH1846   3  46 475 1682070 .. 1682093 -  -3.8  -2.76629   ATGAAGATAAATGTA          TTCAGGGACG CATA CACCCTTGAA           GCCAGCCCGGGTAAA
   MTH1854   2  52 217 1690760 .. 1690777 -  -5.5  -2.91288   CAATGCAGAGGAAAT             TGCCCTG AAGG CAGGTCA              CATACTCTCCCTCAA
   MTH1858   2  51 106 1694773 .. 1694789 -  -4.4  -3.23708   TTTGTTTAAAAATCA             GGCCTCT GTGA AG-GGCC              ATGTTAGTTTTTATG
   MTH1861   8  67  53 1697801 .. 1697827 -  -5.8  -4.31085   TAGACGAATTTAAAA         GGGAGGGCATAA CCC TCATACCCCTCC         TTTCGGTATCTGACT
   MTH1873   4  73 451 1707673 .. 1707684 -  -7.2  -4.00756   TATGTGATGAAACAA                GGCC AGTC GGCC                 AGGGTGCAAGGCTCA
   MTH1885   5  65  97 1716747 .. 1716764 -  -4.9  -4.19258   AGATGCCATTGAAAA             GATGAAT GACT ACTCATC              TGATGAGGGAATCAT
   MTH1907   1  44 -36 1738884 .. 1738901 -  -3.4  -2.90723   TCATCCTCAACTATA             TCC-CCC TTCCC GGGTGGA             AGGTTCCTTATGAAG
   MTH1916   8  77   4 1748259 .. 1748273 -   -10  -3.28181   CAAATTTAAGGAACA               GACCCT CAA AGGGTC               AGATTATCTGTGTAT
   MTH1915   9  76 351 1748572 .. 1748602 + -11.1  -2.63631   TTTTTAATCGAGGTT       GCCCCCTCCCTGA GGTCA TCAGGGAAGTGGC       TGATATCAACGTTGG
   MTH1892   5  61  -6 1724432 .. 1724447 +    -4  -4.20834   TTCCCGGAAAAGTCA              GGGTTA ATTT TAATCC               TTTAATTATTTTCAG
   MTH1853   9  60 441 1691387 .. 1691407 +  -6.9  -3.21703   CTTCAATCTTCCCTT            TCTGTTTTC AAG GAATACAGA            TATCTGTTTCAGTTT
   MTH1845   6  51 -10 1682556 .. 1682577 +  -5.9  -2.62545   ATGAGGTGGTCCCGG           CAGAGGA ATGATTTA TCCTCTG            AGTTTTTCAAGTGTG
   MTH1833  10  60 -12 1673544 .. 1673565 +  -7.3  -2.80779   TAAACTCAGGGACGT           GGATGAGGA TTAA TCCTCATCA            TCATTCCCTTCTGAT
   MTH1826   9  64 404 1668055 .. 1668076 +  -6.5  -3.74012   TTGTGGACGTAGCAG           TGCCCCTCC TCTG GGATGGGTA            TTATGGTTTTGTCTG
   MTH1823   2  95 463 1664202 .. 1664216 +  -4.3  -5.73672   GTCCACGAGAATCAC               CCATA TGATT TATGG               TTTTTTTAGTTATTT
   MTH1809   1  40   0 1653136 .. 1653146 +  -2.4  -2.72839   GTTTCACTGGATATA                 ACCC AAC GGGA                 TACTTCACCATAATT
   MTH1801   5  61 430 1645036 .. 1645054 +  -3.8  -4.19506   CCTGTCAAGGGCCTT             CTTGAGCA CAT TCCTCAGG             TTTTCAGGTTCAAGT
   MTH1797   4  70  83 1642925 .. 1642937 +  -7.7  -3.68738   ATGGTTCTTCAACAT                CCCTT ACG AAGGG                TTCTATCTTGCAGTC
   MTH1788   3  44 -28 1636884 .. 1636896 +  -3.4  -2.84527   GGGAGATCCGGAATA                TCCT TTCTC AGGA                ATTTCATAGAGATTA
   MTH1783  10  82 -32 1632993 .. 1633037 +  -8.6  -4.29153   CTTGGAGGTGTTAAT GTGG-GG-GTGTTCAGAATGCC AGT GGCACCCTGAACCCACCACCAC TCTTTTTTATCATCG
   MTH1776   3  58 330 1629315 .. 1629330 +  -6.1  -3.21099   GAAGACCATGGGCAT              GGGAC CCTCCT GTCCC               TTACTCCTGGCAACA
   MTH1772   9  49 -16 1625473 .. 1625484 +  -4.4  -3.00525   AGGCCCTGAGTGATG                TGAG GGCC CTCA                 TGTAGTTTCAGGGGA
   MTH1772   9  49 122 1625611 .. 1625633 +  -4.8  -2.62038   ATGTACATCTCTGCA           CTGGCCTT CCTTGAT GAGGCCGG           CTTGGTGGTTTTAAG
   MTH1772   9  49 406 1625895 .. 1625908 +  -2.3  -3.65224   CTTCACCTCAGGGTC               GGTGA AGTC TCCCC                TTATTGCCCTGAAGT
   MTH1765   5  59  57 1620214 .. 1620226 +  -3.3  -4.21098   TATGTGAAATCAGCT                CTCTG AGC CGGGG                TTTTCGAGTTCCTCT
   MTH1748   2  53 324 1598279 .. 1598299 +  -5.3  -3.20326   CGCAGGTTCAGACCA            GCCTCCACC TTT GATGGAGGA            TTCACTCTGTGTTTG
   MTH1734   0 NONE
   MTH1714   3  83  41 1571900 .. 1571917 +  -9.9  -3.81885   GGATTTCAACGTGAA             GGGTGTT TATG AACACCC              TTATATATTTATATG
   MTH1703   5  65 249 1560851 .. 1560875 +  -7.8  -3.23984   GCAGTCTGTGGTATG          CATCTCCACC CAGGA GGTGGAGGAG          TTCATGGTAGGTTTC
   MTH1694   4  54 343 1551841 .. 1551863 +  -5.4  -3.16881   CCCTCCGGAAGGTTA           TGCCCACCTC TCC GAGGAAGGCG           TTCATGGCATCCCTG
   MTH1686   4  54 256 1546771 .. 1546781 +  -5.4  -3.26471   CCCTGAGCCTCCCGC                 TGTG ACT CACA                 TTCCTGTCAAAATAG
   MTH1661   6  79 120 1525720 .. 1525748 + -11.1  -3.11134   ATATTAAGAATCAGT        GGGGTGATTCCAA CTT TTGGAGTTACTCC        TATATATGCTTTTCT
   MTH1650   4  54 179 1516101 .. 1516112 +  -4.4  -3.59516   TTATTATGAATGCTA                TCAG TAAG CTGA                 TTATAATTGGTTTAT
   MTH1638   1  56 273 1503623 .. 1503657 +  -4.8  -3.51924   ATTGAGACCTCCTCG     GCGTCCATGTTATCCC TGA GGGTCAGCATGGCGGC     TTCTCTGCATACAGC
   MTH1633   1  44 405 1498941 .. 1498953 +  -3.3  -2.80761   TTATAACTGCAAGGT                CCGCT TCA AGGGG                GTTCTGTATTGAGGT
   MTH1622   6  74  -1 1485750 .. 1485769 +  -4.4  -4.93288   TGGCCAAGCGATACT            GAAGT-TCT GCC AGAAACTTC            TTTTATTTGCCTGTT
   MTH1606   8  57 -17 1476251 .. 1476261 +  -6.8   -2.8007   GAATGGTTCCTCATG                 GGAG TGT CTCC                 TCGTTGATACATTCC
   MTH1584   3  48 115 1451937 .. 1451956 +  -4.2  -3.16564   CGAATCTTTCAAGTT            CAAGGAGGG CAA CCC-CCATG            TTGGTCCAGTAGACA
   MTH1567   7  72 336 1436542 .. 1436554 +  -9.1  -3.31263   TCCACTGGATTATAT                GCACC TAT GGTGC                TTATAAAAATAAGGT
   MTH1549   8  62 341 1416408 .. 1416427 +  -2.8  -4.59069   CCATCTATATAGTAC            TTCTTGCG GTCC TGCATGAA             TTTTCTGGTTCTGAT
   MTH1539   3  47 292 1405119 .. 1405129 +  -4.6   -2.6914   CGAGAACAACATCAG                 CGGG GCT CCTG                 GTTATATGGACCATG
   MTH1512   7  87  20 1370493 .. 1370505 +  -4.9  -5.40072   TTTTCCTTATCTTAT                TTTGT GCA ACAAA                TTTTTTTGAGACCAA
   MTH1507   5  78  79 1363994 .. 1364006 +  -4.1  -5.28755   GTCTGGATATTCTTT                TGAGG AAT TCTCA                TTTTTTCATATGTTT
   MTH1502   3  48 475 1360554 .. 1360566 +  -2.7    -3.551   TCTCTTCATTTATGT                TATGT TTC ACGTA                TTCTCTGAGTTCCCG
   MTH1497  14  76  13 1354651 .. 1354679 + -11.1  -2.60992   TGAATCCCCGTCTTT       GGGATCCCAGCC ATCAGG GGCT-GGATCCC        CTATTTCCGGGAATT
   MTH1490   4  54 441 1347401 .. 1347411 +  -4.6  -3.53174   CCCCTCAAGGCCGGC                 GTCC ACC GGGC                 TGTTTCTCGCGATGT
   MTH1483   8 100  13 1340448 .. 1340466 +  -9.6  -5.65678   TAAAAATATAAAAGA             TGGAAGCC ACA GGTTTCCA             TTTTTTATATTTTAT
   MTH1464   8  80 -14 1326415 .. 1326446 +  -2.3  -5.68039   AAAACTGATCTTCTG      GCCAAACCAGAAT AGATCA GTTCTGGTTTTAC       TTTTTTTCTCCCTTT
   MTH1451  10  76 -31 1313202 .. 1313219 +  -9.1  -3.67611   TCGTTGCAATCATAA             CAGCCGG GTTG CTGGCTG              TTCTCTTAACATAGA
   MTH1446   4  49 225 1308108 .. 1308131 +  -5.3  -2.62263   CAAAAAAAATTTTAA          TGAAGGATC CGAAGT GATCCTACA           TGGTCTCCGGGGCAT
   MTH1440   1  51  19 1301176 .. 1301204 +  -5.1  -3.07013   GGCACTGATTTTATC        GGTGGAGGACCGG TAG CTAAACCTCCACC        TCTATTCCAAGGATC
   MTH1427   5  56 173 1294090 .. 1294105 +  -3.2  -4.02132   GTAGTAGGCGAATAT              GTAGAG GTCC CTCTCC               TTTATGAGTTTAAGG
   MTH1419   2  85 208 1286882 .. 1286903 +  -8.9  -4.17657   CCCTCCAGAGGAAAA           GTTATAACT TATA AGTTATAAC            TTTTAAGGTCTGATG
   MTH1412   7  60 267 1279595 .. 1279605 +  -5.4  -3.65671   ACTCCTCAGGGTCAG                 GGAA ACG TTCC                 TTCTGTATCCTTGTA
   MTH1406   6  58 232 1274715 .. 1274740 +  -5.3  -3.66772   ATATAACTGTACTGG         CCCTGACGGTG CTGT CCTCATCAGGG          TTATTCAGAATTTCG
   MTH1400   4  62 253 1268743 .. 1268755 +  -7.7  -2.87132   AAGGTGGGCCAGAAG                CCCTA TGG TAGGG                TATATGAGGAGGGAC
   MTH1394   5  64   3 1263580 .. 1263594 +  -4.2  -4.46267   CAGGTCAGAGTAACC               GGGG CCTCAAC CCCC               TTTTCCTTAAGTTAT
   MTH1377   5  54 407 1244804 .. 1244818 +  -5.6  -3.14132   CTCACGCACGACCCA               GTCCGG GTT CCGGAG               TTCCTCCAGAAGAAA
   MTH1372   4  53 354 1237133 .. 1237144 +  -5.8  -3.08679   TGATGATGGCTGCAT                TGGC CACA GCCA                 TGTTGAATCCAAAGA
   MTH1367   4  51 349 1231278 .. 1231291 +  -4.5  -3.21416   ATGCAACGGAGTCCC               TCACC CGTA GGTGG                TTGCTGGTCCGGATG
   MTH1360   2  54 340 1223195 .. 1223213 +  -4.5  -3.53012   GTGGACCGTTCCGAA             GGTGCTT ATGAC AAGCTCC             TTTGCCGCGAAACCA
   MTH1352   4  43 268 1218011 .. 1218024 +  -3.1  -2.60075   AACATTCCGGGACCC               TCAGT GCCG GCTGA                ATTCATTCGGAGCGC
   MTH1338   3  50 281 1205545 .. 1205558 +  -3.7  -3.36694   TGTCCAGGGAGTAGC               CGAGG AGCC CCCCG                TATTTACCGCTGGAT
   MTH1333   4  48 227 1200503 .. 1200517 +  -2.8  -3.55205   CCTGAACAGTCTTAC               TTTCCT TAG GGGAGA               TATTTAATGTATTCC
   MTH1302   2  61  10 1181020 .. 1181036 +  -2.3  -4.60648   ATGTAAAAGTTTATA              TATTAGA AAA TCAAATA              TTTCTTTACTCTTTT
   MTH1296   6  77 389 1176567 .. 1176586 +  -6.4  -4.57516   AGTGTGTAGACATCG            TCCTGGGT GTAG ACCCAGAA             TTTTCCTTTACCTAT
   MTH1291   4  61 131 1173812 .. 1173822 +  -8.2  -2.64872   ATACTGATTTCCGTA                 CCCC TCA GGGG                 CTCTTATTGGATCAC
   MTH1265   2  71  72 1158096 .. 1158106 +    -4  -4.90266   CGTGCCATGACCCTA                 TTGA AAT TCAA                 TTTTTCGTTCATAAA
   MTH1258   5  49 333 1151382 .. 1151400 +  -4.5  -3.06969   TTGATCCTGAAGCAA             CCACTCC ACCAG GGAATGG             TGTTACAGTACCTTC
   MTH1234   5  70   5 1134211 .. 1134221 +  -2.6    -5.055   AGATGAGCTGAACAT                 TTTT TCT AAAA                 TTTTTTACCCCTTAC
   MTH1215   4 100  91 1118651 .. 1118690 + -17.4  -4.86862   ACTGCAGGCCATAAT  TTCACCTCCGGGTTATTG TTCA CAATAACCTGGAGTTGAA   TTTTAATTTTTTGCG
   MTH1210   4  57 192 1113883 .. 1113897 +  -2.8  -4.21194   AGCTGCAACTTACAA               CAGTAT CTC ATACAG               TTTTCACTGATCAGA
   MTH1198   6  67 138 1101692 .. 1101704 +  -9.1  -2.63913   GACTGCTCCGGCTAT                GAGGG CGT CCCTC                TGGTGTACACTCATC
   MTH1187   0 NONE
   MTH1171   5  58 288 1079116 .. 1079126 +  -5.4  -3.48276   TGCTGATTCTGGATT                 CCAT TCC ATGG                 TTATCTGCAAGCGGC
   MTH1150   1  65 231 1062205 .. 1062223 +  -7.5  -3.30972   ACCGCTGTCCACCTT             GATAACC ACGTC GGTTATC             TTACCTGTTTTATCG
   MTH1128   4  67 102 1040332 .. 1040350 +  -8.9  -2.66634   AAAAAGAAAATATTT             GCTGGAA TTATT TTCCAGC             TGGTATGATGAGGTC
   MTH1123   6  60 210 1035379 .. 1035390 +  -7.2  -2.78018   CTTAACAAGCTCCAG                GCCG ATGC CGGC                 TGATTCCTGAAGGCT
   MTH1114   9  59  50 1027451 .. 1027461 +  -6.8  -3.01791   AAAATCAGAGAAAAA                 CCAG TTA CTGG                 TGTTCACGACAGGGT
   MTH1114   9  59 436 1027837 .. 1027855 +  -7.4  -2.64107   GTGCATTATGGCGGC             GCCCATGA CGT TGATGGGC             TCCTCTCCCGCTTTC
   MTH1107   2  43 367 1022281 .. 1022305 +  -2.8  -3.07816   CACACGAACACCATC          CAGGGTCC CTATCTCCA GGAGCCTG          TTGAATGCATCAAGG
   MTH1075   4  56 299  983605 ..  983615 +  -6.8  -2.71144   CTGATTTTAACACGG                 CGTC TGT GACG                 TCGTTAGAGAGGATG
   MTH1066   3  52 394  971383 ..  971398 +  -3.2  -3.65046   ATCCTCAAGTTCAGA              GACAAG GTAG CGTGTC               TTCTTAACCTCCCCG
   MTH1036   1  51  83  947351 ..  947364 +  -4.5  -3.14211   TTCCTTATAACAAAC               CCTGA AACG TCGGG                TTAATGCACACCAGT
   MTH1011   8  93 -32  925960 ..  925995 +  -5.5  -5.63517   CTTAAGGAGCGTAAG    GTCTCAGGCGAAC CCAAACACAT GTTTGCCTGAAAC     TTTTTTATTTACAGA
    MTH990   5  58 451  903372 ..  903401 +  -5.7    -3.484   GGTTCTTAACTGCAA       CTGTGAGAACC-CC CCT GGAGGTTCTCAGCG       TTATCCTCTGGTCAG
    MTH975   3  51 353  889954 ..  889978 +  -4.9  -2.94924   CCCTTATCTTATCAG          GGAACCTACCT GCA AGGTGGGCTGC          GTTTCTGAGTACAGG
    MTH970   4  68 270  886387 ..  886397 +  -8.2  -3.52316   CAACCTCAAAATCCA                 CGGG ATC CCCG                 TTCCTTGTGTATGCC
    MTH967   1  66   6  882806 ..  882819 +  -8.1  -3.41988   CTGCAGTTAGTGTAT               GAGGG TATC CCCTC                TGTTCTTAGGTGAAC
    MTH951   4  66 307  867225 ..  867249 +  -7.8  -3.35996   GCAGCTACGAAGGTG          GCATGGTCTG CCTTA CGGTCCATGC          TTATGGGTAGGGGTG
    MTH947   2  52 128  865289 ..  865299 +  -5.4  -2.75039   TGGATTTAAGATACC                 TCTG GAG CAGA                 TCCTTAAGGTATCTG
    MTH938   3  45 158  854461 ..  854490 +  -3.5  -3.04263   GCACCACGTACTCCA       CCATCCTGTCC GGGAGATG GGAGAGGAGGG        TGTTGAAGCTCAGAT
    MTH934  10  75 229  853085 ..  853095 +  -5.4   -4.7078   CCTCAGATCTAACTG                 CTTC CCT GAAG                 TTTTTGAATGATTCC
    MTH919   3  48 186  838079 ..  838100 +  -3.1  -3.32202   GAAGTTTCTATAATG           TCTTCAA CTGTACCC TTGAAGA            TATTCTGTGCAGATG
    MTH911   9  66 387  829097 ..  829126 +  -7.1  -3.54771   ACTGGAAGAGGTACT       CCT-CAGGTTCCTC CCG GAGGTCCCTGCAGG       TTATGGTGTTGTCAA
    MTH900   1  45 326  817882 ..  817898 +  -2.2  -3.35522   CGATGTGTATCTCAC              CGCC CCCACTTAA GGCG              TGTTTGAGGGAATTG
    MTH884   2  57 193  805611 ..  805621 +  -6.8  -2.86426   CGCCAAGATCAAGCT                 GCTC TGT GAGC                 TCCTTGTACCTGTTC
    MTH880   3  52 -43  801132 ..  801152 +  -3.1   -3.6268   TCTACCTGGTATTCG            CCCTCTTCA TTG TGGTGTGGG            TTGTACTTTCAATTA
    MTH864   5  73 425  787056 ..  787066 +  -5.4  -4.50058   GTAAGTACTTGTCCA                 GCAT CAG ATGC                 TTTTAATTCTACATC
    MTH859   3  66 310  782741 ..  782764 +  -8.2  -3.40611   TCAGATCTTCTTCAT          CGGATGC-CGT CTA ACGTGCATCTG          TGTTCTTCACCTCAG
    MTH851   7  71  -2  774643 ..  774653 +    -4  -5.00616   AAGGACCTCATCACC                 TGAA ACT TTCA                 TTTTTTCAAAAAAAC
    MTH832   2  70 251  756552 ..  756564 +  -9.1  -3.23216   GAGAAGGGAGCTGCT                GCTCC TGA GGAGC                TTGATGGTCATGAAA
    MTH822   3  63 317  747322 ..  747333 +  -4.4    -4.183   CCATCCGGGAATGCA                TGCT TCAC AGCA                 TTTGTTAAAAGTTCA
    MTH812   3  65  26  739722 ..  739733 +  -5.8  -3.99553   GACCCGTACCAGAAG                CCTG AAAG CAGG                 TTATTCTCTCTTCTT
    MTH796   8  60  15  726598 ..  726612 +  -6.4  -3.41602   AAACTCACCTCTTAA               CCTTCT CCC AGAGGG               TTCTCCTGCCCTCAC
    MTH787   4  51 -13  717271 ..  717281 +  -5.4  -2.74605   CCATCATCGAGGAGA                 TCCT TGA AGGA                 TAGATTTTAAGGACC
    MTH784   2  42 457  712528 ..  712546 +    -3  -2.80816   CTGTGACTCCTCCAA             CAGGGAGA ACA TCTCCGCG             TATGCTCAGTGAGCC
    MTH770   9  62 177  702062 ..  702081 +  -6.4  -3.52102   CCCTCAGATGGGAGT            CGGCATTG TTGT CAATGGCG             TTGTGTCCATAGGAT
    MTH763   6  51 251  693548 ..  693564 +  -5.7  -2.62396   CATCAGTGCCCTCTC              GGTCTCC TCG GGGGTCC              TGGTATCCACAAGTC
    MTH759   3  51 184  687788 ..  687798 +  -2.4  -3.88498   CTCCTATAGCTGCCT                 GGAC TGT GGCC                 TTTGGTATGTACGCC
    MTH749   2  59 160  679132 ..  679144 +  -3.3  -4.22949   AAACTCCCATCTGGT                CCCTG TTC CAAGG                TTTATATGTGTTCTG
    MTH741   4  60  67  670707 ..  670732 +  -7.5  -2.78816   GTCCCCGGTTACAGG         GAGACCTCTGA GCCA TCCGAGGTCGC          TCTGGTAGAGCATCC
    MTH729   7  62  67  661687 ..  661700 +  -3.1  -4.40572   TTGCAGGAATAAAAA               TGGAT TAAA GTCCA                TTTTCTAAAAATTAT
    MTH721   4  47 203  653927 ..  653945 +  -4.5  -2.71416   ACCCTCTTTGATGCC             CAGGAGC TCAAT GGTCCTG             CTTATCTGCCTCATA
    MTH712   3  52 247  635175 ..  635186 +  -4.4  -3.28119   TTCTATATCCATGAA                CTCA TCCC TGAG                 TTCCTGTGGATCCCT
    MTH697   3  61  64  621686 ..  621715 +  -7.9  -2.60512   ATTCCTGCAGTTCCT       GGATGGTC-ACACC GTA GGTGTAGACCGTCA       TACCTTCCTCTTCCA
    MTH676   3  60 189  608121 ..  608135 +  -5.8  -3.72527   CACGACATATAAATA               CTTTTT GAA AAAAAG               TTATTACATGCTTTT
    MTH667   5  64 248  594534 ..  594544 +  -6.8  -3.52906   CCAGCATACGCAGAG                 CCCT CAG AGGG                 TTATCTGAGATTGTC
    MTH655   3  45 319  583432 ..  583463 +  -2.3  -3.32343   GCAAATTGAGAACAG      CCTCCTGAAGTTT ACTGTC AAGCTTCACAAGG       TTATCCCCATCTGAG
    MTH641   1  47   5  569598 ..  569608 +  -2.4  -3.55444   GGGGGATATGACTAT                 CCCC TCA GGAG                 TTTAACCCCTGCAGC
    MTH633   2  50 236  565892 ..  565914 +  -4.8  -2.87132   TAGACCTCCTCGAGG           CACCTCATGG CAT CTGTGAGCTG           TATCTCGCCACCAAA
    MTH622   3  48 308  557898 ..  557916 +  -4.5  -2.87132   GGGACTGTATGCTAC             CCCCAAT GAAGA ATAGGGG             TATGTGCCAGAGCCC
    MTH614   5  57 287  549399 ..  549416 +  -6.9   -2.7682   TGGATATTATGGTAA             CCGGGAC CCCC GTCGCGG              ATTCTATATCCTCAA
    MTH607   5  83 440  543583 ..  543605 +  -9.9  -3.92522   CAACTATCTTCTCAA          GGGT-GTGGG CGGC CCCACCACCC           TTTATAAGGTTGAGG
    MTH590   5  65 464  531570 ..  531589 +  -7.8  -3.22774   CCGGCATCCCGGATT            CAGACTCC TCCC GGAGCCTG             TTGATGCTGGCTATA
    MTH584   5  62 279  523653 ..  523666 +  -6.7  -3.39717   ACTCCCCCCACCTGT               CCTCA AGGA TGAGG                TTCCTGTTCCTGACT
    MTH570   3  63 311  513569 ..  513590 +  -7.3  -3.14463   AAAATTGGCTCCGTT           TCCTCATCA ATTT TGTTGAGGA            TTACTCCAAAACGTT
    MTH567   2  59  51  510938 ..  510949 +  -4.4  -3.80855   GCAACATTATTTTTT                GATG ACAC CATC                 TTCCTTTTTGAGGAC
    MTH560   3  56 330  505870 ..  505882 +  -5.5  -3.41878   CACAACCTCAAGGCT                CGTCC TCA GGATG                TTCTCCCTTGAAACC
    MTH551   6  63  17  499276 ..  499287 +  -4.4  -4.16016   CTCCAGGCTTCATAT                GAGA TAAC TCTC                 TTTATTCCCAGATAC
    MTH546   5  52 -33  492672 ..  492684 +  -4.1  -3.54424   AGGGGCACCCCTCTA                TCTGA TAT TCGGA                TTTAAAAGGCTGCGC
    MTH538   6  51 446  482169 ..  482191 +  -4.8  -2.98729   TCATGGCCCAGCAGT           CCCCTATGTT AGG ATCATAGCGG           TATGTGCTGGTTCTG
    MTH527   5  65 -27  470903 ..  470939 +  -2.9  -4.68607   TCTGGATCTACTTGA    AGAGGAGACCGAGGA AAAGAAA TTCTAGGTCTCCACC    TTTCTATTTTTTCTG
    MTH515   6  63 398  464846 ..  464856 +  -8.2  -2.94354   AGCTGTCAATGAAGA                 GGGG AAG CCCC                 TCTGTGAGTCTGTAG
    MTH509   7  66 124  455228 ..  455238 +  -8.2  -3.36131   GGGTATCTCGCTGAG                 GGGC TTT GCCC                 TTGTAACATCGTTTT
    MTH505   2  62 435  453141 ..  453173 +  -3.4  -4.36914   GGCGAAGAATACCAG     TATGGCGCTCAGGGC ACCT GTGCTG-GCCCCATA      TTTTCTCCCGGCGAC
    MTH502   3  60 102  450320 ..  450349 +  -7.1  -2.80035   TCAAAAAAAGAATTT       AC-CCGAGAAGGTC ACT GACCCTCTCGGAGC       TCCTCTTCATCTCTA
    MTH483   8  59 226  423502 ..  423519 +  -3.3  -4.27316   AGAAGAAGAATTAGA             GGGGCTT TAGA ATGTCCC              TTTTAAGTTCAAAGG
    MTH476   8  54  -1  417967 ..  417990 +    -6   -2.7044   CACGGCGCTTCATCT          GACCTTCACAG GAG CAG-GAAGGTC          TCATCTGATTACATG
    MTH470   7  60  62  411035 ..  411083 +    -7  -3.15708   AAAACTAACAGCAGT CTTCTGGCAGC-GTTCCAGTCAG TGCCGC CTGA-TGGAACAGCT-CCAGCAG TTAAGTGTGATCTGT
    MTH467   4  51 328  407733 ..  407743 +  -5.4  -2.62515   AACTCAGAATAACCT                 TCGT TAA ACGA                 TAATATAGCGAAGTT
    MTH467   4  51 449  407854 ..  407869 +  -4.6  -3.23335   ACATACCATGTTCAC              CCCCTC GAGA GAGGAG               TATGTATTTATCAGA
    MTH462   2  48 193  403957 ..  403974 +  -3.5  -3.29511   AGTCTTCAAGGCGGT             TTGCA-AG GAC CTCTGCAA             TTATGGCAGGGTCAA
    MTH437   6  63  22  372274 ..  372286 +  -5.5  -3.83042   TCAATAATTTTTTTA                GCTGG ACA TCAGC                TTCGTTTTTCCGTCG
    MTH432   1  60 260  369263 ..  369273 +  -6.8  -3.15544   TCCTTTTCTCAAGGA                 CCTC CTG GAGG                 TTCCTGAGGCTCCCG
    MTH378   2  51 463  324786 ..  324799 +  -2.3  -3.87815   CTGACCCCAGGAGGC               TGGAG CTCA CACCA                TTTATGAACATGAAG
    MTH365   3  54 449  312707 ..  312731 +  -4.9  -3.37895   GATGAGGGACTAGCG          CAGGACCTTCT TGT GGAATGCCCTG          TTAATGTGTCTTGGC
    MTH362   4  63  89  309914 ..  309945 +  -4.3  -4.19817   CAGGATCAGACGCCT      CCACTTCTCCCCG ATAACC TGGGGGGACCTGG       TTTTCAGTACATGGG
    MTH356   7  62 241  299235 ..  299245 +  -6.8  -3.42548   TCCAGTTCTTTATGA                 CTCC AAG GGAG                 TTCATGTTGCTTGAT
    MTH351   9  73 399  294826 ..  294847 + -10.1  -2.79183   CTGATTCCCTCAGAC           GGTGGGGCT TCGA GGCCTCACC            TCTCCTGAGGATGGC
    MTH340   2  52 311  278470 ..  278509 +  -5.8  -2.90219   GTCCTCCCTTTCTTT  TCGTCTTTG-AGTTCCTTG AGC CAGGGATCTGCAAAGGAGA  TGTCTGAGAGTTCTG
    MTH321   3  44 369  257679 ..  257692 +  -3.1  -2.75081   TATTATCCAGGTGTC               CACGA GCAG TTGTG                TAACTTTTCCCACTA
    MTH316   2  53 128  251537 ..  251547 +  -5.4  -3.07994   ATTCAGCGTATGCTG                 TCTG AAA CAGA                 TTAGATGCAATTCGG
    MTH301   5  62 -24  235777 ..  235787 +  -6.8    -3.272   GTCCACGGGTAAACT                 CCCT GAC AGGG                 TTACTGTACCATGAT
    MTH289   4  59 192  225814 ..  225830 +  -4.3  -3.86897   CAAAATAGGCCCTTT              CACCTGG TCC CAGGGTG              TTTATGAGGGATGAC
    MTH279   4  54 183  214393 ..  214409 +  -3.7    -3.679   TCATCAATGCGCATG              CTCAG ACCCTCC CTGAG              TTCTCTTCCAGCTTT
    MTH275   8  88  67  211332 ..  211346 +  -8.6  -4.83169   CTCCTGCCCTCTATT               TCAGGA GAG TCCTGA               TTTTTCTGGAGAGGT
    MTH239   7  80  38  183701 ..  183715 + -11.4  -2.83164   TGGAGCTCACTGACT               GCTGGC AGT GCCAGC               TATCCTGATGGCTGA
    MTH228   9  63 366  172254 ..  172276 +  -7.8  -2.93109   TCCTCATTTTCTATG           CTCCTTGA AAGATCC TCAAGGAG           TCTAATCCTTTTATC
    MTH211   4  49 333  153876 ..  153889 +  -4.5  -2.93382   TTGCTGTTTTCCTTT               GGCCT TGCA AGGTC                TATCTCCCTGTGGGC
    MTH198   6  62 129  143296 ..  143306 +  -6.8  -3.43944   GGTTAACAGAGTTCA                 GCTC AAG GAGC                 TTATCCCTTACTGAT
    MTH195   2  56 291  140961 ..  140975 +  -4.3  -3.75718   CCATTTAACCTCGAT               GAGAA TTGCT TTCTC               TTCCTTTTCATTGAA
    MTH171   8  51  98  116341 ..  116354 +  -5.3  -3.03214   CTGACCATCTCATTG               TAAGG TACT CCTTA                ATTTCTGATTCAGGT
    MTH162   6  51 -26  108637 ..  108649 +  -4.7   -3.1241   GGGGTGCGCATGGTC                CCGCC TGA GGAGG                TCTATTCCCTCTGAT
    MTH143   5  55 -21   95379 ..   95395 +  -6.5  -2.86177   CAGGAACTTCAACCG              TCCGGAG GAT CTCAGGA              TCTGATATCAACTGT
    MTH121  10  70  31   77872 ..   77898 +  -9.4  -2.67456   TCCCCTCATGAATCT         GAGTATTCCCCC TAA GGGAGAATCCTC         CTTATCCTCCTCTAT
    MTH118   9  63 382   76307 ..   76327 +  -4.7  -4.17048   CGTAGAGCCCTGCAC            TTGATTCCA TGA TGGTGTCAA            TTATTTTAAGGCCGG
    MTH111   3  53 336   71501 ..   71518 +  -5.6  -2.99947   CCTCTGTGTGAACAT             TCTCTG CCTCCT CAGAGA              TGTGTATACCCATTG
    MTH103   2  53 250   64719 ..   64740 +  -5.8  -3.02043   TGATAATATGTTTAT           CAGGGCCT GTCCAG ATGCCCTG            TGTTCGGGGGGAGTT
     MTH85   2  58 218   53627 ..   53639 +  -6.3  -3.22938   GTATGCAATGGGATC                CTTCA TAC TGAAG                TATTGGATTCTTTGA
     MTH52   6  54 115   32806 ..   32817 +  -5.8  -3.15346   GGTACCCATGTCGAG                GTCC CTCT GGAC                 TGTTGATGGGCTCTT

SUMMARY

325 putative operon ends contain 1467 possible terminators.
Percent operon ends hit by terminators of confidence >= x:
	x	#>=x	hits>=x	%hits>=x
	100	6	3	3	1 %
	99	6	3	3	1
	98	6	3	3	1
	97	6	3	3	1
	96	6	3	3	1
	95	10	7	7	2
	94	10	7	7	2
	93	13	10	10	3
	92	13	10	10	3
	91	14	11	11	3
	90	15	12	12	4
	89	15	12	12	4
	88	16	13	13	4
	87	17	14	14	4
	86	19	14	14	4
	85	22	17	17	5
	84	23	17	17	5
	83	27	20	20	6
	82	30	23	23	7
	81	31	24	24	7
	80	34	27	27	8
	79	39	31	31	10
	78	41	33	33	10
	77	47	38	37	11
	76	51	42	41	13
	75	55	46	45	14
	74	58	48	47	14
	73	63	53	52	16
	72	66	55	54	17
	71	72	60	58	18
	70	79	67	64	20
	69	85	72	67	21
	68	90	75	69	21
	67	98	81	74	23
	66	109	91	81	25
	65	130	107	93	29
	64	146	122	101	31
	63	165	139	115	35
	62	190	162	132	41
	61	215	182	144	44
	60	242	206	162	50
	59	266	229	173	53
	58	286	244	179	55
	57	307	263	185	57
	56	355	300	201	62
	55	371	311	204	63
	54	443	373	223	69
	53	477	404	233	72
	52	542	455	248	76
	51	612	512	264	81
	50	682	563	271	83
	49	736	606	278	86
	48	825	677	289	89
	47	897	735	295	91
	46	958	781	297	91
	45	1056	858	301	93
	44	1132	915	310	95
	43	1235	990	314	97
	42	1313	1050	317	98
	41	1402	1118	317	98
	40	1449	1154	319	98
	39	1467	1171	319	98
	38	1467	1171	319	98
	37	1467	1171	319	98
	36	1467	1171	319	98
	35	1467	1171	319	98
	34	1467	1171	319	98
	33	1467	1171	319	98
	32	1467	1171	319	98
	31	1467	1171	319	98
	30	1467	1171	319	98
	29	1467	1171	319	98
	28	1467	1171	319	98
	27	1467	1171	319	98
	26	1467	1171	319	98
	25	1467	1171	319	98
	24	1467	1171	319	98
	23	1467	1171	319	98
	22	1467	1171	319	98
	21	1467	1171	319	98
	20	1467	1171	319	98
	19	1467	1171	319	98
	18	1467	1171	319	98
	17	1467	1171	319	98
	16	1467	1171	319	98
	15	1467	1171	319	98
	14	1467	1171	319	98
	13	1467	1171	319	98
	12	1467	1171	319	98
	11	1467	1171	319	98
	10	1467	1171	319	98
	9	1467	1171	319	98
	8	1467	1171	319	98
	7	1467	1171	319	98
	6	1467	1171	319	98
	5	1467	1171	319	98
	4	1467	1171	319	98
	3	1467	1171	319	98
	2	1467	1171	319	98
	1	1467	1171	319	98
	0	1467	1171	319	98
