# Supplementary material for: Rapid, accurate, computational discovery of Rho-independent transcription terminators illuminates their relationship to DNA uptake
Source: Genome Biol. 2007 Feb 21;8(2):R22. doi: 10.1186/gb-2007-8-2-r22 (PMC1852404; doi:10.1186/gb-2007-8-2-r22)
Supplement: Additional data file 2 — As described in the text, the entire robust tail-to-tail region is searched; if the region is less than 500 nt, then the 500 nt downstream of the stop codon is searched (stopping if a gene start is encountered). In the case of ties, all terminators with the high score are output. [file gb-2007-8-2-r22-S2.zip › Methanococcoides_burtonii_DSM_6242.ttperf]

 Mbur_0031   3  76 313   18799 ..   18828 -  -2.7  -5.50723   TCATTAAAAGAAAAA       GCAGGCAATGCAC TTGA GAGCATTAACGGC        ACTGACTCATATGAG
 Mbur_0041   1  43  95   28472 ..   28494 -  -2.8  -3.07947   GAAGAATTTCTAAGA          GTTTGCAGA TGAGTT TCTGCAA-C           ATTCAGCCGTAGTTT
 Mbur_0053   3  69 288   39478 ..   39496 -  -7.4  -3.37198   CTTCTATATACAATA             TCGATCAC GAT GAGATCGA             TCATGTCCTTTCATA
 Mbur_0057   2  77  19   42698 ..   42717 -  -9.3  -3.30441   TACGATGGTTTATAA            GGACACC AAATAA GGTGTCC             CCTCATCTTTTTTTG
 Mbur_0062   7  65  14   50240 ..   50260 -  -6.9  -3.21269   TTTATGAAAGAGATA            GTTGCCTTT GAA AAAGGAAAC            AAGTAAATTCCATTT
 Mbur_0067   4  63 109   54362 ..   54381 -  -7.9  -2.71268   TCCGATGATATAGGA            GAGCATC TGCTCT GATGCTC             ATATCTTGGCTCTGT
 Mbur_0077   3  66  -6   66291 ..   66309 -  -5.3   -4.2092   TAAAATGATAAAGAA             GGAACGA ATGAA TCATTCC             GCTTTAATCATCTTC
 Mbur_0099   5  89 178   88222 ..   88236 -  -8.6  -4.30844   AGTGCAGCAGCAAAA               GCAAAG GAC CTTTGC               ATCGACAACCGGATA
 Mbur_0110   8  61   6   97359 ..   97376 -    -7  -2.74747   CATAAATTAAACTTA             GAGGGA GTTAGA TCCCTC              TTTAATTATTCGAAC
 Mbur_0123   6  52  -1  106271 ..  106285 -  -3.6  -3.61589   TCAAGATCAAATGAA               GAAATA TAT TATCTC               ATTGTGTCTTTTTTC
 Mbur_0130   4  54 338  113054 ..  113070 -  -5.1  -3.31322   TCGAACCGGGGACAA              CTGCC TCTTCAG GGCAG              CGCTCTCCCACTGAG
 Mbur_0141   5  78  22  122747 ..  122768 - -10.2  -2.75579   TAATAAAATAGGAAC           TTCGGAGG CACATC CCTCCGAA            CTTACTTAATTACTA
 Mbur_0144   6  65 156  125678 ..  125693 -  -3.3  -4.66938   ATCCGCAATACAAAA              GAAAG TTTATC CTTTC               GGACATTTCAGAACT
 Mbur_0155   2 100 469  133746 ..  133771 - -11.3  -5.29445   TTTGAACAATAAAAA         TAACCCTGACA TACC TGTCAAGGTTA          TGCACTAATAATTTG
 Mbur_0167   8  90   5  145956 ..  145972 -    -8  -5.20328   TTTTAAAAAAAGAAA              GAGCCA GAAGT TGGCTC              TTAATTAACCAAGTT
 Mbur_0174   4  63 118  154267 ..  154282 -  -7.5  -2.73721   ATCAATTGTGAAGCA              GGGGG CTAAAT CCCCC               AAGCTCAAATATGAA
 Mbur_0211   3  55 165  188868 ..  188882 -  -4.2  -3.54488   GTTGCTGAAAGAATA               GGCAAG CAT CTTGAC               CTGAAACCCGAATTG
 Mbur_0216   6  61   8  193174 ..  193194 -  -5.5  -3.75803   AAAAAAACCAGATAA            GAGAATG TATTGAT CATTCTC            TAACATTTCAGTTTG
 Mbur_0228   3  62 337  203860 ..  203875 -    -4  -4.40963   ATGGTTGAAAAACAA              CCAAAA CCTG TTCTGG               TAATGTTCTATCTGA
 Mbur_0244   6  76 137  217736 ..  217756 -  -9.7  -2.90763   TCTAGAGGGGATAGA            GGGAGATAC AAA GTATCACCC            TCGACACATAAAATA
 Mbur_0252   5  47 417  226312 ..  226325 -  -2.4   -3.5361   CAACGAGTGACAGAA               TGTC GAAGAT GACA                CCTGCACTTCTTGAA
 Mbur_0252   5  47 159  226570 ..  226583 -  -3.9  -3.12283   GAATCGATGCAAAAG               GAAAA GATT TTTTC                ACATCCATAAAAGAA
 Mbur_0258   8 100 177  234127 ..  234164 -  -8.7  -5.77856   AATAAATTAAAAAAA   TTGATCGCATACTTCATC AAA AATGAAGTA-ACGACCAA   AGGTCAACATTCTTT
 Mbur_0263   3  62 169  239409 ..  239421 -  -4.7  -3.92071   TAGCAAAGAAGATAA                CCGAG CTG CACGG                CGGACACATTGGAGT
 Mbur_0270   8  54 192  247255 ..  247269 -  -5.7  -3.12142   GGCATATGCAAGAGA               GAGGA AATAA TCCTC               TTTTTTATATTTTGT
 Mbur_0301   6  55 267  275246 ..  275267 -  -5.9  -2.74514   GGAAAGCCGGAATGA           GATCCCAAT AGAT ATCGAGATC            TTCGACTTTTTCAAT
 Mbur_0321   1  48 398  300015 ..  300032 -  -3.5   -3.4247   ATAATTGCAATAAGA             TCCAGATA AAA TATC-GGA             AAAAGAACATCTGGT
 Mbur_0328   7  76  -9  309162 ..  309181 -  -7.9  -3.95772   AATAAGAAATTCAAA            GATGCTC GTATCA GAGCATC             TCATTAACTGCTTCA
 Mbur_0338   5  62  75  317741 ..  317764 -  -3.9  -4.39386   TGCAAAGGATGAAAA          GGTCACT AGTTTTGATG AGTGACC           TCATTTTTTGATTTA
 Mbur_0344   7  84  43  324651 ..  324674 -  -8.2  -4.63486   AGTGGGGCAATAAAA          GGGTACCA TTGATATG TGGTACCC           CTTTTTTTATTGTAT
 Mbur_0366   2  64  73  346541 ..  346551 -  -6.8  -3.64685   AAAAGTGTTGAATAA                 GTGG GCG CCAC                 AGTGTTCATTTTGTG
 Mbur_0376   8  86  -9  356774 ..  356796 - -12.8  -2.75769   CCTTGAAACTATAAG           GCTGGTGTGA TAC TCACACCAAC           TGTTTTAGGAATTCC
 Mbur_0396   6  63 437  374599 ..  374626 -  -7.8  -2.53449   ATACTGGGATAAGAC        GTGGTGGGTAGAC TGA GTTTACCCAC-AC        TATACTAAAAAAAAT
 Mbur_0401   4  77 -37  382943 ..  382975 -  -8.6  -3.70068   GATTAGAAGCTCAAA      CAATTGTTGGAATA AATGG CATTCCAGCAATTG      CATTTCGAATTGCAT
 Mbur_0413   2  43 436  393274 ..  393286 -  -2.7  -3.02511   TGCAGTTTTTTAATA                CCAAT GCC ATTGA                TACTTTTATTGTATA
 Mbur_0423   6  72 142  407017 ..  407061 -  -8.2  -3.40558   CATACATCCCAAATA TGACAGTTTCAATCAATTTTC ATTA GAAAA-TGCTCAAAACTGTCA AACTTGTAATGGATG
 Mbur_0428   4  55 322  411533 ..  411550 -  -4.1  -3.65986   GATGATAAAGCACAA             GGCACAA CCTA TTGTTCC              TGAAGGGCAACGACT
 Mbur_0428   4  55 213  411642 ..  411659 -  -2.7  -4.09685   TTTGAGCCTTTAAAA             GAGATCA ATCC TGATATC              ATCGTTCTGGGACAT
 Mbur_0441   3  47 468  431065 ..  431075 -    -4  -3.06341   AATATTCTCCAAAAG                 CAAA GAT TTTG                 ATCAAAAATAGAGAT
 Mbur_0453  12 100  40  446874 ..  446913 - -15.2   -2.5007   GCAAGGGATGAATAT  TATTTGGAGAAAGGACTC CTGT GAGTCCATTCTCCAACTA   TTTACCTTATAATTA
 Mbur_0457  11  95 -20  450216 ..  450249 - -13.3  -3.64523   AATAGGAAATGATAA     CCGAAGGAGAAGCTT AGTC AAGCTTTTCCTTCAG      GTAATTCTTGAACTG
 Mbur_0467   4  67  32  459554 ..  459588 -  -3.7  -4.78572   GTCTAATGAACAAAA    GATGG--CGGCACAATG TCA CATTGTGCTATTCCATC    TTATCGAAAGATCGA
 Mbur_0470   6  55 -26  463606 ..  463627 -  -4.5  -3.53563   AGATGTGTTCTTAAA           GAAC-GCTCT CCA AAAGCAGTTC           AGTAATATCCTTTAT
 Mbur_0473   5  59 288  466288 ..  466298 -  -5.4  -3.70902   GGTCCGATATGGAAA                 GAAG GCG CTTC                 AGGTGAGGGCAATAA
 Mbur_0477   7 100  85  469757 ..  469777 - -14.1  -4.00348   TGCCAATGAATCAAA            GGATCAGCA GAT TGCTGATCC            TGAGTAAATTTTTAT
 Mbur_0504   2  80 296  499181 ..  499193 -  -4.9   -5.2189   TTAAGTACTAAAAAA                CTTAT ACA ATAAG                TGAAGATCAAGACTT
 Mbur_0516   6  67 409  515496 ..  515515 -  -7.8  -3.22777   TGCGACATAGTAATA            GCTCTTGG AATG CCAGGAGC             CAAGGAACAGGACAA
 Mbur_0521   3  57 312  520391 ..  520405 -  -2.1    -4.431   TATTTATGTAGAAAA               TCTCC GAAAA GAAGA               GGAAGAAGAGACTGA
 Mbur_0535   5  53 300  537130 ..  537165 -  -2.7   -3.9392   TAAAATCACAAAAGA    GCAAAATGTGCATAGA TCATT TCCACGC-CATCTTAC    TGTTGAAATTTATGA
 Mbur_0541   6  59 414  543653 ..  543679 -    -6  -3.29211   CAATTCGAAATGCAA         TTGCTGGAAT GCCATTT ATTCCAACAA         TTGTTTGAGCTTCTA
 Mbur_0547   4  50 381  553261 ..  553274 -  -2.3  -3.74608   AATAAATATAAAAAG               GACTC TGTA GAGAC                TCTGTCTAAACCGCT
 Mbur_0554   4  66 296  562131 ..  562146 -  -5.4  -4.09862   AGAGGAAAGAAAACA              CCCTGA CCTC TCAAGG               ACCATTGAGGTCGAG
 Mbur_0560   2  67  95  566878 ..  566903 -  -4.1  -4.62336   ACGGGATGTCAAAAA         TTCAAAATGTA TCGC TACATACTGAA          AAAATATTTTTATTT
 Mbur_0565   1  64 276  572923 ..  572934 -  -4.4  -4.41616   AGTTCTTGAAAGAAA                GCAT GTTC ATGC                 TGATTCTGTTATTTA
 Mbur_0569   2  59 390  577740 ..  577753 -  -6.7  -3.12407   AATATAATGTTAATA               TCCTC AAAG GAGGA                CATTACTGATATGAT
 Mbur_0577   6  64 249  586610 ..  586622 -  -4.9  -4.24623   TCAAACAGAGATAAA                TTTCT AGA AGAAA                AGCAGAAACGTGTGG
 Mbur_0587   2  59 206  597779 ..  597798 -  -4.2  -4.00038   GATGACTATGACAAA            GCCTATGC CGGA GCAAAAGC             AATAGGAGACAAATT
 Mbur_0602   3  58   2  615589 ..  615603 -  -2.8  -4.35327   TTATCAAAAAGTAAA               TCAGAT ATT ATCGGA               GTCAGGTTTTTCTGC
 Mbur_0636   6  87 379  654419 ..  654451 - -12.9  -2.92267   TCGATAAATTAATGA      TGAGAACTGAAAAAC GAG GCTATTCAGTTCTCA      TATCTTTTTTTGGCA
 Mbur_0643   4  45 439  661170 ..  661181 -    -3  -2.98145   AATGATTAATCAAAT                TCTT AAAC AAGA                 TTTGCAATTGATTAA
 Mbur_0643   4  45 348  661256 ..  661272 -  -2.2  -3.48479   TAAAAGCCAATAATA              TCCCAG CACCT CTTGGA              CTCAAAGAATTAAAC
 Mbur_0655   0 NONE
 Mbur_0667   7  62 -49  683738 ..  683774 -  -4.4  -4.23652   AATTAAGAAATGAAA   GAATCAGTCCAGCCCGA TCGC TCAGGCGGATCTG-TTC    TCAACATTTCCCTCC
 Mbur_0682   4  51 273  702832 ..  702847 -  -5.4  -2.54192   GATAGCATCATGAAG              CTGGCAC AAG GTGCC-G              ATATGCTCATTCATG
 Mbur_0689   2  55 432  708736 ..  708748 -  -6.2  -2.69288   ACAATTAACAACCGA                CCGG TTTTT CCGG                AAGTCGGTACTCCTG
 Mbur_0706   2  54 471  728547 ..  728557 -  -2.4  -4.16842   CGTACTTGCAAGAAA                 GGCG GAG CGGC                 TGTTTTGAAGGTGGG
 Mbur_0734   0 NONE
 Mbur_0747   5  56   5  779820 ..  779839 -  -6.4  -2.57136   CTATGAAGCAGGAAG            CCACTCAT TTTA ATGGGTGG             TAGTTCACATTGAAC
 Mbur_0755   5  60  19  789559 ..  789572 -  -3.1  -4.45544   TTCCATCAAGCAAAA               CTACC AGAT GGTAA                AGCAAATACAAAATC
 Mbur_0759   4  69 107  793737 ..  793747 -  -5.4  -4.45485   ATGAGAGCTACAAAA                 GTTG ATA CAAC                 GCCTCAGCCATTCCG
 Mbur_0775   4  76 330  813026 ..  813050 - -10.1  -2.83522   ATTTTTGTAGGAAAT          TGTTGCAGATT GAT AATCTGCAACT          CCTGTTAAATCTCTG
 Mbur_0784   2  48 224  818626 ..  818638 -  -3.3  -3.36492   CCGGGAAGGGCAGAA                GATCG CAC CGGTC                ATAAAAGACCGCCAC
 Mbur_0784   2  48   3  818847 ..  818859 -  -3.4  -3.36878   TTTATTGATGTATAA                GGTT GATCA AACC                CTTTAAATACCCATT
 Mbur_0795   5  90 329  829739 ..  829758 - -10.8  -3.85184   TGCAAAACATGCAAA            GACATTGC TATC GCAATGTC             ATCACAATAGGAGAT
 Mbur_0799   3  69  -5  835917 ..  835944 -  -2.8  -5.20756   TGAAAAAAAAAAGAA        GAATGAATGAAT AATA ATAAATTCATTC         CATCTCTTTTTCGGT
 Mbur_0819   5  86 332  866981 ..  866995 -  -2.8  -5.85178   AACATGGAAAAAAAA               GAACTT GTG AAGATC               GTCGATACCTTCGCA
 Mbur_0855   9  59 446  899045 ..  899055 -  -5.4   -3.6608   AGCATGGTATTGAAA                 CGTA TGA TACG                 ACCAAACTGAACAGC
 Mbur_0865   7  57  96  910819 ..  910829 -  -6.8   -2.6252   TGACAGCACAAGTCA                 CGGT TAT ACCG                 GTCTGATGCATCCGG
 Mbur_0878   9  60  15  932477 ..  932498 -  -7.3  -2.53767   AATTAAAAAAATACT           GGAAAAGGG ATTA CCTTTTTCC            TTTTAATTTTTAGTT
 Mbur_0884   8  84 389  939864 ..  939886 - -12.2  -2.74203   GCAACTGACAAAGAC           GGATTGATAA AAT TTATCAATCC           CTTTGCAGAAGCACT
 Mbur_0889   4  93 -29  954036 ..  954066 -  -4.2  -6.04324   GTAAAAAAGAAAAAA      GTCAGATGAAGCTA TCCAG TAGCT-CATC-GAC      CTTTTTAGGATCTGC
 Mbur_0899   2  55 341  965243 ..  965253 -  -5.4  -3.23975   AGTGCCCAAAAACGA                 TTGC TTC GCAA                 ATTATTATATAAATC
 Mbur_0912   0 NONE
 Mbur_0921   4  75 350  993175 ..  993198 -  -8.9  -3.52079   CAATACTTCACACAA          GAGATGCAG AGGACA CTGCATCCC           TGATCGGCATACTGG
 Mbur_0925  10  68 294  996576 ..  996595 -  -7.2  -3.56987   CATATCAGGATAGAA            CCATTGTC AAAG AACAATGG             CGAGTTCGATGTGAT
 Mbur_0937  10  77 146 1006934 .. 1006953 -  -9.3  -3.26204   AAGTAAATTGACTAA            TGAGGGC TATTTT GCCCTCA             ATTTTATTATCGACT
 Mbur_0950   4  64 444 1027662 .. 1027687 -  -7.7   -2.9082   ATACTAAAAACTAAG         CGGATGAT-ACC AAT GGTGATCATCCA         TATTATCTTTCTTGG
 Mbur_0961   6  83 149 1042359 .. 1042383 - -10.8  -3.06087   AAGACATTTTTAACA          CCTGTCCTGT TCCTG ACAAGACAGG          TGCTACCTTGAATCA
 Mbur_0967   9  83  23 1050227 .. 1050239 -  -6.3  -4.84359   CTATGTTCAGAAAAA                CAACA ATC TGTTG                AAAAAAAGATACTGA
 Mbur_0979   3  72 398 1060759 .. 1060791 -  -2.8  -5.24129   TTTGTCCACAAAAAA      CCAATTTATCTGTA GATTA TTCATACAAATTGG      AACTAAGGGCACAAC
 Mbur_0988   6  76 316 1069670 .. 1069693 -  -9.6  -2.81218   TGAAACAGCTTAAAT          GTGGAGGTAA CTTT CTACCCCCAC           TTCTTTTTTTATTTT
 Mbur_1003   6  58 -10 1086297 .. 1086323 -  -6.6  -2.95779   ACTGAAAAAATGAAT         GAACTGTCTG GAAATAT CAGGCAGTTC         TGGTTGCTTTATTCA
 Mbur_1007   3  55 426 1089890 .. 1089900 -  -2.6  -4.11585   ACCGATGATAAATAA                 TATA GAA TATA                 CAGCAAAGGAGTGAT
 Mbur_1013  10  80  65 1095068 .. 1095084 -  -9.4  -3.57601   AAAAAAGAACATGAA              GCCACC GAGAT GGTGGC              ACTGTTCAATTATTT
 Mbur_1027  10  93   7 1110881 .. 1110916 -  -7.6  -5.57054   AATAATTTAAAAAAA    GAAAGATATTGGCGCA ATTA TGCGCCAGTTTCTTTA     AATGTCTTAGAACCT
 Mbur_1042   5  61 272 1124203 .. 1124222 -  -6.4  -3.20901   ATCCTATGAAGCGAA            GGTCAATG AGAT CATAGACC             GAAAAATCGATGTCG
 Mbur_1050   3  45 336 1132099 .. 1132120 -    -3  -3.06492   GTAGCTATTGCAAGA           GCTCTGGT ACAGGA ACCAAAAC            TGTTGTTACTTGATG
 Mbur_1050   3  45 -15 1132437 .. 1132471 -  -2.8  -3.32411   CTAAAATATGAAAAG     GATGATGCTGATGAGA TTA TCATTTAAGCATCATC     TCAGAATAACTTGCT
 Mbur_1055   2  49 171 1136870 .. 1136880 -    -4  -3.21218   ATCGGCGATGAGGAA                 GAAA GCG TTTC                 AAGGGACATGCTTAT
 Mbur_1058   1  58 319 1140516 .. 1140552 -  -6.7  -2.91582   TAGTGTAGGGATATA    GGTAAGTAGAAAAAACA CTA CGCTTTTTGTTCTTACC    ATTTAATAACTCTTA
 Mbur_1067   4  64 117 1146720 .. 1146734 -  -4.2  -4.30719   TGTTTTGAGAACAAA               GACGAA CAA TGCGTC               ATAAAAAGTGATATA
 Mbur_1072   4  58 225 1150036 .. 1150046 -  -6.8  -2.79785   TGACACTTGAAGAAG                 CAGG AGT CCTG                 TCTGATGCCAAACGT
 Mbur_1082   5  77  25 1160159 .. 1160178 -  -9.3  -3.28784   GATAAAAGTAATACA            CCTGACC GATCCT GGTCAGG             TAGATCTTTTCATGT
 Mbur_1098   1  52 -12 1177533 .. 1177551 -  -3.8  -3.58247   CTTAAAAAAAGTTAA             GCTGAG TTAACGC CCCAGC             TCTGCGTGTGCTTTT
 Mbur_1101   8  95  35 1181294 .. 1181310 - -12.3  -3.56568   GAATGATCCGGGAAA              GCGGCTT TTA AAGCCGC              ATTCCTCATAGTTTC
 Mbur_1108   5  87 189 1189243 .. 1189264 - -11.7  -3.21925   ATAGGTTATGATGAA           GAAGAGTGA GTTA TCACTCTTC            AAGTTTCTCATTTTA
 Mbur_1131   2  51 299 1215165 .. 1215177 -  -5.5  -2.76291   GAATGTCAAAATGCA                CAGAG GTC CTCCG                GTATGGGTACGTGAT
 Mbur_1143   7  50 440 1230361 .. 1230374 -  -4.5  -3.00651   CCTGACACGACAAAC               GCTGC ACTC ACAGC                CTGGTTAACGTTCGA
 Mbur_1149   4  66  18 1235805 .. 1235825 -  -8.3  -2.67636   TGAAAAAGAACAGAT            TGGGATGTA ATT TCCATCCCA            TTTTTACTATTTTTT
 Mbur_1164   4  59 373 1252349 .. 1252359 -  -5.4  -3.64703   TGTTTGTCAGGTAAA                 CCAT GCA ATGG                 ATATGAGGATGGGGA
 Mbur_1168   9  95  11 1257337 .. 1257360 -    -9  -5.33848   AGTATAACTAAAAAA          TGTTACACAA ATAA TCGTGTAACA           TTAATATTTTTTAAT
 Mbur_1191   8  86  -2 1281678 .. 1281701 -  -4.7  -5.73563   ATTAAATGAAAAAAA          TGAAGAATA AAGGGA TATCCTTCA           GCGATCCTGAAGGGT
 Mbur_1202   8  81  37 1290978 .. 1291025 - -10.9  -2.70153   AAAGTAAATAGGAAC GTTCTTAGTTGTATTTGAATC GACCAA AATTCAAAAGCAACTAAGAAC AAGCATTTTTTTAAC
 Mbur_1213   8  52 447 1300286 .. 1300301 -  -3.3  -3.87075   ATTATGCGGTATAAA              TTAGG GTAGGA CCTAA               TATTCCATTCCGTCT
 Mbur_1247   6  63  59 1337386 .. 1337399 -  -5.3  -4.05816   GAAAATGATCACAAA               GGATA GAGT TATCC                CTTATTTGCATGTAC
 Mbur_1254   1  76 461 1344156 .. 1344169 -  -4.5    -5.055   CTAACTCCTAAAAAA               CGTCC AATT GAACG                AAATCCTAATCCTTC
 Mbur_1257   2  93  14 1346350 .. 1346373 -   -11  -3.92745   AAAAATGTGGAGAAA          TGGTATCCCC TCTG GGGGATGCCA           TTCTGAATCTTTTTT
 Mbur_1282   5  57 193 1370949 .. 1370959 -  -5.4   -3.3879   AACTGATCCGAAATA                 CTTC ATC GAAG                 AAGATGAGCTCAACG
 Mbur_1306   8  56 372 1391416 .. 1391428 -  -6.3  -2.55896   TCCATTAATGAATAC                TTGCA AAA TGCAA                ACGAACCCATATTGA
 Mbur_1309   4  51 250 1393606 .. 1393619 -  -3.9  -3.46304   TGGAAAAGAGATCAA               CAATA GCCT TATTG                TCAAAGATACGTTCA
 Mbur_1309   4  51  71 1393778 .. 1393798 -  -2.5  -3.78233   AGAGGAATATTTAAA            GATGTCATC AAG GGTGAGATC            GATTTTAAGTACAAA
 Mbur_1320   6  50   5 1404754 .. 1404764 -  -4.6  -2.99987   GAGAGGATGATAAAG                 CGGG ATT CCCA                 GACCCTATACTTCAG
 Mbur_1334   7  95   1 1420041 .. 1420056 -    -9  -4.86939   TAACAAAGCGAAAAA              GCCGTA TTCT TACGGC               TTACTTGAACTTTTT
 Mbur_1353   5  76  84 1442277 .. 1442287 -  -6.8  -4.49981   GAGATGATGACAAAA                 GCCT TCT AGGC                 ATCATTACAAGAAGT
 Mbur_1361   5 100  12 1451451 .. 1451467 - -10.9  -5.45813   CATCAAAAAAGAAAA              CTGCACA AAA TGTGCAG              TTGTTAAGATATCAG
 Mbur_1401   5  89  15 1489743 .. 1489764 -  -8.8  -4.35327   CTATGAAAAAGGAAA           CAACTGTG GAATTT CACAGTTG            TTAATGTAATATTTT
 Mbur_1419   7  84  64 1501157 .. 1501175 -  -5.2  -5.56673   ATTCAGAAGAAAAAA             TCAGGGAG ATA CTCCCAAA             CATAAGAAAGATGGT
 Mbur_1428   3  93  -6 1508899 .. 1508926 - -11.4  -3.91911   GGTATGTCAATTAAA        GGATTAAGCAGA CATT CCCGCTTAATCC         CTATTTCTTATTTTT
 Mbur_1441   8  64 352 1519679 .. 1519691 -  -7.7  -2.79135   ACAAGGGTCAAGAAG                GGAAG GTA CTTCC                TCTACAAAGAACTCA
 Mbur_1450   6  72 280 1527450 .. 1527484 -    -5  -4.74706   CGGAATACTGAAAAA     GGAAGGTATTTTCGTA ACG TTCGAAAATACGGCCC     CGGAGACAGAGAAAG
 Mbur_1460   5  51 467 1534314 .. 1534334 -    -4  -3.52113   GTTCAAAAGGCAGAA            GACAAGGA TTCAC TCCTCATC            TGCAATATTGGATAC
 Mbur_1469   5  68 -10 1545242 .. 1545261 -  -7.2   -3.6692   CCGCATCTCAAAAGA            GAAATGAG ATCA CTCATTCC             AGCTACCGCTGAGCT
 Mbur_1491   6 100 -17 1562361 .. 1562390 -  -9.5  -5.88471   TATTATCAAAAAAAA       GTAATAACGTTTT CATG AAAGCGTTATTAC        ACCTTTTGGCCTGAT
 Mbur_1505   3  71 396 1584958 .. 1584974 -  -6.5    -4.128   AGTGGTACAGATAAA              GAACGGG CAA CCGGTTC              GTTTTACTGATGTGG
 Mbur_1511   3  68 245 1589204 .. 1589221 -  -6.9  -3.65112   AGCGAAAGGATAGAA             CGCCTGT TCAA ACTGGCG              GCCGAGGAATACAGT
 Mbur_1518   3  81  -9 1595837 .. 1595855 -    -6  -4.83677   AAAAGAAAATGAAAA             GCTGGT TGTTTAG ACCAGC             TTGTTGATTGGGTGG
 Mbur_1532   5  74 414 1605106 .. 1605117 -  -5.8  -4.46073   CTGCAATATAATAAA                GGGA AAGA TCCC                 ATCACATAAGATCTA
 Mbur_1539   8  57 161 1614151 .. 1614163 -  -3.4  -4.16279   GATAGGAGTGTAAAA                GAAC TAATG GTTC                TGTTAGTTCTCAAAC
 Mbur_1551   8  75 102 1631666 .. 1631682 - -10.1  -2.71447   AGCCAGGATATAGCA              CCGGGCT TCT AACCCGG              GGGTCGTGGGTTCAA
 Mbur_1577   2  45 297 1654062 .. 1654085 -  -2.3  -3.39327   CTGTCACACCGATAA          GCCCGGGAA GCGGTT TTATCGGGC           GGATATTAGCATACA
 Mbur_1612  10  86 350 1691441 .. 1691456 - -10.4  -3.53811   CTTATGCTTTTGAAA              GCTGGC TGAT GCCAGC               ATACGGAAAACAAAG
 Mbur_1618   7  86  -7 1699027 .. 1699042 -  -4.7  -5.61881   TCCTAAAAATAAAAA              CGTTG ACCTCA CAACG               AAGCGATCCCAAGCA
 Mbur_1624   2  52 240 1703525 .. 1703537 -  -5.5  -2.85351   TGCGGTCATAGCAGA                TCCGC CAT ACGGA                AGGTCAGCAAGGATA
 Mbur_1635   3  77 -11 1713804 .. 1713823 -  -5.6  -5.00884   ACCCCTCCCAAAAAA            CCAGGTGG TCAC CCATCCGG             CCATTTGGAATACTG
 Mbur_1647   7  55 314 1726026 .. 1726037 -  -4.4  -3.60737   GATAAACATCAAACA                TCTC ATAC GAGA                 GGTGAAGGTCAACTC
 Mbur_1672   6  55 271 1751858 .. 1751870 -  -6.2  -2.76453   CCACAATCGGAATCA                CCGG AAGAG CCGG                TATCAGTGGCGACAA
 Mbur_1679   3  83 429 1758079 .. 1758098 -    -5  -5.40072   GGCTTGTCAAAAAAA            CACCTGAT AGGC ATGAGGTG             AAGATACCATCACAT
 Mbur_1686   2  60  -2 1765386 .. 1765398 -  -2.7   -4.5528   TAAAATTAATCAAAA                TAACC GGA AGTTA                ATCTACTAAATTGCG
 Mbur_1730   4  69  60 1816834 .. 1816856 -  -5.7   -4.3341   CAAAATGAAGATAAA           TGATAGATT ATAAA AATCTACCA           TTCCATTTTTTTTTA
 Mbur_1742   4  69   6 1832366 .. 1832377 -  -5.8  -4.12841   AAAAGTAAGGATAAA                TGCC AATT GGCA                 TTTCCTCAATACAAA
 Mbur_1752   3  51 316 1842680 .. 1842693 -  -3.9  -3.42621   AATTCCAATGTATAA               TTGAA TTCC TTCAA                GGCTGATAACTCTCC
 Mbur_1757   3  55 198 1848309 .. 1848321 -  -4.9  -3.39668   CCGTAAACGGTACAA                TATCA GTC TGATA                GACAATCTCATCTCC
 Mbur_1771   6  87 383 1862023 .. 1862043 -  -9.9  -4.00308   AAAAATAAATCGAAA            CCTATTTAT ATC ATAAATAGG            AATAGCTCGTCCGCG
 Mbur_1775   4  57   6 1867407 .. 1867420 -  -3.1  -4.26881   TGGCACAAAAGGAAA               GGCTGA AGG TC-GCC               TAAGTTCATTTATTT
 Mbur_1781   0 NONE
 Mbur_1786   7  61 -31 1886832 .. 1886843 -  -5.8  -3.45602   AGGAAAGAGCGAGAA                TGGC CTCA GCCA                 GATCTCCATTCGCAC
 Mbur_1792   8 100  20 1892090 .. 1892108 - -13.2  -4.57921   TACAATAAAAAAATA             TGAGGGGA CTA TCCCCTCA             TTTTCCTCATTCTTT
 Mbur_1797   3  50 454 1896098 .. 1896112 -    -5  -2.76696   CTGGCTTTTAAGAAC               GATACC GAT GATATC               CGTGAATCCCGCTCA
 Mbur_1797   3  50  37 1896517 .. 1896529 -  -4.9  -2.74983   TATAGACCACACAAT                TTGAT TAA ATCAA                CAGCAAAGGAGGTAT
 Mbur_1803   4  55  -8 1900484 .. 1900504 -  -4.7  -3.38112   ATGGAAATGATAAGA            GGAAAGTGA GTA TCATTCTCC            CTCCTCTTCTATTTT
 Mbur_1817   1  50 410 1915382 .. 1915394 -  -3.3  -3.62046   TTATCCTGCCAACAA                CACCG ACT CGCTG                GGTGCCATGACAGGG
 Mbur_1830   3  93  44 1927016 .. 1927035 -  -9.3  -4.50976   TGGTACAGGAGAAAA            GAAGGGG TGGTGT CCCCTTC             TATTTCTTTAATAGT
 Mbur_1840   4  62  62 1936283 .. 1936293 -    -4  -4.41797   AAAATTACAGCAAAA                 TAGT GAC ACTA                 TCTGTGTTGTGAATG
 Mbur_1855   3  66 291 1952663 .. 1952673 -  -6.8    -3.885   ATTTGCAGAGAATAA                 CGGT AAG ACCG                 CAATGGTCGTAGACC
 Mbur_1864   5  57 111 1960856 .. 1960870 -  -5.6  -3.35224   ATATGGTTGTAAACA               CGGTGC TTG GCATCG               TTATCCTTCTTGTGG
 Mbur_1874   4  67  19 1971595 .. 1971615 -  -8.3  -2.88544   GCCCACGTTCATACA            CTTAGCATC ATG GATGCAAAG            AAAAAGTGAGTTATT
 Mbur_1884   4  73 160 1980458 .. 1980479 -  -7.3   -3.9009   AACTGACCCCAGAAA           GATCTGAGA TATC TCTCAGTTC            TTTTTTAGAAGTTGA
 Mbur_1910   6  67  85 2002628 .. 2002639 -  -2.2   -5.1101   TCATGATTGAAAAAA                GCAC GATG ATGC                 CGTTTTAAGCATCAT
 Mbur_1914   4  73 -40 2005644 .. 2005661 -  -8.4  -3.56704   TCTTTATTAAAGGAA             CACCGG TCATTT CCGGTG              GCTTTTCAATGCCCA
 Mbur_1925   2  55 334 2018824 .. 2018835 -  -4.4  -3.59979   GGTTTGCAGGGGAAA                CATC CTGG GATG                 ACCAATACCGTGCTA
 Mbur_1936   3  80   9 2031376 .. 2031389 -  -9.5  -3.55622   GTTAATTTTGTTAAA               GGGGG AAGT CCCCC                TCATTTTTTCAGTGT
 Mbur_1949   5  63 168 2044741 .. 2044761 -  -5.3  -3.97741   AAAGCTGAAGAAGAA            GAGAGCGGC ATG GCTGGTCTC            GGCGCACTCTTTGGC
 Mbur_1954   4  72  -3 2052207 .. 2052217 -  -2.6  -5.27335   GGGCGGAAATAAAAA                 TTAA CGC TTAA                 GGGATAAGTTCCATT
 Mbur_1968   3  83 453 2066614 .. 2066629 -  -7.6  -4.81249   GTGGAAATCGAAAAA              CAGGAA ATAA TTCCTG               ATGGCTGGTCGCATC
 Mbur_1978   0 NONE
 Mbur_1985   2  62  34 2086381 .. 2086395 -  -7.1  -2.84636   TGTAAAAGAAATGTA               TCGCC GGGAA GGCGA               GGATATTATTAGAAA
 Mbur_1993   7  57  88 2094792 .. 2094806 -  -5.8  -3.12005   TACAGAACCGGAACA               TTCTTT TTC AAAGAA               CATTTTTAATGCCAT
 Mbur_1993   7  57  77 2094807 .. 2094817 -    -4  -3.90744   TTCTTTTTCAAAGAA                 CATT TTT AATG                 CCATGAGGGCTATTG
 Mbur_1996   9  57 399 2097349 .. 2097383 -  -4.2  -3.71378   GAGTGCAGATTGAAA     CTTGCTGACATCGAAG CTT CTGTGACGGCAGCAAA     AGGTGAAGGTCTTCG
 Mbur_2006   9  93  -5 2109849 .. 2109863 -  -8.6  -4.74406   ACAAAAAAAGAGAAA               GAGTGA ATT TCACTC               TTTGATATGTTTCTT
 Mbur_2010   2  76  81 2114741 .. 2114754 -  -6.7  -4.58395   TGTAGCTTCTAAAAA               CGTTG GGCT CAACG                ATGTTGATAAAACAT
 Mbur_2028   1  42 207 2132409 .. 2132419 -  -2.6  -2.94912   TCCTGAAGCTATAGA                 TAAT GGG ATTA                 ATGGAATTTTAGTTG
 Mbur_2035   2  52 144 2140252 .. 2140262 -  -5.4  -2.91873   ACGATGCTGAAATGA                 TGCA GGT TGCA                 GGGTTTGGGATTGCA
 Mbur_2041   2  50 268 2149413 .. 2149424 -    -3  -3.57615   TGAACATCTGGTAAA                TCAT AATG ATGA                 TTATAATCACTCTTC
 Mbur_2044   3  57  -8 2152417 .. 2152444 -  -6.3  -2.73123   AAAAGTGTTGAACGA        GGACGGTAATC TTCACT GATCACCGTCT         GATTATCATTGTTCT
 Mbur_2053   2  48 220 2160764 .. 2160778 -  -4.3  -2.83788   AGTGAACTCAAGAAG               GGTAA TATCT TTACC               GTAACTTTGTCTATG
 Mbur_2071   4  67  -1 2176022 .. 2176043 -  -4.5  -4.61566   CTTGAAACGATAAAA           GAGCTTA TGAAAAAG TAAGCTC            ATGCGTGGTCTTCAT
 Mbur_2096   9 100  34 2199260 .. 2199277 -  -9.9  -5.10461   TTTACGGAACAAAAA             GGTACCT TTTA AGGTACC              TAATTTTAAACTTTT
 Mbur_2105   5  59 258 2207126 .. 2207152 -    -6  -3.29211   CAATTCGAAATGCAA         TTGCTGGAAT GCCATTT ATTCCAACAA         TTGTTTGAGCTTCTA
 Mbur_2110   7  89 280 2212035 .. 2212055 - -11.2  -3.48981   AAAATACTAGTATAA            GGTGCTTC GTAGT GAAGCACC            ACCTATTTCGTGCCG
 Mbur_2123   1  47  63 2226151 .. 2226180 -  -3.6  -3.10112   ATCGAATGTATCGAA       CGTGCCATG-TCT TTTTC AGACCGTGGCACA       CGTCCTTCAACATCC
 Mbur_2130   2  52 185 2236652 .. 2236668 -  -2.1  -4.08394   ACAGCTGGTGCAAAA              GCAGGTG AAG CAGCAGC              AACACTTTCTGAGAA
 Mbur_2134   5  51 354 2239795 .. 2239809 -  -4.2  -3.28119   AGTTATCCATATGAA               CTTTCC GGC GGAATG               CGACAGAGGGTGGCC
 Mbur_2134   5  51 284 2239869 .. 2239879 -  -5.4  -2.52464   GGTCCTTCTAATGGA                 CGAA CCG TTCG                 GGGCCTTGGATGCAC
 Mbur_2146   5  89  17 2251880 .. 2251912 -  -3.3  -5.84381   GTATTAATAAAAAAA      GTAGGTCAGGGCGTA AAA TACGCCCTGATATGT      TATTGTTTTATTGAT
 Mbur_2151   1  42  66 2257848 .. 2257858 -  -2.4   -3.0682   TGGATGATATAGACA                 GGCG TCA CGGC                 AGAATGGATGATTGA
 Mbur_2159   6  61 236 2263839 .. 2263852 -  -6.7  -3.21807   CTATGAAATGGAAGA               TGGTG AGCT CACCA                AGGCTAAGAAGATCA
 Mbur_2168   3  66 425 2278140 .. 2278160 -  -8.3  -2.60571   AATGTTCCAATGAAC            CGTTCTGAT GCA AACAGAACG            TTTGTACTTGATAAT
 Mbur_2177   6  79 306 2284924 .. 2284939 -  -3.2  -5.39755   GATAAGCACAAAAAA              GTGCAG GATG CTGCAA               AGAGATCATTAAAAA
 Mbur_2189   5  83 180 2301865 .. 2301882 -  -7.7  -4.65838   CACACAGCCGAAAAA             GGCACTG ATGT CAATGCC              ATAGAAAAAGGTCAC
 Mbur_2199   2  70   4 2311473 .. 2311494 -  -4.4    -4.788   AAATTAATGGAAAAA           GTGAAGGG TAGTGT CCCTTCAT            TGATCATTGCTTTGC
 Mbur_2203   5  75  -3 2318030 .. 2318053 -  -8.9  -3.49789   AATTGATAAAATAGA          CTGACCACT TATGAT AGCGGTCAG           ATGTCGGAGAAGGCT
 Mbur_2222   4  91   4 2334742 .. 2334765 -  -5.4  -5.86609   TTAAAAAAATAAAAA          TGGAAGGGTCA ATT TAACCCTTC-A          GTATTACTCAATATC
 Mbur_2245   1  52  58 2361074 .. 2361085 -  -3.6  -3.56643   CGCAGATCTGGTAAA                CCGC ATAG GCGA                 ACTCGAAGACCTGGA
 Mbur_2265   6  79 334 2386645 .. 2386658 -  -5.3  -5.06451   TATTATTCTAAAAAA               TCAAC ATCT GTTGA                AGTTATTGGTCTTTT
 Mbur_2272   0 NONE
 Mbur_2285   8  75  62 2409823 .. 2409846 -    -9  -3.44703   ATAATATTTAAAAAT          GGCATCACCAT TGA AT-GTGATGCC          TTTTTTTTTAGTTTT
 Mbur_2297   6  77 -37 2421778 .. 2421810 -  -8.6  -3.70068   GATTAGAAGCTCAAA      CAATTGTTGGAATA AATGG CATTCCAGCAATTG      CATTTCGAATTGCAT
 Mbur_2301   4  66 -15 2427815 .. 2427842 -  -7.8  -3.01247   GTCAAAAAAAGTAAT        TGGAA-GTTCGCA TTA TGCGAACATTCCG        GCCGGTGTGTTGACC
 Mbur_2314   4  52 390 2443582 .. 2443592 -    -4  -3.61894   AAGCCCTGTGAACAA                 TGAT GTA ATCA                 AAGACATCGATAATT
 Mbur_2327   0 NONE
 Mbur_2332   2  63 263 2460065 .. 2460077 -  -2.7  -4.66264   GAAAATCTCCAAAAA                CATAA TTC TCATG                AAAAAAAGGGGGAGG
 Mbur_2336   8  86 438 2463950 .. 2463970 - -12.6  -2.51966   TCAAAGTGTATGAAC            GAGACCGG TATTT CCGGTCTC            TTGTTTTAATTTTGA
 Mbur_2355   7  82 -11 2488834 .. 2488860 -  -8.9    -3.965   TTTTAAAATTAATAA        GAGATGTGAGTA GATT TACTCACA-CTC         ACAACAGCACTTGCA
 Mbur_2368   0 NONE
 Mbur_2381   2  54 285 2508154 .. 2508164 -  -2.4  -4.18401   GCACAGACCGCAAAA                 GGTG ATA CGCC                 TATCTATATTCTTGC
 Mbur_2403   2  66  18 2528321 .. 2528352 -    -8  -2.52543   ACTCGGTTGAATTCA      GTATGGGTGCCTTA TTGA TAAAGCACCCTTTC       TTAAAGATTATTTTT
 Mbur_2413   4  88  21 2538401 .. 2538416 -  -7.6  -4.95854   CAAAAAAGCTAAAAA              GGCTTT TGGT AAAGCC               TGACATTTCATTTTA
 Mbur_2429   6  90 -17 2559897 .. 2559927 -    -4  -5.86976   GTATAAAATAAAAAA       TGAGATAATAAGCT TAA AGCTTAAGATCTCC       CTTCTCCATCAATAA
 Mbur_2442   0 NONE
 Mbur_2446   1  45 320 2573389 .. 2573403 -  -2.8  -3.29144   CTATCTTTCTTATAA               GTTCGA TTC TTGAAC               CGGAAGGGTTTGAGG
 Mbur_2428  10  58 369 2560069 .. 2560086 +  -6.3  -2.83953   GTCAAGATATACGCT             GAGTTCA TCTC TGAGCTC              TGATATCTTTGCTTT
 Mbur_2412   5  51 360 2538779 .. 2538799 +  -4.7  -2.82193   CCAAAGGGCTACACC            GTTTATGCC TAC GGCATAGAA            TGTGATACCTATGAT
 Mbur_2404   3  63 192 2530974 .. 2530993 +  -5.6  -4.00103   GAATGTCACAGGTTC            GAGCCCTG TTGG CGGCGCTC             TTTAATCCTTTTTTT
 Mbur_2369   8  79  50 2500270 .. 2500290 +  -9.8  -3.23667   CTGATTAATTATATT            TGATGGTG TCTTT CACCATCA            CTGTTTTTATTTTTG
 Mbur_2354   4  63 452 2489189 .. 2489219 +  -7.7  -2.53382   TACTTTTTAGCAACT      TCTGCGTTCT-GGT CCTC ATCAAGGACGCAGA       TCACTTCGCAATCAT
 Mbur_2335   5 100  18 2463950 .. 2463970 + -12.6  -4.43392   TCAAAGTGTATGAAC            GAGACCGG TATTT CCGGTCTC            TTGTTTTAATTTTGA
 Mbur_2326   7  63  95 2456532 .. 2456549 +  -5.6   -3.9749   CCTTACTTCCCTTTT             GATGTC TGTCAT GACATC              TTTCATATTATCGGT
 Mbur_2321   3  43 290 2453209 .. 2453222 +  -3.1  -2.74461   AGGTATGCATCACAT               GC-CTG AAC CAGTGC               CTTTGCACCTGACTG
 Mbur_2321   3  43 390 2453309 .. 2453320 +    -3  -2.73159   TCTCCATTACATCGA                TGAA GGGT TTCA                 GTTTCACAGGGTTAA
 Mbur_2321   3  43 450 2453369 .. 2453382 +  -3.1  -2.74192   GGCAGCACTTCTTCA               TGGCT CTCC AGCTA                TCATCTTCGAGAATG
 Mbur_2316   7  62 346 2447317 .. 2447339 +  -4.8  -4.07568   TTGATTATAGGAAAA           GAACAGCTCT TGG AGTTCTGTTC           TTTTGGGGAAGGCAA
 Mbur_2284   3 100  12 2409823 .. 2409846 +    -9  -6.31682   ATAATATTTAAAAAT          GGCATCACCAT TGA AT-GTGATGCC          TTTTTTTTTAGTTTT
 Mbur_2270   3  69  61 2397259 .. 2397278 +  -2.8  -5.09895   ACTTCAATAAGTGAT            GCCTTTTC GGAT GAGAATGC             TTTTTTAAGTGCATC
 Mbur_2264   6  79 399 2386537 .. 2386563 +  -8.3   -3.9941   GTGCTAAATTTAATG         TTTGTTTATAA TTTTT TTATAAACAAA         TTTGCTTGTGCAAAA
 Mbur_2252   5  89 223 2371970 .. 2371984 +  -7.2  -5.28778   CTTGATTTTACCACC               TGCAAA GAA TTTGCA               TTTTTTATCGGTGGT
 Mbur_2247  11 100  60 2366281 .. 2366309 + -11.9  -4.10552   ACCACCGGTTTCAAT        CTCGCATTAAATC GAA GATTTAATGGGAG        TTTCATTTCATCGAA
 Mbur_2244   2  45 443 2361134 .. 2361145 +    -3  -3.14587   CGAAAATAAGATCCG                TGAT ATGA ATCA                 TCTCGTTTTATCCCG
 Mbur_2244   2  45 444 2361135 .. 2361149 +  -2.8  -3.23733   GAAAATAAGATCCGT               GATATG AAT CATCTC               GTTTTATCCCGTAAG
 Mbur_2238   6  67  -7 2354309 .. 2354326 +  -7.7  -3.28783   AAGAAATAAAAATAA             TCCCCTG AAAA TAGGGGA              TTCAGTTCCTTTTGC
 Mbur_2220   9  77  79 2334251 .. 2334261 +  -5.4  -4.99435   AGGGATCGTGAAATA                 GAAC GTA GTTC                 TTTTTCCTTCTTCAG
 Mbur_2214   2  67 322 2330285 .. 2330301 +  -8.1   -2.8547   ATATATGAGCTGGAA              TTGGAAT TCT ATTCCAA              TATCATGTAACACAT
 Mbur_2202   7  66 238 2318271 .. 2318281 +  -5.4  -4.09556   AAGGCAATTCTTCCT                 GAAG GAA CTTC                 TTTCCTTTAACTGTA
 Mbur_2191   5  76  12 2306627 .. 2306644 +  -4.1   -5.1244   ATAAATGCTTACTGA             GGG-GGAG TTT CTCCTTCC             TTTTTCTCTTCATGC
 Mbur_2188   8  68 -15 2301954 .. 2301988 +  -8.1  -3.01119   CAACTTTTCAGAAAT    TGAACATCTGA-TGTG ACCT TACGGTCAGATGTTCA     TATATCTCCCTGGAT
 Mbur_2182   4  59 275 2293278 .. 2293292 +  -4.3  -4.02534   GGTTATCCTCTCTCC               CTTCT CCATA AGAAG               TTTGTGCCTTTCAGT
 Mbur_2178  10  73 387 2289808 .. 2289826 +  -7.4  -3.76169   ATGATGACCTTTCTA             TCCCTGAG GTT CTCAGAGA             TTGTGTTCATCTTAA
 Mbur_2167   6  64 369 2278835 .. 2278846 +  -4.4  -4.41616   TAAACCACAGAATCA                GCAT AAAT ATGC                 TTTCTTTCAAGAACT
 Mbur_2150   8  62 180 2258053 .. 2258069 +  -2.1  -4.67556   GGTTCCACTTCCTGT              GGGCAGA TGT TCGTCCC              TTTTTCCCATGTTAT
 Mbur_2145  13 100 100 2251885 .. 2251907 + -16.4  -3.40945   AATAAAAAAAGTAGG           TCAGGGCGTA AAA TACGCCCTGA           TATGTTATTGTTTTA
 Mbur_2133   5  51 227 2240375 .. 2240385 +  -5.4  -2.57564   TGTTTCCATTTATCT                 CACA ACG TGTG                 CTTATGAGGGCATCA
 Mbur_2116   5  68  -6 2217885 .. 2217907 +  -7.1  -3.60412   CAAGGAAGCACGAGG          TGGC-TGATC TTCG GATCATGCCA           TGTATTTTTGATCTT
 Mbur_2109   7  61 193 2212172 .. 2212182 +  -5.4  -3.76815   CTTTGTTTTATCTGA                 TCCA CCT TGGA                 TGTTATTTGTTTCGT
 Mbur_2104   2  77 -37 2207123 .. 2207155 +  -8.6  -3.70068   ATGCAATTCGAAATG      CAATTGCTGGAATG CCATT TATTCCAACAATTG      TTTGAGCTTCTAATC
 Mbur_2097   3  67 142 2200622 .. 2200650 +    -6  -3.95214   GTGCTGCGTATAGCA        CATCCGAGGTAT CGATT GTATCTCGGAGG        TCTTTTTACCTGGGT
 Mbur_2081  10  93  78 2185089 .. 2185105 +  -9.5  -4.48869   TAAAGAAAAAAGAAT              TGGACTT AGT AAGTCCA              TTTCTCTTCTTTTTA
 Mbur_2070   5  50 266 2176305 .. 2176317 +  -4.9  -2.63596   CACCTCTGTAAGGTA                TATGT TTT ACATA                TCCTGTAGAATCCAG
 Mbur_2070   5  50 307 2176346 .. 2176363 +  -4.1  -3.05561   AGTTCAGTGATAGCC             TTCGTTG TCGT CGACGGA              TCTACTTTCATGTGT
 Mbur_2065   7 100  43 2170933 .. 2170953 + -10.5  -4.29139   ATCGGAAGTTTCTTC            CTTTTCCGG TAT CTGGAAAAG            TTCTTTTAGCTTTGC
 Mbur_2052   3  45 100 2160804 .. 2160815 +    -3  -2.96216   CTATGGGAAGGGATG                TAGT ATCG ACTA                 TATGTAATGATGGGC
 Mbur_2043   8  64 -17 2152418 .. 2152443 +  -7.6  -2.91976   AAAGTGTTGAACGAG         GACGGTAATC TTCACT GATCACCGTC          TGATTATCATTGTTC
 Mbur_2034   6  67 -36 2140355 .. 2140383 +  -8.2  -2.91695   CAAAGGTGCTCTTGA        GGCCATTGAGTA TGCTC TATCCAATGGCC        TGCTTTAAAACTAAA
 Mbur_2027   6  49  82 2132686 .. 2132696 +    -4  -3.26471   TATCAACAACGTAAT                 TATC TGT GATA                 TTGATGTAGCACTAG
 Mbur_2009   3  52 -17 2114388 .. 2114423 +  -4.7  -3.06133   TTCCTTTTCGGAGTT    CTGCCCCATCTGG-CA TGATC TGATCTTATGGGGCAG    TTGGCTGGAACCTTA
 Mbur_2004   5  70 392 2109598 .. 2109627 +  -3.6  -5.00138   TTCAAAGTGATATTA       CACAATCCTGAT AAGTTC ATCAAGACTGTG        TTTTTAGTTTGGATG
 Mbur_1995   6  67  96 2097816 .. 2097829 +  -3.8  -4.68705   ATGAACAACAACAGC               GTGG AGAATC CCAC                TTTTATTGACATTGT
 Mbur_1977   5  51  10 2079581 .. 2079593 +  -4.1  -3.15583   ATATGATCATTTCTG                GCTAT TGC GTAGC                TGTTCGATATCTTCC
 Mbur_1969   1 100 -16 2068570 .. 2068590 +  -9.8    -5.093   CTGCAAAAATAGTTC            GGGATCAT ATGGC ATGATCCC            TTTTCTTCTTTTAAA
 Mbur_1953   6  85  27 2052237 .. 2052254 +  -8.5  -4.11751   TAAGTTCCATTCCGT             CATATCC CAGT GGATATG              TTTTAACGGCTTCAT
 Mbur_1948   8  95  15 2044794 .. 2044816 +   -15  -2.71967   AGCTATTTTTAATCC           GATACTCGCA TTA TGCGAGTATC           AATTCTTTTTTTTAA
 Mbur_1926   8  87  16 2021760 .. 2021784 +  -6.5  -5.40464   TAGTGTGGATCGAAG          GTTAAAGAGAT ATA ATCTCTTTTGC          TTTTTCTTTGTAATG
 Mbur_1913   7  61 471 2006095 .. 2006105 +  -5.4  -3.76759   CACCTTTGGTGATGG                 GATG AGA CATC                 TTTCCTCCCCTTCGT
 Mbur_1887   9  84 347 1984085 .. 1984098 +  -8.1  -4.58395   TGTGGGCCGGTAGTG               GCAGC AAGG GCTGC                TTTTTGCGCAATGGA
 Mbur_1873   6  65  19 1971643 .. 1971658 +    -4  -4.51743   ATTTGTTCAAAGGGT              TGAGCT CAGA AGTTCA               TTTATTTCGTCATCG
 Mbur_1873   6  65 195 1971819 .. 1971830 +  -5.8  -3.83026   GCTTCTTGTAATAGT                GGGA ATGC TCCC                 TTTCATCTCCAAACA
 Mbur_1863   7  79  30 1961037 .. 1961055 +  -8.1   -3.9223   TGCCGTTGACCATGT             GGCGGGT ATAGG ACTCGCC             TTTGAATATTTTTTT
 Mbur_1854   1  83  -9 1952927 .. 1952947 +  -4.7   -5.4659   TTATTACTACAAGGT            GGATGAG TGAATAT CTCGTCC            TTTTTATTTCTATTA
 Mbur_1839   9  57 280 1936404 .. 1936414 +  -5.4  -3.33922   GTAAGATAATTGCCA                 GACT CAA AGTC                 ATTTTTAGAGAGCAT
 Mbur_1839   9  57 379 1936503 .. 1936519 +  -2.3  -4.37711   TATTTTAATTCAATA              GACAA CAATTCA TTGTC              TTTTGACTTTAATAC
 Mbur_1828   5 100  25 1925765 .. 1925791 +  -9.6  -4.78326   ATATTTTAAATTTTT         TGTCAAATTACG AGT TGTAATTTGGCA         TTTCTTTATTTCAAC
 Mbur_1816   0 NONE
 Mbur_1805   7  77  52 1904873 .. 1904884 +  -5.8   -4.8048   GAACAAAAAAGAAAA                GGGA GCTT TCCC                 TTTTTAATCTACACG
 Mbur_1802   5  62 264 1900756 .. 1900782 +  -6.6  -3.40522   CAAAGAGGATCCCCA         TCACGATCGT GGGTGTA ACGATCGCGA         TTATCATCGACCGCT
 Mbur_1796   2  47 199 1896614 .. 1896626 +  -2.7   -3.4149   ATACACTATCACTGA                TTTTG GAT CAAGA                TATTTCCAATTGGGT
 Mbur_1791   2 100   8 1892090 .. 1892108 + -13.2  -4.40037   TACAATAAAAAAATA             TGAGGGGA CTA TCCCCTCA             TTTTCCTCATTCTTT
 Mbur_1785   6  62 -31 1886630 .. 1886640 +  -3.2  -4.54727   TGGTATTCTGGGCAG                 GACT AGG GGTC                 TTTTACTTTGGCCGA
 Mbur_1774   4  60 254 1867677 .. 1867715 +  -2.5  -4.56597   CTTTTATGATAATGT  GTATGTCCC-CGTTCTCT TCCG AGGCAATGAGGGAGATAC   TTTTTCCAGAGGGGG
 Mbur_1769   4  88  -8 1861938 .. 1861966 +  -7.5  -5.04908   GTTTTAACAGCATCT        GATTTTTGATCCT CTA AGGATCAAACCTC        TTCTTTTTTTATTTT
 Mbur_1765   1  52 265 1857412 .. 1857425 +  -2.3  -3.90588   GTTCCTCTTTTGCCA               GGTAC GAAA GAACC                TTTCATTCCACAATA
 Mbur_1756   3  59  54 1848087 .. 1848106 +  -6.4   -3.0215   TCATAGCTCCCTGTG            GCATGAAC TGTG GTACATGC             ATTGCTTTTTTTGGT
 Mbur_1751   5  62 131 1841313 .. 1841329 +  -4.4  -4.17762   AATTGATGTTGTTTT              CCTCAT TGTAC ATGGGG              TTATTTTCAACCATG
 Mbur_1751   5  62 204 1841386 .. 1841399 +  -3.1  -4.53648   TCTGGATCGTCGACT               CTCGA ATCT TTGAG                TTTATCTTTTATATG
 Mbur_1729   3  50  -2 1816834 .. 1816856 +  -3.5  -3.66782   CAAAATGAAGATAAA           TGATAGATT ATAAA AATCTACCA           TTCCATTTTTTTTTA
 Mbur_1722   2  54 170 1810385 .. 1810400 +    -6  -2.52635   GACCAGGCTACCCTA              CGGCCC CACG GGGACG               ATTGATAATAAGACT
 Mbur_1718   5  63 336 1807327 .. 1807346 +  -5.7  -4.07568   TATAAGCTAATTTCA            GGGAAGG GTTATA CTTTCCC             TTTTCCAAAAACAAA
 Mbur_1706   4  50 417 1792372 .. 1792385 +  -3.1  -3.56092   TACCATTGTATTTCA               GG-CGA ACA TCGACC               TTTACGACATCATCG
 Mbur_1693   4  79 -25 1777792 .. 1777831 +  -3.7  -5.40474   ATGCCGTTGAGTTTG  GATTCAGGTACGAAGTCG ATTAC TGACTTCGCAC-TCAATC  TTTTTTTGACCAGAT
 Mbur_1687   8  83 -23 1767187 .. 1767205 +   -11  -2.96735   GAAGATCTTGGAGAT             GCTGCACG TTA TGTGCAGC             TCTGATCATTTTTTT
 Mbur_1678   3  62 -25 1758496 .. 1758518 +    -7  -2.83903   ATCTGAGACATACGC           CTTCTGACGG AAC TCATCAGAAG           TAAGTTTTTCAGGCA
 Mbur_1673   4  54 133 1753801 .. 1753817 +  -5.1  -3.23393   TCATTTTCATACTTT              TCACTTG TTG CAAGAGA              TATTGTAAGGTACCA
 Mbur_1646   4  50 430 1726774 .. 1726792 +  -2.3  -3.85698   TATGCCACCATATAC             CGGTTTC ACAGG GATGCCG             TTTCTGAGAAGCACC
 Mbur_1634   1  43 213 1713915 .. 1713947 +  -2.8  -3.08032   TCATAATATTTGCTC     CTGTCCT-CGAGAAG TATG TTTATCGGAGGATAG      TCCTTTTGCAGCAGG
 Mbur_1626   2  44  30 1706448 .. 1706468 +  -2.4  -3.19003   ATTATAAGTGCCATT            GATGCGGC ACCCG GCCGGAAC            TTAATGGCATATTCT
 Mbur_1623   4  48 344 1704097 .. 1704115 +  -3.1  -3.51232   GTTCTCTAAGCTCTT             CATCTGA CCTGT TCAGAAG             TTCCTTTGAAGAAGA
 Mbur_1611   9  62 388 1692172 .. 1692183 +    -3  -4.56597   GCCACTTATAATACC                GTAA CTGC TTAC                 TTTTTCACGGGGAAC
 Mbur_1575   3  64 395 1653709 .. 1653724 +  -7.6  -2.80821   GTCACCAAAAAGGTT              TGTGGT CACC ACCACA               TCATATCTTTCCGGA
 Mbur_1555   1  53  97 1635761 .. 1635777 +  -2.9  -3.95852   GTCATCCACTAAACG              GTCTGCA TTT TTCAGGC              TTTCCTTACTGACAT
 Mbur_1550   4  69 313 1631725 .. 1631750 +  -5.5  -4.43669   CCGTTAGAACTCTTT         TGATAGCTCTT TTTT AAGGGCTGTTA          TTTGCTTTTTTGAAT
 Mbur_1538   6  55  68 1613976 .. 1613986 +  -5.4  -3.28712   GGCCTACAGAGATTC                 CATG TAC CATG                 TTATCCGCGAGAAGG
 Mbur_1531   4  61 155 1605642 .. 1605654 +  -6.3  -3.26842   TGCCGTAGCATAAGA                TACAC CTT GTGTA                TTCATGACTTCTTTT
 Mbur_1517   6  55 267 1595555 .. 1595567 +  -4.1  -3.66784   CCCGGATTTTATTTT                TTGGC CAT GTCAA                TTATCTTCCGAATAA
 Mbur_1517   6  55 460 1595748 .. 1595761 +  -5.3  -3.28712   GAATAATTAGTTGTG               GAGTT TTAC AACTC                TTATGAACCGAAAAG
 Mbur_1512   2  93   4 1590612 .. 1590637 +  -9.2  -4.40173   CAATCAATATAAAAA         TGAAAGTAGT ACATGC ACTACTTTCA          TGTTTTTTTAAATTA
 Mbur_1504   3  67 339 1585705 .. 1585721 +  -4.3  -4.57073   ACTGAAGATTGTCGA              GCTGGGT CAC ACCTTGC              TTTTTGACGAACATA
 Mbur_1493   6  91 313 1569716 .. 1569734 + -11.8  -3.58533   AAAAAGAGGTTAAAA             GTAATGCC AAT GGCATTAC             TTTGCGAGATTGTAG
 Mbur_1490   5  64  79 1562280 .. 1562294 +  -4.2  -4.37763   TTTTTAAAATTGTCA               TCGGTC ATT GAACGA               TATTTTTTTGAATAA
 Mbur_1483   3  66 432 1557754 .. 1557766 +  -6.3  -3.75629   CTTGAAGTCACCGTT                CCTTT CGG AAAGG                TTTGCCTTGAACGTA
 Mbur_1476   1  57 230 1553315 .. 1553327 +  -3.4  -4.20516   TGAACTTTTCCTCGT                GCTT TTCGC AAGC                TTTCTTCCATCAGGG
 Mbur_1468   1  41 358 1545606 .. 1545617 +  -2.2   -2.8474   CCCAGACTTATCGTT                CTGT TACT GCAG                 TACTTATCAATGAGG
 Mbur_1459   1  52 -21 1534817 .. 1534827 +  -5.4  -2.82516   CATGTCCGAATGCGC                 TCGA CCA TCGA                 TGTCATCCTGAAGGA
 Mbur_1440   4  47 205 1520042 .. 1520064 +    -2  -3.63298   ATTTTAGTAAGAGAT           TTTAAGCTAT TGG ATAGCTACAA           TATTCTTTGATTCCA
 Mbur_1427   3  69  -6 1508899 .. 1508926 +  -8.5  -2.96101   GGTATGTCAATTAAA        GGATTAAGCAG ACATTC CCGCTTAATCC         CTATTTCTTATTTTT
 Mbur_1418   2  51 -17 1501219 .. 1501233 +  -5.7  -2.62616   ATCACTCTTCAGGAA               GTGGA GATAA TCCAC               TGATATCAACGGTAA
 Mbur_1407   3  71   6 1493938 .. 1493957 +  -8.6  -3.04183   AGGAGAATAAGTGGT            CATTTCGG ATAT CCGGAATG             TATCATTTCAATTCT
 Mbur_1403   3  70 166 1491944 .. 1491960 +  -3.7  -4.85129   ACGGCGAACAATTCC              GAGAG CATCGAA CTCTC              TTTTTAGTCTATCAT
 Mbur_1399   5  56 129 1488379 .. 1488390 +  -5.8  -2.78891   GCTCGAGACCTGTTT                CTCC TAAC GGAG                 TGCTTGGGTTCGAAT
 Mbur_1389   3  69 120 1479765 .. 1479779 +  -8.6  -2.87564   ACCATTTTCCCCTGT               GAACGT TCA ACGTTC               TGTATAAGACCATCA
 Mbur_1375   1  63 224 1468337 .. 1468351 +  -2.8  -4.65168   TGTCCCATACTTCTC               CATACT CTC AGAATG               TTTTTGCCGTGTCCT
 Mbur_1372   4  57  77 1465517 .. 1465529 +  -6.3  -2.75844   TTATTAGCCTGATAT                CTCAT GAG ATGAG                CTTTAAAGTGCCCGC
 Mbur_1372   4  57 304 1465744 .. 1465758 +    -5  -3.57144   GAAAGCAGATCAAGA               GAGATG ATA CATTTC               TTTACAACTGACCGG
 Mbur_1360   4  89 159 1451451 .. 1451467 + -10.9  -3.66844   CATCAAAAAAGAAAA              CTGCACA AAA TGTGCAG              TTGTTAAGATATCAG
 Mbur_1352   3  53 211 1442579 .. 1442599 +  -2.5  -3.91716   GAATCCAACTTAATG            GTATCGCAA AGT TTGTGAAGC            TTATTTGAGCGCTCG
 Mbur_1343   6  62 142 1430543 .. 1430554 +  -5.8  -3.55071   AGCCATGCATCCTGT                GGCA AGCC TGCC                 TTTAGACAGGTATGG
 Mbur_1333   6  75  23 1420041 .. 1420056 +    -9  -3.40743   TAACAAAGCGAAAAA              GCCGTA TTCT TACGGC               TTACTTGAACTTTTT
 Mbur_1321   4  72 146 1406226 .. 1406270 +  -2.5  -5.28166   AAAGTGCCACACGAT TAGTCACACATCGTGATCAGAT ATCG ATCTGATCACCA-GT--GACTA TTTTTCTTAATTTTA
 Mbur_1308   3  45 214 1394033 .. 1394047 +  -2.1  -3.34233   CAATATTACCTAATG               TTGCA ATCGA TGCAG               TTATAGAGCTTGTAA
 Mbur_1285   5  85  25 1374765 .. 1374783 + -11.8  -3.13432   AAGAAATAAAAGAAA             GGTCAGTA TAG TACTGACC             TTCAGTGATGTTCAC
 Mbur_1281   3  47 248 1371326 .. 1371340 +  -2.8  -3.50393   GTTCTTTCCAGAAAA               GATCAT CCC ATGTTC               TTCTATACGGTCCAC
 Mbur_1266   3  45 362 1358607 .. 1358623 +  -2.9  -3.26834   ATAACATACCCAGAG              TTCCGAT GGT ACCGGGA              TTACTGATATCCTTT
 Mbur_1256   7  93 -29 1346350 .. 1346373 + -13.2  -3.49898   AAAAATGTGGAGAAA          TGGTATCCCC TCTG GGGGATGCCA           TTCTGAATCTTTTTT
 Mbur_1246   1  54 321 1337386 .. 1337399 +  -5.3  -2.98866   GAAAATGATCACAAA               GGATA GAGT TATCC                CTTATTTGCATGTAC
 Mbur_1223   2  41  12 1314172 .. 1314189 +  -2.7  -2.70528   CTAAAAAAAAACGAA             TGAGGTCT TTT AGACC-CG             TACTCTCTGACTGCT
 Mbur_1212   3  47  68 1300286 .. 1300301 +  -3.3  -3.16117   ATTATGCGGTATAAA              TTAGG GTAGGA CCTAA               TATTCCATTCCGTCT
 Mbur_1201   5  61 254 1291200 .. 1291224 +  -7.1  -2.59431   CTCTTTCCAGTAATC          GTTTGCGAACC TCG GGTCCGTAAGC          TCACTTCTAAGCGCA
 Mbur_1192   5  67  18 1282861 .. 1282884 +  -7.4  -3.28712   CGATTTTTAAAAATG          GCTGAGGGTA TATT TGCCCTCACC           TTCTACGAACACAAG
 Mbur_1167   4  77 -37 1257164 .. 1257196 +  -8.6  -3.70068   ATGCAATTCGAAATG      CAATTGCTGGAATG CCATT TATTCCAACAATTG      TTTGAGCTTCTAATC
 Mbur_1158  11 100  30 1247862 .. 1247889 + -15.8  -2.90194   GGAATGAAGTTTAAT        TGATATCTGACC CACA GGTCAGATATCA         TGTCCTTCAAAGCAT
 Mbur_1153   1  61 136 1239837 .. 1239847 +  -5.4   -3.7511   TTCCTCTTCCCATGT                 TCTG ACC CAGA                 TTGTATTCTCAAGAA
 Mbur_1148   5  90 226 1235805 .. 1235825 +  -8.3  -5.04265   TGAAAAAGAACAGAT            TGGGATGTA ATT TCCATCCCA            TTTTTACTATTTTTT
 Mbur_1130   3  62 190 1215640 .. 1215658 +  -6.6  -3.36823   CTATCTTCTCGACAT             GGGTATCC ACA GGGAACCC             TTCCATTTTCGCAAA
 Mbur_1117   5 100 145 1200620 .. 1200640 +  -9.8  -4.44548   AGTTTTAAAAAATGT            GCCATCAT TTATC ATGATGGC            TTTTAATTCAATATG
 Mbur_1113   1  45 150 1195631 .. 1195651 +  -3.4  -2.96678   ACCCAGAACAGAAAA           CAACATATC GCAA GA-ATGTTG            TACTCTATTTTTTTT
 Mbur_1106   3  57 -26 1187983 .. 1187996 +  -5.9  -3.03441   AAAGAGATACTGAGG               GTCGC AAAA GCGGC                TCTTGAAAACTGATA
 Mbur_1081  13  62 -41 1160157 .. 1160181 +  -7.2  -2.88991   GGGATAAAAGTAATA         C-ACCTGACCG ATCC TGGTCAGGTAG          ATCTTTTCATGTTCT
 Mbur_1076   7  62  87 1155753 .. 1155779 +    -3  -4.48741   TAGTTTCTTGAGGAG         TATGGATGGATG GTC CATATCTCCATA         TTTTGTGATAAGTTC
 Mbur_1073   4  76 241 1152247 .. 1152259 +  -2.7  -5.56568   GGAGTTTTATCATCT                TCTTT TTC AAAGG                TTTTTTTCATGATCT
 Mbur_1041   2  54 -13 1124457 .. 1124470 +  -5.3  -3.10244   ACAGGAGGATCTATT               TCAGA TTCT TCTGA                TCATTTATTGAACAA
 Mbur_1026   4 100  52 1110889 .. 1110908 +   -10  -4.48902   AAAAAAAGAAAGATA            TTGGCGCA ATTA TGCGCCAG             TTTCTTTAAATGTCT
 Mbur_1012   7  56  78 1095067 .. 1095085 +  -6.6   -2.5304   TAAAAAAGAACATGA             AGCCACCG AGA TGGTGGCA             CTGTTCAATTATTTA
 Mbur_1008   4  65 310 1091998 .. 1092013 +    -6  -3.79113   CTTCCACCTCCATCA              GGGTGC ATGA GCTCCC               TTATTATAGAACCGT
 Mbur_0993   6  57 325 1076167 .. 1076198 +  -4.4  -3.73072   TTGCCGATGAACAGA      GAAGAGAACAGGAT AGCG ATCATGTTCACTAC       TTTGATCAGAGCGTT
 Mbur_0993   6  57 465 1076307 .. 1076322 +    -4  -4.03167   TTTTCCGCCATATTG              GC-CATC TTC GATGAGC              TTCTTTGCGTTATCC
 Mbur_0987   1  51  85 1069258 .. 1069268 +  -2.6  -3.88232   AAATCAGGCAAAGCG                 TTTA GTC TAAA                 TTCTTATGTAAGGAA
 Mbur_0978   2  62 236 1061302 .. 1061312 +  -6.8   -3.4158   CCATTATACTAAGCA                 GAGG TTC CCTC                 TTAATCCTTTTTGAC
 Mbur_0972   3  72  -3 1056284 .. 1056321 +  -2.7  -5.36965   CAACTACGAAGGAAT   GTAAATGGATAGTAAGG GAAA CCTTACGATCCATAGAA    TTTTTTATAGTCTTC
 Mbur_0966   4  76   6 1050080 .. 1050117 +  -3.6  -5.24796   CAAACAATAAACAAC   ATTGACAATATCGTGT TAAAAT GTACGATATTGTTAAC    TTTTTATTATATCGG
 Mbur_0959   6  69  26 1041446 .. 1041464 +  -7.5  -3.44602   ATTTAAAACTACATA             GCCATTA TTTAT TAATGGC             TTCAGTTCTTTTTTT
 Mbur_0949   1  62 118 1028246 .. 1028257 +  -4.4  -4.10552   GCAAGTCCAAGACCT                GTAC CGCC GTAC                 TTTCGTTTGGTAGAA
 Mbur_0936   2  79  23 1006934 .. 1006953 +  -9.3  -3.46219   AAGTAAATTGACTAA            TGAGGGC TATTTT GCCCTCA             ATTTTATTATCGACT
 Mbur_0927   6  93   9  998804 ..  998822 +  -7.4  -5.67283   GAAGTAAATTCAGAT             GGTATCCT TAA GGGATGCC             TTTTTTATTTAAATT
 Mbur_0924   4  71   8  996895 ..  996909 +  -8.6  -3.09749   GATACTGAATCAGCG               TGCTTC ATA GAAGCA               TATCTGTTCGGCATC
 Mbur_0898   6  57 306  965120 ..  965134 +  -5.8  -3.14136   AAAATGGTGTTTTTC               TAAGTA GTA TACTTA               TTAACTAGTTGGTCA
 Mbur_0888   2  55  27  954036 ..  954066 +  -4.9  -3.38378   GTAAAAAAGAAAAAA      GTCAGATGAAGCTAT CCA GTAGCT-CATC-GAC      CTTTTTAGGATCTGC
 Mbur_0877   6 100  10  932477 ..  932498 +  -9.5  -4.81523   AATTAAAAAAATACT           GGAAAAGGG ATTA CCTTTTTCC            TTTTAATTTTTAGTT
 Mbur_0854   7  68 -18  899403 ..  899420 +  -8.5   -2.5294   TGAGGAAATGATCCG             CAATGTG CAGT CACATTG              ATGTTCTGACAAATA
 Mbur_0827   2  58  -6  875880 ..  875892 +  -6.3  -2.88275   TTCTACTTCCAGAAG                TGTCT GAA AGACA                TCCCTTTTTCATATT
 Mbur_0818   2  77 404  867483 ..  867504 +  -9.5  -3.29263   TAGTGGCTCATATTG           TTCCGGATA CATG TATCCGGGA            TTCTACCACCCATAT
 Mbur_0800   6  55  97  839933 ..  839949 +  -3.6  -3.75863   TTTTAAAAAAAAGAA              GGCAGA TTGAC TCCGCC              TTTAATCGCCCTTTT
 Mbur_0785   1  42 170  821633 ..  821650 +  -3.3  -2.56177   GGGACTAAGGAGAGA             GCCTGTG AAGT CACGGAC              GTTGGTCTGGGCTAT
 Mbur_0773   5  57 322  812603 ..  812615 +  -6.3  -2.64062   TATAAACAATTTCTC                CTTTC TCA GAAAG                ATTAATCTTACTATC
 Mbur_0758   1  47 383  794260 ..  794283 +  -2.4  -3.65542   ACCACCGTGTTAAAA          GCTTGTTTAC TGCT GTAGGAAAGC           TCTTTTACAAGTGGG
 Mbur_0745   8  62 445  779356 ..  779372 +  -5.1  -4.06001   GTAGGAATGGCAGAA              GGAGCAA ATC TTGCTGC              TTTCGTTGCTTTATG
 Mbur_0733   5  57  50  766777 ..  766790 +  -4.5  -3.77196   GGCTGTAGAAAGGTC               GGGCT AAAT AGTCC                TTTCGTACCTCATAC
 Mbur_0705   3  78 424  729336 ..  729358 +    -2  -5.67283   CTTCATTAAAAACAG           TTTGAGTATA GTT TTTACTCCAA           TTTTTTGTTTCAATT
 Mbur_0696   5  55 -18  718412 ..  718446 +  -3.1  -3.96506   GTTCTATGGACGACT     TGAAAAAATGAAA CTCTGATTT TTTCGTTTTTTCG     TTCTATTTTCAACTC
 Mbur_0692   1  55  49  714410 ..  714425 +  -3.2  -4.08111   TTTTGAAACAGAGCA              CAACGG AAAA CCTTTG               TTTGTGATCTCTTTA
 Mbur_0688   6  64 383  709508 ..  709523 +  -7.6  -2.89881   CTCCTATTGTGATGA              CATTGC GATA GCAATG               TCTGTCGGCTAAGTC
 Mbur_0681   4  69 291  703365 ..  703376 +  -5.8  -4.21827   GTGCATGTGACACCA                GCAC AATA GTGC                 TTTTACAATCTTTAC
 Mbur_0665   1  55 289  683283 ..  683305 +  -2.6  -4.11061   AATGGAAAGTAATTA           TCGCAATAGC CCC GCTGCTGCCA           TTGTATTTTATTGTG
 Mbur_0656   1  57  26  674894 ..  674905 +  -5.8  -3.11281   AAATGCTCAATGAAT                GGAC AATA GTCC                 TCTAGTTTTCCATCA
 Mbur_0647   6  59 450  666821 ..  666847 +    -6  -3.29211   TAGAAGCTCAAACAA         TTGTTGGAAT AAATGGC ATTCCAGCAA         TTGCATTTCGAATTG
 Mbur_0642   6  59 297  661453 ..  661468 +  -6.2  -3.15574   TTACTTGCTGCACTC              TATGCA TAAT TGCATA               TGTTCATCACATTCC
 Mbur_0635   6  90  18  654419 ..  654451 + -10.7  -3.76885   TCGATAAATTAATGA      TGAGAACTGAAAAAC GAG GCTATTCAGTTCTCA      TATCTTTTTTTGGCA
 Mbur_0628   5  71 350  646252 ..  646264 +  -7.7   -3.6682   CCTTTTGTTATACAG                TGCAG AAG CTGCA                TTTGGATCGATCGCA
 Mbur_0625   3  68 297  642439 ..  642453 +  -7.2  -3.61398   CCATTGCGAACATGA               TTGCAA AAA TTGCAA               TTATTGCCGACCCGC
 Mbur_0622   2  51 413  640149 ..  640167 +  -3.9  -3.51161   TGCCAGTTGCTCTCA            TCGTATGG CTGG CCA-ACGA             TTATGTGACAATTTC
 Mbur_0614   5  64 450  633014 ..  633024 +  -4.6  -4.27316   CATATCTATCAGCAA                 GGTC TCT GGCC                 TTTTCCCTTACAAAC
 Mbur_0611   3  55  46  628236 ..  628277 +  -4.6  -3.63694   AAATAATGGCATGAA GAGGCATTTCTACAACAACA AAAG TGTTGCTGC-GAA-TGCCTC TTCTTAAAAGTAAAT
 Mbur_0601   5  70 -20  615504 ..  615538 +  -4.3  -4.76088   AGAAATGGTTATGAT     GCTGAATATGCAGAT ATGTG ATCTGCTTATTCCCC     TTATTTTTTAATTTA
 Mbur_0590   2  60 152  600518 ..  600535 +  -2.7  -4.58685   TTCTTTATTTTTCAT             GAGGT AATCGAAC ACCTC              TTTTTGAAAAGATTT
 Mbur_0582   8  64 231  593139 ..  593150 +  -4.4  -4.43877   GGAAACTACACATTT                GTCA TAAA TGAC                 TTTCTTTCCAGGTTC
 Mbur_0576   1  44  -1  586863 ..  586881 +  -2.4  -3.25652   TTTTGTTAAGATTTT             GAGTGA ATTTATA TCGCTC             TATTCATTAACTCCC
 Mbur_0567   5  59 318  577174 ..  577184 +    -4  -4.16943   TTAAAAGTACTTCAA                 TATG GTT CATA                 TTTTCAGGTCTCCCA
 Mbur_0559   0 NONE
 Mbur_0546   4  55 160  552648 ..  552660 +  -2.7  -4.25016   GGCTACCAAATTTAT                TTTGG AAG TCAAA                TTATTTATTGCTGAT
 Mbur_0540   8 100 474  544577 ..  544608 + -16.8  -4.05208   TCGTTATTCGATATT      CTTCTTGCATCCTT TTCC AGGGATGCAAGAAG       TTCTTTGGTGTCCAT
 Mbur_0522   3  45  55  521671 ..  521681 +  -2.6  -3.32963   TCACATATATTTCTA                 TTTT TTA AAAA                 TTCTGAAATCAAAAT
 Mbur_0522   3  45 176  521792 ..  521804 +    -2  -3.34486   ACCATTTCATTTCAG                TTCT ACGGC AGAA                TATTAATATTTTACT
 Mbur_0522   3  45 325  521941 ..  521961 +  -3.2  -3.02739   CTCCGTAATCGGGAT            CGGCTTTG AAGAA CAGAGCAG            TCTGTCTGAGTTGAA
 Mbur_0505   9  84 -25  501871 ..  501910 +  -5.8  -5.25735   TGATAGCAATGGGAA  GTATGTACTTTGCATTGA AGAA TTGATGCAGGGGACGTAC   TTTTTACTTTTTTAC
 Mbur_0485   4  47 305  481277 ..  481287 +  -3.2  -3.20382   TATACGCCGTGAGAA                 TAGC AAT GCTG                 TTGATGAGTATGAAA
 Mbur_0479   5  77 -37  472157 ..  472189 +  -8.6  -3.70068   ATGCAATTCGAAATG      CAATTGCTGGAATG CCATT TATTCCAACAATTG      TTTGAGCTTCTAATC
 Mbur_0472   5  57 230  466790 ..  466811 +  -3.2  -4.13728   TTTTCTATTATCGCT           TATAATAA TCACCT TTATTATA            TTTTAAAAATATGTG
 Mbur_0460   4  64 -18  454752 ..  454765 +  -6.7  -3.64866   AAAATGTGAGTATAA               CAGGT GTTC ACCTG                TTTGAAATATACTCT
 Mbur_0440   1  42 246  431513 ..  431527 +  -2.1  -3.04902   AGGAGGCACTTTATG               GTCAA ATCGA TTGGC               ATTTATATGGTCACA
 Mbur_0430   4  64  32  414711 ..  414751 +  -6.4  -3.54307   TAACTTTTCAATAAT TGGTCGATCG-GTCAAACAA GTA TAGTTTGACATGATC-ACCA TTTCAGGAAAGTCTT
 Mbur_0427   6  49 386  412219 ..  412240 +  -5.1  -2.51223   ATTGTGCAAAAGTGG           TCGCACTGC TTAC GGAGTGTGA            ATGTATCTTCTTGAA
 Mbur_0415   3  55 404  397677 ..  397691 +    -5  -3.43492   TCAGTTGGAAAATAG               CAATTG ATA CGATTG               TTGTCGTCAATATCA
 Mbur_0412   5  57 109  393595 ..  393606 +    -3  -4.15222   AATAAAAAATTCATT                TACA GTTT TGTA                 TTTGTTCAGAAGCAT
 Mbur_0400   5  59 305  382946 ..  382972 +    -6  -3.29211   TAGAAGCTCAAACAA         TTGTTGGAAT AAATGGC ATTCCAGCAA         TTGCATTTCGAATTG
 Mbur_0395   4  57  33  375049 ..  375062 +  -5.3  -3.50219   TGATCCGATCGATAA               GTTAC ATAA GTAAC                TTATATCAGCATCTT
 Mbur_0384   2  55  31  364298 ..  364308 +  -2.6  -4.11216   GTTTGTTTTGGTCTA                 TATA AAT TATA                 TTTTCCCAATGAACA
 Mbur_0377   5 100  55  357957 ..  357980 + -10.4  -4.65263   CGGCTTAAATAAGTT          GGATATCCTT ATAT AGGGATATCC           TTTATTTTGCAAGAT
 Mbur_0365   5 100  20  346684 ..  346698 + -11.4  -4.32177   ACCTACAATAAATTT               GCACCC GAA GGGTGC               TTTCTTGTCAGATAC
 Mbur_0343   2  91   2  324650 ..  324675 +  -5.4  -5.94214   TAGTGGGGCAATAAA         AGGGTACCAT TGATAT GTGGTACCCC          TTTTTTTATTGTATT
 Mbur_0337   8  82  -6  317756 ..  317767 +  -4.4  -5.42514   GGTCACTAGTTTTGA                TGAG TGAC CTCA                 TTTTTTGATTTATGA
 Mbur_0327   8  63 112  309162 ..  309181 +  -7.9  -2.77235   AATAAGAAATTCAAA            GATGCTC GTATCA GAGCATC             TCATTAACTGCTTCA
 Mbur_0313   2  55 220  288706 ..  288726 +  -4.8  -3.44529   TTCACCCCGCTTGGA            TTCTGTAT ATATG ATGCAGAA            TTAATTCATGTGTGG
 Mbur_0308   3  52 218  282993 ..  283019 +  -5.1  -3.08464   ATTTTCCACGCCCTC         ATGTCCTATGC CTGTT GCATTGGACAG         TTCGGTAGCTGCTGA
 Mbur_0300   3  43 146  275665 ..  275680 +  -2.6  -3.06515   CTTTTGTAAACTCGA              GCAT-TG CCT CATATGC              ATTTTCAAGATCAGG
 Mbur_0271   4  62 270  249564 ..  249583 +    -5   -4.0492   TATGAGGAGCATTTT            TTGCTGGA CCAC TTCAGCAG             TTTCTGTAAGAATTA
 Mbur_0262   2  51  60  239554 ..  239570 +  -3.7  -3.39895   CATAGAGAAAACTGG              GAACTTT GTA GAGGTTC              TTAATTCGTAACACA
 Mbur_0251   2  47 440  227068 ..  227079 +  -2.2   -3.6269   TATTGCCGCGGCGCT                CTCT TTCA AGGG                 TCTTTATCTCACTCG
 Mbur_0245   4  55   5  219664 ..  219705 +  -6.2  -2.76689   GCAGTCAGTAATTGA GCATTTTTTCAGTTCATGAA TCTA TTCATGGGCTG-AAAA-TGC TAATGTCTGTTCCTG
 Mbur_0227   4  62 320  204509 ..  204532 +    -6  -3.67068   TTCCCATAATCGCTG          GAGTGCAAGT TTAA ACTTGTACGC           TTTAGCAGTTTTAGT
 Mbur_0180   2  59 418  163117 ..  163133 +  -6.6  -2.98942   GGCTTGACAAGGATG              CCTTTC CTATC GAAAGG              TATCTATACAAGAGT
 Mbur_0173   3  66 169  154132 ..  154158 +  -5.3  -4.14874   ATTCTCTCCTCTCCG        TT-CTGGTAATG GCGA CATTACCGGCAA         TTTTGGAACTATTAT
 Mbur_0166  13  75 -24  145956 ..  145972 +  -8.7  -3.34192   TTTTAAAAAAAGAAA              GAGCCAG AAG TTGGCTC              TTAATTAACCAAGTT
 Mbur_0149   8 100 273  130338 ..  130359 + -10.9  -4.30719   AGGAGCAAGATACCC           TTCTGCAGG TGGA CCTGCAGAG            TTTCTTATAAGGGGA
 Mbur_0129   6  66 470  113291 ..  113320 +    -8  -2.52742   CGCTTCTGTTACGTT       TTTGCTTCAAAC TATGTT GCTTGAAGCAAA        CTCTTATAACAGAGT
 Mbur_0124   0 NONE
 Mbur_0109   2  73  20   97359 ..   97376 +    -7  -4.07618   CATAAATTAAACTTA             GAGGGA GTTAGA TCCCTC              TTTAATTATTCGAAC
 Mbur_0098   3  80 318   88680 ..   88690 +  -6.8  -4.65263   CAAGTACCCAATTCG                 GCTC AGT GAGC                 TTTGTTTTGACAAGT
 Mbur_0083   5  62 265   75659 ..   75677 +  -4.7  -4.05322   CAAGTCGATATTCGT             TTTCAAA TTGAC TTTGAAA             TTTATCTGCAACTTT
 Mbur_0076   5  45 459   66692 ..   66709 +  -3.5  -3.13908   GAACTACCCATTTTC             CTTTAAG ATCA TTTAAAG              TTACATCATTGCCTT
 Mbur_0071   6  55 230   61811 ..   61837 +  -3.1  -3.96618   TATCATATTGTTCAA        TTGAGCATACGT GTCC ACA-ATGCTCAA         TTATTTCGACTTGAG
 Mbur_0066   8  59 397   54773 ..   54787 +  -3.6  -4.10178   ATAAAGGAAATTCCA               TTCAAG TGG TTTGAA               TTTATGATGTTATTG
 Mbur_0056   3  53 427   43137 ..   43161 +  -2.8  -4.07885   CAATGTCTTCCAATG          CTTCCTTTTC GGACA GGAATGGAGG          TTTTAGCAACAGATA
 Mbur_0052   9  55 202   39867 ..   39883 +  -5.1  -3.39643   TAAGCTCCTTTGCTT              CCTCCTT TGT AAGGACG              TGTTCCTTTCCTTTG
 Mbur_0044   6  53 117   31432 ..   31449 +  -4.1  -3.37198   TGGTAATCCTTGTCC             CAGGTCA TACA TGAACTG              TGTTCTGTCTCCACC
 Mbur_0039   8  88   5   27242 ..   27256 +  -7.2  -5.13137   GTACATTGTAAATTG               GGAAAT CTG ATTTCC               TTTTTACTTTATTTA
 Mbur_0032   6  65  30   22680 ..   22690 +    -4  -4.57569   AAATATAAAGTCGAT                 TATC TCT GATA                 TTTTTGAAAGGGTGA
 Mbur_0032   6  65 101   22751 ..   22762 +  -5.8  -3.80189   TTTTATCACCATAGG                CTGC GTAG GCAG                 TTTGCATTCCTATCT

SUMMARY

431 putative operon ends contain 1958 possible terminators.
Percent operon ends hit by terminators of confidence >= x:
	x	#>=x	hits>=x	%hits>=x
	100	26	24	24	6 %
	99	26	24	24	6
	98	26	24	24	6
	97	26	24	24	6
	96	26	24	24	6
	95	31	29	29	7
	94	31	29	29	7
	93	42	39	39	9
	92	42	39	39	9
	91	45	42	42	10
	90	54	47	47	11
	89	62	53	53	12
	88	65	56	56	13
	87	74	60	60	14
	86	81	67	66	15
	85	84	69	68	16
	84	92	75	73	17
	83	102	82	80	19
	82	104	84	82	19
	81	107	86	84	19
	80	117	90	88	20
	79	127	97	95	22
	78	132	101	97	23
	77	156	119	109	25
	76	171	133	120	28
	75	182	142	126	29
	74	187	144	127	29
	73	197	149	131	30
	72	204	156	137	32
	71	217	167	141	33
	70	228	174	145	34
	69	254	193	156	36
	68	263	201	163	38
	67	284	218	176	41
	66	307	234	187	43
	65	320	245	192	45
	64	346	268	207	48
	63	370	289	219	51
	62	419	334	242	56
	61	448	358	252	58
	60	463	371	257	60
	59	526	413	272	63
	58	544	421	278	65
	57	615	480	299	69
	56	629	493	303	70
	55	715	565	330	77
	54	765	606	338	78
	53	796	626	343	80
	52	888	691	355	82
	51	993	767	368	85
	50	1116	854	378	88
	49	1141	877	381	88
	48	1212	923	385	89
	47	1359	1041	395	92
	46	1381	1059	395	92
	45	1526	1168	406	94
	44	1622	1230	408	95
	43	1698	1293	413	96
	42	1806	1377	417	97
	41	1900	1455	419	97
	40	1941	1490	419	97
	39	1958	1504	419	97
	38	1958	1504	419	97
	37	1958	1504	419	97
	36	1958	1504	419	97
	35	1958	1504	419	97
	34	1958	1504	419	97
	33	1958	1504	419	97
	32	1958	1504	419	97
	31	1958	1504	419	97
	30	1958	1504	419	97
	29	1958	1504	419	97
	28	1958	1504	419	97
	27	1958	1504	419	97
	26	1958	1504	419	97
	25	1958	1504	419	97
	24	1958	1504	419	97
	23	1958	1504	419	97
	22	1958	1504	419	97
	21	1958	1504	419	97
	20	1958	1504	419	97
	19	1958	1504	419	97
	18	1958	1504	419	97
	17	1958	1504	419	97
	16	1958	1504	419	97
	15	1958	1504	419	97
	14	1958	1504	419	97
	13	1958	1504	419	97
	12	1958	1504	419	97
	11	1958	1504	419	97
	10	1958	1504	419	97
	9	1958	1504	419	97
	8	1958	1504	419	97
	7	1958	1504	419	97
	6	1958	1504	419	97
	5	1958	1504	419	97
	4	1958	1504	419	97
	3	1958	1504	419	97
	2	1958	1504	419	97
	1	1958	1504	419	97
	0	1958	1504	419	97
