# Supplementary material for: Rapid, accurate, computational discovery of Rho-independent transcription terminators illuminates their relationship to DNA uptake
Source: Genome Biol. 2007 Feb 21;8(2):R22. doi: 10.1186/gb-2007-8-2-r22 (PMC1852404; doi:10.1186/gb-2007-8-2-r22)
Supplement: Additional data file 2 — As described in the text, the entire robust tail-to-tail region is searched; if the region is less than 500 nt, then the 500 nt downstream of the stop codon is searched (stopping if a gene start is encountered). In the case of ties, all terminators with the high score are output. [file gb-2007-8-2-r22-S2.zip › Methanococcus_jannaschii.ttperf]

    MJ0005   5  63 206    5895 ..    5905 -  -5.4  -3.92314   TACTATCAAAAAAAG                 TTCC AAA GGAA                 GGCATTTTAATGGGC
   MJ0012m   2  66  54   13358 ..   13370 -  -6.3  -3.77071   AAAGAGGAAGAAACA                CCAAA GAA TTTGG                GATTTACATTGTGTG
    MJ0019  10  60 357   18839 ..   18872 -  -6.3  -3.12521   CGGAGGAAAATTATA     TGTTGATAATGTAATT GGA AATT-CAATATCAACA     GGAATTATTGGGAAC
    MJ0024   6  79 382   25285 ..   25304 -  -9.4  -3.16881   TAGTGAGGTGAGTAA            TGAAATCC ATAA GGATTTCA             TCTGATTATCGAGCG
    MJ0034   1 100 149   35261 ..   35288 - -13.6  -3.93583   TAACTGAGGTATAAA        TGAACGC-CTTCC GAA GGAAGGGCGTTCA        AACCTTCCTTAGTAA
    MJ0038   2  43  11   38768 ..   38779 -    -3  -2.91239   TAGAGATTTGAGAGA                GTTT GCTA AAAC                 ACATTTATGACTATT
    MJ0065   2  53 430   62014 ..   62030 -  -5.3  -2.82471   ACAAAGCTTAATAAC              TTAATTT CTG AAATTAA              CAACTATATCACTGA
    MJ0065   2  53 361   62089 ..   62099 -  -5.4  -2.79594   GAGAGAATAAATCTA                 TCTG TTT CAGA                 ATTGGATGAATTAGA
    MJ0074   1  41 228   67775 ..   67785 -  -2.6  -2.87257   AAAAGATAGCTAAAT                 TAAA AAT TTTA                 GAAGAGTTAAAAAAA
    MJ0093   0 NONE
    MJ0105   5  57 396  100824 ..  100840 -  -3.7  -4.08485   GGGATTGAAAGGAAA              GATAAAG AAT CTCCATC              TTATTACAACATAGA
    MJ0109   3  70 447  105194 ..  105214 -  -6.2   -4.0825   TCTCCAACGAAACAA            CTATTGGA AAATA CCCAATAG            AGGCGATAAAGGTAT
  MJ0139.1   3  95 176  138281 ..  138303 - -10.8  -4.12532   CTCGGGAGATACAAA           TGAAACTTTT AGA AAAAGTTTCA           TCAAAATGGAATGGG
    MJ0144   1  70 299  141081 ..  141095 -    -5  -4.73973   AGAGAAAAGAAGAAA               TCCCAA AGG TTGAGA               TGATTATTTGTGAAG
    MJ0159  10  78  70  161340 ..  161354 -   -10  -2.64651   AACTCTTTAAATCCA               TAGGGG AAG CCCCTA               TTGGGATACCCGAGC
    MJ0175   3  84  18  177435 ..  177451 - -10.9  -2.53911   TGAATTTGGAATTTA              GATGCCT AAA AGGCATC              ATTTTCCTTATAGAG
    MJ0181   3  58 341  181551 ..  181571 -  -6.1  -2.89314   CAGAGAAGAACATTA            TTGAGAGGT TTA ACCCCACAA            CAGAAAAAATTAGCT
      argJ   0 NONE
    MJ0200   4  54 353  192249 ..  192263 -  -4.2  -3.86372   TGAATCCAAATATAA               GGAGGT TTT AGCTCC               ATATTTTATTTTAAA
    MJ0205   3  57  93  197287 ..  197311 -    -3  -4.31697   AGAGATAACAAATAA          TCTTTTGAAA GGTTT TTTCAAAATA          AACCCGTTTATATTA
    MJ0215   3  62 267  204892 ..  204917 -  -3.3   -4.4715   GTTGAATTTATAAAA         CCAAAGTGTAA ATGC TTAGACTGTGG          ATATGAGGGAGAACC
  MJ0226.1   2  53 469  216470 ..  216486 -  -5.3  -2.91872   AAGAAGCAAATATTA              TTTTAAA AGA TTTAAAA              GATGTAGAGATCGAA
    MJ0229   4  67  -5  220840 ..  220851 -    -3    -5.011   ATTGAAAGAATAAAA                GAAT AGCT ATTC                 ATTTTCAAATAATTT
    MJ0240   9  59 100  230976 ..  230988 -  -3.5   -4.2687   TGGAAAAATTAGAAA                TTATT TTA AATAA                TCTAAAAACCCATTA
    MJ0251   8  51 409  237859 ..  237873 -  -2.9  -3.71378   TACATCTAATAAACA               GATTT GATTA AAATC               AGACCGTTTCGGAAT
    MJ0255   4  62 240  240345 ..  240361 -  -2.9  -4.64676   TCATGCTCAATAAAA              TGCTCGG CAA CCAAGTA              AAAACTTTATTAAAA
    MJ0258  11  95  95  243717 ..  243739 -   -12  -3.30701   TTTCATCAAAGCTAA           CATCTCTGCC AAA GGCAGAGGTG           TAAATGGGGTATCCC
    MJ0274   2  66 113  258690 ..  258700 -    -4  -4.67942   CGGAACAAATCAAAA                 GAAA TAA TTTC                 AACATTTTCATAAAC
    MJ0281   3  65 422  266322 ..  266333 -    -3   -4.9218   GATTGACTATAAAAA                TATC AAGA GATA                 ATAAAAATAGAAATC
    MJ0281   3  65 385  266359 ..  266370 -    -3  -4.85894   AAATCAAATATAAAA                CTTT GGTG AAAG                 GATGTTTCCAGGAAA
    MJ0284   6  84  33  269122 ..  269135 -  -3.9  -5.80364   ATTTTAATAAAAAAA               CAATA TTTA TATTG                TGATATTGTTTATTA
    MJ0322   0 NONE
    MJ0328   3  65  51  304248 ..  304261 -  -2.5  -5.09762   ATTTGAAGATAAAAA               TATAA TTGC TTATA                AAAAATATGAAAGTG
    MJ0349   4  65 186  321848 ..  321861 -  -2.4  -5.05153   ACTTCAAAAAATAAA               CAGT TCAATT ACTG                TAGATTATAATGGAC
    MJ0369   8  55   9  334889 ..  334919 -  -2.8   -4.4017   TGAATTTTTATAAAA       TATTTTTATAAATT TTT AATTTTTTAAAATA       ATAATTTTTTATGGT
    MJ0374   4  66 325  338537 ..  338553 -  -7.3  -3.28269   AAGTTTGAAATTGAA              GTTGGAA TTC CTCCAAC              AACTGCTCTAATTAA
    MJ0379   2  58 309  344563 ..  344574 -  -5.8  -3.28119   AGTTATTTACATGAA                CCTC ATGA GAGG                 AGGTTTTCCTTGGCA
    MJ0386   3  49 263  351028 ..  351038 -    -4  -3.30771   TTACACTCTCGAGAA                 TGTT GAT AACA                 ATCAAGCAATACGAT
    MJ0412   3  49 116  371621 ..  371631 -  -4.6  -2.78679   TTTGTTTATGGAAAG                 GCAG ATG CCGC                 ATTAATGGCAGGGAT
    MJ0417   3  50 149  375626 ..  375645 -  -3.6   -3.6292   AGAAAGATGTCCAAA            CTGTAATA ATTA TATTTCAG             ATTCTTGGAAATACT
    MJ0422   6  85 106  380787 ..  380808 - -10.2  -3.35531   CAGTAAAAATATACA           CCCTACCT ACTCTG AGGTAGGG            TTAAAAATAACCTCA
    MJ0426   3  52  58  382626 ..  382640 -    -5  -3.02986   GATGGAGAAAAAGAG               TGCTAC ATC ATAGCA               AAGAGTATTGAAGGA
    MJ0442   3  62 467  395848 ..  395860 -  -3.4  -4.45485   ATCATATTGATAAAA                TCTC AGATA GAGA                AGATAAATTGGAACC
    MJ0452   1  54 -18  404518 ..  404531 -  -3.9   -3.8374   TTAAAAAAGTTTAAA               GATTT GCTA AAATC                TCCTTTATTCTATTT
    MJ0482   0 NONE
    MJ0486   9  59 362  429302 ..  429314 -  -4.9  -3.75629   GATTCGGAATGGAAA                CTTAT AAC ATAAG                ATTTTTATGTGTTCT
    MJ0492   1  49 171  434910 ..  434926 -  -3.8  -3.16079   TAGTAGAATAAACGA              GATTTT AAAAG AAAATC              CTCTTTATCCAGATA
    MJ0497   2  57  -4  438810 ..  438821 -    -3  -4.33754   AATCATAAGCGAAAA                TCTA AAGT TAGA                 TTAAATCATCTATTT
    MJ0506   5  62 362  446742 ..  446758 -  -3.1   -4.8048   GTGGCAGAGGAAAAA              TTAAATA AAT CATTTAA              AATTTTAGAGGAATG
    MJ0532   1  40 404  467181 ..  467203 -  -2.7  -2.54537   GTATAAAAAAATAGT           CATCCCAAC TGATG GTTCAGATG           TTTCACTTGAAGCTG
    MJ0578   1  84 323  513118 ..  513134 -  -6.6  -5.08367   AAGAGAAATCAAAAA              GAGAGA TATAT TCTCTC              TACTCTTAGGTGTTG
    MJ0587   2  53 266  519246 ..  519266 -  -3.3  -3.85184   CTGAAAATACCCAAA            CAGTAAAAA ATA TTGCTACTG            TATCTACTATTATCA
    MJ0602   0 NONE
    MJ0613  13 100   2  543917 ..  543931 - -12.8  -2.98223   TATCCACACCATAGA               GGGGGC TAC GCCCCC               TCTATGGTTTCAAAT
    MJ0637   2  61  66  567017 ..  567027 -  -5.4  -3.80174   AGATGTTTATAACAA                 CTTC ATG GAAG                 TTCATCCATCAACTG
    MJ0648   9 100 264  575155 ..  575173 - -10.4  -5.25656   AAAATCATTAAAAAA             GGCAATAA CTA TTATTGCC             CAGTAAAAAATAAAC
    MJ0651   7  53  83  579422 ..  579432 -  -3.2  -4.01853   GAATACCACTATAAA                 GAGA AAT CCTC                 GTATAATAATTACTT
    MJ0660   3  61  12  586107 ..  586120 -  -5.3  -3.78922   AAAAAAGTATTGAAA               GGTTT AGCT AAACC                TTAAAGAGATTTTAA
    MJ0665   8  68   4  590162 ..  590172 -  -2.6  -5.27938   ATTTCCAAAGAAAAA                 TTAA TAT TTAA                 TATTTATTTTAAATA
    MJ0675   3  73 214  600520 ..  600535 -  -7.6  -3.85209   AGGAAGTTATAATAA              GGCATT TAGT AATGCC               AAACCACTTAGATTG
    MJ0699   6  52 135  624545 ..  624559 -  -2.2  -4.13995   CCCTTAGAAATTAAA               TTTAAA ACC TCTAAA               TAAATAAATAATTCC
    MJ0707   2  58 466  633642 ..  633662 -  -4.1  -4.10161   TATCATCTTCCAAAA            TTTTCAAAA ACA TGTTGAAAA            TCTAAAAATTACGTT
    MJ0712   2  42 420  644528 ..  644539 -    -3  -2.69987   GATAAAAATGAAGAT                TTCT GGGA AGAA                 GTTGATATTATCGAA
    MJ0717   1  57 420  650024 ..  650035 -    -3   -4.2717   ATTATGGCATTAAAA                TTCA CCAT TGAA                 GAGTTATCAAATCAA
    MJ0773   8  65 301  693691 ..  693711 -  -2.5  -5.15969   GCCTAACTTAAAAAA            TGGTTGTGA ATA TCGCAAGCA            CAACTATTATACTAT
    MJ0773   8  65 164  693828 ..  693848 -  -2.7  -5.04987   AATATTGTTAAAAAA            TGTTATTTT AAA AAAATAAAA            ATAAAAAAACCATAA
    MJ0779   3  52 191  699392 ..  699418 -  -4.5  -3.19657   AGGAATAACAAAGGA         GGAGGCAAT AGAACTTGG ATTACCTCC         AAAGGATTATCTACC
    MJ0791   3  55 -19  713725 ..  713739 -  -2.2  -4.35747   TAAAAATAAATTAAA               TTTCAT AGG ATAAAA               GTATCTCCTTAACTT
    MJ0806   1  55 177  728805 ..  728816 -  -4.4  -3.65902   TGTATTGCATGTAAA                GGAA CTGT TTCC                 GCAAAAATTCATTTG
  MJ0808.1   1  50 435  731493 ..  731503 -    -4  -3.37975   ATTTATTATTTATAA                 TACA CTT TGTA                 AGGGATGAGTTAGGG
    MJ0811   8  52 201  734141 ..  734154 -  -2.3  -4.07885   CATCTCTGCTTAAAA               GCTGG ACTA CCACC                AGATATGTGGCTGGC
    MJ0830   3  54  67  750017 ..  750030 -  -5.3   -3.0806   GCTAAACTTGTAACA               GTTTC ATCA GAAAC                AGAAGAAGGGGCTAT
  MJ0832.1   4  57  79  757696 ..  757712 -  -2.3  -4.45485   AGGATATCTACAAAA              TATTTCA AAC TGGAATA              GAGCTAAGCAAAAAG
    MJ0839   6  64 290  764548 ..  764563 -  -6.2  -3.67402   AGAATTTCTAAAATA              TTTTGG AAAA CCAAAA               GTAAAATTATACATT
    MJ0856   4  55 464  779515 ..  779528 -  -2.5  -4.41422   GCATATATAAAAGAA               TATTT GAGG AAATA                TTATTTAGGAAATAA
    MJ0867   3  50 341  789633 ..  789645 -  -3.4  -3.68798   CTGCAAAATAATCAA                TGGA GAGAT TCCA                GCAAAGGTTGTTTAT
    MJ0867   3  50 115  789858 ..  789871 -  -2.3  -3.98378   TATAGTCAATAACAA               CGGCA GAGT TGCGG                GGCAAGAAGTTAATC
    MJ0876   3  57 264  800583 ..  800595 -  -3.3   -4.0827   AGATATTGATATAAA                GGGAG ATA CTCTC                AAAATAATCTATAGC
    MJ0881   7  81  10  806478 ..  806502 -  -9.9  -3.02856   CATCAAAACAGGATA          CACTGCCTCGC TAC GCTCGGCAGTG          CCTCTTAGATTACTT
    MJ0885   2  78  12  811360 ..  811385 -  -9.1  -3.24019   AGAAAGAAGATAAAG         GAAAGCAACTA ACTT TAGATGCTTTC          TTCAAATAAATTTAT
    MJ0907   5  45 321  835737 ..  835747 -  -2.6  -3.34527   ACTTAAAAATATAGA                 TTTT ACT AAAA                 TAATTCCTAAAGAAA
    MJ0907   5  45 276  835775 ..  835792 -  -3.5  -2.85803   AAAAGTATGATTATA             TTATATG CTCA CATACAA              TGATATATGCTCCAT
    MJ0907   5  45  48  836007 ..  836020 -  -3.9  -2.67694   ATCATTAGGATATGA               TTTCA AAAT TGAAA                GCTTAGGAAATGGAA
    MJ0910   3  76 439  840977 ..  840990 -  -3.9  -5.41143   TATCTTTTAAAAAAA               TCTTT TATT AAAGA                TTTAAAGGAGTTACC
    MJ0938   5  58  86  867368 ..  867383 -  -6.2  -2.92546   ATTAAAGGAGAAGTA              TATCAC AGAA GTGATA               TTGGTAAAAAAGAGT
    MJ0943  11  89 306  873540 ..  873560 - -11.3  -2.78679   GGCGGGGATTCAAAC            GAACCTTTT AGT AAAAGGTTC            ATCAAAACAGGATAC
    MJ0959  10  71 -15  890578 ..  890594 -  -3.8  -5.13648   TAAATATAAATAAAA              TCTATT CTTTC AATAGA              ACTTCTTTTGCTACC
    MJ0963   2  53 209  895085 ..  895099 -    -5  -3.17762   AATAGCCATGAAAAT               GAGAAT AAG ATTCCC               TAAAAAATGGAAGAG
    MJ0967   3  53  25  901285 ..  901297 -  -4.9  -3.14401   AAAAAATAAGAATCA                TCTAA ATT TTAGA                AAAAACAATAAAAAT
    MJ0979   6  67 175  911524 ..  911540 -  -8.1  -2.62958   CAGTTGAAGAAAAGT              TAAAAGC AGG GCTTTTA              GAATATGAAGACTTT
    MJ0979   6  67 -20  911720 ..  911735 -  -5.4  -4.34557   AATTTAAAAATTAAA              CCTTCC TAAT GAAAGG               ATATGCAATTAACGC
    MJ0989   2  70  45  919287 ..  919301 -  -5.7  -4.43859   GAGAAGGTTATAAAA               GAGGT ATTAA ACCTC               TGCTATAAGAGGTTT
    MJ0993   2  93 244  921572 ..  921588 - -12.3  -2.89564   GTTTTATTGTATATA              GACACCC TTT GGGTGTC              TAAGTTCCAAACTTA
    MJ1008   4  52 310  937894 ..  937915 -  -2.3   -4.2142   AAGAGCTTAAAATAA           TCAAAGG AAAACCAG CCCTTGA            ATCAAAGATTGTTGA
    MJ1018   8  63 363  947178 ..  947188 -  -2.6  -4.89063   TGAGGTAAAAATAAA                 TTTT GCT AAAA                 GAATAGAAATTGAAG
    MJ1021   2  52  -6  951230 ..  951246 -  -2.3  -4.20883   CAAAAATTCTTAAAA              TAATAAG ACA CTAATTA              TACGCTTCTTCTTTT
    MJ1025   4  65   1  955730 ..  955746 -  -3.1  -4.92363   AAAGAGTTATAAAAA              TTATCTT TAA AAAATAA              TTATTTCTTGTTTTT
    MJ1035   6  75 150  966169 ..  966185 -  -3.7  -5.54894   AAGGCATTAAAAAAA              CTTGGCT TAG AACCAAA              GATTTATAGGGATAA
    MJ1051   8  66 415  987518 ..  987531 -  -3.9  -4.74215   AGATTAGGAATAAAA               GTTAT TGAT ATAAC                TGAGGCTGTTAAGAA
    MJ1061   4  56 459 1001594 .. 1001604 -    -4  -3.91369   AATTGATAAATATAA                 CTTT CCG AAAG                 ATAAAGTTATTGTCT
    MJ1088   1  47 387 1026736 .. 1026746 -  -2.6  -3.64487   GGAGAGTTTGAAGAA                 TTTT TAA AAAA                 TTGCAAGTTTTTAAT
    MJ1094  10  93  46 1031820 .. 1031846 - -12.4  -2.59654   ATAATAATGAAAATT         TGAACGTCTTCT ATA AGAAGGCGTTCA         TTAAGTCCATACTTA
    MJ1103   6  62 441 1043265 .. 1043281 -  -6.7  -3.11584   ATAGGAGCTAATACA              TCAAAAA ACT TTTTTGA              TAATTTAGAAGAGGA
    MJ1122   2  46 223 1061269 .. 1061279 -  -2.6   -3.3782   TATTGACGCAATTAA                 TAAA TCT TTTA                 CTGATGGAATTTTGC
    MJ1122   2  46 148 1061331 .. 1061354 -  -3.2   -3.1637   ATATATTGCCAGCAA          TCTTTGATGA TTTA TCATCAAAAT           TTAGTTTTGGTAAGC
    MJ1125   3  75 295 1066079 .. 1066098 -  -9.3  -2.60075   TTGTCGCTAAGGAAG            CTCCGAG CTTTAT CTCGGAG             AGAAGGTCAGAAATA
    MJ1128   5  59 130 1068901 .. 1068914 -  -2.3  -4.68593   TTGATGATTTAAAAA               GGCCA GGAG TTGCC                TTAGGAATAAAAACA
    MJ1144   4  58 304 1083283 .. 1083297 -  -2.8  -4.44608   TCCATCTAAAAATAA               GTGGAA GGT TTCAAC               AACTATAGGAGTAAC
    MJ1154   1  45 471 1089755 .. 1089769 -  -4.2  -2.64735   AGCTGAGTCAGAGGA               GGAAGA TAT TCTACC               AGATTGGATTGTAAA
    MJ1162   5  70 211 1103066 .. 1103084 -    -6  -4.33708   AAACCAGTATTAAAA             CTACCTTC GGA GAAGGCAA             CTTTAACAATAACTG
    MJ1174   3  56 133 1111922 .. 1111943 -  -5.3  -3.20011   TAAAAACCTAAGACA           TCCTTTAAA TGAT TTTAAAAGA            GTTCATATCGATAAA
    MJ1185   4  63 262 1122886 .. 1122899 -  -6.7  -3.14564   TTATGGCCTTAGGAA               TGCCT GGAA AGGCA                GAGAAAGACAAAGTC
    MJ1195   5  61  40 1137298 .. 1137312 -  -4.4  -4.15669   AATTCATAAATTAAA               TTTTAT AAA ATAAAA               AATAATTTTATTTTT
    MJ1199   3  58 387 1144228 .. 1144238 -    -4  -4.07746   GCTTTAAAAACAGAA                 TTCT TAG AGAA                 TGGAATTATATTAAA
  15669901   5  57 170 1152426 .. 1152437 -  -4.4  -3.80858   GAATATTAAGCCAAA                TTGG TAAG CCAA                 TCAATGAGCCAAAGG
    MJ1228   6  71 230 1170875 .. 1170889 -  -7.2  -3.80733   TTGAGTGTAGAACAA               CTTTTG TCC CAAAAG               TTATGGATGAGGAAG
    MJ1252   2  67 439 1193291 .. 1193307 -  -7.9  -3.01924   TATTGGGTTGTAACA              GCCCCAA CTT TAGGGGC              GATAACAATTTTAAA
    MJ1264   4  49  -4 1207635 .. 1207645 -  -2.6  -3.80103   AAAAAAATAAGAATA                 TTTA ATC TAAA                 GCTCTCCCATCATCT
    MJ1274   5  66 154 1217525 .. 1217548 -  -4.6  -4.48713   GTTATGAAGAAGAAA          CAAGAGCT TGGAAATT AGCTCCTG           TAAAGAAAAAACCAG
  MJ1282.1   5  56 423 1229313 .. 1229323 -    -4  -4.00042   GTGGGTAGCAAACAA                 CATA AAG TATG                 ATTATGATAAGTGTA
    MJ1294   6  66  71 1241885 .. 1241901 -  -6.7  -3.53811   TCTATTTTTTTCAAA              TCAATAA AAT TTATTGA              AGAAGGTTTGAACAC
    MJ1301   7  95 231 1248664 .. 1248682 - -11.8  -3.30854   AATAATGGACATTAA             TTAGGGCT GAA AGCCCTAA             CTTATAACCAATTAT
    MJ1317   3  55 182 1261621 .. 1261632 -    -3  -4.10269   TAAAGAAATATTAAA                CAAA ATCT TTTG                 GCATCCTGATTATAA
    MJ1331   1  55 223 1280551 .. 1280570 -    -5  -3.44146   TTGTTGGATAATGAA            GGCAGA GCTAACAA TCTGCC             ATTCAACTACAACGA
    MJ1341   1  71 430 1287832 .. 1287848 -  -3.8  -5.01553   AACTTATAAATAAAA              TTATGT CCCAC ACATAA              CAAATAAATTTAAAA
    MJ1349   2  65 335 1295784 .. 1295796 -  -4.9  -4.39989   ATGAAATCATTAAAA                GATTT GAC AAATC                AATGAGTGATTTATT
    MJ1357   3  56  42 1307215 .. 1307246 -  -5.3  -3.26947   GAACTTTGAGAGCAA      GGTTTTAGATTAT ATTGGG ATAAACCAAAACC       TAAAAAAGAATGCCG
    MJ1366   2  72   4 1315906 .. 1315918 -  -3.5  -5.31275   TTTTAGGATAAAAAA                TTAAA AAT TTTAA                AAATTATAATAAATC
    MJ1375  10  80  53 1322868 .. 1322892 -    -8  -4.10925   ATATATTTCCCAAAA          TACTGGAATA GAGGT TATTCCAGCA          AGATTAGGACTGAAA
    MJ1382   3  54 175 1330841 .. 1330853 -  -4.1  -3.83566   ACTTAATAATAAACA                CTTCC TCT GGAAA                GAAGGCAAAGTCAGA
    MJ1399   3  65 395 1358922 .. 1358936 -  -2.8   -5.1356   CTTGATGAAGAAAAA               GTCCTT CTA AATGAC               ACAAGAAGAGAAATT
    MJ1409   0 NONE
    MJ1413   2  55 229 1374482 .. 1374495 -  -3.1  -4.07568   CTTGTTGCCTGAAAA               CATCC CAAC GGATA                AAGTTGAACCCTGCT
    MJ1419   3  52 155 1381532 .. 1381551 -  -2.1  -4.14739   GCAGGTAGTTTAAAA            TTAGCTG AAGAAA CAGCAAA             AAGAGATGAGGACGT
    MJ1454   6  53  -9 1423956 .. 1423972 -  -2.4  -4.19336   AATTATGCTAAGAAA              TTTAAA TTTAC TTTAAA              TCCATTAGTCTCCAG
    MJ1460   3  61 463 1429460 .. 1429472 -  -6.3  -3.20751   TCTAATAACTGAAGA                GCTAA TAT TTAGC                ACTGAAGAAATAAAA
    MJ1473   4  57   9 1444774 .. 1444786 -  -3.3  -4.08974   ATGCCAGGATATAAA                CCACT TAT AGAGG                AAAATTAATTATATT
    MJ1478   2  71 114 1448405 .. 1448418 -  -3.9  -5.11063   ATGATGGAACAAAAA               CAAAT GAAA ATTTG                AAGAGAGTTGAAGAT
    MJ1486   8  51 123 1457587 .. 1457597 -  -2.6  -3.93262   TTTAATAAACTCAAA                 TATT CTA AATA                 ATCAAACCAGCAAAC
    MJ1494   7  70 290 1466928 .. 1466940 -  -4.9  -4.63486   ATTGGCTTAATAAAA                CTAAT TCC ATTAG                AGAGAAAAAATATTT
    MJ1499   1  41 301 1471314 .. 1471340 -  -2.2   -3.1241   AGGAGATTTAAGAGA         TAGGGGAAATAC GTG GTTTATCCCTTA         TGAAACAATCCAATC
    MJ1510   3  62 299 1482188 .. 1482199 -    -3   -4.8066   AAGAGAATGCAAAAA                TCAT AAAG ATGA                 GGCACATCCCATTAA
    MJ1513   7  75 164 1488418 .. 1488434 -  -8.7  -3.34232   ATAAGAATAAGTTAA              TCCCAAC AAA GCTGGGA              ATTGAAGTCTATAAT
  MJ1516.1   4  47  11 1491445 .. 1491457 -  -2.7  -3.68341   AACTTTATTCAATAA                TCTTC AGC AAAGA                TGATTAATTTTTAAT
    MJ1520   1  43 469 1497162 .. 1497179 -  -2.7  -3.18264   TTTCTGACTTAGCAA             GGAGA AAAACTAA TCTCC              TTGAAAATTTTAACA
    MJ1526   5  53  13 1504496 .. 1504506 -  -2.6  -4.21462   ACTGATTATCTAAAA                 TAAA CTT TTTA                 AACTTTGATGAGTTA
    MJ1533   3  59 275 1509316 .. 1509327 -  -2.2  -4.68446   AAAAAGTAGATAAAA                CTCC AATA GAAG                 TTATTAAGGAATTTG
    MJ1536   5  60  90 1513695 .. 1513706 -    -3  -4.60143   AGATAGTATAGAAAA                TCTA AGAT TAGA                 TTTTAAAATGGGAAA
    MJ1541   6  50 203 1517248 .. 1517258 -    -4  -3.47773   TAAGAAGTTAAAAAG                 TTTC TTA GAAA                 AAATTGAGGATTTAA
    MJ1558   0 NONE
    MJ1566   0 NONE
  MJ1572.1   7  55 412 1547390 .. 1547401 -  -4.4  -3.69094   AATTTATCATTTAAA                GGAT AGGC ATCC                 TTATAATCTAAGTGG
  MJ1572.1   7  55 -20 1547813 .. 1547833 -  -3.3  -3.93148   ATTATTTCAAAAATA            TTAGGAAAG TAG CTTCTCTAA            AATTCTTATTGCTTG
    MJ1579   4  59  77 1554839 .. 1554851 -  -4.9  -3.75863   AAAATTTTGATGAAA                CTTTT TTG AAAAG                TTTCATTCTGACTTT
    MJ1584   7  63  92 1557702 .. 1557715 -  -2.5  -4.82548   TAAAAATACATAAAA               TTTAT AGAA ATAAA                ATTTTCATTGACAAA
    MJ1595   0 NONE
    MJ1604   8  68  -2 1577285 .. 1577301 -  -2.4  -5.19916   AAAACACTTAAAAAA              TAAAAA ATTAG TTTTTA              GCTCATTCTTTTTTT
    MJ1613   1  42 389 1588649 .. 1588660 -    -3  -2.74263   ACTTCATGGGCAAAG                CTAA AGCT TTAG                 TTGAGGCTTTAAAGG
    MJ1618   1  65 170 1593208 .. 1593218 -  -3.2  -4.86773   GAAAATTACGAAAAA                 CCAG AAA CTGA                 AAAAACTGAAAGTAG
    MJ1624   7 100  24 1599529 .. 1599569 - -12.9  -4.30909   TACATACGAAAATAA  GCTTTCTATCAACCTTTTT AGA AAAAAGGTTGATCAAAAAC  TAATTTAGCGGTTTC
    MJ1638   2  53 361 1619274 .. 1619308 -  -2.8  -4.18762   AATTGTTATTTAAAA     TCTATCCTTATGGTTC AAT GGACAAAAAGGTTAGA     AAATCCCAAAAGATA
    MJ1649   2  47  96 1630150 .. 1630164 -  -3.6  -3.24146   GTTTGCAATGAAAAT               CAAAAC TGC GTTTTA               TTAATGCCACACCCA
    MJ1661   4  56 313 1643194 .. 1643206 -  -5.5  -3.20029   TGATGGAAATATATA                TGGCA TTC CGCCA                ACGTTTGAAGGGGTT
    MJ1661   4  56 200 1643309 .. 1643319 -    -4  -3.93695   GGGATTATCTATAAA                 TTAG TAG CTAA                 GATTGAAGAGGCTTT
    MJ1665   2  53 342 1646821 .. 1646831 -  -5.4  -2.81133   TATTTATGTATTACA                 CTCT CAT AGAG                 TTCTTTAAAGAAAAT
    MJ1681   1  56  84 1662755 .. 1662769 -  -5.8  -2.89298   TACTGGAGATAAGGA               CTTAAT ATC ATTAAG               AGACGAAAATAAATA
    MJ1679   1  44  52 1662481 .. 1662495 +  -2.8  -3.18505   ACCCTAATGGCATTC               CTGGGA AAA TCTTAG               ATTTAATTTTTGAGG
    MJ1664   5  70 444 1647620 .. 1647640 +  -8.3  -3.04517   TAAAGCCAATGCTGC            TGTTGAACC ATG GGTTCCACA            CTTTTCCAAACCCAT
    MJ1660   2  64 260 1643760 .. 1643774 +  -3.5  -4.70515   TCAAAGCTATCTACC               TGCCT TCCAT AGGCG               TTTCTTTTAACTGTA
    MJ1648   2  79 234 1630497 .. 1630509 +  -4.7  -5.39721   ATTTAAAGATGCATA                AGCCC TTA GGGCA                TTTTTTATGTCATCC
    MJ1639   2  57 310 1621343 .. 1621356 +  -5.3  -3.33045   TAAATTCCAGGAGTT               GATTG ATTC CAATC                CTTTCTTTGCTCTTC
    MJ1631   2  51 273 1613010 .. 1613025 +  -2.6  -3.91984   GTTTTTATCTTATGC              TATCTA CAAA TGGATA               TTATTTAAAAGATAT
    MJ1625   2  63  73 1604294 .. 1604307 +  -2.5  -4.98672   GTTTATTTTCTCATT               TAAAA CCTG TTTTA                TTTTGTATTTTTCCC
    MJ1623   6  71  70 1599541 .. 1599557 +  -8.1  -3.14564   TAAGCTTTCTATCAA              CCTTTTT AGA AAAAAGG              TTGATCAAAAACTAA
    MJ1617   3  65 117 1593495 .. 1593513 +  -2.4  -5.15969   GGGGAGTTTTTGGAG             GGATATAT ATA GTATCTCC             TTTTTTAACTTCAAA
    MJ1612   5  59 162 1589199 .. 1589220 +  -4.5   -3.9074   ATTATCTGTTCCAGT           TCCAGTAGCT TGA AGTT-CTGGA           TGTTTTGTGCTTCTT
    MJ1603   1  62  79 1577366 .. 1577388 +  -3.4  -4.61633   CTTGATATTGTATCT           CCTAAACCTA CTG TAGATTTTGG           TTTTTCAACATATCT
    MJ1597   6  51 223 1570112 .. 1570122 +  -2.6  -3.93262   GTTTGCTGGTTTGAT                 TATT TAG AATA                 TTTGAGTTTATTGAA
    MJ1594   3  49 383 1566678 .. 1566688 +  -2.6   -3.8572   TCCCATCCTCTCTTA                 TTTT TAA AAAA                 TTTCATACTGTTGTA
    MJ1583   3  53 225 1558030 .. 1558043 +  -2.5  -4.20696   TTTACAGCACTTGCT               TTTAA TTCC TTAAA                TTTTCCAGTTACTGA
    MJ1578   4  90   1 1554834 .. 1554856 + -10.8  -3.53184   CATAAAAAATTTTGA           TGAAACTTTT TTG AAAAGTTTCA           TTCTGACTTTTGATA
    MJ1572   4  45 226 1548042 .. 1548061 +  -3.6  -2.95774   ATAACTGCTTTATCC            TTAAACAG ATTT CTGTTGAA             TCTCTCATAGCTGTA
    MJ1572   4  45 341 1548157 .. 1548167 +  -2.4  -3.51034   TAGCATGCAAACCCC                 CAGC AAT GCCG                 TCTTTGCTATCAATA
    MJ1565   1  58 108 1542342 .. 1542357 +    -4  -4.09739   CAAGTATTTTAATGT              GATGAA GTAT TTCGTC               TTTTCCAGAAGTTAA
    MJ1559   2  53 366 1535626 .. 1535637 +    -3   -3.9392   CCAATTTATCGTAGA                GTTT TCCA AAAC                 TTCTTTGAAGTAAAG
    MJ1540   2  44 301 1517765 .. 1517781 +  -3.7  -2.70994   GCTTTAACAACAGTT              GGATTTA AAT TAACTCC              CTTATGTAAGATTGC
    MJ1535   6  55 372 1514136 .. 1514147 +  -4.4  -3.53307   ATTTCAACATTGTTG                GCTT CTTT AAGC                 TTATCTAACATTATT
    MJ1524   6  62 446 1502171 .. 1502183 +  -3.4  -4.53349   GTGTTGGGGATGTTG                TTGG GAATA CCAA                TTTATTTCGTGGTTA
    MJ1498   8  55 395 1472039 .. 1472059 +  -3.4   -4.0641   GAACATTTTGATTTT           GAGCAA-TA AAAT TATTTGCTC            TTTGTATCCATGGGC
    MJ1464   6  64 272 1433773 .. 1433790 +  -7.7  -2.56596   GGTAAGCTATGGAAA             TGGGTTG TCCT CAGCCCA              TAGCTTCATCGGGAA
    MJ1459   3  63 335 1430281 .. 1430291 +  -5.4  -3.89215   TATAATGAGGTTTCT                 GAAC CAA GTTC                 TTTAACTTTATCAAA
    MJ1453   8  76 406 1424377 .. 1424395 +  -3.9  -5.52096   AATATCAACAAATTT            GGC-ATTG CATT CAATTGCC             TTTTTTATTAAGTTT
    MJ1420   1  45 344 1385764 .. 1385774 +    -4  -2.59177   TATCGATTCCTATTC                 CTTT TAA AAAG                 CTTCCTCTCTACGAT
    MJ1412   6  63 129 1374830 .. 1374840 +    -4  -4.51765   ATCCCAATAATTGCA                 TTAG CTC CTAA                 TTTCTTTGCATTATC
    MJ1408   3  49  55 1369984 .. 1369994 +  -2.6   -3.8049   CTATATCTCCATATT                 TATT GGC AATA                 TCTTTAATTTTTTCA
    MJ1401   5  69  37 1362717 .. 1362729 +  -3.5  -5.14965   TTATAATAACACATA                TAAAA ATT TTTTA                TTTTTTAATAAAAAT
    MJ1398   4  49 252 1359605 .. 1359619 +  -2.8  -3.80877   GAGTGAATGGCTATT               AAAACC AAA GGTTTA               TGTTTTCTAAAATAA
    MJ1398   4  49 473 1359826 .. 1359840 +  -4.2  -3.18033   TTCATATCTAACAAC               GTCTCC CAT GGAAAC               TATTGGTAGATTATA
    MJ1388   5  57  69 1337119 .. 1337130 +    -3  -4.31737   TTAACCCCTCCCCCA                CAAT TTTA ATTG                 TTTCTTAATCATTTT
    MJ1381   1  77 167 1331198 .. 1331223 +  -7.7  -4.20918   CTTCTTTTAATTTAA         CCCTATATGGGA ATT TCTCAT-TAGGG         TTTCTTGGAGTTGGC
    MJ1365   6  72 338 1316239 .. 1316262 +  -6.8  -4.12198   CTAAGTAGTCGTATT          CTGCATTTAG GATT TTAGATGCAG           TTTTAGCAAATTCTA
    MJ1361   6  58  20 1311248 .. 1311261 +  -2.4   -4.4767   TAAAATAATTATTAT               TGCT GTTTTA AGCA                TTTTCTCATAACTCA
    MJ1356   2  73 360 1307653 .. 1307664 +  -4.4  -5.17786   GAGACACTACTCTAT                TAGC CCCA GCTA                 TTTTTAATTTTCTTA
    MJ1348   4  53 340 1296464 .. 1296476 +  -4.8  -3.25941   CTTTTTAACTTCCCA                TGGC TCTAT GCCA                TCTTCATTAAGCTTT
    MJ1342   0 NONE
    MJ1333   0 NONE
    MJ1330   1  41 472 1281262 .. 1281272 +  -2.6  -2.79684   CAGAGACAATTTTAA                 TAAT ATC ATTA                 TGCTTCAATTCGTAA
    MJ1319   3  50 163 1266596 .. 1266612 +  -3.7  -3.56378   GCATCATTATATATT              TATATGG ATT CCATAGA              TATTATATTTTAGAA
    MJ1316   2  71 121 1261952 .. 1261965 +  -8.1  -3.31537   CACAACTGTATAAAA               CAGCC CTAA GGCTG                TTGCTCTAATATCCT
    MJ1300   7  95  67 1248717 .. 1248759 + -11.4  -3.99678   GCTAAATTATCTAAT TAAGGAATATTTAGAAGCCC AAA GGGCTTCTATAAGTGCCTTA TTTAATTATAAAACT
    MJ1293   7  56 446 1242310 .. 1242324 +  -5.8  -2.84317   CTCCAGCATTTGCAA               TTGTTT CTA AAACAA               AGTTTTTTATCCCCT
    MJ1293   7  56 472 1242336 .. 1242355 +  -5.8  -2.81218   ACAAAGTTTTTTATC            CCCTCT-AT TCC ATCAGAGGG            CTTTAACATCTTTAA
    MJ1282   3  57 126 1229895 .. 1229929 +    -3  -4.30576   ATGTTTTTTTCTCTT     CCTTTTCTTCATTT ATATTGG GAATTAAGGAAAGG     TTTTCATCATCCCCC
    MJ1275   9  62  88 1219852 .. 1219862 +  -6.8  -3.09823   CATAAAGGTTTCCAT                 CCTC CAA GAGG                 TCTGATTTTAACCAG
    MJ1275   9  62 164 1219928 .. 1219938 +  -6.8  -3.09823   AGCTATAATTTCCAT                 CCTC CAA GAGG                 TCTGATTTTAACGAG
    MJ1275   9  62 237 1220001 .. 1220011 +  -6.8  -3.10091   TTATTAAGTTTCCAT                 CCTC CAA GAGG                 TCTGATTTTAACAAT
    MJ1275   9  62 305 1220069 .. 1220079 +  -6.8  -3.09823   AATTAACGTTTCCAT                 CCTC CAA GAGG                 TCTGATTTTAACGGA
    MJ1275   9  62 379 1220143 .. 1220153 +  -6.8  -3.09823   ACAATTGGTTTCCAT                 CCTC CAA GAGG                 TCTGATTTTAACAGG
    MJ1263   0 NONE
    MJ1239   2  45  -7 1185311 .. 1185326 +  -3.3  -2.94099   TTGTTAGATGTTTTA              GTGTA TAATTT TACAC               TGTATAATAAAACAA
    MJ1233   6  64 127 1177438 .. 1177452 +  -5.6   -3.8211   TAAACGAATTTGAAG               TCCCCG TTT CAGGGA               TTGTTATAAATGCAA
    MJ1227   6  49 113 1171217 .. 1171229 +  -3.4  -3.49176   CAATACCTTCTGGAA                TTGG CAACT CCAA                TGTTTCGTAAGTTTG
    MJ1221   1  46 448 1165406 .. 1165422 +  -2.3   -3.6258   GATGTTGCCCATCTG              CATCA AAGGTAA TGATG              ATTTTTGGTTTATAT
    MJ1208   6  66 272 1152867 .. 1152883 +  -3.8  -4.66609   ATGTTGTTTCAAATC              TTCTTT CTCTA AAAGAA              TTTTTAACTGAAATG
    MJ1198   3  73 336 1144941 .. 1144957 +  -8.7  -3.10052   GGAATTCCACTCTGA              GCAGCTG ATG CAGTTGC              CTTTGTTACAACTAT
      fwdB   5  84 113 1137214 .. 1137247 +  -6.8    -5.093   GCGTTACACGTCGTA    TGTTGGAGGGGAACCC GTAA GGGA-CCC-TCCAACA     TTTTATTATTTTGGA
    MJ1173   7  52 151 1112217 .. 1112231 +  -2.1  -4.10007   TATAAACTCTGCCAA               TCTTC CATCT GGAGA               TTTTCCAGAAATTGT
    MJ1153   2  59 142 1090229 .. 1090245 +  -5.3  -3.56366   TTTAGCTGAAGAACT              TTATAAA CTA TTTATAA              TTTAACAAAATTATT
    MJ1147   2  50 375 1088161 .. 1088176 +  -3.4  -3.64822   TTCATGGTCAAAAGC              TAATTT AGGC AAATTA               TTTAAATCAAAGAAT
    MJ1143   4  52 302 1083906 .. 1083916 +  -5.4  -2.71125   CAAAGGCATCCACTC                 TCCA AAC TGGA                 ATATTTCTCAAAAAT
    MJ1138   4  53  41 1079256 .. 1079280 +  -4.9  -3.22728   GATATATAATGCACT          GATGAACGCCT TTA GGGCGTTCAAA          TATCATTTTTAATTT
    MJ1133   2  42  23 1074875 .. 1074888 +  -2.5  -2.99593   GTAAAAAGGAATGAT               TTAAA AAGA TTTAA                GTTTAATTATCAACT
    MJ1127   1  61  67 1069110 .. 1069130 +  -6.2  -3.32294   ATTGTAAAGCCATAG            CATCTGCA GTCTA TGTAGATG            TTCATAATGTTTATT
    MJ1109   8 100  54 1051068 .. 1051099 + -12.6  -2.76291   GGGATACTCCCCGTC      CATTAAGTTGCTCCT TTC AGGAGCAA-TTAATG      TCCATTTTAAGCTTA
    MJ1102   2  43 154 1043868 .. 1043880 +  -3.5  -2.56761   TCTTAATATCTAACT                TTAAA TCA TTTAA                TGAGTTAGAATTTTG
    MJ1093   6 100  42 1031820 .. 1031846 + -14.6   -3.0894   ATAATAATGAAAATT         TGAACGTCTTCT ATA AGAAGGCGTTCA         TTAAGTCCATACTTA
    MJ1087   6  64 414 1027545 .. 1027567 +  -3.3  -4.64861   ACTCTCTTTTTTTGT           CCTCCACTT AAATG ATGAGGAGG           TTTATTTTCAAAACC
    MJ1060   1  49 341 1002409 .. 1002431 +  -3.5  -3.40073   TTAGCCAAATAACAA           GCTTTTAAA ACTAA TTTAACAGC           TTCATTAATAGACAT
    MJ1050   3  55 426  988396 ..  988409 +  -2.4  -4.29325   ATTTCCCAAAGCTCT               TGGA CCAAAC TCCA                TTTTCCCTCTTGATA
    MJ1024   0 NONE
    MJ1020   5  78 355  951551 ..  951566 +  -7.6  -4.36595   ATTTTATAATATCAG              CATCTC TTTT GAGATG               TTTTAAATTTACATC
    MJ1007   6  82 328  938505 ..  938521 +  -9.5  -3.41913   CTCTGATAAACTGGG              GGAGTTT TTA AAACTCC              ATTTTTAACTATAAA
    MJ0996   8  60  24  925752 ..  925770 +  -3.2  -4.62069   TTTTTAATGTATTCA             GAGATT ATCTTTA AATCTC             TTTTTAAACTCAAAC
    MJ0996   8  60 278  926006 ..  926021 +  -2.6  -4.76874   ATTAATTCGTTTTAC              TTCTAA AACG TTGGAA               TTTTCATTTTCTCTT
    MJ0992   4  93 428  921572 ..  921588 + -12.3  -2.53213   GTTTTATTGTATATA              GACACCC TTT GGGTGTC              TAAGTTCCAAACTTA
    MJ0988   7  60 297  919646 ..  919662 +  -6.6  -2.74157   GGCAGAGTAAGCCCT              CTCCTT TCCAT AAGGAG              CTTCTGTAATGATTA
    MJ0984   2  54 335  916789 ..  916802 +  -5.3  -3.04515   CTCTCCTCCTTAGTG               TATGC ACTT GCATA                TCTTAACGGGTCTTT
    MJ0978   5  51 170  911860 ..  911870 +  -3.2  -3.70149   GTTATTAAATCTATT                 GGAG TGA CTTC                 TTTACCTCCTGTAAG
    MJ0971   0 NONE
    MJ0968   2  52  -8  902808 ..  902825 +  -2.1  -4.11304   ATGCAAATTAAGGAG             TGTTCTTA ATA TAAGA-CA             TTATTTATAGATTAA
    MJ0962  10  70 213  895535 ..  895549 +  -2.1  -5.46629   AATATAAAGTATCTT               TTCCA GATAA TGGGA               TTTTTTTACCATCTT
    MJ0958   4  61 203  890758 ..  890768 +  -5.4  -3.77023   TCTGCCCACCAGCAA                 CAAC TAT GTTG                 TATTTGTTGCTTAAT
    MJ0944   2  50  -1  875660 ..  875670 +    -4  -3.39138   ATATTCATAATAAAT                 GATT GAA AATC                 TTAATATAATTTTTA
    MJ0926   2  74 368  857008 ..  857038 +  -6.2  -4.49337   AAAAATTCCAACTCT       TCCAAGTCCATTAT CAT ATAAGGGCTTTGGA       TTTTCTAAATTATAA
    MJ0923   5  55 152  854412 ..  854432 +  -2.6  -4.38927   TAAGGCATCAACGAT            TTTGTCGA TTTCT TCAACAAA            TTTCTTGTCTGAAGA
    MJ0917   1  43 235  849908 ..  849928 +  -2.5  -3.22943   TTATGCCTATAATTT            TAGCTCCAG CAT CTAAAGCTA            TATCTATTTCATCTT
    MJ0912   4  55 433  844851 ..  844866 +  -2.6  -4.37554   AATCCTTCTTAACTC              TTCTAA AACT TTAGGA               TTTCTCTTTAACTTT
    MJ0909   3  50  -5  841217 ..  841235 +  -4.6  -2.95942   ATTTATAAAAGATTT             CCATAAAT GAA ATTTTTGG             TGGTTTAAATGTCAG
    MJ0884   1  58 -30  811364 ..  811381 +  -4.1  -4.18488   AGAAGATAAAGGAAA             GCAACTA ACTT TAGATGC              TTTCTTCAAATAAAT
    MJ0875   2  53 -34  800822 ..  800833 +    -3  -4.07133   TAATACCAATTGAAG                TATC AAAA GATA                 TTGTTTATCCAAATA
    MJ0866   2  50 412  790408 ..  790418 +    -4  -3.47928   TTTTCCTTCTGAATT                 CATT TAC AATG                 TCTTTAAATTCATCT
    MJ0855   0 NONE
    MJ0832   3  70 209  757968 ..  757986 +  -8.8  -2.58418   AATATTATTATTAGC             TCCCCAAG TTC CTGGGGGA             CATTTTATATAAACA
    MJ0823   2  49  58  745660 ..  745677 +  -4.1  -3.18582   ATGGTTCTAAATTCT             CTCCTTT TCTT AATGGAG              TTAATACATCAACTA
    MJ0810   5  55  33  734290 ..  734305 +  -3.2  -4.11394   TTTATATATTGAATA              GGGTAT TTAG ATTCCC               TTTTGGGCATCAACT
    MJ0778   2  49 164  699769 ..  699782 +  -3.9  -3.17876   CCCATTTGCACAATT               TCAAA TCCT TTTGA                TATATCTTCTGGTTT
    MJ0768   5  90  29  690366 ..  690393 + -10.8  -3.36983   ATTTTTTAAGTTTAA        TGTTGGACTTTT GTGC AAAAGTCTAACA         TTGGTTAAAAATTTT
    MJ0729   4  61 157  663199 ..  663216 +  -4.9  -3.94787   TCTTATTCCCTGGCA             GAATTGT CTCT ACAGTTC              CTTTTTTGTTATCTG
    MJ0723   3  65 -33  657140 ..  657150 +  -5.4  -4.17048   AGGAATAAAAAAGAT                 TTGC CCA GCAA                 TTATTTTAGAGCAAA
   MJ0716m   7  57 217  650675 ..  650694 +  -3.6  -4.21908   ATCTTCATTCCTTTT            GATGGA ACTTTTTC TCCATC             TTTTAAATCATACTC
   MJ0716m   7  57 418  650876 ..  650888 +  -3.5  -4.25873   GCTTAGTAATACAAC                TAATA ACA TATTA                TATTTTTTATACAAC
    MJ0711   6  57 142  645104 ..  645120 +  -5.1  -3.63148   CCAAGTTCTTTGGCA              GTTGTTG GAG CATCAAC              CTTTTTTAAACTCAT
    MJ0706   3  76 215  634298 ..  634328 +  -4.2  -5.41787   CAGATTTTTAATAAA       CATATTAAAACTTT TTA AAACTTTTTATATG       TTTTTATGTTTTTTG
    MJ0694   1  43  80  621447 ..  621461 +  -2.8  -3.27639   ATAACTACAATAGCA               GTTGAT ATA ATCCAC               ATTTTATCCATATTC
    MJ0688   8 100  54  617166 ..  617197 + -12.6  -2.57013   TCATCAAAACTCGTC      CATTAAGTTAGGGCT TTC AGCCCTAA-TTAATG      TCCATTCACTTAAGC
    MJ0685   4  58 323  613990 ..  614016 +  -6.1  -2.86432   CATTGGATATGCCTT         TATTTCTTAAA AATCC TTTAGGAAATA         TATGATGGTCTTCAA
    MJ0674   6  84 -15  600725 ..  600741 +  -6.7  -5.00339   GAAATATAATTTAGA              TTTAATC TAT GATTAAA              TTTTTAATTATTCAT
    MJ0667   2  45  63  594276 ..  594298 +  -3.6  -2.87334   CCAAAAGACATCATA           TTTCAATAAA ACA TTTATTAAAA           GTTCTATTAATTTAA
    MJ0667   2  45 233  594446 ..  594456 +    -4  -2.54166   GATTCAATAATATGC                 CTTA TCA TAAG                 AATTTTAATTCCAAC
    MJ0664   4  59 386  590551 ..  590570 +  -2.2  -4.79826   ATTACAGTCAATTCT            TTTTTGAA GCTT TTCAATAA             TTTTTGGTAGTATAT
    MJ0659   4  60   8  586049 ..  586059 +  -2.6  -4.81163   GAAAATAAACTCTAA                 TTAA TAA TTAA                 TTTTGTTAATCTTTA
    MJ0650   0 NONE
    MJ0636   4  74 445  567516 ..  567531 +    -9   -2.7873   TTCAGCAACAATTTT              CACAGC CTTA GCTGTG               CTTTCCACTGCTTTA
    MJ0620   5  57 276  550840 ..  550850 +  -5.4   -3.3464   AGGGCAGGTCTTGCG                 GCAA TAA TTGC                 TATTGTATCAATATT
    MJ0620   5  57 287  550851 ..  550863 +  -4.9  -3.52111   TGCGGCAATAATTGC                TATTG TAT CAATA                TTCTCATCCTTTTCA
    MJ0617   5  73 146  547731 ..  547747 +  -2.9  -5.42605   TCCTTGTTTGCCTTC              CCTTCTG TTG CAGGAGC              TTTTATTTTTATTGA
    MJ0612   6 100 155  543795 ..  543813 + -11.8  -3.90112   AAGAGTTTTCATAGC             TGGAAAGC GTA GCTTTCCA             TTTCATTAAAACAGG
    MJ0612   6 100 270  543910 ..  543938 + -23.3  -3.60627   CTCTGGGTATCCACA        CCATAGAGGGGGC TAC GCCCCCTCTATGG        TTTCAAATAAAATAA
    MJ0601   2  58 436  533399 ..  533409 +    -4  -4.10781   TTTAGGATGAGTTTA                 TCTT CAT AAGA                 TTTGTATGGCTTCTT
    MJ0586   1  47 358  519417 ..  519430 +  -2.4   -3.5456   AGAGGTTGATGAGTA               TGGA ACTTAA TCCA                TTGATTATTGGAGTT
    MJ0577   2  59 188  513648 ..  513665 +  -3.5  -4.27467   CAATTAAATATTCAA             CATTAAA GAAA TTTAGTG              TTTCTATTAATCTTA
    MJ0568   4  56  71  505294 ..  505305 +  -5.8  -2.78807   CAATTTTACATTTAA                CCTC TCCA GAGG                 CATTTTTTAACTCAT
    MJ0561   4  66 401  497023 ..  497037 +  -7.2  -3.17219   GACTGCTTATTCAAA               CCTTTT AGT AAAAGG               TTCATCAAAATTATA
    MJ0555   3  74  84  491918 ..  491930 +  -6.3  -4.60713   TGTAGAAACTTACAA                GAGTT TTT AACTC                TTTTATAATATTTTC
    MJ0549   9  66  64  486067 ..  486083 +  -3.8  -4.74504   TATTTTCAACTTCGA              TATATG CATTC CATATA              TTTTTACATTCACAT
    MJ0534   1  45 170  470461 ..  470473 +  -3.4  -2.92171   ATATCCATCTAAAAA                TGCT GGTGG AGCA                TACTTTAAACCTATA
    MJ0531   2  43 161  467765 ..  467781 +  -2.3  -3.19138   AGATTTTTCTATACT              TTAAATG GCT CATTAAA              TATTCATAATGCTTT
    MJ0531   2  43 424  468028 ..  468038 +  -3.2   -2.8005   ACTTTGAATTCTATT                 GGTG TTG CATC                 CTTTAACCTATCTTT
    MJ0505   4  63  75  447194 ..  447210 +  -5.2  -3.89614   GGTGGAATTGGGTGG              CAAAGA CATTA TCTTTG              TTTATAACGCTTGGA
    MJ0496   3  55 331  439156 ..  439167 +    -3  -4.09586   TACAGCAAATCCCTC                CTTT TCTA AAAG                 TCTTTTTAATTCTCT
    MJ0490   5  55 269  434935 ..  434948 +  -3.1  -4.08767   GAAAATCCTCTTTAT               CCAGA TACA TTTGG                TTTTGAAAGGATGAA
    MJ0451   3  58  61  404577 ..  404598 +  -3.8  -4.24891   TTATGGAAGGCTCTT           GCAGTATA AACCCC TATATTGC            TGTTTTTTAATGTCT
    MJ0441   3  80  40  396276 ..  396291 +    -9  -3.54408   TTATTAAGGTAATTT              GATGCC CAAA GGCATC               TTCATTTAAATAAAA
    MJ0429   3  73 -16  386322 ..  386351 +  -2.9  -5.39755   TGTTATATGAGATGA       GGAAAAAGAGAAA ATAA TTTCTCTTTAATC        TTTTTTATGATTGTC
    MJ0424   1  53 400  382736 ..  382749 +  -5.3  -2.90913   TATGCTCTTCAATAT               CGAAA TCTA TTTCG                TAATATTTATAGATT
    MJ0411   3  53 211  371936 ..  371963 +  -2.8  -4.24338   CTCATCAACGCTATG        GGTGACGAAAAAC ACT GTTTTTT-TCTCC        TTTTGCCATATTTTT
    MJ0403   9  73 -42  364043 ..  364085 +  -8.7  -3.02698   AGATATAACTGGAGA TTATTCAGCAGTTGTTGGT TACGC ATCAGCAATTGTTGAGTAA ATTTCTATAAAATAA
    MJ0400   3  79 -10  362401 ..  362429 +  -3.4  -5.56372   CGTTAAAAGAGATTA       GGA-AGAAATAAA TTCC TTTATTTTTATCC        TTTTTATTTTAATTT
    MJ0392   2  62 427  357232 ..  357243 +    -3  -4.78848   ATCGTGGTCTACAAT                GAAT CTGT ATTC                 TTTTCTCTTTAACAA
    MJ0389   2  51  95  354840 ..  354850 +  -2.6   -3.9638   TAGAGTCAGCTATAA                 TAAT ATC ATTA                 TCTTTTCTATTAGTA
    MJ0384   3  52 293  350552 ..  350577 +  -4.9  -3.02511   GCAAATATTAATAAC         GTTTATTGGGAT GGA ATTCCAA-AAAC         TCTTGAAAAGATAAA
    MJ0348   0 NONE
    MJ0327   1  67 109  304036 ..  304054 +    -8  -2.53876   CTGGACTTGAGATCC             AGTGGGGC TTT GCCCCGCC             TGGGTTCAAATCCCA
    MJ0321   2  81  22  299062 ..  299092 +    -7  -4.70659   TTAAAAAAGGAATTT       CGTTGCAATC CTCATTGTTCA GATTGCAACG       TTTTTGCCTATGAAA
    MJ0314   3  49 148  294517 ..  294527 +    -4  -3.20804   TTTGTATTGATTTTG                 GTTT TAA AAAC                 TCTCTTATAACTTCT
    MJ0305   5  71  29  287807 ..  287831 +  -4.5  -4.84527   AAAAGAGAAATTTGA          GAATTTTAA TCCATAT TTAAAATTC          TTTTTAATGTCTCAC
    MJ0300   4  64 257  284424 ..  284441 +  -2.1  -5.03715   ATAGACCTTATTAAT             TCCACTTA TTT TAA-TGGA             TTTTTTCACCATACT
    MJ0293   1  45 385  276550 ..  276560 +    -4  -2.55392   TATTTATTTCTTTCC                 TTTC ATT GAAA                 TAAATTCCATAACTT
    MJ0283   7  64 129  268927 ..  268944 +  -7.7  -2.56596   GGTAAGCTATGGAAA             TGGGTTG TCCT CAGCCCA              TAGCTTCATCGGGAA
    MJ0273   3  60   4  258416 ..  258426 +  -2.6  -4.65969   CTTGCTAAATGATTT                 TAAA TTT TTTA                 TTTTAATTATTTATT
    MJ0262   6  68 441  251149 ..  251163 +  -4.4  -4.63486   CATGGGCATCATCTT               TTTTAA TAC TTAAAA               TTTTATTCACACAAT
    MJ0257   6  80  61  243757 ..  243771 +   -10  -2.83822   AATGGGGTATCCCAA               TAGGGC GAA GCCCTA               TGGTTGTAAAATGAA
    MJ0239   2  56 407  231395 ..  231405 +    -4   -3.9318   TCTTCTCTTGTTTTT                 GATA TTT TATC                 TATTTTTGGACCTTT
    MJ0228   1  44   3  220840 ..  220851 +    -3  -3.10134   ATTGAAAGAATAAAA                GAAT AGCT ATTC                 ATTTTCAAATAATTT
    MJ0226   7  64 -40  216932 ..  216951 +  -2.2  -5.10461   CCCACAGAAAAAAAG            CTTTTGAA GAGT TTAAAAAG             TTTTTATTGGATAGG
    MJ0214   3  53 235  205282 ..  205298 +  -3.7  -3.72695   CTCTAACATACTCTA              TTGGATT TTT AATCCCA              TTTAATCCAGCCCAT
    MJ0207   2  51 344  199763 ..  199775 +  -4.9  -2.79878   ACTGGAACTATTAAA                GATTT AAC AAATC                CTTTCCCTGCCTGAG
    MJ0204   1  48 155  197297 ..  197315 +  -4.6  -2.50665   AATAATCTTTTGAAA             GGTTTTTT CAA AATAAACC             CGTTTATATTATATT
    MJ0199   6  57 368  192938 ..  192952 +  -4.4  -3.83644   TGTTTTTAGTATTAA               TAAAAA TGT TTTTTA               TTGCTTTTTAAGTAT
    MJ0185   0 NONE
    rps19p   3  59  -3  181850 ..  181862 +  -4.9  -3.76218   GTTCGTTCCAATCAA                GTAAA TTC TTTAC                CTTTCTTTTTTTATT
    MJ0169   3  80 105  172137 ..  172169 +  -9.1  -3.60035   GCTTCACCAAAAATG      GATGCATCATCTCGC TTT GCTCGATGATGCCTC      TTAGTTATCTTTCTC
    MJ0162   6  73 -34  166765 ..  166785 +  -8.4  -3.05343   TAAAGATTCCAACCT            TTGTTCCT GTTAG AGGAACAA            TATTGCCAATATAAA
    MJ0158   4 100  67  161343 ..  161379 + -12.9  -3.33696   TCTTTAAATCCATAG    GGGAAGCCCCTATTGGG ATA CCCGAGCGGGGCTTCAC    TTCGTTCAGCCCCAC
    MJ0143   6  77 340  141737 ..  141748 +    -3  -5.67529   ATTTTAGTTAAAAAT                TCTT TTAA AAGA                 TTTTTATTTTTCATT
    MJ0136   6  65 414  132966 ..  132976 +  -6.8  -3.37881   TCAGGGAGGTAGGAG                 GGAG GTT CTCC                 TTGGATTTCTATTAA
    MJ0129   0 NONE
    MJ0118   6  73   6  115703 ..  115719 +  -5.3    -4.652   GATAAAATAAATAAT              TAAAAAA ATA TTTTTTA              TTTTTAAAATACTTT
    MJ0114   3  84 218  113003 ..  113018 +  -6.8    -5.093   TAGCAAGCTCATAAT              CCCTGT AAGG GCAGGG               TTTTGTTATTTTACA
    MJ0111   5  66 207  108355 ..  108369 +  -4.4  -4.51799   GTCTGATTTTAATTC               TTTTAA TAT TTAAAA               TTTTCTCCCTTTAAT
    MJ0108   5  72 436  106084 ..  106102 +    -6   -4.4521   TAAAAATTCGTAGGT             TAAGCCAT AAT ATGGCTCA             TTATTTTTAAATACT
    MJ0104   4  84 469  101703 ..  101715 + -10.5  -3.07043   TATCCACACCATAAA                GGGGC TAC GCCCC                TCTTGGGATACTCCC
    MJ0092   4  55 -16   88066 ..   88077 +  -2.2  -4.39227   ATATTGTCTCTCTAT                TGGC TAAA GTCA                 TTTAATTTTATTTAT
    MJ0076   3 100  43   72004 ..   72030 + -15.3  -3.37003   TACATAAGGTTATAA         TGAACGCCTTC TTATT GAAGGCGTTCA         ATTTTCCTTTATAAT
    MJ0073   4  55 389   68399 ..   68415 +  -3.7  -4.04188   TTAACTCTTTATCTT              CATTAGT TAA GCTGATG              TTATTCTCTTTAGCT
    MJ0064   3  51  91   62548 ..   62558 +  -2.6  -4.00057   TAGCAGTATTTTTTG                 TTAA GGT TTAA                 ATTTTTTTCTAATAT
    MJ0051   9  77 211   52905 ..   52918 +  -5.3  -5.06585   TCAACAATATCTGTT               GCTAT TTCT ATAGC                TTTTTCTCTACTTTC
  MJ0047.1   5  68 421   49584 ..   49594 +  -6.8  -3.86202   CTCCACCAACTACAG                 CTCC TTT GGAG                 TTTGCTATAATGCAA
    MJ0043   2  57 369   45481 ..   45493 +  -3.4   -4.1413   TCTCCATGAATAACT                GGAA CTAAA TTCC                TTTTAAGCATCTCTT
    MJ0037   4  53  -4   38785 ..   38814 +  -4.5  -3.47494   TTGCTAAAACACATT       TATGACTATTCTTT TAG ATAGAAT-GTCATA       TTATCCTCATTCAAT
    MJ0033   6  52  49   35297 ..   35314 +  -2.1  -4.07885   GCGTTCAAACCTTCC             TTAGTAA ATTT TTATTAA              TTTTGAAAGACACTA
    MJ0023   3  68  11   25651 ..   25661 +  -2.6   -5.3104   GATAGAAAATATAAT                 TATA TTG TATA                 TTTTATTTTTCATCC
    MJ0018   2  74  -4   19228 ..   19244 +  -3.8  -5.29782   ATTATAAGAAATGGA              GTTAAA TCTCC TTTAAC              TTTTTTCTCAATATA
    MJ0011   2  95  65   13527 ..   13543 + -10.9  -3.95584   TTCGGATTTTGTAGC              TCGAACC TTC GGTTCGA              TTTCCTTACTGGAAG
    MJ0004   5  77 424    6533 ..    6545 +  -7.7  -4.22369   CCCTAACTTGTATTG                CCTTC TCT GAAGG                TTGTTTAATTTTAAT
   MJECL06   5  58 431    3343 ..    3353 -    -4  -4.09243   GAGAGGTTTTTAAAA                 GATT TAG AATC                 ATCACAAGGAATGGA
  MJECL13a   0 NONE
   MJECL21   3  41 280   22997 ..   23015 -  -2.4  -2.85351   TGGTGTGAGATTATA             GAATATCC GAT GAAAATTC             CAACTTTATACGTGC
   MJECL26   3  59 155   29010 ..   29020 -  -5.4  -3.62746   TGTATGGGAAAAAAG                 TTGG TAG CCAA                 GGAGAAGTTGTAGAT
   MJECL37   4  54 310   47178 ..   47191 +  -3.9  -3.85724   AATTCCTTCTGTGAT               TATTG TTAT CAATA                TTTCAATTAGTTTTT
   MJECL25   4  53 226   29396 ..   29408 +  -2.7  -4.11773   CATCTAAATCGGTTG                TATCT ATA AGGTA                TTTTAGCCCATCTTT
   MJECL20   4  49 187   23480 ..   23494 +  -2.8  -3.77303   TTTTAATTAAGTCTT               TACATG CTT CTTGTA               TTGTGTATTTACATA
   MJECL05  11  65 309    3762 ..    3787 +  -7.7  -2.69546   TTTTATAATTTAATT         GTTAATTGACT TTGA AGTCAATTCAC          CTTATCAATTTCTCA
   MJECS05   3  50  -2    6815 ..    6825 +    -4   -3.3782   GGCTACAAAAGTTAT                 TAAG TAT CTTA                 TTCCTTAGATGCATC

SUMMARY

341 putative operon ends contain 1294 possible terminators.
Percent operon ends hit by terminators of confidence >= x:
	x	#>=x	hits>=x	%hits>=x
	100	14	11	10	3 %
	99	14	11	10	3
	98	14	11	10	3
	97	14	11	10	3
	96	14	11	10	3
	95	22	16	15	4
	94	22	16	15	4
	93	28	21	18	5
	92	28	21	18	5
	91	29	22	18	5
	90	32	25	20	6
	89	33	26	21	6
	88	35	27	21	6
	87	35	27	21	6
	86	36	27	21	6
	85	37	28	22	6
	84	46	37	29	9
	83	46	37	29	9
	82	48	38	30	9
	81	51	40	32	9
	80	55	44	36	11
	79	60	47	39	11
	78	64	51	42	12
	77	68	55	46	13
	76	75	59	49	14
	75	81	62	52	15
	74	87	67	56	16
	73	99	75	64	19
	72	102	78	67	20
	71	113	86	74	22
	70	129	98	82	24
	69	132	100	83	24
	68	145	109	88	26
	67	155	117	92	27
	66	171	129	102	30
	65	191	148	114	33
	64	202	157	122	36
	63	217	169	130	38
	62	238	187	140	41
	61	262	202	147	43
	60	277	214	153	45
	59	306	238	164	48
	58	333	264	177	52
	57	368	294	193	57
	56	389	312	202	59
	55	435	350	220	65
	54	455	369	226	66
	53	511	414	246	72
	52	551	447	258	76
	51	588	475	266	78
	50	643	515	276	81
	49	710	563	289	85
	48	746	591	290	85
	47	810	646	294	86
	46	874	697	296	87
	45	947	754	304	89
	44	1010	801	307	90
	43	1092	862	313	92
	42	1143	901	316	93
	41	1211	957	320	94
	40	1276	1011	321	94
	39	1294	1024	321	94
	38	1294	1024	321	94
	37	1294	1024	321	94
	36	1294	1024	321	94
	35	1294	1024	321	94
	34	1294	1024	321	94
	33	1294	1024	321	94
	32	1294	1024	321	94
	31	1294	1024	321	94
	30	1294	1024	321	94
	29	1294	1024	321	94
	28	1294	1024	321	94
	27	1294	1024	321	94
	26	1294	1024	321	94
	25	1294	1024	321	94
	24	1294	1024	321	94
	23	1294	1024	321	94
	22	1294	1024	321	94
	21	1294	1024	321	94
	20	1294	1024	321	94
	19	1294	1024	321	94
	18	1294	1024	321	94
	17	1294	1024	321	94
	16	1294	1024	321	94
	15	1294	1024	321	94
	14	1294	1024	321	94
	13	1294	1024	321	94
	12	1294	1024	321	94
	11	1294	1024	321	94
	10	1294	1024	321	94
	9	1294	1024	321	94
	8	1294	1024	321	94
	7	1294	1024	321	94
	6	1294	1024	321	94
	5	1294	1024	321	94
	4	1294	1024	321	94
	3	1294	1024	321	94
	2	1294	1024	321	94
	1	1294	1024	321	94
	0	1294	1024	321	94
