# Supplementary material for: Rapid, accurate, computational discovery of Rho-independent transcription terminators illuminates their relationship to DNA uptake
Source: Genome Biol. 2007 Feb 21;8(2):R22. doi: 10.1186/gb-2007-8-2-r22 (PMC1852404; doi:10.1186/gb-2007-8-2-r22)
Supplement: Additional data file 2 — As described in the text, the entire robust tail-to-tail region is searched; if the region is less than 500 nt, then the 500 nt downstream of the stop codon is searched (stopping if a gene start is encountered). In the case of ties, all terminators with the high score are output. [file gb-2007-8-2-r22-S2.zip › Methanococcus_maripaludis_S2.ttperf]

      korA   6  61 447   11051 ..   11070 -    -7  -2.76711   CATGGACAAATTAAT            GGACGGCC CAAG AGCCGGCC             TTCTTGCAGGGGACA
      korA   6  61 369   11124 ..   11148 -    -5  -4.14392   TCTGAAGGTTTAAAA          TTTGGACTTG AAGCG CAAGCCCCAA          TAATGGCCGCAGTTG
       DP1   0 NONE
   MMP0014   9  62 -26   24071 ..   24087 -  -5.3  -3.95276   AAAAATTATAAAATA              TTAAAAA CCC TTTTTAA              AATTATAGTTGCGTA
   MMP0032   7  80  91   49283 ..   49297 -  -4.3  -5.49568   AATTCAAAACAAAAA               CATGT TATAT ACATG               AAACTCGAAAACCCG
   MMP0038  11  76  26   54933 ..   54949 -  -6.7  -4.38748   TTTAGAAATAAATAA              GTTAATT GAT AATTAAC              TAAAATTAATTAAAA
   MMP0047   8  56  84   64280 ..   64305 -  -4.8  -3.58396   CTTGAAAGTAAAAAG         GGAGATTTAA GGTATG TTAATTCTCC          AGTAAGTGGAACGGT
   MMP0052   3  49 367   66734 ..   66747 -  -3.8  -3.37634   GATTACGGTAAAAAC               GCAG TAGAAG CTGC                TGTTAAAATGGTAAA
   MMP0052   3  49 320   66782 ..   66794 -  -3.5  -3.41807   CTTAAAGAAATTCAA                TAATT TAA AATTA                AATTTATAAATCTTT
   MMP0071   1  42 208   82436 ..   82453 -  -2.1  -3.25652   TCTATTTAATTAATA             TTTCAAA CGCT TTTAAAA              GAATGAATTTTACCG
   MMP0075   5  78 286   86274 ..   86284 -  -2.6  -5.95286   ATGAAAAAGAAAAAA                 TAAT AAA ATTA                 AGTTCGGAAATGTTT
   MMP0084   6  58 240   95120 ..   95141 -  -3.1  -4.45544   TTTGATTAACTAAAA           TTTAACTTT ATAA AATGTTAAA            AAGACGATTTATATA
   MMP0111   0 NONE
   MMP0117   6  58 149  125018 ..  125060 -  -6.4  -2.63723   GTTCGAGGAACCAAC TTCTGCGACATTGGCGGATT TGA AATTGACCAATATGGCAGAA TTGTTGTAGTTTCAG
      guaB   6  56  46  139378 ..  139399 -  -6.1  -2.77999   TATCGAGTAATATTA           TTTTTTAAA TTAT TTTAAAAAA            CTATTTTTAAACTTT
   MMP0140   5  57  84  148170 ..  148184 -  -5.7  -2.96232   AAATCAGGGAAACTA               CTGGA TTTGT TCCAG               GAATTGACGACAGTA
      aksA  10  58 203  163712 ..  163722 -  -2.6  -4.62069   TTTCTATTTTAAAAA                 TTTT TTA AAAA                 AGTTAAATCAAAAAA
    ftsA-2   7  58 316  168806 ..  168828 -  -4.9  -3.83066   AATCAGACTATGAAA           CCGAAATAA GGGAG TTAATTCGG           CAAAGAGGAATCGAT
   cbiX(s)   1  57 396  172743 ..  172756 -  -5.3  -3.35963   CAAGAATTACAAAAG               CAAGA GGAA TCTTG                GCAAACCCTGAAAGA
   MMP0172   2  68 214  179904 ..  179917 -  -3.8  -5.00884   ACGTTTGTTAAAAAA               GCAG TTCGAG CTGC                ATTAACGCCACATTT
      thiC   4  56 276  194927 ..  194953 -  -4.5  -3.76219   ACGTTATAAGAAAGA         TTGCAGTTGTT CCATT AACAACAACAA         GTGCAAATATCAGTG
   MMP0190   5  64 345  198291 ..  198301 -  -5.4  -4.18164   AACGCTTTAAAAGAA                 CTCA TAA TGAG                 TGGAAGGATTATCGA
   MMP0209   3  57  71  216478 ..  216488 -  -5.4  -3.43674   TTAAAAATAAAACTA                 GCTA AAA TAGC                 AATGTCGATTTATAG
   MMP0212   7  66 462  218438 ..  218454 -  -4.5  -4.70772   ACAGATTTAACAAAA              GATTTTA AAA CAAAATC              TATTGCAATCGATGG
      gldA   5  66  63  232378 ..  232393 -  -6.2  -3.81144   AGAAAAAACAATGAA              TGCAAT CGAT ATTGCA               ATGAAAAAATTGTAA
   MMP0242   3  50 133  247955 ..  247969 -  -4.3  -3.06133   CAAGGGGTTATGGAA               CAGTT TATGG AACTG               AGGATTCTGAAAACT
      hisH   5  54 187  258117 ..  258129 -  -4.9  -3.38046   AAAAAGACGATAATA                TTGTA AAT TACAA                TTGTTCAAAATTTAA
   MMP0266   6  68  13  266394 ..  266406 -  -3.5  -5.05442   ACATAAAAAAAAGAA                TAAAA AAG TTTTA                AAAATAATTAAATTA
   MMP0276  17  60  41  277149 ..  277162 -  -6.7  -2.60808   ACCAGCGATAATTCA               CCTGA AGAA TCAGG                AGATTCAGTAGCTTA
      purE   8  70 440  282945 ..  282961 -  -2.3  -5.56673   ATGCAGAAGAAAAAA              TTTCAGA AGT TTTGAAA              AAACACCTTCCAAAA
      hypD   3  74 109  289749 ..  289767 -    -9  -2.95538   TTTTTAATAAAATAT             GTATTTTG GGG CAAAATAC             GCTAATAATTTATAT
   MMP0292   3  77  45  292944 ..  292954 -  -5.4  -4.98758   AAAAAGTTAGAAAAA                 CATG CGA CATG                 GCAATAGAAAAGAAA
   MMP0296   3  48  27  296159 ..  296169 -  -2.6  -3.81626   GAAGAAATTGAATAA                 TTTA AAT TAAA                 AAATTTTTTTATTTT
   MMP0296   3  48  16  296166 ..  296180 -  -4.4  -2.90751   TTGAATAATTTAAAT               TAAAAA ATT TTTTTA               TTTTTTATTTTTTAG
   MMP0303   1  50  38  301419 ..  301429 -    -4  -3.64984   AGATGCTGCAAAATA                 CATA AAA TATG                 TTAAAAAAAGTAATA
     iorB1   3  89 468  309674 ..  309694 -  -9.1  -4.18058   AAGTAGATGTTAAAA            TGGTAGATT TTA AATCCACCA            TCATTTGAAGCTGTT
   MMP0323   9  65 234  319380 ..  319409 -  -3.7  -4.78572   TTTTAACTAACAAAA       CAATTACAAAAAA GATA CTTTCAGTAATTG        CAGGTAAAAAACCAA
   MMP0331   2  63 174  327728 ..  327738 -  -3.2  -4.81306   TTGAATAAAAAAGAA                 GGAA TAA CTCC                 TAAATTAGTTATAGG
       hjc   2  63  68  332703 ..  332723 -  -6.9  -3.14944   GAGCAGCATACTTAA            GCATTTCCA TAA CGAAAATGC            TGATAAATACAATGG
   MMP0343   4  52 459  339386 ..  339408 -  -3.6  -3.67588   CAAACTCTATTTAAA           TATTGAAAAA CCT TTTTTTAATA           TCAAACTTAGGACTT
   MMP0355   3  58 354  350639 ..  350661 -  -5.8  -3.29187   ACTGAAAACAGGGAA           CTTTTAAAAA CCC TTTTTAAAAA           AGCATTTATATTTTT
       mtd   3  54 104  369117 ..  369128 -  -4.4  -3.54459   GCAATTCTTTGTAAA                TGGA GCCT TCCA                 AAATTTTACAGCGAA
       mtd   3  54  48  369172 ..  369184 -  -3.5   -3.8679   TATAAAACATCTAAA                TTTTT TTT AAAAA                TCAAAAAAAGAGAAA
   MMP0384   5  65  12  384048 ..  384068 -  -7.1  -3.35597   CTTATGGGTTAAATA            TTTAAAAAA ATT TTTTTTAAA            ATGGCCGTTTATTAG
   MMP0407   5  90 145  405966 ..  405984 -    -6  -5.46629   AATACTTGAAAAAAA             TTAGGGAA AAT TTCCCTGA             AAAAATAATAATTGG
      thrS   9  88 412  413669 ..  413679 -  -5.4   -5.5604   GGAATTAACAAAAAA                 GTTG AAA CAAC                 AATTGATTTAGGCCT
   MMP0424   4  67 472  425826 ..  425843 -  -5.7  -4.05402   TTCGAAGGAAAAACA             CTTATAA ATCG TTATAAG              TTTAATGAAGAAGGC
      rfcA   6  64   6  428202 ..  428218 -  -5.3  -4.07789   TAATTTAGAAAAATA              TTTTAAA AAA TTTAAAA              AAAGTTTATTCTAAA
   MMP0431   8  62  93  431625 ..  431637 -  -3.5  -4.62069   GCTTTATTTGAAAAA                TAAAA ATG TTTTA                ATGCCTGGACTCGAA
   MMP0434   4  85 141  434354 ..  434374 -  -5.5  -5.30189   GAGAATATGAAAAAA            GAACTCATT GAC AATGAACTC            ATTGGTGGAACCGTA
   MMP0438   4  73  -2  437661 ..  437675 -  -5.8  -4.66537   CTGTTTAAGAGAAAA               TAAAAC TAT GTTTTA               ACTTTTATTTTCACT
   MMP0445   2  42 -11  441540 ..  441558 -  -2.5  -3.02324   TTTAGTGAAATTATA             CTTTTAA TTAAT CTAAAAG             CCCGAAAACATCTGC
   MMP0461   7  60 424  457884 ..  457894 -  -5.4   -3.7282   TTATTGCATTAATAA                 TGGA AAA TCCA                 GAAATAACAATTTTA
   MMP0475   1  46 335  470794 ..  470808 -  -3.5   -3.0701   ATAACTCGTATTCAA               TGGGC GATAT ACCCA               TATTGGCTGTTAATG
   MMP0488   5  63 237  485547 ..  485565 -  -2.5  -5.03715   AGGAGCTTTAAAAAA            TGCA-CAA GAAA TTGCTGCA             CTATCAGAAGAATTT
      modC   4  58  49  508280 ..  508297 -  -2.8  -4.62475   ACGCAGAAACTAAAA             TTGATA GTTAAT TATCAA              TATTATACTTAATAA
      MoeA   4  56 431  518325 ..  518343 -    -6  -2.85351   TTTTTCGAGAGGATA             CCCAAGAT ATA ATCCTGGA             GAACACACGACAACC
      MoeA   4  56 252  518508 ..  518522 -  -4.2  -3.74251   GACATCTGTAGCAAA               CGTGGT TTT ACCAGG               AGTTATAGATGCACT
   MMP0517   3  74 440  522139 ..  522149 -  -5.4  -4.81863   AAACCGACAATAAAA                 GCAA TAG TTGC                 AGGCGGAGCATATCC
   MMP0528   6  59 135  532831 ..  532852 -  -5.2  -3.60925   TTGTAAAAATATTAA           TGGATCAT GGGGAG ATGACCCA            GAGTGAACTTTTTGA
   MMP0534   4  72 270  538913 ..  538924 -    -3  -5.43621   AGAAATTACAAAAAA                GTTT GAAA AAAC                 GGAAAATAAAGAATC
      argF   1  47 -26  556656 ..  556667 -    -3     -3.37   TTAATGTTCAAAAAT                GTAT TTTA ATAC                 TGCTTTTTGAGCGTG
   MMP0556   1  51  29  558971 ..  558985 -  -4.2  -3.18264   TTTCTTACTTAGTAA               CTCCAA TAA TTGGGG               ATAGGATACTTGATC
       cmd   7  62  60  561977 ..  561988 -  -2.2  -4.91657   AATTAATAAAATAAA                GAAG TATT CTCC                 GGGAGTCTGGCACAT
      valS   2  56  12  579007 ..  579017 -  -2.6  -4.44318   AATATTAAAAAAAGA                 TTTT GAA AAAA                 GTTAAGTTAAATTAT
   MMP0590   1  41 243  587077 ..  587093 -  -2.3  -2.96808   AAACGAAAAAATCTA              TTTTTGA AGT TCAAAGA              AAAAATAAGGACTGA
      cbiJ   1  49 365  595075 ..  595091 -  -3.7  -3.32294   TGAAATGCTGTAGAA              TTTCTGA AGG TCAGATA              AAGGATCCGGTGGAG
   MMP0606   6  67 176  600449 ..  600478 -  -5.9  -4.14243   CAGTTTATGGTAAAA       CTGTTTCAATTATC GGG GA-AATTGAAACTG       CAAAAATTGCAAAAG
      LigT   4  56  57  607440 ..  607461 -  -3.8  -4.03885   TTTCAAAAAAATCAA           TCCAAAGA ATAGTA TCTTTGAA            AAAACACGTTATAAC
   MMP0615   3  54  55  609896 ..  609908 -  -4.8  -3.35679   GCCTTGTAGGTAGAA                CTGC TATTG GCAG                TATCACGAAATCAAC
   MMP0621   2  48 342  615482 ..  615494 -  -2.7  -3.71291   AAGAAGCTGAAAACA                TGCTT GAG AAACA                CCCTTCAGAACTTAG
   MMP0625  12  67 447  618455 ..  618469 -  -7.2  -3.15544   TTTTATTTTTAGCAA               CATCTT CAA AAGATG               GAGTTCCAAATGTAG
      feoB   8  70 213  621099 ..  621109 -  -5.4  -4.60889   AATTAGCGGTAAAAA                 CGTT GAA AACG                 CTTTAAAAGTTGCTA
   MMP0639   9  77 325  632532 ..  632543 -  -7.2  -4.30034   AAAACTTGATGAAAA                CCCG ACAA CGGG                 ATACACGTGGAATTA
   MMP0653   9  68 294  644328 ..  644350 -  -6.4  -3.94333   GATGAATACATTAAA           TGCATACTTT TCA AAATTATGCA           CCTACGATACAGTGG
   MMP0657   7  64 155  647509 ..  647520 -  -4.4  -4.44915   CAATTAGGGATAAAA                CCAT AGTA ATGG                 TTGCATCAGAAAAGC
   MMP0666   4  63   7  655122 ..  655132 -  -2.6  -5.00616   TCTGTTTTTAAAAAA                 TTAA AAA TTAA                 AATTTTTTATGCATC
   MMP0673   5  58 383  660947 ..  660959 -  -2.7  -4.62302   CAATATGGTCAAAAA                CAATT TAT AACTG                CGCATTAAATCCACT
   MMP0688   7  73 328  675418 ..  675428 -  -6.8  -4.08394   ATACCTGTTTCAAAA                 GCAG TTT CTGC                 GTTAAATCCAACTTC
   MMP0699   9  68 436  689416 ..  689433 -  -3.5  -4.92828   AAAGGCAAAAAGAAA             TTTGCAA TACC TTACAAA              CCTGCAATATACATG
   MMP0703   4  71  74  693244 ..  693271 -    -7  -3.93556   AGTTATCGAAGTAAA        TGCATGTCCTTC ATGG GAAGGACTTTCA         AGAATTTCTGAAGTA
   MMP0717   4  68 341  709955 ..  709974 -    -5   -4.6856   GAAATACTCGAAAAA            GCAGGAAT AAAT ATTTCTGC             ACTGAGTGTTGCAGA
   MMP0725   8  55 343  715968 ..  715982 -  -5.8  -2.53831   GCGTTAAAAATAACG               TTGAAA TGG TTTCAA               AACTTCCAGAAATAC
   MMP0738   6  67 167  730109 ..  730120 -  -5.8  -4.17048   TTGTGTGGAAAATAA                TCCC TGTA GGGA                 CAATCCAAAAACATC
   MMP0754   4  76 127  744707 ..  744729 -  -7.8  -3.75897   AAGGCCCAAGGTAAA           CAGAATGTTT GAA AAACACCCTG           ATAAAATAGAATTGA
   MMP0757   6  60 387  749161 ..  749180 -  -3.6  -4.46432   AAAAAATCAGGAAAA            TTTGAAAC AATA GTTTCACA             GGGAAATGGTTATTT
   MMP0764   5  67 214  753887 ..  753900 -  -6.7  -3.53012   TTCTGCGGGGGCAAA               TGTGG GTCC CCACA                TGGGAATTATAAATT
   MMP0787   8  74 465  777562 ..  777579 -  -2.7  -5.63857   AAAAATGTAAAAAAA             TTACAAC AACA GTTGAAA              AAAATGGACACTTAT
   MMP0798   0 NONE
   MMP0810  11  82 298  802102 ..  802116 -  -4.2  -5.72254   CTAAAGAATAAAAAA               CCCGAT TCA ATCGTG               GTTGCTGCTGGAAGA
   MMP0826   7  64  54  821576 ..  821595 -  -4.3  -4.53765   AGATATATTACAAAA            TCTCAGA GGTCAT CCTGAGA             TACATTAACTGTGAG
      mtbA   8  69  37  828742 ..  828753 -    -3  -5.11033   CATAATTGGAAAAAA                TCTT GAAA AAGA                 AGCAGTAAGTGAATT
   MMP0845   2  55  62  838203 ..  838220 -  -5.7  -2.75343   GTTATATCTTGAAAT             TTTGAAA TTAC TTTCAAA              GTTAAGAAGCAGGGA
   MMP0851   6  61  33  842563 ..  842576 -  -2.5  -4.76193   AATTATAACATAAAA               TAATT TATA AATTA                AAAAAATAGCGGATT
   MMP0865   2  49 140  856072 ..  856082 -    -4  -3.37464   GGAGTAATTTTAGAA                 GAAA ATA TTTC                 AAAATTCATTGCAGC
   MMP0874   3  85 201  866447 ..  866460 -  -5.3  -5.36965   GAACACTACAAAAAA               GCAAT TGAA ATTGC                TCCTGATTACTGGGC
   MMP0892   5  64  13  884820 ..  884834 -  -4.4  -4.50122   CCATATAAAAAAAGA               TTAAAT TTC ATTTAA               TTAGTTCTTTTTTCA
   MMP0898   3  50 462  891065 ..  891083 -  -4.6  -2.64258   ACTAATTGAAGCAAC             TGTTTTTG GTG CAGAAACA             AAGGAAGATGCAAAA
   MMP0901   2  52 -39  896304 ..  896318 -  -3.5  -3.75863   AAAAGGCCCATTAAA               CCCTG TTCGT CAAGG               ATATCTAAGAGTCTT
   MMP0910   6  61 268  902147 ..  902159 -  -4.9  -4.09864   ATGTATTTTTGAAAA                TTTTC AAA GAAAA                ATATTTTATCAAAGG
      asnB   7  61 291  906471 ..  906485 -  -2.9  -4.84017   AATTCCCGAGAAAAA               CAAAT GTCGA ATTTG               TTGAATTAATCGACA
      cheR   7  64 269  919158 ..  919170 -  -6.3  -3.52627   AAAGATAAAAGAAAG                TGTAG AAA CTACA                TCTGAAAAAATAAAT
      cobS   4  69 209  925370 ..  925381 -  -4.4  -4.90013   GAAGGGAATTAAAAA                CAAC AGAG GTTG                 GAATTGCAGATGAAC
    aIF-5A   3  54 -10  940232 ..  940251 -  -4.4   -3.6185   TAAAAAAAGTTATAA            TCAGACAAA TTA TTTG-CTGA            TAACTCTTGTGATTT
      dsbD   3  65 109  946115 ..  946129 -  -2.1  -5.13016   AAGCAAAACCAAAAA               CTACT AAAAA AGCAG               CTCCAAAAAAGACCG
   MMP0965   6  68 158  952341 ..  952351 -    -4  -4.96435   TGAATAAAAAAATAA                 TTTC AAA GAAA                 AAAAGATTGAAAAGC
   MMP0972   7  66 372  959109 ..  959123 -    -5  -4.41114   GGACCACATAATAAA               CCTTTC GAT AAAAGG               AATGAGAAAATTAAG
   MMP0978   6  63 190  963855 ..  963866 -    -3  -4.86731   GCGTTTTAAATAAAA                TTTC AAAT GAAA                 CTGAAAAAAGTTTTG
   MMP0993   3  68 148  981046 ..  981058 -  -6.3  -3.86653   ATTGACGAAAGAGAA                CTTCA AAA TGAAG                TTATAGAAATCCTCG
      lysC   4  69  -3 1004386 .. 1004399 -  -2.5  -5.40474   ATTTTTTTAAAAAAA               TTAAA AATT TTTAA                AAGTTTATTTCATCT
   MMP1020   6  72 113 1008168 .. 1008188 -  -7.7  -3.80877   CTATTTCAGAAAATA            CTTCAAAAA ATG TTTCTGAAG            TTTCCGAAATTTCAA
   MMP1030   7  70 204 1021887 .. 1021901 -  -8.6  -2.61341   TAAAAATTTAAGTGA               GGATTG CTA CAATCC               GACAGAAAATACGAT
   MMP1050   3  49 397 1041529 .. 1041542 -  -3.9  -3.35495   AAAAAATTTATAAGA               TACTA TTCC TAGTA                AATATATGGGTTTGG
   MMP1057   9  56 202 1047551 .. 1047561 -  -2.6  -4.39407   CCAAATAATGCAAAA                 TTAA ATC TTAA                 AAAAGACATTGAAAC
   MMP1057   9  56 196 1047556 .. 1047567 -    -3  -4.23528   TAATGCAAAATTAAA                TCTT AAAA AAGA                 CATTGAAACAGTTAA
   MMP1064   7  70 389 1056810 .. 1056851 -  -7.5  -3.64162   AGTAATTACTGGAAA TCATGTACTTCCAACTGCAA GCG TTGC-GTTGAAAGTAAAAGA TAAAATTTATAAAAC
       dut   4  69  28 1065401 .. 1065421 -  -7.1  -3.79203   ATATAAAACTTTAAA            TTTTTAAAA TTT TTTTAAAAA            GTTTGAAAAAAGAAA
   MMP1084   3  45  76 1074872 .. 1074882 -    -4  -2.93712   AATAAAAGCATTATA                 CATA ATT TATG                 ATATCTCTTGTTTTT
   MMP1100   5  56 446 1092176 .. 1092187 -    -3  -4.21607   GCGATTTAAGAGAAA                TCAT TACA ATGA                 TTAAAATTATATCAA
   MMP1107   4  60 373 1097401 .. 1097411 -  -5.4  -3.81879   CTGAAAATGGAATAA                 GCTT CGA AAGC                 TCGATGGAAGGGGCT
   MMP1118   4  75 447 1107220 .. 1107234 -  -4.2  -5.19916   AAAAGACTTAAAAAA               CATTGC ATG GCACTG               TACAATGTGCGGTGG
   MMP1121  11  78  11 1111046 .. 1111064 -  -3.2  -5.63857   AAAAACTTAAAAAAA             TTACTTTT TAA AAAAGTTA             AATTTTAAAATTAAT
      ppiB   6  63   2 1119094 .. 1119104 -  -2.6  -4.96523   AAATGAATAATAAAA                 TTAA ATA TTAA                 TCTATTTTTTAATTG
   MMP1137   9  79  49 1127360 .. 1127383 -    -9  -3.57561   GTTCAACCTTTTAAA          CCGTACAAATC AAA GATTTGT-CGG          CACCACAAATTGAAA
   MMP1143   6  54 231 1133225 .. 1133247 -  -4.3   -3.5593   AAATAAATAAACAGA          GATTTCCAAG CTAT CTTG-AAATC           GTTCAAAATGATTTT
   MMP1172   1  69 134 1155111 .. 1155123 -  -3.3  -5.10077   AAATACCCGAAAAAA                CCTCT TTT AGTGG                TTTTTGGCATTTCCA
   MMP1184   2  66 445 1166930 .. 1166944 -  -4.2  -4.63218   CTTTTGGGAAGAAAA               CCACAT ATA AAGTGG               GAAATTTCAAAAAAA
   MMP1188   6  58  40 1171260 .. 1171270 -  -2.6  -4.62069   TCTCTATTCTAAAAA                 TTTT AAA AAAA                 GTTTAAATTTAAAAT
   MMP1201   4  71 294 1187785 .. 1187801 -  -8.7  -2.93723   GTTTCATTAATTAGA              GCAAGAG AAA CCCTTGC              TGATTTGATTTCAAA
   MMP1214   4  54  45 1200713 .. 1200729 -  -5.2  -3.03525   GCTACGGATACAAAT              TTGTTC CAACT GAACAA              TAAATAATTACATTT
   MMP1226   4  52 310 1215016 .. 1215036 -  -5.5  -2.57132   GTGTCTCTTCAGAAC            TGGTTGAAT CTT ATTTAACCA            ATATAGGCTGTAAAT
   MMP1226   4  52 180 1215156 .. 1215166 -    -4  -3.78736   CACATATCCACTAAA                 TGTA ACG TACA                 AAAAAGATATTTAGA
   MMP1232   3  44  62 1219856 .. 1219868 -  -3.4  -2.98651   AACAATATAAAAGAT                GCAA TAAAT TTGC                TTTTAAATGAAAAAA
      nadA   7  78 -22 1227190 .. 1227207 -  -7.1  -4.57518   AATAAAAAAATTAAA             TTGAAAG CATT CTTTCAA              TTGCTTTTCTTGCAT
   MMP1257   6  65 220 1240049 .. 1240065 -  -2.3  -5.24989   TTAGATACGAAAAAA              TTCATAA ATC TTCTGAA              CTTTTAAAATATTTA
   MMP1270   6  57 302 1253591 .. 1253609 -  -5.4   -3.3164   AATTCATGTTTATAA             TTTCTGTA ACT TACAAAAA             ACCAATAGAAATCGT
   MMP1289   8  66 336 1272023 .. 1272035 -  -4.1  -4.62336   AGGCGATGGTAAAAA                CGCAA TCC TTGCA                GCACTTGCAGCACAC
      fdhB   6  65  10 1282596 .. 1282612 -  -2.4  -5.14819   AAATTAAAAAATAAA              TAATTA ATAAA TAATTA              ATAAATAATTTATTG
   MMP1330   5  62 167 1310784 .. 1310798 -  -5.6  -3.90286   TACGATAAATGTAAA               GGCCCA GAA TGTGCC               GAATGTGTAAATACC
   MMP1335   4  75  -2 1315744 .. 1315758 -  -4.4  -5.14698   AAAGGTAAAATAAAA               TAAAAT AAA ATTTTA               ATTGGCCATTTTACA
   MMP1339  10  63  49 1318991 .. 1319009 -  -7.6  -2.52731   AATTAAAGATAAATC             TTTTGAAA TTC TTTCAAAA             ATAGAAATACTTGGG
   MMP1343   6  61 424 1324047 .. 1324065 -  -4.6  -4.14615   AAAAATCGGCGAAAA             TTCAAAAG TAT CTTTAGAA             TAGGTTAAAAAATGT
   MMP1343   6  61  -9 1324470 .. 1324498 -  -4.9  -4.18494   CAGGGTTATTTAAAA        TAAATATTAAA AAATCGG TTTAATATTTA        ATATAATCAAATTTA
   MMP1356   3  60 136 1335429 .. 1335442 -  -3.9  -4.46828   ATAATTAAAAAAAGA               TTTTC CGAT GAAAA                AATAGAACTTCTTTT
   MMP1373  10  83 247 1354178 .. 1354194 -  -3.7  -5.86061   GCTGACCAAAAAAAA              TCAATTG AAT CTATTGA              AAAAAAATATGAAAA
      thyA   0 NONE
   MMP1388   4  46  26 1367949 .. 1367961 -  -2.7  -3.63589   TAAAATAGGTTTAAA                TTAAC TAA GCTAA                AATAATAAATTAATA
   MMP1423   6  68  -7 1394598 .. 1394617 -  -2.3   -5.4182   AATTAGAAATAAAAA            TTTTTTA CTTTTT TAAAAAA             TATTAAACCCGAAGT
       rpm   6  62 265 1400849 .. 1400864 -  -6.2  -3.46056   AAATTAAAATGAATA              CCTAAA AATT TTTAGG               AAAGTTTATAAACTT
   MMP1440   2  71 -24 1411707 .. 1411725 -  -6.1  -4.54727   GTGCTTAAATTAAAA             TCCAAAA TCTAT TTTTGGA             TTAATTTTTCTATTT
   MMP1446   7  62 443 1416198 .. 1416226 -  -6.2  -3.32684   CCGGAAATAAAAGGA       GTAATAT-TGAGC GGTG GCCCAGATATTAC        AAAAGCTACAAACTG
   MMP1468   5  63  63 1428669 .. 1428687 -    -6  -3.69094   AATTTATTATTGAAA             CCAAGC CTGGGCC GCTTGG             AGGATATAAATTATT
   MMP1475   8  78  17 1436550 .. 1436567 -  -4.3   -5.3472   AAAAAATAAATAAAA             TAAAAAA ATCT TTTTTTA              TATTTTTATTATCAA
   MMP1486   7  66  -2 1445349 .. 1445377 -  -4.8  -4.52857   ATCGGCCATATAAAA        TAAAAAAAAGTT ATAAA AACTATTTTTTA        ATATTTATGAACATG
   MMP1489   1  59 421 1448890 .. 1448905 -  -6.2  -3.01912   GGACAGGTAGATACA              GGAAAA GGGC TTTTCC               AGTTTAATGCTGTTG
   MMP1495   5  78 149 1455759 .. 1455775 -  -4.4  -5.28414   GAATAAACATAAAAA             GTGGTGG TGTT CCACC-C              TACGTTTCTGCAGTT
   MMP1499   8  62  42 1459738 .. 1459763 -  -4.1  -4.21319   ACGAACTTGAAGAAA         TACTCTCTAAA AATA TTTCAAGAGTA          GATTCCTTTGTTAAG
   MMP1510   8  66  56 1467397 .. 1467409 -  -4.9  -4.52589   TTTTTTTAGATAAAA                TTATC TTT GATAA                TTTAAAAAAGTAAAA
   MMP1527   7  78  23 1486018 .. 1486041 -  -2.6  -5.86609   TGAAAAAAATAAAAA          TTAAATTAAT TTAG ATTAAATTAA           AAATTTAAAAAAAGT
   MMP1535   4  69  50 1492918 .. 1492930 -  -3.4   -5.1287   TTTAGACTCAAAAAA                TCCA GAATA TGGA                AATGTAAGCTGGCTT
   MMP1541   6  68 317 1497072 .. 1497094 -    -2  -5.28166   CAAAATTAATAAAAA           TGGCATAT ACGCAAA AAATGCCA           AAAAATATGGTTGTA
   MMP1548   7  64  76 1502239 .. 1502249 -  -5.4   -4.0825   GTTCCAATTAAATAA                 TTGG AAT CCAA                 AATCTCTTTTTTTAT
       ffh   3  68 178 1504637 .. 1504653 -  -2.2   -5.4505   CCTTGCAATAAAAAA              GCAATG ATGAA CAATGC              CACGCTTGTTATTAA
   MMP1568  10  79  79 1520409 .. 1520429 -  -8.5  -3.79882   AGAACACCCACTAAA            CAAATTAAT TTA ATTAATTTG            TTTCTTCTTTTATTT
   MMP1580   5  54  94 1529100 .. 1529114 -  -4.2  -3.53444   GTATTGCCTGCTAAA               TGGAGA TAC TCACCA               GAAACTGCAAGATTA
   MMP1587   6  64 199 1535843 .. 1535859 -  -5.1  -4.14908   AAATAGAATCACAAA              TCTCCCA AGA TGGTAGA              TACATAGAACTTGTA
      cbiG   8  63 362 1539818 .. 1539829 -  -5.8  -3.68674   AAAATCTGGAAAATA                CCAC CCCT GTGG                 AAGATGTCACAGTAC
   MMP1600   9  63   4 1547972 .. 1547990 -  -3.3   -4.8143   GGAATAATTTAAAAA             TTAAAAA TAACT TTTTTAA             AATTTATTTTAGGTA
   MMP1611   4  59 134 1557780 .. 1557790 -  -5.4  -3.58305   AAGTAACCCTCGAAA                 TGGA CTA TCCA                 CGAATAAATATAGAT
      ehbO   2  60  24 1565918 .. 1565932 -  -4.4  -4.16943   CGGCAGATCTTAAAA               TTAATT AAA AATTAA               AATTCAAAAAAGTAA
   MMP1641   7  54 141 1583057 .. 1583067 -  -3.2   -4.1721   AGCCAGATTGGAAAA                 CCAG TTA CTGA                 ACCAAAAATCCTCGA
   MMP1646   4  72 264 1586443 .. 1586458 -  -3.4  -5.40072   TTTCTTTCAAAAAAA              TTAAAT CCTG ATTTAA               GCCTCCATGCATCAG
      modC   4  54 345 1589621 .. 1589632 -  -4.4  -3.61652   TTGCGAAAGAATTAA                TGGT TTAA ACCA                 ACCTTCAAATGTTGA
   MMP1656  12  63 305 1599897 .. 1599915 -  -7.6   -2.7497   AGAGCATCCTGAAAT             TTCTAAAA AAG TTTTAGAA             TTGATAAGTGACGAT
      cbiF   1  56 379 1604608 .. 1604620 -  -4.9  -3.55622   GGTAAGTTTTCCAAA                TTTTC TTG GAAAA                ATTGCAAACAGTTTG
   MMP1677   4  44 435 1618416 .. 1618429 -  -3.8  -2.74144   TTTTTAGGTGGAAAC               GCAG GGGTTG CTGC                CCACATGATTGGGAA
   MMP1677   4  44 143 1618699 .. 1618721 -  -3.4  -3.09933   TTGTAATTTATTCAA           TTGTTTCAGG CTA CCTGATAAAA           TTAATGGATGGAGGA
      comE   4  56  33 1629884 .. 1629898 -  -4.4  -3.76141   AGGATTATGAAAATA               TTTTAA ACT TTAAAA               ATAAATTTTTGGGAA
   MMP1704   4  57 195 1644882 .. 1644906 -  -2.2  -4.59109   TATACTTCCTAAAAA          TCCATCAATT GTAGA AATTGTTGAA          AAAAATGCGGTGATT
   MMP1713   6  75 172 1651340 .. 1651356 +  -3.1  -5.50925   AAACTGTTTAATACC              TTAAAAT GCG GTTTTAA              TTTTTTCTGTTGCTT
   MMP1703   4  62 112 1645216 .. 1645229 +  -3.9  -4.64157   GCTTTAACGCCTTCT               TCAAA CAAT TTTGA                TTTTCTGATTATTTC
   MMP1688   3  44  73 1629991 .. 1630003 +  -2.7  -3.37028   AACTAAGTTTATGTT                TGGAA CGT TTTCA                TTGTGAGGTCTTGCT
   MMP1683   4  66  18 1626465 .. 1626476 +    -3  -5.02502   ACAAATCATGTATCT                CTAA ATTT TTAG                 TTTTTGTATCATATA
      glmS   3  74 101 1623048 .. 1623068 +  -6.9  -4.21351   CCAAAAACCCCTTAA            TACTTCGCT TTC AGGGAAGTA            TTTCTTAAGATATTT
   MMP1661   6  64  32 1605034 .. 1605046 +  -4.9  -4.21908   ATTCGTGTTCAAAAT                CTTTA TCG TAAAG                TTTTGAATAATCATA
   MMP1657   6  66 188 1603051 .. 1603077 +  -3.1  -5.03747   GTGTTTGTTTGCTTT        GTTGTCGATAAC ATTT GTTA-CTACAAC         TTTTTTACAAACTTT
   MMP1648   4  56 318 1590290 .. 1590309 +  -4.4   -3.6943   GAAACATCTAAAACT            GAAATATT TCCA GATATTTC             TTCTACTTTTGAATC
      yqiX   1  49  23 1575855 .. 1575868 +  -2.4  -4.00742   AAAACAGGCCAATTA               TCAG GCATTA CTGA                TCTTTTAATTTTTCT
   MMP1620   0 NONE
  ssh10b_1   7  71  39 1559797 .. 1559811 +  -5.8  -4.45664   TTTAAAATTCAATTA               GATATT TAA AATATC               TTTTAATTCAATTAA
   MMP1610   6  60 357 1558261 .. 1558277 +  -3.7   -4.4773   GAAAGTTCTTTCGAG              GTTGATG CGA CATAAAC              TTTTAATTCGTCTGA
      trkA   3  85 362 1548325 .. 1548339 +  -4.3  -5.88061   TAGGGTACAAATTCC               TGAAC AAAAA GTTCA               TTTTTTTCATTTTTT
   MMP1590   6  60  42 1540232 .. 1540248 +  -2.3   -4.8048   CCCCATCTTTTTTCA              TTTTGTT TAA AACAAGG              TTTTTCATGTCAAAA
   MMP1586   3  56  98 1536134 .. 1536146 +  -4.9  -3.61398   GTAAATGATAACTGC                TCTTT TAA AAAGA                TTATTGCCAGAACCG
   MMP1572   2  50 -12 1523410 .. 1523432 +  -3.6  -3.56862   AAAAAATTTAGAAAG           TTTAAAAAAA TAA TTATTTTAAA           TTTAAAGCAATTTCT
      mtrH   8  93 -12 1520409 .. 1520429 +  -8.5  -4.78266   AGAACACCCACTAAA            CAAATTAAT TTA ATTAATTTG            TTTCTTCTTTTATTT
   MMP1550   3  48   5 1504479 .. 1504490 +    -3  -3.60048   TAAACCTTTAATATC                GAAT TACC ATTC                 CTTTTTTCCAAAAAA
   MMP1540   5  62 392 1497777 .. 1497787 +    -4  -4.55798   ATATGCCTGCAATGG                 GTAA TTA TTAC                 TTTTGGTTTGAAATA
   MMP1534   4  50 316 1493288 .. 1493298 +  -2.6  -3.95567   AAAGTTCTGATTGGG                 TATA TTC TATA                 TTTAATGATTTTATT
      rncS   4  61 409 1486430 .. 1486444 +  -2.8  -4.74504   TTCAGGGTGTCTTAA               GCAG TGAATTC CTGC               TTTTTGGATTGGAAT
   MMP1520   3  58 210 1480561 .. 1480571 +  -2.6  -4.57837   TTCAGAATCCCCAAT                 TAAA TTA TTTA                 TTTTTGCAACCATAT
      tyrA   4  48 436 1474894 .. 1474906 +  -2.7  -3.67878   CATCAGCGAATGCCC                TAACT GCG AGTTG                TTCTCTTCCGCTAAT
   MMP1509   6  56  65 1467397 .. 1467409 +  -4.9  -3.54424   TTTTTTTAGATAAAA                TTATC TTT GATAA                TTTAAAAAAGTAAAA
   MMP1501   0 NONE
   MMP1498   8  72 -21 1459766 .. 1459781 +  -6.2  -4.24338   TATTTCAAGAGTAGA              TTCCTT TGTT AAGGAA               TTTTAAACTCTTTTT
   MMP1490   6  63 245 1452130 .. 1452146 +    -3   -4.8622   CCCCTGAGTTGATAT             TGAGTGC TTTT GCAC-CA              TTTTTGGTTCCAAAA
      ileS   7  70 473 1437020 .. 1437031 +  -7.2  -3.53012   GGCATTTTCATCCAC                CGGG TTTC CCCG                 TTTGCAACAGCCCCC
      ehaT   0 NONE
   MMP1428   6  52  87 1401161 .. 1401176 +  -4.8  -3.02211   AAGTATGACTGCATT              TTTTAC ATTT GTAAAA               TCTGGTTTCAGGTTC
   MMP1393   8  66 411 1373381 .. 1373399 +  -3.1  -5.02074   AATATCTATAAATTT             CGCATTA TTTTT TATTGCG             TTTTTTAAAAGCTCG
   MMP1387   4  64 336 1368277 .. 1368291 +  -4.4  -4.47485   ACCAGATTATATCAT               TTAATT AAT AATTAA               TTTTGTAAAATTTTT
   MMP1355   4  52 336 1335896 .. 1335906 +  -2.6  -4.18164   TTCTGGAATTTTTTC                 TAAA GGT TTTA                 TTCTTTTAACAAATT
   MMP1342   5  50 -27 1324445 .. 1324459 +  -2.8  -3.94188   AAAACAACACAACCA               CTTTGA ACT TCAGGG               TTATTTAAAATAAAT
   MMP1334   1  45 174 1315910 .. 1315921 +    -3  -3.19705   TATTTTTGACCTGCT                TTTG CAAC CAAA                 TCTAATTTTTCAGTT
   MMP1329   4  88 189 1311128 .. 1311138 +  -5.4  -5.45802   ACGCCCTCTATGAGT                 GCAA GTT TTGC                 TTTTTGTTTTACACC
   MMP1305   4  49  53 1292693 .. 1292712 +  -3.7  -3.36837   TACTGAAGTTAACCT            TTTTGAA ATCAAA TTCAAAA             TATTTCGCAAATTCT
      pfkC   6  62  46 1282644 .. 1282678 +    -7   -2.9914   GTTGGGCATGAGCCT     CCGAGAGCTGGTGGTG CTT CATCATCAACACCCGG     TCTGTATCCAAGCTC
   MMP1288   7  71  19 1272327 .. 1272337 +  -2.6  -5.45802   TAAAAAAACTTATAC                 TTTT TTA AAAA                 TTTTTATTTTGAAAA
   MMP1281   1  51 340 1264993 .. 1265009 +  -2.3  -4.13437   TGATTCCTTCAATTA              TAACAAA ATC TTCGTTA              TTATATTTTTCATTG
   MMP1276   4  60 414 1261544 .. 1261555 +    -3  -4.66938   CTGAATCATATACTT                TTGA AATA TCAA                 TTTTCTCTTCAGCAT
   MMP1269   5  64 175 1254046 .. 1254064 +  -4.6  -4.25104   CATTGCCTCATTTTT             TGGAACTA CAA TAATTCCA             TTTTCATCCCCGACA
   MMP1256   1  54 290 1240574 .. 1240590 +  -4.5  -3.48378   AAATTAAAATCAAGT              TTTGATG TAG CATTAAA              TATTATTATAGGAAT
   MMP1241   2  69  16 1227190 .. 1227207 +  -7.1  -3.82864   AATAAAAAAATTAAA             TTGAAAG CATT CTTTCAA              TTGCTTTTCTTGCAT
   MMP1231   2  82 133 1220042 .. 1220055 +  -3.1  -5.88476   AATCCACAATCTCGC               GCAAT TTCT GTTGC                TTTTTTATTTATTTT
   MMP1213   3  42 196 1200928 .. 1200939 +    -3  -2.74144   ACACTAAATGCATAA                TATG GCGT CATA                 CTTTCAAGATCGAAA
   MMP1213   3  42 445 1201177 .. 1201193 +  -2.3  -3.22388   ACTGACGTTTGAAAG              TTCATTG ATT CAATTAA              TTCATCCATTCGCTC
      lysA   4  86 153 1187997 .. 1188015 +  -7.4  -4.86385   CGTATCTTAACATTA             TATCCACC CAA GGAGGATA             TTTATTTTTAAAAGT
      fucA   7  68 313 1171551 .. 1171567 +  -3.8  -5.03314   GAAATATTTTTAAGT              TTATCT GCTGG AGATAA              TTTTTTGGCGCTAAA
      pssA  10  82 161 1155388 .. 1155406 +  -8.2  -4.28762   ATATGGCTAGAGCAA             GATCATAG GTT CTGTGATC             TTTTCCTGCAGTTAT
      leuC   3  58 315 1139381 .. 1139391 +    -4  -4.24002   ATTACAGATTTTCCA                 GAAA CTT TTTC                 TTTTGCAATTTCGAG
      minD   6  52 395 1135961 .. 1135980 +  -3.6  -3.65832   CATCAATCAACATGA            CCTTTTTA TCTT TTAAAAGG             TATTTTACAGGGTTT
      minD   6  52 401 1135967 .. 1135982 +  -2.6  -4.12942   TCAACATGACCTTTT              TATCTT TTAA AAGGTA               TTTTACAGGGTTTAA
   MMP1142   7  69  11 1133453 .. 1133463 +  -2.6  -5.34381   TTTAATTTTTAATTT                 TTAA TTT TTAA                 TTTTTATTTAAATTT
   MMP1127   7  58 197 1119271 .. 1119296 +  -6.3  -2.59797   GTAATTTTGATCATT         TTGATAATCCA AATA TGAATTATCAA          CTGTGTTTATGAAAA
   MMP1120   6  69 356 1111387 .. 1111399 +  -3.4   -5.1361   ATCAATTAAATTTTT                GGAA AGTCC TTCC                TTTTTTAAAATTTCT
   MMP1106   3  50  86 1097869 .. 1097886 +  -4.1  -3.06303   ATATATCCGCAAATT             TCCCAAG ATTC CTTAGGA              TAGCTTTTTTTATTT
   MMP1099   3  65  92 1092728 .. 1092747 +  -2.2  -5.16472   CAACCATTATCAAAT            CATTCA ATTTTTCC TGAATG             TTTTTTGAGATTTTT
   MMP1088   3  68 289 1081112 .. 1081128 +  -3.7  -4.92757   AAAATCAATACATAT              TCATTGA GAA TCATTGA              TTTTATTATTAATAA
   MMP1083   8  72 198 1075044 .. 1075060 +  -8.1  -3.41229   CATTTTTTAAAAAAT              TTCTGAA TTC TTCAGAA              TTATAATACCAATAT
      ehbD   9  66 135 1065513 .. 1065529 +  -5.9  -3.95153   TCAGAAAAAACAATC              TGTGCAA TTT TTGCATA              TTTATACATCGTTAC
   MMP1066   5  64 285 1059090 .. 1059105 +  -6.2   -3.6543   CAATGAATTTCAGCT              TTGGAA TGCT TTCCAA               TATTTTACGAGGTTC
      leuA   5  52 183 1057293 .. 1057306 +  -3.9  -3.76815   ATCTCTTTTCCAATT               TATCA CTAC TGATA                TTTAAACTTTTCAGT
      leuA   5  52 222 1057332 .. 1057344 +  -4.1  -3.29973   TCAGTAGATCTAAAA                GTTCT AAA AGAGC                TTGCTCCCTTTTTGA
   MMP1052   5  68   9 1044594 .. 1044606 +  -3.5  -5.06414   CGAATAAATATTATT                TTTAA ATT TTAAA                TTTTTATTAAAAAAA
   MMP1049   4  54 350 1042253 .. 1042267 +  -4.3  -3.56854   AAAAATCTGCATCCC               TTGTC ATGTA GACAA               TTGTATCAATATTTT
   MMP1029   5  66 406 1022395 .. 1022409 +    -5  -4.39386   CCCAGGTGTAAATCA               TGGGTT TAA AACTCA               TTTTCATCATTTCCA
   MMP1019   3  48  -5 1008290 .. 1008300 +  -2.6  -3.69301   TTTACAAAAGATAAA                 TATT AAA AATA                 TTAATTATTCTTTTT
   MMP1019   3  48 408 1008703 .. 1008715 +  -3.3  -3.61178   AATTCCAACAATTAC                CGATG TAA CAGCG                TTTCCAATAAATAAC
   MMP1001   1  66   4  986548 ..  986563 +  -3.4  -5.07971   AAGTTCTTCTAATTT              TTAATT TCGC AATTAA               TTTTTAGTTATTTTC
   MMP0998   4  58  41  984234 ..  984249 +  -3.4  -4.53349   AACGAAAATAGGCTT              TTTTAA AAAT TTAAAA               TTTATTTAATGGTTA
   MMP0992   2  44  79  981166 ..  981178 +  -3.5  -2.64322   TGCTGATGCCTTTCT                TTTTA TTT TAAAA                GTATTTCGATAAAAT
      CooC   3  44 231  964282 ..  964294 +  -3.5  -2.68886   TATCTGCCTATTGTT                TAAAA TAC TTTTA                TAAATTATTACTTAA
      purB   1  56  32  959477 ..  959494 +  -4.3  -3.66028   TAATAACTATATTCT             TTTTTTA AAAT TAAAAAA              TTATTCAAAATTATA
   MMP0964   2  68  46  952505 ..  952520 +  -4.8  -4.58283   AAAAAGAAAAATAAT              TTAGTT AATG AACTAA               TTTTTGGAAACATTC
      topA   3  50 330  946566 ..  946576 +  -2.6  -3.85698   TTCATGTTCGATAAT                 TTTT TTG AAAA                 TTTCTGGAAAACACC
      chiB   5  58 274  940422 ..  940440 +  -4.6  -3.68936   TGTCCTTTTCTTTTG             TCGATG AGTGGTA CATCGA             TTCTTGAGCTTGCTG
   MMP0945   6  90 -10  933231 ..  933249 +  -7.6  -4.98616   AAATTGACTGGAAAT             TAAAAGAA TAA TTCTTTTA             TTTTTACTATTTTAA
      cofE   4  86 -10  925526 ..  925543 +  -7.1  -5.04222   AAAAAGAAGAAGATG             TATTCAG ATAA CTGAATA              TTTTTAATTTAATTA
   MMP0929   6  78   1  919414 ..  919433 +    -3  -5.77856   TTTAAAACAGAATAA            TTATTTTT TTAA AAAAGTAA             TTTTTTTAATTTATT
      dapF   1  41  -3  906727 ..  906740 +  -2.5  -2.75957   AGGAGAAATTGACAT               TTAAT TAAA ATTAA                TACTTAAAATTAATA
   MMP0909   5  83 384  902772 ..  902788 + -10.9  -3.09015   TATATTGGGTAAATC              CTCAGGA ACG TCCTGAG              TTGGGTAAATCTGAA
   MMP0900   4  54 -31  896218 ..  896228 +  -5.4  -2.97021   AAAGACTTGTAGGTG                 GCTT TAA AAGC                 TATAATATTTCAAAA
      purM   3  56  74  876417 ..  876436 +  -4.4  -3.68827   AAATTATATTTTTTG            GCAATT-TC TTT GATAATTGC            TTTAAATACTGGATC
   MMP0878   3  52 129  872052 ..  872080 +  -5.5   -2.7159   CACATAGTTTACATC       CATAATGTACAC CCCCCA GTG-ACATTATG        TACTGTGTAGATTAT
      slpB   6  71  22  869534 ..  869544 +  -2.6  -5.60993   AAATTATTTTTTAAT                 TTTT TCT AAAA                 TTTTTTTATCAACCC
    napA-2   3  52 -21  856143 ..  856161 +  -5.4   -2.7012   TATAACTCCACCACT             CTTAAAAA AAG TTTTTGAG             TGATATAATATATTG
      potE   8  69  51  842616 ..  842629 +  -2.5  -5.40464   TATTTTTTTTATTCT               TTATT TTTG AATAA                TTTTTCTTTATAATA
   MMP0846   2  52  17  839182 ..  839192 +  -2.6  -4.18702   ATAGATTATCTTTTT                 TTAA TTT TTAA                 TTTATTCGGGATTAT
   MMP0838   4  66  93  834100 ..  834111 +  -4.4  -4.57073   TAGTGACGGTACAAG                GTAG CAAT CTAC                 TTTTTCAAAACCCTC
   MMP0833   6  58 -17  828767 ..  828789 +  -3.6  -4.35474   GAAGCAGTAAGTGAA           TTATTTAATA ATT TATAAAATAA           TTATTCTTTTATTTC
   MMP0813  10  74 346  807645 ..  807666 +  -8.9  -3.04032   TTCTCCAGGGTAGTC           GTTTGAAAT TGGC ATTTCAAAC            TGGTTGTTATATTCT
   MMP0809   3  48   8  802373 ..  802387 +  -4.4  -2.76291   AAAAATAATTAAGAA               TTTTAA ATC TTAAAA               TAAATTTTAAAATTC
   MMP0809   3  48 373  802738 ..  802759 +    -3  -3.58522   TACTGCTTCAAATGC           TGAACCAT CATAAA ATGGTGCA            TTTGGAACTAATACT
   MMP0770   6  72 270  762715 ..  762738 +  -7.5  -3.71804   AAATGGGTTTGGAAT          CTGAAGTGG TTTCTT CTACTTCAG           TATTTTCAGGTTTAG
   MMP0763   6  60 333  754415 ..  754425 +    -4  -4.45544   TATGGTTTTAATTAA                 TAAC TAA GTTA                 TTTTAATTGGTAAAA
   MMP0756   4  62 463  750001 ..  750012 +  -4.4  -4.29981   AAGTAATTTGTTACG                GCAT TCCA ATGC                 TTTTACATCTGTTTC
   MMP0742   4  54 331  737565 ..  737576 +    -3  -4.10657   ACACGTTTACCATTT                TGAA TCAT TTCA                 TTTTGAAAGATATAA
   MMP0737   6  57 436  730641 ..  730654 +  -2.4  -4.68506   TTTTACGTCTCTATC               GTGT ACCTGA ACAC                TTTTTACCATTGCTT
   MMP0726   8  73 280  717748 ..  717764 +  -3.7  -5.28481   AGTTTTCTTCTTCTT              TCAGTTT CAG AAACTGC              TTTTTTAATTGAATC
   MMP0702   1  46  28  693368 ..  693382 +  -2.9  -3.54935   GAAGATATATCTTTT               TCATT TTTTT AATGA               TTTCAGAGGAATTTA
   MMP0698   5  50  32  689831 ..  689846 +  -3.4  -3.67026   TTTTTATAAATACTT              TTTTTA AAAA TAAAAA               TTTAAAATAATTTTT
   MMP0689   1  43 397  679162 ..  679174 +    -2  -3.36515   GCATACTCCGCAAAT                TACA TAAGT TGTA                TATTTAAAAGTCAAA
   MMP0678   6  73  45  666667 ..  666679 +  -3.5  -5.40279   AAAGAATTCTTTTTT                TAAAA TTA TTTTA                TTTTATTTTATTTTA
   MMP0672   4  77  88  661414 ..  661425 +  -5.8  -4.88129   AATTGCTTTATCATA                GCAC ATCA GTGC                 TTTTTCATAATTTTT
   MMP0656   4  78 107  647707 ..  647717 +  -6.8  -4.68908   ATTTAAATATATTTT                 CGTG TTG CACG                 TTTATTTTAACTCCG
   MMP0646   7 100 331  638565 ..  638597 + -11.5  -4.56597   TAATATTTGATAAGC      CTCTTGCAGAATTTT CAA AAGATTCTTCAAGAG      TTTTTCCAAAAGCAA
   MMP0643   6  54  -9  635971 ..  635981 +  -2.6  -4.22475   AAAAGTTGTAGGAAG                 TTTA AGT TAAA                 TTATTATTTTAAATA
   MMP0638   5 100 145  632917 ..  632940 +  -8.2   -5.4477   GTCCATTTTAATTTT          CTTCCAACTC TTCC GAGTTTGAAG           TTTTTTTCACACTTT
   MMP0624   8  53 197  618995 ..  619005 +  -5.4  -2.83906   TCAACTTTTTTGTCG                 GTTG GTT CAAC                 GTGTTTTAAGTTGCA
   MMP0605   2  48 475  601075 ..  601090 +  -3.3  -3.54183   TTTGGGGAAGCATCG              CAGAT TATAAC ATCTG               GTTTTTCTGGTAAAA
   MMP0598   3  74 355  595806 ..  595816 +  -2.6  -5.77853   TTTTAATTCCAGACA                 TATA AAA TATA                 TTTTTTTTAGAAATT
   MMP0589   9  57 392  587723 ..  587742 +  -5.8  -2.99541   TTTCATTTTTTCGTA            CATCGGTAT AAT AT-CCGATG            GTTTATGCTGATAAT
   MMP0585   2  78  96  582645 ..  582662 +  -4.2   -5.4477   ATCAGCGCATGGTAT             TCTTGA TATATT TCAAGA              TTTTTTTCGACATTT
      mobA   2  79 387  573549 ..  573574 +  -5.7  -5.08086   AATTTAAAAAAAGGG         TAAATAATTAA TTAC TTAATTATTTG          TTTTCTCTTTTTTCT
   MMP0560   4  68 294  562328 ..  562352 +  -3.5  -4.93365   ATGTGTTTGTATTCA          TCAACAACGGC TTC GTCATAGTTGA          TTTTTGATTCTAAAA
      flaK   4  56 287  559304 ..  559319 +  -2.6  -4.42667   AGTGATGTTTTATGA              CTTTTT CTGG AGAAAG               TTTTACTGATTTTGC
   MMP0533   6  66 398  539350 ..  539364 +  -5.6  -4.34345   GTCATACCATTTTTC               GCTCGG AGT CCAAGC               TTTTACTGATATATC
   MMP0527   5  65 453  533438 ..  533464 +  -7.4  -3.05294   ATAGAAAATTTATAT         TATCCCAGAA TTAATTT TTCTGGGGTA         TATTGGGGAGTTTAA
      modD   5  63 391  522952 ..  522968 +  -3.1  -4.76312   ATCCATATTGATCTT              TTTATTT TTA AAATAGA              TTTTTAGATCTTCTG
   MMP0503   7  63 110  508400 ..  508424 +  -5.7  -3.71649   GGAATCTCCTTTTTT          CAGCGGATTTT TTA AAAGATCGCTG          TTTGAAATTTCAGAA
   MMP0503   7  63 277  508567 ..  508581 +  -7.2  -2.72639   AAACTATAATATCTT               TTGGAA ATA TTCCAA               GTGTTATTTCACCAT
   MMP0487   3  68 105  485820 ..  485839 +  -2.2  -5.33405   GTAAATTTCGCTTTT            TAATAGTT CTTC AACTTTTA             TTTTTATTTCATCCC
   MMP0480  10  75  88  476337 ..  476378 +  -4.5  -5.17054   TTGGTTCTGTTTTTT TAGGGTTATCTAAAATAGA TATT TCCTTTTCAGTTAACCCTA  TTTTTTCAATATTCT
   MMP0474   0 NONE
   MMP0460   5  63 446  458490 ..  458500 +  -2.6  -5.03715   CTTGAATTCCCTGAG                 TTTT GTA AAAA                 TTTTTTAACCATAAT
   MMP0444   8  58 302  441751 ..  441762 +  -5.8  -3.18134   TGCGTCTTCATACAT                TGCC CAAT GGCA                 TATTACGTTAATTAG
   MMP0426   9  65 338  428499 ..  428513 +  -7.2  -2.95481   TAATTTCATCAGGTC               TTGCTT TTG AAGCAA               CTTTATAAACTATTT
   MMP0387   4  53  30  386326 ..  386346 +  -5.6  -2.87211   CAAAAAATATTAATT            TTTTAAAG TAATT CTTTAAAA            TGTCTCAAGAGCGAT
       slp   7 100  37  383545 ..  383562 + -11.3  -5.75538   TCAAAACCTGATTAA             GTGGGTC TTTT GACCCAC              TTTTTCTTTTTTAGA
   MMP0375   5  61 401  372946 ..  372968 +    -5  -4.10958   GTGTCCCTAAAGACA           TATCTAGATA TGG TATCTATATA           TTTAATGTTTTCTAA
   MMP0360   1 100 148  357848 ..  357868 +  -6.9  -5.95539   ACAAAGAAATGATCG            TAGGGATTA GTA TTATCCCTA            TTTTTTTATTTAAGA
   MMP0354   5  71  75  351109 ..  351131 +  -8.5  -2.96779   TTTTTAAATGATTGG           GTATTGTCC CAACC GGACAATGC           ATTATATTTTGCGCG
   MMP0342   4  66 305  340171 ..  340196 +  -4.1   -4.6971   AAAATCAATTCCTGA         TC-TTTGTGCCA GAG TGGTGCAAATGA         TTTTATTCCAATTTC
   MMP0335   7  56 445  333188 ..  333200 +  -4.9  -3.54307   GATCCTTTCTGATAT                TTATG TGC CATAA                TTTCCCAAAAATATT
      rfcB   4  54 113  319746 ..  319758 +  -4.9  -3.40073   CATTCACACTTTGAT                TTGAA AAG TTCAA                TTCCTTCATCAAAAT
      rfcB   4  54 277  319910 ..  319928 +  -3.2  -4.17523   GTTTCTTACATCCTC             TAAAATTG GGA CTATTTTA             TTTTCAAGATTATTT
   MMP0317   8  61 218  314333 ..  314346 +  -2.5  -4.89063   AATGACTGATTCATC               TAAAT CAAC ATTTA                TTTCTTTTTCAATCA
   MMP0313   4  57 355  308965 ..  308975 +  -5.4  -3.36518   CTACTCTTTTTTTCG                 CTTC TTG GAAG                 TTCTCCAACTTTTAA
   MMP0302   4  50 178  301630 ..  301644 +  -4.4   -3.0955   TCCCTTTCAATAGGT               TTAATT TGG AATTAA               TAATTTATATAATTT
      thrB   3  89   8  296166 ..  296180 +  -4.4  -6.04324   TTGAATAATTTAAAT               TAAAAA ATT TTTTTA               TTTTTTATTTTTTAG
   MMP0291   2  56   6  293008 ..  293019 +    -3  -4.35693   TAAGAATTAATCAGT                CTTA ATAT TAAG                 TTCTTTTATCAATTT
   MMP0275   4  59 -32  277146 ..  277165 +  -6.4  -3.09933   GAAACCAGCGATAAT            TCACCTGA AGAA TCAGGAGA             TTCAGTAGCTTAAAA
   MMP0269   8  63 102  270160 ..  270172 +  -7.7  -2.53995   TCCGCTGTGGACTTT                CTGCA TCA TGCAG                TGGGTTGGGATAAAT
   MMP0265   4  55 285  266664 ..  266694 +  -5.4  -3.13382   CACTGATTGAACCCG       GTCCCGTTAGTAGT GGA ACAGTTAAAGGGAC       TATTGCGATTTCATC
   MMP0255   3  60 303  258583 ..  258597 +  -3.6   -4.4009   CATATGGGGGATTTT               TTCAGA ATG TTTGAA               TTTTATAACGTCCCC
   MMP0241   3  52 165  248265 ..  248281 +  -3.7  -3.82864   TCAAGAGTTAATAGT              GTTTTTG TAT CAACAAC              TTCCTTTTCTTCAAT
      trm1   9  64  43  238016 ..  238044 +  -4.7  -4.26386   AAATTATTAGTTGTG        CGAAAGAATTTTT CCA AAGAAGTTTTTCG        TTCTTTCATTTTTAG
      hemL   7  71 -12  232396 ..  232417 +  -2.5  -5.54079   AATCGATATTGCAAT           GAA-AAAATT GTA AATTTTCTTC           TTTTTTAATTTTTAA
   MMP0215   3  71  92  222714 ..  222724 +  -6.8  -3.89501   TGCAAATACTGCCTG                 CCAC ATC GTGG                 TTTCTCCAAATATTC
   MMP0211   0 NONE
   MMP0189   2  51 124  198533 ..  198555 +  -4.3  -3.24422   CTCCATTTCCCAAGG          TATTT-CCCA CCTT TGGGCAAATA           TAATTTTTAAAAATA
   MMP0175   5  45 221  183900 ..  183919 +  -2.1  -3.64198   CTTAATGCAATCATT            GCAGCTT CTCTAC AAACTGC             TTCTATATCTGCACC
   MMP0175   5  45 410  184089 ..  184109 +  -3.9  -2.80244   CCAGGCCTTAAAAGT            GCCTGATCT AAT ATGTCGGGC            CTGTTTGTTGCAGCA
      arsA   5  74   2  173106 ..  173126 +  -2.7  -5.81032   TAATTGTAGCTTAAT            TAAATAAAA TAC TTTTTTTTA            TTTTTTTTAAAATTA
   MMP0159   8  52 424  169496 ..  169511 +  -4.6  -2.99762   ATTTTTAGCATTCTC              GCGGTA GTTC TTCCGC               ATTTACATTTTTCGT
   MMP0152   4  76 436  163908 ..  163924 +  -6.7  -4.42088   CAAACATATTCCCAC              CTTAAAA AAG TTTTAAG              TTATTTTATGATTTT
      fdhB  10  68 234  148453 ..  148470 +  -4.9   -4.7254   CAATACTTTGTTTTT             TTGCAGT TTCA ATTGCAA              TTTTTGATAACCCGT
      purT   0 NONE
      argC   7  68  10  125195 ..  125207 +  -3.5  -4.96427   CCTTAACTTAAATTT                TAAAA ATA TTTTA                TTTATTTTCTTATTA
   MMP0110   5  56 153  120144 ..  120172 +  -4.7  -3.56042   TTAAAAATTTACATT        CTCCTTTAAAAAT ATA ACTTTTAAAAGAG        TCTATTTTTACATCA
   MMP0099   2  52  94  109371 ..  109388 +  -4.9  -3.06569   ATATTGTAATGAATA             TCATTGT CGCA GCAATGA              ATTTTCCAACATTGG
   MMP0083   9  54 310   95373 ..   95383 +  -2.6   -4.2573   AACCCCATGTACCTT                 TAAA AGA TTTA                 TTTTACAATTATTTC
   MMP0074   4  48  64   86645 ..   86657 +  -4.1  -2.69073   TTTTCTCTCTTTTAT                CATTC CAA GGATG                TAGCTTATTATAAAT
       mer   8  58 109   73673 ..   73687 +    -5  -3.78156   TTTCAATCATTTTAG               CTTCGA TTT TTGAAG               TTATTCCTAGTCTTT
      hisE   3  60  56   67168 ..   67178 +  -5.4   -3.8062   ACCTTCAATTAGATT                 CAGA ATA TCTG                 TTCTTGTAAGAATTC
   MMP0037   4  48 -33   54915 ..   54932 +  -4.3  -2.65409   TAAAGTTTACGCACT             TTATTTA GAAA TAAATAA              GTTAATTGATAATTA
   MMP0024   5  58 -12   32850 ..   32863 +  -2.5  -4.68528   TTCTACTCCATTAAA               TTTAT ATGG ATAAA                TTCTTTTTTAAATTT
   MMP0021   6  66 118   30524 ..   30541 +  -4.2  -4.60713   TCCAAGGAATTAAGT             TTGTTG CAATAT CAACAA              TTTTATCATCTTTTA
   MMP0018   3  76 -23   28617 ..   28632 +  -6.8  -4.51196   AAAGAAATAAAATTG              GCGGGT TTTG ATCCGC               TTTTGTAAATTTGAG
      argH   5  74 293   24340 ..   24350 +  -5.4  -4.84353   ATCTGAAACTATCGT                 TGGA AAA TCCA                 TTTCTTTTAATTTAT
   MMP0007   4  71 307   17880 ..   17891 +  -5.8  -4.42235   TTCCCCCATAAGTTG                GGCA CAAA TGCC                 TTCTTTTTAAAAGTT
   MMP0002   3  67 105   11585 ..   11595 +  -6.8  -3.48105   CACAACCGACTACTT                 CGCA TTT TGCG                 TATTTCATAACTTCA

SUMMARY

335 putative operon ends contain 1631 possible terminators.
Percent operon ends hit by terminators of confidence >= x:
	x	#>=x	hits>=x	%hits>=x
	100	4	4	4	1 %
	99	4	4	4	1
	98	4	4	4	1
	97	4	4	4	1
	96	4	4	4	1
	95	4	4	4	1
	94	4	4	4	1
	93	5	5	5	1
	92	5	5	5	1
	91	5	5	5	1
	90	7	7	7	2
	89	9	9	9	3
	88	11	11	11	3
	87	11	11	11	3
	86	13	13	13	4
	85	16	16	16	5
	84	16	16	16	5
	83	18	18	18	5
	82	21	21	21	6
	81	21	21	21	6
	80	22	22	22	7
	79	26	26	25	7
	78	35	35	34	10
	77	39	39	37	11
	76	43	43	41	12
	75	47	47	45	13
	74	57	55	53	16
	73	61	59	57	17
	72	69	66	63	19
	71	79	76	73	22
	70	86	82	78	23
	69	97	92	88	26
	68	123	114	106	32
	67	132	123	112	33
	66	158	146	129	39
	65	170	157	137	41
	64	189	175	150	45
	63	217	199	166	50
	62	249	226	177	53
	61	266	240	185	55
	60	313	279	197	59
	59	323	289	201	60
	58	375	330	218	65
	57	398	348	226	67
	56	459	397	245	73
	55	478	413	248	74
	54	561	482	264	79
	53	586	499	266	79
	52	669	569	279	83
	51	704	600	282	84
	50	807	680	292	87
	49	852	716	298	89
	48	936	781	307	92
	47	1011	836	308	92
	46	1075	888	311	93
	45	1142	935	314	94
	44	1245	1009	319	95
	43	1334	1082	320	96
	42	1431	1162	323	96
	41	1503	1212	325	97
	40	1579	1261	325	97
	39	1620	1289	325	97
	38	1631	1296	325	97
	37	1631	1296	325	97
	36	1631	1296	325	97
	35	1631	1296	325	97
	34	1631	1296	325	97
	33	1631	1296	325	97
	32	1631	1296	325	97
	31	1631	1296	325	97
	30	1631	1296	325	97
	29	1631	1296	325	97
	28	1631	1296	325	97
	27	1631	1296	325	97
	26	1631	1296	325	97
	25	1631	1296	325	97
	24	1631	1296	325	97
	23	1631	1296	325	97
	22	1631	1296	325	97
	21	1631	1296	325	97
	20	1631	1296	325	97
	19	1631	1296	325	97
	18	1631	1296	325	97
	17	1631	1296	325	97
	16	1631	1296	325	97
	15	1631	1296	325	97
	14	1631	1296	325	97
	13	1631	1296	325	97
	12	1631	1296	325	97
	11	1631	1296	325	97
	10	1631	1296	325	97
	9	1631	1296	325	97
	8	1631	1296	325	97
	7	1631	1296	325	97
	6	1631	1296	325	97
	5	1631	1296	325	97
	4	1631	1296	325	97
	3	1631	1296	325	97
	2	1631	1296	325	97
	1	1631	1296	325	97
	0	1631	1296	325	97
