# Supplementary material for: Rapid, accurate, computational discovery of Rho-independent transcription terminators illuminates their relationship to DNA uptake
Source: Genome Biol. 2007 Feb 21;8(2):R22. doi: 10.1186/gb-2007-8-2-r22 (PMC1852404; doi:10.1186/gb-2007-8-2-r22)
Supplement: Additional data file 2 — As described in the text, the entire robust tail-to-tail region is searched; if the region is less than 500 nt, then the 500 nt downstream of the stop codon is searched (stopping if a gene start is encountered). In the case of ties, all terminators with the high score are output. [file gb-2007-8-2-r22-S2.zip › Methanopyrus_kandleri.ttperf]

       Pnp   7  66 348   19741 ..   19760 -  -9.2  -3.53012   TGTGCCCGGTCCAAA            GGACGGGG CGGT CACCGTCC             GGTCGGACGACCATC
    MK0042   6  61 310   37123 ..   37141 -  -4.6  -4.11692   CATCCAGTGGGAAAA             CGTTAC GGTTCTT GTAACG             ATTTGAGGCTTGGTG
    MK0047   2  54 173   43485 ..   43498 -  -3.7  -3.72576   TGCGGTGGTACGAAA               CGCTG GTCT CTGCG                AGTTTCTGAAGCTGG
    MK0051   5  65 408   49500 ..   49510 -  -4.6  -4.17556   GAGACGTTCAAGAAA                 GCCC TGA GGAC                 CGTAGAACGCGTTGT
    MK0055   3  52 168   53556 ..   53567 -  -7.2  -3.07043   GTGAGCACGCGAAGA                CGGG CAGG CCCG                 GCGACGGTATGATCT
    MK0088   5  51 225   80053 ..   80068 -  -3.2  -3.57792   TCACGGACGGCGAAA              CGTTCT GGCT AGGACG               GGTCGCACCGGAGGA
    MK0092   6  49 279   85809 ..   85820 -    -3  -3.57144   CCCTTTATGTTGAAA                TATG GAAA CATA                 ATTGTATTTTTAGGT
    MK0092   6  49 199   85888 ..   85900 -  -2.7  -3.70417   ATGATAGTACGTAAA                TAGTA TGG TACCA                ATGCATAGATTACAT
      AsnB   1  39 155   94179 ..   94199 -  -2.4  -2.78596   GAGGGTCTGACGACA            TTCGCGGA GCGGT TCCGCGCG            GAGCCGTTGATAGCT
    MK0111   6  49 292  105061 ..  105095 -  -5.7  -3.03243   AGGTACCGGCGAAGA    GGAACCCGATCTCGAC CTGC GTCT-GATCGAGGTCC     TCCTAGCGCTCGACG
      GlmS   3  41 356  119895 ..  119906 -  -2.2  -3.04263   AGGCCATCCGCAACA                GGAC GGTT ATCC                 GGAGCTACTTGTTCT
      GlmS   3  41 182  120060 ..  120080 -  -3.3  -2.82933   CGCGAACGGACGATA           TC-CGCCT GAACAT AGGCGAGA            TAATGAAAGAAGCGT
      GlmS   3  41  -6  120247 ..  120268 -  -2.3  -3.10354   GATAGGTATCGAAGA           GGAG-GAG GACTGAA CTCACTCC           ACGGTTACGCTCTTG
      TruB   7  51  48  127533 ..  127543 -  -3.2  -3.65812   GTTCTGCGAATACAA                 CCTC AGG GAAG                 GACTGGAGCGCAACG
    MK0141   6  55 125  140413 ..  140423 -  -5.4  -3.53444   CCACGCTTCGGTAAA                 TTCG AAT CGAA                 GGACGTCACGGCGTA
      SrtA   9  49 230  158070 ..  158114 -  -5.6  -3.01712   CCGGCCCGGGCAAGA CGTGCGGGCTCGTCCACGACC TGAA GGTCGAGGAAGAAGGCG-ACG ATGCAAAGGTAGTGA
    MK0172   3  49 370  168216 ..  168247 -  -2.9  -3.65046   CGCTCACGTGAAGAA      CCGC-GACACGCTC GTCAT GACCGTAGCTGCGG      CCGTGAGCACCGCCA
    MK0178   3  74 185  172661 ..  172680 - -12.8  -3.19602   TGGTGGACAGGAAGA            CCCGGACC GTCC GGCCCGGG             GTCCCGTTAGGGTTC
    MK0191   1  56 103  184178 ..  184188 -  -6.8  -3.28791   ATCGGGTCTCTACAA                 CGGA AGC TCCG                 ACGGCGTACGGGTAC
      PyrG   4  46 175  197223 ..  197239 -  -4.3  -3.07816   CGTCGATCGATTGAA              CCTCAGA TGC TCCGTGG              TGGTCAACCTCGCCA
    MK0219   8  62 328  208459 ..  208475 - -10.1  -2.89742   GTCAACCCCGAGATA              GCGTCGA TCA CCGACGC              TCTTAAGGTTAAAGC
    MK0225   3  52 227  212468 ..  212496 -  -5.1  -3.50722   CGGAACTACCAAATA        CGTGGTCGAAGAC GAG GACTCCGACATCG        AAAGTCTGTTCCGGC
    MK0231   4  51 442  216768 ..  216780 -  -3.3  -3.60296   TACTCCCAGGTGAAA                CGTGC CAC GGACG                CCGAGGTAGAGTGGA
    MK0236   2  74 340  221219 ..  221265 - -13.1  -3.14211   AGCCTCGTTCACCAA CCCGGGAACGTCGCCGAG GAACTCCGAAAG CTCGTCGACGT-CCCGGG CCAGCTTCGCCTTCC
    MK0240   1  45 -60  228123 ..  228166 -  -3.9  -3.14683   AGAGGCGGTCACGAA CGGCTTCAGCGAG-CTCGGAGA AGG CCTCGGAGACTCGC-GA-GTCG GGGGCGGCGATGACG
    MK0254   6  59 152  245294 ..  245323 -  -8.5  -3.34895   CTTAGGGCTAAGGAA       GGGTCCGAGGTCG CCGA CGAACTGGAACCC        GATGTGAAGGCACCC
    HdrA_2   4  55  77  252966 ..  252977 -  -5.8  -3.53444   GGAGGCTCGGTGAAA                TCGC GAAC GCGA                 CTCCGACAACTAGGA
    MK0275   2  47   1  263805 ..  263827 -    -2  -3.55447   GGATGGAGGAGATAA           TCAGGC AGTGGGGCTTG GCCTGA           TCAGCTACGCTTGCG
      HemL   7  50 430  270766 ..  270777 -  -5.8  -3.23393   CGTCAGGTGATAATA                CACG TTAA CGTG                 GTTAACTACAGTTGG
    MK0284   1  55 109  275261 ..  275295 -  -5.7   -3.4252   GGTGATCGAGGAGAA    GGCCGTCGGTATTCCGC CCC GCTGA-T-CCGACGCCC    GCCGGAGCTCCTCTA
    MK0308   8  69 -31  297627 ..  297685 - -12.5  -2.74144   GGCTTACCGTGAAAC GGAAACG-GTACGGGCCGAACCGCGGG CCTACTT CCCG-GGCTCGACCCCGACGCGTTCCC TCACGGTCGACTCCA
    MK0317   4  52 243  308765 ..  308783 -  -5.9  -3.38768   GTACAGCACGTAGAA             GCTGGCC TACTC GTCCAGC             TCCCCAGCCTCCAGC
    MK0324   5  57  66  315776 ..  315789 -  -8.1  -3.18912   GCACGGACCGATGAA               GAGGC CCCA GCCTC                ATCCCGACCGCCACC
    MK0330   3  51 213  321379 ..  321398 -  -3.5  -3.57561   TGTTAAGGTTGGAAA            GGTCTCA GGTTCA TGGGACC             GGTGGAGGAGCGTAA
    MK0347   5  59 466  337443 ..  337475 -  -4.8  -3.87994   AGCGATGCCGACAAA      GAGGAGCTCGTCGA GAGTG TCGACGACTTCTTC      GGGAGGCTCTCCGAG
      hisG   4  52 443  352310 ..  352320 -  -6.8  -3.03159   CGAACGCGCGGAAGA                 GCTC ATC GAGC                 TGGGTGCCGATCGTC
      MurG   4  52 342  360764 ..  360774 -  -4.6  -3.46602   TTCGGGAGAGTAGAA                 GCGA AGT CCGC                 GCACGGATCAGCTGT
      GimC   6  60 244  363851 ..  363869 -    -3  -4.19624   TATCGCGAAGAGAAA             GAGGAGAG AAG CGCTCGTC             AAGGTTCCCGCAGCA
    MK0396   4  56 278  377899 ..  377917 -  -3.8  -3.85698   CTCGCGGGCGAGAAA             CCCGCACT GAT AATGCAGA             ACTCGGGTCTCGGTA
   ECM27_1   8  68 238  384864 ..  384883 -  -4.8  -4.35874   GAAGATAATGGAAAA            CCTCCGAC AATG GACGGGGG             GTCGGGAAGTCCGCC
      RplB   5  68  73  390475 ..  390485 -  -6.8  -4.00868   CTACCGATAACGAAA                 CCGT GCC ACGG                 GAGCTTCGTCGTGAA
    MK0430   6  51 265  403054 ..  403070 -  -3.5  -3.67402   ACAACTTCGAAAATA              CGCCGCC TAA GGAGGAG              CTGATCGGCATCAGG
    MK0443   2  44  64  413669 ..  413681 -  -2.6  -3.32343   TTTATACGCGGAGAA                CGCG GAGGA CACG                GGAGGCGATGTCATC
    MK0447   5  69 195  417567 ..  417584 -  -8.3  -3.97088   CTGGATAATATGAAA             CCGGCGG AGAT CCGGCGG              GCGGTGAACGAAGTT
    MK0480   3  46 368  439637 ..  439647 -  -5.4  -2.79684   CCATCAACTCAAGGA                 CTTC GAA GAAG                 TGATCAATCGAAGGA
    MK0489   6  50 374  450114 ..  450140 -  -5.9  -3.21912   TCCGGAACCCATCAA        GCCCCT--GGTGG AAG CCACCGTAGAGGC        CGCAATCAGTGCGGC
    MK0489   6  50  12  450483 ..  450502 -  -5.7  -3.13403   GGTGTTCGAGGAAGA            GGAGCCGG AAGGG CCGG-TCC            GGGAAAGGGATCTAG
    HHT1_1   6  49  44  467903 ..  467946 -  -4.6  -3.31144   GGTGTACGTGGACAA CGTC-CCCATCGCCGTCGGA GGTGAT TACGACCACG-TGGGTGACG CCGTGGAGAACGTAG
    MK0509   3  52 352  469344 ..  469354 -  -6.8  -3.05294   GGAAACCTGTGAAGA                 GCTC AGC GAGC                 TCGGGTTAGACGTCA
    MK0512   5  50 292  476067 ..  476083 -  -5.8  -3.13299   GTACGACAGTGAATA              CGGTCC GGAAG GAACCG              CAGCTCCGTGTCCAC
    MK0527   7  60 118  489792 ..  489812 -  -2.6  -4.15044   TGCCGGTGGAAGAAA            TTATGACA GAAGA TGTCATTA            CAATCGAGCCTGACG
    MK0535   5  68 454  498868 ..  498882 -   -10  -3.31537   AGTATACGAGATTAA               GGCACT GAT AGTGCC               CGTCGAGGAACCCGA
    MK0543   3  49 172  506619 ..  506635 -  -5.1  -3.40522   ATTCCGTCAGGAGAA              CGACC GTGTGGT GGTCG              AGATTGAAGGATGCC
      moaC   3  49 411  515709 ..  515725 -  -2.1  -3.61398   GCGCGCGGCGAAGAA              CCCGAGG ACA CTTCCGG              AGATATCCTTGAATC
    MK0567   6  62 389  529096 ..  529114 -  -8.1   -3.4252   GGGCACGGACTACAA             CCCGGAT GGAGT ACCCGGG             ATTGGTCCGAAGCGC
    MK0570   1  48 270  532157 ..  532172 -  -7.5  -2.52464   GGGTGCGTTAAGCCA              CCCGG CGTATT CCGGG               GTTACACTGGCTATC
      TagD   4  71 362  537274 ..  537285 -  -5.8  -4.40882   GAGAAAGTAAAAGAA                CTCG GGCT CGAG                 AACCTCAGGATAGTC
    MK0584   3  48 422  542043 ..  542057 -    -5  -3.24735   TAGTGAAAGATCGAA               TCAACC GGG AGTTGA               AGATCGAGGAGAGGT
    MK0596   3  55 310  553571 ..  553582 -  -5.8  -3.54459   GGAACGTCCTCGAAA                TCGC CGGT GCGA                 ACCCTTGGTCGCGAG
    MK0600   5  59  54  558152 ..  558175 -  -8.8  -2.89921   AGGAAGGCCGATAGA          CCGGTGGAAC TCGA GTCTCACCGG           GAGGTGAAGCCGTAC
    MK0605   5  57 270  561868 ..  561886 -  -5.9  -3.63515   GGTTATCGGGAACAA             CTCGGTC CGCAC GCCCGAG             GACGTCGACCGCATG
    MK0611   2  61 131  568665 ..  568687 -    -9  -3.14132   CGTCGGGTTGATCAA           CGCCCTCGAC GAC GTCGGGGCCG           AGATCGAGGACGTGG
    FlpD_2   3  52 111  589666 ..  589723 -  -4.7  -3.53811   CCGAGCCTGGTCAAA GGGGCGGGAATGAGGATCCCGTGGCCG TAGGGC CGTCC-CGGGTTCAA-ATCCCGGCCCC CGCACCAAGCGGGAA
    MK0639   4  69 -38  598992 ..  599036 - -11.9  -3.12948   TGAGAAGAAAGGAGA GGGGGATTAGCGGCGCCGGAG GAC CGCCAGCGCCGCCAGCAGCCC GGCCAGTACAACCAT
    MK0643   1  37 338  601718 ..  601728 -  -2.4  -2.52464   TCGGGCTGGAATCGA                 TCCC GAC GGGC                 TACCTGATCGTGGGC
    MK0646   7  53 407  604296 ..  604326 -  -8.2  -2.71364   CGACGTGCTCAACCA       GCTGTTGGGCGTCC TTG AAACGGCCACCAGC       CCGCTGTACGCGGCC
    MK0663   7  89 245  620823 ..  620841 -   -11  -4.25283   AGGGCCGTATGAAAA             TCCTCACC GAG GGCGAGGA             GGGAGTATCCGAGAA
    MK0669   3  45 117  627644 ..  627663 -  -4.2  -2.85779   GAAGATAGAAGACGA            CGAACTCC GAGC GGAAATCG             AGCGTAAATCCCCCA
    MK0677   3  49 -28  634739 ..  634751 -  -6.9  -2.58861   TAGTACTCGTAGAAG                GCGGC GCT ACCGC                ACTCCTCGCACAGCC
      PyrF   4  51 279  700060 ..  700070 -    -4  -3.58037   CAGGAATTTCCGAAA                 TTCA GTG TGAA                 CGGGGACTGAGAGAT
    HHT1_2   1  43  49  705897 ..  705919 -  -2.8  -3.24925   ACGCGACACGATCAA          GGAA-ATCG GTGAGG CGATCTTCC           GGGCGTTTCTAGTGG
    MK0749   7  56 289  709293 ..  709303 -  -6.8  -3.30124   GTGGATCGTGTACAA                 CGTC GAC GACG                 AGGACGACGCTATCA
    MK0762   4  52 354  724363 ..  724384 -  -5.1  -3.53444   CCAGGCGCGCGCAAA           CTCCGGG AACTGAGG CCCGAAG            AGCTGGAAGAACTGG
    MK0772   4  61 164  733853 ..  733869 -  -5.1   -4.0492   GAAGCTCTACATAAA              CACCGAA CCG TTCGACG              ATCCCGTCGCTAACA
    MK0785   3  56 152  746743 ..  746753 -  -6.8  -3.33399   CTGAACGAAACCGAA                 GGGA TAC TCCC                 AGCGCTCGAATCCGC
    PurL_1   2  53  60  750814 ..  750843 -  -4.1  -3.55548   GAAGAGCTGGTGAAA       CTGGCCCGAGGTG TCGA CCCGTGGGACCAG        TCGGACGTGGAACGT
    MK0799   1  49 394  759951 ..  759969 -    -6  -3.11634   TCCTACAGGAGGGAA             TCGAGG CCATCCT CCTCGA             CGTGTACACGAACGA
    MK0802   3  40 148  763218 ..  763228 -  -2.4   -2.8474   GCCGAGTGAGAATGA                 CCTG GGC CTGG                 TAGCAGTAGGTGGGG
    MK0805   3  41 456  765463 ..  765473 -  -2.4  -3.05844   TCGCTTACTTCAACA                 TCGC CGC GCGG                 ATAGCCGTAGAGTGG
    MK0805   3  41 215  765701 ..  765714 -  -2.3   -2.9914   CATGGGTCACACACA               CGTGC CCAT GTACG                ACGAGGTTAACGGTT
    MK0819   2  43  52  778699 ..  778709 -  -2.4  -3.19653   TGAGAATCGGACGAA                 CGCC TGC GGCT                 CCCCCACGAACTTGC
      AdeC   2  52 -25  787632 ..  787657 -  -6.9  -3.01712   CCCGTCCCGCTAAGA         TCACTCGACTGG ATC CCCGTC-AGTGA         TTATGTCGACGAAGC
    MK0836   1  40 -32  797012 ..  797037 -  -3.1  -2.57211   ATCCGTGGTCAGAAC         GGTAGCGGTGG TGGT CCGACTCTACC          CTGCTGCAGTACTCC
    MK0845   7  65 470  802445 ..  802475 -    -7  -3.89822   GAGCGACGGGAGAAA      CTCAAAG-AGCTC AAGGCG GAGCTACTTCGAG       AGATGACTTCGAAAT
    MK0867   1  43 290  820514 ..  820544 -  -4.7  -2.62449   GAAAGATGGGATAAT      GTACGAGTGCATCG TCAA CGATGTTC-CGTAC       GTGTTGGCAGGCTCG
    MK0870   6  60 215  822518 ..  822532 -  -2.8  -4.23213   TGGATAGCGAAGAAA               CTGTGA GGG TCAGAG               CGCGGGAAGCGCCGG
    MK0886   8  57 168  834768 ..  834781 -  -2.4  -4.00782   GGAGAGGACGATAAA               TCGA AGATTA TCGA                GGACTTGGAACACAT
      NrdD   7  71 334  854389 ..  854424 -  -8.9  -3.71848   CCGGGGGATGAAGAA    CACCCCCGGCACCGA GGACGA CCGGTGAGGAGGGTG     GTCCTTACGTCCTGA
    ThiI_2   2  60 457  861867 ..  861885 -  -8.8  -3.01712   GGTCTCTTCGGAAGA             GTTCGTCG CCG CGACGTAC             CTCTGGTAGGAATTC
    MK0923   1  43  -6  881335 ..  881351 -  -2.1  -3.20348   GTCAGGAAGATCGAA              CGGGAGA TAC TCAACCG              ATGATCTCTTTCACT
    MK0929   2  41  61  887433 ..  887444 -  -3.6  -2.76418   CCCGGAGATAAACAG                GCGA CCGT CCGC                 GGACGAACTGGAAGA
    MK0950   3  56 275  911657 ..  911676 -  -7.8  -3.07994   CCGAACGTGAGGGAA            CGCGTTCC CGTA GGAACGGG             CGGGGAGAGCCCACC
    MK0954   1  39 276  915774 ..  915790 -  -2.2  -2.72991   CGAGATCCTCAAGGA              CCTGGA GGACG TCGAGG              GGGACGCGGCGCTCG
      SpeE   6  62 350  922381 ..  922394 -  -5.3  -3.98378   GATACTCAACAAGAA               GGAAA TGAC TTTCC                GTGAAGCTAAGATAA
    MK0970   1  45 373  929080 ..  929095 -  -4.6  -2.87344   CACGGTGCCCATAGA              GGCCCT ACTC AGGGAC               CCGGAGACGGAGGCC
    MK0975   2 100 204  935728 ..  935763 - -20.5  -3.53012   CGGTGCCCCGGCAAA   GGCGGTGGCGCGCCGCC CTCC GGCGGCG-GCC-CCGCC    ACCCCGGGCCCCCGG
    MK0980   3  52   2  941161 ..  941175 -  -4.9   -3.5393   AGGACCTCGCCCAAA               GGCGC TGTGT ACGCC               TTCAACTCCCGTCCC
    MK0985   5  56 244  945099 ..  945117 -  -3.1  -3.86252   CGGCAGGAAATACAA             GCACCTA CGACT CAAGTGC             GCAGTATGTGGCGGC
    MK0991   6  74  28  950591 ..  950622 -  -7.2  -4.35461   CCAAGACCAGGAAAA      CCGTCGAGCACGGA GGAA TCGGTGCTACACGG       AGCTCGTTGTTCGTG
      CDC9   5  89 466  957730 ..  957768 - -12.5  -4.03234   CCTCCCCCAGATAAA  GCC-GGGTGAGGACGA GCTCAGTG TCGTCCGCACCCTGGC   GTTGTTCGTGTCCGA
    MK1003   3  50 135  963200 ..  963212 -  -6.9  -2.78816   TGACCCGCGAGGACA                GGAGG AAG CCCCC                GGGCGTAGACGAGCT
    MK1007   6  54  61  967524 ..  967560 -  -7.2  -3.24902   GAAGAGGAGGAGGAA    GAGGAGGGCGGTAGCA GCGAG TTCTAACGCCCCTCTC    CCGAACAAACATGCC
    MK1019   7  46  27  982577 ..  982600 -  -4.4  -3.08187   AAAGAGGTCACGGAA          GTCGCGGAAC GTGT GCTCAGCGGC           CTGCTCGGTCGCGTT
      LepB   2  56  24  991531 ..  991547 -  -6.5  -3.28712   TCCTTCTCGCCAGAA              TCCCGCA TTA TCCGGGA              CAGGACCGTGGCTGG
    MK1041   7  49 194 1004576 .. 1004599 -  -6.6  -2.62184   GTGGCCTGCAGACTA          CTCGCCGAGC GGGA ACCCGGTGAG           TGGGTCGACGGCCTG
    MK1046   4  66 363 1012748 .. 1012774 -  -2.1   -4.4648   AGGGTCAGGAGAAAA         CCCGGACGGTG TACAT CAACGCTCGGA         TCTACCGGATCCCGA
      ELP3   6  47 433 1018249 .. 1018285 -  -2.2  -3.53012   TCCCGCTCCCGGAAA   CCGTGCTCGGGTCCAGAC AGC GTCTGG-CC-GCCCACGT   CCTCCAGTTGATCAA
      ELP3   6  47  39 1018662 .. 1018679 -  -2.6  -3.54475   GGTTCGAGGATATAA             CGTTCC GACGGG GGATCG              AGGGGCACGTGAGGG
    MK1059   2  48 275 1028162 .. 1028175 -  -5.2  -3.21747   GTACCGGACGATCAA               CCGG CCGCAT CCGG                ACATGTCGCTGGAAC
    MK1068   4  49 206 1034952 .. 1034968 -  -3.5  -3.51825   CGACGTGAACTACAA              GGCCCTG GGG CTGGTCC              GGGACGGCGGCCTCT
    MK1076   5  57  48 1043677 .. 1043691 -  -7.8   -3.1917   AGTAATATGAACAGA               GAGCCA GAG CGGCTC               ACCTCCGCTGGCCAT
    HyuA_2   1  56 462 1061949 .. 1061965 -  -6.5  -3.28712   CCGCCTCGGTGATAA              TCCCCGT CGG ACTGGGA              ATCTTGGGGACCGTG
     Fur_1   2  40 366 1072382 .. 1072398 -    -3  -2.85351   TTCCGGGACACGAGA             TCGAGAG GCTT CTC-CGA              CCCTGGATCGACGCA
    MK1123   2  46 406 1097130 .. 1097144 -  -5.6  -2.60079   GCATGCGAGAACTGA               GCTCCA TGA TGGTGC               CTCCGGACAAGCTGG
    MK1123   2  46  13 1097504 .. 1097537 -  -4.5  -3.06183   CCCACCTCCATCGAA     GCCGGAGCGGA GTAGGAAGGGGG TCCGCCCGGGC      GTCGAGGGCGGACTA
    MK1131   5  56 283 1107233 .. 1107249 -  -7.9  -3.03771   CCACACCGCCGAAGA              CGTCCTC CAG GAGGCCG              ATCACCACGCACACG
    MK1131   5  56 212 1107309 .. 1107320 -  -7.2  -3.30124   CCGGACGGCGCAGAA                CGGG CACG CCCG                 GATGCGCACGATCAC
    MK1137   5  59 -26 1116301 .. 1116321 -  -8.3  -3.30124   CGGCACCGGTCAGAA            CTCCTCG TACTCGT CGAGGAG            CACCCTCCAGACCTC
    MK1140   3  43 259 1116860 .. 1116875 -  -4.6  -2.66316   CGCGCGAGGACACGA              CCTGAG GGAC CTCCGG               GGACGAGCGCATCGA
    MK1140   3  43 100 1117015 .. 1117034 -  -2.8  -3.14931   GGGACCGTCGAGGAA            CTCTTCGAG CTG CTCGA-GCG            GGTGGAGAGGGACCA
    MK1157   4  57 421 1143073 .. 1143091 -  -5.2  -3.83568   GGAGAGGGAGAAGAA             GAGGGGCA AAC TACCCGTC             CTCCCACCTCCGGTG
    MK1163   3  43 355 1149328 .. 1149340 -  -4.7  -2.64155   CGTGGGGGAAAGGGA                GGCAG AGG CGGCC                GAGAAGTGTGCCCTT
    MK1169   2  52 143 1157917 .. 1157930 -  -8.1  -2.64616   GCTCCAGGGATACGA               CGTGG GCGT CCACG                ACCTTGGTCGGCATC
    MK1175   2  45 251 1166765 .. 1166777 -  -3.3  -3.14944   TACGACCATAGGGAA                CGTCC TCA GGACC                ACCTCCAGGAGATCG
    MK1179   6  52 239 1173845 .. 1173864 -  -4.2  -3.51825   CGACCCGAACGAGAA            GGA-TCCGG TGA CCGGTCTCC            AGGGTACGTATAAGG
    MK1190   1  45   2 1185727 .. 1185744 -  -3.3  -3.12668   CACCTCCATATCGAA             GCCGTCG AGCG CGACGAT              CTCACCGCGCGTCTC
      CobH   4  56 344 1189664 .. 1189691 -  -6.8  -3.40403   CGGCGTCGACTACAA        CGTGCGGGTGGC CTCC GCCCACCGGACG         CCGGAGCGTATCGAC
      TatA   5  61 233 1194543 .. 1194565 -  -9.8  -2.70932   TGGTGCCCCGAACGA           GGAGGTCTCC GGC GACGACCTCC           TCGGTCACGGGCCGC
      PurM  14  57 322 1210475 .. 1210491 -  -5.7   -3.6849   ACTCAAGCGGAAGAA              GCCGAAG TTC CGCCGGC              AGGAGTGGCACCGGT
    MK1249   4  57  -5 1231706 .. 1231760 -  -9.4  -2.71785   CCGTAAAAGAGGAAT GAG-GAGGCCGAGGAACGCCGATC GATGACGAG GGTCGGTGTTCC-CGACCTCACTC CAGACGTTTCAGCAG
    MK1256   3  66 400 1241554 .. 1241566 -  -9.1  -3.53811   CTCATCGGGCTGAAA                CCCTC CTC GAGGG                AGCAACGTGTGGAAT
    MK1268   8  63 221 1261540 .. 1261563 -  -8.8  -3.28745   TCCGTAATAACTCAA          CCGGTATCGT CACG ACGCCACCGG           ACCGCGCGCCGTCCG
    MK1281   4  56 -34 1279592 .. 1279633 -  -7.3  -3.38768   CGAGAGTACCGAGAA CACGCGTTCACTTCCGATA ATCC CACCGAACACGAACACGTG  GCGTCTCCGGACGTC
    MK1287   5  57  -8 1286177 .. 1286193 -  -5.7  -3.63569   CCAATCGGGCAATAA              CGCGGGC GTT ACCCGTG              TCTCAGCTTCCAGCG
    MK1291   3  46 385 1290883 .. 1290894 -  -5.8  -2.57344   CAGGTCGGTGACAAG                CACG TGGA CGTG                 GCGAACGTCATGGTG
    MK1295   4  55 244 1295511 .. 1295527 -  -5.8  -3.53012   GTCTGCGCGTTCAAA              CCCTCG AGGGG CGAGGA              GTGGCTGACGCCGCT
    MK1300   4  63 420 1307585 .. 1307600 -    -9  -3.34895   CTGACTCGCAATTAA              CCCGTA ATAA TACGGG               TAATGAAATCCCACT
    MK1323   1  47 193 1340685 .. 1340697 -  -3.3  -3.28712   CGTGGTCCCGGAGAA                CCTGG TGC CGAGG                GTCGCGTTCGAGATC
    MK1328   1  45 266 1345009 .. 1345042 -  -3.7  -3.14344   CATCGCCCTGATGAA     CGTGG-GGACGTGGGC GCG ACGGACGTCCGCCGCG     GGTGCGTGCGTCGCG
    MK1334   1  51  -9 1352746 .. 1352762 -  -7.3  -2.90075   CTCCCTCGAAGGATA              GTTACGA TTA CCGTAAC              GATCTCGAGGGCAGA
    MK1345   3  48 218 1366062 .. 1366101 -  -6.9  -2.52464   CGCTCGGGGAATGCA  CACGGGCCGGGAGTCCG TGGGGT CGTATCCCCGTCCCGAG   GACTACCCGTGGACG
    MK1359   0 NONE
     Nth_2   2  48 379 1385426 .. 1385458 -  -6.9  -2.52464   CCCGTCGTCAACGGA      CGACCCGTCGGCG AGGGCTA CGTCGACAGGTTG      AACCGTCTCCTCGAG
     HmdII  10  60  15 1392719 .. 1392752 - -10.2  -2.57468   CCGGAGGACAGGAAG     GCGGGA-GCCCGGCC GCTCA GGCCGGGCATCTGGC     TGGAGGAGTAAACTT
    MK1377   1  47 225 1403978 .. 1403993 -  -3.2  -3.28712   CCTGGTCGTGTACAA              CCCGAA CAGT TCCGAG               CGTAGGCACATCTTC
    MK1383   2  60 -34 1410829 .. 1410844 -  -5.4  -3.72576   TGCGCTCCCATGAAA              TGAGTC ACGA GACCCA               CCAACCCTCCGATGG
    MK1390   3  64 148 1416619 .. 1416641 -  -9.8  -3.01637   GAGGAAGAGGACAGA           CCGCAGCCGA GGT TCGACCGCGA           CGTCGACGGCGGCAT
    MK1393   5  47 376 1418901 .. 1418912 -  -2.2  -3.53012   GCGGTTTCGGTGAAA                CCCA AGGG TGGA                 TCGGCCCACATCGGC
      NifH   8  71 375 1444588 .. 1444616 -  -5.9  -4.29432   GAAAGTCTACGAAAA        GAGCGTGACGTTG AAG CACGGTGACGCTC        GGGAGTACCTCGAAG
      ValS   7  65 475 1451591 .. 1451612 -  -6.5  -3.85698   CTTTCCCCCGACAAA           TCCACACCA CTAA CGGAGTGGA            AGGCCCACTTTTTGG
    MK1431   4  54  -1 1460144 .. 1460164 -  -3.9  -3.72893   GAGCGGGCTATGAAA            GAGGTCC GCGAGAA GGGCCTC            AAGCCGATTCTCTGA
      CsdB   4  52 293 1467183 .. 1467198 -  -6.1  -3.37879   ACCAAGGTGAAGGAA              GCTCC CGTCTC GGAGC               TGGTGAGAGTCCCGG
      CsdB   4  52  83 1467398 .. 1467408 -  -6.8  -3.06501   GAGAGTCGGACCGAA                 GCTC GCC GAGC                 GAATCCGGGCCGCGG
    RPL24A   8  89 412 1476635 .. 1476656 - -10.1  -4.56597   GTCTGGCCTTAAAAA           CGCTCGACG AGCT CGTCGAGGG            TCCCTTATCCGAGCT
    MK1457   4  60  41 1483505 .. 1483520 -  -5.4  -3.73302   GAAGAGAGGGAAGAA              GCCACCG ACA CGGTG-C              TCCGGGCCTTGGAGG
      UbiX   5  54 450 1491407 .. 1491427 -  -6.7  -3.17392   GAGGTCGCAATCGAA            CTCGACCGC ATC GGGGACGAG            CTAGAAGGCGAAGAG
    MK1484   3  47 148 1505395 .. 1505406 -  -3.6  -3.37344   TCGCCACGGAACCAA                CCCG GTAG CAGG                 ATGTAGTCGTACCGC
    HypE_1  10  60 163 1511398 .. 1511417 -  -9.3  -3.06492   CGAGCTATGCGAAGA            CGAGGAG TATGCC CTCCTCG             TCAAGACGACCGCGG
      AnsB   5  54 308 1524312 .. 1524328 -  -2.1  -3.90744   CGCCGCCGGAAAGAA              CCCCGTG AAC CACGTCG              GGAAACTCTACAACG
      CbiB   6  63 461 1528733 .. 1528753 -  -6.7  -3.82824   TACGACCCAGAAGAA            GGCCACGCG TAC CTCGTGGCT            AACGAGGACACCGTA
       Dcm   7  60 262 1532351 .. 1532379 -    -6  -3.75024   TCGTACCACGAAGAA        TCGTACGAGTAC GGAGG GTACGAGTACGA        GGAGCGTGAGGTGGA
    MK1533   6  53 360 1544193 .. 1544203 -  -8.2  -2.52623   CGGCGGCCATAACAT                 CGGC GAC GCCG                 TCATGCTGACGGTAA
      HemD   4  53 209 1566288 .. 1566304 -  -7.9  -2.82516   GGGTGGAGGATGAGA              GCGACGT GAA ACGGCGC              CTGGAAATGCACGAA
    MK1555   2  45 160 1570152 .. 1570164 -  -3.3   -3.1372   GAGGCGTCATGAACA                TCGTG AGA CTCGA                GACTGACGTAGCGGG
    MK1568   2  59 104 1581767 .. 1581780 -  -8.1  -3.31322   TCCAACTCCGGATAA               CGCGT TGGA ACGCG                TACCGCCGGCGATCA
    MK1571   8  57 409 1583722 .. 1583776 -  -9.4  -2.71712   GCTCGGCGCTGAAAG CGGACGCTAAGCACCACCGTAGTGAC GCCCT ATC-CT-CGGTGGCGGCTAGCGTCGG TATCGCCGGGGCACT
    MK1571   8  57  82 1584084 .. 1584103 -    -5  -3.74251   GATACCGTCAGGAAA            CGGATC GTGGAGGG GATCCG             CCGAGAGATATCTGC
    MK1575   4  48 -38 1587948 .. 1587962 -  -4.2  -3.14344   GACTCGGGCCACGAA               GAAACC GTC GGTATC               GTGGCGATGTGGCCA
    MK1586   5  60 139 1597501 .. 1597526 -  -8.9  -3.01712   CGTGTGGGTGGAATA         CCAGCCGCCCG GAAG CGAGCGTCTAG          CTGAAGCCGTGGCGA
    RecJ_1   8  61 167 1601503 .. 1601524 - -10.1  -2.77523   TCGTGAGGAACATTA           TCGGCGCGA CGGA TCCCGCCGA            AGCTGCACCGGGTAC
      GuaB   1  41 170 1608727 .. 1608739 -  -3.3  -2.71144   CATCCTCGCGAACTA                TGGGA ACG TCCCT                TTCGCGATCACGGCA
      ArgD   6  54 420 1614904 .. 1614916 -  -4.7  -3.57971   ACACCGAGGCTCAAA                CGTGG CTT CCTCG                TCGTGAAGAACCCTA
    MK1630   3  52 455 1630897 .. 1630911 -  -5.6  -3.33696   TTCGTGTTCAACGAA               CGGGAG GGC CTACCG               GTACGTCGAGGAGTA
    MK1634   3  44 190 1634406 .. 1634416 -  -2.4  -3.39842   GTACCGAAAAAACCA                 CCGC ACC GAGG                 AAAGTCAGCTCTTGG
    MK1669   6  64 293 1670564 .. 1670584 -  -7.7  -3.66178   GGCGCCAACCCGAAA            TCGTTATAA AAC CTATAACGA            TCTACGACGAGGGGG
MPH1/MUS81   1  44 138 1678726 .. 1678744 -    -3  -3.29144   GGAGCTGGGTGAGAA             GGCCGC CGAGTAT GCGGAC             GAAGACGGCAGGAAG
      RtcB   9  69  67 1683485 .. 1683507 - -11.2   -3.2048   CTGAAACCCGAGGAA           GCCGCCACGG CGG CCATGGGGGC           GGGACTTCCAGAAAA
      PstB   2  47 299 1688804 .. 1688820 -  -3.7  -3.39327   CGGCGAGAGGTACAA              TCACG ATATTTA CGTGA              CAACCGAAGGGAAGG
    MK1686   3  49 151 1689273 .. 1689292 +  -2.1  -3.60865   TGAGGGAGCAAGTGT            GTGACGA ATACTA TGGTCAC             TTCTCCTTTGAGCTC
    MK1681   4  68 368 1683945 .. 1683976 +   -10  -3.32022   CTCCGTGCTTCTTCA      GGGCCTCCTCCGAG AAGG CTCGGGTGGCGCCC       TTCCTGTGTACCACC
    HHT1_3   1  42 452 1679277 .. 1679294 +  -4.8  -2.52933   CGGCACGGTCGAACT             CTCGGG TCATCT CTCGAG              CTTGATCCATTAACC
    MK1668   3  52 119 1670995 .. 1671011 +    -3  -3.83169   GCGTATTCTTTCGAC             G-GTTGC ACCA GCAACGC              TTTGATGCATTTATC
    MK1657   9  58  16 1662820 .. 1662843 +  -6.6  -3.53012   CGTTATCATAACAAT          TTCCGGTTGG CGGA CCCGCCGGGA           TTTGAACCCGGGACC
    MK1653   3  65 -17 1659620 .. 1659652 + -11.2  -2.78715   GGCGGTGTAGCCCGG     TC-AAGGGCCCGCGG GTGA CCGCGGGCCCGCCGA      TATCATGCGGGACTT
       Eno   3  57 435 1649511 .. 1649546 +  -8.9  -2.76696   CACTAGGCTGAAAAA    CGCGCGAACTCCGTG AAGCTC CACGGTCTTCACGCG     GTTGTTCAACAGGAA
       Eno   3  57 443 1649519 .. 1649547 +  -5.9  -3.61398   TGAAAAACGCGCGAA        CTCCGTGAAGCTC CAC GGTCTTCACGCGG        TTGTTCAACAGGAAC
    MK1644   7  60 430 1644963 .. 1644975 +  -9.1  -3.09327   TTTCAGGAAGGAGGC                GGACG TGT CGTCC                TCTTCGATCGCCTCG
    MK1635   4  54 383 1636521 .. 1636531 +  -4.6  -3.57406   ACTCTAACCCCACGT                 CGGG TAC CTCG                 TGTTTCTCGTCGAGG
    MK1635   4  54 422 1636560 .. 1636570 +  -6.8  -3.16881   GGGATTTCCCGCGGT                 GGTG GAT CACC                 TTCCTCAGGTAGCTC
    MK1623   4  49 467 1626868 .. 1626878 +  -6.8  -2.62192   CGACCGTGCGATCGA                 GCTC GCC GAGC                 GTTACTTGGGTGAAA
    MK1605   3  43 265 1615618 .. 1615632 +  -4.2  -2.78384   CGCGGCCTCCGGAAG               GTTCTC CTC GAGTAC               TGTGCTGACCGCCGC
    MK1605   3  43 432 1615785 .. 1615804 +  -4.2  -2.73875   CCTTGGCCAGACAGA            CGATGTCC GGCA GGACGTCC             TCGTGTTCGAACGCG
    MK1599   6  48 400 1609349 .. 1609360 +  -5.8  -2.87931   CGGCGCCCGCGGCGA                TCGC CTTG GCGA                 TGTCTCCGGAGTACC
    MK1599   6  48 427 1609376 .. 1609407 +  -5.1  -3.13403   TGTCTCCGGAGTACC      TGATACCACCGTC CGCGAT GACGGGGATGTCA       TGTTCCTCCGCGACA
    InfB_2   1  67 280 1606266 .. 1606283 +  -7.7  -3.72576   GCCACGGATCTTATC             GAGC-CCC TCG GGGCGCTC             TTTACTAAGGGCACG
       Ndk   3  52  43 1601739 .. 1601763 +  -7.7  -2.63102   CTCCAGCCGATCTTC          GGGGACTTCGG CAC CCGCAGCCCTC          TCGTGTCCCCCTCCT
    MK1581   3  49 469 1594238 .. 1594257 +  -6.4  -2.56914   GTGAGCAGGCTGCTA            GGTTCGGT CCCT ACCGAACG             TACGTTGATACCCTC
    MK1574   6  57  93 1587835 .. 1587849 +  -9.2  -2.82516   GTTTCGGTCATCGGT               CGCCCT GTG GGGGCG               TATCCTCATCGGCAG
    MK1560   4  62 167 1574550 .. 1574563 +  -3.1  -4.21936   CCTTCACGCGATCAC               GG-CGT TCG ACGTCC               TTTTCCGATTGTACC
      ThrA   6  54 473 1570746 .. 1570762 +  -2.1  -3.91798   CGTACAGCACGGTAC              CCAGCTC GAC GAGCGGC              TTTCCTTCGGACTTC
     Kch_3   9  68  -6 1566503 .. 1566519 + -12.3  -2.52464   GGTGTTCGGAGTGGA              GGCGTGA GTT TCACGCC              TCGATTACCCGGAGC
     RPS8A   2  68 269 1563771 .. 1563784 +  -3.7  -4.52589   AATCGGCTGGGCATA               CGAGG TTTC CCACG                TTTTCTATGAACAGC
    MK1542   5  53 221 1561455 .. 1561471 +  -7.9  -2.80113   AGAGTCAGAGAAACG              GCCACGG GTA CCGTGAC              TCTCCTCGGGTGATC
    MK1534   3  51 196 1551726 .. 1551743 +  -6.9  -2.85351   CGTTCAGGGCTTCCT             CCGCGCT CCTC AGGGCGG              TCTCCTCTACCAGGA
    MK1515   3  62 455 1529703 .. 1529727 +  -8.5  -3.55622   GAAGCAACTTTCCAC          CGCAGCCGAAG CTA CTTCCGCTCCG          TTTAGACGGCTTACG
    MK1494   4  51 357 1514099 .. 1514112 +  -3.7  -3.60098   GTCGACGCGGTTAAC               GAGCG ACAA CGCCC                TTTCCAATCGGGCGT
    MK1482   2  52 298 1503858 .. 1503886 +  -6.5  -3.01712   CGGAGAAGGAGGCTA        CCGATCCGGGGAC CAC GTGCTCGGCCCGG        TATTCCACCCCCGGA
    MK1464   3  46 325 1492229 .. 1492242 +  -5.9  -2.64091   TCGATCCGATACGTG               CCGCT AGCC GGCGG                TGCTGTGAGGTCCTT
    MK1443   4  49 129 1477200 .. 1477212 +  -3.4  -3.48208   TAGGATCGTGCCATC                GTTC TTGAC GAAC                ATTTTTCCTGTCCCT
    MK1436   8  76 161 1467649 .. 1467659 +  -6.8  -4.57569   GCACGCAGATGTTCC                 GCTC ACC GAGC                 TTTTTACCCACCTCC
      ModE   1  39 130 1460309 .. 1460335 +  -2.2  -2.69151   TGACAGTGCTCTCCG         AGAACTCGATCA CGT TGAAAGAGTTCC         TACTGTATCCCCGGA
    MK1401   4  61 107 1425882 .. 1425900 +  -8.8  -3.21993   AGCCGTTCCCCAGAC             CGCCGTTG ACG CGACGGTG             TTCGGTGTTCTCAAT
      PRI2   2  62 451 1421522 .. 1421533 +  -5.8  -3.98064   CTTACGCTCGACTTT                CGGA GGTT TCCG                 TGTTTTCTTGGCTTT
    MK1382   5  58 264 1411095 .. 1411119 +  -6.4  -3.52207   AGCCAGATCGTGCAC         GCGGGTGTGTT CCAG ACCAC-CCCGC          TTCATTATCATTTGA
      CobJ   3  60 273 1404527 .. 1404551 +    -7  -3.63991   GGGACAGACCACACG          CGGCGGGAAG AACAC CTCCCCGCAG          TTCTTGCACCTCGTC
    MK1368   4  65 407 1397561 .. 1397576 + -11.8  -2.75712   GACCCCGACCTCGAG              CGCGGC CTCC GCCGCG               TCCTTGAGTGGCTCA
      leuS   4  50 115 1392878 .. 1392895 +    -7  -2.72661   GCCCGGTAGCACGAC             GAACCG CTCGAC CGGTTC              TCCTTCGGGCTCCTC
    MK1344   2  60 114 1366127 .. 1366146 +  -2.9  -4.23794   GGACGCGCCGTGGAC            CAGGATAC TAAAC GTA-CCTG            TTTCTCTTCACTTAG
    MK1333   1  41 -58 1352660 .. 1352710 +  -3.1  -2.78384   GGCCGGGAGTACTCG CCCCCGTGCTCGCCGTACTCGG AGCACTGG CGGAGAACG-CGCTAACGGGGG TGTGGTGACGGGCGC
    MK1326   3  48 -48 1344680 .. 1344704 +  -5.5  -2.89564   CGTCCTCGAGCGCGT          GCTCGGGAAGG GGC CCATCCAGTGC          TCTGTGGCGTGGGAG
    MK1309   0 NONE
    MK1302   8  56  34 1312250 .. 1312280 +  -3.9  -3.87815   TCGGCGGCGGCACTA      TCGGCGGAAC-CGG TAGC TCGTGCTTCGCCGG       TTTCTCCCGCTCGGG
    MK1302   8  56  76 1312292 .. 1312306 +  -7.8  -3.04144   CCGGTTTCTCCCGCT               CGGGTT TCC GACCCG               TCTTCGGACTCGAAG
    MK1302   8  56  90 1312306 .. 1312323 +  -7.7  -2.98545   TCGGGTTTCCGACCC             GTCTTCG GACT CGAAGGC              TCCTTCTTCTCCAAC
    MK1299   1  45 129 1305957 .. 1305996 +  -3.4  -3.16564   CGCCACGAGGGCCGC  CGTGATGGTGCTCGAGGAG GGC CTCCCCCTG-ACCCTCGCG  TTCATGGCCTCCCGG
    MK1294   1  46  36 1295696 .. 1295720 +  -5.5   -2.6914   CCCAACGGGCGATCG          CGGTGCTCCCG GCC CGGTGCCGCCG          ATTCTCTCACGCCTC
    MK1290   5  59 419 1291541 .. 1291563 +  -3.3  -4.03413   GTCAGCGCGAGCCCG           CGGGTCAGG ACACG TCTCGCCCG           TTTGTATGGGAGGCT
    MK1286   8  61 370 1286415 .. 1286445 +  -4.6  -4.03234   CGTCGAAGGCCAGTG      CGAGCCCG-CGGG CCAGTA CTCGTCGGGCCTG       TTTGTATGGCAGACC
    MK1280   2  60 373 1279381 .. 1279397 + -10.1  -2.52896   CCGCCACCTCACCGA              CGGCGTC CCA GACGTCG              TCCGTTCCCCCGTCA
    MK1269   5  50 326 1264799 .. 1264809 +  -6.8  -2.71712   GAAAACGCGACCTCC                 CTCG TAT CGAG                 CTTTCGCACCCACCG
    MK1255   3  59 380 1242362 .. 1242377 +  -7.6  -3.39327   CGTCATGTTCGCGCT              CGTGAT CGCC ATCACG               TTGTCCGTGTAACAG
      FeoB   3  43  -9 1231185 .. 1231205 +  -4.5  -2.54902   CGCGCTCGTGGCACT            CGGCGGCTG AAC CCGCCGTCA            CCTTATTTTTCCGTG
      FeoB   3  43 326 1231520 .. 1231531 +  -3.6  -3.09516   GGCGAGCCCGCGCTT                CGGC ACAC GTCG                 TTCGATCCTGAAACC
    MK1234   4  44 474 1221063 .. 1221088 +  -2.3  -3.31144   CCCGAGGTGGTCCGC         GAGCGCCTCCG CCGA CGGGTGCACCC          TTCTCCCCATCACGA
      GldA   4  50 249 1217304 .. 1217315 +  -7.2  -2.73364   TACACCAGCGCTTTA                CCCG CCAG CGGG                 TGGTTGAAGTCGACC
     RPL32   4  52  97 1210893 .. 1210918 +  -6.9  -3.04792   CGATCTTCGCCTCCA         CGTGCTTCGACA CCG TGTCGACG-ACG         TCTTCGGCCTCCTCC
    MK1200   2  40 175 1194976 .. 1194992 +  -2.1  -2.88961   ATCAGCAGCAGTTCC              GAGGTGC CCA GCCCGTC              TATCATCCTCTTTTC
      PurE   4  51 -22 1190032 .. 1190044 +  -3.3  -3.59979   CCCGGGACGACGACA                CGATC AAG GAGCG                TTTCCGGTGACGCAG
    MK1181   2  49 417 1177362 .. 1177372 +  -6.8  -2.56095   CTCGGCTGCCACGAC                 GCAC TCG GTGC                 TGAATTCAGTGTCGG
    MK1178   1  47 144 1174244 .. 1174267 +  -3.8  -3.37879   CTTCTCCCACTCACC          GAGTGG-ATCG TCC CGGTACCACGC          TTCCTTCAGGTTCGT
    MK1174   2  39 182 1166369 .. 1166379 +  -2.4  -2.73483   CGGACGGCGGCTCGA                 CGAC AGT GACG                 TGGTTCCGATCACGT
    MK1174   2  39 428 1166615 .. 1166625 +  -2.4  -2.73364   AGGCAGTATTCATCG                 ACGG GCC CCGA                 TCGTTCAGGTCGGGA
    MK1168   0 NONE
    MK1162   3  57 297 1149700 .. 1149712 +  -5.5  -3.57561   CACATCCGACTCACG                TTCCG TGC CGGAG                TTTCCAGCGTTCGAG
    MK1156   2  41 338 1143280 .. 1143293 +  -2.3  -3.07935   GCGGGGACGTCCTCG               CCATC TAGG GTTGG                TTCCCTCGGTCGGAT
    MK1145   3  56 415 1123222 .. 1123234 +  -6.9  -3.28712   CACCTCCTCCGGCTC                GGGGG ACT CCTCC                TTCTCCAAGCACAGG
    MK1139   1  39 -20 1117051 .. 1117087 +  -2.8  -2.70932   GTGGAGAGGGACCAC    GGACCGGCCTCACG ACCGTGACC CGGGTGGTCGGTAC    TCCTTCAGCCCCGCC
    MK1124   4  49 445 1099631 .. 1099646 +  -2.4  -3.57144   CGACCCTTCAGCTCG              TCGACG TCCC CGCCGG               TTTCACGGTGGAACC
    MK1111   4  45 150 1082663 .. 1082677 +  -4.2  -2.87132   GGGTGTGACGGGCCC               TCCCTG GAG CAGCGA               TGTCTCCGACCGAAG
    MK1106   7  64 376 1077119 .. 1077158 + -10.6  -3.08679   AACATGGGTCGGGCC  ACGTCGCTGAGGGCGCACC GCA GGAG-GCCCTCAGAGGCGA  TCTTGAATGCCGCAA
    MK1103   2  45 -20 1074401 .. 1074412 +  -3.6  -3.20723   TGTAAGGCGTGTGAA                CTGC TGGA GCGG                 TTGGGTTAGTCGGAG
    MK1092   4  52  13 1062250 .. 1062270 +  -4.7  -3.41878   TGAGCCCCCGGGATA            TTGTTACAG TTT CCGTAACGA            TTCTGGGTTGGAGCC
      MobB   2  86 267 1048245 .. 1048274 + -14.3  -3.40878   ACTCCAACCGCTCGC       CGG-GTTCCGGGAC TTC GCCCCGGAACACCG       TCTTCTTCGCGTGCT
      ArgC   5  48 254 1045745 .. 1045761 +  -4.4  -3.23216   TCGTAGCCCATATCC             GC-GACG AGCT CGTCCGC              TTCGTCCTCCTGGAC
    MK1067   3  63 462 1035639 .. 1035653 +  -6.4  -3.84246   GATCCAGGCGATATA               GTAGGG GTT TCCTAC               TTTGGTAGTTAGGGC
    MK1040   9  64 281 1005072 .. 1005099 +  -7.6  -3.67597   CGCCCTCGACACCGA        CCCCGAGGGGAGG TTA CC-CACCTCGAGG        TTGTTCGCTCGAGGC
       Lhr   0 NONE
    RadA_1   5  52 -43  993111 ..  993141 +    -3  -3.74872   CCGACAAGCCACCGT       TCGAGGTCCAAGTG GAA CTCACGGACCGCGG       TTTAGTGGGCTAACT
    MK1021   6  60   9  984743 ..  984769 + -10.2  -2.64651   GAACTGAAACGATAC        GTGTGGGCGGT GGGGGA ACCGCCC-CAC         TAGATTTCAACAATT
    MK1021   6  60  66  984800 ..  984816 +  -6.6  -3.69216   CTGCCTATGGCGTAC              GTGTCA CGTAC TGACAC              TATTTTCACTAGCAC
    MK1018   2  51 134  982229 ..  982252 +  -3.9  -3.61517   CTCCCCGATCGCACC          CTCTTCG CGGCTCTAGA CGAAGAG           TTCTTACCGGAACGT
    MK0979   9  59  77  940812 ..  940835 +  -4.6  -3.98661   TAGGGCCGACGAAGC          CTCCT-GAACG TAA CTTTCGAGGAG          TTTCTCGTACCTCTC
      UbiA   5  50 384  916461 ..  916471 +  -6.8  -2.71364   GGCACCGCACGATGG                 CGAC CGG GTCG                 TCCTTACCCACGTAC
      ArgG   5  46 193  902951 ..  902965 +  -5.6  -2.80935   GGAGGGCCGCCTTCC               TGGCGG CGT CCCCCA               TGTAGTACATCGGGT
    MK0939   4  53 347  898677 ..  898722 +    -8  -2.80113   CCTACCTCCCACGGC CCGGCGACGCCGGCGCCCCG ATAGTC CAGAACGACCGCGTCGTCGG TATGCTCGCCTCCTA
    MK0936   1  50  -5  895462 ..  895478 +  -6.5  -2.78463   CCTGAACCGGCTATC              GTGTAGC CGG GCGACAC              TCTCCTCGACGCACT
    MK0932   0 NONE
      PflX   6  60 214  887722 ..  887752 +  -8.9  -3.05463   ACGATCACGGTGCTC      CAGCCGTC-CGGTG AACC CACCGAGCCGGCGG       TTAGATCGGAGAGCT
    MK0912   7  49  98  869545 ..  869589 +  -2.8  -3.53444   CGACAGCCTACGTTC GGGAGAGCTACCACAGTGGAA TCCA TACCTTGGTGGTGGTT-TCCC TTTAGCCCCGACTCC
    MK0909   4  52 264  864675 ..  864696 +  -5.1  -3.55071   ACCCACGTAGCGGAC           GATCG-CGGG CTT TCCGTCGGTC           TTTACCAGCATATAG
    MK0906   5  56 -15  860875 ..  860887 +  -9.1  -2.65264   CTTCATCCTCGCCTC                CGGAG AAC CTCCG                TGATATCGGTCCTGG
      AlaS   5  68 388  854772 ..  854794 +  -2.6  -4.62069   GTCAAAGCTCGTGAC           GCAGGCGC TCCTTAT GCTCTTGC           TTTTTACCGTCCACG
    MK0894   2  57  23  843304 ..  843318 +  -2.8  -4.08216   GACCGCGGACCGCTC               CTGATC TGT GATGAG               TTTTCGGGGAGCTGA
    MK0891   3  43 219  839996 ..  840009 +  -2.3  -3.21416   TAACCCCATCACCCA               GTACG GCTC CGAAC                TTCCTCCTACCGGTA
    MK0885   4  55  81  835040 ..  835056 +    -8  -2.87881   ACGTCTCCCAGATAT              CGTGAG CCGTT CTCACG              TATCTCGACGACTTC
    MK0869   5  56  85  822608 ..  822633 +  -3.9  -3.86194   GGACCAAGAGCGGCT         ACGAGGTTAGG GGCC CCAAATCTCGG          TTTCTGAGGGCCCTT
    MK0856   3  53 236  813519 ..  813541 +  -7.7  -2.73994   ATACCTCCCCTGATA           TTCGTGCGC GCGGA GCGCATGGA           TACTCTTGAAACGGT
       Lpd   5  46 420  806786 ..  806796 +  -4.6   -3.0281   TTCGGGAAAATGGGC                 TCGG GCT CCGG                 TATCTCCTTAGTCTC
    POP4_1   9  59 194  804070 ..  804083 +  -9.5  -2.92175   TCAGCTTCCGCCTGT               CGGGC TATC GCCCG                TCTCATCTCTTCGGG
    MK0838   5  61 442  800018 ..  800033 +    -9  -3.22223   GCCTGTATACGAGTC              CCGGAA ACTG TTCCGG               TTCGTACTCCCCTTG
    MK0835   3  48 262  797278 ..  797290 +  -5.5  -2.90685   CAGATCGGAGATCAT                CGACT TGA GGTCG                TCTAATATCTCATTG
      SdhA   7  68 153  787810 ..  787820 +  -5.4  -4.18934   ATCAACTCGAGCACG                 TCCT CGT AGGA                 TTTCTTCACCTCCTC
    HypB_1   1  50 215  772176 ..  772193 +  -4.7  -3.32769   ATCACTGGAGTCCTG             GACGGCT ACGA GGCCGAC              TTAGTGCTTTCACCC
      ApaH   5  50 265  766197 ..  766214 +  -6.9  -2.69151   ACCTCCTGGTAAGGC             CGGTGGG TCTT CTCGCCG              TCGTCTATGAACGCG
    MK0789   2  53 368  751340 ..  751350 +  -8.2  -2.62735   TACACACTCCCAGCA                 CGGG GCG CCCG                 TCCTCTGCACACTCT
    MK0788   2  44  58  750224 ..  750273 +  -2.8  -3.14026   GACGTACTGTGAAAG CACTTCGAGATCTGACCGGCTTC GCCCG GGAGGTGGTGGGA-CTCGAGGAG TTCGGTGTAGGTATA
    MK0771   0 NONE
    MK0761   8  63 439  725209 ..  725226 +    -7  -3.77607   TACTACCTCCCACTC             CACGTC GTGCGG GACGTG              TTTCCTGAGGTTCTT
    MK0748   3  76 180  709767 ..  709780 +  -6.7  -4.57353   AATCTCGCCGTCATC               CTACG CCTT CGTAG                TTTTATGTACTCCGA
    MK0734   3  56  17  700277 ..  700298 +  -6.5  -3.29144   CCCCAGTTCAGGTCC           CGA-CCCCGG GCA CCGAGGATCG           TTATGGACACCATAA
    MK0697   4  54  71  661892 ..  661904 +  -6.9  -3.21099   GGTAAGGAGATCACC                GCCGC GTC GTGGC                TTGCTCGTGGGAAAC
    MK0697   4  54 289  662110 ..  662124 +  -2.8  -3.85698   GGAGCCCGATCCCCG               CCAACA AGC TGTTGA               TTTGTCGAACCACGG
      TrpD   5  55 195  636194 ..  636226 +  -7.8  -2.90392   CGGCGTGCTCGGTGG     TCCAGATCGCGCGACC CTC GGTGGC-CGATC-GGA     TGTCGTTCGCGAATC
    MK0668   1  48 390  628026 ..  628038 +  -6.9  -2.53876   TCCGGCCACCGCCAT                CGCGG CTA TCGCG                TAAGTTAACATCAGG
    MK0647   6  53 181  606370 ..  606397 +  -8.4  -2.69799   GAACACCCCTCCCGT        G-ATCGCGACGGG TTC CCCGTCCCGGTGC        TCATCTATCACCTCG
    MK0638   7  54 289  599225 ..  599239 +    -7  -3.15544   GCTCCAGCGACGTCA               CGGGCG GGA CGCCGG               TTCCTAGCGCTACCG
    MK0638   7  54 334  599270 ..  599301 +  -6.6  -3.23899   TGCGCAGACCCTCTA      GGTAGTCGTTGAGG TCGA TCTTGACGAGTACC       TTCGGTTCCTTGGCC
      AroA   1  50  76  591672 ..  591703 +  -7.2  -2.80816   CTTGGCCTCCCTCAC      CTTATGCGGCTCTC GGCC GAAAGCCGCGAGAG       TCTCGTGGATGAACC
    MK0614   3  57 272  572072 ..  572091 +  -5.8  -3.61894   ACTTCTTCACCCCTC            CTCTTC-AG CTC CTCGAAGAG            TTCTTCCAACAGCTT
    MK0571   6  48 446  533890 ..  533926 +  -5.1  -3.21276   TTCAGCAGGTGGCAA   CCG-TAGTGAACCGCT ACCTTC AGCGGCTCACCGTCGG    TCTTCTCGAGCGGCC
    MK0555   4  72 127  519047 ..  519076 + -13.6  -2.62263   GTGTCTCGCAACGAT       CCCGGAGG-GGTC GAGCG GGCCGCCTCCGGG       TACTGTCACAGGCCT
    MK0522   7  57 197  486920 ..  486934 +  -8.6   -3.1637   TTTGGCTAACTCCGC               GATCTC GGC GAGATC               TTCCTCGGACTGTAT
    MK0511   5  49 183  476598 ..  476616 +  -6.6  -2.65354   TCGTACTCGACGATA             TCGGTGGC CGT GACGCCGA             TGAATTTAGCGTCAG
    MK0511   5  49 226  476641 ..  476662 +  -2.9  -3.60971   CGTCAGGACACGCGA           GCTCCTCGT TGAG ATGAGCGGC            TTTGGCACTTCCACT
    MK0492   4  54 127  454801 ..  454812 +  -7.2  -3.14132   AGCCAGGACGCCGGG                GGCG TCGA CGCC                 TTCATCGAACACCAC
    MK0488   9  57 468  450999 ..  451009 +  -2.4  -4.02051   GCTCCCGGACCTCCT                 CGTC GCC GCCG                 TTGTTTCCCTTGCTC
    MK0481   2  46 334  441969 ..  441979 +  -4.6  -3.06969   GTGGCGAAAGAGGCC                 CCCG GGC TGGG                 TCTTGAGCTGGGTTG
    MK0455   4  74 -23  424107 ..  424120 +  -5.9  -4.41047   TTGAAGGTTGCCCAG               TCGCC CTCG GGCGG                TTTTGGTTGAACGGT
    MK0449   3  65 406  420654 ..  420668 +  -6.4  -3.97947   GATCGGAAGCGATTC               CTCGGA AGT TTCGAG               TTTCTCATCGATGGA
      NadC   3  52 462  418223 ..  418244 +  -5.1  -3.53444   GTCCCAATCGGCTTC           GCCGGTAGGT TCG ACCT-CAGGC           TTTCCAGGCGGATGG
    MK0441   3  57 171  412581 ..  412596 +    -9  -2.73875   CGGATCGAGGTGTTA              CCTTCG GGAT CGAAGG               TGCTGTTCGACAGCC
      AroD   5  68 459  403805 ..  403823 +  -8.8  -3.61715   GACCTGCCTCAGCGG             GACGGAGT TCG ACTCCGAC             TTCTTCCAGCACCTC
    MK0411   3  50  75  390636 ..  390693 +  -5.3  -3.14132   GTCACCTCTGGCGAT CGTCGTGGGCTTACCCGGGCTCTGGTGG TTA CCTCCACCGAACGGGTG-GTCGACGGCG TTCATCGCGACGCCA
    MK0395   3  61 354  378564 ..  378593 +  -9.3  -3.23393   TACATAAGTGGGCCT       CTCGCCGAGTTTT TCAG ACAACTCGTCGAG        TGTTATCGACTCAAC
    MK0391   1  52 115  375388 ..  375419 +  -2.2  -3.76393   CGTCGGAACTCCGGC      TCTCCCGGAAGGAGA ACA TCATC-TCCGGCGGA      TTTAACTTGCGATAT
    MK0374   7  59 258  364145 ..  364179 +  -7.8  -3.40299   CGCCACCTCCCTCGG     CCTGCTGAAGAGCCTT CTG GAGCCTCTTCTGGAGG     TTCTCGATCTGCTGC
    MK0354   4  56 382  343827 ..  343841 +  -6.4  -3.32647   TTACCGGCGGCCGCG               GAGCCT ACC AGGTTC               TTCCTGTAATTGACC
    MK0346   8  68 343  338277 ..  338319 +  -5.5  -4.16943   CAGGGCCCGCTGGAT C-TCCGCGGCCATCTTCATCG AAC CGCTGGCGA-GGCCACGGACG TTTTCAGGTGTCCCC
    MK0336   7  72 340  328765 ..  328781 + -10.9  -3.36538   ACGAACACGTGGAGA              GGATCCA CCG TGGATCC              TTCGTACTTTATGTA
      ThrB   6  50 416  325842 ..  325866 +  -5.6  -3.21276   ACCAGGGACTCGCGG          CGCGCGTCGG CCACC TTGGCGTGCG          TGTTGTACGCGCCCG
    Fwd_F2   0 NONE
    MK0316   6  47  79  308303 ..  308315 +  -3.3  -3.33162   GTGACGTTGAGCATT                TACCG CGT CGGCA                TTCTGCACTCCAGTG
    MK0316   6  47 195  308419 ..  308431 +  -3.3  -3.31144   CATCACCCGGCGCAA                CTCCC GCG GGTAG                TTGTCCGGGTCCCCG
    FwdF_1   5  46 231  297771 ..  297782 +  -5.8  -2.57132   CCACCACGTCTCGAA                CTCG CCCC CGAG                 CTTCTCCGACAGCCA
    MK0294   4  54 391  284235 ..  284249 +    -7  -3.14344   ACCCGGTCGAACTTA               CCCACG TAC CGCGGG               TTCCTACCCAACCTG
    MK0283   4  47 425  275303 ..  275324 +  -3.8  -3.33261   CGACGCCCGCCGGAG           CTCCTCTAA GGGTA TTAG-GGAG           TTGTCGCGCTTCACG
    MK0279   6  64 319  271372 ..  271402 + -10.5  -3.08679   GAACGCATCGTGGTC      GG-CCGAGTTTACG TCGG CGTAATCTCGGACC       TCTTCGATCCCGAAG
    MK0274   1  43  10  263837 ..  263855 +    -3  -3.16881   GCCTGATCAGCTACG             CTTGCGGG CCA TCAGCGAG             TTGATACCGTCGATG
    MK0264   2  47 153  253201 ..  253218 +  -2.6  -3.48593   TTCGGCCACGAGCTT             CCCGTC CTTCTC GACGAG              TTCTATGGCACCGTA
      HgdB   2  49 119  248453 ..  248473 +  -5.3  -3.05463   GGGTACTGAGTCCAT            TCGGTAGGC GGT GCCTTCCCA            TTCGATGCCGGCGAT
    MK0253   3  56 163  245675 ..  245692 +  -6.9  -3.32844   CGACGTTCACCTCTT             CCAGGAG CTCG CTCCCGG              TTCTCCAGTGACAGA
      CysH   5  62 461  236451 ..  236476 +  -3.9  -4.28254   CGAAAGAGATTATCT         CGAGGGGAAAG AGGG CTTACTCCTCC          TTTTCGATCTTCACA
    MK0242   4  45 155  231415 ..  231427 +  -3.3  -3.14344   TGGCCACGTCGAGAT                CCCGA TGC TCGAG                TTCGTGGAGGACGTC
    MK0242   4  45 386  231646 ..  231664 +  -3.8  -3.14132   ACCGTGACGCCAGGT             CGTCAAGA CCC TCTAGATG             TTCCTCCAACGGAAC
    MK0239   2  56 294  228261 ..  228271 +  -6.8  -3.31792   CCTCGGTGTCGAATC                 GCTC CGC GAGC                 TTCTCCGAGTAGTCG
      UbiD   4  56 331  221012 ..  221022 +  -8.2  -3.06831   CGGGAACGGTCCTTC                 CCCG ACC CGGG                 TTGCGTACGCCTTGA
      PepP   0 NONE
    MK0209   2  62 306  201702 ..  201724 +  -5.6  -3.90316   CAATAGCAGCCAGAG          CGCGCCGTA CCTCGT TAC-GCGCG           TATTTTTCAGCAGCT
    MK0206   6  76 359  200432 ..  200442 +  -5.4  -4.64676   CGTGGATCGCGAACA                 GGAT ATT ATCC                 TTTTCTTCCAGGTAG
    MK0190   2  57 227  184243 ..  184261 +  -4.4  -3.73414   GGTAGGACACCTTTC             ACGGCGTG TGG TGCGCCGG             TTTCCATGTGATCTA
    MK0177   2  52   5  172695 ..  172721 +  -6.4  -3.10894   GGTCCCGTTAGGGTT         CCCCCGGGCC ATCATCC GGCCGGGGCG         TTCAATCCTCATCCT
      HtpX   4  60  68  168719 ..  168734 +  -7.5  -3.68222   ATCGATCCTTCGGAC              GCGGC GGAGGA GCCGC               TTCTTGACCTTAGCC
      HtpX   4  60 171  168822 ..  168840 +  -6.6  -3.66178   GCGGCCAATCTCAGC             GGTTCCAG AAC CAGGGACC             TTTCGAGTTCCGAGA
    MK0157   1  40 232  158579 ..  158597 +    -3  -2.86773   GATCCGAAAAGAGTA             CGATGTCC GTA GAACACCG             TGATTCCCTTTTTAC
    MK0151   5  58 377  151123 ..  151156 +  -6.6  -3.51597   ACCGTAGGAAGGTTC     GATCACGTGCGGGT AGAACC GCTCGCCCGTGACC      TTCTCCTTGACGATT
    MK0147   5  49 382  147703 ..  147718 +  -6.8  -2.57931   CTCCACGAGCCCGGA              GC-CCGC TAT GCGGAGC              GTTGTCGGCGGTAAG
    MK0142   1  59 352  142243 ..  142261 +  -8.8  -2.91452   CCCGTGAGCGATGCT             ACCGCGAT GTT ATCGCGGA             TCTCGTTCCCCTCCT
 FrdB/GlpC   3  52 188  127799 ..  127813 +    -7  -3.07816   TCCACCCTAACGATT               CCCGGC GCA GCCAGG               TTGGCTCCGTGGCAG
    MK0126   4  55 328  120587 ..  120623 +    -8  -2.92246   GGACCGTGCTTGAGC   TCACCCGCCGGGTACGC CTCC GCGTGC-TGGTAGGTGA    TCTCCTTGAGCTTCA
    MK0115   5  65 188  111348 ..  111367 + -10.7  -3.16191   TCATCGCTTCCTTGA            CGGCCTC CTCATT GAGGCCG             TTGATCACGATCTCG
    MK0104  10  61 449   99287 ..   99301 +   -10  -2.78283   TCCCCTCGGCTACGG               CGGACT CGA AGTCCG               GTTTGACCTGGTTCT
    MK0091   3  54 380   86081 ..   86109 +  -4.4  -3.58343   GCGGAAAAGACAGTT        CGGAGCGTGGGC GGGGA GTCAGAGCTCCG        TTTCGAACTCCTCAG
    MK0087   5  54 149   80440 ..   80464 +  -4.2   -3.6761   GCGCTCGTTTCCAGG          CTCCAAGACG CCGTA CGTCATGCAG          TGTTTCTTCACGGCG
    MK0071   4  61  89   67034 ..   67048 +   -10  -2.72829   CGGAGACTGGAAGAG               GGGCTA GGA TAGCCC               GTTTCACGAACTCTA
    MK0064   7  51 -37   60683 ..   60735 +  -3.2   -3.6761   GTGGGTCGTTGCTCT TACCGGTGTTCCCGG-TACCGCCGG TACG CCGGCGCTAGCCCGGCACCCAGATG TATTTCTTACCGGCC
    MK0054   4  56  26   53685 ..   53705 +  -6.9  -3.32844   CCCCCTCCGCCGTAA            TCGTTACTG GTT CAATAACGA            TTGTCGCATGCGGGA
    MK0041   7  54 226   37309 ..   37319 +  -6.8  -3.18264   GCGTGCGACAGCCGA                 GGGA GTT TCCC                 TTCATAGCTGAGGCA
    MK0019   2  51 475   19844 ..   19858 +  -5.6  -3.19936   GGCGGGTCGCCGGAC               CTCGAG CGT CCCGAG               TTCACTTAAGTGCTT
     RPP1A   6  68 182    3989 ..    4005 + -12.3  -2.57132   CCTTTCACCCGCTCT              CTGCGGA TCT TCCGCAG              CTTCTCGCGAACGCG

SUMMARY

333 putative operon ends contain 1339 possible terminators.
Percent operon ends hit by terminators of confidence >= x:
	x	#>=x	hits>=x	%hits>=x
	100	1	1	1	0 %
	99	1	1	1	0
	98	1	1	1	0
	97	1	1	1	0
	96	1	1	1	0
	95	1	1	1	0
	94	1	1	1	0
	93	1	1	1	0
	92	1	1	1	0
	91	1	1	1	0
	90	1	1	1	0
	89	4	4	4	1
	88	4	4	4	1
	87	4	4	4	1
	86	5	5	5	2
	85	5	5	5	2
	84	5	5	5	2
	83	5	5	5	2
	82	6	5	5	2
	81	6	5	5	2
	80	6	5	5	2
	79	6	5	5	2
	78	6	5	5	2
	77	6	5	5	2
	76	9	8	8	2
	75	9	8	8	2
	74	13	12	12	4
	73	13	12	12	4
	72	15	14	14	4
	71	18	17	17	5
	70	18	17	17	5
	69	22	21	21	6
	68	35	33	32	10
	67	37	34	33	10
	66	41	38	36	11
	65	52	46	43	13
	64	58	51	48	14
	63	64	56	53	16
	62	74	65	61	18
	61	87	78	72	22
	60	119	106	89	27
	59	136	119	100	30
	58	141	123	103	31
	57	172	151	121	36
	56	207	184	142	43
	55	226	199	150	45
	54	267	234	165	50
	53	279	245	174	52
	52	335	295	199	60
	51	364	321	212	64
	50	414	360	226	68
	49	512	442	247	74
	48	557	476	259	78
	47	622	524	270	81
	46	704	587	281	84
	45	781	643	292	88
	44	826	674	297	89
	43	983	792	307	92
	42	1019	819	308	92
	41	1132	899	314	94
	40	1215	956	319	96
	39	1277	1005	324	97
	38	1316	1030	324	97
	37	1339	1049	325	98
	36	1339	1049	325	98
	35	1339	1049	325	98
	34	1339	1049	325	98
	33	1339	1049	325	98
	32	1339	1049	325	98
	31	1339	1049	325	98
	30	1339	1049	325	98
	29	1339	1049	325	98
	28	1339	1049	325	98
	27	1339	1049	325	98
	26	1339	1049	325	98
	25	1339	1049	325	98
	24	1339	1049	325	98
	23	1339	1049	325	98
	22	1339	1049	325	98
	21	1339	1049	325	98
	20	1339	1049	325	98
	19	1339	1049	325	98
	18	1339	1049	325	98
	17	1339	1049	325	98
	16	1339	1049	325	98
	15	1339	1049	325	98
	14	1339	1049	325	98
	13	1339	1049	325	98
	12	1339	1049	325	98
	11	1339	1049	325	98
	10	1339	1049	325	98
	9	1339	1049	325	98
	8	1339	1049	325	98
	7	1339	1049	325	98
	6	1339	1049	325	98
	5	1339	1049	325	98
	4	1339	1049	325	98
	3	1339	1049	325	98
	2	1339	1049	325	98
	1	1339	1049	325	98
	0	1339	1049	325	98
