# Supplementary material for: Rapid, accurate, computational discovery of Rho-independent transcription terminators illuminates their relationship to DNA uptake
Source: Genome Biol. 2007 Feb 21;8(2):R22. doi: 10.1186/gb-2007-8-2-r22 (PMC1852404; doi:10.1186/gb-2007-8-2-r22)
Supplement: Additional data file 2 — As described in the text, the entire robust tail-to-tail region is searched; if the region is less than 500 nt, then the 500 nt downstream of the stop codon is searched (stopping if a gene start is encountered). In the case of ties, all terminators with the high score are output. [file gb-2007-8-2-r22-S2.zip › Methanosarcina_acetivorans.ttperf]

    MA0009   5  58 393   14385 ..   14395 -  -6.8  -2.92114   CAGACGATATTAAAG                 CCCT TGC AGGG                 ATAGATACTTTCAAA
    MA0028   6  51 382   36746 ..   36756 -  -5.4  -2.53233   TAATGAGAGCAAGAT                 TCCA ATA TGGA                 TAATGCTAGAATTGG
    MA0041   5  61 467   52067 ..   52081 -  -4.2  -4.09685   CTGGAGTTTTCAAAA               GAGCTT GCA AAGCAC               CTGGGGTATGAGATT
    MA0051   2  52 376   61164 ..   61179 -    -4  -3.56594   TGAAATCGGGCGAAA              TCCAGGA AGG TCC-GGA              AAAAAAGTACATGCT
    MA0055   2  55 -10   67200 ..   67222 -  -3.4  -3.86015   GAGTTCGTTCATAAA           TGTATCAGTG GTT CACTCATTCA           GCCTTCCGTGCCTTC
    MA0060  10  81 176   69446 ..   69478 - -11.6  -2.70003   TTATCAGAACAACAG      GACTGAAAAATAAT AAAAA ATCATTTTTCAGTC      TTTTTTCTGTTAATT
    MA0075   2  70 416   85981 ..   85991 -  -8.2  -3.34398   CCTTGCGCGCAAATA                 CGGC TTT GCCG                 CAGTTATAACAAATC
    MA0084   7  62 452  101427 ..  101443 -  -6.5  -3.34043   CCTATCACCTCATAA              GGGAAAG CAG CCTCCCC              GGTTTCCAGCCTGAG
    MA0089   2  46  42  111478 ..  111490 -  -4.1  -2.80579   TCGCCAAAATAATAT                GAGAA GCC TCCTC                TTTTATTTCTTCGTT
    MA0103   5  71 165  128697 ..  128708 -  -4.4  -4.72007   TTTTACTAAAAGAAA                GTGT TATC ACAC                 AAAAAGAAGCGTTAT
      hisC  10  70  20  142413 ..  142423 -  -2.6  -5.16151   TAAACCTAAGAAAAA                 TTAA ATC TTAA                 TTAAGGTAACCAGAG
    MA0126   6  80  15  152333 ..  152347 -  -8.6  -3.96379   AAGGGAAAACAAACA               GCTACA GAC TGTAGC               TCTTTTGTCAGCCCT
      purM   5  65 337  155612 ..  155636 -  -2.7  -4.81357   ACAGCACAAAAGAAA          TTGACCGGCTC AGA GAGACGGAGAA          GAATAAGGTAAAGCC
    MA0134   7  67  70  161138 ..  161157 -  -5.8  -4.13767   TGCTCGATCTGAAAA            GTACTTTC ATTC AAAAGTAC             TTTCATTCTTTTACA
    MA0141   8  83  41  168911 ..  168940 - -11.5  -2.94823   AACCTTCAAAAATAT       TGCCTGCCCGA TTTTATTT TCAGGCAGGCA        TCCTGTTTATCCCGG
    MA0151   5  57 290  181073 ..  181089 -    -3  -4.19215   CACATGCAAAAAAGA              TCCTCA CAGAC TGAGAA              GGGGCGCAGAAAGAG
    MA0161   2  76 277  191698 ..  191714 -  -5.2  -5.00616   TCTGTCCTTAAAAAA              TTGCTT GGTGA AAGCAA              AATAGAGAAAATAGA
    MA0168   5  59 198  201247 ..  201262 -  -4.7  -3.77553   GAAGAGCACGAAGAA              GAGGA AGGACA TCCTC               CATATACGGATGAGA
    MA0175   5  53 388  208346 ..  208358 -  -4.8  -3.14229   AGAGCTTGATGAATA                CCAG AAGGA CTGG                GAAAGATATCAGACC
    MA0175   5  53 268  208458 ..  208478 -  -5.5  -3.01119   AGGCAGCCATAGATA            TAGCTACCA GCT TAATAGCTA            AAGAGGATCTGGAGA
      eif5   6  66 401  215429 ..  215447 -  -2.4  -4.90002   TAAGAGAGAATAAAA             TATCGTTG TCA CATCAATA             ATTTGTTGATTGTTA
    MA0188   4  58 178  222082 ..  222095 -  -3.7  -4.10552   CGTGATTAAAGGAAA               GGCTG TATT CTGCC                TGCCGGGATCACCAA
    MA0191   5  56 185  229491 ..  229505 -  -2.2  -4.18934   TATTATTTCAATAAA               TACTTT TTA AAAATA               TCTTATTATTCTTAA
      trmL   4  80 102  253616 ..  253635 - -10.8  -3.17723   TTACCTTGAATCTAA            TGCGCTTA AGCC TAAGCGCA             TAAGTCAGCATCAGC
      fdhD   3  73 119  265385 ..  265401 -  -9.5  -2.78384   CGCTTCGGGATCACA              GGAAATC GGA GATTTCC              TGGGAGTTGCGATGT
    MA0226   4  74 -24  272908 ..  272919 -    -3  -5.31275   CTTTAGCAGAAAAAA                TTCA GTTT TGAA                 CCTGAAACCGATTCT
    MA0249   2  59  43  298148 ..  298158 -  -3.2  -4.19704   TAAGGGGAGGTAAAA                 TGGA GTC CCCA                 AATAACCACTTCTCA
    MA0257   3  90  16  311554 ..  311576 - -10.6   -4.2573   TAAAGAAGCGTAAAA           CCCCTGAG TCTTTAG CTCAGGGG           ATATAAGCGTCAACT
    MA0262   5  65 344  318228 ..  318240 -  -6.3  -3.92522   CTTGAAGGTGATAAA                TAACC CCA GGTTA                TTTTAGTACCTGAGG
    MA0267   0 NONE
      putP   1  47 471  334237 ..  334247 -    -4  -3.00994   CGAACCTGAGATACA                 TGTT CAG AACA                 TTGTAGCCAGTGCTG
    MA0285   3  66  47  341874 ..  341896 -  -5.6   -4.0896   AAATTCTCGGGAAAA          GCTG-CCTG TACGGG CAGGGCAGC           GGAGCAAAGAATCAG
    MA0291   8  73 157  349307 ..  349317 -  -6.8   -4.3586   CGAGGGATATCAAAA                 GCAG AAT CTGC                 AAGCACTGTTATGCT
    MA0297   0 NONE
    MA0312   5  81 372  371661 ..  371682 -  -4.5  -5.27477   ATTTCAATCAAAAAA           TGCAAAATC ACTG GATTTTGGA            ATGGGGTCAAAATCC
    MA0321   0 NONE
    MA0342   8  65 194  401230 ..  401242 -  -6.3  -3.91798   CAAGTCCGAAGGAAA                TCTTC AAG GAAGA                AGTAAAAAAGCTTGA
    MA0349   5  70 383  416370 ..  416390 -    -9  -3.06162   TATTTCAGTCGAATA           CCCCGCTAG CTTG CT-GCGGGG            ATGGAAAACTTCCCC
    MA0378   4  57 320  443346 ..  443365 -  -3.5  -4.05446   CGCCTGAACCATAAA            CCCACCGA GCTGT CCGG-GGG            AGAGCAGCAAAGGGT
    MA0383   7  72  42  448618 ..  448642 -  -3.6  -4.96501   CCGCATAAAAAGAAA          GGAAAAAAAG GGTTT CCCCTTTTCC          AGATACCTTAGCTGT
    MA0414   3  66 460  494606 ..  494616 -    -4   -4.5774   CAGCAATAATGAAAA                 GATA TTT TATC                 CACCCAAGAAACTTG
    MA0425   1  69  -1  505483 ..  505494 -  -5.8  -4.32233   ATAAAAAGTTTAAAA                GAGG ATAA CCTC                 ACCATTTTTTACGTC
       asd   6  73  53  510545 ..  510573 -  -5.3  -4.65078   AGAGTTTTAAGAAAA        GTAAAAGTCCGGA TTT TCAGACCTTTTAC        TTCTCATTCTTATTC
    MA0438   1  42 284  518771 ..  518781 -  -2.6  -2.80479   TGGAAGGAAAACTTA                 TTTT GAA AAAA                 AAGTTCATATTGTTG
    MA0446   3  73 117  526176 ..  526187 -  -2.2  -5.25735   TTAAAAAAGTAAAAA                CCGA TAAA TCAG                 TTAAATCATTCTTTA
    MA0452   4  70 424  530167 ..  530184 -  -2.7   -5.1848   AATCAACTGAAAAAA             CATTTCA GGCT TGCAATG              GTTTCGGGGTCGAAC
    MA0461   4  58 176  539712 ..  539722 -  -5.4  -3.52475   TGGAAGATACTATAA                 CCAT GAA ATGG                 TGAGCTTTGAGAAAA
    MA0478   6  87  45  558657 ..  558694 -  -2.1  -5.96219   GACCTATAAAAAAAA   CGAACCGTGTATATTACT ATC AGTAATAC-CACCGTCAG   TATTTTATACTTGAA
    MA0489   3  61 391  570355 ..  570368 -  -2.3  -4.58395   TTCAGGGTTGAAAAA               GCCTG GATA CAGGA                TGAAAAGATAGATCA
    MA0497   3  57  18  579904 ..  579919 -  -3.2  -4.00407   ACGCAAAAAGTGAAA              CGTAGT CCTA ACTTCG               GAAATAAGGCACAGA
    MA0503   2  45  31  585376 ..  585387 -  -3.6  -2.50492   GAGGACCACGAATAC                CCCG CCTT CAGG                 AAGCTGTCCGACAAT
       maa   4  63 258  596789 ..  596810 -  -3.8  -4.50058   CAGTCAGAAGTAAAA           TTCAACCT CAAAGC AAGTTGAA            GCATTAGAAAAGAAG
      cbiE   2  49 250  603801 ..  603811 -  -2.4  -3.65351   CGATTTTGATGCAAA                 CCGG AAG CCTG                 AGCTCGAGGAATACG
    MA0536   2  49 188  626534 ..  626546 -  -4.9  -2.63301   CACATGGTCAGAGGA                GTTTT TCG AAAAC                TTCGAACTTGATTCA
    MA0588   9  84 299  692170 ..  692192 -   -12  -2.81579   AGCAAAAGCAAAGAT           CGTCCACTGG GCT CCAGTTGACG           GAATTTCTGTTAAAG
      ipdC   2  91 321  698549 ..  698562 -  -9.5   -4.3665   GAACTCAAAGAGAAA               CCCGG AAAA CCGGG                AAACTCTTCTGCGGG
    MA0607   9  93 -31  711696 ..  711722 - -12.4  -3.74747   TGAATCGTTATTAAA         GAATTGTGGCAG ATT CTGCTACAATTC         GAATCTCTTTTTTTG
    MA0612   5  73 413  717044 ..  717065 -  -9.5  -2.92613   GCTTACGGCAAAGGA           TGCAAAAGC TGCG GCTTCTGCA            GGGATTTCTCCGGGT
    MA0621   1  54 413  732466 ..  732484 -  -5.9  -2.62184   TCTTTTTTTACAGGA             CCGTCAG ACAAG CTGGCGG             AGGCGCTTATATTTA
    MA0624   3  68 110  736168 ..  736185 -  -4.2  -4.55798   TATGGCAAAGCAAAA             GGAAAA AGAAGA TTTTCC              TGAGAATTCGGAGCG
    MA0628   3  57  31  739984 ..  739998 -  -2.9  -4.19177   AGGCGGGAACACAAA               TATCA GTAAT TGATA               CATCGGGGAGTACCA
      slpM   4  49 194  748298 ..  748310 -  -4.8  -2.65298   TTGATGGATGAGAAC                TCCG GAATT CGGA                AGCCAGTTCTGCTAA
    MA0654   5  88 304  769455 ..  769473 - -10.4  -3.99494   TTAAGTGAAGAATAA             TGAGAGAA TTA TTCTCTCA             GAAAATTATCTCTTA
    MA0666   7  65 243  781486 ..  781500 -    -5  -4.24002   GCTCAAAGTTCAAAA               TCCCTA TCA TAGGAA               ATATTGCCTACAATT
      hmaA   4  78  97  787110 ..  787132 - -10.7  -2.93708   CTTTGGTAAAAATAG           GAAATGCTG TTTTT CAGCATTTC           GTTTTTACCCCTTTC
    MA0678   7  81 278  794487 ..  794500 -  -3.9  -5.43414   AGTAGAGAGAAAAAA               GAAAA ATTA TTTTC                TAGGCCCTGGAAATA
    MA0686   4  60 244  802677 ..  802687 -  -2.6  -4.36411   TAGGAATGACGAAAA                 TATA ACT TATA                 AATTTCAGCTTGGGA
      oppF   9  67 304  813766 ..  813782 -  -5.8  -4.07568   CCCCCCGCGGGAAAA              CTGCCC TCACG GGGCAA              TCACTGAGAAAAACG
    MA0707   3  52  78  824247 ..  824259 -  -2.7  -3.90744   CTTTCTCGGAAAGAA                CACAT TCT ATGTA                GCAGATGAAGACCTA
    MA0716   3  60 466  835239 ..  835257 -  -7.4  -2.57795   TTGACTATGAACTGA             TGCAGTGC CTG GAACTGCA             CAACCACTTCTGTCC
    MA0723   6  62  78  842216 ..  842226 -  -2.6  -4.65895   CCCCGGATGGAAAAA                 TTTT TAA AAAA                 GTTTTGGGATTGTAT
      paaI   4  75 154  854890 ..  854900 -  -5.4  -4.87807   GGAATACACGAAAAA                 GGTA AAG TACC                 GCCTCTTGCCATTTG
    MA0743   4  65 139  862914 ..  862926 -  -4.9  -4.24606   AAGCCATATTGAAAA                TCATA TTG TATGA                TCTATTGTATAGCTA
    MA0747   3  61 291  866179 ..  866195 -  -3.7  -4.26076   TTACTGCCAGCAAAA              TCCTG GTAACTG CAGGA              TACTCTGATGTCTAC
    MA0750   0 NONE
    MA0756   2  43 105  876023 ..  876034 -    -3  -3.01712   CTCGCGCCGTGAAGA                GAAT GACT ATTC                 AGGTTGTCCCTGCCT
    MA0756   2  43  21  876103 ..  876118 -  -3.2  -2.56018   GGATCAAAAAGAACG              CCTGCA GGGG TGTAGG               ACAAGGCTCGGTGAC
    MA0763   4  64 459  892473 ..  892490 -  -3.3  -4.57569   GTAGCCCCGGAAAAA             GCCGACC GTTC GATCGTC              CTTGCCTTAAAGGAA
    MA0769   3  46 318  899049 ..  899060 -  -3.6   -2.8001   ACAATTCTGATTATA                CCGC TCTC GCGA                 TGTATGCACAGCAAA
    MA0778   6  57  64  911663 ..  911677 -  -3.5  -4.07647   AGATTTGAAATCAAA               GTCCC TCCCG GGAAC               TGGCGTAGAGTCCCG
      arcA   1  42 132  923321 ..  923335 -  -2.9  -2.75769   TTTGCAAACTATAAG               CTTTT GAAGG AAAAG               AGCCAGAGGGCAGGT
    MA0804   3  73 260  936741 ..  936753 -  -9.1  -3.32424   AGGATAGAAGTAACA                GGACC CGT GGTCC                CCTTCAATTACAGTA
    MA0824   1  45 410  958272 ..  958292 -  -3.9  -2.54193   TACTATGGCAAGTGA            GGAAAGGTC TCT GTTCTTTCC            GAGGGCTGAAGCCAG
      fwdC   2  86  53  969679 ..  969696 -  -8.5  -4.38114   AAAACGGATAAGAAA             GAAACTC CTTG GAGTTTC              TGTTTACTTCGATCT
    MA0849   3  67  70  989111 ..  989122 -  -3.6  -4.62336   ACCGTATGGCAAAAA                CCGC ACAT GCAG                 GAAGATACACGTATT
    MA0862   6  79 315 1023397 .. 1023407 -  -3.2  -5.42862   ATATTGCGAAAAAAA                 CAAG TTA CCTG                 CCGAAAGCAGGTTAA
    MA0867   4  50  71 1029706 .. 1029725 -  -3.6  -3.46068   GGGCCAATGGAAATA            TTTCCC GGGTTAAG GGGAAA             TTTTCCCTATTATTT
    MA0878   7  57 213 1047555 .. 1047565 -  -6.8  -2.53012   AACGTCAGTATGAAC                 GGAG AAC CTCC                 TCTTCAGGAAACAAA
    MA0893   9  61 453 1070027 .. 1070043 -  -2.2  -4.59773   CTTGAGTCTGAAAAA              GACCTT GATAT AAGGGC              TGCTCCTTCCGGGGT
    MA0911   1  61 461 1089609 .. 1089621 -  -6.3  -3.48276   GCCGCTGGGATATAA                TAAGG TCT CCTTA                CTTCTCAATAGGGCT
      nfeD   3  55 453 1093369 .. 1093386 -  -3.4   -3.8534   AAGAAAAAATGAGAA             CCCTTG TTAACC CAAAGG              TGCTTTCCATGCTTG
    MA0926   1  47 -35 1105937 .. 1105969 -  -4.2  -2.52543   AGTTTTTTTAATTCA     GCTTTCTTCAT-CGT CCAT ACGCATGACGAGAGC      GCTTACTTTGTCATC
    MA0950   8  82 117 1129154 .. 1129173 - -12.2   -2.5507   TGATTTAATTAATAG            GGTTTGCC AGAA GGCAAACC             TCTCTATACTTTTTT
    MA0960   4  61  13 1145078 .. 1145116 -  -4.7  -3.93148   ATTATGGGAAAAATA   TGAAAAACAGGTGAG GAACAAACT CTCACCTCCCTTTCA   TGCCAGAATACCTTA
    MA0966   6  69 265 1152645 .. 1152656 -  -2.2  -5.21236   AATGCATAAGAAAAA                CCAC TCCA GTAG                 GGCAGGACATCACGG
       fur   2  58   4 1160196 .. 1160206 -    -4  -4.03167   CTATAATTGAAACAA                 TGTT ATA AACA                 GAGTCAGTCACATAT
    MA0979   5  78 261 1169203 .. 1169224 -  -9.5  -3.61398   TTTCGGTGTTAATAA           GGCGTTAAGG GAT CCTTA-CGCC           TGAATTTATCTTTTT
    MA0985   7  60  29 1177557 .. 1177568 -    -3  -4.41114   GTATGACAGAATAAA                CAAA TGTT TTTG                 CAATAAAAATTTAAT
    MA0988   5  49 283 1180436 .. 1180452 -  -2.3    -3.767   CAGGTATTTATCAAA              CATATTA TTT TACTATG              AAATACAAAACTGAT
    MA1001   0 NONE
    MA1009   1  45  67 1204263 .. 1204285 -  -4.1   -2.7386   AATTCACGTGAACTA           CCACTCAGC TAAAG ACTGAGTTG           CTTCTTGGTTCATTC
    MA1033   0 NONE
    MA1041   6  63 271 1241207 .. 1241217 -  -5.4  -3.93236   CATCAATCGGATAAA                 GATG GAC CATC                 ACAAGAATGCTAATG
    MA1045   6  63  47 1246846 .. 1246858 -  -7.7   -2.6348   TTTAAATTGTACAAT                TGGGT AAT ACCCA                TTTCAATTTTTATTT
    MA1055  10  86 118 1259206 .. 1259238 - -12.9  -2.77416   ATTATGAATATACTA      CACGAGGAATTTTTC GTA GAAAAATTCCTCCCG      TCTGTTCAATTTGTA
      camH   2  85  40 1300356 .. 1300385 -  -9.3  -4.08064   AACGGTTCTGGAAAA       GCTGGAGGGTAAA TACC TTTAACCTCCTGC        CAAAATTTTTCGATT
    MA1114   2  54 368 1316171 .. 1316186 -    -4  -3.69256   ACGTACCGAATACAA              GCTTTC CCAG GAAAAC               ATTCCTATCCGGATC
    MA1125   2  45  59 1329975 .. 1329989 -  -2.8  -3.24232   TTGCTTTTAAATATA               TTCCTT CTG AGGGAA               AATATGTTTTGTCCT
    MA1133   3  71 283 1341263 .. 1341277 -    -5  -4.64766   GGTATACCCGAAAAA               CATTCA GGC CGAATG               TCCAATAACTACTAT
    MA1145   2  74 196 1353516 .. 1353537 -  -2.9  -5.34365   TTAGAAGAACAAAAA           CCGGTTC AGGATGAG GCACCGG            AGCTAAAATATGAGT
    MA1149   1  45 358 1359314 .. 1359327 -  -3.9  -2.55242   AGGTAAGAAAAGCAG               GATAA GGTT TTATC                TACATTTTTTATATT
    MA1154   4  70 178 1366407 .. 1366420 -  -6.7  -4.08706   GTGCGAGCAGATAAA               GCTTG GGTC CAAGC                AGGAAATGATCGGCT
    MA1157   5  64  10 1371869 .. 1371880 -  -2.2  -4.85599   CTTACCCGATAAAAA                CTGC CAAA ACAG                 GATAGATACTTATCT
    MA1165   4  59 336 1381805 .. 1381817 -  -4.8  -3.75153   CCCCTCGAACCCAAA                CTCC TCAGC GGAG                GTGAACGTGCAATCT
    MA1181   3  73  46 1404050 .. 1404066 -  -6.5  -4.21275   CTAATCCACCGAAAA              TGGGGAG TTA CTCTCCA              TCTTTACCAACCTGA
    MA1191   6  69  20 1418875 .. 1418891 -  -3.7  -4.77567   ACCGGGAGAATAAAA              CAGTTAT TTC ATACCTG              CTTTATCTGGAAAGT
    MA1207   6  71  13 1439281 .. 1439295 -  -8.6  -3.11832   CAGCAATAAATCAGA               TAGTGG AGT CCACTA               TGGATTTGCTAGTCA
    MA1224   5  61  63 1456733 .. 1456747 -  -4.2  -4.11183   GGTGAGCATAAATAA               TAACGG AAT CCGATA               ACTAATTCGTATCTC
    MA1242   2  53 -32 1475434 .. 1475444 -  -2.4  -4.11484   TTCAACCTTCTAAAA                 GCTC CTG GTGC                 TCTTATCAGATCATG
    MA1253   5  53 101 1494470 .. 1494485 -  -4.6  -3.37975   ACTTACCATTTATAA              CAGGGG TTTG CCCTTG               TAAATGAAAGACGAG
    MA1274   2  53 382 1521677 .. 1521690 -  -4.5  -3.40299   CGATGAGATTGAGAA               TGCCG GAGT CGACA                AGGTTAGATCTCTGG
    MA1287   4  59 387 1541464 .. 1541480 -  -4.5  -3.89354   TGTTGAAATTAATAA              TATCAAC TGG ATTGATA              ATGGGGCAATAAATG
    MA1297  10  61 172 1554208 .. 1554222 -  -4.2   -4.0162   CTGGGATACCATAAA               GGAGGA TAT TCCTGC               TCTCAAAAAAATAGT
    MA1307   0 NONE
    MA1315   2  43 367 1575450 .. 1575470 -  -3.2  -2.64144   CCCTGATTCAAAGAT            CCACCTTA TGCCT CACGGTGG            GCAGACTCTACCTGT
    MA1315   2  43 292 1575534 .. 1575545 -  -2.2  -3.14564   GTATCTCTGTATCAA                CAAG ATCT CTCG                 AAACAGGGCCTTTTT
    MA1329   6  62 467 1596830 .. 1596843 -  -3.1  -4.36914   CTTCTGTTGACAAAA               GCATC TACC GATAC                TTTATTGGTAGTCAT
    MA1339   6  67 265 1603504 .. 1603518 -  -7.1  -3.57309   TAAAAGCTTTTTAAA               CGGAC AGGCA GTCCG               AAAACTCTGGATAGG
    MA1345   5  45  20 1611165 .. 1611179 -  -2.9  -3.19192   GTGCACGTAACTCAA               GAATT CGATC AATTC               TCATAGGCATAAGAT
    MA1345   5  45 -10 1611194 .. 1611209 -  -2.6  -3.26722   CTCATAGGCATAAGA              TCAAAT TAGA ATCTGA               ACCCAAGCAGGTTCC
    MA1354   1  83 227 1621661 .. 1621682 -  -7.3  -4.86731   TGGCTTGAAAGAAAA           GGTTACCTT AATT AAGGTCACC            TCAAAAACCTTTTAT
      rimK   4  74  79 1629210 .. 1629221 -  -4.4  -5.04249   GTGGGAAAAAACAAA                CTGA ATGG TCAG                 AGCATGCAGCGGACA
    MA1376   6  60  31 1643377 .. 1643397 -  -6.9  -2.60977   TGCGAAAAAATAAGT            TTCAGGAAT CGG ATTCCTGCA            GTACCAGCTTAAAAT
    MA1386   2  53 388 1651997 .. 1652014 -  -5.5  -3.01712   GTTGTCCCGGGAACA             GCCTTCG GAAG CGAAGGT              GACGGCTATATAAGA
    MA1400   1  50  71 1665495 .. 1665506 -  -4.4  -3.10597   GGCCGTATTTAAAAG                GATC TACA GATC                 TCTCTATTGCTTCCC
    MA1407   0 NONE
    MA1410   6  74  53 1676727 .. 1676746 -  -9.2  -3.06696   GGTGGCGCGAACATA            CCCCGTTG CTTG CAGCGGGG             TGCGCCAGCGCAACT
    MA1416   2  44 400 1682219 .. 1682231 -  -3.3  -2.92513   ATGGCAAAAAATTGA                GGGGA CTG TCCCA                ATATACGGATGTATA
    MA1420   3  57 -13 1687180 .. 1687205 -  -2.5   -4.2778   AAAAAGAGAAAAATA         GGAAGTGAAAC CTTA GTCTTGCTTCC          TTGAAATCACATAGC
    MA1451   6  95  40 1719886 .. 1719913 - -11.4  -4.47888   GCAAGCCAAAAAGAA        CCTTTGTCCTTG TAAA CAAGGACAAACG         GTGGGGAGATTTTTC
    MA1458   4  68 249 1725283 .. 1725295 -  -2.6   -5.0133   TATGCCGTGAAAAAA                CCGA CGGAC CCGG                AATCGTGGCAGCAAT
    MA1462   6  70  51 1728176 .. 1728230 -  -8.7  -3.09505   ATAGTTGACTGAATA CCATGAACAACTTCCGGATAATCCGG TACT CCAGATAAACTGGAAACTGTTC-TGG CAAATTTGGAATCCT
    MA1467   4  76 277 1734382 .. 1734399 -  -2.1  -5.45726   TATACTTTAAAAAAA             TATACTT TAAA AAATATA              TGAAATTGAAATGGT
    MA1484   2  76   1 1755973 .. 1755989 -    -8  -4.16121   TAAAAAGAGTAGAAA              TGCCTG GTTTT CAGGCA              TTATGTCCTGTTCTT
    MA1512   4  74 371 1788560 .. 1788580 -  -8.3  -3.73224   GTATTTGGCATGAAA            TGCGGGT TTGGGTT ACCCGCA            TAAAATTTCTTTTAT
    MA1516   1  69 341 1792455 .. 1792481 -  -8.1  -3.14132   GGGGCTTTTGATGAA        CTGATAGCAGCA ATTA CGCTGCT-TCAG         GAAGAGCAGATAGTT
    MA1527  11  58 267 1805085 .. 1805105 -  -5.3  -3.53012   TTCTCGGCCTCGAAA            CCGCAGAAG AAG CTCCGGCAG            CAGAGTAAATTCAAG
    MA1546   2  52 350 1827987 .. 1828001 -  -3.5  -3.70902   CTTCCGATATGCAAA               TCCCG ATAAA CAGGA               TTTATACTGTATATC
    MA1557   3  63 236 1842455 .. 1842475 -  -6.1   -3.8211   GTTTACCCACAACAA            CCCACCACA CTG TGTATTGGG            GGTGGGGAGAAGCAC
    MA1560   1  73 129 1845888 .. 1845906 -  -3.2  -5.24449   TACAAATTTAAAAAA             TGTAATCA TCT TCATTACA             AAAAATAAGACTTGT
      sodB   9  65 119 1865576 .. 1865591 -  -2.5  -4.84359   GCATTTTGAGAAAAA              CCGGA GTCGTT TCCGA               TTACACTTCATCCAA
      istB   4  58 226 1870104 .. 1870137 -  -3.8   -4.0057   CCCAAAAAAAGAACA     CCTTACGCTCGTGC GTTGAT GAACGAGGGTAATG      CAAGACAAAAACTTG
    MA1582   2  62 305 1875629 .. 1875650 -  -7.4  -3.07816   GGGTTAGTGAGGCAA           TTCAGGTT TCAGTG AACCTGAA            CAATCCGGAAACAAA
    MA1594   5  55 188 1894905 .. 1894919 -  -4.2  -3.61894   AATTGCCTTCAACAA               TTTGCG GTA CGCATA               TATGAAAGAAATGCC
    MA1598   4  48 273 1898192 .. 1898214 -  -2.8  -3.50488   ATAAAAATATATTAA           TTAAGTTG TTCACTG CAACTCAA           TACGGGGCAGGTAAC
    MA1601   3  62 -19 1901409 .. 1901438 -  -6.5  -3.45839   ATTTTTAAATATTAA       TCTCTGAAATTCA TATC TGAATCCCCGAGA        TAATTTTCAACTTCT
    MA1612   2  79 317 1915554 .. 1915572 -  -3.1  -5.58074   GAAGGACGAAAAAAA             GCCTCTT GATTT AAGAGGA             CTTTTGATTATCTGA
    MA1629   2  59  80 1946817 .. 1946837 -  -3.4  -4.20918   TCTAACGTTAACAAA            TTACTGAA ATGAA TTCAATAA            AATTCCGTTATAATT
    MA1636   5  48 310 1957573 .. 1957583 -    -4   -3.2048   GCTAAAGTTCACGAA                 TTCT AAA AGAA                 AATGCATGAAAGAAT
    MA1640   4  48 135 1962212 .. 1962222 -    -4  -3.14026   GATATTGACATTTAA                 GTAA GGA TTAC                 GAATTCTTGACATAA
    MA1647   4  55 362 1975927 .. 1975939 -  -3.4   -3.9444   GAAATCCGAATCAAA                CTTC GCAGA GAAG                AAAAAGGAAAATGCA
    MA1647   4  55 264 1976025 .. 1976037 -  -2.7  -4.09864   AGGCATTCCTGAAAA                TCTGA ATG TCAAA                GATCTTAATAGTCTT
    MA1656   1  40 413 1986510 .. 1986523 -  -2.4  -2.62522   TTATGGAAGAGGAAT               TGCA TCATTT TGCA                GCCCAGCTTTCATGT
    MA1671   0 NONE
    MA1680   5  56 196 2016356 .. 2016370 -  -2.1  -4.20074   AAAGACATCCGAAAA               GATGA GGAAA TCACC               ATAAACTATAACTGC
      gptA   2  55 116 2024625 .. 2024645 -  -2.6  -4.06864   TGGAGAGAACAACAA            CTGGAA TGTCCGCGT TTCCAG            GGTTTTTCCGCAGGG
    MA1690   7  65 153 2028039 .. 2028062 -  -5.4  -4.09519   AGCAGGCACAAATAA          TGAAAGTAAT TGAA AGTACTTTCA           TACCAAAGAGAAAAA
    MA1695   3  55 376 2033556 .. 2033584 -  -2.5  -4.14633   TAGCGGTAAAAAATA        TGGTACCAAAA AAACTCA TCTTGGTACTA        AAAAAGCTTATCCTC
    MA1700   1  50 455 2038278 .. 2038288 -    -4   -3.4529   ACACTATTATTATAA                 GAAA TAA TTTC                 GTGCAATGTATCACT
    MA1704   4  84 365 2042598 .. 2042610 -  -3.5  -5.76633   GGATATACAAAAAAA                TAAAA ATG TTTTA                AACCGATGAGACGAG
    MA1707   2  48 161 2045572 .. 2045588 -  -3.7  -3.19482   CCAGATGAGGAAAAT              CATTGAG GTC CTGAATG              GGAACAACATGAGAA
    MA1713   8  62 352 2053895 .. 2053909 -  -7.2  -3.05844   GGTTTTACTTCAATA               GAGTTT GCA AAACTC               CTCCTGGAAGAAGCC
    MA1725  12  83 135 2069539 .. 2069569 -   -12  -2.63817   AATGGTCAATAAGAC       TGAACCGGTTCAAT AAG ACTGAATCGGTTCA       ATAAAACTGAAACAG
    MA1730   1  45 421 2075917 .. 2075937 -  -2.6    -3.182   CTGAAATAGGTAACA            CCATAAAA TTAAC TTATATGG            AGATATCTCTGATCG
    MA1738   6  73 253 2083479 .. 2083516 -  -3.5   -5.1287   TCCAGATGGAAAAAA   TGCCGGAAAGCGCAAAAA ACT TTTTTCTGCTTGCCGG-A   CTCAAATGAATTATA
    MA1747   2  43 152 2099492 .. 2099506 -  -3.4  -2.51725   ACGGCATATCAAGAG               GGGCGG TCT CAACCC               TTGTTTTTTATCTGC
    MA1753  10  74 299 2108971 .. 2108995 -  -4.3  -4.90381   CTGAAGACAACAAAA          CAGACACGTCT CCT AAATATGTCTG          CGAAGTATTCGACTC
      rpoP   4  62   1 2180214 .. 2180232 -  -7.4  -3.01712   TCTTGCTTGCCAAGA             GGAGTAAC TAA GATACTCC             TTACTCGGCCTTGAT
      topA   2  59  12 2196322 .. 2196335 -  -4.5  -4.00001   CAACAAAAAAGAATA               CCGAA AAGC TCCGG                AATACGTTTCTTCAC
    MA1799   3  70 358 2209238 .. 2209254 -  -6.6  -4.07568   CCTGGTTTCCGAAAA              TCCTGA TGAAT TCAGGA              AACGAGTGGAAATGG
      mtxH   2  43 401 2218176 .. 2218201 -  -3.3  -2.52543   ATTGTTTTTAAGTTA         GTCTGCTTGAGC GGA GCG-AAACAGAC         CGCGTACTCCCGAGG
    MA1814   4  56 439 2231990 .. 2232006 -  -2.1  -4.21631   AAGCGATTGAAGAAA              CGGGACC ATC GGTCACT              CCTGATACGATGAAA
      taqD   4  89 -11 2238482 .. 2238507 - -11.9  -3.44848   TTTTTTCATTAAAGA         CGGTAGGGGTA AGTT TACCCATACCG          TTTAAGGACCGCTTT
    MA1825   4  73 372 2242950 .. 2242963 -  -3.1   -5.2197   GAGAAAAAGGAAAAA               GCCAGA ATT TC-GGC               AAGCTGCGTTGATGA
    MA1832   4  51 270 2252276 .. 2252290 -  -2.2  -3.92542   CTTATTTTCAAACAA               TTAATT AAC AACTAA               AACCAAAGGTGAAAC
    MA1838   3  50 107 2259204 .. 2259215 -  -4.4  -3.05268   CAAAACTCACATACA                CAAC ACAG GTTG                 CATTTTTGTGAAATC
     isf-9  12  68 302 2293360 .. 2293374 -  -4.2  -4.63527   CTATTATGGGAAAAA               GTGAGC TTT GCTCAA               GTAGATTAATTTGCA
    MA1872   5  57 318 2308913 .. 2308933 -  -5.4  -3.34398   TCTTCTTGGGAAAGA            CCGCTC TCCTGCATC GAGCGG            GACAGGAAAGACTCG
    MA1884   4  75 293 2320691 .. 2320714 -  -5.4  -4.85653   TAGAGACAAAATAAA          GTCATTTTGA GATG TCAAAATCAC           TATCAGCAAAAATGA
    MA1890   6  59 203 2326027 .. 2326043 -  -5.1  -3.68859   GCGAACTTAAAAAAT              TGCAACC CAA GCTTGCA              TTCGGAAAAAAGAAA
      dppE   4  65 152 2358864 .. 2358902 -  -5.4  -4.02468   AAAAACATGCACAAA   GGAACGAAAGTGCTTT TCAAATC ACAGTACTTTCATTCC   AAATAAAATAAAGCT
    MA1923   3  43 446 2375294 .. 2375307 -  -2.3  -3.16079   AATAGAATTATGGAA               CCGGA TAAT CCCAG                AAAAATGGAATATGG
    MA1927   1  44 422 2380126 .. 2380136 -  -3.2  -2.82668   GTTCAAATTTCAAAG                 CCAC TAC GTGA                 ATTCGCGAGCAAGAT
    MA1930   2  47  95 2383308 .. 2383319 -  -3.6  -3.07043   TTGACCATCTCAAGA                CCGC CTGT GCGA                 TCGCTTCCTGTATTT
    MA1942   6  67 263 2398301 .. 2398316 -  -3.2  -4.86731   TGTCCTGAAAGAAAA              GGGAAG CGTT CTTCTC               GGAATTGAACTGAAA
    MA1942   6  67  41 2398509 .. 2398538 -  -7.7  -3.38068   ACAAAAACATTAACA       GAGCAGCTTCCGC CTGA GCGGACGAAGCTC        ACAATAAAATACTCA
    MA1947   8  78 361 2404982 .. 2404993 -  -3.6  -5.42265   GTAAATGAGAAAAAA                CAGC TCCG GCCG                 GAGTAAATTCAGTAT
    MA1951   8  73 450 2411779 .. 2411794 -    -9  -3.30159   TGAATGCTTTGAGAA              GCTGGA TTCT TCCAGC               CGGTATCCTTATGGC
    MA1954   3  53 217 2414876 .. 2414897 -  -2.3  -4.10925   AGAGACTTTTCAAAA           GCGAAAATT CAAA AATATTCAC            CTGCCAGAAACCCTC
    MA1961   7  59 134 2423945 .. 2423956 -  -4.4  -3.90582   AAGAGAAAAAGAATA                TGAG ACTC CTCA                 AGAGTACGAAACTCC
    MA1961   7  59  94 2423968 .. 2423996 -  -4.6  -3.84648   CTCAAGAGTACGAAA        CTCCTCAAGAGT ACGAA ACTCCTCAAGAG        TACGAAACTCCTCAA
    MA1961   7  59  76 2423986 .. 2424014 -  -4.6  -3.84648   CTCAAGAGTACGAAA        CTCCTCAAGAGT ACGAA ACTCCTCAAGAG        TACGAAACTCCTGAA
    MA1968   3  73 194 2431917 .. 2431931 -  -7.1  -4.09805   CGAGTAAGAAGTAAA               GGCTG AAACA CAGCC               CTACAATTTTGTATT
    MA1985   3  52 221 2455767 .. 2455789 -  -4.1  -3.53444   CCAGGCTCCTGTAAA           CGCCTTCTG CAACC CAGAAATCG           TCCGGCTACAGGTTT
    MA1985   3  52  50 2455946 .. 2455960 -  -2.9  -3.82484   ATAGCATAACCTAAA               TTTAG AGATG CTAAA               AATAAGTGAAAAGGT
    MA1991   6  78 396 2465218 .. 2465230 -  -7.7  -4.26461   ATTAATTTAAAATAA                CAACG AGA CGTTG                TATATTATAACGGGG
    MA1998   1  70 299 2474067 .. 2474080 -  -6.7   -4.1348   AAAAAATAAAGAGAA               CGACT CAAG AGTCG                CAAGAGAATTTTCAA
       bla   1  40 230 2492237 .. 2492256 -  -2.2  -2.72263   ATAGCCCTTGGAAAC            GTGATA GGATCGAA TATCAC             AAATATATTTTTGAT
    MA2017   2  42 164 2502503 .. 2502525 -  -2.7  -2.79004   CGATTGTCAAAAGAG           GCCCTCA GGTAATAGA TGAGGAC           AAGTTCAGATTTAGA
    MA2026   3  55 411 2516206 .. 2516221 -  -3.2   -3.9392   TGTTATCCGAAAGAA              CCTGAA ATAG TTCGGG               TGGATAATAAAGAAA
    MA2035   4  67 382 2527576 .. 2527588 -  -7.7  -3.34233   TCATAACCCTCACAA                CCGTA GGC TACGG                GGACATTGTCCCTGT
    MA2048   1  41 252 2543214 .. 2543227 -  -2.3  -2.79273   GGCCTGGAATATAAG               GGCAG TGAA CTGCT                GTCTGTGACCGAGCA
    MA2058   3  73   6 2553082 .. 2553120 -  -2.4  -5.34381   AAATTCAAATAAAAA   GTGAAGTAATGCAAAAAG CTC CTATTTTCCTCACTTCTC   CACATTCATTCTTCC
    MA2062   2  55 201 2556210 .. 2556224 -  -2.8  -4.10925   ACAGAGGTCCGAAAA               GATGGA ATC TACATC               CGTTTAATACCTCTG
    MA2072   1  58 388 2563531 .. 2563547 -  -5.9  -3.28712   CCTCTTTCTTTACAA              TAGCGAA GAT TTCACTA              ATTATTGATACCTTT
    MA2076   5  52 445 2570444 .. 2570454 -  -5.4  -2.77222   ATGATGACCCCAAAG                 GCTT AGA AAGC                 TTCATTGAGGTTGAA
    MA2087   4  47 467 2585362 .. 2585387 -  -4.1  -3.03903   AAAACTGGCGGAAGA         GGCA-AAAAGTT CGG ACCTTTTGTGCC         GTACCCTGCTCCACA
    MA2087   4  47  96 2585735 .. 2585758 -  -3.9   -3.0353   CCCTTGAGAAACAAT          TTTTTTGGC GTTTCT GCCAAAGAA           TTCTTTTACTTCTGT
    MA2091   2  50 -10 2590823 .. 2590836 -  -3.9  -3.34894   AAGTTTTTCCAAAGA               TATTC ATGC GAATA                ATTGTCGAATCTTAA
    MA2102   9  53 311 2602758 .. 2602776 -  -4.6  -3.44334   CGAAATTAAGATGAA             GGAAAGAT TCG ATCTTTTC             ATAAAAATTAACCTT
    MA2115   2  64 276 2617992 .. 2618005 -  -2.3  -4.80455   TATTGAAAGAGAAAA               GCCCT GATG AGGTC                GTAAAAAAGCAGTTC
    MA2125   4  76 -38 2633839 .. 2633858 -  -5.8  -4.57514   ATAAGAAAATATAAA            GGATAGGTA AAA TACCTA-CC            GTATTCAAAATGAGT
    MA2129  11  86 174 2635337 .. 2635387 - -12.7  -2.91144   CCATGTTCTAAAGCA TCCAGCTGGTTGCAGCGGAAGGCGC TAT GCGCC-TCCACTG-AACCGAATGGA TCAAGAAAACCATTT
    MA2137   5  69  78 2640085 .. 2640107 -  -8.6  -2.90583   TAAGAGAAGTGAAAT           TGAAAAAACC CGT GATTTTTTCA           GCTTTAGAAATAGTA
      argG   4  95  12 2648215 .. 2648239 - -11.5  -4.59919   AAATGATAAAAAGAA          GTCTGCTCCTC TAA AAGGAACAGAC          AAAACCTAACATTAT
    MA2157  10  93 127 2667701 .. 2667722 - -12.3  -4.07687   ACCTTGCCGGCAAAA           CCTCGAGGT CTGG ACCCCGAGG            AAGGCCTTCCCTGAA
    MA2162   0 NONE
    MA2181   2  48 245 2688290 .. 2688303 -  -4.5  -2.76539   TATGGAATAAACGGA               GCTGC GTTA GCAAC                AACCATCTCCTTACT
      nimD   4  64 205 2703099 .. 2703119 -  -3.3  -4.68994   ATGATGACTCAAAAA            TCTTGGAAA TTT TCTCCAATA            AGGCAACAGGAAGAT
    MA2216   9  86  45 2727246 .. 2727277 -  -8.2  -4.42806   GCAGGTGGAAAGAAA      TTCCAAAGGATATT CCGA AAGATCCTTTGAAA       AAGGTACCGGCACTT
    MA2220   4  80 407 2730651 .. 2730667 -  -6.5  -4.74103   TGTGCAACTGAAAAA              GCTCCCA AAA CAGGAGC              CAGATGTGGTAAAGC
    MA2227   3  82 173 2737354 .. 2737386 - -12.4  -2.57344   TACTCCTTGGAGAAT      TCACTATTATAATA TTAAT TATTATAATAGTGA      TTCTCTTAATGGTAA
    MA2235   3  81 291 2746354 .. 2746368 -  -4.4  -5.31275   GTGGATGAGAAAAAA               TATATA GAA TATATA               AAAAAATAAAAAATA
    MA2251   1  44 321 2766688 .. 2766705 -  -3.3  -2.90496   CTGCGGCCGAAATCA             CCGAGTT TGGC AGCCCGG              CAGAGCTGGAACTGG
    MA2255   3  85 136 2772188 .. 2772198 -    -4  -5.60993   CCGGGGAGAAAAAAA                 TGAA ATA TTCA                 TTTACGTCTTCTCTG
    MA2257   1  48 208 2777966 .. 2777980 -  -2.7  -3.60627   CGATCCTAGCTGAAA               CGGCC TGAAT GGCTG               AATCCATCCAAATAG
    MA2283   3  66  -3 2804933 .. 2804945 -  -4.1  -4.57073   GAGTTTTTGGAAAAA                CCGAA GGT TTCAG                GAAACAATCTCCAGT
    MA2293   4  62 202 2821426 .. 2821437 -    -3   -4.5538   AGAAAACTCACAAAA                CAAA CTTG TTTG                 TAAAGAGTAGTCAGG
     oplAH   3  50 408 2826846 .. 2826858 -  -3.4   -3.4914   AAGTATTACGAAAGA                GACT GTAAT AGTC                AAAAGTTCCGCATCA
      serC  11  72 373 2835340 .. 2835350 -    -4  -4.89339   AACCAGGGAGAAAAA                 GTAA GAA TTAC                 GATCACAAACCTGGC
    MA2330   2  52 158 2867878 .. 2867888 -  -5.4  -2.93367   CAAGAACCTGACATA                 TGAG GAC CTCA                 ATACACTCGACAAGA
    MA2339   5  45 428 2878335 .. 2878345 -    -4  -2.64099   GCGTTCCACGAGAAT                 TTAC TCA GTAA                 CTGGTCCCTGGTTCC
    MA2339   5  45 258 2878501 .. 2878515 -  -2.8  -3.11341   AATGTCAGGGAAAAG               GATACG GAT CTTATC               TCTTATTACAGTCCC
    MA2363   2  79 118 2917512 .. 2917524 -  -4.1  -5.09426   GGGAATGCCAAAAAA                CATCC TCC GGATA                AAAGTGAATAATGTT
    MA2378   2  50 351 2941949 .. 2941959 -  -3.2  -3.55203   AAAACTGCTCTGAAA                 CCCA GGA TAGG                 AAAACATGTCCTTTC
    MA2387   3  55  10 2955754 .. 2955765 -  -5.8  -2.84527   TAATCTTCAGCAAAG                GGCA AAAG TGCC                 TGTTTGGATTCAGGC
    MA2393   2  50 444 2963184 .. 2963194 -  -3.2  -3.61908   ATACTTGGAAAAAAT                 CAAG TTA CCTG                 CCGAAAGTAGGATAC
      gpmA   4  60   9 2972053 .. 2972068 -  -5.4  -3.72968   ATCAGCAGAGGCAAA              TTCGGA TGGA CCCGAA               AAAATAAATCAGAGA
    MA2405   7  55 401 2977342 .. 2977360 -  -5.2  -3.45054   CCGGAGAACTGATAA             GCCTCGAT GAA ATCGCAGC             TGAAAAAGGAGTCCT
    MA2405   7  55  23 2977723 .. 2977738 -  -6.2  -2.76162   GACTGGACTCTAAAT              TACAGA CACT TCTGTA               TCGTACAACCTTACT
    MA2419   5  93 100 2998688 .. 2998710 -   -12   -4.2461   AGGGTTATGAACAAA           TTGTCGCCGC ACT GCGGAGACAA           TTGAGTTGAACACAC
    MA2427   5  73 226 3007194 .. 3007213 -  -9.3  -2.86315   GAAACGAAAATCAAG            CCGGAAC CTTCCT GTTCCGG             TATCTTTTTTTCAGT
    MA2456   6  57 280 3047494 .. 3047504 -  -5.4  -3.36557   AATCAGTTCAAGGAA                 TTGG CCA CCAA                 AAGCGAAGAACAGAT
    MA2474   5  54 321 3069339 .. 3069359 -  -6.1  -2.50816   TGGTCATGGACGAAG            CAGTTTCCA GCC TGGACACCG            AATCGGAGGTCGCAG
    MA2494   6  60  96 3092337 .. 3092360 -  -6.8   -3.0353   CCCTTGAGAAACAAT          TTTTTTGGCA TTTC TGCCAAAGAA           TTCTTTTACTTCTGT
    MA2499   2  60 144 3097660 .. 3097680 -  -6.7  -2.98823   CCTTTTTGAGACAGA            CCGCTCTCC TTC GTCGAGCGG            AACACGAACGACACA
    MA2517   6  61 222 3124450 .. 3124464 -  -2.2  -4.55118   TAATTCCAGATAAAA               TAACAT GAG ATATTA               ATTTAAGGTAATATC
    MA2526   3  57 140 3140280 .. 3140296 -  -5.1  -3.57648   GAATGTAAAAATACA              CCTGC AAGAGAA GCAGG              GATTACAGATTCAAA
      pfpI   4  78 118 3147058 .. 3147076 -  -7.6  -4.33803   AAACATATCAACAAA             TGAAAATT CTC AATTTTCA             ATATTCCATTATAAA
    MA2541   3  95  40 3159351 .. 3159373 -  -7.7   -5.2696   GGAAAAGGTAAAAAA           CCTCGGAAC TTCAG GTTTCGAGG           TTTCAGAATAACGCA
    MA2547   6  51 382 3166955 .. 3166966 -  -2.2   -3.9442   AAGATCGGAAAAAGA                GTCC GGAA GAAC                 CATCTCCAGAAAAGT
    MA2547   6  51 186 3167151 .. 3167162 -  -4.4  -3.14234   CAGTAAGTTAAGATA                TTCC GAAG GGAA                 AGTCAGCCTCATGCT
    MA2553   3  48 439 3175125 .. 3175138 -  -3.7  -3.16564   TGCTTATTCCAGCAA               CCCTG TGTA CGGGG                AACCTGCCAGCGACT
       lig   3  65 457 3197035 .. 3197047 -  -7.7  -3.05463   ACCGTTGGGATTCAA                GGGAT CAG ATCCC                TATCGACGTTGAAAT
    MA2577   1  42 426 3204428 .. 3204441 -  -2.3  -3.05832   TGGAAAAACACTACA               CATCG TATT CGAAG                TTGTGCATAAAATTC
    MA2584   6  72 -10 3213859 .. 3213879 -  -8.3    -3.494   TAACCCCGCAGATAA            GAAGGCG TATTTAC CGCCTTC            CTTTTTTACCTGGCC
    MA2599   4  60 109 3226816 .. 3226842 -  -6.7  -3.09908   TGTTGTTAAAATAAT         CCTTCAGTTTT CCTTT AAAACTTAAGG         TTATTTCATGTTAAG
    MA2610   2  81 279 3240945 .. 3240955 -  -5.4  -5.18297   CAACAATAAAGAAAA                 CGAA CAG TTCG                 AGCGCGATATCTGGA
    MA2626   4  57 235 3252215 .. 3252227 -  -3.5  -4.09108   TTCAATTCATATAAA                TTAAT AAA ATTAA                GAGCAAAAAGACACA
    MA2634   0 NONE
    MA2637   4  64 163 3267909 .. 3267922 -  -3.1  -4.56775   ATGCCTTTCCAAAAA               TCGCA ATCT TGCAA                CGGCAATCCAGGGCA
    MA2643   3  49 428 3271583 .. 3271595 -  -4.8  -2.59267   CGGAATCACAGGAAC                CGCA TTAAC TGCG                TCTCTTACTGTCCCG
    MA2643   3  49 315 3271691 .. 3271708 -  -4.7  -2.56596   CGTGCTACTAATCGA             CCGTCCC TTCA GGATCGG              AGACCGTATTCGTAT
    MA2653   3  47 401 3285604 .. 3285616 -  -3.4  -3.14344   GATCGTGGTTATCAA                TACC CTGAT GGTA                GGCATTAGTGAAGAA
    MA2660   5  69 226 3294414 .. 3294426 -  -4.1  -4.79451   ACTGGAAAGACAAAA                CCTAA CCT TCAGG                CAGGATAACAACAGA
    MA2666   4  55  84 3301149 .. 3301165 -  -4.4  -3.54307   AATATGGTCCTGAAA              GCAGAG AAGAG CTCTAC              TCTCAAATGAATTTG
    MA2675   3  45 364 3318019 .. 3318033 -  -2.8  -3.19192   TGGTATTCAAGGCAA               CAGGAA ATA TTTCTG               CTCTATTGTTTATTG
    MA2679   6  70  84 3324865 .. 3324885 -  -5.5  -4.46615   CATTAGGAACTAAAA            TTGAATGTC TTA AACATCCAA            TTTAGTTTATGCAGA
    MA2696   4  53 145 3357164 .. 3357174 -  -2.4  -4.10612   ATTTATAACTACAAA                 GGCC TGC GGGC                 TTATAAAGAAAAATT
    MA2705   3  61 101 3366855 .. 3366876 -  -7.3  -2.88427   AACAGGCGGGAGAGA           CACTTCAGG TAGC CCTGAATTG            AATCTCTCATTTAGT
    MA2708   2  52 461 3371090 .. 3371103 -  -3.8  -3.63569   GTAACTCTGGAACAA               CACC TCTAAC GGTG                TTATTTGCTGCTACA
      metA   3  63  19 3382688 .. 3382702 -  -7.1  -3.17529   TCAGAGATGAAGAGA               GGGCA CATAC TGCCC               TTTATCTAAAACTCT
      thiE   8  77 115 3392848 .. 3392861 -  -8.1  -3.98661   TATATTCAGGAGAAA               TGGCC TTGG GGCCA                AAAAAAGGTATTTCT
    MA2729   5  63 200 3403812 .. 3403824 -  -6.9  -3.22475   GGGACCCCGAGAATA                GGGAC TCG GCCCC                CTACCAACTACTTCT
    MA2729   5  63  -7 3404005 .. 3404031 -  -5.9  -3.79747   TTATTTAGCATGAAA         GTATATGAGGA GATCT TCCTCACGTAC         TCTCTTTTTCTTCAT
    MA2742   3  81  20 3423320 .. 3423334 -  -7.1   -4.6759   AATATTTGAAGAAAA               GGGAC TGAAT GTCCC               TCAAAATTTTTCAAA
    MA2771   5  76 380 3455599 .. 3455615 -  -5.1  -4.98522   AATTTTACAGAAAAA              TTAGGCA TAC TGCCAAA              ATCCTTTCACCAATA
    MA2777   2  81  68 3461619 .. 3461630 -  -4.4  -5.27335   TGCTGGAAACAAAAA                CATC CTGA GATG                 TTAGGATATAAAGGG
    MA2789   4  57  63 3475789 .. 3475803 -  -6.4  -2.66882   AAAAAGGCTACACTA               CCAAGA CGT TCCTGG               GTACCAAGATACTGT
    MA2797   4  66  35 3490194 .. 3490239 -  -8.1   -2.8076   AATTAGCAGTAACTA TGAGGTGAGTAGCCCGGGGGAG TTT CACCCCCAGGCC-CTCTCAGCA CCGGACTTGAACCTC
    MA2806   2  72 242 3498794 .. 3498806 -  -7.7  -3.73336   AGTGCAATGGAAGAA                CCTGA GTA TCAGG                CTGGTTATCAGGATG
    MA2812   1  41  89 3509498 .. 3509509 -    -3  -2.70667   CAGAAAGGAAGCAAT                TGAT ATTT ATCA                 TCACATTACACATGA
    MA2818   2  50 102 3517388 .. 3517398 -  -3.2   -3.5485   CAGGTAAAATACCAA                 CTGC TTA GCAA                 TGACCCTCGCTGGAA
    MA2835   2  58 388 3539426 .. 3539439 -  -2.3  -4.42619   GAAGACCCGAGAAAA               GTCCT CCGC AGGTC                TGAAGGCTGGGTTTT
    MA4676   3  47  24 3555747 .. 3555757 -  -3.2  -3.26675   GAATTGAATGAAAAC                 CAGA CTA TCCG                 CTTACAGACAACAGT
    MA2857   2  43 317 3570763 .. 3570780 -  -2.7  -3.07816   GGTTTATGGAGTGAA             GGAAATG CGAG CATTTCA              TGAATGTTGACTTCA
    MA2867   1  45 373 3581432 .. 3581444 -  -4.1  -2.71011   ATCCTGCTTGAAGGA                CATCC GGC AGATG                AGCTGATCCGTTATG
    MA2883   5  95  74 3594910 .. 3594926 -  -8.1   -4.8855   AAAAAACAAAAAGAA              CCTTAAT CTA ATTAAGG              CATTTCTCTATTTTT
    MA2901   3  50 449 3624451 .. 3624473 -  -3.4  -3.63627   TGTGGATATCTCAAA           TCCAACAGGT TAC ATCTACTGGA           GACCTTCCCGATGGC
    MA2907   6  63  -7 3630464 .. 3630490 -  -5.9  -3.80841   ATTATTAGCATGAAA         GTATATGAGGA GATCT TCCTCACGTAC         TCTCTTTTTCGTCAT
    MA2922   2  44 110 3647728 .. 3647748 -  -3.3  -2.78384   TTTGGCTTTATTACA            TGAAATCGA TAC CCAATTCCA            GTCCACAACGCATTA
    MA2926   7  95  14 3652076 .. 3652104 - -11.2  -4.52949   TTCTGAAAAAAAAGA       GTAATTGCTCCAG GTTT CTGGAGC-ATTAC        AGGAGTTGTTCTGTT
    MA2933   3  50 453 3659932 .. 3659944 -  -2.7  -3.76487   ACAAGAGGAAAAAAG                TTTCA AAG CGAAA                TTATTTCAGGACAAA
    MA2940   4  53 382 3670095 .. 3670106 -  -4.4  -3.39895   TCCTGGATGAAGCAA                CAAG TTCA CTTG                 ATAACATAGCTGAAC
    MA2947   1  45 283 3680216 .. 3680233 -  -2.7  -3.23009   GAAAAAGTTCATCAA             CTGCT CTTTTGGT AGCAG              AGGAACGAAAACTGG
    MA2951   2  55 432 3683224 .. 3683234 -  -5.4  -3.21126   AAGTACATGTACGAA                 TCCA GGC TGGA                 GCTCTCTGTGGGGCC
    MA2954   2  70  51 3687123 .. 3687133 -  -6.8  -4.03321   ATACGAAAGAGTAAA                 TCCG GCC CGGA                 ATCCTGGAAGTTATG
    MA2957   1  45 264 3689199 .. 3689212 -  -3.1  -3.03829   GCACTGAAATAATCA               CTCCT TCCG AAGAG                AAAGAAAACAGGACA
    MA2962   7  88  -5 3696679 .. 3696703 - -12.9   -3.1005   AAATAGATTTGAAGA          CTCTGAGGCTG CGG CAGCTTCAGAG          AGCCTTAACTCCTCT
    MA2970   3  50 360 3706016 .. 3706028 -  -3.4  -3.61774   GAGAACAGCCTGAAA                GAAG GAAAA CTTC                TGCACGTTGAACCCG
    MA2973   8  85 277 3708895 .. 3708912 -  -9.9  -3.88985   AAAATCCTCGACAAA             CTCGTAG CCCT CTACGAG              AAGAATTACGCAAGC
    MA2977   5  60 223 3712068 .. 3712086 -  -6.7  -3.11072   CTTACGGAACACAGA             GGAGAGA TTCAT CCTCTCC             AGTATCTTCCTGTTT
      trpG   8  78 252 3722152 .. 3722165 -  -6.7  -4.58213   GAAGGAATTATAAAA               GCTTC CGAA GAAGC                CGGGTTTGTTCCCAG
    MA3004   1  53 454 3737642 .. 3737654 -  -4.9  -3.25522   TTATAGAAACAGAGA                CTATT GCT AATAG                GATAGATATGAGTTT
    MA3008   7  65 340 3740893 .. 3740903 -  -5.4  -4.13246   GACTGGACACAGAAA                 TTGC TTG GCAA                 CAAAAAAGAACGCTT
    MA3017   4  54  68 3748647 .. 3748680 -  -6.2  -2.60211   AGGGCCTGAAAAAGG     TGAC-ATAAGAACCC GCTAA GGGTTTTTATTGTCA     GAATTCAGGCACATG
    MA3026   8  68 142 3760602 .. 3760618 -  -6.5  -3.97368   GTGGTAATGCACAAA              GGAAGAG CCA CACTTCC              CGGAGAAGTGGTCAA
    MA3031   5  52 297 3765277 .. 3765291 -  -5.6  -2.87018   TAGAAGACAAGACCA               TGAGGG TTA CCCTCT               ACGACGCTGAAGACA
    MA3036   8  66 440 3773603 .. 3773622 -  -7.9  -3.24925   ATCGGATACGATGAA            GCCTGAA AAATAA TTCAGGC             GCCCTTTACCTTTTT
    MA3040   4  59 -34 3777225 .. 3777237 -  -6.3  -3.34398   GGCGGGCCTGAAATA                TACCA TTC TGGTA                TGTATGTTTCAAATC
    MA3044   3  73 230 3780496 .. 3780510 -  -7.1  -4.15044   CCTTCCGGCAAGAAA               GCTCG GGATG CGAGC               AATGACCATTGAAGA
    MA3053   6  65 165 3792935 .. 3792957 -  -8.4  -2.74715   AAAAAACTGAAAGAT           TCTTCCCTGG ACC CCGGGAAAGA           TCAACAATTAATCAG
    MA3074   2  50 298 3815843 .. 3815854 -  -3.6  -3.34344   TCATTTGGCAATTAA                GCCG CAAT CAGC                 ACTTTTACTGCCTAT
      leuC   2  89 450 3827982 .. 3828005 -    -8  -4.93333   AAGCAAAAGAGAAAA          GGTGGCGGGC ACAT GCCCGGCACA           TAAATAATTAAGAAA
    MA3099   1  40 465 3848347 .. 3848361 -    -2  -2.64735   ATGTCAGGTATACCA               CCCAGG GAA CCTGTA               GTTTTTAATGTCACC
      arsC   6  72  65 3857556 .. 3857572 -  -3.6  -5.06052   TGAAAAAAGACAAAA              CACCGG TAATG CTGGTG              AAGTCCCCCTTATCC
    MA3108   3  47 459 3862403 .. 3862419 -  -4.3   -2.5092   GAAGAGCGGAGCAAT              CCCGGAC ATA ATGCGGG              GATTTGGCATGCTTC
    MA3114   3  52 394 3868697 .. 3868714 -  -3.4    -3.745   TGACCGATGAAAAGA             CCGTTG TAGTTG CAACAG              GTAATAACCGCACGT
      istB   4  53 267 3880010 .. 3880020 -  -5.4  -3.08535   TCAAACAATAATAAT                 TCAG AAT CTGA                 TAATGATAATGGCTC
    MA3133   5  78  12 3891052 .. 3891073 -  -6.6  -4.68446   AAAAATTATATAAAA           TGAAACGC TTTGAG GCGTTCCA            TTTTCACGTCCTTAT
    MA3141   8  67 302 3899662 .. 3899675 -  -5.9  -4.16943   TGTCATAGGGGAAAA               CACCG TAAT CGGCG                ATAGCGTCCTTATCG
    MA3144   2  51 446 3902071 .. 3902087 -  -4.3  -3.12803   GATGTACAGGGAACA              CGAAGCC GAT AGCTGCG              GAGGGCACATCTACT
    MA3156   0 NONE
    MA3174   6 100 320 3932958 .. 3932988 -  -8.3  -5.49579   GGAGAAAAAACAAAA      GACCTGCAGA-CAG AGCA CAGATCTGCAGGCC       ATATGTCCGGGGAAT
    MA3177   7  63 250 3937060 .. 3937072 -  -6.3  -3.81307   TTAAAACGGAAAAGA                TCGAA ACA TTCGA                TTACGAGGGTCTTCG
      purF   7 100   1 3954341 .. 3954366 -  -8.3  -5.74086   AAAGTAAAGAAAAAA         GTCCCTTAAGG GTTG CCTGAAGAGAC          TTACTTAGAGGAACT
    MA3199   7  69  17 3960328 .. 3960342 -  -7.2  -3.69216   CCCGGATGCAAAATA               TACATC CTG GATGTA               CTTTAAAAGGAACCT
    MA3210   2  67 441 3973449 .. 3973461 -  -3.3  -4.87807   TGAAGATACTAAAAA                GTGTC AGT GACTC                TGGAACATATCTTTT
    MA3219   4  57 428 3982859 .. 3982884 -  -4.7  -3.60419   ACGCTTAAATGAGAA         TCCCACCACCGG CTA CCGATGG-GAAA         TTGAAACTGCCGGAG
    MA3235   3  61 347 3997052 .. 3997065 -  -4.5  -4.18018   CTGTTTTATGTAAAA               CGGGA CCGA TCCCA                AGTATTTAAAAATAG
       ocd   2  53 173 4014364 .. 4014376 -  -5.5  -3.03792   ACGACTGAGACAAAT                CTCGC GCA GCGAA                GGATAGAAAAGCTGA
    MA3272   6  76 201 4038108 .. 4038129 -  -2.3   -5.4833   GGACTGAAGAAAAAA           CTTGAAAAA TAGA CTTTTCGAG            CCGAAATCTGCTGTT
    MA3287   5  72  94 4054802 .. 4054814 -  -4.1  -5.02476   ATATTTTTCAAAAAA                GAGAT TTG ACCTC                AGGAGTGTACCTCGA
    MA3295   4 100  90 4067513 .. 4067538 - -14.1  -3.75153   GCTCCCGAAGCGAAA         CTCGGGTAGGAC ACC GTCCT-CCCGAG         ACGGGACTCGGGCGG
    MA3299   2  50 137 4072090 .. 4072115 -  -3.3   -3.5511   TCTTACCCATAAATA         GTCTGCTTGAGC GAA GCG-AAACAGAC         CGCGTACTCCCGAGG
    MA3316   5  63  36 4090176 .. 4090192 -  -5.9  -3.80893   ATTCGAGAATCTAAA              CTGATTC CCG GAATCAA              ACTGATGCTTGAGTC
      uvrB   4  66 212 4094977 .. 4094994 -  -4.1  -4.60041   ATGGATTTTGAAAAA             GCAAAAC CTAT GTCCTGC              GTCCTGGGATCAAAA
    MA3329   2  75 125 4107553 .. 4107573 -  -9.7  -2.93207   AATAGGACTTACACA            TTTGCCTGC TTT GCAGGCAAC            TTTTTAATTTTTTCA
    MA3338   5  83 361 4119856 .. 4119874 - -11.8   -3.0263   ACTATTCTTTTAAGA             CTAAGCTC GAA GAGCTTAG             TGATGATGAAGCGAT
    MA3364   3  50 213 4152746 .. 4152760 -  -2.8  -3.64984   ATAGGGGCGAAAACA               CATTGT GGA ACGATG               GATATTTTGCTTCTA
    MA3367   9  74 147 4156349 .. 4156362 -  -8.1  -3.74747   CGAACCCGCAGGAAA               TCCCG AGGA CGGGA                AATTTCCCGAACATC
    MA3371  10  63 128 4167857 .. 4167870 -  -5.3  -3.99405   CGAATTTATTATAAA               CTTCA GTGT TGAAG                AAAAAAATAATTAGT
    MA3378   4  69 438 4175084 .. 4175096 -  -9.1  -2.84617   CAGGGGAAAAAGTGA                CCTGG AAG CCAGG                GATTTACTTACCAGG
    MA3387   5  57 357 4185349 .. 4185367 -  -6.7  -2.57541   ATCGATAAGCAATAT             TGCCGCA TTACT TACGGCA             CTTACAGCTTTTAAA
    MA3387   5  57 256 4185454 .. 4185468 -  -4.4  -3.76321   AGCAAGTAAAAGCAA               TTTTTT TAA AAAAAA               GGAAGTTTAGTGCTT
    MA3398   5  65 316 4202111 .. 4202123 -  -7.7  -3.09018   CTATTATGGGAAAAG                TGAGC TTC GCTCA                AGAGGGCTGCATTAC
    MA3404   0 NONE
    MA3411   0 NONE
    MA3423   2  57 127 4227816 .. 4227829 -  -5.3  -3.38725   AACTTGGAAGAAAAG               CTTCT CTCT AGAAG                ATTCGGATGTGAAGA
    MA3426   3  47 395 4229325 .. 4229351 -  -3.1  -3.14881   TAAGTTCGGTATCAA        GGAAGGAACTGT TGAG ACA-TTCCTTAC         ACAGCGTGGATTTAC
    MA3440  10  75  48 4244357 .. 4244373 -  -8.7  -3.54926   GATTTGAAAAATATA              GGGAAGA AGT CCTTCCC              TGAATGTCCTTAATC
    MA3447   2  55 134 4253754 .. 4253779 -  -3.3  -3.84304   CTAATCTATAAAATA         GTCTGCTTGAGC GGA GCG-AAACAGAC         CTCGTGCTCCCGAAG
      nikA   5  48 359 4262464 .. 4262478 -  -4.2  -2.83249   GTCCAGACAACATCA               CGCGAT ACT ATGGCG               TCAAGGCTGTCTTCC
    MA3468   4  47 391 4278967 .. 4278977 -    -4  -2.96692   GAGGATCAGGATACA                 GTTT CGA AAAC                 AGCGTACCCTTTTCC
    MA3484   4  63  88 4310348 .. 4310363 -  -6.1  -3.72576   CTGTTTTGTAGGAAA              GACGC TCTCCT GCGTC               AAGGGGACAGGAACG
    MA3496   4  95  99 4331434 .. 4331452 -  -7.4  -5.28831   ATCAATAAAACAAAA             GATCTCGG TTT CGGAGATC             AGGATAATATCAACC
    MA3502   0 NONE
    MA3536   7  86 400 4372322 .. 4372345 -  -5.4  -5.30686   AACAGGCAGAAAAAA          TGAAAGTAAT TGAA AGTACTTTCA           TGCCAAAATAACTTA
    MA3542   6  60 467 4376370 .. 4376386 -    -3  -4.39166   TGGGATATATGAAAA              TTCAAC CAGAC GCTGAA              ACTTTTGTTTCGGAC
      metE   4  61 394 4386284 .. 4386303 -  -6.4  -3.20432   ATACATGCAAGGGAA            GGAAAGGA AAAC TCCTATCC             CGAATTTACGGCAAT
    MA3561   6  82 328 4402714 .. 4402740 - -10.3  -3.56558   GCACAATTCAGACAA         TCAGGATGAAA TTATT TCTCATCCTGA         AGACCCGAAGAGAGT
    MA3575   3  65 462 4414945 .. 4414960 -  -6.2  -3.85698   CTTGCCTGCGACAAA              GAAAAC AGCG GTTTTC               GGGACCGACGCGGAG
    MA3580   8  62 -24 4421467 .. 4421484 -  -6.9  -3.09028   CAGAAGCTTTAAAAC             TCCCCTG AAAA CCGGGGA              TGAACGGGCCCTCCA
    MA3597   1  45 386 4436747 .. 4436759 -  -4.1  -2.74515   AAACAGCGGTTAAAG                CCTGA ATT TCAGA                AAGAAACCAAAATTC
    MA3615   3  61 322 4460363 .. 4460374 -  -5.8  -3.55761   GATCTATTGTTTAAA                GGCT GGTA AGCC                 TTATTTCGAGGCCTG
    MA3644   4  55 -18 4492448 .. 4492461 -  -3.1  -3.92716   TTAAAATAATTTAAA               CAGTA TTTT CACTG                TCGTTGCTGACGATG
    isf-16   6  67 148 4509962 .. 4509974 -  -7.7  -3.34902   TTTCAGGATACAACA                GTGCA TTA TGCAC                AGGCTCTGCGCATGG
    MA3684  10  80  96 4541355 .. 4541378 -  -6.1  -5.01732   AACGGGCCCAAAAAA          TGAAAGTAC TTGAAG GCACTTTCA           TGCCAAATTGTATAT
    MA3697   2  50 145 4552258 .. 4552273 -  -4.7  -2.86728   ATGACTGACATCAGA              TAGCG GACAGG CGCTA               TTTTGCAAGGAGGAG
    MA3697   2  50  39 4552369 .. 4552379 -  -4.6  -3.04267   AACCTGAAAGTAAAG                 GGCC TGA GACC                 AAAACCTCTTATTAT
    MA3709   7  73 166 4587656 .. 4587697 -  -9.4  -2.80077   GCTTTATAAAAGGCA CCCGGAATTCGGAAGGCA TATGGG TCCCTGCCGAAATCCAGG  ATGGAAACCAGACGG
    MA3713   4  88  -4 4591856 .. 4591868 -  -4.8  -5.63012   AAAAACAAATAAAAA                CCTG TAAAT CAGG                TTTGAAGCTCGCCTA
    MA3724   5  74  31 4603036 .. 4603059 -  -4.6  -5.04987   AATACGGGGAAAAAA          GCGAAGAGCTA GGA CAGCTCCT-GC          CGTTAAAAAAGCAGG
    MA3731   6  70 140 4607840 .. 4607857 -  -8.4   -3.3197   ACACGACTGGCAGAA             CTGCGG AAGAGA CCGCAG              GAGATGTGGAAAAAA
    MA3738   3 100 289 4612949 .. 4612971 - -11.4  -5.71983   TCAACGACAAAAAAA           TAAGGAGAGC GGA ACTCTCCTTA           GAAAACAAGAAGGCT
      aldC   1  54 -40 4619191 .. 4619206 -    -6  -2.62263   ACCTTTTCCATATCA              GCCTGG AGGT CCTGGC               CCAGTTCCACGTTAT
    MA3758  10  59 183 4638615 .. 4638639 -    -5  -3.69354   CGTCATAACCTCAAA          CACATCCTCA CTACC TGAAGTTGTG          GGAGATGCTGCAATT
    MA3761   1  57 259 4642236 .. 4642246 -  -2.6  -4.35675   AAAAATTGAGTAAAA                 TTTA TAT TAAA                 AGGTTGGCAAATTCT
    MA3773   3 100 461 4657899 .. 4657922 -   -14  -3.34013   CATTCTTGCAACCAA          TGATCTGGAG TTGA CTCCAGATCA           ACTCCTAGAATACTA
    MA3788   5  59 321 4671794 .. 4671827 -  -5.1  -3.78775   TTGCTGACGAGGAAA     CCGGCGCAACCTCCA AATG CGGAGTCTTTGCCGG      CGGAGACGCGGTCAC
    MA3800   9  83 475 4686425 .. 4686437 -  -6.3  -5.24416   GAATCACAATAAAAA                GATTG AAA CAATC                ACGTTCTATTTTAAT
    MA3822   5  74 401 4703076 .. 4703093 -  -2.7  -5.36441   TTTTGACACAAAAAA             CTATCAT AAAG AAGATAG              AGTAAATAGATTTAA
    MA3840   3  55 198 4718431 .. 4718441 -  -5.4   -3.2614   GAGCTCTTAGAGGAA                 GTTC CAC GAAC                 TCCAAAAGAAAGAGC
    MA3846   6  59 149 4726987 .. 4726997 -  -3.2  -4.28254   CTTGAAGATCGAAAA                 CGAG AGA CTCA                 CATGAAGGTATTGAG
    MA3852   8 100 -32 4733037 .. 4733058 - -17.3  -3.05963   ATTCTCAGGCTAATA           GCGGCGCTC CATT GAGCGCCGC            TAGAATAGCATCCAT
    MA3857   4  59 325 4738438 .. 4738450 -  -4.8  -3.73904   AAAGACAGGGAAGAA                CTGC TCAAG GCAG                CCGGGAAAGGAGAAA
    MA3866   3  77 295 4750501 .. 4750519 - -10.3   -2.7728   TTTAAACCTGAAGCA             CCGTGTC TATCT GACACGG             TACTTATTCTCTTTT
    MA3875   6  73 151 4759966 .. 4759980 -  -8.6  -3.34398   CCTCGTCCGGAAAGA               GTGTTC ACC GAACAC               GGTGACGAAAAAGCC
       ppa   5  78 148 4765658 .. 4765687 -  -8.7    -3.695   CGGAAAGATTTGAAA       TACTCGAAGAAAG GGCA CATTCTTCAAGTA        TTCAAGCAAAAAAGG
    MA3888   7  80  59 4780472 .. 4780487 -    -9  -3.91947   AAAAGTAAAAATTAA              GAGCCT TTGC AGGCTC               TTTTTCGAAAAACTA
    MA3894   3  69  66 4787527 .. 4787541 -  -2.1  -5.24449   CAGAAAGTTAAAAAA               CGAAA AAGTG TTCCG               GAAAAATTCCCTGAC
    MA3911   5  68 168 4807494 .. 4807506 -  -4.8  -4.37886   CTATTCGGGAGAAAA                CTCG GTCTT CGAG                TAACCTGCGTGGAGG
    MA3914   4 100 131 4810494 .. 4810516 -  -8.5    -5.243   TAAAGCAGGAAAAAA          CTGT-GCCCT CACA AGGGCCACAG           GGCTTCAGGAAATTC
    MA3919   2  85  83 4818428 .. 4818451 - -12.4  -3.06162   TATTTCAGTTTAATA          CTCCCCGCAG TAAG CTGCGGGGAT           GAAAGCTTCTCACAG
    MA3930   5  56  68 4827932 .. 4827947 -  -6.2  -3.03124   CCTGATTTCCCAACA              TTGCTT TCCG AAGCAA               TTTTCAGAACCTGAT
       cmd   6  78  92 4839971 .. 4839983 -  -6.3  -4.77216   AAGAACAGGGAAAAA                TTCAG ATT CTGAA                GAGGCTCTTGTAGAA
    MA3950   2  55 222 4842951 .. 4842963 -  -6.2  -2.91582   TACGTGATCGATAGA                GCGC AGGAA GCGC                AGTGTTCCTCAAACT
    MA3962   2  55 221 4860279 .. 4860325 -  -4.4  -3.62522   TAAGCTGCTGAAGAA CCTGGGAGTACAGGCAGCAT CAACTGC ATGCTACCTTTACAGCCATG GTTCTTTTTGCAGGA
    MA3967   5  69 453 4865326 .. 4865343 -  -7.7  -3.59979   TGTTGTGATTTCAAA             TG-CCGGG CTG CCCGGGCA             GACAAATTTCGAAGT
    MA3978   9  67 193 4881911 .. 4881941 -  -3.2   -4.7923   ATTCAAAGAAAGAAA       TGAGCCGGTGATCT TTG AAAACAAAGGCTCA       GGAGAAGGGGAAAAA
    MA3985   2  41 221 4889267 .. 4889284 -  -2.7  -2.59431   TGTGCGGATAATGTA             CTCACTC TCGA AAGTGAA              GGAAAACTAACACAT
    MA4006   4  62  67 4914052 .. 4914068 -  -6.5  -3.37556   TTCAAAATAATTTAA              CCCGGAT TAT ATCCCGG              GTTTTAAGTATCGGA
    MA4011   3  58 173 4921376 .. 4921390 -  -5.8  -3.14229   ACATCTGGAGCAAGA               CTTTTA AGT TAAAAG               CATTTACCAAAAGAG
    MA4019   3  61 250 4931700 .. 4931713 -  -6.7  -3.28592   TGAACCCAAAAAGGA               GGTGT TCGA ACACC                TGGCAAAAATCCTTC
    MA4032   4  62 177 4946327 .. 4946337 -  -3.2  -4.36592   TCGGAATAAAAAAGA                 CTGC AAA GCAA                 ATGATAAGCAATACG
    MA4045   4  75 162 4961062 .. 4961072 -  -5.4  -4.78107   CATCAGCAGTAAAAA                 TGGA ATG TCCA                 ATATAGCCGATTACA
    MA4050   4  91 139 4967497 .. 4967507 -  -6.8  -5.28826   AAATTCGATAAAAAA                 GACG GCT CGTC                 ACAGGCAGCCTTTCA
      purC   6  79  92 4980980 .. 4981003 -  -3.2  -5.47914   AAAAAGCAGAAAAAA          TGAAAGTGCT TTAG AACACTTTTA           TGCTGAAATTAGTAA
    MA4068   2  81 243 4987140 .. 4987170 -  -8.5  -4.24338   AAAAAGATTGGAAAA      GCTCCTTTC-CAGTA TAA TACTGTGAAAGG-GC      CCTAACCAGCTATAA
    MA4073   2  49 275 4990576 .. 4990592 -    -5  -2.57471   AGGATGAAAGAAATG              GCCGGG GAACT CCCGGG              TGTGATGAAAACTAT
    MA4076   3  49 293 4993410 .. 4993420 -  -2.4  -3.78953   ACGCGGACTATCAAA                 CGCC CTT GCCG                 ATATCCAGCACCACT
    MA4076   3  49 169 4993533 .. 4993544 -  -2.2  -3.69681   CGAAGAAATTAAAGA                GCTC GCTG AAGC                 TATAATGGCCCTTAA
    MA4081   3  53 352 5001409 .. 5001430 -  -2.3  -4.09117   CCCATGCAGAAAGAA           GTTCTGC AGGCATAA ACAGAAC            AATATTATCCCTTAG
      ribD   6  57 159 5015013 .. 5015026 -  -6.7   -2.5507   TGATTGAAGGAATAC               TTCCG CATT CGGAA                CACGCATATACTAAA
    MA4099   5  55  -5 5020493 .. 5020507 -  -2.8  -4.07687   ACTTTCGCCTGAAAA               GAGAAA GTA TTACTC               TTTATGCATCGGATT
      ahpC   4  52 439 5026001 .. 5026012 -    -3  -3.82519   AGGATCTAGAAAAGA                TAAC GAAT GTTA                 ATGATAAATATGAGT
      ahpC   4  52   3 5026435 .. 5026448 -  -2.5  -3.90707   TCTCATCAAAAAAAG               TAAAA TATT TTTTA                GCTTATTTTTTGCTA
    MA4108   1  47 336 5030049 .. 5030069 -  -3.9  -3.11178   GAAGGAATTGGAATA            CCTGGTTAT ATT ATAGCCTGG            ATTATAATTCCCGAA
       ssr   7  61 346 5043788 .. 5043802 -  -6.4   -3.1355   GGCATCCAGATGGAA               GGACCA CTA TAGTCC               CAATGCACCCGACAG
    MA4136   2  53 385 5053928 .. 5053939 -  -4.4  -3.39482   TAAGATTACCTACAA                TGAG ATAT CTCA                 ATTGATACTGTCTGA
    MA4146   3  64  95 5061930 .. 5061942 -  -7.7   -2.9234   TACAGGAAAGATAAC                CCTCT TTC AGAGG                TCAAAGGGATTTTTG
    MA4163   4  51 438 5081091 .. 5081101 -  -5.4  -2.56164   AGTAGTAACCAACAG                 GGAT GAA ATCC                 TTAGTTTGGAACACG
    MA4170   2  45 348 5092471 .. 5092492 -  -3.7  -2.57471   ATTATGAAAGAAACC           GTCG-CCTCC AAG GAAGGACAAC           TTATCTTAATTGGGA
    MA4181   2  55 361 5103579 .. 5103589 -  -4.6  -3.50264   TAAAATATTCAAATA                 CGCC CAG AGCG                 ACACACACGTCAAAC
    MA4202   6  50 389 5123760 .. 5123776 -  -3.7  -3.33286   ATCGAAAGAAAAGGA              GCAAAAA GAA CTTCTGC              AAAGCAGGCTTACTG
    MA4210   9 100 307 5133636 .. 5133658 - -16.4  -3.05066   AAGAAGTTCTTAAGA           CACAGCCAGT TTT ACTGGCTGTG           TCTGCACCAAACACG
    MA4221   9  60  31 5145237 .. 5145258 -  -7.3   -2.6027   TCAAAATCGAATTTA           GATGGAGCC AACA AACTCCATC            TTTTTTACGTTCTTT
    MA4238   3  52 347 5162793 .. 5162834 -  -3.7  -3.59979   TGCCTGCATCCGAAA TG-CAGGAGTGGACTGCATT GTC AATGCATGCCCCTTCTGTCA CCTTCAATTTGACAG
    MA4249   4  49 230 5172684 .. 5172695 -  -2.2  -3.76781   AAACACTGCAGTAAA                TCCC CTTC AGGA                 AGCGCAGAAATTTAA
    MA4256   4  50 192 5179135 .. 5179150 -  -2.6  -3.74587   CTTCAAAAATAAAAC              TCATAT CAAA ATACGA               TGCGGCCTTCAAAAA
    MA4278   6  69 459 5197991 .. 5198008 -  -8.3  -3.25341   ATTGCAATACCAACA             GCTCGCC TCAC GGCGGGC              AACTTTTTTTTTGGA
    MA4288   8  64 179 5226823 .. 5226833 -  -3.2  -4.58395   CTGACGCTTCAAAAA                 GGTC CGA AACC                 TGATCCGGTAACCCC
    MA4293   5  54 200 5248947 .. 5248961 -  -5.8  -2.64354   TCAGAGATGTATAAC               TCAAAA AAA TTTTGA               AGCTGTGATGAATGT
    MA4302   6  78   8 5277772 .. 5277797 -  -9.9  -3.30957   TCAATAAAAAAATAG         TATGCAAAAGT TTGC ACCTTTGCATA          AACCTCTTTACTTAA
    MA4311   8  80  10 5300576 .. 5300587 -  -5.8  -5.01732   AATTTTTCCAAAAAA                CTGG AAAT CCAG                 GTATGCCTTTCAGCA
    MA4316   3  58 285 5315346 .. 5315369 -    -6  -3.25823   TTTGTTTTATATGAA          CTGAAAGTCA GGTA TGCCCTTCAG           CAAAAATCGAGACAA
    MA4329   7  80  16 5330003 .. 5330022 -  -8.6  -3.98009   AGAAAAGGTGAGAAA            GTAAAGCC CTTA GGCCTTAC             TTCACTTTTTTAACT
      menG   6  65 428 5352208 .. 5352239 -  -7.4  -3.29975   AGAACCGAAAGAAAG      CGATTTCAAG-GCTC CGG GAGAACTTGAAACCG      GCTATACGGAGAAAT
    MA4352   2  52  -7 5360709 .. 5360719 -  -5.4  -2.89564   TTTCGAGTTTATACA                 CTCT TAA AGAG                 CCTGCATTGTTTGCG
    MA4366   4  62  54 5382806 .. 5382831 -  -3.3  -4.26292   AAGAGGAAAAGCAAA         GGTCATGAAGAG AAA CTCTTTACG-CC         TTATGGTTTTCAGGA
    MA4377   2  48  79 5395373 .. 5395386 -  -3.7  -3.14211   ACTTTTTCTCAGCAA               GGCGC TCAA GAGCC                TTTATCCCGTCCTCT
    MA4383   5  59 333 5409447 .. 5409461 -  -4.3  -3.83026   GTTCGGTACACGAAA               CCTTT GAGAA AAAGG               GAATGGATGTACATA
    MA4387   9  76  45 5416335 .. 5416351 -  -6.5  -4.46233   GCAACGGTAAAGAAA              CTCGCAA TTA TTGCGGG              TACGGAAACGGCAAA
      cdhA   6  89 189 5430656 .. 5430693 - -10.7  -4.15833   AGTAGTAGTGTAAAA   CTGCTCCTTATCTTTTG TTCT CACAAAAGAAGGAGCAG    TTAATATTGAAATCA
    MA4411   1  52  -4 5447502 .. 5447517 -  -3.2  -3.79687   ACTTTCTATAAAACA              CCCAAG GAAC CTCAGG               AAACAATTTCAAGCT
    MA4414  10  58 342 5450685 .. 5450698 -  -3.7  -4.13341   AGATACTAAACTAAA               CTGGG GGCT CCCGG                AAAATCCCAAATTTT
    MA4424   7  55  10 5465345 .. 5465372 -  -3.5  -3.86392   CCAAAATGAAAAAAT        GAAGACAGGGAA GAATT CTCCCT-TCTCC        TGAACTATGTTAATT
    MA4438   3  53  73 5480710 .. 5480735 -  -4.7  -3.14977   TATAACCCAAAATTA         GCCCTCTTGAGC GAA GCG-AAAAGGGC         AGCGTACTGCAGAGT
    MA4446   6  69   1 5492621 .. 5492646 -  -8.3   -3.2128   AAATACTTAAGGGAA         GGACCTGGAAGT TTT ACTTCC-GGACC         TCAACGAGCAAGTCC
    MA4451   6  60 243 5500236 .. 5500248 -  -5.5  -3.69395   TCTATTATGCAATAA                CCCTC CAC GAGGA                TCCCATGTTCAGAAA
    MA4475   5 100 390 5523293 .. 5523323 - -10.5  -5.09521   TGAAGAAACTAAAAA      GGCCCGTGTCTGAG ATCG CTCAGA-ACGGCCC       CTGTTTCAGGTCTTA
    MA4495   4  52 433 5539354 .. 5539372 -  -5.2  -3.05963   ATTTTGATGCGAATA             TCCCGACC AGA GGTGGAGA             TACCGGAAACTCGGA
    MA4500   4  67 378 5542784 .. 5542800 -  -7.3   -3.6279   AAATTTCGGTAACAA              GGAACGA AAA TCATTCC              CTGCGCTGGTTGATC
    MA4506   7  59  -5 5549368 .. 5549380 -  -4.8  -3.69934   AAAGAATACTCGAAA                GCCT TTTTC AGGC                AAGGGCGTTTTCCTC
    MA4510   5  61 282 5556281 .. 5556291 -    -4  -4.25538   AACAAGAAACAAGAA                 TGAA TGC TTCA                 GAGGAAACTATCCGG
    MA4514  10  62  12 5560600 .. 5560611 -    -3   -4.6856   GAAACAGCGGAAAAA                TTTC GCTT GAAA                 AAAGTTCGTTTTTAT
    MA4519   5  81 346 5564371 .. 5564384 -  -3.8   -5.4505   GGGCGCAACAAAAAA               CCCA TCCTAG TGGG                AAATGCTGTCAAATA
    MA4525  13  76 274 5572193 .. 5572207 -  -4.2  -5.11063   ATCATCGAAGAAAAA               GGCCTC TTC AAAGCC               GAAGACGACCTGGTT
      istB   4  81 367 5574860 .. 5574874 -  -4.3  -5.26918   AGATCTGACAAAAAA               TCCAT AAAAA ATGGA               CTGAAACTTTCCGGA
    MA4546   2 100  30 5596628 .. 5596645 -  -9.1  -5.19916   AAAAGAGGGAAAAAA             GCAGGCC CGAA GGCCTAC              TCTGTTTTAAAGTGT
      oppF   7  73 122 5673704 .. 5673720 -  -5.8  -4.51654   AAAATTCAAAAATAA              GCGGCT GAAAA AGCCAC              ATTCCTTTTTTATCC
       tpi   8  95 365 5683157 .. 5683212 - -12.6  -3.95584   CCTGCACGAACCAAA CCATGCCCTGCTGTTTTCTGACGAGA TCAT TCTCCTGAGAAAACTGCATGGCCCGG AAAACGAAAATATTT
    MA4619   7  58 251 5701269 .. 5701279 -    -4  -4.07568   TGGTTTCCCTCAAAA                 TTTC GGG GAAA                 ATTAATGGTTTCCCT
    MA4619   7  58 220 5701300 .. 5701310 -    -4  -4.07568   TGGTTTCCCTCAAAA                 TTTC GGG GAAA                 ATTAATGGTTTCCCT
    MA4623   2  45 -14 5705263 .. 5705273 -  -3.2  -3.05384   TCCCTGCTTACTCAA                 TACC CCT GGCA                 TTCACGCAGGAAAGC
    MA4634   1  41 225 5717970 .. 5718009 -  -2.8  -2.55213   TAGGCACGGAACTGA  TTTATGCCATATGCGACA TTTT TGTTGCAAACGGCCTTAA   ATACGCGAGACTGGA
    MA4638   2  56 162 5724608 .. 5724625 -  -4.1  -3.99327   GATCGAGGAAAAAGA             GGGACTT TTTG AAGTCTC              GGTAGACTGATTAAA
    MA4644   5  86 383 5732818 .. 5732833 - -10.4  -3.73072   AATTTTCGGATTAAA              GGCACC TTCA GGTGCC               TTTTTCCCACCAAGT
    MA4652   5 100 165 5743044 .. 5743066 -  -8.5  -5.15381   AAGAGAGGGAAAAAA          GGTCTG-CCT CTTA AGGACAGACC           TTCCTGATCTTTTAA
    MA4657   4  56  89 5748580 .. 5748591 -  -2.2  -4.20749   GAAGACCTGAAGAAA                CTGC TGAA ACAG                 GAAGGCTTTGAAAAA
    MA4656   3  81 421 5749111 .. 5749125 + -11.4  -2.62118   CCAATCTATATTACC               CTCCCC GAG GGGGAG               ATGTTCATCTTTTTT
    MA4633   4  86 329 5718579 .. 5718598 +  -6.4  -5.14163   AATAAAAGAATTACC            CGAGGAAG CTGG CTTCCTAG             TTTTTGTTAATAAAT
    MA4622   3  63  65 5705081 .. 5705093 +  -4.1  -4.36914   AAGGAATTTTCTTGC                TTGAC GGT GTCGA                TTTTGTACCAGAAGC
    MA4606   3  78 434 5683852 .. 5683866 +   -10  -3.30338   AGTCTGGCTCAAGGG               CTGCAG CTG CTGCAG               TTGTAGGGACGTTAT
    MA4596   4  47  31 5673704 .. 5673720 +  -3.6  -2.98457   AAAATTCAAAAATAA              GCGGCT GAAAA AGCCAC              ATTCCTTTTTTATCC
    MA4596   4  47  32 5673705 .. 5673736 +  -3.8  -3.09273   AAATTCAAAAATAAG      CGGCTGAAAAAG CCACATTC CTTTTTTATCCG       TATCTGTTACCCGGC
     srp54   7  63 305 5650587 .. 5650599 +  -4.9  -4.08644   TGAATTTCCATTGTT                TTTCA ATT TGAAA                TCTTTTTCTCCTCGT
    MA4582   1  41 127 5645471 .. 5645486 +  -2.6  -2.73364   CCGGAAGTACTGCAT              TTTTTG TAAT CAAGAA               TCCTTAAACTGAACA
    MA4577   4  76 350 5640629 .. 5640643 +   -10  -3.05343   TCCACTGTCTGAAAC               CCTGCA ATT TGCAGG               TATTCCGGATCTGAA
    MA4551   1  66 271 5603540 .. 5603553 +  -3.8  -4.62336   TTATTAATAAACATT               CCGA TTTGCT TCGG                TTTTTAGACTGCCCT
    MA4545   4  65 206 5596628 .. 5596645 +  -6.9  -3.41767   AAAAGAGGGAAAAAA             GCAGGCC CGAA GGCCTAC              TCTGTTTTAAAGTGT
    MA4528   2  60  31 5575088 .. 5575104 +  -6.6  -2.99859   AATTGCTTGGTAGCT              TCTTCC ACATC GGAAGA              TCAATTTTTTTCCAT
    MA4513   5  58 445 5561031 .. 5561058 +  -6.2  -3.18033   AGCAATGGTTTCGGT        TGCCAGGGCAAG TGTA TTCGCCCTGACA         TCTTCCTGCCTTCTC
    MA4505   1  43 144 5548635 .. 5548647 +  -2.7  -3.09933   GGGTGAAGCCATTTC                GGATT CAG AATTC                TTAAGTGAATTCAGA
    MA4499   4  46 235 5543329 .. 5543345 +    -3  -3.37354   CGCAAAAGTCCGACC             GCCTCTT CATA AAG-GGC              TTCTGCCTCAGTCTG
      dapB   6  76  25 5523293 .. 5523323 + -10.5  -2.64299   TGAAGAAACTAAAAA      GGCCCGTGTCTGAG ATCG CTCAGA-ACGGCCC       CTGTTTCAGGTCTTA
    MA4462   4  50   6 5513728 .. 5513740 +  -2.7  -3.76487   TTTGTCCTGAAATAA                TTTCG CTT TGAAA                CTTTTTTCCTCTTGT
    MA4450   3  56 312 5500618 .. 5500636 +  -6.1  -3.08934   CCCACAAGTTCACCG             TTTATGG AACAA CCATAAA             TCTTAAAGTCTCTGG
    MA4445   0 NONE
    MA4439   3  53 -12 5482807 .. 5482832 +  -4.7  -3.22223   TTCTGGTATCCAATC         GCTCAACAAAT AATT AATTGTTGTGC          TTGATGCTCAGGTTA
       tmk   3  68 394 5478057 .. 5478069 +  -4.9  -4.46926   CCATACTGTAACCTC                GTAAA CTC TTTAC                TTTTATGCTGAAATA
       mtd  10  93 153 5475652 .. 5475662 +    -4  -6.01725   TTCATTTTCTTTATA                 GAAT GCA ATTC                 TTTTTTCTTTTTCTT
    MA4422   6  60 372 5460404 .. 5460436 +  -6.5  -3.05046   TACTGTTTGCATTTT     CCGAA-TAGTACTCC TCTTT GGAG-ACTACTTCGG     CTTTTGCCCCGGTGC
    MA4416   2  46 437 5453648 .. 5453660 +  -4.1  -2.82516   AGTTTTTTGGCAAAT                TCCTT TGG GAGGA                TGTCGTGCTGCCCAA
   hsp60-2   5  69  18 5450687 .. 5450725 +  -8.9  -2.79272   ATACTAAACTAAACT   GGGGGCTCCCGGAAAAT CCCAA ATTTTCCGGAACCTTCC   CTCTTTTAGAAATCT
    MA4398   6  78 399 5430656 .. 5430693 + -10.2  -3.37245   AGTAGTAGTGTAAAA  CTGCTCCTTATCTTTTGT TCTC ACAAAAG--AAGGAGCAG   TTAATATTGAAATCA
   hsp60-4   5  54 443 5416849 .. 5416874 +  -6.2  -2.69545   CTACTGCTAACCCCA         GGCAGGAA AGGGGTAATA TTCCTGCC          CTTATGATGTATGAG
    MA4375   3  55  34 5394903 .. 5394917 +  -4.2  -3.55444   AGCACATGTTTAAGA               CAGAGG CGG CATCTG               TTTAAAACATAAGAC
    MA4351   4  64 -36 5360382 .. 5360395 +  -6.7  -3.48684   TGAGCATATCATGGA               GGATG AAGA CATCC                TTATGATAATTATCC
    MA4328   2  76 185 5329997 .. 5330027 +  -3.3  -5.25805   GATGAAAGAAAAGGT      GAGAAAGTAAAGCC CTTA GGCCTTACTT-CAC       TTTTTTAACTTTATT
    MA4315   1  60 111 5314835 .. 5314866 +  -6.6  -2.98312   GACAATAACCTTCTT      GGAGGAGGCAGC CGAATAGA GCTGTTTTCTCC       TATCTAAATATTTTT
    MA4301   7  79 -19 5277135 .. 5277168 +  -5.2  -5.08015   GGACAATAACCTTCT     GGGCGGAGGCAGCC AAATAA GGCTGTTTTCCTCC      TTTCTTTTTTGAATT
    MA4292   6  78  20 5248482 .. 5248512 +  -7.7  -4.19369   AAGAAAAAAGATGAC      GGGAAAATGGAGAA AACT TTC-CCATGTTCCC       TTCTATTTTTTCCCT
    MA4279   4  56 127 5201636 .. 5201649 +  -3.8  -3.90112   GAATACCGTATCAAA               CGTG TCTTGT CACG                TTTGCTTGCAAACGG
    MA4255   5  91 -16 5179222 .. 5179238 +  -5.1  -5.95166   CCTATCAGAACCACC              TCAGCTG GCT CATCTGA              TTTTTTTTACTTAGC
      hdrB   7  67 348 5163378 .. 5163410 +  -5.5  -4.25104   TCTTCCGGATCTTCT      GAGAAAGGACCGATT CCT GAACGGTGCATTCTC      TTTTGCTGGGGCAGG
    MA4226   6  76 125 5150089 .. 5150101 +  -7.7  -4.06851   TTTAAATTGTACAAT                TGGGT AAT ACCCA                TTTCAATTTTTATTT
    MA4220   4  83  24 5145237 .. 5145258 +  -5.9  -5.23016   TCAAAATCGAATTTA           GATGGAG CCAACAAA CTCCATC            TTTTTTACGTTCTTT
    MA4213   2  52 244 5137847 .. 5137866 +    -5  -3.01712   ATCCGAAATATTACT            CATGAGAA CATA TACTCATG             TATTAAGAACCCAGA
    MA4209  10 100  13 5133248 .. 5133282 +  -7.2  -5.95286   TAAAAAATTCTCCTT     TATAAAGAAGCTCCTT ATT AAGGAGCCTCTCAATA     TTTTTTCTTTTTAAT
    MA4204   0 NONE
    MA4201   6  61 312 5124465 .. 5124480 +  -4.6  -4.08974   TGCCATGATAGCTTC              GTCCGG GGTC TCGGGC               TTTATGTACTCGAAT
    MA4194   6  81  23 5118912 .. 5118933 +  -8.7  -4.13945   AAAATAAGTCAGAGA           GGCGGAGTT CTCA AACTCCACC            TTTTCGGCTCCGGCT
    MA4191   4  58 161 5116509 .. 5116519 +    -4  -4.17089   AATTCTGGAAAAGTG                 CTAT TAT ATAG                 TTTTACAGATTTGCA
    MA4179   5  71 184 5103365 .. 5103379 +  -7.2  -3.85389   TATCCTGGTCCATAA               TCATAG ATC CTATGA               TTTCCGTTATTCACC
    MA4169   5  84  91 5091953 .. 5091968 +  -7.6  -4.71401   GATTTATTTGTGTTA              CCCTTT AAAT AAAGGG               TTTTATAGTTTTATT
    MA4135   1  57 452 5054749 .. 5054770 +  -3.1  -4.10657   ATAGAAAAAATATAT           CAATATAAT TAAA ATTTTATTG            TTTTGCACGATATAG
    MA4126   3  62  31 5043946 .. 5043966 +  -6.9  -3.06261   GGGCATCACAACCCC            GGATACAAA GAT TTCGTATCC            TCTTCAAAATTAGCG
    MA4106   3  54 -44 5030049 .. 5030069 +  -6.1  -2.70298   GAAGGAATTGGAATA            CCTGGTTAT ATT ATAGCCTGG            ATTATAATTCCCGAA
    MA4091   1  50  72 5014550 .. 5014562 +  -3.4  -3.53012   AAATAACTTCATTTT                TCCT GTAGA AGGA                TTTCAAGGCCCAAAC
      pacL   2  44 270 5006359 .. 5006377 +  -3.1  -2.84051   TGCTCTCGGCATAAC             CCCTATC CCGAA GATAAGG             CTTTCATAAAAATCG
    MA4075   3  50 288 4993899 .. 4993916 +  -3.3  -3.62591   CACGCAGACGCAGAG             GCTCTGG ACTT CGAGGGC              TTTGAGAATTCTCAG
    MA4075   3  50 328 4993939 .. 4993953 +  -4.2  -3.05384   ATTCTCAGACGGGTC               GGATCT GCA AGAACC               TTGAATAAGCCGACA
    MA4067   2  51 378 4987499 .. 4987509 +  -4.6  -3.14463   AGACCTTTAAAATTA                 TCCC TTC GGGG                 TTGATAAGGAAAGTT
    MA4049   7  66 119 4967774 .. 4967788 +  -8.5  -2.93073   ATTTATCCACCTGTT               CGGGG AGAAG CCCCG               TGCTTGTTGACCCGG
      cyaB   1  48 104 4961107 .. 4961117 +  -2.6  -3.62597   TCAGAATCTTTTTCA                 TTAT CTT ATAA                 TTCTTGAGGACTGGA
    MA4031   0 NONE
    MA4018   6  70 132 4932021 .. 4932033 +  -3.3  -4.95758   AACAGAAAAAAAACA                TCCGG AGT CCTGA                TTTTTGTCCTGTAAT
    MA4010   4  68 360 4921662 .. 4921677 +  -4.6  -4.56775   CACAAGGTCATGCCT              CGGATC AAAG GTTCCG               TTTTTGAAAAACAGT
    MA4005   5  69  44 4914052 .. 4914069 +  -6.3   -4.2349   TTCAAAATAATTTAA             CCCGG-AT TAT ATCCCGGG             TTTTAAGTATCGGAC
    MA3990   8  57  27 4895966 .. 4895984 +  -3.2  -4.05313   AGTTTCAACTCTCAT             TTGAAG TATTTAT CTTCAA             GTTTTTTTCGTTTTC
    MA3984   3  77   6 4888541 .. 4888554 +  -8.1  -3.86031   CGAGAAATGAGAGCT               GCCCT GAAA AGGGC                TTATTCCTTAATTCA
    MA3977   3  72 222 4882316 .. 4882331 +  -7.6  -3.76968   AAAGTTCTTCTTCCA              GAGCTT TGAT AAGCTC               TTTCATCAATCCCTT
    isf-18   9  63 152 4865799 .. 4865810 +  -5.8  -3.75153   TAACTCCCAAATTTA                CTGG ATTT CCAG                 TTTGCCTTCAACAAG
    MA3952   0 NONE
    MA3949   1  41 206 4843294 .. 4843311 +  -2.7  -2.52623   TGCTCGAGTTTATAA             CTGAGAA ACTG TTCTAAG              GTATTATCGCAGACC
    MA3929   7  73 175 4827554 .. 4827572 +  -6.7  -4.25074   ACTCTATATCTCCCT             GGTTGTG CTGAT CGCAACC             TTTTCGGGTTTGATC
      amtB   4  58 186 4818501 .. 4818517 +  -2.2   -4.4017   CTATTTTTTATGTTT              ACTCAC TTGTT GTGAGA              TTTTATGAAAATTAA
    MA3913   3  58  44 4810522 .. 4810533 +  -2.2  -4.40159   AGGGCCACAGGGCTT                CAGG AAAT TCTG                 CTTTTTTTTCTTTTT
      cdhE   2  86  30 4750498 .. 4750522 +   -10  -4.14576   GATTTTAAACCTGAA          GCACCGTGTC TATCT GACACGGTAC          TTATTCTCTTTTTAA
    MA3856   2  69 126 4738869 .. 4738880 +  -3.6  -4.87665   GCCTCGTCATCATAA                CCGC TCAT GTGG                 TTTTTGTCCATGAGA
    MA3845   5  59 333 4727071 .. 4727085 +  -3.5  -4.27316   TATAAAAGCTGATAA               CAGGG CAGTC CTCTG               TTTTGGATTGACACC
    MA3839   0 NONE
    MA3821   3  76 262 4703617 .. 4703629 +  -3.3  -5.39721   TCGGGCGATCATATT                CAGGC TCA GGCTG                TTTTTTGTGTGGTGA
    MA3807   5  83 341 4694164 .. 4694184 + -11.9   -2.6914   GAGAGCGAGAATATA            GTCTGTGTC CTG GACACAGGC            GTTGTCTGAAGCATC
    MA3799   8  83 374 4687141 .. 4687159 + -11.8   -3.0263   ATCGCTTCATCATCA             CTAAGCTC TTC GAGCTTAG             TCTTAAAAGAATAGT
    MA3794   4  52 268 4682228 .. 4682251 +  -5.2  -3.01247   CGCAAAATCCCCGGG          GTCCTTTCCT AGAA AGGTGAGGGC           ATTCCTTTTTTTCGC
      gltD   3  69 419 4672343 .. 4672372 +  -8.1  -3.14881   CAGAATCTGTTGGGA       TTCGGAAAA-TTTC TCG GAAGCTTTTCCGAA       TTCATCGGCGGCTTC
    MA3775   2  48 108 4660157 .. 4660169 +  -3.3  -3.32963   AATTTACAGCAAAAT                CGTGA CAC TCCCG                TTCTCCCATAGGACT
    MA3772   5  57 449 4658762 .. 4658796 +  -4.5  -3.80516   CTATCAGATCCTGCA    TCAGCGATCACAAAAA ACGG TTTTTCTG-TTGCTGA     TTTCATACATTGGTT
    MA3764   0 NONE
      istB   4  51 304 4642508 .. 4642518 +  -5.4  -2.53233   CCAATTCTAGCATTA                 TCCA TAT TGGA                 ATCTTGCTCTCATTA
    MA3745   6  49 230 4621491 .. 4621507 +  -2.1  -3.66178   GTCAAAGGTTCCTAT              CCCAAAG TCT CCGTGGG              TTTCAAGTTCCGCAA
    MA3730   3  48 273 4608231 .. 4608250 +  -3.4  -3.35798   AGGATTGTTCGAGTA            CACCACGT CAAA ACGAGGGG             TTCTGGATGCGACGT
    MA3712   5  64 208 4591875 .. 4591894 +  -2.1  -4.78764   TAAATCAGGTTTGAA            GCTCG CCTACTCCAT CGAGC             TTTTTAATAACTTTA
    MA3708   2  57 337 4588168 .. 4588188 +  -4.7  -3.61328   TTCTCTTATCGCTTT            TTTCGGCCT GAG AGCCTGAAA            TTTCGGAATCTTCCT
    MA3696   6 100  38 4551818 .. 4551837 + -13.6  -3.04468   ATTTTTCAACTCGAA            CCGCAGGA GTTT TCCTGCGG             CTTCTTTCATTCACG
    MA3683   5  58 438 4541691 .. 4541704 +  -2.3  -4.48221   TTATCCGAGGCTTCG               GCATC GACT GCTGC                TTTTATAAGTTCATC
    MA3663   4  69 438 4515616 .. 4515634 +  -8.9   -2.8076   AGAATTGAAGAAGAT             CTTCGCA AAGAC TGCGAAG             TAATTACTCCTCCTT
    MA3659   1  81 -34 4511045 .. 4511056 +  -7.2  -4.61633   CCGATAAAGCATTTT                GGCC ATTT GGCC                 TTTTTGAACCTGTGT
    MA3645   5  95 250 4495472 .. 4495506 +  -7.2  -5.25906   TTTTTATTTTAGCAT     GAAAGTATATGAGGAG ATC TTCCTCACGTACTCTC     TTTTTCTTCATTTCT
      cadA   5  75 238 4478489 .. 4478507 +  -9.6  -3.20382   TTTATTGGCTCGGCA             TGGTTTCC TCA GGGAACCA             TTCCTGGATATCCGC
    MA3616   3  45 149 4462434 .. 4462463 +  -2.2   -3.3164   TGGAATCCCCTTTTC       TGACC-TCGAATT CTTCC GATCCGAGGGTCA       TTATCCCGCTGCCTT
    MA3596   3  75 357 4437389 .. 4437403 +   -10  -2.77861   ACCAGCAAAACCGGC               TGCTCC GCA GGAGCA               TAGATTTTGACTTCA
    MA3589   4  66 368 4430941 .. 4430961 +    -4  -4.66609   TTCATTAACATTTTT            CATTAACG TTTTT CGTTAACG            TTTTTCCATAAACTA
    MA3581   6  57 207 4422287 .. 4422297 +  -6.8  -2.74461   ACCTGTTTTGAGTTA                 CTGG TGT CCAG                 GTTTGCACATGGCTC
    MA3560   5  55 218 4403253 .. 4403263 +  -5.4  -3.21934   CATGGGTGTCAACAG                 GGAA GGC TTCC                 ATTTTCTCAAAGGCG
    MA3548   7  68   5 4386567 .. 4386592 +  -4.8  -4.43012   TGGAATTATAATCTT         GGAATTCC CTTTAATCTT GGAATTCC          TTTTAATCTTGGAAT
    MA3548   7  68  23 4386585 .. 4386610 +  -4.8  -4.43012   ATTCCCTTTAATCTT         GGAATTCC TTTTAATCTT GGAATTCC          TTTTAATCTTGGAAT
    MA3548   7  68  41 4386603 .. 4386628 +  -4.8  -4.43012   ATTCCTTTTAATCTT         GGAATTCC TTTTAATCTT GGAATTCC          TTTTAATCTTGGAAT
    MA3541   2  73 194 4376829 .. 4376842 +  -2.3  -5.39407   GAAAAAAGAGAGACG               CCGGT CTGA ACAGG                TTTCTTTTTTTTATG
    MA3517   2  52 298 4353708 .. 4353724 +  -5.2  -3.08046   AGGTAGATTTGAATA              GAGTTT ACAAA AAACTC              ATTTTAGCATCCGAA
    MA3509   2  55 -52 4346740 .. 4346775 +  -5.4  -3.28791   CTTTCATGAGCTTCT    TCTGGAC-GCTTGGAGC AGT GCTTGGAGCAGTCCTGA    TTGTAAGACACAGGT
    MA3503   3  53 234 4341112 .. 4341124 +  -4.9  -3.16359   TAACTTCTGCTTAAA                CTAAA TTA TTTAG                GTTTATTGCCTTCTT
    MA3495   6  74   0 4330816 .. 4330834 +    -3  -5.27023   ACTTATCTTTTTTTA             ATCCCGGA GCT TCCGTGAA             TTTTCTTTTTGAACT
    MA3483   2  55 203 4310479 .. 4310491 +  -4.9   -3.3785   TTTTCGCGCCCTTCT                TCAAA GAT TTTGA                TTATCCCTGCCTTCA
    MA3467   2  52 348 4279436 .. 4279468 +  -2.8  -3.85518   TTATATATTCACCTG      TCTGGACAAAATAT CTGAA ATGTTCTATCCAGA      TTCTTGATTCATCTT
    MA3453   4  81 178 4260942 .. 4260952 +  -4.6  -5.28942   GTTTCTGCTGAATAA                 CCGG AAA CTGG                 TTTTTGTTTGAACTC
    MA3439   1  52 -23 4244353 .. 4244377 +    -5  -2.95521   CTTGGATTTGAAAAA          TATAGGGAAG AAGTC CTTCCCTGAA          TGTCCTTAATCTCGC
    MA3430   3  89  21 4234810 .. 4234834 +  -7.9  -4.92828   AAGTTTAGCAACAAC          CGGGAAACT GAATCAG GGTTTCCCG          TTTCTTTTTAAATTT
    MA3425   2  44  74 4229750 .. 4229760 +  -3.2  -2.76037   AAAATTCCTGTTCAC                 CTGT GCA GCAG                 CTTCTCGTTTGCGGT
    MA3417   5  68 400 4222746 .. 4222764 +    -3  -4.91473   ATCAGGTCTCTTTTT             CAGGGACA TCT TCTCCCAG             TTTCTTTTTCAGTTC
    MA3413   3  60 285 4220325 .. 4220340 +  -5.4  -3.67134   TATGGACTTGCGGGA              GGAATC TTTG GGTTCC               TTGTTGGCGTAATTT
    MA3410   4  57  42 4217718 .. 4217732 +  -4.2  -3.66356   TTAAGAGTTCTGGGC               CCTCAA ACC TGGAGG               TTTCAAGTTCCCAGT
    MA3403   5  57 435 4207873 .. 4207883 +  -6.8  -2.58418   GTGACCCTGCACCCA                 CGTG CTG CACG                 CCTTTTGTGTGGCCG
    MA3397  12  84  24 4201783 .. 4201806 +  -4.6  -5.56264   ATAAATTTCCTGTTT          G-AAGCAGCAT CCA AAGCTGCTTAC          TTTTTTATATTTCAC
    MA3391   2  47 248 4193410 .. 4193423 +  -2.4  -3.57462   TCCCTGTTTAAGGTT               CAGA TATAGC TCTG                TTTAAGACTCAGGTA
      glnA   2  58  55 4182395 .. 4182421 +  -6.6  -2.91383   CTCCATAAAAATGCA        GGGCTCATGCT TGCCAC GGCA-GAGCCC         TGTATAAATCCACAT
    MA3377   5  66 440 4175743 .. 4175759 +  -3.7  -4.66609   GATAGGTGGGTTCGT              TCTGGTT TTC AATCAGG              TTTTTAAGTACGGTC
    MA3370   4  55  28 4167912 .. 4167934 +  -6.3  -2.87881   GATTTTGAAGATAAA          GCGCTGGAGG AGAA CTTCCAG-GC           TATCTCAGAAGCTTC
      fecE   4  56 -20 4146704 .. 4146715 +  -3.6  -3.90112   TACTACGGAGGATAT                CGGC AGCT GTCG                 TTTAATTAAACAGCA
    MA3352   2  54 326 4140289 .. 4140302 +  -3.8  -3.77196   TCCTTCCTCATCAAA               TGGG AGATAA CCCA                TTTCATCAATGATCA
    MA3337   2  52  25 4120140 .. 4120152 +  -4.9  -3.09491   TATTTTTCACGATAC                TGTTT TTA AAACA                TTAGCTAAATATATG
    MA3328   2  66  12 4106196 .. 4106222 +  -2.3  -4.95487   ATGACAGCAACGTTT         TCTGATAAAAC ATTGA GATTTTTCAGA         TTTTATATTTGTTTT
    MA3322   5  57 139 4095244 .. 4095254 +  -6.8  -2.52896   CCAGTTTCTTTATGA                 GCTC CCT GAGC                 TGGATTGCACGCTCG
    MA3322   5  57 472 4095577 .. 4095587 +  -5.4  -3.31144   TCTTTGAATCTCTGA                 GGAA GCC TTCC                 TTATCCGCATCAAGG
      atsB   5  56  75 4092057 .. 4092069 +  -4.1  -3.94853   ATAATCTTTTTTATA                GCTTT TTA AGAGC                TTTAATATTGAATTA
    MA3300   3  55   0 4075671 .. 4075691 +    -6  -2.75986   TGTTACAGGTGGCTG            ACCTGCCC CCAAA GGGCGGGG            TCCCTTCTTTATTGC
    MA3286   6  58  90 4054825 .. 4054836 +  -5.8  -3.17763   ACCTCAGGAGTGTAC                CTCG AGGT CGAG                 TTCCTGGCATCTGAG
    MA3277   1  50  60 4042862 .. 4042874 +  -3.4  -3.50995   AATCTGGCCGGAAAT                GGAT ATAAA ATCC                TTATAATGATTTATA
    MA3271   2  56  55 4038123 .. 4038135 +  -6.3  -2.97423   CTTGAAAAATAGACT                TTTCG AGC CGAAA                TCTGCTGTTATTGCC
    MA3261   5  71 239 4025284 .. 4025302 +  -4.6  -4.72556   GATCTATCTAATCCG             TACAGC ATTATTC GCTGTA             TTTTGTCGTTTTTGG
    MA3253   9  64 462 4016919 .. 4016929 +  -2.4  -4.82901   TAGGTTTCCGCTTCG                 AGGG GCT CCCC                 TTTTTCTACAAGGAG
    MA3238   2  60  86 4000113 .. 4000124 +    -3  -4.40804   TAAAAAATGGAGTAT                TAAG GAAG CTTA                 TTTTCTCAGATGCTG
    MA3218   7  54 -26 3983058 .. 3983086 +  -3.9  -3.76141   TCGATCATAGATCTT        TTTTACGTCACTA TTT TGGTGAAGTGAAG        TCTTTTACTCCTCAT
    MA3218   7  54 293 3983377 .. 3983388 +  -5.8  -2.57795   GAAATTTAATGTCTG                TCGC GAAG GCGA                 TCGATTCATCATGCA
    MA3209   4  51 155 3973905 .. 3973915 +  -5.4  -2.53233   CCAATTCTAGCATTA                 TCCA TAT TGGA                 ATCTTGCTCTCATTA
      trpB  11  68 145 3960082 .. 3960098 +  -8.7  -2.64561   GTATGGGACAGATAA              GATGCCT TTC AGGCGTC              CTCTGTTTCTTAGAG
    MA3192   6  59  75 3954341 .. 3954366 +  -6.1  -3.33815   AAAGTAAAGAAAAAA         GTCCCTTAAGG GTTG CCTGAAGAGAC          TTACTTAGAGGAACT
    MA3181   2  49 316 3944122 .. 3944143 +  -2.3  -3.69256   TCTGGTTCTCAATTA           GCCATAAGAC CGA GTCTT-TGAC           TTCTCTTGAATGGAT
    MA3176  13  67 375 3937643 .. 3937669 +  -5.8  -4.11484   ATTCCGGAGCCGGTA         CTTGACTCCGGA GCT TTCGGGGTAGAG         TTTTCCAGAGTTGGC
    MA3155   4  54 109 3917290 .. 3917308 +  -5.8  -2.60496   TACCGGCGTTCTCAC             CGGCCGAC GAA GGAGGCCG             ATCTTTCCCGAAAAA
    MA3143   2  55 169 3902630 .. 3902653 +  -4.5  -3.53012   GGAAATATCAGACAT          C-CCCGCCAG CTTTT CTGGCGGCCG          TTTCCAAAACGAAGA
    MA3125   2  47  67 3883143 .. 3883156 +  -2.4  -3.57263   GATGTAATAAAAAAG               GTAG CCAGTT CTAC                TTTGAAACTGGACAT
    MA3122   3  54 398 3880533 .. 3880546 +  -3.8  -3.77196   TCCTTCCTCATCAAA               TGGG AGATAA CCCA                TTTCATCAATGATCA
    MA3107   1  40 402 3862919 .. 3862930 +  -2.2  -2.70932   TAATTTCCTCAAGTT                GTTC TGGA GGAC                 TGATTACGAGCAGGA
    MA3084   1  52 249 3828168 .. 3828184 +  -2.9  -3.93256   AGAAAACCGTCTTTT              TTGGCTT TCT GAGCCCA              TTCTTTAAAACTCTG
      valS   5  68  18 3792166 .. 3792200 +  -8.7  -2.64155   AAAAATCGGAGATTT    C-CCGGGA-GTTGCGAT TAC ATCGCAACATCCCGTCG    TCCGTTTCGGCAGAG
    MA3043   3  52 418 3780974 .. 3780995 +  -3.7  -3.58726   TCGTACCTGAGGCAC           CCTTCCATG CTCG TATAGAAGG            TTATATATCACCGGG
    MA3039   5  58 218 3777225 .. 3777237 +  -6.3  -3.19285   GGCGGGCCTGAAATA                TACCA TTC TGGTA                TGTATGTTTCAAATC
    MA3030   8  63  83 3765415 .. 3765432 +  -4.9  -4.07568   TTTTTGAACCCTGCT             TTTGAAG GAAA CTTCAGA              TTTTCCGCAAAAAGC
    MA3016   1  65  49 3748652 .. 3748674 +  -7.1  -3.33261   CTGAAAAAGGTGACA           TAAGAACCC GCTAA GGGTTTTTA           TTGTCAGAATTCAGG
    MA3007   3  50 456 3741438 .. 3741450 +  -2.7  -3.78419   GACTATTATAATGTT                TTCTT CCT GAGAA                TTATGTATTTCATGC
    MA3003   9  53 124 3738076 .. 3738088 +    -2  -4.03183   TCTCCTGAATCATGT                TTCA TCTCC TGAA                TTATGTTTTATCGGT
    MA3003   9  53 369 3738321 .. 3738335 +  -4.3   -3.3705   TGCATATGCCCTCCA               GTGAT CAGTC ATCAC               TTCTCCAATCTCTTT
    MA2985   9  70  82 3722434 .. 3722444 +  -2.6  -5.12707   AAACAGCTGGCTGCC                 TTTT AGT AAAA                 TTTTTTGAAATTTCA
    MA2978   4  60 264 3713754 .. 3713774 +  -6.9  -2.56596   ATTTTTTTGTGCAGC            AATCAACCT TTC AGGTTGATA            TCAGTTGCTGCCACC
     mtmB2   2 100  36 3709086 .. 3709110 +  -9.3  -5.45652   TCTTCAAAAAATTAA          GGTCCGGGAGT TCT ATTCCTGGATC          TTTTTTCTTACGGCT
    MA2964   4  85 289 3700281 .. 3700304 + -12.6  -2.71731   CTTGATTTCCTCAAA          TTCATATCGC ATCA GCGATATGAA           TAATTGAGCAATAAA
    MA2961   5  89  55 3696566 .. 3696586 +  -7.6  -5.00884   TTTCTGCCCTGAATA            CCCTGGAA AATAA TTTCAGGG            TTTTTTAACAGGGAT
    MA2956   0 NONE
    MA2941   6 100 240 3672508 .. 3672530 + -13.6    -5.093   TTCCATGACAATTTG           TTCTCCTTCT GAC AGAAGGAGAA           TTTTGTTCTTTTCAA
    MA2932   8  80 444 3660599 .. 3660619 +    -9   -3.9318   ATTGCCTTCAGATTT            TCTCCAGG CGGCA CCTGGAGG            TCTTTTTCACCGTTT
    MA2927   6  71  31 3655583 .. 3655594 +  -7.2  -3.91674   CACAGACAGCTGAGT                GGGC AATC GCCC                 TGTTTTCTATGTGAA
    MA2905   1  45 435 3629932 .. 3629942 +  -2.4  -3.39327   CCCTCAGGTGAAACT                 CCAG CGA CAGG                 TTATCCGTATAGAGG
    MA2887   6  66 304 3602969 .. 3602990 +  -6.5  -3.79519   GTCACATAACCCTGG           CAGTCAGGG CACA TCCTGACAG            TTTCCTCCTGGAATT
    MA2882   7  68 279 3595106 .. 3595125 +  -6.4  -3.86106   TCCTCGGGAGTATGG            CCCTTCCT GGCG AGGAAAGG             TTTCATCGTTGCTGT
    MA2866   5  67 428 3582039 .. 3582049 +  -8.2  -3.02829   ACGGTCAACCCCCTT                 CCGG ACT CCGG                 TCTTCAGGGACTCTA
    MA2858   1  74  77 3572217 .. 3572246 +  -9.3  -3.02043   GCAGTTTGCCTTAAC       CAATCTTCGGGAA ACAT TTCCCGAAGAGAG        TCTTCGAGAGAGATT
    MA2847   6  77 240 3559936 .. 3559953 +  -2.7  -5.53991   ATTTCCCTTATTCTC             CATTTTG CATC CGGAATG              TTTTTTTCCTGCATG
    MA2845   1  48 321 3555273 .. 3555283 +  -2.6  -3.58905   TAAAATAATATTAAG                 TATT AAA AATA                 TTATATATGAGAAAT
    MA2824   1  41 261 3524621 .. 3524631 +  -2.4  -2.87443   TTTTTTTATATAGAT                 GCCC TCA GGTC                 CTTCTCTTGTATCAA
    MA2817   3  60 224 3517083 .. 3517103 +  -6.7  -3.05844   AGGGTCGTTCTTTTC            CCGCTCGAC GAA GGAGAGCGG            TCTTCCCATAAACAA
      ssrA   6  85 309 3509888 .. 3509905 +  -2.7   -5.7946   CGCGATTGCTTATAC             TTTCCCA ATAC TGGTAAA              TTTTTTTATTCGAGA
    MA2776   1  50 411 3461829 .. 3461839 +  -3.2  -3.60296   CCGCGAATTTTTCAG                 GGTA TGC TGCC                 TTTGCGATAACCATC
    MA2762   8  65 336 3446591 .. 3446601 +  -5.4  -4.16182   TCCCGTACCACGGCT                 GTCT CAC AGAC                 TTTGCTTTCTCCTGA
    MA2751   2  60 -29 3433175 .. 3433204 +    -3  -4.41797   GAAATCAAAGATGAA       TCATGGTATATAC CGTTA GT-TATACCCTGA       TTTTCCTATAGTTTT
    MA2741   4  48  52 3423379 .. 3423391 +  -4.1  -3.18126   GTTACTTCAAGAGGC                TTCCT GCG AGGGA                TTCCGTATACTTTGT
    MA2728   5  79   2 3402695 .. 3402706 +  -7.2  -4.40692   CCTATCTAATCTGAA                GGGC AGCT GCCC                 TTATTCTTTTTTAAG
    MA2721   2  50 170 3392539 .. 3392564 +  -4.7  -2.91695   TCGCAACAGTACGCA         GTCCGTTT-CGC TGC GCTCAAGCGGAC         TAGTTTGCAGGTAAA
    MA2712   5  65 139 3379196 .. 3379206 +  -2.6  -4.67011   CCTGGAGTTAAGAGA                 TAAT GAA ATTA                 TTTTTGGGTGCAGTT
    MA2707   1  61 -45 3371328 .. 3371368 +  -6.1  -3.59738   CGATCCAAGCACTCC  GGTTGCAAACTTCAGTAGC AAT GTTACAGAGGGTTGTATCC  TTTGACAGTATAGTC
    MA2699   2  45 -23 3361383 .. 3361407 +  -3.6  -2.64045   GAATGGGCAAATGAA          GTCGCACA AGCAGTAAG TGTGTGAC          CTGTTGTTAGAATGA
    MA2695   1  56 415 3357713 .. 3357749 +  -5.8  -3.01791   GGAAACCAGCCCATT   TCC-CGGTGTCCGTTTT CGTA GATGCGGGCGCCGAGGA    TGTTAGCAAGCAACT
    MA2681   4  67 102 3328923 .. 3328949 +  -8.1  -3.02511   GTTTGTTCCTGGAAG        GGGAGGACAGGA GTAA TCCT-TCCTTCC         TATTCGACAAATAGA
    MA2678   3  74 103 3324711 .. 3324726 +  -7.6  -3.89182   GACACACCCGAAAAT              TTACCC GGTT GGGTAA               TTTGGCTTGTTATTA
    MA2652   3  64 179 3286188 .. 3286205 +  -3.3  -4.59109   AAGCCCCGCATGTAC             GACCTCG ATCC CGGGCTC              TTTTTCAAAGGTCTG
    MA2627   4  86  52 3255625 .. 3255651 +  -6.6  -5.12707   AACTCAAACACAAAA         ACTCTCTATGTT TCA AACATTGAGAGG         TTTTTTCAGATTTGA
    MA2611   5  60 203 3243091 .. 3243101 +  -5.4   -3.7175   CTATCGTTTATATTT                 CTGA TAT TCAG                 TTTAACTGCGTTTTT
    MA2601   6  61 249 3231374 .. 3231387 +  -2.4  -4.65747   TATTGATAGCGTTTT               TGTG GGAAAA CACA                TTTTCTTCCACATTA
    MA2598   6  70   7 3226816 .. 3226842 +  -6.7  -4.08853   TGTTGTTAAAATAAT         CCTTCAGTTTT CCTTT AAAACTTAAGG         TTATTTCATGTTAAG
    MA2583   7  83  10 3213708 .. 3213727 +  -9.4  -3.88618   TGGTAAAAATTAATG            TCCTAAGA TTGC TCTTAGGA             TTTGATCGTTCTGTT
    MA2576   5  61  16 3204065 .. 3204091 +  -5.8  -3.48236   GCCCTAAGTAAACAC         TGAAAGCACGGA AGA TCTGTGCCCTCA         TTGCTATTGTCTTTA
    MA2570   6  72  10 3197325 .. 3197348 +  -3.8  -5.03961   ATTTGATTCCTGGCT          CTGACCTGAT ATTA AACAGATCAG           TTTTATTCTTTACTT
    MA2559   3  63 382 3185147 .. 3185161 +  -4.2  -4.21997   GGTTGTTAAGGATGT               TCTGGA CTT TCCGGG               TGTTTTTATTGGTTG
    MA2554   3  95  63 3179403 .. 3179415 +  -7.7  -5.40474   TTCAATCATTTGACC                CAGGT CTT ACCTG                TTTTTTTCAAAAGGT
    MA2540   3  82 -33 3159351 .. 3159373 + -10.6  -3.57144   GGAAAAGGTAAAAAA           CCTCGGAACT TCA GGTTTCGAGG           TTTCAGAATAACGCA
      pncB   0 NONE
    MA2530   7  62  82 3147058 .. 3147076 +  -7.6  -2.50511   AAACATATCAACAAA             TGAAAATT CTC AATTTTCA             ATATTCCATTATAAA
    MA2530   7  62 365 3147341 .. 3147355 +  -3.5  -4.41548   GATTCCTATCCAGCA               GGTAG CTTTC CTGCC               TTTTATCACGTCTGC
    MA2514   5  76 145 3122674 .. 3122686 +  -3.5    -5.252   TTCTATCATTTCTCA                TTTAA ATG TTAAA                TTTTTTGTAGAGATA
      fumB   2  73  96 3097357 .. 3097371 +  -7.2  -4.07975   GCCTGCACCAGTTAT               CTGAAA TCT TTTCAG               TTTGTACTTGCATTC
    MA2483   1  47 167 3081261 .. 3081275 +  -4.2  -2.69468   AGGACCGGGTAGTCT               CGCG ACATAAC CGCG               TCATATATAAGCGTG
    MA2475   2  53 -43 3070995 .. 3071021 +  -2.2  -4.14056   CTTTTAGGTATAAGG         TCGCCTACAAGT ATG ACTATTATGCGA         TTTGTGGTTTGAAAT
    MA2459   3  51  50 3054929 .. 3054942 +  -4.5  -3.17598   AGTTCATGTGTTTTT               GGCTA TGAT TGGCC                TACTTTTCTACAGAT
    MA2455   3  73 311 3047867 .. 3047887 +    -6   -4.4648   GGAGTTCGGCTGCAG            CCTGCACC ATTTC GGAGCGGG            TTTTGTCGTGAAGGT
    MA2450   4  64 397 3041077 .. 3041101 +  -3.5  -4.56775   ATTAAGATCAAGATG          CATTCGGGAGA GCA TCTCTCACATG          TTTTTGCAAAGCCGT
    MA2444   1  57 145 3032644 .. 3032654 +  -5.4  -3.40299   AAAGGAAGAAAAGCC                 GGAT ATT ATCC                 TTCTGGATGTCATGA
    MA2429   3  48 246 3012680 .. 3012693 +  -3.1  -3.39407   CCATTGTGCGTAGCC               TTCTG CAGT CAGAG                TTATACACTTATCTT
    MA2426   3  81 124 3007194 .. 3007213 +  -9.3  -3.77789   GAAACGAAAATCAAG            CCGGAAC CTTCCT GTTCCGG             TATCTTTTTTTCAGT
      hsdR   5  93 111 2998759 .. 2998790 +    -6  -5.83822   CATGAAAATAAATAT      GAA-ATTGTGCAGCA GCT TGCTGCATAATCTAC      TTTTTTTTGCCTGTA
    MA2404   8  58 270 2977979 .. 2977992 +  -3.9  -4.17109   TCTTCTGCTTTGGCA               TGAAA GTCA TTTCA                TTTACTTTCATTATT
    MA2404   8  58 377 2978086 .. 2978109 +    -4  -4.11692   TGGCGGAGGCTCTAA          TATTTTCCAA TGAA TTGAAAAATA           TTTTCAGAGTAAATG
    MA2399   3  69 292 2972261 .. 2972288 +  -7.8  -3.54256   GCACAGACAATTACA        TTTTTTCCGTCC TGAA GGATGGGAAAGA         TCTCTTTTTCGAAAT
    MA2386   5  85 221 2955762 .. 2955785 +  -9.6  -4.07618   AGCAAAGGGCAAAAG          TGCCTGTTTG GATT CAGGCAGGCA           TTTCCTTATTCAGGA
    MA2380   1  53 390 2944856 .. 2944875 +  -2.1  -4.04206   CAAGGCCTTCGCCGC            TGACCAC ATACCA GTGTTCA             TTTCTGTGAGCATGG
    MA2367   4  48 366 2926777 .. 2926791 +  -4.3  -2.83299   CTTTGGCTCCTGATA               GAACA TATTC TGTTC               CTTTCCCTGTAGTGC
    MA2361   6  68 347 2913878 .. 2913888 +  -6.8  -3.97368   AGAGCTGGTTGCCCG                 GGAC AAG GTCC                 TTTATGGCTTCACAG
    MA2353   6  65 128 2902037 .. 2902060 +  -5.4  -4.09519   CAATTTCATTTGGTA          TGAAAGTAAT TGAA AGTACTTTCA           TTATTTGTGCCTGCT
    MA2347   3  54 105 2890415 .. 2890431 +  -3.7  -3.66883   TTTATGTTTGCTCTT              TAGTTCT GGT AGTACTA              TTTAGAATATGTTCA
    MA2340   2  43 440 2880783 .. 2880794 +  -2.2  -3.24386   TATGACGCCTCCGAT                GG-GG CAG CCGCC                TTCATCATAGCTTTT
    MA2331   5 100 150 2869369 .. 2869389 +  -7.6  -5.46698   GAGAGGAGAGAAAAG            GGAGGCTT AAATC AAGCCTTC            TTTTTTGATTTTCCG
    MA2318   4  63  49 2852241 .. 2852262 +    -6  -3.66803   ATATTTTTGTTCATT           TTTATTCC TTTTTT GGAATAAA            TTTACGGTATTAACA
      adeC   4  48  17 2844934 .. 2844950 +  -4.4  -2.91564   ACAAAAAAACAGTCA              GTAGAG ATTTC CTCTGC              ACTTTTTTGATTTTT
      adeC   4  48 188 2845105 .. 2845115 +  -3.2  -3.46602   TTACTTTTAGCAATA                 GCAG GAC TTGC                 TTATGCTGTGAAACA
    MA2307   5  76  10 2840660 .. 2840693 +  -3.1   -5.2696   AACTGAAGGAGAACA     GGGAATGAAAGGGTT TGAG GGCCCCTTCATTTAC      TTTTTTCCATTTTGA
    MA2286   1  67 118 2812006 .. 2812016 +  -5.4   -4.2349   CTCATGCGTTAAGGG                 CTTC CCG GAAG                 TTTTCACTCTCCGGG
    MA2274   4  52  88 2797165 .. 2797175 +  -5.4  -2.80816   TCGGCTTGCAAAGCC                 TGCA AGG TGCA                 TATCATGAGTGACCA
    MA2271   4  78  56 2794067 .. 2794092 + -11.2  -2.65339   CTCAGTTTTTCCGGA         GGCTCTGTAG TGATTC CTGCAGAGCC          ATTCTCCACTTTTGT
    MA2256   3  56 -38 2777869 .. 2777885 +  -3.6  -3.86346   TGTATCCTTTCGGCA              CCTCGG GAAGA CCGAAG              TTTCTGCAAAGCTGA
    MA2241   4  51 305 2756932 .. 2756942 +  -5.4  -2.53233   CCAATTCTAGCATTA                 TCCA TAT TGGA                 ATCTTGCTCTCATTA
    MA2237   5  65  98 2750439 .. 2750453 +  -2.8  -4.82111   TTTTCGGTTATGATT               CTTTCT TCA AGAATG               TTGTTTTTATTTTCT
    MA2234   2  42  82 2745758 .. 2745768 +  -2.6  -2.83176   CATTCTAAAAAACGG                 TTTT TTG AAAA                 TAGATTTTGTATCAT
    MA2229   5  61 -24 2739305 .. 2739317 +  -6.3  -3.57418   TTCCAAGCATTCCTT                TGCTT TCC AAGCA                TTCCTTTCCTAGATC
    MA2226   4 100  54 2737348 .. 2737391 + -13.7  -3.23692   CCAGAATACTCCTTG GAGAATTCACTATTATAATA TTAAT TATTATAATAGTG-ATTCTC TTAATGGTAATGATC
    MA2218   6  58 -10 2729560 .. 2729579 +  -3.7  -4.12599   TCGGAAAGTTGAGGG            GAAAAAA ATAAGG TTTTTTC             TTTTCCAGACTTCTT
    MA2198   2  74 231 2705290 .. 2705337 +    -3  -5.31456   TAAATGACCTTTCTT CGTTTCATTTTATCTCACAA ACAAAACG TTCTCATATAAAATGAAACG TTTTTTATAGGTTAC
    MA2180   2  55 264 2688835 .. 2688850 +  -2.6  -4.15106   GATCTACAATAATAT              CAGATA GCTC TATTTG               TTTTAAGACTTCATC
      cmtM   2  55 209 2671841 .. 2671854 +  -5.3  -3.27525   GCATATTTCTCGAGT               TGGAA AATT TTCCA                TTGAATTTGAAGGGA
    MA2141   1  49 281 2648529 .. 2648542 +  -2.3   -3.6849   CAAGTTCGGACCACT               GTTCG TCGA CGATC                TTCTTGAACTTCAGT
    MA2136   8  58 138 2640105 .. 2640136 +    -6   -3.2632   AAACCCGTGATTTTT      TCAGCTTTAGAAAT AGTA ATTTTAAGAGCTGA       TCTATTTCACAATTT
    MA2127   5  59 421 2635285 .. 2635301 +  -5.1  -3.68988   TCATCTGAAAGGAAT              CTTCTTC CTT GAAGTAG              TTCTATTGAATCACA
    MA2114   0 NONE
    MA2107   4  57  -9 2612282 .. 2612303 +  -2.9  -4.24385   TAGATATACATCGAG           TGTGTGGTG AAGT CTTCACACG            TTATCTTTTTCTTTT
    MA2104   2  61 219 2607845 .. 2607860 +  -6.2  -3.55761   AAAATTAAAAAGACT              CTGATT TTAC AATCAG               TTTGCAAACTCGCTG
    MA2101   7  73 158 2602267 .. 2602297 +  -9.8  -2.53798   ATGCTTATTAAACCA       GCTCTCTTGTAAAG GAT TTTTGCATGAGAGC       GTCTATTACTTTGCT
    MA2090   4  75 108 2590772 .. 2590787 +  -5.4  -4.74801   GACACCGTATCCGCT              TCTCTG GGAA CAGGGA               TTTTTAATGCCGTTA
    MA2077  10  71  -6 2573191 .. 2573214 +  -4.7  -4.57787   TGAACTCGAATTTCA          G-GTTTGACT TTTTC AGTCAAACAC          TTTATTTGCTCTTCT
    MA2049   2  53 234 2544497 .. 2544509 +  -4.7  -3.27185   ACTTCATTCGAATCC                GCCGG AAA CCGCC                ATTTCTTTCCCTGCG
    MA2034   5  55 128 2527927 .. 2527943 +  -5.8  -2.77013   ATATGCCCGCTCGGA              TCGGTG TACTT CACCGG              GTTGTTCAGAGCATA
    MA2020   1  45 337 2510228 .. 2510238 +    -4  -2.61912   GAGAAATCTACGAAA                 TTTG GAG CAAA                 CTTCTGAATGCGTGA
    MA2016   9  69 178 2502793 .. 2502806 +  -3.8  -4.78933   TACCATTTTCGCTGC               CTCC TTTGGT GGAG                TTTTCTGTATTTTCG
    MA2011   6  80  31 2494746 .. 2494757 +  -2.2  -5.61824   CTTTGTAAAACAGCT                CTTG TGTA CAGG                 TTTTTTTGCCTTTTG
    MA2008   6  59 456 2492920 .. 2492941 +  -4.3  -3.84304   TATCGGCATCCAGGC           GGTGCACGG CAAC CTTTGCGCC            TGTTTTCTCCCTTAG
    MA1999   4  49 145 2477020 .. 2477033 +  -2.3  -3.74345   GCAGGAAGGTGTCGA               CTGCC CTGT GCCAG                TTTCGCTCTCTGAGT
    MA1990   5  66 219 2465218 .. 2465230 +  -7.7  -3.17146   ATTAATTTAAAATAA                CAACG AGA CGTTG                TATATTATAACGGGG
    MA1984   1  46 258 2455442 .. 2455457 +  -2.6  -3.46304   CTAACCAATGATGCC              TCATTT CTCC AGATGA               TTCCTGTCTTTTCAG
    MA1976   5  50 162 2444638 .. 2444661 +  -3.1  -3.60296   GATATATTTCTGAAT          CGATACCAG CTCTTA CTGATGTCG           TTTACAATGAGGGTC
      cooC   7  77 403 2432318 .. 2432339 + -10.9  -2.52635   TACCAGGAAAAAACA           TCCTCAGGG TTGA CCTTGAGGA            CTTCGTCATAACACT
    MA1960   4  86 -15 2424062 .. 2424084 +  -4.2  -5.66868   AAATTTCATCCTTTC           TCTTCTTTTA TGT TGAATGAAGA           TTTTTTTAATTCGTT
    MA1955  12  63 246 2416940 .. 2416953 +  -4.5  -4.21194   CCTTCAAGGAAAGCC               GGGTC TTCG GACTC                TTTTACCTCATAGGG
    MA1941   2  71 223 2398692 .. 2398706 +    -7  -3.93695   GAAGCAAAATAACCA               GCCCTG AAC CCGGGC               TTTCTCCGTGGTAAG
    MA1917   1  61  77 2370330 .. 2370340 +    -4  -4.12942   TAATGCTAATGCTGA                 CATT AAG AATG                 TTTTAAAGGATTTAG
    MA1909   3  52 248 2358936 .. 2358948 +  -2.7  -3.95852   GGGAATCATCTTCGG                CATAG ATA TTATG                TTTCATTAATGGAGT
    MA1909   3  52 362 2359050 .. 2359060 +  -5.4  -2.77876   TATGGTTCTCAGACA                 TGTC TCA GACA                 GTATTTATGTCATCC
       adh   4  60  13 2342877 .. 2342920 +  -7.4     -2.59   TAAGCGAGTCAACTC CCCTTCC-CTGAACTCTTCGC AAA GCTCAGAGTTTTGAGGGAGGG ATATTCTCTCCCCAT
    MA1889   6  51 -15 2326139 .. 2326160 +  -4.5  -3.21699   TGAAAGACCAGTGAA           GATAGTTCA CCAT TGAATTGTC            CTTTATCTATTTTTC
    MA1885   0 NONE
    MA1875   6  61 200 2313602 .. 2313616 +    -7  -2.78032   TGCTTTTGCGGTTGA               GAGGGC GCA GCCCAC               CTGTTTTGCGACAAA
    MA1867   4  53 151 2304334 .. 2304346 +  -4.9  -3.14134   AAATCAGGTCTTTTC                TATCA ATT TGATA                TGTCTTGATAGATCT
    MA1867   4  53 397 2304580 .. 2304598 +  -5.3  -2.95668   GGGTTTTTCAGGCTG             CTTCAAG AACTG CTTGAGG             ATTTCTGCCTGCCTT
    MA1861   3  46 345 2296654 .. 2296680 +  -2.8  -3.29658   GCAGGATTACTTTCT         TTATGCCTGCCC TGT GGGCTGCCAGGA         CTTTCTCTTTTATGC
    MA1854   3  61 293 2287785 .. 2287796 +  -5.8  -3.55444   TGTATCGGGACGCTT                CCTG ATTC CAGG                 TTTACAAACTGGGGG
    MA1845   5  59 379 2277849 .. 2277860 +  -4.4   -3.8374   GGCATTTTATTGATT                CTTC AGGA GAAG                 TTTGGGATTTTTTGC
    MA1842   4  61 184 2272325 .. 2272339 +    -5  -3.95073   GCCTCCGTGCTTCTG               TATCTG ATT CAGGTA               TTTATCGATGTCCGG
    MA1842   4  61 205 2272346 .. 2272360 +  -6.4  -3.22951   ATTCAGGTATTTATC               GATGTC CGG GACGTC               TATTGTGCAGATATA
    MA1837   5  49 -37 2258969 .. 2258995 +  -5.1  -2.58272   TATTTATGAGCATAG         GAGCAATTTGG CTTCA CCGAGATGCTC         TAAATTACTAGTATC
      uppS   7 100  25 2251707 .. 2251719 +  -2.7  -6.28401   TTGCCTTTTACCGAT                TCAGT AAA ATTGA                TTTTTTTCTTTTTTG
    MA1803   2  76   6 2217691 .. 2217703 +  -7.7  -4.14013   CCTATCTTAATCCGC                TGGGA ATT TCCCA                TTTTAAGGAATTTTA
    MA1798   6  60 -13 2209267 .. 2209289 +  -7.1  -2.62111   GGAAACGAGTGGAAA          TGGCCCTGAA ATAA TTCAGG-CCA           CTCATTTTTTGACAG
    MA1780   4  70 205 2186463 .. 2186473 +  -3.2  -4.91873   GCCTAAAAGTTCCAG                 CTGA TAT TCGG                 TTTTTACTTCATATA
    MA1774   7  76 270 2180287 .. 2180305 + -10.3  -2.64354   TTTTACCAGGATCCT             GTGTCCG CAGTA CGGACAC             CTTATACCTGTGTAC
    MA1757   5  55 323 2126281 .. 2126296 +  -6.2  -2.84317   TCCAAGTTAACGAAT              CAAAGT TTTT ACTTTG               CGTTTTTTCTAAACT
    MA1752   3  62 386 2108339 .. 2108353 +  -2.9  -4.61231   CTCTATATCTCTTAG               TTTGT GTCAG ACAAA               TTTTTCGGCATCTAA
    MA1737   1  45 210 2083600 .. 2083618 +    -4   -2.7497   TCTTTCTATACTAAC             TTTTGATA TTT TATTAAAA             CTTTCCAGGTCCTAT
    MA1731   0 NONE
    MA1724   7  78 278 2069813 .. 2069826 +  -5.3  -4.92239   ATAAAGTCCTTGAAG               GCTTT TCCC AAAGC                TTTTTCGGTTTTTGC
       slg   2  53  95 2059956 .. 2059969 +  -4.5  -3.44319   CCCCAAAAATATCAG               CCTGT AGTA GCAGG                TTGTCGTAAATTCCA
    MA1712   3  61 381 2054431 .. 2054482 +    -5  -3.84619   CCGGCCCGTAGCGGG CTTGAAGAGCCTGCAGGGCGGTTCC GAC GGTGTCGCCGGGAAGGATC-TCAAG TTCTATTTCGGGTTT
    MA1694   2  52  23 2034004 .. 2034016 +  -3.5  -3.81022   TTGCCTTTTCCTTTC                TTTTT CCG AAAAA                TTCTTCTAAGACTTT
    MA1689   2  56 411 2028287 .. 2028297 +    -4  -3.83844   CTGCTCAAGATCCCC                 TTGA TAC TCAA                 TTGTTGCTTCATCGG
    MA1679   9  61 411 2016847 .. 2016873 +  -3.8  -4.35693   CATCCCTGGAATAGC        TCAGG-GCT-CC GGATG GGCAGCTCCTGA        TTATTTTCTCAATTT
    MA1646   2  75 178 1976356 .. 1976376 +  -5.5  -4.75174   GCACTAAAATACTCG            TCAAAATGA TAC TCCTTTTGA            TTTTTCAATTCCATA
    MA1638   2  48 278 1962062 .. 1962074 +  -3.4  -3.38088   GCTGATGCTGGTTAT                TCAG GACAG CTGA                TTGATTGGGTAAATT
      cmtM   4  64 382 1925041 .. 1925053 +  -3.5   -4.6902   GGGGAGCACCAATTT                TTTAA GTT TTAAA                TTTTTGAGGTTCTGC
      leuS  10  78 266 1915802 .. 1915822 +  -6.7  -4.62069   TGAACCGTTCTTTCC            CCGCTCGAC GTA GGAGAGCGG            TTTTTCCCGTAAAAA
    MA1585   4  62 194 1884811 .. 1884821 +  -6.8  -3.42056   GTGCGCTTATGTCCT                 GCTC GGT GAGC                 TTGTCGGTTGAAAGT
    MA1585   4  62 260 1884877 .. 1884894 +  -7.7  -2.52543   GGAGCCCCAGGAACC             TGGCAGC GGGG GTTGCCA              TGAATTCCGAGAGGT
    MA1581   5  61 311 1876124 .. 1876140 +  -2.2  -4.60924   GTTTCAAGCAGTTTT              GCATTG AGATC CATTGC              TTTTTCGAGGGTTTC
    MA1577   1  57  14 1870321 .. 1870331 +  -2.6  -4.35675   AGAATTTGCCAACCT                 TTTA ATA TAAA                 TTTTACTCAATTTTT
    MA1564   6  63 399 1852206 .. 1852226 +  -4.1  -4.42081   TTTCTCTTGATACCG            TTTTACTAT TTA ACAGTAAAA            TTTTCAATTTCTCTT
    MA1559   3  60 100 1845238 .. 1845267 +  -6.4  -2.95166   TAAATTGCCGTATTC       CGTCAACCGGAA AACCTC TTCCGGTCAACG        CTCTTTTTGACATAA
    MA1545   5  73  60 1827841 .. 1827864 +  -5.4  -4.65666   CATTAGTATCATTTT          C-ATTCTGGTG CTA TACCAGAATAG          TTATTTTTTAAGTCT
    MA1526   3  75   8 1805121 .. 1805138 +  -9.1   -3.6284   CAGAGTAAATTCAAG             TTCCGCC CTCG GGCGGGA              TTTCAAATACTCATT
      trkH   4  75 105 1755973 .. 1755989 +  -8.7  -3.62022   TAAAAAGAGTAGAAA              TGCCTGG TTT TCAGGCA              TTATGTCCTGTTCTT
      thiI   6  83  44 1734267 .. 1734282 +    -9  -4.33004   CTGGCATTATATAGA              GCTGGA ATTC TCCAGC               TTATTTTAATTCAGT
    MA1461   3  50 120 1728077 .. 1728096 +  -3.5   -3.4811   TTGATCTGAAGAATC            GTTCCTC TAACCC GAGGGGC             TGTTCTTCTAACCGG
    MA1457   6  58 292 1725654 .. 1725675 +  -2.3   -4.4261   CGCCTTCAAGGATGC           CTTCTCT AAGCACAC AGAGAGG            TTTTCCTATTGCCGG
    MA1445  10  69 475 1714522 .. 1714550 +  -6.1  -4.20918   TGATTCAGATGAAAT        CCAGATTGATTTA GAT TGGATCGATTTGG        TTTATTCAGATTAGA
    MA1434   4  58 109 1704990 .. 1705008 +  -3.8  -4.01902   AACGGCTATTTTCTA             GACAGAAT TTA GTTCTGCC             TTGTTTGGTAACTAT
    MA1418   3  58 210 1686279 .. 1686289 +  -5.4  -3.50808   AAACTTCTGGTCTTC                 CTGA GTA TCAG                 TCTTATTCTGCTCAC
    MA1391   2  69 224 1658166 .. 1658181 +  -7.6  -3.63589   GGAGGACAGAAGCCC              GGGTTT TTCA AAACCC               TTTCAACCTCTTTTA
    MA1385   4  89 440 1652535 .. 1652555 + -11.2  -4.14257   GCTTTTATGTACCTA            TCACACGC TTCCT GCGTGTGA            TTTGTCATTCTTGCA
    MA1375   1  59 207 1643249 .. 1643260 +  -5.8  -3.31248   CACTTATTAAGATCT                GCTC ATAA GAGC                 TTATAAGACCTGTTC
    MA1367   7  69 374 1636449 .. 1636462 +  -8.1   -3.1676   TCAATATATTCGTTC               GCAGC CGTG GCTGC                TATTGCTCCGTCTCT
    MA1363   6  59 434 1633320 .. 1633330 +  -3.2   -4.2028   ATGGCTTTTTCGAAA                 GCTT CCA GAGC                 TTCTTTGTATCTCTC
    MA1360   6  57 414 1629627 .. 1629638 +  -4.4  -3.75169   GACTCTGAGGTCTCT                TCCA AGGC TGGA                 TTTGATGAACTCCTG
     eif1A   6  55 130 1621805 .. 1621825 +  -2.6  -4.02581   TCAGGAGTTAGAAAC           TGTGCTGGA CCGT TCCA-CACG            TTATCTTTTCTACCC
     eif1A   6  55 263 1621938 .. 1621957 +  -4.4  -3.56092   CAAGGTTTCCGAGTT            CTATAGAGA AAG TCTC-ATAG            TTTACGGAGTAATCA
     eif1A   6  55 324 1621999 .. 1622025 +  -5.2  -3.30441   GATGGCCACCAATTT         GTTCAGGAAAAA GGC TTTTTCGAGAAC         TTCTGAAAGGTCGTC
    MA1347   4  53 227 1616824 .. 1616850 +    -5  -3.12351   TCCCTACGATGGTGA         TAAGGGCAGTTC CGA GACCAGCCCATA         TTGCATATGCAACGC
    MA1344   6  93 229 1610577 .. 1610593 +  -6.7  -5.65496   CTTACTTTGAAAGGT              TCTTAAA GAA TTTAAGA              TTTTTGTTTTTAATA
    MA1319   3  63 350 1584039 .. 1584051 +  -5.5  -3.83724   CAGAGCACCTTGAAT                TTCCG GAC CGGAG                TTTCGATTATGTGAT
    MA1313   4  54  44 1575545 .. 1575561 +  -3.7  -3.67569   TCAACAAGATCTCTC              GAAACAG GGC CTTTTTC              CTTTTATTCTTTTTA
    MA1308   2  50  71 1567748 .. 1567765 +  -4.1  -3.30605   ACATCTGAATTTTTA             GCCCT CTTTTTTC AGGGC              TTCAATTCTTAATAT
    MA1300   0 NONE
    MA1296   6  61 261 1554535 .. 1554545 +  -4.6  -4.16397   ATGAGAAATCGATTT                 CCGG GCG CTGG                 TATTTTCTTTTCGGG
    MA1272   5  69 461 1521387 .. 1521406 +  -4.2  -4.63486   CCCGTGGATGAGGAG            CGTTTCTC AACT GAGGGGCG             TTTTATTGCGCAGCT
    MA1252   1  42  -9 1493595 .. 1493608 +  -2.3  -3.01712   TATGCCGCAGCTATT               GGACT ATTG AGCCC                TATTAAAAGGACAAA
    MA1243   3  61 204 1482570 .. 1482586 +  -2.2  -4.54727   GTTTCTGGATAACAA              TGTCTG GATTG CAGTCA              TTTTGCTTTCCAGCA
    MA1243   3  61 260 1482626 .. 1482640 +    -5  -3.93256   TCTCCCCGAAACATC               CCTTAA TTT TTGAGG               TTCTTTGCACATGTC
      leuC   7  65 449 1457181 .. 1457193 +  -6.9  -3.30243   GGGTTTCAACAGGAA                CCGGT TTT GCCGG                TTCTACGGACTCCAT
    MA1206   9  68  90 1439281 .. 1439295 +  -8.6  -2.68775   CAGCAATAAATCAGA               TAGTGG AGT CCACTA               TGGATTTGCTAGTCA
    MA1196   6  86  80 1427061 .. 1427092 + -10.4  -3.79668   AAAATTTTTGAGAAA      TTAATTAAGAGGGT TCAT ACCTTCTTAATTAG       TTTCCTCCGTTCGGT
    MA1190   6  65 422 1419294 .. 1419316 +  -6.2  -3.98826   CCAGCAGAACTTCCA           GGACGACGTC ACG GACTTCTTCC           TTTCTGGATTCATCG
    MA1182   1  45 112 1408679 .. 1408689 +  -2.6  -3.17146   GCTTAAATTGGTTTG                 TAAT TTT ATTA                 TCTCTTATACCAACA
    MA1171   7  62 112 1390282 .. 1390300 +  -7.5  -2.56349   AAAAGTAGAAATGGA             GGAAAGA TTTTC TCTTTCC             CTCTATTCTCTTGAT
    MA1164   3  61 274 1382387 .. 1382398 +  -5.8  -3.49475   GCTTTCAATCCAGCT                GACC ATAT GGTC                 TTCTATGAAGATCGG
    MA1160   4  52 141 1374388 .. 1374403 +  -3.2  -3.66784   ATAGTATTTATTTTG              GGATAG CTCC CCATCC               TTATCTTCAACATCG
    MA1160   4  52 329 1374576 .. 1374586 +    -4  -3.54475   CAGATTCTAAAAGTG                 GATT GAA AATC                 TTATCTGCTAAAAAA
    MA1156   5  73 310 1372026 .. 1372036 +  -5.4  -4.57073   TTTCCTGCATTAACC                 GCAT CGA ATGC                 TTTTTCAAAGAGCTG
    MA1135  10  69 473 1344049 .. 1344063 +  -7.8  -3.53761   TATAACAGGGGTTCC               TTCCGG GGT CCGGAG               TTTCAGGACGGGTTC
    MA1132   9  69 201 1341512 .. 1341527 +  -6.2  -4.18441   ATTTCTGATTATTTC              TGATCA TTTC TGATCA               TTTCTGATTATTTCT
    MA1126   3  65   6 1333657 .. 1333689 +  -5.7  -4.06533   AAGAAGATAATTAAG      TTAGATGGTGGGATA GTT TACTCTACTATCTAA      TTATTTGATCCTTTG
      czcD   5  90 218 1321869 .. 1321889 +  -6.9  -5.24449   ATCATCAGGCTTTAA            GAAAGGG TTTGGTT CCCTTTC            TTTTTTCCGTTTATC
    MA1110   4  88  14 1313595 .. 1313614 +  -5.1  -5.46629   AAAGCGAATTATTCA            GAGAATT CTTCAA AATTCTC             TTTTTTTAAGGTATT
    MA1097   4  55 243 1300620 .. 1300631 +  -4.4   -3.6106   AACGGACCTGTGAAG                GACA AGCG TGTC                 TTTCCCGATATTGCA
    MA1056   4 100 245 1262035 .. 1262053 + -14.6  -3.07962   AGAGAAGTCCGACCT             CAGCAGGG AGT CCCTGCTG             TATTCCGCTATGAAA
    MA1047   7  78  56 1250486 .. 1250500 +  -3.6  -5.40873   TAGCAATTTTCTTTG               TGAACT TCC AGTTTA               TTTTCTTTTTATCTT
    MA1044   3  50 338 1247225 .. 1247237 +  -3.3  -3.60967   TATCCTCCATCAAAT                GTTCC CTA GGATC                TCTTGTTATTGTCCT
    MA1040   7  55 266 1241471 .. 1241481 +  -2.6  -4.06055   CAACATTTAGTAATA                 TTTA ATT TAAA                 TTTAATTTAAAACGT
    MA1017   5  70 192 1217875 .. 1217903 +  -8.9  -3.01712   GAATCCGAAACAAAA        CTCCGGATATCCA GAT TGAATATCCGGAA        TCTTCAAAAGCCGGG
      erf1   5  73 243 1204399 .. 1204424 +  -6.9  -4.16397   CGAATTTCTTGATAT         TGATAGCGGCA TTTA TGTCTCTATCA          TGTTTTGTTTTACAA
    MA1000   1  48 252 1192800 .. 1192814 +  -2.8  -3.62291   GCAGAATAAAATCCC               CATTGT CAT ACAAAG               TCTTTATCGTCTTGG
    MA0989   5 100  41 1182511 .. 1182532 +  -7.9  -5.51612   TGCGTAGTTTTCGTA           CAGCTCCGG AATT CTGGAGCAG            TTTTCTTTTTTGTCT
      frhB   4  73 -24 1169203 .. 1169224 +  -9.5  -2.80925   TTTCGGTGTTAATAA           GGCGTTAAGG GAT CCTTA-CGCC           TGAATTTATCTTTTT
      ubiA   5  63 290 1148562 .. 1148573 +  -5.8  -3.64703   TCTGGGGCTGGTCAA                TCGG GGTT CCGA                 TTTCACTGAGGAGCC
    MA0949  12  87  28 1129154 .. 1129173 + -12.2  -3.13042   TGATTTAATTAATAG            GGTTTGCC AGAA GGCAAACC             TCTCTATACTTTTTT
    MA0927   5  50 214 1107633 .. 1107649 +  -3.7  -3.39892   TATGCATTGTAAGCT              TCCATAG CAG CTATAGA              TTGTACCATATTTTT
    MA0927   5  50 468 1107887 .. 1107899 +  -4.9  -2.75803   CTCTTCCTGAATTTT                TGAAA CGA TTTCA                TAGTTCCAGTGTTCT
    MA0917   4  70   4 1098694 .. 1098707 +  -6.7  -4.01045   GTTGAGTATTAAATT               GGCTT TAAT AAGCC                TCTTTTTCATCCTCT
    MA0914   3  47 222 1093973 .. 1093985 +  -3.3  -3.21395   AACCCGGGTTTTTCG                GGCCT ATC GGGTC                TATTGTCCGGGCAGT
    MA0910   3  61 344 1090056 .. 1090068 +  -4.1  -4.31835   CAAAAAGCATCGGTG                TTTGG CAT CCAGA                TTTATTATGAAACTT
      pyrC   7  71 240 1070704 .. 1070715 +  -7.2  -3.95787   CTTTCCGCAAGCTCT                CGGG TTCG CCCG                 TTTCTGCCTATAATC
    MA0877   6  66 100 1047897 .. 1047915 +  -6.7  -3.81879   ATGCTACTTTGTGCC             CTTCTCC GATCA GGAGAGG             TTCTTCAATTTTGCA
    MA0866   8  74 252 1029720 .. 1029732 +  -7.7  -3.86816   ATTTCCCGGGTTAAG                GGGAA ATT TTCCC                TATTATTTTTCTCCA
    MA0861   6  65 127 1022952 .. 1022963 +    -3  -4.85782   CTGAGAGAAGTTGAG                TACA GAAA TGTA                 TTTCTTTTTAAAAGA
    MA0854   1  63  28 1010189 .. 1010203 +  -3.6  -4.51799   CTATCAACTCTTCTA               TGTGTT TCA AATACA               TTTTCTACATTTCAT
      mtbA   2  57 166  988625 ..  988645 +  -2.5  -4.21317   AGATTACCGGGACTC            TGTAAGTGG TTT CCATTTTCG            TCTTTTATTTTCTCC
    MA0831   3  72 468  969679 ..  969696 +  -8.5  -3.56006   AAAACGGATAAGAAA             GAAACTC CTTG GAGTTTC              TGTTTACTTCGATCT
    MA0825   3  81 181  960386 ..  960410 +  -7.2  -4.68545   GTTTTTATTTTTAAA          ATCAAAGCCT GGAAG AGGCTTTGAA          TTTTATATATTACGT
    MA0812   7  66  51  945340 ..  945367 +  -2.1  -5.06414   GATGAAAGAAATAGA        GA-CTGAAGGGA AAGAA TCTTTTCAGATC        TTTTTCTTCAGAACA
    MA0812   7  66 419  945708 ..  945718 +    -4  -4.54047   TTACATTGGATTCAT                 TAAC ACT GTTA                 TTTTCTATCCAGTCC
      czcD   2  63 -24  940306 ..  940316 +  -5.4  -3.89614   TGGAAGGCAGAAGCG                 CGTT TTA AACG                 TTTATCCCGGTTGAA
    MA0795   7  65  69  927960 ..  927972 +  -7.7  -3.07344   TGAACTTTCATGTCT                CAGGT TTT ACCTG                TCTGTTCGGACATGC
    MA0791   3  68  21  923446 ..  923466 +  -2.5   -4.9041   ACTTTTTAGTTTTTC            GGATCTCAG GCT TTCAGGTCC            TTATTTTTTTCTCCT
    MA0781   5  63 292  915400 ..  915413 +  -5.3  -3.88114   GGATAGTTTTGAACA               TCACA TTCA TGTGA                TATTTATTTGCTATT
    MA0768   4  83 105  899431 ..  899457 +  -8.8  -4.18763   TGAAGACTATTCTTT         TTCGGAAGGACA TTT TTTCCTTCTGAA         TTTTAGAGATTTCTT
    MA0742   3  54 375  862433 ..  862444 +  -5.8  -2.70932   TGATTCAGGTGGAAA                CGGA TGCT TCCG                 TCGTTGAGGGAGGAA
    MA0736   5  84  31  856514 ..  856526 +  -3.5  -5.63103   CGGGCTACTATCTTT                TATAA GTT TTATA                TTTTTTTCCTTCAGG
    MA0725   5  67 261  844496 ..  844526 +  -5.3  -4.33754   GCACAACGCTTCCGT       CTTCTCTCAGCAG TAGTT CGGCAGAGCGAAG       TTTTCCGTTGTAGTT
    MA0725   5  67 444  844679 ..  844689 +  -3.2  -4.86731   CGTCGTATTTATGGA                 CAGG GGG CTTG                 TTTTCTTTCCCGAGG
    MA0722   8  55 396  842340 ..  842350 +  -4.6  -3.57462   TTCCACATACCCTTC                 TCCC CGC GGGG                 TTTGGGCATAAAATA
    MA0708   5  69   5  826676 ..  826689 +  -3.1  -4.86731   ATGAAGTATGAAGAT               GCC-GA TAT TCTGGC               TTTTATTTCCGGGAA
    MA0696   4  64 -16  813978 ..  814002 +  -6.5  -3.57309   AAAGCCCGGAAGCCA          TTCTGGAATTA TTT TAAATCCAGGA          TTTCAGCCCATTTTC
       bpl   6  56   5  793587 ..  793634 +  -5.8  -3.06651   GTCCCAAATAAACAT GAAAGAAAAAGCAGGAAAGGA ACAGGTG TCCTG-CCTGCATTTTTTTTC TCCTTTCTGGTCTTA
    MA0665   4  42 179  781711 ..  781730 +  -2.8   -2.8838   GATTCTTTACTGGTC            TCAGTCCCT AGT AGGGCC-GA            TCATTCAGTTTTTTA
    MA0665   4  42 312  781844 ..  781862 +    -3  -2.86743   GCAGATTTACTCCCA             CGGCTTCC GGG GGAAAACG             TCTGATCTCGGGTTT
    MA0653   7 100  33  769464 ..  769511 + -15.2  -3.08318   GAATAATGAGAGAAT TATTCTCTCAGAAAATTATCTC TTAG GGGTTTATTTTCTGAGAGAATA TCTCTAATGTTTTTT
      aspC   5  78  57  748350 ..  748380 +  -6.4  -4.59993   CTAATTTATTTGGCG      TGAAAGTA-CTGT GATTTG ACAGGTACTTTCA       TTTCTTTATGCCTTT
    MA0627   9  74  62  740054 ..  740083 +  -2.9  -5.36441   CGTATCAAATTCTCA       GTCCCTGTT AAAAGCCGTGCA AGCAGGGAC        TTTTTTATCTCCACC
    MA0623   3  50  89  736323 ..  736335 +  -3.3  -3.47431   CAACCGCTTCCTCCG                CATGC CCT GCAGG                TTCCTGTTTCCATGT
      trmM   4  58  20  719080 ..  719090 +  -5.4   -3.5393   TCTTCCTCTGCCATC                 TCCT GGC AGGA                 TTTGAAAAGAATGCT
      idsA   7  84 447  712104 ..  712118 +  -4.4  -5.49568   ATGATCCCGCCAGGG               TTTTAA AAT TTAAAA               TTTTTATTTTGCGTT
      gltX   6  74 200  692556 ..  692566 +  -4.6  -4.89477   GTCCCAGGCTAGGCC                 CGGG GGC TCCG                 TTTTCTTCTTCGGCC
      lysM   7  70  -1  626556 ..  626576 +  -8.4   -3.3095   GAAAACTTCGAACTT            GATTCAGA CATTT TCTGAATC            TTCTGACCCATCTGT
    MA0519   7  67 178  604144 ..  604160 +  -5.8  -4.10657   CTTTTGCGATCCTTT              CTTCGG GGTAA CCGAGG              TTTTCACAGGTATAG
    MA0512   4  65 263  597007 ..  597017 +  -5.4  -4.02302   TAGTTGAATTGAGAC                 TGTG ATG CACA                 TATTTTTGATCTGCG
    MA0502   2  60 168  585448 ..  585458 +  -2.6  -4.42765   TTCCTTTTTTTGATT                 TAAA GGT TTTA                 TTTGCTTTTTTAACA
    MA0490   1  47 167  573880 ..  573890 +    -4  -3.08966   TTCTATTTGTGCCAG                 GATT GCG AATC                 TTGAGTGGCCTTTCC
    MA0477   4  52  51  558284 ..  558307 +  -3.2  -3.69354   TTTCCGATCCGATTT          TCTTTCC-GAA GAA TACAGGAAAGA          TTTGAGGTTCTCGGA
    MA0462   7  63 413  542877 ..  542891 +  -7.1  -3.27768   TGGCAAGTATAGGAT               CCAGG TAAAT CCTGG               TCTAATTTTTATTTA
    MA0454   8  76 169  534950 ..  534969 +  -7.8  -4.06055   AGGGAGTCAAGAGAT            GCCTTTGC GTCT GCGAGGGC             TTTGGTTTCGAACCT
    MA0451   6  63   9  530535 ..  530548 +  -5.9  -3.75581   CACTTGATGAGTCTC               GTCCC GAAT GGGGC                TCTTCTTTTCTGAGA
    MA0437   2  67 188  518346 ..  518362 +  -7.3  -3.61536   CAGCAGGCACCCCAT              TGTTTCC ACT GGAGACA              TTTGCAGATTAACTT
    MA0429   6  52 174  510545 ..  510573 +  -3.1  -3.64882   AGAGTTTTAAGAAAA        GTAAAAGTCCGGA TTT TCAGACCTTTTAC        TTCTCATTCTTATTC
    MA0389   2  61 426  472925 ..  472942 +  -7.1  -2.80344   AACCCGTTAATATCA             TCCAAAA CATA TTTTGGA              ATTATTAAATACGAC
    MA0382   2  62 215  448642 ..  448656 +  -2.8  -4.66833   GGGTTTCCCCTTTTC               CAGATA CCT TAGCTG               TTTTTAACATTCGGG
    MA0377   3  47 213  443810 ..  443822 +  -3.3  -3.12283   CCTTATTTTTATCCA                GCCAT TCC AGGGC                ATTTTCCATCAATTG
    MA0377   3  47 398  443995 ..  444008 +  -3.9  -3.10513   ACTTTTGAATCATCT               GTTAA TTCG TTAAC                TCTATCTTGAAATCT
    MA0355   6  68 307  423074 ..  423087 +  -6.7  -3.84674   AACAGATGCCCTGCC               TGGGA ATGT TCCCA                TTCTTCTCGTAGAAT
    MA0350   4  50   1  418597 ..  418609 +  -2.7  -3.76487   TTTGTCCTGAAATAA                TTTCG CTT TGAAA                CTTTTTTCCTCTTGT
    MA0320   8  58 359  379400 ..  379428 +  -3.7  -4.11484   TGCGGGGAGGATTTC        TCTGGCTTTTCCC GAA GGGAGAGTCCTGG        TTTTAGGGGATTCGA
    MA0311   6  83 235  371761 ..  371774 +  -2.3  -5.92399   TGACATTATCTGGAT               ATCCG AAAC CGGAA                TTTTTTGTTTTATTG
    MA0296   2  42 297  354517 ..  354529 +  -2.7  -2.84298   TTTTTCCCCGCAAAT                CAGAT GAT ATTTG                TAGTTATAGGCTATC
    MA0296   2  42 408  354628 ..  354642 +  -2.8  -2.75708   TTTGAATCCTGCAGC               CCTGAA ATA TTCAAG               CATTTTTTCAGGAGG
    MA0290   3  50 401  349844 ..  349855 +  -4.4  -3.01497   CTCTTTTTTTTCTTA                TCTC CAGT GAGA                 TCTGCTTTGCAATGA
      modA   3  73 102  340819 ..  340847 +  -5.3  -4.56636   TCAAAAAGGGACTGT        GTGCCTGTAAGAA TTA TATTTACAAGCAC        TTTTCCTTGATTTTT
    MA0266   4  59  90  324580 ..  324611 +  -4.6   -3.8646   CCTTTTCTTTCCCAG      GAGCTTCA-TTCTTT TGA AAAGAAGTCGAGCTC      TTTGAATTCTTCCTC
    MA0252   4  57  81  305645 ..  305659 +  -6.4  -2.65993   CCTCAACCTGCCAGC               TTCCTG CAT CAGGGA               TAATATAGGTCTGGT
    MA0252   4  57 158  305722 ..  305740 +  -3.2  -4.06851   TTTCCTATTATCAGG             GAAAAG ATGCGGG CTTTTC             TTTCGGTTTTTATTT
    MA0248   3  68 238  298174 ..  298188 +  -2.8  -5.04356   AATAACCACTTCTCA               CTTCTG CTT CAAAAG               TTTTTAGTTATTTCA
    MA0241   2  73  59  288418 ..  288437 +  -6.4  -4.25401   TACAAATTCATGTGG            GGCTCAAA TTGA TCTGAGCC             TTTATCTTCCCTTTC
    MA0237   8  50 274  284797 ..  284809 +  -2.7  -3.76373   GTCCTTTAGAGGTGA                TATCA AGA TGGTA                TTTCCCTCTTCCAAA
    MA0225   3  90  49  272921 ..  272947 +   -11  -4.25074   AATTCAGTTTTGAAC         CTGAAACCGA TTCTTTT TCGGTTTCAG         TTTTCAAGTTTGATG
      hisF   7  70 425  265755 ..  265768 +  -6.7  -4.03978   AGTCCCCGGAGGAAG               GCAGT CCCC ACTGC                TTTGTCTACGGCATT
      truA   3  73  13  253332 ..  253345 +  -6.7  -4.22927   TGAGAAACATTTAAA               GGTGA AAAA TCACC                TTTCTATCTTACTCC
    MA0196   9  67 134  237206 ..  237217 +  -5.8  -4.07246   ATCAATCGCATTCAT                CAGG TAAT CCTG                 TTTCATTTCAACTGA
    MA0181   3  55 363  215811 ..  215823 +  -4.8  -3.38046   AAATAATTAGTAGTC                TGCC CGGAC GGCA                TCTTTGAAATAAAAA
    MA0174  10  64 386  209112 ..  209127 +  -3.2  -4.62872   ATCCCTGCCCGTAAT              CACAGG TTCG CCTCTG               TTTTTCGGCATTGAT
    MA0170   7  91  52  204418 ..  204432 + -11.4  -4.08692   GGAGGTGGCCGGGCG               CGGCTG AAC CAGCCG               TTTTCAGGCAAATTG
    MA0167   4  80  -1  201401 ..  201416 + -10.4  -3.31915   ACCTGAAAACACTTT              GAGGGG GAAT CCCCTC               TCCTTTTTCTCCGGA
    MA0163   4  47 -36  194083 ..  194096 +  -3.1  -3.28791   GGCAGCAGTCCTGCT               CTGTT CGGC AGCAG                TTCTAAGGAGGCGGT
    MA0160   6  64 245  192008 ..  192018 +  -6.8  -3.55444   ATTCCTCATCATCGG                 GAGG GAG CCTC                 TTTGCCAGCTCAGCA
      ramA   3  52   8  180516 ..  180529 +  -3.8  -3.51998   AAAAATAAGATTTTT               GGGA TTCATT TCCC                TCTCTTTTCCTTTAC
    MA0140   4  55 300  168678 ..  168702 +    -5  -3.31915   ACAGACCTGAGATCT          CAGGATACAT CTGAA AGGTGTCCTG          TACTTTTTATAGGGG
    MA0135   2  47 189  163082 ..  163095 +  -2.4  -3.55133   GTGTCAGGATCAGGT               GTTG AGTATA CAAC                CTTTTTAATATTTGA
    MA0129   5  53 124  155851 ..  155863 +  -5.5  -3.07443   TAGAGGAAGTTGGGG                GGGAG ATT TTCCC                TTCGCTCCCCTCTAA
    MA0125   3  78 421  152333 ..  152347 +  -8.6  -3.79687   AAGGGAAAACAAACA               GCTACA GAC TGTAGC               TCTTTTGTCAGCCCT
    MA0117   5  84  46  142434 ..  142453 +  -7.9  -4.70879   CTTAATTAAGGTAAC            CAGAGGT GTTCAA ACCTCTG             TTTTTGAAATTTCAA
    MA0108   5  59 -39  135558 ..  135576 +  -4.5   -3.8709   AGAAACCTCAAAACG             CACCTCA ATGCC TGAGGAG             TTTATAAGGCAGTTT
    MA0093   1  47 318  117162 ..  117174 +  -3.3  -3.12304   ATTTGCTTGAAGAAT                CTGGA TTT TCCTG                CTCTTTTTTCGTCCT
    MA0088   3  58 344  111823 ..  111844 +  -6.5  -2.91264   TAGCACATCAAAGGT           GCCCCTGTT AAGG GACAGAGGC            TCTATCGCTACGGAA
    MA0070   1  64 471   81402 ..   81412 +  -3.2  -4.55798   TCCAGACTGCTATCC                 GGGA AAT TTCC                 TTTTCGTTTCCGATG
    MA0067   6  64 145   75810 ..   75841 +  -2.4  -4.87786   TTTTTCAGTTAACGC      GGGAGTTTAAAC TCGTTTTT GTTTAAGCTTTC       TTTTTCTCAGCTTAC
    MA0062   9  63 331   72239 ..   72259 +  -7.6   -2.6583   TTTCTGTTCCCATAT            CTTCAGGA GTTCA TCCTGGAG            TACATTTCGAGTCTG
    MA0059   2 100  26   69446 ..   69478 +  -9.4  -5.50925   TTATCAGAACAACAG      GACTGAAAAATAAT AAAAA ATCATTTTTCAGTC      TTTTTTCTGTTAATT
    MA0027   3  57 232   36991 ..   37011 +  -4.7  -3.59995   CTCATATTTTGAATA            CCTGAGTTT TGT GAAATCAGG            TCTTTGTAAATTTAA
      traB   8  73 133   14705 ..   14716 +  -2.2  -5.30686   CGGGATGACATCTTT                GCTT TCCA GAGC                 TTTTTTCTACCTCTT
    MA0003   6  79  16    5365 ..    5397 + -10.6  -3.14344   GAAAACATAATATGA      GAAACGTTTCCCCG TCATC CGGGAAAACGCTTC      TTGATCCACAAAATG

SUMMARY

885 putative operon ends contain 3722 possible terminators.
Percent operon ends hit by terminators of confidence >= x:
	x	#>=x	hits>=x	%hits>=x
	100	22	22	22	2 %
	99	22	22	22	2
	98	22	22	22	2
	97	22	22	22	2
	96	22	22	22	2
	95	31	31	31	4
	94	31	31	31	4
	93	39	37	37	4
	92	39	37	37	4
	91	44	41	41	5
	90	48	45	44	5
	89	56	53	50	6
	88	61	58	54	6
	87	65	61	56	6
	86	80	72	67	8
	85	90	81	74	8
	84	102	88	81	9
	83	116	100	93	11
	82	123	105	97	11
	81	142	122	113	13
	80	155	132	123	14
	79	164	140	130	15
	78	190	161	149	17
	77	197	167	154	17
	76	224	192	172	19
	75	242	205	183	21
	74	265	224	199	22
	73	304	258	230	26
	72	316	267	239	27
	71	335	282	248	28
	70	365	307	267	30
	69	405	339	293	33
	68	438	365	310	35
	67	470	392	330	37
	66	504	421	346	39
	65	560	462	372	42
	64	602	496	390	44
	63	666	546	417	47
	62	725	590	436	49
	61	818	662	470	53
	60	876	707	495	56
	59	933	748	519	59
	58	1016	812	548	62
	57	1153	920	580	66
	56	1216	966	595	67
	55	1360	1076	632	71
	54	1427	1127	647	73
	53	1532	1209	672	76
	52	1682	1329	701	79
	51	1783	1409	712	80
	50	1992	1568	746	84
	49	2090	1638	759	86
	48	2292	1779	778	88
	47	2560	1971	798	90
	46	2671	2062	804	91
	45	2939	2281	825	93
	44	3004	2336	831	94
	43	3264	2538	839	95
	42	3425	2649	847	96
	41	3622	2806	854	96
	40	3722	2883	858	97
	39	3722	2883	858	97
	38	3722	2883	858	97
	37	3722	2883	858	97
	36	3722	2883	858	97
	35	3722	2883	858	97
	34	3722	2883	858	97
	33	3722	2883	858	97
	32	3722	2883	858	97
	31	3722	2883	858	97
	30	3722	2883	858	97
	29	3722	2883	858	97
	28	3722	2883	858	97
	27	3722	2883	858	97
	26	3722	2883	858	97
	25	3722	2883	858	97
	24	3722	2883	858	97
	23	3722	2883	858	97
	22	3722	2883	858	97
	21	3722	2883	858	97
	20	3722	2883	858	97
	19	3722	2883	858	97
	18	3722	2883	858	97
	17	3722	2883	858	97
	16	3722	2883	858	97
	15	3722	2883	858	97
	14	3722	2883	858	97
	13	3722	2883	858	97
	12	3722	2883	858	97
	11	3722	2883	858	97
	10	3722	2883	858	97
	9	3722	2883	858	97
	8	3722	2883	858	97
	7	3722	2883	858	97
	6	3722	2883	858	97
	5	3722	2883	858	97
	4	3722	2883	858	97
	3	3722	2883	858	97
	2	3722	2883	858	97
	1	3722	2883	858	97
	0	3722	2883	858	97
