# Supplementary material for: Rapid, accurate, computational discovery of Rho-independent transcription terminators illuminates their relationship to DNA uptake
Source: Genome Biol. 2007 Feb 21;8(2):R22. doi: 10.1186/gb-2007-8-2-r22 (PMC1852404; doi:10.1186/gb-2007-8-2-r22)
Supplement: Additional data file 2 — As described in the text, the entire robust tail-to-tail region is searched; if the region is less than 500 nt, then the 500 nt downstream of the stop codon is searched (stopping if a gene start is encountered). In the case of ties, all terminators with the high score are output. [file gb-2007-8-2-r22-S2.zip › Methanosarcina_barkeri_fusaro.ttperf]

Mbar_B3751   3  77  67   12209 ..   12231 -  -9.9  -2.70932   TGTTCTGGTGAACTA           CCCCTAAGC TAAAG ACTTAGGGG           CTTCCTGGTTCATTC
Mbar_B3760   1  79 296   34209 ..   34221 -  -3.4  -5.54907   TTGATAAAAGAAAAA                TTCC TCTTG GGAA                TTAATTCTCTGCTTA
Mbar_B3753   3  50 275   15706 ..   15720 +  -3.5  -3.40022   CAAGCTATTCCAAAG               CCAGG TGTGT TCTGG               GTTTCTTTCTGTTCG
Mbar_A0010   3  52 302    8533 ..    8543 -  -5.4  -2.68942   ATCCTTTGAGATAAT                 CCTT AAA AAGG                 CTTACAAGTAACAAT
Mbar_A0017   2  52  94   20667 ..   20680 -  -3.1  -3.84183   CTTCAGTATAAAATA               TGCTG TCTG CAACA                TGATAGGCTATCTGA
Mbar_A0026   3  59  55   31178 ..   31203 -  -5.5  -3.75105   CTAACCGATGAACAA         TGGAAACAGAT TCAT ATTTGTCTCCA          AATACACCATATAGT
Mbar_A0044   3  52 326   53469 ..   53483 -  -4.3   -3.3705   AAAGAGATTGGAGAA               GTGAT GACAG ATCAC               TGGAGAGCATATGCA
Mbar_A0064   3  87  12   77337 ..   77364 - -10.8  -3.40173   ATAAAGCCTGAAATA        TTCCC-GAAATTC CAC GAATTTCAGGGAA        AACTTTAAAAATTAT
Mbar_A0069   4  49 357   82118 ..   82132 -  -4.3  -2.96249   GTTTATTAAGAATGA               TTGAG CTCTT CTCAA               AATTAATTCGATTCC
Mbar_A0118   4  54 328  130946 ..  130956 -  -5.4  -3.04398   GGTTGTGTTTAAAAG                 GACT TCT AGTC                 AAACAGTTTACATTA
Mbar_A0126   4  66  54  144662 ..  144672 -  -5.4  -4.22883   TATTATCCAAAATAA                 GCAT TTT ATGC                 CCTTAGTTTTAGTAC
Mbar_A0140   3  68 159  157589 ..  157600 -  -2.2  -5.24129   CTGTGCCACAAAAAA                GCTC GATG AAGC                 CGGAATGAAAGCTGA
Mbar_A0145   7  54  37  162800 ..  162826 -    -6  -2.57564   TTATGTTCTCAGAAT         TCTCAGAATTTT TTG AAACTTCTGAAA         CTTTGTAGCCCCCGA
Mbar_A0162   9  65  35  182442 ..  182452 -  -3.2   -4.7889   ACAAACACGCAAAAA                 GACA TTA TGCC                 ATTCAACTGTCTGAC
Mbar_A0208   1  52 401  244009 ..  244020 -  -4.4  -3.29144   GTACGCCTCTGACAA                GCTT GTGG AAGC                 TATCGAAAATCATGG
Mbar_A0223   5  62 207  263140 ..  263154 -  -2.9  -4.58085   ACAGGCACAAACAAA               TGAAA GTACT TTTCA               CCTTATCTTTTTTTG
Mbar_A0227   4  93   3  266198 ..  266211 -  -6.7  -5.47846   AATTAAAAAAGAAAA               CCAGA AAAA TCTGG                TTTCACTGCTCTTTC
Mbar_A0236   3  44 111  277270 ..  277280 -  -2.6  -3.22898   AAAAAATATTTAATA                 TTAA CTG TTAA                 GTTTTAGGGCTAAAA
Mbar_A0239   6  58 411  281999 ..  282020 -  -3.7  -4.33004   ACCTAATGAAAATAA           GTATTCAGA CGAG CCTGAAAAC            GTCGACAGTGTAATA
Mbar_A0250   4  51 456  298025 ..  298039 -  -5.6  -2.51464   TCAGTACTTATTAAT               CTCAGC CTA GCAGAG               TGAAAGTATTTCTTG
Mbar_A0258   6  74 113  307266 ..  307277 -  -5.8  -4.58395   GCTACCTGCTAAAAA                TGCC TTCA GGCA                 GTTGTCCTGATTGGT
Mbar_A0272   6  57 206  322753 ..  322765 -  -6.3  -2.60763   GGCATATCCGAGAAC                TATGG CTC CCATA                AAAATAGGACGTGGA
Mbar_A0276   3  67 197  325898 ..  325924 -  -5.9  -4.07568   GCCTGCCCCTCAAAA        TTGAAGGTTGCG ACGG CGCA-CCTGCAA         GAACCTTGTTAGTTA
Mbar_A0294   5  60  29  344694 ..  344704 -  -2.6  -4.67168   AAAAATGGTTAAAAA                 TTAA AAT TTAA                 GGGCACTTCCGTCTC
Mbar_A0317   4  58  49  371190 ..  371202 -  -3.5  -4.24741   AGAGAAAAAATACAA                TTTTT ATA AAAAA                CAAAGTATTTTAGTT
Mbar_A0343   2  54 189  397795 ..  397818 -  -5.4  -3.09516   GGCTTCAGTAGTTAA          GTAAATCCAT CTCT ATCGATTTAC           AAAAGATTTATACAG
Mbar_A0353   7  60 253  411073 ..  411093 -  -2.6  -4.56736   ATCCAAGAAGGAAAA            GTTTCTCC TGCGG GAAAAAAC            ACACCTACACCAATT
Mbar_A0361   5  67 442  422882 ..  422894 -  -4.8  -4.42238   CCACTTGAACCAAAA                CTCC TTAGC GGAG                GAGAACGTGCAATCT
Mbar_A0376   4  56  -1  445698 ..  445727 -  -3.5  -4.00347   AGAAAGAAAAATGAA       GAGAAGTCAAAGC TACT GCTTAAGCCTCTC        AGGCTGCTACATCCT
Mbar_A0404   4  46 271  479003 ..  479013 -    -4  -2.73124   GGGCAGGGCGCAAAC                 CTTT AAA AAAG                 AGTGATTCTATTTAG
Mbar_A0404   4  46 177  479096 ..  479107 -    -3  -3.18913   AATACACATATCCAA                TTGT ATTT ACAA                 CCCTAATCGTTACAA
Mbar_A0416   2  69   2  501093 ..  501104 -  -5.8  -4.32233   ATAAAAAGTTTAAAA                GAGG ATGA CCTC                 ACTATTTTTTACGTC
Mbar_A0426   3  66  99  515031 ..  515047 -  -5.2  -4.25053   GTACAATATAAATAA              CTATAG CTGAT CTATAG              CTGATTGCATATCCA
Mbar_A0444   2  55 217  541795 ..  541815 -  -2.6  -4.21933   TTAATTCCAAAATAA           TGATGAGTC AATC GACCC-TCA            TTCCAGCAATGTCCC
Mbar_A0463   5  61  18  558106 ..  558119 -  -6.7  -2.92425   AAGCAACGGGATATA               TTCGC GTCA GCGAA                ACTTTATTGTCCTGA
Mbar_A0475   8  90  -8  571067 ..  571081 - -11.4  -3.55442   TCAAGATAAAACAGA               GAGCCC TCA GGGCTC               TTCAGGAATTATAAT
Mbar_A0490   9  81 458  586811 ..  586827 -    -3  -5.82388   AAACTGGAAAAAAAA             GCTCTTG TTAT CAAG-GC              AGGGACTGAGAAAGT
Mbar_A0500   5  90   2  596654 ..  596707 - -10.9  -3.84648   TAATCTAAAAATGAA TTTAAAGTCTTAAATTCAAACTTAA AGTC TTAAATTTAAACTTAAAACCTTAAA CTCAATCAAAGTTCA
Mbar_A0503   4  80 404  601681 ..  601693 -  -7.7  -4.18934   GAGCATTTTAAGAAA                CTGGA GAT TCCAG                AAGGAATCGATATCA
Mbar_A0507   2  48 292  609670 ..  609680 -    -4  -3.13068   ACATATTGAAAAGCA                 CTTT GAA AAAG                 CTTAAACATAGAAAT
Mbar_A0507   2  48 256  609699 ..  609716 -  -2.7  -3.69992   AAACATAGAAATCAA             GAGGA ATTTAGTA TCCTC              TTTGAAATCTTTTCC
Mbar_A0517   7  64   7  621115 ..  621127 -  -4.9  -4.19704   CAACCTTAGTTAAAA                CAAAA TCT TTTTG                AAGTTATTAACTCTC
Mbar_A0523   4  74  55  624547 ..  624562 -    -4   -5.1925   TTATAATCGAAAAAA              CCTTCT CAGC AGAAGA               CAAAGAATCTCTTGG
Mbar_A0532   4  54 422  632209 ..  632231 -  -4.8  -3.25166   TGACTTCAAAAACGA           TGAGTATGGG GAT CCCATGCTAA           ATGACGATATTGCTC
Mbar_A0541   1  70 362  644328 ..  644342 -  -4.3  -4.89562   CTAAAAGCAAGAAAA               GCAAT GAAGA ATTGC               CCTCTTACATCCTTT
Mbar_A0547   6  73 464  656288 ..  656300 -  -7.7  -3.58905   AGCTTCTAGAGATAA                TACCC TTA GGGTA                TGGGATTTAGAAAGT
Mbar_A0555   4  62 270  664628 ..  664642 -  -2.9  -4.66625   ACAGACACAAAGAAA               TGAAA GTACT TTTCA               CCTCACCCTTTTTTG
Mbar_A0560   3  67 436  669822 ..  669838 -  -6.6  -3.65828   ATAGAAACTCTGAAA              GAAAGC GGAAT GCTTTC              ACCCGTCGGAAAGGC
Mbar_A0560   3  67  13  670249 ..  670261 -  -4.9  -4.42765   CTTCAAAAAAGCAAA                TTTGA TAA TCAAA                AAAGGGCAAAAATCA
Mbar_A0569   7  71 136  680050 ..  680083 -  -5.4   -4.5852   GAATCCAAATGAAAA    CCGTTTCTCTTCCCGA AAGG TAGGG--GAGAAACGG     CTCACACATAAAAAT
Mbar_A0602   4  67 461  724329 ..  724353 -  -2.9  -5.10601   ATAAAATCATAAAAA          CAGGATACT GGAGAAG AGTATACTG          AATTTAAAAACATAT
Mbar_A0605   6  58  58  728107 ..  728126 -  -2.8  -4.37658   AATGTCTTCATAAAA            CCAATGCG GTCT CGAATTGA             AAATTATCTTATCCA
Mbar_A0608   5  64 130  731403 ..  731415 -  -4.7  -4.19238   GGGTGAAGCCCAAAA                GCTCG AAG CGTGC                AAAGTCACCGAGCTT
Mbar_A0631   2  63 397  753152 ..  753164 -  -6.9  -3.35679   GCTGTGTAGGGACAA                GGGGC GGA ACCCC                AATGGCGGTTGCATG
Mbar_A0639  10  61  85  759844 ..  759866 -  -5.6  -3.79203   AGATAAAACTGCAAA           TGACAAAATC TTT GATTTCGGCA           TAAAAAATGAAAATG
Mbar_A0660   1  40 245  782702 ..  782714 -  -2.7  -2.78596   TATGTTTGGATCATA                TGTAA ACC TCACA                ACTGCACACAATAAA
Mbar_A0673   4  58  92  804040 ..  804051 -  -4.4  -3.94634   GATCATTGGAAATAA                GAAG AGAT CTTC                 GGAAATAAAAAGAGA
Mbar_A0677   6  62 349  809130 ..  809142 -  -6.9  -3.17586   AGGAACTGATCAACA                GGAGC AAT GCCCC                TTACATGGAACACAG
Mbar_A0694   6  64 -33  829161 ..  829191 -  -7.7  -2.52543   AGTTTTCTTAACTCA      TGCTTTCC-TGCAA CTCT TTGCATGGGAAGCA       ATAAATTCCCTCATC
Mbar_A0699   2  46 423  837765 ..  837781 -  -2.2  -3.41073   GATTTCATGTAAACA              GGCC AAAATTTAA GGCC              GACTTCTAATGTAAA
Mbar_A0699   2  46  42  838129 ..  838162 -    -2  -3.54307   AATATTTTTTGTAAA    CTTATCC-AAA-ACCA ATTT TGATTTTTAGGATAAG     GTTTTAACTTGGATT
Mbar_A0712   1  55 154  852624 ..  852640 -    -3  -4.04355   AAAAAAGAGATTAAA              TGCAAA ATATA CTTGCA              AAAGAACGTATAATT
Mbar_A0721  11  80 281  868421 ..  868441 -  -9.1  -3.60316   AGTCTTTTAAAAAAG            TTTGAGCAA AAA CTGCTCAAA            ATTTGAGTTTAAGGA
Mbar_A0721  11  80 106  868600 ..  868616 -  -9.5  -3.40522   ACGGTTGCAGCACAA              GCCTTTT CAA AAAAGGC              TTGACCGAAAATCTT
Mbar_A0733   4  50 104  886356 ..  886371 -  -3.3  -3.54489   TTAATTCCAAAGTAA              TTCTG TTCCTT CAGAA               AGCTGTCTATGTGTT
Mbar_A0737  10  62  39  891196 ..  891209 -  -3.1  -4.63218   GTTCTGTGAACAAAA               TCCAA GTAT TCGGA                AAAATGGGTACAAGG
Mbar_A0742   2  58 174  897810 ..  897822 -  -2.6  -4.42667   TGAAAACCACGAAAA                GCGC AGAAG GCAC                GGAAATAAGTAGTAA
Mbar_A0746   2  65  40  901871 ..  901881 -  -3.2  -4.86001   ATGATTGGATAAAAA                 TCCG TCA CGAA                 TTCTTAAATTAAATT
Mbar_A0756   6  70 304  915729 ..  915739 -    -4  -5.06816   ATTTTCGAATAAAAA                 TTGA AAC TCAA                 AGAACAAACTAAAAA
Mbar_A0761   3  75 291  921630 ..  921640 -  -2.4  -5.70761   AAAATAAAATAAAAA                 GTGG AAG CCTC                 ACAACTTAAGGCTTT
Mbar_A0792   5  73 206  953507 ..  953525 -  -8.2  -3.45023   TTATCAGGAGGAGAA             CAACAGAG AGT CTCTATTG             CCAGGGCACTTGCGA
Mbar_A0797   4  93  74  958513 ..  958523 -  -6.8   -5.4505   TTTTTTAAGAAAAAA                 GGGT TTA ACCC                 TTTTTGAATTTTATT
Mbar_A0814   5  71  16  985400 ..  985448 -  -8.2  -3.27828   AAATAAATGAATATA GTTGACGGCTATATCCCACG-TC TAAA GAGCGTGGGATTTAGCCTTTGAC TGTCTTAAAGGAATA
Mbar_A0823   5  95 195  999538 ..  999548 -  -5.4  -5.92399   GAAGAAAAGAAAAAA                 TCCA TCC TGGA                 TTTTTGTACAGGCAA
Mbar_A0828   2  54 143 1003371 .. 1003390 -  -3.6  -3.82528   AAGCTTAAAAAGTAA            TCTCAATT TTGA AGTTGAGA             AACAAAAGCTACAGA
Mbar_A0850   6  62 387 1027694 .. 1027708 -  -6.4  -3.39856   CATACACCCAAGGAA               GTCCAG GCT CTGAAC               CATCTTCAGGAAGTA
Mbar_A0855   1  71  84 1033443 .. 1033453 -  -6.8  -4.09739   TCAAGTGCTTTAAAA                 CCGA AGT TCGG                 GATATTGCTTAGCCC
Mbar_A0859   2 100  38 1038592 .. 1038618 -  -9.4  -5.16472   AAAAAGTTCAAAAAA         CAGGCTGCGATA TTC TTTCGCAGTCTG         AAATTAAATTCGATG
Mbar_A0863  13  88 317 1043683 .. 1043707 - -11.5  -3.32498   TATGGTATACAGTAA          TAGCGAGTCGA TAA TCGACTTGCTA          TTGTGTTTATTACAT
Mbar_A0873   4  60 179 1054050 .. 1054065 -  -3.2   -4.4784   GAAACTGCAAAGAAA              GAGGTT TAAA AGCCTC               TGTTTCTTTATTTTA
Mbar_A0885   7  60 441 1065501 .. 1065520 -    -5    -3.767   GACCTAGTGACTAAA            GCAATTGC TGAA ACAATCGC             CGAAAATGAAGCTGC
Mbar_A0893   3  88  30 1076779 .. 1076796 -    -7  -5.20633   AAAAATAGACAAAAA             GTAGGC TAAAAG GCCTAC              TCTGTTTTAAACTGT
Mbar_A0926   7  74 394 1120152 .. 1120169 -  -8.5  -3.24022   AAAGCTGTAGAAAAG             CTCAAAC AGGC GTTTGAG              GACAAAACTATGGAT
Mbar_A0948   4  74 213 1154120 .. 1154136 -  -9.5  -2.68072   GGTATTAGAAGGAAT              TGCCTAA TTT TTAGGCA              GTGTCACGAATTTGC
Mbar_A0958   4  82  31 1164560 .. 1164584 -  -5.1  -5.46706   ATTTCAAAACAAAAA          TATCTGGAATC TAT AATTTCAGATA          ACGAATTCTTTGTCA
Mbar_A0962   2  48 422 1171113 .. 1171133 -  -3.9  -2.99871   CTGCAGATGAAATTA            TTCCTGAAC TTA GATCAGGAG            CCTCGGTGGACACAC
Mbar_A0969   4 100 405 1180287 .. 1180310 - -15.4  -4.80178   CAGTAATTAAGAAAA          GGCCTGCTTT TAAG AAAGCAGGCC           TTTTTGAATTTCTAC
Mbar_A0973   4  58 348 1184785 .. 1184799 -    -5  -3.73042   GTTTTCAGGAAAACA               GCAACT TGA AATTGC               CAAATCAATCGATTA
Mbar_A0980   3  49 376 1196768 .. 1196778 -    -4  -3.34589   TGAACAGCAAATAGA                 TCAT TTA ATGA                 ATATACCTTAACTGG
Mbar_A0998   3  71  75 1218336 .. 1218375 -  -2.3  -5.43414   ATTATACATAAAAAA CGATACTCGACAGGATATA TGTG TTTTTCCTGTCG-GTAT-G  CTTTTTGTAATGGCT
Mbar_A1010  10  73 458 1234750 .. 1234766 -  -4.5  -5.02287   GAGAAAAATATAAAA              TCTTTTG CAG CAAAAAA              GGTAATTTACAACTA
Mbar_A1024   2  65 185 1249672 .. 1249685 -  -6.7  -3.42366   CTGAAAAGTCTATAA               CCTGA GAAA TCAGG                TTATGTTTCTTATTC
Mbar_A1030   3  87 435 1252673 .. 1252695 - -11.4  -3.14211   ATTGTTGGGCAGGAA           GTGAAGTTCT GGA AGAACCTCAC           AGTAACTGGCATGCT
Mbar_A1047   4  66 295 1278543 .. 1278565 -  -6.2  -3.79747   CGAGGTAGGACGAAA           GCTGGCCT GCCTGTA AGGCCTGC           CTTGCATCGGAAACT
Mbar_A1060   2  48 110 1298154 .. 1298164 -  -2.6  -3.61371   AAACTTGACTTCAAA                 TTTA CAG TAAA                 TTCGCGACATTACCT
Mbar_A1071   2  56 298 1314571 .. 1314581 -  -5.4  -3.28878   TAATAATATGAAAAT                 TGCT TCA AGCA                 TAGTCACAGAAGAGT
Mbar_A1083   4  59 350 1328541 .. 1328557 -  -6.6  -2.73159   CGAATTTTTGTAAAC              CGGTTT GTTGT AAACCG              ATTCTGTAAACCGAA
Mbar_A1093   5  86  45 1341503 .. 1341528 - -11.3  -2.55019   AATCTGAAAAATGAG         GTTGCAGGTATG TTT CA-ACCTGCAAC         GGAAATTGAAGCTTT
Mbar_A1103   9  79   5 1350322 .. 1350341 -  -4.9  -5.26119   CCCTCAAAAACAAAA            CCTCCAG ACGAAA CTGGGGG             GAGTTCACGGAACAT
Mbar_A1113   2  52  56 1370024 .. 1370039 -  -3.3  -3.75035   AAAAAAAGGAAAAAC              CATTG GAAAAA CAATG               AAAAAATAATTTTGG
Mbar_A1142   1  47 101 1412941 .. 1412957 -  -2.3  -3.63305   TAGAGAATTTCGAAA              TTGAAGA ATT TGTTCAA              ACAGTAAAACCTGAA
Mbar_A1152   5  49 346 1423910 .. 1423923 -  -3.9  -3.30124   GTTTACTTTTTAGAA               GATTA ATAT TAATC                AGTTCTCTGGAAAGT
Mbar_A1166   1  43 286 1432896 .. 1432906 -  -2.4  -3.12668   GATTTGCAGATGGAA                 GCAG CTC CGGC                 TTTCATAAAACTAAG
Mbar_A1180   3  74 306 1450992 .. 1451005 -  -5.9  -4.56597   GCGCTCTGGGAAAAA               GGGCA ATAT CGCCC                TCCCTGGCTCTGGAG
Mbar_A1185   4  56 354 1455131 .. 1455156 -  -3.9  -3.81137   CGTCAAATACGTAAA         CAGTGATACGG TCAG CCGCGTAACTG          AAATTAAAAAGGACG
      surE   7  91 185 1465241 .. 1465264 -  -5.3  -5.72254   TGAAAGAATAAAAAA          GGCTCTCTT GGATAA AAGAGAGTC           AACATCTCTCAAAAA
Mbar_A1222   8  70 155 1508850 .. 1508863 -  -8.1  -3.16676   GCTATGAACTGAAGA               CAGGG GATT CCCTG                GTCTGCAGACACTGC
Mbar_A1227   7  57 297 1517002 .. 1517043 -  -3.2  -4.22948   AAAAGGTATTGAAAA TC-ATGGAGTCGTTTGTTA TGACC CAAAAAATGACTCCATAGA TGATGGATATTAAAA
Mbar_A1227   7  57 222 1517107 .. 1517118 -    -3  -4.21141   TGTCAATAAATTAAA                TTCA AAAC TGAA                 TGTAGCTTGAGAATC
Mbar_A1236   7  85 322 1531024 .. 1531040 -  -8.1  -4.42238   GCATCCGAAGGAAAA              GAATCAA TAA TTGATTC              CTCGAAAAAGATCAA
Mbar_A1240   1  45 372 1537243 .. 1537259 -  -2.9  -3.00704   ATGGGCTAAATCATA              CGTGCAA GAC TTACGCG              GTTGAAACGGGAAAT
Mbar_A1253   2  64 216 1558172 .. 1558190 -  -7.4  -3.05997   GCGTCAGAAATTATA             GGCTTCAG TGC CTGAAGCT             TCTATGGGAACTTTA
Mbar_A1267   7  50 210 1573606 .. 1573622 -  -3.7  -3.52668   AATTCAGTTATACAA              TAGACTA CAA TAGACTA              CAATAGACTACAATA
Mbar_A1267   7  50 200 1573616 .. 1573632 -  -3.7  -3.53546   TACAATAGACTACAA              TAGACTA CAA TAGACTA              CAATAGACTAATTCA
Mbar_A1267   7  50 190 1573626 .. 1573642 -  -3.7  -3.53546   TACAATAGACTACAA              TAGACTA CAA TAGACTA              ATTCAGTTATACAAT
Mbar_A1273   5  85 448 1580487 .. 1580497 -  -6.8  -5.02201   AAAACAGCAGAAAAA                 CCTG ATA CAGG                 CAATTGCAATCCAGC
Mbar_A1278   1  50 151 1585181 .. 1585234 -  -4.8  -2.67747   TCTGGATATTACAAC CACGGAAAACACGG-AAGAACCACGC CTTT AC-TACTTATTTCCGTGTCTTCCGTG CTTTCAGTGGTTTTC
Mbar_A1294   6  67 368 1602562 .. 1602606 -    -6  -4.13872   ACTGAAGTATATAAA TGATCAG-GA-GTTGCAGATAA AGG TTATTTGCAACTTCTCAGATCA ATGCGTCTTCTATAT
Mbar_A1321   6  66 406 1630342 .. 1630352 -  -5.4  -4.22883   TATCATCTAAAATAA                 GCAT TGT ATGC                 CCTTAGTTTTAGTAC
      truA   2  53 231 1643233 .. 1643243 -    -4  -3.68378   GCATATCCGAAAAGA                 TTGA GAT TCAA                 ATACCAACCAGTGAA
Mbar_A1341   4  51 134 1653547 .. 1653560 -  -5.3  -2.53382   ATTAGGTTGAAGTTA               TAACC TCCA GGTTA                GAGCCAGGTGGTTTT
Mbar_A1361   3  71 112 1677082 .. 1677098 -  -5.2   -4.7078   TTAATGATTGAAAAA              CAATTG AAAAA CAATTG              AAAAAAGAAGTGAAA
Mbar_A1376   5  70 -30 1700648 .. 1700683 -  -6.3  -4.30014   TTGATTAATTCAAAA    GGGTTTC-AAAGCTTT TCAGC AAGGCTTCCGAAACCC    ACACGACTTGAAGTC
Mbar_A1382   0 NONE
Mbar_A1392   3  46 405 1715064 .. 1715078 -  -2.8  -3.55444   GCTGCAGGCCTGAAA               GCTTGA AGA TAAAGC               AAGCTCGTTATGTCT
Mbar_A1398   3  86 261 1724188 .. 1724213 -  -9.9  -3.59966   AGATGGGACATAGAA         CTGCTTTTCAA AGAA TTGAAAAGCAA          ATACGCGCTAGACGT
Mbar_A1411   8  77 408 1738884 .. 1738899 -  -7.6   -4.0942   TACTGATTATATAAA              GGCAAA TGCA TTTGCC               TTTTATTCACTTAAT
Mbar_A1439   0 NONE
Mbar_A1455   0 NONE
Mbar_A1487   1  53  87 1836836 .. 1836858 -  -5.6  -2.93149   TAAACGACACAAGCA           TCGTATTTGA AAG CCAAATTCGA           TAGACTTTTCTTTCT
Mbar_A1492   4  61  71 1843906 .. 1843927 -  -5.9  -3.54424   TCTCACCTGTTCAAA           CCCGTGCACT GGA AAT-CACGGG           CTCTACAGAATTATC
Mbar_A1509   4  62 269 1867315 .. 1867326 -    -3  -4.71776   GAAGATGTAATAAAA                GAAA AAGT TTTC                 AAAGGGAAAGTTTAC
Mbar_A1527  11 100 410 1882804 .. 1882828 - -14.5  -3.77722   CCGAACCAGGAATAA          GTATTGAGACT GGT AGTCTCAATAC          TTATTGATATAAATG
Mbar_A1532   4  45 284 1890518 .. 1890544 -  -3.2  -3.14211   ACCGCGTCTTATGAA        TGTATTATGGA TGCAGC TCCA-AATACA         GAGTACATCCTTCAT
Mbar_A1540   3  75 447 1899589 .. 1899607 -  -2.4  -5.63236   ACTGAAAAAGAAAAA             CTCCTG GAAACGG CAGAAG             AATTAATTGCCCAGC
Mbar_A1547   1  67 -25 1908231 .. 1908250 -  -5.7  -4.07687   ATGTTGTTTTTAAAA            TCCGGAA AGACTG CTCCGGA             ACTTGCCGTTTTTCT
Mbar_A1564   4  65 152 1927405 .. 1927419 -  -4.2  -4.56978   CTCCCAAAGAAGAAA               CGGTTT TCG AGACCG               TCGCCTTACCACTAG
Mbar_A1578   4  56 425 1945069 .. 1945083 -    -5   -3.4758   TATTAACAATAGTAA               TCTTCC TGA GGAAAA               AACTGGAATAGAAAC
Mbar_A1584   4  74  73 1951898 .. 1951912 -  -5.7  -4.60746   GTAAAAATAGGAAAA               TGCTG GGTAT CAGCA               TTTTATTTTCTGTTG
Mbar_A1590   6  74 306 1959530 .. 1959556 -  -5.4  -4.86029   ATAAATAATATAAAA         TACACTAATATA AAA TATATTAATATA         AAACAACCTAAAATA
Mbar_A1608   2  45 140 1979818 .. 1979833 -    -4  -2.52516   TCCGCCATTATGAAT              CAC-TGG CTT CCAAGTG              CGGGGGAGAAAACGA
Mbar_A1622   8  75 340 1995228 .. 1995247 -  -9.4  -2.94199   GATCCAGCAAGTATA            TACCTTTC TAGT GAAAGGTA             ACTCAAATTTGAGGC
Mbar_A1626   5  62 309 2001765 .. 2001781 -  -5.9  -3.75629   GATCCTTAACCTAAA              TAATGAC GCA GCCATTA              CGTCTCTAAAAGTTC
Mbar_A1639   1  48 214 2020782 .. 2020792 -    -4  -3.00476   ATTCTGAATGATATA                 TTTC TCT GAAA                 AGGTTTCATTCTGAA
Mbar_A1655   5  65 403 2041251 .. 2041263 -  -7.7  -2.63079   GTTGTAGACAATCTA                GAGGA AAC TCCTC                CTGAATTCAGGCCAT
Mbar_A1659   1  50 295 2044270 .. 2044282 -  -3.3  -3.46271   TATAAATATGTAGAA                CGGCA GCT TGGCG                GTTTCAATGTCATTG
Mbar_A1669   1  45  33 2061190 .. 2061202 -  -3.4  -2.97245   TTATGCATAATTATA                GGAA TGCTT TTCC                CAACCCCGGCGGTGA
Mbar_A1674   2  43 457 2067756 .. 2067777 -  -2.5  -3.00342   ATAATAAAAAAGTGA           TTTAAAA-CA GGT TGCTTTTAAA           CTTAGAAATCTCGAT
Mbar_A1679   0 NONE
Mbar_A1690   2  69 456 2087009 .. 2087034 -  -2.5  -5.31456   GTAATTGAGAAAAAA         GGAGTGAAGAT GAGA ATCTACACCAC          TAAAGCCGAATCCGG
Mbar_A1693   2 100 139 2090243 .. 2090255 -  -9.1  -5.95539   GTGGAAAGAAAAAAA                TCCGG GTG CCGGA                ATGAAGATACTGCCT
Mbar_A1699   1  47 320 2095813 .. 2095823 -    -4  -2.91144   TCAGGGGCGAAACCA                 GAAA GCA TTTC                 TTCGGTTTCCTTGAA
Mbar_A1713   7  64 351 2108811 .. 2108826 -  -4.8  -4.27007   CAAATATTGAATAAA              GAAATT AATT AATTTC               CTTATTCTGAAAATT
Mbar_A1731   2  70 468 2119687 .. 2119703 -    -8  -3.14564   CCAGCGCTTGAGTAA              CGGGAT AAAAA ATCCCG              GAGGCAGCCTTATAA
Mbar_A1743   4 100 345 2134276 .. 2134293 - -11.3  -4.85894   AAAGCAAACACAAAA             GCCCACT TTGA AGTGGGC              TTTTGTGCTGATGAG
Mbar_A1752   2  54 230 2146236 .. 2146246 -  -5.4  -3.09452   ATGTTCCAATAGAGA                 GAGA TCA TCTC                 GGAATAGTCGTCATA
Mbar_A1766   0 NONE
Mbar_A1784   4  79 186 2193433 .. 2193446 -  -6.7  -4.64144   AAGAATTTTGAAAAA               GCTTC GTGA GAAGC                TTTGAGTGAAAAACT
Mbar_A1789   2  41  34 2204323 .. 2204342 -  -2.1  -2.96989   AATACATAGAATAAC            CTGTACC TTAGTT GTTACAG             CTCTAATTTTTTGAA
Mbar_A1794   5  62 176 2212661 .. 2212678 -  -4.3  -4.17355   TAACGTGAAAAAATA             TAAATTT ACAA AAATTTA              CTGCGGAAAGTGGGA
Mbar_A1794   5  62 -12 2212839 .. 2212866 -  -2.1  -4.79949   TTTTTAAAAAAATAA       GGAAAGTCAGCCT TATT AGACTG-CTT-CC        GCCCAGAAGGTTATC
Mbar_A1798   4  59 460 2230005 .. 2230025 -  -6.2  -3.01726   TTTCGTTATATAAAT           CCTCCTATG TTTT CATAGG-GG            TTAGGTTAGCCTGTG
Mbar_A1807   8  59 336 2258139 .. 2258150 -  -5.8  -3.24823   AAGTTCCAAAAATCA                CCTG CGGA CAGG                 CTCAGGAATAGGGTT
Mbar_A1812   5  74 170 2262771 .. 2262789 -  -5.2   -4.7497   TTGATCGAGTAAAAA             GGGCAG TTGTAGC CCGCCC             GGAAAATTGCATAGA
Mbar_A1825   1  48 468 2283616 .. 2283629 -  -2.4  -3.60627   TGAGTTTACGGCAAA               TCTC GCTTTT GAGA                TCCTGGAAGGCATTG
Mbar_A1859   2  50  39 2322454 .. 2322465 -    -3   -3.7108   AGCTTGAGAGCCAAA                TTGA GGGC TCAA                 AAAACTAAAAAAATA
Mbar_A1863   8  82 284 2326579 .. 2326597 -  -7.5  -4.65895   TGCCGCAGGTAAAAA             TCCTGTA AGCCA TACAGGA             AAGGTTTACAACCTT
Mbar_A1873   6  91 -12 2341404 .. 2341429 - -10.5  -4.09822   AACCGACCAGAGAAA         GATTTCCAGGT TTTT ACCTGGTAATC          ATCATTTCTGCAGTT
Mbar_A1884   9  69 216 2351417 .. 2351429 -  -7.7  -3.32984   TTAAAATCTACAACA                TGACC TGC GGTCA                TTGCCATAAATGAAT
Mbar_A1891   3  47 225 2358865 .. 2358883 -  -3.8  -2.86078   GAGAAAAATAAAATC             CCAGATTA ATT CATTCTGG             TAGTGCAGTTTAGGT
Mbar_A1901   4  51 298 2369349 .. 2369366 -  -4.9  -2.90992   AATCCGGTGAAACTA             TCCCTAT TCTC ATAGAGA              CTAGACAATCGATGT
Mbar_A1922   5  63 -31 2400413 .. 2400423 -  -6.8  -3.34715   CATTTTTTCGAAATA                 CAGG TAC CCTG                 TCTCTTCTTTCTTGA
Mbar_A1928   4  57 436 2405778 .. 2405789 -  -2.2  -4.42667   TGAAAAGCATTAAAA                CTAG CTTT CCAG                 GAATAAAAAGCGCTT
Mbar_A1936   5  58 235 2418662 .. 2418673 -  -4.4  -3.80625   GGCGCATAAGGGAAA                TGAG AAAG CTCA                 AGAATGCGCAGGTTG
Mbar_A1945   5  55 -17 2430102 .. 2430112 -  -3.2  -4.05446   CGGTTTAATCATAAA                 TGGA ACT CCCA                 GTCCTTCACGCCATC
Mbar_A1955   1  51 158 2442710 .. 2442723 -  -2.5  -3.81349   ATCCCAAAAACAATA               TTATT CTCA AATAA                GCAAAGTTTCAGAAC
Mbar_A1963   6  66 321 2453019 .. 2453035 -  -6.5  -3.95071   GAAAGTTTCAAAGAA              TGGGCTC AGA GAGCCAA              AAAAGATGGTTTTCT
Mbar_A1984   4  61 310 2477814 .. 2477831 -    -7  -2.83732   ACAAGTATAAGATCA             CCTGAG AACATG CTCAGG              ATGTACAGGGTTTTC
Mbar_A1988   1 100  23 2482534 .. 2482552 - -13.2   -3.1544   TTATATTATAGTTAA             TCGAGTGC GTA GCACTCGA             TTTCTTTTTTCATTG
Mbar_A1994   2  73 313 2510507 .. 2510539 -  -7.9  -3.74056   GAATAATTAGCCAAA      GATTTTTATTTGTAG AAG CTACAAATATTAATC      TGTTTAATTGTATCT
Mbar_A2007   2  82 111 2531759 .. 2531775 -  -5.1   -5.4593   GGAAAATAATAAAAA              GTCTCGA AAT TTGAGAC              TTTTCGACTTCTTCT
Mbar_A2019   8  57 137 2549182 .. 2549227 -  -2.9  -4.18908   ATATTTGGAAAATAA GTTTAATATCCCTTAAAAAA CTAATCC TTTTTCAAGGGGT-CTAAAC ATTAATGAATTGTGG
Mbar_A2028   4  58 251 2562312 .. 2562331 -  -3.5  -4.33675   ACCATACTATCAAAA            TCAGGGG TAAATG CCCCTTA             ATCTTTTTTATTCAG
Mbar_A2035   1  56 341 2570809 .. 2570828 -  -3.4   -3.9941   TCCGTCAGAAGTAAA            CCAGCGGC TAAT GTCTCTGG             GATTCGAACCCGTGA
Mbar_A2047   5  66  57 2585835 .. 2585847 -  -2.7   -5.0133   CATGCTTTTAAAAAA                TACAA AAT CTGTA                AAATATCTGTAAATT
Mbar_A2069   7  67  33 2613019 .. 2613036 -  -4.8  -4.35313   GAAAATTAAAAAAGA             GGAAGG ACGAAA CCCTCC              GAAGATAAAGTTATT
Mbar_A2072   8  64 194 2618820 .. 2618830 -  -5.4  -4.12942   CGAAACTTGGGAAAA                 TCAG TCT CTGA                 GCAAGTTGAAAATCA
Mbar_A2084   3  82 -11 2635015 .. 2635040 -  -9.7  -3.65084   AATCAAATCGGGAAA         CGGTAGGGGCA AATT TACCCATACCG          TTTAAGTACTTCTTT
Mbar_A2088   2  48  81 2639213 .. 2639232 -  -3.6  -3.30741   ATTGACAAGCATTAA            GGGATT TGGGGTTT AATCCC             GGGAAGTTAAACTTC
Mbar_A2093   2  60 187 2644652 .. 2644664 -  -2.7  -4.55023   GTGAAGATCATAAAA                CTTCA GAA TAAAG                GCAAGAGCAACAGGA
Mbar_A2097   9  47 185 2648446 .. 2648463 -  -2.1  -3.63744   GCCGCTCTGAAAATA             CTATAAA CTCG TTTATAA              ATTGAGCCTATCCCG
Mbar_A2103   2  44 224 2653792 .. 2653806 -  -2.8  -3.19304   CGGAAAATATATATA               GAGTAA AAA TTGCTC               TTCAGCTCAGTTTCA
Mbar_A2113   0 NONE
Mbar_A2118   3  46 351 2674121 .. 2674138 -  -4.1  -2.74144   CTGCGATCCCGAAAT             GGAAGTT ATAG ACCTTCC              TGAAGTCATGGACAT
Mbar_A2121   2  59 403 2676269 .. 2676282 -  -5.3   -3.6692   TCTCATGGCAAAAGA               CTGAT CTAC ATCAG                AATTTTCGGGCCGGC
Mbar_A2128   6  57 468 2683217 .. 2683269 -  -6.5  -2.61602   CGAACTTACAACCGA CTATATCCGC-TCAATCGTGAAGA GGCAGA CCTCCAGGATTGATGCGAATATCG ATGTTAAAACCAAAG
Mbar_A2131   5  55 404 2690202 .. 2690213 -    -3  -3.97388   ATATTTGACTACAAA                GATA TCTG TATC                 TGATGTTTGAAGAAT
Mbar_A2139   3  74 -28 2701184 .. 2701208 -  -8.7  -3.21464   AACAGTAATATTTAA          TAATTTCTCCC ATT GGTAGAAATTA          CTTTATATAATATTT
Mbar_A2150   7  62 134 2722084 .. 2722102 -  -6.7  -3.08966   TGAAACTGGAGCTAA             CTTGCGC TCCTT GCGCAAA             AATGAAAGCATTTGT
Mbar_A2154   3  67 130 2728772 .. 2728790 -  -8.2  -2.72899   AAAAGAGGAAAAATT             GTAGCTCT TCA AAAGCTAC             CTAAATATAGTCACG
Mbar_A2164   5  82 101 2737986 .. 2738006 -  -6.1    -5.055   GTAATCCGTAAAAAA            TGCCGTCCT CCC AAGACGGGA            CTCGGGTAATTTAGC
Mbar_A2177   5  55 177 2754038 .. 2754053 -  -3.2  -4.07568   GCCTTTTTTTCAAAA              GGGTTG CAGT CAATCC               TTTTGAAAAAAAGGC
Mbar_A2186   3  55 187 2769877 .. 2769893 -  -5.9   -2.7644   ATTGAACTTTGAAAT              TCCAGAA AAG TTCTGAA              CAAAGAAATTCTTCC
Mbar_A2193   4  72 272 2776998 .. 2777009 -  -5.8  -4.39426   CACACCGGCACAAAA                GCCT TAAA AGGC                 ATTATTAATAGCATA
Mbar_A2202   4  49  21 2793045 .. 2793058 -  -3.9  -3.36803   GAATGGGATTTACAA               CAAAA AGTT TTTTG                GCTCTGTAGAAATAC
Mbar_A2209   3  58 261 2802712 .. 2802723 -  -2.2  -4.32201   TTAAGGAATTGAAAA                GCAA ATAC TCGC                 TGGACGTTCTTGAAA
Mbar_A2216   4  68 357 2813460 .. 2813473 -  -4.5  -4.71791   ATAGCAACAAAGAAA               GGACA CAAA TGCCC                AGAGAACCGCTTCTT
Mbar_A2221   4  52 294 2818819 .. 2818842 -  -4.6  -3.27721   GAAAACCTCAGAACA          TTGTAAACCC CGAA GTGCTTACAA           TCCTCAGGTTGCCTT
Mbar_A2230   7  58 103 2831251 .. 2831265 -  -5.6  -3.54935   TAAATGTTTTCTAAA               CGCTGG TTG CCAGAG               TTTCTAAGATATTAA
Mbar_A2249   6  59  25 2857734 .. 2857757 -  -6.7  -2.58686   ATGGTATATAAAATT          TGCGAAGAG AAAGAG CTCTTCGCC           TCTCTGAGCAATAAA
Mbar_A2254   5  66 473 2862315 .. 2862335 -  -6.1  -3.88541   AAAATGAATCAATAA            CCGAATTGG GAA CCAAATCGA            AAACGGATCCTGAAT
Mbar_A2270   3  56 372 2879627 .. 2879639 -  -4.1  -3.94877   ACGGTGCAATAAGAA                TCCGA TAT TCAGA                TACCGTAGGATGCCT
Mbar_A2293   4  50 318 2904052 .. 2904063 -  -4.4  -3.05597   TTGATGTTTGAAAAT                CCTA AATA TAGG                 TGGATCAATTTGAGC
Mbar_A2307   4  75  63 2927690 .. 2927705 -  -4.7  -5.08086   ATAAAAAATATAAAA              GCCTT GATAAA AAGGC               TGTATAAAAGGCCCT
Mbar_A2323   1  49 276 2949737 .. 2949751 -  -4.2   -3.3705   AAATAGAGGTTAGAA               GCTTTC AAT GAAGGC               ACAAAATTGGAAAGT
Mbar_A2334   6  80 157 2959691 .. 2959722 -  -8.9  -3.63394   AAGAAAACAGCACAA      CTGGCTAATGT AAACATTTAA ACATTAGCCAG       TTAGGATTTAGTTTT
Mbar_A2337   2  48 447 2962192 .. 2962208 -    -3  -3.46602   TGGGGTATATGAGAA              TTCAAC CAAAC GCTGAA              ACTTTTGTTTCGGAA
Mbar_A2342   5  62  57 2966925 .. 2966962 -    -5  -3.98606   TAACAGGTAAAAAGA   GGTTAATATGTACTTG ACACTG CAAGCACATATTATTC    AAGATAATATTGGAC
Mbar_A2352   4  51 411 2979309 .. 2979328 -  -5.1  -2.79518   GTAAAATTTGTAAAT            TAAGTGT ACACCA ACACTTA             TTTCTTTTCCACTTT
Mbar_A2357   2  57 169 2983211 .. 2983222 -  -2.2  -4.42062   GATGCCTTAAAGAAA                GCAT TACC ACGC                 ATCTACTTCGGTTTC
Mbar_A2370   4  67 177 2993158 .. 2993171 -  -8.1  -2.72991   GCAGATTTGTAAGGA               GCCCT TCGA AGGGC                CTTTTTGATAATTTT
Mbar_A2386   1  46 350 3016412 .. 3016432 -  -4.1  -2.61144   TCACGTTTTAAACAG            TTAACAG TCTGATG CTGTTAA            TATCAGTTCAACTGT
Mbar_A2396   1  42 -25 3031184 .. 3031204 -  -2.4  -2.79188   AGAAACGAAATTAAG            CCGGATAG GCAAA CATTCCGG            TATTAGAAAGGTTGT
Mbar_A2404   4  53 110 3039479 .. 3039492 -  -3.9  -3.65996   GTCCAGAGATAAATA               CTAAA TATT TTTAG                CTTTAAATTTTTTTC
Mbar_A2417   3  56 374 3052843 .. 3052861 -  -3.8  -3.82205   TGAAGAGATCAATAA             TGAGCTTG ATA CGAACTCA             GTTGCGATTCTCCCT
Mbar_A2434   2  68 317 3072133 .. 3072151 -  -4.6  -4.56597   TTTTCCTTGGAAAAA             TTAAAGGT ACT ACCTTAAA             ATTTCTTACAGATAT
Mbar_A2450   5  60   2 3094591 .. 3094601 -    -4  -4.31698   TTAAATGAAAAAAGA                 GAAA TTA TTTC                 TTTAAAGGCTCTCCT
Mbar_A2459   3  77 128 3106338 .. 3106356 -  -4.5  -5.25799   AAAAGAACAGAAAAA             GGCAATC TTTAT GCTTGCC             TTTTCTTTCGCATGT
Mbar_A2468   8  60  90 3115050 .. 3115068 -  -2.4  -4.60041   ACTTATCTGGAAAAA             GAGCAAAT AGA AATTACTC             ATCATAATGAATGAT
Mbar_A2480   8  60  -8 3132051 .. 3132066 -  -4.7  -3.91858   TATAGACCCTATAAA              CAGGA ATTCAA TCCTG               GGAAATCGGAGAAGC
Mbar_A2493   4  59 133 3147016 .. 3147038 -  -6.3  -3.07816   TTTTTATTGAGTTAA           GGGGAAG AAATTCTGG CTTCCCC           ATTCTTATAAAAATG
Mbar_A2510   3  69  47 3165219 .. 3165234 -  -4.8  -4.61231   TTAGATCTGTAAAAA              TAGATT ACCC AATCTA               CCAAAATATATAACC
Mbar_A2522   7  74  43 3181206 .. 3181225 -  -9.2  -3.06696   GGTGGCGCGAACATA            CCCCGTTG CTTG CAGCGGGG             TGCGCCAGCGCAACT
Mbar_A2532   6  64 414 3193446 .. 3193456 -  -5.4  -4.08216   GCAGGGGTCTGAAAA                 CATC CGA GATG                 CAGTTCCAGCAAAAG
Mbar_A2541   1  56 127 3202173 .. 3202188 -  -5.4  -3.36505   ATACTTGATCCAGAA              TGCCCT GTTC AGAGCA               ATAATTTCACTCCAG
Mbar_A2551   6  66 201 3218621 .. 3218642 -  -2.4  -5.00765   AAGGAATTATAAAAA           TTTTC-CAC GAAGG GTGCGAAAA           ATATATTTTTTGAGA
Mbar_A2557   4  81 125 3227543 .. 3227564 - -10.1  -3.02144   TCATTTGTTTTAATA           TTCTGCCGC AAAT GCGGCAGAT            CTATTTTAGCTTCAA
Mbar_A2578   3  68 403 3254900 .. 3254921 -  -7.3  -3.41291   AAGAATTCGAAAAAG           TTCTGGATC TAGC GCTCCAGAA            AGAGAATATCAAATC
Mbar_A2584   6  58 333 3262698 .. 3262710 -  -4.8  -3.65671   GAGAATTATACAGAA                GCCA GGAGT TGGC                AGGTATATTAACTGG
Mbar_A2604   5  88  19 3296393 .. 3296415 -  -8.6  -4.46493   CCAAAGATACCAAAA           TATTGAGATC TAC AATCTCAATA           TTTTTTAATGCCATA
Mbar_A2613   2  74  65 3307168 .. 3307185 -  -9.1  -3.04398   GTTTTTTCGGAAAAG             CCGGTCG TCTG CAACCGG              TGAGAGTCCGGAATT
Mbar_A2621   2  48 475 3314380 .. 3314408 -  -4.6  -2.53263   GGGATCTTTAATTTA       CTGCCTGCCTTTCC TAT GGAT-GG-AGGCAG       GATACTCCGTTCAGT
Mbar_A2621   2  48 415 3314452 .. 3314468 -  -4.3  -2.78798   ATGTCGTATGTAAAG              GCTACTC ATA GTGCAGC              TTCCATCGGAAAGTT
Mbar_A2627   1  52 416 3323176 .. 3323189 -  -5.3  -2.60032   TGGTGGCCAAAAAGT               GTGAA AACC TTCAC                GGACACAACTGGAAG
Mbar_A2633   1  45 178 3331186 .. 3331212 -  -3.7  -2.94199   CAGGCAGGAAGTAGA         GGAAACTGCAT GGATG AGGAAGTTTCC         CAGCTTGTATGCTCG
Mbar_A2638   3  48 242 3337624 .. 3337635 -    -3  -3.54459   GGAATTTGCTGTAAA                TTTG AAAT CAAA                 TTTTTGTGTATGATA
Mbar_A2638   3  48 212 3337651 .. 3337665 -  -4.3  -2.78384   TTTTTGTGTATGATA               GAAAG TTAAT CTTTC               GATGTGGAATTTTCT
Mbar_A2638   3  48  48 3337811 .. 3337829 -  -4.4  -2.50982   ACCAAAAATCAAATT             GCGTGCGG CCA CCCCACCC             TAAAGGATGGGGTAT
Mbar_A2646   5  58 279 3348581 .. 3348596 -  -5.4  -3.45776   TTAAAGGGATGAGAA              CGCAGT TTAT ACTACG               CAGTTATCGTATATA
Mbar_A2678   4  68 455 3390756 .. 3390767 -  -2.2  -5.17744   AGATATCAAGAAAAA                GAAG GAAT CCTC                 TAAGTGATTCTTCAT
Mbar_A2683   3  48 457 3396966 .. 3396976 -    -4   -3.0792   TAACAGCTGATGCAA                 TGTA TGA TACA                 GCTAAAATTAGAAAA
Mbar_A2683   3  48 279 3397144 .. 3397154 -    -4  -3.09491   GATAGAGTCATGCAA                 GAAA GTA TTTC                 CGAGATATGAAATTA
Mbar_A2691   4  75 323 3410432 .. 3410446 -  -2.8  -5.60864   CAGACACTAAAAAAA               GAACTC GAT GATTTC               AGGGACATCTTTCGG
Mbar_A2694   4  55 408 3416946 .. 3416957 -    -3  -4.02719   CCATTAAACATTAAA                TTTG CTGA CAAA                 AGTAAAGGGTCACCA
Mbar_A2697   1  47 472 3420510 .. 3420528 -  -2.3  -3.70674   TGAGGACTGAAAATA             TCTGCCC TATGG GGACTGA             ATGTATCTATCCAAT
Mbar_A2702   2  52  28 3426832 .. 3426851 -  -2.2  -4.06778   ATCAAAAAAGGTAAA            TTCCAT TTTTTGTG ATGGAA             ATTTTTTGTCCTTCA
Mbar_A2715   3  82  73 3449164 .. 3449176 -  -7.7  -4.46155   TACATATGTACAAAA                GCTTG TAA CAAGC                GCTACTGCGGAATCT
Mbar_A2724   1  56 406 3459466 .. 3459480 -  -5.8  -2.86514   AAGTAATAAAACTGA               TATTGA AAA TCAATA               ACTAGAAAGATCGAA
Mbar_A2731   2  67 272 3469597 .. 3469608 -  -5.8  -4.04397   AGGGTTATAAAAATA                CGGA ACCC TCCG                 CCATTTCATTATGAT
Mbar_A2740   2  46 375 3481062 .. 3481072 -    -4  -2.61727   ACTGATGATAACGCA                 TTCA TAC TGAA                 AACAGACTGTGAAGG
Mbar_A2747   4  62 153 3491571 .. 3491585 -  -7.2  -2.64099   CGGTTGTAGCACAAC               CCTTTT GAA AAAAGG               CTTGACCGAAAAACT
Mbar_A2751   4  70 293 3495376 .. 3495394 -  -8.2  -2.99449   CCTTATAGAAGCAGA             CCCTGAAA AAT TTTCAGAG             ACAACTGAGATAAAA
Mbar_A2761   6 100 207 3508739 .. 3508770 - -14.6  -3.24202   TATCAAATGAATATA      CTGATTCTTTGGCA AAAA TGCCAAAGAATCTG       TTTTTCAAGATCATT
Mbar_A2774   2  59 127 3522888 .. 3522902 -  -2.1  -4.65916   TCCAGTCTAAGAAAA               GCTCT TAATG AGAAC               ATTATATGTGCTCTT
Mbar_A2780   4  56 444 3534226 .. 3534244 -  -4.5  -3.64933   GCAACTGGAAAAAAG             CTGAGGG AATTA CACTCAG             TGTTGCAGGTTCAAT
Mbar_A2790   6  86  96 3561788 .. 3561798 -    -4  -5.85178   AATAGCGAAAAAAAA                 CATT TAG AATG                 GAGTAAAAAGGTAAA
Mbar_A2796   7  71  41 3573433 .. 3573448 -    -9  -2.57132   TCTTTTGGGCAGAAG              CAGCCT AATA AGGCTG               TTTTTTTATTTTTTA
Mbar_A2804   3  52  76 3583827 .. 3583838 -  -3.6  -3.57627   CCTCCAGACAAAAAG                CCCG CCGC CGGA                 AACAAAACCCCAAAA
Mbar_A2804   3  52  41 3583828 .. 3583873 -  -5.3  -2.74094   CTCCAGACAAAAAGC CCGCCGCCGGAAACAAAACCC CAAA AAATCATGACTCCGGCAGCAG TTTGAGTGAAGAATT
Mbar_A2822   3  51 367 3607069 .. 3607079 -  -2.6  -3.79678   AATTTTTTATAATAA                 TTTT AGC AAAA                 TAGGGCAATTAAAAA
Mbar_A2831   6  54 175 3615401 .. 3615415 -  -2.1  -4.24342   TCCTTGATGAACAAA               CGTTG TACTT CAACA               CTTCAACAAAACATT
Mbar_A2844   8  79  93 3634793 .. 3634803 -  -2.4  -5.86465   AAGAAGAGAAAAAAA                 GCAG AGT CGGC                 TATCAGGAAAATAAA
Mbar_A2849   6  72  24 3645051 .. 3645065 -  -7.2  -3.89957   GGCAAGAAGTAATAA               TTTGGT CCT ACCAAA               TTGTCTGGCAGTTTT
Mbar_A2863   2  63  78 3668055 .. 3668069 -  -2.8  -4.81212   TGGATTACAATAAAA               TTTCAG AAT CTGTAA               CATCTTTCAAAAAAT
Mbar_A2870   3  56  47 3675064 .. 3675081 -  -3.5  -4.07568   TTTTTTTCGTTAAAA             TTACCTT TTAT AAAGTAA              GAGTTCTTTTTCGCA
Mbar_A2876   1  45  23 3685271 .. 3685281 -    -4  -2.52543   ATTCTCGTCAACTGA                 TCAT TGT ATGA                 GAATTCGATTTTACT
Mbar_A2881   6 100 324 3693874 .. 3693908 - -15.2  -3.45764   AGAAAAAAGGATGAA     GAGAGTACGTGAGGAA GAT TTCCTCACATACTTTC     ATGCTAATAAGTATT
Mbar_A2891  10  76 391 3706347 .. 3706361 -  -6.4  -4.66535   AAGTTGTAAAAGAAA               CTCCTG TTA CAGAAG               TAACTCCAGCTAAAG
Mbar_A2905   2  54 221 3719342 .. 3719354 -  -3.5  -3.89055   ATATATTTTTATAAA                TATTT ATA AAATA                GGGCATCTGAGAAAA
Mbar_A2912   2  65  72 3729004 .. 3729024 -  -6.9  -3.45404   TGAAAAGGGAACGAA            TCATTAACC GAT GGCCAATGA            TGTAGTATTTAATTT
Mbar_A2917   3  48 153 3733630 .. 3733678 -    -4  -3.05816   TGAGCTTTGACCTAA CGCGGATTCAAGTTAATGACTAT TTTT ATAAAC-TGAGCTTGAATCCACG CCTTAGATATGAATC
Mbar_A2927   6  66  -6 3747320 .. 3747346 -  -2.4  -5.09762   TTGCAATAAATAAAA         TTTCTGAG CTTTGCAGTCT CTCAGAAA         TCCCCTTGTTTTACA
Mbar_A2942   2  84  -1 3776342 .. 3776355 -  -5.3  -5.42164   CATAAACAACAAAAA               GACAT CAAA ATGTC                AAAAGAGTGTCCTTA
Mbar_A2947   4  67 238 3787103 .. 3787114 -    -3  -5.10497   AATTGATGGAAAAAA                TCTT AAGA AAGA                 TTAATAGTTAATTAT
Mbar_A2954   4  69 452 3799145 .. 3799160 -  -2.6   -5.2696   TCAAAACCGAAAAAA              GC-GTAT GCA ATACTGC              TCCTGTTCTTTGGGT
Mbar_A2962   3  93 368 3810316 .. 3810338 -  -9.2  -4.79451   ATTTCAAAGAGAAAA           TCCTGCCT GCCGTAA AGGCAGGA           AAAAACGTGCTGATC
Mbar_A2968   3  83 470 3814271 .. 3814283 - -10.5  -3.29144   CGACCTTTCCGACAA                GCCGG AAT CCGGC                TCTTTAAGAAAAGTC
Mbar_A2977   2  58 231 3830342 .. 3830355 -  -3.9  -4.06419   TTGGCTCATAAATAA               TAGTT TCAA AACTA                TTTTCATAATTAGGA
Mbar_A2986   2  60  76 3845673 .. 3845690 -  -4.1  -4.25074   GATGAAAGGTCAAAA             GGGGATT TCAC AATTCCC              TTTCATCAATTACTC
Mbar_A3001   3  68 -30 3864488 .. 3864512 -  -7.3  -3.39505   ATTTCAGACTTATAA          TGGAATCAATA CTT TATCAATTCCA          TGTATTACTCCATTA
Mbar_A3008   4  56 404 3871027 .. 3871041 -  -4.2  -3.87373   GAGATTTGGTAGAAA               TAACCG TCA CGGATA               CAGGAATTGGAATTA
Mbar_A3019  10  72 195 3885908 .. 3885922 -  -8.6  -3.04517   AGCCTTTTTTAAAAG               GGTTGT TCC ACAACC               ATTGCGCCGTTTGAT
Mbar_A3022   4  70 397 3891491 .. 3891538 -  -6.4  -4.21812   CCCTATGTAAAATAA TCATGGAAA-TCGAAGGCGTCGA TGT CCGATCCTTCCGACTTTCCATGA CTTTCCATTTTTGTT
Mbar_A3025   6  61 311 3896739 .. 3896763 -  -5.7  -3.47078   CACTTGAGATTACAA          GGCATTTTTTC ACA GAAAACAAGCC          GGTTGCTGCAATTTG
Mbar_A3033   5  61 181 3904428 .. 3904442 -  -5.7  -3.51563   AAAAGCTTGAGACAA               GGGAA TCTTT TTCCC               TTTCTTTCCCTGCTG
Mbar_A3040   9  85  28 3918902 .. 3918945 -  -6.8  -5.00884   AGTCTTTTCAAAAAA CTGCTTAAGCGCAAGCCTTTT CAA AAAAGGCTTGAGCGAAAAC-G ACGGGTCGACATTTA
Mbar_A3048   3  62 167 3927059 .. 3927079 -  -6.9  -3.13751   GAAGAAGCGTAAAAT            CCCTAAG TCTTTAG CTTAGGG            GATATAAGCGTCAAC
Mbar_A3055   1  52 416 3934020 .. 3934037 -  -5.5  -2.76492   CCATGGAGCTCAAAT             CCGAAGC TTTT GTTTCGG              CAGTTAAAGTAGTCC
Mbar_A3063   8  62 305 3940775 .. 3940804 -    -3  -4.72272   GCCCTTGAGGAAAAA      TCCGAGAATG-CAG AGGC CTGGCAT-CTCAGA       GGAAAAATACTTTTT
Mbar_A3066   5  75  21 3944226 .. 3944246 -  -4.9  -5.04601   TCCAGAAAGCAAAAA            TTTACAAAT TGT ATTTATAAA            AAGTAATTACAGGGG
Mbar_A3084  10  63 362 3967870 .. 3967887 -  -2.7  -4.87291   CACTCTAAGCAAAAA             GTTTCAG ATTT CTGAAAA              ATTACAAAATACCTT
Mbar_A3084  10  63  28 3968209 .. 3968221 -  -2.7  -4.77157   GGAACTTACTAAAAA                TTTCA AAG CGAAA                TAATTTCAGGATAAA
Mbar_A3093   3  55  45 3979201 .. 3979220 -  -5.8   -2.6175   CACATTTGAACCAAT            CACCTGCTT TTT AAG-AGGTG            TACCACATCGGACAC
Mbar_A3110   3  56 200 3997569 .. 3997583 -    -5  -3.52678   AATTCCTTATAAAGA               CAGAAT GAA ATTCCG               TTTTCACCAAATACC
Mbar_A3118   3  76  30 4009127 .. 4009152 -  -6.1  -4.54821   ATCTCAATTATAAAA         GCTGAAGCTTC TCGA GAGCCTTCAGC          AGTTTTTAGGGTTCA
Mbar_A3134   1  52  55 4028699 .. 4028710 -  -4.4  -3.29144   CCATTGTTTCGATAA                TACC ATCG GGTA                 ATAGGTTTTTATCAA
Mbar_A3141   2  46 -17 4040352 .. 4040365 -  -2.4  -3.53783   TAGTAAAAAATTCAA               TCAG GGCATT CTGA                ATTGTTATAAGAATC
Mbar_A3155   2  64 115 4067112 .. 4067129 -  -6.3  -3.69564   ATGAAGAAATGATAA             GCAACAC TGAT GTATTGC              AATACGGAACTGATG
Mbar_A3168   5  62  -5 4079222 .. 4079238 -  -7.3  -2.59569   TCTTTAAACCAATAG              GCCTAAC AAT GTTAAGC              ATTGAGATTTTCAAC
Mbar_A3171   3  63  33 4080703 .. 4080730 -  -2.6  -4.89063   GTAGGCAAAAATAAA        GACGGGCACAGA AGCT TCTGTGCTTACC         GTGCTTTAGGAGCTA
Mbar_A3178   6  56 213 4089390 .. 4089408 -  -5.2  -3.33009   CAAAAGGTCGCAGAA             CCCTCTCT TCA AGTGAGAG             ATAAAACTGACCTTT
Mbar_A3187   3  47 293 4098606 .. 4098623 -  -4.1  -2.89055   GAAAGTTTGCAGAGA             TTCGAAC TCCT GTTCGGA              ACCTCTATGTAGCTG
Mbar_A3207   4  68 260 4122931 .. 4122945 -  -7.2  -3.54129   TAGATCCTCTGCAAA               TGAGTT GAG AACTCA               AAAAAGCCGGGTTAG
Mbar_A3216   3  52 216 4133410 .. 4133422 -  -3.4  -3.65832   AAACTTCCTAAAATA                TGGA AAAAA TCCA                CTGGAAAAATATTGA
Mbar_A3216   3  52 188 4133439 .. 4133450 -  -4.4  -3.32832   TGGAAAAATATTGAA                TCTC ATGG GAGA                 GAAATATGAAAATAT
Mbar_A3236   5  54 356 4154276 .. 4154295 -    -5   -3.2827   GGAGTCAACTATGAA            TCTAGACC ACTA AGTCCAGA             AAGTAATGCTAAACG
Mbar_A3244   1  46 129 4162914 .. 4162928 -  -3.6  -3.09429   AACAATTCTGAAAAT               TCCTAA CGA TTAAGA               GTAAAGTGGCTTTTG
Mbar_A3259   0 NONE
Mbar_A3263   4  69 244 4188225 .. 4188244 -  -3.6   -4.9755   AGAGAGAATCAAAAA            CAATATCT TAGA AGAGATTG             AAGAGATACTCTATT
Mbar_A3266   0 NONE
Mbar_A3283   5  76 112 4219957 .. 4219973 -  -9.5  -3.17714   GGAAATGTTTATCAA              GCCTTTT GAA AAAAGGC              TTGAGCGAAAAGGTA
Mbar_A3287   2  51 -33 4225531 .. 4225550 -  -4.2  -3.49475   TTTACTTCCACATAA            CCTCAAGA GGCT TCCTGCGG             GGGATTCCATAAACC
Mbar_A3302   2  79 411 4239850 .. 4239866 -    -8  -4.08692   TAATCGGCTGGAAAA              CTCCCA GAAAA TGGGAG              ATAAACCTGGAACGA
Mbar_A3318   2  55 193 4259634 .. 4259644 -  -2.6  -4.26189   GTATAAATTTTAAAA                 TATA CAA TATA                 CAAAACCGGAACGAA
Mbar_A3323   4  65  85 4264737 .. 4264749 -    -2   -5.0925   TGTGAAAACCAAAAA                TTCT AGAAA AGAA                AAAAACATAGAATCA
Mbar_A3328   2  50 380 4272352 .. 4272363 -    -3  -3.59698   TCAGGGTATACAGAA                TTCT TCAA AGAA                 AGCATATATTCTTCA
Mbar_A3332   1  50 -21 4278474 .. 4278486 -  -4.7  -2.78032   CGTTGCTCAAAATAT                CCCTG GAA CTGGG                CCGAGCACAAACTTC
Mbar_A3362   3  60 181 4314656 .. 4314666 -  -2.6  -4.56335   AAAAAAAGGAAGAAA                 TATA ATT TATA                 GAGTAAATCCTTCTT
Mbar_A3373   0 NONE
Mbar_A3383   7  60  96 4342383 .. 4342401 -  -4.6  -3.96216   TCTCTAGTGAAATAA             TGACAATG AAA CACTATCA             AGCAATAACAAAAGA
Mbar_A3398   5  56  55 4356838 .. 4356852 -  -3.6  -4.08144   TTGATCAATTAGAAA               TTAAAG TTT CTCTAA               AATTCGGATTTGAGA
Mbar_A3423   9  53  13 4387672 .. 4387682 -  -2.4  -3.97331   AAGTGAGCGAAACAA                 GGGC ACC GTCC                 TCCATCGGACGGTTA
Mbar_A3441   7  68 468 4408135 .. 4408174 -  -3.8   -4.7458   ATTACAAGAAAGAAA  CGGTTACATTTTTGAGACA AAC TGCC-CAAAAATATAAACA  GTAGTCAATGCCCAT
Mbar_A3449   2  67 149 4423062 .. 4423082 -  -6.9  -3.61239   CATACTTATATAGAA            TTTTTGGCA TGC TGCCACAAA            AAATAAGTCCAAAGT
      hisS   3  61  21 4427104 .. 4427122 -  -6.8  -2.94598   AATAAATTAGCAAAG             TTTTGAGA CAG CCTCAAAA             GAGCTGTCTTATCCC
Mbar_A3462   7  55 140 4441791 .. 4441801 -  -2.6  -4.33576   TAAGAAATATATAAA                 TTAA TAA TTAA                 AAAAATGAAAGAGTA
Mbar_A3468   0 NONE
Mbar_A3472   5  62  41 4451900 .. 4451918 -  -6.8  -3.13722   AAATAGACTATTTAA             GAATAGAA TTT TTCTATCC             AGAATAGAAGCAAAG
Mbar_A3475   5  80   2 4457181 .. 4457197 -  -9.5  -3.54459   CTAATTTTCGCTAAA              GCCTTTT TTC AAAAGGC              TTTATTTACTTCTTA
Mbar_A3485   2  52 406 4466949 .. 4466962 -  -3.1  -3.77831   GCAGTAATACGGAAA               CAAAC CTGA GCTTG                CCTGTAAAAGTGTTT
Mbar_A3498   9  87  17 4488417 .. 4488444 -  -7.8  -4.87318   GTGAAAATTCAAAAA        GAATCGTAAAGA AAGT TCCTTACGAATC         GACTTGGAAGAGCCG
Mbar_A3530   6  56 426 4525523 .. 4525538 -  -5.4  -3.27786   CTGAAAATGTAGTAA              GGCATT CAAA AACGCC               TGTGATGGTCGTAAA
Mbar_A3546   5  64 155 4549574 .. 4549586 -  -4.9  -4.26938   TCTATAAAACAAGAA                TTACA AAT TGTAA                GAGTATTATATGAGA
Mbar_A3560   8  66 108 4567981 .. 4568000 -  -7.8  -2.81522   GAAAAAAAGATTAAT            TGCTCCGG AATT CCGGAGTA             GTAACAGACTATTAA
Mbar_A3576   4  46 378 4590200 .. 4590214 -  -4.2  -2.61374   AACATGTAGAACTTA               CGCAGT TGA ACTGAG               AAATCAATAGTACCA
Mbar_A3576   4  46  70 4590511 .. 4590522 -    -3  -3.21099   GATAGTAGAAAAGGA                TAGT AGAA ACTA                 AAAAATTATCGTAAA
Mbar_A3588  10  59 298 4605726 .. 4605737 -  -2.2   -4.5448   TAGTGATAAAAATAA                GGTA ACAT CACC                 GATATTATATAATTT
Mbar_A3600   7  68 343 4619498 .. 4619517 -  -4.2  -4.86033   AAATGTTTACAAAAA            CTTTCCCC ATCA AGGGACAG             TTTTATATATTATTT
Mbar_A3607   2  68 438 4627737 .. 4627752 -  -4.6  -4.56775   ACGCGGCTGGAAAAA              CGTAGC AATG GCAACG               GCAATTTTGAATGTT
Mbar_A3628   8  70  57 4661896 .. 4661917 -  -7.3  -3.69447   TTATGAAAAAAGACA           TCCAGCTGT GCAA ACAGCCAGA            AATTTTCCAGGAGAA
Mbar_A3639   7  60 249 4682404 .. 4682414 -  -2.6  -4.57569   TTATGCTTGTAAAAA                 TTAA CAC TTAA                 TTTACTATCTACAAT
Mbar_A3644   4  62 392 4694967 .. 4694994 -    -7  -3.14211   AGGGCCTTTGACGAA        GCTCTTGCCA TTAACCCC TGGCACGAGC         AGTCACTGAAATATC
Mbar_A3647   5  85 314 4700834 .. 4700849 -    -9  -4.06904   CGATTGAATTACAAA              GTGGCT TTTA AGCCAC               TAAACTACTTTCTCA
Mbar_A3655   3  63  93 4711658 .. 4711678 -  -3.3  -4.73388   AAGTCCTATCAAAAA            GACTCCA GTAATTT TAGAGTC            CCACTGTTTCTGCAA
Mbar_A3669   4  76  26 4726914 .. 4726930 -  -9.5  -3.11103   AAAATAGTCAGTCAA              GCCTTTT TTG AAAAGGC              TTGTAGGTTTGCAGA
Mbar_A3672   4  53 100 4729836 .. 4729856 -  -2.5  -3.98745   GAATGATGGAAACAA            TCGAATGAT GGA AGCAGTCGA            ATGCGAACTTTTGCA
Mbar_A3681   2  67 245 4741849 .. 4741859 -  -3.2  -5.05712   ACAAACAAGCAAAAA                 GACA TTA TGCC                 ATTCAGCTGTCTGGT
Mbar_A3709   3  48 165 4781511 .. 4781523 -  -3.5  -3.21912   CGTTTAATTTACCAA                TTAAA GTA TTTAA                GTCCTTTAAACAGCA
Mbar_A3721   2  57 196 4799776 .. 4799792 -  -2.3  -4.36914   CTGCCTGTTAGAAAA              GAAAATT GAG AACTTCC              TAAAATAAGCAGGAA
Mbar_A3726   3  66 442 4804849 .. 4804859 -  -5.4  -4.22883   TATCATCTAAAATAA                 GCAT TGT ATGC                 CCTTAGTTTTAGTAC
Mbar_A3740   1  46   2 4836998 .. 4837014 -  -3.7   -3.0516   GACCAATAACTAAAT              TTTCTTG ACA CTAGAAA              CTTATTTACTCAAAA
Mbar_A3725   5  74 164 4805347 .. 4805357 +  -3.2   -5.4659   AATATTTCCTGGGAA                 GGGT TGT ATCC                 TTTTTCTTTATGTTC
Mbar_A3720   3  52 409 4800193 .. 4800205 +  -4.9  -3.06133   CCTGTAAGTAAAGTT                TCTTT TCC AAAGA                TTGCCTGGCAGATTC
Mbar_A3708   9 100 104 4781163 .. 4781184 + -15.9  -3.11683   TCCCTGGATAATTTA           CCCTTCCGG CTTT CCGGAAGGG            TCTCATTTTCACTCT
Mbar_A3680   5  68 116 4741797 .. 4741811 +  -2.1  -5.14563   AGCATTAAAACGACC               GAGGA TTAGC TCTTC               TTTTTTCCTCAAGAG
Mbar_A3671   2  48 422 4729912 .. 4729930 +  -2.4     -3.67   CTCCAGCTACTACAG             TTACGCAA AGT TTCCGTAG             TATTTTCCAGATTAA
Mbar_A3660   3  71 259 4721478 .. 4721492 +  -8.6  -2.89185   CTTGTCTATTTCAAG               CTGAAG TTC CTTCAG               TCCTTGTAATATATT
Mbar_A3654   2  42 354 4711817 .. 4711828 +    -3   -2.6063   CATCCGATACATACT                TTGT CACA ACAA                 TAGCTTCTACATCCG
Mbar_A3646   4  74 149 4700974 .. 4700994 +    -9  -3.06162   AGTTGCGCTGGCGCA           CCCCGC-AG CAAG CTAGCGGGG            TATTCGAATGAAATA
Mbar_A3627   3  46  53 4661920 .. 4661932 +  -2.7  -3.41857   GCAAACAGCCAGAAA                TTTTC CAG GAGAA                ATTATTTTTTAATTA
Mbar_A3618   2  49 267 4650166 .. 4650183 +  -4.1  -3.32202   TTCTTTTTTGGTGAT             CCG-CAGG AAA CCTGATGG             TATTATCTCCGGCTG
Mbar_A3611   7  52 129 4636236 .. 4636258 +  -2.1  -4.06903   TGGGAAATCATGCTC           CGTAAAA CGCGTTTAA TTTTACG           TTTAATTTACGAATT
Mbar_A3606   5  78 127 4628071 .. 4628090 +  -5.7  -4.88646   AATAGAAAATTAAGT            CCGGAAT ATTCAC GTTCCGG             TTTCTTTTCATTTTT
Mbar_A3599   6  66 308 4619498 .. 4619517 +  -3.5  -4.74989   AAATGTTTACAAAAA            CTTTCCC CATCAA GGGACAG             TTTTATATATTATTT
Mbar_A3590   4  60   1 4609600 .. 4609610 +  -2.6  -4.57341   AACTGGTTTGGGTAA                 TATT CTC AATA                 TTTTTCCGCCGAATT
Mbar_A3587   4  61  85 4605743 .. 4605764 +  -6.1  -3.36273   TAACATCACCGATAT           TATATAATT TTAG AATTATATA            TTGATGTTACGGCAC
Mbar_A3579   7  55 274 4594129 .. 4594146 +  -2.8  -4.20225   AGATTAAATTAAATT             TTTGAT AGGCTC ATCAAA              TTATTATCTTTTTTT
Mbar_A3575   1  40 387 4590549 .. 4590572 +  -2.4  -2.67512   TAAACAGATGCCAAT          GAGGTAAAAT GCAA ATCTAACCTC           TGCATTTGAATCTAT
Mbar_A3548   4  71 248 4554300 .. 4554310 +  -5.4  -4.62904   AGGCCCTAAGTCGCG                 GAGT ATA ACTC                 TTTTTAAAAATGTTT
Mbar_A3545   1  56 325 4549765 .. 4549785 +  -5.4   -3.1978   CCAGCTTATTTTTTC            TACAGGCT CATTA AGCCTGAA            TCTTCCTGTGAGAAT
Mbar_A3537   7  58 454 4538641 .. 4538656 +    -4  -4.12188   TTTTCTTCCAGATCC              GTATTC AGGT GGATAC               TTTTGCCGCTAGTGC
Mbar_A3529   1  56 198 4525770 .. 4525790 +  -4.2  -3.92324   ATATGGAAATTCTAA            TATTATTA ACGGG TAATAATA            TTTAGTATTGAAAAA
Mbar_A3514   2  68 437 4508978 .. 4508989 +  -2.2  -5.25893   TTTCAGGGTTTTAGG                GTCA GTAC TGGC                 TTTTTTGATGTCTAT
Mbar_A3510   6  56  59 4504150 .. 4504161 +  -4.4  -3.66213   ATTTTTACATCATAA                TTCC ACCT GGAA                 TCTTATCTTTTTCTT
Mbar_A3503   4  72 287 4494357 .. 4494390 +  -4.8  -4.86862   TTTATATAGAAAGAA     CTTTTCGTAAAAAA ACAAGA TTTTTTATGAAACG      TTTTAATTTTTTAAA
Mbar_A3497   6  64 196 4488461 .. 4488476 +  -5.4  -3.96068   ACTTGGAAGAGCCGT              TCAGGA ACTT TCCTGG               TTATTGTTAAAATCA
Mbar_A3488   3  50  64 4472137 .. 4472157 +  -4.8  -2.77416   TTTAGCATGAAAATA           CATGAG-GA TATC TCTCTCATG            TGCTCTCTTCATCCT
Mbar_A3484   3  61 176 4467522 .. 4467539 +  -6.9  -2.90797   AACGAAATCCGCAGC             GCTGGCA TGAA TGCCTGC              TGTAATGTCTGTGGG
Mbar_A3474  12 100 233 4457177 .. 4457201 + -13.1  -4.18711   TTTACTAATTTTCGC          TAAAGCCTTTT TTC AAAAGGCTTTA          TTTACTTCTTATTTT
Mbar_A3467   3  89  48 4447536 .. 4447574 + -11.9  -3.34962   TTTATTCATTTTCAA   GCCCTTTCAAGATGTTT CCAAA AAAAATCGTGAAAGGGC   TTGTCAAATATAGAG
Mbar_A3461   0 NONE
Mbar_A3440   5  50 -30 4407800 .. 4407816 +  -4.4   -3.0362   TTCCGGCGTTGAAAA              CGTCCA GGTTG TGGATG              TCTATCGTATTTAAA
Mbar_A3431   5  93  55 4398974 .. 4398988 +   -10  -4.19238   TAAAAAGGTTAAAAT               GCAGCT AAA AGCTGC               TTTTAACCTTCAAAG
Mbar_A3428   2  60 124 4395263 .. 4395279 +  -2.9  -4.43844   GAATCTTCAGATAGG              GTCTCAA AGT TAGGGAC              TTTTCTGGCTCGTGG
Mbar_A3422   4  52 313 4387028 .. 4387040 +  -3.5  -3.73068   TGCTGTTTAAATGAC                TTAAA TAC TTTAA                TTGTTAAATTAAACG
Mbar_A3397   7  65 294 4357082 .. 4357092 +  -3.2  -4.79174   TGTTCAAAAGCTGTC                 CGAC AAA GTTG                 TTTTATTGCTTCGCT
Mbar_A3389   5  87 313 4347567 .. 4347585 +  -4.6  -5.72118   CAAATTTTAGATTAA             CACAAAAA CTC TTTTTGAG             TTTTTTATGTTTTTT
Mbar_A3382   3 100 221 4342226 .. 4342246 +  -9.9  -5.21709   TTAATCTTTTTTGAA            TTCAGTTTT ATG AAAACTGAA            TTTTTTGATGTGGAA
Mbar_A3361   1  45 235 4314945 .. 4314960 +  -3.2  -3.13371   TGCTTGTTTCTTTAT              TCTCAG TAAC CTGTGA               TGTGTTGGTGAAATC
Mbar_A3345   7 100 349 4297449 .. 4297472 + -11.8  -4.00411   CCGGTTCTTAGAAGA          GGAAGAGCGA GTAA TCGCTCTTTC           TTATTTGACATTTTA
Mbar_A3338   5  63 -27 4285300 .. 4285321 +  -3.7  -4.56133   CTATTTTATTCTAAA           TCATCCTGA GTTT TCGGGATCA            TTTTAGTTATTAGGC
Mbar_A3331   6  62  65 4277579 .. 4277590 +    -3  -4.58308   AAAAGCTATTTAATG                TAAC ATCA GTTA                 TTTATTTAATTAATC
Mbar_A3327   7  77  48 4272005 .. 4272017 +  -7.7  -4.02315   TTTGAATTCTACAAT                TGGGT AAT ACCCA                TTTCAATTTTTAATT
Mbar_A3322   5  74  24 4264500 .. 4264510 +    -4  -5.28481   GGATTTAAAGGAGGA                 CTTA TTT TAAG                 TTTTTTCATTCAGTA
Mbar_A3316   2  61  -8 4259209 .. 4259228 +  -4.4  -4.09685   GGACGCCATGTCATT            CAGCAGTAA TTA TTA-TGCTG            TTTTGAACGATACAG
Mbar_A3307   1  62 155 4247830 .. 4247849 +    -5  -4.10925   AGAAATAGTAAGTTA            CTCTTCGT ATGC AGGAAGAG             TTTTAACGCCTATCT
Mbar_A3303   6 100 426 4242583 .. 4242605 + -16.4  -2.90219   TGTCCATTGTTTACA           CGCTGACACT ACG AGTGTCAGCG           TCTATGGCGATTATA
Mbar_A3290   5  69 359 4230437 .. 4230457 +  -3.3  -5.09895   TTTCATTGACAAGAT            GGGCTTT GATTTGG AAAGCTC            TTTTTTAGATGGATA
Mbar_A3286   9  85 332 4225439 .. 4225475 +  -8.2  -4.50583   AGTAAAATAGTATTG   TTGCCGTTCTTTTAAGGG CTT CCC--AGGAGAACGGCAA   TTTTATCATAGTATT
Mbar_A3282   3  75 261 4220226 .. 4220244 +  -8.2   -3.7212   AGCAGTAGAGTTTTT             TCCTGAAT CTG ATTCGGGA             TTATCTTCACTATTT
Mbar_A3278   1  40 284 4215105 .. 4215119 +  -2.1   -2.6197   GTTTTTATACTAAAC               TGGCT TAGAC AGCTA               TAACTTGATATTTAG
Mbar_A3268   6  81 352 4200156 .. 4200185 + -10.2  -3.07307   GATTTCCTCATAGCT       GAATTTCCTGAA CCTGCC TTCGGGAAATTC        TTCACTCCAGGTTTC
Mbar_A3265   4  64 174 4196181 .. 4196193 +  -4.9  -4.17132   GCTTATTTGTATTCA                TTGTA AGA TACAA                TTTCTTCCAGAGTTT
Mbar_A3243   2  57 388 4161744 .. 4161757 +  -2.3  -4.41047   CTTTATGGTTCAGAA               TCCAG GCTT CAGGA                TTTTACTTCAGCCAT
Mbar_A3235   3  62 427 4153887 .. 4153899 +  -4.9  -4.11664   AAGTAATACTTTAGG                GAAAA TGA TTTTC                TTTACTTATTCTACA
Mbar_A3221   7  69 423 4138928 .. 4138968 +  -7.5  -3.21556   AGTAGCTGCCTTTAT  CCAGCTCCACCAGATATCA AGC TGCTTTTTGGTGAAGCGGG  CTTTTAAATTCTTAT
Mbar_A3218   2 100   3 4136176 .. 4136194 + -12.4  -3.86244   GGTTATTCGGTGAAC             GCAGGCCT TTA GGGCCTGC             TATTTCTTATTATCG
Mbar_A3215   3  61 161 4133169 .. 4133195 +  -5.3  -3.85835   TTAGAGAAGCGGTTT         TTAATTATGGG ATAAA CTCGTAATTAA         TTTCCATATTTCTTT
Mbar_A3206   2  59 305 4123243 .. 4123256 +  -6.7  -2.55551   CAATCTCAGAAGCAG               GGAAG TTTC CTTCC                TCACTTACAGTTATC
Mbar_A3198   2  40  57 4114253 .. 4114263 +  -2.4  -2.71339   AGTGTAATATTTTGC                 CCTG AAA CCGG                 AATTTTTACTTAATA
Mbar_A3198   2  40  76 4114272 .. 4114284 +  -2.7  -2.50492   AAACCGGAATTTTTA                CTTAA TAT TTGAG                CTCTTCGTCATCATC
Mbar_A3193   3  68 412 4108572 .. 4108582 +  -4.6  -4.63218   GTTTCTCGGCATCAA                 GGGG TTC TCCC                 TTTTCTTCAAGGAGA
Mbar_A3186   0 NONE
Mbar_A3179   7  58 444 4092014 .. 4092045 +  -3.8  -4.11394   ATGATAGCAGGCATA      TTCTTCTTAGGA CGCGGGTT TCCAAAGGAGAA       TTTTCCGGGTGGAGT
Mbar_A3170   4  50 263 4080708 .. 4080734 +    -3  -3.57615   CAAAAATAAAGACGG        GCACAG-AAGC TTCTGT GCTTACCGTGC         TTTAGGAGCTATTAA
Mbar_A3140   7  62 135 4040290 .. 4040312 +  -4.8  -3.97443   TATTTTCAAGAGTAA           GAGTTCTTGT TTT ACAAGGGCCC           TCTTTTTCACATTTT
Mbar_A3135   2  48 215 4031190 .. 4031206 +  -4.5  -2.55551   AACCAATGACCAGTT              GATATTT TCC AGATATC              TACGTTCACATTCTG
Mbar_A3117   5  81 246 4009324 .. 4009342 +    -3  -5.75945   ATATCGGTAAGCGCT             GCAATGAG TTC CACTTTGC             TTTTTTTTGAAAGGT
Mbar_A3109   7  61 161 3997737 .. 3997760 +  -6.1  -3.23279   CATATGTTTCTGAAA          GATCTTTCA TGTTTC TGAGAGATC           CTTTATGTTTCTGAG
Mbar_A3092   3  72   5 3978660 .. 3978696 +  -5.1   -4.8066   TAACGAAATAAGACA    GTGATTCAGGAGAGTTG GGA CAAAGTTCCAGAATCGC    TTTTTACATTCTATT
Mbar_A3057   6  68  47 3936534 .. 3936555 +  -8.1  -2.80005   AAAAGTAACTATTCA           G-GTAGCCTT GTT AAGGCTACAC           AATTTTTCCTTTTTC
Mbar_A3054   3  50 203 3934413 .. 3934426 +  -3.1  -3.72893   TGTAACCTGGAACCT               GGACA AATT TGTTC                TTTGATCAGAAGCTC
Mbar_A3049   7  64 397 3929046 .. 3929060 +  -5.7  -3.88137   CATCCTCAAGAGACA               GGTCT ATTGC AGACC               TTTGTGAAAAGTTGT
Mbar_A3042   4  74 307 3921790 .. 3921802 +  -6.3  -4.36262   TCACTTATTTTCATT                TCCAA CCA TTGGA                TTTTCATATCCATCT
Mbar_A3035   7  69 399 3907289 .. 3907305 +  -3.7  -5.07275   CTCGCCGAAATCCTA              GTGATTT TAG AAATCTC              TTTTTATCTATATCC
Mbar_A3014   3  48 433 3880478 .. 3880505 +  -4.3  -2.55459   CCTTCATATACGGTT        TTATAGCTATA CGGTTT TATAGCTATAC         GGTTTTATAACTATA
Mbar_A3007   2  48 446 3871744 .. 3871757 +  -2.5  -3.66288   ACCAGTTATCCATTG               TAAAA TTTA TTTTA                TTATCTTCAAGCGTG
Mbar_A2990   5  58 334 3851673 .. 3851693 +    -4  -4.13183   CCCAGCTTTTTCCCT            GATGAGAG TATTT CTTTCGTC            TTTCATTTCAATTTT
Mbar_A2985   2  66 460 3845673 .. 3845690 +  -6.3  -3.80114   GATGAAAGGTCAAAA             GGGGATT TCAC AATTCCC              TTTCATCAATTACTC
Mbar_A2976   2  70 177 3829321 .. 3829338 +  -4.1  -5.04385   ATTCGTCCCCACTTG             TGCGATT TGTC AACCGCA              TTTTTTCCCAGTCTG
Mbar_A2961   4  72 443 3810970 .. 3810995 +  -9.1  -2.63596   GATCATGGGTTGGGA         GAGAGCAACTT TTGA AAGTTTCTCTC          TCATATCACCTGCAA
Mbar_A2953   4  58 238 3799604 .. 3799620 +  -5.1  -3.66803   ATTTAATTTTCTTCT              GGAAAGT TTT ACTTGCC              TTTAACATATTCAAA
Mbar_A2946   2  48 334 3787115 .. 3787125 +  -2.6  -3.74383   AAATCTTAAGAAAGA                 TTAA TAG TTAA                 TTATGTTGATCTCAT
Mbar_A2936   0 NONE
Mbar_A2926   9  67 316 3747427 .. 3747442 +  -7.6  -3.06399   CTGATGCATTTTTTC              CACTTC CTCG GAAGTG               TGTCCTTTCCTTGCA
Mbar_A2916   0 NONE
Mbar_A2910   2  56 130 3727354 .. 3727364 +  -5.4  -3.30651   CGTAAAATTATAGTT                 CCTA ATG TAGG                 TATTCTAATGTAGGC
Mbar_A2904   2  74  67 3719075 .. 3719087 +  -9.1  -3.06509   TTATTTCATTAAGAA                GCGCT ATA AGCGC                TATAATTCTTTAAAA
Mbar_A2897   9  75 135 3713662 .. 3713685 +  -8.2  -3.62864   CCTGAAAGTCTTAAT          TAGGGTACCT CTTA AGGTAACCTA           TTTCAGGTAACTTTA
Mbar_A2894   7  72 159 3710300 .. 3710314 +  -8.6  -3.04398   ATCAACCGGCGCAAC               GGTTGT GGC ACAACC               CTTTTCAAAAAAGGC
Mbar_A2890   2  50 250 3706730 .. 3706743 +  -3.7  -3.39216   TTTCAATATAATAAA               GCGGC AGTT GCAGC                ATTTTTAGCTAGGCG
Mbar_A2880   7  90  97 3693329 .. 3693346 +  -5.7  -5.64873   AACCGTTGATGACAA             TAGAATT TCTC AATTCTA              TTTTTTGTTATTAAC
Mbar_A2862   1  41  52 3667633 .. 3667644 +  -2.2  -2.93995   AATCAAGAACATTTA                GGGT TATA ACTC                 GTTTAGTAGTTTATA
Mbar_A2850   5  79 -30 3647454 .. 3647487 +  -6.8  -4.69549   AATAGAAGAAGACCT     GGGTGA-AGTTGCAC ATTAC GTGCAGCTCTAACCC     TTTTAATTTTCAATT
Mbar_A2843   2  46 270 3635014 .. 3635031 +  -3.5  -3.17763   AATGTATGAGTTGCA             TTTAAAG CATG CTTTGAA              TTAATGCCATCTCCA
Mbar_A2838   7  67 304 3625243 .. 3625254 +  -5.8  -4.14392   CCAATAAACGGTTTT                TCCG CGGC CGGA                 TTTTCCAGCTTCGGG
Mbar_A2832   5  64 408 3618016 .. 3618028 +  -4.9  -4.18465   ACCCTGTAAATTGTC                TTTAC CCT GTAAA                TTGTCTTTTTTACAG
Mbar_A2821   6  79  81 3605656 .. 3605683 +   -10  -2.86553   GCAGTTGTCAACAGT        TGTCAACAGTTG TCAA CAGTTGTTGACA         GTTATTGATAGTTAT
Mbar_A2803   1  59 357 3582901 .. 3582916 +  -6.2   -3.0339   AATTTTCGTAAATGT              TTTCAC TCCT GTGAAA               TCTCGTTGATTTTTG
Mbar_A2791   3  77 185 3563406 .. 3563423 +  -8.5  -3.57572   TTCATCCAACTCTGG             CGTGAAA GTGC TTTCACG              TATTATTATCTATTT
Mbar_A2779   4  74 274 3534795 .. 3534811 +  -7.9  -3.82592   TCAAGATATGGAGCT              GGGGAGC CAT GATCCCC              TTCTTCTGGAATTCT
Mbar_A2762   4  53 262 3510867 .. 3510882 +  -3.9  -3.68658   ATAGGCTTCGTGCCA              GCCTG AAGGTA CGGGC               ATTTTTTCATAAAGT
      rnhB   5  61 176 3501315 .. 3501325 +  -6.8  -2.90685   TGAAGAAACGTTATT                 TGCC AGA GGCA                 TGTAATCTATGCTTC
Mbar_A2750   3  75 280 3495851 .. 3495863 +  -4.8   -5.0916   CTGCTGTACCAAGAA                GCTC ATTAA GAGC                TTTTTCTGTTCCCAC
Mbar_A2730   0 NONE
Mbar_A2722   5  58 138 3458390 .. 3458402 +  -3.3  -4.20888   GAACATGATCAGAAA                CTCAG TTC CAGAG                TCTTTTTTAAGTTCA
Mbar_A2714   6  74 154 3449006 .. 3449016 +  -3.2  -5.32699   AGTTTTTACATTAGC                 CAGT TGT GCTG                 TTTTTTAATATTTGA
Mbar_A2705   3  54 138 3433629 .. 3433674 +  -4.8  -3.25073   TTCAAATGAGCTCTC TGAAGTGTCCAGATTAGCAT ATTTTG GTGCTAATTTGAACCCTCCA TGTTCATCTTGGCAG
Mbar_A2701   4  53 159 3426524 .. 3426534 +    -4  -3.59456   TAACGGACATTTTCT                 GTTT AAA AAAC                 TTATAATTGTGATTT
Mbar_A2685   3  74  15 3402797 .. 3402833 +  -6.6  -4.22214   ATTTCAAGTAAACTA   CCCTTCCAAGGGCAGAC TTAT GTCTGTC-TAGGAAGAG    TTCTTTTCCGTGCCT
Mbar_A2682   6  60 253 3397490 .. 3397506 +  -2.9  -4.39568   CGGTACTTTTGTATA              TGGAGTT GGA AGCACCA              TTTTGGTATATGCGT
Mbar_A2676   1  68 453 3391406 .. 3391418 +    -2  -4.94972   AGCACAAAGCTTAAA                TTGT TTTTT ACAA                TTTTTAATTCTCCTC
Mbar_A2671   9  77  47 3386645 .. 3386661 +  -8.1  -3.87075   GTTAAGTTTCTCGAA              GATCTTT CTG AAAGATC              TTTCTGAAGGATAAT
Mbar_A2667   3  48 123 3378639 .. 3378653 +  -4.3  -2.56164   TTGCTTTTTTTAGAA               CATGT TTGAT ACATG               CTTAATCATTCAACC
Mbar_A2663   6  53 162 3374334 .. 3374349 +    -4  -3.63868   ATTAACTCAAGGCTT              TTTTCG ATTT CGAGAA               CTTTTGTTTTAAGGA
Mbar_A2657   2  57 143 3368242 .. 3368253 +    -3  -4.24342   GAATTCCAAATTTCT                GAAT TTTT ATTC                 TTTCTTAATCCCGGA
Mbar_A2651   4  60  22 3358245 .. 3358259 +  -2.8  -4.70319   CTCTTCGCTATTTCA               TGTGAG TAA CTCAAA               TTTTAGTTTTCCTAA
Mbar_A2645   1  47 294 3347660 .. 3347673 +  -2.3  -3.75144   TGAAAAATTCTGGAA               GTTCC GAAC GGCAC                TTATTAGGTCTTGTT
Mbar_A2639   5  56 435 3340531 .. 3340547 +  -4.4  -3.71794   GATCTGCATAGATAT              CTGTAC TTGAT GTGCAG              TTTCGGTAGTTGCCT
Mbar_A2632   7  70 457 3331726 .. 3331740 +  -4.3  -4.83169   ATCTTTATCTTGTGC               GGTTT GAGAG AAACC               TTTTTCTCCCGGGCT
Mbar_A2620   9  66  53 3314666 .. 3314684 +  -7.4  -3.19285   GGGATATGTGTGCTG             GGCTAGCT AAA GGTTAGCC             TATGTATTTAAGGTC
Mbar_A2586   4  67 471 3267465 .. 3267480 +  -4.8   -4.4518   GGTTTAATAGTAAAG              TGAAAA TTCA TTTTCA               TTTTCACTTTTACTT
Mbar_A2583   7  74  66 3262848 .. 3262868 +  -8.9  -3.14647   CTACCTCTCCCTGTC            GCTTCGCCC CGA GGGAGGAGC            TTCCATGTGGTCGCT
Mbar_A2577   2  44 159 3255102 .. 3255123 +  -2.3  -3.22878   TACTAACGCACTGGA           CAGGTTTTT GACC AAAATCTTG            TATTCCATTTAGTTC
Mbar_A2556   6 100  35 3227544 .. 3227563 + -13.6  -3.44792   CATTTGTTTTAATAT            TCTGCCGC AAAT GCGGCAGA             TCTATTTTAGCTTCA
Mbar_A2550   5  57 280 3218935 .. 3218948 +  -3.1   -4.2349   GGCAGGTTTTCTCAG               GTGTG ATCT CATAC                TTTTCAATATCGAAA
Mbar_A2543   4  69  48 3206328 .. 3206338 +  -6.8  -3.86015   TATCCAGATTTTATG                 GGCA GTT TGCC                 TTTATACGAGAACTC
Mbar_A2540   0 NONE
Mbar_A2531   5  64 241 3194017 .. 3194029 +  -7.7  -2.55392   TTGAAGCTCTTTATT                TGTGG TAT CCACA                TACGTTACATAGCTT
Mbar_A2524   2  52 225 3185747 .. 3185763 +  -2.9  -3.93719   CAAATATAGCATAAG              GAGTAGT CCA GCGACTC              TTCTTCTCTAATTGT
Mbar_A2521   6  83  18 3181192 .. 3181239 +  -8.2  -4.32046   CAATACAACCGAGCG GTGGCGCGAACATACCCCGTTG CTTG CAGCGGGGTGCGCCAGCGCAAC TTTGATTTTTGAGCA
Mbar_A2513   6  65 399 3171820 .. 3171830 +  -6.8  -3.45745   TCCTCACATCCCTTT                 GAGC CCT GCTC                 TATGTTCTTTATTTT
Mbar_A2492   6  58  81 3147016 .. 3147038 +  -6.3  -2.87622   TTTTTATTGAGTTAA           GGGGAAG AAATTCTGG CTTCCCC           ATTCTTATAAAAATG
Mbar_A2479   1  45 399 3132207 .. 3132228 +  -2.9  -3.16564   AAATGATCAGTCCTG           CTGTGGTAC GATA GTACCCAAG            TTCCTCCCCTGGAAA
Mbar_A2465   1  54 243 3114320 .. 3114330 +  -5.4  -3.10715   TAGAAATAATAAGTA                 GTAG CAT CTAC                 TTAAATAATACTGAA
Mbar_A2457   3  56  -4 3104716 .. 3104736 +  -5.6  -3.18582   GGGCAATTACTATCG            TATAAGTT CTAAA AACTTATA            TTAGTGCATAGGCTA
Mbar_A2449   4  67 178 3092723 .. 3092735 +  -4.9  -4.45168   CCAAAAACTATATAA                TAAAC TTG GTTTA                TTTATATTTTGGAGG
Mbar_A2432   3  60 467 3072020 .. 3072031 +    -3  -4.35747   AAACTTTGCAATTAT                TTCT TTGT AGAA                 TTTAATTTCTTTTTC
Mbar_A2416   5  61 223 3053240 .. 3053252 +  -3.4  -4.45259   TTTTAAGAGCTTACT                CTTG CTTTT CAAG                TTGTTTTTGAGCTTT
Mbar_A2407   2  55 344 3042093 .. 3042105 +  -2.7  -4.33808   ATCAAAATCTATTTT                TGAAT TCA ATTCG                TTTTACGTTACTTTA
Mbar_A2395   6  61  56 3030530 .. 3030555 +  -6.2  -3.25177   TCAAAAAATTCTCTT         GCCTATAGCA TATTCC TGCTATAGGG          TATCGTTTTTTGAAG
Mbar_A2385   8  49 175 3016512 .. 3016529 +  -4.1  -3.31792   TCCCTAAGAGACTTA             CTGCCAT TGCA ATAGCAG              TTATGAAAATAATCA
Mbar_A2369   5  73 136 2993158 .. 2993171 +  -8.1  -3.50437   GCAGATTTGTAAGGA               GCCCT TCGA AGGGC                CTTTTTGATAATTTT
Mbar_A2359   2  66 398 2986815 .. 2986833 +  -6.1  -3.91689   ATTTTCGTCTGATTT             GGATTTT TTTAC AAAATCC             TTTACTGTAGTTTCT
Mbar_A2356   4  58 264 2982674 .. 2982689 +  -4.6  -3.93061   GCTAGCTTGTTGCGG              GGTGCG CCAG CGCAAC               TTTGACTTTTCAAAT
Mbar_A2344   4  46 118 2970797 .. 2970813 +  -3.7  -3.15366   ATAAAGTCGTAAAAG              TAGCTAA TGG TTAGCCA              TCTTAAAATTTTCAG
Mbar_A2336   5  53 184 2962641 .. 2962651 +  -2.6  -4.13767   ATTGAGATTAATTAT                 TTTT CAA AAAA                 TTTTCAAATCCAGCC
Mbar_A2306   3  68 437 2926845 .. 2926856 +  -4.4  -4.56736   CGCAGAAAGAAACAT                GAAG ATTA CTTC                 TTTTAATTCTTAAAT
Mbar_A2298   2  46 307 2914602 .. 2914613 +  -2.2  -3.45027   TTTCATTTGCCAGCA                GGCT CATC AGTC                 TATTTCCTGAGAAAT
Mbar_A2282   2  50 109 2893822 .. 2893834 +  -3.5  -3.54158   TCCGTGCTTTTAGTG                TTTTT CAA AAAAA                TTCATTATTAACATA
Mbar_A2269   3  57 416 2880416 .. 2880428 +  -6.3  -2.71263   AAAGATCTGTACATC                TTTGC TCC GCAAA                TACTTACCCGGGATT
Mbar_A2255   3  95  37 2864113 .. 2864127 +  -9.2  -5.10526   ATATGAAAAGTGCAG               GGCCGG AAA TCGGCC               TTTATTTTTTGCTCT
Mbar_A2229   4  74 -20 2831163 .. 2831179 +  -9.3  -3.09516   TTTCTTCGGAAAGGC              CGCCCGC TTC GCGGTCG              TTGAGTGCTCGGGAA
Mbar_A2224   8  67  95 2827354 .. 2827374 +  -8.3  -2.64472   AAATTCAAAAAATAA            GAGTAACTC TAA GAGTAACTC            TAAGTTTGAGAACTG
Mbar_A2220   7  70  44 2818903 .. 2818923 +  -8.4  -2.99057   ACAGATATTTTAAGC            TGACTCAT TTGCT ATGAGTCA            TGATTATATTTCACA
Mbar_A2208   1  56 128 2803162 .. 2803180 +  -4.7  -3.54304   TTGCGAATAAGCTCA             TCAATTT TTGAT AAATTGA             GTTTTTCTGCATTAA
Mbar_A2192  10  80   7 2777199 .. 2777219 +  -5.5   -5.1471   TCTATTTGAAAACTC            TGAATCTTT CAC ATAGATTCA            TTTGTTTTTTCTCAT
Mbar_A2176   7  64 103 2754325 .. 2754349 +  -7.1  -3.04188   AGATATATACACGGT          TTCCCTCGCGC ATT GTGTGAGGAAA          TGTATACTTGTGATG
Mbar_A2165  10  81 157 2740499 .. 2740520 + -10.1  -3.11966   ATCCGGGTTTTCAAA           CCAGGAGGT AAAA ACCTCCAGG            TCTTCAATCCCTTTT
Mbar_A2153   2  59 265 2728291 .. 2728304 +  -5.9   -3.3482   ATAGGAAAAGTGCCT               CCTGG ACAT CCGGG                TTAATTACAGCATTC
Mbar_A2138   6  72 281 2701184 .. 2701208 +  -8.7  -3.08034   AACAGTAATATTTAA          TAATTTCTCCC ATT GGTAGAAATTA          CTTTATATAATATTT
Mbar_A2120   2  82  49 2676637 .. 2676657 +  -7.6  -4.70879   GGTGGTTAAGTCCCT            GAGCTGGA AAAGA TCTAGCTC            TTTTTACAGTTTAAC
Mbar_A2102   6  56  70 2654043 .. 2654055 +  -3.5  -3.97444   TCTTAAAATTTTACT                TTTTT ATA AAAAA                TTCTCTTTATTGCCT
Mbar_A2096   7  80 310 2648700 .. 2648719 +  -7.9  -4.28548   TGCGTTATATCCAGA            GATACCC GAAAGA GGGTATC             TTTTCCTACATCCCT
Mbar_A2071   3  53 344 2618952 .. 2618992 +  -4.2  -3.60048   CAAATGTTGCTGGGA TTTTCG-GT-CAAGCCTTTT GAA AAAAGGCTTGCGCTCGAGCA GTTTTTTCAAAGGGG
Mbar_A2046   3  64 -12 2585495 .. 2585507 +  -7.7  -2.52543   CATAGACTTATCCTT                TCAGC CAG GCTGA                TAAATTAGCAGGAAT
Mbar_A2034   5  53 458 2571429 .. 2571449 +    -4  -3.59946   CTACATCCATTTCTT           TTGC-CAGG TAAC CCTGTGCAG            TTGTATCGTTAACCG
Mbar_A2027   3  62  36 2562315 .. 2562328 +  -5.9   -3.7076   ATACTATCAAAATCA               GGGGT AAAT GCCCC                TTAATCTTTTTTATT
Mbar_A2018   9 100 326 2548684 .. 2548703 + -10.8  -5.06451   CTGACCACATATATG            TGAGGAGT TAAA ACTCCTCA             TTTTTTGAGGTGATA
Mbar_A2006   6  76  85 2531759 .. 2531775 +  -7.3  -4.24726   GGAAAATAATAAAAA              GTCTCGA AAT TTGAGAC              TTTTCGACTTCTTCT
Mbar_A1995   5  66 295 2517365 .. 2517375 +  -5.4  -4.22883   GTACCAAAACTAAGG                 GCAT ACA ATGC                 TTATTTTAAATGATA
Mbar_A1983   5  71 298 2478303 .. 2478314 +  -2.2  -5.39721   CGCAGTCATAAAAAG                TCTG AGGT CAGG                 TTTTTTGTATCCTAC
Mbar_A1962   8  87  89 2453233 .. 2453251 +  -8.8  -4.16392   TGGAAGGATTTTCGC             GTGGCGGG ATT TCCGTCAC             TATTTTTGATTTTCC
Mbar_A1956   5  60 217 2447669 .. 2447687 +  -3.8  -4.33274   GCAACCTCCTCCCCG             GCCATCTT TGC GATATGGC             TTTTAATCGTATCAA
Mbar_A1944   4  63 238 2430002 .. 2430012 +  -6.8  -3.35912   GCCTCTACAAGTCCT                 GGAG CTC CTCC                 TTACTCTCTATGATG
Mbar_A1935   7  59 139 2418835 .. 2418851 +  -2.3  -4.63932   AGTTTTCTTTAAGAA              TTCTTTA AAT TAAAGGG              TTTTCTTCAAGAATC
Mbar_A1921   4  46 461 2400193 .. 2400203 +  -2.6  -3.37493   CGAAGAAAGACAAGA                 TATT TTT AATA                 TTAATATATTAACAG
Mbar_A1909   5  71 -43 2379929 .. 2379955 +  -6.7  -4.11751   ACCTTGGTTTTGCTG         TTTTTGGAGTC AGATG GACTTCAAAGA         TTTTAGCGAATTACT
Mbar_A1906   6  59 -17 2375360 .. 2375371 +  -5.8   -3.3341   GACGCGAATTTACAT                GGCA ATTA TGCC                 TTATGACGAGTTTTT
Mbar_A1900   2  46 432 2369815 .. 2369834 +  -2.2  -3.55563   TCATATTCCCCCTCT            GCAAAATA TGTA TATTTTCC             TTTAGACCATGGCAT
Mbar_A1893   2  72  75 2361120 .. 2361137 +  -8.5  -3.05343   ATCTCTTCTTCAGGG             CTTGCTT CTTT AAGCAAG              TCTTCAAGCTCTGCC
Mbar_A1890   3  58 383 2359256 .. 2359266 +    -4  -4.13814   ACCGAGTCTAATGCC                 CTTT CAA AAAG                 TTGTTTATGCATTTT
Mbar_A1872   3  62 168 2341403 .. 2341430 +    -7  -3.03034   AAACCGACCAGAGAA        AGATTTCCAGGT TTTT ACCTGGTAATCA         TCATTTCTGCAGTTT
Mbar_A1864   8  70  22 2330596 .. 2330621 +  -6.2  -4.24569   CATACGTTATATAAA         GTATGTGAGA TTTTCT TCTCACCTAC          TTCTTATTATTTTTC
Mbar_A1858   3  53 311 2322724 .. 2322734 +  -5.4  -2.92461   TCAATGTTCACGCGG                 GCAA AAA TTGC                 TGAGTTTTTGTATTC
Mbar_A1842   1  40 236 2306221 .. 2306231 +  -2.4  -2.75064   TAGGTTAGTTTGACT                 GCTC AAC GCGC                 TCCTTAAGTGCCAGA
Mbar_A1837   2  56 345 2299903 .. 2299920 +  -4.1  -3.84183   ATCCGTGATGCCGAA             CACGGAA AGAA TTCCCTG              TCTTTTGTAATCGGA
Mbar_A1828   2  48 228 2289487 .. 2289506 +  -4.3  -2.75343   AGTAGAGAGAAAATA            GAGCTTT AGATAC AGAGCTC             ATTTAAGAGTGTAGA
Mbar_A1811   5  91 133 2262995 .. 2263011 +  -7.3  -5.22794   ATGTAAGAAGAAAAA              GCAAGTA GAT TGCTTGC              TTTTTTCCTCATTCT
Mbar_A1806   1  57 186 2258188 .. 2258212 +  -2.1  -4.41302   CCTGAAGGCTGCCCG          CAGTAAAACGA AAT TCGATCTATTG          TTTATTCATTTCCTG
Mbar_A1797   5  56   6 2228846 .. 2228881 +  -4.9  -3.38564   AGGGATTTGATGAAG    GACCAGT-ACTTGTTA CAAGC TAACAGGTGAGTGGTC    TTGTAACTCACTTTC
Mbar_A1788   6  88  96 2204064 .. 2204079 +  -6.2  -5.40072   AACTCCATAGTCTTT              CTCTAA AGAC TTAGAG               TTTTTTTGGAAAACG
Mbar_A1783   5  67  17 2193433 .. 2193446 +  -6.7  -3.64822   AAGAATTTTGAAAAA               GCTTC GTGA GAAGC                TTTGAGTGAAAAACT
Mbar_A1765   2  71  -4 2165086 .. 2165106 +  -6.9  -4.08285   TGAACATTAAGCGGG            TCTGAACCT AAA AGGTTTGGA            TTTCGATTTTTTGTC
Mbar_A1751   4  49 175 2146550 .. 2146561 +  -4.4  -2.80492   CAAACTCTTCCTTTT                TTCC ATTG GGAA                 TAGTTGCTCCTGCTG
Mbar_A1742   5  58 267 2134699 .. 2134715 +  -5.1   -3.5764   AGGGGCAGAGAAATT              GCCATAA GTA TTTTGGC              TTTCCCCATAGGATT
Mbar_A1735   2  57 181 2128180 .. 2128204 +  -5.7  -3.05844   AACTAAAATCATTTG          AGAAGGGAAAA TAC TCTTCCCTTCA          TGTTGAACTGGACCC
Mbar_A1729   2  59 378 2119769 .. 2119784 +  -6.1  -3.04902   TTGCCTTCAACTTTG              CTCCG GGAAAA CGGAG               GTTTATATGCTGCAA
Mbar_A1712  11  90   2 2108659 .. 2108677 +    -6  -5.64421   TCAATGAAGTTTAAA             AGAGGAAA TAT TTTCCTCC             TTTTTTATTTCCAAT
Mbar_A1698   7  69 363 2096408 .. 2096421 +  -3.7  -5.11033   ATCACTGCGTATCCT               GTCCC TTCA GGGTC                TTTTTTGCGCTTCTG
Mbar_A1692   7  58  64 2090394 .. 2090404 +  -2.6  -4.48987   CTTTTCCAACTTTCT                 TTAA TTT TTAA                 TTTTCCTTCTACAAA
Mbar_A1680   2  51 349 2074783 .. 2074793 +  -2.6  -3.78096   GTACAGAAAAGCGAA                 TATT AGC AATA                 TTGTGGTTTTCTTTG
Mbar_A1680   2  51 368 2074802 .. 2074834 +  -4.9  -2.79796   AGCAATATTGTGGTT      TTCTTTGGAAGCGGG TAT CTCCCTTTAAAAGAA      TCTAATAACATAGAA
Mbar_A1673   1  58 339 2068621 .. 2068631 +  -5.4  -3.40112   CCTGCTGAAAGGCTC                 TCCT GCC AGGA                 TGTTTGCAGTATCAT
Mbar_A1658   5  66 370 2044774 .. 2044784 +  -5.4  -4.34402   GCATAATTCTCTTTC                 CAAG TCC CTTG                 TTTTGATATGCCGGC
Mbar_A1640   3  61 322 2023176 .. 2023187 +  -5.8  -3.50853   AGGAGTTCGGCAGAA                CGGA GTTT TCCG                 TTGTAATTGAAACCC
Mbar_A1625   8  60 457 2002375 .. 2002392 +  -4.2  -4.16909   AGCAGTAGGTTTTGA             GATTAC TACTAT GTAATC              TGTTTTTGTTACCGT
Mbar_A1610   3  50 177 1982879 .. 1982890 +  -4.4  -3.11619   TTATGAAAAATTCGG                GCTT TAAG AAGC                 TTCAATCAATTATTC
Mbar_A1607   3  58 114 1980005 .. 1980015 +    -4  -3.97812   TATATGCCGAGAGGA                 TGTA CAA TACA                 TTTAGTGTTGCTTCT
Mbar_A1589   2  44 160 1959538 .. 1959548 +  -2.6  -3.25823   TATAAAATACACTAA                 TATA AAA TATA                 TTAATATAAAACAAC
Mbar_A1577   1  42  24 1945207 .. 1945228 +  -3.1  -2.77414   TCTTGAGAGTTGTAA           TAAAAAAGA GTAG TCTTTTTAA            GTTCTCATCTTTTTC
Mbar_A1563   4  52 472 1927650 .. 1927662 +  -3.3  -3.60316   CCTGGCTTTTCTTTT                TCGGT TTC GCCGG                GTTTTTTCCGGAGAT
Mbar_A1549   4  90  27 1911049 .. 1911077 + -12.6  -2.97475   GGTTACACGAAGCAA        GGTATTTTGGGA GAAGG TCCCAAAATGCC        ATTTATGGTACGAGC
Mbar_A1539   2  58  57 1899792 .. 1899816 +  -6.4  -2.83642   AGTGATAAGTGTGTG          GGGGAGGCAT ATTAA ATGTCTCCCA          TGATTAAATTGTTTT
Mbar_A1531   5  58 340 1890917 .. 1890931 +  -2.8  -4.43173   CTTCAAAAAGATGAG               TTGCTC CGG GAACAA               TTTTAAGTTCTTTTT
Mbar_A1508   0 NONE
Mbar_A1491   6  70 406 1844173 .. 1844191 +  -7.4  -3.72494   AGCGATCCAAAGTTT             TCTTCCGG CAG CAGGAAGA             TATTTCTTCCATTCC
Mbar_A1454   1  46 230 1787120 .. 1787150 +  -3.3  -3.06528   CATTTACAATATATT       TCAGTGGGTTTTG TAAAC TGAGACCAACTGA       TGCTATTTTTAATTT
Mbar_A1429   4  64 371 1760206 .. 1760221 +  -5.4   -4.0896   CACCGACACTTTTTC              TCCGGA ACTG TTCGGA               TTTTCAAGAAAATTT
Mbar_A1410   1  57 280 1739578 .. 1739596 +  -3.2   -4.1899   GATAATACAATTTTT             TTTGATTT TTT AAATCCAA             TTTTAAATAGAATAG
Mbar_A1397   4  72  32 1724546 .. 1724563 +  -2.7  -5.40072   TGTCCCTGTCAAAAA             TACAGTT AGAG AACAGTA              TTTTTTTACAGAACG
Mbar_A1391   7  66 350 1715419 .. 1715429 +  -5.4  -4.32201   TAAATAATACGGCCA                 CCTT TTT AAGG                 TTTTAGCTTCCTTAA
Mbar_A1385   3  46 255 1708950 .. 1708996 +  -2.3  -3.53012   GTAACCATATATGCT GGCTGCCGGCCTGTCGAGAGCAT GTA ATGTTGT-GAGAGGTCGAC-GCC TTTGAGAAAGGCAGC
Mbar_A1381   4  66 329 1706235 .. 1706270 +  -6.2  -3.87627   TCAATTACTATCTCT    TCTTCAAGACTTGCGT TCAC AAGCAAGTCATCAAGA     TCTTTTATCTCAGAA
Mbar_A1375   2  47  17 1699778 .. 1699804 +  -2.3  -3.71747   ATCTGAATTAAGGGC         TCATAACCTGA AACTC TCAGGTTAAAA         CTTTTTATATTTAAT
Mbar_A1366   3  60 271 1687425 .. 1687439 +  -2.8  -4.56597   CCTGAAAAGTTCCCC               GAAACC TGA GATTTC               TTTTTCAAAAAGAGG
Mbar_A1363   2  83 272 1682557 .. 1682576 +    -8  -4.29829   TATAAAAAAGAAAAG            TGCTTTAT GGAT ATAAAGCA             TTTATTCCTACTTCT
Mbar_A1360   3  50  65 1677142 .. 1677160 +  -4.5  -3.09135   TAAAAGAATAAATTG             CCGGG AATTTAAAA CCCGG             TATCTTCAGGCTTAT
Mbar_A1339   2  61  -8 1651720 .. 1651739 +  -6.5   -3.2657   GCAAGGATAATAAAG            GGAGAAT AATTCA ATTCTCC             TTCCCTATATTTTTT
Mbar_A1334   5  66  79 1646548 .. 1646562 +  -3.6   -4.7416   TCTTAACCTTTATAT               TTTAGA GAT TCTGAA               TTTTTAGAGTTTTAG
Mbar_A1331   0 NONE
Mbar_A1326   4  45 225 1638143 .. 1638172 +    -3  -3.17212   CTAATTACAGGATAA       GGTATTATTGAT AATAGG AGCAATAATATC        TTCATGGAGTAGTAA
Mbar_A1326   4  45 458 1638376 .. 1638386 +  -3.2  -3.11569   AAACGGCTCATCATA                 GTCT ATT GGAC                 GTTTTAGATCACTAA
Mbar_A1320   3  50 475 1630063 .. 1630075 +  -4.9  -2.60633   CCCCCAGTTAAGGTA                CATTT ATT AAATG                ATCTATTTACTGTTT
Mbar_A1302   8  62  95 1612301 .. 1612311 +  -6.8  -3.05816   AGTTCCTGTCACATT                 CCAG GCA CTGG                 TTGAGTCCAGGGTCA
Mbar_A1295   5  56  16 1605306 .. 1605319 +  -4.5  -3.59975   TGGTAGAGATGGCAA               TGGCA AATT TGCCG                TATTGTTTGCGTTAT
Mbar_A1277   4  60 312 1584882 .. 1584892 +    -4   -4.1891   AAGCATGCATTGATC                 TATC AAG GATA                 TTTATATTCAGGCAG
Mbar_A1266   2  58 438 1573936 .. 1573965 +  -6.5  -2.82635   TTTTTGCCTCCAGAA       CTTCGG-TATTGAC CTT GACAGTATCCGAAG       TCTGGTCATGCCCAT
Mbar_A1252   2  87 162 1558173 .. 1558189 + -10.9  -3.49668   CGTCAGAAATTATAG              GCTTCAG TGC CTGAAGC              TTCTATGGGAACTTT
Mbar_A1239   1  68 283 1537519 .. 1537530 +  -2.2  -5.19879   ATTATTGAAACGGTG                GGTT TTCT GACC                 TTTTTCTCTTTACCA
Mbar_A1235   6  74 344 1531613 .. 1531626 +  -5.3  -4.74801   GAAGATCAGCTCCCT               CGAAA GCTT TTTCG                TTTTTCATAGCCTTA
Mbar_A1225   7  87 139 1514287 .. 1514314 + -10.8  -3.49186   ATTGCTTTCTCCAAT        TTGAAGGTTTCT TTCC AGAAACTTTCAA         TATATTTTATAGGTC
Mbar_A1221   3  55 358 1509350 .. 1509361 +  -5.8  -2.68806   GCATGAGTACGACAT                GGGA AATT TCCC                 TGACTTCTTCTACAG
Mbar_A1207   8  58 427 1493814 .. 1493824 +  -5.4  -3.39618   TTCCTATCTGCTCAC                 GCTT TGC AAGC                 ATTTTTAAAATTGCA
Mbar_A1202   9  71 193 1487594 .. 1487604 +  -3.2  -5.16071   GATTTTCTTACTAAT                 TCCA GAA TGGG                 TTTTTCTTCCTGATT
Mbar_A1195   6  56 150 1472753 .. 1472775 +  -3.6  -4.08958   TGCGTAAAAAGTTAT           TATAAAGTTA TCA TAGTTTTATA           TTATTCTTTCAGAGT
Mbar_A1195   6  56 445 1473048 .. 1473059 +  -5.8  -2.93207   TTTCAGTTGCCTCTT                CTCC ATTT GGAG                 TATCTGCATCATCTT
Mbar_A1191   4  64 364 1465600 .. 1465621 +  -6.5  -3.73775   GCAATCCAGTAATAG           GGCCTG-CCC CTT GGGTCACGCC           TTTCCTCAACATCCG
Mbar_A1184   7  67 -11 1455366 .. 1455387 +    -8  -2.64981   GCCGGTGGTGGAGGA           GCAGGAGG TTAATT CCTCTTGC            TACATTTAAAAATCT
Mbar_A1179   4  52 269 1451545 .. 1451555 +  -5.4  -2.74012   CCCAATACCCTGGCC                 CTGA TAT TCAG                 TCCTTACCATGATCC
Mbar_A1179   4  52 449 1451725 .. 1451746 +  -2.1  -3.98859   GGTTTCAGTAGGAAG           GGCAAGGGT GTGT GCCCTGACC            TCTTTTTGCCTTCGC
Mbar_A1170   1  44 252 1437798 .. 1437811 +  -3.7  -2.71097   CCAATCTTGTCCGAA               GCAGG GAAT CCAGC                TCAATTTCTAAGCTT
Mbar_A1165   5  52 176 1433332 .. 1433347 +  -4.7  -3.14881   CCATTGAAGCCCGCA              GAAGC CCAGTT GCTTC               TTCATAGAGGGCTTC
Mbar_A1129   6  63 323 1397351 .. 1397372 +  -7.3  -2.89475   TTTTAAAAATAAGTT           TCAGGGTTT ATTT AATCCCTGA            TGTGGTATATAAATG
Mbar_A1122   1  48  -7 1380048 .. 1380066 +  -3.2  -3.43042   TTGAGGAAAAGCTAG             TAGAATAA CTT TTATTCCA             GTTTTTCCTAAACAA
Mbar_A1112   2  50 136 1370051 .. 1370065 +  -3.5  -3.43323   AATGAAAAAATAATT               TTGGG TTTTT CCCGA               CTTTTATATATTTAA
Mbar_A1107   3  54 222 1360428 .. 1360450 +  -3.4  -3.85704   CATAAAAGTGAACTG           CCACTAAG CTAAAGA CTTAGCGG           TTTCCTAATTCATAG
Mbar_A1102   3  56 450 1350602 .. 1350613 +  -5.8  -2.82449   GAAGCCTCAACAAGC                CCAG TCGG CTGG                 CTTATGTTACTAAGG
Mbar_A1098   2  76 105 1347441 .. 1347461 +  -6.1  -4.59773   TCCTGACATGGGCGG            GGTTAAGGT TGA ACCTGGACC            TTTTTACGCCTCCCC
Mbar_A1095   2  58 271 1344689 .. 1344699 +    -4  -4.01045   ATTCCGCAGTATTTT                 TTGA AAA TCAA                 TATTTTTCATGATAT
Mbar_A1092   1  76 444 1341309 .. 1341324 +  -6.2  -4.70107   TTTAATAATAGTGCT              TCGATT CCAA AATCGA               TTTCTTATTTTCCTA
Mbar_A1084   6  67  17 1331649 .. 1331682 +  -8.1  -2.71331   ATTTTGAAGCATAAA     TCCAGGATTGCCGGA AATT TCCAGCATTCCTGAA      ACTTTCTTTTTAATA
Mbar_A1070   3  49 169 1314905 .. 1314915 +    -4  -3.34398   TTACCGTAGCGTTCA                 TTTC AGG GAAA                 TCTTTGACAACAAAG
Mbar_A1050   5  70 102 1282649 .. 1282663 +  -7.2  -3.69684   ATAGTCCACGCAGCC               CATTTC TAT GAAATG               TTCTTCACTGCCTTT
Mbar_A1033   8  79 187 1257100 .. 1257122 + -10.6  -2.55811   TAAAAATAGGAAAAG           CCCGCGTT TTGGGTT AACGCGGG           AATTTTAAGTTTTTA
Mbar_A1029   2  69 337 1253351 .. 1253373 +  -8.5   -2.7558   GTTTTTGTTCCCATA           TCTTCAGGA GTTCG TCCTGAAGG           ATATTTCTAGTCTGG
Mbar_A1013   8  74 423 1237748 .. 1237764 +  -6.6  -4.19238   GGGGTGTGAGTTCTT              CTTCAG GTTCA CTGAAG              TTTTCGGGTTCCCGG
Mbar_A1009   2  62 341 1235548 .. 1235560 +  -6.3  -3.42256   AACCAGTCTGATAAC                TTCTG CTT CAGAA                TATTCTTCGATAACT
Mbar_A0997   7  64 367 1217420 .. 1217430 +  -5.4  -4.04318   ATTGAATGCAGAAAG                 GAAG TTT CTTC                 TTTATCATATCTCAA
Mbar_A0979   4  78  28 1196248 .. 1196273 +  -6.9   -4.4634   CCCTTAATATACTGG         TGTTCTGGAAC CCTG GTTCCTGAATA          TTCTTCTTTTTTCTT
Mbar_A0972   3  59 105 1185112 .. 1185128 +  -2.3  -4.55093   TTAAACCTGACAGAT              TCTCTAA ATC TTACAGA              TTTCTTATTCTCTAA
Mbar_A0957   6  59 329 1164960 .. 1164979 +  -2.1  -4.57353   GATAAAAGAATTATC            CGAGGAA ATGAAC TTCCTAG             TTTTATATGATAAAC
Mbar_A0947   4  59 439 1154565 .. 1154585 +  -5.5  -3.74693   CATACAGGAAAATAC            TTCAGGAGT TAC ATTTCTGAA            TTTAATCCCCTGGCA
Mbar_A0933   4  56 272 1132445 .. 1132459 +  -5.6  -3.30338   AATCCGGCCCCAGGA               CTGCCG CTG CTGCAG               TTGTCGGGACATTAT
Mbar_A0925   2  72 128 1120576 .. 1120590 +  -7.2  -3.80573   TTTTACTTTTTTGTT               TCTGAT GAT ATCAGA               TTTGCTCCTGCTGCA
Mbar_A0898   0 NONE
Mbar_A0892   4  71 194 1076779 .. 1076796 +  -7.7  -3.41767   AAAAATAGACAAAAA             GTAGGCT AAAA GGCCTAC              TCTGTTTTAAACTGT
Mbar_A0872   9  82 277 1054335 .. 1054347 +  -7.7  -4.58698   TTTATCTTTGAAGAG                CCGTA TCG TACGG                TTATTTTTACTTTAA
Mbar_A0866   3  58  37 1046348 .. 1046358 +    -4  -3.99432   CTGTGGCCGTTTATT                 TTTC CCT GAAA                 TTCTCTTTATGTTTA
Mbar_A0862   3 100 301 1043683 .. 1043707 + -13.7  -3.97444   TATGGTATACAGTAA          TAGCGAGTCGA TAA TCGACTTGCTA          TTGTGTTTATTACAT
Mbar_A0858   3  53  48 1038536 .. 1038546 +    -4  -3.61175   GATTGAAATCAGATT                 GATT GAA AATC                 TCTTTGTGCTGTATC
Mbar_A0849   5 100  22 1027462 .. 1027498 +  -9.5  -5.75342   AAAGAGTACTTAATA    GAATGACTGCCTGAA GGAACAG TTCAGGCAGACAATC    TTTTTTTTAAAGACA
Mbar_A0831   2  46 285 1006990 .. 1007002 +  -2.7  -3.51825   AACCTTTCGGTAATG                CTTTT TCA AGAAG                TTATCATTGAAGTCA
Mbar_A0827   4  69  28 1003334 .. 1003346 +  -3.4  -5.01732   GAAGAAATATAAATT                GGAA AGATC TTCC                TTTTTTCAGAAGCTT
Mbar_A0822   5  71 455 1000091 .. 1000108 +  -8.5  -2.90349   TCTTTTTCAGCCATA             GATTCCT CTTC AGGAATC              ATTTCACTTTCCACC
Mbar_A0817   4  62  35  992674 ..  992700 +  -2.3  -4.76644   ACTTTTAGCACCTGT        GTT-CTGGAGCG AAGC CCTTCCAGTAAC         TTTTTAATGAGTGTT
Mbar_A0813   2 100  54  985406 ..  985442 + -14.6  -3.76775   ATGAATATAGTTGAC   GGCTATATCCCACGTCT AAAG AG-CGTGGGATTTAGCC    TTTGACTGTCTTAAA
Mbar_A0803   3  59 269  970068 ..  970079 +  -5.8   -3.1916   AGAATCTCAAACCTG                GGCT CAAA AGCC                 TGTTCGAGTTTTTTC
Mbar_A0796  10  83  74  958513 ..  958523 +  -6.8  -4.91084   TTTTTTAAGAAAAAA                 GGGT TTA ACCC                 TTTTTGAATTTTATT
Mbar_A0791   2  48 310  954044 ..  954057 +  -3.9  -3.10513   ACTTTTGAATCATCT               GTTAA TTCG TTAAC                TCTATCTTGAAATCT
Mbar_A0760   5  67 264  921858 ..  921868 +  -6.8  -3.70676   GTTAGTTTTACTTTT                 CAGC TTC GCTG                 TTCATTTTAAATATA
Mbar_A0747   3  60 157  904814 ..  904829 +  -2.6   -4.6709   ATTAAAGGTGCCTAT              TGTTAA AAAA TTAGCA               TTTTATGTGATTTTC
Mbar_A0747   3  60 464  905121 ..  905141 +  -3.9  -4.16397   TTAAAAAGACTCTTT            GTCATTTCC TAT GGATAAGAC            TATTTTCTTTTCAAG
Mbar_A0741   8  79   4  897006 ..  897019 +  -6.7   -4.6155   TACGGCTTCTAAGCC               GAACC CTCC GGTTC                TCTTTTTTCTTTTTT
Mbar_A0736   5  63 341  891488 ..  891516 +  -2.4  -4.75309   GTTTCCCTCCCTTTT        TCCGGCTTTG AAAACATCC CAGAGCCCGA        TTTTATTGCGTTTCA
Mbar_A0698   4  81  27  837617 ..  837639 + -10.7  -2.93182   TAAGAAAGAATATAG           GATGAGGAT TCAAT ATCCTCATC           TAAGTTTTTTACATA
Mbar_A0693   5  63 232  829132 ..  829147 +  -3.3  -4.69053   GCAAATTTTGGATCT              CTGAA TTACTT TTCAG               TTTTCTTAACTCATG
Mbar_A0679   3  44 293  813301 ..  813311 +  -2.4  -3.21807   CTGGGGCAAGTATTC                 CCGG ACT CCCG                 TCTTGAGTTTCCTCG
Mbar_A0676   6 100 211  809408 ..  809430 + -13.6  -4.91573   TTCTGGATTTTCGCT           CAAGCCTTTT CAA AAAAGGCTTG           TTTTTAATCTATTTT
Mbar_A0661   7  51  23  785859 ..  785871 +  -2.7  -3.87748   TTTGTTCTGAAATGA                TTTCG CTT TGAAA                CTTTTTTCCTTTTGT
Mbar_A0649   7  59  61  773203 ..  773213 +  -5.4  -3.57144   AACTGACAAAACGAG                 GAGT CAC ACTC                 TTTACAAATCAACAC
Mbar_A0638   2  49  72  759753 ..  759764 +  -4.4  -2.80816   GGACCTGCAAATGGA                GACA GAAG TGTC                 TCTGGTACATGCAAG
Mbar_A0630   6  76 304  753532 ..  753548 +  -7.2  -4.29049   AGGATGGGGTATGCT              TCGGGC CGCCC GCCCGG              TTATTTTGGTACTTA
Mbar_A0607   5 100 190  731523 ..  731544 + -13.1  -3.07113   GAAAAGGATGGCGGG           CTCCCGAAT CGCA ATTCGGGAG            TTACATCCACTCGTA
Mbar_A0582   3  54 272  700644 ..  700664 +  -3.4  -3.86822   ACAGAATCAATCTAA            TTTTAAGA CACGC TCTTAGAA            TTTGTCAAAAACTTA
Mbar_A0573   1  46 397  688323 ..  688333 +  -2.4  -3.55444   CAATGCCTACTCTCT                 GCCC CGG GTGC                 TTTGCAGAGTCACCC
Mbar_A0568   5  64 104  679890 ..  679902 +  -4.9  -4.29432   AACCAAAAATCGTTA                TCAAT TGC ATTGA                TTTTCATAAAATTTG
Mbar_A0559   3  57 364  670506 ..  670516 +  -3.2  -4.19953   CTGAAGGAAAGCTCC                 CTTG AAT CGAG                 TTTTGAAATTACATC
Mbar_A0546   4  55  19  656484 ..  656499 +  -2.6  -4.17211   GAAAATAATTGAATC              TAACTT ACGC AGGTTA               TATTTTTATATTACC
Mbar_A0540   5  67 450  644667 ..  644693 +  -8.2  -2.54732   CTGCGGAAAGTGGGA         TCTAGACTTA TTTAGCT TAAGTCTAGA         CTTACTGAGTTTAAG
Mbar_A0531   4  81 219  632770 ..  632784 +  -4.3  -5.41746   ATCTGAAACTGCAGC               TTCGA GAGAA TCGAA               TTTTTTTGCAGGGTT
Mbar_A0524   7  54 414  626586 ..  626606 +  -4.8  -3.29511   GTACCGGGGCCTCAC           GAGCCTGAT ACGT ATCAG-CTC            TTGTGGCGAAATAAA
Mbar_A0516   3  49 434  620989 ..  620999 +    -4  -3.28791   AAAAATGTATATGCC                 CATA AAG TATG                 TTATAAAAGGAAAAT
Mbar_A0506   3  49 354  610039 ..  610050 +  -4.4  -2.84803   TTGAGGGCCATTATA                GCTT CAGC AAGC                 TCCTTAATCTCTTCA
Mbar_A0492   4  59 -37  589583 ..  589607 +  -5.7  -3.23869   CAGGTCATAAGAGGC          GCTTTATCAGA AGA TCTGCAAAAGC          TCTTGTAAAGTAATC
Mbar_A0489   4  59 105  587239 ..  587251 +  -6.3  -3.14125   GGGGTTTGATGAAAT                CTACA TTT TGTAG                TATTCAGTATATGCC
Mbar_A0483   5  58  81  581882 ..  581901 +  -5.2  -3.39618   TTTTAATAGTGACTA            TAATATTA ATTT TAATATTA             ATTTTTGAACTTGAC
Mbar_A0479   5  62 187  576358 ..  576372 +  -7.2  -2.55351   TTTTTATTTGCACTG               CTCAAT CAC ATTGAG               ATTAATATCAAGAGA
Mbar_A0474   1  70 365  571069 ..  571079 +  -8.2  -3.04799   AAGATAAAACAGAGA                 GCCC TCA GGGC                 TCTTCAGGAATTATA
Mbar_A0462   8  80 400  558416 ..  558444 +  -9.7  -3.42124   TTTCAGGTGTGTCTC       TAGACGGCCGTC ATCCCA GACG-CCGTCTA        TTATGACTACTTTTC
Mbar_A0448   6  72 310  547889 ..  547915 +  -8.7  -3.04461   AGTGAAATCATAATT         TGGGGATGAGA ACCAA TCCCATCCCCG         TATTCAGCGTAGCTA
Mbar_A0442   2  43  35  541569 ..  541579 +  -2.6  -3.16618   ATCAGCTCATGAAAT                 TAAA TTA TTTA                 TCTTGGCTCTTCGTT
Mbar_A0435   4  46  81  532336 ..  532349 +  -2.3  -3.40685   TAGGTAAAAACGAAT               CGAAG CCGT CTACG                TTCATCTATGTTTAT
Mbar_A0428   4 100 464  520297 ..  520323 + -13.9  -3.38361   AGTTCCAATAAATGT         TATTCCGTGTC TTTAT GACACGGAATA         TTAATATTCAACTTT
Mbar_A0425   2  54 447  513569 ..  513592 +  -5.4  -3.03159   GTAAAAGATTTGTAT          TTTTTCCCTA TTAT TAGGTAAAAA           TGTTCCCAAAGTTGA
Mbar_A0415   5  60 225  500903 ..  500918 +  -2.6  -4.67651   ATCTTCCGATCTTAA              GGT-GAA GTA TTCTACC              TTTATTTTGAAATCT
Mbar_A0403   2  54 344  479362 ..  479378 +  -5.1  -3.35934   AAACTTCCCATCTAA              CTGATCT ACG AGAGCAG              TTATCAGCTGTATAC
Mbar_A0380   3  53 208  450104 ..  450114 +    -4  -3.66018   TTACGTAAGCGGGTA                 TTAC AAA GTAA                 TTGTTAAGATCATGC
Mbar_A0375   0 NONE
Mbar_A0360   1  42 -33  423157 ..  423167 +  -2.6  -2.93633   GGTAGAAAAAGACCC                 TATT ACC AATA                 TGTCGTCTATTGTAA
Mbar_A0352   6  79 127  411301 ..  411311 +  -2.6  -5.72118   ATGATCCACATGCCC                 TTTA GCC TAAA                 TTTTTTCTCTTTTTT
Mbar_A0293   1  44   5  344590 ..  344604 +  -2.8  -3.29613   ATATCGTCTAAACTA               TCCTAT AAA AAAGGA               TTCCGTTTCCAGTTT
Mbar_A0277   5  72 396  327862 ..  327873 +  -5.8  -4.50686   TTCCAGTCAATTTTT                CTGC ATTT GCAG                 TTTATTAATTTTTAC
Mbar_A0271   2  65 298  323249 ..  323259 +  -6.8  -3.40112   GATACATTGCCCTGC                 CAGG CTC CCTG                 TATTTAGCGTATCCT
Mbar_A0257   5  55   4  307266 ..  307277 +  -5.8  -2.68282   GCTACCTGCTAAAAA                TGCC TTCA GGCA                 GTTGTCCTGATTGGT
Mbar_A0249   4  56 198  297343 ..  297358 +  -4.7  -3.49837   TAAAAAGTTCGAACT              GCTCA TAGTAT TGAGC               TCTTTCGATTATCTA
Mbar_A0238   3  95 -14  282414 ..  282440 + -12.4  -3.69359   AAAGGAATTCGGGAT         GGAATTCTGACC TAA GGTCACAATTCC         TTATATACTTTTAAT
Mbar_A0226   2  67 272  266198 ..  266211 +  -6.7  -3.72678   AATTAAAAAAGAAAA               CCAGA AAAA TCTGG                TTTCACTGCTCTTTC
Mbar_A0222   4  48  77  263037 ..  263054 +  -2.7   -3.7175   TTTACTTATTTATTT             TCAACCT CTTG AAGTTGA              TTTAGATAGGTTTTT
Mbar_A0214   3  52   4  252000 ..  252022 +  -4.8  -3.08032   AAATATTTCTGAAGC           CCTTTTGAAG TAA CTGCAATAGG           TAATTTTACGCAAGA
Mbar_A0207   5  58 385  244766 ..  244781 +  -4.7  -3.63515   CATTTTCAAAGCTCC              GGCTT CCATAA AAGCC               TTGTTGGCGGTGCGG
Mbar_A0192   2  49 175  225947 ..  225960 +  -3.8  -3.29947   ATACTCTTTCCGGAC               GAGG CTGCAT CCTC                TTGATGTAATCCATA
Mbar_A0185   4  67 253  213476 ..  213487 +  -5.8  -4.10657   TATTGCAGCCTTATG                GGCT TCCG AGCC                 TTTTCCCCCATGTGC
Mbar_A0177   7  69  91  202457 ..  202469 +  -3.5  -4.96762   TTTTCTAATTTTTAG                TTATT ATT AATAA                TTTTTGTAATATATA
Mbar_A0172   1  52 189  196114 ..  196127 +  -4.5   -3.2048   AGAGCTTTGTCAAAC               GAGGC AATA GCTTC                TTCGTACCGTTTGAG
Mbar_A0161   3  60 368  181855 ..  181866 +    -3  -4.37763   TTTCCGCAGATGTCT                GATA AATT TATC                 TATTTTTTTAGCTAA
Mbar_A0156   4  55 412  176578 ..  176592 +  -5.8  -2.62396   TGCAACAACCACAAC               TTCTTT AAT AAAGAA               TGCTGTGCCACCGTA
Mbar_A0144   6  66 147  162790 ..  162807 +  -2.7  -5.06103   CGGGGTAAAATTATG             TTCTCAG AATT CTCAGAA              TTTTTTGAAACTTCT
Mbar_A0139   7  60 418  158136 ..  158160 +    -5  -3.89501   GCCTTGTTCCATCGA          TTTCCTCTCT AATTA GGAGAGGGAG          TTTCTGAAGGTATTC
Mbar_A0132   9 100  41  151675 ..  151709 + -13.1  -3.81414   GCTTTTAGAATAGAT    CTGAGAAG-CGGAGTA CTCT TACTCCGACTTTTCAG     TTATTGGTTCAGCAT
Mbar_A0125   4  49 413  144299 ..  144310 +  -4.4  -2.95177   CTTTTTATTTAGACC                CCTT GAAA AAGG                 ATTAGTTTTTTAAGG
Mbar_A0119   9  77 106  132913 ..  132940 +   -10  -2.67123   AACGTATATGAAAAA        GAGCAGAACTGA CTTT TCAGTTTTGTTC         ATATTGGTTTTATCT
Mbar_A0079   4  56 426   97231 ..   97242 +  -5.8  -2.84684   AAATGAATTGGCAAC                GGCA AAAG TGCC                 ACTTTTTATTTCGAG
Mbar_A0074   9  67 219   92157 ..   92167 +  -6.8  -3.65542   CTGGCTGGGCAACCC                 TCGC ATA GCGA                 TATTTTACAAATAAA
Mbar_A0068   1  48 414   82336 ..   82346 +    -4  -3.07935   TAACCGAAGACGCAT                 GAAT TCG ATTC                 TTAAATCCGTAAAGT
Mbar_A0055   4  49 234   68055 ..   68065 +    -4  -3.36195   ACAGTTAAGGTACAT                 TCAT TAA ATGA                 TCTATTTGCTGTTTA
Mbar_A0043   5  62 369   54065 ..   54075 +    -4    -4.386   TTTCAACCAAATACA                 TGTA AAC TACA                 TTTTCTCGGACATTG
Mbar_A0025   3  65  -6   30828 ..   30841 +  -3.8  -4.57341   CAAGCGTAAGAGAAT               CACC TAAATT GGTG                TTTTTGAAACAGATT
Mbar_A0016   4  62 265   20633 ..   20645 +  -6.3  -3.42884   GAAGAAAGCGTTAGT                TCCTA TTC TAGGA                TATTATCTTCAGTAT
Mbar_A0016   4  62 474   20842 ..   20861 +    -5  -4.07885   TTACCCCTACTAAAA            GTACAGTT AAAA AACAGTAC             TTTTGGACAGAACTC
Mbar_A0009   2  54 424    8919 ..    8935 +  -3.7  -3.86835   TTTTTTGTTCTTCAG              TTACGAC AAG GTCATAA              TTTGCTCCTATTTCA
Mbar_A0001   3  77   3    1832 ..    1845 +  -8.1  -3.91911   TGTACCATCTTAATT               GAGGC GAAA GCCTC                TTTCCTTGGCATGAA

SUMMARY

698 putative operon ends contain 2843 possible terminators.
Percent operon ends hit by terminators of confidence >= x:
	x	#>=x	hits>=x	%hits>=x
	100	31	23	23	3 %
	99	31	23	23	3
	98	31	23	23	3
	97	31	23	23	3
	96	31	23	23	3
	95	34	26	26	4
	94	34	26	26	4
	93	39	30	30	4
	92	39	30	30	4
	91	43	33	33	5
	90	49	38	38	5
	89	51	40	39	6
	88	55	44	43	6
	87	63	51	50	7
	86	68	55	53	8
	85	75	60	58	8
	84	76	61	59	8
	83	80	65	63	9
	82	89	73	71	10
	81	96	80	78	11
	80	106	88	85	12
	79	119	99	95	14
	78	124	102	97	14
	77	136	113	105	15
	76	149	122	113	16
	75	159	131	122	17
	74	187	157	145	21
	73	195	163	150	21
	72	215	180	163	23
	71	235	197	177	25
	70	255	213	192	28
	69	284	236	206	30
	68	311	260	223	32
	67	353	293	249	36
	66	385	319	270	39
	65	416	342	281	40
	64	456	371	301	43
	63	483	394	312	45
	62	570	463	340	49
	61	618	499	357	51
	60	669	545	382	55
	59	724	595	404	58
	58	818	669	437	63
	57	859	708	452	65
	56	944	769	484	69
	55	1010	818	500	72
	54	1092	874	517	74
	53	1158	928	531	76
	52	1283	1027	553	79
	51	1364	1087	562	81
	50	1483	1175	581	83
	49	1555	1232	596	85
	48	1784	1416	619	89
	47	1856	1467	627	90
	46	2060	1611	648	93
	45	2169	1700	657	94
	44	2320	1815	664	95
	43	2436	1916	667	96
	42	2633	2077	671	96
	41	2666	2102	673	96
	40	2824	2229	678	97
	39	2843	2244	678	97
	38	2843	2244	678	97
	37	2843	2244	678	97
	36	2843	2244	678	97
	35	2843	2244	678	97
	34	2843	2244	678	97
	33	2843	2244	678	97
	32	2843	2244	678	97
	31	2843	2244	678	97
	30	2843	2244	678	97
	29	2843	2244	678	97
	28	2843	2244	678	97
	27	2843	2244	678	97
	26	2843	2244	678	97
	25	2843	2244	678	97
	24	2843	2244	678	97
	23	2843	2244	678	97
	22	2843	2244	678	97
	21	2843	2244	678	97
	20	2843	2244	678	97
	19	2843	2244	678	97
	18	2843	2244	678	97
	17	2843	2244	678	97
	16	2843	2244	678	97
	15	2843	2244	678	97
	14	2843	2244	678	97
	13	2843	2244	678	97
	12	2843	2244	678	97
	11	2843	2244	678	97
	10	2843	2244	678	97
	9	2843	2244	678	97
	8	2843	2244	678	97
	7	2843	2244	678	97
	6	2843	2244	678	97
	5	2843	2244	678	97
	4	2843	2244	678	97
	3	2843	2244	678	97
	2	2843	2244	678	97
	1	2843	2244	678	97
	0	2843	2244	678	97
