# Supplementary material for: Rapid, accurate, computational discovery of Rho-independent transcription terminators illuminates their relationship to DNA uptake
Source: Genome Biol. 2007 Feb 21;8(2):R22. doi: 10.1186/gb-2007-8-2-r22 (PMC1852404; doi:10.1186/gb-2007-8-2-r22)
Supplement: Additional data file 2 — As described in the text, the entire robust tail-to-tail region is searched; if the region is less than 500 nt, then the 500 nt downstream of the stop codon is searched (stopping if a gene start is encountered). In the case of ties, all terminators with the high score are output. [file gb-2007-8-2-r22-S2.zip › Methanosarcina_mazei.ttperf]

    MM0008   2  57 435    7741 ..    7751 -  -3.2  -4.12188   CCAGCATCCGGAAAA                 GGCT GTA AACC                 CGAAATGGAAAATGA
    MM0015   3  58 223   16524 ..   16540 -  -2.9  -4.28361   GGAATTTTATCAAAA              CCAGGAT ATT ACACTGG              GTGGGTAAAAAGAGA
    MM0026   0 NONE
    MM0030   3  72 245   34267 ..   34281 -    -5  -4.66537   TCGCTGAATACAAAA               GTGAAA TCT TCTCAC               TTAACCAATTAGTTT
    MM0030   3  72  60   34442 ..   34466 -  -2.9  -5.22104   TAAAAAAGAATAAAA          TGTGAGTAAAT AGA ATTTACTTGCA          TGTGTTTACTTTTTT
    MM0033   2  89 451   36512 ..   36536 -  -9.4  -4.14543   GAAAATATTAAAGAA         GCGATT-CAGG CCTG CCTGGAATCGC          TTGCAGAAGACGACT
    MM0043   4  65 102   54897 ..   54907 -    -4  -4.55849   CAAAACTCAAATAAA                 CAAT AGC ATTG                 GCGTTCTTTGGGAAA
    MM0047   2  47 127   61510 ..   61536 -  -3.8  -3.11768   TCATATGATTTAATA         TGCAAGCATT ACTTAAA AATGCTTGTA         AGTTATCAGGACCAT
    MM0062  10  59  88   80460 ..   80470 -  -6.8  -3.00138   ATTTACAGCAAATTA                 GGCA CAC TGCC                 TTAAAATCTATCTTT
    MM0072   5  95  68   96356 ..   96387 -  -8.7   -5.4505   CTCCCGAAGAAAAAA      GAGTAAGCTGCAG TTTTTT CTGCAGCCTGCCC       GAATAAACAGGTAGA
    MM0078   4  55 235  103706 ..  103722 -  -5.9  -2.65547   AAATTCTTAAATGCA              CAGCTTT TGA AAAACTG              CCATTTTTAATTGCG
    MM0097   7  66  49  125652 ..  125687 -  -7.6   -3.0166   GGAAAAAAGGAAGGA    GAGAGTACGTGATGAG TTTT CTCATCATGGACTTTC     ATGCCAAGTAAAGAG
    MM0116   7  90 139  143733 ..  143751 -   -11  -3.77206   TATAAGTGCAGGAAA             TGCAAGGG TCA CCCCTGCA             AGCCCCTGGCTACCT
    MM0126   6  95  17  155968 ..  156011 - -12.5   -3.6215   TGAAGTTAGCTGAAA TCTGAGCCTTTGAAGACAG AAAAAA CTGACTGCAATGGCTCAGA TATTAAAAATACTGT
    MM0135   5  70  56  167447 ..  167466 -  -2.2  -5.26875   CCTTGAAGCAAAAAA            GAATTAAA AGGG TTTGATTC             AGGCTTATTGAGATT
    MM0143   6 100 140  177711 ..  177730 - -10.8  -4.41616   ACCTGTTGAAATAAA            GAAAGTGC AGTA GCACTTTC             CTGAATCTCTATTTA
    MM0151   9  77  17  189151 ..  189166 -    -9  -3.56162   AAAATTGGAAAGTAA              GCCACA TTTC TGTGGC               AGGTGTTGCGCTGAA
    MM0155  10  75  82  198219 ..  198235 -    -8  -3.87967   AGGAGAAGAACATAA              GGGTGT GAATT ACACCC              TCTTTTTAATTTTAT
    MM0160   6  55 306  207388 ..  207405 -  -4.1  -3.53307   AATAAGTTTATAGAA             CTGCAGT CCGA AATGCAG              GAGGATGGAGTAGAG
    MM0165   0 NONE
    MM0168   5  53  48  219092 ..  219106 -  -2.8   -4.0641   TTCCATTCATATAAA               TGGATT CAG AGTCCA               GTTTGTAGGGATTAG
      mtaA   5  63 327  240172 ..  240199 -    -7  -3.00704   AGTCTTCAAACCAGA        GAACTACGGCCT CTAA AGGCTGTAACTC         TTTTTTCTTTTTTAT
    MM0180   6  59 464  249372 ..  249393 -  -2.2  -4.62772   TGCAAATTAAAGAAA           CTGCACAC TAAAGG GAGTGCAA            GGGAAATGTTGCTTA
    MM0189   1  52 256  260624 ..  260634 -    -4  -3.56042   GTATGGAAAAAGAGA                 CTTT TTT AAAG                 GACGAGAAAACCAGG
    MM0198   3  62  56  275304 ..  275318 -  -3.4  -4.57569   GTAGGTGGGGAAAAA               GGGGAG CAG CCCGCC               CGAAAATATAATAAA
    MM0207   4  61 371  282521 ..  282538 -  -6.3  -3.18735   TGAATATGTGATGAA             CATGCTT GAAT AAGCACG              AACATATTGTGATTA
    MM0227  10  71  62  307168 ..  307190 -  -7.8  -3.65314   AAGTGATACAGATAA           GATTTCGAAG CAG CTTAGAAATC           GCCTGTACGAAGCGT
    MM0259   3  95  23  345314 ..  345329 -    -9  -5.36364   TTAAAAAGAGAAAAA              GGAGGT TTTT ACCTCC               CTGAAAACGCAGTAT
    MM0262   8  62 118  350850 ..  350861 -  -4.4  -4.19577   TAACGGTCAAAAGAA                TCCT ATTC AGGA                 GATTCCGGCATAATA
    MM0284  10  55  48  383674 ..  383685 -  -4.4  -3.63744   CCGCGCCGGAAAATA                TCCA AATA TGGA                 ATATCAGCCAGGCAG
    MM0291   4  50 101  390215 ..  390238 -  -3.2   -3.5394   AAATGGGGGTGGAAA          TTTAAAACTC GAGG GGGTCTTAAA           TGCCAGATTCCGGGA
    MM0303   6 100 136  405393 ..  405409 -  -9.5  -5.53079   AAAAGATATAAAAAA              GGAGTTT CGA AAACTCC              CTCCTTTTCTCTTAC
    MM0306   5  47 194  409018 ..  409048 -    -4  -2.98878   GGATAAAATAAAGAT       TCTTTCTACAGG TTTGTTT CCTGAAGAGAGA       TTTAATCTACTTTTT
    MM0310   4  73 149  413504 ..  413522 -  -8.9  -3.25986   ATAGGATACGATGAA             GCCTGAA AACAA TTCAGGC             TTTATTAAATTTCAA
    MM0315   1  56  12  421700 ..  421712 -  -6.3  -2.54371   AAGTACGGCAATTTA                TTCTG TAT CAGAA                TAAACGATTGATCAG
    MM0337   4  79 137  443802 ..  443821 -   -10  -3.24708   GATTTCTCAAATATA            GAGATGCC CTGA GGCATCCC             TGTTATATACTGTTC
    MM0342   6  67 149  449604 ..  449615 -  -4.4  -4.59993   AAATGCAGAAAGAAA                CAGA CCCG TCTG                 GACGATTTCAGTAAG
    MM0353   2 100  10  460028 ..  460049 - -10.3  -5.23316   TATCACATTAAAAAA           TAAGGGAAA TTAG TTTCCCTTA            AGATGGAAATTAGTT
    MM0358   3  59 462  465141 ..  465153 -  -6.2  -3.30418   GAGGGAGCAAACATA                CCCC TCACT GGGG                AGGCTGAAAAAATTC
    MM0367   8  71 197  471970 ..  471980 -  -6.8  -4.22346   CAAAGCGAGCGAAAA                 GGAC ACC GTCC                 TCCCGAGAAGGAACT
    MM0367   8  71  64  472103 ..  472113 -  -6.8  -4.22346   CAAAGCGAGCGAAAA                 GGAC ACC GTCC                 TCCCGAGGCGCGATT
    MM0376  10  73 288  482856 ..  482880 -  -8.5   -3.3352   GAAAAGGAAGCAAGA          GCCTCTCTTCT GAA AGACGCGAGGC          AGAACTCGCAAAAAG
    MM0390   1  61 445  500080 ..  500094 -  -5.7  -3.87149   GTTACCAAAGCCAAA               CTGGA CAGCC TCCAG               AGAGCAGGAGTTGAA
    MM0411   4  50 145  522533 ..  522548 -  -4.7  -2.59256   GGAAGCAAACAAACT              CCTTG GCAAAG CAAGG               GAAGGGCTTTTCCAT
    MM0435   3  57 152  554740 ..  554750 -  -3.2  -4.15235   AATCTGCAAAAAAGA                 TCCG ATT CAGA                 AAAGCAGCTGAATGA
    MM0452   5  64 367  574161 ..  574181 -  -4.7  -4.13561   GGTTTCCAAAAAACA            CACTCATGA GTT TGACGAGTG            GATGGTTTGCGTTAG
    MM0461   6  67   4  581754 ..  581764 -  -2.4  -5.05606   TCGAATAAAAAGAAA                 GGTC TCA GCCC                 AATTTATTTGTTAAT
    MM0484   9  62 442  607230 ..  607240 -    -4  -4.34789   TAACTGAGAAAAGAA                 TTCA GAT TGAA                 TGATTCAAAATTAAC
    MM0490   4  55 -27  611810 ..  611830 -  -5.4  -3.21747   CCAGCGTATCAGGAA            GTAGGAGA GTAAT TCTCCTCC            CTTCCTCCCTCTATA
    MM0506   3  85 387  629790 ..  629817 -  -8.6  -4.11371   GAAGATTCGGTAAAA        CCTTTCTACAAA CGCC TTTGCAGAAAAG         TAAATGGTCCCGTGA
    MM0523   6  66 -11  651531 ..  651566 -  -7.6   -3.0166   GGAAAAAAGGAAGGA    GAGAGTACGTGATGAG TTTT CTCATCATGGACTTTC     ATGCCAAATAAACGG
    MM0540   1  41 453  668333 ..  668343 -  -2.6  -2.66755   AAAGTGAAAACATAG                 TTAT ATA ATAA                 GAAGAAAATAGCCAG
    MM0549   1  50 203  676706 ..  676718 -    -2  -3.83026   GGTGTTCAGATCAAA                TTGA GAACA TCAA                GCTTGAATGTGATTT
    MM0557   6  62  54  682574 ..  682588 -  -7.1  -2.91888   AAAGGCCTGAAATGA               GCCCT TTTTC AGGGC               TAAAATTCTTGCTGG
    MM0575   4  77  16  702061 ..  702072 -    -3   -5.5353   TATATGAATAAAAAA                GATT ATTG AATC                 CCAAAATTTTCAGGT
    MM0588   3  76 113  718779 ..  718802 -  -2.6   -5.4111   AAGAATTATAAAAAA          TTTAAATTTT CGGA AAAAATTAAA           TACTGAAAACTCTGA
    MM0604   4  54 346  735699 ..  735710 -  -2.2   -4.1891   TTTGTGGAAGACAAA                CTGGG GAA CCC-G                AAAGTGCTGAAGCTC
    MM0610   3  42 -38  740987 ..  741007 -  -3.2  -2.50761   AGTATCATTAAAACT            GGTCTGGA GCTCA CCCACACC            GTCAAGTTTTTTGAT
    MM0626   6  54 126  756921 ..  756937 -  -2.3  -4.13014   GGGAGATGTGGAAAA              GATTATA GAT TATATTC              TTGCTGGCAAAGAAA
    MM0639   0 NONE
    MM0651   5  55 297  781247 ..  781258 -    -3  -4.02049   GAATTAGCAAAAATA                TACA ATGC TGTA                 GACTTATTTGTATTT
    MM0665   3  53  49  796827 ..  796839 -  -2.7  -4.02348   GAGATAAAAGAAAGA                TGAAA CTT CTTCA                TTTATTATTCTTTTA
    MM0680   4  55  -6  816399 ..  816414 -  -4.7  -3.39242   TGAAGAGAAAAATCA              GACCT CTAATC AGGTC               TTTTCCATAGATTCT
    MM0696   3  57 -35  835178 ..  835189 -    -3  -4.15044   GCGCCCGGGAATAAA                TTCA GGGC TGAA                 AAGAGGCTCGAGACT
    MM0700  10  61 196  840754 ..  840766 -  -5.5  -3.84961   CAGCGAACCATCAAA                CCAGA AAA CCTGG                ACTCTGGAGAAAGGG
    MM0709   2  76 217  854608 ..  854625 -  -4.3  -5.03747   AAACTGCTTAAAAAA             TAAATTT TACA AAATTTA              TATTTTTTTATATAG
    MM0718   3  59 439  864256 ..  864269 -  -3.8  -4.26076   GTACTGGCATTAAAA               CCTG ACTTTG CAGG                AGCCTGGAACCTCAG
    MM0729   3  73  13  876999 ..  877027 -  -3.8  -5.14819   AAATGAAAAAATAAA        TCCCCCGGAC CGTTTGATT GTCCGGGATA        ATTTTCTGTCGGTTA
    MM0735   6  74 416  883262 ..  883273 -  -2.2  -5.40625   ATATGACAGAAAAAA                TCCC ATCT GAGA                 TAATTGATGAATTGG
    MM0739   1  95 -34  886177 ..  886196 -   -15   -3.1544   TCAGAGTATAGTTAA            CGGCGCTC CTAT GAGCGCCG             CACGAATACCCTCTA
    MM0748   5  65  92  896779 ..  896793 -  -2.1  -4.92756   AGCACGAAAAAGAAA               GACTC TTATT AAGTC               GCTTCTTTTTCCCTT
    MM0752   4  77 384  902066 ..  902094 -    -6  -4.67943   TTCGAATACATAAAA        CCCGAAACCTCC GATGA AGAGGTTTTGAG        AATGATAGAAGGAGC
    MM0760   4  45 108  908630 ..  908640 -  -2.6  -3.20723   TCCTGAGTAACTTAA                 TAAT TTT ATTA                 TTTCAGCCCGGGTTC
    MM0765   7  62 326  912653 ..  912680 -  -6.3   -3.3858   AAACCAACTGTAGAA        GAAACAGGCAA TTTTTC CTGCCAGTTTC         CCAATTTTTTCAAGC
    MM0771   5  56 288  920335 ..  920367 -  -6.4  -2.55921   AAAAAGAATATAGAT     TTTCCAGGCCTG-CT TTTT AGTCAGGTCTGAAAA      TTGGAATTTACTCAT
    MM0774   2  76  60  924289 ..  924299 -  -2.6  -5.50313   CACAAAATGAAAAAA                 TAAT AAA ATTA                 CAAAGCAATAAAAAT
    MM0811   4 100 179  961580 ..  961602 - -12.8   -5.3104   TCAGTAAAAAGAAAA           TTCCCGGAAA CCG CTTCCGGGAA           CTCAATTACTGAAAA
    MM0817   3  62 362  967275 ..  967291 -  -2.3   -4.6644   AATATAGGTGAAAAA              TTCTC AGTTTTA GAGAA              CTTATACAGGATATC
    MM0827   5  62 197  977464 ..  977474 -  -3.2  -4.52857   AGGTTTTACAGAAAA                 CGAA CTC CTCG                 GGCTTGAACTGTCTT
    MM0835   2  56 285  985411 ..  985431 -  -6.1  -2.91274   GGGATCGGAATTATA            GGCGAAGAA ATA TTCTCAGCC            ATGGTGTTTATGGTT
    MM0838   8  71 319  990624 ..  990639 -  -7.6  -3.56216   AAGGAATTGATATAA              TCAACC AGTG GGTTGA               CCTTTCCGGAAACCG
    MM0842   5  61 284  997511 ..  997528 -  -5.5    -3.727   CTGAGGATACTTAAA             GCTCTTG AAGT CCAGAGC              CTTTGCGTCTGTGTC
    MM0850   5  60 269 1004006 .. 1004016 -  -3.2  -4.27316   TTTCTGAATTGAAAA                 CCCT GAA AGGA                 AAGTAAGCGAAAATA
    MM0865   2  45 155 1021695 .. 1021713 -  -2.4  -3.50569   ACTGGAAAAAAATCA             GATTATAG AGC CTGCAATC             GCTTCCACAATTATT
    MM0881   9  87  93 1039868 .. 1039891 - -12.6   -3.0353   TCCTTGAGAAACAAT          TTCTTTGGCA TGAA TGCCAAAGAA           TTCTTTTATTCCTTT
    MM0884   2  53 198 1044551 .. 1044569 -  -4.5  -3.48115   CCTGGATAAAAGACA             GCTGCAC TCACT GTGGAGC             CTGTATAGAGGTCTG
    MM0889   3  57 408 1048469 .. 1048479 -  -6.8  -2.63913   CAGCAGCTGACAGGA                 TGGG CAT CCCA                 AGGGAATTCACCCTG
    MM0895   4  89  96 1055355 .. 1055385 - -13.4  -2.71712   TCTCTGTTTTGAAAC       GCCGCTTCTTCC AGAAAAA GGAAGAAACGGC       TACTCTTAAATTACC
    MM0900   4  73 251 1061266 .. 1061289 -  -8.2  -3.70694   AAACAGATAGAAATA          GCTGAAGACC GGGG AATCTTCAGC           CTGACACTTTTGAAG
    MM0906   2  46 475 1071321 .. 1071337 -  -3.6  -2.79276   AGGATGGATTAATTA              CCGGGA GAAAT TACCGG              GAGATACGGATTCAG
    MM0920   3  52 254 1086297 .. 1086327 -  -4.7  -3.13728   AGTATGGAGACTCAA      CCATGCTCA-GCAT TTCA AAGCATGAGCTTGG       ACATGCCCTTGGTCT
    MM0920   3  52 172 1086393 .. 1086409 -  -5.1  -3.04755   CGAAATATGAAATGA              GGGATAA CAT TAATCCC              ATATTGTGGAGCAGG
    MM0924   6  50 455 1090512 .. 1090526 -  -4.2  -3.04144   CCCGGACTGGGAACA               CCTGAA CCT TTCGGG               CTGAGTGCCAGGGAT
    MM0936   7  59 201 1104587 .. 1104602 -  -4.7  -3.85114   AAAGGGCATATGAAA              GAGCT TATCAG AGCTC               TGGAGAAAGAACTTT
    MM0945   4  66 114 1120121 .. 1120137 -  -6.6  -3.78312   AAACCAGTGATTAAA              GAGTCT GCTAT AGACTC              TTTCCTTCATTTTTT
    MM0963   6  59 112 1141189 .. 1141200 -  -2.2  -4.56367   GATCCCAGAAATAAA                TCCC TTCA GAGA                 TATTGTCCTGTACTG
    MM0970   0 NONE
    MM0974   5  70 -36 1154014 .. 1154044 -  -8.4  -3.27297   ATTTACTAATCAATA       TACAGGAATCAATC CCG GATTATCTCCTGTA       ATGCATTCTCCGCTA
    MM0981   6  70   5 1160956 .. 1160978 -    -7  -3.86202   CTGCAGGATATGAAA           CTGCAGAAAA CAT TTTCCTGCCG           GCTTTTATTTGCCTG
    MM0993   6  71 372 1169137 .. 1169152 -  -6.8  -4.10331   GGAATGAATGACAAA              GGTCCGG TCT CCGG-CC              TCCTCTTAGGGCTTT
    MM1017   4  80  41 1190593 .. 1190622 -    -5  -5.23316   TAGCACATTAAAAAA       CGAAGGATAAGG TATTTC CCTTACTCTCCG        CTTTTCTATGCCCTT
      thiC   3  83  16 1197021 .. 1197040 -  -7.2  -4.75063   AGAAAAGGTGAAAAA            GTAAAGCT CTAA AGCCTTAC             TTTATTTTTTTAAGT
    MM1048   4  74 172 1225707 .. 1225742 -  -3.3  -5.32396   AGAGTAAAAAGAAAA    GGAAAGCGAAGGA AAAAAATTAG TCTTTCGCGTTCC     GTTTTTTTATTCAAT
    MM1057   2  47 305 1239396 .. 1239406 -  -4.6  -2.50109   ATATAGGAAGAAATT                 CGGC CTG ACCG                 CAGGGCTTCCCTTGC
    MM1068   4  53 405 1251410 .. 1251427 -  -4.1  -3.37299   CATACTATAAAGACA             TGTCCAG AAAG CTGGAGA              AAATATAACTGCCTG
    MM1081   8 100 -10 1273145 .. 1273171 - -11.6  -5.43866   TAATTTTTAAAAAAA         GGGGAAACTGAG GTT CTCAGTTCACCC         TGATAGTAACATTCA
    MM1097   7  70 302 1291595 .. 1291626 -  -7.3  -3.75479   CAAAACTTAACAGAA      GGTTGCCGGAAAA GCTTAA TTTTTCGGCATCC       TCTTTCAAAAACATT
    MM1106  13  74 214 1299709 .. 1299719 -  -6.8   -4.4267   CGGCAAAAGGCAAAA                 CTGG AAG CCAG                 AAAACAGGAATTCCT
    MM1116   3  47 142 1308078 .. 1308089 -  -4.4  -2.52775   TCCAGATAAAATCAG                TCCT CTTG AGGA                 AGCGAAGCGACCGAA
    MM1121   4  74   1 1320373 .. 1320396 -  -3.1  -5.30448   AAATAAATAGAAAAA          GATCTGGGA GATAAA TTCCAGACC           TTAACGAGCAAGTCC
    MM1125   4  47 385 1328096 .. 1328117 -  -2.2  -3.67597   CTGGCTATGGAACAA           TGCATACC TCCTGG GGCTTGCA            GGAATTAGTAAGAAA
    MM1145   9  75 331 1358375 .. 1358399 -  -4.9  -4.91109   CTGGTACGATAAAAA          TGGGGTATCTC AGG GAGACACTCCT          TATGCTTCAATTACC
    MM1150   4  71 -11 1366989 .. 1367014 -  -7.7  -3.53779   GGCTTAAAATATTAA         GCTCTCTCCATA AAT TA-GAAGAGAGC         TACGAGTTTATAAAG
    MM1159   6  69  91 1378975 .. 1378985 -  -5.4  -4.28994   TATCAGGCATTAAAA                 GCTT GAA AAGC                 AATATAGCCAAGAAA
    MM1162   4  62 164 1381064 .. 1381082 -    -6  -3.63627   CGGCTATATTGCAAA             GTACCTGA TTT CCAGATAC             AGGTAATTCCCGAAT
    MM1165   3  45  62 1383775 .. 1383797 -  -3.4  -2.96598   CAAGTAATTTAGATA           CATGCCATGA ATG TTATGGAATG           TATGTTATGTTAGAT
    MM1173   3  77 229 1391860 .. 1391872 -  -4.9   -5.1764   GATATAATATAAAAA                TCATT GGA AATGA                GAGCTGATAAAAAGA
    MM1187   4  91  56 1411091 .. 1411108 -  -5.7  -5.94597   TAAGATGAAAAAAAA             CTTTTTT TCAA AAAAAAG              CCGTAATTTCAAGAG
    MM1191  10  69 294 1416265 .. 1416293 -  -7.5  -3.44998   TAGCGAGCAAGAACA        TCCTCCTGATT GAAGAAA AAACAGGAGGA        GATGAAGACCATTCA
    MM1198   5  87  93 1423608 .. 1423631 - -12.6   -3.0353   TCCTTGAGAAACAAT          TTCTTTGGCA TTCA TGCCAAAGAA           TTCTTTTATTCCTTT
    MM1203   1  50 388 1427958 .. 1427975 -  -3.4  -3.54129   CAGATCTTTGCCAAA             GGC-GCA GTCCG TGCAGCC             GAATGGATCTGCGGA
    MM1211   6  52  18 1433961 .. 1433971 -    -4  -3.53012   TGTTTCCCCTGGAAA                 TTCA CAT TGAA                 TACAGAAAAAAAACT
      recQ   1  47 307 1439153 .. 1439166 -  -4.5   -2.6583   GAAGTACTGAAAGAG               CCCTG AAAT CAGGA                ACTTTCACACAGCTC
    MM1220   8  71 238 1445947 .. 1445957 -  -6.8  -4.22346   CAAAGCGAGCGAAAA                 GGAC CCC GTCC                 TCCCGAGACGGGACT
    MM1224   1  50 461 1449201 .. 1449213 -  -3.4  -3.60098   AGCCTCGAGGTGAAA                GCAT GGACG ATGC                TAAGGAAATCACAGC
    MM1230   1  47 279 1457084 .. 1457096 -  -4.1  -2.74605   TCTCTGGAAAAGTCA                CTGAG AGC CTCAA                TAGTGGGACCTGAAA
    MM1240   6 100  30 1468110 .. 1468127 - -12.7   -5.5454   GGAAAGAAAGAAAAA             GCAGGCC CGAA GGCCTGC              TCTGTTTTAAGTTGT
    MM1261   2  52   4 1496836 .. 1496851 -    -4  -3.52551   AAACTTTATAAAAAT              GAGAAA TTAT CTTCTC               TCTTTAATCCTGGTT
    MM1266   6  69 306 1500435 .. 1500445 -  -6.8  -3.90112   TTTGTGGGAATTAAA                 CCTG AGC CAGG                 GACTTAATCTCACTG
    MM1277   7  89 103 1512682 .. 1512698 -  -9.4  -4.25074   TAGGAAATCTGAAAA              GCGGCT GAAAA AGCCGC              ACTATTTTTTATTCA
    MM1288   4  84 210 1530223 .. 1530249 -  -5.3  -5.50774   GATAAGAAAGAAAAA        GCAATGCA-AAG AGCC CTTATGCATTAC         AGGAACCCTGCAAAC
    MM1294   1  73 189 1536367 .. 1536379 -  -7.7   -3.8186   GACTCGAAGTAAGAA                CCAGT AAT ACTGG                TGCACAAAAATTATA
    MM1298   7  65  17 1543198 .. 1543208 -    -4  -4.59846   AGGATAGAAAAATAA                 TACT AAA AGTA                 AAACAGTAAGAAGAG
    MM1306   8 100 152 1554165 .. 1554186 - -10.1   -5.4433   AGAGAGAAAGAAAAA           GGTCTGCCT TGAG AGGCAGTCC            TTCCTGAATTTCAAT
    MM1311   3  46 -18 1560573 .. 1560586 -  -3.9  -2.95841   AACCAGAATATTACA               GTTTT CTTA AAAAC                TCAAGGCTTTTGATA
    MM1320   6  61 322 1574109 .. 1574121 -  -6.3  -3.14989   ATGGATAAAAGCAGA                TCTGA GAG TCAGA                TTTTCTGCTTTCATA
    MM1337   3  66  27 1595204 .. 1595217 -  -8.1  -2.69257   TCTCAAAAAAACTAT               TCCCG GGAG CGGGA                TGCATCCCGGGTTTT
    MM1351   2  53 162 1618298 .. 1618310 -  -4.1  -3.34709   TGAAAACATAAGAGA                CCGAA TTT TTCAG                AATATGGGATCGAAT
    MM1354   2  80 254 1622820 .. 1622846 -  -6.6  -4.74132   ACAGGGTATCAAAAA         TTTCAGGGAAAA TCT TTAACCCTGAAA         ACCTTTCTTTTTAGG
    MM1360   1  43 -11 1626014 .. 1626026 -  -2.7  -3.14344   CATTTTTTCCAGTAA                CTTAC CTG GTAAA                CCTTTCTTCTTCCAG
    MM1377   6  70 381 1651283 .. 1651297 -    -7  -3.75505   CTGTAAAAAGTATAA               GGGCGC TCA GTGCCC               TGCTCCGTATTGCCG
    MM1382   2  54 272 1661053 .. 1661064 -  -5.8  -2.54896   TCCTCAGGCAAGTCA                GGCA GCAA TGCC                 AATTGGTCAAGTGTT
    MM1396   4  60 246 1679549 .. 1679563 -  -3.4  -4.34008   CATGAATTAAAAGAA               CAGCCC TGG GGACAG               CGTGTAATCAGATTT
    MM1406   0 NONE
    MM1413   4  57 175 1695771 .. 1695781 -  -4.6  -3.86897   GCTATTTTTCAGAAA                 CCGA TGC CCGG                 GTTGTTCTTGAAGAC
    MM1417   3  55 429 1698560 .. 1698572 -  -6.2  -2.74701   ATATCGGGAAGAGTA                GCGG TCTCT CCGC                CTACAATGGACATCC
    MM1420   8  70 175 1702914 .. 1702930 -    -8  -3.20896   TAACGAATTAATAGA              GCCTCT AAATA AGAGGC              TTCCTATTTTTCCTC
    MM1429   6  63  16 1711883 .. 1711913 -  -2.7   -4.6856   CAAATATCTCAAAAA      TC-CATCGTCATCT AAAT AGATTACAATGAGA       GGCTCTGTAGAAATC
    MM1442   7  77 -30 1724422 .. 1724439 -  -8.5  -3.57651   GTTTAGAGTACAGAA             TACAGCA TTGA TGCTGTA              CCTATCCCCAGTGGT
    MM1451   5  85  23 1733014 .. 1733025 -  -4.4  -5.65927   TATGGAAACAAAAAA                GGAA ATTT TTCC                 ATTAAGAAAATTTAT
    MM1462   4  52 447 1743892 .. 1743904 -  -4.8  -3.05384   GGGGGTTTGATTGAA                GGCT CAGGC AGCC                TGCGTTATGCTCAGA
    MM1468   8  67 294 1750593 .. 1750605 -  -4.9  -4.40173   ACTAGAAAGGCAAAA                TCTAA CGT TTAGA                CAGGATAATAACAGG
    MM1468   8  67 118 1750765 .. 1750781 -  -5.1  -4.31946   TCAGAAAGAAAAACA              CCAGC AAAAGAA GCTGG              AATTACTAAACATAA
    MM1481   2  76 212 1766485 .. 1766500 -  -3.9  -5.21709   CTGGAGAGGAAAAAA              GCCCC TCCTTT GAGGC               TCATATCCCTCAGGT
    MM1487   4  66 218 1772498 .. 1772519 -  -6.5  -3.78953   AGGCGGAGGAGGAAA           GCCTGCCCTT GCA ATGGGC-GGC           GGAACCGATCCCACA
    MM1496   5  51 350 1783429 .. 1783441 -  -4.8  -2.83822   TGTACGTGACAATGA                CTGG CTGAT CCAG                ATGTTAAATCCTGAT
    MM1506   5  55 362 1794584 .. 1794599 -  -5.4  -3.18239   GAGATATGGCAGGAA              TCGCCCG TTT CGGG-GA              AGCCAGAATCCCTAT
    MM1539   3  50 227 1837582 .. 1837596 -  -4.2  -2.99458   GAGCATAAAAGAGGA               CCTTGA AGC TCATGG               AATCACTGTAAGGGC
    MM1557   5  52  96 1857180 .. 1857191 -  -2.2  -4.06866   TCACAAACAGAATAA                CACT CATT AGCG                 ATCAGGAATAACACT
    MM1570   4  91 236 1869925 .. 1869943 - -13.2  -3.28261   ATAAGGTTAGAGGAA             GAAGGGCA TTT TGCCCTTC             CAATTCTCTGATAAT
    MM1588   2 100 209 1888604 .. 1888618 - -11.4  -4.56715   AACTGAAAAAAAAGA               GCCGGA ATC TCCGGC               TTCAGGCCGGCTAGA
    MM1595   6  58 275 1898904 .. 1898916 -  -6.3  -2.91199   CAAGCCCGAAGGAGA                TCTTC AAA GAAGA                GGTAAAAAAGCTTGA
    MM1600   5  55 360 1903011 .. 1903030 -  -4.4  -3.64682   CATTAAATTTTTAAA            CTAGAAAT GCAT ATTTCTAA             AAGTTCCTAACATCA
    MM1603   7  69  68 1913672 .. 1913693 -  -8.8  -2.73676   TGTAAATGAAACTTA           GAAAAGGG TAATTC CCCTTTTC            TTTTTTATTTGAAAA
    MM1608   8  65 194 1918402 .. 1918414 -  -3.3  -4.77896   CAATTAATGGAAAAA                GCCCT GGA ATGGC                TGGATAAAAATAAGG
    MM1618  11  74  83 1929985 .. 1930013 -    -6  -4.63932   GATTTTTGAAGAAAA        GTAAAAGTCCCG GTTTT CGGGCTTTTTAC        TTCTCATTCTTATTC
    MM1625   2  82  55 1936984 .. 1937001 -  -5.5  -5.38326   TTAATTAAATAAAAA             GTGCTGG TAAT CTAGCAC              AATTTTCAGTTCTTT
    MM1636   3  59 217 1950181 .. 1950191 -  -6.8  -3.02144   TTACTGCTGCCAAGA                 GAGC GGG GCTC                 TACTGTGTCGCGGTT
    MM1647   1  89 -17 1966052 .. 1966082 -  -3.3  -5.84011   AAGAAAAAAGAAAAA      GAGAACTGGAGGCT TAGA AGCCGT-AGTTCTC       AGGGAGGAAGACTTT
    MM1652   8  66 409 1971353 .. 1971365 -  -7.7  -3.14878   GTCGGTAATGCAATA                GGAGA GAA TCTCC                AGGATATGGATTATG
      mgtE   3  55 401 1983545 .. 1983577 -  -4.9  -3.49169   CCAATACTAAGAATA      CCAGGATATGATA CTTTCTC TGTCGTATCCTGG      AAATTCTTTTCTGAC
    MM1663   0 NONE
    MM1670   6  59  59 2000028 .. 2000044 -  -2.3  -4.63932   CATTTTTCAATAAAA              TGTTG TGGTTTT CAACA              AAATGTTGTGATTTT
    MM1673   5  57 208 2005541 .. 2005556 -  -3.4  -4.19414   ATAAATTACAAAGAA              TAATAA TCTG TTATTA               CAAGGAATAATAATA
    MM1679   2  81  -7 2016406 .. 2016433 -  -9.2  -3.73402   ACATTTGGCATGAAA        GTCCATGATGAG AAAA CTCATCACGTAC         TCTCTCCTTCCTTTT
    MM1698   1  50  54 2041270 .. 2041288 -  -3.2  -3.57263   ACTTTCAGGGGGAAA             TCATATCA GCG TCATATGA             TCAGAGGAGTTTTTC
    MM1716   2  48  85 2059681 .. 2059697 -  -4.5  -2.78596   CATCGTTGGAGCACA              CCTATTA TAG TAATAGA              TTGGGATAACGAGGC
    MM1721   0 NONE
    MM1732   0 NONE
    MM1750   8 100  42 2091735 .. 2091752 -  -9.1   -4.9138   ATCAGGGAAAGAAAA             CGGACAG AAAA CTGCCCG              TTCTTTTCTTTCTAT
    MM1768   4  65 183 2109139 .. 2109149 -    -4  -4.60041   ATTGATTGTTAAAAA                 TCAA GAT TTGA                 AACTTAATCGCAGGT
    MM1774   4  62 374 2117449 .. 2117470 -  -5.9   -3.6692   GCTTACGGTAAAAGA           TGCAAAAAC TACT GCTTCTGCA            GGACTTTCTCCGGAG
    MM1783   1  50  61 2130047 .. 2130063 -  -2.3  -3.72893   TATCTCTGGAGCAAA              GAATAAA TCC TTTCTTC              CTTTTTACGGGGATA
    MM1789   1  73  54 2136924 .. 2136944 -  -6.9  -4.00308   AAAAATAAACGTAAA            GCACCTT AATAAAA AAGGTGC            TTTTTTTATCTTTTT
    MM1792   5  59 228 2139825 .. 2139835 -  -5.4  -3.70076   TGAAAGGTATGGAAA                 TCTG TCC CAGA                 TGCAGGAAAAGGTAT
    MM1795   2  62 309 2143728 .. 2143742 -  -3.5  -4.51238   GGCAGAAAAGAGAAA               CGGCT GAAGT AACCG               GAGTGACAGGGGAGA
    MM1803   2  50 473 2151912 .. 2151924 -  -3.3  -3.53091   ATCGCGGCCCTGAAA                GGTCC TCA GGAAC                ATGTCACTGAGATGG
    MM1817   1  47 -26 2168272 .. 2168284 -  -2.6  -3.45849   TTCAGATCAGGAGAA                GGGC GATAA ACCC                GCTTAAAAATATCCC
      hmf1   5  69  35 2175218 .. 2175232 -  -5.7  -4.37991   TAAAAATAGGTAAAA               TGCTG TTTTT CAGCA               TTTTTCAGTTCTTTT
    MM1833   2  72 434 2183864 .. 2183879 -  -6.2  -4.29508   ACTGAGATGAAGAAA              TACACT GATG AGTGTA               AAGAGCAATTAAGAG
    MM1855   3  47 257 2205552 .. 2205569 -  -4.1  -2.76162   CACCGTACTTGAAAG             TCCCGAA GCCA TTCTGGA              GCTTTTTTAAATCCG
    MM1866   6  64 406 2216950 .. 2216964 -    -5  -4.18421   GAATGATAGAAACAA               GGATAA AAA CTATCC               CGGATGACATTGAAA
    MM1882   3  46 340 2236034 .. 2236044 -    -4  -2.78384   CGGGTTTCTACGAGA                 TTTC CCA GAAA                 GTCAAAAACGGCAGG
    MM1888   3  50 348 2241847 .. 2241869 -  -4.2  -3.13432   GTTAATACCATTGAA           TCACTTGAAA AAA TTTCTAATGA           GCCATTTACTCCCCT
    MM1899   4  60  58 2259411 .. 2259426 -  -2.6  -4.53225   AGGAAAAAAAGCAAA              TTTAAG TCTT CCTAAA               ATAAAGCTGAGTAAA
    MM1918   2  62  67 2281684 .. 2281698 -  -7.2  -2.83119   AATTGGTGATAATGA               TCTTGA AAA TCAAGA               CATCCAATCGAAACC
    MM1921   5  73 202 2285494 .. 2285506 -  -4.1  -4.86731   TTTTCCGAAACAAAA                GGTCT GTT AAACC                TTGTAAGAATTGAAA
    MM1925   5  73 284 2287701 .. 2287726 -  -7.7  -3.72695   ACTGGTCTGATCAAA         GAAATCCTG AAGCAGAG CAGGATTTC          ACGGGAAATGTATGA
    MM1933   4  62  62 2301185 .. 2301198 -  -2.3  -4.66537   CTCGGGAACATAAAA               GCACT TCTC AGGGC                AAGAGACGAGTACTG
    MM1945   4  67 101 2313416 .. 2313427 -  -5.8  -4.07568   CTCTCTCGCCCAAAA                CAGC TCAA GCTG                 ACGGATTTTTAAGAA
    MM1961   0 NONE
    MM1970  12  64 398 2339478 .. 2339488 -  -6.8  -3.53761   CAAGGTTCTTGCAAA                 CCTC AGG GAGG                 CTCCCATGGTTGCAA
    MM1978   7  62  48 2350829 .. 2350839 -  -6.8  -3.37881   GCAATATAAATTTAA                 CCAG ATT CTGG                 TGTTATTCAGAAGTC
    MM1987   5  86 308 2366628 .. 2366649 -  -8.1  -4.73094   AATATGAATATAAAA           CAGATCTGA GTAA TCAGATCTA            AAAACAGATCCGAAC
    MM1987   5  86 276 2366654 .. 2366681 -  -8.4  -4.72333   AATCAGATCTAAAAA        CAGATCCGAACC AAAA GGTTCTGCTCTG         TCCTTTTTTTGCTCT
    MM2012   7  55 347 2397822 .. 2397834 -  -4.7  -3.34233   TGATAATGCTCACAA                GCTGG AAT CCTGC                AAGAGCTTTCGGGCT
    MM2023   2  58 283 2415310 .. 2415320 -  -6.8  -2.90763   TTCACAGCCCACACA                 CCAG AAG CTGG                 TATACCTGTGCGGAG
    MM2027   0 NONE
      nfeD   1  41 224 2427959 .. 2427973 -  -2.8  -2.53382   ATTATTGTTAATGGA               GAAGTC CGG GACTTT               GCACCCAGGTTCAGG
    MM2042   0 NONE
    MM2067   6  67 350 2461508 .. 2461532 -  -5.1  -4.42386   CTGGGACTGAGAAAA          CACCTTTCT ACTAACA AGAAAGATG          TCCACAACAAGCGCG
    MM2074   1  66  59 2473050 .. 2473069 -  -5.7  -4.11363   AATAACATTAAATAA            GTGAGGC AGGAAG ACCTCAC             ATACTTTTATGCTAA
    MM2080   5  53 127 2479971 .. 2479981 -  -4.6  -3.42342   GCATAAGAAAAAGCA                 CCCC TGT AGGG                 CAGGACATTACAGGA
    MM2084   4  66  25 2483912 .. 2483944 -  -5.6  -4.25615   AAAAATCGCAATAAA      CTTTATTCCGTGTC TTTTT GACACGGAATATTA      ATATTCAAATTTTTT
    MM2095   7  77  83 2500771 .. 2500788 -  -9.9  -2.96637   AAGAGAGGAAGTAGA             GGAAAGC TAAA GCTTTCC              TTTTTTCTTATAAAC
    MM2151   1  48 198 2553711 .. 2553723 -  -2.7  -3.70465   GATAATGGAAAAAAG                GTTCT GGA AAAAC                TGGAGGGAAAATATC
    MM2159   3  62 255 2561169 .. 2561183 -  -7.2   -2.8294   TATGTTCCATAATTA               CCTATA GTT TATAGG               TTTACATATGAAAAT
    MM2174   4  47 411 2576159 .. 2576169 -  -4.6  -2.56715   ATTGCTATTAACGCA                 CCGG CTT CCAG                 GGTATGGGAGGTACT
    MM2178   3  47 335 2581957 .. 2581986 -  -3.5  -3.22448   ATCAAGATGTATGAA       CTGG-CGTCCGTCA GGA TGAAAGTCGGCCAG       ATCATCCTCAACCTT
    MM2183   5  67  71 2589583 .. 2589593 -    -4   -4.7173   TACGAGATTCAAAAA                 TCAA ATT TTGA                 GTTTAGGAATAGCCT
    MM2189   4  58 -32 2597145 .. 2597167 -  -6.4  -2.78798   AGTTCTTATTCAAAC           GCAGTAAA CTTTTCT TTTACTGC           ACCGCACACAGGGCA
    MM2195   5  59  31 2607069 .. 2607086 -  -5.7  -3.66666   GGTAAAAGCCGGAAA             TTACAAA AAAC TTTGTAA              TATGTAAAAAAATAA
    MM2205   3  64  78 2620207 .. 2620230 -  -7.4  -2.94354   TTAGATATTTAGATA          TGTACTTCCC AGGC GGGAAGCACC           TGTGTTTCGTTGGAT
    MM2213   2  60 347 2633681 .. 2633695 -  -2.8  -4.62471   TTTAATTCTCAAAAA               TCAGAA AGT TTCAGA               AATATTTCCCATGAT
    MM2227   3  55 463 2653867 .. 2653886 -  -5.6  -3.27511   ACAATGGAAGCAATA            GAGCGCGA ACTT TTGCGCCC             CTCAGGCGGGATTGC
    MM2237   2  50   4 2667635 .. 2667659 -  -3.5   -3.6284   AAGGATGATCGGAAA          GCCGGCAAG TCTTTAG CTTGGCAGC          AGTTCACATTTTCAA
    MM2245   8  66 200 2672661 .. 2672673 -  -7.7  -2.97653   ATCTGCAGTACAAAC                CTGGA AGT TCCAG                TCGAATACCCAAAAG
    MM2251   7  52 173 2677500 .. 2677515 -    -4  -3.68351   TCCCCATGATGGAAA              TTCTCG ATAT CAAGAA               CAATTATGTCATTGA
    MM2291   5  70 286 2731140 .. 2731157 -  -7.1   -3.7941   CACGTTTCAGAACAA             TATCACT GCTT AGTGATA              ACGAAAAAAAGGACT
    MM2305   7  73 216 2757897 .. 2757916 -  -9.2  -2.90075   GCGGCCCGAAGCATA            CCCCATCC TTTA GGGTGGGG             TGGCCGCCCGCAATT
      vhoC   6  78 430 2767835 .. 2767853 -  -7.4  -4.15899   AAAAAGATCAAAGAA             GGGGAGAA GTT TTCTTCCC             TTATTACGTTTTACG
    MM2331   4  56 185 2788295 .. 2788306 -  -5.8  -2.93623   CGTTTTAAAACAGGA                CCAG AAGA CTGG                 GAAAATAACTCGTGG
    MM2340   4  55 320 2796003 .. 2796032 -  -2.7  -4.13816   GTCAGAAAAAGACAA       TCCGGAGCAAACA GGCC CGTAAACCCCGGA        GATAATCCTGAGGTA
    MM2347   6  58   7 2804996 .. 2805016 -  -2.6  -4.27796   GAAGAAATGGGAAAA            GATGAATA AAAAA TTTTCATC            CATATTTTATCTCTC
    MM2360   8  71 434 2817227 .. 2817242 -  -7.6  -3.68569   CCAGGCAGTCAACAA              TCCTGT GAAA ACAGGA               AAATTTACTTTTTTA
    MM2370   8  80 354 2826223 .. 2826239 -  -9.4  -3.53012   TTCTCCCTGGTCAAA              GCTCCG TGTGT CGGAGC              AGTTTATCTCTCTCT
    MM2385   1  42 242 2843132 .. 2843143 -  -2.2  -3.05844   CTTTCGAGCCGAAGA                CTCG GGTT CGAA                 TCCCGGCCGGAGCAC
    MM2389   8 100  -6 2847651 .. 2847675 -  -7.9  -5.80003   GTAATAAAGAAAAAA          GAACCGAATGA AAG TCTTTCAGTTC          TGTTTTCTTAAAATA
    MM2408   5  61 148 2869639 .. 2869673 -  -6.4  -3.17794   AACTTACTATTAATA     TGAAATGTCGCCTGCT TTT AACGGACGACTTCTCA     TTACCTGTTATACCC
    MM2415   1  52 -23 2876141 .. 2876156 -  -4.7  -3.10641   GAATGGATTATTTAA              CCACT GTATAA AGTGG               TTCTCCTAACTTTTC
    MM2422   3  54 271 2889423 .. 2889437 -    -5  -3.18681   GGTTAATTGGAGTAA               CAAGAT ATT ATCCTG               AAGTATTTGAGGAAT
    MM2436   6  95 -34 2909191 .. 2909210 -   -15  -3.12999   TCAGGTTATAGTTAA            CGGCGCTC CCTT GAGCGCCG             CTATAATACCCTCCA
    MM2450   1  60 316 2922780 .. 2922790 -  -3.2  -4.38712   TCTATTTCTACAAAA                 GACC AAA AGTC                 AGTTAGAACTTGGGC
    MM2454  10  63 159 2927711 .. 2927729 -  -2.5  -4.77165   TTCTGGATAACAAAA             TATTCTG GATAA CAAAATA             TTCTGGACAACAAAA
    MM2454  10  63 142 2927728 .. 2927746 -  -2.5  -4.77165   TTCTGGATAACAAAA             TATTCTG GACAA CAAAATA             TTCTGGATAAATTAT
    MM2474   7  50 139 2952357 .. 2952370 -  -2.4  -3.86897   TGCAGGGTTCAGAAA               TGTG CTTGTC CACA                TGTATGAAGAAGTAG
      trkG   4  65 127 2978948 .. 2978958 -  -3.2  -4.78477   AGACATAAAAAATAA                 GACA TGA TGCC                 TGTTTTTTCAGGCAT
      thiI   4  65 297 3001842 .. 3001853 -  -5.8  -3.80014   ATACGGATGATGAAA                CCCT TGAA AGGG                 CTAAAATGACAGAAC
    MM2520   3  62 188 3007663 .. 3007677 -  -4.2  -4.27192   AAAGGTGGAGCAAAA               CACCTA TTT TGGGTG               TTATGTCGAGGGAGA
    MM2523  11  61 125 3009764 .. 3009776 -  -5.5  -3.72302   CTCATATCAAAAAAT                CCCTG TTA CAGGA                TTTGTTTCTAAAACC
    MM2546   7  73  19 3032353 .. 3032367 -  -8.6  -3.18404   GTAAAATGCAATACA               GGTGAA AAA TTCACC               CTCAAAATTCTAAAA
    MM2555   2  62 373 3038944 .. 3038957 -  -2.3  -4.66609   TATTCTATCGAAAAA               GCAAG ACAG CTGGC                ATATAAGGGTGTAAT
    MM2564   2  45 356 3052758 .. 3052770 -  -3.3  -3.13522   ATCCTTGCATCAACA                GACCC TGT GGCTC                TCGACCAGGCAAGCT
    MM2573   5  62 111 3064085 .. 3064104 -  -2.2   -4.6645   TATATATATATAAAA            GTTATATG TCTA CATATAAA             AGTTATAAGTCTGCA
    MM2595   8  85 -45 3090825 .. 3090849 -  -8.5  -4.16842   TTTACTTGTAACAAA          GACCATGGCAG CTA CTGTCGTGGTC          CATTTTCCGTCCTTG
    MM2602   2  51 122 3098606 .. 3098616 -  -4.6  -3.21924   TTATCCTGGATAACA                 CAGG AGA CCCG                 GATAAGGCCGAAAAA
    MM2607   3  48 105 3104324 .. 3104343 -  -4.4  -2.79139   AGAAAATGGTAATTA            TTCAACTT TTTA AAGTTAAA             TACTCAAGAACTCTG
    MM2631   1  50 209 3136136 .. 3136167 -    -3  -3.63922   ATTTTCTGGAAAATA      CACTGCTTTCGGGA GTTT TCACAAAAGAAATG       TTTAATACTGTTTCG
    MM2637   0 NONE
    MM2643   8  91 250 3155001 .. 3155016 -  -5.4  -5.89947   GAAACTGAAAAAAAA              CCTCAG CTTG CTGAAG               AGCCGAATATAAACA
    MM2652   3  59 134 3167496 .. 3167506 -  -5.4  -3.62275   ACTCACTATCTGAAA                 CTGA CCA TCAG                 AATCCTTACTATCAG
    MM2661   3  64  10 3179233 .. 3179263 -  -6.5  -3.68529   ACCGGATGATTGAAA      GACAGAAAATATTT TTGA AAATATTTT-TGTC       CTGTTCCCCTCAGGG
    MM2671   5  88  14 3194235 .. 3194263 -  -7.6  -5.04249   GGGTTAAAAAATAAA       CTGCATGATC-CT GGCC AGCAATCATGCAG        GATGCCTCACAATTC
    MM2680   3  55  18 3205085 .. 3205099 -  -2.8  -4.12599   AATAACTTTGTAAAA               GAAGTC TTC GACTTT               AAACACCTTTCGTCA
    MM2686   2  52 280 3209944 .. 3209957 -  -3.1  -3.77196   TGATGATCGATGAAA               TAGGA TATC TCCCA                TTTGACGAAGAAGGA
    MM2692   6  55 347 3215916 .. 3215927 -  -3.6  -3.78087   AAGGAAAATCCCAAA                GCCG CTAT CAGC                 GCTTATATGCCTCCC
    MM2696   8  61 262 3221925 .. 3221937 -  -6.3  -3.32022   TGTTTGACAGAGCAA                TGCAA ACT TTGCA                CTCTCTGGTGTTGGG
    MM2703   3  57 210 3229974 .. 3229985 -  -4.4  -3.71627   CCATCAAGATAAAGA                TCAC GATA GTGA                 AGAAAAAATAAATGA
    MM2715   3  52 111 3245381 .. 3245396 -    -4  -3.65603   AAAGACCCGGAAGAA              GC-GGAT ACT ATCCAGC              GGATAGGGCGCGTAT
      marC   2  52  66 3268512 .. 3268535 -  -3.2  -3.89524   AGTGGAGTTTATAAA          GTTCGAGA GTCCTGGT TCTCAAAC           CTGGATTACTGGGTG
    MM2750   3  67  -3 3295588 .. 3295620 -  -7.8  -3.25015   TGCAATCAGCAGGAA      TTGGAGCCGGAT AGTTAAGGG ATCCGGCTTCAA      TCCTTTTTTTCTTTC
    MM2768   4  67 236 3318453 .. 3318470 -  -8.4  -2.91511   CACACACACACCACA             CCTGCC TTAACT GGCAGG              TATCCCTTTCATGAT
    MM2773   3  54 255 3324451 .. 3324475 -  -5.6  -2.98823   TGTTTTTCATAGATA          TCGGACCTGC GCATT GCAGGTTCGG          AATATCTTTTTATTA
    MM2776   3  67 185 3329097 .. 3329109 -  -4.7  -4.27886   CTTTAAAGAGATAAA                GCCCG GAC CGGTC                TGATAAGAAAAAAAC
    MM2786   4  73 391 3340003 .. 3340014 -  -3.6  -5.14477   CACACAGGCAAAAAA                GCCC TGAA AGGC                 ATTATTAACAGCATT
    MM2794   1  54 229 3351214 .. 3351227 -  -2.4  -4.14472   TGAAGACCTTGAAAA               CATG ATCGGG CATG                CGAAGGAAAAAGTGG
      cooC   2  89  -3 3362658 .. 3362682 -  -8.6  -4.38219   AGAATATAAAAAATA          GTACAGGCTG TTTTC CAGCCTTTAC          TTTTTACTCTGCTCG
    MM2808   5  70 159 3370429 .. 3370439 -    -4  -4.94147   AATAAGATAACAAAA                 GTAT TAA ATAC                 CAATTGGTACTATAG
    MM2815   3  57 426 3377809 .. 3377820 -  -5.8  -3.04398   CGCTTTGCCGAAAAC                CTGC TCAG GCAG                 TACGCAAAAACCAGC
    MM2828   1  47 126 3392182 .. 3392199 -  -3.3  -3.25356   TCAGAATGAAGGCAA             GAGCCAG GGAC CTGTCCC              TCTTTTATCCTGCAA
    MM2835   5  68 430 3399799 .. 3399812 -  -3.1  -4.87133   AGGTCCGAAAGAAAA               CAGAA GGCC TCCTG                AACCTGTCTGGACCG
    MM2841   3  57 342 3408006 .. 3408018 -  -4.9   -3.5936   CTTAAATCCCTTAAA                GAAAA GGA TTTTC                AGGGCGCAGACCTGC
    MM2844   6  83 373 3413046 .. 3413064 - -11.6  -2.92777   TTTTATAGATCAAAT             TGCGGGCG GGC CGCCCGCC             CGGTTGTTCTGGTAG
    MM2859   3  45 156 3433402 .. 3433417 -  -3.2  -3.09635   ATTTCTAGCAGTCAA              TTCTGG CAGT CCGGAA               AACCCTGAAAAATTA
    MM2867   8  82  78 3444468 .. 3444484 -  -5.2  -5.25656   AAAAGGATCAAAAAA              TTGCTT AACGG AAGCAA              AAAAGTTGAAGGGAT
    MM2872   7  67 333 3450488 .. 3450502 -  -2.1  -5.08824   CTGCCAGGCAAAAAA               CTCGT TAGCG ACGAA               TAACATTATTGCACA
    MM2878   6  62 155 3456510 .. 3456522 -  -3.3  -4.52949   GGGTCAAAAAAAATA                TTGCC TCA GGCCA                GACTACAGTTCTTGG
    MM2882   2  67 173 3463437 .. 3463451 -  -4.2  -4.51765   GATAACGGAAATAAA               CCGG AAATTAA CCGG               AAGAAATAAACCGGG
    MM2904   5  65  27 3487320 .. 3487340 -    -4  -4.52101   AAGAAGCAACTAAAA            CATCAACA GAAAG CGTTGACG            ATATTAGATTCGTTA
    MM2910   3  52 423 3493250 .. 3493264 -  -2.1   -4.0616   GATTGCAAGGAGAAA               GTCTC GGAAA GAAAC               GGTGTCCTTGTAGGG
    MM2913   8  78 157 3500746 .. 3500770 -  -7.9  -4.08767   GGTATGCCCGGAAAA          TGCGGAAAAAA TAC TCTTATCCGCA          GGGACGGCAGTGTTA
    MM2939   1  52 350 3540789 .. 3540800 -  -2.2  -3.96387   AGGAATTGAAGTAAA                GCCT GAGC AGAC                 GGAAAATAAAGTTAC
    MM2943   3  41 385 3544295 .. 3544327 -  -2.1  -2.90615   ACCTGTGGCAAACCA      CTTCTCAAAGGAT GCAGACG ATTTTTTGAGAAG      GATCAAATTGCTCTC
    MM2943   3  41 350 3544336 .. 3544362 -  -2.2  -2.91684   TGAGAAGGATCAAAT         TGCTCTCAAGGT ATG ACCTTGAATACC         TTATCAGGCTTATCC
    MM2948   1  42 448 3553436 .. 3553448 -  -3.3   -2.5055   GATTGGAGAAGATAG                GCTCC ACT GGAGT                GAAGAAACAAAACAG
    MM2953   5  54 236 3561943 .. 3561955 -  -4.7   -3.1733   TGCTTCAGAAAACCA                GCACC TTA GGAGC                TCCCTGGATTGTCGT
    MM2966   5  51 385 3579811 .. 3579831 -  -4.8  -2.91645   AAGAACAAGGAAGCA            GTGAAAAA AACTG TTTCTCAC            TTGTTGTAAGAGATA
    MM2969   4  67 114 3587744 .. 3587764 -  -7.5  -3.17529   GCAGATAGTAATACA            GGCTGAGCC AGT AGCTTAGCC            GGCAGATTACTGAAT
    MM2973   5  50 427 3589743 .. 3589764 -  -5.1  -2.63338   GAGAGAAAGCAATAT           CCCGTGCAAA GTA TATGC-CGGG           GACACAGGCTTTTTC
    MM2993   1  73 187 3616949 .. 3616965 -  -8.1  -3.54543   ATCTAGCTCGGGAAA              GAAAATC ATG GATTTTC              TCTGTAGTTTATGTT
    MM3002   8  70 102 3627120 .. 3627130 -  -2.4  -5.28281   AGAAAAGAAAGAAAA                 GCCG GTG CGGA                 TTAACTTCTGCTCTT
      cbiO   3  52 458 3643764 .. 3643775 -  -3.6  -3.54459   GCAACTGGTCCGAAA                GCCG GGAA CAGC                 AACCCTGCTCTTTAC
    MM3022   3  67 195 3652246 .. 3652260 -  -2.1  -5.10208   GAACCGGAAGAAAAA               TCACG GACCT CATGA               AAAACATAAATCGAG
    MM3026   7  74  90 3661810 .. 3661828 -  -5.3  -4.68506   AATTAATTTTAAAAA             TTCCCCT GAAAA AAGGGAA             TTTTTAGATTTTATC
    MM3031   2  44 150 3669244 .. 3669255 -    -3  -2.92386   TCAAATGAAAGAGCA                GAAT TTAG ATTC                 GTTCATAGAGTTTCT
    MM3040   4  48 416 3676256 .. 3676266 -  -2.6  -3.59024   CTATAAACAGTATAA                 TTTA CAG TAAA                 ATGTTACATTTCAAC
    MM3040   4  48  35 3676629 .. 3676647 -  -3.2  -3.33885   AACCCAAAGCAGCAA             TTTTCCCT TAA AAGAAAAA             AATACTATAAGCTTT
    MM3055   4  46 219 3697212 .. 3697222 -    -4  -2.81291   CGGAGAACGTTAAAT                 TTCT TAA AGAA                 GCGCAGTTTAATGTT
    MM3060   4  51 241 3701740 .. 3701763 -  -5.3  -2.54632   GAATGGCAGAAAATG          CGCCAAAAG ATTCCG CTTTTGTCG           GGCCTGTCGACCCAA
    MM3068   7  77 350 3716789 .. 3716840 - -10.2  -2.54617   GATGTCAAAAATGAC CCCGCCTCTCCTGAAAACC-CACAA AGT CCGTGCGATTATCGGAAAAGGCGGG ATGAAAAACGTTGCA
    MM3080   4  68 -13 3736683 .. 3736702 -  -7.1  -3.56594   GGAAAGGTTTTTAAA            GGAGCCT TAGATT AGGCCCC             TTCTCCTTTCGCTCC
    MM3084   5  47 178 3744445 .. 3744461 -  -3.7  -3.11302   GGAATATTTCAAAAT              GCGTAAT TCC ATTACCC              GTCATTCAGAAATAC
    MM3091   5  52 215 3754073 .. 3754083 -  -2.4  -3.92041   AAAAAATTAAAAAAT                 CCGG TCT CCCG                 CTGGAAAAAGCAAAA
    MM3091   5  52 125 3754159 .. 3754173 -    -5  -3.10052   ACATTCGGAATAAAG               TTACCT GAA AGGCAA               ATCCGTCTCGTCCAG
    MM3099   2  51 272 3765493 .. 3765508 -  -4.6  -3.16872   ATGAAGACGGAAAAT              GGTTCC CTCT GGACCC               CACGGACGGACCCTA
    MM3107   8  76  48 3776101 .. 3776116 -  -7.6  -4.04549   TAAAATTTAAAAATA              TCTCCT GAAA AGGAGA               ACAGATGTAAAAAAC
    MM3116  10  72 174 3788708 .. 3788724 -  -8.1  -3.45033   CAGAATCTATCAGAA              TCTATCA AAT TGATAGA              AAATACCTGATTTTA
    MM3120   5  58 -28 3793619 .. 3793633 -  -2.8  -4.37502   ATTAGTAGACTAAAA               CTTCCA GAT CGGAAA               CTTTCCCGATGCTGA
    MM3125   6  52   6 3799054 .. 3799088 -  -3.1  -3.71645   AATTTTACATGTAAA     TTTACATTTTTACAT TTTAC ATGTAAAAACATACA     TATTTTTACTTTTGA
    MM3130   3  58 408 3802225 .. 3802237 -  -2.7   -4.2828   GTTTACTGAGGAAAA                TATCC GCA AGATA                CCCTATGGCAGAAAG
    MM3138   5  56 458 3812389 .. 3812429 -  -6.2  -2.83822   TTTAGTTTAGAAGTA GATGGTAGGG-GCTGAG TCCCTATT CTCAGGTCCCTACCTTC  GATCCAACCCATAGA
    MM3143   1  47 316 3820021 .. 3820036 -  -3.2  -3.14931   GTCACGCTCGACGAA              GGAGAG CGGC CTTTCC               CAAAATGATAAAAAA
    MM3151   4  51  71 3831130 .. 3831142 -  -4.1  -3.31247   GGGAAAAAAAGTAGA                GGTTC TCG AAACC                CGAAAGATTAAGAAG
    MM3160   3  95 -34 3842539 .. 3842558 -   -15   -3.1544   TCAGAGTATAGTTAA            CGGCGCTC CTAT GAGCGCCG             CACGAATACCCTCTA
    MM3166   2  67 162 3848823 .. 3848836 -  -3.9  -4.67353   TTATGCACTTAAAAA               TTTGT TTGA ACAAA                CACCAGGTGGTTTCT
    MM3172   6  57  84 3857825 .. 3857835 -  -3.2  -4.18668   GTAAAAAAGAGTAAA                 GCTC AGA AAGC                 TGGATGGGGGAACTT
    MM3172   6  57  59 3857834 .. 3857860 -  -3.6  -3.95621   AGTAAAGCTCAGAAA         GCTGGATGGG GGAACTT CCTATCCGGC         ATTATTTACTATCGC
    MM3184   8  57 186 3871237 .. 3871262 -  -4.8   -3.6715   CGATCCAACCCGAAA         TTGAGAGGAA ACCCTA TTACTCTCAA          TCTACATCCGTTTTA
    MM3193   2  54 171 3881733 .. 3881755 -  -5.6   -3.1158   AAAGGAATTTTAAGA           TTCAGGCTTC AGA AAAGCCTTAA           TATTTTAGTTTGATC
    MM3198   7  65 104 3885868 .. 3885893 -  -6.9   -3.2834   AACAAAAAAGTAAAG         GGAGGAAAGAA TCTT CTCTTTCCTTC          TACGGTTACCTTCTA
    MM3212   1  52 298 3907592 .. 3907602 -  -2.4   -3.9009   AATTTACTTTATAAA                 GCCG TCT CTGC                 GAGGCATATTCTGGA
    MM3222   2  47  15 3921217 .. 3921227 -    -4  -3.05463   ACTGTGTCCACTTAA                 TTGT TTA ACAA                 AGGTTAATATGGGTT
    MM3228   9  64 191 3925202 .. 3925216 -  -4.2  -4.32583   GTAATAGCAAAAGAA               GCCGAT GAG ATCGTC               GTGCTCGAGACTCCT
    MM3233   4  59 260 3929700 .. 3929712 -  -5.5   -3.6692   GGGTAGCTTAAAACA                GGACA GTC TGCCC                TTTTATAAGTAATGC
    MM3243   5  70 114 3938326 .. 3938342 -  -8.1  -3.25857   AGGAAAAGAAAGAAG              TTGAAAG TTA CTTTCAA              GGGGATTACTGGACT
    MM3257   3  50 112 3959553 .. 3959581 -  -4.5  -3.05046   TTATTCTCTCAAAAG        GGGTTAGCAGG TTCCATT CCTGCTGACTC        TTCTATTTTGCCTGC
    MM3260   8  62 271 3962322 .. 3962341 -  -7.2  -2.90688   TAATGATCTGAGAGA            CGAATTCA AGTT TGAATCCG             ATGTTCATACAAGAG
    MM3265   6  66 -29 3967022 .. 3967032 -  -8.2  -2.53392   AAATCTCTTAATCGA                 GCGC GAA GCGC                 TCGCCTTCTTTCTTT
    MM3276   7  68 467 3980380 .. 3980400 -  -6.9   -3.6445   ATAACAATCCTGAAA            CTCCTCGAA TCT TTCAAGGAA            ACAGGAATGCACATT
    MM3287   3  86  28 3998004 .. 3998017 -  -2.5  -5.86609   GGAAAAAAAGAAAAA               TTTTA ATTC TAAAA                GGAATTCGCGCCCTA
    MM3295   5  63  57 4011091 .. 4011127 -  -5.5  -3.97331   AATGCAGTTAAATAA    TAGTTAATATATTAAAT AAT AGTTAATATATTAAATA    ATAGTTAATATATGG
    MM3302   8  57 433 4021100 .. 4021115 -  -4.6  -3.84772   AAGTAATAAAAGTAA              GAACCG AAGT CGGTAC               AAATGTTTTGACCGA
    MM3307   8  66 442 4029371 .. 4029398 -    -8  -2.61582   CAGCCGAGCTATAAC        TATCATTATTAT GATT ATAACAATGATA         CTCTGGTCGGTGATG
    MM3310   5  53 118 4032275 .. 4032286 -  -4.4  -3.42374   CTGCAGGAAGAAAAT                TTGC TTAC GCAA                 TGATGTTTGGCAACC
    MM3317   3  65 415 4038171 .. 4038184 -  -3.1  -4.75356   AAACAGATGCAAAAA               TCCCA TATT TGGAA                GGGATTTTTGAGCGA
    MM3333   3  82 255 4061685 .. 4061703 -  -4.6  -5.44721   AGTACCTGAAAAAAA             CTCAAATT CTG ATTTTGAG             CCTCCCTGGTTTTTT
    MM3337   7  74  75 4064771 .. 4064820 -  -2.1  -5.46657   TATTCTAAGAAAAAA GTATAAATCAGCTGATCTGGGCT TTTG AGCCCGAATCAGTTATTTCCCAC TAATTAATTTATGGT
    MM3341   7  57  69 4069658 .. 4069668 -  -6.8  -2.75577   GTATTTTAAAAGTTA                 GCTG CAT CAGC                 CAGAAAAATATGGTG
    MM3346   2  42 212 4073977 .. 4073989 -  -3.4  -2.54434   ACCTGAACGAAAAGG                CAGT TTGTT ACTG                ATGCAGGCCCTATAA
    MM3370   0 NONE
    MM3369   5  61  88 4094121 .. 4094131 +  -5.4  -3.74658   TCTGATACTGTGTTG                 CACT GCA AGTG                 TTTCAATCCTTGTTT
    MM3347   2  53 161 4075573 .. 4075584 +  -4.4  -3.35832   TTGTGAATGTAATAG                CTGT AAAA ACAG                 ATTTTTCAAAACTTT
    MM3325   4  55  28 4052866 .. 4052886 +  -4.1  -3.60971   GTTTTGCCCTTAAAG            TATATTCAA CCT TAGAATATA            TTTAACCATTAAAAT
    MM3318   4  83  10 4043295 .. 4043331 +  -6.1  -5.15969   AAATAAACAATTTGT   GA-AATCAGGGAGTAT TAATTT ATGTTCCCTGATTATC    TTTTTTGAATTCAGA
    MM3296   4  83 416 4014984 .. 4014998 +  -7.1  -4.79949   AGTGTATAGGCAGCC               TGCCG CATGC CGGCA               TTGTTTTTTTCGGCA
    MM3288   2  42 381 4000773 .. 4000790 +  -2.7  -2.80252   CGGTTTCCTGAACTG             CTGATTT GATG GAATCGG              TCATGTTGTCGGCAT
    MM3279   4  62 391 3987078 .. 3987088 +  -6.8  -3.35535   TGTGCGGGCTTTTAT                 CAGG AAT CCTG                 TGTTCTCATATTTGC
    MM3275   3  51 442 3981238 .. 3981256 +  -5.2  -2.57132   TGTAAAGCTCAAGTT             CGTGAGGG CAG CTCTCAGG             CTTCTCCCAGAGGAA
    MM3264   7  89 264 3967019 .. 3967035 + -13.7  -2.53118   TATAAATCTCTTAAT              CGAGCGC GAA GCGCTCG              CCTTCTTTCTTTATT
    MM3259   2  45 255 3962778 .. 3962789 +  -2.2  -3.39286   TCAACGACCCTGGAC                CGTT TCAT AGCG                 TCTTTAAGATACTCT
    MM3242   6  50  62 3938422 .. 3938443 +  -2.3  -3.86508   GCAAAATATACTGAT           CATCTC-ACA TTC TGTGGAGAAG           TTAGTTTTTGGTCTA
    MM3227   4  62 352 3925724 .. 3925735 +    -3  -4.59984   TGTTTAGATTGTCCA                TTAC TAAC GTAA                 TTTTATCTGCATTTT
    MM3215   8  59 440 3914293 .. 3914305 +  -5.5  -3.55824   CTCTGAATACTTCAA                TCTGC CCC GCAGG                TCTTTCTGAGTAATC
    MM3201   3  48 402 3890206 .. 3890217 +  -4.4  -2.83344   CTCCTGCCCATACGT                TTGC AAAG GCAA                 CTATTTCTTCATCAT
    MM3192   5  76  10 3881765 .. 3881785 +    -4  -5.31877   CCTTAATATTTTAGT            TTGATCCA AACTC TGGCTCAA            TTTTTTGTACTCAGT
      vorA   2  51  87 3870127 .. 3870153 +  -4.4  -3.15047   ATAAATAACTCACAA         CAGGCGGG AAAACTTCTGG CTCGCCTG         TAATCTTTTTTTCAC
      vorA   2  51 305 3870345 .. 3870360 +  -4.8  -2.81584   TTGCCGTTCTCCAAC              CATATT CTGT AATATG               CTTATTGAATCATCT
    MM3171   7  74 123 3857834 .. 3857860 +  -9.4  -3.02402   AGTAAAGCTCAGAAA         GCTGGATGGGGG AAC TTCCTATCCGGC         ATTATTTACTATCGC
    MM3167   3  51 363 3851786 .. 3851802 +  -4.5  -3.29324   TGTTGATATCGTTTT              TTTCAGA ACT TTTGAAA              TTAAATTTAAATAAA
    MM3159   6  81 141 3842438 .. 3842460 + -10.8  -2.84636   TTTACTAGAGATTTA           GAATGTAAAA TTG TTTTACATTC           TGCCTTTATTTTCAA
    MM3150   5  84 327 3831535 .. 3831551 +  -6.5  -5.20154   ATTGTCATATTTCTC              CTTCCCC GCT GGAGAAG              TTTTTTAAGTTCTAT
    MM3144   2  59  99 3822313 .. 3822326 +  -5.3  -3.65294   CCAATTCTAAACAGC               GAAGA GCCG TCTTC                TTCATTTATATCGCC
    MM3137   0 NONE
    MM3131   3  50 342 3805577 .. 3805588 +    -3  -3.69395   GTCATCTCTTTAAAT                GATA AGTT TATC                 TTCTTGAATGATAGG
    MM3119   3  80 314 3793830 .. 3793844 +  -7.2   -4.5538   GGAAAAGAACCTTCT               GAAGAA CTG TTCTTC               TTTTCTGGCTTTTCT
    MM3109   6  62 303 3780548 .. 3780560 +  -3.4  -4.56597   GGTTTTCAAGTTTAA                GGAA TGCAT TTCC                TTTTTCAAACCAGGC
    MM3106   8  93  70 3775947 .. 3775964 + -11.3  -4.07678   TTTTACCCTTTTCCA             TGCCTGC AAAC GCAGGCA              TTTCCTGTTTTCAGG
    MM3100   2  42 112 3769527 .. 3769541 +  -2.8  -2.93422   TTTCTGTACTGTCGG               GCGA CTTTATT TCGC               ATTATTATGGTTCAT
    MM3086   4  47 347 3748289 .. 3748299 +    -4   -3.1165   ACAGGCGGGTAATGT                 GAAA TTA TTTC                 TCCTTCTTTTCCCTC
    MM3083   5  55  48 3743141 .. 3743159 +  -3.2   -3.9467   AGTCATATTTGTTCT             GTATAC TTGTTCT GTATAC             TTGTTCTGTATACTT
    MM3079  12  68 431 3737085 .. 3737102 +  -6.9  -3.56486   CGCGATAACCTTTAC             CGGGGTG CCTT CACCGCG              TATTTCCATTTTCTG
    MM3067   6  50  79 3717177 .. 3717187 +  -2.4  -3.72432   GCTGTGCCAGCCTCT                 CTGG GAT CCTG                 TATTATTTATATTTC
    MM3059   4  58  -9 3701921 .. 3701931 +  -2.6  -4.40572   ACGTATGGAAATGAA                 TTTA AGA TAAA                 TTTTATAAAAGTTCT
    MM3046   8  89 344 3687741 .. 3687757 + -13.7  -2.53118   TATAAATCTCTTAAT              CGAGCGC GAA GCGCTCG              CCTTCTTTCTTTATT
    MM3039   4  52 454 3676662 .. 3676676 +  -2.1  -4.00348   AAATACTATAAGCTT               TCTTC TATTT GAGGA               TTTGATTAATTAACA
    MM3030   3  49 247 3669530 .. 3669556 +  -3.6   -3.3095   CGATAATAAAACCAA         TTGCCGCGACAT AAC ATAACGAGGCAA         TTATAAACCATATGT
    MM3025   7  84  23 3661802 .. 3661836 +  -8.1  -4.61566   ATCTAAAAAATTAAT     TTTAAAAATTCCCCT GAAAA AAGGGAATTTTTAGA     TTTTATCCTTTAAAA
    MM3021   4  53 206 3652579 .. 3652590 +  -4.4  -3.34344   ATACAGTCAGTTAGA                TTCC AGAT GGAA                 TTACTTCCACAGTAG
      cutA   3  52 266 3637675 .. 3637687 +  -3.4  -3.85237   TCCCTTCTCCCGCAC                CTGA AATTC TCAG                ATTTTTTGCTTTCTT
    MM3006   2  54 151 3632572 .. 3632585 +  -4.5   -3.4252   AGAAAAACCCGATAT               CGTCC TTCT GGATG                TTATGATGCCTGAAG
    MM3001   4  52 233 3627318 .. 3627341 +  -2.4  -3.90729   GATCTGTTTCGTATT          CTGCAAGTAA ACTT TTAATGGCAG           TTTCTAACGATTGTT
    MM2992  10  68  24 3616949 .. 3616965 +  -8.1  -3.10141   ATCTAGCTCGGGAAA              GAAAATC ATG GATTTTC              TCTGTAGTTTATGTT
    MM2986   3  48  45 3606728 .. 3606740 +  -3.3   -3.3903   TTTTTTTATATTCTT                TCCGG CTT CAGGA                TTACTTACGTAGTTA
    MM2972   4  73 366 3590508 .. 3590518 +    -4  -5.06505   GACAAATGCCACCCA                 TGAA GTT TTCA                 TTTTTGTGTATCCTT
    MM2957   3  54 389 3569752 .. 3569765 +  -5.3  -3.01924   GAGCGTGCAGGATAT               GAGTT TGGG AACTC                TCTTAAAAAACAATG
    MM2952   5  57 219 3562271 .. 3562281 +  -3.2  -4.14392   GAGCATGTTCAGGGT                 TCCT TAA GGGA                 TTTTCAGCATTAAGG
    MM2947   1  48 429 3553952 .. 3553963 +    -3  -3.40694   CAGGGTTCAGTTTGC                TTTC CCTT GAAA                 CTTTTCTCTCTATTT
    MM2942   3  47 293 3544807 .. 3544823 +  -2.2  -3.55857   CAAGGTTTTGACCGC              CTGTGT TTTTT ACGCGG              TGTATTTCTTTTACT
    MM2932   3  50 -30 3529382 .. 3529414 +  -2.1  -3.73106   AGCTTATGACCCGTA      TATTATAGAATTGCT GGC AGGAGATCTGTAATA      TTGTTCAACTTTTAA
    MM2926   1  41 342 3519856 .. 3519870 +  -2.8  -2.63901   TTCAGGTATAAGCAT               GAAGTT AAC AACTGC               GTTAATTCCTGCACT
    MM2921   6  66  55 3512070 .. 3512083 +  -2.5   -4.8384   AAACTTTATATGTTA               TTTAA ATTA TTAAA                TTTTTAAGTTATTTA
    MM2916   3  62 201 3504778 .. 3504790 +  -3.3  -4.61633   CTGCCCCTGTCTGAT                CCCTA TAT TCGGG                TTTTTCAAGCTGTGT
    MM2912   3  52 311 3501209 .. 3501233 +  -3.5  -3.84825   GATGCGCGACAGAAT          TGATTCTCTTG CAA CGAGGGGAACA          TTTCCTGTAAGTACA
    MM2912   3  52 354 3501252 .. 3501269 +  -4.8  -2.97425   CCTGTAAGTACATAT             GTCGGG CAGATT CCTGAC              TCTATAAGTTCTCTC
    MM2903   4  62 288 3487684 .. 3487695 +    -3  -4.59984   TGTTTAGATTGTCCA                TTAC TAAC GTAA                 TTTTATCTGCATTTT
    MM2887   7  55 365 3472145 .. 3472156 +  -5.8  -2.62026   TCAGGTCCTGAAATC                CAGC TCTG GCTG                 CTTCATGTTCAGGTA
    MM2881   2  76 410 3463685 .. 3463714 +  -2.9   -5.5454   TCGCTGTTGAACCTG       CATTCACGGAAACT GGC AGATTCCA-GAATG       TTTTTCTTTATTTCC
    MM2877   1  43 412 3456781 .. 3456801 +  -3.3  -2.74886   GCCCGAGTTCTTTTG            CTTCTCT GGCTGAG AGAGGAG            TGCTGTGTATCATTT
    MM2871   3  48 281 3450113 .. 3450125 +  -2.7   -3.6692   ACTGGATTTTCATTT                TAAAG CTT CTTTG                TATTTTACCATGAAG
    MM2858   2  53 188 3432787 .. 3432801 +  -2.8  -4.02108   GTAAATTGATTATGG               TTACAG GCT CCGTAA               TTTGATTATGGTCAC
    MM2843   5 100  69 3413048 .. 3413066 + -17.4  -2.91438   TTATAGATCAAATTG             CGGGCGGG CCG CCCGCCCG             GTTGTTCTGGTAGTT
    MM2836   7  66 159 3402759 .. 3402794 +  -7.6   -3.0166   CTTTACATTTGGCAT    GAAAGTCCATGATGAG AAAA CTCATCACGTACTCTC     TCCTTCCTTTTTTCC
    MM2816   7  79 127 3380301 .. 3380329 +  -3.8  -5.44119   TTCAGGCAGAAAAAA       AG-ACCCGGCTGT TTAA ACAGCCGGCTGCC        TTTTTTTAAAGTCCC
    MM2802   5  93 104 3362658 .. 3362682 +  -8.6  -4.82667   AGAATATAAAAAATA          GTACAGGCTG TTTTC CAGCCTTTAC          TTTTTACTCTGCTCG
    MM2785   6  73  29 3340226 .. 3340253 +  -4.2  -4.89339   AAATTATAACATAAA        TTAGAATGTTTC TGAA GATTCATTCTAA         TTTTTATGAATACTT
    MM2777   8  77  93 3330335 .. 3330348 +  -3.1   -5.4477   AGTTGGAGTGGTTTC               TGAGG CAGA CCTTA                TTTTTTTCCGGATTT
    MM2767   5  76  -3 3317776 .. 3317795 +  -7.9  -3.90048   GAGGTTCTTTGCTCA            GTGACGT CTCAAA ACGTCAC             TATTTTTGAAAAAAA
    MM2749   3 100  51 3295585 .. 3295623 +  -9.7  -5.96894   AAGTGCAATCAGCAG   GAATTGGAGCCGGAT AGTTAAGGG ATCCGGCTTCAATCC   TTTTTTTCTTTCGAT
    MM2743   2  50 106 3283977 .. 3283993 +  -2.3  -3.78992   TCAATTTTTCTGTCC              TGCTTTT TCA AAAATCA              CTTTTTATTATTGTA
    MM2730   5  77  14 3268369 .. 3268380 +  -5.8  -4.80178   GATTCGTCTTAAATT                CCTG CCTG CAGG                 TTTTGTTAATTAATC
    MM2714   3  56 165 3245602 .. 3245623 +  -6.6  -2.57132   CTTTTTTGGCACTTA           TGGGAGCA ATAATA TGCTTCCA            GTTCTGCCAGGGGGG
    MM2706   7  69 -15 3236637 .. 3236659 +  -2.7   -5.2015   GAAAAATAAAGAAAA           GATGTTCTT CAAAT GAGATCATC           TTTTTCTATTCTTAA
    MM2702   2  62 324 3230490 .. 3230505 +  -3.3  -4.63486   TTAAACCGTGGAGCA              GTACT TCCCAT AGTAC               TTTTCTTGACAGAAT
    MM2695   1  45 367 3222488 .. 3222502 +  -2.8   -3.3158   GTTTCTGTTCCTCTG               CTGC CAAAAGA GCAG               TTGATGAATTTTTTC
    MM2685   9  79 147 3210350 .. 3210367 +  -8.5  -3.73968   GTCCTAAAAGTTCAA             GAGTTCT GTAA AGAACTC              TTTCATGAAACCTTT
    MM2679   3  59  18 3204972 .. 3204982 +    -4  -4.18465   CACATAAAGGCCATG                 CAAA AAT TTTG                 TTCTATTTTTTGGAA
    MM2670   4  65 376 3193027 .. 3193037 +  -3.2  -4.67011   AATTTTAATCAATCA                 GGTC TCT GATC                 TTTTTCAGTAAAATT
    MM2651   2  65 311 3167626 .. 3167636 +  -2.4  -4.87318   AGTCTCCTGCTTTTT                 CCAG TGT CAGG                 TTTTTAGCTTTTAAG
    MM2642   3  48 226 3155310 .. 3155324 +  -4.2  -2.88849   TAGGTTTTATTGTAA               GGGCTC CTG GAGTTC               CTTTCATACTATGGG
    MM2636   3  59 438 3145228 .. 3145244 +  -5.8  -3.28712   TTAGCCTGTTCTCCC              GAGGCC TTTTT GGCTTC              TTCTGCCGGGGAAGG
    MM2609   0 NONE
    MM2606   2  47 127 3104151 .. 3104173 +  -2.8  -3.39352   TTGTTAAATATATCA           TTTACGTAAA TTA TTTATGTACA           TTACCTTTTAGATTA
    MM2601   4  57 162 3098158 .. 3098170 +  -4.9  -3.64812   AATTCTCCGGAGTAA                TTTCA CTC TGAAA                CTTTTTTGACTCACC
    MM2594  11  75 183 3090827 .. 3090847 +  -9.7  -2.76671   TACTTGTAACAAAGA            CCATGGCAG CTA CTGTCGTGG            TCCATTTTCCGTCCT
       tat   1  43 445 3075958 .. 3075972 +  -2.8  -3.05561   CTCCTGCCACATCCA               CCGT AGCTATG ACGG               TATCGTTTGATGTAT
    MM2581  10  61 146 3071476 .. 3071500 +  -7.1  -2.71483   TTTAAAGATCTTTAT          TATTCCTTCCC TGA GGGCGGGAGTA          TAGTTGCCGGGCTCT
    MM2572   6  71 179 3064147 .. 3064185 +  -5.4  -4.57569   AATCTGCATATGAAA  GTTCAT-GACGGTTCCT TCAAAC AGGAACTGTCAAAGGAC   TTTTTGCAAAGCTGA
    MM2548   4  59 269 3035100 .. 3035111 +  -2.2   -4.5115   CACTCTTTTTAAATG                GTTC ATCG GAGC                 TTTTAGATTTTTGTA
    MM2545   3  52  49 3032258 .. 3032279 +  -5.1  -3.06501   TCTTGTAGATCAAAA           CCAGTGATT TTAT GATCTCTGG            TTGAATCCACCTGTC
    MM2525   2  42 172 3012294 .. 3012304 +  -2.4  -3.04263   ATTAATGAGAGTTAA                 CGGG AAT CCCC                 TATTACAACTCCCAT
    MM2525   2  42 207 3012329 .. 3012342 +  -2.3  -3.14881   TCCCATCTCTGACTT               CAGGC GAGG GCCTA                TTGCTGCCACAATTC
    MM2522   3  62 160 3009764 .. 3009776 +  -3.3  -4.55295   CTCATATCAAAAAAT                CCCTG TTA CAGGA                TTTGTTTCTAAAACC
    MM2507   2  66 -29 2991165 .. 2991175 +  -8.2  -2.53392   AAAGAAAGAAGGCGA                 GCGC TTC GCGC                 TCGATTAAGAGATTT
    MM2499   4  93  15 2978955 .. 2978972 +    -7  -5.66338   AAAAATAAGACATGA             TGCCTG TTTTTT CAGGCA              TTTTTTATTCTCTTT
    MM2473   3  60 402 2952903 .. 2952920 +    -7   -2.5055   CAATCCTCTAAGGTA             GAGGGA AAAGCA TCCCTC              ATATCTTCTAAAATC
    MM2468   7  71 123 2942217 .. 2942230 +  -5.3  -4.57569   CAAAATTAAATATTG               CAGAA AATG TTCTG                TTTTTGGGAAACTCC
    MM2461   6  70 127 2937342 .. 2937359 +  -6.9  -3.73122   CAAAGAGTTATTAAA             TCCCGCC CGAA GGCGGAA              TTTGAAATTATTCTG
    MM2453   6  57 204 2927585 .. 2927597 +  -4.8  -3.52668   AAATCCGGCGATGGA                GCTG GAAAG CAGC                TTCTCTAAATAACTT
    MM2435   5  83  40 2909190 .. 2909211 + -11.5  -2.79796   TTCAGGTTATAGTTA           ACGGCGCTC CCTT GAGCGCCGC            TATAATACCCTCCAA
    MM2423   5  58  -7 2892039 .. 2892051 +  -6.3  -2.80935   TTCAAAGCATGAAAA                TGGAA TAA TTCCA                TATCCTCAATAAAAT
      cbiQ   8  65 142 2847649 .. 2847677 +  -3.1  -4.65916   CCGTAATAAAGAAAA        AAGAACCGAATGA AAG TCTTTCAGTTCTG        TTTTCTTAAAATAAG
    MM2375   7  77 327 2832907 .. 2832917 +  -3.2   -5.5074   TATTTATTGGAAAAA                 CAGG GAG CTTG                 TTTTTTGTTAGCTTA
    MM2371   8  83 144 2829129 .. 2829152 +  -6.2  -5.04987   GTCGTTTTTTTGGCA          TGAAAGTA-CT TCC AGATACTTTCA          TTTTTTGGGCATGTT
    MM2359   5  58 457 2817665 .. 2817682 +  -2.7  -4.28774   ATTGAAAGCAGTAAT             TCCC-GGT GTT ATCAGGGA             TTTTCAATTAAATCC
    MM2352   6  81  31 2811789 .. 2811809 +  -8.3  -4.13654   CTGACGTCTGAGCCA            GGACAGCAA GAT TTTCTGTCC            TTTCTAGTTTGCAAA
    MM2349   3  73 439 2808971 .. 2808999 +  -8.9  -3.15396   ATACTATTCCTTTAC        CAATCCAGGCTTT CGT AAAGCTCGGGTTG        ATTTCTATTGCTCTT
    MM2346   3  51  17 2804915 .. 2804936 +  -4.5  -3.17219   CTTAAAGATTGTCCA           GTAAAAATG GAGG CATTTTTTC            TTGGTACAGCTTCTA
    EIF-1A   3  56 452 2796769 .. 2796786 +  -6.3  -2.57132   TGCAGAAAAGCCTGC             GCCCATTG TTG CAA-GGGC             ATTATCCAGCAGCAC
    MM2311   6  83 116 2767835 .. 2767853 +  -9.6  -3.81879   AAAAAGATCAAAGAA             GGGGAGAA GTT TTCTTCCC             TTATTACGTTTTACG
    MM2304   3  52  44 2757905 .. 2757929 +    -2  -4.06185   AAGCATACCCCATCC          TTTAGGGTGG GGTGG CCGCCCGCAA          TTTGATCTTTGTCTG
    MM2295   1  74  40 2742448 .. 2742461 +  -6.7  -4.29034   TATAAAAAACAGACA               GGGAA TTAA TTCCC                TTATCTTTTTTATTT
    MM2290   2  57 123 2731177 .. 2731196 +  -3.7  -3.95653   AAAAAAGGACTCCAA            GTTTTTA AAAAGC TAAAAAC             TTTATGGAGTTCTTT
    MM2254   3  59 303 2682768 .. 2682786 +  -5.2  -3.70511   GACATTACCGTTTAT             TGCCGGTT TTT GGCTGGCA             TATTTATCTTCAATA
    MM2250   4  83 110 2677782 .. 2677794 +  -6.9  -4.67048   GGCATAGAAAGCTCC                GGGGC TTC GCCTC                TTTCTTTTCCGCTGC
    MM2244   5  60  51 2672840 .. 2672859 +  -2.8  -4.46581   GTCTTTGATCTACAT            GCTTGGTA TGGT TTCTAAGC             TTTTATAAGGTTTTC
    MM2236   2  77 433 2667923 .. 2667949 +  -3.1   -5.4756   CTTTTTTAATGTCGT        TG-TCCAGAAAA TCTA TTTCCTGGAGCA         TTTTTTCTTCCCATT
    MM2229   4  62 349 2657789 .. 2657800 +    -3  -4.59984   TGTTTAGATTGTCCA                TTAC TAAC GTAA                 TTTTATCTGCATTTT
    MM2225   4  59 425 2654136 .. 2654153 +  -6.3  -3.01712   CTTTGTGCTTGCGGT             GCTTGAA TATC TTCAGGC              TCTTGACAGGAGAGA
    MM2217   6  50 403 2643707 .. 2643717 +  -3.2  -3.63266   GTTCAAACAGTTCCT                 GTTC GCT GAGC                 TTTCCGGTAAATTTT
    MM2212   3  51 303 2633901 .. 2633924 +  -4.7  -2.85579   CAGAAAATAGGAAAG          GGAAGTAAA GACATA TTTATTTCC           ATGTTTTCCATTATT
    MM2204   5  69 160 2620208 .. 2620229 +  -8.7  -2.60199   TAGATATTTAGATAT           GTACTTCCC AGGC GGGAAGCAC            CTGTGTTTCGTTGGA
    MM2194   5  76 197 2607107 .. 2607126 +  -7.9  -3.90922   AAAAAAATAAAACCT            GATGGGA AATTCA TCCCATC             TTCTTTAAAGCAGGT
    MM2188   7  77 293 2597269 .. 2597305 +  -5.9  -4.66609   CCTTTCCCGCATTAA    CCGCATCGAAAGCTTTT TCA AAAAGCTGTTTATGCAG    TTTTTCAGTAGCGTA
    MM2182   6  59 352 2589825 .. 2589835 +  -6.8  -3.09681   CTCTTAAAATGTATA                 CCAG GGT CTGG                 TTGAATGAGCTTTTA
    MM2160  10  55 176 2564344 .. 2564358 +  -3.6  -3.83205   GTATTTTTAGAAAAA               TCATAT TTG GTATGA               TTTGCTATAGCAAAT
    MM2160  10  55 442 2564610 .. 2564625 +  -6.2   -2.6563   AAAAAATGAAAGTGA              GAGTAT AACT ATACTC               TGAATTGTTACGAAA
    MM2096   4  71  80 2502776 .. 2502797 +  -7.4  -3.53444   GTGAAAATTTGAGAA           TCTGAAGA ATTAGA TCTTCAGA            TTTAACCCAGAATGC
    MM2083   5  95 263 2483915 .. 2483941 + -13.9  -3.38361   AATCGCAATAAACTT         TATTCCGTGTC TTTTT GACACGGAATA         TTAATATTCAAATTT
    MM2079   0 NONE
    MM2075   4  52 126 2476016 .. 2476032 +  -3.7  -3.60316   AGCAGTCAAATTTGA              CAGAAAA ATT TTTACTG              GTTTTTTCAGCAGAT
    MM2066  10  64 205 2461871 .. 2461887 +  -6.7  -3.64703   TCTTCATTATGCTTT              TTATAAC TAC GTTATAA              TTTACCTGCAACGCA
    MM2043   7  88  52 2440683 .. 2440705 +  -7.8  -5.06451   GTCCGCTTTTAATTT           GTGGATATAA TTT TTCTATCCAC           TTTTTTCAAATGATA
    MM2034   2  59 430 2433464 .. 2433474 +  -6.8  -3.00525   CTTTCTGGCCTGGCT                 GGAC CAT GTCC                 TGTCCTTTACGGGAA
      hypE   5  68 222 2428363 .. 2428385 +  -3.4  -4.92756   GTCCGGGCAGTATCT           CCTATTATAG TTC CAATAACAGG           TTTCTTTTTCCTGAT
    MM2026   5  72  59 2420263 .. 2420281 +  -2.5  -5.34632   TTATCCATTAAATAA             TGAGATT CTCCC AATCTTA             TTTTTATGTTTTGTT
    MM2022   6  77 105 2415499 .. 2415516 +  -4.9   -5.1101   CTGAAAAAAGGCTGT             TAGCATT AAGA AATGCTG              TTTTTTAAGTCCTGG
    MM2011   8  55 445 2398553 .. 2398567 +  -2.8  -4.17762   AATAGCTTTGATGGT               TTCAAG GAC CCTGAA               TTCTTTTAAAGGGTC
    MM1986   7  78  15 2366651 .. 2366684 +  -2.3  -5.60864   AGTAATCAGATCTAA     AAACAGATCCGAACC AAAA GGTTCTGCTCTGTCC      TTTTTTTGCTCTGTC
    MM1977   6  62 246 2350829 .. 2350839 +  -6.8  -3.39288   GCAATATAAATTTAA                 CCAG ATT CTGG                 TGTTATTCAGAAGTC
    MM1969  10  64 122 2339870 .. 2339885 +  -6.8  -3.54662   TTCCGGATAGTTTCC              GGAGGG CTGC CCCTTC               TTATCCTATATTTGC
    MM1960   6  64  82 2328873 .. 2328896 +  -4.8  -4.20883   ATGAAAAATAAAGGT          GAA-GAAAAAA ATC TTTTTTCGTTC          TTTTAAGCCTTTTTA
      czcD   8  57 181 2323697 .. 2323707 +  -6.8  -2.73875   GGTGGACGGCTTTAC                 CAGC CTT GCTG                 TCCTGTTAGGGGCAA
    MM1944   5  57 235 2313674 .. 2313693 +  -6.5  -2.70932   TGACTGTGGCTCCTG            CTTCAAG TGCTCC CTTGAAG             TGCTTCAGGACACAG
    MM1934   3  52 334 2303384 .. 2303400 +  -5.1  -2.99204   CGTCCGCAAAAAGGG              GGCCTAT CTT ATAGCCC              TGTCTGCATTTCCTT
    MM1924   2  45 260 2288023 .. 2288037 +  -2.8   -3.3197   TTTCAGTAACTCATT               TTCCAG GCT CTGTAA               TTGTCCAGGTCCTCT
    MM1920   3  62 451 2286076 .. 2286096 +  -3.9  -4.28651   AAAAATTCTCACGCC            GAAGCAAAC ACC GTCTGCATC            TTTTCCCATTTTGGT
    MM1901   3  71 214 2261636 .. 2261648 +  -3.4    -5.055   CCATACCGTATCAAA                GAAC TTCCC GTTC                TTTTTTCCCGCTTCC
    MM1898   3  70 210 2259625 .. 2259635 +    -4  -5.00895   ACCGACCACGTTTAG                 CATA GCA TATG                 TTTTTGTATCCTGCA
    MM1889   4  73  70 2244779 .. 2244793 +  -4.2  -4.87665   AAGACCAGATACGAG               GATGGC ATG GCAATC               TTTTTGTCAATAAGG
    MM1883   4  78 194 2237708 .. 2237724 +  -7.2  -4.29049   AGGATGGGGTATGCT              TCGGGC CGCCC GCCCGG              TTGTTTTGGTAGTTA
    MM1869   4  63 276 2220952 .. 2220976 +  -2.9  -4.58283   AGAACCCTTCAGGTA          GTGATTCAAAA GCA TTTTCAAGCAC          TTTTTCAGGCGCTTC
    MM1865   4  50 147 2217203 .. 2217216 +  -3.1  -3.55444   GCCTTCTATTAAACA               GAGCT GACC AGTTC                TTTAAAAAATGAAAA
    MM1865   4  50 232 2217288 .. 2217306 +  -3.2  -3.54109   CTCAAGCTGATTGTC             TGAGAA CATAAAT TTCTCA             TTATCATTGCCTTGC
    MM1861   9  82  93 2213939 .. 2213962 +    -9  -3.93658   GAATATACTTTGGCA          TGAAAGTGCT CTCA AGTACTTTCA           TTCTTTGGGCATGTT
    MM1854   5  59 238 2205817 .. 2205833 +  -3.7  -4.19746   ATTAAAATCTATTAT              TCGATTA TTT TATTCGA              TTATTTTCAGCTGCC
    MM1832   6  95 -34 2184264 .. 2184283 +   -15   -3.1544   TAGAGGGTATTCGTG            CGGCGCTC ATAG GAGCGCCG             TTAACTATACTCTGA
    MM1816   7  85 135 2167768 .. 2167810 +  -9.4  -3.90511   TCTTTTTTGAATTTT TAGGGTTTCTT-TCTCGAG TTGCGC CTCGGGACAGGAAACCTTA TTACTTTTTGTAGTT
    MM1802   2  51 226 2152467 .. 2152484 +  -2.7  -3.79044   CTTTTCTGCCTGAAA             TCAAAGA TGCT TCTCTGA              TTTACGCTTTCTTTT
    MM1794   5  70 101 2144073 .. 2144104 +  -2.3  -5.21709   TTCTGGAATATACTT      TCTCTTGCTGTCAA AAGAG TTGCCAGCA-GCGA      TTTTTTAATCTCAAC
    MM1777   6  66  54 2122674 .. 2122687 +  -6.7  -3.81846   AAGGAAATCTCATTT               CAGGA AAAT TCCTG                TGTTTAATTTTTTCT
    MM1701   3  72  22 2045926 .. 2045948 +  -8.4  -3.36492   ACTCAGCTAAAGACT           GGGGTGGCTT CCT GAGTCATCCC           TTCTCCCATTGGAGG
    MM1697   2  45 348 2041662 .. 2041672 +  -2.6  -3.29144   TGACACAGTCAGGGC                 TTTT AAA AAAA                 TTGTGCCAGAAGTAC
    MM1678   7  66 112 2016402 .. 2016437 +  -7.6   -3.0166   CTTTACATTTGGCAT    GAAAGTCCATGATGAG AAAA CTCATCACGTACTCTC     TCCTTCCTTTTTTCC
    MM1672   1  44 239 2005762 .. 2005778 +  -2.3   -3.1994   CTCAAGCAAAAAAAG              GATTAAA ATT TTTTATC              TTCATCACTAATCTC
    MM1662   4  64  82 1989992 .. 1990016 +  -6.6   -3.6279   TGAAAATTAGTTACT          TGATTTGGAA AGATA TTTCAAATCA          TTCTTCAGCACATTT
    MM1651   8  57  -4 1971678 .. 1971699 +  -3.8  -4.08181   AAAATGCTCTGAAGA           GCTGAAAA ATATGC TTTTTAGC            TTTCCTATTCTTTTT
    MM1651   8  57 387 1972069 .. 1972084 +  -3.4  -4.14598   ATTTTTATTGAGCGT              TTTTTA TATA TAAAAA               TTTGCTTTACTTCCA
    MM1646   7  62 381 1965768 .. 1965791 +  -3.8  -4.30177   AATAATCCATGTTTT          CAGACCGGAA CGTC TTCATGTCTG           TTTGTTAATATGCTG
    MM1635   3  66 123 1950440 .. 1950455 +  -5.4  -4.09685   CGGCTTCTTTTTCCA              GCAGTT CCCT GACTGC               TTTTGGGCCGTCAAG
    MM1626   3  79 111 1938920 .. 1938934 +  -4.4  -5.27769   ATTCTTTTACTTTTA               TAATTT CAA AAATTA               TTTTTAATTTTTTCT
    MM1617  15  85  96 1929977 .. 1930022 +  -8.5  -4.15114   AAAACAGAGATTTTT GAA-GAAAAGTAAAAGTCCCGG TTT TCGGGCTTTTTACTTCTCATTC TTATTCTTTGCTATT
    MM1607   6  65 359 1918898 .. 1918916 +  -2.4  -4.84582   GCCCCAGGTCTTCAA             GAAGGG ATTTTGC CCTTTC             TTTTCTCTCTTTTTT
      cobN   7  95  11 1913672 .. 1913693 +  -8.8  -5.63517   TGTAAATGAAACTTA           GAAAAGGG TAATTC CCCTTTTC            TTTTTTATTTGAAAA
    MM1587   2  70 397 1889058 .. 1889075 +  -4.1  -4.76075   CGACCTTGGAGACCC             CCAGTAT TGTA ATACCGG              TTTTGTTCCTGTGGT
    MM1575   2  67 138 1877796 .. 1877817 +  -5.8  -3.93597   ATAATTCAGCTTTTT           CGGCAGAG TTACGT CTCTGCAG            TTTACTGTCCTTTTT
    MM1550   2 100 168 1850267 .. 1850295 + -11.1  -5.63012   TCGAAAAAAAGATGA        GTGCCTGTAAGAA TAT TATTTACAGGCAC        TTTTTGTTTCTTTTT
    MM1538   1  64 239 1837986 .. 1838001 +  -7.6  -2.91298   ATATTCGAAAAATAT              TCCACA AGGC TGTGGA               TAACTTTTTCATTTT
    MM1529   2  69 413 1827762 .. 1827784 +  -8.5  -2.75481   GGATGACTCAGGAAG           CCACTAAGT CTTTA GCTTAGTGG           TAGTTCACATTAAGC
    MM1521   8  93  15 1814150 .. 1814169 + -10.8  -3.90489   AAATTGCCTTAATGA            GGCTCAAA CTCT TTTGAGCC             TTACTTTCTTTTTTA
    MM1511   7  88  12 1800737 .. 1800755 +  -7.4  -4.90321   CTAAACTACGTCTCA             AGCACCTT TTT AAGGTGCA             TTTTCTCTTATTTTT
      hisF   2  43  49 1794946 .. 1794960 +  -2.7  -3.10164   TTTTCTTTCCCATTA               GCGGG AACTG CACGC               TTAAATCCTGACTCG
      truA   5  59  68 1783713 .. 1783733 +  -3.9  -4.09459   ATCTTTATTCAGGTT            CTGGCTCAG TCT CTGGCTCAG            TTTCTCACTTTTTAA
    MM1486   9  76 109 1772709 .. 1772724 +  -2.6  -5.54079   AAGGGTACCGGGTTT              TAAG-GC CCG GCTCTTA              TTTTTTCCTTTTTCA
    MM1480   6  72 172 1766823 .. 1766835 +  -9.1  -2.65877   GGTGACAGGCATTCC                GGGCA GGC TGCCC                ATTGATATTAGTTTC
    MM1472   2  49 357 1756696 .. 1756708 +  -4.9  -2.53903   TCCTGCAAAATGATC                TTAAG ACT CTTAA                ATCCTTTTTACAGGA
    MM1469   7  71 232 1752475 .. 1752498 +  -5.2  -4.56775   AATACAAGAAAGAAA          CTGCCTGCTC GCTG GAACAGACAG           TTTTTACAGCCGAAT
    MM1463   3  68  59 1747326 .. 1747339 +  -8.1  -3.01726   CTGGCAGCCACTGTG               CTCGC AGCA GCGAG                ATTTATCTCAAGGCA
    MM1450   4  74 137 1733129 .. 1733142 +  -5.2  -4.72846   ACCTCCAAGGAGGAA               CCGG TCAATT CCGG                TTTTTCCCTGTGTCC
    MM1441   5  68  55 1724323 .. 1724344 +  -8.7  -2.52294   ACCACCAGTTCACAA           CAGAGGGGCG AGC TGCCCC-CTG           CTCTGTGTTATTCTA
    MM1428   2  51 290 1711836 .. 1711871 +  -4.8  -2.87931   TTTATCCTAGAGAAC    TTTATCTACACAGATG TCGT CATAAGTGTAGACAAA     TATCTCAAAAATCCA
    MM1421   8  69 423 1705105 .. 1705117 +  -7.7  -3.37259   AAAGGCAAATACAGT                CACAG TTC CTGTG                TCTTTACGGATAATT
    MM1404   5  64 118 1686316 .. 1686337 +  -6.5  -3.63627   GGGGCAGGGTTTTAA           GAGCAGGGT TTAT ACCTCGCTC            TTTGAAATCTCAAAA
    MM1395   3  51 345 1680064 .. 1680078 +    -5  -2.85589   AGCACCTGCGATATG               CTCTAT CTG GTAGAG               GGTTTTTTCTGCATT
      surE   2  44 143 1675876 .. 1675888 +    -2  -3.23667   AAGAGAACAGAATTG                TACT GAACA AGTA                ATGTTTTTCTTTTTA
    MM1386   4  68 345 1667037 .. 1667055 +  -3.1  -4.85653   TGGCAGACTTTTTCC             CGTGAGG GTTGA TTTCACG             TTTATTTTCTGTCTG
      dnaJ   2  52 257 1661540 .. 1661564 +  -3.6  -3.64822   CATTGTATCCATTAC         TGTCCTTTTCC CTCC GGAATAGG-CA          TTTGCCTGGACAACT
    MM1363   6  50 121 1629752 .. 1629764 +  -3.4  -3.58037   TATCGTTTCATTTTT                TCAG GTTTG CTGA                TTTAACGAGTTCGTC
    MM1363   6  50 268 1629899 .. 1629913 +  -2.1  -3.79251   CAGAAGACTTTTCTT               TTACC GTATA GGTAG               TTTCCTGATCCGCTA
    MM1359   8  81 -11 1625960 .. 1625979 + -10.8   -2.7185   AAAGTAATTATTAGG            GCCGAAAA ATAA TTTTCGGC             TCGTTCAAAACTCGT
    MM1336   3  79 181 1594688 .. 1594698 +  -5.4  -5.19879   ATCCTTTTTCTATCA                 GTTC ATT GAAC                 TTTTTGTCTTTACAA
    MM1319  12  76  38 1574109 .. 1574121 +  -6.3  -4.63172   ATGGATAAAAGCAGA                TCTGA GAG TCAGA                TTTTCTGCTTTCATA
    MM1310   2  43  79 1560288 .. 1560298 +  -3.2  -2.63715   AAGAAAATAAAATAG                 GTGT AAG GCAC                 TAGTGTCGCGTCAAT
    MM1293   4  51 148 1536732 .. 1536748 +  -3.7  -3.44051   TGTGGATGTGGACAG              GGCTT ATCGATA AAGCC              TTATAGTCGTCGAAC
    MM1287   6  59 340 1530706 .. 1530723 +  -4.9  -3.78958   CTGAATTTGATGCCC             TGACAGCC TTC GG-TGTCA             ATTTTTCTTTCATCC
    MM1276   6  72  28 1512682 .. 1512698 +  -9.4  -2.51438   TAGGAAATCTGAAAA              GCGGCT GAAAA AGCCGC              ACTATTTTTTATTCA
    MM1260   3  95 -34 1496671 .. 1496690 +   -15   -3.1544   TAGAGGGTATTCGTG            CGGCGCTC ATAG GAGCGCCG             TTAACTATACTCTGA
    MM1245   0 NONE
    MM1239   5  93 299 1468110 .. 1468127 + -12.7  -3.45395   GGAAAGAAAGAAAAA             GCAGGCC CGAA GGCCTGC              TCTGTTTTAAGTTGT
    MM1231   3  50 254 1458510 .. 1458535 +  -4.7  -2.74293   CTTTTAAGCTTCTAT         CTTTTGAGCTG AAGT CAGGTCAGGAG          TGAATTATTGTTTGT
    MM1219   4  52 464 1446250 .. 1446264 +  -2.1  -4.04719   TCAAGAAGCATGGAG               TGGGA AACGC TTCCA               TTTATGATATGTGCT
    MM1210   5  70 182 1434065 .. 1434086 +  -3.7   -4.8622   AGCATACGCTTGAAT           TCGGAGG CTCCCTTT TCTCCGA            TTTTTCCTTCAAGCC
    MM1190   3 100   2 1416505 .. 1416523 + -11.8  -4.15267   AAAAGAAAACGTGAG             CAGGAGAT AAT ATCTCCTG             TTTAATTCTATTTTT
    MM1186   0 NONE
    MM1172   5  87 247 1392126 .. 1392165 +  -6.5  -5.39721   TATATTATATCCTCT  TCAGATTGAGTGGAAAG CTCTGA CTTTCCACTCAATGAGC   TTTTTTCTCTGATAA
    MM1144   6  67  73 1358691 .. 1358702 +  -5.8  -4.07687   AAGGGGATTTGATCT                CCAG GCAC CTGG                 TTTTCGGAAAGACCT
    MM1138   1  50 422 1347908 .. 1347924 +    -3  -3.71115   GATTCAGGGTTGAAC              CTGAAT AAAAA GTTCAG              ATTTTTGTTCTAAGT
    MM1134   3  56 -28 1338398 .. 1338409 +  -5.8  -2.78018   GGAGTGTAAGAGAGA                CTGC CAGA GCAG                 TGATTGATAAAAGGT
    MM1124   5  50 112 1328457 .. 1328469 +  -3.4  -3.53012   CCTGATATCAGTTTT                TCAG TTTAC CTGA                TTTCCAGGAAAAGAA
    MM1124   5  50 131 1328476 .. 1328488 +  -3.4  -3.66288   TTTACCTGATTTCCA                GGAA AAGAA TTCC                TTCTATTCCCCAATC
    MM1115   4  46  59 1307747 .. 1307757 +    -4  -2.94695   ATCTAATTGGTTCTT                 TTTC AGT GAAA                 TGTAATTAGTGCTCA
    MM1111   2  44 347 1305259 .. 1305272 +  -2.3  -3.28537   CTTGATCTCCACGTA               GCCGT CTCC ACTGC                TTACTCCTTCGCTCT
    MM1111   2  44 384 1305296 .. 1305307 +    -3  -2.87586   TCGCTCTCATCTACC                TGTT CTTC AACA                 CTTTCCTCAGTTACT
    MM1108   6  60 153 1302924 .. 1302948 +  -2.9  -4.59984   AGTTTGTTGCTTCTT          TAGAAGACT TTCTGGT AGTCTTCAA          TTTTGTATAGATTTT
    MM1105   7  66 269 1299904 .. 1299916 +  -6.3  -3.81948   GCAATTGAAATTAAA                GATTC AAC GAATC                TATTTTGTGAGATTG
    MM1096   4  79  34 1291595 .. 1291626 +  -9.5  -3.34894   CAAAACTTAACAGAA      GGTTGCCGGAAAA GCTTAA TTTTTCGGCATCC       TCTTTCAAAAACATT
    MM1067   1  49 370 1251805 .. 1251815 +    -4  -3.22335   CATAGCTCCGGAATA                 TTCA GGC TGAA                 TCCTTTCTTCTTTCC
    MM1047   7  70 407 1226091 .. 1226101 +    -4  -4.86731   CTTGCCGCCCAGCCC                 GATA CCA TATC                 TTTTCTTTGCAGCCC
    MM1024   4  85  99 1197017 .. 1197044 +  -4.2  -5.59564   TAAAAGAAAAGGTGA        AAAAGTAAAGCT CTAA AGCCTTACTTTA         TTTTTTTAAGTTTAT
    MM1018   4  66 416 1192496 .. 1192509 +  -8.1  -2.52946   AAAGTGCCCAGCCCG               GCAGC GTAA GCTGC                ACTTTTATGGGACCA
    MM0992   5  73 -30 1169421 .. 1169442 +  -9.5  -2.86695   CGGGCTCTGGATGGT           CTACCAGAA TCAC TTCTGGTGG            CTATTTTAAATTTAT
    MM0980   1  50  17 1160956 .. 1160978 +  -4.8  -2.71523   CTGCAGGATATGAAA           CTGCAGAAAA CAT TTTCCTGCCG           GCTTTTATTTGCCTG
    MM0969   5  84  11 1148628 .. 1148656 +  -8.3  -4.55485   AGTAACTAGTAAACT        TAAAGGTGAAGTT TCA GGCTTCATCTTTA        TTTCATTTTTTTGTG
    MM0948   4  76 157 1125163 .. 1125177 +   -10  -2.81207   ATCAGCAGCTAGTTA               CCGGAA TGC TTCCGG               ATTACTTATTTATTT
    MM0944   5  75  24 1120121 .. 1120137 +  -7.3   -4.1144   AAACCAGTGATTAAA              GAGTCTG CTA TAGACTC              TTTCCTTCATTTTTT
    MM0940   3  47  60 1113788 .. 1113798 +  -2.6  -3.45592   GCAGGAAGACATAAG                 TTTA AAA TAAA                 TATTTAATGAGAGTT
    MM0935   7  73  42 1104823 .. 1104856 +  -8.1  -3.61715   GAAGTTTGTTGATAT     GCTGCAGGAGCTGCT CTAC AGTTTTTCCTGCAGC      TTCTTCAGCCAGGTG
      kefC   3  59 154 1097350 .. 1097363 +  -3.9  -4.20368   TAATGAGAGGCAAAT               GAAAA CTAT TTTTC                TTTATATTACAATAA
    MM0923   1  48  88 1090785 .. 1090797 +  -4.1  -2.95341   TAGCTCTCAGTATCA                GCTTT CAG GAAGC                ATTTACTGTTGAAAT
    MM0905   2  66 286 1071558 .. 1071575 +  -5.5  -4.26019   CCAGGCATAAAGCCT             GTGCCCT AACC AGCGCAC              TTTTACCTCTCCTTG
    MM0901   1  55 273 1066648 .. 1066658 +  -5.4  -3.29263   GATAGATGCCCATAT                 CGTA GAG TACG                 TTGTAAAGGACATCT
    MM0894   8  83  28 1055355 .. 1055385 + -11.2  -2.77791   TCTCTGTTTTGAAAC       GCCGCTTCTTCC AGAAAAA GGAAGAAACGGC       TACTCTTAAATTACC
      cbiQ   8  55  12 1048827 .. 1048846 +  -5.8  -2.75229   CTGAATAACCTGCGG            TTGGTTCT TCTG AGAACTAA             TAATTAAGGATTTTG
    MM0883   5  62 365 1044971 .. 1044983 +  -4.8  -4.08216   GATGTCCCAGCTAAA                TCCG CTAAC CGGA                TTTTCCGGGAACTGG
    MM0867   2  55  67 1027025 .. 1027052 +  -2.6  -4.26292   AAAATAACATAGAAG        CTTAAACCCGGC TTTA GACAGGTTAAAG         TTTGATTTTCGTCTT
    MM0864   3  45 143 1021800 .. 1021812 +  -2.7  -3.30771   TTTATACGGTATCAA                CTATG GAA TATAG                TTCTGCCAGCTGTGC
    MM0855   2  51 232 1010559 .. 1010569 +    -4  -3.35867   AGGAATTAAACTCTT                 TTCA CTT TGAA                 TTCATTAGAGATTAA
    MM0849   2  63 241 1004263 .. 1004277 +  -2.8   -4.7497   TATTACACCGGAAAG               GAGTTT TTC AATCTC               TTTTTACTCAGTGGC
    MM0841   0 NONE
    MM0826   4  61 105  977656 ..  977670 +  -5.7  -3.82202   AAAATTGCCTTTTTC               GGCAT CAGTT ATGCC               TTATCTTTCAGACTC
    MM0820   6  68  94  972670 ..  972687 +  -7.1  -3.66356   AAGGGCACTTTACCG             GATAGTA ACGT TACTATC              TTTCAAATTCCAGAT
    MM0816   4  95 -34  966953 ..  966972 +   -15  -3.12999   TGGAGGGTATTATAG            CGGCGCTC AAGA GAGCGCCG             TTAACTATACCCTGA
    MM0810   1  68  92  961579 ..  961603 +  -8.6  -2.56596   ATCAGTAAAAAGAAA          ATTCCCGGAA ACCGC TTCCGGGAAC          TCAATTACTGAAAAA
    MM0791   3  48 -38  944336 ..  944351 +  -3.4  -3.44146   ACTTATGTCTGGCCC              TATATA AGAG TATATA               TTCCTTATCAAGAAA
    MM0775   5  75 441  927802 ..  927818 +  -7.3  -4.17556   CTTCCTGTTCAAGGC              TAGGGAT TTC ATCCCTG              TTTGTTACCACTCTA
    MM0764   4  71 100  912721 ..  912736 +  -7.6  -3.54459   GATTTTTAGCCAGTT              CAGGAA TATT TTCCTG               TTTGAAGCCGCTTCA
    MM0747   3  50  60  896850 ..  896861 +    -3  -3.67068   CCCGTTTTCCTGTTT                CTTT TTTC AAAG                 TTTCAAGGTTTTAAT
    MM0741   1  70 277  889092 ..  889106 +  -4.2  -4.69656   AAACTGGTTGATAAA               GCCCTT TAC AATGGC               TTTTGTTGCGTGGTT
    MM0738   0 NONE
    MM0728  12  75 221  877002 ..  877024 +  -9.8  -2.52775   TGAAAAAATAAATCC           CCCGGACCGT TTG ATTGTCCGGG           ATAATTTTCTGTCGG
    MM0708   1  67  20  854608 ..  854625 +  -4.3  -4.50122   AAACTGCTTAAAAAA             TAAATTT TACA AAATTTA              TATTTTTTTATATAG
    MM0679   4  65 148  816514 ..  816525 +  -3.6  -4.59773   TCTTCATCATCATAA                CCGC TCAT GTGG                 TTTTTGCCCATGAGA
    MM0666   6  82 187  799715 ..  799738 +  -3.2  -5.72622   AGAAAATGCCATTTC          CAGAGAATAT GGCA ATTTTTTCTG           TTTTTTGTTTGTCCC
    MM0655  10  66 312  786147 ..  786161 +  -7.2   -3.4617   GTTAGGAAGTTTTTA               CACTTT ATT AAAGTG               TTGATTAATATTGAT
    MM0650   0 NONE
    MM0640   5  57 307  769164 ..  769174 +  -6.8  -2.74784   TGACGCCGGCGTCAA                 CAGG ATT CCTG                 TAAATTTTCGAGGCT
    MM0625   7  65  91  757099 ..  757123 +  -7.2  -3.29634   ACTGGTAGAAACATT         CTTCAGACGGG AAAC TCCGTC-GAAG          CTTTTGATTACTTCT
    MM0609   2  73 302  740706 ..  740725 +  -9.2  -2.90075   AACTGCGGGCGGCCA            CCCCACCC TAAA GGATGGGG             TATGCTTCGGGCCGC
    MM0605   1  49 224  737530 ..  737566 +  -5.1  -2.53759   TATATGATGGGCAGA    CAGATTTTCCGAAGAGA GAT TGTCAACGGAAAAGCTG    TCAATTCCAACTGTT
    MM0587   6  72 287  719051 ..  719063 +  -9.1  -2.72461   GCCATTACCTCTTCC                GGCAG GGT CTGCC                CTTTGAGCACGATTG
    MM0574   2  48 377  701653 ..  701668 +  -2.6  -3.65046   CATATTAAGGGACAT              TATCTG TTCT TAGATA               TTATTGGCGTAGGCA
    MM0569   3  52 269  695693 ..  695720 +  -3.4  -3.71915   CTGGAAGGGAGAAAA        GTTCTGAGAGGT TGGC ATCTGTCAGTAC         TTCATCTTTTTTTCC
    MM0556   0 NONE
    MM0548   2  62 232  677098 ..  677113 +  -6.2   -3.6422   ACCAGTTCTTTTATT              TCCATT GAAA AATGGA               TGTTTTGCAACAATA
    MM0539   4  62 407  669222 ..  669236 +  -4.3  -4.14511   CAAAACAGTGATCCC               TGCAT TTTCC ATGCA               TTTTACCGTGAGATT
    MM0522   5  81  -7  651535 ..  651562 +  -9.2  -3.73224   AAAAGGAAGGAGAGA        GTACGTGATGAG TTTT CTCATCATGGAC         TTTCATGCCAAATAA
    MM0505   4  60 102  630257 ..  630269 +  -2.7  -4.59511   GCGCACAGCAGCAGA                GAATT TTC AGTTC                TTTTTCACCGGTGTT
    MM0489   6  56 134  611813 ..  611827 +  -6.4  -2.57423   GCGTATCAGGAAGTA               GGAGAG TAA TTCTCC               TCCCTTCCTCCCTCT
    MM0483   1  45 -13  607230 ..  607240 +    -4  -2.73542   TAACTGAGAAAAGAA                 TTCA GAT TGAA                 TGATTCAAAATTAAC
    MM0469   2  47  88  593884 ..  593898 +  -4.2   -2.6953   CCGAACTCTTACACA               GGATAG GTA CTTTCC               ATTAGTTCTCATTAA
    MM0460   6  73 233  581858 ..  581888 +  -7.5  -3.89346   TTCCTGGTCCGGCCA       GAATGCAAGCCCG CAGTC CGGGTTCGCATAC       TTTATGCGGTCCCCG
    MM0455   6  78 458  577881 ..  577907 +  -7.2  -4.42788   CCGCCTGAGAGCGAT         CTCGGTCTTGCG GTA CGTGGGGTCGAG         TTTTGTGAGCTTGAA
    MM0434   2  88 422  555183 ..  555212 + -12.9  -3.01745   ACTGGATTACCTCAA       TCTTCGGGCAGGT TTCA ACCAGTCCGAAGA        TGTCCTTATTAGACG
    MM0422   2 100  16  536985 ..  537007 + -10.6  -4.20696   AGTTGACGCTTATAT           CCCCTGAG CTAAAGA CTCAGGGG           TTTTACGCTTCGTCA
    MM0410   7  70 297  522878 ..  522888 +    -4  -4.99134   CTGCAGGGTTGTTCT                 TACT TTC AGTA                 TTTTTCATTTCAGCT
    MM0403   7  65  58  516137 ..  516155 +    -6  -3.73647   TTTTTTCCAATCACT             TTTTTGGC TTT GCCGAAAG             TTGTTCCTAAATGAG
    MM0399   3  56   4  512661 ..  512681 +  -6.2  -2.84667   GGAATAATATAAAAT            CCAGTTTT TAAAT AGAACTGG            CTATCTTTTTTATTA
    MM0392   3  62 370  505547 ..  505564 +  -2.1  -4.72696   ATATACGGTTGATTT             TTGAA-TC AGA GACTTCAA             TTATTTTTATTTCGA
    MM0388   2  50 122  499546 ..  499557 +    -3  -3.54424   ACAGGTATAGGGCAC                TACA CAGA TGTA                 TTTGAAGGGCTCACA
    MM0384   5  77  18  492467 ..  492488 +  -5.2  -4.88129   AGGCGAAAAGTAAAA           TGAAACGT TTCACT GCGTTTCA            TTTTTCATACTTTTT
    MM0375   1  44 261  483302 ..  483313 +  -2.2  -3.28712   TAACAAGAGATACAA                TTGG GTTT CCAG                 TTATAACGAGCCCGA
    MM0357   7  88 243  465686 ..  465697 +  -7.2  -4.87665   CAGGAGAGAAAAAGA                CCGG CATT CCGG                 TTTTTGTAAATGCCG
    MM0341   2  52 430  450102 ..  450116 +    -5  -3.00498   TCCTCACCTCTTCCT               TTACCT CTG AGGTGA               TATCTATCAACTCTA
    MM0336   5  71  27  443800 ..  443823 +  -7.4  -3.60348   AGGATTTCTCAAATA          TAGAGATGCC CTGA GGCATCCCTG           TTATATACTGTTCAG
    MM0314   3  42 460  421725 ..  421744 +  -2.2   -3.1458   GAATAAACGATTGAT            CAGT-TTCG ATG TGAATACTG            TCTGTACTTTTTAAG
    MM0290   2  64 104  390291 ..  390305 +  -7.8  -2.89039   GGAACTAGGCACATG               CCTCGC TAG GTGAGG               TCTCTGGAACTGCTT
      leuS  11  76  40  383415 ..  383438 +    -4  -5.37043   TCCTCATCCGGGCAG          GTAAGAAA GCCCGGAA TTTCTTAC           TTTTTTCTCTGGCAT
    MM0272   3  47 225  362846 ..  362860 +  -2.8  -3.44891   AGAAATCATTATAGT               TGTAGA TTA TCTTCA               TTGCTTCAATTTCTT
    MM0269   3  74 363  361109 ..  361129 +  -6.1  -4.60924   TGTCAAGCTCTTTAT            GGTGGGG GGCATTG TCCCACC            TTTTTACCAGATTTC
    MM0261   3  70 122  350959 ..  350972 +  -2.4   -5.2204   TGGCATCTTATTTTT               TCTG CTTCCA CAGA                TTTTTGTTACTTATG
    MM0242   4  71 151  325610 ..  325624 +  -6.4  -4.09739   GTTACTGCCACATGA               GCTTCT TTC AGGAGC               TTTTCAGCAACTTCA
    MM0238  10  62 161  321542 ..  321552 +    -4   -4.3179   TCACTGCAGGCTGTC                 GAAA ACT TTTC                 TTTCTCCTTTTTTGC
    MM0232   7  80  78  312479 ..  312494 +  -4.8  -5.31275   TTGAAAAATAGAGAA              CAAAAA CGTT TTTTTG               TTTTTTATCATAAGA
    MM0226   5  62 353  307390 ..  307401 +  -4.4  -4.09864   TTGCGGTTCTCTGCC                GAAG CCGC CTTC                 TTTTCCGGAATCGCT
    MM0219   6  58  56  299911 ..  299924 +  -6.7  -2.81564   TCAGATAGGATAAGA               CCTGA GTAA TCAGG                ATTTAAATAACTTTA
    MM0211   3  62 304  288499 ..  288510 +  -2.2  -4.78572   AAGGGCTTTCAGTAT                TCTG GCTG CGGA                 TTTTCTTGATTCAGG
    MM0206   3  56 319  282629 ..  282650 +    -6  -2.87132   AACACAGCTATAAAT           CAAATCAT TGGAAT ATGATTTG            TATCTGAAAGACGAG
    MM0197   3  52  73  274739 ..  274763 +  -2.2  -4.03586   AAACGAGTGCATCAA          TCTTTTTTAG AAAAA CAAAAAGAGA          TTCTTATATTTAAGA
    MM0197   3  52 474  275140 ..  275152 +  -3.4  -3.76004   CTGTAAATTCCAAAA                CTTC CTCCC GAAG                ATTTTTTAATTAGGT
      czcD   7  63  13  218963 ..  218976 +  -5.3  -3.95219   TGAGTCCAGATAGTT               GGTTT CATC AAACC                TTTATAGGATTTCCA
    MM0159   2  49 428  207884 ..  207897 +  -3.8  -3.16564   TGACCTGAAAACCCT               GGCT GTTGAG AGCC                TTGATGACCTCAAGA
    MM0150   2  43 214  186981 ..  186991 +  -2.6  -3.08992   GATTTTATAAGTCAC                 TAAA AAT TTTA                 TATGTTGCACTGAAT
    MM0137   2  68  12  171870 ..  171880 +  -8.2  -3.11738   ATGATCTGCCCTTAA                 GGGC AGT GCCC                 CTTCTTTATTGAGAC
    MM0134   2  48 430  167883 ..  167898 +  -3.2  -3.48276   AGGTCTGCGTTATCC              CAGACG TCCC CGTATG               TTATATCGCAAAGGG
    MM0125   8  87  77  155968 ..  156011 + -12.5   -3.0497   TGAAGTTAGCTGAAA TCTGAGCCTTTGAAGACAG AAAAAA CTGACTGCAATGGCTCAGA TATTAAAAATACTGT
    MM0114   5  73 179  142420 ..  142440 +  -8.9  -3.25356   GGTGATGCATTTTTT            GCCTCCCTG ACA CAGTGGGGC            TTACCTTCCTTATGC
    MM0106   0 NONE
    MM0102   7  62 318  130934 ..  130946 +  -3.3  -4.48713   TTAATCAAGAATAAT                TCCGG TTT CCGCA                TTTGTTATTAATCCA
    MM0098   5  55 301  127940 ..  127955 +  -5.4  -3.28712   AGTGCACTCTTGCCC              CATGGA TGAG TCCGTG               TTGTGCAAGCAGGCG
    MM0079   0 NONE
    MM0071   2  55 139   96397 ..   96438 +  -5.3  -3.18681   CTGCCCGAATAAACA GGTAGATTCTTTTTCAATT ATTA AACTGAAAAAGAATCCGGC  TTAATAAGATTCAGG
    MM0061   0 NONE
    MM0054   7  62 448   72330 ..   72341 +  -5.8  -3.63922   CAATCTTCTTTTTAA                CTGC TGCA GCAG                 TATTTTCCGGGGAGT
    MM0051  10  66 166   69337 ..   69372 +  -7.6   -3.0166   ACCTTTATTTGGCAT    GAAAGTCCATGATGAG AAAA CTCATCACGTACTCTC     TCCTTCCTTTTTTCC
    MM0046   3  57 442   61512 ..   61534 +  -6.4  -2.59431   ATATGATTTAATATG           CAAGCATT ACTTAAA AATGCTTG           TAAGTTATCAGGACC
    MM0036   1  59 233   44581 ..   44605 +  -3.8   -4.0896   CAAAAAAAGGGCAGG         TAAAAGTCGAA AATT TTC-ACTTTTA          TTTTCCCACGACTTT
    MM0032   1  59 310   37139 ..   37149 +  -6.8  -3.05066   TGAATTCAAATCTTT                 TGCC ATC GGCA                 TATTCAACGATTCTT
    MM0025   1  44 195   28261 ..   28277 +  -2.3  -3.25605   AAAGTTAAGAAAAGT              TGAATTT AAA AATTTCA              GTTTATTGCTTTGTT
    MM0018   7  65 406   22607 ..   22617 +  -3.2  -4.74504   AGCGATTCTTTTTTC                 TTCC GGG GGGA                 TTTTTCGATTCAAGT
      dppF   0 NONE

SUMMARY

659 putative operon ends contain 2842 possible terminators.
Percent operon ends hit by terminators of confidence >= x:
	x	#>=x	hits>=x	%hits>=x
	100	18	15	15	2 %
	99	18	15	15	2
	98	18	15	15	2
	97	18	15	15	2
	96	18	15	15	2
	95	29	26	26	4
	94	29	26	26	4
	93	34	31	31	5
	92	34	31	31	5
	91	37	34	34	5
	90	39	35	35	5
	89	46	42	42	6
	88	53	48	47	7
	87	58	52	51	8
	86	63	55	53	8
	85	71	61	59	9
	84	76	66	63	10
	83	89	75	72	11
	82	98	80	77	12
	81	106	86	82	12
	80	114	91	87	13
	79	123	100	93	14
	78	130	105	98	15
	77	149	121	112	17
	76	163	135	125	19
	75	175	144	131	20
	74	192	158	142	22
	73	224	185	163	25
	72	238	197	171	26
	71	264	219	186	28
	70	289	243	205	31
	69	315	261	214	32
	68	333	274	226	34
	67	366	301	243	37
	66	415	340	265	40
	65	451	369	283	43
	64	485	396	296	45
	63	514	410	303	46
	62	596	473	342	52
	61	644	509	353	54
	60	677	533	362	55
	59	768	600	389	59
	58	797	626	400	61
	57	908	708	422	64
	56	941	737	433	66
	55	1072	844	458	69
	54	1126	885	468	71
	53	1166	913	478	73
	52	1296	1014	508	77
	51	1413	1104	524	80
	50	1573	1228	554	84
	49	1620	1264	559	85
	48	1753	1360	572	87
	47	1961	1519	593	90
	46	2001	1552	598	91
	45	2208	1711	609	92
	44	2335	1802	615	93
	43	2440	1881	621	94
	42	2597	2000	629	95
	41	2745	2118	633	96
	40	2815	2177	633	96
	39	2842	2198	633	96
	38	2842	2198	633	96
	37	2842	2198	633	96
	36	2842	2198	633	96
	35	2842	2198	633	96
	34	2842	2198	633	96
	33	2842	2198	633	96
	32	2842	2198	633	96
	31	2842	2198	633	96
	30	2842	2198	633	96
	29	2842	2198	633	96
	28	2842	2198	633	96
	27	2842	2198	633	96
	26	2842	2198	633	96
	25	2842	2198	633	96
	24	2842	2198	633	96
	23	2842	2198	633	96
	22	2842	2198	633	96
	21	2842	2198	633	96
	20	2842	2198	633	96
	19	2842	2198	633	96
	18	2842	2198	633	96
	17	2842	2198	633	96
	16	2842	2198	633	96
	15	2842	2198	633	96
	14	2842	2198	633	96
	13	2842	2198	633	96
	12	2842	2198	633	96
	11	2842	2198	633	96
	10	2842	2198	633	96
	9	2842	2198	633	96
	8	2842	2198	633	96
	7	2842	2198	633	96
	6	2842	2198	633	96
	5	2842	2198	633	96
	4	2842	2198	633	96
	3	2842	2198	633	96
	2	2842	2198	633	96
	1	2842	2198	633	96
	0	2842	2198	633	96
