# Supplementary material for: Rapid, accurate, computational discovery of Rho-independent transcription terminators illuminates their relationship to DNA uptake
Source: Genome Biol. 2007 Feb 21;8(2):R22. doi: 10.1186/gb-2007-8-2-r22 (PMC1852404; doi:10.1186/gb-2007-8-2-r22)
Supplement: Additional data file 2 — As described in the text, the entire robust tail-to-tail region is searched; if the region is less than 500 nt, then the 500 nt downstream of the stop codon is searched (stopping if a gene start is encountered). In the case of ties, all terminators with the high score are output. [file gb-2007-8-2-r22-S2.zip › Methanosphaera_stadtmanae.ttperf]

     ilvH1   5  57 279   27012 ..   27026 -  -5.8  -3.09096   AGGAGATAAAGCATA               TTTTTC CAT GAAAAA               CCAGGTGTATGCATA
     ilvH1   5  57 136   27159 ..   27169 -  -2.6  -4.85396   AGAATCAGAAGAAAA                 TATT AAA AATA                 TAATACAACATGTAC
  Msp_0035   4  49 359   37178 ..   37192 -  -4.4  -3.48081   TCATATAAAAAAGCA               TATAAT GAA ATTATA               AAACTTGAGGGTGTT
  Msp_0047   8  55 464   52519 ..   52531 -  -4.9  -3.62491   AAAAAATTCTTGAAA                GTAAA GGA TTTAC                AGTAAAACTATTAGG
  Msp_0074   3  43  39   88173 ..   88185 -  -2.7  -3.53012   TCGTGCTGTGCTAAA                TACTA TTT TAGCA                TATATTTAAAAAAAA
  Msp_0080   4  59 141   93580 ..   93590 -    -4  -4.36372   AAAAAATCCAACAAA                 CATA TAT TATG                 ATCCAGCAAAATCAG
  Msp_0086   6  58 440  100938 ..  100950 -  -6.3  -3.31726   CGTGGGGATATAATA                CAGTA TGT TACTG                GTTCAAAACTACCTG
  Msp_0098   3  72  87  110269 ..  110282 -  -3.9  -5.47964   ATAAAAGAAGAAAAA               GATAA GGAA TTATC                TGTTGATGATATTAA
  Msp_0116   7  55 417  129973 ..  129983 -  -5.4   -3.2218   TGGAATATGGATCAA                 TCAG AAT CTGA                 TGATTTATCAACAAC
  Msp_0131  12  59 231  150221 ..  150244 -  -4.8  -3.99985   CATACATGTAAACAA          TAAGAAGATTA AGA TAA-CTTCTTA          ATAATCTTCTTTTTT
  Msp_0136   3  57 222  155999 ..  156017 -    -6  -3.14963   CTTACAAGCATTTAA             GTATGGTA TGC CACCACAC             TCTGGTTGGGGTATG
  Msp_0141   2  61   9  159533 ..  159557 -  -4.4  -4.53495   TAAAAAAAAGAAGAA          GAATAATGAA TTTAT TTCAATATTC          TTATTTATTTAAATT
  Msp_0146   6  74  23  178396 ..  178415 -  -9.4  -2.91888   AAAGCTGTGAAAGTA            TAGGTGAA AATA TTCACCTA             CTTTTTTTCTTTTTT
  Msp_0155  10  63 108  195377 ..  195406 -  -4.6  -4.45083   GTTATATTCATAAAA       GAAT-AATTAAAG TATTT CTTTAATTTATTC       TTCTTTTTCTAAAAA
  Msp_0161   5  57 259  201207 ..  201227 -  -2.7  -4.90455   ACACATTTACAAAAA            TAGATAT AGATTGA ATATCTA            TTTTTATACATTTTT
      hisB   6  61 126  204961 ..  204977 -  -5.1  -4.30576   TCTGCAGCATCAAAA              CTTGCAT ATG AAGCAAG              AGAAATAGAAAAAAG
  Msp_0168   6 100  14  209665 ..  209692 -  -8.7   -5.4505   TTGTCTAATAAAAAA        TATCAAAAGAT GTGTTA ATCTTTTGATA         AATATGGTGGTAATC
      ribB   2  72 237  217366 ..  217379 -  -6.7  -4.20516   TTCTTATCTAATAAA               TCTGG AATA CCAGA                GGATAATATTTGGAG
      gatA   6  79  34  223107 ..  223135 -  -9.9  -3.22477   AATTTAAAAAAAGAG        TAATAATGAAATA TAG TATCTCATTATTA        TATGACTTTTACTAA
  Msp_0192   5  49 182  237592 ..  237606 -  -4.2  -3.48506   ACAATCTAGTAAACA               CTCTTC AAA GAAGGG               GCGACTATGTGTACA
      albA   4  66   6  244113 ..  244133 -  -3.4  -5.16472   AAAAATTTTAAAAAA            GAAATATT ATAAA AATACTTC            TCTATCTATTTGCTT
  Msp_0211   8  60  11  259535 ..  259569 -  -6.7  -2.74701   AGACTTTGAATATCA    TGCT-GTAGGAAAATA AAAT TATTCTCCTACAAACA     TTACTTTTTTTTATA
  Msp_0218   3  58 334  271235 ..  271250 -  -3.3  -4.60487   GAGCAGTGCTAAAAA              TCCAT ATGGTG ATGGA               GACAGTGCAAAACAA
  Msp_0240   5  57 101  298327 ..  298337 -    -4  -4.23674   CTGGATTAATATAAA                 CTTA AAT TAAG                 GGGCTAAATTTCATT
  Msp_0247   4  69 434  304265 ..  304275 -    -4  -5.22104   TAAAAAACAAGAAAA                 GATT CAT AATC                 CCCTAATTAATAACA
  Msp_0260   6  76 392  322771 ..  322801 -  -6.5   -4.5448   GACTTACAAAAATAA       TTATTAATAATAC TTGTC ATATTATTAATAA       AAGTCGTTATGCATG
  Msp_0264   7  72  61  329312 ..  329326 -  -8.6  -3.13022   GAACCAATATATAGA               TGCTTC TCA GAAGCA               AAAACTCCTGAAAAA
      hisE   4  43 373  332531 ..  332542 -    -3  -3.52358   TGAAGAAAAATTCAA                GAAA TAAA TTTC                 CTCATCATACTTTTT
  Msp_0289   5  51   6  350120 ..  350145 -  -4.7  -3.15378   GCAAGAAGAGATATA         TGGTGGTTCTA TATT TAGAACAGCCA          ATGAATTATAAGATT
  Msp_0297   8  74 162  358037 ..  358053 -  -8.1  -3.63991   TATCACCTCTAACAA              TGGATTA TGT TAATCCA              GAGAGTAAATGGCCA
      htpX   7  55  98  367158 ..  367168 -  -5.4   -3.2218   GGCAAGATGTATGAA                 TTCC CTT GGAA                 CACCTATAAATCCTG
  Msp_0312   5  57 439  369263 ..  369273 -    -4   -4.3208   CTGGATAAGGGAAAA                 GATA CAT TATC                 TTTTTTTTACTTTTT
  Msp_0317   8  76 216  375230 ..  375252 -  -9.4  -3.24021   CTTTCAAATATTTAA           TTAGTTTAAA TAT TTTAAACTAA           TAGGGTATTGTATTT
      pyrC   2  51 277  382310 ..  382320 -    -4   -3.6018   TAATAGACCATACAA                 TACT AAA AGTA                 AGGGTATTGGTCTTC
  Msp_0326   7  73  55  385833 ..  385849 -  -7.3  -4.06611   GAACCAGAAGAAGAA              TCTGAAG ATG CTCCAGA              AGTATTAGATGAAGA
  Msp_0330   3  57 316  390522 ..  390538 -  -5.1  -3.82218   ATGGACATTATTAAA              CTACCAT GGA ATGGAAG              GATATAAAAAAATAG
  Msp_0339   3  57 261  400209 ..  400228 -    -3  -4.84017   AATTTTCTATAAAAA            TTTTTCTA AAAA TAAAAAAA             AATGATGGGAGGAGA
  Msp_0371   8  61 156  438166 ..  438176 -    -4  -4.57921   TAGAAGAAAAAAATA                 TCTT TGT AAGA                 GAAGGAAATTATACA
  Msp_0383   4  54   7  446670 ..  446683 -  -2.5  -4.59984   AAAATTTATAGAAAA               TAAAT AAGT ATTTA                TTTTACTTATAATTC
  Msp_0393   2  47 236  455642 ..  455652 -    -4  -3.16421   GGAACAATGATTGAA                 GATA AAA TATC                 CACAGCTGCAGGTGG
      pyrF   2  54 153  460063 ..  460094 -  -2.4  -4.57912   TAAAGAAGAAAATAA      TGAAGAAGTTACAT TAGT AGATAAATTCTTCA       AATATAGATATGCTC
  Msp_0409   6  52 216  470988 ..  471004 -  -5.3  -2.57136   TTATTAATTATTAAT              TAAATAA CTA TTATTTA              TATTGAAGTTTTAAT
  Msp_0426   7  53 135  490617 ..  490630 -  -5.3  -2.88398   AGAAATTGATAATGA               GTTCA TTAA TGAAC                GTTTAAAATAGACTT
  Msp_0433   1  38  25  508183 ..  508193 -  -2.6  -2.78384   TTTTTTTGTAGGATA                 TTTT TCT AAAA                 AGAGTATTTTATGGG
    pgk2-1   8  60  20  521349 ..  521363 -  -2.8  -5.08086   ATAAAAAAGATAAAA               GGAAAT TCT AATTCC               TTTTTTTAAATAGAA
  Msp_0463   4  69  50  540181 ..  540211 -  -5.7  -4.59424   AAAGGGAAATGAAAA       TATAATGTAAAAT GCCGA ATTTTACATCACA       ACTTGAACAAAATTA
  Msp_0477   2  42 464  558840 ..  558865 -    -2  -3.37944   ATAAAAAATAAATTA         TCAAATGT GGTGACTTTA ACATTTGA          TTTCCCTTTAACTAA
  Msp_0484   5  61  -6  567240 ..  567253 -  -3.9  -4.58424   GATTATTACAGAAAA               TGTTT TGTT AAACA                AACATCTTTTGAAGT
  Msp_0505   4  49 273  598539 ..  598555 -  -2.3  -4.24123   TTAACAACTGCAAAA              CTCACAA CTA TTGTAAA              TAAGGGTAATTCTTT
  Msp_0517   4  54 317  611216 ..  611231 -  -4.6  -3.41738   CATGGGAATAGAAGA              TGCAGC AATA GCAGCA               AAATGGTTACAATCA
  Msp_0523   6  57  32  618362 ..  618379 -  -5.7   -3.4015   ACAATAATGGGAGAA             TAAGTAT TTTC ATACTTA              TCCCACTTTTTTTTT
  Msp_0529   7  57 460  624092 ..  624108 -  -5.9  -3.05723   TACTTAAAGAAGAAT              CCACTTA TGA TAAATGG              CAGGAAGAAAGTTTA
  Msp_0529   7  57 439  624119 ..  624129 -    -4  -4.25458   AATGGCAGGAAGAAA                 GTTT AAT AAAC                 GAGGAAAACACTGCA
  Msp_0529   7  57 114  624441 ..  624454 -  -3.1  -4.79826   ACATATTATGAAAAA               TGAGA AACT CCTCA                AATATTATAATGATG
  Msp_0557   5  44 282  647778 ..  647822 -  -4.4  -2.50021   TAAAACAGAAATCAG TCCAGAAGTAATAGATTTTA CTAAT TATAATCTAATACTACTGGG TACTCCTTCAACTTG
  Msp_0563   5  64 153  653858 ..  653884 -  -2.4  -5.35815   TATATTAAATAAAAA         TAAAACAGAA GGTAGGT TACTGTTTTA         TGTTAATAAACAAGC
      uvrC   6  65 271  660990 ..  661007 -  -4.9  -4.63089   GATTGGAAAAAATAA             TCTCTTA ACAA CAAGAGA              ATATGGTCCAAGACT
  Msp_0580   7  61  33  671840 ..  671852 -  -3.5  -4.76478   TAAAATAAATTAAAA                TATTT TAA AAATA                GATCTATTTTAGAAA
  Msp_0602   2  62 165  697803 ..  697819 -  -5.2  -3.98083   CATGTAATTCATAAA              CCAATA TTATT TATTGG              TACAGGTCAATCATA
  Msp_0607   5  77 209  710205 ..  710232 -  -7.7  -4.06096   AAGGAAACATAAGAA        GGAGGGATGTG GTTTAA CACACACCTCC         TTTTTTTTTATTAAA
      argH   6  52  33  723739 ..  723757 -  -3.2  -4.08279   AGACTCTATAAATAA             TATGCA ACATTCA TGCATA             TTTATAAAAAATTCT
  Msp_0636   5  63 384  744549 ..  744561 -  -4.9   -4.4388   AGACAAATTAATAAA                TTAGA ATT TCTAA                GATTAATTGATACAA
      aroE   4  61 -10  756430 ..  756455 -  -3.3  -4.80455   TATTTAAATAGAAAA         TATAGGGAAAA ATAA TTATCCCTGTA          AATGTTTAAGTAATG
  Msp_0659   4  52 207  769297 ..  769307 -  -5.4  -2.75562   AGAAATTGTTGAAAT                 TAGC GAA GCTA                 TAATTGTTTATTCAA
       fno   4  47 289  775852 ..  775872 -  -4.1  -3.06399   TTTAACTAAATTATA            TTATTGAAA TCT CCTCAATAA            TCTTCCTCTCCGTTT
      metX  15  65 225  786670 ..  786683 -  -6.7  -3.42809   GATGCAAGAAACACA               GCAAC AAAA GTTGC                AAATTACATGAGAAG
  Msp_0684   3  58 -31  798035 ..  798049 -  -3.6  -4.61527   AAAATTCTTTAAAAA               TTAGTT CTA AACCAA               TAGCAAATCCCATAT
  Msp_0692   5  76 154  804181 ..  804197 -  -5.2   -5.2112   AAGATTACTAAAAAA              CTAACA TTAAT TGTTAG              TTTTTCTTATTTTTT
  Msp_0701   3  52 378  810546 ..  810558 -  -4.9  -3.34344   GTATCCTGGAATTAA                TTCAA TGC TTGAA                AAATTAGATAAATCT
  Msp_0708   2  65 439  815137 ..  815147 -  -2.6  -5.41787   GAAAAAAGAGAAAAA                 TAAA CCA TTTA                 ATGTATATGTACTGT
  Msp_0714   6  69 351  825509 ..  825528 -    -8  -3.13742   AAAATTTTAATAAAT            GAGAATTA TATA TAATTCTC             GTCTATTTTTCTTTT
  Msp_0729   3  57 251  841418 ..  841428 -    -4  -4.30978   TCCAACTGATGAAAA                 TATG ACT CATA                 TATCTGGAATTATTG
  Msp_0735   0 NONE
  Msp_0750   6  50 456  864049 ..  864060 -    -3  -4.23386   TTATAAAAAATATAA                TCAT TATT ATGA                 AGGTGAAAAAAATGA
  Msp_0750   6  50 290  864206 ..  864226 -  -2.7  -4.27842   ACTAGAAAATAATAA            TATTTCA AACTAAA TGAAATA            TACTATTATAAATAA
  Msp_0756   2  59 247  868160 ..  868174 -  -2.2  -4.99035   TTATGGATACAAAAA               TATTAA ATC TCAATA               ATTATAATGTATCTT
  Msp_0759   4  57 465  871833 ..  871845 -  -6.3  -3.09834   TATCCTACCATCTAA                TGGTA TAA TACCA                AAACGTGTTGCTGAT
  Msp_0768   2  51  54  896076 ..  896090 -  -4.2  -3.62354   CTCTTAAATTAAATA               CATCTC TAC GTGATG               ATATTTATGAGTATT
  Msp_0778   3  60  91  912121 ..  912138 -  -5.7  -3.81447   TATATTGTATAAGAA             TAATCTA TTAT TAGATTA              TCTTATTCTCTTATT
  Msp_0786   6  53 278  916936 ..  916954 -  -5.4  -2.84878   TTTTCTAAGTGAAAT             CTTTCTTA ATT TAAAAAAG             GAATATGATCTTAAT
  Msp_0795   6  53 371  924497 ..  924508 -    -3   -4.4768   TATTAACACAAGAAA                TAAG TAGT CTTA                 AGAAACAAATAAGTG
  Msp_0831   3  69  22  963499 ..  963527 -  -7.6  -3.58365   TAGCAGATTATATAA        TAAAAAGGAGAT GATGA AACTCCTTTTTA        TGAACTTTTTTTAAA
  Msp_0838   2  53 334  975526 ..  975541 -  -4.8  -3.33744   GTGTTTTTCAAAAAG              TTCTTT GAAA AAAGAA               TAATAATCACAGAAT
  Msp_0847   9  67  23  982179 ..  982205 -  -2.4  -5.55664   TTATTATTAAAAAAA         CTATTTTTAATA AAA TAATAAAAAGAG         TATATTTTTGAGTAA
  Msp_0925   4  76 375 1064933 .. 1064957 -  -7.4  -4.41494   TATTTTTAAGTAAAA          TTAAGTATTT TTGAG AAATACTTAA          ATAATACCTATGATA
  Msp_0929   7  59 288 1069333 .. 1069351 -  -2.4  -4.98522   AATTTCATAGAAAAA             GAGCTTCT TGT AGAAATTC             AGTATAAATAGATAT
  Msp_0929   7  59 143 1069478 .. 1069496 -  -4.6  -3.96542   TTAAATAAATCCAAA             TCAACACA ATA TGCATTGA             TACTTTTTTTCGTCT
  Msp_0948   7  69 406 1090872 .. 1090890 -  -8.2  -2.98881   ATATTAAAGAGTACA             CACCCTAT AAA ATAAGGTG             GTAATAATGTATATA
  Msp_0958   2  47 112 1096109 .. 1096129 -  -2.7  -3.85165   CATGTGAAATTGAAA            TAGTATTTA ATA TAAATAATA            ACTATTTGTTAATAA
  Msp_0966   5  61 305 1108925 .. 1108937 -  -3.4   -4.8066   AACACAACTTAAAAA                TGCA AAATG TGCA                ATAATAACAATAGCA
  Msp_0976   2  65 455 1117934 .. 1117948 -  -2.8  -5.47399   GGAATGTGAAAAAAA               CACCCA TGT TAGATG               CATTTATACAAACCA
  Msp_0982   7  71 -11 1126203 .. 1126221 -  -4.7  -4.93318   GATAATTCATAAAAA             GATAAAA TTATT TTTTATC             TTCAATTTCTATTTT
  Msp_0985   7  59 447 1133712 .. 1133730 -  -4.6  -4.00882   CAATACAATACTAAA             CTTGAATT GAT AGTTCAAG             GAAATCAGGAAATCA
      cbiF   7  55 240 1136528 .. 1136543 -  -4.8  -3.63991   TAGGATTTTCAATAA              GTTATT ACAT AATAAC               AATTATTATAGCATT
       nfo   1  48 468 1140700 .. 1140714 -  -3.6  -3.58542   CCATAATAAAAGACA               GTATTC CTA AAATAC               AATGTAAGATTATTG
  Msp_1000   8  80 -20 1148456 .. 1148479 -    -9  -3.87506   AAAAAAAAGTTTAAA          GAATCAGACA ATTA TATCTGATTC           ATCTATATATTTTGT
      proS   6  55 381 1151713 .. 1151725 -  -4.8  -3.55801   AGGAACTGTGGGAAA                CCCA GTATG TGGG                GATATAATGACAATC
  Msp_1008   8  77 -14 1155612 .. 1155634 -  -7.8  -4.07951   CTAAAAAAAATAATA           GCATATACTT ACA ATGTATATGC           TTCATCCTGATTTAA
  Msp_1038   7  72  11 1182729 .. 1182752 -  -8.4   -3.1247   ACCGTGGATATTGAA          TAAGAATAAA AATA TTTATTCTTA           ATTATTTTTTTTATA
      iorB   4  54  24 1187669 .. 1187681 -  -3.5  -4.30719   TTTCTCCAGAAGAAA                TATAT TCA ATATA                ATTTTTTTCCTTCAT
  Msp_1052   4  78  58 1197429 .. 1197443 -  -2.8  -6.09888   GCTGAATAAAAAAAA               TAGAGT TAT ACTCAA               ATATCCATTTATTTC
  Msp_1066  15  70 403 1206216 .. 1206237 -  -8.9  -2.73441   AGATAAAAAAATCAT           TTTGATGTA TTTT TACATCAAA            TTTTTTTTGAAAAAA
  Msp_1078   3  54   6 1218332 .. 1218363 -  -4.6  -3.37071   AAACGTTATTTATAA      CATTTATCTTTTTT TTAA AAAAAAGAAGAATG       AAGATTTATTTCATG
       fen   3  47 454 1227766 .. 1227776 -    -4  -3.07895   GCTACTGGTAACAGA                 GATA TCA TATC                 TGGTGATGATTTTAA
       fen   3  47 103 1228117 .. 1228127 -  -2.6  -3.83927   ATAGAAATAGCTAAA                 TTAA AAC TTAA                 AACAATGGGTGTGGA
  Msp_1096  10  63  93 1243086 .. 1243109 -  -6.9  -3.34223   AAAAAAAGTAATAGA          TTTGTTTCA AAAAAA TGAAACAAA           TATGGTAAAAGTAAT
  Msp_1101   5  53  18 1249344 .. 1249354 -  -2.6  -4.39028   TTCCAAAAAAAAAAC                 TTAT TTT ATAA                 AAAAAATAGATGAAA
  Msp_1111  12  65 175 1275612 .. 1275622 -  -2.6  -5.40072   TTTTTTTTAAAAAAA                 TTAA CTT TTAA                 TTTAAATAAACTTAC
  Msp_1111  12  65  -8 1275790 .. 1275805 -  -4.8  -4.68355   AAAAAAAAGAAATAA              TTAGAA TTTA TTCTAA               TTGATATTTTTCTTT
  Msp_1161   0 NONE
  Msp_1164   3  75  14 1334148 .. 1334173 -  -7.7  -3.93225   AAAAAAAGATAAATA         TCAGAGTTTAC ACAA GTAAACTCTTA          TTTTTTTAATTATTT
  Msp_1167   5  54 245 1337347 .. 1337365 -  -2.4  -4.65263   AGCTCTTAAAAGAAA             TATTAGTG GTG CACTTACA             TCTATCTCATCATAT
      pycB   9  80 -35 1342555 .. 1342606 -  -2.1  -6.26417   GATTATAAAAAAAAA GTAGAAAGAGAT--TGTTTTAAT CAATAACC ATTAAAACATCATCTTTTTCTAC AGTATCCCCTTCATT
  Msp_1178   5  58 275 1346649 .. 1346669 -  -6.3  -3.21824   GAACTAAAAATTATA            TTCAACAAT TCA ATTATTGAA            AGTGAAGGTCCTCAT
  Msp_1186  12  63 236 1354808 .. 1354822 -  -7.2  -2.64051   GCATTAGATAAGTTA               TATTCC CTT GGAATA               AAGAGTATTCTCCTA
  Msp_1199   6  60 390 1365584 .. 1365594 -  -2.6  -4.95484   GAGCACGAAACAAAA                 TATT TAA AATA                 TTTGTTCCTAACTTT
       pan   5  56 129 1376636 .. 1376654 -  -6.2  -2.93853   TTTTCTTAATTAAAT             TTTTTTTA AAA TAAAAAAA             TAAGCATTTTATTTT
      cobQ   7  81  -7 1394698 .. 1394709 -  -5.8  -5.30448   AAAGAAATATAAAAA                GGGA TTAA TCCC                 TTAATAAATCTTTAA
       prs   9  64 221 1400349 .. 1400371 -  -4.1  -4.85653   TATATAGAAAATAAA           CGTGCACAT ATAGA ACCTGCACG           ACCTAGAGATAAATC
     rpoM2  13  65 417 1411153 .. 1411163 -  -2.6  -5.36314   TAAAATACCAAAAAA                 TATA CTA TATA                 CTATGTATATAAGAA
  Msp_1259   6  74  10 1424323 .. 1424341 -  -6.1  -4.85177   AAAGTAGATGAAAAA             CTAATTC AAAAA GAATTAG             AAAAAAGAATTATAT
  Msp_1276   7  65  40 1439970 .. 1439980 -  -2.6  -5.33026   CAATTGAAAGAAAAA                 TATA GAA TATA                 ATCTACTATATTCTT
  Msp_1282   4  55 200 1445094 .. 1445110 -  -5.2  -3.32521   AGTAGACGTGCAGAA              CCAATA GAATA TATTGG              AAATAAAACATATGA
  Msp_1290   4  54  34 1455374 .. 1455391 -  -5.7  -2.98592   TGAATTGAAAAATAT             TAATCAT TATA ATGATTA              TTTATTTGTTAAAAA
  Msp_1306   9  59 161 1471055 .. 1471069 -  -2.2  -4.90869   ATTATTAATTAAAAA               TTCTTT TAA AAAAAA               GTCTTAAAAATCCTC
  Msp_1309   7  68  -8 1475263 .. 1475284 -  -4.5  -4.84914   ATTGATATAATAAAA           GAAGAAAAA TAAG TTATTCTTC            TATAATTTCTTTTTT
      proC   8  68 108 1480667 .. 1480683 -  -7.3  -3.52113   ATTGCCCGAGAAACA              CCAACCA TAA TAGTTGG              AGTAAGTCAAAGTCT
  Msp_1317   4  57 260 1483631 .. 1483642 -    -3  -4.74084   AAAGTAAAAGTAAAA                CTAA AAAA TTAG                 CATATAATATAAGAC
      pdaD   4  54 171 1493413 .. 1493428 -  -4.8  -3.46563   TACACAGCAGCAGAA              TTAACT TCAA AGTTAA               TGTCTAGGGGTGTAA
  Msp_1343   9  72  76 1510130 .. 1510146 -  -6.7  -4.22535   ATAATTTTAAAAGAA              GTATTAT TTA ATAATAC              TTAACATCTTTTTTT
  Msp_1349   8  63 -13 1519109 .. 1519136 -    -5  -4.50902   AAAAAATAATAGAAA        TAGAATCAAC AAAGTTAA GTTGACTCTA         ATGTAACCATTGTAA
  Msp_1361   4  48 203 1530984 .. 1530996 -  -3.4   -3.7398   GGTGAACGTAAAACA                CAAC GTGAT GTTG                CAGATATTGCTGGTG
      sucC   1  45 473 1555423 .. 1555436 -  -2.5  -3.82865   CAAAGAACACCTAAA               TATAT GTGG ATATA                AAGTAAATCTACAGG
  Msp_1409   7  68  64 1583510 .. 1583522 -  -2.7  -5.49809   GAAATGCTAAAAAAA                TACTC CTT GAATA                TAACTAACCAATAGG
  Msp_1417   9  60 154 1592221 .. 1592237 -  -5.9  -3.51679   AAAATATGAACAAGA              CAAAAAC TAT GTTCTTG              GTGCTAACGTAGCTG
  Msp_1424   3  56  50 1599025 .. 1599045 -  -6.2  -2.78683   AGAAGAAATAAAACT            TGACCCTT ATGAA AAGGATCA            TATTGCATTTATTTG
  Msp_1474   8  80 -20 1649778 .. 1649812 -  -4.5  -5.59962   CAAAAGAAATAAAAA     GAATTTTAGGATAAT TAATC ATCATCCCAAAATTT     CAACATCTCATTTTT
  Msp_1491   3  61 392 1674180 .. 1674192 -  -4.9   -4.2803   TAGTTTAATCTAAAA                TAAAG CAC CTTTA                TATATTAATTAAATA
  Msp_1513   5  42 108 1695663 .. 1695702 -  -2.4  -3.49232   CTCTTAAATATAACA  GAACATATT-ATATCAGAC AAT ACCAGATATGAATATATTC  TAAGGGATATTACAA
  Msp_1523  10  60 407 1703712 .. 1703732 -  -5.6  -3.80858   TTATAAGTTATTAAA            TTATAACT AACTA AGTTATAA            AAATTAGATATCATA
  Msp_1546   7  71  27 1724260 .. 1724281 -  -4.5  -5.07941   AAAATCACAGAAAAA           TATCATCAA TTTT TTGAAGATA            TTACATTAATCAGTG
  Msp_1566  10  72 175 1741128 .. 1741150 -  -7.8  -3.55444   TGTTTATCCTGGAAA           TGTCCCTGTA TCC TACAAGAACA           ATACGTATTGTAAAA
      cbiH   3  39 272 1760288 .. 1760298 -  -2.6  -2.82897   AATAACAATAGATGA                 TAAT AAA ATTA                 AAGTAAATAGTAATT
  Msp_1586   6  52  27 1764675 .. 1764709 -  -4.5   -3.2247   AAAGATATTGATGAA    GCTACA-CTTCTATGT GAAT ATATAGAAGGTATAGC     TAAAACACAATATAT
  Msp_1585  14  67 123 1764869 .. 1764883 +  -5.8    -4.254   ATTGTTGGTTCTTCA               TCTTTT GCT AAAAGA               TTTGTTGAATCTTCA
  Msp_1580   3  42 123 1760104 .. 1760114 +  -2.6  -3.04443   GTCCATCAGATGAGT                 TATT AAC AATA                 TGTAATTGTTGTCCA
  Msp_1580   3  42 235 1760216 .. 1760227 +    -3  -2.70574   TATTAGTGTTTATTG                TGAT GATA ATCA                 ATGTATTTTATGTAA
  Msp_1569   5  51 374 1747116 .. 1747134 +  -4.6   -3.0464   TAGTTTCAGGTTTTT             GTATTAGA GCA TCTAATCC             TCTTCCCAATGCATT
  Msp_1565   4  59 387 1741656 .. 1741672 +  -5.2  -3.61468   TATTTTTCAAAGTTT              TTCCAT TTATC ATGGAA              TTCCTTTCCTTCAGA
  Msp_1553   7  58 361 1730996 .. 1731008 +  -3.4  -4.67904   CCATGGAACATTGGT                GCTT CTTTA AAGC                TTTTTGAAATTCCTG
  Msp_1545   7  60 164 1724477 .. 1724499 +  -2.8  -5.00895   TCCCCACATACATCA           TCATACTGTT TTA AATAGTATAA           TTTTTCTGTAGTAAA
  Msp_1520   5  68  63 1703349 .. 1703372 +  -6.9  -3.87851   ACAATATTATTTATT          TTTGAGATT AAGTAA AATCTCAAA           TTATACTTTTTTTAT
  Msp_1512   7  74 -17 1695801 .. 1695818 +  -5.7  -4.91046   GGACATGTTTTTGAA             TTAGATT TTTT AATCTAA              TTTCTTTATTTTATA
  Msp_1504   8  60 167 1688233 .. 1688246 +  -6.7  -2.55545   CTCATATCATCCATA               CTTCC TGTT GGAAG                ATCTGTTCTTCCAAA
  Msp_1500   2  40 273 1684046 .. 1684056 +  -2.6  -3.16008   ATATTCCTTTGATAA                 TTTT TCT AAAA                 GTTTAATTTTATCAT
  Msp_1492   5  57 105 1676283 .. 1676298 +  -2.6  -4.84311   CTATAATATAGCTCT              TAGTTA GAGT TGACTA               TTTTATTCTATAGCA
  Msp_1473   0 NONE
      argG   5  52 301 1626020 .. 1626043 +  -5.4  -2.51966   CTGCTGCTTGAGCTA          TAGGATCTAT TACC ATAGATACTA           CTTCATCACATTTAA
  Msp_1434   3  49 197 1608411 .. 1608422 +    -3  -4.05446   CAATTACCCCTATTA                TTGA ATCT TCAA                 TTTCTGATTCAGCAA
      flpA   0 NONE
  Msp_1418   2  39 220 1594508 .. 1594519 +    -3  -2.83715   ATATTTTTTGGTGGA                TTTC CTGA GAAA                 TCTGCTAATACTGCC
  Msp_1391   3  51 421 1561852 .. 1561864 +  -4.9  -3.11727   TTTTAAATCTACCCA                TAATG GAG CATTA                TATGTTGGAATTGTT
  Msp_1385   6  72 313 1556198 .. 1556223 +  -6.2  -4.60487   TCTTCTGATGCTCCT         CCACCAACAT CAAGAA ATGTTGCTGG          TTTTTCACCATAATA
      prf1   6  72 -12 1533753 .. 1533775 +  -6.5  -4.18465   TGGTATTTTAAGATA           TAAAGTAAA ATAGA TTTACTTTA           TTCTATTTTTTACAA
       tfb   9  71 -20 1531062 .. 1531097 +    -2  -5.75478   TTAACAGAACAATTA    GATATGGGTGTGAATTT ATA AGGTTCACATCAAT-TC    TTTTTTTATATAATT
  Msp_1354   9  75 -12 1524680 .. 1524702 +  -3.5  -5.81412   CACATCTATTTTACC           AAAAGAAGA TTAAT TCTTCTTTA           TTTTTTTTAAATAAA
  Msp_1351   3  60  -7 1521800 .. 1521816 +  -5.2  -3.75803   ACATGGGTCCAAAAA              GAGATT AAATA AATCTC              TTCTCTACTTTTTTT
  Msp_1348   4  54 158 1519016 .. 1519031 +  -4.8  -3.38272   TTTTTATAAAAATAG              TGAAAT ACTC ATTTCA               TTATAAATAATCCTG
  Msp_1342   6  45 253 1510341 .. 1510351 +  -2.6  -3.56216   AAGCTTTATTTATAT                 TATA AGT TATA                 TTATCTACATTACTT
  Msp_1322   4  56 276 1490201 .. 1490222 +  -5.9  -2.89421   ATTATCTAAACATAA           TTCCAATGA TTTA TCATAGGAA            TATAATGCTTCTTCA
  Msp_1316   1  47 464 1484294 .. 1484308 +  -2.8  -3.84572   ACTGTATCGTTGAAT               CTTCTT TTT GGGAAG               TTATGTTATCTATTT
       ade   6  59  19 1475293 .. 1475305 +  -4.9  -4.09864   ATTCTTCTATAATTT                CTTTT TTT AAAAG                TTTTAAAGACTGAAT
  Msp_1289   5  49  58 1455480 .. 1455502 +  -4.8  -2.75267   AATGCTATTACTACT           TCATCAGGTT TAA AACCTGTAGA           TGATCTTGAACCTTT
  Msp_1281   2  47 405 1445654 .. 1445667 +  -2.5  -4.00756   TACGTTGTAGTATTC               TTTTA GGTT TAAAA                TTATTTAATAACATC
  Msp_1275  10  54   0 1439974 .. 1439993 +  -3.7  -4.25658   TGAAAGAAAAATATA            GAATATA ATCTAC TATATTC             TTCTTTTAATAAAAT
  Msp_1257   1  41 326 1423801 .. 1423815 +  -2.8  -2.77501   ATTAACATTAAAGAA               TATGAC ACA GCCATA               CTTTCCCCATTATCT
  Msp_1207   3  53 297 1379086 .. 1379097 +  -4.4  -3.79909   TTAAAGAAACCTTCC                TAGG TTTT CCTA                 TTATTGATAATTTAG
  Msp_1198   4  59 -12 1365954 .. 1365973 +  -5.1   -4.0057   ATTAGATTACTTTAA            CTTAGAT AAATAA ATCTAAG             TATTCTTTTTTTACA
  Msp_1187   3  66 287 1357002 .. 1357014 +  -3.5   -5.1287   TCAAAATCTTGTGCA                TAAAT TTC ATTTA                TTTTTTCCATATCAC
  Msp_1172   7  55 410 1342949 .. 1342959 +  -5.4   -3.3543   TTCTACAACTGCTTC                 TCCT TTA AGGA                 ATTTTTCACCAATTG
  Msp_1166   4  57 383 1337850 .. 1337862 +  -6.3  -3.07431   ATTATTATCCCTAAT                TGTAG GAA CTACA                TCTTCAACATGTTTT
  Msp_1150   0 NONE
      serA   2  57 155 1319862 .. 1319872 +    -4  -4.29396   ATTTCTTTTTCTATT                 TCAT CAG ATGA                 TTTTGATACGTCATT
  Msp_1131   1  51 -10 1303881 .. 1303903 +  -2.1  -4.46617   TTCTTATACAATATG           GAATAATTT AATAA AAATTTTTC           TTTTAAATTTATTTT
       hcp   9  57 291 1298043 .. 1298060 +  -6.3  -3.10056   TAGTCCATATCCATG             GAGGATT GTAT GATCCTC              TCTTCCATAAATAGT
  Msp_1119   4  55 -17 1290203 .. 1290214 +  -4.4  -4.13014   AAAATAAATTATAAA                CCAT ATAC ATGG                 TTTTAAACATATGAA
      cobN   8  55 299 1275790 .. 1275805 +  -4.8  -3.67971   AAAAAAAAGAAATAA              TTAGAA TTTA TTCTAA               TTGATATTTTTCTTT
     leuC2   7  66  -9 1249269 .. 1249283 +  -3.6  -5.11937   AATTACAAATCCAAG               TGAGAT ATA ATTTCA               TTTTTTCCAATTCTT
     rad50   7  78  -3 1243004 .. 1243024 +  -8.5  -3.82208   ATCAACATGTAACAG            TTAAGAAAA TAT TTTTCTTAA            TTTAGATATTTCATA
      ahcY   8  62 281 1228484 .. 1228498 +  -5.8  -3.60048   ATGTACCATATTTAT               GAATTA ATT TAATTC               CTTTTTTCGCACCAA
  Msp_1077   3  55 -15 1218316 .. 1218337 +  -3.1  -4.52949   ATTAACTGAATATTT           TAAACGTTA TTTA TAACATTTA            TCTTTTTTTTAAAAA
  Msp_1064   6 100  34 1206216 .. 1206237 +  -8.9  -5.75342   AGATAAAAAAATCAT           TTTGATGTA TTTT TACATCAAA            TTTTTTTTGAAAAAA
  Msp_1051   3  66 164 1197586 .. 1197599 +  -5.3   -4.4261   ACACTTGCATTTGTT               GCATT TTTA AATGC                TTTTAATGTTGAAGA
      tfrB   6  72  -8 1191928 .. 1191947 +  -6.6  -4.26495   CTTTTAAATAAGGCA            TATGAATA ATTA TATTCATA             TCTTTCTTTTTTTTA
  Msp_1041   8  65  47 1187729 .. 1187743 +  -7.2  -3.03525   ACAATTATATCCATC               CTCAAA TGC TTTGAG               ATTTATATCAATAGA
  Msp_1041   8  65  83 1187765 .. 1187781 +  -5.9  -4.10566   ATCAATAGACTTTGG              TGGAAGA TTA TCTTTCA              TTGTTGTTATTACAT
  Msp_1031   3  48 164 1178299 .. 1178319 +  -4.1  -3.28791   CAAAAAAAAGAATAA            GATAAATCA GGT TTATTTATC            TTCTGAAAAACCCAT
  Msp_1022   2  66  89 1170797 .. 1170820 +  -3.2  -5.20328   CTGATTCAACAATAT          CAAATGCCGGA TTT TCCA-CATTTG          TTTGTTTTTTTGAAA
  Msp_1015   1  39 103 1162201 .. 1162211 +  -2.6  -2.88544   TACTAGCTTGAGCAA                 TAAT TCG ATTA                 TATGTACGCCTGGCA
      thiD   4  70  12 1155612 .. 1155634 +  -7.8  -3.26473   CTAAAAAAAATAATA           GCATATACTT ACA ATGTATATGC           TTCATCCTGATTTAA
  Msp_0999   8  64 227 1148667 .. 1148701 +  -2.3  -5.42605   ATGATTGTTCTATTT     TTAGACATCCAATTA TCAAC TAATTGGGTTTGTAA     TTTTCTTTTTGTTAG
  Msp_0993   3  68   9 1143069 .. 1143088 +  -6.6  -3.86495   TGAATAAATACAAAT            TATATGAA TTAT TTCATATA             TTATACTTTTTTTAA
  Msp_0987  10  78  30 1136679 .. 1136699 +  -3.4  -5.93809   ATTATATATAACTAT            GTAATGTA TTCAT TATATTAC            TTTTTTTTATAAAAA
  Msp_0975   9  62 337 1118743 .. 1118759 +  -6.7  -3.14229   TTTATTTCATAGAAA              TATGATT CTA AATCATA              TGTTGATAAAAATCT
  Msp_0969   4  75 162 1112960 .. 1112980 +  -3.3  -5.69473   AGTTTAATACACATG            CAATTCCTA TTA TGGAAATTG            TTTTTTTCTCATGTG
  Msp_0965   4  55  85 1109319 .. 1109339 +  -5.5  -3.19656   CATCATATTTTTTAC            CAAGATATA TTA TATATCCTG            TTAATGAATCAATTT
  Msp_0965   4  55 294 1109528 .. 1109553 +  -4.9  -3.63895   AATCTATTCATAATA         TTAACTGAA TAATTACT TTCAGTTAA          TTTACCATAATTCAC
  Msp_0957   5  59 240 1095907 .. 1095929 +  -2.1  -5.05712   GATCATAATGAAATT           GAAATGT AGGGTTATA ACATTTC           TTTTTAGTTATTTAT
  Msp_0947   1  49 301 1091461 .. 1091472 +  -4.4  -3.37245   TTTTAAGTAACTCAT                CTGA TAAT TCAG                 TTAATGTTACAATAG
  Msp_0932   3  58 158 1077760 .. 1077772 +  -3.4  -4.63089   CCTCTTCCATAATCT                CAAG TGTAT CTTG                TTGTTTTTTAAGATA
  Msp_0928   3  45  85 1068984 .. 1068997 +  -3.9  -2.64331   AATTCTTTTTTTTAA               GTTAT GAAC ATAAC                CTGTTATCATTTTAA
  Msp_0928   3  45 293 1069192 .. 1069203 +  -4.4  -2.74269   CTATTTTTTCAAGTG                GAGA AAAT TCTC                 ATTCTATAGTCTCCA
  Msp_0924   7  57 -11 1064832 .. 1064843 +    -3  -4.85599   GATAGAATTTCAAAA                TTAG AATT CTAA                 TTTTTCTACCATAAC
  Msp_0918   3  76 369 1052488 .. 1052502 +  -5.8  -4.95155   CTCCACGATATCCTT               TAAGTA ATT TACTTA               TTTTTGTACTGTCAA
  Msp_0915   4  62 446 1049053 .. 1049066 +  -5.3  -4.03995   TAAATGCTTCTTGAA               TTCTC TCTG GAGAA                TATTTTTCTAAACCC
  Msp_0879   7  74   8 1010035 .. 1010055 +  -5.6  -4.97888   GATATTAAATTACTA            GAAAAAAA TATAC TTTTTTTC            TTTTTCACTTTTTTT
  Msp_0874  12  63  -2 1005575 .. 1005603 +  -7.6  -2.88134   AAAAGTATATTGTTT        TAGGTTATGTTT TTAAT AAACATCACCTA        TAATCTTATCTTTAA
  Msp_0859   6  69 387  996430 ..  996453 +  -5.3   -4.5448   GTGGATTTGTTAAGG          TACCTGGTA TGAATC TACCTGGTA           TTGTTTTTGTACCTG
  Msp_0846   4  67 435  982528 ..  982556 +  -8.3  -2.95521   ATTATCTTTTAATTC        TTTTGAAGGATTC CAT GATTCCTTTAAAA        TATCATTCATATACC
  Msp_0836   8  74   9  974408 ..  974429 +  -9.5   -2.6989   AGTCTAGAAAAAGTT           TTGGAGGAT CACG GTCCTCCAA            TACATTTACTCATTT
  Msp_0830  10  61 298  963778 ..  963790 +  -3.5  -4.87803   TTTTCATGACTTAGA                TTTAT ATC ATAAA                TTTTATTTAGAAATG
  Msp_0813   4  60  37  943111 ..  943125 +  -5.8  -3.40788   TTTTATTATTCTTAA               TTCTAT TAA ATAGAA               TTACTTAAATTAGGT
  Msp_0800   7  88   5  930886 ..  930914 +  -6.1  -5.96219   ATACAGCATAATACT        ATTTTTCTGAGAT AAA ATCTCAGAAACAC        TTTTTTTTATAAATA
  Msp_0796   1  39 253  927763 ..  927776 +  -3.1   -2.9518   ACTAAACTTCCATCT               TCTAC ACAT GTAGG                TATCTCACTATTAGC
  Msp_0785   2  54  -3  917203 ..  917221 +  -3.2  -4.25347   AAAAGATTCATTCTA             TTAGAATA TAT TTTTCTAA             TTTCTATTAATCATT
  Msp_0777  11  66 102  912219 ..  912239 +    -7  -3.70102   AAAAAGATTTGTTTT            TAGAAGAT AATTA ATCTTCTA            TATTTAATTTTACAT
  Msp_0767   5  75 289  896405 ..  896415 +  -2.6  -5.94597   ACATAAATTGTATTT                 TATA GTT TATA                 TTTTTTTTAATATTA
  Msp_0760   7  79 323  874221 ..  874243 +  -9.2  -3.63228   CAGTATTTATTGATT           CTTCTATGGA TAG TCCATTGAAG           TTAATTTCTAGTAGA
  Msp_0740   3  56 469  853081 ..  853093 +  -6.3  -2.91144   TCAGCTACTTTTTCA                TCACT ACT AGTGA                TACTTTCACGAATCA
  Msp_0737   6  74  99  849154 ..  849171 +  -5.7  -5.02323   AAAATAAGTATTGAA             GATAATT ATTT AATTATC              TTTTGTTTCTGGTAG
  Msp_0733   2  39 294  844334 ..  844354 +  -2.6  -2.85668   TAAGTATTTTTTTTC            CAATAAGA TCTTC TCTTTTTG            TCTGATATAAAAGTA
  Msp_0728   3  50 333  841690 ..  841707 +  -2.8   -4.2142   TTGATTATTCCTGTA             TTAAAG TGATTT CTTTAA              TTCTTTTAAACTCTT
  Msp_0723   3  53 459  837751 ..  837764 +  -3.1  -4.34737   GATACTTAACATGAT               TAGGT AGAA ACCTG                TTTATTAATTAATAA
  Msp_0715   7  70  78  828146 ..  828167 +  -6.7  -4.03413   AAAAAAAATTTAAAT           TATGTCTTT ATTA AAAGACGTA            TTTATATAAAACAAT
  Msp_0696   6  59 275  807806 ..  807824 +  -4.6  -4.06719   TGCATTAACAATAGA             TGATCTAA TTT TTAGTTCA             TTTCTAATAATTTTT
  Msp_0691   9  81   5  804181 ..  804197 +  -5.2  -5.54403   AAGATTACTAAAAAA              CTAACA TTAAT TGTTAG              TTTTTCTTATTTTTT
  Msp_0683   3  72 433  798396 ..  798415 +  -5.2  -4.77165   CATCTAATCACTCAA            TAAAAAAA GTTT TTTTTTTA             TTTTCTTATAAAAAA
  Msp_0675   9  72  57  786858 ..  786872 +  -5.8  -4.64861   TTTTTAATATTCATA               TTTTCA AAA TGAAAA               TTTCTTTTAAAAAAA
  Msp_0664   5  58   8  775794 ..  775828 +  -6.1  -3.19486   CTTTGTAACTCCCCC    TAATTTCC-ATGA-TAC AAT GTATTCATAGGAAATTA    ATTGTTTATTTAACT
  Msp_0637   2  51  98  746055 ..  746068 +  -3.9  -3.61268   TAATTCTTCATTAAA               TTCTT TCAT AAGAA                TTTGAAACTTAGATC
  Msp_0617   4  50 206  723739 ..  723757 +  -3.2  -3.88137   AGACTCTATAAATAA             TATGCA ACATTCA TGCATA             TTTATAAAAAATTCT
  Msp_0611   5  62  14  714084 ..  714105 +    -6  -3.68908   AAAAAAAAAAGTGGA           GTAGAATA AAACTA TATTCTAC            TTTAAATCCCTATTT
  Msp_0606   8 100  37  710205 ..  710232 +  -5.5  -6.36459   AAGGAAACATAAGAA        GGAGGGATGTG GTTTAA CACACACCTCC         TTTTTTTTTATTAAA
  Msp_0601   2  90 362  698266 ..  698283 +  -7.1  -5.66868   ATATAATGAATCATA             GATATGT TGAT ACATATC              TTTTTTTGCTTGATT
      aroC   3  47 371  672208 ..  672228 +  -2.7  -3.91674   CAATTGTTGTTTCAA            GAATAAT ATTGTTA ATTATTC            TATTTTGTCTATGAA
  Msp_0565   7  75  -7  657255 ..  657266 +    -3  -5.94214   TTGAATTCTTAAAAA                GATT ATAA AATC                 TTTTTTTATTCTATT
  Msp_0562   3  42 387  654401 ..  654418 +  -3.5  -2.65772   AAATCTAGTTTTTCA             CAGA-TAG CTT CTATTCTG             GATTTTTGATACACT
      gshA   2  45 136  624622 ..  624635 +  -3.9  -2.62614   TTCTGTTAAGTATTC               TTCAT CACA ATGAA                CCTTTTCTACTTTTC
  Msp_0522   4  48  22  618386 ..  618400 +  -4.4  -3.19371   TCATACTTATCCCAC               TTTTTT TTT AAAAAA               TTAGATTAAATCAGT
  Msp_0516   5  68 122  611509 ..  611519 +  -2.6  -5.52384   AAAGATTTAACATTT                 TATA TCC TATA                 TTTTTTTAATAAGAA
  Msp_0509   5  70   7  603464 ..  603480 +  -8.1  -3.32536   TGGAAATAAAAAAAA              GAGTTTT AAT AAAACTC              TTATACCACTACTTT
  Msp_0500   5  63 231  595812 ..  595824 +  -3.5  -4.91852   TATTTTGTATTTTAT                TATTT TTT AAATA                TTTATTTTTACTGAA
  Msp_0494  10  57 329  583526 ..  583548 +  -5.8  -3.04334   TAACATATGGTGTTG           TAATATAGTT TGG AATTATATTA           TATAGTTGTGTTTCA
  Msp_0483   6  57  95  567345 ..  567355 +  -2.6  -4.73432   CAATATTAGATAATA                 TATT AAC AATA                 TTTATTTGTGTTTCA
  Msp_0462   5  55 320  540278 ..  540302 +  -5.9  -2.70121   AATTTAAAATGTATG          GATTATTTTTA GGA TTAAAATAATC          ATTAATATTTATCCT
  Msp_0450   4  55 465  529878 ..  529890 +  -6.3  -2.76171   ATATTAATAGATATT                CAAGT GAA ACTTG                TGCTCTTGAATCCAT
  Msp_0442   3  65  32  521349 ..  521363 +  -2.8  -5.47218   ATAAAAAAGATAAAA               GGAAAT TCT AATTCC               TTTTTTTAAATAGAA
  Msp_0437   3  57 332  511972 ..  511982 +    -4   -4.1466   GTAACAATGATTGTG                 GAAT TTA ATTC                 TTTTGCAAGTTCAAT
  Msp_0432   4  84  16  507303 ..  507324 +  -7.4  -5.14819   AAATAAAATATAACT           TAGGAGAA CATATT TTCTCCTA            TTTCTTTTTTCATTT
  Msp_0408   8  54 -14  470929 ..  470951 +  -3.5  -4.32946   AGTATAGAAGAACTT           GTTGAATAT ATATA ATATTCACC           TATTTTTATTATTTT
  Msp_0408   8  54  45  470988 ..  471004 +  -5.3  -3.15768   TTATTAATTATTAAT              TAAATAA CTA TTATTTA              TATTGAAGTTTTAAT
  Msp_0385   5  91  26  449581 ..  449601 +  -5.5     -6.13   TAATGAGAAAAGGAT            TGATTAGAT TCA ATCAAATCA            TTTTTTTTTAAATGT
  Msp_0382  10  54  -6  446670 ..  446683 +  -2.5  -4.52781   AAAATTTATAGAAAA               TAAAT AAGT ATTTA                TTTTACTTATAATTC
  Msp_0363   1  57 162  427137 ..  427153 +  -5.1  -3.79519   ATTATTTCTTGATAT              GCTTCTC CTT GAAAAGC              TTTCATAATAAGATT
       tmk   4  57  27  421280 ..  421292 +  -4.8  -3.81137   AATAAAAAGAAAAAA                GGAG TAATT CTCC                TTTACATATTTAAAC
  Msp_0345   6  55 252  406500 ..  406516 +  -5.9  -2.67143   TCAGGTACTGTAAGA              GCAGTAT ATA ATATTGC              TAATATAATAAGTAT
  Msp_0338   5  47 255  400391 ..  400401 +  -2.6  -3.89881   ACATAGTTTTTTTTA                 TTTA ATT TAAA                 TTTATAGGGATTAAT
  Msp_0338   5  47 400  400536 ..  400553 +  -2.7  -3.93256   CTCTTCCACCTATAC             TTTCAGA TCTA TCTGCAA              TTCTTTCAAGATATC
  Msp_0338   5  47 459  400595 ..  400607 +  -2.7  -3.80115   AAGAATGGAACCAAT                GTATT TAT AGTAC                TTGTATCTTCTTTCA
      mfnA   4  45 242  391073 ..  391093 +  -2.6  -3.74224   TTATTCTCCTATTTT            TTCATAGA TTTTC TCTAGGAA            TTTACATGATTTACA
  Msp_0311   7  84   8  369263 ..  369273 +    -4  -6.11019   CTGGATAAGGGAAAA                 GATA CAT TATC                 TTTTTTTTACTTTTT
      cofG   6  67 264  358482 ..  358507 +  -7.7  -2.60257   AGCAACATGATCAAA         TTCTTGGTTAT TACA ATCACCAAGAA          TAGGTTCTACAATAT
  Msp_0288   5  74 285  350441 ..  350451 +  -6.8  -4.44667   CCTTTTCAGGTAATT                 GCCA TAA TGGC                 TTTATTCTTGGAACC
  Msp_0266   6  78 198  332735 ..  332745 +  -2.6  -6.25242   TATAATTCATAATTT                 TAAT CCT ATTA                 TTTTTTTTTAATTAT
  Msp_0253   0 NONE
     trkA1   8  71  60  309147 ..  309177 +  -8.6   -2.9006   GTTTTTTTAAAATAG       TTTTAAAATAGG ATAAATA CCTATTTTAAAA       ATTATTGTAGATATT
  Msp_0223   3  64  22  280760 ..  280770 +    -4  -4.72272   TTTACTTTCTTTTTT                 CTTT GTA AAAG                 TTTTTCATAAAAAAA
  Msp_0217  11  51 221  271738 ..  271752 +  -2.2  -4.43755   ATATTTATGTCCTGG               TTTATT TTG GATAAA               TTTTCAGTTTCTTCT
  Msp_0210   4  57 408  259958 ..  259971 +  -5.3  -3.37796   AAGAATTAATGCTAA               CAATC CAAT GATTG                TTATAAATAGTAAGG
  Msp_0200   6  66  10  247583 ..  247597 +  -7.2  -3.27146   CTATAAAAAAAAGTA               TATGCT GGA AGCATA               TCTATTTAGCATATT
  Msp_0197  14  81  -7  243809 ..  243826 +  -5.7  -5.54403   TACATAACAAGCCTA             GAAAATA GTTT TATTTTC              TTTTTCTTATTTTTT
      mapB   6  69 157  237948 ..  237961 +  -3.9  -5.12916   CTTATGGAAGGTTTT               TTAGA TAAG TCTAA                TTTTCTTATTTTCTG
  Msp_0174   4  57 367  217954 ..  217965 +  -5.8    -3.052   TTGATCTATCTGTAT                CTGG AATA CCAG                 TGTATGTGTCACGGT
  Msp_0167   9  50 300  209904 ..  209914 +  -2.6   -4.2243   TACTGGTGCTATTGG                 TAAT TCC ATTA                 TTTTCACCTCTTTAT
       mtd   4  77  20  205094 ..  205115 +  -8.1  -4.09818   TTATAATAAAGTGTA           GGGAAAGTT CTAT AATTTTCCC            TTTGTACTTAATATT
  Msp_0147   3  62 450  180525 ..  180537 +  -6.3  -3.57144   TAAATAATACTGCTT                TTCCT GTT AGGAA                TTTACAAATACCAAG
  Msp_0140   6  59 270  159533 ..  159557 +  -4.4  -4.35189   TAAAAAAAAGAAGAA          GAATAATGAA TTTAT TTCAATATTC          TTATTTATTTAAATT
      aspS   4  55 408  156533 ..  156546 +  -3.9  -4.06505   ATAAGTATCATCAAG               TAGAA TACA TTCTA                TTTCTCGTATATTCA
      thsA   8  64  83  150299 ..  150312 +  -3.9  -4.77442   AAAAAAAGTAAAAAT               TAGTT AATA AACTA                TTTCTTTATTATCTT
  Msp_0115   6  62 211  130561 ..  130572 +  -5.8  -3.71672   TACCAGTAGCACCTA                GAGG ATGT CCTC                 TTGCTTTTAATCCAC
  Msp_0097   5  56 -21  110337 ..  110374 +  -6.4  -2.79912   AGCAGAGTTAGGGGA   TGATGCTGTTGGAGGA GGATAA TCCTCTAACATCATAA    TAAATTCTTTTTAAG
  Msp_0085   3  45 153  101546 ..  101556 +    -4  -2.74018   CAATATTGACATATT                 TTCT TCA AGAA                 GTATGTTTTTAATCA
  Msp_0079   1  42 191   93837 ..   93859 +  -3.5  -2.52464   TTTTCCTTCATTGGC           CTTTTAAGA ATGTA TCTTATAAG           TGAATTAAAACCACC
  Msp_0073   9  63  22   88216 ..   88234 +  -4.7  -4.44277   TAGAGGATGTTTATA             GAAAAAA ATTAA TTTTTTC             TTTTACCTTTTGGTC
  Msp_0061   4  72 151   76806 ..   76822 +  -8.1  -3.49475   GACATAGATGCACCC              TTAGAAC GAT GTTCTAA              TTCTGTGGGGATAAG
  Msp_0046   9  52 -10   52891 ..   52913 +  -4.9  -3.18023   CATTATTAAAATATG           TAAGTGGTT AAATA ATCCACTTA           TAATTTCCTTTTTTT
      cbiL   8  61  80   42318 ..   42328 +  -3.2  -4.74598   ATACTATTTTTTGAA                 TCTC AGA GGGA                 TTTCTTTTAAGTTTA
  Msp_0027   4  63  80   29579 ..   29590 +  -2.2  -4.87892   TTAGTGCTGTAACAC                CTGT TTTT GCAG                 TTTCTTTTATTCCAA
  Msp_0024   3  57 425   27710 ..   27720 +  -5.4  -3.38272   TATATTATCTATATT                 GAAG TTT CTTC                 TTGTGAATAATCCTG
      surE   3  60 315   23385 ..   23395 +  -5.4  -3.87062   GAAGAGCTTTTTCTA                 GGAT ATC ATCC                 TTTACATTGTTAATT
  Msp_0013   1  44 -16   16636 ..   16649 +  -3.8  -3.07737   ATGAAATTGAAAAAA               GAGG AAGATA CCTC                TAAATTTTTTTTATA
    cdc6-1   8  88 -31    1841 ..    1886 +  -6.5  -5.58179   AATGTGATATAGAAT TAATAGATAAAGCATTAATAT ATAA AGATTAATTCTTTATCTACTA TTTTTTATTATACTA

SUMMARY

288 putative operon ends contain 1519 possible terminators.
Percent operon ends hit by terminators of confidence >= x:
	x	#>=x	hits>=x	%hits>=x
	100	3	3	3	1 %
	99	3	3	3	1
	98	3	3	3	1
	97	3	3	3	1
	96	3	3	3	1
	95	3	3	3	1
	94	3	3	3	1
	93	3	3	3	1
	92	3	3	3	1
	91	4	4	4	1
	90	5	5	5	2
	89	5	5	5	2
	88	7	7	7	2
	87	7	7	7	2
	86	7	7	7	2
	85	7	7	7	2
	84	9	9	9	3
	83	10	9	9	3
	82	10	9	9	3
	81	13	12	12	4
	80	16	15	15	5
	79	18	17	17	6
	78	23	21	21	7
	77	26	24	24	8
	76	31	29	29	10
	75	37	34	34	12
	74	49	42	42	15
	73	50	43	43	15
	72	64	55	55	19
	71	68	59	59	20
	70	73	63	63	22
	69	84	71	70	24
	68	91	77	76	26
	67	97	83	80	28
	66	108	92	87	30
	65	126	107	96	33
	64	134	115	101	35
	63	152	129	110	38
	62	166	141	117	41
	61	190	158	127	44
	60	216	180	138	48
	59	242	200	150	52
	58	253	211	157	55
	57	317	269	182	63
	56	343	285	187	65
	55	398	326	202	70
	54	441	357	215	75
	53	479	389	222	77
	52	516	421	229	80
	51	570	456	237	82
	50	610	490	241	84
	49	684	548	247	86
	48	732	587	251	87
	47	820	651	259	90
	46	820	651	259	90
	45	940	743	265	92
	44	991	781	267	93
	43	1079	844	269	93
	42	1181	919	274	95
	41	1182	920	275	95
	40	1275	986	276	96
	39	1361	1046	281	98
	38	1482	1137	282	98
	37	1519	1168	282	98
	36	1519	1168	282	98
	35	1519	1168	282	98
	34	1519	1168	282	98
	33	1519	1168	282	98
	32	1519	1168	282	98
	31	1519	1168	282	98
	30	1519	1168	282	98
	29	1519	1168	282	98
	28	1519	1168	282	98
	27	1519	1168	282	98
	26	1519	1168	282	98
	25	1519	1168	282	98
	24	1519	1168	282	98
	23	1519	1168	282	98
	22	1519	1168	282	98
	21	1519	1168	282	98
	20	1519	1168	282	98
	19	1519	1168	282	98
	18	1519	1168	282	98
	17	1519	1168	282	98
	16	1519	1168	282	98
	15	1519	1168	282	98
	14	1519	1168	282	98
	13	1519	1168	282	98
	12	1519	1168	282	98
	11	1519	1168	282	98
	10	1519	1168	282	98
	9	1519	1168	282	98
	8	1519	1168	282	98
	7	1519	1168	282	98
	6	1519	1168	282	98
	5	1519	1168	282	98
	4	1519	1168	282	98
	3	1519	1168	282	98
	2	1519	1168	282	98
	1	1519	1168	282	98
	0	1519	1168	282	98
