# Supplementary material for: Rapid, accurate, computational discovery of Rho-independent transcription terminators illuminates their relationship to DNA uptake
Source: Genome Biol. 2007 Feb 21;8(2):R22. doi: 10.1186/gb-2007-8-2-r22 (PMC1852404; doi:10.1186/gb-2007-8-2-r22)
Supplement: Additional data file 2 — As described in the text, the entire robust tail-to-tail region is searched; if the region is less than 500 nt, then the 500 nt downstream of the stop codon is searched (stopping if a gene start is encountered). In the case of ties, all terminators with the high score are output. [file gb-2007-8-2-r22-S2.zip › Methanospirillum_hungatei_JF-1.ttperf]

 Mhun_0006   7  60 379    9285 ..    9304 -  -6.4  -3.39844   TCCAGATTTGAAATA            CATATCCC TAAG GGGAAATG             GAGATATAGAAGAAG
 Mhun_0015   4  54 134   22694 ..   22720 -  -3.1  -3.79519   AAGCTGAGGATGAAA         TGCTATAACGT GTTCG ATATTATAGCA         GAGGTAAGATTGTCA
 Mhun_0028   3  56 248   45608 ..   45622 -  -3.5  -3.97042   GGATTATGAAGGAAA               CGGCA TCCCT TACCG               AGAGGTCTGGTATTC
 Mhun_0028   3  56  77   45764 ..   45793 -  -5.8  -3.28712   TCCCGCCCGTGACAA       GGGAACGTATGCC GTAAA AGCAT-CATTCCC       TGGTGATGAAATATT
 Mhun_0041   1  67 243   58438 ..   58452 -  -3.6  -4.66163   ATTTCTATCGAAAAA               GATAAT GAT ATCATC               CCCTTTTTTTGCTCA
 Mhun_0048   4  54 473   64765 ..   64775 -  -3.2  -3.96327   ATCGCCCAGTATAAA                 GAAG CTG CTCC                 TCAACTCATCCTTGA
 Mhun_0057   7  81 291   76576 ..   76586 -  -5.4   -5.0133   GAGCCTTGGAAAAAA                 CATC GGA GATG                 AGGTTGTTTTTACCG
 Mhun_0061   3  51 289   80412 ..   80422 -  -5.4  -2.71912   CCAGAGTGATATAAC                 CCTT TTA AAGG                 CTGAAGGGATCGCCC
 Mhun_0067   7  52 469   85079 ..   85093 -  -4.3  -3.44146   CGGTTGCAGAAGTAA               CAACT GAAAA AGTTG               TTGAAGATACCACCG
 Mhun_0099   0 NONE
 Mhun_0112   3  56 286  130974 ..  130986 -  -4.7  -3.64488   AAGGGCGGGAAAATA                CGCTG ATA CCGCG                GTTGAAGTTCTGATT
 Mhun_0118   4  65 122  139711 ..  139723 -  -4.8  -4.30793   TCATATAAGAAAGAA                GCGA ATTAA TCGC                TCTGACGTCCCGGCT
 Mhun_0145   2  67  58  164256 ..  164282 -  -8.8  -3.06183   TCGACGCTGATTCAA         TCTCGATGGA AATTGAA TCCACCGAGA         CACTTTTATCACAAT
 Mhun_0163   0 NONE
 Mhun_0169   0 NONE
 Mhun_0175   4  65 228  194433 ..  194445 -  -7.7  -3.18264   GGTTTGACTGATGAA                TAGCG AGG CGCTA                TAAGAGTGTATTTTA
 Mhun_0201   1  44 142  225872 ..  225884 -  -3.4  -2.90227   CCTGAATGATGAAAT                TGCA ATTAA TGCA                GGTTTTTTGTAACTT
 Mhun_0213   2  58 372  238236 ..  238247 -  -5.8  -3.57462   GAGGGTATGTTCAAA                GTGC CAGG GCAC                 TTGGGGCGAAAGATA
 Mhun_0224   7  68 -12  249899 ..  249918 -  -7.9  -3.54638   ACAATCTGGTTGAAA            CCAGGAT TTAATC ATCCTGG             TATTTTTTCGCGATG
 Mhun_0235   3  54 176  261016 ..  261027 -  -4.4   -3.5241   GAGGTGTCAGAAATA                CTGA ATTA TCAG                 AACTTGATAAAGAGT
 Mhun_0244   1  40  36  269955 ..  269965 -  -2.4  -2.72537   CCATAAAAAAACCAT                 GCCG CTT CGGA                 TATAAATTTTTTAAA
 Mhun_0253   3  73 347  277659 ..  277684 -  -6.9   -4.2558   CACTTTTCATCAAAA         TCGCATTGCTG ATCC CAACAATGCCA          GTCTTTTGATTACTC
 Mhun_0257   1  69   5  283006 ..  283020 -  -4.3   -4.6526   ACAAAGTCTGAAAAA               CTGAT TTTGC ATCAG               CCGTTTATCCCCAAA
 Mhun_0274   5  58  25  304344 ..  304361 -  -5.5   -3.5944   TCAAAAAAGGCAGAA             CCGCGAC CATC GTCACGA              TATTTATTAATAAAT
 Mhun_0282   3  62  33  315877 ..  315897 -  -3.3  -4.36378   GAAAAATAGAAATAA            TTCCCAAAA CAA TCTTTGGAA            TTTCCGGATCACTCA
 Mhun_0285   3  54 202  320919 ..  320929 -  -5.4  -3.11687   CTAATCACCATTGAA                 GAGA TTC TCTC                 TATGCTGAAATCCAG
 Mhun_0302   4  62 342  340115 ..  340133 -    -6  -3.53224   TATCCTGGTTGCAAA             TCTATTCC TAT GGAATCGA             GTGTGTATAATATAA
 Mhun_0312   2  71 281  349061 ..  349087 -  -7.4  -3.90729   AACAATGGGTAGAAA         TGCAATTCAGAA TGC TTCTGAAGTACA         AAAAGAATACATTAC
 Mhun_0318   4  67 376  358713 ..  358727 -  -8.6  -3.09516   TCGCGGATGACGGAA               CGGTAA AAC TTACCG               ACTGGGGTCTTTCCC
 Mhun_0329   2  90  -3  369703 ..  369719 -  -9.5  -4.35518   AACGGGAGATGAAAA              GTGATCA CAT TGATCAC              ATGCCAAGATATGCT
 Mhun_0340   2  45  49  381224 ..  381236 -  -3.4  -2.94144   CTTTCATTTAAATCA                GGAT TTGAG ATCC                GGTTATAGGAATCTC
 Mhun_0347   4  53  26  391066 ..  391080 -  -2.2  -3.96892   AACTTTGAGGATAAA               TTTTAT TAC ACAAAA               AAATTTTTGAAAATG
 Mhun_0357   5  57 373  404988 ..  405000 -  -2.6  -4.20932   AACAGTTATGCAAAA                GCCC ATAAG GGAC                TATCATGGAAGGAAA
 Mhun_0361   3  79 -36  409620 ..  409635 -  -3.2   -5.5074   TAATTCAATAAAAAA              GGGATA GTTA TTTCCC               GGACTCATCCGGCTG
 Mhun_0367   1  43 379  413054 ..  413075 -    -3  -2.93708   TTTTTTGAAAAAGAG           GCAGTTTT CCTTCC AAAACGGC            TCAATCGTTGTCTGA
 Mhun_0377   3  70 180  419594 ..  419612 -  -8.8  -3.29511   TGGATGCGGTGATAA             TGGCGGTG GGT CACCGACA             ATTCCGGGAGATGGG
 Mhun_0386   6  59 384  425228 ..  425242 -  -7.2  -2.56095   TTTAGATGTAATCGA               TGAGAT AAA ATCTCA               AGGAGGAATAGTTGT
 Mhun_0400   1  41 210  444583 ..  444594 -    -3  -2.57564   TCACCTGGGTACAAT                TTTC AGTT GAAA                 TAATGGATAGCATCG
 Mhun_0408   6  65 -15  452701 ..  452715 -  -7.1  -3.33744   TTTTCCCGTAAAAAT               CAGGG AAGGA CCCTG               GATATTGCCGGGATT
 Mhun_0416   4  56 347  462650 ..  462661 -  -2.2    -4.258   TGATTCATGAACAAA                CCCT GCAT AGAG                 TTTTAAGGGTATTTA
 Mhun_0419   1  48  79  468636 ..  468646 -  -3.2  -3.28712   TCTCCGGGCTTATAA                 CAGT CAG ACCG                 GTGGATATGGAGTAT
 Mhun_0431   2  43  52  498977 ..  498993 -  -2.3  -3.09718   TAATCTCGAAAATGA              TTTGGAT TTC ATTCAAA              ATATGAAATCATGGT
 Mhun_0439   3  54 123  510857 ..  510869 -  -4.8  -3.32202   GACTGGTACACAAGA                CCAG GATCG CTGG                GTAGTACTGATCCTT
 Mhun_0459   6  62 412  530482 ..  530492 -  -2.6  -4.62302   TAATATTCCTAAAAA                 TTTA GTA TAAA                 TTTATCTAGTATAAA
 Mhun_0459   6  62 198  530688 ..  530706 -  -6.6  -3.27475   TTTGTTATCATAATA             CGCCCCCT TAA AGAGGCCG             TTGCATAACTTTTAA
 Mhun_0472   7  57  51  546568 ..  546581 -  -6.7  -2.89191   GGAGACCGGGATATA               TGGCA AGGG TGCCA                GGTTTGAACTGGTCT
 Mhun_0477   2  56  74  551412 ..  551424 -  -4.9  -3.46271   TATAAATATCGATAA                TTTAG GTC CTAAA                TCTAAAAATAACCCG
 Mhun_0481   8  66 400  556495 ..  556506 -  -4.4  -4.37198   AATTTAAAGTGAAAA                GAGA TGAA TCTC                 ACGGAGAGAAAAGTC
 Mhun_0487   4  50 -22  563690 ..  563712 -  -2.8   -3.6654   CAAACCTTAAAAAAG          TCA-GACCA GTGAAA TGGTCATGA           GTTCAAATCTTCCAT
 Mhun_0492   3  49 298  569816 ..  569834 -  -4.6  -3.01712   CGGGCTCTTGGAACA             TATCGGAA CGG TTCTGATA             TTGATATTGCCCTTG
 Mhun_0501   1  80   4  583958 ..  583973 -  -4.7  -5.19328   ATTTTATAAGAAAAA              TCAGG TTACTC CCTGA               TTCTCATTCTATTCT
 Mhun_0504   8  80 311  587312 ..  587323 -  -4.4   -5.1925   GGATAATCGAAAAAA                CAGT GGAT ACTG                 AATTGTATCACAACC
 Mhun_0508   1  66 223  589617 ..  589628 -  -4.4  -4.38171   GATATCATAGGAAAA                TCTG ACAA CAGA                 TTGACCAGGAGTATC
 Mhun_0518   2  46  27  596565 ..  596579 -  -4.2  -2.83403   TCGTGGGGATGAAAT               GGTGGT TTG ATCACC               GGTTGGCTGGGAAAG
 Mhun_0552   1  45   8  637280 ..  637306 -  -2.4  -3.40175   AGCTCTCAAAAGATA        TCTGG-GAAAA TAACCC CTTTCTCCAGA         TTGAGGTTCATCTTC
 Mhun_0564   6  45 232  652049 ..  652065 -  -3.7  -2.71325   CCATGGAGAAAGGGA              CCATTCT TGG AAAACGG              GTCATTGAAGCTATG
 Mhun_0569   5  52 -39  658456 ..  658476 -  -5.4  -2.80994   GGTAATCCGATTATA            CGGGGA CCGCTCTCT TCCCCG            ATGATGACCGTCGTC
 Mhun_0574   4  58  -8  662179 ..  662191 -  -5.5  -3.44792   TGAATGGAAAACAGA                CCGGT CAC ACCGA                TAATGGTTGCTGTCC
 Mhun_0592   6  69  10  677422 ..  677438 -  -6.6   -3.9461   GTTCTCCAATAATAA              GGATTC GGAAA GAATCC              TGAAATCCCTTACGA
 Mhun_0599   0 NONE
 Mhun_0610   2  52  35  705636 ..  705651 -  -3.3  -3.72893   GAGTTGTCGAGTAAA              GGAAA GGCAAT TTTCC               CTCTGTTCTTCTTGA
 Mhun_0614   2  58 343  708440 ..  708456 -  -5.1  -3.61902   GGTGACCAGATACAA              CTTCCTT TTA AAGGATG              TTACGGTCGGGCAGA
 Mhun_0620   4  69 343  717157 ..  717177 -  -6.7   -3.8647   ATCGATCATATCAAA            GCCGGAGAG GCA CTCACCGTC            CTCCGGATTCTTGGG
 Mhun_0625   1  47 -16  721785 ..  721798 -  -4.5   -2.7044   TATTGAATGAGATTA               CAGCA GAAC TGCCG                AGAGTAGGAATACCA
 Mhun_0633   0 NONE
 Mhun_0640   2  46 251  740352 ..  740365 -  -3.7   -2.9162   GAAGTCTGTAAATTA               CCCGC AAAA GGGGG                AAGAAGAGGATATAA
 Mhun_0654   3  49 103  759795 ..  759813 -  -5.2  -2.57944   TATGATGAGATGAAC             CCGTCGTA TAA TGCAACGG             CTCTCAACCCCTGAT
 Mhun_0665   7  65 353  770269 ..  770281 -  -5.5  -4.11897   ATAAACCGACAGAAA                GGATC AGG GACCC                GGATGTTGCTTGATT
 Mhun_0679   3  51  13  782211 ..  782222 -  -4.4  -3.16742   TTCAACTCTCATGAA                TCCT CTGA AGGA                 AAATGGGTGGATTTA
 Mhun_0715   4  62 453  820937 ..  820971 -  -6.1    -3.484   CCGATTATAGGATAA    TGCAAAACTTTCTGAAA TAA TTTC-GAAA-TTTTGCA    TAATTCTATGGAGTG
 Mhun_0726   2  55  69  832632 ..  832650 -    -6  -2.77962   CCGTATATGTTAAAT             GAAGAGGA TTG TTCTCTTC             TTCTTCATCATGGAA
 Mhun_0731   6  61 195  839414 ..  839427 -  -4.5  -4.11884   AATGATAAGGAGAAA               CCCAG GTTC CTGGA                CTGGTTCTGTAGTCA
 Mhun_0738   3  54 225  851620 ..  851645 -  -5.5  -3.22774   GACATGCACGAGCAA         TTCGTGCAATCG GTT CGGTTGCA-GAA         CATACCCAGGTTATC
 Mhun_0766   1  41 197  879492 ..  879504 -  -2.7  -2.50035   CAGATAGGAAGATAT                CTGAA TGC TTCAA                CTCTTTTCCTCGCAA
 Mhun_0772   3  60 181  886865 ..  886875 -  -6.8  -3.10641   CAACTCATCACTCAA                 GCAG GAG CTGC                 ATTTGTCATTCTTGC
 Mhun_0786   1  43 429  901745 ..  901757 -  -3.3  -2.64925   ATATGGTATCAGAAT                CCAGA TGA TCGGG                GATAAAGATATGCTT
 Mhun_0790   2  76 407  904653 ..  904666 -  -2.3  -5.42862   ATATTTTCAAAAAAA               TGGCG ATAT CGTCA                ATCAGTATGCATCAT
 Mhun_0799   4  59  16  912676 ..  912686 -    -4  -4.11692   GATTGAGGTTGAAAA                 GTTT TTT AAAC                 GAAAATTAAACGAAT
 Mhun_0804   3  45 196  915514 ..  915547 -  -3.9  -2.60032   TCCTGGGTAAAAAGT     CTGGTG-CATGAATCA CTC CGATTCAGGACATCAG     TGCAGACCAGGCGAT
 Mhun_0812   5  80 147  921518 ..  921538 - -10.5   -3.6849   ACTGAAGTCGAACAA            TTGACAGAG ATG CTCCGTCAA            AAGGTTGTCTGGCAT
 Mhun_0835   1  46  38  943228 ..  943242 -  -2.8  -3.29144   CTATCTGGCGTACAA               CCTG ATAGCTG CAGG               GAAAAAACCTGAATA
 Mhun_0842   7  64 -13  952235 ..  952245 -  -6.8  -3.53281   CAGAATAAAAAATTA                 CCCT TCA AGGG                 GTATGGTAGTTAACT
 Mhun_0857   0 NONE
 Mhun_0894   4  50 466  999411 ..  999421 -    -4  -3.36175   AATCTCTATTCAGAA                 TCAT ACA ATGA                 CCAGATAACCGGGTA
 Mhun_0914   5  57  98 1018186 .. 1018196 -    -4  -3.93288   CTCTATGCAATGAAA                 TCAT ATA ATGA                 ATCCATTGAAGCATA
 Mhun_0914   5  57  20 1018260 .. 1018274 -  -2.8  -4.16279   GATAGCACGTGAAAA               TCTGGA GAT TCTAGA               AAAATTATTCATATA
 Mhun_0920   6  77 342 1022720 .. 1022738 -  -8.2  -4.30441   TCAGAATATCGAAAA             TCTCGAGA TAA TCTCGAAA             TATTTAAATAGATAT
 Mhun_0936   6  54 338 1037366 .. 1037381 -  -4.6   -3.4582   TCATGCCATGAAAGA              TCCGAC TCGG GGCGGA               TTTGCAAGTGCCATC
 Mhun_0952   6  71 -51 1061958 .. 1061987 -  -5.2  -4.51378   ATTGAGATTATAAAA       TCGTGTATC-TCT TTAGG AGATAATACACGA       TCAACATCAGTCAGA
 Mhun_0956   3  59  38 1066358 .. 1066386 -  -4.5  -3.85817   ATGTGCTTTCAGAAA        GCCGCAAATCTGG ATA CAAAAATTGCAGC        TTCCATAAAAGGAAG
 Mhun_0963   5  76 443 1075045 .. 1075068 -  -7.4  -4.26344   ATATTGCGATGAAAA          TCCCGGTCGA TAAT TCAACCGTGA           ATGCATTTTCAAATG
 Mhun_0970   2  70 452 1083695 .. 1083707 -  -7.7  -3.78785   TCAGAAAAACTAGAA                GAACG GGT CGTTC                ATGATCCAAATTCGG
 Mhun_0982   5  48 128 1099758 .. 1099784 -  -3.7  -3.09933   CTTGAATGGAGGGAA        GCAG-GATCTGT TACA ACAGACCTCAGC         GGAGAATATTCATTC
 Mhun_1018   4  62 155 1147548 .. 1147575 -  -3.4  -4.33808   CAAACGAATTGAAAA        CTCTCATCCTGA ATCA TCAGGATATCAG         GATCATTTTTTTAAA
 Mhun_1048   3  65 386 1179013 .. 1179025 -  -2.7  -4.70887   TGACCAATAAAGAAA                GAATC CGC AATTC                AATCCGTTTGCTTGA
 Mhun_1054   4  52  34 1186437 .. 1186447 -  -3.2  -3.65034   AAATATGAGAGACAA                 CCTG CTT CAGA                 TGGTGAATAAAAAAT
 Mhun_1057   4  52 444 1188534 .. 1188550 -  -3.7  -3.52995   TCAAGGAGAAGAAGA              TGCGT ATCGATG ACGCA              CTCAATGCAACCAAG
 Mhun_1064   5  63  46 1200841 .. 1200853 -  -4.8  -4.08485   CTCATTTAAACGAAA                TGGC AAATA GCCA                TCTCTCCTGATTATC
 Mhun_1096   4  44 166 1240582 .. 1240592 -    -4  -2.52543   ATCTCTGTGAATTGA                 GATA TTT TATC                 AGAGGATTTCTTATA
 Mhun_1101   2  67  59 1244434 .. 1244448 -  -5.7  -4.13911   GAAAACAGAAGTAAA               TCCTG GTAAA CAGGA               AGAGGAGTCATCAGC
 Mhun_1105   6  56  -2 1248121 .. 1248140 -  -2.1  -4.27033   TAAAAGAGATAGAAA            TGGAAGG GTAATA CCTTCTA             CTTTTTTTGATCCTG
 Mhun_1110   5  57 248 1252927 .. 1252943 -  -2.9  -4.21098   ACAGGAAGTGGAAAA              GAGAAGA AGT CCATCTC              TGCAGATCATCTGTA
 Mhun_1115   2  46 269 1258426 .. 1258451 -  -2.5  -3.42374   CCCCAGTAATAAAAG         GGATGAAAAGA AATA TCATATCACCC          GGATTGGCATCTTTG
 Mhun_1142   3  44 250 1285090 .. 1285103 -  -3.1  -2.86181   GTACAACATGAATCA               CATCC TTCA GGATA                ATCCCTTTGAGGTAC
 Mhun_1142   3  44 126 1285214 .. 1285227 -  -3.7  -2.52742   ATCTGTGGAGAACAT               GGCGG TCAT CCGGC                TTCAATAGAGTTCTG
 Mhun_1142   3  44  90 1285251 .. 1285263 -  -3.4  -2.78463   AGTTCTGTCATCAGA                TAGG GCTGA CCTA                TGTCTCTTGTTCTAG
 Mhun_1158   5  68 294 1309240 .. 1309271 -  -8.7  -3.12142   CGGAGAGCGAACATA      TCG-CTGGGCCGGA GTGCT TCCAGCCCAGGCGG      AGATGGCACAGCGAT
 Mhun_1163   2  72  83 1318373 .. 1318404 -  -8.8  -3.46234   AAATCTCATAATCAA      TCTGGAGTCGCAGAT GAG ATCTGCAGC-CCAGA      GACTTGATTTTGAAG
 Mhun_1174   2  52 410 1334321 .. 1334331 -  -5.4  -2.77899   CCCGGGCAGCAACCA                 TGAG CAG CTCA                 ATATCCTCACTCCTT
 Mhun_1188   2  53 234 1351197 .. 1351214 -  -4.9  -3.24146   GCTCGGAATGAAAAG             TCCCATGA CTG TCA-GGGA             TTACATCCATATTCT
 Mhun_1193   7  68 179 1358000 .. 1358014 -  -8.6  -3.17075   TTCTTTCTAATGGAA               CAAACC AGC GGTTTG               TTATCGAATGTAAGA
 Mhun_1197   5  48  17 1363273 .. 1363283 -  -2.6  -3.51924   GTGGCATTGAGACAA                 TTAT ATT ATAA                 TAAATATAAAAATAA
 Mhun_1204   5  77 -37 1373101 .. 1373118 -  -9.9  -3.53224   CAGTTTTTTCTGAAA             CAGAGGA TGAC TCCTCTG              CATCACTGATTGCCA
 Mhun_1210   6  59 128 1378810 .. 1378820 -  -6.8  -3.03884   TGCAAAAGATGAAAT                 GCAG TAT CTGC                 GGCCATGTGTACGAT
 Mhun_1214   3  51  99 1381972 .. 1381984 -  -4.8  -2.97707   TTATATCAATAATCA                CCTG TTTCG CAGG                AATTTTTGCAATCGC
 Mhun_1220   7  69  47 1389892 .. 1389910 -    -6  -4.08767   CGCATTTCCGTAAAA             GTTGAACA GTG TGTTCTAC             TTGAACTGAACACTC
 Mhun_1236   2  71  85 1409998 .. 1410023 -  -9.7  -2.89564   TTTTCATTTGAGACA         TTCTGGTCCGG CATT CCAGACCAGGA          AGGATCAGATCAGGA
 Mhun_1250   3  59  20 1423034 .. 1423044 -  -2.4  -4.36914   GTCCTGGTTACAAAA                 CCGG AAG CCTG                 AAAAACTTTTTTGCC
 Mhun_1278   2  58  90 1450116 .. 1450127 -  -5.8   -3.5399   ATCATATTCATACAA                CTGG TCGG CCAG                 TTTTCCTTACCGTCA
 Mhun_1287   2  49 286 1456063 .. 1456077 -  -2.1  -3.62476   GAAGGAACGAGACAA               GATGT GAATA ACACC               TGGACAGGAACATGG
 Mhun_1294   3  60 146 1473049 .. 1473060 -    -3  -4.31835   AAGTTCCAGAAGAAA                TTCA CCTA TGAA                 TCGGGATTAAAAATT
 Mhun_1300   1  47 441 1482491 .. 1482505 -  -2.1  -3.54129   GACATCTCGCTCAAA               CCCTT GACGG AAGAG               GTATTTTTGAATTGA
 Mhun_1307  10  52 264 1491763 .. 1491774 -  -3.6  -3.71527   TCTTAACCATGGAAA                CCAG CTCA CCGG                 TCCCGTTAGTTTTCA
 Mhun_1307  10  52 175 1491838 .. 1491863 -  -3.3  -3.68302   CGAAGAGTGCAATAA         TTCCTTCCATT TGAG AATCGATGGAA          ACCGGATATATAACC
 Mhun_1320   1  50 386 1504766 .. 1504780 -  -4.2  -3.37796   CGGTATCATTCAGAA               CTCTCC GGC GGACAG               AGGCAGAAAGTGATG
 Mhun_1323   8  67 106 1508435 .. 1508446 -  -2.2  -4.90266   GGGATGAACTAAAAA                GAGC AATT ACTC                 TTATACGAACCCTGA
 Mhun_1331   2  52 289 1517416 .. 1517430 -  -3.4  -3.64772   TGCAATAAAGAAAAC               CTGACC TTT GGCCCG               CCTGTCCACATGCGG
 Mhun_1352   2  43 393 1547852 .. 1547875 -  -2.6  -3.05294   GGAAATTGTGCAATA          GAAAAACTGTA ATG CACA-TTTTTC          GGTAAAATTGTGTAA
 Mhun_1363   3  83 -18 1564826 .. 1564845 -    -5  -5.19251   CAACAGTAAGAAAAA            TTCAGGGA TACA TCTCTGAA             AATTCTGGAGCAATA
 Mhun_1374   1  56 243 1573203 .. 1573215 -  -6.2  -2.99471   TCATCCCCATACACA                CGGG GAACT CCCG                CATCAACCCATTCAC
 Mhun_1387   7  66 161 1585397 .. 1585416 -  -7.8  -3.40775   ACGGTGAGCGAAACA            TTCCGGGG AATG CCCAGGAA             GAGCCATGTGGTGTA
 Mhun_1403   2  47 210 1600696 .. 1600719 -  -4.6  -2.59883   AAAATCACGAAGGCA          GTTCAGGT-CT GCT AGCACCTGACC          GAACAGAACTTGAAA
 Mhun_1415   4  43 379 1618270 .. 1618290 -  -2.5  -3.00164   GATGAGATAATTACA            TCGCTCATC GAA GATGAACAC            CACTCTGCCATTTCA
 Mhun_1415   4  43 239 1618416 .. 1618430 -  -2.8  -2.97747   TCTGGATATCACATA               TATCAG ATT CTGGTA               CCGTATAGAGGATGG
 Mhun_1424   3  57  88 1640932 .. 1640947 -  -6.8  -2.87463   AAGGTGCTGTATAGA              CCAGCT CGGA AGCCGG               ACCTATGGGAACGAA
 Mhun_1428   6  54 274 1644958 .. 1644972 -  -5.6  -3.22774   CACAGGCAGTATGAA               CTCTCC GGC GGGGAG               CAGCAACGGGTCGCC
 Mhun_1428   6  54 251 1644979 .. 1644995 -  -5.8  -3.21099   GGCGGGGAGCAGCAA             CGGGTCG CCAT CG-CCCG              GGCCCTGATAAACCG
 Mhun_1435   8  56 397 1655860 .. 1655871 -  -4.4  -3.65351   TCAGGTTTATTGAAA                TGGA GCAA TCCA                 TGCTCAGGTTCTGCA
 Mhun_1442   5  73  18 1662956 .. 1662975 -  -8.6  -3.71848   TGTGGCCATGAATAA            TGCCCAGA GAAC TCTGGACA             TGACAGAGCCGGAGT
 Mhun_1453   5  50 246 1674671 .. 1674687 -  -3.8  -3.34715   CATCCTTTTCAAAGA              GTTTTT TAATC AAAAAC              AAAAAAATTTTACAG
 Mhun_1462   4  75  33 1683351 .. 1683361 -  -5.4  -4.74103   TTGCCAATGCAAAAA                 GAGA AAT TCTC                 GAATAAATCTGAAAG
 Mhun_1472   2  73 262 1693696 .. 1693708 -  -7.7  -3.80133   TATCCTGATAAAATA                CCAGA ATT TCTGG                GATATCGCGGTGGTC
 Mhun_1477   2  54 -32 1697389 .. 1697402 -  -3.8  -3.66556   AACCCCTGAACAGAA               GAGG GCAGTA CCTC                AAACCGGCATATAAG
 Mhun_1484   2  45 444 1706313 .. 1706329 -  -3.5  -2.94218   AGTCCTCACCACAGA              CCCCGGC CCT GCCGTGT              ATTGGAACAATAAAG
 Mhun_1499   0 NONE
 Mhun_1511   5  59 327 1731531 .. 1731544 -  -2.4  -4.48072   ATATTCAGCATAAAA               CAGT TATCGC ACTG                GATTATTTTAATGGG
 Mhun_1522   3  68 372 1749995 .. 1750010 -    -9  -2.79273   TGGTGGTAAGAGAAC              TGAGGG AAAA CCCTCA               TGAAATTATGATCGG
 Mhun_1526   6  59 392 1756976 .. 1757000 -  -7.3  -2.70994   GGAATTCTAGAGAAG          TCAGAAAAACA CTT TGTTTCTCTAA          ATAACGAGAAGAACA
 Mhun_1544   1  44 114 1774200 .. 1774212 -  -3.3   -2.8785   GAATGAATCACCAGA                CCTTG TTG CACGG                CTCGGACTGCCGGCA
 Mhun_1558   3  52 354 1786229 .. 1786249 -  -4.7  -3.31188   CACGATAACGATGAA           CCGG-GTC ATATCA GACACCGG            AAAAGAGATGCTTCT
 Mhun_1564   5  62 462 1792937 .. 1792950 -  -8.1  -2.85999   GGATTGCAGATCATA               TCCGG ATCA CCGGA                ACATATCATGAACAC
 Mhun_1567  12  76  75 1795911 .. 1795925 -  -3.4  -5.27938   ATCGCCAAAGAAAAA               GACCCG GTT CTGGCC               AGGTGGCAGAAGGTA
 Mhun_1573   5  59 331 1800546 .. 1800558 -  -3.3  -4.18401   GGATATATGGCAAAA                CCCCT TAC ACGGG                AAGAGATATGTGCCG
 Mhun_1595   6  79 -26 1819024 .. 1819042 -  -8.9  -3.87807   AAGATAATTAAAAGA             GCTCATC GTACT GATGAGC             AGTTGACTTCTTCTT
 Mhun_1607  12  79  82 1829453 .. 1829465 -  -3.3   -5.4505   CTCTGGAATAAAAAA                GGAGA AAT TCACC                TGGCCCTCGGTCAGA
 Mhun_1622   3  58 348 1842434 .. 1842462 -  -5.2  -3.65046   CGTTGATCTGAAGAA        CTGCAACCCGGA AACTA TCAGAGATGCAG        GAAAGATCAGGGAAT
 Mhun_1630   5  67 360 1851953 .. 1851977 -  -9.3  -2.64099   CGGTTCCAGTATAAG          GAAGCAGGACC GCA GATCCTTCTTC          AGGCATTCCTTCAAC
 Mhun_1639   6  65  66 1858153 .. 1858166 -  -5.3  -4.24204   TATCCAGATGCAAAA               CCATA ATGA TATGG                TATAGAGAATCTATA
 Mhun_1647   7  52 325 1865724 .. 1865734 -  -3.2  -3.71998   CACCCATGAACAGAA                 GCAA AAC CTGC                 CAGGCATACTCACCC
 Mhun_1658   1  50 107 1878877 .. 1878887 -    -4  -3.30124   GCTCATGCCCGATAA                 GTTT CCC AAAC                 TGTTGAAATTTCTTT
 Mhun_1672   9  63 180 1892778 .. 1892791 -  -8.1  -3.00215   AAACTCTCATAGATA               CCGGA GTAA TCCGG                CATATCCTCTTCATC
 Mhun_1678   1  46  16 1900875 .. 1900895 -  -4.1   -2.7736   ATTCATATTGAATGA            TAAACAAAG GGA CTTTTTTTA            AATTGATTCTTAAGG
 Mhun_1689   1  67 393 1908924 .. 1908937 -  -5.9  -4.21462   ATCCAGTATGCAAAA               CGGGA TGTC CCCCG                CGAACGTTGGGAAAA
 Mhun_1705   6  57  88 1923502 .. 1923512 -  -6.8  -2.87051   TCTCCATGATGAAAT                 TGCC CTG GGCA                 CACTCAACGATATTG
 Mhun_1709   3  67  39 1929021 .. 1929032 -  -2.2  -4.88067   ATTGATGCAGAAAAA                GAAG AGCT CCTC                 CAGGTCCCAGGTATC
 Mhun_1719   6  63 309 1937067 .. 1937090 -  -7.4  -3.14647   ACTTACCATAGTCAA          GTGGAGCTAT TCAA ACAGCACCAC           CTGGATGGTATCCCC
 Mhun_1725   9  72 -12 1946170 .. 1946184 -   -10   -2.6741   ACCGAGAAGAAAAGT               GGTCAG ATA CTGACC               GGATAATCATTGAGG
 Mhun_1739   9  64 323 1960221 .. 1960235 -  -6.4  -3.78775   TGTTTCAGGACCAAA               TCCACA CCA CGTGGA               TGCCAGAAAGATCTA
 Mhun_1749   4  48  86 1972638 .. 1972651 -  -3.7  -3.19175   CGGCAAGATATGGAA               CGGGC AGAG GCACG                GAAATTACAGCCCCA
 Mhun_1757   5  47 349 1987854 .. 1987887 -  -4.5  -2.64472   TACTCCCGAAACTGA     TGGGGGAGGCATTCC AACT AGAATTAATCCCCCA      TCTCCTGTTGTAAAA
 Mhun_1757   5  47 122 1988101 .. 1988114 -  -3.9  -3.08522   GATGTATCCGAAAAT               TGTAA AATA TTACA                TTTTGATGCCTGTGA
 Mhun_1768   4  60 186 1998287 .. 1998298 -  -5.8  -3.78962   GTAAACAGATTCAAA                CTGC CGGA GCAG                 AGATCAGGCATCGTA
 Mhun_1792   9  69 145 2024397 .. 2024442 -  -4.7  -4.62069   TGCCGATCTTAAAAA CAGGACAGACATCCCAATAGCC CCC GGAT-TTGGCATATCTGACCGG GAACAGGTCAGGGAA
 Mhun_1797   4  58 294 2032120 .. 2032134 -  -5.6  -3.53224   TAGTTCGTTTGTAAA               CCGTCA GGG TGCCGG               GATAGAGGATCTCTT
 Mhun_1817   7  64 466 2052520 .. 2052544 -  -6.3  -3.63073   GATAGGCGGGAAGAA          GGCAACGACTA CCC TTGCCGATGCC          GATGCCCTGATGAAG
 Mhun_1832   4  61 398 2064127 .. 2064139 -  -4.1  -4.21989   GACAACCGGAAGAAA                CGGTT TGC AACCA                TACTCATTGATGATG
 Mhun_1844   1  44 394 2076060 .. 2076085 -  -3.4  -2.81312   AAGTGAGTGAGTATA         CTCCAC-CATT TTTTT AATAAGTGGAG         GATTACAGGGGGGTA
 Mhun_1851   6  56 293 2086544 .. 2086558 -  -5.7  -3.27525   TTTCTTGAAATTGAA               GAGGA ATGCA TCCTC               TCCCTCAATAAATGC
 Mhun_1872   4  56  54 2119206 .. 2119227 -  -5.1  -3.50808   TCCAGCATAAGAATA           CACCCCTCGA GGA TCG-GCGGTG           AATTATCAGCCTTGA
 Mhun_1877   4  58 200 2123322 .. 2123332 -  -5.4  -3.54408   CTGTATCTAAACCAA                 CACA TAC TGTG                 GGAAAACCAATATAT
 Mhun_1881   1  55  83 2126096 .. 2126118 -  -6.3  -2.85565   ATACCGGAAATATCA           GTGAGGATT ACGAA AACCCCCAC           TCTTCGTGCCCTTGG
 Mhun_1903   1  43 379 2146715 .. 2146736 -    -3  -2.93708   TTTTTTGAAAAAGAG           GCAGTTTT CCTTCC AAAACGGC            TCAATCGTTGTCTGA
 Mhun_1908   6  51 179 2154568 .. 2154579 -  -4.4  -3.14693   CTTATCATGAAGATA                GAGA TACT TCTC                 TGATCCATTTCTTTA
 Mhun_1913   2  43  97 2159008 .. 2159024 -  -2.9  -3.03151   GGTTGGAAATGAAAT              CAAGATC AGG GTTCTCG              TATATCGCGATGAGT
 Mhun_1916   3  49 116 2160935 .. 2160946 -  -4.4  -3.02144   GTACGCCCCGGAATA                TGGT GTGT ACCA                 TCCGGGCAGGAGAGG
 Mhun_1921   1  41 108 2163074 .. 2163085 -  -2.2  -2.80344   TCGGTACGGAAGAAT                GACT CTGC AGCC                 TCATCGTGGATGAGA
 Mhun_1926   4  67 269 2166949 .. 2166963 -  -3.5  -4.74012   ATTACAAAAGGAAAA               TCCGG AGATA CCGAA               GACCTCCGGTTCATT
 Mhun_1936   8  53 252 2178142 .. 2178163 -  -2.3  -4.08216   CCATTGGGTGTAAAA           TGAC-TGTTG ATG CGACAGGTCA           TGATGCGGTAATAGC
 Mhun_1940   4  63 390 2181185 .. 2181227 -  -5.4  -3.96216   CCTTGAGCGAAAGAA GATTGTTGCCGAAGGAGCCG GAA CGACCCCTCTTGCAGCACTC CTGTCTCAGAAATTT
 Mhun_1949   6  78  79 2194052 .. 2194076 - -10.7  -3.05616   CAGCAGTACAGAAAT          CCGCTGGTTCT CGG AGATCCAGCAG          TAAACACCACAACGC
 Mhun_1959   4  56  75 2206363 .. 2206380 -  -6.9  -2.59891   TAGAATCAGAAAAGG             TCCGGGG GTTT CTCCGGA              GATATTATGAACACA
 Mhun_1964   4  66 154 2215648 .. 2215678 -  -6.9  -3.76775   TTTAATATAGCCAAA      GGATAGGGTCAGAC GCCT GTCTG-CCACATCC       ACGACCGTGTTTTTT
 Mhun_1981   3  50 -50 2235277 .. 2235304 -  -4.1  -3.29144   TGAGTCCGTCGATAA        GACGTGAGACC TGCATG GGTTTCATGTC         AATATCAAAGGTATC
 Mhun_2001   2  48 310 2257956 .. 2257978 -  -3.5   -3.3517   ATGCATGAGAGAAGA          CCT-TACTGC TCCT GCAATAGAGG           AAAATAATATTTTCA
 Mhun_2007   2  56 297 2262468 .. 2262478 -  -5.4  -3.31263   ATTTTACTTCGAGAA                 GGAT CAC ATCC                 CCTCTCCGGATGCAT
 Mhun_2019   5  64 450 2272471 .. 2272483 -  -6.3  -3.78124   AGGAAGCAGGAATAA                TGCAT CTC ATGCA                TAAATCAGTAAATGA
 Mhun_2042   2  64 130 2302995 .. 2303011 -  -3.7  -4.47611   TATCAGAAAAAAATA              TTCTGGA ATT TTCAGAA              AGATTTGAGAAAGTC
 Mhun_2050   8  73 434 2313909 .. 2313924 -  -7.6  -3.99592   AGGCAGCATGATAAA              CATCTC CCGT GAGATG               GATACAATTCCCTGG
 Mhun_2053   2  56 467 2316655 .. 2316669 -  -5.6  -3.39187   AATACTGAATATGAA               CCGGAA GAT CCCCGG               AACTCTGGGCCTCAT
 Mhun_2060   1  45 202 2326759 .. 2326771 -  -3.4  -3.03771   TCATACCGGGTAACA                GAAG CAGAC CTTC                AGGAGTTTCTTTTTC
 Mhun_2064   2  41 375 2337692 .. 2337704 -    -2    -2.752   AGGTGGATACAGAAC                TTGA TCGGT TCAA                TAAAACTCCTGATAT
 Mhun_2064   2  41 347 2337712 .. 2337732 -  -2.6  -2.62244   CGGTTCAATAAAACT            CCTGATAT TGTGG ATACCAGA            CTTGATCGGCTGAAT
 Mhun_2086   7 100   4 2365184 .. 2365198 - -11.4  -5.53991   TACCCACCAAAAAAA               GGGGGA TAT TCCCCC               TGTCTAATCAGTATT
 Mhun_2116   8  53 178 2388911 .. 2388922 -  -5.8  -2.93252   ACCTGGGAACAATTA                CTGC TCCA GCAG                 GAGGTTTGACCGAAG
 Mhun_2131   5  54 292 2406007 .. 2406028 -  -3.7  -3.63744   TTTCCCTTCAAAATA           TGAGGGA TTTGGACT TCCCCCA            CTTGAATCTATGAAA
 Mhun_2136   6  75  -8 2414146 .. 2414160 -  -2.7  -5.28778   ATTATTCACAAAAAA               CGGGG ATTAA CCCTG               TTTTTCTATCCACCA
 Mhun_2140   3  56  45 2416938 .. 2416956 -    -6  -3.00946   GCCTTGTATAAAGCA             GCTCATGA TGT TCATGAGA             TTGTTTTGCTCACCA
 Mhun_2149   7  53   5 2426475 .. 2426486 -  -5.8  -2.94993   AGGTATAAGAGTAGA                GACC TTCA GGTC                 TGTATCAGGGAATAT
 Mhun_2157   7  95 105 2431771 .. 2431798 -  -6.2  -5.69473   GAGATCAGAAAAAAA        CTG-GCCCTGATG GTT CAGCAGGGCACTG        TCCAGGCAAAAAGTG
 Mhun_2176   6  67 332 2446301 .. 2446316 -    -9   -2.5507   GCACCCAATCAACAT              GCTGGT TTAA ACCAGC               TTTATTTTTTGCCTC
 Mhun_2183   6  65  82 2454375 .. 2454394 -  -7.2   -3.3164   AATTGATTGTGACAA            TTCTGCCGG ATA CCGG-AGAA            CGGTACCTGTCAACC
 Mhun_2186   4  54 269 2458108 .. 2458121 -  -3.8  -3.66844   TGCAGATCTCAATAA               GGGT GACAAA ACCC                CCTGCCAAAGCATTA
 Mhun_2197   7  56 447 2465697 .. 2465710 -  -4.5  -3.75629   GACCCTGAATGCAAA               GGAGA ATAT CCTCC                TCCCGTTAACATTCA
 Mhun_2205   3  63 368 2473945 .. 2473956 -  -4.4  -4.27921   GACAATAAAAAAAAT                TCTG GATT CAGA                 CCTTCACCGGTTGAC
 Mhun_2211   4  61 312 2477710 .. 2477720 -  -4.6  -4.02334   CATGTAGATCAGAAA                 CCCG ATT CGGA                 TTTTATTCAGTTTCT
 Mhun_2215  15  76  37 2481999 .. 2482014 -  -4.6  -5.06414   CCCTGGGAAGAAAAA              GGTGGG CATA CCCACA               GTCATGATGACCTGG
 Mhun_2269   4  91 -13 2533307 .. 2533322 -  -6.2   -5.5074   CAACTCAAGAAAAAA              TATCAG GTGA CTGATA               GACCAGACTGGTAAT
 Mhun_2290  10  68 315 2550033 .. 2550044 -  -7.2  -3.63068   TCACAGGACCTGAAA                CCGG CTGT CCGG                 GAACCGAATTTAACC
 Mhun_2290  10  68  11 2550319 .. 2550348 -  -4.9  -4.37507   AAAAGAAAATAATAA       CGGATATTCATCC ATTC GGATGGCAATCCG        GGATTGTTAATTACT
 Mhun_2298   3  61 133 2557976 .. 2557999 -  -4.6  -4.08042   GGGAGGAGAAAAAGA          TCCAGCGA GCCATTCT TCACTGGA           AAAACCCTGCAAACT
 Mhun_2317   4  61 392 2574609 .. 2574625 -    -5  -3.88498   CGCCCATATATGAAA              GTCCGG GGATA CCGGCC              AAAGGGAAAGGTGAT
 Mhun_2324   6  60 373 2579835 .. 2579856 -    -3  -4.38141   GCTCATAGAAAAGAA           CGGAATGA GAAACA TCATTCAG            AATTTTAAGGGAGGT
 Mhun_2329   4  59 156 2584637 .. 2584649 -  -4.1  -3.98256   GGGGTACTAAAAAGA                GACGA GGC TCATC                ATCTGGGTGAAATGG
 Mhun_2344  10  82 -10 2598875 .. 2598898 -    -6  -4.93365   CCGGAGAATGAAAAA          GCCTTGTGCA GATT TACACAAGGG           TTGATTCTACAATTT
 Mhun_2357   5  47 275 2608817 .. 2608828 -  -2.2  -3.56099   GATAATTCTGGGAAA                GAGT GCTG ACCC                 TATGCCATACCGGCC
 Mhun_2357   5  47 232 2608853 .. 2608871 -  -4.5  -2.58822   CCGGCCAGATAACAT             GTCCAGA GCCGT TCAGGAC             CAGTTCTGTCTTCTC
 Mhun_2364   2  55 263 2616828 .. 2616866 -    -3  -4.07885   TATTTCCGGGCAAAA   GCACCTATTGTTGCGGGA ACC TCACACAACAAATTGCGC   GTTTTTCCTCACCAT
 Mhun_2371   1  40 177 2624285 .. 2624296 -  -2.2  -2.62265   ATTGATACAGAATAG                TCCC TACA GAGA                 TCTATGTGAAATGCG
 Mhun_2377   7  79 393 2628787 .. 2628797 -  -3.2  -5.40004   GATCAAATTAAAAAA                 GAAG CAA CCTC                 TTTATTAAGTAATAA
 Mhun_2384   8  62 332 2634287 .. 2634299 -  -6.9  -3.33492   CGATGCATGGGAGAA                GGCCC GGT GGACC                GATATTCCAGGCAAA
 Mhun_2407   2  50 419 2654552 .. 2654567 -    -4  -3.33315   TGAATACTTTGATAA              GACCAT CCGG ATGATC               GCAAACCACATAACC
 Mhun_2424   0 NONE
 Mhun_2435   4  59 295 2697141 .. 2697154 -  -3.8  -4.08767   TCCATTCCTGGAAAA               GGTG TTTCTG CACC                TTGTCGAAAACTCCA
 Mhun_2443   5  73 144 2714641 .. 2714687 -  -8.7  -3.76771   ACAACACCAATAGAA GCAAAGTTCACACTCCTTTCC GTGCA GGATAAGTGGGTGAACTGTGC AGGCTTTAATGCCCA
 Mhun_2450   4  62 292 2721483 .. 2721503 -  -6.2  -3.61654   GAGAGGGATGGGAAA            CCTCATTC TGCTG AAATGAGG            AGAATATGGAGAAAA
 Mhun_2455   3  51 389 2728853 .. 2728866 -  -2.3  -3.82098   CAGAACCAATTCAAA               CCGTG ATGA CACCG                GTTCCGGTCTCAACG
 Mhun_2455   3  51 290 2728949 .. 2728965 -  -5.1  -2.94235   CGACAGAGATGAAAG              CCGGTAT GTC ATACCCG              GTAACCATCACCCTC
 Mhun_2468   3  55 173 2741269 .. 2741293 -  -2.8  -4.10007   ATAATTCCTCCAAAA          CCGGAAGC CGTCACATC GCTTCTGG          AGGGAATGGAGGAGG
 Mhun_2474   2  42 391 2746042 .. 2746055 -  -2.4  -3.06515   TGCCACTCTGAAAAT               TCAC CAGTAC GTGA                TGCTGTCGGCTCCGA
 Mhun_2479   3  56 -27 2750174 .. 2750198 -  -5.7  -3.32518   TCTAATTAAAAATCA          GATGGTAACCT GGT AGGTTACATTC          CTGGTGGTATAGAGC
 Mhun_2486   9  62 127 2757294 .. 2757308 -  -7.8  -2.88033   GAGAATGCAGCAAAC               CCGAAC TAT GTCCGG               CGTAACCTTCTCACC
 Mhun_2500   5  81 238 2777680 .. 2777694 -  -7.1  -4.52589   TCGGTTGAGAGAAAA               CCGGA GATCA TCCGG               GTCGTTGGTGACTAC
 Mhun_2506   3  89  13 2785454 .. 2785483 -  -5.8  -5.36441   CTGCCAGAGAAAAAA       TTCCTCCCCCTT TTTTAG AAAGGGAAGAAA        TGTTCCTGTTCCCTA
 Mhun_2515   7  60 409 2796123 .. 2796148 -  -6.9  -3.22102   ATATCTTTCAGAATA         TCCCATTGATG CCTA CATCAAAAGGA          TTTCAGATACCTATA
 Mhun_2523   5  90 101 2804553 .. 2804567 -   -10  -4.43844   GTATGATGCAGAAAA               GCAGAG ATT CTCTGC               CCCTATTACGAATGG
 Mhun_2541   9  61  26 2820308 .. 2820320 -  -7.7  -2.71125   ACGGTTTATAAACAG                CGGTT AAT AACCG                TAATATAACTTTTTT
 Mhun_2550   5  61 157 2829702 .. 2829714 -  -7.7   -2.5001   AGAAGCTGCAGTAAT                GATCC TGC GGATC                GATGACATCATCGCT
 Mhun_2572   2  46 388 2851553 .. 2851566 -  -3.9  -2.89055   GAAAGTTCTGACATA               TGATT CGGC AATCA                TAATCCGTGCCCTGA
 Mhun_2577   2  50  -6 2854544 .. 2854560 -  -5.1  -2.80443   CGAGATGGCATTACA              GGGATGA AGG TCATACC              AGCCCGATAAAATTC
 Mhun_2593   5  64 360 2864534 .. 2864546 -  -3.3  -4.61231   CCAGATCCTGAAAAA                GCCGG CGA CCAAC                TTCTTCCCGGCAAAA
 Mhun_2601   4  69  83 2872238 .. 2872279 -  -8.9  -3.05715   AATTGCGTGAGGTAA CCTGCTATGGAAAACCGCTC CCC GAACC-TTTTCCACAACAGG CACTCTACTCCTGTG
 Mhun_2606   4  53  59 2877559 .. 2877590 -  -2.2  -4.08846   AGAAAAAATGAAGAA      CCTGACCATTCCTGT AAC ACA-GATCGGCCGGG      TATCAGAAGGCCTTA
 Mhun_2615   3  66 -37 2887797 .. 2887813 -  -7.3  -3.53733   TTCAGGGGAGAAATA              TTCTGCC ACC AGCAGAA              CGCACACATCTGCAC
 Mhun_2624   0 NONE
 Mhun_2629  11  69 125 2901073 .. 2901092 -  -4.3  -4.57569   CGAGTTTTTTAAAAA            GTCAGGAC AAAAA GTCCTG-C            TCAGCAAGGGTGGCT
 Mhun_2638   5  59 111 2911759 .. 2911772 -  -2.3  -4.41047   ATGTCTGAAGGAAAA               CCTCT TGAG AGTGG                ATATGCACGTGAGAT
 Mhun_2642   7  51 323 2914784 .. 2914798 -  -5.7  -2.67903   AAAATAGGGAGATGA               TGGAG AATAA CTCCA               GAAACTATCTCCGGT
 Mhun_2650   6  59 427 2922892 .. 2922906 -  -7.2  -2.62495   CTTATAGAAACAGAC               GAAGAT GGT ATCTTC               ATTGTTTCATGCCCC
 Mhun_2656   8  59 112 2927884 .. 2927894 -  -3.2  -4.16101   AAAACAGCACATAAA                 CGAT ACA ACCG                 GTTTGCATAAAGAAT
 Mhun_2670   1  43 221 2943172 .. 2943184 -  -3.4  -2.63715   AGGCACGTGAGACGA                GTGA GAAAG TCAC                GACCCTTTTTTTGTC
 Mhun_2674   1  50 226 2947026 .. 2947041 -  -3.3  -3.49475   GTGAGCGGGAGATAA              TCGAT GAGGCA ATCGA               AAATAACGTTGATTT
 Mhun_2686   6  49 435 2956499 .. 2956510 -  -2.2   -3.7282   TCATGGGATCAATAA                CCAA TATT CTGG                 GGAAAAAGATAAAGT
 Mhun_2704   4  57 440 2980070 .. 2980087 -  -4.1  -3.82031   CCAAGGACCAGGAAA             TCTGATC GGAG GAGCAGA              AGCCCACATGTGTAT
 Mhun_2709   0 NONE
 Mhun_2719   4  48 280 2990061 .. 2990080 -  -2.9  -3.51924   GTTCCATGGATATAA            TGATCAT GCTCTG ATGACCA             ATCAGGAGGGCCCTC
 Mhun_2723   5  51 408 2992902 .. 2992918 -  -2.3  -3.86202   CTGCAGGAGAGCAAA              GAATG GCTCTTG CATTC              ATATCAGATATGCTC
 Mhun_2730   7  62 255 3001214 .. 3001234 -  -2.5   -4.5477   GAAGATATCAGAAAA            CTCCGCAAT GAT ATTCAGGAG            CTTCGGGAACTCCTC
 Mhun_2742   1  46  40 3011225 .. 3011235 -  -2.6  -3.40403   GTTCTGGTATCATAA                 TATT CAG AATA                 TACGTAGGTTTTAAA
 Mhun_2751   4  59 418 3020427 .. 3020437 -    -4  -4.09739   TGAAGCCGGGGAAAA                 TCTT GAA AAGA                 GTGAGAAACAGTTCA
 Mhun_2766   5  58 102 3037621 .. 3037635 -  -4.9   -3.6806   ATACACCTACTCAAA               CCCGC TTGAG ACGGG               GATTTTCTACAAAGA
 Mhun_2777   8  82 452 3045950 .. 3045995 -  -4.1  -5.40072   TCGGTTTGAAAAAAA GGTTATTCC-AAGACGTGCATT CGA ATTGCACTTCATAGGAATAAGC AAAATTTTTGAATTA
 Mhun_2780   2  47 138 3048252 .. 3048275 -  -4.6  -2.74461   GAGGGACTCTGAAAG          CAATTCTGAA GCAG TCCGGAATTG           AAATCGAGGAGTTAT
 Mhun_2803   7  61 451 3072766 .. 3072777 -  -4.4  -4.13767   CCTTTGACCGGAAAA                TCCA TACC TGGA                 AAACCCATAAACCCC
 Mhun_2807   5  62 454 3078912 .. 3078922 -  -6.8  -3.30443   CGACGAGTATATGAA                 GACC CCC GGTC                 AGGGAAAGACAATCG
 Mhun_2812   5  58 190 3085607 .. 3085621 -  -5.6  -3.60296   GAGTGGGACGGCAAA               CGGGCT CAT ATCCCG               GTAAAAGATCCTGGA
 Mhun_2819   4  51 -12 3093280 .. 3093299 -  -5.8  -2.70932   CCTTTTTTGTAACTA            CTCAACTT TAGG AAGTTGAA             CAATTGCCATTCTCG
 Mhun_2841   3  51 113 3121508 .. 3121522 -  -4.3  -3.14211   ATGGGGCTCCATGAA               TACTG AGAGG CAGTA               ATAGAATAAAATGGC
 Mhun_2871   8  76  -5 3151995 .. 3152010 -    -9   -3.6501   AACAAGGATCGGAAA              GCCTGA TCAT TCAGGC               TGAATAAAACGTTAC
 Mhun_2878   3  47  79 3160744 .. 3160760 -  -2.2  -3.52906   TCAGTTCGAGAAATA              CGCTGA GACCA TCAGGG              ACCTGATAAATTACT
 Mhun_2878   3  47  73 3160755 .. 3160766 -  -4.4  -2.63479   AATACGCTGAGACCA                TCAG GGAC CTGA                 TAAATTACTGGAGAA
 Mhun_2885   5  60  45 3167008 .. 3167023 -  -6.8  -3.18264   GGGGCTACTCATGAA              GCAGGA TTTG CCCTGC               CTGAGTATCTGAAAA
 Mhun_2911   1  41 145 3186414 .. 3186445 -  -2.3   -2.8237   AGAAGAACCGAAGCA      GGATTCTGATTCC ATTGAA AGTATCAGAATTC       TCGAACCCGGCAGAT
 Mhun_2924   3  52  37 3201561 .. 3201573 -  -4.7  -3.29471   CTGTCAGCATATGAA                GGCAG GAT CAGCC                CTTCCCTTCAAACCG
 Mhun_2933   4  59 -20 3208164 .. 3208179 -  -4.7  -3.81473   AAAAATAGATTCAAA              CCTGA TGTTCT TCAGG               TTCCTTTGATCTTTT
 Mhun_2939   7  60 288 3212294 .. 3212310 -  -2.9  -4.39426   CAGACCGGTATAAAA              CCCGG ACGATAA CCGGA              GACATCGGTATCTGA
 Mhun_2965   5  61 284 3242259 .. 3242272 -  -8.1  -2.50966   ACGCAACCAAGATAG               CCGGT CTCT ACCGG                TGTGCCTGTTGTGGG
 Mhun_2973  10  65 176 3249404 .. 3249418 -    -5  -4.28361   GCAACGCCAGGAAAA               TTCCAG TAC CTGAAA               GTTACCAGAACGGAA
 Mhun_2976   6  75 347 3253135 .. 3253149 -  -2.8  -5.24531   AGGCCTGACAAAAAA               GACACA GGA TGCATC               AGATACCATGGATAA
 Mhun_2985   3  58 472 3262665 .. 3262677 -  -6.3  -3.12595   CTCAATGATTGAAGA                TGCAT TTG ATGCA                TTTGAGGATCGTGAC
 Mhun_2991   4  52 257 3270414 .. 3270425 -  -4.4  -3.36492   GCGGCAACGGGACAA                TCCT TTTC AGGA                 ACTGGACCGGACCGA
 Mhun_2994   4  61 180 3273740 .. 3273754 -    -5  -3.85092   AGCAGGTATACGAAA               CATCTG AAG CAAATG               TTTCACAGTTTGATA
 Mhun_3003   3  51 456 3282317 .. 3282338 -  -4.3  -3.18264   CCTTTGACTCAGGAA           CCGACACAG ACCT CTGAGCCGA            CGCAGACAAAGTCAC
 Mhun_3006   6  87  35 3285961 .. 3285981 -  -5.3  -5.39721   GCATCAGATAAAAAA            TCCACAGGT TTA ACCGGTGGC            GGGACAACACTCTAA
 Mhun_3031   1  41 241 3301615 .. 3301628 -  -2.3  -2.78725   AGACCTGATGAACGA               TGCCA CGAC TGGCT                TGAGTATGCCCTTGA
 Mhun_3036   3  63 376 3306957 .. 3306978 -  -5.1  -4.10161   CAGCAGTTTCCAAAA           TCCTGGGAGC ACC GCACC-AGGA           AAAGGAAGCTTAATT
 Mhun_3042   8  70  70 3312562 .. 3312579 -  -5.5   -4.4009   GTGCAGTTCAGAAAA             TTCTCGG TCCG CCGGGAA              AATCCAGAACCTGAT
 Mhun_3045   3  54 349 3316184 .. 3316194 -  -4.6  -3.59262   TTCGATACCCGCAAA                 CCCG GTA CGAG                 GAGCTGATGATCAAT
 Mhun_3050   4  73 235 3322407 .. 3322418 -  -7.2  -4.00038   CATTATTATTACAAA                CCGG GAGA CCGG                 TGAGAAGAAGACCTT
 Mhun_3056   5  59  24 3330785 .. 3330796 -  -7.2  -2.63913   TAGTAGGGCATATTA                CCGG CACA CCGG                 GCATTCGTCTGAATG
 Mhun_3066  10  70 -14 3339245 .. 3339261 -  -9.5  -2.60714   TTAAACGGGTATAAG              GATCAGA GGA TCTGATC              TTCAGATACCTCAAT
 Mhun_3072   3  61  52 3346168 .. 3346192 -  -7.1  -2.93783   AAAATTCTCAAAGGA          TGGCATGATGA TAC TCATCAGGCCC          GATGTATAATATACA
 Mhun_3083  10  58 368 3357619 .. 3357630 -  -5.8  -3.53761   CAAGTGCTGCTTAAA                CTGG GTGT CCAG                 AAAAATGCCCTTTTG
 Mhun_3083  10  58 162 3357810 .. 3357836 -  -5.8  -3.52522   CTATATAAATAGTAA         CCCCCTCCTAAT TTT ATCCGGAAGAGG         CTCTCTGTAACTTGT
 Mhun_3083  10  58  72 3357911 .. 3357926 -  -6.2  -3.19511   GCACATAATGCAATA              CTCTTT TTTT AAAGAG               CGGGAAGTATAGCGA
 Mhun_3088   5  84 100 3364437 .. 3364450 -  -6.7  -4.99035   CTATGGATACAAAAA               GAGGA GCAT TCCTC                AATTTGATTACTTTT
 Mhun_3099   1  43 158 3374537 .. 3374547 -  -2.6  -2.95298   TGCAGGCAGGAGATA                 TTTT CAC AAAA                 GAAAACCTGCGGAGT
 Mhun_3105   1  43 379 3379214 .. 3379235 -    -3  -2.93708   TTTTTTGAAAAAGAG           GCAGTTTT CCTTCC AAAACGGC            TCAATCGTTGTCTGA
 Mhun_3116   5  74 266 3389808 .. 3389830 -  -4.3   -4.9448   ATGGATTAAAGAAAA          TC-GCAATTT AAGA AAATTGCAGA           GAAGGGGAATATCAC
 Mhun_3122   3  53 209 3395884 .. 3395915 -  -2.6  -3.82824   TACTAGTTACAATAA      TAAATGTATATATTT TGA AAATA-ATACCTTTA      AAATTATTATATGCA
 Mhun_3130   2  86  -9 3410775 .. 3410789 -  -7.8  -4.93877   CTCCAGGAAATAAAA               GGGACT TAG AGCCCC               CCGACCTCGTTCGAA
 Mhun_3141   5  77 -12 3429461 .. 3429473 -  -4.9  -4.94109   TAAAATAAAAAACAA                TTATC TAC GATAA                ATCGCACATCCACAC
 Mhun_3150   2  47 251 3443232 .. 3443243 -  -2.2  -3.49886   ACTTTATACAATCAA                CGAG ATCG CTCA                 CTATCATGATCAAAA
 Mhun_3154   8  62 124 3447920 .. 3447949 -  -7.9  -2.77166   CTATCGGAAAAAACT       GCTGGATAG-GGCT TCG AGCCACCATCCACC       CTGGAGTGAACATTG
 Mhun_3168   1  62  24 3463645 .. 3463658 -  -6.7  -3.35679   GTGCTGCAGGTAGAA               GAGGA CTGA TCCTC                TGTACCTGCCGGGAT
 Mhun_3193   8  53 260 3483216 .. 3483233 -  -4.9  -3.20858   CAGCAGATGCAGGAA             GAAAGAT CGAT ATCCTTC              ACACCAATCCACACG
 Mhun_3200   2  43 -32 3492455 .. 3492470 -  -3.2  -2.59954   AGAGAGACGAATCTA              TCACAG GGAT CTGTGC               GCCGGTCCTGAGTAC
 Mhun_3218   1  46 180 3520266 .. 3520278 -  -3.3  -3.14581   GAACTCATGAAGATA                CGCCT GAT AGGCC                TTGGTAATGACCGGG
 Mhun_3221   1  52 180 3523489 .. 3523531 -  -3.4  -3.62046   GGACGCGGTGAAGAA TCAGAGAGAATTATCCGG TTCATTG CCGAACAGATCTCCCCGA ATACATGGCTTAATA
 Mhun_3232   0 NONE
 Mhun_3236   4  48 463 3541906 .. 3541918 +  -3.3  -3.33922   GTTGTTGCTATTACA                CCGGA TTT TACGG                CTTTTTGCAAAAGAT
 Mhun_3233   4  66 366 3536858 .. 3536868 +  -8.2  -3.39908   ACCTTAAACGGGAAA                 CGGG AGT CCCG                 TGTATTTTCCCACCC
 Mhun_3222   4  57 278 3525721 .. 3525735 +  -2.8  -4.21343   CCCACAACGCTTATT               GTTATG CGA CATCAC               TTTGTCTCTATTGAG
 Mhun_3199   6  56 -18 3492411 .. 3492421 +  -6.8  -2.66882   CCCGTTCTCAACCGG                 TGCC TGT GGCA                 TCATGTAACCTTTTT
 Mhun_3192   2  65 458 3483971 .. 3483982 +  -7.2  -3.29829   GAGACGGAAATATAG                CGGG GCGC CCCG                 TTGTCAAACAATGTC
 Mhun_3171   4  67 447 3468672 .. 3468682 +  -5.4  -4.14392   GGTATACAGATAAGC                 CTCT TCA AGAG                 TTTTCCCGGTTGCAA
 Mhun_3167   5  58 451 3464104 .. 3464138 +  -4.9  -3.64716   TGGCCCGCGCAACAA     GATCCACACTCCGCT CCACA AGAGGGATGGGGATC     TCTTTTCCCAGCTGG
 Mhun_3153   4  56 169 3448249 .. 3448267 +  -6.8  -2.61239   TCGAATGCACATCTT             CAGATGAA CTA TTTATCTG             GTTCTGCAATCTATC
 Mhun_3142   2  47 455 3432767 .. 3432790 +  -4.6  -2.55074   CTTATCACAGAATCT          GGTTTTTGAA CATG TTCTAGAACC           TGCGTTGAAATTACA
 Mhun_3129   2  79 421 3409531 .. 3409554 +  -9.6  -3.75115   ACGAGATCTAAAACT          TATCCCGGGT ATCA ACCCGGCATA           TTCATTTTGTAACAC
 Mhun_3121   1  41  53 3395401 .. 3395412 +  -2.2  -2.77522   TCGATATTATTCCAG                TCCG CTAG TGGA                 ATTATTGGGAAATAT
 Mhun_3115   1  42 258 3390357 .. 3390370 +  -2.4  -3.00731   CCGGAAACCTTTTTC               GACA AGCATC TGTC                CTTTATAGTGATTCA
 Mhun_3090   4  58  26 3367846 .. 3367863 +  -5.6  -3.61178   ATCCAATTTCATTTA             TGCATG AACCGG CATGCA              TTTCCCCTGCCTGAC
 Mhun_3090   4  58 164 3367984 .. 3367994 +  -5.4  -3.49102   CCATTCTGCCTCACT                 TACC ATT GGTA                 TTCTATCCAGAATAT
 Mhun_3087   2  41  55 3364613 .. 3364629 +  -2.2  -2.82635   AAACCCCTGCCTATT              ATTCCC CCTCC GGGAAG              TATGATCCTCCAGCT
 Mhun_3087   2  41 330 3364888 .. 3364898 +  -2.6   -2.7361   ACAACCCAGGTATCT                 TTTT ATT AAAA                 TGCATTTCTAATTCA
 Mhun_3071  12  64  66 3346005 .. 3346016 +  -2.2  -4.73388   ATTTAAATTTCCTGA                CTTC TTAT GAGG                 TTTTTGGTACCAATT
 Mhun_3071  12  64 375 3346314 .. 3346329 +    -4  -4.42748   ACCCAACTTTGATGT              TCCAGGT ACC ACC-GGA              TTGTTTTTCGGATCC
 Mhun_3067   4  53 445 3344106 .. 3344121 +  -2.6  -3.90574   ATCATACCTGCATTT              TTTAGA ACTG TCTGAA               TTTCATGTAATTGTT
 Mhun_3055   9  65  93 3330921 .. 3330931 +  -5.4  -4.12397   TGATGCTCTCTTTTC                 CATC CCG GATG                 TTTATAATTCTCTCC
 Mhun_3049   6  67  27 3322698 .. 3322714 +  -2.2  -4.89966   GGTAAACCATTCCCA              TGCAGG GATCA CCTGAA              TTTCTTTTTCCATAT
 Mhun_3035   3  56 246 3307237 .. 3307258 +  -6.5  -3.06605   CACCTCCGAACCATT           CGTGCAGGA CAGT TCCTGCGCA            TGTATAGTTATATTT
 Mhun_3035   3  56 409 3307400 .. 3307415 +  -3.2  -4.09864   TCTTCGATGGTAACA              TGGAAC CGGC GTGCCA               TTTTAAAGGCTAACT
 Mhun_3030   1  45 264 3302127 .. 3302137 +  -2.4  -3.29263   TGCCATTGGTGAGAC                 CCTG GTC CCGG                 TTATCAGACAGATCT
 Mhun_3005   4  48 359 3286355 .. 3286365 +  -2.6  -3.45434   TCATTCCCGCTCTTT                 TTAT AAA ATAA                 TTGTGATGAGTTCTT
 Mhun_2997   1  60 102 3279153 .. 3279172 +  -5.8  -3.78775   ATATCCTGCATATCC            GATCACGTG GAT CAC-TGATC            TTTCCTGATACGAGA
 Mhun_2975   7  78  10 3253502 .. 3253526 +  -2.8  -5.36441   GTTTAAATATTATTT         TCGG-CCTGCT TCAG AGCAGAACCGG          TTTTTTATATCAGCA
 Mhun_2964   5  66  64 3242612 .. 3242623 +  -7.2  -3.50302   ATCTGACCCCTTTAC                CCGG TGTC CCGG                 TCTCTTTTATACTGA
 Mhun_2938   2  54  -2 3212614 .. 3212632 +  -4.6  -3.48276   TACCTTGCCAGAATG             TGAGGA AAGTACA TCCTCA             TTATCTCAACAAAGC
 Mhun_2912   5  65 352 3188816 .. 3188843 +  -7.8  -3.20494   CTGTTTTTCTTTCAG        GGAGGAGAGA CGCTCTTT TCTCTTCTCC         TCTTCCTGGTTCAGT
 Mhun_2884   1  45 162 3167217 .. 3167230 +  -3.1  -3.08032   CAGGAGTTTTCAGGG               TGCAG GGGT TTGCA                TGGTTTTCCGGAAGC
 Mhun_2877   4  61 278 3161100 .. 3161121 +  -8.1  -2.59527   GATAACCGAGTGGGA           TCGTC-GGAT CGC ATCCTGACGA           ATCTTCTGCTCTTCC
 Mhun_2870   4  48 265 3152265 .. 3152276 +  -4.4  -2.79302   ATGTCCGGTCACGGA                TCTG ACGC CAGA                 TATCATCCACCTGAT
 Mhun_2825   2  55 223 3104486 .. 3104498 +  -2.7  -4.09243   TTCGTGGATCCTGCA                TCTTT CCA AGAGA                TTTTGCGGCCATGTA
 Mhun_2817   1  48  58 3092817 .. 3092827 +    -4  -3.19026   TTACTGATAGAACAT                 TGAA TTA TTCA                 TTAGCTATTCAACTC
 Mhun_2806   6  65 463 3079855 .. 3079866 +  -7.2  -3.30338   ATTGGAGTGCAGTCT                CCGG ATCG CCGG                 TTGTCACCAGATTCT
 Mhun_2795   2  48   6 3068997 .. 3069024 +  -3.4  -3.34344   CATTCTATGAAGATT        CTGGATCAGGC GTTTTCA GCC-GCTCCAG        TTCATTCGCCAGTGC
 Mhun_2790   2  51 324 3063419 .. 3063431 +  -4.9  -3.07291   GATTAAAAACTACAT                TCAAT ACC ATTGA                TTACATCAAATCATT
 Mhun_2784   2  82  52 3057667 .. 3057692 + -11.9  -3.04144   GTCCGTTCTTGGAAG         GCTGGGTTAGG GTAA CCTAACCTGGC          TATTCGACATACACC
 Mhun_2779   1  42 457 3048770 .. 3048783 +  -2.4  -3.00731   CCGGAAACCTTTTTC               GACA AGCATC TGTC                CTTTATAGTGATTCA
 Mhun_2768   9  58 180 3040528 .. 3040542 +  -5.6  -3.53012   CCGCAGGTCAAACAT               GGCGGA TGT TCCTCC               TTTCAGGGGCGGAAA
 Mhun_2765   4  59 134 3037869 .. 3037881 +  -6.9  -3.03453   GAGTGCCTTTACCCG                GCGGG AAA TCCGC                TCTATCTCGGTTATC
 Mhun_2754   3  65  -4 3023334 .. 3023346 +  -4.8  -4.15044   GGGTAATCTGTGAGA                CCTG ACCCC CAGG                TTTATTCCAGGGAAC
 Mhun_2750   6  58 219 3021021 .. 3021031 +  -5.4  -3.56593   GTTTTATACATAAAT                 GAAC CCC GTTC                 TTCTCGTTCTCCAAT
 Mhun_2729   2  52 103 3001583 .. 3001596 +  -3.7  -3.58269   GGTGAGTAAATACAG               GCCGG ACAC CCGTC                TTTACACCTGCATTC
 Mhun_2724   2  69 227 2995814 .. 2995827 +  -6.7  -3.93262   ACACGAACCAGCCGT               GGGAA GAAG TTCCC                TTTCATCTGTTCCAG
 Mhun_2708   2  64 267 2982942 .. 2982956 +  -2.2  -4.75308   GTGAAATGGGTCTGC               TTTAAA AAT TTTAAG               TTTTTGCATATTCCT
 Mhun_2685   4  76  56 2956778 .. 2956807 +  -9.3  -3.69663   AGGTATGAATGCACT       TTACCGGCAGGTA ATGG TACCTGCCTGAAA        TTCTTCCATGATAAT
 Mhun_2673   5  61 -10 2947149 .. 2947174 +  -4.7  -4.07885   GCCAGAAAGAGGACT         CCGGGGTCT GAAAGGGG AGATCCTGG          TTTTGGCCCAGGATG
 Mhun_2663   3  54 220 2937634 .. 2937655 +  -4.3  -3.44848   AGGCCATGATGATAC           CCGGTCC-CG TCC TGTGGTCCGG           TCTTTCCTGCACCAG
 Mhun_2660   1  43 272 2934130 .. 2934142 +  -3.3  -2.63435   CTTCATCTATCAGCG                TCAGG TTT CCTGC                ATTGTCGGTAATTAC
 Mhun_2655   1  43 285 2928189 .. 2928202 +  -2.3  -3.09987   GCAGAAATCAGAAGC               CACTC CAAA GAGCG                TTACCTCGATATTGG
 Mhun_2649   3  56 446 2923765 .. 2923784 +  -4.9  -3.54424   TTTGTCTCATAATCC            CACCAGG CTATTC CCTGGAG             TTTGCAGACATGACA
 Mhun_2643   5  47 326 2918706 .. 2918732 +  -4.5  -2.52208   AAAAATTACGGATTT         TCGATGATGCA ATATA TCCATTATCGA         GTTGATCAATAATTT
 Mhun_2628   2  41 342 2901550 .. 2901561 +  -2.2  -2.87026   GTCAAGGGTAACCTG                CTGG TAGA CTAG                 TCTGCTGTCAATATA
 Mhun_2618   3  75 451 2890942 .. 2890952 +  -5.4  -4.82901   GCATAGCTCATCTCC                 TGGA GTT TCCA                 TTTTTCTGCAAGCCG
 Mhun_2605   5  63 192 2877853 .. 2877867 +    -5  -4.10179   AGGGTTCAATTCAAG               GGCTTT TGA AAAGTC               TTTATATGCATTATC
 Mhun_2600   7  76 165 2872542 .. 2872555 +  -2.3  -5.48063   CTGATTATGCCATAG               TCCTG CGGA CGGGG                TTTTTTCTATTACCT
 Mhun_2594   3  54 294 2867381 .. 2867398 +  -4.9  -3.29144   AAGCGAGTCTATTCC             GGAGCAGA GTT TCT-CTCC             TTCTGAAACACATGC
 Mhun_2576   3  48 253 2854803 .. 2854816 +  -3.8  -3.21276   AGTTATCTGGTTCCA               TCCC ATGTGG GGGA                TCTTATACCCGGGCA
 Mhun_2564   9  75  78 2846453 .. 2846479 +  -9.6  -3.30124   ATCTAAACCTTTTCT         CAAAATAGATGA CCT TCATCAATTTTG         TTGTCAAAACTCAAA
 Mhun_2554   6  65 218 2836305 .. 2836319 +    -5  -4.23674   CCGCTTCCCATAAAT               CTTTAC ATA GTAGAG               TTTCTGTTCATCCGG
 Mhun_2551   6  56 399 2833694 .. 2833708 +    -7  -2.56164   GGGTAAGTGAAGGCA               GGTCCC GGA GGGCCC               GTTCATCATTCGAGA
 Mhun_2540   7  81  56 2820359 .. 2820372 +  -6.7  -4.71222   AATCAGAGTTGTATA               GAAGC AAGT GCTTC                TTTTACTTTTGGTCT
 Mhun_2533   3  50 405 2814801 .. 2814818 +  -4.8  -2.83403   CATTTTTGTAATGCC             TCCTCC CTGAAT GGGGGA              ATTTCATCACCGAAC
 Mhun_2530   3  47 327 2812078 .. 2812091 +  -3.8  -3.02043   AGAAGGAATCACTGA               CCTG TATTGC CAGG                TGTTCAGGAGCGATT
 Mhun_2530   3  47 417 2812168 .. 2812186 +  -2.4  -3.60296   ATCCTGAGCGCTCAA             GAGATTGT GAA ATTATCTC             TTTCCGATCAGCCTC
 Mhun_2522   2  49  22 2804695 .. 2804708 +  -5.2  -2.62184   CCACACATGCCAAAA               CCGC TGGGCT GCGG                TAATATGACCAAAGA
 Mhun_2514   6  56  51 2796522 .. 2796534 +  -3.5  -4.06892   CAATTTTTGTATAAG                TAATT CTT AATTA                TTTATGTAAGATTCT
 Mhun_2505   1  43  61 2785476 .. 2785489 +  -2.4  -3.11768   CCCTTTTTTAGAAAG               GGAA GAAATG TTCC                TGTTCCCTACTCTGA
 Mhun_2490   3  75 307 2761907 .. 2761921 +   -10  -3.25823   CTGAACAGAAATCGT               CTGGAC GTG GTCCAG               TTCATGTCCGGCCAG
 Mhun_2487   7  65  75 2758616 .. 2758628 +  -7.7  -3.25823   CTTTGAACCCTGGGT                TGCGA CGA TCGCA                TTAATCTGAACAAAG
 Mhun_2480   4  47  43 2753869 .. 2753879 +  -2.4  -3.53012   TTATCAAAAAAATGG                 ACCC GGC GGGA                 TTTGAACCCGCGGCC
 Mhun_2467   3  52 357 2741820 .. 2741832 +  -3.3  -3.63922   ACCAGAACGTTCATA                TCACC GGT GGAGA                TCTTTTCGGCAGAAT
 Mhun_2454   5  63 460 2729698 .. 2729708 +  -8.2   -3.0264   GCATACATCTGACTG                 CCCG GAT CGGG                 TATTCGCCAAACTTT
 Mhun_2449   6  60 359 2722197 .. 2722211 +  -2.8  -4.43832   GGTCAGAAACCAGCC               ATCTTC CAT GAAGAC               TTCTTTTGTCTCTTC
 Mhun_2434   5  57 113 2697569 .. 2697592 +  -2.5  -4.15044   ATTGTACTCTTCACA          TATCTGC CTGGACATCT GCAGATA           TTTCTTCACCGACCC
 Mhun_2425   6  69 170 2673362 .. 2673381 +  -6.4  -4.00683   ATTTATGTTCTGCAG            TTCCGGTA TAGG TACCGGGG             TTTCATTGAATTTTT
 Mhun_2414   3  53 309 2663939 .. 2663959 +  -5.3  -3.16338   GGCGATATCCTCCGG            CCCGATAGG AAC CATTTCGGG            TATATTCATATCCAT
 Mhun_2409   3  66 284 2657491 .. 2657510 +  -6.3  -3.85698   TCATCCCGTCCGGTC            GGCCCGG ACTGCA CCAGGCC             TTTCTCAAACAGGGG
 Mhun_2406   1  49 215 2655199 .. 2655210 +  -2.2  -3.72302   AGCTCCGGATATGAC                CGTT GCAG GACG                 CTTTTTTAATATCCC
 Mhun_2387   3  44 111 2638742 .. 2638757 +  -3.2  -2.78141   GTTTCCATGCAAGAA              CGGGAGG TAT CC-CCTG              ACTTTTTCTCTTCAG
 Mhun_2383   3  53  29 2634663 .. 2634679 +  -2.9  -3.83026   TTGCCTGAAAGGATT              CAAGGAG AAC TTCCTCG              TTTAATCTGCCAAAA
 Mhun_2376   3  48  -4 2629181 .. 2629194 +  -2.5   -3.6135   AGACTCTAAAAATGA               TATAA CTGA TTATA                TTTCAAAATGTCTTT
 Mhun_2368   2  61   5 2622220 .. 2622237 +  -7.7  -2.57522   TGGAAATGTAATGAC             GGGGAGA ATTT TTTCCCC              ATTCCTGTCAATTCC
 Mhun_2363   5  54 174 2616897 .. 2616907 +  -5.4  -3.17219   ACCACGTGCATTTTC                 CCTA AAA TAGG                 TTCCTGACCATTATC
 Mhun_2351   2  47 387 2605074 .. 2605089 +  -4.6  -2.70788   CGGTGGGGATCTGCC              CCTCCA ATCA TGGCGG               CCTTTTTATCCATAA
 Mhun_2347   3  61 -23 2601659 .. 2601688 +  -7.9  -2.72371   ATCTTTTTACTCCTC       CTCT-ACCGCCGGT ATC ACCGGTGATCAGAG       ATGTTCTTTGAGGAA
 Mhun_2343   9  62 208 2599054 .. 2599064 +  -3.2  -4.46212   ATATCCTGAACGCGG                 GGGA ATT TCTC                 TTTTATAGTCGCAAC
 Mhun_2343   9  62 359 2599205 .. 2599221 +  -7.9  -2.78384   ACGCTCTGTTCTCTG              CACCGGT AAC ACCGGCG              TATGGTGGCCCCGCA
 Mhun_2335   2  41  88 2591364 .. 2591374 +  -2.4  -2.89212   TCCAGGACTGGTTTT                 ACCG GGT CGGC                 CTTATTGTGAGTAGT
 Mhun_2327   5  53 -21 2584520 .. 2584533 +  -2.3  -4.00103   GGTACCTGTCGATGA               GAGTG ATTT CCCTC                TTTCCTAATTTTTTT
 Mhun_2304   2  57 460 2563615 .. 2563630 +    -4  -3.80535   CTGTATGCCCCGCCT              GAAGGT AGGC ATCTTC               TCTTTTATACAGGTT
 Mhun_2299   9  85 349 2559904 .. 2559928 + -11.5  -3.42581   AAGTGAACCGGTGGT          GATCGGGGTGA GGG TCACTCTGATC          TTGGTGTTCATATTT
 Mhun_2289   4  62 -16 2550342 .. 2550354 +  -6.3  -3.48558   CATCCATTCGGATGG                CAATC CGG GATTG                TTAATTACTCTTTCT
 Mhun_2268   5  68   8 2532826 .. 2532848 +  -2.7  -4.93877   AGTCTTAAAACAACT          GACTGCCAAC ATAT GTAGGCA-TC           TTTTATTTGCTGAGG
 Mhun_2258   1  48 366 2521113 .. 2521135 +  -3.4  -3.38314   GGTACCCGATAATAT           TCATAAACCG AAC CGGTTTTTTA           TCTTCTATCTGAATT
 Mhun_2255   2  79   4 2517226 .. 2517241 +  -3.2  -5.49729   AAACCAGAGTAAATT              AAACCC TTAC GGGTTC               TTTTTTTCCCTGATT
 Mhun_2226   2  53 154 2501041 .. 2501063 +  -5.4  -2.96609   TAATATTGCTGATAC           CGGAGGGCTT CAC ATGCCTCCCG           CTCTTTTGTTGCCTG
 Mhun_2221   7  59 -10 2491263 .. 2491285 +    -2  -4.42653   GGAAAAAGATGTGTA           ATTGCAGATA GGT TATCTGAAAA           TTTTATCCCTGAAAT
 Mhun_2221   7  59 388 2491661 .. 2491682 +  -4.4  -3.87641   TACCGGAAAATTTCA           GCCCTTCA AGTTCC TGAATGGC            TTTATCCGGCATATT
 Mhun_2214   0 NONE
 Mhun_2200   3  56  37 2469645 .. 2469656 +  -2.2   -4.2679   TGAAAAGGAATAGAT                GTGG ATGA TCAC                 TTTTCATCCAGATTC
 Mhun_2196   1  42 317 2466398 .. 2466425 +  -2.1  -3.04263   CCGGAGACGACCGTT        TGATCATC-TTC CCCAA GACCGATGATCA        TATTGGAACTCACAT
 Mhun_2185   4  50 407 2457917 .. 2457942 +  -3.3  -3.53531   TCATCACAGGACTAT         TCAAAATTCCC ATGC GTGAATTGTGA          TTATCATATTGATAA
 Mhun_2175   2  90  -9 2446301 .. 2446316 +    -9   -5.0666   GCACCCAATCAACAT              GCTGGT TTAA ACCAGC               TTTATTTTTTGCCTC
 Mhun_2156   3  49  11 2431865 .. 2431876 +  -4.4  -3.04799   CCTGAAAAAGGAACA                GATC ATCA GATC                 TGTTCACCCCTTCTC
 Mhun_2148   4  90   6 2426419 .. 2426432 +  -3.9  -6.02914   AGCCCGTTAATCGGG               GAAAA CACT TTTTC                TTTTTTTTCTCTGCC
 Mhun_2139   4  73 -37 2416939 .. 2416955 +  -9.5  -3.14672   CCTTGTATAAAGCAG              CTCATGA TGT TCATGAG              ATTGTTTTGCTCACC
 Mhun_2115   3  76  -5 2389081 .. 2389093 +  -6.9  -4.40963   CTGACAATTTTTCAA                CCCTG AAA CGGGG                TTCTTTTTACCCCCT
 Mhun_2085   1  81 207 2365184 .. 2365198 + -11.4  -2.96042   TACCCACCAAAAAAA               GGGGGA TAT TCCCCC               TGTCTAATCAGTATT
 Mhun_2075   6  63  37 2351955 .. 2351971 +  -7.9  -3.09273   CTTTCTCTGTCCCTC              CGCACGG TTA CCGTGCA              TATCTGTTGCAACCA
 Mhun_2069   0 NONE
 Mhun_2063   2  74  22 2338120 .. 2338132 +  -4.8  -4.78572   TATTTTTTGTAACCC                GGGT TCTCC ACCC                TTTTCTTAGTTGAGG
 Mhun_2059   2  56 183 2327019 .. 2327031 +  -6.9  -2.64925   GTTTTCAGGGGTCTT                CCTGG CAC CCGGG                GTTGTGCTGGCATCT
 Mhun_2035   5  72 236 2299556 .. 2299576 +  -8.3  -3.54902   TAGAAATCATATTCT            CCTGAATAG TAT CTCTTCAGG            TTCATTATTGGGTCC
 Mhun_2025   4  59  54 2284992 .. 2285002 +  -6.8  -2.93165   ATGATATTGATCATT                 GGTG CAA CACC                 CTCTTTTATCTGATA
 Mhun_2018   4  56 125 2273035 .. 2273050 +  -4.6  -3.71487   TGCAAACTCTATTCC              TCCGGC GAAT GCCGCA               TTATTCGATATCATC
 Mhun_2012   4  76 111 2267482 .. 2267495 +  -4.5   -5.0538   TTACCGATAAAGCAA               TCTCC TGGG GGAGG                TTTTTTCCGATGCGA
 Mhun_2006   4  69 359 2263236 .. 2263258 +  -7.6  -3.69395   TTGTTTCCTGTTCGT           CCGGAGTGAG ACG CTCCATCCGG           TTCTTCCATACTACA
 Mhun_2000   0 NONE
 Mhun_1980   6  60 312 2235554 .. 2235565 +  -5.8  -3.72592   CATCTGTTTTTTACC                GTCG AGTT CGAC                 TTCTTCCTCACCCTT
 Mhun_1973   2  48  -8 2226373 .. 2226391 +  -3.1  -3.29543   GATGAGGTAATCACC             GGGTACT GACTA AATACCC             TGATTTTTCGTCATC
 Mhun_1973   2  48 384 2226765 .. 2226793 +  -3.9  -3.10344   CCAGGGCCAAAAACC       GGTACA-GGCCT GATTTA AGGCCATGTACA        TCTCTTGCATACAGG
 Mhun_1968   5  68 335 2221475 .. 2221489 +  -7.1  -3.63141   TTGAATTCCTGAAGT               CCGGT TTCAT ACCGG               TTAGTTTCATTGCTT
 Mhun_1965   8  66 177 2218711 .. 2218725 +  -7.2  -3.57144   CAGTTCACGTAATAT               CTCAAT TCC ATTGAG               TTTAGGCATGACCAG
 Mhun_1958   8  79 -24 2206409 .. 2206451 +    -7  -4.61231   CACATCTGATACCCG GGAACCACTTGAGGATACCT GGT AAGTATTCTATAGGGGTTCC TTTTTAGACGTATGA
 Mhun_1950   1  51  12 2196663 .. 2196678 +  -4.7  -3.16935   GTAATTCCGGTTCTA              TGGGT TATAAT ACCCA               TTCATGCCCGTGTTT
 Mhun_1939   3  52   9 2181611 .. 2181622 +  -5.8  -2.75074   AAAATAATATTTCAA                GCCT TTTC AGGC                 TGATATTGCCATCCG
 Mhun_1935   6  64 146 2178556 .. 2178577 +  -6.6  -3.57263   TATCTCTTCTATCCT           TCCGATTG AGAGTG CAATCGGG            TTTGGCCGTGCAGGT
 Mhun_1925   4  61 234 2167452 .. 2167475 +  -7.5   -3.0634   GCTTCATTCTCTCCG          CCCGGTTTCA TCTCC TGA-ACCGGG          TATTCAAGTAGCATT
 Mhun_1920   1  49 -14 2163084 .. 2163100 +  -5.1  -2.62263   AGAATGACTCTGCAG              CCTCATC GTG GATGAGA              TCATCTCAAAGCCAT
 Mhun_1915   3  71 162 2160998 .. 2161008 +  -6.8  -3.97331   ATCTGTATTTAAACC                 GGGT GAA ACCC                 TTATTTCCGTCCCTT
 Mhun_1906   3  56 397 2154395 .. 2154408 +  -2.3  -4.20712   CGCGAATGCCAGTGG               TGCAG GAGT CTGCC                TTTTCCAATCTTCTG
 Mhun_1886   6  66  95 2132917 .. 2132936 +  -7.2  -3.56836   CTGGTCGAAAAAGAT            TTTCCCGT TTTT ATGGGAAA             TTTGCGGGGTAATTT
 Mhun_1880   2  51 347 2126446 .. 2126458 +  -5.5  -2.61727   TATCACCATCTCCGG                GGATG AGC CGTCC                TACCTTCTCGTACCT
 Mhun_1871   4  48 210 2119263 .. 2119273 +    -4  -3.10895   AATCGATTCTCCTTC                 TGAT TGT ATCA                 TATCTATCTATTGAA
 Mhun_1871   4  48 448 2119501 .. 2119518 +  -4.2   -3.1676   TCTTCATCCGAATCC             TGAAGA TCACAT TCTTCA              TCTTCCTCCATGTAT
 Mhun_1854   3  60 305 2092936 .. 2092950 +  -6.4  -3.38314   AGGAATCATATTAAC               TGCTCT CTA AGGGCA               TATTTACGACTTGAG
 Mhun_1850   5  58 388 2087276 .. 2087297 +  -5.1  -3.63744   TAAGATCCTGAAGAA           CCGGTCC AATCTGAA GGATCGG            TCTTTTCCCAAGGAA
 Mhun_1843   3  52 320 2076794 .. 2076806 +  -3.4  -3.73647   ATTGCCTGCCTGTAC                CTCA ACCGA TGAG                TTCTTCATGGATAGA
 Mhun_1831   4  59 309 2064861 .. 2064874 +  -3.8  -4.01943   CGGGACTTCACCAGG               CCTG ACCAGC CAGG                GTTTTTTTGTCTGAC
 Mhun_1831   4  59 455 2065007 .. 2065017 +  -4.6  -3.92001   CGACTTTTGCAAACA                 TCGC TTT GCGG                 TTCTTCTCTGATATC
 Mhun_1816   1  40  87 2053060 .. 2053075 +  -2.4  -2.73007   GTCCTTCCAGGATGG              CTGCCG GTGT CGGAGG               ATTTCCCGGGATCTT
 Mhun_1796   8  60 111 2032534 .. 2032546 +  -5.5  -3.69483   TCAGGAGTCTTTATC                CCGTC GGC GATGG                TCTTTTGAATCGCCT
 Mhun_1779   7  61 364 2010899 .. 2010912 +  -2.3  -4.51174   TCACCAAGGACAAAG               GCGGT GCCT ACCGG                TTTTCCTTCTCGTCC
 Mhun_1767   3  54 410 1998899 .. 1998912 +  -3.7  -3.66844   TCCGGGATCTTTCCA               CAGGC TGCA GCCAG                TTCTTCAAGTCTGAC
 Mhun_1756   4  51 326 1988468 .. 1988479 +  -5.8  -2.68223   AGAGTCGTCTCGGTC                TCGG CAAG CCGA                 ATTATCATATCCATC
 Mhun_1724   4  53 104 1946294 .. 1946307 +  -2.4  -4.03234   CCAGATTACCAAAGT               GTTC ACGGTC GAAC                TTTGTCTCAGCAGCC
 Mhun_1718   5  69 276 1937394 .. 1937415 +  -4.5  -4.64144   TTTTTATAACCGGGC           GAACATTACG CTT CGTGA-GTTC           TTTTTACAAGTTCTT
 Mhun_1710   6  66 178 1929971 .. 1929983 +  -7.7  -3.28712   AGGACAAGAGCACCA                TTCCG TAA CGGAA                TTGTCAGGGACGGGC
 Mhun_1703   2  52  21 1923391 .. 1923401 +    -4   -3.4878   AAAAATCATAAAAGC                 TCTT CAA AAGA                 TTGGTTATAATGTAA
 Mhun_1688   2  56 470 1909627 .. 1909638 +  -4.4  -3.72576   CTGGATATGTCCATA                CTCA TTGA TGAG                 TTTCGTGACAAACGG
 Mhun_1677   4  47 -14 1900722 .. 1900733 +  -4.4  -2.74523   GATATTTGCACATGT                TGCA CGCC TGCA                 TGATGTTCCCGGTAA
 Mhun_1657   5  54 229 1879035 .. 1879057 +  -4.8  -3.29144   GATATTTCATTTCAT           CCAGGTGTTT CTG ACAGACCTGG           TTATACGGCCGATCC
 Mhun_1652   2  70  27 1874290 .. 1874307 +  -9.9  -2.67423   AGGATTACAATCCGA             GGAGAGA TAAT TCTCTCC              GTTCCTGTTCTTCAG
 Mhun_1646   1  52   6 1866054 .. 1866081 +  -4.7  -3.43203   AAAGACATAACTTTC        CGCCGTCATCT GTCAGG AGCGGGCGGCG         TTGATCTTCTCATAA
 Mhun_1638   2  46 234 1858186 .. 1858206 +  -2.6   -3.3854   GAGAATCTATAGAGA            TCCGAA AAATCAGGA TTCGGA            TTCTCCATAATCGTT
 Mhun_1629   4  59 -30 1852294 .. 1852304 +  -6.8  -3.02371   GTGCCGGGAGAGGAA                 CAGG GTC CCTG                 TAGTTATTTGGGGGA
 Mhun_1621   3  44 201 1842947 .. 1842957 +  -3.2   -2.7556   GCCGGAGCTGATGAA                 TGGC GGC GTCA                 TCATTCCATACCGTT
 Mhun_1621   3  44 313 1843059 .. 1843081 +  -2.7  -3.26318   TCCTGCGGCATCAAA          CTC-CTGGAC CAGG GTCTGGAGAG           GTTTATTGTTCCACA
 Mhun_1612   2  53 129 1835605 .. 1835618 +  -5.2  -3.26444   TCTCAATAGTCCCGT               CCCG CTGAAT CGGG                TATATTCTTCCCAGA
 Mhun_1606  12  83 180 1829716 .. 1829730 +  -4.9  -5.34309   ATATCATGTTCGGCC               GGGGG CTGGA CCTCC               TTTTTCTTTCGTACT
 Mhun_1594   7  63  80 1818840 .. 1818851 +  -5.8  -3.93369   GTAGGGATATCCCCC                TGGC ATAT GCCA                 TTTCATTGGACTTGC
 Mhun_1594   7  63 153 1818913 .. 1818947 +    -5  -3.97307   GATGTTGGAGAGAAA     TTTTATCCCTCCAAAA AAA TTTAGGAGGGTTACAG     TTATTGTTAAGTCCA
 Mhun_1581   7  66 -27 1807760 .. 1807782 +  -8.5  -2.85658   TTCGGCAAGTGAGAA          CCTC-TCCCA CCGG TGGGAAGAGG           ATTAATTTTCTGATG
 Mhun_1577   2  58 352 1804831 .. 1804843 +  -6.2  -3.21747   AGAATCAGGAAGCTG                CCGG GGGAA CCGG                TTCATCATCACCTGA
 Mhun_1572   4  61  32 1800901 .. 1800923 +  -7.6  -2.93073   GATTTAGTATCTTCT           GCGGTCGCCA CCA TAGCCACCGC           TGCTTCTTCCACCGC
 Mhun_1566   4  79 337 1796278 .. 1796294 + -10.1  -3.53224   AACTTGGGAAGAATG              CCGGATC TCC GGTCCGG              TTTGCAGCAAGAATG
 Mhun_1557   3  62 283 1786884 .. 1786901 +  -2.7  -4.58395   CGCAGGGTCCGGTAT             CGG-TGCA GAA TGCAATCG             TTTTTGAAAACTCAA
 Mhun_1551   2  50 251 1781396 .. 1781407 +  -5.8  -2.51257   CCGTATTTGTTTGTA                CTGG CATC CCAG                 GGTATTTTTTTGGCA
 Mhun_1543   4  54 409 1774732 .. 1774750 +  -5.2  -3.33492   TCACGTGTTACATTC             TGGGGGTC CGG GAATCCCA             TTCTGAACTGACTGA
 Mhun_1536   3  51  93 1768663 .. 1768673 +  -4.6  -3.16676   ATAATTACCATCATA                 GTCG GGA CGGC                 TGTTCAGTTGCTCAA
 Mhun_1527   2  50  58 1758515 .. 1758557 +  -3.7   -3.4285   ATGCAATAATATCAG TATTCATGAGACGATA-CCGA ATC TCGCATATCGTCTTG-GAATA TTCTCAATTGAATGG
 Mhun_1509   7  70  37 1729399 .. 1729414 +  -3.4  -4.95876   TGGATTAAATCGGCT              TATTTT TGGA AAAATA               TTTTTCGTTGTAATT
 Mhun_1500   5  93 348 1719128 .. 1719142 +  -7.8  -5.44119   CCCGATATTGGCAAA               CCGTCT GTC AGGCGG               TTTTTTTACAATACC
 Mhun_1483   3  43  24 1706796 .. 1706821 +  -3.3  -2.72344   AACCAAAATTGGATA         GTACATGGA CATAGACA TCCATGCAC          TGGTTCAGCATCCGG
 Mhun_1483   3  43 437 1707209 .. 1707227 +    -3  -3.02279   GGATTGTATGACACC             CGGCTGAG AAT TTCTGCTG             CTTCTTCTTGTGATA
 Mhun_1476   2  52 195 1697577 .. 1697591 +  -5.7  -2.78816   GGCATAGGTCCGCTC               TCCCT GCTCA AGGGA               TCTGATAAACAGTGA
 Mhun_1471   2  50 402 1694365 .. 1694388 +  -3.8  -3.27146   GGTAGGTCAGGTTTT          TACCGGTC TGCATGAT GACCGGGA           TATGTTTGACCTCTT
 Mhun_1464   2  74 -35 1687201 .. 1687213 +  -6.3  -4.43309   GAATCCAGGTACCCG                TCTCT GGA AGAGA                TTTTGGTTAAAATTG
 Mhun_1461   2  59  24 1683391 .. 1683419 +  -3.2  -4.15748   GACAGGAAATACGGG        TAATCAGGAG TACTCAACT CTCCTGATCA        TATTTTTTACAATGA
 Mhun_1452   3  54 249 1674840 .. 1674863 +    -6  -2.74605   GTACCACTCATTCAA          GACGAACATG ACTT CCTGTTTGTC           TGACTTTTGGAAACC
 Mhun_1448   3  74 231 1669607 .. 1669619 +  -9.1  -3.47078   AATCCGGTCAAATGC                TGCCG CAG CGGCA                TTATGATCTGCAGTC
 Mhun_1434   5  54 355 1656543 .. 1656557 +  -6.4  -2.73159   GCGTTTCATGATAGC               GAATGG TGA CCGTTC               CTTTAAAGGCATTAA
 Mhun_1427   4  54 -26 1645234 .. 1645250 +  -3.7    -3.646   AGAAGGGATGGTGTT              TCTGAGA GTA TATCAGA              TTATCTCTGATTCAA
 Mhun_1414   3  43  95 1618769 .. 1618779 +  -3.2  -2.69151   TCACAGATAGAAAGA                 TCGG TGA TCGA                 TAATATCTCACGGGA
 Mhun_1401   3  53 235 1600429 .. 1600443 +  -2.8  -3.89033   CATGACTACATTGAT               TATCTG AAA CAGGTG               TATTTCTTCTTTGAA
 Mhun_1386   4  69 311 1585806 .. 1585820 +  -4.2  -4.66347   AAAGAAGAGTATTCT               TCGGCA ACA TCCCGA               TTTATCTTTTTTAAT
 Mhun_1373   5  62 466 1573920 .. 1573934 +  -7.8  -2.83522   ATACCTGACCTCACG               CTCAGG CTC CCTGGG               ATTTAATGCAGCCGT
 Mhun_1362   4  49 -18 1564403 .. 1564414 +  -4.4  -2.97188   CGAGAAGGGTGATTT                CATG CCCC CATG                 TATCTAATCCTGTAA
 Mhun_1351   8  73  64 1547677 .. 1547687 +  -6.8   -4.2748   TATCCCACTCTTTTT                 CCAG AAC CTGG                 TGTTTTTTATACCTA
 Mhun_1338   2  64 356 1527628 .. 1527654 +  -2.2  -4.75776   TATCGTTGCCAAATT         CAGGTTCTGAAA GGG TTGCAATACCTG         TTTTTGCATTAAATT
 Mhun_1330   1  50 264 1517817 .. 1517840 +  -3.2  -3.61468   TGGTCATGACTGATA          CTATTGGTAT CCCA ACATCAATAG           TTACTTTGATTACCA
 Mhun_1305   2  77  15 1490954 .. 1490968 +  -7.8  -4.24948   AAAAAAGGGGAGTGA               GGTCTG CGA CGGACC               TTTTCCCTATGGTAC
 Mhun_1299   2  48 420 1483329 .. 1483339 +    -4  -3.18582   TGTAGATAGTCTCCT                 TATG TGG CATA                 TTGATCAGTACCATA
 Mhun_1293   2  61 266 1473344 .. 1473366 +  -4.8   -3.7941   AAATCCTCCACCCCG           CTCAGCAGCT CGT ACCTCCTGAG           TTATTATCGGAACTC
 Mhun_1281   1  52 164 1453455 .. 1453465 +  -4.6  -3.31188   TATCTGAATATTCAC                 CGGT CCC GCCG                 TTCATAATTATAGTA
 Mhun_1277   4  61  35 1450344 .. 1450354 +  -5.4  -3.70902   GCAGAGGAGGATCTA                 GAGA GTA TCTC                 TTTGAATCTCCGGAA
 Mhun_1260   0 NONE
 Mhun_1257   1  46  95 1430364 .. 1430384 +  -3.9  -2.87132   GCCACCTTTTCCCAC            CGGTCCAGA ACC TCTGAACCC            TCTATGAACGCAAGG
 Mhun_1254   5  59 286 1428142 .. 1428154 +  -4.7  -3.90038   ATGATCAACTTCAGG                GCCGG TTA CCAGC                TTTGCGTTCTTTACT
 Mhun_1249   2  61  12 1423057 .. 1423070 +  -8.1  -2.56747   CTGAAAAACTTTTTT               GCCCT TTTC AGGGC                CTGTTGTCATAGATA
 Mhun_1238   3  50 235 1412576 .. 1412605 +  -5.7  -2.57132   TCCTTCCGGGTATAA       TGGTGGGTATATC TCTT GATTTATCCACCC        CTTATCACAACCCGA
 Mhun_1235   1  41 -13 1410089 .. 1410099 +  -2.4  -2.77593   AAATCCGAAAAAGAA                 AGGG ATT CCCG                 TAGCTTGTTTATTTC
 Mhun_1231   2  52 339 1406257 .. 1406267 +  -5.4  -2.90322   CATAGGTTATCGCTT                 TCTG GTT CAGA                 CTTCTTATCATGCCC
 Mhun_1219   6  58 172 1389773 .. 1389788 +  -6.2  -3.12402   TACTTCATGGCAGGT              TCAGAA ATAT TTCTGA               TTAGATCATAGTTTC
 Mhun_1213   4  54 428 1382506 .. 1382521 +  -4.7  -3.57462   ACCCGGGTTTGTTCC              TGCTG AGGAAG CAGCA               TTTACAAATCCAATG
 Mhun_1203   2  51 253 1373329 .. 1373347 +  -2.4  -3.81951   TTGAATCCAGAAGTT             TCTTTACG ATT CGTGAACA             TTTCCTGCTGTCAAC
 Mhun_1196   4  68 258 1363363 .. 1363375 +  -9.1  -2.85351   GGCAATTGATTCGTC                CGTGG ATT CCACG                TATAATCTGACAAGA
 Mhun_1173   1  72   5 1334726 .. 1334737 +  -3.6  -5.06816   TCATGTTCTAAAAAA                CCGG ACAT CTGG                 TTTTTATTGAGCCGT
 Mhun_1167   3  65 287 1327623 .. 1327637 +  -8.6   -2.6415   CATTGATACCTTCAT               CAGATC ATC GATCTG               CTTATCGGTCATTTC
 Mhun_1162   4  78  21 1318493 .. 1318510 +  -4.1  -5.26119   ATAAAAAAATTACTG             GACGG TAATAAAT CCGTC              TTTTGTTTTTACCGA
 Mhun_1149   0 NONE
 Mhun_1141   8  74 329 1285665 .. 1285676 +  -4.4  -5.00642   GATAATCTTTTCATT                TTGG GGGT CCAA                 TTTTTCTATGGCTTC
 Mhun_1121   4  90  78 1267670 .. 1267691 +  -3.7  -5.88471   AGAAATACTACACGT           GGTATCTTC TCCT GCAGATATC            TTTTTTTTAATCGTA
 Mhun_1114   2  57  67 1258712 .. 1258736 +  -2.8  -4.28254   GTTTAAGATACACTG          GCGAATTCTC AAGCC GAGATTTCCC          TTTTAAATATTAAAA
 Mhun_1109   2  47 328 1253503 .. 1253526 +  -3.9  -3.06515   AGCCCGTGTTACCCC          TTCATCAAC CCCGTC GATGATGAA           ATTTTCCCAATCCGG
 Mhun_1104   6  61  21 1248152 .. 1248165 +  -8.1  -2.62184   TCTACTTTTTTTGAT               CCTGG GAAA CCAGG                TACTCTGCAAGGAGC
 Mhun_1095   4  59 354 1240566 .. 1240585 +  -2.2  -4.37658   AATAGTACATACAGG            TATCTC TGTGAATT GAGATA             TTTTATCAGAGGATT
 Mhun_1074   3  54  71 1211231 .. 1211255 +    -5  -3.43446   CTCACGTTTCATCAA         CCGCTTACATC TGAT GAAG-AAGCGG          TATTATTACATCTCA
 Mhun_1070   3  56 -34 1207917 .. 1207930 +  -5.3  -3.59979   CTCAATTGGGATCAA               TTCAG GAAT CTGAA                TTTAAGATCAGCGAA
 Mhun_1063   3  51 143 1200841 .. 1200853 +  -4.8  -2.98729   CTCATTTAAACGAAA                TGGC AAATA GCCA                TCTCTCCTGATTATC
 Mhun_1056   2  47  26 1188993 .. 1189005 +    -2  -3.48861   AGATTCTGATCACAT                TTCA CATTC TGAA                CTTTCTTTTCTCTCG
 Mhun_1047   5  53 112 1179531 .. 1179541 +  -2.4  -4.13561   ACGAGACAGGAATAA                 CCCG AAA CCGG                 TGTTTTTTCCAAACC
 Mhun_1038   6  51 -25 1169979 .. 1169990 +  -2.2  -3.84587   GGGATCACAGGTTGA                CGACC GCA GG-CG                TTATGTTTGCCTGAT
 Mhun_1026   7  62 195 1157013 .. 1157039 +    -3  -4.57569   CAGAGTCAGTAATAA         TATCCGGATTTG CTT CAGATACAGATA         TTTTTCCACCAATAA
 Mhun_1020   4  46 383 1151065 .. 1151077 +  -4.1  -2.78547   AGTAATTATACCCAT                TGCAT GCT GTGCA                TCATTACTCCCATGA
 Mhun_1020   4  46 451 1151133 .. 1151143 +  -2.6  -3.38316   CGATCTGCAGTTTAT                 TAAA TAT TTTA                 TTCATTACCTGCTGG
 Mhun_1017   4  66 101 1147836 .. 1147848 +  -4.7  -4.34402   ACCCGTTCTCCCCTG                CAGGG TGC CCCGG                TTTTAATCTGGCCGG
 Mhun_0999   7  95 276 1125488 .. 1125498 +  -2.6  -6.37666   TTTTTTATTTGCTTT                 TATT GCC AATA                 TTTTTTTTATTTTAT
 Mhun_0983   4  48  23 1103398 .. 1103413 +  -3.3  -3.28637   TTTACAATATTAAAA              TCAGT TCACTC ACTGA               TTCATCATATTCATC
 Mhun_0971   3  48 -30 1089580 .. 1089592 +  -3.3  -3.31726   ACAGCTGAACAGACT                TCCCG AAA CCGGA                TATTATCTGGAAGAA
 Mhun_0962   4  89 117 1075631 .. 1075652 +  -5.9  -5.52384   AAGGTCCTGAATGAG           GGATGAAAG ACGT CTTTCATCA            TTTTTTTCATAAAAC
 Mhun_0951   2  46 222 1062155 .. 1062171 +  -2.9  -3.32844   AAAATTTCTTGGATC              TGGAGTC AGG GACATCA              TTGTCACATCAACAG
 Mhun_0937   1  70 317 1040422 .. 1040432 +  -3.2  -4.92314   GCCGGCAAGGACATA                 GGGA ACA TTCC                 TTTTTATGCATTCGT
 Mhun_0924   3  46  62 1027765 .. 1027779 +  -4.2  -2.78049   CAACTCAAATCGTGC               GCCTTC TCC GAAGAC               TCCATTTTCCTGAAT
 Mhun_0919   3  46 -14 1022975 .. 1023002 +  -4.1  -2.90751   GACGTCAAGATGGCC        GCAGAGAATGC CTAAAA GCATTCTCCAC         CTTTGACTTATTCCG
 Mhun_0904   3  54 195 1009977 .. 1009992 +  -5.4  -3.24755   CAGAGATATTTACTC              CGGATG ATTT CATCTG               ATTTATTTCCCGGAT
 Mhun_0897   1  51 250 1004255 .. 1004281 +  -5.8  -2.73721   CAATAATTCTTTTTT         CCTCTTCTGATG CAG CATGGGATGAGG         TGATTGCCAGTTGCT
 Mhun_0893   2  56 343 1000224 .. 1000236 +  -6.2  -2.96395   CGTGCGGATGATACT                CCGG CGATC CCGG                TCTGTGCTGATGCCT
 Mhun_0878   1  44  61  983616 ..  983628 +  -3.4  -2.77523   TATCAACTCCCATTT                CTGA TCGTT TCAG                TACTATTCCTGCCAA
 Mhun_0874   2  50 441  981473 ..  981498 +  -3.3  -3.49226   ATGAGGGCAAACCTC         GGTGCATCG TTTACAGT TGATGCATC          TATTCTTATAAAATT
 Mhun_0871   2  52  48  978668 ..  978680 +  -3.5   -3.6442   TGCAGCAGGTTTCTT                TTTTT AGT AAAAA                CTTTTTTGAACTATT
 Mhun_0864   3  57  12  973845 ..  973859 +  -2.8  -4.14013   CTGAAGAGAGAAAAA               ACAGAA TAG TTCTGG               TTTTCAAAAATTTTA
 Mhun_0856   6  67  20  967553 ..  967570 +  -5.6  -4.15565   AGAGAATGGTGGTTG             GGATAG TGAAAT CTATCC              TTTTGCCATGGTAGA
 Mhun_0841   3  48 200  952427 ..  952441 +  -4.2  -3.23692   GATATCGGTGATTGC               CGCG ACAAGTC CGCG               TTGATGGTGATCATA
 Mhun_0820   2  59 168  930929 ..  930940 +  -4.4  -3.86524   TCATCAAAAAGATAC                CAGT CAAT ACTG                 TTTGTAGAAGAGTAT
 Mhun_0815   8  55 181  925561 ..  925589 +  -6.1  -2.88044   AACTCCGGTACCTTA        TCTTCCCATCA AATCCAA TGATGTGAAGA        GTGTTTTCTGCAATC
 Mhun_0811   1  44 434  922113 ..  922125 +  -3.4  -2.87944   TGATGGCCAGAATCT                GATC ATAGA GATC                TATCGTCTCCTGGTA
 Mhun_0807   3  59 349  918776 ..  918787 +  -2.2  -4.44915   TCGCTGCATGGATGG                TCGC CGGT GTGA                 TTTTATCAGTCCTTC
 Mhun_0789   7  54 167  905243 ..  905253 +  -5.4  -3.14234   CTTCTCCTATCTTTT                 CAAG AGA CTTG                 TCTATTCCCTTACTA
 Mhun_0777   3  58 331  893356 ..  893371 +  -6.1  -3.12668   TTTCATGAAGAAATT              CTCGC TGATTT GCGAG               TTGAATGTCAGCCTG
 Mhun_0771   1  48 -41  886976 ..  887014 +  -4.6  -2.76936   GAGGAAGAATATGTT  GG-TCTGGATATTTCCC AGCATG GGGAGAGCTCCAGAGCC   TGAATTATTTTAATA
 Mhun_0765   6  54  20  879706 ..  879720 +  -6.4  -2.52234   TGGTACTCTTTTATG               CACCAG GAA TTGGTG               ATTGATACCATTTCT
 Mhun_0757   7  65 475  873779 ..  873789 +  -5.4  -4.09215   CAGTCTCTTCAGCCT                 GAAC CGC GTTC                 TTTGTCGTTCGTCTA
 Mhun_0748   3  45 293  865990 ..  866008 +  -3.1  -3.07935   AACCTCCCAATTTTT             TCTGATG GTAAG CATCTGA             TTGCCTGCCTGAAAT
 Mhun_0737   3  54  45  851858 ..  851869 +  -4.4  -3.54029   AAAAAGCTGAGGTAT                GATC TGAT GATC                 TTATCCTTGATCGCA
 Mhun_0732   1  43 379  844223 ..  844244 +    -3  -2.93708   TCAGACAACGATTGA           GCCGTTTT GGAAGG AAAACTGC            CTCTTTTTCAAAAAA
 Mhun_0701   3  51 413  813238 ..  813253 +  -2.4  -3.96148   TGTCATAGTTCCAAA              CGGGTC GATT GTTCCG               TTTATCGTAAAGGAC
 Mhun_0684   4  50 350  791896 ..  791913 +  -4.8  -2.76492   GTAAGAGGACCGTTA             TCGCTG CAAGGA CAGCGG              CTTTCGAGTCCATGA
 Mhun_0664   6  54 219  770850 ..  770862 +  -6.3  -2.60244   AATTGGCAGGACCTG                TGTGA TAT TCACA                TGGATTGGTTCAAGC
 Mhun_0653   5  56 204  760031 ..  760059 +  -6.6   -2.5664   CCTGCAACAGGAGCT        GCTGCAACAGCG ACCGG TGCTGCTGCTGC        CTTGCTGATTGCATC
 Mhun_0648   9  65  53  755107 ..  755120 +  -8.1  -3.14344   TCCCTTATTTTTCTT               CCGGT GACC ACCGG                TTGGTAAAGAAGATC
 Mhun_0642   3  51 193  746185 ..  746213 +  -5.4   -2.7083   GCCCGGGTAATATCC       CCCGAAACATGAT CCAC ATCAC-TTTCGGG        TAGGTTTGTACACTC
 Mhun_0639   6  53 453  741032 ..  741047 +  -2.5  -3.92625   ATACCTGCAGAACAT              TCTGC CAGTAT GCAGG               TTTGATTCCCATATC
 Mhun_0632   5  66 166  732314 ..  732331 +  -6.9  -3.62096   AATAACCATTACTAT             CTCGAGC GGTA GCCCGAG              TTTCCAATAATCCCC
 Mhun_0613   3  44 251  709078 ..  709096 +  -3.8  -2.52464   AGGAATGCCAACAAG             GATTGGGT ATG ATCCCATC             TGCCTTCCAAAAGAG
 Mhun_0609   6  56 155  705789 ..  705800 +  -5.8  -3.38178   GTTATCGTCTTTTCA                TCCG TCTT CGGA                 TTATACCCTTCCTTC
 Mhun_0598   6  59 415  692048 ..  692068 +  -6.9  -3.07962   TATGGCCGCATCAGG            TTATCGAAG GAC CTTCGAAAA            TCTTCGAATATGGAA
 Mhun_0593   2  53  24  679868 ..  679878 +  -2.6  -3.95042   GCCAGAACCGGTGGG                 TTTT TAC AAAA                 TTTCGTTCCGCTTTT
 Mhun_0581   3  54 474  669048 ..  669062 +  -4.4  -3.54543   TGATTGTCAAAACAG               TATTTT TTG AAAATA               TTTCAAACCATCCGT
 Mhun_0576   5  77  34  664270 ..  664288 +    -6  -4.52589   CGGGTATTTTGGTTA             CACCTG GATAGAA CAGGTG             TTTTGTATGAACAGA
 Mhun_0572   7  68  33  661997 ..  662012 +    -9  -2.89177   CTGGCAGGATCTCTG              GGAGGA AGTC TCCTCC               TCTGGTCTCTGGGGT
 Mhun_0568   6  79  16  658194 ..  658212 +    -9  -3.91858   TCTGGAGATCATTCA             TCTGAATT TAT AATTCAGA             TTCTATATTTTTATA
 Mhun_0556   2  45 474  645984 ..  645996 +  -3.3  -2.92371   GTTGCCCGCCGGTCA                TCACC ACA GGAGA                TCTGCTTGCATGACT
 Mhun_0551   3  62 116  637408 ..  637418 +  -3.2  -4.39877   CTCCAGTTCCCGTGT                 TCAG TAC CTGG                 TTTATTCATTCTTGC
 Mhun_0547  11  84 261  626992 ..  627019 +    -7  -4.95484   AGGCCGTGTGGCACC        TCCGGTTGCGAT GTAA ATACCAACCGGA         TTTTGTTTAATGGTG
 Mhun_0534   2  42 402  610552 ..  610562 +  -2.4  -3.06261   TCAAGAACAGATATC                 AGGG CCT CCCC                 TATTCCCAATTCACC
 Mhun_0530   1  42  76  607661 ..  607677 +  -2.1   -3.0752   AGCGTCATCCCCATA              AGGCTGA TAA TCTGCCA              TGTTCCGGTCATCTG
 Mhun_0522   3  54 429  602182 ..  602193 +  -3.6  -3.88731   TTCAGGTGATAATCG                GCGG TTGC CTGC                 TTTGCTATCGTATTC
 Mhun_0517   1  53 449  597054 ..  597064 +  -5.4  -2.92475   GCCAGAAGAGATGTC                 GCAA GTA TTGC                 ATTTGTCAGGGTCAG
 Mhun_0512   7  52 -17  593557 ..  593569 +  -5.5  -2.85351   GCAAACCTTATACTG                GATCG CGC CGGTC                TGTAATATGGCCGAA
 Mhun_0506   3  64 293  589346 ..  589359 +  -3.7  -4.32067   CAGAAGGATTACATA               CCCGG AAGG CCAGG                TTGTTTTATAGAATG
 Mhun_0491   7  56 -30  570004 ..  570014 +  -6.8  -2.68015   GAAAAAAATATTTTC                 TCGG TGG CCGA                 ATTCTCATGATTGCC
 Mhun_0486   3  63 429  564033 ..  564049 +  -5.1  -4.07535   AACAGGGGAAACCGG              GAGAGTG CAT CAGTCTC              TTCTTTCTCCAGATT
 Mhun_0458   8  64 368  530854 ..  530875 +  -3.1  -4.63218   CTCTAAAATTCGTCA           CAAAAAAAT CGAA ATTTATTTG            TTTTCTTCAACCACA
 Mhun_0446   2  49 376  520185 ..  520201 +    -5  -2.69195   AATCGGTATCGATAA              ACCCGG TTGCT CCGGGG              ACTTTTATTATCTCC
 Mhun_0443   7  52 174  516751 ..  516761 +  -5.4  -2.83403   AAAAATCAAAGTTTG                 CTTC CTT GAAG                 ATTTCGTAGAACGGC
 Mhun_0440   2  53 172  514896 ..  514908 +  -4.8  -3.20723   GCTCTTATAGTCCCA                CCAG CTGTA CTGG                TTCCCTTCATCAGAA
 Mhun_0429   4  70   6  496254 ..  496271 +  -2.7   -5.1104   ATCTTGTTAGTCAGA             TGTGTGA TCTG TAACACA              TTTTTCTATATATTT
 Mhun_0409   4  52 182  454460 ..  454486 +  -4.5  -3.37939   CCCCTGAATCTGTCT         GGTATCTTCTT CTTTC AAGGGGATATC         TTCGATTTTGCACTT
 Mhun_0393   1  43 379  436654 ..  436675 +    -3  -2.93708   TCAGACAACGATTGA           GCCGTTTT GGAAGG AAAACTGC            CTCTTTTTCAAAAAA
 Mhun_0390   3  64 121  433132 ..  433154 +  -2.1  -4.77438   TTTGCCGAGTTTTTC           TTGAAAATG TTTAT CATTTTTGA           TTTTTAATACTGCCT
 Mhun_0385   3  57 216  425855 ..  425868 +  -6.7  -2.85124   TTTTCAATTCGTGAG               TCCCA GAAA TGGGA                GTTTCCATCCTTTTC
 Mhun_0375   2  49 447  419001 ..  419013 +  -4.9  -2.65264   CAAAAAAGAGTTACT                TTTTC CAT GAAAA                TCATATCAATCGTCG
 Mhun_0365   6  70 108  412485 ..  412501 +  -9.5  -2.67958   TACCTGTTCGTCAAT              TACCTGA TTT TCAGGTA              TGAATTTGGGTATTG
 Mhun_0356   5  69  25  405341 ..  405353 +  -6.3  -3.99494   TATCTCCCTTTTTTA                TCCAA ATA TTGGA                TTATTATTCAATTAA
 Mhun_0356   5  69 156  405472 ..  405496 +  -4.3  -4.57073   CAGTACCTCTTCTTT         CGGT-CCGTC CTGGTA GATGGCACCG          TTTTTAAACAAAATG
 Mhun_0351   5  59 146  397586 ..  397598 +  -3.5  -4.21194   GGTGTCTTAAATCCT                TAAAT TGA ATTTA                TTTTCAATAATACGC
 Mhun_0346   6  56 321  391379 ..  391394 +  -5.4  -3.33696   GGCGATTGAACGGAA              TGAGGC AATC GTCTCA               TTAATTGCAGCGGAG
 Mhun_0339   6  61 163  381342 ..  381353 +  -2.2  -4.64861   TGAGAGATAATGCCT                GGTG AATT TACC                 TTTCTTTTCCAGACG
 Mhun_0328   5  50  31  369737 ..  369759 +  -4.2  -3.32202   GCCAAGATATGCTTC           TTTTACATGG GGA TCATGTAACA           TCTTGTCTGCAGGTC
 Mhun_0311   4  77 333  349652 ..  349664 +  -4.8  -4.84017   TTCCGTATCCATTTC                CGCT GTAGG AGCG                TTTTTGTAAGGGATT
 Mhun_0303   3  59 423  341767 ..  341779 +  -4.7   -3.8766   ATCTGCCCGGCCATA                CCCTG CCT CCGGG                TTTGATCTGATCTCA
 Mhun_0284   7  76 329  321415 ..  321428 +  -3.1  -5.27923   TTAGTTTTTGATATA               TCTCA TCAA TGAGG                TTTTTTCTGAAATTA
 Mhun_0266   1  41 368  296688 ..  296707 +  -2.9  -2.63769   GATAGAGAAGTGAGA            GTCATTT TTTTGT AAATGGC             GTTCTAGGGTTATTT
 Mhun_0260   3  67   7  286656 ..  286672 +  -2.3  -4.83615   GAATTGTAACTTCTA              TACTC CTTTTTA GAGTA              TTTTTCTGAGCCATA
 Mhun_0256   4  74 468  283469 ..  283482 +  -3.8  -5.04325   TATCTTATGTGCACC               GGCT GACAAA AGCC                TTTTTATGGTTTCGG
 Mhun_0252   5  63  73  278098 ..  278110 +  -7.7  -2.93207   CAGGTAAAACCGATA                TCCTG TAA CAGGA                TCTCTAACTCCTCTT
 Mhun_0243   8  91 145  270115 ..  270147 +  -9.9  -4.51378   GTTCTGATCAACAGG      GATTTCTCCGATGAT TTT GTCAGCGGGGAGATC      TTTTCTCATCTGGGT
 Mhun_0234   5  62 473  261598 ..  261620 +  -3.4  -4.38273   TAAATGAACTTCCCG           GATCCTGA AATAAAA TCTGGATC           TTTCTTCTCATCTCT
 Mhun_0223   5  79  28  249897 ..  249920 +  -5.3  -5.03314   ACACAATCTGGTTGA          AACCAGGAT TTAATC ATCCTGGTA           TTTTTTCGCGATGGG
 Mhun_0212   8  56 296  238860 ..  238870 +  -5.4  -3.28487   GCCTGAACTGACATG                 TCCA GCA TGGA                 TGTTGGTTCATCTGC
 Mhun_0212   8  56 297  238861 ..  238876 +  -5.4  -3.27022   CCTGAACTGACATGT              CCAGCA TGGA TGTTGG               TTCATCTGCAATAAG
 Mhun_0200   5  64  18  225653 ..  225665 +  -3.4  -4.58395   TCTCTTTGACACTCA                TGCA TTTCT TGCA                TTTTTCAACCGTGAA
 Mhun_0174   5  66  -6  194255 ..  194267 +  -6.2  -3.82442   AATCCGAAAGTTTCT                CGGG TAAAC CCCG                TTCCTTTTCTCTTAC
 Mhun_0168   2  50 117  186314 ..  186328 +    -5  -2.90496   AATAACACCGGTTGT               TTCATC TCC GGTGAA               TCGTTTCACCAGCCA
 Mhun_0154   9  62 377  174341 ..  174359 +  -8.2  -2.78891   GCTTTATCCAGGGTT             TCATTCAC CTG GTGAGTGA             TGGTTGGGTTGAAGT
 Mhun_0146   2  58 410  167144 ..  167169 +  -5.3  -3.63817   CCACCACCTGGGCAA         CCCCCCGG-TCC AGG GGATCCGGAAGG         ATTTTTTCCGGTGTC
 Mhun_0134   6  55 400  156496 ..  156507 +    -3  -3.97413   TGGCCCTTCATTGCC                TGAA TGAG TTCA                 TCTTTTGTTGATCCG
 Mhun_0116   2  71  -9  139245 ..  139261 +  -6.7  -4.10437   GGTCCGGAAAAAACA              GAAAAAA TAA TTTTTTC              TTATTTGATTACTCC
 Mhun_0111   3  47 170  131435 ..  131456 +  -4.5  -2.60211   TAGAGAATATTGCTT           TCTTTAATC ACAA GATCAAAGA            CATTTTTCGGGAGAT
 Mhun_0074   1  49 336   96194 ..   96204 +  -2.4  -3.72576   TTCAGGAGCCAGCCC                 GCTG CGA CTGC                 TTTGATAAAACAGGC
 Mhun_0070   6  54 120   90269 ..   90279 +  -5.4  -3.16564   CCAAACCCTGGTAGA                 TCCT GGA AGGA                 TTCCTGCAATACCCC
 Mhun_0066   2  62  17   85466 ..   85478 +  -3.4  -4.46105   GATAGGTGAATATCA                GATG AGTTC CATC                TCTTTTTTTGTGAGT
 Mhun_0056   2  69  88   76799 ..   76814 +  -4.6  -4.54026   CCTGGCTAAGCCACA              GGCCCA AAGA TGTGCC               TTATTTTATTTCCAC
 Mhun_0040   5  66  60   58502 ..   58519 +    -7  -3.70081   TTTTGCAGAAATTTT             CCGGAA TATAAT TTCCGG              TTCTTCAGATTATCT
 Mhun_0027   4  52 108   45959 ..   45969 +    -4  -3.49102   CAATCGCAACGGCGA                 TGAA GGT TTCA                 TTGTATGCAAAATAT
 Mhun_0019   2  56 382   31307 ..   31334 +    -7  -2.68279   GTGCATCAGGATCTG        CCGGAAGGAGCGT GAC ATGC-CCTTCAGG        TGCATTTGATCCGTC
 Mhun_0014   6  60 245   22787 ..   22798 +  -5.8  -3.66178   GCGATTGCACCTGAT                TGCC TCCC GGCA                 TTTCGACTTGAAAGA
 Mhun_0005   5  52 216    9587 ..    9601 +  -4.3  -3.40674   TTACGTTCCATTTTC               TGTAC GAATG GTACA               CTTTTTGGATCATAA
 Mhun_0005   5  52 420    9791 ..    9803 +  -4.1  -3.56092   ATCCAGATCATTCAC                GATGG AAT CTATC                TTTGCAACCTGCTCA
 Mhun_0001   8  53 151     417 ..     436 +    -5  -3.16556   GCATTTGCATTTCAA            TTCTGCCA TGCA TTGCAGAA             TTACATGTAATATTT

SUMMARY

620 putative operon ends contain 2442 possible terminators.
Percent operon ends hit by terminators of confidence >= x:
	x	#>=x	hits>=x	%hits>=x
	100	1	1	1	0 %
	99	1	1	1	0
	98	1	1	1	0
	97	1	1	1	0
	96	1	1	1	0
	95	3	3	3	0
	94	3	3	3	0
	93	4	4	4	1
	92	4	4	4	1
	91	6	6	6	1
	90	11	11	11	2
	89	13	13	13	2
	88	13	13	13	2
	87	14	14	14	2
	86	16	16	15	2
	85	18	18	16	3
	84	20	20	18	3
	83	23	22	20	3
	82	27	25	23	4
	81	31	29	27	4
	80	34	32	30	5
	79	45	43	40	6
	78	48	46	43	7
	77	57	52	49	8
	76	67	62	59	10
	75	73	68	65	10
	74	81	76	71	11
	73	94	86	79	13
	72	99	91	83	13
	71	107	97	88	14
	70	118	107	97	16
	69	137	124	111	18
	68	149	135	120	19
	67	166	151	134	22
	66	184	168	150	24
	65	214	191	168	27
	64	236	209	182	29
	63	257	227	194	31
	62	295	260	216	35
	61	333	293	239	39
	60	364	319	253	41
	59	421	370	282	45
	58	462	403	303	49
	57	496	431	316	51
	56	600	512	350	56
	55	628	532	357	58
	54	734	617	389	63
	53	811	680	411	66
	52	904	751	439	71
	51	994	823	460	74
	50	1130	926	480	77
	49	1210	987	493	80
	48	1380	1121	514	83
	47	1494	1211	531	86
	46	1644	1322	545	88
	45	1774	1420	555	90
	44	1920	1532	565	91
	43	2083	1665	583	94
	42	2227	1775	589	95
	41	2368	1885	601	97
	40	2420	1929	604	97
	39	2442	1947	604	97
	38	2442	1947	604	97
	37	2442	1947	604	97
	36	2442	1947	604	97
	35	2442	1947	604	97
	34	2442	1947	604	97
	33	2442	1947	604	97
	32	2442	1947	604	97
	31	2442	1947	604	97
	30	2442	1947	604	97
	29	2442	1947	604	97
	28	2442	1947	604	97
	27	2442	1947	604	97
	26	2442	1947	604	97
	25	2442	1947	604	97
	24	2442	1947	604	97
	23	2442	1947	604	97
	22	2442	1947	604	97
	21	2442	1947	604	97
	20	2442	1947	604	97
	19	2442	1947	604	97
	18	2442	1947	604	97
	17	2442	1947	604	97
	16	2442	1947	604	97
	15	2442	1947	604	97
	14	2442	1947	604	97
	13	2442	1947	604	97
	12	2442	1947	604	97
	11	2442	1947	604	97
	10	2442	1947	604	97
	9	2442	1947	604	97
	8	2442	1947	604	97
	7	2442	1947	604	97
	6	2442	1947	604	97
	5	2442	1947	604	97
	4	2442	1947	604	97
	3	2442	1947	604	97
	2	2442	1947	604	97
	1	2442	1947	604	97
	0	2442	1947	604	97
