# Supplementary material for: Rapid, accurate, computational discovery of Rho-independent transcription terminators illuminates their relationship to DNA uptake
Source: Genome Biol. 2007 Feb 21;8(2):R22. doi: 10.1186/gb-2007-8-2-r22 (PMC1852404; doi:10.1186/gb-2007-8-2-r22)
Supplement: Additional data file 2 — As described in the text, the entire robust tail-to-tail region is searched; if the region is less than 500 nt, then the 500 nt downstream of the stop codon is searched (stopping if a gene start is encountered). In the case of ties, all terminators with the high score are output. [file gb-2007-8-2-r22-S2.zip › Methylobacillus_flagellatus_KT.ttperf]

 Mfla_0004   9  61 419    4892 ..    4920 -  -5.3  -3.80573   GCGATTACCAGCAAA        TTCTTGCAACTTC CCT GACATTGCAAGGA        CTCGTAGGCGAAGGT
 Mfla_0004   9  61 341    4966 ..    4998 -  -6.9  -3.50335   GGCGAGAAACAGCAA      CCGGTCAACAGCTTC AAG GAGGCCCTTGACTGG      CTCATGTCCGAAGCC
 Mfla_0016   5 100  32   17477 ..   17494 - -11.3   -5.4505   TCGGGCAATAAAAAA             CGCCAGT ATCA ACTGGCG              TTTTTTATTGCCCAT
 Mfla_0032   3  64 406   30945 ..   30962 -  -4.9  -4.25104   TTCGCCCCAGTAAAA             GGCATTGT CGA ACA-TGCC             TTGCAGCAGGGCATG
 Mfla_0061   3  85  36   58345 ..   58361 - -10.8  -3.93664   ATCCAATAGAGGAAA              GGGGCC TACAT GGCCCC              TTTTTAAATTCTCCC
 Mfla_0072   6 100 159   78287 ..   78304 - -12.7  -4.72272   TTGCTTCAGTAAAAA             GGCCGGT GTAT ACCGGCC              TTTTTATTTGATGAT
 Mfla_0086   3 100   8   94973 ..   94988 - -10.4  -5.57396   ATAACTAATAAAAAA              GGGAGC ATAT GCTCCC               TTGGTTTTTATTTGC
 Mfla_0093   6  53   5  102581 ..  102599 -  -6.7  -2.70932   GTGCTGCTTTAATGA            CTGGCGCC GGCT GGCG-CAG             AAGCCTACTGTAGCC
 Mfla_0101   6  55 229  109723 ..  109739 -  -6.5  -3.01712   CGTCTGGGCGGAAGA              CCACGTG CGT CACGTGC              CGCCAAATGGGGAAT
 Mfla_0108   4  56  99  117386 ..  117419 -  -5.1  -3.53343   AAGTGCTGGTTGAAA     CGGCGACCC-CGCGCA GCA CGCGCGTGGGCTTCCA     AGCCTGTGTGGCTTC
 Mfla_0113  11  85 366  122369 ..  122400 -   -11  -3.84451   GTGCCGAAATGGAAA      GATATTCTGCGCAA GACC TTGCGCAAAGTATC       CAAAGCCGGGCACCA
 Mfla_0125   4  67 461  135129 ..  135152 -  -2.4  -4.77567   ATCTCGATAAGAAAA          TGCGCGAAATC CGC GATACCG-GCA          AGGTGGTCGGTGCCG
 Mfla_0128   6 100  20  137038 ..  137056 -   -16  -5.15167   TACGAGCAACAAAAA             GCCCGCCA ACC TGGCGGGC             TTTTTGTTGGGTGCG
 Mfla_0132   5 100  29  141846 ..  141861 - -11.8  -5.13137   TAAAGAAAGGAAAAA              GGCCGG AATT CCGGCC               TTTTCGGTATCTGGT
 Mfla_0151   3  66 288  160550 ..  160583 -  -6.6  -3.90112   GCTTCTGGAACGAAA     TCCTCGCCCAGGGCG GCTCG CGCCCCGCGCT-GGA     ATCGTTCATCGCGTT
 Mfla_0161   5  51 227  173059 ..  173073 -  -5.7  -2.64099   TGGTTCGAGCAGAAC               CGCAA TGCGT TTGCG               CGGCTCAGGAATCTG
 Mfla_0166   5  55 249  176948 ..  176965 -  -2.5  -3.97042   GCATGATCAAGGAAA             GCGCGGC GGTG GGGGCGC              AATGCCTCTGGTTTA
 Mfla_0176   1  41 193  188329 ..  188345 -  -2.9  -2.73124   CCCGATGCCCGAAAG              CGAGCTG CGC CAGTTCA              TCATGGACAAGGGGT
 Mfla_0181   3  60 199  191913 ..  191926 -  -3.8   -4.0942   GACGCAGCATAGAAA               GCCT GTTTAG AGGC                CTCACACACAAAATG
 Mfla_0191   2  84   9  202585 ..  202606 - -13.7  -2.66216   TTCCAGCATTACAAT           CCGGAGGCA GTCC CGCCTCCGG            CGCATCCTTTATTTG
 Mfla_0199   2  67 410  210303 ..  210320 -    -7  -3.75105   TCAAGCGATGAACAA             GCGGTT TTTCTC AACCGC              AACGGCCGGCGCATC
 Mfla_0203   8  65  46  213453 ..  213465 -  -9.1  -2.90322   TGGCATGACAACAAG                GGCCA TAG TGGCC                GTTATGCCATGACAT
 Mfla_0207   3  67  72  217254 ..  217298 -  -7.2  -3.62572   GATGAGGACGGCAAA GAGCTATGGTTGGCAG-TGGAG CAC CACCACCTGCCAGTCA-AGCTC AGGATGATAGATGAC
 Mfla_0211   6  74  83  221283 ..  221301 -  -3.9  -4.88795   ATCGAATAAAACAAA            CTGAAGCG TTAG CGCTT-AG             AACATCCGCTTTACG
 Mfla_0220   8  79 362  230607 ..  230625 - -10.2  -3.68619   CGCAACTGACGGAAA             GCCAGCGC AAG GTGCTGGC             ACCTCTGGCGCAGGA
 Mfla_0225   4  66 189  235518 ..  235528 -  -6.8  -3.79747   CGAGCGAGCAGGAAA                 CGGA GCA TCCG                 CCATTGCTGCTGGCG
 Mfla_0232  12  78 190  243429 ..  243449 - -12.5  -2.64595   AAGCGCCACCACAAG            CGCCGGCTG ATC CAGGCGGCG            TTCGTCAAACTGCTA
 Mfla_0235   5  81  14  247768 ..  247793 - -11.1  -3.65046   GCCTGAGGTGAAGAA         GGCCGCGCCTGC ACT GCAG-CGTGGCC         TGTTCCTGTTTGGTT
 Mfla_0261   4  76  66  266325 ..  266335 -  -2.4  -5.28176   TTGATCCAGAAAAAA                 GGCC AAC GGCA                 ACTGGATTAATTGCA
 Mfla_0311   5 100  21  307189 ..  307204 - -11.8  -5.53288   TCTAAGCGAAAAAAA              GCCCGC ATTT GCGGGC               TTTTTGTTCAGCTGA
 Mfla_0336   2  59 353  336668 ..  336687 -  -5.7  -3.57144   CGGCTTATGTCGAAA            CCAAGCT CGGTGC AGCCTGG             GGGCGGGATTGATGT
 Mfla_0343   2 100  58  345761 ..  345782 - -14.5  -4.18164   AATTGCTTAAAACAA           GCCAGTCAG TGAG CTGACTGGC            TTTTTTGTTGGCTGG
 Mfla_0363   7  60  20  369798 ..  369820 -  -8.4  -2.50113   CAGTATGTCAGCAAT           CGCGACATTT TCA AGATGCCGCG           GCCTGGACGTGTTGA
 Mfla_0369   7  66  51  377143 ..  377153 -  -8.2  -3.34398   TCCCCTCCGGAAAGA                 GGGG GGG CCCC                 TATGTGCATCCTGAT
 Mfla_0382   7 100  46  390805 ..  390821 - -15.1  -4.42513   AAGTAGAAATACAAA              GCCCCGC ATT GCGGGGC              TTTGATCATTGATTG
 Mfla_0388   1  46 460  395825 ..  395844 -  -4.9  -2.57489   CATCAAGGGAATGGA            GCGCAAG AATACG CTGGCGC             TGAAGCGAACCTGGC
 Mfla_0395   5  61 166  403595 ..  403615 -  -6.1  -3.65991   ATTGGTTCAAGAGAA            GAAGGCCTG AAG CAGATCTTC            TCCAATGCTTCCGAG
 Mfla_0406   4  46 280  413564 ..  413577 -  -4.5  -2.56661   AACGGAAGAACAGAT               GACAC AACC GCGTC                GTACCCGCCTCGATA
 Mfla_0418   5  60 233  424185 ..  424199 -  -7.1  -3.14132   GGGCGGTTTGAGGAA               GGCGT GATCT ACGCC               ATCACAGAGATCGGC
 Mfla_0418   5  60  76  424342 ..  424356 -  -7.1  -3.11073   CAGCCTAGGCAAAAT               CCAGC AGGGG GCTGG               CAGCTAAAACATTGG
 Mfla_0423   4  52 247  429026 ..  429061 -    -6  -2.76162   CAGGTGAGCGCAAAG    CAGCTGGCGAGCGG AGATATTG CCGATAGCCTGCTG     GCAATGCTTAATGCA
 Mfla_0429   3  50  -5  435346 ..  435358 -  -3.4  -3.60818   GTAAAACGTTGTAAA                CAGT GCGTT ACTG                CGGAGACATGACTCC
 Mfla_0435   5 100   6  443591 ..  443608 - -14.1  -4.84359   GCAGGCCTAGAAAAA             GCCCGGC ATTT GCCGGGC              TTTTTTCATTTGGCG
 Mfla_0443   5  46 317  451320 ..  451333 -  -3.7   -3.1506   AAATGCTGGCAGGAA               GGCGC ACCT GCGCG                TGGAGCTGCAAGGCC
 Mfla_0443   5  46 195  451443 ..  451455 -  -3.3  -3.14132   TCCGCGCTGGATCAA                GCGTT TCC ATCGC                GTGATCCGCGACCTG
 Mfla_0443   5  46  50  451585 ..  451600 -  -4.6  -2.72463   ACCCAGCCGGAATGA              CCGTCA TGCC TGCCGG               GATAGGATAAGGATC
 Mfla_0450   7  93  21  462798 ..  462817 - -13.6  -3.72893   GACGGGCTGATCAAA            CAGGACGC GTTG GCGTCCTG             TTTGTGTTCGGGAGG
 Mfla_0460  10  55 270  474971 ..  475000 -  -5.7  -3.20723   CTGGCACGAAGGCAA       GGATCCC-GCCGGT ATC ACCACCCAGGATCC       CGAGCTCATGAAACG
 Mfla_0468   6  60 444  480988 ..  481002 -  -8.5  -2.52464   TCTTGCCGCAATGGA               GCGCC GAGCA GGCGC               TGCATCTGGGGCAGG
 Mfla_0495   4  45 159  513534 ..  513545 -  -4.4  -2.83271   TGATTGTGAGAATCA                CCAA GCGC TTGG                 CCTATGCCGATGCGG
 Mfla_0508   4 100  33  527745 ..  527762 - -12.7   -5.1356   CTTTACCAATAAAAA             CGCCGCA TTCT TGCGGCG              TTTTCGTCGTAGCGT
 Mfla_0519   7  55 421  540604 ..  540614 -  -6.8  -3.07816   CTGGCACGCAGCGAA                 GAGG TGC CCTC                 CGAGCAAGTCGGTGC
 Mfla_0524   0 NONE
 Mfla_0531   6  56 452  556086 ..  556100 -  -5.6  -3.55801   ACGAATTGTGGGAAA               CCGAGC ATG GCCCGA               AGGGCGGGGACGAAA
 Mfla_0534   6  80  -1  559428 ..  559478 -  -9.1   -4.2349   TCCTGATATTGAAAA GTTG-ATACCCAGCGATATCAGAA GATA TTCTGATGTCGCTGGGTGTTCTTC AATTCCGGGCTGATG
 Mfla_0540   6 100  64  565795 ..  565818 - -13.2  -5.60993   CCGCCCATAAAAAAA          GCAGACATCC CTCG GGACGTCTGC           TTCAAGGCACTGGCT
 Mfla_0545   2  62 440  568655 ..  568673 -    -3  -4.42639   ATACCCGAAGGAAAA             GCTCATCA GCG TGCTGGGC             GTGGTGTCCAGCGTG
 Mfla_0556   5 100  48  578940 ..  578961 - -11.6  -6.00814   AATAATCAAAAAAAA           TCCGGTGG ATTACG CCACCGGA            CCAAGGGACAAGGAG
 Mfla_0577   1  71  16  601493 ..  601504 -  -7.2   -4.0098   GGCCAACGCAAACAA                GCCG CCGT CGGC                 GCATTGATGCCCTCG
 Mfla_0591   1  39  42  615759 ..  615775 -  -2.2  -2.71144   CAGCCTTGCCAAGCA              GGCTCT GAAGT AGAGCT              TTACCCGCGTCCCAT
 Mfla_0609   5  48 178  640463 ..  640477 -  -5.6  -2.50493   CCGATCAGCAAAATT               GCGCAG GAT CTCCGC               GTGAATATCGTTGCC
 Mfla_0618   4 100  32  649685 ..  649710 - -17.7  -3.05384   CTCTGGGCGAGCTAA         CAAGGCCAGGA GCAC TCCTGGCCTTG          TCGTTTAACCAGCGG
 Mfla_0639   7  88 390  667376 ..  667393 -  -8.4   -4.7497   TTTACCCAGGAAAAA             CCGCAG CTTTGC CTGCGG              TTTTTTGTTGCATTT
 Mfla_0658   1  39 220  686843 ..  686857 -  -2.1  -2.52516   TTTGTTATTACCAAG               CACAG CTATT CTGTA               TTGAACGAGGCATCC
 Mfla_0661   5  58 216  689740 ..  689766 -  -3.6  -4.07687   AGCTTGGTTGCAAAA         CTCAAGATCCCG TCA CCGCATCATGAG         GTGGAGATAGAAGCT
 Mfla_0693   4  63 200  722462 ..  722474 -  -6.9  -3.68359   CGTGCAAAAGCAGAA                GCCGG TCG CCAGC                TTTGTCACCGCCTAT
 Mfla_0702   4 100  34  731799 ..  731814 - -10.4  -5.20216   GACACCATGAAAAAA              GGCTGC AACT GCAGCC               TTTTTTCATGGTGTC
 Mfla_0712   4 100 346  741462 ..  741487 - -20.5  -3.18582   CAGTTCAGCGATCAA         CCCCCGTCTCC TTTT GGAGACGGGGG          TTTTTGTTTTAAAAA
 Mfla_0730   5 100  91  761362 ..  761384 - -12.1   -5.5353   TATATGAATAAAAAA           GCTTGATGC ATGCA GCATCAAGC           TTTTTTGCTTTTAAG
 Mfla_0747   6  59 252  783048 ..  783082 -  -7.1  -3.01791   ACCCGCTGGCCAAGA    CGCCGCAGGCAT-ACG CCTC CATCATGCAGGCGGCG     GGCGAAATCAGGAAA
 Mfla_0766   4  67 314  805876 ..  805890 -  -2.2   -4.7373   GCATTCGATGAAAAA               CATTTT AGT AAAATA               TTTCTTCGTCATAAA
 Mfla_0787   2  57 316  829871 ..  829903 -  -4.2  -3.93136   ACATTGATCTACAAA     TGG-CTCAAAGGCAA GACC TTGCGTCCGAGACCA      TATGAGGTGCATCAG
 Mfla_0792   8 100  32  834915 ..  834930 - -10.4  -5.11836   ATACGCAAAATAAAA              GCCGGA AGGA TCCGGC               TTTTATTAGGGCATA
 Mfla_0799   5 100  28  842789 ..  842802 -  -9.5  -4.79373   GAACATAATAGAAAA               GCCCC TGAC GGGGC                TTTATCTATTATGGG
 Mfla_0803   2  57 168  850309 ..  850325 -  -4.3  -3.86897   CCGAGGGTGTAGAAA              CCCAGGC TCA GCTTGAG              TTCCTGCGAGGGCAA
 Mfla_0816   3  69  15  862114 ..  862129 -  -6.1  -4.29396   AAGGATTTACCAAAA              CCAGG ATGACA CCTGG               TTTTTTTTTGCTGTT
 Mfla_0820  10  72 327  866534 ..  866558 - -10.7  -2.53125   ACGCTTGATAAAACG          GCCTGTACGCT TCG AACGTGCAGGC          TTTTTTGTTGCCTTA
 Mfla_0836   7 100  53  879908 ..  879923 - -10.4  -5.10767   CACTGAATACAAAAA              GGCAGC CTAG GCTGCC               TTTTTCATTGATCAC
 Mfla_0841   7 100  50  883687 ..  883701 - -12.8  -4.18494   TATCTGTACCGAAAA               GCCGGC ATC GCCGGC               TTTTTGTTTTTTGCT
 Mfla_0855   2  66 135  895465 ..  895477 -  -9.1  -3.06183   GGCAGTGTGATTGAA                GCGCA GCA TGCGC                TGATGGATTGCCTGG
 Mfla_0865   5  69 397  905567 ..  905582 -    -9  -3.41013   CAAGGATAGCCAGAA              GCCGAT GCTG ATCGGC               AAGGGCGGCGAAAAG
 Mfla_0871   3  55 151  910061 ..  910075 -    -5  -3.54027   GCAGTAAAAAGAAAT               TACCAA CAT TCGGTA               TCGCCTGTGTTTATT
 Mfla_0886   6  73 -17  925055 ..  925088 -  -4.5  -4.68424   GAAGGCATGGAAAAA     TCGGAGCAATCCGGCT TCA AGCCGC-TTGGGCCGA     TGTGATGCGGTTGCG
 Mfla_0893   3  59  53  935740 ..  935772 -  -5.5  -3.76373   GGTGCAAGAGCGAAA      CCGGGCTGGCAGT ATCAATA ACCGCCAACCTGA      CCTTGAATAGGCGTA
 Mfla_0910   3 100  76  956916 ..  956940 - -17.3   -5.2112   AATATCAGGAAAAAA          TAAAGCCCTGC TTT GCAGGGCTTTA          TTTTTGAAGAAAAAA
 Mfla_0910   3 100  29  956957 ..  956987 -  -4.8   -5.7946   TTTTGAAGAAAAAAA      GCAGACCTTC-TC GGGGAG GATAAAGGCCTGC       TATGAGGAGCTTGGA
 Mfla_0937  10  81  13  984429 ..  984468 - -12.8  -2.54634   TTGCATATCAGGAAG  CCGGGCGGGCATGAAG GGCATTAG CGTCACGCCCGCCGGG   TTGGCCCGGCAGCTA
 Mfla_0942   6  76 111  991206 ..  991224 -   -11  -3.18912   CTAGGCATTCAGGAA             TGCAAGCC GAT GGCCTGCA             TGAAAAGTCGCATGA
 Mfla_0960   2  61  22 1006762 .. 1006777 -  -8.2  -2.62184   GTTTTTGGTAGATCA              GGCCCC GATT GAGGCC               GGGTTAATAGTTATA
 Mfla_0980   7 100  53 1022940 .. 1022955 - -10.4  -5.10767   CACTGAATACAAAAA              GGCAGC CTAG GCTGCC               TTTTTCATTGATCAC
 Mfla_0985   7 100  50 1026719 .. 1026733 - -12.8  -4.18494   TATCTGTACCGAAAA               GCCGGC ATC GCCGGC               TTTTTGTTTTTTGCT
 Mfla_0999   2  66 135 1038497 .. 1038509 -  -9.1  -3.06183   GGCAGTGTGATTGAA                GCGCA GCA TGCGC                TGATGGATTGCCTGG
 Mfla_1009   5  69 397 1048599 .. 1048614 -    -9  -3.41013   CAAGGATAGCCAGAA              GCCGAT GCTG ATCGGC               AAGGGCGGCGAAAAG
 Mfla_1015   3  55 151 1053093 .. 1053107 -    -5  -3.54027   GCAGTAAAAAGAAAT               TACCAA CAT TCGGTA               TCGCCTGTGTTTATT
 Mfla_1030   6  73 -17 1068087 .. 1068120 -  -4.5  -4.68424   GAAGGCATGGAAAAA     TCGGAGCAATCCGGCT TCA AGCCGC-TTGGGCCGA     TGTGATGCGGTTGCG
 Mfla_1037   3  59  53 1078772 .. 1078804 -  -5.5  -3.76373   GGTGCAAGAGCGAAA      CCGGGCTGGCAGT ATCAATA ACCGCCAACCTGA      CCTTGAATAGGCGTA
 Mfla_1054   3 100  76 1099948 .. 1099972 - -17.3   -5.2112   AATATCAGGAAAAAA          TAAAGCCCTGC TTT GCAGGGCTTTA          TTTTTGAAGAAAAAA
 Mfla_1054   3 100  29 1099989 .. 1100019 -  -4.8   -5.7946   TTTTGAAGAAAAAAA      GCAGACCTTC-TC GGGGAG GATAAAGGCCTGC       TATGAGGAGCTTGGA
 Mfla_1081  10  81  13 1127461 .. 1127500 - -12.8  -2.54634   TTGCATATCAGGAAG  CCGGGCGGGCATGAAG GGCATTAG CGTCACGCCCGCCGGG   TTGGCCCGGCAGCTA
 Mfla_1086   6  76 111 1134238 .. 1134256 -   -11  -3.18912   CTAGGCATTCAGGAA             TGCAAGCC GAT GGCCTGCA             TGAAAAGTCGCATGA
 Mfla_1104   2  61  22 1149794 .. 1149809 -  -8.2  -2.62184   GTTTTTGGTAGATCA              GGCCCC GATT GAGGCC               GGGTTAATAGTTATA
 Mfla_1118   1  52 401 1163013 .. 1163027 -  -5.6  -3.20382   CCCGATACCGACGAA               CGCTTC AAG GATGCG               GACTCCCGGGTATTG
 Mfla_1130   4  63   6 1176751 .. 1176773 -    -9  -2.62184   TTTGCCCTGATACCA           CCGCGGGCGA TGA TTGCTCGCGG           GAGTGTCAATGCTCC
 Mfla_1147   4  49 129 1194076 .. 1194094 -  -4.5  -2.96031   TGCATGCCAAAGAAT             TGCGGCA TAAAG TGCTGCA             TCATCTGGAAGAGGA
 Mfla_1191   5  52  14 1240868 .. 1240887 -  -2.2  -3.84639   CAACACGCAGAATAA            TGATTTAA AGTT TTCAATCA             ATCATCTCTTTTTTT
 Mfla_1209   4  85 361 1265100 .. 1265121 -  -5.1  -5.24129   GGCCTGGAGAAAAAA           GC-CCAGTTC ATG GTACTGGTGC           CTTGCTGCCAAGCCG
 Mfla_1222   4  55 386 1285556 .. 1285570 -  -4.2  -3.63744   GCTGGCCTCAAAAGA               GGGG TTCATTT CCCC               CGACATGCGTGTGCT
 Mfla_1222   4  55 -13 1285956 .. 1285969 -  -2.3  -4.03978   AACTGGCTAGAGAAA               TCACC GCTT GGTGG                ATGCGCATGATTCGG
 Mfla_1226   4  57 352 1290380 .. 1290392 -  -4.8  -3.73224   TCATTCCTCAGGAAA                CCCT GCTTG AGGG                GCTCGAGCGTACCGG
 Mfla_1239   4  61  69 1304118 .. 1304129 -  -5.8  -3.72893   GAGGTGGTGAGTAAA                TGCC TGCA GGCA                 TAGCAGAACAGTAAG
 Mfla_1250   2  47 359 1320691 .. 1320710 -  -4.9  -2.78384   GCCGCCTGTACCAGA            GCCTGCA GGCTTG TGCTGGC             AGGGTGGCGATAGGC
 Mfla_1257   6 100   8 1330674 .. 1330688 - -12.8  -4.94972   GAGGATAATTAAAAA               GGCGCC AAA GGCGCC               TTTTTAATTATTTGC
 Mfla_1266   9 100 103 1342931 .. 1342949 - -10.3  -4.65895   GCTGGTACCGAAAAA             TGCCGGA TGGAG TCCGGCA             TTTGACTGAGGGGCA
 Mfla_1281   6  51 436 1358119 .. 1358135 -  -5.1  -2.96695   TGGCGCAGGAAATCA              CTGCC ACGCTAA GGCAG              GACCAACCTCTCGTC
 Mfla_1286   5 100  20 1365699 .. 1365723 - -18.7  -3.15249   GAGAGCGGGTATCAA          CAAGAGCACCC CTG GGGTGCTCTTG          TTCTTGAGAAGGCAA
 Mfla_1289   6 100  10 1368836 .. 1368852 - -12.3  -4.50159   GCTAAGTCAAACAAA              GGGAAGC GAT GCTTCCC              TTTTGTTTTTCAGTT
 Mfla_1309   3  45 423 1390342 .. 1390360 -    -3  -3.24925   ACTGGACATCAGCAA             CGCGATCG AGG CCATGGCG             ACGGAATGGCTGTTG
 Mfla_1315   1  45 249 1394400 .. 1394414 -  -2.8  -3.14564   CCACCCGGGCAGGAA               GTGC TTGAATC GCAC               CGAACGGAGCGAGGG
 Mfla_1318  10  59 125 1396702 .. 1396715 -  -6.7  -3.34404   CTATCAATCAGAAGA               TGCCA CAAC TGGCA                GCTGAGTCGATGAAG
 Mfla_1325   4 100  37 1407873 .. 1407890 - -11.3  -4.51994   TCAATCAATAAGAAA             GCCACGA TATT TCGTGGC              TTTCTTAATTTCTAT
 Mfla_1333  10  93  25 1416184 .. 1416209 - -14.1  -3.37344   TGGTGAGTGAATGAA         CCCGTCTCAAT GCAG ATCGAGACGGG          TTTTTCATGTTTGTT
 Mfla_1358   3 100  39 1448070 .. 1448086 - -13.7   -5.1356   GTTGACGAACAAAAA              GAGCGGC TTG GCCGCTC              TTTTTAATTCTGTAT
 Mfla_1372   4 100  21 1467125 .. 1467146 - -10.9  -5.45802   TGCGTAAAACAAAAA           CGGCCATGA AAAT TCATGACCG            TTTTTGTTTGCCTGA
 Mfla_1386   7  72 122 1483580 .. 1483605 - -10.3  -3.08464   TGATGAGGCATGGAA         GGCGCAAGGCA TCGC CGCCACGCGCC          AACTTGCCAAACGTC
 Mfla_1395   4  53 154 1495771 .. 1495792 -  -3.7  -3.76224   TGCTGATCTATGAAA           CCTTCATGC GCGG GCATGAACA            ATACGGCCGGCCGAG
 Mfla_1398   5 100 277 1498564 .. 1498579 - -10.4  -5.49234   ACAGGCAATAAAAAA              CCCAGC ATCT GCTGGG               TTTTTTATATTGGCG
 Mfla_1414  10 100  26 1522745 .. 1522758 -  -8.1  -5.79595   CTGCAAAATAAAAAA               GCTCC AATA GGAGC                TTTTTTATTTGTGAC
 Mfla_1424   6  66 307 1537463 .. 1537482 -   -10  -2.71745   CGTGGAAGAAGCAAG            GCCTGCCCG TTC CGGG-AGGC            ATGAACGCATCACAA
 Mfla_1431   0 NONE
 Mfla_1444   2  45 221 1554364 .. 1554376 -  -3.3  -3.07043   TGGACGATGCCAACA                CGCCG CGC CAGCA                GGATGAGAAAGCGGC
 Mfla_1454   4  95  14 1565065 .. 1565080 -  -8.2  -5.32699   GCAAATATGAAAAAA              CCCCGC AATT GCAGGG               TTTGTGAAATTAACT
 Mfla_1466   4 100 390 1574415 .. 1574428 -  -9.5  -5.06414   CCTTCGTAACAAAAA               GCCCC GAAA GGGGC                CTAAATTCAATTCAG
 Mfla_1473   6  66 100 1581339 .. 1581349 -  -6.8  -3.86283   CTAACGCAGAGTAAA                 TGGC ATA GCCA                 ATGCTTTTTAATGTG
 Mfla_1478   2  46 363 1585272 .. 1585299 -  -3.4   -3.2511   CCCCAGCCACAAAAG        CCAGTGC-CGTAA CCT TCATGGGCACCGG        TATGCGCTGGAAATC
 Mfla_1486   5 100   7 1593603 .. 1593618 - -11.8  -5.61881   TGGTAAAAACAAAAA              GCCGGG AAAC CCCGGC               TTTGATTTATCGATT
 Mfla_1496   4  66 458 1602826 .. 1602836 -  -8.2  -3.29144   CTACCCGCGCCAGAA                 CGGC TTG GCCG                 TCGCCCTGCGCGAGT
 Mfla_1516   3  48 279 1620690 .. 1620710 -  -5.3  -2.67245   CCAGCGACAAGCAAG            CCAGGATCC AGA GGATCAAGG            ATATCGAGCGTCAAT
 Mfla_1533  11  93  29 1638957 .. 1638975 -  -6.7  -5.49234   ACAGGCAATAAAAAA            GCCCCGCT CCAT AGCGGG-C             GGGGGCTTTTAACAT
 Mfla_1554  12  52  38 1665978 .. 1665992 -  -2.1   -3.9534   ATCGATACCTACAAA               CTGCT GTTAA AACAG               CTCAACAAACCCGGG
 Mfla_1575   0 NONE
 Mfla_1596   4  53  60 1710193 .. 1710209 -  -3.5  -3.61715   GACTTTCTGGAAGAA              CGCGCAG ACT CGGAGCG              CCCCACCCCTATCAT
 Mfla_1611  11  90  31 1724811 .. 1724839 -  -8.1   -5.1244   GTAGTAACAGAAAAA        TGACCCCTGCCAA ACA CTGGCAGGAAGCA        TGCCACGTCATTAGC
 Mfla_1635   5  66 443 1750689 .. 1750702 -  -8.1  -3.51232   TCTCTGGCAAAGCAA               GCTGG ATGG CCAGC                TGGTTTGCCTGCAGA
 Mfla_1667   1  77  22 1783017 .. 1783034 -  -8.4  -4.28111   CACAGTATCAACAAA             CCTGCC CCAGGT GGCAGG              TTGACATTCTAGACA
 Mfla_1676   9 100  33 1792337 .. 1792354 -  -8.4   -5.4505   TCCCGCAATAAAAAA             GCCCAC TGACGC GTGGGC              TTTTTTATTGGATGG
 Mfla_1714   4  71  47 1834583 .. 1834595 - -10.5  -2.89683   ACGCTACCTCATACA                GCCGC CCC GCGGC                TTCCAGCAGGCATCA
 Mfla_1722   9  64 -12 1843874 .. 1843893 -  -5.7  -3.91897   CTGGCCAGCCACAAA            CAGCGGCC TAGGC GGCCG-TG            AGCCGCCACAAGGAA
 Mfla_1726   4  54 320 1847501 .. 1847521 -  -6.8  -2.77344   TGACCGCCGAAGAAT            GGGGCATC ATGAA GATGCACC            CTGTGAAGGGAGAGC
 Mfla_1735   5  54 392 1858724 .. 1858742 -  -5.2  -3.31144   GTGCGAGCTGGACAA             GAGCAAGC TCT GGTCGCTC             TATCAGCACCACCCG
 Mfla_1740   6  69  31 1863874 .. 1863899 -  -8.3  -3.55444   TGGCGAGTCGGCAAA         GGGACGGCAGGT TTT ACCC-CCATCCC         AGCAAGCAAAATAAA
 Mfla_1750   3 100  44 1879645 .. 1879667 -  -8.5  -5.42514   CCAGAAAGGAAAAAA          GCGT-GGGTA ATGC TACCCCACGC           CTTTCTCCTCCTCTA
 Mfla_1756   6  60 465 1889049 .. 1889067 -  -3.8  -4.09685   GGTCATCCTCGAAAA             GAAGGAAG TGA CTTACTCC             TATTTTGCCGACCCT
 Mfla_1788   4  69 222 1925038 .. 1925060 -    -9  -3.36878   CCTATTCAGGCAGAA           GCCGTTCAGC AAA GCTGGGCGGC           TTTTTTTGCACATTC
 Mfla_1796   4  52 350 1937284 .. 1937303 -  -6.3  -2.53213   CAATTCGCCAAGGCA            GGCGCCG GGCCAG CGGCGCT             CCAGATATTGCAGCT
 Mfla_1800   5  42 337 1940787 .. 1940804 -  -2.6  -2.90763   GTGAGATGTTATATA             CCTCGG TTTCCC CCGAGC              AAAAATACAAGGCCA
 Mfla_1800   5  42 108 1941023 .. 1941033 -  -3.2  -2.53822   GTGAGTGCACAATAG                 CAAG TCG CCTG                 TGCAATCGGTGTCTG
 Mfla_1803  12 100 400 1943465 .. 1943483 -  -8.9   -5.4505   TTCTGGAATAAAAAA             GGACCTT AATAA AAGGTCC             TTTTTTATTCTGGAG
 Mfla_1809   1  45 373 1948759 .. 1948782 -  -3.8  -2.80612   CGCAACTGCAAGAAG          CCGACATCAT GCTC ATGGTGTTGG           GCCTGATCGATGTGG
 Mfla_1828   5 100  30 1969443 .. 1969467 - -17.9  -5.10461   GGCAGCCAATAAAAA          TGCCGCCCCCT TTC AAGGGGCGGCA          TTCATTCAACGACTT
 Mfla_1842   4  57 297 1980272 .. 1980318 -  -6.5  -3.14564   GTATTGGTGCAGGAA TGCAG-CGCCACCCTTACGCAA TTCT TTGCCGAACGGCGGCGGCAGCA AAAGGTAGAAAAGTC
 Mfla_1872   5  50 314 2010542 .. 2010564 -  -4.1  -3.28712   TTCTTCGCCGCAGAA          CGCA-CCCTG CTGG CATGGCTGCG           TTCCGGCCTGACGCT
 Mfla_1872   5  50 -15 2010881 .. 2010893 -  -6.2  -2.54896   TTCTGAGTCAATTCA                GCGC TTCAC GCGC                TTATTCGCTGACGGA
 Mfla_1884   8 100  69 2021656 .. 2021672 - -10.1  -5.27335   TTCCGCAAATAAAAA              GCCTGAC GAC GCCAGGC              TTTTTATTTGCGCTC
 Mfla_1892   8  84 174 2028710 .. 2028728 - -13.2  -2.63073   CCTCGCCAACAATAC             CTCGCTGA ACT TCAGCGAG             CGCTCCGAAACTGGC
 Mfla_1902   0 NONE
 Mfla_1907   7  55 220 2043861 .. 2043871 -  -6.8  -3.09273   GCTGGTCAATACAGA                 TGGC GCC GCCA                 TGGCACAGCGCTTCC
 Mfla_1923   3  70 -39 2062091 .. 2062111 -  -9.6  -3.14051   GCAGGTTGAGGAATA            GCCGGCGC TCCTT GCGCCTGC            CGCCATCGGTGAAGC
 Mfla_1951   8 100 183 2090044 .. 2090072 -  -9.6   -4.6709   CAAAATGATAGAAAA       CGGCATTGATGCC GCAC GGC-TCAGTGCCG        TCGGTTATAGCGACA
 Mfla_1951   8 100  26 2090212 .. 2090229 - -12.7  -5.80003   GCAATAAATAAAAAA             GCCGGGA AACC TCCCGGC              TTTCTACTGTTCTGT
 Mfla_1965   6  91  28 2102333 .. 2102351 -  -7.4  -5.27938   ACGCGCAAATAAAAA             GCCGGA TGCATGC TCCGGC             TTTTTATTTTTCTGC
 Mfla_1994   3  48 464 2132244 .. 2132258 -  -4.2  -3.12341   TCGAAGACAAACAAG               CCGGCA ATG TACCGA               GGTTCAGGTCTGCGC
 Mfla_2012   8  74  16 2149716 .. 2149729 -  -6.7  -4.37013   AATTAATCATTAAAA               CTGAC TTCA GTCAG                ACCAAGGGAAATTAT
 Mfla_2034   4 100  31 2175480 .. 2175504 - -12.9  -4.57073   CACTGTCGCTAAAAA          GGGGCAAGG AATGCGA CCTTGCCCC          TTTTCACCTCTGCAA
 Mfla_2072   6  59  76 2212772 .. 2212791 -  -5.7  -3.53224   GACCCGCTTGCGAAA            GCTGCGT AAGCAA ACACAGC             AACAATGAAAGTGTG
 Mfla_2078   8 100  11 2222269 .. 2222287 - -13.1  -4.64766   GTTATATGCGAAAAA             GGGCGGG AAACA CCCGCCC             ATTAGAGCACCTATT
 Mfla_2084   2  43 366 2227171 .. 2227204 -  -2.5  -3.09933   CGGGAACTGATGGAA     GCCAGCGGCACATT CGCCATC AATGTGCCA-TGCC     GTACCCAGGCAGACA
 Mfla_2104   5  59 110 2251338 .. 2251357 -  -6.4  -3.40611   GCCAGGGTAAGAACA            CTCCACTC AATG GATTGGAG             CTGGCCGGCAAGGTA
 Mfla_2111   1  48  86 2258288 .. 2258298 -  -5.4  -2.54193   CATCACGCCAATGGA                 GCAA CAA TTGC                 TGCGCTTGTTCTGAC
 Mfla_2116   5  54 469 2262651 .. 2262664 -  -3.1  -3.85698   GTGCTCCGGGAGAAA               TCCAG ACGC CTGAA                GGCAAGGTGGTCGGG
 Mfla_2123   5 100  12 2271245 .. 2271271 - -13.1  -4.63527   TGAGCAGGGTAAAAA        GCGATTCCTGGC CAAA GCC-GGAATCGC         CAGCCGGGGAATCAG
 Mfla_2127  14  65 145 2274506 .. 2274522 -  -2.9  -4.62772   TTCAAATTAAATAAA              TTCCTCC ACA GGAGACA              ACGCCACTCCGGCTT
 Mfla_2135   5 100  28 2282762 .. 2282779 - -12.7    -5.252   TATGTTGACAAAAAA             CGGCAGC CTGG GCTGCCG              TTTTTGATGTGATGG
 Mfla_2143   7  70  11 2291369 .. 2291407 -  -9.8  -3.12803   TATTGATATGCAACA  CCGATCATCAA-GGAAG TGATCC CTTCCCTTGATGATCGC   GCACCCTACCTTACT
 Mfla_2154   9 100  20 2304104 .. 2304122 - -13.2  -4.89233   CATCAATATCAAAAA             GCCGAACA TTC TGTTCGGC             TTTTTGCATGTCAAG
 Mfla_2160   3  72 374 2311941 .. 2311971 - -10.6  -3.04269   CCTATACCATAGACA      CCCTGCAATTCCT GCACGA AGGA-TTGCAGGG       CAAGGCCAGGCTCTG
 Mfla_2183   9 100  29 2332719 .. 2332734 -    -9  -5.34555   CCATACCACAAAAAA              GCACCA TGGC TGGTGC               TTTTAAAATTCCCGC
 Mfla_2190  11  68 -54 2338641 .. 2338678 -  -9.7  -2.83522   ATTCGCCGATCAAAT   GCAGCAGCACCTTGCGC TTAT GCGCCATGCGCCGATGC    TCATAGAGGAATATT
 Mfla_2207   7  90  31 2357715 .. 2357730 -    -9  -4.56436   CATGAAATAAAACAA              GCACAC CGAG GTGTGC               TTTTTTCTGTCCACT
 Mfla_2214   5 100  27 2365529 .. 2365547 - -14.6  -5.26119   TCCGCAAAAATAAAA             GCCAGGCA ATC TGCCTGGC             TTTTATTGTTCAGGA
 Mfla_2229   7  73 170 2378957 .. 2378967 -  -2.4  -5.08824   TCTGTAGGCAAAAAA                 CTGG TTC CCTG                 CCCGCAATGCGGGGA
 Mfla_2240   3 100  30 2389713 .. 2389729 - -12.3    -5.626   TACCGCATAAAAAAA              GAGGAGC ATC GCTCCTC              TTTCGGGTCGGTCTT
 Mfla_2254   1  55 346 2404179 .. 2404189 -  -3.2  -3.87815   GTTCAGCCTCACAAA                 TGCC ATT GACA                 ACCCTGGCTCGCCTT
 Mfla_2258   7  59 355 2408238 .. 2408271 -  -4.5  -3.82084   TCGGAAGAGGAAGAA     GGCCTGCGACAA-GCG CGG CGCATTGTCACCATCC     TGCTGCTGTTCGCGG
 Mfla_2288   3  51  84 2441719 .. 2441734 -  -5.4  -3.05463   ACTCGGTTGATCGAA              CGAACC AATC AGTTCG               ATCACTTCCAGTTCA
 Mfla_2293   2  50 -32 2447205 .. 2447218 -  -2.3  -3.72695   AGCGGTTGTAGCAAA               GACGC CAAT GCCTC                TGCATCCTGAGCGAT
 Mfla_2298   9  66 253 2450947 .. 2450962 -  -7.6  -3.55444   CTGCCATTGCTGAAA              GTTCGA TGTG TCGAAC               CCATTCGCAAGCTGG
 Mfla_2303   3 100  30 2456862 .. 2456884 - -16.4  -3.10796   CTCCATCAGCCAACA           CCCTCAGGAT AAT ATCCTGAGGG           TGTTTTTATATGGGA
 Mfla_2311   5 100  26 2465257 .. 2465285 - -17.6    -3.767   TATCTATCCATCAAA        GATAAAGCCCGG ACCAG CCGGGCTTTATC        TATTTTCTATCAGAT
 Mfla_2317   2  50 416 2472725 .. 2472736 -  -2.2  -3.75629   TATTTTCAAGGCAAA                TGAC AGCT GCCA                 TGATCTTTATTATCT
 Mfla_2353   5  65 129 2507880 .. 2507904 -  -2.8   -4.5442   TTCTGAACCACAAAA          CTCACGCTCA ATAAA CAAGGGTGAG          CGCAGCCAAGGGTTG
 Mfla_2371   6  52  81 2521392 .. 2521413 -  -5.9  -2.83403   GCTGGGCTACGAAAG           CACTGCTGGC TTT ACCAGCA-TG           TTTACGCGCTCAATG
 Mfla_2392   9  63 320 2546476 .. 2546489 -  -3.7  -4.36914   CTTCTGGGCATAAAA               CCCGC GGTT GCCGG                CGATAACCTCGTACA
 Mfla_2441   2  48 379 2619142 .. 2619153 -  -3.6   -3.2963   ATGACTGCCGTACAA                CGCA TCAT CGCG                 CTGGATGGCGGCAAG
 Mfla_2451   6  85  40 2629778 .. 2629795 -  -2.7  -5.66338   AAAGACAATAAAAAA             CGGC-ACT CTA AGTTACCG             TTTTTACAATTCAAA
 Mfla_2464   4  60 299 2643047 .. 2643066 -  -7.8  -2.98447   CCACTGACGAGAAAT            CCTATCGC ATCA GCGATCGG             CGCAGCATGGAACGC
 Mfla_2477   8  63 358 2655992 .. 2656012 -  -8.9  -2.57564   TTATCCGCGCACAAT            GTCACAGCG CTC CGCAGCGAC            TGGTTCAGCGCCCTG
 Mfla_2482   0 NONE
 Mfla_2488  13  62 201 2665163 .. 2665195 -  -3.9  -4.28067   TCAAGAATACAGAAA      CCGGCTATAGCAAGC GCG GCCAGCCGTTGCCGA      AAGAATTCAAGAAGG
 Mfla_2507   7  64 414 2683892 .. 2683906 -  -5.6  -4.11216   CGTGCACGTGGAAAA               CCAGGA TTA TCCGGG               CTTTTGCCGCGTTAT
 Mfla_2518   7 100  30 2698177 .. 2698195 - -11.7  -5.25699   ACCAGATAAGAAAAA             GCCAGGG CACAT CCCTGGC             TTTATTACATTTGCT
 Mfla_2536   7  71 331 2721781 .. 2721801 -    -4  -4.71223   GCAGAATAGAGAAAA            CCGCAT TTTCCTGCC ATGCGG            TACCTGCATTCCGCG
 Mfla_2543   6 100 127 2735580 .. 2735595 -  -7.6  -5.65496   CATCAAAAACAAAAA              TCCCAT TTAA ATGGGA               TTTTTGTTTTCAACA
 Mfla_2556   8  90 257 2753236 .. 2753256 -  -6.1  -5.44638   ACAAGAAAAATAAAA            GGTAACGAG ATA CCAGTTACC            ATCTATATATTGAGC
 Mfla_2566   1  50 -16 2763678 .. 2763690 -  -4.7  -3.14344   CAGGCGGTGCATTAA                CCGTG TGT CGCGG                GCAGTTTGCGGTATG
 Mfla_2577   6  65 178 2777859 .. 2777871 -  -9.1  -2.91593   TAGGCGTGGAGAAAG                CTGGC GCC GCCAG                GGCGGGACTCTTCAT
 Mfla_2591   9  87   7 2793478 .. 2793505 - -11.3  -4.13767   CGGGTCATGGCAAAA        TCCCGGCGCAA TAGTAC CTGCACCGGGA         AGCAGCCTACAGGAA
 Mfla_2600  10  75  80 2800265 .. 2800311 - -10.1  -3.35679   CTGCTGCAGGCACAA CGCGACTACTTCG-GCGCCCAT ACCT ACGAGCGCACGGATCAGCCGCG CGGTGAATTCTTCCA
 Mfla_2613   8  70 231 2817871 .. 2817887 -  -9.5  -3.21395   ATTTCCGCGACAAGA              TTCAAGG TGA CCTTGAA              ATTGCCGGTATCGAG
 Mfla_2618   5  50  57 2820717 .. 2820729 -  -3.3  -3.56821   ATTACACCCGGCAAA                GCGCT CCA AGCCC                AGCCTATGCGTTGCG
 Mfla_2632  13 100  16 2839192 .. 2839217 - -16.3  -2.79183   TCCACGTGCATCACA         CAAATGGGAGC TCAT GCTCCCATTTG          CTTTTTCGGCATTGG
 Mfla_2635   4 100 198 2841312 .. 2841324 -  -9.1  -5.02074   GGATGGCGGAAAAAA                TCGCC GCT GGCGA                TGTCGAGGCATTACT
 Mfla_2649   2  62  23 2854007 .. 2854029 -    -7  -3.28924   TACGGGGTTCGACAA           CAATCCCGAC CTG ATCGAGATCG           CCAATCGCCTCGCGC
 Mfla_2653  10  60 402 2859131 .. 2859144 -  -8.1  -3.05596   CACGCTGGGATTCAA               GCAGG TATT CCTGC                CATCAGGCACCGGGA
 Mfla_2657   7  76   9 2866905 .. 2866961 -   -11  -3.25528   AACTCGAAAAAGAAT TCGAGGCAGCCACGCAAGCCATTAACGA CTA TC-TGAATAGCCGGCA-GGCCGCCTCGA GCTAGGCTTCACCCT
 Mfla_2669   6  88  38 2878973 .. 2878994 - -13.7  -3.14881   TAAGCGCTTGATCAA           TGCCCGGGC CAAC ACCCGGGCA            TTTTTATGCTGAACA
 Mfla_2677   2  52 268 2886627 .. 2886655 -  -4.4  -3.57792   TCACCTACCTTGAAA        GCCTGCGTACCG AAATG CAGCACGACGGC        ATCGCCGTCACCACC
 Mfla_2722   5  57 186 2929713 .. 2929737 -  -5.8  -3.29013   AGTGGAATAAGGCAA         TGGACG-CGATC AGC GA-CGCCGTCCA         GGTTACCGGCAGCAA
 Mfla_2727   1  48 224 2931554 .. 2931565 -  -4.4   -3.1364   GATTGAATTACTTAA                TCAG CACG CTGA                 CTTTGGCTATGCACC
 Mfla_2730   2  54  97 2933433 .. 2933457 -  -2.7  -3.94409   CAGACCAGCCAGAAA          GAGCTCCCCCA CGT TTGGGCAGATC          GCCAAGAATTGATAC
 Mfla_2756   5  93  29 2967474 .. 2967489 +  -7.5  -5.45652   TGACCAACAAAAAAA              GCCCG ATCACC CGGGC               TTTTTTGTTGGGACT
 Mfla_2740   4  57  -5 2951250 .. 2951266 +  -4.5  -3.63968   GCTACTGACCGGTTT              TATTGAT GCG ATCAATG              TTTAGCAATTTCAAA
 Mfla_2729   7  59  54 2932941 .. 2932971 +  -5.4  -3.79043   AATGACCATATTTTT       GATTTGCCAGAGCC ATT GGCTGTGATGAATC       TTTCACTTAATAATG
 Mfla_2676   2  49 182 2887089 .. 2887103 +  -4.9  -2.92921   AAATCCTCGGTGTCC               TGGCG CAACC CGCCG               TATATCGGATTGTAT
 Mfla_2670   3  50 339 2880657 .. 2880667 +  -4.6  -3.21276   AATGCCTTCGTTTGA                 CTGC CGT GCGG                 TGTTCTGGCCGGGCC
 Mfla_2658   3 100  15 2869379 .. 2869408 + -19.5  -3.05715   AGCCGTGAACTCCAA       TGAGAAAAGCGCC CTAG GGCGCTTTTCTCA        TTAGGTCAGCAAATT
 Mfla_2634   5  49 -44 2841467 .. 2841487 +  -4.7  -2.98823   CCCGAGCATACCTTT            GGCATCT TGGCGAT GGATGCC            TATGTCTGGCACCAA
 Mfla_2624   3  51 120 2829645 .. 2829655 +  -5.4  -2.95586   CAGGCGTTAGGTGCT                 CCTT TTC AAGG                 TAATTATTCACTGTC
 Mfla_2621   2  53 397 2826045 .. 2826061 +  -6.5  -2.69151   GCAATATCCGCCCGG              CCCGG CGATTGA CCGGG              TGATGTGTGAGCCAG
 Mfla_2617   2  61 331 2820990 .. 2821002 +  -6.9  -3.47227   GTCGAACATGCGCAG                GCGCT CGC GGCGC                TTATCCTGGTTGAGC
 Mfla_2612   4  53 401 2818435 .. 2818456 +  -3.7  -3.62859   GCCCGTGCTGGTGGG           CATGCTCAT GGTG ATGAGGGTG            TTTACAGGTTGTCAT
 Mfla_2594   4  73 233 2796674 .. 2796692 + -10.2  -3.12327   GCGGTCCCACCTGAC             CCCGCGCA GGC TGCGCTGG             TATTGCGTATACAGC
 Mfla_2576   8  88  67 2778086 .. 2778102 + -13.7  -3.14211   ATGTTCACGGCCCAG              GCGCGTG CCT CACGCGC              TTCCTCCACCGACCT
 Mfla_2571   3 100  55 2773182 .. 2773216 + -15.8  -5.06451   AGAACGCAACTAAAA     CTGGAGCGGGGTTC ACTTCAC GAACCCCGGTCCAG     TTTTTTCACATCGTC
 Mfla_2565   5  53 224 2763901 .. 2763916 +  -3.2  -3.66803   ATGCGCCTTCATGCA              CCGC CTGACCTA GCGG               TTTCCCCTGTTCGCG
 Mfla_2555   3  43 143 2753492 .. 2753504 +  -2.7   -3.0894   GGATCAAGGTGAGCA                TTTCT CTT GGAAA                TTAAGTGCCTAATTC
 Mfla_2555   3  43 404 2753753 .. 2753769 +  -3.5  -2.79302   GGCTTCGATAGAGGC              CGTCACC TTG GGAGCCG              TCTCATAGGGATAAT
 Mfla_2549   2  47 260 2744110 .. 2744125 +  -4.6  -2.91264   CCATTAATGCCACAT              CCGCTG TTTC CAGCGC               TGTATCGGTGCCAGC
 Mfla_2542   8 100  81 2735574 .. 2735601 + -14.4  -4.07568   CGGCTTCATCAAAAA        CAAAAATCCCAT TTAA ATGGGATTTTTG         TTTTCAACACCACCC
 Mfla_2524   3 100  28 2705943 .. 2705957 + -12.8  -5.68438   ACCATCCATGCAAAA               GCCCGC TCA GCGGGC               TTTTTTCTTTCCTCG
 Mfla_2517   3  91  99 2698177 .. 2698195 + -11.7  -4.29929   ACCAGATAAGAAAAA             GCCAGGG CACAT CCCTGGC             TTTATTACATTTGCT
 Mfla_2506   7  64 182 2684431 .. 2684460 +  -5.7  -3.80877   ATATGGCGCTGCTAG       CTCTACGATG-CGC TTG GCGGCATCATCGAG       TATTTTATGCCCTGA
 Mfla_2487   9  63 109 2665483 .. 2665495 +  -3.3  -4.43477   GGTTTGGCCCACCAG                GGCAT TGA ACGCC                TTTTCCTTGCCTGCG
 Mfla_2481   3  51 277 2660995 .. 2661013 +  -5.3  -3.05384   CCAGATCGCGCCCAG            CA-TGCCC GCCT GGGCAATG             TTGCGTACCGGCAGC
 Mfla_2476   1  39 465 2656807 .. 2656823 +  -2.3  -2.52946   GTTGATAAATCGGAA              CATTG GACAGGG CAATG              GCTTTTCTCAAGCCC
 Mfla_2463   2  42 409 2643670 .. 2643683 +  -2.3  -3.03755   CTTCGTCCGAATTGC               CCGGG TCCA TCTGG                TAATTGTATTTATTT
 Mfla_2450   3 100  29 2629718 .. 2629737 + -10.7  -5.37171   ATTCACAATCTTTAA            TGCCGGG CAAAGA CCCGGCA             TTTTTATTTACTGTT
 Mfla_2440   3  60  28 2619241 .. 2619253 +  -7.7  -3.08133   TTCATGTTATTGCAA                TGTGG CAG CCACA                TTCCGTCAATAAATG
 Mfla_2430   4  95  27 2604200 .. 2604216 + -13.7  -3.84451   CACGCACTCGAAAAA              GGGCGGT AGA ACCGCCC              TTTCAATTTGCCAAC
 Mfla_2426   5  95  23 2601255 .. 2601276 + -12.3  -4.26903   CTCCTCAATAAAAAA           TGGCTCTCC TGAT GGAGAGCCG            TTTTCATGAGATACA
 Mfla_2422   5  65 465 2595716 .. 2595736 +    -9  -2.78596   TGGTCAACAGGTCCG           GCTGGCCTG CAGC CAGGCC-GC            TCTCATCGAGACCTG
 Mfla_2410   5  57 177 2584066 .. 2584085 +  -7.8  -2.52464   GCCTTTTTCGCGATG            CCTCCAGC ACCT GCTGCAGG             TAGGTTGGCCGCCGC
 Mfla_2395   6  80  22 2559618 .. 2559638 + -12.5  -2.76969   GAGCAACAATAAAAA            ACGGCGCTC GAT GAGCGCCGC            CTTTAAACTCCGTTG
 Mfla_2391   4  53  22 2546419 .. 2546430 +  -5.8  -3.07443   ATGTCCTTCCAGGGA                TGGC GCCA GCCA                 TTCAATAGCGTCTGA
 Mfla_2377  10  91  36 2531549 .. 2531568 + -13.6  -3.42083   GCCCTGATGTAGCAA            GGCCTCTG CTTG CAGAGGCC             TATTGTCTATCTTGG
 Mfla_2370   1  45 222 2521710 .. 2521728 +  -3.7  -3.04144   TGCCATCGATTTTTG             CGCTGCC TCGGC GGCGGCC             TGTTCCGCATCCGCA
 Mfla_2360   4  43 183 2513337 .. 2513355 +  -3.1  -2.99541   ATATCAGTATGGATG             GGATGCA AGTTG TGCATCA             ATTTCTCGTCATCCT
 Mfla_2360   4  43 404 2513558 .. 2513572 +  -3.4  -2.87564   TTGCGGATAATGCTC               GCGTAC GTA GCGCGC               TGTCTCCAGCGCTGC
 Mfla_2352   7 100  39 2507834 .. 2507856 +   -12  -5.72622   AATGAGCAATTTGAA           TGCCTGGCAA CTA TCGCCAGGCA           TTTTTTCTTTCTGAA
 Mfla_2328   5  67 152 2486016 .. 2486035 +  -7.2   -3.7282   CATTCAGGCCGCGGT            TATCATCC TCGT GGATGATG             TTGTTGATGCAATCG
 Mfla_2321   4  86 293 2479061 .. 2479084 + -12.5  -3.51076   GGCTGATACAAAAAA          GGGGTTACG AATTAA CGTAACCCC           TTGATTCTATGGTGG
 Mfla_2316   3  61 272 2473285 .. 2473303 +    -6  -3.64703   AATAACGTACGCTGC             GCATCATC GCG GATCATGC             TTTGCATCCAGAAAA
 Mfla_2310   2 100  47 2465257 .. 2465285 + -17.6  -3.88029   TATCTATCCATCAAA        GATAAAGCCCGG ACCAG CCGGGCTTTATC        TATTTTCTATCAGAT
 Mfla_2302   5 100  49 2456860 .. 2456886 + -19.6   -4.9725   GGCTCCATCAGCCAA         CACCCTCAGGAT AAT ATCCTGAGGGTG         TTTTTATATGGGAAT
 Mfla_2279   2 100  38 2434580 .. 2434603 + -13.2  -4.54753   GAGGCGATTTTCCAA          CAAGGTCCAC TGTT GTGGGCCTTG           TTATTTTTAGTCTTT
 Mfla_2257   4  66 377 2408956 .. 2408968 +  -6.3  -3.83502   AGACGTGATGCTGAT                TGAGT ACA ACTCA                TTTGATGTACCACTA
 Mfla_2239   3  88 299 2389713 .. 2389729 + -12.3  -3.61922   TACCGCATAAAAAAA              GAGGAGC ATC GCTCCTC              TTTCGGGTCGGTCTT
 Mfla_2228   3  66 256 2379380 .. 2379399 +  -7.8  -3.56325   CACCCGCAATTCGAA            CGCCTGCA TGAC TGTGGGCG             TTGTCATTGTCCGGA
 Mfla_2220   4  49  85 2371402 .. 2371426 +  -2.9  -3.57915   CAATGTCGATCAACG         CG-GCC-TGGT AATCC ACCATGGCACG         TATTTCCTTGATCTG
 Mfla_2213   4 100  22 2365529 .. 2365547 + -14.6  -4.89477   TCCGCAAAAATAAAA             GCCAGGCA ATC TGCCTGGC             TTTTATTGTTCAGGA
 Mfla_2206   3 100 141 2357715 .. 2357730 +    -9  -5.37043   CATGAAATAAAACAA              GCACAC CGAG GTGTGC               TTTTTTCTGTCCACT
 Mfla_2189   6  52 422 2338971 .. 2338985 +  -5.7  -2.78384   CCGCCACCCACCGCG               TCACG GCAGG CGTGA               TGTCGTACAAGCGAC
 Mfla_2182   8  80  84 2332719 .. 2332734 +    -9  -4.19238   CCATACCACAAAAAA              GCACCA TGGC TGGTGC               TTTTAAAATTCCCGC
 Mfla_2159   3  46  47 2312382 .. 2312392 +  -3.2  -3.21747   ATATCCGTGTCTTCA                 GCAG TGC TTGC                 TTGATCCTGCCATGG
 Mfla_2142   2  55 263 2291591 .. 2291604 +  -5.9  -3.12999   AGGTTCCCTGCGCCT               TGGGC AACT GCCCG                TTCAATATCCAGTCA
 Mfla_2134   5 100  34 2282762 .. 2282779 + -12.7  -4.82667   TATGTTGACAAAAAA             CGGCAGC CTGG GCTGCCG              TTTTTGATGTGATGG
 Mfla_2126   6  95  60 2274514 .. 2274545 + -13.9  -3.66769   AAATAAATTCCTCCA      CAGGAGACAACGCC ACTCC GGC-TTGTCTCCTG      TCTCTTTTTTGACCT
 Mfla_2110   5  59 272 2258584 .. 2258594 +  -6.8  -3.35679   TGGCAATCCGCGGCG                 TGCG ACC CGCA                 TTGTCGGTAAACACC
 Mfla_2103   4  49 325 2251739 .. 2251753 +  -2.8  -3.53091   TGAAGCCATGCAACA               CCCA TTCATCC TGGG               TTTCCAGCAGCGGGT
 Mfla_2103   4  49 370 2251784 .. 2251805 +  -5.1  -2.87325   ATTGCAGGTCTGCAA           GCGGA-GTGC CCG GCAAATCCGC           CTTCTTATGCAGAAT
 Mfla_2086  10 100 134 2229551 .. 2229572 + -15.9  -4.18018   TAGAAAATGAAAAAA           GCCCGCTAG AGAA CTAGCGGGC            TTTTGAATAAAAGCC
 Mfla_2083   5  57 148 2227711 .. 2227724 +  -2.4  -4.26903   GAACCAGCGGTCCAG               CCAT ACCACG ATGG                TTTTCCTGGCATCAC
 Mfla_2077   8  91 321 2222528 .. 2222548 + -11.1  -4.38712   TGTTTTCCGCAGCCG            GCACTACGG GCT CCGTCGTGC            TTTTATCCCCATCGA
 Mfla_2071   7  51 176 2212975 .. 2213000 +  -5.3   -3.0263   CGGCTTGGTGGCGAT         GCGCGCCGCAGG TAT CCT-CGCCACGC         TATTGACCAGCTCAT
 Mfla_2033   8 100  22 2175480 .. 2175504 + -12.9  -4.16943   CACTGTCGCTAAAAA          GGGGCAAGG AATGCGA CCTTGCCCC          TTTTCACCTCTGCAA
 Mfla_2011   3  80 403 2150093 .. 2150103 +  -8.2   -4.4017   CTTGCGGTGAGTCTT                 GGCC TCG GGCC                 TTTTCTGGACCTTAA
 Mfla_1993   4  48  27 2132611 .. 2132632 +  -3.7   -3.2794   GATTGTTCCTTGGAG           CAGCAT-CTC TAG GAGCATGCGG           TTCATGTCAATCCAA
 Mfla_1979   4  59  93 2115385 .. 2115395 +  -6.8  -3.26947   CCCTGGGCATACTCC                 GGTC CCT GACC                 TTCATGTCAGCATTG
 Mfla_1964   8 100  45 2102333 .. 2102351 +  -7.4  -5.69262   ACGCGCAAATAAAAA             GCCGGA TGCATGC TCCGGC             TTTTTATTTTTCTGC
 Mfla_1950   6 100   9 2090212 .. 2090229 + -12.7  -4.09173   GCAATAAATAAAAAA             GCCGGGA AACC TCCCGGC              TTTCTACTGTTCTGT
 Mfla_1927   4  79 388 2066897 .. 2066917 +  -9.7  -3.88438   GGGAGAGAAATCGAT            CAGCACCTG TAC CAGTTGCTG            TTCTATTTCCTGTGC
 Mfla_1922   3  72 126 2062217 .. 2062245 + -10.3  -3.05597   TCCTGCCGCATGGAG        AGCCGCTCCAT CAACGCT ATGGAGCGGCG        ATTTTCCGCAGTGGC
 Mfla_1906  10  62 230 2044310 .. 2044342 +  -7.7  -3.14132   CAACAGCAATGCGTT      GTGCTCATCGCAATC CTT GATGGCGATGAGAAA      TTCCTCGCCACCCCA
 Mfla_1901   0 NONE
 Mfla_1891   4  60 113 2028988 .. 2029018 +  -7.1  -3.18912   CGGCATCCACCGGCT      TGCTGTAATTG-AT GCGA ATGCAATTGCAGCA       TTGATGCCTGGCTGA
 Mfla_1883   5  93  18 2021656 .. 2021672 +  -7.9  -5.28942   TTCCGCAAATAAAAA              GCCTGAC GAC GCCAGGC              TTTTTATTTGCGCTC
 Mfla_1871   9  64 120 2010991 .. 2011001 +  -8.2  -3.20349   CACCCTGCCTAGATG                 GGCG TTG CGCC                 TCTTCAGTTTCGGCA
 Mfla_1844   3 100  25 1983270 .. 1983283 +  -9.5  -5.94214   CGGAACTGATCAAAA               CCCGC TGCG GCGGG                TTTTTTTATTGTCTT
 Mfla_1841   8  58  65 1980670 .. 1980683 +  -8.1   -2.7281   TCCTCGGCCAAAGCC               CGCGA AGCA TCGCG                CTTCTGCTTGGTGTA
 Mfla_1827   7 100  88 1969443 .. 1969467 + -15.7  -3.34192   GGCAGCCAATAAAAA          TGCCGCCCCCT TTC AAGGGGCGGCA          TTCATTCAACGACTT
 Mfla_1815   2  61   3 1954916 .. 1954943 +  -8.4  -2.71011   GACTCTGGATTGAGC        CCTTTCCTGGTC GCAC GGCCAGAGAAGG         TACTTGCCAGCCAAT
 Mfla_1808   4  88  10 1949127 .. 1949146 + -13.6  -3.14878   CACTGATCCCCTCTT            GCCCTCCA GAAC TGGAGGGC             TGTTCACTTCAGGAG
 Mfla_1802   3 100 103 1943465 .. 1943483 +  -8.9  -5.55769   TTCTGGAATAAAAAA             GGACCTT AATAA AAGGTCC             TTTTTTATTCTGGAG
 Mfla_1780   4  74 131 1916326 .. 1916340 +   -10  -3.54424   TAATGGTGAGCACAA               TACGGC TCA GCCGTA               TTTGCGGAACTGCCC
 Mfla_1760   8  79 213 1896803 .. 1896835 + -11.9  -3.12351   GAGTACTTCGGATTC      GCGCTGGGTCAGGCC GAA GGTCTGCATCAGCGC      TTCGATCTGGGCAGC
 Mfla_1755   2 100  22 1889428 .. 1889445 +  -8.4  -5.60993   AGCCACCGAGCGACA             GGAGCC CTTAGC GGCTCC              TTTTTTTATGCCGCC
 Mfla_1749   3  66  50 1879637 .. 1879675 +  -9.7  -2.69151   CGCAGACGCCAGAAA  GGAAAAAAGCGT-GGGTA ATGC TACCCCACGCCTTTCTCC   TCCTCTATCCCCCCC
 Mfla_1739   3  75 466 1864027 .. 1864037 +  -3.2  -5.15117   CTAGGCTTCATCCAG                 CTCG TAA TGAG                 TTTTTTAGGCTTTTC
 Mfla_1734   5  57 274 1859397 .. 1859407 +  -6.8  -3.25896   CGTAGAGAAATGGCT                 GGTG GTG CACC                 TCTTCTACCTCCTGG
 Mfla_1730   1  62 -29 1856117 .. 1856127 +  -8.2  -2.85351   CGCTATGCGGGAGTG                 GCGC AAG GCGC                 TATGCTCTGCGGGGC
 Mfla_1727   5 100  24 1852670 .. 1852692 + -17.8  -4.55295   CAGGCCTTAAACAAA           GACGGCATCC TCA GGATGCCGTC           TTTGTTTCTACGCCA
 Mfla_1713   6  53 457 1835094 .. 1835108 +  -6.4  -2.64616   TCGCCTCCAGCCCGC               CTATGC CTG GCATGG               TGATATCCATCACCA
 Mfla_1689   5 100  32 1808603 .. 1808619 +  -9.4  -5.87996   GCTAGCAATAAAAAA              CGGGAC ATGAA GTCCCG              TTTTTTTATTGCTTC
 Mfla_1679  11  73  24 1796954 .. 1796969 + -10.4  -3.16783   TGCTGAAATAGACAA              GGGAGC TTTC GCTCCC               CTTTTGCCTTGGCTA
 Mfla_1679  11  73 253 1797183 .. 1797216 +  -8.2  -3.90048   GTCTCCTGAGAGCAG    GAAGG-CCT-GGCAGC GGCA GCCGCCGAGGTCCTTC     TCTTTTTCAGGGCAG
 Mfla_1675   8 100  29 1792337 .. 1792354 +  -8.4   -5.4833   TCCCGCAATAAAAAA             GCCCAC TGACGC GTGGGC              TTTTTTATTGGATGG
 Mfla_1666   5  87  42 1782286 .. 1782313 + -10.7    -4.015   TACATCCGATGAAAG        CCCCGTATATT CAACCT AATATGCGGGG         TTATTTCATGGATAA
 Mfla_1651   4 100   8 1767042 .. 1767067 + -16.3  -4.13591   CTTCTTAAAACAAAA         CGCCCTGATAT CGAA ATATCAGGGCG          TTTATGTCGTATTCG
 Mfla_1634   4  54 338 1751471 .. 1751488 +  -2.7  -3.86015   GGGCAGCTTGTGCGA             TTGGC ACATTCAA GCCAA              TTTCTGCCAGAGGTA
 Mfla_1613   7  83 205 1727760 .. 1727778 +  -4.5  -5.19251   TTTCACGTTGCGCGA            GCT-GGCG ACAA CGCCCGGC             TTTTTCTTGATCTTG
 Mfla_1610   4  93 242 1725041 .. 1725071 + -13.3  -3.64703   ACCTAGCCATTTCCC      GGCAGAAGCAGGCC TGAA GGCCTGC-TCAGCC       TTTGCGTCACGGGCG
 Mfla_1595   3  59 281 1710524 .. 1710535 +  -5.8  -3.54424   CTCCATAAAGCGCGC                CAGG CGTT CCTG                 TTTCAACGGCTCCGG
 Mfla_1574   3  72  77 1688065 .. 1688083 + -10.2  -3.07466   ATCAGCCAAGCGCTG             CTGCCAGG CAA CCAGGCAG             GTTTCTATCTCGGCT
 Mfla_1567   5  54 173 1680583 .. 1680597 +  -2.8  -3.85698   GGCGAGAATATCTTT               GGCT TCGGCAT AGCC               TTTCTCGAAGCCACC
 Mfla_1553   4  67 320 1666348 .. 1666368 +  -8.9  -3.14468   CTGCCCATGGCTCAG            GTGGCTGCC CAA GGCGCCCAC            TTCCGTCTGGTAGCC
 Mfla_1532   5  73  23 1638957 .. 1638981 +  -7.1  -4.15833   ACAGGCAATAAAAAA         G-CCCCGCTC CATAGC GGGCGGGGGC          TTTTAACATACTACT
 Mfla_1515   5  63 366 1621315 .. 1621334 +  -9.2  -2.52519   TTGCGCGCTTCATCG            CCAGCAGG CTTG CCTGCAGG             ATATTGATCTCGTCG
 Mfla_1495   3  49  29 1603290 .. 1603304 +  -5.6  -2.81173   CCGTTTTCTGAGACG               ACCCCT ATA AGGGGA               TCTGCTGGCGTTGCT
 Mfla_1485   6  91  30 1593603 .. 1593618 + -11.8  -4.15669   TGGTAAAAACAAAAA              GCCGGG AAAC CCCGGC               TTTGATTTATCGATT
 Mfla_1477   3  51 276 1585929 .. 1585971 +  -5.5  -2.94597   ATTGTCTATGCCGTA GT-GCCTGCACAACGCATCG AGAT TGTTGCGTTGCCCAGGCCGC ATTTCCTTGGCCATT
 Mfla_1465   5 100 140 1573790 .. 1573806 +  -9.4  -5.16132   AAGTCGCTTCAATTT              GCTCCG CTAGT CGGAGC              TTTTCTTTTGCTATC
 Mfla_1453   3 100 302 1564552 .. 1564565 +  -8.1   -5.9218   AGGTAATACAAAAAA               GCCCT GATC AGGGC                TTTTTTTGTTGTGTG
 Mfla_1443   6 100  34 1554558 .. 1554590 +   -20  -4.18042   CGGAGTATGGGCGAA      TGCCCGCAGGCTTT ACATG AGAGCCTGCGGGCA      TTTACTTTATGTGCG
 Mfla_1439   3  93 153 1551014 .. 1551032 + -14.6  -3.53811   GGCCGGATCACGAAA             CCATGGCC TTC GGCCATGG             TTTCAGCGCGATGCA
 Mfla_1430   1  50 291 1544072 .. 1544126 +  -3.4  -3.56318   AGGGTCAGCGCAGAA CTGATCAGCAGGCCCGCCAGGGC ACCCCTGCCA GTCCAGGCGAACCAGCTG-TCGG TATTCTTCTTGGCGC
 Mfla_1425   5  58 134 1540525 .. 1540538 +  -8.1  -2.63703   AGGGCCGAGGCTTGC               CAGGC TGTC GCCTG                CTTCTCGCTGCTTCT
 Mfla_1413   3 100  42 1522745 .. 1522758 +  -8.1  -5.72622   CTGCAAAATAAAAAA               GCTCC AATA GGAGC                TTTTTTATTTGTGAC
 Mfla_1397   8 100  19 1498564 .. 1498579 + -10.4  -5.47159   ACAGGCAATAAAAAA              CCCAGC ATCT GCTGGG               TTTTTTATATTGGCG
 Mfla_1388   5  63 397 1489175 .. 1489185 +  -6.8   -3.6279   CATGGTGTTCTGCTG                 CCTG CCT CAGG                 TTGTTGCAGGCGTTT
 Mfla_1385   1  39  60 1483790 .. 1483819 +  -2.1  -2.55213   CTCAGCCAGCGATGC       GACCAAGGC AATGCGAATGAA GCCTTGGCC        TGGATTGACTCCATG
 Mfla_1374   8 100   6 1472171 .. 1472188 + -12.7   -4.4078   GACACAATAATGAAA             CAGGCCC GCAA GGGCCTG              TTTTGCTTAAACAAA
 Mfla_1371   2  95  93 1467125 .. 1467146 +  -8.7  -5.30616   TGCGTAAAACAAAAA           CGGCCATGA AAAT TCATGACCG            TTTTTGTTTGCCTGA
 Mfla_1365   0 NONE
 Mfla_1362   3  59   5 1455562 .. 1455574 +  -4.8  -3.86897   CTGCAGGTTAGGCAG                CACC GTACA GGTG                TTTGTAAAGGATCAG
 Mfla_1357   7 100  11 1448070 .. 1448086 + -13.7   -4.9755   GTTGACGAACAAAAA              GAGCGGC TTG GCCGCTC              TTTTTAATTCTGTAT
 Mfla_1332   5  95 243 1415487 .. 1415506 + -13.6  -3.89215   CGCCAGGTTACTCAA            GACCCCGA TATA TCGGGGTC             TTTGCATTTCTGGCC
 Mfla_1317   5  58   9 1396826 .. 1396848 +  -7.7  -2.74012   AAATTAGCGGGTACA           GCGGATGGA TGGAC TCAATCCGC           TGATTCCGGTAGTGG
 Mfla_1308   4  59  40 1390808 .. 1390818 +  -4.6  -3.83998   AATTGTTGATAAACC                 GTGC TGG GCGC                 TTTCATCTCCAGTGC
 Mfla_1290  11 100  23 1370971 .. 1370988 + -11.3  -5.33405   AGCAGGCAATAAAAA             GCCGTTG CATG CAACGGC              TTTTTATTTGATCAA
 Mfla_1265   6  81  40 1342931 .. 1342949 +   -11  -3.64703   GCTGGTACCGAAAAA             TGCCGGAT GGA GTCCGGCA             TTTGACTGAGGGGCA
 Mfla_1256  13 100  47 1330674 .. 1330688 + -12.8  -5.04356   GAGGATAATTAAAAA               GGCGCC AAA GGCGCC               TTTTTAATTATTTGC
 Mfla_1238   1  43 215 1304347 .. 1304363 +  -3.6  -2.76315   GATGAAGGTGAGCGC              GGGTGT GCAGG GCGCCC              ATTTCAAGGTCTTCC
 Mfla_1229  12  78 391 1293974 .. 1293995 + -12.3  -2.68823   GAGCGGGACGGCGCA           CGCAGCCAGC GTT GC-GGCTGCG           CTTGTGTGCCGCCCG
 Mfla_1225   1  50 -29 1290718 .. 1290733 +  -2.5  -3.67611   AGGCCGCCTAGCAGG              CTTCC AGCGCA GGGAG               TTCTGTTCGACTAGC
 Mfla_1208   1  41   5 1265452 .. 1265480 +    -3  -2.60075   TTATCTACTAAGGTC       GCGAGGTGGGTTG TGAT CCGCCCACCG-GC        ATTACTTGAGCGGAA
 Mfla_1190   3  53 -14 1240729 .. 1240745 +  -6.5  -2.60079   CCTTTATCTGGAACT              GGCAATG AAC CATAGCC              TAACTTCTGGCATGG
 Mfla_1180   6  59 368 1227371 .. 1227390 +  -7.8   -2.8598   TGGCCGGCGGTGCCG            CCGACGTT GCAA ATCGTCGG             TACTTGTCGATATCT
 Mfla_1151   3  51  77 1198513 .. 1198523 +  -5.4  -3.04404   AGCCGATGTTTGCCA                 GTGA GAG TCAC                 GTTTATGCTTGGTAG
 Mfla_1146   5  54 134 1194349 .. 1194361 +  -5.5  -3.40403   TTCGGGTTCCTGCTC                GCGCT CAA AGTGC                TTATAGTGCCAGGCC
 Mfla_1142   5  60 122 1192358 .. 1192370 +  -3.3  -4.18058   TGTTGCTTGACACGG                TTGCG CCT CGCCA                TTTTCGGGTCTGCTT
 Mfla_1134   7  91  59 1183621 .. 1183637 + -10.9  -4.46212   GGGGGAATCACAAAA              GGATTGC CAT GCAATCC              TTTTGTGATGGAAGC
 Mfla_1129   5  69  12 1176739 .. 1176785 +   -10  -3.04018   ATAATCCGGCCTTTT GCCCTGATACCACCGCGGGCGA TGA TTGCTCGCGGGAGTGTCAATGC TCCTCTTTTTCCTGG
 Mfla_1117   8  57 299 1163593 .. 1163608 +  -6.8  -3.17763   GTGGATGATGCGGAC              GCAGCGG ATG CCGC-GC              TTCCTGCAGTGTGAG
 Mfla_1107   6  50 393 1153445 .. 1153488 +    -5   -3.2234   CATTTTCTGCACCAG CATGCCTGCGGCACGCTTGC CATC GCAGGCCAGCCACATGCGGG TATCTATTTGCTCTG
 Mfla_1103   1  52 321 1149519 .. 1149533 +  -4.2  -3.45634   CAGAGGAAAAACGTA               TGCGCT TCA AGTGCG               TTGAGTTTTCTTGGC
 Mfla_1094   7  85  24 1141919 .. 1141948 +  -7.9   -4.6951   TGTAATGCATGACCA       AAGAAGCCCGT GGTGTTTG ACGGGCTTCTC        TTTATTTTGGCTGCT
 Mfla_1085   2  67 141 1134171 .. 1134182 +  -7.2  -3.64703   GGATGGTGCCGAAAT                GCCG ATGC CGGC                 TTTCACTGCGCGACA
 Mfla_1065   6 100  23 1114474 .. 1114489 + -11.8  -5.55855   TGCCAGATGAAAAAA              GCCCCG GTGA CGGGGC               TTTTGTTTTTTTGCG
 Mfla_1058   4 100  -7 1104750 .. 1104783 +   -14  -4.27316   ATAGCAAGATGCCTA     C-GGGCTGAGTCTGT AAGGG GCAGACTCAGCCCCG     TTTTCAATTGGCAAC
 Mfla_1053   4 100  32 1099952 .. 1099968 + -13.7  -4.85782   TCAGGAAAAAATAAA              GCCCTGC TTT GCAGGGC              TTTATTTTTGAAGAA
 Mfla_1044   6 100  35 1089907 .. 1089930 + -13.2  -5.24531   TCAAGCCAGATAAAA          CAAGGGCTGC TGTG GCAGTCCTTG           TTTTTTGTCCAACCT
 Mfla_1038   5  59 344 1081956 .. 1081969 +  -6.7  -3.27704   TAGCGCTAATTTCGG               CAGTG GCTT CACTG                TTCAGTTTGAGGGAT
 Mfla_1014   3  51 -35 1053245 .. 1053300 +  -6.1  -2.73875   TGCGGCATGATTGCC GCGGCGGCAGTGCTCAAGCGTTTGGC GGTGG GGTGAACGCTTGGGCGATGGTGC-GC TCGTATTCCGGAAAA
 Mfla_0988   6  54 126 1030785 .. 1030798 +  -5.3  -3.40639   GAAATTCACGACGCT               TTCCA TATA TGGAA                TTAATTCATCGCCTT
 Mfla_0984   6 100  48 1026719 .. 1026733 + -12.8  -5.77571   TATCTGTACCGAAAA               GCCGGC ATC GCCGGC               TTTTTGTTTTTTGCT
 Mfla_0979   2 100  51 1022940 .. 1022955 + -10.4  -4.90266   CACTGAATACAAAAA              GGCAGC CTAG GCTGCC               TTTTTCATTGATCAC
 Mfla_0963   4 100 179 1009566 .. 1009590 + -10.7   -5.5074   ACGCTTGATAAAACG          GCCTGTACGCT TCG AACGTGCAGGC          TTTTTTGTTGCCTTA
 Mfla_0959   1  52 321 1006487 .. 1006501 +  -4.2  -3.45634   CAGAGGAAAAACGTA               TGCGCT TCA AGTGCG               TTGAGTTTTCTTGGC
 Mfla_0950   7  85  24  998887 ..  998916 +  -7.9   -4.6951   TGTAATGCATGACCA       AAGAAGCCCGT GGTGTTTG ACGGGCTTCTC        TTTATTTTGGCTGCT
 Mfla_0941   2  67 141  991139 ..  991150 +  -7.2  -3.64703   GGATGGTGCCGAAAT                GCCG ATGC CGGC                 TTTCACTGCGCGACA
 Mfla_0921   6 100  23  971442 ..  971457 + -11.8  -5.55855   TGCCAGATGAAAAAA              GCCCCG GTGA CGGGGC               TTTTGTTTTTTTGCG
 Mfla_0914   4 100  -7  961718 ..  961751 +   -14  -4.27316   ATAGCAAGATGCCTA     C-GGGCTGAGTCTGT AAGGG GCAGACTCAGCCCCG     TTTTCAATTGGCAAC
 Mfla_0909   4 100  32  956920 ..  956936 + -13.7  -4.85782   TCAGGAAAAAATAAA              GCCCTGC TTT GCAGGGC              TTTATTTTTGAAGAA
 Mfla_0900   6 100  35  946875 ..  946898 + -13.2  -5.24531   TCAAGCCAGATAAAA          CAAGGGCTGC TGTG GCAGTCCTTG           TTTTTTGTCCAACCT
 Mfla_0894   5  59 344  938924 ..  938937 +  -6.7  -3.27704   TAGCGCTAATTTCGG               CAGTG GCTT CACTG                TTCAGTTTGAGGGAT
 Mfla_0870   3  51 -35  910213 ..  910268 +  -6.1  -2.73875   TGCGGCATGATTGCC GCGGCGGCAGTGCTCAAGCGTTTGGC GGTGG GGTGAACGCTTGGGCGATGGTGC-GC TCGTATTCCGGAAAA
 Mfla_0844   6  54 126  887753 ..  887766 +  -5.3  -3.40639   GAAATTCACGACGCT               TTCCA TATA TGGAA                TTAATTCATCGCCTT
 Mfla_0840   6 100  48  883687 ..  883701 + -12.8  -5.77571   TATCTGTACCGAAAA               GCCGGC ATC GCCGGC               TTTTTGTTTTTTGCT
 Mfla_0835   2 100  51  879908 ..  879923 + -10.4  -4.90266   CACTGAATACAAAAA              GGCAGC CTAG GCTGCC               TTTTTCATTGATCAC
 Mfla_0819   5 100  15  866534 ..  866558 + -10.7   -5.5074   ACGCTTGATAAAACG          GCCTGTACGCT TCG AACGTGCAGGC          TTTTTTGTTGCCTTA
 Mfla_0815   9 100 207  862114 ..  862129 +  -6.1  -6.21477   AAGGATTTACCAAAA              CCAGG ATGACA CCTGG               TTTTTTTTTGCTGTT
 Mfla_0802   5  64 236  850732 ..  850745 +  -8.1  -3.30243   TGTCGATGTCTACAC               CCTGC TTGT GCAGG                TTGTGGCAGATCGAT
 Mfla_0798   6  83  25  842789 ..  842802 +  -9.5  -4.24786   GAACATAATAGAAAA               GCCCC TGAC GGGGC                TTTATCTATTATGGG
 Mfla_0791   6 100   3  834915 ..  834930 + -10.4  -4.63932   ATACGCAAAATAAAA              GCCGGA AGGA TCCGGC               TTTTATTAGGGCATA
 Mfla_0765   3  54 256  806473 ..  806485 +  -2.7  -3.91716   AAAATACATCTTGGT                TATCA ATA TGATG                TTCTTTCAACCATCG
 Mfla_0765   3  54 387  806604 ..  806626 +  -2.6  -3.87815   AGAATGGCACGCCCG           GCTCGGCTTT TTG GAAACCCAGC           TTTATAACGATCAAA
 Mfla_0748   5 100  39  785367 ..  785384 +  -9.8  -5.25699   ATGGCGAAACAAAAA             GCCCGC ATACTC GCGGGC              TTTTTGTTGTCTGCT
 Mfla_0729   5 100  34  761362 ..  761384 + -12.1  -5.46698   TATATGAATAAAAAA           GCTTGATGC ATGCA GCATCAAGC           TTTTTTGCTTTTAAG
 Mfla_0724  10 100  43  755944 ..  755963 + -11.4  -5.13354   TAAGTACTTTGCAAA            CCCTTGGC TTTT GCCAGGGG             TTTATTTTTTATGGG
 Mfla_0717  10  59  32  746286 ..  746305 +  -7.2  -3.05844   ATCCTGTCATCAATA            TGCCCTGGT TTT ACCAG-GCA            TATTGAGCTAGAGGA
 Mfla_0714   5  62   8  742868 ..  742912 +  -4.8  -4.02581   CACGTTGATATCCCC GGG-CCAGCCTGAGGAGCCGG GCGG CTGGCTTCTCTCGCGAGTCCC TTCTGTTTTCTGCGG
 Mfla_0711  10 100  55  741462 ..  741487 + -20.5  -5.45802   CAGTTCAGCGATCAA         CCCCCGTCTCC TTTT GGAGACGGGGG          TTTTTGTTTTAAAAA
 Mfla_0711  10 100 321  741728 ..  741748 + -15.4   -5.0916   AGACTCAACATCCGA            CGCCGGGC TTTTT GCCCGGCG            TTTTTATGTTGCAAG
 Mfla_0701   8 100 205  731799 ..  731814 + -10.4  -5.20216   GACACCATGAAAAAA              GGCTGC AACT GCAGCC               TTTTTTCATGGTGTC
 Mfla_0694   4  53  86  724151 ..  724162 +  -3.6   -3.6215   GGAGTGGGTGATTTT                CGGT ATAA GCCG                 TTTGGAATCAGTTAA
 Mfla_0674  14  91 -39  704883 ..  704918 + -14.8  -3.10112   GGAAATGCGCTTGGA    GCCTGACGGCAGGATCA GCG TGATCCGGCTGTC-GGC    TTGAGTAGGTTGGAT
 Mfla_0671  10 100  35  703147 ..  703165 + -14.6  -4.77438   GGCATCAATGAAAAA             GCCAGGCA AAA TGCCTGGC             TTTTTCATGCTGGGT
 Mfla_0663   4  79 246  693042 ..  693066 +  -2.1  -5.38398   CTTCCAGTTGCTCTG          TCAAAGCGGAA ATC TTCTGCTTCAA          TTTTTCTCTTTTTGT
 Mfla_0660   4  65 316  690274 ..  690305 +  -4.4  -4.31329   ATGTCCCCGATGACC      TATTTCCGCAGCTTG CGA CTGGC-GCGGTAATA      TTTTCAACTTTTTCC
 Mfla_0647   6 100  24  676827 ..  676848 + -14.5  -5.60993   TCCTGGGTTGAATAA           GCGATGTGC CGAT GCACATCGC            TTTTTTTATCGCGCC
 Mfla_0638   6  72  22  667727 ..  667760 + -11.1  -2.73203   CAGCATGCTATGTGA    CCGGCA--GGCTGGC ACATTG GCCAGCCTGTGCCGG     ATTCCTTGTTGATGG
 Mfla_0624   3 100  55  655236 ..  655259 + -15.4  -3.70109   CTGTCGTGGAAACAA          TCAAGCCGGA CTTG TCCGGCTTGA           TTGTTCAATGGTGTG
 Mfla_0617   7 100  22  649685 ..  649710 + -17.7  -2.90496   CTCTGGGCGAGCTAA         CAAGGCCAGGA GCAC TCCTGGCCTTG          TCGTTTAACCAGCGG
 Mfla_0608   7  57 305  640914 ..  640926 +  -4.8  -3.64984   TGTGGGCGTACATAA                GCGA GTGCA TCGC                TGTTTTGAACGGTGT
 Mfla_0595   4  55 183  620500 ..  620525 +  -6.1  -3.14053   GGATGGAGATGTAAT         CCACGATCCAGC CCA GCTGGGT-GAGG         TATTGACTGCTTTGC
 Mfla_0595   4  55 225  620542 ..  620564 +  -6.2  -3.20723   ATTGACTGCTTTGCG           CCTCGATTGC GGG GTAGTCGCGG           TTACCTTGCTGCACG
 Mfla_0590   3  61 459  615760 ..  615774 +  -6.4  -3.54424   AGCCTTGCCAAGCAG               GCTCTG AAG TAGAGC               TTTACCCGCGTCCCA
 Mfla_0576   3  50   2  601513 ..  601541 +  -3.8  -3.44206   CGTCGGCGCATTGAT       GCCCTCGCTAGTC CAGG GTCTGGT-AGGGC        TTGTGCTGGCTGTTC
 Mfla_0565   6  85 361  590166 ..  590185 +  -7.8  -4.80736   GCAAGAAAAACAAAA            GGGCTAGC CTAA GCTAACCC             TTTGTTTATTTGGTG
 Mfla_0559   5 100  26  582582 ..  582601 + -11.4  -5.54907   CTCCGGAAAACGTAA            GGGCTAGC ATTT GCTGGCCC             TTTTTATTTTATGCA
 Mfla_0535   8 100  37  562067 ..  562083 + -10.8   -5.1675   CCATCCAGTAAAAAA              GCCGGC ATGTC GCCGGC              TTTTTTACTGGATGG
 Mfla_0523   3  71  23  546636 ..  546651 +  -6.8  -4.26188   CAAGGTGTGCAACTT              GTCCGG CGAT CTGGAC               TTTTGCATGTCTGGA
 Mfla_0507  12 100  34  527745 ..  527762 + -12.7  -4.30844   CTTTACCAATAAAAA             CGCCGCA TTCT TGCGGCG              TTTTCGTCGTAGCGT
 Mfla_0494   5  55 258  513660 ..  513672 +  -6.9  -2.95298   GAGCCAAGCATGAGG                CCGCG TGC CGTGG                TATATGCTGGATCAG
 Mfla_0485   2  42 405  504025 ..  504073 +  -3.6  -2.64099   CCCGCTCCCCGTAGC GGGCCATGCCGGCCGCGCAGATG GCAA CATC-GTGCGGCCAGACCGATCC ATTATGGTAGGCCCC
 Mfla_0476   7  69 351  491927 ..  491947 +  -8.3  -3.56854   AAAGCGAAAGTATAA            TAGGAGACA GAT TGTCCCCTA            TTGTCTGGGTATTTT
 Mfla_0467   7  59  -8  481437 ..  481456 +  -7.1  -3.08813   GTCCGTGCAATCAAT            GGGAGCT GATCAG GGCTCCC             TCTCTTCCGGTGAGC
 Mfla_0459  12 100  33  475256 ..  475286 +  -8.3  -5.52384   CTGACGTAGTCCTTG      TCCAGGCTAATCGC TTAT GCGGTT-GCCTGGC       TTTTTTTCGTCAAAG
 Mfla_0434   9 100  30  443591 ..  443608 + -14.1  -5.37593   GCAGGCCTAGAAAAA             GCCCGGC ATTT GCCGGGC              TTTTTTCATTTGGCG
 Mfla_0428   9  83 434  435690 ..  435729 +  -8.5  -4.63486   AATCGGGCGACAAAG  TCTCCAGGGCGTTGCAT ATTGGC GTGCAGCGCCTGGGCGA   TTTTCTTCAGGCACT
 Mfla_0404   3  47   9  413218 ..  413239 +  -4.5  -2.80056   TCAGTAAAGTGTCTT           GCGCGAATCT TGG AGATTTG-GC           CTTTCGCTGGCTCAT
 Mfla_0398   5  59  59  408037 ..  408049 +  -7.7  -2.90813   CCGGGGATGACGAAT                TCCAC CCA GTGGA                TGATTTCCGGCAATA
 Mfla_0381   5 100  30  390805 ..  390821 + -15.1  -3.86776   AAGTAGAAATACAAA              GCCCCGC ATT GCGGGGC              TTTGATCATTGATTG
 Mfla_0370   4 100 166  378917 ..  378934 + -11.3  -4.68384   CGATGCCCAGCCAAA             CGCTGCT GGCC AGCAGCG              TTTTGTTGGCTGCCT
 Mfla_0362   4  54 306  370151 ..  370168 +  -6.3  -2.87564   TGCCGTAGCGCACCT             GCC-CATG CAG CATGCGGC             TCTGTGCAAAACTGA
 Mfla_0344  10 100  64  349977 ..  349997 + -12.6  -5.81412   TAGTAGTCCCTTCTT            GCCAGTCC CTTGT GGACTGGC            TTTTTTTTGCCTACG
 Mfla_0335   8  58 437  337339 ..  337371 +  -7.8   -2.6175   CTATCACGTTGCGGA     T-CAGCACATACTGC GAGC GCAGTGTGTGCCGCA      ATTGCTTGAGGTGTC
 Mfla_0328   8  59  95  327968 ..  327990 +  -2.6   -4.2828   TGGCAAGGATGTTGT           CGGCGACATC GAT GATTTTGCGG           TTTTGCTCCATGGCG
 Mfla_0315   3  59 322  310463 ..  310473 +  -6.8  -3.28712   GTCGCATGCTGCGGT                 GAGG GTG CCTC                 TTCTGCCCAGGCGAG
 Mfla_0310   9 100  75  307189 ..  307204 + -11.8  -5.08601   TCTAAGCGAAAAAAA              GCCCGC ATTT GCGGGC               TTTTTGTTCAGCTGA
 Mfla_0226   8 100  27  237304 ..  237317 +  -9.5  -5.47159   CTGAATAAATAAAAA               GCGGC CTTG GCCGC                TTTTTATTTATTCAG
 Mfla_0219   1  51 472  231413 ..  231425 +  -5.5  -3.04461   CTGGAACACATTGGT                GCGGA TTT TCTGC                TCTTCAAAATGGGTC
 Mfla_0210   1 100  44  221187 ..  221204 +  -9.1  -5.69068   GTTGGCGTGTAGAAA             GGCAGCT CTAG GGCTGCC              TTTTTTGTATTTTTA
 Mfla_0202   5  51 396  213917 ..  213941 +  -5.6  -3.05343   TTGAAGTTGATGACA          TGGTCTGCGC CTAGC GCGCGGGCGA          TGTTGAGCCTGTCAG
 Mfla_0190   4  52 393  202955 ..  202985 +  -3.8  -3.51651   GCATTGTAGAAATAT       TGGGTAATGGCGCT GTT GGCGCCTGCATCCA       CTTTTTGCTTGAAAT
 Mfla_0180   6  63 124  192248 ..  192268 +  -8.2  -3.08133   ATGCTCGAAGTACAA            GCGCTCGA AGTCA TCGCGCGC            TTCCCTGAGTGGCTG
 Mfla_0165   6  59 309  177474 ..  177488 +  -7.1  -3.01712   TCAGGATCAACAGCA               TGCCG AACTG CGGCA               TGTTGCGCGCCAGCG
 Mfla_0131   5  91  43  141846 ..  141861 + -11.8  -4.26589   TAAAGAAAGGAAAAA              GGCCGG AATT CCGGCC               TTTTCGGTATCTGGT
 Mfla_0112   6  66 293  123062 ..  123075 +  -9.5  -2.73875   CGACGAGCAGGCAAC               GGCCG GGCG CGGCC                TGCTGTTGCAAGGCC
 Mfla_0107   7  61 375  117906 ..  117921 +  -5.4  -3.91897   GATGTTGCGAATGGG              GC-GAGC GAC GCTCCGC              TTTCTGCATCCAGCA
 Mfla_0100   4  64   5  109983 ..  109994 +  -5.8  -3.90744   TTAATCGCTGAGGTC                CTGC AGCT GCAG                 TTCTTTCAGCGCCAC
 Mfla_0092   5  51 -27  102550 ..  102572 +  -2.6  -3.76224   TTTGCCACCTGCATT           GCAGCCTG AGGAAGG CGTGCTGC           TTTAATGACTGGCGC
 Mfla_0085   8  85  12   94973 ..   94988 + -10.4  -3.98991   ATAACTAATAAAAAA              GGGAGC ATAT GCTCCC               TTGGTTTTTATTTGC
 Mfla_0071   7 100  24   78287 ..   78304 + -12.7  -5.34309   TTGCTTCAGTAAAAA             GGCCGGT GTAT ACCGGCC              TTTTTATTTGATGAT
 Mfla_0060   2 100  32   58345 ..   58361 + -10.8  -4.78149   ATCCAATAGAGGAAA              GGGGCC TACAT GGCCCC              TTTTTAAATTCTCCC
 Mfla_0038   2  85  25   38725 ..   38740 + -11.8  -3.74749   GAACGATTGGCGAAA              GCCCCG CTTG CGGGGC               TTTGGGGTTTCTACT
 Mfla_0031  11  64 101   31417 ..   31438 +  -7.1  -3.53811   CGGTAGTGATGATTG           GCCGCATCG GTTT CGCCGCGGC            TTTCCAACAAGTGCG
 Mfla_0020   6  78  81   22356 ..   22371 + -11.8  -3.05596   ATGGAAAAAGCAAAA              GGGGCC TGGC GGCCCC               TTACGTACGGAGATG
 Mfla_0015   5 100  73   17477 ..   17494 + -11.3  -5.45652   TCGGGCAATAAAAAA             CGCCAGT ATCA ACTGGCG              TTTTTTATTGCCCAT
 Mfla_0009   4 100   1   13224 ..   13250 +   -21  -4.20084   ACAGCACCTGCTTAA         CGACAATGGGGC ATT GCCCCATTGTCG         TTTTCAATAGCTAGT
 Mfla_0005   2  50 136    7611 ..    7627 +  -4.4  -3.29144   TCTCAAGCACTGGTA             GC-GCGT AATC ACGCAGC              TTGTAGCCGGAATCA

SUMMARY

453 putative operon ends contain 2297 possible terminators.
Percent operon ends hit by terminators of confidence >= x:
	x	#>=x	hits>=x	%hits>=x
	100	174	132	128	28 %
	99	174	132	128	28
	98	174	132	128	28
	97	174	132	128	28
	96	174	132	128	28
	95	182	138	134	30
	94	182	138	134	30
	93	192	146	141	31
	92	192	146	141	31
	91	207	155	149	33
	90	216	160	152	34
	89	216	160	152	34
	88	224	165	157	35
	87	229	168	159	35
	86	230	169	160	35
	85	241	178	169	37
	84	246	180	171	38
	83	249	183	174	38
	82	252	183	174	38
	81	260	188	178	39
	80	267	193	182	40
	79	271	197	186	41
	78	279	202	189	42
	77	282	204	190	42
	76	289	210	194	43
	75	298	217	196	43
	74	307	224	199	44
	73	322	237	205	45
	72	329	244	211	47
	71	345	256	215	47
	70	348	259	218	48
	69	368	274	225	50
	68	377	280	226	50
	67	390	291	234	52
	66	420	314	248	55
	65	427	321	254	56
	64	451	341	262	58
	63	481	366	270	60
	62	505	384	276	61
	61	545	412	286	63
	60	573	432	296	65
	59	631	482	319	70
	58	653	502	324	72
	57	717	553	335	74
	56	751	579	337	74
	55	819	632	349	77
	54	865	671	360	79
	53	922	706	370	82
	52	1006	769	381	84
	51	1066	819	394	87
	50	1171	893	406	90
	49	1239	945	412	91
	48	1356	1024	419	92
	47	1463	1095	422	93
	46	1562	1167	427	94
	45	1717	1282	433	96
	44	1770	1315	433	96
	43	1897	1411	437	96
	42	2061	1537	440	97
	41	2099	1568	442	98
	40	2186	1630	442	98
	39	2297	1717	446	98
	38	2297	1717	446	98
	37	2297	1717	446	98
	36	2297	1717	446	98
	35	2297	1717	446	98
	34	2297	1717	446	98
	33	2297	1717	446	98
	32	2297	1717	446	98
	31	2297	1717	446	98
	30	2297	1717	446	98
	29	2297	1717	446	98
	28	2297	1717	446	98
	27	2297	1717	446	98
	26	2297	1717	446	98
	25	2297	1717	446	98
	24	2297	1717	446	98
	23	2297	1717	446	98
	22	2297	1717	446	98
	21	2297	1717	446	98
	20	2297	1717	446	98
	19	2297	1717	446	98
	18	2297	1717	446	98
	17	2297	1717	446	98
	16	2297	1717	446	98
	15	2297	1717	446	98
	14	2297	1717	446	98
	13	2297	1717	446	98
	12	2297	1717	446	98
	11	2297	1717	446	98
	10	2297	1717	446	98
	9	2297	1717	446	98
	8	2297	1717	446	98
	7	2297	1717	446	98
	6	2297	1717	446	98
	5	2297	1717	446	98
	4	2297	1717	446	98
	3	2297	1717	446	98
	2	2297	1717	446	98
	1	2297	1717	446	98
	0	2297	1717	446	98
