# Supplementary material for: Rapid, accurate, computational discovery of Rho-independent transcription terminators illuminates their relationship to DNA uptake
Source: Genome Biol. 2007 Feb 21;8(2):R22. doi: 10.1186/gb-2007-8-2-r22 (PMC1852404; doi:10.1186/gb-2007-8-2-r22)
Supplement: Additional data file 2 — As described in the text, the entire robust tail-to-tail region is searched; if the region is less than 500 nt, then the 500 nt downstream of the stop codon is searched (stopping if a gene start is encountered). In the case of ties, all terminators with the high score are output. [file gb-2007-8-2-r22-S2.zip › Methylococcus_capsulatus_Bath.ttperf]

      djlA   2  69 123   19084 ..   19098 - -12.8   -2.7263   ACCAGGCGCTGAAAG               CCGCGG TGG CCGCGG               AGGACTGGGCCGTGG
   MCA0040   5  49 472   41023 ..   41039 -  -2.1  -3.58343   CGCAGCAGGCGGAAA              GTCTGGC GGC GCTGGAC              TGGCCGGCGGCCTTG
   MCA0045   4  80 -13   45153 ..   45178 -  -3.9  -5.05782   AGCGAGCTGAAAAAA         TAACTCCCGGC TTCA GGCGGAAGCCA          GACGGTGCGCCTGCC
       rho   5  49 329   56982 ..   56997 -  -3.2  -3.53343   AACCCGCGGGCGAAA              CCGG AGGAATGG CCGG               TGCTGGCGCGTTTCA
    glgP-1   2  47  10   68215 ..   68225 -  -2.4  -3.53012   CGGTTCCGGCTGAAA                 CGGC TGC GCCT                 CCTCCGCTTTCATGG
   MCA0072   4  50 441   73770 ..   73780 -  -2.4  -3.61715   GAGCTGGCGCAAGAA                 GTCC TCC GGCC                 GCGGCAAGGCTTCCC
   MCA0079   1  65  71   80834 ..   80860 -   -10  -3.15768   ATGAAAACGCGAATA         CGGCGGCGAGGA CGA TCGACGCCGCCA         GGATTTTTTTGATCA
      pilE   1  43 186   89466 ..   89478 -  -3.3  -3.11222   CGTGAACGGCAAAAT                GGTCA GGC TGCCC                TCCGATACCGCGGCG
   MCA0095   2  46 -49   99232 ..   99285 -  -5.3  -2.73364   TTGGCACCGGAATGA TCCGTCAG-GCGGC-GG-TCTGGCGG TCTTC CCGATAGATCCAGCCGCGCCGACGCA TCCATTTCTCCAGTT
      hoxW   2  47 188  118854 ..  118865 -  -3.6  -3.39187   AAGATGGAAGACGAA                GCCG GCAG CGAC                 GCCAAGGTGTTGGCC
   MCA0118   3  56 381  123120 ..  123152 -  -7.7  -3.05384   GTCGCCGCCATGGAA     GCC-GCCAAGGGCA TCGTCG TGCTCCTGGCCGGC      TTCGGGGTGGTCGAG
      apbE   8  69  36  134065 ..  134089 -  -7.8   -3.9461   GGCGGCGAAGAAGAA          GCGCCTGGAT GAAAA AACCAGGCAC          GGCGAGATCAAGAGG
      metF   9  60 226  141432 ..  141457 -  -2.4  -4.19953   CAGCGAATGGGAAAA         CCGCCAGCAG GAAAAA CTGCAGGAAG          CCATCGGCCAGCTCG
   MCA0157   1  38  88  165284 ..  165307 -  -2.2  -2.57881   CAATTGTTGGACAAG          GCCGGTACGC TCGT GCCTCCAGGC           GGCCTGGGTTCGGAA
   MCA0170   1  47 312  180232 ..  180277 -  -3.1  -3.32456   AAACGAGAACGAATA CCTTACCTATCTGCTGCTGGGT GCG ACCC-GCCGCGAAGCGGTACGG CCATATTTCCGCGAG
   MCA0181   8  73 130  193361 ..  193375 -   -10  -3.67843   GAAAAGGCCGAAGAA               CAGCTC GAG GAGCTG               AAGGCCCGGGTGGCC
   MCA0188   4  50 288  199512 ..  199542 -  -7.4  -2.79183   CCCATCGCCACGAGA       TTCTCCCCCGCCTG AGC CAGGCCGAGGCGGA       GCGGACTCTGCAGCA
   MCA0202   5  46  12  208843 ..  208860 -  -5.5  -2.62616   TCAGTCCTCACAGTA             GCGGC AAGACCGG GCCGC              TTTTTCCCCGCCTAC
   MCA0219  10  52 329  218214 ..  218245 -  -4.4  -3.53012   TGCCCCGGCCGCAAA      CTTCATCCT-GTCCG ACT CGGACTACGTCGAAG      TGTTGACGGAAATCG
   MCA0222   5  61 284  220243 ..  220279 - -10.1  -2.81312   AAGGCACCGACTATA   CCGCCCGCCAG-GAGC TGACCG GCTTGCCGGCGGGCAG    GGACGTCTATGTAAA
   MCA0265   2  52 131  253756 ..  253790 -  -7.8  -2.53263   CGGACGCGGAACTGA    GC-CACCGTC-CGGCC GACGA GGCCGAGGCGGCGCGC    TGGCGTTCCGCCTAC
   MCA0269   1  43  11  256478 ..  256488 -  -2.4  -3.14132   TCGCTCCGGGATGAA                 CGGC GCG GCCT                 TCAGCGTTGGTCATT
      lysS   7  51 155  296171 ..  296188 -  -3.3  -3.69333   GACAAGGCACGGAAA             GAGCAAC TGGA GGCGCTC              ATCGACAAAAAGGCC
   MCA0310   4  56 188  305781 ..  305810 -  -7.1  -3.29471   GCTGGAGCACATGAA       CACCGAC-CACCGC CAG GCGCTGCGCCGGTA       TTGCGAGGTGGCCGG
   MCA0315   3  43 274  309773 ..  309791 -  -4.4  -2.78463   AGCGGGTCCAGGAGA             TCGTCGGC GAG GCCGATGC             CAGGGCCACCGAGAT
   MCA0320   6  84 146  314772 ..  314783 -  -5.8  -4.98255   CGTGAAGCAGAAAAA                GCCT GGGA AGGC                 ATACGACGGCGCATG
   MCA0334   3  46 454  328525 ..  328537 -  -5.5  -2.82635   ACGTGGATGAGGACA                GGGTC GTC AACCC                CGGCGGCGGCATCAG
   MCA0338   8  85  76  335344 ..  335376 - -15.8  -3.23708   TCGCCTGAAAAATTA     GGGCGTTTTTCG-CT CGGG AGACGAAAAACGCCC      GGCGGATACCGTCCG
   MCA0344   3  52  76  344901 ..  344916 -  -4.6  -3.53012   TCCTGCGGCCGGAAA              GCCCCG AAAT CAGAGC               GAGGCTGGGTTTGCC
      ilvA   3  50 257  355690 ..  355705 -  -5.4  -3.14564   CGATCCGGCCAGCAA              GC-CGGA GGC TCCGCGC              TGGTTCATGGTGGAC
   MCA0365   7  69  97  366588 ..  366603 - -11.8  -3.14132   CGTGGCCGCCATGAA              CCGGGC GTTG GCCCGG               TTCAGCAGGGACGTA
   MCA0370   1  57 171  374347 ..  374359 -  -6.2  -3.61398   CGCGCCGGGGAAGAA                GCGG GTCAG CCGC                GTGCATTCGCCGGTC
   MCA0384   6  60 382  389727 ..  389739 - -10.5  -2.62184   TGGGGTTGCAGACCA                CCGGC AAC GCCGG                CGGCGTGCACAATCT
   MCA0413   3  67 213  413542 ..  413573 -    -8  -3.80419   ACGACACATGAAGAA      TCGAGTGCCCGCCGC GTC GCAGCGGT-ACTCAA      TCATCAGGGGCCGCC
   MCA0429   5  57 312  436414 ..  436438 -  -7.8  -3.14132   CGGCGTCCGTATCAA          GTCGAGGCCG AGCTA CGGGCTCAAC          GATCCGCTGGTGGCC
   MCA0444  10  76 460  454455 ..  454475 - -13.9  -3.03159   TCAACCTGCCCAAGA            CCGGGGCGG TGG CCGCCTCGG            ATGACAGCCAATCGA
   MCA0448   3  48 184  459951 ..  459974 -  -5.2  -3.14344   GATCTCCCCGAGGAA          GCCCTGC-GCG CCC CGCCACAGGCC          AGGCCATTGTTCACG
   MCA0454   3  54 109  471128 ..  471148 -  -4.5  -3.64703   TCGTCGTTACGGAAA            CCGCCGCCG GGC CGACGTCGT            ACCGGCCGGAGTTCG
   MCA0466   5  81  60  481889 ..  481905 - -13.7  -3.28712   TCCTTTGGCGGAGAA              CCTGCCG CGG CGGCAGG              CGCTCTACGCGGTGC
   MCA0474   2  59 128  491415 ..  491437 -  -8.5  -3.28712   CGTTGCGGTTGAGAA          TGGCGACAGG AAAG CCT-TCGCCA           GCGGCTACCGTCTTC
   MCA0485   2  49  -2  504854 ..  504874 -  -3.2  -3.54543   ATCGAGTGTCTGAAA           TGGCAGCCC TTGG GGGC-GTCA            GGTCCTCAGCAGGCC
   MCA0496   1  74 434  511748 ..  511758 -  -6.8  -4.34402   CCGTGGACACCAAAA                 GGGA ATC TCCC                 TCTGCACTTTAACAC
   MCA0505   3  46 303  518365 ..  518377 -  -4.7  -3.05384   TCGCCGCCGATCGAA                TCGCC GTA GGCGG                GTTTCCCCGGGGGCA
   MCA0519   4  60 199  536594 ..  536611 - -10.5  -2.54999   ATCAAATTGAGCAAG             CAGGCGG GGGC CCGCCCG              GTGGACGAGGATGCC
   MCA0524   9  73 371  539136 ..  539155 -  -9.2  -3.89614   GCCAACGGGCAGAAA            GCCGGGGT GGTC ACCACGGC             CAGCGGCTTGCAGTA
   MCA0535   0 NONE
   MCA0548   3  68 377  568034 ..  568046 - -10.5  -3.28712   GTTCTGCCTGGAGAA                CGGCG TTT CGCCG                ACGGACCTTTGCCTC
   MCA0552   8  66 360  576817 ..  576827 -  -2.4  -4.56775   AGCGTGTGGGAAAAA                 GCCG TGG CGGA                 TTTGTGCGAGACGGA
   MCA0556   3  76 459  585972 ..  585988 -  -6.5  -4.56597   GTGGTGCGGGAAAAA              GAGATCG GTT CGATCAC              GAATCTGTATGCCAC
   MCA0564   2  52 362  592576 ..  592589 -  -6.7  -3.01712   GGCCCGTGCCGAATA               CATCG TGAC CGATG                CCATGGTGAGGTCGA
   MCA0564   2  52  52  592881 ..  592899 -  -8.1  -2.62983   GCGACGGCCATATCA             CCTGCCG GGCGG CGGCAGA             AGACCTCGGCCTGCT
      mutS   8  63  44  605218 ..  605254 -  -2.9   -4.3534   GCTCAAGCATGAAAA    GGATGAGGGCGGC AGGCAGGCGAG GACGCCCTGACCC    TCCGCTCGGAAGGCA
   MCA0587   6  54 231  613896 ..  613906 -  -6.8   -3.1552   GTGTATGCAGGAATA                 TCCG ATG CGGA                 TCGAGAACGGCATGG
   MCA0605   5  95  36  639928 ..  639951 - -11.6  -4.46212   GCGGGCATGACAAAA          CCCCGGAAGC GGAT GCCGCCGGGG           TTTTATTCGGTCGTA
   MCA0617   4  56 328  652140 ..  652153 -  -9.5  -2.60423   AGTCGAAGGAATCGA               CCGGG ATCA CCCGG                TCTTCGGGGCATCGG
   MCA0637   3  56 180  671486 ..  671502 -  -9.3  -2.61582   GAGGCGATCGAGAAT              CCGCGCC AGC GGCGCGC              GGTCGCATCACTCAA
   MCA0640   4  47 419  674250 ..  674262 -  -2.6  -3.54424   CTTCATGGCCGGAAA                CGCG CCCGC CGCA                ACACCGGATCCGCGA
   MCA0646   1  41 122  677116 ..  677133 -  -4.1  -2.77899   CCTCTCCATGAAGCA             GGCAATG GAGG CATTGCG              GTTGCTCTCGGCGCT
   MCA0680   5  68   5  711505 ..  711521 - -10.8  -3.28984   CAAGCGAATCACCAA              GCCCGC CCCGC GCGGGC              TTTTTCACGTCACCC
   MCA0685   5  66  55  716464 ..  716484 -  -8.9  -3.44146   CTGCCCGAGAAGGAA            GGGCTGGTC GAT AACCGGCCC            TGAGTCGGCAGCGGT
   MCA0704   2  52 135  740430 ..  740441 -  -7.2  -3.07816   TTTCCAGGGACGCAA                CCGC AATC GCGG                 CCAGGCGCTGTTCAC
   MCA0714   2  46 411  753263 ..  753278 -    -6  -2.80443   TCAGACTCGACGAGA              CGGCCC TGGC GGGCTG               CGCGGTGGAGGACGT
   MCA0721   5  78 175  760559 ..  760599 -   -16  -2.50994   TCGAACGGGAGCAAG CCGC-GCCTCGGTCGGTCG ACAC CGCCCGCCCGCGGCTGCGG  GTCATCCGCAGCACG
   MCA0752  13  95  42  793308 ..  793335 - -17.8  -3.35813   TCTCATCCCAATCAA        CCCCGAGTCCCT CCCC AGGAACTCGGGG         TTTTTATTTAGGGCC
     bfr-1   7  77  27  801708 ..  801736 - -14.7  -2.72144   CGACGGCCGTGAAAC        GAAGGCCGTTC ATCGAGA GAACGGCCTTC        TTGCAGGAGACCTGC
   MCA0766  13  84  42  806445 ..  806475 - -11.7  -4.07568   GGCCGTCCTCGAAAA       CCCGCCCGGCGCA CCCAT CGCGCCTGGCGGT       CGACCGGGATTCATG
   MCA0776   2  55 167  820273 ..  820285 -  -5.5  -3.54489   GGAACGGGAAATCAA                GTCGG TCG CCAAC                GTGGCGCGCAGTGAC
   MCA0794  12 100 363  835698 ..  835718 - -16.9   -4.2828   CGCTACTGACGAAAA            CAGGCCGCT TCA AGCGGCCTG            TTTTTTCCTCTTCAC
   MCA0807  10 100  32  846426 ..  846441 -    -9  -5.60993   GGCGGCAGAAAAAAA              GCATCC TGCG GGATGC               TTTTTTTCTGCGCGC
   MCA0827   6  52 228  869142 ..  869172 -  -8.3  -2.62184   GCGGCGGTGAGATCA       GGGACACCATCGA AGAGA TCGACGATGTCAC       CATGAGGCTGACCTA
   MCA0839   1  41 110  885524 ..  885534 -  -3.2  -2.79183   CCGACCTCCAGGACA                 CTGC CGT ACAG                 ACCGTGTTGGCCCAG
   MCA0856   6 100  31  904136 ..  904155 -   -15  -4.39166   GCGGATACATGAAAA            GGGCCGTC TTCC GACGGCCC             TTTTCATGCCCGTCG
   MCA0864   4  50 353  910514 ..  910538 -  -6.4  -2.71144   GACCCTCGCCAATTA         CATCGCCCGCG CCAA CGCG-GCAACG          ATCGATCTGCGCAAC
      potC   7  53   4  916698 ..  916708 -  -2.4  -3.75024   TGCCACGAGCAAGAA                 CGCG GCC CGCC                 GGATCAGTGCCGGTC
   MCA0877   3  54 330  923902 ..  923913 -  -7.2  -3.14931   GTCATTCTCGATGAA                GCGG CGCT CCGC                 TCGCTGTGGACCTCG
   MCA0887   4  56 239  932187 ..  932207 -  -3.1  -3.86015   GAGCTCTGCTAGAAA            CCCATCGGC CCT ACTGAAGGG            GGTAGGTCAAGGTTC
   MCA0898   1  46 301  942106 ..  942131 -  -4.5  -3.02144   TGATCTCCGGCAACA         TGGCGGCGTCG GATT CGATGGCGCCG          GTCAAGGGGTAGCAG
   MCA0908   5  66 -36  952223 ..  952247 -  -9.1  -3.55444   GGCTCAGTGCGCAAA          CTCCGCGGGCG AGG CGCGCACGGCG          CGGTTGTAGGCCCAG
   MCA0922   4  57 418  965435 ..  965448 -  -4.5  -3.78953   ATCCGGATCAGGAAA               CCGTGC TGC GC-CGG               ATTCGCGACGCTTTG
   MCA0929   4  45 459  970886 ..  970897 -  -3.6  -3.21099   GTGCTGCACGACGAA                CCGA CGCT CCGG                 GCCGCCTGGAAGGAG
   MCA0941   7  60 194  982981 ..  983006 -  -6.7  -3.61398   GGCGGTTCGGAAGAA         CGCATCCAGCC TTTC GGCTGGGAGCA          CCGGTCGAAGGATGG
      ccmC   3  53  82  995254 ..  995264 -  -8.2  -2.72344   GTGGACCCTGAATGA                 CCGC ATC GCGG                 TGTTCGGGAGCTACA
      comL   3  46 380 1014578 .. 1014597 -  -5.6  -2.74192   GACCGTCGAAGAGGA            TGCAGCGC GCAG GCGTCGCA             GGAGGAACAAAAGCT
   MCA0976   3  55 283 1018131 .. 1018154 -  -5.3  -3.53444   CCATTCTGTTGCAAA         GCGGCTACGGC CGGG GCCGT-GC-GC          TGTGGTACAACCTGA
   MCA0987   3  57 397 1033577 .. 1033591 -  -5.6  -3.57263   AGGGGCATCCGGAAA               TCGGCG CGG CGCTGA               TCGCGCTGGCGGTGG
   MCA0997   5  57 -44 1043255 .. 1043279 -    -5  -3.76224   GCCGGATCGAGGAAA         GCCGCGACG GTTCGGCT CGT-GCGGC          GATGGCCCGTGGGGA
   MCA1010   6  59 274 1059395 .. 1059406 -  -3.6  -4.12188   CCACTATCCGGAAAA                CCCG CCCG CAGG                 CATCAAACGATGCCG
   MCA1018   1  56 472 1069067 .. 1069113 -  -8.2  -3.01712   GGCCGTGTCGGAACA CGACG-TGATC-C-TCGAAGCCG TGCG CGGCCTCGACGTGACCATCGTCA ACCCGGCCGCGATCG
   MCA1021   6  49 295 1073123 .. 1073133 -  -2.4  -3.61398   CGTGCGCGGCAACAA                 CGAC CGC GGCG                 CCTGGGCTGCGAGCC
   MCA1021   6  49  37 1073374 .. 1073391 -  -6.9  -2.62184   TCCTGCTCGACATCA             CCGACGG CGCG CCTTCGG              CCCGGATCGAATGGA
      uvrD   3  71 312 1088561 .. 1088574 -  -9.5   -3.7282   GTAGGTCAGGAAGAA               CCGGC ATGT GCCGG                CCATTGTTTCGGACA
      hemK   4  59 400 1099923 .. 1099944 -  -3.6  -4.07568   GCTTGCCGCTGAAAA           CGCC-CGGC TCAAT GGCGTGGCG           GACCGTATGGGCTTC
   MCA1081   8  79 155 1136810 .. 1136825 -  -6.1  -4.59773   GTTGATTCCCAAAAA              GCGCA ATTATG TGCGC               TTCAACGGTTCCCTT
   MCA1092   3  50  90 1147180 .. 1147198 -  -5.9  -3.18274   GTGATGGGAATCGAA             CCCACGC TATCT GCTTGGG             AAGCAGAGGTTCTAC
      feoB   9  95  20 1152091 .. 1152107 - -11.5  -4.72272   TCGCCGCACGAAAAA              GCCCGCA TTA CGCGGGC              TTTTTCGTGCGAACG
    mdoG-2   0 NONE
      comF   5  59 165 1180454 .. 1180470 -  -3.6   -4.0641   GTCCACCGAGATAAA              GCCCGA GCGCA CCGAGC              TGGTGGTGCTCATCA
   MCA1131   2  52 302 1187697 .. 1187711 -  -7.1  -3.07043   CGGATCACCGCAATA               CCGTG CTGTT CACGG               GCTTCCAGGCGCCGG
   MCA1172   7  60 210 1226706 .. 1226722 -  -6.5   -3.6106   GGCAAGATTTCGAAA              CGGGAAT ACA AGTCCCG              GGTCTGGGAAATTCA
   MCA1177   3  50 -13 1231618 .. 1231628 -  -6.8  -2.71364   TGACCCCCGCAATCA                 CGCA TGA TGCG                 CATCCCACCAGCCAC
      cysA   6  72  17 1235910 .. 1235924 - -12.8  -3.10522   ATGTGATCGAATAGA               CGGCCG GAG CGGCCG               GGCCGAATAATGCGC
   MCA1193   9  65  36 1249542 .. 1249562 -  -3.2  -4.42788   CGGAATGGGAGAAAA           CGG-GCAGC ATGA GCTCCGCCG            CCTGGAAGACGAAAG
   MCA1203   6  68 145 1260711 .. 1260724 -  -3.7  -4.56597   CTGGCCCTGGAAAAA               GCCGC GTCG GTGGC                CGGCACGTTTCTCAC
   MCA1219   4  69 370 1284039 .. 1284060 - -11.5  -3.18274   TTCATGGGAAGTGAA           CCTCCCCCG GGTT CTGGGGAGG            CCGTTGGGTTTGAGT
   MCA1225   4  54 423 1289657 .. 1289668 -  -3.6  -3.76379   GAACAGCGGACCAAA                GACC GACA GGCC                 GTAGCCGAAGGTCTT
   MCA1235   3  68 421 1300649 .. 1300659 -  -6.8  -4.13767   CCGGTCATGGGAAAA                 GGAG TTC CTCC                 ACGCAGTCCTCGTTG
   MCA1250   4  57 264 1328952 .. 1328962 -  -2.4  -4.08216   CCACCGTCCGGAAAA                 TGCC GAA GGCC                 TGGGAGATTTCCGCA
   MCA1255   6  60  -2 1336872 .. 1336905 -  -8.7  -2.98447   GGATTGAGCAGAAAT     CGGTGTCTGCCGGCC GTGC GGCCGGCAGAATTCA      GGGATGTCGGTGGGC
      fabI   5  74 310 1345443 .. 1345453 -  -6.8  -4.36914   CTGGGGCCCACAAAA                 CCCT TCA AGGG                 ATTCATTCCGCCGGG
   MCA1270   2  46 -35 1354299 .. 1354326 -  -6.2  -2.63631   TGAACGCTCACAGCA        TCCCAAGCTGCA GCTT CGCGGCTTCGGA         CATCATGTCGCGGCT
   MCA1277   2  52 409 1360119 .. 1360146 -  -7.7  -2.54655   AAAAGGTGGAAGTGA        TCG-CCCAGGCG TGTCC CGGCTGGGTCGA        GCAGGTGGAGCGTGG
   MCA1288  11 100 286 1373602 .. 1373618 - -15.1  -5.16472   AAAAACGCTAAAAAA              GCCCGCC TCT GGCGGGC              TTTCTTGTGTCCGCC
   MCA1300   2  58 296 1387311 .. 1387325 -  -7.1  -3.42257   TGTGAAAGAGATCAA               GGCTG TCATC CAGCC               CTACCGATTGAGAAC
       pnp   1 100  34 1398703 .. 1398718 - -11.8  -4.81551   TAGGGACACGAAAAA              CCCGGC CTCG GCCGGG               TTTTTCGTGGGTGGA
   MCA1337   3  60 375 1421315 .. 1421339 -  -7.1  -3.69323   GGAGGACGATGTAAA          GATCGGGATCA AGT CGACCGCGATC          CTGTTCGGAAAGTAC
       def   2  52 147 1459931 .. 1459945 -  -4.2  -3.53012   TGGCCGTTCCGGAAA               CCGC TCGCGTC GCGG               TTTGGCATGGGTCCG
   MCA1382   6  72  24 1468113 .. 1468150 - -11.1  -3.36823   CGGCGTAAAACGCAA   TCGGCCGCTCCGTCCCA GACC TGGGCCGGAGCGGACTT    TCCAATCCCTATGGG
   MCA1387   1  54 473 1472152 .. 1472168 -  -6.5  -3.21912   GCGGGAAGCGATCAA              CGCGC TTTGACG GCGCG              CTTCTCACCGGCGCG
   MCA1403   2  65 381 1488867 .. 1488890 -  -4.6  -4.25104   CCCTCCTCATGAAAA          GCGTATTCGAG AAA CTCGAAC-CAC          TCCTAGTATCGATCG
   MCA1410   1  39  64 1496927 .. 1496952 -  -2.4  -2.71791   ACGCGGTGCTGAAAT         CGGCCGCTTC AACATG GGATCGACCG          TGATCGTCCTTTTCG
   MCA1441   6  45 150 1533802 .. 1533837 -  -3.2  -3.12803   GATCGAGATCGAAGA    CCGCG-GGCGCCC TCTCCTTCACT GGCCGCCGCGCAG    CGAATTTCCCGAACC
      holA   2  54 248 1541354 .. 1541387 -  -3.7  -3.83963   ACCCCCGAAAAAAAT     GGCGATATTCCTTGA CATT TCGGGGAATGACGCC      TCCTTGGTTTTCAAT
   MCA1477   5  87  69 1570411 .. 1570446 -   -17  -3.01712   TTTCCTGGCGCAAGA    GTGCCTCCCGGTA-TGT CGG ACTCTACCGGGAGGCAC    TGGCCGGAATGAATG
   MCA1499   6  60 438 1596137 .. 1596161 - -10.8  -2.52464   GCGGCTGGCAATCCA         GACGATG-CGG CGTG CCGGCATCGTC          GACCGAACCGGCGGC
   MCA1507   3  59 150 1606291 .. 1606303 -  -4.1  -4.04318   GTTACACACGAGAAA                GCTAC CTC ATAGC                CTTGGATGAAATTCT
   MCA1510   6  79  17 1609891 .. 1609918 - -16.4  -2.71712   GTTCCGCGCGGAAAG        GGATAAGCGCCC CGAT GGACGCTTATCC         AAGCCGTCGCCAAAT
   MCA1521  10  61 220 1623245 .. 1623257 -  -4.7  -4.04806   GCGCAGATCAAAGAA                CCCGC AGC GCCGG                ATCCCGGGGAGGGAT
   MCA1533  11  52  92 1632741 .. 1632751 -  -4.6  -3.55071   CGAGACGCTGGTAAA                 CCAG GCG CCGG                 ACGGGCGCTTCAGCG
   MCA1539   4  73 474 1640314 .. 1640330 -  -8.7  -3.91144   CGGACATGCCAGAAA              CCACACG ACC CGTGTGA              TTTCACCTGCCAGCG
   MCA1559   2  42 434 1658864 .. 1658880 -  -3.5  -2.87132   GTCCTGCGTCAGATA              GGCCTCG GCT CCCGGCC              CACAGCCCGCCAATG
      moeA  11  55 298 1666095 .. 1666113 -  -5.9  -3.55202   TACCGTCAAAGAAGA             CGGCACC GATCA GGCGCCA             GATACCGTCCTGCGA
   MCA1575   8  70 241 1672401 .. 1672422 - -12.3  -2.90075   CCGCCGCCAAGGACA           TCGTCGGCG CCAT CGCCAACGA            GGCGGATATCCCCGG
   MCA1585   5  79 352 1686932 .. 1686942 -  -8.2  -4.55697   ATGCGGAGAAACAAA                 GCCG TTC CGGC                 GGGGGGAGGTAGCGA
      rluA   7  71 388 1697981 .. 1697995 -  -6.4  -4.25848   AAGCGGCGAGGAAAA               CAGGGA CGA TCCCTA               CGCCGCCTACCAGGT
   MCA1606   7  52 396 1713955 .. 1713966 -  -5.8  -3.30441   CAGCAGCTCCCACAA                TCGG CGCG CCGA                 GCCCAACTGGGCCGG
   MCA1615   6  68 163 1722147 .. 1722157 -  -5.4  -4.18697   AAAATTATCGGAAAA                 GAAC TGT GTTC                 AATCGGGTATAACCA
   MCA1619  12  60 296 1725638 .. 1725664 -  -2.3   -4.1899   CGACTGCATCCAAAA        GGCTAT-CCTGG CAGG CCAGACATAGCT         TTCATAGGGCGAAAG
   MCA1625   4  67 163 1729031 .. 1729041 -  -8.2  -3.75153   TTGGCGGAACCCAAA                 CGCC GCG GGCG                 GCATGGCCTAGGCAT
   MCA1633   6  54  79 1736566 .. 1736589 -  -2.2  -3.93695   TTCATGATCGAGAAA          CGCTTCGCCG AGGA CGGCATCACG           CTGGCGTTCCCGCAG
   MCA1639   5  76 197 1743618 .. 1743648 - -13.2  -3.07816   CCCCCAGTTACCCAA       GGCCCCGTCCCTGC TGG GCTGGGACAAAGCC       CAGCATTTTCTCGCT
   MCA1643   8  66  11 1749172 .. 1749189 - -11.3  -2.88544   CCGGACCTGGAGACA             TCGGGAC GGGT GTCCCGA              GTACGGCCGACTATT
   MCA1673   5  91 172 1777706 .. 1777735 - -13.5  -3.92373   GAGTCGACCGACAAA       CGGGGCTGCGCGCC GAC GACG-GCTGCCCCG       ACGCCCATGAATTGC
   MCA1683   8  55 132 1796654 .. 1796664 -  -8.2  -2.87132   CTCGGTCTGGACATA                 CCGC ACG GCGG                 GGTCAAGACGACGGG
      miaA   8  68 332 1808520 .. 1808536 -  -2.2  -4.62069   TGTGTACCGCAAAAA             CCGCTCG AACC CG-GCGA              CGGCTGTGACGCTTC
   MCA1712   4  46  74 1827774 .. 1827787 -  -4.5  -2.98823   GCGTCGCCATACAGA               CTCCGG AAA CCGG-G               CTGACCAACCGCATC
   MCA1724   7  62 266 1842680 .. 1842693 -  -3.8  -4.18506   CGATGCGGAAAACAA               CGTC CTGCGC GACG                TGCGGGTGGCGTGGA
       alr   8  57 227 1849964 .. 1849978 -  -5.6  -3.63991   CAGCATGGCCAACAA               GGCTGG CCT CCAGGC               CGCGGTGACCCAGGA
      speD  10 100  28 1865644 .. 1865661 - -14.1  -4.87626   CTGGAAGACGAAAAA             CCGGCGC CGCG GCGCCGG              TTCCCGGCAAGCCTT
   MCA1753   8  49 217 1874082 .. 1874106 -  -2.8  -3.65699   CGGAGAAAGAATCAA         CACGGCG-GTC ACGG GACACACCACG          CAATGTATCGATGGC
   MCA1759   6  77 349 1883351 .. 1883381 -   -11  -3.57144   TGGCTGACCCTGAAA       GCAGCCTTCTGGCC TAC GGCCAGCGTGCTGC       ACGTGGCCGGCATCG
   MCA1769  10  66 378 1900154 .. 1900177 -  -2.2  -4.56597   GCGGCGGCGGAAAAA          CAGGCGGCCA TCCT CGACCGCGAG           CTGGTGACCTCCCAA
      aspS   4  68  91 1906243 .. 1906265 -  -9.9  -3.28712   CTGCCCGTTCCAGAA          CCGTCTCGCC AATC GGCGA-ACGG           GGATTATCGGCTCCC
      infA   3  49 -12 1920574 .. 1920615 -  -4.3  -3.35832   AAACCCGCCAAAAAG CCGCCGAGCCCGTATGACAC GGG GTGCCATCAGCGAT-GGCGG AAGGTGATGCGAGCC
      pmoB  10 100  51 1926123 .. 1926146 - -17.4  -5.58179   GACCAGAATAAAAAA          CCCCCGACCG TTGC CGGCCGGGGG           TTTTGGCGTTGACCG
   MCA1801   6  51 -11 1931132 .. 1931155 -  -3.1  -3.63515   GCGCAGTTTCAAGAA          GGACGTC TTCGGCTACT GACGCCC           AGCCTTTCGCTGCCG
   MCA1806   6  58 444 1935643 .. 1935655 -  -6.9   -3.5393   AGGAGGTCGTCGAAA                CGGCC GGA GACCG                TACGCCGATGATTGC
   MCA1823   3  51 -20 1953388 .. 1953420 -  -3.3  -3.59979   CCCGGGTACGTGAAA      CCGGCCAGGTG TTCAATTACCG CGACTGGCCGG      CCCAGTTCGAACTGA
   MCA1839   6  56 211 1967972 .. 1967992 -  -9.7  -2.59748   GAGGCGGAGAACTGA            GGCGGAG CAGCTGT CTCCGCC            GCTTCCTCCGGTAGT
   MCA1863   2 100  20 2001925 .. 2001945 - -12.6  -5.06414   CCCCTCCAAGAAAAA            GGACGAGC GCGAA GCTCGTCC            CCGGTTTCCCTCACC
   MCA1867   5  52 157 2007030 .. 2007040 -  -8.2  -2.52464   GCTCCGCCGAATCCA                 GCGG GCG CCGC                 AAGGCCGGGCCGTTC
   MCA1872   4  64 444 2012266 .. 2012285 - -11.4  -2.63596   GCTCATGCGACAGCA            CCGGCTGGC GCT GCC-GCCGG            ACTTGACCCTTTTGT
   MCA1897   6  51 390 2042446 .. 2042466 -  -7.5  -2.94144   GGCTGAGGCAAACTA            CTATCGTCG GCT CGTCGACAG            AACCGTGGAAACCAC
       ndh   6  49 319 2063333 .. 2063345 -  -3.3  -3.53012   GCGGGGGCCTGGAAA                CGCTG GCC CACCG                GCATTTTCGCCTATT
       ndh   6  49   1 2063631 .. 2063663 -  -3.4  -3.55219   AACCGGACTAGAGAA     GCGCGGACGCTGGACT TCG AACCC-GCCTCCGC-C     TCAGTGCAGCTTGAT
   MCA1932   5  52 192 2078161 .. 2078179 -  -4.5  -3.51778   CGATCAGACCAAATA            CCGCCGCA TTTT CGCGG-GG             TTTCTTGCGTTGGCC
   MCA1943   1  43   6 2091514 .. 2091527 -  -3.7  -3.04144   CCCGTATCCGCAACA               CTGGC GGCA GCCCG                ACCTTTCATTGCGCC
   MCA1948   4  71 353 2094782 .. 2094803 -  -7.9  -4.13767   TGCGGCACCGGAAAA           GGC-CGGCCG TGG CGGGCGTGCC           CAGGTCCGGTTCCAT
       ppk   5  54 457 2104084 .. 2104096 -  -3.4  -3.76492   TCGAAGGCGAGGAAA                TCGT CTACC ACGA                CTATTACGACATCGG
       ppk   5  54 320 2104218 .. 2104233 -  -2.4  -3.86822   GAATTCGGGCAGAAA              GCGCGC AGTG GCAAGC               TGAGCCTGGACGAAC
      soxY   4  50  88 2137947 .. 2137958 -  -5.8   -3.1855   GCCGGCAAGAGTGAA                GGTG AAAT CACC                 TTGGCCGAAATCGAG
      prfC   7  68 220 2138991 .. 2139004 -  -9.5  -3.65902   CCCATCCGATGGAAA               CCGGC CGCC GCCGG                GACGAAACCACCGGT
   MCA2027   8  85  35 2176196 .. 2176206 -  -2.4  -5.41787   GAAAAAACAGAAAAA                 GCCG CAG CCGC                 AATAAAATACCGGGC
   MCA2045   5  70 257 2198215 .. 2198241 -  -4.2  -4.56597   TTCGGCCGGCAAAAA         GGCCACACCGAA CTT TACCGCGGGGCC         GAATACGTCGTGGAT
   MCA2053   9  77 214 2206876 .. 2206910 -   -12  -3.61398   CGCCCCCGGCAAGAA     GGGACACTACGGCGCC AGC GGCGCCATGCTGGCCC     ACCGCGCCGGCTGTC
   MCA2058   4 100  30 2212380 .. 2212403 - -16.7  -4.16943   CGCCAGATGCGAAAA          GGCCCGCGG GTTCGG CCGCGGGCC           TGTTGCCGTCGCCCT
   MCA2061   3  47 417 2215818 .. 2215834 -  -3.6  -3.33261   TTGGAAGCGGGAGAA              GAGCGA ACTGG CCGCCC              ACGGTGGCGCCTTGG
      vacJ   2 100  25 2235703 .. 2235721 - -11.7  -5.60993   CCGTCCAGAAAAAAA             GCCCGCT TCACG AGCGGGC             TTTTTGCAGCAGGGC
   MCA2086   4  53 159 2245532 .. 2245552 -  -8.2   -2.5805   ATGATCCTGGACAAT            GCCGGCGA GTTTT TCGCCGTC            CTCCGCCGGCACCCG
   MCA2102   9  68 332 2261168 .. 2261181 -  -6.7  -4.07568   CGTCCGCCCGGAAAA               CCTGT CGGC ACAGG                ACCTCGCGAAGTACA
   MCA2111   6  54 400 2270119 .. 2270130 -  -7.2  -3.20382   TTTTACAGGCAGGAA                GGCG AGAT CGCC                 CAGGCAGGCATCCGG
   MCA2121   6  49 294 2280549 .. 2280583 -  -2.1  -3.58305   AAGGAAGTGCCGAAA    CTCCTGCGCG-A-GCTG TTC CGGCATGCGGGCAAGAG    TATCGACAGCGCCAC
   MCA2121   6  49 240 2280621 .. 2280637 -  -3.6  -3.53012   GCCCTGCTGGCCAAA              CGGCCT GCCGA AGCCCG              GGTCGCCGCCTTTCT
     amt-3   7  81 306 2298842 .. 2298866 - -13.5  -3.38522   GATGCAGCGGAAAGA          GCGACCCGGCA AAT TGCCGGGCCCC          CTGCCCGATGGCATC
   MCA2144   3  72 352 2305975 .. 2305995 - -11.1  -3.35813   TCCGACTTGAACCAA            CCCGCCTCC ACG GAAAGCGGG            GCGGGTCAAACTGCA
   MCA2158   6  66  50 2325565 .. 2325577 -  -9.1  -3.54919   AACGACTCTGGGAAA                CCGCA GCT TGCGG                GACGTCGTCCGGATG
   MCA2176   2  49 152 2348891 .. 2348904 -  -4.5  -3.33744   GTTTCCCGGAAAAAG               CTCGC TCCT GCGAA                ACACCTCGCCATGAC
   MCA2181   6  60 202 2354062 .. 2354076 -    -7  -3.59979   GGCTTCCACCGGAAA               CGGCCC GAA GGGGCG               CCCCGGGGAGCGGTC
   MCA2193   2  63 -12 2367859 .. 2367877 -    -3  -4.36127   TGGAAGAATTGAAAA             GTCGGG TCAGCTC CCCGGC             TCCTGGCTGTCGCGC
      kdpE   3  76 322 2387707 .. 2387725 -  -8.8  -4.09864   ACGCATCGTGGAAAA             GGCGGC CGAGCAC GCCGCC             GTATCGGCGGGATAC
   MCA2225   9 100   7 2404008 .. 2404039 - -24.4  -3.74747   GCAAGGTCCAGGAAA      CCGGCGGCCCGCCG GAAC CGGCGGGCCGCCCG       GCGTAATCACCCAAT
   MCA2228   4  60 129 2417420 .. 2417465 -    -6  -3.78034   GACTGACATCAAGAA CGGTTCGCCCGGCTGCACTTGA CCGG TCC-G-GCCGCCGGCCGGACCG GTCCGCGCCGCGGCG
   MCA2234   8  55 399 2425214 .. 2425225 -  -5.8  -3.47029   GCATGCAAACACGAA                TCGC TTGG GCGA                 TACACGATACTTTCT
      rpsT   4 100  10 2439069 .. 2439102 - -22.6  -2.75844   GTGTTGAGCTGAAAT     GGAGAGTCGGGCAG CGATTC CTGCCCGACTCTCC      TGATGAGATTCAGGA
   MCA2256   2  54  73 2445633 .. 2445648 -  -6.8  -3.14132   TCGGCCGCCGAGGAA              CCCTGG ACCT CCAGAG               CCAGATCCCGGAAAC
      metE   7 100  37 2452496 .. 2452523 - -18.4  -6.18768   AAAACACAAAAAAAA        CGGCGGAACCGG ACAA CCGGTACCGCCG         TTTTCATTCATGTCC
   MCA2265   7  79 189 2462212 .. 2462224 -  -7.7  -4.54821   ACGGCAAGGACAAAA                TCGCT TGG AGCGA                TTTTGGACCGCGTAG
   MCA2278  10  54  16 2473264 .. 2473288 -  -4.9  -3.57144   GTCGGCACCCGCAAA          GGCTATTACCC GGC GCGCAATGGCC          GCGAAGACGCCCTGG
   MCA2289   4  64  33 2484557 .. 2484583 -  -7.9  -3.64703   TGCCGGCGACGGAAA         GCGGCTGGTCG CGCCT CGACCATACGC         TGTCGGCATGGCGCG
   MCA2306   8  57  47 2501291 .. 2501313 -  -7.6  -3.21099   GCGTTGGATCAGGAA           CGTCACGGAC GCC GTCCCTGTCG           TCAAGGACTGCGGCG
   MCA2309   6  64 233 2503629 .. 2503646 - -11.3  -2.62184   CCGCTCTGGACACCA             CCGGCTT CGAC AAGCCGG              AATTTCCGATCGAGC
      folP   8  63 -16 2509691 .. 2509702 -  -7.2  -3.76373   GCCTGAAGACCTAAA                GCCG CGCT CGGC                 GGATCGCCTCCGCGA
   MCA2332   6  49 324 2526890 .. 2526906 -  -6.5   -2.5955   ATTTGCGACAACGGA              CCGGG AATCGAG CCCGG              CGAAAAAGACCGGCT
      ilvE  12  83  10 2536070 .. 2536122 -   -17  -2.63347   CTGAAGTAGAACGGA CCGACGGACCGTGCGGCAGACG CATCACGCT CATCTGCCGCACGGTCGGGCCG AAAGCCTCGTCAAAC
   MCA2380   7  63 381 2560531 .. 2560555 -  -6.4  -3.75629   GACGTCGAACGCAAA         CGG-CTGGCGT CGCG ACTCCAGACCG          ATCCGGTCCGGAGGT
   MCA2393   1  39 128 2574269 .. 2574300 -  -2.8  -2.71144   GATGCGCTGGAAGGA      GCGCGTGGCGTGACT GGA AG-CGCGCCCGGCAC      GGCGGCCGAAGTCGA
   MCA2415   4  66 165 2591546 .. 2591561 -  -2.4  -4.55023   TGGAACACGAGAAAA              CCGCCC TGCT GGTCGA               TCCGGAGGACATCGA
      lpxC   8  52 194 2598991 .. 2599020 -  -7.2  -3.09516   CCCCGGATCATCGAA       GAACTGG-CGCAG GAAGG CCACGGCCAGTTC       CGCCGGGGCAAGGTC
   MCA2452   7  54 288 2632666 .. 2632676 -  -4.6  -3.61517   ATCGCGGTCGAAGAA                 CGAC CGC GCCG                 GCCCGGAGACCCTCC
   MCA2461   7  54 454 2638247 .. 2638270 -  -4.4  -3.65314   TGGAACCTTCAAGAA          CCCGAAGCCG GCTC CAGCCCCGGC           TACCTCGCCCTATTC
      cysB   5  49 121 2646445 .. 2646471 -  -2.9  -3.59979   GCCCTGCATCTCAAA        GGGTATGTCAGC ATCG GCTG-CGAACCC         TGCACCCGCCCGGTC
   MCA2476   5  50 409 2653768 .. 2653784 -  -6.5  -2.72344   CCGCATCCGCAAGTA              CGGCCTC AAG GAAACCG              CCTGAACCGCCCGCG
   MCA2501  10 100  85 2680836 .. 2680893 - -15.5  -4.98531   CGCGCAAATCAAAAA TTGGCGGTTTCGAGTACCGAGGGCAAC GGAT GTTGCACTCGGTTGTCGAGTCCGCCCA CAAAGCGGGCGCCAA
   MCA2509  11  57  31 2685054 .. 2685074 -  -2.4  -4.08216   TGAGCGCGGCGAAAA            GACGCGCC TTCCT GGCGGGTG            CTGCGATGAAGGACA
   MCA2525   7  74 300 2700038 .. 2700055 -  -3.3  -4.85918   GACCACAGAAGAAAA             GGGCGAA GTCT TCCGCCA              GGTTTCCCGGAGCCT
      purK   4  43 236 2703264 .. 2703285 -  -3.6  -3.05463   AGCCGCGCCATGGAA           GAACTGCG CGAGCC CGCCGTCC            GGATTCGGGTCTATC
   MCA2539   6  60 166 2713750 .. 2713771 -  -5.7  -3.72576   GGCCGCGTGAGGAAA           TCCACGCCG AGAT CGGCCAGGA            GATCGAAGGCATCCT
   MCA2545   2  63 357 2724989 .. 2725003 -    -7  -3.72576   GTTTTGCCTACGAAA               CCGCTC ACG GCGCGG               TACTCGGCGTCCTGG
   MCA2564   7  68 165 2746586 .. 2746596 -  -6.8  -4.09243   CATACCCTCTCAAAA                 CGCT ATG AGCG                 CGGCTGTACTGCTGA
   MCA2569   2  43 245 2750615 .. 2750626 -  -4.4  -2.80113   CATCACCGCACGACA                CGAT GGGC ATCG                 TATCGCCCGTTGCAG
   MCA2576   7  65 452 2758312 .. 2758332 - -11.1  -2.79749   GACCTGGAATACAAC            CTGGGTGTG ACG CGCACCCAG            CAAACGCCGGGTCAG
      mopE  16 100  72 2772832 .. 2772853 -  -9.4   -5.7946   CGCCGAATAAAAAAA           TCCCCGCC GCAGAG GACGGGGA            TTGGCTCCGGAAGTT
   MCA2609   4  62 247 2798742 .. 2798774 -  -8.3  -3.54459   GGAAGGTCTGCGAAA      CCTTGATGCGGGTCG CCG CGGCCCACCCCAAAG      TGCTGCGTCAACCCG
   MCA2612   4  51 407 2801004 .. 2801015 -  -3.6  -3.69354   TGGCAGAAGGGCAAA                CGCC ATCC GACG                 CTGGGCAACGGCGTG
   MCA2617   1  42   5 2804665 .. 2804675 -  -4.6  -2.52464   CCCCTGGTGAACGCA                 GGGC AGA ACCC                 GGTTTCAGATACCCA
   MCA2626   8  60 304 2811716 .. 2811728 - -10.5  -2.53876   CGCCAGGGCAAGGGA                CGCCG CCG CGGCG                CTGCTGCGCCGGGTG
   MCA2656   4  84  11 2837206 .. 2837228 -   -17  -2.72344   CTGGACCGGCAAGCA           GGCCACCCGC GAG GCGGATGGCC           TGGCGTTTGATCAGG
   MCA2681   3  46 350 2861673 .. 2861712 -  -4.9  -3.01791   ACCGCGTGCCGAAGA CCGATCCGGGCCG-TGCGC ATCC GTACATCTGCCCGG-CCGG  CTATTGGACGATCGG
   MCA2689   8  68 328 2875580 .. 2875597 -  -6.3  -4.15044   TCCCCCCCCAACAAA             CCAACCGG TCT CCG-TTGG             CCCTCGATGGCCTCG
   MCA2689   8  68 252 2875647 .. 2875673 - -10.1  -3.32562   ACAAATTTGCCACAA         GCCGATGAGGC CGACC GCCTCACCGCC         GGTTACGGTACCCAC
   MCA2697   8  57 141 2884955 .. 2884967 -  -6.2  -3.63515   GGGCATGGCCAAGAA                CGCC GCCCG GGCG                TTTACCCGCATGGGG
   MCA2703   6  59 218 2887550 .. 2887570 -  -4.6  -3.90744   TCCTCGTGGAAAGAA            CCGGATCG CCCCT CGACCCCG            ACCACCGGCTCGCTG
   MCA2714   7  85 -59 2900974 .. 2901025 - -17.2  -2.91144   TGAGCCCTCAAACCA GAGCCCGCCCCGTCAGCCGCTCCAG TAT CCTGAGCGGG-GACGTGGCGGGATC GCGCAGGGCTTCGAC
   MCA2722   9  74 402 2915532 .. 2915571 - -12.2  -3.19668   CATCACCCAAGGCAA  TGATTCGTCAACCCACGG CTTC CCACGGGTTCGCGAATCA   CTCCTCCTCGCCAGA
      moaC   6  54 461 2922580 .. 2922606 -  -2.2  -3.89212   CATCCACACATCAAA        GCGGCGGTGGC GGTGTG ACCAG-GCCGC         CGGACATCTCCCTCA
   MCA2736   4  79 182 2927735 .. 2927774 - -14.4  -2.88544   TCCCACTTCTAGACA  TCCCTTTCCCCCAATG TCTTTCAT CATCGGGGGAGAGGGA   GACGCCGTGACCGTT
   MCA2757   5  47  -6 2949639 .. 2949661 -  -3.3  -3.35996   GACCTCCAGCCAGAA           GCCGCAGAC GGAAA GCCTAGGGC           AGACGCTTGTTCCAG
   MCA2760   8  59 435 2953919 .. 2953935 -  -3.5  -4.13014   CCTACAGCCCGAAAA              GCGCGGC GAG GCCGGGA              TAAATACCGGGACTC
   MCA2776   7  86 281 2967621 .. 2967639 - -13.2  -3.53012   CCCTCCTGCTCGAAA             CCGACTGA GCC TCAGTCGG             GCGTGGGGATCGATA
   MCA2795   8  63 168 2985677 .. 2985697 -  -6.7  -3.71672   GGCCAGGAAAAGCAA            GCGGTCGTC AGT GCCGACGGC            ATCGGCATGCTGGTG
      hisE   7  72   4 2992774 .. 2992784 -  -2.4  -4.78149   GGGAGAAGGGAAAAA                 GCCG CAA CGCC                 CCCTCAACCGAGTTT
   MCA2811  13  91 101 3001573 .. 3001605 -  -8.3  -4.85599   CGGAGCCGAGAAAAA      CGGCTTGCGCCGGCC TCG GACCCACGCAAACGG      GTACATGGCCGCTTC
   MCA2818   4  57 463 3009465 .. 3009480 -    -6  -3.57561   GGCGAAGCCGTCAAA              GCCCGG ACCA CCGCGC               TGGTCGCACTGGTGT
   MCA2830   5  57 218 3018029 .. 3018058 -  -9.1  -2.80988   CGACATCATGAACTA       CGCGGTCCGCTGG TGAC CCACCGCGCCGCG        CCACCGACGATGCGG
     pmoB2   6 100  51 3046592 .. 3046615 - -17.4    -5.626   CAGCCGATAAAAAAA          CCCCCGACCG TTGC CGGCCGGGGG           TTTTGGCGTTGACCG
   MCA2867   8  68  34 3060601 .. 3060649 - -12.4  -2.59431   GCGGCTCACAACTGA TTGCGTGCTGCCGGGAGCGCCGC CGAG GCGGCACTCCC-GCAACGGGGAA GGGAAAAGCGCTGTT
   MCA2867   8  68  11 3060657 .. 3060672 -  -6.1  -4.27584   ACGGGGAAGGGAAAA              GCGCT GTTTCG AGCGC               TTTTCCTTTTTCAGG
   MCA2872   8  85 163 3065247 .. 3065287 - -12.4  -3.72576   CTCGTGCTGATCAAA TCGGCGCCGCTGC-CGCCC GTCG AGGCGAGCGTCGGCGCCGC  ACAGGCATCAGGCCT
   MCA2900   6  49 176 3090847 .. 3090873 -  -7.2  -2.59079   AACAGAACCACGAAT         GGGACATGCAAC GAG GCTACACGACCC         CCGGAAACCCTCGGC
   MCA2900   6  49 156 3090881 .. 3090893 -  -3.3  -3.54741   CACGACCCCCGGAAA                CCCTC GGC GACGG                TCCCAACGTCAACCT
   MCA2963   6 100  36 3137810 .. 3137831 - -15.9  -4.02108   TCGACGACAACGAAA           GACGCCGAC GTTC GTCGGCGTC            TTTCGGGAACGGTGC
     pgl-2   1  41 341 3144408 .. 3144418 -  -2.4  -3.06183   CTCAGGGCCATCGAA                 GGCC AAG GGCT                 CGATCACGTGGTGGT
   MCA2982   9  59 134 3157484 .. 3157494 -  -3.2  -4.09864   AGGGAGCCCGGAAAA                 GACG GCC CATC                 CACCGACCGGCGGGA
      ispB  11  65 279 3168922 .. 3168935 -  -3.1  -4.43309   CAATGGGAAGGAAAA               TGGACC GCC GG-CCA               GCATTACGGCGGCGA
   MCA3004   5  62 163 3180601 .. 3180615 -  -7.8  -3.42352   AAACCTAAAAAAGGA               CGGGAC GTT ATCCCG               GTGACACCGATCTCG
   MCA3014   4  57  83 3198009 .. 3198047 -  -9.5  -2.74012   CCACGATTGCAACGA  GCCGCCCCTCCGG-GCTCG GTG CAAGCGCCGG-GCGGTGGC  GCGGCGTCGCGTTCT
   MCA3018   7  78  32 3201599 .. 3201617 -  -7.3  -4.72272   TCCCTCGACGAAAAA             CCCGGCC ACGAG GGCAGGG             TCTTTTCGTCCGCCC
   MCA3027   7  77 305 3212178 .. 3212209 - -15.1  -2.75825   TCCGGAACAAACTGA      GGGCGCGGCTGGCC GAACT GGCC-GCCGAGCCC      GATGCCGCCCGCCTC
      gyrB   6  89  10 3214921 .. 3214949 - -17.3  -3.14878   GGGCTCAAGTGAAGA        GCCGCCCCGCCCC CGA GGGGCGGCGGGGC        ACGCCTGCACTACAC
   MCA3039   9  82 208 3224770 .. 3224793 -  -8.9  -4.30719   GCGGGTTACAAGAAA          GGCACCGAA GGGGTG TTCAGTGCC           CGCCGACGGCATCTG
      ampD   3  56 370 3238798 .. 3238814 -  -3.6  -3.81948   CAATGTCAGAAAATA              CGTCGA TCTTC TCGTCG              GCGTGGTTCCCATCG
   MCA3063   9  63   4 3249277 .. 3249292 -  -7.5  -3.70902   GGTTCGACACCGAAA              CGCCG GACTGA CGGCG               CCCTCAGCCACGGCT
      mutM   8  64 114 3255944 .. 3255956 - -10.5  -3.09516   GCGCGCAGGATCGAA                CGCGC GGT GCGCG                AGGTGATCGAGGACG
   MCA3088   8  59 446 3273767 .. 3273787 -  -3.2  -4.05446   GCGGCGAACCAGAAA           GCGGCCGAG CGGA CTCG-CCGA            TCTGGTTCTGGCTCT
   MCA3091   9  68 406 3276531 .. 3276554 -   -11  -3.06831   GGAACCGGGACCGAA          GCCAGGCGTT TGGA AACGCCTGCC           CCCACGGCCGTCAAG
      nadC   6  63 235 3287511 .. 3287526 -  -2.4  -4.41348   CGGCCCTGAAACAAA              TCGGCG AAAG CGCCAT               CGATCTGATCATCAC
   MCA3110   3  66 128 3297939 .. 3297951 -  -9.1  -3.53343   AACGGTTCGGCGAAA                GCGGA ACC TCCGC                GCTCAGGAAGCATGT
   MCA3109   9  56 132 3298204 .. 3298223 +  -9.2  -2.66748   CTGCCGCGGCGCGCG            CCTGCGCC AGAC GGCGCAGA             TCGATTTCGCTGATG
   MCA3100   7  84 300 3288052 .. 3288100 +  -8.7  -4.45544   ACCCGGATGCAGTCG TCGCGCCGTTGCCACCGCCTC ACCAATG GAGCCGGCGGCGGCGATGTGA TTTTCCTTGATGAGC
   MCA3096   2  54  -5 3284013 .. 3284027 +  -2.7  -3.96327   AAGAAACACCTGTCA               CCCTG AAGGC CCGGG               TTTGTCATGGCGGCT
   MCA3090   3  68 334 3277287 .. 3277331 +  -6.4    -4.015   CCAGTTATAGTAATA GGCGTCG-TCATGGTGGCGCCG GAA CTGCCGCACCA-GATCGATGCC TTCTTTCATCCGTCG
   MCA3079   2  45 -66 3264969 .. 3265017 +  -3.8  -3.14132   CCATGGCGGCGTGAT TCGCTGTAGCGACCGCGGCT-GGA ATT TCCTGGACGAGGTC-TTGCAGCGC TTCCTCCCGCCGGCC
   MCA3079   2  45 454 3265489 .. 3265501 +  -4.8  -2.90723   ATCCTCCGGCAGCGG                CCTG GAAAA CAGG                TATCCTTGGAAGTAA
   MCA3071   2  49 135 3256198 .. 3256209 +  -7.2  -2.60194   CCTGCTTGAAGTAGC                CCGG CGCG CCGG                 ATTCGTTGACGAAAT
   MCA3062   4  49  93 3249380 .. 3249395 +  -3.2  -3.51232   ATCCATGGTGATGGG              CCGG CCCCATTC CCGG               TTGGTTTCACCGGGC
   MCA3029   2  41 312 3215229 .. 3215241 +  -3.3  -2.71011   CTTGAATGAGCGCAC                CGGGC GGC GTTCG                TCGTTGAAACAGACT
   MCA3017  15  65  18 3201597 .. 3201619 +  -4.7  -4.25283   ATTCCCTCGACGAAA           AACCCGGCC ACGAG GGCAGGGTC           TTTTCGTCCGCCCAT
   MCA3012   8  56 132 3198006 .. 3198058 +  -7.4  -3.31248   AGTCCACGATTGCAA CGAGCCGCCCCTCCG-GGCTCGGTG CAAG CGCCGGGCGGTGGCGCGGCGTCGCG TTCTGCGCCGTCTTG
      rpoD   8  54 214 3168803 .. 3168838 +  -3.9  -3.71848   ATCGCAGCCCCACGA    C-CCGCCTTCGCGACG ACGAC CGTCACAAAGGCCGCG    TTCTTGATCGGCGCC
   MCA2986   8  71 462 3162049 .. 3162086 +  -7.8  -4.08216   GTCCCGGTCGACGTT  GCT-GCCGATG-CTGACG AAAA CCTCAGGCATCGGCCGGC   TTTTCCCCGCGCTCG
      cysQ   4  57 149 3159314 .. 3159324 +  -8.2  -3.14683   GGTAGACGACCCGGA                 CGGC ATG GCCG                 TTCCTCAGCCAATGT
       gmk   8  76 129 3151570 .. 3151589 +  -7.2   -4.5287   GATGTTCCCATTCGA            GCCG-TTTC ACT GAAAGCGGC            TTTTCCTTGATTTCG
   MCA2969   1  59 254 3145009 .. 3145033 +  -9.1  -2.91912   GGCTCGGCTCCCCAG          TCGCGGCCCGG AAA CAGCGCCGCGG          TATGTCCGTCCGTGC
   MCA2962  12  93  59 3137810 .. 3137831 + -15.9  -3.53444   TCGACGACAACGAAA           GACGCCGAC GTTC GTCGGCGTC            TTTCGGGAACGGTGC
   MCA2899   6  56 214 3090559 .. 3090577 +  -6.7  -3.29324   CTCCTTGAACCGCCC            CGAGCCTC TGGA GAGGC-CG             TTGGGTTTGAGTCAA
   MCA2871   4  52 230 3065665 .. 3065676 +  -7.2  -3.02511   CCATCGATGCTTGCC                GCCC CTTC GGGC                 TGTTACGCCAATAGG
      typA  11 100 100 3046592 .. 3046615 + -15.2  -4.19238   CAGCCGATAAAAAAA          CCCCCGACCG TTGC CGGCCGGGGG           TTTTGGCGTTGACCG
   MCA2829   7  55 124 3018168 .. 3018190 +  -8.4  -2.93891   AATGCTCGGGCCGGT           CACCCGCC TGCGTGC GGTGGGTG           TGGTCTTTTCGGCAT
   MCA2816   3  49 467 3010024 .. 3010059 +  -2.6   -3.5936   GATGGGCCGGTATAT    CTCGATGCGGTCG CCTTCCTTCAC CGGC-GCGTCGAG    TTTCACCAGTTTGCC
   MCA2799   8  68 305 2992939 .. 2992969 +  -8.8  -3.66646   TCGTAGACGATCTTT       CCGGGTTCCCCGTC CTT GGCGGCGATCACGG       TTTCGGTGGCCTCTT
      aroE   5  62 299 2986110 .. 2986127 +  -5.5  -3.90744   CATAGCGTTCCGGCT             TGCCCAG TTCG CTGGCCA              TTCTTTGGGAAGCCG
   MCA2786   3  52  53 2978314 .. 2978324 +  -8.2  -2.52635   ACGGCCCTCGTGCCC                 CGGC TCC GCCG                 ATTCGTCATAAACCT
   MCA2779   8  56 318 2971792 .. 2971840 +    -8  -3.03124   AATACTCCACGCCCA TCTGATGCAGC-GCCGTCCTTGC CTGG GCCGGGTCGGCAGCTGCAAAGGA TGTTGGAGCATGACA
   MCA2774   0 NONE
   MCA2762   8  77  22 2956712 .. 2956735 + -15.2  -2.74999   GAGAAGGACTTTTAG          GGCGCGGTCC GGTT GGCCCGCGCC           TCGTCTTCGAACTTC
   MCA2759   7  55  92 2954373 .. 2954390 +  -5.5  -3.53343   CCAACCGCCCCGTCA             GCTATGG CCAT CCATCGC              TTTAACCAGGGACTT
   MCA2735   7  56 184 2927915 .. 2927938 +  -8.8  -2.68775   ATGGCCAAACCTGCA          CC-CGGCGCAC TGC GTGCGCCCCGG          TCGATTTCGTCGTAG
   MCA2720   3  95 340 2912218 .. 2912245 + -17.8  -3.35813   GGCCCTAAATAAAAA        CCCCGAGTTCCT GGGG AGGGACTCGGGG         TTGATTGGGATGAGA
   MCA2713   5  63 136 2901097 .. 2901120 +  -8.8  -3.28712   TCACGGCATGCGAGG          CCTGGTCGGT GAAC ACCAGCCAGG           TTGTCGAAGGAGGAA
   MCA2701   5  73 219 2887501 .. 2887524 + -13.8  -2.73441   ATCGGGGCGGACCGA          GGCCACGGCG ATGA CGCCATGGCC           ATTTGCCGGCTCCTC
   MCA2688   4  59  41 2875963 .. 2875984 +    -8  -3.30741   GTTTTGGCGTGATGC           CGCCCAAG GCCATG TTTGGGCG            TTCGTGATTGTACGT
   MCA2680   5  56 409 2862470 .. 2862518 +  -9.4  -2.65384   CGTAGCAGTGAACCA GGCCAAACAACGCGCTGAGGGG TCGCT CTCCGCGGCGTGCTGTATGGCG GTCTTTGCATGGTCT
   MCA2627   2  49 290 2815340 .. 2815350 +  -2.4  -3.57144   CTCGGCGGTGACCTT                 GCGG AAG CCGG                 TTTCGCCCTGGACGG
   MCA2618   5  75 256 2805854 .. 2805864 +  -8.2  -4.15044   GTCTTGCCTGCGGCC                 GCCC GCC GGGC                 TTTCTTCGGAACGGC
   MCA2604   4  49 300 2791242 .. 2791255 +  -2.3  -3.61398   CACGAAAGCACTGAC               GGTTC CAGG GATCC                TTGTTGAACACCAGC
   MCA2600   2  48 471 2788381 .. 2788395 +  -4.9  -3.25823   AAGTCGGGACGGATC               CGGCT GAGCA GGCCG               TTGCTGTGCAGCGCC
   MCA2596   2  47 445 2782794 .. 2782809 +  -3.9  -3.33696   TCGATTGGCGCGTCC              GCGGG TATTTT TCCGC               TTCCTTGCAAACCCG
      lpxD   5  56   6 2772832 .. 2772853 +    -8  -3.05715   CGCCGAATAAAAAAA           TCCCCG-CC GCAGA GGACGGGGA           TTGGCTCCGGAAGTT
      lpxD   5  56  79 2772905 .. 2772944 +  -8.5  -3.01712   GGCCGCTCCGAAGGA  TCACGCACATCAAGCCG GATTTA CGGCTTGGAGATCGTGA   TGTTGACCCAGCAGC
   MCA2575   4  43  27 2758650 .. 2758704 +  -4.2  -2.64416   AGGCCGGGCAGCGCG GCCAGCTTCGAC-CGGACCCTGCCGG CCTGC CCAGCACGGCCGGTGTCGAAG-TCGC ATTCTGATGGCGGTC
   MCA2567   4  68 163 2750535 .. 2750552 +  -4.7  -4.35604   CCCAACATACCTCAT             GGCGATG ACTA CGACGCC              TTTCTTGTAACTTCG
   MCA2554   4  90  25 2734834 .. 2734857 + -19.6  -3.05997   GGGAAGAATAAAGAA          CGGCGTGCGG CAGG CCGCACGCCG           TATGCTTTCTCGGCC
   MCA2544   2  47 -30 2725281 .. 2725293 +  -3.3  -3.28712   CGTCATCCCCGGCCT                TCCGG GGG CCCGA                TTCTCGCCCAGGGAA
      gpsA   2  44 468 2714408 .. 2714423 +  -2.5  -3.33696   CTCGTACAGCACGAC              GTGGA ACATCG TCCGC               TTACTTCACCGGCAA
      hepA  11 100  15 2708187 .. 2708202 + -10.4  -5.40072   GCGCCCATGAAAAAA              GGGAGC CTCC GCTCCC               TTTTTTTACCCGCCA
   MCA2528   4  95 467 2703985 .. 2704025 + -13.9  -4.07568   CCGGCGTCACCCGCG  CTGGCACGATGCTGACATC GAG GATGCCCGCCTCGTGCCTG  TTTTCGGCGACCGGG
   MCA2524   7  45  46 2700070 .. 2700084 +  -3.4  -3.18023   AGGTTTCCCGGAGCC               TGCGGC CCG GCGGCG               TGTTCCTACTGGTGG
   MCA2524   7  45 438 2700462 .. 2700479 +  -6.3  -2.53911   CCAGATCGAGATAGG             TCTCGGCG GTG CGC-GAGA             TAAGTTCGAGCTTGC
   MCA2508   1  42  15 2685142 .. 2685154 +  -4.8  -2.50816   GATTCCCTCAGCTCC                CGCT CCAGC AGCG                CTTCGTAGATCGGCA
   MCA2500   4  81 105 2680852 .. 2680877 + -13.3  -3.32844   TGGCGGTTTCGAGTA         CCGAGGGCAAC GGAT GTTGCACTCGG          TTGTCGAGTCCGCCC
   MCA2486   4  48 239 2668118 .. 2668143 +  -4.7  -3.21099   CACAGGATCAGGTCC         GCCCGGTCGC CATAGAT GCGAT-GGGC         TTCCTCCTGCGCCAC
   MCA2483   0 NONE
   MCA2474   4  60 323 2654112 .. 2654143 +  -7.2  -3.58343   GAATGGCAGGATCCT      GCC-TCCGGTACCTG GTA CGGCGACCGGACGGC      TTTGCGCCTGCTCAA
      cysH   5  52 453 2647035 .. 2647045 +  -4.6  -3.53012   CCGGCTTTTCGGTCA                 GGGG GTG TCCC                 TTTGGAACCAGAGCG
   MCA2460   3  51  84 2638379 .. 2638391 +  -3.3  -3.57144   GAACGTTCGGCCTGT                CAGTG AGA CACGG                TTTGACGCTCGGCGC
    galE-2   1  41 232 2633083 .. 2633093 +  -2.4  -3.11988   CAGGGCTGAAGGATC                 CCCG GAA CAGG                 ATTTCTTCGGTGAAG
   MCA2441   3  55 250 2623954 .. 2623965 +  -5.8  -3.53343   GCGTTTGGGAAAGGT                GTGG TCGC CCAC                 TTTGACGCCGAGCTT
   MCA2421   4  57 402 2599611 .. 2599625 +  -4.2  -3.78934   GAGGAAAATTCGATG               CTGGCA GTC TGCGAG               TTCTTGTCGAACACC
   MCA2414   2  57  31 2591749 .. 2591760 +  -4.4  -3.79687   AGAACGTCTCCAAAT                GCAT CCGG ATGC                 TGTTTTCTACGGCAT
   MCA2405   6  73  63 2584496 .. 2584515 + -10.7  -3.65902   GTCGAACCCGGTAAA            TCCCCCG ACGAGA CGGGGGA             TTTACCTCGACTCAC
   MCA2391   4  47 132 2573571 .. 2573585 +  -3.4  -3.28712   GCGGAACCTTGCTGT               CGGCGG TTC CCGTGG               TTCTGGCCGACCCCA
   MCA2391   4  47 458 2573897 .. 2573921 +  -2.8  -3.54424   TTAGTCCTGTCTCAG         CAAT-ACGCCG GAGC CGGCGTCGATG          TTTACGCGGCTAGCC
   MCA2379  11  56  -8 2560921 .. 2560931 +  -6.8  -3.38046   ACGGTACCGGAACTG                 CCTC GGT GAGG                 TCTTTCAGATGCCAC
      htrA   6  68 -57 2536006 .. 2536042 +  -6.4  -4.00445   CACCAAGGGCCGCTC    GGAGCTGCTCCTCAGC GTCCA GCGGGGCAGCGGCTCG    TTCTTCTTGATGCTG
      htrA   6  68 234 2536297 .. 2536335 +    -3  -4.58283   GGTCCCGGTGAAAAA   CGCCTCATCGGCTATG TAAACCT CGTCGCGGGTGATGCG   TTTTTCCACGACTTC
   MCA2331   2  56  90 2527183 .. 2527203 +  -6.7  -3.32844   GGTGGATCTTGGGAA            TCCGAGCGG GAG CCGGGCGGA            TTATACGCTCGGCAC
   MCA2323   3  48  37 2517837 .. 2517852 +  -4.6  -3.14132   GGGAACGGGCCGACG              GGATCG ATCC CGCTCC               TTGCTAAGAAGCCCC
      panD   3  55 121 2509802 .. 2509831 +  -5.5  -3.53012   GCGCAGTCGTCGCCA       CCGTCGCCGGCACC AGC GCCGCCGGCT-CGG       TTTCGCCGCAGACCG
   MCA2288   5  70 421 2485027 .. 2485055 + -10.1   -3.5393   GTCCGCCCTGTCGCC        CAGGGCTTCGGCG GTG CGCCGGCGCTCGG        TTTCCACCAGGTCGT
      rimI   2  44  28 2473351 .. 2473367 +  -2.1  -3.28712   GCATCACGACGACCC              TCAGGCC CGG GGCCGCA              TTCTCCGCCCGGACC
   MCA2266   2  49 120 2463552 .. 2463562 +  -2.4  -3.58343   CAGGGGACGGCGCTG                 GCGC AGG GCGA                 TTTCCGAGTCATGCA
   MCA2239   1  46 186 2431933 .. 2431946 +  -5.2  -3.09516   ACGATTGTCTCGACC               GCCC TCCTCT GGGC                TTACCTCATCGAAAG
   MCA2232   8  59 376 2425306 .. 2425318 +  -3.3  -4.08557   CCGATGACGAGGGCC                ACGAG TTT CTCGC                TTATTCTTTACGACA
       fhs   3  57 -22 2398432 .. 2398445 +  -5.2  -3.84406   ACGTCGACGACGACG               GCCG GATCAG CGGC                TTGTTCTGATCGGCG
   MCA2212   8  64  65 2388093 .. 2388107 + -11.4  -2.65279   TCCGTGATCAGGTAT               TCCGGC TTG GCCGGA               TCGGTTTCGAGCTTC
   MCA2202   6  61 324 2380433 .. 2380453 +  -4.5  -4.09864   ACGGCCTGGTTGGAT            GGCGCGTTC TCG GGCCGCGGC            TTTTCCACGATCGCT
   MCA2192   2  43 369 2368224 .. 2368247 +  -3.1  -3.01791   CGGCGATGCGCTCCG          CC-CGGTCGT AATAC ACGGTCGCGG          TGTTGAAGCCGAGCT
   MCA2186  13  79 189 2358445 .. 2358463 +  -8.8  -4.14392   CGTTACCGCCAGCGC             GGTGCGCT CTT ACCGCACC             TTTTCACCCTTACCC
   MCA2183  10  68 343 2356614 .. 2356629 + -10.4  -3.30159   CTGCTCCGGTCGGTC              GGCGCT GTCG AGCGCC               TTCTGGACGACTTCG
   MCA2180   3  54  -7 2353963 .. 2353990 +  -3.4  -3.78953   GAAGCATCACCATCA        GCTTCTG-AGGCA ACG TCCCTGCCGAAGC        TTTCGTAATCGACGT
   MCA2163   5  62 225 2335001 .. 2335030 +  -5.7  -3.93782   GGGCCTGGGCGGTGG       CGGGCCAGA-CGAT GAG GTTGATCTGGCCGG       TTTCGTCTTCGATCG
   MCA2160   8 100  40 2330128 .. 2330155 +   -17  -5.18355   GGATGGCACGCAACG        CGGTGGGGTGCG GCGA CGCACCTCGCCG         TTTTTGATTTTTCGG
   MCA2147   4  62 315 2310915 .. 2310939 +  -8.5  -3.53444   CTGCCGCCGGGCGTT          CCAAGTACCGC GGT GCGGTCCTTCG          TTTCCAGGAAAGTGG
   MCA2141   2  57  98 2305478 .. 2305504 +  -9.5  -2.74144   AGGGATATCCGGCCG        GCCAGCAGCGCGT GGA ACG-GCTGC-GGC        GTTTCCGGGTCACGA
   MCA2135   3  52  77 2299258 .. 2299268 +  -5.4  -3.30124   GAAGGCCGACGAGCA                 GATC GAC GATC                 TTGTAGGCGATCAGG
   MCA2126   5  60 241 2288388 .. 2288404 +  -5.7   -3.7732   GCCATTCCCGCACCG              GCACGGT GAA GCCGCGC              TTCTTGGTGTAGAGA
   MCA2126   5  60 303 2288450 .. 2288472 +  -6.9  -3.61922   TGGCGCTCGGCCCAG           CGGCGCAGG AACAC CTTGGGCCG           TTTGCCATCGGTCTT
   MCA2123   3  51 339 2284532 .. 2284552 +  -3.1  -3.66178   CCGATTCGATGCGCC            GCCTTCCCG CCG CGAGGATGC            TTTCCCATTCGGGCG
   MCA2120   1  41 161 2281048 .. 2281071 +  -2.2  -3.06796   ATTGAAGCGCGAGGC          CTCCCGCCAG AAAT CCGGCAGCAG           TTCGATCGAGTAAAA
   MCA2115   5  65 150 2275665 .. 2275709 +  -3.4  -4.30576   AGCAGCAGCGTCGCG CCTGCCGGGTCCATCCGCTCG GCGA CGGTCTGGCGGACTTG-CAGG TTTTCGTCGTAGGCC
   MCA2110  12  65 132 2270580 .. 2270602 +  -3.2  -4.42748   GGGCTTTCTTGGCTT           CGTCGGCGGC ATC GCCTGCGACC           TTCTTTTTCGCATCC
   MCA2101   4  66 178 2261685 .. 2261706 + -11.5  -2.87931   GTACACAACCGGATA           CGCCAGGCA CGCA TGCCCGGCG            TCTGTCCGCCATGGG
      cysG   4  54 325 2249173 .. 2249189 +  -6.5  -3.16039   GGCCGGTGAGGAAAC              GGACCGT GAA ACGGTGC              TTGCTGCCGCTGATT
   MCA2060  11  68 385 2216572 .. 2216590 +  -7.4  -4.07568   GGCCGAGGTCTCCTG             TGCCGGAG ATC TTTCGGCA             TTTTCGCCAAGACCG
   MCA2044   9  59 383 2198816 .. 2198826 +  -4.6  -3.91084   CACCACGCGCCGGTC                 GCGG GCA TCGC                 TTTCCTTGACGATCA
   MCA2029   6  62 444 2179776 .. 2179788 +  -3.4  -4.23353   CAATGCGCCAATCCA                CAAC CAGAA GTTG                TCTTTTTCTTGATTT
   MCA2026   4  55 267 2176478 .. 2176490 +  -5.5  -3.53444   GATCACGAAAAACTC                GGCGA TCG TCGTC                TTTCCGCGCAGATCA
     maf-2   6  49  -7 2154860 .. 2154902 +    -4  -3.52787   GCTTTGGCATCGCCG TCTTCTGAACAGAACCCACA CGA TGCGGCGTCAGTTCAGGCGA TTGTAGTATTCGATC
      soxZ   2  54 132 2139355 .. 2139371 +  -5.1  -3.65522   TGTCGTGGACCTTGC              GCTTGAA CTC TTCCAGC              TTCTTGGGATCGCTG
   MCA1977   7  72  73 2128760 .. 2128784 + -11.3  -3.33162   CGCGAAGAGGGTAAG          CGGCGGCGTTG TGA CGGCACCGCCG          TTCTCAAGTCGCGTA
   MCA1957   3  57  73 2111102 .. 2111125 +    -8  -3.21099   CGGCTCGGGCGAAGT          GGGCGGTCCG CCGC CGGGCCCCTC           TTCCTGGTCGAACAC
      sucA   2  44 274 2103683 .. 2103717 +  -4.8  -2.71144   GAGCCCGGCGGTACG     CCGCCTGGTCGCTG AACATGC CCTCGATCCGGCGG     TGATTCCGGCCAGTG
   MCA1947   3 100 252 2094798 .. 2094839 + -13.5   -4.4017   GCCGGCCGTGGCGGG CGTGCCCAGGTCCGGTTCC ATGA GGCGCCGGGCCAGGACGCG  TTTTCTGACCATTGA
   MCA1931   1  52 333 2078560 .. 2078572 +  -6.2  -3.29144   GGGCGGCGCCATATC                GGCG ACCAA CGCC                TTCTCCGCACCCTCG
      relA   6  57 341 2068692 .. 2068705 +  -4.5   -3.7282   TCCGGTCTCGCCCAC               CTGGC CGGG GTCAG                TTGTTCGTCGAGTCC
   MCA1917   4  49 357 2063983 .. 2063998 +  -3.2  -3.53012   GACTGCGCGCGCGGC              GGCACA GTGG TGTTCC               TTTCCGGCCAAGGAC
   MCA1906   1  48 395 2053849 .. 2053863 +  -5.6  -2.95116   CATCGGCCGCCGGCT               GGACGG CGT CCGTCA               TGATTTCGCTCATGA
   MCA1901   1  52 219 2048807 .. 2048826 +  -4.9  -3.53811   ACCGCGCCGAAAAAC            GTCAGGC CGGTCA GCCAGAC             TTTCAGGCCGGTCGG
   MCA1896   6  68 414 2042899 .. 2042940 +  -4.2  -4.37886   TGGGTATCGCATCGG CCGCC-GACGCCGACGGTT TTGGC GACCGGGGGCGCCTGGCAG TTTTCTCCCCGGTCC
   MCA1877   2  39 458 2020148 .. 2020158 +  -2.4  -2.72344   GTTCGAGCACCGCGT                 CCGG CAA CAGG                 TACTTGGCGCTGCGC
   MCA1866   5  52 475 2007671 .. 2007683 +  -2.6  -3.72576   AGCGCCCTTCCAGCG                CCTC GAACA GGGG                TTTGATGGCGCCCGG
   MCA1850   5  57 139 1986295 .. 1986310 +  -4.7  -3.76224   TCTTTGATCTCGGCT              TCGTC CTCGCC GACGA               TTTGATAGGTCACCA
      budA   6  64 272 1968243 .. 1968276 + -10.9  -2.66964   TAATACTTGGCGCCG     GCGAGGCTGATGCCG ACGA TGGCGCCGGCTTCGC      TGATGTGGTACATCG
   MCA1824   2  45 -39 1954859 .. 1954874 +  -3.9  -3.14132   CCTGGTACTGCTTTG              CGGCG TGCTGC TGCCG               TTCCTGAGCACCCGC
   MCA1800   5  49 445 1931595 .. 1931607 +  -3.3  -3.55444   TGGAAACCGACCCCA                CGCTC GCG GAACG                TTTCGAGAATGCCCC
   MCA1795   9 100  53 1926123 .. 1926146 + -15.2  -4.19238   GACCAGAATAAAAAA          CCCCCGACCG TTGC CGGCCGGGGG           TTTTGGCGTTGACCG
      clpA   1  47 179 1920769 .. 1920791 +  -4.1  -3.30038   CGGAACGTCGTGTTG           GGCAAGGTT TCGAT GACCTTACC           TTCCATTTCGATATG
   MCA1778   5  79 465 1910148 .. 1910174 + -12.2  -3.45945   GAACGGTCCCATCCG         GTAGCAGCCGGC CTC GCCGGCTGCCAG         TTCGTTCTCGATCCG
   MCA1775   4  46  86 1905815 .. 1905837 +  -4.7  -3.07895   GAACCGGCGGCCCTG           GCCGCTCCG AACTG CGAGGTGGC           TCTCTTCGGAATCCA
   MCA1768   4  54 -18 1900456 .. 1900470 +    -7  -3.18264   GGGACTGCTGGTCAG               CCGGGC TGA GGCCGG               TTGATGCGTCCACCG
   MCA1758   4  60 174 1884025 .. 1884042 +  -2.5  -4.17048   ATCTCGAACTCATCC             GCCCCGC CTTG GCGCAGC              TTGTTTTCGAGCGGG
   MCA1752   2  47 227 1874025 .. 1874049 +  -3.5  -3.31144   CCTCATGATGCGGAT          GATACTCATGG TGG CAACGAGTGTC          TTATCGGCGTGCGCC
   MCA1748   6  60  30 1865654 .. 1865674 +  -5.4  -3.72695   AAAAACCGGCGCCGC           GGC--GCCGG TTC CCGGCAAGCC           TTTCCTGGCCGACCT
   MCA1733   5  55 161 1850353 .. 1850369 +    -8   -2.8655   TCCGCCGACGGGCAG              TCGGTC AGATC GACCGA              TATCATGTCCATCGA
   MCA1726   5  50 450 1846142 .. 1846153 +  -5.8  -3.15544   GCGTTCGCGCATCAC                CAGG CGAC CCTG                 TTCGTCGAGCTGCGG
   MCA1723   0 NONE
   MCA1711   1  45 329 1828236 .. 1828270 +  -6.3  -2.52464   GCCCGCCACTCCCGC    TGGCCGGATCCGGCGG CCCG TCGCCAGTTCCG-CCG     TGCGTTCGGCCAGGA
   MCA1695   3  57  48 1815900 .. 1815953 +  -9.6  -2.70932   CTTCCGACGCCATCC TG-TGCC-TGCCCTGGCGGCAACGCCG GCC CGGCGTTGCCGT-AGCGCTTGGCAGCC TGATTGCAGAAGGCG
      mepA   5  72 -43 1808623 .. 1808649 + -12.3  -3.08798   GGCCGGCCCCCTCGC         CCGCCCTGC CCCGCGTCT GCAGGGCGG         TATTGAATGGCCGGT
      pgsA   5  46 294 1797076 .. 1797097 +  -5.7  -2.79133   CCCAGGACCAGACCG           TCCGCGTCC AGAG GGACGCAGC            TGTCCTCCCCGCTTG
      pgsA   5  46 308 1797090 .. 1797128 +    -6  -2.57463   GTCCGCGTCCAGAGG  GACGCAGCTG-TCCTCCC CGCTT GGGAGGAGCAGC-GCGAA  GTTGTGCCCCGCGTT
   MCA1672   3  71  16 1777858 .. 1777877 +  -8.5  -4.13767   CGGCTCCGCCCAGTC            CCGGCTG CCGCAC CGGCCGG             TTTTCACGTCGAACG
   MCA1650   7  60 -34 1755852 .. 1755865 +  -6.7  -3.61715   ATTTCAGCCCGCCGC               TTCCG GCCA CGGAA                TTCTTCGAGAAGCTC
   MCA1642   8  61 182 1749236 .. 1749269 + -10.8  -2.73364   GGGAGCGGAAGTCCC     GGCCGGCACTGCCG CCGGCT CGGCCGCGCCGGAC      TCCTTACCCTCCAAC
   MCA1623   8  56 171 1729117 .. 1729138 +  -7.3  -3.32844   GTTCCTGTAACCCGG           CCGCCG-GAT AGT ATTACGGCGG           TTATAAACTCGACGC
       vsr   5  64 -11 1725917 .. 1725956 + -11.4  -2.52623   TTCCTTGGCACCCCT  CGCA-CGCCATGAATCGCG TCG CCCGCTTCCTGGCGCTGCG  CTCTTATCCGCAGGC
   MCA1591   7  45 311 1698580 .. 1698602 +  -4.1  -3.13403   GCCCAGTCACCGGTT          CGAGTTCCAC GCGG GTGGCAC-CG           TCTTCATGACCCAGG
   MCA1576   4  49 433 1676545 .. 1676557 +  -4.7  -3.28712   ATCGAGCCGGAGCCT                GTCGG CAG CCGCC                TTGTCGGAACCGGGC
   MCA1565   1  54  10 1665977 .. 1665990 +  -5.2  -3.65426   CGGTAGAGTCGCGCA               CGGG TGCAGC CCCG                TTTCCAGATTTGTCC
      pilU   4  61  50 1640315 .. 1640329 +   -10  -2.75844   GGACATGCCAGAAAC               CACACG ACC CGTGTG               ATTTCACCTGCCAGC
      trmB   2  50 312 1633170 .. 1633182 +  -6.9  -2.81888   ATCGTCGATGGAAAA                GCGTG TGC CGCGC                TCCTTCAGTTTCCGC
   MCA1509   4  68 218 1610164 .. 1610181 +  -5.5  -4.22652   CCTGAGCCGGTACAT             GTACCAG CCAG CTGGCAC              TTTTCGGTGATATCC
   MCA1498   5  78 404 1596976 .. 1596997 +  -7.1  -4.59773   CGCCCAGATCACGCG           CCAGCGCGG ACAC CCGCGCCGC            TTTTTCCGCGTAGGC
   MCA1480   2  54  63 1573908 .. 1573936 +  -6.7  -3.18681   ACAAAGGACTGATTA       C-CCGCGTCGAG CCCAGC CTCGAGGCGGCG        TTCGTGAACTTCGGC
      glgA   5  49 407 1570906 .. 1570920 +  -5.6  -3.08679   TCCCCCGATTTGAGC               GGTCCG ACC CGGAAC               TGTTCGATCAGCACC
      nadB   6  45 111 1563915 .. 1563928 +  -3.7  -3.14602   GTTCCAGTTTTCGCC               CACCG TACC CGGCG                TGTTCATGCGGTGGC
      nadB   6  45 295 1564099 .. 1564113 +  -4.2  -2.88783   GACAACCCTTCGAAC               CAGGAC AGG GTCGTG               TCGTTGTCGTGTGTA
   MCA1454   7  54 220 1546928 .. 1546940 +  -6.9  -3.13403   CCAGCGTCGATGATG                CCGGT GAC GCCGG                TGTTGGTGGCGCGCA
      pqqD   5  47 149 1540377 .. 1540389 +  -2.6  -3.54424   CGCGCGCTCGGTGCC                GTCC AGCTG GGGC                TTTCCGGCGGTGAAC
      pqqD   5  47 356 1540584 .. 1540598 +  -2.8  -3.34398   CTGCTGAACGATGAA               CTCG CCGGCAC CGAG               TCTTTCGAACACAAA
      pqqD   5  47 416 1540644 .. 1540658 +  -2.8  -3.38272   TGGGTGAAGCAGCAT               GGCTAT CCC ATGGTC               TTGTGCGTGGTGATC
   MCA1440   4  66  93 1533626 .. 1533643 +  -9.1  -3.50853   AACATCAACCTCGTC             GGCGTGA CCAT TCGCGCC              TTGTGCTTCGCCACC
   MCA1424   4  61 468 1515889 .. 1515899 +  -4.6  -4.07568   CGGTTTCCTGATTTT                 CGTC CTT GGCG                 TTTTCGCGCCCGACC
       psd   4  60 420 1497470 .. 1497487 +  -2.6  -4.19238   AACTGCCCTATGACC             TCCGGC AGAAAG GCGGGA              TTTTGGAATTCCACC
   MCA1402   8  52 153 1489419 .. 1489438 +  -4.9  -3.53343   ACGTCATACCGGCGT            TTCGGCG GTTGCA CGCCGGG             TTTGAGGGCAGGATT
   MCA1398   4  45 308 1485347 .. 1485361 +  -4.2  -2.87132   CTCGATCCACTGACT               CCTCTT CAA AAGCGG               TGTGTCCGCGCCGAG
   MCA1395   5  59  52 1483402 .. 1483412 +  -3.2  -4.12942   GAGATGCGGACTTCG                 TTCC TCG GGGA                 TTTTAACGCGTTTGA
   MCA1386   9  66 359 1472762 .. 1472777 +    -9  -3.55622   AAGGTCTGGGCAAAT              GCGAAC CGTC GTTCGC               TTTCAGAACCTTCGA
   MCA1381   8 100  10 1468115 .. 1468148 + -18.1  -3.61654   GCGTAAAACGCAATC     GGCCGCTCCGTCCCA GACC TGGGCCGGAGCGGAC      TTTCCAATCCCTATG
       bfd   4  54 345 1459935 .. 1459945 +  -4.6  -3.61178   CGTTCCGGAAACCGC                 TCGC GTC GCGG                 TTTGGCATGGGTCCG
       bfd   4  54 430 1460020 .. 1460040 +  -7.5  -3.12668   ACCCCGGCTCCACCC            CCGGGGC GCAATTG GCCTCGG            TTCCATGTGCCGCTG
   MCA1363   2  70 412 1454254 .. 1454273 + -10.7  -3.55444   GGCCGACACGAGAAG            CGGACCG GCGTGA CGGTCCG             TTTCGCCGATCCCCA
   MCA1343   3  50 226 1427999 .. 1428018 +  -5.7  -3.21912   CGGGAGGCGCCGTGT            GCTCGAT GCCATA GTCGAGC             TTGGTCAATTCGCGC
      merA  11  57 272 1426668 .. 1426686 +  -4.4  -3.71527   TGATAGTGAAACCTT             CGTCCCGC CTG GCGGCACA             TTTCCGTGATTGGCA
   MCA1324   5  45 271 1413959 .. 1413972 +  -3.7  -3.25823   TCACCAGCACATGCA               CCGGC GCCT GCGGG                TTGATGTCCCGGAAC
   MCA1321   4  61 233 1412322 .. 1412334 +  -9.1  -3.23393   TCCGCCCCGAAAGCG                GCCAG GAA CTGGC                TCTTATCCCGTCCAC
   MCA1318   4  66 119 1409580 .. 1409613 +  -2.5  -4.56597   CGGCGCAGTCGGGCA     GACCGGC-TTTC AGAGCATCCAG GAGACGCCGGTC     TTTTTCCGGAACGGG
   MCA1312   4  54 257 1403071 .. 1403100 +  -4.9  -3.56568   GGCCGTTCGACTTCC       ACGCCTTTGCGAG CCAG CTCGTAGAGCCGC        TTTCCCCGGTGCTTC
   MCA1308   9 100  31 1398703 .. 1398718 + -11.8   -4.7497   TAGGGACACGAAAAA              CCCGGC CTCG GCCGGG               TTTTTCGTGGGTGGA
   MCA1299   2  81  92 1387706 .. 1387728 +  -7.6  -4.58283   TAAATCTCCAGATCG           GGCAAGGGGA GGA TGCCCTCGCC           TTTTTCGGGCCATTC
   MCA1287   4  57 176 1373927 .. 1373944 +  -6.3  -3.65351   CATCCCGTTGTAAAA             CT-CGTCC GAC GGACGGAG             TTTCGGTCGAGCTCC
   MCA1269   7  55 -35 1354056 .. 1354077 +  -5.9  -3.53811   TTGGGGCTGCTGTGG           GCGTACGAGA CGG TTTCGT-CGC           TTTCGGACCGGTGAA
   MCA1269   7  55 -13 1354078 .. 1354103 +  -6.1  -3.53761   AGACGGTTTCGTCGC         TTTCGGACCGG TGAA TCGGTACGAGA          TTTGCGCCCCCGTTC
      ubiX   3  50 464 1317711 .. 1317724 +  -5.9  -3.14051   TCCCTCCACACCATC               CCGCG AAGC CGTGG                TATTGGTGGCGATGA
    gltX-2   3  49 255 1301105 .. 1301123 +  -5.2  -3.37939   TTCGGGGTGCACACG             TGCGGTGT GGT ACCCTGCA             TTCGCTTTTCCAGTT
   MCA1205   8  64 127 1268620 .. 1268652 +  -7.6  -3.60792   CGCACTTCCACTGCC      GGGCAGGTTACCGG CTCTC CCGGTGAGCCGTCC      TTTCGCACTTGGCCC
   groEL-2   6  52  40 1260876 .. 1260902 +  -4.3  -3.51825   TGGGATAGTCAGAGA         CCGGCATAGCG TACGC CGTTACGCCCG         TTCTGCTTGACCTGG
   MCA1184   6  57 469 1241075 .. 1241091 +  -7.9  -3.17075   GCCACTCGGCCAGGT              CCGCCAG GTC CTGACGG              TTCAATTCCCGGACC
   MCA1179   6  74  42 1235247 .. 1235266 +  -5.6   -4.4831   TACGCATCCTGTTGT            GCTACCTG CTGG CCGGTGGC             TTGTTTTTCCTCGGT
   MCA1179   6  74  50 1235255 .. 1235269 +  -3.4  -4.77157   CTGTTGTGCTACCTG               CTGGCC GGT GGCTTG               TTTTTCCTCGGTTGG
   MCA1136   4  45 405 1193606 .. 1193622 +  -3.6  -3.17075   GGCTCCCGGCGAAGC              GCCCGT CGATC ACGGCC              TTGAGTTCCGCACCC
   MCA1132   6  47 -20 1190349 .. 1190384 +  -3.9  -3.38046   CCCGCCGGTGTGAAG    CACCGCTATACGCGGC GTTGA GCCGCGTACC-CGATG    TCTTTCGAATGCCGA
   MCA1109   8  59 437 1165221 .. 1165237 +  -8.7  -2.87527   TCGGCACCCACATTG              CCACGAT GTT GTCGTGG              ATTTCGTCGTCGGTG
   MCA1096   1  89  28 1152091 .. 1152107 + -10.8  -4.72272   TCGCCGCACGAAAAA              GCCCGC ATTAC GCGGGC              TTTTTCGTGCGAACG
   MCA1091   5  58 308 1147346 .. 1147360 +    -7  -3.53224   GCTGCGCTCAGTGCT               CGCCGG TAT CCGGGG               TTTCCGGCCAGGCTG
   MCA1049   6  74  -8 1100326 .. 1100338 +  -6.9  -4.29139   TGTCACCTGTCGATG                CCGCT CTA GGCGG                TTCTTTTAGCTTTCG
      cysK  10  93 394 1076102 .. 1076129 + -14.9  -3.72695   ACGGCTAAGCAAAAA        GCGCGGG-GGAG GTCGA CTCCACCCGCGC        TTTCCTGCGCACCGT
   MCA1000   2  64 200 1048054 .. 1048080 + -10.8  -2.98823   CGCGGTTGGGACTCC         CTGGCGATCCTG GCA CGGCATCGCCGG         TGTGTATGCGAGGGA
   MCA0996   6  56 370 1043555 .. 1043571 +  -6.5  -3.30441   GTCCGGCCAGGGCGG              CCACGGC GTT GTTGTGG              TTGTCCGCGGTGATG
   MCA0985   8  85  50 1033421 .. 1033445 +  -2.8  -5.41143   GACACGGAGCCGTCA          TCTTTCCGTG TTGTT CAAGGGAGGA          TTTTTTTGGGAGATG
   MCA0975   6  63  24 1018474 .. 1018503 +  -9.3  -3.33261   AGTTCCACCACCCGG       TCC-ACCGGCAGCT TGA AGTAGCCGGTCGGA       TTGTAGGCGTTGCGG
   MCA0961   5  57 250 1004468 .. 1004492 +  -2.8  -4.13767   CCTCGGATCATTGGT         CA-CCAGGCTCG CGC CG-GCCGGGATG         TTTTCCCGTACCCAA
   MCA0951   6  60 177  995521 ..  995533 +  -9.1  -3.04322   TTGGTGACCGTGGGG                CCCTG GTG CAGGG                TGTTCCACCATTCCA
   MCA0940   6  55 206  983315 ..  983331 +  -7.9  -2.87211   TCGCATGGGGGGGAG              ACCCGCA GCT TGCGGGC              TGTCTCGACGGCGAT
   MCA0928  10  77 147  971452 ..  971464 +  -3.3  -5.00616   CTTCTTTCGGTCAGC                TGGAG CGT CGCCA                TTTTTTGCGAAACCC
   MCA0921   4  80 183  965904 ..  965940 + -11.5  -3.72576   CGCAGCCAGGCCGGA    TTTCCGGTCGCCGCGAC CAC GTCGGGACGCTCGGAAA    TTTCATACCCCAGGC
   MCA0907  11  64  49  952176 ..  952200 +  -9.9  -3.03243   AGGTCAATCCTTGTG          GCGGTGAACGG AGA CCGTTCCCAGC          TCTTCCCGGCTCAGT
   MCA0894   4  70 230  941195 ..  941205 +  -3.2  -4.64766   GACGTGATCAGTCGG                 TCGT CCC GCGA                 TTTTTCCAGTGTCGC
   MCA0894   4  70 260  941225 ..  941235 +  -4.6  -4.56597   TCCAGTGTCGCCCCT                 GCCT GGA GGGC                 TTTTTCCCGCCCGGA
   MCA0868   6  52 270  915937 ..  915959 +  -7.6  -2.61264   GCTTCGTCCGGGTTT           GTGGCGTTCC TGA GGATCGCCAA           GTTGTCCATCCACAG
   MCA0863   7  63  24  910913 ..  910931 +  -6.6  -3.73072   GAGCATTCCTCGACC             TCTGCCAG CAG CCGGCGGA             TTTCCTGGAACAGTT
   MCA0855   9 100  30  904136 ..  904155 +   -15  -4.26076   GCGGATACATGAAAA            GGGCCGTC TTCC GACGGCCC             TTTTCATGCCCGTCG
      gltA   7  60 429  893607 ..  893617 +  -2.4  -4.23674   GCCTCCTTCTCGGCG                 GCGG CTT CGGC                 TTTCTCTTCCTCGCC
   MCA0840   8  54 138  887122 ..  887145 +  -4.4  -3.60296   CTTGATGGCTTCGCT          GCCGAGCAGT CCCG GCTGCGCGGA           TTTGAGATAGGCATA
   MCA0840   8  54 433  887417 ..  887432 +  -4.6  -3.57144   ACCTTCCCGCGGTAG              CCGTCC AGGC GAACGG               TTTCGCCCTCCAGGG
   MCA0815   5 100  29  858007 ..  858024 + -12.7  -5.36441   CCGCCCGCAAAAAAA             GCCGGCT TCGA AGCCGGC              TTTTTTGTATCCGCA
   MCA0806   2 100  30  846426 ..  846441 +    -9  -5.60993   GGCGGCAGAAAAAAA              GCATCC TGCG GGATGC               TTTTTTTCTGCGCGC
   MCA0793   6  57 392  836457 ..  836513 +  -2.8  -4.07568   AGCAGGCTTATATCG CCGC-TCTCGGCGCGGACGAAGCCGTT TCCG AGCGGTGTCGTAACCGCCGACAAGCCG TTTTCCCGGAAGAAC
   MCA0775   3  64 175  820616 ..  820666 + -11.1  -2.52464   GCCGCAGCAGGAATT CCGTC-TCGTGCGAGGGC-GGTTCG GCT TGGGCCAGCTCACGCGCGGCGACGG TCACTTCGGGAAAAA
   MCA0767   3  76  28  807486 ..  807507 + -10.1  -3.83026   TTTTCCTTGCGGGAA           GGCGTGGTT TCCC GGCCACGCC            TTTCATGTCGGCCCC
   MCA0751   9  74 402  789982 ..  790021 + -12.2  -3.19668   TCTGGCGAGGAGGAG  TGATTCGCGAACCCGTGG GAAG CCGTGGGTTGACGAATCA   TTGCCTTGGGTGATG
   MCA0733   5  49   2  773694 ..  773704 +  -6.8  -2.62616   CGGCGTATTTATAAT                 CGTC CGG GACG                 TGATATGCGGGCTGC
      dnaQ   6  51  38  760733 ..  760763 +  -3.2  -3.56837   TCCTACGCCGCCTGA      TCGG-GCTGGCGG CTGGAC CCGCAAACTCCGA       TTCTCGTCTTTCACG
   MCA0713  11  60 378  754060 ..  754091 +  -9.4  -3.01791   TCCGCCACAACTGTT      CCAGCGGCGCGCG TTTGATC CGCCCGCC-CTGG      TGTTCGGCCAGCAGT
   MCA0703   4  49 373  740983 ..  741010 +  -2.7  -3.60296   CGGCTTGTGCCAGCA       GGGCT--TCGCGC CAGA GCGCGACCAGGCC        TTTGGCGTCCAGGTA
      secF   9  63 107  716594 ..  716622 +  -9.4  -3.30441   TCCCGCGTGTCGGTT        TCGGGCGGCGCC TGCAC GGCGCCGGCGGG        TTCTGCGGGCTCCTC
   MCA0662   9  56  73  696242 ..  696255 +  -9.5  -2.60194   GCGCAGGGTGATGTG               GGCCG CGTG CGGCC                ATTGCTTGAAGCGAT
   MCA0658   7  50 336  693218 ..  693229 +  -7.2  -2.71712   CGCGTCGAGATTTCA                GGCC GTAG GGCC                 GTTTCGCAAGAAAGG
   MCA0649   7  64 321  679223 ..  679235 +  -7.7  -3.64716   ATGCACCAATGCCCG                GGAGA CAC TCTCC                TATTTTGGGAGATCC
   MCA0616   6  68 -15  651819 ..  651847 +  -3.8  -4.56597   GGGAGAGATGAAAAA       GATGGCGG-CGCGG TGA CCGTGTCCGC-AGC       TTTTTGCCGCCGGAG
   MCA0616   6  68  94  651928 ..  651947 +  -4.8  -4.42238   TTCCAATGCCGATCT            CAGCGGGG GGCA CGCCGCAG             TTTTCGTTGGCGTCG
   MCA0609   3  93 246  645662 ..  645696 + -16.4  -3.53811   CAGCTCCGCATGTGG     TCCAGCGCCGCGTTGG CTG CCGACGCAGCACTGGA     TTTGCCCCGGATCGC
      ksgA  13  85  44  639928 ..  639951 +  -9.4  -4.69053   GCGGGCATGACAAAA          CCCCGGAAGC GGAT GCCGCCGGGG           TTTTATTCGGTCGTA
   MCA0595  11  79  16  627799 ..  627846 +  -9.7  -4.14392   GGGACTGCCGCGAGA CGCCGTCGGTCCGACCCTTCGC GCTGG GCGTCG-GTCGGGTCAGCGGCG TTTTGCCCATTCAGA
   MCA0586   0 NONE
   MCA0577   6 100 174  608548 ..  608570 +  -2.7  -5.77988   GCTCCAACAAATCAG          GCACTTATGC GAAA GCA-GGGTGC           TTTTTTTATGTCTGT
       ald   2  64 211  593153 ..  593165 +  -7.7  -3.70149   TCGCTCAGATCTCCC                TCCAG ATA CTGGA                TTTCGATGGTGTCAC
   MCA0543   7  71  83  560107 ..  560143 +  -8.1  -4.00042   GGCGGTCCCGGGGGG   C-GCCTTCCGCG-GTGC GACTA GCATGCGTGGAAGGCCG   TTATTTCCTGGCCGC
   MCA0536   3  50 449  553336 ..  553351 +  -6.8  -2.71011   AGGGCGTCCAGTCCC              GC-CCCG GTC CGGGTGC              TGATTCGGAACACCT
   MCA0523   7  85 355  539820 ..  539868 + -12.4   -3.8512   GGGATGGGTCCTGCC TTCGCGCGCGG-CCTTGACGGCG ATGT CGTTGCCGAGGATCGCGCGCAAA TTGTTCTGCTCGATC
   MCA0508  12  74 468  522520 ..  522539 +    -7   -4.3586   AAAGGCGCGACAGTG            CCGCGGCG GCCT CGTCGAGG             TTTTCGTCTGAATAG
   MCA0492   6  65 136  510762 ..  510780 +  -6.7  -3.92641   CAGCCAGTGCGAGTC            CTGCGCGG TGTT CCG-GCAG             TTTCTGGATCACCTT
   MCA0488   2  42 253  507409 ..  507421 +  -3.3  -2.89921   GCGCAGGTGGCGGCT                TCGAC CTT GGCGA                TGTCTGCGGCTTCGT
   MCA0484   9  78  88  504639 ..  504663 +  -2.1  -5.14563   TGGCGGGAGAAATCT         G-CCAGGGCA TGCCGC TGACCTGGAC          TTTTTTCCTGGAAGA
   MCA0472  10  59 357  491360 ..  491370 +  -3.2  -4.07568   AGCCTGCTTGTCAGG                 GCTT CCT AGGC                 TTTTGCCGGAACGCA
      cobS   1  49 167  482269 ..  482295 +  -2.9  -3.53012   ATGCCTTCGGCGGGC         GCGCGGACG AGTCCCTGG CGTTCGAGC         TTTCCGGCGACCCGC
   MCA0455   7  62 323  472909 ..  472925 +  -3.5  -4.21908   GCGAAAGCAGTGCGC              CGTTGCC GAA GGCCCCG              TTTTGCCTGGTAATG
   MCA0412   6  49 346  414124 ..  414154 +  -4.1  -3.55444   TGATTTCGCGCTGCG      CT-TTGGAAGCC AGTCCGAA GGCTTCCAGCAG       TTTCCCCAGTGGACC
   MCA0364  11  60 451  367102 ..  367125 + -10.2  -2.53876   GAACAGCTTCTTGAC          CTTGGCGGCG CTGT CGTCGCCCAG           TCCCTTGCCATCGCG
      rpiA   4  49 406  358644 ..  358659 +  -2.5   -3.6761   ATCCGACAGCGCATA              GC-CGG AGGAA CCGAGC              TCTTTCTTGAGGGCA
   MCA0345   5 100  28  347982 ..  348001 +   -15  -5.28778   TTCTCGGCACCAGGA            GCCAGCCC CTCG GGGCTGGC             TTTTTTGTGAGTGAT
   MCA0333   8  59 310  329325 ..  329337 +  -3.3  -4.08216   TCTTCCGGGGAACTC                GGTTC GTA GACCC                TTTTCAGCCGGATGG
      rpmE   4  66 452  317685 ..  317701 +  -9.3   -3.4252   CGGCGCTCTGCCTGG              CCGGCCG GAA CAGCCGG              TTATACTCGATCAGG
   MCA0318   4  66 173  314713 ..  314744 +  -9.4  -3.55563   AAAGATAGCGACAAC      TTGCGTGCGAATGCG CGA CGCAT-CGCCCGCGG      TTTGCGCGATAACGT
   MCA0309   7  56 291  306282 ..  306305 +  -3.8  -3.85817   CCACGGTCGACGCGC          CTGTGTC-GAC CAG GACAGACACGG          TTTGTGGAACCCCGT
   MCA0300   4  52 439  296726 ..  296737 +    -3  -3.72141   GCCGGTCTTCCACGG                TCTT TTCG AAGA                 TTTCGGTCTGGATCT
      glgX   6  63  49  291297 ..  291308 +  -7.2  -3.75153   TTTCCCCAGGTTGTC                GCGG ATTT CCGC                 TTTGAGTTCCCCCGC
      glgX   6  63 262  291510 ..  291537 +    -9  -3.31461   GCTGACGAGGAGCTG        GACGGCGTTGGG CTGT CCCAGCACCGCC         TTGTCGCCGTCCATG
   MCA0288   7  57 241  281080 ..  281119 +  -6.3  -3.57144   GTATCCACCAGCCGA  TAGTTGCCCAGGCGCGCG CCGGC CGCGCGCAAGG-CGACGA  TTTCGGCATGCGCGG
   MCA0288   7  57 415  281254 ..  281270 +    -8  -3.14132   CGGGCCAGCATCAGG              GCATGG CGCAT CCATGC              TTCGTCCGAGCCGGG
   MCA0280   5  52  -5  267373 ..  267389 +  -2.1  -3.77206   GACCCCTTCCTCATC              CAGTGAC CTT GCCCCTG              TTTCGTGGAGTTCTC
     amt-1   7  62 457  256910 ..  256924 +  -3.4  -4.27463   GTCGGCGATGCCCCG               CAGGGT GTT GCCCAG               TTGTTTCTGTTCTTG
   MCA0221   1  49  40  220554 ..  220572 +  -3.8  -3.55444   GTCACGGAACCCGCA            CCGCGGC GATCAG GCC-CGG             TTTCGAGGGTAGGGC
   MCA0201  13  81  33  208876 ..  208910 +  -6.2  -4.72986   TTTTTCCCCGCCTAC     GGTTCGGCCGGCGC CGGTGAT GCGCCGGTCTTCCC     TTTTTGGTCGGCATG
   MCA0197   1  38 377  206781 ..  206797 +  -2.1  -2.60392   GATGGATGCGCCGTC              CTGGCGG ATC TCGCGGG              CTTCGTTGAGGAGTA
   MCA0192   1  68 416  203704 ..  203716 +  -6.3   -4.2803   AACATTGATATAGTT                GAGAA CGG TTCTC                TTTTGCGTTAAGCTG
   MCA0180   8  69  24  193522 ..  193537 + -11.8  -3.21747   AGCAGCAACGCCGGA              CGCCGC TCCA GCGGCG               TTGCTGCTCGGCTCG
   MCA0175  11  73 233  185790 ..  185809 +  -4.2  -4.59853   AGCCGCCACCCAGCG            CGCGAATG AGCG CAATCGTG             TTTTTCAGCCGTTCG
   MCA0169  13  66  95  180639 ..  180656 +  -2.6  -4.44046   TGTCGGCGAAGTGCT             GCAACC AGGGCA GGTCGC              TTTGTTTCGCCTGGA
      apaH   9  59 424  172387 ..  172399 +  -9.1  -2.92613   CGACGGATGCAAGCC                GCCCA GGC TGGGC                TCATTTCAACTGCGC
   MCA0155  13  70 190  164574 ..  164588 +  -4.2  -4.57353   TATCGGAAAAGTATC               CCGC CGGGCGC GCGG               TTTTATCTGGTAACG
      rpoH   8  74   3  141636 ..  141678 + -12.7  -3.14463   CGACGCCGCTTAGCT GGCCTAGGCGGACACCGC GCCGGCCG GCGGTGTCCGCCC-GTCC TTCATCAGGCCGGTT
   MCA0128   5  57 419  134547 ..  134565 +  -5.8  -3.66921   AGGGCGTGGGTTTTT             CCACGGCG ACG CGCCAGGG             TTTGCCGTTGGCCTT
   MCA0120   6  71 149  126657 ..  126674 +  -8.4  -4.08216   CCGCGGGCCGTGAAG             GCCGGA TGGATC TCCGGC              TTTTCGCCGGGGTAC
   MCA0117   3  45 -32  123528 ..  123540 +  -4.7  -2.92522   GCGGGCAGCCGATTG                CCGCC TCA GCCGG                TATCGTCTTCGCTCG
       ppa   2  45 382  119487 ..  119508 +  -2.1  -3.35522   GGAATTCGATGTCCA           CCCCTGGCG AGCT TGCCAGCCG            TATTTGCAGCGCTTC
   MCA0096   7  62 202  103306 ..  103336 +  -8.3  -3.53012   CCGGCCCGCTGCCCC      GGCGGAAGGGCTGGC AGG GCCGGCTC-TC-GCC      TTTCGGAGAAACCCG
   MCA0085   7  72 119   89738 ..   89773 + -13.3  -2.52896   AGTTCAGGGTGAGAT    TGCCGCAGAGTGCGT CGGTGT GCGGACTCTGCGGCG     TCGCTTGCAGCGTGA
   MCA0077  11  57  -3   80143 ..   80157 +  -4.2  -3.82083   GGCTCCGCTCAAGTT               CTGAGG CGG CGTCAG               TTTCCGTTCTCCTGG
   MCA0077  11  57  58   80204 ..   80219 +  -5.4   -3.6682   GTTTCTTCACCATTT              C-GCAGG TCG CCTGCAG              TTTCAGTGACTCGAC
      coaD   1  39  37   68249 ..   68260 +    -3  -2.76315   TTCATGGGTCGGGGG                TGAA GGGT TTCA                 GTTTCCAGATGTTCG
   MCA0055   7  68 289   57618 ..   57663 + -11.9  -3.01712   ATGCGCGAGCCGGTG TCGATGAGGGCGGTGGCGATGA TGG TCAG-GCTGCCGCCTTCTTCGA TGTTGCGGGCCGCGC
   MCA0049  11  91  40   50486 ..   50518 +  -8.3  -4.85599   GAAGCGGCCATGTAC      CCGTTTGCGTGGGTC CGA GGCCGGCGCAAGCCG      TTTTTCTCGGCTCCG
   MCA0044   0 NONE
   MCA0039   2  54 359   41857 ..   41872 +  -3.2  -3.84719   CGCCCCCGTTCGCCG              TGGATG CCCA CACCCA               TTTCCATTTCCCGCT
   MCA0031   3  58 425   33409 ..   33424 +  -7.5  -3.39018   GACTCCAGCCGCATC              CGCCG AAATCC CGGCG               TCTTTGCCCTGCTGC
   MCA0023   1  57 -37   23243 ..   23262 +  -4.2  -3.79419   TCGGAACCGCTGCCG            CATC-GGCG CAG CGCCTGAAG            TCTTTTCTCGGCCCC

SUMMARY

519 putative operon ends contain 2745 possible terminators.
Percent operon ends hit by terminators of confidence >= x:
	x	#>=x	hits>=x	%hits>=x
	100	33	29	29	6 %
	99	33	29	29	6
	98	33	29	29	6
	97	33	29	29	6
	96	33	29	29	6
	95	38	34	34	7
	94	38	34	34	7
	93	41	37	37	7
	92	41	37	37	7
	91	44	40	40	8
	90	46	41	41	8
	89	48	43	43	8
	88	48	43	43	8
	87	49	44	44	8
	86	52	46	45	9
	85	60	53	52	10
	84	64	57	56	11
	83	66	59	57	11
	82	69	61	58	11
	81	74	66	63	12
	80	77	68	65	13
	79	91	78	73	14
	78	98	82	77	15
	77	105	88	83	16
	76	114	96	89	17
	75	115	97	90	17
	74	129	107	99	19
	73	139	115	105	20
	72	148	123	112	22
	71	158	131	119	23
	70	170	141	125	24
	69	181	151	130	25
	68	217	185	154	30
	67	221	188	156	30
	66	243	208	171	33
	65	268	231	180	35
	64	287	247	193	37
	63	312	267	206	40
	62	333	284	216	42
	61	353	301	223	43
	60	397	338	246	47
	59	440	378	264	51
	58	454	389	268	52
	57	532	453	299	58
	56	594	503	320	62
	55	637	538	333	64
	54	746	629	360	69
	53	771	642	363	70
	52	901	734	389	75
	51	957	776	397	76
	50	1038	835	411	79
	49	1234	984	441	85
	48	1319	1048	446	86
	47	1451	1145	459	88
	46	1618	1248	472	91
	45	1759	1358	485	93
	44	1825	1399	488	94
	43	2108	1588	496	96
	42	2175	1632	500	96
	41	2390	1775	506	97
	40	2529	1862	506	97
	39	2644	1940	510	98
	38	2715	1996	512	99
	37	2745	2021	512	99
	36	2745	2021	512	99
	35	2745	2021	512	99
	34	2745	2021	512	99
	33	2745	2021	512	99
	32	2745	2021	512	99
	31	2745	2021	512	99
	30	2745	2021	512	99
	29	2745	2021	512	99
	28	2745	2021	512	99
	27	2745	2021	512	99
	26	2745	2021	512	99
	25	2745	2021	512	99
	24	2745	2021	512	99
	23	2745	2021	512	99
	22	2745	2021	512	99
	21	2745	2021	512	99
	20	2745	2021	512	99
	19	2745	2021	512	99
	18	2745	2021	512	99
	17	2745	2021	512	99
	16	2745	2021	512	99
	15	2745	2021	512	99
	14	2745	2021	512	99
	13	2745	2021	512	99
	12	2745	2021	512	99
	11	2745	2021	512	99
	10	2745	2021	512	99
	9	2745	2021	512	99
	8	2745	2021	512	99
	7	2745	2021	512	99
	6	2745	2021	512	99
	5	2745	2021	512	99
	4	2745	2021	512	99
	3	2745	2021	512	99
	2	2745	2021	512	99
	1	2745	2021	512	99
	0	2745	2021	512	99
