# Supplementary material for: Rapid, accurate, computational discovery of Rho-independent transcription terminators illuminates their relationship to DNA uptake
Source: Genome Biol. 2007 Feb 21;8(2):R22. doi: 10.1186/gb-2007-8-2-r22 (PMC1852404; doi:10.1186/gb-2007-8-2-r22)
Supplement: Additional data file 2 — As described in the text, the entire robust tail-to-tail region is searched; if the region is less than 500 nt, then the 500 nt downstream of the stop codon is searched (stopping if a gene start is encountered). In the case of ties, all terminators with the high score are output. [file gb-2007-8-2-r22-S2.zip › Moorella_thermoacetica_ATCC_39073.ttperf]

 Moth_0017   6  73  23   17023 ..   17045 -  -7.7  -3.97444   ATAGGACGAATTAAA           GACCCGC CGTTGGAGC GCGGGTC           TTTACACTAATTAGC
 Moth_0047   6 100  20   46879 ..   46898 - -11.4  -5.15634   CAGGGGATTAAAAAA            GGGACACC CCCT GGTGCCCC             TTTTGTCCCCTGAAT
 Moth_0054   9 100  28   54081 ..   54113 -   -20   -4.3453   AAGTGTAAACACAAA     GGGGTGGCGAGCCTG TTTT CAGGCT-GCCACCCC      TTTTTCCTGGCCTCC
 Moth_0064   5 100  19   62638 ..   62661 - -16.8   -4.8743   GGTAAAATAAACAAA          GGCCAGGAGT TTGC ACTCCTGGCC           TTGCGGCGTACCAGG
 Moth_0071   6  63 281   71715 ..   71734 -  -6.4  -3.78679   AAAACAGCAACAGAA            CGATGGTA TAAT TACCGTCG             GCGACCTGGTGATAA
 Moth_0077  10  91 274   77130 ..   77151 -  -7.3  -5.27023   ATGTGAAAAATAAAA           CGGTCATCA TGAT TGATGACCT            CATCGACACCGCCGG
 Moth_0101   6  80 239   97632 ..   97643 -  -7.2  -4.56597   CTGGGGGGCGAAAAA                CCCC ATGT GGGG                 GCAGTGGCCCTGGGG
 Moth_0116   2 100   4  114229 ..  114252 - -19.6  -4.19953   GACTGAAGGGGAAAA          CCCCGGGGTC TCAC GACCCCGGGG           TTTTTAATGTCCCGG
 Moth_0127  14  85 106  123140 ..  123166 -  -2.9  -5.58454   TCCAGACCAAAAAAA        CCCACCCCT-GC GGCA GCGACCGGTGGG         AAATCCTCCGGGTGG
 Moth_0137   9 100  11  131974 ..  131999 - -16.9  -5.53288   TGGAAGTTAAAAAAA         CGCCACGCAGC ATGA ACTGCGTGGCG          TTTTTTTAACTTAGC
 Moth_0158   1  45 359  158560 ..  158583 -  -4.4  -2.89564   CGGCCAGGGGAGAGA          CGCAGGCC-CG GGA CGTGGCCGGGG          TAAAGGCTGCTTATT
 Moth_0182   2  50 111  179288 ..  179298 -  -2.4  -3.62046   TTAGGCTCCGAACAA                 CTGC GCT GCCG                 GCTACCATATTACCT
 Moth_0190   9 100 -28  186369 ..  186425 - -26.1   -3.6053   CCCTGGAGAAAGCAA GTACCCTGGCGCCCCGTCGCTGT-CCGG ATTA CCGGGAC-GCGGCGGGGC-CCAGGGTAC CCAGGAGGCAGAAGG
 Moth_0195   7  69 171  190935 ..  190955 -  -8.2  -3.53091   ACGGTGGTTTTGAAA            GGCCGGAC GGAAG ACCCGGCC            GAAGTGGAAGCGGCC
 Moth_0238  11 100  68  237243 ..  237260 - -14.1  -4.55287   CGCATCGACATAAAA             CCGCCCC TAAA GGGGCGG              TTTTTACTTTTAGCG
 Moth_0252   6  57 289  254468 ..  254500 -  -6.2  -3.43492   CCAGATGGAGTACAA      CCGCCGGCACGG CATCACCCC CCGTACCGTCAG      CAAGCCGGTACGGGA
 Moth_0267  13 100  13  276410 ..  276434 - -17.1  -4.96501   CTTTAGAAAAAGAAA          CCCCGGCCTGG TAA CCATGCCGGGG          TTTAAAATTGCCTCA
 Moth_0277   2  61 169  286273 ..  286283 -  -6.8  -3.57792   TCAGGGATTTTTAAA                 CTCC TAT GGAG                 TTATCTTTATATTTT
 Moth_0281   5  86 379  288705 ..  288718 -  -8.1  -4.87803   GACGCGGAAAGAAAA               TGGCG CAAG CGCCA                TGGGTTACCTCCACT
 Moth_0284   8  65  39  289993 ..  290022 -  -2.8  -4.57341   AATTTCGGGCAAAAA       CCCCTC-GGGG TTAGCTGCG CCCATGAGGGG       CTGGAGGAAATAGCA
 Moth_0289   0 NONE
 Moth_0293   3  74 349  298853 ..  298878 -  -6.9  -4.32857   TCCTTTAAAGATAAA         CTTTTTCCCTG AACT CAGGAAAATAG          GCTCATTTCCTATAA
 Moth_0303   3  73 368  306762 ..  306779 -  -9.9  -3.29324   CCCACTCAAACTGAA             CTCTAGC ATTT GCTAGAG              TTATTCTTTTAGGGG
 Moth_0323   7  57 320  327126 ..  327147 -  -5.9  -3.30124   CGGGATGGCTGAGAA           TACACCGGT CAAT ACCGATATA            GCCATGAAAAATTTT
 Moth_0323   7  57 149  327276 ..  327318 -  -4.8  -3.62096   CTTTACGAGGGTAAA CCCCGG-AGAC-C-CCATCCC CTAC GGGACGGCGAGACAGCCGGGG TTTATGGCGTCGATT
 Moth_0351   8  69 190  357787 ..  357813 -  -8.6  -3.60502   ATATACATTTTCAAA         CGACCCCCAAAA AGA TGCCGGGGGCCG         TTTTGGAATTAGGGT
 Moth_0360  10  63 475  364546 ..  364568 -    -2  -4.57569   CGACCTCCTTAAAAA          GGTTGACCT TAGTTC AGGCCA-CC           GCATCATGGTGAACC
 Moth_0367   7  90  44  372408 ..  372425 - -14.1  -3.20382   TTTTATATGCAGCAA             GCCGCCC AATT GGGCGGC              TTGAGCTTTGAATAA
 Moth_0370   6 100   7  374658 ..  374687 - -15.1  -3.88015   TATATAACTATTAAA       GGAACCCGGTTTT ATAA AAAGCCGGGTTCC        TTTATGTTATTTTTT
 Moth_0373   2  50 129  377947 ..  377964 -    -2  -3.64822   ATTGGGCTATTGAAA             CCCTAA TCAAGT TTAGGA              ATGTATTTGGTAAAC
 Moth_0402   3 100 141  407647 ..  407667 - -19.7  -4.28713   AATAGTATTAAGAAA            CCCCCGGGG AAC CCCCGGGGG            TTTTAAGGTTATCCC
 Moth_0407   5  53  39  412504 ..  412518 -  -6.4   -2.6155   CCGCGGAATATGAAG               GACGAA GCC TTCGCC               AGGGTAACGGATAAG
 Moth_0417   3  68 430  417957 ..  417979 -  -6.3  -4.07133   GAGCGTTATAAAGAA          GC-CTGGCAG GTTG CTACCAGAGC           TGCGGCTATCTTAAA
 Moth_0448   9  55 286  448054 ..  448072 -  -2.2  -4.07885   TAGCTTGCTTTAAAA             GCCCCGCC GAT GGGGAGGA             TTTGCCGGGGCAGGG
 Moth_0459   5  47 168  461235 ..  461247 -  -4.8  -2.81642   ATACCAGGTACTATA                GAGG TCAGG CCTC                CGGACGTTAAGATTC
 Moth_0462   1 100  49  464541 ..  464557 - -11.5  -4.76233   TAATAAAATAATAAA              GGGGCCC TGC AGGCCCC              GGTCCAGTACCCTCC
 Moth_0468   7  73 251  472157 ..  472190 - -10.2  -3.10164   CTAGGGATTATTGAA     GGCGGAGTGCTGGC TAACCG GTCAGGACCCCGCC      TTTTAATTTATCCCT
 Moth_0492   9  59 232  507490 ..  507513 -  -7.3  -3.05384   TCGCCCGGCATGGAA          GCCGGGCGC GACGAT ACGCCAGGC           TGTGCAAGCCTTTCG
 Moth_0505   5  81   7  523859 ..  523882 -   -11  -3.75115   GGGGGATAAAACCAA          GCCACCGG TGGGTATG CCGGTGGC           TTTAAGTTAACTGTT
 Moth_0521   9  57 122  541505 ..  541516 -  -7.2  -2.78405   GCTATGGAAAAAATC                GCCG CTTT CGGC                 TGGCGGGGTGACCAT
 Moth_0577   2  76 359  601717 ..  601735 -  -8.8  -4.08394   ATACCGCCCTGAAAA             CCGGCC AGGGAGA GGCCGG             ACCCCTGCTGGAGCA
 Moth_0598   2  62  13  622048 ..  622065 -  -8.3  -2.78384   CCGGCGGGTAGGACA             GCCAGCG GGGG CGCAGGC              TGGGGCCGGCTTCTA
 Moth_0616   7  69 395  641607 ..  641647 - -10.5  -2.68823   CGCCGCTGATATAAT  CCTCGCCGGAAAGAG TGAAATGATAG CCCTTTCAGGCGAGG  GCGATTTGGTAAAGG
 Moth_0645   5  56 239  676874 ..  676888 -  -7.2  -2.71924   TATGCTTTGGCAAAG               CTTGTT GCA AACAAG               ATATTTATTCTCTCA
 Moth_0681   7 100  44  714052 ..  714078 -   -18  -3.83756   AAAGGATAACTTAAA         GACCGGCCTGGT TAA ACCTGGCCGGTC         TTTGATGCCAGGGCG
 Moth_0689   3  49 209  718051 ..  718064 -  -3.1   -3.6003   TAAACGATGTTTAAA               TAAGG AAGG CCTCA                TCGCTAACCCATATG
 Moth_0711   4 100 -15  743473 ..  743501 -   -16  -3.53012   CTTCCTCCCCTGAAA        GACGGCGCCGGT TTTAG ATCGGCGCCGTC        GCTGCTTCCAGGTAG
 Moth_0719   3  80 249  749275 ..  749291 -  -9.3  -4.17048   TGCCCGGCAAAATAA              CCCCGGG GCC CCCGGCG              ACCTCCTGCCGCTCC
 Moth_0735   8  71 151  766498 ..  766515 -  -9.1  -3.56568   CAACGACGCTTTAAA             CGGCTGG GACC CCAGCCA              GGGTGCCCTGTATTT
 Moth_0763   3  63 361  800447 ..  800467 -  -8.2  -3.04755   CGAAAGAGTAAACGA            CGAGCAGG AATTG CCTGCGCG            AGGAGAAAAACTAGC
 Moth_0799   8  61 395  831182 ..  831202 -  -5.3  -3.79747   GGATGTACCATTAAA            CCTGCCGCC TGA GGCGGAAAA            TATTAACGTGGCCGC
 Moth_0806   4 100  10  837182 ..  837201 -   -15  -4.71426   GCGCCAGTAACAAAA            CCGGAGCC TGAC GGCTCCGG             CGGGGGCAGTTACGA
 Moth_0831  11  85 105  861248 ..  861273 - -11.8  -3.76387   AAAAAGAGAAACTAA         CCCCCGGGTA GTATTT TGCCCGGGGG          TTTTTGTGCGCCCGG
 Moth_0886   6 100  29  917125 ..  917178 -   -11  -5.14819   AAAGGAAAAAATAAA GGGAAAAGCCCCGGCCGG-GGTTAA GTGCT CTAGCAACCGGCCGGGGCTTTTTCT TCCTGCCAGGGGCAC
 Moth_0902   0 NONE
 Moth_0920   1 100  20  954755 ..  954774 -   -15   -4.4267   GGTTAAAAGTCAAAA            CCCGGGGT GAAA ACCCCGGG             TTACTAAATATCAAT
 Moth_0926   5  64 398  959780 ..  959794 -  -5.6  -4.07246   GGAGGTGAAACTAAA               TGCCGC AAG GTGGCA               GGACCAACCGTCTCC
 Moth_0938  16  66 278  971444 ..  971458 -   -10  -2.72043   AAGCCCGTCTCAAAG               CCAGGA GCC TCCTGG               AAGAAGCCGAAAAGC
 Moth_0989   5 100   8 1016073 .. 1016094 - -11.5  -4.84363   TCAAATCAGCAAAAA           GCCGGGGGT TTTC ATCCCCGGC            TCTAGAATTATTTCT
 Moth_0996   6  88 286 1023274 .. 1023293 -  -8.6  -4.70879   TGTAAACGGCAAAAA            GACCC-ACC CCC GGTAGGGTC            TCCCCGGAGGCGGTG
 Moth_1001   2  51  30 1029903 .. 1029924 -  -5.7  -2.58249   CATAGGCCTTATAAG           CTTGCTGGC CGTT GCCGGCCAG            ACCTGGCGGTGTAAA
 Moth_1004   5  63 462 1031731 .. 1031757 -  -8.7  -2.92475   TGCACGGGTATAAAT        GGCAACCGGGTA TCGT TCCCCGGT-GCC         TTCTACCCTGGGAAA
 Moth_1012   3  43 444 1039914 .. 1039929 -  -2.5  -3.10597   TTGGCCACCGAAAAG              GGCCT GAGTTT AGACC               AGATCAAAGAGAGTA
 Moth_1070   9 100  39 1100937 .. 1100955 -   -16    -4.015   GTAGCTACTAAAGAA             CCGGTGCC ACG GGCACCGG             TTCTTTGCTGCCAGC
 Moth_1120   9  71 -31 1148407 .. 1148428 -  -6.5  -4.23794   TTAATTCAAGAGAAA           TGGCGGTAG AGGC CTACCACCT            TTCCAAGGATTGTTA
 Moth_1129   6  95  46 1157023 .. 1157046 -    -8  -5.38047   GACGGATAGAAAAAA          GGCCACCCGC ACCA GAGGGTGGCT           TTAAAAATATTTTAT
 Moth_1210  13 100   0 1249182 .. 1249198 - -13.7  -4.41633   TATTTCTAAAAAGAA              GCTCCCC ATG GGGGAGC              TAGGAGTTGCTCGCA
 Moth_1231  10  88 352 1269399 .. 1269423 - -14.3  -2.71712   CGGCCGGGTGGAAAG          GCAGGCCCG CCTTGAT CGGGCCTGC          GACCAGTTAAAAAAC
 Moth_1238   6 100 152 1278471 .. 1278504 - -19.1  -4.24385   AAAATAAAAATATAA     CAAAACAGGCCACCT TTTC AGATGGCCTGTTTTG      CTTAATGATGGTGCG
 Moth_1244   2 100 135 1284439 .. 1284478 - -20.9  -4.93365   CGCTATAACCAAAAA  CCAACAGGGCCTTGAAC GTCATT GCTCAAGGCCCTGCTGG   CTCAAGGAGGTCTTT
 Moth_1256   8 100 351 1298458 .. 1298476 -   -16  -3.41602   GCGATGGTACCATAA             CGGCCGTC TCC GACGGCCG             GGAGGTAATCATGCC
 Moth_1289   6 100 121 1328914 .. 1328942 - -19.7  -3.55563   ATTTTAGGGGGCAAA        GAGGCCATCCAGT TCT ACCGGATGGCCTC        TTTAAGTATAGGGAA
 Moth_1303   5 100  15 1346546 .. 1346571 - -14.7  -4.88895   AAAGAAATAAAGAAA         GGGCGGCAGGT TTTC ACCTGGCGCCC          TTGCCGTATTACCCT
 Moth_1349   6 100  47 1394150 .. 1394175 - -11.9  -5.07486   TAGCTCTAATAAAAA         GCCCTTGTCTC CCAA GAGAGAAGGGC          TTTTTTCCTTTTGAT
 Moth_1355   5  76 419 1399971 .. 1399996 - -11.7  -2.76453   TGACAATCGTAACCA         GCCCTGCCGGC CTCT GCCGGCTGGCC          TTTGCAGCTGAGCCT
 Moth_1370   7  63 284 1415414 .. 1415424 -  -2.4  -4.61873   CTGGAGAAAGTAAAA                 CCGG GCG CTGG                 CGGCGAGATCCAGCT
 Moth_1393   9 100  41 1441295 .. 1441316 - -17.3  -2.89655   GTGGCGAAAAAAATG           CCCGGCAGG GTTC CCTGCCGGG            TGCTTTGCTGCAATT
 Moth_1455   3  73 113 1501077 .. 1501091 -  -2.1  -5.16237   AATCTGACTAAAAAA               GCGAT AACCG ATCAC               ATATGCCAGTGGGGT
 Moth_1464   5  51 236 1513092 .. 1513142 -  -3.1  -3.75332   AGCGTCGAAGCCAAA CTA-CGACGTACCGGGATGACTGGA CGT CCCTGGCAGCCCGGGGCG-CGCTAG TTAAAGTCAAGGAGT
 Moth_1588   6  74  16 1621855 .. 1621882 -  -4.1  -4.91109   GGGGCATTAGAAAAA        GCCGGTACC TGCCCTCTAT GTTACCGGC         CTTTTACATTATTCA
 Moth_1598   3  59 153 1634017 .. 1634036 -  -5.7  -3.57263   ACCCCGACCCGGAAA            CCAGG-GG TTATG CCGCCTGG            CTCCTGGGCATCCTG
 Moth_1666   4  63  45 1701179 .. 1701191 -  -3.3  -4.46976   AGGAATAAAGAGAAA                TAGCC CTA GGCAA                ACTCACTTAGGCATG
 Moth_1744  11  90  23 1796146 .. 1796190 -  -9.3  -4.58395   TTTACCCCTTAAAAA TCCCCGGGAGCTACCC--CCC AGGTG GGGTCGGGCAGCTCCCGGAAG GATTTGCCTTCCCTG
 Moth_1796   5 100  13 1850588 .. 1850605 -  -9.8   -4.7254   AGTGGGTATGAAAAA             CCGGGG TGGCGG CCCCGG              TAATATTGGATGTTA
 Moth_1813   5  50 225 1872273 .. 1872298 -  -2.4  -3.66178   CTGTGGAAGGGTAAA         CCCCTGGTAG CTACCC CCACCGGTGG          CCTGGCCTACCAGGT
 Moth_1833   6 100  -8 1890889 .. 1890930 - -21.9   -2.9675   TACGCCAGAACGACA GTACACTAAAAAGGGAGCC TTAA GGTTCCCTTTTTAGTGTAC  CATATTCTCCTGCCG
 Moth_1861   3  56 256 1922912 .. 1922928 -  -5.1  -3.59979   TCTCTTTATGGTAAA              CGGTAGT ACC AGTACCG              CTACCATCTTTAGTT
 Moth_1875   6  59 393 1938013 .. 1938031 -  -4.5  -3.86822   CAACGGCTGTAGAAA            GCC-GGGC CGCC ACCCAGGC             CATCACGAGGGAAGT
 Moth_1889   3  47 295 1952137 .. 1952150 -  -2.3  -3.51934   CCTGCGGGACAAATA               CCTGG CCGG CAAGG                GCCGCTGGTGGGAAT
 Moth_1899   9 100 137 1963602 .. 1963615 -  -8.1  -5.67283   AATGCAAACAAAAAA               CCAGG TAAA CCTGG                CTCCCGATAACAGCC
 Moth_1916  10  93 174 1985954 .. 1985982 -  -8.8   -5.1356   TGGGATTAATAAAAA        CGACCTGGACCC GGCAA AGGTCCAGGCCC        TGGAGGAGGCCAATA
 Moth_1937   8  95   4 2012396 .. 2012426 - -14.2  -3.77832   CGGGAAAGCTAATAA       TTAACCCCTTGC ACTTCCG GCAAGGGGTTAA       TTGCTAACGTCGGCC
 Moth_1956   8  93  44 2034379 .. 2034415 -  -6.7  -5.41143   TAGGGCGCAAAAAAA   CGTCTACAATGAGGGC CCCGTT ACCCTGAT-GTAGACG    TCTTTGCCTGCAGTA
 Moth_1977   5  63 125 2060844 .. 2060861 -  -9.1  -2.59564   GCTGCACGGTACAAT             GCGGCCGG CAT CCGGCC-C             GGGCAGCGGGAAGCA
 Moth_1991   6  95  13 2073044 .. 2073070 -  -8.8  -5.22039   TTTAAACCCAAAAAA        GCAGGCG-CAT TCAAAT ATGACGCCTGC         TGCTCCAGCAAGTTA
 Moth_1996   2 100  64 2079257 .. 2079288 - -15.2  -5.45802   TGCTTAAAATAAAAA      GCCGCCACTCCTTT AGTT AAAGGGGTGACGGC       ATCGTCGCCTGGTAA
 Moth_2020   7  83 267 2106613 .. 2106647 -  -4.2  -5.47821   AGCCAGGCAAAAAAA     TCCCGCCATAATACCC TCC AGTCATTATGGCGGCT     CTCTCTTTTTACCTC
 Moth_2061   6  85  31 2153762 .. 2153774 -  -4.7  -5.45802   TGCTCAAAATAAAAA                TCCGG CCC CCGGG                CCGTTATACGAAGTC
 Moth_2082   8  76 225 2172838 .. 2172872 -  -9.9  -3.77111   CAGTAAAAATCAGAA     GCCCCCGGAGTGCAT TACTG ACGGAGCCCGGGGGC     TTATTTGCCTCAAGC
 Moth_2086   1  53 293 2177977 .. 2177987 -  -6.8  -2.72344   CCTGATCGGCAACTA                 CCTG CCC CAGG                 CGCGTCTCAATTACT
 Moth_2099   7 100  39 2191387 .. 2191412 - -12.5  -5.08601   CTACCCTAACAAAAA         GCCCGGAGAGG CAAT CACCTCCGGGC          CCCATATTAGTCGTG
 Moth_2110   6 100 -11 2203688 .. 2203704 -    -5  -5.84011   AATAAAAAATAAAAA              CCGCCC TACTG GGGTGG              TTTGATGTTGATACG
 Moth_2155   2  58 272 2259067 .. 2259086 -  -3.6  -4.06903   AAGTCTGAAAGGAAA            GGGTTT AGGAACAG AAACCC             GGTCTCTTAACCTAA
 Moth_2174   3  69 186 2273866 .. 2273877 -  -5.8  -4.28656   AGCCAATACGGAAAA                GTGC ACCT GCAC                 TTATGAACCGTGCAG
 Moth_2197   5  55 313 2297636 .. 2297648 -  -4.7  -3.53811   GTTACGCGCCGGAAA                CGCTG CTG CTGCG                CTATGCCGGCCCCGG
 Moth_2205  10  91  89 2305809 .. 2305837 - -13.2  -3.53855   TCGTCTAAAAATACA        GCCCTGCAGC AACCCCAAA GCTGCAGGGC        TTTTATTATACTGTT
 Moth_2208   6  69 -43 2307587 .. 2307609 -  -9.9  -3.03124   CCCTACGCCGTAATA          TCGCCGCTGG AAAC CCAG-GGCGA           CGTTCACCAGGCCGA
 Moth_2213   3  48 427 2310615 .. 2310625 -  -3.2  -3.38581   AGCAATTTTTAAATA                 CACC GCC GGTA                 ACTTTGCCGAAATGC
 Moth_2213   3  48  27 2311013 .. 2311025 -  -3.3  -3.44088   GAGAGGAAAACAAAG                CGGAA TTC TACCG                GCGGCAGATGGCAAA
 Moth_2233   3  44 166 2329234 .. 2329251 -  -4.1   -2.7361   CTAACGATAAACTCA             TCTGACA CAAA TGTCAGG              GAAAGCATTAAAACT
 Moth_2241   5  55 471 2339536 .. 2339548 -  -6.2  -3.18383   AGCCTTAGGTATCAA                GGCC TGCAT GGCC                AAATACCGGGTAGTG
 Moth_2251   6 100  26 2354497 .. 2354527 - -15.4  -3.14132   CCCCCTTGCCAGTAA       CGAAGCCAGGCCGC ACT GGTGCCTGGCTTCG       ACTTTATTTTTGAAG
 Moth_2299   3 100  20 2413250 .. 2413272 - -12.7  -5.64274   CCACCCATAAAAAAA           CCGCCCCCT GGGTG AGGGGGCAG           GCAGTGCTGGTCTTC
 Moth_2333  11  71 415 2452459 .. 2452477 -  -4.5  -4.56597   TGCCGCCGGGAAAAA             GGCCTTC AGCGA GAAGGGC             GATCTGAAGCAGCAG
 Moth_2351   1  58  38 2470842 .. 2470854 -  -3.3  -4.07687   ACTTGCCTCTGAAAA                CTGCG GTT CGAAG                ATGGGCGTTAATACT
 Moth_2364   7  79 109 2484177 .. 2484192 - -10.4  -3.70773   CTGGAGACGCAATAA              GGGACC GCGA GGTCCC               TTGTTTTTTTCTAAC
 Moth_2513  10 100  20 2619479 .. 2619515 - -21.1  -3.42354   TAGCGCAAGGGATAA    GTTTAACCCCTGCCTTA AAA TAGGGCAGGGGTTAAAC    TTTTATTGCCTTAAA
 Moth_2512   4 100  74 2619479 .. 2619515 + -23.3  -4.72029   TAGCGCAAGGGATAA    GTTTAACCCCTGCCTTA AAA TAGGGCAGGGGTTAAAC    TTTTATTGCCTTAAA
 Moth_2508  10  88 437 2615467 .. 2615506 + -14.2  -2.76456   GCCACGGCTGCCGCA  GCCACCTCAGGGTTGGCC GGCA GGCCAACCTTGCGGGGGA   TAATTAAATCCATTT
 Moth_2505   1  39 314 2612416 .. 2612431 +  -2.5  -2.70022   CCAAGAGGGCCAGAA              CTGCC GCCCGG GGTAG               ATTATCTGCACTGGA
 Moth_2476   8  89   6 2582635 .. 2582657 +  -6.1  -5.28778   CCGCAGTTAAAAGAG           AGGGGGCGC CTAAC GCGCCCCAG           TTTTTTATAACTAGT
 Moth_2363   5 100  -2 2484174 .. 2484195 + -10.9  -5.60993   TGGCTGGAGACGCAA           TAAGGGACC GCGA GGTCCCTTG            TTTTTTTCTAACCAC
 Moth_2352   2  50 257 2473371 .. 2473385 +  -3.4  -3.53224   CAGGGCCTCGATGGG               GTCGGC ATT GGCGGC               TTTCCGGGCGGGGTA
 Moth_2332   8  63 358 2453210 .. 2453226 +  -9.4   -2.5937   GGTATATAGCTTTAA              CCTGCC GTGCA GGCAGG              CTTCTAAAAGTCTAT
 Moth_2317  10  65 105 2441433 .. 2441451 +  -4.4  -4.38712   GCCAGCTCCGGCAAT             CCCTCCAG GAG CTGGCGGA             TTTTATCCGCGTCCA
 Moth_2298   7  68 255 2413468 .. 2413491 +  -9.5  -2.76696   CTTCCTCCAGGGAGT          CGGGCAGGG ACTTCA CCCTGGCCG           CTTCTTCCGGCGGCA
 Moth_2264   8 100  72 2370047 .. 2370065 + -10.2  -4.80077   CGAGCCGAAAAAAAA             CCACCCCG CTT CAGGGTGG             TTATTTTTATTTTAA
 Moth_2261  13  87  41 2368045 .. 2368059 + -12.8  -3.36228   TCCCGGACTTATCAC               CCCCCG ATG CGGGGG               TCTCTTTCTAATGGC
 Moth_2250  11  95  17 2354497 .. 2354527 + -15.4  -2.69725   CCCCCTTGCCAGTAA       CGAAGCCAGGCCGC ACT GGTGCCTGGCTTCG       ACTTTATTTTTGAAG
 Moth_2240   3  47 214 2340134 .. 2340162 +  -3.1  -3.37283   ATTAGATGCTCTCGC        CCACCATAGTA CTGGGTT TCCTCTGGTGG        TGTTTGAAACCTTTC
 Moth_2232   5  80 369 2328552 .. 2328571 + -12.2  -2.79133   CGGTTCTGTGAGGGG            GGTATGCC GCGA GGCATACC             TCTACTCGACCATTA
 Moth_2223   6 100  13 2318744 .. 2318795 +   -34  -3.52162   TAACGCATCTAAGTG GCTGCATGGCAGGGCCACGGGC AACATTCA GCCCGTGGTCCTGCCATGCAGC TTGATATTATTTATG
 Moth_2212  11  68 445 2311492 .. 2311505 +  -9.5  -2.79004   TATCCTGGCTCAAAA               CCGCC TGCA GGCGG                ATCTTTTCCGCATCG
 Moth_2207   2  42 454 2307931 .. 2307944 +  -2.3  -3.04398   ATAGCAGGGCGATTA               AAGCC AGGG GGCTG                ATTTTGGGGACAAAG
 Moth_2196   8  59 300 2298234 .. 2298245 +  -7.2  -2.92613   GACGATCATGGCATT                GGCC ACCA GGCC                 TGCTTTACGGTGGCG
 Moth_2173   2  47 403 2274434 .. 2274460 +  -2.2  -3.59946   AGAGCCCGGCGTGAA         TACCGCTTAAAG GTC CTTTGGCCGGAA         TTATATCCTTGACCA
 Moth_2154   2  71 445 2259492 .. 2259519 +  -9.1  -3.54935   GACTAATAGTAGCCT        CCCCTCCAGCG CGCCAA CGTTGGAGGCG         TTTGAACCAGCTTTG
 Moth_2145   3  83 254 2247559 .. 2247571 +  -6.9   -4.8622   CCGCCGCCATTCCGT                GGGCG TTC TGCCC                TTTTTCCTTCCAAAA
 Moth_2109   7  70  18 2203688 .. 2203704 +  -7.9  -3.95022   AATAAAAAATAAAAA              CCGCCCT ACT GGGGTGG              TTTGATGTTGATACG
 Moth_2104   5 100  71 2198367 .. 2198400 + -16.1  -2.98407   ACAGAAAAATAAGGA     GACCCCTTAACCTGT TGTT GCAGGATAAGGGGTC      AATTTTTTTATCCTA
 Moth_2098   3  64 117 2191497 .. 2191535 +  -4.8  -4.23988   CGGACCAGTTCCCCG CCGGCACGTTCAAGATCGTC ATT GACGAT---GA-CGTGCCGG TATTTTTTCATATAG
 Moth_2087   7 100  49 2180098 .. 2180120 + -11.2  -4.82901   TTTTTGGTAATGAAA           GCCCCCTTGC CAG GCAGGGGGTC           TTTTTGTGCGGGCGG
 Moth_2060   3  73 146 2153764 .. 2153777 +  -9.5   -3.3095   CTCAAAATAAAAATC               CGGCC CCCG GGCCG                TTATACGAAGTCTGT
 Moth_2019   4  63  21 2106615 .. 2106645 +  -9.2  -2.59632   CCAGGCAAAAAAATC      CCGCCATAAT-AC CCTCCA GTCATTATGGCGG       CTCTCTCTTTTTACC
 Moth_1995   3  57 260 2079393 .. 2079405 +  -6.9  -3.22298   CCTTGATGGTGTGCA                GCCGG TTC TCGGC                TTCGTCATAGATGAC
 Moth_1990   6  64 470 2073466 .. 2073502 +  -8.5  -3.26568   CATAAAAAGAAGCTT    CAACCGGCCGGCCGG TTCCTGC CTGCCCGGCCGGGGG    CTTTTGTGCCTGTCC
 Moth_1955  11 100  32 2034326 .. 2034353 +  -9.1  -5.61881   CCGGCGGTTACAAAG        CCAGGAGGGTG AGTTCC CGGCCTCCTGG         TTTTTCTTTTTAGGG
 Moth_1936  12  90  45 2012396 .. 2012426 + -14.2  -3.16564   CGGGAAAGCTAATAA       TTAACCCCTTGC ACTTCCG GCAAGGGGTTAA       TTGCTAACGTCGGCC
 Moth_1919   0 NONE
 Moth_1915   6  67  77 1986118 .. 1986129 +  -2.2  -4.73388   GCAATCTCTTAATGT                C-CCG GCC CGGTG                TTTTTCCTCCGGATT
 Moth_1911   5 100  92 1981237 .. 1981287 + -28.4  -3.19192   AGACTTTCGTTCGCT GCCCCTTGACAGGGAGATGGCCTG ACG CTAGCCTTCTCCCTGTCAAGGGGC TTACCTTCGCTCCGA
 Moth_1905   6  65 401 1971254 .. 1971268 +  -2.7  -4.65895   CAGCAAGAGGGAACC               GGCCG ACCGA CCGCC               TTTTTCGCTGAAGAA
 Moth_1898   3  85  51 1963676 .. 1963717 +    -6  -5.08824   TTTTCTCGATAAAGT ATAGGGAGAAG-A-CGCGGT AAAA ACCGCAATTCTTCTCCCTAA TTTTTTACGTGGAGA
 Moth_1892   6 100  84 1956672 .. 1956689 +  -9.1  -4.81249   AAATACAGCGAAAAA             GCCGGTT TTTA AGCCGGC              TTTTTCGCTTTAAGG
 Moth_1888   5  55  96 1952527 .. 1952538 +  -2.2   -4.0896   TCGGCAACCTGGTAA                GTGC TCCT GTAC                 TTTTCCAGGGCCTTT
 Moth_1879  12 100  55 1942945 .. 1942965 +   -14  -3.91164   CGTACATCACCTCCA            GCCGGGGT ACATC ACCCCGGC            TCTTTTTGCGGGATT
 Moth_1879  12 100 275 1943165 .. 1943186 + -13.1  -5.32699   TGTAAGAAGTTAAAA           GCCTATCCT GGGG AGGATAGGC            TTTTTTAATATTTAA
 Moth_1874   9  52 335 1938622 .. 1938632 +  -4.6  -3.32704   AGCCGTTTCCCCTTC                 TGCC GGG GGCG                 CTTTTCCTTATATTG
 Moth_1865   8  75 216 1929254 .. 1929266 +  -3.3    -5.093   GCCGCCACAGGGGAA                GCCGA TGA TGGGC                TTTTGTTCTTTTACG
 Moth_1860   5  52  85 1922889 .. 1922900 +  -2.2  -3.96327   CACCGTAAAAGGAGT                GAGG TCTG TCTC                 TTTATGGTAAACGGT
 Moth_1860   5  52 120 1922924 .. 1922962 +    -4  -3.56643   AAACGGTAGTACCAG  TAC-CGCTACCATCT TTAGTTTATT AGATGGTAGCGAGAA   TTTCAACACTCTGGA
 Moth_1849   8 100 -15 1908116 .. 1908169 + -26.9  -2.98866   ACAGCAGGGGCAAAA ACAAGGGCAGCAGTAAGGGCTTCCC TGAA GGGAAGCCCTTACTGCTGCCCTGCC CTTATTTAGCTGTAC
 Moth_1834   7 100   5 1891935 .. 1891950 + -11.8   -5.4505   TCGGATTTTAAAAAA              GGCGCC TGGC GGCGCC               TTTTTTGTTGCCCGG
 Moth_1828   5 100  52 1887709 .. 1887734 + -14.7  -4.99043   GCGGCCAGGAGGTCA         CCGGCAGGAAC GAAG GTCCCTGCCGG          TTTTATTTATACACA
 Moth_1814   9 100  28 1874151 .. 1874179 + -10.4   -5.1861   AAAGATATAAAAAAA        CTCCTTCCTG ATTCCCGCC CAGGAAGGAG        TTTTTTGCTGGTGCC
 Moth_1802   6  59  29 1856477 .. 1856491 +  -5.7  -3.61356   TGGCCACCCCCTGTG               GAAGG TGGCC CCTTC               TTTACCCTGCCTGCT
 Moth_1795   7 100 268 1850630 .. 1850648 +   -11  -5.18643   ATGTTACTTTATGGT             CCCTTCCT TTG GGGAAGGG             TTTTCTTTTGGTTGC
 Moth_1787   7 100  17 1841373 .. 1841392 + -16.4  -4.56597   GTCCCTTTTAGTATA            GCCCCCGC CAGT GCGGGGGC             TTTTTAAGAAACGGA
 Moth_1787   7 100 454 1841810 .. 1841830 + -16.9  -3.05521   GGTCGCTGACTTCCT            GCCTCACCG GCC CGGTGAGGC            TGTTCAGCATCTGGT
 Moth_1781   9 100  24 1836900 .. 1836925 + -19.1   -3.3197   CCATGGGACTAAAAA         GATACCCCCGG CCTG CCGGGGGTATC          TTATCGCCATGCTGT
 Moth_1767   3  62 213 1824208 .. 1824222 +  -2.8  -4.36914   AGACAACCTGGATTT               TCAGTG AGG CACTTA               TTTTCTCCCACCAGC
 Moth_1743   8  63  96 1796146 .. 1796192 +  -6.7  -3.76952   TTTACCCCTTAAAAA TCC--CCGGGAGCTACCC--CCC AGGTG GGGTCGGGCAGCTCCCGGAAGGA TTTGCCTTCCCTGCC
 Moth_1737   3  60  88 1788985 .. 1789017 +  -8.4  -2.54193   TCCCCGAAGCTAATT     CCAATGGC-CCTGGC TGCG GCCAGGAGCTGGTGG      TCCCTTGGGATGGTC
 Moth_1724   2  60 -23 1771119 .. 1771145 +  -3.7  -4.20707   AAGGAAATATATCTT        TTTCCACCTCGC GGTG GCG-GGTAGAAG         TATTTTTTAGTGCCC
 Moth_1715   5  52 403 1758637 .. 1758647 +  -2.4  -3.93963   ATAACCTCGATGCCG                 GCCC GGC GGGA                 TTTATCAATCATGGT
 Moth_1710   5 100  15 1749158 .. 1749199 + -14.4  -5.28176   AAGGGAGAGGCTAAA GAGGGGTAAACGCCGGAG TATTTT CCCCGGGGTCTACCCCTC  TTTTTTATCCCTGGC
 Moth_1705   4 100  20 1742461 .. 1742481 + -18.3   -4.2803   TCATAGCAGTAGAAA            CGGCAGGCC ACC GGCCTGCCG            TTTTCCCTTAGCCTA
 Moth_1665   7  55 227 1701249 .. 1701272 +  -2.4  -4.08546   ACTCATTCAATGTTT          TCCAAGAGAT TACG GTATCTTGGG           TTTCTACTTAGTAGT
 Moth_1656   4 100  -8 1691415 .. 1691450 +    -9  -4.68593   CAGCGCACCGGGCGG    CGGGGATAGGCGCAG AGGCCTG CGGCGCCTA-CCCTG    TTTTTGCCTGATACC
 Moth_1610   3  57 440 1646913 .. 1646923 +  -6.8  -3.17146   GCTGTACCTGGCGGC                 GGTC ATG GACC                 TCTATTCTAAAAGGA
 Moth_1597   8  61 459 1634651 .. 1634665 +  -6.4  -3.61398   TTCAAACATACGGCC               GCCATT GGC GATGGC               TTCTTCAAAGGCAGC
 Moth_1587   3  55 138 1621987 .. 1622000 +  -6.7  -2.94199   GTTCTTCAGGGGTAA               TCACC GCCA GGTGA                TCTCCTTCCTGAATG
 Moth_1519   7 100  -9 1566362 .. 1566378 + -13.7  -4.62069   GGAAGAAAAAAATAG              CCGGGCT TGA AGCCCGG              TTTTTCCCCTGCAAC
 Moth_1493   3  86   8 1541584 .. 1541603 + -12.1  -3.59738   ATCTTTAATGCTAAA            GCCCCGG ACTTCG CCGGGGC             TTTACAGATATAATG
 Moth_1480  13  61 418 1528639 .. 1528655 +  -2.2   -4.4261   TTGAGACCTTCGCCG              AGGAAC AACTG GTTCCC              TTTTACTATTCCCGG
 Moth_1463   8  54 290 1513687 .. 1513709 +  -6.3  -2.80511   TAGCAGGACGCCGGG          TT-CCTGGGC CAGG GCCCGGGCAA           TGATTACCTTCTGCA
 Moth_1454   7 100 173 1501236 .. 1501259 + -10.2  -4.57569   GTAACCTCACCTCCA          GCCTGCGGCG GAAA CGCTGCAGGA           TTTTTACGAAGCTGG
 Moth_1436   3  63  65 1480824 .. 1480845 +  -6.7  -3.65542   AGACTAATCGCCGGA           GAAGATC-CT TCC AGAGATCTTC           TGTTTTCGAGCTACA
 Moth_1404   6  67 123 1452405 .. 1452420 +  -7.5  -3.64257   TAACGCCGCCAGGAG              GGGCC ATTTAA GGCCC               TTAGTTTCCTTATAT
 Moth_1401   7 100  30 1450150 .. 1450178 + -18.9  -4.89521   CTTGGGATAATTCAG        GGCGCTCGCCTGT ATT ACAGGTGGGCGCC        TTTTCTTTAAAGTAT
 Moth_1392   7 100 197 1441295 .. 1441316 + -17.3  -2.97439   GTGGCGAAAAAAATG           CCCGGCAGG GTTC CCTGCCGGG            TGCTTTGCTGCAATT
 Moth_1369   2  64 451 1416110 .. 1416124 +  -7.1  -3.50737   GGCGACGATATCATC               CAGGG GGTGG CCCTG               TTGCTGTTTATGGAT
 Moth_1354   0 NONE
 Moth_1348   4 100  44 1394150 .. 1394175 + -11.9  -5.48054   TAGCTCTAATAAAAA         GCCCTTGTCTC CCAA GAGAGAAGGGC          TTTTTTCCTTTTGAT
 Moth_1302  10  63  76 1346540 .. 1346577 +  -8.3  -3.09492   CTTATTAAAGAAATA   AAGAAAGGGCGGCAGGT TTTC ACCTGGCGCCCTTGCCG    TATTACCCTTAACCC
 Moth_1288   6 100  97 1328914 .. 1328942 + -17.5  -3.70902   ATTTTAGGGGGCAAA        GAGGCCATCCAGT TCT ACCGGATGGCCTC        TTTAAGTATAGGGAA
 Moth_1270   3  57 292 1314436 .. 1314455 +  -7.8  -2.55213   TGATCATTCCCATAC            CCATAGCC CCGG GGCAATGG             TGAGTTGGATGCATC
 Moth_1264   4  58 136 1309182 .. 1309203 +  -7.9  -2.67543   ACTCGATGGTCACCC           TTGCCGGAG CCGG CGCCGGCAG            ATGTTTAAGGTTTTT
 Moth_1255   6  79   0 1298814 .. 1298829 +  -3.2  -5.26875   GTTTGAGAAGGGATA              AAACGC CTTT GCGTTA               TTTTTTAATTGCCGG
 Moth_1243   0 NONE
 Moth_1237   8 100  46 1278471 .. 1278504 + -16.9  -2.53715   AAAATAAAAATATAA     CAAAACAGGCCACCT TTTC AGATGGCCTGTTTTG      CTTAATGATGGTGCG
 Moth_1230   9  77 -40 1269753 .. 1269771 +  -4.4  -5.06414   TAAATAAGGTGCGGC             CGGAAGGC CAG GCCTGCGG             TTTTTATTGCCCGCG
 Moth_1218   7  85  59 1257014 .. 1257040 +  -5.8   -5.0666   GTCTCTACTCTTCGG        GACTGGC-GCC TCTAAC GGCAGCCAGCC         TTTGTTTTTTAAGTC
 Moth_1211   8  81 326 1251216 .. 1251249 +  -9.7  -4.07885   ATATCCTTTTAAAGC     TAGCCTTCCCTGA AATTAAGA TGAGGGAAGGCTA      TTTTGCGACGGCATC
 Moth_1186   7  76  27 1218641 .. 1218662 + -11.5  -2.80244   CCGGCTTTTTCGTCC           AGGCCCTGG TTTA CCAGGGCCG            CTATTTGTTCCAGCC
 Moth_1167   6  91   3 1199444 .. 1199457 +  -9.5  -4.58663   CAAATCCTGTTGATA               GGCGC CGCA GCGCC                TTTTTAAAACGTGGT
 Moth_1152   4 100 105 1183800 .. 1183817 +  -6.9  -6.02345   GGCGGAGTGAACCCG             TCAGGCC AGAG GGCCTGC              TTTTTTTTATGGTTA
 Moth_1143   8  76 261 1177073 .. 1177096 +  -8.8  -4.00868   AATGTTCAGGTTTAA          CAGGGTC-CCC GCC GGGAGACCCCG          TTTAATTATCACTCC
 Moth_1136   8  93  43 1164631 .. 1164646 +  -8.2  -5.01732   GCGGGAACTCTATTA              CGGCCT TAAG GGGCCG               TTTTTTAACCGCATT
 Moth_1128   6  85  26 1157024 .. 1157045 + -11.5  -3.63589   ACGGATAGAAAAAAG           GCCACCCGC ACCA GAGGGTGGC            TTTAAAAATATTTTA
 Moth_1123   5 100  33 1152330 .. 1152367 + -16.6  -3.45023   AGAATTACGCGACAA   CAAAGGCTGTTGAC-AC GCGCA GTAGTCAACAGCCTTTG   TTATAGTAGTCCTAC
 Moth_1119   2  66  -7 1148408 .. 1148427 +  -7.8  -3.56366   TAATTCAAGAGAAAT            GGCGGTAG AGGC CTACCACC             TTTCCAAGGATTGTT
 Moth_1069   4 100  12 1100937 .. 1100955 +   -16  -4.00042   GTAGCTACTAAAGAA             CCGGTGCC ACG GGCACCGG             TTCTTTGCTGCCAGC
 Moth_1011   2  83  71 1040146 .. 1040182 + -11.4  -3.59252   TTCAGTTAAGCTCCT    GAGCCCCAGGCTTGGC GGTAG GCATGGCCCGGGGCTC    TATTCTTTGGTCCCG
 Moth_1003   9  59 363 1032511 .. 1032523 +  -4.8  -3.96148   CTTTTACAGTCGCCG                CCCT TGATC AGGG                TTTCTCCTGCCAGGC
 Moth_0994   6 100   9 1022775 .. 1022798 + -16.7  -3.95435   TCAGTAGTTAAACTT          CGCCCGGGG AATCTC CCCCGGGCG           TTATGTTTTGAAAAA
 Moth_0988   5  70  78 1015882 .. 1015896 +  -7.8  -3.91084   TCACCGCCGCCTCGC               CTCGGC TTC GCTGAG               TTTGCTTACGCCTCA
 Moth_0932  11  82  11  966555 ..  966578 +  -5.2  -5.10933   CGTGAACCTAAGTCT          CCCGGT-AGTC GTA GACGCGCCGGG          TTTTCTTTTCGCTGC
 Moth_0927   6 100  12  962153 ..  962188 + -25.6  -4.36914   CTGACGATGGACAAA    CAGGGAGGGAACCGGT CACG GCCGGTTCCCTCCCTG     TTTTATCCCAACCAA
 Moth_0901   5  61  23  937803 ..  937816 +  -2.3  -4.32034   GAATAGAAATTTTAC               TCTGG TGAT CCTGA                TTTTGGTCCTGCTCC
 Moth_0805   7 100 326  837502 ..  837526 + -17.3  -3.65514   CCGTTAAAGTAAGAG          GCCGGGTTATA AAG TATAACCCGGC          TTCCTTTAATTTCAA
 Moth_0710   4  75 168  743471 ..  743503 + -11.9  -2.72463   CACTTCCTCCCCTGA      AAGACGGCGCCGGTT TTA GATCGGCGCCGTCGC      TGCTTCCAGGTAGGT
 Moth_0688   4  59 340  718364 ..  718378 +    -7  -3.03151   GGATCAAACTGGGTG               CCTGCG CAC CGCCGG               ATTTCCTTTAGCGCA
 Moth_0678   3  42 296  713350 ..  713360 +  -2.4  -3.01208   CCAGATGCCATCGTT                 GCAG CTA CAGC                 CTTATTATTATCGGC
 Moth_0678   3  42 340  713394 ..  713411 +  -2.1  -3.02144   TTTAGTCACACGGAA             TG-TTGAA GAT TTCAAACA             TCTTCGCAGGCATGG
 Moth_0650   5  77 277  682375 ..  682388 +  -3.1  -5.25803   TTAGCCATTACAGGT               TTGCT CAAA AGCAG                TTTTTTATACCGATT
 Moth_0644   3  46 141  677164 ..  677178 +  -3.5   -3.2614   AGTTTACCCTTGAGC               CGGTA GCTAG TGCCG               TTAATATAGAAAATG
 Moth_0615   4  69 370  642352 ..  642370 + -10.2  -2.70932   TCACCGCCCTTGATT             TCCGCCGG CGG CCGGGGGA             TGGTTAAACCCCCCA
 Moth_0576  10 100 -21  601766 ..  601806 + -15.5    -2.962   GGCTATCTGGACCAT  CATTGCCATGGGGGAGCAT TGA ATGCTCCCCCATGGTAGGC  CTATTTCTTTTGCGT
 Moth_0520   6  63   9  540731 ..  540774 +  -9.4  -2.61727   AAAATAGCCTCCATG CCGGCCTGCCGCCAGCAAAA AGGG TCTTGCCAGGAGCAGGCCGG TCAATTATAATAAAT
 Moth_0507   6 100  37  526710 ..  526734 + -17.9  -4.13748   GTGAGCCATAAAAAA          CCCCCGGTAGA GGG TCTGCCGGGGG          TTTGCTATTTTTGCG
 Moth_0504  11  88 157  523859 ..  523882 + -12.4  -3.78067   GGGGGATAAAACCAA          GCCACCGGTG GGTA TGCCGGTGGC           TTTAAGTTAACTGTT
 Moth_0499   7 100 280  516689 ..  516707 + -13.2  -3.99494   ATCCCTGAAACCCTT             GCGCAACA AGC TGTTGCGC             TTATTGTTCACTTAG
 Moth_0491  11  93 410  506243 ..  506284 +  -6.4  -5.49568   TCAAGGCCCTTGTGG TTTCAACCCTCGCCCGGC ATGGAA GCCGGGCGCGACATGAGA  TTTTTGTTTTGCGTT
 Moth_0461   8 100  43  464564 ..  464591 + -17.1  -5.26918   GCAGGCCCCGGTCCA        GTACCCTCCGG GTCAGG CCGGAGGGTAC         TTTTTTATGGGCTAT
 Moth_0416   4  68 250  418479 ..  418497 +  -4.4  -4.59109   TGCCGGGATATCTCC             TGCCCGGC GTG GCCGACCA             TTTTTCCCAGCTCTG
 Moth_0406   4 100  51  412605 ..  412624 +   -15  -3.83561   GGCGTAGTCAAAGCT            CCCGGGCA GTGG TGCCCGGG             GTTTTTTTACACGCA
 Moth_0401   7 100  11  407647 ..  407667 + -19.7  -4.21936   AATAGTATTAAGAAA            CCCCCGGGG AAC CCCCGGGGG            TTTTAAGGTTATCCC
 Moth_0295   6  76 137  301985 ..  302010 +  -9.7  -3.75629   ATACCAAAACAATGA         CGAGCCGG-GAA ATA TCCTCCGGCTCG         TTTACATTGCGCATA
 Moth_0292   4  50 125  299317 ..  299329 +  -4.1  -3.30124   GTGTAAACTAGAGTG                CAATC GGC GGTTG                TTATAACGGCTAACG
 Moth_0288   3  46 225  293653 ..  293667 +  -3.5   -3.2614   AGTTTACCCTTGAGC               CGGTA GCTAG TGCCG               TTAATATAGAAAATG
 Moth_0275   3  81 453  284701 ..  284726 +  -9.8  -4.07746   TTGCCTTGCAGGCTT         GCAGGTC-TCC GGAAA GGATGACCTGC         TTATCTTTTTCCAGG
 Moth_0268   9  77 308  278824 ..  278859 +  -6.8  -4.55295   ACCGGCTCAACTTCA    GTAATCACCTCCTGGCC GTG GGCCGGTAGGAGG-TAC    TTTATTTCTAGACCG
 Moth_0251   5  75 152  254881 ..  254893 +  -7.7  -4.13945   TGCCGATAATTGCCC                CACAC CCG GTGTG                TTTTGCCGTGGCGAT
 Moth_0237   5 100  82  237243 ..  237260 + -14.1   -5.0925   CGCATCGACATAAAA             CCGCCCC TAAA GGGGCGG              TTTTTACTTTTAGCG
 Moth_0204  11 100  12  200520 ..  200542 +  -6.2  -5.55664   ATGAAAGGATGGCCA           GAGAGGGCGG GAC CCTTTCTCTC           TTTTTTTAATCCTCA
 Moth_0200   6  71 190  197842 ..  197894 +  -4.9  -4.64861   TCAACTTCTCCTGCC CCCCGGG-CAAGGGTATGAGGGC CAGCCTGAC GCCTTC-TACCTTGATCCCGGGG TTTATTTTGGCCCGG
 Moth_0194   6  90  12  191105 ..  191128 + -14.6  -2.64274   ATGAACTTTAGCGTA          TAGCCGCCGG CTTT TCGGCGGCTA           TAGATTTAGCGGGGT
 Moth_0189  10 100  19  186319 ..  186344 + -18.3  -3.61506   CGTGGGTTGCCCCCT         GCCCCTGCCGT GAAA GCGGCAGGGGC          GTTTTTTCGCCCTGG
 Moth_0063   4  48 388   62939 ..   62951 +  -4.1   -3.1478   TTTTTGGCTTCCCGC                TGGCT GTA AGTCA                TGTTGATGCCGTGGT
 Moth_0063   4  48 465   63016 ..   63031 +  -3.9  -3.16881   CCCGTCGTATTTCTC              GGCCT CGATCA GGGCC               TTCATCAACTGGCTG
 Moth_0053   4 100 181   54081 ..   54113 +   -20   -4.7373   AAGTGTAAACACAAA     GGGGTGGCGAGCCTG TTTT CAGGCT-GCCACCCC      TTTTTCCTGGCCTCC

SUMMARY

245 putative operon ends contain 1444 possible terminators.
Percent operon ends hit by terminators of confidence >= x:
	x	#>=x	hits>=x	%hits>=x
	100	101	80	78	32 %
	99	101	80	78	32
	98	101	80	78	32
	97	101	80	78	32
	96	101	80	78	32
	95	109	84	82	33
	94	109	84	82	33
	93	115	89	86	35
	92	115	89	86	35
	91	122	92	89	36
	90	127	97	93	38
	89	128	98	94	38
	88	138	103	98	40
	87	141	105	99	40
	86	145	109	101	41
	85	154	117	107	44
	84	154	117	107	44
	83	163	123	110	45
	82	165	124	111	45
	81	176	129	114	47
	80	181	132	117	48
	79	185	135	119	49
	78	189	138	119	49
	77	193	141	122	50
	76	203	149	128	52
	75	213	158	131	53
	74	217	160	133	54
	73	231	172	138	56
	72	234	174	138	56
	71	250	187	143	58
	70	256	190	145	59
	69	277	206	151	62
	68	291	217	155	63
	67	302	223	157	64
	66	327	242	159	65
	65	336	250	162	66
	64	358	269	166	68
	63	387	296	179	73
	62	404	307	181	74
	61	427	324	186	76
	60	446	338	188	77
	59	481	365	195	80
	58	496	374	198	81
	57	541	411	204	83
	56	561	424	206	84
	55	602	451	212	87
	54	627	469	213	87
	53	662	499	215	88
	52	728	543	218	89
	51	765	561	220	90
	50	833	605	225	92
	49	880	638	226	92
	48	932	675	228	93
	47	998	724	232	95
	46	1047	756	234	96
	45	1138	823	235	96
	44	1169	841	236	96
	43	1261	904	237	97
	42	1333	952	239	98
	41	1354	963	239	98
	40	1389	990	239	98
	39	1444	1035	240	98
	38	1444	1035	240	98
	37	1444	1035	240	98
	36	1444	1035	240	98
	35	1444	1035	240	98
	34	1444	1035	240	98
	33	1444	1035	240	98
	32	1444	1035	240	98
	31	1444	1035	240	98
	30	1444	1035	240	98
	29	1444	1035	240	98
	28	1444	1035	240	98
	27	1444	1035	240	98
	26	1444	1035	240	98
	25	1444	1035	240	98
	24	1444	1035	240	98
	23	1444	1035	240	98
	22	1444	1035	240	98
	21	1444	1035	240	98
	20	1444	1035	240	98
	19	1444	1035	240	98
	18	1444	1035	240	98
	17	1444	1035	240	98
	16	1444	1035	240	98
	15	1444	1035	240	98
	14	1444	1035	240	98
	13	1444	1035	240	98
	12	1444	1035	240	98
	11	1444	1035	240	98
	10	1444	1035	240	98
	9	1444	1035	240	98
	8	1444	1035	240	98
	7	1444	1035	240	98
	6	1444	1035	240	98
	5	1444	1035	240	98
	4	1444	1035	240	98
	3	1444	1035	240	98
	2	1444	1035	240	98
	1	1444	1035	240	98
	0	1444	1035	240	98
