# Supplementary material for: Rapid, accurate, computational discovery of Rho-independent transcription terminators illuminates their relationship to DNA uptake
Source: Genome Biol. 2007 Feb 21;8(2):R22. doi: 10.1186/gb-2007-8-2-r22 (PMC1852404; doi:10.1186/gb-2007-8-2-r22)
Supplement: Additional data file 2 — As described in the text, the entire robust tail-to-tail region is searched; if the region is less than 500 nt, then the 500 nt downstream of the stop codon is searched (stopping if a gene start is encountered). In the case of ties, all terminators with the high score are output. [file gb-2007-8-2-r22-S2.zip › Mycobacterium_avium_paratuberculosis.ttperf]

  MAP0008c   3  64  21   11109 ..   11125 - -12.3  -2.62616   TCAGTTGGTAGAGCA              CCGCCTT TGC AAGGCGG              GTGTCAGGGGTTCGA
      pknB   3  66  34   16625 ..   16638 -  -5.9  -4.07568   GCGCCGGCTGGAAAA               CGACG TCCA CGCCG                CGGTGCGACCGTATC
  MAP0028c   4  49 123   32498 ..   32518 -  -6.2  -3.07935   AGGGGATGCATGGAA           CGCGTCAAC CCCG GTTGA-GCG            ACTCGCAGCCAATCA
  MAP0043c   2  42  76   47883 ..   47893 -  -2.4  -3.14132   GCGCTGCGCGAGGAA                 GCGG AGG CCGA                 GAACCGGGCGAGTTA
  MAP0072c   4  51 191   79500 ..   79526 -  -3.6  -3.53811   TTCATTCTGGCCAAA         CACCGTAACGGT CCG ACCAAGACAGTG         ACCGTTGCGCATCAG
  MAP0080c   4  53  34   89432 ..   89445 -  -5.9  -3.29144   GTATCGGGTGGACAA               CGGCA AGGG CGCCG                GCTGACGGGCCCGAC
  MAP0080c   4  53 -46   89502 ..   89525 -  -8.1  -3.02144   GCAGCGTGTCGAACA          TCAGCGCCG TGCCGG CGGCGGTGA           ACGCCTGATACAGCG
  MAP0083c   8  77 118   92699 ..   92721 -  -5.5  -4.66609   CATCTCACCCAAAAA          GAGCTCGCCC AACT GGTCG-GCTC           CTCGCGGGAAACGGT
  MAP0090c   6  58 445   97848 ..   97879 -  -2.2  -4.16016   CGAGTGTGGAAGAAA      TGCGGTCGAGGCTGA CCA CCACCCTCG-CGACA      TTGCCCTGGCTTGTC
    nuoI_1   6  51  65  102891 ..  102903 -  -6.9  -3.04461   CAGCGACGGCCAACA                GAGCG CAA CGCCC                GACGGTAACAGCATC
    nuoI_1   6  51 -24  102963 ..  102992 -  -4.1  -3.61398   GTCCGCGGTCAACAA       CGTGGTCA-CCGGG CTT CCCGGTTCGCCGCG       GCGATGTTGTCGAGG
  MAP0103c   5  54 217  108949 ..  108960 -  -3.6  -3.73224   TGAGCGGTGACGAAA                CAGC CCGT GCCG                 CTTCCGCTTCTCGTC
  MAP0119c   1  41  34  128896 ..  128909 -  -3.7  -2.71712   GGCGGGCCCCGAAAC               CCGGC GAAT GCCGT                CGAAGCCGATCGCCC
  MAP0125c  10  80 314  132468 ..  132504 - -15.8   -3.2964   AAACCCGGGCCAGAA   GCGCGCTAG-CCGCCGG GCGG CCGGCGGCCTCGAGCGC    CGGCGCTGCGGCGGT
  MAP0128c   2  51 455  135406 ..  135421 -  -2.5  -3.70902   CGGCGCACATCGAAA              CCGCT TTGCGC AACGG               CGATCTCGCCATCTA
  MAP0131c   3  61   4  138389 ..  138437 - -10.8  -2.87344   CATGTCGGGCAGACA GTGCTGCACCGCAAACCGGCCG GGCCG CAACGGGTAAGCGGCGCAGCGC TTCTCAGACGCCGGC
  MAP0137c   5  90 137  144319 ..  144361 - -19.1  -3.13403   TGGTGGGCATCAAGA CCGCCGACGTCGACGGCGC GGCCA GGGCCGTCGAGGCCAGCGG CGGCGGCATCGTCAA
  MAP0142c   3  49 213  147681 ..  147693 -  -4.7  -3.28712   CCTGGCCGGCGACAA                GGACG GGG CGGCC                AAGGTGGTGCCGGAT
  MAP0147c   5  64  24  152101 ..  152130 -  -9.2  -3.53012   GCCGGGCTGGGCAAA       CTCAGCGACGCC GCGCTG GGCGCCGTCGAG        ACCCGGATCGCCCGG
  MAP0159c   4  50 123  161350 ..  161382 -  -7.7  -2.57564   GGATCCCGTGACAAG     GCCGAAGAGCCCGC GACCGT GCGGG-TCGTCGAC      GACCGAGTGTGAGCA
  MAP0168c   9  65  61  172231 ..  172260 - -12.1  -2.75252   ATGACCTCAAGATCA       TCACCGCCGCC GACATCGA GGCGGCGGTGC        GCAGCGTGTGTTCGG
  MAP0175c   8  66 -38  182793 ..  182815 -  -4.7  -4.26351   CAGGAACGCAATAAA           CCCGAGTCG CGGAT CGCCTCGGC           GAGCGGCTCCAGCAC
  MAP0178c   2  49   6  185163 ..  185204 -  -6.4  -3.04263   ACCGGATCGTCAACA CCTGGCCGGCCGAACGGCT GCTGG AG-TGGACGGCCGGCTAGG TCCGATCAGTCCGGC
  MAP0191c   6  47 380  195892 ..  195908 -  -3.5  -3.32022   GCTGGTAGAGACCAA              GCTGCTG GCA CTGCTGC              ACCGGTTCGGCATCG
  MAP0195c   4  58 371  199918 ..  199956 -  -8.9  -3.31792   CCATCACCTCGACAA  CGCCCAGTCGGTG-GCG CTGACCC CGATCACCGAC-GGGCG  GTGGAGCTGCGTGCG
  MAP0203c   6  58  10  207605 ..  207633 -  -8.7  -3.28924   CATCCCCGGCTACAA        CGCGGCCCGGCAG GCA CTGACCGACCGCA        GCGGCTGAGTCAGGA
       csp   8  50 137  212889 ..  212910 -  -7.9  -2.66316   CCGCCGACGAGATCA           CCGCCGCCA ACAA CGACGACGG            CGTGGGCCGGGTGCT
  MAP0222c   4  47  73  235325 ..  235340 -    -6  -2.79183   TCGACCCGCATGAGA              CGCGGC TGCT GCTGCG               CAAGTCGCTGAAGTT
  MAP0222c   4  47   3  235398 ..  235410 -  -6.2  -2.70932   CGTCGCCCGCAAGCA                CGGG CTGAT CCCG                GTCTAGTCGCCCACG
  MAP0261c   6  59 360  280388 ..  280404 -  -9.4  -3.14344   GACCTGCCCGAGGAA              CCGGTG GTGGT CACCGG              GGACGCGGCGCGGCT
      tyrA   7  62 433  294493 ..  294503 -  -8.2  -3.54382   CGGCAACAGAATCAA                 GGCC AAC GGCC                 GCATCGTCGCCGCCG
  MAP0282c   5  66 165  299227 ..  299247 -  -6.1  -4.09685   GCTCATGTCTGAAAA           GC-CGGGC GAATCG GCCCGAGC            GATACAGCCGGACGC
       pca  11  53 154  310659 ..  310671 -  -3.3  -3.73224   CCACCGCCGACGAAA                TCGCC CGC GCCGA                GGCCAATCTCGCCGC
  MAP0302c   3  51 160  322263 ..  322305 -  -6.2  -3.20164   CGAGATGCAACCCAA GCCCAACGAGGTCGACGAAG ACGAG CTGCG-CG-CCGCGGTGGGC AAATACTGGGCGATC
      recR   7  61 259  338568 ..  338579 -  -3.6  -4.07885   GACCGGTTTCGAAAA                CCAC AGGG GCGG                 AACGGTATTGGGCCC
     dnaZX   5  52 202  343678 ..  343721 -  -8.8  -2.58544   CTGCACGGCGAGAAC TTCCGGCACCACTACGCGATG ACG CTGCGCG-ACTGGTGCCGCAA TCTGGTCGAGCACTG
  MAP0329c   0 NONE
  MAP0336c   6  52 350  358761 ..  358775 -    -7  -3.21099   GCCGCCTACCAGGAA               CGCCAG ACC CGGGCG               TTGACCTCCGAGCGC
  MAP0352c   2  47 228  376104 ..  376117 -  -3.8  -3.28712   CGGCCTGCTGGACAA               GGTG ACCGTG CACC                GGCCTGCCGACAAGG
  MAP0352c   2  47  12  376317 ..  376333 -  -5.1  -3.05522   CAAGGCCGTCAAAAG              TCCGC ACTGGAG GCGGA              AATGAACGCGCTCAA
  MAP0374c   4  47 148  400059 ..  400094 -  -5.2  -3.04517   ATCCGGGCGGAAAAG    CGATGAGCCCCACTAG GGTT CAGGTGGTGCCCAACG     GACCGGTGCTGGTCT
  MAP0382c   3  55 473  406311 ..  406323 -  -9.1  -2.77523   TCCGCAGGAAGACCA                GCGGT GGG ACCGC                CGCGAACGCGGCGAG
  MAP0386c   5  61 289  408839 ..  408849 -  -6.8  -3.63515   CCTCATCGCCAAGAA                 GGAC GGC GTCC                 GCATGGCGGTCCAAT
  MAP0390c   7  54  71  413073 ..  413091 -  -6.7  -3.33696   TTCGTCCCGAACGAA            GCGC-GCT ACCA AGCTGCGC             CACACCCCGCTTGAA
  MAP0398c   5  61  11  422359 ..  422385 - -10.7  -2.84878   GTGGCGAAGCTAAAC         GGTCCGGGCGC TTAGC GCGCCCGGGCT         TAGCCCGCGCTTACC
      ephE   5  54 130  426997 ..  427033 -  -7.9  -3.14931   GCCAGTGTGGAGCAA    GGCAATTCGGGTGGACC GCT GATCGACCTGAACGGCC    AGGTGCTCGGCGTGG
  MAP0414c   5  75 368  438217 ..  438256 - -15.6  -2.70354   GGCCCGATAAATGTA  GAGCGGGCGACGTTCCGA ATGT TCGGTCCGCCGCCCGCTA   GCACGGGACTCGGTT
  MAP0421c   1  59 440  444012 ..  444058 -  -9.2  -3.14132   GCCCGCGGCGACGAA CGCTCCGCCACGGCGGCCGCG GTCCGG CTCGGGC-CCGCGGGGGCGCG GGTCGACCTGCGCCG
  MAP0426c  10  89 238  451953 ..  451990 - -16.9  -3.60296   TACGCCGAGCCCAAA   CGCCGCGGCCGGCAGGGC GCC GCCGCGCCG-CCGCTGCG   GGAGCTGGGCGCCGA
  MAP0429c   5  53 157  456579 ..  456605 -  -5.1  -3.40444   AGGTAAGAAACAAAC        GGGCCT-TCCGC ACCC GCGAACAGGCCT         AACCACTAACCCAGA
      lpqG   3  48 463  467196 ..  467209 -  -5.9  -2.83119   AATCGGGGACAACTA               CCGCG ACGC CGCGA                CCGAGACCGGACAGG
  MAP0443c   7  51 323  469979 ..  469992 -  -3.7  -3.53224   GAGGGCGTGGCCAAA               GCCGC CGAA GCGGT                CCTGCCCGCGGCCGT
      lpqF   3  52   3  494205 ..  494215 -  -8.2  -2.80016   GCCCAGCACCAACTA                 GCGG CCG CCGC                 GACTAGCGCGGCGCG
  MAP0472c   4  63  73  499054 ..  499107 - -12.4  -2.52516   CCGTTCATCATGAAC CAGCCGCCAC-CGCCG-CCCGGCCCGG TGC CCGGACCAGGTCAGCCCGGGGCGG-TG CCGCAGCCCGAGGCG
  MAP0481c   2  48 311  507130 ..  507170 -  -2.4  -3.56937   CAACATCGAAACCAA GGTGGAGCC-CGACGACAC CGGC GCGTCGGCGCAGCCCCAGG  AGTTCGTCGACGTGA
     arsB2   5  75 -57  511721 ..  511778 - -15.5  -2.71712   GGCCGGCCGCGAAAG CTAGCCGCCCAGCAGCCGCGCCGACGCC CAC AGCGCCAGCACGGCCACCA-GCAGCGAG ACCGGCACGGTGCAC
      aspB   5  58 117  529252 ..  529270 -  -8.8  -3.26164   AGAGCAGCGAGAAGA             TCCGCCTC GAC GACGCGGA             CGCGGTGCTCGACGT
  MAP0511c   5  52 331  538578 ..  538590 -  -7.7  -2.80816   TGTCCATCGACGACA                TCGAC ACC GTCGA                GATCAACGAGGCCTT
  MAP0519c   4  71 -36  545818 ..  545837 -   -15  -2.62263   ACGGGTCGCAGATCA            CGACCGGG ATCA CCCGGTCG             GTCCACGACTGATAG
     ufaA2   5  72 -21  554985 ..  555025 -  -8.7  -4.07568   CGCTCGGCGGCAAAA  CGGCGAGAAGGCCCCGCAG CTA CGCCGGGACCAGCTCGACG  CCGGAGAGCACGACG
  MAP0538c   6  50 -53  563963 ..  564001 -  -7.3  -2.87564   TCAGTCGTCCAGATA   TCCCTCGGCGACGGCAT GCTCG ATGCTGTCGCCGAGCTT   CGGGCAGGACTTGGT
  MAP0541c   2  60 188  565974 ..  566022 - -10.8  -2.72344   GCTGATCGCCAACCA CGCCACCGTGCTGGACGGCGCGG TGAT CGGCGCGGGC-AGCCTGGTGGCG GCGCATTCGCTGGTC
  MAP0554c   6  49  59  579812 ..  579869 -  -6.1  -3.02511   TGGATTTCGTGAAGA TCAGCGAAGGCATGGGC-GTGCCGGCCC GGC GGGTCAGCACCGCGGAGGAATTCGCCGA CGCGCTGCGCGCCGC
  MAP0572c   7  75  11  596905 ..  596944 -  -4.9  -4.62069   GGTGGACTTCAAAAA  GATCGGCAAGCAGT-GGC TGATC GCCTACATCACGCCGATC  TGACCCCGGTTCAGT
      cpsA   3  70 251  603378 ..  603399 - -12.9  -3.01712   GCTGGCGCTGGAATA           CGCGCGCCG GGGC CTGCGCGCG            GTGTGCGTGGCGCCG
  MAP0586c   6  53 429  610546 ..  610571 -  -5.3  -3.42503   GGCGAACACCCAGAA         CCCGCCGCCACC ACC GG-AGCGGCAGC         GCTACGCGGCGCTGA
  MAP0589c   4  62  81  614893 ..  614910 - -10.5  -3.19246   GCAAGGCCAATCGAA             GGCCGCC CGAA GGCGACC              GATGCTGCGAGCCCC
  MAP0593c   2  70 241  619169 ..  619211 - -11.2  -3.56821   AGCACACCCCGGAAA GCGCCGACGTCA-CGGTGC GGGTGG GCACCGACGGCGACGACGC GGTCCTCGAGGTGGC
      ggtA   3  85 -26  631659 ..  631679 - -13.9  -4.07885   GATCCGGGTCTAAAA            CGCGGCGGC CTG GCCGTCGCG            GCGCGGGTCGCTGGC
  MAP0613c   1  61 223  638265 ..  638281 -  -3.7  -4.14243   GACGTCACCCGAAAA              CCCAA TCCGCAC TTGGG              TTTTGGTCAGGGTGT
  MAP0622c   4  66 308  648816 ..  648865 -   -12  -3.16668   CAACAGGTTCAGCAA GGACGGCCAGATCACCGCGATC CGCGCC GCCCGCGGCTATCTGGGCGACC GGCTGGGCCGGGTGG
  MAP0627c   3  49 228  651247 ..  651279 -  -3.1  -3.53012   CTGGTGCCGCTGAAA      TCCGGTGAGGGCCGC TAC GTCGCCCCCGCCGAC      GTGCTCGACGAACTC
  MAP0627c   3  49 204  651292 ..  651303 -  -5.8  -3.14344   GACGTGCTCGACGAA                CTCG AGGG CGAG                 GGACGGGTGGTGTTC
  MAP0634c   2  65  33  656902 ..  656960 - -11.6  -3.05384   GGCGGCTGGAGCGAA CGAGGTCGGCCGGCACCAGTTCGGTGA GAGCTT TCGCTGGG-TGGTGCTGGCCGACCCCG AAGGCAATGTGTTCT
  MAP0640c  11  80   7  663566 ..  663604 - -17.4  -2.57132   GCGCCGCGGTAGAAC   CAACGCGGCGCCGGTGCA GTA CGCATCGGCGCCGGATTG   TCGCTGTTAGCCTCG
   phoY2_2   9  52 220  676050 ..  676060 -  -4.6  -3.54459   GGAAGCCGTCGGAAA                 GCCG GGA CGAC                 TGATCGAGGTCGACG
  MAP0672c   4  48  55  693381 ..  693392 -  -7.2  -2.57132   CCGCCTGGCGAGAAT                GGGC CGCC GCCC                 CGGATGGCTGGATCG
  MAP0677c   5  58 309  698090 ..  698122 -  -6.7  -3.53012   TCGGGGGGTTTGAAA      CCATGGCGGAGCGGG TGG CCCGCCGCGACGAGG      TGCTGGCCGTCGTCA
  MAP0684c   9  69 249  704460 ..  704493 - -13.9  -2.70932   GTTGCTGGCCAAGGA     GTACGCGCTGA-CCGG CAC CCGGATCAGCGCGCAG     CGCGCCGTCGAGCTC
    narL_1   7  56  43  709353 ..  709368 -  -6.1  -3.53091   ATGGCGTGCGCGAAA              GCGCT GGTGCG AGCGC               GGCGGTTCGATGCGG
  MAP0701c   4  50 393  722871 ..  722897 -  -7.1  -2.82623   GGCGCTGCAGAACTA         CGACGCCACGC TGCCC GCGATGCGCCG         CATCGTCGAAGCGCT
  MAP0710c   7  55  15  734974 ..  734984 -  -8.2  -3.01924   GACGCTGCCGCAACA                 GCCC CGA GGGC                 CCGGCCCCATTTATC
  MAP0729c   4  66  45  752363 ..  752385 -  -6.8  -3.96624   GAGGGCTACCAGAAA           GCCGCGAAGC TGC GCCAGGCGGC           GGCCGACTGCAACGC
  MAP0738c   3  49 452  760548 ..  760576 -  -6.5  -3.04144   CGGCGACGCCGAAGA        CGTCGGCGACACC ATG GCGGCCGGCGACG        AGTCGGCCGTGCTGC
  MAP0749c  10  50 432  770607 ..  770647 -  -7.6  -2.63991   GTGAACTCAACCAAG GGTG-GCTGGTG-GCCAACG GTT CGCTGGGTCACGAGCGCACC ATGATGTGGCTGGGG
  MAP0766c   9  80 426  789652 ..  789673 - -17.3  -2.59564   CCTCGAGGGGAGAAT           CCCCCACCG GGTT CGGTGGGGG            CGGCCGTGCCGCCGG
  MAP0774c   1  43 259  795562 ..  795576 -  -4.3  -2.74263   AGGTGAGCGTGAAAT               TCAAC AAGCG GTTGA               TGATCGTCTGGCTGG
       pdc   5  51 372  802902 ..  802916 -  -7.1  -3.04144   CCGGCATCCGGAAGA               CCTGG GTGTT CCAGG               CCTTCGACGACGACC
  MAP0788c   9  55  54  807481 ..  807499 -  -6.6  -3.38812   GGGCCCGCAAGAAGA             TCCTGCAC GCC GCGCTGGA             GGGGCTGCGCAAGCG
  MAP0791c   4 100  11  812442 ..  812488 - -29.1  -4.11692   CACCTAGCGCGAAAA GACGCGAAAGTCCCCCAAAAC CCGGC ATTTTGGGGGACTTTCGCGTC TGCTCGCCGGCTACC
  MAP0796c   2  53 433  816487 ..  816505 -  -6.6  -3.28712   CGGCGGCGGGGAGAA             GGTGACGC TGC GCATCGCC             GCGGAATACGCGCAG
  MAP0799c   4  55 248  818769 ..  818793 -  -8.5  -3.02144   CGATGCCGGTCAACA          CCGATGGCG GGCTGAT CGCCAACGG          CGAGCCGATCGGCGC
  MAP0805c   1  57  28  824784 ..  824810 -  -9.4  -3.01712   GCGCCGTGCCCAACA         CGCCCCGACA GGAGGGT TTTCGGGGCG         TGTGGGGAATCCGGT
  MAP0813c   4  63 472  830964 ..  830975 -  -5.8  -3.90425   CACCGAAATCAACAA                CGGT GTGT ACCG                 GTGCGGCTTCGCCGG
  MAP0822c   3  52 239  837966 ..  837983 -  -7.7  -2.87136   TGATGAAGGACGAGA             CCG-TGCC CTG GGCAACGG             GTTTGACGGTGACCG
  MAP0826c   9  64 106  843075 ..  843108 -  -9.5  -3.53811   TCGACGCCGCCGAAA     TCGCGCGCGGCAGCCA GGA CGGCCGAC-CGCGCAA     CAAGTTCACCGACAT
  MAP0830c   9  54 402  846699 ..  846712 -  -3.7  -3.68222   GCGCAAGGTGAAGAA               CCGCG AGGC CGGGG                TGAAGCTGATGGGCT
  MAP0838c   3  48 430  856916 ..  856931 -  -3.2  -3.42996   GATGAGCTACCACAA              CGGC TCGGTGTG GCCG               CACGACACCGCCATC
  MAP0849c   4  59 428  870957 ..  870977 -  -7.6  -3.38326   GAGAATCGCAATCAA           CGCCAT-CG CGAC CGCATGGCG            TTGCGCGCCGCGCTT
  MAP0856c   0 NONE
  MAP0867c   3  54 -13  889605 ..  889631 -  -7.2  -3.28712   GCGGCGCGCCGAGAA         CCGAAATCCGCC GTC AGCGCAGTTCGG         CGATGACCTTGGCGA
  MAP0875c   3  64   4  898201 ..  898248 - -11.2  -3.14132   TGTCGCGGTGATCAA CGTCATCGCC-GCGGCCACCC GATTCCT GGCCGGTCGCCGGCGCTGACG GCGTCAGGACCTCGA
  MAP0882c   4  49 -53  908542 ..  908571 -  -5.6  -3.14344   GATCGCCCGCACGAA       GCTGAGC-GTGGC GGCCG GCCCCTGCTCGGC       CTCGGTGAGTTCCGG
       pgi   2  56 122  916983 ..  916993 -  -2.4   -3.9941   TGGTGGACAACGAAA                 CCGG GGT CAGG                 GCATTGGTCGCCGCC
  MAP0899c  10  63 310  927347 ..  927359 -  -9.1  -3.39668   CTGGAAACCCGACAA                CAGCG CCG CGCTG                CGCGCCGAGGTCGCC
  MAP0908c   9  57 176  938492 ..  938502 -  -5.4  -3.74693   CCGGATCGGATGAAA                 TCGA ACT TCGA                 ACTGTTCGACTTCGA
      mscL   4  69 213  952574 ..  952590 - -13.7  -2.74144   CCTCGATCGCGAAAT              CCTCGGC ATC GCCGAGG              CCATCCGCGGCTCGG
  MAP0932c   3  63 131  961764 ..  961807 -    -8  -3.66288   GACCGTCGAATACAA GGCCCAAGCCCGCA-CCGCGG TGA CCGCGACCGCACGCCTGGACG CCATCCCCGAGTTCA
  MAP0943c   4  48 183  971836 ..  971849 -  -2.3  -3.52918   CAACGCGCAAACCAA               CATGC GCCT GCAGG                AGGCCGGCATCGAGG
  MAP0950c   3  49 362  981498 ..  981521 -  -3.8  -3.35813   TCGGAGCTCAAGGAA          GTCGGTGTGCA GAT CGC-CATCGAC          GACTTCGGCACCGGC
  MAP0950c   3  49  73  981795 ..  981810 -    -6  -3.06796   GGCGAGGCGATGGAA              GCGCTG CTGT CCGCGC               GCTGGATGCCGATGC
  MAP0957c   4  66 278  991127 ..  991156 - -11.3  -3.21912   GGTGTAATCGACGAA       CACCTGCGCCGCC ACGG GGCGGGACGGGTG        GAGTGGTTGACCGAC
  MAP0961c   2  51 270  994333 ..  994373 -  -7.4  -2.78463   ACGTCTGCGAGCAGA TCCGGCGC-GCCTCGGTCG CGGT CACCCACGCCGGCGCCGGA  TCGACGCTGCTGTGC
      metG   3  45 275 1009054 .. 1009066 -  -4.7  -3.02144   GCACCGTCGCCAACA                GCGAC TCC GACGC                CGGGGCGTGATGGAA
       pth   5  83  27 1017021 .. 1017048 -  -8.4  -4.62984   CGAGCAGACACAAAA        GCACCCAAAACA TCGG CGTGTCGGGTGC         TTTCGCGTCTGCTCG
      kdpE   4  44  76 1035065 .. 1035076 -  -3.6  -3.05596   GAGGCGGGCACTTAA                CCGA TTGC CCGG                 CGCGGGGACGCGAGT
  MAP1012c   3  60  49 1058116 .. 1058138 - -10.4  -3.01712   GGCCGGCCGCGAACA           GGGCCGCCGC GAA GCCGCGGCCG           TCGCCGGATTCCTGG
  MAP1016c   4  53 463 1060509 .. 1060529 -  -7.5  -3.06492   TCACTGAGCGCAAGA            CGCTGCGTC GGC AACGCACCG            AACTGACCGACCAGC
      greA   2  75 451 1072463 .. 1072487 - -14.2  -3.28712   CGGGTTCTTGCAGAA          CGGGGCGGGC GCGGT GCCCGGCCCG          TTCGACGCCTACCTG
      speE   5  65 419 1075579 .. 1075606 -  -9.8  -3.35679   GTGCCTGACCGACAA        CCGCAACCGCGCC GCC AGCGAGGT-GCGG        GTGGCGATGACTCGC
     fadD9   6 100  16 1084734 .. 1084762 - -24.7  -3.20723   CGTCGATCAACGCAA        TCGCCCAGTCCCG CAA CGGGACTGGGCGA        TTGCGTTCTTGACCG
  MAP1048c   1  44 302 1097884 .. 1097898 -  -3.4  -3.16881   CACCGACTGCACCAA               CGCCGC CTC GCTGCA               GCAGCAGTCCGAGCG
  MAP1055c   5  59   4 1106713 .. 1106728 -  -3.2   -4.1585   TGACAAGCCGGAAAA              CCCGAA AAAC TCCGAG               AACTCAGCGGGCCCC
  MAP1060c   4  48  24 1111044 .. 1111094 -  -2.4  -3.59979   TTGCTCGATTTCAAA GTCGGCGACCCGCGCGCGCCGTTGC TGCC GCT-CGACGAGCA-GGGCCGC-GCC GAGTTGCGCAAACTG
  MAP1067c   1  42 400 1119451 .. 1119461 -  -2.4  -3.14344   GACCGGGTGCACGAA                 CAGC TCA GCGG                 CCTGCTGGAGGCGCG
  MAP1070c   2  46  24 1122251 .. 1122263 -  -3.4  -3.28712   CGCGGTGCTGGAGAA                GATG CAGTT CATC                CACGCCGTGGTCGAC
  MAP1074c   1  39 -33 1127893 .. 1127918 -  -3.1  -2.62184   CGCGCCCCTAGACCA         GCTCGGGCACC CGCA GGTGGGCGATC          GCCAGCTCGAACTCG
  MAP1082c   2  47 298 1134496 .. 1134545 -    -7  -2.52464   CGGCTGCCCAACGCA CTGACCCTGACCGG-GGCCGCC GCGATCCT GGCGGCCGCCGGGCTGG-CCGG GCGCGGGCCGTCGGC
  MAP1095c   5  62 391 1147468 .. 1147485 -  -9.8  -3.16564   CGTGCAGGTGATCAA             CGGCCC GAACCT GGGCCG              GCTGGGCCGGCGCGA
      tcrA   3  51 273 1155588 .. 1155603 -  -5.4  -3.29461   CAACCTGGTGGATAA              CGCTGTG CGC CAC-GCG              GTTTCGTGCGTCGCC
  MAP1112c   5  52 -36 1164747 .. 1164760 -  -8.1  -2.87564   GGATCTTTGCATACA               GCAGG CTGT CCTGC                GGTTCGGGCCCCATG
  MAP1121c   1  52 259 1175034 .. 1175048 -    -7  -3.14881   GAATCGGTCGACGAA               CCCGGC CGG GCCCGG               CTACGTCGGCGTCGT
  MAP1127c   9  61  28 1180340 .. 1180396 - -11.8  -2.53263   CCGAGCGTGAAGCTA GCTTCACGCTCG-GCGCCGAGCGTGAA CTTAAC TTCACGCTCGGCGAGCAAG-GCG-AGC ACGGCACGCCCGTTC
  MAP1132c   2  67  88 1186277 .. 1186295 - -12.4  -3.02144   CCATCGTGGCGAAGA             TGCCGCCC GCG GAGCGGCA             CGGCCTGGTGCGCGC
      lprG   4  58 441 1192610 .. 1192645 -  -8.2  -3.28637   CAGGAAGACGATGAA    GATCCCGTACAGCGGGC CGA GCACGCTGC-CGAGTTC    CTGGGCGGCGCCGAT
  MAP1143c   2  44  96 1196831 .. 1196841 -  -2.4  -3.29144   CCAGGCCGTCGACAA                 GGGC CGT GCCG                 TGGACGCCATGGACA
  MAP1150c   4  54 199 1205313 .. 1205342 -  -9.1  -2.57564   CGATTCGCCGAGAAT       GTCGGCGTGCGTG GCCG CGGGCACGCCGTC        CCGAGTCACCCTTTC
  MAP1157c   7  66 -16 1213160 .. 1213179 - -13.6  -2.52676   GACCGCCGCAAGCGA            GCGTCACG CCAG CGTGACGC             CGCGCCGGGCCAAGG
  MAP1168c   5  51 439 1224758 .. 1224795 -  -3.9  -3.57144   GCGGCGATCCGGAAA   GAGTTGGCGTCACTCGC CTCG GCGCAGATCGCCGACTC    GGTGCGGGTGCTCTA
  MAP1168c   5  51 254 1224956 .. 1224980 -  -5.6  -3.28712   CCGCTGCCGTGAGAA         CGAGCCCGCCC CGGT AGGCTGGC-CG          TCATGCAGTTGGCTT
  MAP1172c   3  48  -9 1230994 .. 1231014 -  -3.1  -3.43492   CGAGATGCACCAGAA            GGCGAGCTG AGT CAGCCCTTC            AGCAGCTCACCGACA
  MAP1193c   9  60 455 1252204 .. 1252214 -  -8.2  -3.35597   CGGAGTGGCCAAATA                 CCCG GCC CGGG                 TGAAATGCGCGCTGC
  MAP1200c   5  54 467 1259017 .. 1259042 -  -3.9   -3.7282   CGAGCCGACCAACAA         CCTCGATCCCGC CTC GCGCGAGC-AGG         TGCTCGACGCGCTGC
  MAP1212c   5  49 -46 1273078 .. 1273101 -  -8.1  -2.53263   CCCAGGCGGAATGCA          GGATCGCGG TGACCG CCGCCATCC           GCGCCGAACGCACCA
      lpqQ   3  54 228 1275789 .. 1275805 -  -9.3  -2.52623   TGTTCCGGACAACAT              CCGGCCG GTG CTGCCGG              TCGTGAAGGCGGCCG
  MAP1223c   6 100 369 1281152 .. 1281185 - -22.5  -3.16971   CGACCACACAGTGAA     CGGTGGCCGCCTCGA ATAC TCGAGGCGGCCACCC      GTCGACGCATCACCA
      drrC   2  58 240 1298872 .. 1298888 -  -4.3  -3.86897   TTTATTGGCGAGAAA              GCCGAAG ATC CTCCCGC              GCCGAGCCCAAGACC
      ansA   1  61 173 1329733 .. 1329777 - -11.4  -2.62184   CGGGCCCGGACACGA CGCGGGCTGGCGGGTGGGCGAC GAC GTCGCCCACCC-CGA-CCTGGG GCACGGCTGGGTGCA
  MAP1252c   4  54 426 1331993 .. 1332005 -  -5.5  -3.53343   AAGCGGGCGTTCAAA                CAACG CAC CGTCG                ACAAGCGCTATCACG
  MAP1258c   2  51 137 1339828 .. 1339855 -  -8.4  -2.53263   CCGAGCGTGAAGTTA        GTTTCACGCTCG GCCG CGACCGTGAAGC         TAATTTCACGCTCGC
  MAP1266c   1  41 465 1347676 .. 1347693 -  -2.5  -3.05384   GTCGGCTTCACCGAA             GTGCTCG ACGA CGTGCTC              GAGGGCGACGGCATC
  MAP1278c   1  52 288 1364621 .. 1364631 -  -8.2  -2.78816   CGATGGCTTACGACA                 CCGG CTC CCGG                 GACGGCATCGGCTCG
  MAP1286c   0 NONE
  MAP1292c   5 100 -49 1381639 .. 1381665 - -14.4  -4.82901   TGTCGGCGACAAAAA         CCCCCATCCAGC GCA GCTGGACGCGGG         CCATGAACGGCAGGC
      bcpB   2  59 449 1389443 .. 1389473 - -10.3  -2.82516   TGTTCGAGGACGAGA       GCCACGCGGATCC GCCCA GCACCCGCGAGGC       GCTGGTCAGCCTGGT
      cydD   5  60 188 1402855 .. 1402879 -   -10  -3.05343   GGGAGATCGCGAACA         TCCG-CACCGC GACC GCGGCGACGGA          CAGGTCCAGCACCGG
  MAP1327c  10  58 -40 1420388 .. 1420444 -  -6.9  -3.53811   TCGACGGGCTGGAAA CCCTAGCCGCGGGGCCTCAGGGCAGCG GTG CGCCGCACTGCAGCGCCCCGTTCATGG GGTCGGTGTTGCCCG
  MAP1337c   4  55 121 1433428 .. 1433446 -  -8.8  -3.01712   GCGTCGTCGTCAACA             CCGCCACC GGG GGTGACGA             GATGGCCGCCCACCT
  MAP1346c   4  54 118 1443722 .. 1443734 -  -6.9  -3.27525   CGCGCCGAAATCGAA                CGGCG GTT CACCG                CGGGTTGGACGCTGT
  MAP1356c   5  59 307 1456370 .. 1456391 -  -6.5  -3.69354   CCGTACAACGGCAAA           TGCCTGCGCG CAT CG-GCCGGCA           GCATCTTCTCCGTCC
  MAP1373c   3  55 269 1483853 .. 1483893 -    -9  -2.71011   ATGTCCCCGGAACTA CCGG-C-CGTCGTCGAGAAG CAC CTGGCCGACGACGTGACCGG CTTCCTCGCCGCCCA
  MAP1382c   7  49 188 1493701 .. 1493719 -  -4.5  -3.28791   ACCCGCCTCGGAGAA            CCGC-GCG ACAT CGCCGCGA             TCACTGCCTTCCTTC
  MAP1391c   5  64 292 1504693 .. 1504732 -  -9.2  -3.51232   GGTGCCGGAAATGAA  CCTCAGCGCGACGTACCGT CCC ACCGT-CAGCGCGCTGCGG  GCCGCCGGGATCCCG
  MAP1409c   1  60 234 1522182 .. 1522206 -  -7.7  -3.53012   GGCTGTCGCGGCAAA          GCGCCTGGCAG GTG CTGCAGGACGC          GGCCGAGCGCGCCGG
  MAP1416c   4  49 295 1528613 .. 1528626 -  -4.5  -3.28712   GCGGGTGCGGGAGAA               GCGCGG GGC CCG-GC               GGCGCTGAGTGGCGT
  MAP1424c   4  62  92 1556919 .. 1556929 -  -8.2  -3.53012   GCCGTGCGCCGCAAA                 CCGG CTG CCGG                 CGCCCGGGCAGTGGC
  MAP1433c  10  77  51 1565677 .. 1565691 -  -5.6  -4.60487   CACCACCCCGAAAAA               CTCCTC CGC GGGGAG               AACGACGACGGGGAA
  MAP1436c   4  66 337 1569554 .. 1569579 -  -4.5  -4.18018   CCTGCTGACCGAAAA         GCTGCGCGCCG CTTT CGGTGCGGATC          CGGCCGCGCTGGCCG
  MAP1443c   2  54 454 1576741 .. 1576754 -  -3.8  -3.72576   TTCGTCCTGACGAAA               TGCG CTGTGC CGCA                TATGCGCAAGCAAGG
  MAP1443c   2  54 356 1576842 .. 1576852 -  -2.4  -3.84406   CCGGGAGTACAACAA                 GGCC TCC GGCG                 ACGTGGTCTACGCGG
  MAP1465c   3  58  32 1604455 .. 1604465 -  -2.4  -4.07568   CGTGGCGGGTGAAAA                 TGCC GAC GGCC                 CTGCAGCTTCCGTGA
  MAP1493c   5  72 172 1633993 .. 1634039 - -13.1   -3.1372   GAGCGGGCATCAAGA CGTTGG-GACGGCCGAGTT-CTC GCG GGGTAACCCGGCCGTCTCCAACC ACCTCGAGACCCCGG
  MAP1496c   4  51 -15 1637337 .. 1637378 -  -5.1  -3.29461   CAAGTCGGTGCACAA CCTCGCGGCGCTGC-A-GCC GAGCG GGCCTAGC-GCGCCGGGCGG CTGATCGTCCAGTCG
  MAP1527c   8  49 350 1677130 .. 1677140 -  -4.6  -3.28924   GATCGTGCTGGACAA                 CGGC GTC ACCG                 CGAACAACATCCTGC
  MAP1531c   4  57 316 1680602 .. 1680621 -  -4.2  -3.79906   GGAGCGCTACAACAA            GTTCGCCA CCGC CGGCGAAG             ACCCGGATTTCCACA
  MAP1546c   6  60 197 1696264 .. 1696293 -  -8.5  -3.40403   GCCGGTGGAGGACAA       TCCGCTGCGCGGCG CCC CGC-ACACCGCGGA       GTGCCTGGTGACCAC
  MAP1572c   8  55 145 1725696 .. 1725713 -  -8.3  -3.04144   CGGTCACCTCCAACA             CCCGGGC CGAC GCGCGGG              CCTTCCTCGACTTCG
  MAP1579c   3  70 455 1736949 .. 1736980 - -13.6  -3.01712   CGCTGGCGCCGAAGA      CCGCCGCCGCCGTGG ACG CCGCGGTGGCG-CGG      ATTGGACACCGCGGG
  MAP1594c   6  53 114 1750538 .. 1750550 -  -6.2  -3.28924   CACCGCGCGGGAGAA                CGCG CACTT CGCG                GAGCTGATGGGCGCC
  MAP1602c  10  58 467 1759122 .. 1759169 -  -6.9  -3.57144   TGGCCGACTTCCAAA TCCTCGCCCA-GCC-GGTGCTGG ACTT CCGGAACCTGGCGTGGGCGGCGA TTTTCGAACCCAGCA
  MAP1602c  10  58 380 1759246 .. 1759256 -  -2.4  -4.05788   GTGGCTGAAACGAAA                 GCCG TTG CGGG                 GCCGCCTGTTTCCGT
  MAP1618c   2  55  -5 1771469 .. 1771527 -  -6.5  -3.40371   GACCGGACGAAGGAA GTCTTCACCGGCCGGCACGACGTCGACG ACGT CGACGAGGTCTAGCCCGTCGGTCA-GAC GGACGCGGCCTCGTT
  MAP1622c   2  41  -8 1777330 .. 1777361 -  -2.2  -3.07043   GCGACGACGTCAAGA      TCCTGCTGAA-ACCG TAG CGGTGTTCACCGGGC      CGCGGTGATGTACTG
      nanT   3  53 -48 1780579 .. 1780602 -  -3.1  -3.72576   TCGGTCGGCAGGAAA          GCGCTTTCGC TGGTC GCGAA-GCGT          ATGCCGGTGGCGTCC
       aao   1  44 135 1783251 .. 1783275 -  -2.7  -3.16191   CCATATCGTGATCAA          CGCCCTGATGC TCT GGATCACCGCG          TGGATCACCGAGCAC
  MAP1646c   4  60 312 1799672 .. 1799702 -  -8.1  -3.54029   CGTCATCAACGAGAA       CGGGGCGGGCGTG ATCGG CACGCCCGAGCGG       GCGCGCGAACAGGTG
  MAP1649c   4  66 264 1802978 .. 1802992 - -11.4  -3.10715   TCGAGGACTACGTAA               CGGCGT TCA ACGCCG               CCGAGGCCGAGGCGA
  MAP1661c   2  45 369 1813651 .. 1813673 -  -4.1  -3.14564   GGACGGTGCGACCAA          GGCGCT-GGT GCTC ACCGAGGGCC           TGTTGATGTATCTGG
  MAP1673c   5  48  27 1827820 .. 1827831 -  -7.2  -2.71011   ACCTTGCTGGAAGGA                CCGG CGAC CCGG                 GACCTGACCGCGTCG
  MAP1679c   4  52   4 1834143 .. 1834170 -  -7.6  -2.88249   GAGACTTTGGACATA        GCCCCGACGG TAGCCGAT CGGCCGGGGC         CGCTCAGAGCTTGGC
  MAP1690c   6  58  68 1850368 .. 1850378 -  -4.6  -3.78775   GCGGCGACTACGAAA                 GCCC GGG GGAC                 GCGTCGCCGGGGACG
  fadD11_2   7  51  84 1866587 .. 1866610 -  -8.8  -2.52516   TTCGGCACGATGAAC          GCCGATGTGC TCGA GCACTTCGAC           CCGACGTTCGCCCGG
  MAP1718c   7  57 370 1876871 .. 1876885 -  -3.5  -3.85864   CGACGATCAGAAGAA               GGCTC TCGGC AAGCC               ACTGACGGGTGACCG
  MAP1724c   0 NONE
   fabG3_1   7  70  16 1902151 .. 1902197 - -10.2  -3.63895   CTGAACCACGCGAAA GTGCAACTGCCGACG-GTCCC ACTCGG GAAATGCGTCGGCAGTAGCAC TTTCGCGGCAAAGGG
  MAP1752c   4  44 227 1914695 .. 1914712 -  -3.3   -3.1211   TACGACACCACCGAA             GCCCAGC AGCT GCTCGAC              TTCCAGGAGCACGAC
  MAP1793c   4  46 336 1954941 .. 1954954 -  -2.3  -3.40403   CTTCTGGCACTACAA               CGAAC TGTG GATCG                GCGGCGCGGCCGGGC
  MAP1813c   3  62 228 1989674 .. 1989694 - -11.1  -3.01791   ACCCGGCGTCCAAGA            CGCGGACCT GGC AGGTCGGCG            CGATGCGCGACATTC
  MAP1842c   3  48 233 2020942 .. 2020960 -  -2.3  -3.50853   CTCGCTCAAGCAGAA            GCGGTCGG TCAT CCGTCC-C             GTCGTCGCGGAGTTG
      metH   4  51 317 2037392 .. 2037423 -  -4.4  -3.36492   GGCCGAAGGGTACAA      CTC-GCGGACCTGAC GAC GTCAAACCCGCTGAC      CGCCATTCCCCCACT
  MAP1884c   6  72 316 2080557 .. 2080589 - -13.4  -3.13403   TCGTCGCCACCAACA     CCACGGTGTCGCGGG ACGG CCTGCG-CACCGCGG      GGGTCGACCAGCTGG
  MAP1910c   6  53 369 2109722 .. 2109738 -  -5.7  -3.36273   GCTGGCCAACATGAA              CTCCGAC GCC GCCGGGG              TCAACCTGTCGCTGC
  MAP1910c   6  53 -15 2110103 .. 2110122 -  -7.8  -3.05963   ACCCCCACCCGAATA            GCCCCTAGC TCG GCC-GGGGC            GACCAGTAGGCCAGC
  MAP1913c   4  47 409 2113390 .. 2113419 -  -4.2  -3.27923   GGTGAAGATCATCAA       CTGGCTGACCGTG CCGAC CGCGGCC-GCCAA       CCTGATCCACGCGAT
      aroG   1  63 265 2116898 .. 2116912 - -11.4  -2.90688   CAATCAGGCCAGAGA               CCGGAC CAC GTCCGG               CGTCTACCACGGGGT
  MAP1936c   5  56 188 2138046 .. 2138079 -  -2.9  -3.85878   CAAGAAGATGAACAA     GCTGGGCTCGGCCGGG TCG CCCGGCATCGGC-AGC     TTCCTGTACGCCGAT
      ilvE   5  56 105 2150809 .. 2150842 -  -6.1  -3.57144   CCGCCGAGCGTGAAA     CTAGCTTCACGGTCGG AGC CC-AGCGTGAAACTAA     CTTCACGCTCGCAGG
  MAP1961c   9  77 286 2164244 .. 2164272 -    -3  -4.91109   GGCGCAGGAGAAAAA        GCGCACCGCC CGGCTGATC GGCGACGTGC        CGATCTACGACATCA
  MAP1972c   1  43 255 2179615 .. 2179642 -    -4  -2.80816   TGTGCACCGAGTACA        TGGCCCG-GCCGC TGG GCAGCACGGTGCA        AACCATCCTGCCGAT
  MAP1977c   2  49 377 2183289 .. 2183313 -  -2.8  -3.53224   GACTGGTGGGGCAAA         CTCGGCCGCGAC CCC GT-GTGGCCG-G         ACCGCCTCGACGACT
  MAP1980c   1  53  62 2186342 .. 2186354 -  -5.5  -3.40403   CGTCGGCGAGCAGAA                CTGCC CCG AGCAG                GCCATCACCGTGCAC
      cobD   2  65 -30 2192481 .. 2192523 -  -9.9  -3.40403   GTCGGTGCAGGACAA GCTCGCCGACCGC-TACGGAC GCC GCCGGTAGGCGGCCAGC-AGC CCGGCCGCCAGGGCC
  MAP2001c   7  87  13 2208054 .. 2208095 - -18.9  -2.78384   TCCCGCGCGAGCAGA CGCAAAAGCCCCGCGACACG CCG CGCATCA-GGGGCTTTTGCG TCTGCTCGCGCCCTA
  MAP2006c   6  51 205 2214815 .. 2214854 -    -5   -3.4072   CAGGGTCGACGACAA CGCC-CACTCGACATGCGG GCACA CCGC-CGCCG-GCGAGGCG TGCACGTACACCACG
  MAP2012c  12  62 250 2220051 .. 2220072 -  -4.3  -4.05004   GGACGACAAGAAGAA           GGCCGCC GAGATGAT GGAGGCC            TACGAGGACAAGGCC
  MAP2012c  12  62   9 2220303 .. 2220313 -  -2.4  -4.16921   GAATAAGGGCGAAAA                 GGGC TGA GCCG                 TAAGGGAATTACCCG
  MAP2018c   0 NONE
  MAP2038c   4  55 448 2245975 .. 2246002 -  -8.5  -3.03771   CGACATCCCCGAACA       GATCGCC-CGCGC CGGT GCGCGCGGC-ATC        CGGCAGGCCGACGTG
  MAP2051c   9  70 411 2259245 .. 2259263 -  -2.2  -4.58283   CAAGTGTCGCAAAAA             CTACGCCG GAA CGTCGCCG             CTGACCGTCGCCTCC
  MAP2063c   5  58   7 2270966 .. 2270988 -  -4.8  -3.76379   CAACAGCTGACGAAA           CTCCGCCGTT CTC AACGGAAAAG           ACGTGATCAGCTGCG
  MAP2067c   0 NONE
  MAP2083c   3  52 238 2302119 .. 2302153 -  -7.8  -2.82635   ACGCGGATGACGACA    CCCTGATCGCGCGGC TCAAGC GGCGCGCGACC-GAG     CAAGGCGTCGTCTCG
  MAP2086c   4  48 455 2306129 .. 2306139 -  -6.8  -2.71731   CTGATCGGCGAACCA                 CCGA CCC TCGG                 CGGCCTCATGGCAGT
      rocE   7  69 338 2313799 .. 2313824 - -12.6  -3.15544   GGTGAGCGTCACCAA         CGGCATTGCC GCAGCG GGCAACGCCG          CGACCAAGCATCCCG
   narK3_1   4  49  51 2325933 .. 2325951 -  -7.3  -2.77899   CCGGGGCATCAATGA             CCGCTGC CGGGC GCTGCGG             CCGCACGCCCAAACC
  MAP2106c   4  56 341 2332799 .. 2332809 -  -6.8  -3.35597   CCCACCGCTGAAACA                 TGCG CGT CGCA                 CCCTGCACTCAAAAG
  MAP2120c   5  57 407 2347497 .. 2347529 -  -9.7   -3.0263   AGCACGCCGGCAAGA      TCGCGGTGCTGGTCA AGT CGACCCGCAACGCGC      TGATCGGTTTCGTGG
  MAP2128c   5  60 105 2358001 .. 2358018 -  -9.8  -3.01712   GCCGCTGCTGCAAGA             GCGCGG CAGCTT CCGCGC              CGAATACCGCGGCAT
  MAP2135c   2  59  22 2365374 .. 2365387 -  -3.7  -3.97947   CTGAGCGACCAGAAA               CCAGC CCCC GCAGG                GACTTTCGGTGCTAG
  MAP2140c   7  64  31 2370059 .. 2370086 - -12.8  -2.55074   CCGAACGTGAAGCTA        GTTTCACGTTCG CGGT CGAGCGTGAAAC         TAGCTTCACGCTCGG
       era   4  66 316 2375149 .. 2375161 -  -4.7  -4.25283   AGGTGCCGACCAAAA                CCGCC GCC GGCCG                GATCGCCGCCGAACA
  MAP2152c   3  53 380 2383900 .. 2383916 -  -2.9  -3.65224   AGTGCATGTCAACAA              GAACGCT GTT ACCGTCC              ACCCTGCCGCCCACC
  MAP2159c   5  55 220 2391714 .. 2391724 -  -8.2   -2.9627   CGAACGCACGATAGA                 CCCC GGA GGGG                 TGACGCCTGAGCGCT
  MAP2167c   0 NONE
  MAP2180c   4  62 460 2422780 .. 2422791 -  -2.2  -4.20918   TCGAACCGTAAGAAA                CGAA GATC TCCG                 AGGAACGTCATGGGT
  MAP2202c   6  52  60 2447586 .. 2447596 -  -4.6  -3.53224   GATTTTCGCGGCAAA                 CCCG CAG CAGG                 CGTGCAGGGTTGCGC
      cysA   5  58 423 2456915 .. 2456925 -  -3.2  -3.99324   GCCGAGCAGGACAAA                 CTGC TGG GCAA                 GGACCTGTTCGCGCG
  MAP2230c   2  44 277 2479362 .. 2479379 -  -4.1  -3.01791   AGCTGGCCTTCAACA             CCGGCCGT GGC ACGGC-GA             AAGCCCGTGCGATAG
  MAP2240c   3  61  16 2504395 .. 2504419 -  -9.2  -3.28712   CCCGCGGGGTGACAA         CGCGCGGCGGC CGGT GCCGGCG-GCG          TCGTAGCGCGCGGGC
      nadE   0 NONE
  MAP2261c   2  54 431 2524940 .. 2524969 -  -9.1  -2.62184   GCTGCGGTGACACCA       CGAGCCGCGCCGC GTTG GCCGAGCGGCTGG        AAGCGCTCAACCCGG
  MAP2293c   6  56 183 2563817 .. 2563829 -  -6.9  -3.40403   CCGGCTGGACTACAA                CCCGA CCA CCGGG                ATACTTGCTCCCGGC
      pdhC   4  63  72 2586781 .. 2586810 -  -9.3  -3.44146   TCGCTCGACAACGAA       CAGCATCAGCACGC CAT GCGCACCGA-GCTG       GGCCCGCAGGCACAT
  MAP2317c   3  51 171 2598050 .. 2598080 -  -6.8  -3.04792   TCACGATCGTCAACA       TCGGTCACAGCG TCACCTG CACCGTGACCGT       CAACGGGGTTCAGGT
    lppS_2  11  68 262 2603177 .. 2603191 -  -4.2  -4.34402   CGGCGCAGACCAAAA               CCGTCA CCG TGACCG               TCACCCCGCCGCCCC
  MAP2328c   7  54 204 2611828 .. 2611840 -  -9.1  -2.66452   ACCTGCACAACGAAT                GCCTC ATC GAGGC                GCTGCAGCAGCGCTG
  MAP2349c   5  69 358 2639887 .. 2639903 - -13.7  -2.73875   TGCTGCCCAAGATGA              CAGCCGG CTC CCGGCTG              GTGTTCATCTCGTCC
  MAP2358c   7  71 316 2649432 .. 2649458 - -15.1  -2.52464   GCGGCGTGTAACCGA         CGCCGCGGCAG GGTAT CCGCCGCAGCG         TGGCATCCCCCGGCC
  MAP2385c   5  52 274 2680393 .. 2680421 -  -7.3  -3.15544   CGCGATGCCGATCAA        CACCGACGGCG GGCTGAT CGCCAACGGCG        AACCGATCGGCGCGT
  MAP2403c   3  54 -19 2699757 .. 2699768 -  -3.6  -3.72695   ACCGGCGTCAGGAAA                CCCG TGTC CAGG                 GTTGACAGTTCTGCG
  MAP2412c   4  47 445 2707474 .. 2707490 -  -5.7  -3.06696   GGCCCCGGGAATAGA              TCGCGCG CGC CGCGCAC              TTGCAGGCCACATGA
  MAP2420c   6  56 472 2717747 .. 2717771 -  -9.2  -2.91264   GCCGTGACGGAGATA         CCCGC-CGGGC TGCT GCCCGAGCGGC          CCAGGCCCACCCCCC
      glgP   3  65 382 2727545 .. 2727583 - -12.3  -2.79183   GTCAGGGCGACGACA   GCACCTCGGCGCTGGTC GAGCA GTTCAGCGCCGAGCCGC   AGACGTCGCTGTTCG
  MAP2435c   5  53 105 2735099 .. 2735120 -  -7.9  -3.04144   CGGGCATCGGCAACA           TGGGCGGCG TCGA CGCCACCGA            GGACCCCTGGCACGG
  MAP2444c   2  51 277 2744719 .. 2744730 -  -3.6  -3.57144   GGTGCGACTGGCAAA                GCGC CCGA ACGC                 AATTGCTGGCATTAC
  MAP2444c   2  51 146 2744847 .. 2744861 -  -4.2  -3.53012   CGCGTCGCGGCCAAA               CGGC TCGGATT GCCG               TCGGGCCAGCGGTCG
  MAP2474c   6  61 133 2779333 .. 2779349 -  -7.2  -3.68222   CGGCAATGTCAATAA              GCGCAG CGGTT CCGCGC              ACTGAACCAACACCG
  MAP2477c   8  57 147 2781091 .. 2781124 -  -5.1  -3.73068   CGCCCAACTGAAGAA     GATCGGCGTCGCCTGG CAG CCGGGCGGCGAC-ACC     ACGCTGATTCAGCTG
  MAP2480c   5  61 361 2783750 .. 2783774 -  -4.1  -4.07568   GTTCGGGTTCGAAAA          CGTCCGGTCCA CCG TCGACCTGGCG          GCGCCCTGGTTCATC
  MAP2492c   5  45 373 2796567 .. 2796590 -  -5.2  -2.78935   AGATCGCGCAGCACA          GCCTGGC-CCA AAT CGGCGTCAGGC          TCGAACTCGTCGCCC
      lprC   4  61 193 2804082 .. 2804096 - -11.4  -2.63596   CGTCATCGGACACGA               GCCGAC GAT GTCGGC               CCTTGCGCTCGGCCT
  MAP2506c   7  54  13 2814698 .. 2814712 -  -4.2  -3.64703   TCGCCTGCACGCAAA               TGCCCT TGG AGTGCA               GCGCTTTTCGCGCTA
  MAP2513c   3  59 140 2823050 .. 2823062 -  -3.3  -4.08216   CGAGGGCGTCGAAAA                CGAGG ACA CCTTG                GACGCGCTGCGACGC
  MAP2520c   3  73 -13 2831111 .. 2831151 - -14.1  -3.16564   GGCCCATGTGACGAA GGGTGCGCGACGGTGTGCC CCGCC GGCTCA--GTCGCGCACCC GGGTGAACCGGTGCA
  MAP2534c   3  67 126 2847107 .. 2847129 - -13.4   -2.6155   CTGCTCAACAGGAAT           CGGCTCAACG TGG CGGTGAGCCG           GGCCCAGTACGCGGC
      lpqZ   6  51 143 2855930 .. 2855974 -  -7.7  -2.75252   AGCAGGCCAAGACGA CGCCGCAGCGCGCCGCCCAG CTCATC CTGGACGGGGTGC-GCCGCA ACAAGGCCCGGGTGC
  MAP2544c   7  93  25 2861470 .. 2861511 - -19.6  -2.78384   TCCCCCGCGAGCAGA CGCAAAAGCCCCTCGACGC CCGGC GTGTCG-GGGGCTTTTGCG TCTGCTCGCGGGAAA
  MAP2554c   1  37 276 2872082 .. 2872099 -  -2.5  -2.52623   TGTGGTGGAGAACAT             GTCGGGG CTCA CCCTGCC              GGACGGCTCCACGTT
      glgC   4  48 135 2882288 .. 2882308 -  -3.2  -3.40403   GGCCGCCTACCAGAA           CTCGCCGCG CGGT CGCGTC-AG            CCTGCACTGGGGTCC
      tagA   1  47 386 2886752 .. 2886763 -  -3.6  -3.27475   GGTCTGACTACAACA                CGCC GCTA GACG                 GTTCGAGACGCCCCG
  MAP2579c   4  48 373 2900183 .. 2900199 -  -2.2  -3.50853   CTTCGTCAACTACAA              CGCC GGCACGCTG GGCG              CCTCGATGGTGGAGG
  MAP2592c   6  51 242 2914956 .. 2914969 -  -8.1  -2.71364   TGAGGTGCGCAAGGA               CCTCG ACGT CGAGG                CGGCCGGTGAATGGT
  MAP2597c   3  71 149 2923201 .. 2923222 -  -2.9  -4.57569   CGACGCGGTCAAAAA           CGAAGTCAC CGCG GCGATCTCG            AATTCGCACGGGCTC
  MAP2603c   2  45 384 2928984 .. 2928998 -  -4.2  -3.14931   TTCATGGGGCAGCAA               TACCCC CTG GGCGTA               AGCCCAATCGTCGGT
  MAP2610c   6  54 369 2941356 .. 2941367 -  -2.2  -3.76839   TAATCTCAACCGAAA                GACGG CAA CCG-C                TGGGCAGATGTTCTC
  MAP2624c   6  51 265 2960135 .. 2960188 -  -7.4  -2.68775   GGATGAGCAAATCGA CGCCGCAATGC-CCGATCTGGACG GATGGGAG CGTGCCGA-CGGCGCGCTGCGGCG GTCGATCAAGTTTCC
  MAP2627c   5  52 193 2963586 .. 2963612 -  -4.3  -3.53091   ACCGTCGCGCTGAAA        CCGCGGCCGGAC ATCA ACCCGGACG-GG         CCCACGACGTTGAGC
   echA1_1   4  47 199 2978306 .. 2978321 -    -6  -2.70932   TCTGGCGGTCAAGCA              GGCCGC CGCG GCGGTC               CGGGCCATCGTCGAC
  MAP2662c   1  42  73 2998475 .. 2998487 -  -4.7  -2.63073   GTCGCTGAAGAACAT                GGTCG CCG CGGCC                CACGAGGTTCGGGCC
  MAP2666c   5  51 124 3003209 .. 3003247 -  -3.7  -3.54424   CGCTACGCGGCGAAA  CTGGCCG-CGGCCCTGGAC AAG GTGC-GGGCCGGCGACACG  GCGTGGCTGACCAGG
  MAP2666c   5  51 -33 3003392 .. 3003404 -  -6.2  -3.14132   CGCCGCGTCGAGCAA                CGCC AGGTA GGCG                TCGACGTCGGGAACC
  MAP2674c   3  45 443 3011006 .. 3011021 -    -4  -3.17075   TGGCGTGCAACTCAA              CGATCTG CAC CAG-TCG              GTGTTGCAGTGGACG
  MAP2674c   3  45  93 3011358 .. 3011371 -  -5.3  -2.73012   ACCACCGAGAAATAC               TCGAA CTGG TTCGA                CCCGGGCTCGTTCTG
  MAP2689c   5  59   7 3023739 .. 3023755 -    -8   -3.4439   CAGATGAAGCGACAA              GCCTTG GCGGG CAAGGC              ATCCGCCTAGCGGAA
  MAP2695c   7  49 194 3030320 .. 3030340 -  -5.3  -3.13403   TGGGCCCGATCAAGA            CGTCACCGA TCA CCGTCGACG            GCACCAAGGCGGTCC
      pcaB   5  64  47 3062870 .. 3062923 - -10.9  -3.14132   CCGCTGGTCGACGAA CTCGAAC-GCGCGGTGCGCGGCGGC GACTGG GCGGCCGCGCA-CGCCCTGGGCGAG TGCCTGTCCATCGAG
  MAP2738c   0 NONE
  MAP2741c   2  57 -35 3073257 .. 3073287 - -10.5  -2.78384   CCCGGTCTGACTACA      CCGCCTCGCCGGTGT CGG ACACCAGCG-G-CGG      CCGGTGTTCCTCGAT
  MAP2748c   4  61  39 3079489 .. 3079500 -  -3.6  -4.14472   GCAAGATTCTGAAAA                CCCA GCTG CGGG                 AACCGTTTTGGCGCG
  MAP2756c   7  62  38 3085160 .. 3085170 -  -8.2  -3.61517   AGTTCTGGGCAAGAA                 GGCG CGT CGCC                 AAGCTTGATCCGCCC
  MAP2760c   3  68 214 3092441 .. 3092492 - -14.3  -2.53263   GTTATCGTCAACTGA CCA-CCAGGGCCGGCCGCGACCGC GTACA GCGGCAGCGGCCGGCCATTGCTCG GCTGGCGTAGCGAGA
  MAP2785c   7  59 144 3116963 .. 3117000 - -10.4  -2.90496   CCCGGCCGCAAAGTA   GGCG-GCGGGTGCGACG CGGGC CGACGCCCCGGCCCGCC   GGTAGCACCAGGCGT
  MAP2790c   7  60  10 3119932 .. 3119958 -  -8.6  -3.41051   TCAGCGGCACCAGAA         CCTTTCAGCTGG GCG CCGGCCGAGAGG         ACGACTACCTCATGA
  MAP2796c   5  51 389 3125938 .. 3125973 -  -3.9  -3.53012   GCGGGGGCTGCGAAA   GCTGCGTGCGGCCCTCC CGCT GGTGGACC-C-CGGAGC    CGCGTCGCCAAAGGA
  MAP2796c   5  51 357 3125986 .. 3126005 -  -4.2  -3.53091   AGCCGCGTCGCCAAA            GGAGACCT GGCT ACGCCTCC             TGCTGATCGATGCCG
  MAP2796c   5  51  71 3126271 .. 3126291 -  -8.9  -2.50935   ACGTGATGCACTAAC            CCGTCGCGG CTA CCGCGACAC            TTAAACCACGCACGC
       dxs   5  72 269 3132873 .. 3132915 - -11.7  -3.53811   TGGAGCCGGCGCAAA CCGGAGGCGGCCGCGCGGC TGGAG GCCGCGCGCGCGGCGCTGG CCGAGGTGTCCGAAC
  MAP2806c   2  53 472 3136644 .. 3136662 -  -5.9  -3.30124   CGGGATCGTCGACAA             CGTCCCG TACGC CGCGACG             ATGGCGCCGGTGGTC
  MAP2810c   5  56   6 3141733 .. 3141753 -  -2.4  -3.93236   GAGGAACTGCAGAAA            CTGCTGCT CGGCT AGCGGCCG            CCGGATTACTCGCCG
  MAP2824c   1  41 111 3152228 .. 3152254 -  -2.1  -3.01712   TCCCGGCGCCGAAGA         CCCATGCGCAC CGGCT GCGCACCTGGT         TGTTCTCCCGGTCGC
      ideR   6 100 175 3154282 .. 3154315 - -22.5  -2.81312   AAGCTAGGTAGCAGA     CGGTATGCCCGCCGC GTCA GCGGCGGGCATACTG      CTTGCCGTCGACGCG
  MAP2833c   4  52 290 3161253 .. 3161290 -  -6.9  -3.14132   CTGGCGCTGCACGAA   TTCGGTTCGGCCGAGGAG CTT CTCGCCG-CCGACCCGAC   GGAGTTCTCCGACGA
  MAP2863c   2  47 283 3189817 .. 3189865 -    -5  -3.16881   CATCGACGGCACCAA CCGGTACGGCACCCGCACGCTG TACCG CAACGTGCGCCAGCGGCGCCAG CTGTGGCATTTCGGT
    fadE21   4  51 174 3225616 .. 3225639 -  -4.4  -3.48395   ACGGCGCCGAGACAA          CGGTGGACCT GGGC AGCCCCGCCG           CCCGGGCGATCTGGG
  MAP2903c   0 NONE
      proS   3  68 403 3242775 .. 3242793 - -11.6  -3.32268   CAAGGACGCCGACAA             CGCGGCGC TGT GCGACGCG             CTGGCCATCGAGCAC
  MAP2928c   3  60  12 3261846 .. 3261892 - -10.7  -2.78384   GGGCGGGCGAGCACA TCCGGCTG-GTGC-CGCCCGGCG AGC CGGCGGGCCCGCACGCGGCCGGC GAGTCCGGCGGTTAG
  MAP2949c   1  47 -50 3283227 .. 3283266 -  -5.7  -3.07222   AGGATCAGCCGAAGA CCGGGAAT-G-CCCGCCGG CGCG CCAGCGCGTCCATTCCCTG  CTGGATCGAGTCCTG
      glnD   4  65  88 3319931 .. 3319965 -  -9.9  -3.35679   CGGCTGGATTCACAA    CGAGCTGCGGCGCCGC TGCG GCGG-ACCGCCGATCG     CCGCGGCCAGCCGCG
       ung   9  77  63 3355525 .. 3355582 - -16.1  -2.62983   GCGAGCGTCACACCA GCGTGGCGGCCGCCGGCGAGCGTCACG CCAG CGTGACGGCCACGGCCGAGCGTCACGC CAGCGTGACGGCCGG
      hupB  11 100  24 3364315 .. 3364350 - -19.8  -3.29471   TCGCTAGCACACGAA    TACCCTCCGGGCGGCA CCGC TGCCGGCCGAAGGGTA     TTCGTGTCTAGGACG
      gltX   4  48 441 3368615 .. 3368636 -  -2.2  -3.62096   TGGGATCACCGCAAA           CTCGGCTTG CCGCC CATGCCG-G           TGGGTGGATCGACGG
      ilvC   6 100  14 3377401 .. 3377448 - -29.4  -3.16564   TTCCTAGCTGACGAA CGTCACGCCAGCGTGACAC-CGG TGA CCGAGTGTCACGCCAGCGTGACG GTCGACGAAAGCGCT
  MAP3066c   4  54 231 3411770 .. 3411808 -  -7.3  -3.34894   AACCGGTCCGAAACA   GCGAGTACACGACCGCG CTGGC CGCGGTGTTGCACCGGC   CCGCGGTGCTGCCGG
  MAP3078c   6  51 417 3422675 .. 3422688 -  -3.7  -3.53444   TCATGGTCGCCGAAA               CCGCG GGAA CGCCG                TTGACGCCGGCCCAG
  MAP3078c   6  51  78 3423001 .. 3423027 -  -3.5  -3.57792   GCATCGACTTCCAAA         CCGCCCGCCGC TCCCG GCCGCAAGCGT         GCGACGACCGCGGGA
  MAP3082c   2  64 318 3428837 .. 3428849 -  -9.1  -3.62046   CGACCTGGCGAACAA                CCAGC ATG GCTGG                CAATGGTGTGCGGGC
  MAP3094c   3  60 167 3442407 .. 3442422 - -10.4  -3.01712   TGTCCGGGTCGAACA              TCGGCG GCAT CGCCGA               GACCCAGGAGATGCT
  MAP3098c   3  59 102 3445048 .. 3445080 -    -6  -3.66178   TCCGGCAAGCCGAAA      CCCACTCCGGGGCG CCGTT CGACCCGGCGATGG      CGCGACTCGGCCTGG
  MAP3120c   0 NONE
  MAP3123c   3  51  86 3474080 .. 3474096 -  -5.8  -3.34398   GCTGCTGCTCAAAGA             CCGTGCG CCCG CGC-CGG              ATCTGTTTCCCTCCG
  MAP3123c   3  51  11 3474150 .. 3474171 -  -3.7  -3.59979   GCGGCGGAGGCGAAA           TTCGCCGACA AGC TGGCGG-GAA           TTCCCCGTGGCTAGA
  MAP3133c   2  66 -44 3486978 .. 3487016 - -10.9  -3.28712   GCGCCGCTTTTAGAA  CCGGGCCA-GCGCCGGCA CATC CGCCAGCGCGCAGTCCGG   GATGCCCTCGGCCGC
  MAP3144c   1  39  82 3498507 .. 3498533 -  -2.9  -2.52896   CCATGGGGCAACCCA        CCGCC-GCGC TGCTCATC GCGCTGGTGG         CCGGCGGGTGGTTCT
  MAP3149c   3  48  86 3503080 .. 3503118 -  -5.9  -2.87931   TGGATGCTGGAGACA  CAGCGCCTGGGCG-AGGAG CGT CAGCTGCGCGC-GGCGCTG  GCCAACATCGTGGTC
  MAP3155c   8  51 170 3509103 .. 3509123 -  -2.3  -3.65522   CATGGACCGCAACAA            CAGTCGCGC GGT GGGCGTCGG            CTCCTCGGGATCGCC
  MAP3161c   3  50  64 3514006 .. 3514033 -  -7.7  -2.62184   TGCTGGGCTACAGCA        TCCACC-CGCCG TTCGT CGGCGCGGTCGA        CGGCCTGCATCCATT
  MAP3166c   5  51 211 3517780 .. 3517795 -    -6  -3.14132   GTCTCGGTCGACCAA              CCGCTG TGGG CCGCGG               TGATCAATCAGCTGG
  MAP3186c   4  66 331 3536498 .. 3536516 -  -7.4  -3.79906   CCAGGCCGACAAGAA             CTTGGGCA TTC TGCCCAAT             CTCGCGACGGTTCCG
  MAP3215c   3  52  -1 3566691 .. 3566718 -  -6.9  -3.15544   GGGCATCTTGAGCAA        GGCCGCGATCGC GGTGT GCG-CCGCGGTC        ACCGTGGCGCTGGGC
  MAP3226c   4  56  54 3578462 .. 3578484 -  -7.6  -3.31144   CCGCGACGGCGACAA           GGCCCCGG TGGAGGG CTGGGGCC           TCTACGAGCACGGCG
  MAP3247c   5  52 415 3602505 .. 3602534 -  -8.5  -2.70932   CGGCGGCTGCAACGA       CTGACCGGCGA-GC TCG GCGTCGCCGACCGG       GTGCGGCTGCTGGGC
  MAP3256c   8  85  -4 3615978 .. 3615997 -  -7.8  -4.77165   TGCCGCACAAGAAAA            GCTGACCG CGGC CGTTCAGC             CCAGCGCGGAGCGGG
  MAP3261c   3  68 255 3620299 .. 3620351 - -10.9  -3.35679   GTTCGGCACCGAGAA CCTGCGCCGCATCGAGCCGCTGCTG CAG CTGCTGCGCGACGTCGCGGCCCAGG TCGACGCCAAGCCCG
  MAP3270c   5  66 198 3629586 .. 3629636 -  -4.6  -4.20516   CCCGCATCGAACAAA CCAAGGGCATGCTGATGCTGAT CTACGGC ATCAGCGACAGCGCGGCCTTCG AGTTGCTCAAATGGC
  MAP3276c   7  49  75 3635594 .. 3635606 -  -4.8  -3.30771   GCAGATCGCCGAGAA                GCTC TCGCT GAGC                CACCGCACGGTGGAA
  MAP3276c   7  49 -35 3635694 .. 3635716 -  -6.3  -3.06796   CGCTACGCCATCGAA          CACGGC-CTC GACG AAGAGCCGTG           ACCCGCGGGGCCGGC
    mce1_1   1  51 355 3651920 .. 3651936 -  -6.5  -3.14132   CGCGGTGCTGATGAA              GGGTGTC GTC GACATCC              TGGAGCACAATCCCG
  MAP3296c   5  48   2 3662787 .. 3662810 -    -3  -3.36492   CGCCGAACCCGACAA          CGCCATCGTC TAGG AACGCTGGCT           GCTAGGCCGCCGCCC
  MAP3305c   2  51 423 3675646 .. 3675681 -    -6  -3.17075   TGCGCGCCAAGCGAA    CCGCGCCGCCGTACGTC GGC GACGAACT-CATCGCGG    CGCTGCAGGACCGGC
  MAP3314c   4  60 474 3684831 .. 3684877 -  -5.8  -3.76402   ACGTGATCGATGAAA CCGGGACGACGGTGTCGAGCA CGCCGC TGCCC-AGACCGCCGTCGCCG TCGGCGGCGGTCTCG
  MAP3318c   5  54  28 3688312 .. 3688342 -  -7.5  -3.09492   TGTTGAACTGGAACA       CCGACGCCATCGC CCTCT ACGACGGGATCGG       CGCCCGGCCGCAGCG
  MAP3321c   7 100  20 3690464 .. 3690497 - -12.3   -4.3208   CCGGATAACGCAAAA     CGGTGCGGCCTCGAC GATT GTCGGGGCCGCACTC      TTGCGTGCGGGTCGC
  MAP3333c  14  78 470 3701923 .. 3701953 - -13.8  -3.57144   TGGCCGACCTCGAAA       CCGCCGCCGGACGG GGT CTGACCGGCGGGGG       CACCCTGCTGCCCAT
  MAP3336c   1  45 474 3705064 .. 3705091 -    -4  -3.13403   TGTGCCTGACCAAGA        CCGACCTGGCCCC GCC GGAGCC-GTTCGC        GCAGCAGTTCGCCGA
  MAP3339c   0 NONE
   desA3_1  13  70  93 3711481 .. 3711510 -  -8.5  -3.91716   GGACCCTGCAAACAA       CGTCGCGCCGAGC GTGC ACTGAGCGCGACA        GATCGGCGAAATATT
     rmlA2   5  52 442 3751178 .. 3751188 -  -8.2  -2.78384   TGGTGCTCGATCACA                 CCGG CGA CCGG                 GTGCTGCTGACCCTG
     rmlA2   5  52  18 3751593 .. 3751612 -  -4.8  -3.53444   TGACGCCCGGCGAAA            GCGAACGC GAGA GCGAACGC             GAAAGCGAACGCGAG
      pknD   6  53 277 3761393 .. 3761405 -  -6.2  -3.31792   CGAGGAGCTGGAGAA                GGCG CTGGC CGCC                AAGACCGCCGACGAA
    sigF_2   4  63 334 3781239 .. 3781270 -  -7.8  -3.73072   AATCTTGGCAGCAAA      GCCGCACCGCACAG TTCA CGGCGCGGTGGGGG       CTGACCGGGACCCTG
      lpqC   2  49 457 3794533 .. 3794557 -  -3.4  -3.53444   GCATCGTCCTGGAAA         CCGGCG-CCGC GACC GCGGTCGGCGT          CGATCTGGGCGTGCT
  MAP3435c   5  64 -15 3814729 .. 3814781 - -11.3  -3.14132   GGCGTTGCTCATCAA CCGGC-GCCTGCCC-ACCTAGC-GCG CCGG CACCGCTTGGTCAGGCGGGCAGCCGG CGGTTCAGCAGCAGG
      sigJ   5  54 412 3824682 .. 3824696 -  -3.5  -3.72576   GCGCCGTGCATGAAA              CCCTGG TCGA CC-GGG               CGTCCAAGACGCTGC
  MAP3452c   4  62  59 3831808 .. 3831820 - -10.5  -3.14132   CTGGTCGGCGACGAA                CCGGC GTC GCCGG                TCAAGCTGGTGCTGA
  MAP3460c   4  59 453 3841694 .. 3841704 -  -3.2  -4.16016   GCACCGCCGAAGAAA                 TCCC GTT GGAA                 GACAACAGCGTTGAC
  MAP3467c   0 NONE
  MAP3479c   5  68 375 3866003 .. 3866042 - -10.7  -3.40403   TGTGGTGGAGCACAA  GCGATTCGGCGTCGCGGT GCACT ACCGCAACGCGGCA-CGC  GACCGCGTCGGCGAG
  MAP3487c   3  44 292 3875552 .. 3875569 -  -3.3  -3.17075   CGGCCGGCAAGCCAA             CGGC-GGG TTG CCCTGCCT             GGACTGCCTGCCCGG
  MAP3495c   3  67 388 3887427 .. 3887448 - -12.9  -2.71144   CACCCTGGCGAACTA           CCTGGCGGC CAAG GCCGCCGGG            GCGACGACGCTGCTG
      ctpI   9  68 198 3891050 .. 3891102 - -11.7  -3.28712   GCGCGCGGTGGAGAA CGCGCTCGCCGCGCACCCCGCCGTC GCC GACAACGCGGTGATCGGCGTTCCCG ACGAGCGGTTCGGCC
  MAP3503c   5  54 361 3898640 .. 3898661 -  -9.3  -2.64616   TGGTCAGGGAGATCA           CCGCCGGCC TGAT GGCCGACCG            GGTGGTGGTCTGTCC
  MAP3515c   5  54  61 3915651 .. 3915673 -  -7.6  -3.16564   GGTGGACGGCATCAA           GGTGCGCAGC GAC GGTGTGCACC           TCACCCCGGAAGGGG
  MAP3518c   4  53 121 3918870 .. 3918902 -  -3.3  -3.62591   GGGAGAACTGGCAAA     CCCCCAGCCTGGCC CTGCTC GACC-GGCCGGCGA      TGTCGCCGATGCGCC
      oxcA   0 NONE
     fbpC2   4 100  10 3935008 .. 3935047 - -25.2   -4.0371   GAGGCGTGAGACAAA  GCAGCGGCAGTAGCGC TGACCGGT GCGCTACTGCCGCTGC   TGGCCGGGGTCAGGT
    bpoC_1   3  49   7 3940124 .. 3940138 -  -3.4  -3.53091   ACGGCTCGTCCGAAA               CGGCGC CGC GCACCC               AGGCACCTAGGCCGC
  MAP3544c   4  59 140 3945813 .. 3945867 -  -9.1  -3.14211   ACGGCCGGGGAGGAA CGCG-AGGGCGAGTCCCTCGACGACC GGCT GGCCGCCGAGGAGCCCGACGTGCCCG ACGCCATCGAGCCGG
  MAP3547c   3  50 -20 3949013 .. 3949061 -  -7.2  -2.87132   CGCCTCGCCTACACA GCCCCCACGCTCGGCGCAACGGG ATGG CTCAGCGCACCGC-CGTCGGGGC GTCGGCGGCCTTGAC
  MAP3551c   2  51  72 3952899 .. 3952909 -    -4  -3.53012   TCCTGCGCCGCGAAA                 CTTA AAC TAAG                 GCGCCGGTTTTCGGC
  MAP3558c   2  66   9 3958115 .. 3958136 - -10.9  -3.31144   GTTCTACCCCGACAA           GGCCGAGAT CAGC ATCTCGACC            GACTGAGCTCAGTAG
  MAP3569c   6  71 100 3968275 .. 3968329 -  -9.1  -3.85698   GTTGCTGCGCAGAAA GTCGGCGACGATG-ACGTCGCGGTCG ACGC CGATCGCTTCGAGCACCGTCGCCACC ACGAACCCGGTGCGG
  MAP3579c   2  95 471 3977396 .. 3977435 - -19.2  -2.83715   CCGACCACGACCAGA  CCGAGCGGCTCGCCGGCC TGCT GGACGACGCGCCGCTCAG   CGGCGAACCGGCCGT
  MAP3586c   5  58 241 3983559 .. 3983593 -  -8.5  -3.35046   CGAGTCGGTCAAATA    CCGGCTCG-GGCGCGGC ATG GCC-CGCATCGAGGCGG    CCATGTCGACCCCCG
      adhE   1  47 205 3993133 .. 3993149 -  -6.5  -2.70932   CGGCGGCCCGAATTA              GCCGG GCTGCCA CCGGC              TTTGATCACCTGCGC
  MAP3599c   8  60 471 3994967 .. 3994977 -  -8.2  -3.40597   CGCCGCACCGAAATA                 GCGC CCG GCGC                 TGGGACTTTCGCGTG
      lprO   4  56   3 4011811 .. 4011824 -  -5.9  -3.53012   CCGCCCGCGGCCAAA               CCCGC TGCA GCGGA                AGCTAATTGAAGGCC
  MAP3626c   3  65 296 4023885 .. 4023900 - -11.8  -3.02144   TCACCGTGGTCAACA              CCGGCG ATCG CGCCGG               GGCGGATGTACCGCA
    mmpL11   3  48 370 4034243 .. 4034273 -  -6.7  -2.78384   TTGGGCTGGACTACA       TCGGCGACGACGG GCGCA CCGTCGTTCCCGG       GGTGGCGCCGAACGC
  MAP3647c   6  49 333 4050055 .. 4050108 -    -3  -3.62046   CGACCTGGGCAAGAA CTCCGACGAGTCCAAGTTGCCGAAG GTGTT CTTCGTCAAC-TGGTTCCGCCGCGG CGACGACGGCGGCTT
   fadE3_2   5  43 410 4054341 .. 4054360 -  -4.8  -2.78495   TGAGCACGAAGATCA            CGGCGGCG ACGG CGCCCACG             ATGGCACCGATGATG
      lipW   3  54 458 4059151 .. 4059173 -  -7.6  -3.09327   GGACCGCATCGAACA           TGCCGCCGTG GTG CCCGACGACA           ACCTGGCCGATCTGG
  MAP3661c   4  51 433 4065865 .. 4065885 -  -6.7  -3.01791   AGTTCGTCCGCAAGA            GTTTGCGCG GTT CGCGCACGC            CCGACGAGGTAGTGT
     gabD1   8  51 385 4080756 .. 4080794 -  -5.9  -3.18264   CCCGGCATGCAGGAA  CTGGTG-CGGCGCATCGGC GAC GACGA-GCGCCGGCACATG  GCGTGGGGCACCTTC
     gabD1   8  51 244 4080908 .. 4080935 -  -6.2  -3.08679   GCGCCTGATCGAAGA        GGGCTTCGCGCTC TAC GACC-CGATGCCC        TTCGACCTGTCGGTG
  MAP3680c   2  56  30 4088294 .. 4088304 -  -8.2  -3.10464   CGACGAACTGCAACA                 GGCC ATC GGCC                 CACGTCGTTCTTGAC
  MAP3685c   2  48 341 4095198 .. 4095216 -  -3.1  -3.38812   GGCTGTCCAAGAACA             TCGACCA AGGCG TGGTGGA             TCCCAAGCTGAAGGT
  MAP3691c   0 NONE
  MAP3697c   4  56 458 4112633 .. 4112643 -  -8.2  -3.14132   CGCGGTGTTCATCAA                 GGGC ACC GCCC                 TGTGGCTGGAAAGCG
  MAP3704c   0 NONE
     fadE6   2  77  21 4134530 .. 4134556 - -16.6  -2.71364   GTATGGGGGGAACCA         TGCCGGCTTGAC TCA GTCAGGCCGGCA         TGGCCCATTTCTGCG
    fadD27   3  47  61 4143073 .. 4143088 -    -4  -3.28924   GAGGGTCTGCGACAA              GCG-CTT TCC AAGACGC              TGAGCGACTTCTCGC
  MAP3731c   3  61 149 4152283 .. 4152312 -  -9.3  -3.32844   CCCGCCAGGCCAGAA       CTGCAGCACA-CGC ACG ACGATGTGCTGCTG       GCTCGACGTCTGCGT
  MAP3747c   1  57 306 4181905 .. 4181919 -  -5.6  -3.75629   TAGGTCCAACCCAAA               CCATCG CGG CGCTGG               GCGTCCGGTCAACCG
  MAP3756c   3  53 255 4193829 .. 4193844 -  -3.2  -3.63922   ATGCCGTTGAAAATA              CCGG TATGTTCG CCGG               TCATCGTGCTCACCG
      rpsR   8  59 400 4212334 .. 4212359 - -10.3   -2.8655   GCGAGGCACATGACA         CGACCGGGGCG TTGA CGAACCGGTCG          ATCAGCGTGACCGGC
  MAP3772c   9  62 225 4215379 .. 4215410 - -10.8  -3.05463   ACGCGTCCCAGTGAA      CGACGGCCTCCCCCG CGG CAGGAGCGG-CGTCG      CCGGTGACCAGTCCG
  MAP3789c   9  52   0 4236128 .. 4236162 -  -8.5  -2.75064   TGGCCCACCCAAGGA    GCGCCGGC--CGGTGAC GCC GACACCGTCGCCGCCGC    TAGAACATGACCTGC
  MAP3797c  11  58 121 4242754 .. 4242778 -    -2  -4.09963   CGTCAACAAGAACAA         GACCCCCGGCG GCGG CGCCGCGT-TC          TTCTTTCACACCACC
  MAP3802c   5  58  65 4249303 .. 4249313 -  -6.8  -3.60475   AACGTCGACCCCAAA                 CGCA AGG TGCG                 CTTCCTGCCGTACGG
  MAP3805c   4  51 132 4251886 .. 4251929 -  -2.2  -3.62522   CAAGGTGCCCAACAA GCCCATCCACGTCGCCG-GCG GCG CGCCCGACGACTTCCGTTGGC CGTTCAACAACCCCG
  MAP3805c   4  51 -30 4252081 .. 4252091 -  -6.8  -3.01712   TCGTGGCCTCGAACA                 CCTG AAC CAGG                 TTGAACTGCCAGCGC
  MAP3808c   1  65  30 4255336 .. 4255354 -  -8.8  -3.65522   GATGGACCGCAACAA             CGCCGC CCTGCTC GCGGCG             GTCCTGGTGGTGATC
  MAP3817c   4  56 -34 4265248 .. 4265260 -  -7.7  -3.25823   TCGTCTGCAGAGGAA                CGAAG GGT CTTCG                ACGCCTGACGCCTGT
  MAP3829c   2  48 387 4279300 .. 4279310 -  -3.2  -3.41051   GTATTTCTACGACAA                 CGAC GTG ATCG                 AAATCGCCAAGGGCC
  MAP3850c   5  48 -22 4311413 .. 4311430 -  -6.9  -2.78384   GCCGGGGCGATCACA             CCCGGAT CGAG AACCGGG              TAGCCGCCCGCCGGC
  MAP3862c   5  56 410 4324098 .. 4324131 -  -8.7  -3.16564   CCCCGACCTCATCAA     CGCGGGCAAGCAGAC CATC ACCAGCCTGCCCGGG      TCCAGCTTCTTCTCC
  MAP3862c   5  56 -23 4324535 .. 4324564 -  -6.3  -3.53012   CCGTCGCGCTCTAAA       GCCCGGCTACTCGG ACG CCG-GCAGCCGCTC       GGATTCCCGCTCGGG
  MAP3874c   4  58 417 4335000 .. 4335017 -  -6.9  -3.53012   TGGGTGCTGCTGAAA             GGCCTTG AGAC CATGGCC              ATCCGGGTGGAACAC
  MAP3883c   2  47 434 4343617 .. 4343629 -  -4.7  -3.14132   GTGCCGCGCGACGAA                CTGGC ACC GCCGG                ACGGCGGGCTGCTGA
  MAP3887c   7  68 160 4348890 .. 4348914 - -11.4  -3.30124   CGGCATCGGTGAGAA         CGACGCCGCGG TGCG CCGCGACG-CG          GTGTCCGGCATGGAG
      pknG   2  57 251 4356604 .. 4356633 -  -9.9  -2.62184   GGTGGTCGCAGAGGA       CCGGC-CGGCGGAC ATC GTCCGCCGCGTCCG       CGCGGCACTGGCGAA
  MAP3902c   4  49 357 4365435 .. 4365472 -  -3.2  -3.55444   CGCCGAGGCGCGAAA   CGGCGCGC-TCGAGGCG GTGTT CGAATCGCTGTGCGCCG   TGGGCACCGCGGTGC
  MAP3909c  12  72 381 4372213 .. 4372261 - -14.7  -2.77523   CGGCCACCAACACCA TCGCCGTCGAC-CTGCCCAA-GC TGGCC GCGCTGGGCAGGGTCGCCGACGA GAACGAACACAGCCT
  MAP3926c   4  62  11 4385892 .. 4385948 - -10.2  -3.14211   ACCCTGCTGCACGAA CGGGTGAT-G-GG-AGGCGGCGACGCC GCCGAG GGCGTCGCCGCGTTCCTCGAGCACCGG GCGCCGCGCTTCACC
  MAP3938c   8  66  23 4398816 .. 4398833 -  -4.7  -4.25104   TTGCGCTGATCAAAA             CGCCCTC ACAT GTGAGCG              AGGCCCCAGACCCCC
  MAP3944c   7  60 106 4403309 .. 4403367 - -11.1  -2.73364   CCGCTACGTCAACGA CGCGCTCAACCA-CACCACCGGCAACG TCCGCCG CATCGCCGA-GGTGATGGTCGCGCACG CCGAATCCGGTGTGC
  MAP3948c   0 NONE
  MAP3958c   2  46 171 4417840 .. 4417860 -  -3.2  -3.33261   TTCGAACGGGGACAA           CGCCAC-GG TGGG CCAGTGGGG            GCCGCTCGTGTTGGT
     umaA2   3  46 340 4424273 .. 4424291 -  -2.3  -3.39803   GACCTACACCCAGAA            GCAGCAGC ACGA GC-GCGGC             GTTTCGATCACGATG
  MAP3972c   1  55 183 4430362 .. 4430388 -  -8.6  -3.02511   CCGACTTCGTCAAGA         CGTCGACCGGAT TCC ACCCGACCGGCG         GCGCATCCGTGCGGG
  MAP3977c   2  48 292 4435297 .. 4435307 -  -3.2  -3.37245   GCAGGGCAACACCAA                 CGTC ACC AACG                 GCTGCATCAACCTGT
  MAP3984c  10  69  86 4442580 .. 4442601 - -12.3  -3.19602   TCGGCGACACCAAGA           CGCTCGACG TGCA CGTCAAGCG            GCTGCGCTCCAAGAT
     cmaA2   2  51  24 4452605 .. 4452617 -  -6.2  -3.14132   TTGTTGGGCGATTAA                GCCG TTTTT CGGC                CCAACAACTCGACGC
  MAP4007c   5  47 372 4467482 .. 4467492 -  -4.6  -3.18681   CCTCAAGCTGACCAA                 CGGC CGC ACCG                 CCCAGGCGTGGGCAC
  MAP4007c   5  47 132 4467711 .. 4467732 -  -6.5  -2.78384   TGCGCTCGCATCACA           GCG-TGGCCG TCG CGCCCATCGC           CGACGGGCAGCCGTT
  MAP4010c   1  47 212 4470651 .. 4470666 -    -4   -3.3095   ATACATGGCGGACAA              GATC-GC ACC GCTGATC              CGCACCCAGCTGTCG
  MAP4016c   0 NONE
      fabH   2  71 276 4488882 .. 4488925 -  -9.4  -3.78934   GCTGTGTCACAACAA GGTAGCGACGGATCCACCCCG GGC CCGGGCGGCGCCGTCG-TCCC GGTCCTGGCCTACGC
  MAP4033c   2  44 459 4492537 .. 4492569 -  -2.7  -3.13522   ACGCCGCCAGCAAGA     CCGCCCAGG--AGCA TTACG CGCTGGCCTGGTCGG     AGGCCACCGGCGGGT
  MAP4037c   5  49 133 4497923 .. 4497939 -  -2.9  -3.57462   GAGCTGACCCTCAAA              GCGTTGC GCG ACAACGG              AATCGAGGTCGCCAC
  MAP4037c   5  49  94 4497942 .. 4497978 -  -4.4  -3.23274   TGCGCGACAACGGAA   TCGAGGTCG-CCACGGT GCAG ACGCTGGTCGACGTCGA    CGTCGTTGGCGATGT
  MAP4056c   1  40 335 4516393 .. 4516409 -  -2.2  -2.82742   ACGCCGTCACAATCA              GTTTCG GGCTG CGCAAC              GTGGTCGACACGCAG
  MAP4060c   3  76 148 4520602 .. 4520639 - -15.5  -2.87931   CTGATCTTCGAGACA   CGCGCCGGCGCGGGCATG AAC CAGGC-CGCGCTGGCGCA   GGCGCTGGGTGTTCC
  MAP4067c   5  67 461 4530172 .. 4530198 - -10.1  -3.61398   GTGCCCGGCCAACAA        CTGGC-GGCCAC TGTG GTGGCCCGCCTG         GCCAAGGAGGTGATG
      lpqN   7  52 427 4540877 .. 4540922 -  -8.2  -2.78547   CGACGGCATCAACGA CATGATCCGGCGCCGGCAGGC GTTCA GCAC-CCGGCACCGCATCGTG GACACCGCCGGCATC
  MAP4080c   5  49 291 4550273 .. 4550296 -  -5.1  -3.17075   GTCTCGCCAACGCAA          CGCGCCCGC CGTGAT GCGGCCGCC           GGCATCGCGGACAGC
  MAP4090c   3  53 311 4560880 .. 4560915 -  -7.5  -2.94416   GACCCCGACCAGATA    CTGACCTGCCCCGCGC CGAGC GCGCGGTGC-GACCAA    CCGGTGAAGCCGGGC
  MAP4100c   9  84   9 4574341 .. 4574369 - -17.4  -3.17212   CGAGGAGGCGAGCAA        CGCGGTGGCGGC GAGCA GCGGCCACCGCG        TTCGCCTCTCAGTTC
  MAP4114c  11  56 215 4584575 .. 4584588 -  -8.1  -3.28712   CTTCCGGGTGGACAA               GCAGG CCAA CCTGC                ACTTCGTCATCGGCA
  MAP4127c   8  89  11 4599292 .. 4599325 - -16.8  -3.53012   CCGGTTCGCGCGAAA    CCCCCGGGATGCCTGC CCGC GCAGGC--CCCGGGGG     TTTCGTGTGCTCAGC
  MAP4137c   6  52 458 4615321 .. 4615352 -  -4.3  -3.53091   ATGGTGCTGTCCAAA      CCGGTCATCGCCGC GGTCA GCGGCTACG-CCGT      CGCGGGTGGTCTGGA
  MAP4137c   6  52  15 4615752 .. 4615795 -  -8.2  -2.73364   CGCCGAGGCCAACGA GGGCGCCG-GCCGGTTCGCCGC GGGC GCGG-G-AC-GGCACGGCGCCT CCGCGGTTTGAGGGT
  MAP4148c   4  51 155 4626156 .. 4626174 -  -7.4  -2.79183   CGGAGGCCGACGACA             TCGTCCAC ATC GTGGAGGA             CGACGGCCGCAAGTT
   phoS2_3   4  60 460 4645366 .. 4645390 -  -9.9  -3.05384   TGCTGGCCGAGGCAA          CCGTCGACACC ACC GGCGCCGAGGG          GGTGCTGTTCAAGCA
  MAP4187c   9  62 380 4655804 .. 4655832 - -10.1  -3.08679   CGCGCGGATCGAAGA        CCCCCCGCACCCG GGT CGGCCGCGGTGAG        GGCTCCAAGGGCAAG
  MAP4197c   5  53 409 4666454 .. 4666466 -  -3.3  -3.66018   CGAGGACCTGAACAA                GCAGC TGA GCTTC                ACCGTGGGCGAGCGC
  MAP4206c   1  48  12 4674470 .. 4674483 -  -2.3  -3.53012   CCCTTCCCGTGCAAA               CCCCA CCTG CAGGG                ATTCGCCGTGCTCAG
      mmsB   2  47 333 4682505 .. 4682515 -  -4.6  -3.21099   GCTGCCCATCACCAA                 GGCC TCC GACC                 GGCTGCAGGTGCACG
  MAP4221c  10  83 423 4690246 .. 4690275 -  -8.6  -4.57569   GGAGTTCGTCAAAAA       GGA-CGTCGCCGG CCTGT CCAGCGACACTCC       CATCATCGTGTTCAG
  MAP4236c   3  71  89 4702734 .. 4702762 -  -9.5  -3.87815   GCTCAGCGCCACAAA        CCGATCCAGTGAC TAC GCCACCGCACCGG        CGCACGGGCTGACCC
  MAP4250c   5  73 230 4718337 .. 4718390 - -13.8  -3.14211   ACGGCCGCCGACGAA CCCGCCGCGCCGGATCGCCCCGCGCC CGCC GGCG-AGGCCGAACCGA-ACGGCGAG CCCGCTCCGAGCGGC
  MAP4268c   1  38 -32 4737080 .. 4737094 -  -2.1  -2.64416   CAGGCTGAGGAGAAC              CCGTGA CCCG TC-CGG               ACGCTTGACGGACAC
  MAP4272c   2  52 441 4739654 .. 4739673 -    -7  -3.14132   CGGCGTCGGGATCAA            CCTCGCCG TCGC CGACGCGG             TGGCCGCCGCCAACA
  MAP4277c   4  61 397 4743505 .. 4743518 -  -3.8  -4.05402   GGTCAACGAAAAAGA               CCAG GTCATG CTGG                CGGCCAAGGCCGACC
  MAP4287c   5  58 274 4754706 .. 4754751 -  -6.9  -3.61398   CGCGTTCCTGAAGAA GACGTACGGCATCGGCGCCAA GCCGTA CTGGCG--GCCGCCGTACGCC AAGCGCAACGCCGCC
  MAP4291c   4  55 331 4758175 .. 4758206 -  -8.6  -3.06492   TCATGTACGTGAACA      GCGAGCCGTGGC TGACCCGT GCCAAGGCGCGC       TACGAACTCGCGCTG
  MAP4295c   7  56 283 4762256 .. 4762266 -  -8.2  -3.16191   GCACAGCGCGATCAA                 CCGC GTC GCGG                 TATACGCCGTGCCGG
  MAP4308c   5  53 395 4777718 .. 4777748 -  -7.5  -3.05384   GGTCCGGGTATGCAA      GCGCGACGGC-CAA TTGC TGGAGCCGCCGCAC       GCCCTGCCCGGCGTC
  MAP4317c   8  62 179 4787649 .. 4787677 - -10.3  -3.14132   CTGGCCGCTCATGAA        GTGATCAACGTGA ATT TCGCGTTGATCGC        GATCCAGCTGAACCG
  MAP4321c   2  69  11 4793053 .. 4793069 -    -8  -4.07568   CCCGCGTCGTGAAAA              CGGTTG AGCCG CAACCG              CTCAGCGTCGCTACT
  MAP4342c   6  87 387 4822255 .. 4822276 -  -7.1  -5.09426   GCGAAGCTCAAAAAA           GCCCCGCCG CCAA CGGGGTGGC            ATCCTTTCACTTCGG
      cwlM   4  91   2 4822651 .. 4822679 +   -13  -4.21275   TGGGCGGTTCCTGAA        CCGCACCGGCCG CTAGT CGGGCGGGGCGG        TTTTCAATGCGTTCG
   MAP4320   7  74 344 4793437 .. 4793454 + -12.7  -3.53012   GATGAGCACGAAATG             CCGTGGG CCTT CCCACGG              TTTGAGGGCGCGCAG
   MAP4316  10  62 100 4787940 .. 4787950 +  -4.6  -4.11216   TTTGCCGAAGATCCG                 GCCG ATG TGGC                 TTTTCACGGTGACCC
   MAP4309   8  52 455 4780316 .. 4780355 +  -4.8  -3.60296   TCTCCCAATCGAAGA  CCGCGCTGACCTCGCCGCC GGT GAAGGCGAAGTT-GCCCGG  TTTGGCGTCGCCGTG
   MAP4300   2  40 432 4770495 .. 4770506 +  -2.2  -2.87468   TTGCGATCAGTCTCC                CTCG AGGA TGAG                 TGTGGTCTGCTCGGA
   fadD1_2   9  93 311 4762921 .. 4762955 + -19.2  -2.78816   CGGGAAATGCTGCAC     CCACCGGCGCAGCGCG TCG CGCCCGGCGTCGGTGG     TCTCGTACAAGGTGA
   MAP4271   4  48 313 4740270 .. 4740326 +  -2.4  -3.54424   CGTGACGCTGGTCGT CGGCGTGGTCGTGGTGGAGGTGGCCGACG ACGC CG-CGATCACC-CCG-CA-GGCCA-GCCG TTTACCGGAATCGGC
   MAP4267   5  54 103 4737188 .. 4737200 +  -6.9  -3.28712   ATCGCCATGTTCCAT                CTGCG AGA CGCGG                TTCTGCCCGACGCCA
   MAP4249   3  60 176 4718791 .. 4718811 +  -7.5  -3.53012   CACCAGCTCGTCGGG            CACCAGGTC GAT GGCCTGCTG            TTTGCGGCCGGACAG
   MAP4238   0 NONE
      truA   9  49 360 4703214 .. 4703250 +  -2.8  -3.62046   CTGGATGTGGTTGCT   GG-CGTCGTTGGCGCCG TCCG CGGCGGCCAGGAAGTCC    TTGTTCGCCGGGTAG
   MAP4220   7  66 390 4691002 .. 4691027 +  -4.5  -4.18018   ACCACTTCCGGCGCA         GCCGGCGTTTG AGCG CCATCGACGGC          TTTTCGATCAACCAC
   MAP4212   7  66 121 4682893 .. 4682913 +  -4.6  -4.20531   CGCACTGAAGTCCTT            GTCGCCGT GGGAG GCGGCGAA            TTTTGCGTAAATCTC
   MAP4205   3  48 427 4674935 .. 4674945 +  -6.8  -2.70932   CCAGCGCGGCGCGGC                 CGTC GTA GACG                 TGGTTGGGCGCCGGC
       adh   6  42 138 4663271 .. 4663287 +    -5  -2.62263   GACGATTTGGGCGGT              CCGCTC CACCA GCGCGG              TGATGTGCAGGACCT
       adh   6  42 328 4663461 .. 4663480 +  -2.1  -3.14931   TACACCGCGAACTCG            TCGATGC ACGCCG GAATCGA             TTGGTGCGCAATGGC
      sppA   7  56 451 4659415 .. 4659454 +  -7.7  -3.26189   TCGATGGGGATGGTG  CGCCGGGTCGCGGTGGGC TCGGC GCCGACCTCGGCCAG-CG  TGTTGCTCTTGAATT
   MAP4149   2  49 -32 4628430 .. 4628465 +  -3.2  -3.53012   GACGGCACCCGGGTG    CTG-CACGACCCGATGA CCT TCATGGGGACCTGACGG    TTTCGCGAAAACCCC
     echA5  13  67 -60 4615746 .. 4615801 + -10.2  -3.57144   GGTGGCCGCCGAGGC CAACGAGGGCGCCG-GCCGGTTCGC CGCGGGC GCGGGACGGCACGGCGCCTCCGCGG TTTGAGGGTCAGCCG
      rplA   3  77  15 4584797 .. 4584843 + -13.1  -3.54424   GGTCCCGCCGCGAGA GTGCAACTAGCGACGGCCGTTC TCGG GAAATG-CGTCGCCAGTTGCAC TTTCGGCAGCTGAAG
   MAP4099   4  71  45 4574335 .. 4574377 +   -15  -2.56596   TGGCGGCGAGGAGGC GA-GC-AACGCGGTGGCGGC GAGCA GCGGCCACCGCGTTCGCCTC TCAGTTCATCAACAC
   MAP4089   2  51  -6 4561206 .. 4561221 +  -8.2  -2.52543   GATGCTGGGACAGGC              CCGCTG ACAA CGGCGG               TCGATTAGCGCGCCT
   MAP4066   3  66 369 4531044 .. 4531056 +  -4.8  -4.25283   CCTCCCGAAATCCGT                TCGG AGTCA CCGA                TTTTGATGACCGACT
      htpX   2  47 186 4520592 .. 4520648 +  -5.6  -3.01712   TCTGCCCGACCTGAT CTTCGAGACACGCGCCGGCGCGGGCATG AAC CAGGC-CGCGCTGGCGCAGG-CGCTGGG TGTTCCCCGGGCGAG
      ubiE   2  47  -8 4516728 .. 4516740 +  -6.2  -2.70932   GCCGCCCACCGGCCG                CCGC GCTGA GCGG                TGCTTACCGGCCGGC
   MAP4036   0 NONE
   MAP4027   3  49 207 4489403 .. 4489424 +  -6.6  -3.07043   AGCTCGAGGCTCTTG           GCCAGGATC TCGTT GATCC-GGC           TGTTGGCCTGGTGCG
   MAP4015   3  63  19 4478313 .. 4478348 + -10.3  -3.28712   CGCTCAGCCGGTGTG    CGCGCCGGCGCGG TGCCGTATAC CCGCCCCGGCCCG     TTCTAGCGGAGCCCG
   MAP4009   2  66 384 4471071 .. 4471105 + -12.1  -2.90075   AGCGTCGCCGCCTGC    TCGGCGGCGA-CGCCG TCGC CGTCGATCGCCGCGGA     TCTGGTTGGCGCACA
   MAP3994   8  69   7 4452567 .. 4452608 +  -2.8  -4.56597   TTCGGCTGAGTTCTT CGGCCTGCCCGCCGAACG TCGAGT TGTTGGGCGATTAAGCCG  TTTTTCGGCCCAACA
     regX3   5  55  19 4442705 .. 4442744 +  -9.3  -2.72344   GCCCGACGGGCGTGC  CGGCG-GCGGACCGTC GGTGTCGAA GACGGTCCGCTCATCG  TCGTTGGCGCTCAAC
      deoC   9  54 255 4430813 .. 4430830 +    -7  -3.21924   ACCCGGTGCCCGAGA             TCACCG GCTTGG CGGTGA              TGTTGTCCAACATGC
     umaA1   3  51 105 4424717 .. 4424727 +  -6.8  -3.04461   AATACTTCATGTACC                 GGTC GTA GACC                 TCTTGGGACTGGATG
   MAP3957   3  47 285 4418308 .. 4418340 +  -6.2  -2.73875   TCCGGGTCCAGCCCG     GCCGTCCGCGCCATC CGGC GATGGTGCTG-CAGC      TCGTATTCGCAGCCG
   mmpL4_7   6  61  83 4409550 .. 4409568 +  -4.4   -3.9461   GTTGCAGATGTCGGT             GGCCTTGG CCA CCACGCCC             TTGTTGTTCCAGAAG
   MAP3937   5  79 187 4398773 .. 4398796 +    -3  -5.06451   CAGCTCACGCGCGAT          CGCGGCGTTGG CAA CCA-CGGAGCG          TTTTTTGCGCTGATC
   MAP3931   2  55 411 4392723 .. 4392742 +  -9.2  -2.71364   ACTCCACGCCCTGAT            CGCCCTCG CGCC CGAAGGCG             TCCTTGACCACCTCG
   MAP3927   4  76 280 4387639 .. 4387681 + -14.7  -3.14132   CACCAGCCGCTCCAG CCGGCCCGGCCGCAGCAGC GCGGG GTCGATGAGGTCGGGCCGG TTGGTGGCGCCCAGC
      lpqM   6  54 451 4373076 .. 4373105 +  -3.5  -3.73402   ACGCGCCGTCGTCGT       CGCTCCACATCTG CCGG CAGATCTGCAGGG        TTTCCTCGAGCATCT
   MAP3901   4  54 349 4366174 .. 4366186 +  -5.5  -3.62046   GGACTCGGTCAGTTC                CTGCG GCT TGCAG                TTGTTCAGGCCATAG
   MAP3892   6  61 426 4357105 .. 4357155 +  -4.4  -3.93782   CGCGGATCTGCAACA CCCGCGGCTCGG-TCGGCGGCAG CGCCTC CACCCGCCGGGCCGCGTCCCGGA TTTCCTCTTCGGTGA
      ackA   1  51 460 4349545 .. 4349559 +  -4.2  -3.53012   TGCCAGCGAATTGTT               CTGCTT GGC AGGCGG               TTTCACCGAGGCGAA
      metZ   3  58  -4 4335424 .. 4335446 +  -2.5  -4.08216   TCGACCGGGCGCTGG           GTTAGCCGG GTCAG CCGGCCTGC           TTTTCGGCCGAGTCG
   MAP3864   2  45 133 4326822 .. 4326840 +  -5.2  -2.70932   GTCGCCGGTGCTGAT             CAGGTGCG CGG TGCACATG             TCCTTGCCCGGCGAC
      scoB   3  49 388 4324921 .. 4324931 +  -3.2  -3.61398   GCTTCTTGAAGAACC                 GGGA ATC TTCC                 TTCTTGAACAGCGCC
   MAP3849   3  54 250 4311683 .. 4311693 +  -8.2  -2.90723   CCCGCAGCGGTTCTC                 GCCG TGC CGGC                 TGTAGTTCGGACTCC
   MAP3834   5  49 193 4289824 .. 4289835 +  -5.8  -3.19371   GTGCGGATCCCCTCG                CGAG GAAT CTCG                 TTGAATTGGGTGGCT
      rmlA   4  61  63 4279708 .. 4279752 +   -12  -2.64155   GCCGCTAGACCGATG GCGGCGGCCCGCCGCGCCCGGC TTC GCCGCGC-TTGCGA-CCGCCGC TAGGTTTGGCCAGCA
   MAP3807   2  56 103 4255511 .. 4255539 +  -7.9  -3.23216   AGCATGCCGAAATAA        CCGCGGGCCGCCC ACT GCGCGGCGTGCCG        TTCCTCGTGGTGCAA
   MAP3796   4  46 350 4243245 .. 4243260 +    -6  -2.66316   TCGTTGCCGATCGAG              GGGCCG TAGT CGGCCG               TGATGTCCTCGGCGA
   MAP3790   3  55 379 4238691 .. 4238712 +  -4.3  -3.65902   TCGGCGTCGGCGTCA           TCTCCGGCC AGCA GGTTGGTGA            TTTCGGTGGGGTCGG
   MAP3771   2  41 239 4215570 .. 4215581 +  -3.6  -2.72991   CGTCGCGATCGGTGG                TCGG CGGG CCGG                 TAGTTGGGCGTGTGG
   MAP3766  10 100 293 4212194 .. 4212220 + -20.8  -3.06915   GTTCGTGGCGCCACC         GGCGCTGCGGCC TTC GGCCGCCGCGCC         TTCCGTGACATCGGT
   MAP3755   9  76  65 4193842 .. 4193868 + -14.5  -3.14878   TACCGGTATGTTCGC         CGGTCATCGTG CTCAC CGCGATGACCG         TGTTGCCTTCGGCGA
   MAP3746   6 100 227 4181684 .. 4181719 + -22.8  -3.60627   ACGACTGATCGCCAA    CAGTTACCGCCTCGAC TCTC GTTGAGGCGGTAACTG     TTTCGCGTGAGATGC
   MAP3737   8  53 205 4161222 .. 4161236 +  -7.8  -3.05596   GGCGGTGAATTCTCT               GGTGAC CTT GTCGCC               TTCGCTCACCACATA
   MAP3730   9  59  77 4152407 .. 4152429 +  -3.5  -3.95073   CACCCGGTCACTGTT          GTAGCTCAGA ACAA TCTGAG-TGC           TTTGTCGCTGTAACA
   MAP3715   4  49 276 4133887 .. 4133901 +  -5.6  -3.08133   ATCAGTAGATACTCG               GTGCCG GGC CAGCAC               TTCAGTAGATACCTA
      nirD   5  49 203 4121077 .. 4121116 +  -2.9  -3.60296   CAGCAGCGGGCCGAA GACCGGGCCGATGAACATGC CCT GCACGATC-TCGGC--GGTC TTTGCCATCCCGGTG
   MAP3696  14  70 -21 4112765 .. 4112788 +  -2.2  -4.67635   GTTTCATCGCAGCGG          GTTCCGCCGC CTCG GCGCCTGATC           TTTTCTGATTTTCCG
   MAP3690   4  62 328 4105427 .. 4105469 +  -6.1  -3.78329   GGGTGATGCGCAGCA CGGTCGGCGGCGGCGGCAGC TTGG GCTGCTTCTGCGGC-GGCGG TTTGGGTTGGTCGGA
   MAP3684   3  47 143 4095516 .. 4095537 +  -4.3  -3.10715   CTGTATCACGGCAAG           CGCGCCG-CC ACG GGTCGGCCTG           TTGGATGCTCATGCC
   MAP3664   1  54  87 4071025 .. 4071082 +  -8.4  -2.82635   TGCGCGATCAGCGTC GC-CGC-CCGGC-GATCGGCGGCCACACC GGC GGTGTGCCCGCCGATCCGATAGAGCGCGA TCTCGTCGTCCCGGT
   MAP3660   6  60 175 4066491 .. 4066513 + -11.2  -2.70932   TCACGGCCAGCGACG           CGGCGTCGGC GTC GTCGAAGCCG           TCGTTGACGAAGGCG
      pckA   5  71 -19 4050405 .. 4050462 +  -9.1  -3.79906   AGGCGCTCAAGCAGC GGCTGTCCGAA--GCCGGCTGACCCGG CTCAGC CCGATTCAGCCGGCGGTTCGGCGGGCC TTCTTCTCGACGTAC
   MAP3640   6  59  61 4041206 .. 4041241 + -11.1  -2.58544   CTGGGCCGACAGCCC   GCCG-CC-GGCGCGGCG GCGC TGCCGCGCCGGGTCGCC    ATTCTCGCCCTGACC
   MAP3627   5  56  27 4025164 .. 4025205 +  -6.4  -3.53811   GGGTGAGGTCGGCGA CGGCCTGGCGCG-CGGAGG TGAGT TCGCCGATGCGCGAGGCGG TTTCGCCGGCGTAGA
   MAP3619   5  59 -21 4017315 .. 4017328 +  -9.5  -3.21276   GGTGCTGGGGCCACC               GCCGG ACAG CCGGC                TGTTCTAGCCCGGAA
   MAP3614   6  69 387 4012221 .. 4012233 +  -4.7   -4.4261   ACGACGGGAGTGGCG                GCGTC GTA GTCGC                TTTTGGTCTTGGGCC
   MAP3578   6  69 -15 3977877 .. 3977921 + -12.2  -3.14132   CTACCTCAACGCCGC GGTGCTGTTCGACTGATCCCGG CCG CCG-G-TCAGTCGGTCGGCGCC TTGATCCCCACCGCG
   MAP3567   7  57 236 3968224 .. 3968257 + -10.2  -2.77899   GCGCTGCGCGATCAT     CGCCGAGATCTGCGC GCGCA GCGCGGG-CGCGGCG     TCGTTGCTGCGCAGA
      ephF   7  70 437 3953340 .. 3953364 +  -6.3  -4.28254   CGGACGCATCCACGG          CCGGTTCCACG ATT CCTCGGACCGG          TTTTCCGTCTTCGAC
   desA3_2   2  76 244 3949203 .. 3949242 +   -15  -3.14132   GCGGGACAACACGAT  CG-TCACCGTGCCGTCGCT GTT GGCGACGGCGCTGTGGCCG  TTGATCGAGCACCGG
   MAP3538   5  52 350 3941902 .. 3941914 +  -4.7  -3.53091   CGTCGTGCAGCACCT                GCGGC ATG GCCAC                TTTCACCGCCGCGAT
   MAP3530  10  69  74 3935075 .. 3935121 + -14.2  -2.73875   GGTGGCGGGCTGGGC CGGTTGCGCCGGCTGGGCCGGT TGG GCCGGTTGGGCCGGCGCCGCGG TGATGTTGCCGGAAA
     fadD7   1  47 456 3927400 .. 3927413 +  -3.7  -3.30124   CACCCTTTTCCATCT               GGGCG CGCA CCCCC                TTCTCCACGCTCGGA
      adhD   7  61 206 3899219 .. 3899235 +  -3.6  -4.09685   TGATCTTGCGAAAGC              GCGGGT CCTGC AACCGC              TTTTCCACCATCGGG
  fadD12_2   3  51 292 3891585 .. 3891596 +  -7.2  -3.05463   GGTCAAACCCATTGT                CGCC GTGC GGCG                 TTCGGTGCCCGGGGT
   MAP3486   2  51 -24 3875846 .. 3875860 +  -2.1  -3.75105   TCGCCGCGTCGAACA               TGTTG CACCA CAACG               TTATTCGTAGCTTCC
      spoU   7  78 184 3859900 .. 3859928 + -14.5  -3.32268   GGCTGTAGCGGTCGT        GCGGGATGCCGAG CAG CTCGGCGGCCTGC        TTCTCGCCGTCGTTG
   MAP3466   3  77 253 3852230 .. 3852242 +  -5.5  -4.62872   TGCGGCGCGGTGGTG                CAGCC AAT GGTTG                TTTTTGGCGGTTCCT
   MAP3461   3  54 -24 3844350 .. 3844368 +  -7.3  -3.28712   CCAACTGCCGACGAT             GCCCGGC CAGCT GCCGAGC             TTCTGACCGAGGCGC
   MAP3454   4  44   7 3834928 .. 3834938 +  -2.4  -3.30124   GCTAGTTAGTCAGCT                 CCCG CCG CAGG                 TTCTCGGCGATCGAG
   MAP3454   4  44 286 3835207 .. 3835230 +  -3.6  -3.05844   GCCGGGTGACGGTGC          CGTGCGCGGC CTCG GCCTCGACCG           TCTTGCCGTCGGCGG
      sugE   2  49 283 3832165 .. 3832181 +  -2.9  -3.54424   AGCACCGTCCGCAGA              TAGATCG ACG CGACCTG              TTTGAACACCTCGAA
   MAP3434   6  59 472 3815219 .. 3815253 +  -2.8  -4.07687   GACCGTCGCGATGGC    CTGCAACGCGGTGAA AATGCC TTCTCC-CGTAGCGG     TTTTCGGCGCCGGCT
   MAP3425   3  46 -22 3805149 .. 3805168 +  -6.3  -2.66272   ACCTGCGCACCCGCC            CGGCCCG CAACAT CGGGCCC             TGACTTTCCGTCGCG
   MAP3418   3  54 449 3796925 .. 3796941 +  -7.9  -3.17075   GTCGTCGTAGTCGCG              CCCGTTG CGC CGGCGGG              TTCCGTTGCCGCCCG
   Rv0516c   5  51  49 3781682 .. 3781695 +  -2.3  -3.68529   CGAGATGCCCACCCG               CTCGG CGAT CTGGG                TTTGGGTCATCGACT
   MAP3395   3  47 434 3772577 .. 3772599 +    -4  -3.31144   GGCGGTGCACGATGA           CGTGTTCGCC GGC GGCCAGAACG           TTATCCGGGTAGCCC
   MAP3386   9  56 240 3761918 .. 3761958 +  -3.2  -3.83568   CGTGAAAGGGCAACT CCGACTGG-G-TGTTCGACG CGG CGTCGAGCTTCACCACCCGG TTGTTGTCGGTGTCG
   MAP3377   0 NONE
   MAP3366   1  44 355 3741762 .. 3741772 +  -2.4  -3.33261   TGGGGGTCAGGCCGC                 CGCG TAA CACG                 TTGTCGGAGTTGGCC
   MAP3348   0 NONE
   MAP3342   4  61 312 3711761 .. 3711780 +  -9.2  -3.31792   CAGCGAACATCCGCT            CGCTGCGG GTCT CCGGAGCG             TTGTCGGCGTCGTCG
   MAP3325   5  58 397 3695199 .. 3695219 +  -6.7  -3.61894   CGAGCCGTGCAGTTC            GACCAGGCG CGC CGCCACGTC            TTCTTCGGCGGAGTT
     whiB1   8 100  19 3690466 .. 3690495 + -21.5  -3.08996   GGATAACGCAAAACG       GTGCGGCCTCGAC GATT GTCGGGGCCGCAC        TCTTGCGTGCGGGTC
   MAP3304   5  47 413 3676520 .. 3676532 +  -4.7  -3.14132   CCCCCGGCGGCACCG                AGGCC AGC GGCCG                TTCCTCCCAGGCGGC
   MAP3298   1  55 152 3666275 .. 3666288 +  -9.5  -2.70932   TGAACCACGCCGCCT               CGGCG ATCT CGCCG                TCGTTGAACGCGAAG
   MAP3295   7  74  39 3662838 .. 3662865 + -12.6  -3.53012   CCCCGGCGCGCCGGC        CGTCCTTGCGGG GACG CCCGCGGGGTCG         TTTGAAGCCCAGCAC
   MAP3288   8  61 182 3652468 .. 3652495 +  -9.7  -3.31461   CGGCGCGCCTCCCGG        CCCGCCGCGGG CGCTCA CCCGGGGCAGG         TTCTCGGGATAGATG
   MAP3279   2  46  32 3639946 .. 3639960 +  -3.4  -3.34013   GCGATCGAACAGAAT               CGGTGG CGC CCGCGG               TTACTTGGCGGGCTC
    narL_2   2  64 180 3635897 .. 3635921 +    -7  -3.78934   CGACATCACCGCGGG          CGCGCCGTCC CAGCC GGACAGCGGG          TTGTTCTCCAGCGGC
   MAP3269  10  68 159 3629965 .. 3629984 + -10.6  -3.36327   TGCGACGGGTGTTGC            CGGACGCG ATGC CGCGGCCG             TTGTCGATCACGTCC
   MAP3265   5  54 452 3627867 .. 3627887 +  -6.7  -3.29144   ACCAGCACCGCCAGG            TAGCCGCCC AGC GGGCGGGGA            TTGTCGCCGCGGTAG
   MAP3260   5  66 -35 3620552 .. 3620590 + -13.1  -2.53263   GCGCGGTTCCTGACC  GACCTGGCCCGGGAGCGG ATCC CCGG-CCGGGGCTAGGTC   TGGCTTACGACTGGC
   MAP3255   3  57 161 3616143 .. 3616172 +  -9.1  -3.05384   GGGTATCACCTCGGG       CGAGGCCGGCAGC TTGA GCGGTTGGCCGCG        TTGGGTGGAGACCCG
   MAP3232   6  59 360 3587524 .. 3587545 + -10.1  -2.80988   CGCGTCGTCGAGTTC           CAGGCTGCG TTCG CGCAGCATG            TCGTTGATGGTGTGC
   MAP3228   5  72 152 3582859 .. 3582890 + -14.4  -3.06183   CCCTCGGCGATCCTG      CGGGACTGGCGGAT GGGT GTCAGCCGGTCCCG       TTCGCTGCCGATGAC
   MAP3225   4  60 322 3578877 .. 3578904 + -10.6  -2.74461   CCCCGCGGTGGTGAA        CGATGCCAG-CGC CGA GCGGTTGGCGTCG        GTTTCGACGTAGGTC
   MAP3221   3  65  48 3574122 .. 3574148 +  -3.6  -4.26076   GGCCCTCGGACGAAG         GGATTGCCGGAG TTT TTCCGGTGGTCG         TTTTGGTGCCGATCC
       omt   0 NONE
   MAP3165   6  55 208 3518209 .. 3518225 +  -9.3  -2.71712   CAGCCTGCCAGACGG              CCGCGGC GAC GCCGGGG              GTTTCGACGCCCCGG
   MAP3160   1  49 175 3514254 .. 3514266 +  -6.2  -3.02144   ATCCACAGCGTGGTT                CCGG TGAAT CCGG                TGTTGCCGAAGCTGC
   MAP3154   4  49 470 3509289 .. 3509318 +  -2.8  -3.53012   TGTTCGGAGCGAAAG       TCGGCTACGGCGT ACGGC ACGC-GTCGGCGA       TTTGCAGCGACGCCG
      ccrB   2  52 -45 3503148 .. 3503183 +  -8.2  -2.55351   CAGCGTCGTGCTCGG    TGGGGCGGCGGC-GTTC ATC GGACAGCAGCTGGCCCA    GTTGGTGTGAGCGCG
   MAP3143   7  54 229 3498164 .. 3498177 +  -6.7  -3.28712   ACCCGCTGTCGGCGG               GCACT GCGC AGTGC                TTGTCGGCGCAGCAA
   MAP3143   7  54 234 3498169 .. 3498216 +    -2  -3.76224   CTGTCGGCGGGCACT GC-GCAGTGCTTG-TCGGCGCA GCAATG TGGGCTGAACAGGCATGGCTGC TTTCCTGAGTCGCGG
   MAP3132   6  83 -44 3486917 .. 3486969 + -12.6  -4.07568   GCGTCGGCGGTGTGC GCGGCCGCGGTGGCGGCCGAGCTGGC GTT GCTGGC-CGGCCACTAGAGCG-CCGC TTTTAGAACCGGGCC
   fadE1_2   3  63 -32 3474153 .. 3474190 +  -7.6  -3.72576   GCGGAGGCGAAATTC   GCCGACAAGCTGGCGGG AATTC CCCG-TGGCTAGACGGC   TTTGGTGACGCCGAC
   MAP3114   6  52 255 3462643 .. 3462680 +  -8.9  -2.78463   GGTGCCCTCGACGCT   GCGCGCGGCGCGCCGCAG GTT CAGCAGC-CGCAGCGCGG   TCTCCTCGGCGAGGT
   MAP3109   5  85 -51 3456536 .. 3456566 + -17.7  -2.65298   GCGGTGGGACTACGG      CGGCATGCCGATCC CGAT GGA-CGGCATGCCG       ATTGTGCTGCGTCCG
   MAP3097   5  53 196 3445395 .. 3445422 +  -6.2  -3.30124   GTCCTGCGCGGCCCG        GGTCGGCG-CCAG CGC CTGGGCGCCCAGC        TTGTCGCAGGTGGCG
      adhC   3  60 240 3442810 .. 3442833 +  -7.4  -3.53091   TCACACCGTCGGCGA          TCGCCGGGGA TCCG TCCTTGGTGA           TTTCGCGCACCACCT
   MAP3083   8  77 295 3431623 .. 3431637 +  -4.2  -4.72986   GTGGTCTTGCTGGTG               CGCC GCAAGCG GGCG               TTTTTCGTCCCGATC
   MAP3077   6  47 182 3423245 .. 3423256 +  -7.2  -2.55351   CACTGCGGTAGAGGC                GGGC GTAG GCCC                 ATTCGTCTGCCAAGG
   MAP3065   2  45 121 3412108 .. 3412133 +  -4.6  -3.01791   ATCGGCCAGCCACCG         CGGATGCAGGG ACACG CCCGGCG-CCG         TGTTGACGACGGGAT
      lpqA   5  62 351 3400986 .. 3401004 + -11.6  -2.75844   CGCCCGTCGGGGCCC             GGCCCGGC GAT GCCGAGCC             CTTTGCGCTGCCCGA
   MAP3051   4  57 -33 3394891 .. 3394911 + -10.3  -2.58544   CGCGCTCACCGAACC            GCACGGCGC GAC GCGCTGGGC            ATTCTCCCCGTAGCC
   MAP3047   5  42 102 3390428 .. 3390439 +  -4.4  -2.50816   GGCGACCCGCAGTAA                CTGA ACGG TCAG                 GTTGGTGGCTCCCAG
      lppZ  13  66 454 3384269 .. 3384281 +  -6.2  -4.07568   GTCCAGCCCGATGTT                GGCC TCATT GGCC                TTTTGCACCAAGAAG
   MAP3035  11  62 126 3377518 .. 3377546 +  -8.8  -3.50853   GGTCGCGCAGCCGCT        TGCCGACCACCT CGATC GGGTGCTCGGCG        TTCTCCTTGCGCAGC
   MAP3028   6  91 -37 3368643 .. 3368688 +   -17  -3.75115   CCATGCCGGTGGGTG GATCGACGG-CGCCGG-CGGTGC TGG GCACCGACCGGTGACCG-CGGTC TTGGTTTTGTAGCCC
     mutT1  17 100  32 3364311 .. 3364354 +   -24   -2.8805   CCGCTCGCTAGCACA CGAATACCCTCCGGGCGGCA CCGC TGCCGGCCGAAGGGTATTCG TGTCTAGGACGTGCT
   MAP3018   6  58 212 3358197 .. 3358223 +  -4.3  -3.78953   CCTTGAATGCGCGGA         TCGCCAATTCG CGTAC CGCGTCGGCGA         TTTCGTCATCGACCT
   MAP3015   3  69 401 3355866 .. 3355921 + -12.4  -3.14132   GGCGCGCGGTCAGCG CCCGGATGGCGCACTCGGTCACCGGCT CCC AGCCCTTGCCCCGGTGCGACG-CCGGG TTGCTGGGGCGCACG
   MAP3007   5  68 459 3345375 .. 3345397 + -11.2  -3.44051   CGCGGGTGTCACATC           CGTTGTGCCC CAT GGGCGCATCG           TTGTCGTCGTCCCAG
   MAP3001   2  43 211 3340157 .. 3340171 +  -4.2  -2.86071   GACGAAAAACGTGTC               CACACC GGC GATGTG               CTTGTTCATCTGCGC
   MAP2993   6  62 379 3331563 .. 3331580 +  -4.9  -4.07568   TCGCTTGATTTCGGA             GTGCTTGC GCC GCAA-CAC             TTTTACCACCGCGGC
   MAP2985   3  51 357 3320393 .. 3320416 +  -5.2  -3.30124   GCCCGCCTGGTGGCC          GCGCCGACGGC GTC GCTGTCC-CGC          TTCTCCAGCGTGCCC
      dacB  10  63  70 3312041 .. 3312053 +  -3.3  -4.24948   GCGCCCGATTCCCCG                GCGTG TCG CGTGC                TTTTGCGTCTGCTCG
      dacB  10  63 115 3312086 .. 3312133 +  -7.4  -3.66178   AGACTCACGGCGGCA GCGCGGCGTTCAGCAGCGCGGT CAAC ACCGGGATCCGGCGCGCCGCGA TTTCCGGTTGCGGCA
      lppW   1  41 311 3308775 .. 3308791 +  -2.1  -3.01924   CGCCCGGCAACACGT              AGTCGCC GAT GGAGACC              TCTTCGACCCGCATC
   MAP2968   8  54 378 3305134 .. 3305166 +  -5.5  -3.59979   TCCCATCTTTCCTCA     CCGGCCCTCGTCGC GCTGCA GCGGT-AGGTCCGG      TTTGCAGTCGGCCAC
   MAP2957   6  57 432 3291612 .. 3291645 +  -5.7  -3.68222   CGCGTGCAGCGCCTC     GCCGGCCGGCGCCCC GAAC GGGACGCTGCGCTGC      TTGTTGCCCTTGCCC
   MAP2953   4  47  15 3287267 .. 3287286 +  -5.6  -3.04792   ATCAGGCGGCCTGGA            TGCGC-GCC CAC GGCCGCGCC            TCTTCCAGCTCGTAG
   MAP2948   5  47  52 3283244 .. 3283255 +  -7.2  -2.55544   GGGAATGCCCGCCGG                CGCG CCAG CGCG                 TCCATTCCCTGCTGG
   MAP2927   6  64 129 3262036 .. 3262077 +  -9.4  -3.53224   TTCGGCGAAGCGGCC GACCGGCACGTGCACCAGCC GGCG GGC-GGCGCGC-TGCGGGTC TTTGGCGAACAGCTC
   MAP2912   6  63 247 3243442 .. 3243460 +  -8.1  -3.63515   CAGCGCGGTGGCTCC            GG-CGCGC GCCT GCGCGTCC             TTGTTGGCGATCACC
  echA16_2   6  74 185 3235117 .. 3235169 + -10.4  -3.86015   GGTTTCACCGCCGTC CCG-TCCGACGGCTACCTGACCAGCG GCG CGCCGGGCAGCCCGCCG-CGGATCGG TTTCTCCACCCCCTA
   MAP2895   6  79  80 3225745 .. 3225764 +  -3.4  -5.00616   CCGCCGAGCGTGCAC            TGGTTGCG ATTC CGCCGCCG             TTTTTTCGCGCGCCG
       ald   4  54 272 3218618 .. 3218631 +  -8.1  -3.14564   GGTTCTTCAGGGCGG               TGCGG TGCG CCGCA                TTGGTGCCGGCCTCG
   MAP2883   2  48  66 3212732 .. 3212782 +  -2.5  -3.53091   GCAGACCAGCATGCC GTCCTGGCCCGGATCGGTGCGGCCA CGG TGATC-CACCTGTCCGG-CAAGCAC TTTCACCCGGCAGGT
   MAP2880   4  46 459 3210265 .. 3210295 +  -3.3  -3.33261   GCAGTCGGCCATCAT      GTACACGCTGTCGGC GAA GACG-CGG-GTGTAC      TTCTCCAGCTTGGCC
   MAP2875   5  62 173 3206133 .. 3206149 + -11.5  -2.73364   TGTCGACGGCGCGCT              GGGCGCC CTC GGTGCCC              TCGTTGCCGTGCAGG
   MAP2870   0 NONE
   MAP2862   3  42  38 3190077 .. 3190098 +  -2.9  -3.00017   TTAAACCTTGGCGAC           GACACGC CGAAAAAC GCGTGCC            TGCTTTAAGTTTCGC
   MAP2852   4  64 149 3181591 .. 3181626 +  -9.6  -3.54029   GCCCGGATGATGCGG    CGGGTGGCGGTGCCGGC GGT GCTGGTGCTGGC-CCCG    TTCTGGTTGATCCCG
   MAP2849   1  49 318 3179550 .. 3179573 +    -6  -3.05596   GGTGTCGCGAGCGCG          TTGCGCGGACA TGG TGGC-GCGCAA          TTGCATGAAGGCGTA
   MAP2844   1  51  49 3174744 .. 3174762 +  -7.4  -2.73875   GGGCTTGGGCAGATC             GTCGAGCA GGG TGGTCGAC             TGCTGTTGCGCGGCG
      lexA   9  56 344 3164568 .. 3164606 +  -8.6  -3.17051   GGCTGCGGTTCCGGG   CGCTCTTCGGGCTGCGCT TGC GGCGCAGCCAGCTCGGCG   TATTCGTCGTCGGCC
   MAP2832   3  56 195 3161028 .. 3161038 +  -8.2  -3.14132   GTTTTCGTTGACCTT                 CCGG CAC CCGG                 TTCGTCCACCGCGCA
      sigB   1 100  28 3154284 .. 3154313 + -23.7  -2.73364   GCTAGGTAGCAGACG       GTATGCCCGCCGC GTCA GCGGCGGGCATAC        TGCTTGCCGTCGACG
   MAP2812   4  67  50 3143715 .. 3143747 + -13.4  -2.70932   CGCAGCTGTTGCATG     GCCGACC-CGTCGGCG CTG CGCCG-CGCGGCCGGC     TCGTTGCCCGGCGAC
      trkB   1  56  21 3141768 .. 3141816 +  -8.6  -3.14564   GCCGGATTACTCGCC GGCGGCGCCGGAGGCCAGC-TCG ACCG CGGCGATGGCCCGCTGCGCCGAC TTGATCGCGGCGTAG
      arsA   6  85  28 3136960 .. 3136972 +  -7.7   -4.7497   CGTGGGGCCTGGGTA                CGAAC CTC GTTCG                TTTTTCGTCCATACC
   MAP2795   3  64 367 3126662 .. 3126673 +  -7.2    -3.767   CTCGAACATGTACAG                CCGG GCGC CCGG                 TTTGGTGGCTCGATG
   MAP2784   2  64 139 3116626 .. 3116643 + -12.7  -2.66274   CCACCAACAGGATTC             GGGTGGG CGCG CCCACCC              ATTCGTTGTGCAGGG
   MAP2775   3  58 471 3108130 .. 3108150 +  -8.9  -3.28712   TTTCATGGTGGGCAC            CATGGCGTC GAG GACGCCGAG            TTGTGCCGGCACCCA
   MAP2770   4  54 430 3102877 .. 3102887 +  -5.4  -3.62046   GGTCGCCCTCCATCA                 GATG GCT CATC                 TTCTTGGCCGAATGC
   MAP2759   5 100 236 3091577 .. 3091595 + -10.2   -5.4251   CACCCCCACCCCCGA             GCGACCGC CGC GCCGTCGC             TTTTTTGTGTGTACG
   MAP2747   3  56 341 3079876 .. 3079888 +  -9.1  -2.82015   GGCCCGATGACCCGG                GCCAG CAT CTGGC                TGTAGTAGGTGTCGG
   MAP2742   2  55 391 3074851 .. 3074875 +  -8.6  -3.05844   GGTGCCGAACACCAG         CGTCGCCATCC GCCC GGGTGGC-ACG          TGTTCGGGTGAGCGG
   MAP2728   4  60  70 3063026 .. 3063083 +  -7.6  -3.61398   CGTCGATCACCCGGT C-GACGG-CGCCGAAGTAGGTCGGTGACG GTG CGCCGCCGGCCAGC-TCGGCGATCGCCCG TTGTTCACCCAAAAC
   MAP2721   5  65  -9 3058341 .. 3058358 + -12.7  -2.71712   CCGGCGCTACCTGCG             CGCGGTG TAGC CACCGCG              GTTTCGCCGCCGAGC
   MAP2717   3  82 290 3055229 .. 3055268 +   -17   -2.8474   CCGGTCGCCGAAATG  CTCGGCGAACACCGCCCG CACC CGCGCGGTGACCGCCGGG   TCGTTGTCGGTGGCC
   MAP2704   6  56 280 3041954 .. 3041998 +  -6.3  -3.53761   GACCGGGTCCTCGAC GGTGGCGTCGTCGGCGT ACAGCTCGACC AAGTCGTCGGCGCCGCC TTTGGCGACCAGTTC
      coaA   1  53 456 3038273 .. 3038286 +  -5.9  -3.25823   CTCATGTGATTACTC               CTCGC GATG GCGGG                TTGGTGTCGAACAGG
   MAP2694  12  70 107 3030644 .. 3030673 + -13.5  -3.02511   CCGCCTCGATCGCCG       CCGCCGAACACAG GATT CTGCGGTCGGCGG        TCTTGGCCAGGTCGG
   MAP2688   8  81 130 3023895 .. 3023911 + -15.1  -3.59979   GCCCACTCCGGGCTG              CCGGCGG GGC CCGCCGG              TTTCGCGTGCGCGGC
   MAP2673   7 100 445 3011904 .. 3011946 + -10.5  -5.00884   CAGCCTATCGGGGCC G-GGTC-GCCACCGCGGCCCG GCC CCGGCCGCGATGGCAGGTCGC TTTTTTGGGCGAAAT
      bpoB   9  57  30 3007121 .. 3007136 + -10.4  -2.60723   TAGTTGGCCGGCTTC              TCGGCG TGCC CGCCGA               ATTGCTTACGCATCG
   MAP2665   1  46 414 3003784 .. 3003803 +  -3.4  -3.31144   TCGGATGCAGGTCCA            CCACGACG TTGC CGAAGTGG             TTGTACGCCTGCGGC
      metE   4  53 354 2998865 .. 2998887 +  -6.2  -3.28924   AGATCCGCTCGCCGT           CGGTGATGAC GTA GTCGTCCTCG           TTCTGGCCCGCCATC
   MAP2644   6  52  41 2978551 .. 2978588 +  -4.7  -3.53012   ACCGGCTCCCGCTTC   TCGGCGAACGCCCGCGGG CCC TCCTTG-GCGTCCTCCGA   TTTGAGCAGGGCCCG
   MAP2644   6  52 130 2978640 .. 2978679 +    -7  -3.16564   CCAGCCGGGTTCGTC  GCCGACCACC-ACGCCGTC GTC GACGCCGTAGGCGATCCGC  TTGCTGGCCTGCACC
    echA11   3  86   3 2973693 .. 2973719 +   -18  -3.14132   CACCGATCGCTGAAT         CCCGTTGCGCCG CAA CGGCGCAACGGA         TTGGTCAGAGCCCGA
   MAP2636   8 100  84 2970797 .. 2970830 + -28.3  -3.65529   TAACCATTGTTCTCC     CGAATGGGCCCCCGC GGAT GCGGGGGCCCATTCG      TTTGCGTAGCGGTGT
   MAP2633   1  51 110 2967320 .. 2967337 +  -6.3  -3.12668   GTCGACGTCGAACCC             CGCCTCGA CGA TCGAG-CG             TTCGGTGTCGCGATG
   MAP2626   8  51 431 2964172 .. 2964192 +  -8.9  -2.52464   GAAGATCCGCGCCTT            CTGCTCGCC GAA GCCGGGCAG            TCCCTTGAGCCGGCG
   MAP2614   6  56 -17 2947479 .. 2947509 +  -8.1  -3.21912   CCGCCGCGGGATTCG       GACCGCGCCGCCG ACTAG CTACGGCCCGGTC       TTGGTCCATTGGCCG
   MAP2609   6  54 130 2941885 .. 2941901 +  -5.8  -3.55444   CCACAGCAGCAGCAC             CCG-CGC GGCC GCGTCGG              TTTCCAGGGTGGCCG
   MAP2602   7  64 239 2929624 .. 2929636 +  -9.1  -3.61398   ACACCAGCCGACGGA                TGGCC GAC GGCCA                TTCTTCGCGCGGCAG
  fadD21_2   8  79 165 2923525 .. 2923539 +  -2.1  -4.98436   TTCGCCCCCGGAAAC               CGTTG CAGAA CAATG               TTTTTCTGCTCTTCG
   MAP2591   4  48  29 2915147 .. 2915167 +  -6.7  -2.79302   GCGTTGAGTGTGTAG            CGGCGGCGG GCA TCGTCGGCG            TGTCGTCGACCTGAT
   MAP2578   4  72 153 2900723 .. 2900767 + -13.4  -3.14132   GTCGCCAGCAGCGTG CC-GGCCAGCAGCGGCGGCAC GGCG GCGCCGACGATGCCGGCCAGG TTCATCGCCACCGCC
   MAP2573   5  56 345 2894756 .. 2894780 +  -8.6  -3.14344   GCAGGTCCGCCGCGG         CGGTGATGGCGG CGA CCGCCA-C-CCG         TTCGTCGCGCCGGTG
   MAP2566   4  52 105 2886848 .. 2886892 +  -8.7  -2.74012   GAGTTCGTCACCGAG GGCGG-CGGCT--TCGTCGGGT GTCA GCTCGACGACCAGTCGACCGCC TCCTTCAAGTGGTAC
       mrp   1  40 167 2872537 .. 2872557 +  -3.8  -2.58663   CTTGGTCAGCGCGGC            CCGCGGCG TCATC CCCCGCAG            CTTCTGCAGCTCGCT
   MAP2543   8 100  40 2861470 .. 2861511 + -21.8  -2.78384   TCCCCCGCGAGCAGA CGCAAAAGCCCCTCGACGC CCGGC GTGTCG-GGGGCTTTTGCG TCTGCTCGCGGGAAA
   MAP2538   3  69 -42 2856078 .. 2856102 + -12.1  -3.14211   CGGTCCGGTGATGGG          CCGGGTCAAGG AGT TCGTGACCCGG          TTGCTGCCCAAGCGT
      lprE   9  59 386 2835068 .. 2835091 +  -3.8  -3.91897   TTTGCCGTTCCAGCC          GGCCCGCATCG CGG CGATG-GTGTC          TTTCTCGATGACCCA
   MAP2519   1  60 -13 2830937 .. 2830984 + -10.2  -3.04144   TCGTGACGCCGGTGT CCGCCCGCGGCTAAGCCCGCAG GTCG CGGCGGGCCGGCCCGCAGCCGG TGTTCGAAGTGCCCG
   MAP2512   2  52 335 2823523 .. 2823533 +  -4.6  -3.54424   CATCAAAGCCGTTGC                 CTCG TCC CGGG                 TTTCGGCCACTACGG
   MAP2505   9  61   7 2814685 .. 2814716 +  -3.7  -4.11216   AACGAGTAAGCGGTC      GC-CTGCACGCAAA TGCCC TTGGAGTGCAGCGC      TTTTCGCGCTACAGG
   MAP2496   4  42 163 2804425 .. 2804461 +  -2.9  -3.05343   CAGGCGCCGTTGGGG   TCGTCGGGG-CGCATC ACGATC GAATCGATCCCGGCGA    TGTTGCGGGTCTCGA
   MAP2496   4  42 356 2804618 .. 2804638 +  -3.2  -3.02263   AGGTGCTCTGGATGT           CGAGCGGGT CCGC ACCCAC-CG            TCTTGGCCAGGATGT
      oppA   0 NONE
   MAP2482   6  68   3 2786878 .. 2786906 +  -8.8  -3.84514   CGCGGCGAACTAGTC       GCCGGTGCGCGCG GTGC CGTGC-CGCTGGC        TTTCCTGCTTGCGGT
   MAP2479   3  82 128 2784238 .. 2784265 +   -17  -2.82516   CGGGCCGCCAGGGTC        ACCGGGTGCTCG TCAC CGAGCACCCGGC         TCTCCTCCTCGACCA
   MAP2448   3  70 404 2755506 .. 2755544 + -13.1  -3.05384   CGGCCGCCAGCACGA   CGACGAGCACGACCATG CCGGC CATGGGCGCGCTCATCG   TTGCATCCGAGGCGG
       ogt   2  56 296 2747241 .. 2747254 +  -9.5  -2.87931   AATCGATAACGCGCG               CGCCG TCTC CGGCG                TATCTCCACCGTCGA
   MAP2437   0 NONE
      glgB   3  45 392 2735591 .. 2735603 +  -4.7  -3.01712   GGCCGCCTCGAAGTC                GCCGG CCT CCAGC                TGTTGACGGGCCGCG
     pks14   4  52  74 2718302 .. 2718318 +  -7.9  -2.82623   GCCGCAGCGCGCGAC              CGCGATG CGA CACCGCG              TCCTTCTCCGCCGGG
   MAP2411   3  49 445 2708375 .. 2708392 +  -3.3   -3.6106   ACGGCGCGATCACAC             CCATTGC CGCG GCGAAGG              TTTCGCGGTCTTCGG
   MAP2411   3  49 454 2708384 .. 2708400 +  -6.5  -3.03441   TCACACCCATTGCCG              CGGCGAA GGT TTCGCGG              TCTTCGGCGCTCATC
   MAP2402   1  39 -12 2699761 .. 2699775 +  -2.8  -2.58544   GCGTCAGGAAACCCG               TGTCCA GGG TTGACA               GTTCTGCGACTCGAA
   MAP2394   4  49 239 2691137 .. 2691155 +  -4.5  -3.29144   GATCACCACCCCATC             GGCGG GCATCTTCG CCGCC             TTCTCGGCCCAGTAG
   MAP2391   5 100  12 2688014 .. 2688038 + -22.9  -3.70902   GTGAGTGACGCGAGG          CGGGCCCGGTC GAT GACCGGGCCCG          TTTCCGTGTAACCCC
   MAP2384   1  43 118 2680697 .. 2680747 +  -4.7  -2.78816   CCGGCGCGCGCCGTC AGCTGGCGCGCTGGGCCA-CCGGC GCGTAG GCCGGCTTGCCCAG-GC-CGAGCA TGTACTGCGCGATCA
   accD4_2   8  58  18 2667650 .. 2667696 +  -7.3  -3.57144   CGGTACGCCGCGAGA GTGCAACTACCGACGGCACCTC TCGG GAAACGC-GTCGCTAGTTGCAC TTTCGCGGTCAGCCG
   MAP2366   5  64 234 2661207 .. 2661225 +  -2.2  -4.28994   CACCGGGCCGCCGAT             GGTGTCGG CGA CCGCTTCC             TTTTGCTGGGTGGTC
      rsbU   8  58 190 2654495 .. 2654552 +  -6.8  -3.57144   CCGGCGCCCGGCTCC CCGACCACACCGGCG-CTGC-CCGCGAT CGCC AGCGCGGTGTCGACGTCGGTGGTGACGG TTTCGGAGTGGAACA
   MAP2357   1  42 -15 2649381 .. 2649393 +  -4.7  -2.62263   GCCGGCCGCCAAGAA                GCCCG TCT CGGCC                TGATCTCGCGCCCCT
   MAP2344   7  53 235 2636203 .. 2636234 +  -2.9  -3.73647   CCCTTGGGTCGGGTC      CCGATC-ACCCCGC CGGCC GCGAGGTGGGTCAG      TTCTTCGTCGGTCAG
   MAP2338   5  67 400 2630749 .. 2630761 +  -6.9  -4.07568   GGGGAAGTAATCCCA                CGTCG CTC CGGCG                TTTTCCACCACCCGC
   MAP2333   4  62 356 2624889 .. 2624933 +  -9.8  -3.09671   GCTGCATGCCGCGCT GCGCGTGCT-GCAGGCCGGCG CTGG CGCCGCCCAGCCAGTCCGCGG TGTTGCCCTTGCCGT
       bcp   7  52 331 2613180 .. 2613195 +  -8.2  -2.74523   GGTGACGCTGACCTG              TGCGCC CCAC GGCGCG               TGCTGTTGCAGGTGC
       bcp   7  52 371 2613220 .. 2613265 +  -8.2  -2.73875   AGGTGCGCGGTCAGC GCGTCCAGGTG-CGCCGCCGCG TCGC CGCCG-GGCGCCACCCGCATGC TGATCTTGGCACGGG
   MAP2321  11  47 382 2603827 .. 2603853 +  -6.5  -2.74371   CGTTGGCCGTCGGGG         TGCTGTCCTTG CCCAT CGAGGTCGGCA         TGGTCTTGACCACTT
    echA14   8  52 151 2587030 .. 2587044 +  -7.1  -3.14344   ACCTCCGTGCCGATG               GCCAC CGGGC GTGGC               TTGATCGCACCCATC
   MAP2292   3  54  65 2563665 .. 2563698 +  -9.5  -2.62184   GCGCGGGAGAACATC     GACG-GGGTGCTGCCG GAA CGGCTGCACCGGTGTC     TGGTGTCCAGCCCGG
      pepD   0 NONE
      lipP   3 100   7 2554227 .. 2554266 + -30.8  -3.05384   GTCCGCTAACTGCGA  CGCGAACGCGCCCCGCCG GGAT CGGCGGGGCGCGTTCGGG   TTACGTGGACGCGCG
      mmuM   4  49 421 2550286 .. 2550301 +  -4.6  -3.28416   CATCAGCGAGGTGAA              TCCGCC GCCG GGCGAA               TTGATGTACATGGTG
   MAP2274   5  49 350 2543008 .. 2543032 +  -6.4  -3.01712   CCGCACCGGGTACAC         CGATGCCG-CG GTCC CGTCGTCATCG          TATTACCGACGCCCG
   MAP2262   0 NONE
   mmpL4_4   2  56 325 2504750 .. 2504789 +  -7.7  -3.29144   CAGCGCGGTGCCCAG CCAG-GCCGCCG-GGCCGC CGAT GCGCCCGCTGCGGCGCAGG  TTGTCCAGCCGGTGC
      rpsT   4  68  74 2473367 .. 2473384 +  -9.1  -3.66921   TTCCAGCGCGTAGTC             GGCGTCGG CCA CCG-CGCC             TTTGACGTTCGCGTT
   MAP2220   0 NONE
   MAP2215   8  55  44 2463956 .. 2463977 +  -9.3  -2.75074   ACCCGGTCCATCATC           GCGTGCGCG ATGT CGAGCGCGC            TGGTGTTGAGGTCGG
    cysH_2   5  51  31 2457332 .. 2457343 +  -5.8  -3.33696   CCTGTTTGGCTGTCG                CGCT GAAG AGCG                 TTCCTTACGCCGACG
   MAP2201   4  54 415 2447737 .. 2447766 +  -2.1  -3.86015   CCTGCGTGCCTCACG       TTCGAGGTAGC GCTGCTTG GATTCCTCGAA        TTTCTCCGACGCATC
   MAP2179   7  65 383 2423645 .. 2423661 +  -3.6  -4.18197   CGCCCCCCTCCTCCG              CTGGGC AACTC GTCCGG              TTTTGCATGGGGCAT
   MAP2166   7  66 464 2399298 .. 2399330 +  -6.1  -4.14472   CGGCGGCGCCCCCGA      CGATAGCCAGCGCCG CCA CGCCGGTGGCAATGG      TTTTGACGGTGTTCA
   MAP2158   3  63 350 2391283 .. 2391304 +  -9.5   -3.3514   GCACTGTTCGCGAAG           GGGGT-AACG ATT CGTTCACCCC           TTCTGACCTGTGGCT
   MAP2144   4  83 251 2375581 .. 2375623 + -15.4  -3.58522   GCAGCTTCTCGATCT GGGCACGCGCGGCGGTGC CGACTTC GCGCAGCCGCGCGCCCCC TTTGCCGATGATGAT
      furB   5  71  22 2370059 .. 2370086 +   -15  -2.53263   CCGAACGTGAAGCTA        GTTTCACGTTCG CGGT CGAGCGTGAAAC         TAGCTTCACGCTCGG
   MAP2134   6  54  15 2365377 .. 2365390 +  -3.7  -3.68351   AGCGACCAGAAACCA               GCCCC CGCA GGGAC                TTTCGGTGCTAGCGG
   MAP2129   2  49 197 2359497 .. 2359517 +  -5.3  -3.09516   CTTCTCGTCGTCGAC            CTGGATGGC CTC GACACCCAG            TTCGCTGATCAGCCC
   MAP2119   3  61 440 2348352 .. 2348399 +   -12  -2.62184   TGCCGGCCTCGAACT TCGTCGGCGGC-CCCTGGTAC AGCGAGC GTTCCAGGGTGACGTCGGCGA TCATGTGGCCGCCGC
   MAP2108   1  40  97 2335384 .. 2335394 +  -2.4  -2.82623   TCAGCCGGTCACGCG                 CCGC GGC GAGG                 TCCTTGTCCACCGAA
   MAP2105  10  56 279 2333410 .. 2333420 +  -3.2   -3.8646   CGTCGGAACCGATGT                 CGTC GTT GATG                 TTTCGGTTGTTGATC
   MAP2096   6  57 220 2318534 .. 2318583 +  -9.2  -3.00298   GCCGCGGTGAGCAAG TCGATCATGTC-CCGGGCCTGCTG ACGG CGGCGGGCCCGGCGGC-TGCGCGG TGTCTGGTTGGGGCG
      uspC   4  53 344 2314500 .. 2314514 +  -5.6  -3.38812   GGGTAGAGGCGGCGA               CCGCGA CGA TCACGG               TGTTGTTCACCGGCG
   MAP2085   2  59 387 2305915 .. 2305967 +  -7.7  -3.36749   CGCGGCCAGCCCAGC GGCGCAGCGCC-GGCGATTAG-GCCG CCGG CGGCGCTGGCTGCCCGGC-CTGAGCC TTGATCTTGGGGATC
   MAP2070   8  65  47 2279468 .. 2279505 +   -12  -3.05384   TGTCCGCGCTCGTAA   CGCCACGGCG-GAAATC CGGGC GAAATCTCGCCGTGGCG   TTACATCCGCGCGAA
   MAP2066  10  52 303 2275684 .. 2275701 +  -6.9  -3.15574   TAGAAGGCCATGCTG             GCGCGCA CGGC TTCGCGC              TGTTGGTCGCGTTCC
IS1601_B_2   1  38 471 2260025 .. 2260041 +  -2.1  -2.78384   CTGCACCGGCGACGG              CGGTTCG AAG CGCAGCG              TCTCCTCGACCGCCC
   MAP2030   2  66 383 2237928 .. 2237957 +  -6.3  -4.07568   CCGTCGCGAATCCGC       TCGCCGCGGTAGT AGTA ACTGCCGCTGAGG        TTTTGACACACCACG
   MAP2026   0 NONE
   MAP2022   6  57 360 2231543 .. 2231553 +  -5.4  -3.63569   GCGCCTGGCGGTCGC                 GTTC GAG GAAC                 TTGTTCCACGATTCG
      lppN   5  45 458 2226618 .. 2226647 +  -4.9  -3.02511   CCCACAGGTCGAAAC       CCGTTGCCAACAC CAGG GTGTCGATGACGG        TCTTGCGGCCGTCAG
   MAP2011   4  49  65 2220374 .. 2220390 +  -4.3  -3.33696   ATCTGGTTGACCCGG              TCCAGCC CGG GGATGGG              TTCGTTGAGCCCGGG
   MAP2005   0 NONE
     accD6   4  65  25 2208054 .. 2208095 + -12.3  -2.78596   TCCCGCGCGAGCAGA CGCAAAAGCCCCGCGACACG CCG CGCATCA-GGGGCTTTTGCG TCTGCTCGCGCCCTA
   MAP1990   5  53 438 2196762 .. 2196814 +  -5.4  -3.40403   CCAGCGGGAAGAACA CCAGCAGCACGTT-CTTGGAGCCGC GGTA GGAGCTCAGCGTGACGCGCTGCTGG TTCTGGTCGCGCAGG
   MAP1979   4  62 203 2186376 .. 2186404 +  -8.9  -3.56092   ACCGTGCACCCGCCC       GCC-GGC-GACGG CTAAC CCGTCCGCCTGGC       TTTCCGGCGTCCTAC
     glnA1   3  44 356 2167017 .. 2167045 +  -2.9  -3.16564   GCAGCTCGCGCAGCC        GGCCGACCGCCTC GAT GGCCCGCTCGGTC        TTGATCAGGTCGCCG
      pepB   7  48  67 2156175 .. 2156208 +  -7.2  -2.70932   TCGAGCGTCACGCCG     CGCCCGTCGAGCGT CACGCC GCGCCCGTCGAGCG      TCATTCCGCCGCGCC
      pepB   7  48 292 2156400 .. 2156413 +  -2.3  -3.55444   GCGCCGCCAGCCGCA               GCAGG CACT CCTGG                TTTCGGGGGTAAACC
      cobS   8  54 373 2151112 .. 2151154 +    -2  -3.79906   CGTGATGACGGCGGC GG-TGCCGCAGGCGA-A-CAC CTCG GTGATCTCACCGGCGGCGGCC TTCTTCTGCCACTCG
      cobS   8  54 453 2151192 .. 2151208 +  -9.3  -2.52896   CGATCTTGCGTTCCT              CGACGGC GAA GCCGGCG              TCAATTGCCAACTGC
   MAP1943   4  66 287 2146220 .. 2146242 +  -7.6  -3.78329   GCGCCAGGTCGTCCC           GCCCCTCCTG GTC CAGCAGGGAC           TTTGCCTTGGTGGCG
      qcrB   6 100   1 2138233 .. 2138287 + -30.9  -3.71848   GACGGCCAGCACTAG CGACG-CGGCAGCGCGCCCTGAGGCCC GGT GAGCCTCAGGGCGCGCTGTCGACG-CG TTGTTGCTCGGCGGC
    fadD15   0 NONE
   MAP1919   6  81   6 2121436 .. 2121487 +  -7.9  -4.59773   AATCGGCTAACCCGC GGCCGTC-TCG-GGAATCCGCGCGGC CTC GCCGC-CGGGTGCCTCGGCGCCGCCC TTTTTGAGGCTGGCC
   MAP1915   7  62 369 2117549 .. 2117582 +  -6.5  -3.79906   GCGCACCTTGCTGTT     GCCCATCCTGCTCAC CAGG GTCAGCCGGCCGGGC      TTGTTGTGCGGGTCG
   MAP1887   5  68 437 2086117 .. 2086129 +  -7.7  -3.91716   GACGAGCGGGACCGC                GGTCT TGC AGACC                TTGTTTCAGACCTAG
      pyrD  10  62 -45 2080858 .. 2080899 + -10.7  -3.05384   CGATGGCGGGTTCGC CTCGCTGCGCGATGCCGTCG GGT CGTCGGCG-CGCGAATCGGG TTGACTCACGCGGCG
   MAP1860  10  61 -35 2042811 .. 2042849 +  -6.7  -3.64703   GCCGAGTTCGAGCGG  TATCT-GCGCC-GCCGCCG GCC CGGCTTCGGGCGCTAGGTA  TTTCGCTCGCCGAGC
   MAP1843   4  59 -17 2023002 .. 2023031 +   -10   -2.8372   ACTCTGTCCGACCCC       GTCGAC-CTGGCC GGCTA GGCCAGCGGCGAC       ATTTCCTGCAGCATC
   MAP1825   7  62 465 2005578 .. 2005610 + -11.1  -3.02144   CCGGGTTGGCCGTAC      TGGCCCGGCTGGGCG TAC TGCCCGGGCTGGCCG      TATTGGCCGGGCTGG
   MAP1820   2  44 236 1997265 .. 1997281 +  -5.1  -2.50816   CAGTCTGCAATTAAT              TCGCAGA GAC TCTGCCA              CTTCATAGATCAAGA
   MAP1814   4  53 133 1993245 .. 1993266 +  -5.7  -3.44284   GCGGCATCCAGCTTC           GCGCGGGTC ATCT GACCGCCGC            TGTTCTTGGTGACCA
   MAP1803   6  73 129 1979345 .. 1979369 + -12.9  -3.30124   GCGCTTGCCGATCGC          GTCGTAGACTG CGG CGGTCTGCGAC          TTGTCGAGGATGGCG
   MAP1798   3  56 474 1974059 .. 1974077 +  -6.6  -3.53012   AGCTGCTCGGGCGCG             TGGCTGCC GTC GGCGTCCA             TTTCGACCAGCACGG
   MAP1794   4  47 383 1957550 .. 1957566 +  -5.1  -3.06133   GCCACCCGCCAGCGC              CGGCA CGGAAGT TGCCG              TTGGCTGCCAGCTTC
   MAP1785   0 NONE
   MAP1775   7  66  77 1938318 .. 1938358 + -11.1  -3.27475   ACCGACCGTCAGCCC GCCG-CTGAGCCGGGCCAC CACAC GCGGCCCG-CGCAGCCGGC TGTTGTCGTAGCCGG
   MAP1772   5  52 256 1935945 .. 1935981 +  -7.1  -3.14132   CGGCGAACTTGTCGC    CGGCTGCGACGGCGT CGAGGAA GCGCCGCACCAGCCG    TTGGTGCGGCGCGCC
   MAP1764   2  52  21 1927565 .. 1927577 +  -4.7  -3.53012   TGCCCGGCGGTCCAC                CGCCG TCA CGGAG                TTTCGGGCACCGGGC
   MAP1753   7  62 146 1917453 .. 1917489 + -10.7  -3.01712   ACCGTGGCTGCCGAC    CACCACCAGCTGCGCGG TTT CCGAGCTGCTGATGATG    TGTTGCGCCGCCCGG
   MAP1744   5  58  21 1908395 .. 1908423 +  -8.7  -3.22091   AGACGCCGGCCGCCG        GAAGGCAACGCGG CAT CCGCGTTGCGCGC        TTGCTCGATTACCCT
     mmpL5   5  64  12 1902151 .. 1902197 +  -9.6  -3.53012   CTGAACCACGCGAAA GTGCAACTGCCGACG-G--TCCC ACTC GGGAAATGCGTCGGCAGTAGCAC TTTCGCGGCAAAGGG
   MAP1727   3  53 405 1888861 .. 1888873 +  -7.7  -3.05343   CCGTGCGTTGCATTT                CGTCA CCG TGACG                TATTGACGCTGTGGA
   MAP1723   8  66 278 1884571 .. 1884586 +    -6  -4.08767   TGCTTTTGCCTGGAG              GGGGAG AGGT CGCCCC               TTTTGGCGCACTAAC
   MAP1717   7  72 426 1877654 .. 1877682 +  -7.3  -4.19258   GGCGAGGAGTCCGGC        CGCCGCCAGCG CGGCCGT CGCTGCCGTCG        TTTTCGATGCAATGT
      thiI   2  51 212 1859287 .. 1859297 +  -4.6   -3.4072   TGCGGTACATCCCGC                 CGGG CAT CTCG                 TTGTCGTCGGGGCTG
     papA2   2  67 414 1855990 .. 1856041 + -13.6  -2.63596   GGGTCGACAGCCTGA CC-GCGGGTGAGGGGCGCGCG CCGGGATCACA CGCGCGCCCCGGTCCCGCCGG TGATCTCCCGTGCGG
   MAP1689   3  49 265 1850691 .. 1850704 +  -3.7  -3.46602   GAAAGATCTGCGGAT               CGGGG AGCA CCACG                TTCTCGTGTCGCCGC
   MAP1678   7  51 150 1833915 .. 1833928 +  -3.8  -3.60627   TTGGGCGTGGGGCTT               TGGG CGGATT CCCA                TTTCGCCTCGAGTGC
   MAP1672   3  57 -14 1827838 .. 1827871 +  -9.5  -3.01712   GCGACCCGGGACCTG     ACCGCGTCGCGCTGAG CGA CTCATC-CGGCGCGGG     TCTTGGCGAAGACGA
   MAP1667   8  86 437 1821654 .. 1821687 + -17.5  -3.28712   CACACCGAGCAGGTA     GGCC-CGCTCCAGCAG CAG CTGCTCGAGCGGGGCC     TTCTCGCCCGGCCGC
   MAP1663   1  42 204 1817208 .. 1817225 +  -2.5  -3.08679   CCCGTCCAATATGAT             CCGTCGC CCTC GCGCAGG              TGTTGCATCGCGGCG
   MAP1660   6  52   4 1814027 .. 1814038 +  -7.2  -3.14132   CTGACGCACTGACGG                CGCC GGCG GGCG                 TTGCTACCAGACGCG
       tpx   4  67  46 1806969 .. 1806995 +   -10  -3.60006   GTCCAGTCGCGCCGA         GGTGGCCGCCAG CAC CTCGCGGCAGCC         TTTCCACATCTGCTT
   MAP1650   2  62 128 1804707 .. 1804720 +  -5.9  -3.78775   TCCCGCGAAAGCAGC               GCCGT CGCA GCGGC                TTTCGTGCTCGCCGA
   MAP1634   8  51 -34 1789906 .. 1789941 +  -3.9  -3.61398   CGGCGACAACTAAAC    TTCGGCGA-CCGGCCG AGCTA CGCCAGGATCGCTGAG    TTCTTGCCGAAGCCG
   MAP1634   8  51  13 1789953 .. 1789971 +  -4.4  -3.37344   TGAGTTCTTGCCGAA             GCCGGTGG TCC TCGCCGAC             TTCATTCCCTGCCAG
   MAP1628   3  51 197 1783604 .. 1783631 +    -7  -3.05384   CGCCCAGTCGTGGCT        C-GATTCGGCGGC AGC GCTGCAGAATCCG        TTCGGTCACGGCGGG
   MAP1621   7  55 208 1777554 .. 1777570 +  -4.3  -3.72695   GACATTCCCGGACAC              GTCGACC CCG GGGTGAC              TTTCCTCCAGGGCGT
   MAP1610   9  54 338 1766471 .. 1766486 +    -9  -2.57132   GGTCATCGGGTACGA              GCAGAC CGCC GTCTGC               GTTCTCGAGCACGAC
   MAP1601   4  49  95 1759722 .. 1759743 +    -3  -3.53811   GAGCGAAGGCCACCA           GGCTGTTG AAGTCC CAATAGTC            TTTCCAGACGGTCAC
   MAP1586   5  61 169 1745279 .. 1745311 +    -4  -4.07568   ATCAGCAGGGCCTCA      TCGCCGCTGCGGGT CTCGT ACACGTAGTGCCGG      TTTTGCAGCAGCAGC
   MAP1578   2  46 308 1737738 .. 1737756 +  -2.2  -3.35522   CCTGCTCAGCATCCC             GGCCACGG CGA TCGCGGGC             TGTTTGAGCGCGTTG
    adhA_1   1  67 -33 1725811 .. 1725836 + -13.3  -2.62263   GGATCTGAGCGCCGG         GC-GCATCGCCG GTG CGGCGGTGCTGC         TGGTCTGAGCGGCCT
   MAP1560   6  80 105 1714904 .. 1714935 + -15.8  -3.25823   GGCCGATACGGCCGG      GCGGCTAGCTGGCCC GCC GGGCC-GCGGGCCGC      TTGGTCTCGGCGGCC
   MAP1552   3  57  94 1706544 .. 1706559 + -10.4  -2.78463   TTCATGTCGCGCCAC              CACCGC CCGA GCGGTG               TCTCCTCGACCAGAT
      gcvB   3  46  96 1696558 .. 1696568 +  -3.2  -3.28924   GGGCGAAATCGCGGG                 CCTT GGC GAGG                 TTGTAGACCGGGATG
   MAP1495   6  56 -16 1637366 .. 1637396 +  -8.9   -3.1372   AGCCGAGCGGGCCTA      GCGCG-CCGGGCGG CTGA TCGTCCAGTCGCGC       TGTTCCTGGCGAATC
   MAP1482   7  51 155 1623310 .. 1623351 +  -7.1  -3.04263   AGTTGGCGATGCTCG CCCCCGCACCCG-GATAGGT GCG GCCCATCACGGTCGCGGTGG TGTTGCCGGTGGCAT
   MAP1475   2  51 175 1615912 .. 1615936 +  -5.5  -3.23692   CTTGGCGGCATACAG          CGGCCCGATGG TGA CCGGCGGCTCG          TTGATGATGCTCATG
   MAP1475   2  51 310 1616047 .. 1616060 +  -2.3  -3.64703   CACCAGCTGGACCCC               GTCCG GCAC CGCAC                TTTCGGTGACGAAGC
   MAP1471   4  75  -5 1612003 .. 1612035 +  -4.7  -4.62336   CTGCTCACCCCGACC      GGCTGATCCGGGG ACCGTTA TCCCGGGTGCGCC      TTTTTCAGGTGCGCT
   fadD1_1  11  77  78 1604572 .. 1604586 +  -5.6  -4.60487   TTCCCCGTTGTCGTT               CTCCCC GCG GAGGAG               TTTTTCGGGGTGGTG
   MAP1451   2  49 184 1587460 .. 1587517 +  -3.9  -3.35679   CGGGATCAGTGCCAT GTCCGGCGGGCTCACCCTG-TCGTCGCG GCC CCAGGTGAGCAGGGTGGGCGCGGTGAGC TTGTGCATCACGGCC
   MAP1442   3  72 320 1577531 .. 1577549 +  -4.4  -4.57073   CCGCCAACAGCAGCG             TCCGGTAC ACG GCGCCGGG             TTTTTGGCCGGCGTG
   MAP1435   9  66 273 1570082 .. 1570094 +  -3.3  -4.37886   CACAGGCCGACGTCA                TACCC GTC GGGCA                TTTTGTCCAACGTGC
   MAP1423   4  61 325 1557101 .. 1557117 +  -9.4  -3.30124   ATCCGTAGGCCTGCA              TCCCGG ACGGG CCGGGA              TTGTCCAGAATCCAC
   MAP1415   8  57 467 1529101 .. 1529131 + -10.3  -2.72991   GCCCTGCACATTCAC       CGCGGACGCGTTC GGGTA GGTCGCGTGCGCG       TACTTGAGAATCTGA
   MAP1390   4  58 437 1505495 .. 1505531 +  -7.2  -3.61103   CACCAGCGCCGAGTC   CACCCCGG-CCGCCGCGG CCA CCGCA-CGGATCGAGGTG   TTTCGAATACCGTTG
   MAP1381   4  58 122 1493927 .. 1493939 +  -6.9  -3.59979   GCATCCGGTACCGGT                CGGCG TCG CGCTG                TTTGAACTCCAGCCC
     pks11   3  61 373 1484552 .. 1484574 +    -7  -3.72576   GCGCGCGGAGATCAC          CCCTGGCGG GTACAG CCG-CAGGG           TTTCGTGAACGACGC
   MAP1345   6  54 248 1444071 .. 1444086 +  -6.8   -3.2614   CGTCGAGCGGACGAT              CGCCAGG TCG CC-GGCG              TTCGTATCGACACTG
   MAP1336   4  52  65 1433629 .. 1433643 +    -7  -3.08679   CCTCGGCGAAGACGT               GCGCCG CAT CGGCGA               TCTTGGCTCCCGACA
      coaE   6  73   4 1420397 .. 1420437 +   -14  -3.16881   TGGAAACCCTAGCCG CGGGGC-CT-CAGGGCAGCG GTG CGCCGCACTGCAGCGCCCCG TTCATGGGGTCGGTG
   MAP1319   5  57 150 1410964 .. 1410993 +  -9.9  -2.58544   GCCGTGGCCGAACAG       GCCCTGGTTGGCG GTGA TGCCGACCGTGGC        GTTCTCCACCTGCCG
   MAP1312   4  59 326 1401714 .. 1401735 + -10.9  -2.57795   AGCCAGTCGCCCAGC           CCGAC-CGCT TCC AGCGCGTCGG           TCAGTTCGTCGTCGG
   MAP1277   2  57 331 1364866 .. 1364918 + -10.5  -2.80074   GCCGACCGCGACCAC CGATCC-GTCCG-GGGCGGCG-GCGG TCAA CCGCACCCCGCCCGCGAGCAGGAACG TCATCTTCTCCGGGA
   MAP1267   3  70  91 1350401 .. 1350428 + -11.2  -3.53091   GTACGTCGTGGCGCG        CCGGG-CGCCGGG CGC CGCGGCGGTCCGG        TTTGCACGAGCAGAT
   MAP1251   0 NONE
   MAP1235   5  56 -24 1298889 .. 1298906 +  -3.3  -3.88137   CGAAGATCCTCCCGC             GCCGAGCC CAA GAC-CGGC             TTTGTAAGGCGTTGT
   MAP1222   5  48 253 1281403 .. 1281425 +    -2  -3.49475   ACCCCGAGCGCTCCC           GCGATC AACGAACCAGC GATCGC           TTGTCTCAGCCTCAC
   MAP1222   5  48 468 1281618 .. 1281634 +  -2.1  -3.53012   AGCCACGGCCGCACC              AGCTCGG CGA CCGAGAA              TTTGGCCCGGGCCGC
   MAP1215   7  53 183 1276197 .. 1276210 +  -3.1  -3.65046   TGTCCAGCTGGCGTA               CTGTG AAAT CATAG                TTCTTGGCGTGCAGG
   MAP1199   6  59  12 1259524 .. 1259542 +    -3  -4.08216   CTAGCCCGGCCGGGA             GTCGTTGC GCC GCACCGAG             TTTTCCACCAGGTCC
   MAP1191   1  44 408 1252723 .. 1252771 +  -2.2  -3.16564   GTGCGGATGCCCCAT CGGCGGGCAGGT-CTCGAGGCTGA TCA TC-GTCGCGTGCAGCACCCCGCCG TCTTGAGTTCCATTG
   MAP1181   2  50  60 1241914 .. 1241925 +  -7.2  -2.82516   CGGCCACCAGCGCGG                CGGG CACC CCCG                 TGTAGTACTGCGCGG
   MAP1171   5  51 461 1231464 .. 1231515 +  -4.2  -3.61398   GAAGTCGACGATGGC CACCCGCATCAGCCCGTGCTTGCGC TGG GCGTGC-CGCGCGCCGATGCTGATG TTGTTGAACAAGCAG
   MAP1156   5  53  12 1213102 .. 1213117 +  -7.6  -3.06696   CTGAGCGCGAGTCTG              CTTCAG CGAG CTGAAG               TCTCTTCGGCGAGCG
   MAP1149   2  42 434 1205640 .. 1205650 +  -4.6  -2.53012   GAGATAGCGCTTTTC                 GGCG ACT TGCC                 ATTCGTCGTGGGCTT
   MAP1142   7  54 325 1197228 .. 1197251 +  -5.8  -3.53012   GGTCGACGCCAATGC          CAGGCCGCCG ACGG TGACGGCCAG           TTTGGCCAACGAGCG
      metK   5  72  40 1180314 .. 1180366 + -12.9  -3.17723   GCGCCGCGTCGCGCC G-CCGCG-TC-GTGCCGAGCGTGAAG CTAG CTTCACGCTCGGCGCCGAGCGTGAAC TTAACTTCACGCTCG
      frdA   3  54 117 1164840 .. 1164850 +  -8.2   -2.8294   CGTGCTCCAGCAGGC                 GCGC CGA GCGC                 TGGTTGTCGACGCTG
   MAP1101   2  55 135 1156029 .. 1156050 +  -4.3  -3.63515   GTTCGCCAGGATGTC           GGCCTTGGT CACC ACCACGTCC            TTGTTGCGCATCAGG
   MAP1081   6  78 -53 1134784 .. 1134829 + -14.5  -3.27951   CCGACGGTGCCGCAC GGGCCCTCGCTGTGCCTGGCCG CCG CGGCC-GGCGCCGGGCTGGCCC TGTTCTGATCGCCTC
   MAP1073   1  54 408 1128219 .. 1128237 +  -8.8  -2.92463   TCCCGGGACGGGTGG             TCGCGGTG CAG CAGCGCGA             TGTCTCACTCCTCGA
   MAP1069   6  47 398 1122688 .. 1122708 +  -5.3  -3.06696   AGGACTCGCAGGCCA            CCAGCGTCG ACT CGAGGATGG            TCTGTTCGGCGGCCG
   MAP1069   6  47 468 1122758 .. 1122778 +  -4.5  -3.07994   CGTGGCCCGCAGCAG            CGCCGTCAG CCA CAGGCCGCG            TTCGATCCGCTTGCC
    dapA_1  10  56 317 1111438 .. 1111478 +  -7.4  -3.31792   CGTTGCCGCCGGCGC  CCTGCGCGCCCTGCTGGG AGCGG CCCAACACGCCCTGCAGG  TTCTGCACGTGGTGA
      relA   7  47 144 1098340 .. 1098351 +  -7.2  -2.55351   CACTGCGGTAGAGGC                GGGC GTAG GCCC                 ATTCGTCTGCCAAGG
   MAP1039   3 100  18 1084729 .. 1084767 + -33.4  -3.63515   TTATCCGTCGATCAA   CGCAATCGCCCAGTCCCG CAA CGGGACTGGGCGATTGCG   TTCTTGACCGTCAGA
   MAP1033   3  52  44 1079534 .. 1079544 +  -8.2  -2.56596   GTGGATCCGCTGCTA                 CGGC CGG GCCG                 TCACTTGGTGCCGCC
   MAP1030   3  46  26 1076040 .. 1076063 +  -6.6  -2.57931   TCAGTCGTAGCCGTG          CCGCATGTCG CCGA CGATGCGCGG           ATTGTCCAGCGTCGA
      metB   8  56 282 1073201 .. 1073214 +  -5.9  -3.62046   ACTGCTTGGGCGCCT               CGCCG ACCT TGGCG                TTGTTGAGCAGATCC
   MAP1019  10 100  22 1065716 .. 1065739 +   -21  -5.14563   CGGCATCCGAGAAAA          CCGGCGCGCC CGTT GGCGCGCCGG           TTTTTTCATGCGGCG
   MAP1015   6  75 110 1061105 .. 1061121 + -13.7  -3.28712   CGACGTAGTGGTGGC              CGTGCCC GTC GGGCACG              TTCTGGGCGACCGCC
   MAP1011   9  59  59 1058220 .. 1058240 +    -9  -3.14132   GCTGTCGTCGTCGCC            GTCCTCGA GGTCG TCGAGGGC            TTGGTCGGCCAACGC
   MAP0994   5  57 303 1035367 .. 1035392 +  -5.3  -3.73534   GCATCCCCCACTCGG         TGGGGGTGAGG TGCA CCTCGCTGCCG          TTCTTGGTGACCTTC
     pks16  11  57  21 1017021 .. 1017048 +  -5.5  -3.64599   CGAGCAGACACAAAA        GCACCCAAAAC ATCGGC GTGTCGGGTGC         TTTCGCGTCTGCTCG
      CpsH   4  61 339  994973 ..  995010 +    -9  -3.24232   GGCCAGGGTGGGGAT   CACGTCGGCGTAGCGG AAGCTG CCGTTGCGCCAGCGGG    TGTGTTTGGGCAGGG
   MAP0956   6  53 174  991600 ..  991638 +  -5.4  -3.41051   CCGGACGCCAGCACG GAC-ATC-GCGATCAGCCG GCAG CGGC-GCTCGCGGATCGTC  TTCTCGTACAGCTCG
   MAP0944   5  59 123  974603 ..  974645 +  -9.7  -3.18274   GCCCACGCCCAGCAC CG-CGCCGCCCGCGGCGTCG AATT CGACGGTGCGGATCGCGACG TTCAGTTCACATCCG
     moaB2   7  54  66  952844 ..  952858 +  -7.8  -3.13164   CGTACTCGGGTGGGG               GCGTGG TGC TCACGC               TTCCGTGCTTGCCCG
   MAP0907   4  63  -6  938611 ..  938650 +  -2.7  -4.21194   CTTCGACTACATACC  GCGCTGACGGCGCAGCAT CAAAA AGGCTGCGC-GACAGGCC  TTTTCGATGCTGCCA
   MAP0890  11  65 293  917406 ..  917436 + -11.8  -3.04248   CACCTTGTGCGGCAC       GATGTCGGCCGGAG TGC CTTCGGCCGCAATC       TCTTCGGCGGTCTTG
  echA12_1   5  51 359  910653 ..  910674 +  -6.5  -3.14132   AGCGTCGGCGTGCCC           GCCGA-CCAG GAT CGGGATCGGC           TTGGTGGGCGCCGGC
   pstA1_2  11  64 141  898387 ..  898399 +  -9.1  -3.53444   CGAGCGGGCCTTCAC                GCTGG CCT CCAGC                TTTGCCAGCAGATCG
   MAP0866   2  52  74  889526 ..  889542 +  -8.7  -2.69799   TCGAACCTGCGACAC              CGGCTTT AGG AGAGCCG              TGCTCTATCCCCTGA
   MAP0855   5  78 232  879002 ..  879050 + -14.4  -3.61398   TGGGAATGGCAGGGG TGCCACCGTGCGCAGCGCGCCG AGCGC CGGCTCGATGCTCACGAAGGCA TTCTTGGACAAACGG
   MAP0848   6  61 282  869676 ..  869694 +  -3.7  -4.15044   GGTGTCATGCCCCGA             CGAGGCG ACGGC CGCTACG             TTTCTTCCCGCACAC
   MAP0837  10  61 363  857717 ..  857731 +    -7  -3.72576   CCTGGGGTTGGCTTA               GGCGGG CGG CCCGCG               TTTCGTCGCCGGCCC
     gltA2   4  53  37  847141 ..  847153 +  -6.2  -3.28924   CAGGGAGGACAGCAC                CGCC ATCGC GGCG                TTGTGGCCACCGATG
      fprB   6  73 -70  843147 ..  843193 + -14.3  -3.16564   TGCTGGCCGCCGCGG CCGCCGCAG-AGCCGGCGCCGC CGCC GCGACGCCGGCTCCTGGCCCGG TTGGTGCCGTCCGGG
   MAP0821   6  66  66  838291 ..  838306 +  -4.6  -4.28361   GACCGGCTTGCCGCG              GCGGGT GTGC ACCGGC               TTTTCCTCCGGTTCG
   MAP0816   5  51  36  835717 ..  835729 +  -6.2  -3.16564   GGCGGCCTTGATGCG                CGCC AACGA GGCG                TTCATGCCGTCGAGC
   MAP0812   5  49  15  831465 ..  831477 +  -3.3  -3.61715   AGGGCGGTCCTTGCC                GCCGA ACG TCGAC                TTGTTGGGCGAAATC
     moaE2   2  42 249  825008 ..  825020 +  -4.7  -2.63596   GGGCCGGTGCGTCCG                CCGGC GGT GCGGG                TGGTGTGGCGTCGGC
   MAP0798   4  53 393  819346 ..  819364 +  -5.3  -3.40073   CGCCGCGGCGAAAGG            CGTCGAAG AGCT CTTCG-CG             TTCCTTGGTCCGGGT
    fadB_1   6 100  23  812444 ..  812486 + -25.2  -2.78596   CCTAGCGCGAAAAGA CGCGAAAGTCCCCCAAAA CCCGGCA TTTTGGGGGACTTTCGCG TCTGCTCGCCGGCTA
   MAP0765   6  58 464  790490 ..  790518 +  -4.6  -3.86634   CAGTCGCCGATGGAC       GTGGCGCG-GAACG TTC CGTTGACG-GCCAC       TTCTTCCTTGGTTGT
   MAP0748   5  49 -13  771060 ..  771100 +  -5.1  -3.14132   AGCGGGTGCTCGGCC  TGCCGCGCGGTTAGCGCCG TCA CAGCGCTTGCCGAGAGACG  TTGCTGGGCAAGGAA
   MAP0739   3  44 224  763072 ..  763089 +  -4.1  -3.05935   CGCCGCCGCGAATGA             TCAAGGT GGGC ACCGTGA              TTCGGTCGAACATCT
   MAP0739   3  44 412  763260 ..  763305 +  -5.3  -2.62184   CATTCCTGCACCTTG ATCACACCGTCCATCCCGGTGC CCC GCACCGCGA-GGATGCTGGGGA TGATGTAGAAGGAGC
   MAP0728   6  62 231  752653 ..  752683 +  -2.3  -4.21462   CCCTTACCGAAGCAC       CTTGACGGGCACG TTCTT CCAGCCCGCCACG       TTTTGCATGGTCACT
   MAP0713   6  62 -17  738994 ..  739026 +  -4.7  -4.11692   GCCGAACGCGTCCTC      GGGCTGCCGCGCA ATTAAGC TGCGCGTCAGCGG      TTTTGGGCATCCATG
   MAP0709   6  56 168  735120 ..  735159 +  -9.2  -2.83164   CGATTGGCCAGGATC  GCGTCGGCGGTGAGCCGCG CGA CGTCG-TCGGCGCTGACGC  TCTCGTCCTGGGTGG
   MAP0690   3  49 222  711620 ..  711655 +  -6.6  -3.04144   GGGCCCACTCGCTCG    GCGCGAAGCGGGGGCGC GAA GCGCCCAAGCCGC-CGC    TATTGCAAGTCGACC
   MAP0676   8  74 243  698595 ..  698606 +  -2.2  -4.75472   AGAACCGGCAGGCAT                TCGC CCAG GTGA                 TTTTGTTGATGTCGG
   MAP0663   9  82  92  685662 ..  685686 + -11.4  -4.10007   TGTTTGTTTCGTACC         TCGCCGCG-GC TGGT GCGCGCGGCGG          TTTTGACCAGATTGT
   MAP0660   9  55 165  683601 ..  683629 +  -9.6  -2.77999   GCTCGTGCGTGGTGT       GCGCGTGC-GCGTG CGT CACGCCGC-CGTGC       TGATGTTCGTGCGTG
      phoT   8  73 124  676270 ..  676294 +  -9.2  -3.94333   GGCAATCGGACCCAG          CCCGATTCGC TTACT GCGAGGCGGG          TTTCGTCTCTTCCTC
      pabC   5  93 119  666137 ..  666159 + -15.6  -4.07877   GCTGGGCGCTAGCTG           CGCCGGCTTT CGA AGAGCCGGCG           TTATTTGTGCGCTGG
      purM   9  77  39  663570 ..  663600 + -16.1   -2.6518   CGCGGTAGAACCAAC       GCGGCGCCGGTGC AGTAC GCATCGGCGCCGG       ATTGTCGCTGTTAGC
      purQ   4  49 122  651617 ..  651633 +  -2.9   -3.6215   GAAAAGCGGCGAAAT              CGGTG AAGCCGA CGCCG              TTTCGGATCCATTGC
   MAP0617   6  60 204  643465 ..  643489 + -10.6  -2.71144   CAGGCCGCGCTTGCC          GGTGACCGGG TGCAT CCCGGCCGCC          TCGTTCGCCGCCATC
      purD   6  53  63  631719 ..  631746 +  -5.4  -3.44051   GCCGGTATCCATCCG        CCAGATCGCCTG GCAG CTGCCGAACTGG         TTGTAGTCGTCGACC
      phoR   4  49 -26  619438 ..  619476 +  -3.8  -3.37245   TTGCCGCGGATCAGC  GACGTGCCCGCGGTTCAG GCCAG CTGAGCCA-GGGC-CGCC  TTGATCTTGGCCTGG
   MAP0578   5  49 232  603877 ..  603917 +  -5.2  -3.08032   TGGGGCTGGGCTGGT  TGGGCGCGTCCAGGCTGA GCAGG TTGGCCAGGTTGCGCGCG  TCGTTTTGGGCGCCG
   MAP0578   5  49 348  603993 ..  604007 +  -3.4  -3.62046   TCGCGGACCTGGCCC               GTGGTG TAG CCCCGC               TTCTTCAGCGCGTGC
   MAP0571   9  78 473  597420 ..  597443 + -13.8  -3.54424   GTTGTAGTTGTAGGT          GCCGTCCGCC GGCG GGCCGACGGC           TTTGGCCGGCTGCCC
      ilvX   3  54  84  579729 ..  579766 +  -3.9  -3.69094   GCGCATCGAGCTGCA   ACGCGTCGGCGCCGG ATCGGCCC CCGGGCCCGAAGCGC    TTTCCCTGCTCGATT
   MAP0547   4  51  62  573133 ..  573163 +  -8.3  -2.52464   CGGGCTGGGTCGGCT      GCGCGAGCTCCGCTG GCT CCGCG-AGCTC-CGC      TGGCTTCCCGAGCGC
   MAP0540   6  54 225  566424 ..  566435 +  -7.2  -3.28712   TCGATCTTGGTGGTG                GGCG CGAT CGCC                 TTGTCCCAGAAGGCC
   MAP0528   3  51 469  555427 ..  555445 +  -4.4  -3.35679   AAAGCCGCCCTCGCC             GCGGGCGA AGA TCGAGCGC             TTCTGCGTCCACAAC
   MAP0518   3  81 434  546096 ..  546127 + -12.2  -3.86897   GGCTGCCCGGTCTTG      CGGCCGGTGGTGGT CAGC AGCGCCACCGGGCG       TTTCTGGAACGTGCC
   fadA6_1   1  45 362  539190 ..  539242 +  -5.1  -2.72344   GGTCCGACGGCTGCG GTTGGCCGGCCGGGCGGACGGCACC GAC GGAGCCGAGCACCAGGCGCACCAGC TGATTCGCGGTGGCG
      nhoA   2  42 129  529502 ..  529523 +    -3  -3.06815   GTGTCGAAGTCGATC          CCGG-G-TGC GATG GCAACGCCGG           TCTGTTCCAACAACT
   MAP0494   4  47  16  523105 ..  523131 +  -5.1  -3.01791   GTCACGAGAAGGTGG         TCACCGCGC AGGTGCTGG GCGAGGTGA         TGTTGACCCCGGAGT
     absR2   2  70  62  511786 ..  511835 + -13.3  -3.05844   GCAGCGAGACCGGCA CGGTGCACACGCCGAGGCGGGTG TATT CGCCCACCCCGGCGTCCACGCCG TGTTGACGTAACACC
   MAP0471   4  52 127  499279 ..  499302 +  -8.9  -2.57931   GTCGATCGACTGCAG          GTCGCTGGCG CTGGC CGCCAGC-AC          GTTCTGCAGCGTCCC
   MAP0465   4  53   2  494207 ..  494245 +  -5.9  -3.35046   CCAGCACCAACTAGC  GGCCGCCGCGACT-AGCGC GGC GCGATCAG-CGCGAAGGCC  TGTTTGGCCACCTGC
   MAP0442  11  61 416  470721 ..  470757 +  -3.5  -4.08945   GTCCAGACCACGGTG    CCGTCGGCCAGTTGC CTGTCGC GCCACCCGCCGAAGG    TTTTGAGCCGATGAT
     rmlB2   2  48  44  459521 ..  459546 +  -6.7  -2.71144   GCGCGACCGCCCGGG         CCAGGCGC-GCG TAG CGCAGCTCCAGG         TCCTTGAACCGCATA
   MAP0420   3  51 334  444510 ..  444543 +  -6.6   -3.1552   CGGCTAAGGCGTTCC     GCCGGTGGCTTGCGG CAGGC CCGCA-GCGGCCAGC     TCTTCCTCGGTGGGC
   MAP0403   2  54  37  427207 ..  427232 +  -8.1   -3.1552   CGAGGAAGCTCGTCA         GGTGCCGGTTG ACCT CCTCCGGCGCC          TCTTCGTGGCTGAAA
   MAP0397   8  89  67  422273 ..  422296 + -16.8  -3.57462   GGAGTGCGTCAGAGT          TCCGCTAGCG CCGC CGCTAGCGGA           TTTCGAAGTCACCTG
     whiB4   7  61  -6  418470 ..  418496 + -11.4  -2.51815   GAGAAACCGCAGCGC         CGGGTGACCGGC GCC GCCGACCGCCCG         CTGTTCGTGATTACG
   MAP0389   3  52   4  413009 ..  413040 +  -4.3  -3.53012   ACGATGAGGTGAAGG      ACCCGCCGCTC ACACGAGTCG GGGTGGCGGGA       TTTGAACCCACGGCC
   MAP0373   6  54  82  400146 ..  400161 +  -2.5  -3.78953   TGCCCGGCGGCGAGG              TGGTC GAGTCG GACCG               TTTCATGGTGGCGAT
   MAP0363   3  59 440  388517 ..  388574 +  -9.8  -2.82516   AACTTCGGCACCAGC TCGGCGGCGGGCAGGCCGACCTGCCGGCG CAG CGTCTCCAG--CGGCATGCCGGCCGC-GA TGTCGTGCTCACCCG
   MAP0357   6  56 -17  382215 ..  382263 +  -8.8  -3.14564   GAGGAAGCGCCCGAC GTCGTCCCGGCCGGCTG-ACCG GGGCGGG CGCTACAGCCGGCCGGT-CGCC TTCATCGCCAGGTAG
   MAP0343   3  51 216  368671 ..  368694 +  -4.6  -3.43203   ACCGCGACCACCAGC          CGTGACAGC CCGCGCA GC-GTCACG          TTGGTCTTGTACTGC
   MAP0337   4  77 234  361578 ..  361590 +  -5.5  -4.62872   TGCGGCGCGGTGGTG                CAGCC AAT GGTTG                TTTTTGGCGGTTCCT
   MAP0321  10  54 465  344376 ..  344392 +  -5.7  -3.53012   GGCGGCATTGAGTTC              CCCTGGC GCG GACGGGG              TTTCGGAGGCCCGCG
     cobQ2   0 NONE
   MAP0301   2  80 429  322890 ..  322927 +  -9.7   -4.1899   GAGCCACCGTGGAGC   CCGGCGCCC-AGTCCGGC GCC GCCAGCCTCGGGTGCAGG   TTTTCCATCAGCTCC
   MAP0293   6  62 365  311193 ..  311217 +   -10  -3.15544   CGATCAGCAACTCCA         CGCCGCGCTCG AGTT CGA-CGCGGTG          TTCGTCGCCCTGCCG
   MAP0281   8  53 244  299018 ..  299034 +    -3  -3.70512   ATTCCTGTGTCGGTA             CCG-ACA TACG TGTACGG              ATTTTTGTTCTCGGG
   MAP0262   2  49 342  283607 ..  283657 +  -5.9  -3.07043   AGTAGGGCCCGCCGA C-CGGGTCCAGGACGACGCGGGCG CGGT CGCCGGTGAGCTCCCGGATCCGCG TCTTGAGGTCCTCGC
   MAP0253   3  55 127  275211 ..  275236 +  -8.9  -3.07307   GGCCCGCCGAATGGG         CCGCCGT-ACGG TCC CCGCCGCGGCGG         TTCGGTCACGGTTTG
   MAP0250   6  58 350  272233 ..  272249 +  -2.1  -4.11216   CGGATTTGAAGGTCT              TGCCGAA CCA TCCGGCC              TTTTCCAGCTGGCCG
   MAP0244  12  62 391  267087 ..  267109 +   -12  -2.80492   TTTCGTCCGCCAGCC           GCGCGACGAA GTC TTCGTCGCGG           TAGTTGATGGTGATG
    embR_1   2  56 222  249638 ..  249691 +  -9.3  -2.83715   GCACCAGCGACAGCA CCCGCTGC-AGCCGGTCCGGCGGC ACCACCC GCGGCCGGCCCAGCGCGCGGCGGA TGTCCTGGTGATGAA
   MAP0226   1  75 187  241094 ..  241119 + -11.7  -3.67597   CCCGGGTCGCCGGGC         CCGCAGCCGGC CGAC GACGGCCGCGG          TTCTTCGATGAGGCC
   accD4_1   4  47 448  235864 ..  235896 +    -6  -2.70932   CCCACCGCGACACGT      CGACACGCCGGCCG TTCGC CGGCCAGCACGCCG      TCCTTGGCCGCCAGC
   accD4_1   4  47 455  235871 ..  235919 +  -4.4  -3.19157   CGACACGTCGACACG CCGGCCGTTC-GCCGGCC-AGCAC GCC GTCCTTGGCCGCCAGCACCTCCGG TTGGTCCAGTTCGTA
   MAP0208   6  49 416  213360 ..  213417 +  -5.2  -3.13403   CCCCGGACGAAGGTG ACGAAGCGGGCGTCGTCCGCCGCGCTG TCCTC CGGCGCGGTCGGCGCCCCCAGCA-CGC TGTTCATCCCGCCGA
   MAP0202   1  60 200  207841 ..  207855 +  -5.6  -3.85817   CCGGTGCATGAAGAT               GCCCAG CGG CTCGGC               TTTGTACCCGCGGAT
   MAP0194   4  49 171  200242 ..  200261 +  -6.4  -2.96395   GACAGTGATCCAAGC            CTGCC-CGG CAG TCGCGGCAG            TCTGTGCTCATAGGT
     glpQ1   2  45  -9  196282 ..  196305 +  -3.8  -3.19463   GGGCCACCGCGACGG          CAGCGGCT AGCTCGAC GGCTGCTG           TTCGTCCGTGCTGCC
   MAP0180   4  51 310  188940 ..  188953 +  -3.8  -3.53343   CCGCCGCCACCCGGC               TCGG AGAGCA CCGA                TTTGAGCAGCGCGTT
   MAP0177   0 NONE
   MAP0167   1  42 143  172450 ..  172467 +  -2.5  -3.14132   CTTGGCGGGGAACTC             GCGCAGC ACCG GCCGGGC              TTCGTCGGCGGACAG
   MAP0146   2  93 428  152585 ..  152622 + -18.6  -3.28712   TCAGCACCCGATCGG  CGCGCAGCACGGTGC-CG TCGG CGAGCACCGTGCTGC-CG   TTGTCGGCCACCGAC
   MAP0136   8  58  -3  144464 ..  144501 +    -7  -3.60627   CAAACCGTTGGGCCG  GTAG-CG-GCGCTCGCGC GCGA GTGCCGGCGCGCGACTAC   TTTCCGGTGCGCTCG
   MAP0130   4  70 -23  138281 ..  138299 +   -11  -3.54459   GCTCTCGACCCGAAT             CCCGTTGG TGC TCAACGGG             TTTGAAGGCGATTAG
   MAP0118   9  51 146  128753 ..  128764 +  -5.8  -3.22656   ATCGAGTTGTTCCTG                CAGC TTGC GCTG                 TTCCTCGGTTGCCTT
   MAP0104   8  60 322  112433 ..  112463 + -10.2  -3.06133   CAACGGTCCGGCCCA       CCGGGGCCGACTCT TCT GGCACCGGCCCCGG       TTGACTGACACGTTG
   MAP0094   3  46 163  102002 ..  102018 +  -2.9  -3.30443   AACTTGCCGATTCGA              TCTCGGC GCA GTGGAGA              TTCGTCTGGTCGTCG
   MAP0089  13  67 457   98768 ..   98802 +    -2  -4.56597   CGCCGCCAGGATGCC    GGCGGCGATCGCACG AACGAG CTTGAGG-CGCCGTC     TTTTTCGCGGCCGCG
   MAP0082   5  49 102   92944 ..   92955 +  -5.8  -3.16564   CCGCCACCACGGGTT                GTCG AGCA CGAC                 TTCCTCGGCTCCGGC
      dnaB   4  46  91   79668 ..   79691 +  -2.2  -3.48276   ACGACCCGAGAGCTG          CTGCCGCCGC AGCA GCCGCGCCAA           TTGTGTGACAACACG
      leuS   3  72  47   55461 ..   55506 + -11.9  -3.60792   ACCTCGTGCACATGC CCGTCG-GG-CGGGGTGGCCA CCACAT TGGCGACCGCGGCCGCGACGG TTTCCGGCTTCAAAA
   MAP0045   2  52 398   51220 ..   51230 +  -8.2  -2.62463   CGCCGCGCGCAGCGG                 GCCG GGT CGGC                 GTTCTCAGTGCTGCA
   MAP0042   2  48   1   47928 ..   47958 +  -2.2  -3.54741   GGTCCCCTGCACTGA       CGCGCCTCCCCTGC ACT GACGGGTTCGCGCG       TTTCACGCGCTCATC
   MAP0027   3  44 261   31778 ..   31794 +  -2.1  -3.32343   GACTGGGCCACGACG              GCGCGTT CGG ACCTCGC              TTCTGGCCGTCTGGG
      pabA  10  56 212   16906 ..   16922 +  -2.1  -3.97368   CTGCAGTTCGATCAC              CGAATCC ACC GGAACCG              TTTGTCCCTTGGGCG
      ppiA   6  69 -28   14182 ..   14202 + -14.1  -2.78384   GCCCGTCCGAGCCGG            TGGTGATCG AGT CGATCACCA            TCTCGTAGCACGCGG

SUMMARY

890 putative operon ends contain 4061 possible terminators.
Percent operon ends hit by terminators of confidence >= x:
	x	#>=x	hits>=x	%hits>=x
	100	26	24	24	3 %
	99	26	24	24	3
	98	26	24	24	3
	97	26	24	24	3
	96	26	24	24	3
	95	27	25	25	3
	94	27	25	25	3
	93	32	29	29	3
	92	32	29	29	3
	91	34	31	31	3
	90	35	32	32	4
	89	41	36	35	4
	88	41	36	35	4
	87	43	38	37	4
	86	45	40	39	4
	85	50	45	43	5
	84	51	46	44	5
	83	55	50	48	5
	82	58	53	51	6
	81	61	56	54	6
	80	69	62	59	7
	79	73	65	62	7
	78	80	70	67	8
	77	96	82	78	9
	76	104	89	82	9
	75	112	96	89	10
	74	118	100	93	10
	73	125	106	99	11
	72	137	117	110	12
	71	151	128	119	13
	70	169	144	132	15
	69	186	158	145	16
	68	200	172	157	18
	67	217	184	168	19
	66	252	215	196	22
	65	278	238	210	24
	64	305	261	228	26
	63	331	282	241	27
	62	377	324	271	30
	61	432	370	302	34
	60	472	406	326	37
	59	528	449	353	40
	58	587	499	383	43
	57	643	545	406	46
	56	751	636	445	50
	55	810	689	468	53
	54	948	796	519	58
	53	1051	881	555	62
	52	1186	977	597	67
	51	1448	1176	657	74
	50	1499	1207	665	75
	49	1722	1380	717	81
	48	1877	1497	746	84
	47	2144	1687	779	88
	46	2340	1814	793	89
	45	2546	1949	805	90
	44	2888	2182	820	92
	43	3016	2277	825	93
	42	3257	2445	838	94
	41	3465	2588	844	95
	40	3749	2781	848	95
	39	3851	2840	851	96
	38	4036	2981	853	96
	37	4061	3001	854	96
	36	4061	3001	854	96
	35	4061	3001	854	96
	34	4061	3001	854	96
	33	4061	3001	854	96
	32	4061	3001	854	96
	31	4061	3001	854	96
	30	4061	3001	854	96
	29	4061	3001	854	96
	28	4061	3001	854	96
	27	4061	3001	854	96
	26	4061	3001	854	96
	25	4061	3001	854	96
	24	4061	3001	854	96
	23	4061	3001	854	96
	22	4061	3001	854	96
	21	4061	3001	854	96
	20	4061	3001	854	96
	19	4061	3001	854	96
	18	4061	3001	854	96
	17	4061	3001	854	96
	16	4061	3001	854	96
	15	4061	3001	854	96
	14	4061	3001	854	96
	13	4061	3001	854	96
	12	4061	3001	854	96
	11	4061	3001	854	96
	10	4061	3001	854	96
	9	4061	3001	854	96
	8	4061	3001	854	96
	7	4061	3001	854	96
	6	4061	3001	854	96
	5	4061	3001	854	96
	4	4061	3001	854	96
	3	4061	3001	854	96
	2	4061	3001	854	96
	1	4061	3001	854	96
	0	4061	3001	854	96
