# Supplementary material for: Rapid, accurate, computational discovery of Rho-independent transcription terminators illuminates their relationship to DNA uptake
Source: Genome Biol. 2007 Feb 21;8(2):R22. doi: 10.1186/gb-2007-8-2-r22 (PMC1852404; doi:10.1186/gb-2007-8-2-r22)
Supplement: Additional data file 2 — As described in the text, the entire robust tail-to-tail region is searched; if the region is less than 500 nt, then the 500 nt downstream of the stop codon is searched (stopping if a gene start is encountered). In the case of ties, all terminators with the high score are output. [file gb-2007-8-2-r22-S2.zip › Mycobacterium_bovis.ttperf]

   Mb0008c   8  60 363   11471 ..   11511 -  -9.6  -3.08996   CAGTCTGAGGGAACA GCTGCGCC-GCGGTCACCG CCTG CGACCACCACCGGCGCCGC  ACATGGCTGCCGCGC
      pknB   2  46 434   15142 ..   15155 -  -5.2  -2.94099   GTGCGGCAGCACACA               CCCC TTTGCT GGGG                GTCTGCCTTGGGCAC
   Mb0037c   8  68 219   38809 ..   38821 -  -9.1  -3.66356   AGCGGCAAGCTCAAA                CGACG CGC CGTCG                CGCAGGCTTATCGAG
      icd2   2  47 159   72126 ..   72142 -  -2.2   -3.4285   GCAGCTAAGGCACAA              CGTCAC GTTCT ACGACG              CCCTTTACGTCGCAC
   Mb0078c   4  51 381   84815 ..   84837 -  -5.5  -3.14602   GGGACCGGATCAACA           TGTTGCACC GCATG GGCGCATCA           ACGGTCGGTATCCGC
   Mb0096c   6  49 363  102471 ..  102487 -  -5.1  -3.17075   CCTGCCGGAAGGCAA              GGTCGAT GTC ATCGAGC              AGCTACGCGACCGCG
      ctpB   5  69 -29  119967 ..  119980 -  -6.7  -4.11692   TATTGAGCGCCAAAA               TTGCG TAGC CGCAA                GCTGTTTGACACGAC
   Mb0120c   4  71 294  139995 ..  140013 -  -8.2  -3.84406   CCTGCAGGAGAAGAA             CATGACCA CGA TGATCATG             ACTTTTGTTGTTCCA
      fbpC   4  93  16  156720 ..  156753 - -19.7  -2.87931   CGGATGTTCCACACA     TCGGCAGCAGCGC TGGCCGTT GCGCTGCTGCCGA      TGCTGGCTTGCTGGC
   Mb0146c   5  59 403  167048 ..  167058 -  -2.4  -4.13767   CTCGTGATCCGAAAA                 GGCC TAG GGAC                 GCTGCCGGGAATGTT
   Mb0155c   1  39 347  176497 ..  176508 -  -2.2  -2.78463   AGGTGCGTGACCACA                CCTA CGGT CAGG                 GGGTGGACATCGTCG
       PE3   4  68  -4  187615 ..  187627 -  -7.7  -3.91798   GAACTCGGAAGGAAA                CGTGA ACC TCACG                CGATCGGTGGAATCA
   Mb0170c   3  48 425  193878 ..  193890 -  -4.8  -3.14931   GCCAGTTTTGAGCAA                GACC GTCGA GGTC                ACCGCCGACGCCGCA
      lprO   7  51  92  209792 ..  209803 -  -5.8  -3.14132   CCGGCTGTTCATGAA                GCGT TATG ACGC                 GCGGTGGCTGGTGAC
      ilvD   0 NONE
   Mb0199c   5  57 405  224485 ..  224512 -  -2.6  -4.07568   CGGCGTCGTGCAAAA        GACCTTCCCCAT GTCG ATGGGCATGGTG         TCCGGCGGCCACCAG
   Mb0204c   7 100 159  234523 ..  234553 - -24.1  -2.78384   TTGGGCTGGACTACA       CCGGCGACGACGG GCGCA CCGTCGTCGCCGG       TGTCGCCCCGAACGC
   Mb0204c   7 100  21  234650 ..  234691 - -30.5  -2.78596   CATCCGCCGAGCAGA CGCAGAATCGCCCATTTGG TAGC CCAAATGGGCGATTCTGCG  TCTGCTCGCGGGGTC
   Mb0207c   2  49  65  238008 ..  238023 -    -6  -3.09834   CAGCCGACCAGTCAA              GCGGCG CGAG CGCTGC               GGGTGACCTTGACCA
      nadR   4  85  22  253816 ..  253843 - -15.6  -3.40299   CGAGCAGACGCATAA        GCCCCCG-CACGC ACG GCGTGTCGAGGGC        TTTAGTGTCTGCTCG
   Mb0228c   4  56 101  264813 ..  264830 -  -7.7  -3.14132   CCCCGCTCCTACCAA             GCGG-CAG TTG CTGTCCGC             GGCGTTCATCGACCA
     gabD1   9 100  27  277875 ..  277902 - -13.6  -4.24948   CGAGCAGACGCAAAA        TCGCCCAATTTCG TGC CGAA-TTGGGCGA        TTTTGCGTCTGCTCG
   Mb0247c   8  53  77  288049 ..  288059 -  -4.6  -3.46285   CACTCGAAACATCAA                 CGGC TTC ACCG                 ACTTCGGCTTCTCAC
   Mb0253c   1  65 -38  296434 ..  296479 -  -5.3  -4.18018   CTTCCCGACCTAAAA CCGGGGGT-TAGCGGCGAAACA GCT TGCTGCCCAGCCATACCACCGG ATCATACTTGCGGTC
      cobU   2  51 385  303754 ..  303765 -  -5.8  -3.21099   GGGTCCGATCATGAA                GTCC GGGA GGAC                 AAAGGAGGGACTGTG
   Mb0301c   3  68 465  357357 ..  357399 - -11.9  -3.06696   TCCCCTTGCAAGAGA CCGCGCAGGTCG-CGGCGCG CCGG CTCGCCGACCATCTGCGCGA AATCGGTTGGGAGGC
      PPE5   5  72 393  366786 ..  366804 - -11.6  -3.28447   CCACCGATCAGAACA             CGCCGGCC GAA GGCCGCCG             TCGATACACCACGTC
   Mb0318c   5  49 207  379470 ..  379480 -  -2.4  -3.61715   GATGGGCGTCAACAA                 GGCC AAG GTCC                 CAGGCAAAGGCTCCG
   Mb0322c   1  53 -15  383907 ..  383924 -  -6.3  -3.15861   GACGAGGCCCAGTAA             CGT-CAGC CCT GCTGGACG             CTGTTGGAACCGCCG
     glpQ2   2  60 223  385950 ..  385980 - -10.4  -2.78463   AGGTGGTCGACGACA      CCGTGGCGCGCGA GGCTCG CCGCGCGCC-CGA       GCTGGCCGGGCGGGG
   Mb0331c   5  56 391  391198 ..  391219 -    -8  -3.14132   GCGCCGGCGCACCAA           GATGGTGG AACTGG CCACCACC            GCATGCGGTGGCTCG
  cyp135A1   1  53 -37  393749 ..  393763 -    -7  -3.15544   GGTCACTGTCACCAA               GCCCGC CTA GCCGGC               GCTGTGGGATCAGCC
       PE6   3  53 337  400218 ..  400228 -  -5.4  -3.41051   GTATTTCTATGACAA                 CGAT GTG ATCG                 AAATCGCCAGGGGTT
      lpqJ   5  53 362  415031 ..  415049 -  -6.7  -3.16267   GGCAACGACATTGAA            CGACGACG AAAT CG-CGTCG             CTGCGCCGCATCATC
      lpqJ   5  53  72  415324 ..  415339 -  -6.8  -3.17075   GTGGCGCCAACGCAA              CGGTGA TCAG CCACCG               GGTGGAACATGTTTT
      PPE8   8  54 474  424688 ..  424699 -  -7.2  -2.99849   GAAGAACCCAAAGGA                CGGG GAAT CCCG                 GACGTTTTTGATCTC
   Mb0367c   2  47 217  439068 ..  439102 -  -2.1  -3.53012   CGCGCTGGTGTTAAA    CCTGC-TACCCATCCCG GGT CTGGACGGCTATGC-GG    CCCTGGAGCCGCACC
       fba   1  47 378  441894 ..  441904 -  -4.6  -3.02144   GCACCGGCGGCAACA                 CCGG CAC CCAG                 ATCGCCACCACTCTG
   Mb0387c   6  71 469  456806 ..  456816 -  -8.2  -3.86194   AAGCGGGTCCATAAA                 CGGC AAC GCCG                 GCGACCCCGGCAACA
      PPE9   7  60 191  467482 ..  467498 -  -7.9  -3.53224   CACTCCTGGCGCAAA              CGACCGG CCA CCGGTTG              GGAATCGCTTACTCC
      ndhA   3  49 458  471744 ..  471788 -    -7  -2.79183   GTGACCGGGAGTACA TCGACGGTCCGGTGCAAAAGC TGAT GCGCC-ACACCGGTCCGGCGA TGAGTGCGTTCAACG
   Mb0404c   2  47 401  477287 ..  477297 -  -4.6  -3.07935   ATGCGATTCAGCTAA                 GGCC CGG AGCC                 CATGGCTCGTCCGGA
   Mb0414c   5  48 307  490589 ..  490599 -    -4   -3.3482   CAATCCTTCAATGAA                 TGAA GGG TTCA                 GCCCCAACGATACTG
      pknG   6  65 375  495696 ..  495706 -  -8.2  -3.67296   GACTAGTGATCGAAA                 CCGG GGA CCGG                 TCAGCACAATTGGCG
      pknG   6  65  81  495977 ..  496000 -  -6.6  -3.83844   CCCACGAATGAAGAA          CTGGCCATCG CCCG CGATTGCCTG           AGGGTGCTGGGCGGA
   Mb0428c   8  56 235  507320 ..  507345 -  -7.5  -3.21099   GCGGTGCAGCACGAA         CGCGGGCTGCCG ATG CAG-AGCCCGTG         GACCGCCTTACGGAC
   Mb0443c   2  47 -26  523377 ..  523392 -  -5.4  -3.09516   GTCGCTAGGACCGAA              GGTCACC CTT GGTG-CC              GAACTTACGCAGCGA
   Mb0463c   4  56  98  546283 ..  546296 -  -9.5  -2.66274   GTCGCCAGAATCAAT               CCGCC GAAC GGCGG                CTGATGGGCCCAACG
   Mb0473c   0 NONE
      pcaA   4  54 370  561483 ..  561497 -  -2.8  -3.72576   GTGCGGTTTATGAAA               TTCATC GGC GAAGAA               ATTTTTCCGGGCGGA
   Mb0489c   3  70 106  568808 ..  568834 -   -10  -3.55444   CGGCTAGGGGTCAAA         GCCAGCGGTGGG ATC CGCACCGCCGCC         GACGCGGTCGCGATG
   Mb0494c   6  49  46  573930 ..  573963 -  -3.1  -3.53444   CCACCGGCGGCCAAA     CCGGCGGCGACG CAAATCCCGGT CACCGCC-CCGG     TCACGCCGTCGGATG
   Mb0502c   5  58  52  582578 ..  582588 -  -8.2   -3.1855   CGCTCCAAGATCGAA                 GCCG ACC CGGC                 TAACCCGGTTCACTT
     cmaA2   4  47 142  594857 ..  594880 -  -2.2  -3.53012   CCGTTGCCCTCGAAA          TGGCGCATCG CGTT CGGTGAGCCG           ATCTGCACCGCCGAC
   Mb0529c   5  65  79  609111 ..  609131 -  -2.4   -4.4017   CGAACGTCGACAAAA            CCACGCCG CCCGC CAGCGCGC            CCAGGTGCTCACCCA
   Mb0532c   4  48 309  611998 ..  612013 -    -4  -3.29144   GTATCTGGCGGACAA              GATC-GC GCC GCTGATC              AGCATGGAGTTGGTT
   Mb0536c   0 NONE
      fabH   0 NONE
   Mb0551c   0 NONE
   Mb0555c   3  49  76  634208 ..  634223 -  -6.8  -2.78935   ACATCGTGGACGACA              TCGCGC TGGT ACGCGA               TTGCTGCGCTCCGGG
   Mb0574c   3  53 325  651306 ..  651325 -  -4.2  -3.57561   GCGTAACGTCGCAAA            CCAGCAAGC GGC GCT-GCGGG            AAATGGCTCGTGTCA
      gpsA   3  65 -33  656173 ..  656200 -  -5.4  -4.19238   GTGGCAAGCCTAAAA        CCCCGAGC-CGTG CAC CTCGTGTCCGGGG        ACCTCGGCGATCAAG
   Mb0586c   4 100  47  664641 ..  664682 - -22.7  -2.78596   CATGGCGCGAGCAGA CGCAGAATCGCA-CAAAATC AGC GATTTTGATGCGATTCTGCG TCTGCTCGCGCAGGG
  PE_PGRS7   4  70 153  673069 ..  673086 -  -9.8  -3.53811   GCCACGGCGGCCAAA             GCCGCC GCAGCG GGCGGC              CAGGTCATTGCGGAA
      lpqN   5  53  39  679574 ..  679593 -  -4.2  -3.55444   CCGTCATTCCGTAAA            CCGCAACCG ATT CGGT-GCTG            CACCGCGGCGTGTTC
   Mb0611c   7  64  47  696025 ..  696037 - -10.5  -3.14564   TGATGCTGGCACCAA                CCGGC TGA GCCGG                CGCGATCAGGTACCG
   Mb0627c   8  66 -48  706009 ..  706045 - -12.4  -2.73364   GTTTCACCTGAACGA   CGC-CGCGCGATCACGAA GCT TTCG-GATCGCCCGTGCG   GTAAACGCTTGCGGC
   Mb0633c   5  49  59  711741 ..  711770 -    -2  -3.55444   TGGTGACCGGGCAAA       CATTGATGGCCA TCTCGG TGGCCTTCCTTG        TGGCGCTGGGCGGTC
   Mb0641c   3  71 331  718048 ..  718068 - -11.1  -3.48924   GCACTCGTGATAGAA            GCCCGCTTC GGT GAACCGGGC            GGACGTGAGCTGGAT
   Mb0644c   6  54 251  719739 ..  719756 -  -3.3  -3.70902   TTGCCGATATGGAAA             CGTTGCC CGTC GACGACG              ATGCCGCCCGAATGT
     mmaA4  10 100  15  737478 ..  737519 - -29.7  -2.78384   TCCCCGGCGAGCAGA CGCATAAGCCCCCG-CACGC ACG GCGTGTCGGGGGCTTATGCG TCTGCTCGCCGGGCT
   Mb0672c   5  79 439  750551 ..  750564 -  -8.1  -4.25256   CCTGCAGGAAAAGAA               GGCCT GCCC AGGCC                CAGACTCAGCCGAGT
   Mb0675c   6  47 165  754572 ..  754588 -  -4.3  -3.14132   TGGGCCGCTGATCAA              GGCGCTC CCG GAGCACA              ATCCAGACATGTCAG
   Mb0688c   5  87 309  769103 ..  769144 - -18.9  -2.78463   AGGTGGGCGAGCAGA CGCAGAATCGCA-CGCGAAA TGC CTGCGCGATGCGATTCTGCG TCTGCTCGCCGTGGT
     mmpL5   2  47 422  776920 ..  776933 -  -3.7  -3.13403   GGTGGCCGAGGAAGA               CGCCG TGTT CGGTG                TGTTTTGCCGTCGCT
   Mb0708c   7  61 187  790727 ..  790739 -  -3.3  -4.15833   AGTATGACGTCAAAA                TCCAG TGC CTGGG                GGAGCCGCACGCCAC
   Mb0746c   2  43 242  819096 ..  819119 -  -2.2  -3.14132   GGCCTGGTCGACGAA          CTCGGCGGCC TTCG AACCGCGGTG           CGTCGCGCGAAGGTG
   Mb0752c   4  83 366  825091 ..  825139 -  -9.3  -4.26351   GACGAACCGAAGAAA TGGGCGCCGCCGGCGATGGATCC GGG GGACCCGCCGGCAGCGTCGACGA CGAGATCCGAGCCGC
   Mb0764c   3  44  35  835658 ..  835675 -  -3.3  -3.13403   TCCGGGCGACCAACA             CGTCGAG CAGC CGCGACA              TCCGCGGCATGCAAT
   Mb0771c   6  57 204  843700 ..  843723 -  -2.2  -4.07687   ATGCTGCTGCGAAAA          CTCTGCGACG AGGC CGACGCATCG           GGCGACTTGATACCT
   Mb0782c   2  70 261  855727 ..  855754 - -10.6  -3.56821   AGCACACCCCGGAAA        GCGCCGACGTCAC CGT GCGA-GTCGGCAC        CGAGGGCGACGACGC
      ggtA   3  65 232  867785 ..  867808 -  -5.8  -4.07687   ACTGGCGGCCGAAAA          CTATCCCGGG CGCC CCCGGGTCGG           CGACGTCGTTGTCGG
   Mb0802c   4  57 398  874452 ..  874463 -  -5.8  -3.67976   CTGACCAACTGCAAA                CGCT GCGA AGCG                 ATTTTGAGTTGTTGC
      emrB   5  62 425  878554 ..  878584 -  -7.4  -3.64703   CGGCGGCCAGGGAAA       CGACCTCGATGGCG CTG CGCCAGCATAGCCG       GTGGGATCGGCCATT
   Mb0809c   2  48 460  882795 ..  882805 -  -4.6  -3.14132   GGTGGCCGCGATGAA                 CGAG TTG CCCG                 ATGTGGTGCCGCTGG
   Mb0813c   3  51 162  885462 ..  885479 -  -4.1  -3.44051   CCGCTACCATGACAA             CGTCAACG GCT CGCTG-CG             CGACATCGCCGGCAT
   Mb0825c   1  40 113  895676 ..  895689 -  -3.1  -2.80016   CTTCACGACCAAGGA               CCT-GG ATG CCGAGG               TGTTGCGCCTGGTCG
      cpsY   4  62  33  900514 ..  900529 -  -2.4  -4.18197   AGGCGCGACGCAAAA              TCGCCG AGAG CGGCAT               TTTCATCGAACCGTC
   Mb0833c   7  60 177  905531 ..  905558 - -10.4   -2.7535   CCCCCGAAGACACGA        CGCGCGCCCTGG CCGT CCTGACCGCGCG         GCACCTGGACTGCTG
     phoY2   6  65 142  914236 ..  914246 -  -8.2  -3.54459   GGAAGCGGTGGGAAA                 GCCG GGG CGGC                 TGGTAGAGATCGCCA
   Mb0854c   5  65  -3  923707 ..  923727 -  -8.3  -3.55444   CGCTCATGCGCTAAA            GCAAGCGAT CTG ACCGCTTAC            TGGCGAAGCAGCTCA
 PE_PGRS14   3  60 136  928575 ..  928603 - -10.2  -2.73542   CCGAACGTGCAACCA        CGGCGGCATCAC CTGGC GTGTCGCCGCCA        CCAGCGCACGCTCGG
       pip   8  59 443  936740 ..  936769 -   -10  -2.62184   CGGGTGTGTACACCA       GGCGGCATCGTCG CAGCT CG-CGATGCCGAC       TATTCGGGGTTCATC
      narL   4  55 130  941071 ..  941081 -  -8.2  -2.90075   CGTTCGCCAAGGACA                 GGGC GCG GCCC                 AACGGCGGTGGGCCA
   Mb0874c   7  55 296  948086 ..  948100 -  -8.5  -2.91264   CCCGCGATCCACACA               GCCCG GACTG CGGGC               GCGAGGGCAGCTACC
   Mb0874c   7  55 175  948206 ..  948221 -  -6.8  -3.29511   GCTACCGGTGCACAA              CGC-CGC AGT GCGGGCG              TGCGGTATTCAATCA
   Mb0881c   8  55 117  954337 ..  954364 -  -4.8  -3.57783   TGAGGATAACGACAA        GACC-CGAGTGCG ATT CACCCTCACGGTC        GAACCCTCGGCGCCC
   Mb0884c   5 100  22  959228 ..  959255 - -19.2  -4.24948   CGAGCAGACGTAAAA        GCCCCCG-CACGC TCG GCGTGTCGGGGGC        TTTTACGTCTGCTCG
      rpfA   5  57 443  964547 ..  964569 -  -9.1  -2.78463   ATGCTCTCGAGCAGA           TCGCCGGTG GAGAT CACCCGCGA           TGACGCAGGTCCTGC
   Mb0907c   2  47 241  980711 ..  980730 -  -4.2  -3.15861   GATCAGCGCGACCAA            GCCG-TGCC CTG GGCAACGGG            TTTGGCGGTCGCCGG
   Mb0911c   5  58  43  985924 ..  985935 -  -7.2  -3.33815   AGCGCGCCTAAGGAA                CCGC TTCG GCGG                 CGCGTGCTGGCCCGG
   Mb0921c  11  86 -14 1001246 .. 1001287 - -18.1  -2.78463   AGGCCGGCGAGCAGA CGCAAAAGCCCCCTAAACC GGCA GGTATTAGGGGCTTTTGCG  TCTGCTCGCCAGGCA
      prrB   5  71 372 1004578 .. 1004594 -    -5   -4.4017   CCAACGGCGAGAAAA              CCCGCC GTCAA GTCGGG              CACCAAGAGAGAGGA
   Mb0937c   3  56 419 1017240 .. 1017264 -  -3.4  -3.82603   AAGGCGCAAACACAA          CCTCGCGGCC ATCCG GGTCGCGATA          GATGACGGCTCCGGT
   Mb0944c   6  64  50 1025888 .. 1025913 -  -3.1  -4.28018   AATACCTGACTAAAA         CCTAGCCGTTCG CCG CGC-CGGCCGGG         ACTGTCCGATATTCG
   Mb0947c   7  68 187 1029781 .. 1029792 -  -7.2  -3.93061   AGGCCAAAACCCAAA                CCCC GCAA GGGG                 ACGCCGCATGAGAGT
     pknDb   6  60 298 1038069 .. 1038087 -  -8.9  -3.27525   CGTTCCGAAATGGAA             GACGATC GTGCG GATCGTC             GCCCCGATCGCGATG
   Mb0962c   2  46 137 1045514 .. 1045529 -  -6.1  -2.60079   CGACCGGACAACTCA              CCGAC TCGCCG GTCGG               CTACCTGACCTACCC
   Mb0965c   5  62 442 1050606 .. 1050618 - -10.5  -3.03771   GCACATCGCCGAACA                GGCCG AGG CGGCC                TACCGCAAGGGGCTA
       pgi   3  65 296 1055182 .. 1055195 -  -9.5  -3.53012   GTGCCGGGCGTCAAA               GCCGC GTAT GCGGC                AAGCAAAGCCGGTGT
   Mb0978c   8  73 155 1064371 .. 1064398 - -12.8  -3.18274   CGCACCCGAAGGCAA        GACGATGG-GCCA CGC CGGCGCCATCGTC        TCCGGCTCGTCTGGC
      lprP   5  62 388 1074478 .. 1074491 -  -5.9  -3.83262   GAAATGCGACAACAA               CGCCG TGCG CGGCA                CATCCCAGTTTGTGA
     echA7   2  45 328 1081859 .. 1081886 -    -4  -3.08679   CTCGTGCACCGAATA        CGCCACCGAGCC GGAT GGGTCAATGCCG         GCTATGGACATGACT
     echA7   2  45  31 1082170 .. 1082183 -  -4.5   -3.0644   AGGTAATTCGGAATA               GGCTG TTCC CAACC                TCCTGCGTCGTAGGC
      mscL   3  53 398 1101037 .. 1101078 -  -6.3  -3.15544   GCGCACGGCGATGAA GACCACAGCGGGCCGCTTG TCAC CGAGCTGCTCACCGAGGCC  GGGTTTGTTGTCGAC
     grcC2   4  44 346 1106495 .. 1106510 -  -5.4  -2.77523   TCCGCATCAAGACGA              CTGATC GTTG GACCAG               TGACCAGAGTGGCGC
   Mb1027c   4  57 459 1116509 .. 1116523 -    -7  -3.53012   TTTTCCGCCCGCAAA               CTGCCC GAC GGGCTG               AGTTTCGATCCGGCG
       pth   6  90  18 1133726 .. 1133767 - -20.3  -2.78463   AGGCCGCCGAGCAGA CGCAAAATCCCCTCGACAC GCCG GTTGCGAGGGGATTTTGCG  TCTGCTCACGCGGGT
      kdpE   4  55   9 1148855 .. 1148865 -  -4.6  -3.59979   CGCTCCCAGCGGAAA                 CGCC TGT GGCA                 GATGTGATTTAGGCT
      trcS   0 NONE
   Mb1075c   8  60 390 1168678 .. 1168694 - -10.1  -2.71924   CATTCCCTGGCAAAT              CGCGCAG AAG CTGCACG              CAGTAACTGCCGTGC
   Mb1080c   2  43 213 1174124 .. 1174180 -  -2.5  -3.16071   CTCGAGAGCAAGATA TTCGGTCGCCTGAT--CGGT-T-CCTATC GGG GTTCGGTATACCGCCATCAGCCGACCGAA TCAGCGAAGGCACAG
   Mb1092c   1  39 270 1185882 .. 1185919 -  -3.1  -2.57132   GCCTCCGGTGACAAT   TGCCGGCCGCCGCTACA TGGA TGGCGGGGTGGCCAGCT    CGGTCAACCTTGGTG
 PE_PGRS19   5  58 452 1188397 .. 1188417 -  -8.9   -3.1585   TCACCGAACGCAACA            CGCTGCGCC GCC AGCGCACCG            AATTGACCGACCAGC
     fadA3  12 100 -21 1199498 .. 1199537 - -24.4   -3.1355   TGGACGCAGAGTCAA  CGCGATCGAGCGCCTCGC TCAC GCGAGGCGCTCGATCACC   ATCGCCATGCCCTGG
      greA   8  67  24 1206618 .. 1206640 -   -12  -2.93585   GCAGACGCGAAAGCA           CCCCAAAACC GCC GGTTTGGGGG           CTTCTGCGTCTGCTC
   Mb1114c   5  55  55 1211049 .. 1211061 -  -4.7  -3.57144   CCGTCCACCGTGAAA                TCCGC GAC GCGGT                GTCGGCGTGTCGCGT
      coaA   4  63 214 1220377 .. 1220406 -  -8.6  -3.53012   TGCTGTTCGGCCAAA       CCGGC-ACGGC TGGCGTGTC GCCGTAGCCGG       TAGGCTGGCCGCCTC
   Mb1127c   5  47 198 1226408 .. 1226437 -  -2.7  -3.53091   ATCCCGGTGCTCAAA       GCCAACGGCTATC GCCT GGTGACCGTCAGC        GAGCTGCTCGGGCCG
   Mb1136c   7  53 205 1233997 .. 1234010 -  -3.7  -3.59979   TTGGGCGACGCCAAA               GCCGC CATA GCGGT                GTCCCGGAGGGTACG
   Mb1147c  12  60 287 1242189 .. 1242199 -  -8.2  -3.28712   GGCCGGCCCCTATAA                 GCGG CTG CCGC                 GGGTTCAGCACGTCC
      bpoB   4  51 -42 1247536 .. 1247557 -  -5.9  -3.14463   AAGTCGCCTGACGAA           GTCCACC-AC GAC GTCGGTGAAC           GCGTCGTTGTCGTCG
   Mb1157c   2  51 448 1250239 .. 1250253 -  -3.5  -3.57792   GTACCCATGGCCAAA              CCG-GG TGTG CCACGG               TCATATAACCACTTC
      metE   7  53 297 1260127 .. 1260141 -  -6.4  -3.21099   GCCGGCCATGACGAA               GACGAC TAC GTCATC               ACCGACGGCGAACGG
   Mb1169c   9  52 180 1266225 .. 1266278 -  -5.7  -3.36327   CCATTTCATCGACAA GCCGAC-CAGCGCCGCGGTCAGTGGC ACG GCCTTGGACGACGGTGCCGAGCCAGC GCTGGCCAGCGACCT
   Mb1179c   3  42 462 1277191 .. 1277210 -  -4.2  -2.78813   TTGGACCGCAAGAAT            TGCTGGAC CATC GCCGAGCA             CCGCGGTGATACCAC
   Mb1188c   2  39 458 1283955 .. 1283970 -  -3.2  -2.62184   CGCTCGCGCAGATCA              TCGTGG ACCG CTACGA               CGGGGATGCGGCCGC
   Mb1199c   7  64 314 1299133 .. 1299145 - -10.5  -3.16191   CGACACCGCCACCAA                CGGCG CCG CGCCG                CCCATCCGACCCGGG
      PE12   2  60 -22 1303140 .. 1303150 -  -8.2   -3.3879   AAGTTAGGGCAAAGA                 CGGG AAT CCCG                 GCGGGCTGATTGGCG
   Mb1212c   7  74 254 1311430 .. 1311475 - -10.3  -3.73953   ACGACGCGCACGAAA GGCAACAGCGGGAGCGCTACGC ACA ACGGCGTGC-CGCGCTGTTGCC GGCGCTGGGCTCCGC
   Mb1216c   3  52  -7 1325772 .. 1325789 -    -2  -3.78022   GGCAGACGGATCAAA             GCGG-TA GTGTT TAGCCGC             CGAAGGCGGGGGAGC
   Mb1226c   5  53 385 1338065 .. 1338113 -  -8.3  -2.61274   GCTACCTGAATCAAC CCGATGC--CACC-GCCG-CGGCGT TCG ACGCCGACAGCTGGTACCGCACCGG CGACGTCGCGGTGGT
   Mb1231c   6  59  84 1342506 .. 1342521 -  -6.8  -3.57883   ACAACATGGCGCAAA              CCGACA GCGC CGTCGG               CTCCAGCTGGGCCTG
   Mb1244c   3  46  -5 1355723 .. 1355750 -  -6.2  -2.76468   TACTAGCTAAGACCA        GCCCAACGGCGA ATGG TCGGCGTTACGC         GCACACCTTCCGGTA
   Mb1257c   4  59  89 1369019 .. 1369046 -  -2.4  -4.16842   CCGACGCCGAAGAAA        CCGGATGCGGCG GGCT CGGCGGGGCCGG         ACGCTACTGAGCAGA
      corA   2  41 352 1382823 .. 1382834 -  -4.4  -2.56715   ACGCGTATCAACGCA                TCAG GGCG CTGA                 CCTTCCAGGTGAAGG
 PE_PGRS23   1  50 146 1386072 .. 1386087 -  -5.4  -3.28712   GGGCCTGCTCGACAA              GCTCGGC ACA GCC-AGC              CACCTAACCACCGAT
   Mb1287c   2  39 466 1403546 .. 1403556 -  -3.2  -2.52623   CCTGGTGCACAACAC                 GCAC TGG ATGC                 CCGACGGCGCTCGGC
   Mb1292c   6  46 140 1407563 .. 1407580 -  -3.5  -3.35073   AGGAGTTCGAACGAA             TCGTGCAT TCC AT-CACGA             TCAAGGACTACTGAG
   Mb1292c   6  46  -8 1407711 .. 1407728 -  -5.5  -2.58544   CTCGACGCGCAGAAG             CGCCG AGATTTAG CGGCG              GGTCAATACGACGAC
      pknH   5  84 357 1411815 .. 1411839 - -11.3  -4.24342   GCCCCGAGGAAGAAA          GTGCGGCCCGA GCC TCGGGCCGCGT          GTCGCGATTCCGCGA
   Mb1307c   5  60 131 1423433 .. 1423453 -  -8.2  -3.34013   GACGCTGGCAACCAA            CGCCTAGC GCTGG GCGAGGCG            GGAGCGTGGGCATGA
      oppA   2  47 -10 1429784 .. 1429821 -  -5.4  -3.05463   AGGCCGCCGACTTAA   TCCGCAGCTGAGCTGG TCGCCG CCGGCTCAGCGTCGCA    TGAACCCGATGGCGG
   Mb1321c   5  52 293 1441221 .. 1441238 -  -2.6  -3.78934   TGCGCCGGAGAACAA             GGGCGA GGTCAT TCCCCC              GGACTATCAGCTCAG
   Mb1346c   5  58 -40 1466947 .. 1466964 -  -4.8  -3.68073   CAGGGCATCGAAGAA             CAAGCC CAGGGT GGCTCG              GGGCGGCCCACACCA
   Mb1357c   4  76 296 1483035 .. 1483052 - -12.7  -3.53012   GCTCGGCGCCGCAAA             CCGCTGC ACCG GCAGCGG              CCGGAACCGCCGTCG
 PE_PGRS24   8 100  19 1486129 .. 1486170 - -30.5  -2.78384   CGGCTGGCGAGCAGA CGCAGAATCGCCTAAACCC GCAC GGGTTTAGGCGATTCTGCG  TCTGCTCGCGCTGGG
   Mb1377c   6  70 -17 1506224 .. 1506236 - -10.5  -3.63627   TGGCGACAGGCTAAA                GCCCG AAG CGGGC                CTTGATCTCTTTGGT
   Mb1382c   4  48  60 1509930 .. 1509948 -  -3.8  -3.25823   GTGGCGGGACATGAA            GCTCGCC CGGGTC GGCG-GC             GGCACCGACGAGGTG
   Mb1388c   4  55 325 1516892 .. 1516910 -  -5.9  -3.53012   GGGCCCGCGCCGAAA             CCGGTGA GCAAT TCCCCGG             GGATGGGGTGTTTCT
     PPE19   2  46 146 1530293 .. 1530332 -  -5.6  -2.62184   GTCCGGTGGACACGA  TCGCCGGTGCCCTTCGCAA TCG TTGTGA-GGGCGTCGTCGA  CCGCGTCTTGCCGAT
   Mb1409c   2  41  90 1543641 .. 1543661 -  -3.9  -2.62184   GGCCTGGGCACACGA            GGGCCGC CGGGGAT ACGACCC            GGCCAACTGAGGTTC
   Mb1428c   7 100  19 1564742 .. 1564769 -   -20  -3.40299   CGAGCAGACGCAGAA        TCGCACGCGGAA AGGC TTCCGCGTGCGA         TTCTGCGTCTGCTCG
   Mb1438c   5  49  47 1575841 .. 1575858 -  -2.6   -3.5936   GGCAAACCCGGCAAA             CCCGTA GCCTGG TTCGGG              TACAGATTGACCCGC
   Mb1445c   4  66  57 1582444 .. 1582460 - -12.3  -2.73875   GGGTGTCCAACATCA              CCAACGC GTT GCGTTGG              CAGTTCGACAGCGTC
   Mb1459c   1  41 369 1594817 .. 1594831 -  -2.7  -3.06696   TGGGGGCCCAAGACA               CCCGG CTGGT CTGGG               AGGAGCGGCGGCTGC
   Mb1470c   6  61 170 1608463 .. 1608479 -    -3  -4.13945   ACTGGGACTTGAAAA             TGTCAGC CACG GCTG-CA              TAAGCCTGAGCCGCG
   Mb1474c   2  46  80 1613195 .. 1613209 -  -5.6  -2.80443   CGAGACGTCACCATA               GTCGCG CCG CGCGAA               TAGGTAACGGCCAGC
    fadE15  13  66 462 1649936 .. 1649957 - -10.1  -3.34715   GATGGCGTTCAAAGA           TGCGCTGGC CCAA GCCAGCGAA            GCCTTCGAGGAGGTT
   Mb1510c   4  60 301 1659068 .. 1659086 - -10.2  -2.72144   CGATTTCGGCCAAAG             CACCACCG GGG CGGCGGCG             GGTTCTTAGGCTAGG
   Mb1518c   5  81 -31 1669216 .. 1669234 - -13.8  -3.54424   GGTTACGCTCGGAAA             GCGCGGGC CTC GCCCACGC             GGCGGATGATGTCAG
   Mb1522c   5  56  20 1672725 .. 1672743 -    -8  -3.21099   TCTGTCCAGCATCAA             CGGCCAGC CAT GCCGTCCG             CCGCACTGCGTGGCT
   Mb1528c   7  56 249 1677689 .. 1677705 -  -4.3  -3.77607   AATAACCCCACCAAA              GGCCCTA CAT CAGCGCC              GTCCTACGTTCGTGT
   Mb1535c   3  61 253 1685784 .. 1685796 - -10.5  -2.87344   GATCGGCTGGACAGA                CCCGG AGA CCGGG                GTGGCGTTCGCGCTG
   Mb1542c   4  64 434 1690288 .. 1690307 - -10.6  -3.23393   GCGGATCCGACAATA            GCGCGGCC TGTA GGCCGTGC             GTCGTCCGCGATGCG
    mmpL12   3  43  -2 1698293 .. 1698304 -  -2.2   -3.1855   GCCGGCAAGACCGAA                CAGC GGCA GCTA                 GTGGCCGAGTAGATG
   Mb1553c   3  51 165 1704601 .. 1704628 -  -4.1  -3.48395   ATGGCCTGTACACAA        CCGAGATGGCC TACATC AACCATTTCGG         GCGCAAGACCGCCAA
   Mb1559c   4  50 307 1716809 .. 1716822 -  -5.2  -3.36492   TTGGCAAGGGTACAA               CGGG TTCGGG CCCG                CTGAGCAGGCCGTCC
      ansA   5  65 234 1724959 .. 1724991 -  -8.9  -3.58343   CGCATTACGTCGAAA      CACCGGGAGCGGTCG TGC CGGCCGCGCACGACG      CCACGATGTGGCGGG
      lprI   7  55 422 1727347 .. 1727369 -  -5.5  -3.53343   AAGCGGGCGTTCAAA           TACCGCACG GTGGA CAAGCGGTA           CCACGCGCTGGTTCA
     PPE21   4  78 465 1734826 .. 1734845 -  -2.8  -5.07486   GAGGGTCAACAAAAA            CGGAATGCC ATG GGC-TTCAG            CGCAATTGGAGGATC
      treZ   6  53 232 1751309 .. 1751340 -    -5  -3.40403   CGCGCTCGACGACAA      CACCCACACGACGC TAGA GCGGCTCGTGAATG       GCTTGCCGTCGTTGA
   Mb1598A   1  41 161 1764389 .. 1764399 -  -2.4  -3.05844   GCTGGGACGGCAACA                 CGCG TGC CGAG                 TACCTGCTGGGGTGA
   Mb1602c  13  78 305 1765689 .. 1765704 -  -6.1  -4.59342   GCGACGACAAAGAAA              TCCGC CTGTTC GCGGA               GAAACAAATGGCGCC
   Mb1618c   0 NONE
   Mb1624c   3  54 446 1783969 .. 1783993 -  -2.6  -3.87075   ATCACCGGCGATAAA          CCGCCACTGC CCTTT GCCGATGCGG          CGTTTGACCTGGTGA
      bcpB   1  53 295 1792342 .. 1792369 -  -7.7  -2.87132   CTGTTGCCGGAGACA        CTTGCGGCGGCC CGCGC GGCC-CGGCAAG        GCCGCCTGCAGACCA
      cydC   1  43 386 1804927 .. 1804943 -  -2.1  -3.14132   CGGCTTTTGCATGAA              CCTGGAC GGC GTGCTGG              AGGGTCGATACCCCG
   Mb1658c   4  76 360 1821374 .. 1821393 - -13.6  -3.14132   CGGTCGGCCGACCAA            CGTGCACC TGCG GGTGCACG             GCTGGCCCAACCAAC
   Mb1661c   2  48 177 1825747 .. 1825761 -    -7  -2.62263   ACCCGGCCGAGAGCA               GCGCGG CGG CCGCGG               CGATCAATGTCGTAC
   Mb1672c   2  55  89 1839662 .. 1839675 -  -8.1   -2.8805   ACCACCGCGTACACA               TCCCG ATGT CGGGA                GGGGCGGAGAGCCTC
 PE_PGRS30   4  53 395 1847262 .. 1847317 -  -4.6  -3.53012   TCGGGTCTGCCGAAA GGCACCTGCGCGGTGGAACTGAACC TAGATGC GATTCCGTGC-AGCGCGCCGCTGCC GGCACCCAGGGTGTC
 PE_PGRS30   4  53 151 1847544 .. 1847561 -  -6.9  -3.18274   CGCACCTTAACCGAA             GACGACG CCAG CGCCGCC              CGCGATGCCGCTGTG
    cyp139   2  67  36 1877589 .. 1877620 -  -5.6  -4.22652   CGACACCATCGAAAA      GCGGCCACCCAGCG GAAG CGCCGGGCTGATGC       TGGCGATGGGTCCTG
   Mb1699c   3  52 370 1881863 .. 1881902 -  -5.6  -3.34398   GTGGCTCGGCAAATA  GCGGCGTGATGCCAACGGT CGG ACCCGCGG-ACCACGCGGC  GGGCCTAGATCGGCG
   Mb1711c   4  51  83 1896022 .. 1896033 -  -7.2  -2.57344   CAGGTGCTCTATAAC                CCGC GGCT GCGG                 CGCGCCTACCGCATC
   Mb1728c   1  46   5 1912536 .. 1912548 -  -4.8  -2.87132   CTCGCCCGCGACACA                GAGG TTGCG CCTC                TCGCTCATGGATCGT
   Mb1749c   6  56 113 1932226 .. 1932257 -  -9.4  -2.64616   CGCCTACCGAGACCA      CCTCGAGCGGTTCG TTCG CAAACCACCCGAGC       CACCCGCGCTACCGG
   Mb1753c   7  49 310 1935647 .. 1935662 -  -3.2   -3.4072   CAGCCCCGACGACAA              CCCG ATGCCCGG CGGG               ATGTACCGCAACCAA
   Mb1757c   2  42  19 1939172 .. 1939185 -  -3.7  -2.79327   TTACCGGACGGAAAC               CGCGG TGAG CTGCG                TTTGGTTGTCGCGTT
   Mb1773c   7  76 378 1955991 .. 1956009 - -10.2  -3.93638   AACGAAGGCCACAAA             CGCCAGCG AGA CGCTGGCC             GGCTTCAATGCCAGC
   Mb1778c   9  53 123 1962575 .. 1962603 -  -4.3  -3.66803   TGGCAAGAGCGCAAA        GCCTGCTGCGGGT GGC ATCCGACGCCGGC        GCGACGGCCCAGGAA
     PPE24   6  49 110 1966890 .. 1966902 -  -6.9  -2.80074   CGGTCGAGAACATGA                GCGCG ATC CACGC                GATCTATCGGGCCGC
    wag22b   1  46  60 1980602 .. 1980614 -  -3.3  -3.29144   CGACTTCCTGTACAA                CCTGA TGC TCTGG                GATTTGGGCTGCGGA
   Mb1802c   6  52 212 1997252 .. 1997266 -  -5.6  -3.31792   CGACGAGTTGCACAA               CGCCGC TCA ACGGCA               CAGATTGCCGGTCTT
   Mb1805c   6  50  46 2000397 .. 2000407 -  -4.6  -3.29471   CGCGCAGGAGATGAA                 CCAC CTG GCGG                 GGTTCTTGGCGGACC
    cyp143   3  52  90 2013800 .. 2013815 -    -6  -3.36273   TCGCGGCAAGATGAA              GGGCGG CCCG CTGCCC               CGCGGTCGAGGCCTG
PE_PGRS32b   6  67 194 2035156 .. 2035184 -    -3   -4.4846   GAATTGAAGAAGAAA        CCGGGCATCCAC GCCGT GCACATGGCCGG        CGGCAACAAGGCTGA
   Mb1842c   5  58 271 2044330 .. 2044341 -  -7.2  -3.36273   GCCGTCGAAGACGAA                GGGC TGCA GCCC                 TACCAGGTACGGGTG
 PE_PGRS33   7  68  -1 2051604 .. 2051634 - -12.4  -3.08679   CGGCTTCAGGTAAGA       CGCCGGGAGCGCGG TAG CCGGCCTCCCGGCT       ACGGTAACCCGTTCA
   Mb1864c   5  63 196 2069056 .. 2069085 -  -8.5  -3.53091   AGGCTTTTGCCTAAA       CGCTCGTCGACCGG CCC CCGGTCGA-GCTCG       AGGCCCGGGTGCTAC
       ndh   0 NONE
   Mb1894c   4  60 399 2100389 .. 2100401 - -10.5  -2.80622   ATACATGTGATGACA                CGCGG GGC CCGCG                CGCGCAAGCTGGCGC
   Mb1900c   5  63  46 2109596 .. 2109623 -  -8.4  -3.50853   CGCGCCGAACGAGAA        CGCCT-GCAGGCA CAG CGCCCGCCAGACG        TTATCGATCATGCCT
    cyp140   4  53 332 2120406 .. 2120419 -  -3.7  -3.54029   CCCTACGAACGAGAA               GCCGG TTAT CTGGC                ACAAGCCTTCAACAA
    cyp140   4  53 303 2120435 .. 2120448 -  -3.8  -3.63837   ACAAGCCTTCAACAA               CGTC TATCTT GACG                GCGGGTTGAGTGTGC
   Mb1927c   4  67 111 2130821 .. 2130863 - -12.6  -2.62263   ACGCCGGCCACATCA TCCGCGGCGACATCGCTGGC GGG GCCAGCGGCATCGTCAAGGA CTCCATCGACATCGC
   Mb1931c   6  62 320 2133419 .. 2133450 - -10.9  -2.62184   CGGCGGCCGAGACGA      TTCTG-GCCGCGAC GCGGG GTCGCGGCGCAGAC      TCGGTGATTGACGCC
       aao   1  54   1 2141696 .. 2141712 -  -7.9  -3.05463   ACCGGTGCCACCCAA              CCCGCCA TGG TGTCGGG              TTAACCGCCGCCGAC
   Mb1959c   2  52 -17 2168191 .. 2168202 -  -5.8  -3.30124   CCCGACGGGCTAGAA                CTCG TAAA CGAG                 TAGCCAGACGAGAGC
   Mb1977c   5  48  23 2186245 .. 2186255 -  -6.8  -2.57132   TGCGTTCGTCAGAAC                 TCCG GCT CGGA                 TTCTCGCTAGTTTGC
   Mb1977c   5  48 -28 2186291 .. 2186306 -    -4   -3.2794   TGTCATCGAGAGCAA              TCGACGG CGA CC-TCGA              GGGCCGTGCAGATGG
   Mb1989c   1  38 251 2192596 .. 2192606 -  -2.4  -2.55351   GTCCTGGACACCAAC                 GTGG TGT CCGC                 TTTGCGCGTGCCGGG
   Mb1993c   6  57  72 2194563 .. 2194580 -  -5.5  -3.63991   TACCACTTGCAAGAA             GGTGAAG ACGA CCCCACC              GAAGAAGAACTTACG
   Mb2001c   4  51 251 2200373 .. 2200384 -  -3.6  -3.61356   ATCATCGACCTCAAA                CGGC AGAA ACCG                 CTGTCGTTCACGCTC
   Mb2011c   4  58 422 2211222 .. 2211233 -  -3.6  -4.00042   CGCGCTACCAAATAA                CCGA AACC CCGG                 AGGTAGCTCAGGCAT
   Mb2021c   6  47 179 2221668 .. 2221682 -  -4.2   -3.1372   TACCCGCGATGAATA               TGGTGT TCG ACACCG               CGCCAATCGATATCG
   Mb2026c   3  55  85 2227360 .. 2227394 -  -4.9  -3.65199   AATGGGTGACGTAAA    CGCC-GATTGG-CAGGC AAT GCCCGACCGGTCTGGCG    ATGACGATCGCGTCC
   Mb2034c   4  53  50 2237710 .. 2237720 -  -8.2  -2.62616   TGAGCGCGGATACCA                 CCCG GTC CGGG                 GACGCGTTGGCGCTG
   Mb2038c   6  65 334 2240368 .. 2240398 -  -5.3  -4.14627   GCCGCAGACAAACAA      CTCC-GCGACGCCG TCTG CGACTTCGCCGGTG       ACAGCCGCCGAGCCA
   Mb2043c   5  46 242 2245083 .. 2245095 -  -6.2  -2.73483   AGTGGATCGCAATGA                CCGC CGAGT GCGG                CTGGATTGGATTTCA
   Mb2063c   8  67  96 2266530 .. 2266564 - -12.7  -2.59564   CCTCGACTGGACAAT     CGGCACCGGGCCCGA AGTAA CCGGGCCCGGCGAAG     CCTTGCTCATGGCAA
   Mb2093c   1  38 234 2308303 .. 2308326 -  -2.2  -2.61264   CTGGCCATCTACAAC          CCGGCTTCGG TGAC CCGCACCTGG           CAGGTCGGCGCGATG
   Mb2107c   6  60  42 2319887 .. 2319909 -  -7.6  -3.53444   CCACCCTGGTCGAAA           CGGTACGCCG CCG CGACGCACTG           CCCCGCATCGCCCAA
      pepE   5  41 379 2327702 .. 2327718 -  -4.3  -2.57564   TTACGGGTTGACAAT              CGACGAG CCG CCCACCG              GGACTGCCCCAAATC
   Mb2129c   5  55 173 2345742 .. 2345754 -  -4.7  -3.63991   GACCACGCCGAACAA                GTGGC CCA GCCGC                TCACCGACTGCCTAG
      prcA   3  47 441 2349006 .. 2349024 -  -4.4  -3.19293   AAGGGCAACAGTGAA             GGGCCCAC GGT GCGATCCC             CAACACCCGGCTAGA
   Mb2139c   9  76 440 2354436 .. 2354446 -  -8.2  -4.21607   GCCACCGAACACAAA                 GCGG CCA CCGC                 CCTGCTCAACGGTCC
   Mb2142c   4  53 245 2357635 .. 2357650 -  -5.4  -3.52652   CTCACTCAAGCAGAA              GC-GGTC GGT GACCCGC              CCCCTGGTCGCCGAG
   Mb2153c   4  51 266 2370422 .. 2370440 -  -4.4  -3.53012   CCGTCGCCCGCGAAA             GGCTGGGT CAT ACCGGGCC             ATTTCCGGCGGTCGC
    TB18.6   3  42 311 2379871 .. 2379885 -  -4.2  -2.78596   GACGGCCTGACCACA               CCGG GGGTCGA CCGG               TTGGGTCCCGGCGGC
   Mb2194c   4  66 359 2412290 .. 2412306 - -10.1  -3.36273   GTTGGCCAATATGAA              CTCCGAC GCC GCCGGAG              TGAACCTGTCACTGC
   Mb2197c   3  57 110 2416353 .. 2416370 -  -5.5  -3.57263   ATGGTGATCTTCAAA             CCCG-ACG GAT CGCACGGG             ATGTATTCGTGGCTG
   Mb2220c  19  91 190 2440417 .. 2440461 - -19.1  -2.99596   GGCAAATCAAGCACA GCCCGGCGACGACCCGGGTCG GCA CGACCCGGGAAGGAACCGGGC AAATCAAGCACAGCC
   Mb2220c  19  91 133 2440474 .. 2440518 - -19.1  -2.99596   GGCAAATCAAGCACA GCCCGGCGACGACCCGGGTCG GCA CGACCCGGGAAGGAACCGGGC AAATCAAGCACAGCC
   Mb2220c  19  91  76 2440531 .. 2440575 - -19.1  -2.99596   GGCAAATCAAGCACA GCCCGGCGACGACCCGGGTCG GCA CGACCCGGGAAGGAACCGGGC AAATCAAGCACAGCC
   Mb2220c  19  91  19 2440588 .. 2440632 - -19.1  -2.99596   GGCAAATCAAGCACA GCCCGGCGACGACCCGGGTCG GCA CGACCCGGGAAGGAACCGGGC AAATCAAGCACAGCC
      ilvE   1  46 185 2453802 .. 2453826 -  -5.7  -2.62616   TGACGGCGGACACGA          GCCCGCAAG CAGCGAC CTTGCAAGC          CTACCGCCCGGCCAC
      ephD   6  82  91 2458936 .. 2458979 - -14.6  -3.28712   CGGCCCGGCCTACAA CACCGGCAGCGCC-TGGGG TTACACG CCCAAGGGCGCCACCGGTG TGCCCACCCGCACCA
   Mb2243c  10  90 252 2465879 .. 2465889 -  -8.2  -4.91109   GGCTCAGGAGAAAAA                 GCGC ACC GCGC                 GACTGGTCGGGGACG
   Mb2253c   3  57 404 2480364 .. 2480388 -    -7  -3.53343   AACTGGTGGGCCAAA          CTGGGCCGGG AGGCG CCCTGGCCAG          ACAGCCTTGATGACT
      cobD  10  69  41 2487526 .. 2487541 -  -3.2  -4.56597   CGCCGCCGGGAAAAA              GCGG-GG TCG CCACCAC              CGGACAAGCCAATGA
     glpD1   2 100  12 2502251 .. 2502292 - -34.7  -2.78384   CCGCTGGTGAGCAGA CGCAGAGTCGCACTGCGCC GGCC GGCGCAGTGCGACTCTGCG  TCTGCTCGCGCTCAA
   Mb2278c  10  81 264 2507306 .. 2507318 -  -2.6  -5.14563   TCCGCCACCAAAAAA                CGAG TTCAT CCCG                CGGCCAATCGAATAC
   Mb2285c   6  50  -3 2512972 .. 2513001 -  -4.9  -3.28712   CGTGTCGGTGTACAA       GCACCGCGCGG-TC CAT GAGCCGAGCGCTAC       TTATCCGCGCAATCT
   Mb2290c   5  78  -8 2520588 .. 2520606 - -11.7  -3.70902   CGGTCGAGAGCCAAA             GGCGGCT TGATC AGCCGCC             AACCGCAGGCCGAAG
   Mb2297c   5 100   9 2525406 .. 2525433 - -13.4  -4.28375   CGAACAGACGCAAAA        GCCCCCG-CACGC ACG GAGTGTCGGGGGC        TTTTGCGTCTACTCG
   Mb2300c   9  72  60 2528000 .. 2528018 -  -2.3  -4.67982   TTCTACCGAATAAAA             GTACGGG CCTCC CCCAAAC             TCCGAAATCGTCAGT
   Mb2303c   5 100  29 2532478 .. 2532505 - -19.2  -3.56092   CGAGCAGTCGCTAAA        GCCCCCGACACGC CGT GCGTG-CGGGGGC        TTATGCGACTGCTCG
   Mb2307c   5  52 389 2536073 .. 2536084 -  -2.2  -3.74693   GGCGATGTCACCAAA                TGCC TTGC AGCA                 CTACTCCGTATTCGG
   Mb2307c   5  52  33 2536415 .. 2536440 -  -2.5  -3.78022   GCCATAGCGACCAAA         CGACGAC-AACG CTC CGCCCATCGCCG         GCAGTACCCGCCAAT
   Mb2315c   1  43 344 2541268 .. 2541278 -  -2.4  -3.15579   CTAACGGCGCAGCAA                 GCCG GTG CGGG                 TGGTGTGACGCTGCT
      htpG   3  53 117 2547505 .. 2547537 -  -6.9  -3.14931   TCCAGTGTCGAGCAA      CTCGAGTTCAACGTC GCG GCCGCTGACATCGAG      CTCAGCGCGCAATCC
   Mb2325c   4  79  64 2551614 .. 2551627 -  -9.5  -4.11216   CGCGGAGGCCGAAAA               GCGCG CTGC CGCGC                GGGCCGGGCACGCGG
   Mb2330c   2  44 408 2555019 .. 2555038 -  -4.9  -2.71731   CGCAGGCCGGAATGA            CGCCCAG GCGCTG CTGGGTG             TCGATCGCGCCCATC
   Mb2340c  10  48 269 2562359 .. 2562378 -  -5.6  -2.84098   TTCGTGAATCAAGTA            GCGGCGAC GGTG GTCGACAC             CGACGTCTTCAGCCT
   Mb2346c   5  53  14 2569389 .. 2569429 -  -4.6  -3.41602   GCGATGTCACGACAA CCCTGAGGCAGGCACAGGC GGCG GCCAATGC-TGCCACACAG  CGCTAGTTGCGATCT
     narK1   2  42 142 2579347 .. 2579367 -  -3.3  -2.90194   AGGGTGTTAACCACA           CGATGCTG GCCGCT CAGC-TCG            GTGCCCCTGGGATAG
   Mb2361c   3  54 272 2584039 .. 2584074 -  -3.3  -3.76492   TGGAATTCGACGAAA    CCACCTACGTCATCGG TCAGG CCAACAACGT-GTTGG    CGTTTCCCGGCATCG
   Mb2365c   3  61 265 2589188 .. 2589200 -  -3.3  -4.14627   TGCGCATAGAAATAA                TGACC CTA GGACA                TCGAATGATCTCTTG
 PE_PGRS39   3  56 375 2594872 .. 2594889 -    -4  -3.72576   CGGCGCTGGATTAAA             GACCGG GATCAT CCGGGC              GATGGCCGGCACCGG
      dnaG   7  69  -7 2598116 .. 2598137 -  -6.5  -4.13945   AGCGGCAGCCGAAAA           CCGCGCG CTGACCCT CACGCGG            TGAGATCGTCGCCGC
   Mb2381c   6  56 381 2609823 .. 2609840 -  -7.7  -3.22223   GAACTGCACGACGAA             CTGCGCCG GCG CGGCG-AG             AACATCGGTCTGACC
      mbtI   1  39 461 2646233 .. 2646263 -  -2.5  -2.78596   TAGCCGCGGAGCACA      TGGTGATCGCCGCGG ATT CCGCGG-G-TGGCCA      TCTGACCGTCGACAT
     cysA1   2  61  13 2661941 .. 2661965 -  -9.3  -3.18681   CTTCAACGGCACGAA         CGGGCT-GCC GTAGCG GGCGAGCCCG          CCGGCCTCTGGATCA
   Mb2447c   6  84  93 2688841 .. 2688868 - -11.2  -4.12188   TGAGCAGTCGCAAAA        GCCCCCGAAACC GGTC GGATTTGGGGGC         TGGTACGTGAATTAG
     PPE41   6  48 338 2695147 .. 2695161 -  -7.1  -2.52464   TTGGCGCTGAAGCGA               CCGAC CATCT GTCGG               CTGCAGCCCGCCACG
      nadE   4  74 326 2702612 .. 2702629 - -12.7  -3.28791   AGGTTGCCGGCATAA             TCCCGGC GACG GCCGGGA              TCGCGGCCACGGTTT
     clpP2   5  55 261 2730398 .. 2730433 -  -6.8  -3.35438   CAGGACACCGGATAA    CTGCGGCGCAGGAGGAT GAG ATCGTACTG-GCCGCCG    ACGCGGTCTTCGTGA
   Mb2501c   6  74 346 2744123 .. 2744133 -  -2.4  -4.88918   CGACGCGAAAGAAAA                 CGTC TGC GCCG                 CACACCGGATCGTGC
      pdhC   5  54  -3 2775538 .. 2775558 -  -2.4  -3.90588   CATCCTCTAACCAAA            GCTGCCAG CCCGC CCGGCTAC            AGATCCAACAGCGCG
   Mb2536c   2  40 269 2789758 .. 2789784 -    -2   -2.8474   CGGCACCGACAACTA         CGACCGGTACGC CTA GTGAGACGGTCG         CCGGCGCGATGCAAA
   Mb2543c   7  70 411 2797217 .. 2797263 - -10.1  -3.65902   TCTACGCCAGCCAAA TCGAGCCGAGAGTGGGCGACCC GGAA GGGCC-CACACTCCTGGCTGGA TTCGGCAATATCCCT
       mrr   3  49  71 2818461 .. 2818477 -  -2.1  -3.63228   GTGACTACAAACGAA              TTGCCGT CGT ACGGCCT              GGGTTTCAAGCATGC
   Mb2579c   3  60  -3 2837157 .. 2837183 -  -8.6  -3.30124   GTGCACGTCGGATAA         GCAGGGCTGAGC GGG GCTCGGCTCTAC         TCGGGTCTTACCTCG
   Mb2589c   2  40 304 2845707 .. 2845719 -  -3.4  -2.72144   CCACCTGGCTCAAAG                TGGT GCCAG ACCA                GCTCGGTCGGTCCCT
   Mb2598c   7  62 468 2859407 .. 2859427 - -10.3  -3.07994   GGCAAGCGTATCGAA            CGCGGCCTG TGG CTGACCGCG            TTGCTACAAGCCACG
   Mb2606c   6  56 158 2867488 .. 2867516 -    -8  -3.14013   CAAGGACATCCAAGA       CGCCC-TCGCGGC CGCG GCAGCGGTGGGCG        ACGACCGTATCCAAC
   Mb2609c   7  52 212 2869714 .. 2869745 -  -5.9  -3.32844   GGTGCCAGGTGATAA     CCGGCGTCG-GGGAT TTTG ATCCCGCGAT-CCGG      CGTAAGCCGTCCATA
   Mb2609c   7  52 -17 2869963 .. 2869974 -  -5.8  -3.34962   GCGGATAGCTCAGAA                CAGG GTCG CCTG                 AACGGGTACCAGTGC
      ruvB   1  49 -37 2890668 .. 2890693 -  -2.4  -3.66018   GCACTACTCGAACAA         CCCCGGTTGA CTCGCT CCGACCGGTG          GCGTCATGCCCAGGT
   Mb2635c   4  56 265 2897956 .. 2897997 -  -7.2  -3.14132   TCGGCTGTTGACGAA TCGGACGGTGCTGGGC-GC GTATG GCAGCCCACCACTGACCAA CCGCGAAGCGTGGGC
   Mb2641c   3  49 213 2904020 .. 2904054 -  -3.4  -3.53012   CCCCCTGCTGGGAAA    CCCGCTTG-CCGACC TCATCC AGCCGGACTTGCGGG     TGCTCGTCGAGTTGG
   Mb2657c   6  58 -55 2917972 .. 2918007 -  -9.7  -2.89447   GGCGAACGACAAGCA    CCGAACACTCGGCGT GACGGA ACACCGGATGTCCGG     ATGGCCCGACCAGCC
   Mb2665c   6  60 105 2926243 .. 2926266 -  -5.2  -3.87815   CCGGAGGCCTACAAA          GACGTCGACG AGGT CATCGAAGCC           AGCCATCAGAGTGGC
   Mb2672c   5  52 309 2932158 .. 2932179 -  -5.8  -3.37796   GCCGACGAGGCACAA           CGATGTCG GTGCCG CGGCATCG            ACCTGCGTCTGGTGA
   Mb2677c   4  60 115 2935868 .. 2935880 -  -9.1  -3.00923   CGCCAAGACCAGATA                GCGTG TGC CACGC                TCGGTGCTGCGCCGA
   Mb2683c  11  61  40 2938992 .. 2939019 - -10.6  -2.89191   CCAGACCCCTACACA        CAGCGACACGGCG ACC CGCCGTCTC-CTG        AGTGTGTTTGCTAAA
   Mb2689c   4  62  68 2942122 .. 2942142 -  -6.1  -3.90511   AACCAGAAAAACCAA            CGCGCACAA CGC TTCTACGCG            AAGACTGGTTTCAAG
   Mb2694c   6  51 431 2947261 .. 2947287 -  -3.7  -3.47349   CGCCCAAAGCTAGAA        CTGTCCGACGAC GAGT GGCGTCAGA-AG         CTCACCCCGCAGGAA
      dxs1   7  90 236 2954407 .. 2954452 - -15.4  -3.70902   TGGGTCAGACGGAAA CCGGCAGCCGCCGCACG-GCTG GATG CGGCGCGCGCGGCG-CTGACGG AGGTGTCGCAACGGG
   Mb2705c   2  57 -35 2959937 .. 2959951 -  -5.6  -3.57144   GTGCTTAGCGCGAAA               GCGCCG AAA CAGCAC               CCAGACGATGGCCAG
   Mb2712c   7  62 440 2966851 .. 2966893 -  -9.9  -3.04461   GATTCACCTCGAAGA GTTCGACGTGGTCGTCGCCG CCAC CGGGGACGACAAGGTC-AAC GTGGTGCTCAGCCTG
   Mb2724c   2  57 221 2976200 .. 2976229 -  -9.3  -2.70932   TGGTGGCCGGAACGA       CCGGCAGCGGCGAT GAT ATCGCCGCT-CAGA       CGCGAGACGCTCTGC
   Mb2731c   4  59  98 2980796 .. 2980808 -  -6.9  -3.58037   GAGTAACCGTCGAAA                CCACC CCA GGCGG                CGGCGTGACCATCGT
   Mb2736c   8  62  86 2986405 .. 2986417 -  -7.7  -3.61356   ATCACCCAGGGCAAA                GGATC GTT GATCC                ACACCACCTGGAGTC
    fadE20   5  61 -50 2992779 .. 2992817 -  -9.7  -3.24021   CGCCTAAACACCCAA  GCCACGACCGATGATC TCTTTCAT GATC-TCGGTCGTGCC   ACCGTAAATCGTCTG
   Mb2751c   7  66 166 3000814 .. 3000845 -   -10   -3.3341   AAAAAGGTGCGAGAA      GCCGGCGAAGCGGA TTGG TCCGACCCGCAGGC       GCGGGCCCGCGCCGA
   Mb2762c   3  51  87 3011959 .. 3011979 -  -3.1  -3.55444   GCCGCATTTGGCAAA            GCCGGGACT GGC AGCGTCGGC            GTCGGTGGCGCCGGC
   Mb2773c   1  51 125 3020941 .. 3020964 -    -6  -3.16191   TTAGATCCCGAGGAA          GTAGCCGG GTTTCTCG CCGACTAC           GGTTGGCGGCTGACC
   Mb2804c   2  46 239 3044246 .. 3044260 -  -5.6  -2.78384   TCGCCGTGCACGACA               CGCTGT TTT ACTGCG               TGGCGAACATGCCCG
    fadE21   2  46 249 3053994 .. 3054006 -  -4.7  -2.88544   CGCGACGGCGACACA                GGGAC GGT GGCCC                GTATCTCCGATGCCG
   Mb2824c   1  40 423 3066285 .. 3066296 -  -3.6  -2.78679   TGCGTGCACGGAAAC                CCCG TCGT CGAG                 CTGGTGCACAGCTCG
   Mb2838c   3  58 438 3076594 .. 3076608 -  -3.4  -4.08945   ACGACGGCTGGAAAA               GGGCGC GGG GCAACC               GCATCGTCAAGAGTT
      proS   6  54  27 3107719 .. 3107745 -  -7.9  -3.02144   CCACCCGCTGGAACA         GGGTGCTGGGC GCCTG GCCCATCACCG         CGGCCTTTCCGGGCG
   Mb2882c   6  62   8 3125037 .. 3125091 - -11.4  -2.55351   GGGCCTGACAGCAAT CCGACTGTGAAATGCACTACGCGACA CGC TAACCCGTTGCGCAGTTCACACTCGG GGCGCGATCACAGCG
   Mb2892c  10  62 380 3134552 .. 3134594 -  -7.7  -3.56541   ACGACGAGCACACAA CGGTAGTGATCCTGCGCG TCGATCAC CGCGC-GGACATCTACCG CCGATAGCAACTCAC
   Mb2902c   7  55 -31 3144545 .. 3144555 -  -4.6  -3.54424   CCGCACCCGCCGAAA                 CCAG GTA CCGG                 CGAAGGCACCGACCA
       mas   2  55 136 3232803 .. 3232817 -  -8.5   -2.8507   TGACCTAACGAACCA               GCCCG CCGAT CGGGC               TTCGGCCAGATCACG
      lppX   5  65 276 3246911 .. 3246921 -  -8.2  -3.63515   CGTCACGTCCAATAA                 GGCC TTC GGCC                 GGTGGGGCGAGGTTT
   Mb2978c   5  55   3 3263334 .. 3263351 -  -5.5  -3.40899   AACTCCTGACGACAA             CCCACGT TCAC ATGTGGG              CTTCAGCACCGGCGC
   Mb2982c   4  55  81 3267453 .. 3267508 -  -4.7  -3.57561   CGGGAATCCGGCAAA GTCTGGTCCGAAGGCTTCGGCAAGCCGC CGG GCGGCTTGTCGGAAC--TCGGCCCC-AC TGAGCACCTGCTTTA
      coaD   3  59  -9 3274996 .. 3275028 -  -9.8  -2.62933   GAAGGCCTCACACGA      TCGGACCTAGTCCC GCAAA GGAGCTAGGTCCGT      TCGGTGTTGAGCCTG
   Mb2997c   6  52 394 3283293 .. 3283318 -  -7.5  -2.70932   GCCGGCGGTCAACCA         GATCGAGCTGC ACCC GCTGCTCAACC          AGGACGAACTGCGCA
      hupB   5  88  10 3299681 .. 3299726 - -17.1  -3.01712   CGTGCGGGCCTAACA CACGGATACCCTTCGTCACATT GCC ACCGTG-CAAAGGGTATCCGTG TGTCTTGACCTATTT
      ilvC   5  68  55 3316128 .. 3316145 -  -9.8  -3.48395   ACGCCGGTGACACAA             CGGGGC GGACCT GCCCCG              TGGCACACGGCGGTT
   Mb3060c   4  49 390 3350179 .. 3350189 -  -3.2  -3.52918   GAATTGCGAAATGAA                 GATC AAG GACC                 GCACGTTCAACGTCA
   Mb3072c   3  62 137 3363722 .. 3363737 - -10.4  -3.01712   TGGCCGGGTCCAACA              TCGGCG GGAT CGCCGA               GACCCAGGAGATGCT
   Mb3083c   8  47 339 3373968 .. 3374006 -  -4.4  -3.12999   GGAGGCGATACCGAA   GTCAGTGCCCAAGCTTGG GTT CCACGCTCGCGCAGCCAC   GCCGTCACCTTTCCA
   Mb3091c   1  51 424 3385918 .. 3385948 -  -3.1  -3.65812   TGGCGCTGAAGACAA      TTCGCGGCC-GCGG CATA CCGTTGGCCGAGGA       CGATCCGGCGCCGTC
      pgmA   6  55 423 3388093 .. 3388103 -  -4.6  -3.61398   CTGCGGGGCTAACAA                 CACG GTC CGCG                 CCCACCGCCGCCCCG
   Mb3099c   5  63 439 3391896 .. 3391906 -  -4.6  -3.96624   TACGGCGACCATAAA                 CCCC ATG GGGA                 CAAGCTATTTCAGCT
   Mb3106c   7  54  95 3398206 .. 3398222 -  -2.1  -3.96327   ACCGGCGACCACAAA              GCCCCGG CCG CCAAGGA              GGGATTCGTCAGCTT
   Mb3119c   3  47  81 3417265 .. 3417280 -  -4.6  -2.99216   AAGGAACGCACAAAG              TCGGCG GCCT CGTCGA               TGAGCGCCGTGATGG
 PE_PGRS63   1  43 285 3422016 .. 3422040 -  -3.5  -3.05816   GCACTGTCGAGGGAA          TCCTGCCGATT GCT AAGCGGCACAA          CGTTGGTGCGTTCAA
     PPE49   3  47 -20 3444256 .. 3444268 -  -4.7  -3.05384   CGCGCTGCTAGCCAA                CCCCG GTT CGTGG                AATCACAGTGAGACG
   Mb3166c   5  58 113 3464104 .. 3464114 -  -8.2  -3.16881   TACCCACTGGACCAA                 GCCG CTG CGGC                 GATTGCATCGCTGGA
   Mb3166c   5  58  36 3464176 .. 3464191 -  -8.2  -3.14132   CGCGTGCGCGACTAA              CGCCCC TCCC GGGACG               CGTCGCCGCCGTGCT
     PPE53   3  51 133 3482351 .. 3482367 -  -2.9  -3.67597   TTCTTCACCGAAGAA              TCCGGTG ACA CACCACA              CGTGGCGGCACCCGG
       hpx   4  51 442 3496643 .. 3496655 -  -6.2  -3.14132   GGGCCGGCTGAGCAA                GGCC TACGC GGCC                TATTCGACGCCGTTC
     mesTb   2  54 236 3501349 .. 3501359 -  -2.4  -3.84406   GCTCCACCACAACAA                 GGAC CAC GACC                 GGTTGGGCCGCACCA
   Mb3206c   5  65  61 3506426 .. 3506443 -  -8.4  -3.65046   TCGGGAGCTGAACAA             CCGACG CGGAGC CGTCGG              CCGCGGATGCCCTGG
   Mb3212c   5  58 448 3509498 .. 3509508 -  -5.4  -3.72893   TAGGTGTGGACGAAA                 CAGA TCT TCTG                 TCCGACGACTACACC
   Mb3219c   2  43 449 3520770 .. 3520782 -  -2.6  -3.11812   AGGCACAGCAGCCAA                CCAC ATGCG GCGG                TGACTCCCGCGGGCG
   Mb3219c   2  43 106 3521084 .. 3521125 -  -2.2  -3.19192   GCTCAGCCAAGTGAA CCGGGTGATCGCCGCCGTGC GTGG ACA-GGAGGCGACC-CCTGA GCCCCCGTCGGCGCT
   Mb3230c   4  74 413 3535746 .. 3535758 -  -9.1  -3.85698   GCGGCCCTGGACAAA                CGGCT AGG AGCCG                ATTTTGAGCTACTAG
   Mb3239c   4 100  18 3545190 .. 3545217 -   -15  -4.21908   GACGAGGACGCAAAA        TCGCCCGAAA-CC GAT GGCTTTCGGGCGA        TTTTGCGTCTGCTCG
   Mb3243c   2  53 401 3547925 .. 3547946 -  -8.7  -2.64933   CAGTGACCGATACCA           TCCGCC-GCG CTA CACCGGCGGA           TACCGCCGACATCGT
   Mb3246c   8  66  87 3550509 .. 3550541 - -11.2  -3.10975   AGGCATGAGCGAAGA     CGAGCGGCGCG-CGC TGAA GCGTCGCAACGCCCG      CACGAAAGCCCGTAC
   Mb3254c   5  68 276 3555310 .. 3555339 -  -4.9   -4.3586   CTAGCGACAGCAAAA       CCCTGATCCTCGAG TTG CCCGACGAGC-GGG       CCGTCGCGATCGTGC
   Mb3258c   1  62 150 3560181 .. 3560200 - -10.6  -3.05463   ACCTCGCCGAGGCAA            CCCGCGAG TGTC CGCGCGGG             TGCGGGCACATGGGA
      manC   8  56 342 3599144 .. 3599156 -  -9.1  -2.52623   GGTGTTCCACAACAG                CGCGA CAT TCGCG                TTCGCCGAGATCATG
   Mb3299c   4  71 362 3606886 .. 3606905 - -10.7   -3.4072   CATGCCGGAGGACAA            GCTCGCG GCGGTG CGCGAGC             TGCAGGACGACGGCT
    fadE25   4  66 236 3611242 .. 3611272 - -11.8   -2.8001   AGAATGCCCACGACA       GCCTGGTGGTGTTC CGC AATCACCACCCGGC       ACGCCGCAGCGCCGA
      sigF   7  68  94 3622588 .. 3622600 -  -4.7  -4.29325   GATGAAGATGGAAAA                CCCGG TCA CCGCG                CATAAGGATGGCACC
   Mb3322c   5  59 195 3629492 .. 3629516 -  -9.9  -2.57132   TTCGGCGGCGAGAAG          CAGACCGGCGG CGG CCGCGAGTCCG          GGTCCGACGCGTGGA
      lpqC   3  60 433 3636189 .. 3636202 -  -8.1  -3.31461   CATCGACCGGCACAA               CGACG GCGC CGTCG                TCGCACACCTAGGAC
       upp   5  59 226 3650725 .. 3650769 - -10.6  -2.62184   GCGCCGTCGAGACCA CCGACCTGATGCGACGGCTCC GCGA GGACCCGCCGCGTC-GGCTGG CCGGTTTCCCCGCCA
   Mb3340c   5  57 134 3653773 .. 3653795 -    -9  -2.70022   GGCACTCGAGACAAC           CCGCCCGCTG GGC CAGCTGGTGG           CCTATGTGTTGGACC
   Mb3349c   6 100  24 3662113 .. 3662140 - -13.6  -4.24948   CGACGAGACGCAAAA        TCGCCCGAAAACC AGT GGTTTT-GGGCGA        TTTTGCGTCTCGCGC
   Mb3359c  10  57 453 3667706 .. 3667734 -  -6.1  -3.61398   GTGCTGCGCCAACAA       GCACTGGAC-ACG CGAGT CGTCGTCCAG-GC       TGCCGCAGGAGATAT
   Mb3366c   1  42  39 3677124 .. 3677147 -  -4.4  -2.73364   CTTGTACCGCAATCA          TCCGATCGCC GCGA AGCGCTCGGC           AGCCGGCTTGGGCGG
     PPE54   8  73  75 3686499 .. 3686539 -  -6.8  -4.25283   AGGTCCGCACCAAAA CGCTCGACCGGGTGCGGCAG TTG CTGGC-CACCCATCCG-GCG CTGGCGAATAGCAAC
   Mb3396c   3  53 -41 3726562 .. 3726583 -  -7.9  -2.90075   CCCCTGCCAAGCACA           GCCCGTGCG CCGC CGCAAAGGC            CACGGCTTGGTCGAC
   Mb3403c   2  58  48 3733899 .. 3733927 -    -3   -4.0162   CGCTGACAGCACAAA       CGGCG-GGCCAGGC AGC GAC-GGCCTCGGCG       GGGACGCGTTTAACG
   Mb3411c   4  65 389 3744140 .. 3744152 -  -6.3  -3.85698   CGGTGTTCTCACAAA                CAACA GCC TGTTG                GTCAGCGCCCGCAGC
   Mb3421c   4 100  22 3756207 .. 3756234 - -13.6  -4.24948   CGAGCAGACGCAAAA        TCGCCCAATTTCG TGC CGAA-TTGGGCGA        TTTTGCGTCTGCTCG
     cmaA1   2  52 173 3759715 .. 3759738 -    -8  -2.72379   CGAAGCCGGCAACTA          CGTCGCGCCA CGGC TGTCGCGCCG           AATTCTGCACCAGCT
   Mb3436c   1  44 276 3773178 .. 3773191 -  -5.2  -2.82623   GCGGCCCGAGAAGGA               GCCG GGCAAT CGGC                TTAGCCCGGTGACGA
      choD   6  56 444 3779163 .. 3779175 -  -3.3  -3.90291   ATGTTCTCAACGAAA                TGCGC GAC GAGCA                GTGATCTATATGGAC
   Mb3469c   6  58 199 3805737 .. 3805762 -  -8.3   -3.1994   CAGACGACTGACGAA         GGTGTTGGGGCT CCC AGGCCCA-CACC         GCCGGACGCAGCGTT
   Mb3480c   2  43 197 3818530 .. 3818588 -  -3.1  -3.06915   ATGCAGCGCATCGAA TCTACCGCGC-ATCACCCACCCGCCGGAT GGG ATCCG-CTCGTCGGCAACGGCACGGTCGA TGCCCTGGCTGCGGT
      truA   2  44 343 3823394 .. 3823409 -  -3.2  -3.17763   GCTATACGCCATCAA              CCCG GTCGGCTT CGGG               TCGTTGCTGCTGGCC
     rmlB2   8  69 189 3832470 .. 3832482 -  -3.3  -4.57569   CGACTCGCCGAAAAA                GGCTG GAC CACCC                GCAAAAACACCCACG
   Mb3509c   3  48 -19 3844541 .. 3844553 -  -4.7  -3.21912   TCCGGAATTCAGGAA                CCGAG GCC CGCGG                CGCCGTCAGCCGCCG
   Mb3522c   3  49  83 3855992 .. 3856005 -  -2.4  -3.64703   TGGCCTGCAGCCAAA               GTTG AGCAAA CAAC                CGTTTTCACTGCAGC
      ilvX   4  67 430 3880632 .. 3880684 - -10.9  -3.15249   CACAGGCGGCACCAA CGGCAACGGCGGCCTCGGCGGAGGC GGC GGCAACGGCGGAGCCGGCGGTGCCG GGGGAACGCCCACCG
   cyp142b   2  51  33 3897492 .. 3897508 -  -7.9  -2.55074   CCGAACGTGAACTCA              CGGCGGA GAT TCGGCCG              ATATTCCGCCCTCAG
   Mb3555c   4  55 388 3904612 .. 3904627 -  -5.4   -3.5936   GCCAAAGTGTTGAAA              CTGC-CC CCA GGCGCAG              ATACCCCTACCGAAC
   Mb3558c   6  47 -42 3907716 .. 3907736 -  -2.5  -3.50746   CGCGCAAAAAGAAAG            GCCCGAT TCTGAAT ATTGGGC            AGCCAGCCAAATCCG
      ltp2   4  51  72 3922626 .. 3922642 -  -3.5  -3.61398   CGGCGGGCTGAACAA              CGTGCTG AAG CCGCTCG              TCGACGCGGGCTACT
   Mb3578c   9  56 230 3930313 .. 3930367 -  -3.7  -3.78934   CGGCGCGGAGAAGAA CCCGATGTGGTACCTCAACCTCAAGG CCAA CCCCAAGGTTCAGGTAC-AGATCAAA AAGGAAGTGCTGGAC
   Mb3585c   2  57 163 3937861 .. 3937882 -  -6.5  -3.43492   CGAGATGGACCACAA           CTTCGCCCT CCGG AAGGCGGAG            CTGGATGCCGGCTAC
       nat   4  53 472 3950061 .. 3950074 -  -3.8  -3.60098   AGGGGGCACCGCAAA               CCAG CTGCGC CTGG                CAGACGTCGCGAAAC
    fadE34   6  74 323 3956914 .. 3956969 -  -9.8  -3.72576   CGTCGCTGGAGCAAA TCTGCGCACACCCGACGGCCC-GACGG GCTTT CCGCCCGGGCTGT-GGGCGCGC-CAAA CCACCGAGATCCGTT
   Mb3610c   1  61 399 3963986 .. 3964002 -  -9.3  -3.20723   CCGGCAGCAACTCAA              GCCGGCG CCG CGCCTGC              CAATGTTCGTGCTGG
   Mb3618c   4  54 308 3971841 .. 3971875 -  -8.6  -2.73542   GCCAACCCGGAACCA    CCGTCCACGG-GGCA AATCAA TGCCACCCTGGACGA     ACTGGACGCCCTGTC
 PE_PGRS59  13  75 -66 3979833 .. 3979879 - -12.3  -3.62046   CGAGCTCGGCAATAA GGTCGACGCCCTGGC-CGCA AAACTCGA CGCGCGCGAGGGCCTCGACC GGCCCAGTGACACTC
     galE1   7  56 383 4009502 .. 4009521 -  -9.2  -2.57931   TTCACCGCCGACAAC            GGCGCCAC CCAA GTGGTGCC             CGGTTCACATCGCTG
   Mb3663c   6  71 309 4014802 .. 4014812 -  -8.2   -3.9392   CGTCACGTCAAATAA                 GCCC TTC GGGC                 GCTGGGGCGAAGTAT
   Mb3678c   2  46 263 4031733 .. 4031744 -  -3.6  -3.34043   GCGAGGACGGCACAA                CGCC CGGT GGCA                 ACGGTGGGGCGGGCG
   Mb3695c   4  51 358 4049271 .. 4049311 -  -2.9  -3.63515   GCTGACCCGCAACAA  CGCAGCGGAGATCGAGCGC CTC GTGCGCGCCCGTGGCTGCG  CCAAATGGCTTGCAT
   Mb3701c  10  68  87 4054500 .. 4054518 - -11.6  -3.07816   CGCCGAGCGAGGTAA             GCGCGCGC AGC GCGGGCGC             AACCGAGCGAGCTAG
     whiB4   8  60 245 4058278 .. 4058300 - -10.4  -2.71144   CACGGTCGGCAACGA           TGCGGGCCGC GCA GCGGGCCGCT           GAGGAACCGGCCCAT
    cyp137   4  53 -33 4064660 .. 4064675 -  -4.6  -3.53091   ACGGGCGGGGCGAAA              CCGCAC CCGA GTGCCG               CGGCGGGGCACAAGC
   Mb3719c   3  54  80 4073378 .. 4073389 -  -3.6  -3.72893   TACCTGGCGATGAAA                GCGA CCGG CCGC                 CTCTAATTTCCGACC
   Mb3726c   2  41  33 4080043 .. 4080063 -    -4  -2.66692   GATCACGACGAGAAG           GGTCGGGTGA AGT TC-CCCG-CC           TATCTACTCACCGCC
   Mb3741c   5  59 159 4096188 .. 4096232 -  -9.8  -2.52464   GCGGTGGTCAAGGGA GCCGGCAACCGGGCCGGCGA CGGTT TTGATGGCGCGGTTGCGGGC AGCGTGGTCGCGACC
     dnaZX   4  47 153 4102281 .. 4102302 -  -5.1  -3.02461   CAACCTCGTCGAACA           CTGGGACGAC GCG GTCG-CCGAG           GTCGGTCTGCCGACC
   Mb3757c   4  46 440 4117679 .. 4117700 -    -3  -3.29829   CACATTCCCGGACAA           GAAC-GCCG CCGCC CAGCAGTTC           GCTCGGATTCTGCGT
   Mb3757c   4  46 156 4117973 .. 4117984 -  -3.6  -3.28924   GATCCTCGCCGACAA                CGGC ATTC GCCA                 CGACTCGGTGCGCGA
   Mb3760c   3  55 309 4121145 .. 4121163 -  -5.2  -3.64198   CTGCCACACAGACAA             CCCACG TCCGGTT CGCGGG             CGACATGTCCACTGC
   Mb3766c   6  58  20 4127083 .. 4127107 -  -3.5  -4.07124   CACCAGGCAGATAAA          CTGGGCTGG CTTTGGT CAAACCCAG          CGCGACCCGCAGCAC
   Mb3775c   3  51 408 4133479 .. 4133515 -  -7.3  -2.59748   CATCCCTACAACGCA   GCTGGGTTCGGCTGAC CGTGCT GACA-CCCAACCCAGC    GGTAGGTTCGGCAGC
   Mb3796c   6  51 153 4151302 .. 4151341 -  -4.2   -3.4678   ATGGCCAGATCAGAA  CACCT-TTCGAGACCACGA TTT TCGAGACCACGATCAGGTG  CTGTTGCAGGCTCTC
   Mb3807c   5  57 411 4159561 .. 4159583 -  -9.1   -2.8076   AATCACCATCAACTA           CCGCGACGA GGATT TCGTCGCGC           GGCTGAAGCAAGAGA
   Mb3815c   6  63 388 4168271 .. 4168281 -  -8.2  -3.41051   CCAGCGGGACGACAA                 CCCG CAC CGGG                 ACAGCATGGTGTGGC
     accD4  10  60 234 4190405 .. 4190419 -  -5.6  -3.72576   GCCGCCCGCATCAAA               CGCCAC CGG GTGGCC               ATCGACGCCGCCCTC
   Mb3843c   3  42 302 4214348 .. 4214365 -  -3.3  -2.93853   CCCTGGCAATCAAAC             CGGCG-GC TTA GCGCGGCG             TGGCCCGTTGGTTAG
     papA2   2  49  81 4220600 .. 4220611 -  -5.8  -3.05384   TCGCCCTCCACCGAA                CGTG AACC CACG                 GTTTCGCGCGCGATT
     mmpL8   3  73 378 4224121 .. 4224155 -  -7.1   -4.2704   GGCAGCAGCAACAAA    TGCGCTCCGCGGGGCCA ACG TGGGCCCG-GGCGC-CA    ACAAGGCGTTGTCGA
   Mb3867c   7  52 240 4247032 .. 4247043 -  -7.2  -2.77899   GGGCGTGACGAACCA                GCGC CCGG GCGC                 GGCAACCCGGATTTG
     glpQ1   5  56 230 4250753 .. 4250782 -  -9.3  -2.57795   TCGATCAGGAACGCA       CAGTCA-CCGACCA GGT CGGTCGGCTGACAG       CGGTGGCCCGCGACG
      ethA   6  68 -16 4262282 .. 4262293 -  -7.2  -3.84451   GTCGCTAAAGCTAAA                CCCC CACC GGGG                 CAGGCCTTTTGGCGA
   Mb3909c   7  78 288 4293601 .. 4293625 -  -7.1  -4.58395   GCCAGCGCTGAAAAA         CCGGCCACCG AGCAAG CGG-AGCCGG          TCCACGAAGTGACAA
   Mb3947c   3  51 185 4338182 .. 4338208 -  -7.3  -2.62735   ATATCGGCTACATCA        CCAAC-CCCCAC GATC GTGGGATGCTGG         TCTCAACGCAGACGC
    Mb3946   3  43  14 4338386 .. 4338422 +  -4.9   -2.6472   AAGCCCAGTGGCCGC    GTGGGGTTTACGACGTG TTG CCGGCCGTCGACCCCGC    TGCTATCGGCTCTTG
    Mb3946   3  43  49 4338421 .. 4338432 +  -3.6  -3.05844   CCGGCCGTCGACCCC                GCTG CTAT CGGC                 TCTTGCAGTCGAGCA
    Mb3908   6  46   3 4293858 .. 4293895 +  -3.3  -3.29649   CACAACGTTGTAGAC   CGGGC-CTGCCAGCGG CTCCGTC TCGCACGCAGCGCCTG   TTGCTGTCCTGGCCT
      ethR   5  53 -55 4264417 .. 4264452 +  -4.6  -3.53012   TGCCGGAAGCCCGCG    TGCTGGATACGCTGGT GCAC ATCTGGGTGACCAGCA     TTTACGGCGAGAACC
      bfrB   2  76 376 4251373 .. 4251417 +  -8.3  -4.17048   CGGGATCGATCTGCG GAGGCGGGTGCGGCAATACCG AAC CGGTGTAGCAGCGCCAGCAGC TTGTTTTCCACCAGC
    Mb3866   4  48  12 4247036 .. 4247053 +  -5.5  -2.91276   GTGACGAACCAGCGC             CCGGG CGCGGCAA CCCGG              ATTTGTCGGCACCCG
    Mb3866   4  48  35 4247059 .. 4247069 +  -6.8  -2.62184   GGCAACCCGGATTTG                 TCGG CAC CCGA                 TGCTATGAACGGCCC
    fadD23   6  71  81 4237920 .. 4237934 + -12.8  -3.06162   CTTCACAGCCACCAG               CCGGGC AAG GCCCGG               TCTTACGGTCGGCTC
    Mb3852   6  73 195 4224403 .. 4224435 +  -8.4  -4.08216   CGAGCGTGAACTGAG      GGCGGACCTCGG GCAGACACG CCGAGGTCTTCC      TTTTGGGCAGCGTGG
 PE_PGRS62   4  51   1 4214359 .. 4214372 +  -4.5  -3.43785   AAACCGGCGGCTTAG               CGCGGC GTG GCC-CG               TTGGTTAGTGTCGTA
 PE_PGRS62   4  51  55 4214413 .. 4214427 +  -7.8  -2.62184   CCAAGCTCCAACCAT               GCGGTT AGC AGCCGC               TGATCTGCCGCCGCG
    Mb3827   5  58 -40 4189865 .. 4189882 +  -4.8  -3.68073   TGGTGTGGGCCGCCC             CGAGCC ACCCTG GGCTTG              TTCTTCGATGCCCTG
    Mb3814   0 NONE
     hisC2   4  58 455 4154944 .. 4154959 +  -3.2  -4.03885   AGGACCATGATTGAG              TTGAGC AAAT GCTCGG               TTAGTTTTTTTCACG
    Mb3795   2  53  64 4151245 .. 4151260 +  -3.9  -3.62096   CTGTGGTCGGTGAAT              CCGCG ACACGC CGTGG               TTTCGGGTCGTGCCG
      lpqH   2  51 268 4146088 .. 4146106 +  -7.3  -2.61582   CCTCGGACTGCAGCG             CGGCCGG AATAC CCGGCCC             ATTGTCGATCACCTG
    Mb3786   4  65  16 4142150 .. 4142163 +  -9.5  -3.40052   CTGGGCATCCCCGAC               GCGGG ATTA CCCGC                TCTTCTTGGCAATCT
      tyrA   8  52 298 4137918 .. 4137969 +  -2.1  -3.72695   TCTCCTCGTCGCGGG CGATGGCGAGCTGGCGTTCCCGCT CGGCT AGTGTGACCGTCAGCCCGA-ACCG TTTGGTGGCACCGGT
    Mb3777   2  46 222 4135605 .. 4135625 +  -6.1  -2.70932   TCCCGCGCGAGCACA           CCGCCGCG TACCTC CG-GGCGG            TGATTGAGCCGACGA
    Mb3774   3  47 425 4134315 .. 4134333 +  -5.3  -3.02511   AAGCGAATGCGGTAG            TCAGC-CC GTTC GGTGCTGA             TGTTGAGGCGGTCGA
    Mb3770   4  65  17 4132113 .. 4132146 +  -9.6  -3.53012   CGGTCAGGCTCATAA     GCTCGCGGGTCA CTTTCACCCA TGACCGGCGAGC      TTTACAGACCCCAGC
    Mb3770   4  65 456 4132552 .. 4132579 +  -6.8  -3.92602   GTCCGAATACATCCG        GGCGATCGCGGT AAAC ACCTCGCCCGCC         TTTCTCAGCTCTTCC
    Mb3764   4  48 284 4127032 .. 4127052 +  -4.5  -3.38564   CTGCAGGTCGTACGG            CAACGGGCG CCA CGTCCGCCG            TTATACGTCCCTTTA
    Mb3759   4  60  98 4121550 .. 4121564 +  -5.6  -3.76224   GTCGAGAAAACCCCG               CTGCCC CTT GAGCAG               TTTGGTGCGTGCCCG
    Mb3747  11  65 474 4102932 .. 4102957 + -11.9  -2.52464   GGTGGGTTCGCTCGA         GGCCGGTG-TGG GGG CCAGCACCGGTC         TCGGTTCACGCGCGG
     cobQ2   4  59 111 4096493 .. 4096519 +  -6.5  -3.59979   GATCCAGCCCAACTC        GGCCAGCTTGCG GAGC CGCC-GCTGGTC         TTTCACGTAGCGACC
    Mb3725   2  46  65 4080158 .. 4080168 +  -3.2  -3.31144   CGAAGGCGTCCAGGT                 CATC GGC GGTG                 TTGTCCACGTGCGGC
    Mb3720   8  69 432 4075917 .. 4075933 + -11.5  -3.36273   TCGCCTCCAGCGTTG              CGCGCGC CAG GTGCGCG              TTGGTGTTGAACCGC
    Mb3709  10  55  71 4063897 .. 4063915 +  -6.7  -3.33696   TTCAAGCGGGGTGTG            GCGCAGCT TGGT AGC-GCGC             TTCGTTCGGGACGAA
    Mb3709  10  55 424 4064250 .. 4064284 +  -5.7  -3.49475   GCCCACCCCCGTACC    GCGGGAGTTGGCTCTG CACC CCGAGCCAA-TCATGC     TTCTCTCGGAGTCCG
    Mb3700   5  51 382 4054881 .. 4054898 +    -4  -3.45945   CAGCGATTCCAAGTA             GTCGGC TAGGCT GCCGTC              TTCCTTGTCGATGAC
      ephE   8  58   9 4049685 .. 4049712 +  -3.2  -4.08767   CAGCTGACGCAGGCC        CCGGTGCCGACC GGTT GGGTAGCACCGA         TTTTGGCAAGCTGCC
    Mb3685   1 100 431 4038288 .. 4038324 + -20.9  -5.54907   CCGAGAACCGTGTTG    GTGGGCGGCGATTCGAG TTC TTCGGGTCGCCGCCCGC    TTTTTGTTTTCTGGA
 PE_PGRS61   4  62   3 4031893 .. 4031909 + -11.5  -2.60194   CGGGTTGACGTAGCC              GCGTGGC GGG GCCGCGC              CTTGCTTCCGGGACT
    Mb3669  12  68 237 4021930 .. 4021952 + -10.4  -3.53012   ATCTGTTCCCAGCTC           GCGCAGCGGC GGA GCCGAAGCGC           TTTGCCGGCCACGAC
    Mb3662   1  44 199 4015166 .. 4015205 +  -3.6  -3.14132   TTGGGGGTCCACCGC  GATGGGTGAGTATG-GC AAGTGCG GCACGTATGCACCCGTC  TTGGTGCACGCGGCC
      lpqG   1  49 264 4000750 .. 4000776 +  -6.4  -2.72344   TCGACGATCAGCACG         TCGCGGCCGTGG ATG TCGCGGTCGAGG         TCCTTGAGGATCCGC
    Mb3641   4  48 415 3997148 .. 3997161 +  -6.7  -2.61429   CCGCCATGAAGGCGC               GCCAA AGCT TTGGC                ATTGTGCACATTTTC
    Mb3625   0 NONE
      mutY   1  88 385 3975007 .. 3975031 + -17.1  -3.01712   CCCGCACCCCCGACA          CCGCCGACACC CCC GGTGCCGGCGG          TGTTGGCGCCAGCCC
    Mb3617   5  63  24 3972206 .. 3972264 + -11.5  -2.72344   CTTGCGCGGGAGACT -CCGGCGGAGGCGCCTGCGCTGG-ACCCG GAG CGGGTACCGGCCCGGGCGGCGGCGGCGGC TGATTCAGGATGAAC
     arsB2   2  84  27 3964625 .. 3964652 + -15.8  -3.38272   CGAGCAGACGCAGAA        TCGCATGATTTG AGCT CAAATCATGCGA         TTCTGCGTCCTGCTC
      aspB   7  55   2 3950583 .. 3950619 +  -8.6  -2.88579   TGCCGAGCCAATAGC   TCGTCGATGCGCGTCTC GAGC GCGCCGCGC-TCGCCGA    TATCTGCCACGTTGA
     PPE64   5  68 313 3943166 .. 3943186 +  -9.7  -3.63515   TGCGAATGCTGGGCC            CGCCAGC CCAGCAC GCTGGCG            TTGTTGACGATCACC
      fdxB   7  48 -20 3937937 .. 3937954 +  -6.9  -2.56596   ACGACACCATTCGTC             GCCGTCG ACTA CGACGCC              TAGGTTCGTGGCGCC
      fdxB   7  48  48 3938005 .. 3938030 +  -4.6   -3.1247   GTGAATCTGACGACG         CGACACGCCG ATTCGC CGTCGTGTGG          TTCACTCTCGGCGCT
      fdxB   7  48 225 3938182 .. 3938201 +  -5.6   -2.9039   TGGACCGCTCGATGT            CCCGAGCCC GCT GCGC-CGGG            TCTGTCCAATGCTGT
    Mb3577   8  57 446 3930960 .. 3930990 +  -9.7  -2.73364   GGCGCCGACGAGCGT       CAGCGCCGCGA TTCCGGCCT TGGCGGCGCTG       TAGTTGCCCTGCCCC
     PPE63   4  48 156 3922869 .. 3922879 +  -4.6  -3.14132   CTTCGCCGAGTTGAC                 CGCC GTG GGTG                 TTGATGGGCAGCCGC
     PPE61   5  66 402 3914180 .. 3914221 + -10.7  -3.01712   CGGCGTTGCCGAAAC CCGAGTTCGG-GCCGGAGCC GGT GCCGACGGCGCCGAACCCGG TGTTGAGCGAACCCG
    Mb3557   5  76  11 3907280 .. 3907334 + -10.5  -3.86194   GATAACGTCGCACAC CCGCTTGCCGCGG-GATACGGTGCCG CATC CGGCACGGTGCCACCGAGGCGTACGG TTTGTGACGGCGGTT
    Mb3546   5  59 268 3897754 .. 3897778 +  -2.1  -4.19238   AAACGCCAAGTGGCT          GTTTGGATTTC GCT GAACATCAAAC          TTTTCCGGTTCACAG
 PE_PGRS54   1  46 135 3881082 .. 3881093 +  -3.6  -3.28712   CCAGCACAACCAGCT                GTCC TCGC GGGC                 TTATGCACGACGGGG
    Mb3521   3  56 218 3856309 .. 3856320 +  -7.2  -3.22653   CCTCCGGGATGATCT                GCGC ATTG GCGC                 TCTTCTGGAACTCCT
    Mb3508   2  46 374 3844884 .. 3844894 +  -3.2  -3.35996   CGGCGCTATAGGCCA                 GGAT CGC GTCC                 TTGTCCATGGACCTC
    Mb3501   5  47  37 3837601 .. 3837614 +  -3.7  -3.12351   GTCGGTGTACGGACA               CACGC GCTC GCGGG                TTGGCTGTGCAGGAC
    Mb3501   5  47 445 3838009 .. 3838019 +  -2.4  -3.51329   GATCCGAAGGCCGCG                 GCCG ATG CGGG                 TTGTAGTTGGCGATG
    Mb3495   0 NONE
    Mb3483   1  39  60 3823850 .. 3823871 +    -3  -2.62983   ACCCGTGCGCCGGCG          CGA-CC-GCG AAGT CGCTGGATCG           TCCTGTCGCGGTGAG
    Mb3468   8  60 106 3806047 .. 3806092 + -10.4  -2.70932   GCGAAGGCCCATTCG CCGGTTCCGG-CGC-AC-CCGGC GGC GCCGGCGCAGCGACCGGAGGCGG TGGTTCGGCGACCGG
     PPE57   6  65 240 3795643 .. 3795662 +  -7.8  -3.73813   CGTCGGCGGGCGTGT            GCAGTCCG ATGC CGGAATGC             TTGTGTTCGTGGTTG
     whiB3   4 100  22 3787850 .. 3787877 + -19.2  -4.24948   CGAGCAGACGCTAAA        GCCCCCG-CACGC TCG GCGTGTCGGGGGC        TTTTGCGTCTGCTGA
    Mb3446   7  79 101 3784865 .. 3784875 +  -8.2  -4.25283   GAGGGGTCAATTGAG                 CCCG GCT CGGG                 TTTTGATGACGGCGT
    Mb3442   9  66  71 3779657 .. 3779699 + -11.1  -3.05384   CGATCGGCAACCACC GCAGCGCGCCCGG-GGCGTC GGCA GGCACCACCGGGTGCGCCGG TTGGATCGGCGCCAG
    Mb3434   1  51 -30 3772709 .. 3772726 +  -3.3  -3.54424   GCCGCCAGGCCGCGA             GCCAGTGC ACC GC-CGGGC             TTTAGCCCGGTGACG
    Mb3428   4  58  26 3764708 .. 3764718 +  -8.2  -3.19425   GCGCTCCGCTGGCCA                 CCCG AGC CGGG                 TTGGTCACATTAGTT
      iunH   3  71 288 3762012 .. 3762022 +  -8.2  -3.91084   TCCCCCGGCTGGTCA                 CCCG TAT CGGG                 TTTCCTTGGGCGTCA
    Mb3410   1  38 375 3744824 .. 3744835 +  -2.2  -2.62983   GCAGCACATATCAGA                TGCG CAGT CGTA                 TAATATGCCGATCGG
    Mb3395   3  58 405 3726950 .. 3726964 +  -7.8  -3.35679   GGTGCAATTACGAAA               CGCCGA CCC TCGGTG               TTGTGACTCGGCCAG
    Mb3389   1  39 420 3723446 .. 3723486 +  -3.3  -2.52464   ACACATCGGGATGCA CGTCGCCGACCAGTCCGTCA TCAG TG-CGG-CT-GACGCCGACG TCGATTACCGCGGCA
    Mb3381   5  53  52 3707840 .. 3707869 +  -6.3  -3.14132   TTACCGACCGCGACA       GCGG-TGCTGGGGC GTT GGCCCGACATCCGC       TTGCTGGCCGGCGCA
    Mb3374   4  51  67 3686672 .. 3686711 +  -5.5  -3.21276   CCGACGTTGCCGAAG  CCGGAGACCAGGGCC-GA GGTGA TCAGGCCCAGCGCGCCGG  TGTTGTACACACCCG
    Mb3367   1  41  13 3678959 .. 3678976 +  -2.5  -3.04398   TAGAGGTCGCTGGGT             ACGCGGG CTGG CCCACGG              GTTTTACGCCGAAGC
      sdhB   1  93  25 3662113 .. 3662140 + -13.6   -4.2349   CGACGAGACGCAAAA        TCGCCCGAAAACC AGT GGTTTT-GGGCGA        TTTTGCGTCTCGCGC
    Mb3339   0 NONE
    Mb3332   2  57 419 3646564 .. 3646579 +  -6.1  -3.55563   GCCGTGCGAACAGTG              CCGGA CAGAAC TCCGG               TTTGCGGAATGGCGT
       nei   3  64 356 3636968 .. 3636992 + -11.3  -2.90075   CGCCCCGCCGTTGAA          CGGCACCAGCG GGT CGGCGGTGCCG          TGTGCTTCGAGCACC
     accA3   2  47 222 3622906 .. 3622916 +  -4.6  -3.00298   GACCCGCATCCACGT                 CGCC CAG GGTG                 TCTGTGATTGCGCGG
    Mb3305   5  59 293 3615577 .. 3615587 +  -6.8  -3.64487   TCCCCCAGATGACCG                 CGTG AAT CACG                 TTCTTAGCGATCTGC
    Mb3301   1  39  84 3611603 .. 3611614 +  -3.6  -2.62184   GCATAAACCGCTCGA                CCGG GAAG TCGG                 TGGTGTAGCCGGCGC
    Mb3291   0 NONE
    Mb3282   1  45 355 3590018 .. 3590028 +  -2.4  -3.33261   TAGGGGTAAGTCCAC                 CGCG TAA CACG                 TTGTCGGAGTTGGCC
    Mb3263   1  39  -5 3566536 .. 3566559 +  -2.2   -2.7185   GTCGCCCTGCACATC          GGGTGAGATC GCCG GCCCACACCC           TAGTTCGAAGCTACT
    Mb3257   5  47 102 3560419 .. 3560434 +  -2.4  -3.53012   CCGCCGACCCCGCAC              GGCGGC AATC GCGGTC               TTTAACCCCCGACGA
    Mb3253   5  60  55 3555673 .. 3555696 +  -8.8  -3.38951   TCACCGATGGCGTAG          CGCG-CGCTGG CCG CCAGCGGCGGG          TTGGTGTCTTGGTAG
     whiB1   5 100  18 3550584 .. 3550613 + -25.1  -3.08679   ACTCAGTTCTGCACA       GTGCGGCCCCGAC ATAC GTCGGGGCCGCAC        TGTTGCGTAGCGCGC
    Mb3229   2  46 230 3536394 .. 3536406 +  -6.2  -2.65264   GCCCAGGATGCGGGC                CGCC AGTAG GGCG                TGATGTCGGTGATCC
    Mb3223   2  46 276 3526410 .. 3526420 +  -4.6   -2.8372   AGCGCACATCGCGAA                 CGGT CAG GCCG                 ATTTCCTCGCGGATC
    Mb3220   3  55  44 3522956 .. 3522985 +  -6.4  -3.35996   GCGGGCTATGCAACA      GCATCCTTGCGCGG ACGT CCGCGC--GGACGC       TTGTGACTCACGATC
    Mb3214   5 100 101 3514660 .. 3514701 + -24.7  -2.78384   GCACCCGTGAGCAGA CGCAGAAGTCCCCGATTTC CGGT GAAATCGGCGACTTCTGCG  TCTGCTCGCCGCGAG
    Mb3211   7  73 124 3509920 .. 3509936 + -11.5  -3.54424   CAACGGAATGGCCTA              GCCGCCG TCG CGGTGGC              TTTGCGCGACTGGGG
    Mb3205   2  43  81 3506238 .. 3506253 +  -3.2  -3.02144   CGATGGGCGGCTCTA              GCGC TAGTCGAC GCGC               TATTCAACCAGCTCA
    Mb3200   4  48 295 3501893 .. 3501923 +  -5.3  -3.20382   TCGCGCCGGCTGATC       GCGTCGTGGAGCT CCTTC ATCTCCGCTGCGC       TTAATGGGTATCCGC
      aofH   4  60 201 3497303 .. 3497345 +   -10  -2.77899   CGCCGCCGATCACCA GGGTTGGCAC-CGTCAGACC ATCCA GGT-TGAGGTGTGCCGACCC TACTTCCTCGACGAG
      nuoN   9  53 -32 3482462 .. 3482482 +  -6.7  -3.16881   CAGCCGGTGCTCGAC            CTGGCCGAC CAG GCCGCCCAG            TTGCTGCGCTGAATC
      nuoN   9  53 116 3482610 .. 3482629 +  -4.2  -3.59979   CCGAGTTCGCAATGC            CTGTGGTC TGCA GGCCAGAG             TTTGCGATGCCCACG
    Mb3155   9  55 151 3451472 .. 3451483 +  -5.8  -3.53091   CACCTCGATGCACAA                GTCG TCGT CGAC                 TTTGACCCGGACGGT
    Mb3150   6  63 -31 3446922 .. 3446934 +  -9.1  -3.33696   CCTCAGATAGAAATG                CCCGT GAA ACGGG                TTGGTTCAGCCCGCC
    Mb3147   3  47 449 3444596 .. 3444618 +  -4.7  -3.01712   CTTGAACGCCGGAAT           AGCCGCACC ACTCG GGTTCGGCG           TATTCGCGGCAGCCA
    Mb3123   4  51 160 3422393 .. 3422404 +  -4.4  -3.53012   AGGGGGTGAGCAGTA                TCCA GTCG TGGA                 TTTGCCAGGGGGCCA
    Mb3118   4  48 141 3417495 .. 3417505 +  -6.8  -2.65264   CGCCACCAGCAGACC                 CCAC CAG GTGG                 TCATCTAGGTGGTGA
       hab   0 NONE
    Mb3098   3  41 261 3392381 .. 3392412 +  -2.3  -3.03124   CGAACGATGCGACGT      CGTCGC-GCCAT AATGTGCGC ATTGCAGCGACG      TATTCGGCGGTGCGC
    cyp136   2  49 354 3377870 .. 3377887 +  -6.9  -2.74012   CGTTTCAGACACTGG             TCGCGGC GCTG GCTGCGG              TAGTTGCAGTACTAG
      dinP   3  47  78 3374369 .. 3374381 +  -4.8  -3.09834   GGGCCGAAGCGCGCG                CGTG AAGAA CACG                TTGACTCGTCGCATC
      adhC   6  86  59 3363944 .. 3363982 + -11.6  -4.13767   ACGCCGGCCAGCGGC   CATCCGGCGGCGGCCAGG ATG CCTGCCACCCGTTGGATG   TTTTCCGGTCCGGCG
    Mb3061   9  61 440 3353461 .. 3353486 +  -3.2  -4.22652   GCAGCGGGGACCCCT         GCGCGACG TTGACGAACC CGTCGCGG          TTTTGCGTGATGTAG
      lpqA   2  58  51 3333053 .. 3333076 +  -8.2  -3.22491   GTCAACGTGGTCAGT          TGTGCGTTGCG CTG CGCGACG-ACA          TTGGTGCTGACATTT
    Mb3038   7  83  31 3329117 .. 3329164 + -15.6  -3.14344   CCAAGGTTCGCCGAG CGTAACGCCACTGCGAAAAACC GCGC GGAGATTCGCAGTGCCGTTACG TTCGTGACGCGGGTC
    Mb3033   9  65 360 3324242 .. 3324254 +  -6.2  -4.07568   GTCCAGCCCGATGCC                GGCC TCGTT GGCC                TTTTGCGCCAGGAAG
    Mb3025  11  70 370 3316256 .. 3316284 +  -7.3  -4.07568   GGTCGCGGAGTTTCT        TGCCGACGACCTC GAT GGGGTGCTCGGCG        TTTTGCCGGCGCAAC
    Mb3015   8 100  24 3305057 .. 3305084 + -13.6  -4.24948   CGAGCAGACGCAAAA        TCGCCC-ATTTCG AGA CGAAATTGGGCGA        TTTTGCGTCTGCTCG
     mutT1  15  86   1 3299679 .. 3299728 +   -16  -3.11218   AACGTGCGGGCCTAA CACACGGATACCCTTCGTCAC ATTGCCACC GTG-CAAAGGGTATCCGTGTG TCTTGACCTATTTGC
    Mb3004   0 NONE
    Mb2996  11  54 222 3283860 .. 3283870 +  -8.2  -2.69473   ATCCATTGGGCCGGT                 GGCG AAT CGCC                 CTTGTCCTGATTTGC
      purU   4  62 470 3274620 .. 3274632 +  -6.9  -3.72576   TGGGCCGGTGCGAAT                GGTGC AAC GCGCC                TTTCGTCGAAGGAAA
    Mb2981   7  54 259 3267244 .. 3267274 +  -7.4  -3.09327   GGCGTTGGCCATGGC       CGCGCCCATGTGGC CTG GCCAGGTGCGGGCG       TGTTCGATCGAATCG
    Mb2977   3  58 350 3263573 .. 3263589 +  -7.9  -3.33492   CCACACGCGCGAAGG              CCGACAC CCC GTGCCGG              TTATCGCCTGGCTCG
    Mb2969   9  65 106 3246914 .. 3246933 +  -5.6  -4.07568   CACGTCCAATAAGGC            CTTCGGCC GGTG GGGCGAGG             TTTTCGGCGGCGACG
    Mb2941   3  51  59 3184818 .. 3184832 +  -5.7  -3.14132   GACGCTGGCGCCCAA               CACCT CCAGC AGGTG               TTGCTCGACCGCGGC
     dacB2   9  74 376 3176106 .. 3176146 + -11.8  -3.40073   CGCAAAATCGTCAGC GCCGCCGGAAGCGCCGGCC GATC GGCCGGTATTTC-GGCGAC  TTGCTTGGTGAACGT
      lppW   5  60  34 3172122 .. 3172163 + -10.1  -2.78384   ACCGGCGCGAGCAGA CGCAAAAGCCACCG-CACGT TCG GCGTGTCGGGGGATTTCGCG TCTGCTCGCCAGCGG
    Mb2917   2  56 323 3160236 .. 3160279 +  -4.5  -3.68222   CGACCAGCCAGGCGT GCAGCGCATCG-GCGGCT-GG CTGC CCGAACGGGACGGTGCGCTGC TTGTTGCCCTTGCCG
    Mb2911   5  54  44 3153410 .. 3153425 +  -7.5  -3.10464   TGGGGCGTGGATCCG              GGCCC AGGGCC GGGCC               TCTTCGAGTTCGTAA
    Mb2908  11  76 261 3150927 .. 3150953 +  -9.5  -4.09685   CGTCCCAGCCGATGT        CTTGCACATGCC GGCA GGCATG-GCAGG         TTTTCGACGATGGGA
    Mb2901   0 NONE
    Mb2891   4  49 165 3134766 .. 3134798 +  -3.3  -3.53012   CGGGAAGTGGCTGAG     GCGAACGACGGCCG ACCGCC CGGCTGT-GAGCGC      TTTGCCGCCGAGACC
      nicT   1  44 298 3124616 .. 3124631 +  -4.7  -2.74605   GCACCCAGGTGTCGC              TGCTG AACAAC CAGCA               TGGCTTTTGCGCCGA
    Mb2869   4  65 238 3108009 .. 3108036 +  -8.2  -3.63515   ATCGGCGGCCAGCGC        GGTCGCCCCGGC GCGA GCCTGCGCGTCC         TTGTTCGCGATCACC
    echA16   2  71 204 3094795 .. 3094827 + -13.3  -3.05384   ACACGATGCGCGGTG      CGCGTGACGACCAGC CCC GCTGGTCGACCGGCG      TTGCGTAGACGAAGG
    Mb2837  13  91  29 3075615 .. 3075643 + -18.9  -2.83403   ACCCCGAACACCACC        GACCCCGCCGG ACATCTC CCGGCGGGGTC        ATTTCATGACCAAAC
    Mb2823   6  57 464 3067081 .. 3067093 +  -9.1  -2.78463   GGCGCATCACCGACT                CCGTC GCC GACGG                TCTGCTCCCACGCGT
      sirR   5  62 405 3054599 .. 3054618 +  -6.4  -3.68351   ACTGCCCGATGTTAC            GGCCC-CAC AGC GTGCGGGTC            TTTGCGTAATCCACA
      aldb   6  51  54 3044538 .. 3044560 +  -6.8  -3.05844   AAGGGAAGCGATGAT           GTCGGCCGCG GGT CCCGGCCGGG           TCTTCCGGTGCGCCG
    Mb2797   3  50 319 3040263 .. 3040280 +  -4.8  -3.32844   GTCGGCGTGTTGATT             GCGG-GC CACGC GCACCGC             TTCTAACATCCCGGG
    Mb2787   7 100  13 3031960 .. 3032005 + -22.1  -2.71011   TAGCCCCGCCAAGCA GACGCAGAATCGCATTAATCG CGCC CGGTTTGTGCGATTCTGCGTC TGCTTGGCAGCACCT
    Mb2772   2  39 345 3021447 .. 3021459 +  -2.6  -2.71712   CCCACCGGCACCGCA                CCGG AGATA CTGG                CTTTGCCGGCAACCA
 PE_PGRS47   3  59 430 3012472 .. 3012482 +  -2.4  -4.11216   TCGTATCCGGTTCTG                 GGCC TGC GGCA                 TTTTCGAGGTACAGC
    Mb2757   2  53 -19 3008409 .. 3008423 +  -4.2  -3.56643   CCGCCGGAGGCAAGT               GCGG CGATTGC CCGC               TTTGACGAATGTGCA
    Mb2750   1  62   5 3001019 .. 3001057 +    -8  -3.58343   GACGCCCCTAACGGT  CGG-TGCCGCGGTCGGG CGTTGT CCCGGCCTCGGAGTCCG   TTTGCACGTGGTCCA
    Mb2742   6  49 115 2992853 .. 2992866 +  -5.9  -3.03771   GCGAATCGAGATAGG               CCCGG GCGA CTGGG                TATTCGCGCATGTAG
    Mb2735   3  59 124 2986618 .. 2986628 +  -2.4  -4.13767   TAGGAACGGTCAAGG                 GCGG TCA CCTC                 TTTTGCGGTCGGGGC
    Mb2714   6  62 -10 2969249 .. 2969266 +  -6.2  -3.85698   CTCTCGCCGAGGTCT             CGGGCG CTTGAT CGCCTG              TTTGTCCGACGGCGG
      ceoC   2  51 188 2967510 .. 2967526 +  -3.6  -3.55444   CCAACCCGTCTTATC              GGCGTC GTAGA GGTGCC              TTTGGACGATGAACC
     arsB1   0 NONE
    Mb2693   1  48 367 2948017 .. 2948030 +  -5.2  -3.14132   ATTCGAACATGTACA               GCCG TGCACC CGGC                TTGCTGGCCCGGCGC
      arsC   2  57  82 2935950 .. 2935960 +  -2.4  -4.02022   CGGCGGCTAGGCACC                 AGCG GAT CGCA                 TTTGTACTGGTTAGA
    Mb2671   1  39  58 2932371 .. 2932412 +  -3.6  -2.57013   CGCTAGGGCCGATCG CACCGC-CGCGCGAC-GATG TTCG CGTCAGGCGCGCATGCGGTA TCGCTTGCCTTGCAA
    Mb2664   6  44 471 2926803 .. 2926817 +  -4.2  -2.94679   TGACAACCGCTAGAT               GGCCTT CAG GAGGTC               TGCTTTGCCCTTGGT
    TB31.7   2  47 300 2918249 .. 2918264 +  -4.6  -3.01712   CGCTTGCCGCAACTT              CGCTTC CCGG GCAGCG               TATTCCAGCACGGCC
    Mb2651   5  46 302 2914879 .. 2914905 +  -5.8  -2.54896   GCGCCTCGGCCAGCT         TTTCGGCGGCCA GGC TGGTCAGCGAAA         TGGATTCCATCGGCG
     PPE42   6  66 -33 2904212 .. 2904237 +  -4.5  -4.37886   ACTGGGGCTGCCGCC         GCCGTGGCAGC CGGC GCTACCCCGAC          TTTTCTAAGCGGTCC
    Mb2634   5  65 329 2898570 .. 2898580 +  -4.6  -4.17762   CCAGCACATCGTCTT                 CGGT CAA GCCG                 TTCTTTTCCAGGGTC
 PE_PGRS44   2  49 385 2891024 .. 2891053 +  -2.8  -3.53091   ACAACCGGTTGGCGA       TC-CGCGGCGTTC CCCGA GAACGGCGGGCGA       TTTCGGCGCCGGCGT
      ppiB   2  65 295 2875483 .. 2875499 + -12.3  -2.52464   ACAGCAGCCGGTGCC              GGTCGAG TGC CTCGACC              TGGATTGCCACCAGA
      dhaA   3  60 434 2872423 .. 2872435 + -10.5  -2.71791   CCGGAACGAGCGGCC                GCGCG CAT CGCGC                CTTTGAGCCCGCGAT
    Mb2600   6  52 124 2862474 .. 2862492 +    -8  -2.75382   TGTCGACGCGGTTGC             GCGGGCGG CGG CCGCGTGC             TCGTTCGCTGCCGTC
    Mb2597   3  48  54 2859952 .. 2859970 +  -4.5  -3.28712   CACCTCGTCGACGAC             GGTGTGG ATGAA CCGCATC             TTCTCCAGCACAGCG
    Mb2578   9  60 472 2837162 .. 2837178 + -10.1   -2.8092   CGTCGGATAAGCAGG              GCTGAGC GGG GCTCGGC              TCTACTCGGGTCTTA
    Mb2565   3  64 392 2828333 .. 2828359 + -10.2  -3.18681   ACGGCGGGCTCGCGC        CGGC-CCAACC GGCCCA GGTTGGGGCCG         TTGATCACGTTCACG
    Mb2558   2  49 101 2821164 .. 2821181 +  -6.9  -2.70932   AAGGCGATGAGATGG             CAGTCGG TGAC CCGACGG              TGGTTGGACACCGCA
       bcp   4  47 405 2805359 .. 2805371 +  -4.7  -3.03124   ATCTTGGCCCGGGCC                CGCGG GAT CAGCG                TATTGGACGCTGCCG
    Mb2542   2  64 357 2797737 .. 2797761 +  -3.6  -4.28254   CGGCACGCCAAGAGC         GTCGCAGACATC GGG GATG-C-GCGGC         TTTTCGATATTGCCG
    Mb2522   5  56 164 2775696 .. 2775717 +  -7.9  -3.14132   TGCGACAACCTCGCC           GCCGACGACC ACC GGGCG-CGGC           TTGATCGCCCCCAGA
    echA14   9  81 157 2762079 .. 2762125 + -15.7  -3.05384   CCGGCCCCCGACTCC GGCAGGCCCGACGGCGCCCAGC GCTA GCCGGGCGC-GCCGGCCATGCC TTCGGTGCCGGAAAC
    Mb2500   4  60 124 2744571 .. 2744594 +  -5.2  -3.86897   GCGATATCCGGACCC          GGATCAGCTC GTCG GCGCTGATCG           TTTCTGCGGACTGGG
      pepN   2  54   8 2739742 .. 2739753 +  -7.2  -2.98823   ACGGCTAGCCCTCAC                CGCG AGGG CGCG                 TGTCTGTACAACGAC
      lipP   2  47 -34 2734968 .. 2734995 +    -4  -3.14564   TCGTCCTGTCCAACG        AGGTCTACGCCG CGCT CGGGGTAAACCG         TTCCTAGACGGCTAG
    Mb2486   5  51 140 2730683 .. 2730701 +  -4.5  -3.53091   CCACGGCCGCACCAC             CCGCC CATGGCTCA GGCGG             TTTGCGCGGAGAGCT
    Mb2478   1  44 455 2721278 .. 2721293 +  -3.9  -2.86124   CGCAGTGCATCCGAA              GCGTC GACCAG GGCGC               TCATCTTTCGCTCGC
      dctA  11  58  74 2710421 .. 2710441 +  -8.9  -3.16668   TGCATCCTCCTCGTC            GACGTCGGC ATC GGCGGCGTC            TTCGTCGGAGTCTTC
    Mb2465   8  53 331 2705481 .. 2705521 +  -8.2  -2.57132   GCCGCCGCAAAACCG GCCGGACACCGC-GGTG ATACCCGC CGCCAGCAGTGACCGGC  GTTGTCGCACCACAG
      ahpD   7  50 -16 2695486 .. 2695505 +  -6.4  -2.87931   TGGCCACAATCGAGG            CACTAAGC CCAA GCTAAGTG             TCTGTACGCGATGAC
    Mb2446  10  74 307 2689135 .. 2689147 +  -9.1   -3.9461   CAGCTTGTGGGCGAC                GGCGA TGA TCGCC                TTCTTGTTGGCAGCG
      rpsT   5  54 167 2678686 .. 2678699 +  -2.3  -3.85698   CGCGACCACCGCCGA               GCCTG CTTC TGGGC                TTTCTGCACCCGCCA
      PE24   4  49  72 2674992 .. 2675007 +  -2.5  -3.61715   AGTGCACGAAGTCCT              GGCAG ACGCCC TTGCC               TTGTTCCAGCGCATC
    Mb2425   4  90  21 2668547 .. 2668588 + -19.7  -2.78384   CCGATGCCGAGCAGA CGCAAAATCGCCCAAATTCG GGC CGAAAT-GGGCGATTTTGCG TCTGCTCGGCAAGCG
 PE_PGRS41   5  51  29 2661982 .. 2661992 +  -3.2  -3.57561   CGGCCTCTGGATCAC                 GTCG ATG TGAC                 TTTGACCCGTTCCAC
 PE_PGRS41   5  51 276 2662229 .. 2662258 +  -6.3  -3.04144   GCACACCGGTGGACC       CGGCGGTG-CCGTC AGC GGCGGCCACGGCCA       TATTGGGAGTCCGGC
    Mb2408   0 NONE
    Mb2396   4  57  -3 2623650 .. 2623683 +  -8.7  -3.05816   AGGCGGGCGGCGTAG     CTGAACAGCGGGCTG AAGC CGGCCCGCCAATCAG      TTCCCTGCGGCCTGC
 PE_PGRS40   5  57 -78 2619931 .. 2619988 +  -5.5   -3.6682   GGCGGCGGCGAGACC GACCACCAGCGTGCTGGCCGCCGGCGCC GATGA GGTGTCGGCGGAC-GT-CG-TGGCGCTC TTTGGCTGGGTCGCC
     amiA2   2  55  10 2613855 .. 2613865 +  -4.6  -3.60296   AGCTAAAACCCCAGT                 CGGC CAA GCTG                 TTTGGGGTCGCGCTG
      furB   4  46 252 2610365 .. 2610379 +  -5.6   -2.6176   CGCGGGCCGACCAGA               GCTTCG CCG CGCAGC               CTTCTCGCTGACCTT
    Mb2374   5  59 101 2603501 .. 2603516 +  -6.8  -3.57883   CAGGCCCAGCTGGAG              CCGACG GCGC TGTCGG               TTTGCGCCATGTTGT
    Mb2371   4  40  45 2598171 .. 2598214 +  -3.6  -2.77701   CCTGCTCTAACAGGC TGCGCCGATAGGCCTCCATGG CGA CCA-GGTCGCCGAACAGCGCG TGGTATTCGTCGCCT
    Mb2371   4  40 262 2598388 .. 2598407 +  -2.8  -2.78384   CTCGCTGATCAAAGC            CGAGGTCA CGGT TGATGTCG             TCTGCTGGCGCACCA
    Mb2364   2  43  64 2589465 .. 2589479 +    -2  -3.12351   AACAGCTTGGAGCTT               TTACGC GAA GCGGGA               TTCACTATCCGAACC
      PE23   4  43  62 2579536 .. 2579561 +  -4.7  -2.53876   GCTGCACCCGGAGAA         TCGGTCCGA TTGAGTTC TGGGACCGA          TAAGTTCGGCTGGCG
      PE23   4  43 238 2579712 .. 2579744 +  -2.7  -3.23853   ACGCATCGGTCCCAC     TGCCGGTGC-TGAG GTAGGA CTCACGCAGCGCCA      TATTGATTCCGACCC
    Mb2351   2  46  76 2574451 .. 2574464 +  -5.2  -2.87132   CTCGCGCCGCCAACC               CGCG AAACGG CGCG                TCTGTACACCGACAC
    Mb2351   2  46 356 2574731 .. 2574752 +  -5.7  -2.78384   TGGCCGGTGCCGCCA           CGGGCGGTG ATCG CGTCGCCCA            TCTCGTCGGCACGGC
      uspC   2  44 303 2569738 .. 2569763 +  -5.3  -2.78463   CCCACTTCGGGCGGA         TACATGGTCCG GCCG CGGACCGCGAA          TGTGATCACCCGCAT
    Mb2339   5  57  13 2562363 .. 2562383 +  -8.2   -3.0497   TGAATCAAGTAGCGG            CGACGGTG GTCGA CACCGACG            TCTTCAGCCTGATCT
    Mb2329   0 NONE
    Mb2328   2  56  20 2555316 .. 2555327 +  -7.2  -3.14344   CATCATCGGGGCGTT                CGCC GCGC GGCG                 TTGGTACCGGAAGTG
    Mb2324   0 NONE
    Mb2320   4  42 -48 2547600 .. 2547641 +  -4.3  -2.73681   TCGCCCGGTTTCCAC CGGCCG-CTTCCTCACCGAC ATG GTGCGTGAGAAGGTCAGCCG TCGTTGAGCTCGCTA
    Mb2320   4  42 250 2547898 .. 2547911 +  -3.7  -2.78384   GAAGCCCGGTAGATG               CGCGC GAGC GCGGG                TGTCATCCCGAAGGC
    Mb2320   4  42 406 2548054 .. 2548066 +  -3.3   -2.9155   TGCCGCTCCTCGCGC                TCGGC CTC GCTGG                TGTCCTCTTCGGAAC
    Mb2306   2  53 187 2536593 .. 2536607 +  -6.4  -3.15544   AACATCGGCTGGTGA               CTTCGG TCG CTGAAG               TTCGTAGACGTGCGG
    cyp124   3  79  98 2520442 .. 2520469 +    -9  -4.18197   CCACCCACTGGCGGA        CCGGTAGGCACC GATC GGTGCCGGCCTG         TTTTGGGTAGCGGAT
    Mb2277   4  83 319 2507868 .. 2507878 +  -6.8  -4.82901   AACGCAAACCGAACA                 CAGC CCA GCTG                 TTTTTGTGGGGCCGG
    Mb2272   2 100  16 2502251 .. 2502292 + -34.7  -2.79183   CCGCTGGTGAGCAGA CGCAGAGTCGCACTGCGCC GGCC GGCGCAGTGCGACTCTGCG  TCTGCTCGCGCTCAA
    Mb2261   9  60 226 2489630 .. 2489642 +  -9.1  -2.98823   CCGACGTCATTGGCC                GCACC GGC GGTGC                TGTCTGTCGCGCCGC
    Mb2252   2  49 416 2481196 .. 2481210 +    -7  -2.78463   GGGCCAGGGCTCTGG               CGGCGG TCA CCGCGG               TGTCGTAAGCCCGCT
     glnA1   6  74 160 2468358 .. 2468392 +  -9.2  -3.82946   AGCCGGGTGCCACAA     CCCGCTTGGCAATC ATCTCCC GACCGCCGAGCGGG     TTGTCTTTCACATGC
    Mb2226   8  65 386 2448456 .. 2448481 +  -8.3  -3.57144   TCCTAGATGTCTCAT         CGTTGGGTGGGC CCC GCCCACT-AGCG         TTTCAGCCTGCGGAA
      qcrB   0 NONE
    Mb2209   7  54 453 2428159 .. 2428177 +    -8  -3.02144   GGACCGGGGCTGCTA             CTGCGCGC CAA GCACGCGG             TGTTCGACCGGCTGG
    Mb2203   8  63  63 2423682 .. 2423698 +  -9.3  -3.36515   GATTTGCACCGGCAC              CGCCCGC GTT GCGGCCG              TCTTTGACACTGGCG
      pknL  13  74 316 2418490 .. 2418502 +  -9.1   -3.9461   CAGCTTGTGGGCGAC                GGCGA TGA TCGCC                TTCTTGTTGGCAGCG
    Mb2167   6  57 262 2384811 .. 2384845 +  -7.1  -3.53091   CTCGGGGGCTTCCTC    CGGGTAGTCGACGTCGG CTT CCTCCG-CGAC-ACCCG    TTTCCCCAGCCCCAT
      pyrD   2  61  85 2380276 .. 2380298 +  -3.2  -4.14392   CCAGATATGCAGGAC           TCGCGTCCTC GGG GAGGTCGAGC           TTTTCGACCTTCACC
    Mb2156   6  81 288 2374327 .. 2374343 + -13.7  -3.59979   CAGCGATTGCGCGCG              TCGGCGC AGC GCGCCGA              TTTCGGCTGCGGCGA
    Mb2152   2  57 248 2370934 .. 2370946 +  -5.5  -3.61398   GGCCGCACACTTGTT                GACCG ACG TGGTC                TTGTTCAACGGCCAA
    Mb2143   4  63 266 2359913 .. 2359938 +  -3.9  -4.13343   GATCCGGACAGCGAA         CACCGGCGT CACGGTAC GCGGCGGTG          TTTTGGGACGTTTGT
     PPE36   1  41 174 2349099 .. 2349112 +  -2.4  -2.99325   TCACCGCTAACCATG               CTGT GTATCA ACAG                ATTTCATTGTCCCGG
    Mb2128   6  59 325 2346273 .. 2346308 + -10.4  -2.63234   TCGGCGCCCGACAGC    GCACCGTCAAGCCAGCG CAG CGACGGCTTG-TGGTGC    TCACTTGTGGTGTTC
    Mb2117   6  59 147 2330544 .. 2330554 +  -6.8  -3.62046   CGTTGTTGCACTTGA                 CGTC TTT GACG                 TTCTTGGCGCCGTAC
      sigC   3  54 462 2311876 .. 2311906 +  -8.3  -2.70932   TACGGGAGCCCGAGC      TCACCGCACAC-CT GCGC GGCGTGCGCGGTGA       TGGTTACCGCGAAGG
    Mb2086  10 100 432 2301025 .. 2301067 + -27.3  -2.79302   TACCGCGCGAGCAGA CGCAGAATCGCACTGCGCGG GGTC CCGCGCA-TGCGATTCTGCG TCTGCTCGCCGTACT
    Mb2080  14  62 -20 2297731 .. 2297747 + -10.1  -3.06831   CAGCACTTGCGCGCC              GGCTCGC CTG GTGAGCC              TTAGGTACGACTTCG
    Mb2076   3  57  70 2292139 .. 2292163 +  -6.3  -3.53224   CCGAGCGCGAAAGGC          GTCCCTCGATG CCC CAGCGGGCGAC          TTTGACCAGCGCCTC
      lppI   2  53 -46 2275792 .. 2275821 +  -6.9  -3.18452   CGTTCGGCTGCCTGA       AGCCGGCGCCGCC ACCC GACGGCGTGGGCG        TTGCGTTCGGCTGCT
    Mb2062   2  58  64 2266717 .. 2266729 +  -3.4  -4.08216   ATCGGCGTAATTCCA                GTTC GCCAA GAAC                TTTTGACCCGCCTGA
    Mb2042  13  58 125 2245446 .. 2245474 +  -3.8  -3.93695   TGTTCGTCGCACCAG       TCGTTGGG-GTCG TTGA CGATGCCCGACGC        TTTGTCGGTGGTGAC
     otsB1   8  54  41 2234942 .. 2234963 +  -3.5  -3.73783   GATCTCTCCTGGAAA           GGACGGCCG GCCG CGGTCTCCC            TTATTGCGTTGGGTG
     fabG3   3  57 435 2227793 .. 2227813 +  -6.1  -3.55071   TAACAAGGCCGCCGC           CGTCGGCG AGCAGA CGCCG-CG            TTTCCCGGAATATGG
      ctpF   3  51  56 2221848 .. 2221865 +  -4.1  -3.44229   CCAGAGTTACCAGGT             CGGAACT AGCC AGTTACG              TTGTACTCGTGCGGT
    Mb2010  11  62  18 2211153 .. 2211163 +  -6.8  -3.73775   CCGCGGCCGCCAGTA                 GGTG TAC CACC                 TTTGCTAGAAGTGGC
 PE_PGRS35   3  44 382 2207218 .. 2207233 +  -3.2  -3.20435   CCGTTTGACGCGCTC              GCG-CGG TAG TCGTCGC              TTGCTGGGTAGTTCA
    Mb2000   3  43 184 2200856 .. 2200868 +  -4.7  -2.56747   CGGTGAACGCATTTC                GCCGC ACA GCAGC                ATGTTCTACTGCCTG
    Mb1996   9  58 388 2196728 .. 2196745 +  -7.7  -3.29144   CCTGGCTAGCACGGA             GGGC-ACC GCC GGTAGCCC             TTCTGGGGAGACTGC
    Mb1992   6  60 367 2195130 .. 2195150 +  -8.2  -3.35597   GGGTTCATTGACAAC            CGGCGGGG GTTCG TTCCGCCG            TGTTTCCGAGGTAGG
    Mb1982   3  53 197 2190256 .. 2190267 +  -4.4  -3.64703   AGCTTGTCAGAGGTG                CAGT GAAC ACTG                 TTTCCATGACCAAGA
    Mb1976   5  57 177 2186245 .. 2186255 +  -6.8  -3.41053   TGCGTTCGTCAGAAC                 TCCG GCT CGGA                 TTCTCGCTAGTTTGC
       tpx   8  63  12 2175516 .. 2175574 +   -11  -2.73875   CTAGGCTTTCACAAG CCCCG-CGC-GTTCGGCGAGCAGCGCACG ATTT CGAGCGCTGCTC-CCGAAAAGCGCCTCGG TGGTCTTGGCCCGGC
    Mb1962   4  54  97 2172178 .. 2172209 +  -7.3  -3.06162   GTAGAGGCCAGCGAG      TTCT-TCGGGCCGG CCCAA CCGGCCCAACGGAA      TCTTGGGCTCCCATA
      aceA   3  47 140 2153183 .. 2153211 +  -2.3  -3.53012   TCACCTGCGTCGGCC       CGCGGTC-GCGA CTACCA TCGCCGCCCCCG        TTTACGGCCCGGCAC
    Mb1939   3  55 221 2141886 .. 2141901 +    -6  -3.48276   TCTCAATCACTGCCG              CCTCGG CAAG CCGTGG               TTGTATGCGGCGACA
    Mb1933   8  55 153 2135636 .. 2135664 +  -5.2  -3.53811   CCGAAAGCCACCAGC        GCCAGCGAGC GGCAACCGA GCTCGTCGGC        TTTCCGCAGGGTAGC
    Mb1929   3  51 441 2134221 .. 2134234 +  -3.1  -3.64703   AGATCTGCTGGCACC               GC-CAC CCG GTGAGC               TTTGGGTACAGCACC
    Mb1919   6  65 376 2128001 .. 2128015 +  -5.6   -4.0371   TCAACCTCCAAGTCA               GCCGGA TAC TCCGCC               TTTGTCTGCAGGCTG
    Mb1911   6  61 404 2121127 .. 2121139 +  -3.3  -4.16284   AGCTGAACCGGCGAA                TCCAG CCG CAGGA                TTTCTTCAACCGTAT
    Mb1899   5  58 324 2109979 .. 2109992 +  -3.7  -3.91488   CCCAGCATGCCGGCA               GCCGC CACC GCGGG                TTGTTTGAGCGCGTT
      adhA   2  53 -40 2100753 .. 2100785 +  -8.4  -2.62263   CGCTGGGCGACCTGA     GC-GC-CGGCCGCATC GCC GGTGCCGCCGTGCTGC     TGATCTGACCGAGCT
      adhA   2  53 372 2101165 .. 2101214 +  -7.1  -3.15544   CGGTTTGCAGCGGGA TCATGACCATCGAGGCGATCACCG CGC CGGAGATCGTCGCG-TAGTGATGG TTCATGAACATCGGC
      ureD   5  62 325 2092182 .. 2092207 + -11.1  -2.53715   AATGGCTCACGCTCC         GCCGGGTTGGC GCCG GCCAGTTCGGC          CTTGATCGTGCTGGC
    Mb1865   2  53 -32 2071016 .. 2071059 +  -7.5  -2.87132   GCTCCCAAAGCATAT GCCGAGGCCGCGCTA-TCG CTGCTCGT CGACTAGC-CGGCTACGGC TGTATCACGGGCAGA
    Mb1848   6  67 161 2051674 .. 2051699 + -11.1  -3.12668   TACCCAACAGCCCGC         CGGCACCGCCGG TGC CCG-CGCTGCCG         TTAGGTGTGCCACTC
      mgtC   2  48  72 2044674 .. 2044693 +    -7   -2.5507   CCCGACTGCCGTTCA            GCGGCGGG TAGA TCCGCCGG             GTATTGATTGACTGC
     PPE30   2  55 141 2035371 .. 2035390 +    -7  -3.28712   AGTTTCGTCCCCAGA            CCGGCGGC TACG GCTGCCCG             TTCTGCCCAGGCAAA
    cyp144   5  52 405 2002823 .. 2002833 +  -2.4  -3.78778   GCAACTGGCATTTCA                 GCTG GTG CTGC                 TTATTGGTCTCATCC
    Mb1791   4  51 398 1985920 .. 1985930 +  -3.2  -3.55444   CGGCAGGACGAATGA                 CGGT GTG ATCG                 TTTCCCCGCTGCCGG
      cut1   4  79 315 1980722 .. 1980748 +  -9.3  -4.11484   TACCAGCCCACCGGC         GCCGCCGGCAC CCGCC GTGCCCCCGGC         TTTTCCGGCATTGCC
    Mb1781   3  52 201 1967178 .. 1967204 +  -5.7  -3.36273   CCGAAGTTCTGATAG        CCCGAGCCGCCC AACA GCCCGGC-CGGG         TTGGTGTTGAACCAA
    Mb1777   4  55  90 1962819 .. 1962834 +  -4.6  -3.55814   CAGGATGTCGGTCCA              CAGCGG GACG CCGATG               TTGTATGGGTTGGTG
      pknE   3  55  53 1956155 .. 1956170 +  -6.8   -3.3164   GCTCTCGCAGCATGT              CCGCAGC GGT GC-GCGG              TTGTGACGGTGAATT
     gabD2   6  54  30 1944660 .. 1944685 +  -7.5  -3.05384   GCCACTTGATGCCGC         ACCCGATCGAC GGTC GTTGGTCGGGG          TTGACTGGCCGCCCG
    Mb1756   5  65  -7 1939172 .. 1939185 +  -5.9  -4.00526   TTACCGGACGGAAAC               CGCGG TGAG CTGCG                TTTGGTTGTCGCGTT
    Mb1752   7  54 281 1936210 .. 1936220 +  -3.2  -3.70037   GATGGTTTGAGTTGG                 CGCT GGA AGTG                 TTTGGCTAGTGCTTG
    Mb1748   9  61 400 1932160 .. 1932173 +  -9.5   -3.1994   CTGAGACCTTCCACT               GCGGC TCGC GCCGC                TTCGTCGCTGGTATG
    Mb1727   4  53 175 1912654 .. 1912664 +  -4.6  -3.50832   CTGGGGGAAGCCATT                 CGGT GGT GCCG                 TCTTTGCGTTTGCGG
   Mb1710A   5  66 134 1896284 .. 1896302 + -10.2  -3.28712   GAACTGGGTACGGAT             CTTGCCGG TTC CCGGCGGG             TTGTCGACGCGGGAC
    Mb1698   3  55 374 1882637 .. 1882660 +  -5.1  -3.64487   GACTCAATGCCGCAC          CGAGCGCGG CGCTGC CCGCGGCCG           TTGTTGGCAGTGTGA
     pks11   4  64 213 1877886 .. 1877925 + -10.6  -3.19192   GTGGCGCGGGTTTGC  GGTAGTCCGCTGCGTTGG GATC CCAGCGCAGCGGACGGAA   TTCGGTTGGCTCGGG
      uvrA  12  58 145 1832170 .. 1832215 +  -8.1  -3.13743   TGATCTTCGAGCCGG CGGCCTTGCGGGCTCTCGG CGTCGAGT TCGGTTGCCCCCAGGGCCG TTCCGTATCGGGTTT
      uvrA  12  58 192 1832217 .. 1832227 +  -4.6  -3.79071   TGCCCCCAGGGCCGT                 TCCG TAT CGGG                 TTTCGATCTTCTCGC
    Mb1652   5 100  19 1814182 .. 1814209 + -18.6  -4.24948   CGAGCAGACGCAAAA        TCGCCCATTTCG TACC CGAAATGGGCGA         TTTTGCGTCTGCTCG
    Mb1645   3  60 -45 1805350 .. 1805390 + -10.4  -2.81133   CTTTGCGCTGGCGTT  GGTGTTGTTGTCGCTGGA GTTCG TCCCGCGGCGGCGACATC  TCTGATCCGTCGCTA
    Mb1617   3  48 399 1778000 .. 1778014 +  -5.6  -2.93382   GCGGTGGTAGGTGAC               GTTGGC GCC GCCGGC               TGTATAGCTGTCAGC
    Mb1601   1  39 -18 1766047 .. 1766060 +  -2.3  -2.78596   GAACTCGAAACGCGT               TGCGC ACCA GCACA                TCTGATCCGACCCTG
    Mb1587   4  45 244 1751799 .. 1751812 +  -2.3  -3.28712   CCAGCCAGGGGTCCG               CAAGG TCGG CCTCG                TTGTGCCGCAAAGCG
    Mb1567   7  58 345 1728129 .. 1728146 +  -4.1  -3.89614   GCGCACAAGCATCAC             GCAGC ATCGTCCA GCTGC              TTTGTGCGGCTTCCA
     wbbL2   5  55 -17 1704798 .. 1704830 +  -4.8  -3.60627   TCATTTCCGCTCACC     TGCCCGGCGAGC-TGC TAG GCGTGCTC-CCAGGCG     TTTGGCGTGCCGTCG
     wbbL2   5  55 420 1705235 .. 1705277 +  -5.4   -3.5394   GAATAGATCAGGGCT CGCTCGCCGAGCTGTGCG CAGACAT CGGAGATCATGGCGAGCG TTTGGACGGGCGTTT
    Mb1541   7  65 132 1690700 .. 1690712 +  -9.1  -3.52147   TCACTGCTCGTCGAG                GCCCT TTA AGGGC                TTCATTGTATCCTTC
      lipL   4  51 210 1686186 .. 1686198 +  -3.4  -3.61894   TGACGAAGGTCTCCG                GCAA GCCGA TTGC                TTCTTCGGGCCGCTT
    Mb1509   4  91 -41 1659277 .. 1659314 + -17.7  -3.14881   TCAGGCACCACGATG   CGCGGCCGCGG-CGGC CCCAATC GCCGTCCCCGGCCGCG   TTGATCCGCCGATTG
    Mb1490   5  56 231 1638520 .. 1638534 +  -4.2  -3.71649   GCGACGAATGCATAT               GCACCA AGG TGGTGA               TTTCGACTTTCAGCC
      bisC   2  53 -39 1618380 .. 1618411 +  -8.7  -2.52464   GTTCACTGGCGAACT     GCCGCCGGTGCGCGC CCAC GAGC-CACC-GCGGC      TGGCTTAGCGCCGGA
    Mb1460   2  47 111 1597455 .. 1597465 +  -4.6  -3.04144   GCGGGGAGCCGAAGA                 CGTC GAA GGCG                 TGTTGGGCGTGGGGC
      ribG   2  44  36 1582556 .. 1582567 +  -3.6  -3.16668   CAGGGTCGGTTGCTC                CTGG ACTT CCGG                 TTCATCGGCATGTTC
    Mb1430  10  59 174 1568934 .. 1568983 +  -6.7  -3.54424   CGGCCCCACCGTTTC CGCCGGCGCCGCCGCCCCCGCCG TTGC CGATTAGGACGGCGGCCCCACCG TTTCCGCCGGTCCCG
      metK   5 100  27 1564742 .. 1564769 +   -20  -3.40299   CGAGCAGACGCAGAA        TCGCACGCGGAA AGGC TTCCGCGTGCGA         TTCTGCGTCTGCTCG
    Mb1395   2  49 185 1530590 .. 1530614 +  -2.8  -3.53444   TGCCCCAGCGGTAGC          CCGCCC AGCATGTGTCCGG GGGCGG          TTTGGGCGGCGCTGG
    Mb1387   7  65 118 1517287 .. 1517321 +  -8.5  -3.66497   GGCGCATCGGCGGTG    GCCG-TGGGGCGG-CGC ACT GCGACCTCACCAGCGGC    TTTCGAGCTTTGTTC
    Mb1376   9  65 333 1506555 .. 1506565 +  -8.2  -3.60627   AGGCTCGGCGTGCTG                 CGCC GCG GGCG                 TTTCGGGTGCGGTCA
      glgP   7  81  14 1495204 .. 1495245 + -16.2  -2.78384   GACCCGCCGAGAAGA CGCAAAAGCTC-CTAAATC TGGCC GATTTAGTGGGCTTTTGCG TCTGCTCGCGCAAGG
    Mb1359   7 100  19 1486129 .. 1486170 + -30.5  -2.79183   CGGCTGGCGAGCAGA CGCAGAATCGCCTAAACCC GCAC GGGTTTAGGCGATTCTGCG  TCTGCTCGCGCTGGG
      murA   9  81 168 1469781 .. 1469820 +  -7.1  -4.77173   TTTTGTTGTTATTTT  TGGCCATGCTCTTGATG CCCCGT TGTCGGGGGCGTGGCCG   TTTGTTTTGTCAGGA
    Mb1344  11  60 239 1466410 .. 1466424 +  -5.6  -3.72576   GAGGGCGGCGTCGAT               GGCCAC CCG GTGGCG               TTTGATGCGGGCGGC
    Mb1310   4  53 216 1430010 .. 1430025 +    -4  -3.55444   TCTGCCAGCGTTCGC              TCGATCG CGG CG-TCGA              TTTGCGGGCTACCGA
    Mb1296  13  60 245 1412421 .. 1412433 +  -9.1  -3.06133   CTTGGCCTTATTCGT                GACGG TGA CCGTC                TTGCCTGCGCAGTTC
    Mb1291   9  52 102 1407696 .. 1407717 +  -7.2  -2.71924   CGGCAAATTTACCGG           CTCGACGC GCAGAA GCGCCGAG            ATTTAGCGGCGGGTC
    Mb1286   3  53  29 1404082 .. 1404117 +  -6.8  -3.14132   AGGTGTCACGATCGG    GACGACGAACTCCGCGA TCA TCGCTC-GTTCGTCGGC    TTCGTCACGGCCGGG
      lpqZ   5  65  38 1388999 .. 1389026 +  -7.7  -3.72576   ACGCGATGACACACC        GCGTCGGCCGAA CAACC TTCGGGCG-CGC        TTTCCTCACCAGCCG
      lpqX   4  59 260 1372981 .. 1372991 +  -2.4  -4.23999   GGCACCCAATTTCGA                 CCAG AAT CGGG                 TTCTTTTGCGTCTGC
      tatB   6  62  85 1369187 .. 1369226 +  -7.1  -3.72695   TCGATCACGTGGTGC GGCCGGGTCGC--GCTGGC GCCG GCCAGCCAGCGATCCAGCG  TTTGCTGGCGGAACT
      glgC   5  90  24 1358321 .. 1358362 + -19.7  -2.78463   AGCGGCGCGAGCAGA CACAGAATCGCCC-ATTTCG GCA CGAAATTGGGCGATTCTGCG TCTGCTCGGCGCGGT
      dapE   8  56 392 1347963 .. 1347978 +  -3.2  -3.90762   TCGTTCCGTGCCGAG              CTTCAG CGCG CTGCAG               TGTTTTTGCAGACTC
    mmpL10   3  45 125 1325903 .. 1325927 +  -4.2  -3.00298   CGGGTGAACCAATTG         TCGTTGCGTGC ATAG GC-CGCGTCGA          TCTGTGGTTGCAGCA
      fbiC   7  58  32 1306906 .. 1306917 +  -7.2  -3.33171   GGGTCGCGGGATGGG                GCCC GCAT GGGC                 TTAATAGTTGTTGCA
      lpqW  10  62 341 1299772 .. 1299797 + -11.1  -2.64912   CCGGCCAGGATTTCG         CAGTTGGCGGT GAAC ACCGCCAGCAG          ATTCTCCCTTGCCGA
    Mb1187   4  55 307 1284572 .. 1284605 +  -5.1  -3.62096   TCCGTCCGGATTGAT     GTCCGAACGCGGCCGC AGG GTGGC-GCTGCCGGAC     TTTCCCGTGGTCAGG
    Mb1183   2  43 289 1281681 .. 1281706 +  -2.5  -3.11291   CAGGAAACGTTTGAG         CGCATTGGG CGATTAAC CCCAGTGCC          TGTTCGGGTTGTAGG
    Mb1172   5  52  52 1269618 .. 1269634 +  -7.9   -2.7535   GTTGCAGGAACGCCG              CTGCGCC CTC GGCGAAG              TCGTGTGTTCGCAGC
    Mb1168   5  47 248 1266566 .. 1266581 +  -4.6  -3.09834   CGAAGGGACTCCGCA              CCCAGC GCGA GATGGG               TTCCCTGATGAGATC
    Mb1156   7  69 108 1250805 .. 1250835 +  -8.3  -3.69354   GGTAGGAGTCGATGA      GTGGGCG-CGTCAGC CAG GC-GATGTCGCCCGC      TTTGACCTTGTCCAG
    Mb1148   2  60 306 1243633 .. 1243652 + -10.6  -2.70932   CCGGCCGCGCAGCCA            CCGGCCGG TCAA CCGGGCGG             TGGTTGGGAAAGGCG
    Mb1135   2  77  21 1234218 .. 1234237 +    -2  -5.00616   AGATAATTCTGGCTA            CGGCTTGAC TGT GGCG-GCCG            TTTTTTCCGCCCGGG
    Mb1130   3  91  89 1230845 .. 1230869 + -18.7  -2.91276   CGGCGGACGGGTGGT          GCGTCGAACTG TTC CAGTTCGACGC          CTTTGTACACCGCGA
    Mb1126   8  62 252 1226884 .. 1226910 + -10.1  -3.07994   GGTGGGCGACGAGCC         TGCGTAGCCGG GGCCG TCGGCCACGCA         TTGCATCAACTTCGA
      metB  11  66  15 1206608 .. 1206648 +   -12  -2.78816   ACTACCGCGAGCAGA CGCGAAAGCACCCCAAAACC GCC GGTTT-GGGG-GCTTCTGCG TCTGCTCGCGGGTAC
    Mb1102   4  55 347 1199789 .. 1199804 +  -4.6  -3.62046   GGTGATCGCCATCCC              GGCTCT TTCC AGCGCC               TTCTTGGACGCCTCG
    Mb1095   2  51 -51 1188790 .. 1188818 +    -6  -3.21747   CGGTGGCTATCGTGC       GCTGGCGGCCGGCG GCG TGCTGGCCG--AGC       TTGGTGGTGCCGTGG
    Mb1095   2  51 361 1189202 .. 1189214 +  -6.2  -3.14344   GCCGGCGGCTTGAAG                CCCG GTCGG CGGG                TTGGTGCCGCCGCTG
    Mb1091   4  56 -41 1186147 .. 1186183 +  -4.2  -3.73224   GGACGTCAGCAGGGC   CGCCGCGAAGCGCAAGC CGTT GCCAG-GCTGCTCGGCG    TTTGATCAGCCCTCG
    Mb1091   4  56 196 1186384 .. 1186405 +  -7.3  -3.16564   GCGCGCCAGTGCGGA           TTGGGCGAT ATCG ATCGTCCGA            TTCATCACCTCGAAA
      kdpC   7  50 308 1157177 .. 1157196 +  -7.8  -2.51312   GTCACTGTGACGCCG            GGCTGGGT ATGC ACCCAGGC             ATTGGTGAGTAGATT
    Mb1054   4  55 202 1148627 .. 1148637 +  -4.6  -3.59979   TGATCTAAGGCCTGG                 GCTG GCA CGGC                 TTTGGAGTCCGGGGC
     pks16   7  90  15 1133726 .. 1133767 + -20.3  -2.78463   AGGCCGCCGAGCAGA CGCAAAATCCCCTCGACAC GCCG GTTGCGAGGGGATTTTGCG  TCTGCTCACGCGGGT
    Mb1030   0 NONE
    Mb1015   3  46 336 1107063 .. 1107082 +  -5.6  -2.78384   GGCCAGCAACTCACG            CAGCCGGC TTGT GTCGGGTG             TCTGCTCACGCAGCG
 PE_PGRS16   6  95 333 1093916 .. 1093948 + -20.7   -3.1978   TGGGGGAGCCGGTGA      CGGTGTTGGTGGTCG GGT CGATCACCGACACCG      TGTTGCTGTCGAAGT
    Mb0995   7  68 -42 1082081 .. 1082111 +  -9.7  -3.63627   AGCGATGATGGCGGC       CGGTATGGCGATG TTGTT CTTCGCCATGCTG       TTTCCGGTCTGAGGC
    Mb0986   9  53 261 1075121 .. 1075134 +  -3.7  -3.61398   GCGGCTGTGGCGGGT               CGCCG GGTA CGGAG                TTGTTGGGCCGAAAA
    Mb0970   7  52 268 1055743 .. 1055770 +  -6.2  -3.32844   ACTGGCCAGAATTGA        GGTGGACGGCCGG TTG CCGGGCATC-ACC        TTATGCGCTACCACG
    Mb0964   3  53 219 1051032 .. 1051050 +  -5.2  -3.47227   ACGGCTCTCACGAAG             CTGATCGG GGA TCGATCCG             TTGTGATGCTTAAAC
     pstA1  10  68 138 1038516 .. 1038535 +  -4.9  -4.29304   AGGTGGTCGACCCGG            CCAGGAG TTTGAC CACCTGG             TTTGTGTTGTGCTCG
    Mb0946   3  52 320 1030123 .. 1030134 +  -7.2   -2.7094   CCCGCCGTCGCGGAC                CCGG TTGA CCGG                 ATTGTCTGGATGCAG
    Mb0936   6  69 421 1017572 .. 1017588 +  -4.3  -4.48987   ATCCCTCGGGCCAGT              GCGTTGT TCG GCGGCGC              TTTTCGTTGTCCACC
    Mb0925   4  47  49 1004998 .. 1005015 +    -4  -3.21276   GGCGCAACACGAGGC             GCGCGC CACCCA GCGGGC              TGTTCTCCAGCGACG
     gltA2   6  81  14 1001246 .. 1001287 + -16.2  -2.78384   AGGCCGGCGAGCAGA CGCAAAAGCCCCCTAA-ACC GGCA GGTATTAGGGG-CTTTTGCG TCTGCTCGCCAGGCA
    Mb0912   6  48 279  989449 ..  989462 +  -3.7  -3.28712   ATCGCCCGATCCGGA               CGGCG CTCT CGCAG                TTCTGACAGCGCAGC
    Mb0906   1  38  53  981027 ..  981039 +  -2.6  -2.56596   CCCAGGCAGGTATGG                CGGG TTTGC CTCG                TCGGTTGCTGACCGG
    Mb0901   7  53 442  977771 ..  977781 +  -4.6  -3.53012   CCCATCCCGTGTTGT                 CGTC GCC GGCG                 TTTCCGAAGCCGAGG
    fadE10   3  61 146  973069 ..  973088 + -10.6  -2.87132   TCCGTGCAGGGCATT            GCGGCCCG CGAT CGGGCCGA             TCTCTCCGGCGGCGA
     moaE2   3  74 242  965236 ..  965262 +  -9.3  -3.84246   CCGGGCCGCCTGGAG         CTGTGGCGGGC TGATC GCCCGGCGCGG         TTTGCTCGTTCACCG
      fadB   5 100  19  959228 ..  959255 + -19.2  -4.24948   CGAGCAGACGTAAAA        GCCCCCG-CACGC TCG GCGTGTCGGGGGC        TTTTACGTCTGCTCG
      lpqQ   5  65 371  932717 ..  932728 +  -2.2  -4.42748   TTGGTTATCCCAGAC                TGTC GAGC GACG                 TTGTTTTTGCACTGA
    Mb0849   5  48 217  921736 ..  921763 +  -6.8  -2.54732   AAAGATCGTGGTTCC        ATCGCGGCGGGT GCGC ACCAGCCGCGCC         ATTCGTAGCTTTGCC
      phoT   5  60 268  914600 ..  914619 +  -9.3  -3.04248   GGGCGGCCTTTTCCG            GGTCGTG CGACAA CACGACC             TCTTGGGCACTGTTG
    Mb0835   5  53  93  908215 ..  908233 +  -6.7  -3.15544   GATGTGGTACCAGCC            CGCCGTCG GCAT CGACG-CG             TTCCTCGACGTAGGC
      purM   5  66 291  905940 ..  905970 + -11.1  -2.99834   CCCCCTCGCGAAATA       ACGGAGCGGCCTA ACGAG TAGGCGGCTCCGA       TCTCTGGTGTCGTTT
    Mb0820   6  51 437  892749 ..  892770 +  -2.9  -3.62046   GCCTTCGAATATTGT           GC-GGTCCTC GAC GAAGGCCAGC           TTCTTGGCCGCCTCC
    Mb0817   4  47 -24  889190 ..  889204 +  -2.7  -3.50853   GGTGACTGTGCTCGC               GCCGC TCGAC GAGGC               TTCTGCTTAGAGCGG
    Mb0817   4  47  70  889284 ..  889322 +  -4.2  -3.12351   GAACCGCCGCAGACC   ACCGCAGTCCCCCCGTGG GTT CAGCGGCGCGGCGGCGGG   TTGGCTATACCAGCA
      purQ   4  53  99  885723 ..  885733 +  -8.2  -2.57211   AAGAGCTCCGTCGCG                 GCCG AGA CGGC                 GTTGTCGACGAAGGT
      purD   4  53 380  868423 ..  868465 +  -8.3  -2.57211   GCTTCCGTGGCCCAA CCCGGTTCGGATGTCTCGG CACCA CAGTGAAATCCGAGCCGCG ATTGTGCAGCGAAAT
      phoR   4  65 212  856255 ..  856267 +  -4.7  -4.12188   GACGCGGCCAAATAA                CGCGG GAT CCACG                TTTTGCCAGTGGTCG
 PE_PGRS11   1  42 163  850266 ..  850283 +    -4  -2.75992   ACGCCGGACCCGGTC             GCCGGG ACGATA CCGGGC              TAGTGTTAGCTAGCG
    Mb0772   9 100  34  844502 ..  844543 + -25.5  -2.78384   CTGAGGGCGAGCAGA CGCATAAGCGCCCAATTTCG TGT CGAAAT-GGGCGCTTATGCG TCTGCTCGCGCGCGC
  PE_PGRS8   2  52 433  835765 ..  835780 +  -2.5  -3.72576   GCCGCAATGCGTTGA              CCGAT ACGCGG GTCGG               TTTCCTCCGGCAGCA
      sppA   4  48 290  819646 ..  819665 +  -4.2  -3.28712   CGATCGTGCTGCCCG            CAACACTG AGTT CGGTGCTG             TTGTCGAACAACCGG
    Mb0707   4  55 274  791203 ..  791238 +  -5.4  -3.64703   AGAAGTCGCGGATGA    CGTCGGA-ATCGGCTAC CTC GTAGCTGACATTCGCCG    TTTCACTGAGCCGGC
    Mb0697  10  53 220  781476 ..  781490 +  -6.4  -3.21276   CCGTTTCGCAGGTGC               CGTTGA CGG TCAGCG               TGTTGTCCGAGCCGG
     echA5   3  47 344  777687 ..  777697 +  -2.4  -3.40403   CCTTGAGCCGGGCAA                 CCAG CAG CAGG                 TTGTAGTCCGCGCCG
       mkl   6  48 314  754679 ..  754691 +  -5.5  -2.87132   GTGGATCACACATTT                CGAGG CGC TCTCG                TGTATCGAGCGGCAC
      rplA  10 100  18  737478 ..  737519 + -29.7  -2.78463   TCCCCGGCGAGCAGA CGCATAAGCCCCCG-CACGC ACG GCGTGTCGGGGGCTTATGCG TCTGCTCGCCGGGCT
    Mb0643   9  50 107  720042 ..  720052 +  -4.6  -3.28712   TCGACGCGGTAAACC                 CGTG CAA CGCG                 TTGTGGCCCGCGACC
    Mb0625   6  65 125  705257 ..  705274 +  -9.1  -3.53091   GCGTGGACCTGGGAA             CGCCACGG GTT CCG-GGCG             TTTGCCGAAACCGCT
     mce2F   5  58  84  696116 ..  696126 +  -4.6  -3.68988   CGACGTCGGGCATGG                 CGGC GTA GTCG                 TTGTCTTGGGTCAGG
      nrdZ   6 100 -29  664641 ..  664682 + -22.7  -2.78384   CATGGCGCGAGCAGA CGCAGAATCGCA-CAAAATC AGC GATTTTGATGCGATTCTGCG TCTGCTCGCGCAGGG
      htpX   5  69 370  656352 ..  656366 +  -8.6  -3.76402   CCTCGGCGACCTGGC               TCATCG ATG CGATGA               TTTCGTCGATCGGCT
      menH   4  57 430  652066 ..  652076 +  -8.2  -3.03771   CACCGATCGACTGCA                 GCCC GTT GGGC                 TCTTCGCGGATGTCC
    Mb0554   2  54 -17  634261 ..  634293 +  -2.6  -3.91798   TTCGCGCAGGCTACC     CGCGC-GGC-TGGACT CTG AGGCCGCGCCGGCGCA     TTTGCTTACCAGTTG
 PE_PGRS6a   8  61 300  625988 ..  626024 +  -4.2  -4.09685   TGGTCGGGTCGCACC    CCGGCGGCGTCCATCG CGCGC CGACCGACGTCGCCCA    TTTTGAACGCTGCCC
    Mb0514   7  71 325  595343 ..  595357 + -11.4  -3.50335   CATCGGAGACGTCAA               GCCCAG CTC CTGGGC               TTCCTCTTTGTCCGG
     regX3   3  50 211  582854 ..  582866 +  -4.7  -3.36968   GTCGGATGGAAGGCG                GCCAG GTG CAGGC                TTCTGGGGTTGGCTC
      deoC  11  76 173  569088 ..  569109 +  -6.6  -4.41348   AGGCTGGAGGTGAAC           TCGTTCAG CGTCGA CTGAACGG            TTTCTTTCGGCAGCG
     umaA1   4  61 408  562175 ..  562191 +  -2.9  -4.21676   AGTGAACCAGTTCGT              GGGTC AACGTCA GGCCC              TTTTCCCTGCCTTCT
    Mb0472   8  63 177  555505 ..  555535 +  -3.9  -4.11692   ATTCATCGGTAGCCT      GT-AGCAGCGCCTG TTGG CGGGCGCTGAGCAC       TTTTCGCGGTCCGTC
    Mb0462   6  51 108  546312 ..  546337 +  -3.1  -3.62478   CTGATGGGCCCAACG         GGCTGTCCCCC GAAT GGTGGACAACA          TTTCCGGGTTCGTTG
    Mb0451   4  52  18  533948 ..  533991 +  -7.4  -2.75183   GCGACATCCGCCGGA TCGCTG-AGGCGATGGTCAGC TAC GCCGAAGATCGCCTGCACCGA TGGTTACCTGACGCT
     groEL   5 100  23  531272 ..  531302 + -21.9  -2.90392   GAGAAGTCGCAGCGA       GGAGCCCGGTCCC TTTGT GGGGCCGGGCTCC       TCTGGTTGGGAGCTA
    Mb0442   3  49 430  523616 ..  523630 +    -7  -2.71712   AGCGGGATCGACTTG               CCAGCG GTG CGCAGG               ATTTCGCGGCGAGCG
      lpqM   4  51 369  507970 ..  507998 +  -3.8  -3.53012   TTCGGGCGCCGCAGC       GCTCGCGTCATGC AAGC GCAA-ATGCGGGC        TTTGCCAACAAAGGC
      ackA   3  51 286  496313 ..  496332 +  -6.4  -3.01924   AGCACGCGTGGTTCG            GTCGGGGGC AGC GCCTCC-AC            TCTTCGGGCGGCGTC
    Mb0407   3  52 246  481425 ..  481439 +  -5.6  -3.31144   AGTGGTGCGACGAGG               CCCGAG CAC CTGGGG               TTGTCGGGCTAGCCG
    Mb0403   3  59 157  477360 ..  477373 +  -2.4  -4.13654   GCTCCATCCCGTTTC               CTTG TATCCT CAAG                TTTGTCGTTTGGCGC
     secE2  10  74  26  457235 ..  457262 +  -4.8  -4.62984   CGAGCAGACGCAAAA        TCGCACGGTTTG CGGT TGATTCGTGCGA         TTTTGTGTCTGCTCG
    Mb0371   5  54   1  444096 ..  444122 +  -7.8  -3.06183   GTGTTACCCGAGTGA         GCTGACCGCTGC GGC GCTGTGGGCGGC         TTCCATCAGCATCCA
      hspR   9  51 423  425471 ..  425482 +  -7.2  -2.65223   CCGGAGTTGAAGAAG                CCCG ACGA CGGG                 GTTGTGGTCGAGTTG
    Mb0343   6  53 289  403022 ..  403035 +  -8.1  -2.52623   AGTTGAACCCGGTGC               CCTGG GTGA CCAGG                ATCTTCTCCGACAGC
    Mb0335   5  46 236  395979 ..  395993 +  -5.6  -2.58249   CGAGAAGTAAAAGTT               GTGCAC GCC GAGCAC               CTTGTCAAGGCTGTG
    Mb0324   5  71 454  386633 ..  386643 +  -8.2   -3.8594   ACGGTCGGCTCGATC                 GCCG ATG CGGC                 TTTAATGTCGATGTT
    Mb0311   3  49 360  367549 ..  367597 +  -5.8  -3.05844   CCGGTAATGAACGCA CCGGTGTCCACATCGCCCGTGT TCGCC ACGCCCGTGTTGTAGTCACCGG TGTTGAGGTAGCCCG
       tam   6  58 453  360411 ..  360434 +  -9.6  -2.90723   GATCCGGCAATTGTG          CTGCGC-GTTG CTG CAGCAGCGCAG          TCTGATTCCACATCA
    Mb0282   6  57 163  331156 ..  331179 +  -2.2  -4.07568   AGGTATCAAGTCGCC          CGATGCGTCG GCCT CGTCGCAGAG           TTTTCGCAGCAGCAC
     fadD2   5  47 427  325001 ..  325036 +  -5.3  -3.04263   GGAGGAAGGTCGAAT    CGCTG-CCGCCGATCG ACACC CGCTCGGCCGTCAGGG    TGTTGCGGCTGACCT
      narU   9  60  68  321115 ..  321128 +  -8.1  -3.28924   CGATGTCAACGCCCA               GCTCG GCAC CGAGC                TTGTCCAGCGGCATG
    Mb0263   3  66  10  308408 ..  308448 + -11.2  -3.05384   GCTTAGCTGGGCACA GCGACCATCGCCGACGGCGG AGC TCGGCGTCGGTGA-G-TCGC TTCGGTCGGCCGGGG
      nirD   5  58 141  304275 ..  304288 +  -8.1  -3.14344   GGGATGGCACCACCC               CGAGG CCGA CCTCG                TTCGTCACCACGATC
    Mb0252   7  80 389  296833 ..  296857 +  -5.6  -4.81083   GTAGCTCCTTGGGTG          GCGCGAAAGA CGGGA TCTCGCGCGC          TTTTTGGTAGTTGAA
    Mb0246   4  48 183  288289 ..  288303 +  -4.9   -3.1855   CGAATAGCGCACCGC               GTCCG GAAAA CGGGC               TTCGATATTCGCCAA
      nrdB   9 100  22  277875 ..  277902 + -13.6  -4.24948   CGAGCAGACGCAAAA        TCGCCCAATTTCG TGC CGAA-TTGGGCGA        TTTTGCGTCTGCTCG
    Mb0233   6  91 365  272967 ..  273003 + -12.2  -4.26076   CCGGCCTCAGCCAAC   GGTTCCACC-GCCCGCC GCAC GGCGGGCCGGCTGAGCC    TTTTGATCACGCTGG
    Mb0230   6  55 -28  268113 ..  268136 +  -5.3  -3.54459   TGGAGGCAGTGCAGG          CCA-GCCGTT TTGTC AGCGGCGTGG          TTTGAGCCGGCTTCG
      pckA   4  86  18  253816 ..  253843 + -13.4  -3.89956   CGAGCAGACGCATAA        GCCCCCG-CACGC ACG GCGTGTCGAGGGC        TTTAGTGTCTGCTCG
    Mb0211  10  63  30  244713 ..  244752 +  -9.3  -3.37796   GCGAAGCAGATCCTG GGCG-GACAGGGCGCCGCCG CCG CGGCGGCG-C-TGACGCGTC TTATCGCTCGTGCCG
    Mb0206   7  71 322  238413 ..  238440 + -13.4  -2.52896   CGTGCTGTCCGCCCG        TAGGGGTCGCGC TTGA GCGCGGCCGCTA         TGCGTTGCCAGGTGG
    Mb0183   6  56 209  209372 ..  209393 +  -4.3   -3.7282   CAGGCGGTTAGCGAT           CACGGTCGGC GTG GCCG-CTGCG           TTGTTCGTGGGCTCG
    Mb0163   3  84 199  187818 ..  187851 + -15.9  -3.33696   GGGGCCTTGCACGGT     CCCGGTCGCCAGGGC CGAG GCCACGGCGATCGGG      TTGATTGGCGCGAAC
    Mb0154   3  49 332  177190 ..  177212 +  -6.8  -2.78384   ACAACGGATTGGGCA           GCCACGCCGG TAC CTGGCGCGGA           TGTGGTGCACGAACG
    Mb0135   4  71 303  158796 ..  158821 +  -5.9  -4.32034   GGGGCATCGCCACCT         TGACCGCCGCG ATGT CGCGGCGCACC          TTTTGATAGTCGTGG
     fadD7   4  56 -28  145638 ..  145656 +  -7.4   -3.1355   TCGACCGCCGCGCTG             TCGCCGAA CGG TTCGGCCA             TTCGGTGTAGCTAGC
    Mb0109   5  44 404  126010 ..  126024 +  -3.4  -3.17194   TGCAGTCAAACCCAT               TGTCGC CGT GCGTCG               TTCGGTTCCGGGAGT
    Mb0077   4  47 146   85349 ..   85359 +  -2.4  -3.47227   GTAGGCGGTGGAATT                 TCGC GAC GCGC                 TTCTCATGGTTCAGC
    Mb0069   7  59 101   76340 ..   76358 + -10.2  -2.64735   TACTTGGTGTGCATG             TCCGCGCC GGT GGCGCGCA             TGGTGTCGATGACCT
    Mb0066   9  72 186   72435 ..   72448 +  -2.3  -4.72272   CGGTGAGCTCTCGCA               CGATG ACGT CTTCG                TTTTTGGTCAACACA
      leuS   8  55 317   46772 ..   46801 +  -4.8  -3.55563   GATGTCTACCAACAC       CGCCCGCAAGTC GGACGG GTCTCGCGAGCG        TTTCACCAGTCCAAT
    Mb0039   4  60  69   41965 ..   41986 +  -9.5  -3.05463   CCAGGCGATCCGGCC           CAGCCTAGTG GGC CAC-AGGCTG           TTCAATGACAGGCCT
    fadD34   6  53  25   38956 ..   38997 +  -6.3  -3.23899   GACGTCTCATCAAAC CCCCGGGGCGCT-CGCGCGC TGG GCGCGCTCATCGACCGGGGC TTGGGTTGATTGGCC
      trpG   7  76  27   15638 ..   15649 +  -7.2  -4.25104   CGGTTGACGCCGGTC                CCCG CCGG CGGG                 TTTTGATAGACGACC
      ppiA   7  72 -28   12988 ..   13008 + -14.1  -2.78384   GGCCGACGGACCCGG            TGGTGATCG AGT CGATCACCA            TCTCCTGACCCGAAG

SUMMARY

795 putative operon ends contain 3706 possible terminators.
Percent operon ends hit by terminators of confidence >= x:
	x	#>=x	hits>=x	%hits>=x
	100	47	32	31	4 %
	99	47	32	31	4
	98	47	32	31	4
	97	47	32	31	4
	96	47	32	31	4
	95	53	33	32	4
	94	53	33	32	4
	93	56	35	34	4
	92	56	35	34	4
	91	66	40	39	5
	90	73	46	45	6
	89	73	46	45	6
	88	75	48	47	6
	87	76	49	48	6
	86	80	53	52	7
	85	84	54	53	7
	84	88	58	57	7
	83	93	61	60	8
	82	95	63	61	8
	81	102	70	68	9
	80	104	71	69	9
	79	111	76	74	9
	78	115	80	78	10
	77	117	82	79	10
	76	130	93	88	11
	75	133	95	89	11
	74	148	107	100	13
	73	155	113	105	13
	72	164	122	109	14
	71	182	136	122	15
	70	194	147	128	16
	69	206	159	136	17
	68	224	177	150	19
	67	239	188	157	20
	66	258	205	171	22
	65	312	246	203	26
	64	328	258	211	27
	63	351	275	223	28
	62	385	306	247	31
	61	415	331	262	33
	60	484	393	298	37
	59	523	424	319	40
	58	590	480	350	44
	57	668	542	378	48
	56	741	604	404	51
	55	847	685	440	55
	54	924	738	465	58
	53	1065	847	513	65
	52	1143	913	537	68
	51	1338	1070	580	73
	50	1409	1115	589	74
	49	1568	1233	617	78
	48	1747	1359	643	81
	47	1927	1495	678	85
	46	2145	1637	704	89
	45	2290	1739	708	89
	44	2513	1894	721	91
	43	2762	2088	735	92
	42	2914	2195	743	93
	41	3105	2329	752	95
	40	3307	2477	757	95
	39	3574	2668	769	97
	38	3671	2740	773	97
	37	3706	2771	773	97
	36	3706	2771	773	97
	35	3706	2771	773	97
	34	3706	2771	773	97
	33	3706	2771	773	97
	32	3706	2771	773	97
	31	3706	2771	773	97
	30	3706	2771	773	97
	29	3706	2771	773	97
	28	3706	2771	773	97
	27	3706	2771	773	97
	26	3706	2771	773	97
	25	3706	2771	773	97
	24	3706	2771	773	97
	23	3706	2771	773	97
	22	3706	2771	773	97
	21	3706	2771	773	97
	20	3706	2771	773	97
	19	3706	2771	773	97
	18	3706	2771	773	97
	17	3706	2771	773	97
	16	3706	2771	773	97
	15	3706	2771	773	97
	14	3706	2771	773	97
	13	3706	2771	773	97
	12	3706	2771	773	97
	11	3706	2771	773	97
	10	3706	2771	773	97
	9	3706	2771	773	97
	8	3706	2771	773	97
	7	3706	2771	773	97
	6	3706	2771	773	97
	5	3706	2771	773	97
	4	3706	2771	773	97
	3	3706	2771	773	97
	2	3706	2771	773	97
	1	3706	2771	773	97
	0	3706	2771	773	97
