# Supplementary material for: Rapid, accurate, computational discovery of Rho-independent transcription terminators illuminates their relationship to DNA uptake
Source: Genome Biol. 2007 Feb 21;8(2):R22. doi: 10.1186/gb-2007-8-2-r22 (PMC1852404; doi:10.1186/gb-2007-8-2-r22)
Supplement: Additional data file 2 — As described in the text, the entire robust tail-to-tail region is searched; if the region is less than 500 nt, then the 500 nt downstream of the stop codon is searched (stopping if a gene start is encountered). In the case of ties, all terminators with the high score are output. [file gb-2007-8-2-r22-S2.zip › Mycobacterium_leprae.ttperf]

    ML0008   6  64 410   12430 ..   12446 - -10.9  -2.62616   TCAGTCGGTAGAGCA              CTGCCTT TGC AAGGCAG              ATGTCAGGGGTTCGA
    ML0012   5  59  89   16455 ..   16477 -  -9.2  -2.58544   CCTGACTCGCAGAAG           GTCGTCGA TGCGATT TCGACGAC           AGCTACCGATGGCAA
    ML0047   5  61 152   57856 ..   57868 -  -9.1  -3.04461   GAGGCACCGGGAACA                CCAGG TTG CCTGG                TTTGGCCCTTGCTGC
    ML0064   1  59  16   85939 ..   85952 -  -5.3  -3.75665   TCACACCGCACGAAA               CATGT GTTC ACATG                GGGTGTGAGGGGGGA
    ML0081   3  50   1  100625 ..  100647 -  -3.4  -3.54741   GACCAGCTCGTCAAA          CCGCTGCGG GTCCAT CCGCA-CAG           TCACTCGGCTAACCC
    ML0091   2  52 307  112814 ..  112846 -    -4  -3.61517   AGGGCCTCCCAAGAA      CCACCAGGGCGT TTTGGGCGC ACGCCGGGGCGG      TGTTTCGAACTGGTT
      embB   1  40 228  136333 ..  136345 -  -3.3  -2.66787   GGAAGATGTATAGGA                CTGCC GAC GGTAG                CGGCGGTCGAGCTGT
    ML0129   4  67 362  172782 ..  172808 - -10.8  -3.04144   TGGTCAGTCCGAATA         TCGGCAAGCTGC CCA GCGACTCGCCGA         AGTGTTGGAGCGACA
     mmpL7   6  58 458  188771 ..  188795 -  -4.1   -3.9122   TAGTGGTCCAAACAA          CCGGGAAAGTC GAC GCCTTGCTCGG          TATCAGCAATGCCGA
    ML0154  10  62 312  216829 ..  216848 -  -5.6   -4.0162   GGTGGATATGACAAA            CACCAGGG AAAA CCCTGCCG             TACTGTACTGTAAAA
    ML0162   8  74 370  226626 ..  226638 -  -7.7  -4.31085   CATAGTAACCTAAAA                GCACT GCT AGTGC                TGTAATGTGTTGGCA
      mscL   1  46 161  244586 ..  244626 -  -5.4  -2.52896   GTATTGCCGAAGCCA TCCGTGCTTCGGGGCTGTCC GCG GGA-ATCACCGACGC-CGGA TTGTCGCGTGGTCTA
    ML0190   3  46 168  254917 ..  254957 -  -4.5  -3.03124   CCGTATCTTGCAAGA  CGTGATGGTAGCCGGGACA CTC CGCACCGGCCAGCTTTACG  ATTACACCGCTGCGT
    ML0190   3  46 131  254981 ..  254994 -  -5.3  -2.70932   GCTGCGTTCGAATGA               CTATC AGGT GATAG                TTATCGTCAATCCGT
    ML0201   3  53 338  268509 ..  268519 -  -3.2  -3.75024   CTCGACCACTAACAA                 CTGA AGA CCAG                 ATGTTCATCATTACT
       ppa   4  56  81  281445 ..  281462 -  -3.4  -3.98214   ATCAGCCACTAGAAA             GTCGCA GCGAAA TGCAAC              ATTGGGGTCACGTGG
    ML0218   0 NONE
      pabB   2  58 -28  309651 ..  309671 -  -8.9  -2.52464   TGCCGGGCTAACCGA            CCGACGCCA CGG TAGCGACGG            ATGCTAGCCTAAGAA
       pth   4  58  21  319926 ..  319944 -  -5.9  -3.64236   ACGGAAATGCGGAAA             TGCGCCC TCGTG GGGTGCA             GCTGAGGACGCGACC
    ML0269   6  61 435  352558 ..  352572 -  -5.7  -3.76568   CCACCGACAAGACAA               CACCT ACGAA AGGTG               GTCGGGGCTGCGGGC
    ML0284   4  56 113  365736 ..  365747 -  -5.8  -3.40163   GACCAGCAACAGCAA                CTCC ATCC GGAG                 GTGGGCCGGCTCTGG
      thiG   9  83 362  380231 ..  380283 - -14.2  -3.21695   GTACCACGAATCGAA CACCCCGTTAAGCGCTCGATCGCG TGCAT CGCGGTCCAGCAGTTAACGGGATA AGGCCACCGATTACC
      pssA   3  66 250  396773 ..  396796 -  -8.8  -3.53091   ATCGGGCCTCGTAAA          CGGTGAGCGC GCTG ACGATCACCG           CAGTGCGTTCGCGCA
      lpqE   2  52 206  409222 ..  409236 -  -4.3  -3.53761   TAACTGCTTGCGAAA               TGACA TCCGC TGTCA               CCGATCTTACCGAGT
    ML0333   0 NONE
    ML0369   7  52 236  460932 ..  460949 -  -6.3  -3.15249   CATAGGTCTCACCAA             CTAGTGT GGTG ACACCAG              CCTCGTTGAAGGAGG
     whiB3   1  60  84  475673 ..  475687 -    -7  -3.54935   GAAACCTGTGGTAAA               CGCGGC CAG GACGCG               CGACGCTACCGACGG
    ML0392   3  78 123  486111 ..  486140 - -12.2  -3.50393   GGCCACGCCACAGAA       GCGACCGCGCAGC GCACT GCTG-GCAGTCGC       TAATTTCCTTGCGCC
     otsB2   2  47 441  511533 ..  511543 -  -4.6  -3.06261   GCTGAATCGCTAATA                 CGCG GAC CACG                 CTGGTCATCTAGGGT
     otsB2   2  47 -33  512004 ..  512017 -  -4.5  -3.15544   GTTGAGTGTCACTAA               GCTGG CGTG CCAAC                CGTTCGGTGAATTCA
    ML0427   5  52 317  525963 ..  525977 -  -5.6  -3.26471   TCAGGGGCATACTAA               CACCAG CCA CGGGTG               TTTAAACGTGAGCCC
    ML0450   8  63 286  549896 ..  549907 -  -7.2  -3.66908   CGGGTGCAAAAGGAA                CCGC CGTC GCGG                 GACATGCTTGACCAG
    ML0450   8  63  99  550082 ..  550094 -  -7.7  -3.59979   TTTTCCGATGTTAAA                CTAGC TAA GCTAG                CATGGAAAATGTTGA
    ML0468   3  50 -41  566072 ..  566098 -  -5.1  -3.16191   CTATACCGCGAGCAA        GCGAACCAGCCC GATT AGGCCGA-TCGC         CACGATGGTGGCCCG
     fadD9   5 100 348  584007 ..  584033 - -22.4  -2.79796   GCGTAGTTCACCAGA         TGCGGCTACGCC ACG GGCGTAGCCGCA         TCGACAGCGTGTGGG
      ppiB   2  57 346  597660 ..  597683 -  -7.4  -3.14602   CCGACTGCACCAACA          CGGCATCGCTG CAG CAGC-AGGCCG          AGCGCATCATCGAGG
    ML0520   1  48 227  630930 ..  630952 -  -4.1  -3.33696   CGTGCGCTGAATTAA           GCGCACC GTTTATTGA GGTGCAC           ATCTCTAATGTGCAT
    ML0527   5  63  57  639602 ..  639621 -  -3.6  -4.24984   ACAGAAAATCAGAAA            TGCTAC TTCGTGGC GTAGCA             TAGCCGGGCCGGGGT
    ML0551   4  61 169  667818 ..  667829 -    -3  -4.21439   TAATCTCAATATAAA                TCAT GATA ATGA                 GATGTAATTATAATC
    ML0551   4  61 132  667855 ..  667866 -    -3  -4.21439   TAATCTCAATATAAA                TCAT GATA ATGA                 GATGTAATGTAGGTG
    ML0556   7  52 346  672792 ..  672804 -  -5.5  -3.35597   GGCATGCGGGAAATA                CCGCT AGA AGCGA                ACGTTCTCAACGACG
    ML0556   7  52 334  672806 ..  672816 -  -5.4  -3.23452   ACCGCTAGAAGCGAA                 CGTT CTC AACG                 ACGATTCACCTACTA
    ML0569   9  52 288  693298 ..  693323 -  -6.2  -3.11634   GCTGAGACTAGCTAA         GCTAGCTTAG AATCTG CTAAGATAGC          TGTAATGTAACGGTA
       pgl   9  68 449  702774 ..  702793 -   -10  -3.21593   GAGTGTTTGACAAGA            TCGCCGAC GAGC ATCGGCGA             ACCATTGCCATCCAC
      rpsT   3  52 101  736037 ..  736053 -  -3.5  -3.60475   AACGCCGACGTGAAA              GGGGCCG CCG CGGACGC              CTACTACGCTCTGGA
    ML0640   3  66 105  771950 ..  771963 -  -8.1  -3.57263   ATCGTGAGTCGCAAA               CGTCC TCGT GGACG                ACCGTGCAACGATGT
    ML0656   3  61 363  793218 ..  793229 -  -7.2  -3.53012   GGCTGTGCTGCGAAA                CGCG CTAT CGCG                 CCGTGATCGTTGCAC
      fprA   4  41 470  801476 ..  801506 -  -3.9  -2.50074   TCGGGCACAAGAGAT      CGCTGCCGC-GTAC GGCG GTACTGTGACCGCG       CGGGGCAGCCGCCGA
    ML0676   2  43 390  811407 ..  811425 -  -4.4  -2.62184   GCCGGGTCGAGACTA             GGCTCGTC GGC GACGTGCA             TCCGGATGTCTGGGA
    ML0691   5  54  77  827784 ..  827800 -  -5.1  -3.42241   AAGACACATCGAGAA              CCAGG GAAACGT CCTGG              TTAAGGGTCTTCATC
    ML0717   4  52 315  859591 ..  859602 -  -5.8  -3.14026   GACACGTACAGCCAA                GCGA GTTA TCGC                 CGGCCGGTACGACGA
    ML0734   3  68  81  875053 ..  875069 - -10.9  -3.05384   GGCTTTTCGAGCGAA              TGTTCCG CAC CGGAACA              CTGATTATCGAATCC
      ctpC   1  52 239  888543 ..  888554 -  -5.8  -3.05384   TCTCGGTTGAGCCAA                CCAC CAGA GTGG                 ATGCCTGGCTACCTT
    ML0755   4  58 372  897105 ..  897121 -    -3  -4.14472   CGAATATTGGCAAAA             CGA-CAC CGCG GTGCTCG              TGAAGTGCAAAGGCC
    ML0791   3  50 327  934159 ..  934201 -  -3.9  -3.53224   TATGTCCGCGCCAAA CGGATTGTTGCCTGGCAGC ACCGA GCTGCCTAGCAGCACGCGG GATATCAATTCTATA
    ML0798   2  54 290  946221 ..  946234 -  -6.7  -3.17319   CCTAAGCTAGGAACA               CACCA TCTT TGGTG                CCGCGTTGGCGGATG
     whiB1   5  77  13  953617 ..  953652 - -11.2  -3.60627   GTAGCGGACTCGAAA    CAATGCGGCCCCGATA TTAT TATCAAGGTCGCACTG     TTCCGAGCTGGGTCA
      furB   3  47 292  977476 ..  977491 -  -4.6  -3.05844   GGCCGCACCTGAACA              GGCACG TCCC CGTGCA               CGGTATAACTATTCG
    ML0834   7  57 266  990109 ..  990135 -  -4.3  -3.72576   TGGTGCGCCAGCAAA         CCACATCGGCG CTGAT CGCCGGTCTGA         TCAATGAGCTAGGTG
    ML0845   4  50 412 1003671 .. 1003688 -  -6.9   -2.5955   ACTGGGCATAATTGA             GGGCTCA CGCG TGTGCCC              GATCAGGGGTGTCAT
    ML0857   3  47 340 1019335 .. 1019350 -  -4.6  -3.05844   GGCCGCACCTGAACA              GGCACG TCCC CGTGCA               CGGTATAACTATTCG
      pepA   5  56 219 1027050 .. 1027067 -  -5.5  -3.67597   TTCTGCAGGCAACAA             CCGGC TGGTGCTG GCCGG              CACCGATACCGGACA
      cobT   3  65 118 1031903 .. 1031938 -  -4.6  -4.22214   ACGGACCGAAAACAA    GTGCGCTACCTCACGAC ACG GCCGTG-GCCAGCACGC    CCAACGCGGCGCCGA
      qcrB   0 NONE
    ML0887   2  71 202 1053065 .. 1053081 -  -7.9  -4.09739   GTAATCGCTGGAAAA              TCCGGCG GAG CTCCGGA              AGCTGTGCAGCACAA
    ML0893   5  68 332 1058360 .. 1058373 -  -9.5  -3.23047   TGTATAAAGGCAAGA               CCGGG GTGG CCCGG                TTGACTTTGCAGACC
    ML0897   7  56 332 1062646 .. 1062656 -  -3.2  -3.86897   CCGATCGTCGAGAAA                 GTGA AGG CCAC                 TGGTCACCAGGTGAT
    ML0926   8  68 449 1095597 .. 1095615 - -10.2  -3.16935   AAAGACCTCTACGAA             CTGCCTCC GGA GGAGGCCG             CAGACATTCCGCAAG
    ML0947   3  51 163 1117335 .. 1117357 -    -2  -3.72695   AGTTGCTGGAGGAAA           CATCGG TTGGCTTGGTG CCGATG           CGGAAAGCGATCATC
      metE   3  60 460 1127292 .. 1127317 -  -6.9  -3.55444   GTGGGATTGCTTAAA         GCCA-ACCTACC GCA GGTAGACATGGC         TAAGTGAAGCAAAGG
    ML0978   6  43 113 1147038 .. 1147053 -    -4  -2.74563   TGGAGACTCGAAGCA              TCG-TGG GGC CCAGCGA              AGGATCCAAGGCCCG
    ML0978   6  43  79 1147063 .. 1147087 -  -2.8   -3.1364   CAGCGAAGGATCCAA         GGCC--CGCGAG GTG CTCGTGAAGGCC         GACGAGCTGGCAGCT
    ML1001   0 NONE
    ML1009   2  42 350 1179156 .. 1179169 -  -2.3  -3.08679   GCTGCCGAGTGAATA               GACCC ACTA GGGTT                GTTCGATTGATGCTA
    ML1030   6  63 136 1195553 .. 1195565 -  -6.9  -3.72576   CTGTGGCGCAGCAAA                GCGCG CAA CACGC                CGACGCGCGACAGCA
    ML1052   6  60  26 1218507 .. 1218536 -  -9.3   -2.7634   AACGCGATGGGAAAG       GTCCTCAAAAAGC AGTT GCTCTTCGAGGGC        TGACTGGCGCTACGA
    ML1058   2  58 213 1222466 .. 1222480 -  -2.7  -4.07568   CCGGCGCGGCCAAAA               GCGGG CCTGT CCAGC               CGATGGGGGATCGAG
    ML1075   2  56 107 1238262 .. 1238279 -  -5.5  -3.61398   GTGTTCGCCGAACAA             CTCGATG ACTG CATCGCG              GATCCGAGCGGCAGC
       mrp  11  58 411 1243329 .. 1243344 -  -3.2  -4.07885   CACGTCCCGCGAAAA              CTACAC GACC GTGTGG               TGCTCTAACCTCATA
       mrp  11  58 334 1243406 .. 1243421 -  -6.1  -3.60006   AATTAGACCCCCAAA              TCGGC GCCCTG GCCGA               ACACAAGTAGCGGAT
    ML1090   0 NONE
    ML1094   2  46  49 1259072 .. 1259083 -  -3.6  -3.05384   GGTTTCGCTAGCTAA                CCCG TAAC CGGA                 TCGGCGGGATGGTGT
    ML1113   6  65 385 1287342 .. 1287352 -  -4.6  -4.33621   CAGGCAAGGAAGAAA                 GCGA GGT CCGC                 ATGGAAGGTCGGGTC
    ML1117   2  54 187 1292512 .. 1292522 -  -5.4  -3.50853   CTTCTTGAAGTACAA                 GGTT GAG AACC                 GTTCGATCGCGGGTG
    ML1117   2  54  53 1292626 .. 1292656 -  -6.8  -3.14132   CGGTTGGTGGATCAA       TCCTCAGGCATC CGGTATT GATGCCTGTGGG       CAGGCCATCAAGCTT
    ML1121   2  71 372 1299332 .. 1299348 -  -4.3  -4.64766   GCGATACGTGAAAAA              GCTACCA ACG TGGCTGC              TTTTGAGGACGAGCT
    ML1148   1  38 213 1338293 .. 1338306 -  -2.4  -2.66634   CAGGTCAGGATACGA               GATC GCCCTT GATC                AGGGTGCACTGGCTG
    ML1176   3  64  99 1372369 .. 1372386 -  -5.5  -4.08064   AAGGCCGGCGGAAAA             GGATGCG TTCT CGCATCG              CTTCCGTGCGTTAAC
      ansA   2  54  76 1415932 .. 1415946 -  -4.3  -3.54424   TGCGATGTCGTTAAA               GTCAA CCCGC TTGAC               AGTCTCGACTGGTCG
    ML1213   4  79 423 1434244 .. 1434256 -  -6.9  -4.83615   TACGTCGTAGAAAAA                CAGCC CCT GGCCG                AACGTGAAATCACCG
    ML1224   2  54 118 1445817 .. 1445829 -  -6.9  -3.14211   ATTCGTGCGCATGAA                CGGCC GGC GGCCA                TACCATCGGGCTGTG
    ML1232   3  78 -76 1465635 .. 1465688 -   -14  -2.70932   GGGGCGGTGGAAGGA TCGA-GCGGAGCTGGGCGAAAACAT TCAGG ATGCTGTCGCGGAGCTCCGCGTCGA TGCCGGCGATCGGGT
      glbO   7  62  21 1498112 .. 1498130 -  -8.1  -3.23715   AGAACTGGTAGAACA             CCGCGGT CGACC ACCACGG             CTGGGTCTCGTGGCC
    ML1292   6  56 402 1540198 .. 1540210 -  -5.5  -3.54307   AACACGTTGTCCAAA                GCGTC GCC GACAC                TGCTGATGGATCCGG
     ansP1   5  59 160 1552331 .. 1552359 -  -8.7  -2.64155   GGGCGCGGAAAGCGA        GCGCGGACCCCGA TAA CCGAGGTGAGCGC        AGCCGCGGCATAACC
    ML1312   1  60  -3 1565143 .. 1565156 -  -2.3  -4.27192   AAATCTTGACGAAAA               CTCGC CTCG GCTAG                GCCGCCGATTCCGTT
    ML1338   2  56 266 1595170 .. 1595183 -  -5.3  -3.56727   GCCAAGGAACGACAA               CAAAC TGTA GTTTG                ACTCGAATTTCTCTG
      polA   4  68 353 1647844 .. 1647867 -  -8.8  -3.61517   AGGGCCGGTCAACAA          GCCGCCGACA CCGA TACCAGCGGC           AGAAATGGTGCAAGG
    ML1389   6  57 267 1664896 .. 1664907 -  -7.2   -3.1364   GACGCAACCACCCAA                CGCG CTAA CGCG                 TCGATCGGGATTGTT
    ML1418   3  47 317 1700367 .. 1700379 -  -5.5  -2.77791   GGGAACTGAAGACCA                GGCTA TCG CAGCC                GAAGAGCTCCAGGAC
    ML1440   8  54  89 1733530 .. 1733550 -  -6.8  -3.07994   CGCAACGGCATGGAA            GGCACCCT GATCG AGGGTGAC            CTGCCTGAGCCGAAG
    ML1508   5  53 245 1819293 .. 1819312 -  -7.2  -2.61582   CACGTCAGCGACAAC            CTGACGAA ATGC TTCATCAG             CCAATGACTATGACC
    ML1562   7  76  54 1886220 .. 1886240 -  -6.8  -4.67982   CCCGATGGAACAAAA            TGCTGGGC GCCTG GCCCATCA            CCACCACCTTCCCTG
    ML1628   4  50  76 1953362 .. 1953372 -  -3.2  -3.62224   AGACTGGCCTAACAA                 CCTG ATC CAGA                 ACCATGTGCAATGGT
       fpg   5  47 178 1999798 .. 1999813 -  -5.4  -2.88427   AACACGCCGTAGAGA              TCCTCG GAGC CGAAGA               ATAACTGCACATCTC
    ML1683   3  68  19 2028651 .. 2028698 - -10.6  -3.05343   CGTACAGCCCTAACA CGCAGATACCCTCCGGGTGA AAGTAACG CCTACCGAAAGGTATCTGCG TTAGACTGTCTATTT
    ML1717   7  52 185 2071141 .. 2071168 -  -6.2  -3.17051   GTGTGATCATTAAGA        CGAAGCCGGCGT ACAG ATAGCGGCTTCG         GGTTCAATTTCATCG
      nrdF   3  59   6 2090595 .. 2090607 -  -5.5  -3.76393   AGACCTGAAGGTAAA                GCAGC TGA ACTGC                GACCTTTAGAAGTCC
    ML1781   2  38 145 2157518 .. 2157528 -  -2.4  -2.65112   AAGGCATCCATATTA                 CCTC GAT GGGG                 TCAGCACGGAACGTG
    ML1781   2  38  85 2157578 .. 2157588 -  -2.4  -2.52464   GTGCCCCGGAATCCA                 CGCC TAT GCCG                 ACGGCGATTTCGCGT
    ML1798   3  43 350 2176546 .. 2176569 -    -3  -3.17763   GTCATACTCGATCAA          TCCCCCAGCC GACG AGCCGGTGAA           TGACGTTAGCCGCCA
      rplA   4  49 198 2290098 .. 2290111 -  -4.5  -3.29325   GCTCGAGAATCAAGA               CCACC CGTC AGTGG                TATCCACGGCCACAT
    ML1918   5  60 222 2301583 .. 2301613 -  -9.1  -2.87468   TCCGACGACAGCAGA      GGCACA-GGACTCA GCGC TGAGTCCGTGTGTC       TACCACGTGGTGGCC
    ML1936   4  63  59 2322118 .. 2322140 -  -7.8  -3.57144   CTTTCCAGGTTTAAA           TCTACTACGT TAT AAGTAGTAGA           TAGAGATGGCGGTCT
    ML1945   3  68  62 2331704 .. 2331714 -  -6.8  -4.07568   TGGCTTCCGGTAAAA                 CGGT TTC ACCG                 ACCACTCGGACAGGT
    ML1949   6  71 227 2336032 .. 2336050 - -11.6  -3.14051   TCATTTTCACCAACA             CGCCGGGC ATT GCCAGGCG             CAGACTCGGAACCCG
    ML1972   2  52  69 2356232 .. 2356242 -    -4  -3.60098   ACGTGCCAGCCGAAA                 TCTT CGA AAGA                 TAATAATTCGTTTTC
      aceA   6  52 -37 2369823 .. 2369839 -  -5.7  -3.14132   CTCCTTGGTGATCAA              CCGCCGC AGC GCGACGC              GATCGGGGGTAAGCA
    ML1997   3  56 183 2387336 .. 2387349 -  -2.3   -4.1891   CTGGGCGAAGAGAAA               TCCAC GAAG GTGGT                CGGTGATCGATGCGT
    ML2012   6  65 182 2404266 .. 2404287 -  -8.7  -3.28745   TGCCGAAGAATCGAA           CCACGG-CTC GGC GAGGCCGCGG           TGATCGAGACAATTA
    ML2035   5  59 284 2424868 .. 2424882 -  -4.2  -3.92373   CAGGCTAGGCATAAA               GCTGAC AGA GTCAGG               GTCAATTTTCAGATA
    ML2053   2  53 127 2440943 .. 2440970 -    -7  -3.01712   TTCGCCGGGGTAACA        CTGGCAATGCCGG CTA CCGGC-TTAGCAG        GGTTCCTCTTCAGCT
      gcvB   8  66 229 2463168 .. 2463190 -  -9.8  -3.10112   AGCATAGCCGAAAAT           GCCCAAGCAG ATC CTGCCTGGCC           GCCCGTCCTCTGCGG
    ML2129   6  89 362 2530272 .. 2530325 -   -17  -2.90075   TCGTCGCCAACCACA CCGTG-TGAGTGTCAAGGTTGGCGGA CAAC TCCGCCAACCTTGACA-TCATCTCCG ATGCACTTACATAAC
    ML2140   8  63  -5 2541977 .. 2541990 -  -2.3  -4.43189   AGCAACGCCATAAAA               GCGTG AGGT CACGG                GCTTTCGTCAATCAA
      cspB   5  61  31 2551959 .. 2551980 -  -4.3  -4.10612   AGCCACAATGAGAAA           GACGACGCT GCGC AGCGCTGCC            TTCAAGCTAATCAAC
    ML2158   9  58 421 2560659 .. 2560676 -  -2.7  -4.04295   TCAACGAGAACCAAA             GAAC-GCG AAG CGCTATTC             GACGCTTTCCGCCGC
    ML2177   4  50 -10 2588597 .. 2588607 -    -4  -3.47226   ACAGGAATCAACCAA                 TCAA GCG TTGA                 GCAGGCTGACCTTGA
      phoT   6  57 -13 2604276 .. 2604286 -  -8.2  -2.77899   CGTTTCTATGAACTA                 GCCG AAG CGGC                 CGGAGATGTAGTCCT
    ML2201   6  55 197 2615236 .. 2615251 -    -4   -3.7511   TTGGCTACAATACAA              GCCCAGT CAG ACTGG-C              TACAATCTACACAAG
      purM   5  61 332 2619068 .. 2619089 -  -4.3  -4.05004   GCAGGACAATAATAA           CGACACCAA GTGA TCGGAGCCG            TCTACTTGCTAGACC
    ML2274   7  57 405 2697594 .. 2697612 -  -7.4  -3.11732   GCGAAAGGTACCTAA             GGTGGC CGCAGAT GCCACC             CAACTTCCCTTTAGC
    ML2279   4  49 247 2702399 .. 2702411 -  -6.3  -2.87564   CGAGGCCGCCATACA                CTAGT GAC ACTAG                TGCGGCGGGCACAGA
    ML2288   4  67 193 2712212 .. 2712243 -  -7.2  -3.72576   GCCGGTGCGAGGAAA      CCCGTG-GGCGAACG CAG CGTCTGCCACACCGG      CACCGCTTATAGTGA
    ML2298   2  63 113 2722850 .. 2722864 -  -9.2  -3.08679   TCGGTGGACCGAACA               CGGCGC TAT GCACCG               CACGGACGCTACGTA
    ML2307   4  63 405 2731048 .. 2731058 -  -6.8  -3.73756   TATCGCAGGAAAATA                 TGCC GCT GGCA                 GGGCTCATGTTAAAT
      glpK   9  68 182 2741608 .. 2741631 -  -4.6  -4.36914   TCGTTGTGCAGAAAA          GTCCACTCAAG CCA CTCGA-CGGAC          CAGGTAGCGGACGCT
      recR  12  82  -5 2760606 .. 2760635 - -15.9  -2.75536   AAAGCACCTGCAAAC       GTC-GATTTCGGCG AAA CGCCGAAATCAGAC       CATCGTTCGCCGGCC
     dnaZX   3  41 398 2765269 .. 2765309 -  -2.6  -2.93073   CGGTGTCAAGAATTA CCCCGC-CTACTTCAACTT TCTG AAGTTGAAGTTGCGCACTG  GCGGCTTGCTACTTA
     dnaZX   3  41 155 2765542 .. 2765552 -  -2.4  -3.04792   CGAGCATTGGGAAGA                 CGCC GTT GCCG                 AAGTCGGCCTACCCA
    ML2349   6  48 305 2790597 .. 2790607 -  -2.4  -3.68351   CCGCCACCACCCAAA                 GGTC ACT GGCC                 GCTGATCTCCGCACG
    ML2379   5  56  55 2849805 .. 2849825 -  -3.1  -3.88832   AGGAATGAGAAAATA            GCCGGCGCC GCA AACACCGGT            CGACTCCTGGCAGCC
    ML2390  12  48 429 2860848 .. 2860871 -  -5.2  -2.90496   GCTCCGTGGAAACCA          CCACGAGCAG TGTC CTGGTCGTGC           AGCACGGTTGCCACG
      metB   8  56 401 2863377 .. 2863393 -  -6.5  -3.29144   TGACCTGCGCGAGAA              CGGCG GATATCA CGCCG              CCCGCGAGGAACAGG
    ML2407   6  58 323 2878001 .. 2878027 -  -2.8   -4.0827   ACACAGTCACACAAA         TTCACCCTGGCG GTG CGCTTAGGTGAT         GCTCACACACGGCAA
    ML2427   4  56 351 2902108 .. 2902120 -  -3.3  -3.91911   CTGATGCCAAGGAAA                CCAAG GAG CTGGG                CTTGACGACGCCGAT
      deoC   6  48 173 2926371 .. 2926383 -  -5.5  -2.89482   AACCTAACCAAGAAC                TACCC CCT GGGCA                TCCACGCGGACAACG
     fadB2   2  54 250 2933825 .. 2933836 -  -4.4  -3.55444   TCGTCACGCTCGAAA                TACG CGCA CGTA                 ATAACCTATCGTTGG
    ML2468   1  38 391 2941614 .. 2941636 -  -2.6  -2.66272   GTTCACCGAAACGCA          CTGGCCCGC ATTCCG GCGGGTC-G           ATTTCCTGCGCGCGC
    ML2476   3  52 461 2950156 .. 2950178 -  -5.5  -3.21934   GCCTGTCGATAAAAC           GCCAGCACC CCATC GCTACTGGC           CTGCACAGGAAGCCA
      rfbA   4  56 274 2984013 .. 2984026 -  -8.1  -2.67393   ACTACAAGAGAAGAT               CCTGG TCAC CCAGG                GCAGCGGATTCAATT
    ML2561   6  56  21 3053189 .. 3053201 -  -7.7  -2.89154   CAACATTATAGGACA                CCTGA ATT TCAGG                ACTAAGCGCTCGTTG
     fadA2   9 100 356 3057079 .. 3057130 - -24.1  -2.64747   GTAGTCGATGACAAG CGGAACTGCAAGGTCCCCCGCTTCA ACGT TGAAGCGGGGGACCTTA-AGT-CCG GTAGTCGCTAAATAT
    ML2568   9  54  86 3063155 .. 3063176 -  -4.3  -3.68244   ACGACCAACTGCAAA           GGCGTCGCC GATC AGCAACCCC            AGCGCGAGGCGGACT
    ML2580   6  53 380 3079783 .. 3079795 -  -3.3  -3.83644   ACACTGAAAAATTAA                CGTGG TAT CAACG                ATGAACAGCTACACA
    ML2583  11  61  54 3085020 .. 3085034 -  -5.7  -3.72695   AGCTGCGGCACCAAA               GTACC TCATG GGTAC               GCATAGGCTCCGGAT
    ML2600   3  52 101 3104537 .. 3104559 -  -3.5  -3.56704   GGGCCACGAAAGCAA          GTATG-TGCGG ATG CCGCATCAT-C          GACTTGTCATGCGTC
      ilvD  13  66 -21 3112990 .. 3113045 -  -8.8  -3.53012   TCGCCTGGCGTGAAA GGCTGGCGCCGGATGCGGTCAGTATT GGCG AAGGCTAACCGCAGACCGCGCCGACC GTCGCCGAACTGACG
    ML2616   3  63 148 3122080 .. 3122119 -  -3.5  -4.27316   GCGGGTAACCCAAAA CACGCCGGGTCAGCCACCC AGTC AGGCGGC--ACCCGCAGTG  CGGGTGACATTGATC
    ML2629   5  50  44 3144518 .. 3144528 -  -3.2  -3.69323   CGACGATTAGCTAAA                 CCAG ATA CTAG                 ACCGCTCTTGCATTT
    ML2659   8  56 249 3181811 .. 3181825 -  -2.8  -3.95435   CCTCGTAAAAGACAA               CTTGCT CGA ATCAAG               TCGAGTCTACAGTCG
      dnaB   2  50 372 3229927 .. 3229942 -  -3.2  -3.63991   GATTATCGGTAATAA              TCTTGC ATCT GCATGA               CTTTAGTCAAGAGTG
      pcnA   6  68 448 3247797 .. 3247820 -  -8.8  -3.61517   AGGGCCGGTCAACAA          GCCGCCGACA CCGA TACCAGCGGC           AGAAATGGTGCAAGG
    ML2705   8  61 449 3260496 .. 3260527 -  -7.2  -3.47322   CTCTAGGACAACTAA      CGGTAGCCCG-TCGG ACT CCGAACGCGCTGCCA      TTGCCAATAACGTCG
    ML2704   2  48  50 3261029 .. 3261044 +  -3.9  -3.35996   GCTTAACTACAGCTC              CGGCC CCGACT GGCTG               TTGTAACTGAGCGTC
    ML2679   3  54 248 3228330 .. 3228344 +  -7.8   -2.7674   TTCCAGCTTTCGAAT               CTGCTG GCT CAGCGG               TGGTTGGGTGGTGTG
    ML2664   2  66 265 3191795 .. 3191807 + -10.5  -2.75844   CTAAGGCGTTTCGAA                CCCGC TCT GCGGG                CTTTGCAGTACAAGC
     fbpC2   3  57 202 3179016 .. 3179042 +  -7.2  -3.05935   ATAGCCGCGACAGTC         CGTCACTTTTCC ACC GGCGATGTGACG         TTCGATGCCCCATCT
    ML2627   2  54  10 3141290 .. 3141320 +  -6.8  -3.05384   TTTTAATTCGCTGCA       CGACGCTAACGCTG GGT TAGGCTTGGCGTCG       TTAGCTGCCACAGCA
    ML2615   5  59  63 3122251 .. 3122265 +  -5.6   -3.7948   TGCTTGCGGGGGAGA               GCCGGG CAC TTCGGC               TTTAGTCGCTGTTGG
    ML2567   0 NONE
    ML2502   2  46 389 2984534 .. 2984548 +  -2.7  -3.35992   GCGAGCCAACACTTC               GACCG TCAGC CGGCC               TTGGTTGAGGTAGAT
    ML2491   3  42 -35 2967663 .. 2967674 +  -2.2  -3.14344   TCACTGTGGTCGGCG                TACG ACGT CGTG                 TTGATGCACACCGTG
    ML2491   3  42  62 2967760 .. 2967780 +  -2.5   -3.0644   TACGCACAGCAACCG            CAGCCGA GGCCGTG TCGCCTG            TCTTGCCAGTTGGCT
    ML2474   6  66 231 2949512 .. 2949523 +  -5.8   -4.1552   GTCCACAAGCACGGC                GTCG AATC CGAC                 TTTCTTCGCAAGCTG
    ML2467   6  56 270 2941962 .. 2941976 +    -7  -3.23899   GATCTACCTGGTTGT               CCCCGG TCC CCGGGC               TTGGCTTGGTTACGC
     umaA2   8  79 238 2933187 .. 2933231 +  -9.9  -4.16279   ACTGGATGGCGATCG CCTTGTTCTTGTTGGCTTCCA GTC TGGCGGCCCACAAGTCCAGGG TTTTGGCGTAGTGTA
    ML2450   3  60 -26 2926473 .. 2926483 +  -6.8  -3.66378   AACAGCACAGGCGGT                 CAGG ACC CCTG                 TTTCGCTAACCTCTA
    ML2435   0 NONE
     cmaA2   3  56 316 2902758 .. 2902796 +    -8  -2.71011   TCGGGTAAATCTCTT   CCGAGCCGACAATCGAGC ACG GCACAATCGTCGCCTTGG   TGCTTAACGCCGCCT
    ML2406   3  54 369 2878651 .. 2878663 +  -7.7  -2.84504   TGATCCCGGTTGTGA                TCTGC AGC GCAGA                TGCTGTTTGGCCCCT
    ML2406   3  54 373 2878655 .. 2878668 +  -4.5   -3.5936   CCCGGTTGTGATCTG               CAGCG CAGA TGCTG                TTTGGCCCCTTTGAC
      greA   0 NONE
    ML2388  11  58 313 2858920 .. 2858935 +  -6.1  -3.60006   ATCCGCTACTTGTGT              TCGGC CAGGGC GCCGA               TTTGGGGGTCTAATT
    ML2388  11  58 390 2858997 .. 2859012 +  -3.2  -4.07885   TATGAGGTTAGAGCA              CCACAC GGTC GTGTAG               TTTTCGCGGGACGTG
    ML2378   1  54  53 2849759 .. 2849769 +  -6.8  -3.16564   CGCGGTTGCTGCGGC                 CCAC CCG GTGG                 TTCATGCACTGCCGC
    ML2348   1  42 204 2790970 .. 2790994 +  -2.9  -2.92642   AGGGAACGTATTGCC         TCGA-GAGCC TTTGCC GGTTCCTCGA          TATGTCCGTGATGCT
    ML2337   2  47  66 2770260 .. 2770274 +  -4.2  -3.06302   GCGATACGCTAACGC               GTGTGG CCC CCACAG               TTGACTGAACCTCGT
    ML2334   2  59 399 2766109 .. 2766157 +  -7.4  -3.28924   CTCAACCGCGCGGAC GGTCGCGCCCGC-CAGCATCAC CTCGGTA GTGCGGCTGCGCTGGCGC-ACC TTCTCACGCACCGTC
    ML2327  10  65  39 2759715 .. 2759731 +  -2.2  -4.54343   CGTGTTGGGCCCCGA              ACCAAC ACTTC GTTGGA              TTTGTTTGGATTTGT
    ML2313   2  58 355 2741902 .. 2741912 +  -6.8  -3.52073   CCTCGCCCCACGTCG                 GCGT CCA ACGC                 TTATCCTCTTGCCAA
    ML2302   3  65  25 2727609 .. 2727629 +  -2.5  -4.56597   ACATCGAAATCGACT            TGCCGACAA GCT TTCTCGACA            TTTTTCCACGACAAC
    ML2297   6  60  28 2723012 .. 2723045 +  -8.1  -3.14931   TGGCCACCGCCTCCT     GGGTCTCACCGATTT CGGT AAGCCGGTGGGACAC      TTCCTCAGCCGTCAA
    ML2284   4  54 128 2708925 .. 2708946 +  -5.9  -3.27109   TATAAGCACCCTATC           GG-CGTATAC GCA GTATGCGACC           TCTTCGTTACCTTGC
    ML2273   7  48 184 2698183 .. 2698212 +  -2.8  -3.45849   ACGCCCTTAGCCAGT      CGC-TGGC-AGGCG ATCT TGCCCAGCCACGCG       TTGTAGTCCTGTGCG
      otsA   3  50 -44 2678715 .. 2678756 +  -7.1  -2.56571   CGCTGGGCGCGATCA TTTCTCGACGCGC-TCGCCG AAG CGCCGGCGCGCGACGCGACA TAACTTGCATCTCTA
      cpsA   1  48 158 2672030 .. 2672054 +  -6.4  -2.52464   ACGCCAACAACGGCA          GCAGGATTGG CCATC CCGATGCTGC          TGGATTGCAGCGCAG
    ML2237   3  48  31 2656881 .. 2656893 +  -2.6  -3.61398   CATGCTAAAACATAC                GCGG ACACC TCGC                TTATTCGCGGCAGCG
    ML2228   2  57  23 2646633 .. 2646644 +  -7.2  -3.05384   GTGACATCACGTGTA                GCGG TGCG CCGC                 TTGGATGGCGACGGC
      cpsY   1  46 292 2626244 .. 2626268 +  -5.5  -2.72379   CGCTACCCTTGAGCA          CCCGCCCAAGC GAA GCCTGGTCGCG          TAGTTCCACCGTTAC
    ML2204   6  78  16 2619343 .. 2619369 + -14.5  -2.55838   CACTCCCAACTCTGT         CGTGCCGATGT ATTCC GCATCGGCACG         GTGTTAGTGTTAGTT
     phoY1   2  41   7 2604253 .. 2604292 +  -2.8  -2.83164   TCACGCTAAGTGGTT  TGCCCGGCCGTTTC TATGAACTAGCC GAAGCGGCCGGAGA   TGTAGTCCTCAGTGG
    ML2176   3  48  -4 2588440 .. 2588450 +  -2.4  -3.54638   TTTGCTCAACACAGT                 CCTG ATA CTGG                 TTTCGCCCAAGTTAT
    ML2157   2  43 153 2561138 .. 2561151 +  -3.8  -2.79327   CGCCGTCGGCGCACA               GGAC CGTCTC GTCC                ATTTGAATGACCTCG
    ML2124   4  57 -34 2526175 .. 2526190 +  -8.2  -2.87132   GCCCGCTGGGCGGCG              CGCGGC TGCT GCTGCG               TATATCCGCGCCCAG
      mntH   1  51 335 2496117 .. 2496139 +  -6.9  -2.78596   GTTAAAGGTAAAGAA           TTCGGCACC CTCGC GGTGCCGGC           TGTAGTGGGACACTC
    ML2091   5  49 241 2488135 .. 2488148 +  -4.5  -3.21924   ACTATATCGTACTTT               GC-CGC CTG GCGTGC               TGTTGTGCGACCTAG
    ML2070   5  60 402 2462920 .. 2462939 +  -9.2  -2.74784   GGTCGCGGTCGAGCG            TGCCGCTC GGGT GCGCGGCA             TGAATTTTAGGAAAT
    ML2048   2  78 460 2438522 .. 2438555 + -13.2  -3.24188   GGCCGAAGCGGGAAT     CCGGATCAGCGGCA TTGGCT TGCCATTGATCCGG      TTGCTGGTGCTGTGC
    ML2031   1  41 175 2421781 .. 2421791 +  -3.2  -2.86271   ATAGTCCAGAGTAGT                 CGAG GTA CTTG                 TGGTTATCATCGCCC
    ML2020   5  53 364 2412593 .. 2412611 +    -3  -3.82031   GCCACAATGTCGTCG             CTGTCAGC AAG GTCGACGG             TTTCGTGATGCTTGG
       aao   4  59 -37 2404414 .. 2404437 +  -7.4   -3.2963   TGACCTTATCGTGGG          GGTGCG-CACG CGA CGTGGTGCGCC          TTGTCAGCGACTGAT
      ctpA   2  42 308 2376035 .. 2376045 +  -2.4  -3.09516   CACACCGAGCGAAGC                 CGAC CAC GCCG                 TTGACTCGTGGAGCA
    ML1974   5  60 370 2360540 .. 2360561 +  -8.7  -2.84919   GCTGCGCGGTGAGTT           CCAGCGG ACCCTGAC CCGCTGG            TCCTTGTCAGTCACT
      coaA   4  47 405 2342906 .. 2342921 +  -4.6  -3.05844   CGAATAGTTATACCG              TGCACG GGGA CGTGCC               TGTTCAGGTGCGGCC
      fumC   4  61 324 2335372 .. 2335400 +  -7.3  -3.43338   TGAATACTGAGGGCA        CGTGCGGCGGC CTTGGCA GCCGCTGCGGG        TTCGTTGATCTGGAT
    ML1922   3  69  26 2305546 .. 2305568 + -11.2  -2.87404   CCACGGCACCGCACA           GTGGCGTTGG CCG CCACCGCCGC           TCTGGTCGTTACTAT
    ML1915   4  50 116 2298931 .. 2298960 +  -5.5  -3.14344   CTTTGCTGGCAGCCA       GCCTGGCCCAGTT ATCG ACCCGGGCCGGGG        TTACTAAAACCACTG
     mmaA4   5  60  36 2288563 .. 2288573 +  -8.2  -3.16881   AAGTGGTTGGATTAC                 CGGC TGC GCCG                 TTCGTCGAATAAGTA
    ML1829   1  39 250 2215440 .. 2215453 +  -2.4  -2.82803   GATCTTAAAATAGGT               CTAC GCTACA GTAG                GTTTAAGTCTAGGTA
       acn   4 100  39 2198005 .. 2198044 + -32.4  -2.91322   AGTGAAGACCATCTG  GCGACTCGGCGCCATCGA ATCC TCGATGGCGCCGAGTCGC   TGCTTTGCCGAATAT
    ML1804   9  57 179 2185920 .. 2185931 +  -7.2  -3.12351   GCCAGCCGGGCGAAC                CGCC GATC GGCG                 TTAGGTGTAGCGGCC
    ML1796   2  59 259 2175974 .. 2175990 +  -7.9  -3.28712   ATTGCTAGTGGCAAA              GAGCAGC CGG GCTGCAC              TTCTCACCACCACCG
     adhE2   2  56  80 2161440 .. 2161459 +  -2.1  -4.18018   CATCTGGATAGTCGG            TGACGAC ACCGAG GTCGTGA             TTTTCAATGCCACCC
      uspC   0 NONE
      adhA   3  48 214 2089218 .. 2089243 +  -3.5  -3.33009   CGGCTACAACAAAGT         TATAAATTATA AAGT TATAAGTTATA          TTGTCCGAGCTTTTC
    ML1720   2  53 386 2077581 .. 2077619 +  -7.4  -2.67803   ACACTGCAGGTAGTG   CGTGACGGTTGACCGG GGCTGTG CTGTTCGGTCGTCACG   TCCATTTGGTAGGGG
    ML1715   3  53 376 2070233 .. 2070261 +    -3  -3.76839   CCAAACGCCGACTAC        TGCTGGCGCTGT TCATC ACTGCGCTGCCA        TTTGGCTTCGCATTC
    ML1704   2  85 118 2055859 .. 2055880 + -14.5  -3.41988   TTGTATCCCGGCAAG           TCGCCTACG ACCA CGTAGGCGA            TCTTCTTCGATACCG
    ML1699   3  54 415 2049593 .. 2049608 +  -4.6  -3.61398   CGACTTGTAGACTAT              GCGTGG GTGC CCAAGC               TTATTGGCAACCGCA
    ML1682   4  76  52 2028700 .. 2028710 +    -4  -4.99947   GAAAGGTATCTGCGT                 TAGA CTG TCTA                 TTTTCTTTACTTGCG
    ML1677   4  56 386 2022196 .. 2022207 +  -5.8  -3.53012   CGCTGGCTGCCACAG                TGCC ATCC GGCA                 TTTCGAGCACGCCGC
    ML1669   5  72 170 2014074 .. 2014085 +  -2.2  -4.91712   ATCTACCAGGCCGGT                G-GCG AAT CGCTC                TTTTTCTGGATTGGC
    ML1657   7 100   8 1998873 .. 1998924 + -26.4  -2.97747   CGCTGTAAACACCCG GTGATGTGCACAAGAACAATATCA CATG TGATATTGTTCTTGTGCACATCAA TGTATAATGTCACGA
      panB   6  60  63 1970051 .. 1970062 +  -2.2  -4.24948   AAGTGTTTCCACACC                GACT AGCA GGTC                 TTTTAGGTGTGGTCA
    ML1624   3  41  -8 1949419 .. 1949433 +  -2.8  -2.78798   CAGCTCAACGCCGAG               CCGT CGTAAAC ACGG               ATTTAGCTCACCGCT
    ML1605   1  52 309 1931715 .. 1931736 +  -5.7  -3.06696   TCATCCAACGACGTA           CCGGTGGCG ATTA CCACACCGG            TCTGTTGAACAGCGA
    ML1584   3  50 272 1910116 .. 1910130 +  -2.7  -3.55444   GCCCACCCCGATTCA               GACGC AGTCC GCGAC               TTTGAACAGTGACAC
    ML1572   3  53  64 1898586 .. 1898596 +  -6.8  -3.01924   CCGCGATCAGACCGT                 GTCC ATC GGAC                 TGTTCGGGCCGAATG
      proS   1  43 118 1878802 .. 1878826 +  -2.8  -3.07443   ACCGAACCCAGACGC          GACCGCCA CCAGATCCA TGGCAGTC          TTGGCTCACATCTCA
       ald   3  47 332 1848413 .. 1848428 +  -4.6  -3.05844   CGAATAGTTATACCG              TGCACG GGGA CGTGCC               TGTTCAGGTGCGGCC
    ML1511   8  64 174 1822130 .. 1822145 +  -8.2  -3.52918   CCAGCAAGGGTGGGG              CCCGCG TGTT TGCGGG               TTGCTTTGGGGGTTG
    ML1486   4  66 341 1791599 .. 1791616 +    -4  -4.36262   GAGGATAGTTGTTAG             CGCCGC GGGGTA GGGGCG              TTTTAGTGTGCATGT
      mmuM   4  51  71 1782278 .. 1782301 +    -6  -2.90723   CCTTGGCTTCTTCGG          CGGTCAGG-AT TTT ATCCCTGTCCG          TGTCCTTACGGATCA
    ML1448   6  71  93 1741551 .. 1741569 +  -7.4  -4.05446   GCCTTATTACTCTTT             GTCCTTGC CGT GCAAGGAG             TTTCTGCTTGCCCGA
    ML1444   1  44 426 1739719 .. 1739762 +  -4.4  -2.87132   AGATCACACTATACT GGCCGTCGGGCATCAGTAACG CAT CGATGCTG-TCCACGCTGGCC TCTGTCCAGCGGACG
    ML1439   7  52 -21 1733661 .. 1733687 +  -5.1  -3.28791   GCGCTTGGACTTGAT        C-CGGTCCCGCCG CCG CGGCTG-ACCGAG        TTATACGCACGCCCT
    ML1439   7  52 418 1734100 .. 1734121 +  -3.6  -3.61715   CGGCTCCGGCGTCGA           CGGCACCG AGTAGA CGGTGTAG            TTGTTCGGGCGCGTG
    ML1420   3  51 221 1706965 .. 1707002 +  -2.6  -3.80855   TCCAGAGGATGCACG   CGCCGGTATCGAGGTAG ACGTG CTTCCACAATGCC-GCG   TTAATTTTTCACGGA
    ML1417   5  51 272 1700726 .. 1700752 +  -6.4  -3.02144   GCCACACCCGATCGA         CGGCCGCTGGTC GGA GTCTACTGGCCG         TCTTGCGAGCACTGC
    ML1334   2  73   6 1588146 .. 1588174 + -12.4  -3.01924   ACCACAATAGGCTGA        CGCTCGTCACGT GGGCA GCGTGTCGAGCG        TCTTCGGCAGCCGTC
    ML1313   6  53 280 1567236 .. 1567259 +  -3.2  -3.76568   AAGTCGTGTGAACCG          GTCTCAGCG GCCGACA CGCTGA-AC          TTGTGTTGTAGCTCA
      cysS   4  56 157 1551541 .. 1551551 +  -5.4  -3.64162   CGATCTGGACAAAGT                 CTAG TAG CTAG                 TTTACCGTGGTTGCT
    ML1289   8  73 240 1538354 .. 1538366 +  -5.5  -4.65722   CGCAGTGCAGCCTGG                TCGCT ATT GGCGA                TTTGTTTGTCTATCG
    mmpL10   1  41 228 1465412 .. 1465423 +  -2.2  -2.90496   GCTCTGGCTAAGATC                TTCG GATT CGGA                 TCGTTTGAGGAAGAA
    ML1210   6  54 274 1431553 .. 1431564 +  -2.2  -4.00445   CTGGTTGTGGCGCAT                CATG ATTT CGTG                 TTGTTCTTCGTCGTA
    ML1175   4  52  63 1372507 .. 1372531 +  -3.6  -3.58343   CGACTGTGTCTAAGC         CCGAAGCGCGT CTTG ACGT-CTTTGG          TTTGGAAGTGCTCGA
    ML1147   9  63 443 1338823 .. 1338842 +  -2.1  -4.49314   AGTGCGGCATAACGG            TCG-CCGG AAGAA TCGGACGA            TTGTTTTTCATGGTA
    ML1120   5  61 126 1298658 .. 1298716 + -8.79999  -2.90078   GGATGCGCGAAAAGC -TAGCAGGACTGCCCGGCGAGATCGGT GCGTCG GCCGATCTCGTCGGGCAGTGCCGAAGG GTTTGATCTGCACTA
    ML1106  10  78 187 1280954 .. 1280974 + -14.7  -2.52676   CGTCAGCCAGTTCTG            TCGCGCGGG CGG CCTGCGCGA            TCCGTTGAACCGATA
    ML1093   4  56   5 1258591 .. 1258602 +  -7.2  -2.98823   TGGGCCGTTAGTTGT                CGCG AGGG CGCG                 TGTCTGTACAACGAC
       dxs   7  67 314 1203460 .. 1203470 +  -3.2  -4.57482   AGATAGGTGAAGGTT                 TCTG AGT CGGA                 TTTATTTGTCGCTGG
    ML1029   7  63 297 1195953 .. 1195976 +  -8.8  -3.14132   GGGCAGCAGTGGCCA          CTGG-CCGCAC CAC GAGCGGGCCAG          TTCGTCGGCCAACCA
    ML1016   3  71   2 1186228 .. 1186254 +  -8.6  -3.91066   TCAAGAAGGGTTGAT         CAGTTCAGCGGC TCG GCCGCTGCGATG         TTGTGTTGTTTGGGT
    ML1006   4  56 402 1178057 .. 1178081 +  -2.2  -4.07246   CGTGCCCTGATCCTG         GTAC-GGTG-GC TTG GTGCACCGGTAC         TTTCGTTTCACCTGC
    ML0946   4  60  22 1116575 .. 1116590 +  -3.9  -4.07568   TAGATTGCGATCAAT              GTGCC CAACCA GGCGC               TTTTAGGGCGCCCAA
      glnA   2 100   7 1095819 .. 1095859 + -31.4  -2.84878   GATGTCTAAGGGGAA  CGCGGGAACCCGCTTGGT GATCA ACCAAGCGGGTTCCCGCG  ATTTAGGTTCGGGGC
    ML0901   6  54 442 1068956 .. 1068967 +  -4.4  -3.60151   GCTTGTGACCCGACA                TAGC CGTC GCTA                 TTGTAATTTGACACC
    ML0878  10  86  74 1043095 .. 1043119 + -11.3  -4.11394   TCCTTGCTAGCTAGT          CCCTTCGCCGC TGC GCGGCTGGGGG          TTTTCGCACTACGCT
      ilvE   4  47 283 1031570 .. 1031582 +  -4.7  -3.08133   GGCAACCCAACCAGG                GCGCC CAG GGCAC                TTCCGTCAGTAGCTG
      pepR   7  72 162 1017685 .. 1017731 +  -2.2  -4.87665   GTGGTTTGCTGACTA AATCACCACCAGGCGCACCGG CCACCA CCGGTCCTCTTGGTG-TGAAC TTTTTGTGCCTCAAC
    ML0837   8  49 208  994473 ..  994495 +  -6.2  -2.73364   CGTTGTCGACGTACG           GTTGCGCACC GAC GATGCGGAAC           TCATTAGCGTCGAAC
    ML0818  10  84 442  968507 ..  968529 + -13.4  -3.64822   TTTTGGCTGTCCTGG           CTGCGGCCAC TAT GTGACCGCAG           TTTAAATCGAGCAGT
    ML0806   4  55 457  956184 ..  956204 +  -3.9  -3.76759   CCAACGCGTTCAGAA            TCGTGGCGA ATT TCGCTGTGG            TTTCATCAACTTCGT
    ML0796   8  63 189  942631 ..  942650 +  -9.2  -3.18582   AAAGTCCGTACCTGC            CCACCGGG TCAG CCGGGTGG             TTGGTCCATGAAGTC
    ML0782   6  63 332  927657 ..  927673 +  -7.2  -3.67296   GACTCTGAAGAGTCT              GGGTGC CAGCA GCGCCC              TTTAGCTGCGTCGTG
     rmlA2   7  68 -40  896513 ..  896534 + -10.1  -3.21925   TGTGGCCCGGTGTTT           CGATTCCCG ACGG CGGGATTCG            TTACTCCTCCGATGT
    fadE25   3  54 233  879255 ..  879271 +  -6.5  -3.11812   GCACGGGTCTATGGT              TAGCGGT GTA ACCGCGA              TTCGGTCGTGTAGAT
      lpqC   2  52 373  856063 ..  856074 +  -4.4  -3.42374   CGCGATGTCCTGGTA                CTAG CAAT CTAG                 GTTTTGTTCCTAACG
       add   4  48 341  839108 ..  839119 +  -3.6  -3.28637   TGGATTAGACTTAAC                TGCG ACTG CGCG                 TTCGTGATGTTGGTG
    ML0687   5  50 277  824387 ..  824425 +  -3.1  -3.55071   TCTGAACTGCGGCGG   CCAGCTCCGCATC AAAGTCCTGAACC GATGCTGAGCCGG   TTTGGACAACTCTGC
    ML0679   9  83 195  814567 ..  814607 +  -7.6  -4.72272   GATGCGATCTGGGTA TATGCGTTGCGGGGTGGTG CCAT CACCACCC-GCAAGGTGTC  TTTTTGCTCACCGCA
    ML0675   5  52 400  812218 ..  812229 +  -5.8  -3.14132   ATCCAGTGGTCAATT                CTCG CCAG CGAG                 TTCATGACAGCCCCC
    ML0644  18  77 240  780367 ..  780394 +  -8.4   -4.3129   CCGCTACCAGGAAAA        TGGCCCTCGGAG ACTT CTTCGAGAGCTA         TTTTCATGCTCGATG
     whiB7   7  61 -21  771970 ..  771986 +  -7.3  -3.53012   TCGTGGACGACCGTG              CAACGAT GTC GTCGTTG              TTTAGAGAAACAAGG
    ML0588   4  54  -7  714093 ..  714104 +  -2.2  -3.92178   CGATGCTGCCGGGCA                CCTG GTAG TAGG                 TTTGCTTGGCGTAGT
       ppc   7  69 220  703238 ..  703265 +  -8.4  -3.71848   GAAGGTCATTATGAC        GCCACTAGCCAGG AAT CTTGGCT-GCGGC        TTCTTCGTCCAGCAG
      ribG   3  63  39  673145 ..  673161 +  -3.6  -4.19817   ATTGGGTCTTTTGTG              GTCCGC TACTC GGGGAC              TTTTGGCTCGCTCGC
      ruvB   8  51 -34  583410 ..  583428 +  -6.6  -2.79289   CGCCGGTCGGGGTCA             CCGGGTTG AGT CAGCCGGG             GTTATTCGAGTCGTG
      dedA   6  51  45  565272 ..  565288 +  -6.5  -2.74461   CTGCCGTGAGGGGAG              CTAGCTC GCC GGGCTGG              GTTTGGCCATCAGTC
    ML0448   5  72 413  548677 ..  548715 +  -2.1  -4.87803   AATATCACTAACAAG   GCCGGGGTGGTCCCCGG AGGTG TCGCGGTCCGCTGCTGC   TTTTATTTGCCAATG
      lppS   2  53  -2  526141 ..  526155 +  -7.8  -2.67705   GGGAACGCCAACATT               TGACGC TGC GCGTCG               TGATCTGACTTGTGG
    ML0418   9  56  59  518335 ..  518349 +  -2.7  -3.93695   GTCAGTGTTACCAGT               GCTGG TTCCT CCTGC               TTTGTCGCTGCTAGA
      guaA   3  55 433  493065 ..  493077 +  -4.1  -3.73068   CGACGTTACGGCCTG                GGTCT TGG AGATC                TTCTTGGATTGCACC
      choD   7  67 349  485509 ..  485537 +   -11  -2.54098   AGTAACATGGGCTCA       CCGGTC-TTCGGG TGCA CCCGCACGACCGG        ATGTTCGTTCCGGAA
      mrsA   9  59 187  459570 ..  459593 +  -4.5  -3.89524   TCGCAGTGGTCGTGT          GCGGTCGTCG CAGAT CGGCG-TCGC          TTTGTGGGCTGGCGT
    ML0325   6 100  94  415222 ..  415262 + -34.3   -3.5627   GAGTTTGGTCGGAAA  GTCTTTGCGGTCAGGCGGG AAT CCCGCCTGACCGCAAAGAC  TTTCCGAGATCCTCT
    ML0308   5  66   0  395161 ..  395175 +  -8.5  -3.54424   CGGGGTGATCGGTTA               GGCCC GGAGG GGGCC               TTTGCGAACGTCCGC
      thiD   0 NONE
    ML0287   2  43 232  369349 ..  369361 +  -3.3  -3.10164   GTTCGGGTACGCCGG                GGACG GGA CGTGC                TTCGGTGATCGATGA
    ML0270   0 NONE
    ML0243   3  54 351  320205 ..  320219 +  -5.6  -3.53811   CCCGTTGTGGCCACC               CTCGCC GCC GCCGAG               TTTGAGCCGGATACG
      clpC   8  77 154  308703 ..  308730 + -12.1  -3.30124   CCGCTGTACATTCGA        C-CTGCTGCCCA AACGA TGGGCAGCAGCG        TTATGAGCCGTAAGG
    ML0188   2  54 165  254456 ..  254471 +    -6  -3.37245   GAAGATGGCATTTTC              GGTCGC ATCA GCGTCC               TTGCTCTTCGGCTGC
      moaB   4  47  28  244798 ..  244810 +  -5.5  -2.79671   GCGGTCATGTGTCTG                CGCGA GGT TCGTG                GTTTGGGGTTGGCGT
    ML0142   4  51  63  204674 ..  204685 +  -2.2  -3.76224   TTGCGAAGGTACCTG                TGCT GAAC AGCG                 TTTCATCGCTCACGA
      lppX   2  56  23  189275 ..  189285 +  -2.4  -4.08216   GGGCCACCGCTTAAT                 CGGC TCG GCAG                 TTTTGACCAGGCTGG
    ML0128   7  63  82  173005 ..  173016 +  -7.2  -3.65046   CGCTACCTCACTTGC                GCGC GCGA GCGC                 TTCTTAACCTGAGGC
    ML0117  11  91 161  159413 ..  159448 + -11.8   -4.4261   CGTCGGCGATCATCG    GCCAGATCGAGGCCGT GACT GCGGCCACGATTTCGC     TTTTACTGTTCGGGC
     accD4   3  50  11  133433 ..  133457 +  -3.4   -3.6608   TATAGGGCGATTTTT          GCTGGAGGGC ACAAG GCCTGTCGGC          TTTCAATAAAGTGCT
    ML0065   2  56 102   88267 ..   88284 +    -7  -3.28712   GACGACAATGCCGTC             GTCGTC ACTGTA GACGAC              TTCTCCCGGAACGAA
    ML0044   6  63 129   55168 ..   55181 +  -6.7  -3.84808   GGCGCGGTGTCTGTG               TGGTC AGCC GACCA                TTCTTGTCGCTTAGC
    ML0028   2  57 195   33900 ..   33911 +  -4.4  -3.78329   CGAAAGACGGGGTGC                CCAA ACTC TTGG                 TTTGAATTACTGAAC
      pabA   7  63  27   19050 ..   19061 +  -3.6  -4.34402   CGGTTTACTCCGGCA                CCTG CTGG CGGG                 TTTTGATATGCCACC
      ppiA   5  79 -28   16513 ..   16533 +  -9.1  -4.21974   GGCCTACCGAACCGG            TTGTGATTG ACT CGATCACAA            TTTCTTAGGTGCTGC

SUMMARY

301 putative operon ends contain 1332 possible terminators.
Percent operon ends hit by terminators of confidence >= x:
	x	#>=x	hits>=x	%hits>=x
	100	11	6	6	2 %
	99	11	6	6	2
	98	11	6	6	2
	97	11	6	6	2
	96	11	6	6	2
	95	11	6	6	2
	94	11	6	6	2
	93	11	6	6	2
	92	11	6	6	2
	91	12	7	7	2
	90	12	7	7	2
	89	13	8	8	3
	88	13	8	8	3
	87	13	8	8	3
	86	15	9	9	3
	85	16	10	10	3
	84	17	11	11	4
	83	19	13	13	4
	82	20	14	14	5
	81	22	14	14	5
	80	22	14	14	5
	79	27	17	17	6
	78	33	22	22	7
	77	38	26	25	8
	76	41	29	27	9
	75	44	30	27	9
	74	46	31	28	9
	73	49	33	30	10
	72	53	36	33	11
	71	61	43	38	13
	70	64	46	38	13
	69	68	49	40	13
	68	78	59	50	17
	67	84	64	54	18
	66	99	78	62	21
	65	106	83	67	22
	64	114	90	70	23
	63	135	110	86	29
	62	142	115	88	29
	61	159	130	99	33
	60	179	148	111	37
	59	196	163	121	40
	58	220	184	131	44
	57	238	199	141	47
	56	286	236	165	55
	55	295	244	168	56
	54	352	289	188	62
	53	389	321	198	66
	52	443	365	217	72
	51	482	393	225	75
	50	535	433	238	79
	49	565	456	242	80
	48	638	508	253	84
	47	686	544	263	87
	46	793	620	268	89
	45	793	620	268	89
	44	868	670	269	89
	43	965	740	275	91
	42	1093	829	279	93
	41	1170	886	285	95
	40	1213	918	286	95
	39	1269	962	287	95
	38	1332	1015	290	96
	37	1332	1015	290	96
	36	1332	1015	290	96
	35	1332	1015	290	96
	34	1332	1015	290	96
	33	1332	1015	290	96
	32	1332	1015	290	96
	31	1332	1015	290	96
	30	1332	1015	290	96
	29	1332	1015	290	96
	28	1332	1015	290	96
	27	1332	1015	290	96
	26	1332	1015	290	96
	25	1332	1015	290	96
	24	1332	1015	290	96
	23	1332	1015	290	96
	22	1332	1015	290	96
	21	1332	1015	290	96
	20	1332	1015	290	96
	19	1332	1015	290	96
	18	1332	1015	290	96
	17	1332	1015	290	96
	16	1332	1015	290	96
	15	1332	1015	290	96
	14	1332	1015	290	96
	13	1332	1015	290	96
	12	1332	1015	290	96
	11	1332	1015	290	96
	10	1332	1015	290	96
	9	1332	1015	290	96
	8	1332	1015	290	96
	7	1332	1015	290	96
	6	1332	1015	290	96
	5	1332	1015	290	96
	4	1332	1015	290	96
	3	1332	1015	290	96
	2	1332	1015	290	96
	1	1332	1015	290	96
	0	1332	1015	290	96
