# Supplementary material for: Rapid, accurate, computational discovery of Rho-independent transcription terminators illuminates their relationship to DNA uptake
Source: Genome Biol. 2007 Feb 21;8(2):R22. doi: 10.1186/gb-2007-8-2-r22 (PMC1852404; doi:10.1186/gb-2007-8-2-r22)
Supplement: Additional data file 2 — As described in the text, the entire robust tail-to-tail region is searched; if the region is less than 500 nt, then the 500 nt downstream of the stop codon is searched (stopping if a gene start is encountered). In the case of ties, all terminators with the high score are output. [file gb-2007-8-2-r22-S2.zip › Mycobacterium_tuberculosis_CDC1551.ttperf]

    MT0009   8  62 401   11138 ..   11154 - -10.9  -2.62616   TCAGTTGGTAGAGCA              CTGCCTT TGC AAGGCAG              GGGTCAGGGGTTCGA
    MT0017   2  46 434   15143 ..   15156 -  -5.2  -2.94099   GTGCGGCAGCACACA               CCCC TTTGCT GGGG                GTCTGCCTTGGGCAC
    MT0031   9  60  25   31764 ..   31780 -  -2.9  -4.18018   CGTCGCGATCGAAAA              GCTGCTG GCC CATCAAC              TGCGCCGCCGTAACC
    MT0036   4  51 121   33689 ..   33723 -  -5.5  -3.18912   CGAGCCACCCATCAA     CTCGGAAGAGCCGGG TGGGG CCGGGAGCATCCGAG     GCACCGCTTGCCTGA
    MT0041   8  68 219   38769 ..   38781 -  -9.1  -3.66356   AGCGGCAAGCTCAAA                CGACG CGC CGTCG                CGCAGGCTTATCGAG
  MT0066.1   7  55 126   64804 ..   64830 -  -6.5  -3.34013   GAGGGCGCCAAGGAA        CCAG-CCACGGC AGCG GCCGCGGTCCGA         AAGTGGACAAAACGC
     icd-1   2  45 159   72080 ..   72096 -  -2.2   -3.4285   GCAGCTAAGGCACAA              CGTCAC GTTCT ACGACG              CCCTTTACGTCGCAC
    MT0082   4  49 381   84770 ..   84792 -  -5.5  -3.14602   GGGACCGGATCAACA           TGTTGCACC GCATG GGCGCATCA           ACGGTCGGTATCCGC
    MT0102   6  49 363  102426 ..  102442 -  -5.1  -3.17075   CCTGCCGGAAGGCAA              GGTCGAT GTC ATCGAGC              AGCTACGCGACCGCG
    MT0112   5  68 -29  119921 ..  119934 -  -6.7  -4.11692   TATTGAGCGCCAAAA               TTGCG TAGC CGCAA                GCTGTTTGACACGAC
    MT0125   4  69 294  139946 ..  139964 -  -8.2  -3.84406   CCTGCAGGAGAAGAA             CATGACCA CGA TGATCATG             ACTTTTGTTGTTCCA
      fbpC   4  93  16  156700 ..  156733 - -19.7  -2.87931   CGGATGTTCCACACA     TCGGCAGCAGCGC TGGCCGTT GCGCTGCTGCCGA      TGCTGGCTTGCTGGC
    MT0143   3  56 192  162603 ..  162623 -  -3.8  -3.70149   TTCAGACCAGGGAAA            TGCTGCGC TGGCT GCGCGGCG            AGTACAACGACGCTC
    MT0149   5  58 403  167029 ..  167039 -  -2.4  -4.13767   CTCGTGATCTGAAAA                 GGCC TAG GGAC                 GCTGCCGGGAATGTT
    MT0158   1  38 347  176478 ..  176489 -  -2.2  -2.78463   AGGTGCGTGACCACA                CCTA CGGT CAGG                 GGGTGGACATCGTCG
    MT0168   4  67  -4  187593 ..  187605 -  -7.7  -3.91798   GAACTCGGAAGGAAA                CGTGA ACC TCACG                CGATCGGTGGAATCA
    MT0177   2  62 116  197648 ..  197662 -  -5.6  -3.84514   ATCGCAACCATCAAA               GCCGCA ACG TTCGGC               CTGATCGCGGGCCTT
    MT0188   7  49  92  209712 ..  209723 -  -5.8  -3.14132   CCGGCTGTTCATGAA                GCGT TATG ACGC                 GCGGTGGCTGGTGAC
    MT0196   9  58 429  218063 ..  218073 -  -3.2  -3.96148   GTTTGCCAGCACAAA                 TCAG ACC CCGA                 TGTTCGCGTTCGGTC
      ilvD   0 NONE
    MT0203   5  58 405  224404 ..  224431 -  -2.6  -4.07568   CGGCGTCGTGCAAAA        GACCTTCCCCAT GTCG ATGGGCATGGTG         TCCGGCGGCCACCAG
    MT0208   7 100 159  234441 ..  234471 - -24.1  -2.78384   TTGGGCTGGACTASA       CCGGCGACGACGG GCGCA CCGTCGTCGCCGG       TGTCGCCCCGAACGC
    MT0208   7 100  21  234568 ..  234609 - -30.5  -2.78596   CATCCGCCGAGCAGA CGCAGAATCGCCCATTTGG TAGC CCAAATGGGCGATTCTGCG  TCTGCTCGCGGGGTC
    MT0211   2  49  65  237926 ..  237941 -    -6  -3.09834   CAGCCGACCAGTCAA              GCGGCG CGAG CGCTGC               GGGTGACCTTGACCA
    MT0222   4  88  22  253734 ..  253761 - -15.6  -3.40299   CGAGCAGACGCATAA        GCCCCCG-CACGC ACG GCGTGTCGAGGGC        TTTAGTGTCTGCTCG
    MT0233   6  64 168  266223 ..  266247 - -12.1  -2.52623   GTTGGCGGAGAAGAT          CACCGCCAATG GGC CGCTGGCGGTG          GTGGCCACCAAGCGG
     gabD1   9 100  27  279665 ..  279692 - -13.6  -4.24948   CGAGCAGACGCAAAA        TCGCCCAATTTCG TGC CGAA-TTGGGCGA        TTTTGCGTCTGCTCG
    MT0255   8  53 412  289500 ..  289514 -  -5.6  -3.31144   GCTGTACGCGCAGAA               CCGGGA TTG CCCCGA               GCATGACGCCGCCGC
    MT0255   8  53  77  289839 ..  289849 -  -4.6  -3.46285   CACTCGAAACATCAA                 CGGC TTC ACCG                 ACTTCGGCTTCTCAC
    MT0261   1  64 -38  298224 ..  298269 -  -5.3  -4.18018   CTTCCCGACCTAAAA CCGGGGGT-TAGCGGCGAAACA GCT TGCTGCCCAGCCATACCACCGG ATCATACTTGCGGTC
    MT0294   6  51 236  341800 ..  341812 -  -4.7  -3.30159   TCAACTGGTCTACAA                CGAGC GAT GCGCG                CCGGCCGCCGAGTGG
    MT0306   3  69 465  356417 ..  356459 - -11.9  -3.06696   TCCCCTTGCAAGAGA CCGCGCAGGTCG-CGGCGCG CCGG CTCGCCGACCATCTGCGCGA AATCGGTTGGGAGGC
    MT0318   5  68 393  365801 ..  365819 - -11.6  -3.28447   CCACCGATCAGAACA             CGCCGGCC GAA GGCCGCCG             TCGATACACCACGTC
      baiE   5  50 207  378501 ..  378511 -  -2.4  -3.61715   GATGGGCGTCAACAA                 GGCC AAG GTCC                 CAGGCAAAGGCTCCG
    MT0328   1  49 -15  382938 ..  382955 -  -6.3  -3.15861   GACGAGGCCCAGTAA             CGT-CAGC CCT GCTGGACG             CTGTTGGAACCGCCG
    MT0332   2  59 223  384980 ..  385010 - -10.4  -2.78463   AGGTGGTCGACGACA      CCGTGGCGCGCGA GGCTCG CCGCGCGCC-CGA       GCTGGCCGGGCGGGG
    MT0338   5  55 391  390228 ..  390249 -    -8  -3.14132   GCGCCGGCGCACCAA           GATGGTGG AACTGG CCACCACC            GCATGCGGTGGCTCG
    MT0338   5  55  85  390540 ..  390555 -  -7.5  -3.07816   CGCTGATCTAGCCAA              CCGGG TGCGGG CCCGG               GTGATCGTGGACGGC
    MT0342   1  51 -37  392779 ..  392793 -    -7  -3.15544   GGTCACTGTCACCAA               GCCCGC CTA GCCGGC               GCTGTGGGATCAGCC
    MT0359   5  55 351  414072 ..  414090 -  -2.2  -3.82031   TGAACGACGACGAAA             TCGCGTCG CTG CGCCGCAT             CATCGGCGGGTCGGG
    MT0369   8  49 217  424068 ..  424089 -  -3.6  -3.53012   CTGGTCGTCTGGAAA           CCGCGC-CG GTGAG CGAGCGCGC           GTAGCGGGGGAGCGA
    MT0376   2  47 217  438139 ..  438173 -  -2.1  -3.53012   CGCGCTGGTGTTAAA    CCTGC-TACCCATCCCG GGT CTGGACGGCTATGC-GG    CCCTGGAGCCGCACC
       fba   1  46 378  440965 ..  440975 -  -4.6  -3.02144   GCACCGGCGGCAACA                 CCGG CAC CCAG                 ATCGCCACCACTCTG
    MT0400   7  60 191  466554 ..  466570 -  -7.9  -3.53224   CACTCCTGGCGCAAA              CGACCGG CCA CCGGTTG              GGAATCGCTTACTCC
     ndh-1   3  49 458  470816 ..  470860 -    -7  -2.79183   GTGACCGGGAGTACA TCGACGGTCCGGTGCAAAAGC TGAT GCGCC-ACACCGGTCCGGCGA TGAGTGCGTTCAACG
    MT0407   5  50 186  475672 ..  475688 -  -2.2  -3.61517   ACCCTCGTCGAAGAA              GCTACA GCGTT TGTCGC              TGACGTGATCGSSKT
    MT0424   7  51 390  498360 ..  498373 -  -4.5  -3.39895   TGCGGCAGGAACGAA               TACGG GCTG CCGCA                ATAGGGACACCAGCC
    MT0434   8  57 235  507750 ..  507775 -  -7.5  -3.21099   GCGGTGCAGCACGAA         CGCGGGCTGCCG ATG CAG-AGCCCGTG         GACCGCCTTACGGAC
    MT0450   0 NONE
    MT0470   6  51 236  545934 ..  545949 -  -5.4  -3.33696   GCGGCGGCGAAGGAA              CGT-GGC AAC GCCGACG              AGTTCGTCGATATGG
    MT0480   0 NONE
      cmaC   4  54 370  561912 ..  561926 -  -2.8  -3.72576   GTGCGGTTTATGAAA               TTCATC GGC GAAGAA               ATTTTTCCGGGCGGA
    MT0492   5  55 122  566798 ..  566808 -  -6.8  -3.31461   CACCGAGCGTCAGAA                 GCAG ATT CTGC                 TCGATATCTACGCGT
    MT0497   3  69 106  569237 ..  569263 -   -10  -3.55444   CGGCTAGGGGTCAAA         GCCAGCGGTGGG ATC CGCACCGCCGCC         GACGCGGTCGCGATG
    MT0502   6  49  46  574415 ..  574448 -  -3.1  -3.53444   CCACCGGCGGCCAAA     CCGGCGGCGACG CAAATCCCGGT CACCGCC-CCGG     TCACGCCGTCGGATG
    MT0512   5  49 374  583822 ..  583860 -  -5.9  -3.04144   CGCGCACTGGCAACA  GCCACG-GCACCCCGGCGC ATT GCG-CGGGATGGGCGCCGC  CCGCCAGCCCAGCGA
      cma2   4  47 142  595074 ..  595097 -  -2.2  -3.53012   CCGTTGCCCTCGAAA          TGGCGCATCG CGTT CGGTGAGCCG           ATCTGCACCGCCGAC
    MT0537   5  65  79  609327 ..  609347 -  -2.4   -4.4017   CGAACGTCGACAAAA            CCACGCCG CCCGC CAGCGCGC            CCAGGTGCTCACCCA
    MT0540   2  47 361  611925 ..  611941 -  -6.5  -2.58767   GCAACGACCAAGGCA              TGGATCC TGA GGATCCC              GAGATGCTGGCCGAA
    MT0540   2  47  73  612214 ..  612229 -    -4  -3.29144   GTATCTGGCGGACAA              GATC-GC GCC GCTGATC              AGCATGGAGTTGGTT
    MT0545   0 NONE
    MT0553   2  49  12  623426 ..  623476 -  -5.8  -3.06133   GAAGCGCTCACCGAA CTGGCAGCGGTGGTGGCCGCTGGA TTC CCCGGCGACCCGCGGCGCTGCAAA CCGAGCTTCACCTAG
    MT0562   0 NONE
    MT0566   5  81 472  633863 ..  633903 - -16.8  -2.71712   TGGTGGTCGCTAAAG CGCCGGAGCCGGGCCGGGT CAAG ACCCGGCT-GGCCGCGGCG  ATTGGCGATAAGGTC
    MT0585   3  53 325  651515 ..  651534 -  -4.2  -3.57561   GCGTAACGTCGCAAA            CCAGCAAGC GGC GCT-GCGGG            AAATGGCTCGTGTCA
      gpsA   3  64 -33  656382 ..  656409 -  -5.4  -4.19238   GTGGCAAGCCTAAAA        CCCCGAGC-CGTG CAC CTCGTGTCCGGGG        ACCTCGGCGATCAAG
    MT0597   4 100  46  664851 ..  664892 - -22.7  -2.78596   CATGGCGCGAGCAGA CGCAGAATCGCA-CAAAATC AGC GATTTTGATGCGATTCTGCG TCTGTCGCCCAGGGA
    MT0607   4  65 153  673277 ..  673294 -  -9.8  -3.53811   GCCACGGCGGCCAAA             GCCGCC GCAGCG GGCGGC              CAGGTCATTGCGGAA
    MT0609   1  45  13  678542 ..  678563 -  -5.7  -2.56596   CCCGCCACCAATGCA           CGTTCGGCG CGGC CGGCGCACG            CTCGGCGCGGAGCTA
    MT0625   7  63  47  696228 ..  696240 - -10.5  -3.14564   TGATGCTGGCACCAA                CCGGC TGA GCCGG                CGCGATCAGGTACCG
    MT0640   8  65 -48  706210 ..  706246 - -12.4  -2.73364   GTTTCACCTGAACGA   CGC-CGCGCGATCACGAA GCT TTCG-GATCGCCCGTGCG   GTAAACGCTTGCGGC
  MT0645.1   5  47  59  711942 ..  711971 -    -2  -3.55444   TGGTGACCGGGCAAA       CATTGATGGCCA TCTCGG TGGCCTTCCTTG        TGGCGCTGGGCGGTC
    MT0653   3  72 331  718248 ..  718268 - -11.1  -3.48924   GCACTCGTGATAGAA            GCCCGCTTC GGT GAACCGGGC            GGACGTGAGCTGGAT
      mma4   9 100  22  737689 ..  737716 - -19.2  -3.35679   CCCGGCGACGCATAA        GCCCCCG-CACGC ACG GCGTGTCGGGGGC        TTATGCGTCTGCTCG
    MT0682   5  75 439  750755 ..  750768 -  -8.1  -4.25256   CCTGCAGGAAAAGAA               GGCCT GCCC AGGCC                CAGACTCAGCCGAGT
    MT0685   6  45 402  754545 ..  754555 -  -4.6   -2.8474   GGGCACGCACAAGTA                 CGCG GTG CACG                 AAATCGGCCAGTAAG
    MT0685   6  45 165  754776 ..  754792 -  -4.3  -3.14132   TGGGCCGCTGATCAA              GGCGCTC CCG GAGCACA              ATCCAGACATGTCAG
    MT0697   9  90 -58  769307 ..  769348 - -18.9  -2.78463   AGGTGGGCGAGCAGA CGCAGAATCGCA-CGCGAAA TGC CTGCGCGATGCGATTCTGCG TCTGCTCGCCGTGGT
    MT0705   2  45 422  777125 ..  777138 -  -3.7  -3.13403   GGTGGCCGAGGAAGA               CGCCG TGTT CGGTG                TGTTTTGCCGTCGCT
    MT0705   2  45 -64  777569 ..  777624 -  -2.8   -3.2614   TACGGCTCAGACCAA GGCGAAGGTCCGTGCCGATGCCGGCG AGGG CCACGGCTGCGGAACGGGTCGTTGCC GGACAACCTGGGGCC
    MT0717   7  60 187  790932 ..  790944 -  -3.3  -4.15833   AGTATGACGTCAAAA                TCCAG TGC CTGGG                GGAGCCGCACGCCAC
    MT0726   7  70 224  800876 ..  800909 - -13.9  -2.53263   CCGAGCGTGAACTGA     GGGCGGAGAATCAGA GCCC CCCGATTTTCCGCCC      GCAGAACACGTTGGG
    MT0751   5  51 208  820484 ..  820519 -  -7.4  -2.75825   TGGTGAAGAAATCCA    GCCCGACCGCGCGCACC AGC GGTTCG-GCGAACGGGT    CGTTGATCAAACCTC
    MT0751   5  51 130  820571 ..  820597 -  -6.4  -3.14132   CGCGTCCGGCAGCAA         CCATGGTCGCGG TAG CCCCGACGCTGG         AGGCTAGATCCCAGT
    MT0756   4  81 366  825459 ..  825507 -  -9.3  -4.26351   GACGAACCGAAGAAA TGGGCGCCGCCGGCGATGGATCC GGG GGACCCGCCGGCAGCGTCGACGA CGAGATCCGAGCCGC
  MT0768.1   3  45 358  835490 ..  835508 -  -3.8  -3.16564   GCTCGACGCGATCAA            CGC-GCC CTTCCT GGCGGCG             TTGGGGCGCCCGCTG
  MT0773.1   6  58 204  843651 ..  843674 -  -2.2  -4.07687   ATGCTGCTGCGAAAA          CTCTGCGACG AGGC CGACGCATCG           GGCGACTTGATACCT
    MT0784   2  71 261  855678 ..  855705 - -10.6  -3.56821   AGCACACCCCGGAAA        GCGCCGACGTCAC CGT GCGA-GTCGGCAC        CGAGGGCGACGACGC
     ggt-1   3  66 232  867736 ..  867759 -  -5.8  -4.07687   ACTGGCGGCCGAAAA          CTATCCCGGG CGCC CCCGGGTCGG           CGACGTCGTTGTCGG
    MT0803   4  57 398  874403 ..  874414 -  -5.8  -3.67976   CTGACCAACTGCAAA                CGCT GCGA AGCG                 ATTTTGAGTTGTTGC
    MT0810   2  47 460  882747 ..  882757 -  -4.6  -3.14132   GGTGGCCGCGATGAA                 CGAG TTG CCCG                 ATGTGGTGCCGCTGG
    MT0814   3  51 162  885414 ..  885431 -  -4.1  -3.44051   CCGCTACCATGACAA             CGTCAACG GCT CGCTG-CG             CGACATCGCCGGCAT
      cpsY   4  62  33  899593 ..  899608 -  -2.4  -4.18197   AGGCGCGACGCAAAA              TCGCCG AGAG CGGCAT               TTTCATCGAACCGTC
    MT0831   7  59 177  904610 ..  904637 - -10.4   -2.7535   CCCCCGAAGACACGA        CGCGCGCCCTGG CCGT CCTGACCGCGCG         GCACCTGGACTGCTG
    MT0843   6  62 142  913315 ..  913325 -  -8.2  -3.54459   GGAAGCGGTGGGAAA                 GCCG GGG CGGC                 TGGTAGAGATCGCCA
    MT0852   5  62  -3  922786 ..  922806 -  -8.3  -3.55444   CGCTCATGCGCTAAA            GCAAGCGAT CTG ACCGCTTAC            TGGCGAAGCAGCTCA
    MT0855   3  59 136  927582 ..  927610 - -10.2  -2.73542   CCGAACGTGCAACCA        CGGCGGCATCAC CTGGC GTGTCGCCGCCA        CCAGCGCACGCTCGG
       pip   8  58 443  935885 ..  935914 -   -10  -2.62184   CGGGTGTGTACACCA       GGCGGCATCGTCG CAGCT CG-CGATGCCGAC       TATTCGGGGTTCATC
    MT0866   4  47   8  940321 ..  940348 -    -4  -3.28712   GTTGGCCGCGGACAA        CGCGGTCGGTACA TGC CGTCGCG-CCGCG        GCCCCAGCTAGTCGA
    MT0874   7  55 296  947229 ..  947243 -  -8.5  -2.91264   CCCGCGATCCACACA               GCCCG GACTG CGGGC               GCGAGGGCAGCTACC
    MT0881   8  55 386  953212 ..  953239 -  -7.7  -3.06133   GAAGTCGTCATCGAA        GCGCCTCCG-GA AGTGA TCGTGGAGGCGC        TCGCCGACATGGACG
    MT0881   8  55 117  953481 ..  953508 -  -4.8  -3.57783   TGAGGATAACGACAA        GACC-CGAGTGCG ATT CACCCTCACGGTC        GAACCCTCGGCGCCC
    MT0884   5 100  22  958372 ..  958399 - -19.2  -4.24948   CGAGCAGACGTAAAA        GCCCCCG-CACGC YCG GCGTGTCGGGGGC        TTTTACGTCTGCTCG
    MT0890   5  56 443  963851 ..  963873 -  -9.1  -2.78463   ATGCTCTCGAGCAGA           TCGCCGGTG GAGAT CACCCGCGA           TGACGCAGGTCCTGC
    MT0906   2  45 241  980258 ..  980277 -  -4.2  -3.15861   GATCAGCGCGACCAA            GCCG-TGCC CTG GGCAACGGG            TTTGGCGGTCGCCGG
    MT0910   5  55  43  985471 ..  985482 -  -7.2  -3.33815   AGCGCGCCTAAGGAA                CCGC TTCG GCGG                 CGCGTGCTGGCCCGG
  MT0910.4   3  72 294  986431 ..  986452 -  -5.2  -4.30576   TTCGCACTAGCAAAA           GACTG-TCG ACAAG CGAGCAGTC           GACTTCAGGCCGCGA
    MT0917   7  53 148  995153 ..  995182 -  -5.8    -3.376   CCGAAGCATATAACA       CGGTGTTGCGG GCCGCGATG CCG-AACACCG       TCTGGACCACCGGCT
    MT0921  11  87 -14 1000793 .. 1000834 - -18.1  -2.78463   AGGCCGGCGAGCAGA CGCAAAAGCCCCCTAAACC GGCA GGTATTAGGGGCTTTTGCG  TCTGCTCGCCAGGCA
    MT0926   6  57 159 1005681 .. 1005705 -  -5.5   -3.5764   AACGGGATCGCGAAA          CCCGCGGCCTC GTC GAGCCGGCGGT          CCAGCCGCTCCTTGC
    MT0937   6  56  22 1016787 .. 1016811 -  -3.4  -3.82603   AAGGCGCAAACACAA          CCTCGCGGCC ATCCG GGTCGCGATA          GATGACGGCTCCGGT
    MT0946   1  62 184 1024985 .. 1024999 -  -5.6   -3.9392   GTTGATCGCAAAGAA               CAGGGC AGG GGCCTG               GGCAGTCATCTGCTG
    MT0950   7  64 187 1029328 .. 1029339 -  -7.2  -3.93061   AGGCCAAAACCCAAA                CCCC GCAA GGGG                 ACGCCGCATGAGAGT
    MT0958   6  59 298 1037617 .. 1037635 -  -8.9  -3.27525   CGTTCCGAAATGGAA             GACGATC GTGCG GATCGTC             GCCCCGATCGCGATG
    MT0964   2  45 137 1045060 .. 1045075 -  -6.1  -2.60079   CGACCGGACAACTCA              CCGAC TCGCCG GTCGG               CTACCTGACCTACCC
    MT0967   5  62 442 1050152 .. 1050164 - -10.5  -3.03771   GCACATCGCCGAACA                GGCCG AGG CGGCC                TACCGCAAGGGGCTA
       pgi   3  65 296 1054728 .. 1054741 -  -9.5  -3.53012   GTGCCGGGCGTCAAA               GCCGC GTAT GCGGC                AAGCAAAGCCGGTGT
    MT0980   8 100 -48 1064082 .. 1064109 - -19.2  -3.40299   CGAGCAGACGCATAA        GCCCCCG-CACGC TCG GCGTGTCGGGGGC        TTATGCGTCTGCTCG
    MT0990   5  62 388 1074052 .. 1074065 -  -5.9  -3.83262   GAAATGCGACAACAA               CGCCG TGCG CGGCA                CATCCCAGTTTGTGA
  MT0999.1   2  45 328 1081433 .. 1081460 -    -4  -3.08679   CTCGTGCACCGAATA        CGCCACCGAGCC GGAT GGGTCAATGCCG         GCTATGGACATGACT
  MT0999.1   2  45  31 1081744 .. 1081757 -  -4.5   -3.0644   AGGTAATTCGGAATA               GGCTG TTCC CAACC                TCCTGCGTCGTAGGC
      mscL   3  49 398 1100625 .. 1100666 -  -6.3  -3.15544   GCGCACGGCGATGAA GACCACAGCGGGCCGCTTG TCAC CGAGCTGCTCACCGAGGCC  GGGTTTGTTGTCGAC
    MT1018   4  44 346 1106083 .. 1106098 -  -5.4  -2.77523   TCCGCATCAAGACGA              CTGATC GTTG GACCAG               TGACCAGAGTGGCGC
  MT1025.3   7  55   7 1114193 .. 1114204 -  -2.2  -3.85698   GGCGGCGGCTACAAA                CG-GC AAC GCGCG                TTGTGTCTACTGCTC
    MT1029   4  57 459 1116096 .. 1116110 -    -7  -3.53012   TTTTCCGCCCGCAAA               CTGCCC GAC GGGCTG               AGTTTCGATCCGGCG
  MT1040.1   3  60  13 1131399 .. 1131412 -  -8.1  -3.51924   CGGCCATCGAGACAA               CCCGT CGGC ACGGG                AATCCTCGCAGTTCA
  MT1054.1   3  42 132 1147854 .. 1147892 -  -4.3  -2.72661   CATGACTCGCAAGCA  GCGGGCCG-CGCTGGCGC CGAT GCACCCGGGCCGGGCCGA   CGTGATCGGCGGTGG
      tcrS   0 NONE
    MT1071   7  65  41 1164154 .. 1164167 -  -2.3  -4.38154   AGACGTGGCAGAAAA               GCTCG CCAG CGAGT                TGGCGCGGCTACGCG
  MT1075.1   8  59 390 1168275 .. 1168291 - -10.1  -2.71924   CATTCCCTGGCAAAT              CGCGCAG AAG CTGCACG              CAGTAACTGCCGTGC
    MT1078   4  57 425 1170606 .. 1170659 -  -8.8  -3.10409   GACGAATGGATCGAA GGACGGCGCTACCTGGGCCTCGAGGT CCTC ACC-CGAG-CCCGAGCAGCACTGACC AGCACCGAAGAACCC
    MT1081   2  42 213 1173722 .. 1173778 -  -2.5  -3.16071   CTCGAGAGCAAGATA TTCGGTCGCCTGAT--CGGT-T-CCTATC GGG GTTCGGTATACCGCCATCAGCCGACCGAA TCAGCGAAGGCACAG
    MT1086   2  51 250 1178381 .. 1178400 -  -3.5  -3.56325   GTTTTACAACGAGAA            GGTCGAC CTCACC GTCGACG             GCGTCGCCCTGCCGC
    MT1093   1  39 270 1185480 .. 1185517 -  -3.1  -2.57132   GCCTCCGGTGACAAT   TGCCGGCCGCCGCTACA TGGA TGGCGGGGTGGCCAGCT    CGGTCAACCTTGGTG
  MT1096.1   5  57 452 1187995 .. 1188015 -  -8.9   -3.1585   TCACCGAACGCAACA            CGCTGCGCC GCC AGCGCACCG            AATTGACCGACCAGC
    MT1104  13  91 -17 1198377 .. 1198408 - -20.2  -2.56095   CGCAGAGTCAACGCA      CTCGAGCGCCTCGC TCAC GCGAGGCGCTCGAT       CACCATCGCCATGCC
      greA   8  68  24 1205493 .. 1205515 -   -12  -2.93585   GCAGACGCGAAAGCA           CCCCAAAACC GCC GGTTTGGGGG           CTTCTGCGTCTGCTC
    MT1117   5  55  55 1209924 .. 1209936 -  -4.7  -3.57144   CCGTCCACCGTGAAA                TCCGC GAC GCGGT                GTCGGCGTGTCGCGT
  MT1122.1   3  68 151 1216309 .. 1216350 - -11.5  -3.28712   CGTCGCGGCGTAGAA GCTTTGACCGCGGC-GCGAA ACG TTCGCTGCTGCGGCCCATGC AGATCGCACACGCTT
    MT1129   5  47 198 1224583 .. 1224612 -  -2.7  -3.53091   ATCCCGGTGCTCAAA       GCCAACGGCTATC GCCT GGTGACCGTCAGC        GAGCTGCTCGGGCCG
    MT1148  11  59 287 1240366 .. 1240376 -  -8.2  -3.28712   GGCCGGCCCCTATAA                 GCGG CTG CCGC                 GGGTTCAGCACGTCC
    MT1155   4  50 326 1245356 .. 1245366 -  -2.4  -3.57263   ACGGTGACGCCGAAA                 CCGC GCC GCTG                 CCGAATCCCGAGTGC
    MT1158   2  51 448 1248415 .. 1248429 -  -3.5  -3.57792   GTACCCATGGCCAAA              CCG-GG TGTG CCACGG               TCATATAACCACTTC
      metE   7  54 297 1258303 .. 1258317 -  -6.4  -3.21099   GCCGGCCATGACGAA               GACGAC TAC GTCATC               ACCGACGGCGAACGG
    MT1171   6  54   7 1265002 .. 1265012 -  -6.8  -3.21772   AACGCGCCGACAACA                 CCAG ATC CTGG                 GCTGTCTCAGTACGC
    MT1178   9 100  91 1271414 .. 1271434 - -13.9  -4.72007   CCGCACCAAAAGAAA            GACCCCCGC GTT GCGGGGGAC            CGGAATCGGGAACAA
    MT1183   3  43 462 1275308 .. 1275327 -  -4.2  -2.78813   TTGGACCGCAAGAAT            TGCTGGAC CATC GCCGAGCA             CCGCGGTGATACCAC
    MT1193   2  39 458 1282073 .. 1282088 -  -3.2  -2.62184   CGCTCGCGCAGATCA              TCGTGG ACCG CTACGA               CGGGGATGCGGCCGC
    MT1204   7  63 314 1297249 .. 1297261 - -10.5  -3.16191   CGACACCGCCACCAA                CGGCG CCG CGCCG                CCCATCCGACCCGGG
    MT1209   2  60 -22 1301255 .. 1301265 -  -8.2   -3.3879   AAGTTAGGGCAAAGA                 CGGG AAT CCCG                 GCGGGCTGATTGGCG
    MT1217   5  54  28 1310621 .. 1310653 -  -4.1  -3.68351   CGCCGACCACGGAAA     CGG-CGGCCACGGCA CCCCT TGCCA-GGCGGACCG     GACTGAACTGTCCCG
    MT1221   3  53  -7 1324009 .. 1324026 -    -2  -3.78022   GGCAGACGGATCAAA             GCGG-TA GTGTT TAGCCGC             CGAAGGCGGGGGAGC
    MT1231   5  53 385 1336302 .. 1336350 -  -8.3  -2.61274   GCTACCTGAATCAAC CCGATGC--CACC-GCCG-CGGCGT TCG ACGCCGACAGCTGGTACCGCACCGG CGACGTCGCGGTGGT
    MT1237   6  59  84 1340746 .. 1340761 -  -6.8  -3.57883   ACAACATGGCGCAAA              CCGACA GCGC CGTCGG               CTCCAGCTGGGCCTG
      glgA   3  46  -5 1353963 .. 1353990 -  -6.2  -2.76468   TACTAGCTAAGACCA        GCCCAACGGCGA ATGG TCGGCGTTACGC         GCACACCTTCCGGTA
    MT1263   4  59 -34 1367394 .. 1367413 -  -8.5  -3.18735   CTAACACCCGAGCAA            CGGCGGC AGGCCG GCCACCG             AGTCGATCACGTGGT
       mrp   2  51 256 1370994 .. 1371009 -  -3.2  -3.57901   CCCACCAAAAACAGA              GTAGAC AACA GTCGAC               AATTCCCTTGTACTC
    MT1277   2  41 352 1381067 .. 1381078 -  -4.4  -2.56715   ACGCGTATCAACGCA                TCAG GGCG CTGA                 CCTTCCAGGTGAAGG
  MT1280.1   1  49 146 1384316 .. 1384331 -  -5.4  -3.28712   GGGCCTGCTCGACAA              GCTCGGC ACA GCC-AGC              CACCTAACCACCGAT
    MT1294   2  39 466 1401789 .. 1401799 -  -3.2  -2.52623   CCTGGTGCACAACAC                 GCAC TGG ATGC                 CCGACGGCGCTCGGC
    MT1304   5  88 357 1413065 .. 1413089 - -11.3  -4.24342   GCCCCGAGGAAGAAA          GTGCGGCCCGA GCC TCGGGCCGCGT          GTCGCGATTCCGCGA
    MT1317   2  47 -10 1431124 .. 1431161 -  -5.4  -3.05463   AGGCCGCCGACTTAA   TCCGCAGCTGAGCTGG TCGCCG CCGGCTCAGCGTCGCA    TGAACCCGATGGCGG
    MT1328   5  53 293 1442714 .. 1442731 -  -2.6  -3.78934   TGCGCCGGAGAACAA             GGGCGA GGTCAT TCCCCC              GGACTATCAGCTCAG
    MT1353   4  66   2 1467696 .. 1467710 -  -4.2  -4.24948   TCAGCAGACGCAAAA               GCCC CCATTTC GGGC               TCTACTGACTGATCT
    MT1358   2  59  46 1477109 .. 1477123 -  -9.2  -3.02144   GCAGGTTCGTCAACA               CCGAGC CAT GCCCGG               CCAGGGTTAATGGCC
    MT1364   4  78 296 1486215 .. 1486232 - -12.7  -3.53012   GCTCGGCGCCGCAAA             CCGCTGC ACCG GCAGCGG              CCGGAACCGCCGTCG
    MT1367   7  93  26 1489315 .. 1489342 - -18.6  -3.39803   GACGCAGACGCAGAA        TCGCCTAAACCC GCAC GGGTTTAGGCGA         TTCTGCGTCTGCTCG
    MT1383   6  71 -17 1509403 .. 1509415 - -10.5  -3.63627   TGGCGACAGGCTAAA                GCCCG AAG CGGGC                CTTGATCTCTTTGGT
    MT1389   4  47  60 1513110 .. 1513128 -  -3.8  -3.25823   GTGGCGGGACATGAA            GCTCGCC CGGGTC GGCG-GC             GGCACCGACGAGGTG
    MT1396   4  55 325 1520072 .. 1520090 -  -5.9  -3.53012   GGGCCCGCGCCGAAA             CCGGTGA GCAAT TCCCCGG             GGATGGGGTGTTTCT
    MT1404   2  58 195 1531970 .. 1531993 -  -7.4  -3.35679   TTCCCCCAGTCACAA          CGCATAGCAC AATT GTGCCATCCG           AACCTTCGCAACACC
  MT1418.1   2  41  90 1546820 .. 1546840 -  -3.9  -2.62184   GGCCTGGGCACACGA            GGGCCGC CGGGGAT ACGACCC            GGCCAACTGAGGTTC
    MT1422   1  38 443 1550630 .. 1550643 -  -2.3  -2.57211   ATGGCGTTGGAGAAG               CAGCT GAGT AGCAG                GGTGGCGCCCGGTCG
    MT1432   6  77 280 1562986 .. 1563021 - -16.2  -2.52464   TCGGCGGCGAAGGCA    CGTGGCCATCGTGACG AATT CGTCACGATGGACATG     GGTTTCGACGCGGCA
    MT1438   7 100  19 1567921 .. 1567948 -   -20  -3.40299   CGAGCAGACGCAGAA        TCGCACGCGGAA AGGC TTCCGCGTGCGA         TTCTGCGTCTGCTCG
    MT1447   5  50  47 1579388 .. 1579405 -  -2.6   -3.5936   GGCAAACCCGGCAAA             CCCGTA GCCTGG TTCGGG              TACAGATTGACCCGC
    MT1454   4  65  57 1585991 .. 1586007 - -12.3  -2.73875   GGGTGTCCAACATCA              CCAACGC GTT GCGTTGG              CAGTTCGACAGCGTC
    MT1467   1  42 369 1598364 .. 1598378 -  -2.7  -3.06696   TGGGGGCCCAAGACA               CCCGG CTGGT CTGGG               AGGAGCGGCGGCTGC
    MT1479   6  60 176 1612012 .. 1612028 -    -3  -4.13945   ACTGGGACTTGAAAA             TGTCAGC CACG GCTG-CA              TAAGCCTGAGCCGCG
    MT1484   2  47  80 1616750 .. 1616764 -  -5.6  -2.80443   CGAGACGTCACCATA               GTCGCG CCG CGCGAA               TAGGTAACGGCCAGC
    MT1488   4  47 319 1621636 .. 1621651 -  -6.8  -2.61548   GTGGACGAGAACCGA              TCCGGA TTCA CCCGGA               TGACGCCGCGGCCCG
    MT1514  13  67 462 1653346 .. 1653367 - -10.1  -3.34715   GATGGCGTTCAAAGA           TGCGCTGGC CCAA GCCAGCGAA            GCCTTCGAGGAGGTT
    MT1521   4  59 301 1662478 .. 1662496 - -10.2  -2.72144   CGATTTCGGCCAAAG             CACCACCG GGG CGGCGGCG             GGTTCTTAGGCTAGG
    MT1529   5  81 -31 1672626 .. 1672644 - -13.8  -3.54424   GGTTACGCTCGGAAA             GCGCGGGC CTC GCCCACGC             GGCGGATGATGTCAG
    MT1533   5  57  20 1676135 .. 1676153 -    -8  -3.21099   TCTGTCCAGCATCAA             CGGCCAGC CAT GCCGTCCG             CCGCACTGCGTGGCT
    MT1538   7  56 249 1681099 .. 1681115 -  -4.3  -3.77607   AATAACCCCACCAAA              GGCCCTA CAT CAGCGCC              GTCCTACGTTCGTGT
    MT1546   3  60 253 1689194 .. 1689206 - -10.5  -2.87344   GATCGGCTGGACAGA                CCCGG AGA CCGGG                GTGGCGTTCGCGCTG
    MT1553   3  53 399 1695014 .. 1695038 -  -8.6  -2.63479   AAGACTGGCACACCA         CCGCGCAACAC GAAG GCGTTG-GCGG          TAGAGACAAAGGTGT
    MT1564   3  47 205 1705745 .. 1705757 -  -4.8  -3.05384   CGGGTGGCGATTCAA                CGGT GCACG ACCG                ATGCGTCGGCATGCA
    MT1571   6  64 346 1711846 .. 1711866 - -11.1  -2.87463   AAGTTTTGGGAGACA            CGAGGCCAT GGG ATGGCCGCG            ACGCTCGAGGCGATG
    MT1577   3  51 165 1720743 .. 1720770 -  -4.1  -3.48395   ATGGCCTGTACACAA        CCGAGATGGCC TACATC AACCATTTCGG         GCGCAAGACCGCCAA
    MT1583   4  51 307 1732950 .. 1732963 -  -5.2  -3.36492   TTGGCAAGGGTACAA               CGGG TTCGGG CCCG                CTGAGCAGGCCGTCC
      ansA   5  65 234 1741099 .. 1741131 -  -8.9  -3.58343   CGCATTACGTCGAAA      CACCGGGAGCGGTCG TGC CGGCCGCGCACGACG      CCACGATGTGGCGGG
    MT1593   7  55 422 1743487 .. 1743509 -  -5.5  -3.53343   AAGCGGGCGTTCAAA           TACCGCACG GTGGA CAAGCGGTA           CCACGCGCTGGTTCA
    MT1599   4  81 465 1750966 .. 1750985 -  -2.8  -5.07486   GAGGGTCAACAAAAA            CGGAATGCC ATG GGC-TTCAG            CGCAATTGGAGGATC
    MT1602   9  70  71 1757473 .. 1757491 -  -7.3  -3.95153   GCAATGAGCGACAAA             TGCGGCC GCCAG GGCCGCT             GCGCCGTCCAGCGAA
      treY   3  49 365 1766907 .. 1766924 -  -5.6  -3.15861   CATCAGCTCGACGAA             GTCGAT TCCGAG ATCGAC              CAGGTAATCCAGCTT
  MT1622.1   1  42 161 1779177 .. 1779187 -  -2.4  -3.05844   GCTGGGACGGCAACA                 CGCG TGC CGAG                 TACCTGCTGGGGTGA
    MT1627   1  47 403 1782782 .. 1782794 -  -6.9  -2.62616   GCAGTGGCGAGAGCA                CCGCG GAC CGCAG                ATGGTTGCTGGGCTG
    MT1634   3  55 446 1789510 .. 1789534 -  -2.6  -3.87075   ATCACCGGCGATAAA          CCGCCACTGC CCTTT GCCGATGCGG          CGTTTGACCTGGTGA
     bcp-1   1  52 295 1797883 .. 1797910 -  -7.7  -2.87132   CTGTTGCCGGAGACA        CTTGCGGCGGCC CGCGC GGCC-CGGCAAG        GCCGCCTGCAGACCA
    MT1650   7  58 105 1805312 .. 1805330 -  -4.4  -3.82218   AGGCACACGACGAAA             CCGAGCCC GAG GTGCCCGA             GAAGGCGGCGCCCAT
      cydC   1  42 386 1810468 .. 1810484 -  -2.1  -3.14132   CGGCTTTTGCATGAA              CCTGGAC GGC GTGCTGG              AGGGTCGATACCCCG
    MT1668   4  76 360 1826915 .. 1826934 - -13.6  -3.14132   CGGTCGGCCGACCAA            CGTGCACC TGCG GGTGCACG             GCTGGCCCAACCAAC
    MT1671   2  47 177 1831288 .. 1831302 -    -7  -2.62263   ACCCGGCCGAGAGCA               GCGCGG CGG CCGCGG               CGATCAATGTCGTAC
    MT1683   2  52  89 1845204 .. 1845217 -  -8.1   -2.8805   ACCACCGCGTACACA               TCCCG ATGT CGGGA                GGGGCGGAGAGCCTC
    MT1689   4  54 151 1853086 .. 1853103 -  -6.9  -3.18274   CGCACCTTAACCGAA             GACGACG CCAG CGCCGCC              CGCGATGCCGCTGTG
    MT1706   2  70  36 1883109 .. 1883140 -  -5.6  -4.22652   CGACACCATCGAAAA      GCGGCCACCCAGCG GAAG CGCCGGGCTGATGC       TGGCGATGGGTCCTG
    MT1710   3  53 370 1887269 .. 1887308 -  -5.6  -3.34398   GTGGCTCGGCAAATA  GCGGCGTGATGCCAACGGT CGG ACCCGCGG-ACCACGCGGC  GGGCCTAGATCGGCG
    MT1725   4  47  83 1901484 .. 1901495 -  -7.2  -2.57344   CAGGTGCTCTATAAC                CCGC GGCT GCGG                 CGCGCCTACCGCATC
    MT1741   1  45   5 1917996 .. 1918008 -  -4.8  -2.87132   CTCGCCCGCGACACA                GAGG TTGCG CCTC                TCGCTCATGGATCGT
    MT1757   2  79 323 1935055 .. 1935090 - -10.5  -4.08216   CTACGGCTTTGAAAA    CG-TCGGCGGTGACCT GGACA AGGTCACCGGCAAGCG    CGTCACTTTCGCGGC
    MT1761   6  55 113 1937688 .. 1937719 -  -9.4  -2.64616   CGCCTACCGAGACCA      CCTCGAGCGGTTCG TTCG CAAACCACCCGAGC       CACCCGCGCTACCGG
    MT1765   7  47 310 1941109 .. 1941124 -  -3.2   -3.4072   CAGCCCCGACGACAA              CCCG ATGCCCGG CGGG               ATGTACCGCAACCAA
    MT1769   2  43  19 1944633 .. 1944646 -  -3.7  -2.79327   TTACCGGACGGAAAC               CGCGG TGAG CTGCG                TTTGGTTGTCGCGTT
    MT1773   7  50 258 1949820 .. 1949843 -    -8  -2.62983   CGGAGGGCCAGAGGA          TCGCCGCCCG GCTG CGGTCGGGGA           CGGTGAACGTCGACG
       idi   5  55 370 1961858 .. 1961868 -  -4.6  -3.66178   GCCGTTAATTCGAAA                 CCCG GCC CAGG                 TTGCCAACCCGAAGA
    MT1792   9  53 123 1968035 .. 1968063 -  -4.3  -3.66803   TGGCAAGAGCGCAAA        GCCTGCTGCGGGT GGC ATCCGACGCCGGC        GCGACGGCCCAGGAA
    MT1796   6  49 110 1972350 .. 1972362 -  -6.9  -2.80074   CGGTCGAGAACATGA                GCGCG ATC CACGC                GATCTATCGGGCCGC
    MT1803   0 NONE
    MT1810   8  55 394 1992084 .. 1992098 -  -5.6  -3.54307   AACACCGTCGCTAAA               GACCAC GCC GCGGCC               ATCGGCCCCACCCTG
  MT1821.1   5  53 165 2003879 .. 2003897 -  -5.3  -3.48064   CTGACAACGAATCAA            CGAAC-CC TCGT GGTGTTCG             GCCGATATCGACACG
    MT1826   6  50 308 2007063 .. 2007107 -  -2.7  -3.65812   GGTGCCGCAATACAA TTCGTCG-AGCCGGCGGCCA TGGGTC TGCCCGACGACAGCGACGAT ACGGTGTCGATCTGT
    MT1834   3  53  90 2020762 .. 2020777 -    -6  -3.36273   TCGCGGCAAGATGAA              GGGCGG CCCG CTGCCC               CGCGGTCGAGGCCTG
  MT1839.1   9  58 203 2026614 .. 2026640 - -10.1   -2.6186   ACCCAACGCCACAAT        TCGCC-GGCCTG GGTG CAGGCCCGGCGG         TGTCGGCGAGTTTGG
  MT1849.1   3  47 375 2038401 .. 2038416 -  -4.6  -3.10164   GGACCCAGCAGGGAA              TCGGCG ATTT CGCCTA               CGACGTCAGCCACCT
    MT1853   4  69 194 2042121 .. 2042149 -    -3   -4.4846   GAATTGAAGAAGAAA        CCGGGCATCCAC GCCGT GCACATGGCCGG        CGGCAACAAGGCTGA
    MT1860   5  55 271 2051295 .. 2051306 -  -7.2  -3.36273   GCCGTCGAAGACGAA                GGGC TGCA GCCC                 TACCAGGTACGGGTG
    MT1866   7  69  -1 2058567 .. 2058597 - -12.4  -3.08679   CGGCTTCAGGTAAGA       CGCCGGGAGCGCGG TAG CCGGCCTCCCGGCT       ACGGTAACCCGTTCA
    MT1881   5  62 196 2075929 .. 2075958 -  -8.5  -3.53091   AGGCTTTTGCCTAAA       CGCTCGTCGACCGG CCC CCGGTCGA-GCTCG       AGGCCCGGGTGCTAC
    MT1881   5  62 -34 2076151 .. 2076188 -  -6.1  -3.91897   GTGCTCAGCGACAAA   GGTTCAGCCGAAGCGCTC AAT GATCGCGGCGGC-GATCC   GGTCGGGGGCGTCCT
     ndh-2   0 NONE
    MT1909   4  52 452 2105706 .. 2105716 -  -8.2  -2.52464   CCCGCGGCGAACGCA                 CCGG ACG CCGG                 GCCCCCTCAGCGCTG
    MT1912   4  60 399 2107401 .. 2107413 - -10.5  -2.80622   ATACATGTGATGACA                CGCGG GGC CCGCG                CGCGCAAGCTGGCGC
  MT1924.1   6  67 412 2121620 .. 2121639 - -10.6  -3.41002   ACAACACTCAACGAA            GCCGCGGC ACTG GCGGCGGC             AGAACGTGGGCTTGC
    MT1929   4  53 303 2127446 .. 2127459 -  -3.8  -3.63837   ACAAGCCTTCAACAA               CGTC TATCTT GACG                GCGGGTTGAGTGTGC
    MT1944   4  64 133 2137818 .. 2137852 -  -4.8  -4.10657   GGACATCGTGGAAAA     CGCCGGCCACATCATC CGC GGCGACATCGCTGGCG     GGGCCAGCGGCATCG
    MT1944   4  64 111 2137832 .. 2137874 - -12.6  -2.62263   ACGCCGGCCACATCA TCCGCGGCGACATCGCTGGC GGG GCCAGCGGCATCGTCAAGGA CTCCATCGACATCGC
    MT1956   2  55   1 2148707 .. 2148723 -  -7.9  -3.05463   ACCGGTGCCACCCAA              CCCGCCA TGG TGTCGGG              TTAACCGCCGCCGAC
    MT1975   2  53 -17 2173911 .. 2173922 -  -5.8  -3.30124   CCCGACGGGCTAGAA                CTCG TAAA CGAG                 TAGCCAGACGAGAGC
    MT1993  10  50 186 2192101 .. 2192116 -  -7.5  -2.65354   CTGAGTCCAAATTCA              CCGCG GAACGG CGCGG               GATCGGGTCGGAACC
      parE   5  56 378 2200623 .. 2200635 -  -3.3  -3.85567   AAGGCGAAATCCAAA                GGCAA GGC CCGCC                GCGGCTCTCAGTTCA
    MT2012   7  62 193 2201986 .. 2202005 -    -7  -3.72695   ACGCGGCCGACGAAA            CGACGCCG ACAC CGACGACG             ACGCCCAAGACCGCG
    MT2027   6  65 223 2215819 .. 2215835 -  -2.1  -4.36914   GGTGTGGTCAGAAAA              CAGCCCG GAT CGCACCG              TCGTGGTGGCCGTTT
    MT2031   4  60 380 2218637 .. 2218672 -  -9.6  -3.08464   CGAGCACGCACCCAA    GTGATCGACGCCACCG CAAT CGACGGCCACGACCAC     AGCTATGACCTGGCG
    MT2043   4  58 422 2229639 .. 2229650 -  -3.6  -4.00042   CGCGCTACCAAATAA                CCGA AACC CCGG                 AGGTAGCTCAGGCAT
    MT2054   6  45 363 2239889 .. 2239915 -  -5.7  -2.58544   TGGGAGCTCGACAAT         GGCGCGGGCCT GCATG AGGCGCGCACG         GCGGCGCTGAACCTG
    MT2054   6  45 179 2240085 .. 2240099 -  -4.2   -3.1372   TACCCGCGATGAATA               TGGTGT TCG ACACCG               CGCCAATCGATATCG
    MT2054   6  45  62 2240192 .. 2240216 -  -3.5  -3.21276   CTGCTGCCGAGAATA         CGGGCGCAAC CGCCAT GATGC-CCCG          TCCGTGAGTACGGTG
    MT2059   3  55  85 2245777 .. 2245811 -  -4.9  -3.65199   AATGGGTGACGTAAA    CGCC-GATTGG-CAGGC AAT GCCCGACCGGTCTGGCG    ATGACGATCGCGTCC
    MT2066   4  53  50 2256127 .. 2256137 -  -8.2  -2.62616   TGAGCGCGGATACCA                 CCCG GTC CGGG                 GACGCGTTGGCGCTG
    MT2071   5  64 334 2258785 .. 2258815 -  -5.3  -4.14627   GCCGCAGACAAACAA      CTCC-GCGACGCCG TCTG CGACTTCGCCGGTG       ACAGCCGCCGAGCCA
    MT2076   5  46 242 2263500 .. 2263512 -  -6.2  -2.73483   AGTGGATCGCAATGA                CCGC CGAGT GCGG                CTGGATTGGATTTCA
    MT2097   9  67  96 2284950 .. 2284984 - -12.7  -2.59564   CCTCGACTGGACAAT     CGGCACCGGGCCCGA AGTAA CCGGGCCCGGCGAAG     CCTTGCTCATGGCAA
    MT2115  10  74 -27 2316322 .. 2316334 -  -4.7  -4.57569   TCAGCTGGCGAAAAA                TGCGC GCG GCGCC                CTCTTCGTTGCCTGA
    MT2127   1  38 234 2326723 .. 2326746 -  -2.2  -2.61264   CTGGCCATCTACAAC          CCGGCTTCGG TGAC CCGCACCTGG           CAGGTCGGCGCGATG
    MT2142   4  59 317 2339837 .. 2339860 -  -6.6   -3.6682   GTCGAGCCAGCCAAA          CAGATCGTCG CCGC CGCCGAMCTG           CAGGCTGTCAGAGCG
    MT2142   4  59 261 2339906 .. 2339916 -  -8.2  -3.27298   TCGTGTAACGACCAA                 GGCG ATC CGCC                 TTATCAGGGCACCGT
    MT2150   5  41 379 2348129 .. 2348145 -  -4.3  -2.57564   TTACGGGTTGACAAT              CGACGAG CCG CCCACCG              GGACTGCCCCAAATC
    MT2163   5  55 173 2366168 .. 2366180 -  -4.7  -3.63991   GACCACGCCGAACAA                GTGGC CCA GCCGC                TCACCGACTGCCTAG
      prcA   3  47 441 2369432 .. 2369450 -  -4.4  -3.19293   AAGGGCAACAGTGAA             GGGCCCAC GGT GCGATCCC             CAACACCCGGCTAGA
    MT2178   4  53 245 2378061 .. 2378076 -  -5.4  -3.52652   CTCACTCAAGCAGAA              GC-GGTC GGT GACCCGC              CCCCTGGTCGCCGAG
    MT2198   3  42 311 2398049 .. 2398063 -  -4.2  -2.78596   GACGGCCTGACCACA               CCGG GGGTCGA CCGG               TTGGGTCCCGGCGGC
    MT2228   4  67 359 2430590 .. 2430606 - -10.1  -3.36273   GTTGGCCAATATGAA              CTCCGAC GCC GCCGGAG              TGAACCTGTCACTGC
    MT2231   3  57 110 2434653 .. 2434670 -  -5.5  -3.57263   ATGGTGATCTTCAAA             CCCG-ACG GAT CGCACGGG             ATGTATTCGTGGCTG
    MT2253  12  93  19 2458718 .. 2458762 - -19.1  -2.99596   GGCAAATCAAGCACA GCCCGGCGACGACCCGGGTCG GCA CGACCCGGGAAGGAACCGGGC AAATCAAGCACAGCC
      ilvE   1  45 185 2471932 .. 2471956 -  -5.7  -2.62616   TGACGGCGGACACGA          GCCCGCAAG CAGCGAC CTTGCAAGC          CTACCGCCCGGCCAC
    MT2270   6  83  91 2477066 .. 2477109 - -14.6  -3.28712   CGGCCCGGCCTACAA CACCGGCAGCGCC-TGGGG TTACACG CCCAAGGGCGCCACCGGTG TGCCCACCCGCACCA
    MT2277  10 100 252 2484009 .. 2484019 -  -8.2  -4.91109   GGCTCAGGAGAAAAA                 GCGC ACC GCGC                 GACTGGTCGGGGACG
    MT2287   3  57 404 2498491 .. 2498515 -    -7  -3.53343   AACTGGTGGGCCAAA          CTGGGCCGGG AGGCG CCCTGGCCAG          ACAGCCTTGATGACT
      cobD  10  69  41 2505651 .. 2505666 -  -3.2  -4.56597   CGCCGCCGGGAAAAA              GCGG-GG TCG CCACCAC              CGGACAAGCCAATGA
    glpD-1   1  70 420 2520045 .. 2520082 -  -4.7  -4.36595   CAGTGAAATTGAAAA   CGCCGTTG-CTGAGCAGC GAG GCCGCCGAGGCATCGTCG   CGGCGCGCGAACTCT
    MT2315  10  83 264 2525503 .. 2525515 -  -2.6  -5.14563   TCCGCCACCAAAAAA                CGAG TTCAT CCCG                CGGCCAATCGAATAC
    MT2322   6  49  60 2531151 .. 2531188 -  -4.7  -3.23216   GTCCACTACGAGGAA   TGGGTG-GCCCGTGGG CATTGAT CCCGCGGGCGCGCGCA   GAATGCCGGTCGTAG
    MT2322   6  49  -3 2531222 .. 2531251 -  -4.9  -3.28712   CGTGTCGGTGTACAA       GCACCGCGCGG-TC CAT GAGCCGAGCGCTAC       TTATCCGCGCAATCT
    MT2329   5  77  -8 2538838 .. 2538856 - -11.7  -3.70902   CGGTCGAGAGCCAAA             GGCGGCT TGATC AGCCGCC             AACCGCAGGCCGAAG
  MT2334.1   8 100 186 2543649 .. 2543690 - -23.9  -3.06815   AGCGCGGCGAACAGA CGCAAAAGCCCCCG-CACGC ACG GAGTGTCGGGGGCTTTTGCG TCTACTCGCCAAATG
    MT2337   9  70  60 2546250 .. 2546268 -  -2.3  -4.67982   TTCTACCGAATAAAA             GTACGGG CCTCC CCCAAAC             TCCGAAATCGTCAGT
    MT2340   5 100  29 2550728 .. 2550755 - -19.2  -3.56092   CGAGCAGTCGCTAAA        GCCCCCGACACGC CGT GCGTG-CGGGGGC        TTATGCGACTGCTCG
    MT2344   5  53 389 2554323 .. 2554334 -  -2.2  -3.74693   GGCGATGTCACCAAA                TGCC TTGC AGCA                 CTACTCCGTATTCGG
    MT2344   5  53  33 2554665 .. 2554690 -  -2.5  -3.78022   GCCATAGCGACCAAA         CGACGAC-AACG CTC CGCCCATCGCCG         GCAGTACCCGCCAAT
    MT2349   1  42 344 2559521 .. 2559531 -  -2.4  -3.15579   CTAACGGCGCAGCAA                 GCCG GTG CGGG                 TGGTGTGACGCTGCT
      htpG   3  51 117 2565756 .. 2565788 -  -6.9  -3.14931   TCCAGTGTCGAGCAA      CTCGAGTTCAACGTC GCG GCCGCTGACATCGAG      CTCAGCGCGCAATCC
    MT2360   3  62  51 2569865 .. 2569891 -  -4.3  -4.11216   CGCGGAGGCCGAAAA        GCGTGCTGCCGC GCGG GCCGG-GCACGC         GGCGACATAGCCGGT
    MT2375   6  47 230 2580340 .. 2580353 -  -3.8  -3.21218   AGCTGCGATGATGAA               GGAG ATCGAG CTCC                ATCTGGTTGACGCTG
    MT2382   5  51  14 2587639 .. 2587679 -  -4.6  -3.41602   GCGATGTCACGACAA CCCTGAGGCAGGCACAGGC GGCG GCCAATGC-TGCCACACAG  CGCTAGTTGCGATCT
    narK-4   2  41 142 2597597 .. 2597617 -  -3.3  -2.90194   AGGGTGTTAACCACA           CGATGCTG GCCGCT CAGC-TCG            GTGCCCCTGGGATAG
    MT2395   2  54 229 2602289 .. 2602324 -  -3.3  -3.76492   TGGAATTCGACGAAA    CCACCTACGTCATCGG TCAGG CCAACAACGT-GTTGG    CGTTTCCCGGCATCG
    MT2400   3  60 265 2607437 .. 2607449 -  -3.3  -4.14627   TGCGCACAGAAATAA                TGACC CTA GGACA                TCGAATGATCTCTTG
    MT2400   3  60 151 2607553 .. 2607563 -  -8.2  -3.31144   GCCCGACCGCGAGAA                 GGCG ATT CGCC                 ACCCTATGCTATATG
    MT2404   3  56 375 2613120 .. 2613137 -    -4  -3.72576   CGGCGCTGGATTAAA             GACCGG GATCAT CCGGGC              GATGGCCGGCACCGG
      dnaG   7  68  -7 2616364 .. 2616385 -  -6.5  -4.13945   AGCGGCAGCCGAAAA           CCGCGCG CTGACCCT CACGCGG            TGAGATCGTCGCCGC
    MT2419   1  51  12 2628726 .. 2628756 -  -7.5  -2.72463   AGGGATTTCCAACGA      CGTCGCCGCCGCGA TGAC TCCC-GCGTCGACG       CGCCCTGCGCGCTAT
    MT2429   6  57 381 2639083 .. 2639100 -  -7.7  -3.22223   GAACTGCACGACGAA             CTGCGCCG GCG CGGCG-AG             AACATCGGTCTGACC
    MT2454   1  38 461 2675493 .. 2675523 -  -2.5  -2.78596   TAGCCGCGGAGCACA      TGGTGATCGCCGCGG ATT CCGCGG-G-TGGCCA      TCTGACCGTCGACAT
    MT2457   1  53 219 2679115 .. 2679127 -  -2.6  -3.73088   ATACGTCACTAACAA                CGAC TTCGC GCCG                GGCACATATGTGCTG
      cysA   2  62  13 2691203 .. 2691227 -  -9.3  -3.18681   CTTCAACGGCACGAA         CGGGCT-GCC GTAGCG GGCGAGCCCG          CCGGCCTCTGGATCA
    MT2497   6  81  93 2717506 .. 2717533 - -11.2  -4.12188   TGAGCAGTCGCAAAA        GCCCCCGAAACC GGTC GGATTTGGGGGC         TGGTACGTGAATTAG
    MT2506   6  56 246 2724561 .. 2724571 -  -2.4  -3.89822   CAGCCACCTGACAAA                 CGGC TTG GCTG                 CCTCCATCAACTGCA
      nadE   4  74 326 2731299 .. 2731316 - -12.7  -3.28791   AGGTTGCCGGCATAA             TCCCGGC GACG GCCGGGA              TCGCGGCCACGGTTT
    clpP-1   5  55 261 2759081 .. 2759116 -  -6.8  -3.35438   CAGGACACCGGATAA    CTGCGGCGCAGGAGGAT GAG ATCGTACTG-GCCGCCG    ACGCGGTCTTCGTGA
  MT2547.2   4  53 224 2772084 .. 2772129 -  -3.9  -3.58726   CTGCCCGACATATAA GCGCATACGCAT-CCTAGGCGG GCA CCGTCTAGGTATGATGATGCGG ATCGCCGTGCGGCTA
    MT2555   4  64  36 2782348 .. 2782366 -  -5.3  -4.08216   TGAGCGTTGGGAAAA            TG-GCCAG CCGT CTGGCTCA             TGGCGTCTACGCAAC
    MT2570   5  55  -3 2804229 .. 2804249 -  -2.4  -3.90588   CATCCTCTAACCAAA            GCTGCCAG CCCGC CCGGCTAC            AGATCCAACAGCGCG
    MT2583   2  40 269 2818449 .. 2818475 -    -2   -2.8474   CGGCACCGACAACTA         CGACCGGTACGC CCA GTGAGACGGTCG         CCGGCGCGATGCAAA
    MT2587   8  51 459 2823572 .. 2823585 -  -4.5  -3.53224   CACCCGCCGGTCAAA               CTGCC ATCG GACAG                CATGTTCCCCGTCGC
    MT2590   7  71 411 2825908 .. 2825954 - -10.1  -3.65902   TCTACGCCAGCCAAA TCGAGCCGAGAGTGGGCGACCC GGAA GGGCC-CACACTCCTGGCTGGA TTCGGCAATATCCCT
       mrr   3  50  71 2847151 .. 2847167 -  -2.1  -3.63228   GTGACTACAAACGAA              TTGCCGT CGT ACGGCCT              GGGTTTCAAGCATGC
    MT2625   4  64 258 2865091 .. 2865140 -  -5.1  -4.11304   CGAACTGATAAACAA CGGTGAGGAGATCG---CGG-CCAG CGAG CTGGTCCGATTCGAACTCCTCGCCG GTGTGCGGGAAAGCG
    MT2625   4  64 141 2865216 .. 2865257 - -11.5  -2.80816   TGGTGACCGAGGACA TTGCCCGG-ATCGGCGGACG ACT CGCCCGTCGATACCGGTCCA GCCACCGCGGTATCG
    MT2636   2  40 304 2874400 .. 2874412 -  -3.4  -2.72144   CCACCTGGCTCAAAG                TGGT GCCAG ACCA                GCTCGGTCGGTCCCT
    MT2644   7  63 468 2888102 .. 2888122 - -10.3  -3.07994   GGCAAGCGTATCGAA            CGCGGCCTG TGG CTGACCGCG            TTGCTACAAGCCACG
    MT2652   6  55 182 2896172 .. 2896188 -  -6.5  -3.35679   GCCGTTGAGCGACAA              GGACATC CAA GACGCCC              TCGCGGCCGCGGCAG
    MT2652   6  55 158 2896184 .. 2896212 -    -8  -3.14013   CAAGGACATCCAAGA       CGCCC-TCGCGGC CGCG GCAGCGGTGGGCG        ACGACCGTATCCAAC
    MT2655   7  53 212 2898410 .. 2898441 -  -5.9  -3.32844   GGTGCCAGGTGATAA     CCGGCGTCG-GGGAT TTTG ATCCCGCGAT-CCGG      CGTAAGCCGTCCATA
    MT2655   7  53 -17 2898659 .. 2898670 -  -5.8  -3.34962   GCGGATAGCTCAGAA                CAGG GTCG CCTG                 AACGGGTACCAGTGC
    MT2668   6  51 245 2917374 .. 2917404 -  -3.1  -3.56643   CCGAGAGCCTGCAAA       GCCGATATGCGGG TCAAT CGCGCCCACCGAC       CAGTTCCGCGCTGCC
    MT2678   4  51 265 2926643 .. 2926684 -  -7.2  -3.14132   TCGGCTGTTGACGAA TCGGACGGTGCTGGGC-GC GTATG GCAGCCCACCACTGACCAA CCGCGAAGCGTGGGC
    MT2684   3  49 213 2932707 .. 2932741 -  -3.4  -3.53012   CCCCCTGCTGGGAAA    CCCGCTTG-CCGACC TCATCC AGCCGGACTTGCGGG     TGCTCGTCGAGTTGG
    MT2699   6  58 -55 2946653 .. 2946688 -  -9.7  -2.89447   GGCGAACGACAAGCA    CCGAACACTCGGCGT GACGGA ACACCGGATGTCCGG     ATGGCCCGACCAGCC
    MT2708   6  60 105 2954925 .. 2954948 -  -5.2  -3.87815   CCGGAGGCCTACAAA          GACGTCGACG AGGT CATCGAAGCC           AGCCATCAGAGTGGC
    MT2717   5  53 309 2960840 .. 2960861 -  -5.8  -3.37796   GCCGACGAGGCACAA           CGATGTCG GTGCCG CGGCATCG            ACCTGCGTCTGGTGA
    MT2726  11  75 -76 2968156 .. 2968214 - -12.4  -3.55444   CCGGGATGGTTTAAA CGGTTGGAGCGGCTGACCGCCGGTGCCC GGGAT GGGCCCCGGCGG-CAACTTGTCCAA-CG GGCGACGCTCACGTC
    MT2744   4  62  68 2980430 .. 2980450 -  -6.1  -3.90511   AACCAGAAAAACCAA            CGCGCACAA CGC TTCTACGCG            AAGACTGGTTTCAAG
    MT2749   5  51 431 2985569 .. 2985595 -  -3.7  -3.47349   CGCCCAAAGCTAGAA        CTGTCCGACGAC GAGT GGCGTCAGA-AG         CTCACCCCGCAGGAA
       dxs   7  90 236 2992715 .. 2992760 - -15.4  -3.70902   TGGGTCAGACGGAAA CCGGCAGCCGCCGCACG-GCTG GATG CGGCGCGCGCGGCG-CTGACGG AGGTGTCGCAACGGG
    MT2760   2  57 -35 2998245 .. 2998259 -  -5.6  -3.57144   GTGCTTAGCGCGAAA               GCGCCG AAA CAGCAC               CCAGACGATGGCCAG
    MT2767   6  60 440 3005158 .. 3005200 -  -9.9  -3.04461   GATTCACCTCGAAGA GTTCGACGTGGTCGTCGCCG CCAC CGGGGACGACAAGGTC-AAC GTGGTGCTCAGCCTG
    MT2778   2  56 221 3014507 .. 3014536 -  -9.3  -2.70932   TGGTGGCCGGAACGA       CCGGCAGCGGCGAT GAT ATCGCCGCT-CAGA       CGCGAGACGCTCTGC
    MT2781   4  60 115 3016346 .. 3016376 -  -9.6  -3.17075   CGGCGCTGAACTCAA       CGCCGCCGTCCA GGAGGAA TGGCCGGCGCCG       GCGACGCATGCCCAC
    MT2785   4  59  98 3019097 .. 3019109 -  -6.9  -3.58037   GAGTAACCGTCGAAA                CCACC CCA GGCGG                CGGCGTGACCATCGT
    MT2790   8  63  86 3024706 .. 3024718 -  -7.7  -3.61356   ATCACCCAGGGCAAA                GGATC GTT GATCC                ACACCACCTGGAGTC
      hflX   2  44 297 3031869 .. 3031882 -  -2.3  -3.28712   TTCCCCGGTGCAGAA               GTTGG GAAA CCAGC                GCCGCTTCTGCTCTT
  MT2802.1   7  67 166 3039113 .. 3039144 -   -10   -3.3341   AAAAAGGTGCGAGAA      GCCGGCGAAGCGGA TTGG TCCGACCCGCAGGC       GCGGGCCCGCGCCGA
    MT2813   3  49  87 3050131 .. 3050151 -  -3.1  -3.55444   GCCGCATTTGGCAAA            GCCGGGACT GGC AGCGTCGGC            GTCGGTGGCGCCGGC
    MT2822   1  49 125 3059090 .. 3059113 -    -6  -3.16191   TTAGATCCCGAGGAA          GTAGCCGG GTTTCTCG CCGACTAC           GGTTGGCGGCTGACC
    MT2859   2  45 249 3092167 .. 3092179 -  -4.7  -2.88544   CGCGACGGCGACACA                GGGAC GGT GGCCC                GTATCTCCGATGCCG
      pemK   1  41 423 3104452 .. 3104463 -  -3.6  -2.78679   TGCGTGCACGGAAAC                CCCG TCGT CGAG                 CTGGTGCACAGCTCG
    MT2877   9  66 135 3110297 .. 3110325 -  -3.7   -4.3129   TAGCGACTATGAAAA        CCAGCCGGTCGAC GCA GTGGAGCGGCTAT        GTCGGCGTTTGGCTG
    MT2881   3  60 438 3114903 .. 3114917 -  -3.4  -4.08945   ACGACGGCTGGAAAA               GGGCGC GGG GCAACC               GCATCGTCAAGAGTT
      proS   6  54  27 3145361 .. 3145387 -  -7.9  -3.02144   CCACCCGCTGGAACA         GGGTGCTGGGC GCCTG GCCCATCACCG         CGGCCTTTCCGGGCG
    MT2924   6  48  26 3161979 .. 3162003 -  -5.7  -3.01712   CGGCCGCGTTGAAGA         GCGGT-GGAC CCCGGC GCCCGACCGC          ACAACTTGACCTCGG
    MT2933   2  40 358 3169236 .. 3169252 -  -2.9  -2.78463   AGTTCCTCGAGCACA              GCCTCGA ACA CCAAGAC              CGCCTTGTCACGTCA
    MT2933   2  40  96 3169503 .. 3169514 -  -2.2  -2.78935   AGACGTTCGACCACA                CACT GGCC AGCG                 CATTCCGATCATGAC
    MT2944   2  52 262 3181474 .. 3181487 -  -8.1  -2.78935   ACAGCGGTCAGTACA               CGGTG TTCG CACCG                ACCAACGCGGCATTT
     mas-2   2  55 136 3270551 .. 3270565 -  -8.5   -2.8507   TGACCTAACGAACCA               GCCCG CCGAT CGGGC               TTCGGCCAGATCACG
    MT3013   3  60 170 3281920 .. 3281937 -  -5.5  -3.72576   GTTGCCGGCATCAAA             GCCGGTCG TAT CG-CCGAC             GAGGCAACGGGTGCG
    MT3017   5  65 276 3284659 .. 3284669 -  -8.2  -3.63515   CGTCACGTCCAATAA                 GGCC TTC GGCC                 GGTGGGGCGAGGTTT
    MT3028   5  53   3 3300967 .. 3300984 -  -5.5  -3.40899   AACTCCTGACGACAA             CCCACGT TCAC ATGTGGG              CTTCAGCACCGGCGC
    MT3032   2  44 447 3304133 .. 3304145 -  -4.8  -2.78384   TGGGCGCGGACGACA                GCCT GTACG AGGC                TGACACCCTGGCGCG
      coaD   3  57 399 3312218 .. 3312251 -  -5.9  -3.61517   ATCGCTTTCGAAGAA     CGTTCACGCCAGTCCC ACT GGG-CCGGTGCGAATG     GTGCAACGCGCCTTT
       ddl   0 NONE
    MT3064   5  85  10 3337499 .. 3337544 - -17.1  -3.01712   CGTGCGGGCCTAACA CACGGATACCCTTCGTCACATT GCC ACCGTG-CAAAGGGTATCCGTG TGTCTTGACCTATTT
  MT3080.1   3  53 373 3353312 .. 3353323 -  -5.8  -3.30124   CCGGACCTGCCAGAA                GGTC GAGT GACC                 GAGCTGCTGGCGCGG
    MT3101   7  54  27 3373006 .. 3373020 -  -7.8  -2.91681   GCTCAACGCCAGAGA               CCAGCC GCC GGCTGA               GGTCTCAGATCAGAG
    MT3119   4  49 390 3389356 .. 3389366 -  -3.2  -3.52918   GAATTGCGAAATGAA                 GATC AAG GACC                 GCACGTTCAACGTCA
    MT3131   3  62 137 3402899 .. 3402914 - -10.4  -3.01712   TGGCCGGGTCCAACA              TCGGCG GGAT CGCCGA               GACCCAGGAGATGCT
    MT3143   8  45 343 3413149 .. 3413179 -    -6  -2.56095   GCGATACCGAAGTCA       GTGCCCAAGCTTGG GTT CCACGCTCGCGCAG       CCACGCCGTCACCTT
    MT3143   8  45 228 3413267 .. 3413294 -  -4.8   -2.7898   GCGAACACTCAACGA        GGTGGTGGCTTCG TCG CGAA-CCGTCACC        CGAGTCGCGGTCACC
    MT3143   8  45  37 3413472 .. 3413485 -  -5.9  -2.57881   GAACTGGCCTAGAAC               CGGCG GGCA CACCG                CACCTGGGCGGCGCG
    MT3150   1  51 424 3425162 .. 3425192 -  -3.1  -3.65812   TGGCGCTGAAGACAA      TTCGCGGCC-GCGG CATA CCGTTGGCCGAGGA       CGATCCGGCGCCGTC
      pgmA   6  55 423 3427337 .. 3427347 -  -4.6  -3.61398   CTGCGGGGCTAACAA                 CACG GTC CGCG                 CCCACCGCCGCCCCG
    MT3156   8  65 295 3431084 .. 3431111 -  -8.2  -3.57792   TGATGCAGTCCGAAA        CGGCGCGGGGCG CTAC CGCGCTGCGCGG         CATCTGGGGCTTTTA
    MT3164   7  57  95 3437450 .. 3437466 -  -2.1  -3.96327   ACCGGCGACCACAAA              GCCCCGG CCG CCAAGGA              GGGATTCGTCAGCTT
  MT3174.1   6  61  49 3453064 .. 3453101 - -11.1  -2.52543   ACGGTGCCGAAGTGA   TGCACGGCCCGAGCCGC TAGG ACGGCGCGAGCCGCACG    ATGCCGGGAACGAGG
  MT3176.1   3  46  81 3456509 .. 3456524 -  -4.6  -2.99216   AAGGAACGCACAAAG              TCGGCG GCCT CGTCGA               TGAGCGCCGTGATGG
    MT3181   1  43 285 3461265 .. 3461289 -  -3.5  -3.05816   GCACTGTCGAGGGAA          TCCTGCCGATT GCT AAGCGGCACAA          CGTTGGTGCGTTCAA
    MT3204   4  55 -28 3483606 .. 3483618 -  -4.7  -3.67864   CAACTCAAGCCGAAA                CCGCC AAC GGTGG                CCACAAAATACGAGT
    MT3209   3  47 -20 3486281 .. 3486293 -  -4.7  -3.05384   CGCGCTGCTAGCCAA                CCCCG GTT CGTGG                AATCACAGTGAGACG
    MT3216   2  51  86 3490673 .. 3490686 -  -3.1  -3.57263   ACCGCGACGCTGAAA               CGTCAC TGT GTG-CG               GGTGATCCCGTGGGA
    MT3222   3  51 206 3498212 .. 3498224 -  -7.7  -2.71731   TCGATTGGGCAACTA                TCGGT CCC ACCGA                GCTGGGCCGCGCCCT
    MT3229   5  57 113 3504480 .. 3504490 -  -8.2  -3.16881   TACCCACTGGACCAA                 GCCG CTG CGGC                 GATTGCATCGCTGGA
    MT3229   5  57  36 3504552 .. 3504567 -  -8.2  -3.14132   CGCGTGCGCGACTAA              CGCCCC TCCC GGGACG               CGTCGCCGGCGTGCT
    MT3247   3  51 133 3522727 .. 3522743 -  -2.9  -3.67597   TTCTTCACCGAAGAA              TCCGGTG ACA CACCACA              CGTGGCGGCACCCGG
    MT3260   4  49 442 3537026 .. 3537038 -  -6.2  -3.14132   GGGCCGGCTGAGCAA                GGCC TACGC GGCC                TATTCGACGCCGTTC
    MT3265   2  55 236 3541732 .. 3541742 -  -2.4  -3.84406   GCTCCACCACAACAA                 GGAC CAC GACC                 GGTTGGGCCGCACCA
    MT3271   5  65  61 3546810 .. 3546827 -  -8.4  -3.65046   TCGGGAGCTGAACAA             CCGACG CGGAGC CGTCGG              CCGCGGATGCCCTGG
  MT3275.1   3 100 100 3548808 .. 3548835 -   -17  -4.25104   TCCCGCCCATGAAAA        CGGCCCCCGGAG TCTC CTCCGAGGGCCA         TTTCGCCGGTAGCGG
    MT3278   5  58 448 3549882 .. 3549892 -  -5.4  -3.72893   TAGGTGTGGACGAAA                 CAGA TCT TCTG                 TCCGACGACTACACC
    MT3281   2  47 283 3551933 .. 3551946 -  -6.7  -2.53263   TCGAGGCCCAAGTCA               TCGCT CTGC AGCGA                AGCGAGGGTAAGGGC
    MT3285   5 100  28 3555030 .. 3555071 - -24.7  -2.78816   GCACCCGTGAGCAGA CGCAGAAGTCCCCGATTTC CGGT GAAATCGGCGACTTCTGCG  TCTGCTCGCCGCGAG
    MT3289   2  44 106 3561454 .. 3561495 -  -2.2  -3.19192   GCTCAGCCAAGTGAA CCGGGTGATCGCCGCCGTGC GTGG ACA-GGAGGCGACC-CCTGA GCCCCCGTCGGCGCT
    MT3300   4  73 413 3576106 .. 3576118 -  -9.1  -3.85698   GCGGCCCTGGACAAA                CGGCT AGG AGCCG                ATTTTGAGCTACTAG
    MT3309   5 100  18 3585552 .. 3585579 -   -15  -4.24948   CGAGCAGACGCAAAA        TCGCCCGAAA-CC GAT GGCTTTCGGGCGA        TTTTGCGTCTGCTCG
    MT3316   8  66  87 3590811 .. 3590843 - -11.2  -3.10975   AGGCATGAGCGAAGA     CGAGCGGCGCG-CGC TGAA GCGTCGCAACGCCCG      CACGAAAGCCCGTAC
    MT3326   1  63 150 3600483 .. 3600502 - -10.6  -3.05463   ACCTCGCCGAGGCAA            CCCGCGAG TGTC CGCGCGGG             TGCGGGCACATGGGA
      mpg1   8  55 342 3639444 .. 3639456 -  -9.1  -2.52623   GGTGTTCCACAACAG                CGCGA CAT TCGCG                TTCGCCGAGATCATG
    MT3371   4  67 362 3647198 .. 3647217 - -10.7   -3.4072   CATGCCGGAGGACAA            GCTCGCG GCGGTG CGCGAGC             TGCAGGACGACGGCT
    MT3374   4  66 236 3651554 .. 3651584 - -11.8   -2.8001   AGAATGCCCACGACA       GCCTGGTGGTGTTC CGC AATCACCACCCGGC       ACGCCGCAGCGCCGA
      sigF   7  68  94 3662899 .. 3662911 -  -4.7  -4.29325   GATGAAGATGGAAAA                CCCGG TCA CCGCG                CATAAGGATGGCACC
    MT3393   5  55 197 3669805 .. 3669825 -  -8.9  -2.82623   CGGCGGCGAGAAGCA            GACCGGCGG CGG CCGCGAGTC            CGGGTCCGACGCGTG
    MT3397   3  58 433 3676500 .. 3676513 -  -8.1  -3.31461   CATCGACCGGCACAA               CGACG GCGC CGTCG                TCGCACACCTAGGAC
       upp   5  58 226 3691092 .. 3691136 - -10.6  -2.62184   GCGCCGTCGAGACCA CCGACCTGATGCGACGGCTCC GCGA GGACCCGCCGCGTC-GGCTGG CCGGTTTCCCCGCCA
    MT3411   5  55 141 3694136 .. 3694152 -  -5.7  -3.50572   AGGCACTCGAGACAA              CCCGCCC GCT GGGCCAG              CTGGTGGCCTATGTG
    MT3421   6 100  27 3702476 .. 3702503 - -13.6  -4.24948   CGAGCAGACGCAAAA        TCGCCCGAAAACC AGT GGTTTT-GGGCGA        TTTTGCGTCTGCTCG
    MT3436   4  53 417 3716920 .. 3716956 -  -8.6  -2.73124   GGTGACCGTCGAAAT   CATCGCCGACGGCGTGC ACGT GCACCCCG-CGGTGGTG    CACGCGGTGATCGAA
    MT3439   7  72  49 3719256 .. 3719290 - -11.6  -3.55444   GTTGGATCCTGGAAA    GC-GACCTCGATGAGC CCACC GC-CATCGAGGTCAGC    GACATTCACGCCTAG
    MT3448   9  84 147 3729129 .. 3729161 - -14.2  -3.61178   GTCACCGACCCGAAA     GCCGCCGCCGCCGAGC CCA GCTCGGCGGC--CAGC     TCATCCCAGGCCGCG
    MT3469   3  52 -41 3765260 .. 3765281 -  -7.9  -2.90075   CCCCTGCCAAGCACA           GCCCGTGCG CCGC CGCAAAGGC            CACGGCTTGGTCGAC
    MT3477   2  58  48 3772492 .. 3772520 -    -3   -4.0162   CGCTGACAGCACAAA       CGGCG-GGCCAGGC AGC GAC-GGCCTCGGCG       GGGACGCGTTTAACG
    MT3487   5  62 336 3782733 .. 3782745 -  -6.3  -3.85698   CGGTGTTCTCACAAA                CAACA GCC TGTTG                GTCAGCGCCCGCAGC
    MT3496   4 100  22 3794745 .. 3794772 - -13.6  -4.24948   CGAGCAGACGCAAAA        TCGCCCAATTTCG TGC CGAA-TTGGGCGA        TTTTGCGTCTGCTCG
      cma1   2  51 173 3798253 .. 3798276 -    -8  -2.72379   CGAAGCCGGCAACTA          CGTCGCGCCA CGGC TGTCGCGCCG           AATTCTGCACCAGCT
    MT3510   2  84 229 3811283 .. 3811301 - -17.4  -2.78463   AGCCCGGTGACGATA             CGGGCCGC GTA GCGGCCCG             AGGAGGAGCCGGGCA
    MT3517   6  56 444 3817412 .. 3817424 -  -3.3  -3.90291   ATGTTCTCAACGAAA                TGCGC GAC GAGCA                GTGATCTATATGGAC
    MT3544   5  59 199 3843985 .. 3844010 -  -8.3   -3.1994   CAGACGACTGACGAA         GGTGTTGGGGCT CCC AGGCCCA-CACC         GCCGGACGCAGCGTT
    MT3556   2  43 197 3856778 .. 3856836 -  -3.1  -3.06915   ATGCAGCGCATCGAA TCTACCGCGC-ATCACCCACCCGCCGGAT GGG ATCCG-CTCGTCGGCAACGGCACGGTCGA TGCCCTGGCTGCGGT
      rplQ   5  51 326 3862499 .. 3862512 -  -3.7  -3.53343   AATCTGGCGTCGAAA               CCCGC TGGT GCGCG                CGTGATATCGAGGAT
 MT3573.13   2  47 -28 3878670 .. 3878722 -  -5.5  -2.80816   CGCGTAGGTAGGATA GGGCCAGGGGTGGGCGGCCTCTGC TTAGGGGT GCCG-GGCCGCCCACGCC-G-CCA ACTCGCTGCGGGTTG
    MT3584   3  49 -19 3892749 .. 3892761 -  -4.7  -3.21912   TCCGGAATTCAGGAA                CCGAG GCC CGCGG                CGCCGTCAGCCGCCG
    MT3596   3  50  83 3904201 .. 3904214 -  -2.4  -3.64703   TGGCCTGCAGCCAAA               GTTG AGCAAA CAAC                CGTTTTCACTGCAGC
    MT3614   3  51 346 3931307 .. 3931321 -  -2.8  -3.57792   GCACCCATCCCGAAA               CGGT GCCAGCG ACCG               CATCGATATCGGATT
    MT3619   2  50  33 3947059 .. 3947075 -  -7.9  -2.55074   CCGAACGTGAACTCA              CGGCGGA GAT TCGGCCG              ATATTCCGCCCTCAG
    MT3625   4  55 388 3953540 .. 3953555 -  -5.4   -3.5936   GCCAAAGTGTTGAAA              CTGC-CC CCA GGCGCAG              ATACCCCTACCGAAC
    MT3629   6  47 -42 3956644 .. 3956664 -  -2.5  -3.50746   CGCGCAAAAAGAAAG            GCCCGAT TCTGAAT ATTGGGC            AGCCAGCCAAATCCG
    MT3632   1  69 153 3957837 .. 3957874 - -12.1  -3.14132   GCGGCGTGGGAGCAA   CTGC-TGGGGGTAGCGAA CTG TTCACTACCCCCTGGCAA   TCAGGTGGTCCCGTC
    MT3644   4  51  72 3971554 .. 3971570 -  -3.5  -3.61398   CGGCGGGCTGAACAA              CGTGCTG AAG CCGCTCG              TCGACGCGGGCTACT
    MT3652   9  56 230 3979241 .. 3979295 -  -3.7  -3.78934   CGGCGCGGAGAAGAA CCCGATGTGGTACCTCAACCTCAAGG CCAA CCCCAAGGTTCAGGTAC-AGATCAAA AAGGAAGTGCTGGAC
    MT3660   7  71 213 3987683 .. 3987733 - -13.9  -2.78384   GGCGCCGCGACCACA GCCAC-GCCGCGTGGGGCGCTGGCG CGC CGTCAGCTCCACAC-CGGCCGGGGC GTAGACGCCCGGGTA
      nhoA   4  53 471 3998987 .. 3999000 -  -3.8  -3.60098   AGGGGGCACCGCAAA               CCAG CTGCGC CTGG                CAGACGTCGCGAAAC
    MT3678   6  71 323 4005839 .. 4005894 -  -9.8  -3.72576   CGTCGCTGGAGCAAA TCTGCGCACACCCGACGGCCC-GACGG GCTTT CCGCCCGGGCTGT-GGGCGCGC-CAAA CCACCGAGATCCGTT
    MT3685   3 100 -19 4013543 .. 4013584 - -27.7  -2.78715   AAGGGCGCGAGCAGA CGCAGAATCGCATGATTTG AGCT CAAATCATGCGATTCTGCG  TCTGCTCGCGAGGCT
    MT3693   4  53 308 4020766 .. 4020800 -  -8.6  -2.73542   GCCAACCCGGAACCA    CCGTCCACGG-GGCA AATCAA TGCCACCCTGGACGA     ACTGGACGCCCTGTC
    MT3701  12  77  67 4028758 .. 4028804 - -12.3  -3.62046   CGAGCTCGGCAATAA GGTCGACGCCCTGGC-CGCA AAACTCGA CGCGCGCGAGGGCCTCGACC GGCCCAGTGACACTC
    MT3721   9  80 163 4052039 .. 4052062 - -14.6   -3.1247   ATGGGCTAGAGGCAA          GCGCGACCAA TTGA TTGGCCGCGC           CGGCGAAGCGGTCGT
    MT3736   7  55 383 4064506 .. 4064525 -  -9.2  -2.57931   TTCACCGCCGACAAC            GGCGCCAC CCAA GTGGTGCC             CGGTTCACATCGCTG
    MT3741   6  69 309 4069806 .. 4069816 -  -8.2   -3.9392   CGTCACGTCAAATAA                 GCCC TTC GGGC                 GCTGGGGCGAAGTAT
    MT3754   3  59  93 4085145 .. 4085170 -  -8.2  -3.18264   CTTTCGACTCAGCAA         CGGCAGCTGC CGATCC GCGGCTACCG          TTGCTTGTCGTGAAC
    MT3769   6  62 -34 4102044 .. 4102075 - -11.4  -2.55015   AGCCCAGCCAACTCA      GGCCGGTACCGGGA CGAA TCCCGCGCCCGGCC       GGTTCTTGGCGTTGA
    MT3778  10  63  91 4109411 .. 4109423 - -10.5  -3.07816   CGCCGAGCGAGGTAA                GCGCG CGC CGCGC                GGGCAACCGAGCGAG
    MT3783   9  59 245 4113187 .. 4113209 - -10.4  -2.71144   CACGGTCGGCAACGA           TGCGGGCCGC GCA GCGGGCCGCT           GAGGAACCGGCCCAT
    MT3783   9  59 188 4113244 .. 4113266 - -10.4  -2.71144   GACGGTCGGCAACGA           TGCGGGCCGC GCA GCGGGCCGCT           GAGGAACCGGCCCAT
    MT3787   4  53 -33 4119569 .. 4119584 -  -4.6  -3.53091   ACGGGCGGGGCGAAA              CCGCAC CCGA GTGCCG               CGGCGGGGCACAAGC
    MT3796   3  54  80 4128286 .. 4128297 -  -3.6  -3.72893   TACCTGGCGATGAAA                GCGA CCGG CCGC                 CTCTAATTTCCGACC
    MT3803   2  42  33 4134950 .. 4134970 -    -4  -2.66692   GATCACGACGAGAAG           GGTCGGGTGA AGT TC-CCCG-CC           TATCTACTCACCGCC
      recR   5  52 109 4152081 .. 4152094 -  -6.7  -3.13403   CGCTGCCGATGAAGA               CGTCA CCCA TGACG                GACATGCTGGCACTC
     dnaZX   4  46 153 4157135 .. 4157156 -  -5.1  -3.02461   CAACCTCGTCGAACA           CTGGGACGAC GCG GTCG-CCGAG           GTCGGTCTGCCGACC
    MT3835   4  45 440 4172532 .. 4172553 -    -3  -3.29829   CACATTCCCGGACAA           GAAC-GCCG CCGCC CAGCAGTTC           GCTCGGATTCTGCGT
    MT3835   4  45 156 4172826 .. 4172837 -  -3.6  -3.28924   GATCCTCGCCGACAA                CGGC ATTC GCCA                 CGACTCGGTGCGCGA
    MT3838   3  55 309 4175998 .. 4176016 -  -5.2  -3.64198   CTGCCACACAGACAA             CCCACG TCCGGTT CGCGGG             CGACATGTCCACTGC
    MT3846   6  64  54 4182757 .. 4182773 -  -9.3  -3.33696   GCCGCCTGCAACGAA              GCCGGGC CCG GACCGGC              GCTGAGCAACGCCGA
    MT3887   5  58 411 4215579 .. 4215601 -  -9.1   -2.8076   AATCACCATCAACTA           CCGCGACGA GGATT TCGTCGCGC           GGCTGAAGCAAGAGA
    MT3894   6  60 388 4224290 .. 4224300 -  -8.2  -3.41051   CCAGCGGGACGACAA                 CCCG CAC CGGG                 ACAGCATGGTGTGGC
    pccB-5  10  60 245 4246444 .. 4246458 -  -5.6  -3.72576   GCCGCCCGCATCAAA               CGCCAC CGG GTGGCC               ATCGACGCCGCCCTC
    MT3919   6  49 209 4268528 .. 4268555 -  -5.4  -3.20382   TCGCAGAGCTACGAA        CGC-GGCCCGCTG GGA CTGCCGACCAGCG        CGGAGATCCAGGAGC
    MT3928   2  49  81 4276650 .. 4276661 -  -5.8  -3.05384   TCGCCCTCCACCGAA                CGTG AACC CACG                 GTTTCGCGCGCGATT
    MT3931   3  72 378 4280171 .. 4280205 -  -7.1   -4.2704   GGCAGCAGCAACAAA    TGCGCTCCGCGGGGCCA ACG TGGGCCCG-GGCGC-CA    ACAAGGCGTTGTCGA
    MT3945   7  49 238 4303078 .. 4303094 -  -5.8  -3.14132   GGCTGGCGTGACGAA             CCAGCGC CCGG GCGC-GG              CAACCCGGATTTGTC
    MT3950   5  55 230 4306802 .. 4306831 -  -9.3  -2.57795   TCGATCAGGAACGCA       CAGTCA-CCGACCA GGT CGGTCGGCTGACAG       CGGTGGCCCGCGACG
    MT3954   5  68  27 4309966 .. 4309981 -  -5.4  -4.20368   GCAGCCTAAGATAAA              TCAGCT TCAT AGCCGA               ATCCTTGCCTGGCAA
    MT3969   6  64 -16 4318333 .. 4318344 -  -7.2  -3.84451   GTCGCTAAAGCTAAA                CCCC CACC GGGG                 CAGGCCTTTTGGCGA
    MT3993   7  79 288 4349603 .. 4349627 -  -7.1  -4.58395   GCCAGCGCTGAAAAA         CCGGCCACCG AGCAAG CGG-AGCCGG          TCCACGAAGTGACAA
    MT4035   3  50 185 4396527 .. 4396553 -  -7.3  -2.62735   ATATCGGCTACATCA        CCAAC-CCCCAC GATC GTGGGATGCTGG         TCTCAACGCAGACGC
    MT4034   3  43  14 4396731 .. 4396767 +  -4.9   -2.6472   AAGCCCAGTGGCCGC    GTGGGGTTTACGACGTG TTG CCGGCCGTCGACCCCGC    TGCTATCGGCTCTTG
    MT4034   3  43  49 4396766 .. 4396777 +  -3.6  -3.05844   CCGGCCGTCGACCCC                GCTG CTAT CGGC                 TCTTGCAGTCGAGCA
    MT4019   2  41  -7 4379287 .. 4379299 +  -3.3  -2.79276   GAACGCCACCCCTGC                ACAGG TAG CCTGC                TGGTTGCTGGGTCAT
    MT3992   6  45   3 4349860 .. 4349897 +  -3.3  -3.29649   CACAACGTTGTAGAC   CGGGC-CTGCCAGCGG CTCCGTC TCGCACGCAGCGCCTG   TTGCTGTCCTGGCCT
    MT3970   5  53 -55 4320468 .. 4320503 +  -4.6  -3.53012   TGCCGGAAGCCCGCG    TGCTGGATACGCTGGT GCAC ATCTGGGTGACCAGCA     TTTACGGCGAGAACC
    MT3953   6  53 100 4309707 .. 4309737 +  -2.5  -3.73775   CACTGCCGTTTCGGT      GGTCACAGCACGGC AATT GTTGTGG-GTGGCC       TTTCATAGAACTGCG
    MT3949   2  72 376 4307422 .. 4307466 +  -8.3  -4.17048   CGGGATCGATCTGCG GAGGCGGGTGCGGCAATACCG AAC CGGTGTAGCAGCGCCAGCAGC TTGTTTTCCACCAGC
    MT3944   3  47 -29 4303108 .. 4303118 +  -6.8  -2.62184   GGCAACCCGGATTTG                 TCGG CAC CCGA                 TGCTATGAACGGCCC
    MT3934   6  72  81 4293970 .. 4293984 + -12.8  -3.06162   CTTCACAGCCACCAG               CCGGGC AAG GCCCGG               TCTTACGGTCGGCTC
    MT3930   6  72 195 4280453 .. 4280485 +  -8.4  -4.08216   CGAGCGTGAACTGAG      GGCGGACCTCGG GCAGACACG CCGAGGTCTTCC      TTTTGGGCAGCGTGG
    MT3920   4  51   1 4270409 .. 4270422 +  -4.5  -3.43785   AAACCGGCGGCTTAG               CGCGGC GTG GCC-CG               TTGGTTGGTGTCGTA
    MT3905   6  66 187 4246837 .. 4246857 + -11.1  -3.11559   TGAACCCGCGCTCGG            CGGCGATCC ACG GGATCGCCA            TGTTGAGGTTGTAAT
    MT3893   0 NONE
  MT3876.1   2  48 431 4207957 .. 4207967 +  -6.8  -2.70932   CAGCATCCGCGCGAG                 CTCG GGT CGAG                 TCCTTCGAGCGCGCA
    MT3870   2  50 268 4202107 .. 4202125 +  -7.3  -2.61582   CCTCGGACTGCAGCG             CGGCCGG AATAC CCGGCCC             ATTGTCGATCACCTG
    MT3867   4  64  16 4198169 .. 4198182 +  -9.5  -3.40052   CTGGGCATCCCCGAC               GCGGG ATTA CCCGC                TCTTCTTGGCAATCT
      tyrA   8  53 298 4193937 .. 4193988 +  -2.1  -3.72695   TCTCCTCGTCGCGGG CGATGGCGAGCTGGCGTTCCCGCT CGGCT AGTGTGACCGTCAGCCCGA-ACCG TTTGGTGGCACCGGT
    MT3852   4  65  17 4188132 .. 4188165 +  -9.6  -3.53012   CGGTCAGGCTCATAA     GCTCGCGGGTCA CTTTCACCCA TGACCGGCGAGC      TTTACAGACCCCAGC
    MT3842   2  55 282 4181883 .. 4181907 +  -5.5  -3.54459   CGCTGCAGGTCGTAC          GGCAACGGGCG CCA CGTCCGCCGTC          TTTAGGCCCACTTCG
    MT3837   4  60  98 4176403 .. 4176417 +  -5.6  -3.76224   GTCGAGAAAACCCCG               CTGCCC CTT GAGCAG               TTTGGTGCGTGCCCG
     cfa-2  11  64 474 4157786 .. 4157811 + -11.9  -2.52464   GGTGGGTTCGCTCGA         GGCCGGTG-TGG GGG CCAGCACCGGTC         TCGGTTCACGCGCGG
    cobQ-2   4  59 111 4151347 .. 4151373 +  -6.5  -3.59979   GATCCAGCCCAACTC        GGCCAGCTTGCG GAGC CGCC-GCTGGTC         TTTCACGTAGCGACC
      leuA   4  60 297 4148226 .. 4148252 +  -2.8  -4.18018   CCCGGCGTGCAGAAT         CCGTTCGACGAG TTC CTCGTGGGTCCG         TTTTACCTCGGCCGC
    MT3802   2  47  65 4135065 .. 4135075 +  -3.2  -3.31144   CGAAGGCGTCCAGGT                 CATC GGC GGTG                 TTGTCCACGTGCGGC
    MT3797   8  70 432 4130825 .. 4130841 + -11.5  -3.36273   TCGCCTCCAGCGTTG              CGCGCGC CAG GTGCGCG              TTGGTGTTGAACCGC
    MT3786  10  55  71 4118806 .. 4118824 +  -6.7  -3.33696   TTCAAGCGGGGTGTG            GCGCAGCT TGGT AGC-GCGC             TTCGTTCGGGACGAA
    MT3786  10  55 424 4119159 .. 4119193 +  -5.7  -3.49475   GCCCACCCCCGTACC    GCGGGAGTTGGCTCTG CACC CCGAGCCAA-TCATGC     TTCTCTCGGAGTCCG
    MT3777   7  51  59 4109469 .. 4109496 +  -4.8  -3.31792   CCAGCAGACACAGAG        TCGCACGCAAAC GACG GATTTTGTGCGA         TTGTGCGGCTGCTCG
    MT3777   7  51 380 4109790 .. 4109807 +    -4  -3.45945   CAGCGATTCCAAGTA             GTCGGC TAGGCT GCCGTC              TTCCTTGTCGATGAC
    MT3771   8  60   9 4104596 .. 4104623 +  -3.2  -4.08767   CAGCTGACGCAGGCC        CCGGTGCCGACC GGTT GGGTAGCACCGA         TTTTGGCAAGCTGCC
       acs   3  74  37 4102042 .. 4102077 + -10.2  -3.68936   TCAGCCCAGCCAACT    CAGGCCGGTACCGGGA CGAA TCCCGCGCCCGGCCGG     TTCTTGGCGTTGATG
    MT3761   1 100 431 4093199 .. 4093235 + -20.9  -5.54907   CCGAGAACCGTGTTG    GTGGGCGGCGATTCGAG TTC TTCGGGTCGCCGCCCGC    TTTTTGTTTTCTGGA
    MT3757   1  48 219 4088825 .. 4088836 +  -7.2  -2.78384   GCAAGGCAACGGCAA                CCGG GCCG CCGG                 TCTCGTCGGCCGCGA
    MT3756   4  62   3 4086790 .. 4086806 + -11.5  -2.60194   CGGGTTGACGTAGCC              GCGTGGC GGG GCCGCGC              CTTGCTTCCGGGACT
    MT3753   4  84  21 4085141 .. 4085174 + -14.6  -3.40899   AGTCCTTTCGACTCA     GCAACGGCAGCTGC CGATCC GCGGCTACCGTTGC      TTGTCGTGAACGGTT
    MT3748  12  69 237 4076935 .. 4076957 + -10.4  -3.53012   ATCTGTTCCCAGCTC           GCGCAGCGGC GGA GCCGAAGCGC           TTTGCCGGCCACGAC
    MT3740   1  43 199 4070170 .. 4070209 +  -3.6  -3.14132   TTGGGGGTCCACCGC  GATGGGTGAGTATG-GC AAGTGCG GCACGTATGCACCCGTC  TTGGTGCACGCGGCC
    MT3725   1  48 264 4055754 .. 4055780 +  -6.4  -2.72344   TCGACGATCAGCACG         TCGCGGCCGTGG ATG TCGCGGTCGAGG         TCCTTGAGGATCCGC
    MT3720   6  64 115 4052241 .. 4052256 +  -6.8  -3.93004   TAGGCCCAGCTGGAG              CCGACG GCGC TGTCGG               TTTGTGCCATGTTGT
    MT3700   0 NONE
    MT3695   1  85 385 4023932 .. 4023956 + -17.1  -3.01712   CCCGCACCCCCGACA          CCGCCGACACC CCC GGTGCCGGCGG          TGTTGGCGCCAGCCC
    MT3692   5  62  24 4021131 .. 4021189 + -11.5  -2.72344   CTTGCGCGGGAGACT -CCGGCGGAGGCGCCTGCGCTGG-ACCCG GAG CGGGTACCGGCCCGGGCGGCGGCGGCGGC TGATTCAGGATGAAC
    MT3684   3 100  20 4013543 .. 4013584 + -27.7  -2.78463   AAGGGCGCGAGCAGA CGCAGAATCGCATGATTTG AGCT CAAATCATGCGATTCTGCG  TCTGCTCGCGAGGCT
    MT3669   6  62 296 3998640 .. 3998661 +  -5.7  -3.91032   GATCACCACGGGCTC           CTCGGGCGG CTTT CTGCTCGCG            TTTCTGGCGTGCTTC
    MT3658   7  47 -20 3986865 .. 3986882 +  -6.9  -2.56596   ACGACACCATTCGTC             GCCGTCG ACTA CGACGCC              TAGGTTCGTGGCGCC
    MT3658   7  47  48 3986933 .. 3986958 +  -4.6   -3.1247   GTGAATCTGACGACG         CGACACGCCG ATTCGC CGTCGTGTGG          TTCACTCTCGGCGCT
    MT3658   7  47 225 3987110 .. 3987129 +  -5.6   -2.9039   TGGACCGCTCGATGT            CCCGAGCCC GCT GCGC-CGGG            TCTGTCCAATGCTGT
    MT3651   9  56 446 3979888 .. 3979918 +  -9.7  -2.73364   GGCGCCGACGAGCGT       CAGCGCCGCGA TTCCGGCCT TGGCGGCGCTG       TAGTTGCCCTGCCCC
    MT3643   4  47 156 3971797 .. 3971807 +  -4.6  -3.14132   CTTCGCCGAGTTGAC                 CGCC GTG GGTG                 TTGATGGGCAGCCGC
    MT3631   3  50  71 3958036 .. 3958047 +  -2.2  -3.63968   ACCGAATCACAGCCC                G-GCG AAC CGCTC                TTTGACCATTTCGAC
    MT3624   1  47 304 3954233 .. 3954247 +  -5.6  -2.87564   ACAGGTGCGCCACTG               TCGCCC CCG GGCCGA               TGTCTACCGGGATGC
  MT3615.3   3  53 404 3943450 .. 3943471 +  -5.7  -3.34398   ATCAAGTGCGGTCCG           GCTTCGGCG AACC CTCCGCAGC            TATTTCGCGACGCGC
  MT3612.1   1  45 135 3930090 .. 3930101 +  -3.6  -3.28712   CCAGCACAACCAGCT                GTCC TCGC GGGC                 TTATGCACGACGGGG
    MT3595   3  54 218 3904518 .. 3904529 +  -7.2  -3.22653   CCTCCGGGATGATCT                GCGC ATTG GCGC                 TCTTCTGGAACTCCT
    MT3583   2  47 374 3893092 .. 3893102 +  -3.2  -3.35996   CGGCGCTATAGGCCA                 GGAT CGC GTCC                 TTGTCCATGGACCTC
    MT3578   5  47 445 3885504 .. 3885514 +  -2.4  -3.51329   GATCCGAAGGCCGCG                 GCCG ATG CGGG                 TTGTAGTTGGCGATG
 MT3573.12  12  79 306 3878967 .. 3878982 +  -6.1  -4.59342   GGCGCCATTTGTTTC              TCCGC GAACAG GCGGA               TTTCTTTGTCGTCGC
    MT3560   3  59 298 3860676 .. 3860687 +  -7.2  -3.62096   CCTGGATCTGATTAC                CCGC GGTA GCGG                 TTTCGGCTACTACGG
    MT3543   8  59 106 3844295 .. 3844340 + -10.4  -2.70932   GCGAAGGCCCATTCG CCGGTTCCGG-CGC-AC-CCGGC GGC GCCGGCGCAGCGACCGGAGGCGG TGGTTCGGCGACCGG
    MT3533   6  65 240 3833892 .. 3833911 +  -7.8  -3.73813   CGTCGGCGGGCGTGT            GCAGTCCG ATGC CGGAATGC             TTGTGTTCGTGGTTG
    MT3525   4 100  22 3826099 .. 3826126 + -19.2  -4.24948   CGAGCAGACGCTAAA        GCCCCCG-CACGC TCG GCGTGTCGGGGGC        TTTTGCGTCTGCTGA
    MT3521   7  77 101 3823114 .. 3823124 +  -8.2  -4.25283   GAGGGGTCAATTGAG                 CCCG GCT CGGG                 TTTTGATGACGGCGT
    MT3516   9  66  71 3817906 .. 3817948 + -11.1  -3.05384   CGATCGGCAACCACC GCAGCGCGCCCGG-GGCGTC GGCA GGCACCACCGGGTGCGCCGG TTGGATCGGCGCCAG
    MT3516   9  66 400 3818235 .. 3818253 +  -5.8  -4.08216   AGCTCACCCCAGGTG             CCGCCGGC CAC GCCGTCGA             TTTTGGCGGCGATGC
    MT3509   2  49 -30 3811247 .. 3811264 +  -3.3  -3.54424   GCCGCCAGGCCGCGA             GCCAGTGC ACC GC-CGGGC             TTTAGCCCGGTGACG
    MT3503   4  59  26 3803246 .. 3803256 +  -8.2  -3.19425   GCGCTCCGCTGGCCA                 CCCG AGC CGGG                 TTGGTCACATTAGTT
    MT3500   3  69 288 3800550 .. 3800560 +  -8.2  -3.91084   TCCCCCGGCTGGTCA                 CCCG TAT CGGG                 TTTCCTTGGGCGTCA
  MT3491.1   4  57 382 3790320 .. 3790339 +  -5.6  -3.56568   AGCAGATCGAGATGA            GCCAG-CGC CCG GCGGCCGGC            TTTCCGCGCTGATTC
    MT3486   1  38 376 3783418 .. 3783429 +  -2.2  -2.62983   GCAGCACATATCAGA                TGCG CAGT CGTA                 TAATATGCCGATCGG
    MT3468   3  58 405 3765648 .. 3765662 +  -7.8  -3.35679   GGTGCAATTACGAAA               CGCCGA CCC TCGGTG               TTGTGACTCGGCCAG
    MT3462   1  39 420 3762144 .. 3762184 +  -3.3  -2.52464   ACACATCGGGATGCA CGTCGCCGACCAGTCCGTCA TCAG TG-CGG-CT-GACGCCGACG TCGATTACCGCGGCA
    MT3455   5  51 454 3746942 .. 3746954 +  -4.7  -3.36515   CACGGTCGACAGCAG                GGTGC GCA GCTCC                TCTTTGGCGATCCAG
  MT3449.2   2  43 357 3735789 .. 3735804 +  -3.3  -3.10715   TGGCCGACGGCGAGG              GTTGA GAAGCG TCAAC               TTCGATCGTGATGCC
    MT3445   4  51  67 3727030 .. 3727069 +  -5.5  -3.21276   CCGACGTTGCCGAAK  CCGGAGACCAGGGCC-GA GGTGA TCAGGCCCAGCGCGCCGG  TGTTGTACACACCCG
    MT3438   1  42  13 3719318 .. 3719335 +  -2.5  -3.04398   TAGAGGTCGCTGGGT             ACGCGGG CTGG CCCACGG              GTTTTACGCCGAAGC
      nagA   4  51 422 3717777 .. 3717812 +  -6.6  -3.12351   GGTGGAATCAGGGTC    TGCGCCGCCGGCGGCG GTAC CGGAATCGGCGGCGGA     TTCGGTATCAGGGGA
      sdhB   2 100  25 3702476 .. 3702503 + -13.6  -4.24948   CGAGCAGACGCAAAA        TCGCCCGAAAACC AGT GGTTTT-GGGCGA        TTTTGCGTCTGCTCG
    MT3410   0 NONE
    MT3403   2  55 419 3686931 .. 3686946 +  -6.1  -3.55563   GCCGTGCGAACAGTG              CCGGA CAGAAC TCCGG               TTTGCGGAATGGCGT
       nei   3  64 356 3677279 .. 3677303 + -11.3  -2.90075   CGCCCCGCCGTTGAA          CGGCACCAGCG GGT CGGCGGTGCCG          TGTGCTTCGAGCACC
    bccA-3   2  46 222 3663217 .. 3663227 +  -4.6  -3.00298   GACCCGCATCCACGT                 CGCC CAG GGTG                 TCTGTGATTGCGCGG
    MT3373   1  39  84 3651915 .. 3651926 +  -3.6  -2.62184   GCATAAACCGCTCGA                CCGG GAAG TCGG                 TGGTGTAGCCGGCGC
    MT3363   0 NONE
    MT3352   1  45 355 3630318 .. 3630328 +  -2.4  -3.33261   TAGGGGTAAGTCCAC                 CGCG TAA CACG                 TTGTCGGAGTTGGCC
    MT3332   1  38  -5 3606837 .. 3606860 +  -2.2   -2.7185   GTCGCCCTGCACATC          GGGTGAGATC GCCG GCCCACACCC           TAGTTCGAAGCTACT
    MT3325   5  47 101 3600720 .. 3600734 +  -3.4  -3.34398   GCCGCCGACCCCGCA               CGGCGG CAA TCGCGG               TCTTTAACCCCCGAC
    MT3325   5  47 102 3600721 .. 3600736 +  -2.4  -3.53012   CCGCCGACCCCGCAC              GGCGGC AATC GCGGTC               TTTAACCCCCGACGA
    MT3321   6  60 375 3595975 .. 3595998 +  -8.8  -3.38951   TCACCGATGGCGTAG          CGCG-CGCTGG CCG CCAGCGGCGGG          TTGGTGTCTTGGTAG
    MT3315   4  69  19 3590887 .. 3590915 + -12.4  -3.08679   CTCAGTTCTGCTTGA       GTGCGGCCCCGAC ATAC GTCGGGGCC-CNC        TNTTGCGTAGCGCGC
    MT3299   2  45 230 3576754 .. 3576766 +  -6.2  -2.65264   GCCCAGGATGCGGGC                CGCC AGTAG GGCG                TGATGTCGGTGATCC
    MT3299   2  45 401 3576925 .. 3576948 +  -5.2  -2.78816   GCTGCCGGGGGGGCG          GTCGG-CACGC CCG GTGGGACCGAC          TGTAATGGCCGCTCC
    MT3292   2  45 276 3566770 .. 3566780 +  -4.6   -2.8372   AGCGCACATCGCGAA                 CGGT CAG GCCG                 ATTTCCTCGCGGATC
    MT3290   3  55  44 3563316 .. 3563345 +  -6.4  -3.35996   GCGGGCTATGCAACA      GCATCCTTGCGCGG ACGT CCGCGC--GGACGC       TTGTGACTCACGATC
    MT3284   5  60  43 3555158 .. 3555174 +  -5.7  -3.79906   GCAGCGCCGACCCGT              AGGCGGC GAA GTCGCCC              TTCTTCTGCGCATCC
    MT3280   3  46 395 3552597 .. 3552633 +  -5.1   -3.0094   TGCGCAGGCAGTAAG   CGTCGTGGGTCGGCAG GTGCAG CAGCCGAATCA-GACG    TGTCTGTCGCTCGAC
    MT3259   4  59 201 3537686 .. 3537728 +   -10  -2.77899   CGCCGCCGATCACCA GGGTTGGCAC-CGTCAGACC ATCCA GGT-TGAGGTGTGCCGACCC TACTTCCTCGACGAG
      nuoN   9  53 116 3522986 .. 3523005 +  -4.2  -3.59979   CCGAGTTCGCAATGC            CTGTGGTC TGCA GGCCAGAG             TTTGCGATGCCCACG
      nuoN   9  53 188 3523058 .. 3523071 +  -2.3  -3.71848   AGCCGACGTTGAAGC               CGCCG GAGT TGGTG                TTATTGATGCCCGAC
    MT3217   9  55 151 3493497 .. 3493508 +  -5.8  -3.53091   CACCTCGATGCACAA                GTCG TCGT CGAC                 TTTGACCCGGACGGT
    MT3208   3  46 449 3486621 .. 3486643 +  -4.7  -3.01712   CTTGAACGCCGGAAT           AGCCGCACC ACTCG GGTTCGGCG           TATTCGCGGCAGCCA
    MT3180   4  51 160 3461642 .. 3461653 +  -4.4  -3.53012   AGGGGGTGAGCAGTA                TCCA GTCG TGGA                 TTTGCCAGGGGGCCA
    MT3176   4  47 141 3456739 .. 3456749 +  -6.8  -2.65264   CGCCACCAGCAGACC                 CCAC CAG GTGG                 TCATCTAGGTGGTGA
    MT3174  10  62 339 3453402 .. 3453418 +  -9.3  -3.28712   TTGCCCGCGCTCGCA              CCCGCTC GGC GCGCGGG              TTGTCGGCGACCCCG
      habA   0 NONE
    MT3155   3  41 261 3431625 .. 3431656 +  -2.3  -3.03124   CGAACGATGCGACGT      CGTCGC-GCCAT AATGTGCGC ATTGCAGCGACG      TATTCGGCGGTGCGC
    MT3145   2  48 354 3417047 .. 3417064 +  -6.9  -2.74012   CGTTTCAGACACTGG             TCGCGGC GCTG GCTGCGG              TAGTTGCAGTACTAG
    MT3142   3  47  78 3413546 .. 3413558 +  -4.8  -3.09834   GGGCCGAAGCGCGCG                CGTG AAGAA CACG                TTGACTCGTCGCATC
  MT3131.1   4  69  14 3403571 .. 3403596 +  -3.1  -4.57073   AGCGGGACGGCAACG         ACGAACTGGGT TTTC ACCCCGCTCGA          TTTTTCACCCCGCTC
    MT3120   9  64 440 3392638 .. 3392663 +  -3.2  -4.22652   GCAGCGGGGACCCCT         GCGCGACG TTGACGAACC CGTCGCGG          TTTTGCGTGATGTAG
    MT3100   8  53 393 3373413 .. 3373442 +  -4.1  -3.57144   TATGGTTGCGGCGGC       CACGGCGTTGCTG GCTT CATTGGCGCCGGG        TTTGACGATGACCGG
    MT3096   3  45  51 3370814 .. 3370838 +  -2.9  -3.22491   GTCAACGTGGTCAGT         TGTGCGTTGC TGCTGC GCGACG-ACA          TTGGTGCTGACATTT
    MT3093   7  82  31 3366878 .. 3366925 + -15.6  -3.14344   CCAAGGTTCGCCGAG CGTAACGCCACTGCGAAAAACC GCGC GGAGATTCGCAGTGCCGTTACG TTCGTGACGCGGGTC
    MT3088   9  66 360 3362003 .. 3362015 +  -6.2  -4.07568   GTCCAGCCCGATGCC                GGCC TCGTT GGCC                TTTTGCGCCAGGAAG
    MT3080  11  71 370 3354017 .. 3354045 +  -7.3  -4.07568   GGTCGCGGAGTTTCT        TGCCGACGACCTC GAT GGGGTGCTCGGCG        TTTTGCCGGCGCAAC
    MT3069   8 100  24 3342875 .. 3342902 + -13.6  -4.24948   CGAGCAGACGCAAAA        TCGCCC-ATTTCG AGA CGAAATTGGGCGA        TTTTGCGTCTGCTCG
    MT3063  15  82   1 3337497 .. 3337546 +   -16  -3.11218   AACGTGCGGGCCTAA CACACGGATACCCTTCGTCAC ATTGCCACC GTG-CAAAGGGTATCCGTGTG TCTTGACCTATTTGC
  MT3058.2   2  55 374 3331551 .. 3331562 +  -5.8  -3.53012   TGCTGGCTTCCAGTG                TGCC GTCC GGCA                 TTTCGAGCACACCGC
    rpmB-3   4  68 283 3326651 .. 3326667 + -11.5  -3.18264   CTTCCCAGCCCTTGC              CCCGGTG CGA CGCCGGG              TTGCTGGGTCGCACC
    MT3049  11  53 222 3321491 .. 3321501 +  -8.2  -2.69473   ATCCATTGGGCCGGT                 GGCG AAT CGCC                 CTTGTCCTGATTTGC
    MT3042   5  74  22 3312628 .. 3312658 + -13.3  -3.18728   AAGGCCTCACACGAT       CGGACCTAGTCCC GCAAA GGAGCTAGGTCCG       TTCGGTGTTGAGCCT
    MT3031   7  55 259 3304876 .. 3304906 +  -7.4  -3.09327   GGCGTTGGCCATGGC       CGCGCCCATGTGGC CTG GCCAGGTGCGGGCG       TGTTCGATCGAATCG
    MT3027   3  58 350 3301206 .. 3301222 +  -7.9  -3.33492   CCACACGCGCGAAGG              CCGACAC CCC GTGCCGG              TTATCGCCTGGCTCG
    MT3016   4  75 282 3285109 .. 3285129 +  -7.5  -4.30576   GCATCTTGACAGAGC            TCGCGGGGA TGG TCCCGGTGA            TTTTGGTGGTCGAAA
    MT3012   3  54 -10 3282143 .. 3282158 +  -7.5  -3.01791   TTCCGACCACGCCAG              GGCGG CGTTGA CCGCC               TGTTCGAGACCCCAT
    MT2993   2  45 296 3233254 .. 3233282 +  -2.9  -3.17723   TGTTGCCGATTCCCG        ACACCACCCGCTG ATC CAGCAGCTGGCGC        TTGAGTTCGGAATGC
    MT2985   3  49  59 3222454 .. 3222468 +  -5.7  -3.14132   GACGCTGGCGCCCAA               CACCT CCAGC AGGTG               TTGCTCGACCGCGGC
    MT2985   3  49 136 3222531 .. 3222545 +  -5.6  -3.09492   AGAACACATCGGCCG               CGGTCG ATC CGAACG               TATTGACCTTCGCCC
    MT2985   3  49 356 3222751 .. 3222772 +  -4.3  -3.30124   CCGAGCGGATACCAA           GCTGG-CGGC ATC GCTGTCCCGC           TTCTGCAGCATGCCC
      dacB   9  73 376 3213744 .. 3213784 + -11.8  -3.40073   CGCAAAATCGTCAGC GCCGCCGGAAGCGCCGGCC GATC GGCCGGTATTTC-GGCGAC  TTGCTTGGTGAACGT
    MT2973   5  59  34 3209760 .. 3209801 + -10.1  -2.78384   ACCGGCGCGAGCAGA CGCAAAAGCCACCG-CACGT TCG GCGTGTCGGGGGATTTCGCG TCTGCTCGCCAGCGG
    MT2961   2  53 323 3197874 .. 3197917 +  -4.5  -3.68222   CGACCAGCCAGGCGT GCAGCGCATCG-GCGGCT-GG CTGC CCGAACGGGACGGTGCGCTGC TTGTTGCCCTTGCCG
    MT2955   5  55  44 3191048 .. 3191063 +  -7.5  -3.10464   TGGGGCGTGGATCCG              GGCCC AGGGCC GGGCC               TCTTCGAGTTCGTAA
    MT2952  11  76 260 3188565 .. 3188591 +  -9.5  -4.09685   CGTCCCAGCCGATGT        CTTGCACATGCC GGCA GGCATG-GCAGG         TTTTCGACGATGGGA
    MT2943   3  47 270 3182036 .. 3182051 +    -4  -3.22491   GGGCAACCACGTCGG              CCACGTC GAG GAC-TGG              TTCCTGATCACGTTT
    MT2943   3  47 305 3182071 .. 3182081 +  -3.2  -3.36273   TGATCACGTTTGCCG                 CAGT CGT GCTG                 TTCGTCTTGGCGCGC
    MT2932   4  51 279 3169807 .. 3169817 +  -6.8  -3.14132   AGCCAGCGATCTCCT                 TGGC GGT GCCA                 TTGGTCACCACCAAC
    MT2923   1  44 298 3162310 .. 3162325 +  -4.7  -2.74605   GCACCCAGGTGTCGC              TGCTG AACAAC CAGCA               TGGCTTTTGCGCCGA
    MT2910   4  65 238 3145651 .. 3145678 +  -8.2  -3.63515   ATCGGCGGCCAGCGC        GGTCGCCCCGGC GCGA GCCTGCGCGTCC         TTGTTCGCGATCACC
    MT2897   2  72 204 3132438 .. 3132470 + -13.3  -3.05384   ACACGATGCGCGGTG      CGCGTGACGACCAGC CCC GCTGGTCGACCGGCG      TTGCGTAGACGAAGG
    MT2880  15  93  29 3113783 .. 3113811 + -18.9  -2.83403   ACCCCGAACACCACC        GACCCCGCCGG ACATCTC CCGGCGGGGTC        ATTTCATGACCAAAC
    MT2868   6  56 464 3105248 .. 3105260 +  -9.1  -2.78463   GGCGCATCACCGACT                CCGTC GCC GACGG                TCTGCTCCCACGCGT
    MT2858   5  60  36 3092403 .. 3092413 +  -3.2  -4.11394   AACGTGGCTGCGATT                 TTCG GCA CGGA                 TTTTCGCAGTCCGGT
       ald   6  51  54 3082712 .. 3082734 +  -6.8  -3.05844   AAGGGAAGCGATGAT           GTCGGCCGCG GGT CCCGGCCGGG           TCTTCCGGTGCGCCG
    MT2845   3  51 319 3078412 .. 3078429 +  -4.8  -3.32844   GTCGGCGTGTTGATT             GCGG-GC CACGC GCACCGC             TTCTAACATCCCGGG
    MT2835   7 100  13 3070109 .. 3070154 + -22.1  -2.71011   TAGCCCCGCCAAGCA GACGCAGAATCGCATTAATCG CGCC CGGTTTGTGCGATTCTGCGTC TGCTTGGCAGCACCT
    MT2821   2  38  16 3059267 .. 3059280 +  -2.3  -2.64155   CCGTCGGCACAATCA               TCGGC TGGC GGCGA                TAGGTTTCCCCCACC
    MT2821   2  38 345 3059596 .. 3059608 +  -2.6  -2.71712   CCCACCGGCACCGCA                CCGG AGATA CTGG                CTTTGCCGGCAACCA
    MT2812   4  58 407 3050621 .. 3050631 +  -2.4  -4.11216   TCGTATCCGGTTCTG                 GGCC TGC GGCA                 TTTTCGAGGTACAAC
  MT2803.2   3  59 277 3042888 .. 3042907 +  -9.2  -2.91681   CAGGCGCAGTTAGAT            GGTGGCGC CATC GCGCTGCC             TGTATCCGCTTCCAA
    MT2802   1  63   5 3039318 .. 3039356 +    -8  -3.58343   GACGCCCCTAACGGT  CGG-TGCCGCGGTCGGG CGTTGT CCCGGCCTCGGAGTCCG   TTTGCACGTGGTCCA
    MT2795   6  48 115 3031154 .. 3031167 +  -5.9  -3.03771   GCGAATCGAGATAGG               CCCGG GCGA CTGGG                TATTCGCGCATGTAG
    MT2795   6  48 351 3031390 .. 3031424 +  -5.5  -2.94099   AAGCTACCGATCGAC     CTGCCGAACGCCTTG CGCTC CTTGGCGTACTGCAG     TGTCTGCTCCAGCAC
    MT2789   3  58 124 3024919 .. 3024929 +  -2.4  -4.13767   TAGGAACGGTCAAGG                 GCGG TCA CCTC                 TTTTGCGGTCGGGGC
    MT2769   6  62 -10 3007556 .. 3007573 +  -6.2  -3.85698   CTCTCGCCGAGGTCT             CGGGCG CTTGAT CGCCTG              TTTGTCCGACGGCGG
    MT2766   2  49 188 3005817 .. 3005833 +  -3.6  -3.55444   CCAACCCGTCTTATC              GGCGTC GTAGA GGTGCC              TTTGGACGATGAACC
    MT2759   0 NONE
    MT2748   1  47 367 2986325 .. 2986338 +  -5.2  -3.14132   ATTCGAACATGTACA               GCCG TGCACC CGGC                TTGCTGGCCCGGCGC
    MT2725   3  86  -4 2968167 .. 2968204 + -15.5  -3.28712   TAAACGGTTGGAGCG   GCTGACCGCCGGTGCCCG GGA TGGGCCCCGGCGG-CAAC   TTGTCCAACGGGCGA
    MT2716   1  39  58 2961053 .. 2961094 +  -3.6  -2.57013   CGCTAGGGCCGATCG CACCGC-CGCGCGAC-GATG TTCG CGTCAGGCGCGCATGCGGTA TCGCTTGCCTTGCAA
    MT2707   6  44 471 2955485 .. 2955499 +  -4.2  -2.94679   TGACAACCGCTAGAT               GGCCTT CAG GAGGTC               TGCTTTGCCCTTGGT
    MT2698   2  46 300 2946930 .. 2946945 +  -4.6  -3.01712   CGCTTGCCGCAACTT              CGCTTC CCGG GCAGCG               TATTCCAGCACGGCC
    MT2693   5  45 258 2943513 .. 2943529 +  -3.6  -3.10895   ACCACCGTGGATGGT              GTGGGC AGCCC GTCCGC              TGTGTGTCTGTTGCG
    MT2693   5  45 263 2943518 .. 2943531 +  -3.8  -3.10493   CGTGGATGGTGTGGG               CAGC CCGTCC GCTG                TGTGTCTGTTGCGCC
    MT2693   5  45 302 2943557 .. 2943583 +  -5.8  -2.54896   GCGCCTCGGCCAGCT         TTTCGGCGGCCA GGC TGGTCAGCGAAA         TGGATTCCATCGGCG
    MT2683   6  69 -33 2932899 .. 2932924 +  -4.5  -4.37886   ACTGGGGCTGCCGCC         GCCGTGGCAGC CGGC GCTACCCCGAC          TTTTCTAAGCGGTCC
    MT2677   5  64 329 2927257 .. 2927267 +  -4.6  -4.17762   CCAGCACATCGTCTT                 CGGT CAA GCCG                 TTCTTTTCCAGGGTC
  MT2668.1   2  49 385 2919711 .. 2919740 +  -2.8  -3.53091   ACAACCGGTTGGCGA       TC-CGCGGCGTTC CCCGA GAACGGCGGGCGA       TTTCGGCGCCGGCGT
     ppi-2   2  64 295 2904179 .. 2904195 + -12.3  -2.52464   ACAGCAGCCGGTGCC              GGTCGAG TGC CTCGACC              TGGATTGCCACCAGA
      linB   3  59 434 2901119 .. 2901131 + -10.5  -2.71791   CCGGAACGAGCGGCC                GCGCG CAT CGCGC                CTTTGAGCCCGCGAT
    MT2646   6  51 124 2891169 .. 2891187 +    -8  -2.75382   TGTCGACGCGGTTGC             GCGGGCGG CGG CCGCGTGC             TCGTTCGCTGCCGTC
    MT2643   3  47  54 2888647 .. 2888665 +  -4.5  -3.28712   CACCTCGTCGACGAC             GGTGTGG ATGAA CCGCATC             TTCTCCAGCACAGCG
    MT2626   3  55 388 2866670 .. 2866692 +  -6.2  -3.54741   GCTGACTTCTGTACA           GGGGCGAA GCGAGTG TCCGCCCC           TTTACGCGCGTCGTA
    MT2611   3  65 392 2857024 .. 2857050 + -10.2  -3.18681   ACGGCGGGCTCGCGC        CGGC-CCAACC GGCCCA GGTTGGGGCCG         TTGATCACGTTCACG
    MT2604   2  48 101 2849854 .. 2849871 +  -6.9  -2.70932   AAGGCGATGAGATGG             CAGTCGG TGAC CCGACGG              TGGTTGGACACCGCA
     bcp-2   4  46 405 2834050 .. 2834062 +  -4.7  -3.03124   ATCTTGGCCCGGGCC                CGCGG GAT CAGCG                TATTGGACGCTGCCG
  MT2589.1   2  64 104 2826428 .. 2826452 +  -3.6  -4.28254   CGGCACGCCAAGAGC         GTCGCAGACATC GGG GATG-C-GCGGC         TTTTCGATATTGCCG
    MT2569   5  55 164 2804387 .. 2804408 +  -7.9  -3.14132   TGCGACAACCTCGCC           GCCGACGACC ACC GGGCG-CGGC           TTGATCGCCCCCAGA
    MT2560   9  82 158 2790766 .. 2790812 + -15.7  -3.05384   CGGCCCCCCGACTCC GGCAGGCCCGACGGCGCCCAGC GCTA GCCGGGCGC-GCCGGCCATGCC TTCGGTGCCGGAAAC
  MT2554.2   4  63   7 2782412 .. 2782428 +  -7.9  -3.59979   CGTTCTTAGATTCGG              TCGCGTC CTT GACGCGC              TTTGAACTCGCGGGC
    MT2548   4  60 124 2773254 .. 2773277 +  -5.2  -3.86897   GCGATATCCGGACCC          GGATCAGCTC GTCG GCGCTGATCG           TTTCTGCGGACTGGG
    MT2541   3  58 268 2766151 .. 2766176 +  -3.1  -3.92373   CCGACTGCCACTACT         CCAATACCGGC GAGG GCCTGCATCGG          TTTGTCGATCCGGTG
    MT2538   2  45 -34 2763651 .. 2763678 +    -4  -3.14564   TCGTCCTGTCCAACG        AGGTCTACGCCG CGCT CGGGGTAAACCG         TTCCTAGACGGCTAG
    MT2534   5  51 140 2759366 .. 2759384 +  -4.5  -3.53091   CCACGGCCGCACCAC             CCGCC CATGGCTCA GGCGG             TTTGCGCGGAGAGCT
    MT2527   1  43 455 2749962 .. 2749977 +  -3.9  -2.86124   CGCAGTGCATCCGAA              GCGTC GACCAG GGCGC               TCATCTTTCGCTCGC
  MT2520.1   9  48 293 2741711 .. 2741728 +    -7  -2.71681   GCGCGGTGAGCGCAT             CCAGCA CCCGCC TGCTGG              TGGTTCCCAGCGTTC
    MT2514   4  53 202 2734168 .. 2734208 +  -8.2  -2.57132   GCCGCCGCAAAACCG GCCGGACACCGC-GGTG ATACCCGC CGCCAGCAGTGACCGGC  GTTGTCGCACCACAG
      ahpD   7  49 -16 2724173 .. 2724192 +  -6.4  -2.87931   TGGCCACAATCGAGG            CACTAAGC CCAA GCTAAGTG             TCTGTACGCGATGAC
    MT2496  10  64 183 2717676 .. 2717691 +  -6.1  -4.07133   GGGCTTCGAGTTTGG              CGACG AGGCGA CGTCG               TTCTTTGTCGGGATC
      rpsT   5  55 167 2707352 .. 2707365 +  -2.3  -3.85698   CGCGACCACCGCCGA               GCCTG CTTC TGGGC                TTTCTGCACCCGCCA
    MT2481   4  50  72 2703658 .. 2703673 +  -2.5  -3.61715   AGTGCACGAAGTCCT              GGCAG ACGCCC TTGCC               TTGTTCCAGCGCATC
    MT2474   4  90  21 2697809 .. 2697850 + -19.7  -2.78384   CCGATGCCGAGCAGA CGCAAAATCGCCCAAATTCG GGC CGAAAT-GGGCGATTTTGCG TCTGCTCGGCAAGCG
  MT2467.1   5  51  29 2691244 .. 2691254 +  -3.2  -3.57561   CGGCCTCTGGATCAC                 GTCG ATG TGAC                 TTTGACCCGTTCCAC
    MT2456   0 NONE
    MT2444   4  57  -3 2652910 .. 2652943 +  -8.7  -3.05816   AGGCGGGCGGCGTAG     CTGAACAGCGGGCTG AAGC CGGCCCGCCAATCAG      TTCCCTGCGGCCTGC
    MT2440   6  57 -78 2649191 .. 2649248 +  -5.5   -3.6682   GGCGGCGGCGAGACC GACCACCAGCGTGCTGGCCGCCGGCGCC GATGA GGTGTCGGCGGAC-GT-CG-TGGCGCTC TTTGGCTGGGTCGCC
      nylA   2  55  10 2643115 .. 2643125 +  -4.6  -3.60296   AGCTAAAACCCCAGT                 CGGC CAA GCTG                 TTTGGGGTCGCGCTG
     fur-2   4  45 252 2639625 .. 2639639 +  -5.6   -2.6176   CGCGGGCCGACCAGA               GCTTCG CCG CGCAGC               CTTCTCGCTGACCTT
    MT2424   3  51 136 2635068 .. 2635082 +  -4.2  -3.53012   TTGAAAGCACCGGAG               TTCTGG CTA CCCGAA               TTTACCGCACCCGAA
    MT2418   4  51  22 2628659 .. 2628678 +  -4.2  -3.51232   AGCTCTCTTTCGCGA            GCGCGACCG CTT CGGT-GCAC            TTCATTTCGCCGACA
    MT2410   6  64 101 2621749 .. 2621764 +  -6.8  -3.93004   CAGGCCCAGCTGGAG              CCGACG GCGC TGTCGG               TTTGTGCCATGTTGT
    MT2407   4  40  45 2616419 .. 2616462 +  -3.6  -2.77701   CCTGCTCTAACAGGC TGCGCCGATAGGCCTCCATGG CGA CCA-GGTCGCCGAACAGCGCG TGGTATTCGTCGCCT
    MT2407   4  40 262 2616636 .. 2616655 +  -2.8  -2.78384   CTCGCTGATCAAAGC            CGAGGTCA CGGT TGATGTCG             TCTGCTGGCGCACCA
    MT2407   4  40 436 2616810 .. 2616820 +  -2.4  -2.79878   GGCCAACGCCGGGTA                 CTGC AAC GCCG                 ATTTGAGTGCCTCAC
    MT2402   7  60   5 2613431 .. 2613461 +  -9.7  -3.14931   ACCGGGGTTGATATG      CACTTC-GGTGCCG TGAT CGGCGCCCGGGGTG       TTCGTCGACCATGCG
    MT2399   2  42  64 2607714 .. 2607728 +    -2  -3.12351   AACAGCTTGGAGCTT               TTACGC GAA GCGGGA               TTCACTATCCGAACC
    MT2390   4  44 238 2597962 .. 2597994 +  -2.7  -3.23853   ACGCATCGGTCCCAC     TGCCGGTGC-TGAG GTAGGA CTCACGCAGCGCCA      TATTGATTCCGACCC
    MT2386   2  46 356 2592981 .. 2593002 +  -5.7  -2.78384   TGGCCGGTGCCGCCA           CGGGCGGTG ATCG CGTCGCCCA            TCTCGTCGGCACGGC
    MT2381   2  44 344 2587988 .. 2588013 +  -5.3  -2.78463   CCCACTTCGGGCGGA         TACATGGTCCG GCCG CGGACCGCGAA          TGTGATCACCCGCAT
    MT2374   5  57  13 2580614 .. 2580634 +  -8.2   -3.0497   TGAATCAAGTAGCGG            CGACGGTG GTCGA CACCGACG            TCTTCAGCCTGATCT
    MT2367   2  47  16 2577339 .. 2577353 +  -3.5  -3.30741   GCACCAATATGAGAA              GGCACC GGAA GG-GCC               TTGGTGGTTGTCGGT
  MT2364.1   1  43 450 2575299 .. 2575314 +  -3.3  -3.10905   AGGAAGCCACCGTCG              CGATA CTTACC TATCG               TTGCATCCGTTCTGG
    MT2362   8  60 197 2573141 .. 2573157 +  -5.8  -3.71848   CGTACGTTGTGGTGT             CG-GCCG CACT CGGCGCG              TTGTTCGTCCCGGGC
    MT2359   0 NONE
    MT2355   4  42 -48 2565851 .. 2565892 +  -4.3  -2.73681   TCGCCCGGTTTCCAC CGGCCG-CTTCCTCACCGAC ATG GTGCGTGAGAAGGTCAGCCG TCGTTGAGCTCGCTA
    MT2355   4  42 250 2566149 .. 2566162 +  -3.7  -2.78384   GAAGCCCGGTAGATG               CGCGC GAGC GCGGG                TGTCATCCCGAAGGC
    MT2355   4  42 406 2566305 .. 2566317 +  -3.3   -2.9155   TGCCGCTCCTCGCGC                TCGGC CTC GCTGG                TGTCCTCTTCGGAAC
    sseA-2   3  64 168 2560042 .. 2560065 + -11.6  -2.82516   GGACGCCGTGTGCAT          CGGCGACCGC CTGC GCGGCTGCCG           TCTCCTGGTCAACCG
    MT2339   4 100  51 2550728 .. 2550755 + -19.2  -3.31792   CGAGCAGTCGCTAAA        GCCCCCGACACGC CGT GCGTG-CGGGGGC        TTATGCGACTGCTCG
    MT2328   3  74 100 2538694 .. 2538717 + -10.2  -3.69216   ACCCACTGGCGGACC          GGTAGGCACC GATC GGTGCCGGCC           TGTTTTGGGTAGCGG
    MT2316   1  43 255 2526826 .. 2526852 +  -2.8  -3.09327   GGGGTGTGACTGAAT         CGCTGGCCGTCG ACT CCAGGGCTAGGG         TCTTCGGTGACCTCG
    MT2308   2  52  27 2520474 .. 2520490 +  -7.9  -2.79183   CAGACTCCCGGCCGG              CGCAGTG CGA CTCTGCG              TCTGCTCGCGCTCAA
    MT2296   9  59 226 2507755 .. 2507767 +  -9.1  -2.98823   CCGACGTCATTGGCC                GCACC GGC GGTGC                TGTCTGTCGCGCCGC
    MT2286   2  48 416 2499323 .. 2499337 +    -7  -2.78463   GGGCCAGGGCTCTGG               CGGCGG TCA CCGCGG               TGTCGTAAGCCCGCT
    glnA-1   6  77 157 2486483 .. 2486523 + -13.3  -3.38046   TTCAGCCGGGTGCCA  CAACCCGCTTGGCAATC ATCTCCC GACCGCCGAGCGGGTTG  TCTTTCACATGCGCC
    MT2259   8  65 386 2466586 .. 2466611 +  -8.3  -3.57144   TCCTAGATGTCTCAT         CGTTGGGTGGGC CCC GCCCACT-AGCG         TTTCAGCCTGCGGAA
    MT2252   0 NONE
    MT2242   1  50  54 2447350 .. 2447362 +  -7.7  -2.52464   CCGCATCGTCGCCGC                GCAGA AAA TCTGC                TAGCTTGGCGGCCAG
    MT2236   8  64  63 2441982 .. 2441998 +  -9.3  -3.36515   GATTTGCACCGGCAC              CGCCCGC GTT GCGGCCG              TCTTTGACACTGGCG
    MT2232  10  75 316 2436790 .. 2436802 +  -9.1   -3.9461   CAGCTTGTGGGCGAC                GGCGA TGA TCGCC                TTCTTGTTGGCAGCG
    MT2202   6  57 262 2402989 .. 2403023 +  -7.1  -3.53091   CTCGGGGGCTTCCTC    CGGGTAGTCGACGTCGG CTT CCTCCG-CGAC-ACCCG    TTTCCCCAGCCCCAT
      pyrD   2  60  85 2398454 .. 2398476 +  -3.2  -4.14392   CCAGATATGCAGGAC           TCGCGTCCTC GGG GAGGTCGAGC           TTTTCGACCTTCACC
    MT2190   6  84 288 2392505 .. 2392521 + -13.7  -3.59979   CAGCGATTGCGCGCG              TCGGCGC AGC GCGCCGA              TTTCGGCTGCGGCGA
    ansP-2   3  57 451 2389112 .. 2389124 +  -5.5  -3.61398   GGCCGCACACTTGTT                GACCG ACG TGGTC                TTGTTCAACGGCCAA
    MT2179   4  62 266 2380339 .. 2380364 +  -3.9  -4.13343   GATCCGGACAGCGAA         CACCGGCGT CACGGTAC GCGGCGGTG          TTTTGGGACGTTTGT
    MT2168   4  55 138 2369906 .. 2369922 +  -2.1  -3.81951   TCAGCCCGACGATTC              GCCGTCA GAC TGCGGGC              TTTCCTGGTCTACCA
    MT2162   6  58 325 2366699 .. 2366734 + -10.4  -2.63234   TCGGCGCCCGACAGC    GCACCGTCAAGCCAGCG CAG CGACGGCTTG-TGGTGC    TCACTTGTGGTGTTC
    MT2151   6  59 147 2350970 .. 2350980 +  -6.8  -3.62046   CGTTGTTGCACTTGA                 CGTC TTT GACG                 TTCTTGGCGCCGTAC
    MT2140   3  60   5 2339663 .. 2339710 +  -9.6  -3.14683   TCCACCGCTGATCGA CGGCTTCGGCTGACGCGGCAGGC TTT GCTCGCCGCGGCCG-TGGTGCCG TTGCTAGCAGGATGT
    MT2134   2  41 310 2334049 .. 2334064 +  -2.4  -3.01712   CCAGCTCCACAACGA              CGCCTG AATG CGGCCG               TCTTCGGGGAGCAGC
      sigC   3  53 462 2330296 .. 2330326 +  -8.3  -2.70932   TACGGGAGCCCGAGC      TCACCGCACAC-CT GCGC GGCGTGCGCGGTGA       TGGTTACCGCGAAGG
    MT2119  12 100 403 2319445 .. 2319487 + -27.3  -2.79302   TACCGCGCGAGCAGA CGCAGAATCGCACTGCGCGG GGTC CCGCGCA-TGCGATTCTGCG TCTGCTCGCCGTACT
    MT2114  14  63 -20 2316151 .. 2316167 + -10.1  -3.06831   CAGCACTTGCGCGCC              GGCTCGC CTG GTGAGCC              TTAGGTACGACTTCG
    MT2110   3  55  70 2310559 .. 2310583 +  -6.3  -3.53224   CCGAGCGCGAAAGGC          GTCCCTCGATG CCC CAGCGGGCGAC          TTTGACCAGCGCCTC
    MT2106   2  54 -46 2294212 .. 2294241 +  -6.9  -3.18452   CGTTCGGCTGCCTGA       AGCCGGCGCCGCC ACCC GACGGCGTGGGCG        TTGCGTTCGGCTGCT
    MT2095   3  47  57 2284492 .. 2284505 +  -5.2  -2.95102   GCCCGCGCCGAGCGG               GCCG AACTAG CGGC                GTTTCTGACTACCCT
    MT2091   4  57 134 2282591 .. 2282611 +  -6.1  -3.61398   TTCGTCCCCGGCCGG            CTGAGTGAC GAA GTCGATCAG            TTCTTCCACCCGGCC
    MT2075  13  58 125 2263863 .. 2263891 +  -3.8  -3.93695   TGTTCGTCGCACCAG       TCGTTGGG-GTCG TTGA CGATGCCCGACGC        TTTGTCGGTGGTGAC
    MT2062   8  54  41 2253359 .. 2253380 +  -3.5  -3.73783   GATCTCTCCTGGAAA           GGACGGCCG GCCG CGGTCTCCC            TTATTGCGTTGGGTG
    MT2058   3  55 435 2246210 .. 2246230 +  -6.1  -3.55071   TAACAAGGCCGCCGC           CGTCGGCG AGCAGA CGCCG-CG            TTTCCCGGAATATGG
    MT2053   3  51  56 2240265 .. 2240282 +  -4.1  -3.44229   CCAGAGTTACCAGGT             CGGAACT AGCC AGTTACG              TTGTACTCGTGCGGT
    MT2045   3  48 455 2231768 .. 2231780 +  -3.3  -3.40403   TTGACGACCGAGTCA                CGTGG CAG TCGCG                TTGTGGTCGCGGGCA
  MT2042.1   7  64 100 2230104 .. 2230118 +  -7.1  -3.90328   CTTGGTAAAGAGCAG               GCGTC AGATC GACGC               TTTGTCGCAGTTGTA
    MT2030   3  43 184 2219273 .. 2219285 +  -4.7  -2.56747   CGGTGAACGCATTTC                GCCGC ACA GCAGC                ATGTTCTACTGCCTG
    MT2026   2  47   1 2216051 .. 2216069 +  -6.7  -2.52676   ATGCCGCCGCAGTAG            GCGGTCGC TAGC GC-ACCGC             TGAGTTCCGCGGCTG
    MT2011   7  57 281 2202426 .. 2202443 +  -7.7  -3.29144   CCTGGCTAGCACGGA             GGGC-ACC GCC GGTAGCCC             TTCTGGGGAGACTGC
    MT2007   5  60 158 2200828 .. 2200848 +  -8.2  -3.35597   GGGTTCATTGACAAC            CGGCGGGG GTTCG TTCCGCCG            TGTTTCCGAGGTAGG
    MT1998   3  53 197 2195954 .. 2195965 +  -4.4  -3.64703   AGCTTGTCAGAGGTG                CAGT GAAC ACTG                 TTTCCATGACCAAGA
    MT1991   5  55 177 2191943 .. 2191953 +  -6.8  -3.41053   TGCGTTCGTCAGAAC                 TCCG GCT CGGA                 TTCTCGCTAGTTTGC
       tpx   8  62  12 2181213 .. 2181271 +   -11  -2.73875   CTAGGCTTTCACAAG CCCCG-CGC-GTTCGGCGAGCAGCGCACG ATTT CGAGCGCTGCTC-CCGAAAAGCGCCTCGG TGGTCTTGGCCCGGC
    MT1979   4  55  97 2177898 .. 2177929 +  -7.3  -3.06162   GTAGAGGCCAGCGAG      TTCT-TCGGGCCGG CCCAA CCGGCCCAACGGAA      TCTTGGGCTCCCATA
    MT1976   6  51 449 2176753 .. 2176768 +  -4.6  -3.31188   GGCCGCCATGGCCAC              GACCGC TACT GCCGTC               TTGATCATTGTGGTG
    aceA-2   3  47 140 2160194 .. 2160222 +  -2.3  -3.53012   TCACCTGCGTCGGCC       CGCGGTC-GCGA CTACCA TCGCCGCCCCCG        TTTACGGCCCGGCAC
  MT1957.1   1  58 413 2150947 .. 2150968 + -10.1  -2.53382   ATTATCCCGTACACC           TCGTCGAGG TACT CCTCGGCGG            TGGCTTCCGGGTGAT
    MT1955   2  55 221 2148897 .. 2148912 +    -6  -3.48276   TCTCAATCACTGCCG              CCTCGG CAAG CCGTGG               TTGTATGCGGCGACA
    MT1935   6  64 376 2135012 .. 2135026 +  -5.6   -4.0371   TCAACCTCCAAGTCA               GCCGGA TAC TCCGCC               TTTGTCTGCAGGCTG
    MT1928   6  60 404 2128138 .. 2128150 +  -3.3  -4.16284   AGCTGAACCGGCGAA                TCCAG CCG CAGGA                TTTCTTCAACCGTAT
    MT1917   5  58 324 2116991 .. 2117004 +  -3.7  -3.91488   CCCAGCATGCCGGCA               GCCGC CACC GCGGG                TTGTTTGAGCGCGTT
    MT1911   2  53 -40 2107765 .. 2107797 +  -8.4  -2.62263   CGCTGGGCGACCTGA     GC-GC-CGGCCGCATC GCC GGTGCCGCCGTGCTGC     TGATCTGACCGAGCT
      ureG   4  58 444 2098678 .. 2098706 +  -7.3  -3.34398   ATGGTCGTCCCCTGC        TGCGGCACCGGGT GGA ACTGGGTGCCGGG        TCTTTGGCCGACGAC
    MT1882   2  52 -32 2077889 .. 2077932 +  -7.5  -2.87132   GCTCCCAAAGCATAT GCCGAGGCCGCGCTA-TCG CTGCTCGT CGACTAGC-CGGCTACGGC TGTATCACGGGCAGA
    MT1865   7  66 222 2058637 .. 2058662 + -11.1  -3.12668   TACCCAACAGCCCGC         CGGCACCGCCGG TGC CCG-CGCTGCCG         TTAGGTGTGCCACTC
      mgtC   2  47  72 2051639 .. 2051658 +    -7   -2.5507   CCCGACTGCCGTTCA            GCGGCGGG TAGA TCCGCCGG             GTATTGATTGACTGC
    MT1851   1  54 141 2042336 .. 2042355 +    -7  -3.28712   AGTTTCGTCCCCAGA            CCGGCGGC TACG GCTGCCCG             TTCTGCCCAGGCAAA
    MT1827   5  53 405 2009785 .. 2009795 +  -2.4  -3.78778   GCAACTGGCATTTCA                 GCTG GTG CTGC                 TTATTGGTCTCATCC
    MT1821   7  49 -49 2003818 .. 2003853 +  -3.9  -3.36878   GCGATCGCCTCGATC    CGGACCGGGTGT-TTC TCAAC GACTACACCCGGCGCG    TTCTCGGTCCCTGAC
    MT1809   3  49 420 1992902 .. 1992912 +  -3.2  -3.55444   CGGCAGGACGAATGA                 CGGT GTG ATCG                 TTTCCCCGCTGCCGG
    MT1802   5  60 259 1985312 .. 1985324 +  -5.5  -3.73647   CCTGGTGTGGGAATG                TGTCC AAA GGGCA                TTATTGGTCCGTGAG
    MT1798   7  60  19 1977890 .. 1977905 +  -6.1  -3.76224   GGACCGCTCGGAATA              CCACG GGTAGG CGTGG               TTTCCTGCGTGGGCA
    MT1795   3  53 201 1972638 .. 1972664 +  -5.7  -3.36273   CCGAAGTTCTGATAG        CCCGAGCCGCCC AACA GCCCGGC-CGGG         TTGGTGTTGAACCAA
    MT1791   4  53  90 1968279 .. 1968294 +  -4.6  -3.55814   CAGGATGTCGGTCCA              CAGCGG GACG CCGATG               TTGTATGGGTTGGTG
    MT1775  12  57 177 1952072 .. 1952084 +  -6.2  -3.61894   AGCGCACGCGTCGTC                GCGG ACGTC CCGC                TTGTTACGGGCGATT
     gabD2   6  55  30 1950121 .. 1950146 +  -7.5  -3.05384   GCCACTTGATGCCGC         ACCCGATCGAC GGTC GTTGGTCGGGG          TTGACTGGCCGCCCG
    MT1768   5  64  -7 1944633 .. 1944646 +  -5.9  -4.00526   TTACCGGACGGAAAC               CGCGG TGAG CTGCG                TTTGGTTGTCGCGTT
    MT1764   7  54 281 1941672 .. 1941682 +  -3.2  -3.70037   GATGGTTTGAGTTGG                 CGCT GGA AGTG                 TTTGGCTAGTGCTTG
    MT1760   4  50  40 1937824 .. 1937855 +  -7.3  -2.58544   ATGTTGACAGGTTCC      GCGGTAGATCAGGC GACAA GCTCGATCT-CCGC      ATTATGGCCATGGGA
    MT1742   5  63 404 1920277 .. 1920314 + -10.6  -3.17194   CCACCCTGTCATCGA   CGCCGGCATGCGCCC ATATTCGCC GGGCGT-TGCTGGCG   TTGGCTTCGGCGAGT
    MT1724   5  65 134 1901746 .. 1901764 + -10.2  -3.28712   GAACTGGGTACGGAT             CTTGCCGG TTC CCGGCGGG             TTGTCGACGCGGGAC
    MT1708   8  50 164 1887433 .. 1887443 +  -2.4  -3.59979   GTTGGGATTATTAGT                 GCGG CAA CGGC                 TTTCGCGTGGGCGAA
    MT1705   4  65 213 1883406 .. 1883445 + -10.6  -3.19192   GTGGCGCGGGTTTGC  GGTAGTCCGCTGCGTTGG GATC CCAGCGCAGCGGACGGAA   TTCGGTTGGCTCGGG
      uvrA  12  58 192 1837758 .. 1837768 +  -4.6  -3.79071   TGCCCCCAGGGCCGT                 TCCG TAT CGGG                 TTTCGATCTTCTCGC
    MT1662   5 100  19 1819723 .. 1819750 + -18.6  -4.24948   CGAGCAGACGCAAAA        TCGCCCATTTCG TACC CGAAATGGGCGA         TTTTGCGTCTGCTCG
    MT1655   3  60 -45 1810891 .. 1810931 + -10.4  -2.81133   CTTTGCGCTGGCGTT  GGTGTTGTTGTCGCTGGA GTTCG TCCCGCGGCGGCGACATC  TCTGATCCGTCGCTA
    MT1649   0 NONE
    MT1626   3  48 399 1783541 .. 1783555 +  -5.6  -2.93382   GCGGTGGTAGGTGAC               GTTGGC GCC GCCGGC               TGTATAGCTGTCAGC
    MT1622  10  69 280 1779482 .. 1779494 +  -3.3  -4.57569   CGTGGGTGTTTTTGT                GGGTG GTC CAGCC                TTTTTCGGCGAGTCG
    MT1612   4  44 244 1765781 .. 1765794 +  -2.3  -3.28712   CCAGCCAGGGGTCCG               CAAGG TCGG CCTCG                TTGTGCCGCAAAGCG
    MT1592   7  58 345 1744269 .. 1744286 +  -4.1  -3.89614   GCGCACAAGCATCAC             GCAGC ATCGTCCA GCTGC              TTTGTGCGGCTTCCA
    MT1563   6  88  -5 1705939 .. 1705962 + -15.4  -3.38314   TTCTTCCGGGGCAGC          GATTGACGCG CCGG CGCGTCAATC           TATTTCGACATTCGC
  MT1555.1   7  55 -28 1697987 .. 1698001 +    -7  -3.31322   ATACCACTCGGTCGA               GGCCCG TCA CCGGCC               TTCTAGCGGGTTGAC
    MT1551   7  65 132 1694111 .. 1694123 +  -9.1  -3.52147   TCACTGCTCGTCGAG                GCCCT TTA AGGGC                TTCATTGTATCCTTC
    MT1545   4  51 210 1689596 .. 1689608 +  -3.4  -3.61894   TGACGAAGGTCTCCG                GCAA GCCGA TTGC                TTCTTCGGGCCGCTT
    MT1520   4  76 -41 1662687 .. 1662724 + -14.1  -3.14881   TCAGGCACCACGATG   CGCGGCCGCG-GCGGC CCCAATC GCCGTTCCCGGCCGCG   TTGATCCGCCGATTG
    MT1512   4  63 449 1653861 .. 1653871 +  -3.2  -4.18494   GCACGCGCATGATGT                 CGTC GTC GATG                 TTTTCGATGACACTG
    MT1502   5  56 231 1641877 .. 1641891 +  -4.2  -3.71649   GCGACGAATGCATAT               GCACCA AGG TGGTGA               TTTCGACTTTCAGCC
    MT1490  13  76   7 1622896 .. 1622921 +  -6.1  -4.55689   AGCTACTGATTCCGC         G-CAGCTGCTCT GTC AGGGCCGCTGAC         TTTTCTCTCGGTCAT
    MT1487   2  52 -39 1621934 .. 1621965 +  -8.7  -2.52464   GTTCACTGGCGAACT     GCCGCCGGTGCGCGC CCAC GAGC-CACC-GCGGC      TGGCTTAGCGCCGGA
    MT1468   2  46 111 1601002 .. 1601012 +  -4.6  -3.04144   GCGGGGAGCCGAAGA                 CGTC GAA GGCG                 TGTTGGGCGTGGGGC
      ribD   2  43  36 1586103 .. 1586114 +  -3.6  -3.16668   CAGGGTCGGTTGCTC                CTGG ACTT CCGG                 TTCATCGGCATGTTC
    MT1440  11  57 174 1572113 .. 1572162 +  -6.7  -3.54424   CGGCCCCACCGTTTC CGCCGGCGCCGCCGCCCCCGCCG TTGC CGATTAGGACGGCGGCCCCACCG TTTCCGCCGGTCCCG
      metK   5 100  27 1567921 .. 1567948 +   -20  -3.40299   CGAGCAGACGCAGAA        TCGCACGCGGAA AGGC TTCCGCGTGCGA         TTCTGCGTCTGCTCG
    MT1405   2  49 185 1533770 .. 1533794 +  -2.8  -3.53444   TGCCCCAGCGGTAGC          CCGCCC AGCATGTGTCCGG GGGCGG          TTTGGGCGGCGCTGG
    MT1395   7  65 118 1520467 .. 1520501 +  -8.5  -3.66497   GGCGCATCGGCGGTG    GCCG-TGGGGCGG-CGC ACT GCGACCTCACCAGCGGC    TTTCGAGCTTTGTTC
    MT1382  10  65 333 1509734 .. 1509744 +  -8.2  -3.60627   AGGCTCGGCGTGCTG                 CGCC GCG GGCG                 TTTCGGGTGCGGTCA
    MT1370   7  78  14 1498383 .. 1498424 + -16.2  -2.78384   GACCCGCCGAGAAGA CGCAAAAGCTC-CTAAATC TGGCC GATTTAGTGGGCTTTTGCG TCTGCTCGCGCAAGG
  MT1367.1   5  47 440 1491674 .. 1491691 +  -4.1  -3.25823   CTCCACAGCGCCGGG             TGGCATC GGTA GATGTCG              TTGATGTCGCGCACC
    MT1356   2  73 -17 1473137 .. 1473167 +  -9.7  -3.93004   GTTGCGAGCATCAAT       GGATACGCTGCCG GCTAG CGGTGGCGTGTTC       TTTGTGCAATATTCT
    MT1352  11  60 232 1467904 .. 1467918 +  -5.6  -3.72576   GAGGGCGGCGTCGAT               GGCCAC CCG GTGGCG               TTTGATGCGGGCGGC
    MT1316   4  51 216 1431350 .. 1431365 +    -4  -3.55444   TCTGCCAGCGTTCGC              TCGATCG CGG CG-TCGA              TTTGCGGGCTACCGA
    MT1303  13  60 245 1413671 .. 1413683 +  -9.1  -3.06133   CTTGGCCTTATTCGT                GACGG TGA CCGTC                TTGCCTGCGCAGTTC
  MT1297.1   7  49 210 1407935 .. 1407945 +  -4.6  -3.19463   ACAAGACGAGGATTC                 GGGG CGC CTCC                 TTCGTCGATCGTGAC
  MT1297.1   7  49 401 1408126 .. 1408146 +  -3.1  -3.53012   ACATTGCAGGACGAC            GGCGACTCG GTG CGGGTGACC            TTTGAGCGCGCGGCG
  MT1297.1   7  49 442 1408167 .. 1408180 +  -3.8  -3.35679   GCGCGCGGCGGCCCG               CGAG TTCGAC CTCG                TTATCGGTGCCGACG
    MT1293   4  57 245 1402541 .. 1402559 +  -7.3  -3.28924   GCGGGTGGTGGTAAA             CCACGCG GCCAA CGCGGGG             TTGTCGCGGACCATC
    MT1285   9  80  67 1388816 .. 1388866 + -15.5  -2.86432   TCGTCGCTGTTTGAT GTCTCCTCGA-GCGTTCGGCTGAG CGAA CTCAGCCGAACGCCTCGTCGAGGA TCTCCTGCTGTTCGA
    MT1281   5  65  38 1387243 .. 1387270 +  -7.7  -3.72576   ACGCGATGACACACC        GCGTCGGCCGAA CAACC TTCGGGCG-CGC        TTTCCTCACCAGCCG
    MT1266   5  63  35 1371225 .. 1371235 +  -2.4  -4.23999   GGCACCCAATTTCGA                 CCAG AAT CGGG                 TTCTTTTGCGTCTGC
    MT1262   6  62  85 1367431 .. 1367470 +  -7.1  -3.72695   TCGATCACGTGGTGC GGCCGGGTCGC--GCTGGC GCCG GCCAGCCAGCGATCCAGCG  TTTGCTGGCGGAACT
      glgC   6  90  24 1356561 .. 1356602 + -19.7  -2.78463   AGCGGCGCGAGCAGA CACAGAATCGCCC-ATTTCG GCA CGAAATTGGGCGATTCTGCG TCTGCTCGGCGCGGT
      dapE   8  56 392 1346203 .. 1346218 +  -3.2  -3.90762   TCGTTCCGTGCCGAG              CTTCAG CGCG CTGCAG               TGTTTTTGCAGACTC
    MT1230   5  63  59 1336761 .. 1336786 +  -7.5  -3.61398   CACTGTTACTCCGAC         GGCCCGGTGAGC TTA GCGCAT-GGGCC         TTGTTGCCGCGCCAC
    MT1230   5  63 292 1336994 .. 1337041 +    -2  -4.21462   TCTGGGCTGGCAGAC TCGAGGT-CTCCAAGCGTACTCG TGA TGAATTCGCTTGCAGCATCTGGA TTTTGGCTGATCAAT
    MT1220   3  44 125 1324140 .. 1324164 +  -4.2  -3.00298   CGGGTGAACCAATTG         TCGTTGCGTGC ATAG GC-CGCGTCGA          TCTGTGGTTGCAGCA
    MT1210   4  55 156 1305145 .. 1305156 +  -7.2  -3.33171   GGGTCGCGGGATGGG                GCCC GCAT GGGC                 TTAATAGTTGTTGCA
    MT1203  10  62 341 1297888 .. 1297913 + -11.1  -2.64912   CCGGCCAGGATTTCG         CAGTTGGCGGT GAAC ACCGCCAGCAG          ATTCTCCCTTGCCGA
    MT1192   4  55 164 1282690 .. 1282723 +  -5.1  -3.62096   TCCGTCCGGATTGAT     GTCCGAACGCGGCCGC AGG GTGGC-GCTGCCGGAC     TTTCCCGTGGTCAGG
    MT1186   2  42 289 1279799 .. 1279824 +  -2.5  -3.11291   CAGGAAACGTTTGAG         CGCATTGGG CGATTAAC CCCAGTGCC          TGTTCGGGTTGTAGG
    MT1186   2  42 369 1279879 .. 1279903 +  -4.2  -2.78384   ATGAACACCCCGCCG          GCGGGATCGA CGGAA TCCATCCAGC          TGTAGTCCAGCGCAG
    MT1181  14  88 436 1275899 .. 1275909 +  -8.2  -4.62302   GTAGCCATTCGGTGT                 CGCC GTG GGCG                 TTTTTGCGGGTCTTC
    MT1173   5  51  52 1267736 .. 1267752 +  -7.9   -2.7535   GTTGCAGGAACGCCG              CTGCGCC CTC GGCGAAG              TCGTGTGTTCGCAGC
    MT1170   6  57 372 1265357 .. 1265367 +  -8.2   -3.0497   AGCCACGTGCGTGTC                 CGCG GCT CGCG                 TCTTGCAGATGGTGT
    gltA-3   9  72 129 1256989 .. 1257006 +  -6.9  -4.18018   GTGGGTTTTGGCACT             CCGGTGC TGCT GCACCTG              TTTTACGTCGCCAAG
  MT1157.1   7  67 108 1248981 .. 1249011 +  -8.3  -3.69354   GGTAGGAGTCGATGA      GTGGGCG-CGTCAGC CAG GC-GATGTCGCCCGC      TTTGACCTTGTCCAG
    MT1149   2  59 306 1241810 .. 1241829 + -10.6  -2.70932   CCGGCCGCGCAGCCA            CCGGCCGG TCAA CCGGGCGG             TGGTTGGGAAAGGCG
    MT1132   4  73  88 1229019 .. 1229045 +  -9.4  -3.85698   GCGGCGGACGGGTGG         TGCTTCGAACTG TTC CAGTTCGACGCC         TTTGTACACCGCGAG
    MT1128   8  63 252 1225059 .. 1225085 + -10.1  -3.07994   GGTGGGCGACGAGCC         TGCGTAGCCGG GGCCG TCGGCCACGCA         TTGCATCAACTTCGA
      metB  11  66  15 1205483 .. 1205523 +   -12  -2.78816   ACTACCGCGAGCAGA CGCGAAAGCACCCCAAAACC GCC GGTTT-GGGG-GCTTCTGCG TCTGCTCGCGGGTAC
    MT1103   4  55 347 1198664 .. 1198679 +  -4.6  -3.62046   GGTGATCGCCATCCC              GGCTCT TTCC AGCGCC               TTCTTGGACGCCTCG
    MT1098   4  51 150 1192763 .. 1192798 +  -4.7  -3.32109   TACGAGCCGAAGGCT   TGGCGTTGGCGTGCAGC AATG GCTGCA-GCC-GCTCCG    TCTTCTGCTGTGTCC
    MT1092   4  56 -41 1185745 .. 1185781 +  -4.2  -3.73224   GGACGTCAGCAGGGC   CGCCGCGAAGCGCAAGC CGTT GCCAG-GCTGCTCGGCG    TTTGATCAGCCCTCG
    MT1080   4  48  64 1173896 .. 1173910 +  -6.4  -2.69964   GCGCGTAGCGGCTCG               TCGGCA CGG TGTCGA               TGGTCTCCTTGGCGC
  MT1070.1   3  51 303 1164532 .. 1164548 +  -7.9  -2.70932   CCTCGGGCATCAATG              CTTGCGG CAA CCGCACG              TCCTTGACCAGCGCA
      kdpC   7  50 308 1156774 .. 1156793 +  -7.8  -2.51312   GTCACTGTGACGCCG            GGCTGGGT ATGC ACCCAGGC             ATTGGTGAGTAGATT
    MT1055   4  44 407 1148881 .. 1148891 +  -2.4  -3.29144   CGGCGCCCGCATCGA                 GGGC CTG GACC                 TTGTCCGACGAATCG
    MT1041   7  93  15 1133318 .. 1133359 + -20.3  -2.78463   AGGCCGCCGAGCAGA CGCAAAATCCCCTCGACAC GCCG GTTGCGAGGGGATTTTGCG  TCTGCTCACGCGGGT
    MT1032   0 NONE
    MT1017   3  46 336 1106651 .. 1106670 +  -5.6  -2.78384   GGCCAGCAACTCACG            CAGCCGGC TTGT GTCGGGTG             TCTGCTCACGCAGCG
    MT0998   7  68 -42 1081655 .. 1081685 +  -9.7  -3.63627   AGCGATGATGGCGGC       CGGTATGGCGATG TTGTT CTTCGCCATGCTG       TTTCCGGTCTGAGGC
    MT0989   9  53 261 1074695 .. 1074708 +  -3.7  -3.61398   GCGGCTGTGGCGGGT               CGCCG GGTA CGGAG                TTGTTGGGCCGAAAA
    MT0971   7  53 268 1055289 .. 1055316 +  -6.2  -3.32844   ACTGGCCAGAATTGA        GGTGGACGGCCGG TTG CCGGGCATC-ACC        TTATGCGCTACCACG
    MT0966   3  53 219 1050578 .. 1050596 +  -5.2  -3.47227   ACGGCTCTCACGAAG             CTGATCGG GGA TCGATCCG             TTGTGATGCTTAAAC
    pstA-1  10  68 138 1038064 .. 1038083 +  -4.9  -4.29304   AGGTGGTCGACCCGG            CCAGGAG TTTGAC CACCTGG             TTTGTGTTGTGCTCG
    MT0949   3  51 319 1029669 .. 1029682 +  -3.7  -3.51924   TCCCGCCGTCGCGGA               CCCGG TTGA CCGGA                TTGTCTGGATGCAGG
    MT0945   4  60 357 1025554 .. 1025595 +  -7.9  -3.55563   CGGCGAACGTGATCG CCAGG-GCGTTGAGCGCTGG CTT CCAGCGTACGGCCCACTTGG TTTGCCCGGTGCCCT
    MT0936   6  71 421 1017119 .. 1017135 +  -4.3  -4.48987   ATCCCTCGGGCCAGT              GCGTTGT TCG GCGGCGC              TTTTCGTTGTCCACC
    MT0924   4  47  49 1004545 .. 1004562 +    -4  -3.21276   GGCGCAACACGAGGC             GCGCGC CACCCA GCGGGC              TGTTCTCCAGCGACG
    gltA-2   6  78  14 1000793 .. 1000834 + -16.2  -2.78384   AGGCCGGCGAGCAGA CGCAAAAGCCCCCTAA-ACC GGCA GGTATTAGGGG-CTTTTGCG TCTGCTCGCCAGGCA
    MT0911   6  47 279  988996 ..  989009 +  -3.7  -3.28712   ATCGCCCGATCCGGA               CGGCG CTCT CGCAG                TTCTGACAGCGCAGC
    MT0905   1  38  53  980574 ..  980586 +  -2.6  -2.56596   CCCAGGCAGGTATGG                CGGG TTTGC CTCG                TCGGTTGCTGACCGG
    MT0900   7  53 443  977318 ..  977328 +  -4.6  -3.53012   CCCATCCCGTGTTGT                 CGTC GCC GGCG                 TTTCCGAAGCCGAGG
    MT0896   3  60 146  972616 ..  972635 + -10.6  -2.87132   TCCGTGCAGGGCATT            GCGGCCCG CGAT CGGGCCGA             TCTCTCCGGCGGCGA
    MT0893   1  66 327  968636 ..  968669 + -11.5  -3.09492   TTGCCGCCGAGGGCG     CCGGGGGCGCCGCCG TTGC CGCCGTTGCCGCCGG      TGTTGCCGTTACCGC
    moaE-1   3  73 242  964540 ..  964566 +  -9.3  -3.84246   CCGGGCCGCCTGGAG         CTGTGGCGGGC TGATC GCCCGGCGCGG         TTTGCTCGTTCACCG
    MT0883   5 100  19  958372 ..  958399 + -19.2  -4.24948   CGAGCAGACGTAAAA        GCCCCCG-CACGC YCG GCGTGTCGGGGGC        TTTTACGTCTGCTCG
    MT0867   5  51 356  942723 ..  942745 +  -6.1  -3.24747   TCACGGTGTCCTTGC           GGGCGCCGG GGCTG CCGTCGGCC           TTGATCATCTGAAAG
    MT0856   5  65 371  931868 ..  931879 +  -2.2  -4.42748   TTGGTTATCCCAGAC                TGTC GAGC GACG                 TTGTTTTTGCACTGA
    MT0851   2  45 263  923047 ..  923059 +  -4.7  -2.83309   ATACCCGGGCCGTAG                CGCAC GAT GAGCG                ATTTGCCTGGTTGTA
    pstB-1   5  59 268  913679 ..  913698 +  -9.3  -3.04248   GGGCGGCCTTTTCCG            GGTCGTG CGACAA CACGACC             TCTTGGGCACTGTTG
       dat   5  51  93  907294 ..  907312 +  -6.7  -3.15544   GATGTGGTACCAGCC            CGCCGTCG GCAT CGACG-CG             TTCCTCGACGTAGGC
      purM   5  65 291  905019 ..  905049 + -11.1  -2.99834   CCCCCTCGCGAAATA       ACGGAGCGGCCTA ACGAG TAGGCGGCTCCGA       TCTCTGGTGTCGTTT
      purM   5  65 313  905041 ..  905061 +  -2.4  -4.35483   GGCCTAACGAGTAGG            CGGCTCCG ATCTC TGGTGTCG            TTTATTGTCCTGCCG
    MT0818   6  51 437  891828 ..  891849 +  -2.9  -3.62046   GCCTTCGAATATTGT           GC-GGTCCTC GAC GAAGGCCAGC           TTCTTGGCCGCCTCC
      purQ   4  53  99  885675 ..  885685 +  -8.2  -2.57211   AAGAGCTCCGTCGCG                 GCCG AGA CGGC                 GTTGTCGACGAAGGT
      purD   4  53 380  868374 ..  868416 +  -8.3  -2.57211   GCTTCCGTGGCCCAA CCCGGTTCGGATGTCTCGG CACCA CAGTGAAATCCGAGCCGCG ATTGTGCAGCGAAAT
    MT0783   4  64 212  856206 ..  856218 +  -4.7  -4.12188   GACGCGGCCAAATAA                CGCGG GAT CCACG                TTTTGCCAGTGGTCG
    MT0778   2  45  63  850117 ..  850130 +  -3.7  -3.10715   CATTGACCCGACGAT               GCCGG CCCG CAGGC                TTCCCTGATCGTGCG
    MT0774   9 100  34  844453 ..  844494 + -25.5  -2.78384   CTGAGGGCGAGCAGA CGCATAAGCGCCCAATTTCG TGT CGAAAT-GGGCGCTTATGCG TCTGCTCGCGCGCGC
    MT0768   2  53 433  836130 ..  836145 +  -2.5  -3.72576   GCCGCAATGCGTTGA              CCGAT ACGCGG GTCGG               TTTCCTCCGGCAGCA
      sppA   4  47 290  820014 ..  820033 +  -4.2  -3.28712   CGATCGTGCTGCCCG            CAACACTG AGTT CGGTGCTG             TTGTCGAACAACCGG
    MT0725   1  44  20  800790 ..  800802 +  -4.7  -2.75064   ACGCGCGAGCGCCCG                CCCGG ACC CCGAG                TCATTGGGTCGCAGG
    MT0716   4  55 274  791408 ..  791443 +  -5.4  -3.64703   AGAAGTCGCGGATGA    CGTCGGA-ATCGGCTAC CTC GTAGCTGACATTCGCCG    TTTCACTGAGCCGGC
  MT0706.1  10  54 220  781681 ..  781695 +  -6.4  -3.21276   CCGTTTCGCAGGTGC               CGTTGA CGG TCAGCG               TGTTGTCCGAGCCGG
    MT0704   3  45 344  777892 ..  777902 +  -2.4  -3.40403   CCTTGAGCCGGGCAA                 CCAG CAG CAGG                 TTGTAGTCCGCGCCG
    MT0684   6  47 314  754883 ..  754895 +  -5.5  -2.87132   GTGGATCACACATTT                CGAGG CGC TCTCG                TGTATCGAGCGGCAC
      rplA  10 100  20  737689 ..  737716 + -19.2  -3.40299   CCCGGCGACGCATAA        GCCCCCG-CACGC ACG GCGTGTCGGGGGC        TTATGCGTCTGCTCG
    MT0654   5  49  14  719745 ..  719769 +  -5.6  -3.14132   GAGCACGACGCCGGC          CGCCGGAGTG CTCGA CACGTCGGTG          TTCATCGCGACCGAA
    MT0639   8  53 199  706404 ..  706439 +  -3.9  -3.56594   CGTCAGCGCGCCACG    TCAGCCGGGGCAAGC CGGCGA GTTTGCTCTGGATGC     TTTGGCGGAGTTTGC
    MT0639   8  53 295  706500 ..  706543 +  -8.8  -2.70932   CCAGACCTTCGGTGT CGGACGCCGGAGCGA-CGCG GGTGAA CGCGATCTC-CCGGCGGTCG TAGTTCCACCAGGCG
    MT0623   3  53 313  694993 ..  695015 +  -8.4  -2.62184   GCACTCAGTGTCGGC           GGTCGGCGAG CAG TTCGTTGACC           TGGTGTCGACCCGCA
  MT0608.1   2  43 323  678770 ..  678787 +  -3.3  -3.07043   GGTCCCGGATGAGCT             CGCCACGC ATA GCG-GTCG             TCTTGCCGTCGTAGA
    MT0595   1  50 429  663150 ..  663175 +  -6.8  -2.87132   CGGCCGAGTCGACCG         GCGAGCTGAT GGACCG ATCGGCGCGC          TGTGTCGCGGCGGCC
      htpX   5  67 370  656561 ..  656575 +  -8.6  -3.76402   CCTCGGCGACCTGGC               TCATCG ATG CGATGA               TTTCGTCGATCGGCT
      ubiE   4  56 430  652275 ..  652285 +  -8.2  -3.03771   CACCGATCGACTGCA                 GCCC GTT GGGC                 TCTTCGCGGATGTCC
    MT0568   6  59 289  637725 ..  637750 + -10.3  -2.78384   CGGTGGGGGAGTCGG         AGCCGGCGGTG CAGG CACCGGCGGCC          TCTGATCCGCAAGCG
    MT0539   5  58  15  612265 ..  612318 + -10.3  -2.52516   AGTTGGGAGTCACGA GCCACGCAAAGGGTTTAGCGTGACGA CGG TCGACGTGCTA-GTCCTCTGCGTGCC GTTCGTAATCCCAAC
     regX3   3  51 211  583070 ..  583082 +  -4.7  -3.36968   GTCGGATGGAAGGCG                GCCAG GTG CAGGC                TTCTGGGGTTGGCTC
      deoC  11  75 173  569517 ..  569538 +  -6.6  -4.41348   AGGCTGGAGGTGAAC           TCGTTCAG CGTCGA CTGAACGG            TTTCTTTCGGCAGCG
    MT0484   3  41 177  561381 ..  561394 +  -3.7   -2.5586   GTCGCAATCGATTTA               CGACG TTTC CGACG                AGTTTTCTCACTGTT
    MT0479   8  62 177  555935 ..  555965 +  -3.9  -4.11692   ATTCATCGGTAGCCT      GT-AGCAGCGCCTG TTGG CGGGCGCTGAGCAC       TTTTCGCGGTCCGTC
    MT0469   3  49 242  546421 ..  546474 +  -6.6  -2.90941   AACTCGCCCGGTTGG TGCACCCGGCTCCGGACTGGCAGGTG ATTC CACC--CCAGTCCAGGGCCGCCAGCG TGTGTGGGATCTCGT
    MT0459   3  51  18  534378 ..  534421 +  -7.4  -2.75183   GCGACATCCGCCGGA TCGCTG-AGGCGATGGTCAGC TAC GCCGAAGATCGCCTGCACCGA TGGTTACCTGACGCT
     groEL   5 100  23  531702 ..  531732 + -21.9  -2.90392   GAGAAGTCGCAGCGA       GGAGCCCGGTCCC TTTGT GGGGCCGGGCTCC       TCTGGTTGGGAGCTA
    MT0449   3  49 429  524045 ..  524061 +  -3.5  -3.53012   CAGCGGGATCGACTT              GCCAGCG GTG CGCAGGA              TTTCGCGGCGAGCGG
    MT0433   4  51 369  508400 ..  508428 +  -3.8  -3.53012   TTCGGGCGCCGCAGC       GCTCGCGTCATGC AAGC GCAA-ATGCGGGC        TTTGCCAACAAAGGC
      ackA   3  50 286  496743 ..  496762 +  -6.4  -3.01924   AGCACGCGTGGTTCG            GTCGGGGGC AGC GCCTCC-AC            TCTTCGGGCGGCGTC
    MT0411   3  53 246  480497 ..  480511 +  -5.6  -3.31144   AGTGGTGCGACGAGG               CCCGAG CAC CTGGGG               TTGTCGGGCTAGCCG
  MT0407.1   5  65 330  477063 ..  477088 +  -8.2  -3.65812   GGTAGGCGCGCGCCC         CGAAGCCGGC CCCCGA GCCGGCTGTG          TTCTGTTGGCAGCCC
    MT0391   5  58 170  455645 ..  455672 +  -4.8   -3.7948   GCGGCCCAGGTGCAA        GGTTCACTGTGCA TCG TGCGCTG-GAGCC        TTTGGTGCCTGTTGC
    MT0383   2  44  -6  445336 ..  445356 +  -2.5   -3.2963   CGACATCTCTCCTCG            GGTGTAGCG ATC TGTTACAGC            TTATAGCAAAGTGCT
      dedA   5  55   1  443167 ..  443193 +  -7.8  -3.06183   GTGTTACCCGAGTGA         GCTGACCGCTGC GGC GCTGTGGGCGGC         TTCCATCAGCATCCA
      hspR   7  50 212  424291 ..  424321 +  -2.6  -3.63515   GCCGGTGAGCGAGCG      CGCGTAGCGGG GGAGTTAGGG TCCGCTAC-CG       TTGTTGAGGATGCCG
    MT0350   6  50 289  402052 ..  402065 +  -8.1  -2.52623   AGTTGAACCCGGTGC               CCTGG GTGA CCAGG                ATCTTCTCCGACAGC
    MT0343   5  45 236  395009 ..  395023 +  -5.6  -2.58249   CCAGAAGTAAAAGTT               GTGCAC GCC GAGCAC               CTTGTCAAGGCTGTG
    MT0330   5  69 454  385663 ..  385673 +  -8.2   -3.8594   ACGGTCGGCTCGATC                 GCCG ATG CGGC                 TTTAATGTCGATGTT
       tam   6  58 453  359471 ..  359494 +  -9.6  -2.90723   GATCCGGCAATTGTG          CTGCGC-GTTG CTG CAGCAGCGCAG          TCTGATTCCACATCA
  MT0291.1   5  78 291  336701 ..  336727 + -12.9  -3.55622   GATCAGCCCGCTGGT         GCCGCCGGCGC CGGGT GTGCCGCCGGC         TTTCCCGCCGTTGCC
    MT0288   6  58 163  332945 ..  332968 +  -2.2  -4.07568   AGGTATCAAGTCGCC          CGATGCGTCG GCCT CGTCGCAGAG           TTTTCGCAGCAGCAC
    MT0283   5  46 427  326790 ..  326825 +  -5.3  -3.04263   GGAGGAAGGTCGAAT    CGCTG-CCGCCGATCG ACACC CGCTCGGCCGTCAGGG    TGTTGCGGCTGACCT
    narK-2   9  57  68  322904 ..  322917 +  -8.1  -3.28924   CGATGTCAACGCCCA               GCTCG GCAC CGAGC                TTGTCCAGCGGCATG
  MT0270.1   3  66  10  310198 ..  310238 + -11.2  -3.05384   GCTTAGCTGGGCACA GCGACCATCGCCGACGGCGG AGC TCGGCGTCGGTGA-G-TCGC TTCGGTCGGCCGGGG
      nirB   6  51 163  305705 ..  305726 +  -5.1  -3.34043   CGACGGCTCGGTGCA           CGCGGTCGGT AAC GTCGACC-CG           TTCTCCGGTGCTGCG
      nirB   6  51 258  305800 ..  305812 +  -3.3  -3.57144   TGGTGCAATCGCCGA                TCCTG AAG CAGGC                TTTCGCGCTCGACGA
    MT0260   7  82 389  298623 ..  298647 +  -5.6  -4.81083   GTAGCTCCTTGGGTG          GCGCGAAAGA CGGGA TCTCGCGCGC          TTTTTGGTAGTTGAA
    MT0254   4  49 183  290079 ..  290093 +  -4.9   -3.1855   CGAATAGCGCACCGC               GTCCG GAAAA CGGGC               TTCGATATTCGCCAA
    MT0244   9 100  22  279665 ..  279692 + -13.6  -4.24948   CGAGCAGACGCAAAA        TCGCCCAATTTCG TGC CGAA-TTGGGCGA        TTTTGCGTCTGCTCG
    MT0238   6  95 365  274757 ..  274793 + -12.2  -4.26076   CCGGCCTCAGCCAAC   GGTTCCACC-GCCCGCC GCAC GGCGGGCCGGCTGAGCC    TTTTGATCACGCTGG
    MT0235   6  53 -28  269903 ..  269926 +  -5.3  -3.54459   TGGAGGCAGTGCAGG          CCA-GCCGTT TTGTC AGCGGCGTGG          TTTGAGCCGGCTTCG
    MT0232   4  53  81  266490 ..  266508 +  -2.4  -3.78934   ACCCTCGGGCCCGTT            CTCGCGG CCGATT CCG-GAG             TTCTTGTAGCCGCCG
      pckA   4  86  18  253734 ..  253761 + -13.4  -3.89956   CGAGCAGACGCATAA        GCCCCCG-CACGC ACG GCGTGTCGAGGGC        TTTAGTGTCTGCTCG
    MT0215  10  64  30  244631 ..  244670 +  -9.3  -3.37796   GCGAAGCAGATCCTG GGCG-GACAGGGCGCCGCCG CCG CGGCGGCG-C-TGACGCGTC TTATCGCTCGTGCCG
    MT0210   7  69 361  238370 ..  238385 + -10.4  -3.53012   GCTATGCGTTGCCAG              GTGGCG ATGT CGCCAC               TTTCCAGCGCCGAAC
    MT0186   6  56 209  209292 ..  209313 +  -4.3   -3.7282   CAGGCGGTTAGCGAT           CACGGTCGGC GTG GCCG-CTGCG           TTGTTCGTGGGCTCG
    MT0167   3  88 199  187796 ..  187829 + -15.9  -3.33696   GGGGCCTTGCACGGT     CCCGGTCGCCAGGGC CGAG GCCACGGCGATCGGG      TTGATTGGCGCGAAC
    MT0159   3  49 293  177977 ..  178001 +    -5  -3.29144   CGGAAGCGAAAGTGT         CC-GCGATGTT GATG AGCGTCGCCGG          TTGTGGCGGCGGTGG
    MT0138   4  70 303  158776 ..  158801 +  -5.9  -4.32034   GGGGCATCGCCACCT         TGACCGCCGCG ATGT CGCGGCGCACC          TTTTGATAGTCGTGG
    MT0127   4  55 -28  145589 ..  145607 +  -7.4   -3.1355   TCGACCGCCGCGCTG             TCGCCGAA CGG TTCGGCCA             TTCGGTGTAGCTAGC
    MT0084   5  49 392   87515 ..   87529 +  -5.6  -3.14132   CCACCACAACATTCG               CGGCAG TGT CTGCGG               TTGCTCCGAGACGGA
    MT0081   4  47 146   85304 ..   85314 +  -2.4  -3.47227   GTAGGCGGTGGAATT                 TCGC GAC GCGC                 TTCTCATGGTTCAGC
    MT0074   7  58 101   76294 ..   76312 + -10.2  -2.64735   TACTTGGTGTGCATG             TCCGCGCC GGT GGCGCGCA             TGGTGTCGATGACCT
    MT0071   9  74 186   72389 ..   72402 +  -2.3  -4.72272   CGGTGAGCTCTCGCA               CGATG ACGT CTTCG                TTTTTGGTCAACACA
    MT0066   0 NONE
      leuS   8  53 317   46732 ..   46761 +  -4.8  -3.55563   GATGTCTACCAACAC       CGCCCGCAAGTC GGACGG GTCTCGCGAGCG        TTTCACCAGTCCAAT
    MT0043   4  60  69   41925 ..   41946 +  -9.5  -3.05463   CCAGGCGATCCGGCC           CAGCCTAGTG GGC CAC-AGGCTG           TTCAATGACAGGCCT
    MT0040   6  51  25   38916 ..   38957 +  -6.3  -3.23899   GACGTCTCATCAAAC CCCCGGGGCGCT-CGCGCGC TGG GCGCGCTCATCGACCGGGGC TTGGGTTGATTGGCC
  MT0030.1   4  56 354   32154 ..   32170 +  -3.6  -3.83026   ACGGGTAATTGGCGG              GCTCTG GCCCG CTGAGC              TTTCGTCTAACACCG
    MT0016   7  72  27   15639 ..   15650 +  -7.2  -4.25104   CGGTTGACGCCGGTC                CCCG CCGG CGGG                 TTTTGATAGACGACC
     ppi-1   6  71 -28   12988 ..   13008 + -14.1  -2.78384   GGCCGACGGACCCGG            TGGTGATCG AGT CGATCACCA            TCTCCTGACCCGAAG
    MT0007   3  55 209   11037 ..   11057 +  -8.9  -2.90763   GGCGGCCATCGTCGT            GCGGTTCCG ACG CGGAGCCGA            TGTCTGGCATGTGGC

SUMMARY

857 putative operon ends contain 3973 possible terminators.
Percent operon ends hit by terminators of confidence >= x:
	x	#>=x	hits>=x	%hits>=x
	100	50	33	32	4 %
	99	50	33	32	4
	98	50	33	32	4
	97	50	33	32	4
	96	50	33	32	4
	95	53	34	33	4
	94	53	34	33	4
	93	60	39	38	4
	92	60	39	38	4
	91	61	40	39	5
	90	67	45	43	5
	89	68	45	43	5
	88	76	50	48	6
	87	77	51	49	6
	86	79	53	51	6
	85	82	55	53	6
	84	88	60	57	7
	83	90	62	59	7
	82	94	66	63	7
	81	102	71	68	8
	80	106	73	70	8
	79	109	76	73	9
	78	115	81	77	9
	77	121	86	82	10
	76	126	90	86	10
	75	133	96	91	11
	74	141	104	97	11
	73	148	110	102	12
	72	164	125	112	13
	71	180	139	120	14
	70	190	147	127	15
	69	213	169	143	17
	68	230	184	154	18
	67	244	197	163	19
	66	262	213	175	20
	65	302	242	200	23
	64	343	277	228	27
	63	363	295	242	28
	62	415	336	268	31
	61	416	337	269	31
	60	485	395	307	36
	59	534	436	335	39
	58	605	495	367	43
	57	677	554	394	46
	56	724	596	412	48
	55	876	711	472	55
	54	937	759	488	57
	53	1086	877	542	63
	52	1104	891	551	64
	51	1322	1065	608	71
	50	1405	1134	630	74
	49	1653	1320	669	78
	48	1723	1365	681	79
	47	2026	1590	728	85
	46	2117	1657	743	87
	45	2438	1878	771	90
	44	2616	2014	784	91
	43	2874	2206	797	93
	42	3138	2402	809	94
	41	3384	2570	818	95
	40	3594	2720	822	96
	39	3729	2816	828	97
	38	3946	2981	836	98
	37	3973	3006	836	98
	36	3973	3006	836	98
	35	3973	3006	836	98
	34	3973	3006	836	98
	33	3973	3006	836	98
	32	3973	3006	836	98
	31	3973	3006	836	98
	30	3973	3006	836	98
	29	3973	3006	836	98
	28	3973	3006	836	98
	27	3973	3006	836	98
	26	3973	3006	836	98
	25	3973	3006	836	98
	24	3973	3006	836	98
	23	3973	3006	836	98
	22	3973	3006	836	98
	21	3973	3006	836	98
	20	3973	3006	836	98
	19	3973	3006	836	98
	18	3973	3006	836	98
	17	3973	3006	836	98
	16	3973	3006	836	98
	15	3973	3006	836	98
	14	3973	3006	836	98
	13	3973	3006	836	98
	12	3973	3006	836	98
	11	3973	3006	836	98
	10	3973	3006	836	98
	9	3973	3006	836	98
	8	3973	3006	836	98
	7	3973	3006	836	98
	6	3973	3006	836	98
	5	3973	3006	836	98
	4	3973	3006	836	98
	3	3973	3006	836	98
	2	3973	3006	836	98
	1	3973	3006	836	98
	0	3973	3006	836	98
