# Supplementary material for: Rapid, accurate, computational discovery of Rho-independent transcription terminators illuminates their relationship to DNA uptake
Source: Genome Biol. 2007 Feb 21;8(2):R22. doi: 10.1186/gb-2007-8-2-r22 (PMC1852404; doi:10.1186/gb-2007-8-2-r22)
Supplement: Additional data file 2 — As described in the text, the entire robust tail-to-tail region is searched; if the region is less than 500 nt, then the 500 nt downstream of the stop codon is searched (stopping if a gene start is encountered). In the case of ties, all terminators with the high score are output. [file gb-2007-8-2-r22-S2.zip › Mycobacterium_tuberculosis_H37Rv.ttperf]

   Rv0008c   8  60 363   11471 ..   11511 -  -9.6  -3.08996   CAGTCTGAGGGAACA GCTGCGCC-GCGGTCACCG CCTG CGACCACCACCGGCGCCGC  ACATGGCTGCCGCGC
      pknB   2  46 434   15143 ..   15156 -  -5.2  -2.94099   GTGCGGCAGCACACA               CCCC TTTGCT GGGG                GTCTGCCTTGGGCAC
   Rv0036c   8  68 219   38825 ..   38837 -  -9.1  -3.66356   AGCGGCAAGCTCAAA                CGACG CGC CGTCG                CGCAGGCTTATCGAG
      icd2   2  47 159   72099 ..   72115 -  -2.2   -3.4285   GCAGCTAAGGCACAA              CGTCAC GTTCT ACGACG              CCCTTTACGTCGCAC
   Rv0076c   4  51 381   84780 ..   84802 -  -5.5  -3.14602   GGGACCGGATCAACA           TGTTGCACC GCATG GGCGCATCA           ACGGTCGGTATCCGC
   Rv0093c   6  49 363  102436 ..  102452 -  -5.1  -3.17075   CCTGCCGGAAGGCAA              GGTCGAT GTC ATCGAGC              AGCTACGCGACCGCG
      ctpB   5  69 -29  119931 ..  119944 -  -6.7  -4.11692   TATTGAGCGCCAAAA               TTGCG TAGC CGCAA                GCTGTTTGACACGAC
   Rv0116c   4  71 294  139955 ..  139973 -  -8.2  -3.84406   CCTGCAGGAGAAGAA             CATGACCA CGA TGATCATG             ACTTTTGTTGTTCCA
      fbpC   4  93  16  156529 ..  156562 - -19.7  -2.87931   CGGATGTTCCACACA     TCGGCAGCAGCGC TGGCCGTT GCGCTGCTGCCGA      TGCTGGCTTGCTGGC
   Rv0135c   3  56 192  162432 ..  162452 -  -3.8  -3.70149   TTCAGACCAGGGAAA            TGCTGCGC TGGCT GCGCGGCG            AGTACAACGACGCTC
   Rv0141c   5  59 403  166858 ..  166868 -  -2.4  -4.13767   CTCGTGATCCGAAAA                 GGCC TAG GGAC                 GCTGCCGGGAATGTT
   Rv0150c   1  39 347  176307 ..  176318 -  -2.2  -2.78463   AGGTGCGTGACCACA                CCTA CGGT CAGG                 GGGTGGACATCGTCG
       PE3   4  68  -4  187425 ..  187437 -  -7.7  -3.91798   GAACTCGGAAGGAAA                CGTGA ACC TCACG                CGATCGGTGGAATCA
   Rv0165c   3  48 444  193688 ..  193700 -  -4.8  -3.14931   GCCAGTTTTGAGCAA                GACC GTCGA GGTC                ACCGCCGACGCCGCA
      lprO   7  51  92  209600 ..  209611 -  -5.8  -3.14132   CCGGCTGTTCATGAA                GCGT TATG ACGC                 GCGGTGGCTGGTGAC
      ilvD   0 NONE
   Rv0193c   5  57 405  224292 ..  224319 -  -2.6  -4.07568   CGGCGTCGTGCAAAA        GACCTTCCCCAT GTCG ATGGGCATGGTG         TCCGGCGGCCACCAG
   Rv0198c   7 100 157  234329 ..  234359 - -24.1  -2.78384   TTGGGCTGGACTACA       CCGGCGACGACGG GCGCA CCGTCGTCGCCGG       TGTCGCCCCGAACGC
   Rv0198c   7 100  19  234456 ..  234497 - -24.7  -2.78596   CATCCGCCGAGCAGA CGCAGAATCGCCCATTTGG TATC CCAAATGGGCGATTCTGCC  TGCTCGCGGGGTCTT
   Rv0201c   2  49  65  237812 ..  237827 -    -6  -3.09834   CAGCCGACCAGTCAA              GCGGCG CGAG CGCTGC               GGGTGACCTTGACCA
      nadR   4  85  22  253620 ..  253647 - -15.6  -3.40299   CGAGCAGACGCATAA        GCCCCCG-CACGC ACG GCGTGTCGAGGGC        TTTAGTGTCTGCTCG
   Rv0223c   6  65 168  266109 ..  266133 - -12.1  -2.52623   GTTGGCGGAGAAGAT          CACCGCCAATG GGC CGCTGGCGGTG          GTGGCCACCAAGCGG
     gabD1   9 100  27  279551 ..  279578 - -13.6  -4.24948   CGAGCAGACGCAAAA        TCGCCCAATTTCG TGC CGAA-TTGGGCGA        TTTTGCGTCTGCTCG
   Rv0241c   8  53  77  289725 ..  289735 -  -4.6  -3.46285   CACTCGAAACATCAA                 CGGC TTC ACCG                 ACTTCGGCTTCTCAC
   Rv0247c   1  65 -38  298109 ..  298154 -  -5.3  -4.18018   CTTCCCGACCTAAAA CCGGGGGT-TAGCGGCGAAACA GCT TGCTGCCCAGCCATACCACCGG ATCATACTTGCGGTC
      cobU   2  51 385  305429 ..  305440 -  -5.8  -3.21099   GGGTCCGATCATGAA                GTCC GGGA GGAC                 AAAGGAGGGACTGTG
   Rv0293c   3  68 465  356355 ..  356397 - -11.9  -3.06696   TCCCCTTGCAAGAGA CCGCGCAGGTCG-CGGCGCG CCGG CTCGCCGACCATCTGCGCGA AATCGGTTGGGAGGC
      PPE5   5  72 393  365739 ..  365757 - -11.6  -3.28447   CCACCGATCAGAACA             CGCCGGCC GAA GGCCGCCG             TCGATACACCACGTC
   Rv0310c   5  49 207  378440 ..  378450 -  -2.4  -3.61715   GATGGGCGTCAACAA                 GGCC AAG GTCC                 CAGGCAAAGGCTCCG
   Rv0314c   1  53 -15  382877 ..  382894 -  -6.3  -3.15861   GACGAGGCCCAGTAA             CGT-CAGC CCT GCTGGACG             CTGTTGGAACCGCCG
     glpQ2   2  60 223  384920 ..  384950 - -10.4  -2.78463   AGGTGGTCGACGACA      CCGTGGCGCGCGA GGCTCG CCGCGCGCC-CGA       GCTGGCCGGGCGGGG
   Rv0323c   5  56 391  390168 ..  390189 -    -8  -3.14132   GCGCCGGCGCACCAA           GATGGTGG AACTGG CCACCACC            GCATGCGGTGGCTCG
  cyp135A1   1  53 -37  392719 ..  392733 -    -7  -3.15544   GGTCACTGTCACCAA               GCCCGC CTA GCCGGC               GCTGTGGGATCAGCC
       PE6   3  53 337  399188 ..  399198 -  -5.4  -3.41051   GTATTTCTATGACAA                 CGAT GTG ATCG                 AAATCGCCAGGGGTT
      lpqJ   5  53 362  414001 ..  414019 -  -6.7  -3.16267   GGCAACGACATTGAA            CGACGACG AAAT CG-CGTCG             CTGCGCCGCATCATC
      lpqJ   5  53  72  414294 ..  414309 -  -6.8  -3.17075   GTGGCGCCAACGCAA              CGGTGA TCAG CCACCG               GGTGGAACATGTTTT
      PPE7   6  49 241  424009 ..  424028 -  -7.1  -2.71712   TGGTCGTCTGGAAAC            CGCGC-CG GTGAG CGAGCGCG            CGTAGCGGGGGAGCG
   Rv0360c   2  47 217  438051 ..  438085 -  -2.1  -3.53012   CGCGCTGGTGTTAAA    CCTGC-TACCCATCCCG GGT CTGGACGGCTATGC-GG    CCCTGGAGCCGCACC
       fba   1  47 378  440877 ..  440887 -  -4.6  -3.02144   GCACCGGCGGCAACA                 CCGG CAC CCAG                 ATCGCCACCACTCTG
   Rv0380c   6  71 469  455789 ..  455799 -  -8.2  -3.86194   AAGCGGGTCCATAAA                 CGGC AAC GCCG                 GCGACCCCGGCAACA
   Rv0387c   7  60 191  466465 ..  466481 -  -7.9  -3.53224   CACTCCTGGCGCAAA              CGACCGG CCA CCGGTTG              GGAATCGCTTACTCC
      ndhA   3  49 458  470725 ..  470769 -    -7  -2.79183   GTGACCGGGAGTACA TCGACGGTCCGGTGCAAAAGC TGAT GCGCC-ACACCGGTCCGGCGA TGAGTGCGTTCAACG
   Rv0398c   2  47 401  476268 ..  476278 -  -4.6  -3.07935   ATGCGATTCAGCTAA                 GGCC CGG AGCC                 CATGGCTCGTCCGGA
      pknG   6  65  81  494958 ..  494981 -  -6.6  -3.83844   CCCACGAATGAAGAA          CTGGCCATCG CCCG CGATTGCCTG           AGGGTGCTGGGCGGA
   Rv0420c   8  56 235  506301 ..  506326 -  -7.5  -3.21099   GCGGTGCAGCACGAA         CGCGGGCTGCCG ATG CAG-AGCCCGTG         GACCGCCTTACGGAC
   Rv0435c   2  47 -26  522358 ..  522373 -  -5.4  -3.09516   GTCGCTAGGACCGAA              GGTCACC CTT GGTG-CC              GAACTTACGCAGCGA
   Rv0455c   4  56  98  545264 ..  545277 -  -9.5  -2.66274   GTCGCCAGAATCAAT               CCGCC GAAC GGCGG                CTGATGGGCCCAACG
   Rv0464c   0 NONE
      pcaA   4  54 370  560464 ..  560478 -  -2.8  -3.72576   GTGCGGTTTATGAAA               TTCATC GGC GAAGAA               ATTTTTCCGGGCGGA
   Rv0479c   3  70 106  567789 ..  567815 -   -10  -3.55444   CGGCTAGGGGTCAAA         GCCAGCGGTGGG ATC CGCACCGCCGCC         GACGCGGTCGCGATG
   Rv0484c   6  49  46  572967 ..  573000 -  -3.1  -3.53444   CCACCGGCGGCCAAA     CCGGCGGCGACG CAAATCCCGGT CACCGCC-CCGG     TCACGCCGTCGGATG
   Rv0492c   5  58  52  581427 ..  581437 -  -8.2   -3.1855   CGCTCCAAGATCGAA                 GCCG ACC CGGC                 TAACCCGGTTCACTT
     cmaA2   4  47 142  593706 ..  593729 -  -2.2  -3.53012   CCGTTGCCCTCGAAA          TGGCGCATCG CGTT CGGTGAGCCG           ATCTGCACCGCCGAC
   Rv0516c   5  65  79  607960 ..  607980 -  -2.4   -4.4017   CGAACGTCGACAAAA            CCACGCCG CCCGC CAGCGCGC            CCAGGTGCTCACCCA
   Rv0519c   4  48 310  610847 ..  610862 -    -4  -3.29144   GTATCTGGCGGACAA              GATC-GC GCC GCTGATC              AGCATGGAGTTGGTT
   Rv0523c   0 NONE
      fabH   0 NONE
   Rv0537c   0 NONE
   Rv0541c   3  49  76  632964 ..  632979 -  -6.8  -2.78935   ACATCGTGGACGACA              TCGCGC TGGT ACGCGA               TTGCTGCGCTCCGGG
   Rv0559c   3  53 325  650063 ..  650082 -  -4.2  -3.57561   GCGTAACGTCGCAAA            CCAGCAAGC GGC GCT-GCGGG            AAATGGCTCGTGTCA
      gpsA   3  65 -33  654930 ..  654957 -  -5.4  -4.19238   GTGGCAAGCCTAAAA        CCCCGAGC-CGTG CAC CTCGTGTCCGGGG        ACCTCGGCGATCAAG
   Rv0571c   4 100  47  663399 ..  663440 - -22.7  -2.78596   CATGGCGCGAGCAGA CGCAGAATCGCA-CAAAATC AGC GATTTTGATGCGATTCTGCG TCTGCTCGCGCAGGG
  PE_PGRS7   4  70 153  671826 ..  671843 -  -9.8  -3.53811   GCCACGGCGGCCAAA             GCCGCC GCAGCG GGCGGC              CAGGTCATTGCGGAA
      lpqN   5  53  39  678331 ..  678350 -  -4.2  -3.55444   CCGTCATTCCGTAAA            CCGCAACCG ATT CGGT-GCTG            CACCGCGGCGTGTTC
   Rv0595c   7  64  47  694780 ..  694792 - -10.5  -3.14564   TGATGCTGGCACCAA                CCGGC TGA GCCGG                CGCGATCAGGTACCG
   Rv0610c   8  66 -48  704764 ..  704800 - -12.4  -2.73364   GTTTCACCTGAACGA   CGC-CGCGCGATCACGAA GCT TTCG-GATCGCCCGTGCG   GTAAACGCTTGCGGC
   Rv0616c   5  49  59  710496 ..  710525 -    -2  -3.55444   TGGTGACCGGGCAAA       CATTGATGGCCA TCTCGG TGGCCTTCCTTG        TGGCGCTGGGCGGTC
   Rv0625c   3  71 331  716802 ..  716822 - -11.1  -3.48924   GCACTCGTGATAGAA            GCCCGCTTC GGT GAACCGGGC            GGACGTGAGCTGGAT
   Rv0628c   6  54 251  718493 ..  718510 -  -3.3  -3.70902   TTGCCGATATGGAAA             CGTTGCC CGTC GACGACG              ATGCCGCCCGAATGT
     mmaA4  10 100  15  736242 ..  736283 - -29.7  -2.78384   TCCCCGGCGAGCAGA CGCATAAGCCCCCG-CACGC ACG GCGTGTCGGGGGCTTATGCG TCTGCTCGCCGGGCT
   Rv0653c   5  79 439  748782 ..  748795 -  -8.1  -4.25256   CCTGCAGGAAAAGAA               GGCCT GCCC AGGCC                CAGACTCAGCCGAGT
   Rv0656c   6  47 165  752803 ..  752819 -  -4.3  -3.14132   TGGGCCGCTGATCAA              GGCGCTC CCG GAGCACA              ATCCAGACATGTCAG
   Rv0669c   5  87 309  767334 ..  767375 - -18.9  -2.78463   AGGTGGGCGAGCAGA CGCAGAATCGCA-CGCGAAA TGC CTGCGCGATGCGATTCTGCG TCTGCTCGCCGTGGT
     mmpL5   2  47 422  775151 ..  775164 -  -3.7  -3.13403   GGTGGCCGAGGAAGA               CGCCG TGTT CGGTG                TGTTTTGCCGTCGCT
   Rv0689c   7  61 187  788958 ..  788970 -  -3.3  -4.15833   AGTATGACGTCAAAA                TCCAG TGC CTGGG                GGAGCCGCACGCCAC
   Rv0725c   2  43 242  817274 ..  817297 -  -2.2  -3.14132   GGCCTGGTCGACGAA          CTCGGCGGCC TTCG AACCGCGGTG           CGTCGCGCGAAGGTG
   Rv0731c   4  83 366  823269 ..  823317 -  -9.3  -4.26351   GACGAACCGAAGAAA TGGGCGCCGCCGGCGATGGATCC GGG GGACCCGCCGGCAGCGTCGACGA CGAGATCCGAGCCGC
   Rv0743c   3  44  35  833834 ..  833851 -  -3.3  -3.13403   TCCGGGCGACCAACA             CGTCGAG CAGC CGCGACA              TCCGCGGCATGCAAT
   Rv0749A   7  57 204  841510 ..  841533 -  -2.2  -4.07687   ATGCTGCTGCGAAAA          CTCTGCGACG AGGC CGACGCATCG           GGCGACTTGATACCT
   Rv0759c   2  70 261  853537 ..  853564 - -10.6  -3.56821   AGCACACCCCGGAAA        GCGCCGACGTCAC CGT GCGA-GTCGGCAC        CGAGGGCGACGACGC
      ggtA   3  65 232  865596 ..  865619 -  -5.8  -4.07687   ACTGGCGGCCGAAAA          CTATCCCGGG CGCC CCCGGGTCGG           CGACGTCGTTGTCGG
   Rv0779c   4  57 398  872263 ..  872274 -  -5.8  -3.67976   CTGACCAACTGCAAA                CGCT GCGA AGCG                 ATTTTGAGTTGTTGC
      emrB   5  62 425  876363 ..  876393 -  -7.4  -3.64703   CGGCGGCCAGGGAAA       CGACCTCGATGGCG CTG CGCCAGCATAGCCG       GTGGGATCGGCCATT
   Rv0786c   2  48 460  880605 ..  880615 -  -4.6  -3.14132   GGTGGCCGCGATGAA                 CGAG TTG CCCG                 ATGTGGTGCCGCTGG
   Rv0789c   3  51 162  883272 ..  883289 -  -4.1  -3.44051   CCGCTACCATGACAA             CGTCAACG GCT CGCTG-CG             CGACATCGCCGGCAT
     cfp29   9  76 324  891133 ..  891148 -    -9  -4.08216   TGACCCGGTTCAAAA              GCGAAG CCGC CTTCGC               CTGCCATGCCGCAGT
   Rv0802c   1  40 113  894846 ..  894859 -  -3.1  -2.80016   CTTCACGACCAAGGA               CCT-GG ATG CCGAGG               TGTTGCGCCTGGTCG
      cpsY   4  62  33  899684 ..  899699 -  -2.4  -4.18197   AGGCGCGACGCAAAA              TCGCCG AGAG CGGCAT               TTTCATCGAACCGTC
   Rv0810c   7  60 177  904701 ..  904728 - -10.4   -2.7535   CCCCCGAAGACACGA        CGCGCGCCCTGG CCGT CCTGACCGCGCG         GCACCTGGACTGCTG
     phoY2   6  65 142  913406 ..  913416 -  -8.2  -3.54459   GGAAGCGGTGGGAAA                 GCCG GGG CGGC                 TGGTAGAGATCGCCA
   Rv0831c   5  65  -3  922877 ..  922897 -  -8.3  -3.55444   CGCTCATGCGCTAAA            GCAAGCGAT CTG ACCGCTTAC            TGGCGAAGCAGCTCA
 PE_PGRS14   4  60 136  927673 ..  927701 - -10.2  -2.73542   CCGAACGTGCAACCA        CGGCGGCATCAC CTGGC GTGTCGCCGCCA        CCAGCGCACGCTCGG
       pip   8  59 443  935985 ..  936014 -   -10  -2.62184   CGGGTGTGTACACCA       GGCGGCATCGTCG CAGCT CG-CGATGCCGAC       TATTCGGGGTTCATC
      narL   4  48   8  940421 ..  940448 -    -4  -3.28712   GTTGGCCGCGGACAA        CGCGGTCGGTACA TGC CGTCGCG-CCGCG        GCCCCAGCTAGTCGA
   Rv0851c   7  55 296  947331 ..  947345 -  -8.5  -2.91264   CCCGCGATCCACACA               GCCCG GACTG CGGGC               GCGAGGGCAGCTACC
   Rv0851c   7  55 175  947451 ..  947466 -  -6.8  -3.29511   GCTACCGGTGCACAA              CGC-CGC AGT GCGGGCG              TGCGGTATTCAATCA
   Rv0858c   8  55 117  953583 ..  953610 -  -4.8  -3.57783   TGAGGATAACGACAA        GACC-CGAGTGCG ATT CACCCTCACGGTC        GAACCCTCGGCGCCC
     ercc3   5 100  22  958474 ..  958501 - -19.2  -4.24948   CGAGCAGACGTAAAA        GCCCCCG-CACGC TCG GCGTGTCGGGGGC        TTTTACGTCTGCTCG
      rpfA   5  57 443  963847 ..  963869 -  -9.1  -2.78463   ATGCTCTCGAGCAGA           TCGCCGGTG GAGAT CACCCGCGA           TGACGCAGGTCCTGC
   Rv0883c   2  47 241  980246 ..  980265 -  -4.2  -3.15861   GATCAGCGCGACCAA            GCCG-TGCC CTG GGCAACGGG            TTTGGCGGTCGCCGG
   Rv0887c   5  58  43  985459 ..  985470 -  -7.2  -3.33815   AGCGCGCCTAAGGAA                CCGC TTCG GCGG                 CGCGTGCTGGCCCGG
   Rv0897c  11  86 -14 1000781 .. 1000822 - -18.1  -2.78463   AGGCCGGCGAGCAGA CGCAAAAGCCCCCTAAACC GGCA GGTATTAGGGGCTTTTGCG  TCTGCTCGCCAGGCA
      prrB   5  71 372 1004113 .. 1004129 -    -5   -4.4017   CCAACGGCGAGAAAA              CCCGCC GTCAA GTCGGG              CACCAAGAGAGAGGA
   Rv0913c   3  56 419 1016774 .. 1016798 -  -3.4  -3.82603   AAGGCGCAAACACAA          CCTCGCGGCC ATCCG GGTCGCGATA          GATGACGGCTCCGGT
   Rv0920c   6  64  50 1025422 .. 1025447 -  -3.1  -4.28018   AATACCTGACTAAAA         CCTAGCCGTTCG CCG CGC-CGGCCGGG         ACTGTCCGATATTCG
   Rv0923c   7  68 187 1029315 .. 1029326 -  -7.2  -3.93061   AGGCCAAAACCCAAA                CCCC GCAA GGGG                 ACGCCGCATGAGAGT
      pknD   6  60 298 1037604 .. 1037622 -  -8.9  -3.27525   CGTTCCGAAATGGAA             GACGATC GTGCG GATCGTC             GCCCCGATCGCGATG
   Rv0937c   2  46 137 1045047 .. 1045062 -  -6.1  -2.60079   CGACCGGACAACTCA              CCGAC TCGCCG GTCGG               CTACCTGACCTACCC
   Rv0940c   5  62 442 1050139 .. 1050151 - -10.5  -3.03771   GCACATCGCCGAACA                GGCCG AGG CGGCC                TACCGCAAGGGGCTA
       pgi   3  65 296 1054715 .. 1054728 -  -9.5  -3.53012   GTGCCGGGCGTCAAA               GCCGC GTAT GCGGC                AAGCAAAGCCGGTGT
   Rv0953c   9 100  11 1064062 .. 1064103 - -29.7  -2.79183   TCTAGGGCGAGCAGA CGCATAAGCCCCCG-CACGC TCG GCGTGTCGGGGGCTTATGCG TCTGCTCGCCCTATA
      lprP   5  62 388 1074039 .. 1074052 -  -5.9  -3.83262   GAAATGCGACAACAA               CGCCG TGCG CGGCA                CATCCCAGTTTGTGA
     echA7   2  45 328 1081420 .. 1081447 -    -4  -3.08679   CTCGTGCACCGAATA        CGCCACCGAGCC GGAT GGGTCAATGCCG         GCTATGGACATGACT
     echA7   2  45  31 1081731 .. 1081744 -  -4.5   -3.0644   AGGTAATTCGGAATA               GGCTG TTCC CAACC                TCCTGCGTCGTAGGC
      mscL   3  53 398 1100586 .. 1100627 -  -6.3  -3.15544   GCGCACGGCGATGAA GACCACAGCGGGCCGCTTG TCAC CGAGCTGCTCACCGAGGCC  GGGTTTGTTGTCGAC
     grcC2   4  44 346 1106044 .. 1106059 -  -5.4  -2.77523   TCCGCATCAAGACGA              CTGATC GTTG GACCAG               TGACCAGAGTGGCGC
   Rv1000c   4  57 459 1116058 .. 1116072 -    -7  -3.53012   TTTTCCGCCCGCAAA               CTGCCC GAC GGGCTG               AGTTTCGATCCGGCG
       pth   6  90  18 1133274 .. 1133315 - -20.3  -2.78463   AGGCCGCCGAGCAGA CGCAAAATCCCCTCGACAC GCCG GTTGCGAGGGGATTTTGCG  TCTGCTCACGCGGGT
      kdpE   5  55   9 1148408 .. 1148418 -  -4.6  -3.59979   CGCTCCCAGCGGAAA                 CGCC TGT GGCA                 GATGTGATTTAGGCT
      trcS   0 NONE
   Rv1046c   8  60 458 1168230 .. 1168246 - -10.1  -2.71924   CATTCCCTGGCAAAT              CGCGCAG AAG CTGCACG              CAGTAACTGCCGTGC
   Rv1051c   2  43 213 1173676 .. 1173732 -  -2.5  -3.16071   CTCGAGAGCAAGATA TTCGGTCGCCTGAT--CGGT-T-CCTATC GGG GTTCGGTATACCGCCATCAGCCGACCGAA TCAGCGAAGGCACAG
   Rv1063c   1  39 270 1185434 .. 1185471 -  -3.1  -2.57132   GCCTCCGGTGACAAT   TGCCGGCCGCCGCTACA TGGA TGGCGGGGTGGCCAGCT    CGGTCAACCTTGGTG
 PE_PGRS19   5  58 452 1187949 .. 1187969 -  -8.9   -3.1585   TCACCGAACGCAACA            CGCTGCGCC GCC AGCGCACCG            AATTGACCGACCAGC
     fadA3  13  90 -17 1198142 .. 1198173 - -20.2  -2.56095   CGCAGAGTCAACGCA      CTCGAGCGCCTCGC TCAC GCGAGGCGCTCGAT       CACCATCGCCATGCC
      greA   8  67  24 1205258 .. 1205280 -   -12  -2.93585   GCAGACGCGAAAGCA           CCCCAAAACC GCC GGTTTGGGGG           CTTCTGCGTCTGCTC
   Rv1085c   5  55  55 1209689 .. 1209701 -  -4.7  -3.57144   CCGTCCACCGTGAAA                TCCGC GAC GCGGT                GTCGGCGTGTCGCGT
      coaA   4  63 214 1219005 .. 1219034 -  -8.6  -3.53012   TGCTGTTCGGCCAAA       CCGGC-ACGGC TGGCGTGTC GCCGTAGCCGG       TAGGCTGGCCGCCTC
   Rv1097c   5  47 198 1225036 .. 1225065 -  -2.7  -3.53091   ATCCCGGTGCTCAAA       GCCAACGGCTATC GCCT GGTGACCGTCAGC        GAGCTGCTCGGGCCG
   Rv1106c   7  53 205 1232626 .. 1232639 -  -3.7  -3.59979   TTGGGCGACGCCAAA               GCCGC CATA GCGGT                GTCCCGGAGGGTACG
   Rv1116A  11  60 287 1240818 .. 1240828 -  -8.2  -3.28712   GGCCGGCCCCTATAA                 GCGG CTG CCGC                 GGGTTCAGCACGTCC
      bpoB   4  51 -42 1246165 .. 1246186 -  -5.9  -3.14463   AAGTCGCCTGACGAA           GTCCACC-AC GAC GTCGGTGAAC           GCGTCGTTGTCGTCG
   Rv1126c   2  51 448 1248868 .. 1248882 -  -3.5  -3.57792   GTACCCATGGCCAAA              CCG-GG TGTG CCACGG               TCATATAACCACTTC
      metE   7  53 297 1258756 .. 1258770 -  -6.4  -3.21099   GCCGGCCATGACGAA               GACGAC TAC GTCATC               ACCGACGGCGAACGG
   Rv1137c   9  52 180 1264854 .. 1264907 -  -5.7  -3.36327   CCATTTCATCGACAA GCCGAC-CAGCGCCGCGGTCAGTGGC ACG GCCTTGGACGACGGTGCCGAGCCAGC GCTGGCCAGCGACCT
   Rv1148c   3  42 462 1275819 .. 1275838 -  -4.2  -2.78813   TTGGACCGCAAGAAT            TGCTGGAC CATC GCCGAGCA             CCGCGGTGATACCAC
   Rv1157c   2  39 458 1282583 .. 1282598 -  -3.2  -2.62184   CGCTCGCGCAGATCA              TCGTGG ACCG CTACGA               CGGGGATGCGGCCGC
   Rv1167c   7  64 314 1297761 .. 1297773 - -10.5  -3.16191   CGACACCGCCACCAA                CGGCG CCG CGCCG                CCCATCCGACCCGGG
      PE12   2  60 -22 1301767 .. 1301777 -  -8.2   -3.3879   AAGTTAGGGCAAAGA                 CGGG AAT CCCG                 GCGGGCTGATTGGCG
   Rv1179c   7  74 254 1310181 .. 1310226 - -10.3  -3.73953   ACGACGCGCACGAAA GGCAACAGCGGGAGCGCTACGC ACA ACGGCGTGC-CGCGCTGTTGCC GGCGCTGGGCTCCGC
   Rv1184c   3  52  -7 1324522 .. 1324539 -    -2  -3.78022   GGCAGACGGATCAAA             GCGG-TA GTGTT TAGCCGC             CGAAGGCGGGGGAGC
   Rv1194c   5  53 385 1336815 .. 1336863 -  -8.3  -2.61274   GCTACCTGAATCAAC CCGATGC--CACC-GCCG-CGGCGT TCG ACGCCGACAGCTGGTACCGCACCGG CGACGTCGCGGTGGT
   Rv1199c   6  59  84 1341259 .. 1341274 -  -6.8  -3.57883   ACAACATGGCGCAAA              CCGACA GCGC CGTCGG               CTCCAGCTGGGCCTG
   Rv1212c   3  46  -5 1354476 .. 1354503 -  -6.2  -2.76468   TACTAGCTAAGACCA        GCCCAACGGCGA ATGG TCGGCGTTACGC         GCACACCTTCCGGTA
   Rv1225c   4  59  89 1367775 .. 1367802 -  -2.4  -4.16842   CCGACGCCGAAGAAA        CCGGATGCGGCG GGCT CGGCGGGGCCGG         ACGCTACTGAGCAGA
      corA   2  41 352 1381579 .. 1381590 -  -4.4  -2.56715   ACGCGTATCAACGCA                TCAG GGCG CTGA                 CCTTCCAGGTGAAGG
 PE_PGRS23   1  50 146 1384828 .. 1384843 -  -5.4  -3.28712   GGGCCTGCTCGACAA              GCTCGGC ACA GCC-AGC              CACCTAACCACCGAT
   Rv1255c   2  39 466 1402302 .. 1402312 -  -3.2  -2.52623   CCTGGTGCACAACAC                 GCAC TGG ATGC                 CCGACGGCGCTCGGC
   Rv1261c   7  49 456 1409018 .. 1409028 -  -6.8  -2.78715   AACTGCTGCACTACA                 TGCG CAG CGCA                 CCGGATTTCTATTTC
      pknH   5  84 357 1413579 .. 1413603 - -11.3  -4.24342   GCCCCGAGGAAGAAA          GTGCGGCCCGA GCC TCGGGCCGCGT          GTCGCGATTCCGCGA
   Rv1276c   5  60 131 1425287 .. 1425307 -  -8.2  -3.34013   GACGCTGGCAACCAA            CGCCTAGC GCTGG GCGAGGCG            GGAGCGTGGGCGTGA
      oppA   2  47 -10 1431638 .. 1431675 -  -5.4  -3.05463   AGGCCGCCGACTTAA   TCCGCAGCTGAGCTGG TCGCCG CCGGCTCAGCGTCGCA    TGAACCCGATGGCGG
   Rv1290c   5  52 237 1443228 .. 1443245 -  -2.6  -3.78934   TGCGCCGGAGAACAA             GGGCGA GGTCAT TCCCCC              GGACTATCAGCTCAG
   Rv1313c   4  66   2 1468155 .. 1468169 -  -4.2  -4.24948   TCAGCAGACGCAAAA               GCCC CCATTTC GGGC               TCTACTGACTGATCT
   Rv1322A   4  76 296 1485000 .. 1485017 - -12.7  -3.53012   GCTCGGCGCCGCAAA             CCGCTGC ACCG GCAGCGG              CCGGAACCGCCGTCG
 PE_PGRS24   8 100  19 1488094 .. 1488135 - -30.5  -2.78384   CGGCTGGCGAGCAGA CGCAGAATCGCCTAAACCC GCAC GGGTTTAGGCGATTCTGCG  TCTGCTCGCGCTGGG
   Rv1342c   6  70 -17 1508189 .. 1508201 - -10.5  -3.63627   TGGCGACAGGCTAAA                GCCCG AAG CGGGC                CTTGATCTCTTTGGT
   Rv1347c   4  48  60 1511895 .. 1511913 -  -3.8  -3.25823   GTGGCGGGACATGAA            GCTCGCC CGGGTC GGCG-GC             GGCACCGACGAGGTG
   Rv1353c   4  55 325 1518857 .. 1518875 -  -5.9  -3.53012   GGGCCCGCGCCGAAA             CCGGTGA GCAAT TCCCCGG             GGATGGGGTGTTTCT
     PPE19   2  46 146 1532258 .. 1532297 -  -5.6  -2.62184   GTCCGGTGGACACGA  TCGCCGGTGCCCTTCGCAA TCG TTGTGA-GGGCGTCGTCGA  CCGCGTCTTGCCGAT
   Rv1374c   2  41  90 1546962 .. 1546982 -  -3.9  -2.62184   GGCCTGGGCACACGA            GGGCCGC CGGGGAT ACGACCC            GGCCAACTGAGGTTC
   Rv1393c   7 100  19 1568063 .. 1568090 -   -20  -3.40299   CGAGCAGACGCAGAA        TCGCACGCGGAA AGGC TTCCGCGTGCGA         TTCTGCGTCTGCTCG
   Rv1403c   5  49  47 1579534 .. 1579551 -  -2.6   -3.5936   GGCAAACCCGGCAAA             CCCGTA GCCTGG TTCGGG              TACAGATTGACCCGC
   Rv1410c   4  66  57 1586137 .. 1586153 - -12.3  -2.73875   GGGTGTCCAACATCA              CCAACGC GTT GCGTTGG              CAGTTCGACAGCGTC
   Rv1424c   1  41 369 1598510 .. 1598524 -  -2.7  -3.06696   TGGGGGCCCAAGACA               CCCGG CTGGT CTGGG               AGGAGCGGCGGCTGC
   Rv1435c   6  61 170 1612156 .. 1612172 -    -3  -4.13945   ACTGGGACTTGAAAA             TGTCAGC CACG GCTG-CA              TAAGCCTGAGCCGCG
   Rv1439c   2  46  80 1616867 .. 1616881 -  -5.6  -2.80443   CGAGACGTCACCATA               GTCGCG CCG CGCGAA               TAGGTAACGGCCAGC
    fadE15  13  66 462 1653190 .. 1653211 - -10.1  -3.34715   GATGGCGTTCAAAGA           TGCGCTGGC CCAA GCCAGCGAA            GCCTTCGAGGAGGTT
   Rv1474c   4  60 301 1662322 .. 1662340 - -10.2  -2.72144   CGATTTCGGCCAAAG             CACCACCG GGG CGGCGGCG             GGTTCTTAGGCTAGG
   Rv1482c   5  81 -31 1672470 .. 1672488 - -13.8  -3.54424   GGTTACGCTCGGAAA             GCGCGGGC CTC GCCCACGC             GGCGGATGATGTCAG
   Rv1486c   5  56  20 1675979 .. 1675997 -    -8  -3.21099   TCTGTCCAGCATCAA             CGGCCAGC CAT GCCGTCCG             CCGCACTGCGTGGCT
   Rv1491c   7  56 249 1680943 .. 1680959 -  -4.3  -3.77607   AATAACCCCACCAAA              GGCCCTA CAT CAGCGCC              GTCCTACGTTCGTGT
   Rv1498c   3  61 253 1689038 .. 1689050 - -10.5  -2.87344   GATCGGCTGGACAGA                CCCGG AGA CCGGG                GTGGCGTTCGCGCTG
   Rv1503c   3  53 434 1693543 .. 1693562 -    -7  -3.23393   GCGGATCCGACAATA            GCGCGGCC TGTA GGCCGTAC             GTCGTCCGCGATGCG
   Rv1503c   3  53 311 1693674 .. 1693685 -  -4.4  -3.57561   CGGCAACTCGGCAAA                GATG AGGG CATC                 GACGTTTCGCCAGAT
   Rv1514c   3  47 419 1705375 .. 1705388 -  -4.5  -3.16039   AACCATCTCGATCAA               CGTCG CCGG CAACG                AGGGCGCCAGCAGTT
   Rv1514c   3  47 205 1705590 .. 1705602 -  -4.8  -3.05384   CGGGTGGCGATTCAA                CGGT GCACG ACCG                ATGCGTCGGCATGCA
    mmpL12   2  42  16 1714144 .. 1714156 -  -4.1  -2.75845   ACAGGGGAAAACTGA                GTTGA GCG CCAAC                CGTGCGCACTGAGGC
   Rv1526c   3  51 165 1720588 .. 1720615 -  -4.1  -3.48395   ATGGCCTGTACACAA        CCGAGATGGCC TACATC AACCATTTCGG         GCGCAAGACCGCCAA
   Rv1532c   4  50 307 1732796 .. 1732809 -  -5.2  -3.36492   TTGGCAAGGGTACAA               CGGG TTCGGG CCCG                CTGAGCAGGCCGTCC
      ansA   5  65 234 1740946 .. 1740978 -  -8.9  -3.58343   CGCATTACGTCGAAA      CACCGGGAGCGGTCG TGC CGGCCGCGCACGACG      CCACGATGTGGCGGG
      lprI   7  55 422 1743334 .. 1743356 -  -5.5  -3.53343   AAGCGGGCGTTCAAA           TACCGCACG GTGGA CAAGCGGTA           CCACGCGCTGGTTCA
     PPE21   4  78 465 1750813 .. 1750832 -  -2.8  -5.07486   GAGGGTCAACAAAAA            CGGAATGCC ATG GGC-TTCAG            CGCAATTGGAGGATC
      treZ   6  53 232 1765137 .. 1765168 -    -5  -3.40403   CGCGCTCGACGACAA      CACCCACACGACGC TAGA GCGGCTCGTGAATG       GCTTGCCGTCGTTGA
   Rv1572c   1  41 161 1779023 .. 1779033 -  -2.4  -3.05844   GCTGGGACGGCAACA                 CGCG TGC CGAG                 TACCTGCTGGGGTGA
   Rv1576c  13  78 305 1780323 .. 1780338 -  -6.1  -4.59342   GCGACGACAAAGAAA              TCCGC CTGTTC GCGGA               GAAACAAATGGCGCC
   Rv1592c   0 NONE
   Rv1598c   3  54 446 1798603 .. 1798627 -  -2.6  -3.87075   ATCACCGGCGATAAA          CCGCCACTGC CCTTT GCCGATGCGG          CGTTTGACCTGGTGA
      bcpB   1  53 295 1806976 .. 1807003 -  -7.7  -2.87132   CTGTTGCCGGAGACA        CTTGCGGCGGCC CGCGC GGCC-CGGCAAG        GCCGCCTGCAGACCA
      cydC   1  43 386 1819561 .. 1819577 -  -2.1  -3.14132   CGGCTTTTGCATGAA              CCTGGAC GGC GTGCTGG              AGGGTCGATACCCCG
   Rv1632c   4  76 360 1836008 .. 1836027 - -13.6  -3.14132   CGGTCGGCCGACCAA            CGTGCACC TGCG GGTGCACG             GCTGGCCCAACCAAC
   Rv1635c   2  48 177 1840381 .. 1840395 -    -7  -2.62263   ACCCGGCCGAGAGCA               GCGCGG CGG CCGCGG               CGATCAATGTCGTAC
   Rv1645c   2  44 109 1854250 .. 1854290 -  -3.9  -2.90075   CGGGCCCGAAGCACA CG-GGTTGTCGGCCGAGA TCGCGG CCTTGGCGGACCACCGCG  TACACATCCTGATGT
 PE_PGRS30   4  53 395 1861897 .. 1861952 -  -4.6  -3.53012   TCGGGTCTGCCGAAA GGCACCTGCGCGGTGGAACTGAACC TAGATGC GATTCCGTGC-AGCGCGCCGCTGCC GGCACCCAGGGTGTC
 PE_PGRS30   4  53 151 1862179 .. 1862196 -  -6.9  -3.18274   CGCACCTTAACCGAA             GACGACG CCAG CGCCGCC              CGCGATGCCGCTGTG
    cyp139   2  67  36 1892203 .. 1892234 -  -5.6  -4.22652   CGACACCATCGAAAA      GCGGCCACCCAGCG GAAG CGCCGGGCTGATGC       TGGCGATGGGTCCTG
   Rv1672c   3  52 370 1896467 .. 1896506 -  -5.6  -3.34398   GTGGCTCGGCAAATA  GCGGCGTGATGCCAACGGT CGG ACCCGCGG-ACCACGCGGC  GGGCCTAGATCGGCG
   Rv1685c   4  51  83 1910682 .. 1910693 -  -7.2  -2.57344   CAGGTGCTCTATAAC                CCGC GGCT GCGG                 CGCGCCTACCGCATC
   Rv1702c   1  46   5 1927194 .. 1927206 -  -4.8  -2.87132   CTCGCCCGCGACACA                GAGG TTGCG CCTC                TCGCTCATGGATCGT
   Rv1720c   6  56 113 1946886 .. 1946917 -  -9.4  -2.64616   CGCCTACCGAGACCA      CCTCGAGCGGTTCG TTCG CAAACCACCCGAGC       CACCCGCGCTACCGG
   Rv1724c   7  49 310 1950307 .. 1950322 -  -3.2   -3.4072   CAGCCCCGACGACAA              CCCG ATGCCCGG CGGG               ATGTACCGCAACCAA
   Rv1728c   2  42  19 1953832 .. 1953845 -  -3.7  -2.79327   TTACCGGACGGAAAC               CGCGG TGAG CTGCG                TTTGGTTGTCGCGTT
   Rv1744c   7  76 378 1970593 .. 1970611 - -10.2  -3.93638   AACGAAGGCCACAAA             CGCCAGCG AGA CGCTGGCC             GGCTTCAATGCCAGC
   Rv1749c   9  53 123 1977177 .. 1977205 -  -4.3  -3.66803   TGGCAAGAGCGCAAA        GCCTGCTGCGGGT GGC ATCCGACGCCGGC        GCGACGGCCCAGGAA
     PPE24   6  49 110 1981492 .. 1981504 -  -6.9  -2.80074   CGGTCGAGAACATGA                GCGCG ATC CACGC                GATCTATCGGGCCGC
   Rv1765c   7  53   5 1997399 .. 1997413 -  -7.8  -2.91681   GCTCAACGCCAGAGA               CCAGCC GCC GGCTGA               GGTCTCAGATCAGAG
   Rv1773c   6  52 212 2006794 .. 2006808 -  -5.6  -3.31792   CGACGAGTTGCACAA               CGCCGC TCA ACGGCA               CAGATTGCCGGTCTT
   Rv1776c   6  50  46 2009939 .. 2009949 -  -4.6  -3.29471   CGCGCAGGAGATGAA                 CCAC CTG GCGG                 GGTTCTTGGCGGACC
    cyp143   3  52  90 2023342 .. 2023357 -    -6  -3.36273   TCGCGGCAAGATGAA              GGGCGG CCCG CTGCCC               CGCGGTCGAGGCCTG
 PE_PGRS32   6  67 194 2044701 .. 2044729 -    -3   -4.4846   GAATTGAAGAAGAAA        CCGGGCATCCAC GCCGT GCACATGGCCGG        CGGCAACAAGGCTGA
   Rv1812c   5  58 271 2053875 .. 2053886 -  -7.2  -3.36273   GCCGTCGAAGACGAA                GGGC TGCA GCCC                 TACCAGGTACGGGTG
 PE_PGRS33   7  68  -1 2061149 .. 2061179 - -12.4  -3.08679   CGGCTTCAGGTAAGA       CGCCGGGAGCGCGG TAG CCGGCCTCCCGGCT       ACGGTAACCCGTTCA
   Rv1833c   5  63 196 2078704 .. 2078733 -  -8.5  -3.53091   AGGCTTTTGCCTAAA       CGCTCGTCGACCGG CCC CCGGTCGA-GCTCG       AGGCCCGGGTGCTAC
       ndh   0 NONE
   Rv1863c   4  60 399 2110180 .. 2110192 - -10.5  -2.80622   ATACATGTGATGACA                CGCGG GGC CCGCG                CGCGCAAGCTGGCGC
   Rv1869c   5  63  46 2119387 .. 2119414 -  -8.4  -3.50853   CGCGCCGAACGAGAA        CGCCT-GCAGGCA CAG CGCCCGCCAGACG        TTATCGATCATGCCT
    cyp140   4  53 332 2130196 .. 2130209 -  -3.7  -3.54029   CCCTACGAACGAGAA               GCCGG TTAT CTGGC                ACAAGCCTTCAACAA
    cyp140   4  53 303 2130225 .. 2130238 -  -3.8  -3.63837   ACAAGCCTTCAACAA               CGTC TATCTT GACG                GCGGGTTGAGTGTGC
   Rv1894c   4  67 111 2140586 .. 2140628 - -12.6  -2.62263   ACGCCGGCCACATCA TCCGCGGCGACATCGCTGGC GGG GCCAGCGGCATCGTCAAGGA CTCCATCGACATCGC
       aao   2  54   1 2151416 .. 2151432 -  -7.9  -3.05463   ACCGGTGCCACCCAA              CCCGCCA TGG TGTCGGG              TTAACCGCCGCCGAC
     PPE34   4  63 374 2162519 .. 2162558 -  -4.1  -4.17023   GGAACTACGCCAAAA  GCGGCTGATGACCCTGA TCCACC TCTGGCTCGTCCACCGC   TTCAAGGCGCAGGCG
   Rv1924c   2  52 -17 2176556 .. 2176567 -  -5.8  -3.30124   CCCGACGGGCTAGAA                CTCG TAAA CGAG                 TAGCCAGACGAGAGC
   Rv1942c   5  48  23 2194611 .. 2194621 -  -6.8  -2.57132   TGCGTTCGTCAGAAC                 TCCG GCT CGGA                 TTCTCGCTAGTTTGC
   Rv1942c   5  48 -28 2194657 .. 2194672 -    -4   -3.2794   TGTCATCGAGAGCAA              TCGACGG CGA CC-TCGA              GGGCCGTGCAGATGG
   Rv1954c   1  38 251 2200962 .. 2200972 -  -2.4  -2.55351   GTCCTGGACACCAAC                 GTGG TGT CCGC                 TTTGCGCGTGCCGGG
   Rv1958c   6  57  72 2202929 .. 2202946 -  -5.5  -3.63991   TACCACTTGCAAGAA             GGTGAAG ACGA CCCCACC              GAAGAAGAACTTACG
   Rv1976c   5  62 342 2218486 .. 2218502 -  -2.1  -4.36914   GGTGTGGTCAGAAAA              CAGCCCG GAT CGCACCG              TCGTGGTGGCCGTTT
   Rv1979c   4  60 380 2221304 .. 2221339 -  -9.6  -3.08464   CGAGCACGCACCCAA    GTGATCGACGCCACCG CAAT CGACGGCCACGACCAC     AGCTATGACCTGGCG
   Rv1989c   4  58 422 2232306 .. 2232317 -  -3.6  -4.00042   CGCGCTACCAAATAA                CCGA AACC CCGG                 AGGTAGCTCAGGCAT
   Rv1998c   6  47 179 2242752 .. 2242766 -  -4.2   -3.1372   TACCCGCGATGAATA               TGGTGT TCG ACACCG               CGCCAATCGATATCG
   Rv2003c   3  55  85 2248444 .. 2248478 -  -4.9  -3.65199   AATGGGTGACGTAAA    CGCC-GATTGG-CAGGC AAT GCCCGACCGGTCTGGCG    ATGACGATCGCGTCC
   Rv2011c   4  53  50 2258794 .. 2258804 -  -8.2  -2.62616   TGAGCGCGGATACCA                 CCCG GTC CGGG                 GACGCGTTGGCGCTG
   Rv2015c   5  65 334 2261452 .. 2261482 -  -5.3  -4.14627   GCCGCAGACAAACAA      CTCC-GCGACGCCG TCTG CGACTTCGCCGGTG       ACAGCCGCCGAGCCA
   Rv2020c   5  46 242 2266167 .. 2266179 -  -6.2  -2.73483   AGTGGATCGCAATGA                CCGC CGAGT GCGG                CTGGATTGGATTTCA
   Rv2037c   9  67  96 2282617 .. 2282651 - -12.7  -2.59564   CCTCGACTGGACAAT     CGGCACCGGGCCCGA AGTAA CCGGGCCCGGCGAAG     CCTTGCTCATGGCAA
   Rv2067c   1  38 234 2324390 .. 2324413 -  -2.2  -2.61264   CTGGCCATCTACAAC          CCGGCTTCGG TGAC CCGCACCTGG           CAGGTCGGCGCGATG
   Rv2081c   6  60  42 2338001 .. 2338023 -  -7.6  -3.53444   CCACCCTGGTCGAAA           CGGTACGCCG CCG CGACGCACTG           CCCCGCATCGCCCAA
      pepE   5  41 379 2345802 .. 2345818 -  -4.3  -2.57564   TTACGGGTTGACAAT              CGACGAG CCG CCCACCG              GGACTGCCCCAAATC
   Rv2103c   5  55 173 2363901 .. 2363913 -  -4.7  -3.63991   GACCACGCCGAACAA                GTGGC CCA GCCGC                TCACCGACTGCCTAG
      prcA   4  47 442 2368523 .. 2368541 -  -4.4  -3.19293   AAGGGCAACAGTGAA             GGGCCCAC GGT GCGATCCC             CAACACCCGGCTAGA
   Rv2115c   9  76 440 2374011 .. 2374021 -  -8.2  -4.21607   GCCACCGAACACAAA                 GCGG CCA CCGC                 CCTGCTCAACGGTCC
   Rv2118c   4  53 245 2377210 .. 2377225 -  -5.4  -3.52652   CTCACTCAAGCAGAA              GC-GGTC GGT GACCCGC              CCCCTGGTCGCCGAG
   Rv2129c   4  51 266 2390024 .. 2390042 -  -4.4  -3.53012   CCGTCGCCCGCGAAA             GGCTGGGT CAT ACCGGGCC             ATTTCCGGCGGTCGC
    TB18.6   3  42 311 2399473 .. 2399487 -  -4.2  -2.78596   GACGGCCTGACCACA               CCGG GGGTCGA CCGG               TTGGGTCCCGGCGGC
   Rv2172c   4  66 359 2433256 .. 2433272 - -10.1  -3.36273   GTTGGCCAATATGAA              CTCCGAC GCC GCCGGAG              TGAACCTGTCACTGC
   Rv2175c   3  57 110 2437319 .. 2437336 -  -5.5  -3.57263   ATGGTGATCTTCAAA             CCCG-ACG GAT CGCACGGG             ATGTATTCGTGGCTG
   Rv2197c  15  91  76 2461384 .. 2461428 - -19.1  -2.99596   GGCAAATCAAGCACA GCCCGGCGACGACCCGGGTCG GCA CGACCCGGGAAGGAACCGGGC AAATCAAGCACAGCC
   Rv2197c  15  91  19 2461441 .. 2461485 - -19.1  -2.99596   GGCAAATCAAGCACA GCCCGGCGACGACCCGGGTCG GCA CGACCCGGGAAGGAACCGGGC AAATCAAGCACAGCC
      ilvE   1  46 185 2474655 .. 2474679 -  -5.7  -2.62616   TGACGGCGGACACGA          GCCCGCAAG CAGCGAC CTTGCAAGC          CTACCGCCCGGCCAC
      ephD   6  82  91 2479789 .. 2479832 - -14.6  -3.28712   CGGCCCGGCCTACAA CACCGGCAGCGCC-TGGGG TTACACG CCCAAGGGCGCCACCGGTG TGCCCACCCGCACCA
   Rv2219A  10  90 252 2486732 .. 2486742 -  -8.2  -4.91109   GGCTCAGGAGAAAAA                 GCGC ACC GCGC                 GACTGGTCGGGGACG
   Rv2228c   3  57 404 2501216 .. 2501240 -    -7  -3.53343   AACTGGTGGGCCAAA          CTGGGCCGGG AGGCG CCCTGGCCAG          ACAGCCTTGATGACT
      cobD  10  69  41 2508378 .. 2508393 -  -3.2  -4.56597   CGCCGCCGGGAAAAA              GCGG-GG TCG CCACCAC              CGGACAAGCCAATGA
     glpD1   2 100  12 2523191 .. 2523229 - -29.1  -2.78384   CCGCTGGTGAGCAGA   CGCAGAGTCGCACTGCG GCCGG CGCAGTGCGACTCTGCG   TCTGCTCGCGCTCAA
   Rv2254c  10  81 264 2528244 .. 2528256 -  -2.6  -5.14563   TCCGCCACCAAAAAA                CGAG TTCAT CCCG                CGGCCAATCGAATAC
   Rv2261c   6  50  -3 2534016 .. 2534045 -  -4.9  -3.28712   CGTGTCGGTGTACAA       GCACCGCGCGG-TC CAT GAGCCGAGCGCTAC       TTATCCGCGCAATCT
   Rv2267c   5  78  -8 2541634 .. 2541652 - -11.7  -3.70902   CGGTCGAGAGCCAAA             GGCGGCT TGATC AGCCGCC             AACCGCAGGCCGAAG
   Rv2274c   5 100   9 2546452 .. 2546479 - -13.4  -4.28375   CGAACAGACGCAAAA        GCCCCCG-CACGC ACG GAGTGTCGGGGGC        TTTTGCGTCTACTCG
   Rv2277c   9  72  60 2549046 .. 2549064 -  -2.3  -4.67982   TTCTACCGAATAAAA             GTACGGG CCTCC CCCAAAC             TCCGAAATCGTCAGT
   Rv2282c   5 100  29 2554882 .. 2554909 - -19.2  -3.56092   CGAGCAGTCGCTAAA        GCCCCCGACACGC CGT GCGTG-CGGGGGC        TTATGCGACTGCTCG
   Rv2286c   5  52 389 2558477 .. 2558488 -  -2.2  -3.74693   GGCGATGTCACCAAA                TGCC TTGC AGCA                 CTACTCCGTATTCGG
   Rv2286c   5  52  33 2558819 .. 2558844 -  -2.5  -3.78022   GCCATAGCGACCAAA         CGACGAC-AACG CTC CGCCCATCGCCG         GCAGTACCCGCCAAT
   Rv2292c   1  43 344 2563675 .. 2563685 -  -2.4  -3.15579   CTAACGGCGCAGCAA                 GCCG GTG CGGG                 TGGTGTGACGCTGCT
      htpG   3  53 117 2569910 .. 2569942 -  -6.9  -3.14931   TCCAGTGTCGAGCAA      CTCGAGTTCAACGTC GCG GCCGCTGACATCGAG      CTCAGCGCGCAATCC
   Rv2303c   5  79  64 2574019 .. 2574032 -  -9.5  -4.11216   CGCGGAGGCCGAAAA               GCGCG CTGC CGCGC                GGGCCGGGCACGCGG
   Rv2307c   2  44 408 2577424 .. 2577443 -  -4.9  -2.71731   CGCAGGCCGGAATGA            CGCCCAG GCGCTG CTGGGTG             TCGATCGCGCCCATC
   Rv2313c  10  48 269 2584764 .. 2584783 -  -5.6  -2.84098   TTCGTGAATCAAGTA            GCGGCGAC GGTG GTCGACAC             CGACGTCTTCAGCCT
   Rv2319c   5  53  14 2591794 .. 2591834 -  -4.6  -3.41602   GCGATGTCACGACAA CCCTGAGGCAGGCACAGGC GGCG GCCAATGC-TGCCACACAG  CGCTAGTTGCGATCT
     narK1   2  42 142 2601752 .. 2601772 -  -3.3  -2.90194   AGGGTGTTAACCACA           CGATGCTG GCCGCT CAGC-TCG            GTGCCCCTGGGATAG
   Rv2333c   2  54 229 2606444 .. 2606479 -  -3.3  -3.76492   TGGAATTCGACGAAA    CCACCTACGTCATCGG TCAGG CCAACAACGT-GTTGG    CGTTTCCCGGCATCG
   Rv2337c   3  61 265 2611592 .. 2611604 -  -3.3  -4.14627   TGCGCACAGAAATAA                TGACC CTA GGACA                TCGAATGATCTCTTG
      dnaG   7  69  -7 2620519 .. 2620540 -  -6.5  -4.13945   AGCGGCAGCCGAAAA           CCGCGCG CTGACCCT CACGCGG            TGAGATCGTCGCCGC
     PPE40   4  74 268 2637406 .. 2637420 -  -4.9  -4.64334   AACTCGGGAACAAAA               CCGCC GGTCA GGCAG               CTGTCGCTGAGAGCC
   Rv2360c   6  56 381 2641752 .. 2641769 -  -7.7  -3.22223   GAACTGCACGACGAA             CTGCGCCG GCG CGGCG-AG             AACATCGGTCTGACC
      mbtI   1  39 461 2678162 .. 2678192 -  -2.5  -2.78596   TAGCCGCGGAGCACA      TGGTGATCGCCGCGG ATT CCGCGG-G-TGGCCA      TCTGACCGTCGACAT
     cysA1   2  61  13 2693872 .. 2693896 -  -9.3  -3.18681   CTTCAACGGCACGAA         CGGGCT-GCC GTAGCG GGCGAGCCCG          CCGGCCTCTGGATCA
   Rv2424c   6  84  93 2720656 .. 2720683 - -11.2  -4.12188   TGAGCAGTCGCAAAA        GCCCCCGAAACC GGTC GGATTTGGGGGC         TGGTACGTGAATTAG
     PPE41   6  48 338 2726984 .. 2726998 -  -7.1  -2.52464   TTGGCGCTGAAGCGA               CCGAC CATCT GTCGG               CTGCAGCCCGCCACG
      nadE   4  74 326 2734449 .. 2734466 - -12.7  -3.28791   AGGTTGCCGGCATAA             TCCCGGC GACG GCCGGGA              TCGCGGCCACGGTTT
     clpP2   5  55 261 2762235 .. 2762270 -  -6.8  -3.35438   CAGGACACCGGATAA    CTGCGGCGCAGGAGGAT GAG ATCGTACTG-GCCGCCG    ACGCGGTCTTCGTGA
   Rv2474c   6  74 346 2775960 .. 2775970 -  -2.4  -4.88918   CGACGCGAAAGAAAA                 CGTC TGC GCCG                 CACACCGGATCGTGC
      pdhC   5  54  -3 2808741 .. 2808761 -  -2.4  -3.90588   CATCCTCTAACCAAA            GCTGCCAG CCCGC CCGGCTAC            AGATCCAACAGCGCG
   Rv2508c   2  40 269 2822961 .. 2822987 -    -2   -2.8474   CGGCACCGACAACTA         CGACCGGTACGC CCA GTGAGACGGTCG         CCGGCGCGATGCAAA
       mrr   3  49  71 2851664 .. 2851680 -  -2.1  -3.63228   GTGACTACAAACGAA              TTGCCGT CGT ACGGCCT              GGGTTTCAAGCATGC
   Rv2549c   3  60  -3 2869704 .. 2869730 -  -8.6  -3.30124   GTGCACGTCGGATAA         GCAGGGCTGAGC GGG GCTCGGCTCTAC         TCGGGTCTTACCTCG
   Rv2559c   2  40 304 2878255 .. 2878267 -  -3.4  -2.72144   CCACCTGGCTCAAAG                TGGT GCCAG ACCA                GCTCGGTCGGTCCCT
   Rv2568c   7  62 468 2891958 .. 2891978 - -10.3  -3.07994   GGCAAGCGTATCGAA            CGCGGCCTG TGG CTGACCGCG            TTGCTACAAGCCACG
   Rv2576c   6  56 158 2900040 .. 2900068 -    -8  -3.14013   CAAGGACATCCAAGA       CGCCC-TCGCGGC CGCG GCAGCGGTGGGCG        ACGACCGTATCCAAC
      ruvB   1  49 -37 2923211 .. 2923236 -  -2.4  -3.66018   GCACTACTCGAACAA         CCCCGGTTGA CTCGCT CCGACCGGTG          GCGTCATGCCCAGGT
   Rv2603c   4  56 265 2930499 .. 2930540 -  -7.2  -3.14132   TCGGCTGTTGACGAA TCGGACGGTGCTGGGC-GC GTATG GCAGCCCACCACTGACCAA CCGCGAAGCGTGGGC
   Rv2609c   3  49 213 2936563 .. 2936597 -  -3.4  -3.53012   CCCCCTGCTGGGAAA    CCCGCTTG-CCGACC TCATCC AGCCGGACTTGCGGG     TGCTCGTCGAGTTGG
   Rv2624c   6  58 -55 2950509 .. 2950544 -  -9.7  -2.89447   GGCGAACGACAAGCA    CCGAACACTCGGCGT GACGGA ACACCGGATGTCCGG     ATGGCCCGACCAGCC
   Rv2632c   6  60 105 2958781 .. 2958804 -  -5.2  -3.87815   CCGGAGGCCTACAAA          GACGTCGACG AGGT CATCGAAGCC           AGCCATCAGAGTGGC
   Rv2639c   5  52 309 2964696 .. 2964717 -  -5.8  -3.37796   GCCGACGAGGCACAA           CGATGTCG GTGCCG CGGCATCG            ACCTGCGTCTGGTGA
   Rv2644c   4  60 115 2968406 .. 2968418 -  -9.1  -3.00923   CGCCAAGACCAGATA                GCGTG TGC CACGC                TCGGTGCTGCGCCGA
   Rv2650c   3  53 374 2973407 .. 2973421 -  -7.8  -2.91681   GCTCAACGCCAGAGA               CCAGCC GCC GGCTGA               GGTCTCAGATCAGAG
   Rv2670c   4  62  68 2985643 .. 2985663 -  -6.1  -3.90511   AACCAGAAAAACCAA            CGCGCACAA CGC TTCTACGCG            AAGACTGGTTTCAAG
   Rv2675c   6  51 431 2990727 .. 2990753 -  -3.7  -3.47349   CGCCCAAAGCTAGAA        CTGTCCGACGAC GAGT GGCGTCAGA-AG         CTCACCCCGCAGGAA
      dxs1   7  90 236 2997771 .. 2997816 - -15.4  -3.70902   TGGGTCAGACGGAAA CCGGCAGCCGCCGCACG-GCTG GATG CGGCGCGCGCGGCG-CTGACGG AGGTGTCGCAACGGG
   Rv2686c   2  57 -35 3003301 .. 3003315 -  -5.6  -3.57144   GTGCTTAGCGCGAAA               GCGCCG AAA CAGCAC               CCAGACGATGGCCAG
   Rv2693c   6  62 440 3010215 .. 3010257 -  -9.9  -3.04461   GATTCACCTCGAAGA GTTCGACGTGGTCGTCGCCG CCAC CGGGGACGACAAGGTC-AAC GTGGTGCTCAGCCTG
   Rv2705c   2  57 221 3019564 .. 3019593 -  -9.3  -2.70932   TGGTGGCCGGAACGA       CCGGCAGCGGCGAT GAT ATCGCCGCT-CAGA       CGCGAGACGCTCTGC
   Rv2712c   4  59  98 3024160 .. 3024172 -  -6.9  -3.58037   GAGTAACCGTCGAAA                CCACC CCA GGCGG                CGGCGTGACCATCGT
   Rv2717c   8  62  86 3029769 .. 3029781 -  -7.7  -3.61356   ATCACCCAGGGCAAA                GGATC GTT GATCC                ACACCACCTGGAGTC
    fadE20   5  61 -50 3036143 .. 3036181 -  -9.7  -3.24021   CGCCTAAACACCCAA  GCCACGACCGATGATC TCTTTCAT GATC-TCGGTCGTGCC   ACCGTAAATCGTCTG
   Rv2732c   7  66 166 3044178 .. 3044209 -   -10   -3.3341   AAAAAGGTGCGAGAA      GCCGGCGAAGCGGA TTGG TCCGACCCGCAGGC       GCGGGCCCGCGCCGA
   Rv2742c   3  51  87 3055408 .. 3055428 -  -3.1  -3.55444   GCCGCATTTGGCAAA            GCCGGGACT GGC AGCGTCGGC            GTCGGTGGCGCCGGC
   Rv2752c   1  51 125 3064367 .. 3064390 -    -6  -3.16191   TTAGATCCCGAGGAA          GTAGCCGG GTTTCTCG CCGACTAC           GGTTGGCGGCTGACC
    fadE21   2  46 249 3097445 .. 3097457 -  -4.7  -2.88544   CGCGACGGCGACACA                GGGAC GGT GGCCC                GTATCTCCGATGCCG
   Rv2801c   1  40 423 3109733 .. 3109744 -  -3.6  -2.78679   TGCGTGCACGGAAAC                CCCG TCGT CGAG                 CTGGTGCACAGCTCG
   Rv2810c   9  66 135 3115578 .. 3115606 -  -3.7   -4.3129   TAGCGACTATGAAAA        CCAGCCGGTCGAC GCA GTGGAGCGGCTAT        GTCGGCGTTTGGCTG
   Rv2814c   3  58 438 3120114 .. 3120128 -  -3.4  -4.08945   ACGACGGCTGGAAAA               GGGCGC GGG GCAACC               GCATCGTCAAGAGTT
      proS   6  54  27 3151149 .. 3151175 -  -7.9  -3.02144   CCACCCGCTGGAACA         GGGTGCTGGGC GCCTG GCCCATCACCG         CGGCCTTTCCGGGCG
   Rv2857c   6  62   8 3168521 .. 3168575 - -11.4  -2.55351   GGGCCTGACAGCAAT CCGACTGTGAAATGCACTACGCGACA CGC TAACCCGTTGCGCAGTTCACACTCGG GGCGCGATCACAGCG
   Rv2867c  10  62 380 3178036 .. 3178078 -  -7.7  -3.56541   ACGACGAGCACACAA CGGTAGTGATCCTGCGCG TCGATCAC CGCGC-GGACATCTACCG CCGATAGCAACTCAC
   Rv2877c   7  55 -31 3188029 .. 3188039 -  -4.6  -3.54424   CCGCACCCGCCGAAA                 CCAG GTA CCGG                 CGAAGGCACCGACCA
       mas   2  55 136 3276230 .. 3276244 -  -8.5   -2.8507   TGACCTAACGAACCA               GCCCG CCGAT CGGGC               TTCGGCCAGATCACG
      lppX   5  65 276 3290338 .. 3290348 -  -8.2  -3.63515   CGTCACGTCCAATAA                 GGCC TTC GGCC                 GGTGGGGCGAGGTTT
   Rv2954c   5  55   3 3306646 .. 3306663 -  -5.5  -3.40899   AACTCCTGACGACAA             CCCACGT TCAC ATGTGGG              CTTCAGCACCGGCGC
   Rv2958c   1  48 -39 3310725 .. 3310753 -  -6.6  -2.66316   CCCTTTAGCAGACGA        GCCGCAGCGCAC TTTCG ATGTGCTGCGGG        AATCCGGCAAAGTCT
      coaD   3  59  -9 3318307 .. 3318339 -  -9.8  -2.62933   GAAGGCCTCACACGA      TCGGACCTAGTCCC GCAAA GGAGCTAGGTCCGT      TCGGTGTTGAGCCTG
   Rv2972c   6  52 394 3326604 .. 3326629 -  -7.5  -2.70932   GCCGGCGGTCAACCA         GATCGAGCTGC ACCC GCTGCTCAACC          AGGACGAACTGCGCA
      hupB   5  88  10 3343121 .. 3343166 - -17.1  -3.01712   CGTGCGGGCCTAACA CACGGATACCCTTCGTCACATT GCC ACCGTG-CAAAGGGTATCCGTG TGTCTTGACCTATTT
      ilvC   5  68  55 3359513 .. 3359530 -  -9.8  -3.48395   ACGCCGGTGACACAA             CGGGGC GGACCT GCCCCG              TGGCACACGGCGGTT
   Rv3034c   4  49 390 3393619 .. 3393629 -  -3.2  -3.52918   GAATTGCGAAATGAA                 GATC AAG GACC                 GCACGTTCAACGTCA
   Rv3046c   3  62 137 3407162 .. 3407177 - -10.4  -3.01712   TGGCCGGGTCCAACA              TCGGCG GGAT CGCCGA               GACCCAGGAGATGCT
   Rv3057c   8  47 339 3417422 .. 3417460 -  -4.4  -3.12999   GGAGGCGATACCGAA   GTCAGTGCCCAAGCTTGG GTT CCACGCTCGCGCAGCCAC   GCCGTCACCTTTCCA
   Rv3064c   1  51 424 3429371 .. 3429401 -  -3.1  -3.65812   TGGCGCTGAAGACAA      TTCGCGGCC-GCGG CATA CCGTTGGCCGAGGA       CGATCCGGCGCCGTC
      pgmA   6  55 423 3431546 .. 3431556 -  -4.6  -3.61398   CTGCGGGGCTAACAA                 CACG GTC CGCG                 CCCACCGCCGCCCCG
   Rv3072c   5  63 439 3435349 .. 3435359 -  -4.6  -3.96624   TACGGCGACCATAAA                 CCCC ATG GGGA                 CAAGCTATTTCAGCT
   Rv3079c   7  54  95 3441659 .. 3441675 -  -2.1  -3.96327   ACCGGCGACCACAAA              GCCCCGG CCG CCAAGGA              GGGATTCGTCAGCTT
   Rv3092c   3  47  81 3460718 .. 3460733 -  -4.6  -2.99216   AAGGAACGCACAAAG              TCGGCG GCCT CGTCGA               TGAGCGCCGTGATGG
 PE_PGRS63   1  43 285 3465469 .. 3465493 -  -3.5  -3.05816   GCACTGTCGAGGGAA          TCCTGCCGATT GCT AAGCGGCACAA          CGTTGGTGCGTTCAA
     PPE49   3  47 -20 3490484 .. 3490496 -  -4.7  -3.05384   CGCGCTGCTAGCCAA                CCCCG GTT CGTGG                AATCACAGTGAGACG
   Rv3130c   2  51  86 3494876 .. 3494889 -  -3.1  -3.57263   ACCGCGACGCTGAAA               CGTCAC TGT GTG-CG               GGTGATCCCGTGGGA
   Rv3142c   5  58 113 3508995 .. 3509005 -  -8.2  -3.16881   TACCCACTGGACCAA                 GCCG CTG CGGC                 GATTGCATCGCTGGA
   Rv3142c   5  58  36 3509067 .. 3509082 -  -8.2  -3.14132   CGCGTGCGCGACTAA              CGCCCC TCCC GGGACG               CGTCGCCGGCGTGCT
     PPE53   3  51 133 3527242 .. 3527258 -  -2.9  -3.67597   TTCTTCACCGAAGAA              TCCGGTG ACA CACCACA              CGTGGCGGCACCCGG
       hpx   4  51 442 3539392 .. 3539404 -  -6.2  -3.14132   GGGCCGGCTGAGCAA                GGCC TACGC GGCC                TATTCGACGCCGTTC
      mesT   2  54 236 3544098 .. 3544108 -  -2.4  -3.84406   GCTCCACCACAACAA                 GGAC CAC GACC                 GGTTGGGCCGCACCA
   Rv3180c   5  65  61 3549176 .. 3549193 -  -8.4  -3.65046   TCGGGAGCTGAACAA             CCGACG CGGAGC CGTCGG              CCGCGGATGCCCTGG
   Rv3190c   5  58 448 3554964 .. 3554974 -  -5.4  -3.72893   TAGGTGTGGACGAAA                 CAGA TCT TCTG                 TCCGACGACTACACC
   Rv3196A   2  43 449 3566235 .. 3566247 -  -2.6  -3.11812   AGGCACAGCAGCCAA                CCAC ATGCG GCGG                TGACTCCCGCGGGCG
   Rv3196A   2  43 106 3566549 .. 3566590 -  -2.2  -3.19192   GCTCAGCCAAGTGAA CCGGGTGATCGCCGCCGTGC GTGG ACA-GGAGGCGACC-CCTGA GCCCCCGTCGGCGCT
   Rv3205c   4  74 413 3581202 .. 3581214 -  -9.1  -3.85698   GCGGCCCTGGACAAA                CGGCT AGG AGCCG                ATTTTGAGCTACTAG
   Rv3213c   5 100  17 3590648 .. 3590675 -   -15  -4.24948   CGAGCAGACGCAAAA        TCGCCCGAAA-CC GAT GGCTTTCGGGCGA        TTTTGCGTCTGTCGC
   Rv3217c   2  53 401 3593382 .. 3593403 -  -8.7  -2.64933   CAGTGACCGATACCA           TCCGCC-GCG CTA CACCGGCGGA           TACCGCCGACATCGT
   Rv3220c   8  66  87 3595910 .. 3595942 - -11.2  -3.10975   AGGCATGAGCGAAGA     CGAGCGGCGCG-CGC TGAA GCGTCGCAACGCCCG      CACGAAAGCCCGTAC
   Rv3225c   5  68 276 3600711 .. 3600740 -  -4.9   -4.3586   CTAGCGACAGCAAAA       CCCTGATCCTCGAG TTG CCCGACGAGC-GGG       CCGTCGCGATCGTGC
   Rv3229c   1  62 150 3605582 .. 3605601 - -10.6  -3.05463   ACCTCGCCGAGGCAA            CCCGCGAG TGTC CGCGCGGG             TGCGGGCACATGGGA
      manB   8  56 342 3644544 .. 3644556 -  -9.1  -2.52623   GGTGTTCCACAACAG                CGCGA CAT TCGCG                TTCGCCGAGATCATG
   Rv3271c   4  71 362 3652298 .. 3652317 - -10.7   -3.4072   CATGCCGGAGGACAA            GCTCGCG GCGGTG CGCGAGC             TGCAGGACGACGGCT
    fadE25   4  66 236 3656654 .. 3656684 - -11.8   -2.8001   AGAATGCCCACGACA       GCCTGGTGGTGTTC CGC AATCACCACCCGGC       ACGCCGCAGCGCCGA
      sigF   7  68  94 3668063 .. 3668075 -  -4.7  -4.29325   GATGAAGATGGAAAA                CCCGG TCA CCGCG                CATAAGGATGGCACC
   Rv3294c   5  59 195 3674967 .. 3674991 -  -9.9  -2.57132   TTCGGCGGCGAGAAG          CAGACCGGCGG CGG CCGCGAGTCCG          GGTCCGACGCGTGGA
      lpqC   3  60 433 3681664 .. 3681677 -  -8.1  -3.31461   CATCGACCGGCACAA               CGACG GCGC CGTCG                TCGCACACCTAGGAC
       upp   5  59 226 3696200 .. 3696244 - -10.6  -2.62184   GCGCCGTCGAGACCA CCGACCTGATGCGACGGCTCC GCGA GGACCCGCCGCGTC-GGCTGG CCGGTTTCCCCGCCA
   Rv3312c   5  57 134 3699248 .. 3699270 -    -9  -2.70022   GGCACTCGAGACAAC           CCGCCCGCTG GGC CAGCTGGTGG           CCTATGTGTTGGACC
   Rv3320c   6 100  27 3707588 .. 3707615 - -13.6  -4.24948   CGAGCAGACGCAAAA        TCGCCCGAAAACC AGT GGTTTT-GGGCGA        TTTTGCGTCTGCTCG
      sigJ  10  56 145 3713213 .. 3713249 -  -7.3  -3.22298   TTCAGCGACGACGAA   CGCGCCGCCATCGCCT ACGCCG AGGCGATGACCGCA-G    ACCCGCATTCGGTGA
   Rv3333c   1  42  39 3719875 .. 3719898 -  -4.4  -2.73364   CTTGTACCGCAATCA          TCCGATCGCC GCGA AGCGCTCGGC           AGCCGGCTTGGGCGG
     PPE54   8  73  75 3729249 .. 3729289 -  -6.8  -4.25283   AGGTCCGCACCAAAA CGCTCGACCGGGTGCGGCAG TTG CTGGC-CACCCATCCG-GCG CTGGCGAATAGCAAC
   Rv3361c   3  53 -41 3773036 .. 3773057 -  -7.9  -2.90075   CCCCTGCCAAGCACA           GCCCGTGCG CCGC CGCAAAGGC            CACGGCTTGGTCGAC
   Rv3368c   2  58  48 3780259 .. 3780287 -    -3   -4.0162   CGCTGACAGCACAAA       CGGCG-GGCCAGGC AGC GAC-GGCCTCGGCG       GGGACGCGTTTAACG
   Rv3377c   5  65 336 3790500 .. 3790512 -  -6.3  -3.85698   CGGTGTTCTCACAAA                CAACA GCC TGTTG                GTCAGCGCCCGCAGC
   Rv3389c   4 100  22 3803870 .. 3803897 - -13.6  -4.24948   CGAGCAGACGCAAAA        TCGCCCAATTTCG TGC CGAA-TTGGGCGA        TTTTGCGTCTGCTCG
     cmaA1   2  52 173 3807378 .. 3807401 -    -8  -2.72379   CGAAGCCGGCAACTA          CGTCGCGCCA CGGC TGTCGCGCCG           AATTCTGCACCAGCT
   Rv3402c   2  84 227 3820408 .. 3820426 - -17.4  -2.78463   AGCCCGGTGACGATA             CGGGCCGC GTA GCGGCCCG             AGGAGGAGCCGGGCA
      choD   6  56 444 3826535 .. 3826547 -  -3.3  -3.90291   ATGTTCTCAACGAAA                TGCGC GAC GAGCA                GTGATCTATATGGAC
   Rv3427c   8  54  93 3843745 .. 3843792 -  -3.2  -3.75738   GATGACGATCAACAA CCAGGTGAG-CGACGCTGACACC CAC GGCGCCACCACCGGCGCCCCTGT CGACCGCCACGTAAT
   Rv3439c   5  58 199 3858035 .. 3858060 -  -8.3   -3.1994   CAGACGACTGACGAA         GGTGTTGGGGCT CCC AGGCCCA-CACC         GCCGGACGCAGCGTT
   Rv3450c   2  43 197 3870829 .. 3870887 -  -3.1  -3.06915   ATGCAGCGCATCGAA TCTACCGCGC-ATCACCCACCCGCCGGAT GGG ATCCG-CTCGTCGGCAACGGCACGGTCGA TGCCCTGGCTGCGGT
      truA   2  44 343 3875694 .. 3875709 -  -3.2  -3.17763   GCTATACGCCATCAA              CCCG GTCGGCTT CGGG               TCGTTGCTGCTGGCC
   Rv3468c   5  69 189 3884774 .. 3884786 -  -3.3  -4.57569   CGACTCGCCGAAAAA                GGCTG GAC CACCC                ACAACAACACCCACG
   Rv3480c   3  48 -19 3898916 .. 3898928 -  -4.7  -3.21912   TCCGGAATTCAGGAA                CCGAG GCC CGCGG                CGCCGTCAGCCGCCG
   Rv3492c   3  49  83 3910369 .. 3910382 -  -2.4  -3.64703   TGGCCTGCAGCCAAA               GTTG AGCAAA CAAC                CGTTTTCACTGCAGC
      ilvX   4  67 430 3936395 .. 3936447 - -10.9  -3.15249   CACAGGCGGCACCAA CGGCAACGGCGGCCTCGGCGGAGGC GGC GGCAACGGCGGAGCCGGCGGTGCCG GGGGAACGCCCACCG
    cyp142   2  51  33 3954276 .. 3954292 -  -7.9  -2.55074   CCGAACGTGAACTCA              CGGCGGA GAT TCGGCCG              ATATTCCGCCCTCAG
   Rv3525c   4  55 388 3961397 .. 3961412 -  -5.4   -3.5936   GCCAAAGTGTTGAAA              CTGC-CC CCA GGCGCAG              ATACCCCTACCGAAC
   Rv3528c   6  47 -42 3964501 .. 3964521 -  -2.5  -3.50746   CGCGCAAAAAGAAAG            GCCCGAT TCTGAAT ATTGGGC            AGCCAGCCAAATCCG
      ltp2   4  51  72 3979411 .. 3979427 -  -3.5  -3.61398   CGGCGGGCTGAACAA              CGTGCTG AAG CCGCTCG              TCGACGCGGGCTACT
   Rv3548c   9  56 230 3987098 .. 3987152 -  -3.7  -3.78934   CGGCGCGGAGAAGAA CCCGATGTGGTACCTCAACCTCAAGG CCAA CCCCAAGGTTCAGGTAC-AGATCAAA AAGGAAGTGCTGGAC
   Rv3555c   2  57 163 3994646 .. 3994667 -  -6.5  -3.43492   CGAGATGGACCACAA           CTTCGCCCT CCGG AAGGCGGAG            CTGGATGCCGGCTAC
       nat   4  53 472 4006846 .. 4006859 -  -3.8  -3.60098   AGGGGGCACCGCAAA               CCAG CTGCGC CTGG                CAGACGTCGCGAAAC
    fadE34   6  74 323 4013699 .. 4013754 -  -9.8  -3.72576   CGTCGCTGGAGCAAA TCTGCGCACACCCGACGGCCC-GACGG GCTTT CCGCCCGGGCTGT-GGGCGCGC-CAAA CCACCGAGATCCGTT
   Rv3579c   3 100 -19 4021403 .. 4021444 - -27.7  -2.78715   AAGGGCGCGAGCAGA CGCAGAATCGCATGATTTG AGCT CAAATCATGCGATTCTGCG  TCTGCTCGCGAGGCT
   Rv3587c   4  54 308 4028626 .. 4028660 -  -8.6  -2.73542   GCCAACCCGGAACCA    CCGTCCACGG-GGCA AATCAA TGCCACCCTGGACGA     ACTGGACGCCCTGTC
 PE_PGRS59  12  75  67 4036618 .. 4036664 - -12.3  -3.62046   CGAGCTCGGCAATAA GGTCGACGCCCTGGC-CGCA AAACTCGA CGCGCGCGAGGGCCTCGACC GGCCCAGTGACACTC
      esxV   9  80 163 4059798 .. 4059821 - -14.6   -3.1247   ATGGGCTAGAGGCAA          GCGCGACCAA TTGA TTGGCCGCGC           CGGCGAAGCGGTCGT
     galE1   7  56 383 4072265 .. 4072284 -  -9.2  -2.57931   TTCACCGCCGACAAC            GGCGCCAC CCAA GTGGTGCC             CGGTTCACATCGCTG
   Rv3639c   6  71 309 4077565 .. 4077575 -  -8.2   -3.9392   CGTCACGTCAAATAA                 GCCC TTC GGGC                 GCTGGGGCGAAGTAT
   Rv3654c   2  46 279 4094370 .. 4094381 -  -3.6  -3.34043   GCGAGGACGGCACAA                CGCC CGGT GGCA                 ACGGTGGGGCGGGCG
   Rv3671c   4  51 358 4111924 .. 4111964 -  -2.9  -3.63515   GCTGACCCGCAACAA  CGCAGCGGAGATCGAGCGC CTC GTGCGCGCCCGTGGCTGCG  CCAAATGGCTTGCAT
   Rv3677c   9  68  87 4117153 .. 4117171 - -11.6  -3.07816   CGCCGAGCGAGGTAA             GCGCGCGC CGC GCGGGCGC             AACCGAGCGAGCTAG
     whiB4   9  60 245 4120931 .. 4120953 - -10.4  -2.71144   CACGGTCGGCAACGA           TGCGGGCCGC GCA GCGGGCCGCT           GAGGAACCGGCCCAT
     whiB4   9  60 188 4120988 .. 4121010 - -10.4  -2.71144   GACGGTCGGCAACGA           TGCGGGCCGC GCA GCGGGCCGCT           GAGGAACCGGCCCAT
    cyp137   4  53 -33 4127313 .. 4127328 -  -4.6  -3.53091   ACGGGCGGGGCGAAA              CCGCAC CCGA GTGCCG               CGGCGGGGCACAAGC
   Rv3694c   3  54  80 4136031 .. 4136042 -  -3.6  -3.72893   TACCTGGCGATGAAA                GCGA CCGG CCGC                 CTCTAATTTCCGACC
   Rv3700c   2  41  33 4142695 .. 4142715 -    -4  -2.66692   GATCACGACGAGAAG           GGTCGGGTGA AGT TC-CCCG-CC           TATCTACTCACCGCC
   Rv3714c   5  59 159 4158728 .. 4158772 -  -9.8  -2.52464   GCGGTGGTCAAGGGA GCCGGCAACCGGGCCGGCGA CGGTT TTGATGGCGCGGTTGCGGGC AGCGTGGTCGCGACC
     dnaZX   4  47 153 4164821 .. 4164842 -  -5.1  -3.02461   CAACCTCGTCGAACA           CTGGGACGAC GCG GTCG-CCGAG           GTCGGTCTGCCGACC
   Rv3730c   4  46 440 4180219 .. 4180240 -    -3  -3.29829   CACATTCCCGGACAA           GAAC-GCCG CCGCC CAGCAGTTC           GCTCGGATTCTGCGT
   Rv3730c   4  46 156 4180513 .. 4180524 -  -3.6  -3.28924   GATCCTCGCCGACAA                CGGC ATTC GCCA                 CGACTCGGTGCGCGA
   Rv3733c   3  55 309 4183685 .. 4183703 -  -5.2  -3.64198   CTGCCACACAGACAA             CCCACG TCCGGTT CGCGGG             CGACATGTCCACTGC
     PPE66   2  43 114 4189155 .. 4189171 -  -3.6  -3.02829   TACAGCCGGCCAAGA              GCCAGC AGCCG ACCGGC              ACCGGTGGCCAACGG
   Rv3749c   3  43 402 4197215 .. 4197226 -  -2.2  -3.12351   CGTGCTGACACCCAA                CCCA GCGG TAGG                 TTCGGCAGCGTGATA
   Rv3770c   6  48 153 4215008 .. 4215047 -  -4.2  -3.32963   ATGGCCAGCTCAGAA  CACCT-TTCGAGACCACGA TTT TCGAGACCACGATCAGGTG  CTGTTGCAGGCTCTC
   Rv3778c   5  57 411 4223266 .. 4223288 -  -9.1   -2.8076   AATCACCATCAACTA           CCGCGACGA GGATT TCGTCGCGC           GGCTGAAGCAAGAGA
   Rv3786c   6  63 388 4231976 .. 4231986 -  -8.2  -3.41051   CCAGCGGGACGACAA                 CCCG CAC CGGG                 ACAGCATGGTGTGGC
     accD4  10  60 245 4254121 .. 4254135 -  -5.6  -3.72576   GCCGCCCGCATCAAA               CGCCAC CGG GTGGCC               ATCGACGCCGCCCTC
   Rv3813c   3  42 302 4278075 .. 4278092 -  -3.3  -2.93853   CCCTGGCAATCAAAC             CGGCG-GC TTA GCGCGGCG             TGGCCCGTTGGTTGG
     papA2   2  49  81 4284327 .. 4284338 -  -5.8  -3.05384   TCGCCCTCCACCGAA                CGTG AACC CACG                 GTTTCGCGCGCGATT
     mmpL8   3  73 378 4287848 .. 4287882 -  -7.1   -4.2704   GGCAGCAGCAACAAA    TGCGCTCCGCGGGGCCA ACG TGGGCCCG-GGCGC-CA    ACAAGGCGTTGTCGA
   Rv3837c   7  52 240 4310758 .. 4310769 -  -7.2  -2.77899   TGGCGTGACGAACCA                GCGC CCGG GCGC                 GGCAACCCGGATTTG
     glpQ1   5  56 230 4314479 .. 4314508 -  -9.3  -2.57795   TCGATCAGGAACGCA       CAGTCA-CCGACCA GGT CGGTCGGCTGACAG       CGGTGGCCCGCGACG
      ethA   6  68 -16 4326009 .. 4326020 -  -7.2  -3.84451   GTCGCTAAAGCTAAA                CCCC CACC GGGG                 CAGGCCTTTTGGCGA
   Rv3879c   7  78 288 4357281 .. 4357305 -  -7.1  -4.58395   GCCAGCGCTGAAAAA         CCGGCCACCG AGCAAG CGG-AGCCGG          TCCACGAAGTGACAA
   Rv3916c   3  51 185 4404222 .. 4404248 -  -7.3  -2.62735   ATATCGGCTACATCA        CCAAC-CCCCAC GATC GTGGGATGCTGG         TCTCAACGCAGACGC
    Rv3915   3  43  14 4404426 .. 4404462 +  -4.9   -2.6472   AAGCCCAGTGGCCGC    GTGGGGTTTACGACGTG TTG CCGGCCGTCGACCCCGC    TGCTATCGGCTCTTG
    Rv3915   3  43  49 4404461 .. 4404472 +  -3.6  -3.05844   CCGGCCGTCGACCCC                GCTG CTAT CGGC                 TCTTGCAGTCGAGCA
    Rv3878   6  46   3 4357538 .. 4357575 +  -3.3  -3.29649   CACAACGTTGTAGAC   CGGGC-CTGCCAGCGG CTCCGTC TCGCACGCAGCGCCTG   TTGCTGTCCTGGCCT
      ethR   5  53 -55 4328144 .. 4328179 +  -4.6  -3.53012   TGCCGGAAGCCCGCG    TGCTGGATACGCTGGT GCAC ATCTGGGTGACCAGCA     TTTACGGCGAGAACC
      bfrB   2  76 376 4315099 .. 4315143 +  -8.3  -4.17048   CGGGATCGATCTGCG GAGGCGGGTGCGGCAATACCG AAC CGGTGTAGCAGCGCCAGCAGC TTGTTTTCCACCAGC
    Rv3836   3  48 -29 4310785 .. 4310795 +  -6.8  -2.62184   GGCAACCCGGATTTG                 TCGG CAC CCGA                 TGCTATGAACGGCCC
    fadD23   6  71  81 4301647 .. 4301661 + -12.8  -3.06162   CTTCACAGCCACCAG               CCGGGC AAG GCCCGG               TCTTACGGTCGGCTC
    Rv3822   6  73 195 4288130 .. 4288162 +  -8.4  -4.08216   CGAGCGTGAACTGAG      GGCGGACCTCGG GCAGACACG CCGAGGTCTTCC      TTTTGGGCAGCGTGG
 PE_PGRS62   4  51   1 4278086 .. 4278099 +  -4.5  -3.43785   AAACCGGCGGCTTAG               CGCGGC GTG GCC-CG               TTGGTTGGTGTCGTA
 PE_PGRS62   4  51  55 4278140 .. 4278154 +  -7.8  -2.62184   CCAAGCTCCAACCAT               GCGGTT AGC AGCCGC               TGATCTGCCGCCGCG
    Rv3798   6  67 187 4254514 .. 4254534 + -11.1  -3.11559   TGAACCCGCGCTCGG            CGGCGATCC ACG GGATCGCCA            TGTTGAGGTTGTAAT
    Rv3785   0 NONE
    Rv3769   2  53  64 4214951 .. 4214966 +  -3.9  -3.62096   CTGTGGTCGGTGAAT              CCGCG ACACGC CGTGG               TTTCGGGTCGTGCCG
      lpqH   2  51 268 4209794 .. 4209812 +  -7.3  -2.61582   CCTCGGACTGCAGCG             CGGCCGG AATAC CCGGCCC             ATTGTCGATCACCTG
    Rv3760   4  65  16 4205856 .. 4205869 +  -9.5  -3.40052   CTGGGCATCCCCGAC               GCGGG ATTA CCCGC                TCTTCTTGGCAATCT
      tyrA   8  52 298 4201624 .. 4201675 +  -2.1  -3.72695   TCTCCTCGTCGCGGG CGATGGCGAGCTGGCGTTCCCGCT CGGCT AGTGTGACCGTCAGCCCGA-ACCG TTTGGTGGCACCGGT
    Rv3751   2  46 222 4199311 .. 4199331 +  -6.1  -2.70932   TCCCGCGCGAGCACA           CCGCCGCG TACCTC CG-GGCGG            TGATTGAGCCGACGA
    Rv3748   3  47 425 4198020 .. 4198038 +  -5.3  -3.02511   AAGCGAATGCGGTAG            TCAGC-CC GTTC GGTGCTGA             TGTTGAGGCGGTCGA
    Rv3744   4  65  17 4195819 .. 4195852 +  -9.6  -3.53012   CGGTCAGGCTCATAA     GCTCGCGGGTCA CTTTCACCCA TGACCGGCGAGC      TTTACAGACCCCAGC
    Rv3744   4  65 456 4196258 .. 4196285 +  -6.8  -3.92602   GTCCGAATACATCCG        GGCGATCGCGGT AAAC ACCTCGCCCGCC         TTTCTCAGCTCTTCC
    Rv3737   2  57 282 4189570 .. 4189594 +  -5.5  -3.54459   CGCTGCAGGTCGTAC          GGCAACGGGCG CCA CGTCCGCCGTC          TTTAGGCCCACTTCG
    Rv3732   4  60  98 4184090 .. 4184104 +  -5.6  -3.76224   GTCGAGAAAACCCCG               CTGCCC CTT GAGCAG               TTTGGTGCGTGCCCG
    Rv3720  11  65 474 4165472 .. 4165497 + -11.9  -2.52464   GGTGGGTTCGCTCGA         GGCCGGTG-TGG GGG CCAGCACCGGTC         TCGGTTCACGCGCGG
     cobQ2   4  59 111 4159033 .. 4159059 +  -6.5  -3.59979   GATCCAGCCCAACTC        GGCCAGCTTGCG GAGC CGCC-GCTGGTC         TTTCACGTAGCGACC
    Rv3699   2  46  65 4142810 .. 4142820 +  -3.2  -3.31144   CGAAGGCGTCCAGGT                 CATC GGC GGTG                 TTGTCCACGTGCGGC
    Rv3695   8  69 432 4138570 .. 4138586 + -11.5  -3.36273   TCGCCTCCAGCGTTG              CGCGCGC CAG GTGCGCG              TTGGTGTTGAACCGC
    Rv3684  10  55  71 4126550 .. 4126568 +  -6.7  -3.33696   TTCAAGCGGGGTGTG            GCGCAGCT TGGT AGC-GCGC             TTCGTTCGGGACGAA
    Rv3684  10  55 424 4126903 .. 4126937 +  -5.7  -3.49475   GCCCACCCCCGTACC    GCGGGAGTTGGCTCTG CACC CCGAGCCAA-TCATGC     TTCTCTCGGAGTCCG
    Rv3676   7  51 382 4117534 .. 4117551 +    -4  -3.45945   CAGCGATTCCAAGTA             GTCGGC TAGGCT GCCGTC              TTCCTTGTCGATGAC
      ephE   8  58   9 4112338 .. 4112365 +  -3.2  -4.08767   CAGCTGACGCAGGCC        CCGGTGCCGACC GGTT GGGTAGCACCGA         TTTTGGCAAGCTGCC
    Rv3661   2 100 431 4100941 .. 4100977 + -17.3  -5.54907   CCGAGAACCGTGTTG    GTGGGCGGCGATTCGAG TTC TTCGGGTCGCCGCCTGC    TTTTTGTTTTCTGGA
 PE_PGRS61   4  62   3 4094530 .. 4094546 + -11.5  -2.60194   CGGGTTGACGTAGCC              GCGTGGC GGG GCCGCGC              CTTGCTTCCGGGACT
    Rv3645  12  68 237 4084693 .. 4084715 + -10.4  -3.53012   ATCTGTTCCCAGCTC           GCGCAGCGGC GGA GCCGAAGCGC           TTTGCCGGCCACGAC
    Rv3638   1  44 199 4077929 .. 4077968 +  -3.6  -3.14132   TTGGGGGTCCACCGC  GATGGGTGAGTATG-GC AAGTGCG GCACGTATGCACCCGTC  TTGGTGCACGCGGCC
      lpqG   1  49 264 4063513 .. 4063539 +  -6.4  -2.72344   TCGACGATCAGCACG         TCGCGGCCGTGG ATG TCGCGGTCGAGG         TCCTTGAGGATCCGC
    Rv3618   5  65 115 4060000 .. 4060015 +  -6.8  -3.93004   TAGGCCCAGCTGGAG              CCGACG GCGC TGTCGG               TTTGTGCCATGTTGT
    Rv3611   4  48 415 4054018 .. 4054031 +  -6.7  -2.61429   CCGCCATGAAGGCGC               GCCAA AGCT TTGGC                ATTGTGCACATTTTC
    Rv3594   0 NONE
      mutY   1  88 385 4031792 .. 4031816 + -17.1  -3.01712   CCCGCACCCCCGACA          CCGCCGACACC CCC GGTGCCGGCGG          TGTTGGCGCCAGCCC
    Rv3586   5  63  24 4028991 .. 4029049 + -11.5  -2.72344   CTTGCGCGGGAGACT -CCGGCGGAGGCGCCTGCGCTGG-ACCCG GAG CGGGTACCGGCCCGGGCGGCGGCGGCGGC TGATTCAGGATGAAC
     arsB2   3 100  20 4021403 .. 4021444 + -27.7  -2.78463   AAGGGCGCGAGCAGA CGCAGAATCGCATGATTTG AGCT CAAATCATGCGATTCTGCG  TCTGCTCGCGAGGCT
      aspB   7  55   2 4007368 .. 4007404 +  -8.6  -2.88579   TGCCGAGCCAATAGC   TCGTCGATGCGCGTCTC GAGC GCGCCGCGC-TCGCCGA    TATCTGCCACGTTGA
     PPE64   5  68 313 3999951 .. 3999971 +  -9.7  -3.63515   TGCGAATGCTGGGCC            CGCCAGC CCAGCAC GCTGGCG            TTGTTGACGATCACC
      fdxB   7  48 -20 3994722 .. 3994739 +  -6.9  -2.56596   ACGACACCATTCGTC             GCCGTCG ACTA CGACGCC              TAGGTTCGTGGCGCC
      fdxB   7  48  48 3994790 .. 3994815 +  -4.6   -3.1247   GTGAATCTGACGACG         CGACACGCCG ATTCGC CGTCGTGTGG          TTCACTCTCGGCGCT
      fdxB   7  48 225 3994967 .. 3994986 +  -5.6   -2.9039   TGGACCGCTCGATGT            CCCGAGCCC GCT GCGC-CGGG            TCTGTCCAATGCTGT
    Rv3547   9  57 446 3987745 .. 3987775 +  -9.7  -2.73364   GGCGCCGACGAGCGT       CAGCGCCGCGA TTCCGGCCT TGGCGGCGCTG       TAGTTGCCCTGCCCC
     PPE63   4  48 156 3979654 .. 3979664 +  -4.6  -3.14132   CTTCGCCGAGTTGAC                 CGCC GTG GGTG                 TTGATGGGCAGCCGC
     PPE61   5  66 402 3970965 .. 3971006 + -10.7  -3.01712   CGGCGTTGCCGAAAC CCGAGTTCGG-GCCGGAGCC GGT GCCGACGGCGCCGAACCCGG TGTTGAGCGAACCCG
    Rv3527   5  76  11 3964065 .. 3964119 + -10.5  -3.86194   GATAACGTCGCACAC CCGCTTGCCGCGG-GATACGGTGCCG CATC CGGCACGGTGCCACCGAGGCGTACGG TTTGTGACGGCGGTT
 PE_PGRS54   1  46 135 3936845 .. 3936856 +  -3.6  -3.28712   CCAGCACAACCAGCT                GTCC TCGC GGGC                 TTATGCACGACGGGG
    Rv3491   3  56 218 3910686 .. 3910697 +  -7.2  -3.22653   CCTCCGGGATGATCT                GCGC ATTG GCGC                 TCTTCTGGAACTCCT
    Rv3479   2  46 374 3899259 .. 3899269 +  -3.2  -3.35996   CGGCGCTATAGGCCA                 GGAT CGC GTCC                 TTGTCCATGGACCTC
    Rv3466   0 NONE
    Rv3454   1  39  60 3876150 .. 3876171 +    -3  -2.62983   ACCCGTGCGCCGGCG          CGA-CC-GCG AAGT CGCTGGATCG           TCCTGTCGCGGTGAG
    Rv3438   8  60 106 3858345 .. 3858390 + -10.4  -2.70932   GCGAAGGCCCATTCG CCGGTTCCGG-CGC-AC-CCGGC GGC GCCGGCGCAGCGACCGGAGGCGG TGGTTCGGCGACCGG
     PPE59   6  65 240 3847941 .. 3847960 +  -7.8  -3.73813   CGTCGGCGGGCGTGT            GCAGTCCG ATGC CGGAATGC             TTGTGTTCGTGGTTG
     PPE58   6  61 455 3844189 .. 3844231 +  -3.8  -4.07568   CGTTGGCCCCAGGAT CGGTCGGCGTGCCCGCCGGC GAG GTCGGAGAGCATGCGGGAGG TTTTGGCGAAGCGCA
     whiB3   4 100  22 3835222 .. 3835249 + -19.2  -4.24948   CGAGCAGACGCTAAA        GCCCCCG-CACGC TCG GCGTGTCGGGGGC        TTTTGCGTCTGCTGA
    Rv3412   7  79 101 3832237 .. 3832247 +  -8.2  -4.25283   GAGGGGTCAATTGAG                 CCCG GCT CGGG                 TTTTGATGACGGCGT
    Rv3408   9  66  71 3827029 .. 3827071 + -11.1  -3.05384   CGATCGGCAACCACC GCAGCGCGCCCGG-GGCGTC GGCA GGCACCACCGGGTGCGCCGG TTGGATCGGCGCCAG
    Rv3401   2  51 -30 3820372 .. 3820389 +  -3.3  -3.54424   GCCGCCAGGCCGCGA             GCCAGTGC ACC GC-CGGGC             TTTAGCCCGGTGACG
   Rv3395A   4  58  26 3812371 .. 3812381 +  -8.2  -3.19425   GCGCTCCGCTGGCCA                 CCCG AGC CGGG                 TTGGTCACATTAGTT
      iunH   3  71 288 3809675 .. 3809685 +  -8.2  -3.91084   TCCCCCGGCTGGTCA                 CCCG TAT CGGG                 TTTCCTTGGGCGTCA
    Rv3376   1  38 376 3791185 .. 3791196 +  -2.2  -2.62983   GCAGCACATATCAGA                TGCG CAGT CGTA                 TAATATGCCGATCGG
    Rv3360   3  58 405 3773424 .. 3773438 +  -7.8  -3.35679   GGTGCAATTACGAAA               CGCCGA CCC TCGGTG               TTGTGACTCGGCCAG
    Rv3354   1  39 420 3769920 .. 3769960 +  -3.3  -2.52464   ACACATCGGGATGCA CGTCGCCGACCAGTCCGTCA TCAG TG-CGG-CT-GACGCCGACG TCGATTACCGCGGCA
    Rv3348   5  53  52 3754308 .. 3754337 +  -6.3  -3.14132   TTACCGACCGCGACA       GCGG-TGCTGGGGC GTT GGCCCGACATCCGC       TTGCTGGCCGGCGCA
    Rv3342   4  51  67 3729422 .. 3729461 +  -5.5  -3.21276   CCGACGTTGCCGAAG  CCGGAGACCAGGGCC-GA GGTGA TCAGGCCCAGCGCGCCGG  TGTTGTACACACCCG
    Rv3334   1  41  13 3721710 .. 3721727 +  -2.5  -3.04398   TAGAGGTCGCTGGGT             ACGCGGG CTGG CCCACGG              GTTTTACGCCGAAGC
      sdhB   2 100  25 3707588 .. 3707615 + -13.6  -4.24948   CGAGCAGACGCAAAA        TCGCCCGAAAACC AGT GGTTTT-GGGCGA        TTTTGCGTCTGCTCG
    Rv3311   0 NONE
    Rv3304   2  57 419 3692039 .. 3692054 +  -6.1  -3.55563   GCCGTGCGAACAGTG              CCGGA CAGAAC TCCGG               TTTGCGGAATGGCGT
       nei   3  64 356 3682443 .. 3682467 + -11.3  -2.90075   CGCCCCGCCGTTGAA          CGGCACCAGCG GGT CGGCGGTGCCG          TGTGCTTCGAGCACC
     accA3   2  47 222 3668381 .. 3668391 +  -4.6  -3.00298   GACCCGCATCCACGT                 CGCC CAG GGTG                 TCTGTGATTGCGCGG
    Rv3277   5  59 293 3660989 .. 3660999 +  -6.8  -3.64487   TCCCCCAGATGACCG                 CGTG AAT CACG                 TTCTTAGCGATCTGC
    Rv3273   1  39  84 3657015 .. 3657026 +  -3.6  -2.62184   GCATAAACCGCTCGA                CCGG GAAG TCGG                 TGGTGTAGCCGGCGC
    Rv3263   0 NONE
    Rv3254   1  45 355 3635418 .. 3635428 +  -2.4  -3.33261   TAGGGGTAAGTCCAC                 CGCG TAA CACG                 TTGTCGGAGTTGGCC
    Rv3235   1  39  -5 3611936 .. 3611959 +  -2.2   -2.7185   GTCGCCCTGCACATC          GGGTGAGATC GCCG GCCCACACCC           TAGTTCGAAGCTACT
    Rv3228   5  47 102 3605820 .. 3605835 +  -2.4  -3.53012   CCGCCGACCCCGCAC              GGCGGC AATC GCGGTC               TTTAACCCCCGACGA
   Rv3224B   5  60  55 3601074 .. 3601097 +  -8.8  -3.38951   TCACCGATGGCGTAG          CGCG-CGCTGG CCG CCAGCGGCGGG          TTGGTGTCTTGGTAG
     whiB1   5 100  18 3595985 .. 3596014 + -25.1  -3.08679   ACTCAGTTCTGCACA       GTGCGGCCCCGAC ATAC GTCGGGGCCGCAC        TGTTGCGTAGCGCGC
    Rv3204   2  46 230 3581850 .. 3581862 +  -6.2  -2.65264   GCCCAGGATGCGGGC                CGCC AGTAG GGCG                TGATGTCGGTGATCC
   Rv3198A   2  46 276 3571865 .. 3571875 +  -4.6   -2.8372   AGCGCACATCGCGAA                 CGGT CAG GCCG                 ATTTCCTCGCGGATC
    Rv3197   3  55  44 3568411 .. 3568440 +  -6.4  -3.35996   GCGGGCTATGCAACA      GCATCCTTGCGCGG ACGT CCGCGC--GGACGC       TTGTGACTCACGATC
    Rv3192   5 100 101 3560125 .. 3560166 + -24.7  -2.78384   GCACCCGTGAGCAGA CGCAGAAGTCCCCGATTTC CGGT GAAATCGGCGACTTCTGCG  TCTGCTCGCCGCGAG
    Rv3189   7  73 124 3555386 .. 3555402 + -11.5  -3.54424   CAACGGAATGGCCTA              GCCGCCG TCG CGGTGGC              TTTGCGCGACTGGGG
    Rv3179   2  43  81 3548988 .. 3549003 +  -3.2  -3.02144   CGATGGGCGGCTCTA              GCGC TAGTCGAC GCGC               TATTCAACCAGCTCA
      aofH   4  60 201 3540052 .. 3540094 +   -10  -2.77899   CGCCGCCGATCACCA GGGTTGGCAC-CGTCAGACC ATCCA GGT-TGAGGTGTGCCGACCC TACTTCCTCGACGAG
      nuoN   9  53 -32 3527353 .. 3527373 +  -6.7  -3.16881   CAGCCGGTGCTCGAC            CTGGCCGAC CAG GCCGCCCAG            TTGCTGCGCTGAATC
      nuoN   9  53 116 3527501 .. 3527520 +  -4.2  -3.59979   CCGAGTTCGCAATGC            CTGTGGTC TGCA GGCCAGAG             TTTGCGATGCCCACG
    Rv3131   9  55 151 3497700 .. 3497711 +  -5.8  -3.53091   CACCTCGATGCACAA                GTCG TCGT CGAC                 TTTGACCCGGACGGT
    Rv3124   3  47 449 3490824 .. 3490846 +  -4.7  -3.01712   CTTGAACGCCGGAAT           AGCCGCACC ACTCG GGTTCGGCG           TATTCGCGGCAGCCA
    Rv3096   4  51 160 3465846 .. 3465857 +  -4.4  -3.53012   AGGGGGTGAGCAGTA                TCCA GTCG TGGA                 TTTGCCAGGGGGCCA
    Rv3091   4  48 141 3460948 .. 3460958 +  -6.8  -2.65264   CGCCACCAGCAGACC                 CCAC CAG GTGG                 TCATCTAGGTGGTGA
       hab   0 NONE
    Rv3071   3  41 261 3435834 .. 3435865 +  -2.3  -3.03124   CGAACGATGCGACGT      CGTCGC-GCCAT AATGTGCGC ATTGCAGCGACG      TATTCGGCGGTGCGC
    cyp136   2  49 354 3421324 .. 3421341 +  -6.9  -2.74012   CGTTTCAGACACTGG             TCGCGGC GCTG GCTGCGG              TAGTTGCAGTACTAG
      dinP   3  47  78 3417823 .. 3417835 +  -4.8  -3.09834   GGGCCGAAGCGCGCG                CGTG AAGAA CACG                TTGACTCGTCGCATC
      adhC   6  86  59 3407384 .. 3407422 + -11.6  -4.13767   ACGCCGGCCAGCGGC   CATCCGGCGGCGGCCAGG ATG CCTGCCACCCGTTGGATG   TTTTCCGGTCCGGCG
    Rv3035   9  61 440 3396901 .. 3396926 +  -3.2  -4.22652   GCAGCGGGGACCCCT         GCGCGACG TTGACGAACC CGTCGCGG          TTTTGCGTGATGTAG
      lpqA   2  58  51 3376438 .. 3376461 +  -8.2  -3.22491   GTCAACGTGGTCAGT          TGTGCGTTGCG CTG CGCGACG-ACA          TTGGTGCTGACATTT
    Rv3013   7  83  31 3372502 .. 3372549 + -15.6  -3.14344   CCAAGGTTCGCCGAG CGTAACGCCACTGCGAAAAACC GCGC GGAGATTCGCAGTGCCGTTACG TTCGTGACGCGGGTC
    Rv3008   9  65 360 3367627 .. 3367639 +  -6.2  -4.07568   GTCCAGCCCGATGCC                GGCC TCGTT GGCC                TTTTGCGCCAGGAAG
    Rv3000  11  70 370 3359641 .. 3359669 +  -7.3  -4.07568   GGTCGCGGAGTTTCT        TGCCGACGACCTC GAT GGGGTGCTCGGCG        TTTTGCCGGCGCAAC
    Rv2991   8 100  24 3348497 .. 3348524 + -13.6  -4.24948   CGAGCAGACGCAAAA        TCGCCC-ATTTCG AGA CGAAATTGGGCGA        TTTTGCGTCTGCTCG
     mutT1  15  86   1 3343119 .. 3343168 +   -16  -3.11218   AACGTGCGGGCCTAA CACACGGATACCCTTCGTCAC ATTGCCACC GTG-CAAAGGGTATCCGTGTG TCTTGACCTATTTGC
    Rv2980   1  40 297 3336802 .. 3336822 +  -2.3  -2.86728   ACCATCGGGCTAGTG            CAGGCCCAC GCC GCGGGCCAA            TGTCGTCTCGATCAT
    Rv2971  11  54 222 3327171 .. 3327181 +  -8.2  -2.69473   ATCCATTGGGCCGGT                 GGCG AAT CGCC                 CTTGTCCTGATTTGC
      purU   4  62 470 3317931 .. 3317943 +  -6.9  -3.72576   TGGGCCGGTGCGAAT                GGTGC AAC GCGCC                TTTCGTCGAAGGAAA
    Rv2957   7  54 259 3310556 .. 3310586 +  -7.4  -3.09327   GGCGTTGGCCATGGC       CGCGCCCATGTGGC CTG GCCAGGTGCGGGCG       TGTTCGATCGAATCG
    Rv2953   3  58 350 3306885 .. 3306901 +  -7.9  -3.33492   CCACACGCGCGAAGG              CCGACAC CCC GTGCCGG              TTATCGCCTGGCTCG
   Rv2943A   9  65 106 3290341 .. 3290360 +  -5.6  -4.07568   CACGTCCAATAAGGC            CTTCGGCC GGTG GGGCGAGG             TTTTCGGCGGCGACG
    Rv2917   3  51  59 3228302 .. 3228316 +  -5.7  -3.14132   GACGCTGGCGCCCAA               CACCT CCAGC AGGTG               TTGCTCGACCGCGGC
     dacB2   9  74 376 3219590 .. 3219630 + -11.8  -3.40073   CGCAAAATCGTCAGC GCCGCCGGAAGCGCCGGCC GATC GGCCGGTATTTC-GGCGAC  TTGCTTGGTGAACGT
      lppW   5  60  34 3215606 .. 3215647 + -10.1  -2.78384   ACCGGCGCGAGCAGA CGCAAAAGCCACCG-CACGT TCG GCGTGTCGGGGGATTTCGCG TCTGCTCGCCAGCGG
    Rv2893   2  56 323 3203720 .. 3203763 +  -4.5  -3.68222   CGACCAGCCAGGCGT GCAGCGCATCG-GCGGCT-GG CTGC CCGAACGGGACGGTGCGCTGC TTGTTGCCCTTGCCG
    Rv2887   5  54  44 3196894 .. 3196909 +  -7.5  -3.10464   TGGGGCGTGGATCCG              GGCCC AGGGCC GGGCC               TCTTCGAGTTCGTAA
    Rv2884  11  76 260 3194411 .. 3194437 +  -9.5  -4.09685   CGTCCCAGCCGATGT        CTTGCACATGCC GGCA GGCATG-GCAGG         TTTTCGACGATGGGA
    Rv2876   0 NONE
    Rv2866   4  49 165 3178250 .. 3178282 +  -3.3  -3.53012   CGGGAAGTGGCTGAG     GCGAACGACGGCCG ACCGCC CGGCTGT-GAGCGC      TTTGCCGCCGAGACC
      nicT   1  44 298 3168100 .. 3168115 +  -4.7  -2.74605   GCACCCAGGTGTCGC              TGCTG AACAAC CAGCA               TGGCTTTTGCGCCGA
    Rv2844   4  65 238 3151439 .. 3151466 +  -8.2  -3.63515   ATCGGCGGCCAGCGC        GGTCGCCCCGGC GCGA GCCTGCGCGTCC         TTGTTCGCGATCACC
    echA16   2  71 204 3138224 .. 3138256 + -13.3  -3.05384   ACACGATGCGCGGTG      CGCGTGACGACCAGC CCC GCTGGTCGACCGGCG      TTGCGTAGACGAAGG
    Rv2813  15  91  29 3119065 .. 3119093 + -18.9  -2.83403   ACCCCGAACACCACC        GACCCCGCCGG ACATCTC CCGGCGGGGTC        ATTTCATGACCAAAC
    Rv2800   6  57 464 3110529 .. 3110541 +  -9.1  -2.78463   GGCGCATCACCGACT                CCGTC GCC GACGG                TCTGCTCCCACGCGT
      sirR   5  62 405 3098050 .. 3098069 +  -6.4  -3.68351   ACTGCCCGATGTTAC            GGCCC-CAC AGC GTGCGGGTC            TTTGCGTAATCCACA
       ald   6  51  54 3087989 .. 3088011 +  -6.8  -3.05844   AAGGGAAGCGATGAT           GTCGGCCGCG GGT CCCGGCCGGG           TCTTCCGGTGCGCCG
    Rv2775   3  50 319 3083689 .. 3083706 +  -4.8  -3.32844   GTCGGCGTGTTGATT             GCGG-GC CACGC GCACCGC             TTCTAACATCCCGGG
    Rv2765   7 100  13 3075386 .. 3075431 + -22.1  -2.71011   TAGCCCCGCCAAGCA GACGCAGAATCGCATTAATCG CGCC CGGTTTGTGCGATTCTGCGTC TGCTTGGCAGCACCT
    Rv2751   2  39 345 3064873 .. 3064885 +  -2.6  -2.71712   CCCACCGGCACCGCA                CCGG AGATA CTGG                CTTTGCCGGCAACCA
 PE_PGRS47   4  59 407 3055898 .. 3055908 +  -2.4  -4.11216   TCGTATCCGGTTCTG                 GGCC TGC GGCA                 TTTTCGAGGTACAAC
   Rv2737A   2  53 -19 3051773 .. 3051787 +  -4.2  -3.56643   CCGCCGGAGGCAAGT               GCGG CGATTGC CCGC               TTTGACGAATGTGCA
    Rv2731   1  62   5 3044383 .. 3044421 +    -8  -3.58343   GACGCCCCTAACGGT  CGG-TGCCGCGGTCGGG CGTTGT CCCGGCCTCGGAGTCCG   TTTGCACGTGGTCCA
    Rv2723   6  49 115 3036217 .. 3036230 +  -5.9  -3.03771   GCGAATCGAGATAGG               CCCGG GCGA CTGGG                TATTCGCGCATGTAG
    Rv2716   3  59 124 3029982 .. 3029992 +  -2.4  -4.13767   TAGGAACGGTCAAGG                 GCGG TCA CCTC                 TTTTGCGGTCGGGGC
    Rv2695   6  62 -10 3012613 .. 3012630 +  -6.2  -3.85698   CTCTCGCCGAGGTCT             CGGGCG CTTGAT CGCCTG              TTTGTCCGACGGCGG
      ceoC   2  51 188 3010874 .. 3010890 +  -3.6  -3.55444   CCAACCCGTCTTATC              GGCGTC GTAGA GGTGCC              TTTGGACGATGAACC
     arsB1   0 NONE
    Rv2674   1  48 367 2991483 .. 2991496 +  -5.2  -3.14132   ATTCGAACATGTACA               GCCG TGCACC CGGC                TTGCTGGCCCGGCGC
    Rv2648   3  59  20 2972506 .. 2972535 +  -7.1  -3.60805   CCGGTTCATCGCCGA       TCATCAGGGCC ACCGCGAG GGCCCCGATGG        TTTGCGGTGGGGTGT
    Rv2638   1  39  58 2964909 .. 2964950 +  -3.6  -2.57013   CGCTAGGGCCGATCG CACCGC-CGCGCGAC-GATG TTCG CGTCAGGCGCGCATGCGGTA TCGCTTGCCTTGCAA
    Rv2631   6  44 471 2959341 .. 2959355 +  -4.2  -2.94679   TGACAACCGCTAGAT               GGCCTT CAG GAGGTC               TGCTTTGCCCTTGGT
    TB31.7   2  47 300 2950786 .. 2950801 +  -4.6  -3.01712   CGCTTGCCGCAACTT              CGCTTC CCGG GCAGCG               TATTCCAGCACGGCC
    Rv2618   5  46 302 2947413 .. 2947439 +  -5.8  -2.54896   GCGCCTCGGCCAGCT         TTTCGGCGGCCA GGC TGGTCAGCGAAA         TGGATTCCATCGGCG
     PPE42   6  66 -33 2936755 .. 2936780 +  -4.5  -4.37886   ACTGGGGCTGCCGCC         GCCGTGGCAGC CGGC GCTACCCCGAC          TTTTCTAAGCGGTCC
    Rv2602   5  65 329 2931113 .. 2931123 +  -4.6  -4.17762   CCAGCACATCGTCTT                 CGGT CAA GCCG                 TTCTTTTCCAGGGTC
 PE_PGRS44   2  49 385 2923567 .. 2923596 +  -2.8  -3.53091   ACAACCGGTTGGCGA       TC-CGCGGCGTTC CCCGA GAACGGCGGGCGA       TTTCGGCGCCGGCGT
      ppiB   2  65 295 2908035 .. 2908051 + -12.3  -2.52464   ACAGCAGCCGGTGCC              GGTCGAG TGC CTCGACC              TGGATTGCCACCAGA
      dhaA   3  60 434 2904975 .. 2904987 + -10.5  -2.71791   CCGGAACGAGCGGCC                GCGCG CAT CGCGC                CTTTGAGCCCGCGAT
    Rv2570   6  52 124 2895025 .. 2895043 +    -8  -2.75382   TGTCGACGCGGTTGC             GCGGGCGG CGG CCGCGTGC             TCGTTCGCTGCCGTC
    Rv2567   3  48  54 2892503 .. 2892521 +  -4.5  -3.28712   CACCTCGTCGACGAC             GGTGTGG ATGAA CCGCATC             TTCTCCAGCACAGCG
    Rv2548   9  60 472 2869709 .. 2869725 + -10.1   -2.8092   CGTCGGATAAGCAGG              GCTGAGC GGG GCTCGGC              TCTACTCGGGTCTTA
    Rv2536   3  64 392 2861536 .. 2861562 + -10.2  -3.18681   ACGGCGGGCTCGCGC        CGGC-CCAACC GGCCCA GGTTGGGGCCG         TTGATCACGTTCACG
    Rv2529   2  49 101 2854367 .. 2854384 +  -6.9  -2.70932   AAGGCGATGAGATGG             CAGTCGG TGAC CCGACGG              TGGTTGGACACCGCA
       bcp   4  47 405 2838562 .. 2838574 +  -4.7  -3.03124   ATCTTGGCCCGGGCC                CGCGG GAT CAGCG                TATTGGACGCTGCCG
    Rv2513   2  64 357 2830940 .. 2830964 +  -3.6  -4.28254   CGGCACGCCAAGAGC         GTCGCAGACATC GGG GATG-C-GCGGC         TTTTCGATATTGCCG
    Rv2494   5  56 164 2808899 .. 2808920 +  -7.9  -3.14132   TGCGACAACCTCGCC           GCCGACGACC ACC GGGCG-CGGC           TTGATCGCCCCCAGA
    echA14   9  81 158 2795278 .. 2795324 + -15.7  -3.05384   CGGCCCCCCGACTCC GGCAGGCCCGACGGCGCCCAGC GCTA GCCGGGCGC-GCCGGCCATGCC TTCGGTGCCGGAAAC
    Rv2473   4  60 124 2776408 .. 2776431 +  -5.2  -3.86897   GCGATATCCGGACCC          GGATCAGCTC GTCG GCGCTGATCG           TTTCTGCGGACTGGG
      pepN   2  54   8 2771579 .. 2771590 +  -7.2  -2.98823   ACGGCTAGCCCTCAC                CGCG AGGG CGCG                 TGTCTGTACAACGAC
      lipP   2  47 -34 2766805 .. 2766832 +    -4  -3.14564   TCGTCCTGTCCAACG        AGGTCTACGCCG CGCT CGGGGTAAACCG         TTCCTAGACGGCTAG
    Rv2459   5  51 140 2762520 .. 2762538 +  -4.5  -3.53091   CCACGGCCGCACCAC             CCGCC CATGGCTCA GGCGG             TTTGCGCGGAGAGCT
    Rv2451   1  44 455 2753115 .. 2753130 +  -3.9  -2.86124   CGCAGTGCATCCGAA              GCGTC GACCAG GGCGC               TCATCTTTCGCTCGC
      dctA  11  58  74 2742258 .. 2742278 +  -8.9  -3.16668   TGCATCCTCCTCGTC            GACGTCGGC ATC GGCGGCGTC            TTCGTCGGAGTCTTC
   Rv2438A   8  53 331 2737318 .. 2737358 +  -8.2  -2.57132   GCCGCCGCAAAACCG GCCGGACACCGC-GGTG ATACCCGC CGCCAGCAGTGACCGGC  GTTGTCGCACCACAG
      ahpD   7  50 -16 2727323 .. 2727342 +  -6.4  -2.87931   TGGCCACAATCGAGG            CACTAAGC CCAA GCTAAGTG             TCTGTACGCGATGAC
    Rv2423  10  65 183 2720826 .. 2720841 +  -6.1  -4.07133   GGGCTTCGAGTTTGG              CGACG AGGCGA CGTCG               TTCTTTGTCGGGATC
      rpsT   5  54 167 2710502 .. 2710515 +  -2.3  -3.85698   CGCGACCACCGCCGA               GCCTG CTTC TGGGC                TTTCTGCACCCGCCA
      PE24   4  49  72 2706808 .. 2706823 +  -2.5  -3.61715   AGTGCACGAAGTCCT              GGCAG ACGCCC TTGCC               TTGTTCCAGCGCATC
    Rv2402   4  90  21 2700478 .. 2700519 + -19.7  -2.78384   CCGATGCCGAGCAGA CGCAAAATCGCCCAAATTCG GGC CGAAAT-GGGCGATTTTGCG TCTGCTCGGCAAGCG
 PE_PGRS41   5  51  29 2693913 .. 2693923 +  -3.2  -3.57561   CGGCCTCTGGATCAC                 GTCG ATG TGAC                 TTTGACCCGTTCCAC
 PE_PGRS41   5  51 276 2694160 .. 2694189 +  -6.3  -3.04144   GCACACCGGTGGACC       CGGCGGTG-CCGTC AGC GGCGGCCACGGCCA       TATTGGGAGTCCGGC
    Rv2387   0 NONE
    Rv2375   4  57  -3 2655579 .. 2655612 +  -8.7  -3.05816   AGGCGGGCGGCGTAG     CTGAACAGCGGGCTG AAGC CGGCCCGCCAATCAG      TTCCCTGCGGCCTGC
 PE_PGRS40   5  57 -78 2651860 .. 2651917 +  -5.5   -3.6682   GGCGGCGGCGAGACC GACCACCAGCGTGCTGGCCGCCGGCGCC GATGA GGTGTCGGCGGAC-GT-CG-TGGCGCTC TTTGGCTGGGTCGCC
     amiA2   2  55  10 2645784 .. 2645794 +  -4.6  -3.60296   AGCTAAAACCCCAGT                 CGGC CAA GCTG                 TTTGGGGTCGCGCTG
      furB   4  46 252 2642294 .. 2642308 +  -5.6   -2.6176   CGCGGGCCGACCAGA               GCTTCG CCG CGCAGC               CTTCTCGCTGACCTT
    Rv2355   2  67 301 2637190 .. 2637232 + -12.5  -2.52543   CTGGACGCCCGGACG GCCAACCGGGGCGCCGCCG AACCA CGGTGGCGCGCCAGATGAC TCAATTGACCCGAGT
    Rv2345   6  65 101 2625904 .. 2625919 +  -6.8  -3.93004   CAGGCCCAGCTGGAG              CCGACG GCGC TGTCGG               TTTGTGCCATGTTGT
    Rv2342   4  40  45 2620574 .. 2620617 +  -3.6  -2.77701   CCTGCTCTAACAGGC TGCGCCGATAGGCCTCCATGG CGA CCA-GGTCGCCGAACAGCGCG TGGTATTCGTCGCCT
    Rv2342   4  40 262 2620791 .. 2620810 +  -2.8  -2.78384   CTCGCTGATCAAAGC            CGAGGTCA CGGT TGATGTCG             TCTGCTGGCGCACCA
    Rv2336   2  43  64 2611869 .. 2611883 +    -2  -3.12351   AACAGCTTGGAGCTT               TTACGC GAA GCGGGA               TTCACTATCCGAACC
      PE23   4  43  62 2601941 .. 2601966 +  -4.7  -2.53876   GCTGCACCCGGAGAA         TCGGTCCGA TTGAGTTC TGGGACCGA          TAAGTTCGGCTGGCG
      PE23   4  43 238 2602117 .. 2602149 +  -2.7  -3.23853   ACGCATCGGTCCCAC     TGCCGGTGC-TGAG GTAGGA CTCACGCAGCGCCA      TATTGATTCCGACCC
    Rv2324   2  46  76 2596856 .. 2596869 +  -5.2  -2.87132   CTCGCGCCGCCAACC               CGCG AAACGG CGCG                TCTGTACACCGACAC
    Rv2324   2  46 356 2597136 .. 2597157 +  -5.7  -2.78384   TGGCCGGTGCCGCCA           CGGGCGGTG ATCG CGTCGCCCA            TCTCGTCGGCACGGC
      uspC   2  44 303 2592143 .. 2592168 +  -5.3  -2.78463   CCCACTTCGGGCGGA         TACATGGTCCG GCCG CGGACCGCGAA          TGTGATCACCCGCAT
    Rv2312   5  57  13 2584768 .. 2584788 +  -8.2   -3.0497   TGAATCAAGTAGCGG            CGACGGTG GTCGA CACCGACG            TCTTCAGCCTGATCT
   Rv2306B   0 NONE
   Rv2306A   2  56  20 2577721 .. 2577732 +  -7.2  -3.14344   CATCATCGGGGCGTT                CGCC GCGC GGCG                 TTGGTACCGGAAGTG
    Rv2302   0 NONE
    Rv2298   4  42 -48 2570005 .. 2570046 +  -4.3  -2.73681   TCGCCCGGTTTCCAC CGGCCG-CTTCCTCACCGAC ATG GTGCGTGAGAAGGTCAGCCG TCGTTGAGCTCGCTA
    Rv2298   4  42 250 2570303 .. 2570316 +  -3.7  -2.78384   GAAGCCCGGTAGATG               CGCGC GAGC GCGGG                TGTCATCCCGAAGGC
    Rv2298   4  42 406 2570459 .. 2570471 +  -3.3   -2.9155   TGCCGCTCCTCGCGC                TCGGC CTC GCTGG                TGTCCTCTTCGGAAC
      sseB   3  66 168 2564196 .. 2564219 + -11.6  -2.82516   GGACGCCGTGTGCAT          CGGCGACCGC CTGC GCGGCTGCCG           TCTCCTGGTCAACCG
    cyp124   3  79  98 2541488 .. 2541515 +    -9  -4.18197   CCACCCACTGGCGGA        CCGGTAGGCACC GATC GGTGCCGGCCTG         TTTTGGGTAGCGGAT
    Rv2260   4  45  51 2534016 .. 2534045 +  -2.7  -3.29263   CGTGTCGGTGTACAA       GCACCGCGCGG-TC CAT GAGCCGAGCGCTAC       TTATCCGCGCAATCT
    Rv2253   4  83 319 2528806 .. 2528816 +  -6.8  -4.82901   AACGCAAACCGAACA                 CAGC CCA GCTG                 TTTTTGTGGGGCCGG
    Rv2248   2 100  16 2523191 .. 2523229 + -29.1  -2.79183   CCGCTGGTGAGCAGA   CGCAGAGTCGCACTGCG GCCGG CGCAGTGCGACTCTGCG   TCTGCTCGCGCTCAA
    Rv2237   9  60 226 2510482 .. 2510494 +  -9.1  -2.98823   CCGACGTCATTGGCC                GCACC GGC GGTGC                TGTCTGTCGCGCCGC
    Rv2227   2  49 416 2502048 .. 2502062 +    -7  -2.78463   GGGCCAGGGCTCTGG               CGGCGG TCA CCGCGG               TGTCGTAAGCCCGCT
     glnA1   6  74 160 2489211 .. 2489245 +  -9.2  -3.82946   AGCCGGGTGCCACAA     CCCGCTTGGCAATC ATCTCCC GACCGCCGAGCGGG     TTGTCTTTCACATGC
    Rv2203   8  65 386 2469309 .. 2469334 +  -8.3  -3.57144   TCCTAGATGTCTCAT         CGTTGGGTGGGC CCC GCCCACT-AGCG         TTTCAGCCTGCGGAA
      qcrB   0 NONE
    fadD15   1  50  54 2450016 .. 2450028 +  -7.7  -2.52464   CCGCATCGTCGCCGC                GCAGA AAA TCTGC                TAGCTTGGCGGCCAG
    Rv2181   8  63  63 2444648 .. 2444664 +  -9.3  -3.36515   GATTTGCACCGGCAC              CGCCCGC GTT GCGGCCG              TCTTTGACACTGGCG
      pknL  10  74 316 2439456 .. 2439468 +  -9.1   -3.9461   CAGCTTGTGGGCGAC                GGCGA TGA TCGCC                TTCTTGTTGGCAGCG
    Rv2143   6  57 262 2404297 .. 2404331 +  -7.1  -3.53091   CTCGGGGGCTTCCTC    CGGGTAGTCGACGTCGG CTT CCTCCG-CGAC-ACCCG    TTTCCCCAGCCCCAT
      pyrD   2  61  85 2399878 .. 2399900 +  -3.2  -4.14392   CCAGATATGCAGGAC           TCGCGTCCTC GGG GAGGTCGAGC           TTTTCGACCTTCACC
    Rv2132   6  81 288 2393929 .. 2393945 + -13.7  -3.59979   CAGCGATTGCGCGCG              TCGGCGC AGC GCGCCGA              TTTCGGCTGCGGCGA
    Rv2128   2  57 248 2390536 .. 2390548 +  -5.5  -3.61398   GGCCGCACACTTGTT                GACCG ACG TGGTC                TTGTTCAACGGCCAA
    Rv2119   4  63 266 2379488 .. 2379513 +  -3.9  -4.13343   GATCCGGACAGCGAA         CACCGGCGT CACGGTAC GCGGCGGTG          TTTTGGGACGTTTGT
     PPE36   1  41 175 2368617 .. 2368630 +  -2.4  -2.99325   TCACCGCTAACCATG               CTGT GTATCA ACAG                ATTTCATTGTCCCGG
    Rv2102   6  59 325 2364432 .. 2364467 + -10.4  -2.63234   TCGGCGCCCGACAGC    GCACCGTCAAGCCAGCG CAG CGACGGCTTG-TGGTGC    TCACTTGTGGTGTTC
    Rv2090   6  59 147 2348701 .. 2348711 +  -6.8  -3.62046   CGTTGTTGCACTTGA                 CGTC TTT GACG                 TTCTTGGCGCCGTAC
    Rv2074   2  41 310 2331716 .. 2331731 +  -2.4  -3.01712   CCAGCTCCACAACGA              CGCCTG AATG CGGCCG               TCTTCGGGGAGCAGC
      sigC   3  54 462 2327963 .. 2327993 +  -8.3  -2.70932   TACGGGAGCCCGAGC      TCACCGCACAC-CT GCGC GGCGTGCGCGGTGA       TGGTTACCGCGAAGG
    Rv2060  10 100 432 2317112 .. 2317154 + -27.3  -2.79302   TACCGCGCGAGCAGA CGCAGAATCGCACTGCGCGG GGTC CCGCGCA-TGCGATTCTGCG TCTGCTCGCCGTACT
    Rv2054  14  62 -20 2313818 .. 2313834 + -10.1  -3.06831   CAGCACTTGCGCGCC              GGCTCGC CTG GTGAGCC              TTAGGTACGACTTCG
    Rv2050   3  57  70 2308226 .. 2308250 +  -6.3  -3.53224   CCGAGCGCGAAAGGC          GTCCCTCGATG CCC CAGCGGGCGAC          TTTGACCAGCGCCTC
      lppI   2  53 -46 2291879 .. 2291908 +  -6.9  -3.18452   CGTTCGGCTGCCTGA       AGCCGGCGCCGCC ACCC GACGGCGTGGGCG        TTGCGTTCGGCTGCT
    Rv2036   2  58  64 2282804 .. 2282816 +  -3.4  -4.08216   ATCGGCGTAATTCCA                GTTC GCCAA GAAC                TTTTGACCCGCCTGA
    Rv2019  13  58 125 2266530 .. 2266558 +  -3.8  -3.93695   TGTTCGTCGCACCAG       TCGTTGGG-GTCG TTGA CGATGCCCGACGC        TTTGTCGGTGGTGAC
     otsB1   8  54  41 2256026 .. 2256047 +  -3.5  -3.73783   GATCTCTCCTGGAAA           GGACGGCCG GCCG CGGTCTCCC            TTATTGCGTTGGGTG
     fabG3   3  57 435 2248877 .. 2248897 +  -6.1  -3.55071   TAACAAGGCCGCCGC           CGTCGGCG AGCAGA CGCCG-CG            TTTCCCGGAATATGG
      ctpF   3  51  56 2242932 .. 2242949 +  -4.1  -3.44229   CCAGAGTTACCAGGT             CGGAACT AGCC AGTTACG              TTGTACTCGTGCGGT
    Rv1988  11  62  18 2232237 .. 2232247 +  -6.8  -3.73775   CCGCGGCCGCCAGTA                 GGTG TAC CACC                 TTTGCTAGAAGTGGC
 PE_PGRS35   3  44 382 2228302 .. 2228317 +  -3.2  -3.20435   CCGTTTGACGCGCTC              GCG-CGG TAG TCGTCGC              TTGCTGGGTAGTTCA
    Rv1978   3  43 184 2221940 .. 2221952 +  -4.7  -2.56747   CGGTGAACGCATTTC                GCCGC ACA GCAGC                ATGTTCTACTGCCTG
    Rv1961   9  58 388 2205094 .. 2205111 +  -7.7  -3.29144   CCTGGCTAGCACGGA             GGGC-ACC GCC GGTAGCCC             TTCTGGGGAGACTGC
    Rv1957   6  60 367 2203496 .. 2203516 +  -8.2  -3.35597   GGGTTCATTGACAAC            CGGCGGGG GTTCG TTCCGCCG            TGTTTCCGAGGTAGG
    Rv1947   3  53 197 2198622 .. 2198633 +  -4.4  -3.64703   AGCTTGTCAGAGGTG                CAGT GAAC ACTG                 TTTCCATGACCAAGA
    Rv1941   5  57 177 2194611 .. 2194621 +  -6.8  -3.41053   TGCGTTCGTCAGAAC                 TCCG GCT CGGA                 TTCTCGCTAGTTTGC
       tpx   8  63  12 2183881 .. 2183939 +   -11  -2.73875   CTAGGCTTTCACAAG CCCCG-CGC-GTTCGGCGAGCAGCGCACG ATTT CGAGCGCTGCTC-CCGAAAAGCGCCTCGG TGGTCTTGGCCCGGC
    Rv1927   4  54  97 2180543 .. 2180574 +  -7.3  -3.06162   GTAGAGGCCAGCGAG      TTCT-TCGGGCCGG CCCAA CCGGCCCAACGGAA      TCTTGGGCTCCCATA
     aceAb   3  47 140 2162902 .. 2162930 +  -2.3  -3.53012   TCACCTGCGTCGGCC       CGCGGTC-GCGA CTACCA TCGCCGCCCCCG        TTTACGGCCCGGCAC
    Rv1904   2  55 221 2151606 .. 2151621 +    -6  -3.48276   TCTCAATCACTGCCG              CCTCGG CAAG CCGTGG               TTGTATGCGGCGACA
    Rv1898   8  55 153 2145401 .. 2145429 +  -5.2  -3.53811   CCGAAAGCCACCAGC        GCCAGCGAGC GGCAACCGA GCTCGTCGGC        TTTCCGCAGGGTAGC
    Rv1887   6  65 366 2137766 .. 2137780 +  -5.6   -4.0371   TCAACCTCCAAGTCA               GCCGGA TAC TCCGCC               TTTGTCTGCAGGCTG
    Rv1879   6  61 404 2130917 .. 2130929 +  -3.3  -4.16284   AGCTGAACCGGCGAA                TCCAG CCG CAGGA                TTTCTTCAACCGTAT
    Rv1868   5  58 324 2119770 .. 2119783 +  -3.7  -3.91488   CCCAGCATGCCGGCA               GCCGC CACC GCGGG                TTGTTTGAGCGCGTT
      adhA   2  53 -40 2110544 .. 2110576 +  -8.4  -2.62263   CGCTGGGCGACCTGA     GC-GC-CGGCCGCATC GCC GGTGCCGCCGTGCTGC     TGATCTGACCGAGCT
      adhA   2  53 372 2110956 .. 2111005 +  -7.1  -3.15544   CGGTTTGCAGCGGGA TCATGACCATCGAGGCGATCACCG CGC CGGAGATCGTCGCG-TAGTGATGG TTCATGAACATCGGC
      ureD   5  62 325 2101973 .. 2101998 + -11.1  -2.53715   AATGGCTCACGCTCC         GCCGGGTTGGC GCCG GCCAGTTCGGC          CTTGATCGTGCTGGC
    Rv1834   2  53 -32 2080664 .. 2080707 +  -7.5  -2.87132   GCTCCCAAAGCATAT GCCGAGGCCGCGCTA-TCG CTGCTCGT CGACTAGC-CGGCTACGGC TGTATCACGGGCAGA
    Rv1817   6  67 161 2061219 .. 2061244 + -11.1  -3.12668   TACCCAACAGCCCGC         CGGCACCGCCGG TGC CCG-CGCTGCCG         TTAGGTGTGCCACTC
      mgtC   2  48  72 2054219 .. 2054238 +    -7   -2.5507   CCCGACTGCCGTTCA            GCGGCGGG TAGA TCCGCCGG             GTATTGATTGACTGC
     PPE30   2  55 141 2044916 .. 2044935 +    -7  -3.28712   AGTTTCGTCCCCAGA            CCGGCGGC TACG GCTGCCCG             TTCTGCCCAGGCAAA
    cyp144   5  52 405 2012365 .. 2012375 +  -2.4  -3.78778   GCAACTGGCATTTCA                 GCTG GTG CTGC                 TTATTGGTCTCATCC
    Rv1764   3  43  30 1997443 .. 1997463 +  -5.3  -2.62616   GAGTCTCCGGACTCA            CCGGGGC GGTTCAG GCCCCGA            TGGTGTGCCCGGTGG
    Rv1760   3  51 420 1995081 .. 1995091 +  -3.2  -3.55444   CGGCAGGACGAATGA                 CGGT GTG ATCG                 TTTCCCCGCTGCCGG
    Rv1752   3  52 201 1981780 .. 1981806 +  -5.7  -3.36273   CCGAAGTTCTGATAG        CCCGAGCCGCCC AACA GCCCGGC-CGGG         TTGGTGTTGAACCAA
    Rv1748   4  55  90 1977421 .. 1977436 +  -4.6  -3.55814   CAGGATGTCGGTCCA              CAGCGG GACG CCGATG               TTGTATGGGTTGGTG
      pknE   3  55  53 1970757 .. 1970772 +  -6.8   -3.3164   GCTCTCGCAGCATGT              CCGCAGC GGT GC-GCGG              TTGTGACGGTGAATT
     gabD2   6  54  30 1959263 .. 1959288 +  -7.5  -3.05384   GCCACTTGATGCCGC         ACCCGATCGAC GGTC GTTGGTCGGGG          TTGACTGGCCGCCCG
    Rv1727   5  65  -7 1953832 .. 1953845 +  -5.9  -4.00526   TTACCGGACGGAAAC               CGCGG TGAG CTGCG                TTTGGTTGTCGCGTT
    Rv1723   8  54 281 1950870 .. 1950880 +  -3.2  -3.70037   GATGGTTTGAGTTGG                 CGCT GGA AGTG                 TTTGGCTAGTGCTTG
    Rv1719   9  61 400 1946820 .. 1946833 +  -9.5   -3.1994   CTGAGACCTTCCACT               GCGGC TCGC GCCGC                TTCGTCGCTGGTATG
    Rv1701   4  53 175 1927312 .. 1927322 +  -4.6  -3.50832   CTGGGGGAAGCCATT                 CGGT GGT GCCG                 TCTTTGCGTTTGCGG
    Rv1684   5  66 134 1910944 .. 1910962 + -10.2  -3.28712   GAACTGGGTACGGAT             CTTGCCGG TTC CCGGCGGG             TTGTCGACGCGGGAC
    Rv1671   3  55 374 1897241 .. 1897264 +  -5.1  -3.64487   GACTCAATGCCGCAC          CGAGCGCGG CGCTGC CCGCGGCCG           TTGTTGGCAGTGTGA
     pks11   4  64 213 1892500 .. 1892539 + -10.6  -3.19192   GTGGCGCGGGTTTGC  GGTAGTCCGCTGCGTTGG GATC CCAGCGCAGCGGACGGAA   TTCGGTTGGCTCGGG
      uvrA  12  58 145 1846804 .. 1846849 +  -8.1  -3.13743   TGATCTTCGAGCCGG CGGCCTTGCGGGCTCTCGG CGTCGAGT TCGGTTGCCCCCAGGGCCG TTCCGTATCGGGTTT
      uvrA  12  58 192 1846851 .. 1846861 +  -4.6  -3.79071   TGCCCCCAGGGCCGT                 TCCG TAT CGGG                 TTTCGATCTTCTCGC
    Rv1626   5 100  19 1828816 .. 1828843 + -18.6  -4.24948   CGAGCAGACGCAAAA        TCGCCCATTTCG TACC CGAAATGGGCGA         TTTTGCGTCTGCTCG
    Rv1619   3  60 -45 1819984 .. 1820024 + -10.4  -2.81133   CTTTGCGCTGGCGTT  GGTGTTGTTGTCGCTGGA GTTCG TCCCGCGGCGGCGACATC  TCTGATCCGTCGCTA
    Rv1591   3  48 399 1792634 .. 1792648 +  -5.6  -2.93382   GCGGTGGTAGGTGAC               GTTGGC GCC GCCGGC               TGTATAGCTGTCAGC
    Rv1575   1  39 -18 1780681 .. 1780694 +  -2.3  -2.78596   GAACTCGAAACGCGT               TGCGC ACCA GCACA                TCTGATCCGACCCTG
    Rv1574   4  86 190 1780431 .. 1780481 + -17.7  -2.70932   CGACCATGGCCGCCA GGCTCGATATTCTGGCTTGGGGCC CATG GGCCCCAAGCCAGAATCG-GAGCG TCGTTCGACGAAAAC
    Rv1561   4  45 244 1765627 .. 1765640 +  -2.3  -3.28712   CCAGCCAGGGGTCCG               CAAGG TCGG CCTCG                TTGTGCCGCAAAGCG
    Rv1540   7  58 345 1744116 .. 1744133 +  -4.1  -3.89614   GCGCACAAGCATCAC             GCAGC ATCGTCCA GCTGC              TTTGTGCGGCTTCCA
     wbbL2   5  55 -17 1720785 .. 1720817 +  -4.8  -3.60627   TCATTTCCGCTCACC     TGCCCGGCGAGC-TGC TAG GCGTGCTC-CCAGGCG     TTTGGCGTGCCGTCG
     wbbL2   5  55 420 1721222 .. 1721264 +  -5.4   -3.5394   GAATAGATCAGGGCT CGCTCGCCGAGCTGTGCG CAGACAT CGGAGATCATGGCGAGCG TTTGGACGGGCGTTT
    Rv1513   5  84  -5 1705784 .. 1705807 + -15.4  -3.38314   TTCTTCCGGGGCAGC          GATTGACGCG CCGG CGCGTCAATC           TATTTCGACATTCGC
    Rv1502   7  65 132 1693955 .. 1693967 +  -9.1  -3.52147   TCACTGCTCGTCGAG                GCCCT TTA AGGGC                TTCATTGTATCCTTC
      lipL   4  51 210 1689440 .. 1689452 +  -3.4  -3.61894   TGACGAAGGTCTCCG                GCAA GCCGA TTGC                TTCTTCGGGCCGCTT
   Rv1473A   4  76 -41 1662531 .. 1662568 + -14.1  -3.14881   TCAGGCACCACGATG   CGCGGCCGCG-GCGGC CCCAATC GCCGTTCCCGGCCGCG   TTGATCCGCCGATTG
    Rv1465   4  63 449 1653705 .. 1653715 +  -3.2  -4.18494   GCACGCGCATGATGT                 CGTC GTC GATG                 TTTTCGATGACACTG
    Rv1455   5  56 231 1641774 .. 1641788 +  -4.2  -3.71649   GCGACGAATGCATAT               GCACCA AGG TGGTGA               TTTCGACTTTCAGCC
      bisC   2  53 -39 1622052 .. 1622083 +  -8.7  -2.52464   GTTCACTGGCGAACT     GCCGCCGGTGCGCGC CCAC GAGC-CACC-GCGGC      TGGCTTAGCGCCGGA
    Rv1425   2  47 111 1601148 .. 1601158 +  -4.6  -3.04144   GCGGGGAGCCGAAGA                 CGTC GAA GGCG                 TGTTGGGCGTGGGGC
      ribG   2  44  36 1586249 .. 1586260 +  -3.6  -3.16668   CAGGGTCGGTTGCTC                CTGG ACTT CCGG                 TTCATCGGCATGTTC
    Rv1395  11  59 174 1572255 .. 1572304 +  -6.7  -3.54424   CGGCCCCACCGTTTC CGCCGGCGCCGCCGCCCCCGCCG TTGC CGATTAGGACGGCGGCCCCACCG TTTCCGCCGGTCCCG
      metK   5 100  27 1568063 .. 1568090 +   -20  -3.40299   CGAGCAGACGCAGAA        TCGCACGCGGAA AGGC TTCCGCGTGCGA         TTCTGCGTCTGCTCG
      lprF   7  53 189 1541994 .. 1542008 +  -7.8  -2.91681   CTCTGATCTGAGACC               TCAGCC GGC GGCTGG               TCTCTGGCGTTGAGC
    Rv1360   2  49 185 1532555 .. 1532579 +  -2.8  -3.53444   TGCCCCAGCGGTAGC          CCGCCC AGCATGTGTCCGG GGGCGG          TTTGGGCGGCGCTGG
    Rv1352   7  65 118 1519252 .. 1519286 +  -8.5  -3.66497   GGCGCATCGGCGGTG    GCCG-TGGGGCGG-CGC ACT GCGACCTCACCAGCGGC    TTTCGAGCTTTGTTC
    Rv1341  10  65 333 1508520 .. 1508530 +  -8.2  -3.60627   AGGCTCGGCGTGCTG                 CGCC GCG GGCG                 TTTCGGGTGCGGTCA
      glgP   7  81  14 1497169 .. 1497210 + -16.2  -2.78384   GACCCGCCGAGAAGA CGCAAAAGCTC-CTAAATC TGGCC GATTTAGTGGGCTTTTGCG TCTGCTCGCGCAAGG
    Rv1324   7 100  19 1488094 .. 1488135 + -30.5  -2.79183   CGGCTGGCGAGCAGA CGCAGAATCGCCTAAACCC GCAC GGGTTTAGGCGATTCTGCG  TCTGCTCGCGCTGGG
      murA   9  81 168 1471745 .. 1471784 +  -7.1  -4.77173   TTTTGTTGTTATTTT  TGGCCATGCTCTTGATG CCCCGT TGTCGGGGGCGTGGCCG   TTTGTTTTGTCAGGA
    Rv1312  11  60 232 1468363 .. 1468377 +  -5.6  -3.72576   GAGGGCGGCGTCGAT               GGCCAC CCG GTGGCG               TTTGATGCGGGCGGC
    Rv1279   4  53 216 1431864 .. 1431879 +    -4  -3.55444   TCTGCCAGCGTTCGC              TCGATCG CGG CG-TCGA              TTTGCGGGCTACCGA
    Rv1265  14  60 245 1414185 .. 1414197 +  -9.1  -3.06133   CTTGGCCTTATTCGT                GACGG TGA CCGTC                TTGCCTGCGCAGTTC
    Rv1260   9  52 102 1409460 .. 1409481 +  -7.2  -2.71924   CGGCAAATTTACCGG           CTCGACGC GCAGAA GCGCCGAG            ATTTAGCGGCGGGTC
    Rv1254   4  58 245 1403054 .. 1403072 +  -7.3  -3.28924   GCGGGTGGTGGTAAA             CCACGCG GCCAA CGCGGGG             TTGTCGCGGACCATC
      lpqZ   5  65  38 1387755 .. 1387782 +  -7.7  -3.72576   ACGCGATGACACACC        GCGTCGGCCGAA CAACC TTCGGGCG-CGC        TTTCCTCACCAGCCG
      lpqX   4  59 260 1371737 .. 1371747 +  -2.4  -4.23999   GGCACCCAATTTCGA                 CCAG AAT CGGG                 TTCTTTTGCGTCTGC
      tatB   6  62  85 1367943 .. 1367982 +  -7.1  -3.72695   TCGATCACGTGGTGC GGCCGGGTCGC--GCTGGC GCCG GCCAGCCAGCGATCCAGCG  TTTGCTGGCGGAACT
      glgC   6  90  24 1357074 .. 1357115 + -19.7  -2.78463   AGCGGCGCGAGCAGA CACAGAATCGCCC-ATTTCG GCA CGAAATTGGGCGATTCTGCG TCTGCTCGGCGCGGT
      dapE   8  56 392 1346716 .. 1346731 +  -3.2  -3.90762   TCGTTCCGTGCCGAG              CTTCAG CGCG CTGCAG               TGTTTTTGCAGACTC
    mmpL10   3  45 125 1324653 .. 1324677 +  -4.2  -3.00298   CGGGTGAACCAATTG         TCGTTGCGTGC ATAG GC-CGCGTCGA          TCTGTGGTTGCAGCA
      fbiC   4  58 156 1305657 .. 1305668 +  -7.2  -3.33171   GGGTCGCGGGATGGG                GCCC GCAT GGGC                 TTAATAGTTGTTGCA
      lpqW  10  62 341 1298400 .. 1298425 + -11.1  -2.64912   CCGGCCAGGATTTCG         CAGTTGGCGGT GAAC ACCGCCAGCAG          ATTCTCCCTTGCCGA
    Rv1156   4  55 307 1283200 .. 1283233 +  -5.1  -3.62096   TCCGTCCGGATTGAT     GTCCGAACGCGGCCGC AGG GTGGC-GCTGCCGGAC     TTTCCCGTGGTCAGG
    Rv1152   2  43 289 1280309 .. 1280334 +  -2.5  -3.11291   CAGGAAACGTTTGAG         CGCATTGGG CGATTAAC CCCAGTGCC          TGTTCGGGTTGTAGG
    Rv1140   5  52  52 1268247 .. 1268263 +  -7.9   -2.7535   GTTGCAGGAACGCCG              CTGCGCC CTC GGCGAAG              TCGTGTGTTCGCAGC
    Rv1136   5  47 248 1265195 .. 1265210 +  -4.6  -3.09834   CGAAGGGACTCCGCA              CCCAGC GCGA GATGGG               TTCCCTGATGAGATC
    Rv1125   7  69 108 1249434 .. 1249464 +  -8.3  -3.69354   GGTAGGAGTCGATGA      GTGGGCG-CGTCAGC CAG GC-GATGTCGCCCGC      TTTGACCTTGTCCAG
    Rv1117   2  60 306 1242262 .. 1242281 + -10.6  -2.70932   CCGGCCGCGCAGCCA            CCGGCCGG TCAA CCGGGCGG             TGGTTGGGAAAGGCG
    Rv1105   2  77  21 1232847 .. 1232866 +    -2  -5.00616   AGATAATTCTGGCTA            CGGCTTGAC TGT GGCG-GCCG            TTTTTTCCGCCCGGG
    Rv1100   4  74  88 1229472 .. 1229498 +  -9.4  -3.85698   GCGGCGGACGGGTGG         TGCTTCGAACTG TTC CAGTTCGACGCC         TTTGTACACCGCGAG
    Rv1096   8  62 252 1225512 .. 1225538 + -10.1  -3.07994   GGTGGGCGACGAGCC         TGCGTAGCCGG GGCCG TCGGCCACGCA         TTGCATCAACTTCGA
      metB  11  66  15 1205248 .. 1205288 +   -12  -2.78816   ACTACCGCGAGCAGA CGCGAAAGCACCCCAAAACC GCC GGTTT-GGGG-GCTTCTGCG TCTGCTCGCGGGTAC
    Rv1073   4  55 347 1198429 .. 1198444 +  -4.6  -3.62046   GGTGATCGCCATCCC              GGCTCT TTCC AGCGCC               TTCTTGGACGCCTCG
    Rv1066   2  51 -51 1188342 .. 1188370 +    -6  -3.21747   CGGTGGCTATCGTGC       GCTGGCGGCCGGCG GCG TGCTGGCCG--AGC       TTGGTGGTGCCGTGG
    Rv1066   2  51 364 1188757 .. 1188769 +  -6.2  -3.14344   GCCGGCGGCTTGAAG                CCCG GTCGG CGGG                TTGGTGCCGCCGCTG
    Rv1062   4  56 -41 1185699 .. 1185735 +  -4.2  -3.73224   GGACGTCAGCAGGGC   CGCCGCGAAGCGCAAGC CGTT GCCAG-GCTGCTCGGCG    TTTGATCAGCCCTCG
    Rv1062   4  56 196 1185936 .. 1185957 +  -7.3  -3.16564   GCGCGCCAGTGCGGA           TTGGGCGAT ATCG ATCGTCCGA            TTCATCACCTCGAAA
      kdpC   7  50 308 1156730 .. 1156749 +  -7.8  -2.51312   GTCACTGTGACGCCG            GGCTGGGT ATGC ACCCAGGC             ATTGGTGAGTAGATT
    Rv1026   4  55 202 1148180 .. 1148190 +  -4.6  -3.59979   TGATCTAAGGCCTGG                 GCTG GCA CGGC                 TTTGGAGTCCGGGGC
     pks16   7  90  15 1133274 .. 1133315 + -20.3  -2.78463   AGGCCGCCGAGCAGA CGCAAAATCCCCTCGACAC GCCG GTTGCGAGGGGATTTTGCG  TCTGCTCACGCGGGT
    Rv1003   0 NONE
    Rv0988   3  46 336 1106612 .. 1106631 +  -5.6  -2.78384   GGCCAGCAACTCACG            CAGCCGGC TTGT GTCGGGTG             TCTGCTCACGCAGCG
 PE_PGRS16   6  95 333 1093477 .. 1093509 + -20.7   -3.1978   TGGGGGAGCCGGTGA      CGGTGTTGGTGGTCG GGT CGATCACCGACACCG      TGTTGCTGTCGAAGT
    Rv0970   7  71 -42 1081642 .. 1081672 +  -9.7  -3.71649   AGCGATGATGGCGGC       CGGTATGGCGATG TTGTT CTTCGCCATGCTG       TTTCCGGTTTGAGGC
    Rv0961   9  53 261 1074682 .. 1074695 +  -3.7  -3.61398   GCGGCTGTGGCGGGT               CGCCG GGTA CGGAG                TTGTTGGGCCGAAAA
    Rv0945   7  52 268 1055276 .. 1055303 +  -6.2  -3.32844   ACTGGCCAGAATTGA        GGTGGACGGCCGG TTG CCGGGCATC-ACC        TTATGCGCTACCACG
    Rv0939   3  53 219 1050565 .. 1050583 +  -5.2  -3.47227   ACGGCTCTCACGAAG             CTGATCGG GGA TCGATCCG             TTGTGATGCTTAAAC
     pstA1   9  68 126 1038051 .. 1038070 +  -4.9  -4.29304   AGGTGGTCGACCCGG            CCAGGAG TTTGAC CACCTGG             TTTGTGTTGTGCTCG
    Rv0922   3  52 320 1029657 .. 1029668 +  -7.2   -2.7094   CCCGCCGTCGCGGAC                CCGG TTGA CCGG                 ATTGTCTGGATGCAG
    Rv0912   6  69 421 1017106 .. 1017122 +  -4.3  -4.48987   ATCCCTCGGGCCAGT              GCGTTGT TCG GCGGCGC              TTTTCGTTGTCCACC
    Rv0901   4  47  49 1004533 .. 1004550 +    -4  -3.21276   GGCGCAACACGAGGC             GCGCGC CACCCA GCGGGC              TGTTCTCCAGCGACG
     gltA2   6  81  14 1000781 .. 1000822 + -16.2  -2.78384   AGGCCGGCGAGCAGA CGCAAAAGCCCCCTAA-ACC GGCA GGTATTAGGGG-CTTTTGCG TCTGCTCGCCAGGCA
    Rv0888   6  48 279  988984 ..  988997 +  -3.7  -3.28712   ATCGCCCGATCCGGA               CGGCG CTCT CGCAG                TTCTGACAGCGCAGC
    Rv0882   1  38  53  980562 ..  980574 +  -2.6  -2.56596   CCCAGGCAGGTATGG                CGGG TTTGC CTCG                TCGGTTGCTGACCGG
    Rv0877   7  53 443  977306 ..  977316 +  -4.6  -3.53012   CCCATCCCGTGTTGT                 CGTC GCC GGCG                 TTTCCGAAGCCGAGG
    fadE10   3  61 146  972603 ..  972622 + -10.6  -2.87132   TCCGTGCAGGGCATT            GCGGCCCG CGAT CGGGCCGA             TCTCTCCGGCGGCGA
     moaE2   3  74 242  964536 ..  964562 +  -9.3  -3.84246   CCGGGCCGCCTGGAG         CTGTGGCGGGC TGATC GCCCGGCGCGG         TTTGCTCGTTCACCG
      fadB   5 100  19  958474 ..  958501 + -19.2  -4.24948   CGAGCAGACGTAAAA        GCCCCCG-CACGC TCG GCGTGTCGGGGGC        TTTTACGTCTGCTCG
      lpqQ   5  65 371  931968 ..  931979 +  -2.2  -4.42748   TTGGTTATCCCAGAC                TGTC GAGC GACG                 TTGTTTTTGCACTGA
    Rv0826   5  48 217  920906 ..  920933 +  -6.8  -2.54732   AAAGATCGTGGTTCC        ATCGCGGCGGGT GCGC ACCAGCCGCGCC         ATTCGTAGCTTTGCC
      phoT   5  60 268  913770 ..  913789 +  -9.3  -3.04248   GGGCGGCCTTTTCCG            GGTCGTG CGACAA CACGACC             TCTTGGGCACTGTTG
    Rv0812   5  53  93  907385 ..  907403 +  -6.7  -3.15544   GATGTGGTACCAGCC            CGCCGTCG GCAT CGACG-CG             TTCCTCGACGTAGGC
      purM   5  66 291  905110 ..  905140 + -11.1  -2.99834   CCCCCTCGCGAAATA       ACGGAGCGGCCTA ACGAG TAGGCGGCTCCGA       TCTCTGGTGTCGTTT
    Rv0797   6  51 437  891919 ..  891940 +  -2.9  -3.62046   GCCTTCGAATATTGT           GC-GGTCCTC GAC GAAGGCCAGC           TTCTTGGCCGCCTCC
      purQ   4  53  99  883533 ..  883543 +  -8.2  -2.57211   AAGAGCTCCGTCGCG                 GCCG AGA CGGC                 GTTGTCGACGAAGGT
      purD   4  53 380  866234 ..  866276 +  -8.3  -2.57211   GCTTCCGTGGCCCAA CCCGGTTCGGATGTCTCGG CACCA CAGTGAAATCCGAGCCGCG ATTGTGCAGCGAAAT
      phoR   4  65 212  854065 ..  854077 +  -4.7  -4.12188   GACGCGGCCAAATAA                CGCGG GAT CCACG                TTTTGCCAGTGGTCG
 PE_PGRS11   2  45  63  847976 ..  847989 +  -3.7  -3.10715   CATTGACCCGACGAT               GCCGG CCCG CAGGC                TTCCCTGATCGTGCG
    Rv0750   9 100  34  842312 ..  842353 + -25.5  -2.78384   CTGAGGGCGAGCAGA CGCATAAGCGCCCAATTTCG TGT CGAAAT-GGGCGCTTATGCG TCTGCTCGCGCGCGC
  PE_PGRS8   2  52 433  833941 ..  833956 +  -2.5  -3.72576   GCCGCAATGCGTTGA              CCGAT ACGCGG GTCGG               TTTCCTCCGGCAGCA
      sppA   4  48 290  817824 ..  817843 +  -4.2  -3.28712   CGATCGTGCTGCCCG            CAACACTG AGTT CGGTGCTG             TTGTCGAACAACCGG
    Rv0688   4  55 274  789434 ..  789469 +  -5.4  -3.64703   AGAAGTCGCGGATGA    CGTCGGA-ATCGGCTAC CTC GTAGCTGACATTCGCCG    TTTCACTGAGCCGGC
    Rv0678  10  53 220  779707 ..  779721 +  -6.4  -3.21276   CCGTTTCGCAGGTGC               CGTTGA CGG TCAGCG               TGTTGTCCGAGCCGG
     echA5   2  47 344  775918 ..  775928 +  -2.4  -3.40403   CCTTGAGCCGGGCAA                 CCAG CAG CAGG                 TTGTAGTCCGCGCCG
       mkl   6  48 314  752910 ..  752922 +  -5.5  -2.87132   GTGGATCACACATTT                CGAGG CGC TCTCG                TGTATCGAGCGGCAC
      rplA  10 100  18  736242 ..  736283 + -29.7  -2.78463   TCCCCGGCGAGCAGA CGCATAAGCCCCCG-CACGC ACG GCGTGTCGGGGGCTTATGCG TCTGCTCGCCGGGCT
    Rv0627   9  50 107  718796 ..  718806 +  -4.6  -3.28712   TCGACGCGGTAAACC                 CGTG CAA CGCG                 TTGTGGCCCGCGACC
    Rv0609   6  65 125  704012 ..  704029 +  -9.1  -3.53091   GCGTGGACCTGGGAA             CGCCACGG GTT CCG-GGCG             TTTGCCGAAACCGCT
     mce2F   5  58  84  694871 ..  694881 +  -4.6  -3.68988   CGACGTCGGGCATGG                 CGGC GTA GTCG                 TTGTCTTGGGTCAGG
      nrdZ   5 100  26  663399 ..  663440 + -22.7  -2.78384   CATGGCGCGAGCAGA CGCAGAATCGCA-CAAAATC AGC GATTTTGATGCGATTCTGCG TCTGCTCGCGCAGGG
      htpX   5  69 370  655109 ..  655123 +  -8.6  -3.76402   CCTCGGCGACCTGGC               TCATCG ATG CGATGA               TTTCGTCGATCGGCT
      menH   4  57 430  650823 ..  650833 +  -8.2  -3.03771   CACCGATCGACTGCA                 GCCC GTT GGGC                 TCTTCGCGGATGTCC
    Rv0540   2  54 -17  633017 ..  633049 +  -2.6  -3.91798   TTCGCGCAGGCTACC     CGCGC-GGC-TGGACT CTG AGGCCGCGCCGGCGCA     TTTGCTTACCAGTTG
    Rv0502   7  71 325  594192 ..  594206 + -11.4  -3.50335   CATCGGAGACGTCAA               GCCCAG CTC CTGGGC               TTCCTCTTTGTCCGG
     regX3   3  50 211  581703 ..  581715 +  -4.7  -3.36968   GTCGGATGGAAGGCG                GCCAG GTG CAGGC                TTCTGGGGTTGGCTC
      deoC  11  76 173  568069 ..  568090 +  -6.6  -4.41348   AGGCTGGAGGTGAAC           TCGTTCAG CGTCGA CTGAACGG            TTTCTTTCGGCAGCG
      umaA   4  61 408  561156 ..  561172 +  -2.9  -4.21676   AGTGAACCAGTTCGT              GGGTC AACGTCA GGCCC              TTTTCCCTGCCTTCT
    Rv0463   8  63 177  554486 ..  554516 +  -3.9  -4.11692   ATTCATCGGTAGCCT      GT-AGCAGCGCCTG TTGG CGGGCGCTGAGCAC       TTTTCGCGGTCCGTC
    Rv0454   6  51 108  545293 ..  545318 +  -3.1  -3.62478   CTGATGGGCCCAACG         GGCTGTCCCCC GAAT GGTGGACAACA          TTTCCGGGTTCGTTG
    Rv0443   3  52  18  532929 ..  532972 +  -7.4  -2.75183   GCGACATCCGCCGGA TCGCTG-AGGCGATGGTCAGC TAC GCCGAAGATCGCCTGCACCGA TGGTTACCTGACGCT
     groEL   5 100  23  530253 ..  530283 + -21.9  -2.90392   GAGAAGTCGCAGCGA       GGAGCCCGGTCCC TTTGT GGGGCCGGGCTCC       TCTGGTTGGGAGCTA
    Rv0434   3  49 430  522597 ..  522611 +    -7  -2.71712   AGCGGGATCGACTTG               CCAGCG GTG CGCAGG               ATTTCGCGGCGAGCG
      lpqM   4  51 369  506951 ..  506979 +  -3.8  -3.53012   TTCGGGCGCCGCAGC       GCTCGCGTCATGC AAGC GCAA-ATGCGGGC        TTTGCCAACAAAGGC
      ackA   3  51 286  495294 ..  495313 +  -6.4  -3.01924   AGCACGCGTGGTTCG            GTCGGGGGC AGC GCCTCC-AC            TCTTCGGGCGGCGTC
    Rv0401   3  52 246  480406 ..  480420 +  -5.6  -3.31144   AGTGGTGCGACGAGG               CCCGAG CAC CTGGGG               TTGTCGGGCTAGCCG
    Rv0397   3  59 157  476341 ..  476354 +  -2.4  -4.13654   GCTCCATCCCGTTTC               CTTG TATCCT CAAG                TTTGTCGTTTGGCGC
    Rv0386   2  63 139  466807 ..  466826 + -11.4  -2.78384   GGCTGACCCGGCGGC            CG-CCGCGG GGA CCGCGGGCG            TCTGCTGGGCGGCGG
     secE2  10  74  26  456218 ..  456245 +  -4.8  -4.62984   CGAGCAGACGCAAAA        TCGCACGGTTTG CGGT TGATTCGTGCGA         TTTTGTGTCTGCTCG
    Rv0364   5  54   1  443079 ..  443105 +  -7.8  -3.06183   GTGTTACCCGAGTGA         GCTGACCGCTGC GGC GCTGTGGGCGGC         TTCCATCAGCATCCA
      hspR   9  51 422  424441 ..  424452 +  -7.2  -2.65223   CCGGAGTTGAAGAAG                CCCG ACGA CGGG                 GTTGTGGTCGAGTTG
    Rv0336   6  53 289  401992 ..  402005 +  -8.1  -2.52623   AGTTGAACCCGGTGC               CCTGG GTGA CCAGG                ATCTTCTCCGACAGC
    Rv0328   5  46 236  394949 ..  394963 +  -5.6  -2.58249   CCAGAAGTAAAAGTT               GTGCAC GCC GAGCAC               CTTGTCAAGGCTGTG
    Rv0316   5  71 454  385603 ..  385613 +  -8.2   -3.8594   ACGGTCGGCTCGATC                 GCCG ATG CGGC                 TTTAATGTCGATGTT
    Rv0303   3  49 360  366502 ..  366550 +  -5.8  -3.05844   CCGGTAATGAACGCA CCGGTGTCCACATCGCCCGTGT TCGCC ACGCCCGTGTTGTAGTCACCGG TGTTGAGGTAGCCCG
       tam   6  58 453  359409 ..  359432 +  -9.6  -2.90723   GATCCGGCAATTGTG          CTGCGC-GTTG CTG CAGCAGCGCAG          TCTGATTCCACATCA
    Rv0276   6  57 163  332831 ..  332854 +  -2.2  -4.07568   AGGTATCAAGTCGCC          CGATGCGTCG GCCT CGTCGCAGAG           TTTTCGCAGCAGCAC
     fadD2   5  47 427  326676 ..  326711 +  -5.3  -3.04263   GGAGGAAGGTCGAAT    CGCTG-CCGCCGATCG ACACC CGCTCGGCCGTCAGGG    TGTTGCGGCTGACCT
      narU   9  60  68  322790 ..  322803 +  -8.1  -3.28924   CGATGTCAACGCCCA               GCTCG GCAC CGAGC                TTGTCCAGCGGCATG
    Rv0257   3  66  10  310083 ..  310123 + -11.2  -3.05384   GCTTAGCTGGGCACA GCGACCATCGCCGACGGCGG AGC TCGGCGTCGGTGA-G-TCGC TTCGGTCGGCCGGGG
      nirD   5  58 141  305950 ..  305963 +  -8.1  -3.14344   GGGATGGCACCACCC               CGAGG CCGA CCTCG                TTCGTCACCACGATC
    Rv0246   7  80 389  298508 ..  298532 +  -5.6  -4.81083   GTAGCTCCTTGGGTG          GCGCGAAAGA CGGGA TCTCGCGCGC          TTTTTGGTAGTTGAA
    Rv0240   4  48 183  289965 ..  289979 +  -4.9   -3.1855   CGAATAGCGCACCGC               GTCCG GAAAA CGGGC               TTCGATATTCGCCAA
      nrdB   9 100  22  279551 ..  279578 + -13.6  -4.24948   CGAGCAGACGCAAAA        TCGCCCAATTTCG TGC CGAA-TTGGGCGA        TTTTGCGTCTGCTCG
    Rv0228   6  91 365  274643 ..  274679 + -12.2  -4.26076   CCGGCCTCAGCCAAC   GGTTCCACC-GCCCGCC GCAC GGCGGGCCGGCTGAGCC    TTTTGATCACGCTGG
    Rv0225   6  55 -28  269789 ..  269812 +  -5.3  -3.54459   TGGAGGCAGTGCAGG          CCA-GCCGTT TTGTC AGCGGCGTGG          TTTGAGCCGGCTTCG
     echA1   4  52  81  266376 ..  266394 +  -2.4  -3.78934   ACCCTCGGGCCCGTT            CTCGCGG CCGATT CCG-GAG             TTCTTGTAGCCGCCG
      pckA   4  86  18  253620 ..  253647 + -13.4  -3.89956   CGAGCAGACGCATAA        GCCCCCG-CACGC ACG GCGTGTCGAGGGC        TTTAGTGTCTGCTCG
    Rv0205  10  63  30  244517 ..  244556 +  -9.3  -3.37796   GCGAAGCAGATCCTG GGCG-GACAGGGCGCCGCCG CCG CGGCGGCG-C-TGACGCGTC TTATCGCTCGTGCCG
    Rv0200   7  71 322  238217 ..  238244 + -13.4  -2.52896   CGTGCTGTCCGCCCG        TAGGGGTCGCGC TTGA GCGCGGCCGCTA         TGCGTTGCCAGGTGG
    Rv0177   6  56 209  209180 ..  209201 +  -4.3   -3.7282   CAGGCGGTTAGCGAT           CACGGTCGGC GTG GCCG-CTGCG           TTGTTCGTGGGCTCG
    Rv0158   3  84 199  187628 ..  187661 + -15.9  -3.33696   GGGGCCTTGCACGGT     CCCGGTCGCCAGGGC CGAG GCCACGGCGATCGGG      TTGATTGGCGCGAAC
    Rv0149   3  49 332  177000 ..  177022 +  -6.8  -2.78384   ACAACGGATTGGGCA           GCCACGCCGG TAC CTGGCGCGGA           TGTGGTGCACGAACG
    Rv0130   4  71 303  158605 ..  158630 +  -5.9  -4.32034   GGGGCATCGCCACCT         TGACCGCCGCG ATGT CGCGGCGCACC          TTTTGATAGTCGTGG
     fadD7   4  56 -28  145598 ..  145616 +  -7.4   -3.1355   TCGACCGCCGCGCTG             TCGCCGAA CGG TTCGGCCA             TTCGGTGTAGCTAGC
    Rv0106   5  44 403  125973 ..  125987 +  -3.4  -3.17194   TGCAGTCAAACCCAT               TGTCGC CGT GCGTCG               TTCGGTTCCGGGAGT
      ctpA   2  50  -6  102862 ..  102872 +  -4.6  -3.28712   GACCGCGCCGTCGTC                 CGCG TGA TGCG                 TTGTCGGGCAACACG
    Rv0075   4  47 146   85314 ..   85324 +  -2.4  -3.47227   GTAGGCGGTGGAATT                 TCGC GAC GCGC                 TTCTCATGGTTCAGC
    Rv0068   7  59 101   76313 ..   76331 + -10.2  -2.64735   TACTTGGTGTGCATG             TCCGCGCC GGT GGCGCGCA             TGGTGTCGATGACCT
    Rv0065   9  72 186   72408 ..   72421 +  -2.3  -4.72272   CGGTGAGCTCTCGCA               CGATG ACGT CTTCG                TTTTTGGTCAACACA
      leuS   8  55 317   46788 ..   46817 +  -4.8  -3.55563   GATGTCTACCAACAC       CGCCCGCAAGTC GGACGG GTCTCGCGAGCG        TTTCACCAGTCCAAT
    Rv0038   4  60  69   41981 ..   42002 +  -9.5  -3.05463   CCAGGCGATCCGGCC           CAGCCTAGTG GGC CAC-AGGCTG           TTCAATGACAGGCCT
    fadD34   6  53  25   38972 ..   39013 +  -6.3  -3.23899   GACGTCTCATCAAAC CCCCGGGGCGCT-CGCGCGC TGG GCGCGCTCATCGACCGGGGC TTGGGTTGATTGGCC
      trpG   7  76  27   15639 ..   15650 +  -7.2  -4.25104   CGGTTGACGCCGGTC                CCCG CCGG CGGG                 TTTTGATAGACGACC
      ppiA   6  72 -28   12988 ..   13008 + -14.1  -2.78384   GGCCGACGGACCCGG            TGGTGATCG AGT CGATCACCA            TCTCCTGACCCGAAG

SUMMARY

803 putative operon ends contain 3730 possible terminators.
Percent operon ends hit by terminators of confidence >= x:
	x	#>=x	hits>=x	%hits>=x
	100	52	35	34	4 %
	99	52	35	34	4
	98	52	35	34	4
	97	52	35	34	4
	96	52	35	34	4
	95	59	36	35	4
	94	59	36	35	4
	93	62	37	36	4
	92	62	37	36	4
	91	67	40	39	5
	90	75	47	46	6
	89	75	47	46	6
	88	77	49	48	6
	87	78	50	49	6
	86	84	55	54	7
	85	90	56	55	7
	84	95	61	60	7
	83	100	64	63	8
	82	102	66	64	8
	81	109	73	71	9
	80	112	75	73	9
	79	118	79	77	10
	78	122	83	81	10
	77	124	85	82	10
	76	139	98	93	12
	75	142	100	94	12
	74	158	113	106	13
	73	165	119	110	14
	72	173	127	114	14
	71	192	142	128	16
	70	204	152	133	17
	69	217	165	141	18
	68	234	182	154	19
	67	252	196	163	20
	66	274	216	180	22
	65	331	261	216	27
	64	346	272	223	28
	63	373	293	237	30
	62	406	323	261	33
	61	434	346	274	34
	60	506	410	311	39
	59	544	440	331	41
	58	611	493	359	45
	57	688	554	386	48
	56	768	621	412	51
	55	870	699	445	55
	54	942	749	469	58
	53	1086	861	519	65
	52	1169	929	543	68
	51	1366	1084	583	73
	50	1444	1134	594	74
	49	1603	1254	624	78
	48	1779	1378	650	81
	47	1950	1511	684	85
	46	2171	1656	707	88
	45	2311	1755	713	89
	44	2533	1910	726	90
	43	2790	2113	742	92
	42	2941	2220	750	93
	41	3124	2352	760	95
	40	3327	2501	766	95
	39	3600	2699	778	97
	38	3692	2770	782	97
	37	3730	2803	782	97
	36	3730	2803	782	97
	35	3730	2803	782	97
	34	3730	2803	782	97
	33	3730	2803	782	97
	32	3730	2803	782	97
	31	3730	2803	782	97
	30	3730	2803	782	97
	29	3730	2803	782	97
	28	3730	2803	782	97
	27	3730	2803	782	97
	26	3730	2803	782	97
	25	3730	2803	782	97
	24	3730	2803	782	97
	23	3730	2803	782	97
	22	3730	2803	782	97
	21	3730	2803	782	97
	20	3730	2803	782	97
	19	3730	2803	782	97
	18	3730	2803	782	97
	17	3730	2803	782	97
	16	3730	2803	782	97
	15	3730	2803	782	97
	14	3730	2803	782	97
	13	3730	2803	782	97
	12	3730	2803	782	97
	11	3730	2803	782	97
	10	3730	2803	782	97
	9	3730	2803	782	97
	8	3730	2803	782	97
	7	3730	2803	782	97
	6	3730	2803	782	97
	5	3730	2803	782	97
	4	3730	2803	782	97
	3	3730	2803	782	97
	2	3730	2803	782	97
	1	3730	2803	782	97
	0	3730	2803	782	97
