# Supplementary material for: Rapid, accurate, computational discovery of Rho-independent transcription terminators illuminates their relationship to DNA uptake
Source: Genome Biol. 2007 Feb 21;8(2):R22. doi: 10.1186/gb-2007-8-2-r22 (PMC1852404; doi:10.1186/gb-2007-8-2-r22)
Supplement: Additional data file 2 — As described in the text, the entire robust tail-to-tail region is searched; if the region is less than 500 nt, then the 500 nt downstream of the stop codon is searched (stopping if a gene start is encountered). In the case of ties, all terminators with the high score are output. [file gb-2007-8-2-r22-S2.zip › Mycoplasma_capricolum_ATCC_27343.ttperf]

 MCAP_0015   6  65 286   12313 ..   12332 -  -2.2  -5.38321   AAAGATTATAAAAAA            CTATTTGT TATT AAAAATAG             TTTATTAGAAGCTAA
 MCAP_0022   3  93  16   27557 ..   27570 -  -6.7   -5.5112   TTTAGTAATAAAAAA               TGCAC TTAG GTGCA                TTTTATTTTTGTTTT
 MCAP_0033   4 100  31   36817 ..   36835 -    -6  -6.20267   TGAAAAAGAAAAAAA             CCTAGATT TCT AGTCTAGG             TTTTTTATTATTTTA
      gyrA   3  89   8   48789 ..   48809 -  -5.4  -5.56112   ATAAAAATTAAAAAA            CCGAACTT TTATG ATGTTCGG            TTTTTTTCTAATCTT
 MCAP_0055   8  84  -2   68658 ..   68674 -  -5.2  -5.76633   TTATATACAAAAAAA              TAGGTT GTTAT AACCTA              TTTTTTTAATTCTTT
 MCAP_0073   7  79  -6   90962 ..   90977 -  -4.8  -5.67283   AATCCAAATAAAAAA              TAGTTA TTTC TAACTA               CTAAAAAGTCCAGCT
 MCAP_0086   6 100  13  100791 ..  100827 - -16.9  -5.94214   AATATAATAAAAAAA    CCTATACTATATCTAGT TAG ACTAGTTATAGTATAGG    TTTTTATTAATTTTA
 MCAP_0093   2  41 218  111040 ..  111058 -  -3.2  -2.72144   TTAGTGTCTTTAAAG             TTTTTTGA ATT TCAAAATA             TAAGTTTTCTATAAT
 MCAP_0093   2  41 -19  111284 ..  111295 -    -3  -2.69912   TAAAAAATTAAGCTA                GATT ATTT AATC                 TTAAATCTTGATATA
 MCAP_0121   7 100  12  146361 ..  146377 -  -7.3   -5.5454   TTAAATAAATAAAAA              GCTAGTT ATA AACCAGC              TTTTTTTAATCTTAA
 MCAP_0124   8  82   6  149249 ..  149269 -  -4.7  -5.80364   AGTTGAATAAAAAAA            CGAGAATTC AAT AACTTCTCG            TTTTTTTAATATGAT
 MCAP_0137   6 100  29  165239 ..  165256 -  -9.9  -5.02074   CTACTTTTTAAAAAA             GACTCAC TTTT GTGAGTC              AATTGAAATTTATTT
      alaS   6  93  32  192317 ..  192358 -  -6.9  -5.36314   TAAAATATTAAAAAA TAGTAATAAAAAAATGAGA TTAT TCTCATTTTATTACTAATA  TTAAAATTTTAAAAA
 MCAP_0176   4  52 137  214137 ..  214152 -  -4.8  -3.34882   TGATCATAAAGAAAT              TACTTT AGAC AAAGTA               GACAAAAAATTATTA
 MCAP_0193  10 100   8  234600 ..  234618 -  -8.9  -5.76949   TATTTGTAAAAAAAA             TCTCGGA AATAA TCCGAGA             TTTTTTATTATTCTT
 MCAP_0200   3 100   8  242891 ..  242905 -  -7.8  -5.53079   AAAACATATAAAAAA               CCTGGA AAT CCCAGG               TTTTTTTCTATTTAT
      typA   5  78 -23  253131 ..  253166 -  -4.2  -5.72207   TGTAAATTAAAAAAA    CAACACTAGAAACTA GTATTTA TCGTTTCT-GTGTTG    TTTTTGTTCTGCTTG
 MCAP_0217   7 100  23  260251 ..  260267 - -10.9  -5.56673   AGTGATAATAAAAAA              GCTCATC AAT GATGAGC              TTTTCTTTTGGTTAA
      rpsD  13 100  22  285764 ..  285779 -  -7.6  -5.77856   AAGAAATTAAAAAAA              TCAAGC TATA GCTTGA               TTTTTTACTATTAAA
 MCAP_0244   9 100 -12  298166 ..  298188 -  -7.8  -5.68438   TTAGTAAATAAAAAA           TCAAGCAAAA TTA TATTGCTTGA           TTTTTTTTATCTTCT
 MCAP_0268   9 100  16  323135 ..  323151 -  -8.1  -5.75599   TAAAGTATAAAAAAA              TGAGTTT ATA AAACTCA              TTAAAATTATGCTAT
 MCAP_0300   4  62 407  359960 ..  359994 -  -6.4  -3.05522   GAATCCCTCCAAAAC     CCCCACTTCCTAGATT TTT AACCTAGAGTATGGGG     TTTGGGGAATCTAAA
      aspS   3  95   9  386773 ..  386788 -    -9  -5.23316   TATGACAGGAAAAAA              GTAGGC TAAA GCCTAC               TTTTTTTATTATTCA
 MCAP_0328   6 100  57  391706 ..  391727 - -10.3  -6.23317   ACAAAAATAAAAAAA           CTACTAGAT GAAA ATCTAGTAG            ATAAAGCTCAAGAAT
      infB   5 100   8  397020 ..  397041 -  -5.9   -6.0427   ACTATATAAAAAAAA           GACAGATAA TAAT TAATCTGTC            TTTTTAATTATTTAA
 MCAP_0360   3  91  21  441393 ..  441411 -  -8.9  -4.84311   TTTTAGATAATAAAA             GCAAGAC TTTAT GTCTTGC             TTTTTATATTAATTA
 MCAP_0409   5 100  23  497210 ..  497227 -  -7.1  -6.23545   TTTAAATAAAAAAAA             TGAATCT CAAA AGATTCA              TTAATTTATTATTTT
 MCAP_0424   8 100   8  509943 ..  509959 -  -6.6  -5.54264   AAAGATTTAAAAAAA              TCAAGC AAATA GCTTGA              TTAAAGATTAAATTA
 MCAP_0434   3 100  17  518927 ..  518947 - -11.2  -5.11254   AATAATAAAAACAAA            GGCTTGGA TAACT TCCAAGCC            TTTTATTTAGTTGAC
 MCAP_0437   5 100 -16  523112 ..  523134 -  -9.3   -5.6473   AGAAGATTAAAAAAA           TCGTAACTA ATTAA TAGTTACGA           TTTTTTCTTTTTTCT
 MCAP_0440   3 100  19  526216 ..  526231 -  -7.6  -5.77677   TAAAACAATAAAAAA              TGCAGT TTAA ACTGCA               TTTTTTTAATCTATT
 MCAP_0445   7  53 394  530332 ..  530348 -  -4.5  -3.56558   TAATACTAATGAGAA              GTTAAAT TCT ATTCAAC              CTAAAATAGAAGATT
 MCAP_0451   5 100  25  536143 ..  536162 -  -9.4  -5.98675   TATAAAAATAAAAAA            GTTAGCTT ATAT AAGCTAAC             ATTTATAAATTTTGA
 MCAP_0461   5 100  17  551285 ..  551304 -  -9.4   -6.4275   TAAAAATAAAAAAAA            TCCAAGTT AGAA AACTTGGA             TTTTTTAACTATTAT
 MCAP_0473   7 100 190  565962 ..  565981 -    -8  -5.50723   TTATTAAAAGAAAAA            TTAAATCC TGTA GGATTTAA             TTATTTATCAAATGA
 MCAP_0473   7 100  -2  566155 ..  566173 -  -7.5  -6.22691   TAATAATAAAAAAAA             TAGAAGC TTGAG GCTTCTA             TTTTTTATGTTTGTA
 MCAP_0496   5 100   7  588604 ..  588622 - -11.8  -5.41359   AATTAAATTAAAAAA             TCCTTGGA AAT TCCAAGGA             TTTTTATTATTTAAT
 MCAP_0515   7  58  -4  622088 ..  622115 -  -2.8  -4.77908   AAAATAAAAAAAATA        GTTAGATTAATT TTTT AAAAAATCTAAC         TTTTTTTTGTTTTCA
 MCAP_0542   2 100 -16  651752 ..  651785 -  -9.7  -5.14965   ATTTTGATTAAAAAA     GCAAAGATTCTAGTT TTTT AACTAGTTTCTTTGC      TTATTTTTTTAATTG
 MCAP_0572   6  89 395  685069 ..  685093 - -11.7  -3.49898   AAAAAATAGTCATAA          CTATATATTAC ATA GTAATATATAG          AGTTTTTTAATTTGA
 MCAP_0620   2  44 -18  735648 ..  735658 -  -2.6  -3.42809   AATATCATTAATTAA                 TATA ATT TATA                 TATTTTTTATAATCT
       pgk  23 100  33  753763 ..  753785 -  -7.1  -6.01187   AATTAAACAAAAAAA           CTCACTTAT CTAAC ACAAGTGAG           TTTTTTAATATCTAA
 MCAP_0646   4 100 279  772691 ..  772703 -  -7.7  -5.95946   TGAAGAATAAAAAAA                CTGGA ATT TCCAG                TTTTTTTTTATTTCT
 MCAP_0646   4 100 163  772805 ..  772819 -  -8.6  -5.60993   TCTCCTATAAAAAAA               TCACAC AAA GTGTGA               TTTGCTTTCAAAATG
 MCAP_0657   4 100   5  781997 ..  782021 -  -8.7  -5.32882   TAGCATTATAAAAAA          GAGAAGATTTA TTA TTAATCTTCTC          TTTTTTATTGTTCTT
 MCAP_0735   7  58 407  855543 ..  855555 -  -4.1   -4.2231   AATTAGTACTGAAAA                TGCTC CAA AAGCA                ATAGGCCCATACAGT
      deoC   8  63  11  869851 ..  869886 -  -2.9   -4.9645   ATTACAATAATAAAA   GCCCC-T-TT-TTTGATT TTT AATCAAATAATAAGGGGC   TTATTTTATATTAAT
 MCAP_0762  10 100  28  879052 ..  879062 -  -8.2  -5.94214   AACATAATAAAAAAA                 CGGC TAT GCCG                 TTTTTTTAACTTTTA
 MCAP_0782   8  93  26  902980 ..  902999 -  -5.8  -6.04953   ATACAAATAAAAAAA            GAGTACTT TTAT AAATACTC             TTCTTATTAATATAG
 MCAP_0791   6  91  11  912846 ..  912873 - -11.6  -3.72982   ATAGAAAATAATTAA        TAAAAAAGGATA ATAA TATCCTTTTTTA         ATGTAAACAGCTAAA
 MCAP_0828   7  86   5  957604 ..  957617 -  -6.7  -5.15167   GATTATTAATAAAAA               CCTGA TTAT TCAGG                TTTTTTATTTTTTAA
      lysS   2  76   6  966531 ..  966556 -  -3.4   -5.7946   TTTTTAATAAAAAAA         GTAGAACT TTTCTTTTTT AGTTCTAC          TTTTTTTATTCTTTT
      deoD  10 100  73  981685 ..  981723 -    -6  -5.89921   ATTAGAAGAAAAAAA   TGCTGATTTAGAACAGCA AAT TGATGAACTAAAACAGCA   ATTAAATATAAAAGA
      gidA   5 100   1  989781 ..  989798 -  -8.5  -5.69473   TATAGCATAAAAAAA             GAATTGC TATA GCAATTC              TTAATCATCAATGCT
      pncA   7  88 414  995900 ..  995922 +   -10  -3.85043   ATACGGGGTTTTATA           TGAAGTAGTG ATT CACTATTTCA           TGTTTTCATTGCTTC
 MCAP_0855   9 100  51  989504 ..  989530 + -11.1  -5.82172   ATAATTCTTTTTATA         CCAAATATTAG TTTTT CTAATATTTGG         TTTTTTTATATTGCT
 MCAP_0848   8  73  22  981770 ..  981792 +  -4.9  -5.04601   TTATAAAAAATTAGA           CCTTAGC AAGCAAACA GCTAAGG           TTTTTAATTTGTAAA
      trxA   7  79 101  966531 ..  966556 +  -3.4  -6.04419   TTTTTAATAAAAAAA         GTAGAACT TTTCTTTTTT AGTTCTAC          TTTTTTTATTCTTTT
      topA   4  66 174  915997 ..  916016 +    -5  -4.44667   CAATGCAATAATTTA            GGCTTACT GCTC ATTAAGCC             TTTATTATTAAAACA
 MCAP_0781   7  89 126  902828 ..  902855 +  -5.7  -5.69023   TAATGTAATGGTAAA        CCCAGTTTT TTAGCCAATT AAAACTGGG         TTTTTTTAATATTTT
 MCAP_0770   8  79  37  887385 ..  887426 +  -4.5  -5.57396   TCTATTAAATAAAAA TCCTAACTCTTATTTAACT TATT AGTTAATGTTGAGTTAGGA  TTTTTTATTAATTAT
      trmB   7 100 338  879052 ..  879062 +  -8.2  -5.61824   AACATAATAAAAAAA                 CGGC TAT GCCG                 TTTTTTTAACTTTTA
 MCAP_0754   4  62  48  869879 ..  869889 +    -4  -4.71186   TTTTTAATCAAATAA                 TAAG GGG CTTA                 TTTTATATTAATAAT
 MCAP_0734  10  68 446  856367 ..  856386 +    -8  -2.76941   TTCATTTTCATTTTT            TAAAGGAT TGGA ATCCTTTA             TAGGTTTATTAGATT
 MCAP_0708   7 100   9  822518 ..  822531 +  -6.7  -5.90231   TCAATAAAATAAAAA               TGGAC ATAA GTCCA                TTTTTTTATCTTTAT
 MCAP_0699   8  85  92  816641 ..  816659 + -10.4  -3.26717   TATAAAACAAAAAAA             GAAGATCA AAA TGATCTTC             TTAAATTATATAAAT
 MCAP_0656   3 100   5  781997 ..  782021 +  -8.7  -5.70522   TAGCATTATAAAAAA          GAGAAGATTTA TTA TTAATCTTCTC          TTTTTTATTGTTCTT
 MCAP_0643  11 100   6  772691 ..  772703 +  -7.7   -6.5058   TGAAGAATAAAAAAA                CTGGA ATT TCCAG                TTTTTTTTTATTTCT
 MCAP_0638   6  50 189  768110 ..  768121 +    -3   -3.8186   ACAAGATTCTCATCT                TCAA TAAC TTGA                 TTATTAATTAAAATC
 MCAP_0630   3  76  15  753763 ..  753785 +  -4.9  -5.24989   AATTAAACAAAAAAA           CTCACTTAT CTAAC ACAAGTGAG           TTTTTTAATATCTAA
 MCAP_0619   5  51  87  735648 ..  735658 +  -2.6  -4.30057   AATATCATTAATTAA                 TATA ATT TATA                 TATTTTTTATAATCT
 MCAP_0614  11  82 120  730478 ..  730494 +  -8.1  -4.65747   TAAATATATAAAAAA              TCTACTT TAA AAGTAGA              TTTTATTAAAACTTA
       ppa  14  80  71  692715 ..  692732 +  -8.5   -4.0174   AAAATTATAAAAAAA             TACTCCT TTAA AGGAGTA              TTTGTAAATTATATT
 MCAP_0573   8  55 267  686705 ..  686724 +  -2.2  -4.63928   AAATCAATAAAATCT            GTTTTAAT TTCA ATTAAATC             TTTTTCAGCTAATAT
 MCAP_0541   8 100   2  651749 ..  651788 +    -8  -5.66868   ATAATTTTGATTAAA  AAAGCAAAGATTCTAGTT TTTT AACTAGTTTCTTTGCTTA   TTTTTTTAATTGGTT
 MCAP_0514   3  82   9  622088 ..  622115 +  -2.8  -6.34616   AAAATAAAAAAAATA        GTTAGATTAATT TTTT AAAAAATCTAAC         TTTTTTTTGTTTTCA
 MCAP_0495   3 100  14  588604 ..  588622 + -11.8  -5.39905   AATTAAATTAAAAAA             TCCTTGGA AAT TCCAAGGA             TTTTTATTATTTAAT
 MCAP_0472   7 100  20  566155 ..  566173 +  -8.2  -5.59879   TAATAATAAAAAAAA             TAGAAGCT TGA GGCTTCTA             TTTTTTATGTTTGTA
 MCAP_0460   2 100  19  551285 ..  551304 +  -9.4  -5.17054   TAAAAATAAAAAAAA            TCCAAGTT AGAA AACTTGGA             TTTTTTAACTATTAT
 MCAP_0450   7  77 220  536143 ..  536162 +  -9.4  -3.02984   TATAAAAATAAAAAA            GTTAGCTT ATAT AAGCTAAC             ATTTATAAATTTTGA
 MCAP_0444   3  52  -8  530708 ..  530721 +  -3.9   -3.6793   AAAAGATGATTTAAA               TCTAA ATAA TTAGA                TTATCATCTTTTTTT
       ldh   4 100  32  526216 ..  526231 +  -7.6  -5.62219   TAAAACAATAAAAAA              TGCAGT TTAA ACTGCA               TTTTTTTAATCTATT
 MCAP_0426  13 100  11  512901 ..  512923 +  -9.3  -5.64321   AATAATTTTTTTATA           GCTTATAGA ATAAC TCTATAAGC           TTTTTATTTTATTAT
 MCAP_0423   2  54 146  510100 ..  510125 +  -4.9  -3.32914   ATATCATATCAATTA         TTTAAATGTGA TTTA TCAAATTTAAA          TTCATATACTTGAAT
     atpD2   7  95  16  441393 ..  441411 +  -8.9   -5.1485   TTTTAGATAATAAAA             GCAAGAC TTTAT GTCTTGC             TTTTTATATTAATTA
 MCAP_0332   4  81 -15  397020 ..  397041 +  -5.9  -5.04356   ACTATATAAAAAAAA           GACAGATAA TAAT TAATCTGTC            TTTTTAATTATTTAA
 MCAP_0332   4  81  58  397093 ..  397109 +  -6.7  -4.81685   CAAATATATCGCCTT              CTTTAAT GTC ATTAAAG              TTTTTAATAGTTAAT
 MCAP_0327   8 100  -2  391769 ..  391786 +  -7.1  -6.04324   GATTTAAAGTTAAAA             TAGTACT TATA AGTACTA              TTTTTTATTTTTTAG
 MCAP_0322   2 100  -3  386773 ..  386788 +    -9  -5.95946   TATGACAGGAAAAAA              GTAGGC TAAA GCCTAC               TTTTTTTATTATTCA
 MCAP_0299   2  53 100  359798 ..  359816 +  -4.6  -3.54653   ATAAAAACAAAATAT             GAAAATAC AAA GTAGTTTC             TTATCTAATAAAAAT
 MCAP_0267   7  63 448  323555 ..  323581 +  -5.2  -4.25388   GCTTCTAAAAACATT         TGTGTCATATCT TCA ACATTTGACACA         TTTCATTTTGATATA
 MCAP_0249   6  50 440  304733 ..  304744 +    -3  -3.88932   ATTTTATACTTATCT                TCAA TGTT TTGA                 TCTTTGTATTTTTCT
 MCAP_0243   4 100  16  298166 ..  298188 +  -7.8  -6.12328   TTAGTAAATAAAAAA           TCAAGCAAAA TTA TATTGCTTGA           TTTTTTTTATCTTCT
      hpt1   3 100   8  260251 ..  260267 + -10.9  -5.18643   AGTGATAATAAAAAA              GCTCATC AAT GATGAGC              TTTTCTTTTGGTTAA
 MCAP_0198   2  78 158  241582 ..  241597 +    -4  -5.90231   AAAGATTAATTAAAA              CAACTT TTAG GAGTTG               TTTTTTTCTATTTAT
 MCAP_0192   8 100   7  234600 ..  234618 +  -8.9  -5.70522   TATTTGTAAAAAAAA             TCTCGGA AATAA TCCGAGA             TTTTTTATTATTCTT
     pepA1   8 100  73  190897 ..  190913 +  -6.6  -5.75945   TTTGACAATTAAAAA              GGATCT TTAAT AGATCC              TTTTTTTTAAACAAT
 MCAP_0091   8 100 426  110180 ..  110203 + -11.2  -5.66338   ATAACTACTTTGTAA          GTTCAAATGT TAAT ACATTTGAAC           TTTTTTATTATATTT
 MCAP_0054   6 100 -12   68658 ..   68674 +  -5.9  -5.73672   TTATATACAAAAAAA              TAGGTTG TTA TAACCTA              TTTTTTTAATTCTTT
 MCAP_0039   7  95  40   48789 ..   48809 +  -6.1  -5.70829   ATAAAAATTAAAAAA            CCGAACTTT TAT GATGTTCGG            TTTTTTTCTAATCTT
 MCAP_0032   3 100 -12   36817 ..   36835 +  -8.2  -5.77677   TGAAAAAGAAAAAAA             CCTAGATT TCT AGTCTAGG             TTTTTTATTATTTTA

SUMMARY

97 putative operon ends contain 595 possible terminators.
Percent operon ends hit by terminators of confidence >= x:
	x	#>=x	hits>=x	%hits>=x
	100	54	50	48	49 %
	99	54	50	48	49
	98	54	50	48	49
	97	54	50	48	49
	96	54	50	48	49
	95	59	53	51	53
	94	59	53	51	53
	93	65	56	54	56
	92	65	56	54	56
	91	67	58	56	58
	90	68	58	56	58
	89	71	61	59	61
	88	73	62	60	62
	87	75	62	60	62
	86	76	63	61	63
	85	79	64	62	64
	84	83	66	63	65
	83	84	67	63	65
	82	92	71	66	68
	81	96	74	67	69
	80	98	76	68	70
	79	103	80	71	73
	78	108	83	73	75
	77	109	84	74	76
	76	112	87	76	78
	75	112	87	76	78
	74	116	90	76	78
	73	119	92	77	79
	72	119	92	77	79
	71	124	95	77	79
	70	127	96	77	79
	69	130	97	77	79
	68	137	102	78	80
	67	140	104	78	80
	66	145	109	79	81
	65	154	115	80	82
	64	156	116	80	82
	63	164	122	82	85
	62	178	136	84	87
	61	198	145	84	87
	60	202	148	84	87
	59	207	151	84	87
	58	216	159	86	89
	57	224	165	86	89
	56	237	172	86	89
	55	245	176	87	90
	54	265	193	88	91
	53	278	204	90	93
	52	294	217	92	95
	51	299	221	93	96
	50	324	243	95	98
	49	340	254	95	98
	48	361	270	95	98
	47	389	293	95	98
	46	405	302	95	98
	45	450	335	95	98
	44	470	347	96	99
	43	486	355	96	99
	42	507	370	96	99
	41	537	389	97	100
	40	541	392	97	100
	39	576	419	97	100
	38	593	433	97	100
	37	595	434	97	100
	36	595	434	97	100
	35	595	434	97	100
	34	595	434	97	100
	33	595	434	97	100
	32	595	434	97	100
	31	595	434	97	100
	30	595	434	97	100
	29	595	434	97	100
	28	595	434	97	100
	27	595	434	97	100
	26	595	434	97	100
	25	595	434	97	100
	24	595	434	97	100
	23	595	434	97	100
	22	595	434	97	100
	21	595	434	97	100
	20	595	434	97	100
	19	595	434	97	100
	18	595	434	97	100
	17	595	434	97	100
	16	595	434	97	100
	15	595	434	97	100
	14	595	434	97	100
	13	595	434	97	100
	12	595	434	97	100
	11	595	434	97	100
	10	595	434	97	100
	9	595	434	97	100
	8	595	434	97	100
	7	595	434	97	100
	6	595	434	97	100
	5	595	434	97	100
	4	595	434	97	100
	3	595	434	97	100
	2	595	434	97	100
	1	595	434	97	100
	0	595	434	97	100
