# Supplementary material for: Rapid, accurate, computational discovery of Rho-independent transcription terminators illuminates their relationship to DNA uptake
Source: Genome Biol. 2007 Feb 21;8(2):R22. doi: 10.1186/gb-2007-8-2-r22 (PMC1852404; doi:10.1186/gb-2007-8-2-r22)
Supplement: Additional data file 2 — As described in the text, the entire robust tail-to-tail region is searched; if the region is less than 500 nt, then the 500 nt downstream of the stop codon is searched (stopping if a gene start is encountered). In the case of ties, all terminators with the high score are output. [file gb-2007-8-2-r22-S2.zip › Mycoplasma_gallisepticum.ttperf]

      glpF   7 100  24   14431 ..   14457 - -11.1  -5.67283   AACTTAAATAAAAAA         TAATATTAGGG TGATT CCCTAATATTA         TTTTTCTTATCTGTT
      nrdA   6 100  18   57444 ..   57463 - -13.6  -6.32017   AACAAACAAAAAAAA            CAAGCCGG AATT CCGGCTTG             TTTTTTTAAGTATTT
  MGA_0754   6 100  12   83606 ..   83627 - -10.2   -4.9138   ATCACGCAAAGAAAA           CGACACCA TTAATT TGGTGTCG            TTTTTTTATTATTAT
  MGA_0762   4  66 273   91403 ..   91418 -  -7.6  -2.79327   GGAGCTTATTTAAAC              CGTTTC TTAA GAAACG               TAGGTTGGATCATTC
  MGA_0797   5 100  25  119154 ..  119174 - -14.1  -4.99861   CATTAATCATAAAAA            CCCAGCAAA TCA TTTGCTGGG            TTTTTATGATTAATA
  MGA_0812   3  63 -14  135134 ..  135149 -  -2.6  -4.84359   TTATCTTGATAAAAA              GCTATT CTCC AATAAC               AATTCCGCTATTAGT
  MGA_0829   1  86 446  148834 ..  148866 -  -5.8  -5.42862   ATATTTGTAAAAAAA      TATCAAGCATTTCT TAGTT ATAAATACTTGATA      ACTATTTAAACGTTA
     ach-1   6  88 312  154508 ..  154526 - -10.4  -3.51419   GGACTAAAGAGAAGA             TCTTTGTC TGT GACAAAGA             TTATAATAACAATAC
      rpsT  11  86 372  162072 ..  162106 - -10.2  -3.54363   AAGAAGATGAAAAAG     TGATTTTAGATCAAGT TAA ACAAGATCTAAAATCA     GCTGAAAACCGTCCT
  himA/hup   5 100 121  179877 ..  179906 - -15.3  -5.63103   TTCCAATTAAAAAAA       TTGATTCTTGGTT AAAA AACCAAGAATCAA        ACACCTTAAAGTATG
      dnaJ  11 100  88  182714 ..  182745 - -13.3   -4.4831   AGTTATTAAAAATAA      TAAAAGACCTATC TTAAAT GATAGGTCTTTTA       TTTTAGTTATTTAGC
      metG   7 100  26  187859 ..  187880 -  -8.8  -5.31275   TGGGATGAGAAAAAA           TGTAGCAC TGGACC GTGCTACA            TTTTTATTTTTGTTT
      metS   8 100  28  193218 ..  193239 -  -4.4  -6.15828   TGGATGAAAAAAAAA           GGTAGCAC TAGATC GTGCTACA            TTTTTATATTTTTGT
  MGA_0910   1  47 219  204451 ..  204463 -  -3.4  -3.18024   TGGCAGCATCAAAAC                TGGT CTATT ACCA                TACATTCATATTAAT
      rluA   3  53 212  284980 ..  284992 -  -4.1  -3.59262   TCTCACACCGCTAAA                TGAAC CTG GTCCA                AGTGTTAGATACAAT
  MGA_1107   7 100   4  370793 ..  370833 - -17.3  -2.87964   TTACAAATAAAAATC  CAACTAAAAAAGATTTAGA ATT TCTAAAGCTTTTTTAGTTG  ATATTATATTTCAAG
  MGA_1110   3 100  27  374265 ..  374293 - -17.7  -5.86332   GTAAGTTAAAAAAAA        TAAGCATAAGCGT TAA ACGCTTATGCTTA        TTTTTATCTAATTCT
      csmC   8 100  97  394404 ..  394431 - -11.6  -4.62957   AGAACCAAATTAAAA        GATTAGAATTAA ATAA TTAATTCTAATC         TTTTTTTTTTATTTT
      csmC   8 100  28  394476 ..  394500 - -12.9  -4.87291   TATGGCAATTAAAAA          TCGACATGGTC AAT GGCCATGTCGA          TCTTATTTATTAGTT
  MGA_1194   5  63  81  427254 ..  427264 -  -2.6  -4.94147   AAGAACACAACAAAA                 TTAT TTG ATAA                 TTACCAAGATGCATT
  MGA_1215   6 100  91  447670 ..  447692 - -10.7   -4.8245   AATAAAAATAAGAAA           TAATCAGGC TATCT GCCTGATTA           TTTAGAGTTGGTCGT
  MGA_1260  10  78  68  490478 ..  490505 -  -9.2  -3.20109   CATAAAATTAGTTAA        TGATCAGAACGA ATAT CCGTTCTGATCT         TTTTTTATTTAACTC
      mtlA  12 100  18  505862 ..  505880 - -11.8  -5.97979   ACAACAAGAAAAAAA             CACCAAGA TGA TCTTGGTG             TTTTTTCTTTAATTT
  MGA_1309   6 100  18  524099 ..  524123 - -10.2   -5.8901   AGATAAAAGAAAAAA          TCTTATGACT AATCA AGTCATAAGA          TTTTTTTTAAATAAT
  MGA_0005   6 100  19  533537 ..  533559 -   -15  -6.32017   AATAAATAAAAAAAA           CCGTCTAGAT AAG ATCTAGACGG           TTTTTAATTGCTGAT
 vlhA.1.06   5 100 101  590124 ..  590144 -  -9.1  -5.75342   TTTTTGTAAAAAAAA            CATCAGAAT TTA ACTCTGATG            TTTGATATATATTTT
  MGA_0090   7 100 185  602861 ..  602884 - -12.6  -3.20382   CTTGATAGTGATGAA          CAAGAAGTAG CCAA CTACTTCTTG           AATCAAGATCTAATA
  MGA_0090   7 100  55  602991 ..  603014 -  -8.3  -5.85178   AAGAGCTAAAAAAAA          TATAAGCAG GTTTAT CTGCTTATA           TTTTTTATTGTTTAA
       clp   7 100  36  666265 ..  666279 -  -8.6  -5.79595   GCGCAAAATAAAAAA               CGAGAT AAT ATCTCG               TTTTTTTTATCATTT
      potE  10 100   7  743447 ..  743475 - -16.3  -4.72545   AGAAAAATAAAACAA        TAAGGAGATGAAA TCA TTTCATCTCCTTA        TTTTATTTAGATAAT
  MGA_0472   7 100  -6  874293 ..  874337 - -12.6  -3.06762   ATACATTATAGAAAG TAAATAAAAATCAGATAGAT AAACA ATCTACCTGATTTTTATTTG TCTTCTGTTTTAATC
      aprE   4  69 142  902273 ..  902300 -  -7.2  -3.51708   GATTGGTGAAAGTAA        TAAAGAAGGATT ATTG AATTCTTCTTTA         AGTTTTAATCCCACC
      spoU   2  46  -6  915814 ..  915831 -  -2.1   -3.6834   AACAAAATTTTGAAA             TAAATAA ACTA TTACTTA              ATCTTTTGTTTCATA
  MGA_0549  11 100  38  931051 ..  931079 -  -9.8  -4.83593   AATAATTATTAAAAA        CAAATACCGTTT ACATA AAACGATATTTG        TTTTTTTTAGTCTAC
  MGA_0566   6  55 267  952838 ..  952851 -  -2.5  -4.33819   ACTATTGATAATAAA               TTAAT TGGT ATTAA                CTTTGCTACAGCAGA
  MGA_0576  12 100  11  961634 ..  961660 -    -6  -7.00209   ATAAAAAAAAAAAAA        TCCGATC-ATC TTATTT GATAGATCGGA         TTTTTTATTGTTAGT
  MGA_0600   7  72  48  984746 ..  984776 +  -3.5  -5.27477   GTAGGCATTATCAAA      TGTGAGTTGTTTGAT CTG ATCAA-CG-CTCACA      TTTTTTAATTCAGCT
  MGA_0573   6  90  21  961634 ..  961660 +    -6  -5.66229   ATAAAAAAAAAAAAA        TCCGATC-ATC TTATTT GATAGATCGGA         TTTTTTATTGTTAGT
  MGA_0565   4  76 443  953544 ..  953575 +  -8.4  -3.55807   GTGAGAATAATCGCT      TTTTATTTTTATCTC TTT GAG-TAAAAATAAAA      TCTTTGATCTCTTCT
      hsdR   7  91 279  929789 ..  929803 +   -10  -3.97042   TGATTATATTGGCAA               GCCTGT TTT ACAGGC               TTTGGTTAATGGTGA
  MGA_0525   1  55 351  910585 ..  910597 +  -4.9  -3.33492   ATTTCGTTAGATACT                TCTTA CTC TAAGA                TTCTGAAATCAATAA
  MGA_0512   3  55 373  899483 ..  899500 +  -5.6  -2.66451   GATCGTTTTTGGTCA             TCAAGC TAAAAC GCTTGA              TCAATTTAAATCAAT
      gidB   4  51  86  873670 ..  873683 +  -2.5  -3.92659   TTAGTTACCGAAGGT               TATAA AGTC TTATA                TTTAGGTTTTGACAA
      lipA   5  58 357  850229 ..  850251 +  -4.9  -3.59979   GCGAATAATTCGATC           GCATCAG CAACTACAT CTGATGC           TTTAACATCAAGAAC
  MGA_0344   6  76 375  788292 ..  788322 +  -9.2   -2.9627   CTGGTTAAACTTAGT       TCTTTAATCAAACT AAT AGTTTGATCAGAGA       TCTCTGATCCATTAG
      trpS   1  63 307  748483 ..  748501 +  -4.7  -4.07618   TACATAAAACATCAA             TTATCAA GCTGG TTGATAA             TTTCATTGTTGAGAA
      mscL   6 100  20  743447 ..  743475 + -16.3   -4.9138   AGAAAAATAAAACAA        TAAGGAGATGAAA TCA TTTCATCTCCTTA        TTTTATTTAGATAAT
  MGA_0271   8 100 391  735307 ..  735333 + -12.6  -5.60993   TCGATACAAATCTTA         TATAAAGATCTA AGT TAGATCTTTATA         TTTTTTTCTCACACC
  MGA_0254   7  90  28  725333 ..  725358 +  -8.5  -4.81249   TAAATAATAAAAAAA         TAGTTCATTTT CTAG GAAATGAACTA          TTTTTAAATTTAGAG
  MGA_0250   8  93 165  723992 ..  724025 + -11.3  -3.84931   ATTTCTTTTACTTCT     TCTAATGATTTGTTA GATT TAACAAATCATTCGA      TTTCGATCTTTCTTA
  MGA_0244   3 100  18  720362 ..  720389 +   -13  -3.08679   AAAACTAGAGATAAA        TAAAAATACCCT AAAA AGGGTATTTTTA         TATTGCCTAAAAGAA
  MGA_0212   4  65 336  690590 ..  690608 +  -7.4  -3.07935   TGATAAGACTACAAA             CAACATCC CAA GGATGATG             TTAAATAGATAAACT
  MGA_0194  10 100 295  679273 ..  679297 +  -8.8  -5.77571   AGAAAATAAAAAAAA          CAATAATTCT GCAAA AGAATTATTG          TTTTTGTTTTTTAAT
       dgk   8 100   5  666265 ..  666279 +  -8.6  -6.04378   GCGCAAAATAAAAAA               CGAGAT AAT ATCTCG               TTTTTTTTATCATTT
  MGA_0126   4 100  37  632442 ..  632473 + -13.3  -5.33124   AGCAAGATTAAAAAA      CCACATTTCATTT ATCGAC AAATGAAATGTGG       TTTTCTTTTATTCTT
  MGA_0115   9 100  23  621233 ..  621262 + -10.9  -5.46657   TTTAAAAAAAATAAA       CCCAAGCTTTGAAT ATG ATTCGA-GCTTGGG       TTTTTTATTGAACTA
  MGA_0115   9 100 126  621336 ..  621368 + -15.2  -6.15828   TTTAAAGGGATAAAA      TAAAACACATCGAA ATTAA TTCGATGTGTTTTA      TTTTTTTTTGGTAAG
       udk   6  95  64  616075 ..  616100 + -12.1  -3.03771   AGAAAAAAGTGAACT         TTTCATTGATC ATGA GATCAATGAAA          TCTTAAGAGATCTAA
  MGA_0094   6 100  21  605943 ..  605967 +    -8  -5.72254   AATCAAGATAAAAAA          TATTAAGCCT TGTTT GGGCTTAATA          TTTTTTATTGTTTAA
      leuS   6 100  14  602991 ..  603014 +    -9  -5.72254   AAGAGCTAAAAAAAA          TATAAGCAGG TTTA TCTGCTTATA           TTTTTTATTGTTTAA
  MGA_0073   4  74 202  590079 ..  590106 +  -2.2  -5.60993   GGTTTTTGAACGTTT        TAATATTTTATT CCAA AATAAAAGATTG         TTTTTTTGTAAAAAA
  MGA_0043   7 100 125  557008 ..  557039 + -16.1  -5.34365   TTTTTAAATGAAAAA      CAGACCTGTTGAA CGTTAA TTCAACAGGTCTG       TTTTTATTCTTGTAA
  MGA_0023   7  90  27  546755 ..  546782 +  -5.7  -5.67529   AACTAATTAATAAAA        CCCATTAAC CTTAAATGTA GTTAATGGG         TTTTTCTTTTTAATT
  MGA_0004   5 100  11  533537 ..  533559 +   -15  -4.90869   AATAAATAAAAAAAA           CCGTCTAGAT AAG ATCTAGACGG           TTTTTAATTGCTGAT
      maoC   4  55  53  522731 ..  522743 +  -2.7  -4.41494   TAATTATTAAGATTT                TCTTT ATT AAGGA                TTTTGGTTAAAAATA
      maoC   4  55 163  522841 ..  522855 +  -2.8  -4.36914   AGACAAAACTGGTTT               TGCTTT CCC AATGCA               TTTTATGCAACCAAA
  MGA_1261   5 100  16  492966 ..  492996 + -18.6  -5.45652   TTAAGATATATTAAA       CATACCCATTTAGA TAA TCTAAATGGGTATG       TTTTTTATTGAAAAT
  MGA_1212   4  90  11  447670 ..  447692 + -10.7  -3.68244   AATAAAAATAAGAAA           TAATCAGGC TATCT GCCTGATTA           TTTAGAGTTGGTCGT
  MGA_1191   4  65 120  427463 ..  427481 +  -2.4  -5.10064   TCAAGACTGTGTAAG             TCATTGGT GTA AGCGATGA             TTTTTATCTGTTCAA
  MGA_1140   8 100  25  394404 ..  394431 + -11.6  -6.71862   AGAACCAAATTAAAA        GATTAGAATTAA ATAA TTAATTCTAATC         TTTTTTTTTTATTTT
  MGA_1140   8 100  97  394476 ..  394500 + -15.1  -3.72352   TATGGCAATTAAAAA          TCGACATGGTC AAT GGCCATGTCGA          TCTTATTTATTAGTT
  MGA_1109   5 100 117  374265 ..  374293 + -17.7  -5.05079   GTAAGTTAAAAAAAA        TAAGCATAAGCGT TAA ACGCTTATGCTTA        TTTTTATCTAATTCT
  MGA_0994   4 100   9  284560 ..  284590 +  -9.9  -4.86133   AAAATAAATAATTTA       TAAAAAATCGGCA AAAAA TGCCGATTTTATA       TTTTTACTGTATCTC
  MGA_0892   6  90  62  193259 ..  193278 +  -9.4  -4.62561   TATATTTTTGTTTAA            CCAACTAA TTAT TTAGTTGG             TTCTTTTGTTTGTTC
  MGA_0811   4  49  -3  134627 ..  134637 +  -2.6  -3.84825   AATTAACTCAATTTT                 TTAA CAA TTAA                 TTTCATATAAATAAC
      uvrD   8 100  82  118526 ..  118569 + -15.6  -5.05228   AACAACTAAATTAAG CAAGGAGATGAGATTTGAAT TGTG ATCAAAATCTCATCTCCTTG TTTTTGTAGTTTGGT
      thyA   4  59 273   62911 ..   62922 +  -4.4  -3.91897   GCATATAAGGATAGT                CAAG ATAT CTTG                 TTTATAGCTGGAGGC
      phoU   5 100  38   57444 ..   57463 + -13.6  -5.54264   AACAAACAAAAAAAA            CAAGCCGG AATT CCGGCTTG             TTTTTTTAAGTATTT
      argS   2  49 129   13377 ..   13391 +  -2.9  -3.53811   GGGGTGAGTGCTTAC               TTTGT AATTA ACAAA               TTTCCCCCACCTAAA

SUMMARY

74 putative operon ends contain 433 possible terminators.
Percent operon ends hit by terminators of confidence >= x:
	x	#>=x	hits>=x	%hits>=x
	100	51	43	39	53 %
	99	51	43	39	53
	98	51	43	39	53
	97	51	43	39	53
	96	51	43	39	53
	95	56	44	40	54
	94	56	44	40	54
	93	57	45	41	55
	92	57	45	41	55
	91	60	46	42	57
	90	67	52	47	64
	89	70	53	47	64
	88	71	54	48	65
	87	71	54	48	65
	86	76	57	50	68
	85	76	57	50	68
	84	79	60	50	68
	83	80	60	50	68
	82	80	60	50	68
	81	81	61	50	68
	80	84	63	50	68
	79	85	64	50	68
	78	91	67	51	69
	77	93	67	51	69
	76	95	69	53	72
	75	96	70	53	72
	74	99	73	54	73
	73	105	76	54	73
	72	108	77	55	74
	71	111	80	55	74
	70	116	83	55	74
	69	118	85	56	76
	68	122	88	56	76
	67	123	89	56	76
	66	129	94	57	77
	65	132	97	59	80
	64	132	97	59	80
	63	139	103	62	84
	62	146	106	62	84
	61	151	109	62	84
	60	152	110	62	84
	59	161	118	63	85
	58	167	122	64	86
	57	174	128	64	86
	56	178	130	64	86
	55	190	140	68	92
	54	195	145	68	92
	53	215	161	69	93
	52	229	174	69	93
	51	243	187	70	95
	50	255	197	70	95
	49	276	211	72	97
	48	290	220	72	97
	47	309	234	73	99
	46	321	243	74	100
	45	340	259	74	100
	44	358	273	74	100
	43	377	284	74	100
	42	395	299	74	100
	41	412	313	74	100
	40	426	322	74	100
	39	433	327	74	100
	38	433	327	74	100
	37	433	327	74	100
	36	433	327	74	100
	35	433	327	74	100
	34	433	327	74	100
	33	433	327	74	100
	32	433	327	74	100
	31	433	327	74	100
	30	433	327	74	100
	29	433	327	74	100
	28	433	327	74	100
	27	433	327	74	100
	26	433	327	74	100
	25	433	327	74	100
	24	433	327	74	100
	23	433	327	74	100
	22	433	327	74	100
	21	433	327	74	100
	20	433	327	74	100
	19	433	327	74	100
	18	433	327	74	100
	17	433	327	74	100
	16	433	327	74	100
	15	433	327	74	100
	14	433	327	74	100
	13	433	327	74	100
	12	433	327	74	100
	11	433	327	74	100
	10	433	327	74	100
	9	433	327	74	100
	8	433	327	74	100
	7	433	327	74	100
	6	433	327	74	100
	5	433	327	74	100
	4	433	327	74	100
	3	433	327	74	100
	2	433	327	74	100
	1	433	327	74	100
	0	433	327	74	100
