# Supplementary material for: Rapid, accurate, computational discovery of Rho-independent transcription terminators illuminates their relationship to DNA uptake
Source: Genome Biol. 2007 Feb 21;8(2):R22. doi: 10.1186/gb-2007-8-2-r22 (PMC1852404; doi:10.1186/gb-2007-8-2-r22)
Supplement: Additional data file 2 — As described in the text, the entire robust tail-to-tail region is searched; if the region is less than 500 nt, then the 500 nt downstream of the stop codon is searched (stopping if a gene start is encountered). In the case of ties, all terminators with the high score are output. [file gb-2007-8-2-r22-S2.zip › Mycoplasma_genitalium.ttperf]

     MG011   6  86 157   12527 ..   12545 -  -3.2  -6.11229   ATTAAAACAAAAAAA             GATTAAAA AGA TTTTTATC             TGTTTTGATAATGAT
     MG029   2  46 109   31019 ..   31033 -  -3.6  -3.05993   TTATTGATATAGAGA               TTTTGA AAG CCAAAA               AAGGAGAACCCACTG
       tdk   0 NONE
      glpK   4  52 185   44533 ..   44566 -  -5.5  -2.76969   GAATGGATCTTAAAT     TGTTTAAAAAACCAT GGTT ATTGTTCTTCAAACA      TTATTTTTGGAGTTG
       ffh   3  72 217   56731 ..   56753 -    -5  -4.86621   ATGCTTAATCAAAAA           TTTCCATTAG ATC CTAATAAAAA           AAAGGAACAACAAGG
     MG054   5  52 395   62631 ..   62641 -  -5.4   -2.7169   AACCGCGAGAAAGAT                 GCTT ATC AAGC                 TGCTGCATTATTGCT
     MG054   5  52 222   62795 ..   62814 -  -3.7  -3.70622   TGATTGAAAAGAAGA            GATTAAA GCTTTA TTTAATC             AACTTATAAATGCTA
     MG076   5  85 448  101993 ..  102006 -  -2.4  -6.11392   AAAGAAACAAAAAAA               GAAG CTAATT CTTC                ACCAGTTTTAAAGCT
       def   2  67  58  134068 ..  134088 -  -6.9  -3.65351   TTATTGTTAGTGAAA            CAACTGGTA AAA TATCAGTTG            CTTTAAAAGGGGTTA
      trpS   7  66 281  153620 ..  153638 -  -2.4  -5.12707   TGAAATCTTAAAAAA             TACCTTTC AAG AAAAGGTT             AATGTTTTAAGTTTT
     MG132   1  58 143  158427 ..  158437 -    -4  -3.96867   CAAAAAGAAAAGGAA                 TTTG CCA CAAA                 CCAAGTTACTGTTCA
     MG199  13  82 403  236176 ..  236188 -  -6.2  -5.00851   ATCAACCAAACAAAA                GCGC CATTT GCGC                AAGCAAGCTACTGTG
      hrcA   4  55   9  244540 ..  244556 -  -5.9  -2.78738   GTAAAACTGCAATTA              GTCAAAC CAG GTTTAAC              AAACTTAATTAGGTT
     MG208   3  57 332  247552 ..  247570 -  -3.1  -4.28548   ATTCATGGATCAAAA             TGCTACT TTTTG AGTGGCA             GGTAACAACGATTCA
     MG220   5 100  16  266021 ..  266058 - -14.5  -4.31687   TCAAACAAAAAAAAG   CAATAAAAAAACCAGAT CTTA ATCTGGTTTTTTTAGTG    TTAACAACAGTAGTT
     MG240   2  66 217  285552 ..  285562 -  -5.4    -4.183   TTAACTGGTAAGAAA                 GTAG ATC CTAC                 AGTGGCTATGACAGG
     MG247   9  71 393  294361 ..  294372 -    -3  -5.26875   TGTGGAATTAAAAAA                GTTA GTTT TAAC                 TAAAGATTGTGATCT
     MG265   2  52 351  321211 ..  321225 -  -4.3  -3.35046   TCATTTTGGCAAAGA               GTTTG TCAAT CAAAC               TGAAGTTGATCGTAA
  13277520   5  79 282  351489 ..  351508 -  -8.6  -3.80841   AGTAGTAGTACCAAA            GACCAAGC ACTT GCTTGATC             AACAACAACTAGCTT
   MG291.1   4  70 281  357183 ..  357193 -    -4  -5.03945   CAATAACTATAAAAA                 TCAT GGT ATGA                 CAAAAGGTTTTATTT
     MG338   6  52  70  423018 ..  423030 -  -3.5  -3.62522   CAAGTTGTTGAAGAA                TTAAA GCT TTTAA                TTGAAATGAATGTAA
     MG338   6  52   7  423082 ..  423093 -  -4.4  -3.36273   TGCTTTTAACACCAA                GCAA CTTA TTGC                 AATGGTTTAAAAATT
     MG348   7  68  14  445169 ..  445183 -  -7.1  -3.48657   TTAAAGATTCAAAGA               GCAGC AGTTA GCTGC               TTTTTTTTATTAGCT
   MG350.1   6  87  21  448898 ..  448922 - -11.5  -2.99207   TACACTACGAAATTA          CAAGCTCAGTT TAA AGCTGAGCTTG          TTTTATTTTTATAGT
     MG353   3  61 443  450256 ..  450276 -    -7  -2.87881   GAATGCTTTTAGAGA            CAATTGTT AATCA AACAATTG            CTAGGTTAAAGGATC
      rpsT   6  73 151  460509 ..  460534 -  -8.3  -3.42346   AAGATGGCAGTACAA         CAACGGCGTTC TAGT AAACACCGTCG          TGATAAAAGACGTTC
       rnc   2  83 312  464310 ..  464334 -    -8  -4.21194   TTTTACTATTGAAAA          TAACTGTTTG GCTTT CAAACAGCTA          AACGGTTTTTCCTCT
         3   2  48  68  481238 ..  481261 -  -3.8  -3.07307   GAAATGCTGATTTAA          TTCTGCCTTG AAGT CAACGCAGAG           AAGTAAGTACAAGTG
      ptsI   4  61 157  534148 ..  534161 -  -5.3  -3.83102   GAAATTATTACTAAA               GCTTT TAAT AAAGC                TAAAAACGATCAAGA
     MG439   3  55 283  544254 ..  544277 -  -2.5  -4.19704   TAACCTGATTCAAAA          TATCCACCA TTATTT TGATAGATA           AAATTAACAAATACA
     MG454   8  66 254  557031 ..  557049 -  -6.1  -3.88998   ACCTAAACCAAAAGA             TGCTAAA AGTAA TTTAGCA             ATCTTAGGGCGATAT
       ldh   3  74  58  564987 ..  565041 +  -2.2  -5.67529   AAAAATAACTCGTTA CTTCTCTTAACAAGCATACTAATTTC ACT GAGATTTTTAATCTTGTTTTGAGAAG TTTTTATTTTTAATT
      tyrS   7  80 358  559305 ..  559333 +  -7.6  -4.20084   TTGAATCTTTTTCAA        CAAAAAGTGAGA TGTTT TCTTGCTTTTTG        TTTTCAGTAAGTGCT
     MG438   1  44 380  544535 ..  544553 +  -3.3  -2.63073   ATATATCAGGTTTTA             TTTTTAA AAAAA TTAAAAA             ATCTTATTAAAGCAA
     MG428   6  67  12  534333 ..  534348 +  -4.8  -4.53607   TTAAATAAAGATATT              TTTCTT TTTA AAGAAA               TTTTCTACTAGTTTT
      pmsR   1  40 396  511772 ..  511784 +  -2.7  -2.77895   CAAGTCACGACTTGA                CATAA TTA TTGTG                ATTGTTAGGCGTAAA
       udk   3  52  28  481360 ..  481371 +    -3  -3.92485   TAGAGATGTTTAAAT                TTCA AAGG TGAA                 TTATGTTTATGCTCT
     MG366   6  85 103  464725 ..  464767 + -10.8  -3.25786   AAATCACTAAAAAAA TGGCTTCCTTTACTACTTTT TAA AAAACTTGTAAAAGAAGCCA TTGCGTTGTGCTCTA
     MG354   7  65  75  451685 ..  451703 +  -6.8   -3.4647   TCCAACACCTTTTTT             TATCTTTC CCT GAAGGATA             TATTTAGCTATTAAA
     MG337   6  68 298  423411 ..  423422 +  -4.4  -4.63007   CATTTGTTAATGGAA                CTGT TTGC ACAG                 TTTTATATCCTTCTG
     MG323   2 100   6  406144 ..  406158 +  -8.6  -5.47218   TAAAAATTAAAAAAA               GGATCA TCA TGATCC               TTTTTTTAGATAGCA
     MG310   4  53 162  387430 ..  387450 +  -2.7    -3.965   TTTCAATAAAATTTT            TAACTAA TGGGGAT TTAGTTA            TTCTTGCTTTTAAAC
     MG291   3  56  40  357517 ..  357533 +  -5.1  -3.38036   AATATTAAAACTGCA              GCTAATG TAT CTTTAGC              CTTTTTAAAATCCTT
diphosphate   3  60 245  340773 ..  340796 +  -4.7  -3.92071   GATTTGGGAACTTTT          CTAGCATTTG ATCAA CAAA-GCTAG          TTATGTTATTTAATG
     MG264   2  60 343  321983 ..  321996 +  -3.9   -4.1899   CTTTTTCAAACTTGT               TAACT ATGT AGTTA                TTTTCAATGAGATCA
     MG246   0 NONE
     MG207   5  62 244  248153 ..  248170 +  -6.3  -3.53224   AACTAATCTTGCTAA             TCCCATG TTCA TATGGGA              TTTGAAAGCGGAGTG
     MG131   3  48 296  158542 ..  158562 +  -2.6  -3.59233   TAACAGTAGTTATGG            CAGTTAAT TTGCT AATAACTG            TTGGTTTGATAGTTG
      manB   6  68 308   63367 ..   63383 +  -4.5  -4.59773   CTATTTTGTAGTTTT              TTAAAAG CTT CTTTTAG              TTTTTCAGCATCAAC
      aspS   3  51 423   43852 ..   43869 +  -4.1  -3.48498   GGAGTTGAAAATATT             CCAAACA ACTT TGTATGG              TTAGTTAATTACTTT
     MG028   1  67  97   31249 ..   31263 +  -5.7  -3.99091   ATTCCAAAGCACAAC               CAGCA CTTCT TGCTG               TTATTAATTTATTTG
     MG010   6  74 -10   12715 ..   12728 +  -3.9  -5.22943   TTTTAACTAATCAAC               TTCTT TTTT AAGAA                TTTTTTAAATTTACT

SUMMARY

50 putative operon ends contain 207 possible terminators.
Percent operon ends hit by terminators of confidence >= x:
	x	#>=x	hits>=x	%hits>=x
	100	3	2	2	4 %
	99	3	2	2	4
	98	3	2	2	4
	97	3	2	2	4
	96	3	2	2	4
	95	3	2	2	4
	94	3	2	2	4
	93	3	2	2	4
	92	3	2	2	4
	91	3	2	2	4
	90	3	2	2	4
	89	3	2	2	4
	88	3	2	2	4
	87	4	3	3	6
	86	5	4	4	8
	85	7	6	6	12
	84	7	6	6	12
	83	8	7	7	14
	82	9	8	8	16
	81	9	8	8	16
	80	11	9	9	18
	79	12	10	10	20
	78	13	11	10	20
	77	13	11	10	20
	76	13	11	10	20
	75	13	11	10	20
	74	15	13	12	24
	73	16	14	13	26
	72	17	15	14	28
	71	18	16	15	30
	70	20	17	16	32
	69	20	17	16	32
	68	24	21	19	38
	67	28	25	22	44
	66	33	29	25	50
	65	34	30	26	52
	64	36	31	26	52
	63	38	31	26	52
	62	43	35	27	54
	61	46	37	29	58
	60	51	41	31	62
	59	55	44	31	62
	58	63	50	32	64
	57	68	55	33	66
	56	72	58	34	68
	55	76	61	36	72
	54	80	65	36	72
	53	89	70	37	74
	52	102	80	42	84
	51	106	83	43	86
	50	115	89	43	86
	49	119	92	43	86
	48	133	104	45	90
	47	139	108	45	90
	46	151	114	46	92
	45	157	120	46	92
	44	168	126	47	94
	43	181	137	47	94
	42	196	149	47	94
	41	198	150	47	94
	40	206	157	48	96
	39	207	158	48	96
	38	207	158	48	96
	37	207	158	48	96
	36	207	158	48	96
	35	207	158	48	96
	34	207	158	48	96
	33	207	158	48	96
	32	207	158	48	96
	31	207	158	48	96
	30	207	158	48	96
	29	207	158	48	96
	28	207	158	48	96
	27	207	158	48	96
	26	207	158	48	96
	25	207	158	48	96
	24	207	158	48	96
	23	207	158	48	96
	22	207	158	48	96
	21	207	158	48	96
	20	207	158	48	96
	19	207	158	48	96
	18	207	158	48	96
	17	207	158	48	96
	16	207	158	48	96
	15	207	158	48	96
	14	207	158	48	96
	13	207	158	48	96
	12	207	158	48	96
	11	207	158	48	96
	10	207	158	48	96
	9	207	158	48	96
	8	207	158	48	96
	7	207	158	48	96
	6	207	158	48	96
	5	207	158	48	96
	4	207	158	48	96
	3	207	158	48	96
	2	207	158	48	96
	1	207	158	48	96
	0	207	158	48	96
