# Supplementary material for: Rapid, accurate, computational discovery of Rho-independent transcription terminators illuminates their relationship to DNA uptake
Source: Genome Biol. 2007 Feb 21;8(2):R22. doi: 10.1186/gb-2007-8-2-r22 (PMC1852404; doi:10.1186/gb-2007-8-2-r22)
Supplement: Additional data file 2 — As described in the text, the entire robust tail-to-tail region is searched; if the region is less than 500 nt, then the 500 nt downstream of the stop codon is searched (stopping if a gene start is encountered). In the case of ties, all terminators with the high score are output. [file gb-2007-8-2-r22-S2.zip › Mycoplasma_hyopneumoniae_232.ttperf]

    mhp016   9  65 396   16096 ..   16108 -  -3.5  -4.95876   AATCAGAAGCAAAAA                TTTTT TGA AAAAA                TTTATACTTTTAAAT
      ileS   7  88  82   38931 ..   38960 -  -8.9  -4.37737   CAAGTAAAAATTAAA       TTTTTTGTTAATT GGTC AATCAACAAAAAA        ACTAAAATAATTGAA
    mhp038   8  57  18   49560 ..   49574 -  -4.4  -3.82486   ATGGAAGATTAATAA               TTTTTT TAA AAAAAA               AGTGATAAAACTGAA
      uvrC   9  82  16   86783 ..   86828 -    -8  -4.70626   TAATAAGCTTAAAAA TTAAATTTTGTTAACTTATT TTTTTC AAAAAGATAACAAAATTTAA ATGCTGAAATTTGAA
    mhp076   4  47 362   93816 ..   93828 -  -2.7  -3.88971   GATACAAGAACACAA                CAAGA ATA TCTTA                GGAAAATTAAAGGTA
       tnp   6  78 251   97653 ..   97670 -  -6.3  -4.87786   TTAACTTTATAAAAA             GCACTTA AATT TAAGCGC              TTTTTTATATTTAAT
      pyrG   1  48  83  113891 ..  113903 -  -4.8  -2.52676   TATTTTTTTAACTCA                CCAG TAATT CTGG                CTTGTTTAGTTTCAT
    mhp109   9 100  14  129899 ..  129945 - -14.3  -3.31144   GTTCTATTTTTATAA TTCTAATTTAAAAAACACT TGTTTTTAT AGTGTTTTTTAAATTAGAA ATGAATTAGAAATTT
    mhp127   2  50  41  147626 ..  147640 -  -4.4  -3.06312   AAACTGGCCATGCAA               TTTTTT ATG AAAAAA               GCGACCTAATTAATG
      rpsT  10  82  39  160970 ..  161004 -  -8.9  -3.79747   TCATCTATTAGTAAA     TTAAAAAACATTACC TTGTT GGTAATATTCTTTAA     ATTTTTTACCAAAAA
    mhp144   7 100  65  171541 ..  171584 - -14.4  -3.24755   ATTTTGGAAATAAAT CAAATTTTTTCTTAAATTTT AATT AAAATTAAAGAAAAAATTTG GATAAAATATAAAAA
    mhp144   7 100  26  171603 ..  171623 -    -7  -6.18768   AAAATATAAAAAAAA            TTAGAAGT ATTTA ACTTCTAA            TTTTTTGTTATTTTT
    mhp159   4  65 172  190632 ..  190648 -  -2.3  -5.48163   AAACAAACTAAAAAA              TACTTAA ATT TAAAGTA              TTTTTACTAAATAAA
    mhp164   7 100  31  192385 ..  192404 -    -8  -5.93252   CTCAAAAATAAAAAA            GTACTATA AATT TATAGTAC             TTTTTTAAATTCAGA
    mhp173  13  70 195  210507 ..  210517 -    -4  -5.14563   TTTTTTAGGAAAAAA                 CAAA GAA TTTG                 TTGCTAATTCCTTCC
    mhp192   3  45 -19  232166 ..  232186 -  -2.6  -3.28924   TATGGTTGGTCACAA           GTTAGGTGA GTTT TC-CCCAAC            AAGAACTTATCACGG
    mhp215   8  82 380  243979 ..  244005 -  -2.9  -6.17292   AAAGGCAAAAAAAAA         CGATCTTGCCG CTCGT CGGCAAATTCT         TAGCTTCCTTTATGC
    mhp232   8 100  26  258037 ..  258066 -  -9.5  -5.87996   TAATTAATAAAAAAA       CCCAATTTATAAA TTTT TCCATAAATTGGG        TTTGTAAAACTGTTA
    mhp253   2  63 230  279288 ..  279315 -  -5.6  -3.91084   GGATTGCCAAGGAAA        GAAACATCCCGA TTTA TCGTTATGTTTC         GCAAGGTGGGGGAAC
    mhp261   1  64  21  284734 ..  284751 -  -3.5  -4.56133   TTCCAATAATTAAAA             TAAAAGC TGAA ACTTTTA              ACCCGCCTGATCGGA
     rps15   7 100  30  309194 ..  309215 -  -5.9  -6.01187   AATTAAATAAAAAAA           TAGTGGTTA AAAT TTACCACTA            TTTTTTTGAAATTTA
    mhp289  14 100 346  330622 ..  330641 - -10.8  -5.27335   GTTTTTAAATAAAAA            CCACCAAA TAAA TTTGGTGG             TGCAGTTTTTTTGCT
    mhp294   5  67 108  336236 ..  336259 -  -5.4  -4.20834   TCTAAAATAACGAAA          TTGCC-TTTGC AGG GCAAAAAGCAA          GAAAAATACGGCATT
       nox   9 100  40  344199 ..  344223 -  -7.9  -6.47325   AAAAAATAAAAAAAA          CGGTTCTACTT TAA AAGTGAAACCG          TTTTTATTAAATAAT
      mglA   8  61 199  363778 ..  363822 -  -2.5  -5.02201   AAAACAGCACAAAAA TTCCTAATGAATTTAAACCT TGAAGC AGTTTTAAATTT-TTAGGAA TTTATAATAAATAAA
    mhp336   8  65  45  393293 ..  393307 -  -7.2  -3.02204   TTAAAATGCAAATGA               GTTTGT ACC ACAAAC               TACAAATAAAAATTA
    mhp348   5  68 171  405345 ..  405361 -  -2.3  -5.63857   AAAAATCTAAAAAAA              CTCTTAC TTT ATAAGAA              AAAAACAAAAAAACC
    mhp359   9  89 268  422978 ..  423008 -   -10  -4.37658   AACTGGCTTAGAAAA       GAAAAAATCCTT ATAAATA AAGGATTTTTTC       AAGATTAAAATATTA
    mhp366   3  50  15  432729 ..  432740 -    -3  -3.91792   ACAATTTAAAAAAAC                CAAA AAAA TTTG                 AATTTTTGTTTTTTT
    mhp384   7 100  34  457261 ..  457300 - -16.2  -3.75898   AAGAAATTATTTAAA  TATTAAAAAAGTTGACTA AATT CAGTCAACTTTTTTAATA   AACTAGGAATAAATA
      trxA   5  77  60  475499 ..  475531 -  -8.1  -4.13945   ATTGCTACGCTAAAA      TAAAAAAATACTT TGAATTT AAGTATTTTTTTA      TTTTAGAATCTAATT
    mhp404   6 100  67  480648 ..  480676 - -10.5  -5.08483   CAAAATGAAAGAAAA        TGCCCATATTTTT TTA AAAAATATGGGAA        TTTTTGCAAAAAACA
    mhp411  13  73 120  488637 ..  488670 -  -9.1   -2.6006   AATTTATGCTATAAC     TGTTTTTTTAAGCAT CGCA ATGCCTAAAAAAACT      AACGAAATTCTTGAA
    mhp423   4  63  64  500822 ..  500838 -  -4.4  -4.48823   AATTAATCGAGAAAA             CCTCGCG TGGT CG-GAGG              ATTACTAAAAAAGGT
    mhp434   4  47 419  511911 ..  511923 -  -2.7  -3.95873   TTTCTACAAAAAAAG                TGCTT GGA AAACA                TATCGGGATTATGTA
      rplA   9  90  22  566792 ..  566821 - -11.1  -3.70689   TATAATCTTAAAACA       TAAAAAAAACTTT TTTC AAAGTTTTTTTTA        TTTCCTTTAGAATAC
      pepA  10  69 124  572776 ..  572794 -  -7.6  -3.34646   AAGGTTACAAACACA             GTTTTTAT CTT ATAAAAAC             TAAAAAAAGTTAAAT
    mhp473   1  81  13  586047 ..  586072 -  -8.5  -4.33151   TATCATAATTTAAAA         TTTGCATAATT TAAT AATTACGCAAA          TTTTTTTAATATTTA
    mhp493   7 100 199  610261 ..  610283 - -12.8   -5.4505   TTGGGCAATAAAAAA           GACCCGTAAT AAA ATTACGGGCC           CTAATTTTCAGTAAT
      ackA   6 100  35  637280 ..  637311 -  -6.1  -5.86332   CTAACTTAAAAAAAA      TTAGGTTTTTGTT TTTTTT AATAAAAACCTAA       TTTTTTGTTGTATAA
    mhp516   5  70 373  648268 ..  648286 -  -7.6  -3.42078   TATAGCTGAGTATAA             TTTTTGAA TAA TTCAAAAA             GCGATCAAAAAAGCG
    mhp536   2  47 194  672068 ..  672078 -    -4  -2.80511   CCTAGAACCGAATTA                 GAAA TTA TTTC                 AGAATTTTCTTCTAA
       tuf  13  93  41  681338 ..  681355 -  -5.6  -5.93252   TTCAAAAATAAAAAA             CTTCAG AATAAA CTGAAG              TTTTTTTATGAATAT
    mhp555   9  93  10  701954 ..  701988 - -10.4  -4.20516   GGTTGATTTAATAAA     TATTTTTCCTTTAT ACATAAA ATAAAGGAAAAATA     TTAAAAAAACTAACT
      ktrA   3  56 113  710218 ..  710228 -  -2.6   -4.6856   TAAATACTGGAAAAA                 TTTT GTG AAAA                 TCAAAAATGTAGCAT
    mhp596   6  75 309  745369 ..  745379 -    -4  -5.52986   ACTTTAGCAAAAAAA                 TTCT ACA AGAA                 TCAATTAAACTTGGC
    mhp630   6 100 165  786245 ..  786262 -  -7.1  -5.72622   CTTAGAAATAAAAAA             CACTATA AATT TATAGTG              TTTTTTATAAAAATA
    mhp641   0 NONE
    mhp646   6  48 333  814113 ..  814126 -  -3.1  -3.58269   CAAGTTATTTGCAAA               CAGTC AATT AACTG                AAGTTGGTTTAGTAA
    mhp646   6  48  82  814365 ..  814377 -  -3.3  -3.75437   AATTATCTCATCAAA                CTGGG AAA CTCAG                GTGAAATTCGATTAA
    mhp650   6  63  59  820411 ..  820424 -  -2.5  -5.31158   GAAAAAAAGGAAAAA               TTATT AAAA AATAA                TAAAAAATACTTGTT
    mhp650   6  63 -37  820505 ..  820520 -  -4.6  -4.51743   CCATCAGGAAATAAA              GCGGTC TTGC GATCGC               CATTTTCAAAGCCGT
       gcp   3  65 338  829381 ..  829403 -  -7.8  -2.65532   ATTATTTGAAATTTA           TTTCAGGATT TAC AATCCTGCAA           ATTTCAAATAATTTA
      rpsI   9  95 168  845921 ..  845935 -  -5.7  -6.37666   AGAAAATAAAAAAAA               TCCCT AAAAA AGGGA               TTTTCCAAAATAATT
    mhp683   8  82  56  861150 ..  861166 -  -5.2  -5.63103   TTTTAAGGAAAAAAA              CACTAT TTTCC ATAGTG              TTTTTTTATTTTTTA
    mhp689   7  81  72  878857 ..  878873 -  -6.7  -4.81685   ATCAACGACGAAAAA              TTTTAAG ATA CTTAAAA              TCGCAAAAAATCGTT
    mhp695  11  95 -44  886473 ..  886522 - -11.1   -4.3902   ATGAGAAAAAGTAAA GCTTTTTATTCAGATTTTTCAAT TAAA ATTGAAAAATCTGAATCAAATTC TTCTTCCTTTCCTTC
      valS   1 100   5  886476 ..  886519 + -15.8    -4.067   AGAAAAAGTAAAGCT TTTTATTCAGATTTTTCAAT TAAA ATTGAAAAATCTGAATCAAA TTCTTCTTCCTTTCC
    mhp682   5  65 261  860901 ..  860918 +  -4.3  -4.86862   GTGTAAACACAGTTT             TTTAAAT TTTA ATTTAAA              TTTTAATTTTTTAAA
    mhp682   5  65 262  860902 ..  860924 +  -3.6   -5.0538   TGTAAACACAGTTTT           TTAAATTTTA ATT TAAATTTTAA           TTTTTTAAACTACCC
    mhp670   8  70 127  846041 ..  846054 +  -3.9   -5.1485   CGCTCCCATAAATAA               CTATT TTTT AATAG                TTTTTATGTTAATTC
    mhp655   6  56 278  830035 ..  830054 +  -5.2  -3.45404   TAAATAATTTTCCTT            TAAATTAT TAGT ATAATTTA             TTACTTGGGTTTTAA
    mhp649   4  53 475  820870 ..  820882 +  -4.9  -3.17526   TGTATATGGGTTAAG                GTTAA AAC TTAAC                ATTTTCCCTTCATAA
       tnp   3  89  95  814379 ..  814397 +  -4.7  -6.21477   ACTGGGAAACTCAGG             TGAAATT CGATT AATTTCA             TTTTTTTTTAGTATT
    mhp629   6  87 149  786245 ..  786262 +  -7.1    -5.252   CTTAGAAATAAAAAA             CACTATA AATT TATAGTG              TTTTTTATAAAAATA
    mhp605   2  72   2  758208 ..  758243 +  -7.9  -3.56836   TTAAAAATAGCTAAA    TTAACCAAAAAATTT TTATTT AAATTTTCTGGTTAA     TTTGAAAAATACTTT
       fpg   8 100 172  745749 ..  745788 + -10.4  -5.00616   ACTAAATAAACAAAA  TCATTGAATTTTTCAGTT TCCA AATTAAAAAATTCAATGA   TTTTTTCAGGAGAAA
      nagA   6  67 398  740161 ..  740179 +  -6.2  -3.91897   TCAGGTTGAGTTTTT             TTATAAAA ATC TTTTATAA             TTTCTAGGTCAAGAA
    mhp570   8 100 128  721444 ..  721484 + -12.9  -3.75153   TAAAAAATAAAAAAA  GACTAATTCACTTTAACAT TTT ATGTTAATTTGAATTAGTC  TTTAAATTAAAAAAA
    mhp566   6  61 448  717719 ..  717731 +  -4.9   -4.0825   AATTTCGATGCAATT                TCTAA AAA TTAGA                TTATTTCCTTCAAAA
    mhp554   6  73 -22  701956 ..  701986 +  -8.6  -3.02144   TTGATTTAATAAATA       TTTTTCCTTTAT ACATAAA ATAAAGGAAAAA       TATTAAAAAAACTAA
      gyrA   4  66 408  691162 ..  691181 +  -7.2  -3.29147   ATTATCAAAGGCAGG            CTCAGTAA AATT TTGCTGAG             TTACCTTGTATTGCA
    mhp539  10  89  43  681338 ..  681355 +  -5.6  -5.65177   TTCAAAAATAAAAAA             CTTCAG AATAAA CTGAAG              TTTTTTTATGAATAT
    mhp534   4 100  12  670591 ..  670610 + -12.2  -5.36441   TTAGTAAAATTAAAA            CCCGGATA AATT TATCCGGG             TTTTTTATCTAAAAA
      glcK   4  57  87  648505 ..  648528 +  -5.4  -3.18796   CTAATTTAGGTAGAA          TCAATTTTTG TTTT CAAAATTTGA           TTAGCTATGATTTTG
      pdhD   4 100  39  637151 ..  637180 +  -6.6  -5.86332   TTAAATTCTTGAAAA       CGATGTAAAAAA CTTTTT TGTTTTACATCG        TTTTTTTTAAATTAA
      pdhD   4 100 168  637280 ..  637311 +  -8.3  -5.60689   CTAACTTAAAAAAAA      TTAGGTTTTTGTT TTTTTT AATAAAAACCTAA       TTTTTTGTTGTATAA
       pmi   5  93  27  610177 ..  610201 +  -5.1  -6.47325   TATACCATAAAAAAA          GTTTTCTTGTA TTT TTTAAGAAAAC          TTTTTTTTATTTTTT
    mhp483   4  71  32  599079 ..  599113 +  -5.4  -4.55849   AAAAATATAAAAAAA    TTTCAAAATTAAACT AAATTC AG-TTAATTTTGAAA     TTTGTTTCAGTTTTA
    mhp472   6  95  -8  586047 ..  586072 +  -6.3  -5.66989   TATCATAATTTAAAA         TTTGCATAATT TAAT AATTACGCAAA          TTTTTTTAATATTTA
    mhp461   8  72 -42  572668 ..  572686 +  -7.6  -3.72989   AAAATATTATTTTGA             TAAAATTG TAC CAATTTTA             TTTGAATATGAGTTT
      rluD   7  93  11  566792 ..  566821 + -11.1  -4.07246   TATAATCTTAAAACA       TAAAAAAAACTTT TTTC AAAGTTTTTTTTA        TTTCCTTTAGAATAC
    mhp442   4  60  44  521253 ..  521269 +  -3.7  -4.66264   AAATTGGGAAAAAAA              TTGGC TTGTTTT GCCAA              TTTTTCAAAATTTTA
    mhp432   4  55 268  511485 ..  511496 +    -3  -4.13767   ACTGAGATGAAGTTT                TTAG TGAC CTAA                 TTTTAAAATACCAAA
      ruvB   5  80  21  500907 ..  500931 +  -8.7  -3.96387   TTTTTTAGCTTTAAT          TCTCAAAAAGT GTA ACTTTTTGGGG          TTTGATTACCTTAAT
    mhp409   3  49 184  487443 ..  487457 +  -4.3  -3.14284   AGCTGCAAAAGCAAA               TCTTG AACCC CAAGA               ATTTGTTGATAAAAA
    mhp395   8  79   3  475499 ..  475531 +  -8.1  -4.18058   ATTGCTACGCTAAAA      TAAAAAAATACTT TGAATTT AAGTATTTTTTTA      TTTTAGAATCTAATT
    mhp383   6  90  29  457201 ..  457237 + -12.7  -2.73994   AAGAACTTTGTCATA    TTTTTCCTAATTTAATA TTT TTTTAAATTAGGAAAAA    TAATATTAAAGAAAT
    mhp368   9 100  41  437821 ..  437835 +  -6.4  -5.83226   TATCACATAAAAAAA               GCGCTA ATT TAGTGC               TTTTTTTATTGAATT
    mhp368   9 100 348  438128 ..  438145 +  -7.1  -6.14618   AAAAATTTAAAAAAA             GACTATA AATT TATAGTC              TTTTTTTGTTTTATG
    mhp365   6  45  76  432776 ..  432797 +  -2.5  -3.74615   CTTTTTTAAATAAAC           TTTA-TTGAT TTG ATCAACTAAA           TTATATCTATTTGTC
    mhp365   6  45 465  433165 ..  433181 +  -2.4  -3.75461   TTTTTTCTCAATATT              TTTTAA ATTCA TTAAAA              TTTGATACAAATTTC
    mhp358   4  63 400  422538 ..  422555 +  -5.7  -3.84825   ATCAAACTTTTTTGC             CAATTTA TTAT TAAATTG              TTTCATATACATGCA
    mhp349   4  51  -8  407272 ..  407282 +  -2.6  -4.28589   AAGTTTAGATCTACC                 TTTT CTT AAAA                 TTTTAGATAGTTTTT
    mhp338   1  43 422  396655 ..  396666 +    -3   -3.1647   TAAAATCTGATTGAT                TTTC AGTT GAAA                 GTTTTGCATATTGAA
    mhp335   3  48  50  392630 ..  392645 +  -3.4  -3.48924   AAAAAAGTTATATAA              TTATTT ATGC AAATAA               TTATATACGAGGTCA
    mhp335   3  48 336  392916 ..  392928 +  -3.5  -3.56056   AGTGATCCAATTGAA                TTTAT TGT ATAAA                TTGCTTGTCTTAATT
    mhp321   8  72 261  375902 ..  375930 +  -2.8   -5.9003   TTTTGAATTTGGGAA       TATATAATTAATA AATG TA-TAATTATATA        TTTTTTTATTGATTT
      glpQ   6  62  33  363480 ..  363492 +  -4.1  -4.67038   ACCTTCAATTTGGCA                GTCTT TTA AAGGC                TTTTAATTTTGGGGC
      glpQ   6  62  65  363512 ..  363522 +  -6.8  -3.14148   AATTTTGGGGCACCA                 CCTC ATA GAGG                 CTTTGCTTTTGGTCT
    mhp308   4  88   2  353865 ..  353912 + -10.4  -3.60627   AAAGACAGCGGTAAA TTCTAATATTTTTTTATTCTAA TTAA TTAAAACAAAAAAATATTAGAA TTTAAACTAAAATAG
      deoA   4  90 120  344199 ..  344223 +  -7.9  -5.11063   AAAAAATAAAAAAAA          CGGTTCTACTT TAA AAGTGAAACCG          TTTTTATTAAATAAT
      uvrA   7  95 239  330843 ..  330890 +  -9.8   -5.1167   AATTATTTAGGCTTA TTTCTAACTTTTATGAAATTTTT TTT AAAAATTT-ATAAAAATTAGAAA TTTTTATATTAAATT
      clpB   5  75 -53  312566 ..  312597 +    -9  -3.13403   TTAAAAGATAAAAAA      TACAATTTATCCTT TAAA AATGATAAATTGTA       TCTTAATGAAAGCGA
    mhp275   5  78  37  308705 ..  308722 +  -4.1  -5.78622   TTCAAAAATAAAAAA             CAGCG TCTAGATT CGCTG              TTTTTTTTGCACTAA
     rpl28   4 100  55  283992 ..  284008 +  -6.6   -5.8096   ATTGAATTTAAAAAA              CTCCAA AATTA TTGGAG              TTTTTATTTTTTATA
      lip3  13  84  30  276793 ..  276827 +  -9.6  -4.07687   TTTATAAAGCAGCTT     CTAAGTTTTTAAATTT TTG AAAATTAAAAACTTGG     TTTTAAAAACCAAAT
       rpe   4  76 -11  257997 ..  258016 +  -5.2  -5.30155   TTAAAAATTAAAAAA            TTAATTAA TTAA TTAATTAA             TTTTTTAATTAATAA
     rpl17   7 100 129  244303 ..  244359 + -18.7  -2.58892   GCGAGGGAAATTTTT CCTATTCTTTTTGATTTTTATATCAAA AAA TTTAATATAAAAATCAAAAAGAATACG TAAATTGATGTAAAT
    mhp181  10  82  14  221042 ..  221065 +  -9.8  -3.64259   AATTTTGGCTAGAAA          TGCAAATTTT TATA AAAATTTGCA           TTATTAAACATCCTT
      thdF   5  84  35  210758 ..  210788 +  -6.3  -5.14563   AGTGATTTTATCGTT      TTGGCAATTG-ATC CGGA GTTACAATTGCCAA       TTTTTTGATAAGCAA
    mhp163   1  93  42  192385 ..  192404 +    -8  -5.15969   CTCAAAAATAAAAAA            GTACTATA AATT TATAGTAC             TTTTTTAAATTCAGA
    mhp143   5 100  56  171594 ..  171633 +  -9.1  -5.86609   AATTTGGATAAAATA  TAA-AAAAAATTAGAAGT ATTTA ACTTCTAATTTTTTGTTA  TTTTTATTTTTTTAA
    mhp134  10  56 193  161072 ..  161100 +  -3.3  -4.35747   TTGTGTAAGTATTCG        CAAAAAGATTT AGTCTTG AAATCTTTCTG        TTTGCTTTATTTTTA
    mhp126   2  42 152  147830 ..  147843 +  -2.5  -3.35011   AATCTTGTCTTAGTC               TAATT TTGG AATTA                TGTTGGTTTGGATAT
      pacL   5  65  14  133741 ..  133758 +    -2   -5.5112   AAAAACCCTGATTTT             TTCAGC AATCAA GTTGAA              TTTTTTCTTCATCAA
    mhp108  12  83  70  129898 ..  129946 + -10.8  -2.54387   AGTTCTATTTTTATA ATTCTAATTTAAAAAACACT TGTTTTTAT AGTGTTTTTTAAATTAGAAA TGAATTAGAAATTTA
    mhp101  11  81 125  117040 ..  117062 +  -6.5  -4.75063   ATAACCCGTAAAATG           TTCATTTTT GGAAA AAAAATGAA           TTTTTCCAATTTTAT
    mhp081   8  84 459   98407 ..   98421 +  -7.2  -5.00616   CATGTTTGAAATTTC               CCTAAA ATA TTTAGG               TTTTTTACCAAACAA
    mhp037   6  73 472   49963 ..   49973 +    -4  -5.41143   TTTCGTTGAAAAAAT                 CAAA ATT TTTG                 TTTTTTTCAAAGATA
    mhp031   2  49  23   38377 ..   38387 +  -2.6  -4.09015   CTTTAATTTATGTTA                 TTTT TTA AAAA                 TTTGTCATATCTTTT
    mhp018   5  47   2   19357 ..   19371 +  -2.2  -3.91674   AAAATTTTAATTAAT               TTTTTT TTG AAAAAG               TATTTTATATATAAC
    mhp017   1  39 332   18927 ..   18946 +  -2.2  -2.52987   TTAATTAGCGGGTAT            TTAATTTG ATTG CAAAATAA             GTTGATGACTGTTGC

SUMMARY

114 putative operon ends contain 684 possible terminators.
Percent operon ends hit by terminators of confidence >= x:
	x	#>=x	hits>=x	%hits>=x
	100	24	24	21	18 %
	99	24	24	21	18
	98	24	24	21	18
	97	24	24	21	18
	96	24	24	21	18
	95	31	29	25	22
	94	31	29	25	22
	93	40	35	30	26
	92	40	35	30	26
	91	40	35	30	26
	90	43	38	33	29
	89	46	41	36	32
	88	49	43	38	33
	87	50	44	39	34
	86	51	45	39	34
	85	51	45	39	34
	84	55	48	42	37
	83	56	49	43	38
	82	68	55	48	42
	81	73	58	51	45
	80	74	59	52	46
	79	77	61	53	46
	78	81	64	55	48
	77	83	66	56	49
	76	86	69	57	50
	75	89	72	59	52
	74	92	74	59	52
	73	100	79	62	54
	72	108	86	65	57
	71	115	92	66	58
	70	122	98	69	61
	69	130	103	70	61
	68	138	109	71	62
	67	142	113	73	64
	66	146	116	74	65
	65	158	125	80	70
	64	161	128	81	71
	63	183	146	85	75
	62	188	148	86	75
	61	206	159	88	77
	60	216	166	89	78
	59	224	172	89	78
	58	237	181	89	78
	57	247	189	91	80
	56	272	208	94	82
	55	283	216	95	83
	54	309	235	95	83
	53	322	245	96	84
	52	340	255	96	84
	51	353	265	97	85
	50	379	278	99	87
	49	397	292	101	89
	48	421	314	104	91
	47	443	329	108	95
	46	468	342	108	95
	45	508	371	110	96
	44	538	394	110	96
	43	562	413	111	97
	42	584	427	112	98
	41	629	464	112	98
	40	636	466	112	98
	39	667	489	113	99
	38	684	503	113	99
	37	684	503	113	99
	36	684	503	113	99
	35	684	503	113	99
	34	684	503	113	99
	33	684	503	113	99
	32	684	503	113	99
	31	684	503	113	99
	30	684	503	113	99
	29	684	503	113	99
	28	684	503	113	99
	27	684	503	113	99
	26	684	503	113	99
	25	684	503	113	99
	24	684	503	113	99
	23	684	503	113	99
	22	684	503	113	99
	21	684	503	113	99
	20	684	503	113	99
	19	684	503	113	99
	18	684	503	113	99
	17	684	503	113	99
	16	684	503	113	99
	15	684	503	113	99
	14	684	503	113	99
	13	684	503	113	99
	12	684	503	113	99
	11	684	503	113	99
	10	684	503	113	99
	9	684	503	113	99
	8	684	503	113	99
	7	684	503	113	99
	6	684	503	113	99
	5	684	503	113	99
	4	684	503	113	99
	3	684	503	113	99
	2	684	503	113	99
	1	684	503	113	99
	0	684	503	113	99
