# Supplementary material for: Rapid, accurate, computational discovery of Rho-independent transcription terminators illuminates their relationship to DNA uptake
Source: Genome Biol. 2007 Feb 21;8(2):R22. doi: 10.1186/gb-2007-8-2-r22 (PMC1852404; doi:10.1186/gb-2007-8-2-r22)
Supplement: Additional data file 2 — As described in the text, the entire robust tail-to-tail region is searched; if the region is less than 500 nt, then the 500 nt downstream of the stop codon is searched (stopping if a gene start is encountered). In the case of ties, all terminators with the high score are output. [file gb-2007-8-2-r22-S2.zip › Mycoplasma_hyopneumoniae_7448.ttperf]

MHP7448_0016   9  65 396   16306 ..   16318 -  -3.5  -4.95876   AATCAGAAGCAAAAA                TTTTT TGA AAAAA                TTTATACTTTTAAAT
       lsp   3  45  50   37227 ..   37237 -  -2.6  -3.61517   ATCTTTTGGGAATAA                 TTTT CAA AAAA                 TAAGTTAGAAAAAAT
      vacB   5  56  17   48395 ..   48409 -  -4.4  -3.82486   ATGGAAGATTAATAA               TTTTTT TAA AAAAAA               GTGATAAAACTGAAT
      uvrC   8  83  16   85614 ..   85659 -    -8  -4.70626   TAATAAGCTTAAAAA TTAAATTTTGTTAACTTATT TTTTTC AAAAAGATAACAAAATTTAA ATGCTGAAATTTGAA
      fusA   7 100  41   96652 ..   96697 - -10.1  -5.26918   AGATTGTATAAAAAA CCGAGTTTTTAGA-AAAAAAAT GAA ATTAATTTATCTAAAAACTCGG TTTTCTTAATTTTTC
      deoA   7  89 119  104544 ..  104566 -   -10  -3.65554   TTATTTAATAAAAAT           GGTTTCACTT TTA AAGTAAAACC           GTTTTTTTATTTCTT
      clpB   4  84 -53  134758 ..  134789 -    -9  -4.25104   TCGCTTTCATTAAAA      TACAATTTATCATT TTTA AAAGATAAATTGTA       TTTTTTATCTTTTAA
MHP7448_0106   3  59  26  141816 ..  141833 -  -4.3  -4.07868   TTATAGGTATATAAA             TTTTTTA GACT TAAAAAA              TTTATGAAAAATTAT
MHP7448_0119   3 100  30  162921 ..  162940 -    -8  -5.93252   CTCAAAAATAAAAAA            GTACTATA AATT TATAGTAC             TTTTTTAAATTCAGA
      rpmB   4 100  49  165292 ..  165320 -  -7.6  -5.38321   AAATATTATAAAAAA        TAAAAACTCCAA TAATT TTGGAGTTTTTT        AAATTCAATCGCTTT
      lip2  12  86  29  172491 ..  172525 -  -9.6  -4.07687   ATTTGGTTTTTAAAA     CCAAGTTTTTAATTTT CAA AAATTTAAAAACTTAG     AAGCTGCTTTATAAA
MHP7448_0150   3  49 377  190463 ..  190475 -  -3.4  -3.52539   CAATTCGAAGTAGAA                GCAA AAAAA TTGC                TAAAAAATTCTTTCA
MHP7448_0150   3  49   1  190841 ..  190851 -  -2.6  -3.86897   TTTATTTTTTACAAA                 TTTT TAA AAAA                 TTAATAAAATCATAA
      rplQ  10 100 124  205024 ..  205080 - -16.5  -2.58892   ATTTACATCAATTTA CGTATTCTTTTTGATTTTTATATTAAA TTT TTTGATACAAAAATCAAAAAGAATAGG AAAATTTGCCGCGCA
MHP7448_0200  10  89  14  228253 ..  228276 -  -9.8  -3.64259   AAGGATGTTTAATAA          TGCAAATTTT TATA AAAATTTGCA           TTTCTAGCCAAAATT
      trmE   5  80  35  238531 ..  238561 -  -6.3  -5.14563   TTGCTTATCAAAAAA      TTGGCAATTGTAAC TCCG GAT-CAATTGCCAA       AACGATAAAATCACT
MHP7448_0219   7  70  67  258812 ..  258847 -  -4.2  -5.00884   ACTTTTGGCAAAAAA    CTTAAAAAAGCGT-GGG AAA CCGGACACTTTTTTAAA    ATTATCTCATCAAAC
MHP7448_0232   5  72 376  277391 ..  277425 -  -8.1  -3.17075   GGGCTTGCAACTCAA    CCGCAAGTT--TTCATC CTC GATGAACCAACTCGCGG    AGTCGATGTTGGAGC
MHP7448_0237   8  84   7  283792 ..  283827 -  -9.4  -3.66378   TATATTTTATCCAAA    TTTTTTCTTTAATTTT AATT AAAATTTAAGAAAAAA     TTTGATTTATTTCCA
MHP7448_0246   8  71  90  294368 ..  294404 -  -5.4  -4.56597   TTTTTTGGTTAAAAA    TTTAAAAAATATTACC AACAA GGTAATCTTTTTTAAT    TCACTAATAGATGAT
       lip   2  44 152  307544 ..  307557 -  -2.5  -3.35011   ATATCCAAACCAACA               TAATT CCAA AATTA                GACTAAGACAAGATT
      mgtA   5  69  14  321628 ..  321645 -    -2   -5.5112   TTGATGAAGAAAAAA             TTCAAC TTGATT GCTGAA              AAAATCAGGGTTTTT
MHP7448_0271  12  81  70  325440 ..  325488 - -10.8  -2.54387   TAAATTTCTAATTCA TTTCTAATTTAAAAAACACT ATAAAAACA AGTGTTTTTTAAATTAGAAT TATAAAAATAGAACT
MHP7448_0279  11  78 125  338305 ..  338327 -  -6.5  -4.75063   ATAAAATTGGAAAAA           TTCATTTTT TTTCC AAAAATGAA           CATTTTACGGGTTAT
      ychF   8  81 418  354311 ..  354335 - -10.3  -2.52464   TGCTTGTGCAACTTA          TTTTGTTTTTT ATC AAAAAACAAAA          TATTATACAGGCCAG
MHP7448_0305   7  62 203  367111 ..  367155 -  -2.5  -5.02201   AAAACAGCACAAAAA TTCCTAATGAATTTAAACCT TGAAGC AGTTTTAAATTT-TTAGGAA TTTATAATAAATAAT
MHP7448_0322   6  79  80  396137 ..  396153 -  -8.7  -3.70843   TTTAAAGAGAAAAAT              CCTGAAG TTC CCTCAGG              TAGAATTTTAAGTCA
MHP7448_0331   1  62  26  408151 ..  408167 -  -6.7  -3.04122   TTTTACCACAAACTA              CAAATAA AAA TTATTTG              CCTGATTTTTTTTAC
MHP7448_0336   4  50 209  415233 ..  415259 -  -4.6  -3.08642   AGATTAGCTAGTTAA         TTTTCTATTAGT CAA ACTAATAATAAA         ATGTATTTTAAAAGT
MHP7448_0348   8 100 269  433050 ..  433080 -   -10  -4.37658   AACTGGCTTAGAAAA       GAAAAAATCCTT ATAAATA AAGGATTTTTTC       AAGATTAAAATATTA
MHP7448_0355   4  75 469  442343 ..  442353 -  -5.4  -5.08824   TCGGGATGCAAAAAA                 CTTC TTT GAAG                 GACTTGGTTATAAAA
MHP7448_0372   6 100  43  467340 ..  467359 -  -9.4  -5.18561   TAAATATTTAAAAAA            GTTGACTA AATT TAGTCAAC             TTTTTTAATAAATTA
MHP7448_0384   4  79  61  485601 ..  485633 -  -8.1  -4.13945   ATTGCTACGCTAAAA      TAAAAAAATACTT TGAATTT AAGTATTTTTTTA      TTTTAGAATCTGATT
MHP7448_0397  13  72 120  498762 ..  498795 -  -9.1   -2.6006   AATTTATGCTATAAC     TGTTTTTTTAAGCAT CGCA ATGCCTAAAAAAACT      AACGAAATTCTTGAA
MHP7448_0407   4  64  64  511096 ..  511112 -  -4.4  -4.48823   AATTAATCGAGAAAA             CCTCGCG TGGT CG-GAGG              ATTACTAAAAAAGGT
MHP7448_0431   6 100 -16  545434 ..  545471 - -14.7  -2.57757   AAGCAATTTAATGTA   TTTTCAAATTAATTTAA AAAA TTAAATTAATTTGAAAA    AAGTGCGGTTATAAC
MHP7448_0449   8 100  -8  586844 ..  586895 - -20.2   -4.0896   AAAGTTGTTTTAAAA TTAGAATAATCTTAAAAAATAAAA ATAA TTTCATTTTTTAAGATTATTCTAA TAATTCCTGTAATTT
      rplA   7  82  31  601898 ..  601909 -    -3  -6.18768   AAAACATAAAAAAAA                CTTT TTTC AAAG                 TTTTTTTCTTTTACT
      pepA   8  68 163  607794 ..  607810 -  -5.3  -4.55016   ATAAAAAAGCTAAAA              TATTAAA AAT TTTAATA              AAATTAAGGTTACAA
       pfs   1  80  13  621104 ..  621129 -  -8.5  -4.33151   TATCATAATTTAAAA         TTTGCATAATT TAAT AATTACGCAAA          TTTTTTTAATATTTA
MHP7448_0495   5  73 140  645245 ..  645269 -    -3  -5.69473   TATACCATAAAAAAA          GTTTTCTT GCATTTTTT AAGAAAAC          TTTTTTTTTATTTTT
      ackA   5 100  28  674419 ..  674450 -  -6.1  -6.28631   TAAATTAAAAAAAAA      TTAGGTTTTTGTT TTTTTT AATAAAAACCTAA       TTTTTTGTTGTATAA
MHP7448_0518   5  70 373  685744 ..  685762 -  -7.6  -3.42078   TATAGCTGAGTATAA             TTTTTGAA TAA TTCAAAAA             GCGATCAAAAAAGCG
MHP7448_0538   7  95  10  718220 ..  718254 - -10.4  -4.20516   GGTTGATTTAATAAA     TATTTTTCCTTTAT ACATAAA ATAAAGGAAAAATA     TTAAAAAAACTAGCT
      ktrA   3  57 114  726467 ..  726477 -  -2.6   -4.6856   TAAATACTGGAAAAA                 TTTT GTG AAAA                 TCAAAAATGTAGCAT
    pdhD-1   3  47 142  758583 ..  758596 -  -2.5  -3.75153   TCCCTTCAAGTCAAA               TAAAA GAGT TTTTA                AATTCAAATTAAATT
MHP7448_0579   6  75 311  767039 ..  767049 -    -4  -5.52986   ACTTTAGCAAAAAAA                 TTCT ACA AGAA                 TCAATTAAACTTGGC
MHP7448_0611  10  93 164  809948 ..  809965 -  -7.1  -5.72622   CTTAGAAATAAAAAA             CACTATA AATT TATAGTG              TTTTTTATAAAAATA
       dam   1  43 -19  831859 ..  831877 -  -3.2  -2.91657   ACTAAAACAAAAATT             TAAAGC TTATTTT GCTTTA             CTATCTCTGATTTTA
MHP7448_0626   6  66 118  838004 ..  838019 -  -2.4  -5.32608   AAAAAACTTAAAAAA              GCGCGG AAAA CCGGAC               ACTTTTTTAAAATTA
MHP7448_0629   6  64 -37  844182 ..  844197 -  -4.6  -4.51743   CCATCAGGAAACAAA              GCGGTC TTGC GATCGC               CATTTTCAAAGCCGT
       gcp   4  65 338  853058 ..  853080 -  -7.8  -2.65532   ATTATTTGAAATTTA           TTTCAGGATT TAC AATCCTGCAA           ATTTCAAATAATTTA
      rpsI   9  95 168  871553 ..  871567 -  -5.7  -6.14618   TAGAAAATAAAAAAA               TCCCT AAAAA AGGGA               TTTTCCAAAATAATT
MHP7448_0662   6  88  57  886649 ..  886665 -  -5.2  -5.95166   TTTAAGCAAAAAAAA              CACTAT TTTCC ATAGTG              TTTTTTTATTTTTTT
MHP7448_0673   7  66 242  911906 ..  911918 -  -4.9   -4.4078   GGGCGTGAATTAAAA                GAAAT TCA ATTTC                TTAAATCAGAAATTT
      valS   7  75  36  912094 ..  912129 +  -5.6  -5.00884   GTTTGATGAGATAAT    TTTAAAAAAGTGTCCGG TTT CCCG-CGCTTTTTTAAG    TTTTTTGCCAAAAGT
MHP7448_0661  10  93 377  886649 ..  886665 +  -5.2  -6.32976   TTTAAGCAAAAAAAA              CACTAT TTTCC ATAGTG              TTTTTTTATTTTTTT
MHP7448_0649   7  70 126  871673 ..  871686 +  -3.9   -5.1485   CGCTCCCATAAATAA               CTATT TTTT AATAG                TTTTTATGTTAATTC
MHP7448_0634   6  55 278  853712 ..  853731 +  -5.2  -3.45404   TAAATAATTTTCCTT            TAAATTAT TAGT ATAATTTA             TTACTTGGGTTTTAA
MHP7448_0628   4  53 475  844547 ..  844559 +  -4.9  -3.17526   TGTATATGGGTTAAG                GTTAA AAC TTAAC                ATTTTCCCTTCATAA
MHP7448_0610   5  87 150  809948 ..  809965 +  -7.1    -5.252   CTTAGAAATAAAAAA             CACTATA AATT TATAGTG              TTTTTTATAAAAATA
      pulA   2  42 157  780030 ..  780040 +  -2.6  -3.24021   CCAAATCAATCCGAT                 TTTT TAC AAAA                 TTGACTATTTCAAGA
       fpg  10 100 174  767421 ..  767460 + -10.4  -5.00616   ACTAAATAAACAAAA  TCATTGAATTTTTCAGTT TCCA AATTAAAAAATTCAATGA   TTTTTTCAGGAGAAA
      nagA   7  66 398  761830 ..  761848 +  -6.2  -3.91897   TCAGGTTGAGTTTTT             TTATAAAA ATC TTTTATAA             TTTCTAGGTCAAGAA
MHP7448_0551   9  95 127  737690 ..  737730 + -12.9  -3.75153   TAAAAAATAAAAAAA  GACTAATTCACTTTAACAT TTT ATGTTAATTTGAATTAGTC  TTTAAATTAAAGAAA
      ktrB   7  89 174  729242 ..  729279 + -12.5  -2.76588   ATTTCAGTTTTCAAA   GAAATTTTTAAAAAAAT CTAG GTTTTTTTAAAAATTTC    TAGATTGTTTATTGT
MHP7448_0537   7  71 -22  718222 ..  718252 +  -8.6  -3.02144   TTGATTTAATAAATA       TTTTTCCTTTAT ACATAAA ATAAAGGAAAAA       TATTAAAAAAACTAG
      gyrA   4  65 407  707429 ..  707448 +  -7.2  -3.29147   ATTATCAAAGGCAGG            CTCAGTAA AATT TTGCTGAG             TTACCTTGTATTGCA
MHP7448_0522  11  86  43  697602 ..  697619 +  -5.6  -5.65177   TTCAAAAATAAAAAA             CTTCAG AATAAA CTGAAG              TTTTTTTATGAATAT
      glck   4  56  87  685981 ..  686004 +  -5.4  -3.18796   CTAATTTAGGTAGAA          TCAATTTTTG TTTT CAAAATTTGA           TTAGCTATGATTTTG
      pdhD   5 100  39  674288 ..  674317 +  -6.6  -6.15259   TTAAATTCCTGAAAA       CGATGTAAAAAA CTTTTT TGTTTTACATCG        TTTTTTTTTAAATTA
      pdhD   5 100 170  674419 ..  674450 +  -8.3  -5.60689   TAAATTAAAAAAAAA      TTAGGTTTTTGTT TTTTTT AATAAAAACCTAA       TTTTTTGTTGTATAA
MHP7448_0494  11 100  26  645245 ..  645269 +  -5.1  -6.60239   TATACCATAAAAAAA          GTTTTCTTGCA TTT TTTAAGAAAAC          TTTTTTTTTATTTTT
MHP7448_0485   2  62  32  634134 ..  634168 +  -5.4  -3.99779   AAAAATATAAAAAAA    TTTCAAAATTAAACT AAATTC AG-TTAATTTTGAAA     TTTGCTTCAGTTTTA
MHP7448_0474   7  87  -8  621104 ..  621129 +  -6.3  -5.66989   TATCATAATTTAAAA         TTTGCATAATT TAAT AATTACGCAAA          TTTTTTTAATATTTA
MHP7448_0463   9  73 -42  607724 ..  607742 +  -7.6  -3.72989   AAAATATTATTTTGA             TAAAATTG TAC CAATTTTA             TTTGAATATGAGTTT
      rluD   6  80  20  601898 ..  601909 +    -3  -6.11229   AAAACATAAAAAAAA                CTTT TTTC AAAG                 TTTTTTTCTTTTACT
MHP7448_0448   9 100 231  586844 ..  586895 +   -18  -2.83634   AAAGTTGTTTTAAAA TTAGAATAATCTTAAAAAATAAAA ATAA TTTCATTTTTTAAGATTATTCTAA TAATTCCTGTAATTT
MHP7448_0441   8  72 -36  558852 ..  558866 +  -4.9  -5.03314   TGAATATGCAGAAAT               CGCCG TAAAT CGGTG               TTTTTTACCCGTAAA
      trmU   3  63  27  545442 ..  545463 +  -6.1  -3.53811   TAATGTATTTTCAAA           TTAATTTAA AAAA TTAAATTAA            TTTGAAAAAAGTGCG
      ruvB   6  58 262  511422 ..  511432 +    -4   -4.2361   TAATTGTTTATAAGG                 GATT ATT AATC                 TTTTAAGGTTATATT
      metG   1  63 -20  498898 ..  498914 +  -6.7  -3.16683   AAATTAGAAAAACCA              TTTTTTC CTA GAAAAAA              TTAATAACCTAAAAT
MHP7448_0383   6  79   3  485601 ..  485633 +  -8.1  -4.18058   ATTGCTACGCTAAAA      TAAAAAAATACTT TGAATTT AAGTATTTTTTTA      TTTTAGAATCTGATT
MHP7448_0371   4 100 269  467340 ..  467359 +  -9.4  -5.18357   TAAATATTTAAAAAA            GTTGACTA AATT TAGTCAAC             TTTTTTAATAAATTA
MHP7448_0357   7 100  40  447890 ..  447904 +  -8.6  -5.83226   TATCACATAAAAAAA               GCACTA ATT TAGTGC               TTTTTTTATTGAATT
MHP7448_0357   7 100 264  448114 ..  448129 +  -4.8  -7.14698   AATCAAAAAAATGGA              CTTTTT AAGC AAAAAG               TTTTTTTTTTTTTTT
       hit   6  80  28  442795 ..  442816 +  -3.1   -5.9003   CACAATTTAAAAAAA           CCAAAAA AATTTGAA TTTTTGG            TTTTTTTATTCATTT
MHP7448_0347   4  68 -10  432715 ..  432733 +  -6.1  -4.12942   TCTCTAAATTCTTCT             GCAAAAT GTAAA ATTTTGC             TTTTAAAACATTTAA
MHP7448_0337   5  53  -8  417209 ..  417219 +  -2.6  -4.28589   AAGTTTAGATCTACC                 TTTT CTT AAAA                 TTTTAGATAGTTTTT
MHP7448_0337   5  53  39  417256 ..  417283 +  -4.3  -3.39772   CTTCATCTTTTTAAC        TTGGAGATTTT GATCAA AAAGTCTCTAA         TATTTGCAACTTTGC
MHP7448_0337   5  53 252  417469 ..  417480 +    -3  -4.23674   TGTTCTTGCTATTCC                GTTT CATG AAAC                 TTTATGTTAATAAAA
MHP7448_0330   7  68 419  407560 ..  407579 +    -5  -4.62783   TAATTGTCTATCTAT            TTTTTGGC TTGG GCCTAAAA             TTTTTCCCATAAGTG
MHP7448_0323   5  44 178  398881 ..  398894 +  -2.5  -3.37773   TTTGGATCTTCTTCA               TATTT ATCT AAATA                ATTGTTTTTTAAATC
MHP7448_0323   5  44 273  398976 ..  399001 +  -4.1  -2.53213   CTTAGGAAAAGCCAG         GATTTG-GAAAG CAA CTTTCTCAAAAC         TAGATTCAGGACTTC
MHP7448_0308   6  56 160  379124 ..  379134 +    -4  -4.09685   AATACTAAAAAAAGA                 GTAA AAT TTAC                 TTTTAAAAGATAAAA
MHP7448_0304   3  60  78  367111 ..  367155 +  -4.7  -3.98214   AAAACAGCACAAAAA TTCCTAATGAATTTAAACCT TGAAGC AGTTTTAAATTT-TTAGGAA TTTATAATAAATAAT
MHP7448_0291   2  48 434  353236 ..  353252 +  -4.5  -2.57496   AAATAAACAAATTGA              TTTTGAT TTT ATCGAAA              AATTTGTTGTTCTAA
      pyrG   1  50  83  341473 ..  341485 +  -4.8  -2.52676   ATGAAACTAAACAAG                CCAG AATTA CTGG                TGAGTTAAAAAAATA
MHP7448_0270  12 100  14  325441 ..  325487 + -14.3  -3.31144   AAATTTCTAATTCAT TTCTAATTTAAAAAACACT ATAAAAACA AGTGTTTTTTAAATTAGAA TTATAAAAATAGAAC
MHP7448_0252   2  50  41  307747 ..  307761 +  -4.4  -3.06312   CATTAATTAGGTCGC               TTTTTT CAT AAAAAA               TTGCATGGCCAGTTT
      rpsT   8  61  49  294379 ..  294393 +  -4.3  -4.26777   AAAATTTAAAAAATA               TTACC AACAA GGTAA               TCTTTTTTAATTCAC
MHP7448_0236   4 100 100  283749 ..  283769 +    -7  -6.18768   GAAACTCGGGAAAAA            TTAGAAGT TAAGT ACTTCTAA            TTTTTTTTATATTTT
MHP7448_0236   4 100 139  283788 ..  283831 + -14.4  -3.24755   TTTTTATATTTTATC CAAATTTTTTCTTTAATTTT AATT AAAATTTAAGAAAAAATTTG ATTTATTTCCAAAAT
MHP7448_0218   4  49  81  258862 ..  258874 +  -3.3  -3.51349   AATTATCTCATCAAA                CTGGG AAA CTCGG                GTTTATTTTTGAGGT
MHP7448_0208  12  70 195  238802 ..  238812 +    -4  -5.14563   GGAAGGAATTAGCAA                 CAAA TTC TTTG                 TTTTTTCCTAAAAAA
      rluB  10  84 157  205155 ..  205171 +  -5.2  -5.75822   ATAAAATTAAAAAAA              CACTTT TTTTT AAAGTG              TTTTTTTAATTTATA
       tig   2  44 179  190911 ..  190958 +  -2.9  -3.38724   TTTTTTCAACAGTTT TAGCGGTTATAATCGGAAATG TTCTTT TATTTGGGATAATAATCGCTA CTTTATATTTTTTAT
MHP7448_0128   2  62 231  170004 ..  170031 +  -5.6  -3.91084   GTTCCCCCTCCTTGT        GAAACATAACGA TAAA TCGGGATGTTTC         TTTCCTTGGCAATCC
MHP7448_0121   6  83  94  165298 ..  165314 +  -6.6  -5.16572   TATAAAAAATAAAAA              CTCCAA TAATT TTGGAG              TTTTTTAAATTCAAT
      rpsO   8  95  45  138155 ..  138176 +  -5.9  -6.01187   TAAATTTCAAAAAAA           TAGTGGTAA ATTT TAACCACTA            TTTTTTTATTTAATT
MHP7448_0090  11 100 343  116691 ..  116710 + -10.8  -5.27335   AAGCAAAAAACTGCA            CCACCAAA TTTA TTTGGTGG             TTTTTATTTAAAAAC
MHP7448_0087   7  72 107  112529 ..  112554 +  -6.3  -4.47679   AAATGCGGTATTTTT         CTTGTTTTTTGC CCC GCAGAAA-CAAG         TTTATATTTTAGATT
MHP7448_0087   7  72 242  112664 ..  112682 +    -9  -2.70863   TTTTTACCACAAACT             GCAAATAA AAA TTATTTGC             CTGATTTTTTTACTA
       nox  12 100  40  104543 ..  104567 +  -6.5  -6.08342   ATTATTTAATAAAAA          TGGTTTCACTT TTA AAGTAAAACCG          TTTTTTTATTTCTTA
MHP7448_0074   8 100 231   96652 ..   96697 + -10.1  -4.93177   AGATTGTATAAAAAA CCGAGTTTTTAGA-AAAAAAAT GAA ATTAATTTATCTAAAAACTCGG TTTTCTTAATTTTTC
MHP7448_0036   4  72 471   48797 ..   48807 +    -4  -5.41143   TTTCGTTGAAAAAAT                 CAAA ATT TTTG                 TTTTTTTCAAAGATA
MHP7448_0030   2  51  23   37193 ..   37203 +  -2.6  -4.09015   CTTTAATTTATGTTA                 TTTT TTA AAAA                 TTTGTCGTATCTTTT
MHP7448_0017   5  48   2   18165 ..   18179 +  -2.2  -3.91674   AAAATTTTAATTAAT               TTTTTT TTG AAAAAG               TATTTTATATATAAC

SUMMARY

110 putative operon ends contain 671 possible terminators.
Percent operon ends hit by terminators of confidence >= x:
	x	#>=x	hits>=x	%hits>=x
	100	24	23	20	18 %
	99	24	23	20	18
	98	24	23	20	18
	97	24	23	20	18
	96	24	23	20	18
	95	31	27	24	22
	94	31	27	24	22
	93	34	29	26	24
	92	34	29	26	24
	91	35	30	26	24
	90	38	31	26	24
	89	41	34	29	26
	88	43	35	30	27
	87	45	37	32	29
	86	47	39	34	31
	85	47	39	34	31
	84	50	42	37	34
	83	53	44	39	35
	82	55	46	40	36
	81	58	49	42	38
	80	63	54	46	42
	79	69	60	49	45
	78	75	64	50	45
	77	79	65	50	45
	76	83	67	50	45
	75	91	74	53	48
	74	93	75	53	48
	73	103	83	55	50
	72	110	89	60	55
	71	115	93	62	56
	70	127	104	66	60
	69	131	107	67	61
	68	136	111	70	64
	67	141	113	70	64
	66	152	118	73	66
	65	157	122	76	69
	64	170	131	78	71
	63	175	134	80	73
	62	187	143	84	76
	61	197	150	85	77
	60	206	157	86	78
	59	215	163	87	79
	58	231	175	88	80
	57	242	184	89	81
	56	257	195	92	84
	55	282	214	93	85
	54	298	224	93	85
	53	318	241	95	86
	52	333	250	95	86
	51	352	263	96	87
	50	366	273	99	90
	49	405	299	101	92
	48	415	308	103	94
	47	430	318	104	95
	46	456	337	104	95
	45	495	367	105	95
	44	520	386	108	98
	43	553	410	109	99
	42	578	427	110	100
	41	613	456	110	100
	40	632	466	110	100
	39	664	490	110	100
	38	671	496	110	100
	37	671	496	110	100
	36	671	496	110	100
	35	671	496	110	100
	34	671	496	110	100
	33	671	496	110	100
	32	671	496	110	100
	31	671	496	110	100
	30	671	496	110	100
	29	671	496	110	100
	28	671	496	110	100
	27	671	496	110	100
	26	671	496	110	100
	25	671	496	110	100
	24	671	496	110	100
	23	671	496	110	100
	22	671	496	110	100
	21	671	496	110	100
	20	671	496	110	100
	19	671	496	110	100
	18	671	496	110	100
	17	671	496	110	100
	16	671	496	110	100
	15	671	496	110	100
	14	671	496	110	100
	13	671	496	110	100
	12	671	496	110	100
	11	671	496	110	100
	10	671	496	110	100
	9	671	496	110	100
	8	671	496	110	100
	7	671	496	110	100
	6	671	496	110	100
	5	671	496	110	100
	4	671	496	110	100
	3	671	496	110	100
	2	671	496	110	100
	1	671	496	110	100
	0	671	496	110	100
