# Supplementary material for: Rapid, accurate, computational discovery of Rho-independent transcription terminators illuminates their relationship to DNA uptake
Source: Genome Biol. 2007 Feb 21;8(2):R22. doi: 10.1186/gb-2007-8-2-r22 (PMC1852404; doi:10.1186/gb-2007-8-2-r22)
Supplement: Additional data file 2 — As described in the text, the entire robust tail-to-tail region is searched; if the region is less than 500 nt, then the 500 nt downstream of the stop codon is searched (stopping if a gene start is encountered). In the case of ties, all terminators with the high score are output. [file gb-2007-8-2-r22-S2.zip › Mycoplasma_hyopneumoniae_J.ttperf]

  MHJ_0016   9  65 396   16307 ..   16319 -  -3.5  -4.95876   AATCAGAAGCAAAAA                TTTTT TGA AAAAA                TTTATACTTTTAAAT
       lsp   3  45  50   30511 ..   30521 -  -2.6  -3.61517   ATCTTTTGGGAATAA                 TTTT CAA AAAA                 TAAGTTAGAAAAAAT
      vacB   8  57  18   41645 ..   41659 -  -4.4  -3.82486   ATGGAAGATTAATAA               TTTTTT TAA AAAAAA               AGTGATAAAACTGAA
      uvrC   8  82  16   78879 ..   78924 -    -8  -4.70626   TAATAAGCTTAAAAA TTAAATTTTGTTAACTTATT TTTTTC AAAAAGATAACAAAATTTAA ATGCTGAAATTTGAA
      fusA   7  86  41   89910 ..   89954 -  -6.7  -5.28826   AAATTGTATAAAAAA CCGAGTTTTTAGAAAAA AATGAAATTAA TTCATCTAAAAACTCGG TTTTCTTAATTTTTC
      deoA   7 100 124   97799 ..   97823 - -12.3  -5.11063   ATTATTTAATAAAAA          CGGTTTCACTT TTA AAGTAAAACCG          TTTTTTTACTTTTTA
      uvrA   7  74 343  111086 ..  111103 -  -5.7  -4.89852   GTAGATCCACAAAAA             TACTATA AATT TATAGTA              TTTTTGTCGAAGAGT
      clpB   3  71 358  129059 ..  129087 -  -6.1  -4.33754   AACTACAACTGAAAA        TTCCGTTAATTCC AAA AAAATTATCGGAA        TTTTACCTGTTTCAA
  MHJ_0103   3  56  26  136500 ..  136517 -  -4.3  -4.07868   TTATAGGTATATAAA             TTTTTTA GACT TAAAAAA              TTTATGAAAAATTAT
  MHJ_0115   3 100  30  155642 ..  155661 -    -8  -5.93252   CTCAAAAATAAAAAA            GTACTATA AATT TATAGTAC             TTTTTTAAATTCAGA
      rpmB   4 100  55  158021 ..  158037 -  -6.6   -5.8096   TATAAAAAATAAAAA              CTCCAA TAATT TTGGAG              TTTTTTAAATTCAAT
      lip2  13  84  29  165199 ..  165233 -  -9.6  -4.07687   ATTTGGTTTTTAAAA     CCAAGTTTTTAATTTT CAA AAATTTAAAAACTTAG     AAGTTGCTTTATAAA
  MHJ_0146   4  48 376  183084 ..  183096 -  -3.4  -3.52539   CAATTCGAAGTAGAA                GCAA AAAAA TTGC                TAAAAAATTCTTTCA
  MHJ_0146   4  48 208  183248 ..  183264 -  -4.5  -2.72436   TTATAACGAAATTCA              GATTAAT ATC ACTAATC              AAAAAGTAATTGATA
      rplQ  10 100 127  197596 ..  197652 - -18.7  -2.58892   ATTTACATCAATTTA CGTATTCTTTTTGATTTTTATATTAAA TTT TTTGATATAAAAATCAAAAAGAATAGG AAAATTTGCCTCGCA
  MHJ_0196  10  82  14  220845 ..  220868 -  -9.8  -3.64259   AAGGATGTTTAATAA          TGCAAATTTT TATA AAAATTTGCA           TTTCTAGCCAAAATT
      trmE   5  84  35  231122 ..  231152 -  -6.3  -5.14563   TTGCTTATCAAAAAA      TTGGCAATTGTAAC TCCG GAT-CAATTGCCAA       AACGATAAAATCACT
  MHJ_0214   3  93  41  249506 ..  249525 -    -8  -5.15969   TCTGAATTTAAAAAA            GTACTATA AATT TATAGTAC             TTTTTTATTTTTGAG
  MHJ_0229   6 100  56  270254 ..  270293 -  -9.1  -5.86609   TTAAAAAAATAAAAA  TAACAAAAAATTAGAAGT TAAAT ACTTCTAATTTTTT-TTA  TATTTTATCCAAATT
  MHJ_0238   8  71  90  280878 ..  280914 -  -5.4  -4.56597   TTTTTTGGTTAAAAA    TTTAAAAAATATTACC AACAA GGTAATCTTTTTTAAT    TCACTAATAGATGAT
       lip   2  42 152  294034 ..  294047 -  -2.5  -3.35011   ATATCCAAACCAACA               TAATT CCAA AATTA                GACTAAGACAAGATT
      mgtA   5  65  14  308098 ..  308115 -    -2   -5.5112   TTGATGAAGAAAAAA             TTCAAC TTGATT GCTGAA              AAAATCAGGGTTTTT
  MHJ_0263  12  83  70  311910 ..  311958 - -10.8  -2.54387   TAAATTTCTAATTCA TTTCTAATTTAAAAAACACT ATAAAAACA AGTGTTTTTTAAATTAGAAT TATAAAAATAGAACT
  MHJ_0271  11  81 126  324786 ..  324808 -  -6.5  -4.75063   ATAAAACTGGAAAAA           TTCATTTTT TTTCC AAAAATGAA           CATTTTACGGGTTAT
  MHJ_0297   7  84 199  351223 ..  351267 -  -6.9  -5.02201   AAAACAGCACAAAAA TTCCTAAAGAATTTAAACCT TGAAGC AGTTTTAAATT-TTTAGGAA TTTATAATAAATAAA
  MHJ_0310   8  76 312  376847 ..  376881 -  -7.4  -4.02075   CAAATATTAATTAAA     GCCATTTTCAAATT TGAAAGT AATTTGAAAATTGC     TAAATTTATCCAAAT
  MHJ_0314   6  62  26  382650 ..  382666 -  -6.7  -3.04122   TTTTACCACAAACTA              CAAATAA AAA TTATTTG              CCTGATTTTTTTTAC
  MHJ_0327   5  68 171  394708 ..  394724 -  -2.3  -5.63857   AAAAATCTAAAAAAA              CTCTTAC TTT ATAAGAA              AAAAACAAAAAAACC
  MHJ_0342   7  89 268  416559 ..  416589 -   -10  -4.37658   AACTGGCTTAGAAAA       GAAAAAATCCTT ATAAATA AAGGATTTTTTC       AAGATTAAAATATTA
  MHJ_0350   3  50  15  426306 ..  426317 -    -3  -3.91792   ACAATTTAAAAAAAC                CAAA AAAA TTTG                 AATTTTTGTTTTTTT
  MHJ_0368   8 100  45  450800 ..  450819 -  -9.4  -5.32699   TTAAATATTAAAAAA            GTTGACTA AATT TAGTCAAC             TTTTTTTAATAAATT
  MHJ_0380   4  55 364  468764 ..  468776 -  -4.7  -3.66654   GATTGGAATTCTAAA                GGCGC TCG GCGGC                TCAACCCTGCTTACA
  MHJ_0385   4  54 257  477918 ..  477935 -  -4.9  -3.33737   TATCAATTCGCACAA             CAAAACC AAAT GATTTTG              TATTATTTGATGCAT
  MHJ_0403   5  95  67  490206 ..  490234 - -10.5   -4.5528   CAAAATGAAGGAAAA        TGCCCATATTTTT TTA AAAAATATGGGAA        TTTTTGCAAAAAACA
  MHJ_0410  13  73 120  498185 ..  498218 -  -9.1   -2.6006   AATTTATGCTATAAC     TGTTTTTTTAAGCAT CGCA ATGCCTAAAAAAACT      AACGAAATTCTTGAA
  MHJ_0420   4  63  64  510373 ..  510389 -  -4.4  -4.48823   AATTAATCGAGAAAA             CCTCGCG TGGT CG-GAGG              ATTACTAAAAAAGGT
  MHJ_0429   7  80 -16  521895 ..  521932 - -10.3  -3.14636   AAGCAACTTAATATA   TTCCCAAATTAATTTAA AAAA TTAAATTAATTTGAAAA    AAGTGCGGTTATAAC
  MHJ_0441  10  77 363  536721 ..  536756 -  -5.6  -5.00884   ACTTTTGGCAAAAAA    CTTAAAAAAGCG-CGGG AAA CCGGACACTTTTTTAAA    ATTATCTCATCAAAC
      rplA   8  82  30  578621 ..  578632 -    -3  -6.18768   AAAACATAAAAAAAA                CTTT TTTC AAAG                 TTTTTTTCTTTCCTT
      pepA  11  69 124  584534 ..  584552 -  -7.6  -3.34646   AAGGTTACAAACACA             GTTTTTAT CTT ATAAAAAC             TAAAAAAAGTTAAAT
       pfs   1  81  13  597808 ..  597833 -  -8.5  -4.33151   TATCATAATTTAAAA         TTTGCATAATT TAAT AATTACGCAAA          TTTTTTTAATATTTA
  MHJ_0493   6 100 198  624135 ..  624157 - -12.8   -5.4505   TTGGGTAATAAAAAA           GACCCGTAAT AAA ATTACGGGCC           CTAATTTTCACTAAT
      ackA   6 100  33  651199 ..  651230 -  -6.1  -5.86332   CTAACTTAAAAAAAA      TTAGGTTTTTGTT TTTTTT AATAAAAACCTAA       TTTTTTGTTGTATAA
  MHJ_0516   5  70 372  662185 ..  662203 -  -7.6  -3.42078   TATAGCTGAGTATAA             TTTTTGAA TAA TTCAAAAA             GCGATCAAAAAAGCG
  MHJ_0539   4  93 136  696615 ..  696649 - -10.4  -4.20516   GGTTGATTTAATAAA     TATTTTTCCTTTAT ACATAAA ATAAAGGAAAAATA     TTAAAAAAACTAGCT
      ktrA   3  56 113  706837 ..  706847 -  -2.6   -4.6856   TAAATACTGGAAAAA                 TTTT GTG AAAA                 TCAAAAATGTAGCAT
  MHJ_0580   5  67 378  747376 ..  747389 -  -3.9  -5.06414   GTTTTGCAACAAAAA               TTTTC CCGG GAAAA                ACTGCAAAATTGATT
  MHJ_0613   9 100 160  793704 ..  793721 -  -7.1  -5.72622   CTTAGAAATAAAAAA             CACTATA AATT TATAGTG              TTTTTTATAAAAATA
       dam   1  39 254  814895 ..  814919 -  -2.1  -2.90496   TTTTGTTTCAAATCA          GACGGCAAA AACAGGG CTTGCGGTC          GCTTTTAGATCGGAA
  MHJ_0627   6  66 118  821317 ..  821332 -  -2.4  -5.32608   AAAAAACTTAAAAAA              GCGCGG AAAA CCGGAC               ACTTTTTTAAAATTA
  MHJ_0630   4  75  59  827398 ..  827411 -  -2.5  -5.94743   GAAAAAAAAGAAAAA               TTATT AAAA AATAA                TAAAAATAATGCTTT
       gcp   4  65 338  836369 ..  836391 -  -7.8  -2.65532   ATTATTTGAAATTTA           TTTCAGGATT TAC AATCCTGCAA           ATTTCAAATAATTTA
      rpsI   9  95 168  852909 ..  852923 -  -5.7  -6.14618   TAGAAAATAAAAAAA               TCCCT AAAAA AGGGA               TTTTCCAAAATAATT
  MHJ_0662  15  82  57  868234 ..  868250 -  -5.2  -5.63103   TTTTAAGGAAAAAAA              CACTAT TTTCC ATAGTG              TTTTTTTATTTTTTT
  MHJ_0672   9 100 -44  891328 ..  891377 - -13.3   -4.3902   ATGAGAAAAAGTAAA GCTTTTTATTCAGATTTTTCAAT TAAA ATTGAAAAATCTGAATCAAATAC TTCTTCTTTTCCTTC
      valS   3 100   5  891331 ..  891374 + -15.8  -3.10636   AGAAAAAGTAAAGCT TTTTATTCAGATTTTTCAAT TAAA ATTGAAAAATCTGAATCAAA TACTTCTTCTTTTCC
  MHJ_0661   5  65 268  867895 ..  867912 +  -4.3  -4.86862   GTGTAAACACAGTTT             TTTAAAT TTTA ATTTAAA              TTTTAATTTTTTAAA
  MHJ_0661   5  65 269  867896 ..  867918 +  -3.6   -5.0538   TGTAAACACAGTTTT           TTAAATTTTA ATT TAAATTTTAA           TTTTTTAAACTACCC
  MHJ_0649   8  70 126  853029 ..  853042 +  -3.9   -5.1485   CGCTCCCGTAAATAA               CTATT TTTT AATAG                TTTTTATGTTAATTC
  MHJ_0635   8  65 184  836369 ..  836391 +  -7.8   -2.7873   ATTATTTGAAATTTA           TTTCAGGATT TAC AATCCTGCAA           ATTTCAAATAATTTA
  MHJ_0629   4  53 475  827857 ..  827869 +  -4.9  -3.17526   TGTATATGGGTTAAG                GTTAA AAC TTAAC                ATTTTCCCTTCATAA
  MHJ_0612   5  87 152  793704 ..  793721 +  -7.1    -5.252   CTTAGAAATAAAAAA             CACTATA AATT TATAGTG              TTTTTTATAAAAATA
      pulA   2  42 157  760438 ..  760448 +  -2.6  -3.24021   CCAAATCAATCCGAT                 TTTT TAC AAAA                 TTGACTATTTCAAGA
       fpg   8 100 172  747828 ..  747867 + -10.4  -5.00616   ACTAAATAAACAAAA  TCATTGAATTTTTCAGTT TCCA AATTAAAAAATTCAATGA   TTTTTTCAGGAGAAA
      nagA   6  67 398  742240 ..  742258 +  -6.2  -3.91897   TCAGGTTGAGTTTTT             TTATAAAA ATC TTTTATAA             TTTCTAGGTCAAGAA
  MHJ_0568   5  76 392  736258 ..  736271 +  -5.3   -5.1286   CGGGGCAAATTTTTT               GCAAA AATT TTTGC                TTTTTGTACTTTTTG
  MHJ_0564   3  77 450  731410 ..  731421 +    -3  -5.98675   CTACGATTCCCCTTC                TATC TCAA GATA                 TTTTTTATTTTTATG
  MHJ_0555   9 100 127  720052 ..  720092 + -12.9  -3.75153   TAAAAAATAAAAAAA  GACTAATTCACTTTAACAT TTT ATGTTAATTTGAATTAGTC  TTTAAATTAAAGAAA
      ktrB   5  79 178  709615 ..  709645 +  -8.6  -3.88583   CAGTTTTCAAAGAAA       TTTTTAAAAAAAAC CTA GGTTTTTTTAAAAA       TTTCTCCCGAGTTTC
  MHJ_0538   8  77  80  696719 ..  696754 +  -5.6  -5.00884   GTTTGATGAGATAAT    TTTAAAAAAGTGTCCGG TTT CCCG-CGCTTTTTTAAG    TTTTTTGCCAAAAGT
      gyrA   4  66 408  685826 ..  685845 +  -7.2  -3.29147   ATTATCAAAGGCAGG            CTCAGTAA AATT TTGCTGAG             TTACCTTGTATTGCA
  MHJ_0523   7  89  43  675996 ..  676013 +  -5.6  -5.65177   TTCAAAAATAAAAAA             CTTCAG TTTATT CTGAAG              TTTTTTTATGAATAT
  MHJ_0517   1  54 403  664974 ..  664990 +  -5.3  -3.34856   TTAAGGGTTTCTTCT              TTATTTT TTG AAAATAA              TTAACTTTGTAATCT
      pdhD   5 100  39  651070 ..  651099 +  -6.6  -5.86332   TTAAATTCTTAAAAA       CGATGTAAAAAA CTTTTT TGTTTTACATCG        TTTTTTTTAAATTAA
      pdhD   5 100 168  651199 ..  651230 +  -8.3  -5.60689   CTAACTTAAAAAAAA      TTAGGTTTTTGTT TTTTTT AATAAAAACCTAA       TTTTTTGTTGTATAA
  MHJ_0492   2  65 141  624134 ..  624158 +  -7.1  -3.11922   TTTGGGTAATAAAAA          AGACCCGTAAT AAA ATTACGGGCCC          TAATTTTCACTAATA
  MHJ_0482   4  71  32  610839 ..  610873 +  -5.4  -4.55849   AAAAATATAAAAAAA    TTTCAAAATTAAACT AAATTC AG-TTAATTTTGAAA     TTTGTTTCAGTTTTA
  MHJ_0471   7  95  -8  597808 ..  597833 +  -6.3  -5.66989   TATCATAATTTAAAA         TTTGCATAATT TAAT AATTACGCAAA          TTTTTTTAATATTTA
  MHJ_0460   7  72 -42  584427 ..  584445 +  -7.6  -3.72989   AAAATATTATTTTGA             TAAAATTG TAC CAATTTTA             TTTGAATATGAGTTT
      rluD   7  77  20  578621 ..  578632 +    -3  -6.01187   AAAACATAAAAAAAA                CTTT TTTC AAAG                 TTTTTTTCTTTCCTT
  MHJ_0440   5  58  17  537060 ..  537084 +  -2.4  -4.90296   AAAAAAATCAAAATC         TCAAAAT-TTA GTAC TAAGATTTTGA          TTTTTATAAAATTTT
  MHJ_0440   5  58  42  537085 ..  537095 +  -2.6  -4.90296   GTACTAAGATTTTGA                 TTTT TAT AAAA                 TTTTTGTCAAATTTT
      trmU   3  63  27  521903 ..  521924 +  -6.1  -3.53811   TAATATATTCCCAAA           TTAATTTAA AAAA TTAAATTAA            TTTGAAAAAAGTGCG
      ruvB   5  80  21  510458 ..  510482 +  -8.7  -3.96387   TTTTTTAGCTTTAAT          TCTCAAAAAGT GTA ACTTTTTGGGG          TTTGATTACCTTAAT
      metG   2  62 -20  498321 ..  498337 +  -6.7  -3.16683   AAATTAGAAAAACCA              TTTTTTC CAC GAAAAAA              TTAATAACCTAAAAT
  MHJ_0389   8  81  62  480801 ..  480844 +  -6.4  -4.84539   TAATTAATTATAATT TGAAATGAATGTTTCCCTA AATTTAA TAG-GAGACATTCATTTTA TTTTGTCTTTAATTC
  MHJ_0384  10 100  21  477400 ..  477450 + -18.7  -3.34414   TTAAAAAAACTACAT TTTGAGCAGATCCGCTTTTCT TAGAAAAAT AGAAAAGGGGATCTGCTCAAA TTAATAGTATTTTTA
  MHJ_0379   8  57 414  469457 ..  469471 +    -5  -3.70401   CCTCAGTTGAGTGGA               TGTCAA AAA TTGGCA               TATTTCTCCTTTTCT
  MHJ_0367   5 100 268  450800 ..  450819 +  -9.4  -5.54894   TTAAATATTAAAAAA            GTTGACTA AATT TAGTCAAC             TTTTTTTAATAAATT
  MHJ_0353   8 100  41  431362 ..  431376 +  -6.4  -5.83226   TATCACATAAAAAAA               GCGCTA ATT TAGTGC               TTTTTTTATTGAATT
  MHJ_0353   8 100 330  431651 ..  431668 +  -7.1  -6.14618   AAAAATTTAAAAAAA             GACTATA AATT TATAGTC              TTTTTTTGTTTTATG
       hit   6  45  76  426353 ..  426374 +  -2.5  -3.74615   CTTTTTTAAATAAAC           TTTA-TTGAT TTG ATCAACTAAA           TTATATCTATTTGTC
       hit   6  45 465  426742 ..  426758 +  -2.4  -3.75461   TTTTTTCTCAATATT              TTTTAA ATTCA TTAAAA              TTTGATACAAATTTC
  MHJ_0341   2  63 399  416120 ..  416137 +  -5.7  -3.84825   ATCAAACTTTTTTGC             CAATTTA TTAT TAAATTG              TTTCATATACATGCA
  MHJ_0328   8  77   2  396591 ..  396626 +  -5.6  -5.00884   GTTTGATGAGATAAT    TTTAAAAAAGTGTCCGG TTT CCCG-CGCTTTTTTAAG    TTTTTTGCCAAAAGT
  MHJ_0316   2  47 446  386020 ..  386033 +  -3.9  -3.08604   AAAGTTTTGCATATT               TAAGA AAGT TCTTA                TAATTTAATTTAATT
  MHJ_0313   7  65 246  382515 ..  382540 +  -6.3    -3.694   AATTGGCTCATTTTT         CTTGTTTTTTGC CCC GCAGAAA-CAAG         TTAATTATTTTAGAT
  MHJ_0300   6  56  15  363091 ..  363102 +    -3  -4.41302   AAATAATTTTAAAGT                CTAA AAAA TTAG                 TTTATTAATTTAGTC
  MHJ_0300   6  56 157  363233 ..  363243 +    -4  -4.09685   AATACTAAAAAAAGA                 GTAA AAT TTAC                 TTTTAAAAGATAAAA
      ugpQ   5  74 331  351223 ..  351267 +  -6.9  -3.97947   AAAACAGCACAAAAA TTCCTAAAGAATTTAAACCT TGAAGC AGTTTTAAATT-TTTAGGAA TTTATAATAAATAAA
  MHJ_0283   5  54  -9  339189 ..  339199 +  -2.6  -4.37886   AGTTATTAAGCAAAA                 TTTA GCT TAAA                 TTTTCTAAAAAATAA
      pyrG   1  48  83  327966 ..  327978 +  -4.8  -2.52676   ATGAAACTAAACAAG                CCAG AATTA CTGG                TGAGTTAAAAAAATA
  MHJ_0262  11 100  14  311911 ..  311957 + -14.3  -3.31144   AAATTTCTAATTCAT TTCTAATTTAAAAAACACT ATAAAAACA AGTGTTTTTTAAATTAGAA TTATAAAAATAGAAC
  MHJ_0244   2  50  41  294237 ..  294251 +  -4.4  -3.06312   CATTAATTAGGTCAC               TTTTTT CAT AAAAAA               TTGCATGGCCAGTTT
      rpsT   8  58  49  280889 ..  280903 +  -4.3  -4.26777   AAAATTTAAAAAATA               TTACC AACAA GGTAA               TCTTTTTTAATTCAC
      rpsT   8  58 270  281110 ..  281122 +  -3.5  -4.47052   CAATATCAGGTTGTT                TTTTT CTG AAAAA                TATTTTTTGTTTGAT
  MHJ_0228   7 100  26  270264 ..  270284 +    -7  -6.18768   AAAAATAACAAAAAA            TTAGAAGT TAAAT ACTTCTAA            TTTTTTTTATATTTT
  MHJ_0228   7 100  65  270303 ..  270346 + -14.4  -3.24755   TTTTTATATTTTATC CAAATTTTTTCTTTAATTTT AATT AAAATTTAAGAAAAAATTTG ATTTATTTCCAAAAT
  MHJ_0213   6 100  31  249506 ..  249525 +    -8  -5.93252   TCTGAATTTAAAAAA            GTACTATA AATT TATAGTAC             TTTTTTATTTTTGAG
  MHJ_0204  13  70 195  231393 ..  231403 +    -4  -5.14563   GGAAGGAATTAGCAA                 CAAA TTC TTTG                 TTTTTTCCTAAAAAA
      rluB  10  82 378  197948 ..  197974 +  -2.9  -6.17292   CCATAAAGGAAGCTA         AGAATTTGCCG ACGGG CGGCAAGATCG         TTTTTTTTTGCCTTT
       tig   2  61 447  183869 ..  183882 +  -5.3  -4.03043   CAAGCTGCTCATGCG               CTTGT AAAT ACAAG                TATTTTTGAATTTAT
  MHJ_0124   2  63 231  162714 ..  162741 +  -5.6  -3.91084   GTTCCCCCTCCTTGT        GAAACATAACGA TAAA TCGGGATGTTTC         TTTCCTTGGCAATCC
  MHJ_0117   5  86  94  158021 ..  158037 +  -6.6  -5.16572   TATAAAAAATAAAAA              CTCCAA TAATT TTGGAG              TTTTTTAAATTCAAT
      rpsO   7 100  30  132849 ..  132870 +  -5.9  -6.01187   TAAATTTCAAAAAAA           TAGTGGTAA ATTT TAACCACTA            TTTTTTTATTTAATT
  MHJ_0087  11 100 343  111409 ..  111428 + -10.8  -5.27335   AAGCAAAAAACTGCA            CCACCAAA TTTA TTTGGTGG             TTTTTATTTAAAAAC
  MHJ_0083   6  74 107  105792 ..  105817 +  -6.3  -4.47679   AAATGCGGTATTTTT         CTTGTTTTTTGC CCC GCAGAAA-CAAG         TTTATATTTTAGATT
       nox  10 100  40   97799 ..   97823 + -10.1  -5.85011   ATTATTTAATAAAAA          CGGTTTCACTT TTA AAGTAAAACCG          TTTTTTTACTTTTTA
  MHJ_0070   9  82  14   89694 ..   89726 +  -5.1  -5.59564   AGATATATTTTACCC      TATTTATTTTTTTCT CCA AGTAAAAAATAAAAA      TTTTTTTAACTTTAT
  MHJ_0032   6  73 472   42048 ..   42058 +    -4  -5.41143   TTTCGTTGAAAAAAT                 CAAA ATT TTTG                 TTTTTTTCAAAGATA
  MHJ_0026   2  49  23   30477 ..   30487 +  -2.6  -4.09015   CTTTAATTTATGTTA                 TTTT TTA AAAA                 TTTGTCGTATCTTTT
      rluC   7  51 301   16982 ..   17001 +  -5.1  -2.94698   ATAATTGATATCTGC            CAAGTAA ATTTCA TTACTTG             ATATTATTTTTTCGT

SUMMARY

113 putative operon ends contain 691 possible terminators.
Percent operon ends hit by terminators of confidence >= x:
	x	#>=x	hits>=x	%hits>=x
	100	26	26	23	20 %
	99	26	26	23	20
	98	26	26	23	20
	97	26	26	23	20
	96	26	26	23	20
	95	33	29	26	23
	94	33	29	26	23
	93	36	31	28	25
	92	36	31	28	25
	91	37	32	28	25
	90	37	32	28	25
	89	39	34	30	27
	88	39	34	30	27
	87	40	35	31	27
	86	43	37	33	29
	85	43	37	33	29
	84	47	41	36	32
	83	50	43	37	33
	82	58	50	43	38
	81	61	53	46	41
	80	63	55	48	42
	79	66	57	49	43
	78	67	58	49	43
	77	73	64	54	48
	76	79	70	56	50
	75	84	75	57	50
	74	92	81	60	53
	73	100	87	62	55
	72	106	93	63	56
	71	112	96	66	58
	70	120	102	69	61
	69	129	106	70	62
	68	135	109	71	63
	67	139	112	73	65
	66	151	119	75	66
	65	168	130	82	73
	64	169	131	82	73
	63	190	148	86	76
	62	196	153	88	78
	61	211	164	89	79
	60	219	169	89	79
	59	222	170	89	79
	58	234	179	91	81
	57	244	186	93	82
	56	264	202	96	85
	55	272	207	97	86
	54	309	236	100	88
	53	325	248	101	89
	52	338	256	101	89
	51	351	265	102	90
	50	373	277	104	92
	49	389	289	105	93
	48	419	315	107	95
	47	441	329	108	96
	46	466	344	108	96
	45	503	374	110	97
	44	537	401	110	97
	43	564	422	110	97
	42	584	434	112	99
	41	622	465	112	99
	40	630	467	112	99
	39	674	505	113	100
	38	691	518	113	100
	37	691	518	113	100
	36	691	518	113	100
	35	691	518	113	100
	34	691	518	113	100
	33	691	518	113	100
	32	691	518	113	100
	31	691	518	113	100
	30	691	518	113	100
	29	691	518	113	100
	28	691	518	113	100
	27	691	518	113	100
	26	691	518	113	100
	25	691	518	113	100
	24	691	518	113	100
	23	691	518	113	100
	22	691	518	113	100
	21	691	518	113	100
	20	691	518	113	100
	19	691	518	113	100
	18	691	518	113	100
	17	691	518	113	100
	16	691	518	113	100
	15	691	518	113	100
	14	691	518	113	100
	13	691	518	113	100
	12	691	518	113	100
	11	691	518	113	100
	10	691	518	113	100
	9	691	518	113	100
	8	691	518	113	100
	7	691	518	113	100
	6	691	518	113	100
	5	691	518	113	100
	4	691	518	113	100
	3	691	518	113	100
	2	691	518	113	100
	1	691	518	113	100
	0	691	518	113	100
