# Supplementary material for: Rapid, accurate, computational discovery of Rho-independent transcription terminators illuminates their relationship to DNA uptake
Source: Genome Biol. 2007 Feb 21;8(2):R22. doi: 10.1186/gb-2007-8-2-r22 (PMC1852404; doi:10.1186/gb-2007-8-2-r22)
Supplement: Additional data file 2 — As described in the text, the entire robust tail-to-tail region is searched; if the region is less than 500 nt, then the 500 nt downstream of the stop codon is searched (stopping if a gene start is encountered). In the case of ties, all terminators with the high score are output. [file gb-2007-8-2-r22-S2.zip › Mycoplasma_mobile_163K.ttperf]

  MMOB0040   6 100  -4    3050 ..    3078 - -14.9  -4.07437   AAAAGTATCAAATAA        TATAAAAAGCACT AAA AGTGCTTTTTATA        TTATTTTCAAAAATA
      xylH   1  44 449   12983 ..   12993 -  -2.6  -3.39216   TTTTCATTTAAAAAC                 TTTA AAT TAAA                 TGAGCTTTTAATTAG
  MMOB0180   5  71 212   21239 ..   21251 -  -4.9  -5.06451   TATGAGCTTAAAAAA                CTTTT TGA AAAAG                CCGATTTAATCACTT
  MMOB0210   8 100 457   23715 ..   23749 -   -14  -3.67417   ATATTTAATTTTAAA     TAATAAAAAAACTAGA AAA CCTAGTTTTTTTATTA     TTTTTTTCATAATTG
  MMOB0300   1  37 209   42481 ..   42495 -  -2.1  -2.73622   ATAAGAATGATACTA               CACCA AAACA TGGTA               TCAGGTGATAGTAAA
      lplA   7  75 388   78772 ..   78792 -  -2.6  -5.93809   CTTCTACAAAAAAAA            CAATTAGT GAAAA ACTAAGTG            ATTTTAAAAGAAGAA
      mgpA   8  64  11   88236 ..   88253 -  -5.7  -4.17906   AATGAAATCAAATAA             CATTAAA TATT TTTAATG              GTAGACTTTGTTATG
      nifU   1  84   6   99769 ..   99782 -  -5.3  -5.79526   ATAGCCCAAAAAAAA               TTCAG GAAA CTGAA                TTTTTTTATTTGTGC
  MMOB0890   6  81   7  114494 ..  114509 -  -6.2   -5.4477   AAATCTTTAAAAAAA              CATCTA TTAC TAGATG               TTTTTTTTAACCATT
  MMOB0970   1  39  71  126328 ..  126344 -  -2.3  -3.14261   GAAAAACCTATTTAA              GATATTT ACT AAATTTC              AATAAAATGAAATAA
  MMOB1060   6 100 -10  163745 ..  163762 -  -8.5  -5.80817   TCTAAGATAAAAAAA             GTGATAG TTAT CTATCAC              TTTTTTTATTAAATT
  MMOB1190   2  45 405  175823 ..  175840 -  -4.1  -2.70932   TTCTTTTTGTAATTA             TTGGGCA TGTT TTCCCAA              TCTACTTCAAATTTA
       gcp   4  61 294  183814 ..  183826 -  -3.5  -4.85618   AAATAATTAATAAAA                TTTTT GAA AAAAA                GACTACTCTAACTTT
       gcp   4  61  29  184079 ..  184091 -  -4.9  -4.25283   ATCTTTGGATGAAAA                TTCAT TTG ATGAA                GATTACCTTGAAACT
      ftsY   3  85  -3  194323 ..  194354 -  -9.8  -4.08064   AATTTCTGCTTAAAA      TTAAAAAAATCACT CTTG AGTAATTTTTTTAA       TCGATAGAATAATTT
  MMOB1700   4  72 422  232264 ..  232279 -  -2.6  -5.68023   CTATAATTAAAAAAA              GATC-CA ACT TGAGATC              TTTTTTTAATTCATT
      degV   7 100 204  242581 ..  242610 - -13.9  -3.91984   ATATTTTTCAAACAA       TTAAAAAAGAGAC AGCA GTCTCTTTTTTAA        TTGTAAAAGTAAAGC
      degV   7 100 148  242654 ..  242666 -  -7.7  -5.85244   AATGAAAATAAAAAA                GAGAC TTT GTCTC                TTTTTTATGATCAAT
      hemK   1  51 354  255833 ..  255843 -    -4  -3.64049   TTAACAATTTTGAAA                 GTAA AAA TTAC                 TAAAAGAGATTCACA
       lip   6  76   9  267632 ..  267647 -  -7.6  -4.46432   AAAAAATTATGAAAA              TAAGCC TTTT GGCTTA               TTTTTAAATTAAATT
      atpC   6  91 233  277118 ..  277137 -  -9.4  -5.05505   ATCATAAATTAAAAA            CTAGATGA AATT TCATCTAG             TTTTTAAAAAATAAT
      focA   8  93  -9  286848 ..  286877 - -11.1  -3.56366   AACAATTTTTTTAAA       TAAAAAATAAAGA AGTA TCTTTATTTTTTA        TTTTCATCTTTTTTA
       tuf   8 100  43  291471 ..  291496 - -10.7  -5.62288   GTAAGAAAATAAAAA         TAAAAAACACA TTCA TGTGTTTTTTA          TTTTGAGTTTAAGAT
      manB   7 100   3  313219 ..  313246 - -11.6  -4.55798   TAGTTTAAATTAAAA        TAAAAAATGAGA TTAA TCTCATTTTTTA         TTTTATATAATAGAA
  MMOB2690   7 100  -5  322295 ..  322325 - -15.8   -4.7261   ACGCACTAAAATAAA       TATTAAAAACTAGC ATT GCTAGTTTTTAATA       TTTATTTTTAATCCT
  MMOB2780   7  76  51  333458 ..  333492 -  -7.5  -4.45544   TTTTATTAATGAAAA     TAATGTTTTAATTAA AGACA TTAATGAAAACATTA     AAAAAGCTTCACTTT
  MMOB2880   6  68 -30  353710 ..  353727 -  -3.5  -5.29445   TTCTAATAAGAAAAA             TTATCCA CTTT TGAATAA              TAAGTAAAAATTTCT
  MMOB3070   3  58 279  375360 ..  375384 -  -5.9  -3.25093   ATACTCGAATCAATA          TTTTTAATGTT TTC AACATTTAAAA          GTAAATCTTTTGAAT
     mvspB   9 100 181  397832 ..  397856 - -11.7  -5.99154   TATTAAATAAAAAAA          TAAAAATACCT TAA AGGTATTTTTA          TTTTTTTATAAGTTT
  MMOB3270   9  95  18  404981 ..  405002 -  -8.1  -5.59962   TAAAATAAATAAAAA           CTTACTACC AATA AGTAGTAAG            TTTTTTATAAGTTAA
  MMOB3550   5  61 443  446159 ..  446172 -  -3.9  -4.57073   TATTTTTTCTAAAAA               TAGTT TTTT AACTA                CTTCTTCAATTCTTT
      clpB   9  91 -15  456328 ..  456347 -  -9.4  -5.02074   GTATTGCTTAAAAAA            TGCATTAG TTTA CTAATGCA             TTTTTTATAACAAGA
  MMOB3840   2  55 366  474981 ..  474996 -  -4.8   -3.5754   AAATATTTAAATTAA              TTTGAA AAAA TTCAAA               AAATAATTACTATAT
      ptsH   5 100  14  506474 ..  506492 -  -8.9  -5.33921   AAATTAATTAAAAAA             GATCCTC GTCAT GAGGATC             TTTTTTAACAAAATT
  MMOB4230   5 100 411  526948 ..  526967 -    -8  -6.02919   TTATAAATAAAAAAA            TAATGTTC ATAT GAACATTA             TTTTTAACTATTAAA
     chrA1  10  72  49  571185 ..  571201 -  -3.7  -5.54079   TTAAAAATTAAAAAA              TCAAGTA AAA TTCTTGA              ATTTTTCATTGGAAT
      pepA   9 100   9  580719 ..  580746 -   -13  -4.10429   AATTATTTCTCAAAA        TTAAAAACACCT TAAA AGGTGTTTTTAA         TTTTTAAATTATTTT
  MMOB4730   5  84  10  592690 ..  592707 -  -5.7  -5.83226   AATGTAATAAAAAAA             TTCATTT AGCA AAATGAA              TTTTTTAAACTAATT
     pcrA1   6  74 110  607621 ..  607634 -  -5.3  -4.98531   TTGCTAAATTAAAAA               CAGAT GTGA ATCTG                AATTTTAGTTTAGAA
  MMOB4990   3 100   6  622072 ..  622088 -  -9.5  -5.69793   ATAGCAAAGAAAAAA              CACTAGA ATA TCTAGTG              TTTTTTTATTTAAAA
  MMOB5080   5  93 400  633162 ..  633194 - -12.4   -3.3344   ACTCAATTTTGATAA      TTAAAAAAAGCAAT CTTGT ATTGCTTTTTTTAA      TTAGTTTGGATTTAA
      ahpC   7  57 319  658120 ..  658130 -  -5.4  -3.52207   GTAAATGACAACGAA                 GCTT TTA AAGC                 TCTTTATAGAATTTT
      leuS   8  89   3  672501 ..  672525 - -10.2  -4.63486   ATTTTTGGAACAAAA          TAAAAAAGCC ATAAA GGCTTTTTTA          TTTTAAATAATAAAA
      rpsA   1  77  68  689650 ..  689673 -  -4.6  -5.15969   TTTCAACCTAAAAAA          TCGCTTCCAA TCAT TTCAAAGCGA           TTCATTTTTTCGTTG
      thrS   6  75   8  700926 ..  700956 -  -9.3  -3.03771   TTAGATTTGGTAACA       TTTAAAAAAGAGC ATAAA ACTCTTTTTTAAA       TGTTCAATTAAGCTT
      pdhD   4 100   8  716134 ..  716172 - -16.5  -4.69664   GATATGATTGAAAAA   TTAAATAAAAAACTAGC TTAAT GCTAGTTTTTTATTTAA   TTTTCCTTTATTTCT
      thiJ   7 100  -3  724636 ..  724665 - -13.9  -3.64685   AAAATTGTTTAATAA       TTAAAAACACACT TAAA AGTGTGTTTTTAA        TTACCTCAAAGATTT
  MMOB6020   4  91  41  736412 ..  736440 -  -9.1  -5.00616   TGTTGTTCTAAAAAA        TAAAAAGTATCAA AAA TAGATACTTTTTA        TTTGCAAAAATTTCA
     mvspM   7 100  42  746298 ..  746323 -   -12  -4.69326   ATATTCAATATAAAA         CCCACAACAA GAGTTT TTGTTGTGGG          TTTTATTTAAATTTT
  MMOB6140   1  86 319  755751 ..  755763 -  -4.9  -6.00086   ATATCATAAAAAAAA                TAAAG AAA CTTTA                TCCTTATTTTTAAAA
      mscL   7 100  27  763957 ..  763973 -  -9.5  -5.60993   TGTTTTATAAAAAAA              GAAAGCA TTA TGCTTTC              TTTTTTTAAATTTGA
  MMOB6250   5  65 317  771137 ..  771151 -  -2.8  -5.32565   GAAGCAACTAAAAAA               GCAACT ACA AGTTGT               TTGAATAAATTTGAA
      rnhB   3  61 417  771871 ..  771881 +    -4  -4.58685   TTCTTTAGGAATTGA                 TGAT TTA ATCA                 TTTTTAAAACCATTT
  MMOB6180   7 100  26  763957 ..  763973 +  -9.5  -5.58209   TGTTTTATAAAAAAA              GAAAGCA TTA TGCTTTC              TTTTTTTAAATTTGA
      fruA  12  78 455  745475 ..  745485 +    -4  -5.77856   AAATCTTTAAAAATT                 TCTA GTA TAGA                 TTTTTTTAGTTTGTT
      licA   3  57 317  728839 ..  728853 +  -4.3  -4.19577   TTTCTACATTTGAAG               CAGAA TTTTT TTCTG               TTGTTTTAGCAATTG
  MMOB5880   9  95   4  724636 ..  724665 + -13.9  -3.06312   AAAATTGTTTAATAA       TTAAAAACACACT TAAA AGTGTGTTTTTAA        TTACCTCAAAGATTT
      wcaG   8 100 -26  716128 ..  716178 + -18.9  -5.00234   TCTAAAGATATGATT GAAAAATTAAATAAAAAACTAGC TTAAT GCTAGTTTTTTATTTAATTTTCC TTTATTTCTTTTTTA
      prsA   7  60 405  699641 ..  699652 +  -5.8  -3.33885   AATTTGACTTTGTTT                CAGC AAGA GCTG                 TTGCTCATTTAGATT
      napA  10 100   8  677786 ..  677817 + -13.4  -3.75863   TGAAATAATTTCAAA      TTAAAAAAATCACT TTAA AGTGATTTTTTTAA       TTTGATGCGAATTTT
       upp   9  85  -2  672501 ..  672525 + -10.2  -4.21194   ATTTTTGGAACAAAA          TAAAAAAGCC ATAAA GGCTTTTTTA          TTTTAAATAATAAAA
  MMOB5220   3  50  21  658473 ..  658488 +  -4.8  -2.88849   TTTCAAAAAAACTTC              CAATTT TTTA AAATTG               ATTTCGTCATGTAAA
  MMOB5220   3  50 446  658898 ..  658910 +  -4.9  -2.80579   TTGCTTGATCAAAAA                GATTT ACA AAATC                ATATTCTTTTCCAAA
  MMOB5130   4  68   7  642853 ..  642867 +    -5    -4.788   ATTTATTAAAAAAAA               TTCACT CTT GGTGAA               TTTTTAAATTAGTTT
      asnS   8 100 146  633159 ..  633197 + -15.1  -2.90617   AAAACTCAATTTTGA   TAATTAAAAAAAGCAAT CTTGT ATTGCTTTTTTTAATTA   GTTTGGATTTAAAAT
  MMOB4980   6 100  -5  622072 ..  622088 +  -9.5  -5.95539   ATAGCAAAGAAAAAA              CACTAGA ATA TCTAGTG              TTTTTTTATTTAAAA
      polA   3  75 323  608077 ..  608090 +  -3.9  -5.52909   ATATCCATCAGAATC               TGTTA AGAA TAACA                TTTTTTTAGCTCTTG
      recU   3  58 300  598432 ..  598467 +  -5.8  -3.19653   CATAGTGTTTGTTCC    TTTAGTTTTAA-ATGAT TTT ACCATATTAAAACTAAA    TTACTCAAATTCTGA
     hsp33   6  74  38  592690 ..  592707 +  -5.7  -5.07053   AATGTAATAAAAAAA             TTCATTT AGCA AAATGAA              TTTTTTAAACTAATT
       cls   3  57 462  571709 ..  571727 +    -6  -3.08471   AGCAAATTGAGTTGA             TACAACTC CAG GAGTTGCA             TTAGCTGCAGTTATC
      arsR   4 100   4  554338 ..  554356 +    -9  -5.47159   GAAGTAAGTTAAAAA             TAAAACTC AAA GAGTTTTA             TTTTTATTTATTCAA
      ktrA   7 100   1  536159 ..  536188 + -13.9  -3.60151   AAAAATACTCAATAA       TAAAAAACAACCA ATTA TGGTTGTTTTTTA        TTATGATTTCACAAA
  MMOB4240  11  63 242  529395 ..  529423 +  -3.4   -4.9448   ATCTGATACATCATA       C-AAAATTGTAAA ATCA TTTGCAATTTTAG        TTTTATTTACTAAAT
  MMOB4170   3  45 279  522048 ..  522058 +    -4  -2.78467   CAATTTGGAATTTAA                 GATT ATC AATC                 ATTGTAATTTCTGAC
      wcaA   3  88  61  512474 ..  512486 +  -6.3   -5.9003   AATAAATTAAAAAAA                CTCAT TTA ATGAG                TTTTTTTCTTAATTT
       fmt   5  91   9  506474 ..  506492 +  -9.6  -5.01732   AAATTAATTAAAAAA             GATCCTCG TCA TGAGGATC             TTTTTTAACAAAATT
  MMOB3830   9  61 287  475652 ..  475674 +  -4.2  -4.65168   GTGAGATGAAATTAC           CTGATTCAAA CCC TTTGAAATAG           TTTTTCAAATATGAT
       smf   1  51 -24  467160 ..  467172 +  -4.9  -3.09349   TAATGATGGAGCTAA                TTTTG TTA CAAAA                ATTGTTGTTTAATTT
  MMOB3640   7  95 -15  456328 ..  456347 +  -9.4  -5.24129   GTATTGCTTAAAAAA            TGCATTAG TTTA CTAATGCA             TTTTTTATAACAAGA
      rpmF   8 100   0  447815 ..  447855 + -20.3   -5.3658   ACGTAATGATCGTTA  GATATTAAAAAAACTCATT TGA AATGAGTTTTTTTAATATC  TTTTATTTTTATAAT
  MMOB3430   6  53  -2  436902 ..  436912 +  -2.6  -4.40037   GTTTTATTTCCAAAA                 TAAT CTA ATTA                 TTTTAATAATTCTTT
  MMOB3390   7  78  -8  432476 ..  432492 +  -6.6  -4.88407   AACAAAACAAAAAAA              CACGAA TAAAC TTCGTG              TTTTTAATTAAATAA
      polC   5  83   4  424927 ..  424952 + -10.7  -3.37533   AAAAAATGATAATAA         TAAAAACATCA TTAA TGATGTTTTTA          TTGATAATTTTGAAA
      rluD   4  87  46  404981 ..  405002 +  -7.4  -5.31456   TAAAATAAATAAAAA           CTTACTAC CAATAA GTAGTAAG            TTTTTTATAAGTTAA
       pyk   3 100  10  397832 ..  397856 + -11.7  -5.68039   TATTAAATAAAAAAA          TAAAAATACCT TAA AGGTATTTTTA          TTTTTTTATAAGTTT
      snf2   5  62 304  386588 ..  386602 +  -5.8   -3.5915   CTTGAATTATTTTAT               TCTATT AAA AATAGA               TTCAATTTTTTTGAT
      rpmA   5 100  -2  374734 ..  374755 +  -8.9  -5.64304   TTTGAAGAAAGAAAA           TAAACAACA TATT TGTTGTTTA            TTTTTTATTATCTTC
      potE  12 100   2  357813 ..  357837 + -13.1  -5.06103   TAATAAATAGTTAAA          TAAAAAAGCCT AAT AGGCTTTTTTA          TTTTTTAAAAATTCT
      hsdS   7  67  51  353737 ..  353756 +  -2.2  -5.50723   GAATAATAAGTAAAA            ATTTCTAA TTTA TTAGAAAA             TTTTTCTTTTAGTAA
      rplQ   7 100   8  313219 ..  313246 + -11.6  -4.57353   TAGTTTAAATTAAAA        TAAAAAATGAGA TTAA TCTCATTTTTTA         TTTTATATAATAGAA
      arcA   9  91   6  291465 ..  291502 + -11.7  -2.80464   TTTAAAGTAAGAAAA   TAAAAATAAAAAACACA TTCA TGTGTTTTTTATTTTGA    GTTTAAGATTAATAA
      gap1   3  89   9  277118 ..  277137 +  -9.4  -4.58663   ATCATAAATTAAAAA            CTAGATGA AATT TCATCTAG             TTTTTAAAAAATAAT
  MMOB1940  10 100  17  261096 ..  261131 + -16.6  -3.70412   TTGAACAAAACAAAA    TTTAAAAAAACAAAGC AAAT GCTTTGTTTTTTTAAA     TTAATTTATTGAATT
  MMOB1880   8  60  49  256259 ..  256296 +  -6.5  -2.51089   TAAGGTAACTAACTT   GGATAAAGTCAATTTTG TTAA TAAATTTGACTTTATCA    GTATCTATTTCAAGT
       tsf   9 100  21  242581 ..  242610 + -13.9  -3.31144   ATATTTTTCAAACAA       TTAAAAAAGAGAC AGCA GTCTCTTTTTTAA        TTGTAAAAGTAAAGC
      ackA   8  68  10  232264 ..  232279 +  -2.6  -5.66868   CTATAATTAAAAAAA              GATC-CA ACT TGAGATC              TTTTTTTAATTCATT
  MMOB1370   5  49 -22  194298 ..  194309 +    -3  -4.06562   CTTCTCAAAGAGTTT                TTAC ATTA GTAA                 TTTCTGCTTAAAATT
  MMOB1290   4  81 133  184260 ..  184290 +  -6.2  -5.30155   TATTTGCACTAACAC       CACCACCTACAA CAAGAGA TTGTGGATGGTG       TTTTTTAATTGCTAA
  MMOB1180   2  84 164  176399 ..  176415 +  -7.3  -5.28414   TGATTATCATCAAAA              CTAGGTT GGA GACCTAG              TTTTTCTATTTCTTC
  MMOB1050   5 100   6  163745 ..  163762 +  -8.5  -5.83226   TCTAAGATAAAAAAA             GTGATAG TTAT CTATCAC              TTTTTTTATTAAATT
     mvspA   5  95  31  129556 ..  129582 +  -9.7  -5.25656   TAATAAAAAACAAAA         TAAAATGAGAA ATCTA TTCTCATTTTA         TTTTTTGCTAGTTTT
  MMOB0880   7  86   6  114494 ..  114509 +  -6.2  -5.77853   AAATCTTTAAAAAAA              CATCTA TTAC TAGATG               TTTTTTTTAACCATT
  MMOB0770   5  88  12   99769 ..   99782 +  -5.3  -6.02919   ATAGCCCAAAAAAAA               TTCAG GAAA CTGAA                TTTTTTTATTTGTGC
      lip2   4  47  45   88280 ..   88294 +  -4.3  -3.05816   TATGAGTTAGATTTT               TGAAC TTTTT GTTCA               TTCAATCAAAAATCA
      dnaE  10  60 368   79537 ..   79551 +  -5.8  -3.53717   ACTTAATTGGTATCC               TTTTTC TAT GAAAAA               ATTTTTCAATTTTTC
  MMOB0290   0 NONE
  MMOB0200   4 100   8   23715 ..   23749 + -13.3  -5.58074   ATATTTAATTTTAAA     TAATAAAAAAACTAG AAAAC CTAGTTTTTTTATTA     TTTTTTTCATAATTG
  MMOB0200   4 100 357   24064 ..   24089 +  -9.3  -5.65678   ACTTAAATTTGAAAA         TATTTAACTAT ATTT ATAGTTAAATA          TTTTTTATATTTTGT
      phoU   7  91  -2   12742 ..   12768 + -11.1   -3.1959   AGCGAAGATCTTAAA         TAAAAAACCAC ATGTA GTGGTTTTTTA         ATTTCCTTTTATTCT
  MMOB0030   9 100  -4    3050 ..    3078 + -14.9  -4.17762   AAAAGTATCAAATAA        TATAAAAAGCACT AAA AGTGCTTTTTATA        TTATTTTCAAAAATA

SUMMARY

106 putative operon ends contain 605 possible terminators.
Percent operon ends hit by terminators of confidence >= x:
	x	#>=x	hits>=x	%hits>=x
	100	48	35	33	31 %
	99	48	35	33	31
	98	48	35	33	31
	97	48	35	33	31
	96	48	35	33	31
	95	59	40	37	35
	94	59	40	37	35
	93	63	43	39	37
	92	63	43	39	37
	91	70	49	45	42
	90	73	49	45	42
	89	78	51	47	44
	88	82	53	49	46
	87	84	54	50	47
	86	87	57	52	49
	85	93	59	54	51
	84	101	63	57	54
	83	103	65	58	55
	82	105	66	58	55
	81	108	68	60	57
	80	115	69	60	57
	79	118	70	60	57
	78	126	73	62	58
	77	128	74	63	59
	76	134	77	65	61
	75	142	81	68	64
	74	146	83	70	66
	73	148	85	70	66
	72	152	89	72	68
	71	154	91	73	69
	70	154	91	73	69
	69	157	94	73	69
	68	163	99	76	72
	67	164	100	77	73
	66	169	104	77	73
	65	172	106	78	74
	64	177	111	79	75
	63	179	112	80	75
	62	186	119	81	76
	61	201	129	85	80
	60	211	136	88	83
	59	222	143	88	83
	58	227	146	90	85
	57	236	155	93	88
	56	244	160	93	88
	55	261	175	94	89
	54	274	186	94	89
	53	291	202	95	90
	52	305	212	95	90
	51	318	222	97	92
	50	338	239	98	92
	49	361	257	99	93
	48	368	262	99	93
	47	410	290	100	94
	46	410	290	100	94
	45	448	320	102	96
	44	455	325	103	97
	43	493	352	103	97
	42	524	374	103	97
	41	525	374	103	97
	40	543	387	103	97
	39	561	397	104	98
	38	585	415	104	98
	37	605	433	105	99
	36	605	433	105	99
	35	605	433	105	99
	34	605	433	105	99
	33	605	433	105	99
	32	605	433	105	99
	31	605	433	105	99
	30	605	433	105	99
	29	605	433	105	99
	28	605	433	105	99
	27	605	433	105	99
	26	605	433	105	99
	25	605	433	105	99
	24	605	433	105	99
	23	605	433	105	99
	22	605	433	105	99
	21	605	433	105	99
	20	605	433	105	99
	19	605	433	105	99
	18	605	433	105	99
	17	605	433	105	99
	16	605	433	105	99
	15	605	433	105	99
	14	605	433	105	99
	13	605	433	105	99
	12	605	433	105	99
	11	605	433	105	99
	10	605	433	105	99
	9	605	433	105	99
	8	605	433	105	99
	7	605	433	105	99
	6	605	433	105	99
	5	605	433	105	99
	4	605	433	105	99
	3	605	433	105	99
	2	605	433	105	99
	1	605	433	105	99
	0	605	433	105	99
