# Supplementary material for: Rapid, accurate, computational discovery of Rho-independent transcription terminators illuminates their relationship to DNA uptake
Source: Genome Biol. 2007 Feb 21;8(2):R22. doi: 10.1186/gb-2007-8-2-r22 (PMC1852404; doi:10.1186/gb-2007-8-2-r22)
Supplement: Additional data file 2 — As described in the text, the entire robust tail-to-tail region is searched; if the region is less than 500 nt, then the 500 nt downstream of the stop codon is searched (stopping if a gene start is encountered). In the case of ties, all terminators with the high score are output. [file gb-2007-8-2-r22-S2.zip › Mycoplasma_mycoides.ttperf]

    rbsC-2   8 100  23   10047 ..   10059 -  -9.1  -5.94214   AATATAACAAAAAAA                TCGGG GTC CCCGA                TTTTTTATTATTAAA
      tnpB   6  61 -56   22165 ..   22197 -  -6.3  -3.33348   TTCAATATTATAACA      GGATTGTTTTCTGAA TTG TACAGGAGACAATCC      TTTTAATTTTTCTTT
      ftsH   3  72 101   49472 ..   49482 -    -4  -5.34555   TTACATTATAAAAAA                 CATA ACT TATG                 AGATCAAAAATTTAC
  MSC_0042   5  67 429   52141 ..   52160 -  -3.7  -5.06451   TATGATGGTAAAAAA            TTAATAG AAAGAA CTATTAA             ATCTCTATCAAGTCA
       tnp   1  60 247   79913 ..   79932 -  -6.5  -2.71335   CAAGAGAATAATTGA            GTAGAAC TTATAT GTTCTAC             TTTTCCTACGTTTCC
      phnE   5  86   7   93146 ..   93167 -  -3.7  -6.04324   TTAAAAAATAAAAAA           CCTAGAGTT TTTA AAATCCAGG            TTTTAATTAATAATC
       tnp   3  50 172  117478 ..  117490 -  -4.9  -2.64472   TATCTTTTAAAGGTA                GAAAA ATT TTTTC                TAAAGAAATAAAACT
       tnp   3  50 115  117526 ..  117547 -  -3.1  -3.67183   CACAACAAACAAAAT           CAATATTTT TTAA AAAATCTTG            TTTTTTAGCATTTCT
      lppC   7  84  -2  144887 ..  144918 -  -8.9  -4.25873   TTTTTATAAAAAATA      TAGCCGCTGAAAAC TGAGT GTTTTC-GCGACTA      AGTGGGAAACGTAGG
      tnpB   8  61 -56  160903 ..  160935 -  -6.3  -3.33348   TTCAATATTATAACA      GGATTGTTTTCTGAA TTG TACAGGAGACAATCC      TTTTAATTTTTCTTT
  MSC_0143   6 100  83  166751 ..  166783 - -10.7  -4.88326   AAAGAAAAATTAAAA      GGATTGTCTCCTGTA CAA TTCAGAAAACAATCC      TGTTATAATATTGAA
  MSC_0166   3  72 398  193487 ..  193499 -  -6.3  -4.44974   TCAAATTCTATAAAA                CAAGA ACA TCTTG                AAAATATAGTTTCAG
  MSC_0175   6 100  65  204074 ..  204106 - -10.7  -4.88326   AAAGAAAAATTAAAA      GGATTGTCTCCTGTA CAA TTCAGAAAACAATCC      TGTTATAATATTGAA
  MSC_0195   2 100 248  230535 ..  230566 -  -8.9  -6.02919   TTACAAACAAAAAAA      TAGTGCTATTAGA TTTAAT TCTATTAGCACTA       TTTTTATTTCATTTA
  MSC_0227   4 100 322  260727 ..  260744 -  -9.9  -4.77778   AATAAATAGAGAAAA             CCTTGGA AAAT TCCAAGG              TTTTTTTATACATTT
  MSC_0241   6  93   6  275303 ..  275324 -  -9.5   -4.5774   GATCAATAATCAAAA           CAAGAGACC ATAT GATCTCTTG            TTTTTTTATACTTCT
  MSC_0248  10  87  10  282505 ..  282536 -    -4  -6.17669   AATAAAATAAAAAAA      CTGAACTAACAAA ATAAAGA TTTGTTA-TTCAG      TTTTTTGTATTATAC
      glpF   6 100  21  291655 ..  291671 - -10.9  -5.59534   AATGATAATAAAAAA              GCTCATC ATT GATGAGC              TTTTTTTGACTAAGT
  MSC_0275   7  68 275  314890 ..  314903 -  -5.3  -4.47551   ATTGAATCTATAAAA               GCTAA AGAT TTAGC                TAATAAAGCTTTAGA
      rpsD   3 100  24  316922 ..  316937 -  -7.6  -5.97979   AGAAGAATAAAAAAA              TCAAGC TTAA GCTTGA               TTTTTATTATGGGTT
  MSC_0283   4  67 157  323259 ..  323273 -  -7.2  -3.42726   AAAAATTAGTTATAA               TGATCA AAT TGATCA               AATAAAAGAATTTAA
       ctp  11 100  -9  329283 ..  329298 -  -7.6  -5.74086   AAAGCAAATAAAAAA              TCAAGG TTAT CCTTGA               TTTTTTTTATCTTCT
  MSC_0314   6 100 246  354209 ..  354229 -  -8.4  -5.80817   TTTAATATAAAAAAA            CAAGATGA TTTTT TCATCTTG            TTTTTATTCTGATTG
  MSC_0320   5  59 245  366323 ..  366333 -  -5.4  -3.56092   TCATTATCTTTTAAA                 GCAT TAA ATGC                 TTATTTTAGAACTAA
       tnp   3 100 113  379946 ..  379964 -  -8.9  -5.44721   ATGATGGGAAAAAAA             GTAGGGT TTTAG ACCCTAC             TTTTACTTTTTATTT
  MSC_0343   4  79  12  392821 ..  392831 -    -4  -5.69473   TACATTATAAAAAAA                 CATA ACT TATG                 AGATCAAAAATTTAC
      infB   4  83   8  397353 ..  397373 -    -4  -5.93809   TTTGTATAAAAAAAA            GACAGACT AGGGG AGTCTGTT            TTTTTAATTATTTAA
  MSC_0382   6  86  97  434748 ..  434779 -  -8.9  -4.45201   TTTTATAAAAAAATA      TAGCCGCTGAAAAC TGAGT GTTTTC-GCGACTA      AGTGGGAAACGTAGG
       ppa   8  84  71  459895 ..  459911 -  -9.5  -3.80862   AAACGTAGGAGCAAA              TACTCCT TTA AGGAGTA              TTTTTTTATAATTTT
      recU   6 100  32  471484 ..  471516 - -10.7  -4.88326   AAAGAAAAATTAAAA      GGATTGTCTCCTGTA CAA TTCAGAAAACAATCC      TGTTATAATATTGAA
       lpp   4  47 373  484746 ..  484757 -    -3   -3.7732   CTTGGATATTAATAA                GATT ATTA AATC                 CTAGTTTTTCTAACA
  MSC_0445  12 100 427  499431 ..  499479 - -11.5  -3.87597   AGAAATTGATAATAA GATAGACTAAAATAAAATAAAAA ACT TTTTTAGTTTATTTTAGTACATC TTTTTTTTAGTCTTT
       lpp   1  44  86  512693 ..  512716 -  -3.9  -2.50935   ATTTGAGTTATTAAC          GCTACAACT TATAGT AGTTGTAGT           TAAACTTATAATTGA
  MSC_0476   5 100  15  541660 ..  541673 -  -8.1  -5.72254   TTAAATAATAAAAAA               TCCGG TGCC CCGGA                TTTTATTTTATAAAT
       hit   8  78  16  563952 ..  563969 -  -4.2  -5.59879   TATAAACATAAAAAA             TAGAAG TCAAAG CTTCTA              TTTTTTTGTAATTTA
  MSC_0513   4  93   7  585810 ..  585831 -  -7.4  -5.64421   AGTGTAAATAAAAAA           GTCATAAG TTAGAC CTTATGAC            TTTTTATTAGTTCTT
       tnp   4  85 169  592765 ..  592781 -  -8.1  -4.60255   ATAATTCTTTAAAAA              GTTAGTT AAA AACTAAC              TTTTTTTATTTTCTA
  MSC_0526   2  49  36  600150 ..  600183 -  -3.8  -3.38183   TTAGACATATAAAAC     CCCCATTTCCTGGA TTTTAG TCCGAAATATGGGG      TTCGGGAGACAAAAG
       ldh   7  79  86  605512 ..  605534 -  -4.1  -5.72053   TAATCAAATAAAAAA           TGCAGGTGT AGAGA AAACCCGCA           TTTTTTATTATTGTT
  MSC_0545   5  73 257  618842 ..  618855 -  -6.7  -4.30416   ATGATTAATTCAAAA               GCTCT TCCT AGAGC                TCATGCTGATGGAAT
      dinP   3  50 136  621898 ..  621914 -  -2.3  -4.01703   AGAACATTTAAACAA              TTGATAT GAT ATTTCAA              TATCTGGATTAGGGT
  MSC_0648   4  48 -12  742928 ..  742944 -  -3.8  -3.17798   TGATAAACTATCTAA              CTATTT AGATG AAATAG              ATATTAGAGAGATAA
  MSC_0664   2  54 -29  758367 ..  758383 -  -2.3  -4.44277   CATTAAAATTTAAAA              TCAACAA TTG TTCTTGA              ATATATTCATCTTTT
       tnp   8  70 259  768689 ..  768701 -  -3.5  -5.29716   CCAAGACAACAAAAA                TAAAT ACG ATTTA                AGATAAATAAATTAA
       fur   7 100 165  794285 ..  794299 -  -8.6  -5.60993   TCTCCTATAAAAAAA               TCACAC AAA GTGTGA               TTTAATTTCAAAATG
      arcC   6  68 199  802713 ..  802731 -  -7.5  -3.21726   GTCCAGAATAGGTAA             CTCTCTA GATAA TAGAGAG             GCTGAATATTTCTTT
  MSC_0707   6 100   6  809501 ..  809521 -  -8.4  -5.70829   AACATGATAAAAAAA            GAGAAGAT TTGTC ATCTTCTC            TTTTTTTATCAATCT
  MSC_0755   4  93 442  850617 ..  850632 -    -9  -4.88293   AATTTTAAAAATAAA              GAGCAC AGTA GTGCTC               GAGTTTTCTAATGGT
       tnp  12  89  90  896591 ..  896612 -  -4.4  -6.01369   TAAATAATAAAAAAA           TGCAGATC ATTATA GGTCTGCA            TTTTCTTATTTTTTA
       tnp  12  89  90  912530 ..  912551 -  -4.4  -6.01369   TAAATAATAAAAAAA           TGCAGATC ATTATA GGTCTGCA            TTTTCTTATTTTTTA
      deoC   6  62  88  941123 ..  941158 -  -2.9  -4.95547   TTTACAATAATAAAA   GCCCC-T-TT-TTTGATT TTT AATCAAATAATAAGGGGC   TTATTTTATATTAAT
      pldB   3  48 455  950807 ..  950847 -    -4  -3.18728   ATCTTTAATATTTAA  TTGCTGTTTTAGTTCATC TATTT GTTGTTCTAAATCAGCAA  TTTTTTCTTCTAATT
      pldB   3  48 112  951177 ..  951190 -  -2.4  -3.89822   TATTTATCTGATAAA               GCTT TAACTG AAGC                TCCTTTTTTATGTTC
       tnp   8  73 155  982257 ..  982267 -  -2.6  -5.69023   AAAAGATGAAAAAAA                 TATT AGG AATA                 GATCTTGGTGGGACT
       tnp   0 NONE
       tnp   4 100 174  998407 ..  998431 - -10.9  -5.64304   TAATATAATAAAAAA          GTTCAAATGCT AAT AACATTTGAAC          TTATAGAGTAGTTAT
  MSC_0900   6 100  63 1022390 .. 1022422 - -10.7  -4.88326   AAAGAAAAATTAAAA      GGATTGTCTCCTGTA CAA TTCAGAAAACAATCC      TGTTATAATATTGAA
       tnp   2  55 141 1045571 .. 1045585 -  -5.8  -3.06087   AATACAGTTTTAAGA               TTTAGT TTA ACTAAA               AGTAATAATAACTAT
      topA   4  60 173 1055650 .. 1055669 -  -3.6  -4.44667   TGTTTTAATAATAAA            GACTTAAT GAGC AGTAAGTC             TAAATTATTGCATTG
  MSC_0949   2  49  65 1078491 .. 1078514 -  -2.5  -3.86346   CTATTTTTTGATAAA          GCTTTGT GACAGGTAGG ACAAAGC           TTAACTAAATTTTCA
       tnp   5 100 108 1105307 .. 1105325 -  -8.9   -5.5454   CTAAATAAATAAAAA             TGCTAGG TCCCC CCTAGCA             TTTTTATTCTAATAT
       cps   4 100  19 1111104 .. 1111122 -  -8.2  -5.31519   ATATTTAAACAAAAA             GCAAGTAT TAA ACACTTGC             TTTTTTTATAGTTAT
       cps   4  72  41 1120744 .. 1120754 -    -4  -5.34555   TTACATTATAAAAAA                 CATA ACT TATG                 AGATCAAAAATTTAC
       cps   4 100  19 1126612 .. 1126630 -  -8.2  -5.31519   ATATTTAAACAAAAA             GCAAGTAT TAA ACACTTGC             TTTTTTTATAGTTAT
  MSC_1002   7  88 176 1138621 .. 1138653 -  -8.5  -4.88326   AAAGAAAAATTAAAA      GGATTGTCTGCTGTA CAA TTCAGAAAACAATCC      TGTTATGATATTGAA
  MSC_1012  10  91  31 1157094 .. 1157109 -  -4.7  -6.11229   AGCAAAATAAAAAAA              GCAAC CATATC GTTGC               TAAATTAATTTTTAT
  MSC_1023   5 100   6 1168368 .. 1168382 -  -8.6  -5.32699   TTAAATAGTAAAAAA               GGTTGT TAA ACAACC               TTTTTTTAATGATTA
  MSC_1037  10  91  31 1180851 .. 1180866 -  -4.7  -6.11229   AGCAAAATAAAAAAA              GCAAC CATATC GTTGC               TAAATTAATTTTTAT
  MSC_1048   5 100   6 1192125 .. 1192139 -  -8.6  -5.32699   TTAAATAGTAAAAAA               GGTTGT TAA ACAACC               TTTTTTTAATGATTA
  MSC_1061   2  67  44 1203465 .. 1203498 -  -3.8  -5.07275   TTAGACATATAAAAA     CCCCATTTCCTGGA TTTTAG TCCGAAATATGGGG      TTCGGGAGAAAGAAC
       lpp   5  70  68 1202072 .. 1202104 +    -5  -4.88326   TTCAATATTATAACA      GGATTGTTTTCT AAATTGTAC AGGAGACAATCC      TTTTAATTTTTCTTT
  MSC_1047   4 100 368 1192125 .. 1192139 +  -8.6  -5.58074   TTAAATAGTAAAAAA               GGTTGT TAA ACAACC               TTTTTTTAATGATTA
  MSC_1041   7 100 187 1183695 .. 1183731 +  -8.3  -5.60993   TTAATAATAAATTCT    CAAAAAGCAACAT CAAAGACGTCT ATGTTGCTTTTTG    TTTTTTTATACACAA
       tnp   6  73 120 1180635 .. 1180665 +  -7.1  -4.18697   AAAACCAATAAAAGC       TCATAAAATACTT CCGTA AAGCATTTTATGA       TTTTGCGATCATTTT
  MSC_1022   4 100 368 1168368 .. 1168382 +  -8.6  -5.58074   TTAAATAGTAAAAAA               GGTTGT TAA ACAACC               TTTTTTTAATGATTA
  MSC_1016   7 100 187 1159938 .. 1159974 +  -8.3  -5.60993   TTAATAATAAATTCT    CAAAAAGCAACAT CAAAGACGTCT ATGTTGCTTTTTG    TTTTTTTATACACAA
       tnp   6  73 120 1156878 .. 1156908 +  -7.1  -4.18697   AAAACCAATAAAAGC       TCATAAAATACTT CCGTA AAGCATTTTATGA       TTTTGCGATCATTTT
      epsG   8  87  16 1126612 .. 1126630 +    -6  -5.73339   ATATTTAAACAAAAA             GCAAGTAT TAA ACACTTGC             TTTTTTTATAGTTAT
      oppF   5 100   4 1122705 .. 1122723 +  -8.9   -5.2291   CTAAATAAATAAAAA             TGCTAGG TCCCC CCTAGCA             TTTTTATTCTAATAT
      oppF   3  72  71 1113106 .. 1113116 +    -4  -5.34555   GTAAATTTTTGATCT                 CATA AGT TATG                 TTTTTTATAATGTAA
      oppF   5 100   4 1105307 .. 1105325 +  -8.9   -5.2291   CTAAATAAATAAAAA             TGCTAGG TCCCC CCTAGCA             TTTTTATTCTAATAT
  MSC_0932   8  78  19 1058794 .. 1058807 +  -5.3  -5.22794   TCTTACATTAAAAAA               GGATA ATAT TATCC                TTTTTTACTAATTAT
      uhpT   6 100  75 1026877 .. 1026909 + -10.7  -4.88326   TTCAATATTATAACA      GGATTGTTTTCTGAA TTG TACAGGAGACAATCC      TTTTAATTTTTCTTT
      tnpB   8  61 -56 1022390 .. 1022422 +  -6.3  -3.33348   AAAGAAAAATTAAAA      GGATTGTCTCCTGTA CAA TTCAGAAAACAATCC      TGTTATAATATTGAA
  MSC_0882   4  72  12 1007002 .. 1007012 +    -4  -5.34555   GTAAATTTTTGATCT                 CATA AGT TATG                 TTTTTTATAATGTAA
       glk   5 100  45  998439 ..  998453 +  -7.2  -6.01369   ATTTGAACTTATAGA               GTAGTT ATT AACTAC               TTTTTTTATTATTTA
       glk   4 100  45  985137 ..  985151 +  -7.2  -6.01369   ATTTGAACTTATAGA               GTAGTT ATT AACTAC               TTTTTTTATTATTTA
      tnpA   4  53 460  968680 ..  968692 +  -4.9  -3.14878   TGATCTTTACAATGA                TGAAA TTA TTTCA                TATTCAATTCAAACC
      tnpB   6  64  33  959152 ..  959165 +  -2.5   -5.1166   GGGGGGAAACGTTTT               TTTAA ATTA TTAAA                TTTTTGATTTTGATA
       fic  10 100 222  953382 ..  953398 +  -8.1  -5.80951   ATGAAAAGATCTCAA              TGTACTT TTA AAGTACA              TTTTTTATTTTGAAT
      deoA   5 100  15  945014 ..  945037 +  -9.8  -5.63103   ATGAATAATAATTAA          TCCTATTTTA GTTG TAAAATAGGA           TTTTTTTAATTAAAA
  MSC_0827   4  62  48  941151 ..  941161 +    -4  -4.71186   TTTTTAATCAAATAA                 TAAG GGG CTTA                 TTTTATATTAATAAT
       tnp   6  79  95  924631 ..  924660 +  -5.2  -5.54403   AAACGTAGGAAAAAA       TGCAG-ATTATCT TAATT AGATAGTTCTGCA       TTTTTCTTATTTTTT
  MSC_0807   6 100   1  912522 ..  912559 +  -9.4  -5.22943   TGTTTAGATAAATAA   TAAAAAAATGCAGATC ATTATA GGTCTGCATTTTCTTA    TTTTTTAGATTTAAT
  MSC_0795   6 100   1  896583 ..  896620 +  -9.4  -5.22943   TGTTTAGATAAATAA   TAAAAAAATGCAGATC ATTATA GGTCTGCATTTTCTTA    TTTTTTAGATTTAAT
       tnp   4  76 227  888278 ..  888299 +  -4.6   -5.3236   TTTAAACATAAAAAA           TTTTATTG AAACAA CAATAAAA            TTTTTTCTAGATTAT
  MSC_0760   7 100   9  856189 ..  856201 +  -9.1  -5.97979   AGAATAATAAAAAAA                TGGGC AGT GCCCA                TTTTTTTATTATTAT
  MSC_0754   8 100  32  850433 ..  850450 +  -7.1  -6.23317   TAAATATATAACAAT             GTAAGTT TTAA AACTTAC              TTTTTTTATTTTTAT
  MSC_0733   2  68 413  838235 ..  838247 +  -4.9  -4.72272   ATAACTCTAACTAGT                CTAAA GTT TTTAG                TTTTTGATAAAGGAC
  MSC_0706   9 100   6  809501 ..  809521 +  -8.4  -5.65177   AACATGATAAAAAAA            GAGAAGAT TTGTC ATCTTCTC            TTTTTTTATCAATCT
       tnp   2  56 138  803094 ..  803111 +  -4.1  -4.04806   TTTGATCAATATATT             CTTGAGC TTGA GCTAAAG              TTATTTGATCTAAAG
  MSC_0690  10 100   6  794170 ..  794183 +  -6.7  -6.07969   AGAAGAATAAAAAAA               CTGGA CTAA TCCAG                TTTTTTTTAGTTTTC
  MSC_0671   8 100  72  768779 ..  768811 + -10.7  -4.88326   TTCAATATTATAACA      GGATTGTTTTCTGAA TTG TACAGGAGACAATCC      TTTTAATTTTTCTTT
      tnpB   2  55 226  758381 ..  758392 +    -3  -4.37595   ATCAACAATTGTTCT                TGAA TATA TTCA                 TCTTTTTATTTCTTT
      fruK   2  48 254  742650 ..  742672 +  -2.1   -3.9258   AATCAAGCAAAAATT           TTATTACAA AAAGG TTGTAAAAA           TGTTTTGGTTTCTCT
       lpp   3 100  22  703134 ..  703152 + -11.8  -4.84311   TTAGTTAGAAAAAAA             GCAAGACT TAA AGTCTTGC             TTTTATTATCTAAAA
       tnp   3  81  88  685032 ..  685060 + -10.5  -2.53911   AACTGGGAAACGTAG        GAAAAGTATGATT TAT AATCATACTTTGC        TGGATTGCAAATTCA
  MSC_0579   2  53  53  652405 ..  652416 +    -3  -4.35353   GCAACTTTATTTGAT                GAAT TTAA ATTC                 TTATTATTTTTAATT
  MSC_0575   8 100  10  649503 ..  649518 +  -6.2  -6.23545   AAATAATAAATTTAA              TGAACT TTTA AGTTCA               TTTTTTTTATTTAAA
  MSC_0575   8 100  66  649559 ..  649577 + -10.4  -4.67651   AAAAACACAAATAAA             CATGTCTT TTT AAGACATG             TTTATTTTCAAATAT
  MSC_0572   3  86 286  645876 ..  645892 +  -9.5   -3.8579   TTTGAATATAAAAAA              TGGATGT TTT ACATCCA              TTTGAATTATTAACT
  MSC_0569   6  66 438  643037 ..  643049 +  -6.3  -3.94051   GATGATTATTAGGAT                CATCA CCT TGATG                TTGTTCATTTGGTTT
  MSC_0550   4  89  19  626169 ..  626190 +  -8.8  -4.68994   ATTAGATATAAAAAA           GCGTTACT TTTTTT AGTAACGC            TTTTTAAATAATCCT
      pdhD   7  64   8  619104 ..  619114 +  -2.6    -5.243   CAAACTAAATTGATT                 TAAA AAT TTTA                 TTTTTTAATAATTTC
  MSC_0534   4  90 -16  608672 ..  608694 +  -6.4   -5.6473   AGAAAAAAGAAAAAA           TCGTAACT TCAAATT AGTTACGA           TTTTTTTAATCTTCT
      lip3   4  79 109  605505 ..  605541 +  -8.2  -4.14147   GAAAAAATAATCAAA    TAAAAAATGCAGGTGT AGAGA AAACCCGCATTTTTTA    TTATTGTTATTATCT
  MSC_0523   6 100  75  598754 ..  598786 + -10.7  -4.88326   TTCAATATTATAACA      GGATTGTTTTCTGAA TTG TACAGGAGACAATCC      TTTTAATTTTTCTTT
      recD   4  87  14  585810 ..  585831 +  -7.4  -5.23396   AGTGTAAATAAAAAA           GTCATAAG TTAGAC CTTATGAC            TTTTTATTAGTTCTT
       cbf   7 100 188  564142 ..  564161 +    -8  -5.50723   TCATTTGATAAATAA            TTAAATCC AGCT GGATTTAA             TTTTTCTTTTAATAA
      relA   8  95  20  541660 ..  541673 +  -8.1  -5.19275   TTAAATAATAAAAAA               TCCGG TGCC CCGGA                TTTTATTTTATAAAT
      rnhB   4  88 -16  484603 ..  484637 +  -6.5  -5.45652   CAATTAAAAAAATAA     GCAAAGAAACTAGTT AAAAA GACTAGAATCTTTGC     TTTTTTATTCAAAAT
  MSC_0362   4  72  12  414713 ..  414723 +    -4  -5.34555   GTAAATTTTTGATCT                 CATA AGT TATG                 TTTTTTATAATGTAA
  MSC_0348   6  90  -7  397355 ..  397371 +  -6.6  -5.73672   TGTATAAAAAAAAGA              CAGACT AGGGG AGTCTG              TTTTTTTAATTATTT
       tnp   6  67 263  393064 ..  393077 +  -3.9  -4.95957   CACCATTTTGAGTTA               CATTA AAAA TAATG                TTTTTAATTCCTTTA
  MSC_0331   4  72  41  380048 ..  380058 +    -4  -5.34555   GTAAATTTTTGATCT                 CATA AGT TATG                 TTTTTTATAATGTAA
  MSC_0318   7  86  23  363576 ..  363607 +  -8.9  -4.45201   CCTACGTTTCCCACT      TAGTCGC-GAAAAC ACTCA GTTTTCAGCGGCTA      TATTTTTTTATAAAA
  MSC_0313   7  65 -24  354500 ..  354512 +  -6.3  -3.66018   TCAAATTGTTTGTTT                GTATG ACC CATAC                TTCTTAACATAATCA
  MSC_0294   4  60 116  335510 ..  335522 +  -4.9  -3.85504   GGTTTTAATCCACCA                TTGAT CTC ATCAA                TTGATTTTTGATAAT
  MSC_0288   3 100  21  329283 ..  329298 +  -7.6  -6.12328   AAAGCAAATAAAAAA              TCAAGG TTAT CCTTGA               TTTTTTTTATCTTCT
       hpt   3 100   8  291655 ..  291671 + -10.9  -5.47821   AATGATAATAAAAAA              GCTCATC ATT GATGAGC              TTTTTTTGACTAAGT
       tnp   4  68  85  285932 ..  285963 +  -3.1  -5.15969   TTAAACTGGGAAACG      TAGGAG-AATTGGA AATAA TCCATTTACTCCTG      TTTTTTCAATTAAAA
     potCD   4 100   7  260727 ..  260744 +  -9.9  -5.68039   AATAAATAGAGAAAA             CCTTGGA AAAT TCCAAGG              TTTTTTTATACATTT
  MSC_0214   8  73  -8  248654 ..  248674 +  -3.3  -5.55695   CAACACAGAAACGAT            AAATACTAG TTT CTAGTGTTA            TTTTTTGTATTATTA
  MSC_0194   4 100 245  230535 ..  230566 +  -8.9  -5.41941   TTACAAACAAAAAAA      TAGTGCTATTAGA TTTAAT TCTATTAGCACTA       TTTTTATTTCATTTA
      tnpB   9  61 -56  204074 ..  204106 +  -6.3  -3.33348   AAAGAAAAATTAAAA      GGATTGTCTCCTGTA CAA TTCAGAAAACAATCC      TGTTATAATATTGAA
      tnpB   9  61 334  204464 ..  204487 +    -2  -5.06451   TTCTAGTTGATTGTA          TATTTA-AATT ATT AATTATAAATA          TTTTTTCAGCTAATA
  MSC_0165  12  90  77  193830 ..  193888 + -12.3  -2.99123   TTTTAATCTTATCCT ---ACGTTTCCCACTTAGTCGCTGAAAAC TGAGT GTTTTC-GCGACTAAGTGGGAAACGTAGG ATTAATTTTTATTTT
      tnpA   4  53 462  166399 ..  166411 +  -4.9  -3.14878   TGATCTTTACAATGA                TGAAA TTA TTTCA                TATTCAATTCAAACC
  MSC_0136   6 100  63  160903 ..  160935 + -10.7  -4.88326   TTCAATATTATAACA      GGATTGTTTTCTGAA TTG TACAGGAGACAATCC      TTTTAATTTTTCTTT
  MSC_0119   5  59  12  141991 ..  142001 +  -5.4  -3.58522   TTAAAAGAAACATAC                 GAAG AAT CTTC                 TATTTCTAATGAATT
      epsG   8  87  16  128616 ..  128634 +    -6  -5.73339   ATATTTAAACAAAAA             GCAAGTAT TAA ACACTTGC             TTTTTTTATAGTTAT
       tnp   5 100 189  117138 ..  117157 +    -8  -5.73672   TTATATACAAAAAAA            TAGGTTAT TAGA ATAACCTA             TTTTTTTAATTCTTT
      trmE   5  64 154  104672 ..  104709 +  -2.7  -5.14965   TGATTAACTAATTCA   GCTTTATTTGCATCATC ATTA GATTTTGCATTTAAAGC    TTTTTTAATAGCAGT
     comEC   9  73  69   93210 ..   93229 +  -2.2  -5.69473   TTTGATAGTTCTAGT            TTGTTTTG TAAA TAAAACAG             TTTTTTTATACTCTC
      lysS   6  73   5   79913 ..   79932 +  -6.5  -4.33165   CAAGAGAATAATTGA            GTAGAAC TTATAT GTTCTAC             TTTTCCTACGTTTCC
      ptsG   6 100  78   66945 ..   66977 + -10.7  -4.88326   TTCAATATTATAACA      GGATTGTTTTCTGAA TTG TACAGGAGACAATCC      TTTTAATTTTTCTTT
  MSC_0041  10  70   3   52608 ..   52620 +  -3.5  -5.32396   TAATGCTTTTTAATT                TTATT TAA AATAA                TTTTATTTTTAATAT
      acpD   2  68 126   32616 ..   32630 +  -7.2  -3.48766   TATGAATTACAGTAT               TTGCAA TTT TTGCAA               TGTTTGGGTTGTGAG
       p72   6 100  77   22165 ..   22197 + -10.7  -4.88326   TTCAATATTATAACA      GGATTGTTTTCTGAA TTG TACAGGAGACAATCC      TTTTAATTTTTCTTT
      gyrA   3 100  16   10047 ..   10059 +  -9.1  -5.64873   AATATAACAAAAAAA                TCGGG GTC CCCGA                TTTTTTATTATTAAA

SUMMARY

146 putative operon ends contain 792 possible terminators.
Percent operon ends hit by terminators of confidence >= x:
	x	#>=x	hits>=x	%hits>=x
	100	63	54	53	36 %
	99	63	54	53	36
	98	63	54	53	36
	97	63	54	53	36
	96	63	54	53	36
	95	77	55	54	37
	94	77	55	54	37
	93	92	59	57	39
	92	92	59	57	39
	91	94	61	59	40
	90	97	64	62	42
	89	100	67	65	45
	88	102	69	67	46
	87	108	74	71	49
	86	117	79	75	51
	85	118	80	76	52
	84	122	83	78	53
	83	123	84	79	54
	82	129	85	79	54
	81	130	86	80	55
	80	132	88	80	55
	79	142	96	84	58
	78	146	99	86	59
	77	149	101	86	59
	76	153	103	87	60
	75	155	103	87	60
	74	156	104	87	60
	73	169	116	94	64
	72	186	132	101	69
	71	186	132	101	69
	70	197	139	104	71
	69	200	140	104	71
	68	210	147	109	75
	67	218	154	113	77
	66	223	155	114	78
	65	231	159	115	79
	64	245	171	118	81
	63	249	175	118	81
	62	259	183	120	82
	61	273	193	124	85
	60	290	203	127	87
	59	298	209	129	88
	58	304	212	129	88
	57	317	223	129	88
	56	342	241	130	89
	55	358	253	132	90
	54	381	274	133	91
	53	396	286	136	93
	52	410	299	136	93
	51	454	333	136	93
	50	478	353	138	95
	49	503	372	140	96
	48	520	383	143	98
	47	535	395	144	99
	46	577	418	144	99
	45	605	441	144	99
	44	634	461	145	99
	43	668	487	145	99
	42	685	499	145	99
	41	714	519	145	99
	40	744	546	145	99
	39	782	576	145	99
	38	792	583	145	99
	37	792	583	145	99
	36	792	583	145	99
	35	792	583	145	99
	34	792	583	145	99
	33	792	583	145	99
	32	792	583	145	99
	31	792	583	145	99
	30	792	583	145	99
	29	792	583	145	99
	28	792	583	145	99
	27	792	583	145	99
	26	792	583	145	99
	25	792	583	145	99
	24	792	583	145	99
	23	792	583	145	99
	22	792	583	145	99
	21	792	583	145	99
	20	792	583	145	99
	19	792	583	145	99
	18	792	583	145	99
	17	792	583	145	99
	16	792	583	145	99
	15	792	583	145	99
	14	792	583	145	99
	13	792	583	145	99
	12	792	583	145	99
	11	792	583	145	99
	10	792	583	145	99
	9	792	583	145	99
	8	792	583	145	99
	7	792	583	145	99
	6	792	583	145	99
	5	792	583	145	99
	4	792	583	145	99
	3	792	583	145	99
	2	792	583	145	99
	1	792	583	145	99
	0	792	583	145	99
