# Supplementary material for: Rapid, accurate, computational discovery of Rho-independent transcription terminators illuminates their relationship to DNA uptake
Source: Genome Biol. 2007 Feb 21;8(2):R22. doi: 10.1186/gb-2007-8-2-r22 (PMC1852404; doi:10.1186/gb-2007-8-2-r22)
Supplement: Additional data file 2 — As described in the text, the entire robust tail-to-tail region is searched; if the region is less than 500 nt, then the 500 nt downstream of the stop codon is searched (stopping if a gene start is encountered). In the case of ties, all terminators with the high score are output. [file gb-2007-8-2-r22-S2.zip › Mycoplasma_penetrans.ttperf]

   MYPE110   5  60  30   14211 ..   14234 -  -3.1  -5.03145   TAAGTTTTTAAAAAA          GCAGTTAAC TATTAT GTCGACTGC           TTTTTTTCTTATTTA
   MYPE170   7  69 411   19449 ..   19484 -  -7.8  -3.13639   AATTTTAGGAAGATA    TGTTCTAACTCCTT CTATTTTT AAGGAGTTAGAAGA     AACTCAAGTTAGTCC
   MYPE270   8  91  12   37126 ..   37145 -  -9.4  -5.10077   AAATAGTTTAAAAAA            TCTATGAG ATAA CTCATAGA             TTTTTTTATTGTTAT
   MYPE480   3  86  28   58852 ..   58873 -    -6  -5.70829   AATAGGATAAAAAAA           TCTATAGA AATTAA TCTATAGA            TTTTTTGTTTTATAA
   MYPE750   2  83 -12   83693 ..   83714 -    -6  -5.56568   AGAGTATTAAAAAAA           GGAAATTA TTTATT TAATTTCC            TTTTTTTCTTTTTCC
   MYPE850   6  88  36   99998 ..  100015 -  -5.6   -5.9218   TATAGAATAAAAAAA             CTCCTT TTTAGT AAGGAG              TTTTTAATGATTGCA
   MYPE900   7  93  31  114974 ..  115002 -    -7  -5.94214   AATACAATAAAAAAA       CTTGTTT-TTATC ATTT GATAAGAAACAAG        TTTTTTTGTCTTTGA
  MYPE1000   5 100   8  126501 ..  126525 -  -8.7  -5.53991   TATTGATTAAAAAAA          GTTAGAAGTCA TAT TGATTTCTAAC          TTTTTTCTTATTTTT
  MYPE1035  10  93  93  128766 ..  128786 - -11.3  -3.53811   GTCATTCTGTTTAAA            TACTTTCTG TTT CAGAAAGTA            TTTTTTACTCTTATT
  MYPE1240   5  87  87  151077 ..  151099 - -10.7  -4.25104   GTTTGTTTATTAAAA           GACCAAAGT TAATT ACTTTGGTC           TTTCCTTAATTGAAA
  MYPE1390  12 100  19  167251 ..  167271 -  -7.7  -5.68039   AAAGTTATAAAAAAA            TACTAGACT TAA AATCTAGTA            TTTTTTTTATGTTGT
  MYPE1430   5  68   6  171144 ..  171178 -  -3.1  -5.54885   AACAGTAAGAAAAAA    TGTATTTACTCTCTAT TTTC AAAAAG-GTAAATACA     TTTTTTTATTCAATA
  MYPE1490   7  50 -41  176633 ..  176681 -  -3.4  -3.89182   TAATAATAATTGAAA TAAAAAATTATCTATTAGACCT ACTTG AGGGATAATGGATAATTTTTTT ATTCAATGTTTTATT
  MYPE1650   2  85  23  208227 ..  208246 -  -6.5   -5.4833   GCATTCAATAAAAAA            GATAGAG ATATAA CTCTATC             TTTTTTTGCTTTATA
  MYPE1770   9  90  24  222237 ..  222255 -  -7.5  -5.59357   ATGACATTAAAAAAA             CTTGTTG GGTTT CAACAAG             TTTTTTTAATTAATA
  MYPE1810   5  66 229  227297 ..  227311 -  -7.2  -3.19202   AAATAGAGCAAGAGA               TGCTTT GTT AAAGCA               GTAATAAATTTTACT
  MYPE1910   8  89  23  238946 ..  238973 - -10.8  -4.36063   AGAAGATGATGAAAA        TATCTAAGTCAG TTTA CTAACTTAGATA         TTTTTTATATTTATA
  MYPE2120   5 100 149  265606 ..  265628 -  -7.9  -6.11392   AAACAAATAAAAAAA           GATGAATAA GTAAT TTATTCATC           TTTTTTGTTTATTTA
  MYPE2170   8  55 173  272583 ..  272598 -  -4.8   -3.6501   AATAATTATTTCAAA              TAAGAA TACC TTCTTA               CCTTATTAATAATTT
  MYPE2240   8  69 324  282467 ..  282477 -    -4  -5.20633   AAAAAGAGATAAAAA                 CTTT GAT AAAG                 ATTTAATAACTATAA
  MYPE2310   5  49 253  289356 ..  289366 -  -2.6  -3.95378   CTAGACCCTAAAGAA                 TTTT CTA AAAA                 GTGTTTAGAATTATT
  MYPE2310   5  49 209  289400 ..  289410 -  -2.6  -4.00212   AAACCAAAAAATTAA                 TAAA TAA TTTA                 GGTTCATTAGTCATT
  MYPE2490   8 100  89  307899 ..  307925 - -12.6  -4.26188   CTTATATATTTAAAA         TATCTTTTAGTA AAT TACTAAAAGATA         TTTTTTATTACTTAT
  MYPE2570  10  67  14  325527 ..  325578 -    -2  -5.53288   TTTAATTTAAAAAAA TAAC-AAAATAATCTCTCCATTA GTAAATA TAGTGTAGAGATTATTTTTATTA CATTTATAAGGAATT
  MYPE2730   8  84  15  359832 ..  359856 -  -7.3   -5.1971   ATTAAAAAGTAAAAA          TCCTAATAG TTTATTG CTATTAGGA          TTTTGTTTTATTTAC
  MYPE2790   4  44 268  366057 ..  366078 -  -3.1  -3.11325   CATAGCTGAATAAAG           TAATTCAAA ACAT TTTGGATTA            ATGGAGTGAACTTCA
  MYPE2790   4  44 109  366222 ..  366237 -  -3.3  -3.07291   AATTATTTTAGCTAA              TGTTG TTTTTC CAACA               CCTGCAGGCCCATAA
  MYPE2840   7 100 402  371374 ..  371402 -    -9   -5.7946   TTTTTAATAAAAAAA        GAAATCTGAAAC AATTA GTTACAGATTTC        CAATTAATTAATAAA
  MYPE2920   2 100  21  381054 ..  381082 -  -7.7  -6.36459   TGTAATAAAAAAAAA        TATAATGTCTA AATTTAA TAGACATTATA        TTTTTTAATTTAAAG
  MYPE2970   6  75 261  385718 ..  385728 -    -4  -5.52909   TAATATGGAAAAAAA                 TGAT TTA ATCA                 AAAAAGAAGTAAACC
  MYPE3010   6  95  13  389416 ..  389443 - -10.8  -4.95876   AATTAGAATTAAAAA        TTCCATTATAGT ATTT ACTACAATGGAA         TTTTTTTTCATTTTA
  MYPE3050   5 100 267  394936 ..  394965 -  -8.1  -5.95166   TTTAATGAAAAAAAA       CAATTGGTAATTCC AAT AGAA-TACCAATTG       CAACTTTGTTTATAC
  MYPE3110   5 100  22  403039 ..  403058 -    -8  -5.93252   TGTAAAAAGAAAAAA            GATATCTT ATTA AAGATATC             TTTTAATGTTTTGTT
  MYPE3155   8 100  26  412333 ..  412359 - -14.6  -5.06116   AAAAGAATAATAAAA         GCCTCCTAACTT AAT AAGTTAAGAGGC         TTTTATTTAGATTAT
  MYPE3200  11  89  42  420721 ..  420735 -  -8.6  -5.01042   AATTTAAATTAAAAA               TCCCTT ATA AAGGGA               TTTTTTTATTCTAAT
  MYPE3270   9 100  16  430469 ..  430487 -    -9  -5.60993   GTGTGGATAAAAAAA             TCCTATTT TTA AAATAGGA             TTTGGTTATTTTGGA
  MYPE3440   3 100  23  446731 ..  446766 - -11.5  -5.22006   TTATCATAATAAAAA    CTCCAATTAAAAATA ATAAGA TATTTCTAATTGGAG     TTTTCTGAAATTGTA
  MYPE3660   8 100  41  477929 ..  477955 - -10.4  -5.46629   AATATGTTAAAAAAA         TCAAAATAAGAT TAA ATCTTACTTTGA         TTTTTTTTATTCTAC
  MYPE3760   8  72  30  485802 ..  485823 -  -3.1  -5.72622   TTTATAAATAAAAAA           TTAGTAG TGAAATAC CTACTAA            TTTTTTTATGTCTAT
  MYPE3790   3 100  30  488310 ..  488335 - -10.7  -5.66229   ACTAACAATAAAAAA         TATCAAATAGA AATT TCTATTTGATA          TTTTTTATTTAATTT
  MYPE3985   5  58 217  520063 ..  520077 -  -5.8  -3.19463   TTCATTATTGATGAA               TTTAAC TTT GTTAAA               TACATTCAACTATCT
  MYPE4010  10  81   4  526589 ..  526610 -  -5.9  -5.35354   TATAGAAGCAAAAAA           CCTAGTC TCATAAAG GACTAGG            TTTTTATACTTTTAA
  MYPE4150   4  95   7  547950 ..  547967 -  -7.1  -5.92337   AGACATTAAAAAAAA             TCTTGTT ATTA AACAAGA              TTTTTTTTAATCTAT
  MYPE4230   4  80  22  555527 ..  555552 -  -4.7  -5.67529   AACCAAAAACAAAAA         CCTCACAGTTT TATA AAGTTGTGAGG          TTTTTAATCATAGTT
  MYPE4390   5  93  22  577309 ..  577328 -  -6.5   -5.8901   ATAGAAAAGAAAAAA            TCCATTC AACTAA GAATGGA             TTTTTTAAATTTATA
  MYPE4570   4  86   6  594992 ..  595017 -  -6.3  -5.80003   TTAACAAATAAAAAA         TATGGAATTTA AATT TGAATTCCATA          TTTTTTTATAACTTA
  MYPE4620   5  80 103  598720 ..  598743 -  -8.3  -4.33146   ATAAAAAAGCAGAAA          CAGAAAAGT AAAACA ACTTTTCTG           TTTTTTATTTATATA
  MYPE4720   5 100  31  608830 ..  608857 - -13.6  -4.97461   AACAAACATTAAAAA        CCCACTCCTTAA AGTA TTAAGAAGTGGG         TTTAATTGTTTTAAA
  MYPE4810   7  63  96  616555 ..  616569 -  -5.8  -3.83985   TATAAAAAACTATAA               TTTGTT GTT AACAAA               TGAAAAATAAAAACT
  MYPE4810   7  63  76  616577 ..  616589 -  -3.5  -5.09521   TTAACAAATGAAAAA                TAAAA ACT TTTTA                AATTTAATATACACA
  MYPE4880  11 100  86  624694 ..  624717 -  -8.3  -5.83211   TATTAAAATAAAAAA          GAAGAAACA TTAATT TGTTTCTTC           TTCCTTAATTGAAAT
  MYPE4930   7  90  14  628853 ..  628874 -  -7.5  -5.59564   ATAAACTTAAAAAAA           TATCTAATA GAAA TATTAGATA            TTTTTTTAATAATCT
  MYPE5010   4  76  49  638604 ..  638626 -    -5   -5.4148   TAAACAATTAAAAAA           TGATAACT AAATTCA AGTTATCA           TTTTTTAATATTGCA
  MYPE5070   5  78  26  645884 ..  645905 -    -6  -5.27779   TTTAATATTAAAAAA           TCTATTAG TTAAAG CTAATAGA            TTTTTTTTGATCTTT
  MYPE5130  12 100 349  652682 ..  652729 - -14.8  -4.34119   ATAAAAGATAAATAA TTTAAAATACCTTATAGATTATT ATA AACA-TCTATAAGGTATTTTAAA TTTCATATAGTTATT
  MYPE5130  12 100 249  652791 ..  652829 - -17.2     -2.84   ACTATTTTAGAACTA   TATTCCTAAAACTTCAAA ACT TTTAAAGTTTTAGGAATA   TATTGTATTTAGGTA
  MYPE5130  12 100  28  653026 ..  653050 - -10.2  -5.96894   ATGTAAATAAAAAAA          CCTTTTTAGA TGTTT TCTAAAAAGG          TTTTTGCAACTATTT
  MYPE5180   2  84  11  659533 ..  659559 -  -5.3  -5.81622   ATAAAATTAAAAAAA         TCAAATGATAT TATCT ATGTCATTTGA         GTTTTTGTTTTTACT
  MYPE5220   5  87  41  662760 ..  662793 - -10.7  -4.07975   TAATTTAATTACAAA     CAATATTAAATAAAC CAAG ATTTATTTAATATTG      TTTTTTAATAACAAA
  MYPE5310   9 100 194  674436 ..  674464 - -13.5  -3.19091   ATAGTGATTCATCAA        TTCTAAAGAATAA AGT TTATTCTTTAGAA        GTGACTTTAAAACCT
  MYPE5400   8  95  86  681429 ..  681452 - -10.4  -5.24799   TCATAAATAGAAAAA          CCCTCTATTC TAAT AAATAGAGGG           TTCCTTAATTGAAAC
  MYPE5440  11 100  27  686592 ..  686630 - -12.1  -4.22858   ATAAGATATAAATAA   TAAAACCTCTATTAC TTATCATCG GTAATAGAGGTTTTA   TATTGTAATTTAAAA
  MYPE5510   8 100  32  699614 ..  699634 -  -8.4  -5.52079   ATATCAAAAGAAAAA            GATAGGTT TAAAT AACCTATC            TTTTCAATATTTTTA
  MYPE5670   4  89 101  720951 ..  720978 -  -4.9  -6.14618   GATAAAATAAAAAAA        TTCTGCTCCCT TTTTTG AGGTAACAGAA         TTTCTTATGCTAACA
  MYPE5730   7  89 145  727342 ..  727382 -  -8.7  -5.02231   TAAAAATATCAAAAA  GCAACTAAATTATAT TTTTCTCATTG ATATAATTTAGTTGC  TCCAAGTTCTATTTA
  MYPE5730   7  89  38  727466 ..  727489 -  -8.3  -5.19916   AAAATATTTAAAAAA          GGATATCTT TTTAAC AAGATATCC           TTTTACATTTAAGTT
  MYPE5990   6  95  48  758884 ..  758906 - -10.7  -4.76892   ATACTAATTTAAAAA           CTCTTTTGG TAATT CCAAAAGAG           TTTTTAAATACATAA
  MYPE6130   7  88   8  784315 ..  784344 -  -6.7  -5.56372   AAAGGAAAATAAAAA       TAAGTAAGATT GTTGAATT AATCTTACTTA        TTTAAATTTAATCAA
  MYPE6210  14 100  23  794380 ..  794402 -   -10  -5.50925   AATTAATATAAAAAA           TACTCCTTTC TTA AAAAGGAGTA           TTTTCATTTTATTCA
  MYPE6260   4  93  31  800117 ..  800136 -  -7.9  -5.30189   CATAATAGCAAAAAA            CACTCCA TTTAAC TGGAGTG             TTTTTGTTGCTTTAT
  MYPE6320   3  53 242  806985 ..  806999 -  -4.4  -3.81349   ATGCTAAAAATAATA               TTTTAA AAA TTAAAA               ATATTTATGATCCAT
  MYPE6440   8  67 270  821072 ..  821084 -  -7.7  -2.68088   CTTTAAATTTAGAAG                GGAAC ATT GTTCC                TATAATTGGTTTAAC
  MYPE7140   7  81 112  939177 ..  939205 -  -6.1  -5.38047   TAGGTACAGAAAAAA        TTCTCTCTATTTT TAT ATAAAAGAGAGAA        TTTTTATTACATTTA
  MYPE8010   7  73  40 1076982 .. 1077012 -  -4.9   -5.1675   TGATTTAGCAAAAAA       TACCAAATTGC TTAATCAGT ACAATTTGGTA       TTTGAAGAAATAAAA
  MYPE8310   6 100  27 1108469 .. 1108487 -    -9  -6.32017   AATAAACAAAAAAAA             TACTCTTT TTA AAAGAGTA             TTTAATATTTGTGCT
  MYPE8640   3  93  36 1162117 .. 1162138 -  -6.7  -6.01725   AATAAAAATAAAAAA           CATTTACCT TTTC AAGTAAATG            TTTTAAATAGCATTT
  MYPE9430   2  64 163 1263775 .. 1263820 -  -2.3   -5.4433   ACACACAAACAAAAA TCATAATTTCTTCATC-TATC AATTTA GATATGATTA-GAAATTATGA ATTTGAGAAATCACC
  MYPE9720   3  93  40 1294631 .. 1294654 -  -8.2  -5.46657   TATGTGAATAAAAAA          TTCCCATACT AATA AGTAGGGGAA           TTTAATCTAATTTGT
 MYPE10300   5  95  23 1347891 .. 1347910 +    -8  -5.67063   ATAAGAACAAAAAAA            TATCACTT TTAA AAGTGATA             TTTTTTTATACTCAA
  MYPE9780  11  72  84 1300833 .. 1300857 +  -5.8  -4.56597   ATGTTTCAATTAAGG          GAACACCA AAAAATTAA TGGTGTTC          TTTTTAAAAAAAGAA
  MYPE9780  11  72 104 1300853 .. 1300874 +  -5.3  -4.85653   CCAAAAAATTAATGG           TGTTCTTTT TAAA AAAAGAATA            TTTATTTTATCTATA
  MYPE9710   9  75 119 1294631 .. 1294654 +  -8.2  -3.91689   TATGTGAATAAAAAA          TTCCCATACT AATA AGTAGGGGAA           TTTAATCTAATTTGT
  MYPE9530   6  91  11 1276594 .. 1276617 +  -6.8  -5.72616   AGTAATATAAAAAAA          CTATCTTAGA AAAA TCCAAGATAG           TTTTTTTATATAAGT
  MYPE9500   7  87  18 1272766 .. 1272793 +  -7.1  -5.30448   TTAAATAATAAAAAA        GACTCAAACAT TTTTTC AAGTTTGAGTC         TTTTTCTATTTATTT
  MYPE9420   6  58 418 1264404 .. 1264416 +  -6.3  -3.23452   TTTGCAGTATCACCA                TTGCT CAT AGCAA                TTACATTATCAGGGT
  MYPE9280   3  66 208 1246450 .. 1246460 +    -4  -5.03145   TAACTTTCCAATAAT                 TGAT TTC ATCA                 TTTTTTAAAAGATTC
  MYPE9250   7  83   0 1241991 .. 1242033 +  -9.6  -4.01088   TAATTCATTTAAGTA AAAATAAAAAAATCTTCA TATAACT TGAAGATTTTTTTATTTG TTATCTTTTAATCTC
  MYPE9180   8  95  12 1232585 .. 1232603 +  -6.8  -6.23317   TTAGTATTAAAAAAA             TGTGAATT TTT AGTTCACA             TTTTTTTATTTTTAT
  MYPE8980   7  87 448 1207034 .. 1207048 +  -7.2  -5.40004   TATAAAAAGAAAAAA               GGTTTA TTA TAAACC               TTTTTTACTTTACTA
  MYPE8860   4  76  43 1192718 .. 1192758 +    -5  -5.38054   GTTATTAACTTTTTA  TACTATATAAACTTAGAT ATTTA ATATTGGTTTATATAGTA  TTTTTATTTATGAAA
  MYPE8800   2 100   5 1184832 .. 1184869 + -11.7  -4.43208   CTTTTGAATAAAAAA   CTTAATTTCAAAAATAT CGAA ATATTATTGAAATTAAG    TTTATTTAAAACTAT
  MYPE8690   8  54  77 1171943 .. 1171971 +  -3.2  -4.19258   ATTAATAATCTTTTA        TCTTCTGGTAAA TACAT TTTATCAGTAGG        TTTTACATCAAATGT
  MYPE8650  11  95   0 1165153 .. 1165200 +   -14  -2.86271   TTTTAATAATATATA AAAATTAAAAACCTTATAGAGTC TTA GA-TCTATAAGGTTTTTAATTTC TCATTATGCTAAAAA
  MYPE8300  10  83  92 1108469 .. 1108487 +    -9  -4.05181   AATAAACAAAAAAAA             TACTCTTT TTA AAAGAGTA             TTTAATATTTGTGCT
  MYPE8190   6  57  32 1098507 .. 1098521 +  -4.4  -4.16284   TAAGCGTTTTATAAA               TAATTA AAA TAATTA               TTTATTAAAAAATAT
  MYPE8000  10  57  16 1077064 .. 1077085 +  -5.3  -3.38832   TTATTAGTAAGCTCT           TGCAAAG-TA AAC TAGCTTTGCA           TTGGGTTTATTAGTA
  MYPE7950   5  88  26 1072774 .. 1072792 +  -6.1  -6.04953   AGTGTGATAAAAAAA             TCTAAGT ATTGA ACTTAGA             TTTTTTTATTTGTAT
  MYPE7830   6  80  19 1052800 .. 1052837 + -10.1  -3.49419   ATATAAAAGTAAAAA   CAAAAAGACCTTCAAAT ATAA ATTTGAAGATCCTTTTG    CTTTTTATACAAAAA
  MYPE7780   5  63 215 1037769 .. 1037788 +  -5.1  -4.42788   TAAAAAATAAAAAAA            TGATAGT CATTTA ACTATCA             TTTTCTAAGATTAAA
  MYPE7560   4  52 406  993878 ..  993892 +    -5   -3.3568   CTAATAAACCGTATC               TGTTTC CAG GAGACA               TATTAGTTTGAGTTA
  MYPE7310   4 100  69  962710 ..  962736 +  -9.6  -5.85244   ACTTGAACTAAAAAA         GTACTCCTTA AAATAAA TAAGGAGTAC         TTTTTTCTTTTAATT
  MYPE7130   3  95 291  938974 ..  939001 +  -7.1  -5.95539   ACAAAATATAGAAAA        GGTAGAGATAA CTTAAT TTAACTCTACC         TTTTTTTATTTGCAA
  MYPE6430  11  76  39  821391 ..  821423 +  -4.9  -5.46657   AATTCAACCTTAAAA      TGTTCAGGGAAAAAG ACT TTAATTTCCTGAACA      TTTTTTATTGACATA
  MYPE6310   4  45 176  807411 ..  807421 +  -2.6  -3.64716   CATTTGTATTGTTAT                 TATT GAA AATA                 TCTTTTAACCCATCA
  MYPE6310   4  45 407  807642 ..  807655 +  -2.5  -3.77639   TAGTTTGATCTAAAT               TAAAA CTGT TTTTA                TTATCTTGTGAATTA
  MYPE6120   5  88  24  783715 ..  783734 +  -6.5  -5.64873   AATTAAATTTAAAAA            CACTAGA TTAATC TCTAGTG             TTTTTTGTTCTTAAA
  MYPE5980   7  91  32  758884 ..  758906 + -10.7  -4.67353   ATACTAATTTAAAAA           CTCTTTTGG TAATT CCAAAAGAG           TTTTTAAATACATAA
  MYPE5720   6  80 162  727466 ..  727489 +  -8.3  -4.37198   AAAATATTTAAAAAA          GGATATCTT TTTAAC AAGATATCC           TTTTACATTTAAGTT
  MYPE5660   7  91  89  721029 ..  721048 +   -10  -5.01553   TCAATTAAGGATAAA            GACCATGC ACAA GCGTGGTC             TTTTATTTATAAATT
  MYPE5610   5  95  65  716642 ..  716660 + -10.4  -5.01811   TTAAGATTAAAAAAA             TACTTAGG GTG CCTAAGTA             TTTTTAATTTAATAA
  MYPE5505   5  68 232  699364 ..  699379 +  -7.6  -3.52475   GTAGACATAAAAAAA              GAGATG GTAA CATCTC               TTATCATATATTGGG
  MYPE5430   8 100  55  686592 ..  686630 + -14.2   -3.3771   ATAAGATATAAATAA   TAAAACCTCTATTACTTA TCA TCGGTAATAGAGGTTTTA   TATTGTAATTTAAAA
  MYPE5390   3  89 127  681500 ..  681527 +  -4.9  -6.14618   TGTTAGCATAAGAAA        TTCTGTTACCT CAAAAA AGGGAGCAGAA         TTTTTTTATTTTATC
  MYPE5350  12  91 187  678438 ..  678465 + -11.6  -2.89881   ATAAATTAAATTACA        TACATTTAATTG CATA CAATTAAATGTA         TATATACCCTACGTA
  MYPE5230   7 100  29  665760 ..  665790 +  -9.2  -5.63645   TTAATTAAGACTATT       AAAAAGCATTGATG GAA TATCAATGCTTTTA       TTTTTTATCTTTTAA
  MYPE5170   9  75  16  659532 ..  659560 +    -4  -5.67529   TATAAAATTAAAAAA        ATCAAATGATAT TATCT ATGTCATTTGAG        TTTTTGTTTTTACTT
  MYPE5120   9 100  16  652682 ..  652729 + -13.3  -3.90574   ATAAAAGATAAATAA TTTAAAATACCTTATAGAT TATTATAAAC ATCTATAAGGTATTTTAAA TTTCATATAGTTATT
  MYPE5120   9 100 123  652789 ..  652831 + -16.8  -3.85859   CTACTATTTTAGAAC TATATTCCTAAAACTTCAAA ACT TTTAAAGTTTTAGGAATATA TTGTATTTAGGTATT
  MYPE5000   4  73  19  638604 ..  638626 +    -5  -5.27779   TAAACAATTAAAAAA           TGATAACT AAATTCA AGTTATCA           TTTTTTAATATTGCA
  MYPE4920   5  90  35  628853 ..  628874 +  -7.5  -5.56568   ATAAACTTAAAAAAA           TATCTAATA GAAA TATTAGATA            TTTTTTTAATAATCT
  MYPE4870   7  89 344  624765 ..  624792 +  -4.9  -6.14618   TGTTAGCATAAGAAA        TTCTGTTACCT CAAAAA AGGGAGCAGAA         TTTTTTTATTTTATC
  MYPE4800   5  48 213  616748 ..  616766 +  -3.9  -3.23332   AACGAAACTCTGAAT             GTTGTTT GTTTA AAGCAAC             TATCTTATCTAAATC
  MYPE4560   3 100  27  594992 ..  595017 +  -8.5  -5.66684   TTAACAAATAAAAAA         TATGGAATTTA AATT TGAATTCCATA          TTTTTTTATAACTTA
  MYPE4380   5  82  12  577309 ..  577328 +  -6.5  -5.24449   ATAGAAAAGAAAAAA            TCCATTC AACTAA GAATGGA             TTTTTTAAATTTATA
  MYPE4140   5  95  24  547950 ..  547967 +  -7.1  -5.92337   AGACATTAAAAAAAA             TCTTGTT ATTA AACAAGA              TTTTTTTTAATCTAT
  MYPE4000   6  91 182  526321 ..  526344 +  -6.9  -5.82036   AAACTAAAATGAAAA          GATTGAATT TTAAAT AATTCAATC           TTTTTTATTTCTTCT
  MYPE3100  13 100 451  402995 ..  403012 +  -8.5  -6.14618   TGTGTGCATAGCGGG             GTCTGTA GAAA TACAGAC              TTTTTTTATTTTGTA
  MYPE2770   5  89 -12  365360 ..  365398 +  -5.1  -6.11392   AGAAATAATAAAAAA  TAAACAA-TT-ATAGTTTT TGC AAAACTATTAAATTGTTTA  TTTTTTTATTTATTT
  MYPE2720   4  93  22  359832 ..  359856 +    -8  -5.34857   ATTAAAAAGTAAAAA          TCCTAATAGT TTATT GCTATTAGGA          TTTTGTTTTATTTAC
  MYPE2580   7  89  15  330625 ..  330654 +  -8.1  -5.22943   ATAAATTAATAAAAA       TATTGGATTAATT TTAA AACTAATCCAATA        TTTTTTAACTTTACT
  MYPE2300   5  89 135  289541 ..  289581 +  -8.7  -5.02231   TAAATAGAACTTGGA  GCAACTAAATTATAT CAATGAGAAAA ATATAATTTAGTTGC  TTTTTGATATTTTTG
  MYPE2230   3  90 293  283087 ..  283110 +  -7.6  -5.60556   ACATTTTCATTGATT          CCACTTTTGAT TAA ATCAAA-GTGG          TTTTTGTTTTCTATT
  MYPE2190   7 100  44  276398 ..  276430 +   -11  -5.52807   TGTTATAAATGAAAA      TATCTTTTATTAAA GTTGA TTTAATAAAAGATA      TTTTTGTTTCTTATT
  MYPE2160   8  52 454  273022 ..  273036 +  -5.7  -2.53905   CTTTTTCTTGATCCA               TGGGA AGAAA TCCCA               ATTCATCAATTATCA
  MYPE1480   7  75  20  176640 ..  176674 +  -3.7   -5.8187   AATTGAAATAAAAAA     TTATCTATTAGACCT ACTTG AGGGATAATGGATAA     TTTTTTTATTCAATG
  MYPE1280   9  88 147  156003 ..  156024 +  -5.3  -6.04953   TAGTTTTCTTTTAAA           TAGGAAAGTA AAT TACTT-CCTA           TTTTTTTATTTCTGT
  MYPE1230   4  89 100  151148 ..  151175 +  -4.9  -6.14618   TGTTAGCATAAGAAA        TTCTGTTACCT CAAAAA AGGGAGCAGAA         TTTTTTTATTTTATC
   MYPE940   4  84  28  120230 ..  120263 +  -5.5  -5.70522   TTAAACAAACAAAAA     GATTGTCTTACAT ATCAGTTA ATTTAAGACAATC      TTTTTTATTGTTGTT
   MYPE890  10  93  18  114974 ..  115002 +    -7  -5.88197   AATACAATAAAAAAA       CTTGTTT-TTATC ATTT GATAAGAAACAAG        TTTTTTTGTCTTTGA
   MYPE840   4  87  35   99709 ..   99736 +  -7.2  -5.38839   TAAAATAAGTAGAAA        TTCATAAGACTT TAGT AGGTTTTATGAA         TTTTATTTTTGTCTA
   MYPE260   4 100  10   37126 ..   37145 +  -9.4  -5.97979   AAATAGTTTAAAAAA            TCTATGAG ATAA CTCATAGA             TTTTTTTATTGTTAT
   MYPE100   5  75  44   14211 ..   14234 +  -3.1  -6.01369   TAAGTTTTTAAAAAA          GCAGTTAAC TATTAT GTCGACTGC           TTTTTTTCTTATTTA

SUMMARY

133 putative operon ends contain 839 possible terminators.
Percent operon ends hit by terminators of confidence >= x:
	x	#>=x	hits>=x	%hits>=x
	100	38	33	30	23 %
	99	38	33	30	23
	98	38	33	30	23
	97	38	33	30	23
	96	38	33	30	23
	95	50	44	40	30
	94	50	44	40	30
	93	59	52	48	36
	92	59	52	48	36
	91	67	58	54	41
	90	71	62	58	44
	89	84	74	68	51
	88	90	80	73	55
	87	96	86	78	59
	86	99	88	80	60
	85	103	89	81	61
	84	107	93	84	63
	83	113	97	87	65
	82	116	99	88	66
	81	123	103	90	68
	80	133	111	94	71
	79	136	113	94	71
	78	142	116	95	71
	77	144	117	95	71
	76	150	123	98	74
	75	157	130	103	77
	74	161	132	103	77
	73	167	135	105	79
	72	184	148	107	80
	71	186	149	107	80
	70	188	150	107	80
	69	193	153	109	82
	68	202	161	111	83
	67	210	164	113	85
	66	214	168	115	86
	65	223	172	115	86
	64	231	178	116	87
	63	242	186	118	89
	62	256	192	118	89
	61	264	197	118	89
	60	271	204	119	89
	59	284	213	119	89
	58	292	219	121	91
	57	306	230	123	92
	56	321	241	123	92
	55	337	254	124	93
	54	350	264	125	94
	53	365	275	126	95
	52	379	286	128	96
	51	397	300	128	96
	50	419	319	129	97
	49	459	340	130	98
	48	473	350	131	98
	47	512	383	131	98
	46	512	383	131	98
	45	564	427	132	99
	44	577	438	133	100
	43	618	468	133	100
	42	675	515	133	100
	41	676	516	133	100
	40	714	545	133	100
	39	753	569	133	100
	38	807	612	133	100
	37	839	642	133	100
	36	839	642	133	100
	35	839	642	133	100
	34	839	642	133	100
	33	839	642	133	100
	32	839	642	133	100
	31	839	642	133	100
	30	839	642	133	100
	29	839	642	133	100
	28	839	642	133	100
	27	839	642	133	100
	26	839	642	133	100
	25	839	642	133	100
	24	839	642	133	100
	23	839	642	133	100
	22	839	642	133	100
	21	839	642	133	100
	20	839	642	133	100
	19	839	642	133	100
	18	839	642	133	100
	17	839	642	133	100
	16	839	642	133	100
	15	839	642	133	100
	14	839	642	133	100
	13	839	642	133	100
	12	839	642	133	100
	11	839	642	133	100
	10	839	642	133	100
	9	839	642	133	100
	8	839	642	133	100
	7	839	642	133	100
	6	839	642	133	100
	5	839	642	133	100
	4	839	642	133	100
	3	839	642	133	100
	2	839	642	133	100
	1	839	642	133	100
	0	839	642	133	100
