# Supplementary material for: Rapid, accurate, computational discovery of Rho-independent transcription terminators illuminates their relationship to DNA uptake
Source: Genome Biol. 2007 Feb 21;8(2):R22. doi: 10.1186/gb-2007-8-2-r22 (PMC1852404; doi:10.1186/gb-2007-8-2-r22)
Supplement: Additional data file 2 — As described in the text, the entire robust tail-to-tail region is searched; if the region is less than 500 nt, then the 500 nt downstream of the stop codon is searched (stopping if a gene start is encountered). In the case of ties, all terminators with the high score are output. [file gb-2007-8-2-r22-S2.zip › Mycoplasma_pneumoniae.ttperf]

    MPN011   2  50  57   12769 ..   12781 -  -3.4  -3.68445   AAAAATCTTGAAGAA                CAAC GTTAG GTTG                TTCAAAGAATTTTGA
    MPN015   3  60 442   16020 ..   16040 -  -2.5  -4.57073   TACTTGGGCGAAAAA            CAGTGGTTA AAT TTATCACTG            TACAACTTTAACAAC
    MPN027   6  55 102   32085 ..   32100 -  -6.2  -2.70601   TAAAGTAGAAGTAAT              TAGTTG AAAC CAACTA               TACGAATTAAAATCG
    MPN032   5  88 255   35539 ..   35555 -  -5.8  -5.73563   ACTAAATCAAAAAAA              GATGGG GATAA CCCACC              CCAAGCTTCGGGTGA
    MPN038   6 100  19   46386 ..   46423 - -15.8  -4.39386   TTTAAAGGAGTAAAA   GTACCAGCAGCTAACC AATAAA GATTAACTGCTGGTAC    TTTTACTTTGTGCTT
       tdk   0 NONE
      glpK   4  85 362   61601 ..   61615 -  -4.3  -5.74086   AAACTAAACAAAAAA               TACTC TGTTG GAGTA               GATTTTTTCCTCTCT
       ffh   4  82   1   77614 ..   77624 -  -3.2  -5.69068   CAAAAAGATAAAAAA                 GCAA GGT TCGC                 TTAAAAACCTAAGCC
      nusG   9  61  58   83637 ..   83655 -  -6.8  -3.26449   CGGTACAGAACCGAA             GTTAAAGC TGT ACTTTAAC             CTATCTAACGGTTAC
    MPN103   2 100 443  133590 ..  133612 -  -9.8    -5.252   GATGGCGATAAAAAA           GCCATCCACC TAA GGTGAAAGGC           AGACAGCTCCAAAAT
    MPN118   9  75 -18  151792 ..  151820 -  -8.1  -3.81879   GTTAAAAGTGAACAA        CCGAAAGCCGCTA AGC CAGCTGCTTTAGG        AAACTAGCGACATTT
      yqxE   1  57 281  160438 ..  160449 -  -4.4  -3.76492   GTGAAGGGGATTAAA                CTCA AAGC TGAG                 GAAAAGGTACGGTTT
    MPN137   4  67  19  177399 ..  177438 -  -2.2  -5.15117   GAAAAGGGTAAAAAA  TACCAAAAGTTAGCAGTT AAGA AACCACTAAGAATTGGTA   TTTTGGTTTTACTAA
    MPN206   3  67 280  249626 ..  249653 -  -6.2  -4.08216   GCAGGGCTTTCAAAA        GGAAGCTGACTC CGAC AAGTCGGCCCCC         ATCGCCCTCCCGTTT
    MPN214   5  62 267  264920 ..  264951 -  -3.2  -4.50583   AAGATGATTACAAAA      GCT-TAATTGATGAT ACG ATCATCAATAACAAC      TATTTAGAGGCCAGC
       def   3  51  15  297104 ..  297123 -  -2.8  -3.73042   GGCGTGATTAAAACA            CTGTC-GAG TAA CTCCGACCG            TTTACAAGACCAGAT
      trpS   1  43  -2  317037 ..  317049 -  -3.5  -2.65832   GAAAAAATTATTAAC                TAAAA CTT TTTTA                CTTGATGTTTTGGCT
A65_orf266   3  69  50  324785 ..  324808 -  -3.8  -4.69027   AAAGGCATCTAAAAA          GGCAAAAGCG TGTT CGTTTTCACC           AACCTTAAAGGATTT
    MPN291   6  62 231  348059 ..  348070 -  -2.2  -4.82855   CATTAAATTTAAAAA                GCAA GGCT CTGC                 AACAGGCCAGTTAAC
    MPN313  14 100  54  372670 ..  372687 -  -9.1  -5.18643   GTAAGCAAAACAAAA             GCCAGGC ACTA ACCTGGC              TGTTTGTTTCGGAGA
    MPN336   4  74 271  398077 ..  398087 -  -2.4  -5.48303   AGAATGCCAAAAAAA                 TGCC TAA GGCT                 GAAGACGCCTTTTTT
      ygiH   7  55 232  417142 ..  417159 -  -4.1  -3.59583   AGAATCACCCCCAAA             GGTAGTG CTTA CATTACC              GATGTCGGGATGTGT
    MPN369   5  59 296  439585 ..  439598 -  -5.3  -3.68704   AGAAGATCTTAACAA               CTTCA AAGT TGAAG                TGAGAGGAACACTTC
      yidA   2  69 214  459292 ..  459316 -  -4.3   -4.4959   CTCAATCAATTAAAA          GCGCAATTCCA AGA CAAAATTGCAC          TTGTGGAAATTGCGG
    MPN407   0 NONE
    MPN411  12  83 234  495036 ..  495048 -  -7.7  -4.74801   CAAGTGGAGCAAAAA                GCTCA GGG TGAGC                AAATTAAAGCTCAGG
    MPN419   2  48  20  503265 ..  503279 -  -2.8  -3.58343   GGCAGTACGGTTAAA               CAAACT CAA AGTGTG               ACAGCGCCATCTGTG
    MPN465   8  93 468  568154 ..  568177 -    -3  -5.97979   ATAACAATAAAAAAA          GCCATCTACC CAGA GGTAAGAGGC           AGACAGCTCCAAAAT
    MPN489   1  59 156  592221 ..  592242 -  -6.5  -3.14344   GATTTTTCGCACTAA           GCGCTAGCG TTTG CCCTAACGC            ATCATACAAGCGTTT
    MPN505   4  63 152  613022 ..  613036 -  -7.1  -3.10724   GAACAAATTAAAGCA               CAGGG AGAAA CCCTG               CAATTAATTTTGCAA
    MPN508   5  79 162  618308 ..  618323 -    -4  -5.42259   CCATCTTTAAAAAAA              CAACAA GAAA TTGCTG               CCACTTTGGATCCAC
    MPN523   8  81  18  644001 ..  644020 -  -9.3  -3.78419   CCATTAAACATACAA            GCAGCAG ATTAAA CTGCTGC             TTTTTTTATTTAGAT
    MPN527   7  83 228  648856 ..  648879 -  -4.7  -5.41941   GAAATTAAATAAAAA          GCG-TACTAA TTTAT TTAGTAACGC          AAAATTATTTAAAAT
    MPN529   6  71  -5  650912 ..  650922 -  -5.4  -4.46581   GAAAACTTTATAAAA                 GACT CTT AGTC                 TGCGTATTTTCAGCG
      mucB   5  69  14  658393 ..  658412 -  -5.6  -4.38843   CAAAAGACCAAGAAA            GGGCGGAT CATA ACCCGCAC             TGGGCGTAATTATTT
      rpsT   6  82   5  660844 ..  660858 -  -5.7  -5.21709   TCTGAGAGTAAAAAA               GGCTT ATTAA AAGCC               TTTTTTATTTGCCTT
       rnc   5  62  59  664683 ..  664702 -    -5  -4.02424   AGCAATGAGCACAAA            CTGCGTTA GAAT TAAAGCAG             TACTGTGAAAACGAT
      arcA   5 100  88  680361 ..  680389 - -15.5  -5.16132   CAGATCAAAATAAAA        GCTACCTTAAAGT CAA ACTCTAAGGTAGC        TAAAAGTTAATGGCG
      ptsI   4  66 475  752051 ..  752065 -  -5.7  -4.20025   AATTTTTAATACAAA               GCTAG GATTA CTAGC               AGCTAAGATTTACTG
    MPN639   7  61 377  765137 ..  765147 -  -6.8  -3.23899   TGTCAATGAACCCAA                 CACC AAA GGTG                 ATACTCTTTCAATGA
    MPN654   4  65 333  778997 ..  779009 -    -2  -4.88407   TTACTTAATTAAAAA                TAGT AAGTA ACTA                AATAAATTAACTTGC
      osmC   1  45 262  790747 ..  790763 -  -2.2  -3.34344   CCAGCTGTCAACGAA              GCCAAG AGCAA CCTAGC              CATTTTGAGCCGTTA
K05_orf106   3 100 200  800378 ..  800395 + -12.7   -4.2349   AAGAACAATATAAAA             GCCACCC CGAA GGGTGGC              TTTTCCATATACACA
      tyrS   7  55   5  792677 ..  792692 +    -4  -3.74158   ACACCAAATAAAAAA              CCAC-CT TTG AGAGTGG              TCTTTTAATGAACTT
      tyrS   7  55  86  792758 ..  792786 +  -4.5  -3.70022   TTGCGCTTGGAATTG        GTTGTGGGTTCAG TAA CTTCAGCCACAAC        TGTTGTTTCTGTTGC
    MPN655   8 100 442  781064 ..  781083 +  -9.3  -5.23292   CGACTAACAATAAAA            GCAAGCC AAAATC GGCTTGC             TTTTATTTTGTCTAA
    MPN638   3  63 130  765657 ..  765673 +  -5.2  -3.95424   CTAGAAACTTGAATT              CTTAAC TTTGT GTTAAG              TTTGATGTTACTGGT
    MPN638   3  63 328  765855 ..  765867 +  -2.7  -4.71061   ATATGGCTCATCGCC                TTGGT TGG ATCAA                TTTTTAAATCTGCCT
    MPN626   7  69  50  752593 ..  752610 +  -7.7  -3.43187   CTAGCTTTTCCACCT             CCTTGGC GTTC GCTAAGG              TTAATGCTTTTTGTG
      pmsR   4  57 250  728322 ..  728333 +  -4.4  -3.85389   TTATCTTGTAAACTG                GCAA ACGT TTGC                 TTTAAGTTGTTCAAC
    MPN578   3  66 400  702247 ..  702260 +  -5.3  -4.18197   TTTGAATTTCCAGAT               TTACG AACG CGTAA                TTTTAGCTAAGAGCT
       udk   2  52  74  682562 ..  682574 +  -3.4  -3.74747   TTTGGCGCAAGTGGT                CAAC CCGTT GTTG                TTTCGTGGCACTTAA
    MPN544   8  62  -6  664771 ..  664793 +  -2.1  -4.74084   CTTTATTACGAATCA           GCTTTAA CCTTATTCT TTAAAGC           TTTTAGTTTTGGTTT
    MPN530   2  52 239  652044 ..  652060 +  -2.3  -4.04811   TAGCTAATCTTTGAT              TTAATTG ATC CAATAAA              TTTGTAATAATTTCT
    MPN522   5 100 118  644001 ..  644020 +  -9.3  -5.96894   CCATTAAACATACAA            GCAGCAG ATTAAA CTGCTGC             TTTTTTTATTTAGAT
    MPN507   4  68 279  618736 ..  618750 +  -7.2  -3.57561   TTGATCCATCAACAA               TGAACT TTA AGTTCA               TTTCACCACTTCAAG
    MPN491   8  83  75  599399 ..  599416 +  -4.7   -5.5112   CGCCATTCATAAGGG             CGCTCGG GAAA CCGGGAG              TTTTTTATTGCTAAA
    MPN488   4  59 424  592644 ..  592659 +  -6.2  -3.30441   GTCCACTACATCAAC              CAAGAA CTTC TTCTTG               TTGTCAAAGCTAATC
      yibD   6  70  52  587849 ..  587860 +  -4.4  -4.71418   TTTTAAAAAGTTGTT                CTCT TTCT AGAG                 TTTGTTTTCCATCTT
    MPN468   4  69  29  571437 ..  571452 +  -4.7  -4.62069   AAAGCAATAAAAAAA              GGATC CAAACA GATCC               TTTTTCAAATAGAAC
    MPN464   6  69 207  568435 ..  568449 +  -5.8  -4.26634   TCTTATTAATAAGAA               CTTTTT TGA AAAAAG               TTTTGAAGTTGTTTT
    MPN464   6  69 333  568561 ..  568579 +  -5.2  -4.34771   AACAGCTGAACTTAG             TTGGCAGC AGT GCTGCAAG             TTTTAGTGACTTTTC
      lip3   6  52 448  543051 ..  543074 +  -2.4  -3.93695   CCGTTGTTTTAATAC          CAGTCTAAAC AAGC GTCTAAACTG           TTTATCAGTAATCCC
    MPN441   2  52 125  535901 ..  535911 +  -5.4  -2.82327   ATTCCGCCCATTGAT                 CGAA AAC TTCG                 CTTTGAATCTGGGCA
      yidA   7  65 -12  515587 ..  515603 +  -3.8   -4.5081   GTTGAACGACTACTT              TAAGTT CGATT AACTTA              TTTATTTAAGTGTTT
       P69   7  75  50  503348 ..  503364 +  -8.7  -3.37402   AAGATTAAGGTAGCC              GCTAAGG TGT CCTTGGC              CTTTTTAAAGGTTCT
      spoT   4  56 -16  478655 ..  478679 +  -5.9  -2.80016   AGAATATTAGCTACG          TTTGAAAGT ACCTTTA ACTTTCAAA          TACTTCGTCATAAAC
    MPN382   1  44  87  459687 ..  459705 +    -3  -2.92171   TCCACATCATTGTCC             CCATCGCC AAA GACCATGG             TCATTTGGGGATCTA
    MPN372   6  63 -14  446102 ..  446124 +  -7.8  -2.76671   TTGGTCAAAGATGGT           TTTGATCGCT TTT AGCGATTAAG           CTTTAACGTCACTGT
    MPN349   2  70  47  417446 ..  417470 +  -7.2  -3.75292   AAACGGTGAATGTTT          TTGCGGTG CAATCAAAA CACCGCAA          TTGTTAGTGGTCAAT
    MPN290   8  63 116  348424 ..  348439 +  -5.4  -4.05788   TTCAAAGTTTTCATA              TACCGG TAAC TCGGTA               TTTGCTTTGCACAGC
      ugpA   5  51  49  175997 ..  176010 +  -5.3  -2.56661   TCTCACCATTAAAGA               TCGAT CTTG ATCGA                ATGTATTGTTGGGTT
      ugpA   5  51 327  176275 ..  176287 +  -4.1  -3.24146   TTTTCTTTACCGTTA                GCATG GGC TATGC                CTTTTCGTTAAAAAA
      ywdF   1  55 249   89496 ..   89511 +  -3.2  -3.90856   CAGCAATTGCCCCTG              GGAGGA TGCT TACTCC               TTTCATTCCAGGGTT
      cpsG   4  62 446   84191 ..   84214 +  -2.4  -4.66833   TCCATTTCCACAATG          GC-AGTGTTGG TCA CTAACACCCGC          TTTTTCGGATTGACC
    MPN049   8  76 417   61934 ..   61949 +  -4.6   -5.0925   TGAGACTAACTAAAA              CCACCC CGTG GGGTAG               TTTTTAATTTTAAGA
    MPN031   5  52 370   35956 ..   35981 +  -3.4  -3.76492   CACCATCAAATTCCT         CCAGATTA ACCTTGCTAG TAATCTGG          TTTACTAAAGTTACC
      dnaE   3  51  -5   16500 ..   16518 +  -5.4  -2.52543   AGGGATCATTTGGCG             CTTTAAAT GAT GTTTAAAG             TGAGTTAAGGACGAT
    MPN010   6  70  20   12672 ..   12708 +  -3.7  -4.88388   CTAAAGCAGTTTTTA    TACCAACAGTTGACTCT TAA AAAGTTTGCTGTCGGTA    TTTTTATCCACTTCT

SUMMARY

75 putative operon ends contain 357 possible terminators.
Percent operon ends hit by terminators of confidence >= x:
	x	#>=x	hits>=x	%hits>=x
	100	10	7	7	9 %
	99	10	7	7	9
	98	10	7	7	9
	97	10	7	7	9
	96	10	7	7	9
	95	10	7	7	9
	94	10	7	7	9
	93	11	8	8	11
	92	11	8	8	11
	91	11	8	8	11
	90	11	8	8	11
	89	11	8	8	11
	88	12	9	9	12
	87	12	9	9	12
	86	13	9	9	12
	85	14	10	10	13
	84	14	10	10	13
	83	17	13	13	17
	82	20	16	15	20
	81	21	17	16	21
	80	23	18	16	21
	79	24	19	17	23
	78	24	19	17	23
	77	25	20	17	23
	76	27	22	18	24
	75	30	25	20	27
	74	32	27	21	28
	73	32	27	21	28
	72	32	27	21	28
	71	36	30	22	29
	70	39	33	25	33
	69	47	41	31	41
	68	49	43	32	43
	67	56	50	34	45
	66	59	52	36	48
	65	63	56	38	51
	64	63	56	38	51
	63	70	63	42	56
	62	78	70	47	63
	61	84	74	49	65
	60	87	76	50	67
	59	96	83	53	71
	58	98	84	53	71
	57	114	99	55	73
	56	118	101	56	75
	55	136	113	60	80
	54	140	117	60	80
	53	145	120	60	80
	52	162	133	65	87
	51	179	147	68	91
	50	198	162	69	92
	49	203	165	69	92
	48	222	177	70	93
	47	257	200	70	93
	46	258	200	70	93
	45	286	221	71	95
	44	299	230	72	96
	43	314	240	73	97
	42	333	256	73	97
	41	348	266	73	97
	40	352	269	73	97
	39	357	274	73	97
	38	357	274	73	97
	37	357	274	73	97
	36	357	274	73	97
	35	357	274	73	97
	34	357	274	73	97
	33	357	274	73	97
	32	357	274	73	97
	31	357	274	73	97
	30	357	274	73	97
	29	357	274	73	97
	28	357	274	73	97
	27	357	274	73	97
	26	357	274	73	97
	25	357	274	73	97
	24	357	274	73	97
	23	357	274	73	97
	22	357	274	73	97
	21	357	274	73	97
	20	357	274	73	97
	19	357	274	73	97
	18	357	274	73	97
	17	357	274	73	97
	16	357	274	73	97
	15	357	274	73	97
	14	357	274	73	97
	13	357	274	73	97
	12	357	274	73	97
	11	357	274	73	97
	10	357	274	73	97
	9	357	274	73	97
	8	357	274	73	97
	7	357	274	73	97
	6	357	274	73	97
	5	357	274	73	97
	4	357	274	73	97
	3	357	274	73	97
	2	357	274	73	97
	1	357	274	73	97
	0	357	274	73	97
