# Supplementary material for: Rapid, accurate, computational discovery of Rho-independent transcription terminators illuminates their relationship to DNA uptake
Source: Genome Biol. 2007 Feb 21;8(2):R22. doi: 10.1186/gb-2007-8-2-r22 (PMC1852404; doi:10.1186/gb-2007-8-2-r22)
Supplement: Additional data file 2 — As described in the text, the entire robust tail-to-tail region is searched; if the region is less than 500 nt, then the 500 nt downstream of the stop codon is searched (stopping if a gene start is encountered). In the case of ties, all terminators with the high score are output. [file gb-2007-8-2-r22-S2.zip › Mycoplasma_pulmonis.ttperf]

 MYPU_0050   4  61 243    3522 ..    3535 -  -3.9  -4.70879   TTTAAACTTTAAAAA               CATTT TAGC AAATG                ATAAAAATGAAGTAA
 MYPU_0110   7  67 186   10721 ..   10754 -  -2.5  -5.65513   TAGTAATTAAAAAAA     TGTACTTGTAATAAA AATA TTTATGACTTGTACA      TATAAAATCTTAACA
 MYPU_0420   2  44  82   47504 ..   47523 -  -3.6  -3.09933   CTTTAATTTATGTAA            GTCATCAT TTAA ATGATGAA             CAAAAAAATAAATTT
 MYPU_0470   6  60 439   51677 ..   51688 -  -5.8   -3.4691   ATCTAAGAAGAGCAA                GAGC AGCT GCTC                 AAAACATGGTGCCTA
 MYPU_0550   2 100  30   59032 ..   59060 -  -8.3  -5.79595   TTCTAAAACAAAAAA        CAAAGTTCATCAT TTA AAAATGAACTTTG        TTTAAAATTATTTTT
 MYPU_0680   7  78   9   75057 ..   75072 -    -4  -5.86465   AAGAATATAAAAAAA              GTGACT TTGC AATCAC               TTTTTTACTTAATTA
 MYPU_0730   8 100  14   80275 ..   80297 -  -9.2  -5.54079   TTAAAAATTAAAAAA           GCAACCTTTT ATC AATAGGTTGC           TTTTACTTTTATCTT
 MYPU_0790   3  77  61   85076 ..   85095 -    -8  -4.26871   TAACGTAGTAACAAA            TTGAATTG ACTA CAATTCAA             AGATAAAGTCAATTA
 MYPU_0840  11  71   8   88528 ..   88541 -  -2.5  -5.80248   TAATACATAAAAAAA               TAATA AATT TATTA                ATTTAACTTACAAGT
 MYPU_0960  10  67 347  100400 ..  100431 -    -6  -4.23353   AAACTAATAAAAAGA      GTTTTTGATCCA TTAGATTT TGGAACAAAAAC       TGATCTTACAAACTT
 MYPU_1100   8  91  57  118737 ..  118775 -   -10  -4.80737   CAACACAAAAAACAA   TCATTTGATTTTTTAAAA ACA TATTAAAAAATCAAATAA   AAAACAAAAGAGCTT
 MYPU_1180   6  76  94  124646 ..  124661 -  -4.8  -5.41143   TATGGTGGAAAAAAA              GATAAA AGAG TTTATC               TACATTCATACAAAA
 MYPU_1320   9  71 -15  140124 ..  140139 -  -4.8  -4.96028   CTTGAAAAAAAATAA              TTACTT TTTA AAGTAA               ATTATGTAAAGATAT
 MYPU_1370   2  67 117  145931 ..  145947 -  -8.1  -2.94422   GATGCTCAAAAAGAG              TTCATAG AAG CTATGAA              AAACAAAATAGAAGA
 MYPU_1440   6  91 175  151688 ..  151714 -  -6.7  -5.72118   AAAAAACATAAAAAA         GCAAACACA TTAAAAAGT TGTGTTTGC         TTTTTATTTTGACTT
 MYPU_1520  10 100  48  160981 ..  161005 - -10.9  -5.29885   AAGTTAAAAATAAAA          GACTAACTATT TTA AATAGCTAGTC          CACTATTAAGAATTT
 MYPU_1640   4  82 -31  175086 ..  175105 -    -5  -5.83226   AATTTAATAAAAAAA            TCAAGTTC AATT GAGCTTGA             TTTTTTTGTGTTTTT
 MYPU_1750   6  91  73  182746 ..  182762 -  -6.6  -5.85011   GAAAAACTAAAAAAA              CACTCT AGTTA AGAGTG              TTTTTAAATGATTTG
 MYPU_1890   5 100   4  197167 ..  197181 -    -5  -6.12328   AGAAGATAAAAAAAA               CATCTC TTT AAGATG               TCTTTATTCTTCTTT
 MYPU_2060   5  82  35  214637 ..  214657 -  -4.8  -5.82036   AGAATAAATAAAAAA            GTTTTACC AAGCA AGTAAAAC            TTTTTTTGTCAAATT
 MYPU_2150   5  63  16  244496 ..  244521 -  -6.3  -3.79481   TAAATTTAAGTTAAA         CAACTTTTGCAC TTA GC-CAAAAGTTG         TTTTTCTTTTTAAAA
 MYPU_2190   8  81 303  251412 ..  251448 - -10.5  -3.09803   TAATTCTACTTAATA    TTTTTTCAGCTTTTTTC AAG AAAAAAAGTTGAAAAAA    AGTAAAAGATAAAAA
 MYPU_2240   5  93 103  257786 ..  257808 -  -7.8  -5.46698   TTTAAAATCAAAAAA           TACCAACTAA AAA TGAGTTGGTA           TTTTTGTTTTGTTTA
 MYPU_2410   4 100  50  279379 ..  279401 -   -10  -5.32944   TTCATAATGAAAAAA           TTACCCAACA CGT TGTTGAGTAA           TTTTAGAAAAAATTT
 MYPU_2500   3  81 331  291930 ..  291949 -  -7.2  -4.98531   TTGTTAAATTAAAAA            CTCCCAAA ATTA TTTGGAAG             ATTTTTCTTGAGCTA
 MYPU_2660   4 100 405  311145 ..  311161 -  -9.5  -5.66684   TAATTTATAAAAAAA              GTCTTGA TCT TCAAGAC              TTTAGCTAAATTATT
 MYPU_2870   5  73 276  335991 ..  336013 -    -5   -5.2696   GTAAAACTGAAAAAA           TTTATGAAAA CCC TATTCATAAA           TATACAATCAATTTG
 MYPU_3090   8  49 318  357770 ..  357788 -    -4  -3.38726   TAGTTGAAAAAATGA             TCTTAAAT CTA ATTTAAAA             TATATATCTTTTTCT
 MYPU_3170   6  69 315  372816 ..  372828 -  -3.3   -5.1675   TGATTTATTAAAAAA                GCACC TCT GGCAC                TATTTAATAAAATAT
 MYPU_3270   8  95 425  385497 ..  385531 - -13.2  -3.74347   TTGATAAAGTTCAAA     TTCAAAAAGAAGAAAA TTT TTTTCTTCTTTTTGGA     AGAAAAACTTTTTTT
 MYPU_3380  11  76   5  394839 ..  394851 -  -5.5   -5.1361   ATAAATGCTAAAAAA                CCTCA TAG CGAGG                TTTTTTATTTATTTC
 MYPU_3460   4  82 247  406918 ..  406938 -  -4.8  -5.77734   AAACAAAAAGAAAAA           TGTCAAGCT TAAA AGCT-GACA            TTTTTTATTTTCCTT
 MYPU_3590   6  57 -24  420246 ..  420263 -  -2.7  -4.80882   AGCTTAGATTAAAAA             TGCTCAA CTAT TTGATCA              ATAACATCTTTGTCC
 MYPU_3710   6  64 246  432315 ..  432334 -  -2.2   -5.4588   TAAAATCATAAAAAA            TTAAGATT TACA AATCTAAA             TAATTTTTTTATTTT
 MYPU_3810  11  78 139  445869 ..  445881 -  -3.4  -5.89947   CAAAGTCAAAAAAAA                TTGG GTCAA CCAA                GAAAAAATTTTTAAA
 MYPU_3910   6  75 199  460422 ..  460439 -  -2.7  -6.01187   AATGAAATAAAAAAA             CTAGCCT TTGT AAACTAG              CTATTCCTATAAGGA
 MYPU_4030   5  86  21  478972 ..  478990 -    -6  -5.75478   AATTAGACAAAAAAA             CCAACCAC AAA ATGGTTAG             TATAGTATAAAGAGA
 MYPU_4210   8  87 309  506827 ..  506844 -  -8.5  -4.68645   TATTTAAAAGCAAAA             GCACAAA ATTA TTTGTGC              TTTTCTTTTTTTCTT
 MYPU_4340   5  63   4  523521 ..  523533 -  -4.9  -4.33182   TGATTCATAAAACAA                CTTTT TTT AAAAG                ACTTTAAACATAATG
 MYPU_4390   8  62 252  531421 ..  531432 -    -3  -5.18726   CTCCTAGAACAAAAA                TTGA ATTT TCAA                 ATGGAAATCAAACAA
 MYPU_4520   9  70 400  547141 ..  547165 -    -8  -3.06915   AGTCACTTTAGTCAA          GAGGATCTAA GTTAT TTAAATCCTC          TTGACAATCAAAGAA
 MYPU_4670  11  78  86  565757 ..  565805 -  -5.8  -5.14563   TTTTTTATTAAAAAA TCAAGTGC-TCGA-TTATTAATAA AAA TTATTAATAACTTAATGCACTTGA TCTTGCAATTTGAGA
 MYPU_4670  11  78  50  565825 ..  565841 -  -6.7  -4.87786   GCAATTTGAGAAAAA              TCTTTTT GAA AAAAAGA              CTTTTTTAAATTTGA
 MYPU_4720   8  78   5  569857 ..  569877 -  -6.9  -4.81752   AAAAATATCTAAAAA            TCAACCTTT AAT ATAGGTTGA            TTTTTTATTCAAAAA
 MYPU_4760  10 100  97  573151 ..  573170 -    -8  -5.84011   AATAAAAAACAAAAA            TCAAGAAA TTCA TTTCTTGA             TTTTTTCTTGCTTTT
 MYPU_5000   8  87  34  606436 ..  606457 -  -7.4  -5.43514   AAAACAATTAAAAAA           CTTACCAA TATTTT TTGGTAAG            TTTGTTTGTAAAATA
 MYPU_5260  15  70 125  645663 ..  645709 -  -8.6  -2.69186   AATAAGCCAAAGTTA TAAAAAAACAAGAGCTTACTTT TTAAT AAAGTA--CTCTTGTTTTTTTA TTTAGTAAATTAATA
 MYPU_5360   4  70 139  660396 ..  660416 -  -8.5  -2.71783   TTAAAATTAATGAAC            TTTTTGAAA ACA TTTCAAAAA            TAGACTAAAAGTATA
 MYPU_5440   5  93  33  668765 ..  668786 -  -6.7  -6.04324   CTAAAAAATAAAAAA           TGTATCTAA AAAG CTAGATACA            TTTTTGTTTGTTTTT
 MYPU_6000   8 100 201  716620 ..  716652 - -12.3  -4.82855   GAGTAAAGTTAAAAA      TTTACTTGATAATCA AGT TGATAATCAAGTAAA      AAAATAGTTCTTTTA
 MYPU_6160   6  47 191  731417 ..  731427 -  -2.6  -3.85698   TTTTTGGCTCACAAA                 TTTT TTT AAAA                 ATAAACAAAATACTT
 MYPU_6250   9  76  11  742032 ..  742054 -  -4.9  -5.32565   TAATTAATTAAAAAA           CCACAATCC TTAAG GAATTGTAG           TTTTTTTCATTTATT
 MYPU_6430   7  73  27  766194 ..  766217 -  -2.5  -6.04419   AAAACAATAAAAAAA          GAATCCA TTGTTTATCT TGGATTC           TTTGTTTTTTATAAA
 MYPU_6520   4  87  16  784900 ..  784923 -  -7.5  -5.46657   TAGTTTAATAAAAAA          CAACAACAC ATATTA GTGCTGTTG           TTTTTAAAGGTGATT
 MYPU_6590   5  95   9  790953 ..  790976 -    -9  -5.23765   GAAAGAATATAAAAA          GCTAATTTCC CATC GAAAATTAGC           TTTTGAAATTAAGAG
 MYPU_6690   8  78  55  805965 ..  805984 -  -6.4  -5.16681   TTAAAAACAATAAAA            CCTCACAT TTGC ATGTGGGG             TTTTTTATATCTTAT
 MYPU_6790   5  63   4  828459 ..  828471 -  -4.9  -4.33182   TGATTCATAAAACAA                CTTTT TTT AAAAG                ACTTTAAACATAATG
 MYPU_7080   5  89  31  863596 ..  863610 -    -5  -6.11229   ATGAAAATAAAAAAA               GCACTT TTG AAATGC               TTTTTTTAATTATGT
 MYPU_7150   4  74 127  874446 ..  874470 -  -5.9  -4.88736   GAGTATTTACAAAAA          CTAAAAACTAA GAC TCAATTTTTAG          TAATCACCCATAGAC
 MYPU_7240  11  72 309  884352 ..  884374 -  -2.8  -5.75599   GAAATCATAAAAAAA           TTGCTGTA GTTGACT TACAACAA           TTTTGACAAATTCTC
 MYPU_7340   7  83 280  895408 ..  895441 - -10.6  -3.71205   TAAAAATTAAATCAA     CCTTTAAAAATGAT CAAATC ATCACTTTTAAAGG      TAAAGGCTTCAAAAG
 MYPU_7430  12  74  36  913974 ..  914000 -  -6.1  -4.88228   ATTTAATATTAAAAA         CTTAAAAAATT TATAG AACTTTTTAAG         CTCTAATTTTTAAAA
 MYPU_7500   7  85  42  921294 ..  921314 -  -6.9  -5.38054   TTTTACAAAGAAAAA            CATCCCAAC AAA ATTGAGATG            TTTTAATGTTTTTTT
 MYPU_7770   3  64 159  956294 ..  956305 +  -4.4    -4.386   TAGAGTTTTGATTGT                GTCA TCTT TGAC                 TTTTATAAAGAATTC
 MYPU_7650   3  57 207  935911 ..  935926 +    -4  -4.18494   TAAATTTTTTCTAAA              GAGCTT TTAA AAGTTC               TTTTAAGTCCAGCTA
 MYPU_7600   9  93 -63  930212 ..  930253 +    -4  -6.47325   ATGGCCATCTAAATG GGCAAAATATGAAAAAAA AAGCCA TATTTTTTATATTTTGGC  TTTTTTTTATTTTTT
 MYPU_7530  11  83 339  925004 ..  925038 + -10.3  -3.57263   TTTTGCATAAAAAAA     CAAGTGTGTTTTT TTGAATTTT AAAAACACACTTG     TTTAAAAGTAAAGAT
 MYPU_7490   7  61 232  921294 ..  921314 +    -4  -4.66395   TTTTACAAAGAAAAA            CATCCCAA CAAAA TTGAGATG            TTTTAATGTTTTTTT
 MYPU_7330   4  68  57  895664 ..  895716 +  -6.7  -3.83403   GTTGGCGCTTATTTT TTTAATATAAAAAAAGTCTTACT TCTTTTT AGCAAGACTTTTTATATTTTAAA TTAGTTATTTTTTTG
 MYPU_7230   6  54 471  885148 ..  885166 +  -5.4  -3.14616   ACCAAAAATAAAATC             TGAATAAA TTT TTTGTTCA             TACTTTGTTAGTCTT
 MYPU_7140   7  83  72  874685 ..  874710 +  -6.2  -5.67283   ATTTTATAAGAAAAA         CAACTCACTA TATTTT TTGTGAGTTG          TTTTTTATTTAACTT
 MYPU_7070   7  80  24  863464 ..  863483 +  -5.1  -5.61689   AAATTCAAATTTCAA            TTGCTTA GTTAAA TAAGCAA             TTTTTTATTCATTTT
 MYPU_7020   4  80  -5  855796 ..  855835 +  -4.6  -5.60864   ATCAAAAAATTTTTC  AAATAAAAAAACAACA AATTACAA TGTTGTTTTTTTGTTA   TTTTTTTACTATGTA
 MYPU_6950   6  95  -9  847578 ..  847594 +  -9.5  -5.14477   AGATGCAAAGAAAAA              TCCAAGA TAG TCTTGGA              TTTTTTCAATGTATA
 MYPU_6890   5  84  56  837756 ..  837783 +  -5.6  -5.71638   TTTTTTTTATAAAAA        AAAGTGCTCAAA TAAT TTTGTGCACTTA         TTTTTTTAATTGTTG
 MYPU_6800   2  50 175  830346 ..  830362 +  -3.8  -3.75817   ACAATATAGATAGCC              TTGATA GTACA TATCAA              TATTTATTATCAAAA
 MYPU_6670   3  50   4  805211 ..  805240 +  -5.1  -2.62111   ATAAATTCATAGTAA       AAGCAAAATCTTT TTCT AAAGCTTTTGCTG        ATGATTTTTTAAGAA
 MYPU_6580   6  72   4  790953 ..  790976 +  -6.8  -4.19238   GAAAGAATATAAAAA          GCTAATTTCC CATC GAAAATTAGC           TTTTGAAATTAAGAG
 MYPU_6510   3  95  22  784762 ..  784782 +  -4.8  -6.32976   TGAAAAACAAAAAAA            CTAGTTAT TTTAC ATGACTAG            TTTTTTTGTTTTTTT
 MYPU_6420   7  61 265  766194 ..  766217 +  -2.5  -5.13354   AAAACAATAAAAAAA          GAATCCA TTGTTTATCT TGGATTC           TTTGTTTTTTATAAA
 MYPU_6240   8  74  53  741252 ..  741272 +  -9.1  -2.64973   TTTTTTTAATAGCTT            TCTTAGAGA ATA TCTCTAAGG            TCCTATAAAATTAAT
 MYPU_6150   7  78  91  731575 ..  731585 +  -5.4  -5.41746   CTCCTTAAATCCCTT                 TGCT TAA AGCA                 TTTTTTTAAGAAGTT
 MYPU_5990   4 100  26  716332 ..  716362 +  -9.2  -5.69068   TTTTTTTACTTAAAA       TGTCAACTTTTTTT CAA AGTAAAAGTTGACA       TTTTTTATGTTTTTA
 MYPU_5880   9  62  63  707518 ..  707533 +  -6.2  -3.36175   TTCAATTAGAGTAAC              TGGAAT AACA ATTCCA               TTGTCACTGAAAATT
 MYPU_5820   5  56 253  704296 ..  704313 +  -5.6  -2.93393   CACCAAAAGTTCTTG             TAGGTG CAAATT CACCTA              ATTTGTGACCTACCA
 MYPU_5430   6  83  19  668765 ..  668786 +    -6  -5.63012   CTAAAAAATAAAAAA           TGTATCTA AAAAGC TAGATACA            TTTTTGTTTGTTTTT
 MYPU_5350   2  66  21  660445 ..  660489 +  -6.8  -3.71915   TAATTAAATAAAATT TAAAAAACCTAGAGTT AAAAATAGCAAGA GACTCTAGGTTTTTTA TTAGTATTTTTTTAA
 MYPU_5300   8  93 329  655196 ..  655216 +  -8.4  -5.18357   AATTAATAAAAAATT            CCAACTAT TTTGC ATAGTTGG            TTTTTTAATAAATTA
 MYPU_5250   5  65 218  645864 ..  645876 +  -4.9  -4.64992   TGAAAATGATTTTGT                TGAAT CTA ATTCA                TTTATCTTTTTTAGA
 MYPU_5060   9  83  36  617404 ..  617434 +  -6.3  -5.53079   TTCAATTTCAAAAAA       GCACTTAGTTT AATCAAAAC AAGCTAAGTGC       TTTTTTATATCTTTT
 MYPU_4990  13 100  62  606158 ..  606174 +  -8.7  -5.37593   AACAAATTGCAAAAA              GCATCCT CAA AGGGTGC              TTTTTTAATTTAAAA
 MYPU_4870   2  88  21  594503 ..  594521 +  -6.1  -6.04419   AAAGCAAATAAAAAA             TGATTTC ATTAG GAAATCA             TTTTTTTGTTATTTT
 MYPU_4830  10  95 168  587588 ..  587599 +  -7.2  -5.85244   TTTACTTCCTACTGA                CCCC TTTT GGGG                 TTTTTTATTTTAATT
 MYPU_4830  10  95 212  587632 ..  587656 + -10.9  -4.90778   ACTCTTAAAAATAAA          TAACCAACAAG AGC TTTGTTGGTTA          TTTTCTTTAGCTAGA
 MYPU_4750  10  95  22  573151 ..  573170 +    -8  -5.61689   AATAAAAAACAAAAA            TCAAGAAA TTCA TTTCTTGA             TTTTTTCTTGCTTTT
 MYPU_4710   7  85  32  569857 ..  569877 +  -6.9   -5.4505   AAAAATATCTAAAAA            TCAACCTTT AAT ATAGGTTGA            TTTTTTATTCAAAAA
 MYPU_4660   9  66 358  565769 ..  565791 +    -8  -2.51173   AAATCAAGTGCTCGA           TTATTAATAA AAA TTATTAATAA           CTTAATGCACTTGAT
 MYPU_4660   9  66 414  565825 ..  565841 +  -6.7  -3.72139   GCAATTTGAGAAAAA              TCTTTTT GAA AAAAAGA              CTTTTTTAAATTTGA
 MYPU_4330   3  49 413  523905 ..  523923 +  -2.4   -4.1899   TTGATGAAATTACAG             GATAATCT CCA GGATTTTC             TTTTAGGTCAAATGA
 MYPU_4200   8 100  17  506822 ..  506849 +  -8.6  -6.11392   CTTAATATTTAAAAG        CAAAAGCACAAA ATTA TTTGTGCTTTTC         TTTTTTTCTTTCTTT
 MYPU_4020   8  76  71  478732 ..  478750 +  -4.6  -5.37865   TATCTTTTTAATTGC             TTTGTGAC TTT GTTACAAG             TTTTTTAATTATTAA
 MYPU_3940   8  95 311  465579 ..  465615 + -13.3  -3.54488   TTTTAACACAAAAAT    TTCCTATGTTTAAAGTT TCT AACTTTCAACATAGGGA    TCTTATTTCAAAACA
 MYPU_3900   5  95 235  460535 ..  460558 +  -7.6  -5.77988   AAGTAAAAAGAAAAG          CTAACTATTT TTAA AAATAGTTGG           TTTTTTTATATATGT
 MYPU_3800   6  72  25  445936 ..  445953 +  -2.7  -5.80364   AAAAATATTAAAAAA             GCACT CTTGACTA AGTGC              TTTTTTTGTTAAAAT
 MYPU_3580   9  69 245  420424 ..  420437 +  -3.9  -5.18561   TTTGAGCATGCAAAA               TTACT GGAA AGTAA                TTTTTTGAATCTTTG
 MYPU_3440   0 NONE
 MYPU_3370   5  95  34  394388 ..  394427 +    -9  -5.18726   TTAAAAAGCTAAAAA  TCTTTATTTATAAAAATG TTAA TGTTTTTGTAAATAAAGA   TTTTTGTTATAAGAA
 MYPU_3260   5  55  58  385994 ..  386027 +  -5.4  -3.22924   GATCTAATTTTTCAA     GAGCAAAATCACAA GCTTGA TTTTGAATTTGCTC      TCTTGATCCTTTAAG
 MYPU_3150  12  84  77  371238 ..  371267 +  -5.3   -5.7946   TTAAATTTAAGATAA       TTGTAATTTTT AAAGCAAG AAAAATTACAA        TTTTTTTATTAAGCA
 MYPU_2990  12  81   5  349394 ..  349415 +  -5.9  -5.29885   TAAAAGAATAAAAAA           GCACACT CAAAATCA AGTGTGC            TTTTGTTTTTAAATT
 MYPU_2940   9  71 141  343968 ..  343998 +    -5  -5.08011   TATTTTTATAAATAT       TCAATGAAATTTTT TTA AAAAATTTTATTAA       TTTTTTAAGCCTTTT
 MYPU_2860   7  75 296  336501 ..  336521 +  -8.5   -3.5553   CTTCCTTGTCAACAA            TATCTAAAA GTT TTTTAGATA            TATTTAGCTTTATTT
 MYPU_2790   4  61  42  325449 ..  325472 +  -2.5  -5.25735   TAAAAAACCAAAAAA          GCATCAT AGACCAAAAA ATGATGC           TTTTTAATTTTTTAA
 MYPU_2750   5  84  30  319621 ..  319652 +  -5.2  -5.81032   ATTTATCTTAAAAAA      TAAGTGCCTTGCATT AAA AAAGCT-GGCACTTA      TTTTTTTTAAAGTTA
 MYPU_2640   4  79 122  311145 ..  311161 +  -9.5  -3.69734   TAATTTATAAAAAAA              GTCTTGA TCT TCAAGAC              TTTAGCTAAATTATT
 MYPU_2490   9  60 359  292636 ..  292646 +  -5.4  -3.85474   ACTCATCAACAATTG                 CTGA TAG TCAG                 TGTTTATTATTACTT
 MYPU_2450   8  84  11  286952 ..  286975 +  -7.6  -5.27335   TATAGAAGCTAAAAA          TCTAATTAGT AAAA ACTAGTTAGA           TTTTTATTTGCCAAA
 MYPU_2400   4  91  26  279427 ..  279445 +  -6.8  -5.77632   AATTTAATAGAAATT             TTTAGCTT TAA AGGCTAAA             TTTTTTTATGCTTTT
      dnaK   4  95  24  257786 ..  257808 +  -7.8  -5.67711   TTTAAAATCAAAAAA           TACCAACTAA AAA TGAGTTGGTA           TTTTTGTTTTGTTTA
 MYPU_2180   7  78 339  251875 ..  251887 +  -3.5  -5.96894   TCAGAAATTTCACTT                TTAAA TGA TTTAA                TTTTTTTATTTGACT
 MYPU_2040   3  71  74  212862 ..  212883 +  -7.3  -3.73072   TGTATTTATTTTTAG           CTCCCCAAT GACA ATTGGAGAG            TTTGCTCAAAAAATT
 MYPU_1900   1  40  88  197678 ..  197697 +  -2.2  -2.86164   GACTCCTGCATTTGC            TTCATAAA GTAT TTTTTGAA             TAATTAATTGCTCAT
 MYPU_1630   8  95   9  175086 ..  175105 +  -7.2   -5.9667   AATTTAATAAAAAAA            TCAAGTTC AATT GAGCTTGA             TTTTTTTGTGTTTTT
 MYPU_1510   3  48 220  160946 ..  160958 +  -3.5  -3.57106   ATATAAATAAGTTCA                TAATT AAA AATTA                TTAATTTAAGTTAAA
 MYPU_1420   2  54 125  150949 ..  150959 +    -4  -3.76224   AGTTTTTTAAGAGGT                 TTTG ATG CAAA                 TTTAATAGGTCAAAA
 MYPU_1310   9 100  45  140168 ..  140193 + -10.6  -5.56264   ATGAAATTTCATCAA         GTGATATGGA CTCTTC TCCATATCAC          TTTTTTATATTTGAA
 MYPU_1230   4  54 438  131299 ..  131315 +  -2.3  -4.59773   CACTTAAAATACCAC              TAGCTAT TGC ATAGATA              TTTTTGAAGATCGAA
 MYPU_1170   5  74 278  125028 ..  125059 +    -9  -2.72385   TGCTAAATTAATTAC      TTGACTTTTCAT ACCACTAA ATGAAAAGTCAA       ATTCTCCTTGAGTTT
 MYPU_1020   6  60 135  108343 ..  108357 +  -2.9  -4.52589   CAAAGACAAGTTCCT               GAAAA TCATC TTTTC               TTTTGTATGCAAAAA
 MYPU_0970  13  59 437  103694 ..  103704 +  -5.4  -3.66719   TTAAAAATTGGTAAA                 GGAA ATA TTCC                 TATTTCTGTAGTTGT
 MYPU_0860   8  54 380   91322 ..   91342 +  -3.3  -4.24606   GGACATCCAGTAAAA            TCAAAATAG TCT CTAATTTGG            TTTTCAATATACCTT
 MYPU_0830   5  78  26   88573 ..   88586 +  -3.9  -5.79595   GATTAGAAATTTTTT               TATCA AGAT TGATA                TTTTTTCTTTTAAAA
 MYPU_0720   6  91 148   80275 ..   80297 +  -9.2  -4.76874   TTAAAAATTAAAAAA           GCAACCTTTT ATC AATAGGTTGC           TTTTACTTTTATCTT
 MYPU_0540   7  63 145   59032 ..   59060 +  -6.2  -3.76749   TTCTAAAACAAAAAA        CAAAGTTCAT CATTTAAAA ATGAACTTTG        TTTAAAATTATTTTT
 MYPU_0410   6  56 172   47752 ..   47765 +  -2.5  -4.90519   AATGTTATTTTCATC               TAATT CATC AATTA                TTATTTTTTTAATTT
 MYPU_0100   3  76  82   10067 ..   10083 +  -5.1  -5.40072   AAAATAACAAAAAAA              CTAGTGA AAG TCACCAG              TTTTTTTGAGAGCGC

SUMMARY

133 putative operon ends contain 853 possible terminators.
Percent operon ends hit by terminators of confidence >= x:
	x	#>=x	hits>=x	%hits>=x
	100	12	12	12	9 %
	99	12	12	12	9
	98	12	12	12	9
	97	12	12	12	9
	96	12	12	12	9
	95	25	25	23	17
	94	25	25	23	17
	93	29	29	27	20
	92	29	29	27	20
	91	36	35	32	24
	90	36	35	32	24
	89	37	36	33	25
	88	38	37	34	26
	87	41	40	37	28
	86	42	41	38	29
	85	45	44	40	30
	84	50	49	44	33
	83	56	55	49	37
	82	61	60	52	39
	81	66	64	55	41
	80	70	67	57	43
	79	71	68	58	44
	78	87	82	66	50
	77	90	84	67	50
	76	98	91	72	54
	75	103	96	74	56
	74	117	105	78	59
	73	122	110	80	60
	72	129	116	83	62
	71	135	122	87	65
	70	139	125	90	68
	69	146	130	92	69
	68	158	141	93	70
	67	164	147	96	72
	66	174	155	98	74
	65	189	167	99	74
	64	200	175	101	76
	63	215	184	105	79
	62	224	192	107	80
	61	241	205	111	83
	60	254	214	114	86
	59	271	226	115	86
	58	280	232	115	86
	57	315	257	117	88
	56	326	266	119	89
	55	349	283	120	90
	54	367	297	124	93
	53	391	315	124	93
	52	408	324	124	93
	51	425	335	124	93
	50	448	352	126	95
	49	485	379	128	96
	48	516	401	129	97
	47	561	431	130	98
	46	563	432	130	98
	45	633	485	130	98
	44	648	497	131	98
	43	694	528	131	98
	42	732	553	131	98
	41	735	556	131	98
	40	771	586	132	99
	39	802	611	132	99
	38	835	632	132	99
	37	853	644	132	99
	36	853	644	132	99
	35	853	644	132	99
	34	853	644	132	99
	33	853	644	132	99
	32	853	644	132	99
	31	853	644	132	99
	30	853	644	132	99
	29	853	644	132	99
	28	853	644	132	99
	27	853	644	132	99
	26	853	644	132	99
	25	853	644	132	99
	24	853	644	132	99
	23	853	644	132	99
	22	853	644	132	99
	21	853	644	132	99
	20	853	644	132	99
	19	853	644	132	99
	18	853	644	132	99
	17	853	644	132	99
	16	853	644	132	99
	15	853	644	132	99
	14	853	644	132	99
	13	853	644	132	99
	12	853	644	132	99
	11	853	644	132	99
	10	853	644	132	99
	9	853	644	132	99
	8	853	644	132	99
	7	853	644	132	99
	6	853	644	132	99
	5	853	644	132	99
	4	853	644	132	99
	3	853	644	132	99
	2	853	644	132	99
	1	853	644	132	99
	0	853	644	132	99
