# Supplementary material for: Rapid, accurate, computational discovery of Rho-independent transcription terminators illuminates their relationship to DNA uptake
Source: Genome Biol. 2007 Feb 21;8(2):R22. doi: 10.1186/gb-2007-8-2-r22 (PMC1852404; doi:10.1186/gb-2007-8-2-r22)
Supplement: Additional data file 2 — As described in the text, the entire robust tail-to-tail region is searched; if the region is less than 500 nt, then the 500 nt downstream of the stop codon is searched (stopping if a gene start is encountered). In the case of ties, all terminators with the high score are output. [file gb-2007-8-2-r22-S2.zip › Mycoplasma_synoviae_53.ttperf]

      polC   9  74  17    2945 ..    2957 -  -4.8  -5.03201   AAGAATAATGAAAAA                GCCA AAAGA TGGC                TTTTTGTTTTTTAAT
 MS53_0016   3  89 -13   16706 ..   16726 -  -4.1  -6.00814   AAGAATGAAAAAAAA            TAGCTAA TTATCCC TTAGCTA            ATTTTTTTGACAATT
      uvrA   4  95   4   22022 ..   22034 -  -7.7  -5.41746   AATGTTTTAAAAAAA                GTGCA ATT TGCAC                TTTTTAATTTAAAAT
 MS53_0034   8 100  89   35778 ..   35798 - -12.7  -5.55001   TAATAAAAAATAAAA            GCCGATTTT TTA AAAATCGGC            AATTTTATTAAATTG
 MS53_0062   6 100 430   64334 ..   64371 -  -6.5  -5.82172   ATGAAGACAAAAAAA   TAAGTTACTTTGATCTT TTTT ATAATCCAAGTAACTTA    GCTATTGTTAATTCA
      rbfA   9 100  67   84790 ..   84807 -  -6.3  -5.75538   TTTAAAAAATAAAAA             GCCGATT TTAA AATCGAC              AATTTCATTAAATTG
 MS53_0118   6 100  13  121371 ..  121410 - -15.5  -2.50947   CTTAAGTAACAAAGG  TAACAAAAAAATATCGA AATTAA TCGATATTTTTTTGTTA   AATTGATTCGCATTA
      engA  10  86 167  147687 ..  147705 -  -6.8  -4.98911   TATCATAAAAACAAA             GAAGCTTT TAA AAAACTTC             ACACCATCTACAAAG
      ptsG   3 100  15  151621 ..  151652 - -16.2  -4.68528   AAATTTAAAAAAGAA      TACTAAAAAATGCC TTTT GGCATTTTTTAGTA       TTTTACTTTGGAAAT
 MS53_0152   7 100 341  157797 ..  157816 -  -6.6  -5.50723   TTAGTAAAACAAAAA            TTAACTTT AGAT AAAGTTAA             TATCTATAAACAAAG
 MS53_0161  11 100  79  171455 ..  171469 -  -8.6  -5.63517   TCCCTAAACAAAAAA               CCGAAA TAG TTTCGG               TTTTTTGTTTAGCCT
       hit   7 100  17  186918 ..  186936 - -10.4  -5.31059   ATAGCAACTAAAAAA             GCTTTAGA AAT TCTAAAGC             TTTTTTAGTTGGATT
 MS53_0191   6 100  20  213814 ..  213829 -    -9  -5.33785   AACTAGTATAAAAAA              TCAGCC ATTT GGCTGA               TTTTTCGTTTATTTT
      nagC  10 100  49  218162 ..  218188 -  -8.3  -5.20333   TAGGTAGAATAAAAA         TTAATACAAAA GCAAA TTTTGTATTAA         TTGATAAAGATTTTA
 MS53_0199  10 100  21  221208 ..  221238 - -13.6  -3.55907   TAATAAAATTCACAA       TTAAAAATCACCAA ATT CTGGTGATTTTTAA       TTAGCTTATTTTGCT
 MS53_0284   8 100 113  311787 ..  311821 -  -8.7  -5.31275   TTGTATTATAAAAAA     CTACGAATAGCTCTA TATTG TAGGGTTATTCGTAG     TTTTAAGTTTTAAAA
       pfk   7  93 120  327542 ..  327570 -  -7.5  -5.15117   TAAAAGTGCAAAAAA        CGAATACGCCT TATTTAT AGGTGTATTCG        TTTTTTTTCATTACA
      glyA  14  87   2  338557 ..  338585 - -10.6  -3.64049   GTAACAACCGCGAAA        TAAAAATGTCAA GATGT TTGACATTTTTA        TTTAGTATTTTTTTA
      gyrA   7 100  27  354932 ..  354943 -  -5.8  -6.37666   ATAAAACAAAAAAAA                GCCA AAAT TGGC                 TTTTTTGTTTTGCTT
      ftsZ   4 100  78  387476 ..  387492 -  -5.1  -6.32976   AAAAAAACAAAAAAA              GCTCC AACAAAG GGAGC              TTTTAAATTTCAATT
 MS53_0365   4  83  73  416589 ..  416637 -  -3.6  -5.83226   AATCGAAGAAAAAAA CTAACTTTTACTTTAAATAGAAAT TTT AATTCCACT-AAAGTAAA-GTTAG CTTATGAAAAATTAA
       era   3 100   6  440821 ..  440833 -  -6.3  -5.52986   AGGCGATTAAAAAAA                CAGAA ATT TTCTG                TTTTTTTAATATCCA
 MS53_0395  10  84 -32  447360 ..  447377 -  -9.9  -3.62518   TTAAACACTTTCAAA             GTCGATG TTCT CATCGAC              TTTTTTTTGCGCTTT
 MS53_0402   4 100  18  454109 ..  454123 -  -8.6  -5.38054   TTTGACAAACAAAAA               CTAGCT TTA AGCTAG               TTTTTTGATTTTAAC
 MS53_0415  11  90  -3  465474 ..  465486 -  -7.7  -5.00616   TTTGCTCTTAAAAAA                CTAGC GTT GCTAG                TTTTTTAATTTGTCT
 MS53_0418   2  52 182  469387 ..  469397 -  -2.6  -4.05208   ATCGATATTAAATAA                 TATT TCA AATA                 ACAAATGGGAAATTA
      asnS   8  90  10  473710 ..  473724 -  -5.7  -5.54907   TTCATAAAATAAAAA               TTCGC GCCTT GCGAA               TTTTTTTTACTACAT
      deoC   5 100 106  506150 ..  506168 - -11.8  -6.13503   CACTAATAAAAAAAA             GCCGATTT TCA AAATCGGC             AATTTTATTAAATTG
 MS53_0450   5  68   4  510786 ..  510799 -  -2.4  -5.43553   ATTCAAAAAATAAAA               TACC TTGCGG GGTA                TTTTTAAAATGCTTT
 MS53_0454   7  70 166  515660 ..  515679 -  -6.4  -4.10958   TTACAAAACATCAAA            TCACTAGC AGAA GCTTGTGA             AAGTGATGAAAAATA
 MS53_0462   5 100   3  533160 ..  533196 - -15.6  -4.40561   TTTTGTGAAAAACAA    TAATTAAAAAACTGCT TATAC AGCAGTTTTTTAATTA    TATTATTCGAAAGAA
 MS53_0481   4 100   7  559266 ..  559288 -  -6.4  -6.13503   CACCAATAAAAAAAA           TTATGCCCTT TCA AAAAGCATAA           TTTTTTTTATTGGTT
 MS53_0506   5 100   5  593285 ..  593300 -  -6.2  -5.50313   CAGAAAATGAAAAAA              TTTGCT ATTT AGCAAA               TTTTTTATTTGTTGA
      ktrA   4  75  14  612136 ..  612161 -  -3.4  -5.56112   ATAAAAACCAAAAAA         GAAAAGTACT GTAAAA AGTACTTTTT          GTTTTATCTTTTTTT
       fmt   5  82  69  619185 ..  619202 -  -8.5  -3.90766   TAGTTAGAAATACAA             CTTTTGC AAGA GCAAAAG              AAATCGCAAACCACG
 MS53_0543   8 100   6  640601 ..  640620 -  -6.6   -5.7946   TGGGGAATAAAAAAA            TTATGAAA ATCA TTTCATAA             TTTTTTTATATCTTA
      mgtA   3  82 207  675653 ..  675679 -  -6.8  -4.79384   AGAACAAAACGAAAA         TTTAGTTTTAGA AAA TTTAAAACTAAA         AGCTGATTTGAAATT
 MS53_0587   9 100  19  691631 ..  691665 - -13.8   -4.4267   TTTTAAAACTTAAAA     CTACGAATAACCCTAC AAT ATAGAGCTATTCGTAG     TTTTTTATAATACAA
 MS53_0609   9  84  12  714862 ..  714880 -    -6  -5.18355   TTTAAAAATTAAAAA             CCACATCA ATG CGATATGG             TTTTTCTTTTTTTAT
 MS53_0620   8 100  22  735307 ..  735328 -  -8.1  -5.48213   TATGGAAAAGAAAAA           CTACCATTGG TAG CCAA-GGTAG           TTTTCAAGTTTAAAG
      rplA   4  77  26  738215 ..  738231 -  -2.3  -5.95946   TTAATAACAAAAAAA              CCATT TGAAAAT AATGG              TTTATTTTGTTATTT
 MS53_0662   4 100  15  766642 ..  766656 -  -5.7  -5.85425   TAAATAAATAAAAAA               TAGGC CTTTT GCCTA               TTTATTTTTTGCTTT
 MS53_0671   6  60 376  779451 ..  779472 -  -5.9  -3.35522   CAACCCCGCTAAACA           TAATTGCCT TGGT AGGCCATTA            CCCTACCAACTAGCT
 MS53_0680   4  84  23  789113 ..  789127 -  -5.7  -5.20735   TGAATAAAAAATAAA               CCGTT ATTCA AACGG               AACTTTATATATCTA
 MS53_0679   8  75 139  789250 ..  789287 +  -8.7  -3.40042   TTTAAATTCAATTTT   TTTGTTTTTTCTTCAAA GTAT TTTGTAGGAAAAGCAAA    TTGATATCCTTTTTT
 MS53_0661   8  84   9  766642 ..  766656 +  -5.7  -5.14819   TAAATAAATAAAAAA               TAGGC CTTTT GCCTA               TTTATTTTTTGCTTT
      tyrS  15  70  50  738204 ..  738243 +  -7.6  -3.56366   TTTTGTTTAATTTAA  TAACAAAA-AAACCATT TGAAAAT AATGGTTTATTTTGTTA  TTTCGGAAAATTATT
      rplT   3  89  14  714856 ..  714886 +  -4.1  -6.11229   AATAATTTTAAAAAT       TAAAAACCACATC AATGC GATATGGTTTTTC       TTTTTTTATTTTAGT
 MS53_0603   8 100 175  711978 ..  712004 +  -8.1  -5.98675   CATTTTATAAACAAA         TCTCAAAGCCA TTTTT TGGTTTTGGGA         TTTTTTATTTTTATA
 MS53_0590   6  91  93  695443 ..  695457 +  -5.7   -5.8096   CACTTACAATATGAA               CCACA CATTT TGTGG               TTTTTATTTTTTATA
 MS53_0586   9 100   3  691631 ..  691665 +  -8.7  -5.31275   TTTTAAAACTTAAAA     CTACGAATAACCCTA CAATA TAGAGCTATTCGTAG     TTTTTTATAATACAA
 MS53_0570   5  54 426  676127 ..  676137 +  -5.4  -3.10789   AATGATGACAGCGAT                 GCAA GAA TTGC                 TCATTTATATCTATT
 MS53_0552   3  53 311  652463 ..  652483 +  -4.9  -3.23995   TTAATAGAGTAACTT            TTTTATATT TTG GATATAAAA            TGTTAATGGTTTGTC
       smf   5  69   3  651071 ..  651086 +  -3.2  -5.24003   TGTTGCGAAATAAAA              TTGGAC AAAA GCCCAA               TTTTTGATTTTTATT
 MS53_0542   8 100   6  640601 ..  640620 +  -6.6  -5.80248   TGGGGAATAAAAAAA            TTATGAAA ATCA TTTCATAA             TTTTTTTATATCTTA
      ptsI  11  78  55  619334 ..  619355 +  -2.9  -5.95449   AAAAATGTCGCCATC           TACGCAAGT AAAA ACTGGCGCA            TTTTTTATTTTATTT
 MS53_0517   7  75  20  612141 ..  612156 +  -3.3  -5.60556   AACCAAAAAAGAAAA              GTACT GTAAAA AGTAC               TTTTTGTTTTATCTT
      thiI   4 100 -11  593285 ..  593300 +  -6.2  -5.80003   CAGAAAATGAAAAAA              TTTGCT ATTT AGCAAA               TTTTTTATTTGTTGA
 MS53_0493   3  88 387  580401 ..  580422 +    -6  -5.41746   TTTTATTTTTCCAAA           TATAGAAG CCGATA CTTCTATA            TTTTTTTGCGCCATT
      smpB   5  88 402  559257 ..  559297 + -10.1  -3.95677   TATGTTTTTCACCAA  TAAAAAAAATTATGCCCTT TCA AAAAGCATAATTTTTTTTA  TTGGTTTTTTCGCTT
       ldh  15 100  -5  533110 ..  533130 +    -7  -6.17669   ATTGATATGGATTTT            GAATAAGT ATTAA ACTTATTC            TTTTTTTATTTTATT
       ldh  15 100  48  533163 ..  533193 + -12.9  -3.83318   TGTGAAAAACAATAA       TTAAAAAACTGCT TATAC AGCAGTTTTTTAA       TTATATTATTCGAAA
 MS53_0449   6  65 380  510797 ..  510811 +  -3.6  -4.74504   AAAATACCTTGCGGG               GTATTT TTA AAATGC               TTTTTGACTTGAAAT
 MS53_0443   6 100 357  504964 ..  504995 + -11.9   -5.7946   ACTTCCAAGTTACCA      CTCTCAAAAAAAT ATTAAA ATTTTTTTGAGAG       TTTTTTTGTTAAAAA
 MS53_0432   7  77 217  488547 ..  488559 +  -7.7  -4.24432   TTTGCAAAGAAAAAA                CCACT TTA AGTGG                TTTCGTTTTAACTTT
 MS53_0423  10 100  -2  476965 ..  476988 +  -9.8  -6.07969   TTTAAGCCTAAAAAA          TAAAAAAGCA TTTC TGCTTTTTTA           TTTTTTTTCATTTTG
      rsuA   4  63 245  469827 ..  469843 +  -3.1  -4.87893   CATCAATTCATTTTT              TAAATTT ACT AAGTTTA              TTTTTAATTGAAATT
      nrdE   9 100  66  454109 ..  454123 +  -8.6  -5.46698   TTTGACAAACAAAAA               CTAGCT TTA AGCTAG               TTTTTTGATTTTAAC
      ptsH   5 100  19  447360 ..  447377 +  -9.9  -5.82388   TTAAACACTTTCAAA             GTCGATG TTCT CATCGAC              TTTTTTTTGCGCTTT
 MS53_0386   6 100  19  440821 ..  440833 +  -6.3  -5.58454   AGGCGATTAAAAAAA                CAGAA ATT TTCTG                TTTTTTTAATATCCA
 MS53_0371   3  56 171  424564 ..  424575 +  -4.4  -3.78022   ATTAAAATAAAAAAA                TAGC CTTA GCTA                 TTTAGTGCATGTGAA
      ksgA   5 100  31  416757 ..  416774 +  -9.9  -5.66926   TATTATTTTGGTTTT             CTTCTGG TTCT CCAGAAG              TTTTATTTTTTTTAC
 MS53_0339   5  66  15  387476 ..  387492 +  -5.1  -4.37198   AAAAAAACAAAAAAA              GCTCC AACAAAG GGAGC              TTTTAAATTTCAATT
 MS53_0316   5 100  18  354932 ..  354943 +  -5.8  -5.85244   ATAAAACAAAAAAAA                GCCA AAAT TGGC                 TTTTTTGTTTTGCTT
 MS53_0304   6 100  -7  338552 ..  338590 + -12.8  -4.44318   TTGAAGTAACAACCG   CGAAATAAAAATGTCAAG ATG TTTGACATTTTTATTTAG   TATTTTTTTAGTATT
 MS53_0294  14 100  64  325556 ..  325588 +  -7.2   -5.7946   ACTTCCAAGTTACCA      CTCTCAAAAAAAAT ATTAA AATTTTTTTGGGAG      TTTTTTTATTAAAAA
 MS53_0294  14 100 250  325742 ..  325762 + -10.5  -5.35222   CTCTTAGAAAAACCT            GAGTTTCCA AGT TGGAAGCTC            TTTTTTATACCTTTT
 MS53_0283   2 100  19  311787 ..  311821 + -13.8   -4.4267   TTGTATTATAAAAAA     CTACGAATAGCTCTAT ATT GTAGGGTTATTCGTAG     TTTTAAGTTTTAAAA
      nanA  10 100  13  221208 ..  221238 + -12.9  -3.38158   TAATAAAATTCACAA       TTAAAAATCACCA AATTC TGGTGATTTTTAA       TTAGCTTATTTTGCT
 MS53_0190   7  90  67  213314 ..  213346 + -11.5  -2.95472   AATATATAATTATTA      TGCAGTTACTTTACA TTT TGTAAATTAGCTGCA      ATTATTTCAAAATAT
 MS53_0176   4 100 282  191561 ..  191589 +  -9.7  -5.15117   GGAATGAAGAAAAAA        CGAATACGCCT TATTTAT AGGTGTATTCG        TTTTTTGCGCTTTTA
 MS53_0172   9 100   1  186907 ..  186947 + -23.1  -2.87964   CTTGAAATAGAATAG  CAACTAAAAAAGCTTTAGA AAT TCTAAAGCTTTTTTAGTTG  GATTTTTATTTGTAA
    atpD-2   9 100  18  171455 ..  171469 +  -8.6  -5.64421   TCCCTAAACAAAAAA               CCGAAA TAG TTTCGG               TTTTTTGTTTAGCCT
      gidB   5  74  -8  158133 ..  158150 +  -5.6  -4.81551   AAAGACATCAAAAAA             CAATCC TAAGTT GGATTG              TTTTTGCTATAAATC
 MS53_0141   3  88  11  147850 ..  147867 +  -5.6   -5.5074   AATAAAACAAAAAGA             CTAGCA TAAATC TGCTAG              TTTTTTATTGCATTA
 MS53_0117   3  88   6  121370 ..  121411 +   -12  -2.62246   TCTTAAGTAACAAAG GTAACAAAAAAATATCGA AATTAA TCGATATTTTTTTGTTAA  ATTGATTCGCATTAC
 MS53_0101   5 100 209  103945 ..  103959 +  -8.6  -5.74288   AATTTCAACAAAAAA               GTAAGC TAA GCTTAC               TTTTTTGTTATTTAT
      acpD   9 100  10   92645 ..   92684 + -16.2   -2.9176   TTCTAATTAAAATTG  CAAATAAAAAAGTAAGAG AAAA TTCTTACTTTTTTATTTG   TCTCTAACTAAAATT
 MS53_0084   4  82   5   87929 ..   87942 +  -6.7   -4.7657   AAAGTAAGTAAAAAA               GCTGA AAAA TCAGC                TTTTTACCATTTTTA
 MS53_0081   8  80 262   84855 ..   84866 +  -4.4  -5.52023   CTTACAATATGGAAA                TGCA ATGT TGCA                 TTTTTTATTAATCGT
 MS53_0068  11 100 123   68559 ..   68575 +  -6.6  -6.01725   CCCCATATGAAAAAA              GATAGC GCGTA GCTATC              TTTTTTGTTTTTATT
 MS53_0061   8  61 410   65105 ..   65120 +  -4.8  -4.09348   GATCCATTTTTATAC              TTGAAA TAAA TTTCAA               TATTTTTGGTATTTT
 MS53_0037   8  72  16   40589 ..   40617 +  -4.1  -4.94992   AAAATAAGAAAAAAA       TGCAAT-TTTAG TTTTGT CTAAAGATTGCA        TTTTTATGACTTTAA
 MS53_0032   4  76  68   34584 ..   34613 +  -3.7  -5.45652   TACCAAGTTACCACT       CTCAAAAAAATAT TAAA ATTTTTTTATGAG        TTTTTTATTAAAAAT
       ffh   6  90   6   22022 ..   22034 +  -7.7  -4.99134   AATGTTTTAAAAAAA                GTGCA ATT TGCAC                TTTTTAATTTAAAAT
       gcp   8  61 449   17161 ..   17178 +  -7.1  -2.79912   CATGGATTATAAAAA             GCAATTT TATT AAATTGC              TGGCTTCTTTTTAAA
 MS53_0003   6  90   2    2939 ..    2963 +  -5.8  -5.50313   TCGAAAAAGAATAAT          GAAAAAGCCA AAAGA TGGCTTTTTG          TTTTTTAATTTTATC

SUMMARY

95 putative operon ends contain 629 possible terminators.
Percent operon ends hit by terminators of confidence >= x:
	x	#>=x	hits>=x	%hits>=x
	100	66	48	46	48 %
	99	66	48	46	48
	98	66	48	46	48
	97	66	48	46	48
	96	66	48	46	48
	95	69	49	47	49
	94	69	49	47	49
	93	73	52	48	51
	92	73	52	48	51
	91	79	55	49	52
	90	85	60	54	57
	89	87	62	56	59
	88	95	66	60	63
	87	98	68	61	64
	86	103	70	62	65
	85	108	71	62	65
	84	112	75	66	69
	83	114	76	67	71
	82	121	82	70	74
	81	123	83	70	74
	80	125	85	71	75
	79	131	87	71	75
	78	135	90	72	76
	77	139	93	74	78
	76	144	96	75	79
	75	150	99	78	82
	74	156	105	80	84
	73	159	108	80	84
	72	163	111	81	85
	71	165	112	81	85
	70	171	116	83	87
	69	178	121	84	88
	68	188	128	85	89
	67	193	131	85	89
	66	205	140	86	91
	65	208	142	87	92
	64	212	146	87	92
	63	219	152	88	93
	62	234	162	88	93
	61	241	169	90	95
	60	259	182	91	96
	59	261	184	91	96
	58	283	200	91	96
	57	291	205	91	96
	56	318	227	92	97
	55	324	231	92	97
	54	343	244	93	98
	53	353	253	94	99
	52	377	269	95	100
	51	381	273	95	100
	50	407	290	95	100
	49	420	301	95	100
	48	446	323	95	100
	47	471	339	95	100
	46	478	344	95	100
	45	510	365	95	100
	44	537	382	95	100
	43	559	397	95	100
	42	581	412	95	100
	41	603	432	95	100
	40	615	440	95	100
	39	629	449	95	100
	38	629	449	95	100
	37	629	449	95	100
	36	629	449	95	100
	35	629	449	95	100
	34	629	449	95	100
	33	629	449	95	100
	32	629	449	95	100
	31	629	449	95	100
	30	629	449	95	100
	29	629	449	95	100
	28	629	449	95	100
	27	629	449	95	100
	26	629	449	95	100
	25	629	449	95	100
	24	629	449	95	100
	23	629	449	95	100
	22	629	449	95	100
	21	629	449	95	100
	20	629	449	95	100
	19	629	449	95	100
	18	629	449	95	100
	17	629	449	95	100
	16	629	449	95	100
	15	629	449	95	100
	14	629	449	95	100
	13	629	449	95	100
	12	629	449	95	100
	11	629	449	95	100
	10	629	449	95	100
	9	629	449	95	100
	8	629	449	95	100
	7	629	449	95	100
	6	629	449	95	100
	5	629	449	95	100
	4	629	449	95	100
	3	629	449	95	100
	2	629	449	95	100
	1	629	449	95	100
	0	629	449	95	100
