# Supplementary material for: Rapid, accurate, computational discovery of Rho-independent transcription terminators illuminates their relationship to DNA uptake
Source: Genome Biol. 2007 Feb 21;8(2):R22. doi: 10.1186/gb-2007-8-2-r22 (PMC1852404; doi:10.1186/gb-2007-8-2-r22)
Supplement: Additional data file 2 — As described in the text, the entire robust tail-to-tail region is searched; if the region is less than 500 nt, then the 500 nt downstream of the stop codon is searched (stopping if a gene start is encountered). In the case of ties, all terminators with the high score are output. [file gb-2007-8-2-r22-S2.zip › Nanoarchaeum_equitans.ttperf]

    NEQ014   0 NONE
    NEQ021   2  51  69   21472 ..   21486 -  -4.4   -3.2396   AAGGAGGATTATGAA               TTTAAA TAT TTTAAA               GAATGTGGGTTTGTG
    NEQ027   4  79 450   25943 ..   25953 -    -4  -5.46276   AAGAGATATAAAAAA                 CAAA AAC TTTG                 TTATTGGTAATGTTG
    NEQ037   7  71 281   34698 ..   34718 -  -3.3  -5.06052   TTAAAAAATACAAAA            TTCGCCAAA TTG TTTGTCAAA            CTAATAAACCTTTAA
    NEQ040   5  55  20   36703 ..   36719 -  -2.9  -4.08682   TTAGAATTAAAAATA              GCCGCAA AAA TTGGAGC              GTGGGCTGGGGAAAA
    NEQ049   2  47  54   44350 ..   44366 -  -2.9  -3.37303   GAAGAAATAACTGAA              GAGAGAG TGC CTATCCC              AATAGAGGATCTAAT
    NEQ056   5  57 393   50831 ..   50841 -  -6.8  -2.74038   ATATCATACATAGCA                 GCAG TCA CTGC                 CAGGGAATACGGCGA
    NEQ062   3  51 244   56564 ..   56574 -  -2.6  -3.82604   TTACCCAATTAATAA                 TAAA GCT TTTA                 CAAAAAAGAATAAAA
    NEQ073   4  69 443   65678 ..   65697 -  -5.8  -4.22009   AGTATCTAAGATAAA            TTTTTGGC TAAA ACCAAAAA             CCTTATAAATAATGG
    NEQ087   7  84 402   82124 ..   82134 -  -5.4  -5.43553   AGCGAAAAAAGAAAA                 TTGC CAG GCAA                 AAATATTTATGTGGA
    NEQ098   3  63 128   90806 ..   90818 -  -2.7  -4.68593   GTTACTATTGAAAAA                CAATA TAC TATCG                ATTTTTATGCCTATT
    NEQ102   1  64 -23   95860 ..   95872 -  -6.3  -3.69684   AAAGCTATTGAACAA                GAGAT TTT ATCTC                TTCTAAATTCTCAAT
    NEQ108   5  64  42  100641 ..  100653 -  -4.9   -4.2361   AATATAACGCCAAAA                TCTAT ATA ATAGA                GGGCGATAGTGATTT
    NEQ117   3  80  46  108555 ..  108567 -  -9.1   -3.5268   AAAAACAAAATCCAA                GGTGG GGG CCACC                CAAGGGCAGCAGCAA
    NEQ122   4  69 439  111081 ..  111101 -  -8.9  -2.73483   AGTCTAGGGGAAGGA            CGCCGGCCT GCC AAGCCGGAG            GTCCCGGGTTCGAAT
    NEQ127   5  70 223  115589 ..  115603 -  -2.2  -5.28315   ACAAAAGCGAAAAAA               TTCTTT TTG AAAAAA               GGCTATTATGTATAT
    NEQ134   3  76 -16  122472 ..  122498 -  -3.9  -5.21683   ATGTAAAAAAATAAA         GTTATATAC GCTAGCATT GTATATAAC         CGCCATATTTTATGC
    NEQ161   2  52 321  148862 ..  148881 -  -3.7  -3.55084   TCTTAATATTAAACA            TAAAACT TGCTTT AGTTTTA             TCTATATTGGTTTTT
    NEQ169   2  59 475  154036 ..  154051 -  -4.7  -3.85909   GTATTTAAATTTAAA              CCTCT AGAAAA AGAGG               CTTTTAGAGAGCTAA
    NEQ174   3  60 451  160452 ..  160464 -  -2.7  -4.53705   AATTGTTAGATAAAA                CAATC AAA GATTA                TACTATTTTAACTAC
    NEQ181   8  67 343  165280 ..  165292 -  -4.9  -4.33819   AGGATGGAGAATAAA                TCTAT TAA ATAGA                GCTTTAAAAGAATTG
    NEQ187   1  45  68  169846 ..  169856 -    -4  -2.69273   TAGATATTAAAAAGT                 TAGT TGA ACTA                 TGGGCCCAATTAGGT
    NEQ192   5  59 165  173407 ..  173422 -  -6.1  -3.33171   GTGAAGAAGTATTAA              GCCCA ATAGGA TGGGC               CGATCTTATAATATC
    NEQ199   7  76  55  179577 ..  179602 -  -7.5  -4.05245   CATTAGACAATTAAA         GCGGGCCCG GCGGGATT CGAACCCGC          GACCTACGGCTTAGA
    NEQ207   6  64  91  185021 ..  185037 -  -5.1  -4.25658   ATTTTACGAAAAGAA              TAGAGTC ATC GGCTCTA              ATAGAGAAAAAGAAA
    NEQ223   1  51  94  197771 ..  197781 -    -4  -3.39289   GAAAATAGTTGAGAA                 TGTT TTA AACA                 ACAAGTTAGAGGAAC
    NEQ228   3  45 239  201261 ..  201271 -    -4  -2.74335   CCAAATAATAAAACG                 CTAT TCT ATAG                 ATATAGACTATAAAA
    NEQ232   3  55 223  205973 ..  205983 -    -4  -3.88175   TATAGATTATAAGAA                 CAAA TAT TTTG                 AAGGGGAAAACCAAG
    NEQ244   4  60  85  218111 ..  218129 -  -2.5  -4.53607   AAAAGGAGTACAAAA             TTTAAGA GATAT TCCTAAA             ATAATAGAGCTAGAA
    NEQ260   5  45 227  231809 ..  231819 -    -4  -2.64155   TTTTTGGGAAATTTA                 TTAC ACC GTAA                 AAGATTTGATTTTGA
    NEQ263   5  55 341  232569 ..  232582 -  -2.5  -4.13246   CACTTTATATATAAA               TAAAA GACC TTTTA                ACTATGGTAGGAGAA
    NEQ274   5  52 344  247412 ..  247425 -  -3.9  -3.66772   TGAAACCTTTAAGAA               TAGTT ATAA AACTA                TAAAGGAAATAATGG
    NEQ280   5  59 199  252421 ..  252435 -  -4.3  -4.00532   CGTTGAAATACCAAA               TAGCA TAGAT TGCTA               TTATTTGGCTAAAGA
    NEQ289   5  69 -28  260986 ..  260996 -  -2.6   -5.1861   TTGATTAGGAAAAAA                 TAAA CAT TTTA                 GTATTTTGTCCCTAT
    NEQ307   3  80 217  278818 ..  278828 -  -6.8  -4.69868   AGACAATAAAAAGAA                 TCCC CTT GGGA                 AGGTTAGGGAAACCT
    NEQ311   2  71 113  282298 ..  282309 -    -3  -5.06585   CAAATCAGAGAAAAA                CTAT TATT ATAG                 GTTAGCTTGTTATCT
    NEQ320   0 NONE
    NEQ323   5  82  -8  289349 ..  289376 -   -10   -3.6135   AAAGAGATTGGGAAA        GAGCTTTATGAT GTTT ATCTTAAAGCTC         GTAATTCACAGGACT
    NEQ329   6  55 460  290993 ..  291013 -  -2.6  -4.14576   TGAAAAAGATAAGAA            CCATTCCT GGAGT AGAAATGA            CCTCTACTCTAGTTG
    NEQ333   5  84 104  294724 ..  294738 -  -5.8  -5.26155   AGAGAAAGAGAAAAA               TTCAAA TCC TTTGAA               GATATAGAGAAAAGA
    NEQ354   3  48 172  311389 ..  311402 -  -3.1  -3.40299   GTACTACATGGAGAA               TCCCT ATTA AAGGA                GGGCATCCAGATTTT
    NEQ364   7  60 414  316725 ..  316737 -  -3.4  -4.39002   CACTAATAAAAAAGA                TCTC ACATG GAGA                AATAACAAATTTTGA
    NEQ364   7  60 225  316903 ..  316926 -  -2.5  -4.60041   ATTCATCGGGAAAAA          GCCATTA ACCAATTATG TAATGGC           AGTAGTAATGCAATT
    NEQ370   0 NONE
    NEQ378   4  58 -10  328219 ..  328235 -  -6.7  -2.82015   TTGATATCCATTATA              TAGATTT TAT AAATCTA              TCTCTTCATCTTTAT
    NEQ382   2  60  69  332766 ..  332778 -  -3.5  -4.43642   AAAACAAGGAAGAAA                TATTT AAG AAATA                TCTAAAAGAAGATTA
    NEQ385   6  79 199  334756 ..  334766 -  -4.6  -5.38321   AAATAGTAGAAAAAA                 GGGA AAA CCCC                 TATAAGGGAGAAGAA
    NEQ402   5  69 105  349594 ..  349607 -  -5.3  -4.28323   ATGAACTAATAGAAA               CAGTT AGAA AACTG                GCTTTAAAAAATATA
    NEQ414   5  67 -19  361694 ..  361717 -    -4  -4.74518   AAGCATTAAAAGAAA          TAAATTATTC AATC GCATAATTTA           TTGCTTCTCTTAGAT
    NEQ423   2  55 147  371729 ..  371739 -  -5.4  -3.32159   TTAGAGCAAATTGAA                 TTGC TAT GCAA                 AAAATTTGAAGCTAA
    NEQ432   3  81  97  381602 ..  381618 -  -7.9  -4.36063   ACAATATTATTAAAA              GGCTCTG TTC CAGGGCC              AAGAAAAAGACTAAT
    NEQ443   0 NONE
    NEQ449   0 NONE
    NEQ454  12  69 179  401064 ..  401084 -  -2.7  -5.11112   AAATGGTAATAAAAA            TAAAAAATA GTT TATTTCCTA            AAATTTTAGAAGGAA
    NEQ454  12  69 149  401102 ..  401114 -  -4.8  -4.49389   ATTTTAGAAGGAAAA                GGCA AGAAA TGCC                ATTTCTTAGCTGGTT
    NEQ456   4  86 152  405680 ..  405699 -  -2.9  -5.80003   GCAATAAACAAAAAA            CCTTAGT TGGGGG ACTAAAG             CAATATTATAAAAAA
    NEQ463   7  60 427  412311 ..  412324 -  -3.1  -4.41528   AAATTCAAAAAAATA               GCCAA ATCC TTAGC                ATATGCTTCTATTAA
    NEQ474   5  62  22  422929 ..  422940 -    -3  -4.57837   AGAGTTTGCCAAAAA                CTTT AGGA AAAG                 AATAAACAAAAAGAA
    NEQ484   6  62 159  429491 ..  429503 -  -6.3  -3.45027   AGGGTTGATGAAATA                GAGAA TGG TTCTC                AACAAAAGTTAAATG
    NEQ484   6  62  22  429627 ..  429640 -  -3.9  -4.44548   GAGAGTTAAGCAAAA               TAGTT TCAG AACTA                AAAAGTATAAAAAAT
    NEQ492   3  62 195  436495 ..  436509 -  -5.8  -3.62054   ATGTCAAAGAACTAA               TATACA ATA TGTATA               TGCTGCAGGTAACAT
    NEQ501   3  62 299  445052 ..  445066 -  -5.8  -3.65353   TTAAATTATGTGAAA               TTCAAA CCC TTTGAA               GTAAAGGTAAAAGGA
    NEQ517   7  71 350  460132 ..  460153 -  -6.7  -4.25104   GTTTTGGGAGGAAAA           CCCAA-AAAC GAA GTTTATTGGG           GGGTTATTATACCAC
    NEQ521   5  72 442  461389 ..  461403 -  -2.8  -5.38951   AAGTTATAGAAAAAA               TAGAGA AAA TCTCTC               CTGATTATAATATAA
    NEQ530   3  55  -8  470727 ..  470745 -  -3.2   -4.0492   GAAGGCCTAGACAAA             GTTTTAGA CAT TATAAAAC             GGGGTTTGCAATAGG
    NEQ537   9  68 470  475563 ..  475577 -  -7.2    -3.695   GGTAAATATGGTAAA               GCTAAT GCA ATTAGC               CAAGGTTTTTGCATT
    NEQ542   5  66 227  480424 ..  480434 -  -5.4  -4.17556   CACAGCTTTAATAAA                 CTCT AGG AGAG                 GGGCAATATTAGATA
    NEQ547   4  76 174  484173 ..  484184 -  -3.6  -5.38497   ATCCAAAGGAAAAAA                CCCC AACT AGGG                 AGGAGGCAAAAGAAA
    NEQ548   2  78 110  484476 ..  484492 +  -7.3    -4.431   CCTCCCCCCGTATTA              GATGGGA GCA TTCCATC              TTTTATCGCTAAATA
    NEQ538   5  60 429  476489 ..  476503 +  -2.8  -4.61353   TTTATTGTACCTCTT               GCCAAA ATT TTTAGC               TTGTTTTTCTCTCTA
    NEQ525   2  80 361  466096 ..  466106 +  -2.6  -5.63236   ATAGTTTTTCCTAAT                 TAAT TCT ATTA                 TTTTTCTTTTTAACT
    NEQ509   6  61 305  455203 ..  455219 +  -5.8  -3.33814   ATTCAATTACCTATT              GCCCTG TCTAT TAGGGC              TCTTCTCTAAAATTT
    NEQ506   6  59 264  450856 ..  450870 +  -4.3  -3.93487   TTTATTTTCTCAAAC               CCTAA TGCTT TTAGG               ATTTTTTCTATTTCT
    NEQ491   4  65 244  436862 ..  436873 +    -3  -4.72473   CTTTGACTGTTATTT                CTTT ATTG AAAG                 TTGTTTTTTCATTGA
    NEQ485   7  62 274  429941 ..  429951 +    -4   -4.3851   TATCTCTTCTGAAGG                 CAAT AAA ATTG                 TTTCTATTTCATCTA
    NEQ475   5  51 270  423244 ..  423259 +  -4.8  -2.85987   TCTATTGCCTTTTGT              TAGAAT ACTA ATTCTA               TAATATCTTTTGCCT
    NEQ469   2  52 167  417713 ..  417739 +  -5.3  -2.87906   CAATTATTCCCAAAA         CAATATAAAAG CTTAA CTTTTTTATTG         ATGTTCTTTTATTCC
    NEQ466   6  67 440  415755 ..  415766 +  -2.2    -5.055   TATATCTTTAGTTAC                CTCT CCAT AGGG                 TTTTTTGGCCATTCA
    NEQ448   2  45 407  398186 ..  398197 +    -3   -3.0568   CTTAGAATTTCCATT                CAAA AGGT TTTG                 GTTTCCTTTCAATTG
    NEQ433   0 NONE
    NEQ415   7  83 465  362178 ..  362216 + -11.3  -2.91873   TTGTGTTGTTGGTTC  GGAAAAGGGC-TTTATAT CTAA ATATATATGCCCTTTTCC   TGGTTTAGCAGTAAT
    NEQ408   2  43 149  356061 ..  356071 +  -2.6  -3.02491   ATGGCAAAGAAAATG                 TATA TGC TATA                 AGTTTTTTTGTATTA
    NEQ403   3  68 187  349902 ..  349918 +  -7.3  -3.57144   TTGGAAAATTGAGCC              CACCATA TTG TGTGGTG              TTTAGAGATACCCCC
    NEQ396   2  55 369  345006 ..  345034 +  -3.9  -3.84304   TTTCCCATTTTTCTT        CTTTTTGGTATTT GTC AAAAACCAAAGCG        TCTTTTATAAATTGC
    NEQ387   2  60 245  337702 ..  337721 +  -3.4  -4.36262   TCGTCTGCAACTATT            CCTACTCC CTTT GGAGCTGG             TTTTAATATAACTCT
    NEQ372   3  62 212  324452 ..  324462 +    -4  -4.42806   TTTAACCTTAGTATA                 TTGA TCT TCAA                 TTTCTTTAAGCCTAG
    NEQ363   4  75 103  317252 ..  317266 +    -5  -4.98616   TCCATATGAATTTAT               TTAGCT CTT GGCTAA               TTTTTACTATTTTCG
    NEQ358   4  57 281  313526 ..  313543 +  -4.1  -3.89412   TCCAATATCTACATC             TGCTTTC CTTG GATAGCA              TTTAATAGTTTCGGT
    NEQ344   4  53 330  301836 ..  301855 +  -2.8  -3.96327   ATGTCGAATTGTTTA            TATGGGGA CAAA TCCTCAAA             TTTGTAATCGGGCAT
    NEQ340   5  62 331  298749 ..  298777 +  -6.2  -3.54721   ATGTAAACCTATGGA        TAAAAAAGCAAT AATAA ATTGCTCTTTTA        TTATATCCCATTTTA
    NEQ334   1  47 268  295123 ..  295136 +  -2.5  -3.44255   AATTAGTAAAATCCT               TTTTA CCAA TAAAA                TGTTTCGCTGCTTCT
    NEQ328   9  76 -40  290999 ..  291025 +  -7.4  -3.97307   AGATAAGAACCATTC         CTGGAGTAGA AATGACC TCTACTCTAG         TTGTTGTTGAGTAAC
    NEQ324   6  65 170  289587 ..  289601 +  -5.8  -3.80745   GGTTTGAACAAATAA               TTCTTT GCT AAAGAA               TTTGGCTATTATCTT
    NEQ316   2  45 281  284535 ..  284556 +  -2.3  -3.50832   ATTATCTAAAGGCAA           CAAAGGATT GCTA AACTCTTTG            TATTTCCCTTTAGAG
    NEQ316   2  45 389  284643 ..  284656 +  -2.3  -3.45366   TATTAATACTCCAAC               GCTCC CAAC GAAGC                TTAATTCATTAGCAA
    NEQ297   1  42 344  269745 ..  269761 +  -2.3  -3.14745   AAAATCAAAGATAGA              TTGCTTT CCT AAAACAA              TATCTATTATAAAAA
    NEQ290   5  55 354  261342 ..  261359 +  -2.7  -4.25538   TCGTTTATACTATTA             TATCTCT TTAT AGGGGTA              TTGTTGTTTCTTCTT
    NEQ281   4  54  35  252690 ..  252706 +  -5.1  -3.21182   ATTCGAAACCCAAAT              TTTCCCC ATT GGGCAAA              TCTATATTATTGGTT
    NEQ276   3  64 110  249341 ..  249357 +  -5.1  -4.08945   ATAATAGAGATAGAT              GCTAAAG ATT CTGTAGC              TTTTAGAGCAATAGT
    NEQ264   6  83 454  233420 ..  233444 +  -7.1  -4.68103   TATACAAATAAGCAG          GGTATCCTCTC CTA GAGGGGATCTC          TTTTCTTAAGGTTGA
    NEQ256   5  58 164  228269 ..  228283 +  -2.9   -4.4595   AAATTTCTCGCATTT               TTCTA GGCAA TAGAA               TTTTAGATTTTCTAA
    NEQ248   3  59  68  220539 ..  220567 +  -2.4  -4.51891   TTGCGGACCCGGAGA       TCGCGGGTTCG AATCCCGC CGGGCCCG-GA        TTATTTTTCCTCTAT
    NEQ245   4  55 277  218505 ..  218515 +  -5.4  -3.24089   ATGAGCAACTTGGGC                 GCAA AGT TTGC                 CTTTTCCTATATCTA
    NEQ233   3  51 215  206434 ..  206448 +  -2.9  -3.78861   CCTACATTCTTTAGA               GTTTA CCGAA TAAAC               TATTATTTTGTGTCC
    NEQ229   5  69 195  201717 ..  201736 +  -6.4  -3.97307   AAAAATAAAATGCTC            TCCCCCTT TTGG AAGGGGCA             TTATTATTCGATCGA
    NEQ212   1  44 362  190197 ..  190207 +  -3.2  -2.78868   GATTTCCTTTACCGC                 TTGG TTT CCAG                 TAGTTAAGTATATTC
    NEQ208   8  67 204  185339 ..  185351 +  -4.8  -4.45544   TTTTTTAATAACTCT                CTGC CCCTT GCAG                TTTTCCTTGGTAACA
    rpl22p   7  65 -23  181768 ..  181791 +  -3.4    -4.652   AGGATGGGCCATAAA          TTATTT-TTGA GCC TCAAGAAATAA          TTTTTCCACTCCTTT
    NEQ198   5  60  10  178619 ..  178639 +  -2.7  -4.54047   AAATGATTTATTATT            TTACAAAAT ATC ATTTTTTAA            TTTTATATCCAATAG
    NEQ170   5  67 168  154704 ..  154735 +  -4.6  -4.49556   TCTTCGCTCCAACCC      TTGG-TTTGCATTAT TTC ATAAAGCAAAGCCGA      TTTCTTTGCTACAAA
    NEQ162   3  65 322  149572 ..  149584 +    -2  -4.87133   AACACCAATCGTTAA                TACA TTGTT TGTA                TTTTATTTCGCCCAT
    NEQ150   1  42 260  137625 ..  137649 +  -2.3   -2.9914   AACACCAGGAATCAA          TATATTGTTTT TGT AAAATAATAAA          TGTGTATCAACAATA
    NEQ146   6  62  62  134695 ..  134706 +  -4.4  -4.16397   ACATTGGCTGCATAC                TCCA TTAT TGGA                 TCTTTTATTTTAGAG
    NEQ139   2  51 190  128596 ..  128606 +  -2.6  -3.85114   CTAAAACCAAGGGGA                 TAAA CAG TTTA                 TTTAATATAGACTTT
    NEQ133   4  55 -13  121922 ..  121934 +  -4.9  -3.41981   AAGATGAATTAGGAA                TAGAT GTT ATCTA                ATTTTGTTCGCTCTT
    NEQ123   6  69 101  111652 ..  111680 +  -6.2  -4.19276   TTTATTATTCTTTTA       CCGAAATGTGTTA GTAT TAACAT-TTTCGG        TTTTGCCAATTTTGC
    NEQ118   3  78 361  109008 ..  109025 +  -7.1  -4.33997   GATAGCCTAACTTTT             TAGCTAA TGCT TTAGCTA              TTGTTGTTTTTCCTA
    NEQ109   4  55  31  100751 ..  100766 +  -4.8   -3.4033   CGTTAGTTCTTATAC              CATTTT CGCT AAAATG               TGTTCTCTCTACTTT
    NEQ103   5  62 -29   95860 ..   95872 +  -6.3  -3.45321   AAAGCTATTGAACAA                GAGAT TTT ATCTC                TTCTAAATTCTCAAT
    NEQ088   6  66 278   82833 ..   82853 +  -8.3  -2.53798   AATTTTTACTCTTTC            TGGGCCATA GGT TATAGCCCA            ATATGTTGCTTTCCT
    NEQ072   6  57 391   66067 ..   66078 +    -3  -4.24963   AAACCTTTTTGATAG                GAAA AATT TTTC                 TTTTAAATAATTATA
    NEQ065   3  67 155   60388 ..   60399 +  -4.4  -4.52589   TAGCACAATTATGGA                TAGC TTTA GCTA                 TTTTATATAAAAAGC
    NEQ061   5  60 112   56803 ..   56817 +  -7.1  -2.50859   AAGGGGTGGGAAGCT               CGGGA TGCCC TCCCG               CTATCTATATTTTAC
    NEQ057   3  59 408   51655 ..   51686 +  -3.8   -4.0964   AAATATAACATATTA      GTTTCTACATTGTT TTCC AATATTGTAGGAGC       TTTCCCTTTTTTGTT
    NEQ052   5  67 296   47230 ..   47254 +  -5.8  -4.06502   CGAAGCAATAAATTC          TGCATCTATA TTGTT TATAGAGGCA          TTTAGTTTGGCCATC
    NEQ050   6  82 276   44712 ..   44728 +  -4.5  -5.43866   TCAAAATCTTTTAAC              CTAAATG GTT TATTTAG              TTTTTTTAGCAATTC
    NEQ041   4  51 401   37172 ..   37186 +  -3.6  -3.37556   ATAGCGCTCGCTATA               TGGAAA ATC TTTCTA               TTGCCTTCTTTTCCC
    NEQ008   7  50 329    7329 ..    7341 +  -3.5  -3.68265   TTATAGTGTCGTCCT                TTATT TCT AATAA                TTTGCAATTGGCTTT
    NEQ003   6  60 334    3025 ..    3036 +    -3  -4.31563   ATTATTATTTTCATC                GAAT TCTA ATTC                 TATTTTTTCTCCTTC

SUMMARY

125 putative operon ends contain 515 possible terminators.
Percent operon ends hit by terminators of confidence >= x:
	x	#>=x	hits>=x	%hits>=x
	100	0	0	0	0 %
	99	0	0	0	0
	98	0	0	0	0
	97	0	0	0	0
	96	0	0	0	0
	95	0	0	0	0
	94	0	0	0	0
	93	0	0	0	0
	92	0	0	0	0
	91	0	0	0	0
	90	0	0	0	0
	89	0	0	0	0
	88	0	0	0	0
	87	0	0	0	0
	86	1	1	1	1
	85	1	1	1	1
	84	3	3	3	2
	83	5	5	5	4
	82	7	7	7	6
	81	8	8	8	6
	80	11	11	11	9
	79	13	13	13	10
	78	15	15	15	12
	77	16	15	15	12
	76	21	20	19	15
	75	22	21	20	16
	74	22	21	20	16
	73	24	23	20	16
	72	25	24	21	17
	71	29	27	24	19
	70	30	28	25	20
	69	40	36	32	26
	68	44	40	34	27
	67	51	47	41	33
	66	55	51	43	34
	65	62	58	47	38
	64	71	65	51	41
	63	74	67	52	42
	62	88	80	61	49
	61	93	83	62	50
	60	108	97	72	58
	59	122	110	78	62
	58	133	121	80	64
	57	142	129	83	66
	56	145	131	83	66
	55	173	155	94	75
	54	182	162	95	76
	53	191	171	96	77
	52	217	194	99	79
	51	241	212	106	85
	50	265	230	107	86
	49	280	239	107	86
	48	298	252	108	86
	47	340	285	110	88
	46	348	291	110	88
	45	392	321	115	92
	44	416	344	116	93
	43	446	372	117	94
	42	471	392	119	95
	41	501	417	119	95
	40	513	427	119	95
	39	515	428	119	95
	38	515	428	119	95
	37	515	428	119	95
	36	515	428	119	95
	35	515	428	119	95
	34	515	428	119	95
	33	515	428	119	95
	32	515	428	119	95
	31	515	428	119	95
	30	515	428	119	95
	29	515	428	119	95
	28	515	428	119	95
	27	515	428	119	95
	26	515	428	119	95
	25	515	428	119	95
	24	515	428	119	95
	23	515	428	119	95
	22	515	428	119	95
	21	515	428	119	95
	20	515	428	119	95
	19	515	428	119	95
	18	515	428	119	95
	17	515	428	119	95
	16	515	428	119	95
	15	515	428	119	95
	14	515	428	119	95
	13	515	428	119	95
	12	515	428	119	95
	11	515	428	119	95
	10	515	428	119	95
	9	515	428	119	95
	8	515	428	119	95
	7	515	428	119	95
	6	515	428	119	95
	5	515	428	119	95
	4	515	428	119	95
	3	515	428	119	95
	2	515	428	119	95
	1	515	428	119	95
	0	515	428	119	95
