# Supplementary material for: Rapid, accurate, computational discovery of Rho-independent transcription terminators illuminates their relationship to DNA uptake
Source: Genome Biol. 2007 Feb 21;8(2):R22. doi: 10.1186/gb-2007-8-2-r22 (PMC1852404; doi:10.1186/gb-2007-8-2-r22)
Supplement: Additional data file 2 — As described in the text, the entire robust tail-to-tail region is searched; if the region is less than 500 nt, then the 500 nt downstream of the stop codon is searched (stopping if a gene start is encountered). In the case of ties, all terminators with the high score are output. [file gb-2007-8-2-r22-S2.zip › Natronomonas_pharaonis.ttperf]

   hsp20_1   5  71 200    4638 ..    4664 - -12.3  -3.01712   GCTTCCGGCCGAACA        CCGGCGGCTCGC TGTG GCGA-CCGCCGA         CGCCCTCGACATCGA
   NP0022A   7  66 175    9327 ..    9350 -  -9.5  -3.26319   AACGGGGCACAGGAA          CTCGTCGCC ATCGAG GGCGGCGAG           CGTGTCGCCGAATAC
   NP0028A   1  41 407   10358 ..   10383 -  -3.1  -2.70932   CGTCGTCGGCAACTA         CGCGCTCGG GTTCGTGG CCGTGCTCG          TCGCCCGCGAGGTGA
    nadE_2   8  66  53   21650 ..   21671 -  -6.5  -4.07885   GATCCCCGTCGAAAA           GC-GGCCGGA CTG TCCGGTCTGC           GGCGACGGCGGCGTC
    glnA_1   4  44 307   31210 ..   31227 -  -2.5   -3.1855   CCGGGGAAGACGCAA             CCGGAGC CATC GCGCCCG              ACGCAGAGGCGTTCG
      hisH   7  53 387   33395 ..   33424 -  -5.7    -3.456   GAACAGATCAAGGAA       CTACTCGTTGACC CGGA GATCAAGGAGTCG        AACACCAGCGTCGTC
   NP0094A   8  60 148   39696 ..   39720 -  -8.6  -3.04792   CGAGGACGTCGAACA         CATGTACGCCG GCCA CGGCG-ACACG          TTCCACGGCGATGTT
      tp37  10 100  92   57001 ..   57050 - -18.5  -4.21908   CACCATCAGCGAAAA CGACACCACGGTCGCCTACGCCG AGGT CGACGAGAACGACCGCGGCGTCG CCATCGGCGCCGACG
   NP0128A   9  51  95   60519 ..   60538 -  -6.4  -2.94099   CGGCCGCATCAGACA            CGT-CGAGC AGG GCCCGGACG            GGGAGCTGTACGCGG
   NP0138A   9  80   4   67245 ..   67266 -  -4.4  -4.87786   CCAAGCCGAGAAAAA           CGGCTG GCCGGGACCA CAGCCG            GCATCAGTCGGCGAC
   abc09a1  11  68   9   82896 ..   82909 -  -8.1  -3.80877   CGAGCTCAGAAAAGA               GCCGT AGAC ACGGC                CAGAGGCGCTAGCCG
    crtI_2   6  51 416  101547 ..  101557 -  -4.6  -3.38046   CGGTGACCGCAAAGA                 GGCC CTC GACC                 GGGCACGGGAGTTGC
    tp48_2  12  59 425  112766 ..  112818 -  -7.6  -3.20382   TTCGACAGCGATGAA CTCGCAGCGGAGGTCAGGAACCTCG AAGT CGAGGTCGATGCCCTCCGGT-CGCG GTTCGAGGCGTGGCT
   NP0238A  11  56 281  121080 ..  121107 -  -6.9  -3.21288   GAACCCACACGAAGA        CCGAGCGGCTC GAATCG GAGCCGGTCTG         TACCGGCTGTGCGGT
      prf1   3  50 179  137419 ..  137447 -  -7.4  -2.52464   TTCGTTCCCAACCGA       CGA-GGAC-GCGGC CGT GCCGCTGGCCATCG       CTGTCGGGCTGCTCG
    metY_2   5  54 313  142461 ..  142483 -  -7.6  -2.82482   CAATAGCACTGAAAG           CACCCGACGG AGA CCGCCGAACG           TACGGCGTCGGTGAC
   NP0292A   7  79 343  150575 ..  150593 - -13.8  -3.08996   CAGTCGGAGCGAACA             GCCGCCCA ATG CGGGCGGC             AATACATCCGCCCTC
   nadM1_2  11  54 294  158122 ..  158132 -  -6.8  -3.02511   TCGATGTCTGCAACA                 TCCG CAT CGGA                 AACCTCACCAAGGGG
       cca   5  93 347  162460 ..  162512 - -13.4  -3.89346   GCCGGACGCCAGAAA CACGATTCTCAACGT-TCCGCTGCC GGGA GGCAGCGGCGACGCCGAGTACCGAG CGGTGATGGAACAAC
   tif1A_2   5  71 287  173959 ..  173969 -  -6.8  -4.13995   GTGGGAGAAAGCAAA                 CGTC ACC GACG                 CAGCGCTTGTCATGT
   NP0344A   7 100 161  178783 ..  178841 -  -9.4  -4.88736   CATCAGCGAGAAAAA CGACGTCATCGACATCAAAGACGCCGTC TAC GACGGCGACATCGTCATCGCGGACATCA TCCGGCATACGACGA
   NP0358A   5  48 475  182864 ..  182901 -  -6.1  -2.60723   CCATCTCGAACGAAC   CGGCGCG-CCGATGATGC CCC GCGACATCGGCCTCGTCG   TCGGTCACACCGGCG
   NP0358A   5  48 123  183240 ..  183253 -  -5.2  -2.87132   CCGTTTGTCGAGACA               GCGC GGGCGT GCGC                CGAGGCGGCACGTGA
   NP0390A  10  65 251  199104 ..  199127 -   -11  -2.52519   TCAGGAGATTAACAT          CCGCATCGAC GAGC GCCGATACGG           TAAGGAGGTAACGGT
   NP0402A   5  60 340  202091 ..  202103 -  -9.1  -3.08133   GAGGCATGGACGCAA                TCCGG CCG CCGGA                GCTTCAACGTCGGCT
   NP0414A  15  68 199  207661 ..  207679 - -10.2  -3.24411   ATGGCCTCAAAGAGA             GCCTCGAC ACG GGCGAGGC             CGAAACCCACCTCCG
   NP0430A   8  60 215  218665 ..  218696 -  -9.4  -2.57931   CGGAGCGCCGATAAC      CGATGAATCGACCG ACAT CGTCCGGTTCATCG       CCAAGCGGACCGACA
   NP0440A  14  79 165  222863 ..  222883 -  -5.3  -4.72846   CGACAGAGGCAAAAA            CGCCGGC TGAAATG GCTGGCG            GAATCGATGAACCGG
   NP0456A   7  53 123  233268 ..  233316 -  -2.3  -3.90744   GTCTCCTCGAAACAA CGG-AACG-CCGTCTTCGCGGGC GAGCG GCTGGCACAGACGGTCGATGCCG TCGACTACGAGCCGC
   NP0472A   1  42 368  237322 ..  237334 -  -4.1  -2.65264   CGAGGATTTAGACGA                CATCC GAG AGATG                ATGGAGGTATGAGCG
      mdhA   7  60  54  250012 ..  250039 -  -3.4  -4.18018   CGTGGTGACCGAAAA        CGGCTCCGCGA GTGGGCG TCGCTGA-CCG        GTGATACGCTGCCGG
   NP0516A   7  55 347  259590 ..  259602 -  -3.3  -3.86346   CGAGGCCGCCAGAAA                CTGCT TCG AGCGG                GCGCAGGCCGACGGC
   NP0524A   7  68  98  262159 ..  262197 - -11.6  -2.88054   CCCGAGAAGGCAAAG   GCCGAGACTGAAAAGCAG TAT CCGCTCGGCAGACTCGGC   GAACCGGAGGAGGTC
      tp18  10  75 260  263628 ..  263661 - -12.4  -3.25823   TCGGTGGGAGAGCAA     GCGGC-ACGGTCGGC GACGA GCCGGCCGTAACCGC     CGGCGATAGCGTCAC
      mutL   9  64 290  266813 ..  266843 -  -9.6  -3.06183   GCGACGGCGAGCGAA       GCCGCGAGGAACAC CGC GCGTTCCACACCGC       GCTGTTGGAACTCCG
       pcn   6  67  94  280075 ..  280091 -  -9.3  -3.46102   CAGTCAAAAATGGAA              GCGGGCG GGA CGCACGC              TCGTTCGGTGGCGTC
      engB   3  50 271  291927 ..  291945 -  -7.4  -2.52464   TCTTCGCCCAACGGA             CCGACC TCGCGAT GGTCGG             CTTCGACGAGTTATC
   NP0584A   5  62 390  295173 ..  295200 - -10.6  -2.62184   GGGCGGGTTAGAGTA        CCGAAAGCCGCCG AGC CGACG-CTTCCGG        AGTCGGTGTCACTCC
   NP0590A   6  70 435  299514 ..  299529 - -11.8  -2.78384   GTGTCGCCGAGCACA              CCGCCG ACAG CGGCGG               CGACCTCCGGGTCGG
   NP0600A   3  62 222  305764 ..  305782 - -10.2  -2.52676   GACCGGCCGAACCGA             CTTCGCCG ACG CGGCGGAG             CTGGCCTGTAATGCC
   NP0608A  12  63 210  308870 ..  308907 - -10.6   -2.7127   CGACGCAACGACAAC   CGGCCGCGATATCGTC CTCGTC GACGATATCGTCGCCA    CCGGCTCGACGATGA
   NP0618A   8  66 404  314860 ..  314876 - -10.8  -3.14881   GAACTCTTCGAGTAA              CGGCCG CTTGT CGGCCG              GCTACTGCCTCTCTG
   NP0634A   3  43 255  325677 ..  325687 -  -3.2  -3.12187   AAGATTCAATATAGA                 CAGT AAT ACCG                 ATATTAGCAGCAATT
   NP0640A   3  56 273  326709 ..  326730 -    -8  -3.01791   ACGCCCCGGCGAACA           GGCC-CCGT TGTCG ACGGCGGCC           GAGGACGCCTGACTG
       blp   7  69 -64  331350 ..  331392 - -11.2  -3.05384   TGTTTGCGGAGCGAA TCGAGCGTCGCCTCGACC TCGCGCT GGTTGAAGCGCCGCACGA GCGGCGAACAGAGCG
   NP0674A   8  71  55  342167 ..  342193 -   -13  -2.58544   CGCCATCGCCAGAAT         CGTCGCCCGGAA CGC TTCGGGGCGACA         GTCGTATCCGCGGAT
      priB   5  59 415  345710 ..  345730 -  -4.6  -3.88498   GGTCGATACAGCAAA            GCGCCGAC CTCCC GTCGATGC            CATCGTTGCTCTTTA
   NP0692A  13  75 144  348329 ..  348363 -  -5.7  -4.56597   CGTCGGCTCGAAAAA     CCGTTCCGAGGAG TACCGACGG CTCCTCGGAAGCG     TCGCCGAACGCGTCG
   NP0714A   5  51 296  360449 ..  360464 -  -6.8  -2.84812   ACGTACAGGACTACA              GCCACG CCGT CGTGAC               GGCGTTTATCGGCGC
   NP0720A  10  55 467  363915 ..  363937 -  -5.6  -3.53012   CGCCTGCTCTCGAAA          TCCGCGACG CTCGGC CGTC-CGGA           AGGCCCTCATCCGGC
   NP0728A   7  70 425  366215 ..  366226 -  -2.2   -4.8083   GAACATGACGAAAAA                CGAT TGGG ACCG                 GGTTATCGATGTCAA
   NP0742A   7  51  97  373753 ..  373779 -    -5  -3.35813   GTTTACGCGAAGGAA         GGCGTCGAGCCG TCG CAGTTCGACAAC         TTCGATTTCGAGACG
   NP0770A   2  57 419  389095 ..  389119 -  -7.7   -3.1355   GTTAGCGATATGCAA          CAGGGACCGCC GCC GGCTGTCACCG          ACCGCTGGGAAACGC
      rpiA   4  57 218  396294 ..  396306 -  -9.1  -2.64973   AGGAACGCGAGACGA                GCGAC CCG GTCGC                GGCCGTCACAACGAC
    ilvE_2   2  56 -39  401166 ..  401196 -  -7.5  -3.18023   CGACGACTAGTAACA      CCGCGTCT-CGACG AGTT CGTCGTAGGCTCGG       CTCAGCCGGCGTGTC
   NP0816A   8  68 112  409006 ..  409020 -    -7  -3.95219   TTCAAAGGCGAGAAA               GCGCAG GTC CAGCGC               ATCGACGAGGGCAAA
   NP0852A   9  56 448  424117 ..  424129 -  -4.7  -3.68222   CCGCAACCGCAACAA                GCAGG CCA CCGGC                GGTGGAGCCGGTGTC
   NP0868A   7  70 -13  433048 ..  433077 -  -4.4  -4.50058   TATGGACAAGGAAAA      CGCCTACTGCGAGT AACT ACTCG-A-CAGGCG       CTCCGTCCTCCGTCG
   NP0896A   8  54 241  446905 ..  446924 -  -7.8  -2.73994   ACCGGTCGAACAGGA            CGACGACG TCTC CGTCGTGG             CCGTCGAGTTCCTCG
   NP0906A   2  48 170  450910 ..  450934 -  -6.3  -2.62184   TCGTCGGCGACAGCA          TCGAGGCGG TTGCGGT CCGCCCCGG          CCGGCGTGGTCAGGG
   NP0914A   0 NONE
   NP0926A  10  79 105  460985 ..  461028 - -13.2  -3.38361   AAATTCGAAGACGAA TCGGCGGTCGCCGCACAGCTC CAC AAGCTCCACGACGACC-CCGA TATCCGGGATGTCGA
   NP0932A   8  57 456  463533 ..  463560 -  -7.6  -3.13403   CTTCGTCGACGAACA        CGC-GCCGTTCGC CCC GGGACCGGCCGCG        GCGGCTGACATGCTC
     cxp_1   9  64   2  467791 ..  467811 -  -9.7  -3.17054   GAGCAAACCACCCAA            TCCGGCG GGCCGAA CGCCGGA            GCTAGAGGTCGTATA
   NP0958A   2  41 436  473232 ..  473246 -  -3.4  -2.78463   ACGCCCGCGAGTACA               CCGACG ACC CGCAGG               TCAGCTACGTTGTCG
   NP0958A   2  41 104  473563 ..  473578 -  -3.2  -2.82327   CCGCGAGACGGAAAT              CCCACC CGAA GATGAG               TTCCCGACCGACGAC
    htpX_1   2  45 397  477331 ..  477344 -  -3.7  -3.06796   CTGTATGTCATCCAA               GCGGC GACG GCCGT                GATTACGTTCCCGCT
   NP0988A  10  71 332  488177 ..  488194 -  -6.9  -4.10007   ACAATGCGTCGAAAA             TGGCCGT CGAA ACGGCCG              TCAGCGGCACCGACG
   NP1000A   4  57 218  492670 ..  492688 -  -8.1   -3.1637   ACATACGTGGACCAA            CGCCGTCG GGTT CG-CGGCG             AACCTCCACGTGATG
   NP1000A   4  57  11  492868 ..  492895 -  -7.6  -3.06969   CAAGGTACTCGAAGA        CGCCGGCTGAGCG ACA CGCTCTGC-GGTG        GCAGGCGCTGTTATG
   NP1034A  10  53 179  506836 ..  506865 -  -7.8  -2.57468   GGCTACGACACGAAC       CGCGATGTCGAG GAGACG CTCGACCTTGCG        TGGGAACTCCTGAGT
   NP1034A  10  53   3  507019 ..  507041 -  -7.7  -2.63596   GCGCATCGGACAGTA          CAGCGAGCGT AGCG ACGC-CGCCG           CGTCAGCGTGGGATA
   NP1042A   5  60  56  510728 ..  510758 -  -3.9  -4.09243   GACATCGGCTGAAAA      GGTGGCGCGCACAG CAGC CTGAACGCGT-ACC       ATTCCGTTCGTTGCA
   NP1057E   6  61 427  517224 ..  517234 -  -8.2  -3.34715   CATGGCGGCCAAACA                 CGCC GAC GGCG                 TCCTGCTAAACGGTT
      tbpE   6  66  96  519675 ..  519693 -    -8  -3.75629   CATCCCGAAGCTAAA             GGCCGCCG GCG CGACGGAC             ATTCTCGTCACCGAA
      ilvA   7  59 125  525996 ..  526018 -  -7.6  -3.20227   CTGGAAGTACGAACA           CGTCGCCGAC GCC GTCGCTGACG           GGGAGCCGTTCGCAC
   NP1102A   5  49 315  540504 ..  540516 -  -4.7  -3.22521   CGTAGACGAATGCAA                CGACG GAC CGACG                AACAGACGACGCGGC
   NP1130A   6  51 273  551530 ..  551541 -  -5.8  -3.21099   TTCTCGGAGCACGAA                CAGC GAGC GCTG                 GGGTATCTCCGCCGT
   NP1154A   2  47 118  560879 ..  560891 -  -4.8  -3.14132   CGCCGGCCGCAGTAA                CCAC TTGGT GTGG                GCCGATAGCTCAGCC
     tpa07   5  54   2  566415 ..  566443 -  -7.3  -3.15544   GTCGACCGGTACGAA        CGTCAACGACCTC CGG GTCGTCGTTGTCG        ACTAATCGAGGCAGG
     tpa07   5  54 -19  566449 ..  566464 -  -6.8  -3.14132   GTCGTTGTCGACTAA              TCGAGG CAGG CCCCGA               CGACGCCGAGCATCT
   NP1176A   4  61 257  573108 ..  573126 -  -8.1  -3.33696   GCTCTCGGGAACGAA             GGCGGTC TACCG GACCACC             GATGGCGGCCACCAC
   NP1188A   7  59 390  578998 ..  579036 -  -9.5  -2.52516   GCCTGTATGACGAAC  GGCGCCAGACGACCGACA TTGA TGCCGA-CGACTGGCGGC   TCATAATGGAGGTCA
      phfZ   1  38 -26  588181 ..  588204 -  -2.2  -2.62184   GCCTCCGGGATATCA          GGCTTCGATG ATAT CGTCGTCGCC           CGGTTCCGGGACTGA
   NP1208A   5  51 369  590068 ..  590089 -  -7.3  -2.78384   CGGTCGTCCACGACA           TCGCCGA GGCCGAGG TCGGCGA            CATCCCGACTCGCGC
   NP1230A   5  49 212  604715 ..  604731 -  -5.1  -3.19389   GAATGCATTGACGAA              GCACC GCGACAG GGTGC              GTGGGGACATCAGGT
   NP1236A   4  52 396  607960 ..  607988 -  -6.6  -3.16564   GCCGGACGGGACCAA       CCAGCAGCCGGTG AATC CGCTGGC-GCTGG        CGCTTGCAGCAGGCG
   NP1236A   4  52 206  608160 ..  608178 -    -6  -3.05463   ACTTCCGGGATGCAA             TCGTCG ATGTCGG CGACGA             GGACGTCGACCACGA
   NP1242A   2  49 472  609835 ..  609861 -  -6.4  -2.70932   TCCGGTGCCGAACCA         GGTGACGCGCCC GAA GTTCGCGTCACG         GATGTCAAGCCCCGG
   NP1264A   4  75 177  619926 ..  619940 -  -4.2  -4.77759   AGAAGTCATCAAAAA               GTCGCT CGG AGAGAC               AGGACAGGCCGGGGT
    entB_1   7  63 185  624637 ..  624664 - -10.7  -2.82015   TGGACATGCAGCAGA        TTCTCTCCGAC GAAGAA GTCGAAGAGAA         GATGGTCCGCCTGAC
   NP1280A   5  61 236  628195 ..  628211 -  -9.3  -2.80816   TTCGGACTGATGATA              GCCGGCG CGA CGGCGGC              CTCGTTTGCGTTTAT
   NP1292A   3  51 206  631469 ..  631483 -  -4.2  -3.57144   CCGCCGACCTCGAAA               CCGC TGTTGTC GCGG               CTGCGCCGGCAGCCG
   NP1304A   5  66  10  635437 ..  635467 -  -8.8  -3.53444   GGACGCCCCCCGAAA       CCGTCGACCGGGTC GTC GACCCTGACGCCGA       CTATCCCGTCTAGAA
      gpmB   2  66  77  648901 ..  648948 - -10.5  -3.12595   TCGAAGGACTGAATA CGGCGGTCGTCGGCGC-TATCGG CGAC CCGACACGCGAGGCCG-CCGCCG AGCACGGCATCGAGG
    tatC_1  10  78 223  654812 ..  654829 - -14.1  -2.52464   TCCGTGGCGAATTGA             GCCGCCG TACA CGGCGGC              AGAACGGACTGTTCT
      tp15   2  48  43  661946 ..  661968 -  -5.5  -2.87931   CGGACGGTCGAGATA           CTCGCGACC CGGAC GGTCAAGAG           CCACAGCGCCGGTGT
   NP1372A   6  78  75  666115 ..  666164 -  -6.1  -4.71426   TGTCGAGGAACAAAA CGAGGGCGTCGGCGGCATCTACG CCGA CGGCGATGTCGCCCACGGCTACG CGGCGTGTGCGTGCG
   NP1380A   2  44 242  669017 ..  669027 -  -2.4  -3.17763   GCCACAGTGTAGCAA                 CTGC GGG GCTG                 ATGTCGCCGCCGACG
   NP1402A  13  66  12  679740 ..  679791 -  -9.8  -3.21593   TATGCGCTGAGAACA CGTGGCCGGCGGTCCAGCGG-GAGC GCG GCACGCCGCCGGCCAGCAGCCCCCG CCGCCTGCTCGTTAC
   NP1424A   5  49  74  687556 ..  687568 -  -5.5   -3.1355   CGGAGCGAGAGCGAA                CCGAG GTT CTCGA                AGCCGTCGCCGGGTT
   NP1444A   3  59 467  699524 ..  699546 -  -8.5  -2.87564   GGACGGCGTCACAGA          CATCG-CGGT CGTT ACCGGCGATG           CCGACATCGACGGTG
   NP1458A   8  60 283  707466 ..  707488 -    -4  -4.03093   GACAAGTACTACAAA           CAGGCACAGG ACG CTCGTGCGTG           GGTGAAACAGGACTT
   NP1474A   8  90  30  715238 ..  715272 - -10.6  -4.61231   CGAGACGCTGAAAAA     CGACGACTACGTTCGC GAC GCGTACATCGGCGTCG     TCTAGACGACGGCCC
    htpX_2   4  58  -8  720898 ..  720916 -  -5.2  -3.72302   GCTATATTAAAAAAG             CCCTACCG TCT CAGTAGTG             TTGGCGCTCGACGCT
   NP1496A   8  62 179  725709 ..  725728 - -10.7  -2.53015   ACACCTTGGAAGCGA            CAGCGCG AGAGGA CGCGCTG             CGCGACAACTAAGCC
     rad50  11  68 345  738552 ..  738564 -  -7.7  -3.90744   CTGCTGCGCAAACAA                TCGAC CGA GTCGA                GTCTCGTCTACGACC
   NP1528A   9  47 207  747320 ..  747331 -  -4.4  -3.14963   GGGACAAGTATCGAA                GCTT CGTC AAGC                 TCTCACGGAAGAACG
   NP1538A   6  79 283  750898 ..  750915 - -12.7  -3.41013   CAAGGACACCCACAA             GCACCGG ACCG CCGGTGC              CGAGACGGCCGTCGG
   NP1556A   5  54 405  756208 ..  756223 -    -4  -3.72576   TGTCCTCCGAGGAAA              CCGACGA GTT TC-TCGG              GACCCACGAGACGGG
   NP1574A   1  53 212  759647 ..  759657 -  -4.6  -3.53091   ACTCGCCGGCTGAAA                 CGGC TCG ACCG                 AAACGTGCTCGTCGG
       fbp   8  72  49  769703 ..  769736 -  -9.5  -3.77196   CTACGAGGGAGCAAA     CCGCTATCGGGCGCGG TTC CTGCGCGCAA-AGCGG     TTCGACGACGACGGA
   NP1612A   6  64  59  777592 ..  777609 - -10.5  -2.89683   ACCGGACCCGACATA             CCGGGAG TTCG CCCCCGG              AGCCGCTAGTTGACC
   NP1622A   8  70  57  779472 ..  779487 -  -2.4  -4.72272   CGCGCCGAGCAAAAA              CAGCGC TCCG GCCCCG               TTCAGCCCCGACGAC
   NP1628A   7  59   6  783253 ..  783268 -  -2.4  -4.21194   CTCCAGCAGGCAAAA              GCGGCC GAGT AGCCGG               CACAGCTAGATGTCG
   NP1636A   2  45 475  787015 ..  787033 -  -3.7  -3.06501   GACAGTTCGACGGAA             CGACGCC CGACC GGAGCCG             CGGCTTCTCGAAGAC
     htr34   6  76 281  790117 ..  790142 -  -6.8  -4.46926   GAGTCTACTAGAAAA         TGCGGTCGAG CACAAC CCCGACCCCA          AACCGCGGGTCAACG
   NP1648A   5  75 393  795053 ..  795077 -  -8.5  -4.04719   AGGAGACACCAGAAA          CCCGCGTCG TTGGCGT CGACGCCGG          CCTTACGTCAATGAT
      gbp5   1  40  12  805118 ..  805139 -  -3.5  -2.60075   TGCCCTCGAAGTAAT           GGGCGAAGC GACG GCCGCGCTC            CGGTAGCCCGTTCAG
   NP1676A  11  86 251  807973 ..  807991 -  -8.8  -4.69656   AATCATCGAAGAAAA             CCCGTCGC TGA GCGACGAA             CCGCGACGCATCGCG
   NP1682A   4  43 122  809881 ..  809900 -  -2.8  -3.14344   TACCGCGGGGATGAA            CGA-GGAGT GGG ACACCTTCG            ATGACCGCCTCGAGC
   NP1688A   4  63 369  814119 ..  814172 - -10.4  -2.78384   TCTGTGCCGAGGAGA CGTTCG-GTCCG-GTCGTCGCCGT CTCCGCTT ACAGCGACGACGCGGACGCTATCG AGCGCGCGAACGACA
   NP1708A   9  52 287  823220 ..  823232 -  -6.2  -3.14132   CTTCTGCTGGACGAA                GCCC GCAAG GGGC                GGATTAGCTACGAAC
   NP1714A   6  63 -42  825175 ..  825214 - -10.7  -2.76263   TCGACGAGTGAACTA CCCCACCCT--GCTCGCGC TGAC GCGCTCGCTGAGGGTGGGG  CTTCCTGCTTCCACG
   NP1732A   4  62  88  832970 ..  832991 -  -7.9  -3.53444   CGAGTCCGTCCCAAA           GCGGTCGAG CCAC CCCGAACGC            TCGTTTTTGTAGAGA
    ubiB_1   4  63  -6  836997 ..  837011 -   -10  -2.73771   TGACATCGTCGAAAC               CGAGTG ATT CACTCG               TCGCCGCGACGCTTT
    acd_11   2  51 346  843186 ..  843211 -  -6.8  -2.79679   AAGAGGTCGACGAGA         CGCCG-GCGGA GGCGG TCAGCTCGGCG         GGTGCGGGCGTTGCT
   NP1762A   1  51 -24  847675 ..  847690 -  -5.4  -3.21695   CTACGACTAAGCCAA              CTCGTCG ACT CG-CGAG              AGCCGGTGGTCGCCG
      rfcB   5  75 -32  856003 ..  856026 - -12.4  -3.28416   GAGTAGCTACATGAA          GTCGGACAGG CCGG CCTGTCCGTC           GTCGCTTTCTTCGGC
     tpa08   8  47 421  880644 ..  880654 -  -3.2  -3.33708   GAACGCACAGATGAA                 CTCG ACA CAAG                 TCATCAACGAGTCCG
   NP1826A   2  46 184  883940 ..  883968 -  -2.2  -3.34398   CGGGTCTCTCAAAGA        GGGGCTCTCCGA ATCCG CCGGGGACCCGC        GGGTCCACTTGGTGA
   NP1834A   6  46 207  887881 ..  887894 -  -2.4  -3.37493   TGTGGAATAGAGTAA               TTCC ACACGG GGAA                CCGACGGGTTGCAGT
   NP1850A   7  75 -54  894555 ..  894589 -  -9.2  -3.90112   GGTCGGTGAATGAAA     CGCCGACAACGTCG AACCGAG CGCCGCCGTCGACG     CTCTCCGAGAGGCGT
   NP1862A  12  57 441  902812 ..  902838 -  -7.8  -3.14132   GCCCGCGCCGATGAA         GCCGGCGATGGC TTT GCCGTCGTCGCC         GACGAGGTCAAGTCG
   NP1862A  12  57 218  903004 ..  903061 -  -3.9  -3.85698   TCGGTCCTTGAGAAA CT-CGACGCCATCGTTGCCGCCGCCCGC GAG ACTGCCGACGGTATCGAGGAGGTCGCAG AAGCGACCGACGGTC
   NP1878A   7  63 464  910834 ..  910848 -   -10  -2.79183   GGCACGGTGATGATA               TCAGCG CCA CGCTGA               CGACCGTCGAAACCG
       nos  10  63 370  927896 ..  927914 -  -8.8  -3.28712   CGTCGTTGGCGAGAA             GACGAGGC CCG GCATCGTC             GACTTCGCCCACGAG
   NP1928A   5  53 369  940946 ..  940966 -  -2.5  -3.93236   GACCAATTCCAGAAA            GCTTGAAGA ATT TCTCCATAC            GATACATCATCTCAC
   NP1936A   5  54 241  945239 ..  945251 -  -7.7  -2.73721   ATCAACTGCGAAGTA                CTCCT TGC AGGAG                GCACGTGACAGTGAT
   NP1954A   7  51 363  954483 ..  954515 -  -4.8  -3.32844   CCCTTGAGGCGAGAA      TCCTGTCGTTCACG GCGGG CGTGAACCACCGCA      CAGCATATTGAAGTG
   NP1954A   7  51 261  954576 ..  954617 -  -4.3  -3.58231   AAACAAGCCAGACAA CTCTGAGGCAGCAGGGCAGA ATC TCGTCCCTACTGCCG-AGGG GAACGGCAACGTGGC
   NP1974A   5  57 203  962170 ..  962192 -  -7.6  -3.04144   CCCGGACCTCGAAGA           CGCCGGTATC GTC GACGCCGACG           TGTTTGTCGTCACCG
       asd   8  64   6  968799 ..  968811 -  -4.8  -4.10657   GTACATGGTCGAAAA                CAGC GACGA GCTG                ATTTATTAGAGGTAG
   NP2022A   7  66 443  983665 ..  983688 - -10.2  -3.14564   CGAGCGGCCGACGAA          CGGCTGCATG CCGC CACGCTGCCG           GCGGAGTTTCGCGAC
   abc29p1   8  63  47  990253 ..  990283 -    -9  -3.30771   CGACAGTGCGGACAA       CGACAAGACCTCTC TCG AAGAGGTGTCGCCG       GTGACGGTCGACCCG
   NP2046A   5  52 386  994206 ..  994218 -  -3.4  -3.65199   AATGGCTCACCGAAA                TCGA GGTTA TCGA                CGATTACTCGGGGGG
   NP2058A   9  66  95  999910 ..  999930 - -11.1  -2.76492   GTAGCGAGGCGAAAG            CCCACCCCT TTC AGGGGTGTG            GATGAAGCCGACAAC
   NP2072A  11  63  14 1008435 .. 1008457 - -10.4  -2.73875   GCGCGTTGAATAGCA           GGTCGGCGGC TCA GCCGCCGGCT           GTCGGTCGGGATTTC
   NP2082A   7  54  20 1011059 .. 1011086 -  -7.6  -2.83566   ACACGATATCGAAAT        CGTCGGCCCG-CC GCC GGTCGAGCCACCG        GAGTAAGCAGGCATC
   NP2108A   7  69 363 1019285 .. 1019331 - -12.3  -2.58861   CACTATCTCGACAAG CGGCCT-CGGGTCGTGTCTCGGC CTC GCC-ATCTACGACCCGGAGGCCG GCGTCAGCGCGCTCG
   NP2126A   9  73 167 1029787 .. 1029824 - -12.1  -3.13403   GCCGCCGTACCAATA   CCCGGTGATACCGTCG CACACGT CGCCGGTATCAC-GGG   CCGCAGTAGCCCGGC
   NP2148A   9  58 272 1039451 .. 1039466 -    -9  -2.78935   ACATGTTCGACGAGA              TGGACG AGGT CGTCCA               AGACTACGACGACCG
   NP2166A   3  49  90 1048568 .. 1048588 -  -3.1  -3.49475   CCGACGTTGACACAA            GGTGACGTG TAC CTCATCGCC            GGTGTGATGGGGCTT
    tpiA_1  10  63  66 1061280 .. 1061292 - -10.5  -2.78384   CCGTCGCCGACGACA                GCGGC GAC GCCGC                TGAGACAGTCGACAA
      leuB   9  47 454 1063676 .. 1063700 -  -4.2  -3.28712   GCGCGTCGGTTATAA          GACCGACG GGGCCGTAG CGCCGGCC          ATGACTGATTGGCAG
      leuB   9  47 277 1063850 .. 1063877 -  -5.4  -2.74999   GAACCCCGAAGACGA        GACGGCGGCCAC CATC GTTGCCGACACC         TCCGAACTCGAAGGG
   NP2218A  11  77 418 1077614 .. 1077642 - -13.8  -2.90075   GGCGGGCGAACGACA        GCTCGACGCCGC CGACT GCGGCGTCGCAC        ACAACCTCGGCGGCG
    mtfK_1  11  53  75 1081673 .. 1081722 -  -7.6  -2.57344   GATGGTCCCGATAAT GCCGGCAGACGACCGTACAGAC GACACT ATCCGTGCCGACGGCGGCCGGC GGAAACGCTACGACC
      phnP   9  69 -53 1093455 .. 1093503 -  -9.5  -3.58343   TCGACGACTTCTAAA GCTCGAAGCGCTCGCCGTCGAC GGCCAT GTCGTCGTCGAACGCCTCGT-C GGCCGGGATGTAGTG
   NP2268A   0 NONE
      thiL   2  49 391 1108283 .. 1108309 -    -5  -3.19389   CAACTCACCTACGAA         GACCCGACTGTC GTC GCCAACCCGGTC         ATTTTCGGCGCGTGG
   NP2358A   3  56  99 1142731 .. 1142749 -  -2.2  -4.08064   AACTGGCCTTGAAAA             GGCAAGTC GTG GGCGCGCC             AGCGGCATCGAATTA
   NP2374A   5  60 401 1149831 .. 1149852 -  -2.9  -4.21827   TGAAACATGCGAAAA           CCACG-CGTC ACC GACGACGAGA           CGCACCCAGCGGCGG
   NP2380A  11  66 308 1151817 .. 1151827 -  -2.4  -4.59773   GCCGAGCCCGAAAAA                 GCGG ATG CCGA                 CGAGGCCGAACAGGC
    thiH_1   4  51 306 1161307 .. 1161327 -  -5.5  -3.19157   CAGGAAGCCCAGGAA            GATTTCG AGGCCGG CGAAATC            GACCAACAAGAGGCG
      pspA  10  75 392 1168462 .. 1168491 - -12.1  -3.31188   GAGGACAACGAGGAA       CACCGCCCGGTGA TGAT TCACCGCGCGCTG        TACGGCAGCTACGAG
    abc28p   6  56 299 1182689 .. 1182708 -  -7.8  -2.87344   GATGCCGTCGATAGA            CGCTATCG TCGT CGGTAGCG             TCGCTGTCACTCGGG
   NP2458A  10  95  80 1191483 .. 1191509 -  -6.4  -5.38054   CGGCAGAAACAAAAA         CAGTAGCCGACG CAC CGACGGCTGTTG         GTTCGTGCTGATGCT
       tmk   6  54 294 1201904 .. 1201949 -  -8.2  -2.84687   TTAACTACGACGACA TCGAGCCGGTCTCCGGCGGCA TGCAC TTCCTCCGG-GAGCCGCTCGA CAGCGAGCGCGTCGG
   NP2496A   7  62 204 1210619 .. 1210636 -  -2.7    -4.258   CGACCGACGAAGAAA             CCGAT GACGGCGA ATCGG              TCAGCCGCGCCGAAT
   NP2516A   4  53  40 1218718 .. 1218732 -  -5.6  -3.44527   GATTCACCAGCACAA               CGCCCA CGC CGAGCG               CGTCGCCGAGTTCGG
   NP2534A   3  56 240 1227326 .. 1227342 -  -2.2  -4.09864   ATGCACCGGCGAAAA              GCCGTT GCACT AACCGC              CGGACTGGTCGCCCT
   oxdhA_2   2  47 342 1231702 .. 1231714 -  -5.5  -2.78384   CCCTCGGGCAGTATA                CCATC CCG GACGG                TTCAGCGGTCATCAT
   NP2550A   0 NONE
   NP2576A   2  44   1 1241624 .. 1241634 -  -2.4  -3.28592   CGAACTCAAAAAGTA                 GCGG GGG CGGC                 TTACTCCAGCTCGAA
   NP2588A   4  61 381 1245984 .. 1246000 -  -6.5  -3.70902   GCTCCGACAGGCAAA              CGACACC GAA GGCGTCA              GCGTTGTCGTCGGCG
     htr30   5  62  16 1256967 .. 1256984 -  -7.7   -3.5525   AGATACGGGTTCAAA             GTTCGGCC GAT GGCCG-AC             AAGTAAGCGACGACG
       mch   6  79 424 1272423 .. 1272433 -  -6.8  -4.64676   CTACGCCGAAGAAAA                 CCTC GAC GAGG                 GTGTCTACGACCTTG
   NP2644A   2  47 257 1276502 .. 1276525 -  -2.2  -3.53012   TCGCCCTCGGTGAAA          CCGTCTCCGG GGCG CCGCCGACCG           ATGCGCTCGTCGCGC
   NP2666A   3  53 459 1289260 .. 1289314 -    -5  -3.51934   GCGGCCCTACAAAGA GCTGGCCGAGGCGGTCGAGCTCTC-GCC GCC GGCCGTCAGC--GACCGCATCGACC-GC CTCCGGGAGCTGGGT
      tp06  10  81  33 1295838 .. 1295858 - -15.5  -2.65993   ACGATATCGATATCA            CGGTCGTCT ACG AGACGACCG            AATCGGCCGAATAGC
      perA   5  54 462 1308975 .. 1308989 -  -7.8  -2.82987   TCAACATTTATTATA               CTCCGG CTA CCAGAG               GGAGGTACGATGCTC
   NP2716A   3  57  44 1315018 .. 1315030 -  -9.1  -2.57132   GTCGTCTTTGAGAAC                GCAGC GAC GCTGC                CGCACGCAGAACACC
   NP2740A  12  66 261 1326059 .. 1326081 -  -9.8  -3.28924   CACCGGCGGCGAGAA           CGTCGACCCC ACG GAGGTCGAGG           CGGCGCTCCGTGCTC
   NP2750A   1  44  66 1330918 .. 1330945 -    -4  -3.01712   CGCCGGGTTCGAACA        CGCGCGGGTC GGCATCGT GACCGGCGTG         GTCGCGACGGCGTTT
   NP2762A  11  66 311 1336175 .. 1336185 -  -8.2  -3.76968   AACGCATCGAGGAAA                 CCGG CGA CCGG                 ATTCAGGAGTCGCTG
   NP2788A   7  66 191 1346968 .. 1346978 -  -5.4   -4.2349   CGCCTATATGCAAAA                 CGAA GGG TTCG                 GATACCTCTATGCGT
      moaA   6  54 468 1361198 .. 1361212 -  -7.8  -2.77537   ATTGACAAAGAAGAG               CCCTCC AAC GGAGAG               ACAAAACTCTCCGGG
   NP2854A   5  47 453 1371657 .. 1371688 -  -5.6  -2.70932   GCGGCGGCTCAACGA      CGCTGTCGTCGGTG CGCT CGCCGACGCCGGGG       TGCCGGCGGTACCGT
   NP2868A   4  66 -34 1380127 .. 1380141 -  -9.2  -3.31144   CTGCGACGTCGACAA               CCGCCG CGT CGGCGA               GTTCGCGCAGTTTTG
   NP2888A   1  41  53 1389343 .. 1389354 -  -2.2  -3.12942   GGCAGTAACAAAGTA                CGTC GGTT AACG                 AGGATTTACAGAATT
   NP2898A   7  70 353 1393290 .. 1393308 -  -2.3  -4.84527   CGCACAGACGAAAAA             GCACCCC GACGA GGAGTTC             TGGGACAAGCGGTTC
   NP2904A   4  71 115 1395168 .. 1395204 - -10.1  -3.55444   CTGCGATGGTCGAAA    TCGAGATGACCGACGCC GCG GGCGTCTATCAGGTCGA    CGAGCTACTGAAACA
      folA   4  58 155 1404894 .. 1404910 -  -5.7  -3.76224   GCTTGACGCATCAAA              GCTGGAC GGT GCCCGGC              TCTCGGAGACCATCA
   NP2940A   3  47 459 1412830 .. 1412843 -  -3.7  -3.27029   CGCGATGAACGAACA               CGGCG TCAC CCCCG                AACTGGAGTGTTTCG
   NP2940A   3  47 242 1413043 .. 1413060 -  -5.5  -2.74192   CATCTCCGAACACCA             GTGGCAA CTCG TTGCCGC              CGCGCTCTCGATGGG
   NP2974A   8  72 350 1431716 .. 1431740 -  -9.3  -3.71917   AGGCGAAAGCCGAAA         CCGTTCGCCG GCTTCG CGGCG-ACGG          CTCCGTGGCAATGGT
   NP3010A   4  60  66 1448398 .. 1448411 -  -3.1  -4.15044   CGGGTCGTGAACAAA               CGCGAC GGG GTC-CG               AGAAGAGTCACCGTC
   NP3026A   7  71  22 1456901 .. 1456932 -    -8  -3.96148   TTTGCGGAGTACAAA      TACCGGGCGTTCACG TTC CG-GAACGGCGGGTA      TGCACAGGTCCGAGA
      ppiA   4  51 287 1469392 .. 1469415 -  -3.9  -3.53012   CTGGTGGCCTCGAAA          CTGACGACGA AGATG TCATCG-CAG          CGGCACACCGTGAGC
    trpD_3   2 100 362 1470879 .. 1470897 - -17.4  -3.82603   AACGCCGAAATAGAA             CGGCCCGC AAG GCGGGCCG             ACGAGCGGCTCGCGG
   NP3104A   4  56 375 1491094 .. 1491129 -  -6.9  -3.27653   AGCCGTACGAGAACA   CTGTCGCCGCCGAAACA GTCT CGCT-CGGCAGCG-CAG    TCGCTCTATTGAACG
    trxA_5   2  49  45 1501712 .. 1501723 -  -3.6  -3.36273   TTTGCCGAACAGGAA                CACG ACGA CGCG                 AGAGAAAGCAGCCGT
     htr23   7  49 149 1504775 .. 1504795 -  -5.3  -3.14132   GCCGTTTTTGACGAA            CTCGCGGAC TTC GTCGCCGAG            GACCTCGGCCTCTAC
   NP3132A   5 100 -31 1511975 .. 1512012 - -14.1  -3.80881   ATTACAAACAGATAA   CCGGCGTCA-GTCGGCGG CTG CAGCCGACGTGTCGCCGA   GGTCGACCGCTCCAC
     tpa03   4  75  11 1516026 .. 1516038 -  -5.5  -4.56775   AGGTGGGCGGAAAAA                CAGCC GAC AGCTG                TCCTGCTGGCTCACA
   NP3146A   6  62 231 1519499 .. 1519532 -  -9.6  -3.01791   AGCGGCTCTCGAAGA    CGCTGGCGAGCG-GGC GGTC GCCTCGCTCGC-AGAG     GCAGCCGAGGCACGA
     fba_2   6  53 220 1527348 .. 1527364 -  -7.9  -2.62184   CGGCTTTCGAGACGA              CGCCGGA GTG CCCGGCA              GACATCGTCGAGGCC
   NP3198A   5  49   6 1543498 .. 1543509 -  -3.6  -3.33696   GCGGCGGTGAACGAA                CAGC GAGG GCCG                 GAGACTCAGACCGGC
   NP3220A   4  53 394 1553684 .. 1553725 -  -7.2  -3.01712   GCGGGGCCGGCAACA CCGGAACTCC-GGCG-GCGG ACCG CCGCCCGCGAGGATGTCCGG CTACTCGGGTTCTTA
    cdc6_4   4  76  62 1566573 .. 1566595 -  -4.8  -4.77719   CAAAATCGAAGAAAA           CCGCAAAACG GTA CATTCTGCGT           CTCTGTGAAAACGGT
   NP3280A   1  43 453 1580524 .. 1580535 -  -3.6  -2.71924   GATGTCCTGCGAAAT                GCCG GGTA CGAC                 TCTTTAGATGAATTG
   NP3326A   7  61  74 1595633 .. 1595656 -  -5.8  -3.93673   GAAATAGGCCAGAAA          GCCGAGCACA ATCA CGAGCACGGC           GATTTGTGCTGCGGG
   NP3350A   8  87 350 1607063 .. 1607096 - -15.9   -2.8806   AAACCGCCCGAGAGA     CCGACGG-CGGTGCCG TCT CGGCCCCGACCGGCGG     CAGCATGGAAGCGGC
   NP3366A   4  61 296 1614963 .. 1614987 -  -5.6   -3.9281   AGGAGCCCGAAATAA          TCGCGTTCGG TATCG CCGCACTCGA          CGAGTACCTCGAGCA
    alkK_4   8  64   5 1627541 .. 1627556 -  -2.4   -4.4773   CGACAGCAACTAAAA              CGGCAG CAAT CGACCG               GGCGCTACAGCTCTT
   NP3406A   6  66 328 1636743 .. 1636774 -  -2.1  -4.56597   CGCCGCCGCGAAAAA      CGCCGAAGCGCTC GCCCGG GAGTTCCTCGTCG       CCGTCGGGGCGTTAT
   NP3418A   3  49  96 1643761 .. 1643782 -  -2.9  -3.53224   CAGTGGGGTGTCAAA           GCCGTGCAG GTCG CTACACATC            CACTGTCCGACCTTT
    fadA_4   8  66  48 1652153 .. 1652164 -  -2.2  -4.63218   CCCGCTCGAAGAAAA                CGAA GAGG TCCG                 CCGTATCTTCGAAGG
   NP3442A   2  51 365 1655031 .. 1655051 -  -5.3  -3.21099   GGCGTTGAGTACGAA            GCTGTCGCC ATC GGCGATACC            GTCACTGCGGGCGTC
   NP3452A   8  77 372 1663444 .. 1663457 -  -2.3   -5.1287   CGCAGATGTAAAAAA               GAAGC TGAT GCTGC                AGTTTACTAATTTCG
     acd_3   5  66 400 1668176 .. 1668192 -  -2.2  -4.58283   CAACCTCCTGAAAAA              CGCCGT CCAGC ACAACG              ACAAGCGCGAGCCGG
   NP3468A   6  58 435 1672851 .. 1672872 -  -6.5  -3.57263   AGCTCGATTCGGAAA           GCGCCGGTGA CCT TC-CCGTCGC           CGAGGCGATGCGGGA
   NP3478A   7  66 108 1677315 .. 1677333 - -11.6   -2.8372   CACGTTCGACGAAAT             CGAGGCCG ATG CGGCCGCG             TTCGCCGATGAGCTT
    galE_3   5  53  16 1693951 .. 1693975 -  -7.1  -2.96274   GCGGCGACAAGGACA          TGCAGCAGGTC GCG GAGCTGCTGGA          CCTCTAACGTGTCGC
     udp_1  10  74   2 1696967 .. 1696985 - -13.8  -2.56095   CCGACATGTAAGCGA             CGCCCGGC GCA GCCGGGCA             CTCAGTGGTCGTCGA
   NP3524A   6  69 -22 1702915 .. 1702929 -  -8.5  -3.73775   GGCAGTGCTACGAAA               CCGCC CGCGC GGCGG               CCACGAGGTCGTCGC
   NP3540A   3  62 396 1709188 .. 1709216 -    -8  -3.53012   CGGCGTGGTCGTAAA        GCCGGTCGCCGG GACAG CCTACGACCGCC        TCGGGGTTCGAACGT
    menA_2   4  58  71 1717423 .. 1717433 -  -6.8  -3.34517   AGGGCTGTTCAAACA                 GCGT GAG ACGC                 ACAGCGGGGGAAACA
    menA_2   4  58 -43 1717512 .. 1717547 -    -6  -3.49475   GGCACCTTTACAGAA    CCGCCGCAGCCGCCAT CCCG ACAGCGAGCGCGACGA     TTGTGGTTTGCGTCC
      tp58   7  52 103 1734189 .. 1734214 -  -3.2  -3.73914   ATTAGCCACGAAGAA         CGCGAACGCC GAATCA GGGATTCACG          GGCGACAATGCGCCG
   NP3608A   5  63   4 1745993 .. 1746004 -  -7.2  -3.64703   CGTTCGTGAGCCAAA                GCCG CAGC CGGC                 GATTCATTCGGTGAG
   NP3622A   5  61 358 1751836 .. 1751847 -  -5.8  -3.93256   GATACGGTGAAAGAA                CTCC CCTG GGAG                 CCCGAGTGGCTCAAC
     msc_4   3  64 333 1755104 .. 1755161 -  -9.9  -3.05384   CGGTCGTCGACGCAA CCGGCCACTCGATAGCGGTTCGG-GAG TGTGCG CTCGCCGA-CCGCGACGGAACGGCCGA GTTCGAAGCCGAGCC
   NP3640A   5  59 202 1760790 .. 1760800 -  -2.4  -4.17762   CACCCTCCAAAACAA                 CGGC GAG GCTG                 GTCCGACAGGCGATA
    abc24a   4  71 231 1764751 .. 1764761 -  -8.2  -4.02334   TACCTACATCACAAA                 GGCC GGC GGCC                 TGTGGCTTCTCGGCC
   NP3654A   2  47 306 1767645 .. 1767657 -  -2.6  -3.53012   CCCGGTCGGCCCAAA                CGGC GACGA GCCA                GTCGGAACGGTCGAC
    metE_1   3  63 327 1771179 .. 1771197 -  -7.3  -3.71848   TGGCTCTACGAATAA             CGGCTGC TGACC GCGGCCG             ACGCGCTCCCCGATT
   NP3730A   9  64 402 1800936 .. 1800969 -  -9.7  -3.11207   GAGGGAATACAGACA     GTCCGT-GCCTATCCG CAT CGAATAGACGACAGAC     GGCGCTGGCGACACG
      moaC   6  52 387 1807140 .. 1807155 -    -6  -3.10796   GGCCATCATCGAACA              GGCCCG CGCC CGTGCC               AGCGAACTGCCTGCC
   NP3804A   5  66  58 1832340 .. 1832355 -    -6  -3.96327   ATGCTCTACGAGAAA              GCCCGG GAAG CGGGGC               TTGGGGAGCGAATCG
   NP3822A   4  47 445 1839622 .. 1839648 -  -4.4  -3.02144   GTACTTCGCTGAAGA        GCCGCC-G-GAC TACGT GCCGCTGGCGGC        CAACCGGCTGGGGAT
   NP3842A   3  51 413 1847703 .. 1847735 -    -5  -3.39717   ATGGATGAAGACGAA     CGTGAGCGAACCG-TC ATC GAGCAGTTC-CTCACA     GCAGATGTGGTTGAC
   NP3850A   3  50 126 1853520 .. 1853530 -  -6.8  -2.53213   CAAGTCGGGAATTCA                 CGTC TAT GACG                 TCGTGGAGTTAGCTG
   NP3850A   3  50  52 1853586 .. 1853604 -  -6.8  -2.50779   GGAACATTAACAGAT             CGATAAAA TTT TTCTATCG             GTTATGGATGCGTGA
   NP3884A   4  51 393 1885681 .. 1885701 -  -5.4  -3.28309   AGAGAGATAACCCAA            GAGTACGA GGGTA TCGAACTC            GATGGTGATGTCCAG
   NP3884A   4  51 334 1885749 .. 1885760 -  -4.4  -3.40403   GCTTCGCGAGGATAA                CCAT GACC ATGG                 CGTCGGCGAGTTGAG
      nosL   7  66 353 1917553 .. 1917568 -  -6.1  -4.07568   TGTCGGCCGCGAAAA              CGTCG TCGAGG CGACG               GTTCGCAGTCGCCAG
      nosL   7  66 181 1917722 .. 1917740 -  -9.5   -3.2794   GTCGACGGAGATGAA             CCGGCCG AGGAG CGGCCGA             CGGCGCTTCGGCTAC
   NP3942A   5  47 388 1920299 .. 1920332 -  -5.1  -3.05022   TGCGGCAGAGACACA     CGCCGCAGCCCACGTC ACC GGCGGTGGCTG-GACG     AACCTCTCACGGATG
   NP3966A   7  56 218 1931562 .. 1931600 -  -7.2  -3.21276   CGTTCGCTTAGAAGA   CGAAGTCGGCGGCGGTCG CAC CGAGCGCGTCTGGCTTCG   GGGGCGAATCGACCC
     pheA1   8  82  91 1940019 .. 1940062 - -14.4  -2.90511   GACGTACAAATACCA CCTCGAAGGCGACGGTCACC TCGT GGCGACCTACGCCGGCGAGG ACGCCAAGCCGTTCA
   NP3994A  13  71 363 1944961 .. 1944979 - -10.2  -3.63515   TCGGACCCCGAACAA             CCCGCTCC GCC GGAGCCGG             AACAGCCGTCCACGG
   NP4010A  10  82 436 1957179 .. 1957221 - -13.6   -3.2699   ACGACATCGAGAATA TCGACATCGACA-CGACCG ACGGAG CGGTCGATATCGTTGTCGA TGACTCGGACGGGGT
   NP4034A   5  75 167 1969169 .. 1969190 - -10.2   -3.6608   ACCAGCTCATCGAAA           GCATCGAG TACCTG CTCGATGC            CGTCGACGAGTCGCT
   NP4068A   8  69 208 1985811 .. 1985825 - -11.4  -3.02043   AACGTTTCCCGAACA               CGACCG GGT CGGTCG               GACACTGGTACGACC
   NP4078A   4  57  80 1989299 .. 1989331 -  -7.8  -3.14344   CATCTCCGGCACGAA     GGCGTCCGAA-CCGAA GTG TTCGGCTTCGG-CGAC     TCGACAGCTGAGGAG
    abc05s   7  57 322 2012828 .. 2012845 -  -9.1  -2.69473   CGAAAGCACCAGAAG             GCCGGAA CACT CTCCGGC              GGCCAGCGGCAGATG
    alkK_5   5  54 155 2016921 .. 2016931 -  -8.2  -2.78547   CTACCGGACGAACCA                 CCGC ACA GCGG                 GCCGAATCGCGGCCG
      rpoL   5  51  87 2022216 .. 2022232 -  -6.6  -2.90763   GCTAGACGTGACAGA              GTATCG GAGCG CGATAC              GCAACGACGCACAGC
   NP4170A   4  49  89 2026428 .. 2026471 -  -6.6  -2.83715   TGGAGCATTACGAGA CGTATCCGTCCAGTC-CCGAG GGA CTCGACGCCTGGCAGGAAACG AGAGACGAGATTATG
   NP4186A   4  77 312 2033777 .. 2033798 -  -7.9  -4.39571   GCGACAAACCGAAAA           GCGGCGCTCG ACC CG-GCGCTGC           TTCGACCGGGGCGGC
     maa_3   2  49  81 2038492 .. 2038510 -  -5.3  -3.03124   GGGCATCGTCCAAGA            GGTCGACG TGTT CGTC-ACC             TACGTCGAAGCGGAA
   NP4210A   5  53 110 2043898 .. 2043908 -  -8.2  -2.52464   CCCGCCGGGAACCGA                 CCGC CGC GCGG                 TCGTCGAAGGCCGCG
   NP4218A   3  47 238 2048615 .. 2048649 -  -4.3  -3.28416   GAGGAGCGATACGAA    GACGCGCTGACGGCG TTCTCTG CGGCGTC-GC-CGTC    GCTTGCCGCCAGCGA
      bioD   6  58  23 2057453 .. 2057470 -  -3.5  -4.08689   TATCCAACAACTAAA             TTACATC TCGT GATATAA              CGGATAACATATTTT
    fadB_1  11  69  87 2068351 .. 2068409 - -12.3  -2.64155   GGTGGTCGAAACGGA GGTCGTAGGCGTCGACGGTGCCGAC-AT CCGA ATCGACGGCGACGCCAACGCCGACGGCC GGACAGTCGGCCGCG
      sdhA   3  47 427 2078977 .. 2078992 -  -4.6  -3.06696   CGCTCGTCGAATACA              TCGCGG GCCA CAGCGA               CTATCTCGTCGTAGC
   NP4280A   5  53 461 2087232 .. 2087247 -  -2.4  -3.92178   ACCACCTCAAGCAAA              CCGACG AGGA CGCCTG               GATACTGACGAACGC
   NP4286A   7  56  -6 2089603 .. 2089615 -  -6.2  -3.37522   AGCGCAGGCAAGTAA                CCCC GGTCA GGGG                GTCGGGGCGACGCTT
     tpa05   6  66 210 2095422 .. 2095449 -  -8.4  -3.60296   GACGCGGACCGGAAA        GGAGTTCCGG GTCGACTA CCGGAACGCC         GACGGCGAGACCGTC
     tif2b   2  45 439 2102345 .. 2102357 -  -3.3  -3.19192   TGTCATCGAAGGCAA                GACGG TCA CTGTC                ATCGACGACTCTATC
   NP4332A   8  77 349 2109679 .. 2109716 -   -12  -3.48276   CTCCGGTGGAGACAA   TCGCGCCGGATGCGTCG CTGGC CGACGC-CGCGACGCGA   CTCACCGAACAGAGC
   NP4340A   6  49 448 2112204 .. 2112243 -  -2.8  -3.57971   ACAGCGACGGTGAAA  GCG-GCGACGAAACGAG ATAGCCG CTCTGTTCGTCGAACGC  ACCAAACGCCACTTA
   NP4340A   6  49 -40 2112714 .. 2112731 -  -3.3   -3.5518   CGAACACGTAGAGAA             TCCCCGC GGCA GCGAGCA              ACAGCACGGTGTAGA
   NP4346A  11  88 223 2114812 .. 2114848 - -11.5  -4.19238   CGGCGAAGGCGAAAA   GGCCGCCTACGGCGTC GACGAG GTCGCCG-AGGCGGCG    GAGTTCGGAGCCATC
      tp05   6  66  38 2127990 .. 2128004 -  -8.5  -3.60475   AACGGTCACGGCAAA               GGGCG TCCCC CGCCC               GGGCAACAGCTTCGA
    aspC_3   7  83   3 2146906 .. 2146930 - -13.5  -3.62816   GAAATACAAGGAGAA          TGCCACGGGGC TTG ACCCCGAGGCA          GTTCACAGGTAGCCA
      ham1   3  58 242 2152206 .. 2152226 -    -9  -2.73875   GCGGCTCGAACAGGA           GGC-GGTCG TCGT CGACCAGCC            GGCCGGCGACCACCC
   NP4444A   3  62 405 2160642 .. 2160662 -  -8.2  -3.53444   GTACTGCCCCGGAAA            CGTCTGCG GCCAT CGCGGACG            CAGCCATCGTCGACC
    thrC_2   1  43 -23 2169932 .. 2169949 -    -4  -2.72144   GGACGGGCCTCAAAG             GTCCGC GGAATA GCGGTC              GGCGACGTCATCTAT
   NP4474A  11  64  95 2174175 .. 2174195 -  -9.7  -3.05384   GCCGTGTGGACGCAA            CTCGGCATC CGT GACGCCGAA            GCGGGCGAACGCGTT
     cbs_1   8  70   0 2186088 .. 2186098 -  -2.4  -4.75954   AAAAGGGAAAAGAAA                 GCGG CGC CGGC                 TACAGTTCGTTGAGC
    idsA_1   8  56 -37 2210793 .. 2210805 -  -4.7  -3.78775   CGTTCGACGACGAAA                TCGGC GAA GCCGC                GGAGCTTTGCCTCCG
    ferA_2   5  61 205 2217187 .. 2217201 -  -5.7  -3.83026   CGTTTCCACAGGAAA               TCGAC GGCCA GTCGA               CCGGCGGGCTCCCGA
       dhs   2  45 -60 2222450 .. 2222492 -  -3.9  -3.12351   GCCGTCCATATCGAA GGCGGCAGCGACGAGCAGCG GGAA CAC-GAGCGTCGCCTCGGCC TCGATTTGCGTGTAG
   NP4592A   0 NONE
   NP4612A  14  69 228 2241165 .. 2241185 -  -6.7   -4.2349   GTCTGAGATCCAAAA            GCCCGCTTC GCG GAGGCGGTC            GAGTTCTGTCCGTAG
   NP4650A   6  54   7 2268403 .. 2268413 -  -6.8  -3.06183   CTCAGCCTGAGGCAA                 CTGC AGG GCAG                 TCTTGCTTATTTTTG
     gtl_1  10  64 456 2273608 .. 2273651 -  -9.5  -3.03124   TGGTACCGTCGAAGA GGGCGCACACCTGCACGGAC CGGTC GTC-GTACAGGAGGGCGCAC GCGTCCGTTCGGGTG
     ugd_1   3  60  62 2279060 .. 2279070 -  -6.8  -3.53761   CAAGTTCTCGGGAAA                 CCGT TCG ACGG                 CGTCAGTTTCCTCGA
   NP4686A  10  66 133 2288442 .. 2288459 -  -2.6  -4.62069   GCTTCACGTGAAAAA             GTGGTG TGTCCC CCCCAC              CGTCTTACCCAACAA
   NP4700A  10  73 351 2300379 .. 2300394 -  -3.2  -4.81249   CGCCAAAGGCAAAAA              GAGCGCC AAA AGCGC-C              GGCACCGGCATCGGG
   NP4700A  10  73  96 2300627 .. 2300649 - -11.2  -3.38812   GGCGTTCGAAGAAGA           CGACGGCGAG TTC CGCACCGTCG           ATGATGTCACCAAAC
   NP4710A   3  47 138 2304140 .. 2304150 -  -4.6  -3.10344   CGCTCACCCAATATA                 CGCC GCC GACG                 CCGGGGCTGTACCTG
   NP4716A   4  56 -19 2306866 .. 2306908 -  -6.8  -3.20723   GTCGGACGAACGCAA CTGCCCCGAATGCTGCAGGA CAC TCAGGCAGCAAGCGGGTCAA CATCGCCGGCGGCGT
   NP4734A   5  69  24 2315262 .. 2315281 -  -9.2  -3.57457   GCAAAAATGAATGAA            CGCCCTGC GCCC GAAGGGCG             CAGTCAGTCGTCAGC
     hcp_2  10  82 -24 2321599 .. 2321641 -  -6.1  -4.77036   TGTCACTAGCAAAAA GAACGACCGCGGACGACGTC ACTC GACGACGACGGCG-CCGTAC TGGTTTTGTGCACGG
   NP4762A   7  61 -12 2330089 .. 2330116 -  -9.2  -2.74196   CGAAACCCAGACAAC        CGCGA-GGCGT GACGGCT ACGCCGTCGCG        CGCTTCCACTCGGCG
      crtB   2  51 236 2333871 .. 2333892 -  -7.1  -2.77899   CCCGTGGACGAACTA           CGCCGGCTG GGTG CTGTCGGCG            ACCGTCTCGGTTGTC
   NP4782A   7  66 -15 2339174 .. 2339200 -  -9.3  -3.30781   GCAAGTCAAAGTGAA         TCGCCTCGGGG TCAAG CCCCGAGGCTT         CCCGTTTCTACGACG
   NP4808A   6  56 154 2348704 .. 2348718 -  -7.8  -2.96216   CCGTACGACGAGATA               CTCGCC TAC AGCGAG               GCGGGTATCGACGTC
   NP4824A   9  51 218 2355570 .. 2355591 -  -6.5  -2.92003   AGAAGACCCGAGAGA           TCATCGACG TAAC CGCCGAGGA            GGGAATGCTTTCGGG
   NP4824A   9  51 174 2355612 .. 2355635 -  -7.3  -2.71712   TGCTTTCGGGGAAAT          CGCCGACGG GATACG CCGCCGCCG           CGATTTACGCTGCGT
    mvaB_2   8  64 475 2360867 .. 2360886 -  -9.2  -3.04792   TGAGCAGGCGCAATA            CCACGTCG TTCA CGGCGTGG             ATACGCGCCGTCGCT
   NP4842A   6  66 361 2363259 .. 2363275 - -10.1  -3.05844   CTGTCGAGTTGAACA              CGCCGTC ACG GACGGCA              CACTGGCCGTCGTCG
   NP4908A   1  41 376 2387186 .. 2387196 -  -2.4  -3.14132   GCTCGTCGTCATGAA                 GGCG ATA CGTC                 GGGAGCTTTCGGTGA
    ferA_4   5  49 375 2390973 .. 2391016 -    -5  -3.17797   GTCAGAGATAGCCAA CG-GCGCGCCGGTCTACGCGC CCG GCGTGTTGGCCCACGAGCTCG ACGGAGCCGATGAGG
    ferA_4   5  49  28 2391353 .. 2391363 -  -3.2  -3.57783   TGAGTATAACGATAA                 CCAG CAT CTGA                 GCACACGCCTGGACC
     act_1   6  56 394 2392298 .. 2392334 -  -2.2  -4.07568   GCGGTGGGTTCAAAA   GCAGCCTGC-GCACGGTT GGC AACCGCCCAGCGGGC-AC   GTCCGGAGGCTTTTA
     mrp_2   9  59 208 2398815 .. 2398832 -  -4.7  -3.81461   AAAGACGAAGCCAAA             GCCGCCG AGTT CGTCAGC              ACCGACGCACAGACC
   NP4970A   6  54 231 2414092 .. 2414102 -  -6.8  -3.14344   GACGGCGTTGACGAA                 TCGC GGA GCGA                 TTCGTTCGCACACCA
   NP4988A   8  51 101 2422057 .. 2422088 -  -7.4  -2.77523   CTTCGACGAACACCA     CGA-G-CGCTGCCA AATATG TGGCAGCGACCTCG      AACGGAAACGTCCCT
      purU   3  51 229 2429557 .. 2429579 -  -6.9  -2.78463   ACGCTTCCGATGATA          GCCCCAGGTG TCGT CGCC-GGGGC           CGTCCTTGTCTTCCT
   NP5012A  10  66 427 2431503 .. 2431529 - -10.1  -3.14344   GACGTCCGCGAGCAA        GCCGAGG-CGGG CGTG CCGGTCCTCGGC         GTCTGCAACGGCGCA
   NP5034A   6  57  98 2442699 .. 2442740 -  -8.7  -2.70525   GTCGCGGAAACGAAC GCGCCATCTGTC-ACCGTCG GCT CGACGGTCGAGATACGGCTC TACGCGGGTGACCAC
   NP5054A   9  54 -45 2452129 .. 2452171 -  -7.7  -2.73364   CCTTCACGTGAACTA CCCCTGCCT--ACTCGCCTGC TTC GCAGGCTCCTTGAGGCAGGGG CTTCCTGATTCAACG
   NP5062A  10  59  23 2459126 .. 2459136 -  -8.2  -3.23899   CCTCAACGAAGCGAA                 CGGC GAA GCCG                 TGAGCGAGTAGGGTG
   NP5094A  10  56  38 2469847 .. 2469870 -  -6.6  -3.35597   TCGATGTCGTAAACA          CCGTCACCGA AGCT TCGGTTCCGG           AGCCGGAAGCGGAGG
   NP5120A   8  76 162 2480560 .. 2480572 -  -4.7   -4.8622   TCGGCGAAGGAAAAA                TCGGC GAA GCCGG                CATGCGCGCGTTCAT
   NP5144A   9  60  67 2496934 .. 2496946 -  -9.1  -3.14132   CCCGTCCTCCATCAA                CCGCT GGG AGCGG                GGGGATAATGTGTCT
     pmm_4   8  54 419 2502638 .. 2502694 -  -7.9  -2.78384   CGCTTGTCGAGTACA CGTCGCCCCCGG-AGGCGCTGGTGTCG TATCT CGACACC-GAGCCGGCCGGCGACCACA CCCTCAGCGAACTCC
   NP5172A   4  45 195 2509607 .. 2509636 -  -3.5  -3.18274   GCGACCCCAAGCGAA       CAGC-CGCTCGGTG TGC CACTGAACCCGCTG       TTTTCGATGTTCGTC
   NP5180A   6  62 264 2512190 .. 2512203 -  -8.1  -3.50853   GCTGCTCAACGAGAA               GGTCG ACGC CGACC                GGGACCCCTACTACG
   NP5194A  11  73 224 2518545 .. 2518570 - -11.1  -3.47307   CGAACAGGACGACAA         GGTCATCGCCG TTCC CAGCGAAGACC          CCCGCTACGACCACA
   NP5226A   9  75 310 2533643 .. 2533659 - -10.1  -3.73953   ATGACGGGTATGAAA              CAGGCGA TTG TCGCCCG              GACGGACATCGACAT
   NP5238A   9  71 473 2537781 .. 2537829 - -11.6  -3.18366   GGGTCAACGAAGAGA CCGGCGAGAAGTTCACCGGCGGT GCCT ACCGCCCGCAGACGCC-CGCCGG CGAGACGGTCGAACG
   NP5246A  11  54 230 2540658 .. 2540678 -  -6.7  -3.23274   TCGGCGAGAAGGGAA            CACCGGCCG AAA CGGTCGCTG            CAGAAGCCGCCGCCG
   NP5270A   7  57 175 2550617 .. 2550647 -  -8.2  -3.09492   GTCCGAACGCGAAGA       GAAGCTGTCGGTCT TCG AGTCCGACGGGTTC       CGGATTACCGAGGAA
   NP5282A  11  60 148 2555259 .. 2555269 -  -6.8  -3.53012   CGCCGGGCTCCGAAA                 GCTC CGC GAGC                 GCGGCGTCGTCGACG
   NP5290A   3  79  41 2559581 .. 2559595 -    -7  -4.64676   GTACCGGCAACAAAA               CGGCGG CGT CGGCCG               CATCGAGGGCGCGCT
   NP5296A   9  66 219 2562950 .. 2563005 -  -6.3   -3.9578   ACAGAGTGCAAACAA TTCTGTGAC-GGCGTG-G-ACGAATCGC AGA GCGATTCGTTCGCACACCAGAAACAGAG ATTTCTGGGGACGTC
   NP5320A   7  51  81 2572143 .. 2572168 -  -3.9  -3.55563   ACGGGACGCTTGAAA         TCCTCCTTCCG AAGG CCGACGGAGAA          GACGCGAACGGCCGA
   NP5334A   4  69 135 2578920 .. 2578936 -  -9.3  -3.61371   AAAGCGCACGCGAAA              CGCCCCC TGA GGGCGCG              CAAAAGATTTTGAGA
   NP5362A   7  60 338 2588129 .. 2588157 -  -9.4  -2.64616   TCGTGAGGCAGAGGA        CGACCGGCCGGC GGAGT GGCGGCCGGCAG        AATCAGCCTCGGTGC
   NP5360A   7  63 451 2588949 .. 2588959 +  -6.8  -3.67597   CGCGTAGAAGGCCGT                 GCTC GGC GAGC                 TTCTTGCATCGCCGG
   NP5332A   3  77  17 2578671 .. 2578682 +  -2.2  -5.06816   CGGCGGCTGGATAGA                GGCA TCAC TGTC                 TTTTTGTTCGGGGCT
   NP5322A  10  79 218 2574225 .. 2574262 + -13.3  -3.05384   TCAGCCGAATGGTCG   GCCGGCGGCGTCGAGGA GAAC TCCTCGTCGTCGACGCC    TTCGATAGCACGCCG
    ftsZ_5   9  89 467 2562895 .. 2562919 + -15.7  -3.43676   GAGTAGTTGCCATCA          CGGTTCCAGCC TTC GGCTGGCACCG          TTATAAATTCATGGA
    thrC_1  11  61 417 2555832 .. 2555884 +  -5.4  -3.91897   ATGTCCGAAACCCAG TAGGCGCTGTCG-TGAACCAGCCCG ACCT CGGGGTGGTCGAGCGCCGGCACCTG TTTGTAGGTGACGCG
   NP5272A   4  43 305 2552288 .. 2552311 +  -3.1   -3.1247   GCGGAGCCGAACCTC          GTCGTCGACA GCGAG TGTCG-CGCC          TTCGGTGTCGAGGGT
       tpc   2  88 359 2541270 .. 2541299 + -16.5  -2.94354   CCAGCACTGCGGCGT       CGC-CGTCGCCGAG CCG CTTGGCGACGAGCG       TGTGTCGATCTCTGG
   NP5178A   2  52 372 2512838 .. 2512858 +  -6.7  -3.06796   GCGTATCTGCCAGAC            GCCGACCGG TGC CCAGTAGGC            TTCAGTGGCGTAGCG
   NP5170A   4  71 166 2510000 .. 2510047 +  -7.1  -4.14739   TACCCCTTCAGCGCC TC-GGTCGTCCGGGGGTCGTCCTC GAC GAGGA--ACTCCCCGTCGACCTGA TTTTCCAGTACCTCC
   NP5142A   6  54 386 2496984 .. 2497000 +    -8  -2.71325   CTGTCGGCCGCCCGT              CAGACG CCCGT CGTCTG              TGAGTTTGTCACTCA
   NP5122A   7  73   2 2483586 .. 2483601 + -11.8  -3.05384   AGGTGTCGGCGTAGT              CGCCGC AAGC GCGGCG               TTCAGTCCCGCCGCC
    tfbA_7   4  66 166 2471608 .. 2471620 +  -9.1  -3.53012   GCGACAGCGTTGGCC                GCCTC GTC GAGGC                TTTCAGCCGCAGCGA
   NP5060A   2  45  15 2459162 .. 2459179 +  -4.1  -3.06261   GGGTGGGGTAGTTTA             CTCGG CAAAATAA CCGAG              TGTTCGCAGTTCCGC
    ilvE_1   6  63 427 2444932 .. 2444947 +  -6.8   -3.6682   CGTCCGCTGGACCTC              GGCGTC GCCG GACGTC               TTTGACTCCGTCCGC
   NP5022A   6  69 231 2437676 .. 2437726 + -11.1  -3.05384   GGCCCGTTCGAGCAT GTCGTTGGCGGCGTCC-CGTTC GGCATCGA GAACGCGGGCGACGCCGCCGGC TTCCATACCGGCCCC
     aor_4   9  53 -38 2435470 .. 2435505 +  -8.3  -2.62933   GGCCCCGGAACGGGC    GTC-TCGGCGGGCG ACTCAGCCG CGCCGGCCGACGAC    TAATGTAGCCGGTTA
     aor_4   9  53 170 2435678 .. 2435696 +  -2.3  -3.80014   TGCCACTCGAAGCCG             TCGCCCG GCGAA TGGACGA             TTTCCTCGTCGGTGT
     aor_4   9  53 294 2435802 .. 2435846 +  -4.9  -3.61328   TGTTTCTATTGCCGG TATCGACAAATCGGTCGGCAA CGT TTGTCAACCGGATTGTCGCCG TTTCGCCGTATTCGT
      purQ   6  74 251 2432206 .. 2432243 + -11.1  -3.62775   ACGTCACAGACCGAC   CACAGCCACGGCGGCCG ATAG CCGCCGTCGTGGTAGAG    TTCTTCGACCATCGT
      cobO   8  56 419 2418141 .. 2418156 +  -6.8  -3.24747   GACCAGAACTCCTGG              CGG-GGC CAA GCCGCCG              TTACTCCTATCCCGG
   NP4966A   7  77  17 2413666 .. 2413705 + -10.7  -3.84246   GCGGCCTGTGAACTA CCCCACCCT--GCTCGCGC TGAC GCGCTCGCTGAGGGTGGGG  TTTCCTGCTTCCACG
   NP4950A   4  48 147 2404644 .. 2404662 +    -6  -2.53581   ACTAACAGACATGAT             TAATGGTG ACA CACCACTA             TCACTTAAGCGTATC
    rpoM_2   7  51 326 2399365 .. 2399395 +    -6  -2.87963   GGACAGTGGTAGCGG       CTCATGTTCTCGAC AAT GCCGAGGACAGGCG       TCTCGTGCTTCTCGA
   NP4922A   9  64  12 2392733 .. 2392754 +  -2.9  -4.28656   GTAGCGCAAGCTACT           CGTCTGC CATCTCCT GCAGCCG            TTTTCCCTCTTCAGT
   NP4840A   5  60 298 2363902 .. 2363912 +  -6.8  -3.59247   CACTGCCGCTGAATA                 CGAC CTC GTCG                 TTTCCACCGTTATTG
    tfbA_6   4  59 364 2356130 .. 2356142 +    -2  -4.14392   AAGAGGAAATGGCGT                TAGT AACAG ACTA                TTTTCCACATTAACC
   NP4806A   5  79  21 2348880 .. 2348933 + -13.8  -3.09516   TCTCGTATCAATCGT CGGCCGGCGCGCCGGACCGCGC-CGGA GGC TCCGAGAGCAG-CCAGC-CGCCGGTCG TTGCCTCCTCGGCGA
   NP4784A  10  51  32 2341184 .. 2341218 +    -7  -2.73875   CTCACGTCTCGGCAG     CGAGTATCGGCTCGAC GTC GTCGAGCACCTCCTCG     TGGTCTTCGGCAACC
   NP4784A  10  51 240 2341392 .. 2341407 +  -5.4  -3.21807   CTCCAGTTCCTCATC              CGGAAC GATG GTTTCG               TCTTCGATTTCCTCG
   NP4768A   2  58 104 2334212 .. 2334226 +  -5.6  -3.72576   GCTGACCCTCGAAAA               GACCGC CTC GGGGTC               TTTCGTCCACGCCCA
   NP4742A   7 100 445 2321982 .. 2322007 + -14.7   -4.5852   CTTCCGCTGGGTCCT         CGGGAGCGGCG TCGT CGCCGTTTCCG          TTTTCGTTTCCATTC
   NP4698A   2  40  23 2300710 .. 2300720 +  -2.4  -2.93393   AATCGTCGCGAGGCT                 GGCG TAC CGAC                 GTTTCTGCGCTCCGG
   NP4684A   3  74  37 2287610 .. 2287658 + -13.8  -2.57132   CCTTGGAGGGTGGGG ATCCCTCGCGTGGGGGTCTCGGC TCAT GCCGA-ACCACCCCGCGAGCGAC ATTCTCCGACGCCGG
   NP4666A   8  56  49 2279028 .. 2279076 +  -4.6  -3.76402   CATCTCCACCGAAAC TTGAGGTCGTCGAACGGC AAGTTCTCGGGAA ACCGTTCGACGGCGTCAG TTTCCTCGATCGCCT
   NP4666A   8  56 333 2279312 .. 2279339 +  -2.6  -4.07568   CGCCGAGTCCGCGTA        CGTTAGCGA-CGG GAA CCGCTCGCGCATG        TTTTCGGCCGCAACA
    graD_2   7  53  61 2274143 .. 2274159 +  -2.1  -3.85539   GAGTTGGTCGGCGAT              ATCGTCG AGC CGGCGGC              TTTGCTCTCGGTGTA
   NP4610A   2  42   3 2241042 .. 2241054 +  -3.3  -2.87211   CGAAGAAGGATAGTT                CAGGC CGT GCCTA                TCTCTGAGGCAAGAT
   NP4602A   9  57 393 2234218 .. 2234235 +    -4  -3.85817   CTACAGCGACACGCT             CGTCGG ACATAC CCGCCG              TTTGTGGCCGGCGAT
   NP4590A   7  60 407 2229341 .. 2229372 +  -8.6  -3.02461   TGTGTTGGAAAAGAT      GCTCTCTGACGACC TCAG GGTCGTCGGTGGCC       TCTTCGACCCGGTTG
   NP4582A   4  48  77 2225038 .. 2225061 +  -5.2  -3.01712   GTACCTATCAAAAAT          GTCGTCCAGT CTCA ACTGTGCGGC           TGTTCGCCGAACCCG
   NP4576A   7  52  81 2222475 .. 2222496 +  -2.9  -3.74158   ACGAGCAGCGGGAAC           ACGAGCGTCG CCT CGGC-CTCGA           TTTGCGTGTAGTTCG
   NP4566A  13  54 175 2217576 .. 2217589 +  -8.1  -2.71101   CGCGGGCGGCCGGCT               GGGTG ACTT CACCC                TCGATTATTTCGGCA
   NP4566A  13  54 424 2217825 .. 2217851 +  -4.3  -3.64882   CGGGCTTACATGTAG        CC-GAGGTCGCG GAGC CGCGCCATCAGG         TCTTCTTTGTCCTGA
    ppnK_2   6  47  43 2212683 .. 2212696 +  -5.2  -2.80195   AGTCAACAACTTCAG               GCCG CTTCCT CGGC                TGATTCCTCGTCGGT
   NP4538A   3  60  74 2204648 .. 2204659 +  -3.6  -4.09243   TCGAGATACAAAGAG                CGGG CAGC CTCG                 TTTTCGACCGGTGTC
   NP4530A   6  53 334 2200394 .. 2200425 +  -4.4  -3.56099   AAAACGAAGCGACCG      GGAGTTCGATGATG TGGC TATCGCCGAACTGC       TTTGCGCCGATTGTC
      thrB   3  60 106 2197983 .. 2198026 +  -9.4  -2.62616   CGTAAAGACGCCGAG CCCGCGCCAGTAGATGGCGGT GCA GCCGCCGCCGAC-GGTGCAGG TCGTCTCGGGAGTAA
   NP4518A   6  60 172 2195371 .. 2195390 +  -2.8  -4.19238   CATGTCGAGGTAGCC            CCGTTC GTACACGG GAGCGG             TTTTCGGGTTGCGAG
      hemA   8  66 267 2186278 .. 2186305 +  -7.6  -3.70511   GAGCCGAATCTGGCA        GTAGATGAGCGG CGTC CCGCGCATCCGC         TCTTTGTGTTCCGTA
   NP4472A  10  62 163 2174442 .. 2174458 +  -3.6  -4.13767   CTTCGAGTATCGCTT              CCTGCT GGTCG AGCCGG              TTTTCCAGTGCCGCA
   NP4462A   5  49 132 2169988 .. 2170016 +  -6.5  -2.71144   CAATCGTATCGACGT        TTCCGCCGGCTCG CAT CGCGCTTGCGGCA        TCCTTCAGCCCGGTC
   NP4442A   2  56 321 2161372 .. 2161382 +  -6.8  -3.18912   AAAGCAGCAGCTCCG                 GCAG CGA CTGC                 TTGATAAGTCCGTCA
   NP4428A   6  58 384 2153982 .. 2154013 +  -6.6  -3.56318   ACTCACAGAAGATTT      CGGT-GCTACCGACT TCG AGTTCGTAGCCGCCG      TCTTCTTCTTCAAGC
   NP4408A   3  53 271 2147213 .. 2147228 +  -6.8  -3.01791   GCGTCCCGCATCTCG              TCGACG GCGT CGTCGG               TGTTGCGGAGCGCCT
   NP4390A  10  74 457 2141502 .. 2141517 +  -2.4  -4.88405   AACGCATCGCGCTCG              GCGGCC AACT GGTCGG               TTTTGTTTGCCAGTT
     birA2  12  73 304 2134391 .. 2134408 + -12.7  -2.82666   TGAGCGTCTCGGGGC             GGGTCCG AGAC CGGACCC              ATATTTTGGCTGTCG
   NP4370A   5  68 235 2128276 .. 2128305 +   -10  -3.23692   CTTGACGACGACACC       CTCGACAGGCGC ATAACA GCGGTTGTCGAG        TTCGTCGTGGTAATC
      pelA   5  51 291 2115355 .. 2115381 +  -3.6  -3.53811   TCGGTTCGGTGTCGC         CGGAGAACGTGA AGA TTGCGTCGTCCG         TTTCGAACCGGTAGG
     cbs_6   6  49 150 2110208 .. 2110227 +  -4.9  -3.28712   CAAGCAGCCGTTCGC            CGAGGGC AACGTA GGCCTCG             TTGTCCAGCCCGACG
     cbs_6   6  49 347 2110405 .. 2110420 +  -5.4  -3.02144   GTCAGCGTCACGGTC              TCG-GCC TGC GGCGCGA              TATTGAAGGCGGTCG
     cbs_6   6  49 384 2110442 .. 2110452 +  -5.4  -3.04144   AGGCGGTCGTTCCGA                 CGAT GAC ATCG                 TATTCGGGGTCGGGA
     cbs_6   6  49 475 2110533 .. 2110556 +  -3.8  -3.37796   GGCCATCTCGAAATC          CTCGTCGA ACGCCGCA TCGCCGAG           TTCTACCTCGTGGCG
   NP4316A   9  68 204 2103815 .. 2103838 + -10.2  -3.24747   GGCCGCTGGCGGCTC          GTCGGCGTCG TCTT CGACGGCGGC           TTCGTCGTCTGCCGC
   NP4298A   7  66  -5 2095486 .. 2095516 +  -3.2  -4.46212   CAGGTCGAACACGTC       GGCTAGTACGTC CAGCCCC GGCGTAGCAGCC       TTTTGTACTGAGAAG
   NP4262A   4  70 355 2079423 .. 2079445 +  -4.8  -4.43397   AGCGGGGGTCGTTAG           TAGGAGCGGA CTT TCGGCTCGTA           TTCTTTGTTTTCGCC
   NP4246A   9  54  46 2068541 .. 2068555 +  -4.2  -3.74781   CCGGTCGAACGAGCA               GACGAG TTC CTCTTC               TTTGCCGTTTACTTT
      tp42   6  61  66 2057371 .. 2057381 +  -8.2  -3.38812   CCACATTTCTGAAGT                 CCGC TCT GCGG                 TATTATTGAAAGGAG
   NP4216A   4  57 319 2049185 .. 2049211 +  -7.8  -3.06796   TCGAACTCGTTCCAG         CCGTAGGCCTCG TAG CGAGGCCACCAG         TTGCGTGCGATAGCC
     msc_6  11  63 442 2039036 .. 2039090 + -10.5  -2.84634   GACCAAAGTGAGTTC CGGGGGCCGGGCGTCG-CATGGCGGC GGAG GCGGTCATGGCGTCGCTCGCCGGCCG TGTCGTCGTCTGCGG
   NP4168A   5  76 432 2026960 .. 2027007 +  -4.7   -4.7373   AACGTCTCTGTGTCG GCGGC-CAGCACTGCTGTCG-GC GTCG GCTCGACGGCATCGAAGAGCCGC TTTTTCGTGGCCTCG
   NP4160A   9  60  17 2022329 .. 2022339 +  -6.8  -3.61715   CGGCTTCAGGCGGCC                 GCCT CAA AGGC                 TTCTTCGAAAGCGTC
   NP4148A   3  62 362 2017373 .. 2017398 +  -3.9  -4.19238   CGACAGCCGACTCCG         CGACATCGTCG TGGG CCATGATGGCG          TTTTCGAGTTCGACA
   abc05a1   4  45 418 2013557 .. 2013596 +  -4.1  -3.02471   GTAGCCGGCGTTGAC  GAGCGACTCCGCGCTGG AGATAG CCGCCGTTGGGTCGGTC   TGTGTATCCTCGACG
   NP4126A   6  58  77 2007103 .. 2007119 +  -8.7  -2.70932   TTGAACCCACGAACT              CCCGATT ACA AGTCGGG              TGCTTGGACCACCCA
   NP4116A  11  64  11 2004322 .. 2004360 +  -2.5  -4.48263   AGTAGCCCAGGCCAG  CAAGCAGTCACCGTCGG GGCGAAG CCGA-GG-GGCTGATTG  TTTTCGTATTGTGTA
   NP4098A   5  47 152 1998260 .. 1998277 +  -2.6  -3.59315   CCTGTAGCTCCTGTA             GCCGGT CGACAA GCTGGC              TTTCGGGCTCGTTGA
       apa   3  63 271 1996219 .. 1996244 +  -8.9  -3.28712   ACAGCGTCTCGATGC         CGTCGGCGTCG GGCG CGACGAGGACG          TTCTCGGCCCGCAGG
   NP4076A   9  67 290 1989699 .. 1989713 +  -9.2  -3.43773   ATCGCTTTCGGCCGA               GGGGGC GTC GCCCTC               TATTTCGATGTCGAC
   NP4066A   5  54 448 1986457 .. 1986474 +  -6.2  -3.32022   ACGGTGGCGTTCCAG             CCGTCG ACGAGC CGGCGG              TTCATCTCTGCGACG
   NP4048A   9  68 307 1978632 .. 1978690 + -12.2  -2.52543   TGTGCTGGACCTTCT GGAAGCCGGCGACATCGCGGCCGAACGC CGT GCGGTCGTGGACGAAGTCGGCGGTTTCC TCGATTGCCGCCGCT
   NP4038A   3  51 215 1972488 .. 1972504 +  -5.7  -3.28712   GGTGGCTACCCCACA              GCGCGCC CTG GTCGTGC              TTGTCGACGACGAGG
   NP4032A   3  60 331 1969627 .. 1969675 +  -9.4  -2.67803   GACGAACCCGGACAG CGGCCG-GGCGATGTCGGCGTAG GATT CGACGATGGCTTCGCCACGGCGG TCGATTTCGTCCGCC
   NP4008A   2  45 146 1957797 .. 1957812 +  -3.2  -3.31853   GATTCCACGCCGACT              GTCGCT GTGA ATCGAC               TTCGATTTCAATTTC
      proA   9  59 113 1940225 .. 1940272 +  -8.2  -3.25223   TTTGACGAGATTGGC GTCGACATCGAACTGTTCGGCG TTCT CGCCGGCCCGCTCCATGACGGC TTCCTCCTGTGACTC
      purM   5  58  21 1920608 .. 1920649 +    -7   -3.4285   AGGCGGCGCTGCTGT CGGCCGACCCTCGCCCCG CGCTCC CGCCTTGGGGGCCGGCCG  TTATCGGTTAGGTCA
      purM   5  58 379 1920966 .. 1920981 +  -6.1  -3.56092   GGTGCCGTCGAAATC              GCGGT CGGTCA ACCGC               TTTGCGGCCTGATGG
    abc13a   3  60 256 1918202 .. 1918217 +  -3.2  -4.09963   TCCCGTAGGAGATAG              C-CGGCT CGT GGCCGCG              TTCTTCTTCTTCGAG
   NP3910A   9  72  22 1906434 .. 1906456 +  -5.4  -4.54727   TCACCCCCGCCCACA           GTGGGGCGGG GAA CTCGCGCTGC           TTTTCGTTTAGAACC
   NP3896A   2  44 268 1899214 .. 1899224 +  -2.4   -3.2964   ATTAGGAGGTACCAG                 GCGG CGG CAGC                 TTATCGAGCCACTTT
   NP3886A   4  57 375 1893603 .. 1893616 +  -8.1  -3.10071   ATTCTCCTGTTTCAG               GGTCG ATAC CGACC                TGTTCCATCGACTTT
   NP3862A   7  53 398 1859730 .. 1859765 +  -7.6  -2.65264   AATCGAATCGTTCCA    GACTGATCCTCAAGCA CTCC TGCTTGATGCTGAGTC     TCGTGTAGATCATCC
   NP3852A  13  62 225 1855474 .. 1855486 +  -4.1  -4.15788   TCGTCAATACGATCT                TCGAG TTC TTCGA                TTTCTTGGCGGAGTT
   NP3820A   8  69 443 1840257 .. 1840273 +  -6.5  -4.12902   CGCCGAGCGCGAAGC              CGACCAC GGG GTCGTCG              TTTTCGGCGTCGTTG
      tp25   3  41 127 1834523 .. 1834533 +  -2.4  -3.14132   GCGGCAGCCCGGCGT                 GTGC ACG GCCC                 TTCATCACAAACCAC
      tp25   3  41 239 1834635 .. 1834673 +  -2.8  -2.79183   CACGGAAAGCAACTC   CACGCCGCCCGGGCGG AAGAAGG CCGCCGAGGCGACCAG   TATCGTCGGGATGAC
   NP3790A   3  71 426 1827731 .. 1827752 + -12.9  -2.52676   GCGGTTGAGGCGACT           GCCCGGGGG CTTG CCCCCGGGG            TGAGTTCACCACCTA
   NP3772A   3  48 423 1819725 .. 1819745 +  -5.3  -2.95774   CAACACCGCGGTCGA            CGGCCGTCT CGA AGACGGGCA            TGTATCGTCCGTATG
     qor_2   7  59  74 1816447 .. 1816466 +  -8.6  -2.88366   CCTGATGTCTCCCCG            TCGGCCGTC AAG GACG-CCGA            ATTCTTCGTTGCGCC
     qor_2   7  59 138 1816511 .. 1816522 +  -2.2   -4.1466   CGGAGCAGCCGGGCG                GC-CC AGC GGAGC                TTTTCGGCCTTCGCT
     qor_2   7  59 285 1816658 .. 1816672 +  -8.5  -2.94099   GGATTTACCACTGGG               GGCCG GGGAG CGGCC               TGTGTCGTCGGCAAC
     glx_3   6  74 271 1812844 .. 1812867 + -13.2  -3.01791   AAATACCAGACCGTC          GCTCGGAGCTC CGA GAGC-CCGAGC          TGTTCGCCGACGGGT
   NP3752A   3  47 344 1811295 .. 1811321 +  -5.1  -3.14132   GCGCGCGGTAGCCAA        GCGA-GAGGTCC CGGA GGGCGTCTTCGC         TTGCTGCGGCCAGCG
   NP3744A  13  87 389 1807923 .. 1807952 + -17.9  -2.57344   GAGCGTAATCTCGCC       CCGGGCGACCGCCC GTC GGGCGGT-GTCCGG       CTTCTCGCCAACGTC
   NP3728A   1  46 278 1801648 .. 1801666 +  -4.4  -3.01712   GCGAGCACTGTCACG             CCGAGCTG TAG CAGCACCG             TATTGACAAACGCCG
   NP3690A   5  57 458 1781141 .. 1781165 +  -8.5  -2.61264   AACTGGACGATGTCG          TCGGCGTCGTA GGT TTCGATGCCGG          GTTCTGCGTGACCGG
   NP3668A   9  66 454 1771959 .. 1772001 +   -11  -2.73275   GTGTTCGAGACACTC GCCGACGATGGCGTGGTCGT CCG GCGTCGTCGCCAGCGCCGGC TCGTCTATCTGGATG
   NP3626A   5  46  81 1755573 .. 1755588 +  -5.4  -2.64243   TCCGCCTGAAACTGT              TCGAAC ACCC GTTCGG               TGATATCCGATATCA
   NP3626A   5  46 174 1755666 .. 1755684 +  -4.4   -2.8805   AGATAATAGTACGGG             CGGTCACG CAT CGAGACGG             TGTATGGACAGTCGT
   NP3626A   5  46 399 1755891 .. 1755921 +  -4.7  -2.91873   TCGTCATCGGGTGTC      TCGAT-TCGGGTCG CCCG CAGCCCGATATCGG       TGATTTCGCCGTAGT
   NP3586A   2  52  24 1734302 .. 1734314 +  -3.3  -3.68351   GGCCGAGACCGCTGA                CCGAC CGC GTGGG                TTTCAGTCGTCCGAG
   NP3566A   4  52  23 1725244 .. 1725270 +  -6.6  -3.14564   GGGCGGCTGCGAGCG        CTCCGGATTGG GAGAAA CCAA-CCGGGG         TTCCTGGAAAGGTGG
   NP3554A   6  74  29 1717457 .. 1717502 + -11.1  -3.53012   GGAAACACGGCGGCG GGGGGCTCGCGCGTTCAGTCAT AGC GTGACTGGACGC-CGTGGCACC TTTACAGAACCGCCG
      tp17   3  66 208 1709774 .. 1709795 +  -7.9  -3.68325   GAGCAGCCGCTCAAC           GAGCC-CCGG GAA CCGGCGGCGC           TTGTATTCCGCTCTG
       ndh   4  79  57 1697019 .. 1697038 +    -7  -4.67353   ATAGGCCTGCATGCC            AGCGGTCG ACGC CGGCCGCG             TTTTTGAGTCGGTCC
   NP3484A   3  64 161 1683087 .. 1683118 +  -6.4  -3.80733   CGGGGCCGCCGGTGA      CGAGGTAGTCGGCG ACGT TGCCGACGAGCACG       TTGTTGTCCGCTCGC
   NP3476A  11  67 392 1677785 .. 1677799 +  -4.9  -4.37092   CGACAGCGAGTGTCG               CGGCG TCGGC TGCCG               TTTTCTCGACGAGGT
   NP3458A   5  64 343 1668804 .. 1668820 +    -3   -4.2679   TGGCGACGTTGGCTT             CGA-GAC CACA GTCCTCG              TTTTCGTCCCACTTC
   abc08a1   7  57 314 1652500 .. 1652510 +  -8.2  -3.06696   ACCGAGGAATATCAT                 CCGC TTT GCGG                 TCTCTTCGCCGACGA
    ubiD_2   5  56  46 1643628 .. 1643652 +    -5   -3.6682   CGACGGCGGTACGGA         CCGATATCGCG TTGA CGTG-TGTCGG          TTTAGCTGCGTCGGC
   NP3390A   7  55 417 1632220 .. 1632231 +  -5.8  -3.62522   ATGAACCCACGCCAC                GCAG CGTC CTGC                 TTATTCCGGGCGTTC
    guaB_1   6  74 240 1627778 .. 1627788 +  -8.2  -4.12738   ACGACGAACGCGACC                 GGCG CTT CGCC                 TTTGATTTCGTGTGG
     htr33   4  61 257 1620312 .. 1620328 +    -8  -3.33884   TCTTGCGATGATTTT              CAGCGA ACCCG TCGCTG              TCTTGCTGTTTTGGG
   NP3364A   6  53  76 1615319 .. 1615335 +  -2.1  -3.85539   GAGTTGGTCGGCGAT              ATCGTCG AGC CGGCGGG              TTTGCTCTCGGTGTA
   NP3352A  12  70 290 1608875 .. 1608912 +  -3.9  -4.63932   CCGGGGGCGACCAGT   CGGCAGAGACGAAGCCG TCGT CGTCGTCCTGTCCGCCG    TTTTCTTCCGGACTG
   NP3328A   3  51 439 1596958 .. 1596974 +  -3.5  -3.61715   GTTCGTGATGCCGTC              GACGACG ACA CGCCGGC              TTCTTCAGCGAGGTC
   NP3278A   4  52 299 1580527 .. 1580537 +  -3.2  -3.68619   GTCCTGCGAAATGCC                 GGGT ACG ACTC                 TTTAGATGAATTGAG
   NP3256A   7  61 231 1566895 .. 1566929 +  -5.7  -3.80841   TGCCGGATGTTCTCT    TCTG-CTTCGCTGACG GCCT CGTCAACGTAGTCGGA     TTTGATGCTGGTGCT
   NP3232A   8  56 367 1561694 .. 1561715 +  -7.3  -3.28712   GAAGCGAGCGTGCTA           CCC-TGTCCA CAC TGGGCACGGG           TTCTCCGCACCCCAC
   NP3224A   6  80 463 1557537 .. 1557553 +  -9.3  -4.10657   CGGCGGCTCGTACTG              CCGCCCG TAA CAGGCGG              TTTTCGCGGCTGTCG
   NP3218A   4  58  22 1554098 .. 1554114 +  -5.7  -3.64488   CGCCCGAAGAGCGGT              CGCGGCG ATG TGCCGGG              TGTTTTAACAGCGTT
      tp38   8  63 415 1543954 .. 1543972 +  -8.9   -3.2789   CAATGGTCGAGCCGC             TCGTCGA AGGCG TCGACGA             TGTCTTTGAACTTCT
   NP3178A   3  55  46 1536125 .. 1536142 +  -3.3  -3.86822   GATGCGGATGGCGCG             GCCGACG TTGT CCTTGGC              TTTCTCCGGGAGTTC
   NP3158A   4  45 436 1527977 .. 1528007 +  -3.9  -3.02649   GGGCAGCCCGTACTC      AGCAGCCTGGTCGG TCAG CCGACCGAG-TGCC       TCTATCTGCTCGCGT
   NP3144A  10  54  92 1519849 .. 1519862 +  -6.7  -3.31915   GTGCGTGATTGCGGA               CGATG ACGA CATCG                TAATTTTTCTCCGAG
   NP3130A   2  47  66 1512040 .. 1512056 +  -2.2  -3.61398   CACCGGCCGACCGCT              CATCGA GGACG TCGAGG              TTGTTCAGCACGAAG
   NP3120A   2  46 223 1505045 .. 1505071 +  -5.1  -2.94872   CGGCTGGTGCGGCGT        CTGAATCGGTGG CTGT CC-CCGCTTCGG         TATCATCTGTTTCCG
      aroC   3  47   9 1483241 .. 1483256 +  -5.4  -2.70932   CGAGTAGTCGACGCC              GCGGCTC ACG GAGC-GC              TCGTTGCGAGGGCAG
      aroC   3  47 459 1483691 .. 1483703 +  -4.7  -3.16564   GCCACGATACCGCCG                GCCGC AGC GAGGC                TTAGTGCGATACCAG
   NP3072A   1  56  12 1477155 .. 1477173 +  -7.3  -3.17941   GTAAGAAGCCCCCAG             CGCGGGC TCACC GCCCGAG             TTCGTCGGCTATCGT
   NP3064A   0 NONE
   NP3032A   5  61 371 1462153 .. 1462165 +  -5.5  -3.86202   GCTGGTCCTTTCCGT                GCCGT ACG ATGGC                TTTCGTCTCCTCAAA
   NP3024A  10  79 269 1457238 .. 1457264 + -13.1  -3.34344   CCGGCGCATCCGCAG        CGACGGCGAACG TTAT CGTT-GCCGTCG         TTCCTTCACCGATAA
   NP3008A   3  46 195 1448628 .. 1448640 +  -4.7  -2.87132   CTCATGCTGGAAAGC                GACGG CGT CCGGC                TCTGTGAGAGGACAA
   NP2992A   9  58 113 1443483 .. 1443495 +  -3.3  -4.03234   GGCCGTCGCTGCATC                GCCGA GAA TCGCC                TTTCTATCCCCGACC
      purL   6  70  -1 1437678 .. 1437730 +   -12  -2.84812   GCGAGACACTGGAAT AGCACGCC-ACACTCGTCCGGCTC CGGCCTT GAGCCGGCCGAGCGTCGGCG-GCG TCTCCTCGTATCGCT
   NP2976A   6  66 170 1433772 .. 1433784 +  -9.1  -3.53012   TCAGCCGGCACGCCG                CCGTC GGG GACGG                TTTCGGCCGCACGGC
   NP2946A  10  66  89 1418247 .. 1418265 +  -7.4  -3.85698   GAGCACGCCGTACAG             CGGTTTCG GCT CGAAGCTG             TTTATCAGCAGCAGC
   guaAa_4   9  56 355 1408480 .. 1408527 +  -6.3  -3.35996   GTTCCTCGTCGGTGG CGGC-GACGATGGGGTCGGCC CGAGCGGC GGCC-ACCTCGGCGTCTGCTG TTGTCGCTGCCAGTA
   NP2920A  13  75 160 1405228 .. 1405262 +  -9.3  -3.87815   TCGAGACACTGCTCG    TAGACGGTC-GCGCCG CCGG CGACGTAGACCGTCTG     TTTGTCGGCGTCGAG
   NP2902A   4  66  20 1395333 .. 1395347 + -11.4  -2.67515   TCTATTCTTCGAAGC               CGGTCC CAC GGACCG               TAATGTCGTCGTCCG
   NP2886A   6  57 161 1389452 .. 1389464 +  -7.7  -3.02144   GTCCGGGAGGTCATC                CGAGA GAT TCTCG                TCTTCCGGCAGCTCG
   NP2878A   5  81 112 1387469 .. 1387494 + -12.5  -3.53012   CGCGCCGACGAGCAT         CGGCGGGGCTG AAAT CAGCGTCGCCG          TTTCACCGCCGACGA
    abc19p  11  68 380 1380475 .. 1380492 + -10.5  -3.29727   CGCAGCCAACCGCAT             CGGCGGC GTCG GCTGCCG              TCTTCGTTCCTTCGG
   NP2852A   2  61 185 1372325 .. 1372337 +  -5.5  -3.85698   GCGATTTTTACCGCG                TCGTC CAT GGCGA                TTTCTCGGCAGCCGC
   NP2792A   6  74 214 1349186 .. 1349227 + -13.8  -2.58249   CGAGAGTTCCTGTAG CTCCGGGTCGTAATCGGAG AGCCG CTC-GAGTTCGACCCGGAG GTTCTCGGGAATGTC
   NP2786A   6  49  10 1347077 .. 1347093 +  -4.4   -3.2218   CAATGAGCCCCTCGC              GCGAGT GGCCG ATTCGC              TTCCTCAATCTTGCA
   NP2766A  14  66 174 1338514 .. 1338535 +  -8.7  -3.60792   ATGTCGTCGCTGTCG           TCGAGGTCCG CCT CGG-CCTCGG           TTTCGACCTTGCCGA
   NP2766A  14  66 464 1338804 .. 1338825 +  -2.2  -4.66537   TGCGCTCTGGGAGAG           CGC-CGGTG TCGGT CACCGCGGG           TTTTGTGTTCCCCAC
     htr25  12  59  87 1336539 .. 1336557 +  -2.2  -4.24342   ACCCACTGGGAGAAC             GCGTCGCT TTG GGCGTCGA             TTTCTTCGTCGCCGA
   NP2748A   3  58 141 1331155 .. 1331177 +  -8.4  -2.79183   AACAACCGTTCCGTC           CCCATCGG CCCTGAA CCGGTGGG           TGTGCTCCCACTCGG
      menE  10  53 -29 1326312 .. 1326324 +  -4.7  -3.57263   GTCGACCGTGACGCC                GCCCG CGA CCGGC                TTTCGGAGTGCCAAT
      menE  10  53 154 1326495 .. 1326507 +  -7.7  -2.55216   AATCTGTCCGGCGAA                CGTCT CGA AGACG                CTGTTGTCGATGCTG
   NP2714A  10  68  90 1315167 .. 1315207 + -11.2  -2.87132   ACGGACCCGCTCTTT GTCGCCTGCGTCGAGTGCCT CAC GGGCGCTCG-T-CAGGCGGC TCTGTGCCGACCGGA
   NP2688A   8  58 317 1304307 .. 1304322 +    -6  -3.50906   CCGTCGGCATCGCTT              CAGGCG TCCG CGCCCG               TGTTCTGTTTCCCTT
   NP2674A   7  64 360 1296232 .. 1296254 +    -9  -3.35679   CCTGTAGCACGCGGG           CGACGCCGGC ACA GAGGGCGTCG           TTGTCGGTGCCAACC
     glo_4  15 100 233 1278946 .. 1278987 + -20.2  -3.05384   CCTCGTGGCCGGCCA GCCGC-ACGGTGGCGACGT TCGTT GCGTCGCCCCCGTCGCGGC TTCCATCAGCGACCG
      tp24  10  71 422 1277216 .. 1277232 +  -7.9  -4.02051   GGTGTCTCGATATGC              GCGGCGT CGA GCGTCGC              TTCTTTGAGTTGCTG
    mvaB_1   8  53 296 1257286 .. 1257298 +  -7.7  -2.66435   TGCTCGGCGGACCGC                TCGAC CCC GTCGA                TGGTGTCGTCCGCCT
   NP2600A   8  60 221 1251355 .. 1251389 +  -2.8  -4.11216   GCATCGAGGCCGGCC    GCCG-ACACACGGTCG ACAAG CG-CCGTGAGTTCTGC    TTTTCCGGATGGCCG
    ushA_2   7  64  49 1248156 .. 1248168 +  -5.5  -4.04394   TCGTGTTCGAGCTTT                CGCTG CTC CAGTG                TTTGCTTGGTTTCGA
   NP2566A   6  73  59 1239696 .. 1239710 +  -3.4  -4.81551   AGTCTACGACCGCAT               CGGTCT GTC GGTCCG               TTTTTAATGTCCGTG
   NP2560A   5  70 365 1238239 .. 1238255 +  -4.3  -4.62783   GAACGACATCATCGA              CTTCGTC CTC GGCGACG              TTTTTGCACTCGGTG
   NP2548A   4  60 393 1235442 .. 1235465 +  -8.9  -3.09452   GGCGGCGGTCGCGTC          CTCGCTGCCG TCGAC CGGCAGC-AG          TATCTCTTCGAACAT
   NP2514A   6  60 298 1219073 .. 1219088 +  -3.2  -4.11394   TTTTCTAGCAGCTCC              GCAACC GCTT GGTTGA               TTTTGGGGATGGCCT
   NP2494A   2  55 383 1211237 .. 1211293 +  -5.7  -3.57144   CCGCCCTGACCGCCT TCCGC-TCGAAGGCCTCGATGACGGG GTCGAG CTCGTCGCGGTCGCCCTCGAAGCGGA TTTCGACCTCGGAGA
   NP2476A   3  54 121 1202374 .. 1202399 +  -3.9  -3.71848   AGTTTTCACGCACCG         ATTCGAGGTAG TCTG CGGCCTCGAAC          TTGTTCGTCGCGCCG
   NP2466A   7  66 465 1197460 .. 1197476 +  -2.1    -4.614   CGATGGGCTTTCTGT              CAGCCGC GTT GCCGGTG              TTTTCTATCGTTGCC
   NP2460A   4  80 185 1192245 .. 1192294 + -14.1  -2.79302   ATCAGCAGTCCGAAG TCGCCGAGTACCGGCGTAATCGC GAAG GCGAGCGCGCCGGTCCCCAGCGA TGTCGTCAGCATACT
   NP2438A   2  53  97 1183107 .. 1183119 +  -6.9  -3.01791   TCGCTGCCGACCAAC                CCGGT TCC GCCGG                TGTTAGCGACCGGCT
    mvaA_1   0 NONE
      thrS  16  87 -12 1168869 .. 1168895 +  -9.4  -4.63928   CGTCGAGCCGGATTT         TGTCGACGAGTA GCC TACTCGTCGTCC         TTTTTGAGGTCGTCT
   NP2396A   8  71 354 1161990 .. 1162011 + -10.1  -3.61517   CGTCTCTAGCTCGGG           CGACCCCTG CTGC CAGCGGTCG            TTGTTCGACACCGGT
   NP2378A   6  63   4 1152099 .. 1152113 +  -8.5   -3.2056   GAAATGCGGTAGGTC               CGCCG CCTGT CGGCG               TTCCTCCGTCTACCT
      mutH   1  41 330 1143181 .. 1143201 +  -2.6  -3.15544   ACTACAAGGCTCATT           TTCCTG-AG ACCG CTGCAGGAG            TTCCTCAACATGCCG
   NP2266A   7  47  10 1101814 .. 1101829 +  -2.4  -3.48395   CCCTGAACTGGTTTC              TGCGTG CTCT CCCGCG               TTCTGTCGGCCGCCT
      hisB   8  72 371 1098230 .. 1098243 +  -9.5  -3.66772   TAACCTCCGGCTCGA               CGCCG GCAA CGGCG                TTGTTGCCGATTTCG
   NP2248A   8  66 467 1093920 .. 1093942 + -11.3  -2.74501   CGAGGTAATCGTATT           TGTCGCCGA CGGTC TCGGCGACG           CTTTCGCCGGTTGCT
   NP2238A  10  68 -45 1088299 .. 1088330 + -10.8  -3.29511   TTACGAAGACGTGGC      TCGCCACTTCGGCG AAGC CGTCGAAGAGTCGA       TTATCGAAAAGTAGC
   NP2216A  13  62 162 1078225 .. 1078240 +  -3.9  -4.21439   GCTGTCCGTCGGGGC              GGCTG TTGCTT CGGCC               TTTCTGTTCCCCTTA
   NP2188A   4  45 390 1064534 .. 1064549 +  -3.2  -3.23692   GCAGGTGCATCGCCA              GCGC GTCCATCA GCGC               TTCCTCGTAGTCGTG
   NP2164A   9  66 444 1049110 .. 1049139 +  -7.7  -3.73072   GAACGAGCCGTCCTC       GACGGCGAGGTTG ACTG CGTCCTCGTCGAC        TTTGATGCGGGCCTT
    hcpE_1   8  78 326 1036003 .. 1036030 +    -9  -4.20696   CATTGGAGCTTTGAG        ACGACGCTGGCG AACG CGCCGGGGTCGA         TTTTGGCGTTCATCG
   NP2124A   4  54 307 1029859 .. 1029873 +  -7.1  -3.05384   GAATGGTGGGGATGC               CGACC CCCAA GGTCG               TTCGGTACGGGCGAG
   NP2080A   3  51 343 1011435 .. 1011460 +  -7.5  -2.71712   CCGCGATAAACAGCG         GCGGATGCGGCG ATT CGCCG-GTCCAC         GTTTCGACGACACGC
   NP2060A   4  57  84 1003754 .. 1003768 +  -7.8  -3.14881   GCTTGGTTCGGCGAC               GACCGC GAG GTGGTC               TTCGTGGAACCGTTC
   NP2044A   3  57 169  994772 ..  994785 +  -3.7  -3.86202   GGTTTGTGCGTTTTC               GTCCG CGTT CGGTC                TTTCATCTCATCAAG
   NP2034A   5  68 369  990691 ..  990701 +  -6.8  -4.09685   GTGACAAACACCGTC                 GTGC TGA GCAC                 TTTTCCGAGATAGAC
      ureF   4  66 -28  984101 ..  984117 +  -7.2  -3.89822   GCATGGCCCACGAGC              GGGCCG ACCGG CGGCTC              TTTATGAGCTAGCTC
    citB_2  15  91  -6  973128 ..  973163 +  -4.6  -5.52023   GCTGAACGACGAACT    GAACTGACGACGACTGC CGC GCTGGCGTCG-CGTTTC    TTTTTTGTTGCTGCT
  abc14r_2   5  49  38  968858 ..  968884 +  -5.1  -3.21276   GTTCGCCGTTCAGCA        CGCTCGCGCCGGC AGC GCC-GCGC-ATCG        TATTGTGGGCCAGGC
  abc14r_2   5  49 150  968970 ..  968999 +  -5.5  -3.14344   CCCGTCGCCGAGCAT       CCGGTCCATCCGT GGCT GCGGACGGTCGGG        TTCGTCGAAGACCTC
   NP1972A   5  59 290  962664 ..  962689 +  -8.9  -3.01712   CCGGAGCGTGGTGGG         CGGTGAAGCCG CCGA CGGTGTCGCCG          TCTTCGAGCGGCCGG
   NP1952A   8  74 209  954640 ..  954654 +    -7  -4.37092   AACGTGGCCCTGCCA               GCACCG CGT CGGAGC               TTTTGTCGCCACGGT
   NP1910A   9  61 272  930632 ..  930651 +  -7.8  -3.36505   GAACGCTCGGCTCGT            CGCCGTTG TGTA CGATGGCG             TTCTCGATGACGTGT
   NP1894A   8  49 233  921913 ..  921925 +  -3.3  -3.53012   TGGCGGTCTGAGACA                GCCAG TAC CTAGC                TTTCGACGCCGAGAA
   NP1894A   8  49 447  922127 ..  922137 +  -4.6  -3.25823   CGTCCTGGAACATCC                 GCTC GTC GGGC                 TTCGTGTAACCGACG
   NP1886A   5  45 146  916989 ..  917010 +  -2.9  -3.28122   ATTACCAAGTTCAAA           TCCTACAGC GCTC GCTGAAGCA            TCTATTTAGCTGCTC
   NP1876A   3  56 258  911519 ..  911529 +  -4.6  -3.66178   CCCCTTTTCCCCGAT                 GTCG AAC CGGC                 TTTCCGGTTCACCGG
   NP1864A   5  48 300  905862 ..  905881 +  -6.4  -2.57211   TTGGCAGCCTAACCA            CGGCGT CAGTCCGA ACGCCG             CTTGTCGCCCGCGAT
   NP1836A   3  51  32  889241 ..  889251 +  -6.8   -2.7556   GATAACGACCCGGAA                 CGAC TCC GTCG                 TCGTTGCATACAGTT
   NP1824A   5  56 429  884549 ..  884563 +    -7  -3.18239   GCACCCGTCTCGACG               GCCCCC TCC GCGGGC               TTGCTCCCGTCTGTC
     msc_2  11  64 349  881419 ..  881434 +  -2.6   -4.4773   TGAGCACCTCGCCTG              C-GAACT CGA AGTTCCG              TTTTCGTTCCTGTAG
   NP1798A   5  68 233  867590 ..  867621 +  -7.2  -3.98826   CATCGTCGTCGGCGT      CGAGTTCGACCTCG AGGT CGAGTTCGAACCAG       TTTGTGCCTTCGTCG
      radB  11  77   5  859290 ..  859329 + -10.7  -3.84246   AAGGCGTGTGAACTA CCCCACCCT--GCTCGCGC TGAC GCGCTCGCTGAGGGTGGGG  TTTCCTGCTTCCACG
   NP1760A   7  52  83  847752 ..  847768 +  -6.5  -3.05384   GCCGTTCGACGTGTG              CGCCG TCGAGCC CGGCG              TTCCATGCCGCACCG
   NP1740A   3  58   7  837010 ..  837022 +  -9.1  -2.74799   ACCGAGTGATTCACT                CGTCG CCG CGACG                CTTTCGGAGGTTCTG
     htr29   5  68  96  829117 ..  829133 + -11.5  -2.87211   GCTGGCGACGAGGTG              GTCGCCC TCG GGGCGGC              TCTCTCGGAGCCGCT
   NP1712A  11  69 357  825527 ..  825574 + -10.4  -3.38046   TCGGTGAAGGTGTTC CACGCTGCCGACGCCGTGTTAC GGCT GTTACGCGGCGACTCCAGCATG TCTTTCACGTCGAGG
     gabD2   5  66 100  814616 ..  814648 +   -10  -3.05596   TTTCGTTTCGCCCCA     CACTTCGTCGA-TGG TCGA CTGCTCGACGAAGTG      TTCGATGACGGCCTC
    aspC_2   6  66  62  805207 ..  805219 + -10.5  -3.14344   CGAGTTCGTGGCCTT                CGCCG ATA CGGCG                TTCCTCGCGGGCGTC
      lysA   8  51 223  795640 ..  795652 +  -5.5  -3.25088   CCCCCGACCGGTGGA                GATGG TGG CCGTC                TTGGTCGATTTCGCC
   NP1626A   1  53  45  783309 ..  783319 +  -8.2  -2.52464   AGGCGATACCCGCAT                 CGCG GAG CGCG                 TCGGTTACCCGCCCG
   NP1590A   2  64  72  769856 ..  769866 +  -4.6  -4.13561   GCGTCCGTTCGTGAA                 GCTG TTC CGGC                 TCTTTTTTGAGCAGC
   NP1572A   6  77 455  760314 ..  760342 + -12.3  -3.48276   TCGTGGGTGCGCGCC        GCTGCCCGGTAGC GTT GCTTCCGGGTCGC        TTCTCTGACCGGCGC
   NP1554A   3  59 106  756720 ..  756737 +  -2.7  -4.15044   GAATTGCCTCGCGCA             TCGAG CCGTTGAC CTCGA              TTTCTTGGCCGCAGC
      mobB   4  60  77  751278 ..  751297 +    -7  -3.57561   AATTGATACCGAGTT            CGTCAGCG ACCT CGCCGGCG             TTTGCACCCTTGGGG
   NP1514A  11  83  69  738986 ..  739029 + -15.2  -2.72471   TCCGCACCGCCACGA GGTCATCAGCCGCGCCGGCG AGTT CGTCGTCGTGGCTGACGACG ATTATCTGCTCGACA
      dapD   8  54 238  725978 ..  725988 +  -8.2  -2.73681   CGGCGTCGAAACAGT                 CCGG ACA CCGG                 TCGTTGCGGTCGATG
      aatA   3  87 -35  707724 ..  707766 +  -9.9  -4.57073   CCGGCCTTCGGCGAG GCGACGCTCA-T-CCGTGCCG GCT CGGCACTGAACTGAGCGCTGC TTTTTCAAACAGCTC
    trxA_2   9  56   6  701684 ..  701699 +  -8.2  -2.87146   TCAGGAGTAGCTACA              CGTCGC GGTT GCGGCG               CTTCTTGTGCCACAG
    moeA_2  11  79 318  700343 ..  700361 + -13.2   -3.4252   GGCTTCGAACGGTGG             GGTCAGCT CGA AGCTGACC             TTCTGGTCGATGCCG
     aor_2   9  63 391  692819 ..  692870 + -10.8  -2.70932   CGAGGTTCCGAGCCG GCGGAGGAACG-CCACCG-GGCCGG GAGCG CCGGCCTCGGAGAACGT-CCACCGC TCGTTCAGCAGGAAC
   NP1422A  10  70 107  687715 ..  687729 +  -4.3  -4.56597   GCGTACTCGCAGGTC               TGACA CCGAT TGTCA               TTTTTGAGCCGCGGC
   NP1384A  20  62 428  672077 ..  672111 +   -10  -2.64218   CCGATAAGCGGGAAG    CCGGAGCTCAGCCCG ACTGCC CGGGC-GAGGTTCGG     GTTCTGGTAGGCGGT
   NP1378A   5  71  59  669313 ..  669353 +  -6.9  -4.23758   CCCGCTTTTGGCCTT CGAGGTCGGCGACGACTCG CTTGA CGAGCCGTT-C-GGCCTCG TTTTCGATGTACGGT
   NP1370A   6  49  59  666273 ..  666285 +  -4.7  -3.23274   TCAGCGCTGCTTCCT                CCCGG CTC CCGGA                TTCGCTTGTAGAACG
   NP1334A  10  64 404  650886 ..  650915 +   -10  -2.91264   GTTGCCGGACCGCCA       CGGCCACCGGTCG GTCGG CGAACGGTG-CCG       TATCTACGTCCCACC
   NP1320A  13  64 429  645059 ..  645082 +  -9.4  -3.05715   GACACCGAAGCCATC          GCCGGCCTCG CCTG CGCGGGCGGC           TTCGATGGAGGCGTT
    trxA_1   6  59 268  639257 ..  639287 +  -2.4   -4.2349   GAGCCGTCGCATGTA       CTCTCTGACGACCT CGT ATGTCGTCTCGGGG       TTTTCGATGTGGACC
   NP1302A   2  60 318  635798 ..  635816 +  -8.8  -3.02144   GTATGCGGCCAGCTC             TGTTGCCG ACT CGGCGACG             TGTTGGCACCGCTGG
   NP1290A   6  55 -39  631641 ..  631669 +  -2.9  -3.91897   TGACTCGCTTGTCGA        CGGCACGGCCGAC TAC GACGTTCGTCTCG        TTTGTAGCTAACCGC
      tp28  10  76 139  628567 ..  628609 + -13.6  -2.71712   CGCGGCGTACTCGTG GGCCGAGTCGAACGCTTCGA TGCGC TCGACG-GTTCG-CTCGGCC GTTTCGGCGACCCAC
   NP1262A  14  71 178  620290 ..  620330 +   -12  -3.01712   TCACTTCGTCGGCCG GGCCGACCGGAATCTCGTT GTCG AACAGGATTTC-GTCGGCC  TGTTCGGAGAGGCCA
      hemL   3  47 338  614861 ..  614882 +  -4.3   -3.2178   CTCCGAAGAGTAGCC           GGCCGAACG ACAG CGATTGGTC            TGTGTTATCGTCTAC
   NP1240A   6  55 343  610666 ..  610685 +  -5.6  -3.62275   ACTGCTTGAAGTTCG            GCTCG-CCC GTC GGGTCGCGC            TTTCGCGTCGTGAGT
   NP1210A   8  48 286  592725 ..  592747 +  -6.2  -2.52516   CTCCCAATAACGGAG           CGCTACAGAA GTG TGCTGGAGCG           ATTAGTCGTCGGCCG
   NP1186A   9  62 137  579562 ..  579583 +  -9.4   -2.9155   GTCTTTCGCTTTCGG           TCGGCCGC CAACTC GCGGTCGA            TGTCGTCTTCGAACG
   NP1162A   5  61 -30  566418 ..  566437 +  -7.8  -3.34043   GACCGGTACGAACGT            CAACGACC TCCG GGTCGTCG             TTGTCGACTAATCGA
   NP1144A   8  60 324  557838 ..  557854 +  -2.9  -4.25104   GAAGGCCTCGACCGG              CTCGC CGTCCTT GCGGG              TTTTCATACCGCGCA
   NP1128A   9  69 295  552124 ..  552137 +  -5.2  -4.30034   CGGTCGGTCAACACA               CCGC TTGCGT GCGG                TTTTACTAACGTTTT
    cbiX_2   5  46 307  541134 ..  541154 +  -4.6  -2.94993   ATCGTCTGACATATC            TTCGCCCC CGACC GTGGCGGA            TATAATATTGTGGCT
      uvrC   5  60 251  532248 ..  532260 +  -9.1  -3.05463   CGTCCCGCTCCAGCC                GCCGA AGG TCGGC                TTCGATGGGGCCGCT
   NP1074A   7  52  99  526218 ..  526248 +  -6.1   -3.1637   GTGGTCGTGGCCCCG      CGTTTC-GAGGTCG AGTT CGACCTCCGCGGCG       TTCATGGCAATGTCT
    moaB_2   4  57 -25  510562 ..  510574 +  -9.1  -2.57013   CGCATCTAGCCGGAC                TGGCG ACA CGCCA                TCAGTTCGATTGACA
   NP0974A   4  60 471  484787 ..  484805 +  -3.8  -3.94846   GTTCGGATTCCCGAC             GGAGCTCA GCT TGAGGTTC             TTTGAGTTTTCCTCG
   NP0962A   5  71  20  477764 ..  477774 +  -6.8  -4.20932   CCATCTCCCGTTCGA                 GCTC CCG GAGC                 TTTTCGATGCGTGTT
      apbA  10  61 -23  467722 ..  467744 +  -9.8  -2.79823   CTCCGTGCGTGGGAG           CGCGGCCG CGGGCTT CGGCCGTG           ATTGGTTTTCCAGCG
   NP0930A   4  60 216  464235 ..  464249 +    -7   -3.5365   TAGCGTCCGAACAAT               GCCGAG CGT CACGGC               TTGTCTCCGCTTTCG
   NP0904A   4  53  22  451122 ..  451133 +  -5.8  -3.34517   CGCCGCGTCAATGCC                GTCC AGCC GGAC                 TGTTTCGCCGGCACT
   NP0894A   7  73  49  447071 ..  447089 +  -3.1  -4.77867   GGAACATATGGGTCC            TCAGGCGC TCCG GCGTC-GA             TTTTGTGTTCTCTCT
   NP0874A   5  69  45  437439 ..  437468 +  -6.3   -4.1899   ATCCCAGCTGTAGAG       GCGGTCCGGTTCG ATTT CGAGTCGCACCTC        TTTTCGGTCGGCTGA
   NP0866A   9  54 309  433372 ..  433385 +  -3.8  -3.69482   GGGACTCGATTTCGG               CCTC CGGAAA GAGG                TTCTCTATTGCGTCG
   NP0850A   2  62 319  424850 ..  424866 +  -9.4  -2.90212   CAGCCCCCGGTCGAC              CCGAGC CGCAA GCTCGG              TGTCTCGCGTGATGA
    aspC_4   4  73   6  412572 ..  412584 +  -3.3  -4.82901   CTTCGGGTAGGCTGC                CGTTC GAC GACCG                TTTTTATGCGACCAG
   NP0818A   4  51 464  410738 ..  410751 +  -2.3  -3.71848   GCACCACCGCGTTGA               GGACG TGTC CCTCC                TTGTTCATACACCCG
   NP0796A   9  69 299  401314 ..  401327 +  -9.5  -3.62224   GCCTCGATGTCTGCC               GGCCG GTAA CGGCC                TTCTTCGACCGGTAT
   NP0784A  12  59 154  396674 ..  396706 +  -2.6   -4.2349   CGCGCAGTCGATGAC      GAGGTTCCCGTTGT CGGTC ACAACCGGGCCGTC      TTTTCGCTCTGCGGC
   NP0774A  14  74 161  391506 ..  391542 + -11.6  -3.49102   TACTTTGCGCCCTCG   CCAGCGTCGTGTTCGGCG ACA CGCCG--CTCGACGTTGG   TTGTGTAGCCGGTGT
   NP0768A   6  69 122  389663 ..  389688 +  -6.7   -4.1822   CGACGCCGTAGAACT         CTCTGTCGGGG TCGT CCTCGGCGGCG          TTTCTTGCCGTCCGG
   NP0740A   3  86 183  374049 ..  374069 + -14.7  -3.32022   TGGCAACGACGGCCG            CGGCGGCGA ATG TCGCTGCCG            TTCCTCTGTAGAGAA
   NP0726A   7  75 468  367112 ..  367131 +   -10   -3.6502   CGAACCCCGTCCCGG            TCACGACC GCGC GGTCGTGG             TTTCCCTGCACCGTC
   NP0700A   0 NONE
   NP0690A   4  56 423  348860 ..  348871 +  -4.4  -3.68859   ATAGCTGTTCGCGCG                GGTT ATTT AACC                 ATTTTTTCGCTTCGA
      tp07   6  62 307  331638 ..  331672 +  -9.2  -2.87274   TTGTCCAGCGTCCCC     AGCGTCTCGACGCG TGTCAGC CGCGGCGAGATGCG     TGCTTGGTTCTCCGG
   NP0638A   6  60  21  327027 ..  327049 +  -4.1  -3.95073   CGGGGCTGGCGCATA          CGACTGGTCG CGGG CGACCAC-CG           TTTCTGGCTCTACCC
   NP0616A   8  62 268  315515 ..  315538 +  -4.4  -3.97368   GCGACCAGTTCGTCG          CCGTCGAGGGC GTC GCCCACC-CGG          TTTGTCGCTTCGACG
      prsA   7  83 111  309218 ..  309259 + -13.6  -3.48924   GGAGGCTGCCGTCGT CGGTTGTGCCCGGCGTAG GTGTCG CTTCGTCGGGCGCTGCCG  TTGTCTCGGGAGTCA
   NP0598A   2  49 469  306392 ..  306423 +  -3.6  -3.34398   GGCACCTCGTCGACG      GCCACGATGTGCGA GGCG TCGTCCATAGTCGC       TATTTGCAACCGCAC
    cdc6_2  13  71 244  300164 ..  300187 + -10.2  -3.49951   CGAGGTCGGGTTGGT          CGTCGTCCGG AGAG CTGGCCGACG           TTGTATCGGCGTCTG
   NP0552A  10  66  -9  280034 ..  280050 +  -9.3  -3.21924   CGAACGCGCCGTTGG              CAGCCGG TAG CCGGCAG              TGTTCTGAGCAGTCA
   NP0534A   4  59  44  267170 ..  267185 +  -2.6   -4.1822   CCCGGATAGTCACGC              TCGA-AC CGT GTCTCGA              TTTCTTCGCGTGGGA
    fadB_5   7  62 204  246944 ..  246956 + -10.5  -2.64616   GTCGGCGACGGCGTC                GGCGG CAG CCGCC                TCGTCTCCGTCACCG
   NP0474A   8  60 254  238903 ..  238926 +  -8.9  -3.08032   CCGCATTCGCGGCAG          TCGCCG-GTC AGCGG GACACGGCGA          TACTTTTCGCCGCAG
   NP0458A   8  63  22  234483 ..  234495 + -10.5  -2.84098   CCTGCCTACTCACTC                GCGGC GTA GCCGC                TCGTTCCTTGAGGCA
   NP0438A   5  46 276  223317 ..  223328 +  -2.2  -3.34344   GTTCCGATTGGCCGT                CCTT GACG GAGG                 TTAGTTCGGCCGTCA
   NP0438A   5  46 314  223355 ..  223392 +  -2.5  -3.41309   GTCAGTTCCGACTGC   TCGTCGCTGACCGCG TTCACCTC CGATGCCAGCGCCGA    TTGCTCTTCGTCTAT
      pyrD  11  55  18  218932 ..  218952 +  -3.1    -3.794   GTTGTCCGGCGTCTC            GGCGTCGTC TTC GACAGCGCG            TTTCATCGATTCACG
   NP0412A   6  72   1  207882 ..  207934 +  -4.9  -4.58283   GACAGCGACGACTAA GCGAGCGAGCGCCGCTCG-ACAGC-GT CCA GCAGTTCTACGAGCGCCGC-CGC-CGC TTTTTCAAACAGTTC
   NP0400A   4  51 210  202656 ..  202677 +  -5.7  -3.25823   GCCGCGGCCACGGTG           GGACGGCGC GACC GCGAGGTCC            TTGATGTGACCAACG
    tif1_1   8  61  81  199392 ..  199403 +  -5.8  -3.87075   CTCAGAACGGCGCGT                CGGA CGCC TCCG                 TTTCTGAACCCTCGT
   NP0370A  11  53 118  192667 ..  192695 +  -4.6  -3.51232   AAGTCGACACAGCGG       CCGGAACACT-CCG TAG CGGTAG-GTTCCCG       TTCCTTTGCGGCACA
   NP0356A   7  64 247  183657 ..  183676 +  -6.4  -3.86903   CGATGCCGCGGGCGC            GGAGTTCG GCTG CGAAATCC             TGTTTTGATTCTCTG
      dnaJ   8  60 151  180567 ..  180579 +  -9.1  -3.02144   GGTCGTTTCGACCTC                GGTGC CGA GCACC                TCTTCGAGCCGCTCG
       aup   1  59 189  163045 ..  163062 +  -7.7  -3.18264   GTCCCGCGCCCGTTC             GACGG-CG TAG CGACCGTC             TTCGTCGATGAACGG
   NP0308A   9  56 294  158675 ..  158699 +  -4.9  -3.67792   CTCCGGACAGAGGGT          TTCGATATGGG TGA CCCACATCGCG          TTTCGCTCGATGTCA
   NP0290A   5  61 450  151376 ..  151389 +  -8.1  -3.44051   ACCACTCGTCGATAT               CGTCG GGGG CGACG                TTGTGGTCGTAGGCC
   NP0278A   9  56  40  142745 ..  142764 +  -6.3  -3.47322   CCGGTAGTGATACCT            CCGGCGG GCGGTA CCGCGGG             TTGGTTGTCGTAGCG
   NP0268A  12  61 347  137976 ..  138016 +  -5.9  -3.86252   CGTAGGTCGCCTTCT  GGCCGTCGTGGAGCTGCTC GAA GAACTCCTCCATTTCGGCC  TTATCTTTCATGACC
   NP0256A   4  69 382  130924 ..  130938 +  -6.4  -4.20368   CGCCGCCAGCAGGTC               CTCGAT GGC GTCGAG               TTTCTCTTCCGGTAG
    hypE_2   7  66 260  124838 ..  124896 +   -11  -2.78816   CTTGCCGCGCTTTTG -CTGGCCGCGGCCGCGCTGGCCGGCGG AGGTGCGA CCG-CGGTAGGCGCGGCCGC-GCTGGC TGTCGTCGCAAATCC
    hypE_2   7  66 339  124917 ..  124975 +  -7.3  -3.86015   TCGCAAATCCAGCTC AGGT-CGTCGTCGTTCTGGATGGCCCCG TGCT CGGGGTCGAGCAGAATGACTTCGAACCA TTTCTGCGAGCCGTC
   NP0226A   9  58 -14  115748 ..  115776 +  -5.2  -3.75738   CGTCGGGCCGCAGAC       CGCATCGTC-GGC TAGG GCCAGCCGGTGTG        TTCTTCGTCGTCGTC
   NP0220A   4  47  39  113269 ..  113283 +  -5.6  -2.80935   GGACTACGAACTCCA               CGAGCG CCG CGGTCG               TCTCCTCGATACCGT
      recJ   7  50 -44  101932 ..  101952 +  -7.5  -2.57132   GGAAATGAGGCCGAG            TTCGTCGAC CAC GCCGACGAG            ATTGTCGCCGACCAA
   NP0188A   6  44  36   94072 ..   94084 +  -4.7  -2.70932   GCGACGAGAACACCC                GCGAC AAC GACGC                TCATTCCGAGGAAGC
     acs_5   2  59 141   83043 ..   83053 +  -4.6  -3.90112   CGACGATATCGGGGA                 CGTG GCT CGCG                 TTTGATTCGGCGACG
   NP0136A  14  68 398   67685 ..   67706 + -10.1  -3.22475   AGCTGCCGTTCGAGG           GACCGGTCG AGTG CGACCTGTC            TGTTCTCGACATCGG
   NP0080A   8  74 435   34249 ..   34270 +  -7.9   -4.1899   AGCGGCCGCAACCAG           CGCC-TCCCG GAA CGGGCCGGCG           TTTTCCATCCCCTCG
      moeB   8  76 298   22029 ..   22054 + -12.5  -3.16564   GGTGGGCAAGCGGTA         GCACGTCGGCG GCAC CGTCGCCGTGC          TTCGTAAAGTACCCC
   NP0034A   6  61 164   14034 ..   14055 +  -9.3  -2.78798   GTAGTCGAGAATCGA           CCGGTGCGG CGTG CCGTCCCGG            ATTTCGGTCACGAGT
   NP0008A   8  77 245    5075 ..    5090 + -10.4  -3.80841   TCGACGCCCGGTAGG              TCCGCG ACGA CGCGGA               TTTCGTCGTCGTCCT
   NP6012A  10  62 241    4403 ..    4423 - -10.4    -2.705   AGCAACAGCAGACGA            CGACGTGG TACGT CCACGCCG            ACCTTCACGCCGATG
   NP6024A   2  45 100    8007 ..    8028 -  -2.9  -3.29263   AGAGCGTGCGGACAA           GTCGGGC GTCTGCTG GCTCGAC            GTCGAGGCCGACGGA
   NP6032A   5  60 125   11978 ..   11989 -  -3.6  -3.97139   GAACTGCAAGAAGAA                GGCC CAGA GACC                 CAGGAGCTGGACGAG
   NP6074A   4  52 285   30609 ..   30622 -  -3.1  -3.68827   GATCGACCAGTGAAA               GC-TGC TGG GCATGC               TACCTCGCTGATAAT
   NP6080A   7  56 269   33531 ..   33541 -  -8.2  -2.95068   GAACACATCGATAGA                 GGGG TGT CCCC                 CACGGCTCCAACATG
      arsC   4  44 332   38184 ..   38196 -  -4.8  -2.76225   AACCAAGTTCAAGCA                CGGT GTACA ACCG                CTTACGTGCCGCTTT
   NP6116A   7  66  18   50534 ..   50548 - -11.4  -2.70932   CCCCTGCCTCAAGGA               GCCTGC GAA GCAGGC               GAGTAGGCAGGGGTA
   NP6142A   0 NONE
   NP6156A   7  89 471   64718 ..   64742 - -15.7  -3.43676   TCCATGAATTTATAA          CGGTGCCAGCC GAA GGCTGGAACCG          TGATGGCAACTACTC
   NP6172A   8  58 365   71302 ..   71326 -  -3.5  -4.03978   AATGCTGCACAGAAA          TTCAGCCGAGA TAT TCTCGAATGTA          AGGCTTGTGAGAGTT
    gdhA_3   4  49 384   78719 ..   78749 -  -5.2  -3.02144   GGAGGTCTTCGAAGA       GTACGGCTTGCCCG AAG CGGGGATTCCGGAC       GATATCGACTGACCG
   NP6200A   4  53 386   87717 ..   87733 -  -2.2  -3.83486   TACAAAAGCGAAGAA              CCTGTC AGGTG GACAGC              AGATGATGGTAAGTC
    prpB_1  12  64  41   99764 ..   99779 -  -3.2  -4.34737   GTATTAACCAACAAA              CGG-CGA AAC CCGGCCG              AGTGTTGGTTAAGAC
   NP6230A   7  72 182  108652 ..  108675 -  -4.5  -4.70515   GACACCGAAAATAAA          CCCACCGTCG TTCAT CGACCG-GGG          AATCCGGCGACGATG
   NP6240A   6  62 183  112074 ..  112086 -  -7.7  -3.53091   ATGGCGTTTGTCAAA                CAGTC GGC GACTG                ACGAGTACGTTGAAT
   NP6250A   7  54 224  115900 ..  115912 -  -6.9  -3.14132   GGGTCGGTTCACTAA                CCCGG CGA CCGAG                TATGCTCAGCGACTC
      tp47   7  66  87  125814 ..  125831 + -10.5  -3.09516   GGACATCGCATAGCA             GTCGGGG CTGC CCCCGGC              TTCGGTGATGACCGC
   NP6248A  11 100 232  116216 ..  116244 + -21.7  -3.45118   GTCGATACCAGCCGA        GCGCTCGCACGGC ATC GCCGAGCGAGCGC        TTCGTTGTCGAATAC
   NP6238A   4  47 -19  112219 ..  112232 +  -3.8  -3.31144   TTCAGTATCCGGAGT               CACC AGGACC GGTG                TTGTAAGCCTGCACG
   NP6228A   8  74   4  108608 ..  108626 +    -8  -4.11216   GGCCACGAGTAGCAG             GCCGCGGG TCT CCGGTGGC             TTTTGCGGATGACAC
     phr_3   4  53 242   99932 ..   99962 +  -2.4  -3.89524   AACTCGTGGAGGCTC       CCGATATCCTGCTC GTT GAACTGGGTGTCGA       TTTGTCGCATCGCAT
   NP6182A   4  60 141   78902 ..   78926 +  -8.5  -3.14881   AAGAGGGAGTGGGTT          GCTTTGGGTCG CGT CAGCCCGAAGC          TTGCTGCAACCGTTG
    nrdA_1   3  47  95   71438 ..   71463 +  -3.1  -3.34236   GCGCATGTGCACTTC         GGTCCCTGACG GCTT CGGCGTGGATC          TTATCAACTAGATTT
   NP6154A  11  62 260   64625 ..   64636 +  -4.4   -4.0162   GGGATACAGCGTCCC                CAGA AATC TCTG                 TTTCTGGTGTGCGAA
   NP6138A  10  79  15   58993 ..   59015 + -13.4  -3.04501   ACCTGAACATCTGGG           GCACCGACTG CAG CCGTCGGTGC           TGTTCCAGGCTTGAT
     htr32  10  58 323   57613 ..   57635 +  -6.9  -3.44229   GCTTCGAGACGATGC           GCTCCTGCT CGTGC GGCTGGAGC           TTCTCGTACTCACGT
   NP6114A  10  57 346   50910 ..   50923 +  -8.1  -3.08471   GACGCCCCATCGACG               TCGGC TGCA GCCGA                TTCAATCGGATTCTC
   NP6090A   7  52  16   37986 ..   37999 +  -6.7  -3.04322   CCAATATTCGGGACG               GTTGC ATGT GCAAC                TATTCAAGGATTCGC
   NP6090A   7  52 135   38105 ..   38119 +  -6.4  -3.05816   TTATTCTGAGACAGG               GGGTTT CGA GAACCC               TTCCGTCGACCCTCC
   NP6030A   8  60 425   12432 ..   12448 +  -4.3   -4.0825   GAAGCTGGTTTCATC              TTGGCGC ATC GCGACGA              TTGTTTCGTTCGCGA
   NP6010A   4  44 273    4934 ..    4958 +  -4.1  -2.89971   GTCGGTTTCACCGTC          GTCGAGCCCGA ACG TCGGCCGCGAG          TCTGGTGTGTCCTCG
   NP6002A   5  54 445    1875 ..    1888 +  -6.7  -3.19192   CTCACTCGCTCATCT               GAGAC ATCA GTCTC                TTCACTTAAATCGGG
   NP7050A   7  61  74   16663 ..   16686 -  -5.8  -3.93673   GAAATAGGCCAGAAA          GCCGAGCACA ATCA CGAGCACGGC           GATTTGTGCTGCGGG
   NP7052A   3  51 439   17988 ..   18004 +  -3.5  -3.61715   GTTCGTGATGCCGTC              GACGACG ACA CGCCGGC              TTCTTCAGCGAGGTC
   NP7002A   4  52 299    1557 ..    1567 +  -3.2  -3.68619   GTCCTGCGAAATGCC                 GGGT ACG ACTC                 TTTAGATGAATTGAG

SUMMARY

641 putative operon ends contain 3995 possible terminators.
Percent operon ends hit by terminators of confidence >= x:
	x	#>=x	hits>=x	%hits>=x
	100	7	7	7	1 %
	99	7	7	7	1
	98	7	7	7	1
	97	7	7	7	1
	96	7	7	7	1
	95	8	8	8	1
	94	8	8	8	1
	93	10	10	9	1
	92	10	10	9	1
	91	11	11	10	2
	90	12	12	11	2
	89	14	14	13	2
	88	17	16	15	2
	87	23	20	19	3
	86	28	22	21	3
	85	29	22	21	3
	84	30	22	21	3
	83	34	25	24	4
	82	37	28	27	4
	81	39	30	29	5
	80	43	34	32	5
	79	57	46	44	7
	78	61	50	47	7
	77	72	60	56	9
	76	82	69	62	10
	75	94	81	74	12
	74	110	95	86	13
	73	120	104	94	15
	72	129	112	100	16
	71	152	130	117	18
	70	166	144	128	20
	69	194	167	145	23
	68	221	188	160	25
	67	227	192	163	25
	66	311	263	209	33
	65	314	266	210	33
	64	360	302	232	36
	63	396	330	252	39
	62	463	379	275	43
	61	513	416	298	46
	60	584	478	333	52
	59	639	521	353	55
	58	722	587	372	58
	57	785	635	393	61
	56	884	712	422	66
	55	936	747	430	67
	54	1059	829	457	71
	53	1213	946	484	76
	52	1283	1002	499	78
	51	1512	1154	531	83
	50	1549	1177	535	83
	49	1821	1359	557	87
	48	1923	1423	565	88
	47	2232	1625	589	92
	46	2397	1738	597	93
	45	2600	1872	609	95
	44	2833	2020	617	96
	43	3134	2226	622	97
	42	3257	2297	624	97
	41	3536	2493	630	98
	40	3701	2604	632	99
	39	3851	2701	632	99
	38	3995	2799	633	99
	37	3995	2799	633	99
	36	3995	2799	633	99
	35	3995	2799	633	99
	34	3995	2799	633	99
	33	3995	2799	633	99
	32	3995	2799	633	99
	31	3995	2799	633	99
	30	3995	2799	633	99
	29	3995	2799	633	99
	28	3995	2799	633	99
	27	3995	2799	633	99
	26	3995	2799	633	99
	25	3995	2799	633	99
	24	3995	2799	633	99
	23	3995	2799	633	99
	22	3995	2799	633	99
	21	3995	2799	633	99
	20	3995	2799	633	99
	19	3995	2799	633	99
	18	3995	2799	633	99
	17	3995	2799	633	99
	16	3995	2799	633	99
	15	3995	2799	633	99
	14	3995	2799	633	99
	13	3995	2799	633	99
	12	3995	2799	633	99
	11	3995	2799	633	99
	10	3995	2799	633	99
	9	3995	2799	633	99
	8	3995	2799	633	99
	7	3995	2799	633	99
	6	3995	2799	633	99
	5	3995	2799	633	99
	4	3995	2799	633	99
	3	3995	2799	633	99
	2	3995	2799	633	99
	1	3995	2799	633	99
	0	3995	2799	633	99
