# Supplementary material for: Rapid, accurate, computational discovery of Rho-independent transcription terminators illuminates their relationship to DNA uptake
Source: Genome Biol. 2007 Feb 21;8(2):R22. doi: 10.1186/gb-2007-8-2-r22 (PMC1852404; doi:10.1186/gb-2007-8-2-r22)
Supplement: Additional data file 2 — As described in the text, the entire robust tail-to-tail region is searched; if the region is less than 500 nt, then the 500 nt downstream of the stop codon is searched (stopping if a gene start is encountered). In the case of ties, all terminators with the high score are output. [file gb-2007-8-2-r22-S2.zip › Neisseria_gonorrhoeae_FA_1090.ttperf]

   NGO0003   3  64 303    2714 ..    2744 -  -4.7  -4.15788   AAGCGCGCGAAGAAA       TCGAAATCGCC TATCAGGGC GGCGAACTCGA       AGTCGGTTTCAATAT
   NGO0010   8  79 321   11774 ..   11786 - -10.5  -3.63744   CTTTTGTTCAAAATA                CGCGG ATT CCGCG                ACACTGAATGCAGCA
   NGO0021   4  55 316   16991 ..   17007 -  -2.2  -4.07568   GGCGGGTTTTGAAAA              CCTGTA CAACC TTCAGG              GCGGCATCGACGCGT
   NGO0037  11  93  19   34368 ..   34393 - -11.9  -4.34267   CGATACAAGGCAAAA         TGCCGTCTGAA ACGC TTCAGGCGGCA          TTTTTCGGCGTGAGG
   NGO0042   3 100 232   38854 ..   38878 -  -9.1   -5.1356   GCGGATTAACAAAAA          CCGGTACGGCG TTG CCCCGCCCCGG          CTCAAAGGGAACGAT
   NGO0070   3 100 273   74487 ..   74510 - -15.4   -4.7373   CGAGCGCATCAAAAA          TGCCGTCTGA AGGT TCAGACGGCA           TCGGTGTCGGGGAAT
   NGO0070   3 100  15   74745 ..   74768 - -15.4  -4.72986   CAGGTGCATCAAAAA          TGCCGTCTGA AGGT TCAGACGGCA           TCGGTATCGGGGAAT
   NGO0073  11  70 357   78443 ..   78456 -  -9.5  -3.14132   TGCCGTTTTGACGAA               CCGGG CATC CCCGG                TTGCAGCACCTTATG
   NGO0078   4 100 306   81655 ..   81683 - -16.2   -4.9725   ATCTTGATATAAAAA        TCCCTGTTTCAG GCCGT CTGAAACAGGGA        TAGATTAATTTAACG
      avtA   4 100  12   87515 ..   87541 -   -16   -4.2679   GAATGCGGATGAAAA         TGCCGTCTGAAA GGT CTTCAGACGGCA         TTTTTTGCGTTTTAA
   NGO0105  10 100  13  117239 ..  117265 - -15.3   -3.3771   CGTCAAATGACAAGA         TGCCGTCTGAA ACCTG TTCAGACGGCA         TTTTTATTTTCGTTA
   NGO0113  11 100   5  125806 ..  125830 - -17.3  -2.80589   CCTGAAATAAACGGA          TGCCGTCTGAA GGC TTCAGACGGCA          TTTTTTACATCAGCA
       rbn   3  52 453  137293 ..  137318 -    -6  -2.91807   GGATTAAATTTAAAC         CGGTACGGCG TTGCCT CGCCTTGCCG          TACTATCTGTACTGT
   NGO0135   4 100 221  142724 ..  142757 - -22.7  -4.19735   TTGGGGAAAACGAAA     TGCCGTCTGAAACAG CATT CTGTTTCAGACGGCA      TTTTTTTGTTGCCGC
   NGO0135   4 100 166  142786 ..  142812 - -11.5  -4.87318   GCCAAAAGGGAAAAA         CCGCCCCGGCA ATCGA TGTCGAGGCGG         TCTGAATATGGTCGG
   NGO0144   3  95  94  151912 ..  151946 - -13.7  -3.80893   AGCGGATAAGCGAAA    TGCCGTCTGAA-CCTG TTTT CCGGTTTCAGACGGCA     TTTTTATGTTTGGCG
   NGO0160   6 100  16  167572 ..  167598 - -19.6  -4.52857   ATTTTCCACATAAAA         GGCAGCCTGAAA ATC TTTCAGGCTGCC         CTTGTCAAATTATTC
   NGO0198   3 100  10  198306 ..  198342 - -22.5  -4.70879   GGCAAACGTGAAAAA    TGCCGTCTGAAACCCGA TTT TCAGGCTTCAGACGGCA    TAGCCGTCCTTATTC
   NGO0203   4 100  28  206121 ..  206149 - -16.2  -3.60792   GTTTGAAGGTGGAAA        TGCCGTCTGAAA TCAGG TTTCAGACGGCA        GTTTTATGTTTGTGG
   NGO0209   4  88  20  211880 ..  211916 -  -8.8  -4.66163   AGTTGCAGGCAAAAA   TGCCGTCTGAAAGCC TTTTTTTC GGCT-TCGGACGGCA    TTTTATTGCCGATTT
   NGO0230   5 100 177  231294 ..  231307 -  -6.7  -5.91981   AAAATCGAAAAAAAA               TGCCT TGAC AGGCA                TTGCCTTCTTAAGGG
   NGO0230   5 100   4  231454 ..  231480 - -18.2   -3.3771   CTTTAAAGGACAATA         TGCCGTCTGAAA AGT TTTCAGACGGCA         TTTTTATTTCTTCCA
   NGO0250   8 100  14  250626 ..  250655 - -19.5  -3.20723   GGCTGATGAATCGAA       TGCCGTCTGAAAC CGAT GTTTCAGACGGCA        TTTTTGTGTCTGGTT
   NGO0261  10  77 267  260295 ..  260322 -  -2.6  -5.22039   CTGAAACTCAAAAAA        CCGGATTCCCAC TTTC GTGGGAATGACG         CGATTAGAGTTTCAA
   NGO0286   2 100  28  286708 ..  286735 - -17.2   -3.7282   TCAGCCGATCAAGAA        TGCCGTCTGAAA AAAG TTTCAGACGGCA         TTGTCATGTTTGGAG
   NGO0319   2 100 435  317701 ..  317723 - -16.4  -4.27316   CGTGCCAATTCAAAA           TGCCTCCGAT TAT ATCGGAGGCA           TTTCTCATTTCTCAT
   NGO0323   4 100  14  321830 ..  321858 -  -8.9  -4.98531   GCGGCAAAGGAAAAA        TGCCGTCTGAA ACCGGTG TTCGGACGGCA        TCCGCGTGCGGAATT
   NGO0330   6 100 338  326259 ..  326271 -  -6.2  -5.64274   TCAGTCAGAAAAAAA                CGGG CATTT CCCG                GCAGTTGGCGTGGAT
   NGO0336   7 100  31  331938 ..  331964 - -13.9  -4.11216   CGCTTAGGGTGAAAA         TACCGTCTGAA CAGGT TTCAGACGGTA         TTTTTTACGGGTATC
   NGO0343   7 100  30  337482 ..  337509 -  -9.9  -4.91109   GTTTGATGATAAAAA        TGCCGTCTGAA ACAGGG TTCGGACGGCA         TTTTTGATGTTCCGG
   NGO0363   8  63 408  353977 ..  353987 -  -6.8  -3.72363   GACTCAAACGTGAAA                 GCGA AGG TCGC                 CGCGTGCCTGTTATC
   NGO0368   8 100 239  360217 ..  360245 - -16.2  -3.93262   GGGAATAAACGGAAA        TGCCGTCTGAAA TCAGG TTTCAGACGGCA        TTTGGTTTGTGGCGG
   NGO0375   5 100  13  368675 ..  368699 - -17.3  -4.58395   GCTACTTGTGAAAAA          TGCCGTCTGAA AGT TTCAGACGGCA          TTTTTTCTATTTTTA
   NGO0386   2 100  12  378969 ..  378998 - -19.5  -3.76373   TTCGCAATATTGAAA       TGCCGTCTGAAAC TATG GTTTCAGACGGCA        TTTTTTACGGTTTAC
   NGO0389   3  72  15  382010 ..  382045 - -11.3  -2.59431   TTTGGGCATAAGGCA    GTGCCGTCTGAAAAC GCAAGG ATTTTCAGACGGCAT     TTTTTAATGCTTATT
   NGO0399   5 100 186  391233 ..  391266 - -15.4  -4.72272   GTTTTGCAGTAAAAA     TGCCGTCTGAAGCC CTAATT GGTTTCAGACGGCA      TTTTTACCGCTGTTT
   NGO0408   9 100  10  403813 ..  403837 - -17.3  -4.41548   CGATATTTGACAAAA          TGCCGTCTGAA CCT TTCAGACGGCA          TTTTTGATTTTATGC
   NGO0417   9  78 444  413532 ..  413582 -  -7.6  -4.41616   ATCCCTGCAAATAAA GTCTGA-CCCTG-CCGCCCGGAAA AAGGA TGTCCGGGTGGGCAGGGTTCAAGC AACAAGGAAAAATTG
   NGO0443   7  66 474  436750 ..  436761 -  -5.8  -4.06903   AACGGCGAAACCAAA                GACG TTAT CGTC                 CGCGATTTCCAAATG
   NGO0457   2  51 383  450264 ..  450275 -    -3  -3.71848   GGTCGGTATCAACAA                TGTT CTCA AACA                 GTTTATTTTGAAAAA
   NGO0463   4  77 275  456436 ..  456450 -  -8.5  -4.15565   CGCATTATGTGAAAA               CGCCC TAATC GGGCG               TTTTTTTATTGCTGC
   NGO0509   3  65  71  484422 ..  484434 -  -9.1  -2.78384   TGGTGTCGGACGACA                TCGGC CAA GCCGA                ACTTATCGGGCGCGG
   NGO0512   6  59  11  489564 ..  489582 -  -6.7  -3.36515   GGGCATCCCCAAAGA             CGCGCAA CCGGT TTACGCG             GAATAAGTTTTCAGA
   NGO0523   6 100  31  496237 ..  496259 - -17.8  -3.21934   TTTGTCTGAGAAAAT           GCCGTCCGAA AGG TTCGGACGGC           CTATGTTGCGGCGTA
   NGO0530   5 100  37  503666 ..  503688 -   -15  -5.40072   CGTTTGCCAAAAAAA           TGCGGTGAAT CAG ATTCACCGCA           TTTTTTTGCCGGACG
   NGO0547   5 100  18  523150 ..  523184 - -15.9  -4.13767   TTCGGGATTTTAAAA    TGCCGTCTGAAACGCC AAAC GG-GCTTCAGACGGCA     TTTTTGACGGCGGAG
   NGO0556   7 100  15  534453 ..  534486 - -19.8  -5.24129   TCGGGTGATAAAAAA     TGCCGTCTGAAAGG GCGCTT CCTTTCAGACGGCA      TTTGTCCGTAATGTT
   NGO0562   2 100 383  541701 ..  541725 - -17.3  -3.59979   GCCGTTTATGCCAAA          TGCCGTCTGAA ATG TTCAGACGGCA          TTTTTGTCGGTCTCG
   NGO0562   2 100  42  542042 ..  542066 - -15.1  -5.31519   ACAGCCAAATAAAAA          TGCCGCCTGAA GGG TTCAGACGGCA          TTTGTTCGGATAAAC
   NGO0568   3  59 208  551763 ..  551777 -  -2.8  -4.25104   TTGTTTTCATTAAAA               CAAAAC GGC GTATTG               AAACAGCGCGGGGAG
   NGO0574  12 100  24  559755 ..  559778 - -16.8  -4.19887   ATACATAAACAACAA          GGCCGTCTGA ATTT TCAGACGGCC           TTTTCCGTTTACAAC
   NGO0585   2  61 450  570891 ..  570913 -  -5.6  -3.90112   GGTTTGTTAACGAAA           TTTGATGCAT AAA ATGCGCCAAA           AAATATTGGCTGTGT
   NGO0594   7 100   7  580818 ..  580842 - -17.3  -4.62441   TCTGAGAGAAACAAA          TGCCGTCTGAA ACG TTCAGACGGCA          TTTGTTTTATAGAGA
   NGO0613  11 100 450  599008 ..  599020 -  -9.1  -4.71482   ACGAAACGGGAAAAA                GGACG GCC CGTCC                GTCGTATGCCGATGT
   NGO0616   4 100 405  604054 ..  604084 - -14.1  -5.00616   TGTTTTTTGAAAAAA       TGCCGTCTGAAGC CGGAT GTTTCAGACGGCA       TTTGTGTGTTGTATG
   NGO0616   4 100  13  604451 ..  604476 - -19.1  -4.86731   TTTGTTGAAATAAAA         GCCGTCCGAAC ATTG GTTCGGACGGC          TTTTTGACGGTATTA
   NGO0627   3 100  78  615228 ..  615260 - -12.8  -4.08692   TAATGTTTTTTAAAA      TGCTGTCTGAACCA CGTTT CGGTTCAGACGGCA      TTTTTGCATCCTTTT
   NGO0640   8  67  99  627175 ..  627213 -  -2.4  -4.72846   TTAGATACTGAAAAA   TACGATGCCGTCTGAA TACATGG TTCGGACGGCATTAAA   ATTTGGTTGTATTTT
   NGO0650   8 100  25  639223 ..  639257 - -18.1  -5.00846   GAAACATTACAAAAA    TGCCGTCTGAAACTCG AAAT CG-GTTTCAGACGGCA     TTGGTTTACGCGGCA
   NGO0657  10 100  10  647604 ..  647636 - -19.4  -4.64334   AACGCCCGAATAAAA      TGCCGTCTGAAACA GCAGG TGTTTCAGACGGCA      TTTTTACTTTCAGGC
   NGO0666   6 100  17  657137 ..  657163 -  -9.3  -4.83246   GCAGAAATAAACAAA         CCCCGTGCCGC TTCAG GCGGCATCGGG         TTTGCGCTAGAGCCG
   NGO0674   7  64 -26  662993 ..  663013 -  -8.1  -3.28712   CCTTGTTTTTTACAA            GGCGGCGAG TAC CGCGTCGCC            CATTTCGGAGCAGGA
   NGO0687   5 100  42  677603 ..  677631 - -15.4   -4.9218   TACCCACTATAAAAA        CCCCGAATCCTG ATTGG CAAGATTCGGGG        TTTTTGATTGCTGAT
   NGO0703   3 100 -32  697725 ..  697751 - -18.2  -4.35524   CGGTCAAACTTAAAA         TGCCGTCTGAAA GCC TTTCAGACGGCA         TTTTGTTTGGTTTGG
   NGO0713   4  80  16  711962 ..  711995 -  -8.9  -4.14392   CGCCAAGCGGCAAAA     TGCCGTCTGAGAC TGGAAAGG GCTTCAGACGGCA      TTTTTACGATGCGGT
   NGO0725   6  64 168  722951 ..  722990 -  -7.2  -3.57144   TTCCCGAGGCGCAAA  GCATAGAGGTTAATCGGGA CAA TCCCGATTATGC-CGATGC  GGTGTTGTGGACGAT
   NGO0752   8  90  65  748644 ..  748668 - -12.9  -3.65199   AATGGCGTACTTAAA          GGGACGGCA TCCGGTG TGCCGTCCC          TTATATATTGCACCC
   NGO0757   3  76 113  753511 ..  753527 - -10.8  -3.24747   GTGCCATATGACGAA              GCCGCC CGGAC GGCGGC              GTTGCAGTGGGCGCA
   NGO0768   7 100 140  762743 ..  762767 - -17.3  -4.27316   GCCGCCAATGCAAAA          TGCCGTCTGAA GCC TTCAGACGGCA          TTTTTTCGGGCGGTT
   NGO0776   7  80 404  771600 ..  771611 -  -4.4  -5.31275   TTTTACGAGAAAAAA                GACA TTCA TGTC                 CATGTTCCCGAAGGT
   NGO0786   5  49 269  778580 ..  778598 -  -5.3  -2.86381   AAACAGACAATATCA            GCAG-CAG GATT CTGACTGC             ACGGATATGTTGGTA
   NGO0789   6  83  57  780990 ..  781026 -  -9.5  -4.25848   AAGCCGTGATGAAAA    TACCGTCTGAAGCTC TGTTTTC GGGTTTCAGACGGTA    TTTTTATTTAAACCC
   NGO0796  12  88  16  785699 ..  785726 - -14.2  -2.82516   CCCTGCATCATCAGA        CGGCATATCCGT ATAA ACGGGTATGCCG         TTTTTCTTTGCCGGT
   NGO0800   3  95  12  790543 ..  790579 - -13.2  -3.96148   GCCTTTCAGGACAAA    TGCCGTCTGAAACC TAATTTCCG AGTTTCAGACGGCA    TTTTTGTTCGTTCAA
   NGO0811  10  69 208  804559 ..  804573 -    -7  -3.85817   ACTTCCGCCGACAAA               GGCGCG GTG CGCGAC               GTATCGCAAATCGAG
   NGO0811  10  69 -12  804773 ..  804793 -  -9.6  -3.04398   TTCCGCGCCGAAAAC            CGCCGGGG TCAAG CCTCGGCG            CATCCTGCCGGAACG
   NGO0843   8 100 105  827151 ..  827185 - -17.2   -3.1634   TTTCAAATGACGCAA     TGCCGTCTGAAGCCCG ATT CGGCGTTCAGACGGCA     TTGAGGCTGAAATCC
   NGO0847   8  80  34  830728 ..  830764 -  -7.4  -4.56775   ACCGCCTGTGAAAAA   TACCGTCTGAAACATGG AAAT CCG-GTTTCAGACAGCA    TTTTTACGTTTGGTT
   NGO0854   7 100  31  840766 ..  840792 - -12.3  -5.50774   TATAACAAAGAAAAA         GCCTTGGGAGG ATAAA CCTACCAAGGC         TTTTTCTTAAAAAAC
   NGO0861   5  91 409  843715 ..  843743 -  -7.4  -5.18866   GTCAAACAAACAAAA        CCGGGCGATACA CACTC CATATCGTCCGG        TTCTGCATAAAACCA
   NGO0867   6 100  23  850114 ..  850140 - -13.1  -4.52589   TGTTTCCATACAAAA         TGCCGTCTGAA CATTT TCCAGACGGCA         TTTTTTGTTTTCGGT
   NGO0879   9  61  52  861927 ..  861941 -  -2.1  -4.48299   TGACAGCCAAATAAA              CAGTGC TTTT GC-CTG               TCAGAAACAAAACCA
   NGO0885   6  75 406  865138 ..  865148 -  -3.2  -5.04249   GCCTTAAAAAACAAA                 CAGG CAG CCTA                 AAACATCAAGTTACC
   NGO0895   6 100 124  875916 ..  875956 -  -8.4  -5.55664   GCATGATGAAAAAAA CGTTC-GACCCGGCGCAAAC GCT GTTCG-ACCGCGTCCGAACG GTTAAAGATGCGGAT
   NGO0895   6 100  11  876043 ..  876069 - -18.2  -4.05788   GCGCTTCAAAGCAAA         TGCCGTCTGAAA ACC TTTCAGACGGCA         TTTGTTATCTTTATT
   NGO0907  16 100  97  887407 ..  887439 - -15.7  -3.90048   TTGTTCGCAAAAATA      CCGTCTGAAACCC GAAAACA GGGCTTCAGACGG      CCTGAAAAGCAGCCT
   NGO0907  16 100   5  887493 ..  887531 - -15.4  -3.10236   AACGGAATGCTAAGA   CGCTTTCAGGCAGCCTGA CAT TAAGGCTGCTTAAAAGCG   TCTTTTAATCGTGCC
   NGO0936   7 100  17  914210 ..  914236 - -18.2  -5.80817   GCGAATATAAAAAAA         TGCCGTCTGAAA CGT TTTCAGACGGCA         TTTTTCAAGTAGGAT
   NGO0949   9  88  19  923542 ..  923563 -  -7.3  -5.07652   CCGTTCAAAACAAAA           GCAGCTTCC AAAC AAAAGCTGC            TTTTTTGTGCGGAAC
   NGO0955   2  55 192  929575 ..  929587 -  -6.2  -3.20751   TTTAACAATGTAATA                GGCG GGCTT CGCC                AGTTTGCGCATGATG
   NGO0968  12 100 412  939736 ..  939770 - -14.4  -4.16937   ATCAAATAACAACAA     TGCCGTCTGAACGC ACCAACA GCCTTCAGACGGCA     TTTTGCAGACAGACC
   NGO0968  12 100  90  940066 ..  940092 - -18.2  -2.88544   CGTGAGGCTGACAGA         TGCCGTCTGAAA GAC TTTCAGACGGCA         TAGGGCGTTTTCTCT
   NGO0986   4  61 346  956966 ..  956985 -  -2.2  -4.31433   GAGTTTCATAATAAA            TTTTCCTT TGTC AAGTAAAA             ATAAATAGGGCGTGG
   NGO1000   8 100   8  972807 ..  972829 -   -12  -5.37593   CTGTAAACCAAAAAA           CCGCAGGTTT CAA ATACCTGCGG           TTTTTTCTTACACAA
   NGO1025   9 100 154  987794 ..  987819 - -16.3   -4.3277   GACATACAACACAAA         TGCCGTCTGAA GCCT TTCAGACGGCA          TTTTTCAGGCTGCCT
   NGO1030   7 100  19  994084 ..  994111 - -14.3  -4.86731   TTCCCTCAAATAAAA        TGCCGTCTGAA GCCTCG TTCAGACGGCA         TTTTCCGTTGCCTGC
   NGO1043   5 100  55 1003497 .. 1003518 - -14.5  -4.79756   CATACAACTCAAAAA           CCGCCTGAA AATC TTCAGGCGG            TTTCATTTGGGTTGC
   NGO1058  10  78  26 1016546 .. 1016566 -  -2.5   -5.2291   ATATCATAATAAAAA            TGCGCGT TCTTCTC AAGCGCA            AAACCCGACGGTATT
   NGO1077   4  75 138 1035832 .. 1035848 -  -7.9   -4.2461   ACGCCCATCAAGAAA              GCGACAG CAT CCGCCGC              GTGGGCCTCGGCGTC
   NGO1086   8 100 -45 1045301 .. 1045324 - -14.6  -4.37198   AAGGTAAACGGAAAA          TGCCGCCCGA ATCT TCGGACGGCA           TTTTTCACGCGGGCA
   NGO1119   5  56 301 1071666 .. 1071682 -  -5.1  -3.55946   CTACCCCAAAGAAGA              CCGCA GAAAAAT TGCGG              AATTTATCGCACACG
   NGO1135   6  61 463 1079434 .. 1079450 -  -2.2  -4.36914   CTGTTCTCGAGAAAA              TGCGAC TGCGG ACCGCA              ACTTGAAGCGGCAAT
   NGO1155   5 100  21 1096027 .. 1096058 - -16.8  -5.60993   GCCCCGACAAAAAAA      CAATCCGGAACGCGT CTG AC-CGTTCCGGATTG      TTTTCAGGCGTATCC
   NGO1164  13 100 278 1102705 .. 1102739 - -16.6  -4.87665   CCGCACCGACAAAAA     TGCCGTCTGAAACC GCTAATG GGCTTCAGACGGCA     TCGTCCTCCACCGTC
      hslO   4 100  29 1132610 .. 1132642 - -25.1  -4.57569   CGACCCGCGCAAAAA      TGCCGTCTGAAGCAG AAG CTGCTTCAGACGGCA      TTCGACCATTCATCC
   NGO1200  12  68  18 1147001 .. 1147017 -  -9.5  -2.91322   AGACGCGGCAAAGCA              GGCATTT AAA AAATGCC              TTTTTTCCTTTCGGG
   NGO1211   7  61 471 1159668 .. 1159688 -  -8.2  -2.66274   GCCTGCACAACTAAC            CCGCCCAC TGCGT GTGTGCGG            TACGCACGCGGTTGC
   NGO1233   7 100  55 1184149 .. 1184173 - -17.3  -3.10493   TCCGCAACACAGATA          CCGTCTGAACA CGA TGTTCAGACGG          TATCCATATAACAAA
   NGO1233   7 100  17 1184189 .. 1184211 - -16.4  -4.39998   TATCCATATAACAAA           CTGCCTACAC GAT GTGTAGGCAG           TCCCGTTTGAAAACA
   NGO1246   4 100  20 1197183 .. 1197209 - -15.3  -4.66833   CCGGAACTTGAAAAA         TGCCGTCTGAA CACAC TTCAGACGGCA         TTTCCATCCGTTCGG
   NGO1257   5  53 -35 1209552 .. 1209567 -  -6.8  -2.70932   TTTGCTTGTCAATTA              GTGGAC TGAA GCCCAC               CCTGCGGTTACTGTT
   NGO1262  10  74 270 1215680 .. 1215697 - -11.3  -2.83112   ACCGAACGGACTAGA             TTCCCGC CTGC GCGGGAA              TGACGGGGCGGGAGG
   NGO1275   7 100  60 1226012 .. 1226036 - -17.3  -4.02132   CCGCAAACGGACAAA          TGCCGTCTGAA GCC TTCAGACGGCA          TTTTCCTGTAAAAAA
   NGO1275   7 100  22 1226053 .. 1226074 - -15.9  -5.40072   TTTCCTGTAAAAAAA           CCGCACCTG ATGG CAGGTGCGG            TTTCCATTTTCAGGC
   NGO1279   6  61 434 1231931 .. 1231947 -  -2.1  -4.42667   GGAAAATCAGGAAAA              CGGTACG TTC CACGCCG              TTTCTTCTCTCGGCT
   NGO1287   8 100 118 1241339 .. 1241363 - -17.3  -4.86731   CCTTTGCAAATAAAA          TGCCGTCTGAA GCG TTCAGACGGCA          ACGAAACGGGTTCTG
   NGO1287   8 100  87 1241370 .. 1241394 - -17.3  -3.92625   CAGACGGCAACGAAA          CGGGTTCTGTA TCA TACAGAACCCG          TTTTTTGTCGCAAAT
   NGO1304   6 100 233 1257228 .. 1257263 - -14.2  -3.92324   GCGCCCAATACCAAA    GGCTACCTGAAAATCT CCCA AACTTTTCAGGTAGCC     TTATCACGTTTTCAA
   NGO1304   6 100  21 1257456 .. 1257475 -    -7  -5.74288   ACAAAGAACAAAAAA            GCGCCGGC GGCA GCCGATGC             CCCTTCCTTTACAGG
   NGO1318   5  44 362 1275233 .. 1275257 -  -4.3  -2.74144   TCGGCATTCCGAAAC          GCAACGG GCGGGCCTATA CCGTTGC          CGCGGACAATGCCGA
   NGO1328   4 100 404 1285598 .. 1285622 -  -9.1   -5.1356   GCGGATTAACAAAAA          CCGGTACGGCG TTG CCCCGCCCCGG          CTCAAAGGGAACGAT
   NGO1328   4 100  21 1285986 .. 1286005 - -11.4  -5.61596   ATTCCCATAAAAAAA            CGGAGCAG ATAC CTGCCCCG             TTTTTTAATTTAATC
   NGO1333   6 100  26 1291369 .. 1291402 - -14.8  -4.06903   AATCCCCAAACGAAA     TGCCGTCTGAAAACC GATTT GGTTT-CAGACGGCA     TTTTTTCGTATGCGG
   NGO1357  12  90 332 1316780 .. 1316794 -  -7.8  -5.04987   AACAGTTCCAAAAAA               TCCGCC GGA GGCGAA               GTCAGATAACCGTCG
   NGO1363   8 100  18 1321590 .. 1321621 - -17.5  -4.83246   CTATAAAGAAAGAAA      TGCCGTCTGAAAC CTTATC GTTTCAGACGGCA       TTTGTTTGCCCGGGC
   NGO1377   6 100 414 1341979 .. 1342006 - -13.5  -4.66833   CCGCAACTTGAAAAA        GAGGACGGCAA ACCTTA CTGCCGTCCTC         TGTCCTTCTCCGTTT
   NGO1377   6 100  20 1342374 .. 1342400 - -13.8  -4.53047   ATTAAACATAAGAAA         TGCCGTCTGAAA GAC TTTCAGGCGGCA         TTCGTTCAAGCGTCG
   NGO1397  10 100  14 1360175 .. 1360210 - -19.2  -5.31877   ACCTATGACAAAAAA    TGCCGTCTGAACCTTG GCTT CAACGTTCAGACGGCA     TTTCTGTTTGGATTT
   NGO1412   5  57  39 1376081 .. 1376114 -  -4.5  -3.65353   TCAAACTACTGTAAA     CGCTATGCCGTCTGA ACAT TCAGACGGCATTTTA      AATTCCGGCATAATC
   NGO1422   7 100  75 1384672 .. 1384707 - -16.3  -4.88405   AACGCCGAAACAAAA    TGCCGCCTGAAGCCCG GCCGG CGGG-TTCAGACGGCA    TTGCCGCTTTACTTC
   NGO1437   2 100  16 1399911 .. 1399938 - -17.2  -5.07486   GATCCGGAATAAAAA        TGCCGTCTGAAA CGGT TTTCAGACGGCA         TCGGATTGCCAATGA
   NGO1443  10 100 249 1408306 .. 1408332 - -19.6  -3.74077   CGGTACACATCGAAA         TGCCGTCTGAAC GCT GTTCAGACGGCA         TTTTTTATGGATTTG
   NGO1450   7 100  20 1416518 .. 1416551 - -17.6  -4.41348   GCCCCGCCAAACAAA     TGCCGTCTGAAACC GGAAAA GGCTTCAGACGGCA      TTTTTATCGCCGTTT
      lysS   5 100 205 1419486 .. 1419510 -  -9.1   -5.1356   GCGGATTAACAAAAA          CCGGTACGGCG TTG CCCCGCCCCGG          CCCAAAGGGAACGAT
   NGO1461   4  69 299 1426176 .. 1426191 -    -9  -3.36569   TCAACCGCCTAAATA              CAAGCC TTGC GGCTTG               TTGCCCTCTCTCCAG
   NGO1465  10  69 110 1428616 .. 1428628 - -10.5  -2.71146   AAAAATCAGGACAAG                GCGGC GAA GCCGC                AGACAGTACAAATAG
   NGO1465  10  69 -13 1428730 .. 1428751 - -10.3  -2.72511   CGTACTGGTTTAAAG           TTAATCCAC TATA GTGGATTAA            AATAGGAAATATCCA
   NGO1473   8  95   8 1436887 .. 1436909 -  -8.5  -5.20222   ACGAAACAAACAAAA           TCCATCTCC GTGTT GAAGATGGA           TTTTTAATTAGCCGA
   NGO1504   8 100  18 1472520 .. 1472544 - -14.4  -4.65895   TTCTCCATTTAAAAA          GCCGTCTGAA CATTT TTCAGACGGC          ATTTTTGTACACTTT
   NGO1561   7 100  16 1534370 .. 1534403 - -16.9  -4.44548   GATATTCAATCAAAA     TGCCGTCTGAAACCC TGCG AAGTTTCAGACGGCA      TTTGCCTTTCCCGAA
   NGO1565   6 100  82 1536156 .. 1536183 - -14.3  -4.72986   GACCTTCACGAAAAA        TGCCGTCTGAA GAATAT TTCAGACGGCA         TTCCCTCCCTGAGGC
   NGO1574   5 100  21 1549266 .. 1549292 - -18.2   -3.9243   TAACCTCCGAAACAA         TGCCGTCTGAAA GGC TTTCAGACGGCA         TTTTTACAAGGCAGC
   NGO1597   6  91 263 1568302 .. 1568336 - -13.7   -3.6149   ACCCAACAATCAGAA    TGCCGTCTGAA-GCGG TATT CGGCTTTCAGACGGCA     TTTTCTCCGATTGGC
   NGO1605  11  63 272 1575570 .. 1575583 -  -2.3  -4.64763   GCAGGCAAAAAATAA               CCGCT TATA ATCGG                TTTTTTGGTGGCCAG
   NGO1612   8 100  22 1581846 .. 1581870 - -17.3  -4.04319   CGACAAACGCACAAA          TGCCGTCTGAA ACC TTCAGACGGCA          TTTCACACATACAGC
   NGO1639   6  74 423 1597441 .. 1597461 -    -4  -4.91109   GGGCTATTACAAAAA           CCG-CGC-CT TCG AGTGCGTCGG           GTTTGCGCAATACCT
   NGO1652   7  93   9 1608778 .. 1608801 -  -8.8  -5.06414   TCCCTTCAATAAAAA          TGCCGTCCGA ACCT TCAGGCGGCA           TTTTCCGTTTACCTT
   NGO1666   7 100 193 1620126 .. 1620160 - -13.7  -5.95539   CTTTAAATAAAAAAA    TGCCGTCTGAAAC-CC GTTT GGCGTTTCGGACGGCA     TTTTCGCGTTCGGAC
   NGO1673   5 100  16 1627512 .. 1627543 -   -16  -3.71649   CCCTGAAAGGTCAAA      TGCCGTCTGAAACA AACA CGCTTCAGACGGCA       TTTTCATTCTCAAAC
   NGO1679  10 100 151 1633258 .. 1633283 - -16.3  -3.60818   TGAAAACTGCCGAAA         TGCCGTCTGAA ACGT TTCAGACGGCA          TTTTTGTATTATGAA
   NGO1679  10 100  19 1633396 .. 1633415 - -13.6  -6.01725   AATAAAAATAAAAAA            GCCTCCGA ACAG TCGGAGGC             TTTGCTTTCAAACTG
   NGO1686   6 100  25 1638616 .. 1638653 - -22.3  -3.99405   TTAAGCCACTATAAA   TGCCGTCTGAAAACCTG TTTG CAGATTTTCAGACGGCA    TTGTTTTCGTCGCCG
   NGO1694   7 100  13 1645638 .. 1645664 - -19.6  -4.62471   CTCAAGCTGGAAAAA         TGCCGTCTGAAG CGG CTTCAGACGGCA         TCTGCCTTGCGGTTA
   NGO1702   6 100  18 1658543 .. 1658569 - -19.6  -4.70659   CCTGATACTGAAAAA         TGCCGTCTGAAC GGG GTTCAGACGGCA         TTTTTTTGACCGCGA
   NGO1710  10  55  59 1666131 .. 1666147 -  -2.2  -4.07687   ACCCCGGCCTCAAAA              CGGC AAAATAAAA GCCG              CCTCAAAGGGCAAAC
   NGO1720   0 NONE
   NGO1723  10 100  71 1684301 .. 1684320 - -10.7  -5.08601   GTAGGCGAAGAAAAA            GCCGCAC GTTACG GTGCGGC             GGTGTTGGCGGTGTT
   NGO1736   9 100  22 1694962 .. 1694988 -   -16  -4.56702   CTTGAATGAAACAAA         TGCCGCCTGAAA GGG TTTCAGACGGCA         TTCCTATGCTTGTTT
   NGO1770   3 100 190 1735103 .. 1735129 - -19.6  -4.95155   TTTAGATTATAAAAA         GGCCGTCTGAAA AAT TTTCAGACGGCC         TTTTATAGTAAATTT
   NGO1774   3  91 290 1743393 .. 1743409 -  -7.3  -5.24129   CCCGTGTATAAAAAA              TACCGAC AGA GTCAGTA              TTTTGAAACTTGGCG
   NGO1778   5 100 195 1747888 .. 1747926 - -19.1  -4.88405   AACCGTCAAACAAAA   TGCCGTCTGAAACCCGA TGTTT TCAAGTTTCAGACGGCA   CTTTTCATTTTTGAC
   NGO1782   4  71 -34 1751436 .. 1751447 -  -7.2  -4.07568   CCGCCTCTTCCAAAA                CCGC GCGC GCGG                 CCAAATCCGCCGTAT
   NGO1790  10 100 378 1762851 .. 1762878 - -14.2  -5.58209   TGAAACTCAAAAAAA        CCGGATTCCCGC GAAA ACAGGAATCCGG         AGTCTCAGGGTTGGA
   NGO1813   4 100  11 1790227 .. 1790254 - -17.2  -4.52143   GGCAAAGATAACAAA        TGCCGTCTGAAA CCCG TTTCAGACGGCA         TTTTCTGCGCCTAGT
   NGO1875   8 100 382 1844636 .. 1844660 - -17.3  -3.61517   ACCCCTCGGCAACAA          TGCCGTCTGAA GCA TTCAGACGGCA          TTTTTATTTAGGCTG
   NGO1875   8 100 206 1844812 .. 1844836 -  -9.1   -5.1963   GCGAATTAACAAAAA          CCGGTACGGCG TTG CCCCGCCCCGG          CTCAAAGGGAACGAT
   NGO1880   9  71 375 1849494 .. 1849513 -  -2.9  -4.90917   AAATGGAAGGAAAAA            TTTTAGC CATCGT GCCAAAA             AATACTGATTTTGTT
   NGO1900   1 100  15 1867863 .. 1867887 - -15.1  -5.24129   TTTCCCGATAAAAAA          TGCCGTCCGAA CGT TTCAGACGGCA          TTTTCTCCGACAGGC
   NGO1911  11  71  11 1886341 .. 1886369 -  -6.5   -4.1441   CAAAAAAAACCGAAA        CCGAACAAGCCGG ATT CCCGCCTGAGCGG        GAATGACGGGCTAAA
   NGO1920  10 100  15 1898769 .. 1898800 - -17.5  -5.71712   TTTGATATAAAAAAA      TGCCGTCTGAAAC GAAATG GTTTCAGACGGCA       TTTTTGTGTGGCGGT
   NGO1930   4 100 164 1905035 .. 1905059 -  -9.1   -5.1356   GTGGATTAACAAAAA          CCGGTACGGCG TTG CCCCGCCCCGG          CTCAAAGGGAACGGT
   NGO1938   5  59 290 1914522 .. 1914542 -  -5.3   -3.6269   TCACGCATACAAAGA            GGCAACGGC TCA GGCGTTGGC            GATCGCGGAAGTGGT
   NGO1942   4 100  45 1917812 .. 1917851 -   -13  -4.19953   CAGGGAATGGCAAAA  TGTCGTCTGAAATGCTGA TATT TCAGTATTCCAGACGGCA   TTTTTATAATAAGGC
   NGO1952  11  69 203 1924299 .. 1924313 -  -7.1  -3.92324   GTCGGCAACACCAAA               GCCGT ATTGG ACGGC               GACTTGGACGGCTTT
   NGO1961  13 100  85 1937482 .. 1937520 - -17.6  -2.72461   GAACCCCTTCCAAAT   CAGGACGATACATAGGGC GGT GCTTTATGTATCGTCCTG   TGTGTTGAAACATAG
   NGO1961  13 100  31 1937551 .. 1937574 - -15.4  -3.34013   GATTCCTTTAATCAA          GGGATTGCCT TTTC AGGCAATCCC           TTAAATTGCAGCGAT
   NGO1965   7 100 442 1942035 .. 1942062 -  -7.9  -5.77853   AACGGGCAAAAAAAA        GCCCTGTTACTT GTAGA AAGTAA-AGGGC        GTTAATTTTTGTTAA
   NGO1981   4 100  16 1956845 .. 1956870 - -14.9    -5.055   GGAACGGTCAAAAAA         CAGCGTTTTCA GAAA TGAAAACGCTG          TTTTTTGTTGCCTGA
   NGO1997   6  93  19 1969265 .. 1969292 - -11.4   -4.4078   GGGTTGCAAGGAAAA        TACCGTCTGAAA CAGG CTTCAGACGGCA         TTTCCATTCAAACAG
   NGO2003   2 100 164 1975971 .. 1976001 - -21.3  -4.80882   AGTGCAGACCAAAAA       CGCCAAACCCACC GCTAG GGTGGGTTTGGCG       TTTCGGTTTTGAGTA
   NGO2019  13 100 173 1989158 .. 1989186 - -12.3  -5.51402   ACACAGCCAAAAAAA        GCCGTCCGAACCC AAA GGGGACAGACGGC        CAAACACATTACGGG
   NGO2026  12 100 346 1996027 .. 1996043 -  -9.4  -5.22039   TGGAAATTCAAAAAA              CCCTGC TTATC GCAGGG              TTTTTTATTTGTAAC
   NGO2033   4  56  72 2003861 .. 2003875 -  -7.1   -2.6155   CTTCGGAACAGGAAG               CGGCT GACGA AGCCG               AATAGGAAAGGCGGA
   NGO2039   9 100  28 2008987 .. 2009013 - -18.2  -4.15044   GCTTTGGTCAAGAAA         TGCCGTCTGAAA AAT TTTCAGACGGCA         TTTTGTTTGGCAGGC
   NGO2044   6 100  18 2017390 .. 2017422 - -22.1  -5.41143   GATTGCGGAAAAAAA      CGCCGTCTGAACGCC CAA GGGGTTCAGACGGCG      TTTTTTGAGATTTCT
   NGO2048   5  73 438 2022071 .. 2022087 -  -3.6  -4.91109   CGCCCACCAGAAAAA              GTGCGG ACAAA CGGCAC              AGGCATACCTCGACG
   NGO2052  10 100  18 2027657 .. 2027692 - -16.3  -3.91897   TGCCTGACGGACAAA    TGCCGTCCGAACC TTGCCAAACG GGTTCGGACGGCA     TTTTACTGTTTGGAC
   NGO2059  11 100  28 2033049 .. 2033081 - -17.9  -5.24129   CCGCCGGATAAAAAA      TGCCGTCTGAAACGT TGC AGGTTTCAGACGGCA      TTTTGCCGGGTTAGG
   NGO2076   2 100 136 2054900 .. 2054926 - -13.8  -4.03234   GGCGTTTGACAGAAA         TGCCGTCTGAAA GGG TTTCGGACGGCA         TTTTTATGGCTGATT
   NGO2086   5 100 119 2062935 .. 2062961 -   -16  -4.05607   ACATCACAACAACAA         TGCCTGACAGAA AGT TCCTGTCAGGCA         TATTCGGGTTCAAAC
   NGO2097   2 100   7 2076871 .. 2076896 - -16.3   -4.6902   TTAGAACGTTAAAAA         TGCCGTCTGAA CCGC TTCAGACGGCA          TTTGTTTTACGGCTG
   NGO2105   5 100  19 2084674 .. 2084709 - -14.1  -4.84017   AAGGTGGCAGAAAAA    GGGGTTTGACAGTGC ACGGCG GCATCGTCAAACCCC     TTTCGGCATATCCGG
   NGO2125   6  88  40 2108252 .. 2108268 -  -7.3  -5.09426   CTGAAGCGCAAAAAA              CAGAAAC GAT GTTCCTG              TTTTTTCAGATCATC
   NGO2133   8  82  23 2113307 .. 2113340 - -12.5  -3.14487   TAGGACATTGAAAAT     GCCGTCTGAA-CCTGC GAT ACGGGCTTCAGACGGC     GTTTTGTCCGATATT
   NGO2140  10 100  11 2119138 .. 2119171 - -16.2  -3.17598   AGTCGTATAAAATGA     TGCCGTCTGAAC-CG CATTC CGTGTTCAGACGGCA     TTTTTGTCCTTTAAT
   NGO2160   5  75 -37 2136618 .. 2136645 -  -7.6  -4.18197   ATCTGCTAGGTAAAA        TCGCCCCAAAGC GTCT GCATCGCGGCGA         TGGCGGCGAGTGGGG
   NGO2179   6  77 393 2153379 .. 2153418 +  -4.1  -5.12068   AGCCCTGTCGAATTT  CCGGCGGACG-CGCACGA CGAAA TCCTGAGGCGGCAGCCGG  TTTTTGTTCAATCTG
   NGO2161   7 100 142 2138373 .. 2138401 +  -9.7  -5.77853   CCCGCAATGTATTGA        CCATTCATACTTA CCC TTGGTATGAATGG        TTTTTTTTGCGCGTT
   NGO2161   7 100 191 2138422 .. 2138445 + -15.4  -4.82901   TTTGCGCGTTGAAAA          TGCCGTCTGA ACGT TCAGACGGCA           TTTTTATGCGACAGG
   NGO2132  13  85 160 2113557 .. 2113570 +  -5.9  -5.05113   GGTAGCGGTGCAGCA               CGTCG ATTT CGGCG                TTTTCTTTGTCTGCC
   NGO2096   8 100 109 2076871 .. 2076896 + -16.3  -4.65933   TTAGAACGTTAAAAA         TGCCGTCTGAA CCGC TTCAGACGGCA          TTTGTTTTACGGCTG
   NGO2087  12  88 151 2065177 .. 2065187 +  -8.2  -4.72272   GTGTGCCGGTCAGGG                 CGGC TTT GCCG                 TTTTTCATGGCGACG
   NGO2075  11 100  24 2054900 .. 2054926 +   -16  -4.89339   GGCGTTTGACAGAAA         TGCCGTCTGAAA GGG TTTCGGACGGCA         TTTTTATGGCTGATT
   NGO2075  11 100 137 2055013 .. 2055056 + -16.8  -3.33696   TCTGTTCCCGATGTT TATGCCGTCTGAAACCCATC CTGT GCCGGGCTTCAGACGGCATA TTGCTTCAAAGCAGG
   NGO2071   5 100  34 2050565 .. 2050592 + -14.3  -4.77567   CAACGGTTGCGAAAA        TGCCGTCTGAA AACCCG TTCAGACGGCA         TTTTGTTATACGGAT
   NGO2071   5 100 142 2050673 .. 2050699 + -10.1  -5.03314   GTTCAGCGCCCGCAT         CGGGTCGGACA GGCGG TGTCCGCCCTG         TTTTTTAAGGCTGAC
   NGO2060   7  77 446 2036534 .. 2036550 +  -4.3  -5.17353   CGCGCCGAAGCCCAA              GCGGCGG CTG CTGTTGC              TTTTTTGATAGGTGT
   NGO2051   8 100  19 2027657 .. 2027692 +   -17  -4.49756   TGCCTGACGGACAAA    TGCCGTCCGAACCT TGCCAAAC GGGTTCGGACGGCA     TTTTACTGTTTGGAC
   NGO2051   8 100 432 2028070 .. 2028112 +    -9  -4.66814   TCGGATGTTTGTTTT GGGATGCCGTCTGAAACCTG AAA CCGGCTTCAGACGGCACGGC TTTATTGTTTGTCTT
   NGO2043   5 100  25 2017390 .. 2017422 + -22.1   -5.1361   GATTGCGGAAAAAAA      CGCCGTCTGAACGCC CAA GGGGTTCAGACGGCG      TTTTTTGAGATTTCT
   NGO2038   6 100  73 2008987 .. 2009013 + -18.2  -4.86731   GCTTTGGTCAAGAAA         TGCCGTCTGAAA AAT TTTCAGACGGCA         TTTTGTTTGGCAGGC
   NGO2025   9 100  19 1996027 .. 1996043 +  -9.4  -5.72622   TGGAAATTCAAAAAA              CCCTGC TTATC GCAGGG              TTTTTTATTTGTAAC
   NGO2004   5 100  -9 1976649 .. 1976673 + -17.3  -4.61527   CGTTTGGGGCCGCGA          TGCCGTCTGAA GCC TTCAGACGGCA          TTTTTGCCGCCTTTT
   NGO1980   4 100 146 1956845 .. 1956870 + -14.9   -5.4833   GGAACGGTCAAAAAA         CAGCGTTTTCA GAAA TGAAAACGCTG          TTTTTTGTTGCCTGA
   NGO1963   6  55 -19 1940880 .. 1940901 +  -2.1  -3.97051   CAAGCGTTTCGGAAG           CTCTGCAGG CCGT CCGGTAGCG            TTGTTTACAGTATTT
   NGO1951   8 100  12 1924370 .. 1924402 + -16.5  -4.82855   GTAGTTTAGGCTGTA      TGCCGTCTGAAAC CTGTACC GTTTCAGACGGCA      TTTTTGCGTTTCGTG
   NGO1951   8 100 454 1924812 .. 1924846 +   -10  -5.28942   CATCCGACACGCAAA     TGCCGTCTGAAACCTG AAA TACGGTTCGGACGGCA     TTTTTATTTAGGCTG
   NGO1941   4 100  68 1917812 .. 1917851 + -15.2  -4.91109   CAGGGAATGGCAAAA  TGTCGTCTGAAATGCTGA TATT TCAGTATTCCAGACGGCA   TTTTTATAATAAGGC
   NGO1919   8 100   6 1898769 .. 1898800 + -17.5   -4.9725   TTTGATATAAAAAAA      TGCCGTCTGAAAC GAAATG GTTTCAGACGGCA       TTTTTGTGTGGCGGT
   NGO1919   8 100 351 1899114 .. 1899141 + -12.9  -4.62904   ACCGGCAAATCGAAA        TTCCGTCTGAA AACGGC TTCAGACGGAA         TTTTTGACGGTGTTT
   NGO1898   3  53 226 1867389 .. 1867399 +  -6.8  -2.71011   TTTTTATGGAAACAT                 TCCG CGA CGGA                 TGGTTCAAAGAAAAT
   NGO1881   4 100  19 1853019 .. 1853056 + -14.3  -4.94058   GCCCTGAGTGGAAAA   TGCCGTCTAAAGC-CGAT ACT GTCGGGCTTCAGACGGCA   TTTTATTTGCATTCC
   NGO1874   6  79 266 1845124 .. 1845137 +  -2.4  -5.47159   TTTCCGAACGGCAGG               CATC GCCGAA GATG                TTTTTTATATTCCGC
   NGO1812   4 100  27 1789771 .. 1789788 + -11.3  -5.32599   CGGTATCAACAAAAA             GCCTGTC GCCA GACAGGC              TTTTTCTGTTTTCTG
   NGO1789   7 100  14 1762522 .. 1762544 + -16.4  -3.55444   AAACCGGCACAAAAA           TGCCGTCTGA ACT TCAGACGGCA           TTTCCAGCATCGCAA
   NGO1781   6 100  14 1750787 .. 1750817 + -13.4  -4.07687   AACCCCCATACAAAA       TGCCGTCTGAAAAG ATA TTGTTCAGACGGCA       TTTTGCCGACAGGCT
   NGO1777   4  69 -22 1748040 .. 1748052 + -10.5  -2.71146   CTATTTGTACTGTCT                GCGGC TTC GCCGC                CTTGTCCTGATTTTT
   NGO1769   4 100  20 1734758 .. 1734791 + -20.5  -4.82128   GCCGGTACGCAAAAA     TGCCGTCTGAAACGG GAAT CTGTTTCAGACGGCA      TTTTATATTTCGTCG
   NGO1769   4 100 365 1735103 .. 1735129 + -19.6  -4.49344   TTTAGATTATAAAAA         GGCCGTCTGAAA AAT TTTCAGACGGCC         TTTTATAGTAAATTT
   NGO1735   5  91  69 1694962 .. 1694988 + -13.8  -3.35778   CTTGAATGAAACAAA         TGCCGCCTGAAA GGG TTTCAGACGGCA         TTCCTATGCTTGTTT
   NGO1722  12  84  -9 1684345 .. 1684380 + -12.6  -3.21872   GGTGTTGGAACGGGA    TGCCGTCTGAAGCCCG TTAC CAAGTTTCAGACGGCA     TTGCCTCTGTTTAAA
   NGO1713   6  73 426 1672690 .. 1672725 +  -7.4  -4.27316   TCGAAATTCAAAAAA    GCCATACCGCCCGGAC TTTT GCCCGATCGGTATGAC     TTTTGGATTCAAACC
   NGO1709   5  56 147 1666217 .. 1666244 +  -5.4  -3.50335   CAGGCTACTGCAATG        CGCCGCCTCGGG AATG CTTGAGCAGGCG         TTCGTGTTTGTGAAA
   NGO1703  10  79 237 1660255 .. 1660270 +  -3.2  -5.27335   TTGGACGATTTCATC              TTTGCC AACG GGCAGG               TTTTTATTTAACGAA
   NGO1693   6 100 -11 1645636 .. 1645666 +   -17  -2.55551   TTCTCAAGCTGGAAA       AATGCCGTCTGAAG CGG CTTCAGACGGCATC       TGCCTTGCGGTTATC
   NGO1687  10 100  25 1641040 .. 1641074 + -25.2  -4.08216   CCGCAACCGCGACAA     TGCCGTCTGAAGCCCG AAT CGGGTTTCAGACGGCA     TTTTACCCCGCATCG
   NGO1678  12 100  13 1633258 .. 1633283 + -16.3   -5.1523   TGAAAACTGCCGAAA         TGCCGTCTGAA ACGT TTCAGACGGCA          TTTTTGTATTATGAA
   NGO1678  12 100 151 1633396 .. 1633415 + -13.6  -4.06502   AATAAAAATAAAAAA            GCCTCCGA ACAG TCGGAGGC             TTTGCTTTCAAACTG
   NGO1678  12 100 178 1633423 .. 1633447 + -10.9  -4.56367   TCGGAGGCTTTGCTT          TCAAACTGAAA TTA TTTCAGTTTGG          TTTCTTTGTACACTA
   NGO1671   5 100 241 1627512 .. 1627543 + -13.1  -4.48987   CCCTGAAAGGTCAAA      TGCCGTCTGAAAC AAACAC GCTTCAGACGGCA       TTTTCATTCTCAAAC
   NGO1665   8 100  18 1620126 .. 1620160 + -15.9  -4.19238   CTTTAAATAAAAAAA    TGCCGTCTGAAAC-CC GTTT GGCGTTTCGGACGGCA     TTTTCGCGTTCGGAC
   NGO1651   6  91  99 1608708 .. 1608726 + -13.8  -3.49777   GTCCGTGCGTGTGAT             GGGGCGCG GAA TGCGCCCC             TTGTCGTATCTGCAA
   NGO1640   5 100 295 1599344 .. 1599360 +  -9.5  -5.37593   AGACGCGGCAAAGCA              GGCATTT AAA AAATGCC              TTTTTTCCTTTCGGG
   NGO1613  10  74  13 1584195 .. 1584213 +   -11  -2.79842   TGATATTAAATTAAA             GGGGATGT GCC GCATCCCC             TGATTCCTCCGTCTT
   NGO1604   9  73   1 1575570 .. 1575583 +  -2.3  -5.14563   GCAGGCAAAAAATAA               CCGCT TATA ATCGG                TTTTTTGGTGGCCAG
   NGO1596   3 100  45 1568302 .. 1568336 + -13.7  -4.42788   ACCCAACAATCAGAA    TGCCGTCTGAA-GCGG TATT CGGCTTTCAGACGGCA     TTTTCTCCGATTGGC
   NGO1573   3 100  13 1549266 .. 1549292 + -18.2  -4.56597   TAACCTCCGAAACAA         TGCCGTCTGAAA GGC TTTCAGACGGCA         TTTTTACAAGGCAGC
   NGO1564   6  91 122 1536156 .. 1536183 +   -15  -3.07816   GACCTTCACGAAAAA        TGCCGTCTGAAG AATA TTTCAGACGGCA         TTCCCTCCCTGAGGC
   NGO1560   3 100  -9 1534370 .. 1534403 + -15.5  -3.84451   GATATTCAATCAAAA     TGCCGTCTGAAAC CCTGCGAA GTTTCAGACGGCA      TTTGCCTTTCCCGAA
   NGO1546   7 100 403 1520852 .. 1520880 + -16.1  -4.17448   AGCCCGCCAGACAAA        CCCGACCTGAATA ATG TCTTCAGGTCGGG        TTTATGGTTTCATTC
   NGO1519  14 100  11 1486970 .. 1486997 +  -9.8  -4.91429   GATAACGCATCAAAA        TGCCGCCCAAAC CCGC GTTCGGACGGCA         TTTTGTTTGCCGTTT
   NGO1519  14 100 118 1487077 .. 1487114 + -15.8  -2.78679   CGCCGGCAAGGCGCG   CGATGCCGTCTGAA-CG GCTGA TGCTTCAGACGGCATCG   GTTTCCCTACAAACC
   NGO1515   3 100  25 1484742 .. 1484768 + -15.2  -4.25104   CGTCTGAAAAGCAAA         CCGCCGCAGA CCCGAAA TCTGCGGCGG         TTTTACTCAACCGGG
   NGO1503  12 100   3 1472519 .. 1472545 + -10.9  -4.89393   TTTCTCCATTTAAAA         AGCCGTCTGAA CATTT TTCAGACGGCA         TTTTTGTACACTTTC
   NGO1494   8 100  17 1458632 .. 1458658 +   -21   -4.7033   TCGAAGCATTAAAAA         TGCCGTCCGAAC GAT GTTCGGACGGCA         TTTTATATTGGATTG
   NGO1484   5 100 118 1447626 .. 1447654 + -15.5  -3.58522   ATCCAAGCGCACAAA        TATGCCGTCTGAA GGC TTTAGACGGCATA        TTTCACGATAATAGT
   NGO1474   5  87 464 1439109 .. 1439132 + -11.1  -4.24404   GCCGGTAAAACAAAA          CCCTCTAAG AAAATA CTTAGAGGG           TTTTGGAATTTGGCT
   NGO1463   5  68 106 1427746 .. 1427792 +  -4.2  -4.51121   TATGCCCACGCCCGC CATCGCGCCGAAGCCCAAGCGG CGG CTGCTGCGGTTTTGGCGATAAG TGTTTTTTTGGTTTT
   NGO1452   5  59 312 1418971 .. 1418983 +  -6.9  -3.28712   CCACCGGAGCAATCG                GCCGG TTG TCGGC                TTGTGCGGACACCAA
   NGO1438   4 100  16 1403084 .. 1403106 + -16.4  -4.62336   ACCCGCAATGAAAAA           GGCTTGGAAC CAT GTTCCAAGCC           TTTTTCAAATGCCGT
   NGO1438   4 100  48 1403116 .. 1403152 + -16.8  -3.67877   CAAGCCTTTTTCAAA   TGCCGTCTGAAGCCTGT CGCG GCAG-CTTCAGACGGCA    TCTTTGTTCAAACCT
   NGO1423  10  64 146 1386507 .. 1386520 +  -5.2   -3.9941   CCGATTCCCACGCAA               CCGG AAATAA CCGG                TTTCCTTGTAAACGG
   NGO1396   5 100  85 1360175 .. 1360210 + -19.2  -4.37554   ACCTATGACAAAAAA    TGCCGTCTGAACCTTG GCTT CAACGTTCAGACGGCA     TTTCTGTTTGGATTT
   NGO1382   5  91  10 1348409 .. 1348443 + -10.9  -4.41047   CTTTAAATACAAAAA    TGCCGTCTGAAAGC CGGATAAC GCTT-CAGACGGCA     TTTTGATTGCCGGGT
   NGO1376  11 100 455 1342374 .. 1342400 +   -16  -3.34344   ATTAAACATAAGAAA         TGCCGTCTGAAA GAC TTTCAGGCGGCA         TTCGTTCAAGCGTCG
   NGO1368   6 100  16 1330651 .. 1330685 + -13.8  -4.43283   ACACGATAAACAAAA    TGCCGTCTGAAATGC TTAAAC GC-TTTCAGACGGCA     TTTGTCTTTCTATCC
   NGO1362  11 100 152 1321590 .. 1321621 + -17.5  -4.41348   CTATAAAGAAAGAAA      TGCCGTCTGAAAC CTTATC GTTTCAGACGGCA       TTTGTTTGCCCGGGC
   NGO1358   8 100  28 1319706 .. 1319739 + -15.3   -3.9941   GCCCCGCAAACAAAA     TGCCGTCCGAACCGC AAAT GCTGTTCAGACGGCA      TTTCATTATCCGCCC
   NGO1344   5  59 130 1306205 .. 1306224 +  -4.8  -3.86194   GTCTTTTTTGATTAC            CCGTCCCC ATTC GCGGTCGG             TTTCTCCCGGCCATT
   NGO1335   8 100  21 1295486 .. 1295513 + -17.2  -4.07647   AACCCTGAACATAAA        TGCCGTCTGAAA CCTG TTTCAGACGGCA         TTTCCTTTAAACTCT
   NGO1332   7 100  15 1291369 .. 1291402 + -15.5  -5.21709   AATCCCCAAACGAAA     TGCCGTCTGAAAACCG ATT TGGTTT-CAGACGGCA     TTTTTTCGTATGCGG
   NGO1327  10 100  44 1285986 .. 1286005 +  -9.2  -5.40004   ATTCCCATAAAAAAA            CGGAGCAG ATAC CTGCCCCG             TTTTTTAATTTAATC
   NGO1307   6 100  26 1265130 .. 1265159 + -15.1  -4.23892   GGATAAACCATAAAA       CGGGTTGCCTTTT GATT AACAGGCAACCCG        TTTTACCTGCTTCAA
   NGO1302   2  47 -41 1256507 .. 1256532 +  -2.6  -3.28708   AACTTCGGCACACCG         TCCCGGCAG CTAAAAATC CTGC-GGGA         TTGGTGTGGAATTTA
   NGO1295   2  89 165 1251020 .. 1251048 +    -6  -5.22039   CAGAAACCTAAAATT       TCGTCATTCCCGC GCAG GCGGGAATC-CGG        TTTTTTGAGTTTCCG
   NGO1291   2 100  29 1247571 .. 1247595 + -17.3  -3.75884   AGACATACAACAAAA          TGCCGTCTGAA CCT TTCAGACGGCA          TTGATTTATTTAGCC
      infB   7 100  49 1241370 .. 1241394 + -17.3  -5.24531   CAGACGGCAACGAAA          CGGGTTCTGTA TCA TACAGAACCCG          TTTTTTGTCGCAAAT
   NGO1277   3 100  30 1230866 .. 1230898 + -14.1   -5.1356   GTGGATTAACAAAAA      CCAGTACGGCGTTGC CTC GCCTTGCCGTACTGG      TTTTTGTTAATCCGC
   NGO1261   4  57 452 1215875 .. 1215888 +  -3.9  -3.81137   TCTTTACAATTCATT               TTCAA CCCA TTGAA                TTTCAATATTTGAAA
   NGO1256   9 100 198 1208913 .. 1208932 +  -9.2  -5.61689   ATTTTTAGTTGCGCA            GGGTGGGC TTCA GCCCACCG             TTTTTTCTTCATTTT
   NGO1245   7 100   5 1197183 .. 1197209 + -15.3  -3.68619   CCGGAACTTGAAAAA         TGCCGTCTGAA CACAC TTCAGACGGCA         TTTCCATCCGTTCGG
   NGO1232   6  73 178 1184287 .. 1184299 +  -4.8  -4.67904   GCATCATGGCACGCA                GTCG TGCGC CGAC                TTTTTCAACTTGGTG
   NGO1210   5  44 334 1160496 .. 1160520 +  -4.3  -2.74144   TCGGCATTGTCCGCG          GCAACGG TATAGGCCCGC CCGTTGC          GTTTCGGAATGCCGA
   NGO1199   8 100  86 1147001 .. 1147017 +  -9.5  -5.37593   AGACGCGGCAAAGCA              GGCATTT AAA AAATGCC              TTTTTTCCTTTCGGG
   NGO1183   2 100  19 1128265 .. 1128304 + -16.6   -4.1585   GTCTGCCCAAACAAA  TGCCGTCTGAAAAAGGTT TTGA AACCCGTTTCAGACGGCA   TTTTGACCATTCTCA
   NGO1176   2  93 117 1114590 .. 1114617 + -14.3  -3.36648   GAATTGGAAACAAAA        TGCCGTCTGAA AACATC TTCAGACGGCA         TTATAAAATCTGTTC
   NGO1163   8 100 102 1102983 .. 1102999 +  -9.5  -5.37593   AGACGCGGCAAAGCA              GGCATTT AAA AAATGCC              TTTTTTCCTTTCGGG
   NGO1157   2  73 208 1098675 .. 1098689 +  -7.1  -4.19735   GCTGCCGCCGTTGTA               GGCGA AAATA TCGCC               TTTGATTTTGACAAC
   NGO1154  10 100 435 1096030 .. 1096055 + -12.7  -4.17762   CCGACAAAAAAACAA         TCCGGAACGCGT CTG AC-CGTTCCGGA         TTGTTTTCAGGCGTA
   NGO1137  14 100 418 1081565 .. 1081618 + -11.2  -4.86862   CATAAAAAAGGAAAA GGGGGG-TATTCGTAAAGATTGGGT AACGC ACCCAATCTTTACAAAGCTTCCCCC TTTTCCTTTTTTCCG
   NGO1113  10  83 198 1069878 .. 1069888 +  -2.4  -5.67283   ATCAATTAACATCTG                 ACCC GAC GGGC                 TTTTTTATTTGGGTT
   NGO1107   6  74 423 1066037 .. 1066057 +    -4  -4.91109   AGGTATTGCGCAAAC           CCGACGCACT CGA AG-GCG-CGG           TTTTTGTAATAGCCC
   NGO1087   4  58 400 1046574 .. 1046587 +  -8.1  -2.59564   ATCCAACCCCCCGCC               GCCGT CCGG ACGGC                ATTGTCAAATACAGC
   NGO1055   7 100 345 1015424 .. 1015450 +   -16  -4.64598   CCGCCAAAACAAAAA         TGCCGTCTGAAG ACC TTTCAGACGGCA         TTTTTAACCTGATTG
   NGO1046   9 100  21 1008730 .. 1008765 + -18.4    -5.252   TCCTGCTGTTGAAAA    TGCCGTCTGAAACGGG AATC TCCGTTCCAGACGGCA     TTTTTTATCAGAATC
   NGO1042   5 100 127 1004035 .. 1004055 +  -5.5  -5.60993   CCGTTTAGTTAAAAC            CCATTATAT TAA ATATAAAGG            TTTTTTTCTCGAACA
      fumC   5 100  19  994084 ..  994111 + -14.3  -4.28774   TTCCCTCAAATAAAA        TGCCGTCTGAA GCCTCG TTCAGACGGCA         TTTTCCGTTGCCTGC
   NGO1024   3 100  31  987662 ..  987688 +  -9.4  -4.69622   GATTTGCAAACAAAA         TGCCGTCCGAAG GGC TTTCAGACGGCG         TTTTTCAGGTTGTGT
   NGO1024   3 100 163  987794 ..  987819 + -16.3  -4.60041   GACATACAACACAAA         TGCCGTCTGAA GCCT TTCAGACGGCA          TTTTTCAGGCTGCCT
   NGO0999   8 100  10  972807 ..  972829 +   -12   -5.4505   CTGTAAACCAAAAAA           CCGCAGGTTT CAA ATACCTGCGG           TTTTTTCTTACACAA
   NGO0984   7 100 284  954885 ..  954907 +   -12  -5.27476   TTTAAAATAATAAAA           TCGGCAGTGA ATT TCCCTGCCGA           TTTTATTTTGTTACA
   NGO0979   3  95  22  950953 ..  950988 + -14.1  -3.66908   CGACCGCCTGCAAAA    TGCCGTCTGAAGCGG AACAAC CCCTTTCAGACGGCA     TTCATTTTCCCCCAA
   NGO0967   5 100  64  940059 ..  940099 + -11.9  -4.81359   CCTCTTGCGTGAGGC  TGACAGATGCCGTCTGAAA GAC TTTCAGACGGCATAGGGCG  TTTTCTCTTTGAATT
   NGO0957   6  66 -36  931310 ..  931321 +  -5.8  -4.07885   ATTTTTGACAAAATG                CCGT CTGA ACGG                 TTTTCAGACGGCATA
   NGO0953  13 100 -36  929113 ..  929138 +  -6.1  -5.67063   GGTAATTTATGAGTC         GTCATTCCCGC AAAA GCGGGAATCAG          TTTTTTTATAGTGGA
   NGO0948   2  89  17  923542 ..  923563 +  -5.9  -5.24129   CCGTTCAAAACAAAA           GCAGCTT CCAAACAA AAGCTGC            TTTTTTGTGCGGAAC
   NGO0934  11  66 209  913355 ..  913368 +  -9.5  -2.61728   TAAAACGAAAGAAAA               CGGCG CATC CGCCG                CTTCGTCTTCCGCGT
   NGO0906   2 100 104  887491 ..  887533 + -18.6  -4.30576   GAAACGGAATGCTAA GACGCTTTCAGGCAGCCTGA CAT TAAGGCTGCTTAAAAGCGTC TTTTAATCGTGCCAC
   NGO0900   4 100  11  880475 ..  880511 + -16.7  -4.09739   AATAAGGCGGAAAAA    TGCCGTCTGAAACCC GAAAACA GGGCTTCAGACGGCA    TTTTGCCGCGATTCC
   NGO0894   5 100  24  876043 ..  876069 + -18.2  -4.55908   GCGCTTCAAAGCAAA         TGCCGTCTGAAA ACC TTTCAGACGGCA         TTTGTTATCTTTATT
   NGO0889  10 100 -14  868257 ..  868300 + -16.2  -2.52464   GGGGAAGACAGATCC GACAATGCCGTCTGAACGGTG TTT TGCC-TTCAGACGGCATTGCC TGCCTTCAAAGCGGA
   NGO0884  10  85 236  865814 ..  865826 + -10.5  -4.05446   GCCGCCGCATCTGTC                CCGCC TTG GGCGG                TTTGTGCTTCAGACG
   NGO0853   5 100 231  840766 ..  840792 + -12.3  -5.06414   TATAACAAAGAAAAA         GCCTTGGGAGG ATAAA CCTACCAAGGC         TTTTTCTTAAAAAAC
   NGO0846   9  78  15  830728 ..  830764 +  -5.2  -4.83759   ACCGCCTGTGAAAAA   TACCGTCTGAAACATGG AAAT CCG-GTTTCAGACAGCA    TTTTTACGTTTGGTT
   NGO0842   3  57 415  827560 ..  827576 +  -2.1  -4.17491   CCGGACAAACAGGTT              TTCCGCC AAA GCCGGCA              TTTTCCGACTTTGCT
   NGO0822   4  55 441  813929 ..  813943 +  -4.9  -3.54424   AATCTGATTCTACCG               CCCTG AAGAG CGGGG               TTTCAACCGATAAGG
   NGO0812   5  51  25  805774 ..  805820 +    -6  -2.72043   GGAAATTCCGTCCGA ACAAATGCCGTCTGAAAGCCT TTTTTC AGG-TTTCAGACGGCATTCAA GTTTCAGACGGCATT
   NGO0802   4  46 419  794353 ..  794379 +    -5  -2.55074   CGAACACGTGGCTCA         TCAGCCCGACGC CGC GCGTCAGGGTCA         TGAATTCGCCTTGGA
   NGO0799   7 100  24  790543 ..  790579 + -12.5   -5.1963   GCCTTTCAGGACAAA    TGCCGTCTGAAAC CTAATTTCCGA GTTTCAGACGGCA    TTTTTGTTCGTTCAA
   NGO0788   3 100  14  780990 ..  781026 + -13.9  -5.27335   AAGCCGTGATGAAAA    TACCGTCTGAAGCTC TGTTTTC GGGTTTCAGACGGTA    TTTTTATTTAAACCC
   NGO0777   4 100  18  772494 ..  772515 + -10.2  -5.45802   TGTTTTTCAGCAAAA           GCCGATTC CTTGAA GAATCGGC            TTTTTGTTTTCCCCG
   NGO0762   5  53 222  756968 ..  756979 +  -3.6  -3.76997   CGAACCTCAAAAGAT                GCCG CGTT TGGC                 GTTTTCTTTTTCCTA
   NGO0758  10 100 198  755110 ..  755149 + -13.7  -4.85782   GCAAACGTCTGATAA  CAATGCCGTATGAAACC CGGTTC GGTTTCAGACGGCATGG   TTTATTTTTCGACGG
   NGO0751   7  93  67  748644 ..  748668 + -13.6  -3.68024   AATGGCGTACTTAAA          GGGACGGCAT CCGGT GTGCCGTCCC          TTATATATTGCACCC
      recA  12 100  20  738250 ..  738273 + -11.1  -5.75342   TGAAATCCCGATAAA          CGGTACTTC TGCTGC GAAGTACCG           TTTTTTTTGAGCCGC
   NGO0738  11 100  59  734174 ..  734201 +  -8.4  -5.87688   CTTTCAGACGGCATT        GCGGCTCCGGT TTAATCC GCCGG-GCCGC        TTTTTTTTAGGTTGT
   NGO0724  13 100 -40  723168 ..  723184 +  -9.4  -5.45652   CAGCCTTAACTTTCA              GCCCGA TTTTT TCGGGC              TTTTTTATTGCCGAT
   NGO0723  14 100  24  723168 ..  723184 +  -9.4  -5.45652   CAGCCTTAACTTTCA              GCCCGA TTTTT TCGGGC              TTTTTTATTGCCGAT
   NGO0712   2  91 140  711962 ..  711995 +  -9.6  -4.62336   CGCCAAGCGGCAAAA     TGCCGTCTGAGACT GGAAAG GGCTTCAGACGGCA      TTTTTACGATGCGGT
   NGO0702   4 100  33  697725 ..  697751 + -18.2  -5.04868   CGGTCAAACTTAAAA         TGCCGTCTGAAA GCC TTTCAGACGGCA         TTTTGTTTGGTTTGG
   NGO0686   9 100 272  677603 ..  677631 + -13.2  -4.90869   TACCCACTATAAAAA        CCCCGAATCCTG ATTGG CAAGATTCGGGG        TTTTTGATTGCTGAT
   NGO0673   9  73 212  663171 ..  663184 +  -4.5  -4.77173   AGCGAGAGGATGGTG               GCCAG CGGG TTGGC                TTTGTTTTGTCCGGC
   NGO0665   7  91   7  657138 ..  657163 + -13.3  -3.59979   CAGAAATAAACAAAC         CCCG-TGCCGCT TCA GGCGGCATCGGG         TTTGCGCTAGAGCCG
   NGO0658  10 100  16  649564 ..  649599 + -15.6  -5.00616   ACAGGAAAAAACATA    TGCCGTCTGAAAACCGG AAT CAGGTTT-CAGACGGCA    TTTTTTCACGGGGAA
   NGO0639   2  63 448  627611 ..  627627 +  -6.5  -3.77832   AGTCCGGCATAAATC              CTTCGCC ATC GGCAAAG              TTATTCAATTTAAAC
   NGO0631   6 100 172  622010 ..  622039 + -17.2  -4.91712   CAGGAAGCGAAAAAA       CGGCGGGACGGT TTTGAT ACTGTCCCGCCG        TTTTTATGCCTTAAA
   NGO0628  12  66 346  618566 ..  618584 +    -8  -3.60475   TTAATCAGTTTCACG             CCTGCTGC GGC GCGGCCGG             TTTCGCGGATTTGTT
   NGO6151  13 100   3  604451 ..  604476 + -19.1  -4.62302   TTTGTTGAAATAAAA         GCCGTCCGAAC ATTG GTTCGGACGGC          TTTTTGACGGTATTA
   NGO6151  13 100 429  604877 ..  604907 + -15.5  -3.03243   CAAATCAGGTCAACA       CACAGGGCGACGC TTCAT GTGTTGCCCTGTG       TGTTGAAACATACAT
   NGO0602   8  83 163  588963 ..  588980 +  -9.8  -4.30844   AAACCAAAGAAAAAA             CGCCGC GTACCA GCGGCG              TTTTGATGCTAAGGT
   NGO0593   3 100  23  580818 ..  580842 + -17.3  -4.77173   TCTGAGAGAAACAAA          TGCCGTCTGAA ACG TTCAGACGGCA          TTTGTTTTATAGAGA
   NGO0584   4 100  11  570751 ..  570805 + -15.3  -5.11836   AGTAATTGAAATTAT CAGATGCCGTCTGAAACC-C-TGCCGA TTA TCAGAATGTGGTTTCAGACGGCATTTG TTTTGTTTTCCGTAT
   NGO0573   8 100 131  559755 ..  559778 + -16.8  -4.35524   ATACATAAACAACAA          GGCCGTCTGA ATTT TCAGACGGCC           TTTTCCGTTTACAAC
   NGO0567   7  71  79  552054 ..  552080 +  -2.9  -5.00616   CAGGATGGCTTGCGC         CGCCACTTGGT CGAGC ACCGATTTGCG         TTTTTTGCCCAAGAC
   NGO0561   7 100  17  541701 ..  541725 + -17.3  -4.89852   GCCGTTTATGCCAAA          TGCCGTCTGAA ATG TTCAGACGGCA          TTTTTGTCGGTCTCG
   NGO0561   7 100 358  542042 ..  542066 + -12.9   -4.1822   ACAGCCAAATAAAAA          TGCCGCCTGAA GGG TTCAGACGGCA          TTTGTTCGGATAAAC
   NGO0555   8 100  20  534453 ..  534486 + -20.5  -3.94811   TCGGGTGATAAAAAA     TGCCGTCTGAAAGGG CGCT TCCTTTCAGACGGCA      TTTGTCCGTAATGTT
   NGO0546   5 100  42  523150 ..  523184 + -13.7  -4.56597   TTCGGGATTTTAAAA    TGCCGTCTGAAACGCC AAAC GG-GCTTCAGACGGCA     TTTTTGACGGCGGAG
   NGO0531  13  77 408  505854 ..  505873 +  -4.3  -5.12068   AGGCTGTCGCGGATT            TGGC-GGA CGGTA TCCAGCCA            TTTTTGTTCGGTATC
   NGO0522   3  90   6  496236 ..  496260 + -14.3  -3.07344   ATTTGTCTGAGAAAA          TGCCGTCCGAA AGG TTCGGACGGCC          TATGTTGCGGCGTAC
   NGO0514  10 100  92  490554 ..  490581 + -12.7  -4.18934   GTGTGAACGGCGAAA        CGCCGCGAGGG GCGGAA TCCTTGCGGCG         TTTCTTAACCTAATC
   NGO0480   4  71  23  465318 ..  465331 +  -4.5  -4.57837   TCATCGGTATTTGGC               TCCGA TTCT TCGGG                TTTTTGACGAAGTGT
   NGO0462  10 100  67  456436 ..  456450 +  -8.5  -5.84381   CGCATTATGTGAAAA               CGCCC TAATC GGGCG               TTTTTTTATTGCTGC
   NGO0462  10 100 156  456525 ..  456546 + -10.9  -4.65895   TGCGAGGGGGGTTCA           GACGGCACGG TAT CCGT-CCGTC           TTTTTCCATACGCAG
   NGO0444  14 100  10  440089 ..  440125 + -26.9   -2.7644   GCCTGACGTTTGACA    CGCAATGCCGTCTGAAA GCC TTTCAGACGGCATTGCG    CTTTCAGGGTTAAAT
   NGO0433  11 100  17  427726 ..  427755 + -12.9   -3.9749   GAGAGGGAACGCAAA       CCCGTAT-CGGCAG ATG CCGCCGGATACGGG       TTTGATATTATCGAT
   NGO0420   7 100  20  417069 ..  417105 + -13.2  -4.78848   GGATAAATAGGTAGA   TGCCGTCTGAAACCC GACGATAA GGGT-TCAGACGGCA    TTTTGTATTTCAGGC
   NGO0416  10  85  26  413947 ..  413974 +    -7  -4.96848   GGACGGATAAAGAAA        CGGATACGG-AGC TTG GCTTCCGTCTCTG        TTTTTCTCTGCCCGA
   NGO0407   6 100   6  403813 ..  403837 + -17.3   -5.1417   CGATATTTGACAAAA          TGCCGTCTGAA CCT TTCAGACGGCA          TTTTTGATTTTATGC
   NGO0388   7 100   6  382011 ..  382044 + -14.1  -5.22794   TTGGGCATAAGGCAG     TGCCGTCTGAAAA CGCAAGGA TTTTCAGACGGCA      TTTTTTAATGCTTAT
   NGO0374   6 100  19  368675 ..  368699 + -17.3  -5.69068   GCTACTTGTGAAAAA          TGCCGTCTGAA AGT TTCAGACGGCA          TTTTTTCTATTTTTA
   NGO0367   7 100   8  360217 ..  360245 + -16.9  -4.13995   GGGAATAAACGGAAA        TGCCGTCTGAAAT CAG GTTTCAGACGGCA        TTTGGTTTGTGGCGG
   NGO0362   8 100  21  354353 ..  354390 + -15.1  -2.94333   CAGGAAACCGCCCGA   TATGCCGTCTGAAGAAT CGGA AGTTTTCAGACGGCATA    TGCTTCATTTTGCAC
   NGO0342  10 100 143  337482 ..  337509 + -12.1  -4.87626   GTTTGATGATAAAAA        TGCCGTCTGAA ACAGGG TTCGGACGGCA         TTTTTGATGTTCCGG
   NGO0335   2 100  16  331938 ..  331964 + -13.9  -5.04385   CGCTTAGGGTGAAAA         TACCGTCTGAA CAGGT TTCAGACGGTA         TTTTTTACGGGTATC
   NGO0322   4 100  30  321774 ..  321793 + -13.6  -4.04482   TTTGTGTTCCTTTTG            CGCCCCTT TCTC AAGGGGCG             ATTTTTTTTGCACGC
   NGO0291   5 100  17  293797 ..  293832 + -24.2  -4.74917   AAGGTTTGATTTGAA    TGCCGTCTGAAGCCGG ATTG CCGGTTTCAGACGGCA     TTTTGTCTGTTTGGT
   NGO0285   9 100  36  286708 ..  286735 + -17.2  -3.56837   TCAGCCGATCAAGAA        TGCCGTCTGAAA AAAG TTTCAGACGGCA         TTGTCATGTTTGGAG
       era   5 100  26  257682 ..  257708 + -13.1  -4.90778   TGAACTTTACGCAAA         TGCCGTCTGAA CAGGT TTCGGACGGCA         TTTTGTTTCAATCGG
   NGO0255  14 100  19  254387 ..  254413 + -18.2  -4.33956   AACGGTCAAGCAAAA         TGCCGTCTGAAA GGT TTTCAGACGGCA         TTTGTGTATTTTCCG
   NGO0229   5 100  10  231454 ..  231480 + -18.2  -5.47159   CTTTAAAGGACAATA         TGCCGTCTGAAA AGT TTTCAGACGGCA         TTTTTATTTCTTCCA
   NGO0208   8 100 112  211880 ..  211916 +   -11   -4.6635   AGTTGCAGGCAAAAA   TGCCGTCTGAAAGCC TTTTTTTC GGCT-TCGGACGGCA    TTTTATTGCCGATTT
   NGO0202  10 100  30  206121 ..  206149 + -16.9  -3.49866   GTTTGAAGGTGGAAA        TGCCGTCTGAAAT CAG GTTTCAGACGGCA        GTTTTATGTTTGTGG
   NGO0197   6  76  78  198336 ..  198350 + -11.4  -2.78639   GATTTTCAGGCTTCA               GACGGC ATA GCCGTC               CTTATTCCACGTGTT
   NGO0167  11  73 342  171568 ..  171586 +  -8.2  -3.84246   GCTTGTGCGTCGCTG             TGCAGTTT TTT AAGCTGCA             TTTGGTAGTTGCCCA
   NGO0158   4  61 104  166870 ..  166883 +  -2.4  -4.37092   AAAGAAGTACAAAAA               GAAC CGCTCC GTTC                TTTTGTACCGGAAGT
   NGO0146   8  73  88  154523 ..  154551 +  -8.7  -3.95126   CTTATTTCGTCATTC        CCGCGCAGGCGGG AAT CCAGTTTGCTCGG        TTTCAGTTGTTTTTA
   NGO0143  10 100  15  151912 ..  151946 + -15.1  -5.19879   AGCGGATAAGCGAAA     TGCCGTCTGAACCTG TTTTC CGGTTTCAGACGGCA     TTTTTATGTTTGGCG
   NGO0137  11 100 -38  145779 ..  145804 + -12.7  -4.61566   CTGATTTTTGTAAAA         TGCCCGTTAAT CGGT ATTGACGGGCA          TTTTATCATTTAAAA
   NGO0133   5  55 455  143358 ..  143368 +  -2.4  -4.06491   GCCAGATTTCGGAAA                 ACCC TGC GGGC                 TTTGTGTCCACTTGC
   NGO0117   7  70 118  130514 ..  130548 +  -7.9  -3.82946   CAAATAGTACGGAAC    CGATTCACT-TGGTGC TTCA GCACCTTAGAGAATCG     TTCTCTTTGAGCTAA
   NGO0081  11 100  14   87515 ..   87541 + -15.3   -5.2696   GAATGCGGATGAAAA         TGCCGTCTGAA AGGTC TTCAGACGGCA         TTTTTTGCGTTTTAA
   NGO0054  12 100 227   52471 ..   52497 + -17.4  -3.53012   AAAAACGCAAAAAAA         TGCCGTCCGAAG ACC TTTCGGACGGCA         TTTGCGGAAAAACCG
   NGO0047  10 100  27   44041 ..   44068 + -10.6  -4.89852   CCGTTGCAAGGCAGA        TGCCGTCTGAAC CGTG GTTCGGGCGGTA         TTTTTATGGATGTCC
   NGO0047  10 100 145   44159 ..   44193 + -18.7  -3.64259   CTATGTGCAACAAAA     TGCCGTCTGAAACCG CAAAA CGGCTTCAGACGGCA     TTGTTCAACCTGATT
   NGO0040   8  80   8   37812 ..   37834 +  -8.4  -4.42464   CTGCATGATGTTTTG           ACGGACAGAG TTT CTCTGTTCGA           TTTGTTTGGCAGATT
   NGO0025   9 100  47   22329 ..   22358 + -13.8  -5.26875   ACAACCATTAAAAAA       GATCGTCTGAAA AAGCAA TTTCAGACGATC        TTTTTTCATTCGCGG
   NGO0020   5  58 237   17297 ..   17309 +  -3.3  -4.08064   GGCTGCTTTTAGCTT                CGCAG AAA CTCCG                TTTTCAGACGACCTT
   NGO0015   4  88 327   13952 ..   13970 +  -7.4  -5.10968   TTAAACGAAAAAAAA             CGCCTAGA ATT TCTAAGCG             TTTTTGTGTGTTGGT
   NGO0009   4  93 129   11675 ..   11702 + -14.3  -3.55444   AACACAACCGTTCAA        GGTCGTCTGAA TATCAT TTCAGACGACC         TTTCACCAATCCCCG
   NGO0002   7 100  38    2936 ..    2962 + -13.1  -4.66987   CGTATTGGAGATATG        CCCCGAA-CCGT GCAG ACGGATTCGGGG         TTTTGTTCGGCTGTC

SUMMARY

356 putative operon ends contain 2389 possible terminators.
Percent operon ends hit by terminators of confidence >= x:
	x	#>=x	hits>=x	%hits>=x
	100	285	252	219	62 %
	99	285	252	219	62
	98	285	252	219	62
	97	285	252	219	62
	96	285	252	219	62
	95	296	259	223	63
	94	296	259	223	63
	93	311	268	229	64
	92	311	268	229	64
	91	327	280	238	67
	90	333	283	241	68
	89	336	285	243	68
	88	353	294	249	70
	87	356	296	250	70
	86	359	297	250	70
	85	368	304	253	71
	84	369	305	254	71
	83	376	311	257	72
	82	377	312	258	72
	81	382	315	258	72
	80	391	323	262	74
	79	397	328	265	74
	78	412	338	268	75
	77	425	350	273	77
	76	434	354	275	77
	75	444	364	278	78
	74	459	376	282	79
	73	476	392	290	81
	72	481	394	291	82
	71	502	412	296	83
	70	511	420	298	84
	69	540	443	303	85
	68	561	460	305	86
	67	577	471	306	86
	66	621	501	310	87
	65	632	510	311	87
	64	670	536	315	88
	63	695	553	318	89
	62	735	580	318	89
	61	792	616	325	91
	60	826	639	325	91
	59	884	681	330	93
	58	907	699	332	93
	57	986	756	335	94
	56	1027	786	338	95
	55	1119	854	344	97
	54	1166	890	344	97
	53	1225	929	347	97
	52	1322	996	348	98
	51	1384	1045	350	98
	50	1492	1111	350	98
	49	1560	1158	351	99
	48	1633	1203	351	99
	47	1746	1279	352	99
	46	1818	1325	353	99
	45	1951	1416	353	99
	44	2000	1449	355	100
	43	2095	1518	355	100
	42	2226	1606	355	100
	41	2279	1639	355	100
	40	2329	1673	355	100
	39	2389	1719	355	100
	38	2389	1719	355	100
	37	2389	1719	355	100
	36	2389	1719	355	100
	35	2389	1719	355	100
	34	2389	1719	355	100
	33	2389	1719	355	100
	32	2389	1719	355	100
	31	2389	1719	355	100
	30	2389	1719	355	100
	29	2389	1719	355	100
	28	2389	1719	355	100
	27	2389	1719	355	100
	26	2389	1719	355	100
	25	2389	1719	355	100
	24	2389	1719	355	100
	23	2389	1719	355	100
	22	2389	1719	355	100
	21	2389	1719	355	100
	20	2389	1719	355	100
	19	2389	1719	355	100
	18	2389	1719	355	100
	17	2389	1719	355	100
	16	2389	1719	355	100
	15	2389	1719	355	100
	14	2389	1719	355	100
	13	2389	1719	355	100
	12	2389	1719	355	100
	11	2389	1719	355	100
	10	2389	1719	355	100
	9	2389	1719	355	100
	8	2389	1719	355	100
	7	2389	1719	355	100
	6	2389	1719	355	100
	5	2389	1719	355	100
	4	2389	1719	355	100
	3	2389	1719	355	100
	2	2389	1719	355	100
	1	2389	1719	355	100
	0	2389	1719	355	100
