# Supplementary material for: Rapid, accurate, computational discovery of Rho-independent transcription terminators illuminates their relationship to DNA uptake
Source: Genome Biol. 2007 Feb 21;8(2):R22. doi: 10.1186/gb-2007-8-2-r22 (PMC1852404; doi:10.1186/gb-2007-8-2-r22)
Supplement: Additional data file 2 — As described in the text, the entire robust tail-to-tail region is searched; if the region is less than 500 nt, then the 500 nt downstream of the stop codon is searched (stopping if a gene start is encountered). In the case of ties, all terminators with the high score are output. [file gb-2007-8-2-r22-S2.zip › Neisseria_meningitidis_MC58.ttperf]

       pgk  10 100 364    5890 ..    5917 - -12.1  -4.62904   AAACACCGTCAAAAA        TGCCGTCCGAA CCCGTT TTCAGACGGCA         TTTCAATTTGCCAGT
       pgk  10 100  21    6229 ..    6260 - -17.5   -4.9725   ATCGCCACACAAAAA      TGCCGTCTGAAAC CATTTC GTTTCAGACGGCA       TTTTTTTTATATCAA
      phnA   9 100  19   35996 ..   36031 - -17.7  -5.36441   CCGCCATATAAAAAA    CGCCGTCCGAACC TTGCCAAACG GGTTCGGACGGCG     TTTCTTGTTTTTGGG
      pilB  11 100  28   41412 ..   41444 - -16.5  -5.26316   CCATCGGATAAAAAA      TGCCGTCTGAAAC GTTTCGG GTTTCAGACGGCA      TTTTGTCGGGGTAGG
   NMB0050   9  75 314   52689 ..   52716 -  -2.6  -5.22039   CTGAAACTCAAAAAA        CTGGATTCCCAC TTTC GTGGGAATGACG         GGATTAGAGTTTCAA
    rfbA-1   8 100   8   70936 ..   70961 - -17.7   -3.6502   TATCTTTCATCTAAA         GGCCGTCTGAA AAGT TTCAGACGGCC          TCAAACATTATTTTT
   NMB0067   5 100 154   76429 ..   76459 - -17.1  -3.54902   TTATTTAATAAGTAA       GTTAAGGGATGCA TAAAC TGCATCCCTTAAC       TTGTTTTTCGTGTAC
   NMB0088  14 100 371   99371 ..   99406 - -17.8  -3.71148   GAAAATTGACGGAAA    TGCCGTCTGAAACC CTGTTATC GGTTTCAGACGGCA     TTTTGACCAATACGG
   NMB0088  14 100  26   99718 ..   99751 - -18.3  -4.19746   TCGAGCCTAAAACAA     TGCCGTCTGAAACGG AAAT CTGTTTCAGACGGCA      TTGTTACATTCAAAC
   NMB0099   8  63  41  109416 ..  109447 -  -5.4   -3.9644   GGTTGAACAGAACAA      GACTTCA-TTTTTCT TTA ACAAAAAGTGAAGTC      TTTTTTCAAATAATT
   NMB0109   5 100  19  116573 ..  116605 - -16.5  -4.74706   TTGAAGATGGAAAAA      TGCCGTCTGAAAC GGAAGGT GTTTCAGACGGCA      TTTTTGTCGGATGAT
   NMB0119   9 100  21  129006 ..  129032 - -18.2  -4.78848   GTTTGAAAGAGAAAA         GGTCGTCTGAAA AAT TTTCAGACGACC         TTTGCTTTTCTGTGA
      valS   6 100  18  168375 ..  168404 - -19.5  -3.84585   ATCCACTATAAAAGA       GGCCGTCTGAAAA ACAT TTTTCAGACGGCC        TTGTTTATTCAATCA
      rnhB   2 100  14  190659 ..  190683 - -17.3  -3.55444   TTGCGATGCCGGAAA          TGCCGTCTGAA GGC TTCAGACGGCA          TTTTTGTGCCGGTTT
   NMB0200   4  58 422  202682 ..  202697 -  -2.5  -4.24432   AAACGCAAAATCAAA              GTGCCG CATGT CGGC-C              TGCCGAATATCCTGT
      dapB   7  95  14  204361 ..  204391 - -13.4  -4.07687   AGCCTGTCGGCAAAA       TGCCGTCTGAACAA TAT CTTTTCAGACGGCA       TTTTGTATGGGGGTT
    gapA-1   8 100  22  207242 ..  207280 -  -8.9   -5.0925   GGTGAAAATGAAAAA   TGCCGTCTGAAACTTGA AAACA TCGGGTTTCAGATGGCA   TTTTGTTTGACGGTT
   NMB0215   8 100 169  220271 ..  220307 -   -16  -4.87786   TGAATTTGATAAAAA    TGCCGTCTGAAACGGT CAAAC AACGCTTCAGACGGCA    TTTTATAGTGGATTA
   NMB0225   7  89 256  233262 ..  233299 -  -6.3   -5.4505   CGTCTGAACAAAAAA   TGCCGTCTGAA-GCCTGA CAA TCTGGGTTTCAGACGGTA   TTTTCGTACCGTGCC
   NMB0235   4  88 111  242775 ..  242787 -  -7.7   -5.0133   GACCTTTGCAAAAAA                CTGTC CCC GACAG                CATTGACATTATTAA
      ispA   6 100  69  264996 ..  265022 - -18.2  -3.34506   AGACAAGCATAGGAA         TGCCGTCTGAAA CCC TTTCAGACGGCA         TTTGTTTCATTCAAG
      recQ  11  81  -9  275409 ..  275444 - -12.6  -3.21872   TTTAAATAGAGGCAA    TGCCGTCTGAAACTTG GTAA CGGGCTTCAGACGGCA     TTTCGTTCCAATACC
   NMB0282   6  77  58  288301 ..  288312 -  -3.6  -5.22039   CGGAAACCCAAAAAA                CCGG ATTC CCGA                 CTGTGGGAATGATGA
   NMB0286   9  58 406  294450 ..  294468 -  -4.4  -3.90316   ACCTGCCCAAAAACA             CGGTCGAA ATA TACGGCCG             CTATCTTTACGGCGA
       ffh  11 100  18  304828 ..  304851 - -16.8  -5.60556   AATATAAAACAAAAA          CGCCGTCTGA AATT TCAGACGGCG           TTTTCTGTTAAATCG
   NMB0305   4  51 402  315326 ..  315338 -  -3.3  -3.56161   TAATTGACTATAGAA                CGTTG CGG CTACG                CGGAAGCCGTACTCG
   NMB0309   7 100  -9  318354 ..  318380 - -15.3  -3.28791   ATGGTTGTCGGAGAA         TGCCGTCTGAA GCCGT TTCAGACGGCA         TTTTTCCAGCTTGAG
   NMB0314   8 100  25  325037 ..  325071 - -25.2   -4.1899   CGATGCGAGGTAAAA     TGCCGTCTGAAACCCG ATT CGGGCTTCAGACGGCA     TTGTCGCGGTTGCGG
   NMB0323  14 100 151  333006 ..  333025 - -13.6  -4.06502   CAGTTTGAAAGCAAA            GCCTCCGA CTGC TCGGAGGC             TTTGTTATTTTTATC
   NMB0323  14 100  13  333138 ..  333163 - -16.3   -5.1523   TTCATAACACAAAAA         TGCCGTCTGAA ACGT TTCAGACGGCA          TTTCGGCAGTTTTCA
   NMB0330   3 100  38  339087 ..  339118 - -13.1  -4.48987   GTTTGAGAATGAAAA      TGCCGTCTGAAGC GTGTTT GTTTCAGACGGCA       TTTGACTTTCAGGGT
   NMB0337   8 100  17  346322 ..  346356 - -18.1  -4.13767   GTTCGGATGCGAAAA    TGCCGTCTGAAACGCC AAAC GG-GTTTCAGACGGCA     TTTTTTATTTAAAGC
   NMB0341   9 100  28  349740 ..  349760 - -11.9   -5.1925   CGATAAGGCAAAAAA            GATGCCGTC TGA AACGGCATC            CTTGATCTGCGAAAG
   NMB0349   6 100  24  357093 ..  357117 - -17.3  -3.55444   GCTGTATGTGTGAAA          TGCCGTCTGAA GGC TTCAGACGGCA          TTTGTGCGTTTGTCG
      mtgA  10  88  20  364118 ..  364145 - -14.3  -3.07113   AAGGCAGAAAGCATA        TGCCGTCTGAA TGATAT TTCAGACGGCA         TTTTATATTGCGGCG
   NMB0366   3  53 -31  371259 ..  371279 -  -2.4  -3.91897   GCGTTCAGTGAGAAA            GGTCGCGC CTGCC GCCCGAAC            GTCTCGCCGCAGCCT
   NMB0387   3 100  13  388563 ..  388589 -   -16  -4.56597   GCTGCCTTGTAAAAA         TGCCGCCTGAAA GCC TTTCAGACGGCA         TTGTTTCGGAGGTTA
      nadB  11 100 118  396237 ..  396264 - -12.1   -4.4959   GTCAAGGAAGCAAAA        GACCGTCTGAA CAGTGT TTCAGACGGCC         TTTTTGCTTTTAGAA
      putA  10 100  37  405781 ..  405807 - -18.2  -4.92783   AATCCATTATAAAAA         TGCCGTCTGAAA GGT TTTCAGACGGCA         TTGGTTCACGGGCCG
   NMB0409   8  91 301  416255 ..  416279 -  -7.1   -5.4833   TCAGGCAATAAAAAA          GCACATACCTT TTT ACGGTCTGTGC          TTTTTTATCTGGTGG
   NMB0437  13  79  83  450734 ..  450771 - -12.2  -2.78679   GGTTTGTAGGGAAAC   CGATGCCGTCTGAAGCA TCGGC TG-TTCAGACGGCATTG   CGCGCCTTGCCGGCG
   NMB0440   1  71  25  453045 ..  453070 -  -6.9  -4.03234   CCCGGTTGAGACAAA         CCGCCGCAGA TTTCGGG TCTG-GGCGG         TTTGCTTTTCAGACG
      amiC  10 100  15  468290 ..  468316 - -15.3  -4.89393   GAAAGTGTACAAAAA         TGCCGTCTGAA AAATG TTCAGACGGCA         TTTATTTTTCGGAAT
    potD-1   5 100  17  481781 ..  481807 -   -21   -4.7033   CAATCCAATATAAAA         TGCCGTCCGAAC ATC GTTCGGACGGCA         TTTTTAATGCTTCAA
   NMB0471   5  75 117  492793 ..  492821 -  -9.7  -3.58522   ACTATTATCGTGAAA        TATGCCGTCTAAA GCC TTCAGATGGCATA        TTTGTGCGCTTGAAT
   NMB0480   5  91 466  501317 ..  501340 - -11.1  -4.24404   AGCCAAATTTCAAAA          CCCTCTAAG TATTTT CTTAGAGGG           TTTTGTTTTACCGGC
   NMB0505   3  73 194  533013 ..  533026 -  -2.3  -5.23765   CAAAGAACACAAAAA               CGCCA AGCC CGACG                CAGTAACCCTCAGCG
   NMB0517   6  75 218  541779 ..  541836 -  -9.9  -3.57263   ACCTGCAGCCGCAAA TCGTTACCTACGCCAAAATCGCATCCA TGCA CGGTTTCGATTTGGGCATAGACCACGA AATCGCGCCGAGGGA
       rbn   2  49 472  544006 ..  544036 -  -3.2  -3.63744   CGTCTTGCGAAAATA       CAACGGAATCGATC GTA AATCTTTCCCGCTG       TTCTTGAAAGAATGC
   NMB0530   4 100 367  549421 ..  549454 - -22.7  -4.21922   TTAGGGAAAACGAAA     TGCCGTCTGAAACAG CATT CTGTTTCAGACGGCA      TTTTTCTGTTGCCGC
   NMB0530   4 100 313  549482 ..  549508 - -19.5   -5.0925   CGCCAAAAGGAAAAA         CCGCCTCGGCA ATGGA TGCCGAGGCGG         TTTGAATATGGTCGG
   NMB0537   1 100  81  558908 ..  558941 - -15.5  -3.80893   AGCGGATAAGCGAAA     TGCCGTCTGAAAC TTGCAACG GTTTCAGACGGCA      TTTTTATGTTTGGCG
      dsbC   2 100  16  576057 ..  576076 - -12.2  -5.00884   ATTTCCCGCAAAAAA            GGCTTGGA ATTT TCCAAGCC             TTTTTTGCGGATGGA
      cysE   5  69 218  588587 ..  588621 -  -7.9  -3.82946   TTAGCTCAAAGAGAA    CGATTCTCTAAGGTGC TGAA GCACCA-AGTGAATCG     ATTCCGTACTATCCG
   NMB0581   4 100  44  608385 ..  608417 -  -9.2  -5.17054   ATAATATTGAAAAAA      CCGGCCGAAACT TTAAAAACG AGTTTCGGTCGG      TTTTTCTTTTCTTGT
   NMB0586   5 100 218  618055 ..  618081 -  -9.6  -4.81249   GCTTAAACTGAAAAA         CAGCAATCAA GTTTATT TTGATTGCTG         TTTTTCTTAATATTG
   NMB0615   4 100  10  645026 ..  645062 - -22.5  -4.70879   GGCAAACGTGAAAAA    TGCCGTCTGAAACCCGA TTT TCAGGCTTCAGACGGCA    TAGCCGCCCTTATTC
      prfC   6  84 226  658977 ..  659012 -  -8.4  -4.67011   AATTGCAGGCAAAAA    TGCCGTCTGAAAGCC TTTTTTC GGGTT-CAGACGGCA    TTTTATTGCCGATTG
      prfC   6  84  20  659183 ..  659218 -  -8.4  -4.66163   AGTTGCAGGCAAAAA    TGCCGTCTGAAAGCC TTTTTTC GGGTT-CAGACGGCA    TTTTATCGCCGATTG
   NMB0661   4 100   5  687364 ..  687390 - -18.2  -3.56378   TTTTAAAAGACAATA         TGCCGTCTGAAA AGT TTTCAGACGGCA         TTTTTTATTTCTTCC
      cnp1  10  86  13  707053 ..  707084 - -14.6  -2.56596   TGGCTGATGAATCGA      GTACCGTCTGAAAC CGAT GTTTCAGACGGTAT       TTTTGTGTCTGGTTA
      nusB   6 100 321  709455 ..  709485 - -14.1  -4.86731   GGGCTGGAAACAAAA       TGCCGTCTGAAGG GAGGG CTTTCAGACGGCA       TTTGTGTTGCTGACT
      trpF  13  66 251  714577 ..  714605 -  -6.5  -3.92716   TTAAAACAAGCGAAA        CCGAACGAGCCGG ATT CCCGCTTGCGCGG        GAATGACGGGATTAA
       iga   7 100  27  725653 ..  725681 - -13.3  -4.92783   AATCCACTATAAAAA        TGCCGTCTGAA GCCTGAG TTCAGACGGCA        TTTTATTTTGCTATG
   NMB0711   3 100  22  741931 ..  741958 - -11.4  -5.09426   TTCAACCTGAAAAAA        TGCCGTCTGAAA GGGC TTTCAGACGGAA         TTTGCTTATCGGGGA
   NMB0717   4  55 470  747350 ..  747361 -  -7.2  -2.71146   AAAAATCAGGACAAG                GCGG CGAG CCGC                 AGACAGTACAAATAG
   NMB0741   4  50 372  773598 ..  773611 -  -5.2  -3.05384   TTCTCTTTGAGCTAA               GGCG AGGCAA CGCC                GTACTGGTTTTTGTT
      folK   4 100  14  777657 ..  777683 - -18.2  -4.98531   GCGGCAAAGGAAAAA         TGCCGTCTGAAA GGC TTTCAGACGGCA         TCCGCGTGCGGAATT
   NMB0756   7 100 383  783105 ..  783133 - -13.9  -5.47399   CGAACGGTAAAAAAA        TGCCGTCTGAAGC AGG ACTTCAGGCGGCA        TTTTTTTCAAATCAA
   NMB0759  13  72 337  787566 ..  787592 -  -2.9   -5.0133   GATGCGGCGAAAAAA        CGCATCGAGCAG ATTA CTGC-CGAAGTG         GAAGTGGGCAAAGTG
      lepB   2 100  17  793103 ..  793130 - -17.2  -3.95022   GTGAGGAATAGCAAA        TGCCGTCTGAAA CTAT TTTCAGACGGCA         TTCTTGGCTTCCTGG
   NMB0783   8 100 240  809407 ..  809435 - -16.2  -3.93262   GGGAATAAACGGAAA        TGCCGTCTGAAA TCGGG TTTCAGACGGCA        TTTGGTTTGTGGCGG
       pgm   5  74 371  817614 ..  817628 -  -5.6  -4.58685   AAACTGCTGGAAAAA               GTCGGC TTG GGCGAC               AAAGTGGATTTGTAT
      metB   3 100  11  828255 ..  828284 - -19.5  -3.75153   CCGGGTTAATTGAAA       TGCCGTCTGAAAC CATG GTTTCAGACGGCA        TTTTTACAGTTTACA
   NMB0806   6 100  70  832237 ..  832260 -  -8.2  -5.14163   ACCGACCAAGAAAAA          CACTTGGC TACGAAAC GCCAAGTG           TTTTATTCTTGAATC
      htpX  10  95  22  844819 ..  844839 -  -7.6  -5.43414   AGCATATACAAAAAA           CCGTACTGC TTGC GC-GTACGG            TTTTTGCCGTTTCAA
   NMB0834   7  59 183  857626 ..  857646 -  -4.7  -3.76641   ATTTGAACAGCCAAA            GCAGGCT GCTGGAA AACCTGC            GCGCGCAGTTGCAGC
   NMB0845  10  65  52  871732 ..  871765 -  -3.1  -4.57482   GGACGGATAAAGAAA     CGGATACGGATAC GGAGCTTG GCTTCCGTATCTG      TTTTTCTCTGCCTGA
   NMB0877  10  66 473  896559 ..  896570 -  -5.8  -4.06903   AACGGTGAAACCAAA                GACG TTAT CGTC                 CGTGATTTCCAAATG
      sodB   6 100 451  904459 ..  904491 - -11.9   -5.1356   GCGGATTAACAAAAA      CCAGTACGGCGTTGC CTC GCCTTGCCGTACTGG      TTTTTGTTAATCCGC
   NMB0892   6  69 204  912197 ..  912207 -  -4.6  -4.62783   CATTTATTGGAAAAA                 GCAG AAA CCGC                 TCCGCCGTCATTCCC
   NMB0901   8  76   6  920614 ..  920628 -  -8.5  -4.19238   GTCTGAATGTGAAAA               CGCCC TAATC GGGCG               TTTTTTTATTGCTGT
      funZ   7 100 350  976302 ..  976360 - -17.8  -3.05224   AGACCTTTGCAAAAT TCCCCAAAATCCCCTAAATTCCCTAA ATTCCCA CCAAGACATTTAGGGGATTTTGGGGA ATTTTGCAAAGGTCT
      funZ   7 100  17  976673 ..  976693 - -16.9  -3.18582   CACGTCAGCTACCAA            CCGTGTGCG TAG CGCACACGG            TTGGTTGGGATACAA
   NMB0969   7  71 -20  987837 ..  987847 -  -6.8  -4.19258   AGATTCTATTTAAAA                 TGCC ATT GGCA                 TTTCTTTAAATGCAG
      pntB   3 100  52  992309 ..  992343 - -10.2  -5.53288   CCCAATGCAAAAAAA     TCACTGCAAACC TTCATAAACGG GGTTTGCAGTGA     TTTTTTCAAATCAAA
   NMB0991   8  74 159 1004164 .. 1004184 -  -3.9  -5.00616   GCTTTGGCGAAAAAA            CAGGCGG AAGTCAG CCGTCTG            AAAACGGAAAGAGAC
   NMB1002   1  61 299 1023182 .. 1023234 -  -6.1  -3.53811   GCCAGCGGGCGGAAA GCAGTGCGGACGGACGGGATGAC TTCCCCG GTTTCCCCATCAATCCGCGCCGC CTCGATTTTTCCGTT
   NMB1016   2  91 462 1030740 .. 1030765 -    -7  -5.47159   CTGCAACACAAAAAA         GCCTTGAAACT GTTGA AGT-TCAAGGC         TTTTTTGTGTTGCAG
      aspA   3 100  14 1043134 .. 1043168 - -23.1  -4.84914   ATTGATATAACAAAA     TGCCGTCTGAAGCAG CATCC CTGCTTCAGACGGCA     TTTGTCTGCAACGTT
     fpr-1   4 100  43 1060507 .. 1060535 -   -19  -4.92783   AATTCACTATAAAAA        CCCCGAATCCTG ATTGG CAGGATTCGGGG        TTTTTGATTGCTGGT
      crcB   5  76 127 1082991 .. 1083017 -  -4.4  -5.06414   TTTTTTTAAGAAAAA        GCCTTGG-TGG TTTTAT CCTGCCAAGGC         TTTTTCTTTGTTACA
       lgt   7 100  15 1092857 .. 1092893 - -15.4  -4.83759   AACCAAACGTAAAAA   TACCGTCTGAAAC-CGG ATTT CCATGTTTCAGACGGTA    TTTTTCACAGGCGGT
   NMB1088  10 100  19 1107109 .. 1107127 - -13.1  -5.33866   GAAACTGACAAAAAA             GCCCGCG TAGGG CGCGGGC             TGAGGGTGAAAGCGG
   NMB1093   7  60 -25 1108875 .. 1108885 -  -2.6  -4.19678   TTAGAGGCCAACAAA                 TTTT TTT AAAA                 GAGTAATGAGGGTGG
   NMB1099  12  61 192 1115631 .. 1115648 -  -6.2  -3.54424   TGGCAGGCTCGCAAA             CGGGCG GCAAAG CACCCG              ACGAACGCGTCGCCG
   NMB1099  12  61 174 1115632 .. 1115666 -  -8.4  -2.72511   GGCAGGCTCGCAAAC     GGGCGGCAAAGCACCC GAC GAACGCGTCGCCGCAC     TGACTGCGGAAGAGG
   NMB1107   9 100  18 1121006 .. 1121028 - -16.4  -5.48213   GAGGGAAAATAAAAA           GGTCGTCTGA GTT TCAGACGACC           TTTTTTTTATTTGAC
   NMB1117  18 100  44 1132174 .. 1132195 - -11.5  -5.45652   ACCGGCAACAAAAAA           CCGCACGGC CGAA ACCGCGCGG            GAAAGGATAGTCGGG
   NMB1123   5  69   9 1135382 .. 1135416 -  -7.9  -3.82946   TTAGCTCAAAGAGAA    CGATTCTCTAAGGTGC TGAA GCACCA-AGTGAATCG     GTTCCGTACTATTTG
   NMB1138   2  69 441 1145865 .. 1145879 -  -8.5  -3.53012   CCTTGTCGGTTGAAA               CCCCG CTCTT CGGGG               CGGTAGAATCAGATT
   NMB1147   6 100  30 1153976 .. 1154012 - -15.3  -4.68593   TTGACGATTGAAAAA    TGCCGTCTGAAACCC GGAAAAA GGCTTTCAGACGGCA    TTTGTCCGGACGGCA
   NMB1176   2  69 441 1177901 .. 1177915 -  -8.5  -3.53012   CCTTGTCGGTTGAAA               CCCCG CTCTT CGGGG               CGGTAGAATCAGATT
   NMB1185   6 100  30 1186012 .. 1186048 - -15.3  -4.68593   TTGACGATTGAAAAA    TGCCGTCTGAAACCC GGAAAAA GGCTTTCAGACGGCA    TTTGTCCGGACGGCA
      guaB   6 100  26 1204962 .. 1204998 - -24.7  -5.31456   TGAACGGACAAAAAA    TGCCGTCTGAAACCCGA AAA TCAGGTTTCAGACGGCA    TTTTTCCTTGAAAAG
   NMB1211   6 100 116 1212629 .. 1212664 - -22.8  -5.00196   GTCGAAACAATAAAA    CAAGGCTGCCTGAAAG TTTC CCTTCAGGCAGCCTTG     TTTCAGTTCTCTCGA
      hupB  10 100  20 1234935 .. 1234956 - -13.1  -5.28176   TGGACCGATAAAAAA           GCCGATTCT TTAA AGAATCGGC            TTTTTTCATAAAAAA
       rpe  13  81 -21 1250962 .. 1251005 -  -8.3  -4.40561   CCCGTCGAAAAATAA CGCAATGCCGTCTGAAA CAGAGCTAAT TTTCAGACGGCATTTCT ATTTCAATCATTGGC
   NMB1251   7  73  78 1257699 .. 1257726 -  -2.5   -5.1356   GTGGATTAACAAAAA        CCGGTACGGCG TTGCCT CGCCTTGCCGT         ACTATCTGTACTGTC
   NMB1258   8 100  35 1265713 .. 1265739 - -10.1  -5.46629   AAGACCTGAAAAAAA         GCCGATACGCC TTTTT GGTGTACCGGC         TTTGCCATACTGTTC
   NMB1277   8 100  31 1287750 .. 1287772 -   -15  -5.40072   CGTCCGGCAAAAAAA           TGCGGTGAAT CTG ATTCACCGCA           TTTTTTTGACAAACA
   NMB1287  14 100   3 1302800 .. 1302825 - -19.1  -4.62302   TAATACCGTCAAAAA         GCCGTCCGAAC CAAT GTTCGGACGGC          TTTTATTTCAACAAA
   NMB1303   7  87 318 1320577 .. 1320594 -  -9.8  -4.30844   ACCTTAGCATCAAAA             CGCCGC TGTTAC GCGGCG              TTTTTTCTGTGGTTT
   NMB1311   4  62 -32 1328786 .. 1328804 -    -3  -4.55287   TTCATTGATATAAAA             CCCATCCC ATT GGAAAAGG             CATTTTTTTAAACCG
      rplI   5 100  11 1338061 .. 1338115 - -17.5  -5.32396   ATACGAAAAACAAAA CAAATACCGTCTGAAACCACATTCCGA CAA TCGGCA-G-GGTTTCAGACGGCATCTG ATAATTTCAATTACT
   NMB1330   3  56 131 1347811 .. 1347821 -  -5.4  -3.31269   TGCAGATTACAGCAA                 GCAT GAT ATGC                 TTCTTTAGGCTTTTA
   NMB1338   7  72  79 1355975 .. 1356001 -  -2.9  -5.00616   GTCTTCGGCAAAAAA         CGCAAATCGGT GCTCG ACCAAGTGGCG         GCGCAAGCCATCTTG
   NMB1345   8 100 295 1365999 .. 1366023 - -17.3  -3.74693   GTTTATTTGAGCAAA          TGCCGTCTGAA ATG TTCAGACGGCA          TTTTCTATTTTACAG
   NMB1345   8 100  10 1366284 .. 1366308 - -15.1  -4.90381   TCCAATACAACAAAA          TGCCGCCTGAA CAT TTCAGACGGCA          TTTGACCCATTACTG
   NMB1353   8  72 224 1375552 .. 1375568 -  -6.5  -4.29302   GGCACAGGAAAACAA              TCCCGAC ACT GCCGAGA              AAAACCGGCAGCTTG
      pdxH   6 100  16 1383445 .. 1383480 - -20.6  -5.00616   TTCCCCGTGAAAAAA    TGCCGTCTGAAACCCG ATTC CGGTTTTCAGACGGCA     TATGTTTTTTCCTGT
      lldD   4  65  12 1404852 .. 1404890 -  -8.9  -2.87257   AAAATACAGCCAAAT   TTTAATGCCGTCCGAAC CCTGT GTTCAGACGGCATCGTA   TTTTTCAGTATCTAA
   NMB1382   9  78 471 1408587 .. 1408600 -  -5.9   -4.8622   GCTGGCAATCAAAAA               CAGCG AAAT CGCCG                AGGAGTTGGAATTGC
   NMB1387   4  55 346 1413969 .. 1413981 -  -6.9  -2.71146   AAAAATCAGGACAAG                GCGAC GAA GCCGC                AGACAGTACAAATAG
   NMB1395   5 100  34 1424365 .. 1424391 - -15.3  -5.00884   ACGCGGCTGAAAAAA         TGCCGTCTGAA ACGCA TTCAGACGGCA         TCCACTTAAAAAAAA
   NMB1399   3  51 -22 1428190 .. 1428232 -  -4.1  -3.34962   CCGGATACCCGATAA TCAG-GCATCCG-TGCTGCCT TTT AGGCGGCAGCGGGCGCACTTA GCCTGTTGGCGGCTT
   NMB1411   3  64 197 1439788 .. 1439798 -    -4  -4.35958   CGATGAAATAAATAA                 TTCT ATA AGAA                 TAGTAGTTAATGCAC
      pepN   4 100 280 1449151 .. 1449177 -  -9.6  -4.81249   GCTTAAACTGAAAAA         CAGCAATCAA GTTTATT TTGATTGCTG         TTTTTCTTAATATTG
      lysS   6 100  25 1461031 .. 1461062 - -17.4  -4.53303   TACCGCCATACAAAA      TGCCGTCTGAATCC AATC GGGTTCAGACGGCA       TTGCCATTTCAACTG
      purE  12 100 130 1479758 .. 1479793 - -19.9  -4.56775   AGTTGTTCGCAAAAA    TGCCGTCTGAAACCC GAAACA GGGCTTCAGACGGCA     TTTGTATAGTGGATT
      recA   9 100  20 1488505 .. 1488528 - -11.1  -5.40072   GGCGGCTCAAAAAAA          CGGTACTTC GCAGCA GAAGTACCG           TTTATCGGGATTTCA
      dinP  11  95 158 1492631 .. 1492658 -  -2.6  -5.87688   ACAACCTAAAAAAAA        GCGGC-GCGGC GGATTAA ACCGGAGCCGC        AATGCCGTCTGAAGG
   NMB1459   6 100  19 1507992 .. 1508019 -  -9.9  -4.86731   TTCCCTCAAATAAAA        TGCCGTCTGAA ACCTCG TTCGGACGGCA         TTTTCCGTTGCCTGC
   NMB1468   6 100  55 1518166 .. 1518187 - -14.5  -4.79756   CACATAACCCAAAAA           CCGCCTGAA AATC TTCAGGCGG            TTTCGTTTGGGTTGC
   NMB1483   9 100  27 1530237 .. 1530263 - -18.2  -5.61881   CGCCAAAAACAAAAA         TGCCGTCTGAAA ACC TTTCAGACGGCA         TTTCCAACTTGATTT
      lysC   8 100  25 1547990 .. 1548016 - -15.9  -4.52589   GGGCGGCAGACAAAA         CGGCACTGCCC GATAA AGGCAGTGCCG         TTGTCCGTTTCAAAC
   NMB1509  11 100 239 1559371 .. 1559397 - -18.2  -2.88544   CGTGAGGCTGACAGA         TGCCGTCTGAAA GAC TTTCAGACGGCA         TAGCTTTTTCTCTTT
   NMB1526   3  58 347 1576307 .. 1576326 -  -2.2  -4.31433   GAGTTTCATAATAAA            TTTTCCTT TGTC AAGTAAAA             ATAAATGGGGCGTGG
      lbpA   3  55 -30 1594484 .. 1594508 -  -2.2  -4.08216   GTATTTCCTTTAAAA         CTTCA-TTTCG AGCG CGAGACTGAAG          TTCCTGCCCGGTGCG
   NMB1553   7  58 439 1611280 .. 1611304 -  -2.2  -4.32482   ACCCACAAGCTAAAA          TCCTGTTATT TTCAC AAAAACAGAA          AACCAAAAACAGAAA
      ilvC   9 100 160 1635736 .. 1635760 - -17.3  -3.10493   TCCGCAACACAGATA          CCGTCTGAACA CGA TGTTCAGACGG          TATCCATATATAGTG
      ilvC   9 100  17 1635881 .. 1635903 - -10.6  -5.67063   TCCACTATAAAAAAA           CTGCCTACAC GAT GTGTAGGTAG           TCCCGTTTGAAAACA
   NMB1587   5 100  20 1649009 .. 1649035 - -15.3  -4.66833   CCGGAACTTGAAAAA         TGCCGTCTGAA CACGC TTCAGACGGCA         TTTCCATCCGTTCGG
   NMB1602   6  52 405 1661615 .. 1661627 -  -5.5  -3.08494   AAGAAGGACAAATCA                GCGGT CAA ACCAC                ACCGAGTAAGGACAG
   NMB1609   8 100   5 1671683 .. 1671724 - -16.7  -3.79874   TGCCATATAAGATAA GGGTTTCAGACGGCATCTG CTGT CCAATGCCGTCTGAAACAC  GCAATCAGCGTGCGA
   NMB1617   5 100  11 1680609 .. 1680638 - -14.5  -4.67904   GACTAACCGTAAAAA       TGCCGTCTGAAACA AAA TGT-TCAGACGGCA       TTTTTGAGGATTATT
      gpxA   6 100  21 1684573 .. 1684597 - -17.3  -4.02132   CCGCAAACGGACAAA          TGCCGTCTGAA GCC TTCAGACGGCA          TTTCCCAAGACGGCG
  pivNM-1B   5  73  18 1690688 .. 1690715 - -11.4  -2.67244   CGATATGCAAATGCA        CGGTTACACAAA TATA TTCGCGTAACCG         TTTAATTTTGTTGAA
   NMB1644   8 100 120 1710309 .. 1710333 - -17.3  -4.86731   CCTTTGCAAATAAAA          TGCCGTCTGAA GCG TTCAGACGGCA          TACGAAACGGGTTCT
   NMB1644   8 100  88 1710341 .. 1710365 - -17.3  -3.84266   AGACGGCATACGAAA          CGGGTTCTGTA TCA TACAGAACCCG          TTTTTTGTCGCAAAT
   NMB1677   6 100 416 1752045 .. 1752071 - -18.2  -5.07567   TGATATCTTAAAAAA         TGCCGTCTGAAA CAT TTTCAGACGGCA         TTTTCATCAACGGCA
   NMB1677   6 100  32 1752436 .. 1752455 - -11.4  -5.61596   ATTCCCATAAAAAAA            CGGAGCAG ATAC CTGCCCCG             TTTTTATTTAATCCG
      parE   4 100  26 1757832 .. 1757865 - -14.8  -4.06903   AATCCCCAAACGAAA     TGCCGTCTGAAAACC GATTT GGTTT-CAGACGGCA     TTTTTTCGTATGCGG
      thyA   9  88 332 1784546 .. 1784560 -  -7.8  -5.04987   AACAGTTCCAAAAAA               TCCGCC GAC GGCGAA               GTCAGATAACCGTCC
      exbD   5 100  20 1811646 .. 1811672 - -18.2  -4.53047   ATTAAACATAAGAAA         TGCCGTCTGAAA GAC TTTCAGACGGCA         TTCGTTCAAGCGTCG
   NMB1754   5  57 -62 1835142 .. 1835181 -  -6.3   -3.1552   CTTTACTCACCAACA  TCCGCCGCAGCTCTGTCA GTTTT TGGC-GCGCTGCGGCGAT  TTCTGTGCGTTTTAG
   NMB1762   4  88 116 1841269 .. 1841297 - -14.8  -2.94888   AATGTAGGCAAACGA        GAAGGAATCATG TATTT CATGATTCCTTC        TTAAATTCCTGTGTC
       gcp   6 100   6 1889948 .. 1889973 - -16.3  -5.54338   TAACGAAAATAAAAA         TGCCGTCTGAA CAAT TTCAGACGGCA          TTTTGTCATCTGACG
   NMB1824   8 100  14 1917620 .. 1917646 - -18.2   -5.2696   TTAAAACGCAAAAAA         TGCCGTCTGAAA AGT TTTCAGACGGCA         TTTTTATCTGCATTC
   NMB1856   8 100 170 1959715 .. 1959749 - -18.7  -4.12902   GAATCAGGTTGAAAA     TGCCGTCTGAAGCCG TTTTG CGGTTTCAGACGGCA     TTTTGTCATTTGGAA
      hemL  16 100 358 1967174 .. 1967208 - -22.4  -4.45024   ATAAGAAACAAACAA     TGCCGTCTGAAACGCA GTT TGCATTTCAGACGGCA     TTTTTACAGCAGATT
       dxs   8 100  41 1970981 .. 1971006 - -16.3  -5.03314   CTCACGCCGAAAAAA         TGCCGTCTGAA GCGT TTCAGACGGCA          TTTTGCCTTGTATCG
   NMB1878   6 100  48 1982944 .. 1982973 - -15.2  -5.26875   CCGCGAATGAAAAAA       GGTCGTCTGAAA CTGCTT TTTCAGACGACC        TTTTTTAATGGTTGT
   NMB1883   6  69   9 1988435 .. 1988469 -  -7.9  -3.82946   TTAGCTCAAAGAGAA    CGATTCTCTAAGGTGC TCAA GCACCA-AGTGAATCG     GTTCCGTACTATTTG
   NMB1894   5 100  32 1994696 .. 1994729 - -11.1  -5.49809   TAAATTTCAAAAAAA     TGCCGTCTG-AATCCA AAA CGGATTTCGGACGGCA     TCTTAACATTGTTTA
      dnaN   9 100  38 2002987 .. 2003013 - -13.1  -4.66987   GACAGCCGAACAAAA        CCCCGAATCCGT CTGC ACGG-TTCGGGG         TATATCTCCAATACG
   NMB1908   8 100  36 2008853 .. 2008879 - -15.3  -4.77036   CCGCAGCATGAAAAA         TGCCGTCTGAA ACCTG TTCAGACGGCA         TTTTTATTGCCCACC
   NMB1924   4 100 191 2021805 .. 2021828 - -15.4  -4.82901   CCTGTCGCATAAAAA          TGCCGTCTGA ACGT TCAGACGGCA           TTTTCAACGTGCAAA
   NMB1924   4 100 142 2021849 .. 2021877 -  -9.7  -5.77853   AACGTGCAAAAAAAA        CCATTCATACCAA GGG TAAGTATGAATGG        TCAATACATTGCGGG
      sspB   8 100 142 2047010 .. 2047045 - -14.9  -4.42619   GAATATCGGACAAAA    TGCCGTCTGAAGCCCG TATCG CAGG-TTCAGACGGCA    TTTTCAATATCCCAA
   NMB1971   8 100  13 2067526 .. 2067560 - -16.6  -4.62471   CTGAACGCGCAAAAA     TGCCGTCCGAACCT GTTTCCA AAGTTCGGACGGCA     TTATCCCACCATTCA
       hap   9  76  20 2084806 .. 2084839 -  -5.2  -4.82901   GCGGCGGCAGAAAAA     GGGTTTGACAGCGC ACGGTG GCATCGTCAGACCC      CTTTCGGCATATCCG
      glnB  10 100 472 2101055 .. 2101071 - -12.3  -4.55798   GATGCCAAAGTAAAA              GCTGCAG AAA CTGCAGC              AGGCAAAGCCGAAGC
      glnB  10 100  22 2101500 .. 2101521 - -13.7  -4.55295   CTCCCGATAAAGAAA           CCGCAGCCC TGCA AGGCTGCGG            TTTTTATTTTCTATC
      hslO   2 100  29 2113167 .. 2113199 - -20.7  -4.58283   GAACCCGCGCAAAAA      TGCCGTCTGAAGCGG AAG CTGCTTCAGACGGCA      TTTGACTATTTATCC
   NMB2012  10 100   6 2128184 .. 2128205 - -13.1  -6.20267   TGAAAAATAAAAAAA           CAGCCTGAA AAGT TTCAGGCTG            TTTTTTTATTTGACT
      thrB   9 100 290 2146356 .. 2146399 - -16.8  -3.33696   CCTGCTTTGAAGCAA TATGCCGTCTGAAGCCCGAC ACAG GATGGGTTTCAGACGGCATA AACATCGGGAACAGA
      thrB   9 100  24 2146639 .. 2146665 - -18.2  -4.89339   AATCAGCCATAAAAA         TGCCGTCTGAAA CCC TTTCAGACGGCA         TTTCTGTCAAACGCC
      thiC   5  73  16 2159568 .. 2159604 -  -7.4  -4.03167   TCACAAGCGAAAGAA   TGCCGTCTG-AAGCC TTTTTTCC GGTTTTCAGACGGCA    TTTTTTGCTTGACGT
      ptsI   3  66 142 2166374 .. 2166403 -  -6.3  -3.85698   TTCCGTGCCGACAAA       CCTAGATTCCCGC CTGC GCGGGAATGACGG        ATTTTAGGTTTCTGA
   NMB2074   5 100  22 2195991 .. 2196021 - -21.3   -3.9373   TACTCAAAACCGAAA       CGCCAAACCCACC TTCGC GGTGGGTTTGGCG       TTTATCGTCCGGCTT
      yojH   6 100 147 2215012 .. 2215037 - -14.9   -5.4833   TCAGGCAACAAAAAA         CAGCGTTTTCA GAAA TGAAAACGCTG          TTTTTTTGACCGTTC
   NMB2127   6  54 155 2234252 .. 2234265 -  -3.1  -3.99374   TTTGAGCAACAACAA               CCGAT CGGT ATCAG                GATGCACAAAACCTC
   NMB2132   3  95   7 2238439 .. 2238469 - -14.9  -3.57239   ACCCAAACATCACAA      TGCCGTCTGAA-CG CCCT CGCTTCAGACGGCA       TCAACATCAATCCTG
      prfB   7 100 454 2251375 .. 2251409 -  -8.6  -5.33026   CAACCTAAATAAAAA     TGCCGTCTGAACCATA TTT CAGGTTTCAGACGACA     TTTGCGTGTCGGATG
      prfB   7 100  12 2251819 .. 2251851 - -16.5  -5.22289   CACGAAACACAAAAA      TGCCGTCTGAAAC GGTACAG GTTTCAGACGGCA      TACAGCCTAAACTAC
   NMB2149   7 100 127 2259684 .. 2259707 -  -8.2  -5.14163   ACCGACCAAGAAAAA          CACTTGGC TACGAAAC GCCAAGTG           TTTTATTCTTGAATC
   NMB2152   5  95  11 2262872 .. 2262910 + -11.9  -3.90112   ATTAGTCAGCGAAGA   GGTCGTCTGAAATAC CATCACAAA GCATTTCAGACGACC   TTTCATTCAAAAGGC
   NMB2148   2  55 126 2259871 .. 2259897 +  -6.4  -3.00419   CAGACAGTACAAATA         GTACGGCAAGGC GAG GCAACGCCGTAC         TGGTTTAAATTTAAT
   NMB2137  10  61 346 2252051 .. 2252062 +  -5.8  -3.67976   CCTGTTTCTCTTCAT                TGCG TTTG CGCA                 TTTCCAATTCATACA
   NMB2131   3  51 227 2238627 .. 2238657 +  -4.1  -3.39216   TCCGTCCAAGTCCCC      TTAAAGCCGTT-TC CATC GATGGCGGCTTTGA       ATTTTTGCGTACCCA
   NMB2125   9  67 206 2233669 .. 2233680 +  -4.4   -4.5442   CAAAAGTTCTCAGTT                CCAT TAAT ATGG                 TTTTGTCGTTCGGCA
   NMB2095   4 100  16 2215012 .. 2215037 + -14.9  -5.43866   TCAGGCAACAAAAAA         CAGCGTTTTCA GAAA TGAAAACGCTG          TTTTTTTGACCGTTC
       asd   7 100  19 2202648 .. 2202675 +   -15   -4.4078   CTGTTTGAATGGAAA        TGCCGTCTGAAG CCTG TTTCAGACGGCA         TTTTCCTTGCAACCC
   NMB2073   3 100 166 2195991 .. 2196021 + -21.3  -3.96892   TACTCAAAACCGAAA       CGCCAAACCCACC TTCGC GGTGGGTTTGGCG       TTTATCGTCCGGCTT
      thiF  11 100 184 2185456 .. 2185484 + -12.3  -5.83822   CCCGTAATGTGTTTG        GCCGTCTGTCCCC TTT GGGTTCGGACGGC        TTTTTTTTGGCTGTG
   NMB2055  11 100 220 2178587 .. 2178603 +  -9.4  -5.22039   ACTACAAATAAAAAA              CCCTGC GATAA GCAGGG              TTTTTTGAATTTCCA
   NMB2049   4  93  77 2171433 .. 2171462 + -12.2   -3.7791   GCTCAGACAACCGCC       GCCTTG-CCGGTG TACCT CGCCGGACAAGGC       TTTGGTAAGTACTTC
    potA-2   6 100  19 2163976 .. 2164002 + -18.2  -5.40072   TTCTTAAAAACAAAA         TGCCGTCTGAAA ACC TTTCAGACGGCA         TTTTTTTACCAAAGC
      gntK   6 100 289 2146639 .. 2146665 + -18.2  -4.03234   AATCAGCCATAAAAA         TGCCGTCTGAAA CCC TTTCAGACGGCA         TTTCTGTCAAACGCC
   NMB2015   4  83  -2 2130923 .. 2130952 +  -9.4  -4.30995   TGTCAATCAATGAAA       TAAACCCAAACG ACCCAA CGATTGGGTTTA        TTCTTTTATCCAGAA
   NMB2011   5 100   6 2128184 .. 2128205 + -13.1  -5.96894   TGAAAAATAAAAAAA           CAGCCTGAA AAGT TTCAGGCTG            TTTTTTTATTTGACT
   NMB1983   2  42 -39 2083331 .. 2083351 +  -2.6  -2.87931   CGATACCGATATTTC            CAAGTTTG TGTAT CAAAATTG            TATATCGGGCATAGA
   NMB1983   2  42  25 2083395 .. 2083424 +  -2.3  -3.10597   AAAATTCCCCAAAAC       CCCTTAAAT-TC CCACCAA GACATTTAGGGG       ATTTTCCATGAGCAC
   NMB1975  16 100 109 2074540 .. 2074565 + -16.3  -4.43012   TTAGAGCGTTAAAAA         TGCCGTCTGAA CCGC TTCAGACGGCA          TTTTGATGTTCGGCT
   NMB1970  10  93  12 2067526 .. 2067560 + -14.4  -3.30159   CTGAACGCGCAAAAA     TGCCGTCCGAACCT GTTTCCA AAGTTCGGACGGCA     TTATCCCACCATTCA
   NMB1957   6  87 173 2052283 .. 2052299 +  -7.3  -5.09426   GATGATCTGAAAAAA              CAGGAAC ATC GTTTCTG              TTTTTTGCGCTTCAG
   NMB1951   5  95  22 2047010 .. 2047045 + -13.4   -4.2349   GAATATCGGACAAAA    TGCCGTCTGAAGCCCGT ATC GCAGG-TTCAGACGGCA    TTTTCAATATCCCAA
      ubiX   9  86  11 2041031 .. 2041063 + -13.6  -3.17598   ATTAAAGGACAAAAA      TGCCGTCTGAAC ACGGATACA GTTCAGACGGCA      TCATTTTATACGACT
   NMB1925   3 100   8 2023650 .. 2023676 + -15.3  -4.08692   TCGCATAAACAGAAA         TGCCGTCTGAA ACCCG TTCAGACGGCA         TTTTGCAGCCGATTA
      yidC   2 100  19 2008853 .. 2008879 + -15.3  -5.06414   CCGCAGCATGAAAAA         TGCCGTCTGAA ACCTG TTCAGACGGCA         TTTTTATTGCCCACC
       ppk   2 100  23 2002063 .. 2002100 +   -23  -4.09243   CGCCCCAATCAAAAA   CCATGCCGTCTGAAAC CTTTCC GTTTCAGACGGCATGG    TTTTACAGCAATCTA
   NMB1892   5 100 381 1994129 .. 1994144 +    -9  -5.40625   CCAATCCGACCAATT              CCGGAT TAGT ATCCGG               TTTTTTGTCTAATAT
   NMB1882  10  59 233 1988582 .. 1988636 +  -4.9  -3.66178   GCAAACTTTCAGTTT GCCCGCCT-CGTCCTAGCCCTCTC-CC ACG GGAGAGGGGATTGGGGTGCAGGCTGCC TTTAAGGTTCAGGCA
   NMB1877   5 100  38 1982944 .. 1982973 + -15.2  -5.22794   CCGCGAATGAAAAAA       GGTCGTCTGAAA CTGCTT TTTCAGACGACC        TTTTTTAATGGTTGT
   NMB1866   8 100  19 1970981 .. 1971006 + -16.3  -4.34267   CTCACGCCGAAAAAA         TGCCGTCTGAA GCGT TTCAGACGGCA          TTTTGCCTTGTATCG
      mdaB  10  84 415 1962050 .. 1962077 + -14.2  -2.79273   AAATCAACAAAAGAA        TGCCGTCCGAAC GTCC GTTCAGACGGCA         CTTGTCTTCCCACAA
   NMB1840   8  71 119 1942172 .. 1942183 +  -7.2  -4.12942   CCCGTATGCTTCTGA                CCGC TCAC GCGG                 TTTTGCCGCATTTCG
   NMB1830   9 100  31 1927727 .. 1927753 + -15.3   -4.1891   GGCACACGGCAAAAA         TGCCGTCTGAA GCCTG TTCAGACGGCA         TTTGTGTTGCCCAAA
      dnaE   4 100 307 1923634 .. 1923662 +   -14   -4.9725   CGTTAAATTAACCTA        TCCCTGTTTCAG ACGGC CTGAAGCAGGGA        TTTTTATATCAAAAT
      avtA   6 100  12 1917620 .. 1917646 + -18.2  -5.00642   TTAAAACGCAAAAAA         TGCCGTCTGAAA AGT TTTCAGACGGCA         TTTTTATCTGCATTC
   NMB1801  10 100  13 1889948 .. 1889973 + -16.3  -4.50976   TAACGAAAATAAAAA         TGCCGTCTGAA CAAT TTCAGACGGCA          TTTTGTCATCTGACG
      cafA  10 100   5 1880860 .. 1880884 + -17.3  -3.15257   TTTTGATGTAAAAAA          TGCCGTCTGAA GCC TTCAGACGGCA          TCTGTCTATTTCAGG
      argC   8 100  16 1875253 .. 1875273 + -16.9  -4.74132   AGCGCAAACAGCAAA            CCGCAGGCA TCG TGCCTGCGG            TTTTTGATGCCGTCT
   NMB1770   1  43 445 1855520 .. 1855534 +  -2.9  -3.03884   CAAAAAATACTCCAC               CTATT AAGAA AATAG               ATTTAATATTTTGAA
   NMB1761   4  90 181 1841269 .. 1841297 + -14.8  -3.23235   AATGTAGGCAAACGA        GAAGGAATCATG TATTT CATGATTCCTTC        TTAAATTCCTGTGTC
      relA   4  95  10 1819827 .. 1819861 + -10.9   -4.4078   CTTTAAATACAAAAA    TGCCGTCTGAAAGC CGAATAAC GCTT-CAGACGGCA     TTTTGATTGCCGGGG
   NMB1731   6 100  34 1814626 .. 1814652 +   -18  -4.38171   AAACGCTCCAGAAAA         CGCGGCAGGACA TAT TGCCCTGCCGCG         TTTTCCTGTAGTGTA
   NMB1727   6  80  60 1811065 .. 1811092 + -12.8  -2.98361   CCGCAACTTGAAAAA        GAGGACGGCA AACCTTAC TGCCGTCCTC         TGTCCTTCTCCGTTT
      mtrF   8 100  16 1799862 .. 1799896 + -13.8  -3.91402   ACACGATAAACAAAA    TGCCGTCTGAAATGC TTAAAC GC-TTTCAGACGGCA     TTTGCCTTTCTATCC
   NMB1712   6 100 424 1789472 .. 1789495 +  -8.2  -5.14163   GATTCAAGAATAAAA          CACTTGGC GTTTCGTA GCCAAGTG           TTTTTCTTGGTCGGT
   NMB1695  11  69 219 1775661 .. 1775680 +   -10  -2.76737   CATTGCGGAAATCTT            CGGCCTGCA GCT TGC-GGCCG            GTTTCGCGCTTGATG
      serS   8 100  26 1761954 .. 1761981 + -17.2  -4.08919   TGCCTGAACGTCAAA        TGCCGTCTGAAA CCTG TTTCAGACGGCA         TTTCCTTTAAACTTT
   NMB1681   9 100  15 1757832 .. 1757865 + -15.5  -5.21709   AATCCCCAAACGAAA     TGCCGTCTGAAAACCG ATT TGGTTT-CAGACGGCA     TTTTTTCGTATGCGG
   NMB1675   5  63  66 1749209 .. 1749220 +  -5.8  -3.92659   CAACCCCGACGAATT                TGCC GCGC GGCA                 TTTGAGTTTTGGCGA
   NMB1664   7 100   8 1738733 .. 1738760 + -17.2  -4.74801   ACCCCTAAGCCATTA        TGCCGTCTGAAA CATT TTTCAGACGGCA         TTTTTAATCCCCTTG
     coaBC   8 100  26 1732313 .. 1732342 + -15.1  -4.23892   GGATAAACCATAAAA       CGGGTTGCCTGTT AATC AAAAGGCAACCCG        TTTTACCTGCTTCAA
       alr   8 100  18 1719616 .. 1719641 + -16.3  -3.57144   AAGTCCAAACGAAAA         TGCCGTCTGAA GCCT TTCAGACGGCA          TTTCCCCATCAAAAC
   NMB1648   2 100  29 1716542 .. 1716566 + -17.3  -3.75884   AGACATACAATAAAA          TGCCGTCTGAA CCT TTCAGACGGCA          TTGATTTATTTAGCC
      infB   8 100  50 1710341 .. 1710365 + -17.3  -5.24531   AGACGGCATACGAAA          CGGGTTCTGTA TCA TACAGAACCCG          TTTTTTGTCGCAAAT
   NMB1624   5 100  30 1690038 .. 1690070 + -14.1   -5.1356   GTGGATTAACAAAAA      CCAGTACGGCGTTGC CTC GCCTTGCCGTACTGG      TTTTTGTTAATCCAC
   NMB1620   5 100  18 1684573 .. 1684597 + -17.3  -3.53012   CCGCAAACGGACAAA          TGCCGTCTGAA GCC TTCAGACGGCA          TTTCCCAAGACGGCG
   NMB1608   3  95 142 1670532 .. 1670561 + -11.7   -4.2354   CCGATTCATTCAGTT       TTATAGTGGTTTA AATT TAAACCACTATAG        TTGTTTTCGAGTTTC
   NMB1586   8 100   5 1649009 .. 1649035 + -15.3  -3.68619   CCGGAACTTGAAAAA         TGCCGTCTGAA CACGC TTCAGACGGCA         TTTCCATCCGTTCGG
      argF  11  93  34 1635730 .. 1635766 + -15.3   -2.9627   AATTCATCCGCAACA    CAGATACCGTCTGAACA CGA TGTTCAGACGGTATCCA    TATATAGTGGATTAA
  pivNM-1A  10  75 280 1609293 .. 1609320 +  -2.6  -5.22039   GGGTAACTTCCACTT        CGTCATTCCCAC GAAA GTGGGAATCCAG         TTTTTTGAGTTTCAG
  pivNM-1A  10  75 435 1609448 .. 1609475 +  -2.6  -5.22039   CACGAACCTACATTC        CGTCATTCCCAC GAAA GTGGGAATCCAG         TTTTTTGAGTTTCAG
   NMB1539   6  75 433 1593391 .. 1593418 +  -2.6  -5.22039   CACGAACCTGCATCC        CGTCATTCCCAC GAAA GTGGGAATCCAG         TTTTTTGAGTTTCAG
   NMB1529   2  55 244 1580694 .. 1580720 +  -6.4  -3.00419   CAGACAGTACAAATC         GTACGGCAAGGC AAG GCAACGCCGTAC         TGGTTTAAATTTAAT
   NMB1524   9 100 136 1574223 .. 1574245 +   -12  -5.27476   TTTAAAATAAAAAAA           TCGGCAGTGA ATT TCCCTGCCGA           TTTTATTTTGTTACA
    ackA-2  10 100  20 1567490 .. 1567511 + -12.3  -5.61596   TTATCCGCACACGAA           CTGCCTCCG GAAA TGGAGGCAG            TTTTTTTATCCGGCT
    ackA-2  10 100 475 1567945 .. 1567969 + -15.1  -3.55444   CCTTTCTGACAAAAA          TGCCGTCTGAG AAC TTCAGACGGCA          TTTGAAACATCGGAA
   NMB1508   9 100   7 1558632 .. 1558666 + -14.4  -4.07568   ATCAAATAACAACAA     TGCCGTCTGAACGC ACCAACA GCCTTCAGACGGCA     TTTTGCAGACAGACC
   NMB1497   8 100  31 1546068 .. 1546094 + -15.3  -4.41348   TGTAGAAAACCGCAA         TGCCGTCTGAA AGCCC TTCAGACGGCA         TTTGTTTCCCCAAAC
   NMB1489   4  56 458 1538249 .. 1538261 +  -4.7  -3.59262   CACGCCTGCCGTCCA                GCCGC AAC GCGAC                TTTGCCGCTGTCCAA
   NMB1482   8 100 308 1530237 .. 1530263 + -18.2   -3.6288   CGCCAAAAACAAAAA         TGCCGTCTGAAA ACC TTTCAGACGGCA         TTTCCAACTTGATTT
   NMB1475   8 100  18 1526117 .. 1526141 + -17.3   -5.4505   CCGCCCGCACAAAAA          TGCCGTCTGAA GGC TTCAGACGGCA          TTTTTTGTTCAAACA
      clpB   6 100  21 1523370 .. 1523405 + -22.8  -5.31275   TCCTGCTGTTGAAAA    TGCCGTCTGAAACGGG AATC TCCGTTTCAGACGGCA     TTTTTTATCCTCGGC
       ppx   9 100 133 1518166 .. 1518187 + -14.5  -4.10672   CACATAACCCAAAAA           CCGCCTGAA AATC TTCAGGCGG            TTTCGTTTGGGTTGC
      fumC   4  95  19 1507992 .. 1508019 + -12.1  -4.28774   TTCCCTCAAATAAAA        TGCCGTCTGAA ACCTCG TTCGGACGGCA         TTTTCCGTTGCCTGC
   NMB1452   5 100  67 1501703 .. 1501727 + -15.1  -3.35542   ATTTGCAAACAAAAT          GCCGTCTGAAG GGC TTTCAGACGGC          GTTTTTCAGGCTGCG
   NMB1438   4 100  18 1479758 .. 1479793 + -17.7  -4.09822   AGTTGTTCGCAAAAA    TGCCGTCTGAAACCC GAAACA GGGCTTCAGACGGCA     TTTGTATAGTGGATT
      aroA   4  54 467 1473166 .. 1473176 +  -3.2   -3.8698   ACGGCTTGGATTTGC                 CGGA CTG TCTG                 TTTGGGTTTCGGTTG
   NMB1428   5 100  19 1466279 .. 1466305 + -15.3  -3.51232   GCACGGCGCAAAAAA         TGCCGTCTGAA AGCCC TTCAGACGGCA         TTGGTTTCCCAAAAC
   NMB1424   5  74  57 1461026 .. 1461067 + -10.9  -2.82892   ATCCGTACCGCCATA CAAAATGCCGTCTGAATCC AATC GGGTTCAGACGGCATTGCC  ATTTCAACTGTTTTT
      frpC   6 100  36 1449151 .. 1449177 + -10.3  -5.19251   GCTTAAACTGAAAAA         CAGCAATCAAG TTTAT TTTGATTGCTG         TTTTTCTTAATATTG
      sodC   4 100  22 1427667 .. 1427688 +  -8.7  -5.17353   TGTTCGAAACGAAAA           GTGCGGTGA ATTT TGACCGCAC            TTTTTTGCTAGATAT
   NMB1386   5  69 209 1414005 .. 1414039 +  -7.9  -3.82946   CAAATAGTACGGAAC    CGATTCACT-TGGTGC TTCA GCACCTTAGAGAATCG     TTCTCTTTGAGCTAA
   NMB1368   1 100  25 1393592 .. 1393626 + -18.1   -4.6856   TGCCGCATAAACCAA    TGCCGTCTGAAAC-CG ATTT CGAGTTTCAGACGGCA     TTTTTGCAATGTTTC
   NMB1361  10 100  20 1385422 .. 1385454 + -19.4  -4.64334   GCCAAAACACAAAAA      TGCCGTCTGAAACA TCTGC TGTTTCAGACGGCA      TTTTATTCGGGCGTT
   NMB1352   7  73  13 1375757 .. 1375791 + -10.7  -3.01422   TAATCGGCTCTAGCG     CAAACCCGATGCCGT CTGAA GCGGCACGGGGTTTG     TCATTTCTGCCAGTA
     lpdA2   7 100  42 1365999 .. 1366023 + -17.3  -4.89567   GTTTATTTGAGCAAA          TGCCGTCTGAA ATG TTCAGACGGCA          TTTTCTATTTTACAG
   NMB1337   3  60 208 1356278 .. 1356292 +  -2.8  -4.25104   ATCCCCGCGCTGTTT               CAATAC GCC GTTTTG               TTTTAATGAAAACAA
   NMB1329   3  51 381 1348262 .. 1348272 +    -4    -3.445   AAAATCTTATAATCA                 TCAA AAT TTGA                 ATTTTTAATAAATAA
   NMB1319   4  79 164 1338065 .. 1338111 + -12.5  -2.89608   GAAAAACAAAACAAA TACCGTCTGAAACCACATTCCGA CAA TCGGCA-G-GGTTTCAGACGGCA TCTGATAATTTCAAT
      gcpE   8 100 394 1329114 .. 1329138 + -17.3  -2.73529   GCAGCTTGAAACAAA          TGCCGTCTGAA CGT TTCAGACGGCA          TCGGTTTCTCTCAGG
   NMB1293   5 100  15 1309942 .. 1309969 + -18.6  -4.19817   ATCCCATATAAAATA        TGCCGTCTGAAC ACAG GTTCAGACGGCA         TTTTCCATAGATACA
   NMB1286   8 100  13 1302800 .. 1302825 + -19.1  -4.86731   TAATACCGTCAAAAA         GCCGTCCGAAC CAAT GTTCGGACGGC          TTTTATTTCAACAAA
       gcr   4 100  78 1292203 .. 1292235 + -14.2  -4.08692   AAAAGGATGCAAAAA      TGCCGTCCGAACCG AAACG TGGTTCAGACGGCA      TTTTAAAAAACATTA
   NMB1259   8  79  96 1268683 .. 1268698 + -10.4  -3.64716   CGCCCGTTTTCAGAA              TGCCCG CCTG CGGGCA               TATTTTGCCCGATCA
   NMB1250   6  63 338 1257702 .. 1257728 +  -8.6  -3.04983   GATTAACAAAAACCG         GTACGGCGTTGC CTC GCCTTGCCGTAC         TATCTGTACTGTCTG
      ruvB   7  91   6 1250967 .. 1251000 + -11.2  -4.35044   CGAAAAATAACGCAA     TGCCGTCTGAAA CAGAGCTAAT TTTCAGACGGCA      TTTCTATTTCAATCA
   NMB1236   9 100  15 1243517 .. 1243541 + -17.3  -4.27316   AACCGCCCGGAAAAA          TGCCGTCTGAA GGC TTCAGACGGCA          TTTTGCATTGGCGGC
   NMB1232   4  67 309 1239552 .. 1239568 +  -3.6  -4.67353   GTTCAAATTCGGGCA              GGCAGC TTACC GCTACC              TTTTTAAATCCGTCC
   NMB1229   7 100  18 1234935 .. 1234956 + -13.1  -5.14563   TGGACCGATAAAAAA           GCCGATTCT TTAA AGAATCGGC            TTTTTTCATAAAAAA
       ung   2  55 244 1226725 .. 1226735 +  -2.4  -4.08945   ATGATTGAGCTGCAC                 GCCG GTA CGAC                 TTTTGACGACATCGT
   NMB1219   5  95 147 1224322 .. 1224358 + -11.6  -4.25848   GGGTTTAAATAAAAA    TGCCGTCTGAACCCCG AAAAC TGGACTTCAGACGGCA    TTTTCATCACGGCTT
   NMB1210   9 100   6 1212632 .. 1212661 + -16.5  -4.03769   GAAACAATAAAACAA       GGCTGCCTGAAAG TTTC CCTTCAGGCAGCC        TTGTTTCAGTTCTCT
   NMB1200   5 100 277 1204962 .. 1204998 + -22.5   -4.8622   TGAACGGACAAAAAA    TGCCGTCTGAAACCCGA AAA TCAGGTTTCAGACGGCA    TTTTTCCTTGAAAAG
    bioB-2   3 100  12 1186012 .. 1186048 + -15.3  -3.85698   TTGACGATTGAAAAA    TGCCGTCTGAAACCC GGAAAAA GGCTTTCAGACGGCA    TTTGTCCGGACGGCA
   NMB1159   7 100 202 1167559 .. 1167591 + -19.3  -3.68302   TAAATTTGAATAAAA      GGTTCGGGTTCTGCA AAA TACAGAACCCGAACC      TTGTTCGGATATTGA
   NMB1159   7 100 298 1167655 .. 1167697 + -26.6  -3.94634   CAAGTATCAAGATTC GCATATGCCGTCTGAAGCTC GGA GAGGTTCAGACGGCATATGC TTATTTGGGCTGCTC
    bioB-1   3 100  12 1153976 .. 1154012 + -15.3  -3.85698   TTGACGATTGAAAAA    TGCCGTCTGAAACCC GGAAAAA GGCTTTCAGACGGCA    TTTGTCCGGACGGCA
   NMB1120   7  76 258 1134018 .. 1134046 + -11.9  -2.70354   AAAGGCATAAGATAA        TCCCCGTTTAA CAGACCA TTAAACGGGGA        TAAATTTGTGCAAAA
   NMB1116   4  87  82 1132207 .. 1132238 + -11.4   -4.0098   GCGGGAAAGGATAGT      CGGGCGCGCCCGAT AAGC AGCGGCCGCCCCCG       TTATTTCAATTGGGC
      argB  10  74 290 1096316 .. 1096327 +  -3.6   -5.0538   GATCCGTCATTCCCG                CCGG GCAT CTGG                 TTTTTTGAAATCCGG
   NMB1071   5 100  32 1092857 .. 1092893 + -13.2  -4.56775   AACCAAACGTAAAAA   TACCGTCTGAAAC-CGG ATTT CCATGTTTCAGACGGTA    TTTTTCACAGGCGGT
    ftsK-1   8 100  18 1087439 .. 1087466 +   -15  -4.92783   TTTTGCAAATGGAAA        TGCCGTCTGAAG ACTG TTTCAGACGGCA         TTTTTATAGTGGATT
   NMB1064  12 100 361 1082991 .. 1083017 +    -8  -5.47159   TTTTTTTAAGAAAAA         GCCTTGGTGG TTTTATC CTGCCAAGGC         TTTTTCTTTGTTACA
   NMB1059   9 100  22 1078783 .. 1078809 + -15.3  -5.04325   TTTGAGTTTTTGAAA         TGCCGTCTGAA ATGTG TTCAGACGGCA         TTTTTGTCATTTGAC
   NMB1049  10  69 187 1067313 .. 1067347 +  -7.9  -3.82946   CAAATAGTACGGAAC    CGATTCACT-TGGTGC TTCA GCACCTTAGAGAATCG     TTCTCTTTGAGCTAA
   NMB1043   9 100   8 1060193 .. 1060233 + -16.5  -3.36216   ATAACTAATTTTTAA  CATCCTTATTGTTATATCA TGA TGAAATGACAATAAGGATG  GTTTTCTGCTTTGGC
   NMB1043   9 100 322 1060507 .. 1060535 +   -19  -4.90869   AATTCACTATAAAAA        CCCCGAATCCTG ATTGG CAGGATTCGGGG        TTTTTGATTGCTGGT
   NMB1028   9 100  24 1043134 .. 1043168 + -23.1  -4.03978   ATTGATATAACAAAA     TGCCGTCTGAAGCAG CATCC CTGCTTCAGACGGCA     TTTGTCTGCAACGTT
   NMB1014  10  61 365 1030041 .. 1030065 +  -8.6   -2.7122   CGAGTTCAATGTAGG          CGGAGAAAAG ATATA CCTTTCTCCG          ATTATGGATTTGTTT
   NMB1014  10  61 386 1030062 .. 1030073 +  -2.2  -4.41348   AAAGATATACCTTTC                TCCG ATTA TGGA                 TTTGTTTAACGGGGA
   NMB0999   9 100 177 1020151 .. 1020177 + -18.2  -4.55908   CCGCTCCAAAGCAAA         TGCCGTCTGAAA ACC TTTCAGACGGCA         TTTGTTGTCTTTATT
   NMB0990  13  69 225 1004526 .. 1004552 +  -8.6  -3.61175   ATTAAATTTAAACCA         GTACGGCGTTGC CTC GCCTTGCCGTAC         TATTTGTACTGTCTG
   NMB0977  14 100   8  992195 ..  992217 +  -8.5  -5.20222   TCGGCTAATTAAAAA           TCCATCTTC AACAC GGAGATGGA           TTTTGTTTGTTTCGT
   NMB0977  14 100 122  992309 ..  992343 + -11.6   -5.0538   CCCAATGCAAAAAAA     TCACTGCAAACCTT CATAAAC GGGGTTTGCAGTGA     TTTTTTCAAATCAAA
   NMB0963   8  53 307  982447 ..  982481 +  -6.5  -2.62192   CGGCTGAAACCGAAC    GAATTG-GATTCCCGC CTGC GCGGGAATGACAACTC     ATTAGTTACCTAAAA
   NMB0963   8  53 454  982594 ..  982628 +  -6.5  -2.62192   CGGCTGAAACCGAAC    GAATTG-GATTCCCGC CTGC GCGGGAATGACAACTC     ATTAGTTACCTAAAA
      sucD  10 100  30  976180 ..  976215 + -20.6  -5.06089   TGATTGAACATCAAA    TGCCGTCTGAAACCGG AAAT CGGGTTTCAGACGGCA     TTTTGTTTGTCATTT
       efp   7 100  18  952404 ..  952430 + -18.2  -6.10295   TGCCGCATTGAAAAA         TGCCGTCTGAAA ACG TTTCAGACGGCA         TTTTTTTTATATTCG
   NMB0930   7 100  14  946812 ..  946846 + -21.7  -4.42235   GATTTTGAAAATGAA     TGCCGTCTGAAACAG AATCC CTGTTTCAGACGGCA     TTGTTTTTGAGGCTT
       pip   9 100  19  942829 ..  942850 + -10.9  -5.10933   GTTCCGCATAAAAAA           GCAGCTTCT GTTT GGAAGCTGC            TTTTGTTTTGAATGG
   NMB0912   7 100   5  927195 ..  927233 + -23.4  -3.64682   GTGCCGAATAAGCAA   CCGCCCGAACCTGTAA GAAAAGA TTACAGGTTCGGGCGG   TTTCAGCATTTAATC
   NMB0900   4 100  38  920614 ..  920628 +  -8.5  -5.85737   GTCTGAATGTGAAAA               CGCCC TAATC GGGCG               TTTTTTTATTGCTGT
      ilvA  12 100  10  899896 ..  899934 + -23.4  -3.84961   GCCTGACGCTTGAAA   GCACAATGCCGTCTGAAA GCC TTTCAGACGGCATTGCGC   TTTCATGGTTAAATC
   NMB0867   5 100  17  887499 ..  887527 + -24.7  -4.32482   GAGAGGGAACGCAAA        CCCGTATCGGCGG ATG CCGCCGATACGGG        TTTTACATTATCGAT
   NMB0848   6  95  19  875130 ..  875166 + -13.2  -4.33258   GAGGTGAACGGCAAA   TGCCGTCTGAAACCC GACGATAA GGGT-TCAGACGGCA    TTTATATTTCAGGCT
   NMB0844   8 100  32  871738 ..  871765 + -11.4  -4.99035   ATAAAGAAACGGATA        CGGATACGG-AGC TTG GCTTCCGTATCTG        TTTTTCTCTGCCTGA
   NMB0835   4 100   6  861641 ..  861664 + -15.4   -5.1417   CGATATTTGACAAAA          TGCCGTCTGA AATT TCAGACGGCA           TTTTTGATTTTATGC
   NMB0805   8  78 155  832453 ..  832465 +  -6.2   -4.6856   CAGTTCGCACATACG                GCGG ATTTG CCGC                TTTTTACCCTGTTTC
   NMB0789   8  77 448  818427 ..  818438 +  -7.2  -4.49556   TCATTTCGCCGGCAA                CCGG CGCG CCGG                 TTTCTTTCATGGCGG
      radA   7 100   8  809407 ..  809435 + -16.9  -4.13995   GGGAATAAACGGAAA        TGCCGTCTGAAAT CGG GTTTCAGACGGCA        TTTGGTTTGTGGCGG
   NMB0764   8 100 112  793103 ..  793130 + -17.2  -3.74526   GTGAGGAATAGCAAA        TGCCGTCTGAAA CTAT TTTCAGACGGCA         TTCTTGGCTTCCTGG
   NMB0744   6  84  29  777600 ..  777622 +  -4.7  -5.40474   GTTTGTGTTCCTTTT           GCGCCCCCT TTTCC AAGGGGCGA           TTTTTTTGCACGCGT
   NMB0716   8 100  17  747785 ..  747820 + -24.2  -4.74917   AAGGTTTGATTTGAA    TGCCGTCTGAAGCCGG ATTG CCGGTTTCAGACGGCA     TTTTGTCTGTTTAGT
   NMB0710  11  89 366  742262 ..  742293 +    -5  -5.76237   GCGGTCGTTGTCGAT      GCTGCCGACCGCTTC GAC GAGGCGGGCG-CGGA      TTTTTTCTTTATGTG
      trpB   6 100 124  725653 ..  725681 + -13.3  -5.16132   AATCCACTATAAAAA        TGCCGTCTGAA GCCTGAG TTCAGACGGCA        TTTTATTTTGCTATG
       era   9 100  26  713039 ..  713065 + -10.9  -4.90778   TGAACTTTACGCAAA         TGCCGTCCGAA CAGGT TTCAGACGGCA         TTTTGTTTCAATCGG
      pyrC   6 100  17  709455 ..  709485 + -16.3  -4.24075   GGGCTGGAAACAAAA       TGCCGTCTGAAGG GAGGG CTTTCAGACGGCA       TTTGTGTTGCTGACT
   NMB0660   5 100  10  687364 ..  687390 + -18.2  -5.80003   TTTTAAAAGACAATA         TGCCGTCTGAAA AGT TTTCAGACGGCA         TTTTTTATTTCTTCC
   NMB0625   8  84 114  658977 ..  659012 +  -8.4  -4.65747   AATTGCAGGCAAAAA    TGCCGTCTGAAAGCC TTTTTTC GGGTT-CAGACGGCA    TTTTATTGCCGATTG
   NMB0619   9 100  29  652739 ..  652769 + -19.2  -4.48741   GGTTTGAAGGCGGAA       CTGCCGTCTGAAAT CAG GTTTCAGACGGCAG       TTTTATAGTGGATTA
   NMB0614   9  56 229  645056 ..  645070 +    -7  -2.77192   GATTTTCAGGCTTCA               GACGGC ATA GCCGCC               CTTATTCCACGCGTT
   NMB0585   8 100  36  618055 ..  618081 + -10.3  -5.19251   GCTTAAACTGAAAAA         CAGCAATCAAG TTTAT TTTGATTGCTG         TTTTTCTTAATATTG
   NMB0580   6 100  12  608385 ..  608417 + -12.1  -5.64321   ATAATATTGAAAAAA      CCGGCCGAAACTT TAAAAAC GAGTTTCGGTCGG      TTTTTCTTTTCTTGT
      grpE   7 100  75  590494 ..  590529 + -18.5  -4.48741   GAAGTAAAGCGGCAA    TGCCGTCTGAA-CCCG CCTGT CGGGCTTCAGACGGCA    TTTTATAGTGGATTA
      priA   2 100  16  579217 ..  579244 + -17.2  -5.07486   TTATTGGCAATCCGA        TGCCGTCTGAAA ACCG TTTCAGACGGCA         TTTTTATTCCGGATC
   NMB0545  10 100 113  570505 ..  570531 + -19.6  -3.74792   CAAATCCATAAAAAA         TGCCGTCTGAAC AGC GTTCAGACGGCA         TTTCGATGTGTACTG
   NMB0542   5 100  19  563931 ..  563964 + -17.6  -4.41348   CAAACGGCGGAAAAA     TGCCGTCTGAAGCC TTTTTC GGTTTCAGACGGCA      TTTGTTTGGCGGGGC
      hemC   6  95 352  561769 ..  561800 + -13.1  -4.36262   TTAACAAAAAACAGA      TGCCGTCTGAACT GGTTAA GGTTCGGACGGCA       TTTTCATATGGCTGT
   NMB0536   8 100  15  558908 ..  558941 + -16.2  -5.19879   AGCGGATAAGCGAAA     TGCCGTCTGAAACT TGCAAC GGTTTCAGACGGCA      TTTTTATGTTTGGCG
   NMB0529   8 100 239  549421 ..  549454 + -22.7   -5.0916   TTAGGGAAAACGAAA     TGCCGTCTGAAACAG CATT CTGTTTCAGACGGCA      TTTTTCTGTTGCCGC
   NMB0529   8 100 300  549482 ..  549508 + -19.5    -3.727   CGCCAAAAGGAAAAA         CCGCCTCGGCA ATGGA TGCCGAGGCGG         TTTGAATATGGTCGG
   NMB0479  11 100 179  501317 ..  501340 + -11.1  -5.07652   AGCCAAATTTCAAAA          CCCTCTAAG TATTTT CTTAGAGGG           TTTTGTTTTACCGGC
   NMB0455   7 100  17  468290 ..  468316 + -15.3  -4.86385   GAAAGTGTACAAAAA         TGCCGTCTGAA AAATG TTCAGACGGCA         TTTATTTTTCGGAAT
   NMB0400   8  74 254  405064 ..  405081 + -11.3  -2.92442   TGGATGGATTCGTCA             TTCCCGC GCAG GCGGGAA              TCTAGTCTGTTCGGT
      pgmB   8 100  33  396237 ..  396264 +  -9.9   -5.0925   GTCAAGGAAGCAAAA        GACCGTCTGAA CAGTGT TTCAGACGGCC         TTTTTGCTTTTAGAA
   NMB0365   2 100  51  371212 ..  371240 + -16.2  -3.76952   CGTTTGACTCTCCAA        TGCCGTCTGAAA ACCGG TTTCAGACGGCA        TTTGCGTTCAGTGAG
   NMB0356  11 100 269  363965 ..  363984 +  -3.5  -5.81412   CCTCTGGCCACCAAA            AAACCGC CTTGAA GCGGTTA             TTTTTTTTGCCTGCC
   NMB0356  11 100 422  364118 ..  364145 + -14.3  -4.66537   AAGGCAGAAAGCATA        TGCCGTCTGAA TGATAT TTCAGACGGCA         TTTTATATTGCGGCG
   NMB0348   9 100  22  357093 ..  357117 + -17.3  -4.04319   GCTGTATGTGTGAAA          TGCCGTCTGAA GGC TTCAGACGGCA          TTTGTGCGTTTGTCG
      pilF   5 100  16  339087 ..  339118 +   -16  -3.84719   GTTTGAGAATGAAAA      TGCCGTCTGAAGCG TGTT TGTTTCAGACGGCA       TTTGACTTTCAGGGT
      rpmG  10 100  15  333002 ..  333029 + -18.6  -4.57057   ATTTCAGTTTGAAAG        CAAAGCCTCCGA CTGC TCGGAGGCTTTG         TTATTTTTATCGTGT
      rpmG  10 100 151  333138 ..  333163 + -16.3  -3.60818   TTCATAACACAAAAA         TGCCGTCTGAA ACGT TTCAGACGGCA          TTTCGGCAGTTTTCA
   NMB0315   7 100  25  327459 ..  327496 + -25.9  -3.99405   CGGCGACGAAAACAA   TGCCGTCTGAAAACCTG CAAA CAGGTTTTCAGACGGCA    TTTATAGTGGATTAA
      folA   7 100 333  318354 ..  318380 +   -16  -4.62471   ATGGTTGTCGGAGAA         TGCCGTCTGAAG CCG TTTCAGACGGCA         TTTTTCCAGCTTGAG
      purB  13 100  18  292651 ..  292678 + -18.6  -4.62069   GTTTACTGAAACCGA        TGCCGTCTGAAC GCGC GTTCAGACGGCA         TTTTTAAGATAACGG
   NMB0273  15 100 116  275409 ..  275444 + -14.8  -3.91911   TTTAAATAGAGGCAA    TGCCGTCTGAAACTTG GTAA CGGGCTTCAGACGGCA     TTTCGTTCCAATACC
   NMB0273  15 100 176  275469 ..  275488 + -10.7  -5.08601   AATACCGCCAACACC            GCCGCAC CGTAAC GTGCGGC             TTTTTCTTCGCCTAC
   NMB0260   7 100  -9  264996 ..  265022 + -18.2  -4.56702   AGACAAGCATAGGAA         TGCCGTCTGAAA CCC TTTCAGACGGCA         TTTGTTTCATTCAAG
   NMB0234   3  54 396  243053 ..  243063 +  -2.6  -3.85156   CTTTGTAATTGATTA                 TATT CAT AATA                 ATTTTATTTTTGTTT
      glnE   5 100 340  233593 ..  233616 +  -8.2  -5.14163   GATTCAAGAATAAAA          CACTTGGC GTTTCGTA GCCAAGTG           TTTTTCTTGGTCGGT
   NMB0217   1  47 168  224319 ..  224351 +  -4.8  -2.72144   ACCGAAACTCAACGA     ACCTG-GATTCCCGC TTTC GCGGGAATGACGGGG      GTTTGGCGGGAATGA
      prlC   3 100 418  220271 ..  220307 + -13.8  -4.48741   TGAATTTGATAAAAA    TGCCGTCTGAAACGGT CAAAC AACGCTTCAGACGGCA    TTTTATAGTGGATTA
      kefB   3  87 265  211761 ..  211777 +  -7.3  -5.24129   CGCCAAGTTTCAAAA              TACTGAC TCT GTCGGTA              TTTTTTATACACGGG
       aat   9 100 193  207242 ..  207280 + -15.5  -4.88405   GGTGAAAATGAAAAA   TGCCGTCTGAAACTTGA AAACA TCGGGTTTCAGATGGCA   TTTTGTTTGACGGTT
   NMB0202  13 100  29  204361 ..  204391 + -12.7  -4.53705   AGCCTGTCGGCAAAA       TGCCGTCTGAACA ATATC TTTTCAGACGGCA       TTTTGTATGGGGGTT
   NMB0191   7 100 377  189814 ..  189841 + -14.2  -5.22039   TCCAACCCTGAGACT        CCGGATTCCTGT TTTC GCGGGAATCCGG         TTTTTTGAGTTTCAG
   NMB0173   8 100 283  168375 ..  168404 + -19.5  -4.22554   ATCCACTATAAAAGA       GGCCGTCTGAAAA ACAT TTTTCAGACGGCC        TTGTTTATTCAATCA
      topA   5 100  21  129001 ..  129037 + -19.7  -4.62002   GGTTGGTTTGAAAGA    GAAAAGGTCGTCTGAAA AAT TTTCAGACGACCTTTGC    TTTTCTGTGATTGGT
   NMB0102  11  69 375  111508 ..  111527 +  -2.9  -4.90917   AACAAAATCAGTATT            TTTTGGC ACGATG GCTAAAA             TTTTTCCTTCCATTT
   NMB0096   5  95  62  105915 ..  105944 + -12.9  -4.29034   GCCCAACAAAATAAG       TGGACAGGTCAGG TTAT CTTGACCCGTCCA        TTCTCTTTTTTATTT
   NMB0087  10 100  19   99371 ..   99406 + -17.8  -4.09685   GAAAATTGACGGAAA    TGCCGTCTGAAACC CTGTTATC GGTTTCAGACGGCA     TTTTGACCAATACGG
   NMB0087  10 100 366   99718 ..   99751 + -20.5  -3.73068   TCGAGCCTAAAACAA     TGCCGTCTGAAACGG AAAT CTGTTTCAGACGGCA      TTGTTACATTCAAAC
      ermC   1 100  -2   76426 ..   76462 + -17.6  -4.81551   AAATTATTTAATAAG    TAAGTTAAGGGATGCA TAAAC TGCATCCCTTAACTTG    TTTTTCGTGTACCTA
   NMB0060   7 100  15   70329 ..   70353 + -17.3  -5.28176   GGCTGTCGGAAAAAA          TGCCGTCTGAA ACG TTCAGACGGCA          TTTTTTATCGGTAAA
   NMB0047   7 100 308   45671 ..   45728 +  -8.4  -5.49809   ATTTATCGGAAAAAA CAGAAACCGTTC-TGCCGTCATTCCCGC GCAG GCGGGAATC-CGGCTTGTTCGGTTTCGG TTTTTTTGAGGTTTC
   NMB0036   9 100  18   35996 ..   36031 + -18.4  -4.76802   CCGCCATATAAAAAA    CGCCGTCCGAACCT TGCCAAAC GGGTTCGGACGGCG     TTTCTTGTTTTTGGG
   NMB0036   9 100 436   36414 ..   36448 + -17.2  -2.82317   ATGTTTGTTTTGGGG     TGCCGTCTGAAACCTG AAA CCGGCTTCAGACGGCA     TAGCTTTATTGTTTG
      hprA   5 100  25   25629 ..   25661 + -17.2  -4.20918   GATTGCGGAAAAAAA     TGCCGTCTGAACGCC TCAA GG-GTTCAGACGGCA      TTTCTTGAGATTCCC
   NMB0016   5 100 109   14263 ..   14296 + -13.3   -4.4267   TCCCACGAACCTACA     TTCCGTCATTCCCAC GAAA GTGGGAATGATGAAA      TTTTGAGTTTTAGGA
   NMB0009   9 100  15    6229 ..    6260 + -17.5  -6.02914   ATCGCCACACAAAAA      TGCCGTCTGAAAC CATTTC GTTTCAGACGGCA       TTTTTTTTATATCAA

SUMMARY

357 putative operon ends contain 2419 possible terminators.
Percent operon ends hit by terminators of confidence >= x:
	x	#>=x	hits>=x	%hits>=x
	100	283	247	224	63 %
	99	283	247	224	63
	98	283	247	224	63
	97	283	247	224	63
	96	283	247	224	63
	95	309	265	237	66
	94	309	265	237	66
	93	326	278	240	67
	92	326	278	240	67
	91	332	283	244	68
	90	337	286	245	69
	89	341	289	247	69
	88	347	294	251	70
	87	353	299	255	71
	86	360	303	257	72
	85	361	304	257	72
	84	372	313	261	73
	83	379	317	262	73
	82	388	324	262	73
	81	393	329	264	74
	80	403	335	265	74
	79	420	345	268	75
	78	432	350	270	76
	77	441	358	272	76
	76	452	366	276	77
	75	471	379	281	79
	74	486	392	286	80
	73	504	407	291	82
	72	516	415	294	82
	71	530	427	297	83
	70	541	435	297	83
	69	600	484	308	86
	68	608	488	308	86
	67	637	515	310	87
	66	666	528	313	88
	65	683	539	315	88
	64	709	555	316	89
	63	737	578	319	89
	62	755	595	320	90
	61	851	644	324	91
	60	858	651	326	91
	59	907	686	328	92
	58	963	727	332	93
	57	977	734	333	93
	56	1060	799	336	94
	55	1152	873	342	96
	54	1214	919	345	97
	53	1276	966	347	97
	52	1336	1008	348	97
	51	1427	1050	352	99
	50	1497	1103	353	99
	49	1661	1218	354	99
	48	1661	1218	354	99
	47	1804	1313	355	99
	46	1828	1329	355	99
	45	1960	1418	355	99
	44	2049	1471	355	99
	43	2166	1559	356	100
	42	2253	1619	357	100
	41	2298	1656	357	100
	40	2346	1683	357	100
	39	2419	1735	357	100
	38	2419	1735	357	100
	37	2419	1735	357	100
	36	2419	1735	357	100
	35	2419	1735	357	100
	34	2419	1735	357	100
	33	2419	1735	357	100
	32	2419	1735	357	100
	31	2419	1735	357	100
	30	2419	1735	357	100
	29	2419	1735	357	100
	28	2419	1735	357	100
	27	2419	1735	357	100
	26	2419	1735	357	100
	25	2419	1735	357	100
	24	2419	1735	357	100
	23	2419	1735	357	100
	22	2419	1735	357	100
	21	2419	1735	357	100
	20	2419	1735	357	100
	19	2419	1735	357	100
	18	2419	1735	357	100
	17	2419	1735	357	100
	16	2419	1735	357	100
	15	2419	1735	357	100
	14	2419	1735	357	100
	13	2419	1735	357	100
	12	2419	1735	357	100
	11	2419	1735	357	100
	10	2419	1735	357	100
	9	2419	1735	357	100
	8	2419	1735	357	100
	7	2419	1735	357	100
	6	2419	1735	357	100
	5	2419	1735	357	100
	4	2419	1735	357	100
	3	2419	1735	357	100
	2	2419	1735	357	100
	1	2419	1735	357	100
	0	2419	1735	357	100
