# Supplementary material for: Rapid, accurate, computational discovery of Rho-independent transcription terminators illuminates their relationship to DNA uptake
Source: Genome Biol. 2007 Feb 21;8(2):R22. doi: 10.1186/gb-2007-8-2-r22 (PMC1852404; doi:10.1186/gb-2007-8-2-r22)
Supplement: Additional data file 2 — As described in the text, the entire robust tail-to-tail region is searched; if the region is less than 500 nt, then the 500 nt downstream of the stop codon is searched (stopping if a gene start is encountered). In the case of ties, all terminators with the high score are output. [file gb-2007-8-2-r22-S2.zip › Neisseria_meningitidis_Z2491.ttperf]

   NMA0025   3  54 399   18979 ..   18989 -  -2.6  -3.85156   AAACAAAAATAAAAT                 TATT ATG AATA                 TAATCAATTACACAG
      glnE   5 100 340   28263 ..   28286 -  -8.2  -5.14163   ACCGACCAAGAAAAA          CACTTGGC TACGAAAC GCCAAGTG           TTTTATTCTTGAATC
   NMA0046  14 100 188   36548 ..   36574 - -18.2  -3.70902   CCGCCGACATCGAAA         TGCCGTCTGAAA CCG TTTCAGACGGCA         TTTTTATAGTGATTA
   NMA0049   2  71 207   41556 ..   41583 -  -3.4  -4.85433   ACAGAAATTCAAAAA        CAGAAATCCCAA ACCC TCGGCATTCCCG         CCAAACCCCCGTCAT
   NMA0053   4  88  67   45569 ..   45605 -    -8  -5.03715   AGGACTGCCAAAAAA    TGCTGTCTGAAGCGTT GTTTG ACCGTTTCAGACGGCA    TTTTTTATTTTTTGG
   NMA0060   3  87 265   54406 ..   54422 -  -7.3  -5.24129   CCCGTGTATAAAAAA              TACCGAC AGA GTCAGTA              TTTTGAAACTTGGCG
       aat  10 100 196   58904 ..   58942 - -16.9  -4.88405   AACCGTCAAACAAAA   TGCCGTCTGAAACCCGA TGTTT TCAAGTTCCAGACGGCA   TTTTTCATTTTTCAC
   NMA0067   5 100 216   61796 ..   61826 - -12.7  -4.53705   AACCCCCATACAAAA       TGCCGTCTGAAAA GATAT TGTTCAGACGGCA       TTTTGCCGACAGGCT
   NMA0076   9 100 378   74952 ..   74979 - -14.2  -5.22039   CTGAAACTCAAAAAA        CCGGATTCCCGC GAAA ACAGGAATCCGG         AGTCTCAGGTTTGGA
   NMA0096   9 100 324   97337 ..   97366 - -19.5  -3.82604   TGATTGAATCAACAA       GGCCGTCTGAAAA ATGT TTTTCAGACGGCC        TCTTTTATAGTGGAT
      topA   5 100  21  139285 ..  139321 - -19.7  -4.62002   ACCAATCACAGAAAA    GCAAAGGTCGTCTGAAA ATT TTTCAGACGACCTTTTC    TCTTTCAAACCAACC
   NMA0174  11  69 375  156787 ..  156806 -  -2.9  -4.90917   AAATGGAAGGAAAAA            TTTTAGC CATCGT GCCAAAA             AATACTGATTTTGTT
   NMA0179  15 100 253  161919 ..  161952 - -20.5  -3.89346   GTTTGATTGTAGAAA     TGCCGTCTGAAACAG ATTT CCGTTTCAGACGGCA      TTGTTTTAGGCGCGA
   NMA0207   6 100  15  190431 ..  190455 - -17.3  -4.96848   CTTTCCAGATAAAAA          TGCCGTCTGAA CGC TTCAGACGGCA          TTTTTTCCGACAGCC
   NMA0221  10  74 170  209391 ..  209408 - -11.3  -2.92442   ACCGAACAGACTAGA             TTCCCGC CTGC GCGGGAA              TAACGGCTGCAGATG
   NMA0236   9  84 110  221653 ..  221676 - -10.4  -3.90291   AGTCTGTTAACGAAA          TTTGACGCAT AAAA ATGCGCCAAA           AATTTTTCAATTGCC
       pgk  12 100 365  239741 ..  239768 - -12.1  -4.62904   AAACACCGTCAAAAA        TGCCGTCCGAA CCCGTT TTCAGACGGCA         TTTCAATTTGCCAGT
       pgk  12 100  19  240081 ..  240114 - -16.2   -4.9725   ACCGCCACACAAAAA     TGCCGTCTGAAACA GCACAA CGTTTCAGACGGCA      TTTTGTATATCAAAC
      phnA   9 100  19  269121 ..  269156 - -17.7  -5.36441   CCGCCATATAAAAAA    CGCCGTCCGAACC TTGCCAAACG GGTTCGGACGGCG     TTTCTTGTTTTTGGG
      pilB  11 100  70  274480 ..  274530 - -16.2  -4.18018   GGGGCTGATTGAAAA CGGCGGCGATGCTGTCTAAACAAA ATC TCCGTCTGGACAGAATCCCCGCCG GATAAAAAATACCGT
      pilB  11 100  28  274540 ..  274572 - -16.5  -5.24129   CCGCCGGATAAAAAA      TACCGTCTGAAACGT TGC AGGTTTCAGACGGTA      TTTTGTCGGGTTAGG
   NMA0295   2  69 161  283489 ..  283523 -  -7.9  -3.81488   TTGGCTCAAAGAGAA    CGATTCTCTAAGGTGC TCAA GCACCG-AGTGAATCG     GTTCCGTACTATTTG
   NMA0300   5  72 225  292972 ..  293004 -    -5  -4.66163   ATGGGTACGCAAAAA     TTCAAAGCCGTTATC GATG GA-AACGGCTTTAAG      GGGACTTGGACGGAA
   NMA0307   8  67 206  297893 ..  297904 -  -4.4   -4.5442   TGCCGAACGACAAAA                CCAT ATTA ATGG                 AACTGAGAACTTTTG
   NMA0335   6 100  16  313737 ..  313762 - -14.9  -5.43866   GAACGGTCAAAAAAA         CAGCGTTTTCA TTTC TGAAAACGCTG          TTTTTTGTTGCCTGA
   NMA0351   8 100  19  326734 ..  326761 -   -15   -4.4078   GGGTTGCAAGGAAAA        TGCCGTCTGAAA CAGG CTTCAGACGGCA         TTTCCATTCAAACAG
      thiG   2  55 294  333960 ..  333970 -  -6.8  -2.75844   TCGGGGATGCGAAAG                 CGGT AAA ACCG                 TTGCGGATGAAGGCT
   NMA0372   7  93  93  343732 ..  343777 - -15.5  -2.87863   AAAAAATGCAGGACA GGAATCCCGACGCGCAAGA GCCGTATT CCCTGCGCGACGAGATTCC GCCGCATTATTGATG
      metR  10 100 220  350850 ..  350866 -  -9.4  -5.22039   TGGAAATTCAAAAAA              CCCTGC TTATC GCAGGG              TTTTTTATTTGTAGT
   NMA0387   6  93  77  357993 ..  358022 - -12.2   -3.7791   GAAGTACTTACCAAA       GCCTTGTCCGGCG AGGTA CACCGG-CAAGGC       GGCGGTTGTCTGAGC
   NMA0393   8 100  19  363308 ..  363334 - -18.2  -5.40072   GCTTTGGTAAAAAAA         TGCCGTCTGAAA GGT TTTCAGACGGCA         TTTTGTTTTTAAGAA
   NMA0412   4 100 289  382148 ..  382174 - -18.2  -4.03234   GGCGTTTGACAGAAA         TGCCGTCTGAAA GGG TTTCAGACGGCA         TTTTTATGGCTGATT
   NMA0425   6  83  -2  397829 ..  397858 -  -9.4  -4.30995   TTCTGGATAAAAGAA       TAAACCCAATCG TTGGGT CGTTTGGGTTTA        TTTCATTGATTGACA
   NMA0430   5 100 118  401770 ..  401798 - -10.4  -4.80882   ACGTGATATTAAAAA        TGAAACCGAGCT GGAAA AGATCGGTTTCA        AAGTGATTGTCGTTT
   NMA0430   5 100   6  401882 ..  401910 - -11.8  -4.90778   GTCAGGGAAATAAAA        GATGCCGTCTGA AAAAA TTAGACGGCATC        TTCCTTTAATTAAGA
   NMA0458   7  71 434  438884 ..  438896 -  -6.9  -4.08945   AGGATTTCGGCAAAA                CCCGC AGT GCGGA                ATGGGGCGTAAACGC
   NMA0470  13 100 109  448783 ..  448808 - -16.3  -4.43012   AGCCGAACATCAAAA         TGCCGTCTGAA GCGG TTCAGACGGCA          TTTTTAACGCTCTAA
      hpuB   2 100  17  454098 ..  454135 - -23.7   -5.0538   TGCGACCGTAAAAAA   TGCCGTCTGAAACCCAA ATCA TCGGGTTTCAGACGGCA    TTGGCACATCAGGAG
   NMA0494   6  91  40  476839 ..  476855 -  -7.3  -5.47399   TGAAGCGCAAAAAAA              CAGAAAC GAT GTTCCTG              TTTTTTCAGATCATC
   NMA0501   7 100  22  482072 ..  482107 - -14.9  -4.39989   ATCAAACCATGAAAA    TGCCGTCTGAACC TGCGATATGG GGTTCAGACGGCA     TTTTTCCTTATATTC
   NMA0507   8 100  11  487985 ..  488017 - -17.2  -3.17598   AGTCGTATAAAATGA     TGCCGTCTGAAC-CG TATC CGTGTTCAGACGGCA      TTTTTGTCCTTTAAT
   NMA0528   5 100   8  507092 ..  507118 - -15.3  -4.08692   TAATCGGCTGCAAAA         TGCCGTCTGAA CGGGT TTCAGACGGCA         TTTCTGTTTATGCGA
      fabG   9 100  20  512323 ..  512349 -   -16  -3.80625   GCCTGAGAATGCAAA         TGCCGTCTGAAA GGG CTTCAGACGGCA         TTGTCGGTACGGCTG
   NMA0548   2 100  19  524671 ..  524697 - -15.3  -5.29445   GGTGAACAATAAAAA         TGCCGTCTGAA CAGGT TTCAGACGGCA         TTTTTCATGCTGCGG
   NMA0554   5  69   9  530483 ..  530517 -  -7.9  -3.82946   TTAGCTCAAAGAGAA    CGATTCTCTAAGGTGC TGAA GCACCA-AGTGAATCG     GTTTCGTACTATTTG
   NMA0563   3  89 211  539817 ..  539849 - -11.5  -4.07568   GCCGTTGTTTCAAAA     TGCCGTCTGAAATC GTTTGA GATT-CAGACGGCA      TTTAAACAGTTCTGA
      secG   5 100 458  541234 ..  541278 - -17.3  -3.94746   TTATAGTGAATTAAA TTTAAACCGGTACGGCAAGGC GAG GCAACGCCGTACCAGTTTAAA TTTAATCCACTATAG
      secG   5 100 110  541608 ..  541626 - -11.8  -5.73563   ATTAAACGAAAAAAA             CGCTTAGA ATT TCTAAGCG             TTTTGTGTGTTGGTG
   NMA0574   3  61 221  544484 ..  544502 -  -5.9  -3.73647   CGTACGGATGAAGAA             GCGGCGA TTTGT TCGCTGC             CCGATGCGCTGCATA
   NMA0590   8  95  19  563153 ..  563178 - -11.9  -4.34267   CGATACAAGGCAAAA         TGCCGTCTGAA ACGC TGCAGACGGCA          TTTTTTCGGCGTGAG
       orn   6 100 300  566816 ..  566840 - -17.3   -3.9392   CGCCACCTGAAACAA          TGCCGTCTGAA GCC TTCAGACGGCA          TTTTATCGGAAGCGC
       orn   6 100  12  567092 ..  567128 -   -16  -4.57341   AATCTGCTGTAAAAA    TGCCGTCTGAAATGCA GGATT TGCGCTTCAGACGGCA    TTTTTTGTTTCTTAT
   NMA0600   7  84 312  572226 ..  572253 - -14.2  -2.79273   TTGGGGGAAGACAAG        TGCCGTCTGAAC GGAC GTTCGGACGGCA         TTCTTTTGTTGATTT
   NMA0616   5  71 331  591928 ..  591939 -  -7.2  -4.12942   CGAAATGCGGCAAAA                CCGC GTGA GCGG                 TCAGAAGCATACGGG
   NMA0625   9 100  31  606107 ..  606133 - -15.3   -4.1891   TTTGGGCAACACAAA         TGCCGTCTGAA CAGGC TTCAGACGGCA         TTTTTGCCGTGTGCC
      avtA   3 100  12  619926 ..  619952 - -18.2  -5.00642   GAATGCAGATAAAAA         TGCCGTCTGAAA ACT TTTCAGACGGCA         TTTTTTGCGGTTTAA
   NMA0662  10 100  13  649543 ..  649568 - -16.3  -4.50976   CGTCAGATGACAAAA         TGCCGTCTGAA ATTG TTCAGACGGCA          TTTTTATTTTCGTTA
   NMA0665   8  67 215  652733 ..  652744 -  -4.4   -4.5442   TGCCGAACGACAAAA                CCAT ATTA ATGG                 AATTGAGAACTTTTG
   NMA0672  14 100 229  658626 ..  658650 - -17.3  -3.15257   CCTGAAATAGACAGA          TGCCGTCTGAA GGC TTCAGACGGCA          TTTTTTTACATCAGC
   NMA0672  14 100   5  658850 ..  658874 - -17.3  -3.15257   CCTGAAATAGACAGA          TGCCGTCTGAA GGC TTCAGACGGCA          TTTTTTACATCAGCA
      argC   8 100  16  664658 ..  664678 - -16.9  -5.15634   GACGGCATCAAAAAA            CCGCAGGCA CGA TGCCTGCGG            TTTGCCGTTTGCGCT
       rbn   4  58 465  690205 ..  690235 -  -5.4  -3.63744   TGTCTTGCGAAAATA       CAACGGAATCGATT GCA AATCTTTCCCGCTG       TTCTTGAAAGAATGC
   NMA0708   7 100 166  695865 ..  695891 - -10.1   -5.0925   CGTCAAAAGGAAAAA         CTGCCTCGGCA ATGGA TACCGAGGCGG         TTTGGATTTGGTCGG
   NMA0716   1 100  81  705144 ..  705177 - -15.5  -3.80893   AGCGGATAAGCGAAA     TGCCGTCTGAAAC TTGCAACG GTTTCAGACGGCA      TTTTTATGTTTGGCG
   NMA0730   4 100  19  722581 ..  722600 - -12.2  -5.00884   ATTTCCCGCAAAAAA            GGCTTGGA ATTT TCCAAGCC             TTTTGTTTTGCGGAT
      cysE   5  69 218  735869 ..  735903 -  -7.9  -3.82946   TTAGCTCAAAGAGAA    CGATTCTCTAAGGTGC TGAA GCACCA-AGTGAATCG     ATTCCGTACTATCCG
   NMA0766   4 100  44  755590 ..  755622 -  -9.2  -5.17054   ATAATATTGAAAAAA      CCGGCCGAAACT TTAAAAACG AGTTTCGGTCGG      TTTTTCTTTTCTTGT
   NMA0789   5 100 218  774590 ..  774616 -  -9.6  -4.81249   GCTTAAACTGAAAAA         CAGCAATCAA GTTTATT TTGATTGCTG         TTTTTCTTAATATTG
      amtB   3 100  10  801400 ..  801436 - -22.5  -4.70879   GGCAAACGTGAAAAA    TGCCGTCTGAAACCCGA TTT TCAGGCTTCAGACGGCA    TAACCGCCCTTATTC
       rho   5 100  26  805177 ..  805213 - -22.5  -2.93853   CCGTGTGAATGAAAG    TGCCGTCTGAAACCCGA TTT TCAGGCTTCAGACGGCA    TTTCGCATTAATGCG
   NMA0835   6  84  35  816511 ..  816546 -  -8.4  -4.66163   AGTTGCAGGCAAAAA    TGCCGTCTGAAGCCC TTTTTTC GGG-TTTAGACGGCA    TTTTATCGCCGATTG
   NMA0859   3 100   5  835996 ..  836022 - -18.2   -3.3771   CTTTAAAGGACAAGA         TGCCGTCTGAAA AGT TTTCAGACGGCA         TTTTTTATTTCTTCC
      cnp1   8 100  14  855664 ..  855693 - -18.1  -3.20723   GGCTGATGAATCGAA       TACCGTCTGAAAC CGAT GTTTCAGACGGTA        TTTTTGTGTCTGGTT
      nusB   6 100 321  858369 ..  858396 - -17.2  -4.86731   GGGCTGGAAACAAAA        TGCCGTCTGAAA GGTT TTTCAGACGGCA         TTTGTGTTGTTGACT
      trpF  11  75 453  862933 ..  862960 -  -2.6  -5.22039   CTGAAACTCAAAAAA        CTGGATTCCCAC TTTC GTGGGAATGACG         GGATGCAGGTTTCCG
       iga   5 100  27  874203 ..  874231 - -13.3  -4.92783   AATCCACTATAAAAA        TGCCGTCTGAA GCCTGAG TTCAGACGGCA        TTTTATTTTGCTATG
   NMA0916   2 100  22  890844 ..  890871 - -17.2  -5.22039   TTCAAACTGAAAAAA        TGCCGTCTGAAA GGGC TTTCAGACGGCA         TTTGGTTATCGGGGA
   NMA0954   4  50 372  921182 ..  921195 -  -5.2  -3.05384   TTCTCTTTGAGCTAA               GGCG AGGCAA CGCC                GTACTGGTTTTTGTT
      folK   5 100  14  925238 ..  925266 - -13.3  -4.98531   GCGGCAAAGGAAAAA        TGCCGTCTGAA ACCGGCA TTCAGACGGCA        TCCGCGTGCGGAATT
      rfbD   7 100 441  930687 ..  930715 - -18.3  -5.09426   TCGAACGGTAAAAAA        TGCCGTCTGAAGC AGG ACTTCAGACGGCA        TTTTTTTCAAATTAA
   NMA0970  14  72 337  935147 ..  935173 -  -2.9   -5.0133   GATGCGGCGAAAAAA        CGCATCGAGCAG ATTA CTGC-CGAAGTG         GAAGTGGGCAAAGTG
      lepB   4 100  17  940890 ..  940917 - -17.2  -3.95022   GTGAGGAATAGCAAA        TGCCGTCTGAAA CTAT TTTCAGACGGCA         TTCTTGGCTTCCTGG
   NMA0993  12 100 240  956651 ..  956679 - -16.2  -3.93262   GGGAATAAACGGAAA        TGCCGTCTGAAA TCGGG TTTCAGACGGCA        TTTGGTTTGTGGCGG
       pgm   4  74 371  964901 ..  964915 -  -5.6  -4.58685   AAACTGCTGGAAAAA               GTCGGC TTG GGCGAC               AAAGTGGATTTGTAT
   NMA1016   7  90  16  978571 ..  978604 - -14.8  -3.23274   TTGGGCATAAGGCAA     TGCCGTCTGAAAAC GCAAGG ATTTTCAGACGGCA      TTTTTTAATGCTTAT
      htpX  11  83  22  990714 ..  990734 -    -4  -5.43414   AGCATATACAAAAAA            CCGTAC TGCTTGCGT GTACGG            TTTTTGCCGTTTCAA
      clpA   4 100  18 1005377 .. 1005400 - -15.4  -5.51402   AGATATTTAAAAAAA          TGCCGTCTGA AATT TCAGACGGCA           TTTTATTTTTCAATC
   NMA1056   9  89  52 1015481 .. 1015508 -  -9.2  -4.57482   GGACGGATAAAGAAA        CGGATACGG-AGC TTG GCTTCCGTATCTG        TTTTTCTCTGCCCGA
   NMA1095   7  66 473 1043066 .. 1043077 -  -5.8  -4.06903   AACGGTGAAACCAAA                GACG TTAT CGTC                 CGCGATTTCCAAATG
      sodB   6  64 -36 1052311 .. 1052344 -  -7.5  -3.40668   GATTAACAAAAATCA     GGAC-AAGGCGGCAAA ACG TTTGGCGACTTCGTCC     CAGTTGACGATTTCC
   NMA1111   6  49 386 1059012 .. 1059051 -  -5.6  -2.59564   GTGTTATCCGATAAG  TTTCCGCACCGACAGG TCTAGATT CCCGCCTGCGCGGGAA   TGACGCATCCATCCG
   NMA1111   6  49 -11 1059412 .. 1059448 -  -4.4  -3.12874   ACAGATAGTACGGAA   CCGATTCACT-TGGTGC TTCA GCACCTTAGAGAATCGT    TCTCTTTGAGCTAAG
   NMA1115   7 100 167 1063304 .. 1063322 - -11.6  -5.18371   CGCCACAAAACAAAA             CCGCCCTG ATT CGGGGCGG             TTCTTTTTTGTTCAA
   NMA1119   7 100  18 1069553 .. 1069577 - -17.3  -5.06089   AAATGACAAAGAAAA          TGCCGTCTGAA GGC TTCAGACGGCA          TTGTTTTGTTTCGGA
   NMA1134  10 100   6 1082146 .. 1082172 - -18.2  -4.65895   TGTTGCATTGAAAAA         TGCCGTCTGAAA ACG TTTCAGACGGCA         TTTTTTTATCTTCGC
   NMA1155   7 100 170 1105990 .. 1106025 - -20.6  -3.93782   TGATTGAACATCAAA    TGCCGTCTGAAACCGG AAAT CGGGTTTCAGACGGCA     TTTTGTTTGTCATTT
      pntB   3 100  52 1123550 .. 1123584 - -10.2  -5.53288   CCCAATGCAAAAAAA     TCACTGCAAACC TTCATAAACGG GGTTTGCAGTGA     TTTTTTCAAATCAAA
   NMA1193  12 100  19 1135814 .. 1135832 - -13.1  -5.33866   GAAACTGACAAAAAA             GCCCGCG TAGGG CGCGGGC             TGAGGGTGAAAGCGG
   NMA1199   4  54 302 1137580 .. 1137590 -  -2.6  -3.88787   TTAGAGGCCGACAAA                 TTTT TTT AAAA                 GAGTAATGAGGGTGG
   NMA1208   7 100 113 1152927 .. 1152967 - -10.6  -5.55664   GCATGATGAAAAAAA CGTTC-GACCCGGCGCAAAC GCT GTTTG-ACCGCGTCCGAACG GTTAAGGATGCGGAT
   NMA1218  12  95 148 1157451 .. 1157481 - -11.2  -4.56597   TGTTTGGGGCAAAAA       CAGCCGAAAACC TGTGTTT GGGTTTCGGCTG       TCGGGAGGGAAGGGA
   NMA1237   3  91 462 1165633 .. 1165658 -    -7   -5.5074   CAAGGCAACAAAAAA         GCCTTGAAACT GTTGA AGT-TCAAGGC         TTTTTTGTGTTTCAG
       fbp  10 100 110 1186230 .. 1186256 - -18.2  -4.14392   CTTTAATTTTTAAAA         TGCCGTCTGAAA ACT TTTCAGACGGCA         TTTTTGCCGTTCGGA
   NMA1264   5 100 280 1190453 .. 1190479 - -12.3  -5.06414   TTTTTTTAATAAAAA         GCCTTGGTAGG TTTAT CCTGCCAAGGC         TTTTTCTTTGTTATA
       lgt   6 100  15 1200578 .. 1200614 -   -11  -4.83759   AACCAAACGTAAAAA   TGCCGTCTGAAAC-CGG ATTT CCATGTTTCAGACGGTA    TTTTTCACAGGCGGT
   NMA1292  10 100  19 1213797 .. 1213836 - -13.6  -3.80461   TAACCCATGATTAAA  GGCCGTCTGAAATGGGGT TTAA AACCTGTTTCAGACGGCC   TTTTTTCATACCCTA
   NMA1327  10 100 318 1234468 .. 1234489 - -11.5  -5.45652   ACCGGCAACAAAAAA           CCGCACGGC CGAA ACCGCGCGG            GAAAGGATAGTCGGG
   NMA1332   9 100 107 1237815 .. 1237847 - -21.5   -4.6971   TAAATTTGAATAAAA      GGTTCGGGTTCTGCA AAA TACAGAACCCGAACC      TTGTTCGGATATTGA
   NMA1332   9 100  -2 1237908 .. 1237956 - -16.9  -3.20227   TTGCAAGTATCAAGA TTCGCATATGCCGTCTGAAGCTC GGA GAGGTTCAAACGGCATATGCTTA TTTGGGCTGCTCTTC
   NMA1345  11 100 251 1247000 .. 1247029 -   -18  -2.83737   GAACACTGAAAACAG       GCCGTCTGAAGC CGGCAC GCTTCAGACGGC        ATTGTTGCGCGGATA
   NMA1359   4 100  30 1256002 .. 1256038 - -15.3  -4.15565   TTGACGATTGCAAAA    TGCCGTCTGAAACCC GGAAAAA GGCTTTCAGACGGCA    TTTGTTCGGACGGTA
      guaB   6 100  26 1275115 .. 1275151 - -24.7  -5.31456   TGAACGGACAAAAAA    TGCCGTCTGAAACCCGA AAA TCAGGTTTCAGACGGCA    TTTTTCCTTGAAAAG
      hupB   7 100  20 1295944 .. 1295965 - -13.1  -5.28176   TGGACCGATAAAAAA           GCCGATTCT TTAA AGAATCGGC            TTTTTTCATAAAAAA
      recR   7 100  17 1304571 .. 1304595 - -17.3  -4.57341   AACCGCCCGGAAAAA          TGCCGTCTGAA GGC TTCAGACGGCA          TTTTGCATTGGCGGC
       rpe  14  81 -21 1312010 .. 1312053 -  -8.3  -4.40561   CCCGTCGAAAAATAA CGCAATGCCGTCTGAAA CAGAGCTAAT TTTCAGACGGCATTTCT ATTTCAATCATTGGC
   NMA1420   7  68 -47 1318572 .. 1318620 -   -10   -2.7555   GATACTGCAATATCA GCTATGCCGTCTGAAAACGTATCA TCA TGATA--TTTTCAGACGGCATAAT AAAAAGCGGAAATAC
   NMA1433   8 100  35 1326746 .. 1326772 - -10.1  -5.09173   TAAGACCTGAAAAAA         GCCGATACGCC TTTTT GGTGTACCGGC         TTTGCCATACTGTTC
   NMA1437  10  69 187 1329681 .. 1329715 -  -7.9  -3.82946   TTAGCTCAAAGAGAA    CGATTCTCTAAGGTGC TGAA GCACCA-AGTGAATCG     GTTCCGTACTATCTG
   NMA1444  10 100 376 1336693 .. 1336732 - -13.2  -5.04325   GCCAAAGCAGAAAAA  CATCCCTATTGTCATTTCA TCA TGATATGACAATAGG-ATG  TTAAAAATTAATTAT
   NMA1460  10 100  24 1353753 .. 1353787 - -23.1  -3.89348   AAGGTTACAGAAGAA     TGCCGTCTGAAGCAG GGATG CTGCTTCAGACGGCA     TTTTGTTATATCAAT
   NMA1466   7 100  42 1358472 .. 1358506 - -13.7  -4.56597   CCCCGCCGTCAAAAA    TGCCGTCTGAAGC-CC GTTT GGCGTTTCAGACGGCA     TTTTAAAAGCCCGAA
   NMA1481  10  62 301 1374756 .. 1374781 -  -7.5   -3.2048   GCCAAAGGCTACCAA         CGGTCGGCG GAAATGCT CGCCGACAG          CCTCGAAGAACTCGT
      mltB   4  55 262 1383964 .. 1383976 -  -6.9  -2.71146   AAAAATCAGGACAAG                GCGAC GAA GCCGC                AGACAGTACAGATAG
   NMA1497  14 100   3 1394541 .. 1394566 - -19.1  -4.62302   TAATACCGTCAAAAA         GCCGTCCGAAC CAAT GTTCGGACGGC          TTTTATTTCAACAAA
   NMA1517   7  87 318 1412270 .. 1412287 -  -9.8  -4.30844   ACCTTAGCATCAAAA             CGCCGC TGTTAC GCGGCG              TTTTTTCTGTGGTTT
      clpP   4 100  20 1420423 .. 1420449 - -15.3  -4.27117   TCCCTATAAGACAAA         TGCCGTCTGAA CTGTT TTCAGACGGCA         TTTGTCTACTTCACA
      rplI   3 100  11 1429962 .. 1430016 - -17.5  -5.32396   ATACGAAAAACAAAA CAAATACCGTCTGAAACCACATTCCGA CAA TCGGCA-G-GGTTTCAGACGGCATCTG ATAATTTCAATTACT
   NMA1544   3  53 186 1440041 .. 1440065 -  -2.1  -3.95435   CTTGCGAAAATACAA          CGGAATCGATT GCA AATCTTTTCCA          CTGTTCTTGAAAGAA
   NMA1552   7  72  79 1448639 .. 1448665 -  -2.9  -5.00616   GTCTTCGGCAAAAAA         CGCAAATCGGT GCTCG ACCAAGTGGCG         GCGCAAGCCATCTTG
   NMA1557  10 100 295 1458194 .. 1458218 - -17.3  -3.74693   GTTTATTTGAGCAAA          TGCCGTCTGAA ATG TTCAGACGGCA          TTTTCTATTTTACAG
   NMA1557  10 100  10 1458479 .. 1458503 - -15.1  -4.90381   TCCAATACAACAAAA          TGCCGCCTGAA CAT TTCAGACGGCA          TTTGACCCATTACTG
   NMA1565   8  72 224 1468476 .. 1468492 -  -6.5  -4.29302   GGCACAGGAAAACAA              TCCCGAC ACT GCCGAGA              AAAACCGGCAGCTTG
      pdxH   5 100  16 1476249 .. 1476284 - -14.8  -5.00616   TTCCCCGTGAAAAAA    TGCCGTCTGAAACCCG ATTC CTGTTTTCAGACGGCA     TATGTTTTTTCCTGT
      lldA   3  65  12 1499387 .. 1499425 -  -8.9  -2.87257   AAAATACAGCCAAAT   TTTAATGCCGTCCGAAC CCTGT GTTCAGACGGCATCGTA   TTTTTCAGTATCTAA
   NMA1602   4  55 161 1508501 .. 1508513 -  -6.9  -2.71146   AAAAATCAGGACAAG                GCGAC GAA GCCGC                AGACAGTACAAATAG
   NMA1612   6 100  32 1518947 .. 1518973 - -15.3  -5.00884   ACGCGGCTGAAAAAA         TGCCGTCTGAA ACGCA TTCAGACGGCA         TCCGCTTAAAAAACA
   NMA1619   0 NONE
      pepN   4 100 280 1532413 .. 1532439 -  -9.6  -4.81249   GCTTAAACTGAAAAA         CAGCAATCAA GTTTATT TTGATTGCTG         TTTTTCTTAATATTG
      lysS   7 100  25 1544450 .. 1544481 - -17.4  -4.52589   TCCTGCCATACAAAA      TGCCGTCTGAATCC AATC GGGTTCAGACGGCA       TTGCCATTTCAACTG
      purE  11 100 130 1565862 .. 1565897 - -19.9  -4.56775   AGTTGTTCGCAAAAA    TGCCGTCTGAAACCC GAAACA GGGCTTCAGACGGCA     TTTGTATAGTGGATT
      recA   4 100  20 1574124 .. 1574147 - -11.1  -5.40072   GGCGGCTCAAAAAAA          CGGTACTTC GCAGCA GAAGTACCG           TTTGTCGGGATTTTA
   NMA1661   9  95  57 1578250 .. 1578277 -  -2.6  -5.87688   ACAACCTAAAAAAAA        GCGGC-GCGGC GGATTAA ACCGGAGCCGC        AATGCCGTCTGAAGG
   NMA1671   5 100  19 1593558 .. 1593585 -  -9.9  -4.86731   TTCCCTCAAATAAAA        TGCCGTCTGAA ACCTCG TTCGGACGGCA         TTTTCCGTTGCCTGC
   NMA1681   7  69 354 1603820 .. 1603833 -  -8.1  -3.61398   GCTTCTTGCGAACAA               GCTGC CAAG GCAGC                CGCCATCATTGCGGC
   NMA1692   9 100  27 1615278 .. 1615304 - -18.2  -5.61881   CGCCAAAAACAAAAA         TGCCGTCTGAAA ACC TTTCAGACGGCA         TTTCCAACTTGATTT
      lysC   8 100  25 1630916 .. 1630942 - -15.9  -4.52589   GGGCGGCAGACAAAA         CGGCACTGCCC GATAA AGGCAGTGCCG         TTGTCCGTTTCAAAC
   NMA1709  11 100 239 1641455 .. 1641481 - -18.2  -2.88544   CGTGAGGCTGACAGA         TGCCGTCTGAAA GAC TTTCAGACGGCA         TAGCTTTTTCTCTTT
   NMA1725   9 100  23 1656304 .. 1656326 -  -8.4  -6.09196   TTTAAAATAAAAAAA           TCGGCAGTAA ATT TCCCTGCCGA           TTTTATTTTGTTACA
      lbpA   4  45 361 1675950 .. 1675963 -  -3.1  -3.15663   ATTTATCGGGAGCAA               CAGAA GCCG CTCTG                CCGTCATTCCCACGA
      lbpA   4  45 210 1676101 .. 1676114 -  -3.1  -3.23395   ATTTATCAGGAGCAA               CAGAA GCCG CTCTG                CCGTCATTCCCACGA
      ilvC   9 100 160 1707855 .. 1707879 - -17.3  -3.10493   TCCGCAACACAGATA          CCGTCTGAACA CGA TGTTCAGACGG          TATCCATATATAGTG
      ilvC   9 100  17 1708000 .. 1708022 - -16.4  -5.67063   TCCACTATAAAAAAA           CTGCCTACAC GAT GTGTAGGCAG           TCCCGTTTGAAAACA
   NMA1778   5 100  20 1722351 .. 1722377 - -15.3  -4.66833   CCGGAACTTGAAAAA         TGCCGTCTGAA CACGC TTCAGACGGCA         TTTCCATCCGTTCGG
       gpm   8 100  18 1745346 .. 1745377 - -17.4  -4.59773   GTTTACCGTCAAAAA      TGCCGTCTGAACGC TCAA GCCTTCAGACGGCA       TTTTTTATTTCACAC
   NMA1807  11  74 419 1752187 .. 1752204 - -11.3  -2.83112   ACCGAACGGACTAGA             TTCCCGC CTGC GCGGGAA              TGACGGGGCGGGAGG
   NMA1816   5 100  11 1763300 .. 1763329 - -14.5  -4.67904   GACTAACCGTAAAAA       TGCCGTCTGAAACA AAA TGT-TCAGACGGCA       TTTTTGAGGATTATT
      gpxA   6 100  21 1767708 .. 1767732 - -17.3  -4.02132   CCGCAAACGGACAAA          TGCCGTCTGAA GCC TTCAGACGGCA          TTTCCCAAGACGGCG
   NMA1891   3 100  19 1816205 .. 1816231 - -18.2  -4.69027   AAACGCATGGAAAAA         TGCCGTCTGAAA GCC TTTCAGACGGCA         TTGTGCTTGAGATTC
   NMA1898   6 100 170 1825147 .. 1825171 - -17.3  -4.59773   TTTGATGCGGAAAAA          TGCCGTCTGAA GCC TTCAGACGGCA          TACGAAACGGGTTCT
   NMA1898   6 100 138 1825179 .. 1825203 - -17.3  -3.84266   AGACGGCATACGAAA          CGGGTTCTGTA TCA TACAGAACCCG          TTTTTTGTCGCAAAT
      hemO   6  66  25 1858362 .. 1858389 -  -6.2  -3.90112   CGCCGTGTAATTAAA        GGTCCCTGCAAA CAGC TATGCCGAGACC         TTGTTTATTTGGTTC
   NMA1936   6 100 416 1867738 .. 1867764 - -18.2  -4.03978   AACCCCGGAGACAAA         TGCCGTCTGAAA CAC TTTCAGACGGCA         TTTTCGTCGACGGCA
   NMA1936   6 100  32 1868129 .. 1868148 - -11.4  -5.61596   ATTCCCATAAAAAAA            CGGAGCAG ATAC CTGCCCCG             TTTTTATTTAATCCG
      parE   3 100  26 1873525 .. 1873558 - -14.8  -4.06903   AATCCCCAAACGAAA     TGCCGTCTGAAAGCC GATTT GG-TTTCAGACGGCA     TTTTTTCGTATGCGG
   NMA1962   7 100 124 1896732 .. 1896758 - -18.2  -4.93696   TCCAAACAGCAAAAA         TGCCGTCTGAAA ACC TTTCAGACGGCA         TTTTTGCTTCAGGTT
      mtrE  10 100  18 1902228 .. 1902259 - -17.5  -4.83246   CTATAAAGAAAGAAA      TGCCGTCTGAAAC CTTATC GTTTCAGACGGCA       TTTTATTGCCCGACC
      exbD   6 100  20 1923422 .. 1923448 - -18.2  -4.53047   ATTAAACATAAGAAA         TGCCGTCTGAAA GAC TTTCAGACGGCA         TTCGTTCAAGCGTCG
   NMA2006  10 100 179 1941007 .. 1941030 - -11.1  -5.07652   GCCGGTAAAACAAAA          CCCTCTAAG AAAATA CTTAGAGGG           TTTTGAAATTTGGCT
   NMA2030   6 100  18 1973557 .. 1973581 - -14.4  -5.58454   CGGATATTAAAAAAA          GCCGTCTGAA CATTT TTCAGACGGC          ATTTTTGTACACTTT
   NMA2085   9  74 244 2037330 .. 2037347 - -11.3  -2.92442   ACCGAACAGACTAGA             TTCCCGC CTGC GCGGGAA              TGATGAATTCATCCG
      pgm2   8 100  33 2046112 .. 2046139 -  -9.9   -5.0925   TTCTAAAAGCAAAAA        GGCCGTCTGAA ACACTG TTCAGACGGTC         TTTTGCTTCCTTGAC
   NMA2123   1 100  51 2074188 .. 2074216 - -16.2  -3.76952   CTCACTGAACGCAAA        TGCCGTCTGAAA CCGGT TTTCAGACGGCA        TTGGAGAGTCAAACG
   NMA2131   6 100 269 2080968 .. 2080987 -  -3.5  -5.81412   GGCAGGCAAAAAAAA            TAACCGC TTCAAG GCGGTTT             TTTGGTGGCCAGAGG
   NMA2139   8 100  22 2087404 .. 2087428 - -17.3  -4.04319   CGACAAACGCACAAA          TGCCGTCTGAA GCC TTCAGACGGCA          TTTCACACATACAGC
      fabI   8 100 133 2098182 .. 2098216 - -18.1  -5.95539   CTTTAAATAAAAAAA    TGCCGTCTGAAAC-CC GTTT GGCGTTTCAGACGGCA     TTTTCGCGTTCGGAC
      pilF   5 100  16 2105317 .. 2105348 -   -16  -3.84719   ACCCTGAAAGTCAAA      TGCCGTCTGAAACA AACA CGCTTCAGACGGCA       TTTTCATTCTCAAAC
      rpmG  13 100 233 2111274 .. 2111299 - -16.3  -3.60818   TGAAAACTGCCGAAA         TGCCGTCTGAA ACGT TTCAGACGGCA          TTTTTGTATTATAGT
      rpmG  13 100  15 2111490 .. 2111517 - -18.6  -4.57057   ACACGATAAAAATAA        CAAAGCCTCCGA GCAG TCGGAGGCTTTG         CTTTCAAACTGAAAT
   NMA2172   7 100 211 2116872 .. 2116909 - -22.3  -3.69434   TTAATCAACTGCAAA   TGCCGTCTGAAAACCTG TTTA CAGATTTTCAGACGGCA    TTGTTTTCGTCGCCG
      folA   7 100 333 2125919 .. 2125945 - -19.6  -4.62471   CTCAAGCTGGAAAAA         TGCCGTCTGAAG CGG CTTCAGACGGCA         TTCTCCGACAACCAT
   NMA2184   8  71  70 2128681 .. 2128725 - -10.4  -2.64616   GTTTGATCCATACTA CCGTCACAAAACAATCTGCA AACCCCG TG-AGATTGTTTTG-GACGG CGACAAAACCAAAAT
   NMA2199   8 100  16 2146910 .. 2146938 - -13.3  -4.72188   GCAACCTAAAACAAA        TGCCGTCTGAA CTTCCGT TTCAGACGGCA        TTGCGTCCGAATGAC
   NMA2202   8 100  29 2150117 .. 2150145 -  -8.8  -5.54338   GAAGGAAAATAAAAA       CCGCCG-CCGCCC CGAA AGGCAAACGGCGG        CACAAACGATATCGG
   NMA2214  15 100 177 2169254 .. 2169273 - -10.7  -5.08601   GTAGGCGAAGAAAAA            GCCGCAC GTTACG GTGCGGC             GGTGTTGGCGGTATT
   NMA2227   9 100  14 2179215 .. 2179241 - -18.2  -4.56702   CTTGAATGAAACAAA         TGCCGTCTGAAA GGG TTTCAGACGGCA         TTCCTATGCCTGCCT
      ispA   5 100  69 2179215 .. 2179241 + -18.2  -3.28119   CTTGAATGAAACAAA         TGCCGTCTGAAA GGG TTTCAGACGGCA         TTCCTATGCCTGCCT
      recQ  11  69 119 2169426 .. 2169460 +  -7.9  -3.82946   CAAATAGTACGGAAC    CGATTCACT-TGGTGC TTCA GCACCTTAGAGAATCG     TTCTCTTTGAGCTAA
   NMA2205   6  77  58 2156444 .. 2156455 +  -3.6  -5.22039   TCATCATTCCCACAG                TCGG GAAT CCGG                 TTTTTTGGGTTTCCG
   NMA2201   6  70 352 2150431 .. 2150445 +    -5  -4.49644   TGGGGCGGAGATATT               GGTTTG CGG CAAATC               TTTTCAATTTTTCCT
       ffh  10 100  18 2139191 .. 2139214 + -16.8  -5.60556   CGATTTGACAGAAAA          CGCCGTCTGA AATT TCAGACGGCG           TTTTTGTTTTATATT
   NMA2182   4  49  20 2128466 .. 2128484 +  -5.9  -2.71791   CTTGCTTTGAAAGTC             CATGGCG AAATC CGCCAAG             ATTTGGGGGACGGAT
   NMA2178   7 100  -9 2125919 .. 2125945 + -19.6  -3.28791   CTCAAGCTGGAAAAA         TGCCGTCTGAAG CGG CTTCAGACGGCA         TTCTCCGACAACCAT
   NMA2173   8 100  25 2119483 .. 2119517 + -25.2   -4.1899   CCGCAACCGCGACAA     TGCCGTCTGAAGCCCG AAT CGGGTTTCAGACGGCA     TTTTACCTCGCATCG
   NMA2164  13 100  13 2111274 .. 2111299 + -16.3  -5.16133   TGAAAACTGCCGAAA         TGCCGTCTGAA ACGT TTCAGACGGCA          TTTTTGTATTATAGT
   NMA2164  13 100 233 2111494 .. 2111513 + -13.6  -4.06502   GATAAAAATAACAAA            GCCTCCGA GCAG TCGGAGGC             TTTGCTTTCAAACTG
   NMA2158   3 100  38 2105317 .. 2105348 + -13.1  -4.48987   ACCCTGAAAGTCAAA      TGCCGTCTGAAAC AAACAC GCTTCAGACGGCA       TTTTCATTCTCAAAC
      ilvE   8 100  18 2098182 .. 2098216 + -18.1  -4.19238   CTTTAAATAAAAAAA    TGCCGTCTGAAAC-CC GTTT GGCGTTTCAGACGGCA     TTTTCGCGTTCGGAC
      tspA   7 100  28 2094777 .. 2094797 + -11.9  -5.55698   CTTTCGCAGATCAAG            GATGCCGTT TCA GACGGCATC            TTTTTTTGCCTTATC
   NMA2138   7 100  24 2087404 .. 2087428 + -17.3  -3.55444   CGACAAACGCACAAA          TGCCGTCTGAA GCC TTCAGACGGCA          TTTCACACATACAGC
      mtgA   8 100  19 2080684 .. 2080711 + -16.4  -3.52813   TTTCAGATATGGAAA        TGCCGTCTGAAC TGCG GTTCGGACGGCA         TATGTTTTCTGGTTT
   NMA2122   3  53 -31 2074149 .. 2074169 +  -2.4  -3.91897   AGGCTGCGGCGAGAC            GTTCGGGC GGCAG GCGCGACC            TTTCTCACTGAACGC
   NMA2101   3 100  13 2056406 .. 2056432 + -18.2  -4.56597   TAACCTCCGAAACAA         TGCCGTCTGAAA GGC TTTCAGACGGCA         TTTTTACAAGGCAGC
      nadB   7 100 118 2046112 .. 2046139 + -12.1   -4.4959   TTCTAAAAGCAAAAA        GGCCGTCTGAA ACACTG TTCAGACGGTC         TTTTGCTTCCTTGAC
      putA  10 100  37 2036401 .. 2036427 + -18.2  -4.92783   CGGCCCGTGAACCAA         TGCCGTCTGAAA ACC TTTCAGACGGCA         TTTTTATAGTGGATT
   NMA2076   8  91 301 2025925 .. 2025949 +  -7.1   -5.4833   CCACCAGATAAAAAA          GCACAGACCGT AAA AAGGTATGTGC          TTTTTTATTGCCTGA
   NMA2048  13  79  83 1991915 .. 1991952 + -12.2  -2.78679   CGCCGGCAAGGCGCG   CAATGCCGTCTGAA-CA GCCGA TGCTTCAGACGGCATCG   GTTTCCCTACAAACC
   NMA2045   1  71  25 1989616 .. 1989641 +  -6.9  -4.03234   CGTCTGAAAAGCAAA         CCGCC-CAGA CCCGAAA TCTGCGGCGG         TTTGTCTCAACCGGG
   NMA2029   9 100 253 1973556 .. 1973582 + -10.9  -4.89393   CCGGATATTAAAAAA         AGCCGTCTGAA CATTT TTCAGACGGCA         TTTTTGTACACTTTC
   NMA2023   5 100  17 1960539 .. 1960565 +   -21   -4.7033   TTGAAGCATTAAAAA         TGCCGTCCGAAC ATC GTTCGGACGGCA         TTTTATATTGGATTG
   NMA2014   5  75 117 1949526 .. 1949554 +  -9.7  -3.58522   ATTCAAGCGCACAAA        TATGCCATCTGAA GGC TTTAGACGGCATA        TTTCACGATAATAGT
   NMA2005   3  69 291 1940782 .. 1940816 +  -7.9  -3.82946   CAAATAGTACGGAAC    CGATTCACT-TGGTGC TTCA GCACCTTAGAGAATCG     TTCTCTTTGAGCTAA
      relA   4 100  10 1931777 .. 1931811 + -13.1   -4.4078   CTTTAAATACAAAAA    TGCCGTCTGAAAGCCGT ATA ACG-C-TTCAGACGGCA    TTTTGATTGCCGGGG
   NMA1987   1  43 -25 1926876 .. 1926887 +    -3  -3.06183   CAATGACAAAGACAA                TCAT GCCA ATGA                 TTAAATCAGGATAGC
   NMA1982   6  80  60 1922841 .. 1922868 + -12.8  -2.98361   CCGCAACTTGAAAAA        GAGGACGGCA AACCTTAC TGCCGTCCTC         TGTCCTTCTCCGTTT
   NMA1973   6 100  16 1911637 .. 1911673 + -15.4  -3.85909   ACACGATAAACAAAA    TGCCGTCTGAAAAC CTTTTTGCT GTTTTCAGACGGCA    TTTGCCTTTCCATCC
   NMA1967  10 100 153 1902228 .. 1902259 + -17.5  -4.63218   CTATAAAGAAAGAAA      TGCCGTCTGAAAC CTTATC GTTTCAGACGGCA       TTTTATTGCCCGACC
   NMA1961   5 100  22 1896732 .. 1896758 + -18.2  -4.87893   TCCAAACAGCAAAAA         TGCCGTCTGAAA ACC TTTCAGACGGCA         TTTTTGCTTCAGGTT
   NMA1951   3  78 261 1887784 .. 1887804 + -12.5  -2.70932   CCATCAAAACGGTAT            CGCGCACGG GGT CCATGCGCG            TGGTTACCGCCCAGA
      serS   7 100  21 1877641 .. 1877668 + -17.2  -4.07647   AACCCTGAACATAAA        TGCCGTCTGAAA CCTG TTTCAGACGGCA         TTTCCTTTAAACTCT
   NMA1940   7 100  15 1873525 .. 1873558 + -15.5  -5.21709   AATCCCCAAACGAAA     TGCCGTCTGAAAGCCG ATT TGG-TTTCAGACGGCA     TTTTTTCGTATGCGG
   NMA1935   9 100 197 1868129 .. 1868148 +  -9.2  -5.33405   ATTCCCATAAAAAAA            CGGAGCAG ATAC CTGCCCCG             TTTTTATTTAATCCG
   NMA1916   8 100  26 1848632 .. 1848661 + -15.1  -4.23892   GGATAAACCATAAAG       CGGGTTGCCTGTT AATC AAAAGGCAACCCG        TTTTACCTGCTTCAA
       alr   9  82 269 1834806 .. 1834834 +    -6  -5.22039   CAGAAACCTAAAATT       TCGTCATTCCCGC GCAG GCGGGAATC-CGG        TTTTTTGAGTTTCCG
   NMA1902   2 100  29 1831481 .. 1831505 + -17.3  -3.75884   AGACATACAATAAAA          TGCCGTCTGAA CCT TTCAGACGGCA          TTGATTTATTTAGCC
      infB  10 100  49 1825179 .. 1825203 + -17.3  -5.24531   AGACGGCATACGAAA          CGGGTTCTGTA TCA TACAGAACCCG          TTTTTTGTCGCAAAT
   NMA1888   2 100  30 1812529 .. 1812561 + -14.1   -5.1356   GTGGATTAACAAAAA      CCAGTACGGCGTTGC CTC GCCTTGCCGTACTGG      TTTTTGTTAATCCGC
   NMA1884   2 100   6 1807521 .. 1807545 + -18.7  -3.18274   CGTCAACTAAAAAAA          CGGCGTTTGGA TAT TCCAAACGCCG          TTCAATTCAAATAAA
   NMA1859  13 100  19 1795370 .. 1795388 + -13.1  -5.33866   CCGCTTTCACCCTCA             GCCCGCG CCCTA CGCGGGC             TTTTTTGTCAGTTTC
   NMA1853   5  76 315 1793928 .. 1793961 +  -8.8  -3.66018   CGCGATTTCGTCTAT     GCTGC-CGCCGGCCA GCGTA TGGGCCGCGCGCAGC     TTGTTCCAGTCGTCG
   NMA1819   5 100  18 1767708 .. 1767732 + -17.3  -3.53012   CCGCAAACGGACAAA          TGCCGTCTGAA GCC TTCAGACGGCA          TTTCCCAAGACGGCG
   NMA1806   5  77 142 1751731 .. 1751760 + -11.7   -2.8236   CCGATTCATTCAGTT       TTATAGTGGTTTA AATT TAAACCACTATAG        CTGTTTTCGAGTTTC
   NMA1777   8 100   5 1722351 .. 1722377 + -15.3  -3.68619   CCGGAACTTGAAAAA         TGCCGTCTGAA CACGC TTCAGACGGCA         TTTCCATCCGTTCGG
      argF   9  93  34 1707849 .. 1707885 + -15.3   -2.9627   AATTCATCCGCAACA    CAGATACCGTCTGAACA CGA TGTTCAGACGGTATCCA    TATATAGTGGATTAA
   NMA1738   9  63 357 1675127 .. 1675155 +  -2.4  -4.64992   TGAATGTCTAGATTC       CCGC-CTGCGCG GGAATGA CG-GCGGAGCGG       TTTCTGTTTTTTCCG
   NMA1729   3  72 375 1662608 .. 1662634 +  -9.3  -3.65353   ATTATCTCCAACACG         CAGGGCCGCAC ATAAG GCGCAGCCCTG         TTTACCCTGATTTGG
   NMA1724   9  89 136 1656304 .. 1656326 +  -6.3  -5.27476   TTTAAAATAAAAAAA           TCGGCAG TAAATTTCC CTGCCGA           TTTTATTTTGTTACA
   NMA1720   5  83  22 1652492 .. 1652527 + -14.1  -2.64472   CAACCGCCTGCAAAA    TGCCGTCTGAAGCGG AACAAC CCCTTTCAGACGGCA     TGCATTTCCCCCATC
   NMA1708   9 100   7 1640790 .. 1640824 + -14.4  -4.07568   ATCAAATAACAACAA     TGCCGTCTGAACGC ACCAACA GCCTTCAGACGGCA     TTTTGCAGACAGACC
   NMA1700   3 100  31 1629835 .. 1629861 + -15.3  -4.41348   TGTGGAAAACCGCAA         TGCCGTCTGAA AGCCC TTCAGACGGCA         TTTGTTTCCCCAAAC
   NMA1691   8 100 308 1615278 .. 1615304 + -18.2   -3.6288   CGCCAAAAACAAAAA         TGCCGTCTGAAA ACC TTTCAGACGGCA         TTTCCAACTTGATTT
      clpB   6 100  21 1608405 .. 1608440 + -22.8  -5.31275   TCCTGCTGTTGAAAA    TGCCGTCTGAAACGGG AATC TCCGTTTCAGACGGCA     TTTTTTATCCTCGGC
   NMA1680   4 100 127 1603984 .. 1604005 +  -4.5  -5.93809   CCGTTTAGTTAAAAC           CCATTATAT TTAA ATATAAAGG            TTTTTTTTCTCGAAC
      fumC   4  95  19 1593558 .. 1593585 + -12.1  -4.28774   TTCCCTCAAATAAAA        TGCCGTCTGAA ACCTCG TTCGGACGGCA         TTTTCCGTTGCCTGC
   NMA1666   6 100  29 1587426 .. 1587451 + -16.3  -3.51394   GATACCGTAGCAAAA         TGCCGTCTGAA AATT TTCAGACGGCA          TCTCTTTATTTGCTT
       rep   9 100  14 1578280 .. 1578304 + -17.3  -4.13561   AAACCGGAGCCGCAA          TGCCGTCTGAA GGC TTCAGACGGCA          TATTTTTTGGACGGC
   NMA1650   7 100  18 1565862 .. 1565897 + -17.7  -4.09822   AGTTGTTCGCAAAAA    TGCCGTCTGAAACCC GAAACA GGGCTTCAGACGGCA     TTTGTATAGTGGATT
      aroA   4  54 467 1559270 .. 1559280 +  -3.2   -3.8698   ACGGCTTGGATTTGC                 CGGA CTG TCTG                 TTTGGGTTTCGGTTG
   NMA1640   4 100  19 1549697 .. 1549723 + -15.3  -3.51232   GCACGGCGCAAAAAA         TGCCGTCTGAA AGCCC TTCAGACGGCA         TTGGTTTCCCAAAAC
   NMA1640   4 100 159 1549837 .. 1549871 + -13.7  -3.82946   CGAATAGTACGGAAC    CGATTCACTC-GGTGC TTCA GCACCTGAGAGAATCG     TTCTCTTTGAGCTAA
   NMA1637   8  74 123 1544445 .. 1544486 + -10.9  -2.82892   ATCAATCCTGCCATA CAAAATGCCGTCTGAATCC AATC GGGTTCAGACGGCATTGCC  ATTTCAACTGTTTTT
   NMA1626   6 100  36 1532413 .. 1532439 + -10.3  -5.19251   GCTTAAACTGAAAAA         CAGCAATCAAG TTTAT TTTGATTGCTG         TTTTTCTTAATATTG
      sodC   9 100  22 1522290 .. 1522311 +  -8.7  -5.17353   CGTTCGAAACGAAAA           GTGCGGTAA ATTT TGACCGCAC            TTTTTTGCTAGATAT
       eda   6  87  16 1518764 .. 1518798 + -10.2  -4.14392   TTCGCATCGTAAAAA     TGCCGTCTGAAA AACCTTTCCCG TTTCAGACGGCA     TTTTGCCGATTGAGG
  NMA1601b  10  69   9 1508537 .. 1508571 +  -7.9  -3.82946   CAAATAGTACGGAAC    CGATTCACT-TGGTGC TTCA GCACCTTAGAGAATCG     TTCTCTTTGAGCTAA
   NMA1580   7 100  25 1487317 .. 1487351 + -18.1   -4.6856   TGCCGCATAAACCAA    TGCCGTCTGAAAC-CG ATTT CGAGTTTCAGACGGCA     TTTTTGCAATGTTTC
   NMA1573  10 100  20 1478222 .. 1478254 + -19.4  -4.64334   GCCAAAACACAAAAA      TGCCGTCTGAAACA TCTGC TGTTTCAGACGGCA      TTTTGTTCGGGCGTT
   NMA1564   7  73  13 1468681 .. 1468715 + -10.7  -3.01422   TAATCGGCTCTAGCG     CAAACCCGATGCCGT CTGAA GCGGCACGGGGTTTG     TCATTTCTGCCAGTA
      lpdA   7 100  42 1458194 .. 1458218 + -17.3  -4.89567   GTTTATTTGAGCAAA          TGCCGTCTGAA ATG TTCAGACGGCA          TTTTCTATTTTACAG
   NMA1551   3  60 208 1448942 .. 1448956 +  -2.8  -4.25104   ATCCCCGCGCTGTTT               CAATAC GCC GTTTTG               TTTTAATGAAAACAA
   NMA1543   2  59 462 1440548 .. 1440567 +  -7.2  -3.28497   AGGTAATACATAACC            TTGTTCCT CCAA AGGAGCAA             TTAAATTTAGCGTAA
   NMA1533   6  49  27 1429266 .. 1429277 +  -4.4  -3.14132   AAACCTTTTTACCGT                TTGC ACAA GCAA                 TTAATCAGGACAAAG
   NMA1533   6  49 125 1429364 .. 1429375 +  -4.4  -3.24122   TTACCCTTAACTTCT                TCTG CCCA CAGA                 TTCCATTGCCTTTTT
   NMA1524   9 100   7 1420423 .. 1420449 + -15.3   -4.1347   TCCCTATAAGACAAA         TGCCGTCTGAA CTGTT TTCAGACGGCA         TTTGTCTACTTCACA
   NMA1503   5 100  13 1401634 .. 1401665 + -20.4  -4.42386   TAATCCCATATAAAA      TATGCCGTCTGAAC ACAG GTTCAGACGGCATA       TTTTATGAATACAAC
   NMA1496   4 100  13 1394541 .. 1394566 + -19.1  -4.86731   TAATACCGTCAAAAA         GCCGTCCGAAC CAAT GTTCGGACGGC          TTTTATTTCAACAAA
   NMA1487   5  83 459 1384450 .. 1384467 +  -6.2  -5.02074   CCTTCAAATCCGCCA             CCGTCC GCGTCA GGGCGG              TTTTTTCGCCAATGA
   NMA1482   4 100  38 1377782 .. 1377804 + -12.1  -5.40072   GTCCGGCAAAAAAAA           TGCGGTGAA TCTGC TTCACCGCA           TTTTTTTGGCAAACG
   NMA1465   7 100  17 1358472 .. 1358506 + -15.9  -4.07568   CCCCGCCGTCAAAAA    TGCCGTCTGAAGC-CC GTTT GGCGTTTCAGACGGCA     TTTTAAAAGCCCGAA
      aspA   4 100  14 1353753 .. 1353787 + -23.1  -4.84914   AAGGTTACAGAAGAA     TGCCGTCTGAAGCAG GGATG CTGCTTCAGACGGCA     TTTTGTTATATCAAT
   NMA1443   3  88 180 1337099 .. 1337124 +  -7.5  -5.03314   ATACGTCTAAAGCAA         CGCCGTCCG TCATTGTT CGGACGGCA          TTTTTTCAGACTGCA
   NMA1419   7  93 425 1318839 .. 1318867 + -12.6  -3.70902   AATCCACTATAAAAA       TGCCGTC-CAAAC CCAT GTTTGAGACGGCA        TTTCGCTATAGAAGC
   NMA1414   4  69 383 1313888 .. 1313903 +  -5.4  -4.21676   CAACGTTGAGACAGA              CCGCCGT CTA ACG-CGG              TTTTCAATGCCTTAT
   NMA1405   9 100  15 1304571 .. 1304595 + -17.3  -4.27316   AACCGCCCGGAAAAA          TGCCGTCTGAA GGC TTCAGACGGCA          TTTTGCATTGGCGGC
   NMA1400   7  67 353 1300605 .. 1300621 +  -3.6  -4.67353   GTTCAAATTCGGGCA              GGCAGC TTACC GCTACC              TTTTTAAATCCGTCC
   NMA1396   6 100  18 1295944 .. 1295965 + -13.1  -5.14563   TGGACCGATAAAAAA           GCCGATTCT TTAA AGAATCGGC            TTTTTTCATAAAAAA
       ung   2  55 244 1287790 .. 1287800 +  -2.4  -4.08945   ATGATTGAGCTGCAC                 GCCG GTA CGAC                 TTTTGACGACATCGT
   NMA1381   4 100  57 1285387 .. 1285423 +   -16  -4.25848   GGGTTTAAATAAAAA   TGCCGTCTGAA-CCCCG AAAA CGGGACTTCAGACGGCA    TTTTCATCACGGCTT
      vacB   8 100 277 1275115 .. 1275151 + -22.5   -4.8622   TGAACGGACAAAAAA    TGCCGTCTGAAACCCGA AAA TCAGGTTTCAGACGGCA    TTTTTCCTTGAAAAG
      bioB   4 100  12 1256002 .. 1256038 + -15.3   -4.1552   TTGACGATTGCAAAA    TGCCGTCTGAAACCC GGAAAAA GGCTTTCAGACGGCA    TTTGTTCGGACGGTA
   NMA1330   5  76  52 1236312 .. 1236340 + -11.9  -2.70354   AAAGGCATAAGATAA        TCCCCGTTTAA CAGACCA TTAAACGGGGA        TAAATTTGTGCAAAA
       gam   4 100 102 1213797 .. 1213836 +   -18  -5.15634   TAACCCATGATTAAA  GGCCGTCTGAAATGGGGT TTAA AACCTGTTTCAGACGGCC   TTTTTTCATACCCTA
      argB  13  56 212 1203959 .. 1203971 +  -6.9  -2.89844   CTATTTGTACTGTCT                GCGGC TTG GTCGC                CTTGTCTTGATTTTT
   NMA1272   5  95  32 1200578 .. 1200614 +   -11  -4.56775   AACCAAACGTAAAAA   TGCCGTCTGAAAC-CGG ATTT CCATGTTTCAGACGGTA    TTTTTCACAGGCGGT
   NMA1266   7 100  18 1195054 .. 1195081 +   -15  -4.92783   TTTTGCAAATGGAAA        TGCCGTCTGAAG ACTG TTTCAGACGGCA         TTTTTATAGTGGATT
   NMA1263   6 100 350 1190453 .. 1190479 + -14.5  -5.50774   TTTTTTTAATAAAAA         GCCTTGGTAGG TTTAT CCTGCCAAGGC         TTTTTCTTTGTTATA
   NMA1258  14 100  23 1186230 .. 1186256 + -18.2  -4.66833   CTTTAATTTTTAAAA         TGCCGTCTGAAA ACT TTTCAGACGGCA         TTTTTGCCGTTCGGA
   NMA1258  14 100 106 1186313 .. 1186341 + -18.2  -4.57482   TATAAACGAAATATC       GGCGGCAGCGTCG GATG CG-CGCTGCCGCC        TTTCTTTATCGGTCA
   NMA1253   6  54  -7 1180979 .. 1181036 +  -4.7  -3.41341   TAAGTGCGCCCGCTG CCGCCTAAAAGGCAGCCCGGATGCCTGA TTA TCGGGTATCCGGGGAGGATTA-AGGGGG TATTTGGGTAGAATT
   NMA1234   2  91 259 1165633 .. 1165658 +    -7  -5.56264   CAAGGCAACAAAAAA         GCCTTGAAACT GTTGA AGT-TCAAGGC         TTTTTTGTGTTTCAG
   NMA1217   9  87 250 1157614 .. 1157638 +  -7.1  -5.16969   CCGGCGGGCAGGCTT          CGCACTCTGAA GGT TTCAGACGGCG          TTTGTTTTTTCTGTC
   NMA1207   5  69 365 1153395 .. 1153429 +  -7.9  -3.82946   CAAATAGTACGGAAC    CGATTCACT-TGGTGC TTCA GCACCTTAGAGAATCG     TTCTCTTTGAGCTAA
   NMA1198   8  89 207 1137775 .. 1137805 + -11.2  -4.07885   TCCTTTCCCTCCCGA       CAGCCGAAACCC AAACACA GGTTTTCGGCTG       TTTTCGCCCCAAATA
   NMA1174  13 100   8 1123436 .. 1123458 +  -8.5  -5.20222   TCGGCTAATTAAAAA           TCCATCTTC AACAC GGAGATGGA           TTTTGTTTGTTTCGT
   NMA1174  13 100 122 1123550 .. 1123584 + -11.6   -5.0538   CCCAATGCAAAAAAA     TCACTGCAAACCTT CATAAAC GGGGTTTGCAGTGA     TTTTTTCAAATCAAA
   NMA1156  11 100 -38 1106995 .. 1107018 +  -9.6  -5.86976   AGCTTTACAGAAAAA          CGGATTCCAA TGAT TGGGAATCCG           TTTTTTGTTTTGTGA
   NMA1156  11 100 120 1107153 .. 1107181 + -22.5  -2.56571   CCATCAATCAAACAA        CCGCGTGTGTGGC GCA GCCACGCACGCGG        TCGGTTGGATATGTA
       efp   6 100  18 1082146 .. 1082172 + -18.2  -5.80817   TGTTGCATTGAAAAA         TGCCGTCTGAAA ACG TTTCAGACGGCA         TTTTTTTATCTTCGC
   NMA1126  11 100  14 1076554 .. 1076588 + -21.7  -4.42235   GATTTTGAAAACGAA     TGCCGTCTGAAACAG AATCC CTGTTTCAGACGGCA     TTGTTTTTGAGACTT
       pip  10 100  19 1072723 .. 1072744 + -10.9  -5.10933   GTTCCGCATAAAAAA           GCAGCTTCT GTTT GGAAGCTGC            TTTTGTTTTGAATGG
   NMA1114  10  78 329 1063147 .. 1063185 + -11.8  -3.07522   TAACCCTTTCTGAAT   CAGGGTAACACATAGGGC GGT GCTTTATGTGTCGTCCTG   TGTGTTGAAACATCT
      ilvA  15 100  10 1046403 .. 1046441 + -23.4  -3.84961   GCCTGACGCTTGAAA   GCACAATGCCGTCTGAAA GCC TTTCAGACGGCATTGCGC   TTTCATGGTTAAATC
   NMA1085   5 100  17 1034121 .. 1034149 + -24.7  -4.32482   GAGAGGGAACGCAAA        CCCGTATCGGCGG ATG CCGCCGATACGGG        TTTTACATTATCGAT
   NMA1076   7  73 244 1029007 .. 1029025 +  -2.5   -5.1417   TTTTTGTTAATCTAC             TAGAGTT TAAAC AACTTTA             TTTTTGATTTTATCC
   NMA1059   6  95  19 1018768 .. 1018804 + -13.2  -4.33258   GAGGTGAACGGCAAA   TGCCGTCTGAAACCC GACGATAA GGGT-TCAGACGGCA    TTTATATTTCAGGCT
   NMA1054   7 100  26 1015481 .. 1015508 + -11.4  -4.96848   GGACGGATAAAGAAA        CGGATACGG-AGC TTG GCTTCCGTATCTG        TTTTTCTCTGCCCGA
   NMA1039   3  52 332 1001142 .. 1001156 +  -4.9  -3.19889   ATCCAGTTATTAACA               GTGGC AAAGA GCCGC               TTGGCTATATTGATG
   NMA1015  10 100   6  978571 ..  978604 + -14.1  -5.22794   TTGGGCATAAGGCAA     TGCCGTCTGAAAA CGCAAGGA TTTTCAGACGGCA      TTTTTTAATGCTTAT
   NMA1000   6  86 441  965707 ..  965725 +  -4.5  -5.52384   TGTCCGCTCATTTCG             CCGGC AACCAGCGC GCCGG             TTTTTTTCATGGCGG
      radA   6 100   8  956651 ..  956679 + -16.9  -4.13995   GGGAATAAACGGAAA        TGCCGTCTGAAAT CGG GTTTCAGACGGCA        TTTGGTTTGTGGCGG
   NMA0975  10 100 221  940890 ..  940917 + -17.2  -3.74526   GTGAGGAATAGCAAA        TGCCGTCTGAAA CTAT TTTCAGACGGCA         TTCTTGGCTTCCTGG
       pnp   3 100  16  935453 ..  935479 + -11.7  -5.04385   CGCTTAGGGTGAAAG         TGCCGTCTGAA CAGGT TTCAGACGGTA         TTTTTTACGGGTATC
   NMA0957   7 100  30  925183 ..  925202 + -13.6  -3.83561   TTTGTGTTCCTTTTG            CGCCCCTT TCCC AAGGGGCG             ATTTTTTTGCACGCG
   NMA0915  12 100  35  890844 ..  890871 + -17.2   -3.9941   TTCAAACTGAAAAAA        TGCCGTCTGAAA GGGC TTTCAGACGGCA         TTTGGTTATCGGGGA
       era   9 100  26  861948 ..  861974 + -10.9  -4.90778   TGAACTTTACGCAAA         TGCCGTCCGAA CAGGT TTCAGACGGCA         TTTTGTTTCAATCGG
      pyrC   7 100  18  858369 ..  858396 + -17.2  -4.34866   GGGCTGGAAACAAAA        TGCCGTCTGAAA GGTT TTTCAGACGGCA         TTTGTGTTGTTGACT
   NMA0858   5 100  10  835996 ..  836022 + -18.2  -5.80003   CTTTAAAGGACAAGA         TGCCGTCTGAAA AGT TTTCAGACGGCA         TTTTTTATTTCTTCC
   NMA0833   7  93 114  816511 ..  816546 + -10.6    -4.386   AGTTGCAGGCAAAAA    TGCCGTCTGAAGCCC TTTTTTC GGG-TTTAGACGGCA    TTTTATCGCCGATTG
   NMA0833   7  93 321  816718 ..  816753 + -10.6  -4.65747   AGTTGCAGGCAAAAA    TGCCGTCTGAAGCCC TTTTTTC GGG-TTTAGACGGCA    TTTTATTGCCGATTG
   NMA0827   7 100  29  810364 ..  810394 + -19.2  -4.48741   GGTTTGAAGGTGGAA       CTGCCGTCTGAAAT CAG GTTTCAGACGGCAG       TTTTATAGTGGATTA
   NMA0824   8 100   4  805177 ..  805213 + -18.1  -3.67976   CCGTGTGAATGAAAG    TGCCGTCTGAAACCCGA TTT TCAGGCTTCAGACGGCA    TTTCGCATTAATGCG
   NMA0787   8  67 -20  772386 ..  772399 +  -9.5  -2.57931   GACAACATCATCAAC               GCGGC AGAC GCCGC                ATTCTAAACCCTGCG
   NMA0773   8  87 321  763459 ..  763476 +  -9.8  -4.33621   AACCCACGATTAGAA             GGCCGC CATGCA GCGGCC              TTTCTTAATTCGCTG
   NMA0768   6  78 297  760135 ..  760152 + -12.7  -2.75022   TTTCGGTCGTTGATT             GGTGGGC TGAA GCCCACC              CTTGTATATCGGAAC
   NMA0765   7 100  12  755590 ..  755622 + -12.1  -5.64321   ATAATATTGAAAAAA      CCGGCCGAAACTT TAAAAAC GAGTTTCGGTCGG      TTTTTCTTTTCTTGT
      grpE   7 100  75  737776 ..  737811 + -18.5  -4.88405   GAAGTAAAGCGGCAA    TGCCGTCTGAA-CCCG CCTGT CGGGCTTCAGACGGCA    TTTTGTTTCGGCGTT
      priA   2 100  16  725745 ..  725772 + -17.2  -5.07486   TTATTGGCAATCTGA        TGCCGTCTGAAA ACCG TTTCAGACGGCA         TTTTTATTCCGGATC
   NMA0724   9 100 299  717029 ..  717055 + -19.6  -3.74792   CAAATCCATAAAAAA         TGCCGTCTGAAC AGC GTTCAGACGGCA         TTTCGATGTGTACTG
   NMA0721   4 100  19  710270 ..  710303 + -17.6  -4.41348   CAAACGGCGGAAAAA     TGCCGTCTGAAGCC TTTTCC GGTTTCAGACGGCA      TTTGTTTGGCGGGGC
      hemC   6 100 455  708108 ..  708139 + -15.3   -4.3586   TTAACAAAAAACAGA      TGCCGTCTGAACT GGTTGA GGTTCAGACGGCA       TTTTCATATGGCTGC
   NMA0715   7 100  15  705144 ..  705177 + -16.2  -5.19879   AGCGGATAAGCGAAA     TGCCGTCTGAAACT TGCAAC GGTTTCAGACGGCA      TTTTTATGTTTGGCG
   NMA0707   6  55  32  695411 ..  695421 +  -6.8  -2.63585   CAAAGGGACGGCGTA                 CGGT TTT ACCG                 ATGTTTGACATATGG
      recG   5  69 120  663555 ..  663589 +  -7.9  -3.82946   CAAATAGTACGGAAC    CGATTCACT-TGGTGC TTCA GCACCTTAGAGAATCG     TTCTCTTTGAGCTAA
   NMA0635   6 100  14  619926 ..  619952 + -18.2  -5.12707   GAATGCAGATAAAAA         TGCCGTCTGAAA ACT TTTCAGACGGCA         TTTTTTGCGGTTTAA
      lytB   4 100  31  606107 ..  606133 + -15.3  -4.64766   TTTGGGCAACACAAA         TGCCGTCTGAA CAGGC TTCAGACGGCA         TTTTTGCCGTGTGCC
   NMA0601   9 100 170  574451 ..  574487 + -13.8  -4.12902   TTCCAAATGACAAAA    TGCCGTCTGACACCGT AAAAA AAGGTTTCAGACGGCA    TTTTCAACCTGATTC
      hemL   8 100 175  566816 ..  566840 + -17.3  -4.36914   CGCCACCTGAAACAA          TGCCGTCTGAA GCC TTCAGACGGCA          TTTTATCGGAAGCGC
      hemL   8 100 451  567092 ..  567128 + -16.7  -5.82036   AATCTGCTGTAAAAA    TGCCGTCTGAAATGCAG GAT TTGCGCTTCAGACGGCA    TTTTTTGTTTCTTAT
   NMA0578   5 100  48  550986 ..  551015 + -15.2  -5.26875   ACAACCATTAAAAAA       GGTCGTCTGAAA AAGCAG TTTCAGACGACC        TTTTTTCATTCGCGG
   NMA0573   4  69 295  545009 ..  545043 +  -7.9  -3.82946   CAAATAGTACGGAAC    CGATTCACT-TGGTGC TTGA GCACCTTAGAGAATCG     TTCTCTTTGAGCTAA
   NMA0568   7 100  70  541608 ..  541626 + -11.8   -4.6955   ATTAAACGAAAAAAA             CGCTTAGA ATT TCTAAGCG             TTTTGTGTGTTGGTG
   NMA0562  12  82  38  539817 ..  539849 + -11.5  -3.58533   GCCGTTGTTTCAAAA     TGCCGTCTGAAATC GTTTGA GATT-CAGACGGCA      TTTAAACAGTTCTGA
      dnaN   9 100  38  530379 ..  530405 + -13.1  -4.66987   CGTATTGGAGATATG        CCCCGAA-CCGT GCAG ACGGATTCGGGG         TTTTGTTCGGCTGTC
   NMA0547   8 100  36  524671 ..  524697 + -15.3  -4.77036   GGTGAACAATAAAAA         TGCCGTCTGAA CAGGT TTCAGACGGCA         TTTTTCATGCTGCGG
   NMA0532   4  54 295  512100 ..  512157 +  -4.7  -3.41341   TAAGTGCGCCCGCTG CCGCCTAAAAGGCAGCCCGGATGCCTGA TGA TCGGGTATCCGGGGAGGATTA-AGGGGG TATTTGGGTAAAATT
   NMA0500  10 100  21  482072 ..  482107 + -15.6  -4.99056   ATCAAACCATGAAAA    TGCCGTCTGAACCTGCG ATA TG-GGGTTCAGACGGCA    TTTTTCCTTATATTC
   NMA0476   7 100  13  460486 ..  460520 + -16.6  -4.62471   TGAATGGTGGGATAA     TGCCGTCCGAACTT TGGAAAC AGGTTCGGACGGCA     TTTTTGCGCGTTCAG
     groEL   6 100  32  453596 ..  453617 + -13.7  -5.42259   CCTTCAGACAACAAG           CCGCACGGT CAAC GCCGTGCGG            TTTTTTTGCGAATAA
      lysA   2 100  15  448783 ..  448808 + -16.3  -4.61231   AGCCGAACATCAAAA         TGCCGTCTGAA GCGG TTCAGACGGCA          TTTTTAACGCTCTAA
   NMA0461   5  55 101  441878 ..  441890 +  -6.9  -2.71146   CTATTTGTACTGTCT                GCGGC TTC GTCGC                CTTGTCCTGATTTTT
      iga2  10  76  20  439034 ..  439067 +  -5.2  -4.82901   CGGATATGCCGAAAG     GGGTCTGACGATGC CACCGT GCGCTGTCAAACCC      TTTTTCTGCCGCCGC
      glnB  10 100  17  423045 ..  423071 + -18.2  -5.47399   CGTTTGGAATGGAAA         TGCCGTCTGAAA GCC TTTCAGACGGCA         TTTTTTTCGGGTTCA
      hslO   2 100  29  415672 ..  415704 + -20.7  -4.58283   GGATAAATAGTCAAA      TGCCGTCTGAAGCAG CTT CCGCTTCAGACGGCA      TTTTTGCGCGGGTTC
       vsr   8  93 -11  401882 ..  401910 +   -14  -3.61468   GTCAGGGAAATAAAA        GATGCCGTCTGA AAAAA TTAGACGGCATC        TTCCTTTAATTAAGA
      thrB   9 100  24  382148 ..  382174 + -18.2  -4.89339   GGCGTTTGACAGAAA         TGCCGTCTGAAA GGG TTTCAGACGGCA         TTTTTATGGCTGATT
      thrB   9 100 290  382414 ..  382457 + -16.8  -3.33696   TCTGTTCCCGATGTT TATGCCGTCTGAAACCCATC CTGT GTCGGGCTTCAGACGGCATA TTGCTTCAAAGCAGG
      thiC   8  79  17  367691 ..  367727 +  -8.8  -4.03167   ACGTCAAGCAAAAAA    TGCCGTCTGAAACC CGGAAAAAA GGCTTCAGACGGTA    TTCTTTCGCTTGTGA
      ptsI   4 100 399  363308 ..  363334 + -18.2  -5.26119   GCTTTGGTAAAAAAA         TGCCGTCTGAAA GGT TTTCAGACGGCA         TTTTGTTTTTAAGAA
      slyX   3  46 -25  343765 ..  343782 +    -4  -2.82895   AGCCGTATTCCCTGC             GCGACG AGATTC CGCCGC              ATTATTGATGCGCCG
   NMA0360   7 100 337  334224 ..  334248 + -17.3  -4.79667   CGTTTTGGACCGCGA          TGCCGTCTGAA GCC TTCAGACGGCA          TTTTTGCTGCCTTTT
       mqo   7 100 147  313737 ..  313762 + -14.9   -5.4833   GAACGGTCAAAAAAA         CAGCGTTTTCA TTTC TGAAAACGCTG          TTTTTTGTTGCCTGA
   NMA0305   6  54 155  297308 ..  297321 +  -3.1  -3.99374   GAGGTTTTGTGCATC               CTGAT ACCG ATCGG                TTGTTGTTGCTCAAA
   NMA0299   2  79   7  293161 ..  293191 + -10.5  -3.56837   CAGGATTGATGCTGA      TGCCGCCTGAAGCG GGGG CG-TTCAGACGGCA       TTGTGATGTTTGGGG
   NMA0292   6  56  78  278530 ..  278562 +  -4.2  -3.66178   CTGAAGCTTTAGAGA     TTCTG-GATTCCCAC TTTC GTGGGAATGACGGGA      TTTGAGATTGCGGCA
   NMA0282   9 100  18  269121 ..  269156 + -18.4  -4.76802   CCGCCATATAAAAAA    CGCCGTCCGAACCT TGCCAAAC GGGTTCGGACGGCG     TTTCTTGTTTTTGGG
   NMA0282   9 100 438  269541 ..  269575 + -17.2  -2.82317   ATCGGAGGAGTTTGA     TGCCGTCTGAAACCTG AAA CCGGCTTCAGACGGCA     TAGCTTTATTGTTTG
   NMA0274   5 100  25  258757 ..  258789 + -17.2   -5.1361   GATAACGAAAAACAA     TGCCGTCTGAACGCC CAAA GG-GTTCAGACGGCA      TTTTTTGAGATTTCT
   NMA0256  11 100  15  240081 ..  240114 + -15.5  -4.60797   ACCGCCACACAAAAA     TGCCGTCTGAAAC AGCACAAC GTTTCAGACGGCA      TTTTGTATATCAAAC
      mutS   2  80  85  233895 ..  233919 +   -10  -3.97636   TCCAAATATAAAAAA          TGCCGTCCGA ACAGC TCAGACGGCA          TTTGTCCATTCGGCT
   NMA0239   5  95  11  224439 ..  224477 + -11.9  -3.90112   ATTAGTCAGCGAAGA   GGTCGTCTGAAATAC CATCACAAA GCATTTCAGACGACC   TTTCATTCAAAAGGC
   NMA0233   6 100  45  219917 ..  219956 + -18.8  -4.26189   ACCTTATCATAAAAA  TGCCGTCTGAAATACTGA AATA TCAGCATTTCGGACGGCA   TTTTGCCATTTCTCC
   NMA0222  11  95  13  212532 ..  212556 + -11.5  -4.60487   TAAGTCCCGCCCCGA          TGCCGTCTAAA CCC TTCAGACGGCA          TTTTTCCGCATAATG
   NMA0210   7  66 156  194168 ..  194179 +  -7.2  -3.78329   TTCGCCAGCACCGCA                GGGC CGAT GCCC                 TTTACCTTGGTCAAA
      rfbC   6 100   4  190431 ..  190455 + -17.3  -5.00616   CTTTCCAGATAAAAA          TGCCGTCTGAA CGC TTCAGACGGCA          TTTTTTCCGACAGCC
   NMA0178   8 100  26  161919 ..  161952 + -18.3  -4.17048   GTTTGATTGTAGAAA     TGCCGTCTGAAACAG ATTT CCGTTTCAGACGGCA      TTGTTTTAGGCGCGA
   NMA0173   5  69  93  156998 ..  157032 +  -7.9  -3.82946   CAAATAGTACGGAAC    CGATTCACT-TGGTGC TTCA GCACCTTAGAGAATCG     TTCTCTTTGAGCTAA
   NMA0165   5 100  19  151714 ..  151746 + -16.5  -4.74706   ATCATCCGACAAAAA      TGCCGTCTGAAAC ACCTTCC GTTTCAGACGGCA      TTTTTCCATCTTCAA
   NMA0155  12 100  21  139290 ..  139316 + -18.2  -4.78848   TCACAGAAAAGCAAA         GGTCGTCTGAAA ATT TTTCAGACGACC         TTTTCTCTTTCAAAC
   NMA0095   4  67  17   97646 ..   97664 +  -5.3  -4.30719   TCCATAAAAAACAAA            CTCCT-GC AAAA GCTAGGAG             TTTATTATAGCACGA
      rnhB   2 100  14   74423 ..   74447 + -17.3  -3.55444   AAACCGGCACAAAAA          TGCCGTCTGAA GCC TTCAGACGGCA          TTTCCGGCATCGCAA
      dapB  10  95  14   61796 ..   61826 + -13.4  -4.07687   AACCCCCATACAAAA       TGCCGTCTGAAAAG ATA TTGTTCAGACGGCA       TTTTGCCGACAGGCT
      gapA   3 100  22   58904 ..   58942 + -10.3  -5.18355   AACCGTCAAACAAAA   TGCCGTCTGAAACCCGA TGTTT TCAAGTTCCAGACGGCA   TTTTTCATTTTTCAC
   NMA0052   5 100  15   45569 ..   45605 + -12.4  -6.04324   AGGACTGCCAAAAAA    TGCTGTCTGAAGCGTT GTTTG ACCGTTTCAGACGGCA    TTTTTTATTTTTTGG
   NMA0052   5 100 379   45933 ..   45969 + -16.8  -5.46657   CCGCGCAAATGCTGA    TGCCGTCTGAAACACT GTTTG ATTGTTTCAGACGGCA    TTTTTTGTTCACATC
   NMA0033   6  89 256   28580 ..   28617 +  -6.3   -5.4505   GGCACGGTACGAAAA   TACCGTCTGAAACCCAGA TTG TCAGGC-TTCAGACGGCA   TTTTTTGTTCAGGCG
   NMA0024   5  95  57   19255 ..   19267 +  -7.7  -5.27335   TTAATAATGTCAATG                CTGTC GGA GACAG                TTTTTCTTTGCAAAG

SUMMARY

360 putative operon ends contain 2431 possible terminators.
Percent operon ends hit by terminators of confidence >= x:
	x	#>=x	hits>=x	%hits>=x
	100	283	248	227	63 %
	99	283	248	227	63
	98	283	248	227	63
	97	283	248	227	63
	96	283	248	227	63
	95	305	261	237	66
	94	305	261	237	66
	93	319	273	243	68
	92	319	273	243	68
	91	324	277	247	69
	90	333	281	248	69
	89	340	288	253	70
	88	344	292	255	71
	87	353	299	260	72
	86	358	302	261	73
	85	362	305	261	73
	84	370	312	264	73
	83	382	320	268	74
	82	391	326	270	75
	81	396	331	271	75
	80	403	337	273	76
	79	421	348	276	77
	78	436	358	279	78
	77	445	366	281	78
	76	458	375	284	79
	75	468	381	286	79
	74	490	400	291	81
	73	510	412	293	81
	72	527	422	298	83
	71	538	431	303	84
	70	548	436	304	84
	69	605	485	318	88
	68	617	494	319	89
	67	647	519	324	90
	66	685	539	327	91
	65	704	553	328	91
	64	731	573	329	91
	63	763	596	330	92
	62	783	614	331	92
	61	877	666	332	92
	60	885	673	333	93
	59	925	701	334	93
	58	978	738	335	93
	57	987	741	335	93
	56	1068	797	337	94
	55	1152	866	343	95
	54	1223	919	349	97
	53	1282	961	351	98
	52	1344	1009	352	98
	51	1418	1048	352	98
	50	1487	1098	353	98
	49	1650	1215	356	99
	48	1650	1215	356	99
	47	1806	1323	356	99
	46	1821	1333	357	99
	45	1951	1427	358	99
	44	2043	1488	358	99
	43	2166	1582	359	100
	42	2256	1639	359	100
	41	2309	1683	359	100
	40	2365	1718	359	100
	39	2431	1763	359	100
	38	2431	1763	359	100
	37	2431	1763	359	100
	36	2431	1763	359	100
	35	2431	1763	359	100
	34	2431	1763	359	100
	33	2431	1763	359	100
	32	2431	1763	359	100
	31	2431	1763	359	100
	30	2431	1763	359	100
	29	2431	1763	359	100
	28	2431	1763	359	100
	27	2431	1763	359	100
	26	2431	1763	359	100
	25	2431	1763	359	100
	24	2431	1763	359	100
	23	2431	1763	359	100
	22	2431	1763	359	100
	21	2431	1763	359	100
	20	2431	1763	359	100
	19	2431	1763	359	100
	18	2431	1763	359	100
	17	2431	1763	359	100
	16	2431	1763	359	100
	15	2431	1763	359	100
	14	2431	1763	359	100
	13	2431	1763	359	100
	12	2431	1763	359	100
	11	2431	1763	359	100
	10	2431	1763	359	100
	9	2431	1763	359	100
	8	2431	1763	359	100
	7	2431	1763	359	100
	6	2431	1763	359	100
	5	2431	1763	359	100
	4	2431	1763	359	100
	3	2431	1763	359	100
	2	2431	1763	359	100
	1	2431	1763	359	100
	0	2431	1763	359	100
