# Supplementary material for: Rapid, accurate, computational discovery of Rho-independent transcription terminators illuminates their relationship to DNA uptake
Source: Genome Biol. 2007 Feb 21;8(2):R22. doi: 10.1186/gb-2007-8-2-r22 (PMC1852404; doi:10.1186/gb-2007-8-2-r22)
Supplement: Additional data file 2 — As described in the text, the entire robust tail-to-tail region is searched; if the region is less than 500 nt, then the 500 nt downstream of the stop codon is searched (stopping if a gene start is encountered). In the case of ties, all terminators with the high score are output. [file gb-2007-8-2-r22-S2.zip › Neorickettsia_sennetsu_Miyayama.ttperf]

  NSE_0003   5  76 128    2097 ..    2109 -  -4.1  -5.20216   GATAGTAGTAAAAAA                CTACC TGG GATAG                CTACTCTTGGATTAG
  NSE_0013   1  41 286    9942 ..    9956 -  -2.8  -2.64794   TTCAATGCTATAGGA               GGACAA GTT TTTTCC               ATCCTAGTGATTACA
       tgt   2  56 366   12707 ..   12732 -  -6.1  -2.98942   AGTGCTGGAGATACA         CCTCTACACAT TGCA ATGAGAAGAGG          GAACGTCGTCATAAT
  NSE_0025   3  54 307   21363 ..   21381 -    -6  -2.65884   CCACGAAGGTACAAT             GCTAGATG GTT CATCCAAC             GGCGCCTTGGGTGCA
  NSE_0042   3  53 184   32076 ..   32117 -  -3.8  -3.56704   TTTCTAGCAAATCAA CAGCATCTGAGCTTATCGA GCGTT TCAATTCACTCAG-TGCTG CTTCTCCGGTTATTG
  NSE_0050   3  48 210   40148 ..   40161 -  -3.1   -3.3517   ATTCATTATAGAAGA               TGAAC CAGA GCTCA                CGAACGCAAGGTTGA
      fumC   2  55 387   47607 ..   47622 -  -3.2  -3.95584   GTGGCAGCAAGTAAA              CTTGTG TGGT CACAGG               AGGGAGTGCGTGAAG
  NSE_0065   3  44 206   57117 ..   57133 -  -2.9  -3.17194   AGTTGGTGAATCTAA              CAATGGC AAA GCTACTG              CACTCCTAGTATGTT
  NSE_0065   3  44  41   57282 ..   57298 -  -2.9  -3.18912   CTATGCAGTGAGGAA              TCCCGGT AAT ACCGTAA              AACCAGCTAGATAGA
  NSE_0074   1  43 330   65530 ..   65542 -  -3.3  -2.53822   TCTATTGCATAATAT                GCATG CAG CCTGC                TTAACCGCGTTACAA
  NSE_0078   3  81  75   67284 ..   67313 -  -9.4  -3.95986   CTCAACTCAACGAAA       CCACTACGGA AGGATAAATA TCCGTAGTGG        TTAAGAAAAAATACG
  NSE_0086   1  43 114   74268 ..   74280 -  -3.3  -2.57931   GTTAGCTTGGATAAG                GCCAC TTT GTTGC                AGTTGATTAAATCAC
  NSE_0093   1  48 220   77479 ..   77489 -  -3.2  -3.36505   ATATTTTACGGATAA                 TGCC ATA GACA                 AAGGTGATAATATGC
  NSE_0106   1  53 252   83735 ..   83747 -  -5.5  -3.00797   CTGAAACGTATAAAT                CCGCT CTG AACGG                GTAGGAAGTGGGTTG
  NSE_0114   3  72  78   91959 ..   91971 -  -5.5  -4.67651   ATAGTTGAAAATAAA                CACGT TGA ACGCG                GTGAATCCGGTCAGA
      clpB   2  49 252   94399 ..   94415 -    -3  -3.63761   CAACCTATACAAACA             GCTCTCT AGTT AGAG-GC              TTCACTCAGAATGCC
  NSE_0126   3  80 300  103344 ..  103362 - -11.8  -2.54896   GTCTCACCGAACTCA             CTTGTAGC GAT GCTACAAG             CTGTGTCTTCCGTGT
      atpA   3  45 328  107635 ..  107648 -  -3.9  -2.62515   AATCCTGTCATAGTA               GTAAA AATT TTTAC                TAAATAGAGCGTATT
      atpA   3  45  89  107872 ..  107887 -  -3.2  -2.97131   GCGAAACAAAAAATC              GTCTAC CGCT GAAGAC               ACATGCCTCATCCGA
  NSE_0142   2  49  23  114510 ..  114523 -  -4.5   -2.9356   ATTGATACGGATACA               GGCTC CGAT GAACC                AACTGCAAGCGCGTC
  NSE_0149   1  57 174  120120 ..  120132 -  -6.3  -3.12351   GGTTCTCATATTGAA                TCCTT CGA AAGGA                TATGAATCAAATTAA
      alaS   2  54 -17  124729 ..  124739 -  -5.4  -3.06991   CACGATTTCTAAAAG                 GTAG ATA CTAC                 TAATTCAGATAAATT
  NSE_0169   5  57 110  138266 ..  138276 -  -5.4  -3.52079   TAATACTTCATACAA                 GTGT GTT ACAC                 TCTACGACGTCCTTG
  NSE_0180   0 NONE
  NSE_0190   0 NONE
      pstC   1  53 410  171637 ..  171649 -  -3.3    -3.741   TTAAGAGTTAAAAGA                TACGC AGT GCGTT                TGTTATGAAAGATAT
  NSE_0209   1  47  93  177697 ..  177709 -  -4.1  -3.00022   TCTACTCGATATATA                CTTGA TCT CCAAG                ACGCAGGAAGAGCTT
  NSE_0219   9  58 -53  184883 ..  184912 -  -5.8  -3.34895   GCGATGCTTAATGAA       TTCTGCAAACGC CAAGAT GCCTTTGCAAAA        TAGAGGACAGAGGGA
  NSE_0227   2  48 306  192907 ..  192923 -  -2.1  -3.64198   GGTTGATAGATATAA              CGAAGCC TTG GCCGTCG              TATTGGATCGAAAGA
      purE   3  47 267  199797 ..  199818 -  -4.4  -2.71712   TTTTTGCTTGTAAAC           TACGCAGC AAGCTG GCTGCCTA            TAACGACGGTGTGAG
  NSE_0242   3  73  22  205830 ..  205869 -  -7.2  -4.06825   GAAAACAACATGAAA  GACAGGACCCGCAAGATAA TAT TTGT-TTGCGGGCCTCGTC  TCCATATGATGAAAA
  NSE_0262   0 NONE
  NSE_0291   6  49 466  236446 ..  236466 -  -3.1  -3.54424   GCTGATTTGTTGAAA            GCACCAAAC TTC GGTAGGCGC            TCTTTAGAAGAAGTA
      gshA   1  44   1  251060 ..  251071 -    -3  -3.20382   TTCCACATCGAGCAA                TTTC AGAT GAAA                 TTAACCAGCTTGATG
  NSE_0324   1  61 288  266652 ..  266676 -  -7.2  -2.91912   TTAGGCACCTATATA          CCTTGTGG GAATTTCAT CCACAAGG          AAGCTCTTCAAAGGT
       map   3  67  97  277246 ..  277258 -  -7.7  -3.32963   ATCTTGATGGCAGAA                CGTAG TTT CTACG                CAAGTGCGCGCACGT
      tyrS   6  56 337  282741 ..  282754 -  -6.7  -2.61913   AAGAGATAGATTAAT               CCTTG ATAG CAAGG                TGATTGATGATTCGT
  NSE_0354   3  46 177  290590 ..  290601 -    -3  -3.08581   ATGAACTTTGAAAAT                GAAA AGGA TTTC                 GTTCAGTTGATAGGT
      ksgA   1  48  42  295622 ..  295639 -  -3.5  -3.30474   TTTTACAAGGAGGAA             TCAACTT ATTG AAGTTAA              CTTTCTCGTGCGAAG
  NSE_0371   2  49 361  304717 ..  304731 -  -2.8   -3.5944   TCAAAAAAGGTAGAA               GTGC AAACAAA GCAC               TGAAAATAGGTATCT
  NSE_0386   0 NONE
  NSE_0395   2  60  28  322162 ..  322185 -  -5.2   -3.7398   GTGCAAGCGAAAAGA          CCACCCTGAT ATGC ATCAGGTAGG           ATTGTTTCATTTGAG
    ribE-1   2  67   6  325575 ..  325591 -  -6.6  -3.78475   TAAAGAACAAATTAA              CTTTCC GAGAA GGAAAG              AGTACTTACAGATCT
      nrdA   3  49 459  335684 ..  335695 -    -3  -3.69216   GTCTTATGGAAAATA                TTTG TATG CAAA                 CTTCAATAGAGCAGA
  NSE_0416   4  90 376  339714 ..  339737 - -12.6  -2.74864   TTTAGAATGAAATAT          CCAACTAAAC AGGA GTTTAGTTGG           TGGGACTACAGAGGT
  NSE_0422   0 NONE
  NSE_0428   5  50  36  351717 ..  351737 -  -4.6  -3.10012   AACTTTACTACGTAA            CACCCGCC TTAGC GGTGGATG            AGTGAATACTTCATT
      ispH   1  47  55  356688 ..  356706 -  -4.6  -2.58249   GATATGTGTGAGAAG             CATCAAAT TGT ATATGATG             GCGAAGGTGGAAGCA
  NSE_0444   6  57 440  361065 ..  361086 -  -3.1  -4.11216   TTTCGAGTGCTAAAA           TTTCTTG GAACCGAT CAAGAAA            TTGTGCTGAGCGCAG
  NSE_0448   4  62 243  364705 ..  364751 -  -2.5  -4.53303   GAGGTCTATACAAAA CTTAATGCTGAATCGCTTAT GGAAAAGT ATAAGCAATTCTGC-TTGAG AGATAGGGATTGAAC
  NSE_0458   2  53  -7  374458 ..  374470 -  -3.3  -3.72893   CATTTTTTTATGAAA                GCCTC TTA GATGC                TAAAGCTGTTTCCGC
      mgtE   5  49 381  379982 ..  379994 -  -4.1  -3.27498   TAGACGTTATAGGAA                TCCAC ATT GTGAA                CTTGATTTAGTCTGT
      mgtE   5  49 156  380209 ..  380219 -  -3.2  -3.47583   TAATACAAGTTATAA                 CGCT ATA AGCA                 GCTGCGTATAGGTGC
  NSE_0472   1  45 149  389847 ..  389860 -  -3.1  -2.93236   GAATCTAATACGACA               CGAAA TGCT TTCCG                ATAGCGAATCACGGT
  NSE_0482   5  55 455  399449 ..  399461 -  -3.5  -3.96531   TGATAGAGGGACAAA                TTATT AAC AATAA                GTTTTGTTGCGATTT
      folP   1  48  21  401206 ..  401217 -  -2.2  -3.61398   TTTTCTTTGGAATAA                GTCC TCCC AGAC                 GAAGAATTCAATGCA
      cutE   0 NONE
  NSE_0512   0 NONE
    gltX-1   6  67 227  441192 ..  441218 -  -7.4  -3.55444   TTTCCATGTTCCAAA         TGCTCTCCAA GTGCCTT TTGAAGAGCA         TCACCGTTTGTAAAA
  NSE_0527   4  65  78  454976 ..  454990 -  -7.8  -3.15999   TCCGTACACATCTAA               TCCCCA TTC CGGGGA               TCCGGACAACGAAAC
       ffh   2  67  14  468987 ..  468999 -  -4.7  -4.36914   CTGGGGGCCAGAAAA                GGGGG GCC CCTCC                CTTCCTGTTTTCCTT
  NSE_0554   2  71 134  482669 ..  482692 -  -4.5  -4.77698   TAATAGCAAAACAAA          GGAACGGCCC AGTTG GGACCG-CCC          TACTTTTTTTCGATC
  NSE_0565   3  50 226  490926 ..  490947 -  -4.3  -3.12803   AAAATTACTATCTAA           GTGTGCACG ACAT CGTGCGAAC            CAACCTGTGTCCCCA
  NSE_0565   3  50 164  490993 ..  491009 -  -5.1  -2.87891   AACAAATTGAATAAT              CGGAATG ACA CATTCAG              TTACACGTGCCACCA
  NSE_0576   4  50 129  502042 ..  502053 -  -4.4  -3.13504   TGGGTATCAAAACCA                TTGC TGCA GCAA                 TCTCGGAAAAAGAGG
      folE   6  64 371  508674 ..  508684 -  -3.2  -4.57569   TCATTCCCTTAAAAA                 CTCC ACA GGAA                 AGAAATCGATTCCGC
      folE   6  64 339  508690 ..  508716 -  -3.1  -4.53602   TCCACAGGAAAGAAA        TCGATTCCGCAA CCTC CTG-AGAATCGA         GTCAAAAAGCTTAGA
  NSE_0601   5  51 445  522550 ..  522560 -  -5.4  -2.71119   ACGCATCCATAGAAG                 CAAC CTA GTTG                 GCATGGGCGTTCTTC
  NSE_0606   7  57 350  529485 ..  529496 -  -3.6  -3.97057   GACAAGCCAACTAAA                GGAG AAAA CCCC                 TATTCTAGCGTGCTA
      bioB   9  85 214  534624 ..  534648 -  -4.4  -5.52909   GAACACCCAAAAAAA         CT-TAGCAGAC GATC ATCTGCTATAG          TGACGCAAGCGCAGA
      bioC   2  48 454  537890 ..  537901 -  -2.2  -3.55525   CAAAATAAGAGAACA                CATG AGCT CACG                 AAAATGCTTAAAGCG
      ubiG   3  47 471  549928 ..  549949 -    -3  -3.41982   AAATTCATTAATGAA           TGGCTTTG AACATG CAAAGGCA            ACAATTTTTGACGCG
     groEL   4  78  11  561689 ..  561711 - -11.2  -2.87253   CACAAGGGATAAGCA           GGAGGGGCCC AGA GTACCCCTCC           CAACAAGCAATTAGA
  NSE_0654   4  62  65  574250 ..  574265 -  -7.6  -2.64416   CAGCGTGAGGATAAT              CTTCTC TCAG GAGAAG               GATCACTTACTGGTA
  NSE_0658   4  67 178  575732 ..  575779 -  -3.2  -4.82667   GCATCATATGAAAAA GACGCGTCGGTTTCTGTTTACC TAAT GGGATCCAGTCACAAACGCGTC CCTTCACCTTTCTAA
  NSE_0672   3  59 394  587526 ..  587540 -  -4.3  -3.96624   TAGCTGTAGCAGAAA               TCCTA GCAGG TAGGA               CAGGCCACATTGGAT
  NSE_0696   5  54 193  616802 ..  616816 -    -5  -3.26947   CAATTGGTAGAGCAA               CTGACT TGT AATCAG               TAGGTTGGGGGTTCG
  NSE_0700   5  47 386  620109 ..  620126 -  -4.2  -2.68491   AAGCTACATTAGAAT             TTTTCG ACTTGA CGAAAA              TATCGAACGTAGAAG
  NSE_0700   5  47 139  620356 ..  620373 -  -2.7  -3.51806   TGATAAAAAAATAAC             CAGATTA GAGC TAAGCTG              ATCCTCCAGTAAACA
      gidA   1  41 -16  626419 ..  626430 -    -3  -2.70525   CTTTTTGAAACTAAT                TTAG CTGT CTAA                 GAGCCTGATCCAGAT
  NSE_0713   5  59 344  633009 ..  633022 -  -5.3  -3.67417   AGAGGCAATTCTAAA               TTGTG AAGT CACAA                ATTTTCTTGTAAAGA
  NSE_0713   5  59  96  633260 ..  633270 -  -2.4  -4.51787   CACATAATAAAATAA                 GCGC TGT GAGC                 ATGGATTCAGTACTT
  NSE_0727   5  75  92  649633 ..  649643 -  -6.8  -4.41241   GAAACTTGTACAAAA                 CCAC CGA GTGG                 TAGAATGCTTTGTAG
  NSE_0754   3  50 -22  671211 ..  671234 -  -4.6  -3.05819   CAGAGATGGCGAACA          CTTAGT-GCTG TTC CAGCCACTTAG          ACGCCATATGATCAA
      hemH   8 100 438  701307 ..  701322 -  -7.6   -5.5353   GATAGCAATAAAAAA              CCTTAG TGGG CTAAGG               AGAAAATCACAGATT
      ispG   4  60 401  709921 ..  709933 -  -3.4  -4.33653   CACGCAAAAAGTAAA                CTTC TAGAG GAAG                AAGTACGAAATACAT
  NSE_0810   5  55 225  719190 ..  719200 -    -4  -3.86194   AACTGCTGTCATAAA                 GAAT CAA ATTC                 TTGCGAAAATAAAAA
  NSE_0824   2  69 231  731495 ..  731513 -  -5.3  -4.48299   TTACATCGAAACAAA             GAAGATC AAGCG GATCCTC             TAGTGATGGCTCTAT
  NSE_0847   2  47 -11  750168 ..  750185 -  -2.6   -3.3944   CTCTCAACATAAAAG             GGCAGC TCAACG GCTGTC              GTACAGGCACATCTC
  NSE_0851   6  60 315  753166 ..  753182 -  -5.1  -3.73097   ATAACGTAACAAAGA              TGTCAGA ATA TCTGTCA              AGCTCTTTAAAAGAG
  NSE_0851   6  60  89  753395 ..  753408 -  -6.7   -3.1894   GAAAAGTAATATAGA               CTTCG CGGT CGAAG                TGCTTTACAAGCACC
  NSE_0855   2  57 380  756487 ..  756499 -  -3.4  -4.05747   TATATGGTAGACAAA                CAAC GCGTA GTTG                GGGTGTCATTTTCTC
  NSE_0860   4  66 338  761901 ..  761914 -  -2.3  -4.82901   TCGTCCCTAGAAAAA               CGGAG TACG CTACG                CGCAGGCATAAACAA
  NSE_0880   8  75 185  786539 ..  786552 -  -8.1  -3.86015   GAGTGTGCCTACAAA               GGCAC CACA GTGCC                AATCAACACGGACAA
      guaA   2  66 117  790700 ..  790711 -  -5.8  -3.96216   GCCTCACTCAAAGAA                CGCT TCAG AGCG                 TGTGATTATGCAATT
  NSE_0892   9  55 329  796345 ..  796370 -  -3.9  -3.71527   GGTCAACTACGCAAA         CGCCGATATGG TAGG CCACACCGGAA          ACTTGTCAGCAACTA
  NSE_0892   9  55 277  796411 ..  796422 -  -4.4   -3.5951   AGAGACACTAGATAA                TTGC CTTG GCAA                 ACTATACAAAGAGGC
  NSE_0903   2  49 271  804000 ..  804011 -  -2.2  -3.61652   TTTTGAAATAATTAA                CCGA ATGT TCAG                 CTTTCCGGGCTAGAC
  NSE_0938   8  63  36  827693 ..  827712 -  -6.4  -3.49789   AAGTGACAAAACATA            GGAGGTTG CGTA CAACCTGC             TGGCCTCGGCTTAGA
  NSE_0942   3  49  37  831603 ..  831619 -  -5.1  -2.55847   AAGCCCCAGACCAAC              GCAATGC GCA GCATCAC              TCTATATGAATAAAA
      ruvC   2  55 219  839635 ..  839655 -  -2.5  -4.05208   ATCCACATTAAAGAA            GGGAAAATC ATG GATTTGCTC            ATTTCACAGGAAGGC
       era   2  49 213  845079 ..  845091 -  -2.7  -3.58522   ATGATGACTCTGAAA                CAACT GAA AATTG                CCAAGACAATAATTA
      coaD   6  72   2  857518 ..  857537 -  -9.4  -2.85706   TGAATAAATAGAGGA            CACAAATC CAAT GATTTGTG             TTTATTGTTTAAATA
      nadA   8  88   5  857518 ..  857537 +  -9.4  -4.58585   TGAATAAATAGAGGA            CACAAATC CAAT GATTTGTG             TTTATTGTTTAAATA
      gyrA   3  57 415  845522 ..  845533 +  -4.4  -3.85184   GTCTGATCTTCACGC                TCCT ATCA AGGA                 TTTCAATATTTTCGG
  NSE_0954   2  61   1  839866 ..  839883 +  -4.7  -3.94002   GATACTTGGTTGTAG             GGGCTTG CTCA CGTGCCC              TTTGCTTCCATAATG
  NSE_0941   1  44 156  831734 ..  831746 +  -3.3  -2.75064   TCCGTGTCCTGGTAG                CAGCG TTC CGCTA                TCCTTCACTGAGCAC
      dapA   3  74  68  823367 ..  823389 +  -9.2  -3.20573   CAGAGCATTCACATC           TATCCGGCTT TCT AAGCCAGATA           TCTTCCTCTACCTGC
      purD   0 NONE
  NSE_0917   6  64  10  815104 ..  815146 +  -7.9  -2.90751   GCATGAGGGCAAAAA TGGAAACTCGGGTTTGGAACA GTT TGTTCCTA-CC-GGGTTTCCG CTTTCAATTCTTCAA
  NSE_0910   0 NONE
  NSE_0904   3  45 450  805951 ..  805964 +  -2.4  -3.32695   GAACGCACTAACAGA               TCCA AACTTC TGGA                ATTTATTTGTAAAGA
      metG   3  44 321  799522 ..  799535 +  -3.9  -2.50816   CCCAGAAACCTGTGT               TGAAA AATC TTTCA                GTTCATCCATAAGAG
  NSE_0885   4  65 343  791108 ..  791124 +  -8.1  -2.66452   GCCTGCCATATGTGA              GAATACA GAT TGTATTC              CTTCATTGTCGAGAT
  NSE_0879   2  50 451  787179 ..  787195 +  -5.1  -2.79796   TTTTACTCCTTGTGA              GTAGAGA GCT TCCCTAC              TCTGCTGAAATACAC
  NSE_0858   4  67  80  758940 ..  758957 +  -7.7  -3.27951   CCTTTAGGCTTTTTC             GTAGGCT TCTT AGCCTGC              TCTTCTGCTGAAGTA
      argD   3  51 -41  753393 ..  753411 +  -3.9  -3.53444   GAGAAAAGTAATATA            G-ACTTCG CGGT CGAAGTGC             TTTACAAGCACCTGA
  NSE_0835   3  64 456  740193 ..  740204 +  -4.4  -4.31692   GTACTACCCGAATAT                TACC GTTC GGTA                 TTTTAATGCTAGGTT
      hemA   4  53  37  734727 ..  734740 +  -3.7  -3.70568   AGCTGACTCAGTACG               GCACC ACAC GGAGC                TTCTGCTTTCTTATC
      hemA   4  53 135  734825 ..  734835 +  -3.2  -3.71998   ATACGCTTCCTTCCT                 GGTG TTA TACC                 TTCTCTTGATAAATG
  NSE_0812   4  71 256  723328 ..  723338 +    -4  -4.89852   TGCCGCATCTTTGTA                 TAGA AGA TCTA                 TTTTTCTAGGTGTCA
  NSE_0808   3  53 232  719155 ..  719165 +  -5.4  -2.94747   ATCCACCCACACTGA                 TGGT AGA ACCA                 TATATCCTGAACTGC
  NSE_0798   2  64 391  710629 ..  710643 +  -7.2  -3.27298   TCACTGCTAATCTGC               TGGAAA TAA TTTCCA               TTCGTCCTTCCACAA
      pyrF   4  58 382  705708 ..  705727 +  -5.8  -3.22774   GCAACGTAACACACA            GCAAGAAA ACCA TTTTTTGC             TTCGTAGTGAATATC
  NSE_0789   2  54 292  702034 ..  702046 +  -6.3  -2.73771   CTCGCCGTGTCAGGA                CAAAG CCA CTTTG                CTTTACCAACTCTAC
  NSE_0779   6  65 475  693593 ..  693606 +  -6.7    -3.551   CTTATCACTCGTAGG               TGCCA AAAC TGGCA                TTATATCGATTAAAC
  NSE_0772   6  57 336  688766 ..  688778 +  -4.8  -3.67792   TAGTTCCCGAGATAG                GGCA AGCAA TGCC                TTTGCCTCACTGTCA
       ssb   3  57 213  677526 ..  677538 +  -6.3   -3.1786   AATGTTTTTTATTCT                CTTTC TTA GAAAG                TCTCTACTTTTTTCG
  NSE_0755   1  49 244  672587 ..  672604 +  -3.5  -3.41701   TTGTACCAGACTCAC             CTC-TTCT GGT AGAACGAG             TACTTTTTTACTAAA
       ppa   2  53  36  655314 ..  655328 +  -4.3   -3.3854   CGCTCCATATCCAAA               TCTCA TTACC TGAGA               TTATGCGTACTAATT
      gltA   2  48 361  652714 ..  652725 +  -2.2  -3.59979   GAGAAACAAATCCCT                GCGA TCCT TTGC                 TTTCAACTCAGAAAG
       gmk   3  57 200  649884 ..  649896 +  -4.1   -3.9407   ATTTTTTAACGTCGT                CATGT ATA GCATG                TTCCTTTTTATTACC
  NSE_0716   4  52 304  636657 ..  636668 +  -4.4  -3.32963   TTAAAACGTCGCAGA                TGCT CTAA AGCA                 TTCTCCAATGCCAGT
  NSE_0706   5  79 461  626883 ..  626901 +  -7.4  -4.58466   TCGTAAGGAGTGGTT             GAAAGCTC ATT GAGCTTAC             TTTTGTAGTTATGAA
      polA   1  52 145  593336 ..  593353 +  -5.5  -2.87132   AGCCCTAAATGATTC             TGAGCAG TGAA CTGCCCA              TCTCTAGCACGAAAG
    lpdA-2   7  64 -36  587881 ..  587893 +  -3.3  -4.57073   AGCAATGAAAGAAGC                CGCTC TAG GAGCA                TTTTTCAAGCCAATA
    lpdA-2   7  64   6  587923 ..  587941 +  -7.4  -3.33072   ACATTTCTAATCATT             CCAGGTCA GAA TTACCTGG             TATATGTTTGTTTTA
  NSE_0666   1  60 293  584126 ..  584136 +  -3.2  -4.32436   TCGCAATTCGTAAAA                 GAGG CAG CTTC                 TTTTCGTGCTACTCT
  NSE_0662   2  51 241  581737 ..  581752 +  -2.6  -3.76492   AGCTTCAAACTTCCA              GAAATT CATT GATTTC               TTTAATAAAGTTGCA
  NSE_0657   1  57 368  576339 ..  576354 +    -4  -3.99779   TCAAATAGTTGTACT              TCTTCG AGTG TGAAGA               TTTGCTTAAATTTTA
  NSE_0641   6  69 365  561932 ..  561946 +  -8.6  -2.93853   CTCGCGTGCATCGAA               GATCCT GTT AGGATC               CTTTGATTCCAGAAG
      secD   3  57  10  550145 ..  550161 +  -5.1   -3.6947   AGGTAGGATCTTGGC              TGGCCAT GTC ATGGCGA              TTCTCTTGAGGTTAT
      secD   3  57 146  550281 ..  550295 +  -5.7  -3.41125   TCGGATGTGTATACT               TTCCC AACAA GGGAA               TTCTAAGTATCTAAC
  NSE_0614   3  47  -9  538234 ..  538255 +  -3.7  -3.04461   GATAGAGAGATTTTT           GCAAATTTG ACAT CGATTTTGC            TCTTAAAACTGCATC
      acnA   2  51 217  523043 ..  523066 +  -2.5  -3.76379   ATCTGCCCATTTTTC          CCTTATCTA CAAGCC TAGATAAAG           TTTGCTCAAGTATTC
  NSE_0591   0 NONE
  NSE_0586   1  42 231  509294 ..  509308 +  -2.8  -2.80074   CCAATCTTCCTAGAC               TCCCAA GAC TTGTGA               TACTCTTATCCGGAA
  NSE_0577   3  62 -36  502429 ..  502450 +  -3.8  -4.25754   ACAAACCCTTACCGA           G-AGTTCTC AACTA GAGAACTGC           TTTACTTCTTTTTAG
  NSE_0564   2  60 362  491522 ..  491552 +  -3.3  -4.21402   ATAGCAGCAATACTT      GCATAG-GGCTGATG CTT CG-CAGCCACGATGC      TTTGTAGTTTTCCCT
      dnaB   5  57 426  483180 ..  483204 +  -5.8  -3.16564   AGGTTGATCTTGCCT         GTGT-TGCCAC AAAA GTGGTACACAC          TTCGTCAAGTCAAAA
      ftsY   1  48  61  475841 ..  475859 +  -4.6  -2.83403   TTTACGACCCGTAAT             CGGAAT AGTAGGG ATTCCG             CTTTACTCCACAAAA
  NSE_0539   9  79  58  468980 ..  469006 +  -7.2  -4.63107   TATTTCTCTGGGGGC         CAGAAAAGGGGG GCC CCTCCCTTCCTG         TTTTCCTTATTTCCT
  NSE_0539   9  79 177  469099 ..  469109 +    -4   -5.5074   GGGCGAGCAGGCGAG                 CTTT CTC AAAG                 TTTTTTATTAACTTG
  NSE_0531   2  65  84  459287 ..  459299 +  -7.7  -3.06492   GTGGTTGAAGGCGCA                CGCTT GGA AAGCG                TGTTCAGGTGCATAA
  NSE_0526   3  48  -3  455072 ..  455082 +    -4   -3.1997   GAGGCTAGCACCTAT                 CTAA GCT TTAG                 CTTTATTATCGATCT
  NSE_0517   4  55 152  440863 ..  440877 +  -4.3  -3.66178   TAGCATCAACGAGCA               GAGAT TTAGT ATCTC               TTTCAACTTCAAAAA
  NSE_0511   3  62  37  433171 ..  433181 +  -5.4  -3.83026   AAATTTCTACTGACT                 TCGA TTT TCGA                 TTTACTATAAAAGAA
      ribD   7  53 446  420957 ..  420967 +  -5.4  -2.97021   ATTCCTAATTTCATC                 CTCA GTT TGAG                 TATCGTCTTTGAGCA
  NSE_0496   5  58 128  415467 ..  415480 +  -6.7  -2.92912   TTGCGATATCTAACA               CTCCT TCGG AGGAG                TAGTCTATTTTTTCC
  NSE_0487   6  60   5  402976 ..  402992 +  -3.7  -4.12198   TGATAAGATAGCTGA              TCAGATC TCA GATTTGG              TTTTGGACACTTATC
  NSE_0484   5  59 123  401375 ..  401385 +  -5.4  -3.64703   CATTTAAGTGTTTAA                 CAAG CCT CTTG                 TTTGAGTGACCAGCA
  NSE_0471   4  62 241  390163 ..  390175 +  -7.7  -2.72866   GGAGCATCTACATGT                TCGAG TAG CTCGA                TGGATTTCTGATATG
  NSE_0464   2  50 466  380682 ..  380694 +  -4.9  -2.80988   AGGGCATTACCTTGA                CAAAA TCT TTTTG                TGATTAGTGCTCTAA
  NSE_0447   4  62  90  364854 ..  364864 +  -5.4  -3.85817   TTGCACACTTTTAAG                 CTTG TAT CAAG                 TTTGTGCGGAGGAAT
       dxr   4  56 -29  361296 ..  361306 +  -6.8  -2.56177   TCATTTGTCACGAAG                 GGGT ATC ACCC                 ATTGGTATCAGGTGT
  NSE_0421   1  62 346  345285 ..  345301 +  -3.7  -4.26903   AAAACGATGAGCTCA              GGCAA ACAAACC TTGCC              TTTTCATGAAGTAAG
       xth   4  72  73  339984 ..  339997 +  -2.4  -5.27923   CAGATTGAATAAATT               GTGT TTCTCC ACAC                TTTTTTATGGAGTTC
  NSE_0399   5  66 193  325352 ..  325379 +  -5.7  -3.92075   AGCTATAGGGGCTGA        GCGCTTT-TATC TAGAT GATGGAAAGCGC        TTTGTCAATAAAAGT
  NSE_0385  10  68 103  316111 ..  316125 +  -8.6  -2.76696   ATGTTATTCATTAGG               TACCAC CAA GTGGTA               ATTATTGGAACACCC
  NSE_0372   2  48 329  307182 ..  307193 +  -4.4   -2.8779   TGTTGCAGTATTATC                GGAA GTTT TTCC                 TGTGGTGTAGGTTCT
  NSE_0355   3  74 164  291086 ..  291106 +  -9.7  -2.79023   ATGTGGGAATGTTCC            ATCCTCCCA ACC TGGGAGGAA            TACTTGCTCAAATTC
  NSE_0344   4  76 349  283391 ..  283403 +  -4.8  -5.13521   TATTCTAGTTGCCTC                GGTG GCTAG CACC                TTTTTTGCCTCATTT
       rpe   4  47 148  277353 ..  277368 +    -4  -2.94416   GTAGCTGTTTCACAG              CTCTAA AAGT TTGGAG               TATGTAATCCAGCTG
  NSE_0323   4  57 151  266996 ..  267007 +  -4.4  -3.72576   TGTACTCCTTCATTA                TTGC TGCA GCAA                 TTTCCTCAACAGACC
       pth   5  81 301  251266 ..  251277 +  -4.4  -5.47218   TCGTATTATAGCGTG                TTGC GAAT GCAA                 TTTTTTTCCCTAGAA
      rplQ   3  65 235  237148 ..  237161 +  -6.7  -3.60234   TTTTGGTTTAAGTGT               CTCAG GGAA CTGAG                TTTCCCAGTATCTCA
  NSE_0241   3  56  19  205835 ..  205864 +  -6.5  -2.65993   CAACATGAAAGACAG       GACCCGCAAGATAA TAT TTGT-TTGCGGGCC       TCGTCTCCATATGAT
  NSE_0234   5  65  27  200014 ..  200028 +  -2.8  -4.70046   GTAGCACTAATGCTG               TCGACT AGG AGTAGA               TTTTCTCCTTTTCTC
  NSE_0226   7  64 253  193374 ..  193385 +  -7.2  -3.23216   TTCCACGTCTGACTT                GGGC TCTC GCCC                 TTGCTGCTGGTGACA
  NSE_0208   4  64 366  178162 ..  178173 +  -4.4  -4.25104   GCGCTTCATCGATTT                TTCC CCAA GGAA                 TTTTGGTAACCACGG
  NSE_0189   4  55 343  159911 ..  159923 +  -4.1  -3.73775   AGATCTACTATCTTT                TCAGA CAC TCTGG                TTTGATAGAGATAAA
  NSE_0184   2  41  83  154638 ..  154651 +  -2.3  -2.73781   TTTCCCAATATACGG               GCACC GGGC GGTTC                TAGTGTGTACTTATC
      pyrD   4  66  83  149239 ..  149252 +  -3.9  -4.56961   CTTAGTATGTACTTC               CAATA CAGC TATTG                TTTTCTATACATGTT
  NSE_0155   7  57 200  124907 ..  124930 +  -6.8  -2.75022   CCTTATCGAGTATGA          TGAGCGAA TATAGGGC TTCGCTCA           GTTCTGTGTGAACAA
  NSE_0130  11  78 279  107332 ..  107342 +  -5.4  -5.02476   ATATGCTACTGTTCT                 TGAG GTT CTCA                 TTTTTTGCAGAATGT
  NSE_0092   9  69 441   78121 ..   78131 +  -3.2  -4.98255   TTCCCTTTTATTCTC                 TGGT TTC ACCG                 TTTTTATGGTTGCAC
  NSE_0081   5  51  -7   69452 ..   69462 +    -4  -3.47475   AGAAGCTAAGAACAA                 GTAT ATG ATAC                 TATTATTAAATTTGT
  NSE_0077   2  45 -13   67287 ..   67310 +  -3.9  -2.71011   AACTCAACGAAACCA          CTACGGA AGGATAAATA TCCGTAG           TGGTTAAGAAAAAAT
  NSE_0077   2  45 212   67512 ..   67534 +  -3.4  -3.02973   GCTGCAATGTCACGC           GCTGCC CACATCACAGA GGCAGC           TCTATCAGTTTTTAC
  NSE_0055   4  78   3   47927 ..   47937 +  -5.4  -5.08824   GCACAAACACTAAGG                 GGAT GCT ATCC                 TTTTTTAGGTCCAGG
      argS   1  48 127   40380 ..   40391 +  -4.4   -2.8478   CCACCTCTACTTCCG                CTCA CCCA TGAG                 GTTTAGTAAGCTAAT
      fabI   4  75 446   35548 ..   35560 +  -7.7  -4.16842   CCAGCCATAGTTCAC                CGGAT TTT ATCCG                TTTGTTAGACGTCAC
  NSE_0033   3  63 191   26987 ..   27003 +  -6.5  -3.49653   AATTTCTTGAGATAG              TAGAGGC AAG GCCTCAA              TTATATGAGAGTGCT
  NSE_0028   6  63  49   24126 ..   24150 +    -5  -4.09685   AACTTGAAGCTATTT          CAACTAGCGT TCTCT ATGCTAGTCG          TTTTGCGAAATAGAG
  NSE_0024   6  77 222   21681 ..   21694 +  -6.7  -4.66537   AACAGTTACATGTAG               GGGTT TCCT AACCC                TTTTCTCTTGCAGAG
  NSE_0017   1  57 313   15016 ..   15026 +  -6.8  -2.78384   GCAACCAAACCACTG                 CGTC TGC GACG                 TATCCTGCAGGACAC
  NSE_0007   2  49 219    8027 ..    8047 +  -3.2  -3.51137   CCGGGAGTTTATCAC            CGGTAAGG TCAAT CCCTATCG            TTATATGGAGTACTT
  NSE_0004   1  43 112    4998 ..    5009 +    -3  -2.97475   AGATTTTTGAGAGAC                TTGA TGAA TCAA                 CTTTGTAGTCCCCCC

SUMMARY

184 putative operon ends contain 628 possible terminators.
Percent operon ends hit by terminators of confidence >= x:
	x	#>=x	hits>=x	%hits>=x
	100	1	1	1	1 %
	99	1	1	1	1
	98	1	1	1	1
	97	1	1	1	1
	96	1	1	1	1
	95	1	1	1	1
	94	1	1	1	1
	93	1	1	1	1
	92	1	1	1	1
	91	1	1	1	1
	90	2	2	2	1
	89	2	2	2	1
	88	3	3	3	2
	87	3	3	3	2
	86	3	3	3	2
	85	4	4	4	2
	84	4	4	4	2
	83	4	4	4	2
	82	4	4	4	2
	81	6	6	6	3
	80	7	7	7	4
	79	10	10	9	5
	78	13	13	12	7
	77	14	14	13	7
	76	16	16	15	8
	75	19	19	18	10
	74	22	21	20	11
	73	24	23	21	11
	72	27	26	24	13
	71	29	28	26	14
	70	31	29	26	14
	69	35	33	29	16
	68	37	35	30	16
	67	44	42	36	20
	66	50	48	40	22
	65	60	57	46	25
	64	74	71	53	29
	63	78	75	56	30
	62	90	84	63	34
	61	97	86	65	35
	60	108	96	71	39
	59	115	103	74	40
	58	121	108	77	42
	57	151	131	92	50
	56	162	139	96	52
	55	183	156	103	56
	54	198	168	107	58
	53	227	192	115	63
	52	245	205	117	64
	51	272	227	122	66
	50	289	240	128	70
	49	330	272	139	76
	48	373	303	150	82
	47	402	330	158	86
	46	439	360	159	86
	45	476	392	163	89
	44	511	421	167	91
	43	556	458	170	92
	42	585	477	171	93
	41	617	505	174	95
	40	627	512	174	95
	39	628	513	174	95
	38	628	513	174	95
	37	628	513	174	95
	36	628	513	174	95
	35	628	513	174	95
	34	628	513	174	95
	33	628	513	174	95
	32	628	513	174	95
	31	628	513	174	95
	30	628	513	174	95
	29	628	513	174	95
	28	628	513	174	95
	27	628	513	174	95
	26	628	513	174	95
	25	628	513	174	95
	24	628	513	174	95
	23	628	513	174	95
	22	628	513	174	95
	21	628	513	174	95
	20	628	513	174	95
	19	628	513	174	95
	18	628	513	174	95
	17	628	513	174	95
	16	628	513	174	95
	15	628	513	174	95
	14	628	513	174	95
	13	628	513	174	95
	12	628	513	174	95
	11	628	513	174	95
	10	628	513	174	95
	9	628	513	174	95
	8	628	513	174	95
	7	628	513	174	95
	6	628	513	174	95
	5	628	513	174	95
	4	628	513	174	95
	3	628	513	174	95
	2	628	513	174	95
	1	628	513	174	95
	0	628	513	174	95
