# Supplementary material for: Rapid, accurate, computational discovery of Rho-independent transcription terminators illuminates their relationship to DNA uptake
Source: Genome Biol. 2007 Feb 21;8(2):R22. doi: 10.1186/gb-2007-8-2-r22 (PMC1852404; doi:10.1186/gb-2007-8-2-r22)
Supplement: Additional data file 2 — As described in the text, the entire robust tail-to-tail region is searched; if the region is less than 500 nt, then the 500 nt downstream of the stop codon is searched (stopping if a gene start is encountered). In the case of ties, all terminators with the high score are output. [file gb-2007-8-2-r22-S2.zip › Nitrobacter_hamburgensis_X14.ttperf]

 Nham_4054   8  62 213   13016 ..   13071 -  -9.2  -2.92293   AACTTCAATAGTATA TGAGTTCACAGTTTTATTCTGAATGG CGCG CTACCCGGAATAAAACTACGAACTCT TATGTATTTGAAACC
 Nham_4086   7  58 427   49633 ..   49648 -  -3.2  -4.05788   CGCCGCGAAAGCAAA              TCCACG CTAT CGTCGA               CAACTATGCAACCCA
 Nham_4086   7  58 348   49677 ..   49727 -  -5.9  -3.64609   CACAAGCACCCGAAA GTGCGCCA-GTGGTTGGCCCGGCA TCCC CGCTGGGCCTTCCACTTCACGCCC ACATCAGCATCCTGG
 Nham_4090   7  78 436   51723 ..   51734 -  -3.6  -4.87665   GCCCATTCACAAAAA                GGCG TTCA CACC                 CGCGCAATATGAGGC
 Nham_4103   7  53 -36   66483 ..   66497 -    -7  -2.87683   ACAGTTGCTGATAGA               CCGCCG CCA CTGCGG               CAAATCATTCGGCAT
 Nham_4117   2  43 290   74719 ..   74744 -  -4.6  -2.59564   GTCGCACTCGACAAG         CCGACCGCGC ATCACG ACGCGCTCGA          ATTCGCCAACGGCGA
 Nham_4128   9  60 368   84723 ..   84733 -  -6.8  -3.57144   TTCTCGATGTGCAAA                 TCGG CAC CCGA                 GACCGGTGCGTTATT
 Nham_4136   6  68 227   93833 ..   93853 - -11.1  -2.91144   GCACCTTTTAAAGGA            TGTCGGACG ATT CGGCCGACA            ACTCAACCGGACTAC
 Nham_4147   4  49 416  105084 ..  105110 -  -3.7  -3.47322   TGGGATCAGAAGCAA        CGCGCGGCGT CCAGAACT AC-CCGCGCA         CAGGTCTCATTATCA
 Nham_4162   2  50 205  121539 ..  121550 -  -7.2  -2.61383   ATCGTTAGGCAGAAG                CGGC TTGA GCCG                 AGCAAACTGATCCTT
 Nham_4169   2  51 305  127045 ..  127062 -  -4.7  -3.35679   CTCGGGCAGCTACAA             CGGCTCG CCCG CGCGCCA              TCGGCATCAATCTTG
 Nham_4195   4  51 289  154612 ..  154644 -  -5.4  -3.28791   ATCCCTCCCTGACAA      TCCAGGCGATCGCC TGTCG GACGGCCGACCGGA      TCAAGACCATGGCCG
 Nham_4203   7 100 203  162696 ..  162723 - -12.7  -4.72272   GGGCCCCACCAAAAA        GGCCCGCCG GAAGGAGCAA CGGCGGGCC         TGATCGGGTTCGGGG
 Nham_4203   7 100  35  162873 ..  162891 - -17.4   -4.3208   TTCTATAATGGAAAA             GGCCGCCC AGT GGGCGGCC             TTCATGTAAGGGTTA
 Nham_4215   6  59 422  171439 ..  171452 -  -8.1  -3.28924   TAGCCGCCGTCATAA               CTGCG CCCG CGCAG                CTCTTCGAAGATATG
 Nham_4235   2  73 180  187350 ..  187380 - -11.8  -3.14132   CGGCGCGGGCAGCAA      GCGGCGGCGCTGG ACGCGG CCGGCGCCGC-GC       TGGGCGCGCTCGGGA
 Nham_4256   6  76 400  205510 ..  205520 -  -6.8  -4.45664   TTAAGCGAAGCAAAA                 GCCA CCA TGGC                 GAAATAAGATCAGGG
 Nham_4264   4  63  33  211461 ..  211471 -  -6.8  -3.70033   AACTCAAAAGGACAA                 CGCT CGT AGCG                 GATAACCGCTGACTA
 Nham_4269   5  67 265  218252 ..  218264 -  -4.8   -4.3534   CGCTAACGAGGAAAA                TCGG AAATA CCGA                TTTTTCTCTTCCGTT
 Nham_4273  11  50 359  222902 ..  222912 -  -6.8  -2.61216   CGAGGAACGAACGCA                 TCCG CTT CGGA                 TCATCGACCGCATTC
 Nham_4278   7 100  98  226043 ..  226076 - -13.8  -5.07486   GATCGGCAAGAAAAA     TCGGGCCGACCGCG GGCTCG CGCGGCAGACCCGA      TCGCGAAAACTTCCT
 Nham_4297  12 100  42  243922 ..  243935 -  -9.5  -5.00616   GCGCCCGCCAAAAAA               GGCGC GCGG GCGCC                TCAATCCGGCAAGGC
 Nham_4303   6  51 186  250345 ..  250359 -  -2.1  -3.64716   GTACCGCCGAAAACA              TGCGCC GCTC GG-GCA               AACCCAAGCCCGTGG
 Nham_4309   7  60 452  254709 ..  254723 -  -7.1  -3.53012   TCCGCTGGCGTGAAA               TGCCG GAGAA CGGCA               CCCACGCAACCATCG
 Nham_4320  10  60 274  262500 ..  262522 -  -9.8  -2.57931   GCGATGCGGCAGAAG           GTGGTTGAGG CCA CCCCAACCGC           AGCGGTTTGTTCGGC
 Nham_4331   2  47 314  275769 ..  275779 -  -3.2  -3.36273   CCTGCCGAAGAGGAA                 CACG CCG CATG                 AACGCGATCAAACTG
 Nham_4353   5  54 148  293607 ..  293617 -    -4  -3.65902   CTTATGTTATTGAAA                 TTAC TAT GTAA                 TCTGAGATCGGCTGG
 Nham_4351   6  69   3  292508 ..  292534 +  -6.5  -4.25056   ACCCACTATTTGACC        GGCTGC-GCCGC GAAG GTTGCTGCAGCC         TTTCTTGGTACGGTG
 Nham_4308   1  41  30  255202 ..  255230 +    -3  -2.76492   GCTGGAGCCAACGTC       GCCGTTGTC-TGG CCCC CCGCGTCTACGGC        CTTTCCAGTCGCTCC
 Nham_4277   8  60  45  226142 ..  226169 +    -9  -3.12351   GCCTTCAACCGGAAG        CGATGGGGAGGC CGAA GCCTCCCCGCCC         TTGGCTATGCCGCGG
 Nham_4272   2  48  -2  222978 ..  223000 +  -5.4  -2.87132   CCTTCGCGTGAGCCC           TGACGGCCAG CTT CAGGCTGCCA           TGTATGGCAGCAAAA
 Nham_4268  10  64 163  218482 ..  218494 +  -6.3  -3.85698   CACGCGGCAGCAATC                GTATC AGC GATAC                TTTCTCACAAGGGCC
 Nham_4254   5  78 370  204697 ..  204716 +  -9.3  -4.07285   AGTGGCGGATGACGT            TCGCGTG AATATC CACGCGA             TGTTTTATTTCCCTA
 Nham_4224   6  63  27  181411 ..  181433 + -10.5  -2.74792   AGGCGGGAAGGGATG           CGTAGGGCG CGCAT CGCCCCACG           ATTTCGAGGTCCTGC
 Nham_4214   3  58  33  171602 ..  171618 +    -3  -3.97834   GGAACCGGAGGAACT             GC-GCAA CAGG TTGCCGC              TTTATCCTGAGATTG
 Nham_4202   6  57  90  162005 ..  162021 +  -7.9  -3.09193   GAGACAAGGTACGCC              GGACGGC AAT GGCGTCC              TTCGATCACTGTCCT
 Nham_4194   0 NONE
 Nham_4170   1  62 379  128774 ..  128796 +  -7.7  -3.56099   GCTCTAACCAGCTTG           CCCGTCG GAGCGCGCG CGACGGG           TTTGGAAACGTTGTG
 Nham_4148   4  61  86  106402 ..  106427 +  -5.3  -3.85698   TCTTTGTTTGCACCT         GCCG-CGGGCGG CAA TCGTCCGGCGAC         TTTGTCAAGCGGACG
 Nham_4132   4  66 -35   91082 ..   91133 +  -8.7  -3.54424   CGCCCGCCAAAAAAG GCGC-GC-GGGC-GCCTCAATCCGGC AAG GCTCGAATAAGGCTGCCCGGCAGCGC TTTCAGCCGATGCAC
 Nham_4120   3  47 373   79353 ..   79372 +  -4.9  -3.14848   AAGCTCCCGCAAAGC            CGCTGAG CAGGCC CGCAGCG             ATTTTGATAAGCAGG
 Nham_4116   6  66  12   74958 ..   74976 + -10.3  -3.14132   ATGAGACGCCCGCCC             CTGGGAG CACAT CTCCCAG             TTCGTCCCGAGCGAG
 Nham_4109   7  58 198   70673 ..   70686 +  -3.1   -4.0802   GGTTATGGGCGCGAA               CTCTA TTTC TGGAG                TTTCATTGTTGCACT
 Nham_4102   6  90 109   66241 ..   66266 + -11.1  -4.28487   CGTTCCACGCCCAGA         CCCGCCGGT TGCCTTTC GCCGGCGGG          TTTGATTTTGTCATG
 Nham_4089   5  69 100   52060 ..   52075 +    -6  -4.20368   TGCCGCCAATGGAAA              CCCCGC CCCG GCGGAG               TTTCTATTGGGGTGG
 Nham_4089   5  69 169   52129 ..   52148 +  -9.2  -3.53012   TGGCGGCAAGATGAA            GGCCGACA TTTC TGCCGGCC             TTTGGAACGACGACC
 Nham_4057   3  47 135   22231 ..   22241 +  -3.2  -3.42574   GGGCAACTGGTTTGA                 TCGT CAT GCGA                 TTGTGGTGAGCTTGA
 Nham_4053   5  66  18   13017 ..   13070 +  -8.3  -3.76232   ACTTCAATAGTATAT GAGTTCACAGTTTTATTCTGAATGG CGCG CTACCCGGAATAAAACTACGAACTC TTATGTATTTGAAAC
 Nham_4363   5  90 260    8566 ..    8601 -   -11   -4.4078   GGCTTCCAAGGAAAA    GGCGGCGCTCGCGGCT GCCA AGCCGGAAGCGGCCCC     ATCCTCAGCGGCAAA
 Nham_4366   6  45 196   13652 ..   13663 -  -3.6  -3.05596   GATCGTGCGAGCGAA                CCGC CGAT GCAG                 TTGAAATCCACGCTC
 Nham_4378   8  69 147   30359 ..   30373 -  -5.7  -4.33851   AAACTCCATAAGAAA               TCAGC GAGCG GCTGA               TACGAGAAACTGCCG
 Nham_4393   2  43  12   42545 ..   42562 -  -3.4  -3.02511   GGGATGCGTTCAACA             CCTG-GC TGGAG GCTCAGG             TATCCCCTCATTCAC
 Nham_4415   5  58  24   62728 ..   62742 -    -7  -3.43071   GCGCAGAGCAATGAA               GCCGCC GTT GCCGGC               GATCAGTAGGATATC
 Nham_4428   3  47 467   74676 ..   74693 -  -4.1   -3.2794   GTTCATTCAGATGAA             TCCGC AGGACATG GCGGA              CCTCAAGCTCAATCA
 Nham_4435   5  62  51   81061 ..   81074 -  -2.3  -4.30576   CGCTGAGCAGGAAAA               GATCG TTCG CGAGC                TAGAAATGGCATCTT
 Nham_4465   4  54 396  112159 ..  112172 -  -3.8  -3.66178   GGCGCGAAGCGTAAA               GCCA GGCGAT TGGC                CCGAGAAACCCGCCC
 Nham_4486   5  54 192  131832 ..  131846 -  -4.2  -3.77808   TCGATGAGAAGACAA               GAGCGA TCT TCGGTC               GAAGCTATGCCGCCG
 Nham_4505   2  42  58  152628 ..  152651 -    -4  -2.64155   TTGCCGTCAAAGCGA          TATTTCTAAA AACC CCTAGAAATA           CTGGCGCACCCGACA
 Nham_4509   4  54 468  156898 ..  156910 -  -6.9  -3.02511   GCGATGCCTCGAAGA                GGACG AGG CGCCC                TATCTTCGCAGCCAC
 Nham_4521   7  88  59  168334 ..  168357 -   -16  -3.12327   GCGGCATAGCGAACA          GCGGGGAGGC TTCG GCCTCCCCAC           CTTGCTCCTCGTCGA
 Nham_4539   4  45 454  187006 ..  187028 -    -4  -3.06501   GAGACCGGTAGCTAA           GGCGGCGA GCCCGAT CCGTCGCC           GGATGTTTCTTTCCG
 Nham_4523   9  66 -32  170967 ..  170983 +  -2.2  -4.57073   CGAGACTGCCTCCCG              TCTTCC TTCCC GGACGA              TTTTTCGCAAGGGTG
 Nham_4520  11 100 110  168437 ..  168470 + -13.8  -5.07486   AGGAAGTTTTCGCGA     TCGGGTCTGCCGCG CGAGCC CGCGGTCGGCCCGA      TTTTTCTTGCCGATC
 Nham_4511   0 NONE
 Nham_4508   2  45  44  157461 ..  157486 +  -3.2  -3.21924   CGTCGGCGAGAGCGT         CGTCGAGC-GG ATCGA CCAGCGCGATG         TCTTGTGCGAGATCG
 Nham_4488   2  54 228  134665 ..  134682 +  -7.7  -2.70932   CGAGACCTCCGCCGC             GCTGTGC GCCG GCATAGC              TCGTTACGACGCGAA
 Nham_4485   5  86 -21  131998 ..  132026 + -14.6  -3.31322   ACTGGCCCATGTCGC       GCCGGCGCTCGGC TGGC GCTGA-CGCCGGC        TTATCCGCGCTTCAG
 Nham_4464   3  47 148  112403 ..  112434 +  -5.2  -2.73124   GGAGTGTCTATATCT      CCGACATTGTA-TGC GCG GCAGTGCGATGTCCG      CTTTCAGAACTGCCA
 Nham_4434   4  53 239   81122 ..   81137 +  -2.5  -3.87815   AACGGATGGCCTAAC              GCTTC AGCGAA GGAGC               TTTGTCCGAATCGCC
 Nham_4427   2 100  19   74983 ..   75008 + -16.9  -5.42259   ATCCTCCCGCATCCT         TGCCTGAGCGG AACG CCGCTCGGGCA          TTTTTTTGAAGCTCA
 Nham_4414   3  54  89   62628 ..   62641 +  -6.7  -3.27525   AACGCGCGATCCTAG               TGTCG TTTG CGACA                TTACCTTTCCACCCG
 Nham_4409   3  51 -35   58646 ..   58657 +  -4.4  -3.43071   TGTAACCGGCGCAGC                TTCG TTTC CGAA                 TTCATTCATGTGCGG
 Nham_4394   4  56 334   43970 ..   43981 +  -2.2  -4.07687   GCGTCCAGCCGTTGC                CG-CG TCC CGTCG                TTTTGCCGGCCCGAT
 Nham_4365  10  74 247   13542 ..   13562 + -12.5  -2.87146   TAGGAACAAGCGTTA            CGCGGGGCT AGA AGCACCGCG            GTTGTTCTGGCCGCA
 Nham_4549   6  63 108    8822 ..    8836 -  -8.5  -3.32698   TGATTGTAGACAACA               CGGGC GCGCA GCCCG               GTCTCGATCCGGATG
 Nham_4556   4  49 361   12678 ..   12694 -  -5.7  -3.05596   GATCCTCTGACCTAA              CGGCCGG TCT CTAGCCG              CGCGGGTGTCAATCT
 Nham_4576   8  64 359   30792 ..   30806 -  -3.4  -4.39426   GAGACCCTGAGAAAA               GCCCCC GAT GACGGC               GTGCTTGCCTGGCTG
 Nham_4592   5  60 144   45667 ..   45692 -    -4   -4.0162   TGGCGACATGACAAA         CTT-CTCGCGC GAGGT GTGCGAGCAAG         CATTGGCCCATGCTG
 Nham_4605   3  76 320   57649 ..   57660 -  -4.4  -4.86001   ACGAGCGCAGAAAAA                CAGT AATA ACTG                 TCGGGCCATCCCCGA
 Nham_4618   9  58 473   72162 ..   72176 -  -5.6  -3.67588   GAAATTTCAGCTAAA               GCGAGC GAG GCTTGC               AATATACTCATCCAT
 Nham_4618   9  58 127   72512 ..   72522 -  -6.8  -3.45023   CTATGACCACGAGAA                 CGTC TCC GACG                 GTGCCTGCTACAACC
 Nham_4639   5  61 284   90108 ..   90120 -  -6.2  -3.65991   AGGGCTGCAAGACAA                GCCG CGACC CGGC                AAGCAGCCGATCTAT
 Nham_4657   6  44 367  107944 ..  107954 -  -2.4  -3.21416   CAGCTTCAGCAGCAA                 GGCG AAA CGAC                 CATCGCTTCCATTGG
 Nham_4668   3  53 287  115615 ..  115628 -  -8.1  -2.52015   CTGAGATTGACGAAG               CGCGA TGCC TCGCG                TGTGGATCTTGCACA
 Nham_4669   3  95  14  117644 ..  117666 + -17.7  -3.58854   GAGCGAGATGGCAAG           GGCCCGGCG TAAGC CGCCGGGCC           TTCTGCTTGTCATTG
 Nham_4656  11  58 366  108690 ..  108714 +  -8.5  -2.79273   AACGCCGCGGCGCAG          CGTCTCTCCTG TCT CCGGAGAGACC          ATTGTGTTGGGCACG
 Nham_4638  10 100 460   90757 ..   90775 +  -5.8  -5.66338   CCTTCAAGACGGCCG             CGAGGAGC TTC GCGCCGCG             TTTTTTCTTGTATTT
 Nham_4617   4  56 211   72371 ..   72394 +  -6.6  -3.33151   TTTGGGCGATCCTTG          GGGCGCTGGT GATC GTCGGCGCTC           TGTTCGTTTGGCCGA
 Nham_4602   5  47  61   56934 ..   56978 +  -4.3  -3.21099   CGCGGGGTCATGAGG GATCGC--GCTTGCCTGAGGC AGGTC GCGCCAGGCAAGCATGCCATC TTGCTGCTCGACCAG
 Nham_4602   5  47 114   56987 ..   57020 +  -5.1  -3.05816   TGCCATCTTGCTGCT     CGACCAGGCCGGCTG GCAT CTGTCGGGTTGATCG      TTCCATCCAACATCA
 Nham_4588   8  54 207   43203 ..   43214 +  -3.6  -3.73783   GTTCGGGACGTGGTC                CGGC CTTC GTCG                 TTGTTCGATTACCTG
 Nham_4575   9  62  78   31238 ..   31258 +    -4  -4.11216   CGGCGGGTCATTTCG           GC-GCT-GGC GTG GCCGAGCTGC           TTTTGGACATAGCGC
 Nham_4557   3  49 150   14892 ..   14904 +  -3.3  -3.56161   TGCCTGCTGAAGGTT                GCTGG CGC CGAGC                TTGTCTCGTGCATTG
 Nham_4548   2  69 104    9023 ..    9036 +  -9.5  -3.54543   TCGCTCCATCGTCTG               CGCCG CTGC CGGCG                TTTGAACGCGTAGGT
 Nham_0005  11  59 328    6749 ..    6767 -  -8.8  -2.90615   AGCTCTGGGAAACCA             CGCTCGAT GCC AGCGAGCG             TTCGCTGCTGCAGGT
 Nham_0017   6  54 394   17735 ..   17749 -  -7.8  -2.78216   CACGGTGACGAAGGA               CGCCAG CGA CTGGCA               GCATCTCAAGCCGGC
 Nham_0036   6 100 168   39492 ..   39511 -   -15  -4.19238   TGGTGAATTGCAAAA            GGGCGGCT TTCG AGCCGCCC             TTTTTGTTTCCAGCA
 Nham_0040   6  60 392   44003 ..   44021 -  -8.8  -3.16191   CCAGATTTTCACCAA             GCTCGAGG TGC CATCGAGC             ACGGCAGCGTGGGGC
 Nham_0060   6 100 198   71490 ..   71510 - -15.4    -3.794   TTGGAATTCAGCAAA            CGGCCGGC TCATC GCCGGCCG            TTTTTATTTGCGCCT
 Nham_0073  10  57  51   84142 ..   84160 -  -8.8  -2.55074   GGCAAGCGGAAGCGA             CGCCGTTC TTC GAACGGCT             ATGCCCGGCAATGAC
 Nham_0084   5  70 218   97493 ..   97517 - -12.1  -2.73364   TTTTCATGCGAAGCA          TGTCCTCGGGC TTG ACCCGAGGACG          GATACCGGTTCGCGT
 Nham_0093   3  82   9  108831 ..  108878 - -14.1  -2.90392   GACGTTGCAAGCAGA GCGCGCCACGCATCCCTCCCCC TTGCG GGGAGGGAGATGCG-GAAGCGC TGTCTATTTCAGCCA
 Nham_0101   7  74 339  116679 ..  116702 -   -11   -3.5525   AGACAGCGGTGGAAA          CGGCGCTG CGCAACTT CAGCGCCG           CGCGGCTGCTCCAGG
 Nham_0116   8  90 256  134163 ..  134191 - -15.9  -3.53444   TGATCCTGGCGGAAA        CCGCGTCCCGTCG AAC CGGCGGGACGCTG        GATATGCCAAGACGT
 Nham_0120   1  49 163  138123 ..  138136 -  -5.2  -3.05844   GGTGGGATTCGAACA               GGCC CATATC GGCC                ACGGCGGCGAAGGCG
 Nham_0129   3  47  93  145152 ..  145166 -  -5.6  -2.84171   ATTCTCAAAAAGGGA               GCCGAC CAT GTCGTC               GAGCAGGTCGCGCTA
 Nham_0134   8  58 -16  152652 ..  152679 -  -3.4  -4.09685   GCCCACGGCTGAAAA        GCC-CTCGCCG ATCATCG CGGCAAAAGGC        TGCGTTGGCCCGATC
 Nham_0134   8  58 -54  152677 ..  152717 -  -3.3  -4.08945   ATCATCGCGGCAAAA GGCTGCGTTGGCCCGATCCG CGTT CGGA--GGGCCACC-CATCC AATGGTCCCAGCGTG
 Nham_0154   7  71 321  172668 ..  172680 -  -7.7  -4.07568   TCCGGCCGGCGAAAA                GTTCG ATC CGAAC                GTCCATCAGGCAATG
 Nham_0160   4  66 229  180256 ..  180270 -  -2.1  -4.56775   ATGGTGCTGGAAAAA               CTGTC GCCCG AACAG               ATTCTCAAGCGCGAA
 Nham_0170   6  68 106  191568 ..  191615 -  -3.7  -4.54727   CGCGTCAAATCAAAA TCATAGAGCC-T--CGCTTCTGAT TCA ATCAGAAGCGAAAAGGCTCTAGTA TCCTGCTATAGCGAA
 Nham_0184   3  54 353  203651 ..  203665 -  -7.1  -3.14132   GGCGCGGTCTATGAA               CTCGG CGGTC CCGAG               GTGTTGTCGATGCGC
 Nham_0206   6  59 367  229464 ..  229476 -  -9.1  -3.00022   GGCACCGGACAGATA                GCTCG AAA CGAGC                AGCTCTGACGTGCGC
 Nham_0216   8  60  22  236218 ..  236231 -  -9.5  -2.58544   GGCTAGGCTGACAAT               CGCGC CGTA GCGCG                TTTCAGGTTTGATAC
 Nham_0228   4  56 397  251588 ..  251631 -  -6.7  -3.47227   CGGCAACGACGACAA CTCGCCGACCCGCAAGGCCACC GGC GGCGGCC-TGCCGGT-GGAG-G TCTGGACGCGCTTCA
 Nham_0232   6  64 396  256497 ..  256522 -  -4.5  -4.16943   GCGCATATCGGAAAA         TCCGCGCCGGC CTTT GCCGTGGTGGA          CCTGCGGCTCGGCGA
 Nham_0242   3  58 312  269446 ..  269465 -  -8.6  -2.71144   GATTTCGGGCAATCA            CGATCCGGC CTT GCCGGAT-G            ATCTCGGCGGCGCGA
 Nham_0252   4  56 258  281393 ..  281405 -  -4.7  -3.71205   GAAAAAGGAAATCAA                GCCGC CGC GCCGC                AGACCAGGCTTTACG
 Nham_0266   8 100  23  295869 ..  295893 - -18.6  -5.28942   CAGCCGAAATAAAAA          GCCGGCGCGA TGGGT TCGCGCCGGC          TTTTGCTTTTATCGT
 Nham_0274   5  66 211  301023 ..  301056 -  -8.2   -3.6761   GCTGCTCAACAAACA     GATCGCCTACGA-AC TCGGG GTATCGGAGGCGACC     ATCAAGGCGCATGTC
 Nham_0300   5  95  12  334636 ..  334659 - -14.6  -3.72527   AAAATCACGGAAGAA          GGGCCACACC CAAA GATGTGGCCC           TTGCTGCTTAGTTAG
 Nham_0303   4  72 281  337487 ..  337499 -  -5.5  -4.41486   CAAAAGAAAATCAAA                CTAGC AGA GCCAG                AACCATATACGCGGG
 Nham_0312   5  64  14  344538 ..  344572 -   -10  -3.01791   ACGCCGCCGTCAATA     GCTACAGTTATCGCGA TAT CCGCGATAAGGGCAGC     AGGAGCTTGCCGATT
 Nham_0320   8  68 227  352964 ..  353018 -  -6.8  -4.03141   ACGATGATCAAACAA CCCGCGCTCGGTCCGTCTCCGCAATC CCG GCCAGCTCCGACGGACCGAGCGCTAC CGCTAAATCCCGTCG
 Nham_0332   7  69  55  362067 ..  362080 -  -3.1  -4.63932   GAGCGTGGAAGAAAA               CGACTG ATT CAG-CG               AGGCGGCGAAGACTA
 Nham_0353  13  64  -7  386717 ..  386736 -    -5  -4.14243   CACTTCACTCGAAAA            CGCTCTAA TTAG TCAGAACG             CTGCCGCCAACTCCC
 Nham_0359   7  62   1  394498 ..  394508 -  -8.2  -3.53811   GGTATGGCGGGCAAA                 CGGC TCC GCCG                 CTACTCCGCCTCGAT
 Nham_0362   6  66 212  397296 ..  397334 -  -2.3  -4.65895   GCCTTCATCGAAAAA  CGACGCCTTTGTCCGGGC GGTG GCCGAGACCAATGC-CCG   CATGGCAGCAGTGGC
 Nham_0383   2  55  66  424525 ..  424536 -  -5.8  -3.62046   GCACCTGTTCAAGAA                TCCG AAAT CGGA                 TTACACGCGCGCGCT
 Nham_0398   4 100  64  439127 ..  439146 - -12.8  -6.23545   TGCAAATAAAAAAAA            GGCCGCGC TGAC GCACGGCC             TTCGGTAATCCGATC
 Nham_0405  10  88  40  445801 ..  445827 - -10.8  -4.46493   TCAAACACATGAAAA         GCGCACCGGC GGCGATG GCCGGTGCGT         TTGATAATTTGACCC
 Nham_0415   6  64 220  455225 ..  455253 -  -4.4   -4.1585   CGACAACGCCGAAAA        CGGCCGAAAAGC ATGTA GCTGTACTGCCG        CGCCCGCGCCCGAAG
 Nham_0421   4  60 142  463318 ..  463330 -  -6.9  -3.55444   CCCTCATGCCGGAAA                CCCGC CTC GCGGA                GGGACTGGAGCGAGG
 Nham_0430   9  61 206  473670 ..  473687 -  -5.5  -3.84451   TTCCTTAAACCGAAA             TGCGATC CGGC GATCGCC              GGCTTCAAGCCCGAG
 Nham_0447  11  81 306  492251 ..  492282 - -12.8   -3.5393   ACGACCGGCGGCAAA      CGCCTGCGCGCCGG TTTG CCGGCCGGCTGGCG       TGTCGGCGACAAGAC
 Nham_0459  10  71 394  508783 ..  508802 -  -7.8  -4.07687   ACGCCTTGCCCAAAA            CCTGGTCG TCAC CGACCATG             TCGCCGCATTGCGCC
 Nham_0465   3  42 141  514524 ..  514548 -  -4.2  -2.56715   ATCTCGATGAAGGGA          CGCTGTCG GCTGCGATG CGGCAGCG          CACGCCGTTCTAGAG
 Nham_0476   2  58  49  526626 ..  526650 -  -8.5  -2.71364   TTATTCGTTCAAGCA          GCCGTTCTCGT TCC ATGAGATCGGC          GGCATCGTGCTGATC
 Nham_0493   4  49 180  545009 ..  545021 -  -4.7  -3.25102   AGGCGATGGAGAACA                GGCCG AGG CGGGC                GGGAACGGCGTTCTA
 Nham_0502   7  78  54  554552 ..  554579 -  -9.1  -4.24384   ACTACCAAAAGTAAA        GGCCGGGTTCGG GGTGT CCGATC-CGGCC        TTGCTGTTCTCGGTG
 Nham_0508   6 100 250  562155 ..  562174 - -10.6  -5.43621   ACAAAGGACAAAAAA            GCCCGGCC GAAA GGCTGGGC             TTTTTGCTGTCGTCG
 Nham_0508   6 100  95  562281 ..  562329 - -24.9  -2.52516   TCGTTGACCAGCAAG CCTGGAGCTATTCCGGCTTTGAT TCC ATCAAAGTCGGAATAGCTCCAGT TTCTAATGCGTTTTC
 Nham_0519   8  66 116  574381 ..  574415 -   -10  -3.07113   GATCAGGTGATTGAA    TCGTCA-AGCCCGGC TTTTAT GCCGGGCCATGACGC     GTGCTGGTTCTGGCT
 Nham_0528   8  62 116  583480 ..  583509 -  -2.7  -4.33151   CATCAGAAGCGAAAA       GGCTCTGGCCGTTC GAG GAACGGCGTG-GCT       TCTGCTCGCCTCTGA
 Nham_0555   5  49  -2  615069 ..  615095 -  -5.9  -3.13906   GTCAATTCAAAATCA         TAGAGCCTCAT AAAAG AAAAGGCTCTA         GGCTGGCCAATCTTC
 Nham_0568   3  64 252  627961 ..  627977 -  -9.4  -3.03243   AGGCATGGCCGAAGA              CGGGGA AGGGG TCCCCG              AGCCGGCCTCTCTCG
 Nham_0584   7 100  56  647159 ..  647192 - -19.7  -2.77433   CCATAAGATACATTA     TCACACGGCCAGTGT TCTG ACGCTGGCCGTGTGA      TCTCCACACTTCAGT
 Nham_0590   4  84  47  653081 ..  653106 - -16.1  -2.64616   TTTCGAGGCAGAGCA         CGGGGGCGCGT CATG ACGCGCCCCCT          CACCGAACCTGCCAA
 Nham_0598   6  75 304  660025 ..  660041 -  -9.4  -3.90766   CATCCAGAAATACAA              CGACCC CGACT GGGTCG              CCGAGATGGTCGGTG
 Nham_0603   5  77 416  664375 ..  664390 - -11.8  -3.63515   GTTCAGCGCCAATAA              CCCCGC TCCG GCGGGG               TTTTCCATCCCGAGA
 Nham_0610   6  72 450  669876 ..  669894 -  -6.6   -4.4078   GCTGCTCAATGAAAA             CGCCACGG TGA CCATCGCG             CATTCGCGCTCGCGC
 Nham_0621   9  93  32  682748 ..  682767 - -12.8  -4.26188   CGGAGAGATCGAAAA            CGCCGGCC GCCG GGCCGGCA             TCTTATTGTGAGATA
 Nham_0627   8  63 184  688236 ..  688248 -  -9.1  -3.23216   GCGGACGAGCAGCAA                CCGGA CAT TCCGG                CGCCCGGCATCCAGC
 Nham_0641   5  69 270  702440 ..  702466 - -10.2  -3.37017   AAGGCGGAATAGCAA         GGCATTATACAG GCG CTGCATAAAGCC         AGCGTCGTTCCCGCG
 Nham_0644   4  47 230  705862 ..  705884 -  -4.1  -3.18024   CGGGATGAGGAAAAG          TGCGTAACGG TTTT CCGCC-CGCA           TCCCGCTTCTCAAAA
 Nham_0657   7  88  20  717547 ..  717570 - -15.2  -3.48276   CCGGCGGCCACACAA          GGCCGGCTCC TTAC GGGGCCGGCC           TGGATTGTATTGCAA
 Nham_0665   4  63 175  734928 ..  734948 - -10.3  -2.71681   GAACGGCGGCAATCA            GACCGACCC GCT GGGGCGGCC            GCTGCATGGCCGGGA
 Nham_0671   3  57 407  739466 ..  739490 -  -8.4  -2.52464   TTTTCCCGGAAGGGA          CGCGGCGTCC GGTCG GGGCGCCGCC          GGCGTACAAAAGCGG
 Nham_0680   3  51  75  748837 ..  748876 -  -6.9  -2.70932   CGCCTCGGTGAACCA  GGGCGGGCGGGGCAAGT TTTTTG ACAAGCCCCGCTCATCC   CTCATGGACGTCGTC
 Nham_0685  11 100 259  758322 ..  758345 - -13.8  -5.44119   CGCACGTCAAAAAAA          CCGCGGAGCC AACC GGTTCCGCGG           TAAATGGTTTGGATG
 Nham_0699   7 100  10  772831 ..  772858 - -18.4  -3.06696   GCCGGCTCGAAGAGA        GCGTGCGCGGCC TCAA GGCCGCGCACGA         CGTCGCCGGTCAGGC
 Nham_0704   1  75 256  777410 ..  777436 - -10.8  -3.72532   GAAGCAACAAATCAA         TGTCCTGCGGCG AAC CGCTGCAGGAGA         CCTCCCTTCGCTCTA
 Nham_0713   4  44 218  788406 ..  788419 -  -2.3  -3.31248   CAAGATCCTTCATAA               CAGCG TCGT CGCCA                TGCCACGTTTAAATC
 Nham_0713   4  44 182  788434 ..  788455 -  -5.1  -2.74263   ATGCCACGTTTAAAT           CGAAACATG CGCG CAGGCTTCG            GGAGAACCGCTTTTG
 Nham_0713   4  44  65  788556 ..  788572 -  -2.1  -3.21099   CTTTCGTACGACGAA              GGCGGCA CAT CGCAACC              CGCTACGACAAACTA
 Nham_0720   1  44 306  795053 ..  795063 -  -2.4  -3.30441   GACCATCGTGCAGAA                 CCAG CTC CAGG                 CCATGCAGATGTCGA
 Nham_0732   3  62 169  810403 ..  810413 -  -8.2  -3.55444   CGGTGACGCGGCAAA                 CGGC GTT GCCG                 TTCGGTCCGTTTCTC
 Nham_0745   9  79 449  823833 ..  823874 - -12.5  -3.29471   CCGCGACGAGAGCAA TAACCATGGATGCATGGC GCTCTCT GCCG-GCATCCATGGTTA CGCAAGATGAACAGC
 Nham_0755   4  63 402  835626 ..  835645 -  -8.6  -3.28712   GGCCTCGCTCGAGAA            GCTC-TCGC GCC GCGACGAGC            AACTGTATTTCTCCG
 Nham_0768   9  87  62  848352 ..  848380 - -12.5  -3.79335   AATAAAAATGAAAGA        GCCCGCTTCTGAT TCC ATCAGAAGCGGAA        AGGCTCTGGGTTAGC
 Nham_0771   3  69 164  851218 ..  851232 - -11.4  -3.16191   CGATATCTTCACCAA               GGGTCG CCA CGACCC               TTGCGTCGGTATCCG
 Nham_0796   4  49 381  880107 ..  880122 -  -3.2  -3.50853   CCCGTTCAACCAGAA              GGCG ATTGACGA CGCC               ATCGGCCAGTTCAGT
 Nham_0809   3  49 459  892044 ..  892077 -  -5.9  -3.12351   CGGGGCCACATCCAA     GATGGGCGAGCGG ACCATACG CCGCCTGCTCATC      ATTGGTGCCGCCGCA
 Nham_0814   3  66  83  895264 ..  895294 -   -11  -2.63301   GATACCTCGATAGGA       GGAGGCTCGCGGAC GAT GTCCGCGAGCTATC       GTCGTCAAAGATGCC
 Nham_0850   2  50 415  945533 ..  945543 -  -6.8  -2.62263   ACCCTGTTCAGAGGA                 CTCG CGG CGAG                 CGGCTGGCATACGGC
 Nham_0867   3  66   9  961384 ..  961403 -   -10  -3.06796   TTTGATCTCATTGAA            GC-CGCGGA ATA TCCGCGTGC            TCACCTGATCAGATT
 Nham_0877   7  51   1  970002 ..  970032 -  -7.5  -2.79842   AATAGCTACGAACCA      GTCGGACCGCGCAG TTTG CGGCCCGGTCC-AC       TCAGTAACGTTCCGT
 Nham_0888   4  66 102  979808 ..  979822 -   -10  -3.14564   GCATCTTCGCAGGAA               CGGCAT ACG ATGCCG               GCTTCGGCGAGGCAG
 Nham_0888   4  66  69  979818 ..  979855 - -11.1  -2.64973   AGGAACGGCATACGA   TGCCGGCTTCGGCGAGG CAGG CGTCGCCGATGACGGCG    ACTGGCCTGGAGAGG
 Nham_0895   5  54 288  988514 ..  988524 -  -8.2  -2.77523   CCGCTATGAATACCA                 GGCG CAA CGCC                 ATTGTCCGGGGGATT
 Nham_0898   3  53 -16  992151 ..  992176 -  -5.4  -3.40121   TAGAAATGAAATACA         CCT-CCTCCGC TAACC GCGGATGCAGG         CTTTGTATGAAAACT
 Nham_0920   4  56 123 1016668 .. 1016690 -  -6.2  -3.44284   CGCCGATTAACAATA           CAGCGGCAAA GCG TCCGCCGGTG           CGACCTCTGGTATTA
 Nham_0935   3  64 185 1030171 .. 1030184 -  -5.2  -4.08692   CAACCCGCGCGAAAA               CGCC GACCAT GGCG                AAGTGCGTTGGGACT
 Nham_0944  10  62 229 1043694 .. 1043717 -  -3.9  -4.19587   CCAGCAAGAAAAATA          TTCCCTG GTAGTTTTTG CAGGGAA           TTGCTCCAGAAGTGG
 Nham_0956   4  52 175 1056698 .. 1056716 -  -6.6  -3.03124   GTGCAGGCCGCAACA             CGCATAGC CGT GCTGCGCG             ACGGCGCGATCATGG
 Nham_0967   9  80 225 1070335 .. 1070388 - -14.7  -2.83403   GCTTGCCCAGGAAAT CGCC-GACGGCGTCGCCG-AACC GCACGCTCAG GGTGGCGGCGACACCGTCTGGCG GTATCACTACGAGAC
 Nham_0982   8  75 217 1085242 .. 1085256 -  -9.2  -3.93695   GGCATGAGGCATAAA               GCGACG GCA CGCCGC               GGGCTGATGATCTTC
 Nham_0995   3 100 324 1102018 .. 1102058 - -25.8  -2.52676   CATCCTGGCAAGCTA  GAGCCTTTTCGCTTCTGA TGGAG TCAGAAGCGAAAAGGCTC  TAGTTGTTTGCTGAA
 Nham_1001   9  57  41 1112136 .. 1112166 -    -9  -2.55565   AGACGCCAAAGATAG      CGATCGCGGCGCG AACAAG CGAGCC-CGATCG       GGCCATGACAAGCTC
 Nham_1016   3  72 -25 1133984 .. 1133998 -  -6.4  -4.27316   GCCGTCAATTGAAAA               TCGCCT GGT AGACGA               TCCCTTGCCGGTCGC
 Nham_1022   5  60  12 1142970 .. 1142998 -  -8.9  -3.12207   AATCAAAATCATAGA        GCCCGCTTCTGAT TCC ATCAGAAGCGAAA        AGGCTCTGGTTCTAC
 Nham_1034   5  64 -19 1155228 .. 1155247 -  -9.2  -3.05384   CCTCTGGGGATTCAA            TCAGGCCC GGCC GGGCCTGC             GCTTCATCTCGGTTT
 Nham_1043   9  76 278 1165080 .. 1165094 - -12.8  -3.05384   GCTTGTGTGATCGAA               GGCCCG CTC CGGGCC               GGAGGACTGAACCAT
 Nham_1048   9  58 285 1171810 .. 1171834 -  -6.3  -3.53224   CACCGGTGGCGGAAA          CTGCCTCTGCC CAA GCCCGAAGCAG          ATATTTCCCAGGATC
 Nham_1057   2  51 394 1185989 .. 1186003 -    -7  -2.71712   TGCTCGGTTCCAAAG               CGCCGG AAG CTGGCG               ATCAATCATTACTAT
 Nham_1062   4  60   5 1191422 .. 1191433 -  -7.2  -3.53012   GGTCTTCGCTCGAAA                GCGC TCGA GCGC                 CTCGTCAAAACCCCA
 Nham_1071   7  83 176 1203135 .. 1203190 - -14.9  -2.84841   TCGGAAGAAAATGGA TGCGCGGGGCATAGCGGTCGAA-AGCG AGTT CGTTCTTCGACGGCTATGCC-CGCCCA TGGCGCCGAAGCACG
 Nham_1084   4  63 262 1221599 .. 1221640 - -10.8  -2.82015   CGCATATGGAGGATA TCGCCGCGACTATCGGCGA GGTGA TCGCCCAGGG-CGCGGCGA ACGGCGAGTTCGAGG
 Nham_1091   2  49 117 1232199 .. 1232224 -  -4.6  -3.19192   GCGGACGCAAGCCAA         GCGTCCCCAGC AGGAA GCAGGAG-CGC         GATCATGACCGTCGC
 Nham_1096   8  60 441 1237935 .. 1237952 -  -8.4  -3.10796   GTCGAGGACTTAAGA             CGGCGT TCGGTC ACGCCG              CACATCGCCATCGAC
 Nham_1100   7  63 112 1242220 .. 1242241 - -10.1  -2.73483   AGCGGAGGCGAAGGA           GAAGCCGCG CCGC CGCAGCCTC            TGGACGTTTGCGTTC
 Nham_1112   0 NONE
 Nham_1120   7  61 158 1267248 .. 1267271 -  -9.5  -2.74144   GCTTCATCGGCAAAT          TCGCGTCGC TGCTCG GCGACGCGG           GCGTCAACATCGCGA
 Nham_1125  14  62  77 1273100 .. 1273120 - -10.3  -2.61383   ATCGCCATCGAGAAG            GGGGCGCCC GGC GAGCGCGCC            TTCAACGAGGCCTTC
 Nham_1134   4  61 466 1280388 .. 1280415 -  -8.3   -3.3506   GTCAAACCGGGACAA        CCGGCGCCGCG CCCGCT CGCGGGACCGA         TCCTACCCTTGGTGG
 Nham_1157   7  75 222 1310306 .. 1310330 -  -5.5  -4.63542   GAGAAGGCCGAAAAA          GCCATCCGCGC ACG GGGCGCGTGGC          TCCTGTTCCTGCCGC
 Nham_1163   5  54 361 1320745 .. 1320759 -  -4.2  -3.63782   CAATACGATCTGAAA               CCGGCA CGA TGCCAA               CGGATCACGGTGTCC
 Nham_1175   5  59 260 1331512 .. 1331534 -  -7.7  -3.27298   GGGTGGAACGATCAA          CCGGCTCGAC AGAT GCC-AGCCGG           CCTGGTCGAACAGCA
 Nham_1196   3  49 331 1352556 .. 1352567 -  -5.8  -3.10164   GCATCTAGCATGGAA                GCTC TGAG GAGC                 ATTCTGTTGAATGTG
 Nham_1203   6  59 389 1358948 .. 1358965 -  -7.7  -3.23492   TACGACAGACGAAGA             GCGGGCGA TGA TCGCCC-C             ATATATGCCCTGCAA
 Nham_1211   5  67 377 1367800 .. 1367812 -  -4.7  -4.29738   TTACAGGGAGGAAAA                TGGGG CTA CCCCG                GCAACTGCCAATTTT
 Nham_1216   2  43 300 1372448 .. 1372482 -  -4.2  -2.78463   AGCTTGGCGACGACA    GGCGCGCGCTCGATGC CTTCC GCAA-G-GCGCTCGCC    GTCAATCCCCATCTC
 Nham_1216   2  43 193 1372579 .. 1372589 -  -4.6  -2.62184   CGGGTCCGCAGAGGA                 GGCC CGC GACC                 GCAGCGTGGTTTGGC
 Nham_1222   7  69  11 1377372 .. 1377410 - -12.3  -2.59431   GCCCGGCACAATGGA  CCTGTGCTCGGGC-CGGC AAGG GCCGGGCCCGAGTGCCGG   GCATGACGGCTCAAT
 Nham_1233   7 100  30 1391685 .. 1391704 -   -15   -4.8048   CGCCGATACGAAAAA            CGCGAGCC CCGG GGCTCGCG             TTTTTCGTATTCAAA
 Nham_1245   2  60 354 1403337 .. 1403349 -  -9.1  -3.05596   GATCGCTCGATCGAA                GCCTC GAG GAGGC                CGCGATGGATCTCGG
 Nham_1248   9  51 449 1406995 .. 1407008 -  -5.9  -3.29144   GCAGGTGGCGCAGAA               CGGCG ATCT CGCCA                ACTGGATGATCCCCG
 Nham_1255   2  54 214 1416274 .. 1416290 -  -4.3  -3.65529   ACATGCCTACTCAAA              TGGCGGC GGG ACCTCCA              TTAGCCGCGACAAGG
 Nham_1260   6 100  -2 1421529 .. 1421562 - -18.9  -3.02144   GTATTGTCGCGAACA     TAGCGGCGCGGCGCT AATC AACGCCGCGCGGCTA      ACTGCTAGGCGTCGT
 Nham_1266   2  54 267 1423531 .. 1423545 -  -6.4  -3.32405   AAAATCAGCAGAAGA               TGACTG GTT CAGCCA               TGCAATTGCGTTTAC
 Nham_1291  11  70 190 1455307 .. 1455343 -  -3.6  -4.56597   GGCTCGCTGGAAAAA   TTCACCCGCGACGAGGC CAAG GCCTCAGC-CGAGCGCA    TGGGCGCGAAGGTTT
 Nham_1301   2  47  83 1467470 .. 1467482 -  -3.3  -3.34398   CTCGGTCCTGAAAGA                TGCCG TGC CGGAA                TTCGGGGCACCCGCC
 Nham_1308   4 100  40 1477830 .. 1477852 - -13.5  -4.89477   CGGCGAACAACAAAA           GGGGCGAAT AACGG ATTCGCCCC           TTTTACCGAACGTCT
 Nham_1313   0 NONE
 Nham_1318   9 100  28 1487314 .. 1487331 - -12.7  -5.10461   TCTAGCCAACAAAAA             CGGAGGC TTGC GCCTCCG              TTCTTCGTAGCCGAA
 Nham_1323   7  70 227 1496129 .. 1496144 - -11.8  -2.83273   TGAAACGACCAAGCA              CGCCGC GCTG GCGGCG               GCAAGCGGCCCACTC
 Nham_1335   8  66 458 1512459 .. 1512494 -  -8.9  -3.53091   ATCTGCGTCGGGAAA   CGCGCGGGCTCGCGGCG GGCT CGCCGTG-GCC-GTGCG    ACTACGGGCCGGATA
 Nham_1340  11  75 161 1518123 .. 1518139 - -10.1  -3.71848   CGTCCTGATCAAGAA              CAACGCG TTC CGCGTCG              GCGATTCAAAATTCG
 Nham_1347   7  60 472 1525360 .. 1525380 -  -8.9  -3.05596   GACCGTGCCATCGAA            CTGCGGGCC CGC GACCGGCAG            CGCAAGCTGATTTCC
 Nham_1350   3  49  18 1527797 .. 1527812 -  -3.2  -3.62591   CTGAGAACTTCCAAA              TACGTG CGGC CCCGTA               AGCCGATCCGAGCCG
 Nham_1362   4  51   9 1544715 .. 1544733 -  -3.8  -3.53811   GCGACGGCTGCGAAA             GATCAGAT CGA ATCCGCTC             AATAACTATCATGAA
 Nham_1367   6  55 330 1552099 .. 1552110 -  -5.8  -3.54919   AAGCACGCGGTCAAA                GCTG TCAT CAGC                 GGCCTGACACCACAC
 Nham_1374   6  78 185 1558306 .. 1558321 -    -9  -4.25104   CCTCCGCTATCAAAA              GGTGAC GTAC GTCACC               AAGAAGCTCCGACCC
 Nham_1379  12 100  42 1563697 .. 1563710 -  -9.5  -5.00616   GCGCCCGCCAAAAAA               GGCGC GCGG GCGCC                TCAATCCGGCAAGGC
 Nham_1390   8  68 283 1575909 .. 1575928 - -11.4  -2.93708   TTCCGCGAAAAATAT            GCGCCGCT GATG AGCGGCAC             CGCCGACAAGCTCGC
 Nham_1399   7  64 250 1584466 .. 1584477 -  -5.8  -4.07568   CCCTGTTGCGGAAAA                TGCG CGTG CGCA                 ATCCCGATCTCAAGA
 Nham_1409   6  51 155 1596107 .. 1596122 -  -4.7  -3.33162   GAGGGGATTGTAGAA              CCGAT ATCGCA ATCGG               AGCGTCATTGCCGGG
 Nham_1414   4  73 221 1598837 .. 1598851 - -12.8  -2.70932   CCGCGCGGTGAAGCA               GGCGGC GCT GCCGCC               GCGTTCGCTTGTGCG
 Nham_1428   1  49  85 1611847 .. 1611861 -  -2.8  -3.53444   GCAGTTTGTGTGAAA               TGCG TGAGATG CGCA               ACGTGCGTGGTGTCG
 Nham_1443  10  54  96 1627491 .. 1627502 -  -7.2  -3.09749   GAGTCCTAAGAGAGA                GCCC GACA GGGC                 GCACCTCTGATGAAG
 Nham_1449   4  66 384 1636598 .. 1636631 - -10.1  -3.04144   TTCTCAGCGTCAATA     CCCAGCAGGCGCTCG ATAA CGCGCAGCGGCTGGG      CGTCCTGTCGCTGCC
 Nham_1460  14  84 152 1648750 .. 1648778 - -15.9  -2.50113   GACTACCTCACGAAC        GGCGCGCGCGACG CGG CGTCGAGCGTGCC        CTCTGCGGGTGCCGT
 Nham_1475   3  49  98 1675675 .. 1675694 -  -3.4  -3.56092   CCATCATGTGGTAAA            CTGTCAGC ACCG GCTGCCCG             ACTTTCGCAAAAAAA
 Nham_1486   7 100  64 1687514 .. 1687552 -   -22   -2.5294   GACGGCGTAGAAGAC   GCCAGAGTCTGATTCAAC TGC GTTGAATCAGACTCTGGT   TTTATCCTTTTGATT
 Nham_1491   5  53 327 1693078 .. 1693119 -  -5.7  -3.39749   CGAACAACGCTACAA CTC-CCACGGCCAGCGCGTC ACC GTCGCGATGGCGGTCGTGAA GGTCAGGGTCGACGG
 Nham_1491   5  53 156 1693274 .. 1693290 -  -7.9  -2.53263   CGGATCCTCAATGGA              GGCACCG GGG CGGTGAC              ACGGGTGCTGATCGA
 Nham_1502   4  56 422 1706014 .. 1706029 -  -6.8  -3.25823   GTCGGGCGATATCAA              GCAGGCG CAG CGCC-GC              GCGGCCGAGACCCAT
 Nham_1518   5  56 -28 1724959 .. 1724969 -  -2.4  -4.00512   TTGCAGAAGAAAATA                 GCGG ATA CCGA                 CGTAAATCATGGTGA
 Nham_1535   5  64 472 1748781 .. 1748799 - -10.2  -2.87931   GTGAGCGCGGAGATA             CGCTGTCC GGC GGCCAGCG             CCAGCGCGTGGCGAT
 Nham_1539  10  60 255 1752771 .. 1752790 -  -9.2  -2.56095   TTCATACGTAACGGA            CGGCAAGG TGAT CCATGCCG             GTTCGGGAACGCTGG
 Nham_1582   4  59 114 1786528 .. 1786544 -  -7.9  -3.17571   AAGCCCCGAACTCAA              CCGCTGC GGT GGAGCGG              CGGGGAGGGGGCCAT
 Nham_1590   4  56 353 1793960 .. 1793970 -  -2.4  -4.09243   GATACCCGGTGAAAA                 CCGG CGT CCGT                 AGATTAAGAGTGCAA
 Nham_1617   8  56 359 1815369 .. 1815379 -  -2.4   -3.9461   GGTGGTGAAGAACAA                 GCTG GCG CCGC                 CTTTCAAGCAGGTCG
 Nham_1629   8  58 287 1831699 .. 1831714 -  -3.2  -4.05788   CGCCGCGAAAGCAAA              TCCACG CTAT CGTCGA               CAACTATGCAACCCA
 Nham_1629   8  58 208 1831743 .. 1831793 -  -5.9  -3.64609   CACAAGCACCCGAAA GTGCGCCA-GTGGTTGGCCCGGCA TCCC CGCTGGGCCTTCCACTTCACGCCC ACATCAGCATCCTGG
 Nham_1639   6  64  37 1841535 .. 1841568 -    -6   -3.9243   CAATCTTCGAAAGAA     GATG-GATGCCCGGA TCAAG TCCGGGCATGACCTC     AACAGTGAGTTTGAT
 Nham_1644   7 100  27 1845665 .. 1845682 - -14.1   -4.7497   TGCAGGCAGTAAAAA             GCCCCGG ACAT CCGGGGC              TTTTTCTGGGACTGA
 Nham_1650   6  81 459 1850311 .. 1850339 - -11.7  -3.68209   AATACAAAGAATCAA        GGGTCACGCAGAA CGA TCCTGCGCGATCC        AGCTGTCGGAGGCGA
 Nham_1654   7  58  -6 1854976 .. 1854998 -  -5.4  -3.71649   GCTCCAAATCGGAAA           CCCCTGCGTC GAC GTCTCAAGGG           GCGTTCACGCCGCGC
 Nham_1661   7  53 164 1861379 .. 1861391 -  -7.7  -2.60075   CGCCTTTGAACGAAT                GTGCA ACA TGCAC                CGTCATACTCCGCGA
 Nham_1667   8  91  49 1865860 .. 1865878 - -13.1  -4.03078   GGATCACACGACAAA             GGCCGGC TTCGC GCCGGCC             TTTTCCTTGCAGCGC
 Nham_1679   4  53 -21 1877093 .. 1877106 -  -5.9  -3.39895   GCGTTCATCAAGTAA               CGAGC TTCA GCCCG                ACGATACCGGCGACG
 Nham_1687   2  60 192 1884149 .. 1884190 -  -7.2  -3.63569   GTAATTCTCCAACAA GTCGGCGGCCAGTCCAGCCGG AGT CCGGCGAG-C-G-CCGCCGGC CTTTTCGTTGGACAG
 Nham_1708   9  57 116 1908258 .. 1908270 -  -9.1  -2.64794   GGCAACGGGACAGCA                CTCGC CGA GCGAG                CGCGCGGCGGATATC
 Nham_1729   2  87 174 1929391 .. 1929423 - -15.5  -3.28712   TGTCGGCGGTGACAA      GCCGACGCGCATCGG CTC CCGATCGGCGCCGGC      GCGCCCGGTCGATGC
 Nham_1742  10  59 193 1943478 .. 1943510 -  -9.7  -2.53233   CAATCACACCAAGAT      CGGCGCCGCAGCACA GGT TGGGCTGGGACTCCG      GCACAAGATCGCTTC
 Nham_1755   8  57 335 1956548 .. 1956562 -  -4.2  -3.85698   CTTGCGGCGCAGAAA               GGCC AGCATGA GGCC               CAGGCGATGCTGGGC
 Nham_1763   7  52 347 1965222 .. 1965242 -  -6.7  -3.14344   GACCGGCTGGATCAA            GCCACGCGG TCG CCGCAAGAC            ACCGGGTCGCCCGCT
 Nham_1763   7  52  77 1965482 .. 1965512 -    -3  -3.66178   CTCTGGAACCGGAAA       GCGACGATTCCGCC GGT GGCGATGTCGGAGC       GAGCGGGGCATAGCA
 Nham_1772   6  63 225 1973950 .. 1973993 - -10.3  -2.73364   GCGCCATGCCAACGA TCCGCGTCCGCTCGACGAGGA GAGT TCCTGGCCG-GCGT-CGCGGA ACTATTCGCGGGCCT
 Nham_1775  11  75 -34 1975947 .. 1975981 -  -5.8  -4.56775   ACGTGGCTTGAAAAA    TCAGGAGCGCGACAGC GAGAT ACTG--GCGCCCCTGA    ACTGTCCCTCGGAGC
 Nham_1793   5  59  20 1994215 .. 1994233 -  -9.5  -2.53876   TCCGACGCGAAGCCA             CCGGCGA TCTTG CCGCCGG             CTGCAATTGCTCAGG
 Nham_1797   3  56 351 1998213 .. 1998223 -  -2.4  -4.07568   TCGGCGGCTGGAAAA                 CCGC TGC GCTG                 TGTCTTGTTGCTATC
 Nham_1803   7  52 254 2003888 .. 2003911 -    -6  -3.01924   CAGCGCTCTGGAACA          GGTGT-TCGCG GGG CGGGACACACC          ACCGCTTCGCGCAGC
 Nham_1803   7  52  96 2004051 .. 2004069 -  -3.1  -3.64703   CGCCCCGCATTGAAA            CGCATGGC TCAA GCCA-ACG             TCGATCCCTTCGTGC
 Nham_1822   7 100  25 2022948 .. 2022966 - -17.4  -4.77165   GGCCGCACAAGAAAA             CGCCCGGC CAG GCCGGGCG             TTTTGGCATTCGAGT
 Nham_1830   2  62 430 2038691 .. 2038701 -  -4.6  -4.07568   CCTGCTGTTGCAAAA                 CGGC CAT ACCG                 AGTTGATCGGGCCGG
 Nham_1833   4  62 352 2040963 .. 2040976 -  -8.1  -3.54424   TGCCAGTCGCTGAAA               GTGCG TCAT CGCAC                GTCTGCGGCCGACGG
 Nham_1845   8  66 211 2055148 .. 2055168 - -10.4  -3.14051   CCAGTTCGACCAAGA           CCGCGACCG CTAT CGG-CGCGG            GGATCGAGAGCGGCA
 Nham_1857   6  72 246 2069471 .. 2069486 -    -9  -3.85296   CCGACAACCAAAACA              GTCAGC TTTT GCTGAC               AAATGCCTTACAGGC
 Nham_1882   4  79 -13 2095729 .. 2095748 - -13.6  -3.04461   GATTGAGTTCGAAGA            GGGCTGCT AATC AGCAGCCC             TCTTGCGGCCGGAGA
 Nham_1895  12  68 376 2107542 .. 2107565 -  -8.1  -3.86015   TAGGGCCGTCACAAA          TCGCCGGAA ACCATG CCCCGGCGA           TGCCAGGCCCGCTCG
 Nham_1920   2  55 451 2135030 .. 2135076 -  -5.6  -3.50853   TGTGTTGAAGGATAA TTGGCGGATCATGGTCCGGCCG ATC CGGCCTGACGACGAACCGTTGA TTTCTGACTTTCTGC
 Nham_1925   3  51  -1 2140153 .. 2140208 -  -6.8  -2.70932   GTCGTGGCCCAATGA GACTGA-GCTATCGATGCGCAACCCGC CGC GCTCGTTACGCAACGGCAGCGCCAATC ACTCCAGAGATTTCA
 Nham_1933   3  46 289 2149274 .. 2149298 -    -2  -3.35046   TGACCCGCGCAAAGA          CGCGGACG GTCTTCAGG CGCTCGCG          AAGTGTGCCGCGGCG
 Nham_1936   6  47 264 2153054 .. 2153064 -  -2.4  -3.59627   ATGAAATGCCTCAAA                 CCGC ATA GCGC                 CGGGTATCGAAGAAG
 Nham_1944   4  58 161 2160787 .. 2160813 -  -6.4  -3.62046   TCATGGGGTTAAGAA         GGGTCGAGGC AGCATGG GCCGCGGCCC         GGCGACTGCGTTGAT
 Nham_1951   2  45 233 2167912 .. 2167937 -  -3.3  -3.27298   GTCGCGAAGTACTAA         CTGGC-GACA TGGGGGT CGTCTGCCAG         GTGCACCACCTCGAC
 Nham_1955   6  62  42 2171858 .. 2171868 -  -8.2  -3.50715   ACAACTCCCATACAA                 GGGC GTA GCCC                 GAGCGGGGTCTCCTG
 Nham_1960   5  66 206 2176241 .. 2176274 - -10.9  -2.78216   GAGCTGCACCAACCA     CCGCCAGCGATGCCG TCCC CGGCATGGCCGACTG      CAACGTCGCGCGATT
 Nham_1967   1  41 148 2181019 .. 2181031 -  -2.6  -3.10112   AGGCAAGCTATCCAA                GGCC ACCTG AGCC                CAGCTTATAACCTCA
 Nham_1972   4  56  61 2186675 .. 2186730 -  -2.2  -3.96188   AAGGAGATTGAGAAA GCTTCGTCGGAGTGGGGTCACGATAG GCGC CGGTTTTGACCCCACCCCGGCGCGGG TTATGTCAACTGCGA
 Nham_1975   7  56 397 2191149 .. 2191171 -  -2.6  -4.08767   CGTACTGCTGTAAAA          CG-GCGCCG GGGTCA CGTCGCTCG           AAGGATGAGCAGTAA
 Nham_1975   7  56 304 2191209 .. 2191264 -  -2.2  -3.96188   AAGGAGATTGAGAAA GCTTCGTCGGAGTGGGGTCACGATAG GCGC CGGTTTTGACCCCACCCCGGCGCGGG TTATGTCAACTGCGA
 Nham_1992   4  60 200 2207496 .. 2207510 -  -4.2  -4.08394   ACATTTCGTCCAAAA               TCCAAG GAG CTTGGG               TTCGAGGGTGGTCAT
 Nham_1998   5  58 262 2220406 .. 2220427 -  -2.9  -4.04806   TCGGAGATCAAAGAA           CTGCGGC ATCGGTTG GTCGCAG            AATTGCCGGTCTTTG
 Nham_2004   7  72 117 2229909 .. 2229938 -  -6.5  -4.27483   AGTGACAAAATCAAA       CGCGA-ACGACA GACCTCG TGCCGTGTCGCG       GACTGACTGTGATAG
 Nham_2018   3  49 343 2244130 .. 2244140 -    -4  -3.35679   GCTTCGTACCGATAA                 TAAC CGA GTTA                 TCCCATCTTCATTTT
 Nham_2039  12  55 161 2262418 .. 2262429 -  -5.8  -3.53811   GCCAGCGGTTTGAAA                CGCT GCGA AGCG                 AGATGGCCGGTGGGG
 Nham_2043   6  72 155 2265690 .. 2265709 -  -8.6  -3.93658   AAGACGGCGAAATAA            TCCGTTCC GATC AGAACGGA             TGGATCGACAGCGAA
 Nham_2049   5 100  31 2270531 .. 2270550 -  -9.2  -5.45652   ATCGTCAACAAAAAA            GGCGCTTC GCAA GGAGCGCC             TTCTTCGTTTTCCTT
 Nham_2053   4  47 287 2275959 .. 2275972 -  -3.1  -3.40403   TTCGCTCGACCAGAA               GCAGGA GCG TCC-GC               TATTCGACGCGGCGC
 Nham_2062   8  66 475 2286694 .. 2286724 -  -5.5  -4.12942   GGAAATCTTCGAAAA      TCACCTTCCA-CCA TTAT TGGCTGGACGATGA       GACTTCGGTGACGAA
 Nham_2074   6  55 247 2306424 .. 2306438 -  -3.5  -3.86897   CTTATCGCGGAGAAA               GTCGC CTTGC GCAAC               TTCGAACTCGCGGCA
 Nham_2093   4 100  99 2338020 .. 2338078 - -22.9  -2.86164   GCTTTAACGAGGAGA TAGGGGACGTTTTATGCCCGTCGCCGCA TGCGGC TGCGGCGACGGGCATAAAACGTCCC--- CTGATTAAACGCCCT
 Nham_2093   4 100  98 2338022 .. 2338079 - -43.2  -2.98015   TTTAACGAGGAGATA GGGGACGTTTTATGCCCGTCGCCGCA TGCGGC TGCGGCGACGGGCATAAAACGTCCCC TGATTAAACGCCCTC
 Nham_2093   4 100  41 2338117 .. 2338136 - -16.4  -5.26316   GTAGGGCACAAAAAA            CCCCGCCG GCGA CGGCGGGG             TTTTCCTTTGGGACG
 Nham_2096   1  39  79 2340528 .. 2340539 -  -2.2  -2.82279   GGATCAAATACATGA                TCGC ATTA GCAA                 AGAATTCGAGAGCAT
 Nham_2105   9  63 314 2345811 .. 2345821 -  -6.8  -3.72576   GGCCGCGTTACTAAA                 GTGC GGC GCAC                 GTCGTTCCAACCACG
 Nham_2109   9  83  36 2350133 .. 2350145 -  -4.7  -5.07652   CGCGTCAAAACAAAA                GCTGG AGC CCGGC                TTTGTTTCCATCAAA
 Nham_2120   7  73  44 2364269 .. 2364291 - -12.7  -2.74443   CGGACAAGAACGAAT           TCCCCCGGC TTGCG ACCGGGGGA           GCGCACGTTACAACG
 Nham_2147   6 100  48 2387310 .. 2387333 - -12.4  -4.99043   GTCGCACAAAGAAAA          TGGCCGCGGC ATCC ACCGCGACCA           TCTTCCCGGATCAAC
 Nham_2160   3  51  87 2399920 .. 2399934 -  -4.2  -3.61715   CAGGCTGTTGAAGAA               GTTTCC CAC GGAGAC               GGATATGGAATGGAG
 Nham_2169   4  59 408 2409420 .. 2409450 -  -7.6  -3.24747   CGTCGACATGACCAA      GTCCGGCGCCG ATCAGATCGG CGGCGCCG-AC       TACACGTTCGACTGC
 Nham_2177   3  53 159 2419943 .. 2419969 -  -7.9  -2.64933   CATTCACGGATACGA         CCGGCACGATG AACGG CACCGCGCTGG         TCGGAAAGGCCAGTC
 Nham_2195   4  66 439 2442078 .. 2442092 -  -8.5  -3.53563   ATATGTTGCCTCAAA               CGCCC GTCAG GGGCG               CTCGTGGCAGCCGTC
 Nham_2226   3  51 346 2473693 .. 2473710 -    -7  -2.71268   CGCCAGGAGATATGA             TCCTCG AATCAA CGAGGA              TTCAAAAATGCTGCG
 Nham_2236   0 NONE
 Nham_2243   6  53 191 2495432 .. 2495442 -  -8.2  -2.63596   CTTCATGCCACAGCA                 GCGC CTC GCGC                 CCACCGGCTGGTTGC
 Nham_2243   6  53 141 2495474 .. 2495492 -  -5.2  -3.38046   TGTCGATGCCAAAGA             CGAATCGC AGC ACGAGTCG             CGGGACTAGAGCCTT
 Nham_2259  12 100  12 2511515 .. 2511557 - -20.8  -3.14708   TCAATCAAAAGGATA GCGCTAGAGTCTGATTTAAC GCA GTCGAACCAGACTCTAGCGC AACGCTGAAATCTAC
 Nham_2286  10  55 305 2539708 .. 2539721 -  -5.2  -3.61398   CTGCCCGCCGAAGAA               CCGG GTCACG CCGG                ACCGGAGACCGAAGA
 Nham_2294   9  57 366 2549918 .. 2549937 -  -8.6  -2.63549   CACCTCGAAGAAGAT            CGT-GCGCA TGA TGCGCGACG            CCGGCGCCACGGAGG
 Nham_2299   7  62 368 2554177 .. 2554209 - -10.5  -2.52464   GGCCGGCCCAAGCCA      CGCTGACGCTGACCA TCG TGGTCAGCGCCTACT      TCCTCGCCGAGGGCG
 Nham_2305   7  62  93 2560973 .. 2560986 -  -2.4   -4.3739   GAGTTCGCGACAAAA               TTGG TTTTTG CCAA                TTTTGCGCTGAGCGA
 Nham_2314   3  53 333 2571542 .. 2571560 -  -4.5  -3.50853   TTCGCGCAACGACAA             GCCCCAT GCCGA ATGGGCC             AACCGCCTGATGTTC
 Nham_2320   6  59  55 2578475 .. 2578492 -  -4.8   -3.7948   GTAACAGCCACCAAA             CCAGCA TGTCAT TGCCGG              ACTTGATCCGGCAAT
 Nham_2323   4  51 -26 2583165 .. 2583192 -  -4.8  -3.46811   GAGACGACCAAAAAC        CTCA-GCCGTCGA TCT TGGCCGGCGTGAG        TTGCACGGATTCGCC
 Nham_2337  17  88  94 2602469 .. 2602499 - -16.2  -3.05384   GCCTTTCCGAGCGAA       GCATGTCCTCGGGC TTG ACCCGAGGACATGT       AAGGGTTCGCGTGAA
 Nham_2348   8  56 379 2615300 .. 2615356 -  -7.1  -3.31144   CCCGCAGTTGCAGAA CGACCGGCCGGCACCCGCGGCAGCAG TCGTGC CTGCT-CCGCAGTTGCTTGGCGAACG CAGCGAGCCCGGCCC
 Nham_2360   9 100  17 2626078 .. 2626093 - -11.8  -4.65446   ACGACATATAGAAAA              CCCCGC CGGA GCGGGG               TTTCTTAGTCGTTCG
 Nham_2397   6  73 428 2659140 .. 2659156 -  -3.5  -4.82128   CTATCAAAGAGAAAA              CACCGCG ACC CGGGGAG              CCAACAAGCGGCCGC
 Nham_2407   5  53 141 2667847 .. 2667869 -  -4.9  -3.60431   AAAACCAGCCGCAAA           GGTTCCA GCTCTCTAT TGGAACC           TCAACGATTTGAGAT
 Nham_2416  13 100  22 2675644 .. 2675668 - -21.5  -4.61873   GTCCACAAAGCAAAA          CGGCCGGCACT TGA AGTGCCGGCCG          TTTGATTCTTTGCGG
 Nham_2425   6  82  27 2687828 .. 2687866 - -14.7   -2.8991   AGTCAAGAAGATAAG   GCCAGAGTCTGATTCGA CGCAT TTGAAACAGACTCTGGC   GGCAAGCACCGCCCC
 Nham_2436   4  49  31 2696546 .. 2696559 -  -3.1  -3.62597   CGTATCCCGCAAGAA               CAAGC GGTG GCTTA                CTTATATACCGAGGT
 Nham_2442   6  61 116 2703714 .. 2703726 -  -7.7  -3.45768   GCGAAGATCAAGTAA                GATCG CTG CGATC                GACGGTGAATTAGAG
 Nham_2446   7  87  26 2707412 .. 2707422 -  -8.2  -4.74801   CAACGTCAGTAAAAA                 CGGC CAA GCCG                 TTCGTAGGATTACCT
 Nham_2452  10  69 451 2712328 .. 2712365 - -11.1  -3.01924   GACCGTTTCGCAAGA   CCGGCGACGATGGCGTC TCCT GACGCTTTGGGCGCCGG    CAATTCGAGGAATGA
 Nham_2459  10  74  44 2718685 .. 2718699 -  -7.1  -4.39002   AAACGTTCTAGAAAA               CGGCT CATAC AGCCG               CCGCTTTTTTCCGTA
 Nham_2463   4  59  23 2722974 .. 2723028 -    -9  -2.90075   GCCTCGTGAAGCAGA CGCCGGCGCTGAAACGGATGGCGCAG GCG CTGCGCAGCGCGCTGCATCGCTGACG ACGCATCACCTCCGC
 Nham_2468   4  54  43 2730299 .. 2730315 -  -7.9  -2.82834   CATCTCACCAGTACA              CCGCCGA CGC CCGGCAG              GCTCCCGTTCAACAG
 Nham_2509   5 100  26 2763299 .. 2763328 - -17.2  -4.07885   GACGGCGCGCGAAAA       CGCCCGCTCGCA TGGCGT TGCGAACGGGCG        CTTGTTTTCTCGGAT
 Nham_2516   3  48 467 2768719 .. 2768731 -  -5.5  -2.91924   CGACTCTTGACAAAT                GAGGT ATG ACCCC                GGTTGTGATGATCGG
 Nham_2542   1  63 392 2800851 .. 2800861 -  -6.8  -3.76402   ATCTGACGCAGCAAA                 TGCG TAA CGCA                 CTGCCACGAGGGTCT
 Nham_2553   4  57 365 2813561 .. 2813580 -  -7.8  -3.08679   CCGCTGGATCGAATA            TGCCGGCG GCTA CACCGACA             TGCTGGCGCAGCGCG
 Nham_2566   5  82 -45 2827650 .. 2827671 -  -6.5  -4.78572   CGCGAAGCAATAAAA           CAGC-CCGGC GCC GCCGGTGCTC           TTGAGATCGTTCTGG
 Nham_2573  17  68 328 2833769 .. 2833788 -   -10  -3.30124   GTTCATTCTCGACAA            CCAGAACG AGGA CGTCCTGG             CCTGGACCAAGACCG
 Nham_2585   4  93 -51 2843732 .. 2843775 - -13.6  -3.81951   TCGGAGATCAGTAAA CAGCGCTGCCGGAGCGCCTC GGTG GCGGCGCACCGCGTGCGCTG CTCGCCGGGGCTGTG
 Nham_2595   7 100 202 2852458 .. 2852479 - -17.3  -4.30911   CAATCAGAATACAAA           GGGCGCGGT GCGA ACCGCGCCC            TTTTGTTTTGTGTAT
 Nham_2601   7  64 400 2859090 .. 2859102 -  -9.1  -3.35996   TATTTCGACCGACAA                GCTGC GCG GCAGC                CATTTCGGCGCCCGG
 Nham_2616   7  74  67 2873873 .. 2873883 -  -8.2  -4.18197   ACCGTCGATGGAAAA                 CGGC ACA GCCG                 TCGTTGACCTCAGGG
 Nham_2619   5  69 108 2876229 .. 2876244 -    -6  -4.12188   TCACCACCGGCAAAA              GCGGCG TGCT CGGCGC               GGTGCTCGGCCGCAG
 Nham_2622   3  88 112 2881109 .. 2881132 -   -16  -3.06183   GTCATTGCGAGCCAA          CGGGCCGGCGC AAG GCGCCG-CCCG          ATGATAAACTCCGCG
 Nham_2627   7  88  77 2886575 .. 2886603 - -13.3  -3.69359   ATCAAAATCATAGAA        CCTCGCTTCTGAT TCC ATCAGAAGCGAAA        AGGCTCTAAGGCATC
 Nham_2641  10  79  96 2902551 .. 2902572 -   -13  -3.27525   CCGCGCCAAAGTGAA           GGCGACCG AGGCCG CGGTCGCC            GGCGGCCGCATCACG
 Nham_2647   4  61 402 2910300 .. 2910349 -  -9.2  -2.79796   CGGCACCGCACCAGA CGACGACGCCGGTATCGGCATC TATGTC GAGGCCGATACAGCCGTTACCG GCAACGTCATCGAGA
 Nham_2653   8  75  39 2914580 .. 2914598 - -10.2  -3.65224   ATTCGACGCGAACAA             GACAGCGC AAA GCGCCGCC             AGAAGGACGGTTGGT
 Nham_2663  11  70 149 2925269 .. 2925279 -  -2.4  -4.75174   CAGGTAACTGAAAAA                 CGCG CGT CGGG                 GAAAGCGTACCGCCT
 Nham_2676   7  60  48 2940477 .. 2940520 -  -8.4  -3.06183   GTCATTGCGAGCGAA GCGAAGCAATCCAG-G-TCT TTCTTG AGATCTCTGGATTGCTTCGG CGCGATGCGCCTCGC
 Nham_2681   8 100  52 2948226 .. 2948266 - -22.7  -5.94713   ACGCTATAAAAAAAA  CACCGTCGGCGCTGGAG TTCAATT CTTCAGCGCCGACGGTG  TTTTTATTGTCGGCG
 Nham_2696   5  49 163 2968063 .. 2968081 -  -4.5  -3.17982   AGAAAGCGCGATCAA             TGCCGGA GAGCT TCCGTCA             TGTCCGGATGCCGAG
 Nham_2720   6  69 346 2997285 .. 2997312 -  -3.4  -4.56597   CTCTGCTTGGAAAAA        TCGGCATCAC-CA TTA TGCGCGAGGCCAA        CCTGCGTGCCAGCGG
 Nham_2736  11  75 397 3012956 .. 3012969 -  -9.5   -3.8901   TGCGAAACGACCAAA               GCGGC GATC GCCGC                GGCGAGCGCGAATAT
 Nham_2742   7 100  19 3022879 .. 3022906 - -10.5  -5.65513   CACGAACTAAAAAAA        TTGCGGCCCGG TTCGAT CCGGACCGCAC         AGTCGTGGAGGAAAT
 Nham_2749   4  70 351 3031522 .. 3031541 -    -5  -4.43189   ATCAATCCGAGAAAA            TCGGACGA TCAA TCATCCAA             AATGTTATAATCCCA
 Nham_2774   7  64 472 3059570 .. 3059595 -  -4.6  -4.14243   GAGGCGACGGGAAAA         GGGGCTTGCC AAGGCG GGCAATGCCC          GAGTGCGCCGTGGGT
 Nham_2785   4  63 169 3070541 .. 3070566 -  -7.5  -3.76176   GAAATGGATCAAGAA         GCAGACCGCGAC CAG GTCGCTG-CCGC         CGTCTTCACGCCCGG
 Nham_2791   1  56 114 3077084 .. 3077105 -  -5.1  -3.78775   GGGCTCATCAGCAAA           GTTTGCAGC GATA ACTGCAACC            GCGGCCTGTGGAACA
 Nham_2796  12 100  42 3082174 .. 3082187 -  -9.5  -5.00616   GCGCCCGCCAAAAAA               GGCGC GCGG GCGCC                TCAATCCGGCAAGGC
 Nham_2804   7 100  10 3091051 .. 3091087 -   -28  -2.75844   CTGTTTACGTCAAAT    GGCGGGGCGGGGCGGC GCGTA GCCGCCCCGCCCCGAC    GATCCCAACTCAGGC
 Nham_2808  10  56  90 3093783 .. 3093813 -  -8.2  -2.90212   GGATCATGCCATAGA       GTCTCGCTTCTGAT GGA ATCAGAGGCGGGGC       TCCATGATTTTGGTT
 Nham_2822   7  58 299 3108687 .. 3108702 -    -9  -2.73483   ACTTGATTTCAAGGA              TCAGGC AGCC GCCTGA               TGTCCGGACCGCAGT
 Nham_2822   7  58  82 3108883 .. 3108919 -  -8.7  -2.73123   AAAACCTTCTAAGCA   GCCATTCCGGCAGC-GC ATCAG GCTGCCGCCGGC-TGGC   AACGTCAGATCCAGG
 Nham_2830  10  54 -33 3117148 .. 3117187 -  -3.6  -3.70902   GCCTGCATACTGAAA  TCAGGTTCACA-GATCGAT GAA ATCGACCGCATGATCCTGC  ACGGTTCTCGCCAGA
 Nham_2835   8  58 267 3127812 .. 3127827 -  -3.2  -4.05788   CGCCGCGAAAGCAAA              TCCACG CTAT CGTCGA               CAACTATGCAACCCA
 Nham_2835   8  58 188 3127856 .. 3127906 -  -5.9  -3.64609   CACAAGCACCCGAAA GTGCGCCA-GTGGTTGGCCCGGCA TCCC CGCTGGGCCTTCCACTTCACGCCC ACATCAGCATCCTGG
 Nham_2846   5  90   8 3139657 .. 3139680 - -16.7  -3.24245   TTAGCGACAAGCGAA          GCCCGCCGG GGTAAG CCGGCGGGC           AGAAAGATCAACCTA
 Nham_2854   1  45 436 3146025 .. 3146038 -  -3.1  -3.19192   TGGTAGCCAAGGGAA               TCGGCG ACA CGC-GA               GACGAGCCCGGAATC
 Nham_2858  11  76 169 3148949 .. 3148979 -  -4.8  -4.79955   AGACGGAGAACAAAA       CTCCCCAAAC CTCAGTCGTCC GTTTGGGGAA       ATCGCAAAAAGCCGT
 Nham_2861   9  74 271 3151696 .. 3151717 - -12.9  -2.96695   CGGTTCAGGAAATCA           GGGCCGGCG GCAA CGCCGGCCT            TTTTGTTTGCGGCAG
 Nham_2866   7  58 -30 3157870 .. 3157882 -  -9.1  -2.77899   GTTGTCGAGGAACGA                CCGCA ATT TGCGG                CTCCTTGACGGGTGC
 Nham_2877   6  68 167 3173759 .. 3173794 -  -3.9  -4.45068   ATCGGCAAGAAGAAA    GGGGCCTC-GGTCG AAGTCGTCG CGCCCGGAGGCGCC    AAGGCCTACGAGATC
 Nham_2882  10  88   5 3177731 .. 3177761 - -11.2   -4.2331   AATCAAAATCACAAA       GCCCCGCTTCTGAT TCC ATCAGAAGCGGAAA       GATTTTACGCTGCGT
 Nham_2897  14 100 104 3190861 .. 3190891 - -25.6  -2.60763   TCGAGACGCTATAAC       GCAACAAGGCCCCG CGT CGGGGCCTTGTTGC       TATGCGCAATCGCCT
 Nham_2903   4 100  24 3195926 .. 3195947 - -17.3  -5.31275   CGCGAGCACAAAAAA           GCCGGCGCT CGAC AGCGCCGGC            TTTCGGAAAGCAGGA
 Nham_2907   3  83  24 3198061 .. 3198078 - -14.1  -3.07013   GACCCCCTGAAGAGA             CCCGGCC TCAC GGCCGGG              TTTTTCTTTTGACGT
 Nham_2927  16  79  96 3217962 .. 3218001 - -12.6  -3.29043   AATGTCGGCCGACAA  CGCCGCCGACAGCTACGC GCGA GCGATGCGGCGGGCGGCG   GATGCGCTCGCGGCG
 Nham_2931   4  51 451 3219828 .. 3219838 -  -6.8  -2.71712   GTCGCTCGCCGAAAT                 CGAG AGC CTCG                 TCACCGAACTCGAAA
 Nham_2934   6  71 415 3222713 .. 3222737 - -10.9  -3.28712   TCCCGTTGCCTAGAA          TCTGATTCAAC TGC ATTGAATCAGA          TTCTAAACGGGTTAG
 Nham_2943   6  58 402 3230855 .. 3230885 -  -6.7  -3.57144   CGTGCGAGTGTCAAA       GCGCCGGCGCG GGTGGCGAT CGCGCCGTCTC       GCGATCTGTCGCAGA
 Nham_2951   8  54 259 3240872 .. 3240882 -  -6.8  -3.16881   TATCCAGCCGACGAA                 GAGC GGC GCTC                 CTGCGACCGTATCGT
 Nham_2963   3  51  96 3258227 .. 3258240 -  -2.3  -3.74693   CGTCATGCCACCAAA               CCTGG CCTT CCAGT                TGTAAAAACTCGCAT
 Nham_2990   4  68 399 3292638 .. 3292657 -  -7.2  -4.03078   GGAGCACATCATAAA            GATCGAACG TCT CGT-CGATC            CTGTACCCGGCGAGC
 Nham_3005   7  59  23 3309725 .. 3309741 -  -2.2  -4.18018   TCCCTCGAGCGAAAA              TGGTAC AGTAG GTACCG              GGGAATATGCCGCCC
 Nham_3011   6  66 329 3313900 .. 3313925 -  -8.3   -3.6682   CGCCAGTGACCGAAA         TGCA-CTGGCAG CAT CCGCCAGCCGCA         GCCCGAGCGCACGAG
 Nham_3062   4  59 262 3381900 .. 3381922 -  -7.7  -3.27298   GGGTGGAACGATCAA          CCGGCTCGAC AGAT GCC-AGCCGG           CCTGGTCGAGCAGCA
 Nham_3068   9  85 158 3386262 .. 3386286 -   -10  -4.37198   AAGCGAAACCGAAAA          GACCAGCGTC CTTAC GACGCCGATC          TCTACAAGGAGCGCA
 Nham_3074   6  53 163 3391155 .. 3391165 -  -2.4   -3.8211   TGCGACGCACAACAA                 GGCC GCA GGCA                 CCCTCCCATCCCCGG
 Nham_3083   1  39 312 3399196 .. 3399225 -  -2.7  -2.75022   TCCGCCACATAGAAG       CCGCGGTCGCTACA CAG TGAACCGTCC-CGG       GTTTTGCCGGAGGCT
 Nham_3091   3  47  73 3415530 .. 3415546 -  -5.1  -3.04715   GATGGGCCGGAAAAG              CCTTTGA TTA TCAATGG              TAGTGATATTCCCCA
 Nham_3107   7 100 463 3427339 .. 3427370 - -20.2  -2.72855   CAAAGGCGTGAACGA      GCAGCAGCGCGCCA CTGC CGACGCGCTGCTGC       GCGCCACGGGGGCGG
 Nham_3114   9  60 381 3436042 .. 3436059 -  -8.4  -3.10796   GTCGAGGACTTAAGA             CGGCGT TCGGTC ACGCCG              CACATCGCCATCGAC
 Nham_3129   7  55 210 3450753 .. 3450777 -  -3.4  -3.90112   CCGGCGTCAACGAAA          CGCACCGCCG GCCGT CGGCAACGCC          CGCGGAGTAGAACCC
 Nham_3134   3  70  91 3454814 .. 3454857 -   -12  -2.74012   CGAGGAGCGGAACCA CGAAGCAATCCAGATGCTT TCAAAAC AAGAA-CTGGATTGCTTCG CTCAGCGCAAAATTG
 Nham_3141   9  60 381 3463906 .. 3463923 -  -8.4  -3.10796   GTCGAGGACTTAAGA             CGGCGT TCGGTC ACGCCG              CACATCGCCATCGAC
 Nham_3154   3  44 268 3475297 .. 3475321 -  -2.1  -3.32268   CAAGGAGGGTCAGAA         GCCCGGCGAT GTGGTG AT-GCCCGGC          GGCTTCAAGATGAAC
 Nham_3160   7  53 340 3483270 .. 3483281 -  -5.8  -3.36803   GAACTTTATCGAGAA                CTCG GCGG CGAG                 GTGATCTTCTACGGC
 Nham_3168   5  56 131 3492959 .. 3492986 -  -6.2  -3.34398   GTTCGGCTCGAAACA        GCGCCGCCTC GAGAGCAA GAAGCGCCGC         GCCGACGTCAAGGCA
 Nham_3192   6 100  47 3518441 .. 3518461 - -15.4  -4.30576   TTCGCAGCAGCAAAA            CGGCCGCC GATGG GGCGGCCG            TTTCCGTCTCAGTCG
 Nham_3198   8  81  97 3525053 .. 3525073 - -12.6  -3.53224   CATTGCCGGGCTAAA            GCGCGAAG CGCGT CTTCGCGC            AGACGTCCCGGCCAT
 Nham_3227   2  45 193 3556198 .. 3556208 -  -3.2  -3.17699   CAAAACGGAAAACGA                 TGAC GAG GCCA                 AGGGCTTCCTGTACC
 Nham_3232   5  84 306 3563589 .. 3563599 -  -2.4  -5.45802   GCGTCAAAACAAAAA                 GCCG CGC CGGA                 CTGGTGCCATTTCGT
 Nham_3237   7  61 388 3567837 .. 3567856 -  -9.3  -2.85996   GATGATCGAGGAAAT            CGGCTTC GTCAAG GAAGCCG             CCCGGCGTGGTGTAG
 Nham_3245   4  69 244 3576247 .. 3576271 -  -9.9  -3.62522   TAAGCTCCTCAACAA          CGTCGAAGGAC TCG GCCCGCCGACG          CTGGAGAATCTGGCG
 Nham_3258   8  67  18 3592666 .. 3592697 -  -9.5  -3.45324   GATTTGGATCAAAGA      CGTAGATGGCCGGA ACAAG TCCGGCCATG-ACG      TTTGAATTGATTTCA
 Nham_3262   1  39 210 3595774 .. 3595784 -  -2.4  -2.71011   ATGTGGTTCGAAGGA                 CCGC ATG GCCG                 CATTCCCGCCGTCGG
 Nham_3275   8  62 331 3607194 .. 3607220 -   -10  -2.54523   CGAGATCGCAATGCA         GGCGGCGCTCGC CGG GCAAGCGTCGGC         TATCTGCTCGCAAAG
 Nham_3275   8  62 245 3607289 .. 3607306 -  -7.7  -3.55071   GGACATTCGTGGAAA             CGATGGCG AAG CGCC-TCG             GTATCGCGCCGCGCA
 Nham_3291   6  67 278 3629538 .. 3629556 -  -4.4   -4.4009   CGTGATCTCACAAAA             CGCACAGC GCC GCCTCGCG             GAATAGGTTCACCGG
 Nham_3295   9  71  44 3634695 .. 3634723 -  -7.3  -4.14392   TGGCAATTGCGAAAA        CCACCGCGGATCG CCA CGACCTGCAGTTG        CGTCATGCAAACCGG
 Nham_3300   3  45 220 3643140 .. 3643153 -  -3.7  -3.03159   TCAATCCCTTTAATA               GCCGC GGTC GCTGC                ATGAGCCTCGACCAG
 Nham_3306   6  59 201 3649691 .. 3649722 -    -8  -3.28873   ACTGATGAAAAAGGA      CGATCCGACTCCCGA GGA TCTGGAG-CGTATCG      GTAAGCTGCTGACAG
 Nham_3315   7  61 154 3660440 .. 3660454 -  -9.2  -2.75074   TCGACGCGAACAGGA               CAGCGC AAA GCGCCG               CCAGAAGGACGGTTC
 Nham_3342   2  54  66 3685391 .. 3685401 -  -6.8  -3.09208   AAAGGACTGACGGAA                 CTGG AGC CCAG                 CCGGAATTGCAACCG
 Nham_3355   6 100  46 3693940 .. 3693955 - -11.8  -4.66537   TCCCGGAATAGAAAA              CCCCGC CGGA GCGGGG               TTATTTGGCACTGAG
 Nham_3366   9  64 -10 3702984 .. 3702998 -  -5.6  -4.07568   TGCTTCGCTCGAAAA               CGCCCT AAA AGGTCG               CACGCGCCTTCACAT
 Nham_3369   4  85  31 3708302 .. 3708320 -  -2.2  -5.61881   TCTCAAAAAGAAAAA             CCCGGGCG GAA CGCTTGGA             TTCGATGGATATGAA
 Nham_3382   6  66 176 3722032 .. 3722075 - -11.1  -2.73124   CTGCATTCCCTAAAT CGCGGCTTCGGTCGCTGCGCCG GGT CGGC-C-GAAACCGAAGCC-CG GCAACTTTTACGGCA
 Nham_3387   9  75 395 3726569 .. 3726587 - -12.4  -3.18264   GCTGGGACCGATCAA             CGACACCG ATT CGGTGCCG             TGGACCATGTTCAAC
 Nham_3391   1  51  87 3731764 .. 3731778 -  -4.2  -3.61715   CAGGCTGTTGAAGAA               GTTTCC CAC GGAGAC               GGATATGGAATGGAG
 Nham_3397  12  63 128 3737921 .. 3737937 - -10.1  -2.78712   CTCCGAAGCGAACGA              CATCGGC TTC GCCGACG              TAATCAGGTTTACGC
 Nham_3412   2  56 101 3756404 .. 3756436 -  -2.1  -4.07687   ATCTTCTTTCGAAAA     TGATGGATTGCCGGG TCAAG CCCGGCAATG-A-CA     GTGATCGAGATGTTT
 Nham_3415  10  79  11 3760842 .. 3760870 - -13.3  -3.12207   AATCAAAATCATAGA        TCCCGCTTCTGAT TCC ATCAGAAGCGAAA        AGGCTCCAGACTAAA
 Nham_3424  12 100   6 3771296 .. 3771334 -   -22  -2.63858   TATCACAGGGATAAG   GCTAGAGTCTGATTCAAC GAA GTTGGATCAGACTCTAGC   AGACTCTAGAGATCC
 Nham_3456   7  47 254 3807535 .. 3807548 -  -2.3  -3.55444   CCTCCACTGCGCAAA               CCATG ATTC CTTGG                ACCGAGGAGGACTTG
 Nham_3456   7  47  74 3807716 .. 3807728 -  -2.6  -3.48395   ACTTCTCGCACATAA                GCGC CGACC ACGC                CTTACCGCGCAGGAC
 Nham_3469   4  56 203 3819995 .. 3820026 -  -6.6  -3.34013   CATTCGCGCAAGGAA      GCGCCACCATCGC TGGATGC GAGATGGTGG-GC      TGGACGACATGCTTG
 Nham_3492   5  62 360 3840584 .. 3840594 -  -8.2  -3.62597   CGGACGGGTCAACAA                 GCCG GCC CGGC                 CCTGGCTCGGCATCT
 Nham_3501   7  66 385 3848362 .. 3848376 -  -9.2  -3.27525   GGGTTCGAAATCGAA               CGCCGC CGT GCGGCA               GGCGCTTCCCGACTA
 Nham_3538   4  71 149 3890737 .. 3890752 -  -7.6  -4.04206   CGAGGTCGAGACAAA              TTTGGC GTTG GCCAAA               TTTGCTCTTGGCGAA
 Nham_3544   7  63 252 3898323 .. 3898334 -  -7.2  -3.78597   ATTCATGAAGCGAAA                CGGC GGTC GCCG                 GCGGGAATTACGCTG
 Nham_3550   6  58 414 3906208 .. 3906222 -    -7  -3.40403   TCGTCCGCACCACAA               GCCGCG GCA CCCGGC               CCGTCATTCTCAAGT
 Nham_3566   5  84  39 3925543 .. 3925567 - -12.8  -3.63895   GCGAATGACGTGAAA          TGCCCCCGGC GCGGT GTCGGGGGCA          TTTTTATTTGTCTCA
 Nham_3569   2  44 429 3926531 .. 3926548 -    -4  -2.91452   ATGACTTCAAGGAGA             GCGCGG GCAACG CCGTGC              GGCTGACGTCCCTCG
 Nham_3573  11  53 291 3929220 .. 3929253 -  -4.5  -3.51825   GCAGCCGAACCAGAA     CGCCCATCTGGAATTC GAG GAATTCC-GCGCGGCG     CTCGACAAGCTGCCG
 Nham_3587   9  59 300 3942384 .. 3942394 -  -4.6  -3.80573   GCTACGACGACCAAA                 CCGG TAT CCAG                 TCCTGCGCCACGCGC
 Nham_3593  11  58 429 3945954 .. 3945968 -  -5.6  -3.75024   CGCCATCATCAACAA               GACCGC GCC GCTGTC               GCCCGGCGACTTCAT
 Nham_3609   3  47 406 3969473 .. 3969491 -  -2.2  -3.61398   TCGGCGCGGCAACAA             CCGCGTCG ATT CATTGCGG             AATCTCATACGCGAT
 Nham_3620   3  58  29 3986576 .. 3986607 -  -5.9  -3.66803   GCTCAATAGCTTAAA      GCGC-CCGTTCTGA TTCGG TCAGAACGGTATGC      GCGCTGACGGCCGGT
 Nham_3623   9 100 122 3989701 .. 3989722 - -15.9  -4.71222   ATATCAAAATGAAAA           TGGCCGGGA GCAG TCCCGGCCA            TTTTTGTTTTTGTTG
 Nham_3632   5  47   6 3997060 .. 3997072 -  -2.6  -3.59979   GTGCTGGATCGCAAA                GGCG CGATC CACC                ACGCGCTACGCCGTC
 Nham_3632   5  47   0 3997061 .. 3997078 -  -5.5  -2.75844   TGCTGGATCGCAAAG             GCGCG ATCCACCA CGCGC              TACGCCGTCGAGCCG
 Nham_3637   1  41 323 4002239 .. 4002250 -  -2.2  -3.05844   CTCGCGATCGCAACA                TCCG GCTG CGAA                 CGCGGCTTCACGCGC
 Nham_3643   4  71 203 4010731 .. 4010743 - -10.5  -3.62096   CTCGATCACCTCAAA                CGCCG GAT CGGCG                ACCGCCGGCTCCCGG
 Nham_3650   4  49  64 4018917 .. 4018934 -  -6.2  -2.70932   TTGGTCGTGCAAGGA             CCGGCG TGCCTC CGCCGA              TTCGGTCGGCTCTCG
 Nham_3661   8  64 443 4029852 .. 4029877 - -10.5  -2.87211   ACGCGCTGCCACACA         TTCC-GTCGCCC TCC GAGCGACAGGAA         CGAGAGAGCGGGCAA
 Nham_3665   6  69 255 4038195 .. 4038222 - -11.2  -3.04263   ACGTCATCGCCAACA        GGCGCTGTGCCCA GCT CGGGCTC-GCGCC        AGTGTTCGCGGAAGC
 Nham_3691   7  70  95 4063379 .. 4063403 - -12.1  -2.75064   TTTTCGAGCGAAGCA          CGTCCTCGGGC CTG ACCCGAGGATG          AATACCGGCTCGAGC
 Nham_3696   4  57  48 4068738 .. 4068756 -  -8.8  -2.55074   GGCAAGCGGAAGCGA             CGCCGTTC TTC GAACGGCT             ATGCCCGGCAATGAC
 Nham_3713   7  74  95 4091306 .. 4091343 -  -6.9  -4.27117   TCGGCACAAGACAAA   GGCGCATCAGCACCGCAC CGG ATGCGGCGCTGGC-CGGC   TGCGAGTAATCGAAC
 Nham_3716  11  53 232 4094563 .. 4094577 -  -7.8  -2.52516   GTCGTCACCACCAAT               CTCGCC TTC GGCGAA               TGGCCCAGCGTGTTC
 Nham_3726   4  66 102 4104772 .. 4104818 - -11.4   -2.7535   TGTCGGAACACATTA TGTCGGCGACGTTCTCGGCGGA GCC TCGACCGGGATTGTCGCCGCCA TGTTGGTCCGCTCAC
 Nham_3743   8  78  24 4122935 .. 4122963 -  -8.9   -4.2331   AATCAAAATCATAAA        GCCCGCTTCTGAT TCC ATCAGAAGCGAAA        AGGCTCTAGCTAAAT
 Nham_3760   9  53 230 4140090 .. 4140102 -  -4.8  -3.53811   TGGATTGGCTGGAAA                GCCT GCGGG AGGC                AAAGGCCAAGAAGGA
 Nham_3773   5  51 463 4153885 .. 4153917 -  -3.9   -3.5032   CTTCCACAGCAAACA      TCCCGGCCGACCCCC AAA AGGAACCAGCCTGGC      CACTGGACGGTTTTT
 Nham_3773   5  51 457 4153908 .. 4153923 -  -2.5  -3.67622   GACCCCCAAAAGGAA              CCAGC CTGGCC ACTGG               ACGGTTTTTACTCCG
 Nham_3789   8  51 457 4169518 .. 4169529 -  -7.2  -2.72511   GTCAGTCGGTCAAAG                CGCC GCAT GGCG                 AGACACGCGGCTATG
 Nham_3789   8  51 342 4169626 .. 4169644 -  -4.5  -3.37464   TGATCAATCTGACAA             CTGCCGA CATCT CCGACAG             CGCCGGCGCGCAAGC
 Nham_3793   5  55 351 4171679 .. 4171724 -  -5.4  -3.54424   TGCGACGGCGGCAAA GCGCGCAAAGCGAGGTCCAGGG AAAT CGCCCGACTTCG-TT-GCGCGC GACATTCACGGAGGG
 Nham_3809   3  57 301 4186982 .. 4186994 -  -7.7  -3.05384   TTTGCTTGCATCGAA                GATGG CGC CCATC                GGGGATTGATTGCAC
 Nham_3813   5  69 413 4189472 .. 4189487 -    -6  -4.11216   CCGGGACCGGCAAAA              GCACGC TGGT GCGGGC               AATCGCTGGCCTGTG
 Nham_3822   1  38 470 4198498 .. 4198515 -  -2.7  -2.60079   TGACGCCAGAATCGA             TGCACAT GATC ATGTGGA              TTATGTCGGACCGGG
 Nham_3827   3  53 461 4202093 .. 4202114 -  -5.1  -3.53811   TGCAGGCCGCTTAAA           CTCTAACCC TGAT GAGCCAGAG            CCGCCCTTCTCAAAA
 Nham_3831  10  52 137 4208163 .. 4208173 -  -3.2  -3.63744   TGCCTTTGGAAAAGA                 GACA CAG CGTC                 TGGGGCCTTACGAGG
 Nham_3839   8  74  28 4215707 .. 4215757 - -13.9  -2.53894   ATGATCATGAGTAAT CGGCGAAGCCG-TGAGCACGGCCGC GCA GCGGCCGCGCGCAGCGGCGA-GCCA TTCTCCTTGATGTAT
 Nham_3846   3  72  17 4224989 .. 4225014 -  -4.7  -4.56775   ATGCTCCTGTAAAAA         CGTGAAATCGT AAAC ACGATTTTCCG          GCCCTATCTGTTCGT
 Nham_3867   7  52 269 4248219 .. 4248235 -  -6.5  -3.05463   ACCCGTGTGATTCAA              TGCGCTT CAT AAGCGCG              GCATCTTGATAAGGG
 Nham_3886   5  75 179 4263182 .. 4263220 - -12.4  -3.17797   CGGATACAGACCGAA   CAGGGTCGCCATGACAAG GGC CCCGCCATCGCGATCCTG   CAGATCGGCGGCATG
 Nham_3903   4  71 305 4281560 .. 4281570 -  -6.8  -4.16284   ATAGGCGTGAAGAAA                 GCGA AGG TCGC                 CATTGCACGGAAGAT
 Nham_3922   4  44   3 4300696 .. 4300719 -  -3.6  -2.96695   GGCCCGACTAAATGA          TTTGCCCCGC TTCC GCGGGGCGTT           TTTTAATCTGCACTT
 Nham_3931   6 100 110 4310891 .. 4310920 - -22.9  -4.72007   TCCGATCAAAATAAA       GCCCGCCGG-GGCC GGG GGCCACCGGCGGGC       CCGGGGGTGAACGGG
 Nham_3940   5  77 135 4317727 .. 4317742 - -11.8  -3.59979   CCGCGGCATGCGAAA              GGCCGC AGCA GCGGCC               GGGATCCGCCAGTGA
 Nham_3943   6  59 377 4319502 .. 4319521 -  -7.8   -3.2964   AAAGGCTCTCCACAA            GGCCGC TGAACATG GCGGCC             CGTTCGTGTTCATGG
 Nham_3949   1  75 435 4324067 .. 4324086 -  -8.6  -4.07568   GCCCCCGTCTCAAAA            CCG-ATGCG CTC CGCATGCGG            CGGCCGCATTCACGG
 Nham_3959   2  74 243 4331734 .. 4331753 - -11.4  -3.53012   GGTCGCCGTTCCAAA            GGCCGACA GAAA TGCCGGCC             TTTATCTTGCCGCGC
 Nham_3962   4  57 252 4333514 .. 4333544 -  -7.6  -3.01924   GACCGCTTCCCAACA      GGCGGTC-ATCGC ACCTCG GCAACAGACCGCC       AGCGCCGAAATCCCC
 Nham_3971   6  51  51 4343169 .. 4343183 -  -4.2  -3.55761   GATGTATTCGCTAAA               CCGC GCGACAA GCGG               GCGCAGGGGACATCC
 Nham_3983   3  61 471 4354653 .. 4354668 -  -6.1  -3.70902   CGTCGGACAGCGAAA              GGCGA TTGTCG TCGCC               ATGGACTGGACGGAT
 Nham_3993   3  49  46 4364172 .. 4364190 -  -5.9  -3.14564   TTAGTCGCCGAGGAA             GCCGCTA TCCCT TGGCGGC             TCGTCACCTTTATCA
 Nham_3996   3  54  85 4367188 .. 4367220 -  -3.6  -3.73336   AGGTCAATCTAAGAA     GCGTGAT-CTGCCGAA GCA TTCA-CAGCATCACAC     ACGACCTTGCCAAGC
 Nham_4004   7  75  49 4372749 .. 4372779 - -11.8  -3.25823   CGGCGCGGACAGGAA      GCGGCGGCGCTGG ACGCGG CCGGCGCCGC-GC       TTGGCGCGCTTGGGA
 Nham_4011   7  64 252 4380082 .. 4380098 -  -9.5  -3.06302   AGGACGGCGATCGAA              TTGATGC GAG GCATCAA              GGCGCTGCTCGATCC
 Nham_4011   7  64 -17 4380356 .. 4380367 -  -5.8  -4.07687   ACTGGCGCGTCAAAA                CAGG GACC CCTG                 CCCGTCGTCGGAGGC
 Nham_4018   7  64 193 4383988 .. 4384019 -  -5.8  -4.00038   GATCAGGAGCAGAAA      CAGGCTGCGCTAAG TTAC CTCAACGAAGCGTG       GGCCGAGGCGCGGCA
 Nham_4023  10  50 -36 4388612 .. 4388624 -  -6.9  -2.57132   GCGCCGCCGCACAAG                CAGCG CCT CGCCG                AACGCTTCGAACAGC
 Nham_4036   6  70 165 4403776 .. 4403825 +   -12  -2.73441   TGTGGGTGACGGTGA CGCGGTCGCGTTTGGCGCGAGGC GAGAA GCCGC-CGGCGATGGCGACCGCG CTTTCAACCGTCATG
 Nham_4030   2  64 -36 4395960 .. 4395990 +  -5.3  -4.07687   GAACATCTCGCAGGC      GCTCG-CGCTGTCG CTGG CGGCGGGGCCGGGC       TTTTAGCCCCGCCCT
 Nham_4024   8  56 151 4390338 .. 4390364 +  -2.2  -4.03234   GCCGACTTGATAGCA         GTAGTAGACG CGCATAA CGTCTACGTC         TTTCTGTGGAGAAAG
 Nham_4012  10  75 207 4381897 .. 4381921 +  -5.5  -4.63542   GCGGCAGGAACAGGA          GCCACGCGCCC CGT GCGCGGATGGC          TTTTTCGGCCTTCTC
 Nham_3995   6  55 475 4367250 .. 4367274 +  -5.6  -3.61178   CTCTCGTCCCGGCGA          CGGGACCTCT GTAGA AGCGGTGCCG          TTTCGGCTCGCTCCG
 Nham_3985  14  79 312 4357951 .. 4357961 +  -6.8  -4.66537   CGGCGCCGACACCCG                 CTCC GGC GGAG                 TTTTCTATTGCAGGA
 Nham_3970   2  44 302 4343457 .. 4343476 +    -5  -2.72344   CGTAAGCGCTCATTT            GATCCC CTGGTGTC GGGATC             TAATTGAACATGCGA
 Nham_3961   2  52  -9 4333601 .. 4333613 +  -3.3  -3.64703   GACATCCCGCGGTTT                CCTCC ATT GAAGG                TTTGCGTACGCCGGC
 Nham_3948   6  63 295 4323959 .. 4323978 +  -7.2  -3.72027   GTTCGGCCAGGCCTC            GAGCG-TCA TTC TGATCGCTC            TTGTTCATGCGCACT
 Nham_3930   4  47 228 4310578 .. 4310593 +  -3.2  -3.40403   TTGTAGCCCGCTCTT              GACCCA TCCC TTGGTC               TTGTCATCGCCCAAG
 Nham_3910   5  57 403 4289623 .. 4289636 +  -8.1  -3.07856   CTTGGCGCCCGCGTC               CACCG GCTT CGGTG                TGTCCTTTGTGGTGT
 Nham_3901   4  44 210 4281467 .. 4281482 +    -4  -3.00946   CGAAGCTACCTGTTC              GAAGCGG CGA CCG-TTC              TGCTTTATCGGACAA
 Nham_3893   1  42 246 4271894 .. 4271909 +  -3.2  -2.87132   GTTGCCTTCGCTAGA              GC-GTGC AGC GCGCCGC              TATCTGCCGCAGGAA
 Nham_3882   6  66 451 4261645 .. 4261662 +  -7.7  -3.71284   TTTTCATGATCGAGT             GTAAGCG GGGC CGCTTGC              TTGTCTTGATGAAAC
 Nham_3864   4  68 308 4245993 .. 4246003 +  -6.8  -4.07568   CTGAAGCGGGAGATC                 GTCG CGG CGAC                 TTTTGCGCCGGGCGC
 Nham_3848   1  43 358 4227568 .. 4227578 +    -4  -2.73681   ACCCCTTTCCCATCT                 CAAT GTT ATTG                 TCATTCGAATACGTC
 Nham_3845   7  62   3 4224996 .. 4225007 +  -4.4  -4.09243   TGTAAAAACGTGAAA                TCGT AAAC ACGA                 TTTTCCGGCCCTATC
 Nham_3811   5  54 347 4189492 .. 4189527 +  -6.8  -3.05463   CTGGTGCGGGCAATC    GCTGGC-CTGTGGCCGT GGG GTGGCGGCAGCGTCAGC    TTCCATCCGGACCGT
 Nham_3811   5  54 389 4189534 .. 4189545 +  -3.6  -3.75024   AGCGTCAGCTTCCAT                CCGG ACCG TCGG                 TTGTTCATGCTACCG
 Nham_3770   2  73 408 4153913 .. 4153927 +  -3.4   -4.7373   CCAAAAGGAACCAGC               CTGGCC ACT GGACGG               TTTTTACTCCGCTCG
 Nham_3759  10  52  25 4140161 .. 4140184 +    -3  -3.65046   GCGTTTCAATTCTTC          AGCGTCACGTC TTC GCCGTG-CGCC          TTGTTCGGATAGAGG
 Nham_3746   5  69 135 4126775 .. 4126805 + -11.2  -3.11604   ATATGCGCCAGAGCC       TTTCCGCTTCTGAT GGA ATCAGAAGCGGGGC       TCTATGATTTTGATC
 Nham_3742   6  75 436 4123125 .. 4123143 +  -3.7  -4.83615   GAGCCGCTGCCACAG             GTCGGCG TTCTT CACCGGC             TTTTTGTCGGCGGTG
 Nham_3727   5  69 227 4107773 .. 4107801 + -11.1  -3.12207   CAGCAGACTAGAGCC        TTTCGCTTCTGAT GGA ATCAGAAGCGAGC        TCTATGATTTTGATT
 Nham_3715   4  63  64 4094893 .. 4094911 +  -8.8  -3.28791   GAGCACCAGCCAGTC             CGGCGTCA GGT TGACGGCG             TTCTCCGCGAACACT
 Nham_3706   1  53 189 4078850 .. 4078860 +  -4.6  -3.62864   GCAATGGCCCGCCTT                 CGGG ACG CCTG                 TTTCGAGTGCATTTA
 Nham_3695   7  66  28 4068658 .. 4068692 +  -2.2  -4.56775   TCTGACGGAATCAAT    GGTCGTCATGCGCGGA CCTGA TCCGCGCATC-C-ATC    TTTTTGACGAAGGAT
 Nham_3682  10  56 388 4052599 .. 4052619 +  -4.6  -3.70902   CGTAGAGACCGGCTT            TGAGCGCC CTGTT GGAGCTCG            TTTCGGTGTCGAAAC
 Nham_3677   7  63  40 4047537 .. 4047547 +  -6.8  -3.74383   GGAAGCGCTCGCGTC                 GGTC AAC GACC                 TTGTGTTCCTATGGT
 Nham_3666  10  66 178 4039703 .. 4039741 +    -8  -3.69354   GAACACGATGCGACG  CCCGGTCGCG-GCGGCG ACCTCG CGCAGCATGCCGCCGGG   TTTCAGATTGTCGGC
 Nham_3660   2  46 148 4029808 .. 4029824 +  -5.8  -2.57132   TCACTTCGAATCTGA             CCG-GCG ATCT CGCGCGG              ATTATCGACGACACG
 Nham_3652   1  47   0 4021096 .. 4021109 +  -2.3  -3.53761   CTATTGGACGGTCTA               GCGGT TGAT GCTGC                TTTCGCGCGCCATTC
 Nham_3649   4  51 180 4019072 .. 4019085 +  -5.2  -3.29144   TGTCGGCGCCGACAC               CGGC CTTCAC GCCG                TTCTCGGCGAGATAC
 Nham_3642   2  43 395 4011272 .. 4011289 +  -4.1  -2.73875   GCTTGCCGAAAAACT             CCGAATA CATG TATCCGG              TAATCTTCGGAAACC
 Nham_3636   6  56 221 4002744 .. 4002764 +  -4.6  -3.75169   CCAGAAGAAAGAAGC            GATACGCG AGCCG CGCGTGAC            TTTGGTGACGTGGTG
 Nham_3622   9 100  95 3989701 .. 3989722 + -15.9  -5.74684   ATATCAAAATGAAAA           TGGCCGGGA GCAG TCCCGGCCA            TTTTTGTTTTTGTTG
 Nham_3608   5  49 246 3970085 .. 3970101 +  -6.5  -2.71791   TGGGGCCGGATTTGT              CGGACCT TCC AAGTCCG              CTTTGGCCGAACAGT
 Nham_3600   6  78 471 3955444 .. 3955456 +  -6.2  -4.59773   GCGTATATTGCTGAA                GCGC GACGA GCGC                TTTTTCAACATCGGC
 Nham_3596   9 100   3 3950982 .. 3951026 + -34.7  -5.07652   CGCGCCGTCCTGACA GCATAGAGCCCCGCTTCTGAT GGA ATCAGAAGCGGGGCTCTATGC TTTTATTTTGGCGCG
 Nham_3586   2  43 287 3942865 .. 3942877 +  -4.7  -2.52676   GCGATGGCCACGCCG                CGCCG CGC CGACG                TCAGTTAGCGCCGTG
 Nham_3572   1  38 443 3929918 .. 3929935 +  -2.5  -2.62263   ATGAGAGGCTCTGCG             CCGCGCG CGCA CTCACGG              TGATGTCCGGACCGT
 Nham_3568   4  54 142 3927082 .. 3927094 +  -6.9  -3.16564   AGTCGCGGGCACGCG                GCCGG AAT TCGGC                TTCATGACGTCCCGC
 Nham_3553  11  73  17 3911275 .. 3911295 + -12.6  -2.79912   AACGAACGGACATCG            TACGCGGG CTTGA CCCGCGTA            TCCATTATTTTTCAA
 Nham_3545   3 100  28 3900883 .. 3900903 + -14.7  -4.41494   TGCGGGTTTTCAGAA            CGCTTCCGC CGC GCGGGAGCG            TTTTCGTTGGACCTG
 Nham_3537   8  88 195 3890880 .. 3890938 + -14.6  -3.57144   ATGGGACGTGACGGT TCACACTGGTCGCCG-CGCTCGCTACTCG GCTG CGTGCAGCG-GCGCCGGCGGCCCGTG-GA TTTCCGGCTCGCCCA
 Nham_3500   6  76  -4 3848541 .. 3848587 +    -7  -4.54727   GGCTGGAATATCATT TC-TAGAGCCTTTTCGCTTCTGAT GGA ATCAGAAGCG--A-GGCTCTATGA TTTTGATTTGACGCG
 Nham_3493   9  60  72 3842195 .. 3842217 +  -3.2  -4.21936   TCAAACTGCGCCATC           GTCAGCGGGC CGG GCACGCGGAA           TTTTCCGATTATGAA
 Nham_3478   4  58  49 3829625 .. 3829671 +  -8.7  -2.70932   TTTCGCCGCGATAGT CGTAGAAGCCGCGCTGGCTC TTGCGGCC GAGCCATC-CGGCCTCGACG TACTTCACCAGCAGC
 Nham_3473   6  57 174 3823875 .. 3823885 +  -8.2  -3.05963   CGGAATAAGCCGGCG                 CGGC AGA GCCG                 TATTCGCGTGGCGGT
 Nham_3468   2  55 238 3819879 .. 3819903 +  -3.3  -3.90897   AGCTTCGAAACTGGG          GGCTTGCCGCC GAT GGCGGCCGGAG          TTCTTGTGATGTTTG
 Nham_3464   4  61 468 3816154 .. 3816179 +  -5.3  -3.86015   CAACTACTCCCCATG         CCTCGCGGCCA CGGT TTGCCTTGAGG          TTTCTGGCAACGGTG
 Nham_3455   3  48 -11 3807422 .. 3807439 +  -6.2  -2.68434   ATCCATCAAGGCATG             CCGGCG GCTTGA TGCCGG              TGCTGTGGTGTCGAG
 Nham_3435   2  71  61 3781596 .. 3781607 +  -7.2  -4.18018   ACAGGCGATCATCAT                CGCC GACC GGCG                 TTTTCCATGACCGGG
 Nham_3423   8  64 261 3771472 .. 3771493 +  -8.7  -3.40403   GGCGCCGTTGGTGAG           CCGCACCAT CAGG ATGGTGCCG            TTGTCGTAACCGGCG
 Nham_3403   4  66 318 3747317 .. 3747328 +  -2.2  -4.56775   CGCCGTGGGCCACGA                C-GCC GCC GGCAG                TTTTTCCACCGGCAT
 Nham_3398   3  45 377 3742295 .. 3742308 +  -3.7  -3.04322   ACCCAGCCCTCGACC               GCGGG CAGA CGCGC                TATTGCCGGCTTCGC
 Nham_3390   8  60 381 3732129 .. 3732146 +  -8.4  -3.10796   GTCGATGGCGATGTG             CGGCGT GACCGA ACGCCG              TCTTAAGTCCTCGAC
 Nham_3386   8  50 361 3727137 .. 3727152 +  -6.8  -2.59881   ACTGGATCGCATCCA              GCG-CGC ACT GCGTCGC              CTTCTCGGCTGCGTA
 Nham_3381   5  69 253 3722247 .. 3722259 +  -3.3  -4.63218   CGCTCGGCAGTTTTG                CCGCT CAC AGCAG                TTTTGTTCGCGCGAA
 Nham_3371   7 100  31 3711310 .. 3711329 + -12.8  -5.27335   TTCCTCCCAGACTGA            CCCCGCCG CAAA TGGCGGGG             TTTTTGTTTGGGGAG
 Nham_3368   8 100 102 3708252 .. 3708270 +  -8.8  -5.11836   GTCTACGATGGAAAA             CGCCCG CCCCCCA CGGGCG             TTTTCTTTTGCCTAT
 Nham_3354   5  83  93 3693940 .. 3693955 + -11.8  -3.92542   TCCCGGAATAGAAAA              CCCCGC CGGA GCGGGG               TTATTTGGCACTGAG
 Nham_3341   6  61 104 3685489 .. 3685499 +  -5.4     -3.94   ACCGCTTTGCCGGCC                 GCTA ACT TAGC                 TTCTTTCCCGGTTCG
 Nham_3319   3  49 248 3664669 .. 3664694 +  -3.1  -3.56099   GAATGATCGAGATCG         GCGAGAAGTCG TTGC CGACGTACCGC          TTTAGCCCAATTATG
 Nham_3314   6  79   3 3659454 .. 3659465 +  -7.2  -4.57341   CGAGGTCGCATAACG                GCGC TGGA GCGC                 TTTTTCGCGCCGCTT
 Nham_3305   3  62 449 3650194 .. 3650217 +  -3.8   -4.1899   CAGGTATCGTATGAA          GGCTC-TCCGT CGA GCTGACGAGCC          TTTTGAGTAAACTCC
 Nham_3294   5  52 318 3635104 .. 3635121 +  -3.4  -3.75153   AGGTTTCGCGTCGCA             CGCCGGA TCATC TCCG-CG             TTTCCCTTAACGAGA
 Nham_3290   7  95 448 3629490 .. 3629517 + -11.2  -4.79223   AATCCCCCATCCGTG        AGCCCCTGCCGT GAAA ACGGTGGGGGCC         TTTTTCGTGATCTCA
 Nham_3280   4  66 153 3616521 .. 3616541 +  -8.1  -3.72695   GCTATAGCCGGCAAC            GCCAGCTGC CCC GCTGCAGGC            TTTCCTGCAGCAGAT
 Nham_3280   4  66 253 3616621 .. 3616649 +  -2.4  -4.62069   AGCCCACGACCAAGC        TCGTGGCATTGA CGGCT TCAATCCTTCGA        TTTTTGACGTGGAGC
 Nham_3274   6 100 326 3607823 .. 3607877 + -15.7  -3.85698   CGATCGGCGGCTGTT CGTCCGATGCCGCGCGCGGATCGTGC CGGA GCACGAAAC-CGCCCGGCATCAGATG TTTCTCGACCGCCGC
 Nham_3264   9  76 101 3597791 .. 3597803 +  -4.7   -4.8622   TGTCGAGGAATCGAA                GCCGG GCT CCCGC                TTTTTGCTTCACGAC
 Nham_3261   1  52 363 3596340 .. 3596390 +  -6.2  -3.14344   AGCAGCATGATGATG GGGCGGCCTTGACCGTCGCATACGG CGTG CAGTTTG-GA-GTTCA-GGCCGCCC TTGGTGCGCCCAATA
 Nham_3257   9  79  10 3592607 .. 3592637 + -12.5  -3.27771   TACTGAGCGGGTCTT       CGTCAGGCCCGGC TTCAT GCCGGGCATCACG       TCTTCCTGTTATCGA
 Nham_3246   6  52 417 3578827 .. 3578844 +  -6.2  -3.08798   GAGAGCCGTAAACGC             TGCGCG ACCCGC CGCGCG              TCTTCGGTGACCGAT
 Nham_3239   3  83  30 3571954 .. 3571973 +  -9.2   -4.4078   TCCCGAAACGAAAAA            CGGCTCCC GCAA GAGAGCCG             TTTTGATTCAGCGCG
 Nham_3236   5  51 318 3568521 .. 3568531 +  -6.8  -2.77895   CGCACGGTCTGATGC                 GGCA GCT TGCC                 CTTCTTGCGGATCGG
 Nham_3219   2  69 305 3548737 .. 3548753 + -11.5  -3.14564   GCGGATCGCCGGCGA              CCGCCTG CAG CGGGCGG              TTGGTGCGACGCTCG
 Nham_3215   6  61  23 3542447 .. 3542479 +  -9.9  -2.73123   TGACGACGATCAACG     CGT-CATGGCCGGG CCTTGT CCCGGCCATCCACG      TCCTTGAACCGTTTT
 Nham_3209  11 100 118 3535278 .. 3535318 + -16.3  -3.64822   CCGTCACGCGGGCGA CCGGAA-CCCCGTCCC GTCACCTCCA GGGACGGGGTTTCCGG  TTTACCTCGGCGAGT
 Nham_3205   3  51 261 3533379 .. 3533395 +  -2.2  -3.70902   ATGTCCGGCGCGCAC              CGCG GCGATGATA CGCG              TTTCAATCTCGCCGG
 Nham_3200   9  93 122 3527605 .. 3527625 +  -5.3  -5.40072   CAACGGCTGGCTTTC            GCGCGGC ACGTTTG GCCGCGG            TTTTTTTCACCGAAG
 Nham_3197   4  56 115 3525054 .. 3525064 +  -8.2  -3.01791   ATTGCCGGGCTAAAG                 CGCG AAG CGCG                 TCTTCGCGCAGACGT
 Nham_3183   3  56  59 3510549 .. 3510559 +  -4.6  -3.75153   CAAACAGCAACAATC                 CTGC ATC GCGG                 TTTGACTTGAACAGC
 Nham_3176   6  69 275 3504312 .. 3504330 +  -9.5  -3.59262   GTCACCAGCGTCAAA             CCGTCGC GTTCG GCGGCGG             TTTGCAAGTCTGCGA
 Nham_3169   7  72  93 3496223 .. 3496236 +  -6.7   -4.3739   GCTTCACGCGCAAAA               TTGGC AAGA GCCAA                TTTTGTCGCGAGCTC
 Nham_3153   9  69  15 3475393 .. 3475416 + -12.4  -2.62026   ACGCGATTGGTTCAA          CTCTCCCCGT TCTT ACGGGGCGAG           ATTGATCTTGACCTC
 Nham_3147   7 100  51 3471414 .. 3471435 + -17.3  -4.72272   CTGATCACGCTGCAA           TCCCGGCCG TTCA CGGCCGGGA            TTTTTCGTCACGCAA
 Nham_3140   1  51  87 3464274 .. 3464288 +  -4.2  -3.61715   CTCCATTCCATATCC               GTCTCC GTG GGAAAC               TTCTTCAACAGCCTG
 Nham_3133   7  64 -19 3454734 .. 3454758 +  -5.5  -3.98826   AGGCGGAACGGCTGG          CGGCCCTCGAC GGG GGCTAGAGCCG          TTTATGGCTTGGTGG
 Nham_3128   5  49 106 3450893 .. 3450909 +  -6.5  -2.70932   GCTTGCGCTTGTGGC              CGTCGAG GGC CTCAACG              TCGTTCAGAAACCGG
 Nham_3115   7  58  85 3437911 .. 3437923 +  -3.3   -4.0825   GGGCGACATGCTCAT                CCGGA GGC TCGGG                TTGTTTCGTTCACAC
 Nham_3106   5  48  17 3427746 .. 3427759 +  -6.7  -2.50935   TTCACCCTCTACTTA               GCTCA CGAT TGAGC                GTTGCTCGCTCGGCT
 Nham_3100   8  78 416 3422940 .. 3422960 +  -6.1  -4.60041   ATCGGCGTAAGCGAT            GGTTTCGGC GCG GATGAAACC            TTTTTCAAAGTCGGT
 Nham_3096   7  75  25 3420724 .. 3420751 +   -12  -3.21395   TTTTCAGGCCCGCTT        CAGCGAGCCGCGA TGT TCGCGG-TCGCGG        TATTCTCCAGCGAAT
 Nham_3090   4  53  43 3415345 .. 3415357 +  -5.5  -3.37188   TGATGGCCAGTTTGT                CGCTA ATT TGGCG                CTTTTTCCACTGGCT
 Nham_3077   5  58  13 3395609 .. 3395620 +  -7.2  -3.42574   TGACGGCATAGCCGA                CGCC AACT GGCG                 TTGTGATCGCCTTCA
 Nham_3045   3  65 219 3357653 .. 3357674 +  -4.3  -4.29106   GCAAGATCGAATTTC           CGATCGCGCG AAG CGCCCGG-CG           TTTGTTGGTATGGAG
 Nham_3034   3  53 107 3345693 .. 3345708 +  -4.7  -3.57792   TCGGCGACGCGAACC              TGGTC CTCCTC GACCA               TTTGCGCATAGATCG
 Nham_3028   5  47 204 3336997 .. 3337018 +    -3  -3.34404   TCGTGCTGATTGAAA           TAGAGGAT TCGATC GTCCTCTG            TCTTCTGCTTGCTCC
 Nham_3024   6  78  60 3328296 .. 3328309 +  -9.5  -4.06004   GGATGCGGCCGCGAC               GCCGG CGCG CCGGC                TATTTTTCCTTGAAT
 Nham_3016   5  49 326 3320304 .. 3320346 +  -5.5  -3.08211   CGATCCCCAGCACTG CCG-TGTCGGGCGTCTACTT CGCC AAGCTGACGACGGACAGCGG TAATTTTCAGAACAT
 Nham_3013   3  44 469 3317386 .. 3317407 +  -3.6  -2.86961   GATCGGCAGACCGGG           CTGGGTGC GGTCGA GCGCCTGG            ATTTGGCTCTTCTCA
 Nham_3008   3  45 441 3313358 .. 3313370 +  -3.3  -3.21099   TCATGGCGGTTGAGA                CATCG ATG CGACG                TTCGTAATCACGCAC
 Nham_2989   5  72 296 3293213 .. 3293239 +  -5.1  -4.56597   ACGGCTGCAAGGATT        TGCC-GATGGGT CAAG ACCCGGCCGGCA         TTTTTCGCAAGGAAC
 Nham_2983   1  62  24 3286537 .. 3286547 +  -4.6  -4.07568   CACATCACCCATTTT                 GCTC CAG GGGC                 TTTTCGAAGCAGCCA
 Nham_2974   8  54 387 3274548 .. 3274563 +    -6  -3.28712   GGTCAGCCAGGTGTT              CCAGCC CTCG GGCCGG               TTCTGGGCCGCGAAC
 Nham_2961   2  64 283 3257982 .. 3258007 + -10.3  -2.92091   CGGGACTGTTTTTTT         CGCGGAGAGCG ATGA CGATCGCCGCG          TGTATGCGTCGCTAT
 Nham_2957   8 100  30 3249542 .. 3249563 + -17.3  -5.07652   CATGCTGAAGAGAAC           CCCCGGCAG GAAA CTGCCGGGG            TTTTGTTTTGCCGGC
 Nham_2949   3  62 -40 3240431 .. 3240456 +  -8.3  -3.53444   AGTACATCATGAAGC         CGATCGAGGACA GCA TGTCC-CGAGCG         TTTCGCGAGAGATAG
 Nham_2942   1  41 129 3231319 .. 3231333 +  -2.8  -2.74012   ACTTTTGATCCACTA               ACTTGT CAA ACAAGC               TGCTTACCATCATCG
 Nham_2936   4  89 246 3226168 .. 3226180 +  -6.2  -5.14563   GGTCCTCCAGCGACG                GCGG CGCTC CCGC                TTTTTTGATCAGGAA
 Nham_2933   8  68   3 3222713 .. 3222737 + -10.2  -3.30159   TCCCGTTGCCTAGAA          TCTGATTCAA CTGCA TTGAATCAGA          TTCTAAACGGGTTAG
 Nham_2918   3  44 134 3209948 .. 3209974 +  -4.5  -2.86164   TGCTGTAGACGACAG        TGTC-CCGCAGCG TCC CGTT-CGGCGACA        TCTGATGGTTGCGCA
 Nham_2918   3  44 377 3210191 .. 3210201 +  -2.4  -3.28416   CGACACGGCGGCTCG                 CGGC ATC GACG                 TTCATGTAGGTGGTC
 Nham_2915   8  66 467 3208266 .. 3208285 +  -5.6  -4.15044   TTGCCGGTTTCAACC            GGGCG-GCG TTC CGCGCGCCA            TTTCTTCAGGCCGCC
 Nham_2906   3 100  35 3198061 .. 3198078 + -14.1  -5.46706   GACCCCCTGAAGAGA             CCCGGCC TCAC GGCCGGG              TTTTTCTTTTGACGT
 Nham_2902   6  95  17 3195926 .. 3195947 + -17.3  -3.53012   CGCGAGCACAAAAAA           GCCGGCGCT CGAC AGCGCCGGC            TTTCGGAAAGCAGGA
 Nham_2896  10 100 101 3190865 .. 3190887 + -19.2   -3.2614   GACGCTATAACGCAA           CAAGGCCCCG CGT CGGGGCCTTG           TTGCTATGCGCAATC
 Nham_2886   6  58 387 3183735 .. 3183763 +  -8.7   -2.7782   TATACCGCCACACAA        AACGCGCCCGG CCAAAAA CCGGGCGCGCC        GTTGTTAAACCGTTC
 Nham_2881   5  64  58 3177571 .. 3177589 + -10.3  -2.96899   AGCGTCGTTCGAACT             CCGCATG ACTGA CATGCGG             TCTCGTTGATTGCCG
 Nham_2868   1  90  31 3163826 .. 3163845 + -16.4  -3.55622   ATCCGATACGGCAAA            GGCCCCGG AGGT CCGGGGCC             TTTGCACCGCTTCAA
 Nham_2865  10  95 422 3158041 .. 3158066 + -17.7  -3.54459   TTCTTCGCGCGGGGT         CAACGACGCGA GAAC TCGCGTCGTTG          TTTCACGAAGATTGC
 Nham_2860   2 100  29 3151697 .. 3151716 + -16.4  -5.27335   GGTTCAGGAAATCAG            GGCCGGCG GCAA CGCCGGCC             TTTTTGTTTGCGGCA
 Nham_2845   1  41 101 3138821 .. 3138837 +  -3.5  -2.82449   CGAACAACGTCGCCA              GCGCGCG ACG CACCCGC              CTTGTATTGGTGCCG
 Nham_2837   9  69 253 3129645 .. 3129659 +  -3.5  -4.70879   TGGCTTGGTCTTTCC               GGCAG ATATC TTGCC               TTTTTGCGCTTTGGA
 Nham_2829   2  51 278 3117423 .. 3117433 +  -2.4  -3.65046   GACCCGTGATTTGCA                 CCGG CTC CCCG                 TTATTGCGCTGCGCG
 Nham_2821   2  52 126 3108828 .. 3108859 +  -6.6  -3.05463   TCTTCACGCGAACCG      GTATCCTCCTCGGGT CAC GCCCGAGGAC-ATGC      TTCGCTCGAAAACCT
 Nham_2813   4  49 322 3100835 .. 3100859 +  -5.6  -3.08508   TTGTGCGCGCGCCAC          GGCGGCGATG CGCTC CATCACCGGC          TCATTTTGCCAAATC
 Nham_2807   7 100 111 3093777 .. 3093819 + -18.6  -3.32354   TTTCGGGGATCATGC CATAGAGTCTCGCTTCTGAT GGA ATCAGAGGCGGGGCTCCATG ATTTTGGTTTGACGC
 Nham_2793   2  44  56 3080228 .. 3080245 +  -2.6  -3.20723   ATCGCGGGCGTCAAC             GTGCGG AGAAAA TCGCGC              TTACGTTAATCCCAA
 Nham_2782   4  64 363 3070092 .. 3070103 +  -5.8  -3.96483   AGACGGCGGCCGAAA                CGGA GAGA TCCG                 TTATTTCGGTGAAGT
 Nham_2773   4  56 448 3060255 .. 3060274 +    -7  -3.30443   CCCGCTTGGCCGTAT            GGCGCTGC TTGC GCGGCACC             TTCATGTCCTCGTCA
 Nham_2758   5  60  25 3042694 .. 3042717 +  -3.8  -4.02535   CTTCACGGACGACTA          GCT-AACCGAG CCG CCCGGTTTGGC          TTTCCTTGATTGTCA
 Nham_2751   7 100 142 3033762 .. 3033779 + -12.7  -4.82128   CGCAATGTAAAAAAA             GCCCGGA TCGA TCCGGGC              TTTTCTGTTTCGTGA
 Nham_2748   6  62 234 3031321 .. 3031352 +  -3.7  -4.15565   TGCGCTGCAAGTCAC      G-CAGGAGGGAAAG CATCT CTTTCCCTGCGGGC      TTTTACCCTGCTACC
 Nham_2724   8  74  29 3003485 .. 3003520 +  -8.3  -4.15565   AAACATCGCAAATCC    GCCGT-CATCACCGGG CTTGT CCCGGTGATCCACGTC    TTTTGCGATGGTGGC
 Nham_2719   9  83  21 2997415 .. 2997468 +  -5.2  -4.90906   GCGGTCGCGCTCGCG CGGAGCCGCCTTACTTCCCTCTCCC ACAAG GGGAGAGGGAAAAAGAGAGG-TCAG TTTTTCGTCTTGTCG
 Nham_2707   9 100 243 2983192 .. 2983230 +   -22  -3.22314   ACCCGCGACCAACGC   TAGAGCCTCGCTTCTGAT GGA ATCAGAAGCGAAGCTCTA   TGATTTTGATTTGAC
 Nham_2704   5  49  37 2980992 .. 2981007 +    -6  -2.70932   GCAGGCGGCGGGCAG              CGCGGC GACG GCCGCA               TGCTTCCGCGAACCC
 Nham_2704   5  49 344 2981299 .. 2981319 +  -3.3  -3.53012   CGAGGCCGGCCTGAT            CCTTGTA ATCGCCG TACAGGG            TTTCGAGCGCGAGAA
 Nham_2695   0 NONE
 Nham_2687   3  60 142 2955654 .. 2955691 +  -9.4  -2.60423   CAAATCAAAATCATA  GAGCC---CCGCTTCTGAT TCT ATCAGAAGCGGAAAGGCTC  TGGATTGCTTCGCGT
 Nham_2680   5 100 182 2948226 .. 2948266 + -24.9  -5.18726   ACGCTATAAAAAAAA  CACCGTCGGCGCTGGAG TTCAATT CTTCAGCGCCGACGGTG  TTTTTATTGTCGGCG
 Nham_2669   9  56  85 2935696 .. 2935711 +  -4.6  -3.76402   TCCTTGTCGGTCTTG              CGCTCC TGCT GAAGCG               TTTCATCGATCAGCT
 Nham_2669   9  56 428 2936039 .. 2936058 +    -2  -4.08216   CCTTCGCCATTCTGG            GCAGAGCC TTAA GTATCTGC             TTTTCGGCGAAGTAG
 Nham_2665   4  83  35 2929388 .. 2929430 + -14.3  -3.06183   GTCATTGCGAGCGAA GCGAAGCAATCCAGTCTTT CTGTA AGATTCTGGATTGCTTCGC TTCGCTCGCAATGAC
 Nham_2662   8  58 424 2925684 .. 2925700 +  -6.5  -3.54307   AACGATGGCAGCAGC              CCCGC CGCCCGC GCGGG              TTTCAGCGCAGTCTT
 Nham_2654   8  52 143 2915761 .. 2915790 +  -6.4  -3.02096   CGAATAACCTGCGTC       TTGGCCCGATCA CCAACC TGGTCGCGCCGA        TATCTCCTTGCTGGA
 Nham_2646   3  42 471 2911107 .. 2911129 +  -4.1  -2.62616   GGATGTCGGCTGCAT          GGGC-ACGCG CGTG TGCGTCGTCC           TCCTCTCCAAGATCC
 Nham_2640   4  47 432 2903061 .. 2903119 +  -3.2  -3.44848   TCTGGCTCTGAGCAA TGGC-GCGATATGCGTCGAGTCGTCCAGC AACT GCTCGAAGCCTTGCCG-ATA-CGCAGCCA TCTTTGCTGCCGGCA
 Nham_2625  11  58 -37 2885184 .. 2885240 +  -6.1  -3.54414   TGGTCGAGCGCATTC GCAGGGACGCGCGGGCAGCGCTGGCCG ACG CGGCCTGACCGACCGGCGCCTCGCTCC TGTTTAATTGAGCAT
 Nham_2621   6  45 348 2881389 .. 2881400 +  -3.6  -3.10354   CCCGTCGGCTTCAAT                TGGC CATA GCCG                 TATTGCGTCAATGTC
 Nham_2600   3  58  29 2859452 .. 2859465 +  -3.1  -4.08216   CCCGAGATCGAGCCG               GC-CTG TTG CAGCGC               TTTTGGACAGCATCC
 Nham_2596   6  58 111 2854676 .. 2854688 +  -3.3  -4.04482   GGAAACTTCTTCAAC                AGCCT GCT AGGCC                CTTTTTTTTGACGAG
 Nham_2587   9  60 -37 2846206 .. 2846219 +  -3.7  -3.95073   ATGCTGGATTGGTTA               TGCGC GCCC GCGCC                TTTCTCAATCTAAAG
 Nham_2584   3 100  76 2843747 .. 2843786 + -22.2  -2.90075   CAGCGCTGCCGGAGC  GCCTCGGTG-GCGGCGCAC CGC GTGCGCTGCTCGCCGGGGC  TGTGGTTGCGGCGGG
 Nham_2580   7  89 136 2840177 .. 2840204 + -16.4  -3.21099   CGCGATCTCATCCTT        GGTGCCGACCGCT ATC AGCG-TCGGCACC        TTGATGCTGGCGACC
 Nham_2577   4  54 309 2837446 .. 2837456 +  -8.2  -2.85668   TCCTGAACGTCCACG                 GCGG TCT CCGC                 TATGATCTGGGGCTC
 Nham_2572   6  91  57 2833958 .. 2833994 + -12.9  -4.07885   GTCCCAGACCGGTTC    GCGCGCGGCCAGCCT CCCCCAA GGGCTGGCCGCACCC    TTTTCAGGGCAGCTC
 Nham_2565   9  63 136 2827654 .. 2827666 + -10.5  -2.75252   AAGCAATAAAACAGC                CCGGC GCC GCCGG                TGCTCTTGAGATCGT
 Nham_2552   6  54 274 2814201 .. 2814221 +  -6.7  -3.21276   AAGGCCGCGAGAGCC            GCCGGCGGC ATC GTTCCCGGC            TGTTGTCCGGAAGCC
 Nham_2548   4  54 262 2809620 .. 2809673 +  -8.2  -2.73875   CGGCTGCGAACGCCG CCGCGCTCTCGACGAGACCGATGATC CGGA GTTGATCGGTCTTG-CGATGGC-CGG TGGTGTTGGCGGCCA
 Nham_2541   7  58 335 2801077 .. 2801090 +  -6.7  -3.53012   CGCAATATTTCTGCG               TGGCT CATC AGCCA                TTTCCCAGGGAGGAA
 Nham_2535   2  80  34 2793919 .. 2793950 + -14.4  -2.70932   TGATGCTCTGCTATG      GCGTGATAGCGACC TTCA GGACGCCATCACGC       TGGTTGGCGAAGAGA
 Nham_2525   3  55 326 2775750 .. 2775770 +  -5.3  -3.51934   ATCGGCTGTTGCTGT            CCACGCTGT TCG ACATCGAGG            TATTTCTCCAACAAG
 Nham_2521   2  46  10 2773334 .. 2773350 +  -2.2  -3.42395   ACCTGACCGCTAACG              GCTTCG CCGTA CGAAAC              TCTTTCACTGATAGA
 Nham_2517   5 100 327 2771777 .. 2771791 +  -8.6  -4.97402   AATGCTGTAGAGGCG               CTCCAT CAG ATGGAG               TTTTTCTCCATTTTG
 Nham_2508   4  90  13 2763298 .. 2763329 + -11.5  -4.32067   TGACGGCGCGCGAAA      ACGCCCGCTCGCA TGGCGT TGCGAACGGGCGC       TTGTTTTCTCGGATA
 Nham_2470  10  59 339 2734904 .. 2734932 +  -8.8  -3.01712   AGATATTTTATTAGC       GACGGC-GGCGGA ATCA TCTGCCCGCCGGC        TATTCGAAGCGCGGG
 Nham_2467   7  71 138 2730480 .. 2730500 +  -6.8  -4.11692   TGTCGCGCCGCAGGC            AGATCGCG CATTC CGCGATCA            TTTTGGAGGTCGATC
 Nham_2458   8  67  -5 2718547 .. 2718594 +  -5.1  -4.27316   CTCGATCAGGCCATG ACCTAGAGCCTTTCCGCTTCTGAT GGA ATCAGAAGCG--A-GGCTCTATGA TTTTGAATTGACGCG
 Nham_2451   6  53 366 2713177 .. 2713189 +  -6.9  -3.01712   GGGCCGTCTTCACGC                CCCTG CCG CGGGG                TCTTCAGACGAGACG
 Nham_2441   2 100  91 2703804 .. 2703823 +   -10  -5.07652   ACTCAATAGCTTAGC            GCGGGATC TTCG GATCTCGC             TTTTATTTTGACCAA
 Nham_2430   5  72 287 2692301 .. 2692317 +  -6.5  -4.28994   TTGGCGAAACCAGCT              TGCGGGT GAA ACGCGCA              TTTTCATCGGTGGTC
 Nham_2424   5  68 469 2688064 .. 2688117 +  -8.3  -3.85698   CTTCGGTTGCATGAC CAGA-CGGCATCGA-CCGATGCCGTCG CCGT CG-CGGAA-CGGCTCGATGCCGATCAG TTTCTCCCGGGCGGC
 Nham_2420   5  55 231 2683390 .. 2683413 +  -5.2  -3.53012   TAGCTGCGATGAGTG          CGAAGCAAAG TGTC CTTGGCCTCG           TTTACACGGGCCGCC
 Nham_2415  10 100 197 2675644 .. 2675668 + -21.5  -4.14764   GTCCACAAAGCAAAA          CGGCCGGCACT TGA AGTGCCGGCCG          TTTGATTCTTTGCGG
 Nham_2396   7  56 411 2659457 .. 2659477 +  -8.2  -2.88663   GACGCTCCGCGCGGT            CCACAGCC CTTAA GGCTGCGG            TCTGTCACGGTGACT
 Nham_2368   2  56 -18 2633708 .. 2633721 +  -4.5  -3.75153   TCTTGTTGATACCAT               TGTGG CGCG CCGCA                TTTGACTTCAAGAGA
 Nham_2361   6 100 374 2628399 .. 2628422 +  -8.8  -5.54907   TTGGACGAGAACTTG          CCCGCTGG GAAAAGGA CCGGCGGG           TTTTTCTTTTGTCCG
 Nham_2347   3  66 454 2616180 .. 2616190 +  -6.8  -3.85817   CATTTGACCATGACC                 GCGA ACG TCGC                 TTTATCGACGAACCT
 Nham_2336   8  56 390 2602842 .. 2602864 +  -6.8  -3.28712   TGCCACCGTGCCCGT           TGCAGGCGCC ACG GACGCCGGCG           TTGTCGGCCCCCCGG
 Nham_2322   7  62 375 2583289 .. 2583309 +  -8.1  -3.59979   GTAGTCCATCTCGGT            GCCGAGCAG GTA CAGCACGGC            TTTGGGGTCGACCAG
 Nham_2313   5  55 347 2572156 .. 2572172 +  -5.7  -3.53224   CCAGCGCCGCATGAA              GCGCGGC GCC GTCGGGC              TTTCCAGGCAACGTA
 Nham_2304  10  68 358 2561270 .. 2561303 +  -7.3  -3.96148   TGACGACATCGGCAA     GCGTCGCGCCGTGCCT GGC AAGCACCGC-CGCCGC     TTTCTCGTAAGCCAG
 Nham_2298  12  74  22 2554470 .. 2554490 +   -14  -2.55074   TTCGAGCAAAGCATG            TCCCCGGG CCTGA CCCGGGGA            TGAATTCCGGTTCGC
 Nham_2293   3  49  68 2550328 .. 2550351 +  -5.8  -3.05384   CGGATCATGAAAGCC          GCCGCGTTGC TGTA GCCGCGCAGC           TTCCGTGCGAGCGGA
 Nham_2279   4  54 354 2533195 .. 2533208 +  -8.1  -2.73124   AGCCACAGCGCGCCC               TCGGC CCGC GCCGA                CTTTAGCACGTCCAC
 Nham_2267   1  63   1 2522371 .. 2522382 +  -7.2  -3.64703   AATAAGGAAAGATGA                CGCG CCAC CGCG                 TTTCAGTCGCCAGGC
 Nham_2263   7  53 376 2516779 .. 2516806 +  -8.3  -2.54801   AAAACCGGTGCACGC        GGCCGCCAGCA AAACCC TGCGGGCCGCC         CTCTGTTTGACCATC
 Nham_2258   5  59 307 2511798 .. 2511815 +  -4.7  -3.86252   TGATACCGGCGGCGC             ATGCGCC GAAT GGCGCGC              TTCTGTTTGATCCGC
 Nham_2242   3  70   7 2495508 .. 2495534 + -12.4   -2.7624   CGGGACTAGAGCCTT         TTCGCTTCTGAT GGA ATCAGAAGCGGG         TCCTATGATTTTGAT
 Nham_2235   3  71 205 2489842 .. 2489852 +  -6.8  -4.12942   CGGACTCGCGAAAAT                 CCAC CAC GTGG                 TTTTCGAGCGTTTCC
 Nham_2225   0 NONE
 Nham_2194  10 100  46 2442428 .. 2442468 + -18.5  -3.16315   ATGGTGCCCGCTTCA  GAGCCATTCCTCTTCTGAT GGA ATCAAAAGCGGAATGGCTC  TATGATTTTGATTTG
 Nham_2181   7 100  53 2428610 .. 2428629 +   -15  -5.67283   ATATTTGCACGAAAA            GGGCGGGA CCGA TCCCGCCC             TTTTTTGTTTCCGTT
 Nham_2181   7 100 286 2428843 .. 2428862 + -16.4  -4.08485   CACGCACAAGAAAAA            CCCGCGGC TCGC GCCGCGGG             TTTCCTTTGGATCGC
 Nham_2176   3  54  -8 2420020 .. 2420032 +  -6.2  -3.24137   CACAAGCTGGCCGAC                GCGG ATTGA CCGC                TATTATGCCCTGATT
 Nham_2168   4  44 211 2409997 .. 2410018 +  -5.1  -2.84878   CCAACTTTGATCGCA           GTCAGCAGCG CGC CG-TGCAGAC           GTTTCCATTCGGCAA
 Nham_2168   4  44 298 2410084 .. 2410095 +  -2.2  -3.27525   ATCGCGTAAATCTTG                GTCG GTCG TGAC                 TTGCCTTTCAACAGG
 Nham_2163   7  72  76 2403789 .. 2403836 +  -6.5  -4.34402   GGTGCGCGGACGTTT GCTTAGAGCCTTTCCGCTTCTGAT GGA ATCAGAAGCGG---GGCTCTATGA TTTTGATCTGACGCG
 Nham_2159   3  62 323 2399279 .. 2399290 +  -4.4  -3.96483   GTGCGCATTGGTCGG                CAGA AATA TCTG                 TTCTTTCAATGCGCT
 Nham_2146   4  57  76 2386813 .. 2386827 +  -8.6  -2.59686   ACGGCGCGATTCGTC               GCTGAA AAG TTCAGC               TCCCTTCGTCTATCG
 Nham_2130   7  62 120 2377083 .. 2377106 +  -2.4   -4.2828   GATATGAAAGAGAAT          ATTCCAACGT CTCC ACGTTCGAAA           TTTTGGTCCATCCAC
 Nham_2130   7  62 412 2377375 .. 2377388 +  -2.3  -4.30177   AGCGCAATATTTCCT               GCTTC TATT GATGC                TTTGTTGATGTAATG
 Nham_2123   1  43  76 2367050 .. 2367061 +  -3.6  -2.81133   CCGGAGACGAATCGG                CCTG ACGC CGGG                 TCTGGTCCCTACCTG
 Nham_2119   5  56 280 2364521 .. 2364542 +    -8  -2.99545   CGGGTTGAACCATTT           GACGGTGC CCTTCT GCATCGTC            TGTCTCCTGTCTGGG
 Nham_2112   2  47 292 2356579 .. 2356590 +  -5.8  -2.75481   TAGCCGCCGAGCCAG                TCCG ACGC CGGA                 TGGTTGGCATTCGGG
 Nham_2108   5  76  79 2350133 .. 2350145 +  -6.9  -4.46112   CGCGTCAAAACAAAA                GCTGG AGC CCGGC                TTTGTTTCCATCAAA
 Nham_2095   4  58 221 2340809 .. 2340837 +    -6  -3.62046   CGTTGCGCAGCACGA       CG-GGCTCCTGCTT GAA AAGC-GGCGCCGCG       TTGTTCAGCGGCTGA
 Nham_2073   1  41 346 2307018 .. 2307035 +  -3.3  -2.75825   AGTCATGACGCAATA             CCTCGGT TGCA ACCGGCG              TCGATTTCTTCCGAC
 Nham_2067   6  57 162 2298913 .. 2298936 +  -8.9  -2.60194   CGAATCCCATTTCGT          GCGTGACCA CAAGCA TGGTCATGC           CTTCCTTGGCGAGAT
 Nham_2060   2  45  22 2286861 .. 2286883 +  -4.2  -3.04792   TCCAGTTCACGCCCT           TCAGGGTT GCCTAAA AATCCTGA           TGTTGCGAATGCTGG
 Nham_2055   3  51 -11 2282318 .. 2282342 +  -2.2  -3.63627   GCGCTGCCCCTGATC         GGTGCGGGCTGA ACG TCAG-TCG-ACC         TTTGCAGTCTGGGGC
 Nham_2055   3  51  92 2282421 .. 2282435 +  -2.1  -3.64703   AGAGCCGCGAGCTTC               TTCTG CGGGT CGGAA               TTTGGCTGAACGACG
 Nham_2052   5  51 -12 2276241 .. 2276258 +  -5.5  -3.31322   TGACGAGGCGTGCCG             CGCGG CATCGTAA CCGCG              TTATGCCGCCTTGCG
 Nham_2052   5  51 170 2276423 .. 2276439 +  -2.1  -3.78934   TAAAATAGATCAGCC              GATCGGG TTG CGCGAAC              TTGTTGTCACGGAAG
 Nham_2042   5 100 330 2266019 .. 2266059 + -14.1  -4.50859   ATTTCGGCCGGCTCC  GGCTGGAGTCTAATCCAAC TGC GTTGCATCGGACTTCAGCC  TTTGTCTTTTGATTG
 Nham_2017   4  49 423 2244802 .. 2244816 +  -5.6  -3.12327   TCGAGATCAGAGATT               GGACGC GTC GCGTGC               TCTTCGATGTGCAGC
 Nham_2005   5  56 202 2232409 .. 2232428 +    -2  -4.07568   TGTAGCGCAGACCGT            CGACGATC CACA GATCGAGG             TTTTCAAGCGCCGGC
 Nham_1997   7  63  38 2220716 .. 2220727 +  -7.2  -3.66772   GCGCAATGTCGTCAC                GCGC CGGT GCGC                 TTCTTGGCGGTTTCC
 Nham_1983   5  62 358 2198443 .. 2198455 +  -7.7  -3.55563   TCAACGGCGACCATT                CTTCG TTG CGAAG                TTTCGCCCATGCAAT
 Nham_1974   6 100 162 2190969 .. 2190986 + -14.1  -5.42164   TTCAACAATTTGAAA             CCCGCCG TTTT CGGCGGG              TTTTTGTTATTTCTC
 Nham_1943   5  54   3 2160985 .. 2161011 +  -3.6  -3.69621   CAGGTTAATGTAGAG         GTCTTCCTTGAC AGC GTCGGGAAGGGC         TTTCAGATTGTCCCT
 Nham_1935   1  54 391 2153286 .. 2153308 +    -4  -3.66018   TCGCCGAGGGCGACC           TGCGTCCCCT TAG AGCGGGAGCA           TTGTTGAGCTCGTCG
 Nham_1913  11  86 436 2128260 .. 2128270 +  -4.6  -5.27923   CATTCATATCCTCAA                 GGGC GCG GCTC                 TTTTTTATCAGCTTC
 Nham_1908   5  54 116 2123959 .. 2123971 +  -6.9  -3.17219   ACCAAGCGGCGTTCT                CGGCG GCA CGTCG                TTCATCCCAATTGTC
 Nham_1901  15  61  96 2118288 .. 2118315 +  -9.8  -2.75064   TATTCGTGCTGAGCG        GATGGCGGCTGC GTTA GCATGCGCCATC         TCCTTGGGTCGGGAC
 Nham_1897   4  49 376 2112899 .. 2112925 +  -4.4  -3.17622   GAGGAAGAAAAATTT         TTGCGGATGGTA CAA TCCGATCTGCAA         TCTGTTCTGACAGTC
 Nham_1894  10  80 463 2107003 .. 2107032 + -14.3  -2.80512   GAAGTCTTTGCGGTC       GGCGA-GGACAGCG AAG CGCCGTCCGTCGCC       ATGTTTCTTCACGCT
 Nham_1881   1  77  10 2095729 .. 2095748 + -13.6  -3.01712   GATTGAGTTCGAAGA            GGGCTGCT AATC AGCAGCCC             TCTTGCGGCCGGAGA
 Nham_1875  13  78 110 2086727 .. 2086746 +  -4.3  -4.90013   CACGGTCAGCGTCCC            GCACG-GA CCGTT TCTCGTGC            TTTTTAGTTGCCTTC
 Nham_1865   4  51 334 2079193 .. 2079203 +  -6.8  -2.83164   TTCGAATGAGCGAAT                 CTCG CGT CGAG                 TATCCTACTGAGTGA
 Nham_1862   4  57 167 2077008 .. 2077040 +  -7.8  -3.06183   GACGAAAAGTCGGTA      TCCGGAGGAGAA CAGCCGGCC TTCTCCTCCGCA      TTCCATACAGGTGCA
 Nham_1856   3  52 213 2069970 .. 2069982 +  -3.3  -3.74872   GTCGAGGCTCCGAGC                AGGTC GAA GACCG                TTTCGTCGAATGAGT
 Nham_1832   7  62 371 2041687 .. 2041710 +  -4.4  -3.95584   CGGCGCGTTCCAGCG          CGCCGACCGC CATG GCGGTTGCGG           TTTCCTTGCTGACCG
 Nham_1806   8  73 237 2008946 .. 2008964 + -13.1  -2.82803   CGAGGCAATGCCGCG             GCCGCGC AGCTC GCGCGGC             GTTTCGGTGTGGGTG
 Nham_1802   7  75  46 2004204 .. 2004216 +  -5.5  -4.61231   TGACTCGAAATTGAA                CCTGT CGC GCAGG                TTTTTCCGGCTCTCG
 Nham_1784  11  78 165 1987639 .. 1987661 +  -6.3  -4.63486   TGCGGAACGGCGGCG          GCCAGTTCGCG AGG CGCG-AC-GGC          TTTTGTTCGAGCGAT
 Nham_1781   7  62 181 1984365 .. 1984379 +  -7.8  -3.53091   TCGCGACGCTGCGCC               CCGTGC ACA GCATGG               TTTGCAGGCCGGCGT
 Nham_1778   7 100 153 1978320 .. 1978335 + -11.8  -4.89838   AGCTCCGAAGAATAA              CCCCGC TCCG GCGGGG               TTTTCTATTTCTTCC
 Nham_1774   4  59 252 1976166 .. 1976178 +  -7.7   -3.1996   AACCCCGCCCTGAGC                GAGCA CAT TGCTC                TTGAGTTCAAATTTG
 Nham_1754   6  62  -2 1956776 .. 1956817 +    -4  -4.16307   CAGGGGCGGCGGGAT TAGAGCCTTTCCGCTTCTGAT GGA ATCAGAAGCG--A-GCCTCTA TGTTTTTGTTCGACG
 Nham_1731  16  66 301 1932996 .. 1933025 + -11.3  -2.80612   GGCCGCCATGATGCC       GGCGATGCGCGCG GTGC CGAGCACGTCGCC        CTTCTTGGCGTTGCC
 Nham_1731  16  66 397 1933092 .. 1933116 +  -8.5  -3.53444   GACCTGGCCTTCGGC          GACGGCGAC GCGCTCG GTCGCCGGC          TTTGCCGAGACGTCG
 Nham_1727   7  51 172 1928530 .. 1928582 +    -5  -3.39521   GCCGCGAAATCGTCA CGCTGGCA-CTGGCGTCGTTCGT CGCCGGACTT GCGA-CGACGCCATATGCC-GCG TTCCATTTTCATCGC
 Nham_1707   8  56  90 1908414 .. 1908456 +  -6.2  -3.41292   GCCATATCGACGTAA TCGCGCCGCGCCGCGCCGGT ATAAA GCTGCCGCGG-GCGGC-CAA TCTTCTGTTGCGGAT
 Nham_1666   9  93  41 1865860 .. 1865878 + -13.1   -4.4078   GGATCACACGACAAA             GGCCGGC TTCGC GCCGGCC             TTTTCCTTGCAGCGC
 Nham_1660  11  53 352 1861679 .. 1861694 +  -8.2  -2.66316   ATTTCCTTCGCCATG              GCCTCG GTGC CGGGGC               TCGTATGCTCGCGCA
 Nham_1643   7 100  23 1845665 .. 1845682 + -14.1  -4.84359   TGCAGGCAGTAAAAA             GCCCCGG ACAT CCGGGGC              TTTTTCTGGGACTGA
 Nham_1638   9  62 150 1841566 .. 1841577 +  -4.4  -3.94746   AAGTCCGGGCATGAC                CTCA ACAG TGAG                 TTTGATTCCGTGTGA
 Nham_1628   4  47  82 1832100 .. 1832110 +  -5.4  -2.73159   AATGCTGTTAAAAGT                 GTCT ACT AGAC                 CTTTCACGCGCTTCA
 Nham_1621   6  81 430 1824302 .. 1824328 + -15.2  -2.66733   TGACATAAGCGATCA         TAGCGTCCTCCG TTT CGGAGGAAGCTA         TGCTGTCGATTGGAA
 Nham_1616  17 100 282 1815957 .. 1815998 + -18.8  -3.61465   CCTTTCGGAAGCAGG CGGGCGCTGTGGATGTTG AGTTGC CGACATCCCCAGCGTCCG  GTTTGTTTTTTGGCC
 Nham_1603   2  45  20 1802523 .. 1802539 +    -3  -3.31915   TAAGTCAGTAGCAAT             GAC-GCT ATTG AGCCGTC              TGGTTTTTCTAGCCG
 Nham_1600  11  77 210 1801545 .. 1801596 +  -7.8   -4.3586   CCACTGGCCTTACGC TTGCGCGGCTGTCTTTGCTCGCCG ACCT CGGCGAACGGGTTTGGCAGCGCAA TTTTCATATCGATCA
 Nham_1592   9  62 243 1796602 .. 1796616 +   -10  -2.66435   TGAATGCGCTCGCCG               TCCCGT CAA ACGGGA               TGCTATGGTGCGGAT
 Nham_1589  10  68 379 1793729 .. 1793753 + -10.7  -3.27475   GCCGGCGGCTTATAT          CCGAGCGATGA GTG TGGTCGCTCGG          TGTTGTAGTAGCGCG
 Nham_1517   4  58  35 1724918 .. 1724940 +  -8.4  -2.70932   GTTGTCCCGGCTGGC          CGGACGGCG ATGCAC CGCCG-CCG           TCATTGCAGAAGAAA
 Nham_1501   6  47  38 1706418 .. 1706434 +  -5.1  -3.05384   AAGTGGAAACCGGTT              CGCGT GAAGAAA ACGCG              TTAAATCAAAGAGAG
 Nham_1501   6  47 475 1706855 .. 1706875 +  -4.7  -3.04144   AACGTAATTGCTCGA           TCGC-GCG ATCGGC CGCTGCGA            TATTCGGCCTGCGAA
 Nham_1485   9 100  15 1687515 .. 1687551 + -25.5  -4.68539   ACGGCGTAGAAGACG    CCAGAGTCTGATTCAAC TGC GTTGAATCAGACTCTGG    TTTTATCCTTTTGAT
 Nham_1474   9  63 454 1676108 .. 1676137 +  -8.5  -3.28712   AACCAGATCAAGGCG       GCGTC-CGCGCCGA CGA TCGGAGCGAGAAGC       TTCTGGGCCACCGGC
 Nham_1467   7  75 299 1668023 .. 1668038 + -10.4  -3.64682   AATTCAGCAATTCCA              GCGGCA ACCC TGCCGC               TTTCGCGGTTTCGTA
 Nham_1459   3  47 468 1649343 .. 1649357 +  -5.6  -2.72379   CGATGTTGGCGCCAT               CGAGCG TTC CGATCG               TGATTGCGCCGTTCA
 Nham_1448   5  47 326 1637201 .. 1637212 +  -2.2  -3.60818   CAACTGGCTTTCGAC                CTGT TCGA ACGG                 TTTGCCCAGTTTTCG
 Nham_1400   9  62  41 1586973 .. 1587000 +  -7.7  -3.54755   GTCCGATTTCCGGCG        TCG-TGCGCGGG CTTGA CCCGCGCATCCA        TCTTCTTTCGGAAAT
 Nham_1389   1  54 387 1576562 .. 1576573 +  -7.2   -3.1505   CAGCGGAACCGAAGC                GCGC TGCA GCGC                 TTCCTCGACGGTGAT
 Nham_1378   6  75 187 1563920 .. 1563974 +  -9.1  -4.08216   GCGCCGCCAGCTCTG GCCGATGGCGG-GGTAG-CGCTGGCCC CAG GGGCCGGCCTCGAACGCCGCCAGCGCC TTTTCGGCAGCATCG
 Nham_1373   6  59 241 1558523 .. 1558551 +  -9.5  -2.55213   ATTGGAACATCTCCC        GCTGCTCGTCGGT CAG ACCGGCCAGCACC        TGCCTTGCCTGGCTG
 Nham_1366   5  60 425 1552832 .. 1552870 +  -6.8  -3.57144   AACAATTTGAACGCT  GTATC-TGATCCACCCC TTTTTC GAGGTGGGTCAGGATGC   TTTGAGCATAGGGCG
 Nham_1349   9  80 264 1528077 .. 1528108 + -14.4  -2.71712   TGTTTCCAGATGTAC      TGCGCCTG-GCCCTC GTT GAGGGCGCCGGCGCG      CTTTGCGGCGAACAC
 Nham_1339   3  63 -34 1518218 .. 1518269 +  -7.3  -3.66178   CTGCGACGGGCGCGA GCACGCT-CGAGACGGCTTACGTCC AACA GGGC-TGATCGGTCGCGCAGCGTGC TTTCCGGTTCGGCCA
 Nham_1326   7  57 227 1501563 .. 1501585 +  -7.6  -3.14344   GGCTCGATCCCGACC           TCGCTTGCGA CGA TCGCCAGCGC           TTCCTCCGACGACTG
 Nham_1321   8  58  69 1495493 .. 1495513 +    -9  -2.70979   ATCATCTGCCTGTCA            TCGCTGGA CTTGA TCCGGCGA            TCCATTTGCTTCGAA
 Nham_1312  12  72 462 1482293 .. 1482328 +  -9.6  -3.72576   TTTCTGATTCAAAGA    CCGCAGCGTCGACG ACTGCCTG CTTCGGCGCCGCGG     TTTCCTCAGGCGAGG
 Nham_1307   3  95  21 1477830 .. 1477852 + -13.5  -4.08394   CGGCGAACAACAAAA           GGGGCGAAT AACGG ATTCGCCCC           TTTTACCGAACGTCT
 Nham_1294  11  61 281 1460653 .. 1460704 +  -9.5  -2.83164   CTGAAGTCGTCGATT CGTGCGCCCTGCG-ATGTGAGATGC GACT GCATC-CACAGGTGCAGGTTGCGCG TATCATCCTCGCTGA
 Nham_1290   4  49 278 1455767 .. 1455789 +  -5.4   -3.0263   GACCGTGAGCCAGAT           GCGGCCCTTC GAC GGATGGCCGA           TCTTCGCGGCCTGCT
 Nham_1264   3  47 303 1423475 .. 1423487 +  -4.8  -3.04322   AGCAGCGGAGCAACG                TCGG AGTTC CCGA                TCTTGAACGCTTCGA
 Nham_1254   2  41   6 1416466 .. 1416502 +  -2.2  -3.05935   GTACAAATAAGCCTC   AGC-ATGGCGGAATTAC GCTC GTATGTCCGCCGTCGCC    TTCAGTCGACGGTCT
 Nham_1254   2  41 113 1416573 .. 1416585 +  -3.3  -2.75074   TGGCTGCATCGCAGC                CGCAA CCA TCGCG                TCGTATTCCGGTAGG
 Nham_1247   5  66 379 1407695 .. 1407717 +    -9  -3.59262   ACACCGCCGAACACC           GTCACGGGCA TAT TGCCCGCGCC           TTTGAAGCTGTAGCC
 Nham_1234   8  49 358 1393348 .. 1393394 +  -6.3  -2.83012   TGTCATGACTGCGCT GCCGTGCCG-GACCGGCTTGCC GAGC GGCCAGCCGGCGACCGCGCGGA TGTGCTGCTCGAATT
 Nham_1221   5  53 111 1377312 .. 1377324 +  -2.6  -3.84825   GCTCGCCTATGTCCC                GGCG ATCCA CGTC                TTTGATCTGAGTCCA
 Nham_1217   3  51  -9 1374167 .. 1374188 +  -2.3  -3.65812   GCGCCCTATGCGGCA           GCT-ACCCTA GCC TAGTGTGAGC           TTCTCTTCACGCGAA
 Nham_1209   4  44 316 1365920 .. 1365933 +  -4.5  -2.71364   TGGATGATCCGCTGG               CGC-CG GCT CGTGCG               TGATTACGAACGTCG
 Nham_1195   1  41  61 1352895 .. 1352905 +  -3.2  -2.72855   CTGTTCAGCCGACGA                 TCGT CAC GCGA                 TCATTGACCACTTTA
 Nham_1186   9  86   8 1344911 .. 1344934 + -12.4  -4.05788   GCGACTGAAACAGAA          GAGGCCGTCT CACT GGGCGGCCTC           TTTCATTTGCGGAAG
 Nham_1186   9  86 268 1345171 .. 1345205 + -14.3  -3.30124   TGTCTGTGGGTGCTG    CGCTCCGGCGCG-CAC TGGT GTGACTTGCCGGAGCG     TTATGGCAAGTGGAA
 Nham_1179   5  58 -20 1335839 .. 1335859 +  -6.2  -3.57144   CCCGTCACTCGTGGA            TCATTTCC GCCCG GGAGATGA            TTTCGAGGTAACCCC
 Nham_1172   3  65 436 1330645 .. 1330656 +  -3.6  -4.33248   TGACGCGCAATCCAC                TCCG CTGT CGGG                 TTTGTTGTAACGTTG
 Nham_1161   6  62  32 1319768 .. 1319799 +  -7.8  -3.54424   CACATCGCGCTCATC      CTGCCGGGCGGGCC AGCC GGGGCGCTCAGCAG       TTTGAGGAGCTCGCA
 Nham_1156  13  62  76 1310600 .. 1310636 +  -3.8   -4.2528   GAGACGGTTGATGTG   CGGGATGTCAGTGTGATC GCC GATCACATCGA-G-CCCG   TTTCTTCCGTTGCCG
 Nham_1143   9  74 192 1295159 .. 1295177 + -11.6  -3.54919   GAGACCGATAGGAAA             GGCCCGCC GTT GGCGGGGC             TTTCCGGCCCTGGTT
 Nham_1140   6  68  -7 1292089 .. 1292122 +  -7.3  -4.07568   TGCCGGGGACGCCGC     TGTTCTAGGGCCGGG CTTG CGCGGGCCTGGAGCG      TTTTCGAGCGAAGCG
 Nham_1133  10  51 187 1281015 .. 1281034 +  -4.9  -3.39668   TCGCGCCGCGCGCAT            GGCCGGC CGCCAT GTTGGCC             TTGTCGGATTTCGAA
 Nham_1126   8  81 202 1274481 .. 1274502 +  -4.3  -5.07486   CGCGGTGTCGAAACG           GCG-GTAGGC AAA GCCCGCGCGC           TTTTTCTTGCGGATA
 Nham_1099   8  51 439 1242761 .. 1242773 +  -6.9  -2.72144   TTCATCACCGCCGCG                CGGGC CAT GCTCG                ATTTCCCAGAGGTCG
 Nham_1090   9  83 333 1232565 .. 1232597 +  -4.8   -5.1287   TCACGTAATCCGTCG     CC-TTGGCGAGGCGC TGCT GCAACTCGTCAAAGG      TTTTTTCCGTATCCG
 Nham_1075   6  56  53 1211183 .. 1211199 +  -7.9  -2.96274   CGCTTTCAAAAAGCG              TCAGCCG TCG CGGCCGA              TATGCTTGTGGCGAA
 Nham_1070   5  66 169 1202704 .. 1202737 +  -5.4  -4.18018   GGAACGCCGATCAAC    TCTGCGCCTGGC-GTCG TGG CGGCCGCCA-GCG-AGA    TTTTCAGTGGGCGGG
 Nham_1061   7  78  16 1191329 .. 1191353 + -11.5  -3.69359   GTGATTAGAACCTTT          CCGCTTCTGAT GGA ATCAGAAGAGG          TTCTATGATTTTGAT
 Nham_1056   3  64 -27 1186165 .. 1186181 +  -8.7  -3.32765   CCTGAAATTCCTGCC              CGAGCTT AAG AGGCTCG              TTCATCTCTGAGCTT
 Nham_1042   2  60 168 1165407 .. 1165417 +  -6.8  -3.62046   CCTTCGCTGCGACGC                 CTGC CGA GCAG                 TTCTTCAAGCGCTCG
 Nham_1033   4  46  48 1155227 .. 1155248 +  -5.7  -2.58236   GCCTCTGGGGATTCA           ATCAGGCCC GGCC GGGCCTGCG            CTTCATCTCGGTTTC
 Nham_1021   7  61  73 1143054 .. 1143082 +  -9.5  -2.73735   GCTTGATGGCCTTCT        GACGAAGCGAGCC TTC GGTGCGCTTCATC        TGCTTGGCGATCTTT
 Nham_1000   8  61 184 1112251 .. 1112279 +  -9.5  -2.73735   GCTTGATTGCCTTCT        GACGAAGCGAGCC TTC GGTGCGCTTCATC        TGCTTGGCGATCTTT
 Nham_0994   4  68 314 1102604 .. 1102624 +  -3.8  -4.44667   GATTCGTAAAACGCG            CCCCGCCG GTATG CGGCGGCA            TTTGTTGTTGAAGCG
 Nham_0980   3  54 472 1085712 .. 1085723 +  -7.2  -3.01924   CCAATCCGCCAGTAC                GCGC CGCT GCGC                 TGTTCAGCCCGGATG
 Nham_0966   3  59 264 1070678 .. 1070697 +  -4.4  -3.92963   TGTGACGCCTTCGCA            CGAT-ATAG CAG CTATCATCG            TTATTGTAGTTATTG
 Nham_0957   5 100  10 1060641 .. 1060672 + -18.6  -5.88197   TTCTGACGAAATCAA      GCAGCGCGCCGCGC AAAT GCGCCGCGCGCCGC       TTTTTTTGTCTTTGC
 Nham_0943   4  57 288 1043633 .. 1043670 +  -7.6  -3.14132   GATCGACACGATGAT   CGCCGAGGTTTCGCTC ACCAAC GAGCTGAGCTACGGCG    TTCATCGACCAGCAA
 Nham_0934   6  58 266 1030569 .. 1030583 +  -5.6   -3.6715   CGACGCCCGCGAACC               GGCGCA CGA TCCGCC               TTTCAACTTCGGTGA
 Nham_0919   7  62 459 1017165 .. 1017178 +  -9.5  -2.91695   ACCAGCGCGATTTCT               CGCGC GACA GCGCG                TGCTTTCGGACTAGA
 Nham_0897   3  66 451  992427 ..  992442 +    -9  -3.63515   ACTGAAGTGGTGAGG              GCCGAT GGTG ATCGGC               TTCTTGACCATAAGA
 Nham_0876   8  83  87  970078 ..  970114 + -13.8  -3.41745   ACGCAGGCCCGCCTG    GTCGTCAAAGCGTTCC TTCGT GGAACGCTTTGGCAGC    TTGATCTTATCCCGA
 Nham_0866   3  47 175  961480 ..  961500 +  -2.4  -3.53444   CAGCCACAACCTCGG            CCACGCTG ATACC CGGTGCGG            TTTCCAGCAACGTCG
 Nham_0853   3  78 365  948400 ..  948422 + -11.3  -3.74872   TCGCCGAGTTCTACC          GTC-GGCCGG CTGT CCGGCCAGAC           TTTCGTGGCATCCGT
 Nham_0849   8  63 307  946124 ..  946134 +  -6.8  -3.68265   GTTTCCTGAAGTTTC                 GACG TAT CGTC                 TTTGAGATTGCATTT
 Nham_0836   8  84 292  931600 ..  931611 +  -3.6  -5.31519   CAACGCTTACCCATT                CCCT GCTT GGGG                 TTTTTCTTTCCCTGT
 Nham_0813   7 100 156  895268 ..  895290 + -19.2  -2.82516   CCTCGATAGGAGGAG           GCTCGCGGAC GAT GTCCGCGAGC           TATCGTCGTCAAAGA
 Nham_0808   6  46 306  892575 ..  892587 +  -2.7  -3.34398   TAAGGTCTGCTGAGT                TTTCT GGC AGAAG                TGTTTGACGGAGGCG
 Nham_0795   9  61 348  880560 ..  880576 +  -7.9  -3.36991   TAAGGTTTTAGGGAT              CGCCACC AAA GTTGGCG              TGTTTCCCGCTCCTC
 Nham_0783   6  69 307  866431 ..  866449 +  -6.7  -4.19506   ATCCATGGTGCTGAT             TACCGCA AGTCA TGCGGTG             TTTTGCGCTTAGCCT
 Nham_0770   6  78 -29  851303 ..  851334 + -11.5  -3.66666   GCCGATCATTTTCTG      CGTCATCGCGGGC AGGTCG GCCCGCGCTGAGG       TTTCGCAATTTTAGA
 Nham_0762  11 100 411  844993 ..  845033 + -14.5  -4.37886   ACGATTGTTCCAGCG  CGGGAGTTGTGGCGCCCGC GTT GCGTGCGCCACCGCGCCGG  TTTTGTGCGGAGTGA
 Nham_0754   9  62 309  836259 ..  836285 +  -5.1  -4.07687   TGATGCGGATTGCGA        CGTCC-TCGCGG AATC CCATGACGGACG         TTTTCGCCACCGCCT
 Nham_0744   5  53 141  823894 ..  823908 +  -5.6  -3.33762   AGATGAACAGCCTAG               CCGCGA TCT TCGGGG               TTACTGTCCTTCATT
 Nham_0731   9  64 111  810593 ..  810615 +    -9  -3.40566   CGGGTTAGCGTCCGC           CCTTCCGTCG GGG CGGCGGGTGG           TTGTCGGTGTGGTCT
 Nham_0719   4  47  33  795353 ..  795363 +  -5.4  -2.80074   TGGGAACCGGTTTTC                 GGAT AAG ATCC                 TGGTCTTATGGCCGG
 Nham_0712   2  58   7  788412 ..  788426 +  -5.6  -3.64822   CCTTCATAACAGCGT               CGTCGC CAT GCCACG               TTTAAATCGAAACAT
 Nham_0703   7  69 120  777474 ..  777498 +  -9.9  -3.58365   CTGATCATAGGCCAT          GTCGATCGGTC CGA GACCGCCCGAC          TTCTGTCCTCTCATC
 Nham_0684   7  51  38  758318 ..  758349 +  -6.4  -2.96656   GGGTCGCACGTCAAA      AAAACCGCGGAGCC AACC GGTTCCGCGGTAAA       TGGTTTGGATGTATC
 Nham_0684   7  51 337  758617 ..  758631 +    -2   -3.6579   CGTTACGGGCAGGGG               TAACGG TAG CCGTCG               TTGTTGAGATAAGTT
 Nham_0672   8  60 215  742067 ..  742097 +  -9.7  -2.58249   TCTTCGTCGCGCTCG      TTTGCAGCCGCCCG AAGT CGGG-GGCAGCAGA       GTTCTGACCGATCTC
 Nham_0664   4  66 204  735318 ..  735339 +  -9.5   -3.2794   CGCTAGCGCCAGTGC           GATGCCG-TC CAT GATCGGCATC           TTGATGTCGGTGAGC
 Nham_0658   2  43 192  719192 ..  719202 +  -3.2  -3.15544   CCAGGATAACCCGGA                 TGTC ATT GACG                 TTGGTGAGCGTCGGG
 Nham_0658   2  43 253  719253 ..  719264 +  -3.6  -2.77013   GGTGGCGGCGAAGAA                GGCG GTGG CGTC                 GTTGTTGGCGAGATA
 Nham_0643   9  78 449  706273 ..  706303 + -14.7   -2.5007   GATCGGCGGCGTCAG       CCGCACCGCCTCG TCCTT CGACGTGGTGCGG       ATATTGGTGAGTTGC
 Nham_0628   8  65  94  690838 ..  690885 +  -3.7  -4.27316   TGCGTTGAATTCAGA CTCTAGAGCCTTTTCGCTTCTGAT GGA ATCAGAAGCG--A-GGCTCTATAA TTTTGAGTTGACGCG
 Nham_0620  13  78  28  682749 ..  682766 + -14.1  -2.68813   GGAGAGATCGAAAAC             GCCGGCC GCCG GGCCGGC              ATCTTATTGTGAGAT
 Nham_0609   6  47  10  670222 ..  670259 +  -3.4  -3.37464   GTGTAGAGCGCCAAA   GCCCTGTCATTGCCGGA CTTGA TCCGGCAATC-CATCGC   TTCTCGGATTGATGG
 Nham_0609   6  47 326  670538 ..  670555 +  -5.5  -2.81872   AGCGCTGGGTCAGTT             TCGAGGT CGGG ACCGCGA              TGATCTTCTCATCGC
 Nham_0597   3  60 422  660504 ..  660520 +  -7.2  -3.53012   GTCGGCTTCTACGGG              GCGGGC GTGGG GTCCGC              TTTCACCGCCCGCAA
 Nham_0589  10  69 368  653464 ..  653479 +    -9   -3.6692   TCCATAGTACCACGA              GCGGAT GGTC ATCCGC               TATTTTCCGGTCAGC
 Nham_0582   6  60 -44  644014 ..  644034 +  -9.7  -2.58663   AAGACCAACATGGCC            GCCATTCTG AAT CAGAACGGC            ATTCTCGACGTGCGT
 Nham_0569   5  48 459  631452 ..  631493 +  -5.8  -2.93382   AGCTGACGGAGATAG CGTTGCACGGTTCGC-CGGC AACG GCCGAGCGCG-CGTGCGAGG TATGTGACTGTCACC
 Nham_0557   8  66  -3  617391 ..  617441 +  -6.1  -4.07568   CGTGTGGGCGAGCCA ATG-ACCTCTTCTTCTCTCTCCCG CTTG CGGGAGAGAGAAGAGCCGGCGCGA TTTTGAGCGAACCGA
 Nham_0554   4  60 452  615378 ..  615410 +  -4.1  -4.08692   TCGGGTCGACAGCCG     GAACAGCGGCCGTC CCGACA GCCCGCC-CTGTTC      TTTTGCACGCGATTG
 Nham_0536  12  71 337  594188 ..  594208 + -12.5  -2.64616   CCTCCTCGGTCTTGC            CGACCGAGG AGA CCTCGGGCG            TGGTGTAGATCACGC
 Nham_0527   7  68  51  583379 ..  583389 +  -6.8  -4.07885   CCGGTGTCATGCGGG                 CGCT TAG AGCG                 TTTTCGAGCGAAGTG
 Nham_0507   3 100  30  562155 ..  562174 + -12.8  -4.82667   ACAAAGGACAAAAAA            GCCCGGCC GAAA GGCTGGGC             TTTTTGCTGTCGTCG
 Nham_0507   3 100 157  562282 ..  562328 + -30.6  -4.01078   CGTTGACCAGCAAGC CTGGAGCTATTCCGGCTTTGAT TCC ATCAAAGTCGGAATAGCTCCAG TTTCTAATGCGTTTT
 Nham_0492   6  51  -7  545030 ..  545046 +  -7.3  -2.71712   GGCGGGCGGGAACGG              CGTTCTA GTC TAGAGCG              GTTTCGAGCGCAGCA
 Nham_0485   7  58 419  537495 ..  537521 +  -5.8  -3.71607   CGGTCGCGACGTGCT        CGG-GCCTGGC CACCTT GCCAGCCGCCG         TTTCGGTCGTCTTCC
 Nham_0481   4  54 462  531135 ..  531160 +    -6  -3.31461   CAAGCTGCTTGCCCT         CCGGGCGCTG CGCGAT CAGCACGCGG          TTGTCGACATCGATC
 Nham_0475   2  39 -17  526681 ..  526693 +  -2.6  -2.80307   CTGATCGGCGTCGGG                CTGC TGGTC GCGG                TATAATCAGCGTTTG
 Nham_0475   2  39 445  527143 ..  527192 +  -2.9  -2.50816   GTCCAGCGTCATCGC CCGTC-AGTTCCGGTCG-T-CCGG CAGCA CCGGCAGCGACCCGACCTCGACGC CTTCCTCGATCAGGG
 Nham_0467   8  47 273  517135 ..  517154 +  -5.6  -2.74523   CGCCATCGTCGGCGG            GCTGCATC GCTG GTTGCGGC             TGATATTGCGGCTGC
 Nham_0464   3  66 -31  514530 ..  514555 +  -9.7  -3.31792   ATGAAGGGACGCTGT         CGGC-TGCGATG CGG CAGCGCACGCCG         TTCTAGAGCTACTCC
 Nham_0458   5  61 160  509271 ..  509298 +  -6.2  -3.78934   GAATCGCGAAGTAAC        GTTCTTCAGCGC CACG GCGCTGATCAGC         TTCTTGTAAAAAAGG
 Nham_0446   6  64 -43  492420 ..  492463 +  -4.5  -4.18018   ATCGGCAAAACGCCG TCATGGCGGCCGTCGGGCGCG CGGT CGCGACCGCCC-TCG-CATGA TTTTCGCTAGAGCCC
 Nham_0446   6  64   4  492467 ..  492513 +  -2.3  -4.54727   GCCCTCGCATGATTT TCGCTAGAG-CCCCGCTTCGGAT AGA AACAGAAGTGGGGGCTCCA-TGA TTTTGATTTGACGCG
 Nham_0432   1  43 264  477839 ..  477888 +  -3.3  -3.05521   GAGCGCCACCCGCTG CCGCTCGCC-GCCGGAGAGCTGGC CCG GTCGGCGATCCAGCAGGTGACCGA TATTGAGCATCTCGT
 Nham_0429  11  61 147  473984 ..  473994 +  -5.4  -3.82218   AGCGGCTTCGAAATG                 TCGA TAA TCGA                 TTTGGTCATCTGGAT
 Nham_0422  11  62  10  465745 ..  465760 +  -8.2  -3.62522   GGGTGAGCGATGCTT              TGCCGC GACT GCGGCG               TTATTGCCGGACTTA
 Nham_0414   8  66 212  455603 ..  455617 +   -10  -3.03443   GGATAACCCCACTCC               CTGCCT TGC AGGCAG               TATCTGTAGTCATGA
 Nham_0404   7 100 194  445802 ..  445826 + -14.3   -3.8901   CAAACACATGAAAAG          CGCACCGGC GGCGATG GCCGGTGCG          TTTGATAATTTGACC
 Nham_0397   9  76 172  439257 ..  439282 + -11.9  -3.36492   ATTTGCCAGAGCGGC         GATCAGCGACG ATCT CGTAGCTGATC          TTCTGGCCTTCACGC
 Nham_0385   7  75 190  427972 ..  427989 +  -9.8  -3.82191   GGGACCGTCAGCTTG             GGCGGC AGGGCG GCCGCC              TTCTTCTCGGCTTCG
 Nham_0382   6  66 167  424767 ..  424779 + -10.5  -3.04144   CCAGAACATCAGATC                GCCGC GCC GCGGC                TGTTGCGCCTCCACG
 Nham_0361   6  75 326  397784 ..  397800 +  -5.8  -4.58663   TCGCGATATCCGGCC              CAGTGC CGGGC GCGCTG              TTTTTCCGGAATGAT
 Nham_0354   7  57 182  389336 ..  389372 +    -8  -3.03771   AGCTGCGCGTTCTGC    TCGACCACGAGGATGG TGACC TTGTCCTCGCGGTTGA    TCTTGCCGAGTATCC
 Nham_0331   8  85  93  362204 ..  362226 + -11.2  -3.94933   CGTGATGCTCTTAAT           GCCGTACAGG TTT CCGGTGCGGC           TGTTTTTCAACTTCC
 Nham_0323   5  53 429  356319 ..  356332 +  -5.3  -3.41627   CCAATTTTCAGAATC               TCGAA GCTC TTCGA                ATTTTCTCTTAATGA
 Nham_0319   6  61 352  353440 ..  353453 +  -5.9    -3.794   CTCATGCAATTCCTC               CGGGG TGTG CCCTG                TTTCGTGGCTTACGA
 Nham_0273   6  69 109  301288 ..  301329 +  -9.3  -3.56366   CGCGGCGGCGATCTG CTGGCTTCGCCACTGGC CGATCAGC GCCCGCAGCGAAGCCGG  TTTCAACGGCTTGTT
 Nham_0265   8 100 186  295869 ..  295893 + -18.6  -4.74012   CAGCCGAAATAAAAA          GCCGGCGCGA TGGGT TCGCGCCGGC          TTTTGCTTTTATCGT
 Nham_0251   6  60 132  281570 ..  281598 +  -8.9  -3.12207   ATTTTTCTAGAGCCT        TTTCGCTTCTGAT GGA ATCAGAAGCGGGC        TCTATGATTTTGATT
 Nham_0243   7  72 426  272102 ..  272121 +  -9.2  -3.67597   CGTAGTCGGGGCCGA            CGCGCTGC GTCA GCAGCACG             TTGTTCAGTCCAAGC
 Nham_0233   8  72  22  258247 ..  258270 +    -6  -4.32402   ACCTCTGAATGGAAA          GAGGCC-TCCT TTA ACGACGGCCTC          TTCTTTTGCTTCGCA
 Nham_0227   6  60  48  251918 ..  251946 +  -8.9  -3.12207   AACATTCTAGAGCCT        TTTCGCTTCTGAT GGA ATCAGAAGCGGGC        TCTATGATTTTGATT
 Nham_0223   8  64  10  244500 ..  244525 + -10.3  -3.01791   AACTGAAGCAGCGGC         GCTGCGACGCG GGGT CGCGCCGCACC          TATTCCGCGCCGGCT
 Nham_0219   8  79 470  241149 ..  241185 + -13.8  -3.14564   GGCTTCGACGGTTTT   CGCGGTGCTCGCGGGAT CGAG ATTGCGC-AGCACCGCG    TTGGTGCCGACCTGC
 Nham_0215   3  72  -9  236218 ..  236231 +  -9.5  -3.73107   GGCTAGGCTGACAAT               CGCGC CGTA GCGCG                TTTCAGGTTTGATAC
 Nham_0209   8  52 454  233307 ..  233329 +  -3.2  -3.78775   GTCAGTTGGAACGGG           CCGCCGATCG AAG CCACCGCCGG           TTTGCTGGTCAGCCC
 Nham_0198   8  59 259  222848 ..  222897 +  -8.3  -3.29144   CGACACCGACACGCG CG-CGATCTGGGCCCGCGCCGCCG ATT CGGGAGTGCGGCACCCGGTCGACG TTGTCAGGACGATCG
 Nham_0192   9  63 432  215753 ..  215769 + -10.8  -2.79671   GCCGCGATCATAGTC              CGCCGG CTGAT CCGGCG              CTTTCAGCTTGGGAT
 Nham_0189   3  59 118  210738 ..  210755 +  -2.6  -4.10161   CGATCACGATGATGG             GTCGGC CAGCTT GCCGAA              TTTTGCGCCGTACTG
 Nham_0185   3  53 -42  205655 ..  205675 +  -4.5  -3.53722   GAGCGAGTGGCTGGC            GGGCGTGCC GGC GTCGCGCAC            TTATGTGGATCTGGA
 Nham_0175   5  60 466  197056 ..  197069 +  -3.7  -3.99374   CGAGCAGCGCATCGA               GCTCG GCCT CGCGC                TTCTTCTTGCTGGGC
 Nham_0169  13  90 117  191453 ..  191501 +  -4.7  -5.41746   CAAATTCTCCTCGTG C-TACTG-GATTCCCGACAGCCGC TAAC GCGGCT-TCGGGAATGACGGAACG TTTTTTTAGAGCGTT
 Nham_0162  11 100 139  183163 ..  183184 + -15.9  -3.74693   CCTGCAAAACAAAAA           GGCTCCGGT CGAA ACCGGAGCC            TTTGGTCGGCTGCAA
 Nham_0159   8  63 276  180639 ..  180662 + -10.2  -2.77029   CCGGGTTCTTGCTGA          CCGCG-GCGCC GAC GGCGCGCGAGG          CTTTCGGGCTGTTTA
 Nham_0148   4  51 421  168635 ..  168650 +  -7.5  -2.72991   GTTGTGCCGGCATTC              CGCGC CGGGCC GCGCG               TGATTCGAAATCTCG
 Nham_0133   1  47 350  152534 ..  152549 +  -4.6  -3.09772   CCGGAATAACGATCG              CGGTGC CCAC GCAACG               ATTTTCGGGCTTTCG
 Nham_0128   5  71 270  145463 ..  145477 +   -10  -3.59262   AATTCTCTTGGTGGT               CTCGAC GCC GTCGAG               TTTAGGCATCTGCAC
 Nham_0119   7  86  -4  138179 ..  138217 + -16.2  -2.85231   GTGTGCGGCGGCGCC   GTTAGAGTCTGTTTCACC TGC GTTGAATCAGACTCTAAC   CTTATCCTTTTGTTT
 Nham_0107   2  69  47  126188 ..  126219 + -10.9  -3.05844   CGGTGGTCAAAAACG      CGT-CATGCCCGCG CTCGT CGCGGGCATCCACG      TCTTAAAGTGACACG
 Nham_0100   7 100 109  116942 ..  116980 + -27.8  -3.13906   AGCCACATCCTGCTT   TAGAGCCTCGCTTCTGAT GGA ATCAGAAGCGAGGCTCTA   TGATTTTGAATTGAC
 Nham_0095   5  74 416  111313 ..  111323 +  -8.2  -4.18762   TCTGCACGAACAGAT                 CCGG CCG CCGG                 TTTTGGCTGGCGATT
 Nham_0092   4  68  14  108831 ..  108878 + -10.5  -3.18571   GACGTTGCAAGCAGA GCGCGCCACGCATC-CCTCCCCC TTGC GGGGAGGGAGATGCG-GAAGCGC TGTCTATTTCAGCCA
 Nham_0083   7  56 247   97699 ..   97726 +  -6.1  -3.35015   TCGCCGGTGGCAGCG        CGCGCCCTGCG AAGCGC CGCGGGCCGGG         TTCTCGCGTCATTGC
 Nham_0078   4  56  44   90493 ..   90508 +  -4.6  -3.75629   CGCCTCAGCGCGCGC              CATCCG GACC CGGCTG               TTTCACTTGCGCGTC
 Nham_0072   8  66 100   84070 ..   84100 +  -2.6  -4.60041   CGAAATCAATGATCC      G-TCG-TGCGCGGA CTTGA TCCGCGCATCCAGC      TTTTTGACGATGGAT
 Nham_0059  10 100  26   71490 ..   71510 + -15.4  -5.27938   TTGGAATTCAGCAAA            CGGCCGGC TCATC GCCGGCCG            TTTTTATTTGCGCCT
 Nham_0039   3  47 221   44479 ..   44491 +  -4.1  -3.29144   CGCGTCCGGCTGCGG                CATCG CGA TGATG                TTGTAGCCGGAATCG
 Nham_0006   6  60 288    9408 ..    9430 +  -3.3  -4.13767   GAAATTCTCGATCAG          GTCGGTCAGC ACCA GC-GTCCGGC           TTTTGCGATGGAAGA

SUMMARY

859 putative operon ends contain 4967 possible terminators.
Percent operon ends hit by terminators of confidence >= x:
	x	#>=x	hits>=x	%hits>=x
	100	104	87	81	9 %
	99	104	87	81	9
	98	104	87	81	9
	97	104	87	81	9
	96	104	87	81	9
	95	113	93	87	10
	94	113	93	87	10
	93	121	99	91	11
	92	121	99	91	11
	91	124	102	93	11
	90	132	109	100	12
	89	138	111	102	12
	88	149	119	110	13
	87	156	123	113	13
	86	163	128	117	14
	85	167	132	120	14
	84	174	137	125	15
	83	189	149	134	16
	82	194	152	137	16
	81	201	158	142	17
	80	209	165	146	17
	79	222	175	155	18
	78	242	192	170	20
	77	250	197	174	20
	76	261	207	182	21
	75	285	231	202	24
	74	302	246	214	25
	73	312	254	221	26
	72	340	275	236	27
	71	366	294	248	29
	70	382	309	257	30
	69	432	348	283	33
	68	462	370	300	35
	67	472	380	305	36
	66	548	441	343	40
	65	556	446	346	40
	64	620	497	374	44
	63	665	530	399	46
	62	747	604	435	51
	61	794	641	456	53
	60	890	723	490	57
	59	955	772	513	60
	58	1059	857	550	64
	57	1134	910	569	66
	56	1249	997	603	70
	55	1307	1043	616	72
	54	1457	1153	649	76
	53	1639	1279	676	79
	52	1726	1355	690	80
	51	2007	1542	725	84
	50	2062	1576	730	85
	49	2367	1788	759	88
	48	2462	1844	764	89
	47	2891	2131	795	93
	46	3035	2227	800	93
	45	3274	2396	812	95
	44	3511	2560	825	96
	43	3904	2826	834	97
	42	4034	2914	838	98
	41	4415	3184	846	98
	40	4588	3308	846	98
	39	4821	3484	850	99
	38	4967	3587	852	99
	37	4967	3587	852	99
	36	4967	3587	852	99
	35	4967	3587	852	99
	34	4967	3587	852	99
	33	4967	3587	852	99
	32	4967	3587	852	99
	31	4967	3587	852	99
	30	4967	3587	852	99
	29	4967	3587	852	99
	28	4967	3587	852	99
	27	4967	3587	852	99
	26	4967	3587	852	99
	25	4967	3587	852	99
	24	4967	3587	852	99
	23	4967	3587	852	99
	22	4967	3587	852	99
	21	4967	3587	852	99
	20	4967	3587	852	99
	19	4967	3587	852	99
	18	4967	3587	852	99
	17	4967	3587	852	99
	16	4967	3587	852	99
	15	4967	3587	852	99
	14	4967	3587	852	99
	13	4967	3587	852	99
	12	4967	3587	852	99
	11	4967	3587	852	99
	10	4967	3587	852	99
	9	4967	3587	852	99
	8	4967	3587	852	99
	7	4967	3587	852	99
	6	4967	3587	852	99
	5	4967	3587	852	99
	4	4967	3587	852	99
	3	4967	3587	852	99
	2	4967	3587	852	99
	1	4967	3587	852	99
	0	4967	3587	852	99
