# Supplementary material for: Rapid, accurate, computational discovery of Rho-independent transcription terminators illuminates their relationship to DNA uptake
Source: Genome Biol. 2007 Feb 21;8(2):R22. doi: 10.1186/gb-2007-8-2-r22 (PMC1852404; doi:10.1186/gb-2007-8-2-r22)
Supplement: Additional data file 2 — As described in the text, the entire robust tail-to-tail region is searched; if the region is less than 500 nt, then the 500 nt downstream of the stop codon is searched (stopping if a gene start is encountered). In the case of ties, all terminators with the high score are output. [file gb-2007-8-2-r22-S2.zip › Nitrobacter_winogradskyi_Nb-255.ttperf]

  Nwi_0005   8  76   0    7284 ..    7303 -  -3.4  -5.00616   CCTTCCCTCAAAAAA            GCGGTAGC GCTC GCGACAGC             TATCGGATGACGCCG
  Nwi_0010   5  51 248   10394 ..   10407 -  -5.9  -3.19192   GTGCAGTGAAGCGAA               CGCCG ACAG CGACG                TCGAATTCTTCGATG
  Nwi_0029  12  54 136   31912 ..   31936 -  -7.7  -2.75064   TTTTCGAGCGAAGCA          TGTCCCCGGGC TTG ACCCGGGGATG          GAATCCGGTTCGCGT
  Nwi_0032   6  67  18   36206 ..   36259 -  -5.1  -4.37658   AACGCGCGGAGAAAA TCGCGGCGGGCTGATCCACCTCTCCC CTT GTGAGAG-CAGATGCGACCGCCGCAC CGCTTCGCGCCGGAG
  Nwi_0052   5  70 -46   63473 ..   63521 - -11.7  -2.75826   CATTCGAACACAGGA TTCTACGCCGGCGGCGTGCCGT TTTCCG ACAGCACGTGGCCGGCG-AGAT ACAGCGATCCCGTGA
      pheT   3  52 421   76048 ..   76074 -  -2.8  -3.63768   ATCGCGAACAAAAAC         TCGCCGGCGC CGGGATC ACGCCGGTGT         TTCCGTTGTGGGGCC
  Nwi_0076   3  61 460   89490 ..   89505 -  -8.2  -3.36803   GAACGGCATCGAGAA              CGCCCC GAAC GAGGCG               CTGGTCAACGCGCTG
  Nwi_0086   6  68 448  102801 ..  102826 - -10.3  -3.31144   GCTGCATCCGGACAA         CGGCGACCGGC ATGT GCTGGTCGGCG          ATCTCAACGTCGCTC
  Nwi_0094   6  51 140  111330 ..  111341 -  -3.6  -3.59979   GCGCCGCATTGGAAA                CCCG CAAG CAGG                 CAGCGCTGGCGTCGG
  Nwi_0094   6  51 108  111340 ..  111373 -  -6.8  -2.74514   GGAAACCCGCAAGCA    GGCAGCGCTGGCGT CGGCGATC ACGC-AGCGC-GCC     CTGATGTCGATCGCG
  Nwi_0106  10  73 133  125398 ..  125421 - -11.7  -3.12668   TTGGAAATGCCAAGA          CGCCAGCGA ACCGTG CCGCTGGCG           TCACGCGTCACCGCG
  Nwi_0112   7  69 418  131089 ..  131118 -  -9.9  -3.53444   GTATCCGCGCTTAAA       CGCGAGCGCCC-CG ATG CGAGGGCGATCGTG       CTGACCGGTTACGGC
  Nwi_0120   7  69 337  142116 ..  142153 -  -9.8  -3.54741   GAGGAGGCGCTGAAA   TCGTGGGACGCGGC-GC TTGCC GCAGGCGCGCCCTACGA   TCTCGTTCTGATGGA
  Nwi_0132   8  64  -6  152988 ..  153002 -  -8.6  -3.35679   GCTTCTGATTCAGAA               GCGATA AAC TATCGC               CCGCCGAACAGGCGG
  Nwi_0139   4  62 257  163204 ..  163217 -  -8.1  -3.61398   CCGTCTGCTGAACAA               GGTGG CGCA CCACC                GCCATGTCGGGATTT
  Nwi_0145   9  49 386  168659 ..  168676 -  -5.5  -3.11281   TCACCGAAAAGGATA             TGGTCGG CCGT CCGACGA              TCGTCTTCTTCGGCT
  Nwi_0145   9  49 177  168865 ..  168885 -  -3.1  -3.53224   GATCCGCGTCTGAAA            GGCTTGACC GGC GATCCGGCC            GCCGTCGAAAAAGCC
  Nwi_0154   7  61 243  178667 ..  178691 -  -9.4   -2.7644   ACGGAACCCGGAAAC         TCATCGA-GGG TCTC CCCGTCGATGA          TCTTCGCGGCAAGAG
  Nwi_0160   7  74 240  185808 ..  185834 - -10.9  -3.53012   CTTCGGTCGTGGAAA        GCCGGTGATCGC AAGA ACGATC-CCGGC         GGCGTGATGGCTGAT
  Nwi_0164   4  61  19  191725 ..  191763 -  -7.9  -3.41527   GAAGGCGTATGAGAA   CCGGCGGGGATGATGCG AGGTG CGCGCGCTGCCCGCCGG   TGTTCAGACCCGCCG
  Nwi_0175   8  90 426  200592 ..  200610 -    -3  -5.64873   CCCAACAAGAAAAAA             CGCGAAGC CGA GCTCGACG             CGCTGCTCGAGGAAT
  Nwi_0181   6  66 462  205046 ..  205066 -  -8.1  -3.64487   GGACATCGCCAACAA            GCTGCGCGC CTC GCGCGACGC            GGAGGCGATCTATTC
  Nwi_0186  10 100 101  212939 ..  212979 - -20.7  -2.79302   ATCACCGCCATCAGA  GCTTTTTCAAGCGAAGCAG AAT CCGGTTCGCTTGAAAAAGC  TATAGAGCATGATCC
  Nwi_0186  10 100  59  212982 ..  213021 - -20.4  -2.83903   CGCTTGAAAAAGCTA  TAGAGCATGATCCGATTCA ACG TGA-TCGGATCATGCTCTA  GAAATGGTTGTCTGG
  Nwi_0191   5  56 267  220874 ..  220896 -  -6.8  -3.17714   GGAAACGCTGACCAA           CGCCTCCGGC TTT GCCGGCATCG           ACGGCTTGTTTCGAT
  Nwi_0196   5  60 312  225486 ..  225500 -  -7.1  -3.53224   GATCCCGGCCTGAAA               GCCCT GATCG AGGGC               GTGGAGCTGACCGAA
  Nwi_0203   4  66 100  233296 ..  233310 -  -2.1  -4.56775   ATGGTTCTGGAAAAA               CTGTC GCCGG AACAG               ATTCTCGCGCGCGAA
  Nwi_0216   4  55 277  245607 ..  245639 -  -5.3  -3.59109   GGAGACATCACACAA      GCCCCCGCGCTGCTC GAA GCCCAGGCCGGGGAC      GCCGTGCTGGCCGAC
  Nwi_0233   6  68 387  263665 ..  263677 - -10.5  -3.24924   TCGGCAGGTAGAAGA                GCCGG GCA CCGGC                GGCACGGATGACGCG
  Nwi_0242   8  75  41  270686 ..  270705 -  -9.3  -3.81488   CCCGCGCAAAGATAA            CGCATCG CGAACC CGATGCG             GACGTGTTTCCGCCG
  Nwi_0252   7  54 378  281757 ..  281799 -  -6.9  -3.12895   CGTTTGAGGAATACA TCGTCGGTCGCCTCATG ACCAAACTG CAAATGGCGACCGACGC GATCGGCGATATCGA
  Nwi_0258   4  55 200  289040 ..  289060 -  -3.1  -3.88498   CCGGCAGAGAGCAAA            GCGATTGCG GAG CGCTACGGC            TGGGAGCCGCGCAGG
  Nwi_0267   6  51  92  298457 ..  298468 -  -4.4  -3.33696   GTCGCTTGGAAGCAA                TGGA ACAA TCCA                 TGACAACAAACCAGC
       maf   7  95 429  310532 ..  310570 - -10.3   -4.7268   AAAGATTGAACAAAA  CTGCCCCA-CTTTTCCCG GCAG CGGGAAGCGGTGGGGCAA   ATTCGCGCTCTAAGC
  Nwi_0280  10  89  27  314587 ..  314617 - -16.2   -3.1917   ACCAATATCAATAGA       GCCCCGCTTCCAAC TCT GTCGGAAGCGGAAC       GGCTCCGGGGCGATC
  Nwi_0293   4  51  18  333025 ..  333072 -  -6.9  -2.80994   CGCAATCGGATTACA CGC-GCGCGCTGTTTGCAG-CGG CCTT CCGGCTGGAGACCGCGCCCGGCG AAGCGGGCGCGGAAT
  Nwi_0308   8  51 403  347731 ..  347762 -  -6.4  -2.91264   TCTCGGAGTTATATA      TCGACCCCGCGACA TCGG TGGCGCGGGTGCAA       TGGAGCAAGGGCAAG
  Nwi_0318   2  49 386  355233 ..  355245 -  -5.5  -3.16191   TGAGACCTTCATCAA                GGTGA AGC CCACC                ATCATCTATGCCCTG
  Nwi_0326   5  89  11  363400 ..  363428 - -16.3  -3.28791   ATGCTCCGCGGAGAA        TTTTGCTTCTGAT TCC ATCAGAAGCAAAA        AGGCTCGATCCTAGG
  Nwi_0329   6  53 305  369168 ..  369206 -  -2.4  -3.85698   CTGTTGCTTCAGAAA   CTCGATATCCATGACG TCATCAG CGTTATGAATTTCGTG   GGATCAGTCGGCCTC
  Nwi_0335   7  64 -10  376211 ..  376225 -  -2.8  -4.33151   CATCAGAAGCGAAAA               GGCT CTACATC AGCC               GCAGCCCCTTCAGGC
  Nwi_0352  10  63 309  393404 ..  393433 - -10.7  -2.79188   GACCGAACTCAATGA       GTCGGTGCCGGGCG ATC CGCGCGACAC-GAC       CACGCCGAGTGCGAT
  Nwi_0362   3  69 130  408991 ..  409005 -  -9.2  -3.53012   TGGTCGTGGTGGAAA               GCCCGG TCT CCGAGC               AGCGGATGCGCGACA
  Nwi_0382   3  59 167  428073 ..  428092 -  -7.9  -3.31792   GCATCAGTGGGACAA            GTTCGTC ACCCCG GACGAAC             TGGCGCGCCACTTCG
  Nwi_0398   4  52 464  445449 ..  445465 -  -6.5  -3.03124   GGTGACGCTGGAAGA              CGTTCTC GAG GAGATCG              TCGGCGATATCTCCG
  Nwi_0406   8  74  -2  453903 ..  453946 -  -7.6  -4.20868   GCGTCAAAACAATAA TCTAGAGC-CTCGCTTCTGAT TCA ATCAGAAGCGAACACTCTCTA GCCGGCCTTGGCGGC
  Nwi_0413  11 100 117  462401 ..  462426 - -19.1  -4.27617   CATATCTCATGAAAA         TGGCCACCTCG TTTC CGAGGTGGCCA          TCGAATCGGGCGCCC
  Nwi_0426   7  64 315  479536 ..  479551 -  -4.6  -4.13767   TGGCGGACGCGAAAA              CCGACC GCGT GCTCGG               CGTTCACATCATCGG
  Nwi_0435   6  48  59  489858 ..  489878 -  -6.1  -2.61681   TCCGAACTCGACAAG            GCGATCGAG CGG CTGGATCAC            TTCAAGAGCATTCAG
  Nwi_0435   6  48 -42  489954 ..  489979 -  -6.7  -2.64735   ACGGCAGCCAGATCA         GGGCTGCGGCC AGGT GAACGAAGCCC          GTGAAGTGAACGGTG
  Nwi_0438  11  65 321  494364 ..  494378 -  -4.2  -4.35524   CGGTCAAATGCAAAA               TCGGAC CGT ACCCGA               AGCGAGAGAGGCTGG
  Nwi_0452   8  51 302  508473 ..  508487 -  -5.6  -3.31144   CGGCGACGGTCACAA               GCCGGA ATT TACGGC               ATGGCGCTGGGAGCC
  Nwi_0464   6  54  11  521055 ..  521068 -  -6.7  -3.31144   CGGTTATTCGGATAA               GATCG ATTT CGATC                GAACAGTTGGTTAAA
  Nwi_0484  10  64 443  539469 ..  539517 -    -3  -4.26344   AGACCTGGACCAAAA CCAATATGGCG-CCGCTGCGGGGC TGG GCGCCGC-GCGGTCAACGCATCAG AGCCAAGGTGCCGCA
  Nwi_0495   8  81 175  552365 ..  552399 - -15.2  -2.68419   CAACAATTTAGATCA     CGATGGTTTTGGATCG AAT CGATCCAAAACCATAA     ACGTGATCGATTCCA
  Nwi_0499   5  60 -37  555496 ..  555516 -    -9   -3.0497   AGATGACGCGCAACA           GC-CGCGGA CCGG TCCGCGCGC            CGACTTGCTTCCGCT
  Nwi_0512   1  58  78  569055 ..  569067 -  -3.3  -4.07568   CCGCTTTGCTCAAAA                CGCTA TGA TCGCG                GATTCATCATCCCCG
  Nwi_0515   7  85   5  572455 ..  572485 - -15.6  -3.04054   AAACAAGATTATAGA       GCTTCGCTTCTGAT TCC ATCAGAAGCGAAGA       GGCTCTAGCTCGACC
  Nwi_0525   5 100  30  583086 ..  583105 - -16.4  -5.35815   TAGACCAAACAAAAA            CCCCGCCG TTTG CGGCGGGG             TCGGTCCGGGAGGAA
  Nwi_0528   9 100 103  586172 ..  586190 -  -8.8  -5.26119   GTCGCAAAAAGAAAA             CGCCCG TGGGGGG CGGGCG             TTTTCCATCGTAGTC
  Nwi_0532   9  69 135  592644 ..  592663 -  -5.6  -4.36914   TCCTGCTTGAGAAAA            TGCGGCTC GAGG AAGCCGCG             GTTTCTGCGTCCCCT
  Nwi_0540   4  47 461  604985 ..  605000 -  -3.2  -3.38224   ATCCGACCTGAAATA              CTGCCA CGAC TGGGAG               TTTGCACTACGCGCC
  Nwi_0540   4  47  28  605399 ..  605433 -  -4.8  -3.09516   TGTCGGATCATCGAA     GCTCAGTTCGGATTCC ATC GGGATCCGAGCCGCTC     TGGAACCCCTACGCA
  Nwi_0548  10  57 272  613672 ..  613688 -  -7.9  -3.05384   TGTCGGCGGATTGAA              GTCGCGC GGT GCGGGAC              TGTCTGTGGAGACGA
  Nwi_0558   4  51 -16  627707 ..  627726 -  -3.6  -3.51232   TGTCCTCCAAACTAA            TGACTATC GGTT GATATTCA             GTACCGCGCCCGTCG
  Nwi_0564   1  47  12  632396 ..  632424 -  -4.5  -3.17051   GGCCGACGACGAAGA        GCCTGCGCT GGTTTCGGCGT AGCGCGGGC        CGGTCGGCAGCCTAC
  Nwi_0574   4  57 366  649445 ..  649481 -  -8.6  -2.52834   CATTGCAGCAGGAAC   TCGCCCGGCGCGGCATG GGAT CGAGCCA-GCCGGACGA    CGATCTCGGCCAGGC
  Nwi_0580   5  48 103  654552 ..  654577 -  -6.1  -2.62184   GGCGGGGGTAGAGCA         TGATCCCGACCC GAA GGGCCGCG-TCA         GCGCAAAGTAGAAAT
  Nwi_0588   5 100  39  662950 ..  662972 - -19.2  -3.76952   CGCACTGAAGCGAAA           CGGCACGGAC GTT GTCCGTGCCG           TTTTACCTTTGCCTG
  Nwi_0593   6 100 170  671993 ..  672014 - -17.3  -5.12971   AACACGCAAGAAAAA           CGCGGAGCC GGTT GGCTCCGCG            GCAGATCACTCGGAC
  Nwi_0612   3  48 211  692112 ..  692157 -  -5.9  -2.88999   CCCGCAGACATGACA CGCCTCTG-TCCGCCGACGGCG AGC CGCTCTCGGCGGGTCAGCGCCA GCGCCTGGGGATCGC
  Nwi_0625   3  48 125  704522 ..  704579 -  -6.2  -2.57132   GCGCGCTCCTACAAC CCCCGT-G-GCGATCTGGGTTAGCGCGC TCGC GCCGGCGAACCTTGATCGCGCGACGGGA TGGCCGGGATGCCCA
      clpS   2  53 252  708828 ..  708843 -  -6.8  -3.01712   TGTCGCCGCGCAAGA              CCGTCG ATCG CAACGG               AGCCGAAACAGACAT
  Nwi_0641   4  61 343  720768 ..  720782 -  -6.4  -3.77464   AGACCATCCACCAAA               GACGCT TGC AGCATC               ACCTGCAGGCCGCCT
  Nwi_0655   6  68 387  734812 ..  734824 - -10.5  -3.24924   TCGGCAGGTAGAAGA                GCCGG GCA CCGGC                GGCACGGATGACGCG
  Nwi_0664   6  49  55  743662 ..  743692 -  -6.1   -2.7535   CCGTCCAATACAGTA      GCCGGATCCGCTGT GATA ACGGCG-ATCCGTC       CAGGATATCAGACGG
  Nwi_0664   6  49  16  743716 ..  743731 -  -3.2  -3.54129   CAGACGGCTTGGAAA              GCGAGA GTAT CCTCAC               GGCGCGATGCGGTCT
  Nwi_0670   1  66 172  751015 ..  751046 -   -11  -2.85351   CGGCTTTACACTAGA      GCATGACCCGA-TCA AGT TGAATCGGACCATGC      TTTAGAAATGGTTGT
  Nwi_0689  13  70  36  768163 ..  768177 -  -2.1  -4.73613   TGACCATGAAGAAAA              TCGACG TCGC CG-CGA               TCGAGAAGGCACGGC
  Nwi_0698   4  72 -25  777503 ..  777551 -  -9.7  -3.75153   GCGCTCGAACTGAAA TGCTC-CGC-AAGACGGTCGCCGG CTCA CCG-CGGCCGTCTTCGCGTGATCA TCTCCTTCAGGATTT
  Nwi_0708   6  68 387  789262 ..  789274 - -10.5  -3.24924   TCGGCAGGTAGAAGA                GCCGG GCA CCGGC                GGCACGGATGACGCG
  Nwi_0718   9 100  22  803801 ..  803823 - -19.2  -4.65263   ACTTTCTAAAATAAA           TAGGCCGCCC CAA GGGCGGCCTA           TTGCCGGCTGAAGCG
  Nwi_0731  15  59 366  817337 ..  817366 -  -2.7  -4.23758   AGCCCAGATCGAAAA       CCGCTACGGGC GCGAACTG GCCCGCATCTG        GCGCAAGGCGGTCGC
  Nwi_0739   4  88  89  827006 ..  827026 - -10.4  -4.44667   TGGCGGAAGAACAAA           GCGGCGCGG TTTG CCGC-CCGC            ATCCGCTCGCAAAAA
  Nwi_0742   5  51   1  828683 ..  828717 -  -2.7  -3.63782   GAAGACCAGGTGAAA    GCATACGGACC-GGCG CGGA CGTCAGGTCAGCAGGC     TCACGTCGCGTTCGT
  Nwi_0756   8  95 462  841121 ..  841167 - -14.5  -3.63744   GCTGCTGGTAAAATA CGTCGAGGCCG-GCTGGCTC GGACGCAA GAGCCAGCGCGGCTTCTACG ACTACCGCGGCGAAA
  Nwi_0760   9  66 417  845009 ..  845034 -  -2.4  -4.58283   CAACGTCGCCAAAAA         CCTCAGGGCC AACCGG GGTCGCGAGG          CGTGGGGAGTCGTCG
  Nwi_0769   2  54  36  853047 ..  853072 -  -7.5  -3.05384   TGGTGGCGCAGCCAA         CGCCGCGCGACG TAG CAT-GCGCGGAG         GGTAGATCCTTCCGA
  Nwi_0775   7  84 184  863744 ..  863775 - -15.8  -2.58231   ATCACAATCATGAAT      CGGCTCCGGCGCAC TTCG GTGCGCCCGAGCGG       GTTAGCGTCGGGAAA
  Nwi_0781   3  51 473  870175 ..  870187 -  -4.8  -3.35679   TCTCTTGATTGAGAA                TGCG GCGGA CGCA                TGGTTTCTTGAAGAA
  Nwi_0781   3  51  22  870615 ..  870638 -  -3.9  -3.51232   TTGGTTGCAAATGAA          CTCATAGGAC TTGAG GCCCT-TGAG          ACGGCGCCCGAATTT
  Nwi_0787   7  54 133  875082 ..  875110 -  -7.3   -3.0497   ATACGATGGGGAACA        CGAAGATGCCGAG ATG CTCTGCTCCCTCG        ACAGAATTGACAGTG
  Nwi_0805   6  54 308  890614 ..  890638 -  -7.8  -2.84325   TGTCGGGAAAGACGA          TCACGCGCGT CCCTT ACGCGGGCGA          ATTCAGAGCATTTAT
  Nwi_0814   5  62  94  899114 ..  899130 -  -5.1   -3.9461   GGGGTTGAAGAACAA              CGTGAGT GAT ATTCACG              ACTACACACTCGACC
  Nwi_0829   2  52 475  910379 ..  910398 -  -6.4  -3.13522   ATCCTGTGACCAACA            GATCGTCA ACAA TGCCGATC             CATGTGGGTTCGTTT
  Nwi_0843  10 100  89  922150 ..  922195 -   -19  -3.57144   CCGCTGATCCGTAAA CCGG-GATCGGCGGCCGTACC TGAAT GGCACGGCAGCCGCTCGCCGG GCTGCGCCCGGCTCG
  Nwi_0852   6  68 387  927702 ..  927714 - -10.5  -3.24924   TCGGCAGGTAGAAGA                GCCGG GCA CCGGC                GGCACGGATGACGCG
  Nwi_0863  10  60 392  934972 ..  934994 -  -8.4  -3.06796   TCGGAGGCGACGGAA           GCCGATTCCA TGC CGGAATCGGA           TCGGCTCGGTATGGC
  Nwi_0873   7  64 446  944068 ..  944092 -  -6.3  -3.81022   AAAGTCCGAGAAGAA          CTCGGATGCCG GAT CAACGCCCGAG          ACAAGGAGCTGATCC
  Nwi_0881   4  84 242  956888 ..  956921 - -16.3  -2.62184   GCCGGCTCTAGATCA     CGATGGTTTTGGATCG AAT CGATCCAAAACCAT-G     AACGTGATCGATTCC
  Nwi_0884   8  86 226  960577 ..  960603 - -14.4  -3.20236   GAACTGAATAGCGAA         GGGTGGCCAGCG TTC CAGTGGCCACCC         TCATCGGAAGATTAG
  Nwi_0893   6  51 165  971732 ..  971743 -  -3.6  -3.57971   ACAGGCATTGTTAAA                CGCC GTAA GGCA                 CGACCTCCGTCCGGA
  Nwi_0902   3  47  63  981682 ..  981696 -  -5.6  -2.71712   GGCGGCGGCGGAAAT               CGCCAG CCG CTGCCG               GTCAAACACGATTGT
  Nwi_0919   8  64 345 1006513 .. 1006529 - -10.1  -2.97058   AACATATGCAAATGA              CCGGCTA TCC CAGCCGG              GTGAAGTCGCTATCC
  Nwi_0919   8  64 129 1006724 .. 1006745 -  -8.7  -3.46602   GGCCGGATACGAGAA           CGGCACCAT CTTG ATGGTGCGG            CTCACCAACGGCGCC
  Nwi_0919   8  64 -43 1006881 .. 1006917 - -10.1  -2.88544   GTCGATCTTTAGATA    GGGTCTCCGCTTCTGAT GGA ATCAGAAGCGAGGTTCC    TTGATCTCGATTTGA
  Nwi_0931   1  47  92 1018951 .. 1018973 -  -5.4  -2.80816   TGCGGATCGACGACA           CGATCTGGCG GGT CGCGGGACCG           GATGCGCCAGCGGGG
  Nwi_0944   4 100  60 1035523 .. 1035567 - -15.1  -3.89354   GCGTCAAATCAAGAA GCTGGAGTCTTTCATCGCTTC CAC GAAACGGTGAAAGGCTCTAGC CGCGCGCGAATGATC
  Nwi_0948   7  90 211 1041340 .. 1041392 - -12.1  -4.25104   GTCGGTTTATTAAAA CAGTTCCAGAGTCTTTCACCGTTTC ATG GAAACGGTGAAAGACTCTTTTTATG TTTTGAAGCGTTTCC
  Nwi_0951   3  88  49 1043517 .. 1043540 - -16.8  -2.87463   AACTCCCGTCATATA          CCGGAGAACC CAGC GGTTCTCCGG           TCGTCGATCGCGCGG
  Nwi_0965   5  71  16 1061491 .. 1061534 - -12.5  -2.61201   AAAACACTATAAGAT CCGCGAGACGG-ATCCGGAT GCATG ATCCGAAAACCGTCTCGCGC CTTTCAGCAAGGGGT
  Nwi_0974   5  55 381 1069362 .. 1069394 -  -5.3  -3.59109   GGAGACATCACACAA      GCCCCCGCGCTGCTC GAA GCCCAGGCCGGGGAC      GCCGTGCTGGCCGAC
  Nwi_0982   8  66 423 1075823 .. 1075847 -  -6.5  -4.07568   GGCCCGCCGCGAAAA          GCCACACAA ACCCTCA TTGTATGGC          CTGAAACGAACCTTG
  Nwi_0985   4  69 145 1079057 .. 1079070 -  -9.5  -3.52652   TTGATTGAATCAGAA               GCCGG ACCT CCGGC                TTGTTGTTTTGACGC
  Nwi_0990   8  64 123 1082816 .. 1082857 -  -5.2   -3.9751   AAACAAAGAAGATAA GCGGCGAGTCT-GGTTCAA GGGAA TTGAACCCAGACTCCAGGC TTTTTCGGTTGGGGC
  Nwi_0999  10  91 453 1095282 .. 1095305 -  -7.4  -5.26119   CCGTCAAAAAGAAAA          CCGCCGTC AAAAAGAA GACAGCGG           CCAAGAAAGTAAAAA
  Nwi_1009   4  66  45 1104063 .. 1104085 -  -5.5  -4.11216   CCGGCAGGGCGAAAA          CGCAGCGCCC TTGT AGGCGCCG-G           ATCGAGGAACGGCTT
  Nwi_1012   5  72 -19 1107864 .. 1107900 -  -8.7  -3.87075   AGCAGCGCGGAGAAA   GCGCGCCCGCCCCGAGG TCAGT CCT-GGGATG-GCGCGC   TCGCTTGCGCGAACA
  Nwi_1015   6  73  53 1112314 .. 1112364 - -10.9  -3.35934   GCACAGATCGGATAA CGCCTGACCAGTCGAACCCGGGC CTCTT GCCCGGGTTTGTCGTGTCTGCCG TTCCGATGCGATCAG
  Nwi_1019   0 NONE
  Nwi_1022   7  67 220 1118948 .. 1118958 -  -4.6  -4.34263   GGCTAAGAAGACAAA                 GACG ATC CGCC                 GCGAGTGGACGAAGG
  Nwi_1026   3  42 384 1122421 .. 1122444 -  -3.8  -2.70525   TCCGCGCAAACCAAG          CGAGATCACCG AGG CGGCGCT-TCG          TGGGAGTTGTCCGAC
  Nwi_1033   3  60 437 1127563 .. 1127575 -  -3.3  -4.15044   GGTTGTTCGAAGAAA                CGCAG AAG CTGAG                AACAATCGAACCGGA
  Nwi_1053   6  46 191 1148782 .. 1148805 -  -4.6  -2.87211   ATCCGGCGGGAGAGA          CGCCGATCG TGGGCAT CGATC-GCG          ATCACTTCGTGCTCG
  Nwi_1063   8  71 130 1162521 .. 1162556 -  -8.2  -4.07568   GCGTGGGCGCGAAAA    CGTCCAGCTCGGTGTC GAAG AAGACCGATCTGGTCG     TCGCAGGTCCCGGAG
  Nwi_1073   8  66 207 1174720 .. 1174752 -  -6.2  -4.02021   AACGAATGAACGAAA      TCTTGTTCGCCAGC GAGGA GCCGACGATCGAGA      TCGGCTTACCGGGGA
  Nwi_1080   3  45  81 1185130 .. 1185142 -  -4.1  -3.09516   GGCGGGAGTACGGAA                TCGAC CAC ATCGA                CATGCCTGCGACTCC
  Nwi_1084   2  47 365 1187770 .. 1187781 -  -5.8  -2.78384   GCGCGTTCGAGCAGA                CGCT CGCC AGCG                 AGGCGGGGCGTCACG
  Nwi_1090   9  62 376 1198254 .. 1198273 -  -4.2  -4.18018   GGCGCGGACGGAAAA            CTCACCGG CGCG CAGGTGAA             GGGCAGCGACAACAC
  Nwi_1103   5  66 242 1214742 .. 1214773 -  -9.5   -3.2963   ACGAGTCGGGCATAA      CCGCGCCGTCCA CGACCATGC TGGACGGC-CGG      CTCGCGATCCGCGCG
  Nwi_1108   6  87  66 1220503 .. 1220533 - -15.6  -3.43947   CAGAACATAAAGATA       GAGTCTGGTTCAAC TGC GTTGAAACAGACTC       GTCGCTTATCTTTTT
  Nwi_1114  11  64 196 1224345 .. 1224369 -    -5  -4.11394   AGCTGATCTCGAAAA         TCGACGCCGCC TTGC AGCGG-ATCGA          GGACAACACCTATGG
  Nwi_1128  10  75 352 1239690 .. 1239718 -  -5.8  -4.56597   CGCTTCCGTGAAAAA        TACGCGCCGCTG ATGAA CGGCGGCGCTGA        TAAACTCGCCTTCGA
  Nwi_1139   9  64 306 1250514 .. 1250525 -  -5.8  -4.07568   CCCTGCTGCGGAAAA                TGCG GGTG CGCA                 ATCCCAACCTCAAGA
  Nwi_1139   9  64  64 1250755 .. 1250767 -  -4.7  -4.12603   CTGACGAAAGAAGAA                CCTGG ATG CCCGG                CACAAGGCCTGGCAT
  Nwi_1154   2  69  94 1265892 .. 1265926 -  -5.9  -4.27192   AAATTCCTAGGAAAA     TATACGCACTTATAT ACTTG ACAAAAGTGCATATA     TTCCTAGATTCGCGT
  Nwi_1166   4  51  63 1275695 .. 1275720 -  -5.4  -3.26546   CGAGAAATTGACGAA         GTTTCGCAAG GAACTA CGCGCGAAAC          GCAAGGGCCGTTAGA
  Nwi_1171   3  45 468 1279049 .. 1279080 -  -4.3  -3.09635   ACGGTTATTATTCAA      GGGCCAACGAGCA ATATGA TGGTCGGTCGCCC       AGAGATTATCTTCGC
  Nwi_1197  11 100  23 1304335 .. 1304354 -   -10  -5.24129   GGGCGGCAGAAAAAA            GGCCGACA GAAG TGTCGACC             TTTGGAAACGACGAT
  Nwi_1200   4  58 108 1309246 .. 1309257 -  -7.2  -3.46102   CAGCGAAAAATTCAA                GCCG GAAA CGGC                 GGGCGATGATCTGCT
  Nwi_1217   6  50 100 1337700 .. 1337710 -  -6.8  -2.64747   CGAGCGCATCAGAAG                 CCTG GAT CAGG                 ATCATTGCCTTGACG
  Nwi_1217   6  50  37 1337746 .. 1337773 -    -7  -2.53876   CTTCACGCCAACCGA        TCCTCGATCTCA GAGG CAAGCTCGAGGA         TATGCTTCACTCGAA
  Nwi_1226   5  69 225 1348964 .. 1348980 - -10.8  -3.40403   TGCCGCCGAGTACAA              GCGCCG GCAGG CGGCGC              CGGGCGTCAAGGTCA
  Nwi_1232   3  67 338 1355032 .. 1355073 -  -9.3  -3.39749   CGAACAACGCTACAA TTC-CCACGGCCGGCGCGTC ACG GTCGCGATGGCGGTGGTGAA GGTCAGGGTCGACGG
  Nwi_1242  11  61 100 1366782 .. 1366804 -  -7.7  -3.40403   GGCTGTTCATCATAA          CTGCG-CGCG ATCT CGCGACGCAA           CGTTCGATCAACCGG
  Nwi_1270   9  64 349 1401485 .. 1401535 -  -9.5  -3.16668   GAACAGGCGCAGGAA TCGGAGCGGTCGGTGGCGCCGCAGC AGG GCACCGGCGCCAGCG-C-GCGCCGC ATCCGCGCCACCTGG
  Nwi_1279   5  47 440 1411297 .. 1411313 -    -3  -3.35522   CAAGGCTGGCAAAGA              CGACAA AGCAA TTGTCA              TGGGGATGATCGAGC
  Nwi_1291   4  55 333 1424091 .. 1424123 -  -5.3  -3.59109   GGAGACATCACACAA      GCCCCCGCGCTGCTC GAA GCCCAGGCCGGGGAC      GCCGTGCTGGCCGAC
  Nwi_1301   3  48 276 1435038 .. 1435058 -  -5.4  -2.87325   ATTTGCGATAAGAAG            CTGCTTAC ACCCG GTAAGCTG            TGGTTATGGCGCGGT
  Nwi_1310   4  57 335 1442505 .. 1442518 -  -3.7  -3.81488   TTCGTGCAAATATAA               GGCCG ACCA CGGCG                TGACTGGACCGCGCG
  Nwi_1316   7 100  29 1447553 .. 1447571 - -13.1  -5.02074   CCACGTCGCAAAAAA             GCCCCGG TCGCT CCGGGGC             TTTTTCTTGAACCTG
  Nwi_1324   2  47 232 1453330 .. 1453347 -  -4.1  -3.27051   ACAAAGCCTATAACA             GCA-ACGC CCT GCGCATGC             TCATCGCCGGGATGG
  Nwi_1333  10  75  92 1463046 .. 1463096 -  -5.3  -4.57073   TAGCGGGCTGAAAAA TGCTCCGCCAGCATATCGC-GAAC CGCT GCTCAGCGATCTGCTTGCGGCGGC GTAGCTCGTTCGCGC
  Nwi_1338   8  88 168 1467059 .. 1467077 - -13.8  -3.66178   GCGCCGAATGGCAAA             GGCCGGCA TCG CGCCGGCC             TTTTGAGCATGATCT
  Nwi_1352   9  88 379 1488921 .. 1488946 - -14.7  -3.60627   TGATCTGAGTTGAAA         GAAGGGCCGGC GCAA GCCGGCCTTTC          TTACGTTGTGCGCCG
  Nwi_1403   5  58 275 1528383 .. 1528395 -  -9.1  -2.78384   TGCGTTTGCAGTATA                CTCCC GCG GGGAG                GATCCCCAAAAGTGT
  Nwi_1411  10  61 140 1535269 .. 1535286 -  -9.8  -2.78384   GCCTGCGTCACGACA             CGCCGG ACGTCG CCGGCG              GTTTCTGGACGCCGG
  Nwi_1420   8  83 187 1546969 .. 1546993 - -13.7  -3.49425   AACAATAATTTAGAA          CCGCTTCTGAT TTA ATCAGAAGCGA          ACATGCTCTAGTTTC
  Nwi_1425   1  46 373 1551238 .. 1551256 -  -2.3  -3.36327   GGACGCCATGGAGAA            CCCGTGCG GAAG CGC-CGCG             TCAAGGGCAGCCTGA
  Nwi_1433  11 100  37 1559373 .. 1559390 -  -8.4  -5.08255   ACGCGCAAAATAAAA             CGGAGC GCGAAA GCTCCG              CACCGGTTGCGCAGG
  Nwi_1438   2  62 430 1566431 .. 1566441 -  -4.6  -4.07568   CCTGCTGCTGCAAAA                 CGGC CAG ACCG                 AGCTGATCGGACCTG
  Nwi_1441   3  61 438 1568706 .. 1568726 -  -8.2  -3.33696   GTCGTTTTCAAGCAA            GCGCCGCG TGCGT CACAGCGC            GAGCGAGATGTTCGA
  Nwi_1452   5  54 305 1582734 .. 1582749 -  -8.2  -2.77899   CCGCGCCATGAACGA              GGAGCC GTTC GGCCCC               CTGGCGCTGATTTCG
  Nwi_1458   1  79  66 1590862 .. 1590894 - -12.8  -3.30007   AACAGCCGCGCACAA      CCCATCCCTGAC CGCGAGTTC GTCAGGGACGGG      GGCGGCGGGACGGGT
  Nwi_1493   3  62 -38 1623191 .. 1623205 -  -6.4  -3.77464   AGACCATCCACCAAA               GACGCT TGC AGCATC               ACCTGCAGGCCGCCT
  Nwi_1500  10  69 375 1629058 .. 1629072 -  -5.6    -4.371   GTCAGGACACGAAAA               CGGTGG CGT CCAACG               TACCGGCCGCGGAAC
  Nwi_1504   7  62 362 1632529 .. 1632539 -  -8.2  -3.50853   GGCGCTCAAGGATAA                 CGGC ATC GCCG                 TCGCGCCTTTTAATC
  Nwi_1509   5 100  26 1637341 .. 1637358 - -10.5  -5.55769   CCTGATAACAAAAAA             GCGCCCC GCGA GGAGCGC              TTTTCCGTTTGATCT
  Nwi_1513   9  60 355 1642818 .. 1642830 -  -9.1  -3.15056   ACCGTGAACTCAACA                TGGCG ATC CGCCA                GACCCGCTCCAGCGG
  Nwi_1566   3  66  25 1709452 .. 1709466 -  -5.6  -4.11216   CCGGGATCGCCAAAA               TCGCCG CTA CGCCGA               GCAGGCTTACATTCA
  Nwi_1572   8  69 419 1719993 .. 1720011 -  -6.6  -4.16814   GCAGCAGAGAAACAA             GGTCGCCG CGC CGGCAATC             GCACCGACCAAGGCC
  Nwi_1580   4  54 307 1726650 .. 1726662 -  -6.2  -3.22298   GTCATGGAGCATCAA                CGCC GCAGG GGCG                ATCCCGTTGCCGGCG
  Nwi_1583   4  47 117 1728163 .. 1728179 -  -2.9  -3.35046   TCACGGTTCGAAAGA              CGACC TCCCTCG GGCCG              AACCTCTATTTTGAT
  Nwi_1587   1  62 349 1731850 .. 1731892 -  -4.9  -4.07568   CTCCGCTTCGCAAAA GGATCATTCTC-AC-CCATCG CGT CGCTGGTGTTGAGCCTGATCC CGAAAACGAAAAAGC
  Nwi_1594   6  69 384 1741698 .. 1741712 -  -9.2  -3.55444   TGTGGACGCTGGAAA               CGACCC CAA GGGCCG               CGAGATAAGCTTCCT
  Nwi_1599   3  43 371 1747635 .. 1747648 -  -3.7  -2.82516   TGCGTGACGACGACA               CGGCG GAGA CGCTG                GCCGCGCGCGTCCTG
  Nwi_1599   3  43 105 1747904 .. 1747914 -  -4.6  -2.67747   GCGTCAGATCATAAT                 CGGA GAG CCCG                 CTTCTGATTTTCATC
  Nwi_1614   2  71 223 1761303 .. 1761315 - -10.5   -3.6135   AAAGAGATTCTGAAA                GCGGC TCT GCCGC                ACCAAGTTGGTTATA
  Nwi_1637   6 100 304 1779809 .. 1779849 - -19.9  -3.45817   GCGTCAGAACAAAAT  CTGGAGCTTCGCTTCTGAT TCA ATCGGAAGCGAAGCTCTAG  CGGCCGCGCAGACGG
  Nwi_1645   2  61 219 1786834 .. 1786851 -  -8.3  -3.40403   TTCCCCGGATCAGAA             CGCGCGC TCAC GCTCGCG              GAGGTGCAGGAGGTG
  Nwi_1655   3  51 234 1799569 .. 1799584 -  -4.6  -3.33261   CGCCAAGGTTCAGAA              GCCGGC CACC ACCGAC               CACCTGGTCACTCAG
  Nwi_1659   4  47 331 1805554 .. 1805574 -  -4.5  -3.07816   CCTGTACGCAGCCAA            GCGTGGCGG CCG CAACCGCGC            TATTTGCGAGACCGA
  Nwi_1659   4  47  30 1805859 .. 1805875 -  -5.1   -3.0701   ATAATCTTGATTTAA              CGCGT TTTCTTC ACGCG              AACCGGTATCCACTT
  Nwi_1672   5 100 223 1822472 .. 1822496 - -15.8   -4.0274   TGCATTATGAAACAA          GGATCGACGG GGAAG CCGTCGATCC          TCAGAAATTCTTGCG
  Nwi_1683   4  62 341 1835572 .. 1835594 -  -4.9  -4.07568   CGTTGCCCGTGAAAA          CGAAGAC-GCC TAT GGCCGTCT-CG          GCGTTCTGTCGAACT
  Nwi_1695   8 100 105 1846599 .. 1846623 - -19.3  -4.46212   CCGCGCACGACAAAA          CGGCCGGCACA TTA CGTGCCGGCCG          TTTTGTTTATTCACC
  Nwi_1715   8  59 414 1869846 .. 1869857 -  -2.2  -4.22652   GCACAGCAGGCAAAA                CCTGG ACC CC-GG                AAGGCGAAAAGCGCG
  Nwi_1715   8  59 384 1869868 .. 1869887 -  -2.7  -4.19238   CCCGGAAGGCGAAAA            GCGCGAC ACCTGG GCCGCGA             TGAGGCGCGGGTTAT
  Nwi_1740   6  63 275 1901622 .. 1901662 -  -7.4  -3.64703   GGCCGCGTATGGAAA GGCACGGCG-TTCGGCGGC GCGC GCGGCCGCACCGATGTGCC  GAAGATCGTAGACTG
  Nwi_1758   6  60   2 1927781 .. 1927793 -  -3.3  -4.13767   GGCGCGAGCGGAAAA                GCGGA TCG CCCAC                TCTACCTCTGGAACG
  Nwi_1766   5  83  21 1936686 .. 1936723 -  -4.7  -5.07567   TGAGAGCCGAAAAAA   CCTGCGCGACCGCTTCA ATTT CGAATCGACCGACCAGG    CCTTGCCGTCCTGAT
  Nwi_1783   6  49 137 1952537 .. 1952547 -  -4.6  -3.21416   GAGGTCGACGAGCAA                 GCGC TTT ACGC                 CCTGCGCCAGGCCAT
  Nwi_1787   4  58 471 1956204 .. 1956217 -  -6.7  -3.53012   CGGCCTGCCCGGAAA               TCGAC GCGA GTCGA                GGAGCCGGCACAGCC
  Nwi_1791   6  45 -10 1963125 .. 1963139 -  -4.2  -3.15544   CCCGATCGGCACTAA               CCGC TCAACTG GCGG               CTGCGGTATCCTCGT
  Nwi_1794   3  51 -21 1965856 .. 1965885 -  -4.3  -3.58037   CATGAAGTGGCGAAA       GACTCTGGTC-AGA TTC CCTCGAACAGAGCC       GTCGAAAGATATCGT
  Nwi_1811   3  62 468 1984174 .. 1984195 -  -4.3  -4.23892   GGGAACGATTGAAAA           GCGAGGAAG CCTT CATACTCGC            CGGCGATTTCAACGT
  Nwi_1827   3  79  67 1999733 .. 1999764 - -13.2  -3.29829   GAGAGCTGGCCATAA      GCATGATCCGA-TCA AGT TGAATCGGACCATGC      CGTGGAAATTATTGT
  Nwi_1842   2  66 354 2016425 .. 2016440 -  -5.4  -4.21142   ATGGGAACATAGAAA              CCGCTGA CTA TC-GCGG              CAAGCTGCCGATCAT
  Nwi_1846   9  54 265 2023745 .. 2023757 -  -4.1  -3.69618   TGGAACTGGAAAAGA                TCGCT CTG AACGA                CGAGTATTTCATCAA
  Nwi_1894  11 100  64 2075422 .. 2075460 - -23.5  -2.86124   GTCAGGTAAATATCA   TAGAGCATCGCTTCTGA TTCCC TCAGAAGCGATGCTCTA   TGGTGCGGTTGTCGC
  Nwi_1906   2  45 430 2091758 .. 2091782 -  -3.5  -3.27298   TCCCCGAAGCAGCAA          GTCTCATCGAC GAC GTCAGCGAAAC          GCTGCGCCGATGGTT
  Nwi_1912   8  54 344 2096656 .. 2096670 -    -7  -3.10796   CCGCATCATCGAATA               TCGCCG GCG CGGCGC               GGATCGCGTCGATAA
  Nwi_1926   7  58  13 2111573 .. 2111601 -  -6.7  -3.51161   GAAAGCGCTATAGAA        CTCCGCTCCTGAT CCC ATCGGAAGCGAAA        GGGCTTTCTCGGCTA
  Nwi_1933   8  68  77 2118745 .. 2118755 -  -6.8  -4.07885   CACTTCGCTCGAAAA                 CGCT ATA AGCG                 CAGACGTCGCTCACC
  Nwi_1948   5  56  35 2137834 .. 2137851 -  -6.9  -3.21276   GCTGGCCCTACAAGA             CTGCCGC CGAG GCGGGAG              ACTGATGGCGCCGGG
  Nwi_1964   1  45 130 2153749 .. 2153783 -  -2.9  -3.28712   GGCGTTCTCGGAGAA    GACCGGCAAGC-CCG ATGTCCG CGGCGCCTA-CGGTC    TGCACGGCCGCGAGA
  Nwi_1971   9  50 422 2158941 .. 2158951 -  -6.8   -2.5805   ACCACCGCCTACAAG                 GTGC CCG GCAC                 GGACTGGACGCTGGG
  Nwi_1995   8  57  31 2182788 .. 2182798 -  -8.2  -3.14132   CCGTTGCCGGATGAA                 GCGG GTG CCGC                 CGCGCATACGACGTA
  Nwi_2011   6  62 326 2198974 .. 2198984 -  -8.2  -3.61398   CTGCCCGCCGAAGAA                 CCGG AGC CCGG                 CGAGCCCTGGACCGA
  Nwi_2018   6  58 427 2208652 .. 2208680 -  -7.3  -3.44848   CGTCCGGATGAAACA        TTCCGCCAACCGC GCC GCGATCGCCGGCA        AACGCATCATCCTGA
  Nwi_2037   7  69 385 2226668 .. 2226690 -  -5.4  -4.36595   GATCGAAATCGAAAA           GCGCCAACTC ATG GAGGCGCCGC           TGGTGATCGGCGTGG
  Nwi_2037   7  69  66 2226979 .. 2227009 -  -9.8  -3.59979   TTTCGCGATTTTAAA       GCATGATCCGAT AAAGTGA ATCGGACCACGC       TCTGGAGATTATGCT
  Nwi_2063   5  58 388 2251603 .. 2251633 -  -8.8  -2.79183   GCGATCGTCACCACA       GCACGCCACAGTCC CGA GGCCACCGGCGTGC       TCGCGAAGTCCGCCT
  Nwi_2072   3  80  11 2269018 .. 2269050 - -10.6  -3.96531   GCAGAGAGTCAGAAA      CGGTACGCCACACA ACTCG CATGTGTCGTACCG      TTCTGTGTTGTCAGA
  Nwi_2088   6  81 241 2285028 .. 2285050 - -11.3  -3.82321   GATCGAAGCAAAAGA           CGAAGCCGC TTACC GCGACTTCG           AGGCAAGAATGGTCG
  Nwi_2111   2  53  24 2306208 .. 2306225 -  -4.7  -3.60792   TCGCCAACGTTCAAA             CCCTCGA TGAA CCGTGGG              AGCTCCATAATTGCG
  Nwi_2133   3  64 336 2332201 .. 2332225 -   -10  -2.90212   CTATCACGCGACACA          TGGCATCGTG AAGCA CACGATGCCC          TCCGAAACCTGGCAG
  Nwi_2150   4  46 210 2347320 .. 2347335 -  -4.6  -2.98823   CTTCCCGCAGACAGA              GCCCGA GCGG TCGGTC               TGGATCGCTCGTCAC
  Nwi_2154   8  52 278 2351856 .. 2351879 -  -3.1  -3.74693   CGCGAGGCGACGAAA         GCC-GCACCCG TACC CGAG-GCAGGC          CGTTCCGCGAAGCCC
  Nwi_2165   4 100  24 2363281 .. 2363305 - -18.6  -5.28942   GAGCGCAAACAAAAA          GGCGCCGCGA GGCTG TCGCGGCGCC          TTTTGAATGATCATC
  Nwi_2171  19  84 169 2369866 .. 2369894 - -15.5  -2.92425   AACAACAATCCAAAG        CTTCGCTTCTGAT TCA ATCAGAAGCGAAA        TGCTCGAGATCATGA
  Nwi_2171  19  84 122 2369907 .. 2369941 - -15.8  -2.63112   AAATGCTCGAGATCA     TGATGGCCCTGGATCG AAT CGATCCAGGGTCATGA     ACGTATCGCCTTCAG
  Nwi_2193   6 100 374 2386958 .. 2386977 -   -15  -3.87149   TTCACGAAATGCAAA            CCCCGGCA GCGA TGCCGGGG             TTTTCATTTTTACAA
  Nwi_2199   4  51 -17 2392905 .. 2392928 -    -6  -2.87564   GGAGCCTCTGACAGA          GCGGTGTCAGC CGC GTTGA-ACCGC          CGCCAGTGCTTGAGG
  Nwi_2214  11  62 357 2406675 .. 2406696 -  -7.9  -3.62046   CGACCCGCGCAACAA           GCCGACCGC CAAG GCAGTCGTC            GAGAAATTCAAGGCC
  Nwi_2217   4  62 187 2409281 .. 2409295 -  -9.2  -3.01712   CGCTTGTCGTCAACA               CCGCGG TCA CCACGG               GCAAGAGCGGCGTGC
  Nwi_2220   3  88  65 2414275 .. 2414320 - -11.6  -4.20868   GCGTCAAAACAACAA TCTAGAG-C--TTCGCTTCTGAT TCA ATCAGAAGCGAAAAGGCTCTAGA GCCAAATCCCGAAAG
  Nwi_2226   5  53 143 2420088 .. 2420099 -  -4.4  -3.55814   CATCAAGGCATACAA                CTTC GGTC GAAG                 GCTGAAGACGCTCAA
  Nwi_2226   5  53  74 2420146 .. 2420168 -  -4.9  -3.57462   GAGTTCATCTGCAAA          CGAT-GGACT TCAG AGCCCGATCG           ATTCATCATCGATCC
  Nwi_2244   7  69  26 2440868 .. 2440908 -  -8.9  -3.73486   GTCAGAACATAAAGA  CAGGGTCTCTCCCCGTTTC CAT GAAGCGGTGAAGGACTCTG  ATGTGACGTACTCCT
  Nwi_2253   7  85 217 2449434 .. 2449450 -  -3.5  -5.40072   CTGCCGCGAAAAAAA              TCGCGTC GAT GTCGCGT              CCAGCCGCGGCGATG
  Nwi_2262  12  64 315 2462557 .. 2462569 - -10.5  -2.91322   ACACGCCGGAAATTA                GGGCG TGC CGCCC                ATGGTATGAGCGCGA
  Nwi_2268   7 100 380 2471578 .. 2471620 -   -25  -2.76261   TCTCAACCGGGAAAT CCGGGAGCCCCGCTTCTGAT GGA ATCAGAAGCGGGGCTCTTGG GCTTTGATTGGATGT
  Nwi_2281   5  77 190 2491193 .. 2491222 -  -7.9   -4.3467   AGTGTGAGACCAAAA       CCGGCACGCTCGAT CAG ATCGAGCGTGA-GA       TCGCGATGGAAGGAA
  Nwi_2308   9 100 127 2525067 .. 2525099 - -23.7    -3.767   GATCGATTTATCAAA      GTCCTTCACCGTTTC ATG GAAACGGTGAAGGAC      TTTATCTTTGTGTTT
  Nwi_2316   3  52  57 2534050 .. 2534089 -  -2.9  -3.72576   GCGCTTTCTAGGAAA CGTCGCGAAGCTCAGCGC ATGGGCG GCGCTG-GC--CGCCACG CTCGTTTCCCTCGGA
  Nwi_2322   7  73 388 2540702 .. 2540748 - -10.9  -3.36273   GTGGTTGAACATGAA TGTGCTGACGATCGACGAGAA GCGTG TTGTCGTCGAGCGACATCACA CATCGATGATCAAGG
  Nwi_2329   2  56 211 2547012 .. 2547028 -  -5.1  -3.64703   CGGTGTCGACCCAAA              TGGCG GTTGCGG CGCCA              GTTGATTCCTTTGCG
  Nwi_2333   5  72 429 2549900 .. 2549915 -    -6  -4.34402   TGGTCGAGACCAAAA              TCGCCG CGGC CGGCGG               TAAGCGCCGGCGGGT
  Nwi_2337   9 100  28 2555413 .. 2555431 - -13.8  -4.82667   CGATGAGACGAAAAA             GCCGCCGA TCC CCGGCGGC             TTCTTCATAGCTACC
  Nwi_2341   5  66  10 2560892 .. 2560945 -  -8.9  -3.55219   AATTCGACCAGACAA CCATTCCTAGAGCATGGTCCGATTCA ACT TGA-TCGGATCATGCTCTAGCTGAGG GAAGCGCCGTCAATT
  Nwi_2359   4  61 267 2578813 .. 2578827 -  -6.4  -3.77464   AGACCATCCACCAAA               GACGCT TGC AGCATC               ACCTGCAGGCCGCCT
  Nwi_2363   5 100  12 2583899 .. 2583940 -   -16  -4.20932   AACACCCACGCAAAA TCA-CAGGCCGC-GCCGGGA TGAT CCCCGACCGCGGCCTGCTGA TGTCTTAACCCCTAT
  Nwi_2371   6  68 387 2592533 .. 2592545 - -10.5  -3.26722   TCGACAGGTAGAAGA                GCCGG GCA CCGGC                GGCACGGATGACGCG
  Nwi_2382   4  68  98 2602313 .. 2602324 -  -7.2  -4.00756   GAGGTCATGAAACAA                CGCG AACG CGCG                 CGCCTGGAGCCGAAG
  Nwi_2390   4  58 287 2611104 .. 2611117 -  -6.7  -3.53811   TCGAGCGCGTGCAAA               GCCTT GTTC AAGGC                ATAGGCCTTTTCCGC
  Nwi_2400   8  54   6 2620959 .. 2620984 -  -6.1  -3.30771   GCAGAGGTTTGAGAA         CTGACGGAGAA CACC TCCTCCATCGG          AGGATTCAACCGACC
  Nwi_2400   8  54   3 2620972 .. 2620987 -  -6.1  -3.25668   AACTGACGGAGAACA              CCTCC TCCATC GGAGG               ATTCAACCGACCTTA
  Nwi_2411   7 100  18 2633706 .. 2633748 -   -15  -4.20868   GCGTCAAAACAACAA TCCGGAGCATTGCTTCCGAT TCA ATCAGAAGCAAAGCTCTAGA GCCATTTTGGATTGA
  Nwi_2417   8  57 362 2638319 .. 2638338 -  -7.8  -3.14211   AGTGGCCGCCATGAA            GGCCTTCG ACGC CGAAGGCA             TCATCATCCAGCAGT
  Nwi_2430   6 100  27 2651641 .. 2651663 - -14.1  -5.47159   GCGAACAAACAAAAA           GGGCCGCCG GTACG CGGCGACCC           TCATTTCTGAACGGA
  Nwi_2444   2  42   4 2667672 .. 2667702 -  -3.3  -3.01745   GCGTGAAGAAGTAGA      GCT-TCGCTTCTGA TTCA TCAGGAGCGAGAGG       GCTCTAGATACGTCC
  Nwi_2452   3  64 455 2676994 .. 2677024 - -10.3  -2.87931   CGTAGGTGTTAGATA      TCGCCGGCCCTCGC CAGC GCGTG-GCCGGCGC       CGTTTTTCTGCGATG
  Nwi_2455   5  90  27 2680289 .. 2680305 - -11.5  -4.27519   AGCGGACAAGACAAA              CGCGCGA AAT CCGCGCG              CTTTATCGTCGAGCA
  Nwi_2473  12 100 353 2697195 .. 2697213 -  -7.3  -5.89659   AGAAAAAAACAAAAA             CGTCGCC TGAAG GGCGGCG             GCGGCGAATAGCGCG
  Nwi_2479   4 100  69 2700618 .. 2700635 - -14.1  -3.89055   ACAGACTCTGAGAAA             CCCGGCC GCGC GGCCGGG              TTTGCGTTATAATGT
  Nwi_2485   3  73  22 2706992 .. 2707035 -  -3.2  -4.76191   ACACATGAAAATAAA GATAGAGTCTTTTACCGCTCC TAT AAAGCTGTGAACGACTCTA-C TAGTCACGCCCTAAG
  Nwi_2488  11  68 436 2709295 .. 2709324 - -11.5  -2.92653   AGCACGGCGAGAAAC       CGCCGA-TCCGCTC CTA GAGCGGATTCAACG       CCGTTGAACAGACTC
  Nwi_2498   4  50  73 2720683 .. 2720735 -  -7.2  -2.62184   GCGGTCCTGATAGCA GCA-CCCTAGAGCATGATCCGA-GCA AGT TGAATCGGACCATGCTCTAGAAATGG TTGTCTGGTCGCATT
  Nwi_2516   9  82 301 2735131 .. 2735157 - -10.1  -4.19735   GCGGCGAAAAGGAAA        CGGGAGGCGGCC GCGA GGCCGGCTCC-G         ACGCCTGGAAAGCCT
      hisS   9  66 138 2751717 .. 2751746 - -11.4  -2.72144   CCATCGCGGCGAAAT       GGGTCGGCCCCT GCAAGG AGGGACAGACCC        CCGGCGATGTCGTGA
  Nwi_2540   6  61  -8 2760471 .. 2760487 -  -6.5   -3.6581   ATCAGTTCGAAAACA              CCGGC TATTCAT GCCGG              GACATTGTCCGGAAA
  Nwi_2549   4  83 343 2772424 .. 2772449 - -13.9  -3.36273   GCTCGGCAAGATCAA         CGCGGCCGCGC TGCT GCGCGACCTCG          CCGAACACATGACGG
  Nwi_2555   5  55 472 2779024 .. 2779038 -  -3.4  -3.82218   AGCGACATCATCAAA               CCCGCC GAG GTCAGG               TCCCACGAGCGAGCC
  Nwi_2570   9  72 -29 2793991 .. 2794024 -  -4.6  -4.71426   TTCGCATGAAGAAAA    CGCGTCAGATCACGAC GACC GTCGCG-CC-AACGCG     AACCCGATCATAGAG
  Nwi_2577   5  59  66 2801216 .. 2801247 -  -8.8  -2.88544   GCGGATCGCGACAGA      GCATGATCCG-ATCA AGT TGAAGCGGACCATGC      TCCAGATATTATTGT
  Nwi_2605   8 100 -14 2830543 .. 2830568 - -21.9  -3.41738   TGGGTAATAAATATA         GGCCCTCCGGC TTAC GCCGGAGGGCC          TTCTTGTTGCTTGCG
  Nwi_2610   6  71  59 2838000 .. 2838016 - -11.5  -3.28712   TCTCCGTCGTGACAA              GGCGAGC TAT GCCCGCC              TGCGCCGGATCGGTT
  Nwi_2613   9  64  91 2840439 .. 2840460 -  -9.3  -3.12351   GCCCCCGATACCGAA           CGCGACGAC ACCT GACGCCGCG            CCGCCGCCGTCTGTT
  Nwi_2622   4  53  37 2849871 .. 2849912 -  -7.1  -3.01712   TTTTCGGGCTGAAGA CCGGCGGCAACGTGGAG TCGATCCT CTCCTCGATGCCTCCCG  AGGTGAAATGGCCAT
  Nwi_2632   9  88 139 2862949 .. 2862994 - -16.1  -3.13343   ATGTGAAGTATTGAA TCCGTCCCGGTGATGCCCGGC TTAT GCCGGGCATCACCGCAACATC AAACGGCGGATTGCC
  Nwi_2638   3  44  72 2867056 .. 2867088 -  -2.5  -3.31176   GAAGAACAGAACAGA      GCTTGTCGAGTTCAC CCA GATAACCCGCCAGGC      TTTCCGTTTCTGATC
  Nwi_2646  10  90  97 2875496 .. 2875537 - -11.7  -4.24385   AAAACAAAAAGATAA GCGAC-GGGTCTGATTCAAC GCA GTTGAAACAGACCCTATAGC GCTTTCGAGCAAAGT
  Nwi_2660   5  60 -72 2891203 .. 2891251 -  -7.5  -3.50572   ACGGACGGCATAGAA CG-ACGCCACCACCCCCGCCTGGC TGGC GCCATGCGGA-ATGGTG-CGCACG ACCGAACCGACGATC
  Nwi_2665   9  75 203 2896907 .. 2896928 -  -8.7  -4.08692   CAAGCTGTTCCAAAA           GCCATTACC GAAA GGTGATGGC            TTCTTCTTTTCCGGA
  Nwi_2676   3  44 126 2908031 .. 2908047 -  -4.4  -2.75074   TTGATGTGAAGAGGA             TGCGCCC GCAG GGGC-CA              TGGATATCATGCAAG
  Nwi_2683   6 100 451 2915638 .. 2915653 - -11.8  -4.98672   CTTAAAAATAGAAAA              CCCCGC CGGA GCGGGG               TTGAGTTCGTAAGCG
  Nwi_2687   7  73  11 2919964 .. 2919996 -   -12  -3.07962   GCTCACACTTCAACA      TCGTCATGGGAGGG CTCGC CCCGGCCATGACGA      TCCCGGGCGATCAAA
  Nwi_2698   5  67 276 2930870 .. 2930900 -  -9.7  -3.44206   CAATATCCACTACAA      CGTCAGCCAGCCCG TGAG CGGGATGAC-GACG       CATGAATTTCTCGCC
  Nwi_2703   8  66 132 2933857 .. 2933880 -  -7.4  -3.81146   CTGGCGAAGCAATAA          GCCCCGGATCA GGC CG-TCCGGAGC          CAAACCAGCCGCAAC
  Nwi_2707  10  66 342 2937348 .. 2937363 -  -6.8  -3.85698   GGCGGTTCCTATAAA              GCCGTC GAAA AACGGC               TGCTGGCGGCGATCC
  Nwi_2741   5  49 200 2976459 .. 2976473 -  -4.2  -3.33815   ATCTGCGGCAACGAA               TTCGTC CAC GCCGAA               CTCGTGAAGATCATC
  Nwi_2746   4  75 -43 2984353 .. 2984400 -  -9.8  -3.81926   GAGGGGAAAAATTAA GACTTCACGCCC-CCTCGAACTG CAG CCGCGCGAGGCGGGCATATAGTC CATTCGCCGCCACCA
  Nwi_2752   4  45 275 2991983 .. 2991998 -  -3.2  -3.24747   GCTCGACACCATCAA              GATCGA CCAG TCGTTC               GTGCGCACCTCGACC
  Nwi_2755   4  52  29 2995610 .. 2995641 -  -6.5  -3.03635   GAAACTCCGCGAAGA      CGTGGATGCCCCGG ACAAG CCCGGGCATGC-CG      AGAAGACAGGCTGTT
  Nwi_2766   8  88  76 3009031 .. 3009060 - -10.9  -4.11371   CAATAGTTTTTAAAA       CATGGTCCAATTCA ACC TGA-TCGGACCATG       CGCCAGCTGACGGTT
  Nwi_2769   6  64 395 3010293 .. 3010305 -  -6.2  -3.92178   ATGACTTCAAGGAAA                GCGC GGGCA GCGC                GGTGCAGTTGACGGG
  Nwi_2769   6  64 163 3010527 .. 3010537 -  -4.6  -4.15565   TCCAGCACGCCAAAA                 CCGC AAC GCAG                 AGCTTTCTTGCCGAT
  Nwi_2774   4  75 123 3013155 .. 3013183 -  -9.6  -3.86346   GGAGCCGCGCAGAAA        GCCCGCTTCTGA TTCCG TCAGAAGCGGAA        AGGTGTCAGGTGCGC
  Nwi_2787  11  69 104 3026094 .. 3026124 -    -6   -4.1552   GATGCCGCGAACAAA       GCGCGGCTGCCGAT CTG ATCGGCATTGACGC       CGATGACGTCGGGCC
  Nwi_2793  12  62 254 3029439 .. 3029458 -  -4.8  -4.07885   CACCCGTCTCGAAAA            GGCGGCGG TATT CCGCAGCA             TCGAAAACCTGATGA
  Nwi_2803  10 100  58 3041933 .. 3041954 - -17.3  -4.27965   AGAAGCAAAACGAAA           CGGCCGGGA GCGA TCCCGGCCG            TTTTTGTTCTTATTG
  Nwi_2812  10  60  34 3049230 .. 3049251 -  -3.6  -4.07568   GGCTGCGCTCGAAAA           CGCGACAG CCGTAC CCGCCACG            ATCATTCGCAAGGTT
  Nwi_2817  10  60 244 3054665 .. 3054686 -  -8.7  -3.05384   CCCTCGTGCATGGAA           GC-CGATGGC TAC GCCACCGCGC           TGATGGTGCTTGGAC
  Nwi_2825   5  62 -10 3060209 .. 3060221 -  -4.8  -4.07885   CACTTCGCTCGAAAA                CGCT ATAGG AGCG                CGTCGATCCCTTCCG
  Nwi_2835   8  60 303 3065534 .. 3065559 -  -7.5  -3.51032   AGTCCGCAAGCAGAA         CGGGCGGC-CGA AGA TCATGCCGCCTG         CCAACTATCTGCCCA
  Nwi_2845   5  75 377 3074253 .. 3074273 -  -5.3  -4.68593   TTTACGATGCAAAAA            CCGCGGGAC GCA ATCGCACGG            TGTTTGCCGGGCTCA
  Nwi_2861   5  72 125 3093920 .. 3093932 -  -4.7  -4.57073   GACTTTCGGTAAAAA                CGCCG CCG CGGCT                CGGCATAGTAACGGT
  Nwi_2866   8 100  60 3099287 .. 3099318 - -21.8  -2.91873   ATCAGTCTCAAATTA      TCTGACGACGGACA GGGG TGTCCGTCGTCAGA       TGAATTGAGACTGTT
  Nwi_2876   7  69  -5 3107333 .. 3107352 -  -6.4    -4.208   CTTGAAAATCAGAAA            CTTAGAGG GCGT CCTCAAAG             GCCATTTGCAGCCTT
  Nwi_2893   8  65 310 3128038 .. 3128052 - -11.4  -2.52834   TACGCGATGATCAAT               GCCGAG GAA CTCGGC               GTCACCTCGAAGAAT
  Nwi_2896   7  58 132 3131157 .. 3131180 -  -5.2   -3.6422   GACGCCTGGAAAAGA          GCCGGCGGACC GGT GGTC-GCGGAC          TGAATCAGCGGGATC
  Nwi_2905   5  52 200 3140672 .. 3140694 -  -3.2  -3.64822   ATCTTCGCAGCGAAA           GACGTGCGGC GGT GCTGCCCTTC           TTGTTTTAACGCGTT
  Nwi_2920   2  55 447 3157341 .. 3157363 -  -4.9  -3.57462   GAGTTCATCTGCAAA          CGAT-GGACT TCAG AGCCCGATCG           ATTCATCATCGATCC
  Nwi_2923  11  67 427 3159744 .. 3159759 -  -4.7  -4.30576   GGCTGACCACCAAAA              TCCAC GCGCTG GTGGA               TGCCTGCGGCCTGCC
  Nwi_2935  11  62 298 3172800 .. 3172814 -  -4.2   -4.1822   GGTTATGCCAAGAAA               CCGAAA TCT TTGCGG               ATTGGGCGCGCCATA
  Nwi_2941   7  56 302 3176188 .. 3176201 -  -4.5  -3.66028   GATAATGTCGAAGAA               GGTCA TAGC CGACC                AGGGGATTGAGCTTT
  Nwi_2946  10  66 192 3180921 .. 3180937 -  -5.7  -4.12942   TCAAAGTGCGGAAAA              GCCCGCC AAC AGCGGGG              CTTTTTCGACAGTCT
  Nwi_2951   5  66 -10 3185227 .. 3185239 -  -5.5  -4.10007   AGAAGGCGCGGAAAA                CGCTA AAA CAGCG                GCGTGCCTGGCACGA
  Nwi_2956   5  78  42 3194600 .. 3194611 -  -3.6  -5.00616   TGTTCGCGTAAAAAA                CGCG GCGC CACG                 ACAATCCAGAGCTCG
  Nwi_2962   6  69  91 3200591 .. 3200639 -  -9.6  -3.53012   CTGCCCCGCCGCAAA CTCGACACGGCATCCGCGGAAAC GAGA GTTCCGAAGGACGCCGCGT-GAG AATTCCGCGTATCTG
  Nwi_2983   7  64  13 3226721 .. 3226749 -  -6.6  -3.91716   CCATCCGGGAAATAA       CG-GCCGCGCAGG GATC CCCGCACCGCGCG        TCCCTCACCGTCTCA
  Nwi_3001   7  54 111 3247642 .. 3247662 -  -6.8  -3.14463   AACGCTCGCGATCAA           GCCG-GGCC ATCT GACCGCGGC            CTTCATTCCGGTGGC
  Nwi_3005   8  66 214 3253643 .. 3253659 -  -6.5  -4.09739   GGAAGCGGCCGAAAA              GTCCTTC CGC GAAGGGC              TGGCGATCATGGAGC
  Nwi_3009  11  74 184 3257207 .. 3257232 -  -6.2  -4.41844   AAAACCCGCAGAAAA        TGAGCCGCCGTC CGGC GACGGCG-C-CA         TCTCCAATCAGGCTG
  Nwi_3021  11  85 -45 3268442 .. 3268491 - -10.9  -4.07885   CACTTCGCTCGAAAA CGCCCTAGAGCATGATCCGA-TCA AGC TGAATCGGACCATGCTCTAGAAAT GGTTTTCTGGTCGCA
  Nwi_3024   9  56 176 3272254 .. 3272305 -  -2.5  -4.07885   CACTTCGCCGGAAAA CGCTCTAGAGCCTTTTCGCTTCTGAT GTA ATCAGAAGCG--A-GGCTCTATATTG TTGTTTTGACGCGTA
  Nwi_3032   2  54 170 3285222 .. 3285269 -    -7  -3.14132   CCCGGCGCCGAGTAA GCGCTGGAGACTTTCACTGCTTC ATG GAAGCGGTGAAGGACTCTAAC-C GGATTCCATCCTGGA
  Nwi_3056   9 100  52 3320754 .. 3320794 - -20.7  -3.11798   CGCCAAAATAACAAT  CTCAAGCTTCGCCTTTGAT CCA ATCAGAAGCGAAGCTTGAG  CAGTAAGGACAACAT
  Nwi_3063   2  41 -41 3328383 .. 3328402 -  -3.5  -2.72511   TGCAGCGCGGCAAAG            TGACCGC GCCGCT GCAGCCA             TGCCAGCAGGATCAG
  Nwi_3067   4  50 367 3331978 .. 3331993 -  -6.8  -2.56095   TCGATACCGAAGCGA              TGCACG CTGC CGCGCA               ACGGCTGCTCGGCAA
  Nwi_3082   7  66 309 3347673 .. 3347689 -  -3.5  -4.46212   GCCGCGAGTACAAAA              CGCGTCG ATT CGGCGCT              TTCCTCATCTGATGA
  Nwi_3085   2  45  29 3350437 .. 3350458 -  -2.9  -3.23692   CATGACGACGATCAA           CGCCGAG CCGGAAAC CTCGTCG            AGCCGATAAGACCCT
  Nwi_3098   8  59 232 3357800 .. 3357816 -  -2.2  -4.18197   ATCGCCGACGCAAAA             GACAGCC TGAC GGC-GCC              GTAACTGAAAGCAGC
  Nwi_3103   1  49  79 3363423 .. 3363458 -    -4  -3.32765   AAGTCCAGATACGAA    GCGCGCTAACCATAAAA TCT CTCGATGGTTCG-GCGC    AGTGCATTATCAGCT
  Nwi_3107   4  67  39 3366668 .. 3366681 -  -9.5  -3.37796   GGTGAGCACTCATAA               CGGCG CAAG CGCCG                TCATCAGGGGAGGAT
  Nwi_3112   4  46 384 3369843 .. 3369881 -  -2.3  -3.37522   AGCTGATCCAATCAA  GCGATGCCGCCGATCGTG CGCG CATGGT-GGCGCAATCGC   GCCTTATCGAAGCCT
  Nwi_3128   2  47 422 3381909 .. 3381945 -  -4.9  -3.14344   GAGCGCGGTGATGAA    GGCACAGATCGATTGGA TTC CCCTGTCGGTCGGCGCC    GTCCGGCCGACGCAA
  Nwi_3133   6  64  -6 3388825 .. 3388846 -  -4.4   -4.1891   TTGCTGCAAGACAAA           GCCTTAAG TCTTGT CTTATGGC            GCGACTATGGTTGTG
  Nwi_3140   7  68 134 3400177 .. 3400187 +  -8.2  -3.80464   TCGAAATGCGGGCGA                 GCCG CAC CGGC                 TTATTCCCTTGTTTT
  Nwi_3134  11  84 426 3391890 .. 3391903 +  -2.3  -5.35815   ATGTCATCGAGGCGA               CGTTC GTCA GGGCG                TTTTTCTTTGGTCTC
  Nwi_3111   3  61 147 3370282 .. 3370296 +  -6.4  -3.77464   AGGCGGCCTGCAGGT               GATGCT GCA AGCGTC               TTTGGTGGATGGTCT
  Nwi_3106   7  87 164 3366164 .. 3366191 + -14.9  -3.19205   GGGAGAGTTCCATCA        CAGAGGCTGCC CAATGA GGCGGCCTCTG         TATTAGGTTCCTTTG
  Nwi_3102   6  60 116 3363547 .. 3363573 +  -2.9  -4.15044   GCGCTTTAGTCCTTA        CG-TCCTTGACG GCTT CGGCGGGGATCG         TTTGTTCCGAAAACG
  Nwi_3097   7  60  40 3357860 .. 3357881 +  -8.7  -3.05816   AGCAACGCGAAGCAG           CTTGTCGCG GCGA TGCGACAGG            TTCCGTCGACGGTCG
  Nwi_3084   8  69 165 3350591 .. 3350631 + -11.2  -3.05844   TCACATGCGCACCGC CACCGAAACC-G-TCGAGGC GCG GCCTCGAGCAGGTGTCGGCG TATTGGAATCCCCAG
      truA   8  62 464 3332788 .. 3332812 +   -10   -2.6155   GGTGCAGCGTCAGCA         G-CGCCAGCGT GGCC GCGCTGGCGGC          ATTGATCTTGCCGAC
  Nwi_3055   7  54 279 3320942 .. 3320959 +  -6.9  -3.15427   GGTGCTCGGCGGAAT             GCCGATG ATCT CACCGGC              TTCCTCGACCGTCTT
  Nwi_3036   5  55 456 3292883 .. 3292915 +  -5.3  -3.59109   GTCGGCCAGCACGGC      GTCCCCGGCCTGGGC TTC GAGCAGCGCGGGGGC      TTGTGTGATGTCTCC
  Nwi_3033   2  68 190 3288538 .. 3288559 +  -7.1  -4.07455   CTTACCACATCGTCT           GCCGGGCGC GCTC GAGCCAGGC            TTTGTCATATTCCTC
  Nwi_3023  12  87  40 3272164 .. 3272192 + -14.7  -3.37876   AAGGCTTAAGAGCCT        TTCCGCTTCTGAT TGA ATCAGAAGCGGGG        TTCTGCAGTATTATT
  Nwi_3007   6  68 387 3256756 .. 3256768 + -10.5  -3.24924   CGCGTCATCCGTGCC                GCCGG TGC CCGGC                TCTTCTACCTGCCGA
  Nwi_2989   3  51  27 3233713 .. 3233727 +  -4.2  -3.54935   CGGGCATTTGAATGG               CGGGAA TGC TTCCGG               TTTCGCGCGCGTTTG
  Nwi_2986   4  68 323 3231227 .. 3231244 +  -6.9  -4.07568   ACGGCCAGTAGCTCT             CGACGGT CTTG ACCGGCG              TTTTGCCCGCAAGCG
  Nwi_2982   7  53 127 3226847 .. 3226857 +  -8.2  -2.54634   GCGAATGTCAGGTAT                 CCGC GGC GCGG                 CTTCCTCGTCTCCGC
  Nwi_2967   2  50 327 3207310 .. 3207327 +    -7  -2.55351   CGACTTGCCGAACTC             GGCATC GACGCG GATGCC              CTTGATGTCGACGAG
  Nwi_2963   3  62 328 3202086 .. 3202106 + -10.3  -2.61383   GAACGCCTCGTTGAA            GGCGCGCTC TCC GGGCGCTCC            CTTCTCGATAGCGAT
  Nwi_2955   1  66  18 3194540 .. 3194562 +  -6.3  -4.07568   TCGCAACGCTCACCC           CGCTATCGT CGGCA ACTATAGCG           TTTTCGAGCAGAGCC
  Nwi_2940   4  89  15 3175942 .. 3175963 + -15.9  -3.19389   ATGAGTCGCGTCGGG           TCGGCGGCT GGCG AGCCGCCGA            TTCCTCCATCGATTA
  Nwi_2934   9  59 192 3172303 .. 3172326 +  -9.5  -2.53015   CTGAGCGAGCGGCCA          TCGCGCGGC GGCTCA GCCGCGCAA           TGAATTCAGACGTCT
  Nwi_2926   1  43  81 3162636 .. 3162678 +  -4.7  -2.63079   TTCACCAAGCGCTTC GCG-TGGGGAGTGCCAGCGCC ATC GGCGC-GACGTACCGCATCGC TCGCTTCTATCGCCC
  Nwi_2922   1  43 369 3160103 .. 3160116 +  -3.8  -2.85699   AAGCTCGCCTCAATC               CGCA TCTGGT TGCG                ATTTAATGAGTCGAT
  Nwi_2909   7  53 237 3144416 .. 3144441 +  -7.7  -2.62184   GCCATTTCTAGAGCA         TGGTCCGATTCA ACT TGA-TCGGATCA         TGCTCTAAGGACAAG
  Nwi_2904   4  66  62 3140675 .. 3140691 +  -5.7  -4.20868   TTCGCAGCGAAAGAC              GTGCGGC GGT GCTGCCC              TTCTTGTTTTAACGC
  Nwi_2895   5  58 227 3131410 .. 3131423 +  -5.9  -3.64487   AGTCATCGTACTCCA               CGCCG GTGT CGGTG                TTCTTGGCAATGTAG
  Nwi_2886   8  80  73 3118118 .. 3118140 + -14.8  -2.78816   AGGAATGCGATCGGG           CGCCGGCTCC GAT GGAGCCGGCA           TATCGTCCGCGATCG
  Nwi_2878   7  49 193 3109699 .. 3109717 +    -3  -3.63068   TTAAGCGGCCTGCAG             CTGATGCT GCA AGCGACGG             TTTGCGATGGTGTCG
  Nwi_2875   6  53  88 3107360 .. 3107371 +  -2.2   -3.9392   CCTCAAAGGCCATTT                GCAG CCTT TTGC                 TTCTTTGAGATCGCC
  Nwi_2865   4 100  50 3099276 .. 3099329 + -29.3  -3.03124   AGAAATGTCTGATCA GTCTCAAATTATCTGACGACGGACA GGGG TGTCCGTCGTCAGATGAATTGAGAC TGTTCCGGGGTCACG
  Nwi_2860   5  55 405 3094321 .. 3094353 +  -5.3  -3.59109   GTCGGCCAGCACGGC      GTCCCCGGCCTGGGC TTC GAGCAGCGCGGGGGC      TTGTGTGATGTCTCC
  Nwi_2851   7  67 232 3085228 .. 3085244 +  -9.3  -3.33162   CAACAATGAAACGGA              CGGCGGC ATC GACGCCG              TTCTCGGCTCGGATG
  Nwi_2846   4  60  94 3079517 .. 3079547 +  -8.8  -3.14132   TGGCACGGCAGTGGC       GCTTGCGGGGCCCG CCG CGGGCAGCGAAGGC       TTGGTCGCGCGCACC
  Nwi_2834   5  54 167 3066025 .. 3066048 +  -6.6  -3.27923   TCGTTGCGGGTGATG          TGGAAGGGCG TGCG CTCCCATCCA           TTCGTGGTCTTCACC
  Nwi_2824   4  54  22 3060118 .. 3060148 +  -6.9  -3.04054   ATCCGGCCTAGAGTC       TTTTCGCTTCTGA CGGAA TCAGAAGCGAGGC       TCTATGATCTTGTTT
  Nwi_2816   8  60 203 3055020 .. 3055032 +  -6.9  -3.58533   TTGCAGAACCTCGAC                GCCGG CAT CTGGC                TTTACACCGTTCTCC
  Nwi_2802   4 100  22 3041933 .. 3041954 + -17.3   -5.3798   AGAAGCAAAACGAAA           CGGCCGGGA GCGA TCCCGGCCG            TTTTTGTTCTTATTG
  Nwi_2794   4  78 386 3031921 .. 3031931 +  -8.2   -4.4267   GCACCGGCTCATAAA                 GCGC CCG GCGC                 TTTTCGGTTTTCGGG
  Nwi_2786   6  66 331 3026442 .. 3026463 +  -7.9  -3.64703   GCGGAGACAGTGACG           GCGCCAGGG ACGG CCTTCGCGC            TTTCAATGAACGCCA
  Nwi_2773   5  90  84 3013212 .. 3013226 +   -10  -4.62669   GCGAGATCAATGGCG               CAGAGC GAA GCTCTG               TTTATTCTTTGATTG
  Nwi_2768   3  45 143 3010824 .. 3010837 +  -3.7  -3.14344   AAGCCTCGCTTCACA               CCGCG ATCG CGCGC                TTCCTGACCCGAGTC
  Nwi_2754   2  62   9 2995550 .. 2995564 +  -4.2   -4.1552   GACATGAAAGGCACA               TTCGTC ATG GGCGGA               TTTATTGCGGCCATC
  Nwi_2747   8 100  37 2986653 .. 2986673 + -14.7  -4.66609   CTTCCGCTTTTCGAA            CGCTCCTGC TGC GCGGGAGCG            TTTTTGCATGAGCTG
  Nwi_2740   4  49 108 2976611 .. 2976635 +  -6.3  -2.75064   ACGCGAACCGGCATC          CATCCTCGGGT CGA GCCCGAGGACA          TGCTTCGCTCGAAAA
  Nwi_2727   1  62 167 2962539 .. 2962554 +  -8.2  -3.55444   GCTGACGCGCTCGCG              GGGTCG AAGC CGGCCC               TTTGCAGCATGAACG
  Nwi_2706   4  60 131 2937757 .. 2937787 +  -7.5  -3.53012   GCCCTGGCCGGCCTC       GCGTCCGGCTTGA CGGGT TCAAGCCTCGCGC       TTTCCACCCGCGGGG
  Nwi_2690   4  51 203 2923677 .. 2923694 +  -6.9  -2.76696   CATCCGATCCGATCG             CGTGGCG GCGA CGTCGCG              ATTCTTGCGGCAGGC
  Nwi_2690   4  51 205 2923679 .. 2923695 +  -4.3  -3.61398   TCCGATCCGATCGCG              TGGCGGC GAC GTCGCGA              TTCTTGCGGCAGGCG
  Nwi_2686   7  62 -18 2919919 .. 2919932 +  -8.1  -3.53444   CTCCGGCGGCGACAA               GCTGC TCGG GCAGC                TTTGAAAGCCCATAA
  Nwi_2675   6  67 278 2908297 .. 2908313 +  -9.3  -3.33696   ATCTGCTCGATCTCG              CCGGCGC GGA GCGCGGG              TTGCTTGCCCGGCGC
  Nwi_2664   4  88  30 2896907 .. 2896928 + -10.9  -4.20868   CAAGCTGTTCCAAAA           GCCATTACC GAAA GGTGATGGC            TTCTTCTTTTCCGGA
  Nwi_2659   4  47 372 2891445 .. 2891456 +  -2.2  -3.53811   ATCCGCCGATGGTCC                CTGA AAGC TCGG                 TTTCGGACCGCTCCA
  Nwi_2645   4  49  84 2875495 .. 2875538 +    -6  -2.71924   CAAAACAAAAAGATA AGCGA-CGGGTCTGATTCAAC GCA GTTGAAACAGACCCTATAGCG CTTTCGAGCAAAGTG
  Nwi_2645   4  49  85 2875496 .. 2875539 +  -3.3  -3.53444   AAAACAAAAAGATAA GCG--A-CGGGTCTGATTCAAC GCA GTTGAAACAGACCCTATAGCGC TTTCGAGCAAAGTGG
  Nwi_2637   2  53  37 2867056 .. 2867088 +  -2.5  -3.90286   GAAGAACAGAACAGA      GCTTGTCGAGTTCAC CCA GATAACCCGCCAGGC      TTTCCGTTTCTGATC
  Nwi_2631   3  54  63 2863010 .. 2863051 +    -4  -3.69534   AAACGGCGGATTGCC TAGAGCCTTTTCGCTTCTGAT GTA ATAAGAAGCG-A--GGCTCTA TATTGTTGTTTTGAC
  Nwi_2621   3  60 429 2850358 .. 2850375 +  -8.4  -3.08679   GAGAGCCGCAAGCGC             TGCGCG AGCCGC CGCGCA              TCTTCGGTCACCGAC
  Nwi_2615   4  93 189 2844547 .. 2844564 + -12.7  -4.13654   CTTCGCTTAAAAAAA             GGCTCCC GCTA GGGAGCC              TTTCTGATTTGAGAG
  Nwi_2612   6  54 -16 2840486 .. 2840499 +  -8.1  -2.77523   CTGTTCCCGACCCAT               GGAGC CATC GCTCC                TGATCTTCATCAGCC
  Nwi_2599   1  41 374 2825355 .. 2825386 +  -2.9  -2.70932   TGACACCGGCATGGG      CGGCCGCATCGAG AATCCG CTCGATCTCGCTG       TCGTTCAGCACCGGG
  Nwi_2596   5  51   7 2821989 .. 2822000 +  -3.6  -3.53091   TCCACCTGAGAGACA                GCGT CACG GCGC                 TTTCGGGCGGACGAT
  Nwi_2592   3  47 361 2816417 .. 2816433 +  -5.8  -2.71712   GATCAGGTCATTGAC              GCCGAC ATTCA GTTGGC              CTTTGCGAAGGCCGA
  Nwi_2585  15  85 162 2809335 .. 2809365 + -15.4  -3.08679   GACGGCGGGACGCAG       CTTCGCCATCGCGG ACA TCGCGGCGGCGAAG       TCTTCGGTCGCAACG
  Nwi_2582   2  58 253 2807667 .. 2807678 +  -5.8  -3.75461   CGGCAGATGTCCAGC                GCTG ACGG CAGC                 TTTGATGCGCGTTTC
  Nwi_2576   6  69  39 2801260 .. 2801270 +  -3.2  -4.63218   TGCTCCAGATATTAT                 TGTG GGC CGCA                 TTTTCTTGCGGCGAA
  Nwi_2561   3  47 108 2785973 .. 2785986 +  -3.7  -3.27525   CCGCGAACAACAGCA               CCCCG GCGT CGCGG                TTGGATTTGAACAGC
  Nwi_2554   4  56 143 2779635 .. 2779654 +    -2  -3.95883   CGGCAATGTTTTCAT            TGTTGCGC AGCC GCGCCAGA             TCTTTTTCCGTCGTC
  Nwi_2548   6  84  13 2772701 .. 2772727 +   -16  -2.64958   TGAAACCAGAGCCTT         TCCGCTTCTGAT TGA ATCAGAAGCGGG         CTCTATTATTTTGAT
  Nwi_2534   2  58 394 2754423 .. 2754470 +  -6.3  -3.54424   TGATCGCGCCGAGAT TGACCAGCGTCGCC-GC-GCCCG GATC CGGCTTGCTGGTGAAGTTGGTCA TTTCGGCCACTGAGA
  Nwi_2527   8 100  74 2748347 .. 2748364 + -14.1   -5.7946   ATCGCTCTCGACTTC             CGGCCGC TCAC GCGGCCG              TTTTTTTGTTCAGCC
  Nwi_2520   2  66  69 2741073 .. 2741087 +    -7  -3.92542   GGATCGCCCGCTTGC               GCGGAC GAT GGCCGC               TTGTTTCCGGGTCAG
  Nwi_2515   7  63 268 2735517 .. 2735531 +  -7.1  -3.77196   CGACCCGGTCCGTCA               CCCAG TCGAT CTGGG               TTTCCTCGATAATCA
  Nwi_2509  10  71 136 2729007 .. 2729027 + -12.5  -2.54574   GAACCGGAAATGCAT            GACGTCGCC GTC GGCGACGAC            GTATTCCTTCCCCTC
  Nwi_2505   1  43 416 2727388 .. 2727399 +    -3  -3.02511   TTAAAAGGGACCGGT                TTTC GAGT GAAA                 TCTTGCCGAACTACG
  Nwi_2500  10  69  46 2722343 .. 2722371 +  -9.7  -3.53012   GGCGATGACATTAAA        GTTTGATCCAGAT TGT GTTTGGATCAGAC        TTTAGAGCGGCGGCC
  Nwi_2497   7  47 434 2721028 .. 2721043 +  -5.4   -2.8001   ATGCCGGCGATGAGT              GC-ACGC AAG GCGTTGC              TGTCATAAGCCTTGT
  Nwi_2489   5  83 104 2712091 .. 2712109 +  -8.1  -4.57073   TCGAAAACGCTATGG            CCGC-GGG TCGT CCCAGCGG             TTTTTCAGGCGGGTC
  Nwi_2478   5 100  72 2700618 .. 2700635 + -14.1  -3.82484   ACAGACTCTGAGAAA             CCCGGCC GCGC GGCCGGG              TTTGCGTTATAATGT
  Nwi_2472   4  48 174 2697398 .. 2697431 +  -6.7  -2.70543   GAAGAACAATCGAGA     ACTTCGCTTCTGACG CGAT CATCAGAAGCGAAAA      TACTCTATGGCGTTT
  Nwi_2459   8 100 378 2685888 .. 2685916 + -20.4  -2.85508   AACCAAACTCACACG        CAACACGCCCGG CGAAA CCGGGCGTGTTG        TCATTCTGCCGTTTA
  Nwi_2454   4  68 106 2680288 .. 2680306 +  -7.3  -3.96327   CAGCGGACAAGACAA             ACGCGCG AAATC CGCGCGC             TTTATCGTCGAGCAT
  Nwi_2443   8  95  21 2667538 .. 2667583 + -19.3  -2.67386   CAGTCCGTTTTCGTT ACCGTCTGAGGCTG-ATTCAAC CAC GTTGAATTCAGTCTCAGACGGA GTTCTCCTCGATTTT
  Nwi_2439  11  58 445 2661566 .. 2661584 +  -8.8  -2.72991   CGCCAGTTCCTCCGG             GGTCGGCT CGC GGCCGATC             TCGTTCAGCATCTGG
  Nwi_2432   8  55 131 2654323 .. 2654376 +  -5.3  -3.55219   CCTAGGGAGCGCCAG CTCAACCTAGAGCATGATCCGA-TCA GGT TGAATCGGACCATGCTCTAGAAACGG TTGTCTGGTCGCATT
  Nwi_2429   5  71 371 2651641 .. 2651663 + -11.9  -3.00946   GCGAACAAACAAAAA           GGGCCGCCG GTACG CGGCGACCC           TCATTTCTGAACGGA
  Nwi_2418   5  48 278 2640437 .. 2640450 +  -5.2  -2.90496   CCGATCCTCGCGAAA               GCGG TCAAGC CCGC                TGGTTTGCGCGCGCG
  Nwi_2401   2  39 173 2623051 .. 2623061 +  -2.4  -2.78935   AGCGGTGCCTGTAAC                 GGGC TAA GCGC                 TATGCTCGAAAATAT
  Nwi_2401   2  39 359 2623237 .. 2623258 +  -2.1  -2.77899   AAGAAACCATAAATC           TCCGCCGAC CTCA GTTGGCTGC            TCATTAATGAGAGGA
  Nwi_2388   3  55  27 2610757 .. 2610770 +  -3.1  -3.81951   CCGCCCAGCCGAAGA               TGTCG CGAA TGACA                TTTCGTCGTGTCGGG
  Nwi_2383   5  47  54 2604706 .. 2604728 +  -4.9  -3.14132   CTCAAACTACTGGAA          TCGA-CCAGG TATT CTTGGATCGA           TTCGTCCCCAAAAAA
  Nwi_2383   5  47 229 2604881 .. 2604898 +  -4.9  -3.04715   CATAAGCGAGCTTGA             TACC-CTC CGG GAGCGGTA             CTTTTGCGCGCCATC
  Nwi_2376   3 100  45 2596001 .. 2596020 +   -15  -4.19238   AACAGAATCTAAAAA            GCCCCGGA TGGT TCCGGGGC             TTTTCGCGTTCCGCG
  Nwi_2372   8  77  15 2594442 .. 2594477 +  -8.3  -4.29106   AACCAGCGGAGCAGC    TTTTTCGGCGCTGGC CCGCGA GTCGGCGTCGAAGGA     TTTGTTCCTCTGGGC
  Nwi_2345   5  48 316 2567112 .. 2567124 +  -6.2  -2.57344   CGACGATCACGTCGC                CGGC GCTGA GCCG                CTTCTCGGCGGCGTC
  Nwi_2340  12  75 141 2560815 .. 2560840 +  -8.9  -4.07885   CCCCCGCCCTCATTT         CGTTCGGGCGG CTCT CCGCTAGAGCG          TTTTCGAGCGAAGTG
  Nwi_2336   5  50 244 2555109 .. 2555120 +  -7.2  -2.64872   GATGCAGAGACGGAG                CGCC CTTT GGCG                 ATATTATTGGGTCCA
  Nwi_2336   5  50 399 2555264 .. 2555280 +  -7.3  -2.62616   TCGAACCTACGACCC              GCTGATT AAG AGTCAGC              TGCTCTACCAACTGA
  Nwi_2328   6  61  69 2547256 .. 2547270 +  -6.4  -3.77464   AGGCGGCCTGCAGGT               GATGCT GCA AGCGTC               TTTGGTGGATGGTCT
  Nwi_2321   7  84 201 2541089 .. 2541122 + -16.3  -2.62396   GGAATCGATCACGTT     C-ATGGTTTTGGATCG ATT CGATCCAAAACCATCG     TGATCTAGCACGATC
  Nwi_2307   8 100 102 2525067 .. 2525099 + -23.7  -4.47049   GATCGATTTATCAAA      GTCCTTCACCGTTTC ATG GAAACGGTGAAGGAC      TTTATCTTTGTGTTT
  Nwi_2291   7  57 410 2505410 .. 2505430 +  -8.2   -3.1478   CGGCTGATCCTCCCG            GCGGTCCT GAGAA AGGCCCGC            TATTGCTACGCTGGT
  Nwi_2288   3  54 143 2502997 .. 2503043 +  -4.3  -3.76125   CACGCCCGCATCGGG CTGA-CTGGCGAAGGCGGCGACG ACG CGACGG-GCGTGCGCCAGATCGG TTTCGGTTGGCGTGA
  Nwi_2280   4  60  30 2491377 .. 2491418 +    -3  -4.12416   CTGAGCGTTGACCGC GAAGCCGATGCGGC-A-GCT TAAC AGCGTCGCCGCCTCTACTTC TTGTCTTTTGTTGTT
  Nwi_2274   1  62  23 2479313 .. 2479331 +    -8  -3.61894   CTGATCCGCCGTCAA             GCCGTGCC GCC GGCGCTGC             TTATTCGGCCGGCTT
  Nwi_2267   6 100  98 2471577 .. 2471621 + -28.1  -2.96366   GTCTCAACCGGGAAA TCCGGGAGCCCCGCTTCTGAT GGA ATCAGAAGCGGGGCTCTTGGG CTTTGATTGGATGTA
  Nwi_2261   8  66 259 2463102 .. 2463119 +  -7.7    -3.727   CGCCAGCAATCTCTT             TCGCGAT CCTG ATCGCGG              TTTCCGTCTGCTCCG
  Nwi_2252   5  49  -5 2449616 .. 2449628 +  -4.1  -3.35679   CCGACCAACAAGAAC                CGATG ACC TATCG                TTCTCGCTCAGCGCG
  Nwi_2243   9  62 100 2440870 .. 2440906 + -10.1  -2.63913   CAGAACATAAAGACA    GGGTCTCTCCCCGTTTC CAT GAAGCGGTGAAGGACTC    TGATGTGACGTACTC
  Nwi_2225   2  46 124 2420338 .. 2420358 +  -4.6  -2.91322   GTGTCTGGCGAGCCT            GTCCAGCG CCAGT TGCAGGAC            TACTTTCGCCGATCT
  Nwi_2225   2  46 386 2420600 .. 2420622 +  -2.5  -3.34398   CGCGGCGTGAGATTC           CCACGCGTG AAATC CGCGCGCAG           TCTTTCGCCGGCCGC
  Nwi_2219   6  60  -7 2414192 .. 2414220 +  -3.7  -4.07885   TGGCCAGTTACGGAG        TGCGATAGCGCTC GAA GGCCGCTAGAGCA        TTTTCCGGCGAAGTG
  Nwi_2198   3  52 -29 2392850 .. 2392865 +    -6  -3.02511   CGCAACGGCGTTTAC              GGACGC ATCA GCGCCC               TGTTCCGAAAGTGAA
     groEL   6 100  33 2386958 .. 2386977 +   -15  -4.77757   TTCACGAAATGCAAA            CCCCGGCA GCGA TGCCGGGG             TTTTCATTTTTACAA
  Nwi_2186   5  76 105 2381929 .. 2381967 +   -13  -3.10236   TGTTCAGGAAGATCG   TCGGCGATCCGAACGCGC CGC GCGCGATCGCCTCGTCGG   TGTTGGCCTTGAGTT
  Nwi_2181   0 NONE
  Nwi_2177   8  58  83 2375327 .. 2375341 +  -3.4  -4.02719   TCTTCGCCAACGCCT               GCGCGG AGC CTGCGA               TTTCGTCTTTGCTGC
  Nwi_2174   6 100 275 2372736 .. 2372762 + -19.6  -3.21099   CTTCTAGAGCATGAT         CCCGAAAAGTGG AAA CCACTTTTCGGG         TTCATGCTCCGGAGA
  Nwi_2170   4 100  58 2369713 .. 2369751 + -13.8  -4.57073   TCCCCAGACCGGCTC   GCGCGCGGCCAGCCTT CCCCCAA GAGGCTGGCCGCACCC   TTTTTGGGAAAGCTG
  Nwi_2164   9 100 211 2363281 .. 2363305 + -18.6  -4.21908   GAGCGCAAACAAAAA          GGCGCCGCGA GGCTG TCGCGGCGCC          TTTTGAATGATCATC
  Nwi_2153   5  63 373 2352525 .. 2352552 +    -9  -3.18264   ACATCGATTGTTTTC        CTCGCGACGTGC TCAA GCGCGCGGCGAG         TTGATCCGTCGCGGC
  Nwi_2149   6  55 191 2347730 .. 2347756 +  -5.7  -3.53012   TTCCGCCGGGCCGCA        GCACGTCGGACG TGAA CG-CCGCCGCGC         TTTCGACCAGGCCCA
  Nwi_2141   3  59 130 2337891 .. 2337901 +  -2.4   -4.1899   AACGGCCCTCCTCAT                 GCGC GAG GCAC                 TTTTCGATCCAGTCG
  Nwi_2134   6  73   4 2333249 .. 2333294 + -13.2  -2.70932   AACGGCGAATGAGGC GCAAGCCCCAGGCCCCGCCCGG ACAG CCGGGCGGGGC-TA-GGCCAGC TCGTTGCAGCCGACA
  Nwi_2110   5  53 194 2306411 .. 2306421 +  -4.6  -3.53811   CATCGGCTCTTCGAA                 GGTG ATC CGCC                 TTTCACCAGGGTCGA
  Nwi_2103   6  68 387 2301251 .. 2301263 + -10.5  -3.24924   CGCGTCATCCGTGCC                GCCGG TGC CCGGC                TCTTCTACCTGCCGA
  Nwi_2087   8  64 434 2285732 .. 2285762 +  -9.1   -3.4285   CGGCTCGATGAAATA       TGAGAGCGTCA CCTTCATCA TGACGCTCTCG       TTCTCAATTCGCTCC
  Nwi_2073   3  47  29 2272811 .. 2272827 +  -4.3  -3.23274   CGAGTTGGCTCAAGA              CGCGCAT CCA ACGCGTG              TTCCATTGTCGGAAC
  Nwi_2073   3  47 192 2272974 .. 2272996 +  -4.7  -3.07233   CGCGCAGCACGACAA           TGCGGGTCG CCACC CGCACCGCA           TGTTCAGGATTATGC
  Nwi_2062   1  40 337 2252299 .. 2252309 +  -2.4  -2.87527   TGTAGGCGTTCCATC                 CGGC GAC GGCG                 CTTTCCTGATAGGTC
  Nwi_2047  11  70 460 2236480 .. 2236513 + -11.7  -2.70932   GTGATGCCGAGACGG     TGATGCCGAACGCTG ACGC CAGCGCCCGGTATCA      TCCTTCCAACACCGG
  Nwi_2036   4  60 -16 2226961 .. 2226971 +  -3.2  -4.10161   CCAACCTGTCGGATA                 TCGT TTC GCGA                 TTTTAAAGCATGATC
  Nwi_2028  10  64 405 2220439 .. 2220487 +    -3  -4.26344   TGCGGCACCTTGGCT CTGATGCGTTGACCGC-GCGGCGC CCA GCCCCGCAGCGG-CGCCATATTGG TTTTGGTCCAGGTCT
  Nwi_2019   4  95 465 2210907 .. 2210946 + -18.2  -2.55074   CCAGACAACCATTTC  TAGAGCATGGTCCGATTCA ACT TGA-TCGGATCATGCTCTA  TGACTTGCGCTTGCG
  Nwi_2004   3  51 306 2192423 .. 2192451 +  -4.3  -3.55444   ATGAAACCACCAGAA        GCCACAGCGCGCC ATC GGCGCGGGCTGAC        TTTGCCACATCGACC
  Nwi_1994   3  47  -9 2182594 .. 2182611 +  -5.6  -2.72379   CGAGAGCCTTTCCGC             CTCTGA CTGAAC TCAGAG              TCCTTCACCGCTTCG
  Nwi_1988   6  49 -27 2175821 .. 2175834 +  -3.7  -3.41602   CTCGCCCAAGCATCC               GCAGC AAGC GCCGC                TTCTCATCCCATGAA
  Nwi_1988   6  49 266 2176114 .. 2176131 +  -6.3  -2.77013   TTCCCTGTGCTCGCC             CTGGAGA ATGA TTTCCAG              CTTCTTCAGCGGATG
  Nwi_1972   2  43 -58 2160740 .. 2160790 +  -4.7  -2.62184   CGGAAGCCAAGCGGG TCGAGCTAGGTTTATCCTGGGACG ACAT CATCCTGGGA-GACTCTTGCTCGA TCATCTGAAAGCGGC
  Nwi_1972   2  43 240 2161038 .. 2161068 +  -3.9  -2.74012   GATGAGCCGGTTGTC      GTTC-TGCGCCGGC ACCG GCCCGGGCACGAGC       TGGTTGGCCTCCTCG
  Nwi_1949   7  60 260 2142459 .. 2142479 +  -7.5  -3.63515   CTTCCAGAGGTTGCT            CGACTGCGG CTT CTGTGGTCG            TTCTTCCGGCTGGCA
  Nwi_1932   7  64 352 2118647 .. 2118688 +  -9.7  -3.03104   GCGGCGCCTACGCGC TAGAGTCTTT-CACCGCTTC ATG GAAATGGTGTAAAGATTCTA TCATTATGTTTTGAC
  Nwi_1925   2  47 424 2111945 .. 2111964 +  -4.9  -3.07233   TTCAAAGTTTAACGA            CCGGACC CGCGGC GGTCAGG             TCTTGCGGCTTATCC
  Nwi_1911   3  49 445 2097428 .. 2097455 +  -6.3  -2.72144   GCCGAGACCGAGCAG        CGGCGACAGC AGCTTGAAC GC-GTCGCCG        ATTTCGGCCACCTCG
  Nwi_1905   4  54  57 2092272 .. 2092292 +  -6.8  -3.06796   GGACGACGCGAAGAA            TGGCCCGA CCAAC TCGCGCCA            TTCGGTAAAATCCGA
  Nwi_1895   3  45 144 2076843 .. 2076857 +  -5.6  -2.52543   CTTCCCGGATCGAGT               TCTCCG CAG CGGCGA               TGACTTCAGCAGGCT
  Nwi_1889  10  57 120 2072184 .. 2072194 +  -8.2   -3.1352   CGCATCTCATTGCGC                 GCGG CTC CCGC                 TGTCTTGCGTTCAGC
  Nwi_1845   4  64 393 2024391 .. 2024415 +  -8.4  -3.44051   CTTGGCGAGCGCCGC          GCGGGCCACG CGAAA CGCGGCGCGC          TTGTCATCCTCGCCG
  Nwi_1841   4  60 -58 2016043 .. 2016084 +  -7.1   -3.5393   ATGAAGTTCGCATTC TTCCGCCCAACCGCGTCCAG ATC CAGGGC-CGGCTGGTCGGCA TTTACCGCAAGTACT
  Nwi_1832   8  54 183 2005646 .. 2005663 +  -7.7   -2.8294   CCCGAAAACCTTAAG             CCGTGCTG CTC CAGC-CGG             TCCTTGTAGGCGGTG
  Nwi_1828   6  45  86 2002136 .. 2002146 +  -3.2   -3.2396   GCCAGACATCGTCGA                 TCCT GTA GGGA                 TTGATACTGGTGATT
  Nwi_1810   6  58 325 1984878 .. 1984894 +  -3.5  -4.07568   TGCCGAGCATCGCCT              GCGCCTG ATG CTGGCCC              TTTTGCGCCGCGAGG
  Nwi_1802   6  64  45 1975897 .. 1975909 +  -9.1  -3.40522   GTCAGGCTGGCCCGA                GCGAG AGC CTCGC                TTCTGATGAAACGAT
  Nwi_1793   8 100  23 1965569 .. 1965599 + -20.6  -3.78004   CGCCATCTCAGCCCA       TAGCCTCGCTTCTG ATC CAGAAGCGGGGCTA       TATTTGTTGTGCTGG
  Nwi_1782   4  47  72 1952381 .. 1952408 +  -4.9  -3.03124   GGACGCCTTTCCCTC        CGTCCCATCCGA AGGTC TCCGATG-GACG        TATTCCCCGATCAAC
  Nwi_1782   4  47 316 1952625 .. 1952648 +    -3  -3.48026   CCGACCGGCCGAGGT          TGTCACCTCC TCGT GGAGGATACG           GTTTTTCGATTTCCG
  Nwi_1774   8  69 425 1945773 .. 1945787 +  -8.5  -3.68529   GCGCGGTTTCCCACA               CCGGC CTGTC GCCGG               TTTCCATGCTGAACT
  Nwi_1771   4  82 165 1942569 .. 1942588 +   -10  -4.16943   TTCAGGAAGTTCAAC            GGGTCGAC CGGC GTCGATCC             TTTTCGGATCTCGAA
  Nwi_1765   1  49 358 1937095 .. 1937150 +  -6.2  -2.78463   GTAGAAACCGAAGTT CGCGATCA-CCCGCGCCATACCGCAGG CAAGA CCGGC-GTGTCGCGCGAGATGATC-CG TCTCGTCCGGCCGCT
  Nwi_1746  12 100 255 1914728 .. 1914749 + -17.3  -4.82212   CGCTCAAAGAAAAAA           CCCGCGGCT CTCA AGCCGCGGG            TTTCTTTATTGTTTG
  Nwi_1743   2  44 136 1907612 .. 1907625 +  -2.3  -3.29096   ATTGTAGACAATGTG               CAGAC CGAG GCCTG                TTCCTCCTTGATCGC
  Nwi_1739   6  63 273 1902074 .. 1902089 +  -7.5  -3.75153   TGATCGCGGCCAGCA              GCGCG CCGTGC CGCGC               TTTCCATTCGGCGAA
      lipB   8  58 158 1891694 .. 1891704 +  -5.4  -3.68222   TCTGGTAATATCTCT                 TGTC GAA GACA                 TTATTGACGTTGAGC
  Nwi_1720  12  69 390 1881853 .. 1881865 +  -9.1  -3.68827   GCCGCTCACAGCGGA                GGCGA AGC TCGCC                TTTCCCTGCTCGATC
  Nwi_1714   8  75 285 1870528 .. 1870559 +  -9.4  -3.84406   CGATCTCGTAAAGTC      TCGCCCGCA-GCATG TCC CAGGCCTGCGCGCGA      TTCTTGTGCTGCGAG
  Nwi_1707   3  70 454 1861913 .. 1861948 + -11.8  -2.71712   ACGATACGAGCCTTC    GGAAATCGCCGCGCCA GTTC TAGCGCCGCGATTACC     CTTTCCGCCGACGCA
  Nwi_1702   7  58  60 1857970 .. 1858010 +  -7.4  -3.34344   CCAGATCGCGCAACT CGCGGCGCAGCGGCTCGGG CATC TCTGCGACGCT-CGCGGCG  TTGCTTCCGAGGTCG
  Nwi_1699   6  71 450 1855164 .. 1855178 +   -10  -3.53012   AGCCCCCGATGCGCG               CGACGA ATC TCGTCG               TTTCCCGCCCCCGGC
  Nwi_1694   6 100 244 1846599 .. 1846623 + -18.6  -5.09762   CCGCGCACGACAAAA          CGGCCGGCAC ATTAC GTGCCGGCCG          TTTTGTTTATTCACC
      ksgA   4  49 128 1836066 .. 1836076 +  -5.4  -3.02144   TATCCCGGTTGATGA                 CGAT GTA ATCG                 TATTCGGCCCAGTGG
  Nwi_1673   6  81  45 1824988 .. 1825006 + -11.8  -3.68435   TCCGGTTTTGACGGG             TCGAAAGC ATG GCTTTCGA             TGTTGTTTTGACGCG
  Nwi_1658   8  47 395 1806024 .. 1806047 +  -5.2  -2.75844   CCTTGTAGTCCATTT          CGGTGCCG AGCAGATA CAGCACCG           CTTTGGGGTCGACCA
  Nwi_1658   8  47 399 1806028 .. 1806048 +  -2.3  -3.59979   GTAGTCCATTTCGGT            GCCGAGCAG ATA CAGCACCGC            TTTGGGGTCGACCAG
  Nwi_1654   2  55 297 1800076 .. 1800097 +  -5.8  -3.53444   GGCGAGATCGTGCTC           GCTCACGC CGCCGC GCTTGAGC            TTTCCCGCCAGATGA
  Nwi_1650   7  58  50 1795315 .. 1795342 +  -9.1  -2.75064   CGTGAAGGCAACGTG        TCATGGCCGGC ACATAA GCCGGGCGTGA         TGATTCAATCAAACC
  Nwi_1650   7  58 286 1795551 .. 1795568 +  -3.3  -4.07687   TCCCGTTCAGCGCTT             CCGGCTCG ATC CG-GCCGC             TTTTCGCGGCAGCAT
  Nwi_1644   3  69 446 1787474 .. 1787488 +  -8.5  -3.70902   GCGACCGCGCGACAT               CGGCG GCGAG CGCCG               TTTCCATATAGGCGC
  Nwi_1639   5  66 267 1782518 .. 1782534 +  -2.1  -4.67641   AGACTCCAGGCGTCA              GCAGCCG CGA CAGATGC              TTTTGATTTTGCGCT
  Nwi_1636   2  43 226 1780272 .. 1780282 +  -3.2  -3.01831   GATCTTGGGCATAGC                 CGTT ACC AGCG                 TGATGTTTTTCGGCA
  Nwi_1636   2  43 433 1780479 .. 1780489 +  -3.2  -3.05816   TCAGCTCGATGCAAA                 GATC AAA GGTC                 TTGAGTCCCAGCTCG
  Nwi_1613   9  56 444 1761971 .. 1761993 +    -7  -3.28497   TGGCACTCTGAATTG          CCTGCACGG CCAATC CCG-GCAGG           TTCGCTTTCAGATCG
  Nwi_1603   4  66  10 1750752 .. 1750787 +  -6.8  -3.84451   TTCTGATCACCGGGA    ACGGCAGTCTCGCC CAAAAACA GGTGAGACTGCCCC     TTTCGCTTTCAAGCG
  Nwi_1598  11  62 268 1748066 .. 1748088 +  -2.1   -4.2558   TGCCGCGATTTTCAA          CCAGATCGTAT TCA AT-CG-TCTGG          TTTTCGTCGAGGGTG
  Nwi_1592   8  78 265 1740828 .. 1740841 +  -9.5  -4.00348   CCAGTTCGCATACCT               CGGGC GATG GCCCG                TTTGCTTCGTTCAAC
  Nwi_1586   5  79 366 1732574 .. 1732594 + -13.9  -3.14647   GAAGATCTCGGTCGC            CCGGCGCGC CTT GCGCGCCGA            TTCGGTATCGTAGCT
  Nwi_1571   7  51 124 1720282 .. 1720302 +  -2.5  -3.64703   CTCTTAATTACCAAG            CTCAAGAAA CGC TATCCTGAG            TTTGACTACCGGCGA
  Nwi_1541   6  53 195 1687822 .. 1687840 +  -8.1  -2.57243   GATCGGGAAATTCCC            GCCGG-CG GTCG CGTCCGGC             ATGTTATCGTCATCC
  Nwi_1536   2  87 382 1683945 .. 1683971 + -16.7  -2.72344   GGGTGGTGCGCAAAG         GACGACCTCGA CATTA TCGAGGTCGTC         TGCTTCGGCCTCGCA
  Nwi_1530   4  49  28 1671618 .. 1671632 +  -4.2  -3.33696   TGAAGGCTCCCGCCT               CCCG CTTTTGA CGGG               TTGCTTCAGCCCAAC
  Nwi_1525   5  61 159 1665541 .. 1665566 +  -5.4   -3.7941   GCGAATCCCATTTCG         TGCGTGACCA CAAGCA TGGTCATGCC          TTCTTCTGCCAGATC
  Nwi_1518   8  64 342 1653019 .. 1653031 +  -3.3  -4.33203   CACAGCAATCTCACT                TCCGG GAA CAGGA                TTCTTTCTTGTCTTG
  Nwi_1515   1  46 182 1649434 .. 1649477 +  -4.4  -2.87622   GCGAGGTTGGAGGCA TTCGCGACCCGCGCCG CCTGGGCCATTT CCGCGAGGGCCGCGAG CTTCTTCTGCGAATC
  Nwi_1512   9  55 334 1643510 .. 1643528 +    -3  -3.80014   AAGCGGTCGCGCAGC             TCCGCGGC AAA GCTGTCGA             TTTCATCATCGGTAT
  Nwi_1503   4  62 -29 1632536 .. 1632546 +  -2.4    -4.371   AAGGATAACGGCATC                 GCCG TCG CGCC                 TTTTAATCTGATAAA
  Nwi_1492   4  59 136 1623358 .. 1623371 +  -2.3  -4.14472   ACGAAATGGACGATC               GCATG AAGA CAAGC                TTTTGCGGGTCTTCG
  Nwi_1487   9  68 233 1619717 .. 1619740 + -10.9  -2.88321   ACGTACAACGAAAAA          GCCCGCCAG CGTGAA CCGGCGGGC           CTTTGCCTTATGGAT
  Nwi_1469   5  49 466 1602640 .. 1602662 +  -3.3  -3.53811   GAGGAATATCCCCCA           TACGCGCAG GCCGG CTGCGGGAA           TTTCAGGCGCGTCCG
  Nwi_1457   4  64 173 1591045 .. 1591063 +  -4.4  -4.16016   TTCATTGCCACAGCA             ACGCCCAG CGC CTCGGCGA             TTTCTTCGCGCGTCG
  Nwi_1440   7  75 439 1569592 .. 1569614 + -10.6  -3.65522   GCGTGCCGGCCTTGA           CGCCAAGC ATCGCGC GCTTGGCG           TTATTGGAATAGGTG
  Nwi_1428   8  56  40 1555493 .. 1555516 +  -2.3  -4.08216   GCGGGTCCTTTGACC          GCGCTCCCGG ATTAC CTGGGTG-GC          TTTTCCGGCCCGTCA
  Nwi_1424   5  47 445 1552059 .. 1552072 +  -2.3  -3.57263   AACGACCGGGTCAAA               TAGGG CCGG CCCCA                TTTGCGCGTCCCCGT
  Nwi_1415   6  53  74 1542672 .. 1542689 +  -4.8  -3.53012   CCGCTTCAGCGCCGG             CGTCTG CTTCAC CAGGCG              TTTGGCGCGGGCCAA
  Nwi_1410   4  47 387 1535762 .. 1535777 +  -4.6  -3.01924   CGTGAACTGTAGCGG              GCCGAT CCCG AGCGGC               TGTTCCAGCGCCATC
  Nwi_1351   7 100  28 1488925 .. 1488942 + -14.1  -4.27467   CTGAGTTGAAAGAAG             GGCCGGC GCAA GCCGGCC              TTTCTTACGTTGTGC
  Nwi_1337   2  93  26 1467059 .. 1467077 + -13.1  -4.12456   GCGCCGAATGGCAAA             GGCCGGC ATCGC GCCGGCC             TTTTGAGCATGATCT
  Nwi_1332   8  53  38 1463138 .. 1463162 +  -4.9  -3.53091   TCCGCGGCGGGCGTT          CGGCTGGGA AAACAAC TCGCGGCCG          TTTGCAGAAAGCGAT
  Nwi_1332   8  53 424 1463524 .. 1463536 +  -4.8  -3.63515   CTCATCGCGCGCGGC                CGGA GTGAA TCCG                TTGTTGAGAATGGCC
  Nwi_1314   6  68 387 1447218 .. 1447230 + -10.5  -3.24924   CGCGTCATCCGTGCC                GCCGG TGC CCGGC                TCTTCTACCTGCCGA
  Nwi_1309   7  52 173 1443019 .. 1443037 +    -3  -3.68256   GCGAAGCTGTGGCCG             TGCAAGCG GGC CGTCTGCG             GTTTTTTGCTGACGA
  Nwi_1295   5  53 113 1430867 .. 1430889 +  -4.9  -3.57462   GGATCGATGATGAAT          CGATCGGGCT CTGA AGTCC-ATCG           TTTGCAGATGAACTC
  Nwi_1295   5  53 182 1430936 .. 1430947 +  -4.4  -3.55814   TTGAGCGTCTTCAGC                CTTC GACC GAAG                 TTGTATGCCTTGATG
  Nwi_1292   2  53 447 1426368 .. 1426390 +  -4.9  -3.57462   GGATCGATGATGAAT          CGATCGGGCT CTGA AGTCC-ATCG           TTTGCAGATGAACTC
      recA  12  69 411 1414137 .. 1414187 +  -6.1  -4.13654   CGTCCGGCTTGCGAT CATTCATCTCACTTCCTTCTCTC ATGGC GAGAGAGGGAAGGGAGTTCGGAG TTTCTCGTTTCCGAG
  Nwi_1269   3  52 440 1402266 .. 1402285 +  -6.4  -3.07787   GTGGCGAAGTCGGCG            CGTGCC TTGGTGTC GGCACG             TCTTGCAATCATCTT
  Nwi_1256   4  64 -66 1387378 .. 1387421 +  -5.3  -4.07568   ATTCCCAAAAAGGAA TCCAGTCGCTGGCG-GCG-TGC CGC GCTTCGCCCGCCAGC-ATAGGA TTTTCGCCAGGAAGG
  Nwi_1241  10  64 170 1367019 .. 1367034 +  -4.6  -4.15222   ATCCCGCCGTTTGCA              TCCCGC GCCG GCGTGA               TTTCTTCCGAAAGCT
  Nwi_1225   9  69 158 1349290 .. 1349325 +  -6.1  -4.18908   GTGGCATCTGCGGGG   GGACTCCGGCGCGCGTC GGTT GTCGC-CGCCGAA-TCC    TTCTTTTGCGAATCT
  Nwi_1216  11  64   9 1337561 .. 1337575 +  -6.4  -3.87583   GGGCTGATTGCATTC               TGACGT CCC GCGTCA               TTTGCGTTTCAGTTT
  Nwi_1210   6  69 367 1331261 .. 1331288 +  -8.4   -3.6502   TGCGCCGGTGTCAAT        GATCATCGGCGT CTTC ACACCGTTGATC         TTTGCATGCAGCGTA
  Nwi_1203   6  83   6 1314438 .. 1314453 + -11.8  -3.82202   CGCGGTGTGATGCAG              GGGCCC TTCG GGGCCC               TTGTCTTTCCGGATA
  Nwi_1199   7  69 291 1309681 .. 1309696 + -11.8  -2.66451   CTTCGTGCCATGATA              CGCCCG CTGG CGGGCG               TGAATTTGACTGCAT
  Nwi_1153   4  64 172 1266030 .. 1266040 +  -3.2  -4.30559   ATGAGCTATCCGCGA                 TCTC TGC GGGA                 TTTTCGGATTTTCTT
  Nwi_1147   9  86 339 1259662 .. 1259680 + -14.6  -3.18912   CGACGTATACGCCTC             GCTCACGG GCG CCGTGAGC             TTGATCGATCCGTCC
  Nwi_1138   9  66 232 1250909 .. 1250932 +    -8  -3.75024   AGGGCGGGAGTTCGC          CGGGACCGCG CGGG CGCGGTGGCG           TTCTTCGTGATAAAG
  Nwi_1129   6  53 383 1242764 .. 1242780 +  -2.1   -3.8211   CCATGAACAGCTTGA              GGTCCTG TTC CCGGACG              TTCTTCTGCATGAAG
  Nwi_1113   7  65  -6 1224502 .. 1224546 +  -4.2  -4.29396   AAAGATCTATCGGGA CG-AATAG-GGCGGCTGCTCCG GCG CGGGGTCGCGGCCTCTATAGCG TTTTCGTCGCTGGTT
  Nwi_1107   6  84 110 1220493 .. 1220543 +  -2.1  -5.42259   GAAAACGCGTCAGAA CATAA-AGATAGAGTCTGGTTCAAC TGC GTTGAAACAGACTC-GTCGCTTATC TTTTTTTGAGCATGA
  Nwi_1093  11  69  46 1203825 .. 1203836 +  -5.8   -4.3208   GCTTCAGCAACTTCG                GGCT GACG AGCC                 TTTTGAGTTGTCCAC
  Nwi_1089   1  51  11 1198621 .. 1198632 +  -4.4  -3.32819   ACTGAGGACGTGCTT                CGTT CGAA AACG                 TTATAGGGATGTCTG
  Nwi_1083   8  62 409 1188408 .. 1188418 +  -8.2  -3.63515   CCCGTACTGACAAGG                 CCCG TCT CGGG                 TTCTTCGAGATCGGG
  Nwi_1079   3  52 344 1185547 .. 1185561 +  -3.5  -3.76413   GGGCACTTCGGATGC               GCCGT TCAGC ATGGC               TTTCAGCTTTTCGGC
  Nwi_1066   4  53 190 1167815 .. 1167825 +  -4.6  -3.53224   AGGTCGAGGATCATG                 CCGG GCT TCGG                 TTTGCGCCACGGATG
  Nwi_1062   9  56 263 1162917 .. 1162944 +    -7  -3.21806   GTTGACCGCGAGCCA        GATACGGCCCTTC GAT GGATGGCCG-ATC        TTCGCTGTTGGTTGC
  Nwi_1032   6  56  91 1127733 .. 1127746 +  -2.3  -4.05208   ACGATTGCGGTGCGA               GGCCA CCGC TGGGC                TTATTTGATCTGGAT
  Nwi_1025   3  68  67 1122794 .. 1122826 + -11.3   -2.9348   ACTTTAGTTTGCGGA      GCATGGTCCGATTTA ACT TGATCCGGACCATGC      TCTATGACGTTTCCA
  Nwi_1021   7  56  86 1119193 .. 1119216 +  -6.6  -3.36878   TCATTCAGGCATGGT          GTGGCGAGGC TGGA GCCTTCCCGC           TTCTGAGTGGATCAG
  Nwi_1000   7 100  14 1097040 .. 1097066 +  -8.7  -4.96848   AGCGTCACAGGCGAG         CGATTGCCGGG CTTGA TCCGGCAATCC         TTTTTCTGTGAGAAA
  Nwi_0989   6  79 135 1082816 .. 1082857 +  -5.2  -4.74103   AAACAAAGAAGATAA GCGGCGAGTCT-GGTTCAA GGGAA TTGAACCCAGACTCCAGGC TTTTTCGGTTGGGGC
  Nwi_0984   3  80 114 1079057 .. 1079070 +  -9.5  -4.20868   TTGATTGAATCAGAA               GCCGG ACCT CCGGC                TTGTTGTTTTGACGC
  Nwi_0975  13  68  20 1070886 .. 1070904 +   -11  -2.90075   CGGCCGTTTGGCGGT             CGCGTCCA CGA TGGATGCG             TCTGATTCAACGCAG
  Nwi_0964  12  63 183 1061491 .. 1061534 + -10.3  -2.71791   AAAACACTATAAGAT CCGCGAGACGG-ATCCGGAT GCATG ATCCGAAAACCGTCTCGCGC CTTTCAGCAAGGGGT
  Nwi_0954   7  70 395 1049015 .. 1049028 +  -3.7  -4.56597   TGGCCTGAACGATCT               GCTGC CAGA GCCGC                TTTTTCAGCGGAGCC
  Nwi_0932   5  46  48 1022110 .. 1022129 +  -2.1   -3.4582   TTTGGCGTTTCTTTT            GGCGATTG AGCAA CGA-CGCC            TATTTCATCACCTCG
  Nwi_0920   8  93 113 1007572 .. 1007620 + -11.9  -4.25848   GCTTGATCGGACCAT GCTC-TAGAGCCTCGCTTCTAA TGGAAT TTAGAGGCGAGGCTCCATGATC TTTTCCTGACGCGTT
  Nwi_0906   3  48  13  987170 ..  987190 +  -5.3  -2.92463   TGATGATGGGTGAAG            GCGCGGAGA GAA TCCTCGTGC            TGTCTGAATGATGCG
  Nwi_0903   5  51 139  982885 ..  982926 +  -4.1  -3.54424   ACCGTAGAAGGTGTC GGCCGTGTCGGGCGCGTTG GGCG CGTCGCGCAGGAAGCTGCC  TTTGAACAGGTAGGC
  Nwi_0903   5  51 273  983019 ..  983045 +  -2.2  -3.64703   GTTGGCCGGCGAAGT         TGCCGGATCG GCCGGAA CGGTCCCGTA         TTTGCGTGCCGCCGA
  Nwi_0888   4  56 273  967858 ..  967873 +  -4.6  -3.66356   GTCAGCGCACATCTG              GAGCGG CCAT CCACTC               TTTACCCTTGAGCAT
  Nwi_0883  10  66 314  960882 ..  960898 +  -2.2  -4.65895   GTTGGGCTCCGGACG              CGGCAA ATGAC TTGCCA              TTTTTCCCTGCCCAG
  Nwi_0872   5  52 145  943709 ..  943723 +  -6.4  -3.10464   CCTTAAGGTCGCGGG               CGATCG CCC TGATCG               TCTTGCCCTTGATGA
  Nwi_0864   6  61 225  937768 ..  937782 +  -6.4  -3.77464   AGGCGGCCTGCAGGT               GATGCT GCA AGCGTC               TTTGGTGGATGGTCT
  Nwi_0827   9  60 188  910394 ..  910410 +  -3.6  -4.08064   GATCGTCAACAATGC              CGATCC ATGTG GGTTCG              TTTTGCACGAGCGTT
  Nwi_0813   5  56 463  899157 ..  899185 +  -4.6  -3.75053   GACCCCCCTCCGCAA       ATTGTCGGCTACT GCAA AGT-GCCGACAGC        TTATGTTCATGTCTG
  Nwi_0804   8  81 431  891373 ..  891385 +  -9.1  -4.30177   GCGAGCCTGTGGCGA                CGCTG GTG CAGCG                TTTGTTGGTGTCGTC
  Nwi_0793   8  66 149  882021 ..  882044 +  -6.6  -3.95584   TCGGAGCAACGAGGA          TCGCGCAGTGC TTG GC-CGGCGCGG          TTTCGTTGATCGCAA
  Nwi_0786   9  60 276  875526 ..  875538 +  -6.9  -3.60792   CTGGGATTTGAGTTC                GGCCT CGC GGGCC                TTTGCCGCTTCGGCG
  Nwi_0780   3  47  50  870576 ..  870590 +  -4.2  -3.17456   GATTGGATTGTTGAT               GAGTCG ATC TGGCTC               TTACGTCCTTTGGTT
  Nwi_0768   2  59 120  853181 ..  853223 +  -9.1  -2.91429   AAATGCCAGAACAGG CTTA-GCCGGTGCAGGCGCG AGAC CGCGCCTGGAGCGGGATGAG TGTGTAGCGGTTTTC
  Nwi_0755   8  95   3  841205 ..  841253 + -13.4  -3.99374   TCCGACGCGCTGAAC GCCAGAGAGCATCTCGCTTCTGAT TGA ATCAGGAGTG-GA-GCTCTCTGGA TTATTGTTGGTCGGG
  Nwi_0743  10  60  -4  829871 ..  829916 +  -2.8  -4.20868   CGACCGCGTCGACGC AATAGAGCCTTTTCGCTTCTGAT GTA ATCAGAAGCG--A-GGCTCCATA TTGTTGTTTTGACGC
  Nwi_0730   6  73 319  818025 ..  818053 +    -3   -4.7871   CGCGGAAGACGTTGC        CGCTGCCATGGA CCAGT TCCGTGTCGTCG        TTTTTGATACTCATT
  Nwi_0711   9 100 323  793783 ..  793825 + -25.8  -2.68493   CTCTGGGCTCAAAAC GTTGGAGCCTCGCTTCCGAT GGA ATCGGAAGCGAGGCTCCAGG CTGTTTCGTAATGGC
  Nwi_0706   9  63 180  789005 ..  789047 +    -7  -3.64716   CTTCATGAATCGGGC GCGGCGGCG-CGCCTCAGTG TTGAT CACTGAT-CGACGCTCCCGC TGTTTTAGAGCATGA
  Nwi_0688   7  53  72  768272 ..  768315 +  -5.2  -3.37975   GCGGCGTCTCGATGT CACTGACTTCGATGTCACGG ACCT CAGTGTCATTGACCTCGGTG TTATCGATGATGCGT
  Nwi_0675   3  58 349  757177 ..  757207 +  -6.7  -3.53091   GTCATCGTCCGCAAG       CGCATCGGCCGAC GCCTG GGCGGCCAATTCG       TTTCGCGCGAAAGAT
  Nwi_0669  12  58   2  751015 ..  751046 +  -6.6  -3.59583   CGGCTTTACACTAGA      GCATGACCCGA-TCA AGT TGAATCGGACCATGC      TTTAGAAATGGTTGT
  Nwi_0669  12  58 390  751403 ..  751413 +  -6.8  -3.34043   GCCAGGGTTCGAGGT                 TGGC ATC GCCA                 TTATGGCATGATCGG
  Nwi_0669  12  58 457  751470 ..  751488 +  -3.1  -4.02817   ACCGGATTCAACGAT             CGTCTTC GCACG GGAGATG             TTGTTGTTCTCACGA
  Nwi_0640   2  47 228  721027 ..  721044 +  -3.3  -3.33583   AGGGAAAGGGATGCT             TGCGGCG CTCC TGCTGCG              TTCTGGGCCTGTTGT
  Nwi_0629  14  73  -2  708980 ..  709021 + -11.2  -3.38754   CAGGTCGGCGCGAGT TAGAGCCTTTCCGCTTCTGAT GGA ATCAGAAGCGG---GGCTCTA TGATTTTGTTTTGAC
  Nwi_0624  13  87 461  705003 ..  705046 +  -6.8  -4.98531   AACGGCCTGAATCTT TGGCTA-GAGTCCGTTTCAAC TGC GTTGAATCAGACTCGTCGCTA TTTTTCGTTTGAGCA
  Nwi_0620  14  61 106  700958 ..  700968 +  -5.4  -3.79519   GTGCTTGCGTCAGCT                 CTTG CCA CAAG                 TTTGCTCGTAAAATT
  Nwi_0613   9  65 269  694012 ..  694036 + -11.3  -2.50816   GCCTCGATATGGCCG          GACTGCCGCGG CGG CTGCGGCGGGC          GTTCATCGATCACCA
  Nwi_0592   6  93 177  672130 ..  672162 + -11.3  -4.66609   GCGCCTGATCAAAAA      GAGGTCGCTCCTGAT TGA ATCAGAAGCGACTGC      TTTTTCCCTCGAATC
  Nwi_0581   8  58 132  656823 ..  656838 +    -9  -2.83403   CATCCATCCTCGGCT              CATGCC CGAG GGCATG               CTTTGCTCGAAAACG
  Nwi_0573   2  59 191  650051 ..  650072 +  -8.1   -3.2794   GGCAAGCGCCAGCGC           GATGCC-ATC CAT GATCGGCATC           TTGATGTCGGTGAGC
  Nwi_0565   5  60 398  634225 ..  634243 +  -7.3  -3.62096   GCTTGCGGCCGCCGG             CGCGCGC CTCCA GCGCGAG             TTTCGCGTGCTCCGC
  Nwi_0557   4  47 351  627994 ..  628016 +  -4.8  -3.05384   TCCAGATCATCGAGC           CGTTGCGC GTTCGCA GCGCAACA           TTGACTAGAACCGGC
  Nwi_0552   5  68 314  622209 ..  622221 +  -6.9  -4.08557   AACCTTGAGATAGAC                GTCCG GCG CGGGC                TTCTTGTTTCGCACC
  Nwi_0547  10  71  12  613903 ..  613917 +  -7.8  -4.07568   ATGATCTCGAGACGA               CGCTGC GCT GTAGCG               TTTTCGAGCGAAGCG
  Nwi_0541   6  59 471  608583 ..  608594 +  -2.2  -4.11216   AGAGATCGGCGGCGG                TGCT TTCC GGCA                 TTTTCCAGATGGCCG
  Nwi_0527   6  80 112  586172 ..  586190 +  -9.5  -4.21908   GTCGCAAAAAGAAAA             CGCCCGT GGGGG GCGGGCG             TTTTCCATCGTAGTC
  Nwi_0514   5  80 439  572702 ..  572715 +  -9.5  -4.24948   TGTCATTGATATGCT               CGCGC AGCA GCGCG                TTTTCCATCTGCTCG
  Nwi_0488   4  93  24  543492 ..  543547 + -13.2  -4.19953   TGGACTGTCCGATAA CCGCTGCATGCCCGCTCTCATCCCGC TAGA GCGGGATGAGGAAAAGTGTGTAGCGG TTTTCCACTTCGCTC
  Nwi_0482   6  68 387  539741 ..  539753 + -10.5  -3.24924   CGCGTCATCCGTGCC                GCCGG TGC CCGGC                TCTTCTACCTGCCGA
  Nwi_0466  12  69 152  523518 ..  523548 + -11.1  -3.02144   GCCAGCGTCGTGGTG       TCGCCGAGGCTGG ACGGC TCGTCCTCGGCGA       TCTTGCGCAGGATGC
  Nwi_0463   8  48 229  521187 ..  521207 +  -6.7  -2.57132   CAGGTCACGCTTGAT            GGCGTCGAC GAG GCCGAGGCC            CTTGTAGACCAGCGA
  Nwi_0451   3  58 406  509011 ..  509027 +  -5.7  -3.71607   GGAAGCGACCGTTTC              GCGCGCG TTG CGTTCGC              TTTCCGTAGTCTTGC
  Nwi_0412  12 100  56  461587 ..  461608 + -13.7  -4.54727   CGTTTGGACTTAATG           GAGGCTCCC GCTC GGGGGCCTC            TTTTGGTTTCAGGGG
  Nwi_0397   4  64 465  446265 ..  446292 +  -9.9  -3.14132   TCAGATATCCGAAAT       GG-CGAC-CGCCG TGTC CGGCGCGTCGGCC        TTCCTCGCCGAGCCG
  Nwi_0390   9  60  41  437959 ..  437969 +  -6.8  -3.53012   CTGCCGGTAAGCGGC                 CCCT TCG AGGG                 TTTCCGGGCGAAGCA
  Nwi_0386   3  66   6  431654 ..  431712 +  -9.5  -3.20349   CCGGGAATAAGGTTT CGT-CATGGCCGGG-CAAAAGCGCGAAGG GCG TCTTCGCGCAGACGTCCCGGCCATCTACG TCTTGAGTTTCCAGC
  Nwi_0381   7  83 182  428411 ..  428427 + -13.7  -3.62046   CGTTGGGAAATCGCG              CGCCGAC ATT GTCGGCG              TTCTTGACAAGGTGG
  Nwi_0374  10  68 -12  419553 ..  419571 +  -7.4  -4.07568   ACCGTCCTCCTATAA             CGCCGA GGAGTGA TCGGCG             TTTTCACCCGCGCGA
  Nwi_0370   8  86 188  416912 ..  416938 +   -16   -2.7624   CCGCTCTAGAGCCTT         TCCGCTTCTGAT AGA ATCAGAAGCGGG         TCCTATGATTTTGAT
  Nwi_0365   2  53 447  411884 ..  411906 +  -4.9  -3.57462   GGATCGATGATGAAT          CGATCGGGCT CTGA AGTCC-ATCG           TTTGCAGATGAACTC
  Nwi_0361   7  74 258  409346 ..  409359 +  -2.3  -5.00616   TCGGGCATCGCGCTG               ATCGC ATCG GCGAA                TTTTTTCAGCCAGAC
  Nwi_0351   3  49 -22  393739 ..  393750 +  -5.8  -3.09131   CAGCCATCGGACGCG                CGGT CACG ACCG                 TGTTGGCCTGATTTT
  Nwi_0337   4  46 341  380386 ..  380408 +  -4.8  -2.94099   TATTGAGCATTTCGC           TGAGGCGC TTCTCCT GCGCGTCA           TCTCTGGTCAGCCGG
  Nwi_0337   4  46 474  380519 ..  380538 +  -5.6  -2.66316   GCGGCGGCGATGAAC            GGCGACGT GGAA GCGTCGCG             TGGTGTCGTCGAGCG
  Nwi_0334  12  61 161  376306 ..  376316 +  -5.4  -3.82218   AGCGGCGACGAAATG                 TCGA CGA TCGA                 TTTGGTCATCTGAAT
  Nwi_0328   6  59 311  369140 ..  369153 +  -8.1  -3.23853   CCTTTGCGAGGCGGC               GGCAG CGTT CTGCC                TGTTGCTTCAGAAAC
  Nwi_0317   6  47  53  355637 ..  355651 +  -4.2  -3.20832   GGGGCTGGATCAGGA               GCCC GCTTTCA GGGC               CTTTTCGATTTCCGG
  Nwi_0313  11  63 351  351711 ..  351743 + -10.6  -2.71593   CACGCTGCCCAGATG     TCCG-GCGGTCTTCC CTTG GGAGGACCACGCGGA      TCAGTTTCTCGATAT
  Nwi_0309   1  43 369  349982 ..  349995 +  -3.8  -2.85699   AAGCTCGCCTCAATC               CGCA TCTGGT TGCG                ATTTAATGAGTCGAT
  Nwi_0295  11  71  -8  336309 ..  336321 +  -7.7  -3.94846   CGGCCGGACCGGCCG                GTCTC TTA GAGAC                TTTCGGTTTTGATAG
  Nwi_0292   5  79 205  333294 ..  333308 + -12.8   -3.2056   CTGCGGAGACAGCGT               GCGGCC GAT GGCCGC               TTCCTGCATGTCGCT
  Nwi_0281   4  74 284  317066 ..  317084 +  -8.1  -4.10161   CTCGCGGTAGCCGGC             CCAGTGC CGGGC GCGCTGG             TTTTCCGGAATGATC
  Nwi_0257   7  60 130  289343 ..  289357 +  -7.1  -3.59946   GGTGCATGGCATGCG               CCGCA AGGCG TGCGG               TTATCTCGTTGAAAA
  Nwi_0251   3  64 395  282480 ..  282530 +  -6.6  -3.85698   ATCGATATCCGGATT TTGCTTTCGGAAGCAGCTCACCGC CGC GCGGAAGGCTCCCGCCGATAGCGA TTTGTAGAACCCGAC
  Nwi_0241   6  64 445  271018 ..  271040 +  -9.8  -3.14132   TCACCATCACCGGCA           GGCCGGCC GCGATCA GGCTGGCC           TTGGTGCGCGCCGCC
  Nwi_0234  15  83 296  265618 ..  265654 + -14.5  -3.16202   GCGTTTGGGCGAATT    TAGAGCCCGATTCCGAT AGA GTCAGAAGCGGGCTCTA    TGATTTTGATCTGAC
  Nwi_0218   8  60 127  249867 ..  249884 +  -3.3  -4.20042   CGTGCTCGTTCGGCA             CAGG-CGC GAA GCGGCCGG             TTTTCCAGTCTTCCT
  Nwi_0215   6  75 265  246167 ..  246204 +    -9   -4.0896   GCTTCCCCGACAGGG   CCGCGTAGATGCCGAC CAGATT GTCGGCCTCGGGGCGG    TTTTCCAGCCCCTTT
  Nwi_0205   7  95 111  235927 ..  235948 + -14.4  -3.69323   TCGGGAAATGAAAAG           GGCCCCGG CGAAAT CCGGGGCC            TTTGGCTGCTGCTAG
  Nwi_0202   2  43  46  233449 ..  233494 +  -3.1  -3.04398   CTCCCACCCCAGCAT C-GCGTGCTTGCGGGTGATTCC CCA GTGATACCCCGTCAGCGCGCCG CTTTTGCCGAGCACG
  Nwi_0190   4 100 109  221121 ..  221161 + -19.9  -2.87211   TAACTTTTTGATCGA  GCATGATCCCGAAAACCGG TTT CCAATTTTCGGGATCATGC  TCTATGCGGCGAGAT
  Nwi_0185   2  64  64  212978 ..  213025 + -10.8   -2.9062   GGTTCGCTTGAAAAA GCTATAGAGCATGATCCGATTCA ACG TGA-TCGGATCATGCTCTAGAAA TGGTTGTCTGGTCGC
  Nwi_0179   3  55 294  205409 ..  205441 +  -5.3  -3.59109   GTCGGCCAGCACGGC      GTCCCCGGCCTGGGC TTC GAGCAGCGCGGGGGC      TTGTGTGATGTCTCC
  Nwi_0167   5 100  79  195609 ..  195649 + -21.3  -3.10556   AATGGTTGTCTGGTC  GCATTTTCCGGCGAACCGG TAT CCACTTCGCCGGAAAATGC  TCTAGTTATTTTGAC
      pyrE   5  49  38  178940 ..  178959 +  -3.4  -3.53012   GTCCGATAATCACCG            GCTTGCGC CGTT GCACCAGC             TTTCGCGACGGCCGC
  Nwi_0146  11  66  10  170278 ..  170288 +  -8.2  -3.76492   CGATAGCTTACTTAA                 GGGC GTC GCCC                 TTTGCTGAAATTAGC
  Nwi_0131   4  58 215  153003 ..  153017 +  -8.5  -2.70932   GCGATAAACTATCGC               CCGCC GAACA GGCGG               TCGTTCAGCCAGCCG
  Nwi_0119   4  62 398  142801 ..  142827 +  -7.8  -3.54459   AGACGACCGGAATGG         CCCTGCCGTCGC GCG GCAACGGCCCGG         TTTGCAGAACGTTGA
  Nwi_0099   5  64  20  120065 ..  120118 +  -9.5  -3.14602   CGAAACGGCTGGAAA TCTGAACACTGTCGCTC-GCGCGAGC GCT GCTCGCCCCGATCGATGGCGATCAGG TATTCATCGACTCGA
  Nwi_0093   2  95 182  111594 ..  111610 + -13.7  -4.07568   TCACGGCGAGGCCGA              GCGCGTC GCT GACGCGC              TTTTCCAGCGCCAGC
  Nwi_0088   8  71 404  105859 ..  105877 + -11.6  -3.31792   GAAATCGTCGGCATT             GGACGGCG AGA CGCCGGCC             TTCTGCGGCTCCTCG
  Nwi_0085   7  55  -6  103164 ..  103175 +  -5.8  -3.54424   GACAGCGGTGATCGA                GGTG TGAG CACC                 TTTGCCGCGGTGGGG
  Nwi_0079   7  95 340   94142 ..   94172 +   -14   -4.2558   GCGACCCTTTGCAAG       GTGCAGGCCCCGAA CCA TTCGGGGCCTAAAC       TTTTAGTCGCGCCTC
  Nwi_0070   3  72 466   83092 ..   83139 +  -6.1  -4.34402   CGGTGTTGTTGCAAA GGCCGGAG-GTGGCGAAGGTCGC GCTG GCCTCCT-CGCCGCGCGCCAGCC TTTTAGTGTCCGGGC
  Nwi_0064   7  69  20   76387 ..   76427 +    -9   -3.6445   TCCTGATTCTCGGGC GCGTCGTGATGC-GAGCTG CTAT CCGCTTTGCGTCAAGACGC  TTTAGAAATTATTGT
  Nwi_0051  10 100  29   63308 ..   63331 + -16.7  -5.30616   AGATTTTTTTTCAAG          CGGCCGGCG TCAATT CGCCGGCCG           TTTTTGTTTGGGTAA
  Nwi_0031  10  80 230   36449 ..   36474 + -10.3  -3.96148   CCGAGTTCGTCGAGA         CTTACGCCGCG CCCC CGCGGCGAATG          TTTCTGCTGGAACGC
  Nwi_0004   3  53 351    7604 ..    7618 +  -4.9  -3.61517   CACCGATTCGCGATC               CGCTG GGGCA CGGCG               TTCTTGAGCCAGCAT
  Nwi_0004   3  53 385    7638 ..    7650 +  -5.5  -3.35992   TGAGCCAGCATACCG                CGGTT TCC GACCG                TTCATTCGGATAGCT

SUMMARY

624 putative operon ends contain 3711 possible terminators.
Percent operon ends hit by terminators of confidence >= x:
	x	#>=x	hits>=x	%hits>=x
	100	78	55	55	9 %
	99	78	55	55	9
	98	78	55	55	9
	97	78	55	55	9
	96	78	55	55	9
	95	87	64	63	10
	94	87	64	63	10
	93	94	70	68	11
	92	94	70	68	11
	91	97	71	69	11
	90	107	77	74	12
	89	112	81	77	12
	88	122	90	85	14
	87	132	96	90	14
	86	138	102	93	15
	85	142	106	97	16
	84	154	115	104	17
	83	167	124	111	18
	82	172	126	113	18
	81	178	130	117	19
	80	184	136	123	20
	79	192	143	128	21
	78	196	146	131	21
	77	204	149	133	21
	76	211	154	135	22
	75	228	167	146	23
	74	245	177	151	24
	73	260	189	159	25
	72	270	197	165	26
	71	292	211	175	28
	70	303	220	180	29
	69	348	255	208	33
	68	380	281	230	37
	67	393	293	238	38
	66	453	340	268	43
	65	461	347	272	44
	64	526	398	305	49
	63	550	416	313	50
	62	608	458	339	54
	61	660	503	355	57
	60	720	553	383	61
	59	773	595	395	63
	58	871	661	418	67
	57	908	690	425	68
	56	999	762	438	70
	55	1040	796	453	73
	54	1145	866	474	76
	53	1260	958	494	79
	52	1316	1002	506	81
	51	1488	1119	527	84
	50	1524	1146	533	85
	49	1760	1311	551	88
	48	1834	1362	561	90
	47	2113	1566	587	94
	46	2259	1661	595	95
	45	2446	1801	605	97
	44	2647	1925	608	97
	43	2897	2092	616	99
	42	3018	2173	618	99
	41	3313	2377	620	99
	40	3427	2442	621	100
	39	3586	2545	622	100
	38	3711	2638	622	100
	37	3711	2638	622	100
	36	3711	2638	622	100
	35	3711	2638	622	100
	34	3711	2638	622	100
	33	3711	2638	622	100
	32	3711	2638	622	100
	31	3711	2638	622	100
	30	3711	2638	622	100
	29	3711	2638	622	100
	28	3711	2638	622	100
	27	3711	2638	622	100
	26	3711	2638	622	100
	25	3711	2638	622	100
	24	3711	2638	622	100
	23	3711	2638	622	100
	22	3711	2638	622	100
	21	3711	2638	622	100
	20	3711	2638	622	100
	19	3711	2638	622	100
	18	3711	2638	622	100
	17	3711	2638	622	100
	16	3711	2638	622	100
	15	3711	2638	622	100
	14	3711	2638	622	100
	13	3711	2638	622	100
	12	3711	2638	622	100
	11	3711	2638	622	100
	10	3711	2638	622	100
	9	3711	2638	622	100
	8	3711	2638	622	100
	7	3711	2638	622	100
	6	3711	2638	622	100
	5	3711	2638	622	100
	4	3711	2638	622	100
	3	3711	2638	622	100
	2	3711	2638	622	100
	1	3711	2638	622	100
	0	3711	2638	622	100
