# Supplementary material for: Rapid, accurate, computational discovery of Rho-independent transcription terminators illuminates their relationship to DNA uptake
Source: Genome Biol. 2007 Feb 21;8(2):R22. doi: 10.1186/gb-2007-8-2-r22 (PMC1852404; doi:10.1186/gb-2007-8-2-r22)
Supplement: Additional data file 2 — As described in the text, the entire robust tail-to-tail region is searched; if the region is less than 500 nt, then the 500 nt downstream of the stop codon is searched (stopping if a gene start is encountered). In the case of ties, all terminators with the high score are output. [file gb-2007-8-2-r22-S2.zip › Nitrosococcus_oceani_ATCC_19707.ttperf]

 Noc_A0008   5  57 294    5152 ..    5174 -  -6.2  -3.16492   CGATAGTGATGAAGA           CTGTGCCTAC ACC ACAGGCACGG           ATACTCTACTCCGGG
 Noc_A0012   7  69  56    8808 ..    8818 -  -5.4   -4.2349   GCTGGAGATTTAAAA                 GACA CGG TGTC                 CGTATTCAAAGGCGC
 Noc_A0016   6  87 297   12893 ..   12911 - -10.2  -4.07568   GCCCCGGGGGGAAAA             CCGCCTGG ACC CCATGCGG             CGCGGGCCTATTTGC
 Noc_A0020   8  58 347   16599 ..   16613 -  -7.8   -2.5805   ATCATCGTGTAGAAG               CAGCGC TTA ACGCTG               TAGAACAGAACGCTG
 Noc_A0031   6  61 123   30646 ..   30670 -  -2.1  -4.38712   GCTACCTCGACAAAA          GAAAACTCCGT CTG AGGGAAATTTC          CTATGAAACCGAATC
 Noc_A0030   1  41 173   30353 ..   30373 +  -3.1  -2.70143   CAAGCCAAATACCAC            CCGCCTCGG CGG CAGAGCTGG            TCATCTCCTTGCAGT
 Noc_A0022   5  65 406   19978 ..   20002 +  -8.5  -3.17527   GCATCATCGAGAAAG          GTATCACGGTC ATG GTCCGTGAAAC          TCTTCCTGATACGTA
 Noc_A0019   3  52 432   17188 ..   17200 +  -4.7  -3.25361   CTGGTGCGACTGTTC                AGCCG CCT CGGCC                TTGGCTTGTACCTTT
  Noc_0017   1  67 312   10212 ..   10232 -  -4.8  -4.23758   ACTTTATAGTGAAAA            TCAGATGA GTAAG TCATCTAA            TAAGTATGATCAATT
  Noc_0021   4  49 134   16998 ..   17010 -  -2.7  -3.60098   AGGGCTCAGGGCAAA                CCAAT GCC ATTGA                ACGGTTTAACTGCAC
  Noc_0037   2  47 163   36096 ..   36110 -  -2.8  -3.40141   CAAAATCTCAAGGAA               GATCTT GTT AAGGTC               AAAGAAGTCTTATTT
  Noc_0054   6  56 312   51584 ..   51597 -  -5.2  -3.62522   TAACTGGCGCAATAA               GGCC GATAAT GGCC                TCGTGATTTGGCGCG
  Noc_0066   2  47 219   70562 ..   70581 -  -3.6  -3.23929   AAAGCAAAGACAAAG            GGTTAATT AGGA AAATAACC             TCAGAAGGGTCGCTC
  Noc_0076   3  73 425   75548 ..   75561 -  -2.3  -5.10461   CCCATCGAACAAAAA               TGGGC GCAA GCCAA                AGCTTTGAGAAGGCA
  Noc_0102   4  59 343  103964 ..  103980 -  -3.6  -4.07568   CTTCCTGCCGGAAAA              CGCCCT ACTTG AGGGGG              CCGAAGATACTCCCT
  Noc_0102   4  59  71  104225 ..  104252 -    -7  -3.15544   TTTTACTTCGAGCAA        GTGCGGCC GCCTACCGTCAT GGCCGCAC         AGGCAGCTTTGTGGT
  Noc_0114  15 100 323  119056 ..  119087 - -20.4  -2.52046   GAAAAAAGAATAAGC      TCTTTGAGCAGGAG ATAT CTCCTGCTCAAAGA       AATACAAGTTACCCC
  Noc_0121   4  51  99  128898 ..  128908 -    -4  -3.43676   TTCATCAAGGGAGAA                 GAAA ATC TTTC                 CGGGCTGGCTTATCG
  Noc_0124   4  58 364  131274 ..  131284 -  -4.6  -3.86015   GAGCGTGCCGAGAAA                 CGGC TAC GCCA                 TTGGCAGGGGGTTAT
  Noc_0160   4  61 162  173633 ..  173650 -  -8.3  -2.58579   GCAAGCGTTTAGAAG             CCGCTGG ACAA CCTGCGG              ATTAGGCGTCATTGG
  Noc_0169   3  51 288  186513 ..  186527 -  -4.2  -3.36515   TGTTATTCTGAAATA               TCGGCT AGG AGTCGA               TGACGATGCATAAAT
  Noc_0183   3  54 403  201786 ..  201798 -  -4.7    -3.322   ATGTTTATACAGTAA                GCGCC TAT GGCTC                TGGGTATGTGGAGTT
  Noc_0183   3  54 128  202060 ..  202073 -  -6.7  -2.87132   TCCCCGTTTGATAGA               GCCTT TGTT AAGGC                ACCAGATAGGGGTTG
  Noc_0203   3  54 247  223077 ..  223090 -  -5.9   -3.1352   CCCCAATTGAACACA               GCCGC CATC GCAGC                ATCAACCTGGTTGCT
  Noc_0215   2  52 439  238991 ..  239006 -  -2.6  -3.74012   TAGATAAAATCAGAA              TGGCACA AGT TGTGC-A              TAAGTTTATTTATGA
  Noc_0226   5  61 171  249191 ..  249213 -  -6.2  -3.61398   CCGGGGGGGGAAGAA           CGTCTGGCGG CTG CCGCTAAACA           TGGTTTTAAAAAGGC
  Noc_0230   5  69  -8  254242 ..  254273 -  -4.3  -4.57569   GGAGTTGCGCAAAAA      GGTCCGTGAGTTG GAGCGG CGACTCACGGTGC       TGGAGCAAGTTGAAA
  Noc_0236   5  78 411  259662 ..  259705 - -12.4  -2.62613   GCGGATCTCAAATAT TTTCGCCGCATGACCATGGG TAAG CCCATGCTCATGGGGCGGAG CACCCACGAAGCCAT
  Noc_0245   2  47 175  269646 ..  269663 -  -2.6   -3.3903   TAATGATGCAATGAA             GCTTGC GGCAGT GCGAGC              ATTGGTTGAGCTGAC
  Noc_0254   3  52 458  279813 ..  279828 -  -6.1  -2.53263   GCGATTCTCAATCTA              GGCCA TACTTT TGGCC               ATGCCATTGAAACAG
  Noc_0267   3 100  28  295243 ..  295273 - -21.2  -2.92171   TATATTTTTAAATTA       CGCCCGCTGACGTT TTT AACGGCAGCGGGCG       TAGATTTTTAGACAT
  Noc_0273   4  84  67  302408 ..  302426 -  -4.7  -5.37345   TGGAAGTAGAAAAAA             TCTTTAA GAATG TTAAAGA             ACTCCCGCAGGAAGG
  Noc_0277   5  45  32  306072 ..  306085 -  -2.5  -3.45571   CTTTGTAAAGATGAA               TTTTA AGTA TAAAA                TAAGCTTTTATACAT
  Noc_0295   1  40 284  324845 ..  324858 -  -2.3  -2.79183   CCCATTCTTATGACA               GCCTT AGCC ACGGC                GCTTGCCCTCATTCC
  Noc_0305   5  61 260  333347 ..  333363 -  -5.7  -3.73042   GTCGTGAGCAAAACA              GCAGCCC CGA GCGCCGC              TTCTTCTATTCCGGC
  Noc_0305   5  61  21  333575 ..  333602 -  -8.4  -2.62439   AATATGTTTAAACAT        GCCCCCAGGCGCT GGC AGC-CTTGAGGGC        TATGGGAAAAATAGA
  Noc_0308   6  58 383  334752 ..  334773 -  -7.9  -2.61452   AGCATTTGAAGGAAG           CCTGGAGCC GAGG GGCCCAAGG            TATTGCCGCTATCCG
  Noc_0330   2  70 130  357626 ..  357636 -  -2.4  -5.02074   TGATTCGCGAAAAAA                 CCCG CAG CGGC                 TTTTCTTACGTTGAT
  Noc_0336   7  70 174  365199 ..  365209 -  -2.4  -5.00616   GGCCTTGGCAAAAAA                 GCGG TGG CCGA                 ATTTGTAGAAGATGC
  Noc_0349   5  55  24  382591 ..  382614 -  -2.2  -4.11371   CAAGATCGCCGAAAA          GCTAGCGCGC TTGA GAGCGCTGGA           TGAGGCTTATAGGCA
  Noc_0359   3  69 204  393610 ..  393626 -    -8  -3.66874   TCAATCTCATGGAAA              TTCCCG CAGTC CGGGAA              GATATCCAGGCTGTC
  Noc_0377   5  74 450  414501 ..  414535 -  -3.4   -4.9218   TATCCATGACAAAAA     CCTCCTGCCTTGGCTT AAA AAGCATTTGCAGGAGA     GTGGGCTGGATGCCC
  Noc_0389   9  65  48  429314 ..  429333 -  -9.2  -2.76696   GCGTGCCGCAAGAAG            CCGTCTGC TTTA GCTGACGG             TTCATCACGTATTTC
  Noc_0398   4  72 331  441554 ..  441568 -  -5.8  -4.43501   AAGCTATTGATAAAA               TGTATT CTG AATACA               AAAAGAATCCAGATA
  Noc_0413   2  44  86  455365 ..  455379 -  -4.2  -2.50994   TCGAAGTCGATCAAT               CCACCA CAA TGGTGT               CCACTTTTGCGTAGG
  Noc_0419   3  61 299  458470 ..  458488 -  -6.6  -3.57615   CCAACAGCGCGCAAA             GCTCCCTC CCG GTGAGAGC             CTGATCCTCTATTAT
  Noc_0427   3  54  67  467113 ..  467132 -  -5.7  -3.25823   GGCTGGGTAGAGGAA            GGCATCGC TTTTT GCG-TGCC            ACCCCAATAGAAAAA
  Noc_0431   5  54 157  471465 ..  471487 -  -4.8  -3.33696   CGGGCCGCCAAGCAA           CGGCGCCT GGAGGAG AAACGCCG           CCGTGGGGAACAGAA
  Noc_0460   8  65  40  493975 ..  493999 -  -8.5  -3.15544   TCGGATGCGCAGCAA          GCTGGGGGTTA AGG TAACCCGCGGC          CTTGCAAAAATTATT
  Noc_0469   5  64 261  504245 ..  504261 -  -6.5  -3.73072   AAGCCTTTGATCAAA              TTCGCCG GAA CGCCGAA              GGTAATGTTGCCGTC
  Noc_0482   4  74  24  517373 ..  517395 -  -8.5  -3.97368   CGTTCAACTCACAAA          CCGG-AGACA TCCT TGTCTACCGG           TTCTGAGTGAAGCCA
  Noc_0490   5  95 427  526813 ..  526839 - -13.1  -3.87438   ATAAACATGATGAAA         CAGCCCAATGC TGTCC ACATTGGGCTG         TTTGTTCTATCTATC
  Noc_0494   2  55 234  531826 ..  531843 -  -7.1  -2.65264   CCATGATGGATAGCA             GTTTTGT TCCT ACAAAAC              CTCATCCGCCTGGAG
  Noc_0501   5  56 326  540365 ..  540377 -  -4.7  -3.53091   ACGGTCGCCTGGAAA                CCCCC GGA GCGGG                ATTTTATAGGTCGTG
  Noc_0506   9  61  88  547189 ..  547223 -  -8.5  -2.63555   TAGCCACACAAGCGA     GATCGCTCCCGAAGC CGTAT GCTTCAAGAGCGCAC     TCTATGGCGTTGCTT
  Noc_0519   7 100 109  561131 ..  561180 - -25.9  -2.59191   GGAGAGGTGTACAAT CCGCATGGAGCGCTTACCTTTCC AAGT GGAACGGCAAACGCCCCATGCGG GTTTAGATTTCTATC
  Noc_0535   5  63 443  572857 ..  572870 -  -2.3  -4.68384   ATTTATTGAAGAAAA               TACGG TGAC CCGTC                TCTATTTCATGCGGC
  Noc_0542   2  64 263  582043 ..  582055 -  -4.1  -4.34263   CGCCAACAATACAAA                TGAAG CGA CTCCA                GGCTATGTCCTGGTT
  Noc_0557   1  56 429  601116 ..  601137 -  -4.3  -3.73224   TTAGTTTTTACGAAA           GCCGTAGCT TTGA ACCTTCGGC            GGAAGAGCGGGAGCG
  Noc_0577   1  49 452  621874 ..  621888 -  -4.2  -3.25823   CCGTTGGGAGAGCAA               GCGG TGGGCGG CCGC               CCATTTTATTACCCT
  Noc_0612   9 100 159  658656 ..  658676 - -14.7  -3.67597   GGGGCGACCCAAGAA            CCTCCGCCC ATC GGGCGGAGA            GTGTCAGCTCTCTTA
  Noc_0616   3  59 154  664617 ..  664650 -  -5.1  -3.76781   AAACAGCTCAGCAAA     TTCGGCCCGCACGAC CTGC GTCGCACGGCCAGCA      CGCTACTGCACGAGT
  Noc_0649   4  71  65  697560 ..  697572 -  -3.3  -4.83615   TATGCGTGAGAAAAA                CTGCT CGG AGCTG                GAGGCCGTTTATGAA
  Noc_0654   4  52 211  703297 ..  703324 -  -2.7  -3.72695   ATGGTGCTGACCAAA        GGTAAGAAACG TTAGTC CTTTTCGTACC         AGCCGGTAGCATCAG
  Noc_0659   6  88 120  712301 ..  712330 -  -5.7   -5.5943   AAATCATCAAAAAAA       CAGGGGCG-GGAAT TTT ATTCCTCCCCCCTT       ATTCCCCTGACTTTA
  Noc_0672   6  73 339  727862 ..  727878 -  -9.5  -3.42346   AACAGGCGATCAGAA              TGGCTTT TAA AAAGCCA              GGAATGCGGCGGTTA
  Noc_0675   1  42 189  732002 ..  732023 -  -3.6  -2.52464   TGGTCTTTGAACCTA           CCCTGAGC TGAGTC GCTCTGAG            ATTGCCACTCTAAGT
  Noc_0692   4  57 394  748626 ..  748645 -  -7.1  -2.97676   AGGCATTGAAATAAT            GCGCCTC GTTCAT GAGGCAC             GATAGCTGGATCGAC
  Noc_0709   4  49 105  767991 ..  768004 -  -3.8  -3.39732   GAAGTACCTGAAATA               GCAG GCTTGG CTGC                TGTAAACTTAGTATA
  Noc_0716   5  58 428  773953 ..  773968 -  -7.6  -2.52516   TTGGCGATGAGCAAG              TCGATG CCTG CATCGA               GGCAATTACTAAGGC
  Noc_0728   5  56 390  788489 ..  788506 -  -2.6  -4.02132   CTGCAAACTCAGAAA             GGATCG TGGCAG CGAACC              CCCGATGTCATGCCC
  Noc_0735   5 100  23  796944 ..  796986 - -17.9  -4.43477   CCGATGGAACGAAAA TAAGGTAGGGCGGGA-AAGC GTGA GCACATCCCGCCCTACCTTA TCGAATCCCAAGTTA
  Noc_0754   3  59 215  819944 ..  819954 -  -6.8  -3.14132   CGTTCCCGGCAGGAA                 CGCA AGC TGCG                 CCGGTTGACTCAGCG
  Noc_0770   3  49 187  838448 ..  838466 -  -3.8  -3.36749   GAGGTGGAATATGAA             CCCCAG GCTTTTG CTGGAG             AGCTTGTCAAAGACT
  Noc_0777   4  52  37  848284 ..  848298 -  -5.6  -3.05463   ACCTTTGGCATTCAA               CTGCCA AGC TGGCGG               ACGGCATTGGAATTG
  Noc_0787   4 100  32  860769 ..  860794 - -19.1  -6.11644   TTATGTAAAAAAAAA         CAGACACCGGC ATAT GCCGGTGTCTG          TAAAAGGTAAGTTTT
  Noc_0806   0 NONE
  Noc_0824   2  71  22  897500 ..  897510 -  -6.8  -4.06384   GGGGAAGAGCATAAA                 GCCT TTG AGGC                 ACCCGTAACTTCTCG
  Noc_0831   4  67 357  910016 ..  910047 -  -3.6  -4.57569   GGAGCGTCGGAAAAA      GCATTCGCCGCTGCG GGA CGTAGCGG-GTATGT      TGCGATCATTTAACT
  Noc_0835   2  42 409  912660 ..  912676 -  -2.3  -3.09365   CACTATAGAAACAAT              TAAGGAT CGA ATCATTA              TTCGTATTCGAGAAA
  Noc_0857   4  52 255  937721 ..  937735 -  -5.6  -3.10796   GGTCAGGACCCAAGA               GGCGGT GGG ACAGCC               TTTCCTTTTAGATGA
  Noc_0890   5 100  30  970500 ..  970522 -  -7.7  -5.74122   TATGATACAAAAAAA           GAGGGGG GTTTAAATA CCCCCTC           TTTTTTTGTTGACTT
  Noc_0896   3 100  33  977566 ..  977585 - -12.8  -4.41548   TTAGATCTTATAAAA            GCCCCAGC TAAA GCCGGGGC             TTTTTTTGAGCTGAC
  Noc_0904   4  52 463  985819 ..  985835 -  -6.5  -2.56596   TTTTGCATCAAGGGA              CGCCTTT GAT AACGGCG              GATTTCCTGGCATCT
  Noc_0909   3  61 -31  993444 ..  993458 -  -7.1  -3.33815   ATGTCCGGGAACTAA               CCGCT GCATT AGCGG               GATAAATGGCGCCAA
  Noc_0915   5  54 286 1006793 .. 1006808 -  -4.7  -3.32769   TTTTCAAAGTACCAA              TCCAG TGCTTG CTGGA               ATGGAGCGTTTACTT
  Noc_0919   3  59 407 1009721 .. 1009742 -  -7.4  -2.80816   GGGTGATTGACCAGA           GAAAGCAT TTCTTG ATGCTTTC            GTGGCGGCGGTTTTA
  Noc_0929   2  56 435 1026763 .. 1026782 -  -3.6  -3.96298   TATCGACCAACGAAA            CCGTAGTAA TGG TTACC-CGG            GCGGGTCGAGGGAGG
  Noc_0940   7 100  25 1039019 .. 1039048 - -20.9  -5.09225   AGGTTAGCTAAAAAA       GAAGGGCGAATCG CTAG CGATTCGCCCTTC        TTTTATTGTACAGAG
  Noc_0951   4  62  99 1049582 .. 1049592 -  -8.2  -2.79796   TCCCACTTTAGTAGA                 CCGC TTA GCGG                 GAATTATTGAGAATA
  Noc_0961   4  70 474 1059437 .. 1059449 -  -4.7   -4.4768   TACGAAGAGAACAAA                CGCAG GCT CAGCG                GAATCAGTGAGGGTT
  Noc_0967   1  56 335 1067949 .. 1067961 -  -4.9  -3.50832   CTCCAAAGTCAAATA                TTTTC TCC GAAAA                GTCCAAGCACGAACT
  Noc_0975   4  54 123 1077441 .. 1077453 -  -4.8  -3.34344   TTACTTTGGAAGGAA                TCCC TGGAC GGGA                AGATAATGATACGAA
  Noc_0975   4  54  41 1077514 .. 1077535 -  -3.7  -3.75629   TAGCTCTAACTTAAA           CAAG-GGTGG GTG CCACGACTTG           CTTTCCTGGCCGTCT
  Noc_0985   6  69 177 1087427 .. 1087437 -  -8.2  -3.64703   CGGCGGGTAGCTAAA                 CGGG TAG CCCG                 GCAGGCCCGGATGTA
  Noc_0990   8  56 338 1095958 .. 1095968 -  -6.8  -2.78438   CAGGAGATTGCAAAG                 GCCT ATA AGGC                 AGCCTGCACTCCGGA
  Noc_1010   5  53 107 1117249 .. 1117266 -  -4.1   -3.5013   CGCCAAACTAATGAA             CAACTGC AGCG GGAGTTG              GCCGTGGAACTCAGC
  Noc_1015   2  64 443 1122705 .. 1122717 -  -9.1  -2.71119   ATGTATGTAGACAAT                GCTGC CAT GCAGC                TTGTTCGAGCCCCCA
  Noc_1024   1  59 473 1134328 .. 1134342 -  -7.8  -2.87132   CCTGTTTCGGAGACA               GCCATC CGG GACGGC               CTCAGCGCGGTGCGC
  Noc_1031   7  58 312 1141332 .. 1141348 -  -7.9  -2.52896   TGATGCGTCAACCTA              TCGCCGA GTA TCGGCGC              TTGTTAGAGCGCGAG
  Noc_1042   1  56 -33 1150794 .. 1150808 -    -7  -2.90392   CATTGGGGAACGAGA               CCCCGC CGG GCGCGG               CGTGAGGTGCGCCAG
  Noc_1066  11 100   0 1174582 .. 1174592 -  -6.8  -5.93809   TGGTTAGAAAAAAAA                 GCGT GAA ACGC                 TAACGGAGTAGGCTG
  Noc_1075   6  58  17 1181499 .. 1181525 -  -7.8   -2.7535   TGCCTTAACACATTA         GCACGGCCCTCC AGG GGTGCCCCGTGC         CCCTGGATATTTAGG
  Noc_1085   1  47 146 1190903 .. 1190919 -  -3.7  -3.14462   GCAAACAAAGAATGA              GGTTG TTTTCCC CAACC              CGGTTATCGTTGGGG
  Noc_1091   7  69 115 1195706 .. 1195716 -    -4  -4.57341   AATGTCGTCGAAAAA                 TAAG GAA CTTA                 CAGAAAATCTATGAA
  Noc_1100   7  80  90 1205281 .. 1205311 - -13.2  -2.53995   ACGCACCTGAACTCA       GGCGTTCGCGCCGC TAC GCGTCGCGAACAAC       CGTTCGACTGGCAGA
  Noc_1107   7 100 135 1210015 .. 1210073 - -31.2   -2.8294   CATGTTGCATAACCA GGCCATGCACCGGTGGCAAAACCGGCGC GAA GCGGAGATTTTGCCACCGGTGCATGGCA GACGTTATCCACAAA
  Noc_1112   4  66 295 1212687 .. 1212697 -  -6.8  -3.66874   GCAACCCTACGTAAA                 CCCT TGG AGGG                 GATTGATATTTCAAA
  Noc_1132   4 100  54 1237421 .. 1237442 - -14.5  -3.76125   GCACGCTAATTCAAA           GAGGGGGAT GACA ATCCCCCTC            TAGCAATGCCATTAA
  Noc_1137   1  47 469 1243718 .. 1243730 -  -4.1  -3.02947   TACTGATGATATAGA                TCCTA AAG CAGGA                GAACCATTTCCGGAA
  Noc_1153   4  50 133 1260413 .. 1260423 -  -2.4  -3.75824   TACCGGAGAAGATAA                 TGCC GAT GGCC                 ACATGAAACGCCAAA
  Noc_1167   4  58  45 1277040 .. 1277056 -  -2.2  -4.20707   CGCCATTAAAAAACA              GTCCAC CTAGC GTGGAT              TCTATGGACAGCGTT
  Noc_1181   3  47 442 1288654 .. 1288667 -  -3.9  -3.17392   GATCCGGGAAGCCAA               TAATG CCCG CATTA                TTTCTTATGGCACTT
  Noc_1181   3  47   3 1289092 .. 1289106 -  -2.8  -3.36515   TCGTAGCGGCAAATA               CCAG GGCCAAA CTGG               CGTTACGCTTCCAAA
  Noc_1193   0 NONE
  Noc_1201   3  56  84 1308470 .. 1308483 -  -3.1  -4.19238   GGTTCAAGCTGAAAA               TGCCGG GTC CCG-CA               TAACAGACGGAATGT
  Noc_1219   4 100  12 1334091 .. 1334121 - -11.1  -4.98758   AAAAAGTCATAAAAA       GAGGCCATGGGCA TCTCC TGCCTCTGGCCTC       TTGCTGGAACATTAT
  Noc_1248  10 100  27 1367634 .. 1367669 - -21.4   -3.3422   GATTCCGCCAAAAAT    TTTACCCCCGCTTCAA AAAA CTGAAGCGGGGGTAAA     GGTCCTAAAGCATAA
  Noc_1264   8 100   9 1394417 .. 1394452 -   -17  -2.77344   TTAGGGCGCAAGAAG    CCTCCTCTTGAACCCC TAAA GCGGTTCAAGAGGAGA     TCCTCTCTTTAGCGC
  Noc_1272   2  49 123 1407675 .. 1407686 -  -4.4  -3.12351   GCGGCCGAGATTGAA                CAAG CAAT CTTG                 TCTTGGGGTAGGGAG
  Noc_1296   5  69 122 1434839 .. 1434869 -  -9.7    -2.836   CGAACACGCAAGAAC      TGCGAGCGCGGCTCG ACT CG-GCC-CGCTCGCC      TATCCAGCAGCGGAG
  Noc_1304   4 100 113 1448404 .. 1448424 -  -9.8  -5.75342   CGCGGGCAAAAAAAA            GCACTTAG AAAAA CTAAGTGC            TTTTAACCGGGGGAA
  Noc_1308   7 100 124 1453916 .. 1453935 - -13.6  -4.09685   TCTTACCTTGGAAAA            CGCCTGCT TCTT AGCAGGCG             TTTTTGTTTTTAATA
  Noc_1314   8  43 376 1459724 .. 1459740 -  -2.2  -3.23855   GGGCGGAAAAAGAAG              CTTTGC CTGCT GCTAAG              AAAAAAGCGGCTTCT
  Noc_1324   5  58 210 1472965 .. 1472981 -  -2.2  -4.35524   CGGTTAAAGGTAAAA              TCGGAA GAGAT TGCCGA              GCATGTGATTGCTTT
  Noc_1334   6  63 372 1482151 .. 1482163 -    -2  -4.66938   ATTCTTAATACAAAA                TACT ATAAA AGTA                AACAACTGCTCCGCA
  Noc_1344   2  61 429 1491976 .. 1491988 -  -4.8  -3.91506   TGATTCGGAAAAATA                GAGC GATTA GCTC                CGCATGGTTTTTTCT
  Noc_1359   0 NONE
  Noc_1370   3  53 335 1517904 .. 1517959 -  -4.1  -3.61232   TGCGTGATAGAAAGA TGTACGTTG-CGCCAA-CCCCATTCGC ACTG GCGAAAGGAACTTCGCATCGACGTACA TTGATCTTGCCTATA
  Noc_1370   3  53 199 1518084 .. 1518095 -  -4.4  -3.59315   GCAATGAGCTTGAAA                CAAC GCTT GTTG                 CCAATCCCAATGCAG
  Noc_1381   7  73  67 1530282 .. 1530302 -  -7.6  -4.14392   CTCCAACGCCGAAAA            TCTCCAGG AGTCG CCTGAAGA            GCCGGATGCCGAAGA
  Noc_1386   2  43 282 1535458 .. 1535470 -  -3.4  -2.63715   ATCCAGCTTACATCA                CCTA CACCC TAGG                GAAATTGATGATTAA
  Noc_1386   2  43 129 1535613 .. 1535623 -  -2.4  -3.22113   ATGCTTGGAGAAAAT                 GCGG GTC CTGC                 TCTTTAAAGGGGGGT
  Noc_1393   0 NONE
  Noc_1404   6  75 170 1555847 .. 1555871 -   -10  -3.53444   TGAGGTCTTTGGAAA          GAGGGGGC AGATTTCAG GCCCCCTC          GGCTTGAAGTTGTTT
  Noc_1409   2  58 232 1563957 .. 1563969 -  -5.5   -3.6502   CAGGCGGTACTTAAA                GCCTG GCC CAAGC                TCCCCCCTGCAAAAG
  Noc_1418   2  58 431 1571047 .. 1571068 -  -4.4  -3.91332   AGGATCATACAAGAA           GGACGG GATATTCTAG CCGTCC            AAACCTTACGTAACT
  Noc_1427   4  55 373 1581587 .. 1581597 -  -6.8   -2.7186   AAAGTTTTTGAAGCA                 TGGC TTG GCCA                 GCAGGGATATAAGGT
  Noc_1431   6  54 147 1587337 .. 1587350 -  -5.3  -3.37245   CCATGTGAACAGCAA               TTCCA AGCA TGGAA                TCTGGCTGCTTTTTA
  Noc_1443   2  67 317 1599228 .. 1599239 -  -4.4   -4.3851   GACATTAAAGATAAA                CGTA AATA TACG                 CTGACCTGTGATCTT
  Noc_1473   3  47 467 1633036 .. 1633048 -  -3.3  -3.17212   TGATGAGGCGATGAA                CTGGG TCT CCGAG                TTGCCTGAAGCTCCC
  Noc_1473   3  47 211 1633286 .. 1633304 -  -5.2  -2.50816   CTGGTATCGATGAAG             CTTGCCGC GAT GCAGAAAG             TTGAGCGCTATGCGA
  Noc_1480   2  49 386 1639242 .. 1639257 -  -4.6   -3.1352   TTCGAAGCTAAGAGA              CGGCAG TCTG CTGACG               CTGGGATACGTGCAC
  Noc_1486   3  54 -38 1646208 .. 1646233 -  -2.6   -3.8901   TTTCAAACCACCAAA         GTATCCATGA GATCAA TCATGAATTC          TGTATTTTCTTGATT
  Noc_1491   3  58 349 1650067 .. 1650078 -  -5.8  -3.60074   GACAAATCTCTTAAA                CGAG AAAG CTCG                 GCGCCATACTTCCTT
  Noc_1500   6  69  16 1664333 .. 1664374 -  -2.7  -4.77036   TCGGATTAGCAAAAA TCCGCGTAAACTCCTGCCC CCTC GGGCGGGGATACAAGCGGG  AACTGCACAGCAGTT
  Noc_1519   0 NONE
  Noc_1532   4  79 446 1698109 .. 1698133 - -10.7  -3.58343   GCCATCATGGTGAAA          GCGCCAGCG CGCTTGC CACTGGCGC          AATGCACAAACACTG
  Noc_1535   2  43 252 1702419 .. 1702429 -  -3.2  -3.11291   GCGACAATCTCAACA                 TGCG TTC CACA                 TGGTTGTGCTCCAGA
  Noc_1543   5  63 336 1713054 .. 1713064 -  -8.2  -3.07816   GGCGGATTTACCTAA                 CCGG CCG CCGG                 TGGAATCTTCCCTAG
  Noc_1548   3  49 144 1718126 .. 1718143 -  -5.6  -2.64155   TGTCCTTGAAATGTA             TCCAGA GGCCGA TCTGGA              GCCAGAATTGGACTT
  Noc_1572  11 100  12 1746501 .. 1746549 - -15.1  -3.45404   GCAAAACGCAAGTAA GGCGGCCCTCGCCTCCCTGCCTG CAG CAGGCAGGGAGGCGTCGTACATC CCTGTACTCCTTCAA
  Noc_1575   1  47 199 1748637 .. 1748647 -  -3.2  -3.37053   ATAGAGCGTAAGGAA                 CGGA TTA TCCA                 GGTTAAGACCGTGCT
  Noc_1579   2  47 435 1754289 .. 1754299 -  -3.2  -3.32844   TGTCGTATCGCACAA                 GATG CAC CACC                 ACCGCAACAGGCAAT
  Noc_1582   2  42 111 1756739 .. 1756752 -  -2.3  -2.94962   ACATGATCAACGACA               GCGCC AAGG AACGC                GTGGTGAATAAGCGT
  Noc_1596   2  56 273 1776040 .. 1776051 -  -3.6  -3.83724   ACCATAGAAGTGAAA                GGCC GGGA AGCC                 GAGTGGAGAGTAGAG
  Noc_1596   2  56 153 1776157 .. 1776171 -  -4.2  -3.70902   CTCGGCATACCTAAA               GAAGCC TAT GGCTTT               TCAAATAATGTGAAG
  Noc_1614   1  49 165 1803084 .. 1803112 -  -5.2  -2.87146   CGGGTTTATAATAAT        CGCTGGCGGGAA AACGA TTCCAACCATCG        CTTTGTCACCTCAGT
  Noc_1621   3  54  -5 1809789 .. 1809807 -  -5.2  -3.43564   CAATCTAATTTACAA             CGATAGGC CCT GTCTACCG             ATCGTTTTCGGTGGT
      thiG   5  86 202 1824269 .. 1824288 - -13.6  -3.26473   TGAAATTAGCATGAA            GACGGTGG AAGT CCACCGTC             ATAATATGATGGAAA
  Noc_1637   8  53 233 1828968 .. 1828981 -  -6.7  -2.69647   AAGTGCTAGATATTA               TTCGG CGAG CCGAA                GAACGACAATTTCCT
  Noc_1641   2  50  79 1832695 .. 1832705 -  -5.4  -2.81815   GCTAAGGATGAAGTA                 GTGA TTA TCAC                 CCATCGGCAGAATTT
  Noc_1654   7  66  34 1848521 .. 1848541 -  -7.5  -3.53091   ACTCTCTTCTGGAAA            GACCCCGGA AAA TACGAGGTC            TTTCCTTGAACTCGA
  Noc_1698   1  47  99 1900689 .. 1900701 -  -3.3  -3.22938   GCAAATAAGGGAACA                CACCC TTC GGGTT                CCGGTGATTGCTGCC
  Noc_1705   2  43 283 1907461 .. 1907481 -  -2.4  -3.12749   CCAACAAGGTCAATA            TGCGGACG TTCCC CGGCCCCA            TCTCATTTTACTTGA
  Noc_1721   9  67 423 1925618 .. 1925630 -  -3.3  -4.60797   CTCGCAGAGACAAAA                GCACG GGT CGTGG                GCGCTAAATCTCCTA
  Noc_1731   2  47  96 1938281 .. 1938293 -  -3.3  -3.28866   GTACACTTAAATAGA                GCCAC TAC ACGGC                CTCCCATTTGTATCC
  Noc_1738   7  64 447 1949050 .. 1949062 -  -6.2  -3.72695   ACCGTTGCCACTAAA                CCCG CCTTC CGGG                GGGCATTCCGGCAGC
  Noc_1753   5  64  59 1971210 .. 1971222 -  -4.8  -4.13767   TCTCTTACCTGAAAA                GCTG GCTAG CAGC                AAAATCAAAACGCGG
  Noc_1759   4  59 201 1979817 .. 1979836 -  -3.4  -4.03474   ACTAAAAATGAAGAA            GATGCGGC CATT GCCGAAAC             GATTTTGCTGCTCGG
  Noc_1762   7  65 246 1981530 .. 1981540 -  -8.2   -3.2327   GGAATTTACCATGAA                 GCGC CCG GCGC                 TGGGCTAGGTATGGG
  Noc_1771   5  50 139 1994963 .. 1994973 -  -2.4  -3.74693   TGTCATTGTATTAAA                 TGCC GTC GGCC                 TCCCCCTTGAAGGGG
  Noc_1782   2  55 279 2010734 .. 2010744 -  -6.8  -2.53641   GAACCCAGCAGCAAG                 CCCT ATT AGGG                 GCTTTCTTTTTTATC
  Noc_1795   8  88 150 2023660 .. 2023689 -  -5.7   -5.5943   AAATCATCAAAAAAA       CAGGGGCG-GGAAT TTT ATTCCTCCCCCCTT       ATTCCCCTGACTTTA
  Noc_1835   4  44  63 2084155 .. 2084166 -  -4.4  -2.52516   CTTTGGAGGAGCAAT                TGGA ATCC TCCA                 CCGAACCGGACCCCT
  Noc_1842   5  53 433 2089932 .. 2089944 -  -4.1  -3.54424   GCTTAGGTTGGTAAA                TCAGC ATA ACTGA                TCCACCGCACCGTGG
  Noc_1842   5  53 388 2089970 .. 2089989 -  -2.1  -4.00042   CGTGGGACTAAACAA            CTAGGGA TATATG TCCTTAG             TTCTGTATATTGCTA
  Noc_1847   1  42 442 2097562 .. 2097575 -  -2.3  -3.08046   CGGGCAGCGGAAAAC               GCCCG CGCT CAGAC                TAGGGATTGGCTAAT
  Noc_1886   6  79  31 2151258 .. 2151278 - -11.8  -3.23216   GGCCATCATCAGCAA            GGCCGCCC GATAG GAGCGGCC            TTGGTATAAAACGGA
  Noc_1899   9  93 176 2167859 .. 2167895 - -12.4  -3.81146   TTCTTTAACGAAGAA    TACGCCTTCCTCTTAG TAATG CTGAGAGGAAGGCACA    CGCGCTAATACCCGC
  Noc_1907   6  69 302 2179274 .. 2179286 -  -6.2  -4.15565   GCCAGGAGTGCAAAA                GCGG CTGCT CCGC                CAACTACGCCAAGGA
  Noc_1917   9  91 343 2194487 .. 2194501 - -11.4  -4.37198   AATCGAAAGTTAAAA               CACGCC TTT GGCGTG               ATGAAACGGCAGTTT
  Noc_1923   4  58 166 2197957 .. 2197969 -  -4.1  -3.87815   GGTTATTTGGAGAAA                CTCAC CCA ATGAG                CACTGGAAAGCGAAG
  Noc_1936   5  59 448 2213545 .. 2213565 -  -6.7  -3.35778   AAAGAAGTAGATGAA            GTCGCCCAG GAT CTGGGTGTC            AGCCCCAAGCAAGTA
  Noc_1958   1  62 272 2243965 .. 2243979 -  -7.8  -3.21218   ATTCCTCATCACTAA               TGGCGG ACT CCACCA               CCATCTCGCCGCTTC
  Noc_1994   2  43 306 2294732 .. 2294743 -  -2.2  -3.21099   GTGCCGTAGCACTAA                CTGGC ATT GCC-G                TCAATGCGGCGATCG
  Noc_1997   7  73  94 2299297 .. 2299313 -  -2.3  -5.26907   CAAGAGAAAATAAAA              GCAAA AGACAAG TTTGC              CCTGCTCCCTTATTT
  Noc_2011   5  70 451 2319858 .. 2319875 -  -4.9  -4.40804   GATGACCGTATAAAA             GAGAACA GGCT TATTCTC              TGCGTCGTAGCTAAA
  Noc_2022   4  55 205 2334266 .. 2334303 -  -7.1  -2.64422   AGACATCCTAGACGA   TCCCATCGATTTAGCCA TAGT TCGCTCAATCAATGAGA    TAGGGCAGATTATGA
  Noc_2042   8  79 271 2351973 .. 2351989 - -12.3  -2.76093   AGGTGAAGAAACCCA              TCTCCGG CAG CCGGAGA              ATATTGAGCGAGTCC
  Noc_2054   4  68 351 2363344 .. 2363355 -  -7.2  -3.98661   GATACGGACCACAAA                CGCC GTAT GGCG                 GGACTTGGAACAAGA
  Noc_2063   3  58  83 2373668 .. 2373682 -  -2.2  -4.25606   GAATACTCAAAATAA               TTAAAT CTT ATTCAA               AAACTAACGCAACGA
  Noc_2067   4  86  49 2378746 .. 2378776 -  -4.1   -5.5353   TATAGGAACAAAAAA      GCCTGCAAAGATTA CCCC CAACCCTT-CAGGC       GCACCGGAACAAGGA
  Noc_2081   5  64  71 2390595 .. 2390609 -  -6.4  -3.74184   AATTTAAGCGAATAA               GCAAAG TAG CTCTGC               TTTGCTTGTGCTATC
  Noc_2108   2  54 407 2423594 .. 2423606 -  -5.5  -3.22884   GGATCAAGGCAGTAA                CACCC AGC AGGTG                CGAGTCATGGAAGGA
  Noc_2115   2  59 163 2434079 .. 2434089 -  -6.8  -3.18507   AAGATACTGGAGCAA                 TCCG CTT CGGA                 TCTTGCACAAGGAAT
  Noc_2127   6  54 109 2450137 .. 2450153 -    -3  -3.93695   GCCACCATTCACAAA             GTCAACG AATG CGTTG-C              TGTAGCAGATCTGGA
  Noc_2145   3  60  22 2477665 .. 2477686 -    -3  -4.22442   AAATAAATGAAAGAA           CTATTCTC CAAAAC GAGCATAG            CTAAAGTTAGGTGCG
  Noc_2198   3  74 151 2541693 .. 2541741 - -10.2  -3.13403   CGCCGCTCAGGAACA GGGGCGGT-GTGACAGGGGAGCG CATT CGCTCGCTCGTCACGACCGCCTG CCAAATTCTAACTGA
  Noc_2217   4 100  35 2560645 .. 2560665 - -12.7    -5.055   CTAATCTTTAAAAAA            TCTTTTGGG CAG CCCAAAAGA            ACTATAAATATAGAA
  Noc_2222   8  61 214 2566745 .. 2566762 -  -7.7  -3.06515   GCTCAGGCCGAAAAC             GAGCAGA ATGC CCTGCTC              CGCCGCGGCGACTGG
  Noc_2227   5  73   7 2572370 .. 2572380 -    -4  -4.86001   AGGACTGCATAAAAA                 TGAT TTC ATCA                 TGGCGGCTAAAACAG
  Noc_2232   6  61 -33 2579673 .. 2579689 -  -6.5  -3.53091   ATTTCCGGGCCGAAA              CGATGGC CGA GCCATAG              AGGGTCAAATACTCC
  Noc_2239  10  79 464 2585338 .. 2585356 -  -4.4  -5.09895   CAGCTATTCAAAAAA             CCGGCGCC GAA GGCACCAT             CATCGCCACCACCGG
  Noc_2249   1  47 362 2596721 .. 2596738 -  -4.1  -3.01712   TTGGGGCCTCTAATA             TCGTAGG ACGG CCTATGA              TGCTAGAGCTGTTGC
  Noc_2253   4  71 352 2601605 .. 2601618 -  -9.5  -3.14344   GATGTGGCCTATCAA               CGGGC CCGG GCCCG                GCTACGCCGGCCAGC
  Noc_2269   2  49 330 2616061 .. 2616075 -  -3.5  -3.36327   GGAGCCCATGTATAA              GCGCGG TCTC CCG-GC               CCCCACCCTCCGGCT
  Noc_2276   4 100  33 2625479 .. 2625512 - -13.9  -3.83437   CTAGGAATTAAAACA     GTAGGGCGGGA-AAGC TCA GCGCATCCCGCCCTAC     CTTATAAAAACTCAC
  Noc_2280   6  72 321 2630034 .. 2630058 -  -6.4  -4.27584   ACGTGGAAGTCAAAA          GCGTCACCCT CAGGC AAGGTGACGG          GGCGGCCTGCTTCCC
  Noc_2288   1  43 448 2640691 .. 2640718 -  -2.6  -3.02043   AACTGCCCGTCAACA        CG-CTCTTGGGCT GGC AGCCCTCGAATCG        CAATATTTTGCTTAC
  Noc_2297   3  42 307 2649495 .. 2649520 -  -2.5  -3.01924   TATCGGTGCTGAATA         CGCGCTTCG CTTACTTC CGAAGGGCA          CTCATGATTATCATC
  Noc_2297   3  42  88 2649717 .. 2649739 -  -3.6  -2.53244   CTAGAAAGATAAATC           GAATTTTA CGAAATT TAAAATTC           TGGAGCTTGTAGCTA
  Noc_2297   3  42 -24 2649838 .. 2649851 -  -2.4  -2.96444   TGCTTTAATAATAAG               CCAA TATAAG TTGG                TCGATTGTTGTGTCA
  Noc_2346   5  54 456 2689999 .. 2690011 -  -4.8  -3.34236   AAACCGATCTTAGAA                CGCT GGATG AGCG                ATCAGGCGGGTCCCC
  Noc_2389   4  53 154 2736866 .. 2736876 -  -2.4  -3.92373   GATGGCAGCTACAAA                 CGCC TCA GGCC                 AACAGGCAATCAAAA
  Noc_2419   3  66 389 2766702 .. 2766714 -  -6.2  -3.88291   TACGAGGTGGATAAA                GGCC GCTAT GGCC                GGGTGATTCCCAAAG
  Noc_2431   2  61 330 2777925 .. 2777937 -  -6.2  -3.50929   CAAATCATAGCAGAA                CCGC GGGAG GCGG                TTAGAGGGGCTGATC
  Noc_2445   7  63 328 2789770 .. 2789787 -  -2.1  -4.65895   GTGCCCATGGAAAAA             TTTCCGAT GCC AT-GGAAA             ACCACATTACTCGAA
  Noc_2453   1  46 280 2798522 .. 2798548 -  -4.5  -2.84962   TTACTATTAAAACAG        CTTCAACCCGAA AACA TACGG-TTGAAG         TCCAAGTTCAAGACA
  Noc_2485   4  63 385 2831029 .. 2831042 -  -8.1  -2.94099   CCCTTGTACGACAGA               TGCGC CGCC GCGCA                TACCGGCGTATAGCA
  Noc_2498   4  61  93 2843562 .. 2843575 -  -5.9    -3.737   GAAGCCTTCATGAAA               GCGGA AGAC CCCGC                AGCTAAACTTGCAGC
  Noc_2529   8 100 296 2880904 .. 2880914 -    -4  -6.28401   GAAAAAAGAAAAAAA                 TTTC TTT GAAA                 CACGGGTCACGGAAT
  Noc_2534   2  58 209 2886857 .. 2886872 -  -7.5  -2.73542   GGGAAGCCTTAAGTA              CCGGC ATTTTG GCCGG               CGCCGGTGATACCCG
  Noc_2540   4 100  30 2890288 .. 2890309 -   -13  -5.60993   TGTTTTATAAAAAAA           GCGGGACC TGAAAG GGTCCCGC            CTCTTAACCTCTGTT
  Noc_2549   5  66 443 2897479 .. 2897494 -  -7.6  -3.63515   GCCCACGGGCAACAA              TTCCAG GCGG CTGGAA               TCCCTTTTATCTTTG
  Noc_2576   9  80   3 2930441 .. 2930452 -  -5.8  -5.08088   AATTGGTAATAAAAA                CCAG CCAC CTGG                 ATTTACGGATCCACT
  Noc_2582   6  62   2 2935466 .. 2935487 -  -2.9  -4.37886   CCAGGCGTTATAAAA           TCCTGGGGT ATGG ACACCAGCA            ACTACGTATGATTTT
  Noc_2585   3  72 231 2937733 .. 2937745 -  -9.1  -3.63991   GATTACCTGGAATAA                CCCAC GTA GTGGG                CACCGAGGTTCAGTC
  Noc_2599   5  67 245 2952788 .. 2952804 -  -5.1  -4.21936   GGTAGAATTGGAAAA              CGGTCAT GTC ATTACCG              CCCACATTTCTGGAA
  Noc_2612   8  62 286 2966531 .. 2966564 -  -8.2  -2.87132   TCTCCCCGTTAGATA     TCGCCGCCGCATTGA CTTAT TCCATGCAGCGG-GA     ACGCCCTCTGGTGGG
  Noc_2616   2  47 183 2971665 .. 2971677 -  -3.3  -3.20435   GGAATCAGTCACCAA                CTGCT GGA AGCGG                GCGCGGCAACCCAGA
  Noc_2624   2  40 263 2979077 .. 2979097 -  -2.5  -2.78018   ATCTGGTATGAATCA            CCGGACT TTAATTT ATTCCGG            GGCCAAGGATGGATG
  Noc_2624   2  40  97 2979240 .. 2979263 -  -2.4  -2.82516   CCCCCCACCATCAGA          CTGTGGTA GACGCTAT TACCGCAG           CTCACCAGCAAACAC
  Noc_2642   3  69  34 2995392 .. 2995409 -    -4  -4.56775   AGTTTCCTCTAAAAA             CCCGTC TTTTCT GGCGGG              TTTTTAGAGGGCATC
  Noc_2650   4  53  93 3002693 .. 3002726 -  -2.5  -3.90112   GGCTGGCTAACTAAA     CCCGATAATTATAAG CCCC CTCAAAATTACCAAG      GCTCCCTTTCATCCA
  Noc_2671   6  65 427 3025832 .. 3025858 -  -8.7  -3.16267   CTTAACGACACGGAA        CGGGGC-CGGTT ACGT AACCGCGCCCTG         GGCTTTATCTACCAA
  Noc_2682   5  65  -6 3037804 .. 3037816 -  -3.4  -4.38712   CTGACGGTTACAAAA                TCGA GCTTA TCGA                ACGAAAATAATAGAT
  Noc_2693   2  51 119 3051690 .. 3051700 -    -4  -3.41051   CGAGCTCTATCATAA                 TTTC TTA GAAA                 TCTATATTGAGCGTA
  Noc_2700   6  71 152 3059386 .. 3059399 -  -3.9  -4.89054   CTTACAAAAAAATAA               TCTTA TCCC TAAGA                AAAGCCTTTTGAAAG
  Noc_2704   1  44 420 3062736 .. 3062749 -  -4.5  -2.57132   TTGCCTCTGGACAAC               GGGAT AACT ACCCC                CCCTTTCCAGAGAAT
  Noc_2710   5  87  25 3075047 .. 3075076 -  -7.1   -5.1101   TGATTATCCAAAAAA       GGATGGAGAACCT TTAT AGGCTCTCCAAAC        GAAAGCAGCTGTATT
  Noc_2718   4  59 309 3084647 .. 3084683 -  -7.2  -3.29325   CGGTTACAAGGAAGA    GGGGACGACCACCACA CCCTT TGATATGGTCGTCCTC    AACGACATGGACCGG
  Noc_2725   6  61  88 3094587 .. 3094602 -  -7.6   -2.9953   CGAAGGACAATCAGA              GGAAGA GTAA TCTTCC               TTGCCCTTTTCCTGG
  Noc_2735   7  63 347 3105250 .. 3105264 -    -7  -3.52906   TTACCTGGACAAATA               CGGCGC CAA GGGCCG               AGTTAGGATAACAAC
  Noc_2758   3  63 223 3130212 .. 3130223 -  -5.8  -3.98083   GAGCGAATTGAGAAA                GGCT GGAA AGCC                 ATTACCGAAGTGATC
  Noc_2765   1  47 358 3135552 .. 3135571 -  -3.6  -3.28712   GCCCTGCCGCGAGAA            TGTTCATG GCCG CATTAACA             TCACGGTCGTGCTCT
  Noc_2774  11 100 113 3149444 .. 3149468 - -20.1  -3.83561   CCCGTTTAAAAAAAC          GGCCCAGTAGG TCA CCTACTGGGCC          AAGCGCCAAGTGGAG
  Noc_2777   5  61 320 3153227 .. 3153237 -  -6.8  -3.36878   TGCAGGCATCTACAA                 CGTC AGC GACG                 ATGAACCTACCAGCA
  Noc_2802   3  55 282 3174503 .. 3174513 -  -6.8  -2.62616   TTACGGCGGATAGGA                 GCTG ATC CAGC                 CTTAGCCGGTGGTGT
  Noc_2822   1  43   4 3198573 .. 3198586 -  -3.7  -2.73681   GAGCTACGCCAATTA               CCCGG AACT CCTGG                CGCTTAGCCACTCAC
  Noc_2838   6 100  29 3213969 .. 3213997 - -11.2  -5.08824   CCCCCAGCCAAAAAA       CAAAGGC-CAGTA GTAT TACTGCGCCTTTG        TGTTAATCTCTAAGC
  Noc_2841   1  45 131 3216639 .. 3216653 -  -4.2  -2.62184   GCGGGTCTTATACCA               TGGAGG TCG CATCCA               TGTGGCTATCGCCGG
  Noc_2846   8 100  58 3223205 .. 3223230 - -16.1   -4.5787   GTATGAAAAAAAATA         CCCCCGCGGAG AAAA CTCCCCGGGGG          GCTATAAAATTTACC
  Noc_2850   4  55 414 3226359 .. 3226373 -  -6.4  -3.08464   GCAGCAGGGATTCAA               CGGTCT AGG AGACCA               GCGATAATCAATACG
  Noc_2902   4  66 -31 3281361 .. 3281373 -  -7.7  -3.65351   TGACCGCTAGCTAAA                GCAAG CGG CTTGC                CCGTCCCCTCCCCTG
  Noc_2906   5  61 292 3286037 .. 3286060 -  -6.6  -3.65046   GGCCCACCTGAACAA          CGC-CGTGGCC CTG AGCCGCGAGCG          ACCCCTGTCGGAACT
  Noc_2911   0 NONE
  Noc_2921   6 100  37 3303954 .. 3303979 - -15.5  -5.47821   ATTGATGTAAAAAAA         GCCCCGATCTT TAAT AAGACCGGGGC          TTTTTACTCTTAAGA
  Noc_2932   3  52 277 3317006 .. 3317021 -  -5.4  -3.05463   ACTGCCGCCATCGAA              CAGCAT TGGG ATGCCG               TCTGTGAAGAAGCCG
  Noc_2951   8  73 392 3337486 .. 3337509 -   -11  -2.70766   AACAGCTGATAGAAT          TGCCGTCCTT GATC AAGGACGGCT           GGAAGCTTTGGGTTC
  Noc_2979   6  61 210 3369081 .. 3369093 -  -4.1  -4.04319   GCAGAAAGTTAGAAA                CCTTA ATT CAAGG                TTAAACCATACGGTA
  Noc_2983   3  63 353 3374995 .. 3375006 -  -7.2  -3.56036   TGGATAAAAAAACCA                CGCC TTTT GGCG                 CATTCCTTGACTCCA
  Noc_2991   5  64 420 3382995 .. 3383007 -  -6.3  -3.67976   CCCAGCAACGCCAAA                TTCCT GGG AGGAA                AATTATCGTCTTTGG
  Noc_2996   5  51 282 3389539 .. 3389549 -  -4.6   -3.3506   GGGAAATTGGCAGAA                 GCCC TGG GAGC                 AGAGAAATTAATTTT
  Noc_3008   3  42 303 3400246 .. 3400256 -  -2.4  -3.10715   TTGACTAGCATCGAA                 CAGG CCG CCGG                 CATTTCACCTAACAC
  Noc_3008   3  42 301 3400248 .. 3400258 -  -2.4  -3.11272   GACTAGCATCGAACA                 GGCC GCC GGCA                 TTTCACCTAACACCT
  Noc_3021   4  66 140 3416165 .. 3416187 -  -7.6  -3.54653   ATTTTTAGTAGACAA           GCACCACGTC CCG GATGTGGAGC           GTTTGTTCCAGGTAG
  Noc_3032   2  65 111 3429010 .. 3429029 -  -8.6  -3.14564   CCAGCTGGTGATGAA            TCTACCCG TTGA CAGGTAGA             GCGAAAAATAAAACA
  Noc_3037   7  95  95 3433125 .. 3433151 - -16.6   -2.7127   TTAGTTAACTACAAT         GCCGAGGAAACG CGG CGTATCCTCGGC         CACTCCAGCCATCAG
  Noc_3061   4  49  34 3450849 .. 3450867 -  -3.1  -3.53012   GGCTTTTGTTCGAAA             CGGGA TTATGGTTC TCCCG             GCTGTTTACGCCGAA
  Noc_3065   6  58 311 3455181 .. 3455213 -  -5.6  -3.53761   GAAGCGCTGCGGAAA     CAAGGCATACCCGCCG TAT CAG-GGG-ACGCCTCG     GACTCGGCCGTGCTT
  Noc_3068   7  76 199 3457192 .. 3457209 -  -4.1  -5.00616   CCCGTGGCCAAAAAA             CAC-TCGG CTG CCGAAGCG             AAAAAGCCGAAAAAA
  Noc_3067   3  62  87 3457344 .. 3457359 +  -3.2  -4.51812   CATAGTTGCAGGAGT              GCTGCT AACC ACCAGC               TTTATTATTCTAAGC
  Noc_3043   1  42 391 3439473 .. 3439486 +  -3.9   -2.5001   AGCAACGGTAAGAAA               TAATC CAAT GATTA                GTTGCTGCCGATTAT
  Noc_3038   0 NONE
  Noc_3007   3  53  61 3400007 .. 3400024 +    -2  -3.93148   ATACTTGAGGCGCTC             TTTTCC GAAGCA GGAAGA              TTATTCATTTAGTTG
  Noc_2999   3  69 195 3393524 .. 3393537 +  -4.5  -4.59109   GCCTTCTACCGGGGG               TGCGG TAAT CCGTA                TTTTTAGCCGATCTC
  Noc_2999   3  69 245 3393574 .. 3393598 +  -9.9  -2.93435   GGCCAATAACTTCAT          CGCCCTTAGCC CGG GGCTGGAGGCG          TATCTGGATGATTAA
  Noc_2982   5  63  62 3375403 .. 3375413 +  -6.8   -3.6215   CTTCCAGAATAAGTT                 CGAG CCC CTCG                 TTTAAGATAGCTTCA
  Noc_2967   2  42  24 3354284 .. 3354305 +  -3.7   -2.5507   TGCATGTTGCCGAAA           TCTCCAAGT TCTG ATCTGGAGA            ATATATTGCTTTATT
  Noc_2967   2  42 105 3354365 .. 3354384 +  -2.8  -2.77523   TTACTCACCTAAATA            TAGCGG TGCGATTC CCGCTG             TAATATTGATCAGGG
  Noc_2960   4  59 -17 3347094 .. 3347105 +  -7.2  -3.14051   ATCCGGGAAGCCTTA                CGGC AAAT GCCG                 TGTTAGTCAGGGTAA
  Noc_2950   6  52 276 3337876 .. 3337888 +  -5.5  -3.05616   AATGAAAGTTTCTTG                TTGGG AAG CCCAG                ATTTCTCTCCTGCTA
  Noc_2933   3  70 286 3319508 .. 3319522 +   -10  -3.05384   CAGCCATAAAAAAGG               CACCTG GGG CAGGTG               TTCGATCAGCGCCGC
  Noc_2925   2  80 406 3309252 .. 3309264 +  -6.2   -4.8622   CTCCGCTTGACTCTG                GGCG CGGGC CGCC                TTTTTCCTTGCCAAG
  Noc_2920   5  58  16 3303360 .. 3303411 +  -5.9  -3.49618   GCTTAGGCTTACATA C-CCGTTTTATAGCAAGGCCGC-CC GATA GGAGTGGCCTCGCTATGGAGCAGCG TTGATTATCTGCAAC
  Noc_2910   5  61 391 3292225 .. 3292260 +  -8.2  -2.70932   CAGGAGATAATAAAG    GGCATTGCGATAGCGG TATT CCGAGGTAGCAATGCC     TGCTTGACCCAGCAC
  Noc_2905   4  53 348 3286736 .. 3286748 +  -4.1  -3.63744   GCAGACAAAATAAGC                GGGTA AAA TATCC                TGTTTTAGAACGAAG
  Noc_2896   0 NONE
  Noc_2887   5  54 273 3267041 .. 3267052 +    -3  -4.01078   TATCCATACTATACT                CATA GTAA TATG                 TTTCTCCTGGCTTTT
  Noc_2853   1  75  73 3232453 .. 3232474 +  -9.5  -3.53343   ATAGGAGCTGCGGTC           TCGTCATCT TCAA AGGTGACGA            TTTCCCAAGCAGATT
  Noc_2849   3  55 313 3227058 .. 3227076 +  -6.6  -3.01712   CGGCCCCAATTGGGA             TCGCTGGC AAA GCAAGCGG             TCTTGACCAAAGGAG
  Noc_2828   6  62  33 3206205 .. 3206225 +  -8.2  -2.93252   AAAGGTATAGAAAAA            CGGGGCCT CTAAA AGGCCCCC            TACTTCTTAAGCACT
  Noc_2823   1  69 275 3200362 .. 3200380 +  -6.6  -4.15565   TGGAAGTCCCGTTCC             CGCTCGCC GTA GGTGAGGG             TTTTGCGCTGCTGCA
  Noc_2803   4  91  19 3177100 .. 3177119 +  -7.8  -5.23316   GAACGCATAAAAAAA            GGGCGGAGT TTA GC-CCGCCC            TTTTTTCCTCTAGTA
  Noc_2776   6  58 461 3153934 .. 3153944 +  -5.4  -3.60296   TCTCTAGCTCCTTGA                 TCCA AGC TGGA                 TTTCCCATCAACATC
  Noc_2763   6 100  15 3135494 .. 3135515 + -15.9  -3.15544   ATCTTCTTGACCTCC           TCCCCTCCC TAAA GGGAGGGGA            TTCCTACAGCTAGAC
  Noc_2757   7  59  90 3130445 .. 3130467 +  -7.6  -2.92449   CATTTCCTCCTCTTG           GCTATCCCGC ACA GCAGGACAGC           TGTGTCACATCTTTA
  Noc_2749   3  67  52 3119262 .. 3119272 +    -4  -4.38092   CAGCCGATAATATCA                 CTAT AAT ATAG                 TTGTTTTCCTTGTTC
  Noc_2734   5  56 211 3105800 .. 3105810 +  -3.2  -4.18948   AGTCACTATCTCATC                 TTGG GAG CCAG                 TTTCCTTATTTGTAT
  Noc_2724   5  90  20 3094616 .. 3094641 + -16.2  -2.73681   CCTTGCCCTTTTCCT         GGACGCTGGC TTATAC GCCAGCGTCC          TCATTCCAATCGATG
  Noc_2717   3  69 356 3085225 .. 3085242 +  -5.5  -4.25056   TACAGCTTCGATAAA             TGGCGCA GGAT TGTGCCG              TTTCTTCCTCCGCTG
  Noc_2709   9 100 262 3074911 .. 3074933 +  -9.1  -5.93809   TTCTTTGGCCTTTAA           GCCTCGCGA TGATT TCCCGAGGC           TTTTTTTTATGCAAC
  Noc_2703   3  52  81 3063106 .. 3063117 +  -5.8  -3.03124   GATGGGAGATTGCTA                CGGA ACGT TCCG                 TCTTAAAGCGTCGGC
  Noc_2699   4  79  74 3059432 .. 3059489 + -12.2  -2.79842   TACCTTTTCTCTCCC CCCCCTGGTGTAAGCGATAAAGCT GCAACCATAA GGTTTTATCGCTTACACCGAAGGG TGGTTAATCGCTCTT
  Noc_2692   3  62 288 3052110 .. 3052121 +    -3  -4.38141   CCCCTGGGCCGGCTT                GAAT ATGA ATTC                 TTCTTTTCTATGGGC
  Noc_2651   1  82  24 3004509 .. 3004545 + -11.8  -3.33696   GTTAGGCGTACGTAA   TC-CCAGGTCTTGGT CAGCAACC ACCAAGACCTGGCGA    TTCGTTCGGGAAGCC
  Noc_2627   4  52 415 2982676 .. 2982688 +  -5.5  -3.08471   GCTGTCCTCCCCGTT                CGGCT GGT AGTCG                TTCCATCAACTTCTG
  Noc_2622   4  54 386 2978603 .. 2978613 +  -2.4  -3.96999   CTCAATAATCGGCTT                 GCCG GCG CGGA                 TGTTTTTCAGTATAA
  Noc_2615   3  64 324 2972174 .. 2972192 +  -4.5  -4.22883   CCTGCCGCCGAGCCT             GCTCTAG CTGCT CCAGAGC             TTGTTTTAGCTGGTG
  Noc_2600   7 100   6 2954203 .. 2954221 + -13.1  -5.08824   GCGCAGCTAAAAAAG             GGGCGCC ATAGC GGCGCCC             TTTTTTAGCTGCAAG
  Noc_2584   5  61 157 2938055 .. 2938069 +  -4.3  -4.11216   TCAATAGGAACGCCG               GATAG CTCTT CTATC               TTTTCAAGATAGAGA
  Noc_2575   7  56  57 2930308 .. 2930323 +  -6.8  -2.86343   TGATGTCGTAGGCTC              TCCGCT ACTC GGCGGA               TATGCTCATTGACCT
  Noc_2550   5  83 452 2901670 .. 2901708 +  -6.6  -5.06816   GGTTTGGCGATAGTT   GATGATATGGTCTGCTCC CAA GGAGCAGGCAAGTTCCTC   TTTTTCTTCGCAGCT
  Noc_2541   5  44 293 2891730 .. 2891745 +  -4.6  -2.52635   GCTGGGTATTGACCA              GCCTTG GCGC CGGGGC               CTTGCTGATGGGCGT
  Noc_2541   5  44 349 2891786 .. 2891813 +    -4  -2.56914   GTGGGACAGCTCGTA        GGGCAGGAAAGCG TAG CGCAT-CCCGCTC        TGCCTTAATAACCTG
  Noc_2541   5  44 446 2891883 .. 2891894 +  -3.6   -2.8805   CTCTCTACACAACAT                CCTG ATCG CGGG                 TATCTACAAGATCAT
  Noc_2521   2  40 263 2871670 .. 2871696 +  -2.4  -2.87404   CCTCCAGAAATAATA         CTTTTAAGAT GTCATTA ATCCTAAAAG         TATACTCCTTCATCT
  Noc_2521   2  40 341 2871748 .. 2871760 +  -2.7  -2.52834   CCCAGCCAAAAGTGC                GGATA TGA TATTC                ATTAATCATGGGATC
  Noc_2512   1  59 179 2861570 .. 2861582 +  -7.7   -2.9155   CCTATGGCGGCAACA                GCCAA GAC TTGGC                TATCCTCTTGGGCCA
  Noc_2504   9 100 177 2850382 .. 2850422 + -17.1  -3.70709   TGTTGGGTCTTCGCG  CTTACCTGTATTTGCGTGC CCC GTCTGCAAATACAGGTAAG  TATTTCTTCGCTACT
  Noc_2497   5  54 457 2844078 .. 2844090 +  -4.8    -3.338   TTATCGGGTGGCGCT                GCTC TAGAC GAGC                TTGAGTTTCATTCAT
  Noc_2484   2  43 -11 2831415 .. 2831426 +  -2.2  -3.18383   AATTGGCTGAAGCGC                CTGG AACC CTAG                 TTAATACATGCCCGT
  Noc_2474   5  49 261 2819864 .. 2819879 +  -3.2  -3.62756   GAACTTCTTCAATCT              GGTCTG GTGC CATACC               TGTTTGCTTTGCAAT
  Noc_2467   1  50 162 2814654 .. 2814667 +  -5.3  -2.95298   CCCACAAAACAACCC               GGTAA TAGC TTACC                TATATACTCCCTACC
  Noc_2456   1  52 362 2803956 .. 2803967 +  -5.8  -3.06915   ACGGATAAGTTCCGC                CGCT AGGA AGCG                 TTCACTACGGTCCGT
  Noc_2452   3  61 427 2799178 .. 2799189 +  -5.8  -3.67976   GGCCAATACGAATAG                CGGT AGCA ACCG                 TTTCCGGTTGGTCCA
  Noc_2438   4  78 144 2785475 .. 2785486 +  -5.8  -4.78107   AGCTAATTTTCTTAT                TCCC CGCT GGGA                 TTTTTCCTCCTGGTG
  Noc_2435   0 NONE
  Noc_2430   4  51 251 2778475 .. 2778488 +  -4.5  -3.30039   AACGTTAGCTTATTG               GC-GCC CAC GGCAGC               TATTCGTTCTCCCTG
  Noc_2418   3  58 212 2767198 .. 2767213 +  -7.6  -2.57132   GAAAAGAGGGATTGA              GCAAAG ATTT CTTTGC               ATTATAGCGAAGGGG
  Noc_2388   5  58 426 2737363 .. 2737375 +  -7.7  -2.69471   ACGCTTTAAATTGCA                CGCAT ACC ATGCG                GTTATCTCCGGGTGC
  Noc_2380   3  47  34 2728519 .. 2728534 +  -4.6  -2.94726   AGGAAAGAGCGTACT              CCCCAT TTAA AGGGGG               TCTGCTATTCTGGAG
  Noc_2353   9 100  64 2698354 .. 2698385 +   -16  -3.18274   CGCATACCTCCTGCT      GAATCCTCCGAAGC AGCG GTTTCGGGGGATTC       TTCAGTTAAAGTCGC
  Noc_2345   3  66 246 2690616 .. 2690638 +  -5.4  -4.11692   GAAGAATAACCGCTC           CAAGCCGGGC TAG GCTCAGCATG           TTTTCCAAATGGATC
  Noc_2296   6  59  99 2649792 .. 2649804 +  -3.3   -4.1822   TAAACTCATTCAGCT                TGCCG CAT TGGCG                TTTCTTAGCATAGGA
  Noc_2296   6  59 113 2649806 .. 2649820 +  -3.6  -4.11623   TTGCCGCATTGGCGT               TTCTTA GCA TAGGAA               TTTGCTTTAATAATA
  Noc_2296   6  59 324 2650017 .. 2650047 +  -6.7  -3.43676   CAATGAAAAATTGCC       GCAGCTGCCACCG ATACC TGGTGGCGGCAAC       TTGTACCTTGATACC
  Noc_2292   3  52 439 2646445 .. 2646469 +  -2.8  -3.72576   TCCCAAGTGGTAAGG         CGTGCGCCTTG CAAC CAAGGC-CGGG          TTTCATCGGCAAACA
  Noc_2287   6  52  11 2640934 .. 2640949 +  -4.8  -3.22475   CATGACTCATTTTAA              TTTTGT TCCT ACAAAA               TCTTATCAGCCTAGC
  Noc_2279   3  45 255 2630587 .. 2630605 +  -4.4  -2.61548   GTTAATTGAATTTCT             CCCCCAAC TCC GTGAGGGG             TAGCTTCTAATAGAC
  Noc_2275   5  80  18 2625479 .. 2625512 + -13.2  -2.57931   CTAGGAATTAAAACA     GTAGGGCGGGAAAGC TCAGC GCAT-CCCGCCCTAC     CTTATAAAAACTCAC
  Noc_2252   3  67  -4 2601975 .. 2601988 +  -3.8  -4.63218   TTGGCAACCTTCAGG               GGTG AGCCGC CACC                TTTTGTTCCAAGAGA
  Noc_2248   2  63 174 2597241 .. 2597261 +  -6.8  -3.61398   AACTAACTGCTCAAT            GCCGTCAT GGGAA AGGACGGC            TTCTTCCCCCGCCGC
  Noc_2204   2  83 116 2549248 .. 2549272 +  -9.9  -4.15222   CGGTAGAAAAAGAAA          GAGGGGGGCGG AAG CGGCCCTTCTC          TTTCTTAAAAAGCAT
  Noc_2197   8  90 -10 2541885 .. 2541904 +   -15  -2.75844   TTCTCTGTAACTGTT            CCGCCAGC TAAA GCTGGCGG             CTTTCCACTGCACAA
  Noc_2187   2 100  17 2527520 .. 2527543 + -13.8  -3.86392   CTTAATAGAAAAAAA          GGGCCGGCCT TTTT GGGCTGGCCC           CTTTTTTAGTTTTAA
  Noc_2171   1  52 418 2509708 .. 2509730 +  -4.8  -3.18738   CCGGCCTGAAAATGG           CGAACATACG CAT CGTATATCCG           ATTTTCCTCCTCATC
  Noc_2150   5  70 -36 2482654 .. 2482665 +  -2.2  -5.09225   ACTTTCCTTGCATGT                TCCT CACC GGGA                 TTTTTTAGCTAGAAT
  Noc_2147   5  71 193 2480437 .. 2480451 +   -10  -3.25918   ATTTCCGCTTGACCC               GGGGAA GAA TTCCCC               TGTCTTTGAGCATTA
  Noc_2144   2  52 352 2477977 .. 2477987 +  -5.4  -3.02144   CCCCGCCCCGATACC                 GTTC TGG GAAC                 TGTTCGCCAGAATAA
  Noc_2137   3  70 474 2466165 .. 2466200 +  -9.8  -3.05463   TATTATGGTTGCCAA    GG-TCGTTTACCCTAGC TTT GCCAGGATAAACGAGCC    TTCAATAAACGCGGT
  Noc_2131   6  77 345 2458841 .. 2458861 +  -3.9  -5.09426   GCGCACTCAGTCCTA            AATGGGTGG CTA CTACCCGTA            TTTTTTGCCCTTGCC
  Noc_2126   4  50  28 2450248 .. 2450261 +  -2.4  -3.70773   ATTAAACAGGCCACT               TCTC AGAGTA GAGA                TTATTCCCTGTGCCC
  Noc_2114   3  55 249 2434456 .. 2434470 +  -7.1  -2.53263   TGTCATCCATGGATC               CTGCG GGCTA CGCAG               TGAATTCAGAATAGG
  Noc_2107   5  69 363 2424362 .. 2424372 +  -8.2  -3.58522   GTCAGGGACTCCAGC                 GCCC GAT GGGC                 TTTGAGCATGATCGT
      nadE   6  58 140 2410094 .. 2410104 +  -4.6  -3.87815   AACATCATATTAATG                 GGGG GTC TCCC                 TTTATCGCCCTCCAC
  Noc_2080   5  61   1 2390595 .. 2390609 +  -4.2  -4.03179   AATTTAAGCGAATAA               GCAAAG TAG CTCTGC               TTTGCTTGTGCTATC
  Noc_2068   1  42 136 2380125 .. 2380147 +  -2.1  -3.09492   ATTAATGCGAACTAC          TATAC-TAGC CAGC GCTACGTGTA           TCTTGGAGTTCCGAG
  Noc_2062   3  50 -34 2372843 .. 2372857 +  -5.6  -2.87132   ATAGCGGCAGAAGCT               GGCTCG CTC CTAGCC               TGTCTGAGCGGGAAG
  Noc_2053   5  52 148 2363819 .. 2363830 +    -3  -3.65832   GTACATTATCCCACG                CTTT TTTT AAAG                 TCTTTTCCAACCTTT
  Noc_2048   7  67 187 2359246 .. 2359259 +  -8.1  -3.32233   CCGCTAGCCGAAACT               GACGG GGGT CCGTC                TATGTTTAATGATTA
  Noc_2041   6  81  45 2352195 .. 2352214 + -12.2  -3.28924   TTCCTCCCTAGTCCC            TGGAAGGC GATA GCCTTCCA             TTCTGGGGGGGCATA
  Noc_2032   2  47  22 2345380 .. 2345397 +  -2.6  -3.41982   TTAATTTCGGCTATT             GGCAAC CTATTC GATGCC              TTCCTTCCTAAGTTT
  Noc_2021   3  45 435 2334893 .. 2334912 +  -3.4  -3.05384   TCAGCCCGACCTAAG            GCCCAAGC GACT GCCTGCGC             TTGGATGAGCGCAGC
  Noc_2013   6  56 -49 2323440 .. 2323471 +  -3.8  -3.91858   CAGAAAATAAACGGG      TGCTCTACAATTAC CAAC GTAATAGTAAAGTA       TTTATAAAATATCTA
  Noc_2005   9  72  78 2313835 .. 2313870 +  -8.3  -3.80893   CCCTGCTTAAAACAA    CTGGTCTGGCGAAAA ATTCAA TTAGCGTCAGACCAG     TTTCCCTTATGCGGT
  Noc_2000   4  56  28 2305809 .. 2305825 +  -5.8  -3.37612   GTTTCCCTAAAAACA              GCACCT TATCT GGGTGC              TTCGTTGGAATTAAA
  Noc_1996   5  53 182 2299547 .. 2299557 +    -4  -3.53091   CAGTATGCTCCCGTA                 TTTG ACG CAAA                 TTTAAGGACAAAGAT
  Noc_1957   1  45  -7 2244240 .. 2244250 +  -3.2  -3.12847   TGCCGGCTGAAGTGC                 TGGT GTA GCCA                 TTACCTCTCAAAGTT
  Noc_1952   1  45 -24 2237628 .. 2237642 +  -4.3  -2.63234   TTGGCAGCTAAAAAT               GGATT CCACT AATCC               TACATTATAATGTTA
  Noc_1946   6  93 156 2231586 .. 2231604 +   -16  -2.99849   GCGTCACACAATAAG             CCTCCGGC TTT GCCGGAGG             TCCTTTAACTTCTTC
  Noc_1935   6  74  -1 2213927 .. 2213953 + -10.8  -3.12595   CCGTACTCGCTGACT         AGCCGCTCCTCA AAC TGAGAAGCGGCA         TATTACCTCATTGAA
  Noc_1927   2  71 184 2207208 .. 2207222 +   -10  -3.14136   ACTACCAGCACATGC               TCGCCA CCG TGGCGA               TTAAGTAATTCCTCC
  Noc_1922   4  49  77 2198160 .. 2198174 +  -4.2  -3.23393   AAGATAGAGAAAGAC               GATTGC TCA GCAAAC               TGTTCTAAGATAGCA
  Noc_1915   8  57 108 2193864 .. 2193876 +  -6.2  -3.20858   ATATCGGAGAACGAC                CCGC GAGGA GCGG                TTCCTCGATGTGATA
  Noc_1908   3  54  53 2184055 .. 2184075 +  -6.7  -2.84098   CGCACCTAGCCAGGG            GGGGAGGTC AAA GACCAGCCC            TAATTGATTAAAGAG
  Noc_1898   6  71 148 2167999 .. 2168046 +    -7  -4.05788   AGCTTCTAGCAGCAG TGCCTCCATCGACTCACGGT AAAGCGAA GCACAGAGTTGATGGAGGCA TTTGCTTTAAACAGA
  Noc_1887   6  63 120 2152396 .. 2152411 +    -6   -3.9941   AAGCGGCTTATCCGC              GCCCGG CCTA CCCGGC               TTTGGTTCTCCCGGG
  Noc_1853   1  45 278 2106438 .. 2106451 +  -2.3  -3.41448   GTGATATAACGGCAA               GAGAG TTAA CTCCC                TAATTTTTTGAATTA
  Noc_1846   7  83 366 2098164 .. 2098197 + -13.1   -3.1585   AAACACTGATAACCC     CGCCCGGCGGGCT TCTAAAAT GGCCTGCCGGGTG      TCTTCAATTCCGTAA
  Noc_1834   2  71 202 2084424 .. 2084448 +  -9.9  -3.21416   CATTCCTGGTAAAGA          CACCAGGCCCG TAG CGGCCATGGTG          TTGATAATGGGCATC
  Noc_1830   1  43 269 2079395 .. 2079410 +  -3.2  -3.05384   CCCTAGGCAATTTTA              CCCCTT ATTT AAGGGA               TTGAGTAACAAGGGC
  Noc_1815   5 100 147 2057772 .. 2057798 + -18.1  -2.92475   AAACCTAAATTAGGT         GCTTGGCGCGA AAGTA TCGCGCCAAGC         CTTTATGCCAATCAG
  Noc_1784   0 NONE
  Noc_1770   3  69 203 1995310 .. 1995325 +  -6.1  -4.09739   CGATCCCAAAGGTTG              TCCCG CAAAAA CGGGA               TTTTCAGGAGATTCG
  Noc_1763   5 100  67 1984992 .. 1985042 + -24.9  -3.54424   TTGTAGGGCGGGAAA GCGCAGCGCATCCCGCC-ATGG ATAAACCG CCTTCGGCGGGATGCGCTGCGC TTTCCCGCCCTACCC
  Noc_1752   4  54  88 1971362 .. 1971381 +  -5.1    -3.445   AGCGCCTGCGCCTAA            TTTATGC TTAATC GCATAAA             ATTTTTGCTGCATGG
  Noc_1737   5  61  64 1949536 .. 1949552 +  -4.3  -4.15222   GCCTTGCTGCGAGCG              CGAGGCT GAT AGTCGCG              TTTCTTCAACAAACT
  Noc_1732   3  64 214 1940500 .. 1940518 +  -5.2  -4.18018   CCCGCTTTCAAGCAC             CCCTTGTC TCA GGAAAGGG             TTTTCCCTGGCGGAG
  Noc_1720   6  64  69 1926109 .. 1926128 +  -9.2  -2.52543   CCTCCAAACTGATCG            TCTCCGGC CGTT GCCGGGGG             TCAATTCCCAGGGCT
  Noc_1716   6  69  72 1920729 .. 1920751 +  -8.4  -3.56568   AAACTTTGCTGCGAG           CGCGAGGG CCAACAT TCCTCGCG           TTTCGCCAATAATTG
  Noc_1704   3  47 122 1907859 .. 1907869 +  -2.4  -3.55622   GCAATAAATAATGGG                 GACC ACC GGCC                 TTTGGGCCGGTTCCC
  Noc_1690   3  47  76 1891778 .. 1891821 +  -3.7  -3.17723   CCCAGAGATAAACCC CTTGCCAAGTGCCCAAGGC ACAACG GCCTTGAGTAACCGGCAGG TTGAGTTCCGAGTGG
  Noc_1656   4  59 -37 1851555 .. 1851568 +  -6.7  -3.33711   ATACGCCCAGGACGG               GGCTT GTAC AAGCC                TTAAATTTATGCCTG
  Noc_1653   4  67 -23 1848469 .. 1848492 +  -2.4   -4.7497   TTCGGGATATGGGGA          TTTCCTGATA CGAT TATCCGGTAA           TTTTTCCTGAATAAC
  Noc_1640   2  49 374 1833146 .. 1833160 +  -2.8  -3.60214   GAATGTTGGTGCACA               CAATAG CGG CAATTG               TTCTATGGTTCAACT
  Noc_1619   6  59 311 1809628 .. 1809638 +  -6.8  -3.19157   TGAACACTCATCTCC                 TGCG AGG CGCA                 TTGGTACGGTTAATC
  Noc_1613  10  69  38 1803247 .. 1803281 + -10.1  -2.76117   ATTTCTCCACCCCAC     CCTGAGTCCGCTT GTGGCGGGA AGGCGGATTCAGG     CTTCCTTCTTCTCTT
  Noc_1607   0 NONE
  Noc_1595   2  42 462 1776741 .. 1776757 +  -2.2  -3.01712   TGGCATCCCCTTAAG              GGTTCC CCCAT GGAACA              TATTCAGAAAAAAAG
  Noc_1552   4  77 -29 1724103 .. 1724124 + -11.6  -2.91695   GGGGAGTTGATACGG           GGGGGGAA AACAAG TTCCCCCC            TGCTTTGAAAATAAG
  Noc_1547   9  95 349 1718610 .. 1718628 +    -8  -5.37593   TTGAAGAGCGCGCCA             CCACGGGT TCG GCCCGAGG             TTTTTTCCTTTGACG
  Noc_1542   6  69  81 1713408 .. 1713420 +  -4.1  -4.66833   AAGGGGATTATTCTT                TTCTG ACC CGGAA                TTTTTGCCCTTCCCG
  Noc_1534   4  59   1 1702673 .. 1702685 +  -3.4  -4.02817   TCCCACAATGCTTAG                CGTA CGATT TACG                TTATTGTTGTACCGC
  Noc_1490   5  66  93 1650548 .. 1650560 +  -7.7  -3.57792   TCCCAGCCTATACAG                GCATC GGT GATGC                TTTGGCCATAGGTAA
  Noc_1485   1  40 467 1646608 .. 1646619 +  -2.2  -2.79175   GGATATCCGGATCAT                TGGT AATA GCCA                 CTTTCACTCCGGCTT
  Noc_1479   2  66 310 1639912 .. 1639923 +  -7.2  -3.76224   CGGCCCCTCTTACCT                CGGC ATCA GCCG                 TTTCATAGGTCGACG
  Noc_1472   9  74 138 1633606 .. 1633618 +  -6.9  -4.24342   ATTACCTGGAAGCTA                TGGGC CGT GCCCG                TTTCTTGGTAGAGCA
  Noc_1457   5 100 354 1614484 .. 1614504 + -12.5  -5.88471   TATGCCTCTCCTTTA            CCCCCGGGT TTT ACCCCGGGG            TTTTTTTTGCTAGTA
  Noc_1450   5  52 358 1607915 .. 1607930 +  -5.4  -3.09327   TAGTTCTCAAGGCGC              TGG-GCC GAA GGCTCCA              TATTGAATACCATCC
  Noc_1442   7  61  72 1599443 .. 1599463 +  -2.4  -4.49838   TAAGATTCTTTTCTG            GCGCGGAA CCTGC TCCCGCGA            TTTCTCTTTGTTGTT
  Noc_1430   5  53 -33 1587116 .. 1587126 +    -4  -3.54902   TGCTGCCCGGGGTGC                 TGTT TTT AACA                 TTGGTTATTCCGTGG
  Noc_1417   2  47 140 1571663 .. 1571677 +  -4.9  -2.70932   GGATAAAGCCCAGGG               CGGCC ACCAA GGCTG               TCATTAGCACCGGGC
  Noc_1408   4  66 246 1564295 .. 1564323 +  -6.7  -3.88291   CGTGAGAGACCGCGC        CGCCCTATTAC TGTTATT GTGTTAGGGCG        TTTCTCAAGGTAATG
  Noc_1403   6  69  33 1555858 .. 1555880 +  -6.3  -4.18506   GAAAGAGGGGGCAGA           TTTCAGGCC CCCTC GGCTTGAAG           TTGTTTTAGAAATAG
  Noc_1392   8  67 244 1543567 .. 1543585 +  -8.8  -2.96216   TACGCATCAATTCGC             TGGCGTCA TAC TGCCGCCA             TGTATCCTCCTGAGG
  Noc_1385   5  61  60 1535690 .. 1535700 +    -4  -4.09117   AGTACTCGCTGGCCT                 TGAA GCA TTCA                 TTGTTTCTAACTAAG
  Noc_1369   4  60 332 1518546 .. 1518560 +  -2.8  -4.21768   GTCTATGAATAGGGG               TGTTTC TTC GATACA               TTTTCGGGTTAGTTG
  Noc_1358   5  52 416 1505833 .. 1505847 +  -5.6  -3.09492   GTTCAGATTGTTGGG               AGCGGA ATT TCCGCC               TCTTGAAATTGCAGC
  Noc_1343   6  65  68 1492378 .. 1492401 +  -3.8   -4.4009   TCGCTCTGCTTTTTT          TGCCGCTG GTGATCTG CGGCGGTA           TTTTATCCAATAAAA
  Noc_1323   6  52 357 1473438 .. 1473451 +  -6.7  -2.53691   CGGGTAAACTCGCCA               TTGCC ATCG GGCAA                CATTTTGACTTTCTT
  Noc_1313   3  53 360 1460118 .. 1460128 +  -2.4  -4.00782   ACCCCACTTTCCGCT                 AGCC CAG GGCC                 TTTGTGGTAATCTCA
  Noc_1307   4 100  16 1453916 .. 1453935 + -13.6  -5.65496   TCTTACCTTGGAAAA            CGCCTGCT TCTT AGCAGGCG             TTTTTGTTTTTAATA
  Noc_1298   7  52 317 1438650 .. 1438660 +  -2.6  -3.67976   TCCACTGAGTGCCCT                 TTTT CGG AAAA                 TTTACCCTTAATGGC
  Noc_1295   0 NONE
  Noc_1278   4  57 348 1420004 .. 1420019 +  -6.1  -3.25823   AGAACACCCCACCCT              CCGCT TTTGAT AGCGG               TTAATGTAAGGGAAG
  Noc_1271   0 NONE
  Noc_1263  12  87  55 1394417 .. 1394452 + -14.8  -2.80821   TTAGGGCGCAAGAAG    CCTCCTCTTGAACCCC TAAA GCGGTTCAAGAGGAGA     TCCTCTCTTTAGCGC
  Noc_1247   2  44 347 1367775 .. 1367792 +  -3.3  -2.92653   TCGGCAGCGTTACCG             TTCTCCG CAAC CGGGGCA              GTTTCTACACGTGCT
  Noc_1199   4  59 200 1307264 .. 1307281 +    -7  -3.15544   ACCTAAGGGGCATGC             CGAGGT GCAGTG ACCTCG              TTAATCACGCTGCAA
  Noc_1195   4  73  47 1303979 .. 1303995 + -10.1  -3.35813   TGCCGTGCTTTAGTG              GCTCGCT CCC GGCGAGC              TTGCTTGGGATCGGC
  Noc_1192   4  54  47 1301735 .. 1301745 +  -5.4  -3.21276   AGGAAACCCATGGCA                 TTGC GGG GCAA                 TATTATCAAGGAAGG
  Noc_1180   4  91  14 1289142 .. 1289158 +  -6.5  -5.60993   AATCCAAACAATTTG              TTCGCCT TCA AGGCGTA              TTTTTTTCTCCGCAA
  Noc_1166   6  58  -8 1277041 .. 1277055 +  -5.7  -3.48395   GCCATTAAAAAACAG               TCCAC CTAGC GTGGA               TTCTATGGACAGCGT
  Noc_1136   3  53  72 1243746 .. 1243758 +  -6.3  -2.58861   GAACCATTTCCGGAA                GATAG CCC CTATC                ATTATCCCGATACTA
  Noc_1131   5  54 428 1237758 .. 1237777 +  -3.6  -3.66769   AAAGAACTTTCAGCT            GGG-AGGAA AAC TTCTTGCCC            TATATTTTTTGGCAT
  Noc_1131   5  54 457 1237787 .. 1237801 +  -2.8  -3.93868   TTGCCCTATATTTTT               TGGCAT ATT ATCCCA               TATTTCTTTTAAGGC
  Noc_1114   4  63  73 1215536 .. 1215553 +  -5.5  -4.01369   AGGGTTCAGTCTACC             TGCTTCC ATTT GGCAGCA              TATTTTTAACTTATT
  Noc_1111   4  67 299 1213153 .. 1213167 +  -8.6  -3.36327   GAGAATTATAGATAA               TGATGC CCA GCATCA               TTATAAATAGGCTGG
  Noc_1099   3  58 414 1205579 .. 1205592 +  -2.3  -4.24562   AGCATTTCTTTTAAT               ACGCT ACGC AGCGC                TTTATGTAGTTTTTT
  Noc_1090   5 100  75 1195783 .. 1195816 + -16.8  -5.68039   ATTTGCAGCTTATCG     TTGGGCCGGGTGGG TATCCT TCCATCCGGCCCAA      TTTTTTTATGCCTTT
  Noc_1084   7  62 319 1190425 .. 1190439 +  -7.8   -3.1855   TAAGTTTAAGTGCCT               GGCGTT CAC AGCGCC               TTACCTGTTCCAGGG
  Noc_1074   3  93  27 1181508 .. 1181532 + -14.3  -3.41222   ACATTAGCACGGCCC          TCCAGGGGTGC CCC GTGCCCCTGGA          TATTTAGGCTTAGGC
  Noc_1041   5  49 117 1150870 .. 1150886 +  -4.4  -3.12482   AAGTTCGCCGTTGTA             GGACCGG GTAG CCG-TCC              TCTTCCATGGTATTC
  Noc_1030   8  58 390 1141972 .. 1142019 +  -5.4  -3.62775   TTGTTCGTCCAGGGC GTTGAGCATCATCT-GCACCGGC TGG GCCGGTCCCAGCAGCCGCTCGAC TTCTTCCGGCGTGAT
  Noc_1023   3  58  20 1134821 .. 1134833 +  -4.1  -3.84039   TATATCATTTCAATG                TGACG GGG TGTCA                TGTTTTGATTGGTAT
  Noc_1009   0 NONE
  Noc_0994   4  55 472 1102184 .. 1102200 +  -6.5   -3.0464   GCCCAGGGCAAAGGT              CCAACCG AAC CGGTTGA              TCTTGGGGCTGGCTT
  Noc_0989   5  65 444 1096638 .. 1096652 +  -3.4  -4.48072   TGTGAGCTAGATTAA               CGGCTG AAG CGGCCA               TTTTATCGTGCATGT
  Noc_0974  11  61 168 1077680 .. 1077696 +  -2.1  -4.41494   CTTCTGCCATTTCTT              TGGGAGA GAA TCCCCCC              TTTTCATTCCCAATA
  Noc_0966   3  55 444 1068373 .. 1068394 +  -7.3  -2.66517   CTGAAACTACCGGCG           CTCCAGCAA TAGT TTGATGGAG            GTATTCTTGATGCGT
  Noc_0960   3  77   6 1059889 .. 1059907 +  -8.8  -3.90298   CAAAAAATAGCGCTT             GCCTCTCT AAA AGCGAGGC             TTATGTTTCCTTCGA
  Noc_0950   2  50 -18 1049618 .. 1049628 +  -5.4  -2.92439   GAATATTATGGAAGA                 TTCG GAT CGAA                 TAGTTTAGGGCTCTT
  Noc_0939   5 100  31 1039019 .. 1039048 + -20.9  -4.77165   AGGTTAGCTAAAAAA       GAAGGGCGAATCG CTAG CGATTCGCCCTTC        TTTTATTGTACAGAG
  Noc_0930   6  67 314 1029370 .. 1029386 + -10.1  -2.52516   ACTTCCAGTCTATCC              GGTGGCC ATA GGCCATC              CTTCATGATGGGACA
  Noc_0918   6  56 416 1010547 .. 1010572 +  -4.7  -3.55444   CAAAGTAATGGGTCG         CAAATAGCGTT AGGG AACGCACTTTG          TTTGCCAGGTGGGAG
  Noc_0914   3  62  55 1007076 .. 1007088 +  -2.7  -4.41348   ATACCCCTCCCCAAA                TATCT CTA AGGTA                TTTCTTTAAAAGCCG
  Noc_0908   7  64  33  993496 ..  993525 +  -7.9  -3.40784   CGGATGCCTAGCCCC       GGTCACTTCAGGTA AAT TCCCTGG-GTGACC       TTCTAAGGTTTGCTT
  Noc_0895   4 100  47  977566 ..  977585 + -10.6  -5.44119   TTAGATCTTATAAAA            GCCCCAGC TAAA GCCGGGGC             TTTTTTTGAGCTGAC
  Noc_0889   9 100  43  970500 ..  970522 +  -7.7  -5.83226   TATGATACAAAAAAA           GAGGGGG GTTTAAATA CCCCCTC           TTTTTTTGTTGACTT
  Noc_0868   5  74  41  951104 ..  951155 + -10.8  -3.12327   CTCCCAAAGTGTATC CATTTCCGCCAGGCTTGCCTCTGC TGGA GAAGAGGCACGCTTGGTGAGCATG TATTCGATATAGCGA
  Noc_0863   2  79 237  947116 ..  947133 + -10.5  -3.53224   GGCCGAGGTCGCGAC             GCCGCCG GCAT TGGCGGC              TTTACCAGGACCATA
  Noc_0856   8  69 -33  937721 ..  937735 +  -5.6  -4.21922   GGTCAGGACCCAAGA               GGCGGT GGG ACAGCC               TTTCCTTTTAGATGA
  Noc_0842   7  61 293  921117 ..  921131 +  -5.7  -3.80855   TTCTTTGAATAATTG               GTGGA TATCC TCCAC               TTGCTTTTTAGCCAA
  Noc_0834   7  69 416  913487 ..  913499 +  -7.7  -3.75169   GATCCAGCAGCCCTG                TGCTG TAT CAGCA                TTTACTAAACTGATA
  Noc_0830   3  55 200  910567 ..  910577 +  -6.8  -2.65068   TTGATGACATAGCGT                 GGTC CTG GACC                 CTTATGGGTATGTTC
  Noc_0823   6  65 326  897879 ..  897889 +  -8.2   -3.2794   AACCGCCAAAAATAT                 CGCC TGC GGCG                 TTAGTGTCCGTGGGC
  Noc_0805   2  55 298  878017 ..  878030 +  -2.5  -4.08767   ATAGTAGTAGGAAAT               TTAAA CAGC TTTAA                TTTTCGCGGAATAAA
  Noc_0776   1  64 150  848475 ..  848503 +    -9  -2.72379   TAGTGGAGAGGGGGG        TCTGTTTGGCTT CGTGC AAGGCAAACAGA        TCCTTAACCCCTTGC
  Noc_0769  10  63 455  839073 ..  839090 +  -2.5  -4.56775   TTTTGCGAGCCGATC             GGGCGCG CCAG CCCGCCA              TTTTTCCAAGGCGCT
  Noc_0753   1  46   6  820075 ..  820108 +  -4.5  -2.91383   GGGCCAGTAGAGGCA     GTGAGGTAGGGCGGGA AAG TGTCGCCC-ATCCCAC     TATATAGATGGAGAT
  Noc_0737  10  76 461  800119 ..  800142 +  -4.4  -5.00616   TTCTTCAGGCGCTTT          TCCCCGCCCT TGGT GGGGCAGGTA           TTTTTTGGCCAGGGA
  Noc_0727   4  56 109  788993 ..  789021 +  -3.8  -3.85817   ATATTATCCGCGCAT       GCCACC-TTGAGG CGGG CCTGGGTGGTGGC        TTTATCCGGCACGGT
  Noc_0727   4  56 145  789029 ..  789051 +  -6.9  -2.78073   GTGGTGGCTTTATCC           GGCACGGTG ATCAC CGCCTTGCC           ATTATTGGCGGTGGT
  Noc_0708   1  59 323  768256 ..  768268 +  -4.7  -3.65902   GATATGGACTTCAGG                GGGGG CTA CCGCC                TTTAAATAAAATAGG
  Noc_0695   3  55 434  751915 ..  751940 +  -6.1  -2.95298   TGCAGGCTTTGCAGT         CCCACCCTC TGTGCATC GAGGGTGCG          TATCTGCTCGATCAG
  Noc_0674   6  59 438  732250 ..  732269 +  -6.4  -3.35639   GGCGAATGCGCACAC            TGAGCCCG CCAT TGGGTTCA             TTGCTTGCGGATATT
  Noc_0658   8  82  35  712472 ..  712487 +  -6.8  -4.87037   TCATCGAAATTGTCC              GGCAGG TCGA TCTGCC               TTTTTACTGTGTATT
  Noc_0653   2  56 443  703754 ..  703766 +  -3.3  -3.84246   GTCGAGTGAAATAGT                GCCGT AGA ACTGC                TTCTTGGTTGCTGCT
  Noc_0615   7  76 102  664925 ..  664944 +    -5  -4.74706   CTCGTCAGTACGATT            CGTCGGGGA AAG TCTCC-ACG            TTTTTCCATATTGAA
  Noc_0597   5  53 -18  643745 ..  643756 +  -4.4  -3.62775   CTATTGGCGGAGGGG                TGGT TGGC ACCA                 TTATTAAAGGGTAAT
  Noc_0593   3  47 240  640439 ..  640453 +  -2.1   -3.5511   CCGGTAGCGCGACTG              CG-GCT CCAA AGCGCG               TATTTATGGATAGCG
  Noc_0576   4  49 167  622479 ..  622492 +  -3.1  -3.60475   AGAAGGGCGGAAATT               GCTTT GCTG AGAGC                TTTGGGATCGGCGTT
  Noc_0576   4  49 240  622552 ..  622562 +  -4.6  -3.15544   TCATGAGTTCCTGGG                 CGCC TTG GGTG                 TTAGTGGCGATCACC
  Noc_0576   4  49 369  622681 ..  622729 +  -3.2  -3.61103   AAACGCTAGGGTTTT GTTGCCAACCGCC-CCAATGGA CCCGCCC TTC-TAGGCGGAGGTTGGCAGC TTTGACCTGGAGTTC
  Noc_0541   1  43  23  582285 ..  582314 +  -3.6  -2.62267   AGTCGATACGGGGGA      GAGGATTCTGGCCG TGAA CGGC-AGA-TCCAC       GTATTAATTTCTAGG
  Noc_0534   4  87 272  573420 ..  573446 +   -10  -4.30043   TGCCTGGCGTGCCTA         CTGGCATGGCGG GAA CCGTCAGGCCCG         TTATTTTAGATTTCT
  Noc_0518   7 100  75  561131 ..  561180 + -19.3  -2.94118   GGAGAGGTGTACAAT CCGCATGGAGCGCTTACCTTTCC AAGT GGAACGGCAAACGCCCCATGCGG GTTTAGATTTCTATC
  Noc_0505   3  56 423  547529 ..  547541 +  -3.4  -3.92542   GCTCATGAGCAATCA                CGAT CTGCA ATCG                TTCTTTGGCAGTGCG
  Noc_0495   8  58 119  534887 ..  534898 +  -5.8  -3.58914   TCAAAGTATACGCCT                CGAC CGCC GTCG                 TTGTGGTTGATTTCA
  Noc_0468   3  49  81  504552 ..  504572 +  -3.9  -3.40511   TACCAGAGAGATAAA            CTCAACCCT TTC AGGGCTAAG            ATTTTCTGTTAAATG
  Noc_0468   3  49 470  504941 ..  504956 +  -3.2  -3.63968   AGGACGGGAAGTATC              CGGC TGGAGGGC GCCG               TTTACGGGTTTAAGA
  Noc_0461   4  56  55  495563 ..  495573 +  -3.2  -4.04188   CATCGCTCCTGGATT                 TGGC TCA GCTA                 TTCTTGTATTTGGAT
  Noc_0432   5  69 239  472671 ..  472697 +  -4.4  -4.70659   TTCTTTCTGCCTTTG         AACTAGCGAATG ATC CATTCTCTGGTC         TTTTTACGTATAACG
  Noc_0426   6  56  17  467159 ..  467188 +  -4.3  -3.66216   AAAAATCAGCAGGAG       GCATGGAGGAAC AGGGAAG GTGCCTCC-TGC       TCTTTATCCTTTAAA
  Noc_0420   2  45 144  461753 ..  461767 +  -2.8  -3.22475   CCACCTCCCAGTAAG               GCAG AAATCGG CTGC               TATTGTGCCGCTAGC
  Noc_0412   3  45 287  454925 ..  454950 +  -3.1  -3.22409   AACCCGGCGCTCAAC         TCGGACGCCTCC TTC GTCGGCG-CCGG         TTAGCTTGGTCGTTA
  Noc_0397   6  76 271  442084 ..  442108 +  -2.2  -5.37345   CGGGATCGGCCATCA         GATCCTTGACG GCTG TGTCGA-GATC          TTTTTTCTGGTTAGC
  Noc_0388   7  68  21  429314 ..  429333 +  -9.2  -3.19449   GCGTGCCGCAAGAAG            CCGTCTGC TTTA GCTGACGG             TTCATCACGTATTTC
  Noc_0384   3  73 474  426710 ..  426726 +  -7.9  -4.18018   ACGCTTTACCAGCTT              GTGGGGT TGA ACCCCCC              TTTTCAATGCCCGGC
  Noc_0378   5  67  30  419626 ..  419647 +  -3.7  -4.58395   GAGATCTTAAAATTT           GCTCCTA TTTGACCC TAGGGGC            TTTTTCCCCGGTAAG
  Noc_0358   9  81 187  393975 ..  393985 +  -8.2  -4.42806   GCGGCATATACTTCG                 GCGG CAA CCGC                 TTTGTTTGGCACTGC
  Noc_0347   6  64 460  382338 ..  382361 +  -8.8  -2.74501   AGCTTGGGTAGAACT          GCGGCCTCGT GACA AGGAGGCTGC           CTTTGAGCGGTTACT
  Noc_0342   4 100 134  374126 ..  374150 + -15.7  -3.15249   AGGTCCCCAAAAAAA          GGGACCCACCT GGT AGGAGGGTCCC          TTGCTAAAGGGTGTG
  Noc_0335   7  63 215  365569 ..  365579 +  -6.8  -3.53761   AGCGACGATGAGCTC                 TCCC AGC GGGA                 TTTCAGCGGGCATTA
  Noc_0329   7  63 200  357626 ..  357636 +  -2.4  -4.72631   TGATTCGCGAAAAAA                 CCCG CAG CGGC                 TTTTCTTACGTTGAT
  Noc_0307   7  56 381  335523 ..  335533 +  -4.6  -3.76224   CGGTATCCGAGAGCT                 GGTC CCG GGCC                 TTTACTCGCTGGCGC
  Noc_0294   1  61 164  325197 ..  325220 +  -4.5  -4.17657   TCTGGAGCAGGAGGG          GGGGGATCG CCGTCA TGATCACCC           TTTTGGAATATCATC
  Noc_0285   1  51 116  313827 ..  313837 +  -4.6  -3.32024   TCGCTAGAGTAAAAA                 CGGC AAT GTCG                 TGTTCGTGTTTCTGG
  Noc_0278   5  86  69  308006 ..  308034 + -13.3  -3.39923   TCTGGATATCAAAAA        GATGCAGCTTG CAAGGAT CAAGCTGCATC        TTCAATTTTACTCCT
  Noc_0266   7 100  46  295241 ..  295275 +   -23  -2.61004   TATATATTTTTAAAT     TACGCCCGCTGACGTT TTT AACGGCAGCGGGCGTA     GATTTTTAGACATGA
  Noc_0258   7  61 301  285451 ..  285461 +  -8.2  -2.57795   GCAGGAAAATATTGA                 GCGC CCC GCGC                 TACGTTGGTGATCCA
  Noc_0253   3  79 290  280453 ..  280468 +  -4.6   -5.1675   GGACGCTAATAACCG              GTTCGG ATAG CCGCAC               TTTTTTGATCAATAC
  Noc_0244   6  64  40  269881 ..  269906 +  -4.6  -4.19817   AGTAGAGATTGTACT         TTCTTGCGCC CTGCCC GGCGCATGGG          TTTTCCATCGATGGG
  Noc_0229   4  50 315  254611 ..  254623 +  -4.7  -3.01712   ACCGCTGCGCCATGG                CCACC CCG GGCGG                TATTCAAGGAGGGGC
  Noc_0225   3  54 454  249782 ..  249796 +  -3.5  -3.70149   TGGCATCAGCAAGAT               TAGCC ACGGC GGCTG               TTTCCGTAATCTCGA
  Noc_0214   4  79   0  239347 ..  239359 +  -9.1  -4.08216   GTTTCAGCAAGTTTA                GCGCT TGA AGCGC                TTTTAGCAAGGCTGG
  Noc_0201   6  50 321  222164 ..  222181 +  -5.6  -2.86203   TATTGTGGGTGCTTT             TACCGA AAGATG TCGGTA              CTTATATTATAGTGG
  Noc_0182  10  69  61  202247 ..  202257 +  -8.2  -3.63968   TCTTTAGTCAGGATG                 CGGC GCA GCCG                 TTTGAGGGTTTCAAG
  Noc_0159   9  75 240  173895 ..  173911 +  -2.9   -5.2696   CATGGAGTAATTGGG              CCGCCAT TTC ATGGTGA              TTTTTTAAATTTTCC
  Noc_0123   3  58 -44  131583 ..  131607 +  -7.7  -2.62263   ACCGAGACGGCTACA          GTAGCGGCGCT GAC GGCGCTGCAGC          TACTCTGGGGAGACT
  Noc_0113   7  64 145  119198 ..  119222 +  -9.3  -2.64973   CCCCTAGCGTTCGAT          GCGCCATTTTA CCA TGAATTGGCGC          TAGTATGCGCTTGCT
  Noc_0108   2  52 170  110970 ..  111017 +  -4.8  -3.25223   GCAAACAATTTATTT CGCGTCAAAAGAGTGCATGACA TCCC TGTCTTGGGCTCCTTTTACGGG TTGATGCTATGAGTG
  Noc_0101   5  69  63  104132 ..  104152 +  -8.3  -3.58343   TCTGGTTACGGTATT            GTGGGTGAT ACC ATCAACCAC            TTTACCGATGATGGG
  Noc_0077   3  59 292   79660 ..   79685 +  -6.9  -3.14344   ATAAGTTTTTCCACA         TCCGCCATGTGG AGT CCA-ATGGTGGG         TTCATCCAAGAGATA
  Noc_0036   5  70 149   36427 ..   36446 +   -10  -3.00946   GCCTGCTTCTCCCCT            GCTGCGAT TTCG GTCGCAGC             TAGTTTATCCAAACC
  Noc_0020   6  71 319   15940 ..   15979 + -10.8  -2.63913   GGTGCGACCTCTTCT  TGCCTGTGGTCGATAAGC GCTT GCTTATTGAGCGCAGCCA   TCATCTCCAGTGGTG

SUMMARY

502 putative operon ends contain 2175 possible terminators.
Percent operon ends hit by terminators of confidence >= x:
	x	#>=x	hits>=x	%hits>=x
	100	57	43	43	9 %
	99	57	43	43	9
	98	57	43	43	9
	97	57	43	43	9
	96	57	43	43	9
	95	63	47	46	9
	94	63	47	46	9
	93	69	51	49	10
	92	69	51	49	10
	91	73	54	52	10
	90	77	56	54	11
	89	77	56	54	11
	88	81	59	56	11
	87	85	63	60	12
	86	91	67	63	13
	85	91	67	63	13
	84	92	68	64	13
	83	97	71	67	13
	82	101	73	69	14
	81	106	75	71	14
	80	111	80	75	15
	79	120	88	83	17
	78	122	90	85	17
	77	128	94	88	18
	76	135	100	92	18
	75	138	103	95	19
	74	147	110	101	20
	73	158	119	109	22
	72	168	125	113	23
	71	185	135	122	24
	70	199	146	130	26
	69	236	181	153	30
	68	245	186	155	31
	67	269	206	168	33
	66	292	222	178	35
	65	313	237	188	37
	64	341	260	203	40
	63	365	283	218	43
	62	384	300	227	45
	61	451	347	254	51
	60	463	358	256	51
	59	514	397	276	55
	58	577	449	302	60
	57	589	458	306	61
	56	669	522	327	65
	55	708	556	341	68
	54	799	625	361	72
	53	850	666	374	75
	52	921	723	396	79
	51	975	761	402	80
	50	1015	791	411	82
	49	1174	906	427	85
	48	1174	906	427	85
	47	1381	1076	447	89
	46	1418	1106	449	89
	45	1577	1222	458	91
	44	1636	1266	463	92
	43	1804	1389	473	94
	42	1939	1501	483	96
	41	1997	1546	484	96
	40	2081	1610	488	97
	39	2175	1680	488	97
	38	2175	1680	488	97
	37	2175	1680	488	97
	36	2175	1680	488	97
	35	2175	1680	488	97
	34	2175	1680	488	97
	33	2175	1680	488	97
	32	2175	1680	488	97
	31	2175	1680	488	97
	30	2175	1680	488	97
	29	2175	1680	488	97
	28	2175	1680	488	97
	27	2175	1680	488	97
	26	2175	1680	488	97
	25	2175	1680	488	97
	24	2175	1680	488	97
	23	2175	1680	488	97
	22	2175	1680	488	97
	21	2175	1680	488	97
	20	2175	1680	488	97
	19	2175	1680	488	97
	18	2175	1680	488	97
	17	2175	1680	488	97
	16	2175	1680	488	97
	15	2175	1680	488	97
	14	2175	1680	488	97
	13	2175	1680	488	97
	12	2175	1680	488	97
	11	2175	1680	488	97
	10	2175	1680	488	97
	9	2175	1680	488	97
	8	2175	1680	488	97
	7	2175	1680	488	97
	6	2175	1680	488	97
	5	2175	1680	488	97
	4	2175	1680	488	97
	3	2175	1680	488	97
	2	2175	1680	488	97
	1	2175	1680	488	97
	0	2175	1680	488	97
