# Supplementary material for: Rapid, accurate, computational discovery of Rho-independent transcription terminators illuminates their relationship to DNA uptake
Source: Genome Biol. 2007 Feb 21;8(2):R22. doi: 10.1186/gb-2007-8-2-r22 (PMC1852404; doi:10.1186/gb-2007-8-2-r22)
Supplement: Additional data file 2 — As described in the text, the entire robust tail-to-tail region is searched; if the region is less than 500 nt, then the 500 nt downstream of the stop codon is searched (stopping if a gene start is encountered). In the case of ties, all terminators with the high score are output. [file gb-2007-8-2-r22-S2.zip › Nitrosomonas_europaea.ttperf]

       mfd   6  65  24    8063 ..    8076 -  -3.1  -4.55697   ATTTCGATAAAGAAA               CTACC TACG GGTAA                ATCGACTATTACCTG
    NE0018   4  49 108   21412 ..   21435 -  -4.5  -3.13068   AGATACTGAAAATTA          CTGCCGGAA ATGTGA CTCAGGCAG           CCAAGCTGGCCAAAC
    NE0022   1  42 454   28776 ..   28790 -  -2.8  -2.85351   TGCTGGCAGAGGACA               TCGGTA GTG TATCGA               CCCGGTTCAAGTTTC
    NE0036   3  53 188   47809 ..   47821 -  -6.3  -2.60054   CAGGAAATTATCAAT                TATCC GCA GGATA                CGGTTTTAGGGTATG
    NE0040   0 NONE
    NE0058   5  58 414   78413 ..   78423 -  -5.4  -3.48292   AGTCATCAGTAAAGA                 TGAG CCA CTCA                 GATTCATCGAATGGT
    NE0074   4  83 117   92756 ..   92779 - -13.2  -3.12895   TGCGTCAGCAACATA          CGCT-GCTGCC AGT GGCAGCAAGCG          ATTCCAGCCTCGTTA
      fkpA   4  54  93   98709 ..   98726 -  -6.3  -2.78088   AAAGGTTTGAAGAAG             TCCCATC CTTG GATGGAA              ACAAACAAAAGAGTC
    NE0085   1  71  21  103775 ..  103798 -  -9.6  -3.28712   CGCTTGCGTCTAGAA          GGGGCCTT AAAAAGAA AAGGCCCC           TTTTTGGTTTTTAGG
    NE0109   5  59 103  138864 ..  138888 -  -7.9  -2.78712   CGCGCAACGCAACCA          TCCACAAAATC AAT GAATCTGTGGA          AGTTGCAGATGTCGA
    NE0142   5  56 277  166578 ..  166591 -  -5.9  -3.31792   CCAGCATCGCGACAA               GCCGA TAAT CCGGC                TGTCGGCAAGGTGGA
    NE0158   1  45 193  184868 ..  184880 -  -3.3  -3.06915   AGGTACGCTACGCAA                CCGGT ATT ACCGT                CTTCGCCGGCATGCT
    NE0167   1  42 279  202651 ..  202662 -  -2.2  -3.08471   GACAAGGTTATTTAA                TGAG TATG CCCA                 GGGAGGAATGGGAGA
    NE0179   3  49 318  217817 ..  217831 -  -4.9  -2.91695   TGCACCGGTAAATCA               GCCAC GTTAT GCGGC               AGTCGATCGCACTCA
    NE0179   3  49 160  217976 ..  217989 -  -3.8   -3.3543   GAATCTTTTAAAAAC               GCTG GTTATG CAGC                TTGAAGGGCTGACAG
    NE0189   6  82 240  227555 ..  227600 -   -12  -3.29861   AATTGAATAACTGAA TCTGATCTAACAGGCACTCG TCAAAT CGGGTAACTGTCAGATCAGA TCTCAACTACTACAA
      dnaB   4  40 112  231949 ..  231960 -  -2.2  -2.83566   ACAGGATACTGAAAC                TGGC TCGA ACCA                 TTGCGGATTTATCAG
      dnaB   4  40  57  232002 ..  232015 -  -2.3  -2.78032   GTTCTGGGAAAACAT               GTGGC GGAA GCCAT                TCAATACCGCCGTAT
    NE0223   4  76 276  255323 ..  255337 -  -4.2  -5.00884   ATGCTTTTGAAAAAA               TGGCTA ACC TGGCCA               CGAAAGCAGGAAGAG
    NE0231   0 NONE
    NE0244   4  50 276  279860 ..  279876 -  -5.1  -3.05384   CGTGGCGTTACTGAA              GCAGTTG ACG CAACTGG              ATCAAGGCAGCCATG
    NE0254   8  89 205  289079 ..  289095 - -10.9  -4.15044   CCCTTTGGCAAGAAA              GTGCTGT ATT ACAGCAC              ACATCCTGCGTGCGA
    NE0268   3  57 264  299362 ..  299379 -  -6.3  -3.13592   GAGATGAAAACGACA             CACATAC AACG GTATGCG              TTAACTATTCAATTC
    NE0281   3  49 151  311490 ..  311505 -    -6  -2.66316   TGCGTTACGAGATCA              GGCGAG AAAT CGCGCC               TTATATCGGCATTTC
       pta  11  65 -35  326324 ..  326356 -  -9.2  -2.83346   TTAGAAATGGAATTA     GCGTTGACTGGCCGC CTGT ACGG-CAGTCAAGGC      AATGGTATAAACAAT
    NE0316   2  53  40  349024 ..  349039 -  -4.6  -3.64599   TGAGTACAGCGGAAA              CTGGGG TAAT CACCAG               TCTTATTGGCTGGTG
      cbbA   0 NONE
       sss   2  46  67  378141 ..  378156 -  -4.6  -2.82623   TTGTTTGCAGAAGCA              CGTGCC ATCC GGCAGG               CCTGGTCAGCCTTCA
     exbD1   8  59 124  395308 ..  395336 -  -3.8  -4.09519   AGCATTCACAAAGAA       CGGGATCCGGG CTAAATGT CCCGGCTCC-G        AAAAATGCAGTTTGA
    NE0367   3  87   3  410805 ..  410822 -  -6.9  -5.13722   GTGAGGAAAAGAAAA             GCCGGTA ATGG TGCCGGC              GTTTATTCCCAGGAT
    NE0376   2  61 247  423020 ..  423038 -  -5.9  -3.72893   GATGCCGTCATTAAA             GGATGCG AGCAG CGCTTCC             GCCCGGTCTTGATGA
      hsdR   4  56 188  432720 ..  432741 -  -5.1  -3.61398   TTTCTCGCGGAACAA           CTGTC-GCTG ACA CAGCTGGCAG           GCTCGGGGCTGGTGT
    NE0428   5  68  99  467287 ..  467303 -  -9.5  -2.62616   TCAGTTGGTAGAGTA              GCTGATT CGT AATCAGC              AAGTCGGAGGTTCGA
    NE0436   4  54 -12  473490 ..  473509 -  -2.8  -3.87869   GGAATTCCGGATAAA            CCT-CCTTC TAT GCAGGCAGG            TCGCCGCTCCTGACC
      serB   2  61 197  476976 ..  476990 -  -4.2   -4.1822   TGTTACCTGAAGAAA               TCGAAC GTG GATCGA               TTTATCCGGAGATTG
    NE0446   3  56 160  486312 ..  486327 -  -4.7  -3.57462   CAGTCCATGCGCAAA              GTGTG CGTTAT CACAC               TGATTGATAAAAATT
    NE0446   3  56  88  486375 ..  486399 -  -4.1  -3.72893   TATGTCTGTATCAAA          CGGGTTGTCAG AAG CTGATGGCCCG          TTAACTGCCGAAGCG
    NE0477   5  54  49  517251 ..  517267 -  -5.7  -3.28924   CATCGCGGCGGACAA              CCCCGGC GCG GCTGGAG              TGAAGCGTTTTGTGA
    NE0481   9  56  73  520723 ..  520740 -  -4.1  -3.76411   GGAAAATTAGGGAAA             GCTGC TCCTGTTT GCAGC              AAAAATGAGAGTGGC
    NE0488   2  56 316  529418 ..  529428 -    -4  -3.75665   GTAGACCCGATCAAA                 TACT ATG AGTA                 TCGCGCCTTGGGGTT
    NE0503   4  73 300  540966 ..  540977 -  -4.4  -4.82901   CGTCCCGGAGAAAAA                CTCT ATGA AGAG                 TTGCTGATCGGTGAT
    NE0508   9 100  21  546622 ..  546658 - -15.5  -4.37886   GTATTTCTTATAAAA    GAATGTAACCAAATAAA TGT TTTGTTTGGTTACATTC    AGATGGTTTCATTAC
    NE0543   5  74 128  586245 ..  586282 - -10.4   -3.2348   AAAATCAATATCGAA   CACCCGGCACCCGGCC GTTACA GGCTGGGTGCCTTGCG    GCAATCAACACGCTG
    NE0553   8  59 295  597864 ..  597878 -  -6.4  -3.34233   CCAGAAGCGTTACAA               GATCGC GAT GCAATC               TATGACTACATCGAA
    NE0564   3  95 108  610530 ..  610555 - -13.3  -3.73775   CGTACGGCGACTAAA         CAATCACCGGC TTTA GCCGGTGGTTG          TTTAGTTAGCGGGAG
    NE0571   5  58 287  619679 ..  619690 -  -5.8  -3.55563   ACCCGACTGCTCAAA                CTGG GCCG CCAG                 CTGGCAATGTATGAT
    NE0588   8  73 302  638085 ..  638097 - -10.5  -3.08522   GATTCAGGCGAAAAT                CCGGG GTA CCCGG                TGGTTATGTGTAGAT
    NE0594   4  55 114  647399 ..  647413 -    -7  -2.52676   CAGTTTGTCAATCGA               GCCGGG ATA CCCGGT               GCACCTTGCGCTGGC
    NE0594   4  55 -14  647509 ..  647541 -    -7  -2.66272   TTGCACTGAAACGGA     TCGGTA-CAGCCTGA TTTC TCAGGCTGTTGCCGG      TTTGGAAGGAACGAA
    NE0600   3  54 205  653239 ..  653260 -  -5.1  -3.46647   GCCATCCAGCAAATA           CCGTCCG TTCTGCTC CGAACGG            TGCAAATTGCTTGAT
    NE0613   7  68 427  666189 ..  666203 -  -7.1  -3.97368   TTGCCAAGGCAGAAA               TCGGC ACCTG GCCGA               TACTGGGTCAGTTAT
    NE0613   7  68  -7  666608 ..  666637 -  -2.1  -4.82901   CGTCTGGCAGAAAAA       GCCATTGCGCAGAC CCT GTC-ACTCAATGTC       GTACGCACGGTACCT
    NE0618   3  61 341  671739 ..  671749 -  -5.4   -3.6715   CCACTCAACGGTAAA                 GTGA CCT TCAC                 CCATCAGTATAGCGG
    NE0633   4  55 404  692463 ..  692473 -  -6.8  -2.75183   ATGCTCACGTAATTA                 CTCC GCA GGAG                 GCAATACATGGCTGA
      amiB   7  60 191  710808 ..  710820 -  -2.6  -4.26076   TGATTCTGATGAAAA                GCCG CTTGC CAGC                CGGATTTTTACTGCC
    NE0665   4  50 141  720175 ..  720197 -  -5.6  -2.84051   TCACTGGCAGGAAAT          TCCTGG-GC AGATCA GCTCCAGGA           TCAATGACTTTTGTT
      glcf   2  51 121  731655 ..  731665 -    -4  -3.35015   CGAACCATCGCATAA                 CAAA CGG TTTG                 TCGGGTTAATGGATC
    NE0681   5  83   4  740385 ..  740418 - -10.3  -3.66401   GGCATAAAGTAAAGA     CTGCAGTGATCTGCC GGAT GGTGGATCACTGCAA      GTTTCAGGTATTGAT
    NE0702   5  72 410  762418 ..  762431 -  -6.7   -4.2558   GATTCTGCAGGAAAA               CGGTT TGAA AACCG                AAGACATGACCGATA
    NE0717   4  50 179  772921 ..  772934 -  -5.3  -3.01712   TTCGTCGCCTGAAGA               GATTC AGAA GAATC                TTCTCTCGCTTTGAC
    NE0728   8  72  49  787774 ..  787800 -  -2.8  -5.06414   TTGGGTGAAGAAAAA         TTGATCCCCCTC AGA GCAGGGGAACAC         GCTCGCTGGAAACTG
      ybbB   4  69  59  793025 ..  793069 -  -6.4   -4.1891   TCGGGTGAATACAAA CCTGGGCAACCTCTGCGGGAA TTTA TTTCCGCAGAGGTTGTTT-GG CTGTGACCAGATGTG
    NE0737   7  68  65  798250 ..  798262 -  -9.1   -3.2534   AGGATTACAAGTCAA                GCGGT AAA ACCGC                TTCCGTTATTTATAC
    NE0744   4  62 325  804868 ..  804886 -  -8.1  -2.79291   AAATGCGAGCAATCA            GGCCGGCC TTCA GGCC-GCC             GGCATCCGAGGTGTA
    NE0773   4  58 438  837135 ..  837153 -    -6  -3.55304   ACAGGTAACAAGCAA             TTTCGTCT GTC AGACGTAA             AGAGCAGATACCTGG
    NE0776   6  47 107  841737 ..  841749 -  -3.3   -3.1364   TACCGAATCACTCAA                TGTCG CTA CGGCA                GCAGCCATCTGTTTA
    NE0776   6  47  10  841815 ..  841846 -  -5.2  -2.56271   TTCTCACGAGAACAG      CATGGGCA-GCAGAT GAA ATCTGCCTTTCCATG      AGTCGATCATCAGGA
      sufI   3  56 320  847480 ..  847501 -  -2.8  -4.08216   GCATGGTGGCCAAAA           GCCGTGGG ATTATG CCGCCGGC            TGTCTGATTCTCGAA
      uvrB   1  49 410  851371 ..  851382 -  -4.4  -3.14132   TCCGGTTCTGATCAA                CTGA CCGG TCAG                 GCTTTTTTCACACTC
    NE0792   1  43 -10  860953 ..  860976 -  -2.4  -3.23855   GTTGGTAAAAAGAAG          GCCGCCAA GTCGATCA TTGACAGC           TATCCTTGTTTCCAT
    NE0797   5  67 186  866680 ..  866695 -    -9  -3.08776   AAGTTTTCAAAATCA              TCCAGG AGAG CCTGGA               TTTCACCCGAGTTCA
    NE0807   7  56   4  876418 ..  876434 -  -5.1  -3.53791   AATATGGAGAAAAAC              TAGGCAG TAA CTGCTTA              TGGCTATTTGCGGCG
    NE0814   1  44 109  884814 ..  884826 -  -3.4  -2.86553   AGAATGATTAATAAT                GAGA AGCAA TCTC                GTTGATGATGCTAAT
    NE0825   8  71 277  896609 ..  896619 -  -6.8  -4.17608   TGCACCGAAAAAAGA                 TGCC GAG GGCA                 AAATCCAGTCCGGTG
      tnpA   3  71 -27  911371 ..  911403 -  -3.4  -4.75954   AAAACGGAAAATAAA     GCACGCTAAG-CCGGT TGT AGCGGTCGTAGCG-GC     CTGAACTTGCCCTCT
    NE0846   8  84 230  921386 ..  921409 - -13.8  -2.78891   ACCCTAATCTAAGTA          GCGCCCGGTC ACCA GACCGGGCGA           GGATTGAAACACATC
    NE0862   2  55 203  941301 ..  941313 -  -6.9  -2.64155   CCGGCGGCAAACGTA                CCGGG AAG CCCGA                TTTATGGAATGCCGA
      hemH   5  53 139  945914 ..  945949 -    -4  -3.63589   GAAAATATCGGCAAA    TTCGCCCGT-GCTCTGA AAA TCAGGACGATAGGCGAA    CTGGTTGAAACACGG
    NE0878   4  54 -33  957765 ..  957784 -  -4.8  -3.37895   CTCAATACACATGAA            CGGCCAGC CAGA GCGCGCCG             TGGGATGTCCATTTG
       ogt   5  62 299  966812 ..  966828 -  -3.6  -4.29326   TTGAAATGGAACAAA              TGCTGG TTGTG CCAGCG              GAATCGTTTGACCCG
    NE0894   7  67 475  973111 ..  973124 -  -2.3  -4.75219   CAAGGATGAACAAAA               GACGG ATGA CCCTC                ATTTATCCCAGCAAA
       efp   5  61 472  975556 ..  975566 -  -4.6   -4.0274   GCCAGCAGGAAATAA                 GCGA CTC CCGC                 GATTACGGGTCATCA
      speC   3  68  30  990785 ..  990815 -  -6.8  -3.96148   TGGGTTGATCAGAAA       TGGCGGCAGATC AGTATGA GAATTGCCGCCA       TTTCCACAGTAATAG
    NE0912   7 100 110  994392 ..  994412 - -10.5  -5.75342   TGTGGGCAAAAAAAA            TCTGACTCA TAT CGAGTCAGA            TCGTATATTAATTCT
    NE0921   6  63 457 1001893 .. 1001903 -  -6.8  -3.62864   CAAACTGAGCCGAAA                 TGCC TTC GGCA                 AACTGATCGTCACGA
    NE0921   6  63 427 1001923 .. 1001933 -  -5.4  -3.96624   GATCGTCACGACAAA                 GGAT CAG ATCC                 ATGAAGGTGTAGTGC
      aniA   9  59  49 1008128 .. 1008161 -  -7.4   -2.8241   ACTATATTCAATAAG     GCCCGCCATAGTGA ATAAGA TCACGATGACGGGT      TTTTTGTGACACAAG
    NE0934   7  88 131 1020891 .. 1020919 - -12.4  -3.55622   CTCAACCCCTCCAAA        TCCCGGGCGGAT TGTCC ACCCGTCCGGGA        TTCTTCTTGTTTATC
    NE0939   2  51 284 1024253 .. 1024269 -  -4.4  -3.34239   GATATTGATAGAAGA             TG-GCCC GGAA GGGCGCA              AAATATTGGCACTTG
    NE0948   5  49 385 1033316 .. 1033332 -  -3.7  -3.39521   CCTATGAAAATGTAA              GCACT TTACTTC AGTGC              ACACTGGGAGACAGC
    NE0948   5  49 -40 1033735 .. 1033757 -  -3.3  -3.40597   TCTGGTAGGCAAATA           GCCAAGCGG ATCTA CCGGTTTGC           CTTTTTCTCGTATCT
    NE0974   7  62  73 1057802 .. 1057819 -  -7.7  -3.29649   AGTTCAGCACATTAA             CTGCGCT TATC AACGCAG              GATTACGCCAGGCGA
    NE0998   5 100  75 1085662 .. 1085679 - -12.7  -4.98522   AACGTCATACAAAAA             CCGCCCT TGAA AGGGCGG              TTTTTGCAGCATCTC
     acnA1   5  66 324 1088712 .. 1088733 -  -7.3   -3.7282   GGATCTCAGGAACAA           GGTTACGAT CCTG ATCGTGACC            CACAATATGCAACAG
      argB   6  62 224 1093540 .. 1093552 -  -3.4  -4.20531   CACAGGCACTCAAAA                CACT GCGAT AGTG                ATCTACGTCAAGTTG
      ctaB   5  76 -23 1098014 .. 1098025 -  -4.4  -5.02323   GTATCAGAAATAAAA                GTAG TGAT CTAC                 CAGCAATGCTGTAAA
    NE1024   7  67 368 1111525 .. 1111545 -  -4.7  -4.31587   CGGGAAAAAGAACAA            CTGACGATC ATC GATGATCAG            ATCGGGGCGCCTACC
     mltB2   3  52 411 1120005 .. 1120017 -  -4.8   -3.2241   CATTGGTGAGAAAAT                TGGC ATCAG GCCA                CAAACTGACCATATT
    NE1041   3  42  23 1128390 .. 1128406 -  -2.9  -2.83112   ACCCAAGCCAGCAGA              CAAGCAG ATT CTTCCTG              TCGATATCAATACTG
      lolD   5  52 282 1144375 .. 1144389 -  -2.8  -3.69836   ATAATTAAGCCTAAA               GAGGTA GAT TATCTC               AGTATTAGTTTGAGC
    NE1070   5  69  62 1156995 .. 1157015 -    -4  -4.61566   CTCCAAACTATAAAA            GTCAGACT AGATA AGTCTGAG            TTCTATCCAAGAGCG
    NE1103   9  71   1 1195683 .. 1195699 -  -7.3  -4.12902   GAATCATCCTCAAAA              CAGCTTC TTG GAAGCTA              TTATGCCTTTGTCGT
    NE1111   2  54  11 1200868 .. 1200881 -  -3.9  -3.68988   GGGCATTGAATAGAA               TTCAA CGAT TTGAA                CCTACCCATATCAGT
    NE1119   4  73  23 1213932 .. 1213963 - -10.9  -2.73799   GTGAGAAAGAACTGA      CGGGCAG-AGCCAC AATCA GTGGTTGCTGCCCG      ATAAAGATGAGATGA
    NE1132   0 NONE
    NE1147   6  57 154 1243840 .. 1243854 -  -6.4  -3.14344   CACCCTTCTCAGGAA               GAACTG AAA CAGCTC               ATGCAGCAGGCTGGT
    NE1165   2  60 158 1264145 .. 1264156 -    -3  -4.19817   TCCATCTACTGAAAA                CATT TATC AATG                 CTACTGCTTACGACG
    NE1178   1  47 355 1276872 .. 1276892 -  -3.3  -3.16668   GAACAGGCGGAGCAA            TGCTTCA GGAATAT CGAAGCA            GCACTCGATCAGGCA
    NE1205   1  43 267 1307658 .. 1307690 -  -2.8  -3.03635   GAAAGTTCTTGAACA     GCACCC-CAATCGCTA TCG TA-CGATTGCAGGAGC     AGCTCAAAATGCAAA
    NE1216   6  77  30 1323535 .. 1323552 -  -6.9   -4.4009   CCGTACTGGATAAAA             TCCTGGC CAAG GCCGGGA              ATGATCATCAATGAA
    NE1219   3  54 417 1327358 .. 1327374 -  -5.1  -3.34013   GATGTCGTGAAGGAA              CTGCG CCGTTAT CGCAG              CGGGTATCTGGGTAT
    NE1226   3  56  -4 1333937 .. 1333953 -  -3.7  -3.94067   GACTACAGACAATAA              GGGAAAT CTT ATTTACC              GATAGCTGACGCGTG
    NE1238   3  69 249 1350319 .. 1350335 - -10.1  -2.87319   GCGAAGCGATGAAAT              GGCCGTC GTC GACAGCC              GGTTCCGTGTTTACG
    NE1264   9 100 211 1383741 .. 1383757 - -13.7    -5.252   GAGCGTCATAAAAAA              GCCGCAG AAT CTGCGGC              CTTCATGGTGTTTGC
    NE1273   2  65 329 1390042 .. 1390060 -    -3  -4.65895   CGGGTTACGCAAAAA             GGACGGTG TGC CACTGTTC             CTAATACAAACATCA
      purA   5  59 100 1400660 .. 1400673 -  -5.3  -3.69327   CAGCCAGGAAAAAAT               GGAAT GAGA ATTCC                GAGGAGCTTTATCAG
    NE1296   5  59 280 1415286 .. 1415302 -  -3.5  -4.14739   GCACGCATCCCAAAA              CCGGGGG AAA CACGCGG              CAACCTGGCAGCCGG
    NE1319   3  47 285 1438841 .. 1438857 -  -2.3  -3.57792   TCATCCAGGTCGAAA              GTAATTT CAG AAAATAC              GCGGTCTCTTCTGCC
      ggt2   2  49 349 1458302 .. 1458316 -  -2.8  -3.52896   CCAGCATGGACAGAA               TGAACG CAC CGTTTA               TACCCTGCTGAGAGA
    NE1369   3  71 260 1490353 .. 1490376 -  -7.5  -3.88583   CAAACTCCGGATAAA          GCAG-CATGC CAAAT GCATGACTGC          CAGATTGAAAAACAA
    NE1373   6 100 381 1496357 .. 1496381 - -13.7  -4.58395   TTTACGTGGCAAAAA          TGCAGGACACA ATA TATGTCCTGCA          TACATTTCAGAAGAA
    NE1378   6  88 110 1499174 .. 1499191 -  -8.3  -4.85918   GATTAGATAACAAAA             GGCCCGC AGGA GCGGGCT              GGCGTTTGAAGTAGG
    NE1398   5  69 434 1528433 .. 1528443 -  -8.2  -3.64703   TGCTCCGGAGTGAAA                 CGGC AAC GCCG                 TTTGAACAAATCCGG
    NE1408   5  64 214 1536973 .. 1536999 -    -5  -4.09243   GACAGGTGCTCAAAA         TCATGGCAACCG ACC CGGGTGCAGTGA         TCGATTTTCAGGTAT
    NE1418   3  45 386 1547666 .. 1547685 -  -2.1  -3.41527   GAACTCGGATTACAA            CCAGTCA TGACTC TGACCAG             CCGGATCATCGCTGT
    NE1429   6  61  70 1556748 .. 1556762 -  -5.6  -3.80573   TCGACTATCAGGAAA               GTGCCC AAG GCGCAC               AGTTCGTTATCAAAA
    NE1467   7 100  27 1600098 .. 1600111 -  -9.5  -5.80003   CTAATAAACAAAAAA               CCCGC GGAC GCGGG                TTTTTTTGTTGTGAC
      uvrD   5  74  30 1607386 .. 1607399 -  -3.7   -4.9218   GATCCATCAGAAAAA               CTGGC AGCA GCCTG                TTTTCAGATCGGTAG
    NE1480   5  61 185 1616369 .. 1616383 -  -4.2  -4.18018   GGCGCGTATCCAAAA               CCTCCG AGA CAGAAG               ATGAGCAACTGCCGG
    NE1490   4  71   5 1624209 .. 1624230 -  -3.7  -4.81306   TTGAATAAAAAACAA           TGTCGATCA GGAG CGATCGATA            ATTCTTATATCACCC
    NE1497   2  58 248 1630233 .. 1630243 -    -4  -4.00042   CGTTCCATCAAAGAA                 GTTT AAG AAAC                 GGCAGGGTAAATATG
    NE1506   5  54 279 1639505 .. 1639515 -  -5.4   -3.2396   AAGCACCAGTATTAA                 CAGA TGC TCTG                 GAATTTTTACGACAG
      dsbC   7  71 364 1644994 .. 1645008 -  -7.8  -3.84451   CCTGCCAAACTGAAA               CCGCTG CTC CAGCAG               AATGCACGTTACATT
    NE1527   3  65  16 1656926 .. 1656941 -  -8.2  -3.28984   TAATTGAAGGAGTAA              CCGGGC GAAT ACCCGG               TTTTAAGGAAGTATA
    NE1544  11  71 102 1681620 .. 1681660 - -10.6  -2.59431   TGGCCGCAGAACCGA TGTCGTC-GAAATCATGCC GGCC AGCATGACTTCCGTCGACA  TGGTTCCCCGCTCAC
    NE1547   5  86  30 1684118 .. 1684137 - -13.6  -3.21099   CGTGGCGATCATTAA            CCCGGTTG CATG CAACCGGG             TTTTCCACGAACGGA
    NE1553   7  65 460 1690190 .. 1690203 -  -8.1  -3.14132   GCTTCGTTGGAGGAA               CGGCT AACT AGCCG                GTCAAATGCCACTCA
      kduD   4  49 338 1698931 .. 1698954 -    -6  -2.52676   TACTGGCCGAATCCA          CCCTCAGGCGT GTC ACACCC-AGGG          TGGAACAGCGTCTGG
      kduD   4  49 -14 1699273 .. 1699306 -  -3.1  -3.64703   TTCTTTTGACTGAAA     TGGACA-CGCAGAAGA ACA CCTACAACGCTGTCCA     TCCCCCATCGATGAC
    NE1572   7  55 392 1705810 .. 1705823 -  -2.3  -4.15222   ATGTTCTGGAAGAAA               GTGGC TACA GCCAG                TCCCAACCACCGGCA
    NE1577   4  61  73 1710981 .. 1710994 -  -2.3  -4.53163   GCACAGATCACAAAA               CGCTG CTTC CAGAG                AACCCCGAGCCGAGC
    NE1586   3  49 322 1714997 .. 1715010 -  -3.9  -3.33737   TATGAAGGCGGAGAA               GTAAA TAGC TTTAC                GGTCATATCTGGTTG
    NE1600   1  49 -22 1725487 .. 1725497 -  -4.6  -3.16564   TGCCTATTTCATGAA                 CCGC TTG ACGG                 TATCCAGCAGCAGTT
       cca   6  56 411 1739846 .. 1739861 -  -6.8  -2.78463   ACGTTTCTCAGGATA              CCGTGC TGCT GCACGA               TACCATCCTGAACAA
      metH   1  43 -34 1750596 .. 1750608 -  -2.6  -3.09785   TCATACGCCAAGACA                GGCG CAAGC CACC                TTTCTGCTTCTTCCA
    NE1634   2  45 328 1765190 .. 1765205 -    -4   -2.7186   AAATTCCGGTAATCA              GACCAT CACC ATGATC               GTTCGGGCCATTGCG
    NE1653   7  67 407 1785837 .. 1785856 -  -4.4  -4.43859   CAGAAGTCGAGAAAA            TTG-CTGAT GAA ATCAGGCAA            ACAACGGGAGAAATG
      yfgD   3  47 181 1811793 .. 1811810 -  -2.6  -3.35798   ACTCGGCAGTCAGAA             TCCTGC TGCGAG GCTGGA              AACGTGCAGACAGAC
    NE1693   3  49  38 1822690 .. 1822704 -  -4.3  -3.20382   TGGCAGATGCAGGAA               GTTGA CCATC TCAAC               GGCCTGCCAGGATTG
      metY   4  59 180 1826727 .. 1826739 -  -7.7   -2.7814   ACGCATACCGCAAAT                CGTCA TCA TGACG                GGATTCATGTCGATC
     cspD2  14  91  36 1866642 .. 1866678 -   -11  -4.31397   ATCCTCAGAAAACAA    GCCCCGACCTGATATT TTATT AATATCAGATCGGAGA    GGCTGATCCGACAGG
    NE1740   7  72 423 1875420 .. 1875430 -  -5.4  -4.46926   GAGGTTATGATAAAA                 GTGA TGA TCAC                 TGATGATCATGCAAT
    NE1746   3  54 211 1882163 .. 1882190 -  -5.4  -3.15249   GACACTCTCCATGAA        CGGGAAACGCTG CACG CTGCTTATCCCG         CAAGCGTGGCTCGAA
    NE1756   5  50  60 1893906 .. 1893918 -  -5.5  -2.80056   ACGATTTACGCAAAT                TCGGC TAT ACCGA                CACACTGTTCCCGGG
    NE1759   4  67  43 1899006 .. 1899018 -  -3.3  -4.56597   CCGTTTCGGGAAAAA                CAGGC CAG GCGTG                AGTTGATCTGCTTTA
    NE1784   6  65 410 1927887 .. 1927908 -  -2.9  -4.66057   ACAGAGAAATCAAAA           GCGTTGATG CTGT CATCGATGC            CAGCGACAACTTCTC
    NE1791   7  62 -27 1934009 .. 1934023 -  -8.5  -2.79915   ATCTAGTTCACGAGA               GGCGC ATTCA GCGCC               ATAAGCAATTGACAT
      radA  12  69   3 1956000 .. 1956020 -    -4  -4.58395   TTCATGCCGGAAAAA            TCTGCACA TGATC TGTTCAGA            ACTCAGAAAAGTGCG
    NE1814   4  52  51 1963933 .. 1963945 -  -4.7  -3.25223   CATGCAGAGTACTAA                CGTGC CAA GCTCG                GGAGCGCACCCTTGC
    NE1823   3  81  96 1970386 .. 1970406 -  -4.7  -5.18355   GGTAAAAACGAAAAA            CCCCTGATA AAG CATCAAGGA            CCTGAACCGGAAACC
    NE1841   9  82  16 1987923 .. 1987968 -   -12  -3.29861   AATTGAATAACTGAA TCTGATCTAACAGGCACTCG TCAAAT CGGGTAACTGTCAGATCAGA TCTCAACTACTACAC
      greB   6  72 112 1996205 .. 1996233 -  -6.6  -4.32607   GGAAAACGCAACAAA        CAGGCCGTTCGC TATGT GCAAACCGCCAG        CCAGCCTCTGTTGCA
      cheB   2  49 331 2008750 .. 2008776 -  -2.8  -3.58522   ATGATTATGCTGAAA         TCGGTGAACTGC TGC GCATCACGCCGA         ATGATGCCAGGACAT
      hemF   2  52 386 2027689 .. 2027700 -  -5.8  -3.05384   GTGGGCGCGAGTGAA                GGCA GTTA TGCC                 GAAGGAAAAGGGGAG
      katA   2  56 231 2037179 .. 2037201 -  -3.3  -3.86202   CCGGATCACAGGAAA           GTGGAGCAA CCCGT TTGCGCCCC           CGGCCAGAACATAGC
    NE1907   6  68 306 2059876 .. 2059886 -  -6.8  -3.86346   GCATCCGCTCAGAAA                 CCTG CCC CAGG                 CATCAGAACTGGAAC
    NE1917  11  95  98 2070462 .. 2070483 - -11.7  -4.26327   TATTCAGGAAAAGAA           TAAACCACC CGAA GGTGGTTTA            TTACGAGGTGTCGTG
    NE1925   6  49 278 2078401 .. 2078447 -  -2.9  -3.62046   CGATTTCCTGAACAA TGTCTCCAGTCAGGCAGCCTC TACTC AAGCCTGCCTCACGGAAATCA TGATTGCACAGAACT
    NE1936   8 100 -27 2092876 .. 2092895 -  -9.2  -5.03314   GCCATTGCTAAAAAA            GCCCGCCA AATT TGGTGGGC             TTTTTTACACACCCA
      dnaJ   4  67   1 2103971 .. 2103982 -  -4.4   -4.4195   ATACACCCCATAAAA                CAGA TATC TCTG                 TCATTCAGCGAAAAA
      pyrF   7  63 392 2115504 .. 2115514 -  -2.4  -4.67943   TGGGAAGACAGAAAA                 CGGG GTG CCTG                 CTGGCTGCCAAGAGA
      miaA   7  81 -21 2135095 .. 2135105 -  -8.2  -4.51097   CCAATCAGGAGAAAA                 GGCG CTG CGCC                 TGGATAAGATCGATT
    NE1984   8  63  -5 2145357 .. 2145412 -  -5.7  -3.95352   CAAACAAAAATAACA GAATCCTCCAATTTGATGGCTCCCACGC TCC GCGTGAGAACCATCAA-T-GGTC-ATTC GGCCGGGGTCGCCGC
    NE1992   4  59  -1 2152213 .. 2152248 -  -7.6  -2.79183   GCGATGGCCAGGATA    GATGGCCTGACCATCGT GGC ACTACGGTCTG-CCATC    AGACGTTTCGTCCAG
      gabD   8  95 364 2159556 .. 2159579 - -16.8  -2.62263   AGCCCGGCCAGAGTA          TCGCCAAGGG GGCA CCCTTGGCGA           CGATTACAAGCACTG
    NE2013   7  61 117 2174686 .. 2174696 -  -5.4  -3.65827   TAATTTCGAGGGAAA                 GCTT CCA AAGC                 TCGAATTGATTGCAT
      exoT   0 NONE
    NE2028   2  46 160 2188648 .. 2188682 -  -4.2  -2.83343   AGATTTACCAGCAGA     CCTTTGTGGACACTTA TTT TACGTACCCTCAACGG     TATAGCCTTGCCGTT
     acrD4   6  62 -20 2202216 .. 2202245 -  -8.5  -2.93723   CCTCGATCAACTACA       CAGCCCGGATCAA TCAG CCGATCCGTGCCG        GGATAGATGTAATTT
    NE2074   4  84  14 2253921 .. 2253938 - -10.5  -3.89822   CAGCCATCGTACAAA             CGGGGCC CGGA AGCCCCG              TTTGTCATCCATTTT
    NE2079  12  63 446 2260460 .. 2260481 -  -8.7  -2.94293   CGGGCAAGAGAATCA           GGGCGAACC GACT GATTCACCC            GCCCCACCAGAACAT
    NE2099   2  54  30 2287430 .. 2287463 -  -5.7  -3.18199   TAACGTTGAAGGTAA     GAGGCGCGTAGCCGG CTTG CCGGCGGAGCGTCCC      TCTTGACCGAAGGGT
    NE2108   2  59 411 2292523 .. 2292539 -    -8  -2.79679   AATAGCGCCAGCATA              CCAGCA ATTTA TGCTGG              TCTCTCGCTGGGAAT
    NE2108   2  59 124 2292813 .. 2292826 -  -5.3  -3.78597   AGTCATCAACCCAAA               TCATC CAAT GATGA                AAGAAGTTACGATTG
    NE2114   5  52 421 2297204 .. 2297224 -  -2.6  -3.78953   ATTGCTATCATGAAA           CGA-CA-GGG GCG CCCATGATCG           TCGTGGATTCAAACG
      nadC   6  73  23 2303179 .. 2303204 - -11.3  -2.61602   TCAATTTATAACGGA         CATATCCCATC ATTT GATGAGATATG          ACAGCCAGCCGCTCA
      pgsA   1  56  43 2310109 .. 2310126 -  -4.9  -3.53761   TAACTTCCGGCTAAA             TCGATCT TTAT AAATCGA              TCGCTGCCCTATCAA
       tal   8  67 200 2320567 .. 2320580 -  -8.1  -3.39844   CTGATATCTTAAACA               GGCTC TGAG GAGCC                TCTGAAAAACGTCAG
    NE2144   4  61 305 2329734 .. 2329748 -  -8.6  -2.52543   ATCCGTCTGAATGTA               GGTGAT GAA ATCACC               ATCAAACCGGAAAGC
    NE2151   1  83  71 2336495 .. 2336507 -  -6.2  -4.97666   AACATACTACAAAAA                CCCG AAGAA CGGG                TTCAGCACCTTCCCT
    NE2155   7  51 105 2339382 .. 2339395 -  -3.8  -3.51793   GACAATGACCAAATA               CTGC TTTCGG GCAG                TGCCATCCTGCATTT
    NE2188   7  77 140 2376102 .. 2376114 -  -6.9   -4.4078   CCTGGTCAAGTAAAA                CCGGA CAA CCCGG                TTAAGCGACCTTTTT
       tex   4  49 259 2385951 .. 2385961 -  -5.4  -2.65532   AGTAGGGCAAACCCA                 GTTG CTG CAAC                 CGTTTCTGACCATCA
      ppiD   7  87 427 2394200 .. 2394231 - -10.8  -4.07568   GCCGCGCTGGCAAAA      GCCGGACTGCCACTG ATG CAG-GGAAGGCCGGC      TGCTCTGCTGACACT
    NE2216   4  64 223 2403128 .. 2403140 -  -7.7  -3.30124   CTTCAGCGCGCAGAA                CGACT GGG AGTCG                ATTTCGTTACTCTGA
    NE2226   5  52 416 2411728 .. 2411745 -  -4.8  -3.12942   CTGATCAACAAAGCA             GCAACG ATTGAA CGCTGC              GTGGCGCGGGCACAT
    NE2232   5  54 286 2418505 .. 2418527 -  -6.2  -2.84839   GAGAGATACTCAAAG           GCCAGCGCCT GTT AGGCGATAAC           AACACCTATGCCCAA
    NE2243   1  44 475 2432334 .. 2432346 -  -3.5  -2.78712   GGTGGAACTGAATGA                TTTTT ACG AAAAA                ACGGTGGAAATGTAT
    NE2248   4  58 -32 2438608 .. 2438619 -  -5.8   -3.5936   CCGAAAGTTGCGAAA                CTGC AGCG GCAG                 CTCAGTGATGCTGCC
    NE2256   5  76 101 2445937 .. 2445949 -  -9.1  -3.72968   ACCATCATACCCAAA                CCGGT AAA ACCGG                CCTTTTTCAGTTTTC
    NE2266   5  67 -15 2456124 .. 2456140 -  -5.1  -4.20368   GTACCTGAACACAAA              CTCAGGA CTG TCCTGAT              GGTGATGGTTCCGGG
    NE2282   8  49 348 2473062 .. 2473082 -  -3.2  -3.56437   TAATCAAAAATAAAG            CCCCGTCA TCAAG CGACGAAG            ACCAATACGCCGTCG
    NE2290   5  55 245 2483063 .. 2483078 -  -6.8  -2.71681   CAATCGTCGTAATCA              CCCGGA AATA TCCGGA               AGGCTGCCTGGGGAG
    NE2306   4  58 279 2499032 .. 2499043 -  -2.2  -4.25104   GCTCTGGGACGAAAA                CGCA GATG TGCA                 ATCATGTGTTCCGAG
    NE2343   6  75 250 2543741 .. 2543767 -  -6.5   -4.4891   CCCATCATCACAAAA         GCGCTGCAGGA TCTGC TCCTGGAGCGA         CTTGCTGCCCATCGG
    NE2358   4  66  58 2562428 .. 2562440 -  -7.7  -3.61922   AATACTTACTGGAAA                TCCAG ATA CTGGA                AGGCCGTCAGGATCT
    NE2365   4  66  58 2569938 .. 2569950 -  -7.7  -3.61922   AATACTTACTGGAAA                TCCAG ATA CTGGA                AGGCCGTCAGGATCT
    NE2376   5  62 131 2584773 .. 2584788 -  -3.3  -4.36127   CGGAAGAATCGAAAA              GGATA AGAGGA TATCC               AACTCGGCAGCGACT
    NE2391   3  78  18 2596612 .. 2596624 -  -4.9  -5.05782   ACTCATGCGAAAAAA                TTTTG CCT CAAAA                CCCGAGATCAGGCAT
      mviN   2 100 430 2614722 .. 2614736 - -11.4  -5.88565   TCCATAATAAAAAAA               CCGCCT GAA AGGCGG               TTTTATTTTGAAGCT
    NE2414   4  62 166 2626280 .. 2626292 -  -3.4  -4.25074   GATCAAACCGCAAAA                TACG AAGAA CGTA                TGATCGCGAAATCTA
    NE2442  11 100 191 2666008 .. 2666052 - -19.5  -2.57313   TAAATAAATACAGAT CAGGGCCTGGAATGACAGAAC GAA ATTATGTTATTCCAGGCCCTG CAGTTCTCAAATTTT
    NE2457   9  53 376 2682882 .. 2682892 -  -2.4  -3.84674   ACGTCATTACAACAA                 TCCG TAC CGGC                 CGCCTGTCGCACTGA
    NE2457   9  53 331 2682923 .. 2682937 -    -2  -3.85698   TTTCCGGCGGAGAAA               CAACCG TTA CGGTAA               AAGGTGCCGGTAAGG
    NE2467   4  54 232 2691757 .. 2691787 -  -2.7  -3.91716   GCAGGGCGCAAACAA      TGTTTCGTA-CG-AG GGG CTGCGTTGCGAAACA      CGTGAGAGAAAACGC
    NE2483   3  47 458 2709923 .. 2709937 -  -4.2  -3.06831   CCAACGTGGATTGAA               GGTGAT GTC ATCGCC               TATGATCACAGATCT
    NE2492   6  69 453 2720336 .. 2720360 -  -8.6  -3.55814   GATGAATTGAGAGAA         GCAGACTG-GC TACC GCGCAGCCTGC          GCAGAAAAATGCGCC
    NE2504   4  69  99 2737469 .. 2737481 -  -5.5  -4.26903   CCGACGTTATCAAAA                CGCCT TGA AGGCA                AAGTTGCCATCGTTA
    NE2507   7  59 369 2740441 .. 2740460 -  -7.8   -2.8598   AGATATCGACAAGTA            CCGACGAT TTGC AACGTCGG             CGGCACCGCCGGCCA
    NE2531   3  70 357 2769602 .. 2769621 -  -9.2  -3.40403   TGCTTGGCACCATAA            CCCGGAGG TGGG CGTCCGGG             CACTATGTGCCCGTG
    NE2543  10  66 346 2781652 .. 2781667 -  -7.5  -3.54424   GGTCACCTTGCCAAA              CGGCG AAACTG CGCCG               GTCAGGCCGTGGGAC
    NE2553   7  62  54 2791529 .. 2791543 -  -3.4  -4.25283   AGCTTGTGAGTAAAA               CCCGGC AAG GCCAGC               GGTCCACTTTCTTTT
    NE2562  10  73  25 2799213 .. 2799232 - -10.8  -3.08642   AGATTATTTATGTAA            CCCCATTT CAGA AAATGGGG             TTACGGAGCAGCGGA
    NE2571   5  59 280 2809821 .. 2809844 +  -6.8  -3.27653   GATATCCCGAAACTA          CTTGAAATTC CTTT GAATTTCCAG           TCTTGTGATGCAAGT
      ygaD  10  63 330 2799408 .. 2799419 +  -2.2  -4.56597   ACGCCTTCCAGGCTG                CTGT CTAT ACGG                 TTTTTAGCCGCCCAA
      ygaD  10  63 465 2799543 .. 2799553 +  -8.2  -3.08438   AAAAAATCCCTGGCA                 CGCG GAC CGCG                 TGTTGCCATGTAGTA
      mutM   2  47 175 2791753 .. 2791764 +  -2.2  -3.62096   ACGCTGAAAACCTGC                CAGT GTCC GCTG                 TTTCGCCTCATCAGA
    NE2542   5  49 223 2782214 .. 2782238 +  -5.6  -2.62396   CGCTTCAGCTGCCTT          GCCTGCGACT TGTGC AGCAGCAGGC          TCGTCTCGAAGGCTG
    NE2530   2  54 345 2770308 .. 2770349 +  -3.6  -3.73647   GACGACCTTGACGGT GGCCTGC-GCCTGCCGTTCG CGGA CGG-CGGCGGCTTGCAGGGC TTGTTGCTGGATGGC
    NE2514   7  50 320 2748662 .. 2748684 +  -5.5  -2.90797   GTTGCCAGCTCCACA          GCAGCCCTGG TTTT CCAGGGA-GC           TCTCCTGTGTATCAG
    NE2508   6  83  14 2742664 .. 2742682 + -13.1  -3.28712   AAGTTGAGCCACAAC             GGGCGGG CACGC CCCGCCC             TTGTGCAACGACCGG
      fliA   1  40 336 2721136 .. 2721149 +  -2.3  -2.78547   CCACCAGGCCCAGTG               CCAGC AGCA GCTTG                TGATTCATCCGATCG
      prfC   3  54 203 2709040 .. 2709051 +  -5.8   -3.2964   GACAGACTAGCTATA                GCTG GCAT CAGC                 TTATAAAACACCTTT
    NE2472   1  45  50 2697969 .. 2697979 +  -2.4  -3.33696   ACCTCTGAAAAACGT                 CAGC GAG GCAG                 TTAGTTCAAGACAAA
    NE2466   9  54 464 2692467 .. 2692479 +  -4.8  -3.33348   GTCGTTTGTGCCAAC                TGGC TGGTC GCCA                TGTTGTAGTCTTCAA
     ttuD2   2  63 117 2683356 .. 2683372 +  -2.1  -4.72272   TTACACGCCAGCAAT              GCCTCGG TAA CACAGGC              TTTTTCATCCAGCCA
    NE2451   8  76 225 2675368 .. 2675389 +  -4.3  -4.92757   GCGATGGTGGAAAGG           CGGTGAGCG ACCA CGATCACGG            TTTTGTTCTTCATCA
    NE2445   1  41 182 2670250 .. 2670264 +  -2.8  -2.69799   CAAACGCAATCGCTG               CTGCAA TGC TTGCAA               TGATATCTGCCATGA
    NE2441   9  90   8 2666007 .. 2666054 + -15.9  -2.64938   GTAAATAAATACAGA T-CAGGGCCTGGAATGACAGAA CGAAA TTATGTTATTCCAGGCCCTGCA GTTCTCAAATTTTGA
    NE2420   7  79 417 2638835 .. 2638870 +  -9.8  -3.72576   CGACACCAGTGACTT    GTCATAATTTTCGAGG TTGT CCACGAAAGTTTTGAC     TTTGGTAACGGGCAG
    NE2412   6  82 351 2626411 .. 2626456 +   -12  -3.29861   TTGTAGTAGTTGAGA TCTGATCTGACAGTTACCCG ATTTGA CGAGTGCCTGTTAGATCAGA TTCAGTTATTCAATT
    NE2404   5 100 142 2614722 .. 2614736 + -11.4  -5.08255   TCCATAATAAAAAAA               CCGCCT GAA AGGCGG               TTTTATTTTGAAGCT
    NE2390   1  47 101 2596530 .. 2596541 +  -2.2  -3.49653   CATTCCTGCATCTCG                CGTA ATAT TGCG                 TTATGTCGCGCTCCT
    NE2385   8  72 267 2592643 .. 2592655 +  -5.5  -4.54553   TGATTTTGGACAATT                CGGCT TCC AGTCG                TTTATTGTCTTTCTC
      sucB   1  42  68 2584812 .. 2584827 +  -3.2  -2.84051   AGCGACTGATTCACA              GACTCT GCTC AGAGCC               ATTTACTCACCCTGC
    NE2364   5  61 139 2570106 .. 2570125 +  -7.2  -3.31263   TGATAGAAGGAATGT            CGAACTGT CTGT ATAGTTCG             TTCTGCCACTGCAGT
    NE2357   5  61 139 2562596 .. 2562615 +  -7.2  -3.31263   TGATAGAAGGAATGT            CGAACTGT CTGT ATAGTTCG             TTCTGCCACTGCAGT
    NE2346   3  47   2 2548869 .. 2548880 +  -3.6  -3.18024   AAAGTGCAGATTAAC                CCGG GCTA TCGG                 CTTTTCGTACTCAAA
    NE2342   5  55 225 2544133 .. 2544144 +  -7.2  -2.72471   TTGCGATCAGATCAG                CCGG AGCA CCGG                 GTTGTATCGTCCCCA
      mrcA   7  56 -19 2519465 .. 2519475 +  -6.8  -2.81208   AGTTCACTGATCAGA                 CGGA AAG TCCG                 ATGTTTTGAATCAGG
    NE2305   2  59 225 2499460 .. 2499472 +  -6.9  -3.17901   CCTGCACCATTGCAC                GGCGG CAG CTGCC                TTGGCTTCCACCTCT
    NE2295   5  57 405 2490677 .. 2490691 +  -7.1  -3.02144   ACTATCGTTACCTCT               GCTGC CGCCT GCAGC               TGTTCACAGGCCTGC
      fumC   0 NONE
       rfe   6  69 185 2473596 .. 2473606 +  -5.4   -4.2528   AGTCCACATCGGCAC                 CAGT AAT ACTG                 TTTATTGGCTTCCAA
    NE2273   3  49 322 2463985 .. 2463998 +  -3.9  -3.33737   CAACCAGATATGACC               GTAAA GCTA TTTAC                TTCTCCGCCTTCATA
    NE2265   1  41  17 2456061 .. 2456075 +  -2.8  -2.72344   TCACAGGCGAACTGG               CTTTTC AGT GCAAAG               TAATTCAGCCTGAAG
      rpoZ   5  86  19 2445886 .. 2445913 + -14.3  -2.71364   GACAGTGCACCATCC        TGATGCGGGTA TTACTC TACCCGCATCA         TCCTTCCAACCATCA
    NE2242   1  43 173 2432957 .. 2432969 +  -3.3  -2.62246   TTCCAGGTAAGGCGC                GGACG CAG CATCC                ATTCATTACGATTGA
    NE2233   2  42 325 2421956 .. 2421973 +  -2.7  -2.93623   AGCGCGCAAGCTTTT             CAGCATT TTCT AATGATG              TGATATTTTCCAGCC
    NE2225   1  43 410 2412545 .. 2412568 +  -2.5   -3.2964   CGCAATGACTGCGAG          TACGAGA CCCGGATCAA TCTCGTA           TTGTGGAGCCAGTTT
    NE2205   9  54 193 2394800 .. 2394817 +  -5.6  -3.15544   GATTCATTCCCGATA             TCAGGT CTTTTT ACCTGA              TTGATCCGAATCAGA
    NE2196   2  49 326 2386457 .. 2386481 +  -2.7  -3.49176   GACCTTGACGACTTG          CCCCGGTTTGA CGA TCTGATGGGGG          TCTTTGATGAATTTG
   attINeu   5  64 309 2378450 .. 2378467 +  -7.7  -3.38046   AGGTGCCGGATCTTA             GTGCGCGC CCA GCGC-CAC             TGTTTCCAGTAGCAC
      metW   2  70 446 2376113 .. 2376124 +  -2.2  -4.92239   AAAACCGGACAACCC                GGTT AAGC GACC                 TTTTTCAATTTTTCC
    NE2179   4  70 268 2369037 .. 2369052 +    -9  -3.36518   CAACCAGCCGGTCAC              GCTGGA TAAA TCCAGC               TTGTGCAGCTTTTCC
      lpxK   4  93  42 2348619 .. 2348638 +   -15    -3.052   ATTCAGAATCATTCA            CACGGCGG GTAT CCGCCGTG             TCTGTCTCTCAACCT
    NE2154   7  50 231 2339645 .. 2339667 +  -5.5  -2.90797   GTTGCCAGCTCCACA          GCAGCCCTGG TTTT CCAGGGA-GC           TCTCCTGTGTATCAG
      trpE   2  55  89 2336567 .. 2336583 +  -6.5  -3.05463   TACAAAATTATTATT              ACCTGAC TCA GTCAGGG              TTGACTGGAACGGGT
      rps4   5  57 309 2330249 .. 2330275 +  -6.6  -3.15961   TCGAGCGATACCAGT        TGTGCAGCCTG GACAAG CGGGCTGC-CA         TTGACTGATATTTTG
      rps4   5  57 361 2330301 .. 2330312 +  -7.2  -3.09878   TTTTGCCATGCAAAA                CGGC GAGT GCCG                 TATTCCATCCCTCCG
    NE2126   2  51 340 2310383 .. 2310395 +  -3.4   -3.5594   GACACTGCCACACTC                TTGG ATTTG CCAA                TTTGCGCCATCCATT
    NE2113   3  61 301 2297914 .. 2297925 +  -5.8  -3.68738   CTGCCTGCGTTTTTC                CCCA TTGC TGGG                 TTGTGTATTGACGTA
    NE2107   5  50 210 2293095 .. 2293117 +  -5.5  -2.90797   GTTGCCAGCTCCACA          GCAGCCCTGG TTTT CCAGGGA-GC           TCTCCTGTGTATCAG
    NE2101   6  73 246 2289566 .. 2289589 + -11.1  -2.58617   CTACCTGACTCGCTA          TGCAGCACA GCAAGA TGTGCTGCA           GTATATTTCCTGCTT
    NE2098   8  62 316 2287316 .. 2287333 +  -2.7  -4.51378   GTACGGACACATAAG             CTATTTC TTTT GACATAG              TTTTCTCCTATAAGT
      ylqH   4  72 156 2260940 .. 2260950 +  -5.4  -4.42619   TGTCAGAAGTGTGAT                 TTCG TAT CGAA                 TTTTCTGGCCTGTTG
      gatB   1  39 348 2253680 .. 2253692 +    -2  -2.64679   TACTAAGACCCAGAA                TACA AACGA TGTA                GTATTTAAAGTTCAT
    NE2035   2  47 383 2202520 .. 2202536 +  -2.3  -3.60048   AGTTGATTGGTCAAG              TCGAT CAGCAGA ATCGA              GTTTTTTGCCACCAG
    NE2024   3  54 -37 2187309 .. 2187321 +  -2.7  -4.00469   TCATCCATTTCGCTC                TGATC GTA GATTA                TTTAATTAGTGTTAA
    NE2024   3  54  97 2187443 .. 2187455 +  -6.3   -2.8733   TTTCATCAACCCAAC                CTGTT TGA AACAG                ATCTTTTATGGCAGC
    NE1999   4  69 269 2160110 .. 2160128 +  -4.4  -4.59773   CGCCGGCCGCCAGTT             GGCGCGCA ACC TGCTCACC             TTTTTCCAGATCCCG
    NE1993   5  72 216 2153370 .. 2153392 + -10.7   -2.8552   TTCCCTAGGTATTGA           TCAGCTTCT GGTAG AGAAGCTGA           GTTTCCTGGCTGGGA
    NE1983   3  68  11 2145365 .. 2145406 +  -9.5  -2.71011   AATAACAGAATCCTC CAATTTGATGGCTCCCACGC TCC GCGTGAGAACCATCAA-TGG TCATTCGGCCGGGGT
    NE1965   1  55 346 2122220 .. 2122236 +  -2.1  -4.12902   TGCTCATAAACAGAG              TGACCGC ACT GAGGACA              TTTTCCAAGTGGTTG
      fdfT   1  54 395 2116306 .. 2116317 +  -5.8  -3.16647   TCCAGGGCCTGTCGG                GCTG CAAG CAGC                 ATTTTACTCCCTCCC
      yjeP   8  58 193 2104033 .. 2104051 +  -4.6  -3.93695   AGGATTTTGCACGCG             GATGGT GACGTGA ACCATC             TTTCTGGCTGATCGA
     cheZ1   9  82  10 2078678 .. 2078723 +   -12  -3.29861   CTGTAGTAGTTGAGA TCTGATCTGACAGTTACCCG ATTTGA CGAGTGCCTGTTAGATCAGA TTCAGTTATTCAATT
    NE1916   4  76 159 2070466 .. 2070479 +  -8.1  -4.16284   CAGGAAAAGAATAAA               CCACC CGAA GGTGG                TTTATTACGAGGTGT
      yqaA   3  59 254 2064536 .. 2064546 +  -6.8  -3.14931   GCGTTGGCGGAAAAA                 CCAC ACT GTGG                 TTGCTGCGGCGTACC
    NE1906   6  61 361 2060309 .. 2060333 +  -7.8  -3.06399   ATTGACCGCATCATT          GGCGGCTGCT CTGGC AGCAGCTGCA          TCTGATTTCGTTGCA
    NE1885   0 NONE
    NE1879   9  82  71 2031986 .. 2032031 +   -12  -3.29861   GTGTAGTAGTTGAGA TCTGATCTGACAGTTACCCG ATTTGA CGAGTGCCTGTTAGATCAGA TTCAGTTATTCAATT
    NE1858   1  56  82 2008893 .. 2008903 +  -5.4  -3.34988   TGAAAAATCCGGATC                 CTGA TTT TCAG                 TCTCTTTGTAAATGC
    NE1849   1  42 178 1998021 .. 1998044 +    -3  -2.76492   AACTCCCCAGGCCCG          CGCAGCAACAG ATC CTGACGC-GCG          ATTTCGAATCCATCA
    NE1822   4  61 396 1970459 .. 1970496 +  -5.7    -3.737   CAGCCCAATTTCGAT   GCCATTGACGTCT ACTTTCATCCAC AGACGTCAATAGC    TTTCCTCAGACGTTA
    NE1790   3  93 376 1934364 .. 1934390 + -10.3  -4.63527   ATGAAAAATTATCAA         TCAGGTTTCCT TGTTT AGGAAACTTGA         TTTTTCGAATAATCA
    NE1763   2  68 110 1907765 .. 1907775 +  -6.8  -3.96327   TGCCCAGCAGTATTA                 TGGC TAG GCCA                 TTTATGCTAACGAGT
    NE1760   8  58 390 1903549 .. 1903567 +  -2.5  -4.23434   TCCGGATCGATCCGT            GTACTGGT GATG ACCA-TAC             TTTTGCCATCTTTTG
       ppx   0 NONE
    NE1738   4  56 149 1875540 .. 1875551 +  -3.6  -3.86916   GCCATCAGGATCATA                CGTC AGCA GGCG                 TTTGATGTGATGCTG
      mutS   4  65 314 1842209 .. 1842225 +  -2.9  -4.72272   TCCATTTGCAAGGAT              AAGGCTG CTC CAGTCTC              TTTTTCATGCAAAGC
    NE1701   1  49 291 1836219 .. 1836231 +  -2.7  -3.53811   AAGCCAGCTGCAGGA                TTAAG GAA CTTGA                TTTCAGAAAAATCAC
    NE1696   6  54  85 1827007 .. 1827020 +  -3.7  -3.77722   AGATCAGCACTGACA               CCGGC TTTT GCCAG                TTCTTCATCATTGAG
    NE1692   1  45  34 1822728 .. 1822744 +  -2.2  -3.42374   AGGATTGAAAACAGA              TACCCG CCAGA CGGTTA              CTTTTCTTCCTGCCC
    NE1675   5  52 204 1810960 .. 1810980 +  -5.3  -3.19081   ATACCGGTTTACAAT            GCACCTGTT CTA ACCAGGCGC            TGTATTGATTCCGTC
    NE1659   2  58 262 1794127 .. 1794141 +  -4.2  -3.84712   TGCGGGATTGATAAT               CTGTGC GTT GGACAG               TTTACTCTCCAATTC
    NE1652   2  43  18 1786327 .. 1786346 +  -2.8  -3.00525   CCCAAGATGATGAGT            GTGACC TGCTGAAT GGTCGC             TCTGATTTCCGGCCG
      mgtE   5  67 306 1765847 .. 1765869 +  -3.5  -4.63218   GATTTCCTAATCCGA          GCTGATT-AG CGCG CTCGATCAGC           TTTTGTTGAAAAAAC
    NE1622   0 NONE
    NE1613   5  59 414 1740711 .. 1740721 +  -6.8  -3.14211   GCTTCATGGCCAATA                 TGGC GTG GCCA                 TTCATCAGGAGAGGT
    NE1599   2  55 327 1725483 .. 1725514 +  -2.2  -4.14874   CTGCTGCCTATTTCA      TGAACCGCTTGACGG TAT CCAGCA-GCAGTTCA      TTTTCAGGATGTTCT
    NE1584   3  55 347 1714939 .. 1714949 +  -6.8  -2.72511   CTGTCCGGTCCCTAG                 GTCG AAT CGAC                 ATTTAAAGCCATAAA
    NE1576   5  65 395 1711452 .. 1711471 +  -3.5  -4.44797   CAACCGCTTTGACAA            AAGCCAG CTCTTC CTGGCTC             TTTTCATATTCATCG
    NE1571   2  47 -26 1706055 .. 1706071 +  -3.7   -3.1355   CAGCATTCACGCCAT              CTGTTCA GAA TAAACAG              TTCACTCTGAATAAC
    NE1566   1  58 423 1699622 .. 1699637 +  -7.5  -2.75064   GTAGATACGTTGATC              CGGCC CCACGA GGCCG               TAATTGGATCCAAGG
    NE1526   5  73   9 1656926 .. 1656941 +  -7.5  -4.09243   TAATTGAAGGAGTAA              CCGGG CGAATA CCCGG               TTTTAAGGAAGTATA
    NE1514   2  51 138 1649229 .. 1649242 +  -3.8  -3.53031   CTGGCCCAGCCCAGG               GCTG TACCAT CAGC                TTCATTTCGGATCAG
    NE1510   2  78  46 1645384 .. 1645398 +  -5.6  -4.82855   AGGTTATTTACTTGC               CGCCTG ATC CAGCCG               TTTTTCGATTTCCTG
      priA   3  54 214 1639975 .. 1639987 +  -6.3  -2.92613   ATCCGCTCATTGTTC                GATTG AAC CAATC                TGGTTTCGACTGGAA
       hss   4  49 338 1632616 .. 1632631 +  -2.6  -3.54459   CAAAACCGTGTCATT              GATATGC GGA GCA-ATC              TTTACCCAGCGTTGC
       hss   4  49 436 1632714 .. 1632729 +  -5.4  -2.65942   TGTAGCTGATGGCTA              C-GCACG TCA CGTGCAG              ATGTTTCAGTATCAG
      recN   2  56 303 1616841 .. 1616855 +  -4.3  -3.71649   CTGCTCACTGAGCAC               CAACA AGGAA TGTTG               TTTACCATTTGCCGA
    NE1472   5  59  45 1607386 .. 1607399 +  -3.7  -4.14739   GATCCATCAGAAAAA               CTGGC AGCA GCCTG                TTTTCAGATCGGTAG
      rpmG   7 100  35 1600098 .. 1600111 +  -9.5  -5.88565   CTAATAAACAAAAAA               CCCGC GGAC GCGGG                TTTTTTTGTTGTGAC
       ffh   7  85  43 1596646 .. 1596662 + -13.7  -3.05596   ACATTGATATGCTAC              CTCCCGG TAT CCGGGAG              TTGCATAACCCGGTC
    NE1457   4  52 428 1593518 .. 1593541 +  -5.1  -3.15544   CATATTGCTATGTTT          GCCCGCCAG CAGTAC CGGGCGCGC           TTCCTGAAGATACAA
      metE   2  59 317 1567147 .. 1567170 +  -6.6  -3.30159   TGCGAATTCAGCACC          TGCGGAGAGC TTTT GCAATCCGCA           TTCTCAGCGCATTGA
    NE1431   9  87 348 1560958 .. 1560977 + -11.4  -3.85698   ATTGCAGCATCCACC            TGCCCGGT TGGA ACCGGGCG             TTTGTGCAACGCCCG
    NE1428   4  58 -43 1556784 .. 1556808 +  -7.8  -2.57541   TTATCAAAAATCCAT         CCGCAGCCAGC ACAT GC-GGATGCGG          CTCTTCCTTCTCGGT
      htpX   1  43 301 1552077 .. 1552091 +  -2.8  -3.03124   GGTCAGCAGATCGAA               GCTAGT GTA AATAGC               TCTTGCCGGGTGGAA
      dadX   4  77 190 1548242 .. 1548253 +  -3.6  -5.13473   CTGTACCGGTTGACT                GGTG GTTT CGCC                 TTTTTTCAGTCTGAT
     amoC3   3  49 437 1541895 .. 1541906 +  -4.4  -3.17798   CTGCGTTAAAAGTTG                GCAT CAAA ATGC                 TCATTTATTATGTAT
    NE1407   2  61 375 1537469 .. 1537479 +  -5.4  -3.69333   GATAAATGAATGCTG                 TGGT GAC ACCA                 TTTGAATGCATTGTC
    NE1397   2  47 186 1529043 .. 1529065 +  -4.8  -2.57564   CCGCGCAGGCTGGCA           ATGCTGGC ATCGGTG GCCAGCAG           ATTCTGGGCAGCTAC
    NE1377   4  82 230 1499254 .. 1499299 +   -12  -3.29861   TTGTAGTAGTTGAGA TCTGATCTGACAGTTACCCG ATTTGA CGAGTGCCTGTTAGATCAGA TTCAGTTATTCAATT
    NE1372   1  49 166 1496897 .. 1496917 +  -4.6  -3.26433   TATCGAAAATCCATA            GTGTTCCG CTATC CGGAGCCC            TTGATCATGTACTTC
    NE1366   1  43  -5 1489129 .. 1489151 +  -2.7  -3.01712   TGGGCATTATTCGCA          TTCTG-ACCG ACCG CGGTACCGAA           TATTGCGGCAAGCCG
    NE1357   4  59 397 1482291 .. 1482311 +  -3.9   -4.1721   CTGCCGCCAGAAATG            GCATTACGC ATC GAGAAATGC            TTTTGGCGTATCAAT
    NE1353   5 100  29 1479946 .. 1480000 + -30.5  -2.85999   TTGAGGAGGCTGCAG GCCTGACGTGGTTTAATGAAACTGG ATAGC CCAGTTTCATTAAACCACGTCAGGA TCTAATGTCAGATCA
    NE1347   1  43  -5 1475626 .. 1475648 +  -2.7  -3.01712   TGGGCATTATTCGCA          TTCTG-ACCG ACCG CGGTACCGAA           TATTGCGGCAAGCCG
       cti   2  74 303 1458959 .. 1458988 +  -8.5  -3.85698   AGCACCGCCAGGGCT       GCCGCCGACCA TGACAAGC TGGCCGGTGGC        TTTGTCGAACACCAG
    NE1318   3  62 251 1439375 .. 1439385 +  -3.2  -4.41348   TCGCAATCCCGATGA                 TGAC GAT GTCG                 TTTCTTTCCCGGGAC
    NE1303   5  59  23 1426015 .. 1426045 +  -3.9  -4.16943   CGATAACACCGACAT      GCCGGCGCCGGAAT CGGC ATGTC-GCGCCTGC       TTTTGAAATATCAGA
      gshB   3  66 383 1415941 .. 1415960 +  -7.8  -3.59979   CCGGGCTCTCATGCA            CCAGCCGT ATGA ACGCCTGG             TTTGACATGACCGCC
    NE1280   5  61 134 1400843 .. 1400853 +  -5.4  -3.69684   ATCATGGATATGGGT                 GTCT GGC AGAC                 TTCTTCCATACGTTT
    NE1263   9  83  24 1383741 .. 1383757 + -13.7   -2.5789   GAGCGTCATAAAAAA              GCCGCAG AAT CTGCGGC              CTTCATGGTGTTTGC
    NE1248  10  77 116 1363748 .. 1363765 +  -6.9  -4.40561   CATATGCTGAGAAGA             GCGGCAG TATG CTGCCGA              TTGTTTTTCACAAAG
    NE1237   7  79 111 1350607 .. 1350625 +  -9.5  -3.77219   TAAATACTTCATCCC             CCTCGGC ACCGC GCCGGGG             TTTCCATTGAGTGCT
    NE1227   5  79 171 1335971 .. 1335983 +  -9.1  -4.16943   TAGCAGCACACGCCA                GCGCA CCC TGCGC                TTTTCCACTGTCCAG
      fecR   3  49 415 1327967 .. 1327980 +  -5.3  -2.79518   GGTTCCGTACAGTCA               GATCA CGTG TGATC                GTTTGAAAATTTTCG
    NE1204   3  47  50 1307873 .. 1307886 +  -2.3  -3.57627   TCATTTTTGAGAGTG               CGCTT GGGA ATGCG                GTTTTTCTCTGCCAG
    NE1198   4  52  73 1301353 .. 1301370 +  -2.6  -3.66178   AACAGAGTAATTCCA             CTCCAG TTTACC CAGGAG              TTTGAGGTTGCCCCC
    NE1180   4  81 117 1279429 .. 1279441 +  -3.4  -5.44119   CCTTGTATCTATTTT                CAAG CCTGC CTTG                TTTTTTTCCAATGCG
    NE1176   0 NONE
    NE1166   3  47  89 1266391 .. 1266416 +  -3.9  -3.27994   TCAGAGATCCCCTGG         CAGGTGCCGG ATACTTG CCGGC-CCAG         TTCATGTCGAGTTGC
    NE1146   4  46 372 1244310 .. 1244323 +  -4.5  -2.89564   CTGCAACGACCGCAT               CCGTGC CCT GC-CGG               TGTATCCGATCGGCA
    NE1135   2  75 248 1232416 .. 1232430 +  -2.8  -5.23316   ATCGCCCGTTCTATG               TGTCGA GGG TCGAGA               TTTTTTCCTGTAATA
    NE1130   4  60 130 1228098 .. 1228109 +    -3  -4.24948   GTCTGATTCTACTGC                TTGT GGTA ACAA                 TTTTCAGTGTCATCA
    NE1118   3  58 329 1214167 .. 1214179 +  -4.1  -3.83998   GTCTTTGTTTCCAGT                TTCTC GGT GAGAG                TTTCCTCTGCGATGA
    NE1110   5  61  84 1200983 .. 1201004 +  -8.7  -2.53263   CTGAGCTGGACGAGT           GCCTGTTCG GAAT CAAACAGGC            TGCGTTGCGCATCCA
    NE1102   5  64  17 1195685 .. 1195697 +  -7.7  -3.31869   ATCATCCTCAAAACA                GCTTC TTG GAAGC                TATTATGCCTTTGTC
    NE1093   3  51 451 1186924 .. 1186941 +  -3.3  -3.60336   TTCATTTTGAAGATC             TGCCCCA TGTT TTGGGCG              TTGATGTTTTCTATT
    NE1067   7  74 264 1156335 .. 1156345 +  -8.2  -3.87869   AGGGTGATACCCATC                 GCCG CCG CGGC                 TTTCTCAAGCGTTGC
    NE1059   1  43 356 1149592 .. 1149604 +  -3.3  -2.62263   TCCACACCCGGTCGA                CGAGC GCT GCTAG                TCGTATAGGAGCCAT
    NE1055   3  51 -28 1144616 .. 1144626 +  -4.6   -3.3692   GTGTTCATTTTAAAC                 TGGG CAA CCCG                 ATTTTTGGGGTGGAA
      rpmE   5  83 162 1124529 .. 1124552 + -13.2  -3.26712   GGTGGAAGTTTTGAT          GGTTCCCACG CTTC CGTGGGAATC           TGTGTTGTTGCCGCT
      rfbD   3  44 134 1112027 .. 1112037 +    -4  -2.52464   AAAATCGACGATACG                 TTCA GCC TGAA                 TGACTTCACGAGCAA
    NE1009   1  40 152 1098081 .. 1098096 +  -2.5  -2.79183   TAACGGAAAGCTTCT              CTGGC AATCTG GTCAG               TGTAATGCAGGTAGA
    NE1004   8  62 457 1094007 .. 1094019 +  -7.7  -3.21416   ACCATTCTTATCCAG                CACAC CAG GTGTG                TTGGTCATCAGAATC
    NE0973   1  62 469 1058152 .. 1058167 +  -3.2  -4.52589   TACCGCTTAAAATAA              GGCC AAAGTGAG GGCC               TTTTATCTCCCGGCC
    NE0966   2  49   1 1053252 .. 1053262 +  -3.2  -3.55378   GGTTCGCGCCAGTAG                 TCAG AAA CTGG                 TATTTCTCCATCAGT
      trmU   9  67 410 1050549 .. 1050563 +  -8.5  -3.40597   TAATAATGCGATCAA               GCGCC TGATT GGCGC               TGTTTGCATGCAGGG
      cbbY   8  61 301 1033978 .. 1033989 +  -5.8  -3.75153   ACCTGAGGCTGATGC                CAGG ACAG CCTG                 TTTAAGTTGGCCACC
    NE0938  10  82  10 1024506 .. 1024551 +   -12  -3.29861   GTGTAGTAGTTGAGA TCTGATCTGACAGTTACCCG ATTTGA CGAGTGCCTGTTAGATCAGA TTCAGTTATTCAATT
      uvrC   4  95 251 1020891 .. 1020919 + -12.4  -4.18443   CTCAACCCCTCCAAA        TCCCGGGCGGAT TGTCC ACCCGTCCGGGA        TTCTTCTTGTTTATC
      yhdE   6  56 413 1012437 .. 1012451 +    -5  -3.53091   TGATTTTGGGATGCC               TTACTG TAC CGGTAA               TTTCCACACCGGCCT
    NE0923   1 100 107 1008129 .. 1008160 +  -8.7  -5.24129   CTATATTCAATAAGG      CCCGCCATAGTGA ATAAGA TCACGATGACGGG       TTTTTTGTGACACAA
    NE0902   1  49 147  984196 ..  984215 +  -2.8  -3.56972   ACGACAATTATAAAA            TTTGGAGC ATAT GCTCAGAA             TTCATTTCCTCGACT
      ldhA   6  58 390  979276 ..  979286 +  -5.4  -3.61398   TGCACAGGCAGATAA                 TCCT GAC AGGA                 TTATTCCGAGCCCCA
    NE0896   8  67 244  975663 ..  975677 +  -4.9   -4.2687   GCCCCCCATCCACCA               CCCTG CAAAA CGGGG               TTTATGGTTTTTAGG
      ksgA   6  57  24  967128 ..  967148 +  -6.2  -3.19602   ACTGAGCTGTGGCGT            CAGGCAAA AGAAG TTTGCTTG            TCTTCATGTGCCAGC
    NE0865  11  66 114  946195 ..  946234 +    -8  -3.63744   TCCAGTTGATCTGTT  CCAGCCAGTCACGAATAAA CTG TTTGT-CGTAACTGGGTGG  TGTTTTACCAGGCCG
      pntB   8  67 209  941695 ..  941722 +  -8.4  -3.36273   TATCCATTTCCACGC        CTTGGCCAACTT GATA AAGCAGGCCAAG         TTCATATTGAGCCAG
    NE0851   3  81  12  926514 ..  926549 + -12.8  -3.13522   GTAATCCGAATATAA    CCTGATGATCATCT CGACTGGT GGATGATCATCAGG     TATTGATAAGAGGCT
    NE0845   3  73 128  920970 ..  920988 +  -7.4  -4.13728   GAGAAAATCTTTACG             TTCGCGCA AAT TGCCCGAA             TTTTAAAGATGTATC
    NE0834   5  67 422  911801 ..  911811 +  -8.2  -3.33492   ACTCGCGCAGGGCCA                 CGGC CAG GCCG                 TTCTGACGTGGGTAA
    NE0824   3  44 443  897316 ..  897327 +  -3.6  -2.82834   CAGCGTGCTGAGCAT                CTGC TGCT GCGG                 TGTGATCGTGAAATC
    NE0815   6  79 -19  886475 ..  886501 + -10.9  -3.40597   GGATGGTTGGGGTTA         TCCGGGCTC TTTTTCTTT GAGCCCGGA         TGTTTACATCGAACA
    NE0775   5  62  -7  841823 ..  841837 +  -8.6  -2.79878   AGAACAGCATGGGCA               GCAGAT GAA ATCTGC               CTTTCCATGAGTCGA
      tnpR   4  80 199  813989 ..  814010 +  -6.7   -4.8384   TGAAATTATTCCTCT           GGCTTTGAGT GAA ACT-AAAGCC           TTTTTAAGTTCTTTC
    NE0742  14  61  53  803974 ..  803986 +  -6.2  -3.52678   AAATCTGGAAATCGA                CGCC TTTGC GGCG                TGTTTCTCCCAGGTT
    NE0731   8 100  58  793034 ..  793061 + -16.4  -3.98913   TACAAACCTGGGCAA        CCTCTGCGGGAA TTTA TTTCCGCAGAGG         TTGTTTGGCTGTGAC
      pyrC   0 NONE
    NE0723   3  53 274  783228 ..  783238 +  -2.4  -3.88583   ATTGGCCCCTCGACT                 GCGG CAG CAGC                 TTTATGCAAGGTTTC
    NE0716   3  63 304  773331 ..  773346 +  -5.4  -3.89822   GGATTCGCCATTGAT              TCCGTA AGGC TGCGGA               TTTGTCGAATGCGTA
      ilvA   3  86 406  763163 ..  763175 +  -9.1  -4.51787   AACAGTACTTCATAT                TGGCG GAT CGCCA                TTATTTTATTGTCTG
      yrhG  10  93   9  740385 ..  740419 + -12.3  -3.67517   GGCATAAAGTAAAGA    C-TGCAGTGATCTGCC GGAT GGTGGATCACTGCAAG     TTTCAGGTATTGATG
    NE0672   3  49 217  731974 ..  732006 +  -4.7  -2.85574   GGATGGAATAGGTGC      CTGCTGAACCGCAAC AGA GGTGGGGATCAGCAA      CTTTGGTCAGGTTGA
    NE0662   4  59  60  719945 ..  719967 +  -7.7  -2.80816   GCATTATCCGATGTC          CGGGCTA-CG ATTG CGCTGGCCCG           TCTGCTGCGTGCACA
    NE0655   6  58 337  711301 ..  711324 +  -4.6  -3.91911   TGTCGTCAATCGTAG          CATTCATGGA CAGA TCGATGAGTG           TTTGCTTCAGATAAC
    NE0632   3  59  -7  692830 ..  692848 +  -6.1  -3.36327   CAACCGGAACCTCAT             CGAAATA ATGCA TATTTCG             TTATAGCTCCAATAC
    NE0622   7  73  75  678003 ..  678030 + -11.5  -2.55104   GGAGAGATGAGTGGA        TGAGAAATACC GGTGCG GGTATTTCTCA         AGTTTATATTTTGGG
    NE0619   3  58 247  676123 ..  676143 +  -7.6  -2.58544   AATCTCAGCAACATG            CCGGTATT TTGCC AATGCCGG            ATTATCCGGCTCACG
      plsC   5  66 342  667030 ..  667042 +  -7.7  -3.58343   ATGATTGTTTCGACT                TCCTG CGC CAGGA                TTTGCGCCTGCTCGA
    NE0587   4  67 464  638843 ..  638863 +  -3.9  -4.59511   CGGCGTCAAACCACT            CAGCAGC AAGAGCA GCAGCTG            TTTTTCCCGGATGTT
    NE0570   8  64 376  620231 ..  620243 +  -4.8  -4.09685   GATCGATCATGGCGA                CTGG AATCG CCAG                TTTTACCAGCTGACG
    NE0566   4  64 451  616922 ..  616936 +  -7.8  -3.36557   CCCCATCACGACGAT               CTGGCC GGT GGTCAG               TTGCTTGAAATGCTT
    NE0562   2  41  23  609447 ..  609457 +  -3.2  -2.60598   ATTGGCGATCTACGG                 TGTC ACG GGCA                 GTATTCTGGTCTTTC
    NE0562   2  41 444  609868 ..  609881 +  -3.1  -2.70164   GCTTTGTTGATTATT               TCAGT GCTG ACTGG                CTTGATTGTCTGGTG
    NE0542   4  61 -44  586254 ..  586273 +  -8.5  -2.52676   ATCGAACACCCGGCA            CCCGGCC GTTACA GGCTGGG             TGCCTTGCGGCAATC
      cbbF   7  68  63  559964 ..  559988 +   -10   -2.7497   TGCACCCGGTTATGC          GGCCGGGTGT AATCG ATATCCGGCC          CTTTAGGAATGATCT
    NE0513   4  56  16  552365 ..  552375 +  -6.8  -2.81316   ACCTTTCGCCTTACG                 GCGA GGA TCGC                 ATTGTTAAATGATGA
      rdgC   5  62  63  546630 ..  546650 +  -7.7  -3.18452   TATAAAAGAATGTAA            CCAAATAAA TGT TTTGTTTGG            TTACATTCAGATGGT
      wbpM   2  63 215  541444 ..  541455 +  -5.8  -3.90291   TTTTCAGGGCATCTT                CCAG CAAT CTGG                 TTTCGTTGGCAAGCT
    NE0487   5  66  87  529726 ..  529742 +    -8  -3.60948   CACTCTGTGGCTGGC              GGCGTT ATTCA AACGCC              TTTAGCAGTCTGTTA
    NE0480   4  59  86  520834 ..  520850 +  -5.1  -3.73224   GTGTTCTTCACGCCT              TTGCACG CGG CGTTCAA              TTTCATCGCGCGTGG
    NE0456   6  76 418  498182 ..  498193 +  -4.4  -5.07567   TTGCCCAGTTTTACG                CGAA CCTC TTCG                 TTTTTTGCAGTATGG
    NE0445   8  73  41  486375 ..  486399 + -10.7  -3.05384   TATGTCTGTATCAAA          CGGGTTGTCAG AAG CTGATGGCCCG          TTAACTGCCGAAGCG
    NE0438   7  82  83  477225 ..  477257 + -12.9  -2.76404   CGTCGAGTCCGACAT      GGTTGAGGGAAAAAG TCG CTTTTTCCCTCAATA      TGGGTTTTGCATGGA
    NE0427   7  83  74  467141 ..  467181 +  -6.2  -5.04601   AGTTGCCGGATAAAT  CGCCCCAGTTCAGAATTT TTGAT AAATGATGAGTTGGGGTG  TTTTTAATTTCTACA
    NE0381   4  65 295  433092 ..  433102 +  -3.2  -4.69664   CAATCCACCGTGGTG                 CTGT TGC GCAG                 TTTTTCGGTAATCTC
    NE0375   3  51 277  423521 ..  423533 +  -3.3  -3.59202   GCTCATGCAGGCTTT                GCTGG ATA CTGGC                TTCTATATCAGAATC
    NE0369   2  47 445  415339 ..  415353 +  -2.1  -3.64703   TGTTTCAGTTGTGCC               CAGTA AAATA TGCTG               TTTCCATGGCAGCGC
      dsbA   6  67  -7  410805 ..  410822 +  -9.1  -3.08991   GTGAGGAAAAGAAAA             GCCGGTA ATGG TGCCGGC              GTTTATTCCCAGGAT
    NE0351   5  49 385  395736 ..  395760 +    -5  -2.87931   GGGAGAGCTGGATGC          CTTGGGCAAA TCGAC TTTGACCGAG          TGTGTCAGCAGTGGC
      tyrA   3  60 400  378585 ..  378605 +  -3.1  -4.33165   CACGCAGTGCGGGTT            CTCCCACCG GTA CGATGCGGG            TTTTGCTGCCTTTAC
    NE0323   5  59  30  359239 ..  359256 +  -3.4  -4.09243   GGCAAAAAATACCCC             GCAGTC CGGTTT GATTGC              TTTTCCGGAAGTCTG
      mnxG   4  51  13  349024 ..  349039 +  -4.6  -3.42702   TGAGTACAGCGGAAA              CTGGGG TAAT CACCAG               TCTTATTGGCTGGTG
    NE0297   9  69 383  326529 ..  326548 +  -4.2  -4.56597   ACGGTAGCGCGCCCT            GCTACCGGG CTG CCAGGT-GC            TTTTTGCCGGCCCAC
    NE0288   5  49 303  317610 ..  317621 +    -3  -3.53924   CGGTGCAGTTGGGTA                TGTT ACAA AACA                 TTGGTTGCTTTGTTC
      pcoB   7  63 469  312089 ..  312118 +  -7.2  -3.57651   TCAGTATAGCGGTAG       CGGCTC-GCCA GCCCGATAA TGGCCGAGCCG       TTATCTAGTATCCCG
    NE0267   9  82 260  299596 ..  299641 +   -12  -3.29861   GTGTAGTAGTTGAGA TCTGATCTGACAGTTACCCG ATTTGA CGAGTGCCTGTTAGATCAGA TTCAGTTATTCAATT
    NE0260   7  87  10  296262 ..  296295 +  -9.5  -4.27886   CACTAAAGACCATAG     CAAAGCGCTGCAGGT TTCA GCCAGCAGTGCTTAG      TTTCTCTGTTTGGAG
    NE0253   7  82 268  289253 ..  289298 +   -12  -3.29861   ATGTAGTAGTTGAGA TCTGATCTGACAGTTACCCG ATTTGA CGAGTGCCTGTTAGATCAGA TTCAGTTATTCAATT
    NE0239   3  45 258  274567 ..  274577 +  -2.6  -3.22774   AATTTCGTAAGAGTA                 TATT TTG AATA                 TTACTAATGGCTCTA
    NE0230   5  68  56  263871 ..  263881 +  -6.8  -3.84451   CTCGATAATTCGAAG                 GCCT TCC AGGC                 TTTGACTTTGCGGCA
    NE0193   4  59 310  232353 ..  232365 +  -3.4  -4.13304   ACAAAGCGATTACGG                GAAC CTGCA GTTC                TTTTGCCAGTGCTTT
    NE0188   8  77  64  227617 ..  227636 +  -9.4  -3.98804   CTCAACTACTACAAA            TAATCGAC TAAA GTCGATTA             TTGTTTAGGGTTTGA
      gpmA   7  72 365  218464 ..  218484 +  -8.3  -3.69434   TGCCTGGGCTTTGGT            CAGTTCACT ATC AGAGAACTG            TTTCGCCTTGCTTGC
    NE0166   7  62  36  202921 ..  202939 +  -3.8  -4.24342   TGTCAAATAACGATT             TGTCACCA GTC TGGTGCTA             TTTATTCGTGCGCAA
    NE0157   6  54   3  184995 ..  185008 +  -3.8  -3.66784   GCAGGAAGGGTGATC               GCTG ATTAAA CAGC                TTATGTTGACGATCG
      dapE   6  55 320  139272 ..  139285 +  -6.7  -2.98823   CCTGCTTCATTTCGT               TGAGC AAGC GCTCA                TGTGTCTGCCACAAC
    NE0089   5  74  63  108697 ..  108707 +  -5.4  -4.63218   TTATTTTATTATTAA                 CTGA TTT TCAG                 TTTTGTTGCAGACCA
    NE0084   7 100  57  103775 ..  103798 +  -9.6  -5.18355   CGCTTGCGTCTAGAA          GGGGCCTT AAAAAGAA AAGGCCCC           TTTTTGGTTTTTAGG
    NE0078   4  61 387   99131 ..   99141 +  -6.8  -3.39995   CGCCTCTTCACCTGT                 CCCA ACC TGGG                 TATCTATTTTTTCCA
      panC   4  52 144   93003 ..   93016 +  -5.3  -3.14602   ACTCCGGTACATGGT               TCAGT TCGA ACTGA                TGTTCGTGCGATCCG
    NE0057   4  53 412   79191 ..   79202 +  -4.4  -3.61398   GGAGCCGGAAGCAAC                TGGT GCAA ACCA                 TTCTTCCCGGCCAAA
      cysS   2  54  57   56295 ..   56316 +  -3.6  -3.72576   TACTACTGAAATCAT           CCAG-CCGG ATACA CCGGTCAGG           TTTGATACCCGGAAC
      bacA   6  88 408   53434 ..   53451 + -12.7  -3.59627   GTACTCCCATATCCT             CTGCCCG TTCC CGGGCAG              TTTCCAGAATTTGAT
    NE0035   2  44   6   47940 ..   47954 +  -3.5  -2.78816   CGACAAGTAATTTTT               GCAGT ATATC GCTGC               TATGATGAAAAATGA
    NE0024   3  47  23   31685 ..   31732 +  -3.4  -3.25072   AAGAGAATCCGATAA CGAAATTACTGATTCCATTTTC TGCT GAGGGTGGAATCAGTCCAGTCG TTCAGTTGTCATGCG
    NE0021   8  63  53   29229 ..   29239 +  -2.4  -4.56597   CCGCAAGCTGCATAC                 CCTG TTT CCGG                 TTTTTCAGGCGACCA
      yfhA   5  71 110   21643 ..   21661 +  -7.4  -3.94746   GCCTGACGCTTGACC             GCATCGAT GAC ATCGTTGC             TTTCCTTGAGTGTAC
    NE0007   5  65 102    8178 ..    8202 +  -8.5  -3.27743   TTGCAGCCGGACGCT          CAGGCGGTCAG GCC CTGACAGGCTG          TATTCCTTGCTGCTC

SUMMARY

438 putative operon ends contain 1993 possible terminators.
Percent operon ends hit by terminators of confidence >= x:
	x	#>=x	hits>=x	%hits>=x
	100	17	15	15	3 %
	99	17	15	15	3
	98	17	15	15	3
	97	17	15	15	3
	96	17	15	15	3
	95	21	19	19	4
	94	21	19	19	4
	93	25	22	22	5
	92	25	22	22	5
	91	26	23	23	5
	90	28	24	24	5
	89	31	25	25	6
	88	34	28	28	6
	87	40	32	32	7
	86	44	35	35	8
	85	46	36	36	8
	84	51	39	38	9
	83	61	49	45	10
	82	73	61	55	13
	81	77	65	59	13
	80	79	67	60	14
	79	101	75	64	15
	78	106	79	66	15
	77	115	85	71	16
	76	121	91	77	18
	75	126	94	79	18
	74	133	99	84	19
	73	146	110	94	21
	72	158	120	102	23
	71	173	132	111	25
	70	183	139	114	26
	69	199	151	124	28
	68	211	163	133	30
	67	234	183	148	34
	66	245	192	156	36
	65	263	208	166	38
	64	286	222	172	39
	63	314	245	182	42
	62	350	276	198	45
	61	406	321	219	50
	60	411	326	223	51
	59	463	367	246	56
	58	497	395	261	60
	57	514	408	266	61
	56	591	466	283	65
	55	634	500	294	67
	54	728	574	316	72
	53	770	605	322	74
	52	817	642	332	76
	51	868	680	341	78
	50	937	730	348	79
	49	1102	855	375	86
	48	1103	856	375	86
	47	1295	992	390	89
	46	1332	1023	393	90
	45	1476	1134	399	91
	44	1534	1174	404	92
	43	1671	1273	414	95
	42	1778	1358	420	96
	41	1834	1399	423	97
	40	1900	1450	426	97
	39	1993	1520	427	97
	38	1993	1520	427	97
	37	1993	1520	427	97
	36	1993	1520	427	97
	35	1993	1520	427	97
	34	1993	1520	427	97
	33	1993	1520	427	97
	32	1993	1520	427	97
	31	1993	1520	427	97
	30	1993	1520	427	97
	29	1993	1520	427	97
	28	1993	1520	427	97
	27	1993	1520	427	97
	26	1993	1520	427	97
	25	1993	1520	427	97
	24	1993	1520	427	97
	23	1993	1520	427	97
	22	1993	1520	427	97
	21	1993	1520	427	97
	20	1993	1520	427	97
	19	1993	1520	427	97
	18	1993	1520	427	97
	17	1993	1520	427	97
	16	1993	1520	427	97
	15	1993	1520	427	97
	14	1993	1520	427	97
	13	1993	1520	427	97
	12	1993	1520	427	97
	11	1993	1520	427	97
	10	1993	1520	427	97
	9	1993	1520	427	97
	8	1993	1520	427	97
	7	1993	1520	427	97
	6	1993	1520	427	97
	5	1993	1520	427	97
	4	1993	1520	427	97
	3	1993	1520	427	97
	2	1993	1520	427	97
	1	1993	1520	427	97
	0	1993	1520	427	97
