# Supplementary material for: Rapid, accurate, computational discovery of Rho-independent transcription terminators illuminates their relationship to DNA uptake
Source: Genome Biol. 2007 Feb 21;8(2):R22. doi: 10.1186/gb-2007-8-2-r22 (PMC1852404; doi:10.1186/gb-2007-8-2-r22)
Supplement: Additional data file 2 — As described in the text, the entire robust tail-to-tail region is searched; if the region is less than 500 nt, then the 500 nt downstream of the stop codon is searched (stopping if a gene start is encountered). In the case of ties, all terminators with the high score are output. [file gb-2007-8-2-r22-S2.zip › Nitrosospira_multiformis_ATCC_25196.ttperf]

Nmul_A0007   2  43 413    8462 ..    8478 -  -2.1  -3.16783   CAGTGAAGGCAAAAT              TGTCGCG TTA CGGGACG              TGGGGGCGCACGTCA
Nmul_A0016   6  59 238   15886 ..   15913 -  -6.2   -3.5525   AGACAGCCTCCGAAA        TGGCCGCGGG GGCGATTG CACGCAGCCA         TGCCCAAGTGGCGGT
Nmul_A0025   1  57 267   24645 ..   24657 -  -6.9  -3.14931   CTTACGCGGGAGGAA                GCACG GCT CGCGC                TGGGGGTGTTCCTGG
Nmul_A0036   7 100 326   34890 ..   34904 -  -4.9  -5.75342   GCTCCTCAAAAAAAA               CGAGC CCGGT GCCCG               GCAGTTGAAATCGTA
Nmul_A0044   3  51 414   48698 ..   48729 -  -5.8  -2.70143   AGGGCAAGGATACCA      TCGAAGCCGCACTGG AAG CCTGC-CGCCTTCGA      CTTCGGCCGATTGTG
Nmul_A0049   5  52 274   55380 ..   55395 -    -4  -3.58533   GCAGAATGCTTGAAA              GCGCTCT TAA AGA-CGC              GTTTACCGATGCTGA
Nmul_A0056   7 100  34   62596 ..   62621 - -11.9  -5.38054   CTGGACAAACAAAAA         CCCCCTCATTT TTTA AGATGAGGGGG          TTACTTATACCTGGT
Nmul_A0069   2  56 448   74414 ..   74428 -  -5.6  -3.52909   GCAAATTATGAAACA               TCGGCC TTT GCCCGA               CCTGGCCGGGAATCC
Nmul_A0080   4  57   2   84167 ..   84180 -  -2.4  -4.26076   TCATCGGCACGAAAA               TTCG CCGAGT CGAA                TTCAATCCACCGTAC
Nmul_A0099   8  52 379  105196 ..  105206 -  -5.4  -3.19192   GTCCAGTGAAGGCAA                 TACC GAA GGTA                 CTGAAGCAGGTAGGC
Nmul_A0102   2  61 327  107743 ..  107765 -  -6.3  -3.61178   CTCAGGCATGCGAAA          CCTCGTAGCT GACG AGCC-CGAGG           CGCCTGGGCCCGAGC
Nmul_A0106   2  43 366  112288 ..  112300 -  -3.3  -2.87132   GCGGGGCCTCATACA                GTCGG GCA CCGAT                ACTGTACTTGAGGAC
Nmul_A0111   2  59 160  117491 ..  117505 -    -5  -3.80189   ATAGAGCAACGGAAA               GAACAA GGT TTGTCC               TCCGTAAAACTTTAC
Nmul_A0122   6  57 328  128342 ..  128358 -  -4.4  -3.92869   TTAGTTACTCAGAAA              CGGCTT GCATT AAACCG              AAGCAACCTAGTGGA
Nmul_A0139   7  69 339  144085 ..  144108 - -10.2  -2.57881   GAACTTTGCTAGAAC          GCCCCTGGCA CTAC TACCGGGGGC           ACATCAGCCCTACAA
Nmul_A0143   5 100  90  150434 ..  150475 - -16.7  -3.08522   CAGGTACTCGAAAAT CCGCTGGTCGATGCCATCA CACG TAATGTCATCGACCAGCTG  CTTCGCGAGTAATCA
Nmul_A0157   0 NONE
Nmul_A0177   6  59  30  187758 ..  187801 -  -8.1  -2.79276   ATCAGGGAGTAAGTA CGTTGGCCACATCGCTCTCC TGTTT GGAG-GCGATGCGGCTATTG CTGCTTATGCGTGTG
Nmul_A0182   7  81 436  192702 ..  192723 - -12.3  -2.93623   GTTTTCAAAAGAGGA           GTTGACGCG TCTG CGCGCCAAC            CTTGAAAGTATTGAG
Nmul_A0188   2  49 227  199049 ..  199068 -  -5.6  -2.78891   ATCTCAAGTTAACCA            CG-GGAGCC TAT GGCGCCTCG            TTCTTCATGCTGACC
Nmul_A0193   3  71 223  202344 ..  202356 -  -6.9  -4.17309   TACCAGAAACAACAA                GGCGG TGC CCACC                AGCATGATAGCGTGG
Nmul_A0199   4  60 416  206965 ..  206987 -  -3.4  -4.18161   GATAAAGGGCGAAAA          CAGGCTGAC CTCGTT GCC-GCCTG           GCTCAAGCCGAGGTT
Nmul_A0207   5  54 475  220069 ..  220079 -  -5.4  -3.30771   CGATACCTTGCAGAA                 CATC CTC GATG                 CACCCGATCGGGATG
Nmul_A0223   3  61  99  237276 ..  237286 -  -8.2   -2.7386   AACGCAGGGTAATGA                 GCGG AAA CCGC                 CAGATCACTTTCATG
Nmul_A0245   3  52  17  262665 ..  262677 -  -6.2  -2.80859   GGAAAACAGAGAGGA                GGGC TATTG GCCC                AGTTGGGAAGGCCGT
Nmul_A0269   4  69  69  290670 ..  290689 - -10.6  -2.50443   GGATATGGGAGGAAG            CCGTCGCG AATA CGCGGCGG             AACGCGGCGTCGGCA
Nmul_A0272   3  54 327  293310 ..  293322 -  -5.5  -3.35679   GGCTCTCAGTGATAA                CACCG GAG CAGTG                AACCAGATTTACAAT
Nmul_A0293   2  66 213  315092 ..  315104 -  -3.3  -4.57569   TGATGGGCGCAAAAA                TAGCC TTG GGCGA                CGCATTTGGCAGTAG
Nmul_A0314   5  49  45  338158 ..  338170 -  -2.6  -3.56092   TGACTATTGGCTAAA                GCCG GTTTT CAGC                CATATAGTTGCAGTT
Nmul_A0327   5  48 279  351750 ..  351760 -    -4  -3.24188   GGACATCATGAGGAA                 GTAT GAC ATAC                 AGGATTAGTTTCAAT
Nmul_A0327   5  48 168  351848 ..  351871 -  -5.2  -2.55267   AAATACCTGAACGGA          CGCATCGTAC TCCT GGAAGATGCG           CGCTGCCTCGGCGAA
Nmul_A0336   6  55 366  367579 ..  367589 -    -4  -3.71998   CAGCGACCAAGATAA                 TAGA GTT TCTA                 CACCAGAAGAAATCT
Nmul_A0340   6  54 162  372230 ..  372245 -  -2.6  -3.80858   TAATAGCAAGGCAAA              TGGGTAT GCA AT-CCCA              ATCCCTGAAATAGCT
Nmul_A0354   7  55 197  383551 ..  383563 -  -3.3  -3.86194   AACTCTGGTCACAAA                CGCCG GGG CAGCA                CTGGCTGGCAAGGCT
Nmul_A0354   7  55  75  383669 ..  383685 -  -2.1  -4.13561   TCGTGCCAAAAAACA              CTGGTAG GCA CTCCCGG              GCGCGAGTGACCGGG
Nmul_A0365   4  66 319  396164 ..  396181 -  -9.9  -2.64735   ACCGGACTCACATGA             CGGTGAA CGGT TTCACCG              CCCTCGGACTCGTGG
Nmul_A0369   1  47 215  400602 ..  400612 -    -4  -3.01791   AGCTCTCCCCCAAGA                 TTGA GGC TCAA                 GCTTTACTGATCCAC
Nmul_A0373   5 100  31  405819 ..  405839 - -14.7  -4.51174   GCACGACAATGAAAA            GGCCACCCC GAC AGGGTGGCC            CGAAGAGTGAATGCG
Nmul_A0384   2 100  78  421867 ..  421887 - -14.7  -5.06414   CTCCGGTAATAAAAA            GGCGAACCG TAT CGGCTCGCC            TTTTATCCCGTTCGA
Nmul_A0397  11  69 177  440426 ..  440442 -  -5.7  -4.24404   AGGCAAAGGTTAAAA              CCCCGGC AGA GACGGAG              GAAACAAAGGTGGCG
Nmul_A0407   4  65  46  450500 ..  450517 -    -4  -4.35518   AATTCGACATCAAAA             GCCGGG ATTGAG CGCGGC              ACACGATATAGCGTC
Nmul_A0413   3  61 116  457380 ..  457394 -  -6.4  -3.53012   CCCCTGTGTCTGAAA               CTGCTC CCG GAGCAA               TTCACAGAATTTACC
Nmul_A0419   2  54 186  466203 ..  466229 -  -5.1  -3.34488   AATTGGCGGAAAAAT         CAGGAAGCTTC ATTCA GCAACTCCCTG         CCCGCCCGGTCTCCC
Nmul_A0433   2  50  74  480311 ..  480324 -  -2.3  -3.72576   CGGCCTTCCAGTAAA               GGCGA TGCA TCTCC                TTGCAAGAACTGCAA
Nmul_A0440   4  66 467  489242 ..  489262 -  -9.7  -2.51173   AGTAACGTGATCAAG            GATGCCGAA TGG TACGGCATC            AACACTCATCTGTAT
Nmul_A0456   6  67  73  506276 ..  506288 -  -9.1  -3.21593   GATGCTTGCAGAATA                TCCGG AAG CCGGA                CAGAAAGTGGCATGA
Nmul_A0481   3  45  24  539004 ..  539034 -  -2.7  -3.09834   GATCGGAGCAGCCAA      GGCCAATG-AGCACT TCG ACTGCTTCATTG-CC      AGTGGCCCCATCCCC
Nmul_A0500   3  55 361  558114 ..  558131 -  -3.4  -3.89614   TGCAACGGCCAGAAA             GGATCCG CTGCT CGG-TCC             GATCTTCGAGGCTCA
Nmul_A0503   2 100 344  567956 ..  567979 -   -11  -5.37043   ACCTTATAGAAAAAA          CCCCGATTCT TACG AGAGTCGGGG           TTTTTTTATTGATAC
Nmul_A0516   6 100  28  585756 ..  585801 - -17.7  -2.55378   AAGTAGAGGATCAAT GGGGTCGGAGCCGATTGACTT TCAG AAATCAGTCGACTCCGACTCC TTGATTTTGGCTCAG
Nmul_A0524   6  69 312  596029 ..  596039 -  -5.4  -4.46112   GCGTATGGAAAGAAA                 GTCT GGC AGAC                 AGCCTAACAGGGGCG
Nmul_A0532   3  78  88  609978 ..  610002 - -12.1  -2.70932   GCGGTTGCCTAACCA          CGGCTTCGGCT TCC AGCCGACGCCA          AAATCGGGCGTGGCT
Nmul_A0541   8  69 282  623573 ..  623586 -  -9.5  -2.97743   GATCAGCAAGGAAAT               CGGCG TGAG CGCCG                TAAACGGCGTGGTGT
Nmul_A0556   5  62 -41  643295 ..  643318 -  -7.4  -3.30441   AACGGAGAATGAAGA          GCCGCAACCA CAGG TGCTTGCAGC           GCCCGGATTCTTGAT
Nmul_A0564   5  59 213  650766 ..  650776 -  -6.8  -3.28712   GCGGGTGGGCCAGAA                 CGTG GTT CACG                 CAAAGTTCGGGGCAG
Nmul_A0573   8  79 316  658820 ..  658836 - -10.8  -3.45839   AGGCCTAAATATTAA              GCCGGC ATTAA GCCGGC              TTCAAGCTTTAAGGA
Nmul_A0579   1  57   3  664474 ..  664489 -  -4.6  -3.63569   GGAAGCTTGCAACAA              CTGCGG ATAG CCGAAG               TATCAACTGGCGGTT
Nmul_A0593   7  74  18  678292 ..  678320 -   -11  -3.02947   GATTGATTAGAGATA        GGGATGTGGACC GACGA GGCCCACATCCT        AAATCCCTTACTGTA
Nmul_A0613   8  89 475  693346 ..  693379 -  -3.7  -5.67967   AGGATTACAAAAAAA     CCGGCATGATTTGCGG TAT CC-CACTCCCTGCCGG     ATTGGAGGAAGCCGG
Nmul_A0622   3  47 379  704208 ..  704223 -  -4.6   -2.8779   ACAAGGGATACGACA              GCCACG TGTT CGTCGC               AGTGATCACCGAGAC
Nmul_A0631   6  58 -10  717468 ..  717485 -  -3.3  -3.99494   GCAATGCAACAAGAA             GCAGCGC CTAT GCGATAC              GAGACTCGCGAACCT
Nmul_A0636   4  54 266  726063 ..  726073 -  -6.8  -2.88544   TCTCAGGCCGATATA                 CGAG CGA CTCG                 TTCAACGATCCCGAC
Nmul_A0644   6  55 461  739098 ..  739114 -  -5.7  -3.17486   AACAACCCGGATGAA              GGGGAAG GCC CGCCCCC              AAGCGAAGTAACGGA
Nmul_A0652   1  45 175  749794 ..  749821 -  -4.1  -2.91681   TGGTAATCGCATAGA        CCGGACGGTGGA GGGGT TTCA-CGCCCGG        GTGGTGCAACACGAA
Nmul_A0670   4  48  22  765447 ..  765467 -  -5.4  -2.50492   CATGAGCATTAAGAC            GTGAACTC TGGTG GAGATCAC            CGTTAGAGATATAAG
Nmul_A0681   2  58  97  780755 ..  780773 -  -8.1  -2.62616   CCATCTTGGAGATCA             GGGAGGC TCATC ACCTCCC             GTATCTTCTTAAAGC
Nmul_A0711  10 100 103  821896 ..  821927 - -15.9  -2.56186   ATAAAAGTAATAGAG      GCACGGTGGACCG TATCTT CGGTCCATCGTGC       TTTTTTTGCTCAGGG
Nmul_A0716   2  44 428  827531 ..  827545 -  -4.2  -2.50966   ATGCAAGGAAGATAG               CCGCTT GGA AAGCGT               TCGTAAGAGAAGCAT
Nmul_A0720   3  52 434  835615 ..  835650 -  -2.4  -3.79906   GGATCGGGACAAGAA    CCGTGCGTGGGATCTGC TGA GC-GCCGCCAAGCACAG    TTATGATCTTGTCAT
Nmul_A0726   1  53 376  845720 ..  845735 -  -6.8  -2.69151   TCGGGCTATACATTA              GCCCGA CTGG TCAGGC               ATACATTAAATATGG
Nmul_A0730   5  64  41  850221 ..  850235 -    -5  -4.16279   CACATCAGCTCAAAA               TTCCTC GAC AAGGAA               AAGCGTTACTGCGCT
Nmul_A0735   4  50 346  854585 ..  854599 -  -3.5  -3.44319   TGCAACTCACTACAA               CACCG GGCAT CGATG               GGAAGCGTATTACCC
Nmul_A0750   4  60 257  873087 ..  873106 -  -7.1  -3.13164   CGCGTAAGGATCGAA            GGC-CGCG GTTCG CGCGAGCC            TATTGTCGCCAATGA
Nmul_A0796   7  56 222  910411 ..  910429 -    -3  -4.06785   AGACCGACAAAAATA             CGATTCCC CGA GGAAGCCG             GCAATCAACTTGATC
Nmul_A0801  11 100 284  916797 ..  916837 -  -8.9  -4.66833   GGTCAATCCTAAAAA  GCCGCCCGGCTCCTGCC TGACCAG GGCAGAAACCGGGCCAA  GACTGGAACAGGCAG
Nmul_A0825   3  64 -25  939678 ..  939692 -  -7.8  -3.34222   ATGATCAGGCGATAA               TGCGCA TTT CGCGCA               GCCGACGGCGAAGGA
Nmul_A0829   7  62 428  944038 ..  944057 -  -4.2  -4.16016   CGATTTCGGAATAAA            CCCGCG GGAAAAGA CGCAGG             CTACGATTTTTACTT
Nmul_A0841   4  85 384  954151 ..  954183 - -13.7   -2.9045   AAAAAGTCAGTAAAG      CAAACGAAAATCC TGTTGTG GGATTTTCGTTTG      AGAAATTGTAACGTC
Nmul_A0855   2  93  29  971539 ..  971597 - -14.6  -3.51232   CGTTCGCCAAATTAA TCAGGGAATACCTGAAGGCCACGGTTGA ACA TCTTCCGTGGCCTTGAAGTACCTCCCGA TCTTTCTTTGGGACT
Nmul_A0868   4  60 291  987402 ..  987419 -  -8.4  -2.53409   GATGAAGCGATGAAC             GGCCTC CTGCGT GAGGCC              TTCGCGGAATACCCG
Nmul_A0876   5  70 195  997055 ..  997068 -  -9.5  -3.23393   TTGTACGTGACAATA               CCGGC TCAC GCCGG                GAAATCGACCTGCTG
Nmul_A0908   3  50 400 1032160 .. 1032170 -  -4.6  -3.10597   GCTCCGAGGGAAAAG                 CGAC ATG GCCG                 GGTCGGAAGCAGGTG
Nmul_A0920   3  54 473 1044776 .. 1044794 -  -5.2  -3.29511   CCGATTTTCGCAGAA             TCCGGATA GGT CAACCGGA             AAACCTCAAGAGCGA
Nmul_A0923   6  60  87 1050629 .. 1050641 -  -3.4  -4.25104   CTGTCTTTATCAAAA                CTGT CTACC ACAG                CTGTTAGATTCACAT
Nmul_A0937   3  73  81 1083822 .. 1083846 -  -7.8  -3.96624   GAGTTTCACCAGAAA          CCTGCCCTTC TGTCG GAAGGGCTGA          ATGAATTCCTTGCCC
Nmul_A0945   3  45 401 1096123 .. 1096134 -  -3.6  -2.98545   CGTGGATAAGAACGA                GCGA GGAG CCGC                 GATTGAAGTCGAGGT
Nmul_A0945   3  45 134 1096385 .. 1096401 -  -2.2  -3.30124   GTGGATCCGGGATAA              GGATGA CGTAT TCTTCC              GCTCCCGGATGGGTT
Nmul_A0945   3  45   3 1096498 .. 1096532 -  -2.1  -3.42301   AAAAACAACAATATA    GCCTGGCGTGAAGCTGG TAT CCAGAATC-CGC-AGAC    GATCATCCAAATATT
Nmul_A0955   5  76  -8 1107644 .. 1107660 -  -8.7  -4.11061   CAGAATAAAAGATAA              GGGGATC TTT AATCCCC              CGCAGCCTGTTTGTT
Nmul_A0988   5  58 192 1146212 .. 1146226 -  -7.8  -2.73159   GCAATGCTCTCAAAT               CCACAG CCT CCGTGG               TTTCCCAACATTGTG
Nmul_A0995   4  58 193 1155272 .. 1155287 -  -3.2  -4.00042   TTTGCCAGGAAAGAA              TGGGAG CTGG CTGCCA               TGTCCATCATCGCAT
Nmul_A1000   2  48 -17 1160962 .. 1160976 -  -5.6  -2.62292   AATTATTACAAGTCA               TTCCGG CTT CCGGGA               AGGTTGCAAGGCACC
Nmul_A1026   3  55 160 1188458 .. 1188475 -  -4.7  -3.53012   CCTCCTTTGCGGAAA             GCGCGAC GCTG GCAGCGC              TGGCGTTATTGCTTA
Nmul_A1026   3  55 -31 1188643 .. 1188666 -  -6.6  -3.05384   TTTTTTGTCATTGAA          TGGCTGCGCA GGCA TCCGCAGCCT           CCATGAACTTCCGGT
Nmul_A1035   3 100  71 1196215 .. 1196241 -   -21  -5.33405   GGCATGAAATAAAAA         GGGCGGAAGCAT AAC ATGCTTCCGCCC         TTTTTTGCGCCCCGT
Nmul_A1045   1  46 297 1208034 .. 1208062 -  -4.5  -2.62111   GGTGGAAAAAATCAG        CGGCAACAAGGTG AAG CAGCTCGTTACGG        TAAAAACCGGCGTGG
Nmul_A1055   1  52 293 1214351 .. 1214362 -  -4.4   -3.5241   CACGGTGGACAAACA                TTGC CCAT GCAA                 ACCTGGAAGCTTCGT
Nmul_A1064   6 100  18 1229178 .. 1229197 - -13.6  -4.14392   CCTGAATCTTTAAAA            GAGGCGAC GTTT GTCGCCTC             TTTCTTTTATGAGAC
Nmul_A1067   7  58  75 1234828 .. 1234845 -  -3.5  -4.07687   ACCCCGCGGGGAAAA             GTATC-TC TGT GACGATAC             GCTTCCCCCAAGCGT
Nmul_A1105   9  91 119 1272799 .. 1272829 - -13.3  -3.40403   CTTTCCGCATCACAA       GCCGCCTATTCCT GCATA AGGGACAGGCGGC       GCTTGCAGACGATTC
Nmul_A1118   3  55 344 1288746 .. 1288759 -  -2.3  -4.08945   ACCAGTTTGCCAAAA               GCGGT TTCA AACGC                GATCCGATGGAATAT
Nmul_A1127   2  43   1 1296955 .. 1296965 -  -2.4  -3.19175   CCTCAACACATTCAA                 CTCC TCC GGCG                 CTATGCGAATCCCGT
Nmul_A1134   5  85 250 1303545 .. 1303559 -  -7.8  -4.67755   ACATCCACCCAAAAA               CCACTG CAT CAGCGG               GGTGAGGTTGTTCAA
Nmul_A1140   4 100 422 1312063 .. 1312078 - -10.4  -5.47964   ATAAAACAACAAAAA              GCCGTC CCGG GACGGC               TTCGTTTATTACGTT
Nmul_A1140   4 100  23 1312462 .. 1312477 -    -9  -5.93809   TTTGGACAAAAAAAA              CCATCC GAAG GGATGG               TTTTTTTGCCTGGCA
Nmul_A1174   8  65 -39 1351765 .. 1351787 -  -2.6  -4.55128   AGCGGGAAACGAAAA           CCGCTTCCCT GTG AGACAAGGGG           GGAGTATCCCGCTCC
Nmul_A1178   3  57 103 1357711 .. 1357722 -  -5.8  -3.30159   TGAACGCCTGGATAA                GGGT AATG ACCC                 CTGGGCCGACTACGC
Nmul_A1190   1  54 248 1376760 .. 1376772 -  -5.5  -3.34029   CAAAGACGTGCAGAA                CCTCC GTA AGAGG                TGATAACACGATTAG
Nmul_A1199   3  57   3 1385185 .. 1385207 -  -4.8  -3.76402   AGTTTATTCAGGAAA           GCATTCGG GCTTCCT CCGGATGC           TTTCATTCCCACTCT
Nmul_A1205   1  46 124 1391064 .. 1391090 -    -5  -2.64155   TCTGGCTCAAATCGA         GAGCAGTGCC ACTTTCA GGCTCGGCTC         GTCTTGCATGCACTC
Nmul_A1230   8  78 159 1413424 .. 1413471 -  -5.6  -4.95957   GAAACCAACGAAAAA CTCAAGA-CTCGCAATTCCGC GCTGGAT GCGGAAGTGCGGGACCTCAAG CAGGGATATGACGCT
Nmul_A1235   4  71  34 1419277 .. 1419308 - -10.2  -2.90054   TAGTAAACCAGGACA      GGCCGAA-GAGATTC CGG GAATCGCATCCGGCC      GCTGCACGAAGTGGG
Nmul_A1246   2  46 345 1430028 .. 1430043 -  -4.6  -2.64155   TGTTTCTCAAACCCA              GCGGGA AAAG TGCCGC               TCTCGCCGTGCTGGC
Nmul_A1259   0 NONE
Nmul_A1274   5  66 315 1464558 .. 1464574 -  -9.5  -2.62983   CTCAGTGGTAGAGCA              CAACCTT GCC AAGGTTG              GGGTCGCGAGTTCGA
Nmul_A1284   5  67 338 1476757 .. 1476773 -  -9.3  -3.18912   CGAGGCAGGCAGGAA              GGGCGGC AAG GCCGCAC              ACGAGAAGGGTACGG
Nmul_A1302   3  50 332 1493123 .. 1493136 -  -2.3  -3.72374   GTGTATGAAGAAATA               TCCGG CCAA CCCGA                TCCTGTGCTTGGTTC
Nmul_A1316   1  59 114 1508376 .. 1508418 -  -5.7  -3.60792   CCTGCAAGGGTGAAA GGAATACCTGCATTTATCCCG ACA CAGGA-AA-TGCCGGAATTCC TTGTTCCAATCCGTC
Nmul_A1344   2  68  75 1532781 .. 1532812 -   -10  -2.82635   ATCTGGATCAGCATA      TTCCGCCGCAGCTC TACC GGGCGGTGGCGGAA       TTGCTCGTATGGCTT
Nmul_A1358   2  50   1 1544853 .. 1544863 -  -4.6  -3.11073   GAGGTGACGCAAAAC                 GCCC GTT GAGC                 TCAGCGGCTTACCTT
Nmul_A1369   7  76 241 1556250 .. 1556285 - -10.7  -3.17325   AGCTGGTACAAGACA    GAATCCGGGA-AAATC ATCGG AATTTATCCCGGATTC    TCTTTTCAGTACGCA
Nmul_A1392   4  52 152 1583583 .. 1583593 -  -4.6  -3.29829   CACAGCCTTTTACAA                 GCAG ATT CCGC                 TGAAGCAGTAGCGGC
Nmul_A1402   2  51  90 1599634 .. 1599665 -  -5.9  -2.63079   TGGGTAGAGAATGCA     GCGGATC-AGC-CCG GGCT CGAAGCCGGATCCGC      TTTGTCAGTCGCCGC
Nmul_A1414   2  55 315 1623284 .. 1623294 -  -2.4  -4.06096   AATGAAATAGAAGAA                 CGGC GCT GGCG                 CTACCGATTGACCCC
Nmul_A1417   6  78  -5 1625427 .. 1625474 -   -12  -2.59921   AGTAATGGTTATAAC GGTTGGTCCTGGTTAACGGCAA TCAG CTGCGGTTAACCAGGGTCATCC TTTTTCGTACAGTTC
Nmul_A1433   3  43 149 1645067 .. 1645079 -  -3.3  -2.91395   ACCGTCCGGAGAAAT                GGGGT AAA ACCCG                GTAGGGTCAGCTAGT
Nmul_A1485  11  69 379 1693914 .. 1693937 - -10.2  -2.57881   GAACTTTGCTAGAAC          GCCCCTGGCA CTAC TACCGGGGGC           ACATCAAGATCGCCA
Nmul_A1495   7  57  34 1710541 .. 1710564 -  -3.8  -3.92373   GACTTTAGCGATAAA          GCGATAAGGA AAAG TCCCCATTGC           CCGCAAAGAAACTTG
Nmul_A1500   7  85 269 1715595 .. 1715611 -  -5.7  -5.00884   ATGCGGTGGAAAAAA              GCTGGGA TTG CCCCTGC              CACGGAAGCCGCTTC
Nmul_A1525   5  54 236 1744486 .. 1744506 -  -5.4  -3.35597   TTTATTCGGGAAACA           GGTACCTCC GGCC GGAGGC-CC            TCCCCCGCCCCCACC
Nmul_A1529   4  64   8 1749773 .. 1749785 -  -7.7  -3.34715   TACGTCGCGGAAAGA                CAGCA TTC TGCTG                TTCGTTCTTAATTTC
Nmul_A1539   7  55 335 1757757 .. 1757771 -  -5.7  -3.13141   CAAAATTCGAAGAGA               TTGCC AACAA GGCAA               AGGAAGGTTGTCCCG
Nmul_A1539   7  55 197 1757889 .. 1757909 -  -4.7  -3.56161   CAACGTATTACATAA            CGGATAATT CGA ATTTACCCG            AAACCTGTCTGATAG
Nmul_A1550   0 NONE
Nmul_A1555   2  52 406 1780773 .. 1780788 -  -5.4  -3.10597   CGCGCTAGCGAAAAT              GGA-GGG TTG CCCGTCC              GGCGGAAGCAGCACT
Nmul_A1565  11  77  54 1800151 .. 1800164 -  -3.8  -5.16681   TCAAAAATAACAAAA               GAGG GGCCTT CCTC                CCCTTCACACAGCAC
Nmul_A1578   6  60  64 1810918 .. 1810928 -  -3.2  -4.15854   AAAGCGATTTGAAAA                 TGCA GTT CGCA                 TAGCCCACTTTTTTA
Nmul_A1581   3  56  96 1813423 .. 1813473 -  -5.3  -3.57144   GCGTGGACGTCCAAA CAGCGCCGTGA-TGCCTGGAGACT GCTC AGCCTGCTGGGTGTAACGGCGCTG ACCGCTGCGGCATTC
Nmul_A1585   6  95  30 1817217 .. 1817248 - -13.2  -3.91798   GAAGGGGTAATGAAA      TCAACAGGGTCAGAC TTA GTCTG-CCCTATTGA      TACAGCTAGATCGTA
Nmul_A1609   6  66 436 1847487 .. 1847535 -  -5.1  -4.20806   GACCTCAAAATGAAA GAGCCGTTTCCGAACATGCTTCC ATC GGCCGCATCTTCGGAACAAGCGC GGCGGGGATTTGATC
Nmul_A1618   5  50 334 1857952 .. 1857962 -  -2.4  -3.67737   GACAAAACGGTGAAA                 CGCC TTG GGCT                 CAGTGCGCATTCGCA
Nmul_A1629   3 100  -6 1867992 .. 1868008 - -10.9  -5.83822   TAGAGGCAAAAAAAA              GGAGTAG AAA CTACTCC              TTTTTGGATACAAAC
Nmul_A1645   1  52 441 1882643 .. 1882662 -  -5.6  -3.17051   TGTTTAGCATCAATA            CGCCAGAG ATCA CCATGGCG             CTGTAGCCAACCCGC
Nmul_A1653   4  57 417 1891566 .. 1891580 -  -6.4  -3.20382   CGCGATATCTACCAA               TCCAGC ACT GCTAGA               GCCATATTTTATGGG
Nmul_A1678   3  75 128 1919071 .. 1919097 -  -5.8  -4.56597   TGGTTCGGCGAAAAA         GCCTGCCGGCAT AAA ATACCTGCAAAC         CCGACCCAATCAGTG
Nmul_A1700   9  73 105 1939316 .. 1939340 -  -9.9  -3.29973   TCAAAAACTCAGGAA          TGCGGCGGCAG CAC CTGTTGCCGCA          GTTGTTCCCCATATA
Nmul_A1705   3  49 403 1944924 .. 1944943 -  -5.6  -2.82834   CATGGCATTATGAGA            CGGCGCGA AACC TGGCACCG             TTGCGGGATCGGGGT
Nmul_A1708   3  76 129 1948409 .. 1948435 - -10.9  -3.19848   CAAAACTTACGAAGA         TGTTGTACCCG CATAT CGGGTCCAACA         ATTCGAGGATATCCT
Nmul_A1714   6  66 330 1957656 .. 1957671 -  -5.4  -4.18018   CCTGTCCATTCAAAA              CTGGCAG TCA CTGCC-G              ATGCAATTCCCGCTG
Nmul_A1719   4  76 219 1961454 .. 1961476 - -11.3  -3.12803   CACCGACACGCAATA           CGCCGATGA GATCA TCACCGGCG           GTCAGGCAGATCTCG
Nmul_A1723   4  54  75 1967005 .. 1967018 -  -5.3  -3.34895   CTGATCTGCAATCAA               GCATT TGGC AATGC                CCTCTCTATCGGGCA
Nmul_A1740   2  47   4 1992258 .. 1992279 -  -4.5  -2.80994   TTGAACCGCAGGAGA           TATAGGCTT TCTC AAGCTTATA            GTTCTATGCGTCTTC
Nmul_A1743   4  56 371 1995326 .. 1995341 -  -2.6  -4.13767   GCCCCCACCCCAAAA              CTTC-CT TAC AGCGAAG              AGATGTTTATCAAGG
Nmul_A1758  10  57 115 2009655 .. 2009679 -  -2.2  -4.17048   GCCGCGCGAAAATAA          CGGTATTTCA TATCT CAAAATACCA          TTGAATGTCATCTGA
Nmul_A1763   7  68 172 2013295 .. 2013307 -  -4.1  -4.62069   GGTCCAGCCGAAAAA                GATCA ACG TGACC                GTTCAATAAGAGTAT
Nmul_A1768   2  42 278 2020787 .. 2020799 -  -3.4  -2.57564   CGAGCGCGGGAGAAC                GTTC TCTTC GAAC                TGAGCTTGAACCGCG
Nmul_A1768   2  42 258 2020803 .. 2020819 -  -3.7  -2.52464   TTCTCTTCGAACTGA              GCTTG AACCGCG CAAGC              AAGGAGGATGATGCG
Nmul_A1782   6  51 -54 2035321 .. 2035355 -  -2.8  -3.63991   GAGCATTCCGAACAA     GATTGCTGACGACT CTTTGCC AGTCGTTGGCAAAC     CGTTGGATGCCGAAT
Nmul_A1786   4  47 456 2038176 .. 2038214 -  -3.9  -2.98015   CCGAACGAGCAGAGA  TCGC-GTTCGCCACTCAAC AGC GCCGAA-GGTGAACCGCGA  AATAGATCGCCAAAC
Nmul_A1800   8  61  30 2059159 .. 2059179 -  -8.2  -2.69964   TTCTGAAGGACAGCA            GCGGGGCA TTTCC CACCCCGC            TATTCGCGCAATCCT
Nmul_A1810   3  50  72 2070538 .. 2070582 -    -5  -3.05816   GCATTTGCGAGGCAA GCGGGACAAGCAGATCCAGCA ACAC CACCGAATCCACTC-CCCCGC TCAAAGCGATGGTCA
Nmul_A1822   6  69 142 2079879 .. 2079898 -  -5.8  -4.16842   GGGAGGTTGAACAAA            TTCCTGTT CCGC AACAGAAA             TGCCGCTGAGGTGAT
Nmul_A1828   6  71  24 2089354 .. 2089390 -  -8.6  -3.61894   AAGGTGCGTGAAGAA    GTGGCGCAGCAATTAC AGAGG GCTTTTGCTGCGCCTC    GAACCTAGCCAGGAT
Nmul_A1844   4  86 267 2128067 .. 2128087 - -12.5  -3.54638   ACAATGCTGCGGAAA            CCCGGCGTA TTC TCCGCCGGG            CAAGCGACGAAATCG
Nmul_A1853   5  62  96 2136835 .. 2136850 -  -7.6   -3.2661   CAACCATCCACAAGA              TCAACG AATA CGTTGA               AGTTTCGGATCTGGA
Nmul_A1862   1  42 373 2146642 .. 2146655 -  -2.3  -3.06796   CGGTAGCGGAGCGAA               CCGCA GAAT TGCGC                GAGAGTGAAGCCAGA
Nmul_A1870   2  45 256 2156301 .. 2156314 -  -3.1  -3.15663   ATCGATTGCCAGGAA               GCTACG CGA CGT-GC               CTGACAACCATGCAG
Nmul_A1888  10  90  32 2173375 .. 2173409 - -10.1  -4.41047   ACTCGTGAAGCAAAA     CAAAGCCGGGC TTCCTTCCTTTTG GCCCGGCTTTG     CCAACCCGAAAAAAC
Nmul_A1905   7  60 412 2194520 .. 2194539 -    -7  -3.12884   AAATACCATCGAACA            GGTCCGCG AAGG CGCGAGCC             TCTCCAGAGCGCTGC
Nmul_A1929   5 100 347 2218952 .. 2218973 - -14.5  -5.36441   CCCCGATACAAAAAA           GGTTGGGCA AAAC TGCCCAACC            TTTTTTATGCGCGGA
Nmul_A1936   3  55 100 2224954 .. 2224975 -  -4.3  -3.71745   GAAGCACTGAAAAGA           GAGTATGGC TCAC GCCCTACGC            GTTATCCAATGCAGG
Nmul_A1947   3  52 198 2238470 .. 2238488 -  -5.9  -2.76189   CAAGGGATGGAATCA             CAGCGGG CACGT CACGCTG             CAACGTGGTGAGCGT
Nmul_A1958   2  43  98 2251189 .. 2251214 -  -3.4  -2.78384   CTCCCGCTTATGACA        CATCGTTCAGCG ATTT CGC-GAA-GATG         TGACGGAAGCCGTGC
Nmul_A1964   9 100  96 2257984 .. 2258011 - -19.2  -2.89655   TCCTGCAAAAAAAGT        GGCGGGCCACAG ATAA CTGTGACCCGCC         TTTTTTATTATTATT
Nmul_A1970   4  61 253 2265352 .. 2265377 -  -2.5  -4.45485   ATGATACGGAGAAAA         TTTAGTTCTCG CTCC CGAGTCCCAAA          CTGGGTATTTCTTCC
Nmul_A1975   5  59 135 2272025 .. 2272037 -  -7.7  -2.77043   TCCATCATGCGAAAT                GCGAT GTT ATCGC                CATTCGCCTGCAGGA
Nmul_A1986   8 100 -54 2283864 .. 2283898 - -15.1  -3.35046   TGAGCGTGCCAAACA     CCCTGCGGACCAG TTCACTATC CTGATCCGCAGGG     TTATTGCGTATGGCC
Nmul_A2003   0 NONE
Nmul_A2008   7 100  98 2307167 .. 2307194 -   -17  -2.71712   CGGCGCTGGTTAAAC        CCGGGCAAGGCT TGAA AGCCCCGCCCGG         TGTGCAAATTCGGCT
Nmul_A2021   7  57 147 2317973 .. 2317983 -    -4  -3.91066   ATGTAAATAATATAA                 CTTA GCG TAAG                 CTACTTATATATGCT
Nmul_A2038   5  60  42 2332699 .. 2332720 -  -7.9  -3.00022   CGCACTCCAGACACA           GCGGAGCGC AAAA GCAATCCGC            TCAGGAAGTATCGGT
Nmul_A2041   4  59 456 2335153 .. 2335166 -  -5.3  -3.63627   TCCTGACACCTCAAA               GAATG TTTT CATTC                AGCCCAATCCCTTTC
Nmul_A2053   4  53 181 2346414 .. 2346424 -  -3.2  -3.62522   GAAGCGCCCCAACAA                 GATC TCG GACC                 CGGCCGAGCATTTCC
Nmul_A2079   9  60 200 2371335 .. 2371345 -  -8.2  -2.52635   ACTGCCAGGATTAAT                 CCGG AAA CCGG                 CCTGCGAGGGAGCGG
Nmul_A2089   6  54 171 2381523 .. 2381536 -  -3.1  -3.90291   ATTGTTGTAACGAAA               GGACAG TTA CTG-CC               GGGATACGAAGAACA
Nmul_A2096   3  44 177 2386656 .. 2386675 -  -4.2  -2.57013   GTGGAAGGCAACTGA            TGCTCAAG CTTG CCGGAGCA             GAGACAGGCTATGCG
Nmul_A2104   5  54 339 2394956 .. 2394966 -  -6.8  -2.82516   CGCTGGATTAGGATA                 CCTG TTT CAGG                 TGCTGCTACCTTTAC
Nmul_A2115   8 100  36 2410544 .. 2410559 - -10.4   -4.9725   ATTCCGAGACAAAAA              GGCAGC CCAG GCTGCC               TTTTTTGTTCTGTCC
Nmul_A2141   9 100  34 2433064 .. 2433079 - -11.8  -4.98672   CTCAAAAACAGAAAA              CCCGCC AAAT GGCGGG               TTTTCTGTTTTTGAG
Nmul_A2153   6  56 473 2446556 .. 2446573 -  -2.7   -4.0162   CGCGGATAGCACAAA             GGAAATT GAAG AATTGCC              ACTTCGTACTGGTGG
Nmul_A2165   2  55 389 2457620 .. 2457635 -  -2.5  -4.08767   TGCAGCTGCGGAAAA              GACTG ACGAGA CAGCC               AAAACAACAGAGCAG
Nmul_A2175   4  54 351 2468808 .. 2468818 -  -6.8  -2.79796   CGGTATTGCACTACA                 CACC CAA GGTG                 CGGCTGGAGAATGAG
Nmul_A2196   4  66   8 2494835 .. 2494854 -  -6.4  -3.85698   GCTTGCCCGGATAAA            TCGATGGG TCAC CCCATTGA             TTGTGAATTATGATT
Nmul_A2206   8  83 230 2505816 .. 2505833 - -12.7  -2.94194   CAGAAACTGCACAGA             CTGCCGG CAAT CCGGCAG              ATCAAACAGTGCCGG
Nmul_A2212   3  60 282 2512795 .. 2512844 -  -7.7  -2.94333   GCGGAAAAGTAAGGA CGCCAGTCG-CGGTCATGCAGCTT TTG ACGCTGCTCGACCGGCACCCGGAG CTGCTTGAGGAAATC
Nmul_A2234   2  48 242 2537360 .. 2537371 -  -4.4   -3.2614   TATCTCGCACAGGAA                CTCA CCTT TGAG                 GGGGCAAACCTCGAT
Nmul_A2234   2  48 139 2537460 .. 2537474 -  -3.5  -3.33121   AGGAAGGAAAAATTA               CCGAC AATAA ATCGG               TGTCAGGTTTGTTCT
Nmul_A2249   3  83 140 2555302 .. 2555333 -  -9.4   -4.4009   TTTCAGGGTAGAAAA      CAAGGAAGGCGCGA ATTT CCGCGCCTTTTTTG       TTTTTGTCTTTTTTA
Nmul_A2262   8  66 306 2572811 .. 2572835 -  -5.6  -4.28432   AAGCCGAATTCAAAA          GACGCTTCGG AGGAA CCGGAACGCC          AGCCTATGAAGAAAT
Nmul_A2281  10  50 345 2593658 .. 2593669 -  -2.2  -3.78736   GACAGATTTACGAAA                CCTA TTGC CAGG                 ACTGTCATGGAAATC
Nmul_A2281  10  50 289 2593710 .. 2593725 -    -6  -2.52464   TGCCCCGGGAAGCTA              TCCGGC GCTT GCCGGC               AACCGTGGGGTGACA
Nmul_A2281  10  50 246 2593758 .. 2593768 -  -4.6  -3.14931   GGCATCCCCGACCAA                 CGCG ATC CGCA                 GCGTTCTCAATGGCG
Nmul_A2287   0 NONE
Nmul_A2295   4  59  16 2609838 .. 2609851 -  -3.1  -4.25104   GGGGTTGCAGCAAAA               TCGAGC CTG GC-CGA               TTTCGAACCGTATCT
Nmul_A2303   8  59  35 2619452 .. 2619477 -  -6.7  -3.35073   ATTACGTGGAAGCAA         GGGGCGGGGCA AGCC TGCCCTACACC          GGTGATATCGGAAGG
Nmul_A2306   6  54  -5 2623994 .. 2624009 -  -5.4  -3.44051   GGGCGACGACGAGAA              TCCCGA GTAG TCAGGA               TTGAGACTTTTCCGT
Nmul_A2310   8  55 -31 2628395 .. 2628414 -    -5  -3.60792   GTTTCAACTGCCAAA            CGGTTG CCATAGCT CAACCG             CAAGCATGAATATCC
Nmul_A2313   5  63 397 2630805 .. 2630821 -  -3.6  -4.45738   GACCCGAAGAAGAAA              GTGCGG CTTAT CCTCAC              CTACCCCATGAGCAC
Nmul_A2320   2  52 345 2637776 .. 2637808 -  -4.2  -3.51924   GCCTGATCCAGAGAA     CATGCCCCAACCAGG CAAT CCCGATTG-AACATG      AGGGGGCCAGGAGGA
Nmul_A2320   2  52 280 2637847 .. 2637873 -  -5.1  -3.19246   TCAATTGTAATTCAA         GGCAGCCTTCC TTCCG GAAAGACTGCA         TTTCGCCTTTCTCCC
Nmul_A2330   6  67 266 2650783 .. 2650794 -  -7.2  -3.75015   ACAATTTCGATGAAA                CGGG ACAA CCCG                 TCATATTTGATCCTG
Nmul_A2351   2  51 319 2677381 .. 2677401 -  -5.3  -3.06183   GCGAGGGCCAGGGAA            TCGCTTACG ACG CGGAAGCGG            CCGAATATCTGCTGG
Nmul_A2369   7  59 120 2694878 .. 2694892 -  -2.8  -4.23486   AATCAGTGAAAATAA               GGTTGA ATA TCAACT               TGCGCCCTGATGCTT
Nmul_A2389   4  52 358 2721095 .. 2721106 -  -5.8  -2.88544   CTGGATCCGGATAGA                CGTG TAAA CACG                 GGGAGCAAGAGAGCT
Nmul_A2405   4  59  28 2742666 .. 2742678 -  -6.3  -3.40071   AAGTGATAGCGAGAA                TGCTT GTG AAGCA                GCCACGCGAGATGTG
Nmul_A2410   8  74 125 2746259 .. 2746278 -  -4.2  -4.83615   GAGCTCCCAGAAAAA            GCGGCTTG ATAG CAAGACAC             ACAAGGGCCAGATCA
Nmul_A2418   2  55 299 2754834 .. 2754857 -  -4.4  -3.72695   ATTGTTCTCAGTAAA          GGCCCGCTAC CTGT GAAGAAGGCC           AACCTGACGGAAAGG
Nmul_A2421   4  63 170 2757879 .. 2757891 -  -9.1  -2.68823   GCCCGCCCATATAAT                CCAGC GCA GCTGG                GTTCCCTCATACTGC
Nmul_A2426   1  39 216 2763643 .. 2763656 -  -2.3  -2.70946   GCCCGCGACAAACAG               CAGCG AATC CCCTG                GCAGGAATGGAGTCA
Nmul_A2441   4  86 250 2785651 .. 2785677 - -12.4  -3.53012   TCGCTTTCTGCCAAA         TGATAGTGCTTC TGT GAAGCACAATCA         CAGCTCCGCTAAATG
Nmul_A2446   3  67  58 2794027 .. 2794039 -  -4.7  -4.33487   AGAAAAGAAATTAAA                CGCGG CTC CTGCG                AAATAGATAACTCGG
Nmul_A2452   3  50  11 2802983 .. 2803005 -  -3.3  -3.53012   TTGCGCCTTGGCAAA           GCCGGCAGA GGCTT TCTGATGGC           TAGTCAGCGCTTACA
Nmul_A2465   7  52 120 2814138 .. 2814148 -  -5.4  -3.17586   AGCAATTCATCAACA                 CATG ACG CATG                 AGCAGCCCCATCACT
Nmul_A2465   7  52  27 2814223 .. 2814241 -  -2.4  -3.83705   AAAACCATCAGGAAA            GC-CCTG GATGCA CAGGCGC             ATCACAAATAACCGG
Nmul_A2477   2  59 302 2829711 .. 2829729 -  -5.8  -3.57263   ATTTTCACCCGTAAA             CGGCGGAC AGA GGCCGCTG             AAGAATTCCGCTCGG
Nmul_A2485   6  61 226 2837510 .. 2837553 -  -8.8  -2.63723   GTTTCAGGAAGCAAC CTCTGCATTCCGCCGCCG-GG CCC CCTCGGCGGCAAAACAACGAG CAAGTTCATTTAAGG
Nmul_A2515   3  66  99 2877166 .. 2877179 -  -8.1  -3.48276   CTTTTGTTCAGACAA               GGCAG CACT CTGCC                ATGATGCGGAACAAC
Nmul_A2533   5  56 456 2899571 .. 2899594 -  -5.2  -3.60006   AACGACAGCCTCAAA          CTCGGCAAGG CAGT CCTCTCCAAG           ATAGGCAATATCAAT
Nmul_A2533   5  56  83 2899956 .. 2899967 -  -7.2  -2.70022   TGCAGGTCAGATAAT                GCGG CGTT CCGC                 GAGTGCGGGTTATTC
Nmul_A2539   4  90 156 2907311 .. 2907343 - -12.6  -3.72757   GATAAGTGAAGAGAA      GCGCGGGTTCCTCC CGGAT GGAGAGGCCCGCGC      CAGGTTTTCATCAGT
Nmul_A2547   8  71 389 2915860 .. 2915872 -  -9.1  -3.53811   GCGACCTGGCGCAAA                GCGAG GAT CTCGC                CCGCTACGTGCTTTA
Nmul_A2575   6  75 154 2950321 .. 2950334 -  -8.1  -4.24948   CCAGGATATTCAAAA               TGCGC TTTT GCGCA                GCCTATTGAGGCGAT
Nmul_A2604   3  53 318 2990137 .. 2990151 -  -6.4  -2.62184   GGTTTTCCTATATCA               CACTTG CCT CAAGCG               GGCCGGAAATTGCCA
Nmul_A2624   1  53 235 3008599 .. 3008612 -  -3.7  -3.62864   GAAACTGATCGTAAA               CCGCC GCAT GGGGG                GTCTGGTTCTCGCTC
Nmul_A2630   0 NONE
Nmul_A2634   8  71   5 3018419 .. 3018445 -  -7.2  -4.13728   GAGACACCCGGAAAA         GCCCCCGGAAAA CCT TCTGCCGGAGAC         CGGATTATCCCGCGC
Nmul_A2646   5  45 148 3031113 .. 3031123 -  -3.2  -2.93367   GAACAAGGCTACATA                 GAAC GAA GCTC                 TTACGCTATTTTCAA
Nmul_A2646   5  45  38 3031214 .. 3031233 -  -3.6  -3.01712   TGCTGCCCGGTAATA            GCCTTCAGT AAA ACCGAAG-C            GATGACGACATGCCG
Nmul_A2656   2  77 351 3047723 .. 3047735 - -10.5  -3.48276   GGTGCTGGCATATAA                CGCGG GAG CCGCG                TTCAGCTTCCTGAGT
Nmul_A2693   8  59  13 3095523 .. 3095534 -  -7.2  -3.07344   TGACGCTCCAATAGA                GCCG GAGG CGGC                 AATTTTTCGGCGCTA
Nmul_A2703  12  89 396 3106265 .. 3106284 -  -3.5  -5.63517   GCGGGAAAGAAAAAA            GCGGC GGAGGTATGT GCCGC             CTGTCACGGTCCGGA
Nmul_A2729   4  68 284 3132467 .. 3132494 -  -7.8  -3.66178   TGCCGGAACCGGAAA        CCTATGCCCTG ATGATGG CAGGGC-TAGG        CCTCGTTGGCGCCGT
Nmul_A2733   7  73 121 3139233 .. 3139243 -  -8.2  -3.96216   CCGTCACCGAAATAA                 CCGG TTG CCGG                 CTATTTTTCCCGCCG
Nmul_A2742   6  57 387 3146789 .. 3146800 -  -7.2  -2.90349   GGTGGAAATGGAAAC                CCGC TTCA GCGG                 CCGCGATATTTCACT
Nmul_A2759   6  59 179 3163642 .. 3163659 -  -7.7  -2.75992   CCGCACTGAATATCA             GCC-CTCC AGG GGAGAGGC             TTACAGGGAATCGCT
Nmul_A2773   3  50  90 3178243 .. 3178253 -  -3.2  -3.49232   GCTGCAAATACAATA                 CCAG GAG CTGA                 TTGCCATAGAACACA
Nmul_A2774   7  53 153 3180342 .. 3180352 +  -6.8  -2.60496   CAGCAAAAAGCTCGA                 CCTG ATC CAGG                 CTGTTTGCCAGCGCA
Nmul_A2758   5  73  71 3163747 .. 3163765 +    -8  -4.06892   ATCTCTTTTTTGAGT             CTGGCGCC ATT GCCGCCGG             TTTATCTGCGCTTAT
Nmul_A2741  10  76 168 3147293 .. 3147308 +    -9  -3.90048   GCCCGGTAAACCAGC              TGGTGC TGCT GCACCA               TATTTTTCCCCCGGA
Nmul_A2732   2  77  77 3139230 .. 3139246 +  -6.5  -4.56597   TTTCCGTCACCGAAA              TAACCGG TTG CCGGCTA              TTTTTCCCGCCGGCC
Nmul_A2707   0 NONE
Nmul_A2702   6  71 108 3106606 .. 3106626 +    -9  -3.48276   ACGGGTGGGAAAATA            GCGGGTAA CTCCC TTGCCCGC            TTGTCTGACAACCGC
Nmul_A2692   7  65 -45 3095550 .. 3095584 +  -9.2  -2.88134   AATTTTTCGGCGCTA     TGGCGCGGGTCCTGAT TCG ATCGGCAACCGCGACA     ATTTAACTTGATTAC
Nmul_A2686   5  77 166 3087130 .. 3087146 + -10.1  -3.52093   AGTGCTCCCTTGCCA              GTTCGGG CTG CCCGAGC              TTCTCATTCAGCTGT
Nmul_A2681   4  75  35 3081876 .. 3081893 +  -3.3  -5.03747   AATCGAAATGCAATC             TTCCACG CCTG CGGGGGA              TTTTTTCAGCGGTTT
Nmul_A2678  10  74 369 3077296 .. 3077310 +  -4.2  -4.89233   CTTGGCATCCTTGTA               AACCTG CTC CAGGTA               TTTTTCATATTCCTC
Nmul_A2655   3  75 378 3048443 .. 3048457 +  -5.7  -4.49981   ATCGAACAGCTCGTG               CTGGA TATCT TCCAG               TTTTATCCTGATATC
Nmul_A2645   2 100  38 3030744 .. 3030756 + -10.5  -5.04356   CCGCTCAACCAAAAA                CCCGC TTT GCGGG                TTTTTGGTTATTTGA
Nmul_A2638   4  56 403 3025322 .. 3025336 +  -7.1  -2.68886   CTTTCATGTAGAGCA               CCACG GGATG CGTGG               TCACTTGTTGCTTGA
Nmul_A2635   4  55 157 3022074 .. 3022084 +    -4  -3.76224   CCTGCCAGACAGAAG                 TTTC CCT GAAA                 TTTCCTCAGTGCAGC
Nmul_A2623   4  69  78 3008872 .. 3008893 +  -5.8  -4.21908   ATTCGCCTTGACTCT           TCTTGCCC CGCTAA GGGCAAGC            TTTTCACTGCTGCTC
Nmul_A2603   3  45 139 2990526 .. 2990538 +  -2.6  -3.14931   GAGATCCTTCATCTT                GGGC AATCC GTCC                TTGATGCGCAATACC
Nmul_A2574   3 100  10 2949950 .. 2949972 +   -17  -3.16338   GTTTAACCCTGCGAG           GCCAGGGCGC CGG GCGCTCTGGC           TCTCTTCATATCCAT
Nmul_A2552   5  57 266 2921335 .. 2921345 +  -4.6  -3.78775   TTGTCCGCCACGTCG                 GTGG CAA CCGC                 TTTCATGCTGAGACG
Nmul_A2546   3  61 154 2916042 .. 2916054 +  -5.5  -3.88291   ATGGGACGGGACTTT                GCAGG CGG TCTGC                TTTGTCAGGCTCCTA
Nmul_A2538   6  57  48 2907337 .. 2907347 +  -2.4  -4.28994   TCCCGGATGGAGAGG                 CCCG CGC CAGG                 TTTTCATCAGTGCTC
Nmul_A2532   7  66  48 2899885 .. 2899901 +  -3.6  -4.58466   TCTCGCAGTCTCTCC              CGCTGC TGCCC GCACCG              TTTTGTGCTTCTGGC
Nmul_A2514   4  59 135 2877335 .. 2877365 +  -6.9  -3.32844   AAAGTCGCACTTGAA      C-GACTGGGTGTTG AGAT CAACCCTCAGTCCG       TTATCAGGTGAGCAC
Nmul_A2507   2  49 454 2867397 .. 2867409 +  -4.7  -3.04517   TACGACGGATCAGAA                GCGGC ATG GCCAC                GTTTTCCAACGCGGT
Nmul_A2504   2  59 437 2861814 .. 2861834 +  -7.5   -3.0094   CAGTACGGTGAGCAA            CTTGTCGAC CCC GACGACGAG            TATGTCTCCCTGCGG
Nmul_A2487   4  59 402 2842420 .. 2842432 +  -7.7  -2.87564   GTTTTCTCAGGAATG                CTGGA ATA TCCAG                TATATCCACCCCTGA
Nmul_A2484   4  47  23 2837470 .. 2837484 +  -4.2  -3.07029   CGACGTATTGAACCA               CCCATT AAA ATTGGG               TATTGAAACTGTTTC
Nmul_A2484   4  47 258 2837705 .. 2837718 +  -2.4  -3.55563   GCATAGCCGTTACCG               GAAC TGGAAT GTTC                TTTGCGCCGTGCCGT
Nmul_A2464   1  57 452 2814704 .. 2814725 +  -7.3  -2.80935   TGCCGGCGCTTTTTT           GCAAGTGCGG TCG CTGC-CTTGC           TCTGCTCAATACCCT
Nmul_A2451   4  74 402 2803332 .. 2803344 +  -6.9    -4.431   TCCACCTGCACTACC                TCGGC GTG GCCGG                TTTTATCAGTGCATA
Nmul_A2424   5  66  48 2763114 .. 2763124 +  -6.8  -3.92522   TGAAGCATCCGCAAA                 TCGG GTT CCGA                 TTTGTCCGCTTGCGG
Nmul_A2420   6  62 -37 2757878 .. 2757892 +  -7.8  -3.10715   TGCCCGCCCATATAA               TCCAGC GCA GCTGGG               TTCCCTCATACTGCA
Nmul_A2409   8  75  35 2746369 .. 2746398 + -10.1  -3.41569   TGCCTTCCCTCTCCC       TGTCCTCTCTC CGCCAAAT GGGAGAGGACA        TGTTTCAATGAGTGG
Nmul_A2404   7  64 241 2742897 .. 2742907 +  -8.2  -3.17571   TTTTGACGAAGGCCT                 CGGC CAT GCCG                 TTGGATTCGGGGCTT
Nmul_A2388   2  40  44 2720855 .. 2720868 +  -3.1  -2.52834   CATTGCCGGTTGAAA               GCGAT GCAG ATTGC                CTTAGTCCTCGCCTG
Nmul_A2388   2  40 359 2721170 .. 2721183 +  -2.3  -2.87132   GCAACATACTCTGTC               TCTCC GGTG GGAGC                TATATAAGCAGCAGA
Nmul_A2372   4  75  70 2698800 .. 2698827 +  -7.7  -4.19817   CGATGAGCCCGTTTT        GCCTCGGCTTCG GTGAG CGGAGC-GGGGC        TTTTCCCTGCGTAGG
Nmul_A2368   3  71 161 2695063 .. 2695078 +  -6.8   -4.2349   CTCCGCCGCGCGCAG              CAGGGC CCTG GCCTTG               TTTTGCGTCTCCACC
Nmul_A2350   6  66 172 2677746 .. 2677758 +  -3.3  -4.59109   CTCCGGCAGTTCCTT                GCGCA ATC TGCAC                TTTTTGCGGACTCTC
Nmul_A2346  10 100 432 2674426 .. 2674438 +  -9.1   -5.0133   TGCGACCGATACGGC                GGGGA ACA TCCCC                TTTTTTAGCAGGCTG
Nmul_A2335   9  61 399 2661023 .. 2661044 +  -2.2  -4.43501   GCTCTGGAAGCCTCC           TCCCGGGCG ACCAA CGCC-GCGA           TTTTATCCCTCAATT
Nmul_A2329   6  82 143 2651185 .. 2651216 + -11.5   -3.2794   CCAGGAATGTCGGTG      CGCCCACGGCATC ATAAGC GACGCGGTGGGCG       TTGGTGTCGATGAAA
Nmul_A2318   2  47 261 2637463 .. 2637483 +  -3.8  -3.02144   TCAATCCGCAAAAGC            CACCCCGC TATTC GCGGGCGG            TATTGGAAACGCTCG
Nmul_A2305   0 NONE
Nmul_A2293   2  52  66 2609204 .. 2609216 +  -4.8  -3.36256   CCAAGTTATACCGGG                CCTG TCATC CAGG                ATTTTTGCACGTGTG
Nmul_A2280   8  82 192 2594151 .. 2594192 +  -5.1  -5.08824   TTGCCATGGAGACGC TGTCCACGGTAGCGCGCGGT TCA ACCTTG-GTAACGGTGGACA TTTTTTCCATCAACC
Nmul_A2265   2  49 226 2575318 .. 2575328 +  -5.4  -2.91924   ATAGCGCGCTTCGAC                 CCTT TGC AAGG                 CTTTCTGCGAAATCC
Nmul_A2261   2  63 188 2573087 .. 2573123 +  -8.7  -3.01791   GTGAAAACTGACAGG   CTCCGGCCGGC-GATA TCCGAT TTTCTGCCGCCCGGAG    TATTCAGGAAAAAAT
Nmul_A2252   0 NONE
Nmul_A2248   6 100  29 2555309 .. 2555326 +  -9.8  -5.98675   GTAGAAAACAAGGAA             GGCGCG AATTTC CGCGCC              TTTTTTGTTTTTGTC
Nmul_A2242   1  40 307 2549015 .. 2549028 +  -2.3  -2.83403   CAATTACCCCTCCCC               CCAGG CACA CCTTG                CTTTCGTACACCACC
Nmul_A2233   2  51 385 2537918 .. 2537932 +  -2.8  -3.72576   GCAGGACAGTCTTAT               CGGA CTGAAGC TCCG               TTTCATACACCAGAA
Nmul_A2215   9 100  75 2515749 .. 2515768 +   -15  -5.17353   CGGAAATACCTCCGG            GGCGGCTG GAAA CAGCCGCC             TTTTTTCATGCCTCT
Nmul_A2211   4  48  16 2512980 .. 2512992 +  -3.3  -3.37655   AGTCGTCGATAGTGC                CAGCC TTT GGATG                TAGTTTTTTGAACCG
Nmul_A2205   4  64 187 2506130 .. 2506140 +  -8.2  -3.15544   TTCGCAATCTTCACC                 GCGC TTT GCGC                 TTCCTCCCGGTCCAC
Nmul_A2195  11  69   2 2494835 .. 2494854 +  -8.6  -3.46169   GCTTGCCCGGATAAA            TCGATGGG TCAC CCCATTGA             TTGTGAATTATGATT
Nmul_A2174   3  56 339 2469109 .. 2469125 +  -2.9  -4.05788   GAGTTGAAAAAGGAG              CGCTGAA TCC TGTAGCG              TTTGATTTCACAGGA
Nmul_A2164   8  69 380 2458210 .. 2458224 +  -5.7  -4.18494   CAGGCTCTCTTCCGC               GTGCT TGAGC AGCAC               TTTTGCGTGACCGTC
Nmul_A2152   0 NONE
Nmul_A2140   8 100  85 2433064 .. 2433079 + -11.8  -4.98672   CTCAAAAACAGAAAA              CCCGCC AAAT GGCGGG               TTTTCTGTTTTTGAG
Nmul_A2134   5  65 146 2429605 .. 2429638 +  -8.9  -2.82516   CAAGATTCATTTCGA     GCGCATA-TTTTGCCG CGC CGGCTGAGCTATGCGC     TGTGGTCGTGCGAGG
Nmul_A2128   1  51 176 2423196 .. 2423208 +  -5.5  -2.95192   GGAGGATATTTGGTA                CGAGC GGT GTTCG                GTTTATCCGATTGCC
Nmul_A2124  11  62 136 2419896 .. 2419908 +  -4.8  -4.09864   ACCATTGGTTCCGCC                CGCT CGGGC AGCG                TTTTACAGGATGCAT
Nmul_A2120   4  50 355 2417500 .. 2417511 +  -5.8  -2.52516   GCGCGAGGTACGGTT                CGCA ACAT TGCG                 CTTCATCATCGGAAG
Nmul_A2116   5  55 411 2413560 .. 2413575 +  -3.2  -3.86897   ATATCCAGTGCTGCC              TCCACT GCAA AGCGGA               TTTCTCCCCGGTGAC
Nmul_A2095   2  49 190 2386922 .. 2386957 +  -5.4  -2.87243   GTTTGCATGGGTGTT    CGCCCGCAGCACATC TTGCCCT GATGAG-TGCGGTCG    TGATTGTAGTAGTGC
Nmul_A2087   7  73  56 2381191 .. 2381204 +  -3.7  -4.93877   CCCGTGAACTGTTGT               CCCGC TTCG GCAGG                TTTTGTTTGGTGGGA
Nmul_A2078   6  63 247 2371722 .. 2371739 +  -9.1  -2.50816   CTGATAAACGAAGGT             GGGCGCT CCGA AGCGCTC              CTTGATCCGTCGCAC
Nmul_A2065   7  57  95 2357577 .. 2357591 +  -7.2  -2.76815   GCGACTGACATCCCT               GATATC TTC GATATC               CTTGTTCAGCCGGCT
Nmul_A2052   2  42 220 2346416 .. 2346433 +  -2.6  -2.88023   AGCGCCCCAACAAGA             TCTCGG ACCCGG CCGAGC              ATTTCCTGATGCTGC
Nmul_A2045   6 100 163 2338827 .. 2338865 + -17.5  -3.22521   CGAAGACGCGCGGGT  TCGCGGTGCG-GAAGCGG CCTA CCGCTTCACGCACTGCGC   TTCGCTTCATGTCAA
Nmul_A2042   4  62 113 2336917 .. 2336940 +  -3.8  -4.20932   GTCTCGAACCGGGAA          TAAGTGCGAC TAAT GTGGCACTCA           TTTTAGATAAATCTT
Nmul_A2026   9 100  27 2322409 .. 2322423 + -11.4  -5.38326   CTTTCCCAATAAAAA               CCCGCT TCA AGCGGG               TTTTTATTTCCTTAC
Nmul_A2020   7  70 450 2318186 .. 2318208 +  -7.7  -3.79906   CTGGAGTTCGGTTGG           CGAGCGC AGAATGCGG GCGCTCG           TTGTTATAAAACTGC
Nmul_A2007   2  49 380 2307544 .. 2307556 +  -4.7  -3.02144   CTGGTCAGAAAACGC                GGCGC CAT GCGCA                TATTGCACCAGCTCG
Nmul_A2002   9  56 288 2302586 .. 2302613 +    -7  -2.72144   GCTATCCGCTCCTCC        TGGCCGTTGCGCA TCG TTCGTA-CGGCCA        ATTTAGAGCAAATAG
Nmul_A1985   6  90  40 2283864 .. 2283898 + -12.9  -3.70773   TGAGCGTGCCAAACA     CCCTGCGGACCAG TTCACTATC CTGATCCGCAGGG     TTATTGCGTATGGCC
Nmul_A1969   1  63  61 2265372 .. 2265382 +  -6.8  -3.70741   TTCTCGCTCCCGAGT                 CCCA AAC TGGG                 TATTTCTTCCAATTT
Nmul_A1963   4 100  44 2257984 .. 2258011 +   -17  -5.70522   TCCTGCAAAAAAAGT        GGCGGGCCACAG ATAA CTGTGACCCGCC         TTTTTTATTATTATT
Nmul_A1959   6  45 474 2254121 .. 2254135 +  -2.1  -3.38812   GAGACGGAATATCCA               CTTTC GCAGG GAAGG               TCTTCTTGGGGCGGC
Nmul_A1946   3  52 268 2238807 .. 2238821 +  -4.9  -3.37464   TCGGCGATTCCCTTG               TCCGG TGTCT CCGGG               TTATAAACTTCGTCC
Nmul_A1935   7  67 383 2225402 .. 2225416 +    -7  -3.68416   GGAGATGGTCGACGC               GCTGGC TTG GCCTGC               TTCTCCTTCTTTTGC
Nmul_A1916   3  60  95 2206423 .. 2206434 +  -7.2  -3.25192   GGCAAGCTTGCGCAA                CCGG CCAA CCGG                 TATTGTCAGCTTGCC
Nmul_A1904   1  45 102 2194898 .. 2194933 +    -3  -3.16676   CCGGCTAACCTAATC    CAGGGCGTCCAGGGCG ATAG CGCCCTTGAAGGCACG     TATTCCCTTACTCCC
Nmul_A1889   4 100  35 2176615 .. 2176630 + -11.8  -5.20333   TTGCATGATCAAAAA              CCCCGC TCTC GCGGGG               TTTTTGTTATCGATA
Nmul_A1889   4 100 380 2176960 .. 2176975 + -10.4  -4.66609   GTTACCCAAAAAAAA              GCTCGC CGAA GCGAGC               TTTTTAACTGGAATA
Nmul_A1869   4  60  28 2156515 .. 2156528 +  -8.1  -3.07013   AGGCAACTGTCGGAA               GCTGC CATA GCAGC                TATATTAACGACGTG
Nmul_A1861   3  51   4 2147040 .. 2147054 +  -2.8  -3.63922   GCTTCACAATGACTG               CTCAAA CCT TATGAG               TCTTTTCGGCGAGAT
Nmul_A1854   2  62 383 2138661 .. 2138675 +  -7.1  -3.27475   CATCCGTGGTGAAAA               CCAGC AAACC GCTGG               TGTTGTAATCCAACC
Nmul_A1843   4  47 -24 2128143 .. 2128155 +  -4.8  -2.75769   ACCGGAGCTCATCCA                CAGG GATAA CCTG                GTTCTGCTTTAACAC
Nmul_A1827   5  55  90 2089488 .. 2089501 +  -2.3  -4.07568   CCAGGGCATCACGCA               TGGGC ACCG GCTCG                TTTTGCACCAGGCGG
Nmul_A1821   7  73 104 2080090 .. 2080100 +  -8.2   -3.7941   CATAAGTTTTCTTTC                 GCGC CCA GCGC                 TTCTTCTGCCAGATG
Nmul_A1811   3  75 291 2073791 .. 2073827 +  -5.9  -4.56597   CATTGCACCGGCTCC   TGC-CCTGCCA-GCAGG ACTCC CCTGCATGCCAGGCGCG   TTTTTCGCACGGGAC
Nmul_A1802   6  76 341 2061506 .. 2061519 +  -9.5  -3.67597   ACACCACCGTTTTTT               CCGGC AGCG GCCGG                TTCTTGAGTGAGGAA
Nmul_A1799   3  69 -21 2059108 .. 2059132 +  -7.2  -3.79882   CACGACCGGTTCTAG          CGCTTATTTC AGGGG GAAGTAGGCG          TTTCATCCATGTTCT
Nmul_A1785   7  71  20 2038568 .. 2038581 +  -3.8  -4.82901   TGGCAGAAGGATTTA               TGCG CGTCCC CGCA                TTTTTCTCGCACAAA
Nmul_A1781   7  69  88 2035364 .. 2035401 + -10.6  -2.52543   GGCAAACCGTTGGAT   GCCGAATCG-GCGGG TTGCGTACT CCCGCGCGTTTCGGC   TCAATTCCCGCGCAT
Nmul_A1767  10  75 403 2021405 .. 2021416 +  -5.8  -4.64598   TGGCTGTGGTTGTTG                CCAC CTCT GTGG                 TTTTTCCCGTCCTTG
Nmul_A1762   2 100  24 2013340 .. 2013365 + -15.5  -4.43669   AACCGGCTGACAGGG         CCCGGTGGAAGC GAA GCT-CCACCGGG         TTTCCTTTTTTGGAT
Nmul_A1742   3  46 438 1996114 .. 1996140 +    -5  -2.60244   ATCCCGTGCCGCGGC         CTGCCCGAATAC CAG GCACTCGAGCAG         TGAATTGCTTGCCAG
Nmul_A1722   3  52  94 1967087 .. 1967102 +  -5.4  -3.17212   CTCTGACCAGCACCT              GC-GGCA CTA TGCCAGC              TTCGTGCGATCATGG
Nmul_A1718   1  48 419 1962032 .. 1962045 +  -3.8  -3.15999   GCCCCGTACCGCAAC               CAGG CCTGCA CCTG                TTCCGTCTGTGCGGG
Nmul_A1691   8  63   2 1931935 .. 1931945 +  -6.8  -3.66356   ACAGTGAAACTTAAA                 GCTC CTT GAGC                 TTTAAAATTGACAGT
Nmul_A1686   3  42 169 1927373 .. 1927387 +  -2.8  -2.86747   GACCGACCGCCGCTC               TCCAAA CTA TATGGA               TGATTCTGCTCCCTA
Nmul_A1677   6  61  36 1919120 .. 1919131 +  -5.8  -3.75686   AATCAGTGCATGGAA                GAGC ATGC GCTC                 TTGTAGTTTTCTTAG
Nmul_A1652   4  66 197 1891987 .. 1891999 +  -3.3  -4.49389   ATGCTTCTTGACTGG                GAGGC AGG GCCTA                TTTTGCTTCTCCCCT
Nmul_A1648   3  52 244 1887461 .. 1887491 +  -6.1   -2.8742   ATGCCTGCACCCATG       GGAAAGGGCTGGT TACAT ATCATCCCTCTCC       TCCTTCATATTTAGA
Nmul_A1643   0 NONE
Nmul_A1635   2  47 112 1873220 .. 1873230 +  -2.4  -3.50853   CCTTTTCGGGCATGA                 GCGG AAT CCAC                 TTCTGCTTCCAGGCG
Nmul_A1630   5  57 342 1869725 .. 1869737 +  -4.8  -3.65902   GTATCATATAAGATG                CGTC CGTTC GACG                TTTCGATCAAATAAG
Nmul_A1617   6  67 107 1858235 .. 1858245 +  -2.4  -4.71307   AGAACTGACTTGCTT                 CCCG AAT CCGG                 TTTATTTCCTTTTTG
Nmul_A1608   9  62 340 1848174 .. 1848193 +    -5  -4.08706   TGGCATAAAAATATA            TGGTGG-CC TGC GGTCCATCA            TTTGTATACTCAACC
Nmul_A1600   5 100 114 1834550 .. 1834565 + -10.4  -4.93968   TGCACAAATTAAAAA              CCCGCT CATC AGCGGG               TTTTTAATTATAACT
Nmul_A1596   3  48 254 1830504 .. 1830516 +  -3.3  -3.37018   ATATTTTCCCTTTCA                GCAAG GCT CCTGC                TTACTCTGATTTGTT
Nmul_A1584   6  70 232 1817443 .. 1817463 +  -9.7  -3.16534   ATCTGCCAACCTCAT            CGTAAGGGC AAT GCGCTTACG            CTTTTCATCGACTTC
Nmul_A1564   3 100 263 1800526 .. 1800538 +  -9.1   -5.0133   TGCGACCGATACGGC                GGGGA ACA TCCCC                TTTTTTAAAAGGCTG
Nmul_A1554   4  55  18 1780983 .. 1780995 +  -4.8  -3.56273   TCATCGACCGCTTCA                TCCG GAAAG CGGA                TTATCTCGTACTCAC
Nmul_A1549   4  55  69 1775688 .. 1775699 +  -3.6  -3.82202   GAAATGGGGGGCGAT                GCTG CGGC CGGC                 TTATATTTACCGGTG
Nmul_A1549   4  55 298 1775917 .. 1775927 +  -4.6  -3.53444   TGCTGAGAATTTGAC                 TGGC AAT GCCG                 TTTCAAGACAGATCA
Nmul_A1543   3  75  75 1765662 .. 1765680 +    -6  -4.58283   GAAAGGGGAGGAAAT             CCCATG TCTCTTT CATGGG             TTTTTGAGGGGCTTG
Nmul_A1538   6  65 449 1758288 .. 1758301 +  -3.8  -4.42386   GCTTCGAAAGCAAAC               CGGT CCCTGC ACCG                TTTTCTGCCTCCGGA
Nmul_A1528   7  66  59 1749773 .. 1749785 +  -7.7  -3.59936   TACGTCGCGGAAAGA                CAGCA TTC TGCTG                TTCGTTCTTAATTTC
Nmul_A1524   3  66 145 1744460 .. 1744470 +  -5.4  -4.15044   TTGCCGCTTTCACCC                 TGCT CGC AGCA                 TTTATTCGGGAAACA
Nmul_A1516   7  63 281 1737416 .. 1737431 +    -9  -2.62263   GATTCATCCTTGATA              GTGACG CGAA CGTCAC               TGATATAGGCGGCAT
Nmul_A1511   4  57 -27 1729529 .. 1729549 +  -4.7  -3.67597   GTTTTCCGGAATTCG            TCTTGCAAG AGA CTTGAGAGA            TTCTTAAATCAGCGC
Nmul_A1501   4  74 142 1717965 .. 1717982 +  -9.1  -3.73107   TGATTTCCGGCACCT             CCGGTCG GAAC CGACTGG              TTTGGGCTTTGCTAG
Nmul_A1486   1  66 119 1695900 .. 1695922 +  -9.9  -2.66787   TTGATAAGAAAGAAA           TGCCAGGAT ATTCA GTCCTGGCA           TCATCTCGGTGTTAC
Nmul_A1480   3  93   8 1690867 .. 1690893 +  -8.7  -5.09762   TCAAGTAACATGAAT         CCAGTCAGAAC CTGTC GTTCTGGCAGG         TTTTTCTGTTGAAAT
Nmul_A1474   5  54 287 1684157 .. 1684175 +  -5.2  -3.27475   CACTGGTATGCCGCC             TTGACCTG ACC CGGGTCGG             TCTTGTCATAGAGCA
Nmul_A1474   5  54 289 1684159 .. 1684177 +  -5.3  -3.40403   CTGGTATGCCGCCTT            GACCTGAC CCGG GTC-GGTC             TTGTCATAGAGCACG
Nmul_A1466   2  55 281 1676297 .. 1676310 +  -4.5   -3.5882   ACGATTGCTGAGGCA               TAGGC TCTC GCCTG                TTTGAAAGTGATATG
Nmul_A1434   5  48 284 1648316 .. 1648341 +  -3.3  -3.40307   CGTTCCCTGCTAGCA         GGGAGTT-CAGA GCA TCGGGAATTCCC         CTTTTCTTCGCTGCA
Nmul_A1424   5  71 107 1636253 .. 1636265 +  -9.1  -3.58305   CTTTAAGGTCATCAA                CCCCA GAC TGGGG                TTTGGCAAGTTGCTT
Nmul_A1416  12 100  11 1625427 .. 1625474 + -15.7  -4.74801   AGTAATGGTTATAAC GGTTGGTCCTGGTTAACGGCA ATCAGC TGCGGTTAACCAGGGTCATCC TTTTTCGTACAGTTC
Nmul_A1401   5  66 398 1600112 .. 1600135 +  -8.1  -3.57462   GCGGAAAAGCTGTTC          GTGCTCGCG GCGGAA CGTGAGCGC           TTTCCAGGTCAGATA
Nmul_A1393   4  60 238 1589872 .. 1589893 +  -8.7  -2.54896   GCCCAGGGATTCCAT           ACGACAGCA GTCC TGCTGTCGC            TCGATTGAATGCGAA
Nmul_A1385   5  66  92 1578034 .. 1578055 +  -5.9  -4.10161   CTCAGCAAAGGCTAT           GAGAAAAGC TCCA GCTTTTGTC            TTTTGAGACCTGATG
Nmul_A1371   2  50  27 1558669 .. 1558682 +  -3.8  -3.40403   GGCTAAAGAATGCCG               GTGG ACTTGA CCAC                TTATCGTGCAACCCA
Nmul_A1368   6  64 439 1556784 .. 1556803 +  -7.2  -3.47573   CTTGCTCCCTGGTCG            GCAGG-GAA CGC TTCTCCTGC            TTCTCCTCTCGATAG
Nmul_A1361   3  61  21 1550280 .. 1550291 +  -2.2  -4.41206   GATTAAAGCCGGGAA                GCGT CAAC ATGC                 TTTTCTGCGCTAATT
Nmul_A1315   3  65 136 1508135 .. 1508151 +  -2.9  -4.50159   TTCCATGCCTTGGCT              GCTATCG TGC TGATTGC              TTTATTTCGCTTCAA
Nmul_A1297   7 100 453 1491034 .. 1491046 +  -9.1   -5.0133   TGCGACCGATACGGC                GGGGA ACA TCCCC                TTTTTTAGCAGGCTG
Nmul_A1294   8  79 401 1489073 .. 1489087 +   -10  -3.86194   CAGTCCGCCTTTTGC               TGGGGT TTT ACCCCA               TTTCTCCGGACGGTT
Nmul_A1283   6  88 109 1477067 .. 1477086 + -13.6  -3.21416   TATTTCAATTCGCGC            CCTCTCCC CACG GGGAGAGG             TTGCTCATGAGACTC
Nmul_A1273   5  62 186 1464430 .. 1464448 +  -3.1  -4.36863   GCGCAACATCCCCCG             CATGCAA TATTT TCGCATG             TCTTTTTTATCTTCA
Nmul_A1260   1  45 443 1452529 .. 1452543 +  -2.8  -3.11208   GGCGGCAAAGATGCC               GAAAAC GAG GTTTCC               TGATTTTGAGTCGGG
Nmul_A1249   9 100  13 1436686 .. 1436700 +  -8.5  -5.36441   TGAGTAGTGAGAAAA               CCCGC ACTAA GCGGG               TTTTTTATATGCCAG
Nmul_A1234   4  56 182 1419424 .. 1419439 +  -2.6   -4.1196   TCGAGGACGCGCGCA              CGAT-AG GTA CTGATCG              TTTTCGCACTCAGTT
Nmul_A1229   5  45 258 1413828 .. 1413838 +  -2.4  -3.29144   GCTCAGATACATACC                 CGCG ACT CCCG                 TTGTCCCACCGATGA
Nmul_A1213   2  51  37 1399122 .. 1399144 +  -2.6  -3.69094   TGTGGTCCGACAGTC           TCGTTGTGCG ATA CGGACAGCAA           TTTGGATGATACGTT
Nmul_A1204   6  70 101 1391358 .. 1391370 +  -7.7  -3.93236   ATGATTTTTTTGATT                GCTTG TTG CAAGC                TTTATACCCTTCATG
Nmul_A1198   1  70  15 1385185 .. 1385207 +  -7.7  -3.91352   AGTTTATTCAGGAAA           GCATTCGGG CTTCC TCCGGATGC           TTTCATTCCCACTCT
Nmul_A1189   2  43 144 1376912 .. 1376937 +  -3.2   -2.8829   GTCATGCTGAGAGGT         GATGAGTGAC TTTAAC GACCCTCATC          CTTTCCTACTCATCT
Nmul_A1177   5  76 172 1357976 .. 1357994 +  -2.3  -5.22794   AGCATGCTGAAGGCA            GCGG-CCG CAAA CGGTCCGG             TTTTTTCATCGTTGT
Nmul_A1173   4  71 215 1351809 .. 1351846 +  -4.7  -4.54727   TCCCGCTCCGCAGGT   GCATAACGGGCTGCCTCC GCC GGCTGCA-CCCGTTCCGC   TTTTCCTTTGGAAAG
Nmul_A1141   7 100 131 1313300 .. 1313319 +   -15    -5.055   CCTGGCCATAAAAAA            GGCCGTCC CGGG GGACGGCC             TTTTTTAACGCTTGG
Nmul_A1133   3  54  43 1303141 .. 1303157 +  -5.1  -3.31461   GAGGGGCATACCCAA              GGCATTA CCA TTATGCC              TTGTGCCCCTGCCTG
Nmul_A1126   0 NONE
Nmul_A1117  10  62 117 1288951 .. 1288961 +  -4.6  -4.10925   GTTGTAGGTGAGTAA                 GCCG CTT TGGC                 TTTTCAAGACTGTGT
Nmul_A1104   4  46 441 1273219 .. 1273231 +  -4.8  -2.63079   AAGTAAAGCCGCTCA                GGCT CGTCC AGCC                TCAATTCTGTAAAAA
Nmul_A1066   4  54 179 1234893 .. 1234920 +  -6.8  -2.85351   GTGGTCGCGGCGCCC        TGCCCAATCCCG TTTG CGGGCCTGGGCC         TATGCTCTCGGGGCG
Nmul_A1054   6  59 392 1214946 .. 1214968 +  -2.6  -4.17132   ATTGACCGCATATAA           TCCGTGCTTC ACG GAAGCGATGA           TTTCTTCCGGAGTTT
Nmul_A1044   4  88 189 1208451 .. 1208492 + -11.5  -3.85817   ACAAGTTTGTTTGCA TTGCCTCTGCGGCCTGGACC GCA GGGCCGGGGCTC-GAGGCAA TTTCTGCCGCCCCGT
Nmul_A1037   8 100  23 1199671 .. 1199689 + -13.1  -5.52023   ACTCCCAACAAAAAA             GCCCGGG AATCA CCCGGGC             TTTTTTGTTGGTGCT
Nmul_A1034   2 100  18 1196215 .. 1196241 +   -21  -5.00884   GGCATGAAATAAAAA         GGGCGGAAGCAT AAC ATGCTTCCGCCC         TTTTTTGCGCCCCGT
Nmul_A1025   5  51 148 1188706 .. 1188727 +  -5.1  -3.03771   GCCACTGAAACGGAA           CAGGGAACT CGCA AGTACTCTG            TCTTGCCGCATGTGC
Nmul_A1006   2  60 227 1167357 .. 1167373 +  -7.9  -3.01924   TACGGCGCATCAGGG              CGATGCC GTG GGCACCG              TGTTCCCAGGCAATG
Nmul_A0999   6  51 200 1160990 .. 1161000 +  -5.4  -3.08679   GAAGGTTGCAAGGCA                 CCTT GAT AAGG                 TCTTGCATCCACCGG
Nmul_A0994  12  59 364 1155797 .. 1155811 +  -7.8  -2.91276   GGGCATGATCAAAGA               CCAGGG TTA CCTTGG               ATTTGTCAGCAGGCA
Nmul_A0987   3  56 396 1146212 .. 1146226 +  -5.6  -3.56099   GCAATGCTCTCAAAT               CCACAG CCT CCGTGG               TTTCCCAACATTGTG
Nmul_A0976   5  57 319 1138307 .. 1138318 +  -7.2  -2.78384   AAGGAGAGGGGAGGA                GCGC TCAA GCGC                 TCTACTGCCGGGGCG
Nmul_A0960   5  48 279 1115176 .. 1115191 +  -5.4  -2.55351   TGCACGCGCGGCATT              TTGCTG TCTC CGGCAA               GTTCATCTCCGGGCA
Nmul_A0954   8  61 141 1107587 .. 1107601 +  -5.7  -3.63839   GCGTTCATCTGGGTC               TCTCG AAGGA CGAGA               TTCCTTCTTTGCTCC
Nmul_A0944   7  61 244 1096628 .. 1096639 +  -5.8  -3.78736   CACATAGTCTTTCCA                GTCG GTTC CGAC                 TTTGATCGGTATCTG
Nmul_A0936  12  66 281 1084127 .. 1084137 +  -8.2  -3.29144   CTCTAAGGGTAGCGG                 CGCC GGC GGCG                 TTGTACAGGAAATCG
Nmul_A0930   2  71 144 1074904 .. 1074919 +  -6.8  -4.15044   TTGCCATCTCAGTCA              GTCTCG GCTC CGAGGC               TTTGTTGCCGAAAGG
Nmul_A0922   6  51  32 1050257 .. 1050276 +  -2.9  -3.70811   TTCTGTTCGAATCAT            CT-GCAAG AAGTA CTTGCCAG            TTTAGGCTTCTATAA
Nmul_A0907   2  52 432 1032935 .. 1032945 +  -5.4  -3.17075   GGCCGGAGCGAATGG                 CATC CGC GATG                 TTCGCTTCCACCCAA
Nmul_A0899   6  61 176 1024487 .. 1024500 +  -2.3  -4.34402   ATAGAGATAGTCGAT               GGGCT TGTC AGCCA                TTTTCATCTCAACCG
Nmul_A0892   6  60 195 1014323 .. 1014358 +  -3.2  -4.19817   CGTCCATCAGGGGTG    TGAGGATCCAG-CCGGT AGT GCCGGTCCGGATTCGTA    TTTTGACTGGATAGG
Nmul_A0877   2  59 183  999341 ..  999364 +  -7.4  -3.05498   CCACCATATTCCCAT          CCCTGG-GCTG GGC TGGCGCCAGGG          TATCTCTCTCGCGTA
Nmul_A0871   2  58  70  990838 ..  990857 +  -3.4  -4.03413   CGGTGAAGTCGTGAC            CGCTCCCC TGCC GGGAAGAG             TTTGTATCCAGCAGT
Nmul_A0867   4  51  83  987685 ..  987697 +  -5.5    -2.924   AATATCGATCAGTCC                TCGGA TTT TCCGG                CTTTCTGAGAAATTA
Nmul_A0854   5  70  82  971539 ..  971597 +    -8  -3.81958   CGTTCGCCAAATTAA TCAGGGAATACCTGAAGGCCACGGTTGA ACA TCTTCCGTGGCCTTGAAGTACCTCCCGA TCTTTCTTTGGGACT
Nmul_A0840   4 100 369  954506 ..  954520 + -12.8  -4.58395   GTCAGTAGTCGCAAT               GCCGGG CCA CCCGGC               TTTTTGACACCTCGC
Nmul_A0833   1 100  20  950404 ..  950422 + -13.8  -4.04174   TCGTAACCGGTCACA             GCTCCGGC GTT GCCGGGGC             TTTCGTTCTCTAGAA
Nmul_A0830   6  80 216  946028 ..  946045 +  -4.2    -5.252   CTCATCAAATACCTG             GTCAAA TTCTTT TTTGAC              TTTTTTATAGCACTC
Nmul_A0807   3  63  52  926212 ..  926229 +  -2.5  -4.56597   GAGATTGGAAATTAT             CTGAGCG AAAA CGCGCTG              TTTTTCCCCAGGCAA
Nmul_A0800   6  90 119  916861 ..  916901 +  -7.6  -5.16572   CAGGCAGCATGCAAA CACCGGTCCGCC--ACCGTT ACA GACGGCAAGGTGGATCGGTG TTTTTTAACTTCCCT
Nmul_A0795   3  47 319  910948 ..  910970 +  -4.8   -2.7535   AACGCAGCAGTCTCC           CGCTGCGAAA ATG TTTGGCAACG           TCGTGTCTTCAACGA
Nmul_A0743   7  67 294  868233 ..  868260 +    -7  -3.65313   CAGTGCCTGTATCAG        CGCCTTGCGTGCC TTC GG-ATTCAAGGCG        TTTCCGCTCTCATTC
Nmul_A0736   2  66 180  856885 ..  856896 +  -3.6  -4.49311   CGTAAGGGTGCAGGC                TCCG GCAG CGGG                 TTTTCTCCTGCTCAT
Nmul_A0729   1  69 369  850375 ..  850395 + -10.3  -2.72049   GCTTGGAACGAGCGA            CAGGGCGGT ACT GCCGCCCGG            TAGTTGCAGCGTATA
Nmul_A0715   7  47  53  827951 ..  827977 +  -4.4  -3.02946   TCTGTCCGTCGTGCA         GATAGGGTCC TTGCGTT GGGGCCTATC         GTTTCTGATTGAGCA
Nmul_A0710   4 100  38  821896 ..  821927 + -18.1  -5.52384   ATAAAAGTAATAGAG      GCACGGTGGACCG TATCTT CGGTCCATCGTGC       TTTTTTTGCTCAGGG
Nmul_A0687   5  59   3  789740 ..  789781 +  -6.8  -3.37198   AGCCTGGCGATAGCT TTCC--CCCGCAGCCATTCCA GCA TGGAAT-GCTGCCGGCAGGAA TGTTATCTGTCCAGG
Nmul_A0683   6  88 239  785491 ..  785508 + -14.1  -2.67667   AAGCGGATAAAAAAA             GGCGCCC AACC GGGCGCC              CTGTTTGATCAATAC
Nmul_A0680   8  80 188  780846 ..  780866 +    -4  -5.27335   AGAGGGAAATGAAGG            GAAATGAG GAATG CTCTTTTC            TTTTTATTTGGCCGG
Nmul_A0669   4  55  70  765513 ..  765539 +    -5  -3.57462   CTCTGCCGCCTTCTT         CAAGCCGTAGAG CTG CTCCAGGGCCTG         TTTCGGGCTCAAGTC
Nmul_A0653   2  47 387  751343 ..  751353 +  -2.4  -3.55911   AGACCCCGGACGATA                 AGGC AAT GCCG                 CTTTTTATCGCTTTG
Nmul_A0637   3  60 135  728668 ..  728680 +  -4.1  -4.11692   CGATACTCACCGTGA                TCGAT ATC GTCGA                TTTTCCGGCTGGATA
Nmul_A0630   2  59 237  717646 ..  717660 +  -5.7  -3.60098   GTCTACCTGACGTGC               TTGCG CGATA CGCAA               TTTGGGGTGGGGCGT
Nmul_A0623   8  64 369  705777 ..  705790 +  -4.5  -4.23434   TTCGAAAGCTTTTCT               TCGGT TACT ACCGG                TTTTGGCGTATTTTC
Nmul_A0612   4  63  77  693934 ..  693945 +  -2.2  -4.56597   GCGTGGCCGTTTGCA                TGAC GTGC GTCG                 TTTTTGCACCAAGGG
Nmul_A0596   7  59 279  680552 ..  680564 +  -4.8  -3.86346   GGACTTATGAGAGTT                GAGG AAGTC CCTC                TTTCTGGCGGACTGG
Nmul_A0592   3  50 224  678286 ..  678327 +  -4.4  -3.35746   TAATTTGATTGATTA GAGAT-AGGGATGTGGACC GACGA GGCCCACATCCTAAATCCC TTACTGTAGTTTAGT
Nmul_A0578   4  50   7  664424 ..  664434 +    -4  -3.31263   GCAAAATAACGACAG                 CTTT TTG AAAG                 TTCTGCCCATGAAAT
Nmul_A0572   4  59  37  658849 ..  658878 +    -5  -3.92075   GGCTTCAAGCTTTAA       GGAGCCGCT-GAG CAGAT CTCCAACGGTTCC       TTTCTCCATAGGCAT
Nmul_A0563   5  71 295  651199 ..  651215 +  -8.7  -3.74693   GAAGCTGGTTCGCAT              TGCTTCC ACT GGAGGCA              TTTCATCGAATACCG
Nmul_A0555   6  80 156  643345 ..  643355 +  -8.2  -4.32034   TGATAATGAACTGGG                 CGCC CTC GGCG                 TTTTCCTGGTAATCG
Nmul_A0540   5  67   2  623845 ..  623878 +  -4.5   -4.4009   TTTTTCTGCTATAGC     CCCTGCTATAACCTC ATAC GAGGCTATGGGAGGA      TTTTCTCGCCTGCCA
Nmul_A0531   1  42 170  608914 ..  608924 +  -2.4  -3.05816   GCTTTATAGCGAAGA                 GCAG CCT CAGC                 TTCCCTCGAAACTGC
Nmul_A0523   4  71  60  596351 ..  596362 +  -4.4  -4.66537   GAACCGGATTGACAA                TCAC CGCG GTGA                 TTTTATCTTGCCGCA
Nmul_A0515   5 100  10  585756 ..  585801 + -17.7  -3.69605   AAGTAGAGGATCAAT GGGGTCGGAGCCGATTGACTT TCAG AAATCAGTCGACTCCGACTCC TTGATTTTGGCTCAG
Nmul_A0502   4  56 341  562490 ..  562513 +  -7.5  -2.52676   GAACGGGACATACGG          CTGTTTCGT GTTTTA GCGAAACAG           TCAGTTCCAGGAATC
Nmul_A0471   8  62  24  527558 ..  527575 +  -8.4  -2.82505   GGTTCCGCATGCAAA             CCCACG CTTGGA CGTGGG              GTTTGCATGTCAAGT
Nmul_A0455   6  73 374  506677 ..  506687 +  -8.2  -3.89524   AAGCCACTATATATT                 CCCG CGC CGGG                 TTTCTCGGATCGGCT
Nmul_A0450   6  56 212  501149 ..  501163 +  -7.1  -2.52742   TCTTCCAACGCTTCG               CGGGA CACAA TCCCG               ATCTTATAAACGGCT
Nmul_A0439   5  69 271  489917 ..  489935 +  -8.8  -3.53343   TCAGCAACCGATCCA             GGAGTGCG CTA CCCACTCC             TTTGCAACGCCAATT
Nmul_A0432   4  63  43  480323 ..  480341 +  -8.9   -2.6348   AAAGGCGATGCATCT             CCTTGCA AGAAC TGCAAGG             CTTCTGAAGTTTAAA
Nmul_A0424   4  51  36  472539 ..  472556 +  -5.5  -2.93393   ACTCAGCTTCTTCTC             GCTGAAG AGCT CTTCTGC              CTTTATCAGATCAGC
Nmul_A0418   7  55 340  466611 ..  466621 +  -4.6  -3.53012   TTTGTCGGTATGCAG                 GGCG TCA TGCC                 TTTGGCACGCAACGC
Nmul_A0412   4  54 377  457731 ..  457746 +  -6.8   -2.7728   GCCTGAACCGGATTC              CGGC-GG AAG CCAGCCG              TCGTTCCACTTTAGG
Nmul_A0406   4  53 112  450575 ..  450590 +  -6.8  -2.69178   GGATCATGAGTACGC              TTCCGC TTCA GCGGAG               TCATGTCGTATGGTT
Nmul_A0396  10  71  79  440587 ..  440617 +  -6.8  -4.15044   AGAATGGGAGAAGAG       GGAAAGGGCGTGAT TGC GTAACGCCTCTTCC       TTTATTGGGGGGGCG
Nmul_A0383   5  95 109  421867 ..  421887 + -12.5  -4.42788   CTCCGGTAATAAAAA            GGCGAACCG TAT CGGCTCGCC            TTTTATCCCGTTCGA
Nmul_A0372   2  75 207  405932 ..  405946 + -11.4  -2.61912   CCATCAGAGCTAAAA               TGCCGG GCT CCGGCA               CTTCTCCGTGAGTAA
Nmul_A0368   7  59 -24  400771 ..  400785 +  -5.7  -3.50422   TGCCGACCGCGTCTA               TACCG AATTG CGGTA               TTCATTCTGATTGAT
Nmul_A0364   4  63 384  396891 ..  396904 +  -6.7  -3.74693   CCGAAATCTTCATCC               GCGAT GTCG ATCGC                TTTGCTCGCCTCGCC
Nmul_A0353   7  76 336  384011 ..  384030 +    -7  -4.41047   CGTGAGCAGTATAGA            TGCCGGCG CAGC CGCAGGCG             TTTTCCTTGGCGAAT
Nmul_A0341   5  73 155  374362 ..  374372 +  -2.4   -5.0538   CGCGTTCTACCTGGT                 GCGG ATT CAGC                 TTTTTTCCAGTCAGG
Nmul_A0326   6  71 113  352137 ..  352152 + -10.4  -2.76456   GGCCGAGATGAATGC              CGGAGC TTGC GCTCCG               TACTTCAATCCGTTT
Nmul_A0326   6  71 330  352354 ..  352367 +  -4.5   -4.4891   AGGAGGTTCGGTACC               TCGCT TGAA GGCGA                TTTTCTGCTGCTCGG
Nmul_A0313   4  64  90  338216 ..  338231 +  -4.7  -4.15044   TGCCCAGCGAACACT              CAGGT TGTTTC ACCTG               TTTGTTCCAGGAGGG
Nmul_A0292   1  39  68  315341 ..  315355 +  -2.1  -2.72043   ATAGACCAGCAGATC               TCCGA TTTCC TTGGA               ATTTGCAAAGCCATT
Nmul_A0271   3  57 377  293981 ..  293993 +  -7.7  -2.50816   GTTTTAGAGTCTTGT                CTCTC AAT GAGAG                CTTACTGAATGCGGC
Nmul_A0227   3  56 457  242556 ..  242569 +  -5.2  -3.59247   TTTCCACAGTGCCAG               CGCC TGTTGC GGCG                TTTCAAGGATTGTTG
Nmul_A0222   2  50  19  237371 ..  237399 +  -3.9  -3.31322   CTTCGTGAAAGCTGT        TTTCCGGAAAA GCTTCAA TTCTCCGGAGA        TTCTGCACGCTTGAA
Nmul_A0206   7  63   0  220633 ..  220645 +  -6.9  -3.62597   AAGGCATTGGCAATA                GCGTG CTC CGCGC                TTCTTGCAAGCTCGC
Nmul_A0198   5  55  10  207358 ..  207368 +    -4  -3.72968   GATTGATAAGCGCCG                 TCTT CGC AAGA                 TTTCGGTGTCCTACT
Nmul_A0192  10  64  -5  202488 ..  202512 +  -8.7  -3.17571   CTCTTGAAAACTTCG          GGTTAGCAAAG GCA TTTTGCTAATC          TTGAATTGAACAGTT
Nmul_A0167   5 100  81  175064 ..  175091 +  -9.2  -4.98531   ATCTTCTGCCGGAAA        CCTTGTGGATAG CGTT CCATCTACAAGG         TTTTTCATTTGGAAG
Nmul_A0162   5  61 464  171239 ..  171251 +  -5.5  -3.94936   TAGGTTTGTTAGTGA                TCCTC ACA GGGGA                TTTCCTATATTGCTT
Nmul_A0156   4  53 175  165034 ..  165063 +  -3.5  -3.64822   CCTGAGTTCGACGAG       TTTGCCCAGATCA CTGA TGATCAGGACAGG        TTTCAGTACAACCCT
Nmul_A0146   7  67 338  155421 ..  155440 +    -5  -4.41348   CCACCATCAAACAAC            GG-CTTGCA GGG TGCGAGTCC            TTTGTTTCGACCCCA
Nmul_A0142   2  95 -51  150436 ..  150473 + -15.7   -2.7185   GGTACTCGAAAATCC   GCTGGTCGATGCCATCA CACG TAATGTCATCGACCAGC    TGCTTCGCGAGTAAT
Nmul_A0121   3  55 136  128687 ..  128723 +  -4.8  -3.47349   AAATCCATCATCTTC   TAGAAGAATACATC-TTG AAT CAATGATG-ATTTTTCTA   TTGTCAGTTTGAACC
Nmul_A0113   5  52 390  120480 ..  120493 +  -2.5  -3.86421   CCTCTGATCAACCAT               TAATT CCTT AATTA                TCTTTCTATTTTGTT
Nmul_A0110   1  52  -2  117572 ..  117583 +  -4.4  -3.60762   ATCAAGCATGTTGAA                TGAG AAAG CTCA                 ATTTTTTGCACACTG
Nmul_A0079   3  66 285   84435 ..   84452 +  -5.5  -4.24294   TTCAGCATTACGTCC             GCTGAAC GTTC GATCAGC              TTTTGACTCATTCCT
Nmul_A0068   4  87   8   74877 ..   74887 +  -6.8  -5.02476   GCGTATAAACCTCTT                 CAGG CGC CCTG                 TTTTTTCCGGAATAT
Nmul_A0055   6  93 445   62596 ..   62621 + -14.1  -3.46212   CTGGACAAACAAAAA         CCCCCTCATTT TTTA AGATGAGGGGG          TTACTTATACCTGGT
Nmul_A0048   4  74  -2   55649 ..   55659 +  -2.6  -5.13016   TCATGTAAGAGCCGA                 TAAT CTG ATTA                 TTTTTAATTTTAATT
Nmul_A0038   7  76  63   41977 ..   41990 +  -9.5  -3.78904   TCGAGCGGGTCATGG               GCGGC ATGC GCCGC                TTCTTCCATTTCCTG
Nmul_A0035   3  46  51   35235 ..   35247 +  -4.7  -2.65894   AATATCCAGCCTAGC                GCAGC AAT GCAGC                CTTGTCCGTGTTCTC
Nmul_A0029   2  43 384   31105 ..   31117 +  -3.3  -2.87132   GTCCTCAAGTACAGT                ATCGG TGC CCGAC                TGTATGAGGCCCCGC
Nmul_A0024   4  64  52   24945 ..   24968 +  -8.2  -3.14564   GGTAGGTTTGTTCTC          GTGCATGTAA GTCT TTTCATGCAC           TTCCTGACAGCGTAC
Nmul_A0006   0 NONE
Nmul_B2801   4  74  84    5190 ..    5204 -  -4.2   -4.8743   GGGAAAATAAATAAA               GCAGGA CTT TCCCAC               CGCGCCGCACGCTCT
Nmul_B2806   2  46 324    7047 ..    7080 -  -3.2  -3.18602   AGGAAATATGGAACA    GCCTGCCATCTG-ACC GTAA GGCACAGATCG-AGGC     GCGTACCCGCAAGCT
Nmul_B2807   7  62 410   10426 ..   10446 +  -4.2  -4.25658   CTGATCTATAAGTTT            TAAATAAA CCAAA TTTATTTA            TTGTTTTACTCAGGT
Nmul_B2800   6  57 358    5546 ..    5560 +  -4.2  -3.94409   GGTGTACTTGTCGGC               TTGGGA TTT TCCCCA               TTTCTGGATCGTGTA
NmulC_2795   7  52 383   16329 ..   16340 -  -2.2  -3.84633   TAGCTTTAAAAAAAC                TCCC ATTT GAGA                 TGCGGGTATTGAAAT
NmulC_2789  12  57  51   10326 ..   10356 +  -2.5  -4.21607   TGCCGCGATCTCGAT      ATGGCTCA-GGACG AGCT TGTCCATGCGCCAA       TTTCTCTTCCGTAGA
NmulC_2780   2  45  53    1646 ..    1664 +  -2.4  -3.39908   TAAAAAGCTCATCCT             GTCCAA TTCACCC TTGGGC             TCTATTTTCGAAGAA
Nmul_D2818   8  74 263    5518 ..    5558 - -11.2   -2.7555   CACACGCTAAGACCA  GGGGTGCAGGGAGG GTTTGACCGCAGG TCTCCCTGCACCCC  TGCCCCGTGGCGAAC
Nmul_D2827   8  69 -10   11381 ..   11404 - -10.2  -2.57881   GAACTTTGCTAGAAC          GCCCCTGGCA CTAC TACCGGGGGC           ACATCACCTTAGCTT
Nmul_D2819   2  48 442    8495 ..    8509 +  -3.6  -3.41693   TACTAGTGAAAGTTG               TTGAGA GGA TTTCAA               TTCATTGGTAGTAGC

SUMMARY

492 putative operon ends contain 2263 possible terminators.
Percent operon ends hit by terminators of confidence >= x:
	x	#>=x	hits>=x	%hits>=x
	100	66	46	43	9 %
	99	66	46	43	9
	98	66	46	43	9
	97	66	46	43	9
	96	66	46	43	9
	95	69	49	46	9
	94	69	49	46	9
	93	72	52	49	10
	92	72	52	49	10
	91	75	54	50	10
	90	81	58	54	11
	89	83	60	56	11
	88	86	63	59	12
	87	88	64	60	12
	86	91	66	62	13
	85	96	69	65	13
	84	97	69	65	13
	83	99	71	67	14
	82	104	75	69	14
	81	106	76	70	14
	80	110	80	73	15
	79	114	83	75	15
	78	117	86	78	16
	77	123	91	82	17
	76	135	102	91	18
	75	148	114	101	21
	74	162	125	109	22
	73	176	138	117	24
	72	176	138	117	24
	71	198	159	132	27
	70	204	165	138	28
	69	229	185	153	31
	68	239	192	156	32
	67	253	204	165	34
	66	294	237	186	38
	65	303	246	192	39
	64	331	268	202	41
	63	367	298	214	43
	62	398	321	226	46
	61	425	346	240	49
	60	455	372	255	52
	59	506	414	280	57
	58	528	433	286	58
	57	603	492	307	62
	56	648	526	321	65
	55	761	611	343	70
	54	813	651	360	73
	53	853	679	367	75
	52	961	762	387	79
	51	1012	801	400	81
	50	1134	892	415	84
	49	1188	936	422	86
	48	1306	1019	432	88
	47	1427	1108	443	90
	46	1513	1165	450	91
	45	1669	1279	461	94
	44	1723	1321	463	94
	43	1877	1435	470	96
	42	2041	1551	475	97
	41	2098	1600	475	97
	40	2179	1662	477	97
	39	2263	1725	479	97
	38	2263	1725	479	97
	37	2263	1725	479	97
	36	2263	1725	479	97
	35	2263	1725	479	97
	34	2263	1725	479	97
	33	2263	1725	479	97
	32	2263	1725	479	97
	31	2263	1725	479	97
	30	2263	1725	479	97
	29	2263	1725	479	97
	28	2263	1725	479	97
	27	2263	1725	479	97
	26	2263	1725	479	97
	25	2263	1725	479	97
	24	2263	1725	479	97
	23	2263	1725	479	97
	22	2263	1725	479	97
	21	2263	1725	479	97
	20	2263	1725	479	97
	19	2263	1725	479	97
	18	2263	1725	479	97
	17	2263	1725	479	97
	16	2263	1725	479	97
	15	2263	1725	479	97
	14	2263	1725	479	97
	13	2263	1725	479	97
	12	2263	1725	479	97
	11	2263	1725	479	97
	10	2263	1725	479	97
	9	2263	1725	479	97
	8	2263	1725	479	97
	7	2263	1725	479	97
	6	2263	1725	479	97
	5	2263	1725	479	97
	4	2263	1725	479	97
	3	2263	1725	479	97
	2	2263	1725	479	97
	1	2263	1725	479	97
	0	2263	1725	479	97
