# Supplementary material for: Rapid, accurate, computational discovery of Rho-independent transcription terminators illuminates their relationship to DNA uptake
Source: Genome Biol. 2007 Feb 21;8(2):R22. doi: 10.1186/gb-2007-8-2-r22 (PMC1852404; doi:10.1186/gb-2007-8-2-r22)
Supplement: Additional data file 2 — As described in the text, the entire robust tail-to-tail region is searched; if the region is less than 500 nt, then the 500 nt downstream of the stop codon is searched (stopping if a gene start is encountered). In the case of ties, all terminators with the high score are output. [file gb-2007-8-2-r22-S2.zip › Nocardia_farcinica_IFM10152.ttperf]

     nfa90   3 100  44   13902 ..   13933 - -21.7  -3.46602   GGCTCCACACCAGAA      CGCTCCCCACCTG CACATT CAGGTGGGGAGCG       TTTCTCATTCAAGGC
    nfa640   2 100  19   50552 ..   50580 - -21.8  -3.71873   CCAGGCACACGCAAA        CGGCCCCACCTC TCGCC GAGGTGGGGCCG        ATTTCGTCGTATCCG
    nfa750   3  57  75   57744 ..   57761 -  -9.8  -2.92613   CTTCACGTGAAACCA             CGCGGG AAGTGA CCCGCG              AACGGTGGACAACCT
    nfa790   3  59 210   60347 ..   60368 - -10.9  -2.65264   CGACCATCTACAGCA           CGCTG-GAGC CGT GCTCACAGCG           GGCAACGGCCGGACG
    nfa990   4  52 117   91746 ..   91767 -  -5.1  -3.51032   ATCGGCGAACCAGAA           GCGCGCCAAG GAT CTCGA-GCGC           TTCTACCGCTCGCAG
   nfa1170   0 NONE
   nfa1270   3  53 -47  117094 ..  117136 -  -8.3  -2.90075   GCGGCCGGAATTACA CCGAGCCACCGGCGACCGACG GGG CGTAGGACG-CGTCGGC-CGG ACCGCTCATCTCCCT
   nfa1350   1  49 208  123320 ..  123371 -    -8  -2.70932   GCTGCTGGTGAACCA CGGCGCGGCCATGCGCCTGGTC-GCG CGCA CGCTGACCGGG-GT-CGGCC-CGCCG TTCACCACGAACAAC
   nfa1450   3  51 373  133453 ..  133467 -  -8.5  -2.62616   CGACCGTGGAGACGA               GCCCG GTGCG CGGGC               TCCCGGACGAGGGGT
      poxB   4  55 151  139570 ..  139626 -  -8.6  -3.03124   GCCCACCCTGGAACA GGCC-GCCGACCTCGAGCGCGCCGAACT CGA AGCCCGCCGGGC-CAAGGCCCGCTGACC AGCAATTTTGGTCAG
   nfa1550   5  55 333  144759 ..  144785 -  -8.7  -3.06583   ACAAGATCGGCAACA        CGCTGCACGTCG CCCA CGACGGGCAG-G         AGGCGCTGGACTTCC
   nfa1550   5  55 201  144904 ..  144917 -  -5.9  -3.41745   GCTGGAGAAGATCAA               GGCCG ACCC CGACC                TGTCGCACATTCCCG
   nfa1600   6 100  16  148245 ..  148301 - -28.8  -3.14931   CTGACCGTGCACGAA CGGGCCGGACGACCCGCGGGGGCCGAC GGGC ACCGGCCCC-GCTGATCGTCCGACCCG TTCGCCGACCGGACC
   nfa1910   4 100 181  193250 ..  193288 - -24.7  -2.87211   ACGCTCGCGGACAGA  CG-TCGGGCCGCCCACCC GTGC AGGTGGGCGGCCCGATCG   GTCTGACCCCGCTCA
   nfa2040   4  47 314  213580 ..  213618 -  -3.7  -3.28712   GGCGGTGCTGCACAA  GCGGATCGGT-GGCCGCG CGGT CGCGGCCGAGCAACTGGC   GCACCTGCGGCGCAT
   nfa2150   4  66 151  226080 ..  226095 - -11.8  -3.28712   CCGGCGGCGCGACAA              GGCGCG CGCC CGCGCC               CTGCTGCTGCGCACC
   nfa2270   3  64 378  238105 ..  238116 -  -7.2  -3.79071   GCGAGAACAGCGAAA                CCGC CCGG GCGG                 GTATTGGATCGCCGA
   nfa2390   8  56 234  248125 ..  248145 - -10.3  -2.70932   CCGCCGCCTCAACCA            CCGCCCCGA AGT CCGCGGCGG            CGTGCTCGAGACCGA
   nfa2530   5  63  12  255937 ..  255964 -    -4  -4.14392   CCTGAACTGCGAAAA        CGGGGGGGTACA CCCT CGTACCCCCGTA         CCCCCCTAGCGCTAC
   nfa2560   7  85 179  258679 ..  258701 - -16.4  -3.61398   GTCTCCGGTGAAGAA           CTCAGGTCCT TCA AGGACCTGAG           AGTTCCTTCGGGGAA
   nfa2660   5  77 420  273767 ..  273810 - -11.9  -3.89695   GCTGGAGAAACACAA CCTCG-GCACGATCGTCGGCTG GTG CAGC-GACGAGC-TGCCCGAGG AGAAGCCGCGGCACA
   nfa2750   7  56   9  283728 ..  283739 -  -2.2  -3.91897   GCCGCCACCGAGAAA                CTCC TGGA GAAG                 TAGGCCGACTACTCG
   nfa2820   2  52 349  289621 ..  289646 -  -6.7  -3.28924   CATCCCGGCCCACAA         CGGCACCGGCG GTTC CACCATCGCCG          ACCTGCACCGTGCCG
   nfa2880   4  66 463  302367 ..  302416 - -12.8  -3.01924   CATCGCCCGCGAATA CGAGCTGC-CCCGCCTCGGCGCGC ACGT GCGCGCCGAA-CGGCTGCGCCTCG GACTTCCGGTGGAGC
      recQ   4  46 276  308996 ..  309047 -  -5.7  -2.72344   GCGCATCGGCAATCA GGACGACGGGGTCGACGTCGCCGA GGTCA TCATCGCCACCGACCCCAACA-CC GAGGGCGAGGCCACG
   nfa3130   7  74 -18  330213 ..  330262 - -14.3  -3.31792   CTACCACCTCGACAA GCGCGCGA-CGGCGCCGGAC CAGCCGTGAGC GTCAGGCGCCGTTCGCGTGC CGGATCTGGTCGCGC
   nfa3230   4  58  39  337893 ..  337917 -  -7.7  -3.53224   CAGGCGCTGCGCAAA          CGGCACGCGGC CGC GCTACGCACCG          ACGAGGTGCACGGCT
   nfa3340   4  62  96  345544 ..  345566 - -12.7  -2.63596   TCGCATGCCATATGA           GGAGCGCCA GATGG CGGCGCTCC           AAGCGCAACAATCAC
   nfa3460   4  48 122  356484 ..  356495 -  -7.2  -2.58544   GCCGATGTGGACAAG                CGGC TGTG GCCG                 GCGGCGCGCAGTTCG
   nfa3520   2  46 391  360954 ..  360972 -  -5.9  -2.71364   CGATCCGTCCAAGGA             CATCGCG GTCCT CGCGGTG             CCCGGCCTCACCGCA
   nfa3650   1  56 100  376316 ..  376332 -  -2.3  -3.93782   GTAGTTAACATGAAA              CGAAT CCTCTTT ATTCG              GACACGCACGAGCGT
   nfa3690   0 NONE
   nfa3750   3  47 337  388188 ..  388204 -  -4.3   -3.3785   CGAATTCACCGACAA              CCGGCTG GTC CAACTGG              GGACCTTCCTGGCGG
   nfa3780   2  41 304  390314 ..  390324 -  -2.4  -3.01712   CGGTGCTGCGCAACA                 CCCC GTG GGGC                 ACCTGGTTGACGCCG
   nfa3850   2 100  23  400519 ..  400546 - -20.6  -3.96624   CACCGCGACGAGAAA        GGGACGCCCGGC ATCG GCCGGACGTCCC         TTTCGCCGTGTGCGG
   nfa3900   2  47 314  405111 ..  405133 -  -4.1  -3.32268   GAAGGACCTGGACAA           GGACATCGC CGGGC GCAATGTGC           TGATCGTCGAGGACA
   nfa4160   5 100  12  436016 ..  436074 - -25.3  -3.14132   GCCGCCGGCGAGTAA TCGCCCCGAAC-CCCGAGGCCCGCTCCC CCCT GGGAGCGGGCCTCGGCCGTTCGTGGCCG TTCGCGGAGGGTCAG
   nfa4220   1  49 299  440321 ..  440341 -  -4.5  -3.28712   GCTGGTGGTGGAGAA            CCTGCTGCG CGG CACCGCGGG            CATTCTCGGTCCGCT
   nfa4250   2 100  18  443274 ..  443303 - -25.1  -3.96148   GGTGCCGACGAGAAA       GGGCGGTGCGGTC CGGG GACCGCACCGCCC        TTTCCCGTGTCGTGC
       sms   4  60 470  447579 ..  447599 -  -4.5  -3.82218   ACCGAGACCACCAAA            CCGTCCGGC AGC GCCGATCCG            AGCGCGCCCAAGTCC
     echA2   5  69 364  454787 ..  454806 - -11.4  -3.53012   CGGCCGTGCGCGAAA            CGC-CCGGG TGA CCCGGTGCG            GCGGTAAAAGACGCG
   nfa4550   1  47 104  471201 ..  471235 -  -3.4  -3.31144   TCGGGAGCCGGACAA    GTGCTACGAGCTGCG CTGGTT CGC-GCTCGACGCGC     TGCCCGCGGACGTGA
   nfa4620   0 NONE
   nfa4690   2  41  53  485682 ..  485700 -  -3.1  -3.05463   ACTCGCTGTACGGAA             CAGCATG ACCCG CATTCTG             GATGACGTGATGATT
   nfa4770   6  52 355  491988 ..  492005 -  -8.4  -2.80113   GAGGACGGCATGACA             CCCCTG CACTGC CAGGGG              TGTCACAGCCGTGTG
   nfa4900   5  50 366  505732 ..  505776 -  -2.8   -3.6692   GGGCATTGGAAAAGA CCGGGCTGACCATCGACGACA TCGA CGTCGTGGA-GATCAACGAGG CGTTCGCGCCGGTGG
   nfa4970   4  65 373  510887 ..  510925 - -10.2  -3.49653   ACGACTCGCACACAA  CCCCCGCACCTGGTCGG CCCGAC CCGACCCGGCG-GGGCG   CGCCTACGTCCGCCG
   nfa5020   7  77  22  516110 ..  516140 - -14.6  -3.14132   TCGGCGCGCCACGAA       CCCCGCCGGGTGAG GAC CCCACCCGGCGTGT       GCTTGCGATTGATCG
   nfa5160  13 100  15  531165 ..  531202 - -25.7  -3.29144   TGAGCTCGTGCACAA   CGCAGCGCAGTGCGACC CGAA AGCCGCACTGCGCTGCG    CTGTGGGAGAACCCC
   nfa5260   6  79 -22  542025 ..  542082 - -18.3  -2.67803   TCCTGACGAAAGGCA GTCCCCGCCGAGCCGGTCTCCGGAGCGC CCC GCGCTCAGGAGGCCGGCTCG-CGCAGTT CCATGGGTAGGCCGA
     fadE9   1  87  49  547143 ..  547173 - -21.1  -2.85351   CCGGCCCACACGAGA       CGGCCCCCGCCGG TTGTT CCGGTGGGGGCCG       AGCCGTGTGTGTGGG
   nfa5450   6  67 335  561137 ..  561161 -  -4.2  -4.35461   CGAACAGGACGAAAA         GGCCAGGGAGC AGGC GCTCACC-GCC          GCCGACCGCGCCGTC
   nfa5530   0 NONE
   nfa5620   3  58 173  577011 ..  577049 -  -5.1  -3.76839   GAAGCCGAACTCAAA   CCCCAGCTGGCCGAGAA CATCT TCCTCGGCGGACCGGTG   GAAGTCGGGGTCAAC
   nfa5660   8  60 298  582962 ..  582974 -  -3.3  -4.07568   CCGGTGCCGTGAAAA                TCCTG GCG CCGGA                AAGAAATTCGAGAAA
   nfa5690   5  62 309  584908 ..  584939 - -11.5  -3.04144   GCCGCACCCCGAACA      CGCCACCGAGGCC CTCACC GGCCCCAGCGACG       ACGGGCTCGGGCTGT
   nfa5720   2  48 325  587974 ..  588009 -  -6.6  -3.01712   TGGCCGCGCCGAATA    CCTGGCGGCGCTGGCCG GTT CGGTGTGCGCCTCC-GG    CGACATGGCGCACGC
   nfa5780   2  59 112  595822 ..  595851 - -11.3  -2.66435   ATCCGGAGGACACCA       CCG-CGCCCGCGGC GGT GCCGCCCGCGGCGG       TGCTGTTGACCGCGC
   nfa5810   3  85 405  600880 ..  600902 - -16.3  -3.60792   CCGGCAACGTGGAAA           GGGGAGGCC CGGTC GGCCTCCCC           CTTCTTGACGTTGTA
   nfa5910   4  45 299  611820 ..  611836 -  -2.2  -3.34398   TGGTCTTCCGAAACA              CACCGA ACTGA TCGACG              GGGGTCTGGTCTTCG
   nfa5910   4  45 198  611927 ..  611937 -  -2.4  -3.35522   CAAGCCGCTGAAATA                 CGCC AAC GCCG                 GGATCCCGCATTTCT
      phoU   5 100  54  622224 ..  622246 -   -22  -3.63627   CCCGGATACCGGAAA           GGCCCGCGCG AAT CGCGCGGGCC           TTTCCGGTCTTTCGG
   nfa6170   4  56 440  635783 ..  635812 -  -8.5  -3.14132   CGCGCGCTCGACGAA       GGCGCCGATGTGG TGAT CCAGATGGACGCC        GACCTCTCCCATCCC
   nfa6250   1 100  17  646791 ..  646835 - -28.8  -4.13767   GTCCTGACCGGAAAA CGG-CGACGGTGCCGCACGAA GAAC TCCGTGCGGCACCGTCGTCCG GCTCGTTCGGGAAGG
   nfa6280   1  46  52  649178 ..  649212 -  -6.3  -2.71144   CAGTCGCGGGAAGTA    GGTCCGGTAACGCGCG ACGT CGCGCGTCGACAG-CC     GCGGTCCGGGCACCG
   nfa6330   5  57 213  654492 ..  654520 - -10.2  -2.87132   CGCGCTGCGCAGACA        GCTCGGGGACGA GGTGT TCTTCCCCGCGC        TGCGCGAATTCCTCG
   nfa6450   1  61 168  668112 ..  668135 -  -9.4  -3.53012   TGGTGCTGCGCGAAA          CGCTGACCGC CCCC GCGGACGGCG           ATCTCGTCCTGCACG
   nfa6530   3  53 114  674366 ..  674402 -  -7.4  -3.14132   GGCGGTGCTGATCAA  CCTGATCGCCGTCGGCG GCGCGG CGCCGACGGCG-T--GG   CGCTGGCGGCACACC
   nfa6730   2  44  51  696800 ..  696818 -  -5.9  -2.52464   TCGGCTTCGAACTCA             GCCGCGA GCAGA TGGCGGC             GATCGACGGTCTGGA
   nfa6790  10  95  17  703032 ..  703078 - -27.4  -2.62983   CTCACGCCCAGACGA CG-ACGCGGCGCGCGCCGACC GAAAGG GGTTGGCGCGCGCCGCGTTCG GTTTCCTTGCTCTCG
   nfa6970   8  59 186  724337 ..  724347 -  -8.2  -3.32769   CGCCGAAACCACCAA                 GCGC CGC GCGC                 GGGGCCTGGCACATG
   nfa7000   8  72  59  726738 ..  726779 - -14.3  -3.22298   GTGAGGTACGAGCAA GACCCGCTGCGCGTCGTCGC GCG GCGGCGGCGCGCA-CGCGCC GCCGCAGGCGCCTTG
   nfa7120   3  49 330  735054 ..  735072 -  -3.8  -3.40403   GCTCGGGCATGACAA             GCCGAG TACGACG CTCGAC             TTCTACGCTGACCTC
   nfa7220   3  47 112  782997 ..  783042 -    -4  -3.35679   CCCGGCCACCTACAA CTTC-CGTCCCAACGGCACCCA CTCG TGGG-GCTACTGGAACGAGGAG TTCCCGAAGTCCTGG
   nfa7290   5  55 222  790910 ..  790924 -  -8.5  -3.02144   TGATGTTCTTCAACA               CCGGC TTCGT GCCGG               TCTTCGCCTACCCCA
   nfa7440   3  42  27  800300 ..  800311 -  -3.6   -2.8805   AGCATTGTCCACACA                GCGA TCTG CCGC                 GCGGAGGGCCGGTTG
   nfa7530   7  54 443  812360 ..  812377 -  -4.7  -3.57263   ATCCGCATCGGCAAA             CCCGACG CCAC CGACGAG              GAGGTGCGCCGCGCG
   nfa7690   3  56 423  840286 ..  840306 -  -9.7  -2.79302   AGTACCTCGACCAGA            TGCCGCTGA CCG CCAACGGCA            AGCTGGACCGCCGCG
   nfa7790   3  51 397  847846 ..  847856 -  -3.2  -3.63515   CCCGACCGGCAAGAA                 CGAC TTC GTCA                 CGCCGGACTTCCTGG
   nfa7850   5  63  23  853644 ..  853678 - -12.2  -2.78547   GCAGTTCACCAAGTA    CG-GCGTGGTCGTCA CCGCGC TGTCGACCACGCTCG     CCTGGCTGTACGTGT
   nfa7970   5  80 -45  861142 ..  861180 - -17.5   -2.8805   AGTAGGTCTCAGATA  CCCCGTCGAG--CGCGGCG ACC CGCGGCGATCTCGACGGGG  TCGCCGTTCTCATCC
   nfa8010   3  66 357  869723 ..  869745 -   -12  -3.04263   AGCCGAGCGGGAATA           CCTGTTCCGG ATC CCCGAACAGG           TGCTCGTGCCGCCCG
   nfa8240   4  63 105  910097 ..  910110 -  -9.5  -3.28712   CGCGGCCGTCGAGAA               CGCGC TGCA GCGCG                CGCTCGGCACCGACC
   nfa8310   6  60 286  923167 ..  923189 -  -4.1  -4.09685   GGTCATCCTCGAAAA          CCAGCGCCGC CGTG GCGA-ACTGG           TGATGGCCATCGACG
   nfa8400   2  45  88  932729 ..  932782 -  -3.6  -3.21099   CCGGCCGATGACGAA CT-CGCCGCGCGCAACGTCCAGACC AGGGA GATGCGGTCGGCGCCCGCGGTGGAG GGGTGCTGCGGGGAG
   nfa8460   6  68 351  936804 ..  936846 - -12.5  -3.25102   ATCTGACCGAGAACA GCG-AGGTCGCCGCCTTCCG GGCG CGGCTGGCGGCGGCCGACGC CTTCGTGGCGGTGAC
   nfa8530   5 100  18  949927 ..  949959 - -29.3   -4.4261   TCGGTAATACCAAAA      TTCGAGCCCCGGGCG GTG CGCCCGGGGCTCGAA      TTCTGTGGGGTACAA
   nfa8700   1  48 188  970362 ..  970395 -    -6  -3.05384   CTGGCGGTGATCGAA     GCGGCCATGCGCG CGGGGGTTT CGCACACGGC-GC     TGGTCGTGGAGTGGG
   nfa8750   1  45 425  975476 ..  975488 -  -3.3  -3.14564   CGAGCCCTCGACGAA                CAGGC CGA GCGTG                AACAGGCTGAACGTG
   nfa8850   4  64 175  985982 ..  985996 - -11.4  -3.14132   TCGCTGGCCGAGGAA               CGCTGC GCG GCAGCG               GGTTTGACGCTGCGG
   nfa8880   4  52 207  990353 ..  990394 -  -6.3  -3.28712   CGCCGTGGTCGACAA GCCCG-CCGAGGAGGCCGAG GAC CACAGCCACCACGGTCACGC GCACTGACCGTACGG
   nfa8940   4  78  69  995402 ..  995423 - -15.9  -2.99471   CGAGTTGCACAGAGA           CCGATCGCC CGAC GGCGATCGG            CTTTCGTGTTTTCGC
   nfa8980   3 100  17 1000816 .. 1000842 - -25.2  -3.07816   TCCCGAGGCAGTGAA         CGGCCCGCACCG CTC CGGTGCGGGCCG         TTCGTCGTTCGCGGG
   nfa9040   3  59  34 1005991 .. 1006026 - -10.4  -3.01791   ACGTGCTGCGCAAGA    CCCAGCAGTCCAATCGC AAC GCG-CTGACCCGCTGGG    CACACCGCCGCCGCA
   nfa9090   3  52 406 1010945 .. 1010969 -  -2.8  -3.59979   TGCGCGCACGGCAAA         CGAGACCGGTGC TGC GC-CCTG-CTCG         GGCGCCCGATCGCCG
   nfa9120   0 NONE
   nfa9190   5  64 112 1022062 .. 1022086 -    -7  -3.68222   GGGCAAGGCCAACAA          GGCCGCCATC GACCT GCTGGCCGCC          CACTACGGCGTCCCC
   nfa9300   5  53 232 1032393 .. 1032414 -  -7.9  -3.14132   CGCGCCGCCTACGAA           CG-CCGCGCC CGG GGCGAGGACG           ACGAATCCTGAAGTC
   nfa9340   3  44 337 1035975 .. 1036002 -  -6.1  -2.52464   GCGCGCCGGAACTGA        CCGAGGTGCGC TATCGC GCGCCCGCCGG         TTTCGCGGTGCGCGA
   nfa9380   0 NONE
   nfa9410   2  50 285 1043610 .. 1043621 -  -5.8  -3.14931   CTCACGCCCGAGGAA                CTCG CGTT CGAG                 CAGGAGCGCCAGGCG
   nfa9540   7  59 304 1054978 .. 1054988 -  -8.2  -3.29144   GTACGTGCGCGACAA                 GCGG ATC CCGC                 TCGAGCTGTGCCCGT
   nfa9540   7  59  16 1055260 .. 1055276 -  -9.3  -3.25719   CGACGACATCATCAA              GCCCGGC TAC GCCGTGC              TGATCGGCTGACGTC
   nfa9640   1  39 333 1063757 .. 1063790 -    -3  -2.79183   TGTACCGGGAGCAGA     TCG-CCGATCTCGGC CGGGT GCCGATCGCGGCCGA     CCTCGAGGCGGCGCG
      glpK   1  61 405 1071334 .. 1071348 -  -9.2  -3.53224   CAGCGCCTGGCGAAA               GCCCAC GCG GCGGGC               TGACCCGGCTCAGGC
   nfa9790   2  72  51 1084489 .. 1084524 - -15.4  -2.90075   TTGTCCTGAACGACA    GGCGGTGGCCGGTTCCC GGA GGGATC-GGCCACCGTC    GTGCCGAGGTCGACC
   nfa9850   3  50 433 1091231 .. 1091249 -  -2.3  -3.61398   CGCCTTCGGCAAGAA             GACCCAG GTGTG CGGGATC             ATGGCGGGCGGGCGG
   nfa9880   5  76  16 1094425 .. 1094465 - -13.9  -3.46602   GCGCGGACATGACAA CCGGCGC-GGCCGAGCCC CGGGGC AGGCACGGGCGGCGCCGG  GCAGACGAACGGAAC
   nfa9990   4  56 337 1105196 .. 1105236 -  -9.6  -2.78384   TGGCCGGGGACGAGA CGCTGCGTGC-GCCGGTGAC CGC GTC-CCGGCTGCGCGAGGCG GTGACCGTGCTGGTC
  nfa10020   6  83  38 1107836 .. 1107856 -  -8.3  -4.59773   GCCGACCTGGAAAAA            CTCGTCCTC GAC AAGGACGAA            GCCCTCCGCACCAAA
  nfa10060   5  46 459 1110604 .. 1110627 -  -6.6  -2.78935   AGACCCTCGACCACA          CCCGCCCGACC ATC GG-CGCGCAGG          CCGTCGGCCTGGCCC
  nfa10100   0 NONE
  nfa10160   9  67 105 1118868 .. 1118893 -  -9.7  -3.65046   CGGCGACGCCAAGAA         GTCCGTCGGTG AGGT CACCGAGGAAC          TGAAGGCGCTGTAGC
  nfa10250   2  40 162 1126972 .. 1127029 -  -4.1   -2.8001   AGAACCTGGACGAGA CCGG-G-CGTTTC-CACGATCCGGAC-CG GTTG CGCGCCCGGTTCGCGCGGTACGGCGCCGG TCCGTTCGCGGTCTA
  nfa10340   4  55 444 1137365 .. 1137377 -  -3.3  -3.69323   TGACCAGGATCGAAA                CCCTC GCC GAGGC                CGTCGCCTCGCTGGC
  nfa10420   5  61  69 1149346 .. 1149380 - -10.8  -2.87243   CGAGGACCAGAAGGA    GGGCATGGCCGCGTTC GTGGA GAA-GCGGCC-CGCCC    AGTTCGGCAACCGCT
  nfa10700   1  47 -34 1185411 .. 1185448 -  -5.4  -3.14132   GCCGTTTCCGAGCAA   CCGTCAGCACCGGCGC GCCTCG GTGCCGGTGACGACCA    CGTGCGTGAGGTGTA
  nfa10730   5  93  52 1187047 .. 1187075 - -21.7   -3.1634   CCGGAAATTAGGGAA        GGCCGCCCCCGGC GAA ACCGGGGACGGCC        TTCGGGCTGAACCGT
      glgB   3  54 286 1191065 .. 1191113 -    -5  -3.65046   CGCCGAGCCGAACAA CACCGAGGCCAAGGGCGCGCTGC GGCA GCTGCG-GTTCCTGGCCAGGGCG CAGCAGGTGCCCGCC
  nfa10830   4  69 138 1200625 .. 1200648 -  -7.4  -4.07568   GCGCTCGCGTGAAAA          CCCTATCCGCC GTG GGC-GATCGGG          GAAGGCGGTGGCCCC
  nfa10920   1  42  33 1208771 .. 1208810 -  -4.8  -2.63102   AGGACGCCGAGAGCA  GGCTGGAAGGCCAGCTCTG GGC CTGAGCCG-CCGGCGAGCC  GGCGACGCCGTGGGC
  nfa10970   4  74  75 1212299 .. 1212321 - -16.2  -2.71011   ACCCGCGGCCAAGGA           CGCGGCCTCG CAC CGCGGCCGCG           CCCTGCGCCACCTGC
  nfa11090   0 NONE
  nfa11240   4  51  34 1249818 .. 1249834 -  -4.4  -3.59979   TCGGCTCACTCGAAA             TCGGCGG TGAC CCGC-GA              TCGGCCAGGTGGCGA
  nfa11360   6  82   7 1263032 .. 1263062 - -16.1  -3.31461   CATGTACCGGGACAA      GCACGCGGCGCCCC GGCC GGGCCGCCGCG-GC       TGAGTGTCAGTTCCA
  nfa11440   6  71 334 1270174 .. 1270200 - -11.6  -3.61398   GGCGTGGGCGAAGAA        GCCGCGGGTGC CCCGGC GCACCCG-GGC         ACTGACCGCGCACCC
  nfa11480  12  58 401 1274306 .. 1274357 -  -4.5  -3.71848   GCGGGGCATGAACAA GATCG-CCCGGGGTCCGCAGCTCGAC CTC GCCGAACT-CGAACGCCAGATCG-TC GCGCGCGACCGGGAG
  nfa11570   4 100 158 1283359 .. 1283392 - -21.1  -3.44622   GAGCCGGACAACGAA     CGATGCCGCCGGG AAGGGGAG CCCGGCGGCATCG      ACTCGACTGTGCGCG
  nfa11700   2  55 280 1296492 .. 1296513 -    -8  -3.35798   ATGGCTGATGGACAA           CGGCCGCGT CACGT ACG-GGCCG           ACCCCGGTCTCACAC
  nfa11730   0 NONE
  nfa11760   7  85  15 1304086 .. 1304133 - -17.9  -3.21416   CAGCGTGACCACGAA GGCCGC--ACCGCTCAGGCGA ATTGAGCA CCGCCTGAGCGGTCAGCGGCC AGTCCTTTCGCCGGT
  nfa11830   4  52 199 1311572 .. 1311585 -  -5.2  -3.40403   CGGGGTGCACCAGAA               CGGC TTCCTC GCCG                ATCCGCAGCCGCTGG
  nfa11920   0 NONE
    fadE14   0 NONE
  nfa12090   2  47 437 1339261 .. 1339306 -  -4.5  -3.23216   GGCGATCACCATCAA GGCGCTCGGCGATTTCACCGCC ACC GTCGGCGACATCGCCCC-CGGC ACCCGCGCCTACCTC
  nfa12220   5  43 302 1354215 .. 1354233 -  -4.5  -2.79302   ACGATCCCGAGGAGA             TCGCCGG GCAGG CCAACGA             CTCCGACTTCGGGCT
  nfa12220   5  43 150 1354375 .. 1354385 -  -2.4  -3.14132   CTGGGGCGGCATGAA                 GGCC TCC GGCA                 TCGGGCGCGAGATGG
  nfa12360   5  77   2 1374093 .. 1374128 - -14.7  -3.16881   GACCGACGTCACGAA    TTCGGCTGCGCCGGA ACGGAA TCCGGCGCACCCGAG     CTCACTTCGCGCTCG
  nfa12460   6  59 235 1386624 .. 1386654 -  -9.7  -3.01712   CGCGGCGGTGGAACA      GGGCTATCGCGGCG AGGC CGCCG-AATGGCCC       GCGCCCTTCCGCGCG
  nfa12510   6  45 241 1392136 .. 1392152 -  -2.1  -3.35679   GCGCGCCAGGGACAA              CCAGGCC GGC GGCGTGC              CCTGTCCCGCTTCTA
  nfa12590   5  55 158 1411237 .. 1411257 -  -3.2  -3.78775   CGCCCCAGCATCAAA            TTGCACGG TCTGG CCGCGGAA            TTCCTGCCGCGGGTG
  nfa12840   5  77 350 1437577 .. 1437617 - -14.8  -3.21099   TCGGCTGAGCACGAA CGACGACAGGCCCCCGG CACCGCCT CCGGGGGCCTTTC-TCG  TCACCGGGACGCGAA
  nfa12970   3  87 187 1450731 .. 1450770 -   -17   -3.2794   CGCCATCGAGATGAA  CGAGGCGGCGGCGGCCGCG CGC CG-GGACGCCGCCGCGGCG  GGGGACGCCGATCCG
  nfa13090   2  46 305 1466503 .. 1466514 -  -5.8  -2.78384   GGCTGCTGGACCAGA                CGGT GCTG ACCG                 TCTCGGGCGCCGGTC
  nfa13180   4  63 157 1473349 .. 1473394 - -12.6  -2.71364   CGACCGCGCCAACGA CCGGATC-TGCC-AGCTCGGCG TCAC CGCCGCGCTCAGCTCGATCCGG CAGGGCAAGCTCGTC
  nfa13290   0 NONE
  nfa13370   1 100   6 1496025 .. 1496062 - -30.7  -2.87211   ACCGGCTCCGAGACA   CGCGACGCCGCGCGACCC GAG GGG-CGCGCGGCGTCGCG   GGATGTCAGGCGGGC
  nfa13470   2  52 331 1508757 .. 1508797 -    -6  -3.28712   CGGCGCGCTGGACAA CCCCG-CCGCCGACGGCGCC TTC GACACCGAC-GCGGTCATGG TCGCCGTCGGCAACA
  nfa13570   2  52 342 1522608 .. 1522656 -  -7.2  -3.01712   GGCCGCCGCCGAACA GGCCGCGACCGCGCTGGGCAGCG GCAC CGTCGG-CACCGCGTTCGCCGCC CGCCCGGTGCGGTTG
  nfa13680   3  50 270 1531891 .. 1531907 -  -7.9  -2.91383   ATCTGGAGCTACACA              CCGACAC TGC GTGACGG              CACGCCCTTCCCGAG
     thrS2   5  71  99 1545533 .. 1545553 -  -9.7  -3.75153   CTGCCGGAATTGAAA            GAACTCGTC GTC GCCGAGTTC            GGCCCCGTTCTCGCT
  nfa13840   0 NONE
  nfa13900  11  59 257 1562149 .. 1562169 -  -8.9  -3.38339   ATCAGGGAAGACCAA            CCCCCCTCC AAG GAAGCGGGG            GAACCTCAAGCACAT
  nfa14020   4  59 195 1576571 .. 1576587 - -10.1  -3.05384   TTGCGGGCCATGCAA              CGGTCGC TGC GCGACCA              CTTCACCGACATCGC
  nfa14110   0 NONE
  nfa14150   2  47 183 1593148 .. 1593159 -  -3.6  -3.33696   GCCTCGCCGAAGCAA                CACC GGCT GGCG                 GTCCTGTCGGCCCAG
  nfa14150   2  47 173 1593150 .. 1593169 -  -4.8  -3.23853   CTCGCCGAAGCAACA            CCGGCTGG CGGT CCTGTCGG             CCCAGCGTGCGGCCA
  nfa14280   1  40   7 1605534 .. 1605544 -  -2.4  -2.90075   TGCGGCGCAACGACA                 CTGG TGT CCGG                 TCGATGTCATTGCCG
  nfa14550   6  67 343 1636545 .. 1636568 - -13.8  -2.80016   CCCGATCAGGAACTA          CAGGCCCGCG CGGG CGCGTGCCTG           ACCCGCTACGACGTC
  nfa14710   2  59  49 1653057 .. 1653072 - -10.4  -3.07222   AGCAGTACCGCAAGA              GCCTGG AAGC CCAGGC               GATGGGCAACTCCGA
  nfa15090   7  87 351 1670276 .. 1670326 - -19.6  -3.05596   GAGTGGCTGACCGAA GCCGACGTCGAGCGCGGCAACGAC GAC GCCGTCGCCGCGGTCGTGGTCGCC AAGCGGCGCGGTGTC
  nfa15550   2  51 102 1704034 .. 1704044 -  -8.2  -2.63102   ATTACCCCGACACCA                 CCGC GCT GCGG                 GCTCGGATCATCGCG
  nfa15730   3  45 395 1724128 .. 1724165 -  -2.7  -3.28712   CCGGTTCCGGGAGAA  GTGGCGCGAGAAGGCCT TTCATC AGGCGTTCG-GCGCC-C   TCGCCGACGTGATCG
  nfa15800   4  70 439 1731019 .. 1731043 - -12.9  -3.26649   AGAGGCCGAGACCAA          TCAGACCCGCT GAA ACCGGGTCTGA          CCACGTAAGCGGGTG
  nfa15910   5  87   6 1742889 .. 1742943 - -17.9  -3.28712   TCCGGCGCCGCACAA CG-C-TCGCG-GACGGCGGGTCCGGC CATCGT GCCGGGCCCGCCGTCGCGCGTTGTCG TGCTCTCACCGCACG
  nfa15950   7  63 437 1746177 .. 1746209 -  -8.4  -3.59979   GTGTCCTACGCCAAA     CTGCCCGACATCACG GTCG CG-GAGGCCGAGCAG      TGGGCGCAGACCTAT
  nfa15980   3  51 257 1747983 .. 1748004 -  -8.7  -2.54896   CCGCCACCGAAGTGA           TCCCACCCGC GCT GCGGG-AGGA           CCTGGCGCATTTCCG
  nfa16070  10  67 -46 1759028 .. 1759067 -  -7.1  -3.85698   GCCTCCTTCTACAAA  TTGT-GGCGCCGGCGAAG GACGT CTTCCCCGGCGTCGACAT  AGGCGGCGAACAGGT
  nfa16200   1  40 349 1771819 .. 1771861 -  -3.3  -2.72344   GGTGATCCTGAAGTA CGCGTTCTCGGGGGTGCGCCG GTT CAACGC-CTTCC-AGAGCGCG ATGGGCATTTCCCGG
  nfa16300   0 NONE
  nfa16360   7  56 -11 1785848 .. 1785880 -  -8.4  -3.14602   GCGACGCCATCAAGA      CCCGGCCGGTGA ACACCTGAG TCACCAGGCGGG      CGCGCGCATCCGCTG
  nfa16430   0 NONE
  nfa16470   4  62 460 1796771 .. 1796795 - -12.1  -2.62184   GCGCCGCCTACACGA          TCCTCACCGGC GCC GACGGCGAGGA          GTCGTTGCACCACAG
  nfa16540   2  45  48 1802796 .. 1802847 -  -4.3  -3.22298   GGCACCTACTACGAA TCCGAGCCGCCGACG-CACCCCCGC ATCC ACGTCGACGACGCCG-CGACCCGGA CGATTCCGCTGCTCG
  nfa16620   9  93 330 1813625 .. 1813670 - -21.1  -3.14344   GATCCGCCGCATCAA GGCCAGGGTCGACTCCGAGCGG CTG CCGCGCGGCGCCGACCCCG-CC ACCCACACCAAACTC
  nfa16780   3  52 431 1831557 .. 1831573 -  -5.7  -3.30159   CGAACGCGGCCAGAA              CGGCCGC TCG GGGACCG              GACCCCGTGACGATG
  nfa16820   4  47 103 1834968 .. 1834978 -  -4.6  -3.23572   ATGCATGCGACAACA                 GCCG TCG CGAC                 GAGAGCGAGGACGAG
  nfa16980   3  62 190 1849909 .. 1849950 - -12.9  -2.62263   AGTCGGGCGAGATCA CCGAGGTCTTCGCCTGCGGC ACC GCCGC-GGTGATCACCCCGG TGGGCTGGGTGCGTT
      asnB   9  53 356 1856749 .. 1856767 -  -8.1  -3.21276   TGCTGCTGCAGAAGA             CCGGCCT GAGCG AGGCCGA             GGTCGCCGCCCGGGT
  nfa17100   4  82 258 1860985 .. 1861014 - -19.3  -2.89191   TCACACTCCGACATA       CAGCGCCCCATCG GAAA CGGTGGGGCGCTG        TGCGTTGTCGGGACG
      trpD   6  56 408 1874484 .. 1874494 -  -8.2  -3.21416   CACGGCTATCACGAA                 CCGC GCT GCGG                 GGCGGGCCGCTGGTC
  nfa17310   8  58  78 1881431 .. 1881450 -  -7.8  -3.41527   CAAGGGCCAGCAGAA            GGCCAAGG ACTA CCTCGACC             GGCCGAATCAGCAGC
  nfa17780   3  50 280 1935872 .. 1935885 -  -2.3  -3.54543   ACCCAGGTGGGCAAA               CCCTA CGAA TGGGG                CGGCGTCGGCCCGCA
  nfa17820   7  49 256 1942392 .. 1942403 -  -7.2  -2.82015   GGCAGAGCCACGACA                GCGG CGGC CCGC                 TGGGCTGGACCGGCA
  nfa17820   7  49 136 1942512 .. 1942523 -  -7.2  -2.80816   CCCGCATCGACGACA                CCGC CGTC GCGG                 CCAGGCCCGACATCA
  nfa17820   7  49  51 1942582 .. 1942608 -    -5  -3.25823   GCCCGGGCACATCAA         CACGGCGTACTG AGA CGGCACGGCGTA         CCGAGACCGACCGGT
  nfa17860   1  43 418 1947570 .. 1947613 -  -2.2  -3.18023   CGACGACGACGAATA CGTGCTCGACCT-GCCCGCGG TGA CCTCCGTCGAGATCGACCCCG ACCCCGCCCTCGTCG
  nfa17920   7  56 441 1952332 .. 1952358 -  -2.8  -3.87994   ATCGACTTCTACAAA         CAGGTGCTCGGC GCG ACGGAGCGCATG         CGCATGCCGCGCCCC
      ilvA   2  59 132 1971591 .. 1971605 -  -8.5  -3.28712   CGGCTTCGTGCACAA               CCGGC TGTCG GCCGG               CCAGCTCGGGCCCGA
  nfa18140   3  56 154 1978795 .. 1978815 -    -9  -3.14132   CGCTGGCTCGACGAA           CTCGGCGGC AGCT GCC-CCGAG            ACCTTGGTCGAACCC
  nfa18220   3  61  54 1994098 .. 1994119 -  -8.7  -3.41051   GGACCCGCACGACAA           CGAGATCGG ATGG CGGATCTCG            CTGGCGAAGCTCGCC
  nfa18310   1  39 165 2003666 .. 2003681 -  -2.4  -2.80816   GTCTCACCCACGACA              TCGGCA TGTT CGCCGG               ACCGGTCGCGGTGGG
  nfa18360   1  45  41 2006998 .. 2007009 -  -2.2  -3.25823   CCGCCCGGAGATGAA                GACC GCCT GATC                 GAGTAACCCTCAGCC
  nfa18400   8  56  -3 2011631 .. 2011654 - -10.2  -2.79183   GGCACCCCGAGGAGA          CCGACTGGCG ATCA CGCCGGTCAG           GTGGTGAGTTCGCGT
  nfa18550   2  52 290 2026216 .. 2026250 -    -7  -3.05384   CGCCGCCCGACTCAA     GCGCAACGAGGCCG GTCTGGT CGCCGCCGTCGCGC     AGGAACGCGCGACCG
  nfa18670   2  48 127 2038231 .. 2038246 -    -6  -3.06796   CTGTACGCCACCGAA              TCGCCG GTGG CGGCGG               GCTCGCGGGGCCTGG
  nfa18760   6  50 152 2049882 .. 2049893 -  -5.8  -3.22774   CAGATCCACGACGAA                CTCG TCTT CGAG                 GTGGCCGAGGGCGAG
  nfa18830   2  64 202 2057013 .. 2057058 - -11.1  -3.17392   GATCGTCGAACTCAA CCGCGCCGTCGCGGTGTC GATGGCCGCGG GAC-CCGCGGCGGCGCTG CGCATCGTGGACGGC
  nfa18920   2  38 391 2066107 .. 2066120 -  -2.3  -2.64045   GCAGGTGAAGAAGAT               CCCCA AGGC CGAGG                CGGTGGCCCGCGGCC
  nfa18920   2  38  26 2066475 .. 2066485 -  -2.4  -2.56343   AGCCGAAGCACGAAC                 GGAC CAA GGCC                 TTCCTGTCTCGGTTG
  nfa18960   8  64 288 2069681 .. 2069692 -  -7.2  -3.73534   GAACTCGACGAAGAA                CGCC GGGC GGCG                 ATGGTGTCGAACCTG
  nfa19010   3  56 206 2074865 .. 2074892 -    -9  -3.22223   CAAGGTGAGCATCAA        GTGGAAGCCCGC GACG GCGGGCACGCAC         CGCTTGGAAGCCCGG
  nfa19060   3  70 432 2080025 .. 2080043 - -13.1  -3.28712   CGTGGCCGTCGAGAA             GGCCGCC GCCCT GGCGGCC             GACGCGGACGCCACC
  nfa19100   2  59 158 2086300 .. 2086356 - -11.2  -2.64794   GGCAATGCGACACCA CCGTGCCCGCCCGCACCCCGCGGGTC GGCGA GGCCCTCGCGGTGCACGTGCGCCCGG AACCGGCCCCGGTGC
  nfa19200   1  83   2 2098220 .. 2098253 - -15.3  -3.60865   CATCCGAAAGCACAA     CGCCTGAAAGGCGGCA TCC TGCCGCCCCCC-GGCG     CTCAGGTCAGCGAGC
  nfa19300   2  42  88 2107840 .. 2107860 -  -4.5  -2.66316   TGCTCGACGACAGCA            CCGCGGCCA CAC CGGTCGTGG            TGGACCTGGTGCACA
  nfa19420  14  76 324 2119579 .. 2119606 - -13.4  -3.53012   CTCGGTGCCGTGAAA        CTGC-GCGCCGCC GAC GGCGGCGCGGGAG        TGTATGTGGTGCCCG
  nfa19580   4  55 394 2133079 .. 2133096 -  -8.4  -3.05384   CCGCTGGTCACCGAA             CACCCG GTGGTG CGGGTG              CATCCGGTGACCGGC
  nfa19610   3  47 394 2134202 .. 2134223 -  -4.3  -3.25823   TCTGCTCGACACGAA           CGTCCTCAG CGAG CTGCGGAAG            CCGGCGCGTGCGGCG
  nfa19640   9 100 244 2137782 .. 2137827 - -19.7  -4.00348   TGGGAATGAACGAAA CTCGCCCCCTACCGTGAGTGGC GAC GCCACGGCCGGTAGGGGGCG-G TTCGGATTCCGGTCG
  nfa19750   3  66 100 2145896 .. 2145946 - -13.8   -2.6518   TGGAAGATCGAGAAG GCGTGGGCGTGCACGGTGGTCGAG AAC CTCGGCCACCGTGTACGTGCCTGC TGACCGCCTCACATG
  nfa19820   2  46 342 2153142 .. 2153154 -  -4.8  -3.01712   GGCGGGTCTGGAACA                TGCG CTCGT CGCA                GCCGCTGCCGCCTGC
  nfa19870   3  49 147 2158746 .. 2158759 -  -4.5  -3.28712   GCTGGTCCGTGACAA               CG-CGG GCG CCGACG               TTCTCTACAACCCCC
  nfa19990   2  43 410 2175338 .. 2175361 -    -3  -3.14132   GTTGCCGTTGAGCAA          GAGCGC-CTCC GGT GGTGAGCTCTC          GCGGGTGATGCTGGC
  nfa20020   4  50  68 2177989 .. 2178001 -  -6.2  -3.14132   CCTGCCGCTGAGCAA                GGCC CCCGC GGCC                TACGAGATGTTCCAG
  nfa20160   1  40 242 2195190 .. 2195206 -  -4.3  -2.78816   GCATCCCCGAGCACA              GCGAGTG GGT CACCCGT              TTCGAGACGGCGTTG
  nfa20200   6  50 458 2200482 .. 2200500 -  -5.9  -3.14564   CTATCGGGCGACCAA             TGTCCGG GTGTT CCGGACG             GCACTACGGGTGCTG
  nfa20230   4  59 134 2204748 .. 2204774 -   -10  -3.03243   AGGCACTGCCGAAGA         TCCCGACCGCGA TCA CCACGGCCGGGG         AGACCGCGGAGTCGG
  nfa20340   3  50  48 2214804 .. 2214827 -  -6.6  -3.14931   GGCACCGGCGAGCAA          CGCCTCGCGGA ATT CCCGTG-GGCG          CAGGCATGGCAGGCC
  nfa20370   5  52  26 2217068 .. 2217088 -  -7.5  -3.02511   CGCACGCGGTGAACA            TCACCCACC CGC GGGAGGTGA            ACGCGCTGTTGCGGG
  nfa20400   5  45 388 2219999 .. 2220028 -  -3.3  -3.18849   GGTACACGATCAACA       TTCCGTTGCCGCC GGGC GGGGGCAGCGGCG        CCTACGACTACGCCT
  nfa20530   4  50 125 2231638 .. 2231648 -  -2.4  -3.56092   GCATCACGCTGGAAA                 CCCC CAA GCGG                 TTGGGTTCGCTGCTC
  nfa20700   1  50 361 2247092 .. 2247109 -  -7.7  -2.87931   CGGAGGCCGGACAGA             TCG-GGCG GTT CGCCGCGA             TCGACGTGCCGCTAT
  nfa20900   1  86  19 2261335 .. 2261369 - -21.4  -2.80816   GTTGTACTGACGAGA     TGCCGGTGGGCGGGCA CCG TGCCCGGCCACCGGCG     CCCGGTGTGGGCCGG
  nfa20980   2  50 100 2269479 .. 2269496 -  -6.9  -3.12351   CGCCTCTACATGGAA             GGCCAGC TCAA GCTGGAC              GAGATGATCACCCGC
  nfa21110   2  55   0 2283149 .. 2283196 -  -8.3  -3.05384   CGGGCGTCGACTGAA CCTCGTTGCCGCGCCGGGCCGGCG GGT CGCGGACCCGGC-CGGCC-CG-GT CAGGTCTCCTCGTGG
  nfa21290   3  48 316 2298106 .. 2298118 -  -6.9  -3.01712   CCGTGGCTGTCAATA                CGCCA ATG CGGCG                ACCGAGTTCCCCGAG
  nfa21420   2  95  26 2313749 .. 2313785 - -28.8  -2.63596   GCTGACTCGACATGA    CCGACGCCCCCGACGC CGCGC GCGCCGGGGGCGTCGG    TCGTTCGTGACCCGC
  nfa21460   7  56 259 2316663 .. 2316678 -  -2.5  -3.85698   GCCGCCTTCGACAAA              CGGCCC GGGGA GGGC-G              CCTACCTGCACTTCG
  nfa21490   2  70 231 2321604 .. 2321632 - -12.3  -3.28712   GCTGGTGCTGGAGAA        CGGCCGCGTCGTC GAG GACGGCACGCCCG        CCGAGCTGATCGCGG
  nfa21670   7  48 324 2337211 .. 2337250 -  -7.8  -2.66964   GCAGCGACGACATGA  TCATCCTGCGCGGGG-TCA ACC TGTTCCCCACGCAGATCGA  GGAACTCATCCTGAC
  nfa21820   2  39 298 2351967 .. 2351998 -  -2.9  -2.71712   CCGCCGCCGGGAAAT      CCTGGATGTCCTCC TCGAC GGCGAACGTCC-GG      TGAACGATCTGGTCC
  nfa21820   2  39 150 2352110 .. 2352146 -  -3.5  -2.52543   ACGGCCGGCAACGGA    TGTACCGGCTCAACCGC CGC GCGCTCGCGCCCATCCA    CGAATGGGTCCGGCG
  nfa21900   5  57 271 2360828 .. 2360883 -  -5.9  -3.65046   CGTCCACGGCAACAA CGACG-GGCCGGAGCTG-CGGGCTCGG CTGC CCGAGATCGCCCACGCCGACCTCGACG GCGTGCGGCTGGCCG
  nfa21990   7  52 138 2372627 .. 2372651 -  -5.5  -3.40403   TCCGGGTGACCAGAA          CGGGCGGGCGG CCG CCACCCAGCTG          GCCGAGATGGCGGTG
  nfa22130   4  57 426 2387430 .. 2387455 -  -6.1  -3.53811   GGCACCTGCTCGAAA         GCCAGGGT-CAC CGC GCGGACCCCGAC         GCGATCGAGTCCGCC
  nfa22280   3  42 -10 2405159 .. 2405187 -  -5.1  -2.57683   ACACCCGGTGAGAAT        CCACCGCCCACCC CGC GGCTACGCGCTGG        CGAGTTCCTGGCCGA
    fadE20   7  45 151 2416326 .. 2416368 -  -2.7  -3.26471   CGACCGCGAGACGAA GGTGCTCG-AGCTGCTCGCCC GCG GGATGAGCAACCGCGAG-ATC GGCGGGCGGCTCTAC
    fadE20   7  45 146 2416359 .. 2416373 -  -4.2  -3.21099   CCGCGGGATGAGCAA               CCGC GAGATCG GCGG               GCGGCTCTACATCTC
  nfa22420   4 100   2 2420782 .. 2420838 - -28.6  -2.87132   GGGCGGGTGGATATA CCCCGCCGACACACCGACGGCTCCGC GGAGT GCGGTGCCGCCGAGGCGACGGCGGGG TTCAGCCGAGGCGAC
  nfa22520   3  55 430 2428795 .. 2428819 -  -9.1  -3.05596   GAGGCCGCCACCGAA          CCGGCGCGCGC CGC GGGCACGCGGG          TCGTGCTGCTGCGCA
  nfa22610   4  83 305 2439770 .. 2439798 - -20.3  -2.77899   GCTGGGCATGAAGCA        CGCCGGTGCGCTC GTC GAGCGCAGCGGCG        GTGGTTCGATCGTGA
  nfa22770   3  48 130 2454041 .. 2454060 -    -7  -2.62396   CACGCTGGTACACCA            CCTCGACG CGGG CGCCGTGG             TGGACGGTCACGAGC
  nfa22850   2  45 386 2461148 .. 2461201 -  -5.8  -2.65264   CCACCACCGACACCA CCGACCGCGCCGCG--CTGCACGCAC TGCT GCGCGCCCAATCCGCGGCGTGGGCCG CGGGCGACGGCGCCG
  nfa22900   4  52 300 2466075 .. 2466111 -  -8.7  -2.71364   CTACCTGCTCAAGGA   CCGGGTCGCCGACG TCCGCGACTT CGTCGGCG-CCCTG    TACCGGGTCGCCACC
  nfa22970   1  40 291 2472621 .. 2472679 -  -3.6  -2.79183   TCCATGTCGACGAGA CGCCCCGC-GACCTCTGGATGATCGGCG GCCTG CACCCACCGCCC-GCGGGCAGCGCGGCG GAGAAGCAGTGGGTG
  nfa23060   2  63  83 2479137 .. 2479152 - -10.4  -3.28712   CCGGCTGGCCGAGAA              CGTCGC CGCC GCGACG               CTGCGCCTGACGCCG
  nfa23200   5  47 257 2492471 .. 2492512 -  -5.8   -2.8547   ACCCGCCACAGGACA CGGGGGC-GCCGGATTCGGT CGAG ACCGA-CCCGGCCGCTCTCA ACAGCGCCGAGGACC
  nfa23240   3  55 464 2494394 .. 2494409 -    -6  -3.40403   CGCCGCCGAGGACAA              GGCCGC GCAG GCGGGC               AGGCGCGCCAAGGAG
  nfa23300   7  50 410 2502039 .. 2502049 -  -2.4  -3.57263   ACCGCGACCGGGAAA                 GCCG TGG CCGC                 GTCACCGAATCCGGC
  nfa23300   7  50 163 2502278 .. 2502296 -    -8  -2.84723   GCGGAAGAGCAAGGA             GCGCAGCG TGC CGCCGCCC             GATCCGGACGGTGCC
  nfa23470   5  76 196 2513217 .. 2513250 - -13.8  -3.44186   AACGAGATGAAGGAA     CGGTCGGGACCGGCC GGTCT GCCCGGCCCCG-CCG     AGGCGGCCGAGGCCT
  nfa23550   1  38 307 2519492 .. 2519511 -  -2.8  -2.61264   CGCCGGATCGAGAAG            TCCGACGAG GTG CTC-TCGGT            GCTCGAGGAGCGCGG
  nfa23640   0 NONE
  nfa23710   2  52 444 2533736 .. 2533748 -  -9.1  -2.78384   GCGCCCTGCACGACA                TCGGC CTG GCCGA                GATCGCCAACGGCAG
  nfa23860   8  48  25 2549362 .. 2549376 -  -7.1  -2.57211   ACCGCCCTGCACAAC               CAGGG CTTCC CCCTG               CGGTGACCCGCCCCG
  nfa23910   0 NONE
  nfa24030   5  59 303 2566666 .. 2566676 -  -8.2  -3.31144   GCTGTATGTCTACAA                 CGCC GTC GGCG                 ACGACATCAGCACGA
  nfa24030   5  59 109 2566837 .. 2566870 - -10.1  -3.01712   CGCCTGGCTGGAACA     GCGCGCGCACGACAC CGCG GTGCCGAGCGGGTGC      GACATCCGGGCCGTC
  nfa24100   5  90 196 2573423 .. 2573461 - -19.7  -3.18264   GCCCGGATCCACGAA  CGACGGTCACCGCGAACC TCCG GGATCGCGGTGACCGT-G   TCGTGTGCGGACGGA
  nfa24140   2  48  80 2577471 .. 2577495 -  -7.1  -2.57132   GGCGGGTCCGAGAAT          TCGCCTCCG GTGTGGG CGGACGCGA          CAGCGTCGACCGGTT
  nfa24180   5  53  86 2581432 .. 2581469 -  -2.5  -3.77241   AAACGCGAACTGAAA   TCCCAAGGGGTGACCGCC GCC GGTGG-CACGCTCTGGGT   CCGCCCGGAACGCTC
  nfa24370   0 NONE
  nfa24520   1  53 146 2614997 .. 2615008 -  -2.2  -3.69395   GCCAGGATCGAAGAA                CTCG TCGC CGAA                 CTGGTGCCGGGCCGC
  nfa24600   0 NONE
  nfa24690   2  56 -29 2630057 .. 2630074 -  -8.3  -3.16564   CGTTCAGTCGAGGAA             GGCGCCG GCGG CGGGGCC              GGAACCGGTGGGGAT
  nfa24730   4  74 381 2632610 .. 2632663 - -13.5  -3.28712   GCTGTGCCTGGACAA GGCGGGCGGACGGCAGGCCGCCGCG ATCC CGACCCGGCTCGGCGCCCGCCTGCC CGCGCACAGCACCGC
  nfa24910   8  59 -10 2653157 .. 2653172 - -10.4  -3.04144   GGCCTACGCGGAATA              GCCGGT CAGG ACCGGC               CCGGTGCGCGATCGA
  nfa24940   4  56 395 2655754 .. 2655770 - -10.1  -2.72344   CGTCACCCTCAACCA              GGGCAAC GCC GTCGCCC              GCATCACCCCGGACG
  nfa25100   8  57 408 2672930 .. 2672956 -  -5.8  -3.61398   CGCGCCGCCGAACAA         GTCCACGAACTC GTC GAAATCGTGCAC         CGGCTCGGCGAGCCG
  nfa25270   6  67 175 2690637 .. 2690666 -  -3.5  -4.25104   GCCGGCTCACCAAAA       CCGACATGCCGCTC AAC GA-CGCCATGCCGC       GCATCGAGGTCGACC
  nfa25310   2  41 217 2693610 .. 2693645 -  -2.4  -3.05343   CCGAGATCCTCAACA    GCCTCGCCGGGGTGCTC GTC GAG-ATCGCGGCGATCC    TGATCGCCAGCGCGG
  nfa25360   3  40 371 2699191 .. 2699207 -  -3.6  -2.57211   AGCCTCCGCGACAAT              GTCCTG TTCGG CAGGCC              CGGCACCGACGCCGA
  nfa25360   3  40 130 2699424 .. 2699448 -  -4.1  -2.77283   CGACGAACAAACCGA          GCGCAGCATCT TCG AGCGCCTGCGC          GCCGCGGGCCGGGAG
  nfa25420   3  50   8 2704506 .. 2704518 -  -6.9  -3.14132   CGCGCCGGTGATGAA                CGACG AGC CGCCG                CCCGCGCTCAGGAGG
  nfa25480   2  49 378 2715768 .. 2715778 -  -4.6  -3.35679   GGCCCGCATCTACAA                 CGGC GAC ACCG                 GGGTGATCGTCGCCA
  nfa25590   2  51  57 2727508 .. 2727539 -  -4.2  -3.60792   CCCGGAATCGCCAAA      TCCGGGCGCACCGCC GAC GGCCGCGCGCT-GGT      GTGCGAGGGTGACGC
  nfa25740   2  46 285 2743503 .. 2743513 -  -4.6  -3.02144   GGAGGCGCCGGAATA                 CGGC ACC GCCA                 CCGGCATCGTGCGCG
  nfa25880   3  50 456 2755778 .. 2755804 -  -2.9  -3.54424   TGGGAGCGGTTCAAA         GCCGAACGC CCGCGCACC GCGCCCGAC         GAGATCGTGCGCTGG
  nfa25930   3  45 334 2762415 .. 2762467 -  -3.1  -3.29144   CTACCGGCTCGACAA CCTGCTGTTCGACACCCGCGGCGGC GGC ACCGTCACCGCCGTCGACTGGCAGA CCCTCGGATTGGGCC
  nfa25990   3  43 188 2768844 .. 2768859 -  -4.6  -2.75074   TGCACGGCAAGAGCA              TCCGGG GTTG CCTGGA               GGGGGACTCGGTGCC
  nfa26030   3 100  78 2772009 .. 2772050 - -33.3  -2.71712   GCCCGGTCGCGAAAT GAATGACGGCCTGCCCGGA TCGC TCCGGGCAGGCCGTCATTC  GTCGTCGTGGCCCGC
  nfa26170   8  59 292 2787365 .. 2787381 - -10.8  -2.66435   ACCTCGAGCACATGA              CGCCCG CGGGC CGGGCG              GTGTGCGCGGTCGCC
  nfa26240   3  50 400 2793764 .. 2793777 -  -5.9  -3.14132   GGGCGTGCTCACCAA               GGCCG AGGC CGACC                ACTATCGAGGTGTGC
  nfa26240   3  50 284 2793870 .. 2793893 -  -6.7  -3.14132   CCCTTGCTCGAGGAA          CTCGCTCGGA AGGTG CCCGAGCG-G          CTCGGGGATAAGCCG
  nfa26320   1  47 164 2801391 .. 2801402 -  -3.6  -3.33696   GTCGCGGTGAAGGAA                GGCC GCGA AGCC                 TGGAACGGTGACCAC
  nfa26380   7  57 251 2805806 .. 2805818 -  -6.9  -3.57462   GAGGCCACCGCGAAA                CAGGC CAC GCCCG                ACCCGCTGAACCTCT
  nfa26420   7  56 196 2808937 .. 2808961 -  -9.1  -3.14132   GTGCCCTTCGACGAA          CCGGGCGACCG GCT CGGCCGCCTGC          TCACCACCGACCCCG
  nfa26470   5  53 -27 2814665 .. 2814685 -  -8.1  -3.14132   CGGTCGGGTTACGAA            CCGGGGCTG CGA CGGCTCCGG            AGTTCGGTGAACCGT
      nuoN   3  47 460 2820185 .. 2820218 -  -4.5  -3.14931   GTGATCGCGCACGAA     CCGC-CGCTCATCGAA CTG CTCGACGACCGCGAGG     CGTTGCGGGCGGGCA
  nfa26780   3  51 203 2844621 .. 2844631 -  -8.2  -2.64616   GCGGCATCGACATGA                 CCGC CGA GCGG                 CTCGACGCCTTCGTC
  nfa26900   0 NONE
  nfa26970   8  52  90 2864634 .. 2864689 -  -8.2  -2.70932   CGGGCTGTGGAACTA CCGCCCCGAG-CCGGACG-GGCTGGCC GCGCT GGCC-GCCGCGCCCGATCCCATGGCCG CCGCGCGCGATCTCG
  nfa27060   5  54 435 2869706 .. 2869739 -  -4.6  -3.57039   GATCGAGAAGGAGAA    TCGCCGGGAGAC-CGC CCGT GCGCGT-TCCTGACGA     CGCCTGGAACCGGGT
  nfa27120   3  72 467 2876146 .. 2876177 - -14.4  -3.21395   ACTTCCGCGACAACA      CCTGG-GCGGTGCGG GTT CCGCGCCGCACCAAG      GAGATCCAGGGCAGC
  nfa27200   7  53  91 2887737 .. 2887781 -    -7  -3.22102   ACAGCGTGGAGAACA CGCTGGTGGAGCCG-TTCGCCG CCC CGGCGCCGCGGC-CCACCTACA TCGGCAGCCGCGACT
  nfa27250   6  52 278 2893920 .. 2893931 -  -7.2  -3.05596   GACTGGCGCACCGAA                CGCG ACGG CGCG                 AAGGTGGAACCGGAA
  nfa27290   3  60  52 2897158 .. 2897170 -  -4.7  -3.86015   CACTGCGCCCACAAA                GCCGG GCA CCCGC                AACTGGTCGACCACG
  nfa27360   0 NONE
  nfa27410   1  51 433 2906561 .. 2906577 -  -3.6  -3.53811   GGTATCGCCGCCAAA              CTCGCC AACTG GGCCAG              GGTCTTCGAGGTATT
  nfa27480   6  47 102 2911668 .. 2911685 -  -2.5  -3.53224   TATTCCCCGTTGAAA             GCCCGGC TCAC GGCTGGC              GCTGCCGATCGCTCA
  nfa27480   6  47  38 2911737 .. 2911749 -  -3.3  -3.36175   AAGCGCTACCGACAA                GACCA GCA CGGCC                AGTGGCAGGCCGATG
  nfa27520   3  69   2 2914495 .. 2914545 - -13.9  -3.05596   TACGCGGTGATCGAA GCGGGGCTCGCCCGCGTCCT-GCCG AGG CGGCGACGACGCGGGCC-GCAACGC ATCAGCCCACCAGTG
  nfa27640   5  52 258 2927477 .. 2927514 -  -6.1  -3.29144   TTACGGCGCGGACAA   CACCGTCGGCCGGCCCGA GAT TCAGGC-GTTCGTCGGCG   CACTGCACGGTGTGG
  nfa27820   3  49 267 2952954 .. 2952970 -  -4.3  -3.44527   CACCGATTACGAGAA              GGTCTAC GCC GCCGACC              CGGCCGACGACATCT
  nfa27900   2  45 383 2962674 .. 2962691 -  -6.9  -2.62184   TGGGCGCCCAGATCA             CCGGCGT CCTC ACGCCCG              CGACCGCCACCCCCG
  nfa27960   4  53  14 2985124 .. 2985135 -  -7.2  -3.14132   CGGGTGCTCGACGAA                CGGC TCGC GCCG                 GGACCCGGGCCGCTC
  nfa28040   5  50 -73 2993567 .. 2993622 -  -7.5  -2.88544   GCTCAGCGCCAGATA GGCCGCC-AGGCCGGTGCCGCA-GACGG CGA CCGCGATGCGG-ACCGCCGTCGGCGGCA GCCGCGCGACCAAGG
  nfa28100   4  56 194 2999489 .. 2999504 - -10.4  -2.80816   TGCGCACGTAGTACA              GACCGG TGAT CCGGTC               GTTCGCGAGCTGCAT
  nfa28190   3  68  10 3009907 .. 3009937 - -12.4  -3.15544   TTCCAGTCCGACGAA       CCCGACACCGCCGG GGT CCGGCGGTGAGGCG       AGGATCGGGTCAGCG
  nfa28360   7  63 417 3021961 .. 3022012 -   -10  -3.29144   GCAGGGCCGGTACAA GTTCCACCACATCGACACCCGCCCG CTG CGCGCGATCGTCGA-GCGGTGGCCC ATCGACCGAGAGGAA
  nfa28510   3  49 409 3034569 .. 3034602 -  -4.5  -3.28712   GCGTTCGCCGCACAA     CGCCAGAACGTGGC CTTCCTC GCCTCGCTC-GGCA     TGTCCATCGCGGCCT
  nfa28730   4  58 154 3059442 .. 3059457 -  -4.6  -3.75024   CGGCACTAGGAACAA              GCCGTT GGTC AGCGGC               GGGCGGGTCTGGATC
  nfa28930   0 NONE
  nfa29010   7  49 419 3083044 .. 3083056 -  -4.7  -3.29144   GCATCGTGCGGAGAA                CGAGC TCG GCACG                GAACTGCTGCGGGTC
  nfa29010   7  49 221 3083239 .. 3083254 -  -4.6  -3.28712   GGCGGTGCGCCAGAA              GGGCAG CGAA CTGCTC               GGCCGCCACCACACG
  nfa29080   6  83 -19 3091120 .. 3091177 - -20.1  -2.76492   TGATCGAGGCGAAAC TCGTCTGATCC-GGACCGCTGACCGCGG GGGCG CCGCGGTCAACGGTCCTGGA-CGG-CGA GGCGGCCGGCCATGG
  nfa29120   5  61 128 3094185 .. 3094200 -  -6.8  -3.78934   GGGCCTGGACAAGAA              CACCAC CCCC GCGGTG               CTCGGGTTCAACCTG
  nfa29120   5  61   4 3094269 .. 3094324 - -11.8  -2.87243   CTACGAGCAGAAGTA GTCCCGCACGCGTCGGGGCCCCGGAC TTCGCG GTCCGGGGCCCCGACG-GTGTTTC-C GGGTCAGACGTTGAC
  nfa29230   3  55  96 3105426 .. 3105449 - -10.2  -2.57132   TCCCCGCGCGAGAAG          GCGATCGCGC GCGA GCTCGACCGC           GAAGACGAGGGTCGC
  nfa29380   1  45 453 3118691 .. 3118725 -  -3.5  -3.14132   CGCGCGCTCGAGGAA    CAGCACGGCGACCG CTTCTTCC CGGTC-CTGCGCCG     CCTGGTGCTCGACCC
  nfa29550   1  47 452 3138702 .. 3138731 -  -2.7  -3.40403   GCTGCCGCAGGACAA       CACGCGGTCGAGCG GTC CG-TGGTCCTCGTG       GTTCGCCGAGCGGCG
  nfa29600   1  40 443 3144008 .. 3144018 -  -2.4  -2.94695   CCACGACCAATCACA                 TCGC CGA GCGG                 GCCGGGCTGTCGATC
  nfa29830   2  47 -19 3167404 .. 3167414 -  -2.4   -3.4252   CGCCACTCAGCACAA                 GCGG TAG CGGC                 TGGTGGGCACGACGT
  nfa29930   3  47  -4 3176252 .. 3176286 -  -4.1  -3.29471   GGCCGAGGAGACCAA    GGCCGGGCCGGA-GGC CGTC GCCGTGCGCCCCTACC     GGCGCGGTTCCTGCT
  nfa29970   4  62  14 3180377 .. 3180419 - -11.3  -3.05384   GGGCTGCTCACCGAA CGC-GTCGGTGAGCAGCCCGT CGC ACGCGCGAC-CACCGACCGCG GGCGCCGACACCCTC
     ilvB2   1  38  42 3186859 .. 3186869 -  -2.4  -2.57931   CTCACCGTCTACAAC                 GCGC GCG GCGG                 CTGAGCCCTCTCCCC
  nfa30150   4  82 466 3195775 .. 3195806 - -15.1  -3.48024   TGCCACGACGAAACA      CCCGCCCCGCCGG TCGCGG CCAGCGGGGCAAG       ACGGTGCTGCACGGC
  nfa30200   0 NONE
  nfa30290   6  55 337 3215042 .. 3215080 -  -9.5  -2.66435   ACCCCGACGAGACCA  GCCGCCGGCTCGCCCGGCC GAT GGCCG-ACGATCCG-CTGC  ACTGGCACCACCCCA
  nfa30320   2  50 470 3219777 .. 3219798 -  -2.2  -3.64487   GTACACCTTCAACAA           GGCC-CAGG ATCAG CCCGCGACC           GCACCGCAGGTGCGT
  nfa30460   5  54 197 3232504 .. 3232529 -  -5.4  -3.57144   GCCGCGATGGCCAAA         CTGCGCGGC ACCGAGCTG GCCGCGC-G         CATCGCCCGCGACGC
  nfa30550   3  52 -24 3240770 .. 3240788 -  -6.6  -3.29263   AGACGGTTCTCACAA             GCACCACG GGT CGTCGCGC             AGCAACTCCAGGGAG
  nfa30640   3  56 196 3250333 .. 3250350 - -10.5  -2.79831   GCAACGCCGACTACA             CCCGGAC CCTC GCCCGGG              TGCTGCACCGGCCTG
  nfa30700  10  49 174 3255663 .. 3255681 -  -5.2  -3.28712   GCGGCGCGCCTACAA             CTACGACG ACG CGCCGCAA             CCCGGGCAGATCTCC
  nfa30770   3  55  26 3262469 .. 3262488 - -10.6  -2.57132   GCGGCCGGCGAGAAG            GCGCCGCG CAGG CGCTGCGC             ATCCGGCGCGCAGTA
  nfa30950   1  55 154 3278900 .. 3278920 - -10.3  -2.53876   GCGCACTGCAACCGA            CCGCGCTCG GGG CGCGCACGG            TCGTGCTCACCGTCA
  nfa30990   0 NONE
  nfa31130   1  39 -51 3296128 .. 3296171 -  -3.6  -2.53876   GTTCAGGTCAACGCA GCCGTTCGGCCTCGCGGGTGA GTT TCACCAGCGTGGT-GCTCAGC GCGAGCAGTTCGTCG
  nfa31280   4  55 321 3324196 .. 3324229 -  -9.5  -2.57132   GTTCCGGGCGAGAAC     CTGCTGCTCACCGGCG GCT CGGCGGCGAGCACC-G     CCGAGTTGGTCGCGC
  nfa31370   3  67  38 3331707 .. 3331724 -  -9.8  -3.60098   ACGGCGCAGCCGAAA             CGCGGG AGATCG CCCGCG              CCGCGTCCGACGACG
     folE2   4  47 -22 3343711 .. 3343752 -  -4.5  -3.14944   CAGGACGACACGGAA GCCTGA-CGGCACC-CACC GCTCAG GGTGCGATACCGGTCAGGG AGAAGAACTCCTGGC
      cobK   2  55 297 3348752 .. 3348788 -   -10  -2.57132   GGGCTGGTGGAGAAG   GGCGAGGCGGGCGCGCG GGAC CGCACGCCCTAC-CACC    TCACCGAGGCGGGCC
  nfa31770   3  48 389 3371458 .. 3371496 -    -6  -3.03124   CCCCATCGCCGAACA  GGTGGCGGCCATCGTGCA CGCCC TGCGCG-CGA-CGCCACC  GGCCCCGCCGCATCG
  nfa32010   1  55 303 3403330 .. 3403340 -  -8.2  -3.04144   TCCCGATCCTGAACA                 CCGG TTC CCGG                 GCGGCCGCGCTGCTC
  nfa32160   4  77 270 3418096 .. 3418133 - -14.7  -3.12482   CAACAGCATCGAACA   CGCCTACCGCGCCGCCG CCGA CAGCGGCGAGGTGGTCG    ATCTGGCGGCCCGGA
  nfa32200  10  49 303 3424402 .. 3424418 -  -4.3  -3.40403   CTTCGCCGACTACAA              CCCCAAC TAC GTCGGCG              GCAACATCATGACCG
  nfa32280   8  56 424 3430720 .. 3430730 -  -8.2  -3.21099   CTGGCCGACTACGAA                 GCGG TGG CCGC                 CCGCACCGACGAGAT
  nfa32350   6  66 386 3437720 .. 3437738 -  -5.9  -4.02108   TGGACGAGAAGGAAA             TCCGCGA TATCT TCGCGGT             GCGTGCCGCCCTCGA
  nfa32430   4  74 -72 3444217 .. 3444272 - -14.8  -3.02263   ACACGGCGCGCAACA CCTCGGCGGCGGTGG-TGA--GCGCGGC GACG GCCGCGCGTTCGTCCACCGC-GCCGGGG GCGAACATCGTGCAC
  nfa32500   2  67  94 3450252 .. 3450276 -  -7.7  -3.89695   GGCCGACAAACAGAA          GGTGATCGGCG GCT CGCTGCCCACC          CGCGCGATCGCCACT
  nfa32740   3  46  74 3473509 .. 3473527 -  -5.3  -3.04144   GCCGGACGGTGAACA            CGACAGAC CAGC GTC-GTCG             GCTTCGACCAGCACG
  nfa32840  11  51 369 3483352 .. 3483408 -  -3.3  -3.58343   CTCACCACCCGCAAA CGCGCCAGATGAGCGAGGTCGGCCCTG GTC CCCGCCCGAGGTCGCCTGCCCGGCGCA TCGAACCGGAGCGAG
  nfa32980   2  46 355 3499771 .. 3499796 -  -4.6  -3.01712   CGCGGCCGGTGAACA         TCTCGTCGCC CTTCCC GCCGACGAGC          GCCCCGACGCCGTGT
  nfa32980   2  46 237 3499887 .. 3499914 -  -6.2  -2.78384   CCGTGCCCGACGACA        TCGCCCTCGTCG GCTA CGACGACATCGA         TTTCGCCGAATCCGC
  nfa33040   5  50 283 3504327 .. 3504369 -  -6.7  -3.13403   GGGGCCCGAGGAACA GCAGCTGCGCCGGTTCGCCG AGGA CGGCGC-CCGCCGCTCCGGC ACGCCGTTCGTCAGT
  nfa33120   7  58 432 3512195 .. 3512214 - -10.7  -2.50113   CACCACTGGATGAAC            CGGGCGA TCGAGC TCGCCCG             CCGGTGCCCGCCCGC
  nfa33170   2  43  96 3518503 .. 3518520 -  -3.3  -3.04144   CGCCGACCCCGAATA             CCAGCAG GTCA CCGCTTG              GCGCACCGAGGCGCT
  nfa33210   4  47 450 3521933 .. 3521943 -  -2.4  -3.41051   CCACGCCCACGAGAA                 CCTG TCG CTGG                 CCGTCGCGAATTCGG
  nfa33330   1  39 412 3534735 .. 3534749 -  -2.8  -2.76696   GTGCTCGCGAACAAG               GGTC CCAAGCC GACC               GCTTACGGCGTGCAC
  nfa33550   4  43 265 3555756 .. 3555788 -  -3.1  -3.17229   ACCTGATGATCAATA      CCCCGCCCTACCGGC TGC GCTGGCTGGAATGGG      GCGAGGGCCTGTGCG
  nfa33580   6  55 326 3558131 .. 3558187 -  -8.7  -3.02263   AGATCCGGGCCAACA TGGCCG-CGCAGAGCGGCA-C-GGCCGA GGCG CCGGCCTGATGGCGCCCCGCGTCGACAA CCGGTTGGCCGACAC
  nfa33860   1  46 363 3586782 .. 3586809 -  -5.6  -3.05596   TATCCCGGGATCGAA        CGCCGCACCGA CCGGCCC TCGATGCGG-G        AGTTCGGTGATTCGC
  nfa33990   4  45 300 3601070 .. 3601084 -  -3.4  -3.21099   TTCCTCGACGACGAA               CTGACC GAC GGCCGG               GAGCACACCATCGCC
  nfa34030   2  40 214 3607803 .. 3607820 -    -4  -2.78384   CCCTGGCCGACGACA             CCGCGG TGTGGG CCGCGC              TGACCCGCGTGTTCG
  nfa34220  11  67 123 3625503 .. 3625527 -  -7.8  -3.85362   AACTCAATGACGAAA          GCGTGCAAGG AAACG CCCTGGACGC          ACTGGCGAGAATGCG
  nfa34270   3  59  78 3631641 .. 3631688 - -11.1  -2.82516   TCTTCCACGACGAGA CCGCGATTCCGGCGCTGGCGGC CTGGT GCCGCC-GCTACGGGTTCACGG TGCAGGAGCGGGTCG
      folD   5  55  42 3634473 .. 3634505 -    -7  -3.35679   CCCGGTCAGCTACAA     CCCGCAGGTGGTGAGC GTG GC-CACCAGC-GCGGA     CCGCACCCTCATCAC
  nfa34450   3  63 381 3647387 .. 3647406 -  -9.2  -3.53811   CGCATGTGCTGCAAA            CGGTGGCC AACG GGACACCG             CGCGAGGTGTACACG
  nfa34620   6  61 -66 3669573 .. 3669615 -  -6.1  -3.75153   CGCTTCGAACGGAAA GCACGGCTGCGGCGGCGC GACCTGCT GCGCGGGCGCGACCG-GC CCCGGCACCACCTCG
  nfa34650   7  45 194 3672721 .. 3672732 -  -5.8  -2.57132   CTCCTCGTCGACAAT                CGAG GACG CTCG                 CCCCGGGCGGTGGCG
  nfa34650   7  45 -34 3672948 .. 3672960 -  -3.4  -3.14931   CGCACCGCTGAGGAA                TCGA AGGCG TCGA                GCAGGCGCTCGGCCG
      hemH   1  48 270 3684075 .. 3684105 -  -7.4  -2.63631   TGAAGCTGCACACCA       CGAGCATCGGCGCC GCG GACACCGACCCGCG       TGAACTGATCGAAGC
  nfa34870   3 100  10 3698019 .. 3698057 - -16.6  -4.23758   ACCGGACACTGAAAA   GCCCTGTGCCACCGGCCG TCA CCGCCGGTGGCCCAGCAC   CCGCGCCCCCTACTT
  nfa34950   3  48 330 3705315 .. 3705373 -  -7.1  -2.55847   AAGCTCTACACCAAG GAGTTCTACGCGATGGTGGCGCAGGTG CTCGC CCCCGGCGGCACCGTCGCGGTGCAGTC GGGGTCGCCGTTCTT
  nfa35030   2  53 381 3714019 .. 3714051 -  -7.6  -3.20382   GTTCACACCGACCAA     CGGC-GCCACCGTGG TGAT CCCCGGCAGCCACCG      GTGGGGCGAGCGGCG
  nfa35120   6  55 164 3725199 .. 3725216 - -10.5  -2.55351   CTGCTCGAGATGAAC             GGCGACC TCGA GGCCGCC              CGCGCCGCCTACACT
  nfa35250   1  40 231 3736682 .. 3736727 -  -3.8  -2.78463   AGCGGCGCGACTACA CCGGCG-TCGCGCGCGCCG TCGACGTTC CGGCCCTCGTGATCGTCGG TGCCGAGGACCAGTT
  nfa35390   6  53 290 3748488 .. 3748521 -  -7.3  -3.25102   ACCTGATCGAGAAGA     TCACCGCGATCGCCG TCCG CTACGACCTCGGCGA      CGGCCACGACCTGGT
  nfa35530   4  46 271 3762611 .. 3762632 -  -5.1  -3.02144   GTACGCGGCCGAACA           CCGGATC-CG CGG CGTGATCCTG           GCCTGCGAGCCGCGC
  nfa35530   4  46  18 3762859 .. 3762885 -  -6.5  -2.70932   GTTCTGGCCCAAGCA        CGCCCG-GCTCC GGGA GGAGTACGAGCG         CCGGTTCGCGGAGTA
  nfa35680   3  46 463 3776194 .. 3776206 -  -4.8  -3.05844   TGCTCTACGCCAAGA                TCGG CCAGC CCGA                CGACGGCATCGCCAC
  nfa35800   2  46 254 3790443 .. 3790457 -  -5.6  -3.03007   AACATTTCGGTAACA               CACGCC GAC GTCGTG               ATGATCCCGTGATCG
      secG   2  51 346 3794390 .. 3794410 -    -9  -2.55544   CGATCATCGAACGCA           GCGACCGCG ATTT CGCGGT-GC            ACGGCTACGGGCTGT
  nfa35980   4  62 314 3810178 .. 3810208 - -12.4  -2.52464   GGCGCGGGCAACTCA       CCCACGTCACCGGG TCA CCCGGCGGCGCGGT       GATCATCCAGTTCGT
  nfa36060   4  49  80 3816500 .. 3816524 -  -7.1  -2.72991   CCAGATCGCCAAGCA          GATGGGCATCT CGC AGATGCACGTC          TCCCGCATCCTGGCC
  nfa36280   6  55 215 3840102 .. 3840120 -  -8.1  -3.28712   CGCGCTCGCCCACAA             GGTCGCC CGCGC GACGACC             GCCGACGGCGAGCTC
  nfa36380   6  49 140 3849334 .. 3849347 -  -3.7   -3.4997   AGACCGACAAGAAGA               CCCGC TCGG GCGTG                CTGCGGTTCGTCGTG
  nfa36520   5  49 209 3866473 .. 3866483 -  -4.6  -3.30124   CCTGATGCCCGAGAA                 CCCC GCC GAGG                 ACGTGCACCTGATCC
       mdh   4  55 333 3877289 .. 3877323 -  -6.2  -3.50853   GCTGCGCAAGGAGAA     CGCCGCGCAACACCTG ATC CCGGTGCGCCACGGCA     TGCCGATCACCTTCG
  nfa36670   9 100  23 3882520 .. 3882545 - -20.5  -3.57144   CGCCCGACCGCGAAA         CGCCCGCTCAC GATC GTGAGCGGGCG          TTTCGCGGTCCGCGG
  nfa37020   1  45 431 3917103 .. 3917154 -  -6.5  -2.64616   CCTGGATGGAGATGA CCATCGACGCCTGTGAGCCGCC GCACCACCT GGCG-CTCTCGGCCGTCGACGA GGCGGGCGCCTGGTA
  nfa37260   1  39 188 3944732 .. 3944754 -  -2.6  -2.82516   CGCGCGAGCAGGAGA          TCCTGCGGC TGGTCG GCCGC-GGC           TGGTCCAATGCCGAG
  nfa37360   6 100  13 3954715 .. 3954762 - -38.6  -2.67981   AGTCTAGGAAAGCGA CACCGCCCGGCGCATGCCCCTG GTTC CGGGGGCATGCGCCGGGCGGTG CGTGTTCGACGGTCA
       dxs   3  47  58 3960051 .. 3960080 -  -2.7  -3.53224   GACGGCTTCCTCAAA       TCCGGCGGCGCCCG CCC CTGGCAGCGC-GAA       CTGACCGTGCCACGG
  nfa37480   3  53  24 3968106 .. 3968126 -  -7.5  -3.17212   CGACCACGGCATCAA            GCCGTAACA CCC CGATACGGC            TGCTGCGCGCGGGCC
  nfa37610   2  49 -22 3979012 .. 3979057 -  -8.1  -2.81464   CGACGACCGACGACA TCCGCCGCGCCCGC-CGCTG ACGCTCA CAGCGCGGGGGCGCGCCGCC GTTGCGCGAACCCGG
  nfa37670   6  52 258 3984587 .. 3984611 -  -9.1  -2.80816   TGCTCACCGACGACA          CCCACCGCGCG GTG CTCGAGGCGGG          CGGTGACCCGGCTCC
  nfa37760   4  86  42 3993710 .. 3993737 - -21.4  -2.82516   CTCCCCACGACCAGA        CGCCGGACGTGT GCGC ACACGTCCGGCG         TTCTTTCGTCTCGGG
  nfa37810   4  45 220 3999765 .. 3999799 -  -2.1  -3.36327   GCACCGGATCTACAA    CCTCG-GCAGCG-GCAC CGG ATTCTCGGTGCGCGAGG    TCATCTCGGCCTGTG
  nfa37870   5  59  92 4008264 .. 4008297 - -11.1  -2.62263   ACCGGCCGGAGACGA    TCGA-CG-GCCGCGC CCTGGT GCGCGGCGCGATCGA     ACCGCACGCGCTGCG
  nfa37870   5  59  68 4008299 .. 4008321 - -10.4  -3.05384   CGCGGCGCGATCGAA           CCGCACGCGC TGC GCGCGAGCCG           CTAGCGCCGCCCCCG
  nfa37920   2  43 -26 4011763 .. 4011775 -  -3.3  -3.02511   GTCAGGGCCTCAAGA                TCACC CAG GGTGC                CGGTTCACAGCTGTT
  nfa38050   1  44 413 4028458 .. 4028472 -  -5.6  -2.87564   GCACTGGCCGAGACA               CTGACC GCG GGTCTG               CTGGACGCGGCCGGG
  nfa38080   0 NONE
  nfa38210   3  60 279 4041917 .. 4041930 -  -9.5  -3.17392   GATCGTCGAACTCAA               CCGCG CGGT CGCGG                TGTCGATGGCGCAGG
    fadE35   5  95  14 4043715 .. 4043749 - -25.9  -2.62263   AGTGCCCGGAGACGA     CGATGCCGGACGGGT CGAGC ACCCGTCCGGCATCG     AAAAAGGGTGGGATC
     fadB4   6  52 -35 4060141 .. 4060161 -  -6.7  -3.31792   CTAGTACTTGTAGAA            GCCCTCGCC GGT GGCGATGCC            GAGCTTGCCCTTGTC
  nfa38610   3  46 435 4074740 .. 4074752 -  -6.9  -2.78384   GCCGGTCCTACGACA                CCGGC GTG GCCGA                GTTCCTCGACCTCAG
  nfa38680   8  93  16 4082453 .. 4082478 - -21.9  -3.14564   GGAGGCCGTGACGAA         GGGCCGGGAGG CATG CCTCCCGGCCC          TTCGCGTGAACGGAC
  nfa38790   3  82  41 4093163 .. 4093208 - -16.2  -3.29144   GCAGGCCGTCTACAA CG-ACGCCGCCCGAGCGCTCA TCCTG CGAGCACTGGAGCGGCGTACG GGGGGTGCGAAGTGA
  nfa38990   4 100  -4 4108588 .. 4108632 - -23.7  -3.62597   CTGACCGGTCAACAA GGTGAAGCGCCCGACCCTGCT GCA ATCAGGGTCGGACGCTTCACT TCGATTCTGGCTCGA
  nfa40150   7  86  82 4177212 .. 4177242 - -19.1  -3.17075   TCTGGGTGAAGGCAA       CGCCCCGAACCTC GTGCG AAGGTTCGGGGCG       TTGCGTGGGGTTATC
  nfa40330   2  68 261 4184712 .. 4184722 -  -2.4   -4.4078   TGGGTGCAACGAAAA                 CGGC GGC GACG                 CACCCAGGAGGTAGC
      truB   1  49 -12 4199597 .. 4199631 -    -7  -2.78596   CAGCCGCCGAGCAGA     TCCGGCGCACGCACCG GCG CGGTCAGTCCACCAGA     CCGCGTGGGCGCACC
  nfa40720   1  86 255 4220195 .. 4220246 - -21.4  -2.78816   TGATCGCCGAGCACA CCGCCGCGCACCGCGCCCGCCGCG ACGC CACCGCGGACGCGCTGCGCGCCGC GGGCGCGGACGTGCC
  nfa40760   1  38  13 4225650 .. 4225680 -  -2.5  -2.62184   CCCCGGCTCAGAGCA      CGTCGGACACCGCCT CTG AGCCGG-GTCAG-CG      GCCGGAGCCGGGTCA
  nfa40800   0 NONE
  nfa40940   2  48 291 4245576 .. 4245626 -  -6.7  -3.05963   AGGGCGAGCCGAACA CCGTCA-CCGCCACCTGGACGGTGC GCG GC-CCGTCGGAGTGGTGGGCGGCGG CCGTGCGCGGCCGCC
  nfa41160   4  55 105 4264079 .. 4264110 -  -9.2  -3.05384   CTCGGCGGCAGCGAA      TCGACCGCCGCGCC CGCC GGCTCGCCGGCCGC       CGTGCACAGCTGCAC
  nfa41160   4  55  93 4264083 .. 4264122 - -10.5  -2.54896   GCGGCAGCGAATCGA  CCGCCGCGCCCGCCGGC TCGCCG GCCGCCGTGCACAGCTG   CACCGCGGCCGTCCC
  nfa41250   3  49 408 4273361 .. 4273385 -  -7.7  -2.81464   TGAGCATCGACTACA          GCGAACCCGAC TGG GCCGAGCACGC          CCGCGCCGCCACCGG
  nfa41350   4  52 194 4281915 .. 4281940 -  -8.1  -3.03124   CGTCACCGTCGAACA         CGCGCAAGCCG TGCT CGCCCAGCGCG          GTGATCTCACCGATC
      trmD   7  59  22 4302577 .. 4302634 -  -8.9  -3.28712   CGCCCGCCGCGACAA CCCCACCATGGCGCCGTGGGGACTCCTG GTG CCGG-GTGCGGACGGCACCGTGGCGGTG GTTCCGGCCGAGTGA
  nfa41790   2  45 279 4328350 .. 4328370 -  -6.8  -2.55074   TGGAAGCCGAAGGCA            CGCGGG TGATCTCGG CCCGCG            TCCCGGAGGACTGGA
  nfa41980   4  55  59 4348589 .. 4348599 -  -8.2  -3.01712   CCGCGGCCGCGAACA                 GCCC GGC GGGC                 CGGGAGGGTGTGGAC
       ddl   5  56  13 4354347 .. 4354395 - -10.1   -2.8092   CAACAGCGCACTACA CGCCGCCCGCGCGGC-C-GTCGC CGCGT GCGCCCGCGCCGCCCGCGCGGTG TGACCCCGTCCGCTA
  nfa42100   5 100  36 4360555 .. 4360580 - -21.9  -3.69354   CCCCACAAGCCGAAA         CGGCCCCGGGA GATG TCCCGGGGCCG          TTCTCGGTCCAGCGG
      gltX   7 100 438 4365334 .. 4365360 - -18.1  -5.27477   ATGCGAAGCAAAAAA         GGCCCATGCTC GCCAT GAGCATGGGCC         TTTCTTCTTGCGTAG
  nfa42290   3  67 111 4376472 .. 4376499 -  -9.8  -3.62046   CGACTGCCGCAAGAA        CCGCCACTG-GGA CGA CCCGCTGTGGCGG        TTCTGGCACGACAAC
  nfa42350   6  49 444 4383439 .. 4383490 -  -3.5  -3.46509   CGGCAAGAAGATCAA GCCGGGCGACGTGCTCGTGGTCCGCT ACG AGGGGCCCGCGGGCG-G-C-CCCGGC ATGCAGGAGATGCTG
      gatB   2  59 415 4386189 .. 4386214 -  -8.3  -3.28712   GGGCCCGTTCGACAA         CGACGGATCGCA CGA CGCGAT-CGCCG         CGCTCCGCGGCGCCG
  nfa42510   0 NONE
      gatA   4  74   8 4411577 .. 4411622 - -16.2  -2.74144   GCGGCAGGCCGAAAC CCTGCGCGCCCGCTGAGGACG GCGGG CGTCCTCAGCG-GCGCTCACA CCCTGCTTCAGGCGA
  nfa42740   5  61 265 4426277 .. 4426297 -  -2.6   -4.1552   GACGCGGTGAACAAA           GCT-CGTAC AGCA GTACATAGC            GCCGACCCGCGCATC
  nfa42830   3  50   1 4436424 .. 4436441 -  -2.5  -3.65224   ACGGGATCCGAACAA             CCCGGTG TGAC CGCCGGT              TCAGTCCTCCGGCTC
  nfa42870   2  46 464 4440368 .. 4440388 -  -4.6  -3.10464   CGAGCAACCCCAACA            TGCGCAAC GACAA GCTGCGCG            GCGTGTTCGAGGGCC
      nrdF   5  49  67 4452797 .. 4452825 -  -5.1  -3.29144   CGAGCGCGCGCAGAA        CACCCCGCGCAAC CCG ATGGCGCCCGGTG        GCGCGCCGCCGCGCG
      nrdE  12  93  12 4464318 .. 4464369 - -19.4  -3.53012   CGCCCTGCGCTGAAA CGGC-CACGGGCCCGGGATCTTCCG CGA CGGAATCTCCCGGGCCCGTTCGGCG CGAACCGCGGATCAG
  nfa43130  10  72 227 4470954 .. 4470970 - -13.7  -3.14132   GCGCTGCTGCAGGAA              CTCGGCG CAC CGCCGAG              CACCTGGTCCAAGGT
  nfa43200   3  50  67 4477321 .. 4477331 -  -6.8  -3.16564   GGTCGACCGGATCAA                 GCAC GAG GTGC                 CGATCTGGAAGCGTC
  nfa43310   2  52 152 4494971 .. 4494993 -  -7.6  -3.01712   GTCGGCCGTCGAACA           GCACGCCCAC ACC GTGCGGGTGC           GGCTGGACGGTGCCC
  nfa43310   2  52 -46 4495165 .. 4495191 -  -7.8  -3.01712   CCCCCGCGCGGAAGA         GCGCCAGCGCGC CCG GCTCGCTGCCGA         ACACGAAATGGGTTC
  nfa43350  11 100 -18 4499127 .. 4499173 -   -28  -3.43264   AACGACCGATGAGAA CACCCCGGAGGGCGGGTGGGCC GGT GGCTCACCCGCCCTTCGGCGTG CTCAGCCGCGCCACC
  nfa43440   4  47 446 4506240 .. 4506267 -  -4.6  -3.14132   GGCCCCGCTGACCAA        CGGCGACGTGGC GGCG GTCGCGCTGCCG         GATGTCAACCCGTCG
  nfa43480   8  52  73 4509836 .. 4509846 -  -8.2  -2.78868   CAACAGACCGAAGCA                 GCCG GGC CGGC                 GCGCCACCGACGACG
    fadE36   4  50 332 4514623 .. 4514636 -  -2.3  -3.58343   TCGACGACGCCGAAA               CCGTG CAGC CACTG                CTGTTCTCGACGCCG
  nfa43580   1  43 329 4519839 .. 4519854 -  -3.2  -3.01924   GACCCTGCCCGAACA              TCGCAT CGGC ATGCGC               CGCATCGAGGACTTC
  nfa43740   5  85   7 4534378 .. 4534408 - -18.2  -3.21099   CCGTGGCAGGATGAA       CGGCCCGTGCTCGC GAT GCGGGCACGGGTCG       CCGGCATCAACGACT
  nfa43880   4  44 239 4547269 .. 4547293 -  -5.5  -2.91274   CCGACGTCAACGACA          CCGGCCGTCGG CTG CTGGCGGCCAA          CCCGGATCTGAAGTT
  nfa43960   6  48 414 4554518 .. 4554535 -  -6.9  -3.05463   ATGCCGGTGACCGAA             GCCGAGG AGTT CTTCGGC              TCCGGCGAGGCGCGC
  nfa43960   6  48 142 4554786 .. 4554807 -  -6.5  -3.02511   TGGATGCCGGTAAGA           CGGTGATCG TCAT CGAACACCA            CCAGGCCGTGATGGC
  nfa44110   0 NONE
  nfa44220   6  83 351 4584181 .. 4584227 - -15.3     -3.54   ACCAGCGGAGAAAGA TGC-CCCCGCCGCGTTGCAGGG GCTCAT CCCCGCA-CGCG-CGGGGAGCA CACAGGGAGCGGACC
  nfa44360   5  55  67 4603371 .. 4603400 -  -7.7  -3.32727   CGAAGACGACACGAA       CTGCCCCACGGGT CAGC ACCCGTGCGGTCG        ATTCCCTGGAGGTAC
  nfa44420  10  53 376 4605148 .. 4605172 -    -7  -3.23853   CCGCGGCAACGAATA          CACCGCGGCG TCCTT CGCCGCCCTG          TGCCGGGCACTGGGG
  nfa44420  10  53  29 4605505 .. 4605519 -  -8.6  -2.87132   GTTCTGTCCGAGAGA               TCGAGA TGA TCTCGA               GCGGGACAGATGCAT
  nfa44510   8  90 235 4619468 .. 4619485 - -10.5  -4.80417   CAGAAAAAGAAGAAA             CCGCCCC CGAA GGAGCGG              TTCGTAGACCGACTA
  nfa44580   0 NONE
  nfa44620   2  46  14 4629336 .. 4629346 -  -6.8  -2.70932   CGCGGTGGTGAACGA                 TCCC GAC GGGA                 ACGGGGTGGACCTCT
  nfa44650   2  48   3 4631651 .. 4631689 -  -6.6  -3.01712   TGTGCGGGGCCAACA  CCGACCCGGCCGATCTG GGCTGA CGGATCGCGCGGG-CGG   GTTCAGCCGCCCATG
  nfa44740   3  49 374 4638785 .. 4638797 -  -4.8  -3.34517   ACTGGCCCGCAAACA                GCTC GCGCG GAGC                AGGATTCCCGTCGAG
      smpB   4  61 205 4644014 .. 4644070 -  -9.3  -3.40371   TATCCGATGAAGGAA CTGCTCACCGCGGCCGCCGCGCAGGGCC CGCT GACCC-GCGCCGCG-CTACGGCGGGC-G TTGAGCGGCCTGACG
  nfa44940   4  58  16 4658092 .. 4658120 - -11.6  -2.54193   CAGCACGGCAACGGA        CCGGTGCGGGTC GGGTG GGCTCGCACCGG        TTCGTCGTTTCCGCC
  nfa45030   7  95  18 4668288 .. 4668315 - -24.2  -2.62184   CCGGTCTGCACACGA        CGACGCCGCGGC ACCC GCCGCGGCGTCG         TCGTGTGTGGCCCGC
  nfa45130   2  55 112 4681616 .. 4681657 -    -8  -3.36749   CACCGTCAAGATCAA CGCGGTGTTCGGCGGC-GCGC CGG GCGGTGCCGC-GCA-ACCGCG CGGCCGCTCCGGCGC
  nfa45160   6  95 383 4683548 .. 4683586 - -28.3  -2.62184   TGGGGTGCGACAGCA  CCGCCGGGGCGAGGCGCA GCGA TGCGC-TCGCCCCGGCGG   TGTCCCACCGGACTA
  nfa45190   2  40 388 4687209 .. 4687221 -  -3.3  -2.66316   TCGGCGAGCACACCA                TCGGC AAG GGCGA                GGCCATCCTCGCCTC
  nfa45230   7 100  17 4691528 .. 4691559 - -25.2   -3.4252   TCGCACCGACGACAA      CGGCGCCGCCGTCC CGAG GGACGACGGCGCCG       TTCGCTTTGCCCACT
  nfa45320   2  54 435 4704220 .. 4704240 -  -4.6  -3.54029   GTTGATGAAGGAGAA           CGG-CTGGG TGAT CCCGGGCCG            CACCGTCACCGAGCA
  nfa45470   3  55 -36 4724736 .. 4724758 -    -9  -3.02511   CCTAGGCGCCGAACA           CGCGGGCCTG GGG CAGCACCGCG           CCGAGGCGGCCGGCG
  nfa45540   1  43 173 4735845 .. 4735876 -    -5  -2.78384   TTTCTGCTGACGAGA      CCGGGCGACGC-CGA ACA TCGCACGCTGCCGGG      CCCCATCCCGCATCA
  nfa45660   5  56 -33 4748826 .. 4748847 -  -9.4  -3.24925   ACGTCAGAGCAGGAA           GCGCACCA TGTCCG CGGTGCGC            GCCAGGCCGGGGAAG
  nfa45780   5  62 199 4762235 .. 4762269 - -11.3  -3.05384   GGTGCGTGGACCGAA    CCGGGC-CGGCGGCGC GGCG ACGCCGCCGAGCTCGT     GCTCGACGGCGAGGT
  nfa45810   8  75  57 4764460 .. 4764496 - -16.6  -2.94726   TCTGAGAAGACGACA    CGAGCTACCGGGCC GGTGGTGGA GGCCCGGTAGCGCG    ATAGAGCCCGGCACT
  nfa45810   8  75  23 4764502 .. 4764530 - -16.8  -2.88544   CGGTAGCGCGATAGA       GCCCGGCAC-TCG CGTA CGAAGTGCCGGGC        TGTTGTATGTCAGGG
  nfa45870   1  47 -21 4768847 .. 4768862 -  -3.9  -3.28712   GCCGGGCGGTCACAA              CAGGC TGATCT GCCCG               GCCGGTTCCGCCGCG
  nfa45930   7  53 206 4775876 .. 4775907 -  -7.8  -3.13899   AACCGCCGACGAATA      CGGCTCCCCCGGCA GCTA CACCGCGGGCGCCA       ACATCGCCGGCTTCA
     fadA9   2  45 302 4792491 .. 4792509 -  -5.9  -2.61264   CTGGCCATCGAGAAC             CTGTGGC TGGCC GCCACCG             CCGAGGGCGTCGGCG
  nfa46290   2  55 229 4815943 .. 4815955 -  -9.1  -3.06492   TCATCCACCTCAAGA                CCCAG TAT CTGGG                ACCGGAGGAGATCCT
  nfa46360   9  65  93 4825248 .. 4825288 -  -9.7  -3.53444   TCACCGCGGCCGAAA CCGCCACCGCCGTG-GGCG TTTCC CGCATCACCGCG-TGGCGG TATCTGGAGAAGCTC
  nfa46420   2  51 312 4831751 .. 4831802 -  -8.7  -2.62396   CACCGGTGCAGAGCA CCGCGC-GCACGGCGCTGACCGATGT GGA AC-TCGA-CGGCGCCCTGCTGCGCCG CGGGCACACGGTGGT
  nfa46540   1  39 159 4850001 .. 4850032 -  -2.8  -2.78384   GCTGGGCGCATTACA      GGCCGCCGGAGC CCGCATCC ACGCCGACGGCG       CCGAACTCGGCCCGA
  nfa46660   5  56 241 4865148 .. 4865165 -  -9.9  -2.78816   GCACGGCCGAGGAGA             TCGAGCA GTTC TGCTCGA              CCACCTACGGCGTGG
  nfa46710   3  48 182 4872565 .. 4872576 -  -5.8  -3.04144   GCGCGAGCGGCAACA                CCTC CACC GAGG                 ACATCCTGTTCGCCA
  nfa46710   3  48 -52 4872769 .. 4872810 -  -5.7  -3.05844   CGGTTCAGTCGAACA CGTAGGTGGCG-AAGTCCCG CAC CGGGAGGTACCCCACCCGCG GATAGATCCGGTTCG
  nfa46810   3  49 339 4881352 .. 4881369 -  -4.7  -3.28712   GGTGCTGCCGGAGAA             CCGCCCG GGCA CGGGTGA              GCGGCTCGGCGCACC
  nfa46810   3  49 -21 4881717 .. 4881729 -  -4.7   -3.2614   GATCGGCTACAGCAA                CGCGG TGA CCTCG                GTGTCGGCGAGTTGA
  nfa46850   1  43 230 4888288 .. 4888315 -    -4  -3.01712   TGGCGCGGGCCAAGA        TCGACGACGTGC TGGT GGGCACCGTCGA         CCGGTTCCGTGGCCG
  nfa46960   5  70 230 4905210 .. 4905261 - -12.2  -3.26471   CGACGGGCAGAGCAA CCTGAGTCCACCCGCCACCGATGAG GCT CTCATCGGTGGCGCG-GTTCTCGTG CACGCTCCTGTTCTC
  nfa47000   5  62 277 4908748 .. 4908792 - -12.1  -2.54634   GGCGACAGCACCAAC GGTGAGGGCGACGGGGACAAC GAG ATCATCACCCTCGACCTCACC CGCATCGCACCCGCG
  nfa47060   4  65 334 4916559 .. 4916569 -  -2.4  -4.25104   TCGGCCCGATCAAAA                 CCGG CAC CCGC                 ATCGACACCCCCGGC
  nfa47250   5  74 443 4935321 .. 4935376 - -12.4  -3.54424   CTCGACGTCGCCAAA CCGG-CGGCGCGGCGCTGCGCCCGCG CGCACC CGCGGGCGGCG-GCCGTGCTGGCCGA CGCCTGGCGGGGGCT
  nfa47280   8  56 444 4938663 .. 4938676 -  -2.3  -3.85698   GTCCCGGTGCAGAAA               GGTTC GCAC GGACC                GCTGGTCGGCACCAC
  nfa47360   6  46 278 4946494 .. 4946509 -  -4.6  -3.05816   TCAGGCGGTACCCAA              TTCCGC CCGA GCGGGA               CGCCCTACGCGGCCA
  nfa47360   6  46 201 4946571 .. 4946586 -  -4.6  -3.05816   TCAGGCGGTACCCAA              TTCCGC CCGA GCGGGA               CGCCCTACGCGGCCA
  nfa47360   6  46 124 4946648 .. 4946663 -  -4.6  -3.05816   TCAGGCGGTACCCAA              TTCCGC CCGA GCGGGA               CGCCCTACGCGGCCA
  nfa47360   6  46  47 4946725 .. 4946740 -  -4.6  -3.05816   TCAGGCGGTACCCAA              TTCCGC CCGA GCGGGA               CGCCCTACGCGGCCA
  nfa47460   4  69 345 4956952 .. 4956986 - -11.4  -3.53091   ACGCTGGCCGCGAAA     TACCCGGGTGCGATCG AGG CGATCGCGGCCGAATA     CGGCCTCACCGAGAC
  nfa47550   4  60   3 4967882 .. 4967935 - -10.2  -3.14211   ACCCGGGCTGACGAA GCGGGTTCGCG-CGCCC-GCGACGAC CGAT GCCGTCGCCGAGCGGCACCATCACGC GCTCAGCGCCCCGCG
  nfa47620   6  69 -47 4973836 .. 4973894 - -15.1  -2.52015   GGCAGATCGACGAAC TCGCGCGCTAGTCAGCGCAGCCCGGCCCG CTC CGGCTCGGGC-GCGGTGGCCCGCGCGCG- CCTGCCCGCCACGAT
  nfa47650   2  48 295 4976370 .. 4976412 -  -7.6  -2.52896   CGACTGTCGAACTCA CGGCACGCACGACCCGCTC GATCCG GAGCAGG-CGCTCTCGCCG CTCGATCCTGTCCAT
  nfa47700   3  46  90 4981320 .. 4981343 -  -6.6  -2.78816   TGATGCGCTACGACA          CCCTGCGC-CG TTA CGCGCGCGAGG          CCGGTTTCGCGGAGG
  nfa47810   3  60 459 4990418 .. 4990437 -  -4.2  -4.07568   CCGCCTGGCCGAAAA            CCG-CGGTG CCA CACCGGCTG            AAACCCTCGCGCGCT
      sbcC   2  43 225 5001632 .. 5001644 -  -3.3  -3.01791   ACGTCCTGCGCAAGA                TCCCC GCC GGCGA                CCCGGTGACCTACAC
  nfa47990   6  60 466 5010287 .. 5010319 -  -3.3  -4.08216   GCACCTGCGGGAAAA     GCTCACGGCGGTGG GTCCGG CCGCCACCCTG-GC      CCGCGGTTACGCTGT
  nfa48040   3  74 353 5015481 .. 5015531 - -16.1  -2.70932   CTGCTGCTCGAACGA GTCGCGT-GGTCGGCGGCGCGCGCC CGT GACACG-GCCGCCACCCGACGCGCC TTGGACGCCGTGGAC
      glyA   5  80  73 5027369 .. 5027411 - -16.3  -3.22298   TCGACCGACGACGAA CGGCCGGGTC-ACATCCCTC GGAC GAGGGGTGCGGACCGGGCCG TTCGCGTTGTCGAGC
  nfa48210   2  52 348 5035534 .. 5035544 -  -8.2  -2.71483   AGACGCGGTGAACGA                 GGCG GCG CGCC                 TGACCGCCGAGGCCA
      metB  10 100  21 5041357 .. 5041386 - -25.1  -3.05384   CCGGCCCGTACGCAA       GCGGCCGCACTCG GTCT CGAGTGCGGCCGC        TTCGTCATCTCCGTG
  nfa48300   2  52  76 5044291 .. 5044318 -  -6.2  -3.28712   GCCGCTCGGTGAGAA        CCGGGC-ACCCTC CCC GCGAGTAGCCCGA        CCAGCCGGCCGACGG
  nfa48360   4 100  59 5050491 .. 5050520 - -26.5  -3.21099   CCCGGTTACGACGAA       GGGCGGCCACCGG AACT CCGGTGGCCGCCC        TCTGTCGTCGCGCCC
  nfa48410   6  50 186 5054846 .. 5054895 -  -6.3  -3.17723   CGACGCCGAACCCAA GGCCGACGCGGCTGTGCG-GGCC CTGCGC GACGGCGCCC-GCAGCGTCGACC AGAAGCTCACCCGGG
  nfa48460   2  55  47 5059329 .. 5059363 -  -6.4  -3.53012   GTGTGCCTGGGCAAA    CCGCTGCCGCC-GCCG TTCTC CGACTGGCCG-AGCGG    CTGCATCATCCTCGG
  nfa48460   2  55 -45 5059424 .. 5059455 -  -9.3  -3.05343   TTCACAGGTCGAACA      CCCGCTCGGCCGG GTCGAT CCGGCCGAACCGC       CCGGAGATCCGCGCG
  nfa48500   3  73 158 5062594 .. 5062613 -    -7  -4.15222   ATTCTTGCGAACAAA            CGTGCCCC CAGT GGGACTCG             AACCCACACTTGGCG
  nfa48540   4  49 285 5067337 .. 5067387 -  -4.8  -3.29144   CCAGGTGCTCGACAA CTGGACGGCGGGCC-GCAGTTCGCTC CGC AAG-GAACTGCCGGTCC-CCG-CCTG AGCGGTCAGCGGCCG
  nfa48540   4  49 270 5067371 .. 5067402 -  -5.6  -3.33696   TCGCTCCGCAAGGAA      CTGCCGGTCCCCGC CTGA GCGGTCAGCGGCCG       GAGGCGGTAGCGCGC
  nfa48660   5  64 448 5079003 .. 5079040 - -11.9  -3.13403   CGCCCGCGACGAACA   CGCGCA-CGCCCGCCACG TCG CGTGGCTCGCGCTGCGCT   ACGCGGGTGTGGTGG
  nfa48740   1  43 112 5086014 .. 5086061 -  -2.5  -3.14132   GTTCCGGGTGAGCAA TGCCGTCGTCACCGTGTCGGTG GTGGG CACCGACGCGGCG-CTTCGCGA GGGCGGGGCACCGGA
  nfa48840   3  59 400 5096984 .. 5097023 -  -8.7  -3.29461   CAAGTCGCCCTACAA GACCGCCCAGGGCGCGGT GGTCGGA ACCGC-CCC-GGGCG-TC GGCTGGTACGTGCAG
       pth   4  61  68 5106737 .. 5106747 -  -8.2  -3.53444   TTACCGGTTCTGAAA                 GCCG CTG CGGC                 TCAGGACAACTCCCG
  nfa49000   4  79 138 5113930 .. 5113973 - -15.2  -3.30159   GGAACCGGTCGACAA CCCGCACCGCTACCAGCTGAT CGA AGC-GCAGGCCGCGGTGCGGG AACTGTTGAAGCGCT
  nfa49110   3  52 177 5125173 .. 5125183 -  -4.6  -3.53091   ACGGCGTGCTGGAAA                 CCCG GGG CAGG                 CAGGGCTCGTTCATC
  nfa49150   2  53 454 5131074 .. 5131094 -  -7.5  -3.17146   GTCCTCGAGAATATA            CCGTCAGCA TCG CGGTGACGG            GTGCAGCACTCGGCT
  nfa49260   2  66 328 5145647 .. 5145675 - -11.1  -3.31144   GGCGGATGTGGAGAA       CGG-GCTGTCGA CCATGC TCGACAGCACCG        GCATGGATCCGGCCC
  nfa49450   6  53 306 5165407 .. 5165421 -  -2.8  -3.74872   ATCGAGCCTATGAAA               CTGC CGGTGTT GCAG               GCGCGGGACGAGCCG
  nfa49500   5  91 220 5167717 .. 5167740 - -14.6  -3.89695   CTGCCAGAAACAGAA          CTCGCCACCC GAAG AGGTGGCGAG           TCGCTGAAGTTGGTT
  nfa49580   5 100  20 5174877 .. 5174905 - -26.1  -3.21099   GCTTCCCATGACGAA        CGGGCCCGTCACC GAG GGTGACGGGCCCG        TTCCATGTGTCCTAC
  nfa49710   2  71 182 5186985 .. 5187001 -  -2.1  -4.56597   TTTCGGCGCGAAAAA              CCCACCC GCA GCACGGG              TTTCGCTGGTCAGCT
  nfa49840   8  56  80 5198432 .. 5198464 -  -2.6  -3.87815   GCGCAGCGGCAGAAA     TCGCTGTGGCGCAAG ATCT CCTACGCCAT-GCGG      TACTGAGGGTGGACA
  nfa49940   0 NONE
  nfa50030   4  60 291 5220582 .. 5220599 -  -4.1  -4.09864   ACGGAGCCTCGAAAA             TCGGC TGAGCGGC GCCGA              CGTGCGAGAGTGGCT
  nfa50080   9  50   1 5223248 .. 5223266 -  -8.1  -2.84812   AGCGACACGACCACA             CCGTGCG CACCC CGCACGA             TCACCGGCAGCCCCG
    fadE42   5  56 332 5224614 .. 5224624 -  -8.2  -3.14132   TTCGCCGCCCAGGAA                 GCGG ATC CCGC                 CGCGATCGCACTCCT
  nfa50150   3  49 327 5229051 .. 5229104 -  -8.1   -2.7185   ACGAGCGCCGAATGA CGGCACCGG-CCGGC-CTGCC-GGAGG AGAT CCTCCAGGTGGTGCCGGACCGG-GTCG CGCACGCGATGGCGC
  nfa50150   3  49 224 5229196 .. 5229207 -  -7.2  -2.71924   GACGCTCGGCGAAAG                CCGG TGCA CCGG                 TGTGGCGGCGCGCGC
  nfa50200   2  55 -31 5234897 .. 5234950 -  -8.8  -3.06183   CTGAGTTCGACTCAA CCGCCCAGCGCACG-CA-ACCCGCTC ACTT GAGCAGCCGCGACATGCGCCGGTCGG CGAGCACCTTCCCGC
  nfa50290   6  52 140 5242342 .. 5242362 -  -5.4  -3.42459   CATCGAGAACATCAA            CGGCGA GTTGGTGGT TCGCCG            CGAAGGCACCTTCAT
  nfa50290   6  52  22 5242453 .. 5242480 -    -7  -3.05816   GGATTTCGGATTCAA        GGCCGGTC-GC GGGAAGG ACTGACCGGCC        ACCGCTGTCCCGTCG
  nfa50330   3 100   4 5244671 .. 5244710 -   -28  -3.53761   GAACCGGCCGGGAAA  GACCGTGGGCCGCTGTCG AATC CGACAGCGGCCCACGACC   GTGCTACTCCGCGGT
  nfa50430   3  50 147 5299274 .. 5299284 -  -2.4  -3.63515   CCGCACCGGCAAGAA                 GCTC GAG GTGC                 CGATCAAGAAGCTGT
  nfa50460   3  43 232 5302719 .. 5302765 -  -2.8  -3.24747   CGCCGAGATCAGCAA CGTGCCGCCGGA-GGACCGGA CGGTGC TGCGGAACATCCAGCGGCTCA ACGTGGAGGAGTGGG
  nfa50600   1  55 282 5316566 .. 5316582 -  -7.9  -3.28712   CGTGGTGTTCGACAA              CGCCGCC TTC GGCAACG              TCAAGGCGGACCAGG
  nfa50690   4  48 133 5368484 .. 5368498 -  -7.8  -2.61264   GTCGCGATGGAGAAC               GCCGAG ATC CTCGAC               CCGGAGGACATCGCC
  nfa50740   1  47 -29 5372850 .. 5372864 -  -5.6  -3.14564   TCAGTGGTCGAGGAA               GGCGAG TAC CTCGGC               CGCGAACCGCGGATG
  nfa50890   6  79  13 5387019 .. 5387048 - -18.5  -2.64616   CCGGCACCCACACGA       GCGGCGGACGCCC TCGT GGCCGCCCGCCGC        CCGTCGATCCGCTCA
  nfa50940   3  68 164 5391551 .. 5391584 - -13.9  -2.83164   GCACCCACGAGGAGA     TCGTGGCGGCCCGCAC CCA GTGGGAGC-GCCACGA     CGTCGGCCGGTTCCC
  nfa51260   5  63 114 5426663 .. 5426710 -  -9.8  -3.31263   ACCCGACTGCCAGAA GGC-GTTCGAGGAACTCACCGCC AAG GGCGTCGAGTTCGTCCAGCCGCC CGCGGAGCGGCCCTA
  nfa51310   5  78  26 5434127 .. 5434174 - -17.5  -2.80935   ACCCGATCGACGACA CCGCCGCGGTGGCCGCGGCCG AGGCGG CGGTCGCGGCCGTCACCGCGG GCGTGTTCGTCTCCT
  nfa51450   4  52 233 5446315 .. 5446329 -    -7  -3.04144   GGGTCACCGGCAAGA               GCGCGG CGT CCGTGC               AGGGCATCTCGATGA
  nfa51480   2  57 265 5451258 .. 5451273 -  -6.8  -3.60296   CACCGCGACCGGAAA              GACCAC GCTG GCGGTC               AAACTCGGCGACGCC
  nfa51550   3  58  73 5455090 .. 5455112 -  -3.5  -3.85698   GCCGCGCTCGAGAAA          GAGATCTCGT AGTG AC-AGATCCC           GCCGTGCGGGGCCCG
  nfa51860   2  78 423 5482977 .. 5483017 - -16.2  -3.05963   AGCGGCAGCTGAACA GGCGGCCTGCGCGGGCC GGTGCCGT GACCCGCGCAGG-CACC  AGGACACCTCCCGGC
  nfa51960   3  53 320 5493148 .. 5493166 -    -3  -3.77196   CCATGACCGAGGAAA             TCGTGGAC ATC GTCGACGT             CACAGTCACCGCCGA
  nfa52010   1  40 -23 5497757 .. 5497775 -  -4.4  -2.78384   GCCGCGCTGATCACA             CCCCGTCC AGC GCACGGCG             CACACGGGCGGCCGA
  nfa52060   2  59 -20 5501520 .. 5501567 - -10.5  -3.01712   GTCTTCTCCTGAAGA CG-GCCTCAGCCGACGGCTG CAACCGCCT CAGCCGACGGCTTCGGCGCG CCTGCTGTGCACCGA
  nfa52180   3  50 208 5511733 .. 5511748 -    -6  -3.20382   GCCGACATCGACGAA              CGCGCC TACT GGCCCG               CCTACCAGGAGGCAT
  nfa52250   1  47 193 5517907 .. 5517919 -  -4.7  -3.16564   CCTCTACCGGATCAA                CGCGC TGT GCCCG                TACTGCATGGTGGTC
      metE   1  52   9 5521680 .. 5521700 -    -6  -3.28712   CCTCTCCGTGGAGAA            GCGGCCCG CTCGC CGGAGCGC            CTGCGGAATCAGTCC
  nfa52330   4  49 192 5529628 .. 5529650 -  -4.8  -3.35679   CGCGGTCATGTACAA           GGCGCG CACGCGGTTAT CGCGCC           GGATCTCACCCACCT
  nfa52480   2  50   1 5547159 .. 5547169 -  -2.4  -3.67597   GTGCGCATCGAAGAA                 CTCG ACC CGCG                 CTAGGGCCGCTCCGA
  nfa52600   2  55  72 5560693 .. 5560706 -  -5.9  -3.41222   CTGGAACGGGAAACA               CGCGC TCGG ACGCG                GCGGAGCGGTCGGCC
  nfa52640   1  40 252 5563619 .. 5563629 -  -3.2  -2.60813   GACCGCGCGAAATAC                 CACA ACC TGCG                 CCGCGACCCCTGGGC
  nfa52680   3  48 232 5568301 .. 5568317 -  -7.9   -2.5805   ATCAGCGGCTACAAC              GGTGCGG CGG CCGAACC              CGGTCCCGACCTGTT
  nfa52740  10  60 174 5575032 .. 5575043 -  -7.2  -3.63425   CAGGCAAATCAAACA                CCGC CTGA GCGG                 GTCAGCGGCCGAAGG
  nfa52960   3  43  64 5597625 .. 5597644 -  -4.2  -3.04144   CGCCTACCGCGAACA            GCGGCACCG CGA CGGT-CTGC            TGATGGTCAACGAAC
  nfa53140   3  52 305 5615360 .. 5615408 -  -7.2  -3.01712   TGGCGGGGCCGAAGA CCGCCGCGGGGAACA-CGCACGC GGTG GCGCTCGGCGTGGCCCGCACCGG GCGCATCTTCACCGC
  nfa53180   4  47  40 5619702 .. 5619717 -  -2.4  -3.40403   GCTGTTCGACGAGAA              GGGCCC GCTC GGACGC               AGCACCCAGACCCTG
  nfa53230   4  95  73 5626153 .. 5626203 - -22.6  -2.99057   CCCGAAATAGAACCA CCCACCCCGCTGCCCACCGGCA CCCCGAC CGCCGGTGGGCAGCGGTGTGCA TCCGAAATCCGATCG
      ackA   2  48  96 5651458 .. 5651504 -  -6.3  -3.05384   GCCCCGTTCACCGAA CGGGAC-CTGCGCGAGGGCACCG AGG CGG-GCCTGCGCGCCCTGGCCCG CGCCGCCCCGGGGCG
      nagD   2  63 268 5655849 .. 5655875 -   -10  -3.28712   TCTGCTCGTGGACAA         GGGCCTGGCCGA ATA CCGGCCCAACCC         CGCACACCGGCGCGC
      metZ   4  63 158 5663682 .. 5663728 - -12.8  -2.72991   GCACACCGGCAACCA CGTCGCGATGTTCGCCCTGGCG GTA CGGCAGCGCGACCGCCGCGAGG CCTTCGGCCAGCTCG
  nfa53640   2  58 157 5668714 .. 5668747 -  -7.9  -3.40403   CGTGCTGGAGGACAA     CGCGCGGGCGTTCTA CCGG TTGCCCGCCCGCGAG      CGTCCCGAGTTCACC
  nfa53700   3  55 110 5673978 .. 5674004 -  -9.2  -3.04144   CGGCGAGCGTCAAGA         CCGCCGCCGCGG CCA CCGCCGCCGCGC         TACCGCTGGCCCATC
  nfa53760   0 NONE
  nfa53800   2  46 331 5686866 .. 5686878 -  -6.2  -2.71364   CGACCTGGTCAACTA                CGCG GGCGT CGCG                GGCGACCCCAACCCG
  nfa53860   7  58 333 5692230 .. 5692270 -  -3.9  -3.86897   CTGATGCTGGACAAA CACGGGTTCTGGGCGGTGC TGCTG GC-CCGCTG-GATCCCGTG GGTGCGCACCCTGTG
  nfa54050   1  43 -44 5709607 .. 5709643 -  -2.9  -3.21924   TGACGGCTCAGAACA   GCGGGTCGTGCCGG ATGTTCTTGG CCGGGATG-CCCGC    GGCCATCAGGCGGAA
  nfa54190   4 100  16 5732133 .. 5732164 -   -26  -2.92667   GGAATTCCGAAACGA      CGAACGGCCCGCTC CGAA GAGCGGGCCGTTCG       CGGGAATCGGGGCGA
  nfa54260   3  45 429 5742539 .. 5742558 -  -2.8  -3.31853   GAAACGCAAAGCCAA            GCGCA-CCA AGC TGGATGCGA            GCATGCCGGACTGGC
  nfa54260   3  45 427 5742548 .. 5742560 -  -3.3   -3.1886   AGCCAAGCGCACCAA                GCTGG ATG CGAGC                ATGCCGGACTGGCTG
  nfa54320   4  48 372 5751340 .. 5751354 -    -7  -2.62184   GTCGCCGGGATAGTA               GGCGCG CAC CGTGCC               GTCGGGCTGGTTGAC
  nfa54400   4  67  65 5758410 .. 5758425 - -10.4  -3.61398   GCTGCCGGTGAAGAA              GGCGGT GCGG ACCGCC               GAAGGGCTCGCCGAC
  nfa54480   2  62 381 5765165 .. 5765189 - -12.7  -2.62616   GCATCGCGCACACCA          GCGGCGTCGCC CTC GGCGTCGGCGC          GTCCGCCTTCACGGG
  nfa54530   3  52 219 5770676 .. 5770693 -  -8.4  -2.73364   TCGGCACCGGAAGGA             CCGTGG AGCCCG CCACGG              GTGTTGGTGGATGCG
  nfa54630   5 100   2 5782683 .. 5782714 - -22.4  -3.60296   TATTGCCAGGCGAAA      CCGCCCCCGGG-ACA AGC TGTTCCCGGGGGCGG      TTCAGCAGTCGCAGC
  nfa54710   3  53  17 5792661 .. 5792687 -  -7.8  -3.15579   CGAACGGGGCAGGAA         GCGCCAACGGCC GCC GGCCGCCTCCGC         GCGGGCCGCGGGTCG
  nfa54780   3  67 156 5802535 .. 5802553 -  -8.8  -3.78934   CGGCGGCTACAAGAA             CTCGGGTC TGG GACGCGAG             AACGGGCCCGAGGGT
  nfa54870   5  85  13 5815411 .. 5815435 - -17.9  -3.14132   GCCGGCGGCGACGAA          GGCCGCCACCA CAG TGGTGACGGCC          GGTCGGTGAGCGTCA
  nfa54970   2  55 404 5826584 .. 5826622 - -10.2  -2.67017   AATTCGAGAAGGAAT  TCGAGGCCGGGCGGCGC GGCTGA GCCCCGCCCGAGC-CGA   GCCCGGGCGGGCCGC
  nfa55000   0 NONE
  nfa55050   4  84  36 5833620 .. 5833653 -   -16  -3.53012   GCCTCGGCGCCGAAA     CCGCCTGAGCCGAA GCACTT TCCGGCTCGGGCGG      CCACGGTTCGGGTCT
  nfa55140   4 100  20 5841096 .. 5841127 - -24.6  -3.40403   CCCGGCGCACGAGAA      CATGCCCCACGGGT GCGT ACCCGTGGGGCATG       TCGTCGCGCGGCGGG
  nfa55230   7  58 214 5848740 .. 5848760 -  -7.6  -3.41051   CCACCGCGAGCAGAA           TCCA-CCCG AACG CGGGATGGA            GCACCTCCGCGAGCA
  nfa55300   4  52 -21 5857327 .. 5857383 -  -8.1  -3.05844   CCCGCTACGCCAACA TGGGCGGACTGTTCGGCAGCAGCTGACCC GCC GGGTCAG--AC-GCCGATCCGCCCGCC-A CCGGCACGCCACACC
  nfa55380   1  49 363 5866836 .. 5866852 -  -3.5  -3.53444   TCATCGCCTGCGAAA              GCGGCGG TGA CCTGCGC              TTCACCGAGGCACTC
  nfa55440   4  47 354 5873465 .. 5873489 -  -5.5  -3.14132   CGTCGCGGTGATCAA          GTGCACGCCCC TGG GCGGCGTGCGG          CGGGCGCTGGCGGTG
  nfa55440   4  47  54 5873777 .. 5873789 -  -3.3  -3.28712   GGCCTGGTGGCACAA                CCGCT TCC ACCGG                GTCCGCGCCCTGCTC
  nfa55520  10 100 137 5882230 .. 5882271 - -19.6  -4.03909   GACAGACGAAAAACA GACG-AAAGGCCGGTCGGA CACAC CCCGACCGGCCTTTTCGCC ACAATGCCCAACCAC
  nfa55590   0 NONE
  nfa55640   2  41   3 5896604 .. 5896623 -  -2.8  -3.03159   CCAACTCGGGCAACA            GC-AGCAGC AGG GCTGGTAGC            CGTCAGGCGGCGGGC
  nfa55700   5  95  22 5904826 .. 5904853 - -18.4  -3.72576   TCCGGCCCGACGAAA        CGGCCCCCTTCC GAAC GGGAGGGGGCCG         TTTCGCTGATCACCG
  nfa55810   2  48 155 5917788 .. 5917818 -  -7.5  -2.62184   TGCCGCTGCAGATGA       TGGTCGCGATCGA GGGCG TCAAGCGCGGCCA       CCGCTACCCGGAGGC
  nfa55900   5  52 257 5924962 .. 5924982 -  -6.9  -3.38272   GAGGATTACTGACAA            CGTTTGC TCAGGAG GCAAACG            ATGATGAGCGACAAC
  nfa56040   5  50 101 5942570 .. 5942580 -  -2.4  -3.61398   CTGGTTGGGCAACAA                 GCTG TTT CGGC                 GCTGATCCGGCCGGC
  nfa56130   9  78  13 5952779 .. 5952808 - -17.9  -2.71011   ACCGGGGCTGAACGA       GAATCCCCCCGTG ATGT CCCGGGGGGATTC        GACCGTCGATGCTCA
  nfa56180   6 100  14 5956595 .. 5956622 - -22.8  -3.62096   GGTGAGTAGGCGAAA        GGCCGGGCACGA GGGT TCGTGCCCGGCC         TTCGCGTGCGCCGTC
  nfa56250   9 100  25 5965035 .. 5965071 - -24.6  -3.34398   GGTCCGCCCGAAAGA   CCTCCGGCGGTGGAGAC TTCG GTC-CCACCGCCGGAGG    TGTATTCGGTTGCGG
  nfa56400  13 100   8 5981471 .. 5981509 -   -29  -3.35813   CCCGACCCGAACGAA   CGAGACGCCGATCGCGCA GCG TGCGCGGTCGGCGTCTCG   CGTTCGATCACCAGA
  nfa56480   1  45 209 5988834 .. 5988856 -  -3.4  -3.24747   CGGGCAGACCATCAA          GC-TCACCG GGGACG CGGCGATGC           AGATCGATATCGACG
  nfa56650   7  90  17 6009718 .. 6009746 - -17.5  -3.43853   TGAACCACCGAAAGA        GCCCCCGTCGA CCGTGAT TCGACGGGGGC        TTTCTCGTGCGCTGG
  nfa56640   3 100  13 6009718 .. 6009746 + -17.5   -3.9712   TGAACCACCGAAAGA        GCCCCCGTCGA CCGTGAT TCGACGGGGGC        TTTCTCGTGCGCTGG
  nfa56510   2  62   7 5992205 .. 5992236 + -12.2  -2.62184   TCACGCTGATCGGTC      CGCCCGGCGGAACCG CAA CCGT-CCGCCGGGCC      TGATCTGGGCGACCA
  nfa56430   4  56  94 5985575 .. 5985612 +  -9.9  -2.71144   ACTCGTCGATCTTGG   CCTGGTCGG-TGCCCG CCTTGTT CAGGCAGTCGACCAGG   TCCTTGCCGCCGGTG
  nfa56390   6 100  17 5981469 .. 5981511 + -24.2  -3.05596   CGCCCGACCCGAACG AACGAGACGCCGATCGCGCA GCG TGCGCGGTCGGCGTCTCGCG TTCGATCACCAGATC
  nfa56340   4 100  21 5975881 .. 5975906 + -16.1  -4.48317   GGGCGCGGAAGACGA         GGAGCGGGCAG CGAA CGGCCCGCTCC          TTATTTCTTTTGTCG
      rnhA   8 100  37 5965035 .. 5965071 + -24.6   -3.1352   GGTCCGCCCGAAAGA   CCTCCGGCGGTGGAGAC TTCG GTC-CCACCGCCGGAGG    TGTATTCGGTTGCGG
  nfa56030   4  43 342 5942927 .. 5942944 +  -5.6  -2.73875   ACCCCGTTTCGTTGC             CGAATG TGCGTC CATTCG              TGATCTTCGCCCCGG
  nfa55970   7  53 259 5937026 .. 5937041 +  -2.4  -3.69323   GTCGAACACCTCCAG              CGCCTG TCGC CGGTCG               TTTCCCTCGTCGTCC
  nfa55930   9  67 249 5933991 .. 5934003 + -10.5  -3.57144   CGTCACCCGGGCGGA                CCGGC TGC GCCGG                TTTCGCGGTGGCCCC
  nfa55800   0 NONE
  nfa55690   3 100  27 5904826 .. 5904853 + -20.6  -3.68351   TCCGGCCCGACGAAA        CGGCCCCCTTCC GAAC GGGAGGGGGCCG         TTTCGCTGATCACCG
  nfa55630   5  49 363 5896985 .. 5897003 +  -3.7  -3.53224   ATTCGGCCAGGAAAT             CCGCGGG GACGG CCTTCGG             TTTCACCACCAGGTA
  nfa55580   3  51 157 5891570 .. 5891616 +  -9.3  -2.50816   GACGGTCGGCAGGTG CCGCGCCGCCTGGGCGAGCGCGG CGA CCGCG-TCGTC-GGGCGAACCGG ATTCGTCGCTGCCGA
  nfa55510   4 100  46 5882237 .. 5882263 + -16.6  -4.08216   GAAAAACAGACGAAA         GGCCGGTCGG ACACACC CCGACCGGCC         TTTTCGCCACAATGC
  nfa55430   2  50 227 5874043 .. 5874073 +    -6  -3.21099   CCGACCCGCCCGCGT      GCAG-CGGCACGG CCAGCA CCGCGCCGTCGGC       TTCGTAGTGGGCGGC
  nfa55370   9  59  49 5867189 .. 5867203 + -11.4  -2.55074   ACGGTCAGCCGGCTC               GGCGGA GCC TCCGCC               TCGATTGCGATTCAG
  nfa55290   6  60 444 5857796 .. 5857830 +  -3.4  -3.97139   AGGTGAACTCGGTGC     CGGTGTGGTCGTCG TCGATCT CGAGGACCTGGCCG     TTCTTGTTGAGGTTG
      leuS   4  52 336 5852685 .. 5852698 +  -5.9  -3.35679   GATCGGCGGCGACCG               CGTCG ACGG CGGCG                TTGTGCCTGCCGAAG
  nfa55130   3  86  22 5841098 .. 5841125 + -21.4  -2.78384   CGGCGCACGAGAACA        TGCCCCACGGGT GCGT ACCCGTGGGGCA         TGTCGTCGCGCGGCG
  nfa55060   2  47 294 5835355 .. 5835370 +  -4.6  -3.12895   GCCACCCCGATCGGT              GCCTTC CCGT GCAGGC               TCTGTTCGTCCAGCG
  nfa54990   1  40   5 5830105 .. 5830134 +  -2.7  -2.87319   CCACCCGGTAGGCCG       TTTGCCCGCCCGA CGGG TCAGGCCGCCGAA        GTTTCCTGGATTCGG
  nfa54890   6  67 132 5820106 .. 5820120 +    -7  -3.95324   AGGGGGCCCAGCGGC               GGGCCG GTG CGGACC               TTGTTGTTGACGCTG
  nfa54860   2  47 -49 5815433 .. 5815459 +    -5  -3.14132   ACCACAGTGGTGACG         GCCGGTCGGTGA GCG TCAACGAACTGC         TTCGTCGCCAGGACG
  nfa54770   3  58 365 5802990 .. 5803014 +  -7.1  -3.44527   GCGATCGGGAAGCAG          TTCAGTCGACC AGT GGTTGTCTGGA          TTGTACTGGTCGGTC
  nfa54620   3  47 -19 5782620 .. 5782639 +  -4.2  -3.35597   AGGGGTATCCGCACC            TCACCGCG ACGC TGCGCTGA             TATTTCGAGGCTGAG
      gnd2   4  47 265 5776182 .. 5776215 +    -3  -3.40403   CGAGGCGATGAGCAC     CG-GCGCGCCCGG GGTGCCCGA CCGGCCGAGCACG     TTGTCCTCGAACACG
  nfa54520   5  72  36 5770864 .. 5770900 +  -8.6  -4.09739   CGCAGTGTCGTCCGC   TGCCGTCGAGCC-GGTG CTTC CGCCTGGCCCGGCGGGA    TTTTCCGGCGGTTAC
  nfa54420   3  56 441 5760340 .. 5760358 +  -8.8  -3.14564   CAGATGCTCCACCAC             GCCCGC GAGCAGG GCGGGC             TTGGTCGGGAAGTGG
  nfa54390   1  47 325 5758804 .. 5758817 +  -5.2  -3.14132   ATCGCCTCCTCGGCG               GCGG CCAGTT CCGC                TTCGTCGGCCGCGGC
  nfa54350   5  52 150 5755618 .. 5755640 +  -6.8  -3.35679   CGGCGCCGTTGAGCA           GGTGGTCGCC GAT GGCGCGCGCC           TTCTGGATGGCCGGG
  nfa54310   5  78 183 5750615 .. 5750634 +  -9.3  -4.35524   GCTCCACCACCGAAA            TGCCTGC CCCCGA GCAGGCA             TTTTCCATTTCCGGC
  nfa54250   1  50 345 5743301 .. 5743313 +  -6.2  -3.14132   CGGCGAAAACCTCAC                GGCG GGAAG CGCC                TTCGTCCAGGGCGGC
  nfa54200   6 100  19 5736639 .. 5736670 + -23.1  -3.26449   CAGCGGTCCACACGA      CGGCCCCGGATCG TCCTTC CGATCCGGGGCCG       TTGCCTTCTCTCACA
  nfa54040   2  50 358 5709952 .. 5709966 +  -2.1  -3.55622   GCACCTTGGGATTAC              T-GCGC CGCT GCGCCA               TTTCCAGCAATTGCG
  nfa53850   4  61 156 5692742 .. 5692758 +  -5.8  -3.74693   GCCCCGGCCGTGCTG             CCCG-GC AACC GCGCGGG              TTTGCTCCAGTCGGC
  nfa53790   5  52  24 5687226 .. 5687242 +  -5.1   -3.4252   ACTCCGCCAGTTCGG              CGTGCAT GAG ATACACG              TTGTAGTCGCTCCAG
  nfa53750   3  67 -30 5680963 .. 5681015 + -10.4  -3.66018   CGTGTGGGTCGCCCG CGGCGCCG-GACTGGTGCGGTTCTG GACC TAGTGCCGTTCCGGACTCGGTGCCG TTCTTGACCTGGTGC
  nfa53690   3  52 143 5674254 .. 5674264 +  -6.8  -3.25823   GCCCCTGCCAGGGTT                 CGAG CAC CTCG                 TTCATGTCCCCGCGA
  nfa53580   8  57 158 5664038 .. 5664054 +  -6.5  -3.64487   GGTGGGTGATGAGGG              TCTTGGC ATC GCCGAGG              TTGTTGGAGATGTCG
  nfa53580   8  57 197 5664077 .. 5664105 +    -6  -3.65046   AGATGTCGATGATCC       GCAGC-CGGTCGAG CAC CTCGAACGCGC-GC       TTCTTGGCCTCGCCC
  nfa53500   4  47  -3 5657729 .. 5657739 +  -3.2  -3.31144   CGGATTCGCGCAGGC                 GTAG CTG CTGC                 TTGTCGCGGTCCGCC
  nfa53440   9  64 195 5651775 .. 5651796 + -11.5  -3.21276   TCCAGTCCGGCCAGG           GCGTCGGCG CGCA CGTCGGCGC            TGTTCTCCCCGACAC
  nfa53330   1  46 401 5640118 .. 5640143 +  -5.3  -3.06183   ATCCGCTTGACGACG         CTGCCGCGATGC TCG GCGACG-GGCGG         TTCGATGGCCGTGGC
  nfa53220   4  60 119 5626266 .. 5626295 +    -5  -3.84406   CTGGGTGTACGGGAG       CGCTCGCCCGTCA GCCCG TGACG-GTGACCG       TTGTTGTGGTGGAGC
  nfa52950   1  43 420 5598117 .. 5598166 +  -2.9  -3.14132   CTGTGCAGGAACACC GCCAGCGCCCACGCCGTGTGCATG GACGG CATGCA-GTTGCGCGGG-G-TGGC TTCGTCGAAGGGCAG
  nfa52730   4  52 389 5575350 .. 5575371 +  -8.6  -2.80816   TCGCCCGCGGCGCGC           GCGGCCGC GATGTA GCGGCGGC            TCTGCTCGATCGAGA
  nfa52690   3  55  43 5571777 .. 5571799 +  -7.6  -3.28712   TCCGGTCGACGGTGG           CGACCGGATC GGG GATCCAGCCG           TTGTGGCCGAGCGGC
  nfa52630   3  50 119 5564010 .. 5564033 +  -6.6   -3.1505   CAGCAGGATGATCGA          GCCG-GGGCGG GTT TCGCGCACGGC          TTGCTCGGCGATGGT
  nfa52470   3  47  66 5547239 .. 5547251 +  -5.5  -3.19157   GGCGACATCCTGTTC                CGAGG GCA TCTCG                TTGGTGACCTTGGTG
  nfa52320   2  46 158 5529318 .. 5529334 +    -5  -3.07043   GCGGTGATTCCCCCT              CGCCGC GGATA GCGCCG              TGTTGCGGTGATCAG
  nfa52270   5  55  69 5521717 .. 5521758 +  -8.5  -3.01712   TGCGGAATCAGTCCA TGGCCTGCACCCGCCTGCGG ATG CGGCGGGCGGCGGC-GACCA TGTTGCGCAGGGAGG
  nfa52170   2  53 271 5512222 .. 5512265 +  -7.2  -3.13403   GCGCGAACACGGTGC CGCGGCCGACCAGTTCGCGC GGCA GGGTGAGCAGGTCGTCGGTG TGTTCCTCGGCCAGG
      purU   7  74  36 5501552 .. 5501607 + -14.7  -3.07816   TGCAACCGCCTCAGC CGACGGCTTCGGCGCGCCTGCTGTGC ACCGA GTCCAGCACGCGCGCC-AGTTCGTCG TTGAATCGCTCGAAC
  nfa51950   5  51 282 5493758 .. 5493774 +  -3.6  -3.63515   GCGAGGCCGGGTTGG              CGTGGA TGAAC TCCCCG              TTGTTGGAGATCCGC
  nfa51850   7  53 415 5483816 .. 5483827 +  -7.2  -3.17212   GCGATCAGCTCCCGC                GCCG AGTA CGGC                 TTGGTGACGTAGTCG
  nfa51730   5  64   2 5472515 .. 5472544 + -11.4  -3.14344   GGGAGAACCTGTAGC       GCGCC-CTACCCG GTGAA CGGGTTGCGGCGC       TTGGTCAGCAGGCTG
  nfa51670   4  49  11 5465981 .. 5465991 +  -4.6  -3.38812   GCTGATTCGCTACCG                 GCTG CGA CGGC                 TCTTCTTGCGCGGCG
  nfa51610   4  55  95 5462373 .. 5462385 +  -6.2  -3.53012   AGGCCGTTGACCGCG                CCGG CCGAA CCGG                TTTCGGGCACCAGCG
  nfa51540   1  45 286 5455266 .. 5455287 +  -2.9  -3.25823   CATGGCGACGAAGGC           GGCCACGTTG ATC CAG-GCGGCC           TTGGTGTCGCGCCAG
      menA   4  49   9 5451534 .. 5451544 +  -4.6  -3.28712   GGGCTGACTCGGGTA                 CGGC TCA GTCG                 TTGTCGGGCACCAGG
      menB   4  60 -17 5440876 .. 5440886 +  -5.4  -3.85698   CCGGATTGGACCCCC                 TACC CCT GGTA                 TTTCTGACACCACCG
  nfa51350   5  70 209 5438676 .. 5438712 + -12.5  -3.34233   CACGCGCGGCAGCGC   CTCGATGACGTTCTTC TTGGCC GAGGAACG-CATCGAG    TTGTACACCTTCTGC
  nfa51320   1  39 289 5435523 .. 5435533 +  -2.4  -2.70932   GCAGTTCGAAGATGC                 CGCC ACC GTCG                 TCGTTGGCGACGACG
  nfa51200   2  43 -36 5422180 .. 5422198 +  -2.3  -3.16564   GCTCAAGAGCGAGGA             CTTCGGG ATCGC CCTGCAG             TTCGTGAACTACCGG
  nfa51130   9 100  11 5416455 .. 5416504 +   -23  -3.54543   GCTGAACGGTCCCGG AACG-CCGTGAGGGTGGGAACGC TGCTC GCGTTCCCACCCTCACGGACGGC TTTCAGGGGCTACCT
  nfa50960   4 100 322 5393657 .. 5393687 + -29.8  -3.13164   CCGCGAACAGCAGAA       CGGCCCCCGCTCCG GAT CGGAGCGGGGGCCG       TTCGGTCGTTCGGAC
  nfa50930   2  43 446 5392148 .. 5392190 +    -2  -3.14051   CAGACCCGCTCGACC GGGGCG-TT-GAAGATCCGC TCCAC GTGGATCTCCCGATCGCCGC TCTTGGTGACGGTGG
  nfa50820   1  52 286 5381840 .. 5381867 +  -4.6  -3.40403   CTCCGGCACGATCCG        CGCCCGGTCCTG GTGG CTGAGCAGGGCG         TTGTCGTACCAGCCG
  nfa50730   3  53 378 5373135 .. 5373161 +  -7.2  -3.14468   CACCGCGGCGTTGAT         CCTGGCCCGC ACGGTTC GCGGCTCAGG         TTCCATGTGGTGCAG
  nfa50680   3  47 347 5368923 .. 5368952 +  -3.3  -3.28712   CACAGCGAATCGGCG       GCCGCCAGCTCGG CGAG CAGATCGCGCGGC        TTGTCGAGCAGCCAG
     ilvB3   2  43 291 5317130 .. 5317145 +  -3.2  -3.05463   TGATCAGCGTGGGTT              G-CTCGC GGC GCGGGAC              TTCGGTGGGCGCCAT
  nfa50450   9  63  44 5303009 .. 5303060 +  -9.5  -3.35996   GGGTCACTGCTGGGG GACCGA-GGCCAGC-GGCGAGTTGAC GTG GTTGACCAGCCAGC-GGCCGTCGGTC TTCTCCATCCGCATG
  nfa50320   2  52 257 5244914 .. 5244928 +  -8.6  -2.80816   CGGTGGTGAAGGTCG               TCGACT CGT AGTCGA               TGTCCTCGCTGCGCC
  nfa50280   6  55 196 5242670 .. 5242691 +    -8  -3.28712   GGTGATTCCTCCTGC           TCGGCACCG TATTC CGG-GCCGA           TTGTGCCGGGCGGGC
  nfa50190   6  73 221 5235053 .. 5235083 +  -9.7  -3.89614   CCGGGCAGGGCTGGC      CGGTGCGGGCGTGC ACCC GCATGCCCG-AGCG       TTTCTCGCCCTTGAG
  nfa50100   4  51 337 5225214 .. 5225226 +  -3.3  -3.66018   GTCGAGGCGGGGGTT                GTCGC CGC GGGAC                TTGTTCACCTCGTCG
  nfa50020   2  43 203 5220845 .. 5220859 +  -5.6  -2.78816   GATTGTTGGTGAAGA               CCAGGA CTG TCCGGG               TATCGTCGCCGCTGC
       pgi   1  40 153 5217797 .. 5217820 +  -3.8  -2.78463   GGATGTCGCCGAAGC          CGACCGT-GCC GAG GGTGACGATCG          TGTAGTAGAGCGCGT
  nfa49930   1  40 469 5211245 .. 5211262 +  -3.3  -2.78816   ACCCAGCCCGTCAGA             GCTTGAC CAGG GTCCGGC              TGTACTGCGGGATGA
  nfa49850   5  67  31 5199790 .. 5199814 + -14.2  -2.78384   CGGGAGACGACGAGA          GGCGGGCCCG TACGC CGGACCCGCC          TCTCGTCGCGAGGGA
  nfa49700   7  61 167 5186989 .. 5187001 +  -6.2  -3.68529   GGCGCGAAAAACCCA                CCCG CAGCA CGGG                TTTCGCTGGTCAGCT
      mscL   4 100  37 5174877 .. 5174905 + -26.1  -3.16971   GCTTCCCATGACGAA        CGGGCCCGTCACC GAG GGTGACGGGCCCG        TTCCATGTGTCCTAC
  nfa49490   3  71 215 5167909 .. 5167959 + -11.6  -3.62046   GGAACCGCGCTGTGA CACTGTATCAGGCGGGCGGCCCGG ATA CCGAATCGCCCGCCTGAGCTGGGG TTATTCGCCGACTGC
  nfa49440   4  40  59 5165744 .. 5165755 +  -2.2  -2.87468   ACTCGTCCATGCTCG                GCAGC GGG GC-GC                TCTGGTGTCGTACAC
  nfa49440   4  40  60 5165745 .. 5165757 +  -3.3  -2.66316   CTCGTCCATGCTCGG                CAGCG GGG CGCTC                TGGTGTCGTACACAC
  nfa49440   4  40 399 5166084 .. 5166094 +  -2.4  -2.83715   CGGCAGATGCGCGAA                 CCAG GTC CGGG                 TGTGATCGTCGTCGG
  nfa49270   5  55 132 5147654 .. 5147681 +  -9.2  -3.01791   GCGCGGTCGAAGTAC        CGGTCGTCGT GGGTGATG ACGATGACCG         TCTTCCCGCGCCGCT
  nfa49140   2  41 154 5131526 .. 5131561 +  -2.4  -3.04144   CTGGCCGCGGTGAGC    CCTTCGCCTGGCAGAAC GTG GGTCA-CCGGGCGAGGA    TCTTCAGCATGCCGG
      metG   6  59  88 5122321 .. 5122356 + -11.8  -2.57344   CAGGAAGGGCCCGAA    GCTGATCCTGGCCACGC CCT GCGCGGCCAGC-TCGGC    CTTGTCGGAGACGTC
  nfa49020   4  69  37 5117338 .. 5117354 + -15.1  -2.60075   CGACGGACGACCACA              CCGGCGG CGG CCGCCGG              GTTCGTTCGGCGGAC
  nfa48990   5  52 147 5114251 .. 5114267 +  -5.8  -3.37796   CCGCGTGCAACTGCT              GCTCGC GCTGG GTGAGC              TTGTCGATGGTGCGC
  nfa48950   2  45 159 5110159 .. 5110174 +    -4  -3.15249   CGCTGAGCGAGAGCA              C-CACCT CGT AGGTGCG              TTCGTAGCCGGTGTG
  nfa48920   2  38 292 5107026 .. 5107036 +  -2.4  -2.57344   AGCGCGCTGGAGATG                 GAGC GCA GCCC                 GTTGTGCCCGCCCTC
  nfa48920   2  38 422 5107156 .. 5107174 +  -2.3  -2.55351   ACCGGGCCAGCGCCG            C-GACCGG CCGA CCGGACAG             GTTCATGTAGGAACG
  nfa48830   1  43 296 5097700 .. 5097714 +  -4.9  -2.71364   TCCTCGGGCACGAAG               TCGGC GCGCA GCCGG               TGGTTGAGCACGTGC
  nfa48730   8  89 191 5086355 .. 5086395 + -18.4  -3.28712   GTTCGCCGGGCACCA GGTCGTCG-G-GCAGCCCCG CGG CGCGGCTGCGCGCGACGACC TTCTCGGCGAGGGCG
  nfa48650   6  55 346 5079808 .. 5079827 +  -7.1  -3.30771   CCACCTCGTCGTCAC            CCTCGCC CTCGCC GGTGAGG             TTGTCGCCGGTGTGC
  nfa48650   6  55 394 5079856 .. 5079869 +  -3.7  -3.78934   GCTCGATGGTGCCCT               CCGGC GAGC GCAGG                TTGTTGTAGAAGACG
  nfa48530   3  55 239 5067627 .. 5067666 + -10.6  -2.54896   AGCCTGAGCGGGTCA  GCGGCCGGAGGCGGTAGCG CAG CGTTACC-CCGCAGGCCGG  TCGGTTCACTCCGGC
  nfa48490   3  77 144 5062711 .. 5062769 + -15.2  -3.13164   GGCTGTACCGGAATC CG-GCGGGCGCGGGGCGGGTGGTGCGGG AACGG TCCGCACCACCCGCG-CGGGGCGGCACG TTCACTCCTTGCGGA
  nfa48450   1  45 175 5059581 .. 5059595 +  -4.2  -3.12351   GGTGGTGAGCCCGCT               GCGC CCGAAAT GCGC               TTCGGTGTGCGCACC
    fadA10   6 100  23 5050491 .. 5050520 + -26.5  -2.94099   CCCGGTTACGACGAA       GGGCGGCCACCGG AACT CCGGTGGCCGCCC        TCTGTCGTCGCGCCC
  nfa48290   6  64 257 5044544 .. 5044563 + -11.4  -3.21395   CGCGCCTTCGAGCAC            CCTGCCGG TCGC CCGGTAGG             TCTTGTCCCGGAGCT
  nfa48200   3  55 337 5036195 .. 5036225 +  -8.8  -3.02144   CGAGCGCGGGGCCCT       GGCCAGCACCAGCG CAC CGCGGGTGAGGGTC       TGTTCGGCCGCCTCC
  nfa48120   4  95  16 5027362 .. 5027417 + -21.3  -3.31144   CGGGCCTTCGACCGA CGACGAACGGCCGGGT-CACATCCCTC GGAC GAGGGGTGCGGACCGGGCCGTTCG-CG TTGTCGAGCTGCCCG
  nfa48050   1  46 436 5019548 .. 5019560 +  -4.7  -2.98823   CGGAGAGGTGACGGT                GGTGC GCG GCTCC                TATCTGTGCCACGAA
  nfa47910   4  55 376 5002225 .. 5002244 +  -7.1  -3.31144   GGCCCAGCCCGCCGC            GGC-GGCC ACGCG GGCCCGCC            TTGTCGGAATGCACG
  nfa47800   2  60 285 4991126 .. 4991145 +   -10  -3.20382   CACGGTCGGCGCCAA            CGATGTCG ATCT CGACGTCG             TTGCTGCGTGTCCAA
  nfa47690   5  56 -66 4981351 .. 4981395 +  -2.2  -3.87373   GCGCGAGGCCGGTTT CG-CGGAGGTGGAGATCCT GCCGATCG AGGATTTCGGCTTCTGGCG TTTCTACCGCCTGTC
  nfa47640  15  69 188 4976898 .. 4976917 + -11.4  -3.50853   GTTCTATGGTGGGTG            CGTTGGCG TAGA CGCCGACG             TTCTGCTTGCCGAGC
  nfa47540   1  42 473 4968350 .. 4968377 +  -4.6  -2.52464   AACACCACCATCGTG        CCCACGCGGGCG ATCG CGCCGATGCGGG         TGGGTTCGGCCGGCG
  nfa47490   5  48  52 4961356 .. 4961382 +  -7.9  -2.57795   CTGACAACCACGACG         CGGCGCGTG GCACGGACA CTCGCGCCG         TCAGTTCGTGGTCAG
  nfa47350   1  45 393 4946757 .. 4946815 +  -3.2  -3.13403   GCCCTACGCGGCCAC -GCTCCGCTCCCACTCCG-GGCGCTGACC CGCTCA GG-CGGCGGCGCGG-GTGGG-GCGGAGGG TGTTCATCGGGGGGC
  nfa47130   0 NONE
  nfa47050   3  63 330 4917217 .. 4917233 + -10.1  -3.35996   CCGAGCCCGCGCCCG              CCTGCTG CAC CGGCAGG              TTGTGCGTCGCGGTG
  nfa46870   3  51  68 4891514 .. 4891538 +  -9.2  -2.53382   TCGCCGGTGTGGAAC         CAGCCG-CCGG TGAA CCGGTCGGCGG          TCGATTCCGGGTCGT
  nfa46840   1  60 -14 4888530 .. 4888554 +  -7.8  -3.65046   GACCTCGCCCGCTTC          CTGCGGCTGG GCTGA TCAGCCGAAG          TTCTTGCCCTCGCCG
  nfa46800   2  46 367 4882070 .. 4882089 +  -5.7  -2.70932   GACCGGGTCGCACCC            CGGTGTG GAACAG CACATCG             TCGTTGAGAACCCGG
  nfa46730   0 NONE
  nfa46700   0 NONE
  nfa46650   5  66 367 4865768 .. 4865796 + -11.6  -3.28712   TCGCGTTCGAGGCCC        CGGCGCCGCGGG AGAAA CACGTGGTGCCG        TTGTGACCGGGACCG
  nfa46570   2  57 175 4857728 .. 4857738 +  -6.8  -3.59262   TCGGGGCCGAGGGCG                 CGCA GGA TGCG                 TTTGCGGATCTCGGC
  nfa46530   5  63 420 4850610 .. 4850665 + -10.2  -3.31461   TCTGCTGGCCCTGCG CGCCCTTGAACTGTTCGCGGTCCTGC ACCT GCACCACCGCGAACTGGGCGGTGGCG TTCTCCAGGTCGGTG
     rpoB2   1  40 104 4838792 .. 4838806 +  -4.2  -2.78384   TCGTGGCCAGCTCGG               CCGC GAGGTCG GCGG               TCTGCTCCCGCCAGC
  nfa46430   3  56  48 4834129 .. 4834156 +  -9.8  -2.71144   GTGGCCGAGGTCACG        GTCCG-GCGCGAC CCG GTCGCGCACGCGC        TGCTTGAGCACGGTG
  nfa46350   0 NONE
  nfa46280   5  69 -15 4816106 .. 4816141 + -13.3  -3.05816   GCCCGACCTCTACCG    CACGCCCGTCGCCTGA GCGGG TCA-GCGGCGGGCGAG    TTCAGTACCGCCTGA
  nfa46050   3  47 131 4792867 .. 4792880 +  -3.8  -3.28712   CCGCGCAGATGCCGA               GCAG TGCGGT CTGC                TTGTCGGAGCGGGCG
  nfa46050   3  47 236 4792972 .. 4792982 +  -2.4  -3.39505   AGACCGAGCCGCCGT                 GCAC GTT GAGC                 TTGTCGATGTCGACT
  nfa45940   3  46 210 4777651 .. 4777664 +  -4.5  -3.05715   CGAACATCAGGCCGC               TGCGC CAGG GTGCA                TTCACTGGACACGTT
  nfa45800   3  82  53 4764502 .. 4764530 + -16.8  -3.37198   CGGTAGCGCGATAGA       GCCCGGCAC-TCG CGTA CGAAGTGCCGGGC        TGTTGTATGTCAGGG
  nfa45690   3 100  14 4753191 .. 4753238 +   -17  -4.09685   GAACGCCCACCCCAC GAAACGAGCCCTCGACGTTCCG GTTC CGGAACATCGAGGGCTCGGTGG TTTTCGACAGTCAGA
      narU   0 NONE
  nfa45530   7  57  45 4736027 .. 4736084 +  -6.2  -3.61922   AGGCGGACGCACCAC GTCCGCCTCGTGACTCCGTCGCTCATCGG TTT CCG-TGAGCGGCCGCGTC-CT-GGAGGGC TTTCAGGTCGATCTT
  nfa45460   3  50  74 4724790 .. 4724815 +  -6.8  -3.14211   GTACGGCGTCGAAGA         TCCGGCGG GCCTGCACCG CCGCCGGG          TTGGTGGACCACGGT
  nfa45370   2  55 228 4710873 .. 4710894 +  -9.3  -3.05844   ACCGCGGGTTCGTCG           CCGGGGTCG GGCT CGGCGCCGG            TCTTCCAGTCCACCA
  nfa45340   0 NONE
  nfa45310   5 100  13 4704551 .. 4704596 +   -22  -3.61178   TGAGGTTTCGAGCAC GCAGTCGAGCCGCTCACC GGGAAACAGG GGTGAGCGGCTCGTCTGC TTTCGCGTAGCTGGG
  nfa45220   4 100  24 4691528 .. 4691559 +   -23  -3.27704   TCGCACCGACGACAA      CGGCGCCGCCGTCC CGAG GGACGACGGCGCCG       TTCGCTTTGCCCACT
  nfa45020   3 100  17 4668285 .. 4668318 + -29.7  -2.87211   TTCCCGGTCTGCACA     CGACGACGCCGCGGC ACCC GCCGCGGCGTCGTCG      TGTGTGGCCCGCCCT
  nfa44790   6  61 388 4644659 .. 4644692 + -10.9  -2.82623   CTCGGTACCGACCAG     CACGATCCCGGCCTC GTAG GTGTCCAGGATCGTG      TAGTTGTGCCGCGCC
  nfa44640   1  55  57 4631730 .. 4631768 +  -8.6  -3.09878   TGATGGTGCCCGCGC   TGGTGGCGACCGCACCGC CGA GCATCGCGCCCGCCACCA   TCTTCGGTGACTGCA
  nfa44490   5  56 164 4619468 .. 4619485 +  -8.3  -3.14344   CAGAAAAAGAAGAAA             CCGCCCC CGAA GGAGCGG              TTCGTAGACCGACTA
  nfa44410  12  65 463 4605947 .. 4605980 +  -9.5   -3.4252   AAGCAGGGAGTCTGT     CGCCTCCGGCGGC CTGTTTGT GTTGCCGGGGGTG      TTCTGATCGCTGGGC
  nfa44210  10  53 190 4584612 .. 4584637 +  -7.5  -3.14132   CCGCCGCGCGTTTCC         GGGCGGCTCGGT GGT ACCG-GCTGGCC         TTGCTCCAACCGGCC
  nfa44160   4  63 261 4579114 .. 4579160 +   -12  -2.77043   CGTAGCCGGCGTGTG CCGGCACGGCCGGGGCGAAGGG TGG CGCGCCCCTCCGGCTGTGCCCG ATTTCACCTGATCGC
  nfa44100   0 NONE
  nfa43970   3  51 194 4557338 .. 4557386 +  -3.5  -3.57144   TGTGGCGAGGGGTGG GGCGGCG-CGACCACCAGGCGC GGGTGA GGGCCGGGAGGGCGACGCCGAG TTTGCGGGTGCGGCC
  nfa43870   4  58  73 4547595 .. 4547623 +   -11  -2.52516   CCAGTGCGCCGCCGC       GGCTTCGGC-CTC CGCG GAGCGCCGCAGCC        ATTCCTCGTAGCACG
  nfa43780   2  47 160 4540752 .. 4540764 +  -3.3  -3.30441   GACCAGTTGCAGCCA                CTCGC TCT GCCAG                TTCTCGAAGGTGCTG
  nfa43730   3  52 343 4534795 .. 4534808 +  -4.5  -3.53012   CGGTGAGGACGGTCT               GGACG AACC CGTTC                TTTGCGAGGACCGCG
  nfa43670   6  58  88 4530778 .. 4530816 +  -7.3  -3.40403   GAGTGAGATTTGTTA   CGCGCTCCCGGTCGG ACCCGACTG CTGGCCGGGGATGCG   TTGTCCTAGACGCCG
  nfa43590   1  38 375 4522173 .. 4522196 +    -3  -2.62184   TGAAGGCGTCGGCAC          CCGCGCGCCAC TGC GTCG-GCTCGG          TGATGTCGCGCAGGA
  nfa43510   3  52 273 4515230 .. 4515241 +  -5.8  -3.35679   CCGTAGGTGTCCATC                GACC AGGC GGTC                 TTGTGGATCAACGCG
  nfa43510   3  52 425 4515382 .. 4515417 +  -8.3  -2.70298   GTCGATGCAGTACTG   CGCG-GCGCCGAGGCTG GAGG CAGCCT-GGCGGATGCG    GTTCTCGTTGAAGAA
  nfa43430  12  68  40 4506727 .. 4506767 +   -12  -3.14881   TTCAGCCGCGGCCGA GGGCGCGCTCGAGC-TGG CTCTTGT TCATGCTCGAGCG-GCCC TTGATGCCGCGCTTC
  nfa43220   5  48 335 4481374 .. 4481432 +  -6.6  -3.05384   CCGGAGCGCACCTCA C-CGGGCACGATCACCGGGCAGATCGGCG TGCC CTCCGAGCTGCCCAG-G-TCGAGGCCGCG TTCGGTGAGCAGCGC
      moaE   0 NONE
      nadE   6  50 451 4471635 .. 4471662 +  -6.2  -3.13403   CCGGCCCTCGGCGAT        GG-CCGCGCGG TTCCAGC CCCCGCGGTCC        TGTTCCTCCAGCGGC
  nfa43060   7  54 302 4464617 .. 4464633 +  -5.1  -3.54743   CGATCTCGTAGGCGT              CCTGG TAGTACT CCAGG              TTGTCGTTGGTCATG
  nfa42970   7  53 199 4453047 .. 4453060 +  -8.1  -3.14881   CGGCCGGGAACAGGC               CCTCG TACC CGAGG                TTCATCAGCGCCTTG
  nfa42860   4  42 165 4441020 .. 4441039 +  -4.8  -2.52464   GACGAGGATTTCCAG            GGCGCCGC AGTC GCGGCGGG             TGAGTTCCCGGCGCA
  nfa42770   5  59  47 4430767 .. 4430784 +  -9.1  -3.33737   CGGGCATTGCGCACA             GGGCTGG AGGC TCAGCCC              TTGTGGGACTTGATG
  nfa42770   5  59 130 4430850 .. 4430873 +  -8.2   -3.2613   GCCGACGATGCCGTA          GTCCGCGATCT CGA AGATCG-GGGC          TTCCTCGTCCTTGTT
  nfa42730   0 NONE
  nfa42640   3  54 135 4417229 .. 4417241 +  -4.8  -3.61398   CGCGTCCCCGACCAC                GACG AACGC CGTC                TTCTTCGACACCGAA
  nfa42600   2  43 -10 4414400 .. 4414434 +  -3.4  -3.05384   GCATCGTCGCGACCG     TCCTCGGCTGAGCGGA CGA TTCGCCGAGCGGACGA     TTCGCTGAGCGGACG
  nfa42570   3  64 170 4411762 .. 4411783 + -11.5  -3.14344   CCCGGACGGCACCGA           CATGGCCGG GTGC CCGGCCAGG            TTGGTGGGCAGGGTG
  nfa42520   4  55 441 4407039 .. 4407084 +  -7.7   -3.2614   CAACACCCGCACCGG CGGA-TCGAAGCCGGCCGCGAGG ATGG CC-CGC-GC-GGCGTCGAGTCCG TTCATCTCCGGCATG
  nfa42370   9  55 410 4386977 .. 4386988 +  -7.2  -3.38326   GGGCAGCTCGTCGAG                CGCG ACGC CGCG                 TTCCTTGGCCTTCTC
  nfa42280   9 100   9 4376553 .. 4376591 + -23.3  -3.03124   CAGCTGAACCCGCAC  CCGCAACGGCCCGGCACC CACA GGTGTCGGGCCGTT-CGG   TGTTCGGGGGTCGAC
  nfa42180   2  45   1 4369492 .. 4369502 +  -2.4  -3.28924   CGGGATCGACACTGA                 CGCG AAA CCCG                 TTGTCCGAGCCGATA
  nfa42150   4 100  61 4365334 .. 4365360 + -18.8  -4.46854   ATGCGAAGCAAAAAA         GGCCCATGCTCG CCA TGAGCATGGGCC         TTTCTTCTTGCGTAG
  nfa42090  24  95  67 4360555 .. 4360580 + -21.9  -3.35679   CCCCACAAGCCGAAA         CGGCCCCGGGA GATG TCCCGGGGCCG          TTCTCGGTCCAGCGG
  nfa42040   2  43 109 4354507 .. 4354543 +  -2.9  -3.14132   CATGCGCGGGTACAT    CGAGATCGAGGTGAAGC CCG GCATGGTGTTGATCTCG    TTGATGACCGGGCCG
  nfa42040   2  43 441 4354839 .. 4354855 +  -3.7  -3.01712   CGATGCCCGCCTCCA              CGATC ACCTTCG GATCG              TGTTCGCGCGCCGCC
  nfa41970   5  59 376 4349023 .. 4349069 + -10.7  -2.70932   GGTGCGGCAGATAGG CCGCGACCGCGTCGGCGGCCT GCTCG ACGGTGTCGAAGCCGTCGCGG TGCTTGCCCAGGAAG
  nfa41930   3  48  -8 4342800 .. 4342847 +  -6.9  -3.03159   CCCTACCCACGCCTG CCGCGCT-AG-CCGGCGACCGGCC GCG GGCCGG-CTCAGGACTTGGCGAGG TATTCCAGCCGTTCG
  nfa41880   9  67 199 4336300 .. 4336324 +  -8.6   -3.7732   ATTGGTGGCGATGAA          GAAGGTGTCC ACGCC GGACAGCTTC          TTGTTCATCTGCGCC
  nfa41800   2  55 338 4330639 .. 4330653 +  -3.5  -3.79251   GTGCGGATTGGCCAC               CGCGT ACACC ATGCG               TTTGGTCATCACCTC
  nfa41680   4  63 270 4320761 .. 4320786 + -10.3  -3.28712   TCGGCAGGCGGGGCC         GCGCGACCGGC GCGG GCCGCTCGGGC          TTCTCGACGAGCGGC
  nfa41530   1  49 -70 4302579 .. 4302632 +  -7.9  -2.71011   CCCGCCGCGACAACC CCACCATGGCGCCGTGGGGACTCCTG GTG CCGG-GTGCGGACGGCACCGTGGCGG TGGTTCCGGCCGAGT
  nfa41410   5  79 365 4289347 .. 4289391 + -19.2  -2.62263   CGCGCCAGCGGTGCG CCGCCGCGGCGCGGGCGGCGG CGAC CCGCT-CCCGCACCGTGGCGC TGCTCTCGGCGACCT
  nfa41340   4  55 473 4282556 .. 4282587 +  -7.2  -3.29144   ACCGCAGCTCGTAGG      CGCCGCC-GAGGTAA ATG TTGCGCCAGGCGGCG      TTCTCCGCGCCGTAG
  nfa41240   7  79  17 4273769 .. 4273796 + -14.9  -3.28712   CCCGCGGCGGCTGCC        CTGACCCGGCG GTGGCG CGTCGGGTCAG         TTCTCGGCGGCGAGC
  nfa41150   3  46 442 4264652 .. 4264678 +  -6.5  -2.79796   CGGGCGGCACCGAAC         CCGAGGTCG TCGGCAGTC CGACCACGG         TGTAGTCGGGTCCCA
  nfa41100   0 NONE
  nfa41040   5  51 278 4255847 .. 4255859 +  -3.3  -3.55824   GTCGACGAGTTCGGC                CAGGT GAT ACCAG                TGTTTATGGGTGGTG
  nfa40930   4  51 248 4246168 .. 4246195 +  -9.1  -2.57931   CGGCCATGCGGGCCA        GCGCGGCGC-TG CCGTA CATGCGCCGCGA        ATTCTCCAGCGTGGC
  nfa40860   5  54 469 4239851 .. 4239861 +  -4.6  -3.53811   GGGCAGCAGCAGCAC                 CGTG TGT CGCG                 TTTCGGGGCCGTCGA
  nfa40790   3  52 187 4231187 .. 4231239 +  -8.8  -2.71144   GCCACACCGGCCGCG CCGACAGCCGCGGCCACGCCGGAC GACGG GTTCGGTACGGCCACGGCGGCCAG TCGTTCGGCCGGGTA
  nfa40750   3  52 -52 4225368 .. 4225414 +  -5.8  -3.29144   CCTCGGCCCAGGACG GCGACCGGATCGTCGTGCG-GG TCACC CCGCGCAAGGTGGT-CGGCCGC TTCTGAGCCGGGTCA
  nfa40710   4  51 109 4220608 .. 4220632 +  -3.3  -3.60098   CGGCCACCGCCTGCG          CGCGCTGCGTC TCG GTCGCGGAGGG          TTTGCCGTACAGGGT
  nfa40520   2  47 176 4199634 .. 4199673 +  -2.6  -3.40403   TCAGTCCACCAGACC  GCGTGGGCGCACCACG AATACCGG CGAGGCGCGCTTGCCC   TTCTCCTCGAGCAGC
  nfa40320   9  90  21 4184948 .. 4184973 + -13.3   -4.0162   CCGCCTGGTTGCGTG         CCCCCGC-TGGT CAG ACCGGGCGGGGG         TTTCTCGTGTCAGGC
  nfa40140  10 100 181 4177161 .. 4177190 + -20.1  -4.79352   GCTGGCGGGGTATAG       CGAACCCCCGGAG TGGT TTCCGGGGGTTCG        TTTTGTTCTGGGTGA
  nfa39440   4  52 205 4142618 .. 4142636 +  -5.8  -3.29144   GGTGAAGCGCTTCTC             GCGCGCCC GCT GTGCTCGC             TTGTCGACGACGTAG
  nfa39280   6  57 149 4131892 .. 4131907 +  -6.8  -3.57263   GGCGCCTCGTCCAGT              GCG-CGG AAG CCGACGC              TTTCCAGATCGGCGT
  nfa38980   4 100  13 4108589 .. 4108631 +   -25  -3.24245   TGACCGGTCAACAAG GTGAAGCGCCCGACCCTGCT GCA ATCAGGGTCGGACGCTTCAC TTCGATTCTGGCTCG
  nfa38890   2  45   5 4103283 .. 4103310 +  -2.6  -3.31144   AGTTGCCCTAGTCGC        CGCTCAGGCGG TGAGGAT CCGGC-GGGCG        TTGTCCACGTCGCGC
  nfa38890   2  45 167 4103445 .. 4103478 +  -3.7  -3.14132   GTCGATGACGTAGGC     CTCCACCGT-GCGGGC GCG GCCGGAGAAGGTGGGG     TTGGTGCCGACCGAG
  nfa38840   8  51 242 4098113 .. 4098130 +  -8.3  -2.66316   CGCCCGGGTAGTCGC             CCGCGGC CAGC GCCTCGG              TCATCTGCTCGGCGG
  nfa38780   3  39 415 4093638 .. 4093676 +    -3  -2.78816   CGGTGGCGCCGGACA  CCACGGCCTCGAACATG GCCTGG CA-GTGCGGGGACGGGG   TGTGGTGGACGATCA
  nfa38700   0 NONE
  nfa38670   2  43 299 4082712 .. 4082726 +  -4.9  -2.80816   ATTCCGGTGCGCTGA               CGGCC TTTCC GGTCG               TCTCGTCGATGGCGA
  nfa38630   7  58 327 4078264 .. 4078278 +  -5.6   -3.7282   ACGCCCTCCTGGTAC               TCGGGC TCG GCCTGG               TTCTTGGTGAACTCG
  nfa38600   4  52 162 4075327 .. 4075350 +  -6.6  -3.27475   GCACGCTCACGTGCT          CGCCGCCGTT GACG AACGGCAGGG           TGTTCTCGTGCAGCG
  nfa38520   8 100  18 4069983 .. 4070012 + -23.7  -3.84901   GCGATCCGACGACGA       CGGGCCGTTCACC GGAA GGTGAACGGCCCG        TTGGTTTTTCGTCGC
  nfa38470   2  46 327 4066293 .. 4066331 +  -5.1  -3.07994   TTCGGGCGTGTGGTC   GGCGTTGTCGTCGTCGA AGTCG TCGGCGTCGACCAGCCC   TTCGATCACGTTGCG
  nfa38420   9  72 162 4062283 .. 4062302 +  -5.6  -4.49337   CGTCCTCGGCGGTCA            GATCGGCG CCGA TGCCGAGC             TTTTCCTTGATCTTC
  nfa38390   8  49 112 4060218 .. 4060240 +  -5.4  -3.30441   CCAGCTTCTGGGTGT           CGGCGTCGCC GTG GGCGAGGATG           TTGTAGGGAGTGGTG
  nfa38390   8  49 413 4060519 .. 4060537 +  -7.4  -2.71364   GCCCATCACCTCGGC             GGTGTTGA ACT TCCACACC             TGGTTGGCGAAGTGC
  nfa38330   2  45   6 4054244 .. 4054301 +  -4.2  -3.14463   CAATCGCTGACCGCG C-CGG-CGCACGCGTC-G-CCGGTCGGGG TCACT CCTCG-CCGGTCAGGCGCTTGCGGTCGCG TTCCTCGGCGGCCTT
  nfa38240   4  52 373 4044018 .. 4044028 +  -8.2  -2.77523   GCGGTCGACCATGAT                 CCGC ACC GCGG                 TGGTCTTGGTGGCCA
  nfa38130   1  63 470 4035276 .. 4035313 + -10.4  -3.30441   CGACGGCGTCGCGGG   CGCCGAGGGCGGCGAG GATGCG CGCGGCGTACTCGGCG    TTCTCGCGGGTGGTG
  nfa38070   4  52 410 4031048 .. 4031058 +  -8.2  -2.71144   TGGTGGACAGCGAGC                 GGCG GGC CGCC                 TCGTTGACGCGGGTG
      hrpA   2  43 457 4022015 .. 4022041 +  -2.1  -3.15544   CCCGCAATTCGGACA        GGAGC-GCCGAC GGCG GATGGCCGCACC         TTCCTCGGCCTCGCG
  nfa37930   2  69 276 4014106 .. 4014121 + -11.8  -3.48276   GCCGGTGGCCATCAG              GCCGCG CACC CGCGGC               TTGTCTCCGCCGCCG
  nfa37860   3 100   9 4008334 .. 4008374 + -30.6  -2.89039   CCGCTAGCGCCGCCC  CCGAGGACGCCGGACGGT CCCCC GCCGTCCGGCGTCCTCGG  TGTCTCGGGCTCGTT
      galE   2  44 324 4000335 .. 4000350 +  -6.8  -2.52464   ACCGCCAGTCCGAAC              GCG-GCG TCC CGCACGC              TGCGTTCGCGCAGGG
      sigB   8 100  24 3993710 .. 3993737 + -21.4  -4.04806   CTCCCCACGACCAGA        CGCCGGACGTGT GCGC ACACGTCCGGCG         TTCTTTCGTCTCGGG
  nfa37600   0 NONE
  nfa37510   3  73  88 3970974 .. 3971029 + -16.1  -2.52464   GGCTTCGCGCCCACC GC-CGAGACGC-CGACAGCGCCGCCGG GTAT CCGGCGACGCTGTCGTGGGGGTCGTGC TCAGTTCAGGCCGAG
  nfa37470   3  56 181 3968293 .. 3968312 +  -9.2  -3.21912   TCACCAGCACCTCGC            GGTGCGCG GGCG CGAGCACC             TTCATCAGTTCCCGG
  nfa37420   1  43 106 3963034 .. 3963044 +  -2.4  -3.21099   GGGGACTGCGCCCAC                 GCGG TGA CGGC                 TTCCTCGTCGGGGAA
  nfa37350   4 100  44 3954712 .. 3954764 + -39.4  -3.03124   CGAAGTCTAGGAAAG CGACACCGCCCGGCGCATGCCCCTG GTTC CGGGGGCATGCGCCGGGCGGTG-CG TGTTCGACGGTCAGG
  nfa37250   2  50  13 3944941 .. 3944982 +  -2.1  -3.55622   TGAGCAATCGGCGCG GTCAGC-GGCGTCGTCGG CCCGGAT CCGGTGGCGCCAGCAGGG TTTCGACGAGTTCGC
  nfa37200   1  85  11 3940303 .. 3940349 + -19.4  -3.01712   ACTAACTGGACAACC GAGCCCGGCGCGGCCTTCGGG TGCACC TCCG-AGGCCGCGCCGGGCGG TCTTCACCCGGCCGC
  nfa37010   4  52 225 3917614 .. 3917630 +  -5.8  -3.26947   GCTGGGCGAGGACCT              CGTCGG AGACG TCGACG              TTGGTGTAGACGTTC
  nfa36930   4  58 424 3913043 .. 3913086 +  -4.5  -3.72576   ATGAACCAGGTGATG GCG-CCGACCGTGGCGAACT TGAGC AGTTCGCGGTGCTCGATCGC TTTGCTGCGCAGCGG
      relA   3  56 245 3902390 .. 3902405 +  -8.2  -3.14881   GCATGCCCGCGTGCG              CGCCCG GGGT CGGGTG               TTCGTACCAGAGTTC
  nfa36660   6 100  16 3882520 .. 3882545 + -20.5  -3.57144   CGCCCGACCGCGAAA         CGCCCGCTCAC GATC GTGAGCGGGCG          TTTCGCGGTCCGCGG
  nfa36610   4  55 474 3878123 .. 3878134 +  -7.2  -3.38991   GATGGATCTCGGTCG                CCGG TGCG CCGG                 TCTTCTTCGCCAGCT
  nfa36510   5  59 285 3866893 .. 3866916 + -10.2  -3.05384   CGGGCCGGTCAGCAG          GGCGGCGGTG CCAC CACCGTCGGC           TTGCCTGCCGAGCAG
  nfa36390   2  55  28 3851413 .. 3851446 +  -7.9  -3.33261   CGGGGTTCAGGCGCC     GACGGCCGCGTGCTG CCCG CCGCGCGCGGTGGCC      TTGTCGGCCTTGCGC
  nfa36290   4  46 174 3842158 .. 3842183 +  -6.8  -2.70932   GCAGGATCGGTGTCG         CGCTCGGCGCC CCTCC GG-GTCGGGCG         TGGTTCCCGACGCCG
  nfa36050   2  55 179 3816760 .. 3816793 +  -7.3  -3.29144   GTGCGGGGTGGTGTA     GAACGC-CGGGTCGCC GGA GGCGAGCAGCGCGTGC     TTCTCCGCCAGGTCG
       ggt   2  50  65 3810586 .. 3810600 +    -7  -2.90161   CGCAGCCGCTCCATC               GCCCGC GCG GCGTGC               TCCTTGTCGTTGCTG
  nfa35900   5  59  56 3801173 .. 3801193 +  -9.7  -3.05384   GGCGGTGACCGCGGA            CTCGGTGTC GGG GATGCCGAG            TTCCCTGGCCCGGCG
  nfa35860   3  85  77 3797229 .. 3797266 + -18.3  -3.05384   ACCGGCGCGGAAACG   AACCGGCCCGGCATCGC GGAG GCGACGCCGGGCCGGAG    TTCGATGCCGGGACC
  nfa35830   1  74 307 3795076 .. 3795116 + -15.3  -3.01712   CGACCGCCACCAGGT  GGCTGATGCTGGGTTCGCC GGT GCCGAACCCGGCCACGGCC  TGTTCGCGCAACCGG
  nfa35790   4 100 237 3790650 .. 3790691 + -22.4  -3.54129   CACCGACTGGTTGGG TCGGCGG--CGGCCCCGGGA AGCT TCCCGGGGCCGCCCCGCCGG TTTCCGAGCCGTGTC
  nfa35520   1  37 206 3763107 .. 3763129 +  -2.5  -2.53382   CAGCCCGCGCCCGCG           CCACTGCGG GTCCA CCGCGTAGG           TCAATTCGGCCTGAT
  nfa35400   3 100 -15 3752191 .. 3752242 + -26.6  -3.20991   CCACGGCGCCCAGGC CCCGAGCGGCCACTGACCCGGC-CG ATG CGCGCCGGGCCGGTGCCCGTTCGGG TTCAGTTCACTTGGC
  nfa35240   5  87  61 3736960 .. 3736988 + -17.3  -3.36273   CGCCCGCCCGGGCTC        AGGCCCCGCCCCG ACC CCGGGCGGGGCCG        TTCGTGTTGCGCAGA
  nfa35160   3  53 391 3730231 .. 3730257 +  -7.2  -3.14132   CACCCGCGCCAGCGG         TTCGCGGCCG AGTCGGG CGGCGGCGGA         TTCGTCGCCGAGCAG
  nfa35130   5  66  83 3726377 .. 3726396 + -10.7  -3.33696   ACGGATCCTTCCAGA            GCGGCTC ATTCCA GAGCCGC             TTCATTCCAGAGCCG
  nfa35020   2  49 145 3714512 .. 3714522 +  -3.2  -3.40403   CGGCGGGCAGGAGGT                 CGTC GGG GATG                 TTCTGGTAGGAGACC
  nfa34940   5  50 363 3706040 .. 3706072 +    -7  -2.88579   TCGAGGGTGGAGACG     CCGGTGGCGAGGTCG CGCT CGACCTT-CCAATGG      TGTGTGCCCCGTTCG
  nfa34860   6  63 158 3698173 .. 3698205 +  -9.8  -3.34089   GACCGACCGGTCGCG     CGGGCCAGGGAGCGG ATGC TCGCCCCCTG-CTCG      TATTGCTTCTTCAAC
  nfa34740   1  40 221 3684576 .. 3684590 +  -4.2  -2.70774   CCGCGCGAACGCCAT               GCCG AGCTCGG CGGC               CTTGTCCTTCGCCTC
  nfa34680   1  46 286 3679276 .. 3679312 +  -5.7   -2.6927   GCCACGCCCTCGATG   TCGGCCACGAGCGAGC CGATCC GCTCGC-CGAGCCCGC    TGGTCTGTGCGGCGT
  nfa34640   4  66 398 3673059 .. 3673117 +  -6.2  -3.96148   GGTGCTTCCGCCAGC CGCCGCA-GCAATTGGTCG--TGCACC ATCGTCCA GGTCCAGTCGATCAACTGCCTGCGGCG TTTCTCGTCGAAGGC
    fadE32   5  68 380 3656151 .. 3656169 + -12.4  -3.14132   CGTCCACGGGCTGTC             CGTCTCGC CCG GCGAGGCG             TTCCTCGACCCGGCG
  nfa34460   2  47 389 3652134 .. 3652146 +  -4.7  -3.15861   CACGACCACGGCCGC                CACGG CCA CCGCG                TTGGTGACCATGGTG
  nfa34360   4  55 171 3641562 .. 3641574 +  -9.1  -3.01712   AACTCCACGCGCTGC                CCCTC ATC GAGGG                TCTTGAAACCCGAGC
  nfa34330   4  53  -6 3638144 .. 3638154 +  -8.2  -2.93073   CGTCGTCACCGGGAC                 GCGC TGA GCGC                 TACTTCTTGCGCCCG
  nfa34060   8  51 318 3611095 .. 3611114 +  -3.4  -3.61398   AGGGTCATCGGGCGT            CCCGCTGC TTGC GCAGCTCG             TTCTTGGCCAGCGCG
  nfa34020   2  66 127 3608102 .. 3608124 + -11.2  -3.28712   ACGGCAGGCGGAGGT           TGGCGTCGGG CAC CCCGGTGCCG           TTCTCCGCGAGGAGC
  nfa33850   2  59 307 3587463 .. 3587500 +  -9.7  -3.07043   CCACGGGGTGGGTCG   TGGCGGCAGCGGTTC-GC CCA GCAGCACCGCGGCAGCCG   TATTCGCCTGCTCGA
  nfa33750   1  45 127 3578057 .. 3578067 +  -2.4  -3.33162   CGATGGCGAGCAGGG                 CACG GGC CGAG                 TTCTCCGGTCGCATC
  nfa33670   4  53 435 3569429 .. 3569442 +  -2.4   -3.7282   GCGACTTCGCCTCGT               GATC GGCCTG GATC                TTGTTGATCAGGTCG
  nfa33600   5  86  22 3560867 .. 3560895 + -21.8   -2.8194   CATTCGAGAACGAGA        GCGAGCCACCGC AGTGC GCGGTGGCTCGC        TCTCGTCGATCGTTC
  nfa33570   2 100  18 3558467 .. 3558509 + -23.4  -3.01712   GGGCCGCCATCCCGC CGCAGGTGGGCCGCAGCGGA TCG TCCGCTGCGGCCCACGAGGG TGTTCACGCGACGCC
  nfa33360   3  48 138 3538511 .. 3538523 +  -6.2  -3.05384   CGCGGAGGCGGACCG                CGCG CCGGC CGCG                TTCGGTGAGCAGGCG
  nfa33260   5  76  71 3529087 .. 3529114 + -13.4  -3.53444   CCGAGGGCGGCGGTG        GCGTCCAGGTCG GCGG CGACCTGGGCGA         TTTCGGCGCGAATCC
  nfa33230   8  55 339 3525701 .. 3525716 +    -6  -3.39895   CGAGTTCCTCGATCA              CGCCCC GGCA GGCGCG               TTCCTTGATGAAGGC
  nfa33200   5  49  52 3522402 .. 3522424 +  -7.6  -2.78384   CGACACTCAGGACCA           GGCGGATCGG CGC CTGGTCAGCC           TGTCGTCGGCGGCGA
  nfa33110   0 NONE
  nfa32830   2  50 161 3483524 .. 3483581 +  -2.4  -3.54307   TCACCACCGTGCGCG CCGCGACGACCCAGCCCCCTCAGCTGCG TGCG CGCACC-G-GCCGGCCGGTTCACCGCGG TTTCCGACAGGTCTT
  nfa32770   3  51 154 3476911 .. 3476933 +  -3.3  -3.62046   CGTAGGTGAACACCA          CGCCG-GGCT CCAG GGCGACGGCG           TTGTTGCCCGAATCC
  nfa32730   3  55 450 3473955 .. 3473973 +  -5.9  -3.44051   ATTCTTGCGAATGAT             GGTGGAC ATGGC GTCCTCC             TTGTCGTCGTCGGCG
  nfa32490   5  68  29 3450398 .. 3450448 + -12.5  -3.21199   TTCTCCTGGCGCAGC CAGTCGTAGGCGACATCGGCGGGG TCCT CGCCGTCGATGTCGAC-GCGGCCG TTGAGTTCCTGCATC
    echA16  11  58  27 3439899 .. 3439923 + -11.3  -2.52516   GGGTACTACGCCACA          GCCTTGCGGAG CAA CGCCGCCAGGC          GTTCCTCGTCGGCGG
  nfa32270   0 NONE
  nfa32190   7  57 192 3424795 .. 3424844 +  -6.5  -3.57406   CGATGGTGAGCGAAT GTCCG-C-GCCCGGGGATC-TCGA CGAAC TCGGTGATCCCCGGGTTGGCGCGC TGTTTGTCGTAGGCG
  nfa32070   5  52 114 3411208 .. 3411218 +  -6.8  -3.36273   TGTCGCCGCGGTCGA                 GGTC GGT GACC                 TTGGTCTTGCGCAGG
  nfa32020   0 NONE
  nfa31830   2  47 226 3378202 .. 3378226 +  -3.4  -3.28712   CAGGTCGTTGACGAT          GGCGATGTGC GCCGA GCCGGTCGCC          TTGTCCACCGCGGCG
  nfa31760   3  57 165 3372019 .. 3372068 +  -6.2  -3.62046   CGGGGTCGACGAGGG TGAGTGTGCGGCCGGTGCGGCGC AGCTC GAATCGT-CCGGCCGCGCGCACG TTCTTCAACCAGTCG
  nfa31680   3  52 212 3363930 .. 3363942 +  -4.7  -3.44051   GCGGCCGCAGCGGAC                GAGCC ATC GGCGC                TTCTCCTGCTCCAGG
  nfa31680   3  52 344 3364062 .. 3364111 +  -4.8  -3.53012   GCGCTCGACGATCTC TCACCGCGAGC-GATTCGCGTTC CGGCC GGCCGCACCCCCGCTCGCGGTGA TTTCGGCGCGCACCG
  nfa31600   5  55 119 3355337 .. 3355366 +  -7.1  -3.28637   GTGATCACTCAGTTG       GGGCGGCCG-ACCT CGT AGGTGCCGTCGTCC       TTGGTGATCTTGATG
  nfa31530   4  88 103 3349187 .. 3349241 + -15.7  -3.71848   GATCACGAGGACCGG CAG-GCCGAGCGCACGGGCGGCGTCGA GCT TCGCCGCGGTCTGTGCGC-CGCCGCTG TTCTTGGTGACCAGG
  nfa31460   8  50 460 3344176 .. 3344207 +  -6.6  -3.17051   ACAGCTCGGCGTAGG     CC--CGCGCCATGC GGCCCG GCGTGGCGCGCAGG      TGTTCGTCGTCGAGG
  nfa31270   3  52 171 3324717 .. 3324728 +  -5.8  -3.28791   TGATGCCGTAGGAAT                CGGT GAGC ACCG                 TTGTCACCCCGCGCT
  nfa31140   3 100  21 3297025 .. 3297057 + -23.6  -4.18018   CGCACCACGAGAAAA      GGCCGTTTCCCTCG GATCA CGAGGGAAACGGCC      TTTTCCGTGCCGCCG
  nfa31060   0 NONE
  nfa31000   3  50 341 3285137 .. 3285153 +  -2.2  -3.63515   TGGCCATTCCGACCA              CGCC GAGATTGGA GGCG              TTGTTGAGGATGGCG
  nfa30940   0 NONE
  nfa30780   8  51  29 3264632 .. 3264663 +  -8.6  -2.52464   GTGCTGCGGCGGCGA      CGCTGCGGCTC-GCG GTC CGCGGATCCCCGGCG      TCGATTCGACCCGGG
  nfa30780   8  51 409 3265012 .. 3265032 +  -3.2  -3.53811   GGTGGCCTGGTAGAC            CAGGGCGT CCTGC ACGATCTG            TTTGCGCACCCTGCC
  nfa30570   1  53 459 3244556 .. 3244575 +  -7.8  -3.21099   GCCAGGCCGGTGCCG            CCGCCGAT GAGG ATCGCCGG             TTCCTCCTGCGCCCG
  nfa30540   4 100  10 3240725 .. 3240760 + -23.4  -3.28712   CCATAGGGATTGCGC    CGGTCTGCCGACCACC CGAA GGTGGTCGGCAGACGG     TTCTCACAAGCACCA
  nfa30470   1  54 118 3233807 .. 3233819 +  -4.7  -3.54424   CCGAAACGGGTACGG                CCCAC CGG GAGGG                TTTCAGCAGCTGGAG
  nfa30370   0 NONE
  nfa30310   3  55 166 3220246 .. 3220294 + -10.1  -2.57881   TGGCGCGGACGTCGC GCGGTCGC-GCCGGGCCCGGTC CCTACT GCCCGCCCGCGGCCGCGATCGC CTTGTCGACGAGTTC
  nfa30220   3  62   1 3202896 .. 3202910 + -12.8  -2.62983   CGACCGCGCGCATGA               CCGCGC GCA GCGCGG               TGATGTAGCGGTCGA
  nfa30190   2  47  89 3200865 .. 3200877 +  -4.7  -3.15544   TGCGCGGGCGACGGT                GCGGC CCG GCCGA                TTGGTCGAGCTCGCG
  nfa30140   3  63 173 3196345 .. 3196361 +  -9.3  -3.59979   CCGTCGATGCGGAAC              CGCGCCC GCG GGGCGAG              TTTGGGCTGGCCCAG
  nfa30070   5  50 -54 3189847 .. 3189880 +  -5.9  -3.15544   GGTGCGCGGGGTGTC     CTCGGG-CGCCGGG ATCGAGG CCAAGCGTCCCGAG     TTGCTGCCGCTGACC
  nfa29980   5  49 118 3182047 .. 3182078 +  -7.9  -2.78463   ATAGGCCGCGGCCAG      CTCGGC-GGGCTGG CCTGC CCGGCCCAGCGGGG      TGTCGTCGCCGAACT
  nfa29980   5  49 148 3182077 .. 3182101 +  -5.6  -3.35996   TGCCCGGCCCAGCGG          GGTGTCGTCG CCGAA CTTCGACACC          TTCTCCGTCGGCATG
  nfa29820   4  51 356 3167744 .. 3167792 +  -9.4  -2.62184   GCGACGTTGGTCAGG CC-CGGCG-CGCGGACGCCGACCG GGG TGGTCGGCGGCGGCAACGGCGCGG TCGTCTCCACCCGCC
  nfa29680   4  50  56 3153129 .. 3153152 +  -2.4  -3.54741   CAGCTCCCGCTCCTT          CATCTTCAGGA TGC TCC-GATGGTG          TTTGCGGGCGTGGTA
  nfa29590   6  57 327 3144798 .. 3144831 +  -6.7  -3.55563   AGTGCGGCGTGCGTG     TCGAGTCCCGCG-GCG GCC TGTTCGTAGGACTCGA     TTTCGGCGGTGGCGT
  nfa29450   3  54  89 3126033 .. 3126048 +  -4.6  -3.61398   GCCCGCCGCCCGCGC              CACCCG CACC CAGGTG               TTGTTCACCGCCGAA
  nfa29410   8  59  21 3123054 .. 3123064 +  -8.2  -3.28712   ATTCGCCTCGCCACT                 GCGG CGC CCGC                 TTCTCGGCGAACGCG
  nfa29370   1  40 262 3119432 .. 3119458 +  -4.3  -2.62184   CTCCGGCGTCCATCG        CCGCGC-CGAGC GCCT GCTCGAGATCGG         TCATCTCGGCGGCGA
  nfa29240   1  47  94 3107184 .. 3107194 +  -3.2  -3.31144   AACCGCTCTCGCAAC                 CGAT CCC GTCG                 TTGTCCCGGTCGAGG
  nfa29150   8  55 116 3099474 .. 3099519 +    -9  -3.01712   CGCTGCCGTCTTCGG CCGCTGACCC-G-CT-CAGGCGG TGT CGGCCTGGGGTCGGGGTCCGCGG TGTTCGGCGCCGACG
  nfa29110   6 100  10 3094279 .. 3094316 + -30.7  -2.61695   AAGTAGTCCCGCACG   CGTCGGGGCCCCGGACT TCGC GGTCCGGGGCCCCGACG    GTGTTTCCGGGTCAG
  nfa29000   2  46 329 3083814 .. 3083854 +  -6.2  -2.70932   GGTGACGACGAACGG TGACAGGCTGCCGAC-CC GGATGTG GGTGTCGGT-GCCGGTCA TCATTCGCACGAACC
  nfa28960   6  70 401 3081188 .. 3081234 + -12.9  -3.30124   CGGCGACGAGGGTGG CC-CGCCGCTCGGCGGCCTCGGC GAA GGCGAGTTCGACG-GCGGCGCGG TTGTGCGCGCTGCCG
  nfa28920   6  55 373 3077219 .. 3077248 +  -8.6  -3.01712   GTTCGGCGCGGAAAG      T-GCCGCCCGC-CT TCTC GGTGCGGGCGGCCA       TGTTGGCCAGGCCGC
  nfa28770   2  47   9 3064867 .. 3064879 +  -6.2  -2.87132   CCGCTGACCGAGTTC                GCGC AGCAA GCGC                TGTATGAACCGACGA
  nfa28710   5  62 133 3058860 .. 3058879 + -12.8  -2.64616   CGATCTCTACGACAA            TCCGCCCG CAGA CGGGCGGG             TGATCTGCGTGGACG
  nfa28590   7  51  72 3043753 .. 3043770 +  -9.1  -2.56095   ACCGGCTCAGGCATT             CGGTGGC CGCG GTCACCG              TCCGTTCGATGTCGG
  nfa28520  10  70 314 3036685 .. 3036716 +  -3.6  -4.41348   GGACAACGGTCCGCA      GCGCATCG-CGCAGC ACC GTCGTGTCGATGCGG      TTTCTTTACCGGAGA
  nfa28350   3  45 280 3022705 .. 3022723 +    -3  -3.27476   CTCGTCCGCCTTGGC             CGTCGTCC GCG GCACCACG             TTCGTGATTCCCAAT
  nfa28280   1  49 391 3017402 .. 3017418 +  -4.3  -3.50869   CCGCGCGCTCGCCGA              GTTGCCG AGA CGACGAC              TTCTCTGCCATGGTG
  nfa28230   2  63 102 3011907 .. 3011935 + -12.3  -2.72991   TGATCAGGCCGACCA        CCCGGTCGCCGTC GGT GACGACGGCCAGG        TGGTTGCGGGTCTCG
  nfa28180   6  50  15 3009948 .. 3009989 +  -5.8  -3.15544   AGGCGAGGATCGGGT CAGCGCTGGCGCCAGCTCAG TGGG CCGGGCAGGT-CCA-CGCTG TTCCTGCGGGTGCGC
  nfa28090   5  65 204 2999358 .. 2999389 + -14.4  -2.53263   GACCCCCCTTCGCGG      GAACGCCGCAGGTC CACG GACCTGCGGCGTCG       TGCATTCCGGGTCGG
  nfa27950   1  43  95 2985254 .. 2985269 +  -4.6  -2.72344   GCCGTCCGGTCCGGC              CCCGGT GAGG ACCGAG               TCGTTGGCGATGAGC
  nfa27890   5  47 389 2963145 .. 2963165 +  -3.1  -3.53012   GGAGGAAGTCACGCT            TGCCGAACC GCA GGCTCGGGG            TTTGGCCCACCCACC
  nfa27710   0 NONE
      hsdR   3  63 394 2933187 .. 2933199 +  -4.8  -4.07568   CTGGCCGGGGCCGAT                CGTG CGCTC CACG                TTTTCGACGACGACG
  nfa27510   1  69  13 2914359 .. 2914370 +  -7.2  -3.97622   TGATCGTCGACCCAT                CCGC CTTC GCGG                 TTCTGTTTTCGGTGA
  nfa27470   2  48 307 2911922 .. 2911937 +    -6  -3.02144   GAGGTGCGGAACCAC              GGCCGC GTCC GCGGCG               TGTTCAAGGGCGTGG
  nfa27430   3  45 106 2909278 .. 2909326 +  -5.7  -2.62263   AAGTCGGCGGCACCC CGGAAGATCGGGTCGTCGCCGGT CCG GCCGGTGACGACCGGGAAGATCG TGATCTGCACCCGGT
  nfa27430   3  45 177 2909349 .. 2909370 +  -4.3  -3.14344   CACCCGGTCGACCAA           CCCGGCG GCCATCAG CGCCCGG            TTCATCGACAGGCTG
  nfa27400   2  59 475 2907308 .. 2907341 + -10.9  -2.75818   TGGTCGCGGTCGACC     GACTGGTCCGGCGTCC GGT GGTCGCCG-ACCGGCC     TGGTCTTGAACTGTT
  nfa27350   3  50 315 2903005 .. 2903023 +    -3  -3.55622   ATCTGGAACTCGGCC             TTGCGGTG CAC CGGCGCGA             TTTCCACCAGTTCGA
  nfa27280   3  52 317 2897507 .. 2897519 +  -6.9  -3.35679   CGCCACCACCTCGGT                GCGGC CCG GCTGC                TTGTGGATGCGCCGC
  nfa27240   4  63 414 2894615 .. 2894638 +  -9.5  -3.28712   ATCAGGTCTTCCAGC          AGCTGCCGC ACCGGC GCGGCAGCG           TTGTCGAGCGCGCCG
      ectD   2  82  10 2887820 .. 2887877 + -16.3  -3.28712   CTGTAAGCCGCGGAT CAC-CCG-C-CCGGCGCGCCGGACGACC GTCAG GGTCGTCCGGCGCGCCGGCGTCTCAGCG TTGTCCGACCACCCG
  nfa27110   6  59 371 2876983 .. 2876996 +  -9.5  -3.04144   GCGCCTCGTCGGCCT               GCCGC TCCC GCGGC                TGTTCGGGATGGCGC
  nfa26960   7  67  27 2864796 .. 2864841 +  -8.2  -3.72576   AGGAGCCGAGGTTCT CGGTGGCCGGGCTCGCCGGCAG CGGG CTGC-GGCGGGTC-GGCAGCGG TTTGGTGGCCGGGCC
  nfa26890   2  62 203 2855787 .. 2855825 + -10.9  -3.00476   GACCAGGGCGTCGAC  CCGCCAGCCCAGC-GCGT CGAG GTGCAGCTGGGCCAGCGG   TGTGTGCTTGCCGGT
     gabD2  10  57 -35 2850124 .. 2850169 +  -6.2  -3.61715   AAGTTCCTGATGACC GTGGC-CCGGTC-GCTG-CGG TTCCTGC CCGGCCGCTGACCGGCGCTAC TTGTTGAAGAAGATG
     gabD2  10  57 216 2850375 .. 2850388 +  -5.9  -3.61398   CGTATTCGCGGCACG               GGGTG TCAC CGCCC                TTGTTGAGGGCCCGC
  nfa26770   3  63 469 2845223 .. 2845234 +  -5.8  -3.95986   GACCGAAATCGAGCG                CCAC CGTG GTGG                 TTTCCTTGGATTCGA
  nfa26540   1  85   9 2820643 .. 2820665 +   -17  -3.17212   CCGCTGACGGTCGGC           GGGCTGCGCG TCC TGCGCAGCCC           TTGGTGGCCTGCTCA
  nfa26460   4  53  14 2814423 .. 2814438 +  -7.5  -3.13522   GAGGACATCGCCCAC              CGCCC GGACCG GGGCG               TGTTGATCAAGGCGT
  nfa26230   3  69 -23 2794059 .. 2794073 +  -5.6  -4.25104   GACGCGATCGCAGTA               GCGATC ACC GAACGC               TTTTCCTGAACCCAG
  nfa26110   0 NONE
  nfa26060   2  47 302 2775607 .. 2775634 +    -4  -3.28712   CGGCAGGTAGGCCAG        CG-CCTCCTCCAC GGG GCGGGGGAAGACG        TTCTCCCCGCCGGAG
  nfa26020   8 100  35 2772012 .. 2772047 + -29.2  -3.23216   CGGTCGCGAAATGAA    TGACGGCCTGCCCGGA TCGC TCCGGGCAGGCCGTCA     TTCGTCGTCGTGGCC
  nfa25980   8  89 430 2769455 .. 2769489 + -18.5  -3.28712   CGGGCGGTTTGTAAA     AGGCGGCCGCCGTCC GCGCA GGACGACGGCCGCCG     TTGTGCCGCAGGGGG
  nfa25920   6  66 263 2763050 .. 2763075 + -12.5  -3.01712   CGCGCAGCGCGCCTC         CGGCCGGTTCG CGTA CGAGCCGACCG          TGTTGACCAGCAGCG
  nfa25870   8  95  15 2756188 .. 2756221 + -24.7  -2.74597   GGTCTGCGGAACCGG     CGAAGCGCCGCGATC GAGG GGTCGCGGCGCTTCG      TGGTGTGTGTGTCGA
  nfa25750   2  43 -44 2745050 .. 2745087 +  -2.6  -3.14132   TTCCGCGAGGTGAGC   GCGACCGGCTCGTTGCG CGTGC TGGAACGAACCGG-CGA   TTCCTGACCAGGACG
  nfa25680   3  49 328 2738974 .. 2738986 +  -3.3  -3.40403   GCCCGGCGACACCAC                CACCG CAC CGATG                TTGTGCTCGGCCAGC
  nfa25580   5  57 -33 2727555 .. 2727602 +  -6.9  -3.61715   GTGCGAGGGTGACGC GCAGGA-CGCCGCCTGGGTCCG CTGGA CCGAGTGAGGCGGCGCTACTGC TTCTTGGCCCGGCTG
  nfa25580   5  57 293 2727881 .. 2727908 +  -6.9  -3.57783   GGGCCGCACACACCA        GGCCCCGAACA CGGTCT TGTGCGGGGCG         TTCTGGTTGTAGTCG
  nfa25520   2  47 213 2722290 .. 2722306 +  -3.5  -3.31461   GTTCGGCGTCACCGG              CCCGGCG GCG CGCCCAG              TTCTCCACGTGCGTG
      recD   0 NONE
      ureD   5  64  72 2704573 .. 2704603 + -11.7  -3.15544   CCGGTGCCCGCCCGG       CCGCCGGTGGCGC ACCCA GCGCCGCCGCCAG       TTCGTCGGCGTCGGC
  nfa25350   1  48 328 2699893 .. 2699907 +    -7  -2.52543   CGCCGAGGTCGGATG               CCCGGG GAG CCAGGG               TGGATTGCACACGAT
  nfa25110   2  45 275 2675425 .. 2675436 +  -3.6  -3.14211   GGGGATCGGGGTGTT                CGGG CCCG CCTG                 TTCGTCGGCGACCCT
      glcB   5 100 165 2667324 .. 2667362 + -25.5  -3.53012   TGCCGCTGATCCCGG  CGCAACGAACCCCCGGCC ACTG GGCCGGGGGTTCGTT-CG   TTTCCGGGCGGCCGG
  nfa24980   9  51  77 2661073 .. 2661130 +  -3.2  -3.62046   GAGGTATTCGCGCGC CTGCTCGCGCAGCG-CCGGACGGTACCC GCTC GGGTA-CACCGGGTCGCCGGGCGCGTAG TTCTTCAGCACCTCC
  nfa24930   4  54 425 2656575 .. 2656600 +  -5.4  -3.61715   CGGTGGGGGCCTGGA         CCTCGTAGGGC CGGTT GCCGT-CGAGG         TTCTTGCCGAAGGTC
  nfa24790   1  66  -7 2641017 .. 2641045 + -12.3  -3.06183   CCAGCGTGTACCAGC        GGAGCTGACGCCG GAT CGGGGGCGGCTCC        TTCGGTGGCGCTGCC
  nfa24720   2  50  86 2633125 .. 2633148 +  -6.6  -3.14132   AGCGCGCTTGCCCTC          GTCGAGCACC CGGC GGCGCTCGAG           TTCGTCGACCGGCAA
  nfa24680   2  65   1 2629947 .. 2629969 + -13.5  -2.52676   GTACCACCCTCCTGA           TCGGAGAGC CCGGC GCTCTCCGA           TGCGTTCCGGCGGTC
  nfa24610   4  51 398 2624857 .. 2624869 +  -9.1  -2.59742   GTTCGCCCTGGGAGA                GGGTG GGC CACCC                GTTGTCGGCCTTGCC
  nfa24530   3  47 341 2616457 .. 2616476 +  -4.2  -3.29144   CGAACAGGCGGGCGA            CCT-CGCCG ACC CGGCGCACG            TTCTCGGCGCGGTCG
  nfa24530   3  47 474 2616590 .. 2616608 +    -3  -3.53012   CAGCCTGCGCTCCAA             TTCCACTG CCA CCGTGGAC             TTTCCGGAGCCGGAC
  nfa24400   0 NONE
  nfa24360   5  63 454 2602384 .. 2602415 +  -8.6  -3.61715   CGCCGACCTGGTGGG      CGCCGACATCGCCT CGCC AGTAGATGGCGGCG       TTGTTGGCGAAGGTC
  nfa24300   8  48 -24 2596530 .. 2596542 +  -6.9  -3.07816   CGGGGTCGGTCCGGT                CGGGG TCG CCTCG                TTCGATCGCTGAGCG
  nfa24230   2  52 383 2587768 .. 2587813 +  -6.7  -3.30771   CTAGCGCGGCGCCAT CCGGAT-CGCGCCGTCGAGGCG GAT CGTCTCGCCGTTGAGCATCGGG TTCTCCACGATGTGC
  nfa24170   4  47 176 2581715 .. 2581727 +  -4.7  -3.22653   TCCGGGGCGCCGCTG                CGGCC GAG GGGCG                TGTTCTCCAGGTACT
  nfa24090   2  89  26 2573426 .. 2573459 + -22.5  -2.85351   CGGATCCACGAACGA     CGGTCACCGCGAACC TCCG GGATCGCGGTGACCG      TGTCGTGTGCGGACG
  nfa24040   5  52 419 2568925 .. 2568942 +  -6.9  -3.35813   GCCGTCGTGGACCTT             CTCGGCG GTCG TGCCGGG              TTGGTTCCAATAGCC
  nfa23900   1  43  26 2554729 .. 2554752 +  -4.5  -2.78384   CGAGGGCGCTACGGT          GC-CGGTGTC AGGAG GGCGCCGGGC          TGTCCTGGCGCGCCC
  nfa23850   6  52 415 2549797 .. 2549818 +  -5.7  -3.29471   GCGGTACAGGGCGAG           TGCGGCCTC GGTG GCGGCCGGA            TTGATGTGGTGGGCG
  nfa23800   6  55 207 2542283 .. 2542296 +  -6.7  -3.53012   ACCTCATTCTAGCAC               GTCTC CGGC GAGAC                TTTGCAGCCGGGGAA
  nfa23700   1  40 265 2534452 .. 2534466 +  -3.4  -2.54896   CCGCCGGGCGGTCGC               CCCGGT GCA GCCAGG               TCAGTTCGATGCCCG
  nfa23660   1  63   5 2530396 .. 2530410 +  -8.5  -3.59979   CGCCCCGCTGACCAC               CGGCC CGGAC GGCCG               TTTCCGGTGCCGGGG
  nfa23630   0 NONE
  nfa23540   5  78 242 2519961 .. 2519995 + -17.2  -2.74523   CTGCGTCGGCGAGGC     GGCGCTGTTCGGCGTC GCG GATGCCGAACAGCATC     TGGTATTCGAAATCG
  nfa23320   2  52 154 2505048 .. 2505073 +  -5.3  -3.47227   CCGCGCCGATTCCGG         CGCCGATGAGCG CCC CGA-CACCGGCG         TTGTGCTGCTTGCGG
  nfa23290   1  43 316 2502762 .. 2502772 +  -4.6  -2.82516   GGTCTCCAGCGCGGC                 CTGC GCG GCGG                 TGTGCTCGTCGGGCG
  nfa23230   8  77  29 2494863 .. 2494886 + -17.4  -2.66316   AGTGCGGGGTTCCGG          CCCGGCGGCG CTAT TGCCGCCGGG           TGCTCTCGTGCAGCG
  nfa23140   1  37  77 2488546 .. 2488573 +  -2.6  -2.52464   GTCGGCAGCAGCGGA        TAGTCGTGCAGCG CAC CGCCGCAC-ACGG        TGAATTCGACCCGCA
  nfa23090   4  65 327 2483897 .. 2483913 + -10.1  -3.52539   CGGTGTAGTCCACCC              CGGCGAT GGT GTCGCCG              TTCTCGTTGAGCTTG
  nfa22990   4  57  27 2474480 .. 2474508 +  -5.8   -3.5393   GCGCCGCGCAATCGG        TGCTGCTGCGGG CTGAT CCCGCGGGCGCG        TTTGAACGCGGTGCT
  nfa22960   2  52 298 2473022 .. 2473043 +  -9.3  -2.80816   AGCAGCGTGCTCCAG           CCGCCGCCG CGTT CGGCGATGG            TGTCGTGGATGGCGC
  nfa22890   3  60 443 2466836 .. 2466880 +  -7.7  -3.62096   CGTTGGCGGCCATCA CCCGGTGC-AGGCGGGCGGC GTCGAG GTCGGCCACCCGGCACTGGG TTTCCAGTAGTCCGG
  nfa22840   1  48 125 2461670 .. 2461680 +  -6.8  -3.01712   AGACCACCGCCATCA                 GCAC CGC GTGC                 TGTTCGACCCAGGAA
  nfa22600   1  42 452 2440606 .. 2440620 +  -3.5  -2.87564   GTCGATCGTGGAAGA               CCAGG TGGCC CTTGG               TGTGTCCCGGGGTGG
  nfa22510   3  63 320 2429564 .. 2429591 +  -9.8  -3.31144   GCGCATCGCGTCCAA        CG-CCGCGGTGAG GTG CTCGCCGCCGACG        TTGTCGAAGTAGGCG
  nfa22450   3  48   1 2423896 .. 2423908 +  -6.2  -3.01712   CCCGAACGGGGCTGA                CGCC GGTCA GGCG                TATTCGAGCGGACGC
  nfa22410   3  56 360 2420853 .. 2420863 +  -8.2  -3.14881   GTTCAGCCGAGGCGA                 CCCG GCA CGGG                 TTCGTGGCGCAGTTC
  nfa22300   0 NONE
  nfa22270   2  45  10 2405164 .. 2405222 +  -2.9  -3.28924   CGGTGAGAATCCACC GCCCACC-CCGCGGCTACGCGCTGGCGAG TTC CTGGCCGAC-CGTGACCGCGTCGGTGAAC TTCTCGCGGAAGATG
  nfa22140   7  74 435 2391094 .. 2391133 + -16.4  -2.82516   GCCCGGTGCGCGATC  TGGCGCACCGCCGTCGGCG TCT TGCCGACGGCGGCG-GCGA  TCTCGTCGTAGCCGA
  nfa21980   4  59 308 2373088 .. 2373101 +  -9.5  -3.01924   CGGCGGTGATGCTGA               CGCCG GTGT CGGCG                TGTTCCAGGCGGGTG
  nfa21890   3  45 -15 2361131 .. 2361142 +  -2.2  -3.29324   TGTCGTCCTGCACCC                GATC CCGC GGTC                 TTAGATTTCGCTCAC
  nfa21890   3  45 240 2361386 .. 2361400 +  -3.5  -3.22298   ACTCCCGGTGCGCAC              CGCACG AAGT CG-GCG               TTGGTGCTCAGTCCC
  nfa21830   1  40 290 2354771 .. 2354783 +  -3.3  -2.78384   CGGGCGGGCAGCGTC                GCGAG CGC CTCGG                TGTCGTGGGCGAGCA
  nfa21740   4  91  47 2346154 .. 2346191 + -21.4  -3.03441   GTGCGACGGCCGCCG   CGACGGCGACATCGAC AATGTC GTCGATGTCGCCGCCG    TCTTCGACGGTGGTC
  nfa21660   2  59 251 2337763 .. 2337781 +  -8.8  -3.28791   GCAGGCGTTGCGGAA             CTGCACGA CGA TCGAGCAG             TTGTCCACCCCGCAT
  nfa21520   3  78 466 2325495 .. 2325536 + -18.1  -2.70932   ACGGGCTCCTCACGG TGCGGGCGGTAGGCGCGG GACGAGA CCGCGCCTACCGCAC-CA TCATTCAGGACAGGG
  nfa21480  14 100  97 2321797 .. 2321854 + -32.2  -2.75064   CCGGGGGTGAGCAGG CGGC-GA-GCGGGCGCGGCCCCGAACCG GGTC TGGTTCGGGGCCGCGCCGGCGTCCGCCG TCGTTCGCTCAGGCG
  nfa21210   0 NONE
  nfa21150   3  45  58 2287692 .. 2287721 +  -6.3  -2.62184   GCGCGAACACCCGCA       GCGGCGGTCCC CAGTACCC GGTACCGCGGC        TGGTGTAGAGCCAGG
  nfa21100   2  89  10 2283157 .. 2283200 + -22.4  -2.84955   GACTGAACCTCGTTG CCGCGCCGGGCCGG-CGGGTC GCG GACCCGGCCGGCCCGGTCAGG TCTCCTCGTGGTTGT
  nfa20970   9  61 105 2269697 .. 2269709 +  -6.9  -3.72576   TCGCGTAGGTGAATT                CGCCG CCG CGGTG                TTTGATGGCGACCAC
  nfa20890   1  37 239 2261568 .. 2261597 +  -2.8  -2.53715   CGACTCGGCGGAGAT      GCCGCT-G-AGCGC CATC GCGCTGCCGGCCGC       CTTGATGCTGCTGAC
  nfa20720   6  63 117 2249391 .. 2249441 + -12.6  -2.79492   GCCGGTTGACGTCGA CCGCGGGCCGCC-ACGACACCC TCCCGTCCC GGATGACGTAGGCG-CCCGCGG GTTTGGCGTTCAACC
  nfa20690   9  83 225 2247684 .. 2247732 + -19.6  -2.78384   ACGGACCACTCGCCG CCCGCCGGGCCGGTGATCGCG AATTTCAG CGCGGTC-TCGGCCGGGCGGG TGTGCTCGCGCAGGG
  nfa20610   6  60  20 2243034 .. 2243048 +  -3.5  -4.08317   CCATCTGAATAGTTT               CTGGG CTCAA CTCAG               TTTGGTTTGCAATTA
  nfa20560   6  57 216 2237208 .. 2237224 +  -6.5  -3.65313   GCCGGTAGTGCATCT              CAACGCG ATG CTCGTTG              TTTGGAATCTACTTC
  nfa20520   7  48 183 2231640 .. 2231653 +  -6.7  -3.09516   ATCACGCTGGAAACC               CCCAA GCGG TTGGG                TTCGCTGCTCGACCG
  nfa20390   1  43 216 2220639 .. 2220652 +  -2.3  -3.14931   CCGACGACCAGGCCG               CTGAG CACC CGCAG                TTCCTGCGCACTCAA
  nfa20240   8  78  31 2206788 .. 2206820 + -16.1  -3.05384   GCGCCGGCTTGTGCG      ACGGCCGCCGCCGCC GTC GGCGACGGCGGCCCA      TTGGGTGCGGCAGCC
  nfa20150   6  73 158 2195598 .. 2195656 + -16.8  -2.52464   CACCGCGGTGCCGCG -CTCGACGCGTCCGCGGCGTGC-G-CCGCC CGC GGCGGGCCGCACGGCGCGG-CGCTTCGGGC TAGCTTCCAGCAACA
  nfa19860   3  52  90 2158977 .. 2159006 +  -8.5  -2.73875   CGGCGAGCTCGTCGA       GCGGCATCGAGGCC AGC GGC-TCGACGCCGA       TGATCTTGCGGGCCA
  nfa19810   1  50 418 2153894 .. 2153910 +  -5.7  -3.19192   ACTCGTCGAGCTGGG              CGTCGAG CAC CGCGGCG              TTGAGTTCGCTGGGC
  nfa19760   7  55 184 2147291 .. 2147309 +  -4.4  -3.76224   GCCCGAACGCCGAGA             TCGGCTCG GCG CGGGACGG             TTTCATCGGTACACC
  nfa19680   3  56  70 2142500 .. 2142554 +  -8.4  -3.21276   CATCGCCGACCCGGC CGC-GCGCCCGGCCGGACCAGGAAGG TGATT CCTTCCAGCACCCGCCTG-CGCTGCG TCTTCTGCAGCGCGG
  nfa19650   0 NONE
  nfa19440   6  57 123 2122834 .. 2122856 +  -6.8  -3.64487   TCACTGGCGTTCAAC           GCGGTGAGTG CTT CCCGCGCCGC           TTCTTCCGGCTGTCC
      argR   4  64  60 2119950 .. 2119995 + -10.9  -3.14132   CCACCGGCTTCCACA CCACGCCGCGGTCGCCCGTGC GCAG GGACGCGAGGCGGCGGCGTAG TTCGTGAGCGGCCGG
      pheT   1  40 356 2098530 .. 2098544 +  -4.2  -2.56432   CCACGAGGTGTCCGG               CGACGA CGA TCATCG               GTTGCTCCTGTTCGG
      uvrA   4 100  22 2090489 .. 2090526 + -30.7  -3.01791   GCCCTGAAGCCCGTT   CCGGCGGCCCGGTACAC GACG GTGTGCCGGGCCGCCGG    TGTTCGCCGGCCGGT
  nfa19050   1  40 464 2080873 .. 2080887 +  -3.4  -2.62184   TCGCGGCGAGGACGT               CGGCGG CGA CCGTCA               TGATCTCGGCCGGGG
  nfa18860   6  51 336 2061854 .. 2061873 +  -4.2  -3.61398   CGGGCAGGGTTCCGG            T-GCACCCG TCA CGGGCGCCA            TTGTTCCCCCGCCGG
  nfa18660   4  57 327 2038677 .. 2038731 +  -6.4  -3.55563   GCGAAGACATCGCGC TCCTGGAGGTGGTCGTCCACCACCG CCCGGA CGGT-GTCGACGACCTGATCGAGGA TTTCGGGAGTCGCAT
      hisI   3  42  75 2026603 .. 2026647 +  -4.8  -2.58861   GCGGCTCAGCTCGGC GCCGAGCCGGTCCGACATCGC CTGG GTGAGGGCGG-CGAGTTCGGC CTTCTGCCGCTCGTC
      nadC   3  48 211 2011758 .. 2011771 +  -5.9  -3.01712   CGATGTGGGTGGCGG               CCTCG GTGC CGGGG                TCTTCGAGGAGGCGG
      nadC   3  48 287 2011834 .. 2011859 +  -6.7  -3.09671   GCCGCCGACGATGCG         GCCGTCCCACC AGAC GGTGGGGCCGA          TGTTGCCGTTGCGGT
  nfa18210   7  46  91 1994255 .. 1994267 +  -5.5  -3.03124   CGGGCGCGGATCTGC                TCGGC GGC GTCGA                TGTTCAGCGGTCCGC
  nfa18130   0 NONE
  nfa18060   4  64 153 1971867 .. 1971878 +  -7.2  -3.68222   CCGACCAGCGCCGCC                CCGG TCTC CCGG                 TTGTTGCGCTTGACG
      dnaE   4  54 123 1965575 .. 1965588 +  -5.2  -3.59979   TCGGCGGTCGGCGCG               GCCG GGTGAA CGGC                TTTGCGCTCCAGCAC
  nfa17910   5 100  17 1952723 .. 1952778 + -33.3  -2.83403   TCCGCACAGCCGAAT CGCCGCGGGCGGCGGACCCGATCCC CCTCAT GAGACCGGGTACGCCGCCCGCGGCG GTTTCCTCGACCGAC
  nfa17850   3  52  95 1948115 .. 1948163 +  -6.6  -3.28924   GACCACCCCGAAGCG TCCCGC-GATCGCGTCG-GCGGGC AGT GCTTCCACGGCACGAACGGCGGGA TTCTCGGCGAGGGTG
  nfa17810   2  50  45 1942639 .. 1942665 +  -5.9  -3.16564   GACAGCCGCGCGGGA        CGGCTGGCAC-CG GTC CGAGT-TCAGCCG        TTCGTCGGCTGGCGG
  nfa17490   3  57 299 1904350 .. 1904404 +  -9.7  -2.87132   AGGGCCGCAGCGATT CCCAC-GGC-CGCGGCGGCCGCCGGCG ACC CGCCGTAGGCCGACCAGAGCCAGCGGG TGTATCCGGCCGCCA
      metF   2  49 410 1893866 .. 1893892 +  -7.8  -2.78384   CCCGATAGGCGGCCA         CCGCCTCCAGCG CCG TGCCGGGTGCGG         TGTGGTAGGCCGCCG
  nfa17340   2  55 -51 1886081 .. 1886126 +  -7.3  -3.28712   CGTCGAGGCGTTGCA CGGGCCGCTGGCGCGCGAGGTG CTG CGCCGCGC-CGCCGCTGAACCG TTCTGAGCGGCGGCG
  nfa17230   2  47 -35 1874831 .. 1874848 +    -4  -3.35679   AAGTCCTATTCGCGC             GCCGAC GTCGAG GCCGGC              TTCTCGCTCGGGGAG
  nfa17090   7  91  18 1860981 .. 1861018 + -19.9  -3.29144   TGGTTCACACTCCGA   CATACAGCGCCCCATCG GAAA CGGTGGGGCGCTGTGCG    TTGTCGGGACGCTCG
  nfa16970   7  55 344 1850437 .. 1850490 +  -8.2  -3.05463   GGGGGTGTGCAGCAG CTCGATGGTCATCGCGCCGACGGCGAC GGT GTCGCCGT-G-CTCG-TGGCCGGTGAG TTCGCTGGGCGCGAT
  nfa16850   4  45   9 1838046 .. 1838058 +  -4.1  -3.21912   CCGGTGATGAGGTAT                TCGGA GGG TCTGA                TTCGTCGCTTGCGGG
  nfa16680   5  70 255 1821120 .. 1821130 +  -8.2  -3.84406   TGTCGCCGATCAGGC                 GCGC GGT GCGC                 TTCTTCTCCTGCGCG
  nfa16630   2  50  27 1815382 .. 1815430 +  -5.8  -3.14564   GGCGGCGGGCAACGA CCGCAGCGAGGCGAGCGT-GGTGG CCA CCGCCCGCGC-CGCCTCGGCGCCC TTGGTGACGAAATGC
  nfa16530   1  43 191 1803106 .. 1803132 +  -3.4  -3.02144   ATGACGATGCCGACC         ACCAGCGCGGGC ACC GGCGGCGCGGGA         TGTTCGGCCGCGTAG
  nfa16460   7  59 141 1797366 .. 1797402 +  -9.5  -3.04144   GGTGGTGTCCTCGCC  CGCCC-GTTCG--GCCGC GGCG GCGGCGTCGAGCAGGGCG   TGTTCGGACTCCACC
  nfa16420   9  58 353 1793511 .. 1793522 +  -7.2  -3.53012   GGGCGCGCTCATCAG                CGCG GCGG CGCG                 TTTGCGCCCGGCCAG
  nfa16350   1  43 426 1786293 .. 1786315 +  -2.5  -3.14132   AACACGACGTCACGC           CCGTGCTCG CGATC CGGCCCCGG           TTGCTGCACCGCCAC
  nfa16290   3  55 103 1781428 .. 1781453 +  -7.5  -3.35798   GTTCGGCGGTGCCGG         GGTCGG-CGGTC GGT GGCTGGCCGGCC         TTCTCCCTGCGCCGT
  nfa16210   4  50 400 1775120 .. 1775136 +  -2.1  -3.54158   TGCGCCTCCCGGACG              CTGACCG CTT CGACCAG              TTCGTTCTTGGACTC
  nfa16090  11  61 269 1761122 .. 1761154 + -11.1  -2.93382   CGCTGAGCTATACGC      CCGAGGCCCCTCGGG CGT CCCGACGGGCAATGG      TCTATGAATCTAGCG
  nfa16060   6  55 380 1759145 .. 1759170 +  -8.9  -3.09516   TCCTCGGCGTCCTGC         AGCGCGCGGAT GAAG GTTCGCGCGCG          TTCGATGCTGGCCGC
  nfa15970   4  64 412 1748654 .. 1748666 +  -7.7  -3.72324   GGCACCGGTGCCGAC                GAAGC GCA GCTTC                TTGTTGCTCGCGATC
  nfa15790   5  52 434 1731367 .. 1731381 +    -7  -3.01712   TACCGCCGCGCGCAG               CCGAGC GTC GCCCGG               TCTTCGAGGCGCGGC
  nfa15720   4  49  59 1724622 .. 1724644 +  -7.6  -2.71144   GGATCTCGTTCGCCA           GCTCGTGCAC ATC GGGCACCAGC           TCCTTGCAGGCGATG
  nfa15540   8  78 396 1704545 .. 1704595 + -14.2  -3.54424   GGGACGCTACCTGTA CAC-GAA--CGCCCCCGCTGATCCT TCAC AGGATCGGCGGGGGCGCATTCGGCG TTTCAGGGGGTCAGC
      dnaG   4  65  -8 1653098 .. 1653124 + -10.1  -3.41745   TCCGACGACTTCGCC         GCGGGCTGAGG CCGGC CCTCAGCTCAC         TTGCTCTTGTGCCGC
  nfa14560   5  82 100 1638707 .. 1638735 + -15.9  -3.35679   TGTGTCCCGGGGTGC        GGGTCGCGACCGG CAT CCGGCCGCGACCG        TTGTGCGTCCGCCGG
  nfa14140   2  64 468 1593762 .. 1593776 + -11.4  -3.14132   CAGCCGGGGATCGGG               GCCGAG CAC CTCGGC               TTGATCCAGGCGCAA
  nfa14100   4  60 262 1588926 .. 1588957 +   -10  -3.15861   CGACCAGCAGGGCGT      CGTGGTCGGCCGCG ACAT CGCGGATCACCGCG       TTCATGGCGGTCATG
  nfa13940   6  57 462 1568726 .. 1568750 +  -6.4  -3.62046   GCATCAGAGCTTGTT         GAAGGCCAGCG CGAG CGC-GGACTTC          TTGTTGGCGGCCTGG
  nfa13910   1  52  92 1565601 .. 1565621 +  -8.9  -2.78384   CCCGCACGGCCGGGT            CGTCGGTCA GCG TGGCCGCCG            TGTCGTACGCGGCGG
  nfa13830   8  56 425 1551428 .. 1551443 +    -9  -3.14463   CGTTCTCAGGCTCCA              CGAGCA GTGT TGCTCG               TTGCTCACGCCGCTT
  nfa13670   2  43 458 1532627 .. 1532664 +  -4.9  -2.73875   CCACCCGAGATCGGT  CAGCCG-C-CCGACGACG CGTCC CGTC-TCGGCGCCGGCGG  TGATCTTGCCGGACA
      proB   4  49  23 1523003 .. 1523028 +  -4.5  -3.25942   GGCCCGCGGGTCACG         GGCACAGGGCG TGTT CGAGCAGTGCC          TTGCTGTCCGGCGGT
  nfa13420   1  43 440 1504594 .. 1504641 +  -3.2  -3.05844   CGACGATGGTGAACA CCCCCGACGGCGAGTGC-AGGAC GGC GTGCTCGCGCGAGATGTCGGCGG TGTTGCCGTCACCGG
  nfa13380   1  59 285 1497497 .. 1497507 +  -8.2  -3.28712   ACACCAGCTCGTGCG                 CCGG GAC CCGG                 TTCTCCCGCAGCGCC
  nfa13280   2  64  81 1485662 .. 1485687 + -11.1  -3.18264   CGTCCGGCCCCTCAA         CCGGCGA-CGGC CGC GCCGATCCCCGG         TTCGTCGGTGCCCGA
  nfa13210   0 NONE
  nfa13110   4  79  14 1468497 .. 1468524 + -18.5  -2.52464   AGGGCGTGTGTCGAA        GTGAGGGCGGC CGGTGA GCCGCCCTCAC         TGAGTTCGGAGCCAC
  nfa13080   1  47 197 1466932 .. 1466948 +  -3.5  -3.35679   CCGCGACGCCCGCGG              GCAGGGC CAC GCCCACC              TTGTCGGTGCCGAAC
  nfa12880   1  68 454 1442613 .. 1442659 + -12.3  -3.21099   ACGCCCCGGCGATGG GGGCACTGAGGGCGCGCGGGCTG TAC TGGCCCGC-CACGCTCA-TGCCC TTGCTGATGACGCCG
  nfa12830   2  69 182 1438068 .. 1438087 + -13.6  -3.08679   GCCATTCGCCGTCCT            CGACGACG TAAT CGTCGTCG             TATTCGATGGCCGAC
  nfa12700   5  43 -34 1421566 .. 1421620 +  -4.2  -3.01712   AGACGCTGGCGCGAC GGA-CGCGGCGCCGCC-GAGGAC-GCGC GAA GCGCTGACGTGAGGCCG-GCCGCGATCC TGTTCAGGCAGCCGG
  nfa12700   5  43 422 1422022 .. 1422050 +    -3  -3.14931   GGCGTTGCGCCGCCG       CGGCATCCAGGTG AGTT CGCC-GGAATCCG        TTGATACCCGATGCC
  nfa12670   8  69 106 1418378 .. 1418393 + -11.8  -3.40403   ATGGCCGGGGTGCCG              GGCCGC CCAC GCGGCC               TTCTCGTCGAGCAGC
  nfa12600   6  95   4 1413701 .. 1413751 + -26.3  -2.53263   CTCGGCGCTTGAGCA CCGCACACCGCGACGTCCCGGCACC GCG GGTGCTGGGACGTCGCGG-GC-CGG TCAGTTCGCGGTGCG
  nfa12350   4  65  13 1374092 .. 1374129 + -13.4  -2.53263   TGACCGACGTCACGA   ATTCGGCTGCGCCGGA ACGGAA TCCGGCGCACCCGAGC    TCACTTCGCGCTCGC
      hutU   3  86  16 1363799 .. 1363839 + -22.7  -2.52464   TCGGCCCGACCGGTC  CACGACCCCGGAGCTGC GTGAGGG GCAGCTCCGGGGTCGTC  TGCGTTGCGGGAAGC
  nfa12240   4  53 472 1358171 .. 1358182 +  -7.2  -3.14132   TTCACCTCGAACAGC                GGCG AGGC CGCC                 TTGGTGGGGGCGACG
  nfa12210   3 100  13 1354472 .. 1354512 + -17.5  -3.83026   TGACAGCGCACCGCG  ATGCCCCCGGCGCACCG AACCACC TGGTGCGCCGGGGGCCC  TTTCGTATCGGCAGC
  nfa12070   7  50 451 1339560 .. 1339591 +  -6.5  -3.14132   TGCTCGTGCCGCAGG     ACCCG-C-CGCCCGG ATGG CCGGGTGAGTCGGGG      TTCGTCGACGCCGCG
  nfa11990   1  59 226 1329410 .. 1329445 + -11.6  -2.80935   GGACGGCGGCCACCT    TCGCCGCGGCGACGGC GATC GACGCCTCCGCGGCGC     TCTCCTCGGTGGGAT
  nfa11910   0 NONE
     echA9   4  59  49 1306772 .. 1306788 +  -9.3  -3.28712   GAGCGACCACGAGAA              CCGCGGC GGC GGCGCGG              TTCTCAGCGCGCGAA
  nfa11630   3  62 461 1288469 .. 1288496 + -10.7  -3.01712   TTGCGCGCGTGGGCT        TC-CCGGTAACG CCGGA CGTTACCGGCGA        TCTTCGCCGCCCGGG
  nfa11560   0 NONE
  nfa11350   2  48 -32 1263033 .. 1263068 +  -7.4  -2.52464   ATGTACCGGGACAAG    CACGCGGC-GCCCCGGC CGG GCCGCCGCGGCTGAGTG    TCAGTTCCAGGCCAG
  nfa11290   2  56 261 1256168 .. 1256211 +  -8.6  -3.19602   CCGGGCCGCGTCCAT CCGGTCGGCCAGCACCAGCGC CCG GCGCAGCCCCCGGCC-ACCGG TGTTGGTGTCGCCGC
  nfa11290   2  56 273 1256180 .. 1256213 +  -7.9  -3.25823   CATCCGGTCGGCCAG     CACCAGCGCCCGGCG CAGC CCCCGGCCACCGGTG      TTGGTGTCGCCGCGC
  nfa11230   1  47 -59 1249720 .. 1249770 +  -5.3  -3.14602   TTGCTGGTCGGCGCG GTGCTCTG-GATCGCCGGCTCGGTG GGC CGTCCCGTCGGCGGCCGCAG-GCAC TATTACTGACCTACC
  nfa11080   6  46 207 1236162 .. 1236200 +  -5.3  -3.06796   CGAGCCGGTGTCGGA  GCGGGCGGACTACC GGGTCGAACGGG GGTCGTCCGCC-GC   TTCGGTGGAGTCGGC
  nfa10960   9  49   8 1212382 .. 1212420 +  -3.6  -3.41222   CGGAGTGAGCGGATC   GGTCGGGGGCGGACTCAG ACG CCGAAGTCGCGCTTGACC   TGTTTGGCGTTGGCG
  nfa10820   3  40 -15 1200530 .. 1200542 +  -3.4  -2.64616   GCTGACGCTGATCCT                CAAG TGGGC CTTG                TGATCTCGGTACGGG
  nfa10820   3  40 191 1200736 .. 1200769 +    -4  -2.54745   CCACCGAGGTACCGG    TGCTCAATGTAGTTCC GTCC GGAAC--CATAGAGCA     GGTTTTGTGCGTCAG
  nfa10820   3  40 402 1200947 .. 1200993 +  -4.1  -2.70932   CGCCGCGGTCGTCCA CGCTGCGCAGCAGC-CGGCCGG TGCC CTGGGCGAGCAACAGCGCGGCA TGGTTGGCGGCCACG
  nfa10770   7  59 -32 1191342 .. 1191366 + -10.7  -2.78463   CCGTTCGTGGTGGCG         GCGCGG-CGC AAGCTC GCGGCCGCGC          TGTACTGAACCGGCT
  nfa10770   7  59 143 1191517 .. 1191544 + -10.4  -3.05343   CCGTAGTTGCCGACG        CCGGAACCGCCG TAGT CGGCGGCGTCGG         TGTTGAGGATCTCGG
  nfa10720  10  64 -26 1186981 .. 1186997 + -10.8  -3.23216   AACGGGCGCCGGACC              CGGCGC ATCAC GCGCCG              TTGGTCCTGATCGGC
     echA8   3  91  17 1149414 .. 1149442 + -19.6   -3.2794   CGTTTCCCGCACCGA        CGGCTCGCACGC GTACG GCGTGCGGGCCG        TTCGTGTCAGTGCAG
  nfa10330   4  63  92 1137908 .. 1137919 +  -5.8  -3.88291   GGTGGGGCGCAGCGG                CACG TCGC CGTG                 TTTGTCGAAGTAGTA
  nfa10240   8  66 419 1127596 .. 1127635 + -11.3  -3.31263   GTACCGCACGTCGCT  CAGCTGCGCCGCCAGCA CGTCGT TGCGGGTGTCGCAGCCG   TTGTGCCCCTCGGCT
  nfa10180   2  56 314 1121316 .. 1121346 +  -9.7  -2.77899   GTCGCCGTAGGTGAC      CGCCAGCCATTCGGC GAA GCCG-ACGGC-GGCG      TGCTTGGTCACCGAG
      pntB   6 100  12 1118919 .. 1118964 + -26.1  -2.95079   GTAGCACATCGGTTT CGGCGAACCCCGGCGCTCCCG TCCA CGGGCGCGCCGGGGTTCACCC GTTTCTGCGCTGTTC
  nfa10090   3  50 117 1113940 .. 1113951 +  -7.2  -2.83119   GCGTGGTGCGGCACC                CCGG CCGT CCGG                 TACTTCTCGGCGATT
    fadE12   6 100  16 1111041 .. 1111069 + -26.1  -3.44527   CCCGCCCGACGCGAA        GGGGTGGCCCGGA ACC TCCGGGCCACCCC        TTGTGCTCGTCGATC
      purE   7  51 453 1108336 .. 1108352 +  -4.3  -3.59979   CGCATGGTCTCGTCG              AGGATCG CAT CGGTCCA              TTTCGCCTGGACGAC
   nfa9910   3  52 249 1099607 .. 1099649 +  -2.5  -3.65313   CGGCACTGCGCCCGG CCATCTGCGCCC-AGCGGGC GCGC GCCACCTCGGGCGTATGGGG TTTGCCCTGTAGTTC
   nfa9870   0 NONE
   nfa9780   2  47 -19 1084463 .. 1084473 +  -2.4  -3.40403   TGAACGCCACCCGCC                 TCGC TGC GCGC                 TTGTCCTGAACGACA
      glpD   1  45 103 1075432 .. 1075446 +  -4.2  -3.14132   CGCCGGATCGGCCAG               GTGCTG ACG CAGCAG               TTCCTCGAGCGCGGC
       upp   4  49 104 1059606 .. 1059635 +  -4.2  -3.53012   GCGGCAGTAATCCGC       CA-GCTCCGCGAG CCGTT CCCGCGCAGCCTG       TTTCGCCGCGGCCAG
   nfa9530   2  51 137 1055424 .. 1055446 +  -3.2   -3.5393   GACGTACCAGCCCAG           CGGCGTGGAC TTG GCCAACGCGG           TTTCCACCGCGTCGT
      radC   3  43 -24 1046253 .. 1046265 +  -2.6  -3.16564   GTCCCGCGCCGCACC                CCTG GACGA CGGG                TTCGTCGAATGACGC
      radC   3  43 376 1046653 .. 1046668 +  -5.4  -2.70932   GGGCGCCCGCAGGAC              CGCACCG ATC CGGT-CG              TCGTTGGACGCCAAA
   nfa9400   6  48 -24 1043867 .. 1043888 +  -7.2  -2.52464   CGACGCGGGCATGCC           GCTGGGGT CCGGTC GCCCCGGC            TGAGTTCCGGACCCG
   nfa9170   1  69 227 1022207 .. 1022247 + -15.4  -2.62184   ACGCGACTACTGCCA CGGCGCCGGACCG-GTGGCC GAC GCCCACGCGG-CCGGCGCCC TGCTGTCCACCAGCC
   nfa9110   2  54   5 1013813 .. 1013827 +  -4.9  -3.61398   CGGCGCGCTGACCGG               GGTCC CAATC GGGCC               TTCTTCGCGCCGCCA
      guaA   4 100  16 1000816 .. 1000842 + -25.2  -3.27298   TCCCGAGGCAGTGAA         CGGCCCGCACCG CTC CGGTGCGGGCCG         TTCGTCGTTCGCGGG
     groEL   9  95  18  990419 ..  990442 +   -21  -3.32769   GTACGGCGGTAGCGA          GGCCCCCGGG AGAT CCCGGGGGCC           TTCGTCGTTTCCGCG
   nfa8520   5 100  50  949927 ..  949959 + -29.3  -3.50393   TCGGTAATACCAAAA      TTCGAGCCCCGGGCG GTG CGCCCGGGGCTCGAA      TTCTGTGGGGTACAA
   nfa8470   3  93   7  940449 ..  940486 + -17.7  -3.61398   CAGAACTGAGCGTTC   AGGCGCGGTCGAGC-GCC CCG GGCGGATCGACCGCGCCG   TTGTTCCCGGCGCCG
   nfa8410   6  45  78  934379 ..  934406 +  -6.8  -2.67515   GCCTCCGGGCCGCCG        GCCACCGCGGCG TCCA CCACGCAGTGGC         TGATGTGATCCTCGA
   nfa8000   7  62  61  870156 ..  870201 + -10.9  -3.01924   GCGCCAGGATTCGTA GTCCTCGACCGGTTCGGAGCC GGCC GGCATCGGGTCGGCCGTGGGC TGTTCCCGCGCGCTG
   nfa7960   7  90  23  861154 ..  861186 +   -17  -3.43288   ATACCCCGTCGAGCG     CGGCGACCCGCGGCG ATCT CGACG-GGGTCGCCG      TTCTCATCCCATTTC
   nfa7840   3  48  59  853769 ..  853794 +  -6.8  -3.08679   GCGGGCAGGTGCGGA         CGTCTTCGGC GGTGCA GTCGAGGGCG          TGTTCGATGGCGGCG
      nbtF   5  47 290  840979 ..  840989 +  -4.6  -3.14132   ATGACCGCGCACCGG                 CGGC CCT GCTG                 TTCGTGCCCCCGCGC
   nfa7540   0 NONE
   nfa7480   8  60 321  807977 ..  807988 +  -3.6  -4.05714   CTCGACTTCCCGGGC                CGCG AGCA CGTG                 TTTCTCCTTCACGAT
   nfa7430   5  55 300  800662 ..  800692 +  -3.9  -3.80893   GCTCAACGATTCACC      CGGATCGTGTGCCC CGCC GGGCAT-CGACCAG       TTTCCGTTGTCGGAT
   nfa7280   2  47  62  791186 ..  791209 +  -4.5  -3.14132   CGGGCGGGAGCGAAC          TCGTAGCCG ACCCAG CGGTTGCGG           TTGGTCCAGCCGACC
   nfa7210  10 100  27  783114 ..  783144 + -24.1  -3.32997   GCGATCCTCGCTCGA       CCGCCCCGCACAC CCCGA GTGTGCGGGGCGG       TTCGCTTTCTCACGC
   nfa7130   4  55 159  738972 ..  738988 +  -7.9  -3.28712   CGCTGAGCGGGAAGG              CCGCCAC CCG GTGGCAG              TTCTGGAAGGCGAGC
   nfa6990   4  91 305  726753 ..  726791 + -19.5  -3.26545   GACCCGCTGCGCGTC  GTCGCGCGGCGGCGGCGC GCAC GCGCCGCCGCAG-GCGCC   TTGATCCTGTATGGC
   nfa6880   2  50   4  714835 ..  714845 +  -2.4  -3.54129   CCGATCTGGTGAAAC                 CGCG TGC CGAG                 TTTCCAGACGCTGTC
   nfa6780   6 100  25  703035 ..  703074 + -30.1    -3.338   ACGCCCAGACGACGA  CGCGGCGCGCGCCGACC GAAAGG GGTTGGCGCGCGCCGCG   TTCGGTTTCCTTGCT
   nfa6610   2 100  70  682985 ..  683036 + -23.9  -3.64103   ATCGGTCAACGCCGA GGCGATGG-CGGACTGCTGG-GCGC TGCT GCGCACCGGCAGTGCGTCCATCGCC TTTCCCGTCTGGGTG
   nfa6560   5  55  -4  678594 ..  678652 + -10.2  -2.55074   CCTCGGTGGCCGAGG ACTGAAC--GACG-ACGGCCCGCGCCCCC GGAC GGGAGCGCGGGCCGTGCGGCATGCTCGGC TCAGTTGGCGTTGAG
   nfa6520   2  46 337  674844 ..  674859 +  -4.6  -3.01712   CACACCAGCGGCAGC              CCCTCG TCCT CGAGGA               TGTTCACCCGCGAGG
   nfa6440   3  47 227  668484 ..  668500 +  -4.3  -3.25823   CCCGCGCGGCCACGA              TTGCGGC GGT GCCGGGA              TTGATCTGCCGGGAC
   nfa6390   4  66  10  660987 ..  661035 + -14.4  -2.62184   CACTGATCGCCGGCC TCG-CCCGCGCGCGGCTGGGTGC TGAT GCTCCAGGACGCGTGCGGGACGG TGGTCTCGCGGCCGA
   nfa6360   8 100  27  659087 ..  659118 +   -26  -3.36273   TGTCGCGGATACGAA      TCAGGCCCCCGCCT CGAA AGGCGGGGGCCTGA       TTCGTGTTCGGGGGA
   nfa6160   1  55 330  636580 ..  636602 +    -9  -3.09516   AACGTGTCCACCACC           GGGGCCAGTG CCG CCCTGGCCCG           TTCGGTGCTGGAGCG
   nfa6070   5 100   9  627735 ..  627774 + -26.6  -3.01712   CAAGTGACCCGACAC  G-ACAGCGCCGCCGCCGAG CGA TTCGGCGGCGGCGCTGTGC  TGTTCGGGAACGACG
      pstB   8 100  21  622224 ..  622246 +   -22    -3.695   CCCGGATACCGGAAA           GGCCCGCGCG AAT CGCGCGGGCC           TTTCCGGTCTTTCGG
   nfa5900   6  51  68  612184 ..  612200 +  -4.4  -3.63515   CGCGGTTCCAGGGGG             C-CGTCG GCGA CGACGCG              TTCTTCGACGTAGGC
      purM  10  59  22  600235 ..  600263 + -11.6  -2.78712   TCCGTTCCCGGCCGG        TCGGGGCCTGCC GCCGG GGCATGCCCCGC        TGATTCGATTCCCGA
   nfa5520   5  52 -14  568824 ..  568834 +  -6.8  -3.37245   AATGCCCGAGATCCC                 GCAG GGC CTGC                 TTGATCTTGGCCTGG
   nfa5520   5  52 128  568966 ..  569017 +  -5.7  -3.28712   CTCGAGGCCGGCGAT GAGCAGGCC-GG-CGCGCGGGGCGTC GAA GGCGGCGCGCACGGCCTGGCC-GATC TTCTGGGCGACGCCG
   nfa5440   5  70 443  561952 ..  561976 + -12.7  -3.29144   GGGGCCGGCCGGGTC          CGCCGCCGCGG CCA CCGCGCGGGCG          TTGTGCACCGCGTCG
   nfa5300   5  84  12  547136 ..  547180 + -20.6  -2.87132   CTGACCCCCGGCCCA CACGAGACGGCCCCCGCCGG TTGTT CCGGTGGGGGCCGAGCCGTG TGTGTGGGCGGAGCC
   nfa5180   3  68  54  534636 ..  534668 + -13.3  -2.91264   TGCCGTTCGGGGGCC      CTTGCCGTGCCGCCC GAG GGGAGGGGCGGCGAG      TCTCTCACTGCGCCG
   nfa5150   4  64  11  530918 ..  530939 + -12.3  -2.94099   GGTGACGAACCGGAG           GCGACTGTC CGGA GGCAGTCGC            TGTGTGGTCACCCGA
   nfa5050   4  40 306  520011 ..  520021 +  -2.4  -2.91924   ACAGATACCCGCGCC                 GGCG TAT CGCG                 ATTTCTGCGGCGTGC
   nfa5050   4  40 341  520046 ..  520064 +    -3  -2.89475   GCGTGCCGCAGCACG             GAGAGAAG TTC CTGCTCGC             TCTCATCTCTCGGTG
   nfa4920   1 100 242  507929 ..  507971 + -22.3  -3.74693   GATCTAGAAGCAACG GTGGAACGGCCTCGCCTCAGT TGG AC-GAGGCGAGG-CGTTCCAC TTTCATCGGGTAACG
     fadA2   4  49 177  506186 ..  506205 +  -5.6  -3.35813   TGTACCGCACAGTGC            CGGGCGCG GTGG TGTGTCCG             TTGGTTGCCGTGAAG
   nfa4760   4  47  55  492261 ..  492294 +  -5.9  -2.89564   AATCTGTCCGGCTAC     TGGTCCCG-GCGCGTC ACC GGCGAGCACCGGATCA     TCTATGCCATCGAGG
   nfa4680   7  63 298  485960 ..  485976 +  -3.5  -4.15565   GCGCACGGTGACCAA              CCCGGCG TCG CGCAGCG              TTTTCAGGTGCTGGG
   nfa4610   2  45 166  477402 ..  477429 +  -6.2  -2.62184   GCGATCGTCAATTCG        CCCGCGCCTCG CCAGATC CG-GGCGCGGA        TGGTCTCGCCGGGGA
   nfa4400   4  45 163  455295 ..  455314 +  -3.4  -3.17723   CCTCGCCGCCGTCGA            CGCTCTTG GCCA CGTGGGCG             TTCAGTTCCGACTCG
   nfa4310   3  46 346  448389 ..  448402 +  -5.9  -2.70932   TGCCACCGACGGTGG               CGGCG TACA CGTCG                TGCTTGCCGAGGAAC
   nfa4240   4 100  76  443274 ..  443303 + -25.1  -3.64599   GGTGCCGACGAGAAA       GGGCGGTGCGGTC CGGG GACCGCACCGCCC        TTTCCCGTGTCGTGC
   nfa4150   6 100  11  436026 ..  436064 + -22.5  -3.16742   AGTAATCGCCCCGAA  C-CCCGAGGCCCGCTCCC CCCT GGGAGCGGGCCTCGGCCG   TTCGTGGCCGTTCGC
       hpt   1  41 105  405498 ..  405512 +  -2.1  -3.05384   CGCCACCCGGGCCAG              CGCCGA CAGG TCG-CG               TTCGATCGCCCGGAA
   nfa3770   2  59 257  390838 ..  390868 +  -8.8  -3.29144   GTCGCCGAGTTCGAT       GCGCAACGCGTGCA GGG TGAGCGCGCCGCGC       TTGTAGACCCGGTCG
   nfa3680   6  61  -6  384022 ..  384035 +  -2.3  -4.11216   CATCGCCGCCCAGTC               CGGCT GACC ACCCG                TTTTCGCGATCCGGC
   nfa3510   2  62 347  361706 ..  361730 + -12.2  -2.53263   CTCGTCCCCGCCCAC         TGC-GCGCCGA CCCG TCGGCGCAGCA          TCCGTTCCACCTCGA
   nfa3400   4  95  26  352726 ..  352759 + -15.3  -4.11216   CAGGACCGACAACCA     GCGAACTGAGCCCGC GATC GCGGGCTCAGTTCCA      TTTTCGGGGTAAGGC
   nfa3350   6 100  59  346860 ..  346888 + -20.4  -3.41125   CTGGGCGAACAAGAA        GGCCCTGACCAG GTGGA CTGGTCAGGGCC        TTCTCGGTGTCTCAA
   nfa3270   7  52  33  342822 ..  342833 +  -5.8  -3.31144   GACCGACGCTGGTCA                GTGC CCCC GCAC                 TTCTCGACCTCACGA
   nfa3220   4  52 153  338105 ..  338121 +  -5.7  -3.31144   GCCCGACCCCGAACA              CGGCCAG CAG CAGGCTG              TTGTCGACGTACCGG
   nfa3120   3  52 -31  330209 ..  330266 +  -8.3  -2.78715   TGCGCTACCACCTCG ACAAGCGCGCGA-CGGCGCCGGAC CAGCCGTGAGC GTCAGGCGCCGTTCGCGTGCCGGA TCTGGTCGCGCGGTT
   nfa3060   3  42  93  321216 ..  321230 +  -3.4  -2.83899   CGGCCAGCTCGAGCA               GGGCCC GCC GGGTCG               GTTTGCTCACCAGTT
      recR   5  47  41  309247 ..  309283 +  -3.6  -3.32844   CGCACCGTAGGCGGG   CGCCGCACCGTG-GGCGG GCG CTGTGACGTGG-GCGGCG   TTGTGCCGTGGGCGG
   nfa2900   3  66   1  306275 ..  306293 + -13.1  -3.01924   CGCGAACTGGGCTGA             GCCGCCG ACCCG CGGCGGC             TATTCGGCGGCGATG
   nfa2870   9  63 -12  302856 ..  302873 +  -9.1  -3.65351   CCACTTCCTCGACGA             GGTGCTC GGCT GAGCGCC              TTTCGCTAGGGCTGC
   nfa2740   2  48 298  284040 ..  284056 +  -5.7  -3.05384   AACTCCAGCTGCGAC              CCGGTGC GCA GCGGCGG              TTCGCTCACCCAGCG
   nfa2670   2 100  22  275600 ..  275625 + -21.9  -3.80573   CGCAGACGCGGAAAA         GGGGCGCTCCC GAGC GGGAGCGCCCC          TTTCGTCATCCTGGG
   nfa2550   5  54 223  258423 ..  258458 +  -5.4  -3.63744   GAGAGAGAAAACGCC    TGACTGCCGCGGCCG AGTCAGG TGGCCGGGG-GGTCA    TATTTTGGAACGGGG
     hisC2   0 NONE
   nfa2260   4  54 234  238633 ..  238645 +  -4.8  -3.55444   ACCGCGAGATTCGTC                TCGG CCGTA CCGA                TTTCGACGGTGGCGA
   nfa2140   6  55 261  226503 ..  226519 +  -4.3  -3.74526   GCGGCCACAGCGAGT              TGACGCC GAT GCCGTCG              TTCTTCAGTTCCTCG
      rfbB   1  39  17  220847 ..  220864 +  -2.6  -2.71144   CCACGGCGGGCTCAG             CCCCAG ACGATG CTGTGG              TACTTCACCACCGTC
   nfa2050   3  45 474  216359 ..  216386 +  -6.2  -2.58544   CCGAGCAGTTCACCT        GCCGCAGGTC CATCGGCC GACCGGTGGC         CTTCTCGAACTCCGA
   nfa1980   6  62  96  208332 ..  208352 + -12.5  -2.61264   CTTGACGCCGAAGTA            GTCCCCGCC CTT GGCGCGGAC            GTTGTCGGTACCCCA
   nfa1920   2 100  16  197396 ..  197431 + -30.6  -3.73647   CCCGCACATGAGGAA    GGGCCGTGGTCGCGGA GTGT TCCGCGACCACGGCCC     TTGTTCGTACGTCCG
   nfa1590   8  56  55  148344 ..  148356 +  -9.1  -3.14132   CGCGGTGAACCGGCG                CAGCC GCA GGCTG                TTGCTCACCACGAAC
   nfa1460   1  53 200  135636 ..  135683 +    -7  -3.18264   GATCTCGGTGGAGGC CGAATCGTCGTGCGCC-TCGGC GAACCA GCCGTCGGCGTA-GGCGATGCG TTCGTCGGTCAGGCA
   nfa1340   5  74 125  123643 ..  123692 + -11.3  -3.75169   GAGTCGATGAGATCT TGGATCGCGGTCCGCAGCCGGGC CGTC GTGCCGCTGCTGATCGAGGTCCA TTTGGTGCCGTCGTC
   nfa1260   4 100 207  117028 ..  117060 + -29.3  -3.73072   GGTTTCACGATGCGA      CAGGCCCGGCTCGTC CTC GACGAGCCGGGCCTG      TTTGCTGCCGCGGTT
   nfa1180  10  95  29  109921 ..  109958 + -28.6  -2.62184   CAGCATCGCTCGTCG   CGACGGCCGTCGCCGA TTCCCT TCGGCGACGGCCGTCG    TCGTGTCAGGCCGCC
      menG   4  85 265   98391 ..   98423 + -17.7  -3.20723   GCACCGAACAGCGTG      GCGCGGGCGGGCT CCGATCA GGCCCGCCCGTGC      TTGCGTTCGTAGGCC
    nfa980   2  56  76   91945 ..   91955 +  -8.2  -3.14211   ACCGGGCCGTCGCCG                 CGCG GAT CGCG                 TTCGTCGCGGAAGAT
    nfa900   3  47 242   77269 ..   77287 +    -3  -3.40403   CCCTCTGAGCGGGTC             AGCGGC CGGAGGT GCCGCC             TTCTGCTCACAGCGA
    nfa780   9  85 122   60695 ..   60730 + -17.6  -3.15544   CTCGATGACCGGCAT    GCGCTTGACGCGGTGG TTCT CCATCGCGTCGAGCAC     TTCCTCGACGTCGGC
    nfa740   2  55 -64   57652 ..   57708 +  -9.8  -2.64616   GCACGGTCGGCTGGG CCGCCATCGCCGCGGTGGGCGTGGCG TCGGT CGCGGCGATCGCCGTCGCGGCGGCGA TGCTGTGAATCCGGG
    nfa630   8  95  15   50551 ..   50581 + -18.3  -3.81951   ACCAGGCACACGCAA       ACGGCCCCACCTC TCGCC GAGGTGGGGCCGA       TTTCGTCGTATCCGG
     nfa80   7  72  68   13480 ..   13524 +  -4.9  -4.39386   GCCGGTGCCGGCCGT CGGC-GGTGGTGGGCTCCGTC CGGCT GTCGGGGCC-GTGACCAGCCG TTTTGGTCGTTTCCG
    pnf130   8  93 138    1866 ..    1891 - -17.7  -3.59023   CCCACACAACCACAA         CGCGGGTAAAC CGCG GTTTACCCGCG          TTGTCCCGACCACCT
    pnf170   2  40 438    5544 ..    5557 -  -2.3  -2.85351   CGGTGCCAGAGGAGA               TCCGC TACC GCGCA                CTGGTCTTGCTGACT
    pnf170   2  40 152    5829 ..    5843 -  -2.7  -2.88544   TGTGACCCCCAGACA               GGCCG TGCCC CGGGC               GGCGTGCTCGGCAGA
   pnf1210   1  40 337   18332 ..   18368 -  -4.4  -2.62616   CCATCTGGGACACGA   TCGAGC-TCCCGATGCG CGGC CGGATCGCGATGCTGGA    GCCGTATGAGTGCCT
   pnf1260   6  55 392   26659 ..   26672 -  -8.1  -3.29144   CTACGGGTTCTACAA               CACCG TTGT CGGTG                TCGGCATCCTCACCG
   pnf1380   2  57  10   45365 ..   45380 -    -6  -3.67597   GCCGTCACCGAATAA              CGCGAC TCCC GGCGCG               CGGACTACCTCACTG
   pnf1430   8  56  29   49676 ..   49718 -  -9.6  -2.80252   ACGGTGAGAAGATCA GCGGCGGCAGCTACCGCGAC ATG GCCGCAGCCCTTGACGCCGC CCTGGATTGACCTCG
   pnf1470   2  56 285   53418 ..   53430 - -10.5  -2.75712   GGACCGAGGGAACGA                CCGCG ACC CGCGG                GGTGGTGTTGATCGT
   pnf1570   2  53 -12   64172 ..   64216 -  -8.5  -2.83894   ATGACCAGGACCAGA CGGCGGCGGTGCG-CCCGTCG TACAG CGACGGGTCAC-CCGCGGGCA GGATCGGATACCGAG
   pnf1630  10  54 391   71611 ..   71626 -  -4.7   -3.6336   CGAGACCATACAGAA              CATGG CCAGTT CCATG               GCATTCCAACTCGCA
   pnf1760   8  50 167   87048 ..   87081 -  -2.3  -3.55444   GCGCCAGCGGCCAAA     CACGACTCACCGAGCA TCT TGC-CGGAGAAACTTG     CCTCGGCGGCCGACA
   pnf1820   3  47 392   93979 ..   93992 -  -3.7  -3.29144   CTACGGGTTCTACAA               CACCG TCGT CGGGG                TCGGCATCCTCACCG
   pnf1890   0 NONE
  pnf11010   4  87 412  120814 ..  120843 -   -18   -3.2794   GGCCATGTACACGAA       GATGCCCATCGG TTGAAT CCGATGGGCATC        TTCTTTCCTCGTCCA
  pnf11090  15  82 226  134818 ..  134842 - -14.9  -3.40071   AACGGAGACCGAGAA          CGCCTCCACCG ATC CGGCGGCGGCG          CCCGGCGAGGCCGAA
  pnf11220   4  55 379  146795 ..  146806 -  -7.2   -3.3482   GAACTTCTCAACGAA                CGCC TGGC GGCG                 GCTGTCGCCGCCGAT
  pnf11330   5  86  21  153325 ..  153354 - -19.4  -3.25072   CCCACCAGAATCCAA       CGTCCGTCGACC GAGCCA GGTCGACGGACG        TTCGCATCTCCGAAC
  pnf11590   5  80 164  179357 ..  179395 - -15.9  -3.15699   ACGTAGTGACGAACA  CCGCGGTCGCGGTGCGCG CGGC CGCGCGCCG-GTCCGCGA   CCGTCAGGGCCTCGC
  pnf11320   2  69 381  153645 ..  153679 + -14.3  -3.07816   GCCTCCCCAGCGGAG    TCGTGCGGGCGGCCAG ATGT CTG-CCACCCGCACGG     TTACGTCGATAGGGG
  pnf11210   7  64   7  147077 ..  147114 +  -7.7  -3.74693   GCACTTTGATCGAAC   CCGGCCGATCGT-TGAAG CAG CTCGAGATGGTCGGCCGG   TTTCGTCCCATGGCG
  pnf11080   5  55 160  135140 ..  135157 +  -6.9   -3.4072   CCGGAGCTGTCCGGA             CGGCTCG CATT CGAGCAG              TTGTGCTCGCAGGTC
  pnf11000   6 100 185  120814 ..  120843 +   -18   -4.0274   GGCCATGTACACGAA       GATGCCCATCGG TTGAAT CCGATGGGCATC        TTCTTTCCTCGTCCA
   pnf1880   6  51 277  104141 ..  104169 +  -8.7  -2.63102   CCTGACCGCACGCCG        CTTTCCGCGCCTC GTG GCGGAGCGGAGGG        TCATGTCGAGCTACT
   pnf1830   2  51 432   96550 ..   96572 +  -4.1  -3.61398   GCCGTTCAGCCGAGC          GCCCG-GATG AGAT CATCGCAGGC           TTGTTCGCAGCGGCG
   pnf1750   1  49 300   87304 ..   87319 +  -3.2  -3.44146   CCTGCGCCCACCAGT              CGGC GAATCCGG GCCG               TTCCTTGTCGGCGAC
   pnf1620   1  50 163   71428 ..   71458 +  -6.1  -3.13403   TGCCGGTGAGCCCCC      CGACGGATGTGGCT GGAC GGCCGCATC-GACG       TATTCATGGCGGAGA
   pnf1460   4  55 101   53769 ..   53781 +  -3.3  -3.78778   GCCTTCGAGCCAGGC                GACCG GAT CGATC                TTGTTGCTGTCCTGG
   pnf1420   3  47   5   49733 ..   49745 +  -4.7  -3.16564   CCCTGGATTGACCTC                GCCCG GCC CGGTC                TTCATGCCCTGGCGC
   pnf1370   8  66 296   45660 ..   45678 + -11.6  -3.28712   ATACTCGTTGCTGCG             CGGCGCGC CCA GCACGCCG             TTGTCCCCGCCGAGC
   pnf1250  11  65 421   27386 ..   27401 +  -2.4  -4.25104   CGGATCTGTGCCATC              TCGGGC TCCT GCGCGG               TTTTGATGGCCGAGG
    pnf160   6  52 143    5961 ..    5995 +  -7.1  -3.02144   CCGTTTTAGAACACG    GGTCG-TCCG-CTGGCC TGC GGCCAGGCGGGGCTGCC    TATTCGGAGGACTGA
      parB   9  87 235    1866 ..    1891 + -17.7  -3.28791   CCCACACAACCACAA         CGCGGGTAAAC CGCG GTTTACCCGCG          TTGTCCCGACCACCT
    pnf230   9  61 161    1492 ..    1510 - -11.8  -2.91264   CGCCGGAGCCAGAGA             GTGGAAAG ACT CTTTCCAC             CACCAAACCCGTCCG
   pnf2180   8  51 342   15850 ..   15865 -    -4  -3.65314   TGCAACCCTGAACAA              GACCATC CCC GA-GGTC              CACGGAAAAGTCATC
   pnf2220   7  54 136   19208 ..   19218 -  -4.6  -3.53761   GAAGTCGTCCGCAAA                 CGCC TCG GGCA                 CGCCTCCACCGAAAC
   pnf2300   3  50 439   27667 ..   27694 -  -7.6  -2.87132   GGCCGCGGCCACACA        CGG-CTGCCGGCC TCC GGGCGGGAGTCCG        ATCCACTACAGGGCT
   pnf2430   5  59 -31   43257 ..   43267 -  -8.2   -3.3676   GCCAACAGTCCAGAA                 CGCC GCG GGCG                 GGTTCAAGGTGCCGT
   pnf2470   7  57 247   48272 ..   48312 -  -6.8  -3.58533   CTACAAGGGCCGAAA GCCCGCAC-TCACCGCCGAC CAG GT-GACGGCGCTGCGCGAGC GCGCGGCAGCCGGCG
   pnf2495   5  57 145   50086 ..   50130 -  -6.9  -3.64487   TGACAGGCCGAACAA GCGCAGCAGCGAGTCCGGCCG CCT CCACCGGATCCTCTGCTTCGA TATAGACGCTCAACA
   pnf2620   8  58  11   61557 ..   61569 -  -3.3  -3.90744   CGGTCGGGCAAACAA                CTCGG TCG CCGAT                CAGCAGCAGGTCAGG
   pnf2690   5  67 216   67019 ..   67053 - -13.7   -2.7386   AAGTCACGCTAAGGA     GTTACCGCACATAGT GACAT ACTATGTGCGGCATC     GCGGCGGCCGAGCTG
   pnf2860   5  69 112   80728 ..   80754 -  -6.5  -4.19472   CAAGATATCCCAAAA         CCCCGGGGT TTTGGCGTG AGCCCGGGG         ACGGGCGGAAGGGGG
   pnf2850   7  55  31   80590 ..   80610 +  -7.5  -3.28712   GCCGCGGCCGCCTCC            CTGCCATCG TCT CGATGCCGG            TTCTGCCGAAACCGG
   pnf2760   5  57 102   73325 ..   73364 +  -6.9  -3.63515   GTTCGGCGGGACGGC  CTTCGGCCCGTTAGGGC AGCTGC GCCCATGCGGGCAGGGG   TTCTTCCAGGTAGAG
   pnf2700   6  63 250   69169 ..   69186 +  -6.9  -3.87994   GATGATGTTCGCGTA             CAGCTCC GACG GGAGCGG              TTTGTCGAACTCGAT
   pnf2610   5  51 182   61355 ..   61371 +  -3.5  -3.57792   CTCATCATAGCGTTG              CGGTGCG GTT CGCTCCC              TTTCCCGCTGCGTCC
   pnf2490   5  64  27   50299 ..   50317 +  -8.1  -3.72374   TTCCGTCGATGCCTT             GCGGCGT ACAGC ACGCTGC             TCTTTCTTGCTGGGG
   pnf2420   0 NONE
   pnf2210   6  56 296   19614 ..   19645 +  -2.1   -3.9461   AGACGATGGTGGTGC      GGTCCTCGACGTTC TTGCC GGTCG-CGGGGTCC      TTCTTCTTGCCCCAC
      parB   3  70  68    1693 ..    1715 +   -12  -3.33361   TCTGGCGGTCCGGTG           GCCATCTGGG TGG CCCAGATTGC           TTCGTGTAGTTCGTC

SUMMARY

1203 putative operon ends contain 4695 possible terminators.
Percent operon ends hit by terminators of confidence >= x:
	x	#>=x	hits>=x	%hits>=x
	100	115	91	90	7 %
	99	115	91	90	7
	98	115	91	90	7
	97	115	91	90	7
	96	115	91	90	7
	95	139	106	105	9
	94	139	106	105	9
	93	146	112	111	9
	92	146	112	111	9
	91	153	117	116	10
	90	160	122	121	10
	89	165	126	125	10
	88	167	127	126	10
	87	179	134	133	11
	86	191	143	141	12
	85	205	154	151	13
	84	209	156	153	13
	83	216	163	159	13
	82	232	173	167	14
	81	232	173	167	14
	80	237	177	170	14
	79	245	183	176	15
	78	257	192	185	15
	77	266	200	192	16
	76	272	204	196	16
	75	278	207	197	16
	74	292	219	208	17
	73	298	223	212	18
	72	307	230	219	18
	71	314	235	223	19
	70	326	245	233	19
	69	347	264	249	21
	68	360	275	258	21
	67	386	300	276	23
	66	413	324	292	24
	65	432	338	302	25
	64	455	361	322	27
	63	513	407	353	29
	62	539	430	370	31
	61	574	458	386	32
	60	616	498	405	34
	59	694	563	446	37
	58	739	603	465	39
	57	786	646	491	41
	56	884	724	533	44
	55	1037	848	609	51
	54	1082	886	626	52
	53	1165	954	658	55
	52	1358	1114	727	60
	51	1468	1205	762	63
	50	1658	1352	817	68
	49	1881	1523	859	71
	48	2027	1633	896	74
	47	2409	1914	955	79
	46	2635	2081	988	82
	45	2980	2314	1029	86
	44	3068	2370	1034	86
	43	3472	2671	1072	89
	42	3674	2789	1081	90
	41	3806	2894	1087	90
	40	4263	3195	1114	93
	39	4493	3355	1124	93
	38	4644	3459	1130	94
	37	4695	3494	1133	94
	36	4695	3494	1133	94
	35	4695	3494	1133	94
	34	4695	3494	1133	94
	33	4695	3494	1133	94
	32	4695	3494	1133	94
	31	4695	3494	1133	94
	30	4695	3494	1133	94
	29	4695	3494	1133	94
	28	4695	3494	1133	94
	27	4695	3494	1133	94
	26	4695	3494	1133	94
	25	4695	3494	1133	94
	24	4695	3494	1133	94
	23	4695	3494	1133	94
	22	4695	3494	1133	94
	21	4695	3494	1133	94
	20	4695	3494	1133	94
	19	4695	3494	1133	94
	18	4695	3494	1133	94
	17	4695	3494	1133	94
	16	4695	3494	1133	94
	15	4695	3494	1133	94
	14	4695	3494	1133	94
	13	4695	3494	1133	94
	12	4695	3494	1133	94
	11	4695	3494	1133	94
	10	4695	3494	1133	94
	9	4695	3494	1133	94
	8	4695	3494	1133	94
	7	4695	3494	1133	94
	6	4695	3494	1133	94
	5	4695	3494	1133	94
	4	4695	3494	1133	94
	3	4695	3494	1133	94
	2	4695	3494	1133	94
	1	4695	3494	1133	94
	0	4695	3494	1133	94
