# Supplementary material for: Rapid, accurate, computational discovery of Rho-independent transcription terminators illuminates their relationship to DNA uptake
Source: Genome Biol. 2007 Feb 21;8(2):R22. doi: 10.1186/gb-2007-8-2-r22 (PMC1852404; doi:10.1186/gb-2007-8-2-r22)
Supplement: Additional data file 2 — As described in the text, the entire robust tail-to-tail region is searched; if the region is less than 500 nt, then the 500 nt downstream of the stop codon is searched (stopping if a gene start is encountered). In the case of ties, all terminators with the high score are output. [file gb-2007-8-2-r22-S2.zip › Nostoc_sp.ttperf]

   asl7509   2  70 216    6457 ..    6487 -  -6.8  -4.10453   CAAACTCCTTTAAAA       TCTCGTTTCCAGCC AGA GGCTGGAAATGCTA       TTCATTGCGGCTTCC
   all7521   6  57 207   14860 ..   14870 -  -6.8  -2.62263   ATTTGCGCGACAGTA                 CTGC AAT GCAG                 AATACGGTAATCCCC
   all7547   2  51  57   44645 ..   44659 -  -5.6  -2.69528   CCAAAGTTAAACTTA               CAGGGG AAT CGCCTG               ATTATTTGGGCTGGG
   all7564   6  66 171   58136 ..   58146 -  -6.8  -3.65046   CTGGTATCTGAACAA                 GTCG GCT CGAC                 AATTTGACCTGTGGC
   all7571   7  62 462   65221 ..   65231 -  -6.8  -3.41125   CTTACACAGCTAGAA                 CAGG ACA CCTG                 GGAGGAATTAGTAAG
   all7577   4  61 199   71648 ..   71660 -  -4.1   -4.3534   TTTTAACTATGAAAA                CCTCT GGG AGAAG                ATTGGTACAACTCCG
   all7583   7  65 474   76407 ..   76419 -  -7.7  -2.97058   AAGATATCCAAATCA                CCCTT GAA AAGGG                TCAAATCGAGTATAC
   all7583   7  65 162   76717 ..   76731 -  -2.8  -4.77567   ACTTTTAGAAGAAAA               GAAGGA GGA TGCTTC               TTGACTCGGTTTGAT
   all7588   3  53 100   82215 ..   82225 -  -5.4  -2.94595   AATTTTTACCAGACA                 TAGC GGA GCTA                 ATTCAGCAGCTTATG
   all7605   3  66  58   95545 ..   95561 -  -3.7  -4.55798   TAGGGCAAATTAAAA              GCATCAA CGC TTGACAC              TACACCGTATCAATA
   all7614   9  89   8  103728 ..  103757 - -10.9  -3.83006   ACACCTAATTAATAA       GTGTTGAGTTGAGC ATA GCTCAACCCAA-AC       TTCTATTTTAGAAAG
   asl7641   4  75  24  139412 ..  139427 - -10.4  -2.53876   CCTTATGTGAATTTA              CCACCC ATTT GGGTGG               TAAATCTCTGCTTAT
   all7644   3  61  52  141312 ..  141330 -  -2.4  -4.67755   AGAGTCAGTTAAAAA             GTACTG TTTTATG CAGCAC             CTTATTCTAACTGAT
   all7648   4  89 105  146816 ..  146845 - -10.9  -3.88498   TGTTGATATATGAAA       TACGAAGTGTTCA AATT TGAATACTTCGTA        TAAAGCATTAATACA
   asl7651   6  68 426  156005 ..  156018 -  -2.5  -5.02476   AGATGTTCTAAAAAA               TTTTA CAGA TAAAA                ATGACGACAATAATG
   all7658   6  55 152  161680 ..  161696 -  -5.9   -2.8949   AGTAAATAAAATTTA              TGAGCTT GAT AAACTCA              AGCAGTTGTTGAGAC
   all7686   7  64 141  185609 ..  185628 -  -7.8  -2.82933   TCTGAATCTATTACA            GCCTGTCA AATA TGGCAGGC             GAAAAATCAATAAGG
   alr7670   3  63  43  175093 ..  175103 +    -4   -4.4518   TAATAATTACGTAAC                 TCTT CTA AAGA                 TTTTGGGTTTTGATT
   alr7667   8  64 -19  173379 ..  173391 +  -3.3  -4.62783   AATGCGATCATCAAA                GGGAG CAT CTCAC                TTTTTAAAGTGGCTC
   alr7661   1  47 414  167573 ..  167590 +  -4.1  -3.03124   GTCAAATCCCCATGA             GTTTCCA AAAC TGGCAAC              TCTTCAGAAATCACC
   asr7657   3  61 366  162145 ..  162155 +    -4   -4.2558   ATTTTCTTCTATATT                 TTTG TAC CAAA                 TTTTACTCACAAGTA
   alr7652   6  55 453  158187 ..  158197 +  -5.4  -3.14132   ACAAGCGAGTCAAGC                 CTAC CAG GTAG                 TTGCTGCAACGCAAA
   alr7643   0 NONE
   alr7628   2  47 170  124776 ..  124786 +  -3.2  -3.22774   CCCTCATCGTGGTCA                 TGCT GAT GGCA                 TTCATCGTGGATATG
   alr7622   1  48  47  117150 ..  117161 +    -3  -3.52652   ACGTCATTAAAGGTT                TTAC TCTA GTAA                 TTGTCCTTGCCTGAA
   alr7613   5  80 116  103728 ..  103757 +  -8.7  -3.95435   ACACCTAATTAATAA       GTGTTGAGTTGAGC ATA GCTCAACCCAA-AC       TTCTATTTTAGAAAG
   alr7604   4  64 103   95645 ..   95664 +  -7.8  -2.87931   CCAGATCCCTCAGTA            CGATGCGA GCGA TCGCTTCG             TCTGTCAAGGGTAAG
   asr7595   1  43 390   88442 ..   88454 +  -3.3  -2.61341   TACTGTTAGAAAAAA                TGCAG CAA CCGCA                TAAATTGACTTTTTC
   alr7587   7  51 293   82595 ..   82609 +  -4.2  -3.22943   ATCTAACATTTTTTG               GCTGTG TTG TGCAGC               TTCACTGTCTTTATC
   alr7582   3  49 138   76873 ..   76889 +  -2.3   -3.7732   TAAAAGTTTTTCCAA              CAGTA CCAATTT TACTG              TTATTAATGTGAGCG
   alr7576   4  62  65   71920 ..   71934 +  -6.4  -3.41527   TCTTTGTCCGTGAGA               GGAGGA AGT TCTTCC               TTGTAATAAAAATTG
   alr7508   6 100  80    6462 ..    6482 + -14.1  -2.80699   TCCTTTAAAATCTCG            TTTCCAGCC AGA GGCTGGAAA            TGCTATTCATTGCGG
   asl8009   3  73 391    6076 ..    6119 -  -9.6  -2.77166   CTATGCTAAAAAACG TCATTTGGGGTTGACGGGAA ACGT TTCCCGTCAACTCGAACAGA TTGGATTTATCTTGG
   all8013   6  62 194    8804 ..    8818 -    -7  -2.94099   TTGTTGTACTAGATA               GCCCAG GCT CAGGGC               TTACGGGTATTACAG
   asl8018   3  74  53   15821 ..   15835 -    -5  -4.87291   GACTGGAATCAAAAA               CAAGAA CGC TTCCTG               CAATATAATATCCCT
   all8035   7  63 459   37787 ..   37813 -    -6  -3.66654   TATCCCAATGGGAAA        TCCAGGTT-CA AAAGCA TGAAACCTGGA         AGAGAGAACCGAAAA
   asl8055   1  50 211   59365 ..   59382 -  -2.7  -3.73611   ATCAAATAGATAGAA             CTTTGTA CCGA TACATAG              AAAAAATAGGCACGC
   all8062   2  47 195   65313 ..   65327 -  -4.2  -2.62184   CCGTCCCTGACACCA               TCTGCT TTA AGCGGA               GCGGCTACCAGTTCC
   all8075   1  47 376   79819 ..   79837 -  -2.4  -3.57144   TCCTGTAGGGGTAAA             TCTGACTC ACG GACTCAAA             AGTGAACAATCCGGT
   asr8082   4  61 452   95143 ..   95167 +  -2.2  -4.63586   AGAGTCATTAATCTA          TCTAGCAA CCGGAAGAT TTGCTGGA          TTTTATCTCTACTAT
   alr8077   6  76  21   85198 ..   85222 +  -9.3  -3.30771   GATCAGCTTTAATAA          CCCTGACTTCT TCA AGAAGTCGAGG          TTCTAACCACTCTCA
   alr8077   6  76  69   85246 ..   85259 +  -2.3  -5.51402   ACTCTCATTTGACAA               CTGCC TACA GGCAA                TTTTTTTGAATCTCT
   alr8074   2  66  47   80211 ..   80232 +  -6.5   -3.6502   CCCGCATGAATACCT           CCTCAAGCC GACT GGCTTTGGG            TTTGACTGGGAGCTA
   alr8066   5  58 363   73836 ..   73846 +  -5.4  -3.62418   CATAGCAGATATAGC                 TGTG CTT CACA                 TTTCAAATAGCTTGT
   alr8061   1  45 354   65551 ..   65562 +  -2.2  -3.36141   GTGACACATCCTGAA                TAGC AGAA GCTG                 TATCTTTCATTGCTT
   asr8042   3  57 224   46512 ..   46526 +  -4.2  -3.64703   TAACCATCCTGAAAC               CCAAGC ATA GATTGG               TTTAGCTCCAAAGGG
   alr8034  11  57 460   38452 ..   38483 +  -6.8  -2.72049   AATATTATTACCCTG      TTTATGAAAGTTAA AACT TTTACTTTCATAAG       TCATTGAACCATCTG
   alr8029   6 100  11   29702 ..   29722 + -14.1  -4.32857   ACTAATAAAATTAAG            GGGGTAGTT AAT AACTACCCC            TTTATATTTAAAAAG
   alr8025   1  55 309   27793 ..   27803 +  -3.2   -3.9901   GCTGTCGAGCTAAAG                 TCCT TTC GGGA                 TTATTGCTTTTCATT
   alr8019   4  71 220   17636 ..   17661 +  -9.1  -3.17075   ACATAAATAAAGGAA         TGAAGTCTTTC TGGT GATAGACTTCA          TTCCGTTGCAGGCGA
   asr8008   7  65 377    6657 ..    6674 +  -8.5  -2.51057   AGAAAACGGGGGATT             CCAAGAA TCAC TTCTTGG              GCTTTCTCTTTCCAC
   alr8001   3  57 259    1760 ..    1770 +  -5.4  -3.33009   CTCCTTGAGCCAATA                 TCTC TTT GAGA                 TTATCAACAATTTTG
   all9019   3  66 166   24692 ..   24702 -    -4  -4.62336   ACTCCAGTTCAAAAA                 CATA TAT TATG                 TACTAATTGCGGTCA
   all9030   1 100 103   38293 ..   38316 -   -14  -4.36931   GAACCTACAGCAAAA          GTTACCCGAA ACGT TTCGGGTAAC           TCAGATTTAGGATTT
   alr9029   3  79 133   38356 ..   38391 + -10.6  -3.27389   GGCACTTAAGATTGC    TTCCACCTGTGCAA ATATCTCA TTGCAGAGGTGGAA     ATTTGTTATTGAATG
   alr9018   0 NONE
   alr9001   1  42 150    3372 ..    3384 +  -2.6  -2.92886   TAATTTAAAATCGTT                CCGG TGCGC CTGG                GTTGTTGTGTCCCCT
   all0016   2  50  39   13087 ..   13099 -  -4.9   -2.8474   CTTCACTTACAACCA                CTTTT AAC AAAAG                TCCCAGACTATCAAC
   all0025   2  62 318   21805 ..   21826 -  -6.7  -3.38727   AAGAATGTTAACTAA           TCTCAAATA TATT TATCTGAGA            CAGCAACAATTAGAA
   all0032   4  50 346   31508 ..   31529 -  -5.2  -2.80821   CTGGTAAATACAGTA           TTTGACCG AGATTA CGATCAAA            ATTTACCACCAGAAA
      murF   5  50 402   36553 ..   36574 -  -3.7  -3.40775   ATGGTTATTTAAATA           TTGTCGGCAG AAA CAGC-GACAA           AATCATCACAGGTGG
      murF   5  50 366   36598 ..   36610 -  -2.7  -3.80133   CAGGTGGAGAAAACA                TCTAC CCC ATAGA                AATAGAATCAGCCAT
   all0040   5  57  18   41923 ..   41942 -    -5  -3.48378   ATCGCCATAACAATA            GTTGTGAT GAAA ATCACATC             AAGCTGGTTTTAGCA
   asl0046   3 100 115   47759 ..   47787 - -14.1  -4.88388   ATAACTCTATAAAAA        TAAAAGGACTGTT AAT AACAGCCCTTTTA        TTTTTATGATTTTTT
   all0059   5  57 197   63332 ..   63358 -  -4.4  -3.71213   AGAGACAACCTTAAA         CAACATTGCTGA TAT TGAGCAAGGTCG         TTCTTGTCCCAATGA
   all0065   1  55   3   70584 ..   70598 -    -5  -3.42768   ATCAAAACTTCATAA               TTTCCC GTT GAGAAA               CCCTAGCCCACTTGC
   all0070   5  55 246   73890 ..   73900 -  -5.4  -3.14136   TTAGGAATTATCGAA                 GTTC AGG GAAC                 AGCAGAAGAAGGCAG
      ribD  10  83   5   86187 ..   86226 - -11.6  -2.98219   AATTCCACGATAAAT  TAGTCCATAGTCAATGGC GATC GCTATTGGCTATGAACTA   CCATTTATGGGTTTA
   all0085   5  57 454   88079 ..   88107 -  -5.3  -3.34088   ATGATTATAGACGAA        CAACGCGACCA ATATCTA TGGTTACGTTG        TGGCTGGGATGGCAA
   all0085   5  57 135   88396 ..   88426 -  -3.4  -4.07687   AGCTTGTGTCTAAAA      GGTATTGAG-CTA TTGATT TCGACTCAATACC       AAAATTATCATAAGC
   asl0095   3  50   1  100477 ..  100489 -  -3.5  -3.60475   AATCTTTATTTCAAA                TTATT ACT AATAA                CTATTGACTATTGGC
      psaL   6 100  18  110155 ..  110183 - -13.1  -3.76169   TCAATACTAATATAA        GGGGAACCGCTAC AAC GCAGTGGCTCCCC        AATGAGCAAAAACTA
   all0118   5  66 440  119687 ..  119709 -  -7.8  -3.11256   ACAATAAATTAGATA           TTCAGCCAAA ATC TTTAGCCGAA           ATTTTACAAGAAGTA
   all0143   8  75 302  148185 ..  148201 -  -7.2  -4.32049   TACAATCGAGGAAAA              CCCGCC GGAAA AGCGGG              TGGAACAACTCCGCA
   asl0151   1  45 166  154566 ..  154578 -  -2.7  -3.20348   CTTATGAACATTCAA                CTATA CCC CATAG                GCCGGATTTAGAAGC
   all0182   8  73 383  192978 ..  192992 -  -5.7    -4.652   AAATGATCCGAAAAA               TGCAG TGTTG CTGCA               ACAGACTTTAGATTC
   all0192   1  43  14  207523 ..  207536 -  -2.3  -3.21668   AGTATTAGATGAATA               GAGGC GATC GCCTA                AACTTAAACTACATT
   all0200   6  82   4  216098 ..  216119 -    -8  -4.43844   TGACTACTGACAAAA           CTCCACCC ACAAAG GGATGGAG            TTTTTATTTTGAATT
   asl0204   3  59 -30  220799 ..  220811 -  -3.4  -4.24432   AAATTCAAAATTAAA                GACA GTTAG TGTC                AGATTGTTGGCGTAG
   all0215   1  59 126  231184 ..  231206 -  -3.3  -4.26903   GTTATTTCATGAAAA           GCCAGACTT TAGCC AAGACAGGC           TTAAAGAATTGTTAG
   all0231   0 NONE
   all0244   2  71 135  261381 ..  261406 -  -6.9  -3.86776   CAATTAATTAGTAAA         CCTTCTCCTCAG CAA CTG-GGAGAATG         GAACACTAATCAGCA
   all0250   3  81 101  268548 ..  268589 -  -9.6  -3.78736   CATATATTTACCAAA CCGCCATTTGCTAATGAGA TTTCC TATC-TTAGCTAATGGCGG TTAATCTTATTAGTA
      chlD   4  50 413  306427 ..  306455 -  -3.2  -3.59315   CCAAGGATGCTGAAA       TTGC-CAAGTACC TCAA GGTATCTGTGCAA        GAATGGCAAGAAACT
   asl0281   4  88 275  310231 ..  310250 -  -3.5  -5.93252   GGTAAAAATAAAAAA            GATGCTG AGAAAG CAGCAGC             CGAAAATGCTTTAGC
   all0291   8  54  29  329675 ..  329686 -  -5.8  -2.61272   ACAGGCTCAAAAATG                CTGG AAAC CCAG                 ATATAGCAAGAAACT
   all0298   4  67 305  338337 ..  338362 -  -3.3  -4.75356   AAACATAGGTAAAAA         TAGTCAATATC CTCA GATAATGACTC          CGCCACTTTTAGCTA
   asl0305   5 100 230  347972 ..  347994 - -13.4  -3.53761   GAACCCCTCTCCAAA           CCTCTCCCCG ACG CGGGGATAGG           CTTAAAACCTTAACG
   asl0310   1  73 281  355362 ..  355372 -  -5.4  -4.59109   TAGACTGTTGAAAAA                 CTTC ATA GAAG                 CTCGTGAACATTTAG
   asl0319   5  91  22  362002 ..  362026 -   -10  -4.65819   AAAATTAAAGCAAAA          CCCCGGTTTC TCAAC GAAATCGGGG          TTTTTAGATTGAACA
   all0337   2  73 118  388065 ..  388078 -  -3.1  -5.12971   AATACGCAAGAAAAA               TCACT AAAT AGCGA                AAACCTGATGTCTCA
   all0349   6  91 160  400624 ..  400651 - -11.4  -3.72678   TAAATATGACGGAAA        TTAGGGGTGGTT GCAA AACTACCCCTAA         AATTTTATTGCACTG
   all0355   5  67  45  410867 ..  410880 -  -8.1  -3.01791   ATCCTTGGGTGAAGA               CGCGA TTCA TCGCG                TCTCTACAGATGGTT
   all0360   3  64 335  415977 ..  415996 -  -6.4  -3.56568   GAATGAGGCTTTAAA            GTTAGCCA ATAA TGGCAAAC             TAGGCGATTTAGGTG
   all0372   7  59 467  435436 ..  435446 -  -4.6  -3.74224   CCCAAACCACCCAAA                 GCCG GGC CAGC                 CACAGATGCTAACTG
   all0384   5  60 412  447813 ..  447835 -    -7  -2.56095   GGCATAGCCAAGTCA           GTAGGCAAGC CAA GCTTACTTAC           CCACAAGGGGGCGGA
   all0432   4  76  16  509268 ..  509297 -  -9.5   -3.3573   CAAAGTAGGTGACAA       GTATCCACATT TGTTTTTG AATGTGGATAC        ATATATATTTTTGTT
   asl0448   0 NONE
   all0453   7 100 402  535741 ..  535785 - -14.3  -2.99057   TCTGAAATATAAGTA GTGGGCAATGCCTAACACAAC CAT GATACGGTGGGCATTGCCCAC CCTACAGATACTTAG
   all0462   4  60 -22  546131 ..  546147 -    -3  -4.39133   GAACAATCATCAAAA              TCGAGT TTCAT ACTCAA              ATAAGAATTGACTTT
   asl0491   5  59 263  586939 ..  586958 -  -4.2  -3.86346   CTATTTTGTTAGAAA            GTAGCAAG TTAT CACGCTAC             CAAGGAAAATTGATT
   all0513   5  76 100  606668 ..  606688 - -10.5  -2.68015   GCGAAGGATTACAAG            GGACAAATC AGC GATTCGTCC            AACGGTTACAAAAAA
   all0513   5  76  60  606704 ..  606728 -  -3.4  -5.25803   AACGGTTACAAAAAA          TGGAGGCGGT AGTTG ATCGCCCCCT          TTTTGATTACAGTTT
      patA   3  62 -32  612630 ..  612642 -  -2.7  -4.58283   TAATGTGTTTAAAAA                TTACT TTT AGCAA                ATCACCTTGATTAAA
   all0538   8  69 266  627998 ..  628027 -  -2.1  -5.08088   AAGTCCCAAGAAAAA       CAACTGCGCGAAGG CGA CCCTCG-GAAGTTT       GCAGATTTGGCAGCG
   all0542   4  66 224  633370 ..  633384 -  -3.6  -4.55118   CAATTGTATATAAAA               TCTTTG TAT CAAAAA               TTAAATTTTATTGAA
   asl0550   1  55 318  643470 ..  643486 -  -4.4  -3.54741   TAGTATCTTGCTAAA              CATAGC GGAAG GCTACG              GGCGCTATCACTATC
   asl0560   3  50 239  653924 ..  653942 -  -3.8  -3.44051   CTTTCATTAGCACAA             CGGGAAAA ATT TCCTCCCA             TTACTCCCGATTTTG
      dnaB   4  55  23  671226 ..  671261 -  -5.4  -3.12505   AGTCCATAGTCAATA    GTCCACAGTCAAAGGT AAAA ACTCATGACTGTTGAC     TGTTGACTGTCTTAA
   asl0588   3  84 330  684108 ..  684149 -  -9.7  -3.65754   ACAAAGTAGTTGAAA TTAAAGCCAAAAATCCT GATTTTAG AGGCTTTCTGGCTTTAA  CAATCTATGACAATT
   all0601   3  77  72  698907 ..  698927 - -10.5  -2.88579   TCAAGGGTGCAGATA            CCCGATTTC TTT AAAATCGGG            TATCTTGTTTTTTGA
   all0615   6 100 324  715476 ..  715494 - -10.3  -5.26119   CTTTGAAAAATAAAA             CCCCGTT TATTC AACGGGG             TTTTATCTGTGGCAA
   all0619   6  55 306  718424 ..  718439 -  -6.2  -2.79098   CGGATTCAGCAACTA              CATGAA ACAG TTCATG               GGTTAGTTTCGGAAA
   all0646   3  80  26  749447 ..  749490 - -10.4  -3.30967   ATTATAAGAATAAAT TCGTCAGTTGTCAGTTGCTA GTTC TTACTACTGACAACTGACCA CTAGCTACTAACAAC
   all0659   4  60  16  763539 ..  763559 -  -6.8  -3.08349   AAATAACTCTCAATA            CCGCTTAG TATTT CTAGGCGG            TATTTAATTTTGCGA
   asl0673   6  73 464  782809 ..  782826 -    -7   -4.0162   TGTGGAGACCAGAAA             GTGCCA TTCAAT TGGCAC              ATACAGATGGAAACC
   all0684   5  55 338  790120 ..  790142 -  -3.4   -3.8377   AATTTCTACAGGAAA           GCTACAAATC TTT GATCTGAAAC           AACATCATTGCCAGC
   all0703   4  52 193  808892 ..  808909 -  -4.9  -2.95884   CTAGCAATGTACAGA             GAGCCGTT GAG AACG-CTC             AAGTTGGTGGACAAT
   all0706   9  69  85  811898 ..  811914 -  -3.6  -4.86001   AGCAGGGGAGAAAAA              CCACCC ACAAG GGGTGT              TAGCGAAGCGGAACG
   all0711   5  69 468  826279 ..  826293 -  -3.6  -4.81685   ATCAATCAGTAAAAA               TATCAA TTG CTGATA               ATGGTAAAGGGATGA
   all0721   2 100  28  839210 ..  839226 - -13.7  -3.47227   CCTTAATCATCATAA              GGTGGGC ATT GCCCACC              CTACAAACACTTATA
   all0732   3  50  42  854153 ..  854177 -  -3.5  -3.47413   AAGAGCATCAAAAAT          TGACCCAAATG CGG CAATAGGATCA          TCAGGGAGAGTATTT
   all0736   7  50 416  856879 ..  856900 -  -4.4  -3.03243   AGCGATTCGGGAAGA           TGCTTCCA TGAATT TGGCAGCA            ATTGAACAGCTAGAA
      cyaD   9 100  63  864228 ..  864248 -  -9.8  -5.24647   AGAGACAAAAGAAAA            CCCTCATA GTGCT TATGAGGG            TTTTCTTTTGGCGAT
   all0753   3  74   3  875123 ..  875158 -    -4  -5.18355   TCCAAAAACCAAAAA    GCGATCGCGCTT TCCCAACATCAC ACACGCGATCGC     ACTCAGCAAATTGTT
   all0759   6  61  31  877271 ..  877292 -  -5.1  -3.91072   CCAAAGCCTCATAAA           TTCGATCAC CTTT GCGATCGCA            CTTCTCCTACATCAC
   all0767   5  62  13  888260 ..  888317 -  -7.1  -2.96783   GAGTAAAAAATTAAG GGTATAGGGGTATGGGAATGTAGAA GTTAAGTT TTCAAAACCCTCACACCCCTACACC CTTGTATATTAATTA
   all0775   7  71 275  897386 ..  897400 -  -8.6  -3.19463   CCTACGATGGATTAA               CTGCAA TGA TTGCAG               CCCGGCAATTGCAGC
   all0788   1  95  43  910304 ..  910340 - -13.1  -3.13164   GGTGTAAGGATGTAA    GGGTGTAAGGGTTTCAA GCA TTTATACCCCTACACCC    CCATACCCCTATACC
   all0792   2  59  90  916847 ..  916871 -  -6.3  -3.38088   AATTGAGTCAATTAA          CGTGCGCCTCC TTT GGAGACTCAGG          TTAGATGAAGTCAGT
   all0800   2  61 166  923956 ..  923969 -  -2.3  -4.57569   GTATTGTGGGAAAAA               GGGAT TCAA AACCC                TAATCATGCTCAAAT
   all0807   7  93 102  932390 ..  932405 -  -6.8  -5.61596   AGCGCCATAAAAAAA              GGCAGG AAGC CCTACC               TTTAAACCCAAAAAA
      hglK   5  65 281  937780 ..  937798 -  -8.1  -2.71422   GATCGCGACAAAGAT             GCTGGCG GGGAA CGCCAAC             TAGTGTACATCCCCT
   asl0822   6  53 175  946532 ..  946544 -  -5.5   -3.0894   GAAGTAGCGATTGAA                GAAGC AAA GCTCC                TGACAAAACTACAGG
   all0839  10  72 168  963968 ..  963998 -  -8.4  -3.54919   AATTAGTGCGGCAAA       TGTTGCACTTACTG GGA CAGGAAATACAACA       TTGCCTAACTCCTGA
   asl0842   5  57 311  968721 ..  968736 -  -3.2  -4.03179   CAGACGACAACCAAA              TACGGC AAAA GCCACA               GTCGCGGATGTGCAA
   all0858   3  54 454  983961 ..  983974 -  -3.8   -3.6806   AGATATGCAGGCAAA               CCTG GAGTAA CAGG                AGAGCAGAAGGAATG
   all0872   1  45  90 1002611 .. 1002625 -  -2.9  -3.24381   AGAACAGGAAGCCAA               TCAAA TTTAT TTTGA               AAAGTGGATGGATAG
   all0899   3  57 130 1036850 .. 1036864 -  -4.2  -3.65902   TGGACTGTACCCAAA               GGTGCA AGC CACACC               TACAAAATTCTAGAA
   all0902   4  47  48 1043980 .. 1043995 -    -4  -2.94858   GAAAGAACTAACAAG              TGGAAT CGAT ATCCCA               GCCATTCAACAAAGA
   all0906   7  84 265 1048054 .. 1048103 -  -9.7  -3.69434   TTAATTAATGCTAAA GATTGGAAATTTTGGATTTGAA ATTGTCA TTC-AATCCAAAATCGCCAATC TCAAAATTACCCTAC
   all0914   2  52 418 1057441 .. 1057453 -  -5.5  -2.83822   CTCATGGTAGAAGGA                CTGAG TAA CCCAG                AGATAGCCGAGAAAC
   all0924   2  58 129 1068999 .. 1069009 -  -5.4  -3.51365   TTAGAGTGGACAGAA                 GTCA AAC TGAC                 GGCTCCTGAATGATT
   all0945   3  64 145 1097089 .. 1097127 -  -6.6  -3.57441   AATCTACAAGCAGAA   GTCCGCAACCCCACCATT AGC ACTGATGGGAATGCGATC   GCTTTTGAGTCTAGC
   all0948   5  93 219 1101501 .. 1101513 -  -6.2  -5.93252   GGGAAAAACAAAAAA                CCCC TAGCT GGGG                TAGCAGGGATTATCT
   all0954   2  45 365 1108306 .. 1108317 -    -3  -3.12895   TGTTTGAGCAAGATA                TATC TTAT GATA                 TTTATACGAAAGATA
   all0966   2  90  63 1123779 .. 1123819 - -13.3  -2.76291   TAACGGGAAAAGTCA  GGTACCCTACGGGTACTCC GGC GGAGAACTCGTAGAGTAGC  AAGCTATGGAGAGGG
   all0976   4  63 234 1137619 .. 1137636 -  -5.6  -3.85698   GTTTCCCGTTATAAA             TACCCA CCAGTT TGGGTA              AAAACAACAGATTTA
   all0988   1  43 290 1153762 .. 1153786 -  -2.2  -3.13813   AAAAGATAGAAATTA         TTGC-CAATGC CTTT GAATTGAGCAA          AATCTTAGAAAGTTT
   all0993   2  57 269 1161721 .. 1161731 -  -5.4  -3.38434   AGAAGAAGCAGAATA                 CCAA GGT TTGG                 ATATCAGCGAACACG
   all1003   3  79  26 1174645 .. 1174680 -  -7.1  -4.43669   ACGGAAAAAACTAAA   TCCTGGCTATTG-TCAA TCTA CTGAGCAAT-GCCAGGA    TATATTTAATCAGAT
   all1006   8  59 100 1176731 .. 1176745 -  -4.3   -3.9398   TGATAAGGTTACAAA               TGAGT GCCTG ACTCA               AAGCCCAATCCAAAA
   all1019   3  80  32 1189120 .. 1189137 - -11.3  -3.14564   TCATTGGCTGAGGAA             GACGCGA TGAA TCGCGTC              TCTACAAGTGGTTTG
   all1027   2  57 383 1196997 .. 1197017 -  -3.3  -4.10161   GATTACTTGGCAAAA            CCACAAATT ATT AATTGATGG            CGCTCATAATCCGGC
   all1032   1 100   2 1204384 .. 1204410 - -14.6  -3.55071   TTATAGGTTGCTAAA         TACCCGACTTTT TGA AAAAGCCGGGTA         TCTAAACAGAAAAGT
   all1043   1  43 323 1214279 .. 1214290 -  -2.2  -3.14848   TCTGCGGAGTAAAAT                CGAA ACCA TCCG                 CGAACAGGAATTAGA
      natA   2  48 311 1217228 .. 1217241 -  -3.9  -3.16039   AACTATTCTTAGCAA               CTTTA CAGG TAAAG                GTAAGTTAGATTCTT
   all1051  10 100 160 1222017 .. 1222044 -   -15  -4.29829   ATAATTATTAATAAA        GGCTGTTAACTG TTGA CAGTCAACAGCC         CTCACTATAGATTGT
   all1058   5  57 119 1230441 .. 1230455 -  -2.8  -4.28994   TATGAGTGATGAAAA               CTCAAC AGG GTTTAG               GGGCTTAGGGGTTTA
   all1065   3  60 340 1242164 .. 1242176 -  -2.6  -4.44974   TTAAACCTGAGAAAA                GCGG ACGTA CCAC                AGAAAGTCAAAGACC
   all1075   6  82  38 1258271 .. 1258309 - -10.6  -3.53444   TGATGTGCTGCTAAA   GTCGGTAATAGATAAT TTTTACC ATTACCTATTACCAAC   TCCCAAGATTATGAG
   all1079   1  58 162 1262475 .. 1262488 -  -2.4  -4.39426   CAGAGCCTTAGAAAA               CTTC CCTGGT GAAG                TGTTAGAAAATTTCG
   all1082   3  55 279 1266360 .. 1266372 -  -6.3  -2.89421   TCAACAACTAGGAGA                TTCTC TCG GAGAA                ATTTCGACTTTGTTG
   all1087   2  58 409 1272271 .. 1272285 -  -5.8  -3.26319   AACCTTCCAGATGAA               TTATCA AAA TGATAA               ATACTTCACTATCTG
   asl1098   3  47 287 1286474 .. 1286484 -  -3.2  -3.14463   AATCTTGCTTACGAA                 GATG CTG CACC                 AGCCGCCTTAATTGG
   asl1098   3  47 283 1286476 .. 1286488 -  -3.3  -3.13403   TCTTGCTTACGAAGA                TGCTG CAC CAGCC                GCCTTAATTGGAGCT
   all1106   5  63  21 1294333 .. 1294363 -  -7.6   -2.7556   AACTGTATTTAATTA       GGAGATAGGAAAGA ATT TCTCCCTCATCTCC       ATCTCTGCGCCTCTA
   all1110   4  62 208 1299260 .. 1299274 -  -2.8  -4.65168   ATCACATTTGAAAAA               GCTTTA GAA TTAAGC               AGTAATTTAGGTTTG
   all1116   2  59 328 1306563 .. 1306575 -  -6.3  -3.33003   TAACAGAACGAGTAA                CCATT GCA AATGG                TAAAAAACGAGTGAA
   all1130   7  78  14 1329903 .. 1329928 -  -9.1  -3.79747   TGATTCATGATTAAA         CCTCTCCTA TTTGTTTG TAGGAGAGG          TTTAATTTTTTGCTT
   all1140   1  48 -29 1339561 .. 1339586 -    -4  -3.23692   CATCACTACCACTAA         CCGATTAGTC TTTGCC AACTCATCGG          CCCAATAATTCCATC
   all1145   7  93  15 1345249 .. 1345280 - -13.2  -2.95166   GGACTGGAAAAACAT      CTGAGTATGGTGGGC ATT GCCCACCATA-TCAA      GGTTTCTGTCGGCAT
   all1149   1  66 269 1354734 .. 1354750 -  -2.2  -5.00616   CGCGCTCTCAAAAAA              GTAGCC GATAG AGCCAC              TAATGCAGGTTATGA
   all1161   3  81 429 1365652 .. 1365669 -  -2.7  -5.64873   TGTAACAACAAAAAA             TAGCAAT CTCT ATTGCTG              AACATTCAGTACCAC
   all1168   3  58 264 1370345 .. 1370358 -  -2.3  -4.53303   CATCTCTAGAGAAAA               TACCC GGAT GGGAA                AATTTAAATCCTTAC
   all1172   5  61 264 1375557 .. 1375577 -  -6.9  -2.77182   GTGCAGAGTGAATTA            GGTAAAGGT AGT ACCTTTACT            ATTAATTTACGAAGA
   all1186   5  63 336 1396207 .. 1396224 -  -7.1  -3.17714   TCAAACTGCTAGTAA             TCAACAA CCAA TTGTTGA              GGCTCAAGGACTAAT
   all1205   9  70  57 1419913 .. 1419923 -  -8.2  -3.41602   GGTACTCTACGAGAA                 GCGC TCC GCGC                 TATGGAGAGAGGTTT
   all1210   1  63 146 1424822 .. 1424832 -    -4  -4.43272   ATTCAAAATTCAAAA                 TTCA AAA TGAA                 GAGAAGTATCTGTAG
      uppP   3  58 321 1430538 .. 1430548 -  -6.8  -2.75963   ATCTTCACGGGAAAT                 CCAG CAA CTGG                 GGAAGATTCTGCGGC
   asl1218   8 100 257 1435672 .. 1435694 - -15.6   -3.5394   AAACCCCTCTCCAAA           CCTCTCCCCG AAG CGGAGAGAGG           CTTTGAATCTTGCTC
   all1225   3  82  26 1445941 .. 1445970 -  -7.5  -4.49644   AGTAAAAAGGCAAAA       GTAAAAAGATAAAA GAT TTTTA-CTTTTTAC       TTTTTTTGTCCCCAA
   all1235   0 NONE
   asl1243   3  54   4 1477082 .. 1477097 -    -4  -3.73775   GCCAGTTTGATCAAA              TAGG-GG AAA CCACCTA              CCTTTACTTAACACC
   all1248   5  57  71 1481946 .. 1481959 -  -4.5   -3.7791   CAATTAGCTACTAAA               TCCGC CGTA GCAGA                ATAGTGATGAGTGTT
   all1256   3  55 256 1491097 .. 1491114 -  -2.6  -4.16397   TGTCAAAATAAAAGA             TGCTCG TGCTTG CGCGCA              AAAATTCCCCGATGG
   asl1262   5 100  56 1497497 .. 1497522 - -14.9  -5.61824   TAAAAGCCAAAAAAA         GGTAACTCTGA AAAC TCAGAGTTACC          TTTTTTATAAACGGA
   all1265   9  76 134 1500948 .. 1500967 -  -6.5   -4.3739   TACTTTGCTAGAAAA            TCAACTG GTGGCA CAGTTGA             GTTAAATTAGTTTGG
   all1272   6  84 285 1510210 .. 1510229 -  -4.2  -5.56264   CTTAAATATAAAAAA            GGGCGCATC AGT GA-GCGCCG            CTTAGAATTAATCAA
   all1279   6  62 198 1519199 .. 1519212 -  -3.1  -4.43208   ATACTGGTAAAGAAA               GTAGC ACAG ACTAC                ATTGTTGAATATAGC
   all1284   5  75 416 1526379 .. 1526431 -  -9.4  -3.23572   AGTCAGGGGAGAAGA GAAGCAGGGGAAGAGA-AAAATTAT GAAA ATAACCTCCTTTCCTCCCCTGCCTC CTCTGCTTCAAGAGC
   all1287   5  74 -26 1530728 .. 1530747 -    -5  -4.75372   ACCAGTTATCAAAAA            GTCTCTGC TTCC ACAGAAAC             GAGAATACAACCATT
   all1303   8  78  15 1543289 .. 1543326 - -10.9  -2.65487   AACAAAACGAAAATG   GGTAATGAGTAATTA AAATCAAA CAATTACTCATTACC    ACTAAAATTCTGACT
   all1316   5 100  31 1559967 .. 1559991 - -15.1  -3.52073   TTTTTAAGATCAGAA          CCCCGACTTCT TCA AGAAATCGGGG          TTCTAAATAAAGTCT
   all1338   1  48 229 1588542 .. 1588559 -  -4.1  -3.13788   ACGGAATCGAATATA             TTCCCCA ACAA TGGGTAA              ATCAAATTGCTCGGA
   all1345   7  65 188 1596427 .. 1596438 -  -5.8  -4.00124   TACCTTACAAGTAAA                TGGG GAAA CCCA                 CAATTGCTCATCTCC
   all1351   2  64  50 1605261 .. 1605271 -  -6.8   -3.5485   TAGGGAAAAGACTAA                 CTGG GAC CCAG                 CATTTCATTTATATA
   all1371   5  53 164 1624920 .. 1624931 -  -4.4  -3.31188   CACCACAAGTATTAA                CAGT TGGG ACTG                 TGGCTAATCCTTAAT
   all1380   2  81 241 1634835 .. 1634857 -  -9.3  -3.73647   TTGAGTGATTAAGAA           TTCCCAATA TTTGC TATTGGGAA           TTGCGCCATTAATTT
   all1387   7 100 118 1646361 .. 1646385 - -15.1  -3.52896   GTAGTAGCTACATAA          GCCCGGCTTTT TCC AAAAACCGGGC          TTATCAATTTAAATG
   asl1394   5 100  54 1656233 .. 1656255 - -14.2  -3.00774   TATTTGAATTAGATA           TAGGATGGGC AAT GCCCACCCTA           AAAATACCTAAATAG
   asl1402   8  66 271 1667456 .. 1667475 -  -4.2  -4.37502   AGCATCATATTAAAA            CAGCCCCT AATC AGTGGCTA             TTTTCAGAATACGAC
   all1411   3  90 151 1674008 .. 1674020 -  -9.1  -4.56775   ACTGGTTGTCAAAAA                CGCTG TAG CAGCG                CCCCTAACTGTGTTC
   all1424   4  53 -39 1687494 .. 1687511 -  -5.6  -2.99649   ATATCTCGATATACA             GAGAGT TCATCT ACTCTC              ATTTCAAAAGGTACG
   all1445   1  51 -33 1704277 .. 1704296 -  -4.2  -3.13906   TTTAATCGAAAATTA            CACCGCAA TAAA TTTCGGCG             ATCGCCAACTCTTTA
   all1463   2  58 -36 1721088 .. 1721108 -  -6.1  -3.21593   TACTTGTGCAGAATA            GACTGTGCA AGT TGGACAGCC            AAATCAAGTCCTGGC
   all1471   5  73 197 1734155 .. 1734165 -  -3.2  -5.08824   CTTTGATGGAAAAAA                 CAAC AGT GCTG                 GTAATTTATGTAAAA
   all1487   4  66 442 1749588 .. 1749620 -  -4.3  -4.51238   CCCAGAAAAGAGAAA     TTCCAGCGATCGCT TTTACT AGCAAT-GCTGAAA      GCTCTTGCATATATA
      vapC   3  46 415 1759058 .. 1759076 -  -3.9  -2.92246   GGAAGCGGAAGCAGA            TAG-CGCA TTTC TGCGACTA             GCGCAGGTTACGTCT
   asl1502   6  59  52 1764912 .. 1764944 -  -3.4   -4.2704   TGCATTAGCAAGAAA      GGCAGAAGGGAA TTCTGATTC CTGCCCTCTGCC      TTCTTCACCTTTTAT
   all1508   2  52  59 1770439 .. 1770450 -  -3.6  -3.55444   GCGTGATTGTTGAAA                GAGC GATC GCCC                 AACATTTCTAACACC
   all1522   1  40 179 1782944 .. 1782957 -  -2.3  -2.73994   ATTTCCCGAATACTA               CGATG GTAA CAACG                GTCGTCTCATCGGTA
   all1530   1  55 388 1791486 .. 1791505 -  -2.9  -4.15654   GAAGAAGAAGAAGAA            CTATTGA TTTATC TCAACAG             CTAGCTTTAGTTTGT
   all1541   1  47  70 1802002 .. 1802017 -  -3.3  -3.12702   TAGCAGTGAACAAAC              CATAC AAGTGA GTATG               TAATTTAAAAGCGTA
   all1547   3  62  26 1806757 .. 1806796 -  -6.4   -3.3341   ATAAAAGAGTATTAA  GTGATGAGTGCGGCTC GACTCAGA GAGCGCCGCTCATCAC   TCGTCACTTATGTCT
   all1553   6  65 311 1815625 .. 1815662 -  -8.5  -2.72991   GCATACCGCTAATGA   CTGTTGACAGTTAACAG TCAG CAGTTAACAGTTAACAG    TTAACAGCCCTTATT
   all1557   1  60 235 1822259 .. 1822269 -  -6.8  -3.02459   CATTCAACAACCAGA                 CCCA TCT TGGG                 GTAATATGCTATCTC
   all1573   9  78 409 1837340 .. 1837352 -  -7.7  -4.23674   TTCTATTAACACAAA                TCCCT ATC AGGGA                TTGAAACAGCTATTG
   all1573   9  78 338 1837411 .. 1837423 -  -7.7  -4.23674   TTCTATTAACACAAA                TCCCT ATC AGGGA                TTGAAACTCGAAATC
   all1573   9  78 262 1837487 .. 1837499 -  -7.7  -4.23674   TTCTATTAACACAAA                TCCCT ATC AGGGA                TTGAAACCGGATAAT
   all1573   9  78 192 1837557 .. 1837569 -  -7.7  -4.23674   TTCTATTAACACAAA                TCCCT ATC AGGGA                TTGAAACTGAAACTC
   all1573   9  78 118 1837631 .. 1837643 -  -7.7  -4.23674   TTCTATTAACACAAA                TCCCT ATC AGGGA                TTGAAACTTGTGCTG
   all1573   9  78  45 1837704 .. 1837716 -  -7.7  -4.23674   TTCTATTAACACAAA                TCCCT ATC AGGGA                TTGAAACATCAGATG
   all1587   7  67  24 1858565 .. 1858577 -  -7.7  -3.39931   ATAATTTAACATCAA                TCCCT ATC AGGGA                TAGCACAATAGCTTA
   all1597   2 100 211 1876663 .. 1876686 - -12.6  -5.00138   CATCTAAATTAAAAA          GGCAAAAGAA GTAA TTCTTTTGCC           TTTATTTTATGGATT
   all1606   0 NONE
   all1616   2  69 266 1902594 .. 1902630 -  -8.2  -3.19192   TTTGACGGAACTTAA   CCCT-AGCA-CCTTCCCT ACC AGGGAAGGCTGCTCAAAG   TATTGAAGTTATGTT
   all1625   3  70  40 1912836 .. 1912867 -  -8.2  -3.41701   GGCATTAAAAAATCA      CTGATAAACCCTTGC CAA GTAAGGGTTTAT-AG      GTTGCGTCCCTAGAG
   all1630   3  60 374 1925455 .. 1925501 -  -6.8  -3.06831   CTAATTTTGAGGCAA GAATTATCAGGATTACTTTC TGGGTGG GAAATAAAGCCTGATAATTC TCATAAAACCATTTG
   all1636   5 100 144 1932184 .. 1932226 - -15.8  -3.28708   GAAAGGCTAGAGCAA GAGGTTAAAGCTCTGCTA TCCTTTC CAGCAGTGCTTTAACCTC ATCTGCTTGTTTCTG
   asl1657   3 100  32 1980388 .. 1980415 - -18.6  -4.19483   CTAGATATATACAAA        GTGTGGGCTTAC ATCT GTAAGCCCACAC         TTACAGTATTTTCGG
      murE  10 100   9 1983873 .. 1983925 - -19.3  -3.18839   ACGCTGAAATACACA TAGGGTAGACAATGCCCACCAAAGC CAT GATACGGTTGGCATTGTCCACCCTA CACATTCCTTATAAT
   all1670   7  74  28 1992660 .. 1992689 -  -9.5  -3.09925   ACAGATAAACAATTA       CCAATTACTAAGCA TAA TGCC-AGTAATTGG       TCGGAGGTGATAATT
   asl1676   6  78 108 1999464 .. 1999476 -  -7.7  -4.32201   GTAATCAATTCAAAA                TACCC TAT GGGTA                CGCTTAGGGAACAAC
       fur   3  78 123 2019928 .. 2019948 -  -9.7  -3.33162   TAGCTGATGTGAGAA            GCGGACGCT TTT AACATCCGC            TTCCATGTTTTTACC
   all1707   3  52 369 2046961 .. 2046985 -  -3.6   -3.6363   AGGACTACAAACTAA         TTCCCCAGCGA ACAG TCGC-GGAAAA          TGTCACTTTTGTCTT
   all1716   1  48 471 2060888 .. 2060902 -  -4.3  -2.78384   CCCTGCTTGATCAGA               TGATG CAGTC CATCA               CGTTTTTGGGTGAAC
   all1723   4  79 206 2071983 .. 2071995 -  -4.7  -5.13741   TGAATTTAATAAAAA                GGCGC AAA GCGCG                GGCAAATAAGAAACC
   all1729   5  52 210 2078933 .. 2078956 -  -5.2  -3.09516   GGGTCGATGACTCAA          CTGAGCGTTC TAAT GAGCGCTCAC           ACCTAAATCTTTGCC
   asl1735   2  56  13 2086847 .. 2086857 -    -4  -3.92659   CTCCGAAAAGCTAAA                 TAGA GCA TCTA                 CAATCGTAGTTTTTA
   all1754   6  58 428 2108180 .. 2108198 -  -2.3  -4.36931   TAAGTTAGAGGAAAA             GCCAACG GGTAA CGCTCGC             TGTCTCAATTATCAC
   all1787   2  47 463 2150163 .. 2150173 -    -4  -3.09491   TAGATAGTGATGTAA                 TTCT GTC AGAA                 ATGACTGCCGGTGAA
   all1787   2  47 297 2150327 .. 2150339 -  -3.4   -3.1991   ATCGAAGAATACATA                GTAC TAGAT GTAC                TCATTGGCCACGCCG
   asl1795   1  58 333 2157056 .. 2157069 -  -2.3  -4.44915   TAACTATCTACAAAA               GTTCC GTTG GGATC                GGGATTGGCCGGCAG
   all1800   3  61 361 2161476 .. 2161489 -  -3.8  -4.24149   GCACCAAAAGAACAA               CCAG CTAATT CTGG                TGCAGTACCTGTCTC
   all1811   2  57 298 2176359 .. 2176369 -  -5.4  -3.32844   GTCCCCATGTTAGAA                 CCTT TTG AAGG                 GCAATTTTTAATTGA
   all1820   5 100  16 2184981 .. 2185011 -   -17  -2.97802   ATAATAGCGAAACCA       GAACCCCGATTTCT TCA AGAAGTCGGGGTTC       TCAAAGCTTGACAAT
   all1823   1  45 229 2189372 .. 2189387 -  -3.2   -2.9348   CCCAAACTTTATAGA              GAACCA AAGT TGGTGC               AGGATTGTTATCTAT
   all1829   0 NONE
   all1835   8  78 386 2200489 .. 2200512 -   -11  -2.64099   GTGCGCCAGGAGAAT          TCGCACCCCA AGCA TGGGACGCGA           CAGCCTTGTTAGTGT
   all1861   4  95  25 2223335 .. 2223363 - -13.3  -3.15532   TAACCAATAAATAAG        TTACCCCATAGTT ATA AGCTATGGGGTAA        GGGTGAAGATTTTCG
   all1871   4  93  29 2233525 .. 2233556 -  -6.5  -5.68039   AAAGGCATAAAAAAA      GCGGGCTAACCGC TATGAT GTGGTTAACCCGT       GCAGCTTTGGGAACG
   all1880   2  63 318 2242895 .. 2242920 -    -7  -3.17212   CCACGACCCCATCAA         CGAAGCAGGTA CAGGC TA-CTGCTTCG         ACCGCTACGAACCCC
   all1893   6  74  12 2262749 .. 2262776 -   -10  -2.61645   AATAATAATTAATAT        GTAGAGATGCAA AAAT TTGCATCTCTAA         CTTAATCTTGACTAA
   all1902   3  78 334 2271296 .. 2271306 -  -6.8  -4.62069   GCGTTACGTGAAAAA                 GGTG TTG CACC                 AGGGGCGGGGATTTT
   all1908   3  67 351 2283671 .. 2283681 -  -3.2  -4.79174   ACGTAATTAAGAAAA                 TCGG ATT CCAA                 CTTGGTGAGTTGAGA
   all1914   2  48 197 2293992 .. 2294005 -  -3.9  -3.25073   CGTTTAACAGCAACA               GTTTT TGGG AAAAC                AGCCGTTGATTTAAT
   all1919   4 100 124 2300838 .. 2300875 - -27.3   -4.0371   TACGGTTCAGAGAAA   TGTAGGTTGGGTGGAGC TATC GCTCCACCCAACCTACA    CTAGTTTTTATTTTT
   asl1922   5  67  67 2304782 .. 2304798 -  -7.3  -3.53012   GTCCTCCGTCCCAAA              GACCACA ACC TGTAGTC              ATGGGTAATTCATAA
   asl1930   3  56 331 2316194 .. 2316205 -  -5.8  -3.01134   TCAAACCAATAATTA                CACC CAAA GGTG                 TGCATATAATTGCAG
   all1947   5  65 191 2329656 .. 2329679 -    -8  -3.05993   TTAGTTACAGATACA          GGCAGCGAAG TCCT CACCGCCGCC           TTGCCAAATGACGCT
   all1958   4  73   5 2340167 .. 2340198 -  -3.1  -5.07652   CGCTTTAAAAGAAAA     GTAC-GGC-GAGGTT TGGG AACCTTTGCCAGTAC      AACTTTAGTTGGATA
   asl1962   1  48 430 2343436 .. 2343448 -  -4.1  -3.14132   TCGGTTTTGCATTAA                GCTAT GGT ACAGC                CGGACGTGGTTACAT
   all1969   1  41 290 2353706 .. 2353721 -  -2.6  -2.59935   AAACATCTTTAGAAG              GTCATCA ATA TGA-GAC              TTTAGTTGCTAGTGA
   all1980   6  53 214 2366600 .. 2366623 -  -4.6  -3.36823   GGTGGGAAAATTGAA          GCCGAG-ATAT ACC AAATGCTCGGC          ATCTGCTGGGATGTC
   all2000   0 NONE
   all2011   4  45 394 2405672 .. 2405684 -  -3.4  -3.07299   CACATTAGAAAGAAT                TGCT GTACT AGCA                GACCAGAAAAATAAT
   all2011   4  45 214 2405842 .. 2405864 -  -2.6  -3.24289   ATGTCAAATACTTAA           TGGAAGGACT CAA AGCCTTACCA           TCCCCAGAAATTCAA
   all2011   4  45 -35 2406091 .. 2406113 -    -4  -2.66522   ATTTAAGACAATCGA           GGATCAAGGG CAT CCCGTAAACC           ATCACCTATATAGTT
   all2017   7  95 152 2410686 .. 2410707 - -10.9  -4.64844   TGTAGATAGAGAAAA           GCACCGTGA TGTC TCACAGTGC            TTTTTTTTGAATCCT
   all2020   4  49 271 2413476 .. 2413490 -  -2.1  -3.79565   AGAAAGAGATCCAAA              GGCTGC TCCT GCA-CC               TAAATCGATGGTAGT
   asl2047   7  74   1 2454179 .. 2454197 -  -9.6  -3.08438   GACGATACGGGAACA             GGACTGGT CTC ACCAATCC             CTAGCCTTTGGGTTG
   all2050   7  66   7 2456071 .. 2456084 -  -8.1  -2.87344   TACGGTTGTTAGAGA               CGCGA TTAA TCGCG                TCTTTACTATTGTTT
   all2056   9  64 217 2463914 .. 2463942 -  -3.3  -4.60258   TTATGAAATAATAAA       TCTTATGTCGTG GACTGA CACGAC-TAAAA        TGATGCAACACACAA
   all2077   0 NONE
   all2084   2  47 -18 2491100 .. 2491111 -  -4.4  -2.67456   AGATATTATTAGAAG                TAGC GATC GCTA                 GATCCATGTCTTAAA
   all2094   7  91 219 2508059 .. 2508087 -  -6.1  -5.64873   TTTAATAATAAAAAA       TCTCCCC-TTGC ATTCTA GCAATGGGAAGA        TTTATATTTCAAGTT
   all2113   5 100  48 2529021 .. 2529073 - -21.5  -3.29461   CAAGGGTTTGGAGAA GGGTATAGGGGTGTAGGGGTATAAA TGT TTGAAACCCTTACACCCCTACACCC TTACACCCGGTCTCA
   all2113   5 100  41 2529022 .. 2529080 - -24.2  -2.57463   AAGGGTTTGGAGAAG GGTATAGGGGTGTAGGGGTATAAATGTT TGA AACCCTTACACCCCTACACCCTTACACC CGGTCTCAACAGAAA
   all2121   1  40  16 2539577 .. 2539593 -  -2.3  -2.72745   TGGATCGAGAAACAG              CACAA TGTATTT TTGTG              GAATCTCGCAATTGA
   all2124   3  49 -23 2543343 .. 2543359 -  -5.1  -2.71263   AATTTTGCTTAACTA              GGACAGA GTT TCTGTTC              GTTAGGCGTAACATT
   all2133   7  83  26 2559856 .. 2559872 -  -7.2  -4.78107   TACGACTACTAAAAA              CCGAGG TCATG CCCCGG              CTTGTTAGGTCTGTG
   all2145   0 NONE
   all2157   2  51 120 2588079 .. 2588093 -  -4.2  -3.16564   TTTCTATTTCATGAA               GTGACG ATT CTTCAC               TACATAAATAATTTA
   all2170   5  48  93 2605634 .. 2605666 -    -3  -3.58256   GACAGTTAAAGAATA     TAAGTTTTCCATTAT CTAG AT-ATGGAAAATTTA      TTATGTTATCTCCCC
   all2177   1  70 179 2616928 .. 2616939 -    -3  -5.11613   ATACCAGTGAAAAAA                GTAA ACAT TTAC                 ATCGCTTTTAGCTTT
   all2180   3  49 464 2621020 .. 2621031 -  -2.2  -3.75115   GTTCCATAAAATGAA                CTGA AGAG CCAG                 AACTTTAAACCGAAC
   all2192   3  52 154 2635365 .. 2635380 -  -5.4  -2.91395   ATTTGGGGCATAAAT              CAGGTA TAGA TACCCG               CAATGGATTGGTTGC
      phnM   4  64  23 2659349 .. 2659362 -  -3.1  -4.58283   GAACTTGGGTAAAAA               CCTTA CTTT CAAGG                AGTACATCAAGCCAA
      fecC   1  51 142 2680282 .. 2680301 -  -2.1  -3.90645   GCAATAATAACAGAA            GCTGTAT GGTTAT ATACTGC             CTTTCATTCAGATGC
   all2243   3  84  91 2696384 .. 2696421 -  -4.3  -5.56264   TTGAAACATAAAAAA   GGCTCAAGTAAC-GTA AATGTGA CACTGTTACTTGAGCT   ATGTCTAAATCATAA
   all2260   3  52 116 2719356 .. 2719371 -    -4  -3.53012   CTGGGGTTTGTGAAA              TAAGGA ATAT TCCTCA               CTACAAACTATTTTC
   all2267   0 NONE
   all2275   0 NONE
   all2281   3  89 134 2747384 .. 2747396 -  -7.7  -4.93318   TAGAAGCCATAAAAA                CTACC ACT GGTAG                TCAAATATTCAACGA
      ruvC   5  55 404 2767255 .. 2767266 -  -5.8  -2.82595   GGGAAGGATTCAAAG                CTGC ACGA GCAG                 GTTCTACAAGAGTAC
   all2314   6  80 225 2788591 .. 2788610 -   -10  -3.53444   CTTTTCAATAAGCAA            GTGGTGGGC AAT GCCCACC-C            TACGAAATAATCAGC
      apcF   3  91 104 2806483 .. 2806510 -  -9.9  -4.43669   ACTTAAAAAAGTAAA        CGCACTTTGTC AATACA GCCAAAGTGCG         TCATTAAAAATCTGT
   asl2332   6 100 442 2810486 .. 2810508 - -13.6  -2.99473   TGAAAGGAGCAGATA           CCCGAATTTT TGA AAAATTCGGG           TATCTTGTGATTGAA
   asl2337   3  64 109 2817792 .. 2817802 -  -6.8  -3.57639   CAACAGCTATAAATA                 TCGG AAT CCGA                 TTTGATTATGCAAAA
   all2340  10  55 325 2822475 .. 2822493 -  -3.1  -3.85817   ACCTGGGCTGATAAA             TATCACC AAGTA GGTGGTA             TCCCCATGATTTTAC
   all2347   1  79 161 2829252 .. 2829287 -  -6.9  -4.48741   TAACTCAGGAGAAAA    CTGCCTCTACTTCTG AACAAG CAAAAGCTGAGACAG     TACTTATTTAACCAT
   all2352   3  64  54 2834746 .. 2834776 -  -7.6  -2.92613   GTTTACGGGAAATTA       CCACCTTGTGGA ACGACTA TCCTCAAGGTGA       TTAAATCCAAAAATC
   all2367   5 100 129 2851000 .. 2851023 -  -7.6  -5.63504   AATTTTATAAAAAAA          GACAGAATAGT TTG AC-ATTCTGTC          TGTATTAATATTCTT
   all2375   5  55 356 2856612 .. 2856633 -  -5.9  -2.85351   CTTGCTGACAGCACA           GCCAAGCTTG GCT CAA-CTCGGC           ACAGTAGATGCAGGC
   all2379   2  48 127 2860209 .. 2860224 -  -3.2  -3.31248   TAAGAGTTGCTACAA              TCTAGC CAGA GCAAGA               GTTTTGAGAGTCAGT
   all2390   5  61 118 2873422 .. 2873440 -  -3.8  -4.28656   AGGGAATACGTAAAA             CGTCATCC CCA AGATGAAG             AAGCCTTTCAACACT
   all2395   1  55 -24 2878418 .. 2878439 -  -5.9  -2.91695   GGGAGTTTTAAATCA           TTCCCAAAT CACT ATTTGGGGA            TTGCAGATTTTGCCA
   all2409   0 NONE
   all2413   2  51 345 2895227 .. 2895246 -  -2.2  -3.84027   TCAGGAAAAACAATA            TTTTTAGA AGAT TCTGAAAA             ACGTAGTTTATCAAC
   all2430   2  50 345 2917028 .. 2917050 -  -2.7  -3.71487   CAGTATATTCAAGAA           GTTGCCAAA ATTTG CTTGGAAAC           AGTTGCGGGTTGGGA
   asl2435   2  67  41 2928773 .. 2928785 -  -6.3  -4.17537   CCAAACAATTACAAA                TCAAG CGT CTTGA                GGATTGGGGACTGGG
   asl2451   7  91  32 2947722 .. 2947744 -  -9.2  -4.70319   TCATGAAAAGCAAAA           CCCCCAAT ATCAACG ATTGGGGG           TTTTATTTGTATGGG
   all2466   0 NONE
      ftrV   3  79 330 2966074 .. 2966091 - -11.3  -2.90075   TTGGGTCTAATTAGA             GACGCGA TTAA TCGCGTC              TGTACAGTTGTCGGT
   all2473   5  61 190 2970590 .. 2970606 -  -6.5  -3.21934   TCTTGCCCAGAAAAT              CAGTTCC AAT GGTACTG              CTGAACAAGCCCTAG
   all2477   5  69  97 2974407 .. 2974433 -    -8  -3.51976   AATGCTGCAAAGCAA         GCCTTACTACCA CTG TGGGAGCAAAGC         CGCTTTGAAATGCGC
   all2480   5  60 167 2977867 .. 2977877 -  -5.4  -3.70512   GGTTACAACAAAAAT                 CTCT GTT AGAG                 GATTCTATTAAGTTC
   all2487   4  57 168 2987780 .. 2987797 -  -5.5  -3.46647   CCTAGTCATGAAACA             GTTGAGG GTGA CCACAAC              CAGCAATGATAGTTC
   asl2490   1  47 360 2990033 .. 2990052 -  -4.3  -2.64466   AAGTCATCAACCAAG            TGCAACA ACCAGG TGCTGCA             ATACCACAAAATGTA
   all2497   3  83 211 2996999 .. 2997012 -  -2.4  -5.79595   TTTCAAAAGAAAAAA               CCAA CCAGAT TTGG                TGAGATAGGTACTGG
   all2506   4  76  63 3007000 .. 3007037 -  -6.6  -4.38273   ATACAGCAGAAGAAA   TTGATATAGTAGCGA AACACGCGA TCGCTACTAT-TCAA   AGTTTACGCAAACAA
   asl2519   4  61 120 3026204 .. 3026239 -  -6.8  -3.27525   CTTTTTCAAACCTAA    CCCCCAACCCCTTCCCT TGT AGGGAAGGGGA-GCAAG    AATTAAAGCCTCTCT
   all2528   2  53  23 3032440 .. 3032462 -  -4.8  -3.17941   ATTACATTTCAGTAA           CCCAGGTTTT CCC AAAGGCTGGG           TTTTTTCTTTTATTC
   asl2540   4  57 388 3044658 .. 3044673 -  -3.2  -4.10744   GCACCTAAAGAAGAA              TCTCGC AGTA GAGAGA               AAGCTTTAGAATTAT
   all2544   4  63 186 3047768 .. 3047784 -  -4.3  -4.28188   GACCGACAAGATAAA              CCACGCC GCA GACGCAG              AACTGAGGAGTAGGG
      ackA   3  60  50 3059973 .. 3059983 -  -5.4  -3.65426   CCAGAAATTGTCAAA                 CGTA CTT TACG                 TTATATCTGGCCACT
   all2571   3  60  73 3072287 .. 3072301 -  -2.8  -4.38712   GTCAGTGCGAGAAAA               CTTAGC TGT ACCAAG               AAATTATTTATACTG
   all2578   2  50 146 3080769 .. 3080780 -    -3  -3.72695   ATCGCGGTTATCAAA                CATT AATT AATG                 AGGCATTGTCAGAAT
   all2584   1  57 475 3088868 .. 3088882 -    -5  -3.53563   ATACCCTTTCCCAAA               CCAAAG TAT CTTTAG               TCAACTTTTGGGCTA
   all2598   1  47 396 3108980 .. 3108993 -  -2.3  -3.52923   AACTCAAGCAAAAAT               GGGCT AAAA ATCCC                CTCTTGCACAATTCA
   asl2601   5  78  35 3111551 .. 3111569 -  -5.4   -4.9138   AGCACCTAAAGAAAA             TATTTTTG TGT CAAAAACA             GATTATTTCGTATGC
   all2604   2  55 403 3112295 .. 3112305 -  -3.2  -3.95378   TCAGATGTCAAATAA                 CTCC GCC GGAA                 GCATTGAGGGCTACT
   all2608   3  46 407 3113987 .. 3114010 -  -3.8  -2.84807   TTGAAACAAACCAAG          GTTTACCAAG AAGG CTTGGAAGAC           GGAGAGCGGAAGGGG
   all2617   0 NONE
     rpl28   3  67 111 3142516 .. 3142549 -  -7.6  -3.29649   ACTTCATCATATTAA     GACC-ATGTGGGT TTATGATTC ACCCACATAGGTC     TTTGAGGCAGAAAAT
   all2661   6 100  49 3227458 .. 3227511 - -25.7  -2.98145   AATTACGAATTAAAG GTTTGTAGTGAGGACTTCAGTCCTC TCAC AAGGACTAAAGTCCTCACTACGAAC TAAATTTTGGTTTTA
   all2664   7  67 190 3231581 .. 3231592 -  -7.2  -3.53012   TTTGTTTCGCGCAAA                GGCG CATT CGCC                 CTTGGCGTTCCCGCA
   all2670   1  53 189 3234319 .. 3234330 -  -4.4  -3.43217   GAGCAATACTGACAA                GCAA ATCG TTGC                 CGATTCTATGGCATA
   all2681   5  55 246 3267223 .. 3267235 -  -2.7  -4.06419   GTCGTCTAGAAACAA                GTTTA AAG CAAAC                TATTCCTTCTACAGT
   all2681   5  55  85 3267385 .. 3267396 -    -3  -4.07678   CCTCAAAACAGGAAA                TTGA AACA TCAA                 TTACAGCAGAATTAG
   all2684   3  47 169 3276107 .. 3276124 -  -3.3  -3.15544   CTTCAGTGCGATTAA             TGCAACG CTTT CGTCGCC              TAATTGAAACAGTAA
   all2699   3  58 198 3289973 .. 3289983 -    -4  -4.12296   GCCATAACTAAAGAA                 TGAA CAT TTCA                 AAGTCCATCTTGGTC
   asl2713   4  56  91 3309635 .. 3309657 -  -6.3  -3.02144   GTATTGTCGGTAACA           GGTAATTGG TCTTT CCCATTACC           TGTTACCGATTACCA
   all2720   6  83  -9 3315600 .. 3315634 - -12.3  -2.72471   CCGTGATTACAGAAG    CCGACACTGTACTTGG TACT CCAAGT-CAGTGTGGG     TAGTTCACAATATCT
   all2724   1  53 148 3319894 .. 3319907 -  -5.3  -3.04461   TACCCAGTTTTAACA               CAGAA GAAG TTCTG                CGCGATCGCTTGGCT
   asl2727   7  68 414 3322735 .. 3322754 -    -5  -4.41895   AAGCCGTAAGTAAAA            TGACAGTA CATT TACTGACA             AAATATCAGCAATTT
   asl2733   1  41 -52 3331182 .. 3331219 -  -2.9  -2.71364   CTATTTCTCTAATGA   GCGAATCAG-AAATAA TAAGAGC TTACTGACTGATTCGC   ATTGATGGAAAACAG
   all2736   5 100   5 3333124 .. 3333162 - -15.6  -3.39908   TTTCCTGAAAACAGA  TAAGTGCTGAATG-GGC TAACGC GCCGCATTCAGCACTTA   CTACTTACTTAATAG
   all2740   8  81  33 3337987 .. 3338017 -  -6.9  -4.64766   TTTAGATTTTAAAAA       CTGCTCTCGGA TGAAGAAAT TCCTAGAGCAG       TAATAAATTAATTCA
   all2747   1  43  86 3345822 .. 3345832 -  -3.2   -2.6585   ATAAAGGTAATTAAT                 GCCA GAT TGAC                 TTTGTGTTCGTAGTG
   all2753   2  53  81 3351242 .. 3351252 -  -5.4  -3.10343   ATAGTCATTAGTTAA                 CACT TGT AGTG                 ATTAAGAGTTAAGTT
   all2760   5  48  59 3356586 .. 3356599 -  -3.8  -3.18054   GGGTATAAGGCAATA               CCGT TCAGTT ACGG                CTAAAAATAAAAAAC
   all2760   5  48   7 3356639 .. 3356651 -  -2.6   -3.6422   GACTGTCTTAAAAGA                GCGC TAATT GCAC                AATTCCTTATTTCCT
   all2767   3 100 196 3362948 .. 3362976 -   -14  -3.83502   TAGTTCTATAGTAAA        CAACCCCTCACT TATTT AATGAGGGGTTG        AGGTAGTTCTAAACA
   all2770   2  51 207 3365293 .. 3365313 -  -5.3  -2.54371   AACCAGTTCAACTTA            TCGCTACGC CAT GCTTTGCGA            ACAAGAATTTTTTCA
   all2776   9  69 -14 3372965 .. 3372979 -  -3.6  -4.87803   CATCCGGAAATAAAA               TTAACT CCC AGTCAA               TATTAAAACATCAGA
   asl2786   6 100 134 3386431 .. 3386453 -   -15  -3.04157   TAAGGATTATAGATA           CCCGACTTTT TCA AAAAGTCGGG           TATCTGCATCTTTTG
   all2792   2  53 -26 3395359 .. 3395378 -  -4.4  -3.36694   ACTCATCGTTAAACA            GC-AGAAAT ATT ATTTCTAGC            AAGAGGATGAAGCCG
   all2804   6  79 270 3413004 .. 3413022 -  -5.2  -5.20534   ATGAACCAACAAAAA             GCCCTGGT AGA ATCAGGAC             GCTGGTTATTGTATC
   all2813   1  51 231 3422575 .. 3422587 -  -5.5  -2.63715   AGTGAGCCTACATGA                GCCAG TTA CTAGC                GACAAAAAACCAAAG
   all2821   4  81 217 3434445 .. 3434463 -  -8.9  -4.13767   GCCGCGATTTCAAAA             TTGCCAG AATTG CTGGCAA             AACTGGAATCAAATT
   all2842   2  48 122 3462993 .. 3463011 -    -3  -3.53437   TCACCAACCAAAAAT             TGCTAGGC TAA GGCAAGCA             GGGGGAGAAAGCGAT
   all2868   3  90  47 3492747 .. 3492768 - -10.9  -4.20868   TTTTGAAAACAATAA           TCCTCTGGC TTTA GCCAAAGGA            TTGTCAATTGCACCT
   all2874   1  47  41 3499846 .. 3499861 -  -3.2  -3.18681   GGTCAAGTTTATCAA              CCGAAT TGGT AATCGG               TTATTGAAGGAAATA
   all2883   5  56 385 3517943 .. 3517966 -    -6  -3.10597   TTTGTTAGTTAAAAC          CCGCCAGCGAT TAG ATTGCTGG-GG          TTAGACATCAGTTTC
   all2891   4  70  43 3529293 .. 3529308 -  -2.5  -5.14563   GCCGTGACGAAAAAA              GAACG TTATCG CGTCC               AACTCACCAGGTATA
   all2897   5  58 -12 3535265 .. 3535289 -  -5.9  -3.22298   TTTACGCATTACCAA          TTTGCACAAAT ATT ATTTATACAAA          AGTAATTTAATAGTG
   all2904   1  47 152 3544350 .. 3544371 -  -4.3  -2.74461   TAGTTATTGGCAAAG           GTGACACCT TAGC AGGTGACGC            GAGTAGAATTGATGT
   asl2923   4  50 211 3562739 .. 3562759 -  -3.3  -3.62572   TATTATCATCTCAAA            GACCATAAT GCA ATCATTGTC            ACACAACCTCTAAAC
      rbpB   2 100 111 3565677 .. 3565700 - -13.2  -4.80882   ATGTTACATCAAAAA          GGCTCAAGCA TTCT TGCCTGAGCC           GATATTTAGTGATAA
   all2934   3  55 327 3570106 .. 3570120 -  -2.8  -4.15044   TTTTCTTCCAAGAAA               CTGG TAGTAGG CCAG               CTACTGGTAGTATCA
   all2941   7  63  42 3578654 .. 3578676 -  -4.1  -4.36914   TCCGCTTGCACAAAA          CTCCTGG-TG TAAA CAGCCAGGGG           CGACTAATCACAAGT
   all2951   3  65 326 3590332 .. 3590344 -  -5.5  -4.04811   ACAAATCAGCATAAA                GTCCA TCA CGGAC                TTGTTCTGATAAAAC
   all2955   6 100  61 3596495 .. 3596529 - -18.8  -2.97158   TAGTTTAAGAACAAG     GGGGGTGTGGTAAA GCTGATA TTTACCACACCCCC     ATTTTTTGCTATTGA
   all2960   2  45  75 3601218 .. 3601231 -  -3.9  -2.58249   TACATTGCTTAGAAC               TCTAT TAGT ATAGA                TATGTTTTTCTCAAA
   all2969   1  41 173 3610826 .. 3610839 -  -2.4  -2.83867   TCAGGTATCAAGAAT               CTGT TTATTG ACAG                CATTCGAGCCGTCTG
   all2976   2  49 356 3618459 .. 3618470 -  -2.2  -3.68351   TTTCCACCAGTCAAA                GTCC CAGA GAAC                 CAATTCTTCGTCATG
   all2981   2  45 286 3621386 .. 3621400 -  -2.1  -3.30969   ATTGAGCAAATGGAA               GCAAT GATGG ATCGC               TATCGCGTCTTTATG
   all2989   4  55  92 3631448 .. 3631463 -  -2.6  -4.02424   ATCAATTACCAGAAA              TCAAAC GACA ATTTGA               TGATATTTTACCTGT
   all2992   5  46 -14 3636106 .. 3636117 -  -3.6  -2.87003   TGAGCAATAACACTA                CAGC ATCT GCCG                 CAATTCTTCAATTGT
   all2995   0 NONE
   all3000  10  69 169 3644765 .. 3644782 -  -6.9  -3.73224   TCAGGTCGCATCAAA             GATGGCG ATGT CGCCCTC              ATTGATATTGATGAA
   all3007   2  55 203 3648390 .. 3648400 -  -3.2  -3.99324   TGGCAGCAGTATAAA                 CCCA TTG TAGG                 TATCGTTGTTAGTGG
   all3010   3  65 224 3651348 .. 3651361 -  -5.2  -4.34402   GGGCGCAGAGTAAAA               CGCG GAGGAG CGCG                GAGATTGCCTAATTT
   all3021   6  58 372 3662888 .. 3662898 -  -6.8  -2.78463   ACGCTCTCTACGAGA                 CGCT AAA AGCG                 AACGCAGACTCGCTA
   all3028   0 NONE
   all3039   4  60 390 3680015 .. 3680037 -    -7  -2.50816   TTGTTACCCATGAAC           TTCCTGGCTA CGT CAGTCAGGAA           ATTTTCGCCGAAGCC
   all3044   2  79 136 3686469 .. 3686495 - -10.3  -3.22491   AAATCGCAGCATCAA        TACCCGA-CTTG CTAA CAAGATCGGGTA         TTTTGATTAATGACA
   all3054   6  71 342 3695755 .. 3695785 -  -4.3  -4.84359   TTATGCTGAGAAAAA      TTTA-CCAGAATGTT AGG AAC-TTCTGGATAAA      AAATATCCAGTAGGG
       maf   1  60 217 3725383 .. 3725393 -  -2.6    -4.386   CAATTCCTCACAAAA                 TTTA TCT TAAA                 ATAGGTGCTATTTAC
   all3083   1  65 270 3730427 .. 3730441 -  -7.2  -3.30124   CCTTACTGTCCAGAA               CTCAAT CCC ATTGAG               CGCTTATGGGGATAT
   all3087   4  71  71 3734545 .. 3734569 -  -4.4  -4.75404   AAAGTTTAGTAAAAA          GAAGAATTTA TATAT TTAATTCTTC          TGTTATCTACCTCAT
      purH   7  66 231 3744793 .. 3744829 -  -2.4  -5.04601   GCCATAAATTAAAAA   GCGCTCAGAAGTG TTACCGTGTTTC CACT-CTAAGCGC    TCTTAATTTCAACTT
   all3104   4 100 317 3755940 .. 3755957 -  -6.9  -5.75538   CTTAAAAAATAAAAA             CCCCGTT AAAT AGCGGGG              TTAATGTTACTTTAG
   all3107   2  61  27 3759145 .. 3759168 -  -3.9  -4.21792   ACAAGCGAAAAAATA          CCTCCTA TAAATTAAAC TAGGAGG           TTTATAAATTATTGA
   all3124   0 NONE
   all3127   4  63 374 3786605 .. 3786621 -  -5.1  -4.11394   ATTGCAGCTTTAAAA              CCATTAG CGG CTGATGG              ATTAGTTAGTCTTTC
      exoV   4  51 283 3792595 .. 3792606 -  -4.4  -3.25009   AATATAAATAAATTA                CCAA AATT TTGG                 CTTATGTCTGACTCA
      exoV   4  51  54 3792820 .. 3792835 -  -5.4  -2.55216   GATGACGTAGAATAG              CCCACT TAGT AGTGGA               GGGTAGGGCGCAGTG
      exoV   4  51   1 3792875 .. 3792888 -  -2.3  -3.86312   ACTGACAACTAACAA               CTGAC AACT GACAG                TTAAATCTTGAACTT
   all3141   4  72 246 3799809 .. 3799825 -  -3.7  -4.96106   CACAAAGACTAAAAA              TTTGCAA AAT TTGCAGA              TACGTATTGTTGCGT
   all3148   8  69 240 3810718 .. 3810733 -  -3.9  -4.79949   TCTGCAAAAAAACAA              CGCCG CAAAAT CGGCA               TCTGTGGGCAAGCAC
   all3160   1  58 247 3825349 .. 3825359 -    -4  -4.11751   ATTAACTGCCCAAAA                 TAAC GCA GTTA                 TGTTTAAGATTCAAG
   all3167   2  50 -10 3832496 .. 3832508 -  -4.1   -3.3676   GCTAATACTTGATAA                CTCTA TTT CAGAG                GTAATAACACTTGAA
   all3179   3  58 299 3847072 .. 3847091 -  -2.1    -4.386   TAATTTCCCAGAAAA            GTTACCT CTGTAC AGGTAGC             CATGATATCCAAGAC
      lrtA   3  52 249 3853083 .. 3853096 -  -5.2  -3.02591   AGTACGCAAACTATA               CGGC GCAACA GCCG                CTTTTGGTTTGTTTC
   asl3190   7  73 435 3859495 .. 3859512 -  -5.6  -4.67353   TCATGGACTTAAAAA             TCTGGT GCATAT ACCAGA              AAATAATTTAATTAT
      gltX   2  48  43 3870748 .. 3870759 -  -4.4  -2.78774   TATAAAGCTTTAAAT                CTCA GTGC TGAG                 TAATTTATCTCGTAG
   all3220   4  70 174 3885931 .. 3885965 -  -8.8  -3.00661   AATACAGACCACATA    CTGAATCCTGAGTAA CACGTC CTACTCAGGATTC-G     TTATTTAGTAGATAG
   all3226   3  55 275 3896075 .. 3896085 -  -5.4  -3.27271   CGACAACACGAAAAC                 CAAC ATT GTTG                 TTCCGATTCGCGCGC
   all3232   2  73  52 3902189 .. 3902209 -  -6.9  -4.07675   CTAAAAGTAATTAAA            GGGTATAAA TGT TTTAAACCC            CTACACCCTTACACC
   asl3236   5  51 118 3908694 .. 3908707 -  -5.3  -2.50813   AGCTGAGAACAAATT               GTAGT ATCA ACTAC                TTATCTCAGCGAAAC
   all3244   2  48 192 3917952 .. 3917962 -    -4  -3.12606   TCAGACAGCATTGAA                 TTAG GGA CTAA                 GCTTATTCTGCTTTT
   asl3253   8  70 306 3927491 .. 3927504 -  -8.1  -3.40689   GATAACGGCAAAAAT               TCGGC GATC GCCGA                GCGTTACAATTGGGA
   all3267   9  95 286 3937869 .. 3937914 - -13.4  -3.42395   TCTAGTATCTAAATA CTAAGTGCGGAGGGCTGAGT TATTAT ACTCAGCCCTCCAAAATCAG AACTTTTTAACAGCC
   all3270   6  59 224 3941523 .. 3941549 -  -4.6  -3.93004   ATAATACCTTACAAA         TTCCTATAGATT CTA AATATATAGAAA         ATTTAAAATATGGAG
   all3278   6  50 163 3952678 .. 3952688 -  -3.2  -3.61609   TCAGCCAAACGACAA                 CAGA ACA CCTG                 TGTCAACAAAAACCA
   all3282   8  65   8 3956283 .. 3956301 -  -7.4  -3.35996   CAGCCGCAGCCACAA             CTAGGAGA GAT TCCCCCAG             ATATCAACTAATCAT
   all3295   6  53 152 3977462 .. 3977475 -  -4.5   -3.4404   ATTTATATGTAAACA               GCGAA GACA TCCGC                TTTTTGGATGGGACG
   all3298   7  54 447 3979611 .. 3979622 -  -3.6  -3.70694   CTAAGGAAGAAAAAC                CAGC CGCA GCCG                 CTAAAGCCGCGAAAA
   all3305   1  55  27 3987335 .. 3987345 -  -3.2  -3.86015   CAGTGTTGGGATAAA                 GAAC AAA GTCC                 TTGGTTTTAAATACC
   all3310   5  52 155 3991833 .. 3991844 -  -3.6  -3.57246   ACCACTAATTAAAGA                CCGC CCTT ACGG                 ATTCGCCAGTCACCT
   all3313   7  84  34 3999138 .. 3999150 -  -4.9   -5.2853   TAGTTAAAAACAAAA                TTATC TAA GATAA                TCGCAAAAATGGATG
   all3332   2  43 451 4027777 .. 4027794 -  -3.3  -2.61735   CGAAGATTTGATAAG             TTCGGCG GAAG CGCCAGA              GATGCAAAAGTATGA
   all3341   1  43 227 4036780 .. 4036790 -  -3.2  -2.53581   CACATTTTCAACTTA                 TGCC TTA GACA                 CCTTTACCCTTTTAG
   all3346   6 100   8 4043885 .. 4043911 - -16.8  -3.80746   TTGTGAAAAACAAGA         TACCCGACTTTT TTT AAAAGTCGGGTA         TTTGTGGCTAGGCAA
      mraW   1  56 429 4058601 .. 4058614 -  -2.3  -4.25283   ATTTGGCCAGCAAAA               GGCGT ATTA ACGTC                TGGTTACGGCTGGCG
   all3359   3  48 293 4064715 .. 4064730 -  -2.5  -3.62275   AGGTACTACGCGAAA              GTGCGC TGTAT GCGC-C              AACTTTTGATAAAAA
   all3367   4  65 190 4074433 .. 4074473 -  -8.2  -2.62043   CGGAGAAGCAAGCTA CGGCAGTCCACCCG-GCGGC ATA GCCGCACGTGTGG-CTGCAC TCATCGCCCACGCAA
   all3371  12 100  46 4080496 .. 4080527 - -16.8  -2.72855   TAAAGCCCCCAATTA      TGAGGGACAAAACC AATA AGTTTTGTCCCTCA       TACGTCTTTTAAGTG
   all3378   3  57 438 4089386 .. 4089396 -  -6.8  -2.66216   TTTTAGCAGTACAAG                 CAGG TTC CCTG                 ATTGAAGATGGCACT
   asl3383   7  86  10 4094456 .. 4094488 -   -10  -4.28994   GATTAGTTAGTAAAA      CTGGCGGAAAATCA GGAGA TTATTTTCCACCAG      CACCATAATTTAATC
   all3391   3 100  33 4099282 .. 4099312 - -11.2  -4.82901   TTTTTTTGATAAAAA       TATCCCCGGCTTTT TAG AAGAGTCGGGGATA       TTTGGCTATTAAGGG
      srpB   3  77 134 4103967 .. 4103992 -  -8.3  -3.85698   TGTCGCCCGTAGAAA         TTGCCGTGTGT TTTG ACCCACAGCAA          CATCTCAAGCATTTG
   all3401   3  61 329 4111209 .. 4111223 -  -4.2  -4.09511   AAGATGGCGCGAAAA               TTGTCG GCC CGGCAA               TGATTGGCCCCAATT
   all3408   4 100  29 4118295 .. 4118323 -  -8.1  -6.18768   AAAACACAAAAAAAA        TGCCTCGGAAGCA TCA CACCCCCAAGGCA        AGTAAACCTAGAAAT
   all3418   5  49 414 4125846 .. 4125858 -  -4.8  -2.67188   TTACAGCAGTACAAT                CAGC GTTTA GCTG                TAAATACTCAAGAAG
   all3432   2  55 338 4139421 .. 4139439 -  -3.1  -3.88985   AAAATTCGGCAGAAA             GCTGAGT TTGCC ACTCATC             ATGTTTGGGTGACTC
   all3446   4  50  -1 4155550 .. 4155566 -  -3.7  -3.45593   AATAAAGGCGAAACA              GATCAAT AGC ATTGTTC              AGTTGTCGGTACTTA
   all3458   9  68 153 4168124 .. 4168151 -  -6.4  -3.85817   AGTTTGCCTTAGAAA        GCAATCAAAG AACAACCG CCTTGATTGC         TAATTTACCTATTCG
   all3465   5  58  79 4176422 .. 4176453 -  -6.8  -2.87844   AGTAGATAAGATAAT      TTCTAGGTGTGACTA CCA TA-TCACATCTAGAA      TTTTTTTTGGGCATC
   asl3470   3  65  82 4186756 .. 4186774 -  -2.5  -4.84311   CTGTAGATAATAAAA            TCACACAG TATC CTGT-TGA             TGTAATTTGGTAGCC
   asl3480   5  50 181 4198612 .. 4198625 -  -3.9  -3.32986   TACTTAGAAAAATTA               CTAAT TTGT ATTAG                ATAATCGCACTCTCA
   all3487   5 100  21 4201953 .. 4201979 - -22.4  -4.23391   GAAACAAATGATAAA         GCCCCTAGCCCT GTA AGGGCTAGGGGC         TTGGGTTTTAGGAAA
   all3499   6  54 362 4212927 .. 4212937 -    -4  -3.77588   ATTGCAGAGGAAGAA                 TCAA AGT TTGA                 GGCAATGCACAATAC
   all3509   2  48 134 4228513 .. 4228533 -  -4.1  -3.19157   TAGTAATCGGATTAA            CTATTGT TCTAACT ACAATAG            CTGGGGCTGTAGTTT
   all3515   1  52 465 4235139 .. 4235159 -  -3.9  -3.48677   AAACAACTCAAAAAC            CAGGAGCCA GAT TTGCTTCTG            CGGCTTTTGTCACAG
   all3526   4  54  35 4248792 .. 4248815 -  -3.8  -3.64703   CTTCCCGCAGGGAAA          CCCAACGCTA TAAC CAATGTTGGG           TTTCCTAACGTCATA
   all3530   4  65 123 4252742 .. 4252759 -  -2.7  -4.79352   TGATTTAGAAGAAAA             GTTCCGCC GTT GG-GAAAC             CCAAGATGAACTAGA
   all3545   2  82 214 4270567 .. 4270615 -   -11  -3.38683   ACAGGCAAAATCGAA CGCCGTAATCTTGGTACTGGCGC ATGG GCGCTAGT-CTCAGATGACGGCG TTACTTACGAAATTC
         c   4  63 206 4277823 .. 4277848 -  -4.1  -4.37067   GAAACACCATTAAAA         CTTACTTTTAA CAAC TTAAAAGCAGG          AACTTACGCTGTAGC
      ilvB   5  56   8 4285403 .. 4285417 -  -3.6  -3.96327   AGTGCCGACCACAAA               CTAAAA TAC TTCTAG               AATATTACTAAACAG
   all3563   1  66 401 4301925 .. 4301938 -  -8.1   -2.7566   AGTCAAGTGCAACCA               GCAGG CAAA CCTGC                AAGCGTTAATATGTT
   all3578   3 100  42 4321341 .. 4321383 - -15.1  -2.82834   CAGCGCATTATGATA GGTCGTAGATCCCCGACTTT TTAA AAAGTCGGGGATCT-CAACA CCCACAGTCTGTCAA
   all3585   5  88 138 4330141 .. 4330174 - -12.5  -3.11208   TCCTACGCAAAATTA     TACGAGCAGCTAGGT AACT ACCCAACCGCCCGTA      ATTTTTACGAAAGAG
   asl3595   3  59   9 4346118 .. 4346155 -  -6.2  -3.37796   TTTTATCATTCAGAA   GCGTCGGTAAAATCGT TATTTG ACGGTCAGACCGACGC    AATTTTATTTAATTG
   all3600   2  64 401 4348893 .. 4348913 -  -7.6  -2.85508   TAAATTTTATAATGA           CCAGTACGG ACAT CCG-ACTGG            GGATATTTGTTTACA
   all3604   8  66 208 4355113 .. 4355131 -  -3.8  -4.57518   AACAAAAAAATCAAA             TGCTGCAA AAC CTCCAGCA             AGTACAATTGCTTGA
   asl3609   6 100 313 4360244 .. 4360289 - -28.7  -3.76224   GGGGCAGTTATTAAA TATTCCAAGCGCCAGACAAGT ATAT ACTCGTCTGGCGCTTGGAATA TCGTGTTTTTTTAAC
   all3613   6  72  92 4362916 .. 4362933 -  -8.5  -3.60798   AGGGTCAGAAAGCAA             GACTGTA TTGC TACAGTC              AAACTAACCCTCATT
   all3624   3  70 209 4374256 .. 4374281 -  -3.3  -5.04385   CATATTCCCAAAAAA         GGGTGAAAACT ATTA AATCTTTACCC          CCGATTTGTGAACAT
      ftsH   2 100  27 4393416 .. 4393437 - -13.1  -5.39721   TGACTACAGAAAAAA           GGGGATGAT ACCA ATCATCCCC            TGCTATTGAGTTATC
   all3650   1  58 342 4403259 .. 4403275 -  -2.2  -4.42748   GGAGGTCAAAAACAA              CGGG TAGCGATCG CCCG              CGCCCTAGTCAGTCA
   asl3656   3  52 310 4411718 .. 4411728 -  -5.4  -2.80901   AAACACGGCAACAAC                 CTTG ACC CAAG                 CAAAACAGTTGTAGT
   all3660   5  89   4 4417084 .. 4417141 - -12.2  -3.35183   AACCAAATAATTTAA GCTATCAGCTGTCAGCTGTCAG-TTAA TTTTT TAAAGCTGACGGCTGAGTGCTGATAGC TATTTAAGCCATTTG
   asl3664   3  57 354 4421841 .. 4421855 -    -5  -3.56421   AATAAAACAGAAAAG               CTACAA TTT TTGCAG               GATTTAGTAATCAAA
   all3669   2  42 235 4424086 .. 4424099 -  -2.4  -3.05385   AATACAGGAGATAGA               CCAA TTCAAG TTGG                TTCCCATTTTCATTT
   all3673  10 100  59 4429327 .. 4429352 -   -12  -4.50241   AAATAGGAATTAAAA         TTCCTCATCC CTTTGT GGATGAGGAA          TCTGGTAGTGGGTAA
   all3687   5  56 284 4446803 .. 4446819 -  -2.1   -4.3255   CGGGGAATCAACAAA              CGCTACG AGA CGCTACG              CATAGCTTGCTTCTT
   all3691   3  50 380 4451598 .. 4451608 -    -4  -3.30783   TTATTACAATCAACA                 CAAA AAG TTTG                 TTAAAGAGGACAATT
   all3695   2  63  46 4461578 .. 4461595 -  -4.9  -4.15577   CGAAGAATTAAAGAA             CATACTC ATGT AAGTATG              GTTGCGCCAGAGATT
   all3702   4  55 150 4470686 .. 4470697 -  -4.4  -3.53811   GCTATCTTGCTGAAA                TCTC TTGG GAGA                 CAGAAGTTTGGGTAG
   asl3709   3  63 244 4478387 .. 4478397 -    -4   -4.4017   CTAAGTTGCAGAAAA                 TCTT TAA AAGA                 TTTGCCATAATGAAA
   all3713   5  56  54 4482440 .. 4482471 -  -5.8  -3.01422   CATGGGGATAAATGA      CTGTAGGGACGTAC ATCT GTACGCCTCTACCA       AGGTATCTGTTATAT
      argS   2  58 244 4487799 .. 4487809 -  -5.4  -3.51232   GCGGTGGTAAATTAA                 GCTA CTA TAGC                 TGGGGACTGGGTGAA
   asl3726   3 100 220 4499284 .. 4499303 -  -8.6  -5.65513   CAGTAACCAAAAAAA            CCGCCACTA GAT TAG-GGCGG            TCTGGTTAAGCAATC
   all3733  10  93 352 4508156 .. 4508173 -  -4.1   -5.9873   TTAGTACAAAAAAAA             CTAGCTG AATA CAACCAG              AAAAAACAAATTAGA
   all3740   3  52 149 4516104 .. 4516119 -  -2.6  -3.95584   TCTTGACCAAGTAAA              TGC-TCT GGA AGAAGCA              GAAGTTTTTAGTTAG
   all3753   4  59  34 4530393 .. 4530428 -  -6.2  -3.41327   CAAGAAAATTAGGAA    GTGTTGGGTTGGAAGT CTTA ATTTTCAACTCAACAC     TTAATTATTAATAAC
   all3759   1  41  85 4540517 .. 4540529 -  -2.7  -2.66007   AACTAAAATGAATAG                GATTT TTC AAACC                TTTATCGATCAAGAT
   all3764   6  66 346 4549773 .. 4549788 -  -7.6  -3.26471   TTATCCGCAGAGGAA              CAGCAA TTTC TTGCTG               GGGGTCAAGACCGTA
   all3772   8  73 124 4558975 .. 4558991 -  -5.8  -4.41348   GTGGTGTCAAACAAA              CCGGTA ACGGA CACCGG              GAAGCCGGCACCACC
   all3776   8  62  57 4564286 .. 4564318 -    -7  -2.95192   TTCAAGTCGAGAAAC      CCGCCCACAAGA CTAGCTCCC CCTTGTGGGTGG      CTGTTTTTAATGCGC
   all3791   2  55 144 4582446 .. 4582463 -  -4.7   -3.4285   TCATTGAATCCAGAA             CTCCCGC AGGT GCGGATG              ACTACAACGTTGTTT
   all3797   5 100  54 4587445 .. 4587472 - -14.3  -3.25223   CATTGAGATGATGAA        CCCCCTTCAAA AATTAG TTTGAAGGGGG         ATTTTTTTACTAAAA
   all3802   3  78 382 4594003 .. 4594016 -  -5.9  -4.88293   AAGCCGAAAAAGAAA               CAGCG ATCG CGCCG                AAATTTAGTTTACCA
   all3805   5  89 264 4597060 .. 4597085 -  -7.7  -4.95806   AAACCAGTAGAAAAA         GTAGCAACT AATGGAGA AGTTGCTAC          TTATCCCTGCGGTAC
   all3819   2  70 175 4618363 .. 4618375 -  -3.5  -4.99947   GTGAATGAAATAAAA                TAATT TGT AATTA                AAAGATCTTGATTTT
   all3826   7  73 189 4624778 .. 4624807 -  -9.3  -2.77344   TCACCGTCGAAGAAG       CTACAGAAATGGG GCTG CCCATAACTGTAG        GACTGCCCCGTTCTA
   all3835   2  48  42 4634426 .. 4634443 -  -3.5  -3.40788   ATTCAACTTAAGGAA             TTGC-GTT TAG AACAGCAA             GTACAACGTTATTTG
      psaI   3 100 182 4644791 .. 4644815 - -10.7   -5.2112   AACAGCATTAAAAAA          CCGCCTGTCTC CAA AAGATAGGCGG          TATTTTGTTTTGTGA
   all3859   3  66  25 4657398 .. 4657440 -  -8.5  -2.87931   TGTATTTGTGATACA CAGGAGTGAGACCGAAAAGA GAAA TCTTCACGTCCTC-CTCCTG TAGTTTTCCTTTGAT
   all3865   2  63 192 4664710 .. 4664723 -  -5.3  -3.88787   GCACAGGTGCAGAAA               GGATA TGGT TATCC                AGTGGCGATCGCCGA
      cphA   8  88 154 4678782 .. 4678796 -  -5.7  -5.75342   TCGGCCCAAAAAAAA               TTCCC GAACT GGGAA               GCGCACTAGGTAAAA
   asl3888   6 100  44 4689285 .. 4689305 - -11.9  -4.81306   CGGAATAAAAAACAA            GGGTGTACA AGA CGTACACCC            TAAAAAACAAAACAC
   all3898   3  59 212 4701128 .. 4701141 -  -4.5  -3.90112   CTTTGGTGAACCAAA               CCCCT TGGA AGGAG                GAGTCTTGCGTTCTT
   all3902   2  93  19 4705478 .. 4705517 - -12.3  -4.04326   CAATTAAAGATGAAA  GCGATCGCCTTCTAATC TGTGAT AATTAGAGAGCGATCGC   TTATTATTTTCTATT
   all3908   2  59 277 4710364 .. 4710382 -  -5.2  -3.76373   GGGTCAAGATGGAAA             GATGGGAG ATT CTCACACC             ACAACAAAGAAAAAA
   all3913   5  54 470 4716594 .. 4716606 -  -6.3  -2.57522   TTAAGTGACATCAAC                CCTTT AGT AAAGG                TTTGCTATACTATCC
   all3922   1  47 412 4729563 .. 4729574 -  -3.6  -2.99393   AAAAATACAGAATTA                GGCG ATCG CACC                 AACGTAGCGCACTTA
   all3927   6  60  62 4739658 .. 4739678 -  -6.9  -2.70525   TTTGGCGAAATTAAT            TTCGTCATA ACT TATGGCGAA            TTTCAAGTTAGTGAT
   all3933   7  63 288 4747855 .. 4747865 -  -5.4  -3.84271   CCACAATATCAAGAA                 TTGC AGC GCAA                 AATCATCAATCAAAT
   all3939   3  49 283 4757249 .. 4757260 -  -2.2  -3.73072   AAGCGTTCGACTAAA                CTCG CACC CAAG                 TCTAAGCGTAGCGTT
   all3951   8  67 129 4768482 .. 4768530 -  -8.4  -2.98323   AAAAACCCTATAAAT CAGAAAGAACACCGACGAC TGGCCGTGTTTC GTC-TCGGTGTTCTTGCTG GTTCGCTCCTCACAC
   all3962   4  57  54 4781116 .. 4781153 -  -6.5  -2.66435   AGTGCTATCACATTA   TGATGTTAGATAGCGTAT CTA ATACGGAA-CTAACATCA   GGTTTAAAAGTTGTG
   asl3981   4  47 303 4794860 .. 4794870 -  -3.2  -3.14211   ATTTTTCCCTACGAA                 TGCA AAT CGCA                 GGGAAAAGCGTGTAT
   asl3981   4  47 -22 4795174 .. 4795195 -  -4.3  -2.51464   TTATCATCGATGAAT           CAGCGACTG CCTA CCGCCACTG            GTTCTGCCCCTGCGG
   asl3998   3  50 286 4816684 .. 4816695 -  -4.4  -3.02263   ACATCTGTGCCAATA                GATG TAAA CATC                 AATAACAATAATTAT
   all4006   3  50   2 4824920 .. 4824933 -  -3.1  -3.63018   AATTAGGAGAGACAA               CTGAC AACT GTCAA                CTTAATCAGATTGTC
   all4012   3  69 179 4831625 .. 4831637 -  -7.7  -3.56568   CAAGGACGGGGTAAA                GGGAA GAT TTCCC                CTGATGCACTGGTAA
      opcA   3  83  63 4837442 .. 4837466 -  -8.6   -4.2679   GAATTGGTATTAAAA          CCCCGGTT GATTCGGAA AACCGGGG          TTTACTTAATCGGTG
   asl4034   2  59 208 4859488 .. 4859510 -  -4.2  -3.86684   AGAAGTGATATCAAA           TTCTCAACAA TTT TTGTGGAAAA           TCACAAACAGCCAGA
   asl4034   2  59 190 4859518 .. 4859528 -  -3.2    -4.208   GTGGAAAATCACAAA                 CAGC CAG ACTG                 TATATATTTATCAAT
   asl4047   4  71  39 4873994 .. 4874012 -  -8.8  -3.27873   AGACAAGACGAAAAG             CGATCAGC TAC GCTGGTCG             GAACGCCATCGCCAC
   all4063   0 NONE
   all4070   4  50  98 4898112 .. 4898123 -    -3  -3.67773   TAGCCAAAAAATATA                TCTT TTTG AAGA                 CTCATTATATCTATG
   all4078   3  53 211 4908254 .. 4908277 -  -5.4  -3.05819   CATATAGTTTTAATA          GTCAATTTTC AATG GAAAATTGAT           TAAATCTCACCCAAA
   all4096   2  47 455 4933957 .. 4933967 -  -3.2  -3.11786   GACACTGAAGACATA                 CCAC AAC GTGA                 ATTTGAGTGGTGGCG
   all4101   1  50 318 4941138 .. 4941153 -  -4.7  -2.91976   TAATAAGTATAATCA              GGCAT TTTTAG ATGCC               AGCGATCGCCTAGTT
   all4106   2  49 154 4947802 .. 4947822 -  -4.7  -2.70932   TTTCTCCTCTAACCA            TCCAGAAGC AAT ACCTCTAGA            GTGTAATGAAAACTA
   all4113   5  57 179 4956410 .. 4956421 -  -4.4  -3.80014   ATACCCATTATGAAA                TCGT GGAG ACGA                 TGGAAAAAGCGGTAA
   all4116   3  64 261 4958288 .. 4958308 -  -7.5  -2.79273   GTTTGGGAACACAAC            CCAGGCGGT ACG ATCACCTGG            CTACTAATGGTTTTA
   all4125   3 100  10 4969270 .. 4969292 -   -15  -2.94912   TCTCTAATCCAGATA           CCCGACTTTT CTC AAAAGTCGGG           TATCTTTGTTCACCG
   all4135   0 NONE
   all4152   7  61 361 4995256 .. 4995277 -  -7.3  -2.79183   TCTATGCTGACCAGA           TGCTGCAAA ATAA TTTGCAGCC            TTTACAGTCCCACGA
   all4155   3  79 173 4998165 .. 4998186 -  -5.1  -5.10767   CAGTGAAGACAAAAA           GCGGTGTAGA TGT TCTTC-CCGC           TTGATTGCCATTGTG
   all4159   2  43  98 5004684 .. 5004719 -  -3.3  -2.53164   CTATTTAGCATTAAT    TGTTGTAGAGACGTT GTATAA AACGTCTCTACTGTA     TTTATGGAGTGCAGA
   asl4177   2 100 164 5025623 .. 5025653 -   -15  -2.81339   ATGAGCCAAGATAAG       TGGTTGTAAATGTA ATG TACATCTACAACCA       AAAGACAAATTAAGC
   all4225   2  93  84 5061210 .. 5061231 -  -6.7  -5.86061   TCCTAGCAAAAAAAA           GATGCCA-AT TCA ATATGGCATC           TATACATTTTTTGTG
   all4231   1  41 382 5066360 .. 5066371 -    -3  -2.72461   GAAGTCTTTTCAAAT                TTTC TCAA GAAA                 GAAGTAAAAGATAAT
   all4242   3  61 205 5085851 .. 5085861 -  -4.6  -4.14627   GTGGGAGATAAAGAA                 GCGC AAA ACGC                 AGCCTGGTTTTACCC
   all4252   6  80  44 5100587 .. 5100607 - -11.2  -3.19482   AAGCTAACTAACAGA            TAGCGGGA AATAA TCCCGCTA            TTTTTATCATGAGAG
   all4260   5  60 250 5109520 .. 5109534 -  -2.9  -4.46615   CAGTACTAAGTAAAA               TCAAA GAATT TTTGA               TCAGCGATGATAATG
   all4272   8  93 164 5121994 .. 5122015 -    -8  -5.07486   CATCGTTAATAAAAA           CTCCACCC ACAAGG GGATGGAG            TTTTGTCGGTAGTCA
   all4279   3  47 112 5131729 .. 5131752 -  -3.1  -3.24598   AACAAATTATCAAGA          TGGTTGAGG AATTGG CCCCAACTA           GTAATCAGGCGTGTC
   all4283   3  51 339 5136062 .. 5136076 -  -4.3  -3.27476   AGTTGCAACCAGGAA               TTTCC ACCCA GGAAA               TGCTCACTCGCTCAA
   all4292   1  55 296 5146119 .. 5146130 -  -5.8  -2.83271   CGACCGTGAGAATGA                GCCA GCAA TGGC                 TATGGGTGACCTTGA
   all4303   2  59   1 5158006 .. 5158039 -  -6.2  -3.33737   TATCAACTGTGAGAA     TGGGTAA-TGGTAAC AACCA ATCACCAATTACCCA     TTACCCATTACCAAT
   all4312   2  45 367 5166618 .. 5166630 -  -3.3  -3.05022   GGCTGGACAGAGACA                GCTCG TAG CGATC                GCTCGTGCTTTAGTC
   all4315   6  62 367 5168538 .. 5168571 -  -6.9  -2.99932   ACAACCACAACCAGA     CTATTACTAACCCTT GCCA AAGAGCCAATAATAG      CACCTGTAGCTCAAC
   all4324   2  53 184 5176169 .. 5176188 -  -4.4  -3.32455   AAAAGTTAAACCTAA            TCTCACTTT TAC AAAGTG-GA            ATGATACAGCACACC
   all4333   2  60  16 5187096 .. 5187116 -  -2.6  -4.44211   TTCAACAGAAAAGAA            GTAGCA TTTGTTTTC TGCTAC            AGAAAAATGAACATA
   all4348   1  57   1 5210525 .. 5210535 -  -5.4  -3.34488   AATTTGGTTAAAAAT                 CGAA TAA TTCG                 CTATCTTAATACAGT
   asl4353   8  61 347 5216434 .. 5216450 -  -5.9  -3.54488   TTGCTGGAAATAAGA              TACTGCT AAA AACAGTA              CGTTTGCGGCAAAAT
   asl4361   5  48 382 5223596 .. 5223611 -  -2.6  -3.58256   CAGATTTAAAGAAGA              CTAGAA TTGT TTCTAA               GACAGTTTTGCAAAG
   all4387   3  66 443 5258582 .. 5258620 -  -8.3  -2.90075   GGCGTGCCAATTATA  TTGATGCACA-TCCGTGG TACA CCACAGACTATGCAGCAA   TTTACCGATTATCAA
   asl4395   5  57 256 5268378 .. 5268391 -  -4.5  -3.73414   CAGACCACAGCCAAA               CGCTG GAAA CAGCA                ACTACAGCAAGAATT
   all4406   0 NONE
   all4418   8  57 116 5296630 .. 5296640 -  -3.2  -4.01049   ACAAATAAACAAACA                 CCAG CAC CTAG                 CCACAAAGTTCAGCC
   all4450   6  88 274 5335784 .. 5335812 -  -7.5  -4.79451   ATTTTAAATATAAAA        TAGAGGCTTGAAT AAT ATTTCAGCCTCTA        TATTTACCAGGTGTT
   all4458   0 NONE
   all4472   2  55 -26 5356456 .. 5356475 -  -2.8  -4.10178   GAAGAAGATTATAAA            CCAGCTTC ACTT AAAGCTCG             GCTGAAAGCATCAAC
   all4495   2  51 346 5381509 .. 5381524 -  -5.4  -2.53715   CCTATCATTATTAAT              CAAGCG ATCG CACTTG               TTTTCCCCAGTCTTT
      hisA   3  90 307 5396674 .. 5396701 -  -7.1  -5.16132   CATAGTAAAATAAAA        TAGAGACGTTA TAATAT TTACGTCTCTA         TGTCCAAGGAAACCC
   all4518   3  48  84 5408066 .. 5408077 -    -3  -3.63694   ATTTATTGCCAATAA                TAGT TACA ACTA                 CGTTATATATTTTAT
   all4523   3  52 369 5413372 .. 5413386 -  -5.6  -2.88069   CGCAGATCAGAAGTA               GGGCTG TTT CATCCC               TTAAAAGCCCCTAAA
   all4538   3  61 223 5430806 .. 5430820 -  -6.4  -3.17392   GACGCTTTAATTCAA               GCCTTC GCC GAAGAC               AAAGACTTAGGTGTG
   all4544   0 NONE
   all4555   9 100  20 5448694 .. 5448728 - -17.4  -2.71783   CCAAAATCAAGTAAT     GTGAGTCTCCAACT TCGCCTG AGTTGGAGACTCAC     GTTTATGCAAAGTTT
   asl4561   5  62 443 5456227 .. 5456237 -  -2.6  -4.70583   TCTAGCAACACAAAA                 TAAA AGA TTTA                 ATAAAAATACGATTT
   all4572   1 100  23 5466677 .. 5466709 -  -9.3  -5.75945   ATCCCCCAAAAAAAA      CAAAATTAGGAATGC AGC GCATACCTAATTCTA      GAGATTAAGTTATAA
   all4578   3  85  41 5472663 .. 5472698 - -12.1  -2.99649   ACAGGCCTAGATAGA    GAAAAAGGCTAGG GTCAATCCTT CCTAGCCTTTTTC     TTTTTTCACTATAGT
   all4590   2  63 181 5486312 .. 5486326 -  -4.3  -4.25848   AATGGGCGATCAAAA               GCATA TCATC TATGC               ACGGATGGCAAGAAA
   all4607   5  72 131 5507029 .. 5507046 -  -4.1  -4.93968   ATTCACAATTAAAAA             TAGCCTA CATC TGGGCTA              AAGCCTACAAAATCC
      ilvG   6 100  33 5514117 .. 5514139 -    -7  -5.93252   TTGAAAAAGAAAAAA           CGCAGAGT ACATAAA ACCCTGCG           TCATCAAAATCACTT
   all4630   1  43 -23 5534486 .. 5534497 -    -3  -3.01966   CTGTTAAAAAAAATG                TTTG GCAT CAAA                 TTTGTCATTTTTAGG
   all4639   5  52  60 5542362 .. 5542383 -  -3.8  -3.57144   TTCGGGAGTGTCAAA           GATAATAG TTTTGG CTATTACC            AATGACCTATTACCT
      dnaJ   2  80  43 5546152 .. 5546210 - -11.2  -3.16936   AAATTTGATTAAAAT TGGTAATGGGTAATTGGGCATTGGTAAT GGG ACAAACAATTACCTATTACCCATTACCA ACCAAATCAACTATA
   all4651   7 100  20 5553637 .. 5553658 - -14.5  -4.45151   AATATTTAACTAAAA           CCCTCACCA CAAG TGGTGAGGG            TTTTGTTTGTCAACT
   all4659  11  59 271 5559991 .. 5560002 -  -5.8  -3.36878   GTTAGCGATTTACAA                GCTC AATT GAGC                 CGCAATCTTGATTCG
   all4662   6  66 108 5562416 .. 5562429 -  -6.7  -3.81307   TCAAAATTCAAAATA               GCCTA CGGT TAGGC                TCATGTCTCCGTAGC
   all4671   7  63 169 5571459 .. 5571474 -  -7.6  -2.67055   ACAATACCCATACCA              GAAAGC GATC GCTTTC               CCCAACTAGTAGTGT
   all4687   6  59 391 5588096 .. 5588111 -  -3.3  -4.28045   AGAGTAGTAAAAGAA              CCAAT TGAGCT ATTGG               GAAATAGACTAGAGA
   all4694   4 100  48 5600569 .. 5600595 - -13.8   -3.4149   ATCTAATGCTAAATA         TCCCTGACTTCT TCA AGAAGTCGGGGA         GTCAATTTGGAATAA
   all4697   6  52 451 5601735 .. 5601745 -    -4   -3.5594   AAGTTATGCTGCAAA                 TTTC CCA GAAA                 ATCATCATCCCCGAT
   all4697   6  52 398 5601777 .. 5601798 -  -5.1  -3.00017   GCGAAATTGAAATTA           GCGCCATTCG CTC CCAA-GGCGC           GGGAGGGCAAAATGT
   all4704   4  53 280 5609652 .. 5609663 -  -4.4  -3.40342   AAAAGAACGAGAACA                GCTT TATC AAGC                 CTTTAGGGAGGGAAA
   all4708   6  64  54 5612865 .. 5612890 -  -7.6  -2.81584   TTGAGAATAAAAATT         CCCCAGTAAA TAAAGT TTTGCTGGGG          CTGGATATAAATAAT
   all4719   3 100  70 5625335 .. 5625356 - -10.2  -4.85267   AGAAAGTATGAAAAA           CTCTACCC ACAAGG GGGTAGAG            TTTTCGGTAATGGGT
   all4735   2 100  72 5646356 .. 5646376 - -15.5  -2.80344   GCCGTATTTAACAAT            GCGATCGCA AAG TGCGATCGC            TAGTTTATATCCCCT
   asl4743   6  79 169 5656198 .. 5656223 - -11.1  -3.09718   TAACTGCCAAAATGA         TGGGGGCAGAA AATT TTCCGCCCCCC          ATTTACTAAATTGAT
   asl4748   4 100 123 5661923 .. 5661948 - -12.7  -4.59424   AAAGCTAAATTAAAA         GAGCGAGTTAA TCAT TCAACTCGCTC          TTTTAGCTTGTTTGT
   all4774   3  68 -22 5687442 .. 5687458 -  -8.7  -2.71791   AGTTTTTGGCTAAAG              GTGGGAA AAT CTCCCAC              ACAGACCTAGAGAAC
   all4789   6 100 122 5704666 .. 5704718 - -15.7  -3.29461   CAAGGGTTTGGACAA GGGTGTAGGGGTATAAGGGTATAAA TGC TTGAAACCCTTACACCCCTGTACCC GGAAACCCTTACACC
   all4796   8  93  28 5714948 .. 5714966 -  -6.7  -5.89921   ATGACAATAAAAAAA             GACAGGT ACAAA ACCTGCC             TAGCTAACAATATTT
      pknC   8  76 333 5730573 .. 5730585 -  -6.3  -4.65916   GTTAGCTCAACAAAA                TACTC AAA GAGTA                GCATCTGCCGCGTTA
   all4817   2  50  39 5735810 .. 5735822 -  -4.9   -2.8474   CTTCACTTACAACCA                CTTTT AAC AAAAG                TCCCAGACTATCAAC
   all4820   5  64 424 5736939 .. 5736949 -  -6.8  -3.62224   ACATCTTTTCAAGAA                 GGTG CAA CACC                 ATTTAATAAAGGATT
   all4838   2  55 274 5762325 .. 5762347 -  -6.3  -2.87564   TGATGGGTGCATATA           TTCTGCGTT TTCCC AACGCCGAA           ATTCTCGGTGTTGTC
   all4843   3  48 421 5769986 .. 5770001 -  -2.5   -3.6215   GGAAGGGATGGTAAA              CCAGC CGAGGC GCTGA               CTTTGGTGAGTGAAC
   all4855   6  61 278 5784093 .. 5784110 -    -2  -4.62669   TAACTAAAGAACAAA             GAGAAA AATTCA TTCCTC              TATGTCCTGATTTTG
   asl4865   4  57 292 5796396 .. 5796409 -  -6.7  -2.59748   CATGGGTATAACCTA               TGCCT TCAA AGGCA                AGCTGAAACTAGAGC
      ndhB   5 100  21 5818090 .. 5818120 - -14.2  -5.46629   AATAGGTTAAAAAAA       TATCCCCGAATTTT GGG AAAAATCGGGGATA       GTATAGATTTGAGAT
   all4892   0 NONE
   all4900   7  56  65 5842890 .. 5842902 -  -6.3  -3.06569   GCAACGCCGGAAAAT                GGTAA ATT TTACC                TAACATCTGAGATGG
   all4916   8  77  89 5861821 .. 5861839 - -10.4  -2.89602   CCCCCCACAGTAAAC             CCATGAAA GAT TTTCATGG             CGAAAGACTACTCCT
   all4923   5  58 442 5868828 .. 5868846 -  -3.8  -4.15366   ATCGAAAGAATTAAA             CTCTCGCA AAC TGCTAAAG             ACCAATTATTAAAAC
   all4940   3  52  87 5896104 .. 5896128 -  -5.6  -2.80935   AGCTTATTGATGACA          GCGCACCCCG ATTGG CAATGTGCGC          CATCAGATGTTGAAT
   all4945   4  82  27 5899289 .. 5899310 -    -8  -4.43844   TGACTACTGACAAAA           CTCCACCC ATAAGG GGATGGAG            TTTTTATTTTTTGGT
   all4955   4  61 435 5908126 .. 5908147 -  -7.3  -2.92192   TTTTACTTAATTACA           TTGACGGTA AAAT CACCGCCAA            AATAGGCGATTATGG
   all4960   2  53 266 5916107 .. 5916120 -  -5.3  -3.05384   TTGTCCCCCACTGAA               TTCGT AGTA ACGAA                TCTTCATGGGGGACA
      hisC   2  45 170 5927923 .. 5927956 -  -2.4  -3.37724   CAAATTACAGAAAAC     CCAGTACCT-CAGCA GCGAG TGCAGAAGATTCTGG     ATCAGTTCGAGCAAT
   all4978   2  56  27 5947453 .. 5947483 -  -6.3  -3.09787   CTAAAGTATATAAAG      GCTACAAAGCTTAA TAGA TAAAGCTT-GTAGC       GCTTAATATTTTCTG
   asl4994   4  51 432 5965862 .. 5965876 -  -5.7  -2.74144   GCGCGATCGCCAAAG               TTGGG TAATT CCCAA               AGGTGGGATCGTTAA
   all4998   6  56 319 5969496 .. 5969510 -  -3.6  -3.91541   TGATTAAAGCAACAA               TTTCAC CTC ATGAAA               ACCGACTCTATTTTT
   all4998   6  56 167 5969649 .. 5969662 -  -2.4  -4.18294   GAAATTAAAGAAGAA               GCTT TGTTAG AAGC                AGTACCCCGACTGTT
   all5002   7  73 266 5974558 .. 5974574 -  -5.9  -4.50583   AAGACTATCACAAAA              TCCTAGA ATA TCTAGAA              CAAGTGACTACCGTG
   all5006   6  61 466 5977164 .. 5977178 -  -4.2  -4.07687   ACCCTGTCCCTAAAA               GTTGCT GAA AGCATC               AAAAGCAAGGCCAAT
   all5029   4  61  40 6001140 .. 6001161 -  -7.3  -2.87132   TCTGGTGTTCAGATA           CCAGACTTT TTAA ACAGTCTGG            TATCTATGACTGATG
   asl5033   3  60 377 6003945 .. 6003955 -  -5.4   -3.7046   GAAAAAACGGGTAAA                 TCTG CCA CAGA                 AATAGATACAGTATT
   all5036   8  71 416 6006482 .. 6006496 -  -7.2  -3.91897   GGGCGCAGTGACAAA               TGTTGT CAA ACAACA               AACTCGTCGCGCACT
   all5052   1  48 214 6024521 .. 6024544 -  -3.9  -3.12564   ACCAAGAAATTAAAT          TACCTGTTT ATGCTG AAGCAGGTA           TTGTCGATTATTGGA
   all5056   8  60 152 6029401 .. 6029426 -  -5.5  -3.69354   TGCCACAAGTTTAAA         CCCCAATGC-CA AAG TGTACATTGAGG         TAAATGGTAAACCAT
   all5069   5  52 -25 6040581 .. 6040593 -  -3.4  -3.74693   TGTTACTCTACTAAA                CCAT GTGTA ATGG                CAAAACGCACCAGTT
   asl5072   4  68 212 6042610 .. 6042633 -    -9  -2.74188   CACTACAATTAGAAC          TTACGATC-GC ACC GCAGATCGTAA          CGATTTTGACTGGGG
   all5082   3  58 304 6053469 .. 6053486 -  -6.3  -3.14683   ACAGCCGCCTACTAA             CAGATAC AGAC GTACCTG              GACGCACCACAAACA
   all5088   1  43 104 6059887 .. 6059899 -  -3.3  -2.52676   GAGTGTTTTAATGGA                GCAGC AAA GCCAC                ATTTGGGCGTTAGAT
   asl5128   1  56  53 6126545 .. 6126557 -  -6.3  -3.06133   CAAGCCGCTATGCAA                GCATT ATC AATGC                TGAGTGCTGAGTGCT
      moeA   1  53  94 6131048 .. 6131058 -  -5.4   -3.0062   AATAATGAAGAAGCA                 TCAG ATT CTGA                 ACAGACACTATAGTT
   all5153   8 100   8 6149356 .. 6149401 -  -9.2  -4.77157   GGAACGCACCAAAAA TC-TCGG-ATGGTGCGTTG-CGC TAG GCGACAACACACCGTACCGATGA AATTCACTCAACTAG
   all5163   3  61 108 6161090 .. 6161106 -  -5.1  -3.94067   GATTATACAGAACAA              GCAGATG CCG CATTTGC              TAAGTTCCAAGCAGC
   all5184   2 100 447 6179889 .. 6179924 - -14.2  -4.43272   ATTCAAAATCCAAAA    CAGTTAGAGATGGGGAT TTA AACCCCATCTC-AACTG    ATACTACTTGTAGAC
   all5191   5  93  88 6187688 .. 6187702 - -12.8  -3.30124   CGCCACTTTGCACAA               CGGGGG GAA CCCCCG               CAAGCAAGTGGCTCA
   all5206   8  73 302 6207077 .. 6207088 -  -5.8  -4.37737   GAACGAAAAACTAAA                GCGA GAAA TCGC                 TGAAATGGTTGTGCT
   all5210   1  43 269 6211923 .. 6211935 -  -2.7  -3.01857   TACAAAATGTAGATA                TCAAA GGC TCTGA                CCTTAGCTACGCTGA
   all5213   9  81 102 6219287 .. 6219318 -  -9.5  -3.69483   ACGGTATTCAAAATA     CCCGGCGGGTAACGC GGTA GCGTT-C-CGCCGGA      AAGGCTGCGCCAACA
      pmbA   2 100  25 6228123 .. 6228149 -   -11  -5.78622   CCATTGTAAAAAAAA         TTAGTGGGGT TGAAAAT ACCCCACTAA         TTAACTCAAAATCAC
   all5241   3  88 251 6254188 .. 6254206 -  -8.2  -4.59982   TTAGAAGTAAAGAAA             TTGCAAGA AAC TCCTGCAA             CTGAACTTAGTTTAG
   all5244   2  81  62 6257143 .. 6257156 -  -9.5  -3.74347   TCTAGAAATGTTAAA               CCCGC GCAA GCGGG                TTTAGTTTGTATGTC
   all5255   5  64 464 6269823 .. 6269834 -  -2.2  -4.82901   TTGCGCTTAGAAAAA                GCAA CTAA TCGC                 TTGGCGATCGCCTTT
   all5255   5  64 457 6269831 .. 6269841 -  -6.8  -3.58361   AGAAAAAGCAACTAA                 TCGC TTG GCGA                 TCGCCTTTTTGGCTT
   all5258   3  46 273 6273423 .. 6273435 -  -4.1   -2.8294   CATTTGTCAGAATTA                CTAGT CCA ACCAG                GACAATGGGTAGAAC
      sigA   3 100  57 6277585 .. 6277610 -  -9.7   -5.7827   AAGATAAACAAAAAA         CCTGGCAGTAC ATTT GTACCTCCAGG          TTTTTAAGTTATTTG
   all5273   1  48 139 6291948 .. 6291964 -  -3.1  -3.33492   CCACTTATTCTATAA              TTATTCT CAA AAAATAA              ATTGGGTTTCATAGT
   all5288   3  51  76 6308193 .. 6308209 -  -2.3  -3.98653   AGAAGAACAAAAAAC              TAGAGAA GAA TTCTTTA              ACTTGATTCGTCATC
   all5292   7 100  56 6312121 .. 6312143 - -17.8  -3.37869   AAAAATAACCACCAA           CCCCTTCCCT ACA AGGGAAGGGG           AGTAATAATTAAAGA
   all5295   5  81  18 6318034 .. 6318058 - -11.5  -2.63257   ACCCTAGAGAACCCA          CGTTGACGGTC AAC AACCGTCAACA          AAACTCATGTAGTAT
   all5304   5 100 173 6324353 .. 6324370 -    -7   -5.9873   TTACTATAAAAAAAA             GGAGTC TAATCG GACTCC              TTTTTTGTTGGCAAT
   all5315   2 100  97 6342161 .. 6342190 - -15.1  -3.10775   AGGGCTACTTAAAAG       CCTACGCTCATCG CTTG CGATGAGCGTAGT        TAGTTTACCTTAATC
   all5321   7  69  14 6349198 .. 6349209 -  -5.8  -4.26461   AGCAATTTAAAAGAA                GCCT ATTC AGGC                 AAGATATATACTTCT
   all5334   3  54  42 6366866 .. 6366889 -  -6.1  -2.73735   AAAGAGGGTTAACTA          TCAGCAAAT CAACTT ACTTGCTGA           TGTAAATTTTTTTAG
      hetI   5  80 -33 6403145 .. 6403163 - -10.4  -3.39749   TCAATAATGCCAGAA             TTTTGGCT GCC AGCCAAAA             CCCGCCACGGCAACA
   all5369   3  56  -4 6411377 .. 6411389 -  -6.3  -3.08639   AACATCCCCAAGATA                GCTAA GAT TTAGC                ATACCTTCACACCGA
   alr5340   6 100  20 6373725 .. 6373775 + -18.6  -3.85878   CACAATCCATCATGA GTGCTGTTGACTGTTGACCGTTAA CAG TTAACAGTTAACAGTTAACAGCCC TTATTACTCTTATTA
   alr5335   2  45 250 6369362 .. 6369392 +  -2.7  -3.15544   AAAATTAAGATTAAT      TTGCCTATCC-AAT GCAA ATTCGGATTGGTAA       TTCCTACAGATAAGC
   alr5335   2  45 412 6369524 .. 6369537 +  -2.4   -3.3771   CCTAACCAGAGTGTT               GCTA AAACCG TAGC                TGTTCTAATTTGACG
   alr5320   3  52 128 6349274 .. 6349284 +    -4  -3.53761   CTCTACCAAAATCTC                 TTTG ATC CAAA                 TTTGCAACACAATTA
      psaB   4 100 348 6342162 .. 6342189 + -18.6  -3.57507   GGGCTACTTAAAAGC        CTACGCTCATCG CTTG CGATGAGCGTAG         TTAGTTTACCTTAAT
   alr5307   6  69 288 6329778 .. 6329814 +  -8.2  -3.14126   CAGGATTGATGACGA   CAGTCTGCTTAAGAAAGG TTT CCTTTC-TAGGC-GGCTG   TCTTGCCGTTTATGC
     rpl12   3 100  49 6324353 .. 6324370 +  -7.7  -5.45652   TTACTATAAAAAAAA             GGAGTCT AATC GGACTCC              TTTTTTGTTGGCAAT
   alr5279   6  66  15 6298924 .. 6298937 +  -8.1  -2.90688   GCTATTTGTTAGAGA               CGCGA TTAA TCGCG                TCTGTACAGTCGTTA
   alr5275   6 100  37 6295844 .. 6295866 + -13.6  -5.27923   GAATTTAATTTATTA           GTGACTCTAA ATA TTAGAGTCAC           TTTTTTATCAAGTTA
   alr5272   8  95 247 6292066 .. 6292091 +    -7  -5.25735   ATTTGTAATTTTTCA         TACCC-ACAGA CTTAT TCTGTAGGGTA         TTTTTAATTTTTTAA
   alr5266   1  65   2 6284632 .. 6284649 +  -8.5  -2.52896   TACAACAACCGTAGA             GACGTTT CACG AAACGTC              TCCATTAAACCGTAC
   asr5262   8  88  39 6277585 .. 6277610 +  -7.5   -4.8384   AAGATAAACAAAAAA         CCTGGCAGTAC ATTT GTACCTCCAGG          TTTTTAAGTTATTTG
   alr5243   7  93 144 6257139 .. 6257160 + -13.1  -3.09896   CTATTCTAGAAATGT           TAAACCCGC GCAA GCGGGTTTA            GTTTGTATGTCTGCA
   alr5220   1  41 340 6232237 .. 6232248 +    -3  -2.65091   TGTTATTGGCTTAAT                CAAA ACTA TTTG                 GTTCTAGATTAAACT
   alr5217   1  79 346 6228123 .. 6228149 +   -11  -3.06183   CCATTGTAAAAAAAA         TTAGTGGGGT TGAAAAT ACCCCACTAA         TTAACTCAAAATCAC
   alr5205   3  61 347 6207634 .. 6207650 +  -5.1  -3.99405   GACCAGTAAACAAAG              TCGCCAT CGT ATGGGGA              TTTATCCTCCGTTAC
   alr5190   1  52 362 6187889 .. 6187899 +  -5.4  -2.91873   CCCCGGAGTTATCGC                 CAGA TTA TCTG                 TAATTTGCAGGTGAT
   asr5183   3  53 284 6180643 .. 6180683 +  -5.5  -2.95307   ACAATGCACCGGCGA TCGCTT-CTCGTCCAATT ACCTGC AATGGGCCGAGTGAGCGA  ATTTCGTCTGTATTC
   asr5175   1  64  51 6174436 .. 6174468 +  -7.9  -2.87132   CGCTTGTGGATGAAG      TTTTTGTTATTGGTC AGT GGTCAATGGCAAAAA      TGTCTAAAAACCACC
   alr5168   1  78  84 6166915 .. 6166944 +  -3.7  -5.27769   AGTAAAAAGGTAAAA       GTCAAAAGAAAAA ATCT TTTATCTTTTTAC        TTTTTACTTTTTTGT
   alr5164   3  50 434 6163973 .. 6163983 +    -4  -3.46602   GCAATTTTTTTTAGC                 TTAG TTG CTAA                 TTCTACTCTAAACCA
   alr5135   4  60 319 6131390 .. 6131400 +  -5.4  -3.68351   ACTTTTACAAATACT                 GGTT CCC AACC                 TTTAGCTAATCCCCC
   alr5129   1  43 366 6127575 .. 6127593 +  -3.2  -2.57092   TCAAAATCTACGACT             TTGAGTAA ACC TTGCTTAA             TCGCTTCCTCAAATT
   alr5121   9 100  26 6118979 .. 6119006 + -17.2  -3.73486   GCTGTTATATTTATA        TCCCCGACTTTT TATA AAAAGTCGGGGA         TGTTTCTATTATAAA
   alr5117   1  51 109 6114419 .. 6114433 +  -5.6  -2.59748   GAACATCAGGATATT               GCTGCT CAA AGCCGC               TAACTTCTGACAATG
   asr5109   2  56 289 6095287 .. 6095299 +  -6.3  -3.01712   CCTGTGGCGACAAAA                CTACT ACC AGTAG                TATTAGAACAACCAC
   alr5103   3  66 333 6082354 .. 6082365 +  -4.4  -4.36914   CGATCGCTCCTCACT                TCCT GCAT AGGA                 TTTTGTGGGACACCA
   alr5095   5  50 186 6067744 .. 6067756 +  -2.6  -3.64933   GTAGCAGAAAATTTC                GCCT TTTAT GGGC                ATTTTTTGCAATTGA
   asr5092   2  52 188 6064221 .. 6064231 +    -4  -3.59024   TAAACAAAAAAGAAC                 TTTG CTT CAAA                 TTCTGGTGTTTCTAA
   alr5087   3 100  88 6059970 .. 6059999 +  -9.5  -5.06816   CCTATTCGATGATTT       TAGACTTACCA CCCCACTA TGGTAAGTCTA        TTTTTATTCAGCACT
   alr5081   5  49  36 6053272 .. 6053291 +    -5    -2.706   CAAAATATGGTTAGT            TTTGGCTA GACT TTGCCAAA             TAGCTTTGAGTTTTG
   alr5075   1  51  16 6048398 .. 6048417 +  -4.2  -3.16079   CATACCAATAAAAAA            AGCGAACT TTCG GGTTCGCC             TTCAATCATTCTCTT
   asr5071   2  68 174 6042940 .. 6042954 +  -2.8  -4.99645   GTGCGGCTCCATTGA               TTGCTG AGT CAGAAA               TTTTCTTTCTCACAT
   alr5061   5  62 386 6034850 .. 6034870 +  -3.3  -4.49389   GGTAGGTACGCGCAA           GGCAACGC CATTAA GC-TTGCC            TTTTAGTTCTGGGAT
   alr5055   6  60 383 6029904 .. 6029916 +  -5.5  -3.74747   CCACTTCTTGAGATA                CAGGC AAC GCTTG                TTTCATCAGGGTTGA
   alr5045  11  67 443 6020348 .. 6020360 +  -7.7   -3.3382   AAAAATCACATCAAT                CATCG GTA CGATG                TTGATCTGTGCTGGA
   alr5035   4  50  87 6006917 .. 6006929 +  -4.8  -2.90723   GATAAGAATTCTATT                CCTG ATTTG CAGG                TGTAGTTGGCGCTGG
   alr5021   2  60  48 5993746 .. 5993766 +  -6.9  -2.70525   CGTTTAAAAACATTA            GTTCTGTAT TGG AAACAGAAC            ATTAATTTGGGAAGC
   alr5010   3  64  22 5983175 .. 5983185 +  -6.8  -3.53811   TGCAGAGGCACAGTT                 CGCT CTT AGCG                 TTTCCGCAGGGTGGC
   alr5007   3  64 396 5979992 .. 5980002 +  -3.2  -4.54047   ATTCTTGTTTAAGGA                 CTTG ATC CAGG                 TTTTCTGTGCGATAG
   alr5001   3  68 122 5974933 .. 5974954 +  -5.1  -4.35926   GATTTGTAACCCTGC           GCGAGATGT GGAC ATAACTCGC            TTTTCGATTTCGGCT
   asr4997   3  47 377 5970160 .. 5970174 +  -3.5   -3.1272   AATGTAAGAGCGATC               GCAGG TGATT CTTGC               TCTATAATTTTCTGA
   asr4987  10  86  43 5959012 .. 5959042 +  -6.8  -5.08088   AACTCCCATTATTAA       GCGATCGCACAACT CCA AATTAGGCGATCGC       TTTTTGTTGGGAATT
   alr4984   7  54 244 5954996 .. 5955006 +    -4  -3.67878   TACTCTGTCAATGGC                 TTTC TCG GAAA                 TTATGTTCCAATAGT
   alr4979   7  89  48 5948988 .. 5949009 +    -8  -5.04222   TGACCACTAACAAAA           CTCCATCC CCTGGT GGGTGGAG            TTTTTAATTTAATTG
   alr4965   2  54  59 5928143 .. 5928155 +  -4.1   -3.6767   AGCCTACAAGCTCTG                GCTTT ATT AAGGC                TGTTTGTATATGGTT
      recN   4  45 137 5920526 .. 5920538 +  -3.3  -3.08679   AATAATTTGGTCAAT                GCTTG GGT CATGC                TATTACCTCCACACC
      recN   4  45 207 5920596 .. 5920609 +  -3.1  -3.04322   AGGTGAAGACCTAGA               GTCAGC GAC GC-GAC               TATTGACCAGTTGGC
   alr4954   3  54 394 5908923 .. 5908941 +  -3.8  -3.65046   CGCTTTTGAACCATT             TTCCTAGC TGG GTTTGGAA             TTGTTGGGGTAAGCG
   alr4943   1  51  48 5898610 .. 5898629 +  -4.2  -3.26449   CTCTTGTAAGTATTG            C-CAACCGC TTG GCGGTAGAG            TTCGGTTATGTACAA
   alr4939   2  72 204 5896403 .. 5896415 +  -7.7    -3.794   TTTCAGCCAGTCCCT                GCTGA GGT TCAGC                TTTGATACCTTGCGC
   alr4934   2  62  70 5889041 .. 5889052 +    -3  -4.56597   TTCTTTGAACTCTGC                CAAA CCTA TTTG                 TTTTTGCGACGGGAA
   alr4922   3  61 185 5869387 .. 5869401 +  -4.3  -4.08767   GTACACTTGCTTATT               CTGAA CAGCT TTCAG               TTTTGACCAAATAGG
   asr4899   4  62 110 5842768 .. 5842784 +  -6.5  -3.36515   TAACGCGAACGGGAA              CGCTTTC AGC GAATGCG              TCTTTGCGCCTACCG
   alr4893   7  66  15 5833808 .. 5833847 +  -7.9  -3.16985   AACATTAATTATAAA  TTGATGGGGCAGCGA CCGTAGTTAA TCGCTGCCCCAAAAA   TGTGTGTGTTATTTA
   alr4882   3  83  13 5818092 .. 5818118 + -12.4  -2.68532   TAGGTTAAAAAAATA         TCCCCGAATTTT GGG AAAAATCGGGGA         TAGTATAGATTTGAG
   alr4870   8  69 419 5803045 .. 5803067 +  -7.1  -3.66732   AAAATATTGCCCTCT           GGATAAATG ACTAA CATTTGTCC           TTGTTGGAGTAATTC
     psbAI   3 100  26 5798007 .. 5798035 + -10.3  -5.17353   TAGTTAACTAAAAAA        GCGCCCTTCCA ATTTGCA TGGAAGAGCGC        TTTTTTAGTCGCTAT
   asr4858   1  53 144 5786820 .. 5786842 +  -4.9  -3.24089   CAATTCAGATGAGGT           TCACGGT ATTGTGTTC ACCGTGA           CTTTTAATCTATCTA
   alr4854   2  63 450 5784799 .. 5784810 +  -4.4  -4.21954   AATACTTGTTGCATC                TACG TTAT CGTA                 TTCTTTATGTGTTCC
      recQ   2  69 118 5770517 .. 5770529 +  -6.3  -4.20084   TAATAATACGTAACC                GATGT TTA ACATC                TTTTAAATCCCTAAT
   alr4833   1  52  95 5754545 .. 5754562 +  -2.7   -3.8969   CAGAGACGGCGATCG             CTCTC-TG TGA CATGAGGG             TTATTCTCTAGATAA
   alr4823   3  45 256 5744156 .. 5744172 +  -3.7  -2.62184   AGTTACCAATGCTGG              TCTTACC GCA GGTAACA              TAATATGCCACCACA
   alr4803   3  57 467 5722713 .. 5722731 +  -5.2  -3.47573   TGATGGTTGTAGACC             CGCGCCAT GTC ATCGTGCG             TTCTCCTGTGGCTAA
   alr4800   3  56 276 5719794 .. 5719808 +  -2.1  -4.20367   ATAACTTCTAGTTTT               CTAGT CTCTC ACTGG               TTATTTATTGGGCGA
   alr4795   4  76  90 5714997 .. 5715011 +  -2.1   -5.4756   AAAACATTGTTTCTA              GCCTAC TAAT GT-GGC               TTTTTTCTTACGCTT
   alr4788   8  61 178 5704798 .. 5704819 +  -6.7  -3.21924   GGGGGTTGGTTATTG           GTAATTGGT AAGG ATCAATTAC            TATTGTGAGGGCTGA
   alr4777   1  84  11 5692002 .. 5692022 + -11.3    -3.543   ATTAGAAGTAGGAGA            CTAGGAAAA GAT TTTTCCTAG            TTATGGCTTTTCTCA
   alr4769   6 100  76 5682953 .. 5682978 +  -8.4   -5.1971   GTTGAAAACTTAAAA         TCGTTATAGG CTATAA CCTGTAACGA          TTTTTGATTTTTACT
   alr4766   5  77 423 5680166 .. 5680186 + -11.1   -2.5294   CTAGCCCAGATATTA            GGGCGGACA TCT TGTCCACCC            ATGTTGTGAAAGGTA
   alr4758   4  50 308 5671461 .. 5671472 +  -4.4  -3.05844   TTTTATCCCAACTAC                TGCT AGCC AGCA                 TCTTACCATCACGGC
      pdxA   2  58 206 5668271 .. 5668281 +  -6.8  -2.75963   GCCGCAGAATCTTCC                 CCAG TTG CTGG                 ATTTCCCGTGAAGAT
   asr4747   7 100  75 5661917 .. 5661954 + -13.7  -3.12341   TTCAAAAAAGCTAAA   TTAAAAGAGCGAGTTAA TCAT TCAACTCGCTCTTTTAG    CTTGTTTGTATTGAA
   alr4742   4  69  13 5656198 .. 5656223 +  -8.9  -2.87586   TAACTGCCAAAATGA         TGGGGGCAGAA AATT TTCCGCCCCCC          ATTTACTAAATTGAT
   alr4734   6  56 400 5646193 .. 5646209 +  -2.3  -4.21885   CAGTGTTTTCCGCAA              GCAAT TAGAGAT ATTGC              TTTCTCATTTGTTGT
   alr4720   1  49 148 5627110 .. 5627126 +  -2.3  -3.66908   GTAGCAGCGCATCTG              TATCTTA ATT TATGATA              TTAATTTTCAGGACA
   asr4707   3  63  22 5612575 .. 5612592 +  -7.1  -3.14132   AATAAAGGAGCAGAT             TATCGTT TTAT AACGATA              TTCGTAAAAAGAAAA
   alr4703   6  69 -26 5609941 .. 5609964 +    -9  -2.79239   AATATTCAAATTGTG          GATCAGTTTG AGAA CAAATTGATC           TGAATTTTGGTATCA
   alr4696   0 NONE
   alr4686   3  64 284 5588769 .. 5588787 +  -3.1  -4.65263   AGTAGGATGATCAGT             TGTCATG TTTTC CATGTCA             TTTGTTTTGCCAACT
   asr4678   5  91 121 5579925 .. 5579953 +  -9.6  -4.66002   TCTATGTTTAATTCT       CGCAGC-TTCGCT CTTA AGCGATCGCTGCG        TTCTTTTTCTTGATC
   alr4661  10  67  89 5562484 .. 5562512 +  -3.1  -4.87807   TCAACTAACAAATAA        GCGGGGAAA GTATCGTCAGA TATCCCCGC        TTTTTCATGTCTTGA
   alr4650   7 100 168 5553637 .. 5553658 + -14.5  -4.99645   AATATTTAACTAAAA           CCCTCACCA CAAG TGGTGAGGG            TTTTGTTTGTCAACT
   alr4642   3  61 203 5546351 .. 5546366 +  -6.1  -3.54741   GGCTCATATCTTTTG              GTGGC ACAATA GCCAC               TTTGACAAACTGATC
   asr4638   3  61 428 5542561 .. 5542575 +  -7.2  -2.79831   GAACCAAGACAAGCA               TCACTT AAA AAGTGA               TCTAATAGAGGTTGC
   alr4634   4  61 -33 5539171 .. 5539188 +  -4.9  -3.98952   CAAAGTGACTAAGGG             CATTCTT CGAC AGGAATG              TTTGAATTTGTTTTA
   alr4631   4 100  -2 5537547 .. 5537582 + -13.5  -4.07306   TTGGTGGGGATGAGA    TAAGCGATCGCTATT CTACTC AATGGCGATCGCTTG     TTTATGATTCACTCT
   alr4621   0 NONE
   alr4616   4 100  55 5519675 .. 5519710 +   -14  -3.81879   GGTGTAGGGGTGTAG    GGGTGTAGGGGTGTAG TTTT CACCACCCTTACACCC     TTATTAAGTTTTGGC
   asr4612   2  48 258 5514388 .. 5514408 +  -3.3  -3.35465   ATCGTAGGCTAACAT            TTGAGCGAT CGC ATCTTTCAA            TTGCTCTCTGTGAGT
   alr4606   6  51 217 5507242 .. 5507263 +  -2.3  -3.99806   CAAAAGCTGCGTCAA           TTCT-GCCTA CAC TCGGCCAGAA           TTTATGCTCCCTTGT
   alr4589   8  76  55 5486443 .. 5486468 +  -7.8  -4.10657   TAATTCACTTCAATT         TATCTTAAAG GGCAGA CTTTAAGATA          TTTTAGGGAATATGA
   alr4579   2  49 436 5476676 .. 5476689 +  -2.4  -3.67775   CTACTTGGTAGTGTG               CAAG AGGTTC CTTG                TTGTTAGGTGCGGCT
   alr4571   7  79 398 5466865 .. 5466890 + -10.5  -3.22894   CGGACGTTGAAAAAC         GCTGTCC-TGTC AGA GACACGGGCAGC         TTGCTGCATATTATG
   asr4560   2  60 170 5456753 .. 5456767 +  -7.2  -2.75064   AAATCATCTTTAATC               TCGTAT AAG ATACGA               TAATTACCTACACGA
   alr4554   6 100  67 5448694 .. 5448728 + -18.1  -2.92668   CCAAAATCAAGTAAT     GTGAGTCTCCAACTT CGCCT GAGTTGGAGACTCAC     GTTTATGCAAAGTTT
   alr4543   1  47  88 5437000 .. 5437010 +    -4  -3.03459   GGTTTGGTAGGGTGC                 TTCA GTA TGAA                 TAATTTCTGAGTATA
   alr4537   3  45 223 5431148 .. 5431165 +  -3.5  -3.08278   TAGAATTACTAACGG             GATAGACC CTG GGT-TATC             TACTTTATGTAGTGT
   alr4537   3  45 240 5431165 .. 5431177 +  -3.4  -3.04792   TAGACCCTGGGTTAT                CTAC TTTAT GTAG                TGTTGCGGCTGGTAC
      nblA   4  47  11 5407711 .. 5407727 +  -3.6  -2.95751   CATAGAGTTGCTATG              TGTCGC AGTGG GCGACC              TCCTTCTCTTGCTCA
      nblA   4  47 141 5407841 .. 5407856 +  -3.3   -3.1211   CAAAACTAAACATGG              CATCT ACTTTC AGATG               TTAAGTACTGTCGTC
   alr4509   3  64  88 5399806 .. 5399851 +  -7.7  -2.79273   AGATAAGCTGTGGGA GAGA-TTGAACCTCGCGCGACT TCG AGTTGTGTGAGGTTCAAATCAG ATTCTCTTGCCAGCA
   alr4505   6  88 106 5396491 .. 5396504 +  -3.1  -5.86465   GTTTTATCTGGTTTT               CCATT ATTT AGTGG                TTTTTTTCTATTCTT
   asr4498   5  89   6 5387722 .. 5387739 + -11.3  -3.93369   TTTGCAATAAAAAAA             GCCCTCT ATCA AGAGGGC              TTTGGTTAACATTAA
   alr4494   5  74 214 5382025 .. 5382040 +  -7.6   -3.8323   CTCTGTCCCCTACTT              GCCAAT CTTG ATTGGC               TGTTTCTTTACCATT
   asr4471   4  58  68 5356473 .. 5356511 +  -5.3  -3.50393   AGCTTCACTTAAAGC   TCGGCTGAAAGCATCAA CTAAA TTGAGGTCTTCAGCCCA   TTGTGTAAGATAAGC
   asr4457   2  76 220 5342630 .. 5342660 +  -7.6  -4.09685   ACTACTAAAGAAGAA       GCATCTAAGCTG AGATTGC CAGCATAGGTGC       TTTTCAGCACTAGAG
   asr4449   3  89 237 5335452 .. 5335470 +   -11  -4.12532   ATAACCAACAAAAAA             GGCTTGGT CGA GCCAAGCC             TTTATGTATACCAAG
   alr4438   2  50  39 5322792 .. 5322804 +  -4.9   -2.8474   GTTGATAGTCTGGGA                CTTTT GTT AAAAG                TGGTTGTAAGTGAAG
   alr4435   1  56 418 5320667 .. 5320683 +  -2.2  -4.18197   ACAAATAAATCAGCC              GCTTGT AGTAA ACTAGC              TTTTAACTCACCAGT
   asr4421   1  46 286 5300184 .. 5300196 +  -4.1  -2.81872   AATACGTTCCAAATT                TTGGG AAA TCCAA                TGCTCTTGTCGTGGC
   alr4417   1  53 -22 5296706 .. 5296719 +  -4.5  -3.40611   GGGTGGATGAGTTTT               GTCAG GGTA CTGGC                TGTTATTAAAATGAA
   alr4412   4 100   8 5289425 .. 5289439 +  -8.5   -5.5353   AAGCATAAAATAATA               CCGGG TTTAT CCCGG               TTTTTTCTTCCTCTA
   alr4405   3  58 242 5282324 .. 5282334 +  -5.4  -3.60098   CGCAATAACCAATGG                 GTTC GCA GAAC                 TTTAAAATCAGCGAT
   alr4398   3  53 242 5275668 .. 5275679 +  -4.4  -3.29511   ATAATATTTTGTTAA                TCCA GATG TGGA                 TTATAGCAAGGTCAA
   alr4394   5  57 331 5268945 .. 5268960 +  -3.3  -4.08474   GGAACAAAAGCACAA              GCTTA ACTATG TAAGC               TATTTCTTTTATTTA
   alr4386   3  50 121 5259143 .. 5259171 +  -3.8  -3.35869   TCAATTCACCCGATT        TGCCTGGGTC TACGAACAC GACCTTGGCA        TTGGTACTTTCTCCT
   alr4380   3  88  10 5251495 .. 5251544 + -10.9  -3.71672   CCGTAGGGTAGGCTA TCTCACGCATAGGCGCGGAAA TATAGAGT TTTTCGTGTTTAGGCGTGAGA TTGATTTTCGTCACA
   alr4373   1  48 128 5238522 .. 5238538 +    -3  -3.48395   GGACTGGGCAAAACT              CTGGAA GTAAG TTCTAG              TTCTCTCCCCCCGCT
   alr4370   3  76  76 5236676 .. 5236690 +   -10  -2.95081   ACACTGGGTAAATGC               CCCACA AAG TGTGGG               TGGTCTTTTAGATCA
   alr4363   0 NONE
   alr4360   5  68 165 5223798 .. 5223811 +  -4.5  -4.59773   TATTCCTGATTAATA               TAGGC GATC GCCTG                TTTTTCAAGATGAGC
   alr4354   9  69   5 5218574 .. 5218604 +  -8.4  -3.11634   CTGAAAAATAAGAAC       CGGTTGACAGTTAA CAG TTAACAGTTAACTG       TTGAATCCTCTCAAA
   alr4347   3  42 361 5210872 .. 5210882 +  -2.6  -2.84723   GTAGGCCAGTAAAAT                 TATT GCA AATA                 TAGTTGATATTAAGC
   alr4334   7  59 420 5189449 .. 5189467 +  -3.1   -4.2717   AAGACACGGAATCTT             TGTTGTC CCAAA GTCAACA             TTTTCATGCGGTCAT
   alr4326   3  95 342 5178614 .. 5178627 +  -8.1    -4.788   TCATCAGTGGCATAA               GCAGC GATC GCTGC                TTTTTGAATTGCTTT
   alr4323   2  53 -22 5176336 .. 5176348 +  -4.9  -3.25652   ACGAAGTGATTAAGT                TTATC AAT GATAA                TATTGCTTGAATGAA
   asr4314   3  57 -14 5168798 .. 5168819 +  -6.7   -2.7224   ATAGGGCGTAGGAAA           TGGGAAATT GGCT AATTTTCCA            TAATGTCTAGTCTGA
   alr4305   5  57  75 5161551 .. 5161563 +  -2.7  -4.28774   TATGTAGGAGAAATA                TAGTG CCA CATTA                TTTTACCTTCGCTCC
   asr4302   1  47 131 5158121 .. 5158132 +  -4.4  -2.52543   ATTTGCACCTTCCAA                CTCT GCAC AGAG                 TAAGTTAGCCCCGGT
   alr4293   2 100 117 5147748 .. 5147791 + -19.7   -3.0497   ATAGACACATGGTTT GTTGAGGGCTGACCCTGAG CGTAGT CGAAGGGTCAGCCCTCAAC TATTAAAAATACTGT
   alr4282   4  55 185 5136596 .. 5136610 +  -4.2  -3.48064   CTGGCTACTTCTGGT               GAAAGC GGT GCTTGC               TTAATTGCTTCTGGG
   alr4264   2  52  18 5114629 .. 5114641 +  -4.1   -3.6279   ACAATTCAGCAACCA                GTGAT TTT GTCAC                TTCTTCCAACACTTT
   alr4259   1  53  49 5109819 .. 5109842 +  -2.4  -4.14397   CCTGTAATTGTTCTA          CATGGTTTTT AAAT ATATACCATG           TTTGATTTGTGCGAT
   alr4255  10  82 192 5105920 .. 5105950 + -10.6  -3.57572   CTCTCCTAGATTTTC      GGTGCGTTA-GGA CTAATT TCCGTAACGCACC       TTCGTATTTTAATTA
      cytA   4 100  33 5100587 .. 5100607 + -11.2  -4.91109   AAGCTAACTAACAGA            TAGCGGGA AATAA TCCCGCTA            TTTTTATCATGAGAG
   alr4241   4  55 445 5086502 .. 5086521 +  -2.8  -4.04491   CCATTGGCTGTACTG            GCGTTTACC CCT GGTAT-CGC            TTCTTCTTCTACATT
      argJ   4  67 363 5072809 .. 5072819 +  -5.4  -4.27316   GAGGAATCGTCACTA                 CCAT AGG ATGG                 TTTTCACTTAGGGGA
   alr4232   0 NONE
   alr4216   6  83  21 5053763 .. 5053798 + -11.8  -3.06261   AGGGGACTGCTGAGA    CAG-CGCTGCCGGAGGG TTT CCCTCCGCAGGCGACTG    TGTTCGCCGTTCGCG
   alr4178   4  59  62 5027158 .. 5027186 +  -4.7  -3.70902   ATTATTTAAAAGTTA       GAGGTTAGCAAG CTATAA TTTGCT-ACCTC        TTTAAATCTACAAAA
   alr4161   4  69 407 5008828 .. 5008848 +    -4  -4.72986   GAGACTATAACCGAA           GCGAGTTGC CAGG GCGA-TCGC            TTTTTCATCCGCATC
   alr4158   5  93  68 5004688 .. 5004715 + -12.9  -3.34244   TTAGCATTAATTGTT        GTAGAGACGTT GTATAA AACGTCTCTAC         TGTATTTATGGAGTG
   alr4141   3  55 138 4987802 .. 4987812 +  -2.6  -4.05026   AATTTCAATATTAGA                 TTAA TCT TTAA                 TTATTTAACTTTCAA
   alr4134   2  50 469 4982188 .. 4982198 +  -3.2  -3.49993   TTTGATTTTGCTGAT                 CTTC AAT GAGG                 CTTTTTGCTGTATCA
   alr4129   5  49 382 4978486 .. 4978499 +  -2.4  -3.77773   AACAAAATGCTATCA               GATG AGAAAG CATC                TATTTTGCCTTCTTG
   alr4124   4 100  16 4969266 .. 4969296 +   -20  -4.15044   ATACTCTCTAATCCA       GATACCCGACTTTT CTC AAAAGTCGGGTATC       TTTGTTCACCGAGAC
   alr4119   4 100  48 4962630 .. 4962655 +   -12  -5.52986   CTTTTATAAGAGAAA         TGACCAAGCA AAACTA TGCTTGGTCA          TTTTTTTACTGCACT
   alr4115   6  73 161 4958721 .. 4958733 +  -6.9  -4.08853   GATGAGCGTGATACT                CCGGC GCT GCTGG                TTCTTTACTATTGGC
   asr4108   8  75 256 4950556 .. 4950574 +  -8.8  -3.57561   CCTCTCGATACTGCT             GGTGCGCT CTT ACCGCACC             TTTGCACCCTTACCA
   alr4105   3  71 475 4948391 .. 4948411 +  -6.9  -3.90318   AATCCGTTTGAATGT            TGAGTAAGA ATT TCTTCCTCA            TTTCTCCCCTGCTGC
   alr4100   4  50 242 4941611 .. 4941631 +  -3.4  -3.58231   CACAAAGTTCCTTGG           CTGTTCTTC CAGC GAA-AACAG            TTGTGTAAGTTCTTT
   alr4095   1  41 353 4934762 .. 4934772 +  -2.4  -2.76263   ATTTTGACCATACCA                 CCCG GTT CTGG                 TAATTCGCTGATGAG
      comM   2  58 144 4927556 .. 4927566 +  -5.4  -3.54743   GTGGGTAGGTCAAAA                 GGAA ATT TTCC                 TTCTCCTTGATAATC
   alr4082   0 NONE
   alr4079   4  61 -34 4911194 .. 4911205 +  -4.4  -4.13654   GCAACGTCAAGGATG                CCTT GGCA AAGG                 TTTCTGCTTTACACA
   alr4072   3 100  55 4903012 .. 4903036 + -21.5  -3.34895   GTAATTCGTAATTAA          CGTGCGCCTCC GTT GGAGGCGCACG          TTAATTAGAGGTGCA
   alr4069   2  43 -43 4897881 .. 4897900 +  -2.2  -3.16921   CAAACTTTATTGGAC            TAGGAGTA GGCA TATTCTTA             TTAGTGCGGGTTGCT
   alr4069   2  43  85 4898009 .. 4898037 +  -3.1  -2.51725   GAATTCCTGAAACTC        CCCGAAACACA ACCATTC TGTGTTGCCGG        ATATTCATCTAGAAT
   asr4048   5  82  16 4874774 .. 4874811 + -11.5  -2.79505   TTCGTAATTGGTAAA   GCATAATGGGTAATTAG TTGA TTAGTTACCCATTACGC    ATTTACATAAAGTAT
   alr4036   0 NONE
   alr4033   2  64 166 4859747 .. 4859757 +  -6.8  -3.52668   TCGACTGAGGGCCAC                 TGGC TTT GCCA                 TTATGTGCGTCAGTT
   alr4017   5  80 156 4837442 .. 4837466 +  -8.6  -3.96298   GAATTGGTATTAAAA          CCCCGGTT GATTCGGAA AACCGGGG          TTTACTTAATCGGTG
   alr4011   0 NONE
   alr3997   3  79 427 4817407 .. 4817423 +  -5.1  -5.07567   TCAAGACAACCAATT              GCCTGTT CAG AACAAGC              TTTTTTAGGGTGTAC
   alr3982   5  56 274 4797409 .. 4797420 +  -5.8  -2.94161   CTTAATAATTGTGCC                GGTG CTAG CACC                 CTTTCTGACGGTTTC
   alr3968   7  52 312 4786551 .. 4786563 +  -4.1  -3.62644   GGTGAATTTCTAACT                TCTCT AGG GGAGA                TTCTGTAGTTCTGAA
   alr3965   7 100  36 4784716 .. 4784740 + -20.1  -3.36613   TAATTTTTATAGTCT          GTAGGGTGGGC AAT GCCCACCCTAC          TAATTTTTATAATTT
   asr3961   3  46 257 4781234 .. 4781249 +  -2.6  -3.34344   GTTAGTTGTGTTATT              TGAATT TCCA GATTCA               TTGCTTCCAGAGTAA
   alr3938   3  65 170 4757334 .. 4757373 +  -8.5  -2.75343   GATTTATTGCGCTTC  CCTGCGGGA-CGCTCCGC GTTAA GCGGAGCTATGCCGAAGG  CTTTACGCGTGTCAG
   alr3926  10  78 104 4739658 .. 4739678 +  -9.1  -3.68244   TTTGGCGAAATTAAT            TTCGTCATA ACT TATGGCGAA            TTTCAAGTTAGTGAT
   alr3921   1  40 171 4730039 .. 4730068 +  -2.1  -2.63112   CTAATGTATCGCCAA       TCTTT-TCGCCATC ATG GAAGGCGGCGAGGA       TGATGTCACAAGTTT
   alr3912   4  61  71 4717141 .. 4717155 +  -6.4  -3.22314   CAACAGGAACTTCGG               CGGCTT CAA AAGCTG               TAATTTTACTTTGAG
   alr3907   2  48 -32 4710618 .. 4710628 +  -2.6  -3.55203   AATGTTCTTCCTGGT                 TTTA TTT TAAA                 TTTACAGCCAATTTT
   alr3907   2  48 238 4710888 .. 4710901 +  -3.1  -3.29727   TTTTTGCCTAGATAG               GAGCA AAGT TGTTC                TATTGCTTGGTTAGC
   alr3901   7  91  46 4705478 .. 4705517 + -11.6  -4.30704   CAATTAAAGATGAAA  GCGATCGCCTTCTAAT CTGTGATA ATTAGAGAGCGATCGC   TTATTATTTTCTATT
   alr3897   4  82 350 4701715 .. 4701749 +   -11  -3.37344   TAGTTAAAAAACTGA    GCGATCG-CATTATT TTAAAT AATAATGGCGATCGC     TTAATTAACTGCCGC
   alr3890   7  66 185 4690970 .. 4690984 +  -6.4    -3.786   CACGGCTGTAACACC               GTCCTG ATT TAGGAC               TTTGCCATTTTCTAC
   alr3887   4  56 180 4689387 .. 4689398 +  -2.2  -4.20367   CGCCTTCTTCTTCCT                CACT CTTA GGTG                 TTCTTTGTTGGAACC
   alr3887   4  56 234 4689441 .. 4689451 +    -4  -3.91144   TTCCCGTTGTAGTCC                 GTTT ACG AAAC                 TTTCTGGCGTATGCC
   asr3878   8  58 372 4679251 .. 4679272 +  -6.6  -2.79312   GGTCTGCCTCTGGTA           TCGTCGTC TTCTTT GACGATGA            TATAATCAAAAATTT
   alr3874   1  47 -36 4675149 .. 4675173 +  -4.3  -2.51464   GCTCACCCCTGGACA          GTTAGTTTGTC GCG GACAAGTGAAC          GTTAATCCGTGATGA
   alr3871  10 100  19 4672453 .. 4672511 + -13.9  -3.13191   AACTAATTCCTAATT AGGGTTTGAGGGTGTAGAGGTGTAGAT TGAAT ACCTACACCCCTATACCCCCATACCCC TATATCTCTTCTACA
   alr3867   6  62 233 4668731 .. 4668741 +  -3.2   -4.4448   AGATCCCCCTGCAAA                 CAGT AGA GCTG                 TTTCTTTAGCAGTTT
   alr3867   6  62 306 4668804 .. 4668822 +  -6.8   -3.2963   TTATCTCCTGCTCCC             TTAAGCAA TCT TTGCTTGA             TTGTAACAAGATGAT
   alr3864   3  49 375 4665252 .. 4665277 +  -4.7  -2.70932   TGAGCATCTGTCAAG         CCCCAGC-GATC GCG GATTTGCTGGCG         TAATTCGGCGGAAGA
      ftsZ   4  67  96 4657284 .. 4657298 +  -7.2  -3.49169   TTCAGAGGTATGTTT               TTTACC TCA GGTAAA               TCTTGTTGCTGTTAG
      psbJ   3 100  46 4644789 .. 4644817 +  -9.6  -5.18371   AAAACAGCATTAAAA        AACCGCCTGTCT CCAAA AGATAGGCGGTA        TTTTGTTTTGTGAAC
   asr3834   5  55  42 4634530 .. 4634564 +  -2.8  -4.02132   TTGTAAGCTACGAAG     TTGACGGTAAGCAT CCCCCAA ACGCTCTCCGTCAA     TTTCTACGTTTGGAG
   alr3818   3  54 345 4618710 .. 4618732 +  -4.1  -3.69373   CGTCGTGTTAATAGT          CGGAGAACGA GCGA TCGCTC-CCG           TTGTTCACCTATTTG
   alr3790   9 100  38 4582560 .. 4582590 + -14.2  -3.06831   ACAGTTGACAGTTGA       CAGCTGACAGTTAA CTG TTAACTGTTGGCTG       TTGACTAACGATTAG
   asr3783   0 NONE
   alr3775   9  67 199 4564286 .. 4564318 +  -8.5  -2.98472   TTCAAGTCGAGAAAC      CCGCCCACAAG ACTAGCTCCCC CTTGTGGGTGG      CTGTTTTTAATGCGC
   alr3775   9  67 212 4564299 .. 4564321 +  -3.3  -4.72272   ACCCGCCCACAAGAC           TAGCTCCCC CTTGT GGGTGGCTG           TTTTTAATGCGCGAA
   alr3771   2  48 173 4559266 .. 4559277 +  -4.4  -2.75708   GGAACGCCACCCAAA                GCTT TTAA AAGC                 AATTTTTTGCGCCAC
   asr3763   8 100 138 4550033 .. 4550068 + -14.3  -2.82773   TGTCGGCAAGTGGAT    GATAGTAGAAGGGTA TGGAAT TATCCTTCTACTATC     GTATTTATTGCATTC
      psbA   3 100  30 4519541 .. 4519560 + -12.2  -4.89063   ACTGCTTAGTAGATA            GCACCCTA ATTT TAGGGTGC             TTTATTTTTAGATGA
   alr3739   2  67 207 4516341 .. 4516355 +  -5.7  -4.19735   ATTGCTCCTGTTAAG               TCTGC TCCTT GCAGA               TTTGCTTTTCGCAAA
      pknE   6  65 176 4508613 .. 4508645 +  -5.7  -4.08394   CTAGCTTTTTCCTTT      TTCCTGTCTTTATTA GCA TAATAAGGCTGGGAA      TTTTGAGGGCGGTCT
   alr3720   4  65  57 4492052 .. 4492062 +  -8.2  -2.59534   TGAGTTGAAAGAATA                 CGGG ATA CCCG                 ACTTTTCTATACATT
   asr3694   3  58 138 4461769 .. 4461811 +  -6.5  -2.80472   AGTAGCCAAACCACT CACCAT-ATTCTGGGTCAGCA AAA TGCTG-CCAAGAATAATCGTG CATTTTTTGATACCA
   asr3686   9  58 -16 4446661 .. 4446681 +  -3.9  -4.07089   CATCAGAAGAAGAGC            GTCACCAAC TCA GGTGATGAC            TTTGGTCTTTATCTT
   asr3686   9  58 445 4447122 .. 4447132 +  -6.8  -2.83747   CCAAACCAGTGAGAT                 GGCT CGC AGCC                 TACTTGTACCGATTC
   alr3676   3  59 393 4433944 .. 4433959 +  -6.2  -3.30741   CAAAAGCTTTTTTGT              GGTATT ATCA AATACC               TTCATGGTTATGCCT
   alr3672   6  88 104 4429356 .. 4429394 + -12.6  -3.04792   GTGGATGAGGAATCT   GGTAGTGGGTAATTGG ACTATTA CCCATTACCCATTACC   TATTACCAATCCTCC
   alr3663   3  48 205 4422162 .. 4422173 +    -3  -3.53307   TAATTCGCCAATTTT                TATG GGGT CATA                 TTATGTGCAATTCTT
   alr3649   2  45 384 4403894 .. 4403907 +  -3.9  -2.73334   AAATGACCAGCCTCA               TCTAA TAAA TTAGA                TAGTCTCTCATTGCT
   alr3641   8  90 156 4393416 .. 4393437 + -13.1  -2.78505   TGACTACAGAAAAAA           GGGGATGAT ACCA ATCATCCCC            TGCTATTGAGTTATC
   alr3627   3  53 455 4378865 .. 4378875 +  -5.4  -3.09516   TGGCTCAAGCTTTCC                 CCTT CAT AAGG                 TTGGATAATAAAAAG
   alr3614   2  79  32 4365511 .. 4365532 +  -8.1  -4.07859   GAGCTTATGTGGTTG           CCACATAGCA CAA TGCTA-GTGG           TTTAATATTTCTTGA
   alr3584   3  52 273 4330563 .. 4330573 +  -5.4   -2.7674   CCTGATAAGTAACAT                 TAGC ACC GCTA                 TCATTAACTAATCTC
   alr3577   4  65 235 4321485 .. 4321500 +  -7.6  -3.10975   AAATATTTCATCAAT              TGGCAA CATC TTGCCA               TCTTGAGTCATAAAT
   alr3573   3  57  10 4317775 .. 4317788 +  -6.7  -2.61695   TTTTGATATACGGTG               GGGAT TAAA ATCCC                ATGTTTGGGGCTGAA
   alr3565   1  45 220 4307380 .. 4307393 +  -3.7  -2.62642   TTAGTTAAAACATGA               GGAGC AAAA GCACC                ATTCTCGGTAATGAT
   alr3562   5  58 271 4302615 .. 4302636 +  -5.9  -3.18681   AGCATTGATTGTTAG           GTGTAATCC AGGG GGATTATGC            TTGATGGCATTGACG
   alr3554   1  49 291 4284975 .. 4284989 +  -2.1   -3.6878   TTCTTCCTCATACTA               TTGGC ATAAA GCTAA               TGTTTTAGACTATCT
   alr3548   4  84  34 4278078 .. 4278088 +  -3.2  -5.72616   ATCTTCTAGAGTACT                 GTCT GCT AGGC                 TTTTTTTATCTACAT
   alr3539   0 NONE
   alr3529   3  45 106 4252908 .. 4252925 +  -4.1  -2.50816   TTCCTTTAAACCGTT             CTTTGGC CTTA GCAAAAG              CTTCCTCCATGACAG
   alr3514   1  42 -38 4235366 .. 4235382 +  -2.1  -3.11191   CATGAGGAATACCCA              GCAGCTA TTT TCGCCGC              TATTGAGGATTTTTT
   asr3498   2  52 369 4213418 .. 4213430 +  -4.8  -3.10187   CTCTTGAAATGTGCC                GCTC ATATC GAGC                TAATTTATCTGTATC
   alr3486   7 100  44 4201953 .. 4201979 + -22.4  -3.36823   GAAACAAATGATAAA         GCCCCTAGCCCT GTA AGGGCTAGGGGC         TTGGGTTTTAGGAAA
   alr3460   2  57 272 4172367 .. 4172383 +  -5.1  -3.53012   TTTCCGGGTTGGGGT              GTCCAGT CAA GTTGGAC              TTTACCGAGGGAGCG
      minE   8  81  -5 4168207 .. 4168220 +  -5.3   -5.0809   TTCGACGAAACATCT               CAGTA GATG TACTG                TTTTTATGATTTATT
   alr3445   5  55  70 4155493 .. 4155503 +  -2.6  -4.11447   GCATAAGGACGACAG                 TAAA AAT TTTA                 TTCTATTTGTTTTTG
   alr3437   0 NONE
   alr3434   6  68 258 4142826 .. 4142847 +  -8.7  -2.67705   ATAAACTTCAAAAGG           TTGGTGGCG ATCG CGCTGCCAA            TACTCTGGATTATAA
   alr3431   5  62  33 4139738 .. 4139772 +    -7  -3.08813   ATTCATCAATCGCGA     TCGCCTACAGTGGGTC TAT GCCCTGCCGTGGGTGA     TATATTAGGCTGAGA
   alr3407   6  53 194 4118464 .. 4118478 +  -4.2  -3.36289   ACACCGGCAAAACCT               GCGC TCATCCC GCGC               TTAATTACAATAGTG
   alr3402   1  73  43 4114238 .. 4114248 +  -5.4  -4.55128   ACTGAGTGAAATATT                 CTAG TTA CTAG                 TTTTCATTTCCCAGT
   asr3390   7 100  16 4099282 .. 4099312 + -15.6  -3.76373   TTTTTTTGATAAAAA       TATCCCCGGCTTTT TAG AAGAGTCGGGGATA       TTTGGCTATTAAGGG
   alr3372   3  61 181 4082326 .. 4082337 +  -2.2  -4.56914   ATGCCTGAGCAAATG                CAGG TTCT TCTG                 TTTTAGTTTGCATAA
   alr3358   3  58 177 4065154 .. 4065167 +  -3.9  -4.13343   CTTTTTCCGTTCTTT               TTTCT ATAG AGAAA                TTTTCGCGGATTTGT
   alr3345   5 100  60 4043885 .. 4043911 + -16.8  -3.91897   TTGTGAAAAACAAGA         TACCCGACTTTT TTT AAAAGTCGGGTA         TTTGTGGCTAGGCAA
   alr3331   3  52 394 4028294 .. 4028307 +  -3.1  -3.78922   CCTGTGGTGGGATTA               G-TGCC TTT GGCAAC               TTTACATAATTTTTT
   alr3312   2  50  82 3999211 .. 3999225 +  -2.8  -3.76775   TACTATCAGCATATC               TTCCAT CCA AGGGAA               TTTAACTATGTTCAG
   alr3304   7  60  96 3986522 .. 3986554 +  -7.2  -2.62396   GGTCACAAGTAACAA     CGAA-GAGGGAAAGA GGTT TTTTTCTCTCATTCG      TGGTGTAAGCAAATC
      nrtB   4  51 112 3963415 .. 3963433 +  -4.6  -3.16668   ACGTGTAATCTCCAC             TACTAAGG CTC CATTAGTA             TTGCTACCAGTGTTG
   alr3273   5  52  15 3947096 .. 3947131 +  -5.6  -2.88446   AAAAATGCTAATTTG    TAATTAATTCGTACTA CTTA TGGTACGAATTAAACA     GTATTTTCTACAATT
   alr3269   7  95  65 3941694 .. 3941741 + -12.5   -4.1347   TAAAGAAAAGCAATT TTTATTTATCTGAGATGTT-GC CAATC GCTAACATCTTAGATAAGTAAA TTTATATCGTTCAAA
   alr3260   3  70 338 3934621 .. 3934638 +  -5.5  -4.46212   TAAACACGAGCAGCA             CGGCGAT CGCT ATCTCCG              TTTTGTAGTAAAAAC
   alr3252   2  49 180 3927970 .. 3927986 +  -5.1  -2.52676   TTGGCTTGCCCTCCA              GTCGG GGCTATA CCGAC              TAACTTCAAAAACTG
   alr3243   2  86  44 3917999 .. 3918021 + -10.6  -3.66028   CAAAATCCATCGTGA           GGGCTGTTGA CCG TTGACAGCCC           TTATTAGCCGTTATG
      trpC   2 100 101 3908728 .. 3908746 + -11.7  -5.50723   TCAGCGAAACCCTGA             CCCCTGG ACAAA CCAGGGG             TTTTTATTTTACTCA
   alr3225   8  57 309 3895895 .. 3895910 +  -3.2  -4.09685   GATATTTTTGTTGAG              TCGGAC AAGT GTTCGG               TTTTGCAACCTACCA
   alr3219   4  89  88 3885932 .. 3885965 + -10.5    -4.015   ATACAGACCACATAC     TGAATCCTGAGTA ACACGTCC TACTCAGGATTCG      TTATTTAGTAGATAG
   alr3210   4  67 335 3880565 .. 3880590 +    -6  -4.03888   GATATAACAAGAACA         GGGCGATAGC CAGTTT GCTCACGCCC          TTGTTGTTGTAGCTC
   alr3204   8  66  27 3870772 .. 3870794 +  -7.6  -3.24245   GAGTAATTTATCTCG           TAGGGTGGGC ATT GCCCACCACA           TTACGTTCTAGCTAA
   alr3195   8  88 306 3863981 .. 3863991 +  -5.4  -5.72254   TAGGCTCCCATCATC                 TTGC TCG GCAA                 TTTTTTGTTGTTTGG
   alr3189   4  65 299 3860061 .. 3860078 +  -4.9  -4.31815   CAGAGAGAGATATTC             GAGGAAA TATT TTTTCTC              TTTATCTTGTGATTT
   alr3178   2  59 245 3847552 .. 3847563 +  -4.4  -3.85864   AATACCATTTTCCGC                GTAG ATGG CTAC                 TTGTTGTAATGGTGA
   alr3172   3  50  64 3842363 .. 3842380 +  -2.7  -3.64703   ACCCTGATTAATTCA             TTGCCTA GCAG TAGACAA              TTTCCCTAAAAGCCG
   alr3162   6  70   4 3829346 .. 3829356 +  -6.8  -4.08394   TATTTAAGTTAAGCG                 GTGC AAT GCAC                 TTTTCACAAAGCTCT
   alr3159   7  59   8 3825588 .. 3825609 +  -3.1  -4.33808   TCAACTAATCAACAT           TTAAATGGG AGAG TTCATTTAA            TTTTCAATTGATTTA
   alr3150   6  52 150 3814433 .. 3814448 +  -2.6   -3.9777   AATCGACTATCAGTA              TTTTGA GTAA TCAAAG               TTTCTAGCTGTTGGG
   alr3147   7  48  27 3810897 .. 3810916 +  -3.5  -3.29511   AATCAATTCAAAATA            CCCTACG GGTTCG CGTAGCG             TTCTCGAAGAGTAGG
   alr3147   7  48  83 3810953 .. 3810967 +  -4.2  -2.76468   TACAAAATTATAGAA               TTGCTG ACT CAGCAC               TCGTCTTACATCCTA
   alr3142   3  53  55 3802175 .. 3802200 +  -4.7  -3.28864   CCCCCTGTCCCCCTC         TGCCTCATCTA TGAC TAGTTGAGGGA          ATTTTGTCATCATGG
   asr3134   4  52 144 3792963 .. 3792993 +  -3.3  -3.74224   ATCGGGATAACATCT      CTTCAATCCGAGCA TCGC TGCTCAGGT-GAGG       TTTGGCTACTTTCAC
   alr3126   2  59 221 3786969 .. 3786983 +    -5  -3.80174   AGAGGCTTCCTTTAG               TTCGCT CCA AGTGAA               TTGTTATACGGCTAT
   alr3115   6  75 206 3770297 .. 3770325 + -10.3  -2.50077   CCTGAAGGTTTTTTG        GGTAAATTGGCGA TTT TCGCCCAGTTACC        ATCATTTTCTACCCA
   asr3109   1  66  15 3761322 .. 3761347 +  -7.5  -3.29043   GAGACAGTATTTGAT         TGCCCAGAAGC GATC GCCTGTGGGCA          TTGTAAACAAACATT
   alr3106   7  68 330 3759434 .. 3759455 +  -4.5  -4.61199   TTATTGGTTTACCTT           GGATATTTT TAAA AACATATCC            TTTTCTATGTGGAAT
   alr3092   3  59 469 3745175 .. 3745190 +    -6  -3.41393   ACAATGGCGCTAATA              CCGGCG GCGG CGGCGG               TTCTCACTGTATCAT
   asr3082   4  90 -12 3730621 .. 3730647 + -10.3   -4.3453   CAAATGCGTTTTCTT         TTCACCCATAT GATAA ATGTGGGTGAA         TTTATGTTTAAAATT
      lpxD   0 NONE
   alr3046   5  78 126 3689668 .. 3689690 + -10.8  -2.63596   CTGCCCCTACAAATG           GCTTTATTTA CCA TAAATAAAGC           TAGTATAAGCTCAAC
   asr3043   4  95  15 3686469 .. 3686495 + -10.3  -4.45544   AAATCGCAGCATCAA        TACCCGA-CTTG CTAA CAAGATCGGGTA         TTTTGATTAATGACA
   alr3038   0 NONE
   alr3027   0 NONE
   alr3020   7  80 391 3663157 .. 3663173 +  -8.7  -3.84719   ATACCAGCAGTTATG              GCGGTAG TAG CTACTGC              TTTAGCTTTCACCAT
      degT   7 100 453 3656409 .. 3656431 +   -12   -4.7629   CGAGAAATTTCATAA           GCTGCTGCCA AAG TGGGAGCAGC           TTTTTCAATTAATCC
   alr3009   4  47 408 3651664 .. 3651680 +  -4.3  -2.74605   ATTGATATAATCCTA              CTCCGGC TTT GCTGTAG              TAAATTTTGAAAAGC
   asr2994   2  65 285 3638223 .. 3638237 +  -7.8   -3.0094   GATTAATAAGTCTGG               GTCGGA AAT TCCGGC               TGTGTATAAGTGGCG
   alr2975   0 NONE
     nifV2   3  50 383 3611138 .. 3611150 +  -4.9  -2.78025   CTGCAAATCTGATTG                TGTAA ATT TTACA                TAGTATGGTTTTTCA
   asr2959   4  52  -7 3601218 .. 3601231 +  -3.9  -3.61001   TACATTGCTTAGAAC               TCTAT TAGT ATAGA                TATGTTTTTCTCAAA
   alr2954   6 100   8 3596495 .. 3596529 + -18.8  -3.75583   TAGTTTAAGAACAAG     GGGGGTGTGGTAAA GCTGATA TTTACCACACCCCC     ATTTTTTGCTATTGA
   alr2949   1  47 401 3589785 .. 3589800 +  -3.2  -3.16981   TCGGGAATCATCACA              CTCCCA GGAA TGGGAA               TTAAATCTACTTCTC
   alr2940   1  56 329 3578959 .. 3578977 +  -2.4  -4.19276   ATTTTCTTGACTAAA             TTACCTTG AGG CAAGCTGA             TTTTAGCAATTTTGC
   alr2927   9  71  81 3565595 .. 3565610 +  -4.7   -4.7033   TGACAGGCTTGAAAG              CCTTG TGTTGT CAAGG               TTTTGTCTTAGCTTG
   alr2922   8  58  24 3562888 .. 3562939 +  -5.3  -3.60818   ATTAAAGAGTGGTAA TGGGTAATTGGTAGTTGCTAATC ATGTCC GATTAAGAACTGCCGCTTATCCA TTTACCAAATTTTAA
   alr2903   2  57  78 3544591 .. 3544611 +  -2.5  -4.20918   CTAAAATCAACCCAA            TTAGACCTG CAA CTGGTGTAA            TTTGTTGGGGTTGGG
   asr2896   3  48  19 3535139 .. 3535150 +  -4.4  -2.76651   GTACCCACAAGCCAA                GATC ATGA GATC                 GTATTTATGATATTG
   alr2892   2  72 250 3532057 .. 3532069 +  -7.7  -3.66356   TCTAAACCATAAGCC                GCAAC CCA GTTGC                TTTCGGCTTCACCCT
   alr2873   4  50 -11 3499846 .. 3499861 +  -3.2  -3.61715   GGTCAAGTTTATCAA              CCGAAT TGGT AATCGG               TTATTGAAGGAAATA
   alr2867   2  73 111 3492747 .. 3492768 +  -8.7  -3.42056   TTTTGAAAACAATAA           TCCTCTGGC TTTA GCCAAAGGA            TTGTCAATTGCACCT
   alr2851   3  57 262 3473592 .. 3473606 +  -4.2   -3.8211   TGCCCAAAAGTCCCG               CAAGCT GGG AGCTAG               TTCTTGTGCCTGGGC
   alr2841   2  42 266 3463239 .. 3463260 +  -2.4  -3.06492   GGTTCAGGGACAGTA           CTGTA-AGT AACAG ACTCTACAG           TGTTCGCATCAATAA
      nifJ   6 100  12 3413261 .. 3413294 + -13.5  -3.72027   GTAATGGGTAATGGG     TAATAGGTAATAGGT ACAA ATCTATTACCTATTA      TTGTTCATCAACAAT
   asr2795   4  52 213 3399783 .. 3399800 +  -3.3  -3.77219   GATTACTATAAATAC             CTGCATC TGTA GCTGCGG              TTTGGATTAACTGCT
   alr2791   2  57 201 3395538 .. 3395549 +  -4.4  -3.71527   GAGATGAAGAGGATG                CCAA CGAT TTGG                 TTTCGCTACTTCAAA
   alr2785   3 100   5 3386423 .. 3386461 +   -17  -3.82117   TGCAGATTTAAGGAT   TATAGATACCCGACTTTT TCA AAAAGTCGGGTATCTGCA   TCTTTTGTAGATCCC
   alr2775   2  44 287 3373272 .. 3373284 +  -3.3  -2.90496   TCAGCATCTACATCT                GTCAG TAC CCGAC                TAATTTGACCCAAGC
   alr2759   4  61 313 3356844 .. 3356865 +  -6.5  -3.26649   TTGAATAGGCTGTAG           TGCTGCCAA AGCA TCGGCGGCA            TTAGTATAGCGATAT
   alr2752   7  59 223 3351453 .. 3351465 +  -6.3  -3.35465   TGCTGGGGCTATCTT                TGTCA TTT TGACA                TTGATATCTATAAAT
   alr2746   0 NONE
   alr2719   4  83 -37 3315600 .. 3315634 + -12.3   -2.7317   CCGTGATTACAGAAG    CCGACACTGTACTTGG TACT CCAAGT-CAGTGTGGG     TAGTTCACAATATCT
   alr2712   2  56  71 3309635 .. 3309657 +  -6.3  -3.06261   GTATTGTCGGTAACA           GGTAATTGG TCTTT CCCATTACC           TGTTACCGATTACCA
   alr2698   8  73 298 3289728 .. 3289748 +  -9.7   -2.5294   ACTCAAGCTATTGTA            GGGTGGG AATCTGG CCCACCC            ATGTTATGCAAGGTA
   alr2683   4  59 203 3276509 .. 3276527 +    -6  -3.30338   TTTTTCCCAGTTGAT             CAGCCAAA CGG TTTGGGTG             TTCTCGCCAACTTCT
   asr2669   1  45 291 3234799 .. 3234812 +  -3.1  -3.04398   AATTTAATTTTATAT               TTGCC ATCA GGTAA                CTTTTGCCAAACAGC
   alr2634   4  48 457 3149062 .. 3149076 +  -2.8  -3.62046   ATTAGTTGTAGATTG               TTCTAG TGG CTGGGA               TTGTTGGCGAGATGC
   alr2629   5  69  29 3142516 .. 3142549 +  -7.6  -3.53091   ACTTCATCATATTAA     GACC-ATGTGGGT TTATGATTC ACCCACATAGGTC     TTTGAGGCAGAAAAT
   alr2616   1  63 -25 3123584 .. 3123595 +  -3.6  -4.50193   CTGGTTTAATTTTAG                CCGG TACA CTGG                 TTTTGATTCGTTGAT
   asr2607   0 NONE
   alr2583   1  50 -33 3089199 .. 3089217 +  -3.2  -3.55604   TGGAGCTAATCTTGT             TTTGGATG ACT TATTCAAA             TATTTGCTTGAGTAA
   asr2565   3  69  -9 3065457 .. 3065493 +  -3.7  -4.87786   GACTAACTGCTCACC    GAATAACTGATAACTGT TAA ACAGCAGCCAGTTGTTC    TTTTTGTACCATTGA
   alr2562   7  55  28 3062417 .. 3062427 +  -2.6  -4.02534   ATTAAGAAAGACCGA                 TTTA GTC TAAA                 TTTCTGGGTTTGGAT
   alr2554   4  64  50 3056332 .. 3056346 +  -2.1  -4.77629   TTGCCGTTATCTTGA               GCTAG GCGGA TTAGC               TTTTGTCTTGCTTTT
   alr2543   5  91 104 3047901 .. 3047937 + -10.1  -4.43272   TTTGTTGGTGTAGCC    TACCCTGCGAGTTCTCC GCA GGAGTAGCCGTAGGGTA    TTTTGAATTTTGAAT
   alr2532   6  61 -10 3037739 .. 3037756 +  -4.9  -3.96327   AACGGCGAGTTTTTG             CTGGTGAA TAA TTC-CCAG             TTTATGATCGGGAAT
   alr2527   5 100  37 3032440 .. 3032462 +    -7  -5.92399   ATTACATTTCAGTAA           CCCAGGTTTT CCC AAAGGCTGGG           TTTTTTCTTTTATTC
   alr2510   0 NONE
   alr2505   2  55 195 3007262 .. 3007285 +    -6  -2.91276   TATTTCTGGGGGATG          GTCGCCTA AGACGAAA TAGGCGGC           ATTTCTCCCCAAGAC
   asr2499   3  71  13 2999810 .. 2999828 +  -8.9  -3.22884   TAATTTTAGGGAGCG             TGGGGAA ATTTC TTCCCCA             TTCCTAACTTCATCA
   alr2496   3  61 261 2997400 .. 2997413 +  -4.5  -4.17516   AGCTGTACCCGCCGT               GACTG CTTC CGGTC                TTTCTGTCGTTTCCC
   alr2489   5  85  72 2990295 .. 2990320 + -11.9  -3.01684   AAATATTAATCTTCG         TAGGGACGCAC TCTT GTACGTCCCTA          TCTGTATCACTCCTT
   asr2468   5  59 286 2966701 .. 2966720 +  -4.4  -3.90744   CTCACTGAACTAACT            TGCTTTTT TAAC AAAAAGTA             TTGTTTACAACAGCA
       alr   9  85 178 2955279 .. 2955327 +  -9.4  -4.05495   CTATAGTTCATAGAA TAATAAAAGGGGTTTC-AGA-TAA ATA TTAGTCTTGAAGCCCTTTTTATTA TTTAAATTTTTATTG
   alr2454   3  90 400 2950843 .. 2950872 + -10.3  -4.21194   GAAAAATTAGTCACA       GATAATATTAATC TATT GATTGATATTATC        TTTTGACTGATAAAG
   alr2450   9 100  78 2947722 .. 2947744 +  -9.2  -5.05113   TCATGAAAAGCAAAA           CCCCCAAT ATCAACG ATTGGGGG           TTTTATTTGTATGGG
   alr2440   4  48  67 2934010 .. 2934022 +  -3.3  -3.36648   TTCAATACTTAAATT                GCTAG TCC CTCGC                TTCTAACCTCTCTTC
   alr2434   5  65 325 2929110 .. 2929145 +  -6.3  -3.97947   CCTCTGCGTTAAAAA    TAAGATACCCGCATT CTCAAA AATCCAGGTATCTTA     TTTCTCATCCCTAAG
   alr2418   4 100 239 2904353 .. 2904375 + -19.2  -3.53761   AATGAAGGTTTTAAG           CCTCTCCCCG CGT CGGGGAGAGG           TTTGGAGAGGGGTTC
   alr2414   4  53 266 2897903 .. 2897916 +  -5.3  -3.01712   TCTGGTGTAGCGATA               TCAAC GATA GTTGA                TATTGCAAAGAACAA
   alr2408   0 NONE
   alr2398   4  66  82 2882486 .. 2882517 +  -2.3  -4.89477   CAATATTCAATTCTC      GCAACTTAGCGG CTAGGCGTT CCGC-ACGTTGC      TTTTCTTGTTCCGCG
   alr2394   3  61  67 2878480 .. 2878491 +  -4.4  -4.05027   TGGTATCGCGTAATT                TAGC GAAA GCTA                 TTGTTGTTCCTTCTA
   asr2389   2  50 431 2873978 .. 2873991 +  -4.5  -3.04803   TAAACGTAATATCAC               TAGGC GAAC GCCTG                ATTCTTTCACTTTTT
   asr2378   4  48  72 2860241 .. 2860261 +  -3.9   -3.1585   TTTTGAGAGTCAGTG            CGGTGCA TCTCTAT TGCCCCG            TCTTGGCTTAAATAG
   asr2369   4  63  41 2852842 .. 2852852 +  -5.4  -3.83868   AGCATTTATTTATGG                 GATG TTA CATC                 TTGATTTTATTGCTA
   alr2366   5  68 126 2851042 .. 2851067 +  -6.4  -3.91897   ATTAATATTCTTTGG         TGATTATTAA AATTCA TTAATAATCA          TTTCTCACTGCAACA
   alr2355   3  65 -50 2838193 .. 2838220 +  -2.7  -4.84363   AATGTGCAGAATCAT        CGCCTTGTACA CCCGGC TGTACAAGAGG         TTTTTCCTGATTTAG
      radC   2  53 -34 2834746 .. 2834776 +  -5.4  -3.05596   GTTTACGGGAAATTA       CCACCTTGTGGA ACGACTA TCCTCAAGGTGA       TTAAATCCAAAAATC
      hetR   3  61 181 2822718 .. 2822729 +  -5.8  -3.54459   AGAATGAAGCCAACG                CGAC AAGA GTCG                 TTTCGGGGAAGTTAA
   alr2331   1 100  13 2810482 .. 2810512 + -18.6  -3.51032   TAGTTGAAAGGAGCA       GATACCCGAATTTT TGA AAAATTCGGGTATC       TTGTGATTGAAGACT
   alr2313   6 100 147 2788691 .. 2788715 +  -8.6  -4.92828   TATGTACATTTGTCA          TAGAGTGAGC CAAAA GCCCACTCTA          TTTATTTTTGAATTT
   alr2300   1  48 110 2770898 .. 2770908 +  -2.6  -3.53444   CCAAATTACATTAAT                 TTTA TCT TAAA                 TTTACCAGCACATCA
   alr2280   4  63  33 2747484 .. 2747502 +  -3.8   -4.4522   AATCAAATTAATAAT             TTAGCTGA AAA TCAGCAGA             TTTATTGTAATTTTC
   alr2261   6  95 133 2721489 .. 2721543 + -14.4  -2.71791   TCAAGGGTTTGGAGA AGGGTATAGGGGTGTAGGGGTATAAA TGT TTGAAACCCTTACACCCTTACACCCA GTTTCAAAAGAAAAT
   alr2246   7 100   9 2701501 .. 2701514 +  -9.5  -4.84363   ATATTAAACTATTAA               CCCGC GAAA GCGGG                TTTTTAATAGTTTAA
   alr2242   5  65 323 2696526 .. 2696538 +  -6.3  -3.88559   TTTAATCTGGGCGCT                GTTCT GTG AGAAC                TTTATAAGCATAGTT
      phoD   6  76 152 2680362 .. 2680382 +  -6.2  -4.53737   AACATATTTTTCTAG           GGGAGTCAC AACG GT-ACTCCC            TATTTTTTTGTCTTC
   alr2226   4  70 -32 2669804 .. 2669820 +  -5.3  -4.53349   GGCGATCGTATGGAG              TTATTTT TTG AAAATAA              TTTATTTGATGATTG
   alr2215   2  55 110 2659149 .. 2659160 +  -5.8  -2.88945   CCAGGTGCAAGATCT                GAGG ATCA CCTC                 CTTCTTGTAAATAAA
   alr2191   4  59  32 2635265 .. 2635299 +  -4.3  -3.88232   GTCGATTCACTTTCT    CAAGT-CCATGCC-CAG ATG CTGCGGCATGGAACAGG    TTATTATCTGGCGAA
   alr2179   3  47 274 2621207 .. 2621225 +  -2.4  -3.63868   TTTGATGTCAACTAC             TTTGAGAC TGA GTATCAAG             CTTTTATTTTCAAAA
   alr2169   3  63  11 2605638 .. 2605662 +  -3.8  -4.50257   GTTAAAGAATATAAG         TTTTCCATTAT CTAG AT-ATGGAAAA          TTTATTATGTTATCT
   asr2160   7 100  41 2593395 .. 2593429 + -14.4  -4.17052   AGCCTTGATACGCCA     GTAGGTTGGGTTGAAC AAC GTGAAACCCAACCTAC     ATTTTTTTCTTTCAT
   asr2155   4  51 276 2588068 .. 2588103 +  -4.2  -3.18505   AACGGGTTTAATTTC    TATTTCATGAAGTGACG ATT CTTCACTACAT-AAATA    ATTTAATTTTTCAAG
   alr2144  10  88 137 2573089 .. 2573105 +  -5.1   -5.5208   AAGCTTGTTCATCAG              TGCAGGA ACC TCCTACA              TTTTTTGTCTTCTCA
   alr2132   6  68 379 2560028 .. 2560047 +  -4.2  -4.67608   TCGGCCATATCTCGA            TCCGGGGT GAGC ACCTCGAA             TTTTATATTCGCCTG
   alr2125   8 100 236 2549941 .. 2549967 + -13.2  -3.51825   TGCACATATTTTTGT         GTTGACAGTTGA CTG TTAACTGTCAAC         TTCTCATTAAAATAA
   alr2114   8  87  17 2532410 .. 2532433 + -11.8   -3.5594   TAATATCTGGCTGTA          TCCTCGACTT TTCT AAGTCGGGGA           TTTAAAAACTCAATT
   alr2106   3  54 281 2525546 .. 2525562 +  -5.9  -2.57013   ACCTCGGCCAAAAGA              TTATCCA TCA TGGATGA              TGACTTAGGTTCAGA
   alr2093   5  86  92 2507936 .. 2507966 +  -9.9  -4.13037   GGGGGGAGTATGGAG      CTAA-AGCCCGGTT GGGC AATCGGGCTATTAG       TTATTTAGTATTTAT
     rbpA2   7 100  65 2495694 .. 2495717 + -14.6  -5.52023   ATTGCACTTAGCAAT          GGCTCAGGCG TTTC TGCCTGAGCC           TTTTTTATTAGTCGT
   alr2083   0 NONE
   alr2076   2  52 132 2484962 .. 2484974 +  -5.5  -2.82529   TCTACTTAACCTCCT                CAGTC CCT GGCTG                TAATTGCTGATTGTA
   alr2064   2  58 253 2472366 .. 2472376 +  -6.8  -2.75963   GCCGCAGAATCTTCC                 CCAG TTG CTGG                 ATTTCCCGTGAAGAT
   alr2060   1  74  17 2468424 .. 2468458 +    -8  -3.92641   TTGGAAATGAAGAGA     CTTGTAGAGACTTG TTTACCT TACGTCTCTACAAG     TTTATGGCTCAGGTT
      aroE   3  65 110 2466207 .. 2466237 +  -5.6  -4.12296   CCGCTTTTTTCAGCA       TTAATTTGTACACA ATC TGTGGATAAATTGA       TTATTTGCTTGTGCA
   alr2051   3  61 106 2460004 .. 2460015 +  -4.4  -4.08216   TAGTAACTTCTGATA                GGTT GCCC AACC                 TTTTGAGCCACCTGG
   asr2036   5  62  83 2435698 .. 2435711 +  -2.5  -4.59853   TAATTGATTATTGTC               TATAA AAGT TTATA                TTTTTAGCCAATTCC
   alr2019   5  55 104 2413014 .. 2413024 +  -5.4  -3.23393   TTTTATTTCAGAAAT                 CCAA CAC TTGG                 TATTGTGAAATACCC
      dnaN   0 NONE
   alr2001   1  45 370 2395185 .. 2395207 +  -3.4  -3.10641   TTCAAATCTACAACG           GCAGTTGATA CAG TAGTAGCTGC           TTCGGTGCTACCTTG
   alr1982   1  48 200 2371644 .. 2371656 +  -2.6  -3.58343   TACCAGAAGAAGCGA                TCGC CACCT GCGG                TTTGAGCATCATGAC
   alr1979   1  47  93 2366915 .. 2366929 +  -4.3   -2.7079   TACTTTTATAAACCC               CAGTT CTAAC AACTG               ATTAATATTTCTATA
   alr1968   0 NONE
   alr1946   3  61  42 2329769 .. 2329788 +  -2.2  -4.68103   TTGATGTGCTGAAAT            TTCAAACT CTTT ATTTTGAA             TTTTGTTGGCGTTCG
   alr1941   4  53 306 2326618 .. 2326630 +  -4.9  -3.15503   GATTAGGGAATCACC                GTTAA CTG TTAAC                TGTTGACTGTTGACC
   alr1929   3  80  54 2316435 .. 2316462 + -10.6  -3.39856   GCCTTTTTGATTATG        CT-TTGGGTGGGC AAT GCCCACCCTACAG        TTAATTAAATATGTA
     groEL   9 100 106 2267355 .. 2267412 + -21.4  -4.05788   AATAGCCAAACATTA GGGGCAACTTCTCTGCGATCGCCTGC TTCTTT GCAGGTAAACCCAGGGAAGTTGCCCC TTTAATTTACGAAAA
   alr1885   2  70   8 2252310 .. 2252350 +  -6.4  -4.10657   ATAGGTAATGAGTAA  TTGGTAATTGGTAATTGT TTTGT ATCATTAGCAATTACCAA  TTTTCACCGATATCA
   alr1879   4  53 195 2243330 .. 2243342 +    -2  -4.11484   CCGTGGCGGGTGGTA                TTCT CTGGA AGAA                TTTTACGAAATTGGG
   alr1874   0 NONE
   alr1870   5  66 346 2233854 .. 2233903 +  -7.9  -3.14848   CAGCTTCAGTCTTTA CGCTGATGCCCAGGTCGCGCAAGG AAG CTTTGAG-GATTTCGGCATCGGTG ATTTTGGTGCGGAGA
   alr1860   6  74 265 2223578 .. 2223591 +  -8.1  -3.75718   CCCAGTGTTACAGGG               CCACC AGTT GGTGG                TTGGTTTTGGTTCCC
   alr1845   2  59  97 2208406 .. 2208418 +  -4.8  -3.65782   GTTTGGAGAGGTGAT                GCTG AAATC CAGC                TTCTATAATTTGCTG
   asr1836   3  59 223 2202224 .. 2202235 +  -5.8   -3.3785   TTTTCCCAGGTGGCG                GCGT GCCA ACGC                 TTGTAAATCGCTTCC
   asr1828   2  59 474 2194618 .. 2194630 +  -4.7  -3.66095   ATTTTGCATGAAATC                GGCGG TCG CCACC                TTTACCTAAGACTTT
   alr1822   1  51  23 2189344 .. 2189363 +    -2  -3.85698   TTATTTTCCTCGTAG            GGTAGGGA TACT TCCCAAAC             TTTATAGAGAACCAA
   alr1810   5  51  91 2176698 .. 2176715 +  -4.2  -3.13743   CTCCGTTTAACTGCC             TTTTGC CATATC GCAAAA              TTGGCTGTGGCGTTT
   alr1805   1  52 151 2171403 .. 2171420 +  -3.4  -3.67134   CGGTAACGTTTCTAA             GTGCAG AATTGC TTGCAC              TTGTTCGGCTAGTTT
   alr1779   2  65 167 2138884 .. 2138899 +  -6.1  -3.99327   ACAATCTTGGCATAG              GTGGC ATCACC GCCAC               TATTTTTACTAACTA
   asr1775   4  55 336 2134847 .. 2134877 +  -6.1  -2.85999   GTGGTGTAGTTGCAG       TCTGCCAAGGCAT AGCAG GTGCTATGGCAGG       TGTAGTATAAAGTGA
   alr1753   4  50 435 2109020 .. 2109033 +  -4.5  -2.98607   TTTGGGCGGTTGAGA               CTGCC ATCT GGTAG                TAATATTTCTTTACC
   alr1746   6  64 334 2101674 .. 2101691 +  -2.1  -4.78149   TGTTTATTTCTGATA             CA-AGATA ACT TATCTGTG             TTTTTGACTTCTGGC
   asr1734   6  68 179 2086855 .. 2086866 +  -4.4  -4.71482   AGCTAAATAGAGCAT                CTAC AATC GTAG                 TTTTTACCATTTACT
   alr1728   3  61  89 2078990 .. 2079008 +  -2.4  -4.67011   CTTTGTTTCTCTCTC             TTAGGGTA GAT TGCGCTAA             TTTTTGCATAGGCTT
   alr1722   1  64 185 2072189 .. 2072218 +  -6.6  -3.61398   TCTGACTTTCTGCCT       CCTGAATTGT GCCTAATCAA ACAATTCAGG        TTCTTCGCGCGCGAC
   alr1718   3  52 158 2069311 .. 2069325 +  -2.8  -3.89822   ACTGGTCTAATTTTT               TAGGCT TAG AGACTA               TTTATAAAGTAAATC
   alr1715   6  68 321 2061663 .. 2061677 +  -8.6  -2.64274   ATAAAGCCTCCCTTG               CAGAAG CTA CTTCTG               TGACTTTAACCCCGT
   alr1709   6 100 384 2050786 .. 2050807 + -10.2  -5.47821   TAAAAGAATCAACTA           GACCAGCT GTGGGA AGCTGGTC            TTTTTTTCCGTACAT
      ftsE   0 NONE
   alr1700   1  60 119 2040380 .. 2040390 +  -6.8  -3.01712   CCAATCCCTAAAAAT                 CCGT CCA ACGG                 TCTTGAGGCAGAAAC
   alr1690   8  73 -26 2019915 .. 2019948 +  -8.9  -3.32832   TACGGTGTCAGTCTA     GCTGATGTGAGAAGC GGAC GCTTTTAACATCCGC      TTCCATGTTTTTACC
   alr1680   2  51  32 2004434 .. 2004484 +  -4.3  -3.23216   TTATAGTTTGTCTCG TTGGTAATGGGTAATAGGTAATAG GTAA TTAGTG-TTATTTCCCATTACCAA TTACTGATGATCAAG
   alr1677   0 NONE
   alr1669   1  61 201 1992839 .. 1992850 +  -4.4  -4.13037   AAGTTGGTTTATTCA                CAGA GGTT TCTG                 TTGTTTCATCTTTAT
   asr1662   4  47  64 1983870 .. 1983928 +  -4.4  -2.71204   GCAACGCTGAAATAC ACATAGGGTAGACAATGCCCACCAAAGC CAT GATACGGTTGGCATTGTCCACCCTACAC ATTCCTTATAATTTT
   asr1662   4  47 329 1984135 .. 1984168 +  -3.8  -3.08679   TACTGTGTCGGGAAT     CCCCGCCAGAATAT CATCTA AAATTCTGTCTGGG      TCTTCAGTCCGGGGA
   alr1656   7  89  37 1980380 .. 1980423 + -10.4  -4.16279   TGATAGTTCTAGATA TATACAAAGTGTGGGCTTAC ATCT GTAAGCCCACACTTACAGTA TTTTCGGCTGCTATG
   alr1637   1  45 392 1937810 .. 1937820 +    -4  -2.51173   TTGATAAAATACACG                 CAAT GCC ATTG                 GTTCATAAGCTTGAT
   alr1624   5  82 174 1912840 .. 1912864 + -12.3  -2.55213   TTAAAAAATCACTGA          TAAACCCTTGC CAA GTAAGGGTTTA          TAGGTTGCGTCCCTA
   alr1615   4  48  30 1902594 .. 1902630 +  -3.8  -3.12407   TTTGACGGAACTTAA   CCCT-AGCA-CCTTCCCT ACC AGGGAAGGCTGCTCAAAG   TATTGAAGTTATGTT
     rpoC2   1 100  30 1876663 .. 1876686 + -12.6  -4.79683   CATCTAAATTAAAAA          GGCAAAAGAA GTAA TTCTTTTGCC           TTTATTTTATGGATT
   alr1589   2  57 341 1862671 .. 1862684 +  -6.7  -2.66969   GTCACCAGTTCTAAT               TCGGT TTTA ACCGA                TAAGTTGTCTTGATA
   alr1586   3  54 387 1858719 .. 1858740 +  -3.6  -3.66874   CTATAGGCAGAACTA           CTGCGTGG AATCAA CCGAGCAG            TTTCGATCGCCTTAG
   asr1572   3  70 402 1837441 .. 1837455 +  -6.4  -4.09685   GAAACTCGAAATCCG               GTGAGG ATA CCTTAC               TTTTAGCCCGTAAAG
   alr1540   7  69 370 1802229 .. 1802241 +  -6.3  -4.28111   CGAGTTGTAATTCCT                TTACC CAA GGTAA                TTTCTTCGTACTCTA
   alr1521   4  81 253 1783356 .. 1783393 +  -9.2  -3.65224   TGCATTGCCAAATCT   GCGGGTATATGCTCTA AAACTA TGGAGAATACACCCGC    TTGTTCAAGTGCGAT
   alr1514   2  47 475 1775446 .. 1775462 +  -3.7  -2.97771   CGATGCCAAATAAGC              GACTC ACCAACC GAGTC              ATTTCCTGTTGTAGG
   alr1507   3  95  52 1770513 .. 1770550 + -10.6   -4.4874   ATTAGTTTTAGTCAG   GAGGCGATGGTCTTCG ACCGAC CGTAGGTCATCGCTTC    TTTTGCGTTTTTCCA
   alr1501   5 100 421 1765325 .. 1765355 + -14.2  -5.40474   CTTATCCATAACCTT       TGTAGAGATGTAAC AAT GCTACATCTCTACA       TTTTTTTCACCAGAT
   asr1494   3  58  53 1759067 .. 1759083 +  -5.8  -3.15999   AGCAGATAGCGCATT              TCTGCG ACTAG CGCAGG              TTACGTCTCTACGAG
   asr1486   5  63 125 1750015 .. 1750028 +  -5.2  -4.11751   CAATACCAATAGCAC               CCGC CCTTCT GCGG                TTTTCGGAAATTAAT
   alr1482   6  55 257 1746223 .. 1746233 +  -5.4  -3.18912   CCAGATTGAACCGAT                 CAAC TTG GTTG                 TTGATAGCTAACTCA
   alr1470   5  50 179 1734488 .. 1734503 +    -4  -3.29549   ACGTTGTAAATTTTT              GGAATC TTCT GATTTC               TTCGGTTCTATTAAT
      xisI   4  65 191 1720290 .. 1720312 +  -6.2  -3.99805   TTTTGTTCTGGAATA           GCCGGGGTAG AAT TTAACTCGGC           TTTACGTTTTTCCCA
       adx   5  95  86 1711506 .. 1711530 + -12.3   -3.2553   CTCACAACTCTATTG          TAGAGGATGTT TTT AGCATCCTCTA          ATTTTACATTTCTTT
   alr1444   4  60   0 1704235 .. 1704248 +  -2.4  -4.51847   TAGTTGGTTGCTGTA               GTGA AAGTTA TCAC                TTTTCTAAGTTATTT
       mop   6 100  35 1691201 .. 1691235 + -10.3  -5.08255   CTTACCTTTATTCCC     TAAATAGAGACGTTA TATAT TAAAGTCTCTATTTA     TTTTATTTTCCCAAT
   alr1423   4  51  91 1687494 .. 1687511 +  -5.6  -2.72511   ATATCTCGATATACA             GAGAGT TCATCT ACTCTC              ATTTCAAAAGGTACG
   alr1419   3  55 311 1684526 .. 1684555 +  -5.9  -2.80291   TTCAAAAAATGTATA       GTTATGTAACTAA TAAT TTATTTGCATAAC        TATGATCAAATGATT
   alr1414   6 100  25 1678324 .. 1678347 +   -14   -5.9003   ATTAAGTGATTTTTT          GGGATAAGCA AAAC TGCTTATCCC           TTTTTTTATTCCTTT
   alr1410   6 100 440 1674579 .. 1674605 + -13.8  -2.90941   ATACTTTTCCCTAGA         TCCCCGACTTAT TTC AGAAGTCGGGGA         TCTGTGCGCTGTCCT
   asr1393   4  55 -13 1656019 .. 1656042 +  -5.4  -3.14795   GTTGTATTATCCAAA          CAGAAAACTA CTAG TATTTTTCTG           TGTTCATGACCATTT
   alr1386   6 100  49 1646358 .. 1646388 + -15.6  -2.66272   ACTGTAGTAGCTACA       TAAGCCCGGCTTTT TCC AAAAACCGGGCTTA       TCAATTTAAATGGAA
      petG   7  74 104 1621551 .. 1621587 +  -3.8  -5.10877   CAATCCCCAATCCAA    GGCAAAAGTCAAAAGA AAAAA TCTTTTACCTTTTACC    TTTTTACTTTCTTGT
   alr1352   5  51 212 1607012 .. 1607023 +  -2.2  -3.90744   CCATTGAACCAGAAT                TGGT TGTT GCCA                 TTGTTTAAAACCAGA
   alr1337   9  63 219 1588846 .. 1588865 +  -5.7  -3.88137   CTGGTGATACCCTTA            GCTTGCA GATGGG TGCGAGC             TTTGTGCAGCATTCT
   alr1324   5  73 267 1574437 .. 1574447 +  -5.4  -4.62872   ATCCAAGTGTGGTAT                 TGCT CCC AGCA                 TTTTTAAAAGTTCAT
   alr1320   5  89   8 1567327 .. 1567349 + -12.1   -3.3907   TGGGTTGATTTTCCC           TTAGGTGGG CATTA CCCACCTAA           TTACTTAAACTTTGG
   alr1315   4  93   9 1559967 .. 1559991 + -12.9  -3.36505   TTTTTAAGATCAGAA          CCCCGACTTCT TCA AGAAATCGGGG          TTCTAAATAAAGTCT
   alr1302   2  53 254 1543547 .. 1543557 +  -4.6  -3.35867   TCATGCCCACACCAA                 CTGC CAA GCGG                 TTAATTCCCGGTTGA
   asr1289   3  43 416 1533297 .. 1533311 +  -2.7  -3.06384   ATTTCTAGCAAATTT               GGGGG AATTG CACCC               TGATTATCTTTTTGA
   alr1286   9 100 405 1531115 .. 1531136 +  -9.5  -5.45802   GTAGTTTTTGTTAAC           TGTTGACTG TTAA CGGTCAACA            TTTTTGTTTTGAGAG
   alr1278   3  55  -3 1519368 .. 1519381 +  -5.3  -3.14284   TGGTGGTGTGAGTCA               GTAGT GAAG ACTAC                CTTTGTTGATCAACA
   alr1271   6  55 443 1510937 .. 1510954 +  -6.3  -2.86426   AGTGTGATAGCGATC             GCTTGCT GGGA AGTAAGC              TCGTTGTGCATATTC
   alr1266   1  65 -12 1503541 .. 1503556 +  -4.8  -4.23781   AGCTATTTCTAAGCT              TTTTCA AAAA TGAAAA               TTTGATTTTGATAAG
   alr1250   2  52 149 1484367 .. 1484378 +    -3    -3.885   AATAATCAAAGGCTG                CTTT CCTA AAAG                 TTCTTCTATACCCCT
   alr1247   5  62 205 1482168 .. 1482183 +  -2.6   -4.5394   CCCCCAGTGGGCAGG              TCTAGGA ATC TCCT-GA              TTTTCATATTTATGT
   alr1224   4 100  68 1445941 .. 1445970 +  -7.5  -5.60993   AGTAAAAAGGCAAAA       GTAAAAAGATAAAA GAT TTTTA-CTTTTTAC       TTTTTTTGTCCCCAA
   alr1217   8  90  84 1435672 .. 1435694 + -13.4  -2.86217   AAACCCCTCTCCAAA           CCTCTCCCCG AAG CGGAGAGAGG           CTTTGAATCTTGCTC
   alr1209   4  63 -36 1424747 .. 1424758 +  -5.8  -3.76968   CAGCGTTGCTGGTCG                CGCT CTCA AGCG                 TTTAATCCCTGGCTT
   asr1185   4  73 120 1396604 .. 1396616 +  -9.1  -3.35679   ATAATCCATTCTCTT                GCCAG GTT CTGGC                TTGTGAATCAACGGA
   alr1174   4  67 339 1378820 .. 1378838 +  -3.2  -4.78149   TCTGTGGTCAGTGCT             TTGATG AAAGACC CATCAA             TTTTTAGATTGTGGA
   alr1171   6  80 -40 1375558 .. 1375576 + -10.4  -3.33151   TGCAGAGTGAATTAG             GTAAAGGT AGT ACCTTTAC             TATTAATTTACGAAG
   alr1167   2  57 128 1370714 .. 1370724 +  -5.4  -3.45324   CATAGGCTGCTGAAG                 TAGC TCC GCTA                 TGTTTGGTAAAAATC
   alr1160   4  51 100 1366108 .. 1366122 +  -2.1  -4.00042   TTGTATTATTGATTG               CTCAT TACCT GTGAG               TTGTTTGCTAACCAC
   alr1139   2  46  78 1339557 .. 1339568 +    -3  -3.35775   CACTCATCACTACCA                CTAA CCGA TTAG                 TCTTTGCCAACTCAT
   alr1125   7  61  23 1321520 .. 1321554 +  -5.1  -3.87627   AAATATTTTTATAAA     TGCGATCGCTT CTCACGGATAATT AGGCGATCGCA     TATTTTATATACAGG
   alr1121   3  67 165 1319047 .. 1319076 +  -5.8  -4.08394   CACATATTGTCCTAC       CTGGA-TCACCCA TCTTT TGGGTAAATCCAG       TTTTCACACCGATAT
   alr1117   3  65  74 1309341 .. 1309351 +  -5.4  -4.01158   CGGATGACAAACAAA                 TCTG CAT CAGA                 TTGTTTCATCACCTT
   alr1109   1  47  40 1299335 .. 1299348 +  -2.4  -3.49475   ATCTAAGTATTTGTA               GTTC AAAACC GAAC                TTGTGTCCCGCTACG
   alr1097   4  58 259 1286972 .. 1286982 +  -6.8  -2.75963   GCCGCAGAATCTTCC                 CCAG TTG CTGG                 ATTTCCCGTGAAGAT
   alr1086   5  61 411 1273108 .. 1273119 +  -5.8  -3.58932   TAGTGAAACATATGC                GCCT CAAG AGGC                 TTACTTATTGCTTAT
   alr1074   4  84  60 1258226 .. 1258243 + -11.3  -3.62046   TAAAGCATTTGTAGA             GACGCGA TGAA TCGCGTC              TTATTCACCCAATGA
   alr1067   1  48 337 1244549 .. 1244562 +  -3.8  -3.24613   TGTTCTAGAGCTTCA               GCAC CGTTTT GTGC                TTGGATTACTTGATA
   asr1064   6  88 -29 1242469 .. 1242500 + -13.2  -2.68015   ACTCACTCGCATTCA      TCTCACGCCA-AATC AAA GATTCTGGCGTGAGG      CTTCTGCTGCTTCAG
   alr1060   5  58 324 1237578 .. 1237595 +  -5.6  -3.55487   TTTGGTAAACGATGG             GTTGTC AATTTG GACAAC              TTATGGTTACTGTCG
   alr1057   3  65 402 1230873 .. 1230889 +  -2.9   -4.7497   CAAGCCCTAGCTTTT              CGATTAC TGT GTGAGCG              TTTTTACTAGCTGAA
   alr1045   4  55 443 1217905 .. 1217917 +  -3.4  -3.95324   AACCCACCGATTCCA                GCAA AAACA TTGC                TTGTTCTTGCAGCTG
   alr1031   7  77 139 1204386 .. 1204408 + -10.6  -2.87132   ATAGGTTGCTAAATA           CCCGACTTTT TGA AAAAGCCGGG           TATCTAAACAGAAAA
   alr1018   5  67  20 1189041 .. 1189090 +  -8.1  -3.04501   AAAAACTCTTCGGTG GTTAATAGTCCACAGTCCAAAAAC CTT GATTTTG-ACTATGGACTATGGAC TATTGACAAATTAAT
   alr1010   3  52 164 1181703 .. 1181715 +  -3.4  -3.66784   TATTACCAATTTTAA                TTGG GGCAG CCAA                TTCTCTTCCAGATAG
   asr1005   3  65 444 1177292 .. 1177310 +  -7.4  -3.31144   GTAATCTAAATTCAG             TGTGTAGC CTC GCAACACA             TTATCAGGGTCAGCA
   alr0992   2  48 389 1162182 .. 1162204 +  -3.4  -3.32844   CTAGTAGTGTTTCCG           CTTCATCG CTATTGC CGAGGAAG           TTCTGCACTAGGAAA
   alr0981   4  68 111 1147285 .. 1147297 +  -9.1  -2.64099   GAAAAGTTTCCTACA                GAGGG AAA CCCTC                CTTCTCCTGACGGAG
   alr0975   6  59 127 1137856 .. 1137868 +  -3.5  -4.18367   ATAAAATAGAGAGAT                TTTAA ATT TTAAA                TTTATCTGTCTACTC
   alr0965   1  56 353 1123958 .. 1123971 +  -3.8   -3.9902   GTTGTAGTTGGTAGT               GGTG CAACTT CACC                TGTTTTATTAGTCTG
     ycf55   2 100 127 1117300 .. 1117322 + -19.2  -3.53444   TTCAAGATATTTAAG           CCCCTCTCCG TGT CGGAGAGGGG           TTTGGGGAGAGGTCA
   alr0957   5  66  38 1112347 .. 1112360 +  -8.1  -2.87931   AGAAAACTGTACAGA               CGCGA TTAA TCGCG                TCTCTGACAACTGAC
   alr0953   1  47 375 1109024 .. 1109043 +  -3.6  -3.05384   AATAAATCCTCCTTC            TGCTGTGAT TTC GTCAC-GCA            TTAAATAGACGCGCA
   alr0947   2  55  83 1101682 .. 1101716 +  -5.7  -3.23042   GTAGTTTGTAAAAAT     GCGATCGCGCC ACAATATAGTACC AGCGCGATCGC     TTAATGATCCATGTT
   alr0933   8  61  46 1086238 .. 1086252 +  -2.1  -4.67635   ACCCTGGACTGGTTT               TTCCT CTTCT AGGGA               TTTTGTAATTTTAGC
   asr0925   6  65 225 1070540 .. 1070550 +  -8.2  -2.64218   TTCCCCTTTCAACAT                 CCGC ACT GCGG                 CTTCTAGTAAAGCCT
   alr0913   3  45 188 1057769 .. 1057782 +  -3.1  -3.09492   CTACAATGCAAGTTA               TGGGT ATAT ACCTA                TATTCACATTGCCAG
   asr0905   5  53 190 1048232 .. 1048267 +  -4.8  -3.14132   TGGGTGTAGCGATAG    CGTAACCCAACA AAGTCTTGAGAA TGTTGGGTTCCG     TTCCTCCACCCAACC
   alr0901   1  48 420 1044344 .. 1044354 +  -3.2  -3.45945   CAAGCCGCCTTGGCT                 GCTG GCA TAGC                 TTCATTATGAATGGG
   alr0882   3  80 137 1019035 .. 1019058 +  -6.6  -4.72617   TTTCGACACGAAAAA          CCCCTCCACC ATTA GGTACAGGGG           TTTCTTATTTTATAC
   alr0877   2  57 173 1012650 .. 1012662 +  -4.8  -3.54183   GTGCCTACGTGATAT                CCCA GGGCA TGGG                CTTTTTCTAGTGCAG
     nifH2   2  93  33 1009422 .. 1009445 + -12.5   -3.3514   TGATAGGGTTTATAA          CCCCGACTT TTAAAC AAGTCGGGG           TTATACCATGTGAAT
   alr0871   4  51 100 1002777 .. 1002792 +  -4.6  -3.21099   CATCTGGGTCATTGG              TGGCGC GATC GCGCAA               TAATTTTATAGTCTG
   alr0857   2  67  11  984387 ..  984423 +  -5.3   -4.1822   AATAAGAAAGGTTAG    TTCTGAGTTATGAGT AACATCC ACTAATAACTCAGCA    TTTATTACACTAAAC
   alr0851   5  85 274  979358 ..  979383 +  -9.8  -3.84719   CTATACTAACTTAAA         TCCCTTCAGG AATAAC CTTGAAGGGA          TTTAGATTTGCACCT
     rps21   6  58 281  970154 ..  970165 +  -5.8   -3.2362   AGTACAACTATTGCA                GCGA TTCA TCGC                 CTTTTCTACGCCTTG
   alr0834   5 100  22  961158 ..  961180 + -12.1  -5.24531   CAAACTCACCAAAAA           GACGCAAAG TAATT CTTTGCGTC           TTTTTTATGGGAAAT
   alr0831   3  47 229  957386 ..  957399 +  -3.8  -2.99727   ACTTGCAAAACAGTC               CAGC CTTCCT GCTG                CTTTAATTCGTTCAG
   alr0828   1  47 110  954406 ..  954421 +  -3.4  -3.15663   CTATTTATATGGTCT              TTAAAT TAAT ATTTAA               TTAATACCAATAGCT
   alr0821   2  75  68  946725 ..  946747 +  -5.5  -4.76802   AATAACTAATTAAGA           CTTCGGTTC GCCCA GACCCGGAG           TTTCTTCTTTTTCCA
   alr0816   3  44 129  941600 ..  941618 +  -3.1  -2.80589   CAGACAAGCTTCTAG             GTGTGGA CAGTC TTCGCAC             TGAATTTCTTTACCA
   alr0812   5  54 399  938376 ..  938387 +  -5.8  -2.51966   TGTCATGCGAGTGGC                GCTG AGGT CAGC                 ATTGCTGAGATTTGC
   alr0806   3  95  35  932104 ..  932126 +  -8.4    -5.055   AACTATCATAAAAAA           CCCGGTTTCT TGG ACAAGCCGGG           TTTTTTAGGACTTAC
   alr0799   3  51 -36  923905 ..  923934 +  -2.2  -3.84271   TTACCAAAAAGGTGA       GTTACAGCAATT AGTGGA AGTTGCTTTAGC        TTCTTAGTATTGTGG
   alr0791   4  70 270  917095 ..  917105 +  -5.4  -4.42653   CATCATCAATCAGCT                 TGGT TTT ACCA                 TTTTCTGGCTGAAAT
   alr0776   2  44 176  901070 ..  901090 +  -3.3  -2.78679   GCTTCAAACCTATGA            TTCGAGTTT AAA AAACCTGAA            ATTTAGCTACAGCAA
      hoxH   6  64 173  888423 ..  888437 +  -7.8  -2.78933   TAGGGTGTTGGCTGG               TGGTCG AAA CGGCCA               TAAATTTTGAATTTC
      hoxF   1  45 187  875201 ..  875213 +  -4.1  -2.66335   TAGTTGAGAACTTTT                TGATC GCA GGTCA                TGAGTTCTATATTGC
   alr0744   3  63 364  868248 ..  868260 +  -7.7  -2.64747   GATCAATCAAGGCCG                CAGCT ACT AGCTG                ATTGTCGTAAGATGC
   alr0735   1  55 393  857647 ..  857662 +  -3.3  -3.85698   AATTCGGCAAATTCC              TTTGG TAATCC CCAAA               TTTCTCGACCGCCAG
   alr0725   3  44 285  843718 ..  843738 +  -3.1  -2.78547   GGCTATCTGCTATAT            CACGGGTAC TAA GAATCCGGG            TAATTCCTGACCTAC
   alr0722   2  80   2  841437 ..  841454 + -11.3  -3.27476   ATAACGTTTTGTAGA             GACGCGA CGAA TCGCGTC              TTGATAATTAGACGT
   alr0710   4  74 194  826681 ..  826698 +  -4.8  -4.88129   AACTGGTTTAATACC             CCATCC CCTTGT GGGTGG              TTTTTAGTCATTTTT
   asr0705   5  61 -26  811970 ..  811990 +  -4.6   -4.1196   AGAGAGCAGGGGAGC            TATCGCCC ACAAG GGGCGAGG            TTTTAAACCTAACTT
   alr0685   2  55 275  793227 ..  793245 +  -5.2  -3.36256   CCTGAGTTGACAAAC             GTTCTTCC ATT GGGAGGGC             ATTTTTACGCCTGTC
   asr0674   4  61 -23  783737 ..  783754 +  -4.1  -4.30809   GAAGGCGATACCTCC             G-GTGGGC TAC GCCTACGC             TTTTAGTAAATATTA
   alr0663   9 100   7  769010 ..  769048 + -14.9  -3.43553   GTGAAATAGGAATAA   CATATTTGAGACTCTCA ATTCG TGAAAGTCTCAAATATG   TTACTTCATCATTGT
   alr0658   8  90  50  763537 ..  763561 + -10.8  -4.20136   TTAAATAACTCTCAA          TACCGCTTAG TATTT CTAGGCGGTA          TTTAATTTTGCGACT
   asr0636   2  76 171  737280 ..  737299 +  -6.4   -4.4767   ATAGCTAAACCTAAA            CCCGTG CCTTTCCC CACGGG             TTTTGTGGTAAATAA
   alr0627   1 100  19  730414 ..  730444 + -19.2   -3.7941   AATGGGTTAACTAAA       GATCCCTGACTTCT TAA AGAAGTCGGGGATC       TTATTCTCAAAACTA
   alr0622   5 100  69  722282 ..  722321 + -15.2  -2.94912   CATAACTACTAACAA  GCTGTTAACTGTTAACAG TCAA CGGTTAACAGTCAACAGC   TATATCAGTTACCCA
   alr0618   6  78  80  718818 ..  718828 +  -6.8  -4.70626   AAAACTAAACACAGC                 GCTG CAA CAGC                 TTTTTGCCATTCTTG
   alr0600   6 100  22  698903 ..  698931 + -14.8  -4.68528   AACATCAAGGGTGCA        GATACCCGATTT CTTTA AAATCGGGTATC        TTGTTTTTTGAGTTT
   alr0593   6  66 128  690723 ..  690744 +  -4.5  -4.36729   ACAGTCTGGGATTTA           GCT-TCTAGA TTT TCTAGACGGC           TTTTAAGTTCTTGGT
   alr0590   0 NONE
   alr0587   1  48  12  684113 ..  684144 +    -3  -3.60234   GTAGTTGAAATTAAA      GCCAAAAATCCT GATTTTAG AGGCTTTCTGGC       TTTAACAATCTATGA
   alr0577   7  87  15  671219 ..  671268 + -12.3  -3.14961   GGGGAATAGTCCATA GTCAATAGTCCACAGTCAAAGGT AAAA ACTCATGACTGTTGACTGTTGAC TGTCTTAATCATCAT
      cphA   4  55 256  668829 ..  668841 +  -2.7  -4.03167   TTCTAAAACATCAGA                TTGCA ACC TGTAA                TTCTTATTAGTATTA
      txlA   2  51 264  665026 ..  665036 +  -5.4  -2.72314   AAGCTTCATCCCTGA                 GGAT TTT ATCC                 ATATTGTTGTATGTA
   alr0559   2 100 441  654625 ..  654649 + -15.7  -3.21872   TATGACCTCTCCCCA          ACCCCTCTCCG ACG CGGAGAGGGGC          TTAAATATCTTTAAC
   alr0549   5  57 253  643972 ..  643989 +  -4.9  -3.61268   CGATTCAACGAGTGA             TTGCA-CG TTA CGCTGCAA             TTTCACCATTGGGTG
     cpcG4   7  68  -7  628125 ..  628151 +  -8.8  -2.68775   TGCCAAACCGTAGCA         GACGCTAAGATT TAA AATCTGAGTGTC         TAAGTTTGATACTGG
   alr0512   5  53 315  607113 ..  607134 +  -5.1  -3.19389   GGGTAATTTTTTGCA           TCGTTGGCA CTGA TGGCGACGA            TTCCTAAATCGCTTG
   asr0494   2  46  39  590686 ..  590703 +  -2.7  -3.36769   AAATTTCTGGTTCCC             CAATTTC CCCA GCAATTG              ATTATTTTTTAACAT
   alr0490   7  58 417  587543 ..  587553 +  -5.4  -3.51924   GTTACTAGTTTCTGC                 CCAA TTT TTGG                 TTCTGTACCTGCGAG
   alr0477   3  50  31  568598 ..  568613 +  -4.7  -2.86343   AAAATTCAAAATACC              CTACG GGTTCG CGTAG               TGTCCTCGTTCGCGT
   alr0474   7  69  23  565660 ..  565690 +  -8.5  -3.16608   TGGCTGAGATATTAA       CAGTAAACAGT TACCACAGC ACTGTTTACTG       TTGACTGATTTAGGT
   asr0461   2  61  50  546000 ..  546010 +    -4  -4.26393   AGTCACCTCCTACGA                 TAGA TTC TCTA                 TTTATCTCTTCTCTG
   alr0452   4  63  40  535529 ..  535546 +  -5.5  -3.91473   TTCGGCAATAAAAAA             TGCCTGC ATAT GCAGACA              TTTATGAGGCTTTCT
   alr0447   2  59 180  531176 ..  531191 +  -6.2  -3.36968   AACCTGAGTTCGAGA              TAAGCT GAAA AGCTTA               TTCTCACCTTGACTA
   alr0436   7  75 286  516056 ..  516076 +  -9.1  -3.55444   TTACTTACCGCCGTA            GAAAAAGGC AAT GTCTTTTTC            TTTCAGGGGTGCAAA
   alr0433   4  84 169  513307 ..  513339 +  -7.7   -4.6635   AAAGATTGCCTAAAA      TTAACGCGAGTCTCT AAC GGAGGCGCACGTTAA      TTTTATTAGCAGTTT
   alr0402   9  81 119  472403 ..  472436 +  -9.6  -3.68378   CTTCCAGTGTATCCT     GAGCAAGAGGCGTT AAAATA AACACCTCTTGCAC      TGTTTTACCCTGTCG
   alr0397   0 NONE
   alr0386   3  66  28  452061 ..  452074 +  -8.1  -2.87344   GGGTGAAGAAGAAGA               CGCGA TGAA TCGCG                TCTCTACAGCAGGTG
   alr0383   2  61 288  447707 ..  447721 +  -4.2  -4.18018   CACTTCCCCGCAAGG               GGATGG AAA CCGTTC               TTTTAAATGACGCAG
   alr0370   8 100 -10  434200 ..  434233 + -13.5  -3.52539   AAAAGAAAGTAAAAA     TAAACGCTTAATAAG GGCT TTTATTAAGCGTTTA      TTCTGATTAACCTTG
   alr0370   8 100 372  434582 ..  434606 + -15.7  -3.17194   TCCGCCCTTCCCGTA          GGTGCGCCTCC AAC GGAGGCGCACG          TTAACTTAACCAGGT
   alr0359   5  55 314  416441 ..  416458 +  -6.3   -2.8007   TTAACTGTGCTGCTT             GTAAGGC TTGT GCTTTAC              TCATTCCTGCATTGC
      ndhD   5  93  51  400624 ..  400651 + -13.6  -2.62958   TAAATATGACGGAAA        TTAGGGGTGGTT GCAA AACTACCCCTAA         AATTTTATTGCACTG
   alr0340   3  51 274  390764 ..  390783 +  -4.2  -3.28866   CCTGGTTCCAGAGAT            GTTTGGGC AACA GCCTCAAC             TGTATTTGCATCTAC
   alr0336   2  47 400  388545 ..  388555 +  -4.6  -2.50935   ACTAGCCATACTTCA                 CCGG GTT TCGG                 GTTCATCAATCAGAT
   alr0331   2  85  50  383470 ..  383499 + -11.6  -3.34404   CATAACTACTAATAA       GGGCTGTTGACTC TTGAC GA-TCAACAGCCC       TATTCTAATTGCTGA
   alr0318   9 100  29  362002 ..  362026 + -12.2  -4.74103   AAAATTAAAGCAAAA          CCCCGGTTTC TCAAC GAAATCGGGG          TTTTTAGATTGAACA
      menD   1  51 361  358540 ..  358550 +  -5.4  -2.71204   CATTCCTAGACAGAA                 GGTT TTT AACC                 TGATCTCATTGATGT
   alr0309   3  63 328  355897 ..  355908 +  -4.4   -4.2828   GTAAAGCTTGATTGC                GTTG CATC CAAC                 TTTTGATAGATGCAC
   alr0304   5  55 128  348021 ..  348032 +  -4.4  -3.58209   AACGAGTATAAAAGA                CTCA TCCG TGAG                 TATTTATGACTTGCT
   alr0290   6  66 223  329732 ..  329742 +    -4  -4.53707   ATGCAGCAGCGAACA                 TTTG CTG CAAA                 TTTTCTGGCTTTGTT
   alr0280   1  55  90  310386 ..  310404 +  -5.8  -2.88275   CTTGATAGCGGGTTT             TGGAGGGC AAT GCCCACCC             TACATTTTTGATATT
   alr0267   7  69 316  287967 ..  287983 +  -7.9  -3.50869   GGGGCAATATCGCAG              GCAGCCG GAT CAGCTGC              TTGTGTACGGTAATG
   alr0264   1  56  94  283701 ..  283714 +  -3.9  -3.96469   AATTTAGGATCTCCC               CAAAT TCCT ATTTG                TTGTTGTTGGGCTGT
   asr0257   6  70 173  277335 ..  277349 +  -6.4  -4.07568   TATTAATTATGGGTT               CTGGCT CTT AGCTAG               TTTTGCAGGGGAGCC
   alr0252   3  74 -23  272974 ..  272992 +  -8.2  -3.66654   CCAGAGGTGGAAGAA             GTACCTTT AGC AAAGGTGC             TTTAAACTTCAGCTA
   alr0249   4  50  42  267830 ..  267854 +  -3.5  -3.47413   AAATACTCTCCCTGA          TGATCCTATTG CCG CATTTGGGTCA          ATTTTTGATGCTCTT
   asr0243   4  61 355  261837 ..  261855 +  -3.9  -4.20516   AGTCTAAGTGTAATC            GCTTGGTA TCAA TACCA-GC             TTTCTTAAATACCCG
   alr0230   2  52 309  247062 ..  247078 +  -5.1  -3.05522   CTCATTTCTCCCTGA              TTAGCGG TCA CCGTTAG              GTTTTCCACACGTTG
   alr0214   1  46 349  231662 ..  231672 +    -4  -2.80035   AGTAATAATGGCAGA                 TAGT CCA ACTA                 TGGTGTTGATATATC
   alr0208   3  80  26  226427 ..  226443 +  -6.7  -4.87626   TTTGGTAATGGATAC              TAATCAA TAT TTGATTA              TTTTTCCTATTACCA
   alr0205   5  55 410  223599 ..  223655 +  -4.6  -3.49475   GTAGTTATGATTCGG GTTTTTAGTAAGCACTTCAGTAATGA AAAAA TCAGGACTAAAGTACTTACTACGAAC TTATATAGGAATCCG
   alr0191   0 NONE
   asr0183   5  52 435  196268 ..  196314 +  -4.7   -3.0297   CCAGATAAATCGGAA CGGTAATCGCTAATTAGGTAAT TTTT ATTACC-AATTATCAATTACCA TCGTTTCCTATTCCT
   alr0175   2  46 360  186377 ..  186391 +  -2.8  -3.38603   TACAAAATATAATTT               TGCC CATTTAA GGCA               TATTTACAGCTATTT
   alr0169   9  70 147  179776 ..  179791 +    -9  -3.09897   AGTTGTCGCTTTCTT              GCAGAG CCGC CTCTGC               CTTTATCATTTCTCC
   alr0165   1  62 250  171349 ..  171375 +  -6.5    -3.406   TGCAATTAAGGTGAG        TGGGGCCCAGCC AAAA GGC-GCGTCCCA         TTGGTTCCCTGTTAC
   alr0162   5 100  17  167352 ..  167382 + -17.8  -3.92659   CGAATAGGTGAAAAA       TAGCCCAGGCTTAT CAG ATAAGTCTGGGCTA       TTTAAATTTTGGAAA
   alr0159   2  55  10  164585 ..  164602 +  -3.5  -3.94877   GACTAAACAATCAAT             CA-CAACT TGT AGTTGCTG             TTGTTCTTGAGAGAT
   alr0153   2  47 305  158493 ..  158503 +    -4  -3.03798   CAGAAATTTCTCACA                 TTCT ACA AGAA                 ATTCTTTCTCAAACT
   alr0150   1  81 452  155091 ..  155131 + -11.4  -2.70932   GTACTGAATTTCAAT  TTATCAGTGAACAGTTGT TAATT ATTACTGTTCACTGATAG  TGATTACCGGACACC
   alr0145   4  81  42  151701 ..  151734 +  -9.6  -3.67296   CTAAAGTATTGACTA     CAAACAAGGTGAGC ATGATC GCTCACCTTGATCG      TTTAGCTAGCTACTG
   alr0142   0 NONE
   alr0132   2  55 146  138103 ..  138119 +  -5.1  -3.29144   TCGGGAAACTCTAAG              GGTGCGA TCG TTGCATC              TTCTGCCAAAACTAC
   alr0124   5  66 336  129371 ..  129393 +  -6.4  -3.65199   AGTCTTTTTCTAAAT           TGATTGACAT TAC ATATCAATCA           TTTCAATCAAAAATT
   alr0117  10  81  32  120218 ..  120236 +  -9.6  -3.73068   TCGGGGTTGATTGTG             TAGCACCA TAG TGGTGCTG             TTATTAGCTTGGAAG
   alr0110   4  66  11  113006 ..  113019 +  -8.1  -2.90212   AGTAGTTGTCAGAGA               CGCGA TTAA TCGCG                TCTGTACAGTAGTCA
   alr0106   4  69  54  110025 ..  110067 +  -8.6  -2.86391   CCAAATAATAATCAC TAAGGACACATGGAAAAGAC GAG GTTTTTCTTTTGTGTCCTTA TCCTATTTCCATAAT
   alr0088   5  52 269   92111 ..   92124 +  -3.7  -3.52918   CTGGCTTGCTGTTGT               GCGTC TTGG GTCGC                TTCCTTTAAGGCTTG
   alr0084   1  80 169   88475 ..   88518 + -10.4  -3.40309   CACAATCCATCGTGA GGGCTCTTAACTGTTAACTG TCAA CGGTCAACACTTAACAGCCC TTATCAGTAGTTATA
       rph   4  57 408   74441 ..   74452 +  -4.4  -3.68738   AACTCTTCAAAACTG                CCAA AGGT TTGG                 TTGATTTCTTGGGCG
   asr0064   4  95 239   70463 ..   70492 +   -13  -3.80855   TGTAAAATCTCTGAC       CGGGGTAGTTTA CCGTGC TAAACTGCCCCG        TTAATTTTTCAGGGA
   alr0058   2  62   7   63426 ..   63478 +  -6.4  -3.31144   GTTAGTTGAGTATAG GGGTGTGGGGGTTTAGGGGT AGAAATTTTGAAA ACCCTTACACTCTTACACCC TTATCCCCCTACACC
   alr0045   3 100  23   47759 ..   47787 + -11.9  -5.14894   ATAACTCTATAAAAA        TAAAAGGACTGTT AAT AACAGCCCTTTTA        TTTTTATGATTTTTT
   alr0039   1  73  -9   41817 ..   41834 +  -5.6  -4.67904   TTATAATTTTTTAAC             TCACTG TTAATC CAGTGA              TTTTTGGGATTGGTA
      menE   3  43 249   37133 ..   37145 +  -3.3  -2.53759   GACGGGATTCCCTCG                GCGCT TCT AGCGA                TCGCTTCCGCATCTT
   alr0024   4  59  80   22119 ..   22131 +  -3.3  -4.32201   AATTTTGTAGCTTGC                TTCCC GTA GGGTA                TTTTGAATTGATTCA
   alr0014   5  65 289   12564 ..   12587 +  -7.5  -2.95448   TAAAATACATACAAA          GAGCAGCAA TAGTAT TTGCTGTTC           TATCTACATCTTCAT
   all8511   1  49  82    8632 ..    8650 -  -2.4   -3.6502   TAGGTCTTATCTAAA             GCTAGT GACTGGA ACCAGC             AGCTTCTTGAATATG
   asl8533   4  95 192   24854 ..   24880 - -10.9  -4.43844   TTAGCACTGAGAAAA         GATGAGCGGGT AATTA ATCCGCTCATC         GCAGAACTTGAAAGC
   asl8536   6  62 311   27466 ..   27482 -    -3  -4.58395   GTGATTGCCGAAAAA             CTCTACG TTTC CGTAG-G              TACAGTTAAGACTCA
   all8544   5  81 187   33082 ..   33098 -  -7.3  -4.64676   GTAGTGCTAAGAAAA              GTGCCAA AAC TTAGCAC              TACATATAGCTATTA
   all8558   9  59 465   43165 ..   43190 -  -6.3  -3.34013   CACTGTGTTAACTAA         TCATGGCATTGA GCA TCAAC-CCATGA         TTGGGGTTTTGATTC
   all8558   9  59 342   43302 ..   43313 -  -4.4   -3.8823   TTCAAGGAGAAAATA                TTCC TCAT GGAA                 TCTTTTACCCTCAAG
   all8564   5  49 193   52157 ..   52173 -  -5.1  -2.57092   AACCGGACTAAGCTA              CACCC CCACGTT GGGTG              GCAATTATTTAGTTT
   alr8563   8  73 165   49934 ..   49955 +  -7.2  -4.08064   TGGAGGAATCGAACC           CCTGGGTG TTACCC CACCCCGG            TTTTCAAGACCGGTT
   alr8557   9  55 -20   43433 ..   43466 +  -4.5    -3.484   TATGAAAAATTTCAG     CAAGGTCAAGCACCT TACT AGGTTTTTGTCCTGG      TTCTACTGTCATAAC
   alr8546   4  95  86   36409 ..   36434 + -11.2  -4.71418   GTAGTTTAAGTTTAA         GCCCAGTTGT ATAAAA GCAACTGGGC          TTTATTTTGGCTGTT
   alr8543   9  68 299   33316 ..   33330 +  -8.6  -2.63347   ACTTGAATTGTTGTA               TTCCGA TTA TCGGAA               TCGCTTGTAATTCCG
   alr8535   5  88 164   27746 ..   27764 +  -5.3  -5.45652   AACTATTAATCACAA            CCCC-TAG TGAG CTATGGGG             TTTTTTCTTGGGAAT
   alr8518   8 100 123   13275 ..   13293 + -10.3  -5.25699   TACTGGTTCTGATTG             CCCCACA CATAT TGTGGGG             TTTTTGTTGTCTAGT
   asr8513   6 100 191   10404 ..   10422 + -10.3  -5.30199   TCCTGGTTCTGATTG             CCCCACA AAATC TGTGGGG             TTTTTGTTGCTTTTT
   alr8510   2  54 -20    8581 ..    8601 +  -6.2  -2.74605   GCTTACTTGGCTAAT            CTAGAGAG TCGTC TTCTCTAG            TAAGTTTTGCCACGC
      nblA   4 100 113    1959 ..    1996 + -15.1  -2.95787   GCCAATTGAAAGTGC   TTTCACCGAGAGCAA ATATCTCA TTGCTCTCGGTGGAA    ATTTGCTATTGAATG
   all7008   4  52  30    4271 ..    4301 -  -2.7  -3.92641   AATTTGATTCATAAA       TTTAAGTTTTTGA TTGGC TCAAAAGCTTGAA       ATTACGTTAACTTTT
   all7016   2  52 445   12576 ..   12588 -  -4.8  -3.08966   GTAAAGGCTATGGAA                CGCA AATGA TGCG                GCTTGCACTTGCTCG
   all7021   1  40  19   16253 ..   16272 -  -2.2  -2.71637   GAGTAATACTAGAAT            TTGAAAAA CTAT TTTATCAA             CAATTTTCTGTTAAT
   asl7051   3  61 423   42407 ..   42425 -    -6  -3.57263   ATTTGCATTGTTAAA             GACAATCT TCT AGGTTGTC             TTTTTTTCTTAAACA
   all7065   1  41 368   50905 ..   50927 -  -2.6  -2.54896   CTTCGACGCAAGTGA           TGGAGATTGC GGC ACAATCACCT           GTAGGTCGAGCAGTG
   all7071   5  67  11   55216 ..   55226 -  -5.4  -4.32046   TTTTCAAAAATCAAA                 TAGG ATT CCTA                 TATATTCATCTCATC
   all7080   6  68 361   67863 ..   67878 -  -2.6  -4.91511   ATGCGATTAGAAAAA              TTCAAA CCTA TCTGAA               CAATCAACCCAAGCA
   all7084   5  50 450   71590 ..   71600 -    -4  -3.41745   GAATTACTCAAAAAG                 TTCT GGC AGAA                 AATCTTACAGTACCT
   all7084   5  50 236   71804 ..   71814 -  -3.2  -3.64198   GCTTGAGATAGAGAA                 CCTG AAT CAGA                 AGTAACATACTGCTA
   all7091   4  61 177   80643 ..   80653 -  -6.8  -3.20573   TTACTTACAGCAACA                 CCCA GAT TGGG                 ATGAGAAACGTTTAC
   all7098   6  49 176   85787 ..   85803 -  -5.1  -2.64218   ATGTGTTACTAGAAC              TGCGTGA TAG TCACGAA              CAGCACCAACAGAAT
   all7105   5  71 334   90599 ..   90617 -    -9  -3.19653   TTACAACCCCATCAA             TAAAAGCT CAA AGCTTTTA             CTAGTGTCAATTGAT
   all7128   3  52 244  115045 ..  115061 -  -5.2  -3.03635   CAAACTGCTGCAAGA              CCATTT CGCGC AAATGG              AGTTTAGGCAAGATT
   all7148   5  82 286  150098 ..  150120 -   -12  -2.54523   CGAGATTGGAATGGA           GCCTTGGGGA ATT TCCTCAAGGC           GTTGTGGGATACCAC
   all7155   1  48 265  155417 ..  155430 -  -3.1  -3.36766   GATATACAAACTCAA               GTTGC TGAC ACAAC                ACCACTCCCCAGTAA
   asl7164   8  85  12  164693 ..  164726 - -12.6  -2.62616   TGATTTTTGACATCA    TCCCACCGCTATACCC ACAA GGGT-TAGCGG-GGGA     CTATTTGCGAACTAC
   all7170   7  48  85  169137 ..  169150 -  -3.9  -3.18199   GAATCTTTAACTGAA               TCAAA CTAT TTTGA                CCGAAAAAGCCAATA
   all7191   4  73 167  193578 ..  193606 -    -9  -3.29325   TTGTCATAACCAATA        GCTGAAAAGGTT TCATC AAACTTTTCAGC        CATGTACAGTAGGGA
   asl7217   5  63 230  230297 ..  230309 -  -6.3  -3.76224   CTCTTATCGACTAAA                TCTCA TGA TGAGA                GAAGGGATGCAACGT
   all7234   3  76  35  249704 ..  249714 -  -3.2  -5.41143   TAGGTTTCAAAAAAA                 CTCC GGT GAAG                 TGGAGTTGGTGCAAG
   all7244   2  57 -45  265187 ..  265210 -  -6.8  -2.55085   GACGGTAAATAAACT          TCGCAGGCTAC TCC ATAG-CTGCGA          TCTACGGCTTGGCGT
   asl7251   3  54 277  270902 ..  270918 -  -5.9  -2.57274   TCTCAGAATTAACAT              TGATAGT TCC ACTACCA              GATTGAAAGCTAGCT
   all7255   3  57 111  272699 ..  272725 -  -4.4  -3.81951   TTCCACAGGAGCAAA         GCTGCCCTAG TAAAAAT CCAGAACAGC         TTTTGATTGTTAATG
   asl7258   1  40 172  275925 ..  275949 -  -2.1   -2.6627   GCAACCTACTATAAC         GGC-GAACTG ATTTTA CAGCCCCGCC          AGAGATGGACACTAG
   all7262   3 100  62  278462 ..  278486 - -13.7   -3.9373   TACCTAAAACTCAAA          GCCTGTCTATA ATT TACAGACAGGC          TAATCAATTAGCTAA
   asl7296   3 100  66  305095 ..  305124 - -13.1  -4.32201   TGAATTAAGTTAAAA       GCCCATTGTT-AGA CCT TCTTAACAATGGGC       TGAGGTGCTTTAGTG
   all7302   3  54 -20  313202 ..  313222 -  -6.2  -2.74605   GCGTGGCAAAACTTA            CTAGAGAA GACGA CTCTCTAG            ATTAGCCAAGTAAGC
   asl7306   4  52 109  333380 ..  333391 -    -3  -3.97406   TTAAAAGCCTAGAAA                GATT ACTT AATC                 GGAATCCTACCTTGT
   all7309   6  52 436  335246 ..  335258 -  -4.1  -3.59262   GGTCACACCTCTAAA                GCTCT CAC AAAGC                AAAACCATAAATGTG
   all7309   6  52 258  335423 ..  335436 -  -3.1  -3.78234   ACCGAAAGGTAAGAA               CATCGG GAG CCG-TG               TGCAGCGAAAGTTGC
   all7313   1  66  53  341997 ..  342010 -  -8.1  -2.91383   ACCCTGATGTAGAGA               CGCGA TTTA TCGCG                TCTTGAAAGACCAAT
   asl7327   1  45  45  362464 ..  362474 -  -3.2  -3.03903   AAAAGCCTGTGAACA                 TCGG ATG CCAA                 TCCAGTAACTCAAAC
   all7331   0 NONE
   all7335   2  43  19  367791 ..  367801 -  -3.2  -2.72344   TTTTAGCTTGAATTA                 GCAG AAG CTAC                 AAGCTCACCTGAAGT
   all7344   3  78 302  374261 ..  374286 -  -5.5  -5.07011   GAGAGAAATGAAAAA         GCTCCTAGT AGGTTTTG ACTAGAAGC          TTATCAATTTATTGC
   all7347   4  65  90  377769 ..  377807 -  -7.7  -2.94411   ATTTTTTTAAATAAC  GCTTATTTTACTCAACTG TAAG CAATAGAGTAAA-TAAGC   TTAGATATCGCTCAT
   all7351   7 100 157  381997 ..  382052 - -17.2  -2.52834   CATTTTACTATTAAT TCTCCATAAAATTAACTGAAGAACCA ACTT TGGCTCTTCAGTTCCTTTTATGGAGT CGAATAAGAAATAAA
   asl7359   2  43 352  387692 ..  387715 -  -2.4  -3.16217   TTTAAAGCGAATACA          CTGGTATTAT GCCT AAAATCCCAG           AGTGCGATCGCTGCC
   all7382   3  66 391  403391 ..  403401 -  -6.8  -3.70722   GTGATCAATACACAA                 GGCT GGT AGCC                 GAAGTGTTTATCAAT
   asr7371   1  53 157  395019 ..  395046 +  -4.9  -3.18912   CAATGGATGCAAAAT        CTAGAAACGCT TCACCT AGTGCTTCTAG         TTGCTCAGTAGATAG
   asr7363   5  55 129  390983 ..  390993 +  -5.4  -3.14801   TTCTGGCTTTTATGA                 CATC GAA GATG                 GTATTTTTTCTAACG
   alr7358   4  61 283  388339 ..  388350 +  -4.4  -4.06491   AAGTTCTGGTTCAAC                CACT GTCA AGTG                 TTTCTCTAAAATTGC
   alr7354   4  51 166  385760 ..  385770 +  -5.4  -2.64416   TACGACGGGCTACGC                 CAAC GCC GTTG                 ATTCTGATAACAATC
   alr7346   2  55  55  377769 ..  377807 +  -5.5  -3.13728   ATTTTTTTAAATAAC  GCTTATTTTACTCAACTG TAAG CAATAGAGT-AAATAAGC   TTAGATATCGCTCAT
   asr7330   1  41 334  365039 ..  365062 +  -2.4  -2.76171   AAGCTTGTTCTCATA          CCTACTCGCCT ATT AGGTG-GTAAG          TCATATTGCATACGT
   alr7326   5  60  51  362227 ..  362241 +  -2.8  -4.46212   TCAAACGAGAAGCAT               CACTGA TAT TAAGTG               TTTTGTGATGGGCAA
   alr7318   2  52 309  353987 ..  354010 +  -5.4  -2.84098   ATCCGTTGCATCTAC          GCCAC-TATTT CTT AAGTAAGTGGC          TAATTGATTAGCCAC
   alr7312   7  67 144  341997 ..  342010 +  -8.1  -3.01791   ACCCTGATGTAGAGA               CGCGA TTTA TCGCG                TCTTGAAAGACCAAT
   alr7308   7  58 106  335525 ..  335538 +  -5.9  -3.17075   GGTGAAGATGTGGGA               TGGCG AATA CGCCG                TTGGGTTACAACACC
   alr7301   1  43 396  313583 ..  313593 +  -2.4  -3.14267   ATCGATTGCAGTGTT                 CAGG GTA CCAG                 CTTTCTGCTTTTGTT
   alr7278   2  50 193  292506 ..  292522 +  -2.9  -3.65827   ACCAAAAATCAGTAG              GCTTACC ACC GATAGGC              TTTAGCTGAAACTTC
   alr7264   5  55 199  280765 ..  280775 +  -5.4  -3.14801   TTCTGGCTTTTATGA                 CATC GAA GATG                 GTATTTTTTCTAACG
   alr7261   5  66  81  278515 ..  278543 +  -8.2  -2.77994   AAAACCGACAGAAGC       CCCACGACTCACC CGAA GGTCAGT-GTGGG        TAGTTCACGTTTCTA
   asr7257   1  47 137  275709 ..  275722 +  -2.4  -3.62591   ATGGGACTGATAATT               TTCC AGGTCA GGAA                TTTAAAGCTTATCAG
   alr7243   2  56 405  265472 ..  265482 +    -4  -3.86015   TGTATAAGCGACAAA                 GTTA ACT TAAC                 TTTATAGACAGCATA
   alr7233   5  58 392  250180 ..  250205 +  -6.3   -3.2327   CAATAGGAAATTTAG         CAGTTTTCAAT TCTT GTTGAAAATTG          TTGCTAGTGAATTGC
   alr7224   5  75   6  236316 ..  236340 +  -9.4  -3.27406   AGGATTCTAGTTCCC          TAAGCCTTAG ATATA CTAGGGCTTA          CTTTTATAATCAAAA
   alr7219   7  70 337  232819 ..  232844 +  -3.3  -5.07053   CATCTCATCCCGTAC         TGCACTAGAGA CAAC TGTATAGTGCA          TTTTTTCGGCTGATT
   alr7216   2  58 210  230747 ..  230757 +  -5.4  -3.63068   ACTGCTGTTTCAATC                 CTGT CCC ACAG                 TTTCACATCATATAG
   alr7192   2  74  24  199163 ..  199196 +  -4.7  -4.89233   CACATATTTTATGCA     AGCTGAAAGTGTT ATTTTCCC AATACTTTCAGCA      TTTTTAATATTCATG
   alr7184   4  55 131  182607 ..  182621 +  -2.9   -4.0089   AGAAAAACAAGAGTA               TTATC CTCAT GATAA               TTTAGATTTTCTTCT
   asr7180   3  84 104  180366 ..  180407 + -12.6  -2.52464   GAGAATATCCCTGTG CGATTTTCTCCCGTTA-ACC TGAC GGTATAACGGGAGAGAA-CG TCACTTCCAGCCAGA
   alr7169   2  49 353  169243 ..  169255 +  -4.8  -2.56164   TCCTTATTCAAACTT                CTCC ATTCA GGAG                CTTCGTCATTAGAAA
   alr7163   5  85  45  164693 ..  164726 + -12.6  -2.61144   TGATTTTTGACATCA    TCCCACCGCTATACCC ACAA GGGT-TAGCGG-GGGA     CTATTTGCGAACTAC
   alr7157   7  56  91  158605 ..  158617 +    -2  -4.21351   TGTTTCTTTGTAGCT                TTGA GGAAA TCAA                TTTATTGAAGTATTT
   asr7154   3  65 -29  155651 ..  155666 +    -6  -3.91911   CAGTTGGTGGCACAG              GCTCCC GATT GGGTGC               TTTGGTTGGGGTGAA
   alr7149   5  64  41  152167 ..  152194 +  -7.8  -2.78266   TGGTCGCAATTCATC        ATCCCGTTA-AGC TTC GCTGTAACGGGAG        TCCTCTTGCTCCATT
   alr7132   2  50 402  137539 ..  137554 +    -4  -3.41222   CGATTTCTTCTAATT              GTTGTG TATT TACAAC               TCTTTGAGCTTCAGG
   alr7129   0 NONE
   alr7107   5  93  92   93666 ..   93688 + -13.6  -2.63073   TAAGGGTTTAAGACC           CCACCAAATT TTC AATTTGGTGG           CTCTTGTTCAGGAGG
   asr7104   1  43 361   91332 ..   91342 +  -2.4  -3.14267   ATCGATTGCAGTGTT                 CAGG GTA CCAG                 CTTTCTGCTTTTGTT
   alr7097   4  51 326   86234 ..   86244 +  -5.4  -2.57136   TACTTTCTCTTGTTG                 TGCT ATT AGCA                 ATTCCTGCTTAGTAC
   alr7083   2  62 346   72165 ..   72175 +  -6.8   -3.3785   TCTAGTGTTAAGTTT                 CGTC CAA GACG                 TTGTGCGTAACTTGG
   alr7079   3  56 323   68448 ..   68467 +  -2.2  -4.21936   TAAAGTACAGCGTTT            CC-AGGTAA CTT TTATCTAGG            TTTTGCGATTCTAGA
   asr7070   2  55  59   55216 ..   55226 +  -5.4  -3.16785   TTTTCAAAAATCAAA                 TAGG ATT CCTA                 TATATTCATCTCATC
   alr7064   3  50  39   51296 ..   51309 +  -3.9  -3.35088   TTTGAACGTGGTGAC               TACAA GCTT TTGTA                TTGATTCACCAGTTT
   alr7064   3  50 416   51673 ..   51685 +  -3.3  -3.61764   ATGCCATTGAATCCC                GATGC GTA GCAAC                TTTCGCAATTCATCA
   alr7052   7  60  83   43932 ..   43952 +  -2.5  -4.38712   AAGCCGCCGATTGCC            TTTGTTCGG CAT CAGACCAAA            TTTTGTCCCAATCGA
   alr7029   1  52 -26   27423 ..   27435 +  -3.4  -3.67611   ATAGCAATTTTTATC                GTTG GCTGG CAAC                TTCTGTTCACGTAAC
   alr7025   2  41 332   21316 ..   21332 +  -2.3   -2.9006   ACCACCAGAGCATGA              TACTC AAGCGGC GAGTA              TGTATGAACTCGGTT
   alr7020   0 NONE
   alr7009   4  64  33    5706 ..    5716 +  -6.8  -3.62522   CATATCCTCTTCTCT                 TGCC TAC GGCA                 TTGTTCAGAGCATTG
   alr7003   1  43 396    2115 ..    2125 +  -2.4  -3.14267   ATCGATTGCAGTGTT                 CAGG GTA CCAG                 CTTTCTGCTTTTGTT

SUMMARY

1291 putative operon ends contain 4974 possible terminators.
Percent operon ends hit by terminators of confidence >= x:
	x	#>=x	hits>=x	%hits>=x
	100	170	135	134	10 %
	99	170	135	134	10
	98	170	135	134	10
	97	170	135	134	10
	96	170	135	134	10
	95	194	151	149	12
	94	194	151	149	12
	93	215	168	165	13
	92	215	168	165	13
	91	230	176	173	13
	90	242	185	182	14
	89	256	197	193	15
	88	271	210	206	16
	87	275	212	208	16
	86	286	218	212	16
	85	298	225	219	17
	84	315	236	229	18
	83	328	246	237	18
	82	339	256	247	19
	81	358	273	262	20
	80	379	291	277	21
	79	399	304	290	22
	78	431	327	304	24
	77	439	333	309	24
	76	468	357	322	25
	75	484	367	330	26
	74	508	384	343	27
	73	545	415	366	28
	72	562	426	372	29
	71	580	439	383	30
	70	617	468	401	31
	69	652	500	424	33
	68	680	523	442	34
	67	721	555	464	36
	66	775	602	498	39
	65	838	658	532	41
	64	891	704	559	43
	63	956	749	589	46
	62	1012	799	612	47
	61	1126	889	663	51
	60	1190	941	688	53
	59	1269	1007	723	56
	58	1374	1093	761	59
	57	1519	1208	803	62
	56	1589	1269	829	64
	55	1762	1410	890	69
	54	1837	1468	908	70
	53	1954	1565	941	73
	52	2151	1727	987	76
	51	2309	1854	1020	79
	50	2569	2056	1064	82
	49	2676	2143	1083	84
	48	2956	2355	1123	87
	47	3312	2632	1159	90
	46	3499	2769	1169	91
	45	3872	3061	1192	92
	44	3957	3128	1196	93
	43	4321	3411	1216	94
	42	4544	3588	1221	95
	41	4811	3803	1231	95
	40	4974	3939	1236	96
	39	4974	3939	1236	96
	38	4974	3939	1236	96
	37	4974	3939	1236	96
	36	4974	3939	1236	96
	35	4974	3939	1236	96
	34	4974	3939	1236	96
	33	4974	3939	1236	96
	32	4974	3939	1236	96
	31	4974	3939	1236	96
	30	4974	3939	1236	96
	29	4974	3939	1236	96
	28	4974	3939	1236	96
	27	4974	3939	1236	96
	26	4974	3939	1236	96
	25	4974	3939	1236	96
	24	4974	3939	1236	96
	23	4974	3939	1236	96
	22	4974	3939	1236	96
	21	4974	3939	1236	96
	20	4974	3939	1236	96
	19	4974	3939	1236	96
	18	4974	3939	1236	96
	17	4974	3939	1236	96
	16	4974	3939	1236	96
	15	4974	3939	1236	96
	14	4974	3939	1236	96
	13	4974	3939	1236	96
	12	4974	3939	1236	96
	11	4974	3939	1236	96
	10	4974	3939	1236	96
	9	4974	3939	1236	96
	8	4974	3939	1236	96
	7	4974	3939	1236	96
	6	4974	3939	1236	96
	5	4974	3939	1236	96
	4	4974	3939	1236	96
	3	4974	3939	1236	96
	2	4974	3939	1236	96
	1	4974	3939	1236	96
	0	4974	3939	1236	96
