# Supplementary material for: Rapid, accurate, computational discovery of Rho-independent transcription terminators illuminates their relationship to DNA uptake
Source: Genome Biol. 2007 Feb 21;8(2):R22. doi: 10.1186/gb-2007-8-2-r22 (PMC1852404; doi:10.1186/gb-2007-8-2-r22)
Supplement: Additional data file 2 — As described in the text, the entire robust tail-to-tail region is searched; if the region is less than 500 nt, then the 500 nt downstream of the stop codon is searched (stopping if a gene start is encountered). In the case of ties, all terminators with the high score are output. [file gb-2007-8-2-r22-S2.zip › Novosphingobium_aromaticivorans_DSM_12444.ttperf]

 Saro_0003   4  51  44    2358 ..    2368 -  -3.2  -3.54424   TTCGACGGCCTCAAA                 CCCA GCC TGAG                 AACCATGCGCATCGC
 Saro_0008   7  73   5    6220 ..    6239 - -12.8  -3.17688   GAAGTAGCGCACGAA            GGCCCCCC GCCG GGAGGGCC             ACGATCAATCCTCGT
 Saro_0014   5 100  32   10586 ..   10607 - -15.9  -4.68994   ACGAGCATGCAAAAA           GGGAGCGGA TTGC TCCGCTCCC            TTTTCGTGTTCTGCA
 Saro_0020   8  51 279   15601 ..   15624 -    -3  -3.66178   TCGCGGAACTGGAAA          GGGCAGCTCC GGCC GAAACCGGCC           ACCGCAGGGGCAAGG
 Saro_0020   8  51 271   15619 ..   15632 -  -3.7  -3.53224   CAGCTCCGGCCGAAA               CCGGC CACC GCAGG                GGCAAGGCCTATATC
 Saro_0020   8  51  68   15799 ..   15835 -  -3.5  -3.55801   ACGAAGGCCCGGAAA    GCGCCATCGCCGAAGCA CTG CGCCTTCTCGATGGCTC    GCCCGTCCTGGCCGA
 Saro_0023   5 100  26   19369 ..   19396 - -21.4  -5.45802   CTCGCAAAAGAAAAA        GGCCCTGCAGGA GCGA TCCTGCAGGGCC         TTTTCGTTTCAGCGT
 Saro_0031   7  86  29   31738 ..   31759 - -12.9  -4.04579   CCGAGAAACAGGAAA           GGGCGGTCC TCCG GGGCCGCCC            TTTTCGTTTGGGTCA
 Saro_0037   0 NONE
 Saro_0052   9  58  64   54628 ..   54675 -  -7.5  -3.29096   GGCATGAAGCAGGAA GACGCGCCCGACATCGCCCTG GGGTGA CGGGCCGATCCCGGGCCTGTC GGGAACGATCCCGCG
 Saro_0064  10  95  10   64759 ..   64785 - -10.8   -4.4448   AAAGCCGGAAAGAAA         GGGCCGCCCT TCGCGAC AGGGCGGCCT         TTTTCGTGCCTAGCC
 Saro_0071   3  57 475   72393 ..   72410 -  -8.4  -3.02144   TCATGTCGGGCAACA             CCACGC GGCTTG GCGTGG              CGCTCGGCACCGGCC
 Saro_0084   2  63  91   86494 ..   86519 -  -9.7  -3.29144   CCAGCGCCTCGAGAA         TGCCTGGCGCAC GCA GGGCGCCAG-CA         GCGAGAGCGCCATCG
 Saro_0090  10  65 259   92886 ..   92913 -  -4.8  -4.23723   CAACACGATGGAAAA        GCTCTACCTCGCG CTG CGCGACCT-GAGC        CCGCGCATTGAAATC
 Saro_0093   6  72 -45   96153 ..   96176 - -13.8  -2.76453   GCAGAACCTGAAGCA          GGCGCCGACG CCGA CGCCGACGCC           GCCGGGGTTGCGGGA
 Saro_0099   0 NONE
 Saro_0103   5  46 311  105694 ..  105706 -  -3.3  -3.31501   ATGAAGGCCGCATAA                CCGCC ATC GGCAA                GACCATTGCCCCCTA
 Saro_0108   9 100  23  112891 ..  112922 - -21.6  -3.61654   CAGAGCTACGCGAAA      GGGCCGGCGCAACC TGTC GGTCGCGCCAGCCC       TGCATTTCCCGTCCA
 Saro_0126   9  53 244  127950 ..  127968 -  -4.4  -3.61468   GGCCAAGGAAATGAA             GATGACCG TCG CGGGCAGC             GGTGATGCCGAAATG
 Saro_0126   9  53 -31  128206 ..  128243 -  -8.3  -2.52623   GCCGCGGGAGAACAG   TGATCTTCAGGCTGCGG CGCG CCGCAGCCTGTCGTTGA    TGGCCGTACCGATTC
 Saro_0129   1  70 103  131649 ..  131681 -  -9.8  -3.61398   CTTGCCTGGGAAGAA     GCCGACGCGC-TCGA ATGG TCGAAGCGCCGCGGC      GGACGGTCGGGCCGT
 Saro_0132   4 100  26  134739 ..  134762 -   -16  -4.27316   TCCTGGAATTGAAAA          GGGGCAGCCC GTGC GAGCTGCCCC           TTCCCTTTTCAGCCA
 Saro_0141   3 100  32  143348 ..  143368 - -11.1  -4.90002   GAACACATAAGAAAA            CCCCCGG TTTGTGG CCGGGGG            ATTCTTATAACGCTT
 Saro_0148   9  91  34  149084 ..  149123 - -15.7  -3.84284   TCAAAAGCGACGAAA  GCCCGCCTGCCGCTA CGGAGGGGAT CCGCGGCAGGCGGGC   TCGTCTACCGCGCCC
 Saro_0162   7  67  16  160058 ..  160083 - -11.1  -3.17075   GCCGGGGTAAGTGAA         GCGCGG-GCCTG ACG CAGGAGCCGCGC         CACCCGTTCAGGCGA
 Saro_0167   6  63 459  164633 ..  164660 -  -8.4  -3.40403   TTTGCCGGATCACAA        GTCGTTGCGCAT CGAG ATGAGCAACGGC         GACCGCTATGCCGTC
 Saro_0180   7  58 433  183869 ..  183906 -  -7.7  -3.25823   GCGCTCGGACACCAA   CCGCGTCTTCGTGCCG GTCTGGT CGG-ACGACGACGAGG   AGGAGCTGTTCGCGC
 Saro_0183   3  49 466  186091 ..  186122 -  -5.8  -3.07994   GGCAATGGGATGCAA      GCGCCAGGCC TCGGCCCTGGTC GGCATGGCGC       TGGCAGAAGAGGCGC
 Saro_0191   4  53 405  195751 ..  195761 -  -4.6  -3.53012   GCGCGGCCCCTGAAA                 CGCC GTT GACG                 CCGGAACGGGCCGCG
 Saro_0203   8  58 332  208601 ..  208616 -  -7.6  -3.30159   CGAACGCTTCGAGAA              GAGCTT TGCG AAGCTC               TACTTCCTGCAGAAC
 Saro_0215   2  54  68  223332 ..  223358 -  -7.8  -3.05463   ATGCGCGCGATCGAA         CGGCTGCGCGAC GAG GTCGGCCTGCCG         ATCCTCTACGTCAGC
 Saro_0222   5  90  30  231511 ..  231538 - -15.6  -3.71917   ACCGGAAACGCCAAA        GACCCCCATTCC ATGC GGAAAGGGGGTC         CAGGTCTTCGATCCC
 Saro_0240   9  55 137  247993 ..  248026 -  -6.5  -3.28712   GCTCTCGGCGGAGAA     GTCCGCGCGGTGAGCG AAA CGCAC-CCGCCCAGTC     CCTGCACCGGCGTCT
 Saro_0243   2  58 367  250516 ..  250561 -    -9  -2.90075   TCGCGCGCAACGACA TCTG-GTGCCTGCCCGAAATGC CGCT GCGTT-CGGGCAGGCGCGCCGA CCTCATGGGCATCGA
 Saro_0248   4  48  42  257768 ..  257785 -  -6.9  -2.52795   AAGCTGGCGAAGGGA             GCGCCCG GAGG CGAACGC              GAAGCCTAGGGTCTG
 Saro_0252   8  72   3  264126 ..  264165 - -13.4  -2.72511   CGGACTCGTCTAAAG  CCGGTTCCAGCCAGCGTC GAGC GGCGCTGGCTGGTTCCCG   TGTTACGCCGCTTCG
 Saro_0268   5  58 278  286155 ..  286165 -  -8.2  -3.20858   GACGACATGGACGAA                 GCGC TGA GCGC                 GGTGGAGCGAGCCTC
 Saro_0283   3  47 438  303267 ..  303286 -  -4.2  -3.14132   TTCTGCGTCGAGGAA            TCGGTGCGC TAT GCGCGC-GA            GCGCAAGCCCTTCGG
 Saro_0293   3  63 108  315230 ..  315243 -  -3.8  -4.12902   CAAGGACCTGGAAAA               GGAC AAGTGG GTCC                GCGTCGGCACCTGGG
 Saro_0298   4  62 102  321022 ..  321035 -  -2.3  -4.36914   GCCGCCGCCAGAAAA               CACTC GCCG GGGTG                CGCTGACGCCCTGTT
 Saro_0304   5  51  72  329656 ..  329668 -  -6.9  -3.06302   ATGAGCGCGATCGAA                GCGGC CTG ACCGC                ACGCGCTGCAATGCC
 Saro_0308   3  43 195  333710 ..  333720 -  -3.2  -2.97667   TCACCCAGGAAACCA                 GCCT CGA AAGC                 GTGCTGAGCATGGTC
 Saro_0359   1  51 238  394909 ..  394921 -  -5.5  -3.20723   CGCTCATCAAGCCAA                CCCTC AGC GAGGA                GGCGCTGAACTTGCT
 Saro_0375   5  80  47  407551 ..  407606 - -16.3  -2.56596   TGCCGCATTAAGCCA TG-ACATC-GGGGCAGCGCCGCCAGTT GAAC AGCTGGCGGCGATGCCCTTGATGTGCA GTGGTGGGGGGTAAC
 Saro_0386   3  67 326  423508 ..  423528 - -11.1  -3.17075   GCTGCCGCAAGGCAA            GGCGGCC GAGGGCG GGCCGCC            CGACGGCGCGACGCC
 Saro_0399   6  51 -14  436528 ..  436539 -  -7.2  -2.67244   GCACAGCGAAAGTCA                CGCG GCCT CGCG                 TCGGAAGTGAGGAGC
 Saro_0405   8  72 -46  443705 ..  443736 -  -2.3   -4.6902   TCAGAATGGGAAAAA     CCAGTGAATCGCCGC AACA GCGACGACCCA--GG      TCACCAGGTTCAACG
 Saro_0410   6  60 458  448699 ..  448735 - -10.1  -2.73441   GACCATCGTGGAAAT   GCGCGAGTTCGCCAGC TTTACC GCGGGCGAACA-GCGC    TACATCCGCCGCAGC
 Saro_0418   8  88   9  456714 ..  456739 - -16.1  -3.27525   GCTGCGGAAATGGAA         GCCGCTGCCGC AGAA GCGGAAGCGGC          AGCCTGAATCAGGTC
 Saro_0425   1 100  29  462180 ..  462203 -   -21  -4.72272   GGCGCGCAGCAAAAA          GCCCGCCGGG TTGT CCCGGCGGGC           CTTTCGTTCCGGCAG
 Saro_0436   7  51 153  474849 ..  474864 -    -4  -3.53091   AGCTCGTGTTCGAAA              GCCAGAA GGC TTC-GGC              AAGCTGGATCCAGCG
 Saro_0444   7 100  38  485637 ..  485661 - -22.9   -2.6187   AGAAGTGACAAGCCA          TCCGGGGCGGC TGT GCCGCCCCGGA          CCGGTTCCGGGCCCG
 Saro_0449   9  58 139  491329 ..  491344 -  -7.5  -3.29461   CAACCTTCCGCAGAA              GCGCG CCAAAT CGCGC               CTCAACCGCGTCGGA
 Saro_0455   6 100  29  499697 ..  499718 - -17.3  -4.45168   TTCGCAAAACAGAAA           GGGGAGCGG TTCG CCGCTCCCC            TTTTTTGTTGCCGGA
 Saro_0459   6  57  73  503303 ..  503320 -  -5.5  -3.57144   GCGCTGATGGGGAAA             GCCCG CTTCACGC CGGGC              ACAAACGCGGCGGGT
 Saro_0479   2  47 329  521726 ..  521743 -  -4.7  -3.01791   AGTGGCTGGCCAACA             TGGCGGA CATT CCCGCCG              CGCTTGGCGAGGATT
 Saro_0484   4  54  80  526386 ..  526396 -  -2.4  -3.84406   TCTCGATCACAAGAA                 CCTG CGT CCGG                 ACTACCTGAAGGCGG
 Saro_0506   4  63 372  548480 ..  548494 -  -4.9  -3.99494   CGAAGCCAAGAAGAA               GCAGC GCGAT GCCGC               ATCCTACCTGGGCTA
 Saro_0516   4  65 363  556775 ..  556812 -  -4.8  -4.12188   CCATCACCGCCAAAA  CG-CCCGACG-GCACCGC CACC GCGATGATCGTCGGCTCG   TTCACTTCTGTCTCG
 Saro_0521   6  57 342  562437 ..  562447 -  -8.2  -3.01712   TGCTCGGCTGGAACA                 CGGC TTC GCCG                 GAATACCTGCGACGT
 Saro_0524   5  83  33  567530 ..  567559 - -14.9  -3.47226   AGACCAAGCAATCAA       TCCCCGGAAGGGC GCTT GCCCAGCCGGGGA        GTTGCGATGGCTTCT
 Saro_0529   5  71 368  572392 ..  572412 -  -8.9  -3.85698   GCGCGTGCGGAGAAA            CCGGCGCGA TGA TCGCGGCAG            GCTCGATAATGCTCG
 Saro_0537   7  49  99  586238 ..  586252 -  -2.1  -3.57144   CGCGGCATCCGGAAA              TGGTCG ATAC CG-CCA               CCTCCCACATCGGCT
 Saro_0545  11  65 103  594687 ..  594712 - -11.8  -2.63596   CCTCATGCGACAGGA         CCGCGTCGCG GCTGTG CGCGAAGCGG          TCCTTGCCGTGTATC
 Saro_0549   4  51 223  600029 ..  600043 -  -7.8  -2.64735   ACGGCACCGATACGA               TGACCG ACA CGGCCA               AGGCGCTCGCGCCGA
 Saro_0556  13  75 156  605734 ..  605791 - -13.4  -3.09581   GAAATGGCGAACATA TCGGGCCGAAAGGTCCGCCGCAGGGGC TGGTT GCCCCTGCAAGGG-CGTTTCGGTTCGA GATGGAAGCCATTCC
 Saro_0574   3  61  68  621638 ..  621655 -  -9.1  -3.17392   GACGCGCGAATCGAA             GCACGGC TGAC GCCATGC              GTTGCATTGTCGTTG
 Saro_0582   9  59 387  628289 ..  628304 - -10.4  -2.63631   CCAACCTCGAGATCA              CCGACC TCGA GGTCGG               CAATCCCGCCACCAA
 Saro_0590   7  91   6  635534 ..  635559 - -17.5  -3.37895   CTGAACATACACGAA         GGGGCCCGGCG GCGA CGCGGGGCCCC          TTTTTTCAGCCCTTG
 Saro_0604   3  68 142  648276 ..  648297 - -10.1  -3.51232   TGCGCTGGAAAGCAA           GGCGC-GCGA GTG CCGCAGCGCC           GTGGTCGCTGACGTT
 Saro_0617   6  53 319  665120 ..  665143 -  -4.4  -3.59979   CGCCCGCACCGGAAA          TGCCCAAGGC CGAG GCTGCGGGCA           AGGCCAAGGAGAAGG
 Saro_0670   8  50 177  705946 ..  705959 -  -5.2  -3.31461   CAGCGACCCCGACAA               CCGC AACTGG GCGG                CGAAGTCCGGCAGTC
 Saro_0675   7  80   6  711934 ..  711962 - -14.5  -3.25204   CGACGTTTAAAGACA        GGAAGGGCGGTCC ATC GGGCCGCCCTTTC        GCGTTTCAGTGCCCT
 Saro_0697   4  73 -57  736666 ..  736708 - -13.2  -3.21354   CTAGACAGCGATGAA CAGCAGGGCGACGAAGGTCA TCA CGGCCGTCGACGCCCAGCCG CCAAAAGCGAGGCCG
 Saro_0717   7  60  43  756883 ..  756905 -  -7.6  -3.41745   CCCCCACAAGATCAA           GGGTGCATCC GCC GGCTGGACCC           GGGCCGTGGCGATCT
 Saro_0738   7  64 243  780707 ..  780723 - -10.8  -2.85351   GGTCGCGAGACGAGA              GCGGCC CACGC GGCCGC              GCTGTGCGCCACCGA
 Saro_0755  10  60 185  802411 ..  802421 -  -5.4  -3.90744   GCTTTCGGCAAACAA                 CATC TTC GATG                 TCGATGCCCGCCGCC
 Saro_0758   7  65 330  806658 ..  806681 -  -2.4  -4.42386   CCTCGAGCCAGAAAA          TCGGCAGT GACGTGCA ACCGCCAA           CACGCGGCGCAGCCA
 Saro_0784   7  51 133  832088 ..  832106 -  -3.1  -3.62096   GGTGAGGAGTTGAAA             TAGCGAA ACGGG CTCGCCA             GCTTGCGCGATCTTG
 Saro_0790   6  49 448  838844 ..  838863 -  -5.6  -3.09327   CTATGTCACCGAACA            CGGCGTCA ATTC CGACGACG             ACGCGCTGCGCCAGT
 Saro_0790   6  49 243  839049 ..  839068 -  -2.1  -3.61268   CAGCGAACCGCCAAA            CCCAG CGCAGCAATT CTGGG             CAGAATTGCACGGCG
 Saro_0793   9 100  31  842265 ..  842288 - -15.2  -4.13246   GAGCGGATAGAGAAA          GGGCGGGGCC TCGC GGCTCCGCCC           TTTTTTATTATCCGT
 Saro_0801   4  95   4  851799 ..  851851 - -16.4  -3.89501   GAACAGGCGGAGAAA TGTCA-GCGCCCCATCCCTCGGCTTG CCG CCTGCCGAAAGATGGGGCGCATG-CA TGTTCAGGTCACCCG
 Saro_0807   6  65 149  857896 ..  857908 -  -5.5  -4.07568   GGGCGTGCGCGAAAA                CTCGC CCG GCAAG                CAGTACGGCGCGTAC
 Saro_0814   6  75 431  866267 ..  866302 - -11.8  -3.67792   TGACAGGCATGGAAA    CGCTGGCGCTGCGG ATCGAGCG CCACTGCGCCAACG     CGCTGCACCTGGCGC
 Saro_0826   8  66 195  878838 ..  878854 - -10.8  -3.01791   ACGTCGTGCTGAAGA              GCGGCG AATCG CGCCGC              ATCGGCAATGCCATC
 Saro_0829   3 100  36  881005 ..  881033 - -23.1  -5.44119   GCGACGTGAAAAAAA        CGGGGCGGCGCGC GAT GCGCTCCGCCCCG        AGTCGCGTCTCATGC
 Saro_0836   7 100 215  884985 ..  885010 - -16.1  -4.58943   CTGACAGAAAAAGAA         GGCCGGGGAGG GATG CCTCTCCGGCC          CTTTTTCTGTCCGCG
 Saro_0846   2  53 261  896732 ..  896752 -  -3.9  -3.54638   AGAAGTTCGTCGAAA            CGGTCGG CGTCTAT CCGATCG            GGTCGTTCGTGCGTC
 Saro_0854   5  50 238  904669 ..  904681 -  -4.7  -3.31144   TTTCGATGCCGAGAA                GCTGC GCC GCGGC                GTGGGCATCCGCTTC
 Saro_0862   4  88  -2  912359 ..  912406 - -16.3  -3.29461   CAAGTCGCTCTAGAA TGGCGTTCCGTTGCGCCCCCGC CCAAT GCGGGG-CGCAACGGCAGGTCA GCGCATCTTCGCGGC
 Saro_0893   2  53 162  949781 ..  949796 -  -4.6  -3.39668   GGGCAAACGTCAGAA              GGGGGA AGCC TCACCC               CGGGTCAAGCCCGGG
 Saro_0897   4  55  37  953760 ..  953795 -  -4.6  -3.55444   GCGGCACGCGGGAAA    GCCGTCCGCAGGTCGCC GCG AGCGAAAT-CTGACGGC    GTGACCCGAACGGCA
 Saro_0904   3  49 110  959714 ..  959731 -  -2.6  -3.64703   GCGCTGCGAGGCAAA             CAGGGC ATGTGG GCGCTG              TTCGGCGAGGCAGGG
 Saro_0928   4  51 178  978071 ..  978103 -  -5.5  -3.14344   CAGCGGTGTGATGAA     GCCGCGCGATCCGA TCGTGC TCGTCT-GCGCGGC      AGCCCGCCATCGGCG
 Saro_0932   5  71 159  980313 ..  980357 -  -9.2  -3.69216   GCGTCATGGAAAAGA CGGGGTTCCGGCCCACGGGCGA AAT CCGCC--TGGGCAGGAGCGCCG CGCGCCTGCAACCCG
 Saro_0939   1  54  12  985732 ..  985769 -  -8.9  -2.72379   GCAATCTTGCAATCA   TGCCCGGCGGCCCGGCCG ATC CGGCCGCGCC-CCTGCCG   GACTCGCCGCGCTAG
 Saro_0948   0 NONE
 Saro_0964   5  65 313 1010509 .. 1010519 -  -4.6  -4.13767   CTTCGGACCCGAAAA                 GCAG ATG CCGC                 TGAAGCGTGCACTGT
 Saro_0977   6  56  72 1021578 .. 1021598 -  -9.6  -2.58544   GCCTATGTCCACAAT            CGGCCCGC CCATT GCGGGCTG            CGCGTGGTTCCGGGC
 Saro_0992  12  87 -14 1035724 .. 1035750 - -19.4   -2.6563   TGCTTGAAGAATTGA         CGGCCCGTTGCC TTA GGCGACGGGCCG         TTTTTCCGTGGCGAG
 Saro_1003   1  57   7 1047007 .. 1047037 -  -8.8  -3.05463   ATTCTGGTGACCGAA       GTCGAGGTCTCCCG CGC CGGGCGTCCCTGAC       GCCTGCTCAGCCCCG
 Saro_1021   6  60  91 1059836 .. 1059849 -  -8.1  -3.28712   GTTCGGCGCGCAGAA               GCTGG TGAT CCAGC                CCGAGCTCGTCTGGT
 Saro_1028   0 NONE
 Saro_1032   4  48 343 1071128 .. 1071146 -  -6.6  -2.62184   CGGTCGCGCAGATGA             CCCTCGAG AAC CTCATGGG             CATCGGGTGCGGCGT
 Saro_1038   0 NONE
 Saro_1048   2  71 113 1087045 .. 1087057 -  -6.2  -4.26903   GGGATTTGACCAAAA                CGGC CATCT GCCG                CGTCAGTCGGGCTTG
 Saro_1055   4  55 387 1097269 .. 1097287 -  -6.7  -3.33696   CTGCCGCTGAAGTAA            GCCC-TGC GCGC GCAAGGGC             TGTCTTGAAAACTCT
 Saro_1064   1  53  80 1106999 .. 1107029 -  -5.2  -3.53012   GCCGGCGCTTCGAAA       CCGTCGCTCGCGAC CTT GCGGCAAGCCCCGG       TCCTGCCGCGCTTGG
 Saro_1075   0 NONE
 Saro_1085   8  58 191 1128339 .. 1128353 -  -3.5  -4.07618   GCTTCAACAACGAAA               CGATC TTCTG GACCG               AGGGCTACTCCAGCA
 Saro_1097   8  95 116 1138595 .. 1138620 - -16.1  -3.93695   GGTAGGACGGATAAA         GACACGGGGGC CGAA GCCCCCGCGCC          GCAATTACAGTCCAG
 Saro_1104   5 100  25 1150624 .. 1150647 - -17.4  -4.20806   GACGGCAAAAGGAAA          GGGCCGCCCC TTGC GGGACGGCCC           CTTGCTGCGTGTGGG
 Saro_1115   5 100  30 1162269 .. 1162295 - -15.9  -5.40072   CTGGCTGCAAAAAAA        GGCCCGCGCTCC GGTT GGAG-GCGGGCC         TTTTTTGGTATTCCG
 Saro_1118   7  90 -51 1164242 .. 1164284 - -13.5  -4.04474   ATAGCCCTAGAGAAA GCTTTCCATCGCGCG-CGCCA TGT CGGCGTCGCGCG-CGGAAAGA CCGTCCGCGTCGTGG
 Saro_1150   4  51 -28 1197474 .. 1197497 -  -4.5  -3.53091   ACGTTTTCTCCTAAA          GCTC-GCGCA GCACT TGCGCCGGGC          GCGTGCGCAGCAGGC
 Saro_1168   7  58 155 1209297 .. 1209314 -  -7.7  -3.28791   ACGTGCGCTTCAGAA             GCGCGGCA TCC TGCCG-GC             CCGGACCATTGGCAT
 Saro_1175   3  43 402 1214669 .. 1214724 -  -5.2  -2.57132   CCGCCTTTCGACAAG GCCCAGTCCAAGGCGCTGGCCGACC AGTTCAA GGCCG-CCTGCGGCCCGAACGGCGC GGACATCGTCTACGA
 Saro_1175   3  43 141 1214975 .. 1214985 -  -4.6  -2.60512   GGCAAGATCAACCCA                 CGCG TCT CGCA                 GCGCTTCTCGCTCGA
 Saro_1193   7  50 362 1238469 .. 1238492 -  -5.2  -3.35088   AAACTCGCCAAGGAA          CTCGCCCGCCG CTC CACCGGGC-AG          ACGCTCTACATCCTC
 Saro_1204   7  62  31 1252022 .. 1252043 -  -7.9  -3.58269   GAACGGAGCGTGAAA           GTTCCGGGA TGAT CCCCGGACC            TGAGGCCGCCCTTCG
 Saro_1212   2  60 339 1260242 .. 1260275 -  -5.3  -3.96148   GTGCCCGACGAGAAA    TGGGG-CG-AGGCGG TCAAGG CCGTCTGCGTCCCCA     AGCCGGGCCACACGA
 Saro_1221   7  48 381 1272792 .. 1272804 -  -6.9  -2.53271   CGACTTCCAGAAGAC                GGCCA ATG CGGCC                TTGCGCCAGCGGATC
 Saro_1228   3  51 194 1280672 .. 1280684 -  -6.9  -3.05384   CCGTGGTTCATTGAA                GGCAC CTC GCGCC                TTGCCGTGCTGCACG
 Saro_1235   2  42  20 1286742 .. 1286792 -  -2.9  -2.87132   CGGCTCCGCCACATA TGCTGGC-CCCCCGCCTTTCTCGC GCTC GCGGGACGGGCGGGGGAGGGGGCG CTGGCCTCGCAGGCT
 Saro_1273   2  54 465 1312199 .. 1312210 -  -7.2  -3.09878   TCCATGCAGGCAAGA                CGCC GTGG GGCG                 TGCCCTGCGATGTCG
 Saro_1277   4  53  21 1316140 .. 1316171 -  -8.6  -2.57132   CGGGCGCGGGAGAAG      GGCGGCGCCTACTT CAAC ATGTAGTCGTCGCC       TTCGGGGCCCTCCGT
 Saro_1280   5  53 396 1321520 .. 1321533 -  -4.5  -3.66018   GGACGAGCGCAAGAA               GCTCG AACG CGAAC                TGGCCGAGGCGAAGA
 Saro_1293  10  53 390 1336185 .. 1336197 -  -6.9  -3.23853   CCCGGGCAAGGAAGA                GCGCA AGC CGCGC                GAATCCGGCGCCGAA
 Saro_1293  10  53 277 1336272 .. 1336310 -  -6.7  -3.20723   GCGCGAGGAACGCAA  GCCCCGCG-CCGAACGCGA ATC TCGC-CCCGAACGCGAAGC  CCGTCCGGAACGCGA
 Saro_1296   0 NONE
 Saro_1320   7  95 127 1363570 .. 1363595 - -10.3  -4.48263   TACAGAACACGAAAA         CCCCTTCCGGC GAAC GTCGGGAGGGG          TTTTTGTTTATGCGT
 Saro_1330   4  70   4 1372612 .. 1372658 - -12.9  -2.92936   AAGCACCTAACGATA CCTGGCCGCACTCGGGTGTCCGC GAC GCGGGC-CCCG-GTACGGCGCGG GCGTTACTTGCGCAG
 Saro_1334   7  90 372 1374369 .. 1374392 - -15.2  -3.69354   GCGCAGAAGTGGAAA          GGCCGCTCCC GCAA GGGGGCGGCC           TTTTCGCATCGATTT
 Saro_1345   4  63 375 1387911 .. 1387947 -  -3.7  -4.16842   GCGAGGGCGAAGAAA    TGCACGATTTCGCCA GGGGCGG TGGCGACATCCTTCA    TGCCGGGGCAGCAAC
 Saro_1348   6  62 124 1392155 .. 1392166 -  -7.2  -3.53811   GCCAGGGTTCGGAAA                GCGC CAAT GCGC                 TGGCGGCGCCTGCCA
 Saro_1360   4  56 119 1406974 .. 1406997 -    -8  -3.21747   GGAGGGGACCATCAA          GCTGCCGGCG ATCA CGCCGACGAC           GCCCCCCGTCCTGCC
 Saro_1363   7 100  41 1411310 .. 1411336 - -17.3  -4.46112   TGCGATCGAAAGAAA        CCGCGCCAGCCC ATCC GGGC-GGCGCGG         TTTTCTTTTTGCCGG
 Saro_1368   2  75 -54 1415850 .. 1415906 - -11.4  -3.65351   GTATCGTTACGCAAA GGTCAGGCGGCAGCGCGCTGCCCACGC CCGA GC-CGGGCAGCTTCCGACCGCTTGACC GCCCGGCGCGCGATC
 Saro_1382   2  49 106 1428437 .. 1428449 -  -6.2  -3.05463   ACGGCGCGCATCGAA                GCGC ACGAG GCGC                GTTTCACCGAGCTGC
 Saro_1397   5 100  30 1440626 .. 1440654 - -16.8  -4.14511   AACCTGACGTGAAAA       GACCGGGATCGGC GGAT GCCG-TCCCGGTC        TTCGCATGGCCAGCG
 Saro_1413   8  66 259 1455951 .. 1455981 -  -9.8  -3.30124   TTTCACGCCCGAGAA       GAAGTTCACCGC CGAGGAT GCGGTGAAATTC       ATGCGCAACACGCGT
 Saro_1419   2  51  96 1460296 .. 1460307 -  -7.2  -2.58544   GGGCAGCCTTACAAT                GCCG CTGA CGGC                 TGCCGGCCACACCGG
 Saro_1423   0 NONE
 Saro_1431   8  58  12 1473406 .. 1473423 -  -9.1  -2.87132   GGCGCGGGCCAGAGA             GGCCTGCG CCG CGC-GGCC             TGAGAAGTGCGTCAG
 Saro_1447   4  58 319 1492167 .. 1492186 -  -3.5  -4.07568   TGCGCGCTGGCAAAA            GCGCGCT GGCTAA AACACGC             TGCCTGCACCGCTAC
 Saro_1461   4  48  98 1503255 .. 1503309 -  -4.9  -3.14344   CACTTTTCCCAGGAA CG-CCACCTC-GTCGACCGACTAACCT TCA AGGTTCGCCGCTCGGCCGCGCTGGTCG AGTGGCAGTCGCTTG
 Saro_1468   3 100  41 1507545 .. 1507565 - -18.3   -4.3953   CTCAATCACAAGAAA            GGGCGGCTC AAG GAGCCGCCC            TTCGCAGTTTGAGTG
 Saro_1476   3 100  25 1518039 .. 1518064 - -20.5   -4.1891   TTGGTGCAAGAGAAA         GACCCCGTCGC CAAA GCGACGGGGTC          TTTCTCTTGGGTTAG
 Saro_1487   4  60 308 1527564 .. 1527602 - -10.1  -2.79133   CAAGTTGCGATTAGA   CTGACAGCTCCCCTCGC CGCCT GCGCGGGTGGCGGTCAG   GGCGCCGCTTGCCGC
 Saro_1508   7  58 209 1552311 .. 1552321 -  -4.6  -3.73953   ATGACTGTCATCAAA                 GACG ACG CGCC                 AGGGCTTTCCCGAGC
 Saro_1527   1  39 388 1570525 .. 1570539 -  -3.4  -2.61548   TGGGACGATAAGTGA               CGTCCG TAA CAGGCG               GCTGCCCAATTGGCT
 Saro_1539   4  48 323 1587647 .. 1587659 -  -6.9  -2.58544   CGCGATCTCGACAAG                CAGCG CCG CGCCG                TCATGGCCGCTCGCT
 Saro_1547   5  44 262 1600744 .. 1600771 -  -4.8  -2.82623   GTTCTGGGACAACCA        GTCGAC-CCAGCA CCG TGCCGTCGCCGAC        TTTGGTCTGCAGCGT
 Saro_1553   8  56 243 1608965 .. 1608984 -  -3.4  -3.85817   ACCCGGGCGGAGAAA            GCGTCGCG GTCA CGCTAGGC             GACGATGCCTACGGG
 Saro_1558   3 100  -3 1613555 .. 1613601 - -20.3  -3.79043   TAGCAGGAACGCAAA TTGGAAGCAGGAGGGGCGCCCT AACC AGGGCGCCCCTCCTGCTTT-AC CTTGCGCTGGCCAAC
 Saro_1572   2  41 136 1629203 .. 1629233 -  -2.4  -3.01712   GCGGCGGCGGCAACA       GCCTCGACAATTCG TTG CGGATTACCGGTGC       CGCCGCGCCGGGCTG
 Saro_1579   2  52 299 1634249 .. 1634261 -  -5.5  -3.36505   AGACTTCATCGAGAA                GCCGT TCG ACGAC                CAGGTGATGCTGGAA
 Saro_1591   8  48 321 1651459 .. 1651481 -  -4.8  -3.14132   GCCCGCGCGGAGCAA          CTGCGCAGC GAACTT GCCGCGC-G           CTTTCCCGGCCAGGA
 Saro_1591   8  48  33 1651751 .. 1651769 -  -6.6  -2.62184   GGGCTTTCGAGATCA             TCACCGGC CAT GCCGCCGA             CGCCCGACGCATGCG
 Saro_1595   2  69  -3 1655297 .. 1655348 -  -8.8  -3.68222   CGCCAAGGGCAAGAA CTGATGGTGGGCGGGAGACGA TGAAGGGGCGT TCGTCTCCCGCCCTGC-TCAA GCGCGTTCCGGGGCG
 Saro_1601   3  58  89 1664606 .. 1664631 -  -3.1  -4.09739   CGAACTGGCCGAAAA         CCGGCAATCGCG GTC CG-GCCAGCCGG         GTTTGAAGGTGACGC
 Saro_1612   5  51   5 1681498 .. 1681538 -  -3.9  -3.53343   AAGGCGTGGGCGAAA GCAT-CCC-GTGTCCGCGC CCGGC GCGCTGACGCCGGGGAAGC GAGATCAGTTGTCGC
 Saro_1617   4  56 193 1686688 .. 1686699 -  -7.2  -3.17075   GGGCTTGGAATGGAA                GCGC AGTG GCGC                 AAGGAGCACTCCACC
 Saro_1631   4  79   4 1706898 .. 1706918 - -15.4  -2.92246   GTAAGTTGAACGAGA            GGGGCGCC TTGCC GGCGCCCC            TTTTTAAGCGATCAG
 Saro_1654   2  83 370 1729046 .. 1729060 -  -7.8  -4.59773   GCGGAGTTCGAAAAA               CCTGCC AAC GGCAAG               GTATTGGGTGCGCTT
 Saro_1666   6  72   2 1746230 .. 1746278 - -13.7  -2.70932   GGCGCTGGGCAACTA GGCCACGAGGGCAGCGCCACCTG CGG CAGGAGGCGCTGCCCTGACAGGT TTCAGCGGCTGTGCG
 Saro_1671   7  77 391 1751784 .. 1751800 - -13.7  -3.31144   CGGCCATGCCGAGAA              CGCGCTG CCG CAGCGCG              CCTTCGCCAACATCA
 Saro_1674   1  44 362 1755264 .. 1755286 -  -5.4  -2.78816   GCACCGTCGACGACA           GCCTTGCCCC TCC GGGGCAGCAC           GTGGCGAGCCTGTTC
 Saro_1677   4  72 -36 1761469 .. 1761497 - -13.8  -2.78384   TCGCGGGCTAGGAGA       GCGCGGGGCGGGC CTGG GTCCGCCCCG-GC        TCGCCCATTCGCACC
 Saro_1682  11  60 231 1766648 .. 1766662 -  -5.6  -3.72324   GATGCGGAGGAAGAA               GACGCG GCG CGGGTC               TCGGCGGCGTTCGTC
 Saro_1696   5  51  55 1781937 .. 1781961 -  -7.1  -3.10715   GGCAGGACTACTCAA          GCGTAGCGA AGGCAAG TCGCTGCGC          GGCTGGGGAATGGCC
 Saro_1709   4  47 110 1796114 .. 1796133 -  -4.8  -3.01712   TCGGCCCGGGCAATA            CCGGCCTG ATCG CGGGCCTG             CCGGGCGATCCGAGG
 Saro_1712   5  54  25 1799062 .. 1799078 -  -3.6  -3.68827   GACGGACCAGTTAAA              GGACGC GGTCG GCGTCG              ACTTCTCGTTGGCGG
 Saro_1721   2  44 225 1810491 .. 1810510 -  -4.8  -2.72344   GCGCATCGGCAAGGA            CGTGCCGG ACGA CCTGCTCG             CGCCGTTCCTGACGC
 Saro_1728   6  49 234 1820116 .. 1820131 -  -2.4  -3.53811   GCCAGGTCGGTGAAA              TCGCCG AGGT CAGCGT               CAACGGCAAGCATGC
 Saro_1733   3  47 303 1826576 .. 1826607 -  -3.7  -3.16881   GATCGACCTGATCAA      CGATCACC-TTGCC GGCAA GGAAATGGAGATCG      GCCGCATGTACCAGC
 Saro_1741   6  51 160 1835547 .. 1835571 -  -3.4  -3.55444   GGGGCATTGCCGAAA          CCGGCGCTTC GGGGG GCAGCGCCCA          CCCGCTCGGTGTCGC
 Saro_1748   2  53 129 1842318 .. 1842348 -  -8.9  -2.58767   GGAACCAGGAAGTCA       GCCTCACCCCGGA TCAAG TCCGGGGCGACGG       TTTGGGGCGGGGCGA
 Saro_1755   4  46 373 1849497 .. 1849522 -  -6.1  -2.60075   TGCTTCTCAAGGAAG         GTCGCGCCCTGC TTG GCAAGG-GTGAC         GTCGCGGCGGCCACG
 Saro_1755   4  46 -30 1849903 .. 1849925 -  -5.6  -2.62263   ACGCCGTTCAGATCA          GGTCG-CGA AATTCG TCGACGACC           TGGCGGTAGACCCGG
 Saro_1761   2  58 122 1857144 .. 1857158 -  -8.5  -3.14211   ACGGCGGTGGAGGAA               GGGCG TCTGC CGCCC               GGCTTCGACCAGCGT
 Saro_1773   3  54 254 1869773 .. 1869789 -  -8.7  -2.73483   AGGCCATCCCAACCA              CGGCAAG GGC CTTACCG              GCGCCGAGGCCTATG
 Saro_1776   2  43  99 1873255 .. 1873273 -  -5.3  -2.53876   TCCTAGGCGAACGCA            CGCT-CGA GACG TCGGAGCG             AGCCGTCGACAGCCA
 Saro_1788   5  53 350 1886251 .. 1886269 -  -6.7  -3.14931   CGGACCCGCGACCAA            GGTCCTCG CGGT CGAGG-CC             GCGCGCGAGCCATAC
 Saro_1795   8  86  22 1893150 .. 1893171 - -12.9  -4.05848   AATGAGACAAGGAAA           GGCCCTGCC GAAA GGCGGGGCC            TTTTCGTTGCAGGGT
 Saro_1804  12  95  37 1902445 .. 1902478 - -11.5  -4.65895   GGCGGCACCGAAAAA     GGCCGCTGCTGCGGA ATGA CCCGGCGCTGCGGCC      TGCCCCCGGGCGGGC
 Saro_1812   4  59 189 1911296 .. 1911308 - -10.5  -2.56095   TCGACACCCAACTCA                CCGCG GGG CGCGG                CAATCGCAAGATGCC
 Saro_1820   6  63 205 1919691 .. 1919704 -  -9.5  -3.36327   GGAGTTCATCTACAA               CGGCG TCCG CGCCG                AGCCGCGCGTAGTTG
 Saro_1828   0 NONE
 Saro_1842   6  51 149 1941682 .. 1941707 -  -6.7  -3.05384   CGGCGCGCTATCCAA         CGAGGCGCCGG CGCA CCAGCGCATGG          CTGGTTCGGTTATGC
 Saro_1842   6  51  -7 1941845 .. 1941863 -  -6.7  -3.06915   ACGGATTTCAGCCAA            CTGGCCTG ACGT CAGGCC-G             CGTTGTCGATCCCGA
 Saro_1854  12 100 249 1954359 .. 1954386 -   -22   -4.2803   GACGGGAACGGAAAA        GGGCCGCCCCGG CTTG CCGGGACGGCCC         TTGTTTCCTGTCGGC
 Saro_1876   6  56 214 1977002 .. 1977034 -    -9  -2.52987   CTAACATCCATGAAG      CCGCGCGCAACCGG CCGGC CCACCTGCGCGAGG      GAAGTGGCTTTGCGG
 Saro_1880   3  64  81 1982981 .. 1983007 - -10.3  -3.21218   ACCGTCGAGGAGCAA        CCCG-AATTGCT GCGC AGCAATTTCGGG         GGAACCCCCGCACCT
 Saro_1885   5  61 334 1990857 .. 1990900 -  -9.4  -3.14132   GCGCTGGTGCAGGAA GTGGAACCGGCC-TGCCGCGC TCT GTTCGGCAAGGCCGAGGCCAC GTCGCTGTGCGATGG
 Saro_1899   5  60 276 2011198 .. 2011214 -  -7.9  -3.53091   AGCCCTCGCGGCAAA              TGCCCGC GAG GCGGGTA              TCGATTACGTCCACT
 Saro_1905   6 100  38 2018799 .. 2018823 - -19.3  -4.18644   AGCAGACAAATGAAA          GAGGCGGCCGC TTT GCGACCGCCTC          TTGCTTGATCGACTG
 Saro_1910   6  66 209 2022871 .. 2022899 - -10.1  -3.27476   AGCCTGAATGATGAA        GGGGCGTTGCAGC ATT GCTGTGGCGCCCC        TTGTCGTTGTCGGGC
 Saro_1915   8  58 270 2026295 .. 2026323 -  -3.8  -3.90291   ACCGCCCGAAGCAAA       CGAGGTCGGGCGCG AGG CGCGCC-G-CTTCA       ATCAATTGGACAAGG
 Saro_1923   6  53  10 2035497 .. 2035536 -  -4.2  -3.58343   GGCAGTACCTCGAAA  CCGCATTCCGC-AAGATGG TTG CCGCCTTCGAGGAACGCGC  CGAGCAGCTTTACGG
 Saro_1933   5  56  18 2047284 .. 2047298 -  -3.4  -3.87815   CGCGATGCGCATAAA               GGTGCG CCT CACGCC               ACGGGAACTGGGGCG
 Saro_1937   6  61 291 2052119 .. 2052165 -  -9.5  -3.21099   TCGGGTTACGATCAA GCGAGTAGGAAGTG--AGCCGCC TAC GGCGTCTTGCACTTCCAACTCCC TTGATCGTCCAAATT
 Saro_1973   5 100 200 2089936 .. 2089951 - -11.8  -5.27938   ACGGGCAAAGAAAAA              GGCGCC TGAA GGCGCC               TTTTTCATCATCCCA
 Saro_1983   4  54 216 2102915 .. 2102957 -  -2.7  -3.93288   CCTGATCGAAGTAAA GCGCCAGGCC-ATCGCGGCAA ACA TCGCCAAGATCGACGTGG-GC CCCAAGGGCGCGCTG
 Saro_1987   6  62  30 2106399 .. 2106436 - -10.5  -3.05844   GTCGCCAGTCCAACA   CATTCAGCCCGCCAGGCA AGG TTCC-GGCGGGCTGCGTG   TTCCTACATAGGCCT
 Saro_1996   3  57 386 2125566 .. 2125578 -  -6.2  -3.62597   CCCAGCGGCCAAGAA                CCGC CCATC GCGG                CGATTTCTCTGGTCT
 Saro_2016   7  74 282 2148212 .. 2148227 - -11.8  -3.41229   AGACCTGGACGAGAA              CGCCGC CCGC GCGGCG               CTGGCCCGCTTCGGT
 Saro_2025   5  82  70 2158460 .. 2158474 - -11.4  -4.07568   GCTTCGCCTCGAAAA               GTGCGG CGC CCGCAC               GTTTCTCGTCGGCGA
 Saro_2030   8  59 245 2163367 .. 2163377 -  -2.4  -4.11216   CCTGCACCGCGAAAA                 GGGC ATG GTCC                 GCCTCGATCCTGCGA
 Saro_2034   7  86 244 2168772 .. 2168805 - -13.2  -4.03234   GTTTCTCGAGAGAAA     CCG-GTCGGGCCAGC TCTAC ACTGGCCCGACGCAG     CGCGATTACGTGCCG
 Saro_2045   1  57 409 2182606 .. 2182621 -  -6.1  -3.56092   GCACGATCCTTGAAA              TGCGC GAGGAA GCGCA               GAAGGCGGCGGGCGT
 Saro_2053   9  83 103 2194074 .. 2194110 - -17.4  -2.64155   GCTCGGCGAAATCCA    CGAAACGACCGGCAAC GCGCT GCTGCCGCTCGTTTCG    CTGCATGCGCTATGG
 Saro_2057   7 100  59 2198474 .. 2198502 - -19.6  -3.59979   CGCCTTCATGGCAAA       GCGGGGCCACCCG TCGC CGGG-GGCCCCGC        CGCCGGAACTGCTGC
 Saro_2065   2  70 355 2204562 .. 2204586 -  -9.9  -3.58522   ACGATCACCGGCAAA          GGCGGACGCCA GCG TGTCGTCCCCC          TGCTGCCAATCGTTC
 Saro_2072   3 100  28 2211721 .. 2211751 -   -19  -3.73647   GCGATCTACGAAGAA       GCGGCGACGAAGCC TTA AGCCTCGCCGCCGC       CTTCCGATTTCAAGC
 Saro_2080   9  70  10 2218541 .. 2218560 - -10.6  -3.62054   ACGGCAAAGAATCAA            GCCCCTGC CTCG GCGGGGGC             TTTTTTCGTTCAGCC
 Saro_2087   6  52 417 2224763 .. 2224779 -  -7.2  -2.73364   GGCCTACGCCAAGGA              CGACGC CCACC GCGCCG              AACTCGAAGCCACGA
 Saro_2098   7  62 187 2234446 .. 2234462 -  -6.5  -3.72695   ACCGGCCTGACGAAA              GCGCTGT CCT ACAGGGC              CGGCGAGGGATTACA
 Saro_2105   8  63 157 2241140 .. 2241172 - -11.2  -2.79133   CAATCGGTTACGACA     GCAGCGCCGACC-GC CAGA GCTGGGCCGCGCTGC      TCGAACTGCTGGACG
 Saro_2118   0 NONE
 Saro_2126   8  66   2 2264044 .. 2264088 -  -4.1  -4.27686   TAAAAGCACCTAAAA GCACCTAACGACACCTGCC CGCACGT GGCCGGCCTGGTCCGGTGC GCTAGATCGCCTTGC
 Saro_2133   7  59  12 2273295 .. 2273306 -  -2.2   -4.1523   GGGAGCAGAGATAAA                GACG CTGG CATC                 TAATGCGACGACTAA
 Saro_2145   4  52  15 2283401 .. 2283423 -    -2  -3.74747   CCAACCGGCACGAAA           GTCCGAATTT GGG AAACTCAGAT           GCACGGCGAGTCGCT
 Saro_2170   8  68  -6 2310051 .. 2310074 - -12.5  -2.74012   CGATGATGTGAAGGA          GTGGTGACC TGCAAC GGTCACCAC           AGTCCGAATGACGCG
 Saro_2181   4  43 391 2322748 .. 2322763 -  -4.6  -2.66451   AGGTACGCAAATTCA              TCGGCG CCCG CGTCGA               AGTGGTCGGGGAGCG
 Saro_2203   1  55 333 2343607 .. 2343626 -  -5.6  -3.41051   CGATCGCGACCACAA            CGCACTGG TATT CGAGCGCG             ATCAGCTCGCATGCT
 Saro_2207   7  65 277 2347010 .. 2347044 -  -8.7  -3.62597   TTCATCGCGCAAGAA    GTCT-GGCG-AATGGAC AAG GTCCAGTACGCCAAGAC    GGCAAACCGGAGCGT
 Saro_2223  15 100  27 2365650 .. 2365671 - -15.1  -4.81249   TCCGAAACGCAAAAA           GGGCGGCCC CGTG AGGCCGCCC            TTTTCGTGTTTCGCA
 Saro_2229   8 100  51 2369315 .. 2369334 -   -15  -5.52986   AGTCGATCAAAAAAA            GCCCCGGA GCGA TCCGGGGC             TTTTTATCTCCGGTA
 Saro_2237   5  58  57 2380380 .. 2380392 -  -4.7    -3.794   TTGGAACGGACGAAA                GCTCG TGG CGGGC                GACCTCACGCGAAAC
 Saro_2244   4  48 315 2385285 .. 2385297 -  -4.8  -3.14344   GACCGTGCCGATCAA                TCCG GAGTT CGGA                TCGCTCAACCTCGCG
 Saro_2247   7  68 291 2386752 .. 2386771 - -10.6  -3.42503   TCGGAACACGCAGAA            GGCGGGGC GCAA GCTCCGCC             TTTTTCGCGTCGGTA
 Saro_2257   5  60 251 2396275 .. 2396285 -  -4.6  -3.90744   GCTGGCCGGAAACAA                 GGGC TGC ACCC                 TCGACATCGCCCTCA
 Saro_2266   7  67 -55 2404834 .. 2404871 -  -5.6  -4.22652   GCACATCAGGGAAAA  CGCGGCCCGAAGTTCCTT CACG AAGG--CTTCGGGCTGCT   CCCACGCGGCAAAGT
 Saro_2270  11  59 225 2409863 .. 2409887 -  -2.1  -4.11216   GCTCGATCCCGAAAA         CCTGC-CGGA AAGCGA CCCGAGCAAG          ATGAACTTCGGCTCG
 Saro_2282   3  65   9 2423074 .. 2423097 -  -8.3  -3.55444   CGCCCAGGCCGTAAA          CTCATAAAG CGCGCT CTTTATGAG           TTTACGGCCTAGCGG
 Saro_2312   5  57  64 2452142 .. 2452154 -  -9.1  -2.77192   AAGCCCGGCAAGAAG                CGCCT GCC AGGCG                GGGCGATCGCTCGTC
 Saro_2326  13 100 124 2468933 .. 2468958 - -14.9  -4.86862   CCCAAAAAAGCAAAA         CGCTGAATTTC CAAG GAAATTCAGCG          TTTAAGCATTACGTC
 Saro_2343   6  66  73 2489870 .. 2489886 - -11.5  -3.01712   CTGGGGCGGCGAAGA              CCCGCGC ATC GCGCGGA              TCGACAGCGCATCGC
 Saro_2360   3  47 151 2506682 .. 2506702 -  -5.4  -3.10641   GAAGCTACGATGCAA           GCCGCATGG TCTA CCA-GCAGC            GCTATCCGCTCAAGG
 Saro_2364   5  54 438 2512603 .. 2512624 -  -8.6  -2.70932   CCGTCCGCTGAACGA           GCGCGGGC AACGGG GCGCGCGC            GCAATGGGCGCCTAC
 Saro_2374   8  84  23 2519287 .. 2519312 - -17.6  -2.80464   GGACCAAGTGGAAAG         CCGGACGCCC TGCGCG GGGCGTCCGG          TCTCCTCTCCAACCA
 Saro_2395   5  68  49 2562194 .. 2562217 -  -5.2  -4.29396   AATGAGCGACGAAAA          GCGC-GCGGAA TAT CTCCTCAGCGC          CGAGGCCTTCCTCCG
 Saro_2406   5  57 411 2574047 .. 2574059 -  -5.5  -3.65314   CGCAAGCTCGAAGAA                GTCCA GGC CGGAC                GCGAAGAGCGCCTGC
 Saro_2424   4  77 231 2606626 .. 2606656 - -13.2  -3.65812   CGGCGGGGAAGAGAA       GCTCGCGGGCTTCA CCC TGACGCCCACGCGC       CACATCGATCCGCAA
 Saro_2438   5 100 135 2621111 .. 2621140 -   -20  -3.57263   ATTGGCAGCGTCAAA       CCCCGCCCGGCG TTCATT CACCGGGCGGGG        TTTTCCATTCGGGCA
 Saro_2438   5 100  27 2621224 .. 2621248 -   -15   -5.1675   GCATCCACGAAAAAA          GAGGCGGCCC GGTGA AGGCCGCCTC          CAGAGGGGTGGACTG
 Saro_2468   5  56  96 2663703 .. 2663717 -  -7.8  -3.13343   AGTTGAAGCAGTGAA               CGTCGC CCG GCGACA               ACGGGAACCGGAACT
 Saro_2475   7  61 280 2674192 .. 2674207 -    -4  -4.06055   ACTCCGCAAAGGAAA              TCG-GCA TGC TGCGCGA              TCAGCAATCCGCGCG
 Saro_2479   6  53 110 2680233 .. 2680256 -  -5.2   -3.4252   CGTCAGCCAGCAGAA          CCTGCTCGCGG ATG CCG-AAGCCGG          CCCTGTCGACCACCC
 Saro_2482   7 100  28 2683384 .. 2683405 - -13.7  -5.33026   GAAGGCAAAGAAAAA           GGCCCCACC TTGC GGTGGAGCC            TCGTTCTTGTGTCGG
 Saro_2513   0 NONE
 Saro_2533   2  48 278 2734224 .. 2734246 -    -4  -3.28712   CGTCGGGTGGCACAA           GCTCTTCTCG TCG CGCGAGGAAC           TGATGCTCCACAAGG
 Saro_2541  14  67  24 2742260 .. 2742285 - -13.3  -2.62616   TCATTCCGGATAGCA         GAAGGAGGCCC GCCA AGGCCCCCTTC          CCGTCTTGCCATTTG
 Saro_2549   5  56  88 2752903 .. 2752919 -  -9.5  -2.62616   TCAGTTGGTAGAGCA              CCTGATT TGT AATCAGG              GGGCCACGGGTTCGA
 Saro_2567   3  47 183 2769818 .. 2769828 -  -4.6  -3.09327   TCAGTCCATCGAACA                 CCCC GGC GAGG                 ATGTGACGCTGGAGG
 Saro_2581   7 100  24 2786524 .. 2786557 - -16.7  -4.56775   ACGGTTCCGGAAAAA     GGAAAGGCCGGTCCC TCGC GGGGCCGGCCTTTTC      CTTGCGGCTTCCGAT
 Saro_2594   5  53 323 2802003 .. 2802030 -  -4.7  -3.43564   GAACGCAATCTACAA        GGCCACCGTGC CGCTTT GCTCGGTGATC         GTTCGCCGCGCCTAT
 Saro_2597   5  55  11 2805409 .. 2805467 -  -8.4  -2.86164   TGGTCAACCAGTACA TCTGAT-CAGC-GG-CCATG-CCCTCCC GGTGCGG GGGAGGGACAGGGACCTGCCGCATCAGA AGTTGTCGCCTCAGA
 Saro_2601   3 100  36 2809821 .. 2809855 - -21.5  -4.11216   CCGGCACCTGCAAAA     TGGCGCCGCCCTCCC GGTGG GAGAGGACGGCGCCA     GTTCAGGGTGAACGG
 Saro_2607   9  86   7 2818532 .. 2818558 - -18.1  -2.60763   TGCACACGGGACAAC         GGAAAGGGGGC CTCGC GCCCCCTTTCC         TGTACCCTAGTTCCA
 Saro_2611   2  49 -16 2823698 .. 2823743 -  -3.2  -3.53224   GAGCGTCGTCTGAAA CTGCAGCCCCGCGA-TAGCCGG ATGG CCGACTAACCGCGCG-CTTCGG AGGGCAGGACGCCGA
 Saro_2615   8  93  28 2828603 .. 2828631 - -16.8  -3.68435   TTCCTGAAAACAAGA        GCCCTCCCTTCC GCAAG GGAAAGGAGGGC        AGTCGTCATGCTCGC
 Saro_2627   8  60 399 2842973 .. 2842999 -  -9.5  -3.05844   CGCTCGACCTCAAGA        TGCCGG-GT-GCC ATC GGCTACTCCGGCA        TCGCCCTGCTCCACG
 Saro_2632   5  51 449 2869578 .. 2869606 -  -2.9  -3.57792   CGACGCAGCCGCAAA        GGGCGCCGCCATC GCA GACTTCATCGCCC        GCCTGCCGCAGGGCT
 Saro_2640   5  62  57 2875869 .. 2875907 -  -6.7  -3.79519   AATGCGAGGAGGAAA  CCCACGCCGACGCCGACCC GGC AGGTCG-CAT-GGCGCCGG  CACTCTGACCGACCG
 Saro_2647  13  62 -52 2883950 .. 2883995 - -11.1  -2.61681   CCTGAATTTCAGAAG GCGCCGCTCGTCCTGA-GGC CCAGACC GCCACCGGGACGAGCGGCAA ATCCTGCCTGCATCA
 Saro_2664   6  83 275 2901612 .. 2901652 - -12.6  -3.92178   ACTACCCCAAGGAAA CGGCGTTCATCGTCGGCCAG ACC CTGGCCG-CGCTGACCGC-G ATGACCTTCAACTTC
 Saro_2667   6  57 147 2905793 .. 2905812 -  -5.6  -3.53811   TCGACTGGCGCGAAA            GCG-GCGGC CCA GCCGTGCGC            GACCCGAAGCAGCAC
 Saro_2672   8 100  19 2909841 .. 2909868 - -20.6  -4.78764   CAAAGGCACGAAAAA        GCCCGCCGCTCC TCAG GGAACGGCGGGC         TTTTCAATGCTTGCA
 Saro_2682   6  68  86 2921239 .. 2921262 - -12.4  -3.05384   GCGGCGCTCAGCGAA          GCGGACAGCG CGGA CGCTCTCCGC           TGCACGCACATGCTC
 Saro_2686   7  76 414 2925098 .. 2925137 - -12.8  -3.53012   GTTTCGGTGCCGAAA  GCCTGCGGGACGAGGCCAG CCG CCG-CCTCGTCCGACCGGC  CCGCGCCTCGCTTCC
 Saro_2717   1  49 198 2949126 .. 2949142 -  -2.1  -3.53811   GGCATCGCGCGGAAA              GGTCGCC CGC GCCGAGC              CCGTCGCTGCACTGT
 Saro_2721   1  42 115 2952779 .. 2952805 -  -4.2  -2.76453   GCACAAGGTCAACTA         TCGGCCCGAGCA TGC TGCCCGCGACGG         CAAGCGCTACAGCGA
 Saro_2731   8  62 390 2957978 .. 2957989 -  -7.2  -3.64703   GCGCGGCCATCGAAA                CCGC TCTG GCGG                 ACAACTGGCTAGCGC
 Saro_2749   7  50 351 2972240 .. 2972250 -  -4.6  -3.26471   CGAGGCGGACAGCAA                 GGCC GAT GACC                 GCGCTGGTGTGGTTG
 Saro_2766   4  53 341 2985458 .. 2985476 -  -4.4  -3.63895   GCGAATGATGTCAAA             GTGCGGGT CGA ACCGGCTC             TGCTCTGCAACACCA
 Saro_2771   3  43 227 2990096 .. 2990107 -  -3.6  -3.06796   TTTCAGCCCACGCAA                CCGC CAAT GCAG                 TCGACATTGCCGCGT
 Saro_2778   5  58 350 2997650 .. 2997662 -  -9.1  -2.90615   AGTCCCTCGAAATCA                TCGCG GGC CGCGA                CCACGATATCGTGCC
 Saro_2782   2  91  14 3002294 .. 3002320 - -19.4  -3.06696   CTCTGCGCCAACAGA         CGCGCCGGAGCC AGT GGCCCCGGCGCA         AGCGATGGAATAGTC
 Saro_2789   8  65 257 3008807 .. 3008819 -  -6.2  -4.07568   GCCCGCGCCCGAAAA                CCGG GTCGA CCGG                GCCCGCGCGTTCCTT
 Saro_2823   4  55 106 3046687 .. 3046745 -  -5.9  -3.44146   TCGCTGGACAAGGAA GCGCTCGCCATGCCGACCCGCGCCGGAA CCGTGC CTCCGCCGCCGGGCGG---GGCGACCGC GGTGATCGTGCCCTT
 Saro_2828   8 100   5 3056635 .. 3056667 - -19.2  -3.64703   CGGGGGTGAGCGAAA     GGCAGGGTACGGGGC AAAT GCCCCGCACCC-GCC      CGACTTATTGAACCA
 Saro_2842   7 100  36 3066781 .. 3066809 - -18.2  -4.08216   GGAGCGCCGCGAAAA       GCGC-GCCGCAGC CTTT GCTGCGGCAGCGC        GGTTTGCGGCGCTGG
 Saro_2848   7  60 318 3073794 .. 3073832 - -10.3  -2.70932   CTGCTGCCGGAACGA  CTGGAAGCCTGG-GCGCGG GAC CCGCGCGCCTGG-TTCAAG  TTCGTGGTCGCCGAC
 Saro_2848   7  60  58 3074062 .. 3074092 -  -9.7  -3.01924   GAGGGCTTCGCAAGA      GC-GGGGGCGAGGCA ACT TGCC-CTCCCCCAGC      CCCTCCCGCAGGCGG
 Saro_2859   6  59 227 3082151 .. 3082188 - -10.6  -2.52543   ATCGCGGCCAAGGGA   TCGATCACGGTCAACG GCGTTT CGCTGACGGTGAACGA    GGTTGCGGATCAGCC
 Saro_2864   7  46 424 3086577 .. 3086589 -  -6.2  -2.58544   GCCGAGTTCTACAAG                GCCC TGCTC GGGC                TGGAGCGGCGCGATG
 Saro_2883   6  81 -32 3105647 .. 3105676 - -16.4  -2.73875   GGCCCGGCAAGATCA       GTCGGGGCTGCC GCCCTT GGCCGCCCCGAC        CAGCGTGCTGCCCTG
 Saro_2900   6  52 231 3118641 .. 3118672 -  -2.2  -3.82097   CCGAAAGCTATGAAA      CGATGCTG-GTGCTG GGC CAGGACACGGCATTG      CGCGACCGGCCGGGC
 Saro_2910  12  74   9 3129067 .. 3129091 - -12.8  -3.28269   AAGCCGGAAAGTGAA          GGGCGGTTCC GCAAA GGAGCCGCCC          TCTTCGGGTCAGGCG
 Saro_2914  10  57  75 3131383 .. 3131417 -  -5.7  -3.64162   ATCAACCAGGCGAAA    GCGGACTGGCAGGAAG GCCG CTTCCCGAAAGTCC-C     GGGCGACGAGGAGGA
 Saro_2918   7  55 314 3135852 .. 3135864 -  -6.9  -3.38339   ACCATGGAAGAGGAA                GAGCG CGC CGCCC                TGTTCAAGGACTGGT
 Saro_2922   3  86 181 3139699 .. 3139730 - -15.1  -3.54158   GACGGCAAGAAGGAA      GCCTCACCCCGGG TCAAGC CCCGGGGCGACGC       CGATTTTGAGCTATC
 Saro_2932   5  55 280 3147286 .. 3147305 -  -5.6  -3.53012   TCCCCCTTTCGGAAA            GCGTGACT TTCG AGCCGCGC             CTCAACGTGAACTGG
 Saro_2965   6  53 264 3181661 .. 3181687 -  -8.7  -2.62396   CACGCGCCTACATCA         CCGCCTTTGCC GCCGA GGCAAAGACCG         CGAAGACCTCGGCCG
 Saro_2965   6  53 250 3181683 .. 3181701 -  -4.4  -3.64703   TGCCGCCGAGGCAAA             GACCGCGA AGA CCTCGGCC             GAACTCGCGGCAGCG
 Saro_2984   6  51 117 3200761 .. 3200798 -  -6.3  -3.04144   TGGTCAGCCTCAAGA   CCGGGTGATGGGTGAA GTTCTGT TTCACCTGTC-CCCGG   CACCCTCCACCGCCT
 Saro_3020   4  48 351 3231624 .. 3231671 -    -4  -3.28001   GAGCCTGAAATGGAA GCGCAGCACCGTTGGAAGCGGAT TGA ACGCGCCGCCAACGA-GTTCCGC CGTGCCTATCAGTTC
 Saro_3027   2  63 260 3236968 .. 3236980 -  -4.8  -4.05033   TGGAGGCCACAGAAA                CGGT TATTG ACCG                TATCGAAGCCTTGAC
 Saro_3036   4 100  30 3249115 .. 3249141 - -15.1  -5.42862   ACACGGCCAAAAAAA         GCCCCCGCGGC TTTGG ACCACGGGGGC         AAGGTTCCTTCGCAG
 Saro_3043   8  53 373 3258080 .. 3258100 -  -5.4  -3.53091   AGTTCGTGGCCGAAA            CGCCGA AGTGGCAGG TCGGCG            GCCGCGCCCAGTTCG
 Saro_3054   4 100  27 3269766 .. 3269791 - -19.7  -4.86621   ATGGGCAACGAAAAA         GGGCGGGCGCC TTTC GGCACCCGCCC          TTTTCATGTTCCGAT
 Saro_3063   7  71  28 3281944 .. 3281975 -  -8.7  -3.85909   CCACTGAAACGGAAA     TGGGCGCGGGATTGC CAAG GCA--CCCGCGCCCG      TCCGCCCCCGGAAGG
 Saro_3071   5  59 178 3290343 .. 3290353 -  -2.4  -4.15106   CAGCAAGGTCGAAAA                 GGGC TAT GCCA                 CCAACGGCTGCATCG
 Saro_3089   3  54 286 3309519 .. 3309531 -  -3.3  -3.73224   GCAGCGCGGACGAAA                GACAG TGG CTGAC                ATGGTTCACCGGATG
 Saro_3113   6  62 381 3327161 .. 3327178 - -10.5  -3.02263   ACATTGCCGGCAATA             CCGGGCC GAGC AGCCCGG              AAATGTACACCAACC
 Saro_3137  11  60 150 3348013 .. 3348028 -  -4.6  -3.88498   GTCCCATACAGGAAA              CCGAGG TCCG CGTCGG               TAAGCGACAGGTCCT
 Saro_3146   2  45  77 3355485 .. 3355503 -  -2.4  -3.28712   GCCGCTGCGCTACAA            GCTGCAC TATCTC GTGC-GC             GCGCCCGGCTGGAGC
 Saro_3152   4  72  16 3364084 .. 3364115 - -11.6  -3.28712   CGTCCGCTGGTACAA      GGACTACCACGGCCT CTG ACGCCG-GGCAGTCC      TCGCCCGTTTTCCGG
 Saro_3158  12 100  50 3370709 .. 3370729 - -19.7  -4.12456   AGAGGATGCGGAAAA            GGGCGCCGG TTG CCGGCGCCC            TTTTCTTTTGCGTGA
 Saro_3163   3  68 271 3376066 .. 3376100 - -12.8  -2.70932   CGTCGCGGCGAACCA     CGATCCGGCGCAGTTC CCC GAACCGCGCAAGTTCG     ACCCGACGCGCCCGG
 Saro_3168   7 100 272 3382724 .. 3382743 - -12.8  -4.85782   TTGCGCAAAAAGAAA            GGCCGGCC CGAA GGCCAGCC             TTGAAAAGTTTGGGA
 Saro_3182   5  67 430 3402028 .. 3402067 - -10.7  -3.14132   TTCGTTTTCGAGGAA GCGGTCGTGCTGGCACCGG ACGT CCCG-GCCGGCACGAC-GC  CGAAGGGTCGGCGCA
 Saro_3187  12 100  34 3407432 .. 3407457 - -16.1  -4.28774   TCACGGAACCGAAAA         CCCGGCGGAGC CTCG GCTACGCCGGG          TTTTTGCTTGCTTGT
 Saro_3192   6  68 290 3411548 .. 3411589 - -12.9  -2.73364   GGTCGATGCCAACGA GCGACTGGGACTGCCGAGCG AGG CGCGCGACT-TCCCGGTCGC GGCGCGCATGCTTGA
 Saro_3200   1  44  67 3416651 .. 3416662 -  -3.6  -3.21276   TCTCGCTCTACAAGA                CGCG GGGA CACG                 AAGGCACGAAGCCCG
 Saro_3206   1  57  41 3421638 .. 3421667 -  -8.4  -3.01924   CAGTCGGCTGCAATA       GCCGACGGGCGC AGGGCA GTGCGCGCCGGC        CCGCTACCCCCTCCG
 Saro_3219   4  62 188 3436603 .. 3436621 -  -7.3  -3.54424   CGTCATTCGCTGAAA             CCCGGCC TTACC GGCCTGG             CCCAGGTGCGCGGCC
 Saro_3222   7  57 421 3440114 .. 3440124 -  -2.4  -4.07687   ACTGGTCGCGGAAAA                 GGGC TTG GCCG                 ACTTCATCCAGTTCA
 Saro_3226   4  66  30 3445510 .. 3445540 - -10.2  -3.28791   ACCGCCGCCGCAGAA       GCCGGAACGCGCCC GTA GCGCGCCGCCCGGC       CAGTATCCCGCCAGT
 Saro_3231  11  91  -8 3451443 .. 3451490 - -18.4  -3.14211   ATCGCCTTGCAGTAA GCCCGCGCAGTGCCCCCTCGC CGCTTGT GCGCGGGGGCGCTA-GCGGGC GATGCCGATTTCCTC
 Saro_3249   4 100   2 3469786 .. 3469830 - -28.1  -2.77895   TGCATCCGCAAGAAG CG-CTGAGTGCCCTGCGCCG GCGTTT CGGCGCAGGGCACTCAGTCG GTCAGTTCTTCTGGC
 Saro_3255   5  60  67 3474939 .. 3474971 - -10.5  -2.78679   CTGGGGCACGCAAAG      GCCGCCGGTGGTC GAGGAGG AACCGCCGGCAGC      GGGACCGCTGGAACC
 Saro_3272   3  57 303 3492772 .. 3492795 -  -8.8  -3.05384   GTCGCGGCGATGGAA          GCGCTCGGCGC ACG GCG-CGAGAGC          ATCGCTGCTGTCGTC
 Saro_3279   3  61   2 3498744 .. 3498760 -  -9.3  -3.18264   GCGCGCACGGATGAA              CGCGGCC GCT GGCTGCG              CTCAGATGATCTCCA
 Saro_3291   5  54 460 3507954 .. 3507968 -  -3.5  -3.71607   CCAACATGATCGAAA               CGATC CGCGC GACCG               AAGTCCTGGCCAAGG
 Saro_3295   1  38  80 3515725 .. 3515760 -  -2.4  -2.58861   CACGACTGGCACAAG    CTGCTTGGCTATCTCG ACGG CGAACTGGCCAAGGCG     GTGGACCTGCTCGCG
 Saro_3302   4  51  25 3521504 .. 3521544 -  -3.2  -3.57144   GCCTCGATGCCGAAA CGCTG-CGCCCCGCCCGC CTTGCCC GCGAGCTGGTCGACAG-G TTCCTGCCCTCGGGC
 Saro_3302   4  51 -42 3521592 .. 3521611 -  -3.4  -3.64703   GCTTCGCGATCGAAA            GCCCGTCA TTCT TGGCGCGC             AGCTTCACCGATTCC
 Saro_3308   5  71  16 3527347 .. 3527361 - -11.4  -3.53012   GGTGCCGCCTCGAAA               CTCGCC TTC GGCGAG               TTTCAAATCAGACGC
 Saro_3312   5  53  -8 3532557 .. 3532573 -  -4.4  -3.54297   ACTGACGAAGCAGAA             GCAGGAC CTCA GTCC-GC              CCGCATTGCCGCCGC
 Saro_3321   6  57  60 3543408 .. 3543423 -  -6.8  -3.53091   ACCGCCTTCTCGAAA              TCGCCA ATGG CGGCGA               GGCATTGTCGATCGT
 Saro_3331  11 100  27 3551073 .. 3551097 - -18.6  -4.54727   GCCGCCAAACGAAAA          GGGCCGCTCC ATCGA GGAGCGGCCC          TTTTGCGCTGGCGCC
 Saro_3330   6 100  47 3551073 .. 3551097 + -18.6  -4.13767   GCCGCCAAACGAAAA          GGGCCGCTCC ATCGA GGAGCGGCCC          TTTTGCGCTGGCGCC
 Saro_3320   4  51  -1 3543459 .. 3543478 +  -5.6  -3.20382   TGCCCGCCGAGGATT            GATCGGGG GCCG TCCCGCTC             TTCGTCAGTGTACCG
 Saro_3315   8  74  75 3539628 .. 3539654 + -11.6  -3.53012   CGACTTGTGCCAGAA        GCCGC-GCGAG ACCCTC CTCGCTGCGGC         TTTCCGCACGGACGA
 Saro_3311   2  46 238 3532784 .. 3532813 +  -3.4  -3.27298   GGCACGCGCGTCGGC       CCAGGCCGCCTG GATCAG CAGATGGTCGGG        TTCGTACTTGCGCAA
 Saro_3307   5  73 133 3527347 .. 3527361 + -11.4  -3.59979   GGTGCCGCCTCGAAA               CTCGCC TTC GGCGAG               TTTCAAATCAGACGC
 Saro_3301   3  58 143 3521708 .. 3521722 +  -7.8  -3.36492   TTCTGGATTTCGTCC               GCAGTC CAC GGCTGC               TTGTGGCGTTCGAAG
 Saro_3290   7  75 469 3508847 .. 3508869 + -13.4  -3.01712   GGGCAACGGCGGCGG           TCTCGCGCGC GAT GTGCGCGAGG           TCTTCGGCCGAGGGA
 Saro_3283   3  57 228 3503662 .. 3503682 +  -8.1  -3.01712   TGTTGAAGAGCCAGC            CCGCCACGC CGA GCGCGGCGA            TGTTGAGCAGGAGCG
 Saro_3280   7  56 -44 3501344 .. 3501365 +  -4.3  -3.76125   AACAACATCTCGACC           GGCGAGC CGATCAAC GCCCGCC            TTTCGGTTCGCGTGA
 Saro_3274   6  49 329 3495228 .. 3495245 +  -6.2  -3.10641   GGATGTAATCGCGCA             CGCCGG TGCCAT CTGGCG              TTGCATAGTCGGTTC
 Saro_3271   2  70 143 3493244 .. 3493278 +  -9.9  -3.58533   GATCGTGACCGAAGC     GGCGGGCGGCGAGGT GAAAG ATCTCCTCGCCCGGC     TTTGCGCGCTTCTCG
 Saro_3256   3  75   8 3477159 .. 3477178 +   -15  -2.72463   GGATCTGACGCAAAA            GACCCCGC CGGA GCGGGGTC             TCGTTGAAAATCCAT
 Saro_3248   9 100  -6 3469785 .. 3469831 + -25.3  -2.68806   CTGCATCCGCAAGAA GCG-CTGAGTGCCCTGCGCCGG CGTT TCGGCGCAGGGCACTCAGTCGG TCAGTTCTTCTGGCG
 Saro_3234   1  65 371 3456888 .. 3456898 +  -8.2  -3.61398   TGTTGTAGGTCTCGC                 CGGC CTT GCCG                 TTCTTCAGCGCCGCC
 Saro_3230   5  62 253 3451695 .. 3451746 + -11.5  -2.54896   GAGATCCTTTCCGAA ATACCCGTTGGTGATGGTCCGCA GCCCCA TGTGGGCCATCTCCAGCGGGGGA TAGCTTGGGTGCGGA
 Saro_3225   2  51 330 3445857 .. 3445885 +  -5.9  -3.14051   TCATCGGACGGTAAC        CGAGCTGCGCC GCGCGCA GGCACAGGTCG        TGTTCCTCGCCATAC
 Saro_3205   6  90  36 3421674 .. 3421697 + -18.2  -2.93572   CGCGCCGGCCCGCTA          CCCCCTCCGT TGAA ACGGAGGGGG           CTTTGTCGCGTCAAT
 Saro_3199   2  70   7 3416692 .. 3416717 + -11.8  -3.17723   GCGGTTTGATTTATC         CCCCCCTCCC GCGCAA GGGAGGGGGC          TTCCATTCAGGCTAC
 Saro_3191   3  46 226 3412005 .. 3412017 +  -3.3  -3.33696   GCGGCGATAGCCCCG                TTCGG CCG CCGGG                TTGCTTGCCACAAGC
 Saro_3174  11 100  49 3390513 .. 3390532 + -12.1  -4.56736   CGAGCCAACGAGAAA            GGGCGCC GTCGCG GGCGCCC             TTTTCGTTGTTCGGT
 Saro_3171   5  53 451 3387580 .. 3387604 +  -6.4  -3.12803   CTCGAGGACGGCGAT          TTCGGCCTGG CGGGT CCAGGGTGAA          TATTCGGTCTGCATC
 Saro_3167   9 100  32 3382649 .. 3382668 + -13.6  -4.73388   GGGTTGAGGGGAAAA            GGGGAACC TTCG GGTTCCCC             TTTTTCGTGGCAGTT
 Saro_3162   0 NONE
 Saro_3151   6  69   4 3364106 .. 3364122 +  -6.5  -4.13767   CACGGCCTCTGACGC              CGGGC AGTCCTC GCCCG              TTTTCCGGTCAGGCC
 Saro_3147   8 100  63 3358789 .. 3358812 + -16.7  -4.45068   CTTCGCAACAGGAAA          GCCCCGGCC CCGCAA GGCCGGGGC           TTTCTTCTTGCCCGT
 Saro_3135   6  56 143 3346740 .. 3346758 +    -3  -3.85698   CGTGGAAAGAACGCC             AGCCGAGA GGT TGTCGGCA             TTTGTCGCGGAAACG
 Saro_3112   6  48 279 3327825 .. 3327855 +  -4.7  -3.16564   TGCCGTCCTTGAGGC      GCACGCCCTTGC GCAAGGAA GCAAGCGCG-GC       TTCGTCGGGTACGCC
 Saro_3102   1  40 413 3321209 .. 3321249 +  -3.2  -2.82516   AATCAGGTCGAACGC GCGGCGCGT-CAGGTACGGG CGT CCCC-ACTTGCGTGCGCCGG TGTCCTGATAGAACA
 Saro_3097   3  53 331 3317476 .. 3317497 +  -4.3  -3.53811   GGGATGGTGAAGCTG           CGCTCAAGC ACGC GCTCGAGCA            TTTCCACGCGCTGGC
 Saro_3090   6  70  39 3311650 .. 3311677 + -10.5  -3.60419   CCAAGGCAATGCTTT        GG-GCGGCGCGC TACGC GCGAGCCGCGCC        TTGTCATTTCCGCGT
 Saro_3080   2  63  -7 3299237 .. 3299249 +  -4.7  -4.08216   ACTATGCCGACGTGA                ACGCC TGA GGCGC                TTTTCGCACGGCTCG
 Saro_3075   3  56 377 3296573 .. 3296584 +  -3.6   -3.8591   CGCACGAGATGATCG                CGGT TCCG GCCG                 TTGTTGCTTGTGAAA
 Saro_3070   7  54 215 3290708 .. 3290734 +  -7.3  -3.06162   GCGCGCATAGTGCTG        CTGGCGCGTCGA TTCA TCGG-GTGCCAG         TCTTGCCATGCCCTC
 Saro_3062   3  44  71 3282006 .. 3282021 +  -4.6  -2.71712   AAAATCGGCGCCCTA              GCGCTT GGCC ATGCGC               GTTTCAGCGGCGCGC
 Saro_3057   5  75 402 3274889 .. 3274920 + -14.4  -2.71712   GCGACCTTGGCGGCC      CTTGCC-CGGCGCCG GGG CGGCGCTGCGGCACG      CTTTGGGGACGAGGA
 Saro_3053  12 100 180 3269766 .. 3269791 + -17.5  -4.43012   ATGGGCAACGAAAAA         GGGCGGGCGCC TTTC GGCACCCGCCC          TTTTCATGTTCCGAT
 Saro_3044   8  65 164 3260204 .. 3260230 + -12.2  -2.60219   TGCCGGCAGGAGCTT         GCGCTCCACCGC GAT GCGCTGGATCGC         CTTCTGCAGCTTCTC
 Saro_3035   6  53  92 3249147 .. 3249158 +  -4.4  -3.57792   CCACGGGGGCAAGGT                TCCT TCGC AGGA                 TTTCAGGATGGGTCA
 Saro_3006   7  47 278 3224676 .. 3224690 +  -4.2  -3.14211   CTTCCCTGCCTCGGC               CTTGAG GGC CTCCAG               TTCGTCGGGCCGGAT
 Saro_2986   5  55  47 3202479 .. 3202489 +  -6.8  -3.31144   TAAGCGGCAGGCACA                 CGTC CCG GACG                 TTCTCGCCCTCACGG
 Saro_2983   5  66 180 3200484 .. 3200521 +  -9.8  -3.27298   CCGAGATGACTGCAA  GGGCGGCGAAGGACAGGG GGTT CCCGGTCG--CGCCGCCC   TTAGTCGTTCACAGG
 Saro_2971   5  60 -33 3192690 .. 3192708 +  -7.3  -3.45118   CAGCGCATTGCTCGG             CGCGGCG CTGAT CGCCTCG             TTGCTTCTGCGCTGA
 Saro_2964   2  63 316 3182134 .. 3182144 +  -8.2  -3.53444   GGCATTCTCGACCAG                 CGCC ACC GGCG                 TTTCGCCCGCCATGC
 Saro_2956   4  60 237 3175155 .. 3175170 +  -8.2  -3.28712   GCCCTCCGCCTTGTC              GGCTGC CTGC GCGGCC               TTATCACGCAGGCGG
 Saro_2938   1  39  91 3156017 .. 3156029 +  -3.3  -2.52896   AGCGGAATGTCGGTG                TGGCC GGT GGCAA                TGACTTCAGCCATCG
 Saro_2931   5  57  16 3147549 .. 3147582 +  -6.5  -3.53012   GCTCTAGCTTCTAGC     TGCCAGCGGCCCGGA TCGA TCCGGGCCGTCCCCG      TTTCAGCCCAGCCAG
 Saro_2921   6  59  11 3139696 .. 3139733 +  -2.4  -4.16943   GCTGACGGCAAGAAG   GAAGCCTCACCCCGGG TCAAGC CCCGGGGCGACGCCGA    TTTTGAGCTATCGGG
 Saro_2913   6  65 435 3131913 .. 3131924 +  -7.2  -3.75629   ACCACCCCGTCGGAC                GGGC CCTT GCCC                 TTTGCCTTCAGCGTA
 Saro_2899   6  56   0 3118897 .. 3118912 +  -7.5  -3.17723   CATCGCCGGGGACTA              GGCGG CTTATT CCGCC               TTGAGTTGGAGATCG
 Saro_2891   7 100  26 3111933 .. 3111954 + -15.1  -4.25056   GCTGAAATGGAAAAA           GGCCCCTGC GAGA GCGGGGGCC            TTTCTTCGTCGGCTC
 Saro_2882   4  61 421 3106050 .. 3106080 +  -9.7  -3.17723   GGAGGCGACCATTAC      GCTGTCGGCGCTGGC GGC GCC-GC-CCGTCAGC      TTCCATTCGCCATCG
 Saro_2863   5  56 356 3087262 .. 3087293 +  -2.9  -3.85698   GGCCACGAGCCTTGC      CATTGCCGCCTCGA CCAGA TCG-GGCGGCGAAA      TTTGTGCAAAGACCG
 Saro_2858   6  54  20 3082377 .. 3082409 +  -8.3  -2.78384   AAGCTCCCGTTCGTG      TCTCGACTTCGCTCG ACA CGAACGGAGACGGGG      TCTAATCAGGCGCAG
 Saro_2847   2  48 455 3074503 .. 3074522 +  -4.9  -3.14132   GGAAGCGTTCGACCA            CGCCGAC CAGACC GTCGGAG             TTGATCACGACGGAG
 Saro_2841   7  75 -52 3066780 .. 3066810 + -14.7  -2.72511   TGGAGCGCCGCGAAA      AGCGC-GCCGCAGC CTTT GCTGCGGCAGCGCG       GTTTGCGGCGCTGGC
 Saro_2827   5  65   3 3056631 .. 3056671 +  -8.8  -3.61398   GACGCGGGGGTGAGC GAAAGGCAGGGTACGGGGC AAAT GCCCCGCACCC-GCCCGAC  TTATTGAACCAAGGC
 Saro_2822   5  81  41 3046820 .. 3046845 + -15.4  -3.08032   GCCGGCAATCCCCTG         GGGGGCGGTC CCGCAA GGCCGCCCCC          TCCTTTTAGCGCACC
 Saro_2806   2  76 101 3031450 .. 3031470 +   -14  -3.11732   CGCAACACGTTCGTC            GCCCCGTG CTTGA CACGGGGC            TTGGCTACCTTTCAA
 Saro_2799   4 100  26 3023561 .. 3023582 + -14.4  -4.27316   GGCCGGAACTCGAAG           CCCCCGCC CTCACC GGCGGGGG            TTTTCCGTTCAGGCA
 Saro_2791   6  58 252 3014424 .. 3014452 +  -8.7  -3.14564   CCCACTCTCGCGCGA        ACTGGCGCCCCAG GTG CTGGACCGCCAGC        TTGGTCGCGGCATAG
 Saro_2788   2  57 361 3009414 .. 3009461 +    -9  -2.79831   TCGGGTGCATCCCGT GCGC-CGCATCGCCCACCAGCGC CAG GCGCTGCTCGACGATCCGCGCGG TGTGATGGAAGTTCA
 Saro_2781   5  54  43 3002376 .. 3002394 +  -7.3  -3.01924   GGCGGCGGTATCGCC             CGCCGCG AGCAG CGCGGCC             TGTTCGACCCAGCTG
 Saro_2777   2  47 206 2998214 .. 2998227 +  -3.7  -3.14344   TTTTCCGACAGTTCG               CGCCC GATC GGGGG                TTCATCCACCGAATG
 Saro_2770  10  77 -15 2990304 .. 2990330 + -13.7  -3.28712   ACCCGGAGGCCTCAG         GCCGTTCTGCC GCTGA GGCGGGACGGC         TTGTCAGGCGGCGAG
 Saro_2765   5  61 311 2986053 .. 2986063 +  -3.2  -4.18018   TGACGATGATCGGGG                 CGTT GAC GACG                 TTTTGACTCCAAGCC
 Saro_2748   9  58 410 2972800 .. 2972832 +  -3.6  -4.08216   CGAATTTCGTCTTGG     GGATCATCGGCAG-AT TTC ATGCTGGC-ATGATCC     TTTTGCGGAACGTGG
 Saro_2730   8  58 104 2958475 .. 2958489 +  -8.6  -3.14211   AGTCATCTCTCTGAT               GAGCTT CGC AAGCTC               TTCGTCCGGAAGCAT
 Saro_2701   5  49 444 2939395 .. 2939410 +  -3.2  -3.40073   GCCGACACCTGTGGT              CGTTGC TCAG GAAACG               TTGGTTGCTCGCCAT
 Saro_2691   8  51 191 2932977 .. 2933003 +  -3.6  -3.60364   CCCGGAAATACTACG         TTTTCGCTGCCC TAC GGTCAACGATAA         TCTTGTTGTTGTCGG
 Saro_2687   4  58 159 2927379 .. 2927400 +  -7.2  -3.36327   ATTGCGCCTGACGTA           GATCGCCG CGCTGT CGGCGACC            TTCTGGATCACCTCG
 Saro_2673   2  53  36 2912478 .. 2912517 +  -4.1  -3.55444   CCGCCCAACTCAGAA  C-TCACCGTCGCCCCGGA CTTGA TCCGGGGCCCCGCTGCCG  TTTGCGACATCGGCG
 Saro_2666   6  54 230 2906192 .. 2906203 +  -3.6  -3.75153   CGAAGTCGGCGATCA                GCGG GTTT TCGC                 TTTGCATTGGCAGAG
 Saro_2657   5  91  85 2895794 .. 2895823 + -17.9  -3.14344   CATCAGGCGGATGCC       GAGCGCGCGGGCCG TGG CGGCCTGCGC-CTC       TTCCTCCACGCCCTC
 Saro_2646   1  63  73 2884012 .. 2884022 +  -8.2  -3.53012   TCCTGCCTGCATCAG                 CGGC CCT GCCG                 TTTCGGCGGGAAGGC
 Saro_2639   3  44  96 2876011 .. 2876027 +  -2.9  -3.15579   TACGTTCAACCGCAC              GGTCG TCGGCAT CGGCC              TTGCTCCACAATTCA
 Saro_2631   2  46 -14 2869975 .. 2870002 +  -6.2   -2.6072   AGCGCCGAAGTCAGC        GAGGCGGCGGAGT AGT GCCCTGCCG-CTC        TGGATTGCTTCGCTG
 Saro_2614   7  62 279 2828873 .. 2828884 +  -7.2  -3.62522   ACCGAGGTGCCCTGG                GGGC CAAG GCCC                 TTGTTGCCGCCATTG
 Saro_2600   4  54 276 2810142 .. 2810194 +  -8.9  -2.72344   CGTACCAGACGCCGT CGACCTGCGCGACGACATTGCCGCC AAA GGCATCGACGTTGTAGCGCAGGACA TAGTTCAGGCTCAAC
 Saro_2584   2  65 182 2791185 .. 2791199 +  -8.5  -3.61715   GCCGTATGGGCCGGT               GCCGC GAAGA GCGGC               TTGTTCAGCGCAATG
 Saro_2580   4 100  25 2786529 .. 2786552 + -17.4  -4.41895   TCCGGAAAAAGGAAA          GGCCGGTCCC TCGC GGGGCCGGCC           TTTTCCTTGCGGCTT
 Saro_2566   5  47  95 2770045 .. 2770057 +  -4.7  -3.02511   TAGTTGGCGATGGCC                ACCGC GAT GCGGA                TGTTGAGGGCGTGGG
 Saro_2544   4  59 102 2749480 .. 2749490 +  -6.8  -3.64822   GCCCGGCCCCTTCAT                 TGCC GAC GGCA                 TTTCACTGCCGAAGT
 Saro_2534   4  58 408 2738367 .. 2738378 +  -7.2  -3.28712   CACCATAGCCAGGGT                GCGC CGAC GCGC                 TTGTAGAGCAGGCGG
 Saro_2514   2  51 347 2719675 .. 2719703 +    -6  -3.17075   TCACCAGCGCCACCT       TCCGGATCGCTGA AATA TCGGCGAGC-GGA        TTGCCTTCGACCGCC
 Saro_2500   8  70 147 2702460 .. 2702474 +   -10  -3.64703   CAGGCGTTCCCCGTC               TTCGGC GGC GCCGAA               TTTCACTGGCGCGGC
 Saro_2495   4 100  27 2696273 .. 2696305 + -24.9  -3.47349   CCGTCCAGCCCCAGC      GCCCCGCCTCTCCCG CCC CCGGAGAGGCGGGGC      TTCTCCATTTCAGAC
 Saro_2481   7  66  72 2683384 .. 2683405 + -11.5  -3.01243   GAAGGCAAAGAAAAA           GGCCCCACC TTGC GGTGGAGCC            TCGTTCTTGTGTCGG
 Saro_2481   7  66 288 2683600 .. 2683646 + -10.7  -3.09492   CGCGATCCCCACGGT CACCACGATCACCGCGCGGTTC ACGC GGTTCGCGCGGCGGGCG-GGTG TCTTCCAGTTCCGCA
 Saro_2474   7  63 239 2674649 .. 2674668 + -10.7  -2.78816   CGGCGCATGCACGAT            CACCGCG AGGCGG CGCGGTG             TGTGGTACGGGGTGC
 Saro_2462   4  71   8 2658379 .. 2658419 + -13.5  -2.57132   TAGTCTAGGCGATAC GCCGTGGCCG-GATCATGGC GCGG GCC-TGATCACGGC-ACGGC ATTCTCCAAAGCCGA
 Saro_2456   4  53 123 2649087 .. 2649100 +  -3.7   -3.5393   GGCTGCAAGGTCGAG               CACGC GACG GCGGG                TTTCGCGCGCGTCCT
 Saro_2449   4  60 334 2640047 .. 2640074 +  -9.1  -3.07816   CCACGAGATGCCGCC        CCAGCTTTCCG AGCGAA CGGAAGGCGGG         TTCGGTGAATGCGCC
 Saro_2440   4  49  47 2626332 .. 2626342 +  -2.4  -3.61517   CGCCACCGGACCAAA                 CGCC CGT GACG                 TTCTTGCGCCGCCAT
 Saro_2440   4  49 407 2626692 .. 2626702 +  -2.4  -3.59979   CCGTGGATGCTCGCG                 CGCG CAT CGGG                 TTTCCAGTAGGGCGC
 Saro_2437   4 100  46 2621111 .. 2621140 + -17.8  -4.27316   ATTGGCAGCGTCAAA       CCCCGCCCGGCG TTCATT CACCGGGCGGGG        TTTTCCATTCGGGCA
 Saro_2423   4  54 -42 2606848 .. 2606881 +  -2.9  -3.72241   GCGCCCGGCCGTGCC     CGCACCGGCCATCGC CGTG GCGACAATCGGTGCC      TTTCGCTAGTTGGTC
 Saro_2410   3 100  28 2581132 .. 2581159 + -20.6  -4.90266   CGCTCCCAGGTGGCT        TGCCCGCTCCCC GAAA GGGGGGCGGGCA         TTTTTCGTTGGTGAC
 Saro_2405   6  93   7 2574449 .. 2574470 + -17.3  -3.45027   AAGAAGTAAACGGGT           GGGGCCGGA GCGA TCCGGCCCC            TATTTCCTGAGCCCT
 Saro_2394   1  62  -8 2562261 .. 2562272 +  -7.2  -3.54424   GCAAAGCCCGGATGG                GCGC GCTA GCGC                 TTTACCCACATCGGC
 Saro_2373   3  90  44 2519287 .. 2519312 + -18.3  -2.85351   GGACCAAGTGGAAAG         CCGGACGCCCT GCGC GGGGCGTCCGG          TCTCCTCTCCAACCA
 Saro_2369   3  48 464 2517319 .. 2517348 +  -4.2  -3.33815   CCAGAAGCGGTCAGC       CTCGTGCGGGCCT TCGAT GGGTACGC-CGAG       TTCCTTGGCCAGAAT
 Saro_2363   7  53 285 2513350 .. 2513395 +  -4.6  -3.39784   GTCTTCGGGACGATA GT-AACGACGC-CCGCCCGCTC TGGT GAGCGGACGGAGCATCGGAAAC TGTTCTTCCCAATAC
 Saro_2359   8  59 290 2507138 .. 2507152 +   -10  -2.57132   GCGCAGGAGCGTGGG               CGCGAT GAA ATCGCG               GTTGTAGGCGAGCGC
 Saro_2342   3  60 231 2490200 .. 2490224 +  -7.7  -3.53343   GTGGCCGGCGCGTGG          CCGATGGCAAC GAA GGCGCCGTCGG          TTTCGACGACGGATT
 Saro_2325   2  41 185 2469260 .. 2469296 +  -3.8  -2.50816   TGCCCCAGCGCGTGA   GCCAAC-TC-GATCGTCG ACT TGACGATCAGGCGTTCGC   GTTCGTGCGTCAAAA
 Saro_2318   4 100  28 2463178 .. 2463200 + -17.7   -4.1021   TGCCGACAAACGAAA           GGCCCCGCC ATCAC GGCGGGGCC           TTTCTCGTTCTGGCC
 Saro_2311   9  65  41 2452251 .. 2452269 +  -8.9  -3.65046   GCGATCGACCAACTG             CTTCACC GTCGG GGTGAAG             TTGTTCGAATAGAAC
 Saro_2281   3  65  17 2423074 .. 2423097 +  -8.3  -3.55444   CGCCCAGGCCGTAAA          CTCATAAAG CGCGCT CTTTATGAG           TTTACGGCCTAGCGG
 Saro_2269   6  84  53 2410138 .. 2410161 + -13.9  -3.73775   TCGCGTTCCAGCCGG          TGGCGGACC ATAAAA GGTCCGCCA           TTTCATCGAGATGGC
 Saro_2248   3  49 424 2389444 .. 2389480 +  -6.6  -2.70932   AGAAGCCGCTGGTCC   TCGGGATGG-CGTGC AAGATGCA GCGCGACCATGCCGA    TCATTGCGGCCACGG
 Saro_2236   3  52 450 2380902 .. 2380936 +  -7.6  -2.78384   TTCGAGTGCGATGGT     CATGCAGGCTCCCGGG TGA CGCGGGCGCCTTCGGG     TATGGTGCGCGGCGC
 Saro_2228  10 100  19 2369315 .. 2369334 +   -15   -4.9792   AGTCGATCAAAAAAA            GCCCCGGA GCGA TCCGGGGC             TTTTTATCTCCGGTA
 Saro_2216   3  95  14 2361185 .. 2361211 + -20.8  -3.29144   GAGGCTCAACCCAGA         GGCGCGCAGCGG TCA CCGCGGCGCGCC         TTGTCGGCAGCCTCG
 Saro_2210   7  55 324 2354837 .. 2354856 +  -5.6  -3.40899   CATGCATTGTGAAGT            GTCCGGCT TCGT AGCCGAGC             TTCTCGTCCACGCTT
 Saro_2206   3  68 395 2347650 .. 2347678 +  -7.3  -3.92373   ACATGACAATCTCCC        GGAACTGCGAGGT CCA GCCAGGCGGTTCC        TTTGTCCGTGCCATG
 Saro_2202   5  50 -28 2343679 .. 2343700 +  -6.5  -2.87132   TCTATAATCGCTACT           TCAGCTGGGC TTG GCCC-GCCGA           TATATGAAGCAGGCG
 Saro_2189   6 100  68 2330281 .. 2330308 + -24.2  -3.40403   GCGTATAAAAGAAAA        GGCCCCGGTGGC GTCT GCCACCGGGGCC         TTGTCGTGAGGGAAG
 Saro_2180   3  62 403 2323532 .. 2323544 +  -7.7  -3.61371   TGCGTTCCGGTGCAG                GATCG ACA CGATC                TTTGGCCTGCCCTTT
 Saro_2169   2  44 339 2310396 .. 2310411 +  -3.2  -3.14848   TCCAATTCGGTCTAG              GCCG TCACGTAT CGGC               GTTTTGATCCGGCAA
 Saro_2152   5  54 265 2294281 .. 2294299 +  -8.1  -2.73364   CAAGCGCAGAAGGCG            GGCGG-GC AGAG GCGCCGCC             TCGTTAGAGTGCGGA
 Saro_2149   2  56 -19 2292523 .. 2292565 +  -4.1  -3.69836   CCCCGCATGGAACTT CGGCTACCA-GTCCTTGCTG AAAT CGGCAAGTACATGGTCATCG TTTACCGTTCATTCT
 Saro_2144   1  37 -23 2283075 .. 2283090 +  -2.6  -2.52676   CCCGATTGTCCGATC              CT-CGAT GGG ATCGCAG              TGAGTTGACCAGATC
 Saro_2132   1  44 403 2272761 .. 2272771 +  -4.6  -2.70525   AAAGCTGCAAAATGG                 CCGT TCC GCGG                 GTTGCTTTGCGGCCC
 Saro_2125   1  38 473 2264488 .. 2264518 +  -2.5  -2.57132   CCTGCGCGGCCTCTA      CCG-CG-GCGATGGC CTC GGCATCGCTCGGCGC      CTTCTCGCCGCAACC
 Saro_2109   7  72 -42 2246033 .. 2246069 + -12.2  -3.28712   CTTCGAGATCCTGAC   CCTCAGCGGGTGG-GCG AAAC CGCTCCGCCCGCCGAAG    TTCTGAGCCGCCCGA
 Saro_2104   6  63  16 2241217 .. 2241239 + -11.3  -2.81133   GCCACCACCTGCCCC          CGCATGCCCG CTTT CGGGC-TGCG           TCTGGTCAATGCATC
 Saro_2097   5  69 116 2234542 .. 2234556 +    -7  -4.24342   CGCCGTGCGCCTGTC               GCCGCC ACG GGCGGA               TTTCTTCCTGCGAGG
 Saro_2086  10  65 406 2225451 .. 2225470 +    -5  -4.16016   AAGAATCGATTCCAA            ATCGTCTT TTGC AAGACGAC             TTTGTTCAAGCCTCA
 Saro_2082   2  49 474 2220987 .. 2221019 +  -6.7  -2.82516   GCGACACCGACATTT      CCGCCAGCGCCGCGC GCA GCTCGGCATCGACGG      TATCCTCGTCGGGGG
 Saro_2079   3 100  39 2218541 .. 2218560 + -12.8  -5.26875   ACGGCAAAGAATCAA            GCCCCTGC CTCG GCGGGGGC             TTTTTTCGTTCAGCC
 Saro_2071   3  52 -24 2211714 .. 2211757 +  -7.3  -2.71924   GCTTGCAGCGATCTA CGAAGAAGCGGCGACGAAGC CTTAA GCCTCGCCGCCGCCT-TCCG ATTTCAAGCCGACTG
 Saro_2064   5  58 174 2205104 .. 2205132 +  -8.1  -3.14931   CCGGTGTCGAGCCGC       GCGCCGCGATCG AAGATG CGTTCGCG-CGC        TTCCTCGGGAATGCC
 Saro_2058   4  66 459 2200121 .. 2200137 + -10.1  -3.35679   TCGCGGCATAGGCGC              GGGCGTC GGC GACGTCC              TTCTCCATGCGGCGA
 Saro_2052   6  58 108 2194299 .. 2194318 +  -7.2  -3.28712   CGGTCTCGGTCGCCT            GGAACTCGC GCA GC-AGTTCC            TTCTGGCGCGCGGAC
 Saro_2044   2  43 172 2183199 .. 2183224 +  -2.5  -3.14931   GGGGCGAAACAGATG         TCG-GTGCCGTC CAT GATGGCGCACCA         TTCATCGCGGGTGCG
 Saro_2038   7  55 151 2175829 .. 2175843 +  -7.1  -3.30124   TCGTCCAGCACATGC               GGTGC ACCCC GCACC               TTCTGGACGCTGACA
 Saro_2033   3  45 165 2169210 .. 2169226 +  -2.1  -3.29461   CGCCATCGCCGCTGC              GACCGAG CCG CTCGAAC              TTCTCGAAGACCTTG
 Saro_2024   3  42 175 2158722 .. 2158742 +    -4  -2.77899   TGGCCGAAAATGCCC           TGCGCGGCA AAGG TGCCGT-CA            TCGTTGGTCCACCAC
 Saro_2015   5  57 154 2148654 .. 2148672 +  -8.8  -3.05844   GCGAAGTTGCCCAGT             TCGCCCTG GCT CAGCGCGA             TCTTGAGCTGCGCCC
 Saro_2009  10  77  64 2144093 .. 2144124 + -12.9  -3.62046   CGACAAGGTCAGGGT      CGGCGTGGCGCGG GTCGAG CAGCGCCACGCGG       TTCTTCAACCGGTCG
 Saro_2004   4  53 236 2139822 .. 2139843 +  -8.6  -2.62184   CGTAGCCGCGCAGAC           CGGGCGTC CTTCGT GTCGCCCG            TGGTATGGCCGACCG
 Saro_1995  13  60 351 2126258 .. 2126272 +  -5.6  -3.74747   ATCGCTGGCGAAGCT               GGCGTC GGT GACGGC               TTTGGTCGGCATTCG
 Saro_1986   2  44  94 2106650 .. 2106664 +  -2.7  -3.16564   TTCGCTTCGATGACG               CCGCC GATGA GGCGC               TTGGTCGCGTCGAAG
 Saro_1972   3 100 423 2089936 .. 2089951 + -11.8  -4.77036   ACGGGCAAAGAAAAA              GGCGCC TGAA GGCGCC               TTTTTCATCATCCCA
 Saro_1963   9  65  38 2081924 .. 2081947 +    -8  -3.70149   AAAACGCCCCACCCC          GGCTGTACCG GCGG CGGGGCGGCC           TTTCCGTCCTCTCAA
 Saro_1959   2  51 128 2077713 .. 2077739 +  -6.5  -3.02263   CATCGGGATTGTCGG        TCGCC-GCGACG ATGG CGGCGTAGGCGA         TGTTGAACAGGCTGT
 Saro_1947   4  48 454 2064744 .. 2064759 +  -5.4   -3.2327   GCGCTCGGCCTCCAT              CGCTCGA CGC TCG-GCG              TTACTGATCGCTTCC
 Saro_1936   6  61  31 2052119 .. 2052165 +  -9.5  -3.21595   TCGGGTTACGATCAA GCGAGTAGGAAGTG--AGCCGCC TAC GGCGTCTTGCACTTCCAACTCCC TTGATCGTCCAAATT
 Saro_1922   8  68 165 2035750 .. 2035762 +  -9.1  -3.67597   AATAGCCACGGCGAC                GTCGG CGC CCGAC                TTCTTCAATGCGCCC
 Saro_1916   2  64 352 2029063 .. 2029095 + -10.6  -3.14132   CGTTCCTTCGTCCGG     GACGGCGCCGACGTC ATCG GAT-TCGGCGCCCTC      TTCCTCGGCCAAACG
 Saro_1909   7  91  27 2022871 .. 2022899 + -16.7  -3.56325   AGCCTGAATGATGAA        GGGGCGTTGCAGC ATT GCTGTGGCGCCCC        TTGTCGTTGTCGGGC
 Saro_1904  10  93  53 2018799 .. 2018823 + -17.1  -3.40371   AGCAGACAAATGAAA          GAGGCGGCCGC TTT GCGACCGCCTC          TTGCTTGATCGACTG
 Saro_1898   5  58 381 2011870 .. 2011887 +  -3.3  -4.02108   GCCCGAGATTGAGTA             GCGCACGG ATG CCG-GCGA             TTTCCTTCTCGTCCG
 Saro_1884   5  54 386 1991641 .. 1991661 +  -8.9  -2.82516   CGGCGGCGTGATTGT            GCGGCGGCA GGA TGTGGCCGC            TCTCGTAATGCGAAA
 Saro_1857   8  63 248 1958824 .. 1958844 + -11.1  -2.76696   CATCTCGAGGGCCGG            GTCGTCGCC AAC GACGACGAC            GTTCTTCGCCGCGGA
 Saro_1827   4  64 256 1929856 .. 1929872 +  -2.9   -4.2828   AACCGATGGGATATG              CGTTCTG CCC CGGGATG              TTTTCGTAAGTGACG
 Saro_1819  10  91  41 1919774 .. 1919808 +  -9.4   -4.4522   TTTCATATCGAACCT    TGATCCCGGACTGCGG ACATG CCGC--TCCGGGGTCA    TTTGTTCTCATTTTG
 Saro_1811   5  57 255 1911717 .. 1911735 +  -9.6  -2.82516   GTCTGCGGGTGCATC             GCATCGAT CAT GTCGATGC             TCTCGTAGTAACGCA
 Saro_1803   4  51 382 1902845 .. 1902859 +  -7.1  -3.10409   TCCGCCGCGCATTTC               GCGCT CGATC AGCGC               TTGCATCCGTTCGTA
 Saro_1794   1 100  30 1893150 .. 1893171 + -15.1  -4.41047   AATGAGACAAGGAAA           GGCCCTGCC GAAA GGCGGGGCC            TTTTCGTTGCAGGGT
 Saro_1787   5  61 -61 1886553 .. 1886599 +  -9.6  -3.14564   TGGCGGAAGTGCGCC CA-GTTGGCCAGTTCCG-GTGG TCGAC CCACGTCGAACTGGCCAGCCTG TTCATCCGCGACTGA
 Saro_1775   3  58  37 1873449 .. 1873466 +  -4.7    -3.794   CGATGACGACGAACA             CCTTGCG GTCC CGCGCGG              TTTGGTAGGTTCCGG
 Saro_1760   3  53  -7 1857265 .. 1857278 +  -5.2  -3.53012   TGACGCTGGTCAAGG               CCGG CTAGGC CCGG                TTTACACCCGCCGGA
 Saro_1754   2  62 291 1850176 .. 1850190 +    -7  -3.73072   TGATCGTGACGAGTT               CCGCCG CGA CGCCGG               TTTCCTCGGAAAGTT
 Saro_1747  10  71  81 1842319 .. 1842348 + -10.7  -3.53012   GAACCAGGAAGTCAG       CC-TCACCCCGGAT CAA GTCCGGGGCGACGG       TTTGGGGCGGGGCGA
 Saro_1740   4  45   2 1835748 .. 1835758 +  -2.4  -3.28712   ACTCCACCACGTAGT                 TCGG CTT CCGC                 TTCTCCAGGAACGCC
 Saro_1732   6  54 101 1826962 .. 1826977 +  -3.2  -3.78775   TCGGTGGGTTGGCGA              CCG-GCC TCG GGTGCGG              TTTCGTGCTGCACCA
 Saro_1711   8  60 158 1799271 .. 1799288 +  -8.4  -3.30439   CGCGGCGCCAGCTTC             CTGCGC CGCCTC GCGCAG              TTCCGTTTCGATGTT
 Saro_1699   2  47 466 1785567 .. 1785579 +  -4.8  -3.05384   CGGGCCGGCAATGTG                GCGA GGCGG TCGC                TTGCGTGGCGGGAAA
 Saro_1695   4  58 431 1782431 .. 1782453 +  -7.7  -3.33696   GTCGGGTTGACCTTG           CCGGGCA TGATCGAAC TGCCCGG           TTCGTTGGCCGGCAA
 Saro_1676  10  83 372 1761825 .. 1761841 +  -7.9  -4.57569   GAGAGCGCATTCAGC              GCGGCGT TGA ACGCGGC              TTTTTCCCACACTGC
 Saro_1660   6  50 444 1741005 .. 1741017 +  -4.7  -3.28712   CACGGCATGAAATGC                CCGCG CTA CGCTG                TTGTAACGCAACAGG
 Saro_1653   3  53 375 1729801 .. 1729850 +  -4.1  -3.63515   TGGCGCGTACAAGGG CGGCGCGGCGGGAAAGGACGTCCA GAT TGTCCGTT-TCTCCCTCCATGCCG TTGTTCCAGCTAAAA
 Saro_1653   3  53 446 1729872 .. 1729886 +  -4.9  -3.41527   CAGCTAAAATTTTCG               CCGTG TCCAT CGCGG               TTCTCCTCGCCGTTC
 Saro_1646   5  55 -36 1722917 .. 1722935 +  -5.8  -3.50853   GGAGGGCGCGCTTGC             CGAAGCGC TGC GCGCCGCG             TTCTACTTCACGGCG
 Saro_1639  11  77 444 1715862 .. 1715878 +  -2.2  -5.00616   AAATGACTATTACGT             CGCGCGG ATTA CTGC-CG              TTTTTTGAGCAGCGC
 Saro_1633   6  73 356 1710028 .. 1710043 +  -3.2  -4.72272   TCGAGCGAAGGGTTG              CGCG GGGCCGGA CGCG               TTTTTCCTCGAGCAG
 Saro_1630   4 100  12 1706898 .. 1706918 + -15.4  -4.58395   GTAAGTTGAACGAGA            GGGGCGCC TTGCC GGCGCCCC            TTTTTAAGCGATCAG
 Saro_1616   7  65 128 1686857 .. 1686873 +  -6.5  -3.91897   CCGGGTGACTTTTCG              CGCGG TGGATGC CCGCG              TTTGTCGGTGCCGAA
 Saro_1594   1  55  43 1655343 .. 1655390 +  -6.2  -3.53012   TTCGTCTCCCGCCCT GCTCAAGCGCGTTCCGGGGCGG GACTGA CGGTCCCGGTACGCTC--GAGC TTTCCCCAACCGACG
 Saro_1590   6  57 112 1651912 .. 1651922 +  -8.2  -3.09327   TTTCGCCCGCGCTGC                 CCGC CAT GCGG                 TATTCGGTCGCCTGC
 Saro_1580   6  70 436 1638108 .. 1638125 + -10.5  -3.61398   CGCGAAACCTTTCCA             GCCGCGC ATCC GTGCGGC              TTCTTCGGCCGGAGC
 Saro_1571   2  55 -35 1629337 .. 1629355 +  -5.9  -3.40522   TCGGGCCGCCTGCTC             GCGACGG GGGCG CAGTCGC             TTCTGCTCAAGGGCT
 Saro_1557   3 100  24 1613561 .. 1613596 + -30.6  -3.76125   GAACGCAAATTGGAA    GCAGGAGGGGCGCCCT AACC AGGGCGCCCCTCCTGC     TTTACCTTGCGCTGG
 Saro_1552   6  74   3 1609188 .. 1609223 + -13.2  -3.37796   GACGGTTGCCTGAGT    GGCCGTCGGCCGCTCGT CCT GCGTGCGGC-GACGACC    TTATCAATCCTGGGC
 Saro_1538   0 NONE
 Saro_1526   9  68 -12 1570912 .. 1570929 +  -2.1  -4.66535   CGCCCTAGCGGGGTA             TAACTGTC TTT GA-AGTTA             TTTGTTTTCAAGGTT
 Saro_1507   7  59  22 1552551 .. 1552571 +  -2.5  -4.20516   CTTCTTCCTTGCCAG           GGCCGCCG TGAAAT CGG-GGTC            TTTGTTCGCTACCCA
 Saro_1485   4  49 117 1527627 .. 1527642 +  -6.1  -3.05384   TGCCGCCTGGCGGCG              CCAGC CAAACA GCTGG               TTCGGTGCCACCCCG
 Saro_1475   3 100  27 1518039 .. 1518064 + -20.5  -4.23794   TTGGTGCAAGAGAAA         GACCCCGTCGC CAAA GCGACGGGGTC          TTTCTCTTGGGTTAG
 Saro_1467  11  71  63 1507574 .. 1507605 + -13.6  -2.53263   GCCGCCCTTCGCAGT      TTGAGTGGCCGGGC CGAA GCCCGGCCACACCG       TCAGTTGGGCATGCG
 Saro_1460   3  62 -44 1503288 .. 1503317 + -10.7  -2.60079   CTAACCTTCAAGGTT       C-GCCGCTCGGCCG CGC TGGTCGAGTGGCAG       TCGCTTGTGGCCTGA
 Saro_1446   6  58  94 1492222 .. 1492232 +  -5.4  -3.71848   CGCGTATTCGTCCAA                 CTTG CTG CAAG                 TTCTTCATACGCCGC
 Saro_1437   3 100  28 1483503 .. 1483524 + -15.1  -4.19238   CGCAGCAAACGGGAA           GGGCGGGCC TCGC GGCTCGCCC            TTTTCGCATTGGCGA
 Saro_1430   7  52 366 1473792 .. 1473802 +  -2.4  -3.79473   ATCGAGTGCCTTCAT                 CCCC CAG GCGG                 TTTGCGTCTTGTAGT
 Saro_1418   3  49   8 1460439 .. 1460450 +  -3.6  -3.53012   GGGAGTAGTGTGCTT                CGGC TGAT GTCG                 TTTCGGCGCGGCCCC
 Saro_1412   9 100  41 1456187 .. 1456222 + -20.5  -5.38054   GGTGGACGCAGACTG    GGCGATCCGATGCGG GGCTAG CCGCGTCGGGTCGCC     TTTTTCTTTGTCGCG
 Saro_1396   6  75  11 1440628 .. 1440652 + -13.6  -3.05844   CCTGACGTGAAAAGA         CCGGGATCGGC GGAT GCCG-TCCCGG          TCTTCGCATGGCCAG
 Saro_1362   5 100  48 1411310 .. 1411336 + -17.3  -5.26119   TGCGATCGAAAGAAA        CCGCGCCAGCCC ATCC GGGC-GGCGCGG         TTTTCTTTTTGCCGG
 Saro_1347   6  81 262 1392529 .. 1392566 +  -9.8   -4.1899   CACGCAATTCCTCGC   GGGCGAGGGCGCGGG CCTTGCGAT CCTGCGCCG-CGCCC   TTTTCCCTGGCCTCG
 Saro_1335   6  47 166 1376983 .. 1376997 +  -2.7  -3.53761   TGTCGTGGAGGATGC               CGGCG TCGAT CGCCA               TTTGCGGCAGCATTG
 Saro_1319   8 100  38 1363570 .. 1363595 + -14.7  -5.38958   TACAGAACACGAAAA         CCCCTTCCGGC GAAC GTCGGGAGGGG          TTTTTGTTTATGCGT
 Saro_1303   7 100  45 1349249 .. 1349276 + -20.6  -4.41494   AAAGCGAACAGGATG        CGGGCGGTCTCC TTCG GGAGGCCGCCCG         TTTTCGTTCAGGATG
 Saro_1298   5  54 241 1344283 .. 1344317 +  -2.7   -3.9122   AGATCGACAGGGCCC    GG-TCCGCCAGCGG-CC TGA GGATCGCAGACGGGTCC    TTGTTTGCCAGCATG
 Saro_1295   2  54 257 1341429 .. 1341462 +  -7.3  -3.02144   ACCGATGCGGCGCGC     ACGTCGCACTGCG GGGCGCAG CGCAGCGCGGCGA      TGTTGGCGCGGATCG
 Saro_1288   5 100 272 1331816 .. 1331840 +    -7  -5.46657   ACCGGAAACAAAAAA          GGCGACAAGC TGAGT GCCCGTCGCC          TTTTTTGTTGACCTG
 Saro_1283   3  71  74 1326461 .. 1326477 +  -9.4  -3.73068   GCATTTCCTCGACCA              CCCGGA CATCT TCCGGG              TTGTTCACTTCCCAC
 Saro_1279  13  79  22 1321947 .. 1321983 + -13.7  -3.40899   TTGCCTGCGTCCGCT    TCTGCCGCGCGTTTC CCTGTCC GAGCCGCGCGGCAGG    TTGTCCTCGCGCATT
 Saro_1272   4  59 -26 1312594 .. 1312604 +  -6.8   -3.5882   AAGAAGGTTGCCGAT                 GCCA TGC TGGC                 TTTCGGCGTGGTCTG
 Saro_1234   5  58 185 1286911 .. 1286934 +    -8  -3.27476   CCAGGCATTCACAAT          GGCTGCCCGC ACGA GTGCGCGGCC           TTGCTGGTTCCGCGT
 Saro_1227   7  63 462 1281331 .. 1281344 +  -3.7   -4.1552   CGGAGCTTCACTGTT               CTCGC TCAT GCGCG                TTTCTTAGGGCGCTC
 Saro_1220   5  70 234 1273425 .. 1273467 + -10.4  -3.65827   CAAACCCGCCTCGTA CATGCGCGCGGCTTCGCGCA CCA TGAGTTCGGCGGCGCGCATG TTTGCGTAGGCCTTG
 Saro_1211   8  62 -57 1260400 .. 1260449 + -11.5  -2.52543   CCCTTCGGGCAAGAT CCTG-CGC-CGGACCCTGCGCGA ACCCTA TTGGGCGGGGTTCGAGCGGCAGG TGAATTGAGGAGGAT
 Saro_1203   4  71 225 1252049 .. 1252071 +    -9  -3.78953   TCCCCGGACCTGAGG           CCGCCCTTCG TCA CAACGGGCGG           TTTCATCCTGCCAGT
 Saro_1196  11  61 178 1245302 .. 1245316 +  -3.5  -4.18506   CCGCTGGTGTTGACG              CC-GCC GAAC GGCAGG               TTGTTTTCCAGGTAG
 Saro_1174   0 NONE
 Saro_1152   7  70 278 1201731 .. 1201761 + -10.3  -3.67597   CAGCATCGCCTTCTG       CTCCCCCGTCGAA CAGTC TGCGGCGGGGGCG       TTCTTCGCTGCGAGC
 Saro_1149   1  65 -22 1197450 .. 1197461 +  -2.2   -4.4648   ACCCGAAGAATCCCA                CG-CC GGC GGACG                TTTTCTCCTAAAGCT
 Saro_1106   9  58 -12 1154818 .. 1154845 +  -4.6  -3.69283   CGGCCTGAGCAAGGT        CCGCGTCGGCTG AACG CCGCCGCTGCCG         TTCTTCAATAGGTTG
 Saro_1103  11  76  14 1150624 .. 1150647 + -15.2  -2.52015   GACGGCAAAAGGAAA          GGGCCGCCCC TTGC GGGACGGCCC           CTTGCTGCGTGTGGG
 Saro_1096   7  57 159 1138724 .. 1138742 +  -6.6  -3.53012   CGCCCGAAGCCTTCC             GCGTCGGG CGT CCTAACGC             TTTGAAGGAAGAGAA
 Saro_1084   6  78 401 1128849 .. 1128875 + -10.1   -4.0251   GCTCCATGCGGTTGT         TGGTCGTCTCC TTTTC GGAGCCGGCCA         TTTCCTTCTCGTGCT
 Saro_1074   5  53  -2 1118712 .. 1118744 +  -7.6  -2.90194   ACCGTCGTCCGCCCC      TGAAGGTCGGCGCT AGCGC AGCGCCGACGCACA      TCTCGTTCCCGCGGT
 Saro_1063   2  49   4 1107112 .. 1107124 +  -2.6  -3.62096   CCGCCGCGCTGATCA                GCCT TCCCT GGGC                TTTCGCGTGATCGGG
 Saro_1054   7  80  59 1097305 .. 1097336 + -14.6  -3.18264   TCTTGAAAACTCTGC      TAATGGGGGCAAGC GACC GTTTGCTCCCATTA       TTCATGGGTGAGCGC
 Saro_1047   5  57  34 1087023 .. 1087033 +  -6.8  -3.53012   GGCACCATTCCGGCG                 TCCC TGC GGGA                 TTTGACCAAAACGGC
 Saro_1037   8  57 412 1076962 .. 1076995 +  -2.4  -4.10161   GACGTGGCTGAGGCT     GCT-GGCAGCGCC GGGCGAATA GGCCTTGCCGAGC     TTTTCCCGGATCGTG
 Saro_1031   3  62  35 1071527 .. 1071557 + -10.3  -3.10641   CGACGCTTTCGAACA      GCGCGCGCCCGTCG CTGC CGCCGTGCGCG-GC       TTCGATCATGCGTTC
 Saro_1031   3  62 366 1071858 .. 1071875 +  -9.8  -3.05596   GTTGCGCATCAGCGC             GCCGGG AAGAAG CCCGGC              TTCGGTCAGCACCTG
 Saro_1020   4  64 436 1060458 .. 1060472 +   -10  -3.14931   AAACGCCCAGTTCGG               CCATGC GGC GCATGG               TTGGTGCCGGGTCGG
 Saro_1002   6  56 163 1047199 .. 1047228 +  -9.2  -2.53015   CCCAGTGGCTGATCT       CCGCCTGCGCGCG GTCCA TGCGCGC-GGCGA       TCACTTCCGCGCTGT
 Saro_0991   6 100  26 1035724 .. 1035750 + -21.6  -4.65895   TGCTTGAAGAATTGA         CGGCCCGTTGCC TTA GGCGACGGGCCG         TTTTTCCGTGGCGAG
 Saro_0976   5  55 141 1021814 .. 1021863 +  -5.5  -3.53012   GGGCGAGAGCGCCGC GCTTC-CGGCGGTGCCCAGCGC GGGGTTG GCGGCGGCCCCCGGCGTGAAGC TTTCCCAGCCGAGCC
 Saro_0966   6 100  26 1013291 .. 1013317 + -17.3  -4.58773   CCGTTGAAATGAAAA        GGGGCGG-GGCC GATG GGCCGCCGCCCC         TTTTCATTTCATGCG
 Saro_0963   5  56 191 1011012 .. 1011023 +  -7.2  -3.14132   GACGATGTTGGTGTA                GCCG TTTT CGGC                 TTCCTCGAAAGCGAC
 Saro_0957   7  60 149 1005497 .. 1005527 +  -5.3  -3.85698   CCTGTCCACGCATCG       CGGAGCGGCAGCA TTCCC TGCTGACGCTCAA       TTTGTCGAAGCAGGC
 Saro_0954   8  53 198 1000647 .. 1000667 +  -6.7  -3.14132   GCGCTCGATGTTGGC            GTCGTCGAG CGG CGCGTCGAC            TTCGTCGAGGACGCA
 Saro_0951   6  61 324  998990 ..  999009 +  -9.2   -3.1855   AGCCGTCGTGCCGAT            GGTGGCGG AAAG CCGCCACA             TTCCATCTTCCAGCG
 Saro_0947   8  59 210  995309 ..  995324 +  -2.5  -4.21194   GCCGTCCTCTGCACG              GGTCG CGGCGA TGACC               TTTTCCATCATCGGC
 Saro_0938   5  61 132  985916 ..  985937 +  -9.3  -3.14881   CCCGACGCCGCCGAA           CGGTGCGGC CGAT GACGCGCCG            TTGGTCGGCCGGTTC
 Saro_0903   8  66 127  959954 ..  959970 + -12.3  -2.73441   GGCCAGCGCGGATCA              CTTCGCC TCG GGCGAAG              GTTTCAACGGTGATG
 Saro_0896   2  59 440  954231 ..  954280 +  -6.4  -3.60074   GCGCCCGATGATCAG GCTTCCGGCCGCCGCGCCAAGCCCT GCG AGGGCAAG-TGC-GCCGCCG-AAGC TTTCGAAGCTTTGTC
 Saro_0885   6  53  77  941940 ..  941968 +  -4.4  -3.53811   GACGCTGAGCGTTTC        GGCGCGGCGTTG CGGAT CGATGCCGAGCG        TTTCGAGCGCATCCA
 Saro_0880   4 100  26  935014 ..  935034 + -14.7  -4.54727   AACGCCGGATGAGCA            GGGGTGGGG CAT TCCCACCCC            TTTTCATTTGGCGCG
 Saro_0874   4 100  47  930637 ..  930667 + -20.5  -4.34402   CAGAGCAAAACATCA       GGGCCGGTCGGAC ATCTC GTTCGACCGGCCC       TTTTCGTGTGCGGAA
 Saro_0866  10 100  29  920674 ..  920699 + -17.6  -3.95022   CCTCGCTCCCCGGAA         GCCCCGGACG CCGCAA CGTCCGGGGC          TTTCCTGTTCCTGGC
 Saro_0863   5  49  99  914792 ..  914823 +  -6.7  -2.73364   CGGCAAGATAGACCT     CGTCGAT-TTCGGCA AAGG TGCCGAACGTCG-CG      TACTTGCGGTCGAAC
 Saro_0847   7  84 109  899052 ..  899074 + -13.4  -3.72241   CGCAATCCCCGCCCT           CCGCTGGCGA GGG TCGCCAGGGG           TTTGCCTACTTCCTC
 Saro_0835   6  65 153  885397 ..  885427 +  -8.8  -3.56821   TGGAACCCCAGCGGC       CCGACGACCCGGCC GAA GGGCGTGTCGGTGG       TTTCCAGGGTATGGT
 Saro_0828   6  62 -28  880960 ..  880971 +  -5.8  -3.94188   GCATTGTCGGCAACG                GAGC CGCC GCTC                 TTCTTTCAAGTGGCT
 Saro_0819   5  60 129  874853 ..  874872 +  -5.6  -3.68244   AGCAGGTGATGGGTA            TCGACCGC TTCG GGGGTCGG             TTTGCCCTTAGTGGT
 Saro_0800   4  71 104  851799 ..  851851 + -12.5  -3.05844   GAACAGGCGGAGAAA TGTCAGCGCCCCATCCCTCGGCTTG CCG CCTGCCGAAAGATGGGGCGCATGCA TGTTCAGGTCACCCG
 Saro_0792   3 100  25  842265 ..  842288 + -17.4  -5.56673   GAGCGGATAGAGAAA          GGGCGGGGCC TCGC GGCTCCGCCC           TTTTTTATTATCCGT
 Saro_0773   4  57 224  822467 ..  822478 +  -5.8  -3.59262   CAAGATAGGGCCGAT                CGGA CAGG TCCG                 TTTCAGGGTGTGGCC
 Saro_0762   4  49 150  812582 ..  812592 +  -2.4  -3.65812   CGCGAAGGGTCGCCT                 GCAG GTA CAGC                 TTGTCTTCAACCGAG
 Saro_0757   7 100  20  806583 ..  806618 +  -9.1  -5.44119   GCGTCGGTAGGACAC    GGAAA-AGCCGGGGGC ATTAC GTTTCCGGCTTTTTCC    TTTTTTTGGGGTGGC
 Saro_0716   4  53  97  757028 ..  757042 +  -8.5  -2.52896   GGCCGAGCATCGGCA               GGCGG CCTAA CCGCC               TGACTTCGCCCATGG
 Saro_0707  10  58 362  749366 ..  749378 +  -3.3  -3.96483   GTCCGGCGCGACGTA                GGCCT CGA ACGCC                TTCTTTACATCGCGT
 Saro_0702  12 100 351  742250 ..  742280 +   -19  -5.00895   CGCATGACCCTATCG       GGGGGCGCCGGG CACAGCA CCCGGTGCCCCC       TTTTTCTGTGGTGCG
 Saro_0696   2  43  70  736724 ..  736756 +  -2.8  -3.06796   CCAAAAGCGAGGCCG     CCGGAA-ATCGTGAGG TCG CC-CATGATCTTGCGG     TTCGATGCGATCAGC
 Saro_0674   5  93  26  711938 ..  711958 + -16.1  -3.72363   GTTTAAAGACAGGAA            GGGCGGTCC ATC GGGCCGCCC            TTTCGCGTTTCAGTG
 Saro_0630   6  56  15  674140 ..  674161 +  -9.3  -2.62184   AGGCACTGCTATCGC           GGAGCGGCG ATGC CGCCGCGTC            TCCTGTCGCGGGCAG
 Saro_0616   4  51 199  665485 ..  665498 +  -3.1  -3.65542   GTGCCTGCTTGCCCT               GCC-GT TTT ACAGGC               TGTTTTACAGCTGCC
 Saro_0603  18  88   1  648385 ..  648438 +   -16  -3.28712   GCTTCGCTTCGCTGA GC-CGCG-GCTGATCGATCGGTGGCC GGTT GGCCGCCGATCGGGCTGCGTGCGGGC TTATCGCCGGGGCAG
 Saro_0592   3  49 -10  637699 ..  637726 +  -7.1  -2.72344   ACCGGCTGGACGAAA       TCGCC-G-CCTGA CGGA TCAGGCCCGGCGA        TCCTTCCACCTGCCC
 Saro_0589   3 100  38  635534 ..  635559 + -17.5  -5.03145   CTGAACATACACGAA         GGGGCCCGGCG GCGA CGCGGGGCCCC          TTTTTTCAGCCCTTG
 Saro_0581   5  71 378  629085 ..  629101 +  -9.3  -3.73775   GCGGGGGCGGGAAGC              GGCGGCG GCA CGCGGCC              TTTGATCCGCCTGGC
 Saro_0563   3  56  49  612325 ..  612336 +  -7.2  -3.14211   GCATTCCGCCAGTTC                GGCC TCGT GGCC                 TTCCTCGCGCCAGCT
 Saro_0559   2  53 101  609682 ..  609698 +  -5.1  -3.53012   CGCCGTTCCGCCATG              CCCCT TTCCAGC AGGGG              TTTGCCCGACCAGCG
 Saro_0548   2  54 362  600620 ..  600678 +  -8.8  -2.78216   CCACGGCCGCGTCAG TCCG-GCAGCTTCCCACAGCGCGACCGTG GCTT CACGGTCG-GCCG-GGTCGGCAGCGCGGA TCGTTACTCCCACTC
 Saro_0530   5  57 -50  575205 ..  575239 +  -2.7  -4.03179   GCGGTTGTCGTCGCG    ACGTTGGCG-CCTGGT CTCC ACCTGACCGCCAGCGA     TTTCATTGTAATCTG
 Saro_0530   5  57 466  575721 ..  575731 +  -6.8  -3.50853   GGAGCGCGGGGCCGC                 GGAC GCC GTCC                 TTGTACTTGCGCCCC
 Saro_0523   2  48 274  567522 ..  567570 +  -3.9  -3.35679   CCAGGGCCAGACCAA GCAAT--CAA-TCCCCGGAAGGGC GCTT GCCCAGCCGGGGAGTTGCGATGGC TTCTGGCTGCGACAC
 Saro_0515   2  46 167  557345 ..  557367 +  -4.9   -2.8294   AGCCATCGGCCTGGG          C-GGCGGCGAT GAG ATCGC-GCCAG          TAATTGTCGAAGCTG
 Saro_0505   8  71 341  549058 ..  549070 +  -6.2  -4.25104   CCGGCCCGGAATGCA                GGGC TTGAT GCCC                TTTTGCTCAAGCGCG
 Saro_0497   6 100  32  539509 ..  539525 + -13.7  -5.31456   GGCAGGCATGGAAAA              CCGGGCT TCG AGCCCGG              TTTTTTGTGCGTTCA
 Saro_0493   4  53 391  536283 ..  536335 +    -7  -3.14051   GCTTGCCGGAGACAG GTGCCAGTTTCGCA-A-CCGGCACAT TGC GTGCGCCGGGTATGCGAAGCCGGCGG TGTTCGTCAGGCTCG
 Saro_0490   2 100 130  532832 ..  532857 + -18.3   -5.0133   GATACGATCCCGAAA         GGTCCCCGTCG GAAG CGGCGGGGACC          TTTTTTCGCGGAGTC
 Saro_0487   9 100 -17  530508 ..  530543 + -16.8  -4.11216   AGCGACTTCGCCATA    CGACAAGGCCGCGCCT GACG GGGCGCGGCCTTGCGG     TTTTCAGAGTGAGCC
 Saro_0483   1  58  -7  526481 ..  526501 +  -8.1  -3.23274   GAACCTGGACCTACC            CGGCCTGAG CTG CGCCGGCCG            TTGAATTATCGGGCG
 Saro_0478   3  49 435  522522 ..  522561 +  -7.1  -2.71712   GTCGAAGACGATGGG  CACGGCCAGGCGTTCCAG CCTGT CTGCAACGA-TGGCCGCG  ATTTCGGGCGAGCCG
 Saro_0470   0 NONE
 Saro_0460   9  61 -50  504429 ..  504457 +  -9.5  -3.15544   GAGCGGGCCAAGTAC        CGCAAGGTCATGG GGT CCATGCTCCTGCG        TTCATGGAAGTGGAA
 Saro_0435   5  55 165  475174 ..  475189 +  -5.4  -3.55444   CGGGCGCCGGTCGGG              CCTTCG GGAA TGAAGG               TTTCGGCCGTGACGC
 Saro_0427   5  51  70  467743 ..  467768 +  -7.5  -2.65271   GCGCGGGGAGGCGAT         GGAGGCCGC GACTGCCA GCGGCCTCA          TCCTCTACGCTTATG
 Saro_0424   7 100  40  462112 ..  462136 + -13.6  -4.75372   GCGGGCGGACGGGAA         GGGCGGTCTCC GGGG GGAG-CCGCCC          TTTTTCGTACCTGGT
 Saro_0424   7 100 107  462179 ..  462204 + -17.5  -3.90291   AGGCGCGCAGCAAAA         AGCCCGCCGGG TTGT CCCGGCGGGCC          TTTCGTTCCGGCAGT
 Saro_0409   6  58 217  449402 ..  449421 +  -4.8  -3.71848   GCATCTGGATGCGGT            GCGCCGCG CGCT CGAGCCGC             TTGTTGGTCCGCACG
 Saro_0398   1  53   9  436469 ..  436484 +  -6.8  -3.18536   GACCTGAAAAACCCG              CGCGCA TTAT TGTGCG               TATTGAATTAATTCT
 Saro_0385  10  66  54  423907 ..  423926 +  -4.2   -4.2679   CCGGCTCGGTCACGA            TCAGTTCG GGCT CGGACGGA             TTTTCCTCGAGCTTC
 Saro_0374   4 100  13  407559 ..  407596 + -23.5    -3.272   TAAGCCATGACATCG   GGGCAGCGCCGCCAGTT GAAC AGCTGGCGGCGATGCCC    TTGATGTGCAGTGGT
 Saro_0368   9  95  10  402373 ..  402399 + -20.8  -3.27774   CAGTGACAGCTGAAA         GCCCCGCCCGGC ACT GCCGGGCGAGGC         TTGGTGGTTGCCATC
 Saro_0358   2  53  64  395091 ..  395103 +  -4.8  -3.53224   AACCCGGGGTCATTT                TGCC AAGCC GGCA                TTTCGCAACCCGCTG
 Saro_0337   3  51   3  360291 ..  360303 +  -3.3  -3.56099   ACGCGACGTGTAGAG                GATCG GAC CGAGC                TTTCGCCCACTTGTC
 Saro_0321   1  43 169  346762 ..  346784 +  -3.2  -3.06796   GTGCGCCGCTCAAAC           GGCAGGCTTC GCC GCAACCCGCC           TTAGCTAGCGTGAGA
 Saro_0307   4  79 164  334091 ..  334101 +  -8.2   -4.2558   GCAGCTCGATGGTCA                 GCCG CAC CGGC                 TTTTCGTCGGCGATG
 Saro_0297   6  52 109  321150 ..  321174 +  -7.7  -2.81464   GCCTATTCCGCGGCC          TGCGCGCCGGG ACG CTCGGCCAGCA          TATGCTGGATCATGC
 Saro_0292   7  68   2  315331 ..  315381 + -13.3  -2.72379   CCAAGGCCGCCTGAT CC-GTCCGGCTTCCCGCCGCCTCAT TCC ACGGGGCGGCGGGAA-TCGAGCAGG TCCTTGCCGCCTTCG
 Saro_0282   7  70 457  304146 ..  304162 + -10.1  -3.56325   AGACGCCGATGCAGT              GCTCCAG CGG CTGGGGC              TTGTCCTTGTAGCGC
 Saro_0272   3  93  97  290272 ..  290293 + -13.7  -4.16787   CACGCGGCCGGAAGA           CGCCTCGCT GCAA AGCGGGGCG            TTCTTCTTTGCTTGT
 Saro_0267   6  48 315  286742 ..  286755 +  -4.5  -3.30159   CCTCCACCTGCGGCT               GG-GCG GTG CGCACC               TTCTCGGCACGTTCC
 Saro_0255   3  82  48  269646 ..  269667 +  -3.6  -5.15634   GACAGCACCAAGTGA           TTCGCCGG GACTTG CCGGTGCA            TTTTTTGGTGAGGTC
 Saro_0251   3  81   3  264126 ..  264165 + -15.6  -3.03159   CGGACTCGTCTAAAG  CCGGTTCCAGCCAGCGTC GAGC GGCGCTGGCTGGTTCCCG   TGTTACGCCGCTTCG
 Saro_0247   1  37 462  258256 ..  258276 +  -2.3  -2.52464   ACCGGTGGCATAGAT            CGCCTCGGC TCC GGCGCGGCA            TGAGTTCGAGCCAAG
 Saro_0223   4  51  62  232493 ..  232511 +  -5.8  -3.14132   GGCCGGCTTCGTGCC             GCCGGGGC AGC GCGCAGGC             TTCATCCGGCGCGAA
 Saro_0201   6  46 159  207646 ..  207660 +  -5.6  -2.78384   CGATATCGATTTCGC               CGTCCG TCC CGAACG               TCTGCTGGCAAGCGA
 Saro_0190  10  53 182  196294 ..  196319 +    -4  -3.62046   TGAAGGTGAACTGGC         GGACCTTCTCG ATCAC CGACA-GGTCC         TTGTTCACCCGGTCC
 Saro_0182   7  62 231  186850 ..  186864 +    -7  -3.68761   GCCTCGTCGCCCACT               GCGCGC GGA GCGCAC               TTGTCCTTTTCGGGT
 Saro_0172   6  57  22  174172 ..  174188 +  -9.4  -2.73364   CCAGGGCCTCCGCCT              CGCCGA TCACT TCGGCG              TACTTGGCCTGGAGA
 Saro_0166   7  54  -7  165085 ..  165099 +  -8.5  -2.71712   CGGCAAATTCGCGCA               CGGCC TGAAC GGCCG               CTTTGCCGCCCGGAC
 Saro_0161   3  44 193  160262 ..  160280 +  -3.1  -3.11559   TGCCACGGTGCGAAC            TCG-CGGT TGTT GCCGGCGA             TCTTGCGCTTGTCCT
 Saro_0151   7  65 172  151885 ..  151896 +  -7.2  -3.68351   GTGAGGACTGCGCCC                GCCG GGAT CGGC                 TTTGCGTAATCGCCC
 Saro_0140   7  71   5  143347 ..  143369 +    -9  -3.81022   AGAACACATAAGAAA           ACCCCCGGTT TGT GGCCGGGGGA           TTCTTATAACGCTTT
 Saro_0131   9  82  55  134734 ..  134767 + -10.9  -4.07568   GACAGTCCTGGAATT     GAAAAGGGGCAGCCC GTGC GAGCTGCCCCTTCCC      TTTTCAGCCAGGAAA
 Saro_0107   5  83  21  112891 ..  112922 + -17.2  -2.65354   CAGAGCTACGCGAAA      GGGCCGGCGCAACC TGTC GGTCGCGCCAGCCC       TGCATTTCCCGTCCA
 Saro_0092   2  71  47   96195 ..   96214 + -12.8  -3.05384   GGGGTTGCGGGAGTG            GCGGCGGG CTCT TCCGCCGC             TTCGCTCGCCGAGGC
 Saro_0083   2  49  -5   86600 ..   86615 +  -3.2  -3.53224   GGGACTTCGGACGCC              GCCTGA TCGA TCAGAC               TTTCGCGAGCGCCTC
 Saro_0075   7  56  88   77600 ..   77623 +  -9.4  -2.62078   GCTGACCAATGGAAA          GGGGCGGAAG TTTC CCCCCGCCCC           CTGTTCTGTCCTTGC
 Saro_0070   4  82 -26   72881 ..   72912 +   -11  -4.08064   CTCATGGCAGGGATC      GCT-TTCAGGCTTCC CGC GGAATCCTGAACAGC      TTTTCGCGCGAAGTT
 Saro_0063   6 100  32   64760 ..   64784 + -14.3   -4.7497   AAGCCGGAAAGAAAG          GGCCGCCCT TCGCGAC AGGGCGGCC          TTTTTCGTGCCTAGC
 Saro_0051  10  93  11   54665 ..   54700 + -19.8  -3.05596   GGTGACGGGCCGATC    CCGGGCCTGTCG-GGAA CGA TCCCGCGACAGGCCCGG    TTCCATCAGCGGATA
 Saro_0045   2  53 169   49377 ..   49393 +  -6.5  -3.18264   AACGCGGCATGGGCC              GATCCGG TGG CCGCATC              TTCGTCGATCCCGCC
 Saro_0036   2  47 139   39337 ..   39362 +  -5.4  -3.09933   CGCTGCGGGCCCTGC         GCCGCG-TCGA ACCAG TCGAGCACGGC         TTGCATCGCTTCCCG
 Saro_0030   9 100  36   31738 ..   31759 + -15.1  -4.56914   CCGAGAAACAGGAAA           GGGCGGTCC TCCG GGGCCGCCC            TTTTCGTTTGGGTCA
 Saro_0022   8 100  46   19369 ..   19396 + -21.4  -4.55128   CTCGCAAAAGAAAAA        GGCCCTGCAGGA GCGA TCCTGCAGGGCC         TTTTCGTTTCAGCGT
 Saro_0013   9 100  15   10586 ..   10607 + -15.9  -4.46656   ACGAGCATGCAAAAA           GGGAGCGGA TTGC TCCGCTCCC            TTTTCGTGTTCTGCA
 Saro_0007   1  45 229    6440 ..    6458 +  -5.8  -2.52464   TCGAGGAAATGGTCC             ACGCCCAG CAC CAGGGCGA             TGCCTTCGACCGGCA

SUMMARY

643 putative operon ends contain 3342 possible terminators.
Percent operon ends hit by terminators of confidence >= x:
	x	#>=x	hits>=x	%hits>=x
	100	102	87	85	13 %
	99	102	87	85	13
	98	102	87	85	13
	97	102	87	85	13
	96	102	87	85	13
	95	109	94	92	14
	94	109	94	92	14
	93	121	102	98	15
	92	121	102	98	15
	91	135	110	105	16
	90	141	115	110	17
	89	142	115	110	17
	88	147	118	113	18
	87	149	119	114	18
	86	156	124	119	19
	85	159	125	119	19
	84	163	128	122	19
	83	172	134	128	20
	82	178	138	132	21
	81	185	143	136	21
	80	189	147	139	22
	79	194	151	142	22
	78	198	153	143	22
	77	205	158	148	23
	76	210	162	151	23
	75	223	173	159	25
	74	232	177	163	25
	73	239	181	167	26
	72	247	188	174	27
	71	266	206	189	29
	70	295	229	201	31
	69	303	235	204	32
	68	322	252	215	33
	67	336	259	220	34
	66	355	274	231	36
	65	390	304	253	39
	64	399	312	258	40
	63	428	340	273	42
	62	475	382	293	46
	61	497	401	306	48
	60	550	444	327	51
	59	581	469	341	53
	58	653	532	374	58
	57	743	603	400	62
	56	793	648	419	65
	55	862	704	435	68
	54	937	767	458	71
	53	1048	856	495	77
	52	1120	905	503	78
	51	1289	1035	532	83
	50	1363	1084	538	84
	49	1520	1200	559	87
	48	1679	1314	574	89
	47	1820	1415	586	91
	46	1994	1522	594	92
	45	2136	1618	598	93
	44	2315	1735	608	95
	43	2554	1906	616	96
	42	2671	1986	619	96
	41	2852	2116	621	97
	40	2998	2219	622	97
	39	3240	2386	624	97
	38	3305	2433	626	97
	37	3342	2461	628	98
	36	3342	2461	628	98
	35	3342	2461	628	98
	34	3342	2461	628	98
	33	3342	2461	628	98
	32	3342	2461	628	98
	31	3342	2461	628	98
	30	3342	2461	628	98
	29	3342	2461	628	98
	28	3342	2461	628	98
	27	3342	2461	628	98
	26	3342	2461	628	98
	25	3342	2461	628	98
	24	3342	2461	628	98
	23	3342	2461	628	98
	22	3342	2461	628	98
	21	3342	2461	628	98
	20	3342	2461	628	98
	19	3342	2461	628	98
	18	3342	2461	628	98
	17	3342	2461	628	98
	16	3342	2461	628	98
	15	3342	2461	628	98
	14	3342	2461	628	98
	13	3342	2461	628	98
	12	3342	2461	628	98
	11	3342	2461	628	98
	10	3342	2461	628	98
	9	3342	2461	628	98
	8	3342	2461	628	98
	7	3342	2461	628	98
	6	3342	2461	628	98
	5	3342	2461	628	98
	4	3342	2461	628	98
	3	3342	2461	628	98
	2	3342	2461	628	98
	1	3342	2461	628	98
	0	3342	2461	628	98
