# Supplementary material for: Rapid, accurate, computational discovery of Rho-independent transcription terminators illuminates their relationship to DNA uptake
Source: Genome Biol. 2007 Feb 21;8(2):R22. doi: 10.1186/gb-2007-8-2-r22 (PMC1852404; doi:10.1186/gb-2007-8-2-r22)
Supplement: Additional data file 2 — As described in the text, the entire robust tail-to-tail region is searched; if the region is less than 500 nt, then the 500 nt downstream of the stop codon is searched (stopping if a gene start is encountered). In the case of ties, all terminators with the high score are output. [file gb-2007-8-2-r22-S2.zip › Oceanobacillus_iheyensis.ttperf]

    OB0009   3  48 144   10717 ..   10732 -  -2.5  -3.67877   ATTTGTCAATAAACA              TGAGC CAACAC GCCCA               ATCGTAAAAAGTAAT
    OB0015   3  70 465   18467 ..   18487 -  -4.1  -4.77165   CTGTGGAGAAGAAAA            TTATTACCA ATC CGATAATAA            AAGTAGCTGGATCAC
    OB0019   5  62 431   22288 ..   22316 -  -6.9  -2.79823   TCTTCTAAAACGAAT        TTTAAAGCGTTAT TGG ACAACGATTTAAA        CGATGTAGATGAAAT
    OB0024   6  87 230   28001 ..   28031 - -10.5  -3.83998   TCATTGTATACGAAA       GCCTCAAGGAATT ACCAA AGTCCCTTGAGGC       TTTTTTTGCTAGGTT
      abrB   9 100  43   44738 ..   44763 - -10.5  -4.73432   TCAAACATAAAGAAA         GCTGACAATTC AAAT GGATTGTCAGC          TTTCTTTATAAAACG
    OB0072   6  71 281   70402 ..   70417 -  -3.3  -5.10064   GGGAAGATAGAAAAA              CTTCA ATTAAA TGAAG               CTTCTCTTTCATCAG
    OB0072   6  71 100   70579 ..   70598 -  -8.6  -3.01125   AGCGCCCAGAAACTA            GGCGACTT CACG AAATCGCC             CTACGATAAAGAAGA
    OB0153   8  62 124  160582 ..  160592 -  -6.8   -3.3422   TACGGTCTTAAAAAG                 GCAC GTC GTGC                 ACCTCAGTTCTCAAA
    OB3502   2 100  10  171981 ..  172005 - -12.1   -4.4261   GGGGGAATAGCAAAA          CCCCGCACCGT ATT ATGGTGCGGGA          TTCTATTCCTTAATA
    OB0184   2  51 422  199317 ..  199332 -    -4  -3.38178   CAAGCAAGGTTAGAA              GCTCAT AGTG ATAAGC               TTTGGTCACTCCATG
    OB0190   2  88  40  206523 ..  206551 -  -7.5  -4.98436   TCAAGATGATAAAAA        TCCAAACTGAC AGAGGTA GTCGGTTTGGA        TTTTTTTGTAACGTT
    OB0194   7 100 173  208592 ..  208614 -   -10  -4.34402   TTCTTTAGAGGAAAA           TCAATCATTC ATC GAACGATTGA           AAGATTTTGAACAAC
    OB0194   7 100 107  208655 ..  208680 - -11.3  -4.14739   GGATGGATTTGAAAA         GGCGAATGACCT ACA AGGT-ATTCGCC         AAGAAGTGGAAAACC
    OB0197  10  68 246  211047 ..  211058 -    -3  -4.88388   ACAACTGGAGAAAAA                GAAT ATGT ATTC                 GGTAAAGGTGGAGGC
    OB0205   9 100  16  225251 ..  225274 - -12.5  -4.45817   AAGGCAATAAAATAA          CAAAGCCCC AGACTA GGGGCTTTG           TTCAACTATATCCTT
    OB0221   3  75   7  239906 ..  239938 -  -4.9  -4.88067   ATGGATTTACAAAAA      TTAGACCCTGC GCAGTAAGCCT GCAGGGTCTAT      TCTATATTATTTAGT
    OB0241   0 NONE
    OB0250   3  59  -8  281106 ..  281120 -  -5.8  -3.25823   CTCCGGTTATATCAA               CATTTT CTA AAAATG               AAACCTGCGTACAAT
    OB0254   4  54 343  285070 ..  285086 -  -5.1  -3.33464   GCTGAAACAACAAAT              CAAACTG ATA CAGATTG              GTGTGATACGTTAAA
    OB0264   4 100  34  296742 ..  296762 - -14.1  -4.88295   AAATAAATGTAAAAA            CAGCAGTGT TTA ACACTGCTG            TTTTTTTATACACAG
    OB0275   1 100 144  307790 ..  307811 - -10.2  -4.20084   ATTACTCATTGAAAA           GAGGCTAG TAAAAT CTAGCCTC            TTTCTTTATAGCTTT
    OB0291   2 100  11  324324 ..  324347 -  -9.7  -4.62872   AGGAAGGGGCAAAAA          GGATTGACA CTCGAC TGTCAATCC           TTTTCCATTGTTACT
    OB0296   1  39 281  329964 ..  329978 -  -2.1  -2.55015   AGCGTATTGAATCTA               CTGCT ATTCA AACAG               TTGGCTCTAAAGATT
    OB0302   6  64 103  333943 ..  333963 -  -4.8  -4.23213   TTTATACCTAATAAA           GAGACTTCA GGTT TGAAG-CTC            TGGGGTCAAGCAGAT
    OB0306   3 100  20  338125 ..  338173 - -11.2  -4.81734   AAATAGTATCAAAAA GATCCGCCTGA-GATTCA-TCCCT TAT AGGGTGTGTATCCTCAGACGGATC TTTTAATTTTTTTAA
    OB0315   1  55 178  344619 ..  344636 -  -4.1  -3.55061   GTAGATATAACAACA             GGCCT TGATTTAG AGGCC              CAGATGGAAGTGAAT
    OB0318   4  82  87  346741 ..  346756 -  -7.6  -4.47284   CAAAGAAATAAAGAA              GTTCGA CCAG TCGAAC               CACCCCTTGAAAACC
    OB0327   6  62 312  351398 ..  351412 -  -4.4   -4.2008   AGACAGCTGAAGAAA               TTTTAT CTC ATAAAA               AGAGATTAGAAAAAG
    OB0339   2  52 247  360026 ..  360042 -  -5.1  -2.97245   CTAGTTATAAGGACA              TCGCTGA TAA TCAGCTA              TATGGAAAGACAGAC
    OB0344   4 100  26  363153 ..  363189 - -16.7  -3.84246   TTTCTAATGATTAAA    CCGTATAGCATTCCTGA TTT TCAGGAGGGCTATACGG    TTTTAATGGTCTCTC
    OB0350   5  47 345  370439 ..  370457 -  -3.9  -3.00353   ACAAGGAGTAAATTA             CCTATCT AAAGG AAATAGG             ACTGACTGGAATTGA
    OB0350   5  47 198  370591 ..  370604 -  -2.3   -3.6543   TAATGCCTTAAAATA               GCGGA TTTC TTCGC                AATGAGTTATAAAAA
    OB0350   5  47 121  370670 ..  370681 -  -2.2  -3.67175   ATCTTGGAAAATGAA                GAGA AGTT TCCC                 AACTTAATTGTCTAT
    OB0354   2  71 354  373282 ..  373301 -  -8.6  -3.00946   CGTGCCCAGAAACTA            GGCGACTT CACG AAATCGCC             CTACAATAAGTCATC
    OB3507   2  47 475  381669 ..  381680 -  -4.4   -2.6356   ATTTATATTCATAAT                TCCA TTTA TGGA                 TAATTTATTTTTGTT
    OB0364   2  93  11  386754 ..  386779 -  -9.1  -4.49389   ATGTTATAACTAAAA         CGCATATCC GACTAAAA GGATATGCG          TTTTTCTATGCTAGT
    OB0380  10  69  74  404376 ..  404422 -  -5.4  -4.27861   AATATATAGCTAAAA GGGACAG-TAACTC-GCTTAACC AAGA GGT-AAGCGGAATAAACTGTCCC CCAACGTTTCTTTTA
    OB0389   7 100  95  413178 ..  413211 -  -9.7  -4.84761   ATATGTTTACAAAAA     CCCCCCATTAGAT TGCCTCGT ATCTAATGGGGGT      TTTGTGACTACGCCT
    OB0393   3  62  18  419205 ..  419228 -    -6  -3.56558   TCAGAAGGGAGAGAA          TGGGGAGATCG CGT CCA-CTCCCCA          CATAGTGAATATTTA
    OB0398   3  52 133  423420 ..  423432 -  -5.5  -2.93708   TTTGTTCAAAAAGAG                CACCC ACA GGATG                TGGTGATTTCTGCGT
    OB0419   2 100  11  445270 ..  445306 -   -11  -4.39287   CCAAGTATAGTAAAA    CACCCCTAAAGGTAGA TGCTC TCTATCCTTAGAGGTG    TTTTATTTATTTAGT
    OB0427   6  65 362  454026 ..  454052 -  -5.9  -3.87149   TTTACGAAATCCAAA         GTTATTGCTTC TAGAT GAAGCAACAGC         CAGTCTGGATAGTCA
    OB0435  12  74  21  461445 ..  461482 -  -3.4  -5.36441   TGGTCATATAAAAAA   CCCTAGCCACA-GATTG GAGAT CAGTTATGTGGCTCGGG   TTTTTATTTTATATT
    OB0439   2  88 -12  466272 ..  466294 -  -7.7  -5.01497   AGTAGCATAGAAAAA           GGCTTTCGA ATTAA TCGGAAGCC           TTTTTGGTATGAGAA
    OB0444   4  68  13  470523 ..  470572 -  -8.7  -2.57647   ACGCAGCAGACTAAG GCAGCAGGTAAGATTCCCGG-TG TATAAG CATCCGGGGAA-TCACCTGCTGC TTTTTTAATCATCTA
    OB0454   3 100  12  480942 ..  480983 -   -12  -4.64766   GTCAGATGCGAAAAA CGCCTCTAT-TGTTACATAA TACA TTA-GTAACATATAGAGGCG TTTTTTCTAGACTAC
    OB0461   2 100  45  486929 ..  486946 -  -9.9  -4.96848   TCGCGTATAGAAAAA             GCGTATG AATT CATACGC              TTTTATTTTGAGTAG
    OB0464   3  57 378  491723 ..  491733 -    -4  -4.02253   TGAACAACCTAGAAA                 TGTT ACC AACA                 AAAATGTTGTTATTA
    OB0471   4 100 308  500138 ..  500159 - -14.5  -4.83032   AGATTAAAGAGAAAA           GACGGCCTT TATA AAGGCCGTC            TTTTTCATATTCCAG
    OB0481   5 100 405  508026 ..  508053 - -15.8  -4.87626   TTTCAATATTAAAAA        GCCTAATTTCTC AATT GAGAAATTAGGC         TTTCATTGCTTCATT
    OB0489   5 100  49  518101 ..  518151 - -18.4  -3.35046   GGATTTTTGTAAAGA TGACAGCCGGCGATCTCCCGAT ACACAAG ACGGGGGGATCACCGGCTGTCA TTTTTTAATAATAAA
    OB0504   1  86  18  538852 ..  538889 -  -4.9  -5.75822   CATAAACCAAAAAAA   GGAATAGCTCCCAAC TGATTTTT GTTGGCTACTATTCC    AAGTTTTTTGTTCTA
      trpA   6  82  35  553647 ..  553670 -  -8.8  -3.93691   CAAGATAAAAATCAA          GAGTCCACGC AGTT ACGTGGGCTC           TTTTTTGTCTCATCC
    OB0534   0 NONE
    OB0545   1 100 -11  578302 ..  578325 - -12.5  -4.63486   ATGCGCCCAATAAAA          CCATCGCCA ACATTA TGGCGATGG           TTTTATTATGTGGTC
    OB0557   3 100  35  588669 ..  588699 - -14.2  -5.34365   GTAGAATAATAAAAA       GTGCTATCCGTT TGATTTT AACGGATAGCAC       TTTTTTCTTGTCTTT
    OB0570   7  79   6  599537 ..  599586 -  -3.6  -5.44119   TTGATTTTAAAAAAA GCTC-GGTGAGTCTGCGATTTGCT AAAA AGCAG-TCGTTGACTCACCGGATC TCTTTTTATCGTAAC
    OB0578   5  59 308  604347 ..  604358 -  -4.4  -3.92996   TGCTACAGACAATAA                CCTT ATTG AAGG                 CATATTAGCCAGTGT
    OB0581   5 100  65  606830 ..  606869 - -15.9  -5.07567   TTATATCTGAAAAAA  GCCAAGAAATGAAGCAG AAATAA CGGCCTCATTTCTTGGC   TGAAAAGTTTTAGAT
    OB0589   1  89  50  616822 ..  616850 -  -8.9  -4.34444   CTAATAGAAGAGAAA        CCGAATGGAATCC ACA AGACTTCATTCGG        TTTTTTATTTTCATA
    OB0598   5  45 373  625142 ..  625152 -    -4  -2.61116   CGCACACAGAAAATC                 GAAT TTG ATTC                 TCAAGGAGTCTCCCG
    OB0607   4 100  93  633577 ..  633604 -   -10  -5.70522   AACAACAATAAAAAA        CGTACGCTCTTAC CTG GTA-GAGCATACG        TTTTTTTTATAGGAT
    OB0611   4  90 103  638932 ..  638954 - -11.3   -3.6944   GGTTTAATATAAATA           GGAGTGAGC TAATT GCTCACCCC           AACATTTGACTTAGA
    OB0617   6  49 398  645576 ..  645589 -  -3.9  -3.14982   AAATTCATCAATATA               TACAT GAAA ATGTA                TTCCCATTAAGAATA
    OB0617   6  49  87  645890 ..  645900 -    -4  -3.21696   GTAGAAGAAGACATA                 TCTA TTG TAGA                 GTATATGAACGCTGG
    OB0633   4 100  19  659760 ..  659786 -   -16  -5.28942   GATGGTAAATAAAAA         GCATGGCTCTTA AAA CAAGAGCCATGC         TTTACTATTAATCAA
    OB0641   3 100 151  676651 ..  676704 - -11.5  -4.34486   ATCAATAATAAATAA GCAACCTCCTTATTGCTTTATTTA CATCACT TAAATAAAGCAATAAG-AGGATAC ACTTCGATCATAAAC
    OB0650   3  88  27  684853 ..  684884 -  -5.9  -5.68039   AAAGCTATAAAAAAA      CTCTCTAAATCCA ACATTG TGGATAAAGAGAG       TTTTTTACTCTTATT
    OB0659   4 100  50  693858 ..  693893 -   -12  -4.81249   TTTTAAAGTGAAAAA    GCCTAAATCCTCCTTA TTTC TACCGAGGATTTAGGC     TTTTGGTCTTTATTT
    OB0662   3  83  28  697931 ..  697972 -  -7.4    -4.652   AAATTAGCGCAAAAA GACTGGAATAAGTGTGGT AAGATA ACCATTTTTATTCCAGTC  AATAATACTTCGAGT
    OB3512   5  54 443  700265 ..  700281 -  -2.3  -4.14627   GCTTCAGATAAACAA              TTGGTAT TAT ATACAAA              GATATTTATTGTCAT
    OB0690   5  50 234  725889 ..  725903 -  -4.4  -3.10761   ATTGCAAGACATAGA               TTTAAT AGA ATTAAA               TGAAGCATTTGCCTC
    OB0690   5  50 219  725905 ..  725918 -  -4.5  -3.04209   TTAATAGAATTAAAT               GAAGC ATTT GCCTC                TCAAAGTATCGCTGT
    OB0704   4  69  37  744069 ..  744089 -  -4.7  -4.49937   TCAATAACAGGAAAA           GGGGCTGG TAACAT CCA-CCCC            TTTTTCTTTTTGGTC
    OB0718   4 100  33  763347 ..  763376 - -14.5  -5.65513   TATGAACCAAAAAAA       GCCTTTGCTTC-AG TTT CTAGAAGCAAAGGC       TTTAAAGTTATCTAT
    OB0724   1 100  38  771203 ..  771226 -   -14  -5.19879   TTGTAAATATAAAAA          GGGTTAACCA ATTT TGGTTAACCC           TTTTTGCATGCTGTA
    OB0731   7 100  10  778314 ..  778350 - -16.9  -5.18995   AATAGAAGACAAAAA    TAGAGCTTGTAGGATTC TCG AAATCCTACAAACTCTA    TTTCATATATTAGGA
    OB0754   5  87  -5  803703 ..  803734 -  -9.7  -3.98826   TGATGAACTTATAAA      TTG-AAAGGAAAGC ACAAA GCTTTCCTTTACAA      TTCCGTACGAAGCTC
    OB0769   4  73 185  821749 ..  821761 -  -4.1  -4.86731   GGTTTTGAAACAAAA                CAAGT ACA ACCTG                TTGATATGTTTCCGA
    OB0782   5  86  62  838741 ..  838763 -  -5.4  -5.62288   TTAATAAAAGAAAAA           GCTCTGCGAC GTT GCAGCAGGGC           TTTTTAGGTTAATAG
    OB0785   8  91   3  841068 ..  841097 - -12.2  -3.66744   TTATAAATAATAAGA       GAAACCCGCCGA TTAAGT TAGGCGGGTTTC        AATTAGTTAGCAGAG
    OB0792   2  47 -38  848832 ..  848845 -  -2.4  -3.52779   ATCCAAAAAAGGTAA               CTCA TAAGGG TGAG                GTTGATGAGTGCCGA
    OB0803   3  89  73  857273 ..  857323 - -12.1  -3.28791   ATTGTTTTGGGAGAA GGGGA-AGGTGATACCGCTGAT GTATAAGT ATCAGCGGTATCACCTATTCGC TGGATAAGCAAGTAC
      licH  12 100  10  863908 ..  863938 - -13.4  -4.37544   CTATAATAAGAGAAA       GTTCCGATCACTAG ATT CAAATGATCGGAAC       TTTTCGTTGTTATTG
    OB0817   7 100  28  872198 ..  872229 - -17.5  -2.82152   AATAACTAAAATTGA      TGGGAGAGGTCAT TTCTGT ATGACCTCTCCCA       CTATTATAGTACGTG
    OB0822   4  52 300  876848 ..  876861 -  -3.8  -3.64915   TCGCATAAACTACAA               TCGC ACTATA GCGA                CTTAAGAGAATTTAA
    OB0835   7 100  13  887167 ..  887194 - -14.3  -4.80853   ACTTTAAAAAAAGAA        GGTTCAGAGCT GTTATG AGCTCTGAACC         TTTTTAAAAAATTTA
    OB0846   3 100 131  898943 ..  898972 -   -11  -5.40072   GGTCTTTTAAAAAAA       GAACTAATTAGA TAAGTG TCTAATTAGTTC        TTTAATGAAATAAAA
    OB0850   4  93  65  901798 ..  901839 - -11.2  -3.99878   ATAGATAATAGCAAA TCGAACTATAGCCAACGTA ATTGG TA-GTTAGCTATAGCTCGA TTTTTTAATTACATC
    OB0859   4  70 336  909568 ..  909581 -  -3.8  -4.88288   CAAAACAATACAAAA               GCGA TGGTAG TCGC                AATGACGGAAGATGA
    OB0864   1 100 257  916156 ..  916191 - -12.7  -5.60556   AAGATAAAACAAAAA    TCCACTCGGAAAAGC GAACTT GCTTTCTCGAGTGGA     TTTTTTCAGTGTGGT
    OB0872   0 NONE
    OB0888   2 100   6  940916 ..  940970 -  -9.5   -5.1286   CAAAAAGTATAAAAA GAG-TTCTAACATTCCGTTTGGAAGT AAGA AATTCCCAACGGAATGTTAGTTTCTC TATATTTACTTCTCT
    OB0895   3 100   3  946401 ..  946430 - -10.8  -4.80959   GAAGTTATAAGAAAA       GGGATGGTTAGC AAAAAA GCTAATCATCCC        TTTTATGGTGAAGAA
    OB0901   7 100  84  952129 ..  952160 -   -14  -3.81626   GAATAAACCTAATAA      CACATAATCAGAAC ACGT ATTCTGATTATGTG       CATATTAAAAAAGCA
    OB0901   7 100  14  952199 ..  952230 -   -16  -3.61506   TTATTGTGAAAAAAG      GGCCTACAAACTGA TATT CCAGCTTGTAGGCC       TTTATTTTATTAACT
    OB0906   7 100  26  955929 ..  955950 - -10.1  -4.28361   TTAATGGCATTAAAA           TACCCCGTC AGGC GACGGGGTT            TATTTTTATGCTTAA
    OB0919   3  89  -3  971403 ..  971429 - -13.9  -2.91383   ACGCCGACCCATATA         TTAAAGCTCCC GAATT GGGAGCTTTAA         TTTTTTGGTATATTC
    OB0936   1  47 152  983929 ..  983940 -    -3  -3.18366   GTTGTAAGCAATACA                TTTC TGCA GAAA                 CTCAAAGGTTATTCA
    OB0966   4  83  29 1017713 .. 1017753 - -11.2  -2.74926   ACAAAGCACAGACGA CTGGTGAGCCC-CCGATGC ATAA GCATCGGTAGACTCACCTA  AGCCTTACTCCATTA
    OB0982   5 100  28 1031033 .. 1031055 - -16.4   -3.1706   AATTTATTCTATTAA           TCAGTGGGGA AAT TCCCCACTGA           TTGAGAGGACTGTCC
    OB0986   2  57 142 1033525 .. 1033541 -  -6.5  -2.72324   TTTAGCGAAACCAAT              TGGAGGG ACG CCCTCTA              TTACATCAGAGAGTC
    OB0990   1  41 113 1035021 .. 1035035 -  -2.8  -2.73243   ATCGAGCTGTCAAAG               GTAACA ATC TGTTTC               ATAATATTAGTGTAA
    OB1002   1  47 143 1045776 .. 1045788 -  -3.5   -3.1733   GTTGGGACAAAACGA                TTTTT AAC AAAAA                AGCTTATAAACAATA
    OB1015   4 100 170 1057968 .. 1058003 - -16.4  -5.77677   CAAAATAATAAAAAA    CCTTAAGGAAAACAGA ATTA TCCGTTCTCCTTAAGG     TTTTTTATTTGTTGA
      cspD   4 100  58 1061762 .. 1061783 - -10.3  -5.28683   AGTAATATGAAAAAA           TCTCCTTTA CTAG TAAAGGAGA            TTTTTTTGCACTAAA
      cspD   4 100  20 1061802 .. 1061821 - -10.8  -5.14563   TTTTGCACTAAAAAA            CCATCGAT AAAA ATCGATGG             TTTTAAATCAGCAAA
    OB1034   5  84  75 1074724 .. 1074768 -  -6.1   -5.2189   CTAATTAGTAAAAAA GATGATTATTTGTTTGAGGTA GGCAA TACCTCTA-CA-ATAATCATC TTTTTCTTTTTTTTT
    OB1037   7  71  16 1077502 .. 1077513 -    -3  -5.15634   TATTTTATGAAAAAA                CTAT CAAA ATAG                 AACTGTACGAAATAT
      thiD   6 100  71 1080728 .. 1080748 - -14.1  -5.27477   ACGTTAACTAAAAAA            GCTTGGACA CGC TGTCCAAGC            TTTTTTTACGATCTA
    OB1049   5 100 410 1090152 .. 1090190 - -13.5  -4.16182   GGAGTATAAACTAAA   CTGTGTAAGTAAGAA TGCGTATGG TTCTTACTTACACAG   TTTTTATATTTGGTA
    OB1049   5 100 144 1090419 .. 1090456 - -17.2  -3.89524   ACTTTATTTGACAAA   CCAAACCGCATTGGAT TTTAAT ATCCGATGCGGTTTGG    TTTGTCTCTACGTTT
    OB1054   7 100  21 1096670 .. 1096709 - -14.6   -5.7946   TCGCGAATAAAAAAA  CACCAAACTACTTCTAGAT TAT ATCG-GAAGTAGTTTGGTG  TTTTTATAGGTTTTA
    OB1066   2  49 -14 1108419 .. 1108429 -    -4  -3.28984   CAAGCTAACGACTAA                 GTAA TGA TTAC                 ATGACGTTGATAATC
    OB1081  10  83  96 1126751 .. 1126789 - -10.6  -3.31625   TAAATTAATTAGGAA  GTGTAAGCTTTCGAATT CGAAGT AATCCGAAAGCTTAC-C   ATACCTCCTAAAAAG
    OB1088   5  80 128 1136136 .. 1136150 -  -7.1  -4.62069   CTCCCATGGGAAAAA               GGCCT AGTAG AGGCC               CCAGGAATACGGAGT
    OB1092   6  95 374 1142411 .. 1142441 - -12.8  -3.64487   TTATATTCTTAAGAA       GTTGGGACAAAA ATATTTG TTTTGTCCCAAC       TTCTTTATTTATATC
    OB1104   6 100   7 1158686 .. 1158718 - -15.9  -3.16387   ATCATAATAAAGAAT      TTAAATGATGGGAAA AAT TCTCCCATCATTTAA      GTGTGGTTACATTTC
    OB1114   6 100 313 1166476 .. 1166497 - -13.1  -4.29929   ATGAAATCTAAGAAA           GCTTGTAGC CAAC GCTACAAGC            TTTTTGTTAGTCTAG
    OB1123   2  47 449 1173436 .. 1173446 -  -3.2  -3.27498   TATATTGTATATGAA                 CAGC AAA ACTG                 GTAGACGTTTTTTTA
    OB1127   3 100  45 1178495 .. 1178529 - -17.4   -5.5604   CGAAGTAATAAAAAA     TCCCCTATTGTAGGAA ACG TTCCTATAATAGGGGA     TTTTTATGAAGAGAA
    OB1134   6 100  49 1185664 .. 1185685 - -14.5  -3.60475   AATAAATGGCTGAAA           GGGAAGTCC AACA GGACTTCCC            TTTCTTTCTTATATA
    OB1140   7  87  90 1190998 .. 1191032 - -13.1  -2.86242   GATAAAACAAAGGGA     GAGGGCAAAATCA TTAAATAGT TGATTTTGCCCTC     AGTTTCGCTATAGTG
      prsA   5 100 277 1200319 .. 1200343 - -14.4  -4.69214   TATGCAATAAACAAA          GCGCCTATTC CATTT GAATAGGCGC          TTGCGCTTTAGTTCT
    OB1157   2 100  87 1207154 .. 1207192 - -12.6  -4.94962   ATAATTTAAACAAAA   CCAAAGGACGCTAATGAT TAA ATGTTTAGCATCCTTTGG   TTTTTTGTTTAGAGA
    OB1165   5  93 148 1213661 .. 1213692 - -10.2  -4.01184   ACATACTATGACAAA      CGGGGAAATCCATT TCTA AATGGTTTTTCCCG       CTAAATCGTAGTATG
    OB1171   4 100  23 1220897 .. 1220938 -  -9.7  -5.45726   TATACCTCAAAAAAA TCGATCTATCATGATGC-GA AAT TCTACACAATGATAGATCGA TTTTGACTAATGATT
    OB1178   2  59 416 1228066 .. 1228082 -  -6.5   -3.0386   AATATCTAGAAATCA              CGCCATT TAC ATTGGCG              GTCGTATCGGAGCAA
    OB1186   1  51 269 1240872 .. 1240889 -  -4.9  -2.85459   CACTTACAAGATAAT             TTGGTTC GTGA AAACCAA              GAAGGGAATCATCGA
    OB1191   6 100  17 1244931 .. 1244968 - -19.5   -5.4433   ATAGATAAAGAAAAA   TAGTGAGCAACATCATC CGAT GATGATATTGCTCACTA    TTTCTTACTTATTTA
    OB1197   6 100  25 1247966 .. 1247986 - -10.5  -5.17353   AGATTGATTAAAAAA            CACTGCTAA TTT CTAGCAGTG            TTTTTTAAAACGGTG
      trpS   4 100  17 1256563 .. 1256602 - -12.3  -5.95286   ATCAAAAATAAAAAA  TGGGTTTCCTTGTTCGC GATTGT GAGAACAAGGAAACCTA   TTTTGTTTATGCGGA
    OB1211   6 100  97 1260346 .. 1260378 - -12.2  -5.75599   TAAAGGATAAAAAAA     CCGAGTTACATCCTA ATTT CAGGA-GTAACTCGG      TTTTTTAATTGGTTG
    OB1217   5  89  57 1267848 .. 1267869 -  -8.8  -4.62069   TTTTTATTTTAAAAA           GCTAAGAC TTTATT GTCTTAGC            TTTTTTGTATGGGAA
    OB1223   3  57  22 1272371 .. 1272384 -  -5.3  -3.37612   TTCAACTTGAAGCAA               GTCTT CCAG AAGAC                ATGGGAATATTATTG
      cotZ   3 100  14 1275506 .. 1275531 -   -12  -5.44721   AGGATTCTAAAAAAA         CACCATTCAG TTTTAG CTGAATGGTG          TTTTTTTCAATTATT
    OB1239   4 100  18 1288022 .. 1288059 - -14.3  -4.05931   AATAATTAATAATAA   GCCTACCCCTCAATCAA ATAG TGGATTAAGGGGTAAGC    TGATATTAAACAAAT
    OB1252   6  57 469 1298087 .. 1298110 -    -4  -3.95852   ATCTCAGCAAGCAAA          TAATGAAAAA TCAT TTTTTCGTTA           CAGAGCGCTTATCCT
    OB1259   4 100  18 1304287 .. 1304326 - -13.9  -5.75822   GAGAAAGTAAAAAAA  TAAGTATAGTGATCATC TTTAAT GAAGATCACTATACTTA   TTTTATTTGTCTATT
    OB1273   3 100  11 1316503 .. 1316534 - -14.6  -4.77757   TGCTAAAAAGTAAAA      GAACTACCTTCCAT TTCA AGGGAAGGTAGTTC       CGTTCACTATTTAAT
    OB1277   8  62 384 1319112 .. 1319135 -    -6  -3.53012   TCTGTCTGTGCTAAA          TCCTGCAAGC AATA GCTTGAAAGA           TAAGTTGAGGTTATC
    OB1281   6  91   4 1322735 .. 1322776 - -11.9  -3.77722   TGGAACGAGCAATAA TACAAAAGAGGAGACTC-AT GCA ATAGAGTCTCCTTTTTCGTA AATCTAGTTGTTATC
    OB1285   4  68 418 1327235 .. 1327270 -  -3.4  -4.89009   ACAGCCAACGAAAAA    GCATCTAGA-GGTAGTA CGC TATTACCATCCAGATGA    ATTTGAAGAATTGAA
    OB1289   2 100 -11 1330339 .. 1330382 - -20.7  -4.21676   AGAACCTATCTAAAA CATGAGAAGTAAAGCATTC GGAAGA GAACGCTTTACTTCTCATG TTTGCGTTGACTTTG
    OB1308   0 NONE
    OB1338   7  77 406 1381306 .. 1381325 -  -9.4  -3.26471   CTATCTGCACATCAA            GAAGCATA CAAG TATGCTTC             TTTTGTTTAGGTGAG
      cotA   4  82 244 1388504 .. 1388529 -  -5.6  -5.33921   AAAGGAAGCAAAAAA         TTGGATTGATG TTCAC CATCAA-CCAA         ATGGATATAATATCG
    OB1353   4  62 150 1397499 .. 1397516 -  -6.9   -2.8372   GATTGCGTAGCAAAC             GGAGGCT CAAC AGCCGCC              TTAGGATAAGCGCAG
    OB1357   6  82 100 1404031 .. 1404045 -  -4.2  -5.48213   TATTGAAAATAAAAA               TGTGAG CGC CTCTCA               AAAGAGCAGAGGTCA
    OB1367   4  66  42 1416358 .. 1416393 -  -2.8  -4.99435   GTGAATAAGGAAAAA   CCACATGAATGCAGGT GAATTA ACCTA-AT-CATGTGG    TTTTTTGATTATAGT
    OB1377   3  52 175 1426233 .. 1426247 -  -2.1  -4.07568   TTTTTGTTCGCAAAA               TAAGC TTGGT GCCTA               AGTACCGTTGAAAAA
    OB1389   3 100  18 1434463 .. 1434492 -  -9.4  -5.42605   TCAATAAAAACAAAA       TGGCTTGTGC ATTTTGTTCA GCACAAGCCA        TTCTTTATTGATTAA
    OB1408   5 100  61 1450637 .. 1450660 -   -14  -5.36441   CCTGTATATAAAAAA          GAAGTTCGAC CAGA GTCGAACTTC           TTTTAGAAAAGGGGG
    OB1417   2  73 -28 1461365 .. 1461380 -    -4  -5.02606   GATTAAAGAAGAAAA              TCCTGT GGCA ACAAGA               AATGAAAAAGGTGAT
    OB1420   1  51  47 1463701 .. 1463736 -  -2.6  -3.89215   GGTGATAAATGTAAA    GGTGAGTTCCGTTAT TCAATCG ATT-CGGAGCTCACC    AGTTTTGCCGAATGA
    OB1425   3 100 161 1466386 .. 1466425 - -11.1  -5.18995   AATATAATACAAAAA  GCGATTAAGATAATT GTCAGTAATT AATTATCTTAATCGC   TTTTTTATATAAGAC
      ctaA   9 100  20 1474972 .. 1475003 - -17.6  -5.03314   CCTACTTGCAAAAAA      GCTTGAAGTGAAAT ATAG ATTTCACTTCAAGC       TTTTTTTAAAAATAA
    OB1443   4  67 189 1482883 .. 1482894 -  -4.4  -4.53737   GAATATAAAAAAACA                CCAA AAGA TTGG                 TCCAGTTACAAGTAT
    OB1452   1  44 326 1489622 .. 1489634 -  -3.4  -2.90029   TGATGGAAATATAAG                TGGT TTAGT ACCA                GAACCAGTAGAAAAA
    OB1458   3  93 -14 1495550 .. 1495575 -  -7.7  -5.65177   ATACTTACAAAAAAA         GACATGAAG TTTTAACT CTTCATGTC          CTTTTCTTTTACTCC
    OB1496   2  47 246 1537179 .. 1537189 -  -3.2  -3.28924   GACGCTTTTTTACAA                 GCAA ATA TCGC                 TTACAATTCCATTAC
    OB1499   3 100  24 1540016 .. 1540041 -   -12  -4.97957   TAGACAATAATAAAA         GGTTCAAACC AAAAGA GGTTTGAACC          TTTTTTCTAAGCAAA
      rpmB   5 100  31 1557432 .. 1557455 - -12.6  -5.72616   ATCCACATAAAAAAA          CCTTATGCTA TCAC TAGCATAAGG           TTTTTTTAATCATAC
    OB1517   5 100 323 1560220 .. 1560246 - -10.9  -5.37171   AATAGTAAACAAAAA         CAGGTGATGGA ATTTA TCCTTCACCTG         TTTTAATATATCTGA
    OB1527   4 100  10 1570520 .. 1570545 -  -9.1  -5.49234   ACAGTTAATAAAAAA         TCTCAAGGTTA AAAT TATCCTTGAGA          TTTTGTGTATTATTT
    OB1636   8  74  -8 1677115 .. 1677127 -  -3.3  -5.25699   ATGAGACAAGAAAAA                GCACC TAT GCTGC                CTTTTCCCTGAATTG
    OB1666   4 100  55 1709263 .. 1709293 -   -10   -4.4388   ATATAAATCAATAAA       CATCAAAGTTAA GGGGATT TTAACTTTGATG       TTTATTGATTTCGTG
    OB1679   3  87   5 1719589 .. 1719621 -  -6.6  -5.46657   CAGCTTAATAAAAAA     CAATGTGCT-T-AAGT AAT ACTTCATAGCACATTG     TTTTTTATTTTTGGT
    OB1686   4  65 235 1726303 .. 1726313 -    -4  -4.59376   ATTATCAAATTAAAA                 TTCT GAA AGAA                 GAAGAACAATGGACT
    OB1706   5  71 357 1750439 .. 1750451 -  -3.4   -5.1963   TTTAATGAATAAAAA                TGGA GAAAG TCCA                CAAGAATTAAATTTT
    OB1716   3  71   4 1762669 .. 1762707 -  -7.8  -3.61806   ATAGCAACCACAGAA   TAATAGTTCAACAT TCAAGTTCAAT ATGTTGAACTATTA   TTTTTACAATAAATA
    OB1722  10  93  -2 1768098 .. 1768148 - -10.3  -4.00934   ACGTTAAATATGAAA TAATACAAATAGAGAGCTATCTC ACAATAG GAGATAGC--TCTATTTGTATTA TGGTGCAACTTCTTC
    OB1729   3  84  56 1772270 .. 1772312 -  -6.5  -5.16681   TGAAAAACAACAAAA TCTTGTCTCA-TAATCAAAG TAAA CTCTGGATAGTGAGACAAGA TTAAAAAATTAACTA
    OB1747   2 100 110 1786111 .. 1786139 - -15.5  -3.18452   ATTAGTTGAATCTAA        CTAGGAAAAGAAG CCC CTCCTTTTCCTAG        TGGTTTTCAAGCCCA
       nth   3 100  16 1796350 .. 1796369 - -13.6  -4.84539   TAACTAAATATAAAA            GACGCAGC ACGT GCTGCGTC             TTTTTATATTCTTAC
    OB1858   1  67  -6 1888117 .. 1888155 -    -4  -4.82667   CTACCATACTAAAAA  GCCATATTTCC-ATTCT TCATAT AGAATTGGATTTATGGC   TTTTTATAATCATCT
     spo0A   3 100  55 1905916 .. 1905955 - -15.3  -4.81863   AAATTTATAACAAAA  CCGTCCTTCTTGATT TAAATCATGT AATCAAGAAGGACGG   TTTATTTTGTACATC
    OB1907   6  91 -13 1938909 .. 1938930 -  -4.5   -5.9218   CATACAATAAAAAAA           GAAATGG GTCATTTT CCATTTC            TTTTTTTATACCATA
    OB1916   4  89  20 1943443 .. 1943458 -  -7.6  -5.28166   TAAAACGAAGAAAAA              CCACAT ATAT ATGTGG               TTTTTTCTTTGTATC
    OB1929   7 100  -2 1954265 .. 1954287 - -12.1  -4.93968   AGTTATAATTAAAAA           TAGCACAGC GATAT GCTGTGCTA           TTTATTTAGATTTAC
    OB2000   8 100  20 2024878 .. 2024910 -   -13  -4.43272   ATGTAAAATGCAAAA     CGCAGCCAAATTAAT TGAG ATTA-TTTGGCTGCG      TTTTGTAGTGTTTAT
      aspS   5  95 280 2043755 .. 2043777 -  -8.5  -4.98103   TAATAAAACACAAAA           CTGCCAAGA ATGTA TCTTGACAG           TTTGTTTTATGTATA
      valS   4 100  19 2086650 .. 2086689 - -18.3  -5.11937   AAGAATGCTAAAAAA  GAAGTGGTAAAAAACAT GTATCG ATGTTTTTTACCACTTC   TTTTTCGTTAATCTT
    OB2083   2  65 131 2113266 .. 2113282 -  -2.3  -4.97158   GCAGATGAAATAAAA              GAAAGAA CAG TTTTTTC              TAATTTAATTAATTA
    OB2094   9 100   5 2127608 .. 2127645 - -12.3  -6.14618   CAGAAAATAAAAAAA   CAGGATAAAAGTGATCTT TAA AAGA-CACTTTCACCCTG   TTTTTTATTTATTTT
    OB2098   4 100  12 2131645 .. 2131676 - -13.8  -4.55287   GTGATGTAGAGAAAA      GAGAGCAGTCGAAT AGAA AACCGACTGCTCTC       TTTTCATCTGACTAT
    OB2130   3 100  78 2164555 .. 2164583 - -13.3  -4.79075   AAAAAGCTAACAAAA        GGGTAAAGTTATC GAT GCTAACTTTACCC        TTTTTTGATAACATA
    OB2139   8  63 107 2175405 .. 2175437 -  -7.8  -2.73441   ATAGAAAAAAATCAT      TAGCTGTCCATTTT TCGAG AAATTGGACAGCTT      TTTTGTGGTCTAGGA
    OB2181   4  57 113 2217154 .. 2217171 -  -4.2   -3.7175   AAAAATCGAGTTAAA             CTCATT ATATTG AATGAG              GCTGAGACAAAACAA
    OB2217   4  55 149 2251903 .. 2251916 -  -5.3  -3.21276   CCTCTTCCCACAAGA               CAAAG AAGA CTTTG                ACAGCATTGTATCAC
    OB2224   4 100 145 2262497 .. 2262524 -   -13  -4.78933   TTAAAATATACAAAA        CCGATAAATTAT TCAA ATAATTTATCGG         CAAAGCAAAAGTAAA
    OB2246   2 100 347 2284768 .. 2284795 -  -9.3   -5.4251   GGCACACATAAAAAA        CAGGACC-CTAA TTTAC TTAGAGGTCCTG        TTACTTTACTTTATC
    OB2257   3 100  19 2299511 .. 2299533 - -16.4  -4.81851   ATGTAAATTTAAAAA           GCCAAAGGCA CAT TGCCTTTGGC           TTTTTTATATTCGTA
    OB2279   4  66 224 2320482 .. 2320492 -  -2.6  -4.87592   TGAGATATAACAAAA                 TTTT TTC AAAA                 GAGGGGTGAAAGCTA
    OB2292   4  52   9 2336443 .. 2336464 -  -2.2  -4.05446   GGTTTTAACCATAAA           GGTCTTAG TTATGT CCCAGACC            CTAAAACTCTAATTT
    OB2304   1 100 224 2349453 .. 2349479 - -15.3  -4.74132   ATATTTTACTAAAAA         CAGCCTTTTCC GACTT GGAAAAGGCTG         TTTTTATATGGTCTA
    OB2319   4 100 -12 2370405 .. 2370439 - -18.8  -3.84825   GGTACTCATACGAAA     TAGAAGCGTGTAAGTC CAA GGCTTACACGCTTCTA     TCATTATTGTAAAAA
    OB2329   5 100   7 2379961 .. 2379985 - -13.7  -5.47821   ATTCATCTAAAAAAA          CTTCGCTACCA ATT TGATAGCGAAG          CTTTTTTTATTTTAA
    OB2337   3  73 -14 2392392 .. 2392413 -  -7.3  -3.92745   AAAAAGGTCGATAAA           GAGGCTC TTAAGATG GAGCCTC            TTTTGTTTTTGTTCT
    OB2348   6 100  41 2401632 .. 2401661 - -11.7  -4.97158   GCACAGTAAACAAAA       GCTGAATGGTA-TA TCC TATTACCATTCAGC       TTTTGTACACTTCTA
    OB2365   4  65 165 2415242 .. 2415253 -    -3  -4.66057   AGATATAAATCAAAA                TGAA CCTG TTCA                 AGGAAAATCAGAACC
    OB2368   3 100 114 2417550 .. 2417584 - -14.4  -4.19506   ATTTCAACTCTAAAA     GGACTACTTTCTGGTG ATA CGACAGAAAGTAGTCC     TTTTAATTTTTCTAC
    OB2400   4 100  34 2451238 .. 2451263 - -13.4   -4.4518   AATTAAAATGTAAAA         CGACCAGCTA TCCCTT TAGCTGGTCG          TTTTTTATTTAGCCA
    OB2414   4 100  16 2468019 .. 2468042 -   -14  -5.07567   CTAGACCGCAAAAAA          GAGATTGGAC TTCT GTCCAATCTC           TTTTTTATACGTTAT
    OB2433   1  55 -43 2487451 .. 2487473 -  -4.8  -3.48276   TTCTTTTTTATATAA           CGACCGATCA AAT TGACCATTCG           ACATATTTGTCATAA
    OB3530   3  74 363 2512374 .. 2512385 -    -3  -5.29782   TATATGGAGAAAAAA                CATT TCGC AATG                 CGGAAAAAGATATTA
    OB2532   3 100   4 2588098 .. 2588122 - -17.3  -4.60073   TAGATAATCATAAAA          GAACTCCACCA TTT TGGTGGAGTTC          TTTTTACAATAAACT
    OB2550   3 100  11 2604918 .. 2604940 - -10.6  -5.38348   AAAAATATTAAAAAA           GGCTTTCTTC TAT GAAGAAGGCC           TATAAAAGAATTACC
    OB2580   2 100  11 2638696 .. 2638732 - -16.1  -5.16151   GAAACGTAACAAAAA   CCGCAAGCGCACGTTT TCCTAT AAAC-TGCGCTTGCGG    TTTTTATTATTTATC
    OB2600   6  76   6 2660160 .. 2660204 -  -3.8  -5.26316   TTACCTCATAAAAAA GTCTAGAATG-ATAACAGCGAT ATT AT-GCTGTTCTTCATCCTAGGC TTTTTTTACTTCTTA
    OB2627   3  52  95 2693818 .. 2693842 -  -5.1  -3.05384   CCGGTTTTTAGCTAA          CTTGAAAAGAA GAA CTCTTTTTAAG          TTAGCTGAAGCCGTG
    OB2639   4  69  82 2705670 .. 2705703 -  -7.7  -3.40593   AGCATAACATAGTAA     CAGAACTACAATCT ACGTAAA AGAT-GTAGTTCTG     TTTTTTATTATTTCA
    OB2664   1  50 474 2732238 .. 2732250 -  -4.9  -2.75022   TGGTTGACACAGAAG                TCTTT CAT AAAGA                TAATGCACCAATTGA
    OB2685   5  85  14 2756077 .. 2756109 - -10.6  -3.49618   TTGCTATATAATTAA      GCTAGAGGGCCAAT CATTT ATCGTCCCCCTAGC      TTGATCACTTAAATC
    OB2693   5  89   8 2764913 .. 2764957 - -11.8  -3.33361   CATCAATTATATTAA GAACGAGCTCT-GGATGAACAT AAG AT-TCCATCCTAAAGCTCGTTC TTTTACTTTATTCAA
    OB2715   8  69  39 2785526 .. 2785558 -  -7.6  -3.49169   TTAATATTAAGAATA      GAGTAGAAGGGGGC GACTA ACCCCCGTCCTCTC      ACACCACCGTACGTA
      araL   7 100  53 2790402 .. 2790427 -  -9.7  -4.84219   AAATTACAAAACAAA         CCCACCTGCCA GTAA TTGCAGGTGGA          TTGATTAGTGATAAA
    OB2733   3 100  38 2801445 .. 2801481 - -22.6   -5.2189   TTAATGACTAAAAAA    GATTCCAGGTATCGTC ATCAA GACGATACCTGGAATC    TTTCACCTTAGGTTT
    OB2736   3 100  71 2805405 .. 2805448 - -17.8  -2.98223   GAGTGATAGTACAGA TTCAGCCAATTTGAAAAAGA AATT TCTCTTTCAAATTGGCTGAT ATTATTACATAAAAC
    OB2744   5  89   4 2814809 .. 2814858 - -13.8  -2.65586   TACACTCAATAATAT TGCCCCAACATAGAAAAGGAAA TTCTGT TCTCCATTTCTATATTGGGGCT TTTTTATTCTTCCTC
    OB2765   7 100  37 2836947 .. 2836973 - -10.2  -5.96219   GACCTAGAAAAAAAA         GCGAGTCTCC GTCACTT GGAGACTCAC         TAATACTCAATTAAA
    OB2782   4  59 328 2858596 .. 2858614 -  -5.4  -3.67611   TTTATCCCAATAGAA             TTACTTGA AGC TCAAATAA             ATGAAGAAGTTAACT
    OB2787   4  84  59 2865487 .. 2865517 -  -8.3  -4.52703   GAAATGATTAGAAAA       GGAGGGAATGG GCAAATCAG CCGTTCCCTCC       TTTTTTGATTTAAAA
    OB2792   3  83  60 2870484 .. 2870513 -  -5.1  -5.53288   TGTAATCTAAAAAAA       GCGCTTAGA GATTAAAGTCAA TCTAAGCGC        TTTTTTTCCTTTCCT
    OB2810   6  69  39 2890146 .. 2890163 -  -8.5  -2.83894   ATCATCATTATTAGA             GTGTTCA TATT TGAACAC              TCTCTTTTCTTCTAT
    OB2821   7  88 383 2900503 .. 2900522 -  -7.2   -5.1166   CATGAAAACCAAAAA            GGAAGCCTG CTA CAG-CTTCC            TTTTTTATATTGGTC
    OB2833   3 100  27 2914051 .. 2914087 - -20.5  -4.12188   TGATTATCCCCAAAA    TTTAAGAGGAACTAGCA ACA TGCTAGCTCCTCTTAAA    TGAATTATCCCTACT
    OB2857   4  47 282 2940282 .. 2940301 -  -3.7  -3.05723   TAGCCAAATAATAAT            CAATTTT ATCATG AAAATTG             TATAGCGCTACACAC
      nagA   4 100 106 2995568 .. 2995593 - -16.3  -3.99898   TAACTAATGCATAAA         GAGGCGATTCT ACTA AGAATCGCCTC          TTTTGCTTCATCGTA
    OB2910   6 100   6 2998703 .. 2998731 - -17.7   -5.5943   AAATTATTAAAAAAA        CTACCAATCTACA ATT TGTAGATTGGTAG        TTTTTTTATCTATTA
    OB2939   6  80   8 3043281 .. 3043334 -  -7.2  -4.64598   GAACCATTTTAAAAA GGTATTGTTATTTATAG-CATGTGAGG GTT CCCTAC-TGTCTATAAA-AACAATACC TTTTTTATTATTGAT
    OB2945   6 100   8 3052193 .. 3052229 - -11.8  -5.12916   TAGAAAACAATAAAA   GAAGCTTGTAGAGTTCT AGTC AGT-CTCTACAAGCTTC    TCCTTTTTTATTGGT
    OB3027   1  50 380 3137694 .. 3137713 -    -5  -2.59133   AGACACAAGGAAGAC            TGCGACAGC ATT GC-ATCGCA            CGCAGAAAATTGATT
    OB3040   5 100   8 3150959 .. 3150994 - -10.6  -4.37734   TAGAATAATGTAAAA    CTCCTTGGAATGACCAA ATA CTGGTT-TTCCAAGGAG    TTTTTAATTACTCAT
    OB3051   2  75 351 3165934 .. 3165951 -  -8.5  -3.37464   TTACCAATGCCAGAA             TGGGTTA CGAT TAACCCA              GAAGAACAAGAAATC
    OB3059   6 100  33 3176323 .. 3176357 - -15.9  -4.17906   AAGCAAATTAAAGAA     GAGCTTGCCGTGTAC GAATA ATACACGACAAGCTC     TTTTTTAATACGACA
    OB3071   7 100  15 3189035 .. 3189066 - -18.9   -4.8048   TTTGCACATTAAAAA      GAGCCCTTGTACG AGTTAA CGTACAAGGGCTC       TCTTTAATTCTAGCT
    OB3074   6  73 177 3192970 .. 3192995 -    -9  -3.29263   AGAGTGGCTGGAGAA         GAGCGTCCCT ATTTAA AAGGACGCCC          ACGAAAGTTGTTCTC
    OB3087   6  93   5 3210281 .. 3210299 -  -3.1  -6.11229   AGCAAAATAAAAAAA             GCGGA AGTTAGTAA TCCGC             TTTTTTATAAATCAT
    OB3126   1  90  29 3259310 .. 3259344 -    -8  -5.06816   AGCCCTTAACAAAAA    GCAAAACAGACGAGT CCACTC ACACG-CTGTTTTGC     TTTTTGTTTGTTTTT
    OB3142   3  47 272 3273881 .. 3273898 -  -3.5  -3.30006   ATTAACGCAGAGGAA             CGTGTAGA TCT TCTA-ACG             GACGAGGATATGGAA
    OB3158   3 100  35 3288763 .. 3288800 -   -10  -4.55128   ACTTTCAAAGTAAAA   TCGCCCG-GAGGAAAGT TCAAC ATTTTCCTCGCGAGCGA   TTCTTTAACTGCCGA
    OB3168   4 100  72 3299417 .. 3299459 - -15.1   -4.7261   ATGCACCAAAATAAA GTAAGCACCTTGC-TGAAAG TTAT CATCCAAGCAAGGTGCTTAC TTTATTTTAATCTTG
    OB3174   2 100   7 3306213 .. 3306240 - -12.2  -5.57729   AAATAATATAAAAAA        TGGCCAAGCTATA TTT TAT-GCTTGGCCA        TCTTAATTACGATAT
    OB3179   3 100   9 3309742 .. 3309776 - -16.8  -3.34882   TGATGATAAATAAAT     GAAGGTAAAATCAATA AAA TATTGACTTTACCTTC     TCTCTTCATTACCAC
    OB3196   6  51  64 3326269 .. 3326281 -  -2.7  -3.79445   AATCACGAATGGAAA                CAATA CTT CATTG                GGGATGATGATCAGA
    OB3201   5 100  90 3331714 .. 3331750 - -16.9  -3.67976   TGCATCAATGGCAAA    TGAAGCCTATTATTGGT ATA AACAATAATAGGCTTCA    CAACCGAAATTAAAT
    OB3227   5  58 325 3363177 .. 3363187 -  -6.8  -2.79492   TGCCTAATTGGAAAG                 CGTG TTC CACG                 GATATATATGAGGCA
    OB3230   4 100   9 3365462 .. 3365501 - -19.6  -3.86776   CAACTAACTAGGAAA  TCATTCAAACCGCACAGA ATAT TCCATGCGGTTTGAATGA   TTTTAAAATTAATTA
    OB3237   3 100  49 3373578 .. 3373608 - -13.5  -5.19212   ATGACCATGAAAAAA       GATTCCAGCTATC TAATT GATAACTGGAATC       TTTTTTCTTCTTAAG
    OB3273   3  42 310 3409487 .. 3409499 -    -2  -3.06183   CTTACTTTTAGGCAA                TAGA GCACT TCTA                TTGACCAATTCTCTA
    OB3273   3  42 206 3409591 .. 3409603 -    -2  -3.06183   CTTACTTTTAGGCAA                TAGA GCACT TCTA                TTGACCAATTCTCTA
    OB3273   3  42 154 3409643 .. 3409655 -    -2  -3.06183   CTTACTTTTAGGCAA                TAGA GCACT TCTA                TTGACCAATTCTCTA
    OB3276   5  95  11 3412500 .. 3412518 -  -8.9  -5.73339   ACAAGCATAAAAAAA             TAGTGGG TATTC CCCACTA             TTTTCCCTTTCTAAA
    OB3283   6  48 312 3419980 .. 3419992 -  -3.4  -3.38072   CCGACGGAAGATGAA                CATG AAGGA CATG                ATCACGACAGTCATC
    OB3294   0 NONE
    OB3300   7  75 108 3436256 .. 3436280 - -10.1  -2.77256   GCAACGAAAGAAGAT          GGGACATAACA ATG TGTTATGTCCT          TTGTTTGGTATTGGC
    OB3317   5  60 455 3456854 .. 3456869 -  -2.6  -4.57073   GACTCCCTTCAAAAA              TATGTA GATT CACATA               TAATGTCATCGAAAT
    OB3323   1 100  97 3461682 .. 3461709 -   -15  -4.67982   CTCCACTTAAGAAAA        TAGCAGCCTACA AAAC CGTAGGCTGCTA         CCCTTTGTTTCTTTT
    OB3333   8  87  25 3469689 .. 3469711 -  -6.4  -5.40474   ATTTTGTTAAAAAAA           TCACCTTA TCAAGTG TAAGGTGA           TTTTTTAATACAAGT
    OB3350   6  93 201 3486248 .. 3486273 -  -8.3  -5.53436   ATACAATATAAAAAA         CCGTCTGGTAC TCGA ACACCAAACGG          TTTGCAATAGCTAAG
    OB3353   6  79  57 3488535 .. 3488564 - -10.1  -3.19055   TCTAACAACAAAGTA       TAGGACCATCCTC CAAC AAGGATAGCCCTA        CTATTTTCTAATATA
    OB3359   6  88 170 3494665 .. 3494690 -  -7.6   -5.1101   GTATTATTTAAAAAA         CCGTCTAGTG AGTGAA CACCAAACGG          TTAAATACAATAGCC
    OB3382   3  49 118 3519298 .. 3519337 -  -3.9  -3.17763   TGGAGATCTTATGAA GAAAGATACAAC-T-AAAG CAAT CTTTCATGTTGTGTCTTTC  TTCGATTTTGTAATT
    OB3385   1  42 -32 3522021 .. 3522034 -  -2.3  -3.02144   CTACTGCCTTTAATA               TACGG TACA CCGTT                TGCTCGCGGTGCGTC
    OB3406   2  80  62 3542070 .. 3542102 -  -9.3  -3.58365   GATTACAGGATAGAA      TAACTGAGCTATG AACTAAA CATAGCTCGGTTA      TTAATTTGGATACAC
    OB3410   4 100 211 3547689 .. 3547715 -   -16  -3.38207   GATGTAACATAGTAA         GAGGCAAACCAA CAG TCGGTTTGCCTC         TTTCGTTGTATTTTA
    OB3413   2 100  11 3551596 .. 3551619 - -10.3  -4.46073   CTCGAATATAACAAA          GCCAGAGCA CCTATC TGCCCTGGC           TTCCCCCCTATCACA
    OB3438   1 100  10 3574300 .. 3574326 -  -8.9  -6.00086   ATACTATAAAAAAAA         GAATAGCAACT GTGAT AGTTACTATTC         TCTACATATCTATTT
    OB3447   1  40 233 3583002 .. 3583012 -  -2.4  -2.75708   CTTCTGGAAAAAAGG                 CGAG TGG CACG                 AAACAAAGACAACAA
    OB3484   3  71 112 3618850 .. 3618869 +  -8.6  -3.01125   GATGATGTATCGTAG            GGCGATTT CGTG AAGTCGCC             TAGTTTCTGGGCGCT
    OB3467   1  50  27 3604896 .. 3604907 +    -3  -3.54741   TAAAAAAATCCGAAC                TACT TTAA AGTA                 TTTCGGAAAATAGTG
    OB3464   4  59  72 3603123 .. 3603150 +    -5  -3.72051   TTCCTCACAAAAAAA        GGAATG-AATCCT CTT ATGATTTCATTCC        TTTACCCTTATTGGC
    OB3459   4  95  13 3597140 .. 3597171 +  -8.8  -4.85599   TAATTATAGTAAAAA      CACACCCAAATC CTTCGCGT GATTAGGGTGTG       TTTTTCTAGCGTAAA
    OB3446   4  57 414 3583518 .. 3583530 +  -6.3  -2.70532   CTCATATTGTGGAAG                CTCTT CTA AAGAG                TAAATTTCTACCCCT
    OB3441   5  59 106 3578183 .. 3578204 +  -3.7  -4.13077   AATTCTTTCGTCTTT           CCTTCAAGC CATA GTTTGAACG            TTTCTATGGTCTCTT
    OB3427   6  47  91 3566370 .. 3566400 +  -2.6  -3.36394   TCTTTTCTCCTGTAT       TTTGGTTTAGAGAA CTG TTCTATTCACCAAA       TATTACTCTTTTCTT
    OB3412   4  68 117 3551083 .. 3551095 +  -3.4  -5.00616   CATCGTCATACATTG                GGAT AGTTG ATCC                TTTTTTCACAAACAA
    OB3393   4  73 106 3530388 .. 3530416 +  -7.6  -3.74475   CGTTCCGCTTGGTTT        TTGGTTAATAGA CGAGC TCTATTCACCAA        TTGTCTTGCATTTCT
    OB3393   4  73 158 3530440 .. 3530468 +  -7.6  -3.76383   CATTTCTCTTCTTTT        TTGGTCAATAGA CAGGC TCTATTCACCAA        TTGTCTTGCATTTTT
    OB3384  12 100 128 3521431 .. 3521459 + -14.1  -3.50715   CAATTCTCTGTTTTT        TTGGGTAATAGAG ACT TTCTATTACCCAA        TTCTCTCGCGATTCT
    OB3371   2  48 430 3507302 .. 3507313 +  -4.4  -2.80991   GACGATCTTTTGTTT                GCTT CACG AAGC                 TGCCTTTCTTTCCGT
    OB3539   4  90 150 3497722 .. 3497747 +   -12  -3.48718   TTAATGGTTTAGAAT         CCTTGATAGG CTTATT CCTATCAAGG          TCTATTTTCCTTCAC
    OB3358   5  74 186 3494745 .. 3494781 +    -3  -5.28176   AGAGTAAGATGAAAA    TAACCACCTTAATTAG CTGGC CAGGCTAGGGTGGTTA    TTTTTTATGAATAAA
    OB3352   2  51 171 3488535 .. 3488564 +    -5  -2.91099   TCTAACAACAAAGTA       TAGGACCATCCT CCAACA AGGATAGCCCTA        CTATTTTCTAATATA
    OB3341   5 100 259 3481976 .. 3482011 +  -9.8  -4.84033   ACCAAAAACAAAAAA    CCGAGCGAC-TTTCATT CAC ATTGAAATGCCGCTCGG    TTTTACTTTTTATGT
    OB3332   3  88  52 3469689 .. 3469711 +  -7.1  -5.14965   ATTTTGTTAAAAAAA           TCACCTTAT CAAGT GTAAGGTGA           TTTTTTAATACAAGT
    OB3537   5  81 114 3461681 .. 3461710 + -10.8  -2.68872   CCTCCACTTAAGAAA       ATAGCAGCCTAC AAAACC GTAGGCTGCTAC        CCTTTGTTTCTTTTC
    OB3308   1  57  56 3448188 .. 3448214 +  -5.2  -3.37053   ACCAGCAGTAAAAAA         CCCATTCTGA ACATCTG TCAAAATGGG         TTCCTTACGATATAT
    OB3303   4  64  34 3439369 .. 3439383 +  -4.9  -4.14739   GGGGTGGCTATAATT               GGGGG ATTAG CCTCC               TTTTGACGTCCATGG
    OB3299   4 100  58 3436257 .. 3436279 + -13.6  -4.56883   CAACGAAAGAAGATG           GGACATAACA ATG TGTTATGTCC           TTTGTTTGGTATTGG
    OB3293   3  71  86 3432141 .. 3432151 +  -5.4  -4.60746   GTAAGTATTGTATCT                 CCAA TTG TTGG                 TTTTGGTATTTTTCA
    OB3282   1  45 -21 3419991 .. 3420008 +  -2.7  -3.30453   TGAACATGAAGGACA             TGATCAC GACA GTCATCA              TTAATCTACATTGTA
    OB3275   1  89  81 3412500 .. 3412518 +  -8.9  -4.39571   ACAAGCATAAAAAAA             TAGTGGG TATTC CCCACTA             TTTTCCCTTTCTAAA
    OB3262   2  82  10 3400753 .. 3400792 +  -8.6  -3.94184   AAGTAAATAATAGAA  GAGGCTGGGACAAAAG AATTCGCA CAATTGTCTCAGCCTC   TTTCCTGTTCACTAT
    OB3245   6 100  13 3383239 .. 3383272 + -16.9  -4.82128   TAATGCGAATTAAAA     GTAGCAGCATCCTAT GCAT GTAGGGTGCTGCTAC      TTTTGTGTTTGCTCG
    OB3236   5 100  69 3373502 .. 3373529 + -12.2  -4.40882   CAACATGCCCAGTAA        GTGGTACATCCTA AAA TAGG-TGTACCAC        TTCTTTTCATTTATC
    OB3236   5 100 145 3373578 .. 3373608 + -11.3  -5.64873   ATGACCATGAAAAAA       GATTCCAGCTATC TAATT GATAACTGGAATC       TTTTTTCTTCTTAAG
    OB3229   2 100 114 3365462 .. 3365501 + -15.2  -4.21768   CAACTAACTAGGAAA  TCATTCAAACCGCACAGA ATAT TCCATGCGGTTTGAATGA   TTTTAAAATTAATTA
    OB3200   2  56 338 3332079 .. 3332097 +    -6  -2.85351   GGGAATTAACAAATA             CTTCCGGA TCT TTTGGAAG             TGTAATATGCCCAGC
    OB3195   5  71 321 3326682 .. 3326705 +  -5.3  -4.56597   AAACAAACAAAAGCT          GGGAAGG GAATTTTCAA CCTTCCC           TTTTTAGACAAAAAG
    OB3186   4  72 208 3316287 .. 3316312 +  -6.1  -4.39002   GATGCTCCTAAACTT         GGTAAGGAAAG TCCA CTTTCCATCCC          TTTTATAACAACTTT
    OB3178   8  95   3 3309742 .. 3309776 + -14.6  -3.18366   TGATGATAAATAAAT     GAAGGTAAAATCAATA AAA TATTGACTTTACCTTC     TCTCTTCATTACCAC
    OB3143   5 100  41 3275487 .. 3275512 + -14.7  -3.43049   TACGGACAATGTGAA         GAACCCCGAGC ATCT GCACGGGGTTC          TTCATTCCATTATTC
    OB3125   3  93 212 3259310 .. 3259344 +    -8  -5.63012   AGCCCTTAACAAAAA    GCAAAACAGACGAGT CCACTC ACACG-CTGTTTTGC     TTTTTGTTTGTTTTT
    OB3120   0 NONE
    OB3117   4  72  19 3249073 .. 3249113 +  -2.6  -5.28942   TATATCACCCATGAA  CTCAACTTAGATTGCCAT CATCC ATGGTAAAGAGAGTTGAG  TTTTTATTTACCATA
    OB3112   3  93  -7 3241220 .. 3241243 +  -8.2  -5.49569   TTAAAACAAACGAAA          GGAGCTAG CACAATAA CTAGCTCC           TTTTTTCTATTCATC
    OB3100   4  62 121 3230043 .. 3230070 +    -7  -2.91452   CCTTAATGTAACGCT        GTGTTTGATTGC CATT GCAGACAGACAC         TATCCTTGAAGTAGT
    OB3095   6  57  98 3220432 .. 3220461 +  -6.6  -2.70986   CTTAAGTGAATTTGT      CAGCCTC-A-GGAT GCTT ATCCATCGAGGCTG       CTCTTTCGTCTACTT
    OB3086   6  74 216 3210281 .. 3210299 +  -3.1  -5.28778   AGCAAAATAAAAAAA             GCGGA AGTTAGTAA TCCGC             TTTTTTATAAATCAT
    OB3079   5  82 141 3201658 .. 3201673 +  -7.6  -4.47284   GTTTTTCAAGGGGTG              GTTCGA CTGG TCGAAC               TTCTTTATTTCTTTG
    OB3073   4  65 417 3193440 .. 3193465 +  -7.1  -3.15768   GATTGTGCAGATATA         GCATCATTTTCA CTT TGAAAAT-ATGC         TCTTAAGGTTTTCAT
    OB3536   4 100 -20 3176323 .. 3176357 +   -13  -5.14563   AAGCAAATTAAAGAA     GAGCTTGCCGTGTA CGAATAA TACACGACAAGCTC     TTTTTTAATACGACA
    OB3055   9 100  32 3171831 .. 3171856 +   -12  -5.38497   TAAAATACCCAAAAA         GGGAACCTTT ATTAAA AAAGGTTCCC          TTTTTTCATTTGACT
    OB3052   6  79  38 3168751 .. 3168793 +  -5.7  -5.16572   ACCGATAATAATAAA CACCTTCGATCTTGTACGTA ACGC TA-GTACTATTTCGAAGGTG TTTTTTGCATTGAAT
    OB3043   3 100   3 3157101 .. 3157133 + -12.8  -4.55093   AGAACAACATTAAAA      CGGATGCAAGCTTC GATGA GAAGTCTGCATCCG      TTTATTATTATCTAC
    OB3034   1  73  -5 3145772 .. 3145786 +  -4.3   -4.8622   CTCCGCTTAGTCCGT               GGATA ACATG TATCC               TTTTTAATTAAAAAC
    OB3031   3 100  22 3141712 .. 3141736 + -15.9  -5.31059   GTTAAAATCCAAAAA          GAACTCAGAGA CTG TCTCTGAGTTC          TTTTTTCATTACTAT
    OB3026   1  44 348 3138446 .. 3138458 +  -3.5  -2.86315   CTAGTATAGCTCCAA                TTATT AAA AATAA                CTTCATTTTAGTTTC
    OB3017   4 100  27 3130360 .. 3130391 + -12.5  -5.67967   ATTCACACAAAAAAA      CAGCCAG-TATCGA GGGTA TCGATAGCTGGCTG      TTTTTTTGTCCTAGT
    OB2989   5  91  22 3099936 .. 3099979 + -12.9   -3.1876   TAACCTACCAAAAAA GAACTATAAATGAGTTA ACATTTTTAA TAACTCATTTATAGTTC TTCCTCCGTGCGATT
    OB2947   5 100  69 3054239 .. 3054265 + -11.7  -4.45664   CTAGACCATAAAAAA         TGTCCGAGCTA ACTGC TAGTTCGGACA         TTTTGCTTACATTAA
    OB2944   5  90 159 3052193 .. 3052229 + -11.8  -3.51774   TAGAAAACAATAAAA   GAAGCTTGTAGAGTTCT AGTC AGT-CTCTACAAGCTTC    TCCTTTTTTATTGGT
    OB2938   1  93  59 3043281 .. 3043334 +  -7.2  -5.66229   GAACCATTTTAAAAA GGTATTGTTATTTATAG-CATGTGAGG GTT CCCTAC-TGTCTATAAA-AACAATACC TTTTTTATTATTGAT
    OB2931   5 100  80 3032584 .. 3032611 + -15.8  -5.52384   GGGCTTCATTATATA        GTCCTCAATCAA ACGT TTGATTGAGGAC         TTTTTTTCCTAACAA
    OB2931   5 100 128 3032632 .. 3032665 + -20.5  -4.57516   TTCCTAACAAAAAAA     CAGGAGCACC-CACGA TAA TCGTGAGGTGCTCCTG     TTTTAGTTTACCTAT
    OB2916   3  80  23 3012035 .. 3012066 +  -5.1   -5.3671   CGCTTACCTAAAAAA      GTCC-GAACCTCCC ACTTA GGGTGATTCAGGAC      TTTTTTAATTATCTT
    OB2913   7 100   7 3007427 .. 3007457 + -12.7  -4.31293   AAGAATTAAACAAAA       GCAGACTATCGAA AAATG TTCGACAGTCTGC       TTTATTCATATGTGC
    OB2909   3 100   6 2998703 .. 2998731 + -17.7  -5.80248   AAATTATTAAAAAAA        CTACCAATCTACA ATT TGTAGATTGGTAG        TTTTTTTATCTATTA
    OB2873   2 100   5 2959391 .. 2959434 +   -12  -5.23316   TTGACAAATGAAAAA CGGCTAATTCCTTCAAATTTA ATG TAAAAA-GAAGGAATTAGCCG TTTTTTAATATACTG
    OB2858   3  83  89 2942675 .. 2942714 + -10.2   -3.1706   ACTCACAAAATAAAA  GCGTGGTATC-TTCACTAA ATA TCAATGAATGATACCACGC  TTACTACCATGAGTT
    OB2835   3 100  31 2918478 .. 2918525 +  -9.6  -5.28315   AGCATCTTTCTCGAT TTAAAAGTGTCACTAAA-CAA ACGCTTA TTGTTTTAGTGACACTTTTTA TTTTTTAAATTTTGT
    OB2832  10 100 356 2914051 .. 2914087 + -18.3  -2.60808   TGATTATCCCCAAAA    TTTAAGAGGAACTAGCA ACA TGCTAGCTCCTCTTAAA    TGAATTATCCCTACT
    OB3535   1  41 247 2901144 .. 2901164 +  -2.6  -2.58418   GCATTTTCGCGCCAT            TTTCTCTT AATTC AAGAGCAA            GGTTTTCTGTAAAGG
    OB2809   6 100 104 2890142 .. 2890167 +  -9.1  -4.91357   AACTATCATCATTAT         TAGAGTGTTCA TATT TGAACACTCTC          TTTTCTTCTATCTTT
    OB2802   2  93  11 2884429 .. 2884456 +  -8.4  -5.55769   TATAAATGTAAAAAA        CAAGGAACGCTG GCAA CAACGATCCTTG         TTTTTTATTATGGGC
    OB2795   3 100 102 2874780 .. 2874828 + -11.8  -4.16259   GACAAAAGTATGTAG GCGGCTGGGTGAGGTAACGACGT TTAA GCATCGTTAACTCACC-AGCCTC TTTCTCTCATTATCT
    OB2791   2  86  11 2870484 .. 2870513 +  -5.1  -5.73563   TGTAATCTAAAAAAA       GCGCTTAGA GATTAAAGTCAA TCTAAGCGC        TTTTTTTCCTTTCCT
    OB2786   5 100  14 2865487 .. 2865517 + -10.5  -5.37593   GAAATGATTAGAAAA       GGAGGGAATGG GCAAATCAG CCGTTCCCTCC       TTTTTTGATTTAAAA
    OB2776   3 100   9 2852585 .. 2852630 + -11.5  -4.52101   AAAATAAGCTACAAA TAAATATCCAAACGA-TTCTCA GTA TGTGAACTCGTTCGGATATTTA TTTTACTTGATTATT
    OB2772   6 100  17 2846422 .. 2846448 + -13.8   -3.6053   GCAGATGAAGCACAA         GCCGACTACCAA CGA TTGATAGTCGGC         TTCATTTATGGAAGC
    OB2764   1  41 314 2837241 .. 2837256 +  -2.6  -2.76313   TTCCGCTTCAATTAA              CTT-TCG AAT CGATAAG              TCCTCTTGCACTTCT
    OB2743   6 100  51 2814810 .. 2814857 +   -13  -5.66229   ACACTCAATAATATT GCCCCAACATAGAAAAGGA-AAT TCT GTTCTCCATTTCTATATTGGGGC TTTTTTATTCTTCCT
    OB2735   7 100  23 2805406 .. 2805447 + -19.1  -3.41988   AGTGATAGTACAGAT TCAGCCAATTTGAAAAAGA AATT TCTCTTTCAAATTGGCTGA  TATTATTACATAAAA
    OB2728   8  71 307 2798088 .. 2798111 +  -7.4  -3.59882   CTTGTTGTACTGCTG          CAGCCATTTC TTCA GAGATGGCAG           TTACTTCTTCTACTT
    OB2720   5  65 -31 2790492 .. 2790503 +  -5.8  -3.72765   TTGCTATTTCTTCCG                GGGA TCCT TCCC                 TTTGGAATTTAGATT
    OB2714  10  95 128 2785642 .. 2785673 +   -13  -3.52539   ATACAGACTTTTGAG      CCCTAGTCTACTCC AATA GGAGTTGCCTAGGG       TTCTGCTTAAGATTG
    OB2694   4  75  90 2766684 .. 2766715 +  -8.8  -3.45532   ACTCTCAGTAAAAAA      CAGAGGCTACGT CCATTTCA ACGTAACCTCTG       TCTCTTTATTAATTA
    OB2684   5  63 140 2756073 .. 2756113 +  -7.6  -2.55392   TCATTTGCTATATAA  TTAAGCTAGAGGGCCAAT CATTT ATCGTCCCCCTAGCTTGA  TCACTTAAATCACTT
    OB2663   4  59 100 2732498 .. 2732514 +  -3.7  -4.12456   CCATTTTTACAGATT              TCCAAAG CTG TTTTGGG              TTTTAGAGCTGCTCT
    OB2663   4  59 204 2732602 .. 2732618 +  -3.7  -4.12456   CCATTTTTACAGATT              TCCAAAG CTG TTTTGGG              TTTTAGAGCTGCTCT
    OB2644   5 100 -14 2713046 .. 2713071 + -11.9  -5.10461   GAAAAAGACAAGAAA         GCTTCTCGCCA ATAG TGACGAGAAGC          TTTTTGTTGCGTGCG
    OB2638   7  93  17 2705670 .. 2705703 +  -7.7  -5.72254   AGCATAACATAGTAA     CAGAACTACAATCT ACGTAAA AGAT-GTAGTTCTG     TTTTTTATTATTTCA
    OB3531   1  47 239 2702968 .. 2702979 +  -3.6  -3.04931   AAACCATGACGAAAC                GGTG ACCA CGCC                 TGTATGGTTATATCG
    OB2628   5  88  31 2696001 .. 2696028 +    -7  -5.20534   TAAATATATGAAAAA        TCCCCCTTATAA TCTA TCAAAAGGGGGA         TTTTTATTAGTTAAT
    OB2599   3  84  61 2660160 .. 2660204 +  -3.8  -5.71638   TTACCTCATAAAAAA GTCTAGAATG-ATAACAGCGAT ATT AT-GCTGTTCTTCATCCTAGGC TTTTTTTACTTCTTA
    OB2595   5 100  32 2655899 .. 2655932 + -15.5  -3.94812   TAAAAAGCTACAAAA     GAAGTGTTGAGACAA ACGT TCGTCTCAACACTTC      TATTTTTAGCTAGGA
    OB2585   5 100 374 2645200 .. 2645223 + -11.1  -5.04868   TTAACATAAGATAAT          GGGCTAATC TTAACT GATTAGCCC           TTTTCTTTGGTTTGA
    OB2579   2 100   7 2638696 .. 2638732 + -16.1  -5.42164   GAAACGTAACAAAAA   CCGCAAGCGCACGTTT TCCTAT AAAC-TGCGCTTGCGG    TTTTTATTATTTATC
    OB2561   1  53 448 2620619 .. 2620631 +  -2.7  -3.91506   GAGAAAAGCAAACAT                GAGTA CCG TATTC                TCTTTTTGAAAATAA
    OB2549   1  47 392 2605296 .. 2605308 +  -4.1   -2.6428   ATATGCAGGAATTCC                TCATC AAT GATGG                ATTAGTTGGATATTT
    OB2540   4 100  12 2595892 .. 2595918 + -15.2  -4.53705   ATAATATATATAAAA         GGTGATCGAGAG TTA CTCCCGATCACC         TTTTATATAGCAGTT
    OB2531   6 100 370 2588098 .. 2588122 + -17.3  -4.62336   TAGATAATCATAAAA          GAACTCCACCA TTT TGGTGGAGTTC          TTTTTACAATAAACT
    OB2521   9 100  16 2578618 .. 2578651 + -10.3  -4.46757   TTATGGCAAACAAAA     GCCTACGGACGTAAA TCGA TATACGCTCGTAGGC      TTTTATAACTATCTT
    OB2456   4 100  11 2514014 .. 2514037 +  -9.7  -5.53079   AATAGTCATTAAAAA          TGTTGAGCT TACTCT AGCTCAACA           TTTTTTGTGTCTTTT
    OB2448   3 100  72 2505335 .. 2505366 + -14.7  -4.64157   GTACTGAAAGCTAAA      TGAGATCTTAGAG GAAAAA CTCTAAGATCTCA       TTTTCTGCTTATTTG
    OB3529   5  55 236 2498622 .. 2498639 +  -5.5  -3.23216   GAATATAAAATATCC             CAACCAC CCAT GTGGCTG              TTACTACTGATGAAC
      ptsI   3 100  15 2487404 .. 2487432 +  -8.3   -5.8096   AAAGATTAACACTGA        TAGGTTCTCAT CATACAA GTGAGAACCTA        TTTTTCTTTTTTATA
    OB2413   6 100 452 2468019 .. 2468042 +   -14   -5.3236   CTAGACCGCAAAAAA          GAGATTGGAC TTCT GTCCAATCTC           TTTTTTATACGTTAT
    OB2406   2  66 -14 2461458 .. 2461491 +  -5.4  -4.22652   GCAAATTTGCATAAA     GAAAACGCCAAC TGAAACTAGC GTTGACGTTTTC      TTTTAAATAATATAA
    OB2399   6 100  10 2451238 .. 2451263 + -13.4  -5.63517   AATTAAAATGTAAAA         CGACCAGCTA TCCCTT TAGCTGGTCG          TTTTTTATTTAGCCA
    OB2392   6  56 401 2442880 .. 2442908 +  -6.2  -2.88861   GTATGACGCGTTAAT       TTACGTAATGATG AAAG CATCATT-CGTAG        TGTATCGCCATCCTC
    OB2387   6  66 -14 2439493 .. 2439523 +  -8.2  -2.75844   CAACAAGAAATGAAA       AAGGTGATGGGTTG ATT CAACCCACCACCAC       ATTTGACATAGAACC
    OB3527   8  90 246 2428371 .. 2428397 + -13.9  -3.08032   TCCAGCCAAATCAAA         GAAGACGAACT AGAAA AGTTCGTCTTC         TCCTTTTAGAGGAAA
    OB2367   3 100 105 2417545 .. 2417589 + -21.1  -3.52551   CCAAGATTTCAACTC TAAAAGGACTACTTTCTGGTG ATA CGACAGAAAGTAGTCCTTTTA ATTTTTCTACGCTTT
    OB2359   4  82 110 2411265 .. 2411280 +  -7.6  -4.47284   GTTTTTCAAGGGGTG              GTTCGA CTGG TCGAAC               TTCTTTATTTCTTTG
    OB2356   4 100  22 2408566 .. 2408592 +  -9.6   -5.1485   TTAACATATGTAAAA         TGATCTCTGT CTCATGT ACAGAGATCA         TTTTTGTGTTAGTTA
    OB2351   5 100  26 2405436 .. 2405459 + -10.4  -5.19879   GCTTAGCTAGAAAAA          TGCATGGAAT CCCT ATTCCATGCG           TTTTTCTATTTAAAG
    OB2347   5 100  36 2401632 .. 2401661 + -11.7  -4.43859   GCACAGTAAACAAAA       GCTGAATGGTATAT CCT AT-TACCATTCAGC       TTTTGTACACTTCTA
    OB2338   9  74  78 2396025 .. 2396063 +    -6  -4.46493   GTGGGTTAAAAATAA  GGGGC-TGGACACTGGT ATTTAC ACTTTTGTCCACGCCCC   TTTTCATATATTTAC
    OB2328   3 100  70 2379961 .. 2379985 + -11.5  -4.23077   ATTCATCTAAAAAAA          CTTCGCTACCA ATT TGATAGCGAAG          CTTTTTTTATTTTAA
    OB2318   8 100  -7 2370410 .. 2370434 + -15.1  -3.65434   TCATACGAAATAGAA          GCGTGTAAGTC CAA GGCTTACACGC          TTCTATCATTATTGT
    OB2312   6  62  94 2363160 .. 2363174 +  -3.6   -4.3014   TATTTCAACTAATCA               TGAAAT TTT GTTTCA               TTTTCCTCGCTCTCT
    OB2308   5  72   5 2360470 .. 2360500 +  -9.2  -2.58358   AAAAAAGATGAGATA       TCACTTGAAAAG ATGAACA CTTTTCAAGTGG       ATCTTCTACTCGTTT
    OB2303   2 100  27 2349453 .. 2349479 +   -16  -5.02502   ATATTTTACTAAAAA         CAGCCTTTTCCG ACT TGGAAAAGGCTG         TTTTTATATGGTCTA
    OB2295   4  62 190 2341659 .. 2341670 +  -4.4  -4.08767   AACCCAGTCTTCTTT                TGGT AAGT ACCA                 TTTTAAAAGCATACC
    OB2291   0 NONE
    OB2278   3  51  79 2320539 .. 2320559 +  -5.5  -2.71011   ATACGGAGACTCCTT            GAAAATCAA AAA TCGATTTTC            TGCTTGCGAAGCAAT
    OB2278   3  51 103 2320563 .. 2320573 +  -5.4  -2.63479   AAATCGATTTTCTGC                 TTGC GAA GCAA                 TGCTGTCGGAGTCTT
    OB2270   3  93  65 2314332 .. 2314365 + -14.1  -2.99428   AGACAATGCAAATCT     GGATTTCTCAAAATG TATA CATTTCGAGAAATCC      TATAGTTCATTCTTG
    OB2266   6  93  93 2309218 .. 2309250 +   -10  -4.22283   CACTTATTGGCTAAT     GAG-CCTCCAAATGC TTAT GCATTTGGACGACTC      TTTAATCTTTTTTTA
    OB2258   5  70 -25 2300688 .. 2300702 +  -7.2  -3.72481   TTGGACTGACTCCAA               TTGCTT TGC AAGCAA               TCTTCTTTTAGTAAA
    OB2243  10  95 116 2282990 .. 2283021 +   -13  -3.52539   ATACAGACTTTTGAG      CCCTAGTCTACTCC AATA GGAGTTGCCTAGGG       TTCTGCTTAAGATTG
    OB2236   3  79  19 2277157 .. 2277176 +   -10  -3.19642   AGAACTTCATTCAGT            GGGGAGGT TCAT ACTTCCCC             TTACTGAATGGTGGT
    OB2228   4 100  11 2269196 .. 2269223 + -12.8  -5.00196   AATAAAAAGATAAAA        GACTTGGAGGTA TTAA TACCTCCAAGCC         TTTTATTATTTACCA
    OB2223   1  81  19 2262557 .. 2262576 +  -7.8  -4.40003   TAGTTCACAATTAAA            GGGGGG CATGCTCT CCCCCC             TTTCTGTTTGTGAGA
    OB2216   6  67 287 2252047 .. 2252071 +  -4.5  -4.46233   CCTACTAACTTCCCA          GATATAAAT TCATGCT ATTTATATC          TTTCTTTCAACTTCA
      rpsD   5 100  29 2241587 .. 2241625 +  -9.8  -4.68645   TGAGTTTGTATAAAA  TCCCCTTGAAATTGTTG TTATAT CAACT-TTTCAAGGGGA   TTTTGCTTTTGAATA
    OB2202   4 100  80 2236941 .. 2236974 + -10.4  -4.67038   GAAAAACCACCTAAA     CTGCCTTCTCCCTGG ATGAA CAAGGGA-AAGGCAG     TTTTGATTTTGAAAA
      ppnK   4  66 391 2231320 .. 2231344 +  -7.3  -3.37761   ATTTAGCATTTTATC          TCTTTTACAGA AGG TCTTTAAAAGA          TTGGTCTATTACAGT
    OB2190   9 100  83 2225770 .. 2225807 + -11.5   -5.0809   TAATTATAAACTAAA   TAGACCTTCTTCCTATC CGAA GATAAGAAAAAGGTCTA    TTTTTGTCATTTATT
    OB2187   3 100   6 2223554 .. 2223604 + -12.1  -5.31275   AGTGAATTAAACAGT TAC-GTTAAAAAACCGGCCTCGCG AAAA TGCAAGGTCGGTTTTTTAACAGCA TTTTTTCTGCTAGCC
    OB2182   7  88  39 2218682 .. 2218707 +  -6.2  -5.64274   GAACGCGTACTTTTA         GGGAGTTTGA CATTGA TCGAACTTCC          TTTTTTTATGGATAA
    OB2169   2  48  56 2205143 .. 2205163 +  -2.7  -3.53444   CGGGTCATTAATCGT            TTTAATTGA TGC TTGATTAAA            TTCCTTGTTAAAGGC
    OB2145   2  57 440 2180262 .. 2180274 +  -4.9  -3.67602   CATATGCATCTTTAA                CTTTT GTT AAAAG                CTTTTTTGAGTGTGT
    OB2138   1 100  29 2175407 .. 2175435 + -11.1  -5.34555   AGAAAAAAATCATTA        GCTGTCCATTTTT CGA GAAATTGGACAGC        TTTTTTGTGGTCTAG
    OB2129   5 100  81 2164555 .. 2164583 + -13.3  -5.15634   AAAAAGCTAACAAAA        GGGTAAAGTTATC GAT GCTAACTTTACCC        TTTTTTGATAACATA
    OB2115   3  83  21 2149172 .. 2149196 +  -5.8  -5.16572   ATATTAAATAAAAAG          CCACAAGA TCTAGAAAT TCTTGTGG          TTTTTTAAATTAAAT
    OB2110   7 100   6 2144521 .. 2144545 + -10.8   -4.6008   AAAGCTGTAATAAAA         CCGACTACCCT TATA AGGG-AGTCGG          TTTTACTTGTGTTTT
    OB2097   4 100  43 2131645 .. 2131676 + -11.7  -4.36262   GTGATGTAGAGAAAA      GAGAGCAGTCG AATAGAAAAC CGACTGCTCTC       TTTTCATCTGACTAT
    OB2093   1 100  -7 2127608 .. 2127645 +  -7.9  -5.88476   CAGAAAATAAAAAAA   CAGGATAAAAGTGATCTT TAA AAGA-CACTTTCACCCTG   TTTTTTATTTATTTT
    OB2082   2  50  24 2113266 .. 2113282 +  -4.5  -3.04696   GCAGATGAAATAAAA              GAAAGAA CAG TTTTTTC              TAATTTAATTAATTA
    OB2071   8 100  15 2099098 .. 2099132 + -13.7  -4.31835   AACAAAATTAACAAA    GAGAC-GGCACCTGTT ATCT ATCAGGTGCCCGTCTC     TTTGTTATAAAACTT
    OB2062   4  50 264 2090234 .. 2090250 +  -5.1  -2.75528   CATTTCTTCTATCGG              TTGGTCA TAA TGGCCAG              TGATATGTTGAAAAT
    OB2031   3  62  74 2061565 .. 2061580 +  -3.2  -4.47284   TGTTTTTCAAGGGGT              GGTCGA CTGG TCGAAC               TTCTTTATTTCTTTG
    OB2018   4  86  18 2043665 .. 2043691 +  -5.3  -5.76633   TAATAAATATATAAA        GAGAAACT-GGA TGAT TCTTAGTTTCTC         TTTTTTTATGTGTAG
      sigK   6 100 128 2024878 .. 2024910 +   -13  -4.59207   ATGTAAAATGCAAAA     CGCAGCCAAATTAAT TGAG ATTA-TTTGGCTGCG      TTTTGTAGTGTTTAT
    OB1978   4  91  23 2006933 .. 2006954 +  -5.2  -5.95449   ATGAATTACAAAAAG           GAAGGGAT TATAGC ATCTCTTC            TTTTTTATTTTCTTT
    OB1937   3  77 266 1964907 .. 1964921 +  -5.7  -4.85177   TCATGACGATCTTTA               TGAGC ACCTC GCTCA               TTTTTACTATCATTT
    OB1928   2 100   4 1954265 .. 1954287 + -12.8  -4.53439   AGTTATAATTAAAAA           TAGCACAGCG ATA TGCTGTGCTA           TTTATTTAGATTTAC
    OB1922   1  44  13 1950547 .. 1950558 +    -3  -2.89421   TAATAATTGGATAAG                TCTT GTTG AAGA                 TCTAATAATTCTTGA
    OB1917   5 100  16 1944453 .. 1944480 + -10.8    -5.626   TAACCACGGTAAAAA        CAACAATTTTGC ATTT GTAAAATTGTTG         TTTTTTTATGCCGTA
    OB1917   5 100 195 1944632 .. 1944658 + -15.4  -4.94992   CTTCAATATAAAAAA         CCTAACAACAAT TGA ATTGTTGTTAGG         TTTTTATCAGTTTAA
    OB1901   7  85   4 1932042 .. 1932093 +   -12  -3.03243   ACAAAAAAATAACAT AAAAAGATAAAAACCGAACCATCAT GTG ATGTTG-TTCGGTTTTTGTCTTTTC TATTCGAACCTAAAT
    OB1898   8 100 -29 1929568 .. 1929615 + -23.1  -3.66921   ATCGAAGGCAATAAA GCTAAGAAAAAGAACCGCGCA TCTTAC TGAGCGGTTCTTTTTCTTAGC TTTACCCTTGCCATT
    OB1871   5 100 103 1905916 .. 1905955 + -15.3   -4.7878   AAATTTATAACAAAA  CCGTCCTTCTTGATT TAAATCATGT AATCAAGAAGGACGG   TTTATTTTGTACATC
    OB1857   3  70  54 1888117 .. 1888155 +    -4  -4.93898   CTACCATACTAAAAA  GCCATATTTCC-ATTCT TCATAT AGAATTGGATTTATGGC   TTTTTATAATCATCT
    OB1852   4  62 125 1883585 .. 1883628 +  -6.1  -3.64858   TCTTATCCTAATGTG CCT-GATGAGCCTCCGAT TGTTCATGT ATCGGAGGTTCGCCCAGG TCTTGTCTTTTTATA
      fabG   9  71 341 1875983 .. 1875997 +  -8.6  -3.06762   CGCTATTCTTCGATT               CTACAG CTT CTGTAG               TATATGTCATTGCTT
    OB1829   7 100  63 1864648 .. 1864670 +  -9.1  -5.75945   AGCTGACGAAAAAAA           CCAGCCCTT AGTCA ATGGGCTGG           TTTTTTTTACCAAAT
    OB1770   5  78  25 1810505 .. 1810537 +  -7.2  -4.39386   TTTTGCAGCTAAAAA     CACCCATATGGAG-GT TTA ACATTCCA-ATGGGTG     TTTTAATCATTTGCC
      ponA   6 100  19 1796350 .. 1796369 + -13.6   -5.2015   TAACTAAATATAAAA            GACGCAGC ACGT GCTGCGTC             TTTTTATATTCTTAC
    OB1746   4  88  26 1786111 .. 1786139 + -13.3  -3.08032   ATTAGTTGAATCTAA        CTAGGAAAAGAAG CCC CTCCTTTTCCTAG        TGGTTTTCAAGCCCA
    OB1731   1  46 250 1775815 .. 1775825 +    -4  -2.84218   AAATAGAATTCTGGA                 TCTT CAA AAGA                 CTGTTTTAATGCGTC
    OB1728   1  62 139 1772329 .. 1772345 +  -3.1  -4.60924   TAAAAAATTAACTAG              TAGAATT AAT AATTTTA              TTTTTACAGACTTTA
    OB1705   3  68 230 1750702 .. 1750712 +  -3.2  -4.95854   AAAGTACAGTATATT                 TCTG AAG CGGA                 TTTTTGAATTTTTTC
    OB1685   3  62  88 1726446 .. 1726467 +  -5.8  -3.52678   GACCACTGGGGAGGC           TCGCCGCT GGATAA AGCGGAGA            TATTTCTGACGCGTT
    OB1665   4 100  21 1709263 .. 1709293 + -11.4  -4.41302   ATATAAATCAATAAA       CATCAAAGTTAAGG GGA TTTTAACTTTGATG       TTTATTGATTTCGTG
    OB1635   5 100  65 1677124 .. 1677158 + -14.4  -4.19735   GAAAAAGCACCTATG     CTGCCTTTTCCCTG AATTGAA CAGGGGAGAGGCAG     TTTAATTTTGAAAAC
    OB1442   4  90  34 1483052 .. 1483074 + -11.3   -3.6944   TCTAAGTCAAATGTT           GGGGTGAGC AATTA GCTCACTCC           TATTTATATTAAACC
    OB1407   5 100 205 1450637 .. 1450660 +   -14  -4.07568   CCTGTATATAAAAAA          GAAGTTCGAC CAGA GTCGAACTTC           TTTTAGAAAAGGGGG
    OB1394   6 100  -2 1438431 .. 1438458 + -11.5   -4.6955   CAAAAACCAGTAAAA        TAACCAAAGGA ATAATA TCCTTTGGTTA         TTTTATATCTTGATG
    OB1388   3  93  65 1434463 .. 1434492 +  -9.4  -4.27694   TCAATAAAAACAAAA       TGGCTTGTGC ATTTTGTTCA GCACAAGCCA        TTCTTTATTGATTAA
    OB1384   4 100   6 1430812 .. 1430841 + -12.3  -4.15118   TGATACATGAAAAAA       CCGAGGTGTTTAA TTAT TTAAACAACTCGG        TCTTTTGTTATTTTG
    OB1376   3  49 149 1426284 .. 1426298 +  -3.6  -3.27022   TTCACACTGCAATGT               TTTTTG ATA CAAGAA               TTCCTGTGGGATGAA
    OB1358   5  51 462 1406318 .. 1406353 +  -2.7  -3.82628   TTCAGTTATTTCAAT    CTCAA-GATATGAGGC ATCTA GCATTGTATCATTGAG    TATTTCTTTCACGTC
    OB1352   4  49 262 1397692 .. 1397713 +  -3.7  -3.33187   TTTGATAAACCTTTT           CTCCAGATA TAAA TGTCTGAAG            TACTTTTATATTTTT
    OB1345   4  62 227 1388905 .. 1388932 +  -6.3  -3.41445   GGCAATCACGCGCGT        TACGTGAGCGG ATGGTG CTGCTAACGTA         TCTTTCCAACTTTTT
    OB1339   9  95  68 1382937 .. 1382958 +  -8.8  -4.85618   ATTACGTCTTAAAAA           GGAAGTCA ATTAAA TGACTTCC            TTTTGTTCATTGTTT
    OB1288   3 100 368 1330339 .. 1330382 + -18.5  -3.79481   AGAACCTATCTAAAA CATGAGAAGTAAAGCATTC GGAAGA GAACGCTTTACTTCTCATG TTTGCGTTGACTTTG
    OB1284   8  54 281 1327732 .. 1327742 +  -5.4  -3.14848   AAACACTATTCATTA                 TCCA TTT TGGA                 ATTTTAGTAGGAAAA
      opuD   5 100   6 1304287 .. 1304326 + -13.9  -5.08878   GAGAAAGTAAAAAAA  TAAGTATAGTGATCATC TTTAAT GAAGATCACTATACTTA   TTTTATTTGTCTATT
    OB1227   7 100  17 1276520 .. 1276554 + -10.3  -4.50193   TTATTGAAGAAAAAA     GTACCTTATTCTA AAGAGAAGC TAGAATAAGGTAC     TTTTAATTGGTTAGT
    OB1216   2  95   9 1267293 .. 1267314 +  -8.8  -5.59879   AGGCTAATAAAAAAA           GTTCGAGT GTATAG ACTCGAAC            TTTTTTATGTTTCTG
    OB1210   4 100  16 1260346 .. 1260378 + -11.5  -5.32565   TAAAGGATAAAAAAA     CCGAGTTACATCCT AATTTC AGGA-GTAACTCGG      TTTTTTAATTGGTTG
    OB1196   2 100   9 1247966 .. 1247986 +  -9.8   -5.0133   AGATTGATTAAAAAA            CACTGCTA ATTTC TAGCAGTG            TTTTTTAAAACGGTG
    OB1190   5 100 102 1244931 .. 1244968 + -17.3  -4.42287   ATAGATAAAGAAAAA   TAGTGAGCAACATCATC CGAT GATGATATTGCTCACTA    TTTCTTACTTATTTA
    OB1185   6  55  38 1241098 .. 1241108 +  -2.6    -4.208   AAGTAGTGAAAAGGT                 TAAT GTG ATTA                 TTTATCCTTTTCAGG
    OB1156   2 100  12 1207154 .. 1207192 + -10.4  -5.63517   ATAATTTAAACAAAA   CCAAAGGACGCTAATGAT TAA ATGTTTAGCATCCTTTGG   TTTTTTGTTTAGAGA
    OB1147   4  71   2 1200315 .. 1200348 +    -9   -3.0449   GAGATATGCAATAAA     C-AAAGCGCCTATTC CATTT GAATAGGCGCTTGCG     CTTTAGTTCTTAGGT
      sasP   8 100  29 1185664 .. 1185685 + -14.5  -4.76087   AATAAATGGCTGAAA           GGGAAGTCC AACA GGACTTCCC            TTTCTTTCTTATATA
    OB1126   4 100   8 1178495 .. 1178529 + -19.6  -4.82901   CGAAGTAATAAAAAA     TCCCCTATTGTAGGAA ACG TTCCTATAATAGGGGA     TTTTTATGAAGAGAA
    OB1113   2 100  31 1166476 .. 1166497 + -13.1  -5.16841   ATGAAATCTAAGAAA           GCTTGTAGC CAAC GCTACAAGC            TTTTTGTTAGTCTAG
      murG   2  77  49 1145386 .. 1145416 +  -9.9  -2.99188   TATAATGTAAAAATT       CTCCCTCTAAT GTAAATATG ATTAGAGGGAG       TCTGGTTATAATATT
      carB   0 NONE
    OB1048   7 100  64 1090152 .. 1090190 + -14.2  -5.22289   GGAGTATAAACTAAA   CTGTGTAAGTAAGAAT GCGTATG GTTCTTACTTACACAG   TTTTTATATTTGGTA
    OB1048   7 100 336 1090424 .. 1090451 + -12.1  -4.19648   ATTTGACAAACCAAA        CCGCATTGGAT TTTAAT ATCCGATGCGG         TTTGGTTTGTCTCTA
    OB1042   6  62 103 1083664 .. 1083683 +  -5.8  -3.65135   TGATGTTGATTAATT            GAAGATTC TTGA GAATTTTC             TTCTGATTCTTTAAG
    OB1039   4 100   9 1080728 .. 1080748 + -14.1  -5.45726   ACGTTAACTAAAAAA            GCTTGGACA CGC TGTCCAAGC            TTTTTTTACGATCTA
    OB1001   5  65 241 1045984 .. 1045999 +    -4  -4.57353   GTGACTCTTGATTAA              TTTGGA TGTT TCCAGA               TTTTATATGATCCAA
    OB0918   3 100 141  971403 ..  971429 + -14.6  -5.27399   ACGCCGACCCATATA         TTAAAGCTCCCG AAT TGGGAGCTTTAA         TTTTTTGGTATATTC
    OB0887   3 100   9  940921 ..  940964 +   -17  -4.24623   AGTATAAAAAGAGTT CTAACATTCCGTTTGGAAGT AAGA AATTCCCAACGGAATGTTAG TTTCTCTATATTTAC
    OB0863   6 100  23  916156 ..  916191 + -13.4  -5.13473   AAGATAAAACAAAAA    TCCACTCGGAAAAGCG AACT TGCTTTCTCGAGTGGA     TTTTTTCAGTGTGGT
    OB0858   3  66  82  909769 ..  909820 +  -6.8  -3.83998   AAGATTAAAAATAGA CTCCACCTCT-AGTTGTCAGATTG TACTTT CAATCTG-TATCTTAGAGGGGGAG TTTAATGTCCAATGC
    OB0849   3  85  12  901798 ..  901839 +  -6.8  -5.28481   ATAGATAATAGCAAA TCGAACTATAGCCAACGTA ATTGG TA-GTTAGCTATAGCTCGA TTTTTTAATTACATC
    OB0841   7  79  26  894166 ..  894205 +  -9.4  -3.51436   GAGAATGAAGAGAAA  TAGGAGGCTGAGA-TAACA TAT TGATGTTCCCAGCCTCCTA  TATTTAATCTCCATT
    OB0837   5  93  10  888926 ..  888951 +  -8.4  -5.46706   AAATAAGCAGCTCAG         GGTAAGTATG ATAAAC CATACTTGCC          TTTTTATTTTGAGAT
    OB0834   7 100   9  887167 ..  887194 + -14.3  -4.60924   ACTTTAAAAAAAGAA        GGTTCAGAGCT GTTATG AGCTCTGAACC         TTTTTAAAAAATTTA
    OB0802   3 100  16  856966 ..  857011 + -14.4  -5.31855   AGGAAGAGGCCTAAT TAGAACATCTCTTGTAGT-GA AAAAA TCTACTGCAAGGGATGTTCTA TTTTTATTGTTACTA
    OB0802   3 100 329  857279 ..  857316 + -20.1  -3.09878   TTGGGAGAAGGGGAA   GGTGATACCGCTGATGT ATAA GTATCAGCGGTATCACC    TATTCGCTGGATAAG
    OB0791   1  42  -6  848832 ..  848845 +  -3.1  -2.50816   ATCCAAAAAAGGTAA               CTCAT AAGG GTGAG                GTTGATGAGTGCCGA
    OB0753   6  77 282  803709 ..  803727 +  -8.9   -3.6715   ACTTATAAATTGAAA             GGAAAGC ACAAA GCTTTCC             TTTACAATTCCGTAC
    OB0730   6 100  45  778314 ..  778350 +   -14  -3.93262   AATAGAAGACAAAAA    TAGAGCTTGTAGGATT CTCGA AATCCTACAAACTCTA    TTTCATATATTAGGA
    OB0717   3 100  31  763347 ..  763376 + -14.5  -3.71213   TATGAACCAAAAAAA       GCCTTTGCTTC-AG TTT CTAGAAGCAAAGGC       TTTAAAGTTATCTAT
    OB0705   4 100  62  747535 ..  747569 + -18.9  -4.90002   TTCAACTAGTTAAAA     TCCCCGTTTTAATCT TATTC AGATTAAAACGGGGA     TTTTATTATCTATTC
    OB0691   4  49 319  728575 ..  728585 +    -4  -3.22215   CCTCACTGTTGTGTC                 CTAA ATC TTAG                 TGATTTTCTACTTCA
    OB0652   4 100  61  688669 ..  688690 + -11.7  -5.48514   ATATTAATGAGAAAA           GTAGACTGT GAAT ACAGTCTAC            TTTTTCTTTCTTAAT
    OB0649   3  84  15  684853 ..  684884 +  -5.9  -5.31545   AAAGCTATAAAAAAA      CTCTCTAAATCCA ACATTG TGGATAAAGAGAG       TTTTTTACTCTTATT
    OB0640   3  48 404  676810 ..  676824 +  -2.9   -3.6849   ATTAACCACAATCTA               TAAGT AGTTC ACTTA               TTATTACAATTCCGT
    OB0634   4  56 334  662358 ..  662374 +  -6.5  -2.58579   CCGTTTACGCGGCGC              GAGGGTT CAA ATCCCTC              CTTCTCCGCCATTAC
    OB0616   1  48  -2  645944 ..  645959 +  -3.3  -3.34959   TTTCTTTTTGACGAA              TGAAG AAATAA CTTCA               ATTTTATGATTATCT
    OB0606   3 100   5  633577 ..  633604 +  -7.8  -5.94713   AACAACAATAAAAAA        CGTACGCTCTTAC CTG GTA-GAGCATACG        TTTTTTTTATAGGAT
    OB0597   7  86 162  625044 ..  625080 + -12.4  -2.59135   TACCCAGCGGCGGCT   GTTGAGTCTCCGGTTGC TCAT GCA-TCGGGGGCTCAAC    CATTTCTTTCTCCCA
    OB0588   4 100  12  616822 ..  616850 +  -8.2  -5.83211   CTAATAGAAGAGAAA        CCGAATGGAATC CACAA GACTTCATTCGG        TTTTTTATTTTCATA
    OB0571   3  49 450  601270 ..  601285 +    -4  -3.16202   TTCATGTGTACAACC              GCGTAA ATAT TTATGC               TCATTTTCCTCTGAA
    OB0556   5 100   7  588669 ..  588699 + -14.2  -5.66338   GTAGAATAATAAAAA       GTGCTATCCGTT TGATTTT AACGGATAGCAC       TTTTTTCTTGTCTTT
    OB0544   6 100 240  578302 ..  578325 + -12.5  -4.85918   ATGCGCCCAATAAAA          CCATCGCCA ACATTA TGGCGATGG           TTTTATTATGTGGTC
    OB0529   6  69  50  562230 ..  562252 +  -6.2  -4.23391   TCTGCGTCTAAAAAA           CGCCCCCTAA TTT TTAGAGGACG           TTTATGATTTATTTC
    OB0520   2 100 206  553647 ..  553670 + -10.3  -5.39721   CAAGATAAAAATCAA          GAGTCCACG CAGTTA CGTGGGCTC           TTTTTTGTCTCATCC
    OB0509   2  72  22  544840 ..  544880 +  -2.5  -5.34381   AATTAAAATAAAAAA  CCCGACTCTACCTAAGCTT AAA AAATTCAGGTGAAGTGGGG  TTTTTCTTTAAGTTT
    OB0503   2  48 450  539138 ..  539162 +  -2.9  -3.63435   GTTATTTTTAATAGA          GTTTTTCAC TTCATCT GTGAAAGGC          TTACTATTTTTCATT
    OB0488   3 100  92  518101 ..  518151 + -16.3   -5.1861   GGATTTTTGTAAAGA TGACAGCCGGCGATCTCCC GATACACAAGACG GGGGGATCACCGGCTGTCA TTTTTTAATAATAAA
    OB0480   5  93   0  508333 ..  508356 + -10.4  -3.96932   ATTAATGCAAACTTA          GAAAGGGCAT ACAT ATGCTCTTTC           TTTATGACTGTGTCT
    OB0470   4 100   9  500138 ..  500159 + -14.5  -4.87626   AGATTAAAGAGAAAA           GACGGCCTT TATA AAGGCCGTC            TTTTTCATATTCCAG
    OB0463   4  74 186  491958 ..  491977 +  -9.2  -3.05935   CGATGCATAAGCATC            CGGAGGCT CAAC AGCCGCCG             TTGGATAAGCGCTGT
    OB0443   4 100  71  470523 ..  470572 +  -9.4  -5.20216   ACGCAGCAGACTAAG GCAGCAGGTAAGATTCCCGG-TGT ATAA GCATCCGGGGAA-TCACCTGCTGC TTTTTTAATCATCTA
    OB0438  10 100  11  466272 ..  466294 +  -9.9   -4.8048   AGTAGCATAGAAAAA           GGCTTTCGA ATTAA TCGGAAGCC           TTTTTGGTATGAGAA
    OB0426   3  74 114  454386 ..  454402 +  -6.5  -4.43844   GTTTGTGTTCTTCCT              TGTGTGG AGA CCTCACA              TTTTATCGCTGCTAC
    OB0421   3 100  18  448895 ..  448924 +  -9.3  -5.20606   AATGAATATCAAAAA       CGCCCGGTATC-CA ATT TGTGGTAACGGGCG       TTTTTATTCATGTTT
    OB0418   6 100  18  445265 ..  445311 + -13.3  -4.56702   TCGGCCCAAGTATAG TAAAACACCCCTAAAGGTAGA TGCTC TCTATCCTTAGAGGTGTTTTA TTTATTTAGTTCACG
    OB0403   3 100  19  428762 ..  428804 + -10.2  -4.15703   ATAATTTAAATAAAA CACCCCTTAGAT-GGAT-TA ATATA TATGTCCTATCTAAGGGGTG TTATTATTTCTAGAA
    OB0397   8  82  44  423447 ..  423467 +    -9  -4.07885   GTGGTGATTTCTGCG            TTGCCCAC AGGAC GTGGGCGA            TTTTAGCAGAAGGTC
    OB3508   3  80 336  419580 ..  419592 +  -9.1  -3.69483   AATATACCAATTACA                GCGAC TGG GTCGC                TATTTTCCATAAAAT
    OB0379   3  55 445  404748 ..  404765 +  -3.5  -4.06491   GGAAAAACGTTGTAA             CC-AATCT GGA AGATTCGG             TTTATATCCCGTTGC
    OB0326   2  83  66  351645 ..  351680 +  -4.9  -5.48303   CTTTTATTAATAGAA    GCGAACAATA-ATTGG TTATT TCATTATATTGTTCGC    TTTTTTTGGAATTCT
    OB0317   4  95  18  346207 ..  346230 + -12.5  -3.61097   TTGTACATATTAAAA          GGAAGTGCC AGTAGA GGCACTTCC           TGTTTAGTTGTCTAG
    OB0274   3 100  36  307790 ..  307811 + -10.2  -4.59993   ATTACTCATTGAAAA           GAGGCTAG TAAAAT CTAGCCTC            TTTCTTTATAGCTTT
    OB0253   1  47  61  285460 ..  285473 +  -3.8  -3.12505   TTCCTGAGTTTAGAA               GCCA ATTTCA TGGC                TATTAACTGTGGAAT
    OB0249   3  93 285  281071 ..  281095 + -14.4  -2.70215   TGTTCATCTAGTTAG          CGGAGTGAGT TATTT ACTCACTCCG          GTTATATCAACATTT
    OB0240   3  83  35  271275 ..  271318 + -11.2  -2.79276   AAGATTGTACATTTT TAATTGCCACATGCTGAGTT AGAG AAGTATGCATGTGGCAATTA TCGTTAATAGCTAAT
    OB0220   6  81  19  239907 ..  239937 +  -9.1  -3.80115   TGGATTTACAAAAAT       TAGACCCTGCG CAGTAAGCC TGCAGGGTCTA       TTCTATATTATTTAG
    OB0204   3  78  10  225255 ..  225270 +  -7.5   -4.2008   CAATAAAATAACAAA              GCCCC AGACTA GGGGC               TTTGTTCAACTATAT
    OB0164   6  95  83  175685 ..  175722 +  -8.5   -5.4659   AAAATATACTAAGAT   TAGTAGGCAAGGTCATT GACG GATGGCCTTACCCACTA    TTTTTCTTTCTATTA
    OB0155   1 100 219  163148 ..  163169 + -13.1  -4.84529   AATGGCGCCATGAAA           CCACCTCTT ATAA AAGAGGTGG            TTTTTCGCTTTATCG
      rpsI   7 100  25  160639 ..  160667 + -16.1   -5.5208   TATATCAAGGTTTTG        CCCTCTTTGCTCT TAT GGAGCAGAGAGGG        TTTTTTATGTTCTAA
    OB0071   8 100 150   70162 ..   70186 + -18.7  -5.40464   TACGGTATAAAAAAA          GCTCGTTCTGC TTA GCAGAACGAGC          TTTTTGTTTATGATA
    OB0023   3 100  20   28001 ..   28031 + -10.5  -5.54894   TCATTGTATACGAAA       GCCTCAAGGAATT ACCAA AGTCCCTTGAGGC       TTTTTTTGCTAGGTT
    OB0014   5  86 308   18958 ..   18972 +  -5.7  -5.65678   ACCTCTTTATTAGTT               GGTGA TAATT TCACC               TTTTTTATATTTTCT

SUMMARY

510 putative operon ends contain 2145 possible terminators.
Percent operon ends hit by terminators of confidence >= x:
	x	#>=x	hits>=x	%hits>=x
	100	282	224	216	42 %
	99	282	224	216	42
	98	282	224	216	42
	97	282	224	216	42
	96	282	224	216	42
	95	313	237	227	45
	94	313	237	227	45
	93	338	257	245	48
	92	338	257	245	48
	91	344	262	250	49
	90	353	268	256	50
	89	368	279	264	52
	88	380	289	273	54
	87	394	295	278	55
	86	402	303	284	56
	85	413	307	287	56
	84	423	315	292	57
	83	436	325	300	59
	82	455	339	308	60
	81	462	344	311	61
	80	473	350	316	62
	79	485	358	321	63
	78	491	360	323	63
	77	501	367	327	64
	76	508	371	328	64
	75	515	377	332	65
	74	527	387	340	67
	73	544	400	346	68
	72	561	407	350	69
	71	585	424	361	71
	70	596	434	365	72
	69	617	449	371	73
	68	630	461	376	74
	67	645	474	379	74
	66	671	492	385	75
	65	696	514	392	77
	64	711	523	394	77
	63	725	533	396	78
	62	772	570	411	81
	61	795	588	411	81
	60	813	604	412	81
	59	872	653	419	82
	58	882	660	420	82
	57	946	708	429	84
	56	957	719	432	85
	55	1030	780	438	86
	54	1057	802	441	86
	53	1082	822	442	87
	52	1169	883	448	88
	51	1251	946	455	89
	50	1341	1013	461	90
	49	1372	1043	468	92
	48	1453	1111	475	93
	47	1608	1238	488	96
	46	1628	1257	489	96
	45	1782	1380	491	96
	44	1859	1437	494	97
	43	1926	1496	494	97
	42	2009	1563	497	97
	41	2101	1639	500	98
	40	2129	1663	501	98
	39	2145	1676	502	98
	38	2145	1676	502	98
	37	2145	1676	502	98
	36	2145	1676	502	98
	35	2145	1676	502	98
	34	2145	1676	502	98
	33	2145	1676	502	98
	32	2145	1676	502	98
	31	2145	1676	502	98
	30	2145	1676	502	98
	29	2145	1676	502	98
	28	2145	1676	502	98
	27	2145	1676	502	98
	26	2145	1676	502	98
	25	2145	1676	502	98
	24	2145	1676	502	98
	23	2145	1676	502	98
	22	2145	1676	502	98
	21	2145	1676	502	98
	20	2145	1676	502	98
	19	2145	1676	502	98
	18	2145	1676	502	98
	17	2145	1676	502	98
	16	2145	1676	502	98
	15	2145	1676	502	98
	14	2145	1676	502	98
	13	2145	1676	502	98
	12	2145	1676	502	98
	11	2145	1676	502	98
	10	2145	1676	502	98
	9	2145	1676	502	98
	8	2145	1676	502	98
	7	2145	1676	502	98
	6	2145	1676	502	98
	5	2145	1676	502	98
	4	2145	1676	502	98
	3	2145	1676	502	98
	2	2145	1676	502	98
	1	2145	1676	502	98
	0	2145	1676	502	98
