# Supplementary material for: Rapid, accurate, computational discovery of Rho-independent transcription terminators illuminates their relationship to DNA uptake
Source: Genome Biol. 2007 Feb 21;8(2):R22. doi: 10.1186/gb-2007-8-2-r22 (PMC1852404; doi:10.1186/gb-2007-8-2-r22)
Supplement: Additional data file 2 — As described in the text, the entire robust tail-to-tail region is searched; if the region is less than 500 nt, then the 500 nt downstream of the stop codon is searched (stopping if a gene start is encountered). In the case of ties, all terminators with the high score are output. [file gb-2007-8-2-r22-S2.zip › Onion_yellows_phytoplasma.ttperf]

      pgpB   5  95 161    5284 ..    5306 - -10.8  -4.20367   TGTGGTAATAAATAA           TTTTGGTTTT TCC AAAACCAAAA           CTTTAATTCTTTTAC
      holA   9 100 251   18777 ..   18793 -  -7.3  -6.10489   AATTTTAAAAAAAAA              TGGTCCT TTA AAGACCA              CTTCTGTTAATCAAA
    PAM027   3 100  20   34143 ..   34159 -  -9.5  -5.13344   ATATTAAGATAAAAA              GAGACTT TTT AAGTCTC              TTTTTTTGTTTATTT
    PAM082   2  61 313  105340 ..  105351 -  -2.2  -5.07971   TAAAACAAGTAAAAA                CTGC AGTT GCAA                 ACGCTGATAAACAAA
    PAM091   3  84  73  113273 ..  113293 -  -4.8  -5.72622   TTTATAAACAAAAAA           GCCAA-ACT GTAA AGTGTTGGC            TTTCATTGTCTTTAT
    PAM101   4 100  60  125852 ..  125869 -  -9.9  -5.58179   TATTACAACAAAAAA             GACCGTT TAAA AACGGTC              TTTTTTTATTATGAA
    PAM114   5  64  42  136966 ..  136976 -  -2.6  -5.20222   ATGAAAGAAAGAAAA                 TAAT AGA ATTA                 TTAAGAAATTCTTTA
    PAM153   6 100   8  179677 ..  179700 - -11.2  -5.68039   AAAGGTATAAAAAAA          GAGCAAATAT TTTC ATATTTGCTC           TTTTTATTTATTTTA
    PAM161   6  78 334  192515 ..  192537 -  -7.8  -4.34789   TAACTCACAAAAGAA           TTTTTGGGAT GAA ATCCCAGAAA           CTTTAAAACAAGTTT
    PAM187   4 100  19  224485 ..  224503 -  -7.5  -6.04324   TTAAAAAACAAAAAA             GACTCTT TCAAG AAGAGTC             TTTTTTTATATTCTT
    PAM250  10  64 449  282466 ..  282484 -  -4.6   -4.4959   TGTAAGTAACGAAAA             GATAGG TGAGAAT CCTATC             CGTCAAAAACCCAAG
      gidB   3 100  24  307560 ..  307579 - -10.8  -5.95449   AAAGAAAATAAAAAA            GATCACGA ATAT TCGTGATC             TTTTTTTTATTATAT
      norM   6 100  18  322160 ..  322177 -  -8.5  -5.60689   TTATATAACAAAAAA             GACTATC GATT GATAGTC              TTTTTTAATTTATGA
    PAM288   5 100   7  335062 ..  335087 - -10.6  -5.58454   TTTATATTAAAAAAA         CAGTAGATTG CAAATT CAATCTACTG          TTTTTTTTAAATTTT
    PAM297   7 100  49  343084 ..  343098 -  -8.6   -5.9218   GATATAATAAAAAAA               CACCTT TAA AAGGTG               TTTTTTTATTATATA
      hflB   9  70 109  363821 ..  363836 -  -3.4  -5.40072   GTTGTTGGAAAAAAA              TAAATA AAAT TATTTA               TAAATTTCAAAAACT
      tra5   7  63  43  383216 ..  383228 -  -6.3  -3.54256   AGGCGCAAAAAGATA                CCTTT TTA AAAGG                TCTATTTTGAAAGCT
      hflB   9  70 109  404714 ..  404729 -  -3.4  -5.40072   GTTGTTGGAAAAAAA              TAAATA AAAT TATTTA               TAAATTTCAAAAACT
    PAM384   9  58 296  429705 ..  429717 -  -3.5  -4.41348   CTTTTTTTAAACAAA                TTTAA TTT TTAAA                ATGACTCTTTAAGAC
      tra5   5  56 368  450347 ..  450364 -  -3.5  -4.27192   AAAGTCGTACTAAAA             TAACCTT TTTC AAAGTTA              TATTATTTGATGTTA
    PAM411   4 100 391  457108 ..  457128 -  -8.3  -5.60993   TTGGGTATAAAAAAA            GACTCTCTT TGG ATGAGAGTC            TTAGTTAATATTTAT
    PAM411   4 100 238  457263 ..  457281 - -11.8  -5.71712   TTGGATATAAAAAAA             GACCTTCA AAT TGAAGGTC             TTAGTTGTATTTTAT
      uvrB   6  79  12  478617 ..  478634 -    -7  -4.59653   AAGTAAAAAGATAAA             GAGCTC TTTTGG GAGCTC              TTTTTTTTATTTTAA
    PAM446   2 100  41  495952 ..  495972 - -11.3  -5.17054   AGAATATTGAAAAAA            CTCCTTATA TAT TATAAGGAG            TTTTTGTTTTATTTA
    PAM458   7  79 348  519702 ..  519714 -  -9.1  -3.61889   TAAAAACCCCCTAAA                TCCCC AAA GGGGA                CTTTATAGGAGGAAG
      iscU  10 100   9  531523 ..  531543 -  -8.3  -5.72622   TTTATAAATAAAAAA            GACAACCTT TTT AGGGTTGTC            TTTTTTATTTAATAA
    PAM493   6 100  16  565758 ..  565775 -  -8.5  -6.20267   TTAAAAATAAAAAAA             CAATCCA TTGA TGGATTG              TTGCTATTTGAAAGT
    PAM504  11 100  48  578118 ..  578138 - -10.5  -4.89477   TTTCCAACAACAAAA            GCCGTCTAA CAA TTAGACAGC            AAAATTAATTAAAAA
      uvrD  10  88  49  600483 ..  600503 -  -8.3  -4.89477   TTTCCAACAACAAAA            GCCGTCCAA TAA TTAGACAGC            AAAATTAATTAAAAA
      tra5   7  63  43  620276 ..  620288 -  -6.3  -3.54256   AGGCGCAAAAAGATA                CCTTT TTA AAAGG                TCTATTTTGAAAGCT
      hflB   9  72 155  635856 ..  635868 -  -7.7  -3.49687   ATCGCCTACAAAAAC                CCCTT GAT AAGGG                TTGTATGACGGTTCT
      QRI7   8 100 325  656522 ..  656548 -  -8.1  -5.72053   CAAGCAAATAAAAAA         TAAAAGAGTCC TTTTG GGACTCTTTTT         TTGTTATATATTATA
    PAM606   8  86 -13  692423 ..  692446 -  -4.6   -5.9218   TATATAATAAAAAAA          TCAACTCCAC TTAT ACGAAGTTGA           TTTTGCTTTTTTCTT
      pyrG   7 100  61  696480 ..  696496 - -10.9  -5.38326   TTAACCAAATAAAAA              CACCCTT ATT AAGGGTG              TTTTTATTATACATA
      pyrG   7 100  18  696523 ..  696539 -  -9.5   -5.9218   CATATAACAAAAAAA              CTACCTT AAA AAGGTAG              TTTTTTTCATTTATA
       hit   3  91 220  721795 ..  721816 - -10.3  -3.80014   ATATCTATGATTAAA           CCAAACTAT TTTA ATAGTTTGG            TTTTTTTATTATAAG
    PAM663   5  93 138  758782 ..  758797 -  -7.6   -5.1615   TTAATATTCAAAAAA              CCAACT TTTA AGTTGG               TTTTTCCTTTATAAA
    PAM669   9  49 280  767058 ..  767068 -    -4  -3.40899   AATTTGTCATTAGAA                 TTAC ATC GTAA                 CAATATAAGTGGTGA
    PAM669   9  49  39  767292 ..  767309 -  -4.3  -2.81187   AAACATTTTATTAGA             TTTAAAA CATA TTTTAAA              CGCATTATTTTGCCT
    PAM715   7 100  68  816186 ..  816205 - -10.8  -5.70522   AATAATAACAAAAAA            GCTAGCTT CAAC AAGCTAGC             TTTTTCTTATATTTG
    PAM728   8  88  49  828091 ..  828111 -  -8.3  -4.89477   TTTCCAACAACAAAA            GCCGTCCAA TAA TTAGACAGC            AAAATTAATTAAAAA
      norM   5 100 136  836526 ..  836542 - -12.3  -5.90231   ACAAAGACAAAAAAA              CCACCCT TTT AGGGTGG              TTTTTTATTTACATA
      zntA   4 100  48  836526 ..  836542 + -12.3  -5.65927   ACAAAGACAAAAAAA              CCACCCT TTT AGGGTGG              TTTTTTATTTACATA
    PAM722   4  80 170  822406 ..  822426 +  -6.9  -4.97957   CCTTAAAACAATAAA            GAACTCTAT AAA ATAGAGGTC            TTTTCTTATTATATA
      srmB   6 100  45  816186 ..  816205 + -10.8  -5.33331   AATAATAACAAAAAA            GCTAGCTT CAAC AAGCTAGC             TTTTTCTTATATTTG
      tra5   3  64 467  784658 ..  784675 +  -4.3  -4.46493   CCCGATAGCCTTGTT             TATTTTT GGTT AAAAATA              TTTTGATGTGTTTAA
      cspC   5  88  26  769754 ..  769767 +  -6.7  -5.62045   AATCGAACAAAGGAA               GGGAT GCAA ATCCC                TTTTTTGTTATATAT
    PAM668   2  41 260  767509 ..  767528 +  -2.9  -3.04691   CATTTTCCCAATTAA            TTTTGCC ATCTTG GGTAAAA             TATCTCATATTTCTA
      potD   3  90  43  758782 ..  758797 +  -7.6  -5.04601   TTAATATTCAAAAAA              CCAACT TTTA AGTTGG               TTTTTCCTTTATAAA
    PAM638   2  43 191  731855 ..  731873 +  -3.2  -2.73468   AAGTATTTTATAAGA             GTCAAAAT CAA ATTTTGAA             TAATTAAAAATATTA
    PAM634   9 100  66  727763 ..  727797 + -14.6  -5.05505   TAATATATAATAAAA     GTTAAACCGCTTAT CTCATCA ATAAGCGGTTTAAC     TTTTTAGTTTATAGT
    PAM629   5 100  33  721795 ..  721816 + -10.3  -5.88565   ATATCTATGATTAAA           CCAAACTAT TTTA ATAGTTTGG            TTTTTTTATTATAAG
    PAM610   9 100   4  696480 ..  696496 + -10.9  -5.20333   TTAACCAAATAAAAA              CACCCTT ATT AAGGGTG              TTTTTATTATACATA
    PAM610   9 100  47  696523 ..  696539 +  -9.5  -5.75822   CATATAACAAAAAAA              CTACCTT AAA AAGGTAG              TTTTTTTCATTTATA
    PAM578   4 100  10  656527 ..  656543 +  -8.7   -5.9218   AAATAAAAAATAAAA              GAGTCCT TTT GGGACTC              TTTTTTTGTTATATA
    PAM560  13  88  49  635671 ..  635691 +  -8.3  -4.89477   TTTTTAATTAATTTT            GCTGTCTAA TTA TTGGACGGC            TTTTGTTGTTGGAAA
    PAM546   3  77 378  620088 ..  620112 +  -5.1  -5.43487   ATAACAAAGTATTTT          CATTAGACG AAAAAAG TGTCTAATG          TTTTTTATATAATTT
    PAM526   9  70 109  600448 ..  600463 +  -3.4  -5.40072   AGTTTTTGAAATTTA              TAAATA ATTT TATTTA               TTTTTTTCCAACAAC
    PAM503  10  75 269  578243 ..  578253 +    -4  -5.54264   ATATCTATACCAATA                 TTGA CAT TCAA                 TTTTTTTCAATATTT
    PAM492  10  64 449  561967 ..  561985 +  -4.6   -4.4959   CTTGGGTTTTTGACG             GATAGG ATTCTCA CCTATC             TTTTCGTTACTTACA
    PAM475   8  66 150  540869 ..  540883 +  -5.8  -4.31065   TTCTTAGCAAAGATA               TTTTGT CTG ACAAAA               TTTAGTTTTGTATGT
      trpS   7 100  11  531509 ..  531558 + -17.1  -4.12868   TTTGATGTATAATAT TTA-TAAATAAAAAAGACAACCTT TTT AGGGTTGTCTTTTTTATTTAATAA CTTTTTTTATTGTGT
      artI  10  90  33  518218 ..  518234 +  -5.9  -5.95539   ATATTACTCTAAAAA              GATCATT TAT AATGGTC              TTTTTTTATTTGCCA
      tldD   4 100 121  499608 ..  499626 + -11.8  -5.47431   TATAAAAACAAAAAA             CACCATCT TAA AGATGGTG             TTTTTTATATCTTAA
    PAM431   0 NONE
       ssb   3  52 135  455608 ..  455619 +  -3.6  -3.71607   GCAGCAAATGACCAA                CCTC TAAC GGGG                 TTTGAGTGATGTTAG
    PAM405   3  57 361  450077 ..  450090 +  -2.5  -4.62783   AGCTGTTTCCTTTTT               TTAAA CAAA TTTAA                TTTTTAAAATGACTC
    PAM383   3  57 361  429696 ..  429709 +  -2.5  -4.62783   AGCTGTTTCCTTTTT               TTAAA CAAA TTTAA                TTTTTAAAATGACTC
      uvrD   8  88  49  404674 ..  404694 +  -8.3  -4.89477   TTTTTAATTAATTTT            GCTGTCTAA TTA TTGGACGGC            TTTTGTTGTTGGAAA
    PAM336   3  77 378  383028 ..  383052 +  -5.1  -5.43487   ATAACAAAGTATTTT          CATTAGACG AAAAAAG TGTCTAATG          TTTTTTATATAATTT
      uvrD   8  88  49  363781 ..  363801 +  -8.3  -4.89477   TTTTTAATTAATTTT            GCTGTCTAA TTA TTGGACGGC            TTTTGTTGTTGGAAA
      ksgA   7 100  22  351827 ..  351847 +  -9.9  -5.63645   TTTATAAAATAAAAA            GTTAACTTA TTT TAAGTTAAC            TTTTTTATATTTTAG
    PAM296  10 100  26  343084 ..  343098 +  -8.6   -5.9218   GATATAATAAAAAAA               CACCTT TAA AAGGTG               TTTTTTTATTATATA
      pykF   4 100  93  335062 ..  335087 + -10.6  -5.91981   TTTATATTAAAAAAA         CAGTAGATTG CAAATT CAATCTACTG          TTTTTTTTAAATTTT
    PAM266   7 100   5  307560 ..  307579 + -10.8  -6.19302   AAAGAAAATAAAAAA            GATCACGA ATAT TCGTGATC             TTTTTTTTATTATAT
      mgtA   4 100  18  224485 ..  224503 +  -8.2  -5.86465   TTAAAAAACAAAAAA             GACTCTTT CAA GAAGAGTC             TTTTTTTATATTCTT
       pth   6 100  77  179677 ..  179700 + -11.2  -5.59962   AAAGGTATAAAAAAA          GAGCAAATAT TTTC ATATTTGCTC           TTTTTATTTATTTTA
      iscU   6 100  79  125852 ..  125869 +  -9.9  -5.88565   TATTACAACAAAAAA             GACCGTT TAAA AACGGTC              TTTTTTTATTATGAA
      ibpA   9 100   5   38062 ..   38099 + -16.1  -3.06361   AATTAAATTAAGATA   TAATAAAAACAAGTTAA GTAA TTAACTTGTTTTTATTA    TATATATGATTAATA
    PAM004   5  85  64    5284 ..    5306 + -10.8  -3.11416   TGTGGTAATAAATAA           TTTTGGTTTT TCC AAAACCAAAA           CTTTAATTCTTTTAC

SUMMARY

76 putative operon ends contain 465 possible terminators.
Percent operon ends hit by terminators of confidence >= x:
	x	#>=x	hits>=x	%hits>=x
	100	47	37	34	45 %
	99	47	37	34	45
	98	47	37	34	45
	97	47	37	34	45
	96	47	37	34	45
	95	49	38	35	46
	94	49	38	35	46
	93	53	41	36	47
	92	53	41	36	47
	91	54	42	37	49
	90	57	44	39	51
	89	57	44	39	51
	88	63	50	45	59
	87	64	50	45	59
	86	65	51	46	61
	85	66	52	47	62
	84	67	53	48	63
	83	68	54	48	63
	82	68	54	48	63
	81	68	54	48	63
	80	69	55	49	64
	79	71	57	51	67
	78	72	58	52	68
	77	77	62	54	71
	76	78	62	54	71
	75	83	66	55	72
	74	83	66	55	72
	73	87	69	55	72
	72	89	71	56	74
	71	91	72	56	74
	70	101	80	59	78
	69	101	80	59	78
	68	105	83	59	78
	67	108	86	59	78
	66	113	89	60	79
	65	114	90	60	79
	64	126	97	64	84
	63	129	99	66	87
	62	137	106	66	87
	61	141	110	67	88
	60	146	110	67	88
	59	151	114	67	88
	58	170	128	68	89
	57	176	134	70	92
	56	190	147	71	93
	55	196	153	71	93
	54	205	159	71	93
	53	211	161	71	93
	52	220	169	72	95
	51	243	183	72	95
	50	254	193	72	95
	49	278	212	73	96
	48	288	218	73	96
	47	310	231	73	96
	46	330	248	73	96
	45	348	263	73	96
	44	378	283	73	96
	43	395	299	74	97
	42	406	310	74	97
	41	421	322	75	99
	40	433	332	75	99
	39	459	355	75	99
	38	465	358	75	99
	37	465	358	75	99
	36	465	358	75	99
	35	465	358	75	99
	34	465	358	75	99
	33	465	358	75	99
	32	465	358	75	99
	31	465	358	75	99
	30	465	358	75	99
	29	465	358	75	99
	28	465	358	75	99
	27	465	358	75	99
	26	465	358	75	99
	25	465	358	75	99
	24	465	358	75	99
	23	465	358	75	99
	22	465	358	75	99
	21	465	358	75	99
	20	465	358	75	99
	19	465	358	75	99
	18	465	358	75	99
	17	465	358	75	99
	16	465	358	75	99
	15	465	358	75	99
	14	465	358	75	99
	13	465	358	75	99
	12	465	358	75	99
	11	465	358	75	99
	10	465	358	75	99
	9	465	358	75	99
	8	465	358	75	99
	7	465	358	75	99
	6	465	358	75	99
	5	465	358	75	99
	4	465	358	75	99
	3	465	358	75	99
	2	465	358	75	99
	1	465	358	75	99
	0	465	358	75	99
