# Supplementary material for: Rapid, accurate, computational discovery of Rho-independent transcription terminators illuminates their relationship to DNA uptake
Source: Genome Biol. 2007 Feb 21;8(2):R22. doi: 10.1186/gb-2007-8-2-r22 (PMC1852404; doi:10.1186/gb-2007-8-2-r22)
Supplement: Additional data file 2 — As described in the text, the entire robust tail-to-tail region is searched; if the region is less than 500 nt, then the 500 nt downstream of the stop codon is searched (stopping if a gene start is encountered). In the case of ties, all terminators with the high score are output. [file gb-2007-8-2-r22-S2.zip › Parachlamydia_sp_UWE25.ttperf]

    pc0005   0 NONE
    pc0012   4  53 122   21514 ..   21524 -  -2.4  -4.25256   GCCCTACTAAAAGAA                 CCCG GAA CGGT                 GCAATTTTTGGAATA
      glmU   6  55 113   26603 ..   26619 -  -2.3  -4.39748   GAGCACAGAAAAGAA              GAAAATT TCT ATTTTTC              TATCTATGCAGTACT
       nth   2  48 -24   32738 ..   32757 -  -2.2  -3.86202   GCCTAGGATATCAAA            TTGGAT TTTCTACT ATCCAA             GAACAAATAGGGCAA
    pc0029   5  51 322   43896 ..   43906 -  -2.4   -4.0257   TGGAAAAATTAATAA                 GCGC AGA GCGG                 CACAGATTTAGATTA
    pc0036   4 100  29   54707 ..   54741 -   -21  -2.65815   TGCATATTTATAGCA     TGGCTAGTCGATGTTA GTT CAACATCGACTAGCCA     TTAAAATGCTTATCG
    pc0082   1  45 310  140470 ..  140480 -    -4  -2.50779   CGAAGATTAATATAG                 TTAC TGA GTAA                 AAGGCCAGCAATAAG
       bcp   2  58  17  151646 ..  151656 -    -4  -4.07885   TATTTTTTGTTAAAA                 TAGT GAC ACTA                 ATGGGAAAAGAAGAG
      oppF   3  69 294  158259 ..  158276 -  -7.1  -3.58209   AGGAATTGATAAATA             TACGTTT AGTA AAACGTA              TTTATCAGGTCATTT
      dppB   4  62 354  164909 ..  164920 -    -3  -4.66264   TAAAATCCCTAAAAA                CAAA ATGA TTTG                 TAGAAGGCATAAAAA
      nrdD   3  71  13  178692 ..  178716 -  -8.6  -2.94354   TTATATATCGATAGA          CGATGCTGGT TTTGC AGCAGCATCG          TCTAAAAGAATATTA
      emrB   3  48 216  196707 ..  196717 -  -4.6  -2.62792   ACTTATGTTAAAGAT                 CGGC CTG GCCA                 TGATTTGCGTTATGC
      mutL   5 100 120  212278 ..  212309 - -15.4   -3.2375   GATTTTATAATTTAA      CTCCAAACTCAACA TAAC TGTTGAGTTTGGAA       GCTAGCTATCAAAAA
    pc0145   2 100  14  219571 ..  219595 - -13.7  -3.47322   CTTTATTATAAGTAA          GTCGATGTAGA TAG CCTACATCGAC          GACTGATTGAGAATT
    pc0155   4  71 454  232562 ..  232590 -    -4  -5.14163   AGGCAGCAATAAAAA        TTGGCTTTATTA TTTCT CAACAAAACCAA        CTAAATTAGTTTAAA
    pc0158   1  47 168  236221 ..  236233 -  -3.5  -3.32343   TTTAGATCGCGATAA                TAAAT GTG ATTTA                TTTAGGTCTTAGTTA
    pc0164   0 NONE
    pc0175   2  44 -19  262984 ..  263003 -  -2.2  -3.35046   TGATTGGCTCAAAGA            TTAAGCAA GCAT TTGGTTAA             TACTATTTGCTAAAT
    pc0180   3  63 209  270390 ..  270402 -  -4.9  -4.20749   GAACATTGCAAGAAA                TTCTT ATT AAGAA                AAAGATTTGGAGCCG
    pc0194   4  61 442  288102 ..  288112 -  -5.4  -3.87815   CTCGATTTCGAGAAA                 GCAA AAA TTGC                 TTGGGTAGACATGGA
      yscT   5  78 226  295526 ..  295539 -  -2.5  -5.75342   TCCTTCTAAAAAAAA               TTTAA GAAT TTAAA                ACTCTTTGCTTTGGT
    pc0215   4  83 -15  310044 ..  310082 - -10.4  -2.86023   AAAGAAAAAATAGAG   GTGTCAAGCCTCCTGA TACAGAT TCAGGAGGCTTGATAA   AAGGTAAGAAAAGAA
    pc0220   9  87  19  312455 ..  312500 - -11.5  -2.54841   AATTTTAACGAAGAT CGTTTATGATGAGTCAAACCTT TTC AAGGTTTGACTCATCA-AAATT TTTTGAGTTTCCGTT
      ispF   5  72  -2  323079 ..  323097 -  -3.3  -5.28778   AGTAGTCATAAAAAA             TAATTAA TTTTT TTAATTA             TTCAGTCGTTGTGAC
      argS   3  61 212  327399 ..  327413 -  -6.4   -3.3095   ATAGAGGTTTTAGAA               GAACTC TGC GAGCTC               CTTTCTGATCATGGA
      pgsA   4  49 228  340355 ..  340365 -  -2.6  -3.72576   TTTTGGTGCAGCAAA                 TTTT ACT AAAA                 AACAAGCGTTAAGGG
      pgsA   4  49 187  340389 ..  340406 -  -4.3  -2.88579   TTAAGGGTGGATATA             TATATAT CCCT ATATATA              TGAGTTTATTTTCAA
    pc0252   2  91  53  358249 ..  358273 -  -7.2    -5.243   TAAAGTACTAAAAAA          CAAAGAGGTT ATTAA AGCCTCTTTG          TTTTTCTTTTTAAAT
    pc0264   4  56 159  372319 ..  372332 -  -3.9  -3.96148   TGCTTTTATCACAAA               TGAAT GAAA ATTCA                AGTCAACGCTATAAC
    pc0277   7  61  67  387813 ..  387823 -    -4  -4.43909   AGTGCAATAAAACAA                 CAAT CTT ATTG                 TTTGCTTACTGAAGC
    pc0285   1  50  99  396745 ..  396772 -    -2  -3.92522   TTTCAATTTTAGAAA        GGATCGTAGCAGA GAT TC-ACCAAGATCC        CCAAACTGTAAAAAA
      corA   1  48 151  422819 ..  422829 -    -4  -3.03085   CAGCTTAAACAAGTA                 TTCA AGT TGAA                 AAAAACGTTTCAGAT
      plsC   3  52 316  436793 ..  436809 -  -2.3  -4.21465   GGCAAAATTAAAGAA              GCATTTA AAC TAAATCC              AAACCTCAAGAGTTT
    pc0329   2  91 223  448675 ..  448689 -   -10  -4.13341   AGATATCAAACCAAA               CGAAGG AGG CCTTCG               ATTAGAATTTGAAGG
    pc0333   5  55 444  452655 ..  452668 -  -2.3  -4.33708   AAAGGACCATTAAAA               GGCAG TGCT CTTCC                TTATGAGTCAGGACA
    pc0342   5  48 427  465300 ..  465313 -  -4.5  -2.73159   TGAATTGTTTGAAAT               GCTCG GAAA CGAAC                TTAATCATCAGCATT
      hemA   6  65 110  471644 ..  471658 -  -7.2  -3.05597   GGCACCCTGGAAAAG               CTGATT TTT AATCAG               ATAAGTTATGAAAAT
    pc0358   4  70 254  483819 ..  483838 -    -8   -3.1364   TATTTAAGGATGTAA            GAAATAAG TTTG CTTATTTC             TTATGCTATTTGTCA
       ndk   5  53  24  492114 ..  492155 -  -2.6  -4.20084   AGGATGTAGTCAAAA TACTTGAG-TATTAAAAAT GGCAA ATTTGTAAAACCTCAAGTA TTTTTTATTTACAGA
      fdxC   3  58 259  497851 ..  497865 -  -2.8  -4.48792   ACAATGGAAAAATAA               TTGCCA ACA TGGAAA               TACCATTGTTTTTGA
      rapA   4  72 217  500005 ..  500031 -  -6.6  -4.10188   CACATGCATAAATAA         TCATGTACACCT TGG AGGTGAATATGA         AAAAGACAGATCTTC
    pc0378   2  43 364  503953 ..  503971 -  -3.2   -2.8372   CACGTGTTATGAAAT             TTTTTTTC AGC GAATAAAA             GTTATTTATCTCCTG
    pc0378   2  43 199  504125 ..  504136 -  -2.2  -3.14851   AAGAAGACAAATAAG                CGCT TACT AACG                 TTGAAACAAACAGAG
    pc0393   3  70 162  525913 ..  525934 -  -2.3  -5.41746   AATCCTGTAAAAAAA           GGCTTTTCT AATA AGAAAAACA            ACTCAACGAATTTGA
    pc0405   3  63 272  542082 ..  542094 -  -2.7  -4.82154   AATGGAGAGCAAAAA                CGATT AAA AATCA                GCCGTACGCGAGTAA
    pc0436   5  75 171  564098 ..  564125 -  -8.6   -3.3442   CATAATAGTACAATA        GTTGTCATAAAA TAAA TTTTAGGACAAC         GAGCTCATCGAATAA
    pc0441   3  62  17  569797 ..  569820 -  -6.1   -3.3907   CTAAAGTTTAATCAA          TGCTGAATC GTCAAT AATTCAGCA           TCGCACTTCTAAAAG
    pc0469   5  61 338  602005 ..  602017 -  -6.3  -3.18598   GAAGGAACGCAAAAT                GGAAA GAT TTTCC                GAGTAAAGGGTGAAG
    pc0477   5  57 -27  612945 ..  612960 -  -4.6  -3.73336   ATTTTAAGCCAAGAA              TCCTGG GAAT CCGGGA               ATGGGAGGGCTTTGT
    pc0488   2  49  57  626723 ..  626736 -  -2.4  -3.78629   ATGAAATCGAAAATA               GCAA TTTATC TTGC                GGGAAGCACAAAAAA
      lepB   5  75 150  634536 ..  634562 -  -9.5  -2.64155   TGCTTCTTAAATTTA         TGCTGAATGGC AAATG GTCATTCAGCA         TCCATACTTGAATTC
    pc0502   1  46  70  641609 ..  641620 -  -2.2  -3.63805   ATCTTATAGCTCAAA                CCTA CTTA CAGG                 CTGATATTTTGATTG
    pc0511   2  66  95  645665 ..  645686 -  -6.5  -3.73402   ACAGGCTGCATCAAA           CTCCCCTTC CAAT AAAGGGGCG            TTTCCCTGCATCGAA
    pc0525   0 NONE
    pc0530   5  91  30  662434 ..  662457 - -10.4  -4.22858   ATAAGAGAGAAATAA          GCCTTGCTAT AATA ATAACAAGGC           TGATGAAATCTCTTA
    pc0539   5  60  75  672627 ..  672658 -    -6  -3.45527   AAAATCATTGAAACA      GCAACAGCTCTTGTA GCT TACAA-AGCTATAGC      ATAAACTTTCCAAAT
      nasA   3  67 314  676188 ..  676202 -  -3.6  -4.97461   AAGAAACAGGAAAAA               CAATTC CAC AAATTG               CCTTAAATTGGATTT
    pc0547   1  52 249  680225 ..  680256 -  -4.5  -3.22884   GGATTAATTTATGAA      GAAGGAAAAGCGA CTATAT TTGCTTTTACTTC       CTGGAGACCCGTTCG
    pc0553   6  82  12  688084 ..  688108 -  -9.4  -3.40522   ATGTTTGTAGTACAA          TCGATGCTGA ACATA TCAACATCGA          TTTGGAGATGATTAT
    pc0573   0 NONE
    pc0577   9 100  15  711087 ..  711109 - -13.6   -5.1287   GTGAGAGTTAAAAAA           TAAGAGGGAA ATT TTCCCTCTTA           AAATAAAAACCAATT
      nasD   3  57  59  724642 ..  724661 -    -5  -3.67597   TTCTTTATTTAATAA            GATGAGAC AGGC GTCTTATC             AAGATACTCCTTACA
    pc0592  10  88 455  729532 ..  729554 -  -9.3  -4.10257   AATGCAAAAATATAA           GTGAAACAA ACAGG TTGTTTCAC           TTGTTGCCCCTAATT
    pc0607   5  59 475  747221 ..  747241 -  -5.5  -3.67877   ACTCCTCAATAAATA            GGAAATATT TTT AATAATTCC            TTTTAGAGTTTTCCT
    pc0615   3  49 387  753988 ..  753999 -    -3  -3.68506   CAACATTTATTTAAA                CTTT TTCA AAAG                 TATACTGAACACATC
    pc0628   6  88  14  767959 ..  767975 -  -9.5  -4.31835   AATTTGTATAAGAAA              CGTTGAT TTT ATCAACG              AAAATTTTTTGTATT
    pc0641   5 100 336  787099 ..  787121 - -12.8  -3.53012   TCTCTTTTCTTTAAA           CCCTAACCAC TCT ATGGTTAGGG           TTTTTTATTTCCGCT
    pc0650   1  59  67  796437 ..  796462 -  -3.3  -4.38322   TGAATTAGAAAATAA         TCCCTGCTT TCGCTATG AAGAAGGGA          TTTTAGCTGGGATTC
    pc0661   4  66  53  806609 ..  806623 -  -4.4  -4.44608   TTTATTGAAAAATAA               TAAAAT TTA ATTTTA               AAAAAATAACATCAA
      rpmB   4 100  21  810755 ..  810782 -  -7.9  -6.11243   ATTGAATAAAAAAAA        GACTTAGAAAA GTTTAT TTTCCTAAGTC         TTTAACCTTAATCGA
    pc0674   1  42  12  818536 ..  818575 -  -3.1  -2.75064   CTTTCTAGTGAACGA  TCAATACCAAAACAT AAAATACTGG ATAATTTGGTATTGA   AGAGTGTTCGCCTAT
    pc0683   1  49 402  830936 ..  830946 -  -2.4  -3.80745   AACATAAGAGGGAAA                 GGGC AAT GCCA                 AGAATAGGGACGGTA
      glyS   5 100   5  842994 ..  843014 - -12.7   -2.9581   AAATGATCAATCATA            GCTCTATCA TTT TGATAGAGC            TAATTTAATAGTGAG
    pc0698   1  41 293  850482 ..  850498 -  -2.4  -2.84961   ATTAGTAGGAACAAC              TTTTTA TTTTT TAAAAA              AATATAACTCACTAA
    pc0708   0 NONE
    pc0722   5  68 299  877063 ..  877085 -  -7.7  -3.21747   TCAGGTGATCATTAA           TGGCGATGC TCCCC GTATCGCCA           ACACTTCTAACTTAT
      clpB   6 100  10  883170 ..  883212 -  -4.3  -6.17268   TTAGAATAAAAAAAA GATTGTCTACAAACTTC TTCTTAATC GAGGCTTGTAGACAATA GGGAAATATTTAATT
    pc0733   2  47 209  890746 ..  890764 -  -3.2  -3.48512   ACAAGAAAAAATAAG             TCCTAA ATGTTTA TTAGGA             AATACGCAAATAAAT
    pc0755   4  61   4  934919 ..  934931 -  -4.1  -4.32049   TACAAGTCAGGAAAA                GCAAA ATT TTCGC                TGTTTAGAGTGGCAA
      braB   6 100  11  948845 ..  948878 - -12.7  -2.72147   TTGAAGATAATGAAT     TTAAATCAGAGCTGC GAAA ACAACTCTGATTTAA      GCGATAAATATTACT
    pc0775   3  51 322  955663 ..  955677 -  -2.8  -3.91897   TTCTGTACCTAGAAA               TAGGCA ATA TGACTA               TGAAAATAATTATGA
      map1   4  67 433  961452 ..  961477 -  -3.5  -4.98436   TGAACAGCATAAAAA         TTTTACGGAAAT TCA ATTTC-GCAAAA         TGGAAGGCCTTTATC
    pc0784   5  71 257  965914 ..  965926 -  -2.7  -5.55664   TTATCACGAAAAAAA                GTAAA CCG CTTAC                TCGTGCTCTTGTTTG
    pc0790   7  95  12  970088 ..  970119 - -11.7  -3.09208   AAAGTAGGGATGCAA      GCTACCAATGTGT AAGTAA ACTCATTGGTAGC       AGGTTGAATGATTAT
    pc0800   5  52 245  979268 ..  979281 -  -5.3  -2.67423   TTGAAGAAGACTAAC               TTCAG GCTC CTGAA                TATAGTTTTAATGGC
       def   7  66  10  982202 ..  982212 -    -4  -4.67942   TCGAATAAATTAAAA                 CTTT TAG AAAG                 ATTAAAAGTTTAATT
    pc0807   4  81 192  986948 ..  986969 -  -7.3  -4.73912   ATAAAAATGAGAAAA           GTAGAGCTT TTCG AGGCTCTAC            TTGAATCAGTATTAC
      lolD   2  52 206  996616 ..  996626 -  -5.4  -2.66979   ACGATAATTGATAAT                 GCAA GTT TTGC                 TATTGCAAGAGTTGT
    pc0829   2  49 295 1013812 .. 1013826 -  -4.2   -3.2614   CAGTTGGTAGAGCAA               CGGAAT CAT AATCCG               TGTGTCGTCGGTTCA
    pc0847   3  51 271 1031069 .. 1031096 -  -2.6  -3.96531   GTACAGATCGAGAAA        GCAGGCCAT-GGG ATT CCTTATGACCAGC        CCAAACAGTGGCAGG
    pc0854   1  47 349 1036351 .. 1036368 -  -3.3  -3.18264   TCTTTGATGGATGAA             TCCGGCC TATA AGCTGGA              TTCACCAATCAGAAG
    pc0859   2 100   8 1040091 .. 1040118 -   -10  -4.81523   AATGAAAAAGTAAAA        TCGACCTCAAAA AGAT TTTTGAAGCCGA         TGTATAGTTAACTTG
    pc0863   5  60  35 1044058 .. 1044086 -  -6.8  -2.64454   TTAATAAATTAAGAG        CTTTTCATGTCC TTGAC GGACATGACAAA        AGAGAAATAGCGGAT
    pc0866   1  79 111 1048995 .. 1049020 -  -6.9  -4.69326   AGAGCGAAGATAAAA         TCCAGCTCG TTAATCTC CGAGCTAGA          TTGGAAACGACTATT
    pc0870   3  51 150 1052215 .. 1052234 -  -5.1  -2.91264   TTTTTGAGGGAGATA            TTGTTCA TGCGAT TGAACAA             TCTAAACTTCCTGCT
    pc0875   2  63  -1 1057912 .. 1057924 -  -4.9  -4.07687   ATTGGTTTTTTAAAA                GATTT AAG AAATC                ATTTGTCATGCATTC
      ribH   4  56  98 1074391 .. 1074401 -  -5.4  -3.14888   AACTAGATTGAAAAC                 TCCT AAG AGGA                 TTCATATGAACATTT
    pc0903   3  55 158 1093316 .. 1093333 -  -4.2  -3.48026   TTCAAATGTAAAAAT             GCATTT TCCACC AAATGC              CTTAACTTATAGAGA
    pc0913   4  48 198 1105806 .. 1105818 -  -2.7  -3.50358   AAAGAATGATGATAA                TTGAT TAA ACCAA                ATTGAACATATAAGG
    pc0924   3  84  12 1117495 .. 1117530 -  -9.2  -3.92641   AATCCTATTGATAAA    GAATGACAAGGA-ATGT TAA ACAAATCCTTGTCACTC    ATCAAAATAAATTAA
    pc0957   5  52  60 1154436 .. 1154449 -  -3.9  -3.55622   TTTAACTTTTTTAAA               TTGAT ATTG ATCAA                AATAAATAAAAGCTT
    pc0963   4  67  11 1158861 .. 1158894 -  -5.3  -4.30978   CTGAACTTATTAAAA     GTCGGCGCTAAAT TTTTATTT AACTAACGCCGAC      TTTACCTTTTTTACT
    pc0984   3  56 156 1180719 .. 1180733 -  -4.2  -3.91642   AAAAGAATGAGGAAA               CAAACC AGG GGTTAG               CAGCTCTGCCTCCTA
    pc0994   4  58 169 1188690 .. 1188711 -  -3.9  -4.25859   TCTAAGTTAAAACAA           TGATT-GAAA AAA TTTCTAATCA           AAAATATCTCCATAA
    pc1006   6  53 285 1196082 .. 1196092 -  -5.4   -2.7728   TTTAAATGTTAAGGA                 TGCT CGT AGCA                 CGATTGAAAAGTGGC
    pc1006   6  53 167 1196193 .. 1196210 -  -2.7  -4.25859   TTTAAGTGAAAATAA             CAAGAAA TTAA TTGCTTG              AATCTCTATTTAACT
       doc   1  49  23 1210543 .. 1210555 -  -2.7  -3.71792   GCAATTGAAAACCAA                TGAAA AGT CTTCA                GTGAGATCAATCAAC
    pc1026   0 NONE
    pc1030   6  60 125 1216915 .. 1216933 -    -6  -3.36837   ACAAGGCTTTAAATA             TGCTCTCT CCA AGAGAGTA             TTTAAGGAAATTAAA
    pc1052   7  63  65 1251722 .. 1251735 -  -3.9  -4.60041   AGCCACCCTCAAAAA               TTAGA AAAT TCTAA                ATTACGTTTTAAGAA
      cynT   5  93  21 1260612 .. 1260643 - -11.1  -3.84587   ATTATTCAAATATAA      CTCCGTTTAGATT TAATTG AATCTAAACAGAG       TTTTTTTTGATAAAA
      menE   2  58  31 1263253 .. 1263278 -  -4.1  -4.11938   CAAAGTAAGGATAAA         CTTCTAATCCC CAAT GAAATTAAAAG          CCAATTAGAATTATA
    pc1067   4  55 195 1273211 .. 1273225 -    -5  -3.47709   ATAAGATTATCAGAA               CAACAG CGT CTATTG               TTAATGGCTGCCTAA
      dld1   8 100 108 1302222 .. 1302242 - -15.5  -2.73203   TTAGTAATAACTAAT            GCCAAGGTG GAA CACCTTGGC            TGTTTTTTTATACAA
      ysgA   3  66 180 1310580 .. 1310592 -  -6.3  -3.75024   CTTGAGCATGAATAA                GGTTT ATG AAACC                TGGGACGGATTTCGC
    pc1099   9  64 100 1318375 .. 1318404 -  -2.2  -5.07486   CATGGGTAACAAAAA       GCACAGCCATATT GAATA AATAAGGC-ATGC       TATGATTGACACTAA
    pc1113   2  78   2 1332619 .. 1332646 -  -8.6   -3.7791   TAAGCAGTTAGTAAA        CCTCTTTAAAAA TAGT TTTTAAAAGAGG         TTTACTTTTTAATTT
    pc1123   1  59 437 1346624 .. 1346639 -  -3.4  -4.42047   ACGAAAAAATAACAA              TATTAT ATAT ATAATA               AAAATGTTCTAAGTC
    pc1138   3 100 232 1368831 .. 1368881 -   -13  -3.98383   AATTTATAAAAAAAG TATAGGGAGCTTTTAAAATTTTTA CTT TAAAAAAATTAAAAGCTCCATATA TACATATTTGACAAA
    pc1143   2  48 108 1374210 .. 1374226 -  -2.3  -3.79021   TAAAATTTCATTAAA              GTTGA TCGACTT TCAAC              AAGGCGCTTCTCTAA
    pc1151   6  64  93 1379510 .. 1379520 -  -4.6  -4.26461   ATGAATTTAAAACAA                 GCAG CAG CCGC                 TCAAAGGAAAATTAA
      msbA   4  63 232 1389970 .. 1389984 -  -7.2  -2.82516   TGTCCGAGCATTAGA               TTTTGC TTT GCAAAA               TAAATTGCACGGAAT
    pc1173   7 100  20 1400000 .. 1400031 -   -19  -3.64431   TAACAGTAGATAGAA      CAGTTGTTGCTGAA TGTT TTCAGCAACAACTG       GAAATCAGAAAACTC
      ptsH   6  58  18 1403242 .. 1403267 -  -4.1  -4.22591   AATAACTTTAACAAA         GATTTTTGC AAAGCTAA GCAAAAACC          TTTGTTTTTAAAAAC
      wbdA   7  62 291 1411349 .. 1411365 -  -5.9  -3.53091   ATTTTTTGCTTGAAA              TTTACCT ATG AGGCAAA              AATTTTGTAAGCGCA
      tspO   1  45 258 1416595 .. 1416607 -  -3.4  -2.83119   AAGCTTTGAGAACTA                GCAT TTCCT ATGC                AGGAAGTTTTGCCCT
    pc1198   4  61  95 1431662 .. 1431677 -  -6.2   -3.3039   CAAAAATCAAGGTAA              TTTGTC TTAA GACAAA               GGATAAAATTTCATT
    pc1201   4  56 197 1432991 .. 1433004 -  -5.3  -3.30771   GGATATTCTGGAGAA               CCATT TTCA AATGG                TATTCATGAGATATG
    pc1208   5  77 434 1438547 .. 1438569 -    -2  -5.78622   CTAGCGGAAAAAAAA           TCTTTGAGGA TTC TCTTGAAAGA           GAATCAATATTTCAT
    pc1230   3  82  -6 1464059 .. 1464069 -  -2.6  -6.04953   AGAGAAATAAAAAAA                 TATT TTA AATA                 ATCCCGATTTGTGGA
    pc1233   1  45 433 1466847 .. 1466857 -    -4   -2.6583   CAATCATTCAAAGAT                 TCAA TAG TTGA                 TTAATTTTTTTCATT
    pc1260   5  51 167 1503300 .. 1503319 -  -5.1  -2.93348   TTGATCAAGAGTAGA            TGATAGT CCGTCT ACTATCA             ACGATTTTTTATTAA
    pc1263   5  73 420 1508175 .. 1508209 -  -5.2  -4.63107   ACTAAAGAAGGAAAA    GAGCAAATGTCTTTG GGAATG CAAAAAC-TTCGCTC     TACACATCTGAAAAA
      pssA   7  54 103 1516514 .. 1516524 -    -4  -3.85909   CCATTCAAATTGAAA                 TTTG ATT CAAA                 TATTATTTGCAAGCA
    pc1273   5  53 181 1524211 .. 1524226 -  -4.8  -3.18634   TTTAATAAAATTACA              GATAAA AATC TTTATC               AGAGGATATTTATTT
    pc1277   0 NONE
    pc1287   3  53  -8 1542720 .. 1542743 -  -4.6  -3.38281   TCACCTAAAAGCGAA          GGCTTCTAAA ACTA CTTATAAGCC           ATCTAATCCGAGGAC
    pc1296   1  57 -18 1552204 .. 1552216 -  -3.4  -4.07568   CCGCTGCTTTTAAAA                GCTT TTGTT AAGC                CAGGCTTTAAATTCA
    pc1301   1  47   7 1557058 .. 1557069 -    -3  -3.33899   TAAAACTCAAATAGA                TTCT TCAA AGAA                 TGAAGCTTAAAAGGC
      plsX   2  43  25 1570290 .. 1570314 -  -2.1   -3.1598   AGAATAACATACATA          CGATGCCCA AGAATAA TGAGCATTG          AAGAGACAAATTGAA
      proS   4  60 109 1580154 .. 1580165 -    -3  -4.60886   AGATAAGCAAATAAA                GAAA CAAG TTTC                 TCCAAAAGAAATAAG
    pc1337   4  88  19 1593944 .. 1593967 - -10.4  -3.39803   CACCTACACTTACAA          TTGCC-CCAGA ATA TCTGGTGGCAA          TCATAGATTTTATTC
     ntt_5   1  43 307 1602092 .. 1602104 -  -3.4  -2.52464   TGCTTTTTGAATTTA                CAAG CTTTT CTTG                GTAGCCTTCTCTTTT
    pc1347   4  49 445 1608201 .. 1608217 -  -4.3  -2.94695   TGATTATCAATTAGA              GGAAGAC TCT GTCCACC              TAGAACGATCTATTT
    pc1356   0 NONE
      ackA   5  53 192 1628482 .. 1628494 -  -4.9   -3.2115   GAAATTAGCTATCAA                TATCT GTT AGATA                CTTTTAATCAAGTTT
      ackA   5  53 133 1628542 .. 1628553 -  -4.4  -3.39749   CGAACAATTTTAGAA                TTGC AAGA GCAA                 AAAAAGGATAGCAAT
    pc1370   2  49 300 1639150 .. 1639166 -  -4.5  -2.88887   GCCAAAGAAAATTTA              GATTATT TTA AACAATC              TTTTGAGTGGCGTTA
    pc1379   5  59 376 1652843 .. 1652855 -  -3.5  -4.27843   CTTAAAGAGAAAGAA                TATAT TCA ATATA                AGGCAGAGCAAGGAC
    pc1403   3  59  44 1681108 .. 1681118 -  -5.4  -3.53224   CATTTCGTTTTTAAA                 TTGC TCA GCAA                 TGCTTTTATTTTTTT
    pc1409   3  50 231 1684561 .. 1684596 -  -4.9   -2.7623   ACGAAAAAAAACTAC    TCAATGACCC-GAAAT ATAAA ATTTCTGAGTCTTTGA    AACCTTCTTATCTTC
    pc1413   5  65 294 1687617 .. 1687629 -  -4.9  -4.38203   GATATAATGAATAAA                GAAAT TCA ATTTC                TTAAGGAACAGATTG
    pc1420   3  49 394 1696002 .. 1696016 -  -4.3  -2.88069   TGTAGATTATAAGCA               TCAAG ATATG CTTGA               AAAGATAGAAAACAT
    pc1426   8  67  72 1700804 .. 1700815 -    -3  -5.08824   TCCCTATTCAAAAAA                GATT TTAA AATC                 CTTAAAGAAAAATAC
    pc1449   6  95 411 1720067 .. 1720087 - -11.9  -3.39878   AAAAAAAATATTGAA            GCGGCCTTT AAA AAAGGCCAC            TATTTCGAAAGTTTT
    pc1455   4  61 453 1725814 .. 1725830 -  -4.4  -4.18494   GATTTGCATGCAAAA              CTTGCC GCTGA GGCAAA              ATTCAACGGAATTAG
     hvsT1   3  68  52 1753227 .. 1753250 -  -7.6  -3.25072   CCTAGTAGAATTTAA          TTTCAGTAAA AAAT TTTACCGAAA           CTTTAACGCGCTTCC
    pc1484   2  64  15 1759189 .. 1759203 -  -4.4  -4.36914   GGTCGTTCTATAAAA               TAATTT GTA AAATTA               GAAGAATTTTTTTAT
    pc1491   5 100  17 1775289 .. 1775318 - -13.8  -5.54338   TAATCAAAATAAAAA       TCGCCTTTTCAA TGTGAG TTGAAAAGGCGA        TAAAAATTTAAAAAG
    pc1501   1  43  96 1789030 .. 1789044 -  -2.8  -3.32844   TCCCCCATGCCAGAA               TAACCT CAC AGGATA               GAATTATTTGCATTA
      clpC   3  91   9 1804969 .. 1804996 - -11.4  -3.04398   GTCTTTTTTGAAAAG        GGTAGCTCAAAA GAAT TATTGAGCTACC         TTTTAATTTCAATTG
    pc1520   5  67 173 1822590 .. 1822619 -  -8.1  -2.64747   CTATGTTAGGAGAAG       CCTTTAAGCAAAT ACGA ATTTACTTAAAAG        AAAAAATGAATGTGA
       amn   4 100  24 1831677 .. 1831716 - -11.8  -4.46854   CTAGGGAAGAATAAA  TCCGTTTAAAAAAAATAA GTTG TCGTTTTTTTTAAACGGA   TCCTTCGTTTTAAAA
    pc1531   3  59 461 1834496 .. 1834511 -  -5.4  -3.62597   TCCATTCTTGAAGAA              GGACGGG ATG CCC-TCC              TTAATCTTATTTTAG
      yajC   4  86  14 1848902 .. 1848944 -  -9.5   -3.7108   ACTTTTATATTGAAA TTAATCACTACTACTGAAT TTGTC ATTTAATAGCAGTGATTAA TCATGTTTATTCTCT
    pc1552   2  60 324 1856926 .. 1856937 -    -3  -4.45201   GCGGATAAAAAAATA                CTTA GTTT TAAG                 AAATATTGAAAACAA
    pc1556   5  58   8 1861950 .. 1861960 -  -2.6  -4.59773   CTTTATTTTGAAAAA                 TAAA AAG TTTA                 TGAATATTTATTCTT
    pc1574   6  58 363 1890239 .. 1890249 -    -4  -4.09511   AAGACGTCGGTAAAA                 GAAA GTC TTTC                 GATAAAGGTGTTTTG
      yohI   2  59 167 1895324 .. 1895336 -  -3.5   -4.3534   CTGGAAGGATTAAAA                TTAAT AAA ATTAA                TGGGGTAGTACTTAA
      dagA   4  75 158 1912860 .. 1912893 -  -5.5  -4.96106   TATAAACATTAAAAA     TGAATAGTTTATTCT GTTG AGAACAAAATACTCA      TCTAATTGGAATTCA
    pc1607   9  57 319 1921323 .. 1921336 -  -2.3  -4.46854   TTAGCGAAGAAGAAA               GAGAG CAAG CTCGC                ATCGCGCTTAACAAA
    pc1610   4  55 233 1923577 .. 1923590 -  -2.5  -4.32049   TAGAATTTATTAAAA               TTATT GATT AATAA                AATCATTTTTTTATT
    pc1618   8  73 176 1936187 .. 1936197 -  -5.4  -4.77173   CTGTTATAAAATAAA                 CTTC AAC GAAG                 AAAATTTTTTACGAA
    pc1621   2  53  41 1941331 .. 1941347 -  -5.1  -3.18912   TCATTCATGGATTAA              TCGACGA CAA TCGCCAA              GCCTATTACTTCTTC
    pc1628   5  93  35 1947231 .. 1947262 - -12.5   -2.6296   CAAACTCGAATTAAC      TCAGCATCGAGCCA ACTAA TGG-TCGATGCTGA      ATTTGCAAAGATCAT
    pc1635   2  43 125 1953487 .. 1953497 -  -3.2  -2.71712   CTTGCTGCTGCAAAT                 GAAG GGT CCTC                 TTATCCTATTATTTT
    pc1643   2  65  50 1973105 .. 1973127 -  -4.9  -4.28254   TTTCAAGATCGAAAA           GCAGATAAT CTTAC ATTTTCTGC           TGTTGAGTAACCAAT
    pc1647   3  69 199 1979041 .. 1979055 -  -3.5  -5.08824   TGTTTATTTAAAAAA               GAACC TTTTT GGTCC               TGTATTTGCTTATCT
    pc1652   7  95  12 1983656 .. 1983706 - -12.5  -3.22668   AAAGTTTGGACAAGA TTGAGTTAATCTAAATTTGAAA GAAATTAT TTTCAAATTTAGATTAAC-CAA AACAAAAAGTTTTAT
    pc1655  11  93  20 1989433 .. 1989453 - -11.3   -3.4404   ATCTAGAGGGAAAGA            GGGATAAAA AAA TTTTATCCC            CTTTTTCCCTTTTAA
      fumC   2  47 282 1997760 .. 1997772 -  -2.7  -3.55202   CATGCTTAAACAAGA                TCAAA ATT TTCGA                GAGTTTTACCTACAT
    pc1688   2 100 143 2023943 .. 2023977 - -15.3  -3.69354   CTCTATAATGCTAAA     TATTCAATAGAGGGA AATTG CCCCTCTATTGAATA     TTATCTCTTTCCTTC
    pc1692   4  57 348 2028316 .. 2028330 -  -4.3  -3.71672   GCCTATCAAAATGAA               CGAAA AAGCA TTTCG               GCTCGCCCTTAATGA
    pc1700   2  41 328 2038135 .. 2038162 -  -2.6  -2.84229   AGATGCTTATGAAAT        GTTAGGTTCTCC TGAA GGAGAACTTGCC         CTCGCAGAAGTCGTC
    pc1703   2  60  36 2041470 .. 2041486 -  -6.6  -2.72511   TTTATTCTTTGAAAG              GTATGG TTAAG CCATAC              TCGCAGTTTAAGTAA
    pc1709   7  93  61 2047741 .. 2047761 - -10.5  -4.52857   AGGTTTGAGACAAAA            CGCCACAAA TAT TTTATGGCG            CATTTATTAGTCTAT
    pc1712   2  57  83 2050437 .. 2050448 -  -5.8  -3.10715   GCCATCATTACGCAA                CAGC ATTT GCTG                 TTTGGTCTTCTTAAT
      acpP   8 100  10 2057228 .. 2057256 - -19.1  -4.25615   AAAAAGTCCAAGAAA        CCGATGCTGAATA TTC TATTCAGCATCGG        CAAAATCTACTATGA
    pc1725   2  61 420 2061976 .. 2061986 -  -6.8  -2.81547   TTGTGATATTAATCA                 GCGA GAC TCGC                 AAATTATTTGCGTGA
      ptc1   5  69 113 2067332 .. 2067344 -  -3.4  -5.04222   CAACCAAATCAAAAA                CCTT GAAAA AAGG                GTGCTAGAATTGGAA
    pc1744   5  71 257 2084918 .. 2084947 -  -3.9  -5.16841   GCACATTAACAAAAA       TTTTTA-AGTTTAA AAA CTAAACTGTAAAAA       AGTTACATGCTCGAC
      hemL   4  69 205 2087493 .. 2087509 -  -8.1  -2.91395   ACTTGTTTTAGAAAT              TTAGAAC TTT GTTCTAA              CGTTGCTTGCGTTCA
      rpsI   7  89  22 2099668 .. 2099698 -  -9.9  -3.81258   TTAACAATAGGTAAA       GATCAAGCATAAA TTTGC TTTGTGCTTGATC       TTGGAATTTAGCAAG
    pc1778   7  67 169 2134159 .. 2134188 -  -3.5  -4.91511   AGTGGACTATAAAAA       GCGTCCAAAAG AATGGAGA CAATTGGACGC        ATGTAGAACTTTTAA
      gutQ   2  47 197 2136628 .. 2136639 -    -3  -3.34242   TATAATAAGGATCAA                GATT TTGG AATC                 ATTGTTAGACTCAAA
      gutQ   2  47 -33 2136858 .. 2136869 -    -3  -3.38812   CCTGTTTGAATAAGA                TCAT GAAT ATGA                 AGCAAGCCAATTACT
       rlu   4  73 258 2145721 .. 2145742 -    -3  -5.41787   CAAAAAAGAGAAAAA           TACGAGCA TCAAAT TGCTAGTA            CAACCTTTTGAAGAG
    pc1808   6 100 255 2160139 .. 2160165 - -11.7  -6.09133   GAGGGCAAAAAAAAA         GGACTTTGAAC ATAAA GTCCAAAGTCC         CTGATACGGAAAGAG
    pc1812   8 100 229 2165405 .. 2165415 -  -6.8  -5.72622   GTTATAAATAAAAAA                 CCAG GTT CTGG                 TGATTATAGTTTCGA
      alkA   5  68 146 2191589 .. 2191605 -  -6.5  -3.89435   TGGAAAGAAGTGAAA              GTTGGTC TTC GCCCAAC              AGATTTTACTATAAA
    pc1854   5  55 255 2214360 .. 2214371 -    -3  -4.17048   TCCCTGCGAAAATAA                TAAC ATTT GTTA                 TTTCTTTGGTTACTT
    pc1861   1  59  -6 2221622 .. 2221642 -  -5.5  -3.54575   GTTAAAAAATGAAGA            TTGTTTAAC CTT GTTTAACAA            GGAGAAAAAACTAAT
    pc1867   4  59 -14 2226619 .. 2226639 -  -4.7  -3.84648   TAATTGAAAAATGAA            GAGGTCT TAGAAAT AGACCCC            AAAACCAGCCCCTAA
    pc1873   9  62 448 2232576 .. 2232594 -    -6  -3.68569   TCATGCATTCAACAA             CACGCCAA ATC TTAGCATG             TCATGCAAGAAAAAG
    pc1885  10 100  39 2246905 .. 2246949 - -12.5  -6.10295   TCAATAGAAAAAAAA TTAGTGATTGAGGCTCATTC TAAACT GAAC-AGCCTCAATCACCAA TATAAGAAACAATTT
    pc1912   5  60  72 2273394 .. 2273404 -  -2.6  -4.63932   GATTTTTTAATAAAA                 TTAA ATT TTAA                 TTTTCCATTATTTTT
    pc1917   3  53 149 2280546 .. 2280564 -  -3.2  -3.98113   GAATTATTAATTAAA             TATAGAAA AAT TTTCAATA             AAAAGAGAAAACTGG
    pc1929   2  52  56 2297852 .. 2297862 -  -5.4   -2.5619   TTAAAATTTATCAAC                 TCTC ATC GAGA                 CGCTCCTCTAAGAGG
    pc1942   8  56 140 2307442 .. 2307452 -    -4  -3.90163   AAGCAAAATAAAAAT                 TCTA TTC TAGA                 TTTAGGCATTTCACA
    pc1947   4  52 186 2313796 .. 2313806 -    -4   -3.5594   AATTGAGTGCTTAAA                 TATC ACA GATA                 AGCCTAAAACAGTGG
    pc1953   5  58 140 2320455 .. 2320479 -  -5.8  -3.22113   AGTTTGGCAGAAAAT          CTTTATTGCC TATAC GCCAATAAAG          GGCTGTAAGCTCCTT
    pc1964   6  60  25 2340108 .. 2340126 -    -6  -3.36837   ACAAGGCTTTAAATA             TGCTCTCT CCA AGAGAGTA             TTTAAGGAAATTAAA
    pc1971   8  79 383 2350342 .. 2350352 -  -6.8  -4.67168   AAAAACTTTCAAAAA                 GGAG ACT CTCC                 TAAAAAACTGGGGTT
    pc1971   8  79 320 2350381 .. 2350415 -  -8.9  -3.46068   TTTTTAAGCGAAATA    CGATTATCCTTTGATA ATGT TATCAA-GAATAATCG     TTTGCATATATTTAG
    pc1974   8  93 204 2353686 .. 2353710 - -11.5  -3.15699   AGCCATGTACTAAGA          CTTGCCGAG GCTAAAT CTCGGCAAG          CGCATAAAACATTCA
    pc1982   3  50 341 2361245 .. 2361257 -  -4.9  -2.74836   TAGGACCAGAAATAG                TCAAT TGG ATTGA                AGAGTATGAAAAAGG
      ispA   3  89 180 2377768 .. 2377791 -  -6.1  -5.47218   CCGCATCCAAAAAAA          CTTCTATCG GTGCTG CAATAGAAG           AAATTGAAGGGGCAT
    pc2000   5 100   3 2382832 .. 2382872 - -13.4  -5.03961   AATCAAATAACAAAA  TCCGGCCAAATCCGGCAA ATGCG TTGCCGGATTTGGCATAA  TTTTAGAAAAATAAA
    pc2022   3  60 315 2403070 .. 2403080 -  -6.8  -2.66711   TTTATAATCTAGAAG                 GCGT TAT ACGC                 TTAGTATTTAAGCAT
    pc2027   3  53 236 2410329 .. 2410355 -  -5.2  -2.81966   AAAACCTAGCCAAAT         TGGAATTTTGGA CAA TGCAATATTCCA         TCGATTGCAAAAAAC
    pc2028   4 100  15 2412719 .. 2412758 + -11.1  -4.96468   GTTTATTAGTTATTT  TTTATCGATTAACTAGT AAATGA ATTAGTTGATCGATAAA   TTTTCTTTAAATTTC
    pc2021   6  65 344 2403070 .. 2403080 +  -6.8  -3.45839   TTTATAATCTAGAAG                 GCGT TAT ACGC                 TTAGTATTTAAGCAT
    pc2016   7 100 140 2396020 .. 2396050 + -14.3  -3.14132   ATATAATAAATGTTA       TACACAGGTTAAA TTTTT TTTAACCTGTGTA       TTAGTCAAAAAAAGC
    pc2005   4  57 299 2386733 .. 2386743 +  -5.4  -3.35046   ACATGACCATAATGA                 GCTA GAT TAGC                 TGTTTGAAGGAGTAA
      mgtC   7  58 342 2382427 .. 2382439 +  -2.7  -4.58076   AGCGCTATGAAGACA                CTATT TAT AATGG                TTTTCTCTCCATTCT
      recA   7 100  10 2377827 .. 2377864 +   -13  -3.56821   GAATAATTCGTTCTA   TCGATGTTGGATAAAG CTAATT CTTTATTCAGCATCGA    TTTAAAGGCTATACT
    pc1981   3  59  46 2361571 .. 2361588 +  -2.1  -4.78326   CAGAGTTCATTCATT             TGATTAA CGAA TTAATTA              TTTGTTTGTTTACCC
    pc1973   4  68  50 2353952 .. 2353964 +  -4.8  -4.56597   TTTTAGCTCCTTTTC                CACG CAAAC CGTG                TTTTTCCCGAGAAAG
    pc1963   6 100 469 2340623 .. 2340669 + -14.9  -4.34482   TGAATATTAGCAGTT TTGGGCTTTAATTTTTCTTTTC TTAA GACAAG-AAAATTAAAGCCCAA TGTTTTTTTAAGAGC
    pc1957   3  95 180 2333116 .. 2333162 +  -8.4  -5.00616   GTATTAAATTTTAGC TATTGAGCTTTGACTTTTTT TTAAATC AGAAAAATTAAAGCTCAATA TTTTTTAAAAGCCAG
    pc1952   8  57 410 2320824 .. 2320834 +  -5.4  -3.41693   CAAGCTTTGGCAAAT                 GTCA TAG TGAC                 TTGATTGATCATCAC
    pc1948   2  59 171 2317771 .. 2317782 +  -3.6  -4.31166   TCAAAACGTCTATGT                GGTC ACAG GGCC                 TTTGTATCTTTCTCA
    pc1941   2  53  -7 2307611 .. 2307625 +  -4.4  -3.40146   AAAGTAAAACAGTAT               TTTATT AAG AATAAA               TAATTTTTGTATTCT
    pc1937   4  81  17 2306328 .. 2306341 +  -3.1  -5.81412   AGAAAACAAAATATA               TTCCA TAAA TGGGA                TTTTTTTTAGGTAAA
    pc1933   0 NONE
    pc1928   0 NONE
    pc1916   0 NONE
    pc1911   3  52 -22 2272662 .. 2272675 +  -3.9  -3.64822   ATTATTCAATAAATT               TTTTG AGAA CAAAA                TTTAAATAAGGGGAT
    pc1911   3  52 167 2272851 .. 2272870 +  -5.2  -2.63338   TTTTATTAATTAATT            TTATATTA TGGA TAATATAA             GTCTTCGTTTATCTG
    pc1900   6 100  19 2264652 .. 2264696 + -24.6  -4.53419   ATTGTAATATACAAA TGGCGTTGATTCGATGCAGA ATTAA TCCGCATCGAATCAACGCCA TTTATTCTTATAGTC
    pc1884   3  51 302 2247042 .. 2247064 +  -4.9  -2.80252   ATTCAAGTTAACTTT           GTGATGATG GCTAA CATAATCAC           TGCTATTATGAGAAT
    pc1872   3  45 390 2233083 .. 2233106 +    -4  -2.76696   TTGCCTGATAAATCA          TTTCTTTTAA ATGA TCAAAAGAAA           CTTCTTCACCAAAAG
      murI   5  60  82 2214360 .. 2214371 +    -3  -4.59212   TCCCTGCGAAAATAA                TAAC ATTT GTTA                 TTTCTTTGGTTACTT
       ada   9  73   5 2193878 .. 2193906 +  -8.9  -2.64155   TAAAAAAATAAAAAA        GTCGCTTAAAAGA ATA TCCCTTAAGCGAC        TAAATTTAGAAGAAA
    pc1826   7 100 113 2182235 .. 2182251 +  -6.6  -5.61596   ACGAATCGCTTTGTC              TCCGAA TACTT TTCGGA              TTTTTTTCTGAAAAT
    pc1814   7  55 181 2169479 .. 2169491 +  -3.3  -3.97088   AAATTTCTGCTTCTT                GCCTA ACT TTGGC                TTTACTGTTATAAAG
    pc1811   3  61 170 2165405 .. 2165415 +  -6.8  -2.92144   GTTATAAATAAAAAA                 CCAG GTT CTGG                 TGATTATAGTTTCGA
      znuC   3  67 253 2159503 .. 2159521 +  -7.4  -3.37245   ACTTGGAGCGTTAAC             TGCCGCTA TTT TATCGGCA             TTGATCTTAGGCTGG
       ppx   7 100  28 2149756 .. 2149782 + -11.7  -4.65263   CATTTTTTAACTTTT         TGACGTTGGGT TGGTT ACTCAACGTCA         TTTGTTTTAAACGAT
    pc1790   1  42 428 2146365 .. 2146378 +  -2.4  -3.09092   CTACCGGAACAGAAT               CTAC CCATGC GTAG                TAAATTTTTTTTGTT
       icd   3  65  71 2139408 .. 2139425 +  -2.8   -5.0133   AAGCGATAAATTCTT             CATATT CTCTTT AATATG              TTTTTTACCCCAATC
    pc1777   1  39 323 2134008 .. 2134021 +  -2.3  -2.71422   AGAACTCAATCAATT               CCTGC TCAG GAAGG                GTGTTTATAAGAATA
    pc1769   0 NONE
      miaB   5 100   3 2102417 .. 2102474 + -14.6  -3.33573   TGATTTACAGTAACT GACTGATTTAAAAAAGTGGGTGAT ATAAATACGA ATAACCCACTTTTTTAAATCAGCC TTAATGGTTATTCAT
    pc1755   7  76 214 2099670 .. 2099696 +  -8.9  -3.12668   AACAATAGGTAAAGA         TCAAGCATAAA TTTGC TTTGTGCTTGA         TCTTGGAATTTAGCA
    pc1743   4  62  39 2084888 .. 2084917 +  -3.1  -4.81249   TTTTTCATTAACTCC       TTTTTGGTAAT-TG AGG CACATTAACAAAAA       TTTTTAAGTTTAAAA
      lpxD   7  67 296 2067667 .. 2067683 +  -8.1  -2.66602   ATCCCCTTGCTGTAA              TTGTATC ATG GATACAA              TGGGTTCTTGGCTAA
    pc1716   2  55 436 2057631 .. 2057653 +    -5  -3.36135   TACTAATTTTCTTTG           TCAATTTATT TTA AATCAATTGA           TTAATTGAACATTAT
      acpS   4  70   3 2050465 .. 2050489 +  -2.2  -5.42975   TTGGTCTTCTTAATT         GATCCCGAA TTTCATTC TTCGGG-TC          TTTTTATTTATCTGA
      talB   7  70 181 2028629 .. 2028641 +  -6.3  -4.13225   TAAAAATTTATCTTA                CTATG ATT CATAG                TTTGTGGCTTTTTTT
    pc1687   4  52 198 2024317 .. 2024330 +  -3.8  -3.59432   GAGAATTAGATTTTG               GCTC CACTAT GAGC                TTGATGTTTTCTATC
    pc1662   5  62 212 2001036 .. 2001058 +    -7  -2.73441   TTGCAGCCATTGAAA           TGAGGTGGGA GAG TCCCAATTCA           CTTTCAAAACTACTA
    pc1659   1  42 184 1998241 .. 1998255 +  -2.8  -3.08446   AACATTAAGGAACGA               TTCAGA TGT TCTGCA               ATTCTTGTTTGGTTA
      valS   4 100  24 1989425 .. 1989462 + -14.5  -4.17491   CGGAGATTATCTAGA   GGGAAAGA-GGGATAAAA AAA TTTTATCCCCTTTTTCCC   TTTTAAAAATTTACT
    pc1637   3  56 182 1959568 .. 1959597 +  -5.2  -3.21679   TCTTGTATTACTAAA       TCAGTA-CTTTAG GTTAA CTAGAGGTACTGA       ATTTGTTCCTATTTT
    pc1627   3  93  29 1947231 .. 1947262 + -12.5   -2.7263   CAAACTCGAATTAAC      TCAGCATCGAGCCA ACTAA TGG-TCGATGCTGA      ATTTGCAAAGATCAT
    pc1609   4  85  21 1923581 .. 1923595 +  -2.9  -5.96894   ATTTATTAAAATTAT               TGATT AATAA AATCA               TTTTTTTATTTAAAT
    pc1602   5 100  11 1920102 .. 1920143 + -14.7  -3.23395   ATTAATCTTGTTTGA TACCGGTACTGAAAAAACT TTAA AGTTTTTTCAGTACCGAAA  TTGCTAATACTAAAT
      pgsA   4  81 360 1913173 .. 1913190 +  -8.5  -4.07975   TCAATAAAGAAACAC             CAGCAAT AGCC ATTGCTG              TTTGTGCTTGGCTTG
    pc1586   1  52  56 1902871 .. 1902907 +  -3.8    -3.695   CCAGAGTTTAGCTTA    TATCGTTTGAATGTGA AAAAC TCAAATTCTATCGATA    TTTCAACTATTTAAA
    pc1583   4  52  31 1900951 .. 1900963 +  -4.9   -3.0579   TTCAATTATCCAATC                TCTAT TCA ATAGA                ATTTTAGAAAAATTT
    pc1578   2  46 414 1895518 .. 1895530 +  -3.4  -3.08032   TTAATTGGCTTCCAT                CCAA TCTTC TTGG                TAGTTTTCCAAGGCA
      rf-3   1  42 175 1890766 .. 1890776 +  -2.6  -3.11341   AGCTCTTGCTCAAAT                 TTAA TCT TTAA                 CTTTTGCATGGCATT
    pc1565   4  55 316 1878555 .. 1878566 +  -5.8  -2.70923   TTTTAATCAGCAAAA                CCTG TGCT CAGG                 GTTGTAGTATTAGGA
    pc1561   2  43 416 1872186 .. 1872213 +  -2.7  -3.27525   TCTAATCGAAGCTTT        CTGGGCAAATT TTAAAC AATTAGCTCGG         TTAAGTTTAAACAAA
    pc1555   3 100  28 1861874 .. 1861901 + -12.9  -5.93809   GCTTGATAACGTCCA        GACCACACAAA ATTTTA TTTGTGTGGTC         TTTTTTTTATAAACA
    pc1542   4  65  69 1848902 .. 1848944 +  -7.3   -2.9735   ACTTTTATATTGAAA TTAATCACTACTACTGAAT TTGTC ATTTAATAGCAGTGATTAA TCATGTTTATTCTCT
    pc1526   6  93  17 1831677 .. 1831716 + -11.8  -2.94333   CTAGGGAAGAATAAA  TCCGTTTAAAAAAAATAA GTTG TCGTTTTTTTTAAACGGA   TCCTTCGTTTTAAAA
       mfd   5  59  78 1827266 .. 1827280 +  -2.1  -4.74103   ATTTTTATCAAAGAT              GC-GAG AAAA CTCAGC               TTTTTAGGTTCAAAA
    pc1510   5  64 384 1804288 .. 1804300 +  -3.4  -4.65666   AATTACTAATTTGAC                TGCT TATGT AGCA                TTATTTTTTCGATAT
    pc1483   4  62  92 1759283 .. 1759299 +  -3.7  -4.62904   TGAGAAGTTCAATTA              GTTCATT TCT GGTGAAC              TTTTTCAAGGTATTT
    pc1464   1  40 243 1740280 .. 1740290 +  -2.6  -2.58094   AAACGCAAAAAGATG                 TTTA ATC TAAA                 ATCTATTAATTTTTT
    pc1454   4  53 120 1726435 .. 1726464 +  -4.9   -3.2653   ACTTAAGAGCTGTAT       TGGAAGCCAGAGC CTGA GCAATTGCTTCCA        TTCCCTTATCGTTGA
    pc1454   4  53 204 1726519 .. 1726548 +  -4.9   -3.2653   ACTTAAGAGCTGTAT       TGGAAGCCAGAGC CTGA GCAATTGCTTCCA        TTCCCTTATCGTTGA
    pc1454   4  53 456 1726771 .. 1726800 +  -4.9  -3.24245   ACTTAAGAGTCGTAT       TGGAAGCCAGAGC CTGA GCAATTGCTTCCA        TTCCCTTATCGCTGA
    pc1448   7  91 291 1720414 .. 1720444 +  -9.8  -4.15565   CAAAAATATATTCAG       GAGTAGATAGCTTC ATT GAAGCTATCAGTTC       TTTTGCAATGATCAA
      traB   7  77 365 1700995 .. 1701011 +    -3  -5.69262   TCTTATTCCCTCAAA              GCATGT CCTGA ATATGC              TTTTTCTTTTTCTCC
    pc1412   4  64 152 1687825 .. 1687836 +  -4.4   -4.4078   AGTATTCGAGTATGC                GAGT TAAT ACTC                 TTTTAATTGAAAAAC
    pc1408   2  46 449 1685227 .. 1685239 +    -2  -3.65231   CTTACTGTTGACGTA                TTGA TTCCC TCAA                GTTTATTTTTTAATT
    pc1402   4  51 285 1680685 .. 1680707 +  -4.9  -2.87211   GCCTCATTCTTGGCT           GCAATCCAT ATTAG ATGTATTGC           TATATGGGCAAAAGT
    pc1402   4  51 474 1680874 .. 1680885 +    -3  -3.72893   TGTAATTCAACAATC                TCTT AAAT AAGA                 TTTGATGGAAAAATA
    pc1369   6  65 322 1639546 .. 1639562 +  -7.3  -3.04398   AAACATCTACTTCAA              CGCTAAA TTG TTTGGCG              ATTTTCCAAAGGGAA
    pc1363   4  51 -10 1633460 .. 1633473 +  -3.1  -3.76492   AAGCTCGCTTTAAAG               CCTTT AAAT AGAGG                TTTACTGGAATTAGC
    pc1354   4  71 425 1618503 .. 1618514 +  -4.4  -4.94058   TATGATAACTTTTCA                GCTA AATC TAGC                 TTTTCTTTAGGTTCA
    pc1346   3  56 330 1608831 .. 1608844 +  -5.3  -3.17798   TTTAACTGCTTAAAT               GAAGT GCCT ACTTC                TTCAATACTTTCTAA
    pc1342   3  49 275 1602643 .. 1602674 +  -2.4  -3.86206   ACAGATTTAGCATAC      GTTCTTTTTTCTGT TTCA ATAGAAAGAAAAGC       TATTTCTTTACTAGT
       aac   5  65  82 1593994 .. 1594009 +  -2.6  -5.15117   ATTCAAATTAATGAA              GAAGTT CTTG AATTTC               TTTTTTAAGCTTTTC
    pc1323   5  61 299 1579886 .. 1579913 +  -6.4  -3.17699   TAGGCTTAAGCCATT        GCAAAATCTTTA TTGA TAGAGAATTTGC         TCATTTTAAATTTTA
    pc1313   6  53 207 1570488 .. 1570498 +  -5.4  -2.78495   CAATACCACAAATGA                 TAGC TCC GCTA                 TACTCTTCATAGTCA
    pc1304   7 100 123 1559843 .. 1559879 +  -6.7  -5.72622   ATAAATTGCCAACGA    CCCGAAAAGAAGAGAGT AAA ATTTCTTTCTTTTTGGG    TTTTTTATTTATGAA
    pc1295   4  68   7 1552194 .. 1552205 +  -4.4  -4.63218   CTCTTCTAAGCCGCT                GCTT TTAA AAGC                 TTTTGTTAAGCCAGG
    pc1289   1  91 -41 1545516 .. 1545550 + -10.2  -3.95073   GCGCAACATCCCAAA     GACAAACGCTTAGA AAAATGC TCTAAGAGTTTGTC     TTTATAAATCTAACC
    pc1286  11  73 363 1543091 .. 1543107 +  -8.1  -3.45073   GCATCTCCAAATTGT              GAGAAAA AAG TTTTCTC              TCTGTTTTGGTAGGT
    pc1278   5  65 250 1533881 .. 1533894 +  -6.7  -3.34398   AATTGAATTTAATTG               TGCAC TTAT GTGCA                TATTTGACAAAAAGA
       pgm   4  52 313 1508826 .. 1508839 +  -3.8  -3.59432   GAGAATTAGATTTTG               GCTC CACTAT GAGC                TTGATGTTTTCTATC
      uvrA   2  57  41 1486216 .. 1486232 +  -2.3  -4.62712   ACATTTTAAAATTCT              TTAGTTT ATT ACACTAA              TTTCTTCTGTTTTTT
    pc1232   2  42 -14 1467220 .. 1467231 +    -3  -2.52896   CTATACGCTCTCTTC                GAAA TGGT TTTC                 TAAATTCAGAGATAA
    pc1200   5  60   6 1433221 .. 1433232 +    -3  -4.61199   AAGATTTTAAACAGG                TTCT AAGA AGAA                 TTTTGTCTGTCAACT
      topI   5  49 364 1411653 .. 1411666 +  -3.1  -3.67175   AAAACTTAAATACAG               TTGCT AGTT AGCGA                TTAGTTTTAAACGAT
    pc1166   7  73 124 1394736 .. 1394753 +  -8.5  -3.09492   GAATGACCTGTACCG             TTCCTTC AAAA GAAGGAA              TATTCAAATTCAAAG
    pc1162   2  46 274 1390463 .. 1390473 +  -3.2  -3.19463   CTTAATGCATCTAAA                 GCAG AAG TTGC                 TTCATCCATAATCAA
      fabI   5  70  22 1382366 .. 1382380 +  -2.9  -5.27335   TAATGAAAAATATGC               TTTCA ACGAA TGAAA               TTTTTCTTTCGAAAA
    pc1128   4  59 405 1354655 .. 1354665 +  -5.4  -3.65201   CTCAGCATCACGCGT                 CCTT GCA AAGG                 TTGTTGAGGATCTTG
    pc1124   0 NONE
      fusA   4 100   5 1338100 .. 1338136 +   -17  -4.18018   GAAAAGCCTAACTTT    TTTTAACTCATCTTAC CATGT GTAAGATGAGTTAAAA    TTTTAAATAAAAGGC
    pc1106   2  79 406 1328078 .. 1328108 +  -6.9  -4.71482   TGTTCCCTCATAACC       TACTTTTTGAGCG TCCAC CGCCCAATAAGTA       TTTTTAGGGTTTACT
    pc1098   3  46 423 1318630 .. 1318649 +  -3.4   -3.0879   CCAGGCAATACATAA            CCAAGCCT GATC AGGCAAGG             ATTTTAAAGTCGATT
    pc1087   8 100  20 1302222 .. 1302242 + -15.5  -4.45201   TTAGTAATAACTAAT            GCCAAGGTG GAA CACCTTGGC            TGTTTTTTTATACAA
    pc1066   2  43  26 1273211 .. 1273225 +  -2.8  -3.18912   ATAAGATTATCAGAA               CAACAG CGT CTATTG               TTAATGGCTGCCTAA
    pc1061   2  45 252 1263552 .. 1263562 +  -2.6  -3.34895   TCCAGCAGAAGAATT                 TTTT AGT AAAA                 TTGATTCCAAATGAG
    pc1061   2  45 396 1263696 .. 1263708 +  -4.1  -2.65112   ACATCTAAACCACCC                CTCAA CTT TTGGG                TCGTGTAAATAAATT
      ribD   0 NONE
    pc1036   3  72 113 1226759 .. 1226773 +  -3.6  -5.30155   TTAATGAAAGTTGTG               TTTTGC TAG GTAAAA               TTTTTTGATTAATAA
    pc1029   3  47 444 1217405 .. 1217430 +  -3.3  -3.32946   TGCTAGATAAACATT         TAGTTGGAGAT CCAA ATAACCAACTA          TCTTATCATTAAAAA
    pc1020   2  65 -10 1210599 .. 1210613 +  -5.8  -3.91716   GTCTTGATGTTTTAA               GAAATT ACT AATTTC               TTCTTTCGAAAATAA
    pc1005   0 NONE
    pc0998   0 NONE
    pc0993   2  56 -32 1188330 .. 1188347 +  -5.5  -3.25604   ACCGATACAGGATTA             GCAAGCT TTAA AGCTAGC              ATTTTAATTCAATAA
    pc0971   2  49 447 1170865 .. 1170885 +  -2.5   -3.8679   CGTCGGAAATGGCTT            TTTGGCTCG GCA TGACCCAAG            TTTGAATATTTTCTA
    pc0965   5  74  32 1161102 .. 1161115 +  -2.5  -5.64006   AAACTAAATTTAATC               TAATT TATA AATTA                TTTTTTTACTTAGCT
    pc0962   3  57 120 1158783 .. 1158794 +    -3  -4.41882   CAAATACAGTTTCCG                GATT CTGC AATC                 TTTCCTTTTTCTATT
    pc0956   5  69 404 1154779 .. 1154793 +  -7.2  -3.63206   GGTCGGAGGATCAAT               TACGAT GAC ATCGTA               TTGTAAGTTTTTTTT
       blc   1  49 147 1141724 .. 1141741 +  -4.1  -3.20955   AATCGACTCCGATTT             TACGAGA GAAA TCTCGAA              TATATTCATCTTTCA
    pc0929   2  47 136 1122391 .. 1122403 +  -2.7  -3.60416   CAAACCACCACCCAT                GAATT CTT AGTTC                GTTTTTATCTAATCT
    pc0923   4  53 293 1117760 .. 1117771 +  -4.4  -3.41126   GAACAATTGCTACAA                TAGC ATCA GCTA                 TTATAAGGTTTATAA
    pc0911   6 100  16 1105300 .. 1105327 + -12.9  -3.39908   GAAATTTCTTTTTTG        GAGTCGATACT TAACAC AGTATCGACTC         TATATTTTAGAGGGC
    pc0906   5  53 180 1098880 .. 1098892 +  -4.9  -3.28912   ACCTTTAGATTTAAC                TTTAG TTG CTAAA                TTAGTATCGCTGTAA
    pc0897   7  67 325 1087105 .. 1087124 +  -5.2  -4.33767   ATATTAACATGGGAA            TAAATATA AAAA TATATTTA             TTTTAATAAATTTGT
       rbp   8 100  41 1078656 .. 1078678 + -10.7  -5.46657   ATATAGATTAGAAAA           GGCAAAAGT TTATT ACTTTTGCC           TTTTTTATTGAGCTA
    pc0888   5  56 225 1074391 .. 1074401 +  -5.4  -3.27215   AACTAGATTGAAAAC                 TCCT AAG AGGA                 TTCATATGAACATTT
      potD   4  70 465 1057899 .. 1057925 +  -6.8  -3.99405   TTAGAACTCGGAAAT         TGGTTTTTTAAA AGA TTTAAGAAATCA         TTTGTCATGCATTCG
      acnB   1  56  31 1049135 .. 1049145 +    -4  -4.03887   ACTTATTTTTTTTAT                 TTGT TTA ACAA                 TTGTATTTCTTCTTT
    pc0853   6  65 433 1036765 .. 1036779 +  -2.9  -4.99861   TTTTTTTACCTCTTT               CATTT CTTCT AAATG               TTTTTCTAATTGCTG
    pc0846   1  61 207 1031332 .. 1031373 +  -6.6   -2.8511   TTTCTCGTAGGCCTC TGTGTAGGCTTACCCCCA CCTGGT TGAGGGTAGTCCTAAACA  TGTAGTGCTCTCATG
    pc0830   9 100 455 1017095 .. 1017116 + -14.5  -4.07687   CTAATAATGGGAAAA           GGCAAAGCC TTTT GGCTTTGCC            TTTTACAAACAAAAT
    pc0822   7 100   8 1008231 .. 1008261 + -17.1  -2.92656   AATTATAAATATCTA       GTCGATGCTGAAT CAACT ATTCAGCATCGAC       TATCTAGATAGCTTT
    pc0814   3  48 182  997028 ..  997052 +  -2.2  -3.74868   ATTATTTTAGGATCA         TTGCACATAGC TCTA GCTAA-TGCAA          TTCGTTGTTTTTCAC
      copB   7  59 396  991245 ..  991260 +  -3.4  -4.40358   GACACAATAATTTTT              TAATTA TTAA TAATTA               TTTTGTAAACTGCAT
    pc0806   1  78  63  986948 ..  986969 +  -9.5  -3.09987   ATAAAAATGAGAAAA           GTAGAGCTT TTCG AGGCTCTAC            TTGAATCAGTATTAC
      adh3   4  66   6  970085 ..  970122 +    -7  -3.18094   GAAAAAGTAGGGATG   CAAGCTACCAATGTGT AAGTAA ACTCATTGGTAGCAGG    TTGAATGATTATTTT
      xerD   3  65 -29  966135 ..  966145 +  -5.4  -4.25104   ATACGCTTACAACAA                 GCTT TTC AAGC                 TTTTCATCCGAGAAA
    pc0774   6  66 449  956388 ..  956403 +  -6.1  -3.85389   GGAGATCAATCGCAA              GGCCA CAAGAA TGGCC               TTTGGATTCTTGAGC
    pc0754   2  70 277  935014 ..  935040 +  -6.6  -3.99013   CTTGTTAGAAAAGCT         CTTTGAGAAGAG TGT CTCTTCATGAAG         TTTGTAGAATTTTTG
    pc0743   3  50  91  919540 ..  919565 +  -4.8  -2.54732   TACAATAATCTCACT         GACGTTGGAT TGGCGC ATTTAACGTC          CTTAGTGGATTTGCA
      gcpE   1  44  -2  913944 ..  913964 +  -3.4  -2.74144   CAAACGGTCAATGCA           TAACATTCG CCAT CGA-TGTTA            ATTTAACGATGAGCA
    pc0737   5  57 383  905327 ..  905351 +  -5.7  -3.08679   AAAAAAGGCTCTTTT          GTTGAAACCTT GCT GAGGTTGCAGC          TATTACATAGGAAAG
    pc0732   3  65 174  890918 ..  890936 +  -7.6   -2.7186   GTCTCTTATTGGGAT             TTGTTTTT AAG AAAAACAA             TAATTCAAAAGCTTT
    pc0727   6  63 222  883385 ..  883395 +  -5.4   -3.9693   CGTGCTCCAAAATGA                 GGAT CAT ATCC                 TTCTTTGGCTAAGTG
    pc0720   2  63  16  876253 ..  876269 +  -5.1   -4.1585   TTGCAATTCTAGCAC              CGCGA TCGATCC TCGCG              TTTTGAAAGTTCTGA
      waaC   5  83 321  860265 ..  860279 +   -10  -3.15699   TCTTGATCAGACTGC               GGGACA CCT TGTCCC               TGTTCATACATCAAT
      uvrC   1  45 430  850784 ..  850797 +  -2.4  -3.42083   ATTTTGTCTGAGACT               CACT AAGCTA AGTG                TCTTGTCTGTCTTCA
    pc0692   3 100 317  842994 ..  843014 + -12.7  -2.98493   AAATGATCAATCATA            GCTCTATCA TTT TGATAGAGC            TAATTTAATAGTGAG
    pc0681   2  62  80  830626 ..  830641 +  -6.1    -3.441   AAGTCCGTGTGCGGG              GGCTG TCACAC CAGCC               ATTTTTCGATCTTGA
    pc0676   8  61  59  825675 ..  825690 +  -6.2  -3.26262   TGCCATACGCGCTAA              TTCTTG TTGA CAAGAA               ATTTTGTCGAGTTTC
    pc0673   1  57 250  818778 ..  818789 +  -4.4  -3.84901   TTTCCTCACATTGTT                TTGC AATG GCAA                 TTAATTTTTCCTCAA
      metG   5  64 182  810755 ..  810782 +  -6.4  -3.67976   ATTGAATAAAAAAAA        GACTTAGAAAAG TTTA TTTTCCTAAGTC         TTTAACCTTAATCGA
      metG   5  64 342  810915 ..  810927 +  -3.4  -4.79949   ATAAAGCGATTTTCT                TCTG CGAAC CAGA                TTCTTTTTTTAAAAA
      ftsH   8 100  25  787099 ..  787121 + -12.1  -5.64421   TCTCTTTTCTTTAAA           CCCTAACCA CTCTA TGGTTAGGG           TTTTTTATTTCCGCT
    pc0632   4 100   3  774294 ..  774334 + -16.6  -3.13104   TAAGCATAGATAGGT TATAAGAGTCGGCT-TAAA TAAA TTTAGAGCCGACTCTTATA  CTTTATTGAATCATT
    pc0629   4  80  66  769439 ..  769480 +  -8.9  -3.61603   CTTTGAAAGCTTTTT CATCTGTGCTGAATAAT CGATAAGT ATCATTCCGCACAGATG  TGTATTTTTATAGCT
      dagA   2  42 313  765272 ..  765286 +  -2.8  -3.08996   GAATATTTTTAGCAA               CTCCTA TTG TAGGAA               TATTGACTAACACTC
    pc0614   2  63  18  754365 ..  754377 +  -5.5  -3.90645   TTAAAATAATTTATT                TGGGC GTA GCTCA                TTCTATTATTATTGA
    pc0608   9  58 121  750670 ..  750680 +    -4  -4.12902   GATACTCCATTCTCC                 TTTC AGA GAAA                 TTTTCCAACTGATTA
      dnaK  10  90 391  729893 ..  729904 +  -5.8  -5.69379   GCTAATCCTTAAAAG                GGTG TTGC CACC                 TTTTTTTAATTCTCT
      oprK   3  69   6  688084 ..  688108 +  -7.2  -3.59583   ATGTTTGTAGTACAA          TCGATGCTGA ACATA TCAACATCGA          TTTGGAGATGATTAT
       map   2  51 417  680938 ..  680952 +  -2.8    -4.011   GTCTGTCTTAATTTA               GCGAGA CAA TTTTGC               TTATTTCGATATTGA
      rtxA   7  71 279  672862 ..  672876 +  -7.2  -3.72642   ATCTAAAAAGCTTGA               TCGTTT AAA AAACGA               TTTAAATGATTCGTT
       cpt   2  49 350  664344 ..  664370 +    -3   -3.6654   TAATTAAACATTCGC         CGGTGTGATAAG TCA TTTATTGCGTCG         ATTTTTTAAAGTTTA
    pc0524   0 NONE
    pc0510   7  65 384  646155 ..  646171 +  -5.2  -4.08689   AACCCAGAAGCTTCT              GCAAAA GAAAA TTTTGC              TTTCTCGATTTTATT
    pc0495   3  58   2  634532 ..  634566 +  -6.5  -2.78712   AAGTTGCTTCTTAAA     TTTATGCTGAATGGC AAATG GTCATTCAGCATCCA     TACTTGAATTCCGAA
      mutT   6  53 447  627158 ..  627170 +  -4.9  -3.24256   CTAGTACCTTATTTC                TTAAC GTT GTTAA                ATTCTTTTTCAAAAT
    pc0479   1  44 456  617761 ..  617776 +  -3.2  -3.08699   TCGTGAACGTATTGT              GCAAGA AGTT TCATGC               GTTGTTGTTTCTAAA
      ptsI   5  53  11  612829 ..  612841 +  -2.7  -4.19238   TTTAAACTTCGGATA                CAAAG TAA TTTTG                TTTTGAAATTAAGAA
      dnaJ   3 100  10  602230 ..  602262 + -18.7  -3.55761   AACTGATTGTTTTGA      TTCAGCATCGATGGT TCG ACTATCGATGCTGAA      TTTAGCACCTAGATA
    pc0446   3  60  12  576319 ..  576343 +  -2.8  -4.67556   TTAGAGCCTTTTTAG          CCCTCTTAAA GCTGA TTTTTGAGGG          TTTTTCAAATGTTCT
    pc0440   6  63  56  569641 ..  569663 +  -7.2  -2.87211   ACTTTATCATTTTTA           TGTTTTAGAA TGA TTTTAAAACA           TGTATGGGGCCGGAT
       fmt   5  81  15  542306 ..  542328 +  -2.2  -6.00814   ATATAAGTGAGTTAA           TAATATAA TTTATTT TTATATTA           TTTTTTTTGATTATT
       dac   7  75 236  528271 ..  528293 +  -7.2  -4.12942   ATTACTTATTAATTT           GAAATTATTG AAA TAATAATTTC           TTTTAAGCAGTTTAA
      kefC   1  46  -4  508079 ..  508090 +    -3  -3.15579   AAGAAGAACTTGAGG                CTTA AAAC TAAG                 TTAATAAAGGCTTAA
    pc0370   5  61 119  498222 ..  498235 +  -3.9  -4.33808   CTGTTTCTTCTTGAG               TCTTT TTCG AAAGA                TTTTCCATTCCTTTA
    pc0365   1  74   7  492114 ..  492155 +  -2.6  -5.63517   AGGATGTAGTCAAAA TACTTGAG-TATTAAAAAT GGCAA ATTTGTAAAACCTCAAGTA TTTTTTATTTACAGA
    pc0357   5  86  17  483816 ..  483841 + -10.7  -2.89797   TTCTATTTAAGGATG         TAAGAAATAAG TTTG CTTATTTCTTA          TGCTATTTGTCAGAA
    pc0341   1  53 433  465847 ..  465857 +  -3.2  -3.90922   CATGAATTCTCAATG                 TGGC GAA GTCA                 TTCTTTAGACGCAGT
    pc0332   3  55 382  453225 ..  453244 +  -4.3  -3.64703   GAAGAAAAGCAAATA            GAGGAAC AAAAAA GTTCTTC             TTTAAATAAACAAAG
       pgd   8  74 335  437448 ..  437475 +  -8.6  -3.31144   CTTCGGGAAAAATAA        CAACTTTTTTGT CTTG GCAAAGAAGTTG         TTGTAAGACTCGAAA
    pc0308   5  66 362  427604 ..  427624 +  -6.9  -3.57144   AAAAAATGGCACCAA            GTGTTTGTG CAT CATAAGCAC            TTTCGGGATCCAAGA
      comF   8  65 257  423240 ..  423253 +  -5.3  -4.22652   CATCACGAAACCCTT               CAATG ATAT CATTG                TTTTGAATAATATGA
    pc0291   2  63 196  406071 ..  406092 +  -5.3  -4.03053   TCGGTTTGTAAATAA           TTTTTTTTG AATA CAAAAGAAA            GTTTTTTTGCTTTAT
      alkB   4  57 257  398183 ..  398198 +  -3.2   -4.3129   TATACTTGCTATTAA              CACTCT GTTT AGAGCG               TTTTAATAATAAATG
    pc0265   1  41  41  378458 ..  378474 +  -2.3  -3.06696   TTTTCGAATTAACTA              GACAT GTTGCTG ATGTC              TCTATTGCCGAAACC
     secDf   3 100  13  358249 ..  358273 +  -9.4  -5.63236   TAAAGTACTAAAAAA          CAAAGAGGTT ATTAA AGCCTCTTTG          TTTTTCTTTTTAAAT
       euo   5  95  -8  347594 ..  347613 + -12.2  -3.28712   AAAAATCGTCGTCAA            GCTAGCTG ATTT CAGCTAGC             TTCTAAGCAGCCGGC
       euo   5  95  95  347697 ..  347739 + -11.7  -3.62746   ATTGAGCAACAACTT TATAACCTTTCAATTCTTT TTTTT AAAAAATTGAGAGGTTATA CTTTTTTAAGATGAA
     ntt_2   6  63 289  340618 ..  340628 +  -2.6  -4.96028   ATAGGACGGGCGATT                 TTAA TCT TTAA                 TTCTTTTTTTTCAAC
      yhbZ   7 100 145  312458 ..  312498 + -20.1  -5.22039   TTTAACGAAGATCGT  TTATGATGAGTCAAACCTT TTC AAGGTTTGACTCATCAAAA  TTTTTTGAGTTTCCG
       tsp   4  93  10  310051 ..  310075 + -11.5  -3.14931   AAATAGAGGTGTCAA          GCCTCCTGA TACAGAT TCAGGAGGC          TTGATAAAAGGTAAG
      ppaA   2  47 408  295493 ..  295513 +  -3.3   -3.2964   ACATTTGAGAAAGTA            GAAAAGCTA GGC TAGTTTTCC            TTCTAAAAAAAATTT
    pc0193   3  59 105  288296 ..  288312 +  -3.7  -4.26681   AATAATTTCTCTTCT              TAGCCAT CCC ATTGCTA              TTTTAGATAGTTTAT
    pc0179   1  49  93  270743 ..  270756 +  -3.8  -3.29144   AGCAACCGCAAGACT               TGGG AGAGTA CCCA                TTATAAGAAGAATAG
      uvrB   4  62 406  263377 ..  263388 +  -5.8  -3.51825   TGATTTTAATGCGTG                GCCT TTCA AGGC                 TTCTGCTTGAACTCC
    pc0163   5  85   0  243141 ..  243173 + -10.1  -3.38316   TTTTCATCACCATTA      GTAGAATTTGCGA TGGATTT TCGTAAATTCTAC      TTCATTCAATCCTAA
    pc0157   4  60 265  236382 ..  236392 +  -2.6  -4.81644   AAACATAGAATTATT                 TTTA TAA TAAA                 TTTTAGTTTTATTTA
      secA   7 100  16  223830 ..  223853 + -12.6  -4.78848   CATCAAAATAGAAAA          GCTTTTTCGA TTAA TCGAAAAAGC           TTTTCTATTTAAAAA
      rfbB   3  55 201  197102 ..  197118 +  -2.3  -4.31549   AGATTGGATTCAGGT              TGACTTA AGC TAAGTGA              TTGTTTTAAATTTTC
    pc0110   3  73 350  178556 ..  178567 +    -3  -5.44119   AAATATGAATGAACT                TTGA AAGA TCAA                 TTTTTTTGAAATACG
      glgP   3  62 -19  172462 ..  172508 +  -7.2  -2.60956   TGCGCTACGATTATG CAGCGCACAATCGATGCTGAAG GAA CTTCAGCATCGATAAGGTGAGG GTTATGCAATGATTT
    pc0100   4  84 105  163496 ..  163524 +  -3.3  -5.81412   CAATATCAGCAAAAA        TTCAAAAAGAATT TGA AATTCTTTATCAA        TTTTTTTTGAATCAG
      nqrA   2  45 447  159024 ..  159059 +  -2.6   -3.3707   TTAGTTTTTACTATG    CCATGATAG-AAAAGAG CTT CTCCTATACTATCAAGG    ATTGTTTTTCTTGGA
    pc0081   4  88  49  140291 ..  140306 +    -9  -4.45083   ATACTTTGTTTAAAG              CCTACC GAGA GGTAGG               TTTTGTGAATATAAA
    pc0047   1  41 137   85506 ..   85522 +  -2.3  -3.10012   GAATGGTTTTTTAAA              TCAAAAT TAA ATTTGGA              TTAGCTAATAAAGTT
    pc0039   5  67 257   61465 ..   61509 +  -8.1  -2.57067   TGCTTTAAAGAAGCG GAAACAATTGTTTTCTTTATT AGC ATTAGAGATAACCATTGTTTC TAGATTGCATATTCG
    pc0028   5  62 291   44208 ..   44231 +  -3.2  -4.74103   AGCCAAATAATTAGA          TTAAAAGCGA TCGT TGGCTTTTAG           TTTTTAGGTTCCGAA
      psdD   9  68  60   35844 ..   35876 +  -7.8  -3.28712   TTTCCTTGAAAATAA      CCCAGAAAAACTCG AATGC TGGGTTTTTCTGAG      TTGTAAAAGAAAGAG
      ruvA   5  74 156   32866 ..   32876 +    -4  -5.30448   TTTTTGGGAAAAAGA                 GATT TTA AATC                 TTTTTCTGTTTGTTT
      ssuC   6  68 111   26668 ..   26680 +  -6.3   -4.0641   GTCTGTTAATGATTA                GCAAA AGT TTTGC                TTTGTATAGATGAAA
    pc0004   4 100  12    5852 ..    5887 + -12.9  -5.20333   TTAATGACCTAATTG    TTTCAAAAACCTTTC CTTGAA GAGAGGTTTTTGAAA     TTTTTATTCTAAATC

SUMMARY

414 putative operon ends contain 1635 possible terminators.
Percent operon ends hit by terminators of confidence >= x:
	x	#>=x	hits>=x	%hits>=x
	100	55	47	47	11 %
	99	55	47	47	11
	98	55	47	47	11
	97	55	47	47	11
	96	55	47	47	11
	95	63	53	52	13
	94	63	53	52	13
	93	73	61	60	14
	92	73	61	60	14
	91	82	68	66	16
	90	84	70	67	16
	89	86	72	69	17
	88	91	76	73	18
	87	92	77	74	18
	86	95	80	76	18
	85	98	83	78	19
	84	102	87	80	19
	83	105	89	82	20
	82	107	91	84	20
	81	112	95	88	21
	80	117	98	89	21
	79	122	102	92	22
	78	127	107	95	23
	77	132	110	97	23
	76	138	114	98	24
	75	145	120	102	25
	74	151	125	106	26
	73	161	134	113	27
	72	167	139	116	28
	71	178	147	122	29
	70	189	158	129	31
	69	199	167	135	33
	68	215	179	142	34
	67	229	192	152	37
	66	243	204	159	38
	65	268	226	174	42
	64	281	236	180	43
	63	301	254	191	46
	62	324	273	202	49
	61	356	301	215	52
	60	377	319	228	55
	59	407	344	243	59
	58	436	369	254	61
	57	494	415	267	64
	56	513	432	277	67
	55	572	475	288	70
	54	588	488	289	70
	53	660	547	306	74
	52	727	604	318	77
	51	760	630	327	79
	50	832	680	331	80
	49	931	759	346	84
	48	993	811	353	85
	47	1063	862	362	87
	46	1156	927	368	89
	45	1240	986	375	91
	44	1295	1025	378	91
	43	1383	1092	385	93
	42	1477	1165	391	94
	41	1536	1215	395	95
	40	1610	1271	396	96
	39	1635	1292	397	96
	38	1635	1292	397	96
	37	1635	1292	397	96
	36	1635	1292	397	96
	35	1635	1292	397	96
	34	1635	1292	397	96
	33	1635	1292	397	96
	32	1635	1292	397	96
	31	1635	1292	397	96
	30	1635	1292	397	96
	29	1635	1292	397	96
	28	1635	1292	397	96
	27	1635	1292	397	96
	26	1635	1292	397	96
	25	1635	1292	397	96
	24	1635	1292	397	96
	23	1635	1292	397	96
	22	1635	1292	397	96
	21	1635	1292	397	96
	20	1635	1292	397	96
	19	1635	1292	397	96
	18	1635	1292	397	96
	17	1635	1292	397	96
	16	1635	1292	397	96
	15	1635	1292	397	96
	14	1635	1292	397	96
	13	1635	1292	397	96
	12	1635	1292	397	96
	11	1635	1292	397	96
	10	1635	1292	397	96
	9	1635	1292	397	96
	8	1635	1292	397	96
	7	1635	1292	397	96
	6	1635	1292	397	96
	5	1635	1292	397	96
	4	1635	1292	397	96
	3	1635	1292	397	96
	2	1635	1292	397	96
	1	1635	1292	397	96
	0	1635	1292	397	96
