# Supplementary material for: Rapid, accurate, computational discovery of Rho-independent transcription terminators illuminates their relationship to DNA uptake
Source: Genome Biol. 2007 Feb 21;8(2):R22. doi: 10.1186/gb-2007-8-2-r22 (PMC1852404; doi:10.1186/gb-2007-8-2-r22)
Supplement: Additional data file 2 — As described in the text, the entire robust tail-to-tail region is searched; if the region is less than 500 nt, then the 500 nt downstream of the stop codon is searched (stopping if a gene start is encountered). In the case of ties, all terminators with the high score are output. [file gb-2007-8-2-r22-S2.zip › Pasteurella_multocida.ttperf]

    PM0017  11  81 281   13538 ..   13552 -  -2.8  -5.60993   TGTCGCACAAAAAAA               TGTGGA AAG TGCACA               AATGGATTTAAAAAC
    PM0017  11  81 129   13683 ..   13704 -  -8.1  -4.20531   GATACTCAGCCAAAA           GTCGTAGAAC GTC GTTCT-CGAC           TACACCCAGTGCCGT
    PM0033   8  55  69   31001 ..   31019 -  -2.5  -4.06001   GACAAAGTAAGCAAA            GAATTAGC TGAT GC-AATTC             GTGCGAACTTAGCGA
      sdaA   2  95  12   35815 ..   35831 -    -8  -5.39721   TTATTAGATAAAAAA              GGGCTT GTAAT AAGCCC              TTTTAAATGAGTTAT
       era   5 100  25   86659 ..   86675 -  -8.7  -5.74288   AGAAACAATAAAAAA              GAGTGGC TTT ACCACTC              TTTTACACAAGGTCG
    PM0070   6 100  49   96071 ..   96088 - -11.3  -4.89009   ATATTGAAGGAAAAA             CGGTGGA AGAC TCCACCG              TTTTTTTATGTCCTT
    PM0078  10  82 169  105893 ..  105911 - -11.8  -2.81702   CGATGTAAGAAAGAG             GAGCAGAA TAT TTCTGCTC             TTTTTTATTTACACA
      xerD   6  83  18  118245 ..  118263 -  -8.9  -4.19953   TATCCAACGTTAAAA             CTGCATC CTTGT GATGCAG             TTTTTTTATGCTTGA
      oapA   5 100  20  123079 ..  123105 - -12.3  -5.19251   CAATATGAACAAAAA         GCCCGTGTTGA TTTTC TCATCACGGGC         TTTGTTTTATATGGT
    PM0105   6 100 468  129540 ..  129562 -  -9.9  -5.20333   CAGGTATAACAAAAA          GGCGCGGTAT CATC AT-CCGCGCC           TTTTTGTTTGTGTAT
    PM0119   3 100  20  145335 ..  145356 - -14.5  -5.33405   GCGAGCAAAGAAAAA           GGCGTGAGT TTCA ACTCACGCC            TTTTTTCATGTGGAG
    PM0127   2 100   8  151793 ..  151817 - -10.2  -5.24129   TGCGGTCAGAAAAAA          GCGAATTTTT GTGTA AAAAATTCGC          TTTCTTTTTAATTGA
      rbsR   4 100  -8  178575 ..  178591 -  -9.4  -4.89521   ACACCTTAAATAAAA              CGTGGG ATTTA CCCACG              TTTTTCTTGATACAG
    PM0161   3  53 112  187429 ..  187458 -  -4.9   -3.1585   TGAGTTAAGTCAATA       CGCATACCGCGCA ATAA CGTGCGGTATGTA        TTACAACTTTTGGCA
    PM0169   3  60  87  195106 ..  195138 -  -2.7   -4.4009   TTCGATTGCACAAAA      TGCGCAAGGTGTG GCAATTA CACAACTTAAGCA      GGTTAGTGTCGGTGA
       rnb   5 100  11  203428 ..  203446 - -11.8  -5.11254   AATAAGAAAAAGAAA             GGGAAATC AGT GATTTCCC             TTTTTTACATTTAAC
      pepA   6  91  29  217912 ..  217944 - -11.6  -4.16681   AACATCATCGTAAAA     GTGCGGT-AAAAATA GAGA TATTTTTGACCGCAC      TTTTTGATTTTAGTC
      frdD   6 100  21  222008 ..  222026 - -13.2  -4.46675   ATGTAATATAAGAAA             GGCGGATA ACA TATCCGCC             TTTTGTGATTTAGGG
    PM0210   6  81  30  235361 ..  235393 -  -4.1  -5.45652   AGCCTGAATAAAAAA      GTGCGGTGAAAATGC AAA ACATTTTCACCGTTT      TTGTATTAAGACAAA
      smpB   1 100  10  240765 ..  240788 - -11.1   -5.0538   CGCTAGTTTAAAAAA          GCCTTGTGA TGATGC TCACAAGGC           TTTTTTTTTTTAGCC
      secF   5 100  18  252447 ..  252474 - -15.8  -6.14618   GACAAAATAAAAAAA        CGGTCTGAAATT TTTC AATTTCAGACCG         CACTTAGTTAAGTTC
    PM0241   4 100  49  271620 ..  271635 -    -9  -5.33026   TAATGCAAATAAAAA              GCGAAC TTTG GTTCGC               TTTTTTATGTTCGTG
    PM0253   3 100 -17  284258 ..  284292 - -16.7   -2.5409   AGAATTTCTAAGTGA    TGCGGTGGCTGTT-AT ATTT ATAAACAGCCACCGCA     GCTACCACATCGCCA
       cdd   1  80  26  291601 ..  291627 -  -5.9  -5.00616   TTCGCGTTTAAAAAA        GCGGTC-CCT TGTTAAAG AGGTGACCGC         TTTTTTCATTCTATT
    PM0273   3 100  24  309371 ..  309388 - -12.7  -5.38054   TGCGAGAAAGAAAAA             GCCCCTG TTAT CAGGGGC              TTTTAGCTTAACATT
       adk   7 100  19  323685 ..  323701 -    -8  -5.60689   CTAGATAACAAAAAA              GGCTGT ATTAA ACAGCC              TTTTTTGATAAAAAC
       mrp  10 100  87  352598 ..  352619 - -11.7  -5.28942   TATTCCAAACAAAAA           CCCTTGATA ACTT TATCAAGGG            TTTTCTTTTTTCTGC
      suhB   5 100  28  371701 ..  371726 - -13.5  -5.75822   TATAAACTAAAAAAA         TCCCTCAATAA CGCA TTATTGAGGGA          TTTTTTGATCACTTA
      mtgA   5 100  51  379155 ..  379173 - -13.2  -5.18297   GAAGAATAAACAAAA             GGCTCAAC AAA GTTGAGCC             TTTCTCTTTAAGAAA
    PM0336   2 100  12  390469 ..  390492 -  -9.6   -5.7827   AACAGAAAGAAAAAA          GAGGTGGTAA AAAA TGACCACCTC           TTTTTTATGGACTAG
    PM0345   5 100  20  407595 ..  407619 - -14.4   -5.1361   ATAAAGCCTAAAAAA          GTGCCGTCAT GTTAT ATGACGGCAC          GATGGTTTACTTGGT
       fur   5 100  24  413345 ..  413377 - -12.9  -5.15634   CAGGCTACTAAAAAA      GTGCGGTATAAACGT TGA AAATTTATACCGCAC      TTTTTATTTAATTCG
      nhaP   5  59  70  427709 ..  427720 -  -4.4   -3.9009   AATTTAGTGCAGAAA                TCGA GCTT TCGA                 CAGTAAAACCAATTT
      parC   4  90   7  431155 ..  431174 - -12.2  -3.58208   GCCTACAATAATTAA            GAGGGATG TGAC CATCCCTC             TTTTTTCTACTCACT
      glnE   6  84   6  440972 ..  440990 - -11.8  -3.12005   TATATAATTTTAACA             GAGAGCAA TAT TTGCTCTC             TTTTTTTATTCTTCG
    PM0380  10 100   8  448637 ..  448656 -  -9.3   -5.4833   TGATGTAACAAAAAA            GTCCACC TTGTTT GGTGGAC             TTTTTGTTTAAATCA
    PM0390   5  91  62  459749 ..  459766 -  -9.9  -4.69326   ATACCTAATAGAAAA             CCAGTGA ATTT TCACTGG              TTTTTTGTTGTGATA
      pglA   4 100  52  485394 ..  485414 - -11.2  -4.75372   ATTAGCGATGAAAAA            GTGCGGTA GAATT TACCGCAC            TTTTTGTCTTTTTAG
    PM0417   2 100  48  490118 ..  490138 - -15.5  -5.38549   GCGAAAGAACAAAAA            GTGCGGTCA AAA TGACCGCAC            TTTTTTTGTGTGTGA
    PM0425   5  95   9  497917 ..  497934 -  -8.4  -4.85782   TTTTTCAAAAAGAAA             CCGCAC ATTGAA GTGCGG              TTTTTTTGTTATTTT
    PM0428   6  68 228  501571 ..  501585 -  -8.6  -2.71011   ATTTTTGGGGAATTA               TCGCAA CTT TTGCGA               TGGCAGTGGGGACAG
      phoR   2  57 213  506089 ..  506105 -  -5.1  -3.61654   CATATGTATGCCAAA              GCCCA GCTGATT TGGGC              GGAGGCGTTATATCG
      minC  15  89  14  518902 ..  518922 - -11.2  -4.06678   ATGCACGGATAGAAA            TAGCGGAG GTATT CTCCGCTA            TTTTTTTTATCCTTT
      ponB   8  76  21  530369 ..  530401 -  -6.4    -4.431   TATTCACTTAGAAAA      GTGCGGTCAA AAAAGCAAAAAAA TTGACCGCAC      TTTTTGTTTATGCTG
    PM0461   6  69 427  536730 ..  536743 -  -3.8  -4.85599   CGTAGCTTAGAAAAA               GCCT TAATGC AGGC                ACTGAATACGAGCAA
    PM0465   2  57  52  548064 ..  548074 -  -5.4  -3.29471   TTGTCATTAGAGTAA                 GCAT AGT ATGC                 GCTTACATGAAATGA
    PM0475   5 100  31  559379 ..  559400 - -10.3  -5.08255   ACCCTCAAAAGAAAA           TAGCTTGTT GAAA AACAAGCTA            TTTTTTTCTCAAAAG
    PM0482   5 100  14  564314 ..  564333 -  -7.9  -5.46657   CATCGTAACAAAAAA            GACAAGG ATGTAA CCTTGTC             TTTTTTTCTCGGTTC
    PM0485   4  93  12  567427 ..  567453 - -12.4  -4.22749   AAATAGAAATAACAA         GATTACCAGCTT ATT AGGCTGGTAATC         TTTTTTCAGGCTTAT
    PM0506   2  44 198  580103 ..  580116 -  -3.1  -2.79302   ATGATGTTGATGAGA               GAGAT ACCG ATCCC                CGTTTCATTCCCCGT
    PM0524   6  91  20  599233 ..  599248 -  -6.1  -5.60993   TTCTTCATAAAAAAA              CACGC TTTTAC GCGTG               TTTTTTTGTTGCGGA
       dxs   5 100 104  608368 ..  608392 - -12.2  -6.04324   TCAAAAAAGAAAAAA          CCGCTACACC AAGAA GATGTAGCGG          GAGGTCTTAACATAA
       ppc   8  95  54  628203 ..  628234 - -10.3  -4.52589   CTTGCTGACATAAAA      GTGCGGTAAAAAC TAAACG ATTTTCACCGCAC       TTGGTTGAGAAAAGA
      ivlE   4 100  21  650755 ..  650788 - -17.7  -4.73633   CAATAAGACATAAAA     GTGCGGTCGAAAATCT TGA AG-TTTTCGACCGCAC     TTATGTTTCTTTGCT
    PM0569   6  70  40  654299 ..  654321 -  -8.5  -3.44998   GATGGATGAACAACA          CACCGC-CTT GATA AAGTGCGGTG           TTTTTTTGATTTTTT
    PM0587   5  91  15  676190 ..  676208 - -11.7  -3.90298   CTCAATGAAATAGAA             GGGCGCT TTAAC AGCGCCC             TTTGAATTTTTGATT
      hbpA   3 100  18  685420 ..  685449 - -18.1  -5.00616   CTTTTTTCTAAAAAA       CAACCGCACTTTA TCAC TAAAGTGCGGTTG        TTTTTTGCTAGGTTT
    PM0596   3 100  26  692790 ..  692810 - -14.1  -4.89852   TGAGATTGACAAAAA            GTGCGGTAA AAA TTACCGCAC            TTTTTTATCTTATCT
    PM0605   9 100 267  702403 ..  702424 - -15.9  -2.64888   AATTTATTCAAATAG           CGCGCTACG TTTT CGTAGCGCG            TCTTATATAAGGCAG
    PM0605   9 100  47  702619 ..  702644 - -10.5  -5.34555   TGAGAGTATAAAAAA         GCGTGACGTTT TTTA AAAAGTCACGC          TGAATGATGATTGAG
      topA   2  90  27  715471 ..  715490 - -10.8   -4.3208   CCCTATAATGCAAAA            GGCTAGAA TGAT TTCTAGCC             TTTTTTCTTCTTGAC
      moaE   4 100  17  726166 ..  726185 -  -9.3  -5.82036   ATAACAAAGAAAAAA            CCGCACT ATAAAA AGTGCGG             TTCTTTTTTTCTTTT
    PM0645   5  62  15  748307 ..  748334 -  -2.5    -4.652   AAAGGATTTTAAAAA        GCCCCTGCGCA TTTACT TGCTATGGGGC         TTTTAGCTAGAACTT
      ribE   5 100  16  752596 ..  752628 - -15.1   -5.5074   TAAGCCAATAAAAAA      GTGCGGTGAAAAT TCACTTT ATTTTCACCGCAC      TTTTATTTTGTCTTA
      pykA   4 100  21  755844 ..  755869 - -12.7  -6.04324   TTAAAAAATAAAAAA         CGGTGATAAAC ATTA GCTTATCACCG          TTTTGTTTTAAGAAT
    PM0670   2 100  18  779054 ..  779075 - -11.7  -5.67063   TCTAGCATAAAAAAA           TAGCCTGTT ATAT AACAGGCTA            TTTTAATAAAACGGG
    PM0690   2 100  36  800300 ..  800325 - -14.9  -5.17576   TATTAAGGCAAAAAA         TAACGCAAGTC ATCT GACTTGCGTTA          TTTGCGCTTCAATTA
      ubiX   4  63 304  815926 ..  815957 -  -7.4  -3.27565   AATTAGATAATGCAA      GTGAAGTAATCGTG TATG CAAAATTACCTCAC       CGTTTTCAAATTCCA
       rnd   7 100  23  823346 ..  823370 -  -8.6  -5.66684   CAATTCACAAAAAAA          CCGCACTTTA TTCAC TTAAGTGCGG          TTTTATTTTGTCTTC
      ttrA   8  87 275  848837 ..  848866 - -12.3  -3.23708   CGTTGTTAAAAAGGA       CCGCACTTTTC GCTTTTCT GAAAAGTGCGG        TTATTTTTTCGCTAA
      dapB   5 100   8  856447 ..  856468 - -14.5  -4.68103   TCAACTCTAACAAAA           CAGCAGAGG TTTA CCTCTGCTG            AATTCGGTTAAAGCT
      modC   2 100  36  874179 ..  874214 -  -9.8  -5.31275   GTTCATGATAAAAAA    CCTACCACACTTTTGCA TTG CGCAAT-GTGCGGTAGG    TTTTAAATACGTTTT
      truB   3 100  19  890956 ..  890994 -  -6.9  -5.88476   AAAATAAATAAAAAA   TCCACCGCACTTT AGCTTCATCGTGA AAAGTACGGTGGA   TTTTCTTTTCTCAAA
    PM0767   4 100 313  903834 ..  903867 - -14.1   -3.3158   GAAAAAATGCAGTAA     TATTTAGCCCTGTAC ATTG GTATAGGGCTAAATA      CTTCAATCACCTTTA
    PM0782   1 100  15  925889 ..  925903 -  -8.5  -5.39905   ACCAAATAACAAAAA               CCCGC TTATC GCGGG               TTTTATTTTGACTTT
      selD   2 100  21  934327 ..  934347 -  -9.8  -6.01369   TAAATAACAAAAAAA            TCCCAAGT CTTTC ACTTGGGA            TTTTCACTTTCATAG
    PM0809   4 100  19  957289 ..  957315 -   -16  -3.73995   CTTCTCATAAAAAAT         CCCCAAAAATGC ACC GCACTTTTGGGG         TTTTACTTTTAGTAT
      valS   5 100  79  967512 ..  967536 -  -8.7  -5.45652   ATCCTTAACAAAAAA          TGCGATGAA TGTCATG TTCATCGCA          TTTTTTATGACCATT
    PM0825   6  90  10  975143 ..  975161 -  -8.9  -4.39571   GTCATAAACGCAAAA             GACGACA TTTTC TGTCGTC             TTTTTTCTTTTAACG
       pmi   6 100  24  978511 ..  978527 - -10.9  -5.86976   CTACAAAATAAAAAA              GGCTAAC TAC GTTAGCC              TTTTTCTCTTTTCGC
      ubiG   6 100  45  990302 ..  990325 - -12.6  -4.75372   AGTACTCAGCAAAAA          GCGAAGTATT TTAT AATACTTCGC           TTTTTGAGTGACGAA
      tadG   3 100  27  994547 ..  994568 - -11.7  -5.82281   AAACACATAAAAAAA           TCTCTTAGC CTGT GCTAAGAGA            TTTTTTAGCGTTATC
      met2   6  93 300 1018737 .. 1018760 -   -14  -2.65442   AGATCAGCCAGACTA          CGTAAATGCG GTAG CGCATTTACG           AACTACGTTACCGCC
      nagA   5 100  23 1028155 .. 1028177 - -13.6  -5.64274   TTAGCGATAAAAAAA           TAGCGTGTTA ATT TAACACGCTA           TTTTTAATAAAATGA
      rfaE   2 100  41 1039076 .. 1039095 - -10.8  -5.27923   TAATCTCATAAAAAA            GGCAAACA TAAC TGTTTGCC             CTTTCCCCAAATAGG
      tyrR   4  93   9 1066463 .. 1066482 -  -6.5  -5.93252   GCTAAAAACAAAAAA            GGACAAA TTCACT TTTGTCC             TTTTTTGTTTACTTA
    PM0916   5  51 324 1075262 .. 1075276 -  -2.1  -3.92869   TCAGCCAGTCAGAAA               CAACG TGTTG CGTTA               GCGAGGGCCTTAATT
      fimA   5  86  30 1092904 .. 1092923 -   -10   -4.2074   CTTGCAATACACAAA            GGGCTTCC AAAC AGAAGCCC             TTTATTTTTGCTAAA
    PM0934   1  52 466 1102084 .. 1102096 -  -4.1  -3.53012   TTGTGGCGGGTGAAA                CCTTC GCT AAAGG                GTTAACCGCTGTCGG
    PM0942   8  81 193 1113115 .. 1113134 -  -8.6  -4.06825   TAAAATAAGATTAAA            TCTTGCCG AACG CGACAAGA             TCGCCCACCCTTTTC
      rsmC   6  86  65 1130656 .. 1130675 -  -9.3   -4.3351   ATAAAAGGTAAGAAA            GGCAGAC TTTACC GTCTGCC             TTCTTTTTTCTAAGC
    PM0986   5  86   8 1155984 .. 1156000 -  -9.4  -4.31164   GGCATACAACATAAA              GGCGGT TCACT ACCGCC              TTTTGTTTTATAATG
       rne   7 100 245 1162082 .. 1162103 - -10.9  -5.66338   AAAGATAAGAAAAAA           CCGTAAGCC AAAC GACTTACGG            TTTTCAAAATTTGAT
      trxM   3 100  21 1167556 .. 1167577 - -11.7  -5.88197   TTAAACATAAAAAAA           TCCCAAACA CACC TGTTTGGGA            TTTTTTATGCTATTC
       icc   5 100  59 1202023 .. 1202050 -  -8.5  -5.52986   ATTTGAGGAAAAAAA        GGAAAGTGCGT CATGTC ACTCACTTTCC         TAATCAATTTAGCCT
       mfd   6 100  55 1224963 .. 1224981 - -13.2  -5.32882   CACTAGCACAAAAAA             GGCGATTC TCA GAATCGCC             TTTATTTTCTATCGA
    PM1064   3 100  23 1253033 .. 1253055 - -10.7   -5.5762   AGCAAACATAAAAAA           TGCGATGAA ATGAA TTCATCGCA           TTTTGTTCAAAAGAA
    PM1075   7  87  51 1267112 .. 1267131 - -12.2  -3.28368   ACTTAAGCTACAACA            TGGCACAG TACA CTGTGCCA             TTTTTCTTTACGCAG
    PM1081   3 100  76 1272146 .. 1272167 - -15.9  -5.07107   TAAATGCTGAAAAAA           GCGCTCGTG GGAA CACGAGCGC            CATGGAAAGATTAGT
      aspA   4 100  25 1297565 .. 1297592 -   -15  -5.04249   TTTCCAAAAAAGAAA        CCGCACTTTAAG CAAG CTCAAAGTGCGG         TTAAATTAACAGTTA
      deaD   2 100  53 1306783 .. 1306809 - -15.3  -5.27399   TAAGACAGTAAAAAA         TTGCGCCTAAG GGACA CTTAGGCGCAA         TCATACTGTTTATCA
    PM1122   3 100 396 1320592 .. 1320614 -   -12  -4.38171   CAGATTATACGAAAA           CGCCCGATTT TAA AAGTCGGGCG           TTTTTGTTTTTATAA
    PM1122   3 100   4 1320993 .. 1321006 -  -8.1  -5.96219   GAGTTATAAAAAAAA               GCACC ATAA GGTGC                TTTTTATCCGTAAAT
    PM1125   8  62 123 1322591 .. 1322603 -  -3.5  -4.38712   TCTATTTTTAGAAAA                TTTTT CTT AAAAA                GTCATTGATTTTGTC
       fpg   5  62 374 1344196 .. 1344209 -  -3.1  -4.46531   AATCAAAAAAGTAAA               CGATG ACAA CATCA                AAAAATATTTAGATT
      recF   4  55  63 1354715 .. 1354732 -  -3.5  -3.88601   GAAAATCGAGAACAA             TTTAAAC AAAT GTTCAAA              ACCTTTAATGACCCA
    PM1167   6 100  49 1362500 .. 1362529 - -10.2  -5.31877   ATCCATCACAAAAAA       GTGCGG-TGATTT TTTAG AAATCAACCGCAC       TTTGTTTAATACCTG
      rpL9   9 100 103 1372944 .. 1372957 -  -8.1   -5.1861   CTTATCATTAAAAAA               CCAGC AAAC GCTGG                TTTTTTATCTATGAA
      rpL9   9 100  26 1373016 .. 1373034 - -10.3  -5.92399   CAACAAAACAAAAAA             CCCAACG TAAGC CGTTGGG             TTTTTTCATTCAACT
    PM1190   4 100  34 1384647 .. 1384677 - -14.2  -4.49389   AGCTTATAATGAAAA       TGGGTTAATCCAAA TTT TATGGATTAACCCA       TTTTCTTTTATTTAT
      mutT   9 100  27 1409713 .. 1409730 - -11.3  -4.81359   AACGCAAACACAAAA             CCCCTGT TAAT ACAGGGG              TTTTGTTGATATAAG
       tdk   7  81  55 1428260 .. 1428278 -  -7.4  -4.66318   ATCAGTGCAACAAAA             GGCGGA GTGATTT TCCGCC             TTTTCTCTGACAAAA
     tkt_1   4 100  26 1434494 .. 1434513 - -13.6  -3.93288   GTCTATTCAATCAAA            GCCACTCG TCAG CGAGTGGC             TTTTCATTTAAGTAC
    PM1272   7 100  23 1463957 .. 1463982 -  -8.4  -5.16472   AAAAACTGCAAAAAA         CACCGCACTTT TATAC AAAG-GCGGTG         GTTTTTTGTTGCCAA
    PM1281   2  53 426 1473009 .. 1473019 -  -5.4  -3.09671   ATTGCAAGTGGAACA                 GACA GAC TGTC                 TGGCTGAAACGATAA
    PM1281   2  53 424 1473011 .. 1473021 -  -5.4  -3.10612   TGCAAGTGGAACAGA                 CAGA CTG TCTG                 GCTGAAACGATAAGT
      deoD   3 100  26 1485765 .. 1485797 - -10.7   -4.8384   TAAAGAATTGAAAAA      GTGCGGTGAGAAT AACGAAA ATTCTGACCGCAC      TTTCTTATGTATCTA
    PM1301   7 100  11 1495159 .. 1495179 - -12.7  -5.64274   GTATGTATAAAAAAA            TAGCTGTGT TTT ACACAGCTA            TTTTTCTTTTTTAGT
    tpiA_1   3 100  21 1505381 .. 1505397 - -10.9  -5.88197   TGAAACATAAAAAAA              GCAGATC ATT GATCTGC              TTTTTACATTGACGA
      tcmP   3  93 160 1513960 .. 1513979 - -12.2  -4.17089   GCCAAATTCTTAAAA            CCCGCTAA TTTA TTAGCGGG             TTTTTTCATTCCTGC
      uhpC   2  45 415 1529447 .. 1529459 -  -3.4  -2.97489   TTAAGTCCAAAGAAT                CAAC GTCGT GTTG                CTGTGTTGAATGGGT
    PM1345   5  55 442 1537468 .. 1537483 -  -2.6  -4.04206   TTATCGCGACACAAA              TTAATG ATGA CATCAA               ATTTACCGCACTGTG
    PM1358   7  93  80 1547848 .. 1547867 - -12.2  -3.96449   TAACATGCGAAAGAA            GGCGTATC GAAA GATACGCC             TTTTGTGTTTATCAA
     rpL17  10 100  47 1584774 .. 1584795 - -13.1   -5.3104   GGAGCAAAAAGAAAA           CCCACTGAT ACAT ATCAGTGGG            TTTTATCTCGAGTAT
      tnaB  10 100  20 1601342 .. 1601358 - -10.8   -5.1356   CTTTATCAACAAAAA              GGGGCG TTACT CGCCCC              TTTTAGTATCTTTAT
      lysA   1 100  42 1608115 .. 1608142 - -10.8  -5.24129   TTTTCCGATAAAAAA        TCCTCGTTAG-AT ATA ATACTAACGAGGA        TTTTTCTTTTCATGT
    PM1428   5  82  26 1612814 .. 1612841 -  -6.4  -4.93696   GTTAAATATGAAAAA        GCACAGTA-GC TGGACTG GCATACTGTGC        TTTTTTAGCAAACCA
      glpC   2 100  30 1624991 .. 1625007 - -13.7   -5.7946   TTGCCAATAAAAAAA              GGGGGAC AAT GTCCCCC              CAAAAGCGCTCTGCA
       tex   6  91  18 1634765 .. 1634797 -  -9.2  -4.62471   CTTAATCGTGAAAAA      GTGCGGTCGATATT TTAAC AAAATTGACCGCAC      TTTGTTTATATGGGG
    trpG_2   3  52 208 1654841 .. 1654861 -  -3.3  -3.65426   GGATAAAGGTGGAAA            CGTACATTA TTT TAATGGACA            ACATGAATTACTTGA
    PM1468   6  79  25 1658272 .. 1658290 -  -8.1   -4.0219   CAATAAAATCAACAA             CCGCACC CAATC AGTGCGG             TCATTTTTTCTTACT
      glpX   8  84 388 1674770 .. 1674784 -  -4.4  -5.48623   AAATATAAATAAAAA               TTTATT TAA AATAAA               TATCTGTTGGGAAAA
    PM1496   2 100  15 1687221 .. 1687237 - -10.9  -4.93696   TTTAAATACCAAAAA              GACCACA TCA TGTGGTC              TTTCTTTTTCAATTT
    PM1500   4  93  28 1696703 .. 1696720 -  -7.7  -5.24129   TTTGTGGATAAAAAA             GGGAAGC CATT ACTTCCC              CTTTGTTTAATACGT
      gpmA   5 100  63 1704404 .. 1704424 -  -8.3  -5.24531   ATTGTGGATAAAAAA            GTGCGGT AAAAAGG ACCGCAC            TTTTTTTAGGTTGAG
      gpmA   5 100  17 1704453 .. 1704470 -  -9.1  -5.61596   AGTTTCATAAAAAAA             TCGGGAC AATT GCCCCGA              TTTTTCTTGATTTCA
      comM   4  76  73 1708096 .. 1708109 -  -2.4  -5.49568   AATTTAAAAGAAAAA               GTCA CGTTAT TGAC                GAATATTGTGTGCCA
    PM1522   2 100  18 1720937 .. 1720960 -   -14   -5.0065   TATGCAGAAACAAAA          GGCAGATCAA TCAT TTGATCTGCC           TTTCTTATTTTATGC
      pckA   3 100  30 1745238 .. 1745259 - -10.9  -5.60993   CGTGGCATAAAAAAA           CAGCCCGAT TTTC ATCGAGCTG            TTTGGTTATTTATCA
      tfoX   4  82   9 1759995 .. 1760018 - -11.1  -3.34013   TATTCTTTGAAGTAA          GGCTGGTTT CTTATC AAACCAGCC           TTCTTTATTTAGATT
    PM1568   8 100  12 1774705 .. 1774722 - -11.3  -4.72201   TTTGATAAAAAAGAA             CCGCACT TTAC AGTGCGG              TTTTTTTATATTTAT
    PM1581   8 100  65 1790819 .. 1790835 -    -8  -5.42975   GTACATAAACAAAAA              GGCGAT TATCT ATCGCC              TTTTTGTTGTTGGAA
    PM1600   5  83  47 1810908 .. 1810940 -  -8.6  -4.18303   ACCACAAATGAGAAA     GGACTG-TGTTGAAA CGGC TATCAACATCAGTCC      TTGCAGTATATTATC
    PM1615  11 100  11 1824995 .. 1825016 - -14.5  -3.74542   CACAACAGTGAAGAA           CTGCATCGG ATAT CCGATGCAG            TTTTTTTTATTTATA
      ilvA   6 100  13 1833678 .. 1833698 - -11.9  -4.81734   AAAGAGTATTAAAAA            GTGCGGTCA AAA TAACCGCAC            TTTTTTCTTGACTTA
      pldB   2  46 415 1841223 .. 1841246 -    -4  -2.90403   TGAATGCACAAGAAT          CAGTAGCAAAT TAT ATTCG-TACTG          TATTTGATATTGAAT
     tkt_2   5 100  25 1846628 .. 1846657 - -12.4  -5.77988   ATACATATAAAAAAA       TCTGCACATTAA ACTATG TTAATGTGCAGA        TTGTGTGTTGAGCTA
    PM1654   4  91 -54 1862621 .. 1862658 - -11.5  -4.12225   AATGATGAAACGAAA   TAAAGCCTGCCATCA GAGGAAGT TGATCGCAGGCTTTA    TTATTTTCAACCCAA
      cysK   2 100  25 1901262 .. 1901294 - -12.2  -5.06414   CTCTTGCAATAAAAA      GTGCGGTCAAAA TTTCATACG TTTTGACCGCAC      TTTGCTTGTAATAAA
    PM1699   1  47 468 1905883 .. 1905901 -  -2.4  -3.59698   CGAGGCGATATACAA             CGTCTAAC TCA ATTAGAAG             TGAATCAAGGGGATT
    PM1707   2 100  21 1914687 .. 1914704 - -11.3  -5.29385   AACGCAACGAAAAAA             GGGCTGT TTAT ACAGCCC              TTAAATCACGAATAA
       lig   6 100  13 1923888 .. 1923909 -  -8.8  -5.72118   AAAAAAGAGAAAAAA           CCGTTTAG TTAACG CTAAACGG            TTTTATTTCATCTTA
    PM1727   2 100 119 1942945 .. 1942991 -  -8.2  -5.72254   TTAAAGAACAAAAAA CAACGACGCGA-GGTGTATCTA CTATC TCG-TACAACGTCGCGTCGTTG TGTGGGGCGTATTAT
      glmS   3  95  25 1947117 .. 1947140 -  -8.2  -4.72846   TCATATAGCGAAAAA          GGCAGAGA AGATAATA TCTCTGCC           TTTAGCTTTCTATAA
      rpL1   6 100  24 1964918 .. 1964937 - -10.8  -5.77988   ACAGATATAAAAAAA            GTGCAATG AAAA CATTGCAC             TTTTTCTTTTTTAAA
    PM1759   1 100  68 1982265 .. 1982281 - -13.7  -5.31456   GGAAGCCAGAAAAAA              GGGGCGT ATA ACGCCCC              AACTAACCTAATTGT
      selB   3 100   5 1989801 .. 1989821 - -15.5    -3.767   CATCTATGTAGTAAA            CGGTGAGTG TTT CACTCACCG            TTTGTTACAAATCAA
    PM1784   4  95  81 2008918 .. 2008937 -    -8  -5.33405   GGTAGTAAACAAAAA            TAGTACTA GGAA TAGTACTA             TATTTGGGGGTGTTA
      fruA   4  86  41 2020983 .. 2021000 -  -8.3  -4.48713   CTCATCAACAAGAAA             GCCCGGC ATGT GTCGGGC              TTTTTTCTTATGAAT
    PM1805   4  91  27 2028977 .. 2028999 -  -9.2  -4.67755   ATATTCATGCAAAAA           CCGCACAT GTTTTTA ATGTGCGG           TTTTGTTTTTCTGCT
      recX   6  60 428 2046007 .. 2046020 -  -5.3  -3.64703   TGTTGTGTACGCAAA               TTGCA CGTT TGCAA                CCGGAAGATAATAGT
    PM1831   3  80  35 2069173 .. 2069189 -  -6.5  -4.84914   ATCTATACAATAAAA              GCGGG TATTTAG CCCGC              TTTTCTATCATTGAA
    PM1843   6  63 392 2082612 .. 2082626 -  -7.1  -3.17075   GTTGTGCTAAGTTAA               CTGCC GTATA GGCAG               CTTAGAAATTTGCGA
    PM1843   6  63 332 2082672 .. 2082686 -  -7.1  -3.17194   ATTCCCGCAAGTTAA               CTGCC GTATA GGCAG               CTTAGAAATATCTTC
    PM1843   6  63 272 2082732 .. 2082746 -  -7.1  -3.14647   ATCGATTACAGTTAA               CTGCC GTGTA GGCAG               CTTAGAAATCTTTGA
    PM1843   6  63 120 2082884 .. 2082898 -  -7.1  -3.15638   AAAACTTACAGTTAA               CTGCC GTGTA GGCAG               CTTAGAAAGCGTGCT
    PM1843   6  63  60 2082944 .. 2082958 -  -7.1   -3.1855   GCTTTCAAGAGTTAA               CTGCC GTATA GGCAG               TTTCAATTGACTGTT
      pssA   6  95  54 2097833 .. 2097850 -  -8.4  -5.00616   GTGTCGTTTAAAAAA             GACCGC GAAAGT GCGGTC              TTTTTTATGTTTTTT
      dgkA   2  69 447 2105078 .. 2105093 -  -7.6  -3.57039   GACGCACAAGCAGAA              CAATCG ACCT CGATTG               GCGCGCGTTTTGCGT
       eno   4 100 376 2111779 .. 2111805 - -13.8  -3.60151   GCGTTTAAAGCACAA         GATGGCATCCCA AAC TGGGATGCGATC         GGCAAGTGTTTGGCA
       eno   4 100  28 2112129 .. 2112153 - -14.4  -5.68039   AAATTCATAAAAAAA          CACCGCACTT GATAA AAGTGCGGTG          CTTTTTTTTTGCGAT
    PM1882   4  62 113 2123430 .. 2123440 -  -2.6  -4.66163   ATTGTTATCCAAAAA                 TTTT TAA AAAA                 ATAACCGCACTTTTT
    PM1889   6 100  17 2130661 .. 2130679 - -11.8  -4.86001   AGCATGTTAGAAAAA             TGCCACAA TCG TTGTGGCA             TTTTTTATACTCCAA
      folA   3  95  30 2134768 .. 2134792 -  -8.4  -4.87052   GATAAATGAAGAAAA          GGGCGCTTGC TTAAT GCTTGCGCCC          TTTACATCGTTCTTA
    PM1898   8 100  24 2138239 .. 2138257 -  -7.4   -5.8901   ATAGAAAAGAAAAAA             GTGCGG AAAATGA CCGCAC             TTTTTTTTGTCTAGC
      oppF   7 100   7 2145452 .. 2145475 - -12.5  -5.42862   ATAGTCGCAAAAAAA          CAACCGCAC TTTTTT GTGCGGTTG           TGTGTATTACTCGGC
       rho   3 100  19 2159004 .. 2159025 - -11.7  -5.47159   TCGAATAAAGAAAAA           GCCTCAAAA TTGA TTTTGAGGC            TTTTATTTTGTGATG
    PM1931   8  91  28 2169956 .. 2169976 -  -5.5  -5.79595   TTGGAAAATAAAAAA            TGGAAAG GGCTTAA CTTTCCA            TTTTTTCTTACCAGA
    PM1935   2 100 236 2172391 .. 2172415 - -15.1  -4.45544   GCGGATGAATTAAAA          CAACCCCTAAC ATT GCTAGGGGTTG          TTTTTTTATGGTTAA
    PM1953   4 100  41 2190890 .. 2190913 - -12.6   -5.5112   TTGATGAACAAAAAA          GCGTAATGAA ATTT TTCATTACGC           TTTTTTATGGCAATA
    PM1958   1  57 424 2196619 .. 2196633 -  -4.2  -3.64703   CGTTGGTGATGGAAA               TTGCCC CTT GGCCAA               CGGACTTCCAAAATT
      ibeB   6  73  30 2218342 .. 2218361 -  -9.3   -2.8547   ACTTGTGACATGAGA            GCCTAGC GAATTT GCTAGGC             TTTTTTTCGTATCAG
      cpdB   1  95  27 2255467 .. 2255490 -  -7.5  -5.40625   AGACTAGACAAAAAA          GCAAAGTAC TTCACT GCACTTTGC           TTTTTTATTATCGGA
    PM1979   8 100  24 2218342 .. 2218361 +   -10  -5.58454   ACTTGTGACATGAGA            GCCTAGCG AATT TGCTAGGC             TTTTTTTCGTATCAG
      mreD   1  45 120 2197157 .. 2197180 +  -3.9  -2.55722   CGAACATACTCCAGT          TCAACTTGC CAAACC GTGAGTTGA           TCAATTAAGTGATGT
      sodC   1 100  22 2190890 .. 2190913 + -12.6    -5.252   TTGATGAACAAAAAA          GCGTAATGAA ATTT TTCATTACGC           TTTTTTATGGCAATA
      ycaN   9 100 167 2181267 .. 2181296 + -15.3  -4.37886   TAATAGGTGTGAAGA       GATTGTCTGAAAA TTGA TTTTCAGACAATC        TTTTGTAGAGACTAC
    PM1942   5 100   8 2178812 .. 2178839 +  -9.2  -5.63236   TCAGTTAATTTAAAA        CACCGTTTGGAT TGAT GTTCAAGCGGTG         TTTTTATTTTTAAAT
    PM1937   6 100 208 2174499 .. 2174543 + -13.1  -5.37345   ATAGGCAGTGATAAG CAGAGGGATTTTCGCGA TTTACAAATTT TCACGAAAATCCCTCTG TTTTTTATGGTTAGA
    PM1934   6 100 171 2172391 .. 2172415 + -12.9  -5.71983   GCGGATGAATTAAAA          CAACCCCTAAC ATT GCTAGGGGTTG          TTTTTTTATGGTTAA
    PM1905   7  90  74 2145452 .. 2145475 + -12.5  -3.12449   ATAGTCGCAAAAAAA          CAACCGCAC TTTTTT GTGCGGTTG           TGTGTATTACTCGGC
    PM1897   5 100  19 2138239 .. 2138257 +  -7.4  -6.02914   ATAGAAAAGAAAAAA             GTGCGG AAAATGA CCGCAC             TTTTTTTTGTCTAGC
    PM1892  10  77  86 2134759 .. 2134801 +  -8.3  -3.95324   GATCCGCTGGATAAA TGAAGAAAAGGGCGCTTGC TTAAT GCTTGCGCCCTTTACATCG TTCTTATTGAACGTG
    PM1881   5  81 432 2123836 .. 2123848 +  -5.5  -5.21709   GCAATCATCATCATT                TGTGC TTG GCGCA                TTTTTTCGTATAAAC
      brnQ   3 100  23 2116922 .. 2116939 +  -9.9  -5.28176   GTGAGTATTAAAAAA             GCAGATC ATAT GATCTGC              TTTTTTGTGCCTGAA
    PM1870   6 100  36 2112129 .. 2112153 + -14.4  -4.23853   AAATTCATAAAAAAA          CACCGCACTT GATAA AAGTGCGGTG          CTTTTTTTTTGCGAT
    PM1863   4  58 394 2105912 .. 2105928 +  -2.2  -4.43477   TTTTATTATCCTTAA              TGGCTG AATTA CAGTCG              TTTTGCTTCAATGAC
    PM1842   4  57 107 2082266 .. 2082282 +  -5.1  -3.54307   ACTGCCGTATAGGCA              GCTTAGA AAT TCAAAGC              TTTCCACCAGCTCTT
      mutS   4  81  15 2069173 .. 2069189 +  -7.2    -4.614   ATCTATACAATAAAA              GCGGGT ATTTA GCCCGC              TTTTCTATCATTGAA
      mutS   4  81 405 2069563 .. 2069589 +    -3  -5.63517   TGCTTGGACATCTTG         TGGCAAAAGTGC GGT GTGTTTTTGCAA         TTTTTTGTTTAGCCA
      hemY   6 100  23 2046376 .. 2046412 + -13.3  -5.40072   GATTGCTAGATTAGG   TAGCCCTTCA-TACTG CAAATT CAGTATTGAAGGGCTA    TTTTTTTAGAAACGA
      glmU   1 100  31 2031150 .. 2031171 + -13.7  -4.56702   GTATTTATGTACTTG           CTGCCCACC TGTT GGTGGGCGG            TTTGTTTAGTTAAAC
      torD   4 100  23 2020983 .. 2021000 + -10.5  -5.56673   CTCATCAACAAGAAA             GCCCGGC ATGT GTCGGGC              TTTTTTCTTATGAAT
    PM1783   5 100  -7 2008487 .. 2008501 +  -7.1   -5.4833   AGAACTATAATGAAA               GCACC TAAAT GGTGC               TTTTTTATTGCCTAA
    PM1758   7  61 106 1982332 .. 1982346 +  -4.2  -4.18058   TTCTTGATTTATTCG               CATGAG TGA CTCACG               TTTTAACCTGTAATT
      coaA   4 100  34 1970351 .. 1970380 + -13.8  -4.27316   TCATACAAAAACAAA       CCGCACTTTATT GATTCA AATAAAGTGCGG        TTTTACGTTAAGCAA
    PM1741   6 100  24 1964918 .. 1964937 + -10.8  -5.75538   ACAGATATAAAAAAA            GTGCAATG AAAA CATTGCAC             TTTTTCTTTTTTAAA
      plpB   3 100  29 1946476 .. 1946498 + -16.4  -6.04419   CTTACATTTCAGTAC           TCCCCAGTCA ACT TGACTGGGGA           TTTTTTTATTCTTTT
    PM1720   1  85  16 1931400 .. 1931425 +  -4.1  -5.75478   ATCATGATTTAAAAA         TAGGACGAGCGT TAC AC-TTTGTCCTA         TTTTTTTATGTCATT
    PM1717   5  48  26 1928718 .. 1928756 +  -4.6  -2.79289   AGGCTATTGAAATAA   AAAGTGCGGTGAAAAA AACGGGA TTTTTCACCGCACACG   CTTATTGAGGTAATG
    PM1717   5  48 139 1928831 .. 1928842 +    -3    -3.615   TGCTCTCGTCGATAT                GAAA AAAA TTTC                 TCTTTCTGTGCAAAT
    dsbD_2   4  79  54 1914687 .. 1914704 + -11.3  -3.05816   AACGCAACGAAAAAA             GGGCTGT TTAT ACAGCCC              TTAAATCACGAATAA
    PM1698   5  52 416 1906763 .. 1906773 +  -3.2  -3.64882   ATCTCAAACCATAAG                 GCTA TCG TGGC                 TTCTCGTTGTTGTTG
      hemB   4 100  19 1901262 .. 1901294 + -14.3  -4.02108   CTCTTGCAATAAAAA      GTGCGGTCAAAATTT CAT ACGTTTTGACCGCAC      TTTGCTTGTAATAAA
    PM1653   5  93  14 1862621 .. 1862658 + -12.2  -4.17048   AATGATGAAACGAAA   TAAAGCCTGCCATCAG AGGAAG TTGATCGCAGGCTTTA    TTATTTTCAACCCAA
    PM1637   8  93 188 1846628 .. 1846657 + -12.4  -3.68738   ATACATATAAAAAAA       TCTGCACATTAA ACTATG TTAATGTGCAGA        TTGTGTGTTGAGCTA
      ccrB   1  47  74 1841757 .. 1841767 +  -3.2  -3.14944   TTCGTGTTTACTTTG                 CGCA ATT TGTG                 TTAACTCTCCTCGTG
    PM1623   3 100  35 1833678 .. 1833698 +  -9.7   -5.5074   AAAGAGTATTAAAAA            GTGCGGTCA AAA TAACCGCAC            TTTTTTCTTGACTTA
    PM1614   5 100  35 1824995 .. 1825016 + -14.5  -6.28967   CACAACAGTGAAGAA           CTGCATCGG ATAT CCGATGCAG            TTTTTTTTATTTATA
     tal_1   4 100  26 1815087 .. 1815106 + -12.2   -5.4505   AACAAATAGAAAAAG            TGCGGTCA ATTT TGACCGCA             TTTTTTATTGCCAAG
      dprA  10  58 302 1811183 .. 1811194 +  -5.8  -3.27475   ACATTAATCGCCCAA                CAGC AAGT GCTG                 TATTCTAGTCCCAAA
    PM1582   7 100  21 1793532 .. 1793551 +  -9.3  -5.88476   CGTGGGAACAGGAAA            GGACGTG GATTGG CACGTCC             TTTTTTGTTTATTTT
      asnA   3 100  33 1783658 .. 1783690 +  -9.1  -5.82036   CCTCTTGAAACAAAA      GTGCGGTGGTTTTTT GCA AAATTTCCACCGCAC      TTTTTTCTTTCTTAT
      fkpA   2 100  25 1774705 .. 1774722 + -11.3  -5.90231   TTTGATAAAAAAGAA             CCGCACT TTAC AGTGCGG              TTTTTTTATATTTAT
      hsdR   7  81 117 1745238 .. 1745259 +  -8.7  -4.18044   CGTGGCATAAAAAAA           CAGCCCGAT TTTC ATCGAGCTG            TTTGGTTATTTATCA
      ftsX   4 100  34 1720937 .. 1720960 +   -14  -4.72617   TATGCAGAAACAAAA          GGCAGATCAA TCAT TTGATCTGCC           TTTCTTATTTTATGC
      ftsX   4 100 239 1721142 .. 1721169 + -12.8  -4.72272   TGGCGAGTGCATTCT        TAAGACTCGGTG GTGC CACCGGGTCTTG         TTTTTCATGCCAAAC
      lapB   2 100  14 1711430 .. 1711453 + -11.1  -5.06816   AAAGCCAAGAGAAAA          GGTCGCTTA ATCAAA TAAGCGACC           TTTTTGTTAGAAAGT
    PM1509   1  63 320 1708448 .. 1708460 +  -4.1  -4.45077   CCGCGCGAGCCAGTT                GTATG TCG CGTAC                TTTTAATACTTTTTC
    PM1499   1  51 238 1690394 .. 1690410 +  -2.2  -3.93256   GATTATCATTTTCGT              CCTTGC TTAGT GCAACG              TTCTTTAACAATCTA
    PM1472   5 100  49 1664067 .. 1664109 +   -18  -2.66748   TGTGAGAAAGCAAAA AGTGCGGTCTGTTTGTTAAA AAT TTTAAAAAACAGACCGCACA TAAGTTTGGGTGATC
    PM1469   1  47 139 1662469 .. 1662488 +  -4.3  -2.70932   GATCCAAAATATGCC            CTTGCAT CGCAAA ATGCAGG             TCGTTAAAACGAAAA
      adh2   5 100  65 1643225 .. 1643242 + -11.3  -4.99043   AAACAATGAAAAAAA             GCGCTGT CTTT ACAGCGC              TTTTATTTGTCCAAA
      greB   6 100   3 1638679 .. 1638696 + -11.3   -5.1848   GTACGAAAAATAAAA             GAGGCAG AAAT CTGCCTC              TTTTTTCACTTACTT
      glpK   6  95  21 1634765 .. 1634797 + -11.4  -4.62441   CTTAATCGTGAAAAA      GTGCGGTCGATATT TTAAC AAAATTGACCGCAC      TTTGTTTATATGGGG
      glpR   4  55  27 1625012 .. 1625030 +  -5.9  -2.89094   CAATGTCCCCCCAAA             AGCGCTC TGCAT GAGCGCA             TAGTTCCTATTTGTT
      recQ   6  89  46 1612814 .. 1612841 +  -7.8  -5.00616   GTTAAATATGAAAAA        GCACAGTA-GCTG GAC TGGCATACTGTGC        TTTTTTAGCAAACCA
    PM1418   3  95  85 1601342 .. 1601358 + -10.8  -4.47397   CTTTATCAACAAAAA              GGGGCG TTACT CGCCCC              TTTTAGTATCTTTAT
    PM1388   8 100 190 1584774 .. 1584795 + -13.1  -4.54449   GGAGCAAAAAGAAAA           CCCACTGAT ACAT ATCAGTGGG            TTTTATCTCGAGTAT
    potD_3   2 100  18 1581246 .. 1581273 + -12.1  -5.24531   ATCCTAATACAAAAA        GTGCGGTCAGA TAAAAT TTTGACCGCAC         TTTTTTATACACACT
     cvgSY   3  86  20 1575566 .. 1575588 +  -6.4   -5.1356   TCAAGCATAAAAAAA           TCCACTTT CTTAACA AAAGTGGA           TTTTTCTTGCTCAAG
    PM1376   2  58 352 1569279 .. 1569300 +  -3.8  -4.16943   ATCGCCGTTGGGTCA           TTGATGGCG AACAC CGC-ATCAA           TTTTCGGATGTGCAA
       gpt   3 100  36 1561119 .. 1561137 +  -8.9  -5.62045   TTCAAACATAAAAAA             TGCGAGT AATTA ACTCGCA             TTTTTTGTTGTCTAT
       tuf   7 100  23 1547848 .. 1547867 + -12.2  -4.84918   TAACATGCGAAAGAA            GGCGTATC GAAA GATACGCC             TTTTGTGTTTATCAA
      deoR   8  69 242 1538128 .. 1538149 +  -3.7  -4.88918   GTTGTGCGATATATT           CGCTTAGTT CGTC AACAAAGTG            TTTTATTTCGCGTGC
      czcD   1  88 223 1530050 .. 1530067 +  -5.5  -5.60993   ACAAGCCAACAAAAC             CCGT-GGC GGT GCCTGCGG             TTTTTTTGTGGGCAC
      mltC   8 100 386 1513960 .. 1513979 + -12.2  -5.30155   GCCAAATTCTTAAAA            CCCGCTAA TTTA TTAGCGGG             TTTTTTCATTCCTGC
    PM1312   7  91 360 1507175 .. 1507206 + -11.6  -3.67411   TCTGATCTTTACTGG      CTTTCGGTTGCAGA AAAA TCCGCAACCGTAAG       TGTTCTTCTTGTTTT
    PM1303   5 100   1 1498966 .. 1498984 +  -8.9  -5.19212   GGATATCAAGCATAA             GGGGAAA ACATA TTTCCCC             TTTTTTCATCGTAGT
    PM1300   2 100  50 1495159 .. 1495179 + -12.7  -5.77571   GTATGTATAAAAAAA            TAGCTGTGT TTT ACACAGCTA            TTTTTCTTTTTTAGT
      metJ   3  95  18 1485765 .. 1485797 + -10.7   -4.4458   TAAAGAATTGAAAAA      GTGCGGTGAGAAT AACGAAA ATTCTGACCGCAC      TTTCTTATGTATCTA
      aroE   6  88  15 1463956 .. 1463983 +  -4.9   -5.4505   AAAAAACTGCAAAAA        ACACCGCACTTT TATAC AAAG-GCGGTGG        TTTTTTGTTGCCAAG
    PM1257   4 100  25 1451370 .. 1451396 + -12.4   -5.1971   AGTAAAAGTAAAAAA         CCTGTCAACACA GTG TGTATTGACAGG         TTTTTGCTTTTTAGT
    PM1243   4  91  19 1437551 .. 1437574 +  -9.7  -4.45945   CCTTTTAAGGATAAA          GAGCTAAAG TACCTC CTTTAGCTC           TTTTGCTTAGTGCGT
       gor   3  86  15 1428260 .. 1428278 +  -8.1  -4.52589   ATCAGTGCAACAAAA             GGCGGAG TGATT TTCCGCC             TTTTCTCTGACAAAA
    PM1221   2  64 405 1414136 .. 1414146 +  -3.2  -4.57073   GCACAAATAAACTCT                 GCAT TTT GTGC                 TTTTTCCGCAAAATA
    PM1217   4 100  22 1409713 .. 1409730 + -11.3  -4.75472   AACGCAAACACAAAA             CCCCTGT TAAT ACAGGGG              TTTTGTTGATATAAG
    PM1189   4 100  31 1384647 .. 1384677 + -14.2   -5.3689   AGCTTATAATGAAAA       TGGGTTAATCCAAA TTT TATGGATTAACCCA       TTTTCTTTTATTTAT
    PM1176   5 100  25 1372944 .. 1372957 +  -8.1   -5.4251   CTTATCATTAAAAAA               CCAGC AAAC GCTGG                TTTTTTATCTATGAA
    PM1176   5 100  97 1373016 .. 1373034 + -10.3  -5.27477   CAACAAAACAAAAAA             CCCAACG TAAGC CGTTGGG             TTTTTTCATTCAACT
    PM1172   1  67  15 1367939 .. 1367960 +  -7.2  -3.57263   ATGCGACTAAAAAAA           GACCGCGC TTAATC GCACGGTC            TTTAAAAATAAGCAT
      thdF   2  95  19 1362500 .. 1362529 + -10.9  -4.50627   ATCCATCACAAAAAA       GTGCGGT-GATTTT TTA GAAATCAACCGCAC       TTTGTTTAATACCTG
    PM1158   5  52  32 1354821 .. 1354842 +  -3.7  -3.55181   CAATGCAACCTTCTT           CAAC-CCGAA AAG TGCGGTGTTG           TTGTGGTTGCATTTG
    PM1144   3  50  82 1344662 .. 1344676 +  -2.8  -3.65046   TTTGTGCCACATGTT               GGACAA GGC TTATCC               TTATTACCATAAACC
    PM1138   4  69 185 1339769 .. 1339786 +    -2  -5.24531   CACAATAATGTGAAA             TAACGA CAGGCA TCGTTG              TTTTTTCTAAAGAAT
      perM   2 100  22 1329578 .. 1329597 + -12.2  -5.80817   TTTTCACGCAAAAAA            TACCGCAC TTTT GTGCGGTA             TTTTTTTATGTTGAA
    PM1124   8 100 137 1322500 .. 1322530 + -21.4  -2.66962   GCTACAATCTCGTGT       CCCTTATCCCTTGT GGC ACAAGGGATAAGGG       CGTTTTTAATGCTCA
      modD   7  73  14 1306780 .. 1306812 +  -9.2  -2.89797   AAATAAGACAGTAAA      AAATTGCGCCTAAG GGACA CTTAGGCGCAATCA      TACTGTTTATCAACG
    PM1080   4  60  12 1272109 .. 1272129 +  -6.7  -3.09516   TTAAAAAATGAGAAA            GCGCTCGCC TGT GACCAGCGC            TTAAATGCTGAAAAA
      yhxB   4 100  20 1267112 .. 1267131 + -12.2  -5.27335   ACTTAAGCTACAACA            TGGCACAG TACA CTGTGCCA             TTTTTCTTTACGCAG
      polA   1 100  18 1256953 .. 1256975 +  -9.2   -5.1764   TCACCCCAAATAATA           TGGCAAGC GACTCAG GCTTGCCA           TTTTTGTGTTCTCTC
    PM1058   7  68 169 1246384 .. 1246400 +  -8.7  -2.69468   TCGAACCTCTGACCG              CTCGGTT CGT AGCCGAG              TACTCTATCCAGCTG
    PM1058   7  68 311 1246526 .. 1246542 +  -8.7  -2.69468   TCGAACCTCTGACCG              CTCGGTT CGT AGCCGAG              TACTCTATCCAGCTG
       bcp   6  82  79 1242150 .. 1242160 +  -6.8  -4.95806   TCAAGCTTATCATAA                 GCAC GGC GTGC                 TTTTTCTAATGCTTT
    PM1047   8 100   7 1236033 .. 1236059 + -14.6  -3.45054   TTGCCGTAAATATAA         TAAAGGCGAACT GAG GGTTCGCCTTTA         TTATGACTTATGCAC
      mglC   6 100  28 1224963 .. 1224981 + -13.2  -4.83243   CACTAGCACAAAAAA             GGCGATTC TCA GAATCGCC             TTTATTTTCTATCGA
      infA   6 100  18 1213843 .. 1213860 +  -9.9  -5.82036   TATTTTGACAAAAAA             GCACTGA TATT TCAGTGC              TTTTTTGTTTGTTCT
       wzs   7  72  72 1202078 .. 1202101 +  -3.8  -4.90266   CCTAACTTAAAAAAA          CAAACATGTG CTGC CACATGGCTG           TTTTTGCTTAATAGC
    PM0993   8 100  12 1167556 .. 1167577 + -11.7  -5.36965   TTAAACATAAAAAAA           TCCCAAACA CACC TGTTTGGGA            TTTTTTATGCTATTC
    PM0975   3 100  10 1147664 .. 1147688 + -11.6  -5.19212   CAATAAACTAAAAAA          GCGTGTTAAT TTTTC ATTAACACGC          TTTTTTAATAATGCT
      hold   1  54 234 1132445 .. 1132464 +  -5.8  -2.60244   TTTCAAGGTAAAGGC            TTCGGTAA ACAG TTACTGAA             TCACTTACTTCAGCA
      cysS   5 100  20 1116871 .. 1116892 + -10.2  -5.47218   AAAAATCATAAAAAA           TGGCAAGG CTCTCA CCTTGCCA            TTTTTTTAACTAAAA
      nrdG   3  55 -33 1112988 .. 1112998 +  -2.6  -4.13654   ATGGCGCGGTTCTGC                 TAAT CAG ATTA                 TTTATCGTTTCACAC
    fadD_2   3 100  16 1092904 .. 1092923 +  -9.3  -4.91852   CTTGCAATACACAAA            GGGCTTC CAAACA GAAGCCC             TTTATTTTTGCTAAA
      sapF   5  61 247 1075844 .. 1075861 +  -4.9  -3.89055   GTCAATGTAGGACCC             GGTG-CTA AAA TAGACACC             TTTATCCCCGTGTGT
      hflX   6  93  21 1066463 .. 1066482 +  -6.5  -5.72053   GCTAAAAACAAAAAA            GGACAAA TTCACT TTTGTCC             TTTTTTGTTTACTTA
      impA   4  64  23 1048050 .. 1048085 +  -7.6   -2.7693   GTCTCATAAATAAAA    AAGTGCGGTGAAACTT TTAA AAGTTTAACCGCACAG     CTATTTCGTTTAAAA
    PM0885   4 100  57 1041788 .. 1041805 + -11.3   -5.0538   GGACAAAAATTAAAA             GCAGCGT CGTA ACGCTGC              TTTTTTAGCATGACA
    PM0876   4 100  20 1031937 .. 1031962 + -14.9  -4.94487   TTTACTTGAAAACAA         GGGCGAAAAAT AATA ATTTTTCGCCC          TTTTCTCTTTTGTAA
      purU   5 100  71 1028155 .. 1028177 + -13.6   -4.7373   TTAGCGATAAAAAAA           TAGCGTGTTA ATT TAACACGCTA           TTTTTAATAAAATGA
      sanA   4  64 108 1021123 .. 1021146 +  -3.3  -4.64861   CTGTGCAATTTTTTC          GTGATTTTGT ACACA ACA-AATCAC          TTTATTTTCCAACAG
    PM0842   4 100 171  994547 ..  994568 + -11.7  -5.11033   AAACACATAAAAAAA           TCTCTTAGC CTGT GCTAAGAGA            TTTTTTAGCGTTATC
      argA   4 100  -5  978511 ..  978527 + -10.9  -5.28983   CTACAAAATAAAAAA              GGCTAAC TAC GTTAGCC              TTTTTCTCTTTTCGC
    PM0824   6 100   9  975143 ..  975161 +  -8.9  -5.79595   GTCATAAACGCAAAA             GACGACA TTTTC TGTCGTC             TTTTTTCTTTTAACG
    PM0817  10 100  20  967512 ..  967536 + -10.1  -5.25803   ATCCTTAACAAAAAA          TGCGATGAATG TCA TGTTCATCGCA          TTTTTTATGACCATT
    PM0817  10 100 220  967712 ..  967734 + -14.2  -2.79175   TCAATCACTGCCGGT           GGGGCTTTCG CCA CGAAAGCCTC           GTTTGCGAGTTTGTT
       arg   2 100  25  957289 ..  957315 + -13.8  -4.71222   CTTCTCATAAAAAAT         CCCCAAAAATGC ACC GCACTTTTGGGG         TTTTACTTTTAGTAT
      tsaA   5 100  26  940816 ..  940836 +  -9.8  -4.86133   TAAGTATTTCTAAAA            GGATTAGC CTCTT GCTAATCC            TTTTTCATCTATATC
      hexA   3 100   7  925889 ..  925903 +  -8.5  -5.14698   ACCAAATAACAAAAA               CCCGC TTATC GCGGG               TTTTATTTTGACTTT
    PM0766   3  95  60  903836 ..  903865 + -14.5   -2.7556   AAAAATGCAGTAATA       TTTAGCCCTGTAC ATTG GTATAGGGCTAAA        TACTTCAATCACCTT
    PM0758   5 100 108  893428 ..  893450 + -14.9  -3.37464   ACCATACAAAAAAAA           GCGGAGAGC TTAAC GCTCTCCGC           TTGTGACATTCGTAA
      tyrS   3  79  29  890956 ..  890994 +  -4.7  -5.18371   AAAATAAATAAAAAA   TCCACCGCACTTT AGCTTCATCGTGA AAAGTACGGTGGA   TTTTCTTTTCTCAAA
      modE   4  71  14  881014 ..  881029 +    -9  -3.12847   AAATACAAAAAATAG              GGGGAT ATAT ATCCCC               TTAACTGTACAAATT
    PM0741   3  78  18  874179 ..  874214 +  -7.6  -4.22948   GTTCATGATAAAAAA    CCTACCACAC-TTTTGC ATT GCGCAATGTGCGGTAGG    TTTTAAATACGTTTT
      ttrR   6  77   8  856449 ..  856466 + -11.3  -2.57013   AACTCTAACAAAACA             GCAGAGG TTTA CCTCTGC              TGAATTCGGTTAAAG
    PM0720   5  56  75  849214 ..  849224 +    -4  -3.99275   CAATCCACCCAAGGG                 GAAA CAA TTTC                 TTTGGTGTTATCTAA
    PM0713   4  84 127  832147 ..  832169 +  -7.8  -4.65032   CAACATAAAAGAAAA           GGGTATTG TTTATCC CAATACCC           TTTATTTATGATTTA
       pta   5 100  27  823346 ..  823370 +  -8.6  -5.26907   CAATTCACAAAAAAA          CCGCACTTTA TTCAC TTAAGTGCGG          TTTTATTTTGTCTTC
    PM0699   2  62  11  816226 ..  816256 +  -3.2  -4.43397   ATTAGTAGGATAAAA       GAGCGGTACTCTTT AAT AGAATTTACCGCTC       TTCTTTATTTTCCAC
    PM0689   3 100  10  800300 ..  800325 + -14.9  -3.67864   TATTAAGGCAAAAAA         TAACGCAAGTC ATCT GACTTGCGTTA          TTTGCGCTTCAATTA
      prlC   2 100  19  790645 ..  790668 +  -8.2  -5.63504   TTTTCCAATAAAAAA          TACCGCAC CATCTAAA GTGCGGTA           TTTTTTTATCAAATT
      ribA   0 NONE
    PM0672   0 NONE
    PM0669   4  91  24  779054 ..  779075 + -11.7  -4.25104   TCTAGCATAAAAAAA           TAGCCTGTT ATAT AACAGGCTA            TTTTAATAAAACGGG
    PM0659   3 100  17  767527 ..  767547 + -15.5  -5.82281   CCCAACTAACAAAAA            TGCCCACCA ATT TGGTGGGCA            TTTTTTTATCTGTTT
      tehB   3 100   9  759514 ..  759531 + -12.7  -4.67123   AAAATAATACAACAA             CGCCCTG TTAT CAGGGCG              TTTTAATTGTTTTAA
    PM0652   5 100  84  755844 ..  755869 + -10.5  -5.08255   TTAAAAAATAAAAAA         CGGTGATAAAC ATTA GCTTATCACCG          TTTTGTTTTAAGAAT
    PM0640   4 100  23  742032 ..  742054 +  -7.1  -5.53288   TTCCGATCAAAAAAA           GCGTTTTGT GAAAG ATAAAACGC           TTTTTTTGCCTTGAA
      gpmB   4  78   2  736681 ..  736699 +  -8.9   -3.7347   TCGATGAGGAATAAA             GGCAGAA GTCTA TTCTGCC             TTATTGAGTATTAAA
    PM0626   3  61 204  729966 ..  729976 +    -4  -4.23892   GTTTGGATATCTTGT                 TTAG ACA CTAA                 TTTTCCATAATTAGC
      aspC  10 100  26  726166 ..  726185 +  -9.3  -5.04908   ATAACAAAGAAAAAA            CCGCACT ATAAAA AGTGCGG             TTCTTTTTTTCTTTT
    PM0614   5 100  20  715471 ..  715490 + -10.8  -5.64873   CCCTATAATGCAAAA            GGCTAGAA TGAT TTCTAGCC             TTTTTTCTTCTTGAC
     rpL20   7 100  26  701441 ..  701458 + -10.5  -5.30686   GGTATATTAAGATTA             GGGCGCG CTCT CGCGTCC              TTTTTTATGCCTGTT
    PM0582   7  60 139  671774 ..  671790 +  -7.3  -2.57013   GTTTATGTCGAATAG              CCATGAT AAT GTCATGG              TAGGTTGCGTTGACA
      hemR   6 100   3  665103 ..  665133 + -12.8  -5.74122   TCAGCAATTTTAAAA       TATAGCCCGATT GAATCCA AATCGGGCTATA       TTTTTTTATGTGGTC
    PM0568   3 100  18  654299 ..  654321 +  -8.5  -5.88061   GATGGATGAACAACA          CACCGC-CTT GATA AAGTGCGGTG           TTTTTTTGATTTTTT
      glgP   5 100  73  628254 ..  628275 + -10.2  -5.33026   TTGAGAAAAGAAGAA           GCCACAGT AACAAG ACTGTGGC            TTTTTGTTTGACTTA
    PM0531   4  84 104  608493 ..  608505 +  -3.5   -5.7827   CAGAAAAAGTTTTAT                TTTTT ATA AAAAA                TTTTTTATTTGTGTT
      sspB   4  93  28  599233 ..  599248 +  -6.1   -5.7946   TTCTTCATAAAAAAA              CACGC TTTTAC GCGTG               TTTTTTTGTTGCGGA
    PM0474   2 100  19  559379 ..  559400 + -10.3  -5.60993   ACCCTCAAAAGAAAA           TAGCTTGTT GAAA AACAAGCTA            TTTTTTTCTCAAAAG
      glnD   0 NONE
    PM0455   3  91  22  530369 ..  530401 +  -6.4  -5.40464   TATTCACTTAGAAAA      GTGCGGTCAA AAAAGCAAAAAAA TTGACCGCAC      TTTTTGTTTATGCTG
    PM0444   5  89 406  520364 ..  520380 + -10.9   -4.1399   ACTGTATTGTGAAAA              TGGCATC AAT GATGCCA              TTTCTCTGTGGGTGG
    PM0430   3  66  14  506285 ..  506303 +  -6.8  -3.73144   GATGACATTTTGCTA             GAAAAACG ATG TGTTTTTC             TTATGTTAGTGCTGT
       ner   5 100 429  491711 ..  491732 + -14.5  -4.22554   ATGCCTCTCAGTTAA           GGGCAAAGC GATG GCTTTGCCC            TTGTTTGTTGCCTCG
    PM0404   5 100 270  473615 ..  473630 +    -9   -5.0065   AGAAAAATAACAAAA              GCAAGG ATAA CCTTGC               TTTTGTTTATAGATG
    PM0396   0 NONE
    PM0391   2  64 163  461561 ..  461572 +  -2.2   -4.7173   CATTTTTTGGAACAC                CTCG GGTC TGAG                 TTTTTCAATATGCTC
      bioB   5 100  44  448637 ..  448656 +  -9.3  -5.30616   TGATGTAACAAAAAA            GTCCACC TTGTTT GGTGGAC             TTTTTGTTTAAATCA
    PM0368   2 100   5  431155 ..  431174 + -12.2  -5.31877   GCCTACAATAATTAA            GAGGGATG TGAC CATCCCTC             TTTTTTCTACTCACT
      dnaX   2 100  28  427765 ..  427784 + -13.6  -4.05583   TTACGAGAATTTTCA            CGCCCTCA ATCT TGAGGGCG             TATTTTTAGTCTTCA
    PM0351  11 100  29  413345 ..  413377 + -10.8  -5.38326   CAGGCTACTAAAAAA      GTGCGGTATAAA CGTTGAAAA TTTATACCGCAC      TTTTTATTTAATTCG
      argD   4  67  10  407593 ..  407621 +  -8.1  -3.04696   ATATAAAGCCTAAAA        AAGTGCCGTCATG TTA TATGACGGCACGA        TGGTTTACTTGGTTG
      fabB   6  93  32  400403 ..  400429 +  -6.5  -5.86332   GAGATTTAAAGGAAA         GCGGTGAGTCT TTTAT AGCGTCACCGC         TTTTTTTTAGGTTAG
    PM0335   4 100  16  390469 ..  390492 +  -9.6  -5.26316   AACAGAAAGAAAAAA          GAGGTGGTAA AAAA TGACCACCTC           TTTTTTATGGACTAG
      ompW   5  95  25  385462 ..  385481 +  -7.9  -5.31275   TGATATAAAAAATAA            TGGGCAA TATGAT TTGCCCA             TTTTTTGTGGTGAAG
     fdx-1   6 100   7  379155 ..  379173 + -13.2  -4.32857   GAAGAATAAACAAAA             GGCTCAAC AAA GTTGAGCC             TTTCTCTTTAAGAAA
    PM0287   6  93  62  328451 ..  328487 +  -6.6  -5.68039   TGAAAACATGAGAAA   GACAGCGT-TATGCTCC GCTT GGTGCAAAAACGTTGTC    TTTTTTTCTCAGTTT
    PM0282   4  48 -38  322708 ..  322730 +  -2.8  -3.41527   ATCAGATTAAGAGAT           GAAAAAAATC AAG GGTTTTTTTA           TTATGATAAAGATTA
    PM0272   5  95  17  309371 ..  309388 + -12.7  -4.28432   TGCGAGAAAGAAAAA             GCCCCTG TTAT CAGGGGC              TTTTAGCTTAACATT
      pepT   3 100  29  299447 ..  299474 +   -10  -5.77856   AATTACAGATAAACA        TACCGCACTT GAGGATAA AAGTGCGGTA         TTTTTTTCGTTTATT
      serS   2  95  20  291601 ..  291627 +  -7.2   -5.3671   TTCGCGTTTAAAAAA         GCGGTCCCTTGT TAA AGAGGTGACCGC         TTTTTTCATTCTATT
    PM0243   2 100  27  275084 ..  275116 + -16.6  -5.75599   TATCGAGATAAAAAA      GTGCGGTTAAAAAT TCAAT ATTTTTAACCGCAC      TTTTTTTGTCATTTG
      dppF   5 100  13  271620 ..  271635 +    -9  -5.49569   TAATGCAAATAAAAA              GCGAAC TTTG GTTCGC               TTTTTTATGTTCGTG
      glyA   4 100  24  252375 ..  252397 + -12.1  -5.54192   TACTTGAGAACGACA           TAAGCGGTG TTTAT CACCGCTTA           TTTTTTTGCCTTAAT
    PM0218   5 100  10  242928 ..  242949 + -11.7  -4.78149   CCATAGCATAAAAAA           GCCTGTAAT ACAT ATTACAGGC            TTTTTGAATTATCCA
    PM0209   2 100 209  235364 ..  235390 + -13.9   -5.0916   CTGAATAAAAAAGTG         CGGTGAAAATG CAAAA CATTTTCACCG         TTTTTGTATTAAGAC
    lysU_2   6 100  19  226726 ..  226747 +  -8.8  -5.57054   CGACGAGAATAAAAA           TAGGCAGA ACAGTA TCTGCCTA            TTTTTTTAGCTTATT
    PM0197   4 100  17  221776 ..  221798 + -12.8  -5.66338   CAAAAAATGCTGAAA           TCTGACCGCA CTT TGCGGTTAGA           TTTTTTGTTCTGTTT
    PM0197   4 100 249  222008 ..  222026 + -13.2  -4.61566   ATGTAATATAAGAAA             GGCGGATA ACA TATCCGCC             TTTTGTGATTTAGGG
      murZ   4 100  26  203428 ..  203446 + -11.8  -5.22039   AATAAGAAAAAGAAA             GGGAAATC AGT GATTTCCC             TTTTTTACATTTAAC
      xseA   3  53 295  195518 ..  195528 +  -5.4  -3.05463   GGCGTAATTCGGGAA                 TCCA ATG TGGA                 TTAGGTAAAAAACGT
    PM0160   6  95  86  187507 ..  187537 +  -8.5  -4.85177   TTAGATTTGAGCGAA       GTGGTTAAAAGTG CGGTA CATTTTTAACTAC       TTTTTCGTGTCCTTT
      pheA   3 100   7  178575 ..  178591 +  -9.4   -5.1356   ACACCTTAAATAAAA              CGTGGG ATTTA CCCACG              TTTTTCTTGATACAG
      artM   4 100  27  151793 ..  151817 + -10.2  -4.96773   TGCGGTCAGAAAAAA          GCGAATTTTT GTGTA AAAAATTCGC          TTTCTTTTTAATTGA
       rnh   5  74  15  133319 ..  133337 +  -3.8  -5.18726   AAACGTTTTCAAAAA             TGACCGCA CTT TTCGGTTA             TTTTTCTTGTCAAAA
      sufI   6 100  16  129540 ..  129562 +  -9.9   -5.4433   CAGGTATAACAAAAA          GGCGCGGTAT CATC AT-CCGCGCC           TTTTTGTTTGTGTAT
       efp   4  90  22  126022 ..  126040 + -10.3  -4.32649   AATTGTGTTGAAAAA             GGCGAAC CTTGT GTTCGCC             TTTCATTTTTAAACT
    PM0097   3 100  20  123079 ..  123105 + -12.3  -4.84146   CAATATGAACAAAAA         GCCCGTGTTGA TTTTC TCATCACGGGC         TTTGTTTTATATGGT
    PM0092   4 100  22  118245 ..  118263 +  -8.9  -5.71983   TATCCAACGTTAAAA             CTGCATC CTTGT GATGCAG             TTTTTTTATGCTTGA
       act   4 100  30  105893 ..  105911 + -11.8  -5.63517   CGATGTAAGAAAGAG             GAGCAGAA TAT TTCTGCTC             TTTTTTATTTACACA
       act   4 100 211  106074 ..  106096 +  -9.2  -5.63517   TTTTCAACACAACTC           GCCACCTT ATGTTTC AAGGTGGC           TTTTTTGTTTAGCGA
      pfkA   4 100  27   96071 ..   96088 + -11.3  -5.75478   ATATTGAAGGAAAAA             CGGTGGA AGAC TCCACCG              TTTTTTTATGTCCTT
     pfhB2   5 100  75   86606 ..   86629 + -14.6  -5.69473   AATTTGTAATATATA          CCGCGAGTGC AAAG GCATTCGCGG           TTTTTTTATCGTGTA
      fadR   5 100  34   52871 ..   52898 +   -10   -5.5074   ACACATCTTGCGAAA        TCTGCACTCGTAT TCA GTACG-GTGCAGA        TTTTTTATTACGTTA
    PM0045   3  95 183   49830 ..   49847 +    -7  -5.31456   ACGAGAAATGAAAAA             TGGTGC TTTATC GCACCA              TTTTTTATGACTTAA
    PM0042   5  88   6   45598 ..   45637 +  -5.6  -5.62219   ACATCAATAAAAAAA  CACCGCACTTGGGGCCTT TCTT GACGAACAAAGTGCGGTG   TTTTTTTGCTATGTT
    PM0035   2  83   9   35815 ..   35831 +  -8.7  -4.21676   TTATTAGATAAAAAA              GGGCTTG TAA TAAGCCC              TTTTAAATGAGTTAT
    PM0016   3  88  27   13805 ..   13827 +  -5.6  -5.68039   TTAGTTGACAAGAAA           GATCACCT GATAAAG AGGTGGTC           TTTTTTTATAGCTTT

SUMMARY

360 putative operon ends contain 1627 possible terminators.
Percent operon ends hit by terminators of confidence >= x:
	x	#>=x	hits>=x	%hits>=x
	100	237	206	196	54 %
	99	237	206	196	54
	98	237	206	196	54
	97	237	206	196	54
	96	237	206	196	54
	95	262	227	214	59
	94	262	227	214	59
	93	278	241	226	63
	92	278	241	226	63
	91	293	254	238	66
	90	310	265	243	68
	89	318	268	246	68
	88	324	273	250	69
	87	327	276	252	70
	86	340	284	258	72
	85	347	288	259	72
	84	355	292	263	73
	83	365	300	266	74
	82	370	305	270	75
	81	382	315	277	77
	80	387	319	279	78
	79	394	324	282	78
	78	406	332	284	79
	77	414	334	286	79
	76	426	340	288	80
	75	432	344	288	80
	74	444	348	289	80
	73	455	357	291	81
	72	460	362	292	81
	71	466	367	293	81
	70	473	372	294	82
	69	491	386	298	83
	68	508	400	300	83
	67	521	412	302	84
	66	535	422	303	84
	65	544	427	303	84
	64	557	439	307	85
	63	584	460	310	86
	62	601	474	315	88
	61	632	496	318	88
	60	647	510	322	89
	59	664	524	323	90
	58	691	548	326	91
	57	727	576	330	92
	56	753	600	331	92
	55	797	631	336	93
	54	823	652	337	94
	53	863	682	340	94
	52	931	738	344	96
	51	971	769	346	96
	50	1045	825	347	96
	49	1070	843	347	96
	48	1133	892	349	97
	47	1219	959	352	98
	46	1262	992	353	98
	45	1368	1073	355	99
	44	1392	1094	356	99
	43	1475	1160	356	99
	42	1527	1202	356	99
	41	1587	1250	356	99
	40	1627	1284	356	99
	39	1627	1284	356	99
	38	1627	1284	356	99
	37	1627	1284	356	99
	36	1627	1284	356	99
	35	1627	1284	356	99
	34	1627	1284	356	99
	33	1627	1284	356	99
	32	1627	1284	356	99
	31	1627	1284	356	99
	30	1627	1284	356	99
	29	1627	1284	356	99
	28	1627	1284	356	99
	27	1627	1284	356	99
	26	1627	1284	356	99
	25	1627	1284	356	99
	24	1627	1284	356	99
	23	1627	1284	356	99
	22	1627	1284	356	99
	21	1627	1284	356	99
	20	1627	1284	356	99
	19	1627	1284	356	99
	18	1627	1284	356	99
	17	1627	1284	356	99
	16	1627	1284	356	99
	15	1627	1284	356	99
	14	1627	1284	356	99
	13	1627	1284	356	99
	12	1627	1284	356	99
	11	1627	1284	356	99
	10	1627	1284	356	99
	9	1627	1284	356	99
	8	1627	1284	356	99
	7	1627	1284	356	99
	6	1627	1284	356	99
	5	1627	1284	356	99
	4	1627	1284	356	99
	3	1627	1284	356	99
	2	1627	1284	356	99
	1	1627	1284	356	99
	0	1627	1284	356	99
