# Supplementary material for: Rapid, accurate, computational discovery of Rho-independent transcription terminators illuminates their relationship to DNA uptake
Source: Genome Biol. 2007 Feb 21;8(2):R22. doi: 10.1186/gb-2007-8-2-r22 (PMC1852404; doi:10.1186/gb-2007-8-2-r22)
Supplement: Additional data file 2 — As described in the text, the entire robust tail-to-tail region is searched; if the region is less than 500 nt, then the 500 nt downstream of the stop codon is searched (stopping if a gene start is encountered). In the case of ties, all terminators with the high score are output. [file gb-2007-8-2-r22-S2.zip › Pelobacter_carbinolicus.ttperf]

 Pcar_0010   6  54 441   11840 ..   11857 -  -4.7  -3.57792   TTACGGATGCGCAAA             GCCTGGC TACA GCCCGAC              CCGAAACGATCGAAG
 Pcar_0021   1  42  49   23067 ..   23080 -  -2.3  -3.03124   GCTGACCGTTGAACA               GTTGC AGAT GCTAC                TGCACGGCAATGTCT
 Pcar_0040   2  49 134   44824 ..   44839 -  -3.2  -3.55444   GTCGGATTCGTGAAA              TCGGGA CGCA TTCCGA               ACTGCTGGCACGGCA
 Pcar_0050   4 100  81   59463 ..   59487 - -14.4  -5.22312   AGTGAGATGAAAAAA          TCCCCTTCAC TTTGG GTGAAGGGGA          TGAAAAAAGTTTCGA
 Pcar_0064   0 NONE
 Pcar_0078   6  60 386   93921 ..   93931 -  -6.8  -3.37344   GTGCCAGGTAAGCAA                 TCGG CGG CCGA                 TCTGACCGATGGCGA
 Pcar_0099   5  57 372  118429 ..  118439 -  -2.4  -4.22652   TTATATCATGGAAAA                 CGCC CAA GGCT                 CATGGTGCTGATGCT
 Pcar_0099   5  57 276  118523 ..  118535 -  -3.5  -3.85698   TTGTGTGCCGACAAA                TTAAT ATG ATTAA                ATCTTGTCGCGCGGT
 Pcar_0119   0 NONE
 Pcar_0149   6  48 352  188002 ..  188015 -  -3.8  -3.28712   CCGCGGGCGCGACAA               GCTC AGTCTG GAGC                AGGTATTGCTCTACG
 Pcar_0167   7  57 410  211075 ..  211088 -  -2.4  -4.24404   ATGTAAACCGGAAAA               TGCA GAACAA TGCA                TAGACACGATTTGCA
 Pcar_0171   7 100 108  215355 ..  215375 - -11.1  -5.26119   CCGGCAAAAACAAAA            GCCCTTCGG TTT CTGAAGGGC            TTTTGTCCTCTCGGG
 Pcar_0176   4  49 450  219615 ..  219629 -  -5.6  -3.01712   TGGTGGGGGTCAACA               CGGCGA TCA TCGCCC               AGGCCCAGGGGATCG
 Pcar_0182   6 100  29  229958 ..  229984 - -16.6  -4.60797   TCTCGATAGATAAAA         GGCCGCCCGT TTTGATG ACGGGCGGCC         TTTTGTTGTTTCTAT
 Pcar_0186  12 100 163  232895 ..  232923 - -20.4  -2.84171   ATTGCCAAAAAGCCA        TGCCCCGGGGAT TCGCT ATCCCCGGGGCA        TGCGTTTATCTACCG
 Pcar_0236   2 100  61  299289 ..  299315 - -15.1  -4.43213   TCGAACAGATTAAAA         GCCCTCGACCG GTGGA CGGTCGGGGGC         TTGGGTTTTCAGCCT
 Pcar_0260  12 100  32  325706 ..  325726 - -12.6  -5.19998   ATAAGCAAAACAAAA            CCCCCGTA AGCGA TACGGGGG            TTTTTGTTTTGCTGC
 Pcar_0276   4 100   9  344488 ..  344521 - -19.6  -5.00616   CCGCGGGTGAAAAAA     GACCCGCCCCTTGC CAAAGT GCAGGGGGCGGGTC      GTTGTATATCAGCTG
 Pcar_0290   6  50 379  361865 ..  361876 -  -4.4  -3.22476   ACCATTGATGATCAA                TTGC TGGC GCAA                 CGTTCACTGGTGGAG
 Pcar_0297   3 100  18  374477 ..  374502 - -20.5  -4.45201   TCTGACAAAAAAATA         CGGCCCTTCCC AAAC GGGAAGGGCCG          TTTGCTATTAAGCTG
 Pcar_0306   1  70 392  384922 ..  384934 -  -4.7  -4.62471   CTGAAGGTGGAAAAA                GGGGC CAA GTCCC                GGAGTATTTCCGTGG
 Pcar_0317   3  74 203  398776 ..  398790 - -11.4  -3.05384   GCGCCGTGGAGGGAA               CCTGCC GCA GGCAGG               CCAGGAGCGGGGCAC
 Pcar_0324   5 100  26  406001 ..  406024 -   -16  -5.88565   CGGACAATAAAAAAA          CGGCCG-GGCC TTG GGCCGCGGCCG          TTTTAATCTTCATAG
 Pcar_0352   3  62 350  438200 ..  438216 -  -2.3  -4.56597   TTTTTTGTTGAAAAA              CCTTT ATCGGCA AAAGG              ACGGTGCATGGAACT
 Pcar_0360   3 100 212  448756 ..  448790 - -21.6  -3.71917   AGCTTAAATGTGAAA     GTAAGGAGCCCCGC TTATCCG GCGGGGCTCCTTAC     TTTAAAAGATAGCTA
 Pcar_0373   6 100  34  460978 ..  461004 -   -21  -4.20696   GCAGTAATTTGAAAA         GGGTTCGCAACC ACT GGTTGCGAACCC         TTTTTTACGTTGGTC
 Pcar_0380   3 100  67  470010 ..  470036 - -19.6  -3.63744   GGTTTTGTTAAAAGA         CAGCCTGTCGAA ATA TTCGACAGGCTG         TTCGTGTTTTCGGGG
 Pcar_0398   9 100  28  489374 ..  489407 - -24.1  -3.20455   TTAGAATCAAAACTA     CGACAAAGGCCGATC CTAG GATCGGCCTTTGTCG      TTATGCGGATATGCA
 Pcar_0416   4  48 325  507487 ..  507503 -  -3.6  -3.33744   GTGCGGGTCAAAAAC              CTGCGG TATGT CGGCAG              CCAGTGCTGGCCTTT
 Pcar_0426   6 100  73  519116 ..  519144 -   -19   -4.3739   CAGGTTGGGAGAAAA        GGCAGGCCACTT CATTC AAGTGGCCTGCC        TTTTTTGCGTGTCGG
 Pcar_0433   0 NONE
 Pcar_0443   5  59 242  541207 ..  541222 -  -3.9  -4.07687   ATTGCGGCCTGAAAA              CCCGG GCCTGG CCGGA               AACCCTGGCGTCGTT
 Pcar_0453   2 100 126  551262 ..  551289 - -21.4  -3.09015   CGCATATCTATTCAA        GGGGCCGGTTTC CATG GAAACCGGCCCC         TTGTGTTTAGAACTC
 Pcar_0504   6  70  43  614574 ..  614590 -  -4.4  -4.74103   CCGTCAATCCAAAAA              GGACAA TGGGC TCGTCC              TCGGCAGCAATAAAG
 Pcar_0516   1  54 238  625757 ..  625771 -  -3.4  -3.86524   ACATCTCCCCACAAA               CCGGCC TTG GGCAAG               CGTTGGCGTCGATGG
 Pcar_0519   4 100  50  628847 ..  628884 - -21.5  -2.94232   CGTCGCGGAAATAAT   TCGGGCTCAATGGTGAA TGCT TTCTCCATTGAGCCCGA    GTTGGTTTTATTTCG
 Pcar_0529   1  46 403  638351 ..  638367 -  -2.3  -3.43689   AAAACTCCACCAGAA              CCAAA AGAAGGA TTTGG              ATAAGGCCGTTAAGG
 Pcar_0533   2  46  61  645278 ..  645292 -  -2.1  -3.40899   AATCTTGGAGCACAA              CGACTG GGCT CAG-CG               CGTTTGCGGAACGCG
 Pcar_0543   1  47 235  656550 ..  656563 -  -2.4  -3.60818   GCAAAAGGCGGTAAA               GGTT GCGGTA AACC                GTGCCGGAATCCATA
 Pcar_0552   2 100  29  673979 ..  674000 - -17.3  -5.48063   AGGCAATATAAAAAA           GGCCGCTCC CGGG GGAGCGGCC            TTTTTGCACACTGTT
 Pcar_0572   2  80 283  696443 ..  696462 -   -10  -4.07568   GTTTTTCCTGGAAAA            CCCCCAAC GGGC GTTGGAGG             CCATGGCTGCCGGCG
 Pcar_0584   8 100 232  707797 ..  707814 -  -6.9  -5.27923   GAATTCGAGAAAAAA             TGCCAGG TTAA CCTGGCC              TACGATGCCGAGGGC
 Pcar_0584   8 100  40  707985 ..  708006 - -17.3  -4.88222   AGCAAAACTTAAAAA           GGGGGAGCG TTAT CGCTCCCCC            TTTTTTTGCTGTTTT
 Pcar_0588   7  83 188  713088 ..  713104 -  -8.7  -4.40173   AGCAGAAAGGTAAAA              CTTCGCG GGA CGCGAAA              ATCGAAAAGCGGGTG
 Pcar_0603   1  74 475  734178 ..  734202 -  -8.5  -4.08767   GGCAGTGGTGGAAAA          GGTCACCGCCC GCG GCACGGTAACC          TTCCCCTATATCCCC
 Pcar_0614   5 100  61  743919 ..  743947 - -15.3  -4.87318   GGCAAAACGCAAAAA        GCCCTCCCCGG TTTAATG CCGGAGAGGGC        TTTTTATGGCGAAGT
 Pcar_0619   2  60 463  746824 ..  746844 -  -2.6  -4.35524   GTTTTAAAGGTAAAA            TTATAACC AGCCA GGTCACAA            GGATTCGATAGGGAT
 Pcar_0641   2  44 280  773740 ..  773759 -  -3.5  -2.80816   TGCCGACTGAGGACA            TGGGGCT GGGAAA AGCGCCA             GGCATAGACATACTT
 Pcar_0650   5 100 133  784648 ..  784670 - -20.6  -4.81551   CATTGATACGAAAAA           GGGGAGCGGC TTT GCCGCTCCCC           TTTTTTGCGATCTGG
 Pcar_0660   2 100  53  797976 ..  797996 - -19.7  -4.71061   ATGGATAGCTAAAAA            GCCCCGCCG GAC CGGCGGGGC            TTTTTCAATAGTGGG
 Pcar_0678   0 NONE
 Pcar_0745   1  40 288  884414 ..  884469 -    -3  -2.62389   CAAGCTATCCAGAAG CTGTCAGGCCTGGCACGAACGGTAAGG GGG CCGT-CCATGAGCGCCGGGCCGGGCAA GGTTGAAATCCAGGG
 Pcar_0768   4 100  41  908598 ..  908619 - -17.3  -5.72254   GGAAATAACAAAAAA           CGGGGGAGC TGTG GCTCCCCCG            TTTTTTATTTGGAGT
 Pcar_0771   3 100  30  915083 ..  915107 - -17.9  -4.48987   GCGGCAGAATGAAAA          CGGCGCTCCCT GCC AGGGAACGCCG          TAAGGTTCGTCAAAT
 Pcar_0779   2  42  29  923640 ..  923659 -  -2.8  -2.93623   TGCCTGAAAAGAGCA            GGGTCGTAG TGG CTATG-CCC            GCTAGAATTCAAGTT
 Pcar_0786   3  80  16  929468 ..  929490 -   -12  -3.34013   CAGTTTGCGAATGAA           GGGGGTGC TTTTATG GCACCCCC           TATTCTTATATTACC
 Pcar_0791   3  50 401  933464 ..  933484 -  -2.5  -3.66654   GATGCGAATCTGAAA            CAGAACAAT TCA ACTGACCTG            CGCAATTTACCAGAA
 Pcar_0796   4 100   9  942142 ..  942173 - -18.8   -4.1964   TCGAAGATCCTAAAA      CCTACCGGCCGG CGGACGGT CCGGCCGGTAGG       TCCCATACTTACAAT
 Pcar_0806   5  67  32  951432 ..  951466 - -10.1  -2.99348   ATGAATCAATAATGA     TGACAGCATTCCC TCTCTAGCG GGGAATGCTGTCT     TTTAGCGTGTTGTCT
 Pcar_0818   3  77 107  965233 ..  965256 - -11.8  -3.09516   TGCGCCACGAGTGAA          CGCAAACCTG GAGG CAGGTTTGCA           GGATGGCAGGCGCGG
 Pcar_0837   2 100  28  989119 ..  989140 - -17.3  -5.06451   CACCAGGCTAAAAAA           GGCGGCAGG TTTC CCTGCCGCC            TTTACCGTGCCAAGT
 Pcar_0843   2 100  31  996221 ..  996239 -   -16  -5.83211   GACGAAAATAAAAAA             GGCCGGGA TTG TCCCGGCC             TTTTAACGATCCGGC
 Pcar_0878   4  53 241 1033265 .. 1033293 -    -6  -3.11604   TATTAAAACTAGATA        GTGTCCATCC GGAAACGAT GGAGGGACAC        CGTGTGATTTTTATA
 Pcar_0896   5 100  49 1054055 .. 1054075 -   -14  -4.20516   CCTCCATGTAATAAA            GGGCCGGA TCCTC TCCGGCCC            ATTTTTTTTAGCAGA
 Pcar_0906   6  64 -60 1070008 .. 1070049 -  -7.3  -3.52073   CGCGCAATACGATAA CGTCCGACCTGGTCGC-TG AAATGG CATGCGGCCAGGT-GGCCG CCGCCCTGGTCGGTC
 Pcar_0911   3  59 286 1075820 .. 1075842 -  -6.2  -3.61715   GAGGCTCTCGAAGAA           TTGCGTCGGG CGG CTCGAAGCAA           GATCGCGCGTCAGCA
 Pcar_0917   2  52 351 1082911 .. 1082931 -    -4  -3.63744   CTCCTTTCGAAAATA           CCGGACTCG AACC CAAGT-CGG            AGGGTTACCGGTTAA
 Pcar_0922   2  64 247 1087297 .. 1087313 -  -7.9  -3.61609   TCACCCAAATCATAA              GGCCGGA TAC TCCTGCC              TGGGCCCGGGTTACA
 Pcar_0939   6  73 156 1107730 .. 1107762 - -10.6  -3.25204   TTACTTCTAAACACA     GTTGACGAGCTGCCC TGCG GGGCAGC-CGCAAAC      TTCCTCCCAAGGCTC
 Pcar_0953   2  77  65 1121770 .. 1121799 -   -10  -3.67976   TGTACGAAGTTGAAA       CGCCGGCTGTCTC CCTGT GAGAT-GCCGGCG       TTTTGTTTTATCCTG
 Pcar_0962   4  52 171 1132244 .. 1132255 -  -4.4  -3.40073   ATTCGGACCAATGAA                CGAT TCGA ATCG                 CTGGCAGATGCGCAT
 Pcar_0966  10  74  23 1135674 .. 1135719 - -11.1  -3.14683   AGATGCGGGGATGAA CCGGAGAACTCGCCAAGGATG TCAA CAGCGTTGTCGAGTTCCCCGC AGATGCGGGGATGAA
 Pcar_0974   6  95 169 1144965 .. 1144996 - -17.2  -2.64981   ATATGGGGAAATGCA      GGGCGGGGCGACCG GATT CGGTCGCCCCGCTT       GGTATGGTTTAAACT
 Pcar_0984   3  47 112 1155655 .. 1155696 -    -5  -2.52464   GTTTGCGTTAAGCGA CTAGGGTCGCCCTGCCGGA GAAAA TCCGG-AGGGCGGCCTTTT CTTTTTAGGGCGGGG
 Pcar_0993   7 100 185 1165040 .. 1165066 - -19.6  -3.69354   CGCGACAACTGGAAA         GGGGTTACGGAA AAT TTCCGTAACCCC         TTGATTCTTGGTGGA
 Pcar_1010   2  45  95 1182635 .. 1182653 -  -3.8  -2.98784   TACAAAATGAATAAT             GGGCATAA TAC TCATGCTC             TTATGATGGTCTTTC
 Pcar_1026   9 100  83 1202944 .. 1202968 - -15.7  -4.34402   GCTCCGATATCAAAA          CGGGGAGCCCC TTG GGAACTCCCCG          TTTTTTATGTGCTGA
 Pcar_1037   4 100  43 1214088 .. 1214124 - -14.5  -4.05788   GGGCCTGAAACGAAA    TGCCGGACCGGGG ATTTTCCGTTA CCCCGATCCGGCA    TTTTTTTTACATCCA
 Pcar_1052   9 100  23 1234636 .. 1234659 -   -16  -4.33417   TCTACCCATAACAAA          GGCGCGCTCC GAAA AGAGCGCGCC           TTTGTTTTTGGGGCA
 Pcar_1063   5  70 379 1249793 .. 1249803 -  -2.4  -4.94902   CAACGAGGAGAAAAA                 CGAC GAT GACG                 GACAACTGTCTTTTT
 Pcar_1066   5 100   8 1252627 .. 1252658 - -20.2  -3.72743   GACGATGAAAACGAA      CAAGGCCCCGGAGC GTAA GCTTCGGGGCCTTG       GTTGTCGTTACGATT
 Pcar_1076   2  56  71 1264052 .. 1264073 -  -7.9  -2.71731   GGCAGCCTTGAAGCA           GCGCCCGGA GTCC TCCGGGCAG            ATGGCCGAGGTGACG
 Pcar_1087   4 100 136 1276164 .. 1276192 - -17.4  -4.36914   CGGCGGTTTATAAAA        CGGCCCCGCTCG TATTT CGAGTGGGGCCG        TTATTTATGCCTGCT
 Pcar_1105   6  64 244 1301882 .. 1301908 -  -7.2   -3.5393   ACCATCTTGGGCAAA         CCATCGCCTGGC TCG GCAAGGCCATGA         CCTCGATCTCCGAAA
 Pcar_1176   8 100 209 1373870 .. 1373908 - -12.4  -4.66833   CCTGAACTTGAAAAA   GACGTTTTCCGGGGGGCT GAC AGCCCCCCTGGAAACATG   CACTGAGACCGGAAG
 Pcar_1176   8 100  10 1374080 .. 1374107 - -13.5  -4.75518   GAGACAAAAGCAAAA        CGGCCCTACCAG CATTT CTGG-AGGGCCG        TTTTTTGACTCAAAA
 Pcar_1180   1  76 250 1382014 .. 1382034 -  -3.3   -5.1287   TGGAGATGGAAAAAA           TCTCC-GC TTTAAT GCTGGAGA            TCGCCGGAACCGAAC
 Pcar_1183   5 100  31 1390446 .. 1390471 - -16.2  -4.19953   CATTTAATGTGAAAA         GCCCGGAACC AGCATG GGTTCCGGGC          TCAAACATACACTAT
 Pcar_1208   3  50 198 1414156 .. 1414176 -  -6.1  -2.59431   CCGGTGGACAATGGA            CCCGCAG TCAAGTG CTGCAGG            CTGTTAAATATGGTG
 Pcar_1227   0 NONE
 Pcar_1242   7 100  87 1458438 .. 1458464 -   -18  -2.78463   AGGGGTGTTATGACA         GGGGGCCTTCGC TTG GCGAAGGCCCCT         GCTGATTTTAGCGGT
 Pcar_1289   6 100  29 1510468 .. 1510493 - -19.1  -3.17901   ACAGGTTGAACGTAA         CAGGGGAAGCC GAAT GGCTTCCCCTG          TTTGCGTCTCTTATG
 Pcar_1309   2 100  28 1531837 .. 1531858 - -17.3   -5.4505   GTGGGCAATAAAAAA           GGGCAGCCC GGCC GGGCTGCCC            TTCAGTTTCATCCCT
 Pcar_1317   4 100 219 1540137 .. 1540168 - -17.4  -3.01125   ATCCGCCACAAATGA      GCGAGGCCCCTG-GT GGA ACTCAGGAGCCTCGC      ATATGCACGATGCAC
 Pcar_1325   5 100  34 1548062 .. 1548082 - -15.5   -5.4833   TGATCCAACAAAAAA            GGGAAAGCC AAT GGCTTTCCC            TTTTTTAGTATGCAT
 Pcar_1337   1  43 266 1564345 .. 1564359 -  -3.5  -2.66272   GTTGACGCAAATCGA               TGCCG TGACC CAGCA               AAATACCGCCACTTC
 Pcar_1341   8 100  78 1568066 .. 1568096 - -16.3  -3.20583   GAACATAATGCAAGA       CGGTCCAACCTAT GGGAA ACAGGTTGGACCG       TTCGATGTTCTGGTA
 Pcar_1346   4  51 -26 1575719 .. 1575737 -  -5.2  -3.12895   TCCCTTATCAATACA             CTGCCTGC CAA GGAGGCAA             ACCCAGTTCTTGCTG
 Pcar_1367   2 100  20 1599206 .. 1599221 - -11.8  -4.72272   TGCTCTGATGAAAAA              GCCCGC GGTT GCGGGC               TTTTTCGTTTCGTTC
 Pcar_1377   1  42 -32 1615854 .. 1615867 -  -2.3  -3.17075   GGTTTTTCAAGGGAA               TCCAG AGGG CTGGC                CACCGCATTGATATC
 Pcar_1385   3  58 182 1625232 .. 1625261 -  -7.1  -3.33261   GGGGAAGGGGCAGAA       TCCGGCGCTGGTCC TTC GGACCATCGC-GCA       AGCTGAACGTAGGAG
 Pcar_1390   3  59  49 1630757 .. 1630768 -  -3.6  -4.04397   AGTGGTATAAAAACA                CGGA CACT CCCG                 AATGCCCCTAGTTTT
 Pcar_1416   2 100  28 1663811 .. 1663827 - -13.7  -5.46657   TAGGTTAATAAAAAA              GGGGCCT TGA AGGCCCC              TTTTTGCTTTGCTTT
 Pcar_1432   1  44 437 1679073 .. 1679099 -  -3.7  -2.78384   GTTTGTCGGACTATA        CTGGCCGGATCA TGGA TGGTCCGAC-AG         CCTCCTAGTTCTTTT
 Pcar_1452   6 100 115 1696551 .. 1696567 - -10.8  -5.40072   TGGTTTGTAAAAAAA              GCGCCC TATCG GGGCGC              TTTTTTTATTCACTT
 Pcar_1470   6 100  33 1717699 .. 1717723 - -20.1   -4.0031   ATTTTCATGAAATAA          GCCGAACCGTG CAT CACGGTTCGGC          TTATTTATGAGATCT
 Pcar_1484   3  67 272 1736296 .. 1736306 -  -8.2  -3.64703   GGCTGGTTACCGAAA                 CCCG CAG CGGG                 CGCACCTCGCATCCG
 Pcar_1493   6  91 134 1748120 .. 1748146 - -15.3  -3.34455   CCACCATAAATTCAA         GGGGTTAGATC ATGTA GATCTAACCCC         TTTTTTAATTTGATC
 Pcar_1502   4 100 142 1756801 .. 1756821 - -15.4  -5.14163   ACCGATCAATAAAAA            GGCCCCCG TTCAT CGGGGGCC            TTTTTTATTGTCCAT
 Pcar_1502   4 100  25 1756914 .. 1756938 - -16.5    -5.626   TATGGCAGAAAAAAA          GCCCCGATCCT GAA AAGATCGGGGC          TTTGTGCTTTAGCGG
 Pcar_1509   5  57 440 1762642 .. 1762660 -  -2.3  -4.18762   AAGGGGGACGTAAAA             TCGTCCA GGCTT CGGCCGA             TCAGACTCATGGTCT
 Pcar_1542   6  53 452 1808614 .. 1808624 -  -5.4  -3.29511   CGGATCTTTCCAGAA                 GTCA TCA TGAC                 TACGGCTTATATCTT
 Pcar_1571   5  90  30 1838228 .. 1838255 -    -9  -4.60949   TACAGCATAAAGAAA        GCCCCCTTGCCA ACCA TGACGCGGGGGC         TTTTTCCTTTGTATT
 Pcar_1578   4  53  77 1845106 .. 1845122 -  -2.3  -3.83568   TGACATTTACAAGAA              CAAAAAA CTG TTCCTTG              AAAACCGTGGTTATT
 Pcar_1593   2  46  54 1859308 .. 1859320 -  -3.3  -3.30439   AAGAGGGAAACTGAA                GACGG CGG CCGTA                AGCAACAGATGTATT
 Pcar_1608   2  66 250 1878897 .. 1878912 -  -3.3  -4.62471   TCTAACCCCTAAAAA              GTACA GGCCCA TGTAC               GAAATTTATCCCTCA
 Pcar_1641   3  78  85 1916208 .. 1916227 -    -2  -5.26119   GCCCTAAAAACAAAA            TTCCCGGA TGCG CCCAGGAT             CGACTGACGCCGCTG
 Pcar_1663   1  52 275 1942821 .. 1942834 -  -3.1  -3.73995   GCGTTCATAAAAAAC               CGCAA GCGT TTACG                TGAAGGCATCAAGGG
 Pcar_1696   8 100  78 1980779 .. 1980798 - -12.2    -5.252   GACGCCCATAAAAAA            CCTGCTTG TTTC CAAGCAGG             TTTTTTGTGCCATAT
 Pcar_1704   8  66 230 1988529 .. 1988546 -  -2.7   -4.7254   AGCGGTGACGAAAAA             GATACGA TCAC TCTTATC              CGAAATAGAATGGAC
 Pcar_1733  10 100 111 2026928 .. 2026959 - -17.5  -4.33182   CTATTCATAAAAGAA      GGCGGTAGAAAAG ATGGGA CTTTTCTACCGCC       TTTTTATATTCTGTG
 Pcar_1743  10 100  53 2041258 .. 2041281 - -17.4  -5.06414   TGTTGGTAAGAAAAA          CGGGGCGGAC TCAG GCCCGCCCCG           TTTTTCTTATCCAAG
 Pcar_1757   3  65  11 2055431 .. 2055451 -  -2.5  -4.72986   TATGCGGATGAAAAA            GCGGC TATTCTAGTGC GCCGC            AACGAACCAACTAAT
 Pcar_1776   3  50 340 2078321 .. 2078332 -  -2.2  -3.65351   TTATGCGGATTCAAA                CCTG AAAC CAAG                 CATTTAACCGCAGAG
 Pcar_1784   7  57 102 2087210 .. 2087221 -  -3.6  -3.81516   CAAAATTACGAATAA                CCGC ATCA ACGG                 TTTTTTGATCCTGTT
 Pcar_1791   1  42 406 2092133 .. 2092144 -  -2.2  -3.05963   AGTGGCATTGCAAGA                CCTG ACCC CAGA                 GCCTTCCGCTGTGAG
 Pcar_1835   6  77  51 2149366 .. 2149408 - -13.8  -2.53581   CAGATTCCGAACTGA CGGCATCGAATT-TCGA-AG CAAGC CTCTCGATAATTCGATGCCG TTTTCATGCTACGGA
 Pcar_1857  11 100  26 2172039 .. 2172056 - -14.1  -5.15969   TCGCAACTGAAAAAA             GCCCCGC ATCC GCGGGGC              TTTTTTGTTGCAGCA
 Pcar_1876   5  66 -16 2190680 .. 2190691 -  -5.8  -3.99678   ATGCCGAGAATCAAA                CCTC CCGG GAGG                 ATAGATCCAACAGTG
 Pcar_1924   8 100  30 2239962 .. 2239982 - -11.8  -5.76949   GATCCGTAAAAAAAA            GGCGCCCC ACTCG GGAGCGCC            TCTGTTGCCGAAAAG
 Pcar_1995  12 100  24 2327103 .. 2327130 - -18.5  -4.70659   CCCCATACGCAAAAA        CGGCTCCGGAC TTTACT GTCCGGAGCCG         TTGATGTTTGAGGGG
 Pcar_2114   7  73 182 2463910 .. 2463922 -  -3.3  -5.03314   GCCATGGGGAAAAAA                CAGAC AAA GACTG                GTGTGGCAAACGGAA
 Pcar_2120  10 100  39 2470962 .. 2470985 - -12.5  -4.67353   GCAGGCATGTAAAAA          GGCTCAGTC GAAATG GACTGAGCC           TTTTTGCAGCTTTCG
 Pcar_2174   3 100  31 2538508 .. 2538539 -  -9.5  -4.68593   TGCACCATGTAAAAA      GACCTCTCCAG-CG TTGCG CATCCGGAGAGGTC      TTTTGTTGCAATATT
 Pcar_2179   7  76 299 2543335 .. 2543357 -  -6.2  -4.71426   GGCGCATGAAGAAAA           CGTCGACGCC GTC GTCATCAACG           CCGGAGCCTGGACCC
 Pcar_2184   4  81  40 2550087 .. 2550119 - -14.3  -2.62184   TGTCCCGCCACAGGA     GCTGC-TCCGTAGC ATTAAA GCTACGGATGCAGC      GCCCGTGGAGGACCT
 Pcar_2215   7  83 288 2588671 .. 2588698 -  -9.2  -4.42653   ACTTCACCTACAAAA        CAGCCA-TCAGCC TCG AGCTGACCGGCTG        GGTGCGAAACCTGGA
 Pcar_2237   6 100  31 2610902 .. 2610932 - -20.5  -5.09225   ATGCGATGCAAAAAA       GAGCCCCCAAGCC GATAT GGCCTGGGGGCTC       TTGCAGTATATAGGC
 Pcar_2246   4  56 140 2622358 .. 2622373 -  -5.4  -3.58037   TATTAACCCTGGAAA              CAGTGGG GGG CCC-CTG              ATTGATAGCGACGGC
 Pcar_2253   9 100  24 2631133 .. 2631151 - -13.8  -5.49234   ACACGCAATAAAAAA             GGCCGCCC AAA AGGCGGCC             TTTTTTACCGGTTAT
 Pcar_2259   6  74  68 2637893 .. 2637909 -  -4.3  -4.84311   TTGCAGATAATAAAA              GCGGCCA CTT TGGGCAC              ACACAAGCAGGCCAA
 Pcar_2264  13 100 111 2643410 .. 2643433 - -16.8  -4.87291   CATCGTAACTAAAAA          CGGGACAGTG ATTG CACTGTCCCG           TTTTTCATTCAAGCA
 Pcar_2279   5  55  11 2659180 .. 2659214 -  -7.8  -2.63252   ATTCTGGAATAATAC    CCCACGCCTCCCCCG GTCAAA CGGGGGAGGC-TGTT     TCCCGCTCGCCTACC
 Pcar_2299   7  51 390 2681914 .. 2681935 -  -5.1  -3.09272   ATATTTTCAAAATGA           TCGACGCCGG TGA CCG-CGTGGA           CTACTTCTCGAGAGG
 Pcar_2314   5  57   3 2703116 .. 2703142 -  -2.2  -4.14013   CAAAACTGCTTAAAA        CCACC-GACAG CTCTTT CTGACTGGCGG         CGTTATTTACGAAAG
 Pcar_2330   5 100  30 2727648 .. 2727677 - -14.3   -4.8622   TCGCTGAATGAAAAA       GACCGGAAACGAC GACA GCCGATTCCGGTC        TTTTTAGGTATGTTC
 Pcar_2348   2  47 368 2757534 .. 2757547 -  -2.3  -3.55444   CCCGCATGCTCCAAA               GAGCC TGTG GGCTT                ATCCGGTATTAGCAC
 Pcar_2359   3  47   6 2773007 .. 2773017 -  -3.2  -3.40073   AGGCGGATCAATCAA                 CAAC GGA GCTG                 GAGAATCAGTCACCC
 Pcar_2378   6 100 413 2800857 .. 2800881 - -14.3  -5.72254   GTAAAGAAGAAAAAA          GGGACCGGC AATAGCA GCCGGTCCC          TTTTTTTGTAGCCCA
 Pcar_2378   6 100  27 2801248 .. 2801267 -   -15  -6.12458   GAAAAAAACAAAAAA            GGGCCTGC CGAA GCAGGCCC             CCCAATGATCATTGC
 Pcar_2385   6 100  26 2809709 .. 2809742 - -24.7   -5.0133   TATCTGCCCAAAAAA     CAACAGCCCCCGACC TATT GGCCGGGGGCTGTTG      TTTCAGAAGATGATT
 Pcar_2425   6  73  11 2853196 .. 2853212 -  -2.9  -4.91429   AAACTTTAAATAAAA              CTGGGGA GTG TCCCGAA              TGGCGCTAGTTTAAG
 Pcar_2429   3  57 456 2860533 .. 2860549 -  -3.7  -3.90744   GCGCGCTCGAAATAA              CCAAATC ACG GATTTTG              CATTCGGCGATCTGT
 Pcar_2434   6  88  11 2864451 .. 2864487 - -16.1  -2.74192   GATGTGGGAAGATTA    GCTTCAAGCTGCAAG GACCAGG CTTACAGCTTGAAGC    CGATTTGCTATCACT
 Pcar_2446   7  86  70 2878755 .. 2878780 -  -6.9  -4.96848   TTGCGGATACAAAAA         TGCCCTTCCC TTTATCC GGG-AGGGCA         TTTTTGTCATACGTA
 Pcar_2468  18  61 134 2907128 .. 2907163 -    -9  -2.57877   TGCAGAAAAACAACC    TTGCGGCCTGGACG GAACTGCG CGCCCAGGCCATAA     CCCGCAAGGCGCAGA
 Pcar_2480   5  65  60 2920440 .. 2920454 -   -10  -2.85585   TGTCAAAACACATTA               TCGCCA ATC TGGCGA               ACATGAATTAGCCCT
 Pcar_2485   6  57 179 2923550 .. 2923561 -  -5.8  -3.36327   CTACCCCATGCAGAA                CGGT CTTT ACCG                 ACTGCCGGCCGGCAA
 Pcar_2491   8  59 123 2929237 .. 2929248 -  -4.4  -3.85698   CCGTCTCCGGAGAAA                TTCC TACG GGAA                 CTTGAAGCCATGCCT
 Pcar_2501   5 100 209 2940268 .. 2940289 - -17.3  -4.84359   TCACCCTCATAAAAA           GGGCGGAGC CTTG GCTCCGCCC            TTTTTATGTCTCTAT
 Pcar_2513   4 100 218 2955032 .. 2955071 - -10.9    -5.252   CATCCGGATAAAAAA CACCCCCCG-CACTG--CCT AGG AGGTACAGTAACGGGGGGTG CAATGGGAGTGGTTG
 Pcar_2532   6  95 242 2974934 .. 2974969 - -15.6  -3.33696   CGCTGGTTCAAGCAA    GCTAGTGTGCATCCGGA AAC TCAGGATGCACACT-GC    GCAGTTTTCATAAGA
 Pcar_2538   3  68 368 2979276 .. 2979294 - -10.2  -2.62983   CTGATCCCTATATCA             GCGTGGCC CTG GGCAACGC             AGCCGCCCGGCTGCA
 Pcar_2541   5  62 443 2982445 .. 2982485 -  -6.8  -3.65002   ACCAAGCACACAGAA GAC-GCAACGATTCCCGAC AGTC GCAGGGAAACGATGCCGTC  TACAGGGGGGCACAT
 Pcar_2556   6  85  15 2998673 .. 2998699 - -12.3  -3.75629   GAGCTGTAAGCGAAA         GGCCCGTGC GGAAGGTTT GCACGGGCC         TTTTGATTTCCGAAT
 Pcar_2572   4  71 -23 3020882 .. 3020894 -  -6.2  -4.39287   GGAATCAGAGCAAAA                CCGG GCATT CCGG                CTGTAGGGGGCAATT
 Pcar_2602   9  62 -31 3054451 .. 3054464 -  -2.3  -4.56597   CTTGTCCTCGAAAAA               CCGCT CAAG ACCGG                CTTTGATCGCATCTC
 Pcar_2610   8  79 291 3061951 .. 3061968 - -11.3  -3.64915   GTTCAGAAAGCACAA             CCTGCTG TTTG CAGCAGG              TTTTTTCACCGGCGT
 Pcar_2613   3  69 327 3064665 .. 3064677 -  -9.1  -3.46117   ACGATACGATCACAA                GGCTG GAA CAGCC                TCTGTTGCCAAATCC
 Pcar_2629  10 100 463 3080523 .. 3080570 - -12.6  -4.57073   GAGTTCTGTCAAAAA CTCGCCGGCAGAGGTGAGA-CGG TGC CCGACCTGGCCTTTGCCGGCGGG TTCAGCACCGAAGAC
 Pcar_2637   6  64  79 3089494 .. 3089510 -  -7.3    -3.524   GATGCACGCAGAGAA              CCTCCTT AAA AAAGAGG              CAGACTCGGCGCCAA
 Pcar_2648   5  69 303 3102250 .. 3102265 -  -6.8  -4.07568   CGGGCTTTGTCAAAA              CCATCC GCCG GGACGG               CAAGATCGATGTCAC
 Pcar_2672   8  90 153 3123130 .. 3123162 - -13.6  -3.79419   TTTCCGGATAAAAGA     TCTCCCTCCAA-CCT ACTG AGGACTGGAGGGAGA      CTAACCGGACAAATG
 Pcar_2702   2 100  49 3155006 .. 3155046 - -23.5  -3.76125   GCATCCCAACCTAAA CAGGCCGCCGGGAGTATG ACAAGG CA-ACTCCCGGCGGCCTG  TTTTCAGGTATGGCA
 Pcar_2718   5 100  27 3174613 .. 3174636 -   -11  -5.67063   CGCACCATAAAAAAA          CGGCGCTG CATGTAGC CAGCGCCG           TTTAAAGTGTATCCA
 Pcar_2728  10 100 221 3184725 .. 3184759 - -27.3  -3.19048   CGTCAATCAATAAAC     CAACGGGCCGCGGCA TAGAC TGCCGCGGCCCGTTG     ATTTTGCATCAATGG
 Pcar_2753   4  54  55 3210644 .. 3210659 -  -4.6  -3.51934   CCGCCCTGATAAACA              TCCTGG AAAA CCTGGA               AAAGGATCTCGGCGA
 Pcar_2768   5  46  78 3226432 .. 3226451 -  -2.8  -3.28712   CGGGGCCTGCCATAA            CGGACAAC AGGC GTTTTCCA             GCGAAGGCAACTGCA
 Pcar_2768   5  46  54 3226457 .. 3226475 -  -3.8  -3.05384   GCGTTTTCCAGCGAA             GGCAAC TGCACAC GCTGCC             ATCAAACAGGGGAAA
 Pcar_2774   8 100  51 3233510 .. 3233537 - -15.6  -4.65895   GCCGGCATGTAAAAA        GAGGCGGGCC GCATAAAG GGCCCGCCTC         TTTATCGACCGGATG
 Pcar_2788   5 100  36 3250959 .. 3250989 - -16.9  -5.56264   CTGAAAGACAAAAAA       CAAGGGGGAGCGC ACATG GCGCTCCCCTTTG       TTTTCGGTTCCCTTA
 Pcar_2833   4  73  30 3311999 .. 3312017 -  -5.2  -4.61633   ACATATGGCCAAAAA             GTTAGGCC AAC AGCCTACC             CCCTGATTTCCCGCC
 Pcar_2843  10 100  25 3323809 .. 3323832 - -14.6  -4.53036   TTATAAATATGAAAA          GCCCACCAAG CAAA CCTGGTGGGC           TTTTCTCATGACCTA
 Pcar_2858   3 100  33 3344082 .. 3344109 - -14.9  -4.21936   TTTACAATGCCAAAA        GGGGCAACCTG GAATAA CAGGCTGCCCC         TTTCCGTTGGTGACT
 Pcar_2866  11 100  78 3351879 .. 3351913 -   -17  -3.39286   ACAGCAGCCGAAACA     GCGCCGGTCAAGGCGC TAC GCGCCATGCCTGGCGC     ACAATAGGAAAGGCC
 Pcar_2873   7 100 137 3358929 .. 3358959 - -22.7  -3.33162   TATGTCAGTTGATAA       TACCGGGGCGAGC TTATT GCTCGCCCCGGTA       TTTCGTGCGCCAGAC
 Pcar_2873   7 100  61 3359012 .. 3359035 - -12.4  -5.86061   GCGCACGAAAAAAAA          GCCTGGCGAG AGAT CCCACCAGGC           CTCTATTATGCAAAA
 Pcar_2885   3 100 190 3372755 .. 3372776 - -14.5  -5.32699   GTAAATATCAAAAAA           GGCTCTTCC AAAA GGAAGAGCC            TTTTTTGATGGCAGC
 Pcar_2906   4  89 -59 3393477 .. 3393517 - -14.2  -3.57144   CGGTTGATCCGCAAA CAGATCCTTCG-CTCCACG GCAT CGTACAGGCGAAGGATCTG  AAAAACGGTTTTCCG
 Pcar_2942   6  76 349 3443727 .. 3443747 - -11.8  -3.01712   GTCGTTGCTTGAATA            GGGGCGAC GGGAT GCCGCCCC            TGAAAAGATCTAGTT
 Pcar_2953  10  68 225 3457108 .. 3457129 -  -3.5  -4.66833   CGGGAACGGCAAAAA           GCCCGCGAC CTGA GACGCAGCC            AGTGGTGGAAAAACC
 Pcar_2953  10  68 198 3457143 .. 3457156 -  -4.5  -4.57569   CCAGTGGTGGAAAAA               CCGTA TCGC CACGG                GGATCTGCCATTATT
 Pcar_2966  12 100  87 3475444 .. 3475463 - -11.4  -5.08255   ATGTGTAAAACAAAA            GGCTGCCC GAAA AGGCAGCC             TTTTGTATTTCCGTT
 Pcar_2970   4 100  19 3480326 .. 3480356 - -20.5  -5.47399   GGAAGGCGAAAAAAA       CAGGCCGCTACCC GTCAA GGGCAGCGGCCTG       TTTTTTGTAAAGCCT
 Pcar_2973   8 100  17 3483479 .. 3483502 -   -16  -5.21709   GGGGAGATTAAAAAA          GGGGCGACCT TTTC AGGCCGCCCC           TTTTTTTGGGTCTTT
 Pcar_2987   3 100  56 3495667 .. 3495689 - -19.2  -5.24531   ATGTCCTATAAAAAA           CCGGGAGCGT TTT ACGCTCCCGG           TTTTTTTGTATGATC
 Pcar_2998   6  74 164 3506236 .. 3506254 -  -7.3  -4.13767   CCTCGCAGCGGAAAA             TGCCGCC CGGCT GGCGGCC             ATGCAACGTGCCGAA
 Pcar_3001   5  52 382 3508230 .. 3508246 -  -3.5  -3.64103   CACCGACACCGCAAA              CTGCGCG GAG CGCCCTG              ACAATCCCGTACTGG
 Pcar_3001   5  52 192 3508423 .. 3508436 -  -4.5   -3.3422   GAGGTCGCCAAAAAG               CTCGC TGCA GCAAG                GGGGCTGGCATCCAT
 Pcar_3013   9 100 168 3527003 .. 3527035 - -17.9  -3.84451   GCCTTCAAACTTAAA      TAGTGTGCATCCGGA AAC TCAGGATGCACACTA      CGTAGTTTTCATAAG
 Pcar_3024   4  65  14 3536061 .. 3536098 -  -9.7  -2.79289   GAGCACCGCAACAAG   TGTCGAGGCAGCCATCC GCAG GGGTGGCTGCCTCGTTT    TATTTGGGCGGCATC
 Pcar_3033   3 100  39 3544272 .. 3544291 -   -15  -4.98436   GGAAGACGATAAAAA            GGGGGCCT GAAA AGGCCCCC             TTTTTTAGATCGCAG
 Pcar_3078   6  73 469 3590274 .. 3590293 -  -5.6  -4.68424   GAATTGAGTGAAAAA            CTGGCTGCG GCT CGCTGCC-G            TGATGACGTGGCGGA
 Pcar_3098   7  67 368 3614166 .. 3614188 -  -7.7  -3.73968   AAACCGCCGAGCAAA           GAGTGGCAG CCTGC CTGCAACTC           AGCGAAAAAGGCGAA
 Pcar_3109   7  67 364 3626361 .. 3626416 -  -7.5  -3.74626   ATCAAACGAGGCAAA TTCACCC-TCGGCGC-C-GACGCGGCGG TGG CCGCCGGGCCAGTGGGACGAAGGGTGGA AGGCGCCACCGACGT
 Pcar_3116   4 100  68 3634581 .. 3634600 - -12.8  -5.79526   ACAGCCTAAAAAAAA            GCGGCCCC GAAC AGGGCCGC             TTTTTTTATATAAAC
 Pcar_3122   8 100 167 3641763 .. 3641782 -   -15  -4.32579   ACACCTCACAACAAA            GCCCCGGT TCAC ACCGGGGC             TTTGTTGTTTCCAGA
 Pcar_3122   8 100  25 3641899 .. 3641924 - -14.8  -4.38927   TTTTCAGACAACAAA         GCGCCCTTTC ACGAAA GAAAGGGCGC          TTTGTTGTGAATCAG
 Pcar_3129   3  54 354 3648695 .. 3648705 -  -6.8  -3.01712   GCCCCTTCTGGAACA                 GGCT GCA AGCC                 AGGAGTGCCTGCTGG
 Pcar_3128   5  50 455 3649528 .. 3649538 +  -4.6  -3.32268   CCAATAGATTTGAGG                 CTGC GTT GCGG                 TTCTACCGGTCGTTC
 Pcar_3121  11 100  30 3641763 .. 3641782 +   -15  -4.56978   ACACCTCACAACAAA            GCCCCGGT TCAC ACCGGGGC             TTTGTTGTTTCCAGA
 Pcar_3121  11 100 166 3641899 .. 3641924 + -14.8  -4.33417   TTTTCAGACAACAAA         GCGCCCTTTC ACGAAA GAAAGGGCGC          TTTGTTGTGAATCAG
 Pcar_3115   5 100  28 3634581 .. 3634600 + -12.1  -5.71712   ACAGCCTAAAAAAAA            GCGGCCC CGAACA GGGCCGC             TTTTTTTATATAAAC
 Pcar_3097   7  51 317 3614823 .. 3614839 +  -5.8  -2.78384   ACCGAAAAATACGCA              GCTGTC GGAAG GACGGC              TCTGGTGCACCACCA
 Pcar_3077   2  45 464 3591193 .. 3591214 +  -3.7  -2.87186   CGAGCACAAACGCCA           GCATCCG-AG CGG CTACCGATGC           CTTCTTCATATCGTT
 Pcar_3068   8 100  30 3584759 .. 3584779 + -11.9  -5.84381   ACCGCCGAATAAAAA            GACCGATGT GCT GCATCGGTC            TTTTTTTGTTCATAA
 Pcar_3036   2  42  57 3548864 .. 3548880 +  -2.1  -3.15249   TAGGAACGCATAATC              GCATGGG CGT CCCCTAC              TTCATGAGGAATGTC
 Pcar_3023   4 100  27 3536064 .. 3536095 + -22.4  -4.86731   CACCGCAACAAGTGT      CGAGGCAGCCATCC GCAG GGGTGGCTGCCTCG       TTTTATTTGGGCGGC
 Pcar_3012   6  91  -7 3526998 .. 3527040 + -11.4  -4.25104   AGGTGGCCTTCAAAC TTAAATAGTGTGCATCCGGA AAC TCAGGATGCACACTACGTAG TTTTCATAAGGGAAA
 Pcar_3000   4  64 208 3508855 .. 3508871 +  -3.5  -4.33165   ATTCGAGGATGGCCT              CGGCCGG CGG CAGACCG              TTTTGCTCGATTTCG
 Pcar_2986   4 100  26 3495667 .. 3495689 + -19.2  -5.74122   ATGTCCTATAAAAAA           CCGGGAGCGT TTT ACGCTCCCGG           TTTTTTTGTATGATC
 Pcar_2979   3  54 404 3490375 .. 3490388 +  -6.7  -3.01712   CCAGCCGTTCGCCAA               GATCG GCAC CGATC                TGTTCCGCCAGCGGC
 Pcar_2972  11 100  26 3483479 .. 3483502 + -13.8  -5.54264   GGGGAGATTAAAAAA          GGGGCGACCT TTTC AGGCCGCCCC           TTTTTTTGGGTCTTT
 Pcar_2965  10 100  29 3475444 .. 3475463 + -10.7  -4.81359   ATGTGTAAAACAAAA            GGCTGCC CGAAAA GGCAGCC             TTTTGTATTTCCGTT
 Pcar_2952   3  54 187 3457534 .. 3457563 +  -2.7  -3.87815   GTCGATGGAAGAGGT       CTCTTCGGGGGTA CCGT TTCCTACGAGGGG        TTTCTGAGCATCAAG
 Pcar_2941   5  79 198 3443925 .. 3443939 + -12.8  -3.06796   GTGCCCCGCTTCTGG               CCCGCC TAC GGCGGG               TTCCCTCCACTACGC
 Pcar_2929   5  66  51 3424151 .. 3424164 +  -5.3  -4.21827   GCTGTTTGATATTTT               TCATG CCCA CATGA                TTTTCAAATCTTTCA
 Pcar_2905   2  58 228 3393628 .. 3393638 +  -6.8  -3.33737   GATCGACGCCGCGGC                 GGAG AAT CTCC                 TTATACACCTTGATG
 Pcar_2899   6  76  44 3387148 .. 3387195 +  -5.6  -4.87892   CCCAGAAACGACCGA AGGAGCATGGCAAC-CTTTCT CGCCATA AGAAAGAGTCGCCGTGCCCCA TTTCTTTTCTTCCAC
 Pcar_2884   2 100  32 3372755 .. 3372776 + -14.5  -5.14563   GTAAATATCAAAAAA           GGCTCTTCC AAAA GGAAGAGCC            TTTTTTGATGGCAGC
 Pcar_2879   5 100  81 3368169 .. 3368198 + -18.7  -4.60797   TTTTAAATGTTGCAA       GCCCCCCTTCATT TAAA AATGGAGGGGGGC        TTTTGTCTGTAAAAC
 Pcar_2872   5 100  29 3358929 .. 3358959 + -22.7  -3.72576   TATGTCAGTTGATAA       TACCGGGGCGAGC TTATT GCTCGCCCCGGTA       TTTCGTGCGCCAGAC
 Pcar_2865  12  66  63 3351433 .. 3351460 +    -4  -4.54047   CGAAATGTAAAAAAA        GAGCCTTCCTTG TTCT CTGGAGAGGCTC         TTTTCTGTGCGCTAG
 Pcar_2857   7  85  35 3344082 .. 3344109 + -12.7  -3.78597   TTTACAATGCCAAAA        GGGGCAACCTG GAATAA CAGGCTGCCCC         TTTCCGTTGGTGACT
 Pcar_2842   6 100  30 3323809 .. 3323832 + -12.4  -4.46926   TTATAAATATGAAAA          GCCCACCAAG CAAA CCTGGTGGGC           TTTTCTCATGACCTA
 Pcar_2832   5  57 143 3312166 .. 3312183 +  -6.3  -3.48593   AATGGCCAATATCTT             TCTTTGC CTCA GCAAAGG              TTCTGTAACCCCCTG
 Pcar_2804   3  61  87 3272843 .. 3272859 +  -9.3  -2.55074   CCTTCGGCTCTTCGG              GTGGGGC GTC GCCCCCC              TGACTTGGCGTTGGC
 Pcar_2799   6 100  34 3266656 .. 3266672 + -11.5  -4.68846   GCTCATACAAGAAAA              GCCCGCG AAT TGCGGGC              TTTTCGTTTCTTAAT
 Pcar_2787   7 100  22 3250963 .. 3250985 + -16.3  -4.72188   AAGACAAAAAACAAG           GGGGAGCGC ACATG GCGCTCCCC           TTTGTTTTCGGTTCC
 Pcar_2769   4 100  50 3228779 .. 3228802 + -19.6  -5.79588   CGTACAACGCAAAAA          GCCCCCCGGA TCAC TCCGGGGGGC           TTTTTTTGCTTTTCA
 Pcar_2756   6 100   8 3213549 .. 3213593 + -30.3  -2.74605   ATCCTTGACATCTCC CCATGCAACAAGGGCGGAGAC AAT GTCTCCGCCCTTGTTGCATGA TAGATTTTCCGCAAA
 Pcar_2752   3  66 437 3211154 .. 3211168 +  -5.6  -4.13282   GCTTGTGTAAGATAC               TGTCCG GCA CGGCCA               TTTTCCCAATATCAT
 Pcar_2727   8 100  21 3184725 .. 3184759 + -27.3  -3.11569   CGTCAATCAATAAAC     CAACGGGCCGCGGCA TAGAC TGCCGCGGCCCGTTG     ATTTTGCATCAATGG
 Pcar_2717   6  82  86 3174613 .. 3174636 +   -11  -3.65425   CGCACCATAAAAAAA          CGGCGCTG CATGTAGC CAGCGCCG           TTTAAAGTGTATCCA
 Pcar_2701   2 100  38 3155006 .. 3155046 + -23.5  -4.16943   GCATCCCAACCTAAA CAGGCCGCCGGGAGTATG ACAAGG CA-ACTCCCGGCGGCCTG  TTTTCAGGTATGGCA
 Pcar_2671  10  65  49 3123197 .. 3123222 +  -9.7  -2.61264   TTCGACAGGTTAAGT         TGCCCCGG-AAG ATG CTTGCCGGGGCC         GTTATCGGTGAAACG
 Pcar_2647   5  63 125 3102628 .. 3102644 +    -5  -4.08767   GCCGAAGGTGAAGCT              GCGGGG CTGCT CCACGC              TTTTGAGCCGCTGCC
 Pcar_2639   3  53 345 3092459 .. 3092475 +  -5.1  -3.28924   TTACCACGGTATAGA              TCCCTTG CAA CAAAGGA              TTCTAGAACCAGCTG
 Pcar_2636   2  46 345 3089538 .. 3089567 +  -3.5  -3.16177   CAACATCAGGCTCTT       TTGCGT-CGGGGGG CGC CCCTCCGTATGGGA       TTCCGTCTCTCGCCT
 Pcar_2628   6  80  46 3081060 .. 3081118 +  -2.4  -5.49729   GCTGCCGGCAACATA GCGATAACCGATCCCG-TGCACCGTCATG ATGA CTTG-CGGCGCAGCCGGATCGGGT-TCGA TTTTTTTGCGTAATT
 Pcar_2623   3  52 -26 3074756 .. 3074774 +    -3  -3.76224   CTGGCCATCAAGCCC             CGGGGATT TAA AACGCCCG             TTTCCTGAATGCGCA
 Pcar_2612   3  59 218 3064986 .. 3065001 +  -3.2  -4.27316   ACCCTTGACGTCTCT              GCGGTT AAAT AACCGG               TTTTACATTCCCCGC
 Pcar_2604   5  74  -2 3056265 .. 3056281 +    -8  -4.08546   TTGTTGGAGATCAAT              TGACGG GAAAA CCGTCA              TTTGTCATTGGTCGT
 Pcar_2601   4  53  22 3054179 .. 3054192 +  -5.9  -3.18264   GGCACATGGAGCAAT               GCCGC CGCC GTGGC                TTGCTCCATCCCGCC
 Pcar_2571   5  69  42 3020942 .. 3020964 + -10.6  -2.80699   TGCGACAAAAGGTTT           TGCACTGCTC GAC GATCAGTGCA           TGGTATTCGTTGAAC
 Pcar_2562   4  52 347 3010104 .. 3010121 +  -4.7  -3.41222   AACCCCCGCAAACAA             GGGATCG TTGC CGGCCCC              TGTTTGCAGTTGCAC
 Pcar_2555  10 100  30 2998673 .. 2998699 + -16.6  -4.55128   GAGCTGTAAGCGAAA         GGCCCGTGCGGA AGG TTTGCACGGGCC         TTTTGATTTCCGAAT
 Pcar_2544   4 100  17 2986901 .. 2986938 + -17.2  -4.57569   CCAGCAAGACCATTG   TATAGCGGGAGAAACC TGTAAC GGATTCTCCCGCTATA    TTTTTACAAACCTCC
 Pcar_2519   2  73 354 2965003 .. 2965049 +  -9.4  -3.65351   GTAGTGGGGAACGGC CAGGCC-GGAGATCGGC-CCGC GCAAG GCGGCGACGATATCCAGGCCGG TTTCGATGCGGGTAC
 Pcar_2516   3  56 338 2961545 .. 2961559 +    -7  -3.04018   GCTGGTAATAAGCCG               GCGGCG CGA CGCCGA               TCATATTTTTCATAC
 Pcar_2512   2  91  33 2954851 .. 2954871 + -11.1  -4.15006   GCCATGGTAATGAAA            GCCCCTCGA AAA TAGAGGGGC            TTTTCACGTGGCTAT
 Pcar_2500   5 100  36 2940268 .. 2940289 + -17.3  -5.08178   TCACCCTCATAAAAA           GGGCGGAGC CTTG GCTCCGCCC            TTTTTATGTCTCTAT
 Pcar_2486   3  51 176 2925117 .. 2925127 +  -5.4  -3.14132   TGGACGTACAGCAAC                 CCTT CGC AAGG                 TTCCTCGGCAACCAG
 Pcar_2469   5 100  28 2909413 .. 2909439 + -14.5  -5.50313   CCAACATCGCCAAAA        GCCCTG-GGAGC AGCC GCTCCTCAGGGC         TTTTTTCGTTTTGTG
 Pcar_2453   7 100  70 2889388 .. 2889415 + -15.6  -4.79451   CTGCAGAATAAAAAA        GCCGGCACGATG CTTC CATCGTACCGGC         TTTTATGTTTAGCGT
 Pcar_2448   3  62 298 2883129 .. 2883139 +  -6.8  -3.55444   CCTCGTCGCAGCTGC                 CGGA AAC TCCG                 TTTAACAGGTCCCGG
 Pcar_2445  10  90  63 2878755 .. 2878780 +  -8.3   -4.9218   TTGCGGATACAAAAA         TGCCCTTCC CTTTATCC GGGAGGGCA          TTTTTGTCATACGTA
 Pcar_2437   6  49 335 2869987 .. 2870036 +  -5.8  -2.50016   TTCCCAGCACCAGCG GCACGTTGGCGACCT-TC-CACCCA TGG TGGGCCAGATAGGTCGACAACG-GC GTCTTGCTGGTACGG
 Pcar_2433   1  78  -3 2864448 .. 2864490 +   -10  -3.86283   GGGGATGTGGGAAGA TTAGCTTCAAGCTGCAAG GACCAGG CTTACAGCTTGAAGCCGA TTTGCTATCACTTCC
 Pcar_2387   5 100  47 2813034 .. 2813066 + -17.1  -3.90707   CCACAGAGATCGCAA     GACCCCGCACCAGG AAAAAA CCTGG-GCGGGGTC      GTTTTTTTCCTGCAG
 Pcar_2384   6 100  65 2809712 .. 2809739 + -18.4   -3.9122   CTGCCCAAAAAACAA        CAGCCCCCGACC TATT GGCCGGGGGCTG         TTGTTTCAGAAGATG
 Pcar_2377   9 100  25 2800857 .. 2800881 + -14.3  -5.60993   GTAAAGAAGAAAAAA          GGGACCGGC AATAGCA GCCGGTCCC          TTTTTTTGTAGCCCA
 Pcar_2369   7 100 101 2791802 .. 2791823 + -17.3  -4.14725   GATTTAAACGACAAA           GCTCCGCGC ATAT GCGCGGAGC            TTTGTCGTTTACCTG
 Pcar_2362   3  69   5 2777724 .. 2777750 + -10.8  -2.84171   CCACAGAATAAACAA         AGGGCCACACAT CTT ATGTGCGGCCCC         TCAATTTTTCAGCAT
 Pcar_2347   6 100  56 2746757 .. 2746778 + -10.9  -5.07567   AGAGGAACGAAAAAA           CCCCGTATT TTCA AATGCGGGG            TTTTTTAGCGTGTGG
 Pcar_2347   6 100 411 2747112 .. 2747133 + -17.3  -3.68023   TTCGATATGAAGGTT           GGGGCGAGG CGAA CCTCGCCCC            TTCCTTTTAAAACTT
 Pcar_2329   6 100 129 2727648 .. 2727677 + -12.1  -4.74453   TCGCTGAATGAAAAA       GACCGGAAACGAC GACA GCCGATTCCGGTC        TTTTTAGGTATGTTC
 Pcar_2319   3  52 399 2713577 .. 2713587 +  -4.6  -3.42124   CACGGGTCTTGCGCA                 TGCC ATC GGCG                 TTATCGGTACTTTTC
 Pcar_2313   2  50 221 2703356 .. 2703366 +  -4.6  -3.21416   ATGGCGATAATGGCT                 GCGG CGA TCGC                 TTCGTCATGGGGATC
 Pcar_2298   2  42 443 2682718 .. 2682743 +  -3.1  -3.01712   ACGACGGCGGGAATG         CCCCTGCACCA ACAG TCGCGCAAGGG          TATTGCGCAAGGCCA
 Pcar_2286   5 100  53 2669189 .. 2669206 + -12.7    -4.371   TGCCATAAACGAAAA             GGCAGCC CGCG GGCTGCC              TTTTCGTATAATCCA
 Pcar_2278   3 100   9 2659185 .. 2659210 + -17.6  -3.36515   GGAATAATACCCCAC         GCCTCCCCCG GTCAAA CGGGGGAGGC          TGTTTCCCGCTCGCC
 Pcar_2267   2  41 363 2649672 .. 2649696 +  -3.4  -2.78706   CCTCCCTCATCAAAC          CTGCATGCGG TTTTC CCGCACACGG          CTTTCCGATGTCATT
 Pcar_2263   4 100  25 2643410 .. 2643433 + -16.8   -4.8622   CATCGTAACTAAAAA          CGGGACAGTG ATTG CACTGTCCCG           TTTTTCATTCAAGCA
 Pcar_2258   2  50 135 2637678 .. 2637689 +  -3.6  -3.38056   TCCCTGCCGATAAAG                CTGG CTTG CCGG                 TCATTTTTTCACCCT
 Pcar_2254   8 100  72 2634086 .. 2634118 +   -12  -5.42198   CAAACAACCCAAAAA      GCCGAAGCGACTGA TCCTT TCAGCAGCTTCGGC      TTTTCTTTTTTGGAA
 Pcar_2245   5  47   4 2622500 .. 2622511 +  -2.2   -3.5594   ATTTCCGATTAAAAC                CGAG GCGT TTCG                 TTTAACCGCTACATT
 Pcar_2245   5  47 249 2622745 .. 2622777 +  -5.6  -2.66061   CGTTGATCAAATACC     CTCTCCACA-GCGTT CCGC AACGCCTCCGGAGAG      ATATTCATTTGTTTC
 Pcar_2236   4  93  72 2610904 .. 2610930 + -15.8  -3.08934   GCGATGCAAAAAAGA         GCCCCCAAGCCG ATA TGGCCTGGGGGC         TCTTGCAGTATATAG
 Pcar_2226   4  49 441 2598535 .. 2598547 +  -3.3   -3.5393   CGCACAGACCTCACG                TCGCG CCG CACGA                TTTCAACCCGATCCT
 Pcar_2214   4  51 320 2589193 .. 2589216 +  -5.2  -3.06183   CTCGCCGCGTACCCT          GC-CCTGCGCG AAA TGCGCAAGAGC          TTCGCTGGCGGTACC
 Pcar_2194   4  61 210 2564454 .. 2564480 +    -5  -3.91402   CGGCAGATAAAAAAA         CTCCCCGAAC CAGCAAA GCCCGGGGAG         TTTCGGTTTATCTAC
 Pcar_2183   3  47 189 2550229 .. 2550242 +  -5.3  -2.52946   TTGGCAAATCGGTAT               GTCTT GCCG AAGAC                CGTTTTATACCGGAA
 Pcar_2173   5  82  93 2538508 .. 2538539 +  -7.3   -4.6759   TGCACCATGTAAAAA      GACCTCTCCAG CGTTGCGCAT CCGGAGAGGTC       TTTTGTTGCAATATT
 Pcar_2164   4  71 135 2523932 .. 2523958 + -10.7  -3.14132   TTCCGAAAAAACGAT         GGCCGCCCCCC CCTGA GGGAGACGGCC         TTAGTCGCAACAGAC
 Pcar_2119   8 100  28 2470962 .. 2470985 + -12.5  -4.64657   GCAGGCATGTAAAAA          GGCTCAGTC GAAATG GACTGAGCC           TTTTTGCAGCTTTCG
 Pcar_2113   7  72 369 2464411 .. 2464424 +  -9.5  -3.40907   CCGAGTTGCCGGATG               GCCGG GTAA CCGGC                TTGGTGTTCGTGTGC
 Pcar_2070   2  56  71 2411409 .. 2411419 +  -5.4  -3.65224   ACAACCAAAAGCCTG                 GGTT TGA AACC                 TTGTTGCCATAAAAT
 Pcar_2051   9  59 286 2390385 .. 2390417 +  -7.7  -3.07935   TCCGAAACGCCGTTT      CAGCATCTGCTGA AAACGCC TCAGCAGCCGCTG      TTCCCTGGATAAGCT
 Pcar_2046   5  70 430 2383147 .. 2383171 +  -4.2  -4.64766   CAAGCCCGCAGCTTT          GGCATTGACC AAGGC GGCCAATTCC          TTTTTACGCTCTCCG
 Pcar_2039   6 100  28 2373162 .. 2373183 + -17.3  -4.71061   TTTCCCATGCAAAAA           GGCCGCAGC AACC GCTGCGGCC            TTTTTGCATGTAACT
 Pcar_2026  10  61 169 2358864 .. 2358876 +  -4.7  -4.09685   CTGACACATTTCGAA                GGCAC GTT GGGCC                TTTTCGGCGCTGGCC
 Pcar_2010   2  39 290 2342706 .. 2342720 +  -2.1  -2.60032   TAGCTTGAGCGACTG              CGG-CA AGGA TGTCCG               GGTTTTTAACCAGAG
 Pcar_1994  10 100  30 2327103 .. 2327130 + -18.5  -3.45571   CCCCATACGCAAAAA        CGGCTCCGGAC TTTACT GTCCGGAGCCG         TTGATGTTTGAGGGG
 Pcar_1985   6 100  22 2314781 .. 2314818 + -22.8  -2.61106   TGGCCCTGACTTAAA   AGCCCGCCCGGCGATT TTCGTC AATCGCCGGGCGGGCC    TGCCTTGTCCCTCTC
 Pcar_1978   7  76 -42 2302204 .. 2302223 +    -5  -4.84527   CAAACAACCCTCCTA            CGCCGTACT GGA AG-ACGGTG            TTTTTACTCTCTACC
 Pcar_1973   3 100  65 2296725 .. 2296746 +   -13  -4.19817   GCAATCGTAAAAAAA           GGCCGGAC ACTGTC GTCCGGCC            TTTTCCGTAACTGAG
 Pcar_1960   3 100   8 2282161 .. 2282192 + -22.4  -3.60098   GCATTTAAAACCAAA      GGAGCCGGAG-CCCC CCA GGGGACTCCGGCTCC      TTTGCGATACCCAAT
 Pcar_1956   5 100  58 2274814 .. 2274834 + -12.6  -5.76237   GTTCCCAACAAAAAA            GCCGAACC TTGAC GGTTCGGC            TTTTTTGTTTATATG
 Pcar_1947   3  64 135 2263624 .. 2263644 +  -7.5  -3.53012   CAGCTGTCTCGAACC            GTGCCGTCT GAT ATGCGGCAC            TTTCAAAGGCAGCGG
 Pcar_1923   5  71  25 2239962 .. 2239982 + -10.4  -3.06696   GATCCGTAAAAAAAA           GGCGC-CCC ACTC GGGAGCGCC            TCTGTTGCCGAAAAG
 Pcar_1888   4 100  25 2203332 .. 2203355 + -13.2  -5.21709   TCCTGAACCTACGAA          GCCCGGCGGAT TTT ATCC-CCGGGC          TTTTTTCATATGGAG
 Pcar_1875   3  46 339 2190961 .. 2190981 +  -3.1  -3.33696   AAATGCGCCAGAAGA            TCGCGAACG CTA TGGCCGCGA            TTGGTTGCCAGAGCC
 Pcar_1856   7 100  29 2172039 .. 2172056 + -14.1   -5.4505   TCGCAACTGAAAAAA             GCCCCGC ATCC GCGGGGC              TTTTTTGTTGCAGCA
 Pcar_1838   1 100  27 2152934 .. 2152961 + -18.6  -6.09196   AATCGATCGGGATTT        GGCATAGAGGAG CACT CTCCTCTATGCC         TTTTTTTATTTTGCG
 Pcar_1813   5  57  41 2124086 .. 2124096 +  -2.4  -4.15543   GCGTATCTGTCGGGC                 CGCC GCT GTCG                 TTTTCAGGATGTTTG
 Pcar_1790   6  59 118 2091620 .. 2091631 +  -3.6   -4.0162   GAGGAGGTTAAGGAA                GGCC TCAC GGTC                 TTTGTCGTCTCCAAA
 Pcar_1790   6  59 471 2091973 .. 2091984 +  -3.6   -4.0162   GAGGAGGTTAAGGAA                GGCC TCAC GGTC                 TTTGTCGTCTCCAAA
 Pcar_1782   3  44 464 2086932 .. 2086945 +  -2.3  -3.30771   GAGACGAGTGCCGGC               TCCGC CAGA GAGGA                TTATCGGAAGTATCA
 Pcar_1775   0 NONE
 Pcar_1765   2 100   9 2064649 .. 2064672 + -14.6  -4.06055   CAGTTGACGAACAAA          GCCGGGCTGA GTTT TCAGTCCGGC           TTTACTTTAGGCGCT
 Pcar_1759   3  79  48 2058444 .. 2058463 +  -9.3  -4.27617   GGCCCCTGCGCTCAA            CACCTCG ATAAAA CGAGGTG             TTTTGCTGACCTCTG
 Pcar_1756   2  47 398 2055891 .. 2055915 +  -4.2  -3.01125   ATGTTCCAAAACATC          CATCATCAGC AAAAG GCTGGTGGAG          TGATTTGTAAGGCCT
 Pcar_1742   6 100  40 2041258 .. 2041281 + -15.2  -5.18726   TGTTGGTAAGAAAAA          CGGGGCGGAC TCAG GCCCGCCCCG           TTTTTCTTATCCAAG
 Pcar_1732   6 100  22 2026928 .. 2026959 + -17.5   -5.1764   CTATTCATAAAAGAA      GGCGGTAGAAAAG ATGGGA CTTTTCTACCGCC       TTTTTATATTCTGTG
 Pcar_1722   5 100  75 2014558 .. 2014586 +   -19  -5.93809   TTCATTAAGGCAAAA        TCCCTCCGATCC GCAAA GGATCGGAGGGA        TTTTTTTTGTCAGCA
 Pcar_1711   2 100  50 1998900 .. 1998928 +   -14  -4.55118   GTCATAAACCGCCAG       GCGGCATGTC-GA ATCA TCTGACATGCCGC        TTTTCTATCCCCTTC
 Pcar_1703   5  55 287 1988998 .. 1989017 +  -7.8   -2.6953   GGCCCGACCCGCTGC            CCTGCGCA CCAG TACGCAGG             CTTCCTTGTCATTGG
 Pcar_1697   2  48  77 1981812 .. 1981838 +  -4.2  -3.14468   TTTCTTGCGAAACCT         GCGGTTCCTGCC ACA GGCAGCCGACGC         TTCGATGTGATAAAC
 Pcar_1671   5  59 474 1953286 .. 1953317 +  -8.6  -2.77013   TCAATCTCCAAACGA      TCCTGCCCGAGCAGC AAC GCTCC-CGGGCCGGG      ATTGTTGCGCGGATA
 Pcar_1662   3  70 139 1943232 .. 1943252 + -11.1  -2.57132   CCGTGACGCCAAACC            GCGTGGTCG CCG CGACGACGC            ATTATGGGCGCCGAC
 Pcar_1640   3  59 313 1916547 .. 1916571 +  -6.3  -3.64822   CGGGATGTCTCAATC          TCTCCGGCG TGAGAAT CGCCGGCGG          TTTCGATCAACCCCT
 Pcar_1628   4  47  19 1902950 .. 1902976 +    -5  -2.53903   ATTTTTAACGTAAAA         CGGCCCCCCT TTTTTTC AGGAGGGCAG         CTCGTTTTTCAGGCC
 Pcar_1628   4  47 371 1903302 .. 1903315 +  -4.5  -2.93623   TTGCCACCGACATAT               TGCTG CAGC CAGCG                TGGTATTTTAACCCG
 Pcar_1619   2  50 409 1895476 .. 1895492 +  -4.4  -3.28791   ATCAGGGTCGGTTCT             CT-GCCG AACT CGGCCAG              TTCTCCGACCGAGAT
 Pcar_1607   4 100 108 1879122 .. 1879159 + -15.7  -4.43477   TCACGCCATTGATAT   GGGCCTCCAAAATTGTA TGCC TCCCATTTTGGAGGCCC    TTTTAATTCCCTCGA
 Pcar_1592   5  80 297 1859514 .. 1859531 +  -4.9  -5.08011   CTTTGATACCGGAAG             CAACGAGA AAA TC-CGTTG             TTTTTTGAGCCTTTT
 Pcar_1577   3  50  25 1844996 .. 1845013 +  -2.6  -3.67954   GGACTATCCACGATC             CGGCTG CAAATT CGGCTG              TTTGGCCTATATTTC
 Pcar_1541   5  68  92 1809061 .. 1809072 +  -3.6  -4.71061   TTGGCAATCCGCAGG                CGTC TGTA GGCG                 TTTTTACATCTCGCT
 Pcar_1454   2  44 333 1700664 .. 1700688 +  -3.6  -2.77899   ATGGTGGCGGCAACA         CCG-GC-AGGCA GGT TGCCTCGCATGG         TCCTTGGTAAAGGAA
 Pcar_1451   6 100  31 1696551 .. 1696567 + -11.5  -5.83226   TGGTTTGTAAAAAAA              GCGCCCT ATC GGGGCGC              TTTTTTTATTCACTT
 Pcar_1394   6 100  29 1636569 .. 1636593 + -17.2  -4.93877   AAGAGAAAAACAAAA          GCGCCCGATC GTAAA GATCGGGCGC          TTTTGTTTGGTCAGA
 Pcar_1389   4  67 178 1630921 .. 1630932 +  -7.2  -3.76402   GGACTCCTAGACGAG                CGGC ATCC GCCG                 TTTCCTGACTGCCGT
 Pcar_1379   3  46 458 1620193 .. 1620205 +  -3.4  -3.29144   GCCCCTCACCCCGAA                CGTT ATAAA AACG                TTCTGAGCAGCATAA
 Pcar_1376   9  67  98 1615783 .. 1615794 +  -7.2  -3.68506   CACACGGTTTTGTCC                CGCC CGGC GGCG                 TTTCCGTGCCTCTTG
 Pcar_1369  10  53 336 1603669 .. 1603683 +  -2.1  -3.87815   CGGTGCCTGATTTTA               TGGTG GTCTG CATCA               TTTGTCGCAGTACGG
 Pcar_1366   6 100  40 1599206 .. 1599221 + -11.8  -5.04222   TGCTCTGATGAAAAA              GCCCGC GGTT GCGGGC               TTTTTCGTTTCGTTC
 Pcar_1356   1  53 322 1589076 .. 1589086 +  -6.8  -2.73681   CGATGCCATGGCCCA                 GGTC GAA GACC                 TGGTTACCATGGCTG
 Pcar_1353   8  59 225 1581424 .. 1581447 +  -3.2  -4.18762   GCTAACCGAAGGGGG          TTTTTGTGTT TTGG AACACGAGAG           TTTTAAGTCAGGATT
 Pcar_1349   6 100  76 1578691 .. 1578713 +   -12  -5.28176   ATTAGTCTCAAAAAA           GCCTCTGATC AAA GACCAGAGGC           TTTTTTGTGGGTGAG
 Pcar_1345   6  50 431 1575934 .. 1575947 +  -4.5  -3.23899   TTGTGCTGTTGCCAA               GTCTG TAGG CAGGC                TTCAGTTGCTTCGGC
 Pcar_1336   8 100  32 1564524 .. 1564540 + -11.5  -4.96501   CTGATGTATCTTGAA              GCGCTCC TCT GGGGCGC              TTTATTTTTATGGCA
 Pcar_1324   6 100  28 1548062 .. 1548082 + -15.5  -5.22312   TGATCCAACAAAAAA            GGGAAAGCC AAT GGCTTTCCC            TTTTTTAGTATGCAT
 Pcar_1316  14  76 179 1540439 .. 1540449 +  -8.2    -4.208   GCCTGTTCTTTTGCG                 GCCG CAG CGGC                 TTTGTGGTTTTGGGC
 Pcar_1288  10 100  52 1510468 .. 1510493 + -19.1  -3.77846   ACAGGTTGAACGTAA         CAGGGGAAGCC GAAT GGCTTCCCCTG          TTTGCGTCTCTTATG
 Pcar_1241  11  89  32 1458435 .. 1458466 + -15.2  -3.09004   TGCAGGGGTGTTATG      ACAGGGGGCCTTCGC TTG GCGAAGGC-CCCTGC      TGATTTTAGCGGTGG
 Pcar_1241  11  89  33 1458436 .. 1458468 +   -15  -3.06515   GCAGGGGTGTTATGA     CAG--GGGGCCTTCGC TTG GCGAAGGCCCCTGCTG     ATTTTAGCGGTGGCA
 Pcar_1226   9  62 364 1439371 .. 1439404 +  -6.7  -3.61398   GAGAAGCTCCGCGGC     GATGGCCGTTG-GCGC CCG GCGCGCAAGGGTGATC     TTGTTGCCCAGAGGC
 Pcar_1207   6  93 469 1414743 .. 1414761 +  -8.2  -5.10208   CAGGGCATCGTCGCT             GAATCCTT TGA AAGGGTTC             TTTTTCTTGCGGTTG
 Pcar_1182   7  54  87 1390516 .. 1390533 +  -4.1  -3.77196   ACTAACGTTTGAGAT             TGATCAG TTCG CTGAGCA              TTTCATCGGTGGTGG
 Pcar_1107   5 100 202 1304819 .. 1304835 + -10.1  -5.55769   TGTGTACGATTTTAA              GGGCCGT TTG ATGGCCC              TTTTTTGTTGTCGGG
 Pcar_1104   7  70 393 1302354 .. 1302373 +  -2.7   -4.7497   CCGCTGGCTACCACA            ACCGGCG CTTTAC CGCTGGC             TTTTTGGTAGGTCAG
 Pcar_1090   7 100  77 1280064 .. 1280108 + -15.8  -3.40139   GGGTGCATGTAAAGG GGGCGCGTCTACAGAGGCCA TTTAT TGAATTCTGTAGACGCGTCC GTTTTGTTGACATTA
 Pcar_1077   9  64 363 1268860 .. 1268882 +  -7.6  -3.54935   GGCTTGCGACAGAAA           CGATTGCACC GGC GGGGCTATCG           TTTGCAACCAGTTTG
 Pcar_1070  11  95  81 1257778 .. 1257835 + -15.6  -3.22774   GTGGCCAGCTCCTGT CGCTGGGCAACATCAAAACCGGCGTG TCGCGT CTCGCCGGTTTTGATGTCCCCGAGGG TTACTCCTCCCTGTA
 Pcar_1065   7 100  45 1252627 .. 1252658 + -22.4  -2.71041   GACGATGAAAACGAA      CAAGGCCCCGGAGC GTAA GCTTCGGGGCCTTG       GTTGTCGTTACGATT
 Pcar_1051   3 100  29 1234636 .. 1234659 + -15.3  -4.85782   TCTACCCATAACAAA          GGCGCGCTC CGAAAA GAGCGCGCC           TTTGTTTTTGGGGCA
 Pcar_1036   7 100   8 1214088 .. 1214124 + -12.3  -5.81412   GGGCCTGAAACGAAA    TGCCGGACCGGGG ATTTTCCGTTA CCCCGATCCGGCA    TTTTTTTTACATCCA
 Pcar_1027  10 100  32 1204553 .. 1204572 +   -15  -5.95166   CGTCGGTACGAAAAA            CGGGGACC CGAA GGTCCCCG             TTTTTTTTGCTTCAG
 Pcar_1009   5  59 246 1182879 .. 1182891 +  -6.3  -3.56643   AGCCTTGGGCTTCCT                GACAA TGC TTGTC                TTTGAGAAATGTAAA
 Pcar_0990   4  44  97 1163647 .. 1163667 +  -3.3  -3.11325   CCCGTCAAGTAGACA            GTCGAAA GTTGAGG TTTCGGC            GTTTCTTGACATGTA
 Pcar_0990   4  44 139 1163689 .. 1163722 +  -4.5  -2.57988   TGACATGTATTCTAC     CGGCGTCA-GATCCCC CCA GGGAATCGTGAGGGCG     CTGTTCGTTGTAATC
 Pcar_0983   8 100 172 1155659 .. 1155692 + -16.8  -5.26119   GCGTTAAGCGACTAG     GGTCGCCCTGCCGGA GAAAA TCCGG-AGGGCGGCC     TTTTCTTTTTAGGGC
 Pcar_0973   8 100  76 1144967 .. 1144994 + -24.2  -3.35344   ATGGGGAAATGCAGG        GCGGGGCGACCG GATT CGGTCGCCCCGC         TTGGTATGGTTTAAA
 Pcar_0965   4  76 -26 1134450 .. 1134466 +    -8  -4.22948   CTCCCGGAAATCTCT              TCCGGA TACTC TCCGGA              TTTTGAATAAATTTT
 Pcar_0952   6 100 122 1121770 .. 1121799 + -12.2  -5.20781   TGTACGAAGTTGAAA       CGCCGGCTGTCTC CCTGT GAGAT-GCCGGCG       TTTTGTTTTATCCTG
 Pcar_0938   3 100  50 1107774 .. 1107806 + -14.2  -6.09133   AAACTTCCTCCCAAG     GCTCCCGGTCAGACC GCAA GGTTTG-CCGGGGGC      TTTTTTTTTACGGTG
 Pcar_0929   5  88 443 1098106 .. 1098127 + -15.9  -2.73994   GCTCGACTTAAAAAA           GGTCGCCAC GGCT GTGGCGACC            TCATATTGAAAGCAT
 Pcar_0921   4  64 341 1087837 .. 1087853 +  -3.6  -4.40358   GAAATGGCATCCTTT              ACAGCC CTTTT GGCTGC              TTTTGTCGGATCGGT
 Pcar_0905   8  79  49 1070034 .. 1070087 +  -7.1  -4.72986   GTCGCTGAAATGGCA TGCGGCCAGGTGGCCGCCGCCCTGG TCGG TCAGCTCGGGAGCCTGCTGGCGGCA TTTTTCCTGGGCGTA
 Pcar_0895   6 100   5 1054055 .. 1054075 +   -14  -4.04482   CCTCCATGTAATAAA            GGGCCGGA TCCTC TCCGGCCC            ATTTTTTTTAGCAGA
 Pcar_0885   2  77 155 1043500 .. 1043516 + -11.5  -3.41051   CGCCCCACAAGACGG              CGGCGGC AAG GCTGCCG              TTCTGATCGGAATAG
 Pcar_0877   8  62  23 1033051 .. 1033061 +  -6.8  -3.53091   GGGGACCGGAAGGGA                 CGAC GAT GTCG                 TTTCGAAGCACAAGT
 Pcar_0854   4  50 182 1008805 .. 1008820 +  -2.5  -3.75505   CTCTGCTCCGGTTTG              TTCCG CCCGTT CGGGA               TTGTGCTTTTTCGCA
 Pcar_0842  10 100  27  996221 ..  996239 +   -16  -4.11216   GACGAAAATAAAAAA             GGCCGGGA TTG TCCCGGCC             TTTTAACGATCCGGC
 Pcar_0817  12  59   8  965239 ..  965250 +  -5.8  -3.55444   ACGAGTGAACGCAAA                CCTG GAGG CAGG                 TTTGCAGGATGGCAG
 Pcar_0817  12  59 102  965333 ..  965343 +  -4.6  -3.83026   GCGGGGATCGGGACG                 GTGG TTG CCGC                 TTTGCTGTGACAGCC
 Pcar_0817  12  59 270  965501 ..  965532 +  -4.4  -3.86897   GGCCAGGTCACATCC      CTGCTCCATCAGGAA CAG TTCCTGACCG-GCGG      TTTCTACGCCCTCGG
 Pcar_0805  10 100   5  951433 ..  951465 + -14.3  -4.20712   TGAATCAATAATGAT      GACAGCATTCCCT CTCTAGC GGGGAATGCTGTC      TTTTAGCGTGTTGTC
 Pcar_0795   7  65 131  942137 ..  942178 + -10.1   -2.7728   AAAGCTCGAAGATCC TAAAACCTACCGGCCGG CGGACGGT CCGGCCGGTAGGTCCCA  TACTTACAATTTGAA
 Pcar_0790   2 100  14  933330 ..  933356 + -13.9  -5.63236   AGCTACGAAGCTTGA         TCGGGTATGAA CAATT TTCATACCCGA         TTTTTATTTTTCCAT
 Pcar_0767   6 100  29  908598 ..  908619 + -17.3  -5.64421   GGAAATAACAAAAAA           CGGGGGAGC TGTG GCTCCCCCG            TTTTTTATTTGGAGT
 Pcar_0757   8  62 142  897987 ..  897997 +  -8.2  -3.14344   CTTTCACGGTACGGT                 CGCC CAG GGCG                 TTGATGGCAAGCGTG
 Pcar_0754   7 100  46  894159 ..  894182 +   -11  -4.72007   CACGCCTTTGATAAA          CGGATCGACT TCGG AGACGATCCG           TTTATTTTGATGAGC
 Pcar_0744  10  78   1  884699 ..  884755 + -13.7  -2.67513   TCCGGGGAAGCCTGA TCATGG-GGAGCCCCTCTGCCGGGAA TGGCCT TTCCCGGCAGGGAGGCACCACTGGGA GTTACTTGTCGATGT
 Pcar_0679  10 100  54  826894 ..  826920 + -10.2  -5.47218   CTCGATGTATGTTCG         CGTCCCTTGT GTTTATG GCAAGGGACG         TTTTTTTGGGTAAGG
 Pcar_0659   6 100  34  797976 ..  797996 + -19.7  -4.68593   ATGGATAGCTAAAAA            GCCCCGCCG GAC CGGCGGGGC            TTTTTCAATAGTGGG
 Pcar_0649   6 100  33  784648 ..  784670 + -20.6  -5.07567   CATTGATACGAAAAA           GGGGAGCGGC TTT GCCGCTCCCC           TTTTTTGCGATCTGG
 Pcar_0640   7  66 346  774198 ..  774216 +  -5.2  -4.20122   GGACCTGCCAAAAAG             CAAGACGG GAA CCGGTTTG             ATTTTTTTTGTCTGA
 Pcar_0635   3 100  16  767804 ..  767849 + -13.3  -5.40072   CGATGATATGCAAAA GCGGCGGATCTGTTTTTCCCA GGTG TGGAAACAACGGTTCCGTCGC TTTTTTTCAGCAAGC
 Pcar_0631   8  59 314  760161 ..  760175 +  -5.6  -3.74693   CACTTCGGGACCGAC               CGGCAG TTC CTGCGG               TTTGATCCGGTCACG
 Pcar_0625   6  67 303  753897 ..  753915 +  -6.7  -3.92996   TCGTCCACGTAGGCG             GTTGCGC CGACC GCGTAAC             TTGTTATATATCCCC
 Pcar_0618   7 100 151  747272 ..  747301 + -17.9  -3.63059   TCGGCTATGTGCTGG       CAGCGGCGCCC GAACCAGG GGGCGCCGCTG        TTCGTTTATGGGTTG
 Pcar_0605   5  64 143  737082 ..  737104 +  -6.9  -3.68827   CCGAAAAGCGATATC          CGCCC-GGCC CCAT GACCAGGGCG           TTTGACTGGTGACTG
 Pcar_0602   4  55  -1  734663 ..  734677 +  -6.4  -3.32202   CACCATTGCAGCCGT               GACGGT GTG ACTGTC               TATTGTATACCGATG
 Pcar_0589   4  91 221  714774 ..  714791 + -12.7  -4.10552   TTTTTCTTCCGGGCT             CAGGCCG TTAA CGGCCTG              TTTGATTTGGTCGAC
 Pcar_0574   9  86  68  698157 ..  698177 + -13.3  -3.55444   ATCATGCAGCCAAAA            TGGCGCGTA TTT TGCGCGCCA            TTTAGGCCATGGACA
 Pcar_0571   3  74 334  697038 ..  697053 +  -4.6  -4.76041   GCGCTTCATTCGCAA              TCGGCG GTCC CGTCGG               TTTTTCCTCCATCTC
 Pcar_0567  10 100 105  690358 ..  690379 + -14.5  -5.09259   GACCTTGCAATAAAA           CCCCGCATT TTCG AATGCGGGG            TTTTGTTTTAGCATG
 Pcar_0562   5 100  23  686010 ..  686045 + -21.4  -4.85782   CCCCATGGAGTACTA    TAAGAAACGGGCCTGT TGGT GCAGGCCCGTTTCTTA     TTTGTTTTTGGGGAC
 Pcar_0558   3 100 361  682072 ..  682094 + -15.6  -5.00616   TCATAACGATATCGG           CAACCCCGGC AAA GTCGGGGTTG           TTTTTTAGCAACAGA
 Pcar_0553   6  70  16  676845 ..  676855 +  -4.6  -4.63928   TTGTCTCCGTCGAAC                 TCGG TGC CCGG                 TTTTTACCCTGATCT
 Pcar_0545   8 100  44  667669 ..  667702 + -19.7  -4.82901   TTGCACCATAAAAAA     CGCCGTCC-CTTCTGC CTG GCAGAGGTGGACGGCG     TTTTTGTACAAGGGG
 Pcar_0542   3  50 212  656969 ..  656999 +  -6.1  -2.64299   CCAGAACAGTTGCCG      CACAT-CGGCGTCG GCGA CGGCGCTGAATGGG       ATCTTTGCCGTGTTA
 Pcar_0538   5  58 182  652333 ..  652362 +  -7.1  -3.33261   CTCCTACGTTCAGCT       TGC-GCGATGGTCC GAA GGACCAGCGCCGGA       TTCTGCCCCTTCCCC
 Pcar_0532   1  44 202  643893 ..  643903 +  -2.4  -3.33261   CGATGGTCCAAAAGA                 CCCG CGC CGGA                 TTCTGCCCCTTCCCC
 Pcar_0528   1  44  38  638611 ..  638634 +  -3.9  -2.71503   TGTAGAAAAACCATT          TTGACTGAA CCTGTT TTCCGTCAA           TCGATTCTTCTTGGC
 Pcar_0518   7 100 226  628847 ..  628884 + -21.5  -2.91914   CGTCGCGGAAATAAT   TCGGGCTCAATGGTGAA TGCT TTCTCCATTGAGCCCGA    GTTGGTTTTATTTCG
 Pcar_0507   8 100 118  618959 ..  619008 + -17.9  -2.78679   ATCACGAATTACTAA TCACGGCACTACGCCTCCCAGTC TGCG GGCTGGGAGGCGTAGTGCTAGAA GTTTACCTGACGCCC
 Pcar_0507   8 100 119  618960 ..  619009 + -16.6  -3.64822   TCACGAATTACTAAT C-AC-GGCACTACGCCTCCCAGTC TGCG GGCTGGGAGGCGTAGTGCTAGAAG TTTACCTGACGCCCT
 Pcar_0503   4  49 353  614757 ..  614775 +  -5.2  -3.02166   CTGTCCTGGGGCAGG             TCGACGAA AAC TTCGCCGG             TAATTTCCTTGCCGC
 Pcar_0452   7 100  31  551262 ..  551289 + -21.4  -3.82202   CGCATATCTATTCAA        GGGGCCGGTTTC CATG GAAACCGGCCCC         TTGTGTTTAGAACTC
 Pcar_0442   8 100  29  541318 ..  541345 + -12.7  -4.48967   TTTGCGGTTGGTGTT        GCGGCGGCC ATGTATCTGA GGCCGCCGC         TATTTTTTTATCATT
 Pcar_0425   4 100 313  519116 ..  519144 +   -19   -5.1287   CAGGTTGGGAGAAAA        GGCAGGCCACTT CATTC AAGTGGCCTGCC        TTTTTTGCGTGTCGG
 Pcar_0421   4  62 299  515337 ..  515359 +  -8.4  -3.03771   TGAACCACAGCGACG           GGCATTGGAT GCG ATCCAGCGCC           TGTTCCCGGCTGTCG
 Pcar_0415   8  56 198  507885 ..  507903 +  -6.6  -3.09933   GACAGCCCTGTTATG             CAACCGCC CCT GGTGGGTG             TTGAGTCCCTTGGCC
 Pcar_0397   5 100  37  489374 ..  489407 + -24.1  -3.32343   TTAGAATCAAAACTA     CGACAAAGGCCGATC CTAG GATCGGCCTTTGTCG      TTATGCGGATATGCA
 Pcar_0359   6 100   9  448756 ..  448790 + -22.3  -3.55761   AGCTTAAATGTGAAA     GTAAGGAGCCCCGCT TATCC GGCGGGGCTCCTTAC     TTTAAAAGATAGCTA
 Pcar_0359   6 100 104  448851 ..  448903 + -19.5   -2.6187   TGTCGGATGCTGTCA CTAGTCACTAGTCACTAGTCACTAG TCA CTAGTCACTAGTCACTAGTCACTAG TCCCTTGTCCCTTGT
 Pcar_0351   7  80 304  438795 ..  438814 +   -10  -4.09511   GAAAGGTGCGGGTCG            GCCAAGGCG ATG CGCC-TGGC            TTTTGCGAGCATGTT
 Pcar_0305   5  49 413  385550 ..  385560 +  -5.4  -3.02144   GCACCTCATCAAACC                 GGTT CAG AACC                 TGTTGCAGAACCTCG
 Pcar_0296   3 100 286  374477 ..  374502 + -20.5  -3.93038   TCTGACAAAAAAATA         CGGCCCTTCCC AAAC GGGAAGGGCCG          TTTGCTATTAAGCTG
 Pcar_0289   6  73 222  362293 ..  362320 +  -3.3  -5.00895   GACCGGCACCGGTAT        TGCGTGCGGCG ATGGAA CCCTGCATGCG         TTTTTCTATGATGAC
 Pcar_0266  10 100 382  332587 ..  332598 +  -7.2  -5.22039   CCAAGCATCAGGACA                CCGC GTTG GCGG                 TTTTTTCAATTTAGC
 Pcar_0259   3 100  37  325706 ..  325726 + -12.6  -5.50723   ATAAGCAAAACAAAA            CCCCCGTA AGCGA TACGGGGG            TTTTTGTTTTGCTGC
 Pcar_0237  11  67 148  300245 ..  300272 +  -8.5  -3.53012   TTGCCTTCCTCGCCG       CGCGTGCCGCGCA TGCG TGCGCG-CAC-CG        TTTCCGGCAGCAGGA
 Pcar_0196   6  49 241  252449 ..  252460 +  -5.8  -2.52464   CCTGGCCGGCGTGTT                CCGT CGGT ACGG                 TCAATTCCAGCGCCA
 Pcar_0189   4 100  19  242370 ..  242398 + -18.9  -3.81848   ACCTTGAATGCTAAA        CGCGGCAGACGGA TTT TCCATCTGCCGCG        TTCTTCTCGCCTCTT
 Pcar_0185  10 100  55  232895 ..  232923 + -20.4  -2.73529   ATTGCCAAAAAGCCA        TGCCCCGGGGAT TCGCT ATCCCCGGGGCA        TGCGTTTATCTACCG
 Pcar_0166   8  56 158  210646 ..  210675 +  -2.9  -4.02108   GGGAATTTCCGCGAG       GTCAA-GGGAAATC AGC GTTTTCCCCTTGAG       TTTACTTATCATGGA
 Pcar_0127   3  53 142  157403 ..  157423 +  -2.5  -3.82656   CTTGGAGGGGTGTTT            CGGTTGT CGAAGGT ACGGCCG            TGTTTCTGTTTTCCG
 Pcar_0122   2  54 459  152148 ..  152162 +    -5   -3.4582   TGCAACCCCATCAGC               TCAACA TCA TGTTGG               TATTTGATAGAGTCC
 Pcar_0118   0 NONE
 Pcar_0098   4  59 126  118030 ..  118051 +  -3.1  -4.22346   TAGTTATGCCTCCCG           TATGGA-ACA GAT TGTCTCCATG           TTTTAAATAAGTTTG
 Pcar_0082   6 100  26   97803 ..   97829 + -15.2  -4.61566   CATACGCTATAACTG         CCGGGCTGCA TATCAAT TGCAGCCCGG         TTTTGTCGTTTAACA
 Pcar_0077   4  52 129   94346 ..   94356 +  -6.8  -2.70932   TGCCGATACTGAATG                 CCTG TCC CAGG                 TACTTGCCGACGCCG
 Pcar_0071   3  54 146   87819 ..   87843 +    -7  -2.97289   TGGGGTATATAAAAA          TGGCCCACCC GGGAA GGGCAGGCCA          TCTCATCTTTAGAAT
 Pcar_0068   8 100  70   85139 ..   85175 + -21.7  -3.52652   TCGTTGAAAAAAAAA    GCCACCGCAGGCAGTCA ATA TGGCTGTCTGTGGTGGC    TTATGGTTCGGTCGG
 Pcar_0063   6  68 104   79121 ..   79132 +  -2.2  -4.81644   CAAGAAGTTCAAAAT                CCTT TTTT GAGG                 TTTTGCTTTTCTTTG
 Pcar_0049   1  46 407   59838 ..   59849 +  -3.6  -3.18264   GGCCGAACCGGACGA                GGCG CAGA TGCC                 TTCGTCGCTGAGCAG
 Pcar_0043   5  52 358   50512 ..   50541 +  -3.5  -3.56643   GTACCGAGGCGATGG       CCATT-CCCTGGCG ACC TGCCTGGATAATGG       TTTCCAGCGTGTAGG
 Pcar_0039   7  80 142   45060 ..   45075 +  -4.6  -5.06414   GAGAAACTGCAGACC              CATGCC GGCC GGCAGG               TTTTTGTTGACGGGG
 Pcar_0020  12  66  91   23269 ..   23302 +  -2.9  -4.68424   AACAGTGCATCTTCT     GCGGCGGCAGTCCGCC CAG GGCC-ACAGCCACCTC     TTTTTCGGTCAATTC

SUMMARY

432 putative operon ends contain 2245 possible terminators.
Percent operon ends hit by terminators of confidence >= x:
	x	#>=x	hits>=x	%hits>=x
	100	258	185	175	41 %
	99	258	185	175	41
	98	258	185	175	41
	97	258	185	175	41
	96	258	185	175	41
	95	264	188	178	41
	94	264	188	178	41
	93	270	193	180	42
	92	270	193	180	42
	91	279	199	184	43
	90	284	203	187	43
	89	287	205	189	44
	88	290	207	191	44
	87	292	207	191	44
	86	302	212	193	45
	85	305	214	195	45
	84	309	216	195	45
	83	314	219	197	46
	82	319	223	199	46
	81	321	225	200	46
	80	329	232	206	48
	79	339	239	210	49
	78	346	243	213	49
	77	357	251	217	50
	76	371	265	224	52
	75	374	265	224	52
	74	392	280	231	53
	73	407	293	238	55
	72	409	295	239	55
	71	420	304	242	56
	70	440	321	249	58
	69	456	332	253	59
	68	471	345	257	59
	67	492	361	265	61
	66	505	374	273	63
	65	518	382	278	64
	64	553	411	287	66
	63	566	424	288	67
	62	599	452	296	69
	61	630	474	300	69
	60	643	486	302	70
	59	713	547	316	73
	58	732	563	319	74
	57	776	597	328	76
	56	830	629	334	77
	55	856	650	337	78
	54	917	696	346	80
	53	985	751	354	82
	52	1073	806	363	84
	51	1101	827	368	85
	50	1182	882	380	88
	49	1241	925	387	90
	48	1317	980	390	90
	47	1450	1076	398	92
	46	1550	1144	406	94
	45	1614	1187	408	94
	44	1796	1321	415	96
	43	1827	1342	416	96
	42	1956	1440	422	98
	41	2055	1510	423	98
	40	2110	1551	424	98
	39	2221	1628	425	98
	38	2245	1643	425	98
	37	2245	1643	425	98
	36	2245	1643	425	98
	35	2245	1643	425	98
	34	2245	1643	425	98
	33	2245	1643	425	98
	32	2245	1643	425	98
	31	2245	1643	425	98
	30	2245	1643	425	98
	29	2245	1643	425	98
	28	2245	1643	425	98
	27	2245	1643	425	98
	26	2245	1643	425	98
	25	2245	1643	425	98
	24	2245	1643	425	98
	23	2245	1643	425	98
	22	2245	1643	425	98
	21	2245	1643	425	98
	20	2245	1643	425	98
	19	2245	1643	425	98
	18	2245	1643	425	98
	17	2245	1643	425	98
	16	2245	1643	425	98
	15	2245	1643	425	98
	14	2245	1643	425	98
	13	2245	1643	425	98
	12	2245	1643	425	98
	11	2245	1643	425	98
	10	2245	1643	425	98
	9	2245	1643	425	98
	8	2245	1643	425	98
	7	2245	1643	425	98
	6	2245	1643	425	98
	5	2245	1643	425	98
	4	2245	1643	425	98
	3	2245	1643	425	98
	2	2245	1643	425	98
	1	2245	1643	425	98
	0	2245	1643	425	98
