# Supplementary material for: Rapid, accurate, computational discovery of Rho-independent transcription terminators illuminates their relationship to DNA uptake
Source: Genome Biol. 2007 Feb 21;8(2):R22. doi: 10.1186/gb-2007-8-2-r22 (PMC1852404; doi:10.1186/gb-2007-8-2-r22)
Supplement: Additional data file 2 — As described in the text, the entire robust tail-to-tail region is searched; if the region is less than 500 nt, then the 500 nt downstream of the stop codon is searched (stopping if a gene start is encountered). In the case of ties, all terminators with the high score are output. [file gb-2007-8-2-r22-S2.zip › Pelodictyon_luteolum_DSM_273.ttperf]

 Plut_0004   5  78  38    3031 ..    3060 -  -8.5  -4.19506   ATCTGAAGCCGAAAA       CCCTCCTTCGCATG TAG CA-GCGGGGGAGGG       TTTTCTATTGAAGCA
 Plut_0010   3 100  50   13168 ..   13213 - -14.2  -4.61873   GGTTAGAAATTAAAA CACCAGACCCCCGA-AAAACA TGTGT TATCATGTCGGGGGTCTGGTG TTTTGTTTTGTCGCA
 Plut_0015   2  55 -13   20472 ..   20489 -  -4.9  -3.61178   CGCACCTACCGCAAA             CTGCTCAG CCG CTGAG-AG             GACGGCCCGTCCGCT
 Plut_0025   6 100  29   31398 ..   31421 - -18.2  -2.54193   GAGGATCTGAATGCA          GAAGGGCGCC CTAT GGCGCCCTTC           ATGCGTAATGGATGA
 Plut_0054   1  42 187   56796 ..   56806 -  -2.4  -3.12668   CATGCCGATAGGCAA                 CCTC CAG GTGG                 GGTGGCTCTCGGAGC
 Plut_0060   7  58  18   64628 ..   64641 -  -3.1  -4.08767   GGGAGCTGCTGAAAA               GCT-CC ACC GGCAGC               TGCAGGGACGCTGAT
 Plut_0073   4  72 266   77391 ..   77407 -    -8  -3.89348   AAGGGCACAGAATAA              CCAGCA TCCAG TGCTGG              GGGGTTCTGTGCCCT
 Plut_0088   4 100  28   93768 ..   93797 - -17.2  -5.26875   CGGGCAACTAAAAAA       GCCGGACGGAAC CTGTGT GTTCCGCCCGGC        TTTATCATCTATTAC
 Plut_0092   5  63 167   96930 ..   96944 -  -7.1  -3.63569   TGAAGTTGGCAACAA               GCGGT GCGGG ACCGC               TTCAAAGGGAGCTCT
 Plut_0102   3  95 109  112844 ..  112865 - -11.5   -4.4078   GTTTTTCAATGAAAA           GCCCGTCCT TTAC AGGTCGGGC            TTTTCTGTTTTATAC
 Plut_0105   6  95  95  121817 ..  121838 - -11.5   -4.4078   GTTTTTCAATGAAAA           GCCCGTCCT TTAC AGGTCGGGC            TTTTCTGTTTTATAC
 Plut_0119   4  56  30  131288 ..  131299 -  -3.6    -3.767   GAGTCATGGACGAAA                GCCC TTCG GGAC                 AGAGTCGTAGATGCG
 Plut_0142   2  43 311  153436 ..  153462 -  -3.6  -2.70946   CTCTGCCAGAAAGAG         CTGCTCGCCATA GCC TTCGACGAGGAG         TATGCAGCCGTGTCG
 Plut_0150   0 NONE
 Plut_0164   3  51 275  171409 ..  171421 -  -6.3  -2.72344   GCTCAGGCGCAATCA                GCAAT ACG ATTGC                CAAACAGGTATTCGA
 Plut_0209   4  48 142  203079 ..  203090 -  -4.4   -3.0082   AAGGGATCAAAGAAG                GTCA CCGG TGAC                 GTCGCACCTGCTGTA
 Plut_0218   4 100  78  213140 ..  213169 - -22.3  -3.40403   TCGTTTTCAGTATAA       GCACAAACCCCGC GCCT GCGGGGTTTGTGC        TTTCGGTCCGCTTAC
 Plut_0229   6 100  83  225901 ..  225933 - -19.3  -2.51547   CCGCGACATCAAGAC      GCGCAGTGCAGTGTA AGC TATACTGCACTGCGC      CCCGGTAAAAACGAA
 Plut_0229   6 100  32  225952 ..  225984 - -15.6   -3.4557   GGTAAAAACGAAAAT      GGCCGCCTCAGTTG TCAGT CAGCTGAGACGGCC      TTTTTCTCTGTACGG
 Plut_0247   5  60 253  242973 ..  242984 -  -5.8  -3.57561   CCTGAAGCGGTGAAA                GAGC GGCT GCTC                 CTGAGGAGGGACCGG
 Plut_0251   9 100  27  246950 ..  246981 - -23.2  -2.71712   CTTTTGTCCTGAAAT      GCAGAAAGCCCTCC GTAT GGAGGGCTTTCTGC       TTGTACTAGGTACGT
 Plut_0260   1  48 283  266066 ..  266076 -  -4.6  -3.04461   GACTCACCCTCAATA                 CGGA CTG CCCG                 GGCTGGTACCTTGTA
 Plut_0268   7  78  41  274399 ..  274436 - -12.7  -2.87463   AACCGGTGTTATAGA   TGCAGATGGGCCGCCTT GCTT AAGGCGGCCCATTTTCT    TTCTACGCGGTTGAG
 Plut_0272   2 100  31  276886 ..  276915 - -10.8  -6.23209   GGAAGCAAAAAAAAA      GGCAGGATGCCCGG GGGT CCGGG--TCCTGCC       TTTTTCACGTTCCTC
 Plut_0278   4  54  57  283806 ..  283816 -  -5.4  -3.28924   GATCGTCGCCGACAA                 CCTT CGC AAGG                 GCGCGGCTACCAACG
 Plut_0285   3  64 466  290090 ..  290100 -  -4.6  -4.21194   CGTCACTATCGAAAA                 CCGC AGG ACGG                 TCGGCGGTGAATCGA
 Plut_0294   4  46 389  297730 ..  297748 -  -3.7  -2.98666   TAAAAATACATTATA             CCGGCAC ACTCA GCGACGG             ATCGGTGTTTGATAC
 Plut_0294   4  46 153  297965 ..  297984 -  -4.8  -2.74461   CATGGAGCTTGAAAT            CGGCCAGC AGCT GCAGGTCG             GTCTTGCCGACGGCC
 Plut_0297   7  74 473  300417 ..  300433 - -10.8  -3.14132   CCCCTTCCGTATGAA              CGGCCG TATTC CGGCCG              GGCACTTCTTGTGGC
 Plut_0308   7  59 244  314941 ..  314974 -  -8.7  -2.66435   AGCCGGAGGAGACGA     TCGCCCTGCGGTTCG GCAC CAAGCGGCCGGGCGA      GGCGGTGGTGACCGA
 Plut_0315   2 100  42  322383 ..  322403 - -12.6   -4.4078   GGCCCTGAATGAAAA            GACCGGAG ACGGG CTCCGGTC            TTTTCAATGATGTTC
 Plut_0326   2  46 163  335617 ..  335627 -  -4.6  -2.71712   CTGGGTGCTGGAAAT                 GGCC CGT GACC                 GCCCGGAACTCAATC
 Plut_0340   4  67  88  348786 ..  348796 -  -8.2  -3.53012   TGCGGCTGCTTGAAA                 GCGG GTT CCGC                 ATCCGCTGCGTGAAT
 Plut_0348   2  73  -9  357993 ..  358010 - -11.3  -2.57211   ACGGGGGGGGAGAAC             GGAGGTC TTCA GACCTCC              ATGATCTCTTTTTCT
 Plut_0353   0 NONE
 Plut_0358   2  56 382  368200 ..  368214 -  -7.8   -2.6155   GGCTTCAACATCAAG               CTGCCG AAC CAGCAG               ACCCCCAATTCCTAC
 Plut_0366   4  67 -15  379701 ..  379745 - -10.1  -2.70932   CTGCCTGCCGAAGCA GCT-GGCGTGG-GTCGAGGGGC TGGT GCCCCTCAGCTCCA-GCCGAGC GCCGAGGCCGTGACG
 Plut_0376   7  69 343  417290 ..  417320 -  -9.5  -3.40141   GAAAAGCTCAACCAA       GGCCCGCACCCGC AGCCA GATGGAGCGGGCC       CGTTCCGAGTACGAC
 Plut_0376   7  69  93  417554 ..  417570 -  -9.3   -3.4072   GACCCTCGACTACAA              GGCGGAG CTC CACCGCC              AGCATTTCGTGATTC
 Plut_0388   5 100 145  459253 ..  459271 -   -16  -3.35996   CATGGTTATGCAGAA             GCCGCCCT TCC AGGGCGGC             TTTTTTTTCGATCTG
 Plut_0398   1  67  45  475050 ..  475060 -  -8.2  -3.53012   GCTTTTCCTGTCAAA                 CCGG CTC CCGG                 ACCTCAGCGGGCCCG
 Plut_0406   5  47 237  481383 ..  481397 -  -4.2   -3.1355   GCCATTGAGATCGAA               GCCGAT GTC ATCGTC               AAGGGCACCCGCGTT
 Plut_0406   5  47 179  481445 ..  481455 -  -2.4  -3.52204   CGATCCGGAAACCAA                 CCCC TCT GCGG                 AATTCTTTCCGAAAA
 Plut_0425   7 100  46  501042 ..  501081 - -20.8  -3.65991   ACGCGCCGAACACAA  GAGAGCCCGTCCAGCATG CCAG CATGCGGGACGGGCTTTC   TGCGTCGAAGGAGTG
 Plut_0428   1  53 409  504092 ..  504122 -  -2.7   -3.7941   TATCCGGTACAACAA      GGCATTTCTTCT TGAGATTG AGAAG-AACGCC       CGCCTCTTCACCATC
 Plut_0450   0 NONE
 Plut_0461   8 100  39  541624 ..  541644 - -10.4  -5.27477   AGTGGAATGAAAAAA            GCCGCCCT TATGC AAGGCGGC            TTTTTTAGTGGTCGA
 Plut_0471   2  56 184  551177 ..  551204 -  -2.6  -4.07568   TGGGCGGTTGGAAAA        CCGCCGAACC CCCGGGCC GGCTCGCCGA         CGGCAAAACCATCGG
 Plut_0497   8 100  51  581804 ..  581835 -   -21  -2.73159   GCAATGCCCCTAAAC      GCAGAAACCCCGAC CTGG GCCGGGGTTTCTGC       TGTATTTGTCTGCTG
 Plut_0506   6 100 306  595270 ..  595294 - -14.4  -4.54449   ACATCCCACATAAAA          GCCTGCAAGT AAACA ACTTGCAGGC          TTTTTCTTTCCTCCC
 Plut_0515   6  58 139  601902 ..  601912 -  -5.4  -3.57792   CTATGCACCCCGAAA                 TCCA GGG TGGA                 GAGTTCCTGGTATAT
 Plut_0522   7  90 374  614534 ..  614556 -    -9  -4.56597   GGCGTTCCGTAAAAA           GCGCCGCAAG ATG CCCGAGGCGC           GCATTGCCGAGCTGA
 Plut_0533   6  56  20  623180 ..  623198 -  -7.4  -2.52543   ATTCCTCGTAAGGGA             TAAGGCGG CGC CCCCCTTA             ACGCGCACGACGGGG
 Plut_0540   0 NONE
 Plut_0547   0 NONE
 Plut_0559   1  71  44  654322 ..  654359 -  -9.3    -3.551   GGGTAACGCAGAGAA  GCCCCGCCATGTACCTC AATGCA GAGG-A-ATGACGGGGC   CCCTTGGTGTGTTAA
 Plut_0565   7  70 119  661134 ..  661145 -  -7.2  -4.02022   CGCAATCAGTACAAA                CGGC TGAT GCCG                 GTGATCGCGAAGATT
 Plut_0578   5  58  58  678267 ..  678309 -  -7.6  -2.87132   TTTCCCTGCGACATA CCTTGAAGCCCCCATGTTCA GTC TGAGCATGGGGGCTTTTTGC TGGTGCCGGACTTTC
 Plut_0584   8 100  55  682767 ..  682786 -   -15   -4.7629   GCAGCAATGCAAAAA            GCCTCCGG AAGT CCGGAGGC             TTTTTGGTGCCTGAG
 Plut_0590   1  74 104  690121 ..  690143 - -10.5  -3.18912   CTACGCATTCATGAA           GCCGCACCA TTCTT TGGGGCGGC           TTTTTCCGTTGGTGG
 Plut_0594   7  73 219  694930 ..  694969 - -11.3  -2.66787   CCAACACCTACATCA  CCCTGACCCGGGCCATG GACATG CATGACCTGGGACGGGG   GAGGAGCGGTTACGA
 Plut_0608   6 100  32  709804 ..  709822 - -14.6   -4.4846   CAATTCAACAAGAAA             GGCCCGAT CTT ATCGGGCC             TTTCTTGTACTCTCA
 Plut_0618   4  61 186  720700 ..  720716 -  -7.3  -3.43288   GAAAGCCTACGACAA              GGCAATC CTT GATTACC              AGACGGTGATTGCCA
 Plut_0635   6  54  51  741050 ..  741081 -  -5.6  -3.28712   GCGGGTCTTCCAGAA      TCCCGGCGGGTACG ACAT CGAGCGCGCGGGGA       GCCGTCTTGCCGGGG
 Plut_0640   7  61 279  745005 ..  745015 -  -6.8  -3.53761   CAAGGTTGGCTGAAA                 GCAG TCT CTGC                 GTGGTCTCGATCACG
 Plut_0670   4  65 214  772715 ..  772727 -  -9.1  -2.90078   CACCGCACAGGAAAC                CACCG ATG CGGTG                CCCGACATGGTAAGG
 Plut_0684   2  49 149  803461 ..  803471 -    -4  -3.35679   CCGGTCTACTCACAA                 GAAA CTC TTTC                 GCCTGCACTTGGTGG
 Plut_0687   5 100  56  805650 ..  805692 - -15.7  -3.37761   GGCGAAGAAAGTGAA CGGGCATACACCAGGGAGCA TGAG TGCTTCCGGGTGTATG-CCG CAGTCAGGATGCCCT
      hisF  11  74  31  833489 ..  833515 -    -3  -5.01546   AAACGGACATAAAAA        CTCT-CTGAGC TGTAAT GCTCAGCAGGG         TTGCCGCTAAGTCCG
 Plut_0724   3  54 357  838267 ..  838309 -  -6.9  -2.87132   CTGTTGCCGGATACA TCGACCGGCAGCTCGGTCT GGTTG AGAGCGAGCTGAAGGTCAT TGACATGAACCAGAT
 Plut_0734   6  77 416  847299 ..  847322 -  -2.2  -5.03314   CCGAGCGCGAAAAAA          TCAGTGCGGC CCGG GCCGAACGGC           TCCCTACCCTGACAG
      folE   5 100  37  867078 ..  867106 -   -16  -4.51812   CGCGACAATAAGAAA        CCCCGCCCTGCA TCTGC TGCATGGCGGGG        TTTTCTGTTTTCAGC
 Plut_0779   4  72   7  891790 ..  891800 -  -8.2  -3.74693   CGGGACTTCAGGAAA                 CGGG GTT CCCG                 CCTTTTTTATTTCTG
 Plut_0788   7  95  56  907228 ..  907257 - -12.1  -4.14472   CGAAGAGCCGGAAAA       CAGACGCGGGTCC ATCA GGACCCGTTTCTG        TTTATATGAGTGCGC
 Plut_0792   2  43 -45  912237 ..  912270 -    -3  -3.09968   CATTCAATGTGAATA     CGCGGCAA-GCAGGC TCCAG ACCAGCGCCGCCGCA     GCAATGGCGGGCCCG
 Plut_0818   5  60 221  937552 ..  937565 -  -2.3  -4.37092   ATGCCCGGCAGAAAA               CGCGC ACCT ACACG                AGCCATATGCTCCAG
 Plut_0822   4  49 392  939390 ..  939400 -  -4.6  -3.22476   ATTATTGACGATGAA                 CCCG ATG CAGG                 CGGTGGGGAGATGGG
 Plut_0830   2  43 240  948468 ..  948503 -  -3.2  -3.01712   GTGGTGCCTTGAACA    TGGCAGT-TGAGGGGAG CTT CTCCCCTGATACCCCCG    AAGTAACCGAACAAG
 Plut_0846   3  47 127  965606 ..  965618 -  -3.3  -3.38812   GGTGTGGCAATAAGA                GTTCG GGG CGGAC                GGGGTATGGGTTTGC
 Plut_0846   3  47  -2  965728 ..  965747 -  -2.8  -3.30038   GACACGGAAACGGAA            CAGGAACA CGTA TGATCCTA             CAGCCCTGACAGATA
 Plut_0850   6  68 380  970114 ..  970128 -  -2.8  -4.72386   CAAACCAGCCAAAAA               GAAGAC TAT ATCTCC               CTAACCGATATAGCA
 Plut_0869   4  62 291  990871 ..  990893 -  -2.7  -4.30441   GTAGAACAGGCAAAA           GCGTTCATC GAGAA GATGAAGAC           GGACGAAATGTTCCG
 Plut_0878   3  65 348 1003080 .. 1003107 -  -5.4  -4.13014   TGTAGATGGCCAAAA        GGAGCGGGCTGA TGGT TCCGCCGGCTAC         CATCCCCTGGCCTGT
 Plut_0886   5  62 343 1010909 .. 1010931 -  -2.7  -4.30441   GTAGAACAGGCAAAA           GCGTTCATC GAGAA GATGAAGAC           GGACGAAGCGTTCCG
 Plut_0891   6  73 170 1014809 .. 1014830 -  -9.3  -3.63627   TCCGCATATGGCAAA           GGGCCCGGC TGAT GCTGAGCCC            TTTTGGCTTTTTCCT
 Plut_0908   4  61 340 1031650 .. 1031668 -  -7.3  -3.51032   ACCCCTCAACGAGAA             CGCCGGC ATGGA GTCGGCG             ATGTGCGAACATTTC
 Plut_0918   3 100  32 1038607 .. 1038640 - -10.3  -5.81412   GGGAGGTAAAAAAAA     GAGGCTGTCTCAGCAC TAC GT-CTGTGGCAGCCTC     CAGTACTGTTTGTAT
 Plut_0921   3  49 402 1041782 .. 1041804 -  -4.1  -3.30771   CTACATCTGCGATAA           TGCCGGAGA GATTG TCTTCGACA           GGCTTTTCATCGAGA
 Plut_0933   7  57 271 1054353 .. 1054363 -  -6.8  -3.14468   CTTTACGACAGCGAA                 GACC GGA GGTC                 ATGCGCCGGGGTTGT
 Plut_0944   4  53 455 1065193 .. 1065206 -  -4.5  -3.54543   ACCTACCTGCTCAAA               CCGGT CGAT ACCGA                TGAGCTTGTCGCAAC
 Plut_0957   1  69  73 1082831 .. 1082860 -  -9.2  -3.40566   ACATCATACGGACAA       CGTGCAGCCCTC CCTTGT GAGGGCTGTTCG        CCGTTAGGGCTGTTC
 Plut_0964   2  59  72 1089362 .. 1089379 -  -6.9  -3.36327   TTATTCGATGGACAA             CCTGCGA AAAC TCGCTGG              CGACCGTTCCTACAA
 Plut_0972   5  87 374 1095748 .. 1095769 - -13.7  -3.06696   CCCTTCCCGAAGAGA           GCCCGCAGC GGGT GCTGCAGGC            GTTCGCCGATCTTGT
 Plut_0978   9 100 223 1103455 .. 1103484 - -16.6  -4.06687   AGCGGGTATAAAGAA       CAACAGCCTGTC GTTACG GACAGGCTGTTG        TGTTGTTGGACACTG
 Plut_0987   2 100  42 1114956 .. 1115004 - -28.9  -2.52896   TGACGGCGTAACGTA CGACTGCCCTCCCTCCCTGTTGC GGA GCTTCGGGGAGGGAGGGCAGTCG TGCGGATGGGATATG
 Plut_0999   2  58 208 1134452 .. 1134463 -  -3.6   -3.8901   TGCCAAAGCATGAAA                CAGC CTAC GCCG                 TCACCATACACAAGA
 Plut_1011   5  54 177 1149341 .. 1149356 -  -2.4  -3.86194   AACCTTGCCCACAAA              GCCGGC GAGT ACCGTC               TCGATCATCTCTGCC
 Plut_1019   3  57 441 1156448 .. 1156470 -  -7.6  -2.76696   CTTGGCCTCAAGAAG           GCACCGGCTG TTG CATCCGGTGA           TGACCTGTTCGTGTT
 Plut_1041   0 NONE
 Plut_1054   6  70 116 1204683 .. 1204724 -  -3.7   -4.7254   AGCTTCCATCAAAAA GCGCATTCATCATCGACG CCTATCC CGTCGA-GATGGTTGCGG GTGACTTTCTCATCG
 Plut_1059   5  93  36 1208610 .. 1208631 -  -8.7  -4.96848   CGGGGCACAGAAAAA           GCCCCGT CATACGGC ACGGGGC            TTTAAGGGTGCGGGA
 Plut_1075   5  62 243 1223963 .. 1223975 -  -4.8   -4.0162   GCGGCAGAGCAGAAA                GGGA TCGTC TCCC                CGGTCGCAGGGGATC
 Plut_1106   4  82 157 1259298 .. 1259318 -  -3.3  -5.19212   ACGACCATTAAAAAA           GCCGTAAC AAACCA GTT-CGGC            TATTACAGGGTAGAC
 Plut_1114   8  62 217 1268103 .. 1268150 -  -8.6  -3.03441   GACGATCCTCGAAGA GGCGGCACCCGC-G-GC-CGGCAAC TGC GTTGCCGTGCTCTGCGG--ACCGCC CATCATGATCAAGTT
 Plut_1122   3  63 321 1275548 .. 1275569 -  -2.3  -4.57569   TGAGCCCCTGAAAAA           GACCG-TGCT CGA AACACCGATC           GGCGACATGAGGGCC
 Plut_1161  13  75  33 1317206 .. 1317245 - -11.7  -3.03124   GTGGACCCGGCAATA CGAACCCCCGGGGAGAAAT CAGT ATTT-TC-CCGGGGGTTCA  ATGCATGCCGAACGT
 Plut_1167   7 100  -9 1322648 .. 1322659 -  -4.4  -5.73339   AGAACCATAAAAAAA                GATC AGGC GATC                 TGTTTTTCGTAAATC
 Plut_1181   8  74 419 1339534 .. 1339549 -  -2.4  -5.09225   ACTGCAGGCAAAAAA              GAGCGG AGAG CCGTCC               CCCCCGAGTTCGCTG
 Plut_1185   6  48 102 1343585 .. 1343595 -  -4.6  -3.01133   ACAACGACCATAAAT                 GACC TCA GGCC                 TCGCATTCGTAACAG
 Plut_1199   4  79 271 1357492 .. 1357503 -  -3.6  -5.06414   CCCGTTCAAGAAAAA                CGAG ATCT CCCG                 GCTGAACCCGCTGCA
 Plut_1204  10  63  76 1363412 .. 1363428 -  -2.2  -4.57569   GGACTTTGCCAAAAA              CGGCAT CGAGC ACGCCA              TGAACCACTACAACA
 Plut_1214   4  46 350 1371749 .. 1371766 -  -4.1  -3.12584   GAGAAAAGGAAATCA             CCATCCGG GTT CCAGA-GG             AGTCAAGCTTCATCG
 Plut_1218   4 100 289 1374292 .. 1374313 - -10.8  -4.75372   ATGAGTGACGAAAAA           GGGCCGCC ATTGCA GGCAGCCC            GTTTGTGTCTGTTGC
 Plut_1222   5  63 354 1378220 .. 1378232 -  -6.9  -3.64703   TTCGCTTCACCGAAA                CCCCC GCA GGGAG                AGTTCGCGCTGCTTG
 Plut_1253   4  50  53 1415115 .. 1415126 -  -5.8  -2.66733   CCCGAAGGGATACTA                CTCC ATCT GGAG                 GGCTGCGCCTGAAGG
 Plut_1283   3 100 254 1450803 .. 1450830 - -14.9  -4.97957   GACATAATAACAAAA        GGCGACTGCGG AACCTG CCGCAATCGCC         TTTAGTGTCGGGGTG
 Plut_1294   5  61 276 1464299 .. 1464313 -    -7  -3.51934   GCTGCCCGAGAAACA               CCCCGG ACA CCGGCG               GAAGGTGCTCCTCAC
 Plut_1302   5  53 341 1473620 .. 1473630 -    -4  -3.64703   GCGCGTGGATTGAAA                 CAAT CGG ATTG                 CAGACCGTATCTATG
 Plut_1315  10  70 256 1489495 .. 1489528 - -11.1  -2.74792   CCACCATGCGTAAAG     CGCCGAAAGCCCCTAT TCC ACAGGGGTTTTCG-CG     TTTCTGCCATTCGCC
 Plut_1319   8 100  69 1494092 .. 1494122 - -18.3  -2.91322   ACACGCCTGAAAGCA       GGGGCGGGCATGC GGATT GCATGCCCGCCCT       TTTTCGTTCAGGGCA
 Plut_1340   5  67 -21 1514491 .. 1514528 -  -9.8  -2.79302   ACGAGCCTTACTAGA   GCA-GGCGCTCATCGGG TCAGT CCCGTGAAGCGCCCTGC   TCTTTGAGTTCCCTG
 Plut_1346   3 100 264 1519755 .. 1519765 -  -6.8  -5.54894   AACGGATGAAAAAAA                 CAGC ACA GCTG                 GCGTTGCTTGAAGCC
 Plut_1351  15  78  89 1526763 .. 1526775 - -10.5  -3.46068   CCCGTAAGGGAAAGA                GGGCG GCC CGCCC                GATTCCGCAAGGAGA
 Plut_1358   7  93 419 1535181 .. 1535204 -  -8.8  -5.00895   CTTACGACAGAAAAA          GCCCCGG-GAT ACC AGCACCGGGGC          TTTATTGCAACGTAC
 Plut_1384   8  71 258 1564521 .. 1564536 -  -3.2  -4.82901   TCCGGCGGACAAAAA              CAACGC ATCG GCATCG               CTCGGGCACTCTACC
 Plut_1397   2  45  87 1578404 .. 1578416 -  -3.3  -3.18681   GCGCAAGTGTACTAA                CGCCT CTT ATGCG                GACCGGCAAGGTTCT
 Plut_1408   6  47 188 1589638 .. 1589654 -  -5.1  -2.60212   CCATCATTGCAGAAT              TCCGC TTTCCCC GCGGA              CTCCTGAAAAAGCGG
 Plut_1412   6  56 429 1591857 .. 1591875 -  -5.2  -3.54424   TTGGATGGTTCGAAA             TCCCCGTC CAC GACATGGA             ACGGGCAAAGACCTT
 Plut_1412   6  56 -22 1592312 .. 1592326 -  -3.5  -3.72893   GATTTCCTCAGCAAA               CCCTC TGCAT GAAGG               CCTTCACTGCTGCGA
 Plut_1418   6  77 314 1600114 .. 1600132 -  -5.8  -4.62069   CCGTGAGCTCAAAAA             CGCCGTCC AGC GGGCGGCC             GTTACAAGAAAAGGA
 Plut_1424   6 100  28 1606206 .. 1606236 - -13.4  -4.83032   ACACGAAACAGAAAA       CCCCTGCACATC ACTGAAG GATATGCAGGGG       TTCTCCATTTTCTAC
 Plut_1429  13  65  57 1612288 .. 1612309 -  -8.7  -3.27489   GGAACTCCAAACATA           CGCACCTGC AACA ACAGATGCG            CATTGAGGGCATAAC
 Plut_1437   1  67 266 1619522 .. 1619537 - -10.4  -2.79133   GAAGGCGTGAGGAGA              CCGACC AACC GGTCGG               GAGGCCTGGAAGGAA
 Plut_1454   5  58 232 1636229 .. 1636240 -  -2.2  -4.21676   ACAAGCGAGGCAAAA                CCAT CATC ACGG                 CTACCCATGACCTGC
 Plut_1482   3  86  15 1667465 .. 1667517 - -12.8  -3.55761   TACGTACGGCTGAAA GCCCCCGGT-AGAGTACCTGCCC GGGAGGAA GGACAGGCAGCCTGACCGGAGGC CGGAGGGGAGGGGTT
 Plut_1487   6 100  36 1673038 .. 1673054 - -13.7  -3.80858   CCACAATGCAGGAAA              GGCCGGA TGA TCCGGCC              TTTCCTGCGTTTAAG
 Plut_1493   5 100  42 1679495 .. 1679527 - -18.5  -4.92756   ACTACGAAAAACAAA      GAGCCGCCGGTATCA GGA CGATATCGGCGGCTC      TTTGTTCTCTTACGC
 Plut_1496   2  58 470 1682045 .. 1682064 -    -5  -3.72893   CAGCGGGCCAGGAAA            TCACG-GTC GTC GACTCGCGA            AGGCTCGGCCGCATA
 Plut_1499   9  81  29 1685448 .. 1685465 -  -4.7  -5.13722   GGCAGCAAAAGAAAA             GCCGCAG CAGC CCTCGGC              ATCACCGAACGGACG
 Plut_1511   7 100 128 1700044 .. 1700059 - -11.8  -5.80248   GAATACATAAAAAAA              GCGGCC ATTC GGCCGC               TTTTTTTATGAACAG
 Plut_1545   9  70  28 1736779 .. 1736798 - -10.7  -2.75957   CAGGAAGGTCAAGGA            TGCCGGC AGTTCA GCCGGCA             CGAGCATGTCGGAAA
 Plut_1548   3  53 102 1738260 .. 1738270 -  -4.6  -3.51329   CATTGTCAACCACAA                 CCGC TTT GCGA                 ACAGACTTTGTGATG
 Plut_1559   4  67  54 1748779 .. 1748793 -  -8.5  -3.54424   TTCGATTTTCTCAAA               GGCGG CAATC CCGCC               ACCAACGACAAGGAC
 Plut_1568   3  53 -34 1757683 .. 1757701 -  -6.7  -2.78596   CAGGGCTTCATGATA             CCCTGCA GATGT TGCAGGA             ACGCTGGAGCATCCA
 Plut_1575   6  50  16 1764921 .. 1764933 -  -5.5  -3.05498   CAGCGTACACACATA                CCAGC AGA GCTAG                CAAAAGGTAAGGGGC
 Plut_1585   7 100 306 1774625 .. 1774643 - -14.6  -3.57144   CGCCCGACCCCGAAA             GGGGCATC GTC GATGCCCC             TCGGCAGGACAAACT
 Plut_1594  10 100 307 1784570 .. 1784582 -  -3.3  -5.88471   CAGCAGGAAAAAAAA                CAGCC GCA GCCTG                AGACGTTCTTTCCCG
 Plut_1597   7  60  92 1788997 .. 1789008 -  -5.8  -3.64984   ATATCGGCGAAAAGA                TCGC CACG GCGA                 TGGAGGCGTTCTTCT
 Plut_1603   3  43 254 1795513 .. 1795526 -  -3.8  -2.78384   TCTTCCTGCAGGACA               CCTG TCACCG CAGG                ATCGTTCCGGGATTC
 Plut_1609   7  70 206 1800866 .. 1800886 -  -5.3  -4.37092   AGTGGGTGTACAAAA            CGAAGCCGG CTG CCTGGTTCG            CCTCGACCTTCCTCT
 Plut_1614  11 100  27 1805950 .. 1805996 - -25.4  -3.15403   ACGCACAAAAAAGAT TGCCCAATAAAGAAGGGCCGGT TTT ACCGGCCCTTCTTTATTGGGTG CGTCCATATCGCCTG
 Plut_1631   9 100  31 1827629 .. 1827656 -   -17  -2.90685   GAAGCAGACATGACA        CGGGCCCCGG TTTCAACG CCGGGGCCCG         TAGTGTTTCAACGCC
 Plut_1638  22 100  56 1839286 .. 1839303 - -14.1  -4.16767   AACAAGAATGAGAAA             GCCCGGG CAAC CCCGGGC              TTTCTCATTTTCCAT
 Plut_1641  11  86  28 1842393 .. 1842417 -    -7  -4.93877   CGTCAGTAAAGAAAA          TGGCCTCCGT TCAGC ACGGGGGCCT          TTTTTTTACTGACTG
 Plut_1650   6  65 170 1852056 .. 1852068 -  -4.1    -4.431   CATCTATCGAGAAAA                TCAAG AAG CTCGA                CGCCATGCGCCGCAA
 Plut_1656   7  61 466 1857965 .. 1857984 -  -7.8  -3.21551   AAAATCACCGATGAA            TCGAAGGC GGAC GCCATCGA             AGCGGAACTGACAGG
 Plut_1665   4  52 187 1868752 .. 1868763 -  -7.2  -2.62642   ATGATGAGCCAGAAC                CGCC AGGA GGCG                 CGAGACAGGGCGCGC
 Plut_1665   4  52 126 1868787 .. 1868824 -  -5.5  -3.14132   GGCGCGCGCCATCAA   TGACTACCAGGTCAACC TCAA GGCTGAACTGGAAATCC    GCCAACTCCACCAGA
 Plut_1682   9 100  38 1887658 .. 1887691 - -26.9  -3.54027   GCAGTAAAAAGAAAG     GCGCATGGTTCCCCC CCGG GGGGGAACCATGCGC      ATATGCATCCATCCG
 Plut_1687  14  60 212 1893234 .. 1893252 -  -4.5  -3.93057   TCGAAAAGGAGGAAA             CGCCCTC TCCAG AAGGACG             CGCTGCTTACATCGG
 Plut_1687  14  60 -32 1893442 .. 1893496 -  -4.9  -3.89346   TCTTGACCGCATAAA CCG-TGC-CGCCGGCCGCCCGTGATCA GAA CGTCCACAGGCACCCGACATGCATCGA AGCCGGAGAGTCCGT
 Plut_1694  10  70  95 1900757 .. 1900807 -  -6.6  -4.13945   ATGGCGACCTCAAAA GAGAACGTCTATGCCGGCGGCGAC ATC GTCACCGGCGGCGCCACCGTCATC CTCGCCATGGGCGCA
 Plut_1699   9  88  50 1905577 .. 1905596 - -11.4  -3.77206   CATAATCGCACTAAA            GGCTGCCC GCAC AGGCAGCC             TTTAGCTTTCTGCCG
 Plut_1718   8 100  74 1924171 .. 1924199 - -14.6  -5.63504   AAGTGCATAAAAAAA        GCCGCCTGATGC GAAAT GCATGAGGCGGC        TTTATTGTGTTCAGC
 Plut_1725   9  69   4 1932714 .. 1932745 -   -10  -3.05844   GCCCTGAGGCTAAGA      CGCTGGCATCCGGC GGCC GCCGGATGCCCCCC       CGTTCAGAGCTCGAA
 Plut_1738   9  67 123 1947076 .. 1947104 - -10.3  -2.71791   ACCGCCCGTCGAAAC       GCTCCACGGCGG ATTCAG CCGCCA-GGAGC        TTGGTGGAATACGGG
 Plut_1745   9  54 -41 1952759 .. 1952807 -  -6.6   -2.8547   AGCGTCTAGAGGAGA TCCTTCGCTA-GCTGCGCCGCCG GGTC CTGCTGCGCAGCTTTGCAAAGAG GAGCCCGGATTCAGG
 Plut_1753   8 100  26 1962611 .. 1962649 - -24.6  -2.90813   TAGGGGTGTAAACGA   CGGAGGGGGTGTCGCGGC TTT GCCGCGACACCCCCTCTT   TTCATTTCTTAAGAC
 Plut_1763   9  53 151 1973433 .. 1973444 -  -7.2  -2.78264   AACAGTAAGATATGA                GGGC CCCC GCCC                 GGGCAAGGTCGAGAC
 Plut_1771   2 100 214 1980561 .. 1980583 -   -17  -4.20932   AACATCCATGCAAAA           GCGCCCGTGA AAC CCACGGGCGC           CTTTGCTCATAGGCT
 Plut_1793  11 100  33 2002999 .. 2003041 - -18.5  -5.65496   GATCAAAAAGAAAAA CCCTCCCGGGAACG-GGTAC AAAT GCACCACGTCCCTGGGAGGG TCGCGCCGGACCAGT
 Plut_1796   1  41 172 2005611 .. 2005636 -  -3.3  -2.78547   CCATGTTACCAACCA         CCGAAAACACA ACCA TATGGTTTCGA          ACGGTTATCAGGTCA
 Plut_1822   4  55  58 2033339 .. 2033356 -  -2.7   -3.9748   CATTCAGAAAAAAAC             TC-TCCGA GTA CCGGATGA             TTCAAAGCATGAGCG
 Plut_1833   2  83  29 2046852 .. 2046873 -  -5.8  -5.01811   GCAGCAAATGAAAAA           GGCCTCGC ACAACA GCAAAGCC            TCTCACAGGATCAAG
 Plut_1840  12  74 139 2051202 .. 2051227 -  -2.5  -5.08601   GCAGTGGAACAAAAA         CACCTCGTCCCA CCT TGAGT-GAGGCG         TCAATTGAGAAATGA
 Plut_1893   7  68 266 2104970 .. 2104993 -    -6  -4.08042   TCCATCAGAAAAATA          CGGGGCAT ACCCTCTG ATGCCCCA           AGCCATATCTCCAGA
 Plut_1905   3  61 410 2119905 .. 2119917 -  -7.7  -3.14344   GATGTCGGCCATTAA                TCGAC TAT GTCGA                CCGTTACCGTCAGGA
 Plut_1920   8 100  34 2133068 .. 2133116 - -24.2  -2.63347   CTCAACCAGAACGCA GC-GCCTTGCATGGTACTGAGTA AATC TACTCAGTACCATGCAGGGCAGC TCTGTTTGGTGCAAG
 Plut_1931   6  72  94 2145970 .. 2145990 -  -9.7  -3.34962   CCCCAGATGCGAGAA            GCCGCTC AAAAAAA GAGCGGC            TTCTCTGTTCCCCCC
 Plut_1949   8  77 228 2165857 .. 2165875 - -12.4  -2.78384   TCCGCCTCGAGCAGA             CCATCGCC GTC GGCGACGG             AGCCAATGACCTTCC
 Plut_1956  14 100  80 2174948 .. 2174965 - -12.7  -4.73682   GGGCATAACAGAAAA             GCCGGCT GCAG AGCCGGC              TTTTCTGTTTCTACA
 Plut_1961   6 100 142 2179163 .. 2179182 - -16.4  -4.07568   GTCGCTTTTGGAAAA            GGCCGCCC CGAA GGGCGGCC             TTTTCCATTTTCCAG
 Plut_1961   6 100  43 2179256 .. 2179281 - -14.1  -4.03219   ACCGGATAAGAACAA         GTAAAGCCGCC CGAA GGCAGCTTTAC          TTGTTAACTCTCCCG
 Plut_1979   4  47  75 2203764 .. 2203788 -  -3.5  -3.21276   GCGGCGTCGACAAGA          CCCTCTTCGAA CCC TACGAAGAACG          TTGAGCCTGAGGGCC
 Plut_1989   8 100  35 2217260 .. 2217294 - -21.5  -4.78157   AGGAAAAACAACAAA     GGGCCGCTGCGTTTC CATTT GACACGCAGCGGCCC     TCTCGTATTGTTTGG
 Plut_2014  13  65 238 2241993 .. 2242011 -  -5.2  -4.14874   AGAACATCGGCAAAA             CCACCAAG CGG CTTGGCGC             CAATGCCTACCCCTA
 Plut_2021   9  47 103 2249333 .. 2249347 -  -5.6  -2.50816   GTCGTACGCATCAAC               GACCGG GGT CCGTTC               CGCAAAGGACGGATC
 Plut_2034   5  72  57 2264553 .. 2264602 -  -5.5  -4.57073   CAGCGGGTGGAAAAA GGCGGGCAGGTCGGAACGGTCGGT CAC ACCGGC-ATCTCGACCGCCCCGCA CCTGCATTGGGGCGT
 Plut_2039  10 100  52 2269580 .. 2269599 - -11.4  -4.74706   CGGAACATTGAAAAA            GGAGGCCC GCAA AGGCCTCC             TTTTTTATTTGCCCG
 Plut_2046   2  58  22 2276011 .. 2276022 -  -5.8  -3.53091   AGTGCTTTCTGGAAA                GAGG TGGG CCTC                 ATATGGGTCGGTTCG
 Plut_2052   7  75 203 2281746 .. 2281787 - -11.6  -3.07935   ACTTCATGCACGGAA CCGCCAATCCGCCGGTGTCG TGTT CGACCCCG-CAG-TCGGCGG CCTACAGCCTCCTTG
 Plut_2057   4  52  -7 2286512 .. 2286539 -  -6.2  -2.87931   CTGACCCGGTATACA        GCAGCGGAAAGG AAGA CCTTTCAGTCGC         GCTCGGGCTTCGGCT
 Plut_2093   3  61 302 2326033 .. 2326048 -  -6.8  -3.54424   TTTGATGCTGCGAAA              CGTCCCG AAC CGGG-CG              TACTGATGCGCCTCA
 Plut_2126   6  65 332 2356877 .. 2356889 -  -3.3  -4.46212   TCGGTCATCAGAAAA                TCCGC GTC GCTGA                AAAGCACGGCGATGG
 Plut_2125   3  47 310 2357522 .. 2357534 +  -4.1  -3.18321   GCCTGAAAGAAGACC                GCATT GCG GATGC                TGTTGAATTCTGCAT
 Plut_2103   3 100  62 2333792 .. 2333821 + -13.7  -4.33928   ATGCAAACAAGAAAA       GCCTTCTTCCC-GT ACT GCAGGGAAGAAGGC       TTTCTCTTTACACTG
 Plut_2092   4  49 398 2326727 .. 2326744 +  -2.7  -3.53012   CGGTTACTTCAGCGT             TCATGCCG GTC CGGT-TGA             TTTCAAGGGAAAGCA
 Plut_2087   4  47 385 2321195 .. 2321208 +  -5.3  -2.56475   CGTTGGTGCGGATGC               CCTTT TCAG AAAGG                CTTCGTATCGCCTTC
 Plut_2079   6  95  14 2312449 .. 2312461 +  -9.1  -5.04733   GAGTCAGAACGATTC                GCCCT TCG AGGGC                TTTTCTTTCTGCTTC
 Plut_2073   4 100  55 2306667 .. 2306695 + -16.8  -5.26875   CCCCTTACAGACAAA       GCCCGGAG-GAGC AAGA GCTCTCTCCGGGC        TTTTTTCGTTCAGCG
 Plut_2062   3  61 391 2293106 .. 2293124 +    -8  -3.14132   GCTCCCCCGTATCCC             GCCAGGTG AAG CGCCGGGC             TTCCTCGCCCGCACC
 Plut_2056   3  45 396 2286896 .. 2286906 +  -4.6  -2.57132   CCGCGGGTAATGATG                 GCCG CCT TGGC                 GTTGTCACCGAAGCC
 Plut_2051   1  54 234 2282269 .. 2282279 +  -6.8  -2.85351   AAGGAATGAAGCGCT                 TCCG AGC CGGA                 TGTCCTGTACGCCGA
 Plut_2038   4 100  69 2269580 .. 2269599 + -10.7  -5.63517   CGGAACATTGAAAAA            GGAGGCC CGCAAA GGCCTCC             TTTTTTATTTGCCCG
 Plut_2027   1  50  -9 2255452 .. 2255468 +  -5.8  -2.62184   ACCCGGAGAGAAACG             CC-CCGG CTGA CCGGAGG              TACTCTACCCCGGGG
      pfkA   2  49 438 2251724 .. 2251746 +  -4.8  -3.15364   AGGAGGAGAGCAGAT           GAACCACG ATGCGTA CGAGGTTC           TCCTTTTCCTACTAT
 Plut_2015   7  81  71 2244488 .. 2244508 + -13.3  -2.70932   GAACCTGCATAACCA            TACGGGGCG AAT CGCCCTGTA            TGATTCAGGCAGCCA
 Plut_1988  10 100  56 2217260 .. 2217294 + -21.5   -2.9961   AGGAAAAACAACAAA     GGGCCGCTGCGTTTC CATTT GACACGCAGCGGCCC     TCTCGTATTGTTTGG
 Plut_1980  10  72  11 2205206 .. 2205224 + -11.7  -2.54013   GGTAGTATTGAAAAA             CCCGGAG GGTTG CTCCGGG             CTCTCTGTTCTTTAT
 Plut_1973   2 100  26 2198381 .. 2198410 + -13.5  -5.86061   AGGCAGCAATAGTAG       CGCCGGGCAGC ATCATGCG GCCGCCCGGCG        TTTTTTTTCGTCCCC
 Plut_1960   8 100  64 2179163 .. 2179182 + -16.4   -4.4267   GTCGCTTTTGGAAAA            GGCCGCCC CGAA GGGCGGCC             TTTTCCATTTTCCAG
 Plut_1960   8 100 154 2179253 .. 2179284 +   -16  -3.12351   ACAACCGGATAAGAA      CAAGTAAAGCCGCC CGAA GGCAGCTTTACTTG       TTAACTCTCCCGGGA
 Plut_1955   9 100  38 2174948 .. 2174965 + -12.7  -4.84918   GGGCATAACAGAAAA             GCCGGCT GCAG AGCCGGC              TTTTCTGTTTCTACA
 Plut_1948   6  69  19 2166051 .. 2166087 +  -9.9  -3.02829   ATCACCGTGCGCCCG    CCCGGGGCGACGGGCAG AGC CTCCCGGACGCTCCAGG    TGTTGAGGGGGTATG
 Plut_1937   6  95 317 2154066 .. 2154091 + -14.1  -3.27489   GAACATCTCCTGCTC         GCGGCC-GTTGT CGG ACAACAGGCCGC         TCTCTTTCACGTTCG
 Plut_1933   5  48  52 2150104 .. 2150120 +  -4.4  -3.01712   TTCCAGCCTCATGGA             GC-AGCC AGTC GGCTCGC              TCTTCGACCCCGGCC
 Plut_1930  10 100 105 2145965 .. 2145995 +   -17  -3.01712   GGCCTCCCCAGATGC       GAGAAGCCGCTC AAAAAAA GAGCGGCTTCTC       TGTTCCCCCCGCCAG
 Plut_1924   4  51  49 2139157 .. 2139182 +  -3.9  -3.48276   CGACGAACTGCCGGC         GGTCGAAGAGC TGCA GGTCGTCGATC          TTCTCTCCCACACCG
 Plut_1919   6 100 244 2133068 .. 2133116 + -26.4  -3.29704   CTCAACCAGAACGCA GC-GCCTTGCATGGTACTGAGTA AATC TACTCAGTACCATGCAGGGCAGC TCTGTTTGGTGCAAG
 Plut_1892   2  67  12 2105263 .. 2105275 +  -4.7  -4.37658   CTGAGTGCCCCTCAC                GCCGG CCC CCCGC                TTTTCTCAACACCTT
 Plut_1883   1  70 231 2094613 .. 2094639 +  -6.5  -4.19238   TGCGCAGACTGGGTT         TCGGGCGGC TGAGGTAGC GCCGCACGA         TTTTGAGCTTCACGA
 Plut_1837   4  79  -3 2049886 .. 2049897 +  -2.2  -5.26316   CCGAGATAAGGTTCA                CTGA TCTG TCGG                 TTTTTTATACCCTCA
 Plut_1832   4  56  44 2046615 .. 2046628 +  -3.7  -3.79906   CTTCCCTGATCTGCC               GCCGG CGAA CCCGC                TTCTTCTCAACATCC
 Plut_1820   8  75  43 2032783 .. 2032802 + -11.4  -3.03124   GGTTCTTAGGGGACG            GTGGCGCA GTAA TGCGCCGC             TGTTACCCGATCACG
 Plut_1803   5  58 107 2014297 .. 2014310 +  -4.5  -3.78234   GCGCCACGCCCACAT               TCCGT TGCA GCGGA                TTGTTCGATTTGCGT
 Plut_1795   2  54 165 2005959 .. 2005971 +  -5.5  -3.28712   CTGCCGAGCGGACGG                GTCCA GCC TGGGC                TTGTCGAACCGAACA
 Plut_1784   8  60 262 1995302 .. 1995312 +  -4.6  -4.00017   GCGGGACTCCAGAAC                 CGGG TCC TCCG                 TTATATCTTTTTTTT
 Plut_1770   3 100  30 1980561 .. 1980583 + -16.3  -2.87229   AACATCCATGCAAAA           GCGCCCGTG AAACC CACGGGCGC           CTTTGCTCATAGGCT
 Plut_1752   5 100  46 1962613 .. 1962647 + -31.6  -4.67942   GGGGTGTAAACGACG     GAGGGGGTGTCGCGGC TTT GCCGCGACACCCCCTC     TTTTCATTTCTTAAG
 Plut_1747   5 100  61 1955818 .. 1955850 + -22.1  -3.40403   GCAACACCCATAAAG      CACTGAACCCCCGCC AAA GGCAGGGGTTCAGTG      TTATAGTACCCGGCA
 Plut_1744   3  86   0 1952769 .. 1952796 + -12.6  -3.53012   GGAGATCCTTCGCTA        GCTGCGCCGCCG GGTC CTGCTGCGCAGC         TTTGCAAAGAGGAGC
 Plut_1737   4  95 257 1947504 .. 1947521 + -14.1  -3.54109   ACTCCACTCCTCACT             CCCCCCG GCAA CGGGGGG              TTCTCATTGCATTAG
 Plut_1731   8 100  77 1939548 .. 1939572 + -12.2   -4.6265   ATAGAACGCAGAAAA         GCCCTCCACCT GTAA AGG-GGAGGGC          TTTTCTCATTGTTAT
 Plut_1724   4  52 155 1932860 .. 1932876 +  -7.3   -2.6381   GATGTCCGAGCCCTT              TTCTGCA GCA TGCAGGA              TGATGTGGCCCTTGT
 Plut_1717   9 100  66 1924006 .. 1924036 + -18.3  -2.88788   AGACCCGAACCCCTC       AGACGGGCCCCTG ACAAA CAGGGGCCCGTCC       CTGTTTTATGGCTGC
 Plut_1717   9 100 231 1924171 .. 1924199 + -15.3  -4.46073   AAGTGCATAAAAAAA        GCCGCCTGATGCG AAA TGCATGAGGCGGC        TTTATTGTGTTCAGC
 Plut_1698   7 100  36 1905572 .. 1905601 + -16.6  -2.91276   TCATGCATAATCGCA       CTAAAGGCTGCC CGCACA GGCAGCCTTTAG        CTTTCTGCCGAAGCA
 Plut_1693   4  71  82 1900973 .. 1900996 +   -11  -2.84634   TGCCAAGAGCAACCA          TCAACCCGGC AAGC GGCGGGTTGA           TGTCATGCTCTGCGG
 Plut_1686   5  63 384 1893847 .. 1893865 +  -6.6   -3.5936   GCTTGAGTTCGCCGC             GGGTACGG GTA CTGAACCC             TTTCAGCACTTTCAG
 Plut_1681   2  51 159 1887808 .. 1887818 +  -2.4  -3.72695   CCGGCCCAGAGCTCA                 AGGG TGA CCCC                 TTTGGTGGAGGGAAT
 Plut_1664   6  52 356 1869290 .. 1869303 +  -5.2  -3.23611   TGGACGAACACATAA               CCCC GGAACA GGGG                TTCGTAGACTTTTTT
 Plut_1649   1 100   8 1852254 .. 1852279 + -16.2  -4.03811   CACGATAGGGAGTGG         CTGACGGGCC AGGTAA GGCCCGTCAG          TTCTTTGCTCGTCTG
 Plut_1640   3 100  37 1842394 .. 1842416 + -12.7  -5.86965   GTCAGTAAAGAAAAT           GGCCTCCGT TCAGC ACGGGGGCC           TTTTTTTTACTGACT
 Plut_1630   6 100  19 1827629 .. 1827656 + -17.7  -2.84325   GAAGCAGACATGACA        CGGGCCCCGGT TTCAAC GCCGGGGCCCG         TAGTGTTTCAACGCC
 Plut_1617   6 100  30 1812434 .. 1812452 + -13.1  -5.56673   GTCAGAAACAAAGAA             CGGCGGG AACCC CCCGCCG             TTTTTTGTTATCGCT
      dapA   5 100  30 1805964 .. 1805982 +   -16  -4.22554   TTGCCCAATAAAGAA             GGGCCGGT TTT ACCGGCCC             TTCTTTATTGGGTGC
 Plut_1589   6  65 457 1780101 .. 1780116 +  -3.2  -4.57569   GGAAGTGAAGCGTTC              CGCC ATTGAAGC GGCG               TTTTTGCGCACCTGC
 Plut_1584   6  52 146 1774971 .. 1774988 +  -5.5  -3.14132   ATCTGGAACCGGATC             GGTACGG TGAA CCATACC              TTGATGGCACGCCCG
 Plut_1574   4  54 334 1765267 .. 1765286 +  -5.8  -3.18849   CCCTCCACGCTCTAC            CCCATAGTA GTC TAC-ATGGG            TGTTCATGGTCTCCA
 Plut_1567   2  63   1 1757647 .. 1757673 +  -8.7  -3.21747   TGCGGTACCCTGTAA        GCCCTGCACCGG AAAA CCGAT-CAGGGC         TTCATGATACCCTGC
 Plut_1555   2  46 -33 1747581 .. 1747609 +  -4.5  -2.80113   CATCACCCTCGACCG        CCTCAAGGTCTTC AGC GGAGACTATGAGA        TCTGATAGAATGGTC
 Plut_1520   5  61 465 1708945 .. 1708961 +  -7.9  -3.21218   GGCAGCGATCCACTG              CCGACCG TAT CGGTCAG              TTCGTCGTCCAGCGT
 Plut_1510   5 100  40 1700044 .. 1700059 + -11.8  -5.60993   GAATACATAAAAAAA              GCGGCC ATTC GGCCGC               TTTTTTTATGAACAG
 Plut_1510   5 100 267 1700271 .. 1700286 +  -7.5  -5.40072   GGGGATAAAAAAAAA              GCGGC CTTTCA GCCGC               TTTTTTTCGAACAGG
 Plut_1502   4  77 125 1690998 .. 1691022 + -12.1  -2.72511   AAGCTCGGAGGGTTG          GTGCCGAAGCG GCG CGCTTCAGCGC          GTTTGCCACCGTGAA
 Plut_1486  11 100  34 1673038 .. 1673054 + -13.7  -3.82097   CCACAATGCAGGAAA              GGCCGGA TGA TCCGGCC              TTTCCTGCGTTTAAG
 Plut_1481   6  73 160 1667669 .. 1667688 + -11.4  -2.56747   CAAGGTCGCCGTAGG            CCTCCTGC AGGT GCAGGGGG             ATCTTGTAATAGATG
 Plut_1469   5  49 314 1655064 .. 1655080 +  -2.9  -3.56099   GCGTCTGTTCGTTAA              GGGTAAT GAC ATCGCCC              TTTCCGGGGATTCTG
 Plut_1463   6 100  46 1649365 .. 1649381 + -12.3  -5.83226   AGCCCAATAAAAAAA              GGCGCAT CAC ATGCGCC              TTTTTTTATTGGGTT
 Plut_1453   3  57 136 1636585 .. 1636601 +  -7.2  -3.14878   CGATGCGCCCGATAA              GGGCTG CATCC CGGCCC              TGTTCGCTTGAACGC
 Plut_1438   3  47  19 1621377 .. 1621394 +  -5.5  -2.67209   TTTAATAAAGCCATA             TAGGCCG AGCC CCGCCTA              TGATGTACATTCATC
 Plut_1438   3  47 296 1621654 .. 1621691 +  -5.5  -2.52543   GATCTCAGAAAGCTG   CTCGGGAGGCAATGATG CATC CATCATCCCCTCCGCAG    TCCGTTGCAGCAGGT
 Plut_1428   4  71 105 1612308 .. 1612334 + -10.9  -2.88249   CTGCAACAACAGATG         CGCATTGAGGG CATAA CGCTCAATGCG         TGTATCCGGAATCTG
 Plut_1411   4  60 290 1592493 .. 1592505 +  -3.3  -4.26076   CAGCACAGGAAATGT                GATCG AGC CGACC                TTTTCATCAAGGTGA
 Plut_1407   3  47 272 1590127 .. 1590140 +  -5.2  -2.56596   TGAGACCTCAACCCT               CGGC AGCTGG GCCG                TGCGTTCATGAAGCG
 Plut_1398   6  85 164 1580165 .. 1580179 + -11.4  -3.64103   ACTGCATATACTTTC               GCCAGG AGG CCTGGC               TTTGAAATGTCCCTG
      lysS   4  78  32 1535181 .. 1535204 +  -8.8  -4.16016   CTTACGACAGAAAAA          GCCCCGG-GAT ACC AGCACCGGGGC          TTTATTGCAACGTAC
 Plut_1350   5  57 427 1526832 .. 1526845 +  -8.1  -2.71681   ATGGCTGCAGTTTTA               TCCGG CACG CCGGA                TAATTCACAGAATTC
 Plut_1318   5 100  36 1494093 .. 1494121 + -22.5   -4.8622   CACGCCTGAAAGCAG        GGGCGGGCATGCG GAT TGCATGCCCGCCC        TTTTTCGTTCAGGGC
 Plut_1318   5 100 382 1494439 .. 1494475 +  -4.4  -5.95166   CTGACGGTATGGTGA   GGGTTCTCGCTGCCCGGG CAG TCTTGGC--CGGGAACCC   TTTTTTTTCATTGAA
 Plut_1314   3  86 194 1489495 .. 1489528 + -11.1  -3.92522   CCACCATGCGTAAAG     CGCCGAAAGCCCCTAT TCC ACAGGGGTTTTCG-CG     TTTCTGCCATTCGCC
 Plut_1301   7  80 183 1473198 .. 1473216 + -13.1  -2.54387   CTATAGATTGACAGT             CGCGCCC CACGC GGGCGCG             TGGATTGAAACTTTG
 Plut_1301   7  80 248 1473263 .. 1473281 + -13.1  -2.52464   GGACGAGCGAGTAGT             CGCGCCC CACGC GGGCGCG             TGGATTGAAACAGCG
 Plut_1301   7  80 313 1473328 .. 1473346 + -13.1  -2.53382   TATCGATAGGGTAGT             CGCGCCC CACGC GGGCGCG             TGGATTGAAACTGAT
 Plut_1301   7  80 379 1473394 .. 1473412 + -13.1  -2.52464   CATTATAGGCCGCGT             CGCGCCC CACGC GGGCGCG             TGGATTGAAACCGGA
 Plut_1301   7  80 446 1473461 .. 1473479 + -13.1  -2.53213   CCGCCGTAACGAGGT             CGCGCCC CACGC GGGCGCG             TGGATTGAAACCTTG
 Plut_1280   4  51  25 1449080 .. 1449099 +  -4.3  -3.36803   GCACCTTGCCGATCA            GCTCTTT GACGGA AAAGGGC             TTCTGGATGAAATTA
 Plut_1271   2  52 276 1438982 .. 1438999 +  -5.6  -3.18199   GTATAGATGGCTGCA             CGGAAA GGGTTG TTTCCG              TTCGGTTCAGACTTG
 Plut_1265   7 100  58 1430846 .. 1430865 +   -15   -3.3676   CCCAAGAACGCAGAA            TGGCGGCC CGAT GGCCGCCA             TTCTGGCGTATTGCC
 Plut_1259   3  44 212 1420879 .. 1420889 +  -2.4  -3.26717   TTTCACGTTCTTCAG                 CCTG ATG CCGG                 TTACCTTCTGTCCGT
 Plut_1255   4  64 352 1418172 .. 1418185 +  -4.5  -4.17556   ACCAATTCACGGAAC               GC-GGC ACA GCCAGC               TTTGTTAAGGCTCTG
 Plut_1252   9  66 219 1415357 .. 1415372 +  -2.4  -4.62069   TTTCCCTCGATTTCA              AGGGCG GTAA TGCCCC               TTTTTCCGATGGCGC
 Plut_1230   2  43 289 1389150 .. 1389161 +  -3.6  -2.79796   TTTAGGCCGCTCTAC                GTCG TCAT CGGC                 TATGATCAGCTCGAA
 Plut_1226   3 100  50 1383657 .. 1383697 +  -7.6  -5.95166   GCCGTTGATAAAAAA GCCCTATCTGCCATTCGCT GATC AGTTGC-GGCAGATAGGGC  TTTTTTTTACTTACG
 Plut_1221   5  69 174 1378792 .. 1378806 +  -8.5  -3.70902   GCCCCCTCGTGACCG               CCCGC TTGAT GCGGG               TTTCGGTGTCGGCGG
 Plut_1217   2  47 325 1374901 .. 1374936 +  -5.3  -2.63102   GAACTGATTGGGAGA    GCACCCGTCCGTCCTC ATCGC GGCTGCGGACGGG-GC    TGATCTGCACGTCGT
 Plut_1203   2  60 286 1363743 .. 1363756 +  -3.1  -4.26076   TCAGGTAGAGGGTGG               GGATG CCGG TATCC                TTTTCCTCAAAGTAC
 Plut_1198   2 100  52 1357829 .. 1357870 + -13.1  -4.46105   CCATAGGTTCCAATG TCCCGGCTTGGCGCACACC CGCACT GGTG-GCGCT-GGCCGGGA TCTTTTTTTCTCCCT
 Plut_1184   6  60 226 1343613 .. 1343630 +  -2.7   -4.1523   GCATTCGTAACAGCT             GGAGATA CTTC TGTCTTC              TTTCTGTCTGCTCCC
 Plut_1166   5  71   9 1322651 .. 1322661 +  -3.2   -4.7497   ACCATAAAAAAAGAT                 CAGG CGA TCTG                 TTTTTCGTAAATCAC
 Plut_1160   6  83 371 1317210 .. 1317241 +   -13  -3.07816   ACCCGGCAATACGAA      CCCCCGGGGAGAAA TCAG TATTTTCCCGGGGG       TTCAATGCATGCCGA
 Plut_1126   1  42  15 1282164 .. 1282183 +  -2.8  -2.87132   GGCTCCCCTGCCCGG            CCATC-TCC ATA GGAAGAGGG            TCTATACGCCCGAAG
 Plut_1121   2  48 336 1276244 .. 1276266 +  -5.4  -2.71144   GGTCGGGATGGTGCC           GTGCGGGTGG TTC CCGCCAGCAA           TCCTTCCGCCGGGTG
 Plut_1113   0 NONE
 Plut_1105   7  56 472 1259940 .. 1259958 +  -5.3  -3.52113   GCCGACCATGAACCC            CATGCGCC AGCC GGC-CATG             TTGTAGGTTTTCGAC
 Plut_1076   8 100 321 1226324 .. 1226356 + -14.8  -4.96773   TTCATGCAGCACAAA      CGGCCGTCCACTCC CTGCA GGAATGGCCGGCCG      TTTGTTTTTACTTGC
 Plut_1058   7  69  56 1208610 .. 1208631 +  -8.7  -3.57144   CGGGGCACAGAAAAA           GCCCCGT CATACGGC ACGGGGC            TTTAAGGGTGCGGGA
 Plut_1053   3  49 439 1205282 .. 1205292 +  -2.4   -3.6543   TGTCCGTATGCAGTT                 TCCC TGA GGGC                 TGTTTTAGGGGGTTG
 Plut_1042   4  59 101 1192526 .. 1192546 +  -7.6  -3.10796   CGACGTGATGCTCGC           TTC-CGGCG TCAG CGCCGTGAA            TATTCCCTCGTCGAA
 Plut_1010   5  63  12 1149520 .. 1149536 +  -5.8  -3.79419   GTGAGGGCTATAGTT              CTGGCC GTGCA GGTCAG              TCTTTTCTGGAAAGA
 Plut_1002   8 100  40 1139910 .. 1139933 + -15.4  -3.61398   AAGGACATGCAATAA          GAAAAGCGCC GTTG GGCGCTTTTC           TTATTAGGGGAGAGA
 Plut_0998   7  95 297 1134978 .. 1135032 + -15.9   -2.7035   GCGAACCGCTCGATT TCAACTCCGGGAT-GCCGATCCTCGAG GAT CTCGGGG-TCGGTGATCCTGGTGTTGG TCATGTGTACCTGCA
 Plut_0956   9  90 396 1083175 .. 1083197 + -14.9  -2.82933   CAAACAGGAGGCAGT           CGCTGCAGG TATTT CCTGCAGCG           TGTCCTCCCTTCAGC
 Plut_0947   6  77 -37 1072288 .. 1072302 + -11.4  -3.15544   TTGAAAAGGCCGTTC               GCCGGA GGT TCCGGC               TTGGTGAGGGTGACG
 Plut_0943  10  69 174 1065780 .. 1065808 +   -11  -2.66733   CCATGAGGTCGATGT       CGTGCTCC-CGGC GGTA GCCGAGGAGTGCG        TCGTGTGCGTTGCCG
 Plut_0932  10  89 180 1054793 .. 1054823 +   -14  -3.16191   CAGTTCGTGATAGTT       GCGGATCACCCTGG GGT CCAGGGTGATCGCC       TTCCTGAACGTCTCC
 Plut_0920   8  95 345 1042523 .. 1042567 + -13.6  -3.53012   GCCGTTCAGGCTGTA TGCCCGCATGCCGGGCTGC TTCAGGCC GCAGCCCCGCA-GCGCGCA TTTCGAACCCGAACC
 Plut_0907   6  65  59 1032048 .. 1032063 +  -8.2   -3.2963   GCCATCACGGCCATG              CCGGCT ATGA GGCCGG               TTATGGCCAGGTGGT
 Plut_0890   6  90 332 1014809 .. 1014830 +  -9.3  -4.49644   TCCGCATATGGCAAA           GGGCCCGGC TGAT GCTGAGCCC            TTTTGGCTTTTTCCT
 Plut_0876   3  56 448 1002457 .. 1002468 +  -2.2  -4.00445   CGGCGGCGGGTCGTG                TTGC GGTG GCAG                 TTGTTCTTCATGCTG
 Plut_0868   3  61  26  991112 ..  991125 +  -8.1  -3.22618   CCACACCTCCGTAAC               CCCCA TCCT TGGGG                TATCTTCTCTGCCCG
 Plut_0849   7  62  19  970558 ..  970574 +  -4.3  -4.06785   CATCCAGAAGCCGTT              TTGCGGC ACC GCCGGGA              TGTTTTTGTCCCTGT
 Plut_0845   7  58 256  965655 ..  965682 +  -4.1  -3.90744   CGTCGGGACCGGAAC        GATGCCAGC CAAAGCTCCC GCAGGCATC         TTCTTTAAAAAAGGA
 Plut_0829   8 100 362  948644 ..  948662 + -13.8   -3.6761   ATAAAATCTTCAGTA             CCCCTGCC TGC GGCGGGGG             TCTTTATTCCGAAGG
 Plut_0821   4  49  -6  939737 ..  939765 +  -5.2  -2.94825   GCGGAGCTCACTGAA        GCCGTGATGCGG GGGGA CTGCATCGTGCC        ATTTGGTTACACTGG
 Plut_0791   5  48 195  912044 ..  912059 +  -5.4  -2.77899   GGCGCCGTTCTTTCG              C-GTCCG AAG CGGACAG              TCGTTGCTCACGCAG
 Plut_0780   6  74 373  894871 ..  894883 + -10.5  -3.18264   GTTCGGAGTCTTTTC                CCCGC GCA GCGGG                TTCATGGCTCCGACC
 Plut_0756   2  50 300  869116 ..  869129 +  -5.2  -3.09175   GTAGAAGAAAAAAAA               CGCC ACGGCA GGCG                TCTTGAGGCTTTGTT
 Plut_0753   4 100  39  867078 ..  867106 +   -16  -4.89567   CGCGACAATAAGAAA        CCCCGCCCTGCA TCTGC TGCATGGCGGGG        TTTTCTGTTTTCAGC
 Plut_0733   3  60  34  847847 ..  847871 +  -3.5  -4.11216   CCTCTCCGGAACTCC          CGGACGATG CCCGCCC CGTCCTCCG          TTTTCAGCATGCCCC
 Plut_0723   5  80 162  838793 ..  838813 + -11.9  -3.32769   ACGGTGTACTCCACC            GAAGTGCGT CCG ACGCGCTTC            TTCGTGGTTTCGAAG
 Plut_0717   3  43 408  833893 ..  833918 +  -3.1  -3.02144   CCAGAGCCTGCAGGA         TGGCGCTGCCG ATAA CGATGGCGACA          TCTTCCACCGAGTGG
 Plut_0669   3  48 394  773331 ..  773341 +  -4.6  -3.06183   CTTCGTCTCTTCCTC                 GCTG TAC CGGC                 TTCCGTGCAGCTGCG
 Plut_0663   8  66  83  766616 ..  766645 +  -9.1  -3.12351   TTCCAGCAGCTCGAA       GCCCGTCACAGGG TCAA CCATGCGCCGGGC        TTCGGTGTCGAGGAG
 Plut_0646   4 100 339  750356 ..  750388 + -16.3  -3.07816   GAGAGAGGAGAGGTA      TGGTTGCCAGCCCTG TTT CAAGGCTGGCGGCCA      TTCAATGAATGAGGA
 Plut_0642   5  70 -27  747558 ..  747612 +  -6.5  -4.24342   GCAATGCTTCGTCCC GCTTGTGTGGC-TTG-TAATACAGCGC TGA GCGATGCATCGGCAATGCCGCGCAAGC TTTCTTGATCGACAC
 Plut_0626   6  68 160  730252 ..  730278 +  -5.9  -4.07568   GACTCTTCCAGAGGA        TGTCGGAG-ATG GTTT CATGCTCCGTCA         TTTTCAGAAGGAAGG
 Plut_0619   4  57  93  723301 ..  723322 +  -7.9  -2.80816   ATTCAGGAGGGTGCA           GGGCAGCGG CGGG CCGCTCTCC            TGTCATCACTGAACG
 Plut_0607   6  49  76  708133 ..  708144 +  -5.8  -2.52896   TGGAAATCCCGGCAC                TGGC AGAC GCCA                 TCGGTTCGCGAGTAC
 Plut_0597   8  62 -31  698246 ..  698271 +  -7.5  -3.31322   CAGCTTTCACAGAGG         GAACGGTTCCG CCCG TGGAGCCGCTC          TTATAGGCCGTTCAG
 Plut_0593   8  61 193  695397 ..  695428 +  -8.8  -2.89569   GCCGGGCCTGGTAAT      CCTCGAAGT-TCGAG CAG CTCGATGCTTCAAGG      TACTTCCTTTCGGCC
 Plut_0589   5 100  93  690121 ..  690143 + -10.5   -4.7629   CTACGCATTCATGAA           GCCGCACCA TTCTT TGGGGCGGC           TTTTTCCGTTGGTGG
 Plut_0577   4 100  34  678274 ..  678302 + -19.7  -4.77036   GCGACATACCTTGAA        GCCCCCATGTTCA GTC TGAGCATGGGGGC        TTTTTGCTGGTGCCG
      nadE   5  60  80  661300 ..  661310 +  -4.6  -3.94409   GTCCAGATGGAAGTG                 CCGG TCA TCGG                 TTTCTGGATAGTCTG
 Plut_0557   7 100  32  653097 ..  653119 + -14.9  -6.06529   TCCTTATTATTGAAA           GAGACGGGC CAAAA GCCCGTCTC           TTTTTTTTATGTATA
 Plut_0557   7 100  93  653158 ..  653177 +  -2.1  -6.09888   GAAAAAAACCGCCCA            CGCTATCC TTGCC GGG-AGCG            TTTTTTTTGTTCCCC
 Plut_0549  10  71 259  642525 ..  642558 +  -9.5  -3.54475   GGGTACGGAGCGAGG     CGGCCT-CTGTTTCGG GAA CCGGAGCTGTGGGCCG     TTCTGTGCTCCGGAG
 Plut_0546  10  87 104  639586 ..  639600 +    -5  -5.30155   GCATGAAGGTCATCT               TCAGAT CCC GTCTGA               TTTTTTCATTGCTGA
 Plut_0532   6  53  24  623206 ..  623216 +  -6.8  -2.73554   CCCCCTTAACGCGCA                 CGAC GGG GTCG                 CTTATCCTTCCTTGC
 Plut_0527   8  74 260  620537 ..  620558 + -10.9  -3.14132   GATGTTCAGTATGGG           CTGGGGATC AAGG GATCTCCAG            TTGATGAAGGAGCCG
 Plut_0521   5  73  41  614974 ..  614992 + -11.6  -2.56728   GCTCCACATCGAACT             TCCGCCGG CAC CCGGCGGC             GTTCATGTACCTGAT
 Plut_0514  12  67  17  601743 ..  601757 +  -8.6  -3.55444   GGGGTCGCATACGTA               CGCATT GTT AATGCG               TTTAGACCCTACCGA
 Plut_0498  12  85   6  583698 ..  583719 +  -8.7  -4.56775   GGTGCGGTAACTGGC           GGCGTGAGGG CTA CTCTC-CGCC           TTTTTCGACGGAGAT
 Plut_0490   8  95  34  573272 ..  573290 + -11.7   -4.3208   ATTTACAATACAAAA             GCCCCTG CAGTT CAGGGGC             TTTTGCGTTATCGGG
 Plut_0470   7  53 324  551710 ..  551720 +  -4.6  -3.55444   GCACCCTGTTCTCTG                 GCCG AAA TGGC                 TTTCCCCGGTCCCCC
 Plut_0462   2  45  68  544647 ..  544659 +  -4.8  -2.62735   GTATCCTGAGGAGTA                TCCC CGGCA GGGA                TGATATGGCCGATAT
 Plut_0449   6  61 418  527622 ..  527668 +  -7.9  -3.14468   AAGTCTTTCCGGAGC GGGCC-GCCGCCG-CTGCTGCCT CTC GGGTAGCGGATGGCCACAGGCCC TTCGATGTGGTAAAG
 Plut_0438   6  64  45  516538 ..  516548 +  -4.6   -4.2828   ATGGGTTGGCTGGTG                 GTCC GAT GGGC                 TTTTCCTCCCTGCAG
 Plut_0435   8  60 -41  513039 ..  513071 +  -3.4  -4.25104   GAAGGGGTCCGTTCT     GTTCCGCTGCCAATCG TAC CGATGGGC-G-GGATC     TTTTCCTGACGGAGA
 Plut_0432   5  82  27  509394 ..  509419 + -13.4  -2.89565   AGTTCATCGATCAAT         CTAAAGCCCG CATCGT CGGGCTTTAG          TGGTTCTATGCCATT
 Plut_0427   6  49  54  504572 ..  504586 +  -3.4  -3.55444   TCTCCTCCGCCCATC               CGTCCG AGT CGGGGG               TTTCAAGAATGAGGG
 Plut_0405  11  66 139  481776 ..  481797 +  -2.1  -4.72643   TTCTCCCTCACCCCC           GGTGAGCTC CCAA GTGCTCGCA            TCTTTTTTTTTGCTG
 Plut_0397   7  63  37  475056 ..  475077 +  -9.3  -2.74645   CCTGTCAAACCGGCT           CCCGGACCT CAGC GGGCCCGGG            TCGATTTCTCTCCTT
 Plut_0387  11 100  39  459253 ..  459271 +   -16  -5.83822   CATGGTTATGCAGAA             GCCGCCCT TCC AGGGCGGC             TTTTTTTTCGATCTG
 Plut_0375   2  51 147  417779 ..  417791 +  -3.3  -3.57213   GTATGGACTCCAGCG                AACGG TGA CCGTA                TTCGTTGTTCGTGTA
 Plut_0359  11  81 383  369796 ..  369811 + -10.4  -3.99775   CAGCGAGCGGTTCTC              GGCGGT TTCA ACCGCC               TTCTTCTTCATCCCT
 Plut_0347  10  95  13  357985 ..  358018 +  -5.9  -5.42975   TGACAGGGACGGGGG     GGGAGAACGGAGGTC TTCA GACCTCCATGATCTC      TTTTTCTTTCTGTGC
 Plut_0325   7  66 311  336126 ..  336140 +  -2.1  -4.63218   GTTTTCTCCGCCAGA               GATGA ACATG TCGTC               TTTTCTTCCGAGCAC
 Plut_0316   5  66 119  327242 ..  327253 +  -2.2  -4.65895   TTTGAGCCAGTGCTC                GGAT GCAC GTCC                 TTTTTCGATAGGCAG
 Plut_0307   8  68 207  315434 ..  315446 +  -3.3  -4.63486   AGCCTGGACTGCAAT                GACCC AGC GGCTC                TTTTCTTCGAGCGCT
 Plut_0296   5  80 406  301290 ..  301304 +  -5.6  -4.98436   GAGCATCGGCTTTTT               GCCCTC AAC GAGCGC               TTTTTGTGCTGTTGA
 Plut_0296   5  80 448  301332 ..  301354 +   -12  -3.30124   TGAGCCCAGCCCCCT           GCGGCAGGTT GGC GACTTGCCGC           TTCTGCCGAGTACCA
 Plut_0284  10  78 121  290667 ..  290702 + -10.5  -3.55071   CTATGATCTCAAGCG   TCGCGCCGGGT-ATGGC CAGG GCCATGGCCCGG-GCGG    TTTCGGGCGGTGTGA
 Plut_0277   5  62 152  284024 ..  284079 +  -7.5  -3.35706   ATGAGCTCCACCATT GCC-C-GGTCCGCCAGAGCGCCCCGG GTCTGCA CCGGGGTGC-CGGGCGGAAGAGCGGC TTCTGCGATCTCCTT
 Plut_0271  12 100  74  276886 ..  276915 + -10.8  -4.67904   GGAAGCAAAAAAAAA      GGCAGGATGCCCGG GGGT CCGGG--TCCTGCC       TTTTTCACGTTCCTC
 Plut_0267   7 100  56  274405 ..  274430 + -19.1  -4.99043   TGTTATAGATGCAGA         TGGGCCGCCTT GCTT AAGGCGGCCCA          TTTTCTTTCTACGCG
 Plut_0259   3  47 103  266434 ..  266445 +  -2.2   -3.5393   AAGACCCTTGAGGGC                GGCA TCGG TGTC                 TTTCAGGGCCGTGAT
 Plut_0250  13 100  21  246950 ..  246981 + -23.2  -3.42699   CTTTTGTCCTGAAAT      GCAGAAAGCCCTCC GTAT GGAGGGCTTTCTGC       TTGTACTAGGTACGT
 Plut_0228   6 100  36  225952 ..  225984 + -15.6  -5.03994   GGTAAAAACGAAAAT      GGCCGCCTCAGTTG TCAGT CAGCTGAGACGGCC      TTTTTCTCTGTACGG
 Plut_0217   6 100  21  213140 ..  213169 + -22.3  -3.66874   TCGTTTTCAGTATAA       GCACAAACCCCGC GCCT GCGGGGTTTGTGC        TTTCGGTCCGCTTAC
 Plut_0149   8  63 205  160001 ..  160018 +    -7  -3.64703   CATGGTCTGGGCTCC             GAGGAG CAGTGC CTCCTC              TTTCGATAAGCCGCA
 Plut_0141   2  76 220  154018 ..  154076 + -12.3  -2.64803   TCTCAAGTTTGTCCT TTCCGTTGCCCTGCCTGCCGTCGG-GCA GTGC TGCTCCGCCGGCAGGCAGGGGGATGACC TCGGTTTCCGGATAG
 Plut_0118   0 NONE
 Plut_0072   9 100  53   77378 ..   77421 + -11.8  -4.93968   ACGTTTCTTTCGAAA GGGCACAGAA-TAACCAGCAT CCA GTGCTGGGGGGTTCTGTGCCC TTTTTCGTTCTGCAT
 Plut_0063   7  62 240   67652 ..   67662 +  -8.2  -3.05816   AGCCAGATGTAGAAC                 CCGC CAC GCGG                 TTCGCTCCACCCTAC
 Plut_0053   4  60  24   56973 ..   56989 +  -2.9  -4.19704   GATGTTTGCCCTGTT              TGCCGGA CCC TTCTGCA              TTTTCAGTGAGCTTC
 Plut_0014   6  64 386   20872 ..   20886 +  -7.8  -3.53091   CACGGAGGCGGTTAT               TCCGCT CTC AGCGGG               TTTCGGCAGACGCCT
 Plut_0009   3 100  64   13168 ..   13213 + -10.5  -5.18371   GGTTAGAAATTAAAA CACCAGACCCCCGAAAAACATG TGT TATCATGT-CGGGGGTCTGGTG TTTTGTTTTGTCGCA
 Plut_0003   8 100  71    3031 ..    3060 + -12.9  -4.66537   ATCTGAAGCCGAAAA       CCCTCCTTCGCATG TAG CA-GCGGGGGAGGG       TTTTCTATTGAAGCA

SUMMARY

359 putative operon ends contain 1961 possible terminators.
Percent operon ends hit by terminators of confidence >= x:
	x	#>=x	hits>=x	%hits>=x
	100	144	95	88	25 %
	99	144	95	88	25
	98	144	95	88	25
	97	144	95	88	25
	96	144	95	88	25
	95	160	106	98	27
	94	160	106	98	27
	93	164	109	100	28
	92	164	109	100	28
	91	168	109	100	28
	90	171	112	103	29
	89	173	113	104	29
	88	177	115	105	29
	87	180	117	107	30
	86	187	121	111	31
	85	192	123	113	31
	84	193	123	113	31
	83	196	125	115	32
	82	201	129	117	33
	81	206	134	120	33
	80	214	142	123	34
	79	218	146	125	35
	78	225	151	130	36
	77	232	157	135	38
	76	236	161	136	38
	75	241	165	139	39
	74	253	177	146	41
	73	261	183	151	42
	72	279	196	156	43
	71	292	208	162	45
	70	307	222	170	47
	69	328	240	177	49
	68	337	246	181	50
	67	356	259	190	53
	66	375	272	195	54
	65	397	292	203	57
	64	405	299	207	58
	63	437	323	216	60
	62	462	344	224	62
	61	489	367	236	66
	60	530	403	248	69
	59	553	417	251	70
	58	611	459	260	72
	57	633	480	265	74
	56	692	526	273	76
	55	714	543	275	77
	54	751	571	283	79
	53	823	625	291	81
	52	872	661	297	83
	51	947	710	302	84
	50	976	728	306	85
	49	1098	811	316	88
	48	1142	841	323	90
	47	1284	943	334	93
	46	1353	995	338	94
	45	1473	1073	341	95
	44	1486	1083	342	95
	43	1625	1180	348	97
	42	1718	1252	350	97
	41	1806	1303	351	98
	40	1855	1339	351	98
	39	1912	1384	351	98
	38	1961	1421	351	98
	37	1961	1421	351	98
	36	1961	1421	351	98
	35	1961	1421	351	98
	34	1961	1421	351	98
	33	1961	1421	351	98
	32	1961	1421	351	98
	31	1961	1421	351	98
	30	1961	1421	351	98
	29	1961	1421	351	98
	28	1961	1421	351	98
	27	1961	1421	351	98
	26	1961	1421	351	98
	25	1961	1421	351	98
	24	1961	1421	351	98
	23	1961	1421	351	98
	22	1961	1421	351	98
	21	1961	1421	351	98
	20	1961	1421	351	98
	19	1961	1421	351	98
	18	1961	1421	351	98
	17	1961	1421	351	98
	16	1961	1421	351	98
	15	1961	1421	351	98
	14	1961	1421	351	98
	13	1961	1421	351	98
	12	1961	1421	351	98
	11	1961	1421	351	98
	10	1961	1421	351	98
	9	1961	1421	351	98
	8	1961	1421	351	98
	7	1961	1421	351	98
	6	1961	1421	351	98
	5	1961	1421	351	98
	4	1961	1421	351	98
	3	1961	1421	351	98
	2	1961	1421	351	98
	1	1961	1421	351	98
	0	1961	1421	351	98
