# Supplementary material for: Rapid, accurate, computational discovery of Rho-independent transcription terminators illuminates their relationship to DNA uptake
Source: Genome Biol. 2007 Feb 21;8(2):R22. doi: 10.1186/gb-2007-8-2-r22 (PMC1852404; doi:10.1186/gb-2007-8-2-r22)
Supplement: Additional data file 2 — As described in the text, the entire robust tail-to-tail region is searched; if the region is less than 500 nt, then the 500 nt downstream of the stop codon is searched (stopping if a gene start is encountered). In the case of ties, all terminators with the high score are output. [file gb-2007-8-2-r22-S2.zip › Photobacterium_profundum_SS9.ttperf]

 PBPRC0009   4  62 439    7492 ..    7504 -  -7.7  -2.65815   CCGATATTCACATCA                CCTTG CGA CAAGG                TGAAGGGTTTGAAAA
 PBPRC0017   8  68 103   18085 ..   18119 -  -5.7  -4.28069   ATACAACCCAAGAAA     CAGTGACCGATAATG CCGTT CAACATCCGTCACCG     GAGCCTGCACCTCAA
 PBPRC0021   2  50 444   21725 ..   21738 -  -4.5  -3.14793   GACACCAACATAAAC               CCCGT CGCT ACAGG                CACCAAATTACCGAC
 PBPRC0028   5  61 460   35950 ..   35972 -    -7  -2.97902   TTACTTAACAACAAG           TTGACAACCA TTA CGGTTGTCAT           TATTCCGTGGAATAA
 PBPRC0045   4  90  20   57908 ..   57923 - -11.8  -3.89524   ATCTCATTCTATAAA              GCCCGG TTCG CCGGGC               TTTATTTTTCCATTA
 PBPRC0054   7  71 415   64921 ..   64940 -  -9.3  -2.71712   GCCTCTGGTGTAAAG            GCCTCGT TGAACG ACGAGGC             TTCAAACGGGCTACC
 PBPRC0066   3  51  90   77881 ..   77891 -  -5.4  -2.66559   AACAGAGGGAGATCA                 CACT TCT AGTG                 GGTAGAGAGTAGGAA
 PBPRC0057   8  79 269   70288 ..   70303 +  -6.8  -4.85195   TGTGTGTTTAAAAAA              GGTCGC AGAA GTGACC               TTTTTGCATTGTTTT
 PBPRC0049   8  55 222   62034 ..   62044 +  -3.2  -3.92602   TATCTTCTTGTAACG                 TTGC ATG GCAG                 TTTCTGAAATATTCC
 PBPRC0046   4  73  48   59190 ..   59206 +  -9.3  -2.93367   CTGTAACACAAAAAA              GGCCGCC ATT GGCGACC              TCTCTACGATTCTTA
 PBPRC0027   2  80 116   35951 ..   35971 +  -9.8  -3.68073   TACTTAACAACAAGT            TGACAACC ATTAC GGTTGTCA            TTATTCCGTGGAATA
 PBPRC0022   6 100   5   29439 ..   29457 +   -16  -5.85737   TTACGCGATAAAAAA             GGGAGCCC ATT GGGCTCCC             TTTTTTTATTCCTCT
 PBPRA0012  11  85  35   13444 ..   13462 - -10.3   -4.1964   CGTAACAGCGCAAAA             CGCCACT TTGAT AGTGGCG             TTTTTTATTACTTAA
 PBPRA0027   3  57  74   28269 ..   28283 -  -5.7  -3.44622   CAGCGTGATAAGCAA               GAGCA AAAAG TGCTC               GATGAATTATCGATA
 PBPRA0052   3  51 318   51146 ..   51158 -  -4.7  -2.99546   TCAGAAAGTGATATA                GCGGC ATT GCAGC                AGAATTTGGCAGCTG
 PBPRA0060   1 100   5   59313 ..   59331 - -14.6  -4.93696   TTTAAATACTAAAAA             GGCAGCTC TTA GAGCTGCC             TTTTTTAATTTGAAC
 PBPRA0078   6 100  64   81096 ..   81117 - -13.1  -3.69395   GCCATTATTGAAGAA           GCCCTAATC GAAA GATTAGGGC            TTTTTTTCGTCTGTA
      ccrB   6 100  55  103932 ..  103951 - -13.6  -4.89852   CCAGATTTAGAAAAA            GCCTCGCA TTTA TGCGAGGC             TTTTTTGTTGGTATC
 PBPRA0111   3  91  43  112999 ..  113043 -  -8.9  -5.08601   TTAGCGTAATAAAAA CGCCCGTATAC---TTCAGCGA ATTT TCGCTAAACGTGTATACGGGCG TTTTAGTTTGTTCTA
 PBPRA0124   6 100  53  126758 ..  126794 - -16.8  -4.09685   GCTGACTCTCGAAAA    GAGGCGAGATACTC CATGTTAAC GAGTATCTCGCCTC    TTTTTTATGCATGGT
 PBPRA0131   8 100  30  132903 ..  132920 - -12.7  -4.93547   GCAATGAATCAAAAA             CGGGAGC TTAT GCTCCCG              TTTTGCTTTTATGGT
 PBPRA0140   3  64  11  141615 ..  141633 -    -6   -3.7282   TGATTGGACCAATAA             CTACGAAA ATC TGTCGTAG             TCTTAACCTCTTAAA
 PBPRA0145   4  75  22  147723 ..  147768 - -10.1  -3.02745   CTTAGGTATAAAGCA CAATGATGATAACGCGAG GGTGATTAGTA CT-GCGTTATCATCATTG TATTAGTCGATAGAT
 PBPRA0151   5 100   5  152642 ..  152672 - -18.5  -3.61268   CAGCTAATTGTGAAA       TGGGCAAGTATCG GTATA CGATACTTGCCCA       TTTTTTACATCATGT
 PBPRA0161   8 100  43  163862 ..  163878 - -13.7  -4.27861   AACAGATAGTTAAAA              GGCGCTC ATT GAGCGCC              TTTTTTATTGCCGAT
 PBPRA0164   6 100  45  166372 ..  166386 - -11.4   -5.4833   GCAGGCAATAAAAAA               GCTGGC AAT GCCAGC               TTTTCGTTTAAAGGT
 PBPRA0177   6 100  69  181246 ..  181260 -  -8.5  -5.95946   TGAATAATAAAAAAA               GCCGC TAAAT GCGGC               TTTTTTTGTAGATGG
 PBPRA0182   5  91  21  184675 ..  184694 -  -7.2   -5.4833   TTACCCAATAAAAAA            GCCAGTAT TCTC ATACTGAC             TCTCTTCTTATTAAA
 PBPRA0186   3 100  36  190021 ..  190035 - -11.4  -5.89921   AGTAGAATAAAAAAA               CGCGCA TTA TGCGCG               TTTTTTTATACATCT
 PBPRA0197   3 100  85  205747 ..  205786 - -23.2  -2.79302   AGTAGGCCTATCATA  CCCACCAAATTAACCACC ATCT GGTGGTTAATTTGGTGGA   TTGTATAATACGATA
      slmA   4 100  52  208825 ..  208846 - -12.3  -5.41143   TAGGCCCCAAAAAAA           GCGAGAGGC ATTC ACCTCTCGC            TTTTTTATCTCGAGA
 PBPRA0208   7 100  25  215221 ..  215235 - -11.4   -5.4251   TGCAGATACAAAAAA               GGAGCC TTG GGCTCC               TTTTTTAATTGGGAT
 PBPRA0216   6  76   7  223188 ..  223210 - -10.7  -2.79321   CTTATATGAATATTA           GAGTGATGT TTTTC ACATCACTC           TTTTTATTAATTCAA
 PBPRA0229   4  86  45  236377 ..  236401 - -10.8  -3.94067   GACTACATATAATAA          CGAGAAGCAA TGATC CTGCTTCTCG          TTTTTTTATGTATTC
 PBPRA0235  13 100  29  241274 ..  241291 -  -7.7  -5.72622   TGTAGAAACAAAAAA             GGCCAAC CGAA GTTGACC              TTTTCTCACGTTATT
 PBPRA0248   3 100  38  254258 ..  254274 - -10.9   -5.4833   TTAGGCAATAAAAAA              GTCTGCA ATT TGCAGAC              CTTTATTAACGAGAC
 PBPRA0260   4 100  63  268261 ..  268276 - -10.4  -5.66684   TAATGCATAAAAAAA              CCAGCC AATA GGCTGG               TTTTTTTGTATCGGA
 PBPRA0264   4 100  35  273641 ..  273655 - -11.4  -5.68023   TTAGAATTAAAAAAA               GCCGCT GAT AGCGGC               TTTTTTATTATCAAT
 PBPRA0270   2 100   5  283233 ..  283262 - -13.1  -3.42809   AATAGCATGAATCAA       TCCGGTAACTATGT AAA ACATAGT-ACCGGA       TTTTTTATTGGCGTA
 PBPRA0293   5 100  28  310531 ..  310545 -  -8.5  -6.06529   GAGATATAAAAAAAA               GCCGC TCTAC GCGGC               TTTATTAGAAGGGTA
 PBPRA0306   8 100  64  322411 ..  322430 - -13.6  -4.95167   TAATGAATAACAAAA            CGGGAAGC ACTT GCTTCCCG             TTTTTTATTCAGTGT
 PBPRA0348   0 NONE
 PBPRA0382   1  55  14  383611 ..  383622 -  -4.4  -3.65676   ATGAATAAAGAAAAG                GCAT GAAC ATGC                 GAATTATCGTGTCTT
 PBPRA0387   2  93  24  388086 ..  388101 - -10.4   -5.1101   TTATTATTGAAAAAA              GCCCAC AGCT GTGGGC               TTAATTATTCGTACT
 PBPRA0393  11 100 428  395659 ..  395682 - -16.8   -3.0641   AAAAAGTCCGCAATA          CGGCTTTGGC TTAC GCCAAAGCCG           AACCCATGATCCTAA
 PBPRA0393  11 100  20  396074 ..  396090 -  -9.4   -5.4251   TCGAGACATAAAAAA              GCCTGC ACGAG GCAGGC              TTTTATCGAAATATC
 PBPRA0400   4  74 -38  402308 ..  402328 -  -9.7  -2.56715   ATTTGCATGAACTGA            GCACGCTTT TTC AAAGCGAGC            ATTATCTTCCCAACG
 PBPRA0427   2  89 451  440053 ..  440087 - -10.1  -4.45485   ATTAGACGTACAAAA     TAAGCTCGATGTAGG TAAAC CCTATATCGGGCTTA     TTTTTTGCCTGTCAT
 PBPRA0439   6 100  32  452293 ..  452331 - -17.6  -2.74496   ACTGATATAAAAAGC   CCTGTAACCGTGTCTATT CTA AATAGGCTCGGTTACAGG   TTTTTATTTTTATTT
 PBPRA0442   6 100  22  456855 ..  456874 - -13.6  -5.80248   TAATAGATAAAAAAA            TGGCAGCC CATA GGCTGCCA             TTTTTATAAGGTAAT
      tolC   3 100 104  468681 ..  468699 - -13.2  -5.37345   TTGAAGCATAAAAAA             GCGCCATA GTG TATGGCGC             TTTTTTTATATCGGT
 PBPRA0457   5  91  23  477451 ..  477477 -  -9.5  -5.10497   AATGGATGTAAAAAA         GCCCAAGCA GTATAATGA TGCTTGGGC         TTGGTGAACAAATGA
 PBPRA0465   4  86  82  489595 ..  489617 -  -7.7  -4.98616   TTAAAACAGTAAAAA           GCCCTCTTT TAAAT ATAGAGGGC           TTTTTTCGTTGTGGA
 PBPRA0470   4 100  35  494462 ..  494476 - -11.4  -4.89562   GGAAAACCAATAAAA               GCTGCC AAA GGCAGC               TTTTATTGGTTTCAT
 PBPRA0481   1  43 396  508300 ..  508311 -  -2.2  -3.06183   TTCATGTGCATTTAA                CCTG TGGA CAAG                 AAGTGATAGAGAATA
 PBPRA0490   6  83 125  519096 ..  519121 - -11.1  -3.59803   ATGACAGTAAACGAA         CAGGACGAGCC GGTT GGCCCGTTCTG          TGGGATGGATGGTTT
 PBPRA0509   6 100 252  535139 ..  535160 - -14.5  -3.69395   GCCATTATTGAAGAA           GCCCTAACC GAGA GGTTAGGGC            TTTTTTTCGCTTGTA
 PBPRA0532   5 100  59  566439 ..  566460 - -10.2  -5.46629   AACAGTGTAAAAAAA           GCCGTCAT GTATGA ATGACGGC            TTTTTTGTGTCGATA
 PBPRA0535   4  89  42  570007 ..  570022 -  -7.5  -5.06816   ATTCTTTAATAAAAA              CCGCC TTGAGT GGCGG               TTTTATGCAAGATGG
 PBPRA0547   6 100  75  592491 ..  592506 - -10.4  -5.89659   ATAAAAAAAGAAAAA              GGCTCC TATT GGAGCC               TTTTTTCGCTACTTG
 PBPRA0550   1  50 198  594555 ..  594565 -  -5.4   -2.5547   ACGGGTGATATGAAT                 GTCA CCA TGAC                 TGTCGCGCATACTAT
 PBPRA0555   1 100  13  602309 ..  602329 - -12.6  -4.35524   TTTTTAAATTGAAAA            CGGTAGCC GTAAT GGCTACCG            TTTTTTTATGCGTTA
 PBPRA0562   8 100  36  610752 ..  610780 - -16.2  -4.63586   ATATGACAGATAAAA        GAAAGGCAGAGA TTTTC TCTCTGCCTTTC        TTGTTTCTCTGTTGT
 PBPRA0574   1  48 245  626667 ..  626677 -  -2.4  -3.62046   CTACTTTCCTAAGAA                 TCGG GCG CCGT                 AACTCAGCCAGCATG
 PBPRA0582   4 100  48  635674 ..  635704 - -24.2  -4.11501   GTAAAGATAAGCAAA       GAGCCCCGCATTGA TTA TCAATGCGGGGCTC       TTTTATGTTGGTATT
 PBPRA0587   6 100  31  640242 ..  640255 -  -9.5  -6.08563   AATAGATAAAAAAAA               CCGGC ATAA GCCGG                TTTTTTTATGCTAAT
 PBPRA0599   3 100  49  655572 ..  655598 - -18.2  -4.05902   GAAATCATAACGAAA         GCCCTAACGTAT TCG ATACGTTAGGGC         TTTGTTTTTTTTAAT
 PBPRA0618   6 100  52  675770 ..  675786 - -13.7  -4.79174   ACGCAATGAAGAAAA              GCCGCGA TTG TCGCGGC              TTTTGTATCTGATTA
 PBPRA0634   8 100  17  694048 ..  694065 - -11.3   -5.4251   GCCAGATATAAAAAA             GACGACC ACAA GGTCGTC              TTTTTTTGTTTGATT
 PBPRA0643   3 100  32  706070 ..  706114 - -13.7  -3.93262   TCTGAATACATTAAA TCCCGTCACGATACTCTTTTT TCA ATAATGAGGATCGTAACGGGA TTTTTTAATGCCTGA
 PBPRA0657   2  53 250  719341 ..  719363 -  -5.5  -3.02043   AACTGGGTCTCAATA           TTGCGGCAG GTGAA CGACCGCAA           TTTCTGGTGCCTAAA
 PBPRA0690   2  56 214  766401 ..  766431 -  -6.8   -2.6006   AAGCTAGGGTAGAAG       TGCGCTAGCAGGTT ATT AAGCTGCTAGTGCG       AAGTTTTCGTCGTTT
 PBPRA0693   3 100   8  768163 ..  768178 - -10.4  -5.42975   GCAGATAAAGAAAAA              GCTCGC CAAT GCGAGC               TTTTTCATTAATTGA
 PBPRA0699   6 100  33  775695 ..  775710 - -10.4  -5.22943   AGTAAATCTAAAAAA              GCCAGC GCAA GCTGGC               TTTTTTATTTTCAGC
 PBPRA0712   4  50 426  785688 ..  785699 -  -4.4  -3.11316   TTAGCACTGAATAGA                CACT GCGG AGTG                 GTAGCTCAGTTGGTT
 PBPRA0712   4  50  24  786090 ..  786101 -  -4.4  -3.10344   TTGGCACTGAATAGA                CACT GCGG AGTG                 GTAGTTCATACCATT
 PBPRA0716  10 100   9  789580 ..  789593 -  -9.5  -6.02919   GTAGAAATAAAAAAA               GCGCC CTTA GGCGC                TTTTTTCGTTATGCC
 PBPRA0724   3  55 161  800932 ..  800944 -  -3.4  -3.90762   TATTGTTGAAAAAGA                TGGA TATAT TCCA                TTACCAAAAAGTGTT
 PBPRA0732   1  59 343  811224 ..  811239 -  -5.4  -3.54543   ATCTATTTCGTTAAA              GGCAAA GATG TTCGCC               ATACCAATCCTGATG
 PBPRA0739   2  53 371  819527 ..  819543 -  -3.7  -3.56273   TGGATGACGAGACAA              TTGCTAA GTT CCAGCAA              GAGTTGGCAGATATG
 PBPRA0747   6 100 217  828243 ..  828260 - -12.7  -4.40184   CGAACTAAATAGAAA             CGGAGCC AGAA GGCTCCG              TTTTTTTTGTCTCAA
 PBPRA0747   6 100  29  828430 ..  828448 - -12.4  -5.28176   CTTAGGCACAAAAAA             GCCCCGAC AGT GTCGAGGC             TTCAGAATTTCTTAA
 PBPRA0769   3  52 306  849509 ..  849525 -  -5.2  -3.13323   AGATAAAAGTACAGA              TACCTA TCGGT TAGGTA              AAACATTGCGTAAAC
 PBPRA0775   0 NONE
 PBPRA0779   2 100  85  861230 ..  861246 - -13.7  -3.55219   AACGGGAGTATAGAA              CGCCGCA TCT TGCGGCG              TTTTTCATTAAATGT
 PBPRA0783   3 100  38  868182 ..  868197 - -10.4  -5.68023   CTACAATGAAAAAAA              GCCTCG CATG CGAGGC               TTTTTTTTATCAAGA
 PBPRA0794   6 100  38  880922 ..  880942 - -11.9  -5.42259   CTAGTCCTAAAAAAA            GGCTTACCA TAA CGGTAAGCC            TTTTTGCTATGTGAG
 PBPRA0805   8  86  94  891870 ..  891905 - -12.1  -2.85459   GAGTGAGAAGAGAAG    TGTCCTAGTTTCTAG GAAAGG CTAGAAACTAGGAAA     GGTAAGTAAAATAGT
 PBPRA0811   2 100  35  898621 ..  898640 - -12.2  -5.83211   CATCAAAATAAAAAA            GCGAGAAC CTTG GTTCTCGC             TTTTTTTTATCTATG
 PBPRA0822   8  57 395  908983 ..  908995 -  -6.3  -3.15579   GGAATTCCTGATTAA                CAAAG ATG CTTTG                CAGGCATTGCCTGTT
 PBPRA0822   8  57  77  909300 ..  909313 -  -5.3   -3.4404   ATGCAGATGTAAATA               TCGAT TAAC ATCGA                GAACTGTTTTTTTAA
 PBPRA0831  10  84 436  916695 ..  916727 -  -7.9  -4.78572   CGCTAACGAAGAAAA      TTTACCGATTTTATT AGT AATAAAAACGGAAAA      TGGCTTCAAAGAGTA
 PBPRA0844   2  56 216  934203 ..  934213 -  -3.2  -3.95584   TTGCTATCAAGCAAA                 GGTC TTA AACC                 GTTAAATTTATTATT
 PBPRA0856   8  76 293  944880 ..  944898 - -10.3  -2.88054   GTGCATAACTCAAAG             CCACGTC GATAA GACGTGG             TTTTTTTAATGCGTA
 PBPRA0861   4 100  23  948561 ..  948578 -  -9.1  -5.72622   GCTACAAACAAAAAA             CGCTACC CGAA GGCAGCG              TTTTTTTAAGCGTCA
 PBPRA0869   6  79 405  959016 ..  959034 -  -8.8   -4.1891   CTTGTTTAAGACAAA             GCCGGG TTAGTCG CCCGGC             TTAATTATTGTCTTC
 PBPRA0887   7  79 305  983937 ..  983955 - -10.4  -3.34947   CAACAACCCCTAGAA             CAATACAC AAT GTGTATTG             CCTTTAAATCAGTTA
 PBPRA0896   4  76 287  993374 ..  993390 -  -3.7  -5.20534   ACCAACGAAGAAAAA              CGCAT ACGTGCA ATGCG              TGCATCTAAGATTGA
 PBPRA0919   7 100 303 1015980 .. 1016015 -   -15  -2.69151   GCTTTTGATATATTA    CAAACAGCTCTTATTT GAAA AAATAAGGGCTGTTTG     TATATTGGTGGTTTT
 PBPRA0957   2  78  41 1056025 .. 1056045 -  -5.4  -5.17353   AGATGGATTAAAAAA            GCGACC AATAGAAAA GGTCGC            TTTTTTATGAATAAC
 PBPRA0963   6  73  69 1064785 .. 1064814 -  -7.2  -4.18018   TTTCGTTATTCAAAA       GGTCTGCC-CTGT TTCTT ATAGCGGCAGACC       TTTTTTATGAGCGCT
 PBPRA0966   3  48 347 1068978 .. 1068991 -  -3.9  -3.10012   AATGGCATTAGTGAA               GAAAT GCGC ATTTC                TACGTCGGGTAGTAC
 PBPRA0973   5 100   5 1077521 .. 1077553 - -19.4  -4.88684   AATAGAAAGATAAAA      CGGAGGGTGATTAT GACAA ATAATCACCCTCCG      TTTTTTACTCAGAAG
 PBPRA0980   3  55 435 1082497 .. 1082507 -    -4  -3.84719   ATTGTTAAATGGAAA                 GAAA GTG TTTC                 AAAGCACATGTTTCC
 PBPRA0992   4 100  25 1096867 .. 1096892 - -14.9   -5.1356   TCTCACTAATAAAAA         GAGAGTAGCAA GTTA TTGCTACTCTC          TTTTAAAATACTAAT
 PBPRA0996   2  83  53 1102976 .. 1103004 -    -9  -4.27441   ATGAGGATTAATAAA        CAGGGAAAGA ATTCGAACA TCTTTCCCTG        TGCTTACGTGAGTTA
 PBPRA1009   3  85   2 1118794 .. 1118812 - -10.3  -3.89215   GTTGAGAAATGTAAA             GGAGAGG TGCCC CCTCTCC             TTTATTGTATTTTTG
 PBPRA1014   5  53 315 1123983 .. 1124010 -  -2.7  -3.98762   AAGTACAACAGTAAA        CATGGCATTGT ATTTGA ACAAGGCTATG         CGGTTGATTTGCAGG
 PBPRA1021   7 100  25 1131205 .. 1131220 - -10.4  -5.42131   CAAGCATATAAAAAA              GGAGCC TTAT GGCTCC               TTTTTTTTACAATTG
      asnB   6 100  84 1138354 .. 1138369 -  -7.5  -5.34365   CGAGAATAATAAAAA              CCGCC GAAGAT GGCGG               TTTTTTTGTTTCATT
       fur   7 100  53 1152100 .. 1152115 - -10.4   -5.7946   TGCCCAATAAAAAAA              CCAGCC ATTT GGCTGG               TTTTTTTATGCTTAC
 PBPRA1041   6  68  -7 1157407 .. 1157444 -  -5.6   -4.2461   ATTGCTACCAATAAA   CGCTCTACTATCCACT TTTACT ATTGGATACTAGGGCG    TTTTTTTATGCAATG
 PBPRA1053   4  76  40 1171415 .. 1171434 -  -5.7  -4.99043   CTTTGATAAAGAAAA            GCCAGCA ATATCA TACTGGC             TTTACTCTGTTTACC
 PBPRA1061   4  91  44 1178374 .. 1178391 - -11.3  -4.77867   ATACAGAATATAAAA             GGCAACC TATT GGTTGCC              TTTTTAATGCGTGTC
 PBPRA1077   7 100   8 1196585 .. 1196608 - -15.4  -5.03314   TTTAGTTTTAAAAAA          GCCCTGAAAG ATGT CTTTCAGGGC           TTTTTTATTATTTGT
 PBPRA1082   5  90 431 1199912 .. 1199931 - -12.2  -3.53761   TAATCGCTTTTCAAA            GCCAGACA TTAA TGTCTGGC             TTTTTTGTGTTGAAT
 PBPRA1082   5  90  27 1200320 .. 1200335 -  -6.8  -5.66684   CAAGGTATAAAAAAA              CCCAGC GTTA ACTGGG               TTTTATTCAGCTTAG
 PBPRA1085   2 100  66 1203868 .. 1203883 - -10.4  -5.31059   ACATGAATTAAAAAA              GGGAGC ATTT GCTCCC               TTTCTATTTATGCCA
 PBPRA1101   5  90 121 1219791 .. 1219802 -  -2.2  -5.86976   TGACAAAATAAAAAA                GACA ATAT TGCC                 GCTGTGTTTTAGTGA
 PBPRA1121   3  57 -24 1245335 .. 1245345 -    -4  -3.97307   GTTAGCCAACAATAA                 TGAT CTT ATCA                 ATAGCATGCTTTAAC
 PBPRA1129   1  43 399 1251663 .. 1251674 -  -2.2  -3.12895   CTGGCTACGAATATA                CAGA ACAA TCCG                 CAGATGGTGTTGAAG
 PBPRA1137   4  86  28 1262056 .. 1262072 -    -8  -4.85599   TTTACGGTATAAAAA              CGTCAG GACAT CTGACG              TTTTTATAGCGCGAG
 PBPRA1143   5 100  61 1281625 .. 1281646 - -13.1  -5.29385   AAGTGAAGCAAAAAA           GAGAGGCAT TGTT ATGCCTCTC            AAAATGAAATCCATT
 PBPRA1153  13 100 119 1294126 .. 1294140 -  -9.2  -5.34309   AGCATTAAATAAAAA               CCGCCC TTG AGGCGG               TTTTTTTATCTGAAT
 PBPRA1153  13 100  31 1294212 .. 1294228 -    -8  -5.23292   TCAGATAAAATAAAA              CCTAGC ACTTG GCTAGG              TTTTATTTGCAGTCT
 PBPRA1166   5  89  34 1311040 .. 1311055 - -10.4  -4.63048   GCGAGAAAGAAGAAA              CCCAGC TAAG GCTGGG               TTTTTTATATGTGCA
 PBPRA1171   4  89 271 1318310 .. 1318326 - -12.3  -3.22223   TAATGTGATTACTAA              GGCTGAC ATT GTCAGCC              TTTTTTATATGGTCC
 PBPRA1175   4  68  27 1323034 .. 1323066 -  -7.8  -3.41051   CTAGTTCTAGTACAA      GAAAGGTGTGTC GGACAGCTA GCCACACCTTTC      TTGTTTCTACTTTCT
 PBPRA1179   5 100  47 1327113 .. 1327140 - -17.2  -3.32698   TGATTTTATAGAATA        CAAAAAGGGAGC AATT GCTCCCTTTTTG         TTACCAATTGAGTTC
 PBPRA1185   3 100  27 1332237 .. 1332283 - -16.1  -4.41353   GTATAGATATGAAAA CGCCCACGACATGCTTTCACTAT TAC AAAGTGAA-GC-CGTCGTGGGCG TTTTTCTAGCATCGT
 PBPRA1189   3  55 201 1339442 .. 1339454 -  -2.7   -4.1523   TCGATGATAGAGAAA                CATTG AAT CAATA                TAATCCATTATGTGT
 PBPRA1204   5  93 175 1353106 .. 1353123 - -11.3  -5.01553   AATCTATAAATAAAA             GGGAAGC TTCG GCTTCCC              TTTTTTGATCCTGCT
 PBPRA1209   4 100  59 1358217 .. 1358231 -  -8.6  -5.62045   ACAGATAATAAAAAA               GTCCTA ATA TAGGAC               TTTTTTTATTCATCA
 PBPRA1219   3  51 151 1370485 .. 1370507 -  -3.4  -3.61889   GAAAAACCGTGGAAA           GCAGAAGT TTTACTG ACATCTGC           ACGAAGTCTAATCAC
 PBPRA1219   3  51  15 1370632 .. 1370643 -    -3    -3.727   TTCATCATATTCAAA                TGTT TATG AACA                 ACAAAAGTAACTTCT
 PBPRA1222   5 100  39 1376251 .. 1376263 -  -7.7  -6.02914   TGGATATAAAAAAAA                CCACT GTT AGTGG                CTTTTTATTGAGCAT
 PBPRA1226   2  84  47 1382413 .. 1382452 -  -5.9    -5.252   GATTGGTATAAAAAA  GGCTTTAACT-TGCTCTT ATTTA AAGAGTGCAGTTAAAGCC  TTTTCTTTTGTGGCG
 PBPRA1234   2 100  31 1396120 .. 1396145 - -17.7  -5.44198   AATAAATAATAAAAA         GCCCCGATAGT TTTC ACTATCGGGGC          TCTTAACAGTTAGCG
 PBPRA1238   0 NONE
 PBPRA1244   1  62 225 1408711 .. 1408727 -  -2.9  -4.53303   TATCTTTAGATAAAA              CAGGATC TGG GATGCCG              TTTGTTGTGTCTAAA
 PBPRA1251   4  64  28 1416402 .. 1416425 -    -6  -3.85817   ACGCCTGTTGATAAA          TGCCCACGAA TCGC TTCACGAGCA           ATATCTAAAAGTTGA
 PBPRA1254   4  62 283 1418835 .. 1418850 -    -6  -3.63895   TTGAATGACTTCAAA              GGCTCC TACG GGGGCC               TTTTAAAATCATTTT
 PBPRA1258   4 100  61 1424647 .. 1424665 - -13.2  -5.48054   ACCAAAACGAAAAAA             GCCAGCAT CGA ATGCTGGC             TTTTGTTTTACATGT
 PBPRA1267   6  66 161 1435417 .. 1435427 -    -4  -4.68994   ATCATTATTGAAAAA                 GTAA CGA TTAC                 AGAATAACGTTGCTG
 PBPRA1277   4  61  31 1448612 .. 1448665 -  -7.1  -3.01712   GTTTGCGTCCTAATA TAAAAAGCCTCTGATTATTGAGCC TCTTTCT AG-TAAATAGTCAGAGGCTTTTTA ACATTGAATAATTGT
 PBPRA1280   4 100  21 1453240 .. 1453267 - -13.6  -3.99324   CCTGAGGATCATAAA        CGAGGAAAGTAA AGAT TCACTTTCCTCG         TTTTACGAATTTGAA
 PBPRA1286   3  62  86 1457039 .. 1457056 -  -4.1   -4.2008   ATATACCCCAATAAA             TTCTCGT TGAA ACGAGCA              TCTTGAGGTGACTTA
 PBPRA1291   4 100   6 1462363 .. 1462402 - -14.6  -3.36505   ATATCGTATTTATAA  GCAGACTTTAGATTACTA TTCG TAATAATCTGAAGTCTGC   TTTGTTCATATTTCT
 PBPRA1295   6 100  41 1470008 .. 1470026 -   -11   -5.5112   CTTAGTAATAAAAAA             GCGAGCAC TGA ATGCTCGC             TTTTTTTACGGTCAA
 PBPRA1312   5  72  57 1485845 .. 1485889 -  -8.7   -3.3449   AGTTAATAATTAATA GTGATACACTAGCGGCCTTTA AAG CAAAGGCTGTTAATGTATGAC ACGCCAACCTCTTAA
 PBPRA1318   5  64 100 1492403 .. 1492418 -  -3.2  -4.65895   GCGTGTATCGAAAAA              GTATGC AGAC GCAGAC               TGTGTGGTGACTTTC
 PBPRA1323   6  62   9 1495623 .. 1495648 -  -7.6  -2.73771   TTATAGTGGCGAAAG         GCTTGAGGAC GTTAGT GTCCTCAAGT          TGTACAAATTATCGT
 PBPRA1335   4  74 223 1505735 .. 1505766 -  -5.9   -4.5815   AACAAAAACAAATAA      GGATTAAGTGTCG CGCAGC CGACATTAAATCC       CGGGTGTTGAACAAG
 PBPRA1350   5  55 177 1521364 .. 1521388 -  -3.6  -3.81929   TAAGAATGCAGCAAA          TTACAGGCCT TGCTG AAGCCTTTAA          GAATCAATCATTTTC
 PBPRA1366   3 100  70 1534497 .. 1534514 - -11.3   -5.5353   GAGAGGAATAAAAAA             GCCCACA AGAA TGTGGGC              TTAGATTGTTACTTT
 PBPRA1378   3  89  37 1549443 .. 1549459 -  -3.6  -5.71712   GTTCATATAAAAAAA              CGACTC TTACT GGGTCG              TTTTTGTATTAAACA
 PBPRA1387   3  67  10 1560220 .. 1560244 -  -6.4   -3.7108   ATTGGTAGACGCAAA          TACTGGCGCA CCCAT TGCTCCAGCA          GGTAACTTCTCAATA
 PBPRA1399   4  78 249 1573861 .. 1573888 -   -10  -3.25919   ACTAGGTAAGCAACA        TACTGCACCAAC GTGT GTTAATGCAGTA         CTCTTGTTTTTAATT
 PBPRA1407   1  45 -20 1581685 .. 1581701 -  -2.1   -3.2794   TTTTACTTATATTAA              GCCGTCG CTT CATCGAC              TAAGTACAAGATTGA
 PBPRA1424   2  54  83 1597535 .. 1597547 -  -6.3  -2.60797   GCTAGACAGATTAAT                CTCTT ATG AAGAG                GGTACGTTGCTAATT
 PBPRA1435   7  76  72 1609367 .. 1609390 -    -3  -5.49234   AGATGCAACAAAAAA          GACCACTTCA ATAA CGTTGTGGTC           TTTAGGGCGACTATC
 PBPRA1440   4  89  14 1616453 .. 1616496 -  -9.8  -4.46073   CTTTAATACAACAAA GCCACCTTGTACCTGAATTTA TTA TAAAT-CTTATACAAGGTGGC TTTTAACAGCTTTCT
 PBPRA1449   2  55 123 1626612 .. 1626634 -    -4  -3.80841   ATGATTACTAGTAAA           TCGCCTCAAC ATT GAAGAGACGA           TTCAAGGGGGCTAAT
 PBPRA1457   5 100  33 1634190 .. 1634212 -  -7.6  -5.93252   CGTAAAAATAAAAAA           GCCCCAGTCA TAA CAACAGGGGC           TCATAAGCGTTTCTA
 PBPRA1466   4 100  18 1658486 .. 1658511 - -13.4  -5.93252   TTGAAAAACAAAAAA         GACCGAACTG TGTATG CAGTTCGGTC          TTTTACTTTAAGCTA
 PBPRA1472   6 100  50 1670093 .. 1670145 - -15.2  -2.91276   TGGGTTGTCACAAAC CGAGCAAGGCAAG--CTGTTATTATC ACT GATAAAAACAGAACATGCCTTGCTCG TTGAGTAGTAAGCTA
 PBPRA1478   5  55 441 1678127 .. 1678138 -  -4.4  -3.62746   TTTAGCTGAAAAAAT                GGAT GTGT ATCC                 CTCTCATTTATCTGG
 PBPRA1507   3  49 433 1707888 .. 1707898 -    -4  -3.29324   TGCACGCAAAGCTAA                 GATT CGA AATC                 GAGGTCAAGCATGAT
 PBPRA1522   6 100  25 1722696 .. 1722741 - -13.8  -4.74132   ATACGGCACTAAAAA GGCGATAC-TTTCTAAGTTAGA GTTT TCTAA-TTAGAAATGTATCGCC TTTTTTGTATTTGGC
 PBPRA1532   3 100  71 1736617 .. 1736631 - -11.4  -5.85737   ATATGAACAAAAAAA               CGCGCT GTT AGCGCG               TTTTTAAGTGCTCGC
 PBPRA1543   7 100  40 1750354 .. 1750381 -   -15  -2.92171   TACAGCTGTAAATGA        CAAAGGCACATC CTAT GATGCGCCTTTG         TCTTTATGTATGGGT
 PBPRA1547   4 100 123 1754374 .. 1754396 - -11.4  -4.36914   TTTTTCCCTATAAAA           GTAAGCCAAA TAT TTTGGCCTAC           AAAAGTTGCTAGTAA
 PBPRA1551   4  93 132 1758876 .. 1758894 - -10.3  -5.08088   AAGCGTGAAGAAAAA             GAGGCGA TAGAT TCGCCTC             TTTTTTTATGCCTGC
 PBPRA1563   0 NONE
 PBPRA1572   6 100  24 1789694 .. 1789725 -   -19  -4.62336   ACTTGATGGTAAAAA      GAGAGCCTATTAGT CGTA ACTAATAGGCTCTC       ATTTTAGTTAATGGC
 PBPRA1577   5  88  43 1795872 .. 1795888 -  -6.5  -5.23292   GTAGATAAAAGAAAA              GCCAGTT GTA AGCTGGC              TTTTTTGTGTCTGCT
 PBPRA1590   0 NONE
 PBPRA1600   5  51 347 1833106 .. 1833125 -  -3.6  -3.51411   ATTCTTTCAAACCAA            TCAG-GAGC AAC ACTCTCTGA            TACCAACAGCCGAGC
 PBPRA1605   6  62 379 1838394 .. 1838408 -  -7.1  -3.08046   TGTGCATTGCAAAAT               CTGCC TTAGC GGCAG               GTGGGTAACATAGTA
 PBPRA1609   3  67  52 1842155 .. 1842179 -  -6.5  -3.78934   CTTCCTCTATAAGAA          CAATTACTAAG TTC CTCGGTAATTG          TATAGTTTGTGACGT
 PBPRA1617   4  83  21 1848060 .. 1848074 -  -7.1  -5.00196   GCTGAAATAAGAAAA               GGTGC TAAGG GCACC               TTTTTAAAGATTAGT
 PBPRA1625   6  76 229 1857271 .. 1857305 - -10.6  -2.83022   CAAGTAACACATAAT     CGGGTAGCCGAGGGTC TTT AACCCTCAGCCCCCTG     CATGCGGATCCGCAC
 PBPRA1635   5  84 135 1865136 .. 1865165 - -10.8  -3.74975   GCACATAACAGAGAA       GGATATGTGTCG CGAAGC CGACACCTATCC        GAAGTGTTGAACAAG
 PBPRA1640   1  46 390 1869770 .. 1869784 -  -2.1  -3.42236   GTTATAAAAAATAAT               CAAGG TGATG CCTTA               TACTCGGCATTTTTG
 PBPRA1656   3  48  70 1883321 .. 1883333 -  -4.1  -3.11325   TACAGCGTAATAAAG                CGTAT ATC ACACG                GTGTTTATTTAGCTG
 PBPRA1662   5  57 371 1892324 .. 1892338 -  -5.7  -3.40141   GAAAATGGTAACCAA               CTCTC AGGTG GAGAG               CGACAAAGGCTTTCA
 PBPRA1680   7  78  14 1925929 .. 1925970 -  -6.9  -4.45399   ACAGTAATAGTAAAA CACCCTTTGTTA-TTATA TTTTTTT TATAAGTAACAGAGGGTG TTCTTTTTTGCGATT
 PBPRA1685   5 100  94 1930067 .. 1930093 - -17.4  -3.85899   AGCAGAATGAAAAGA         GGCGAGGCTCTA TGA TAAAGCCTCGCC         TTTGTTGTTATTATC
 PBPRA1697   3  70 216 1941351 .. 1941382 -  -5.9  -4.30793   TGATATAACAAATAA      GGATTAAGTGTCG CGCAGC CGACATTAAATCC       CGGGTGTTGAACAAG
 PBPRA1701   2  64 157 1944896 .. 1944927 -  -5.9  -3.86312   AGGTATAACTAATAA      GGATTAAGTGTCG CGCAGC CGACATTAAATCC       CGGGTGTTGAACAAG
 PBPRA1708   4  46 198 1951645 .. 1951657 -  -3.3  -3.19192   CGTTAGGTAAGCGAA                TTGGC TAT GCCAT                CCGTTTTGATAATCG
 PBPRA1714   5  93  45 1958368 .. 1958386 - -10.3  -4.87133   AGCCTTCAAATAAAA             GCAGCCA CTCAT TGGCTGC             TTGTTCGTATTTAGG
 PBPRA1724   4 100  46 1975838 .. 1975864 - -13.8  -3.60538   AAATGACGATAAAGA         TGCCGCCTATAA ATA TTAAAGGCGGCA         TAATAATCACATGGT
 PBPRA1731   4  81  96 1985641 .. 1985656 - -10.4  -3.54741   GACGATTTTTCTAAA              GGGGCT ATTT AGCCCC               ATTTTTCATCATAAA
 PBPRA1740   4  50 107 1995457 .. 1995468 -  -2.2   -3.8062   CAAGCTTTAGAACAA                GCGA TTGT TCAC                 TTAGCTGCTTTAAGT
 PBPRA1749   6 100 247 2004905 .. 2004936 - -13.2  -4.65933   TATGGGTAAAAGAAA      GCCCCAGCA-TATTC AAA GAATAATACTGGGGC      GATATTACCACCGCT
 PBPRA1760   4  91  23 2022384 .. 2022401 -  -9.1  -4.99435   TTTAACAAGGAAAAA             CCCGAAC CGAA GTCCGGG              CTAAAGTCCACTCAG
 PBPRA1773   3  85  36 2045203 .. 2045220 -  -6.2  -5.46276   AACAGACAGAAAAAA             GGCCGC ATAATA GCAGCC              TTTTTGTACTTGTAA
 PBPRA1778   8  59  69 2049449 .. 2049473 -  -3.6  -4.19307   TATACAAAGTAGAAA          CCCAAAATAG TAATG CCATTCTGGA          TAGGTAAATGGTCAG
 PBPRA1792   2  48 261 2062303 .. 2062320 -  -4.1  -3.05844   GCTCTCATTCTAACA             GTCAACA GGGG TGTTGGC              TGTTATTTTTCGTAC
 PBPRA1792   2  48 227 2062341 .. 2062354 -  -2.3  -3.64703   TTTTTCGTACCCAAA               GTGCC GAGT GGAAC                GCATCATTTTGATTG
 PBPRA1816   3 100   6 2094116 .. 2094131 - -10.4  -5.45652   AGTTTCAATAAAAAA              GGTCGC TATA GCGACC               TTTCGTTAGGAGTTT
 PBPRA1826   6  81  11 2105051 .. 2105069 -  -7.4  -4.84017   AAGTGCTCATAAAAA             GGCAACTC ATC AAGCTGCC             TATTGGAATATCATA
 PBPRA1840   1  76  62 2122607 .. 2122623 -  -5.1  -5.14965   ATTGTTACGAAAAAA              GCCTC TAAATAT GAGGC              TTTTTTATTACATCG
 PBPRA1845   5  89  19 2128218 .. 2128237 - -12.2  -3.31792   TGATTACTTCTATAA            GCCAGCAA TTTC TTGCTGGC             TTAATAGTTTCTAAT
 PBPRA1857   9  90  51 2140183 .. 2140202 - -12.2  -3.66897   GCATAAACTAGACAA            CCACCTAC TAAA GTAGGTGG             GTTAGTATTAAGGAC
 PBPRA1874   5  91 248 2159218 .. 2159242 - -12.9  -2.95404   CACGAAAATTAACCA          TCAGCCAGCTT ACT AAGCTGGCTGT          TTTTAAAACCTTAAT
 PBPRA1887   7  54 379 2172554 .. 2172567 -  -5.3  -3.13899   AATTTTTTATGAACA               TTGCT TTTA AGCAA                CAATATGAAGACGTT
 PBPRA1899   2  50 116 2186199 .. 2186218 -  -4.2  -3.05816   TCACTTGCGATGGAA            GCCGCATT GCCA ATTGCAGC             CCGTGCTGAAATCGT
 PBPRA1906   3  74 304 2192317 .. 2192335 -  -8.9  -3.56643   GCCATACCGCTGAAA             TCGAAGG ATACA CCTTCGA             AGGTCACGTACCTGC
 PBPRA1909   5 100  27 2196290 .. 2196305 -  -8.2  -5.29782   TACAGGCACAAAAAA              GGCCGC CAAG GCGACC               TTCTATCATTTCTTT
 PBPRA1913   8  80  63 2199452 .. 2199469 -  -7.7   -4.3778   AAAAAATAAACCAAA             CGTCACC TTTC GATGACG              TAAAATTATTAGGAT
 PBPRA1929   7 100  37 2217774 .. 2217796 - -15.6  -6.14618   TAGAAAACAAAAAAA           GCCGCGGCAT AAT ATGCCACGGC           TTTGTTAATTAATAA
 PBPRA1939   2 100  47 2234419 .. 2234445 - -16.7  -5.29885   AACCTAAAAATAAAA         GAGGCTGTTGC AACGA GCAACAGCCTC         TTGAAGATAAAACAG
 PBPRA1960  11  68  40 2256182 .. 2256194 -  -4.1  -4.78149   CGTATAATTCAAAAA                GCCAT GCG ATAGC                CTATTCACGTGAATA
 PBPRA1964   6  85  53 2259538 .. 2259555 -  -9.9  -4.14739   TTAGTGATCTTAAAA             GGGTATC TTAC GATACCC              TTTTTGTTTTATAGC
 PBPRA1972   5  65  99 2269191 .. 2269221 -  -8.4  -2.62062   AGAACAAAAATAACC       TTCAGATGCTTTCA CGT TGAAAGCATCTTTA       TTTTCAATATGATGC
 PBPRA2000   1  46 344 2302467 .. 2302477 -  -3.2  -3.15579   TGAATTTGCCAGTAA                 CACC GCG AGTG                 CTGCGCTGCTAGTCC
 PBPRA2004   8  81 424 2308237 .. 2308259 -  -5.6  -5.33921   AAATGAAGCAAAAAA           TGCTGTCGAT GCA ATGAACAGCA           GTAAATCATTAACCG
 PBPRA2008   5  59 373 2313465 .. 2313484 -  -2.1  -4.45738   CATGGCAAGAAGAAA            CCCATTT GTGGCT AACTGGG             CGGCAACATCATCGT
 PBPRA2012   5 100  34 2318052 .. 2318078 -  -8.1  -5.61913   AATAAATACAAAAAA        GCGCATATCTTC AAAC GAAGAC-TGCGC         TTTTTTTGGATTGCC
 PBPRA2019   2 100 422 2329581 .. 2329605 - -13.6   -5.1523   CGCATAATATAAAAA          GCCACCGAGA TTACT CCTCGGTGGC          TTTTTTTGATATTAA
 PBPRA2022   3  49 349 2333370 .. 2333387 -  -4.9  -2.57683   ACATTTGGCGACAAC             CCAA-GAG TAT CTCGTTGG             AGTAAAGATGTACTG
 PBPRA2027   5 100 300 2339331 .. 2339346 - -10.4  -5.36441   CGTTGATATAAAAAA              GCCCAC TGTC GTGGGC               TTCTAAATTTCTAGT
 PBPRA2033   5 100  56 2346488 .. 2346512 - -11.4  -5.54264   AAATACCTAAAAAAA          GAGCGGTGCT TGTAT AGCCCCGCTC          TTTTTGTCTTTACCG
 PBPRA2037   4 100 235 2353435 .. 2353454 - -13.6  -5.44119   TTTAGTTTAAAAAAA            CGGAGAGC CTAG GCTCTCCG             TTTTTTATAACAATA
 PBPRA2049   5  73 155 2365750 .. 2365763 -  -6.7  -4.28049   ACAAATAAATAAGAA               CCGTA CAGT TACGG                TCAATGGTATTGAAT
 PBPRA2054   2  46 175 2368737 .. 2368752 -  -3.2  -3.10556   TCGAAAACAACGATA              CCGC TTTTCATG GCGG               TTAATTATCAAGCGA
 PBPRA2063   3  59 228 2377235 .. 2377253 -  -5.3  -3.58428   TCGAAACACAAGGAA             GCCATAC ATTAG GTATGAC             AGTCGTCGATCGCTA
 PBPRA2079   7  78  77 2394363 .. 2394373 -  -5.4  -5.04601   TCGATAAAGTAAAAA                 GCTA GTT TAGC                 GAATTGATAAAAAAG
 PBPRA2100   5 100 159 2417821 .. 2417838 -  -7.7  -5.24449   GACAAACCCAAAAAA             GCCCCAA ATTT TTGAGGC              TTTTATATTAAAAGA
 PBPRA2118   3  74  81 2436543 .. 2436558 -  -6.2  -4.53777   GGCAAGGAAAAATAA              TTACTC ACTA GAGTAA               AAATCCCTCACCTTG
 PBPRA2128   6  95  51 2446846 .. 2446865 - -12.2  -4.12043   TAATGAACTAAACAA            CCACCTAC TAAA GTAGGTGG             GTTAGTATTAAGGAC
 PBPRA2149   9 100  78 2473947 .. 2473968 - -11.7  -5.64421   ATTTGAAACAAAAAA           GGTCTGAAA TTCA TTTCAGACC            TTAAATCGATCAGGC
 PBPRA2176  10  64 161 2501867 .. 2501883 -  -3.5  -4.66987   TAGAGCCCAATAAAA              CTCGCCC TTC GGGAGTG              ATTCAGCATGTCTAC
 PBPRA2192   7  65 112 2521173 .. 2521198 -  -5.5  -4.19276   CCAAAACCCGTAAAA         TGTATCTAACA CCTT TGCTGGATACA          TGAATAAACACTAAA
 PBPRA2195   5 100  10 2524421 .. 2524437 -    -8  -5.64421   ACGCTAAACAAAAAA              GCCTGA TTCTG TCAGGC              TTTTTGTTTCTAAAA
 PBPRA2201   7  91  27 2532740 .. 2532757 -  -3.3  -5.86332   TGAAGCTAAAAAAAA             TCCCCAC CGAA GTAGGGC              TTTCTTAAAGTTTAG
 PBPRA2215  12 100  32 2549448 .. 2549474 - -14.6    -5.252   TATGCGCAGAAAAAA         CCGCAACCTATA AGC TATAGATTGCGG         TAACAAGGGAAAGAA
 PBPRA2248   8  60 101 2588886 .. 2588905 -  -7.1  -2.84687   GGAACCATTACCACA            GTCGCCC ATTCAG AGGCGAC             CGTCAACGGTTTCGT
 PBPRA2258   3  68 225 2601143 .. 2601153 -    -4  -4.84527   TCCAGAGAGCAAAAA                 TGTT GAT AACA                 AAACAGAGTTAGAAC
 PBPRA2268   3  57 209 2612342 .. 2612356 -  -3.4   -4.0371   CAGCTGTTATATAAA               CACCGC AAT GCCGCG               AAACGCTTGGCAGAA
 PBPRA2279   3  56  32 2624203 .. 2624220 -  -5.7  -3.29162   AAAACGGTAAATACA             GAATTTA GAAA TAAATTC              ATATAAGTTGCTTCT
 PBPRA2289   6 100 335 2637473 .. 2637502 - -10.3   -5.4593   TTAAAATAATAAAAA       GTATCTCAAA-CTA TTT TAGATTTGAGATAC       AGGTCAATGAGGAGC
 PBPRA2289   6 100  26 2637795 .. 2637811 - -13.7  -5.09895   TATGGATGTAAAAAA              CCCGCGT TAT ACGCGGG              TTATAAGCATTCAAT
 PBPRA2303   6 100  11 2651913 .. 2651936 - -15.4  -3.27676   AGCGATTTAAATACA          CAAAAGCCCC TTAT GGGGCTTTTG           TCTTTGGCCCTTACA
 PBPRA2317   2  45 249 2665837 .. 2665850 -  -2.4  -3.26405   CGTACCTAAAAAGTA               CATC GCAACA GATG                ATTGGGGTGGTCAGG
 PBPRA2322   2  91  79 2673717 .. 2673758 -  -7.4  -5.49234   ACATCCAATAAAAAA CCCTTTTGCCCTGTTACT CGTCGT AACAAAAGGTCAAAAGGG  TTTTCTTGTCTTTGT
      bioD   5 100  64 2678597 .. 2678612 -    -9   -5.9663   AAAGATCAAAAAAAA              GGCACT TTTC AGTGCC               TTTTTTCATATCTAG
 PBPRA2332   3 100  24 2684595 .. 2684611 -    -8  -5.65927   TATTCAAATAAAAAA              CGCAGT TATTC ACTGCG              TTTTCTATTTTGAGT
 PBPRA2336   2 100 181 2691734 .. 2691756 -   -15  -4.96848   TCTCTTATACAAAAA           TCCCCAGTTT TTT AAACTGGGGA           TTTTTTTGAACTTCA
 PBPRA2354   2  56 212 2713049 .. 2713068 -  -6.4  -2.60423   ATGCCAACCAAGCCA            GCTTGCTT CAAA AAGCAGGC             ATTATTCCGTTAATG
 PBPRA2362   5  49 100 2722158 .. 2722184 -  -3.7  -3.22448   TCAAAGCGAATTCAA        GCGCTCATTGAA CATA TTCG-CGAGCGC         TATATCACAATGAAA
 PBPRA2376   5  90 163 2740842 .. 2740878 -   -12  -3.63341   AACAGGCCTTAAGAA    TAAAATCTTAATATAG TGATT CTACATTAAGATTTTA    TAACAACGCAGATTG
 PBPRA2382   5 100  88 2751168 .. 2751187 - -12.2  -5.84432   GATAAGATAAAAAAA            GACCACTC ATTT GAGTGGTC             TTTTTATTTGTCTAT
 PBPRA2396   6 100  35 2768459 .. 2768486 - -17.2  -5.28826   AAACGGCATAAAAAA        TGCCAGCTTTGT TATA ACAAAGCTGGCA         TTTTTATTTAAATCA
 PBPRA2406   3 100  31 2779235 .. 2779252 - -11.3  -5.77988   ATACAGATAAAAAAA             GGGCTCT TGCA AGAGCCC              TTTTTATTGTTTCAA
 PBPRA2414   3 100  61 2791835 .. 2791864 - -20.9   -4.4261   TGTTTAATATTAAAA       GCCACCCGTTACT CATC AGTAACGGGTGGC        TTTTAAGTTGCAACA
 PBPRA2423   6 100  23 2803082 .. 2803098 -  -7.9  -6.23545   TCCAAATAAAAAAAA              CCGCCAA ATT TAGGCGG              TTTTTTTACACATTG
 PBPRA2432   7  90  93 2817199 .. 2817219 - -11.2  -4.50358   ATTTAAACAGTAAAA            GGCTTGCT GTAAT AGCAAGCC            TTTTTTCGACAAGGT
 PBPRA2446   4 100  34 2831234 .. 2831261 -  -7.7  -5.47159   TTTGAATATAAAAAA        CCCGCTATTAC TAATAG GCAGTAGCGGG         GTTAGTAAACGTTTG
 PBPRA2462   7  88  57 2851528 .. 2851568 -  -9.1  -4.82901   CCCTCTTTATAAAAA  TCTGACAACCTCACGATTA TCA TAACCGTGTTGCTATCAGA  TTCTTCAGTACACAT
 PBPRA2468   6 100  49 2859457 .. 2859472 -    -9  -5.42131   TAACGATATAAAAAA              GGTCTC TAAC GAGACC               TTTTTTATGACAATC
 PBPRA2474   5 100  59 2866049 .. 2866085 - -11.8  -5.52986   ACGCTACTAAAAAAA   CCACTCAGGTACATAGT AGCA ACTA-GTATCTGAGTGG    GCATTCATTCTATTA
 PBPRA2510  14 100  33 2903302 .. 2903346 - -13.7  -5.06472   ATATAAACAATAAAA GCCCCTTCAATACGTTACTTA AAC TAAGTTCTGCATTGAAGGGGC TTTTTTGTAAAAATA
 PBPRA2516   5 100  69 2910605 .. 2910624 - -13.6  -5.45802   GTCCTAAAATAAAAA            GGCTAGCC CGAT GGCTAGCC             TTTTTTATCACCCAT
 PBPRA2535   4  90  37 2940666 .. 2940682 -  -9.4  -4.76802   GCTAAAAACAACAAA              GGCACC AATGA GGTGCC              TTTTCTATTTGAACC
 PBPRA2546  12  63 330 2953844 .. 2953863 -    -5  -4.12188   TGATGATTGGGAAAA            CATTATGC CTGA GCATAGTG             AAGATAACGCCTTAT
 PBPRA2568   2  91  22 2974420 .. 2974436 -  -9.4  -4.88388   ATAATTCGACAAAAA              GCCCGA GATCA TCGGGC              TTTTTGATTTTAGCG
 PBPRA2571   1 100  45 2976182 .. 2976208 - -11.7  -5.40072   TGCTGGTTAAAAAAA         GAGTTTCGCGT CATAC ACACGAAACTC         TTTCTACTATCGTCA
 PBPRA2575   6 100  37 2982138 .. 2982163 - -16.3  -4.55287   TCTATGCATAGAAAA         GCGGATGTTGT ACTT ACAACATCCGC          TTTTTATTGTTTAAA
 PBPRA2584   4  58 449 2991872 .. 2991891 -  -2.9  -4.23674   GTGCACTAACAGAAA            CAC-CCTT TGTTG AAGGCGTG            ACTATCACGGTTGAA
 PBPRA2588   8  73  91 2996279 .. 2996296 -  -6.9  -4.07618   CCCGCAATAATTAAA             GGCAGCG ATTT CGTTGCC              TTTTTTATATCGACT
 PBPRA2598   6  62  89 3009562 .. 3009572 -  -5.4   -3.7821   ATCAGCACAATAGAA                 CAAG AAC CTTG                 GATTGCGAACCTCAT
 PBPRA2604   5  77  29 3015914 .. 3015931 -  -8.4   -3.9693   TATTCAGTTAAACAA             GCCGCA TAGCTG TGCGGC              TTTTTAATATAGACA
 PBPRA2608   8 100  28 3021857 .. 3021880 - -15.4  -5.94214   AATACAATAAAAAAA          GCCGAAGGTA ATAT TACCTTCGGC           TTTTTATATATCTAA
 PBPRA2611   4 100  60 3025487 .. 3025505 -  -9.6  -5.95539   GTTTAAACAAAAAAA             GGAGAACA TCA CGTTCTCC             CTTTTTAATGTGCTT
 PBPRA2614   4 100  25 3028319 .. 3028360 - -16.1  -4.65446   ATTAGATACACAAAA CCCCGGCAATGCGTAACTTA TAA TAAGTCAT-CATTGCCGGGG TTTTATTAGAATTCG
 PBPRA2621   2 100  16 3034674 .. 3034704 - -16.3  -5.57729   AAATAATACAAAAAA       GGGCGATGATCAA AAACA CTGATCATCGCCC       TTTTTTATACACAAT
 PBPRA2629   2  55 429 3044966 .. 3044980 -  -4.3  -3.61715   CATTGTTTTGAAGAA               CCATT ACTGA AATGG               AACGCTTTTTTAACC
 PBPRA2632   5  67 460 3047293 .. 3047309 -  -3.5   -4.6971   TAAAGTCCAATAAAA              CTCGCCC TTA GGGAGTG              ACTCAGCGTGTCTAC
 PBPRA2642   2 100 101 3059045 .. 3059068 - -10.2  -5.69793   ATAGGAAAGAAAAAA          GCGAGTGGCC TTGG AGCCTCTCGC           TTTTTTGTGGCCTTG
 PBPRA2648   3 100  51 3066190 .. 3066208 - -10.3  -5.71712   TTCCACATAAAAAAA             GCGAAGC ACTTG GCTTCGC             TTTTTTATTGCACGC
 PBPRA2664   5  66  61 3089873 .. 3089889 -  -5.8   -3.9777   CTCAAGATGCACAAA              GTGCCC AATAA AGGCAC              TTTTTCGACTTTCTG
 PBPRA2673   1 100  28 3101019 .. 3101047 - -11.8  -5.27938   ACTCTGAAACAAAAA        GAGCGATAAACC TGATT GGCTCATCGCTC        TTTCATTACCCATTT
 PBPRA2694   6  74  25 3125303 .. 3125330 -  -4.9  -5.01422   GTAGATAAAAAGAAA        CGCTGCAATGA TGAGGG TCATTACAGTG         TTTTTTTATTGATTT
 PBPRA2739   9 100  40 3176323 .. 3176359 -  -8.7   -5.4251   TTGACATACAAAAAA    GCCCAGAGATTTCCGTT AGT AATGGGAACATCTGGGC    TCATCTAATAATCTG
 PBPRA2753   4 100 116 3194116 .. 3194144 -  -8.2  -5.53991   GATTTACTAAAAAAA       TCGAGGGGACGAC GTTC ATCA-CCCCTCGA        CTTCTGCACTTATTC
 PBPRA2759   7 100 109 3200202 .. 3200228 - -15.2  -5.13521   AAACCACGCAAAAAA         GCCCTGCTAGCA ATA CACTAGCAGGGC         TTTCACCTGTTTTAT
 PBPRA2772   2  53 315 3217379 .. 3217389 -  -3.2  -3.83756   AAAGCAGAATTCAAA                 GTGA GAC CCAC                 CAGCGAATTTTAGTG
 PBPRA2781   3 100  41 3225800 .. 3225817 -  -7.7  -5.81412   TTTAGTGAAAAAAAA             CTCTGCC TTTC AGCAGAG              GTTTGTGTCTAAGTG
 PBPRA2797   4  83  71 3243031 .. 3243045 -  -7.1  -4.87291   GACCTGAACTAAAAA               GCCCT TACTC AGGGC               TTTTTTACTTTCTTC
 PBPRA2804   9  57 241 3249706 .. 3249718 -  -5.5  -3.38522   CACCGACGGTAAATA                GCCTC AAT GAAGC                TCAAGCTCTTATCCA
 PBPRA2804   9  57  35 3249911 .. 3249924 -  -3.1  -4.17089   GGCAAACGGCGAAAA               CTGAG CAAA CTCAA                AAAGACAGATACTGT
 PBPRA2807   2 100 122 3252945 .. 3252974 - -15.9  -4.77986   TCAAATACCCAAAAA       GGCCATAATGACA TGAC CGTCATTATGGCC        TTTTAAAATGCTATT
 PBPRA2833   4 100  47 3279859 .. 3279886 -  -7.8  -5.28826   AAATTTCATAAAAAA        GGCTTTCTGA GTCGTATT CCAGAAAGCC         TTTCTTATTGTATAA
 PBPRA2840   7 100  33 3289830 .. 3289850 - -11.2  -5.39755   GACAAGCACAAAAAA            GGCTTACC TATTG GGTAAGCC            TTTTTTTAGATCAAA
 PBPRA2876   9  62 174 3305576 .. 3305586 -  -3.2  -4.49556   TTCTGATGAAAGAAA                 TGAG AAG CCCA                 TCTTTTGGTGGGTTT
 PBPRA2884   8  76  44 3314403 .. 3314436 - -10.4  -2.65442   ACAGTATGTAGAGTA     CAAGACGGGGAA-GC ACCAG GCATTACCCGTCTTG     TTCGTTGGCTTTTCG
 PBPRA2897   5 100  27 3328499 .. 3328522 -   -11  -6.06723   GCGCCTAAAAAAAAA          CCGCTTAAGC ACAT GCTAAAGCGG           TTTTTTTATATCTCA
 PBPRA2901   5 100  47 3331857 .. 3331872 - -10.4  -5.38497   AGCGAAACTAAAAAA              GGTCGC AAAT GCGACC               TTTTTTCAGCGTAAG
 PBPRA2906   2 100  40 3336435 .. 3336452 - -12.7  -5.85244   AACCAAAATAAAAAA             GGCGCCA ATTA TGGCGCC              TTTCTTTTTTACATT
 PBPRA2912   5 100  24 3342596 .. 3342613 - -12.7   -5.4505   CTTTCTAATAAAAAA             CGCGACC AACA GGTCGCG              TTTTTTATGCTTATA
 PBPRA2923   3  54  39 3355257 .. 3355270 -  -2.4  -4.09685   TTTGATCGTGCAAAA               GCAA TAATTG TTGC                CACTTTACCTTGGTT
 PBPRA2949   4 100  33 3379251 .. 3379269 - -14.6  -5.22289   TATGAAAGACAAAAA             CGGAAGCC AAT GGCTTCCG             TTTTTATATGTCATT
 PBPRA2972   6  75   4 3406693 .. 3406728 -  -9.9  -3.01888   TTAAAATAAACATCA    TTGATTTCTGCTCTC TTCTTG AAGAGCAGAAATCAT     CATCTAAACGATTTG
 PBPRA2980   7  83 135 3414555 .. 3414580 - -11.1  -3.59803   ATGACAGTAAACGAA         CAGGACGAGCC GGTT GGCCCGTTCTG          TGGGATGGATGGTTT
 PBPRA2987   9 100  59 3423719 .. 3423737 -   -11  -5.76633   CCACATACAAAAAAA             CGCCATCA ATT CGATGGCG             TTTTTTATGTGTTCA
 PBPRA2993   3  90  58 3429016 .. 3429033 - -11.3  -4.66833   TTTGAATTCTAAAAA             GGAGAGC TTCG GCTCTCC              TTTTTATCGCAAAAA
 PBPRA3005   6  88  30 3447730 .. 3447745 -    -9  -4.75372   ATCACGCATTAAAAA              GGCTAC CTCG GTAGCC               TTTTTTGTCTCTAAC
 PBPRA3018   4 100  14 3459341 .. 3459367 - -18.8  -4.98531   CTTCTAAATTAAAAA         GCGCCTTGCTGC CAG GCAACAAGGCGC         TACTTCAATAGCTTT
 PBPRA3025   3  91  30 3467563 .. 3467587 -   -13  -3.01905   AGTCCCCATATAAAC          GCGAGTATCT TATCT AGATACTCGC          TTTTTTAATTCTTTC
 PBPRA3036   4  57 -35 3479684 .. 3479695 -  -4.4  -3.81951   GCCGACACCATCAAA                CGAT ACAT ATCG                 CTCAAAGCCTTGCTG
 PBPRA3045   6 100  29 3488341 .. 3488361 -  -8.3  -5.51046   TAAACACATAAAAAA            GCCAGCA ATATATA TGCTGGC            TTTTTTGATTCTAAT
 PBPRA3099   4  73  35 3539132 .. 3539142 -  -6.8  -4.23529   ACACCAAGATATAAA                 GCAC TTA GTGC                 AGCAAGTATTTTTTG
 PBPRA3112   3  64  50 3550629 .. 3550658 -  -7.3  -3.38162   ATTGAATAAATTTAA       CAGCAAGAGAGG TGATGTG CCTCTCTT-CTG       TTTGTATGTGCTTAA
 PBPRA3125   3 100  16 3560327 .. 3560345 - -11.8  -4.85129   ATCAGACACTAAAAA             GGAGAACA TAA TGTTCTCC             TTTTTTATTTACGTA
 PBPRA3129   1  91  23 3563508 .. 3563526 - -10.3  -4.82901   TTTTTCCGATAAAAA             TGGAGCC TAATT GGCTCCA             TTTATCTTTATTCTA
 PBPRA3141   7  70 360 3577182 .. 3577209 -  -7.1  -3.81958   ACGGCTAAATAAATA        TGAGTATCGAA TAACAT TTCGGTACTCA         CCTCTTCCGCATAAC
 PBPRA3150   5  68 157 3584777 .. 3584791 -  -4.3  -4.65916   GGCATTGGAACAAAA               GTATC TGATT GATAC               TGGCGATACATGGCA
 PBPRA3167   4 100  34 3593144 .. 3593162 -  -8.9  -5.42265   TCAAAGCATAAAAAA             GCCCTTA ACGCA TAAGGGC             TTTTATTTTAGGTTA
 PBPRA3177   7 100  37 3605212 .. 3605237 - -11.9  -5.02476   ACACTGTTTAAAAAA         GGCCGAATATC GAAA GATAATCGGCC          TTTTTATTACCATTT
 PBPRA3191   3 100 100 3619478 .. 3619502 - -11.5  -5.24531   AGTCCCTAGAAAAAA          GGGTAAGCC CCAAAAT GGCTTACCC          TTTCTCTTTTTATCA
 PBPRA3207   5 100 -18 3642301 .. 3642327 - -15.2  -3.30124   CCCCAGTGCCGAGAA         GCGAGTTCCTAG AGA CTAGGATCTCGC         GACTTCAGCGAAGCC
 PBPRA3226   2  43 133 3664204 .. 3664214 -  -2.4  -3.14564   CGATCGCCTGACCAA                 CTCC GGT GGCG                 GATTCTATAAGAGTC
 PBPRA3231   6 100   6 3668641 .. 3668658 -  -8.4  -5.54907   GCTAGAAAATAAAAA             CGCAGC TCAAAG GCTGCG              TTTTTTTATTTTACG
 PBPRA3242   6 100  34 3678567 .. 3678581 - -11.4  -5.72616   AGCCATATAAAAAAA               CCTCGC ACT GCGAGG               TTTTTTTTATTACAC
 PBPRA3261   8  93  46 3693392 .. 3693429 -  -9.9  -5.03994   TTTCACATATAAAAA   GGGACAACGTTTATCAC TTAA GATAAAAACGTTGTCCC    TTTTTAGTCGATTAA
 PBPRA3292   4  91  30 3732396 .. 3732413 - -11.3  -4.76644   AATATTGATCAAAAA             CGGCTAC CGAG GTAGCCG              TTTTATTCAAAAAAT
 PBPRA3307   8  89  19 3754750 .. 3754777 - -12.2  -3.28906   CTAATAAAGAGGCAA        TAAGACAACTAG CATT CTAGTTGCCTTA         CTTATTAACAAAAAA
 PBPRA3316   5  86  30 3765360 .. 3765375 -    -9  -4.53303   TATTCCCATATAAAA              GGTCAC CAAT GTGACC               TTTTATACAAAAAGA
 PBPRA3319   6 100  55 3767615 .. 3767638 -  -8.2  -5.74122   GATGACATAAAAAAA          GCCTTATCTA CTAA TAGGTAAGGC           TTTTTAACTTAAAAA
 PBPRA3328   7 100  43 3776247 .. 3776262 - -10.4   -6.0427   ATCAGATAAAAAAAA              CACCGC TAAT GCGGTG               TTCTTATTATTTCTT
 PBPRA3377   8 100  66 3818235 .. 3818254 - -13.6  -4.98522   AACGTCAGACAAAAA            GCGCAGCT AAAT AGCTGCGC             TTTCGTCGTTGATAT
 PBPRA3382  11 100 202 3823180 .. 3823197 - -12.7  -4.89729   TACAAAATGTAAAAA             GCACCGC TTAG GCGGTGC              TTTTTTTATTGGTCA
 PBPRA3382  11 100  27 3823359 .. 3823372 -  -5.9  -5.76633   GCAGACATAAAAAAA               GCCGC CTTA GCGAC                TTTTTTATTACCTGT
     groEL   7 100  71 3830540 .. 3830555 -  -8.2  -5.65177   ACAGGTACAAAAAAA              CCCGCC ATAA GACGGG               TTCTTTTTTATCAGT
 PBPRA3399   3 100  41 3845745 .. 3845761 - -12.3  -4.73297   TAAGTAATAAACAAA              CGGAGCA CCC TGCTCCG              TTTTCTTTTATCTAT
 PBPRA3413  10  88 159 3864587 .. 3864613 -   -11  -4.21908   GATTATCAGCTAAAA         CCTTAACCCACA TAA TGTAAGTTAAGG         CTAAATACATCCACC
 PBPRA3421   3 100  35 3870814 .. 3870833 - -13.6  -5.52023   ACTATCAATAAAAAA            CGCGCTGA AATG TCAGCGCG             TTTTTTTATCTATTC
 PBPRA3428   8 100  50 3877413 .. 3877434 -  -7.9  -5.60993   TTTTCCATAAAAAAA           CCCACGCAG CTAA CGGCATGGG            CTCTTAATGCTTTTC
 PBPRA3451   1  64 450 3901213 .. 3901233 -  -7.6  -2.93073   TTCTCTTAATAATGA            GCCTAATG CGCTT CATCAGGC            ATAATGAATAAAGGT
 PBPRA3487   7  81  21 3942290 .. 3942322 -  -9.9  -3.76815   ACGAAACAAACAATA      GAGCTGCAAGCAA AACAAGG TTGCCAGCAGCTC      ACACGATCTTGGGGT
 PBPRA3497   5 100  22 3954019 .. 3954067 - -25.8   -5.1861   TTCACCATTAAAAAA GCCCTCATACTCAAAATTAATG CTGAT CATTAACTTTGAGTATGAGGGC TTTTTTTAGCGTTAA
 PBPRA3513   7 100  31 3973371 .. 3973414 - -14.8  -5.80951   ACTTAAAACAAAAAA GCCCGTCTTGTCAGTT-CTTA TTA CAAGAAACTAGCAAGACGGGC TTTTTTATTTTTATG
 PBPRA3519   4 100 209 3978605 .. 3978621 - -12.3  -4.72556   GTAAAAACCATAAAA              GGCGATC ATT GATCGCC              TTTTTGTTACTTATT
      cyaA   1  39 457 3985396 .. 3985407 -  -2.2  -2.51313   ACATCGAGAAGACAT                CGCA CAAG TACG                 TGATGAGATTTGGTC
 PBPRA3532   4 100  32 3993330 .. 3993347 -  -8.4   -5.5762   ATGAAATATAAAAAA             GCCTCC CTGATT GGAGGC              TTTTTTGTGGGTGGC
 PBPRA3544   4  93 204 4007897 .. 4007912 - -10.4  -5.14563   TGTTCGATTAAAAAA              GGCTCC TTCG GGAGCC               TTTTTTATTACATCT
 PBPRA3548   2 100 138 4014473 .. 4014494 - -14.5  -4.67943   TTCTAAGATACAAAA           GCCTGCAGT TTTA ACTGCAGGC            TTCATTCCCCCCCCC
 PBPRA3551   5  54 218 4016268 .. 4016279 -  -5.8  -2.78774   CAGAAATGGTGAAAG                CAGC CTAC GCTG                 GTGTTGGCTGATGTC
 PBPRA3570  10  70 326 4038188 .. 4038222 -  -8.1  -3.29216   AAGCAATGTACAAGA    CGGGGCTGTTTTACATG TCA CACGTAAAACA-CCC-G    ATAACCCCACAGGTC
 PBPRA3584   2 100 100 4051259 .. 4051276 -  -9.9  -5.84381   CTACCAATAAAAAAA             GAGAGCA TATA TGCTCTC              TTTTTTTCTATCTAT
 PBPRA3592   6  59 163 4058590 .. 4058603 -  -3.7  -4.05678   TCTTGAAAGAAAATA               GCCCC TCAT GTGGC                AGCCATTTTATTTAC
 PBPRA3597   5 100   6 4067062 .. 4067077 - -10.4   -5.4833   TCAGCTAACAAAAAA              GCAGCC AATG GGCTGC               TTTTTTTATTTTCGT
 PBPRA3602  13 100 221 4073615 .. 4073630 + -10.4  -5.39721   GCAAACATAAAAAAA              GCGACC TTAA GGTCGC               TTTTTTATGTCATGC
 PBPRA3596   2 100  28 4067062 .. 4067077 + -10.4  -6.11229   TCAGCTAACAAAAAA              GCAGCC AATG GGCTGC               TTTTTTTATTTTCGT
 PBPRA3583   2 100  23 4051259 .. 4051276 +  -9.9  -5.77988   CTACCAATAAAAAAA             GAGAGCA TATA TGCTCTC              TTTTTTTCTATCTAT
 PBPRA3569   4  60 300 4038851 .. 4038861 +  -6.8  -3.05463   TACGGCGTAATTCTC                 GCAG TAC CTGC                 TTGGCTCCAGGGCGT
 PBPRA3535   4  84  67 3998640 .. 3998660 + -11.2  -3.77831   GTTTCAAATAGAAAA            GGCGAGAT CGATA ATCTCGCC            TTTCAATATTCATCG
 PBPRA3531   3 100 318 3993330 .. 3993347 +  -8.4  -5.28176   ATGAAATATAAAAAA             GCCTCC CTGATT GGAGGC              TTTTTTGTGGGTGGC
 PBPRA3518   5 100  32 3978605 .. 3978621 + -12.3  -5.23396   GTAAAAACCATAAAA              GGCGATC ATT GATCGCC              TTTTTGTTACTTATT
 PBPRA3504   0 NONE
 PBPRA3496   2 100  41 3954019 .. 3954067 + -23.6  -5.47399   TTCACCATTAAAAAA GCCCTCATACTCAAAATTAATG CTGAT CATTAACTTTGAGTATGAGGGC TTTTTTTAGCGTTAA
 PBPRA3486   3  52 -42 3942346 .. 3942366 +  -4.5  -3.28712   TTGGGGTACTAATCA            GCAGCGGCT ATC GGCCTCAGC            TTGTGAAGGAAACAG
 PBPRA3468   6 100  35 3923745 .. 3923762 + -12.7  -5.38326   CTTAAACAATAAAAA             CGGAGCC ACTC GGCTCCG              TTTTTATTTAATTCG
 PBPRA3465   4 100  55 3920891 .. 3920906 + -10.4  -5.76237   ATAGATAACAAAAAA              GGCGCT AATT AGCGCC               TTTTTTATTTCTGTC
 PBPRA3461   6  83  32 3915975 .. 3916005 + -11.1  -3.60814   CTCTAAGCTACTATT       CAGTGCCGCTTCA TTATT TGTTGCGGCACTG       TTGTATGTAAGGTTT
 PBPRA3430   5  85 218 3880446 .. 3880463 +  -6.9  -5.08824   CACTGAAACAAAAAA             GGCACCC CGAA GGATGCC              TTTTTTAGCTAACAC
 PBPRA3427   5  54 354 3877680 .. 3877695 +  -5.4  -3.05616   ATCGATGGATCCATA              TTGCCT TGAA GGGCAA               CTTTGTCTCCTACTC
 PBPRA3423   3 100  33 3873200 .. 3873216 +  -9.4  -5.20333   ACACTGCACACAGAA              GGGACC GTCAA GGTCCC              TTTTTCTTATCCGTA
 PBPRA3420   4 100  84 3870814 .. 3870833 + -13.6  -5.80248   ACTATCAATAAAAAA            CGCGCTGA AATG TCAGCGCG             TTTTTTTATCTATTC
 PBPRA3412   0 NONE
 PBPRA3398   6 100  51 3845745 .. 3845761 + -12.3  -5.24647   TAAGTAATAAACAAA              CGGAGCA CCC TGCTCCG              TTTTCTTTTATCTAT
 PBPRA3386   2  86  58 3829650 .. 3829667 +  -5.5  -5.51612   TCGATCTAATTAAAA             GCAGCTG TTAC TGGCTGC              TTTTCTTTTTTATAT
 PBPRA3343   4 100  77 3792831 .. 3792849 +   -11  -5.45652   TGTCATAGTTCTAAA             GCGTAGCC AAT GGTTACGC             TTTTTTATTGGGGGT
 PBPRA3335   8 100 154 3785860 .. 3785875 + -10.4   -5.7946   ACAAACACAAAAAAA              CCAGCC CAAA GGCTGG               TTTTTTTATTAACAC
 PBPRA3332   3  66 209 3783417 .. 3783444 +  -8.5  -2.81207   TTGTTCAACACTTCT        GATAGGTGTCG GCTTCG CGACACATATC         CTTATCTGTTAAATA
 PBPRA3327   6  89  41 3776238 .. 3776271 +  -9.7  -4.41348   GTCACAACCATCAGA     TAAAAAAAACACCGC TAAT GCGGTGTTCTTATTA      TTTCTTTACGAACCG
 PBPRA3318   3  91  86 3767615 .. 3767638 + -10.4  -4.74103   GATGACATAAAAAAA          GCCTTATCTA CTAA TAGGTAAGGC           TTTTTAACTTAAAAA
 PBPRA3299   4 100 273 3743194 .. 3743215 + -14.5  -3.69395   TACAAGCGAAAAAAA           GCCCTAACC TCTC GGTTAGGGC            TTCTTCAATAATGGC
 PBPRA3262   2  81  41 3695506 .. 3695524 + -10.3  -3.59301   CGATGCATAAAAAAA             GCCAGCA ACGGA TGCTGGC             ATTTTTATATCAATT
 PBPRA3241   3 100  73 3678567 .. 3678581 + -11.4  -6.09888   AGCCATATAAAAAAA               CCTCGC ACT GCGAGG               TTTTTTTTATTACAC
 PBPRA3230   4 100  52 3668641 .. 3668658 +  -9.1  -6.09196   GCTAGAAAATAAAAA             CGCAGCT CAAA GGCTGCG              TTTTTTTATTTTACG
 PBPRA3209   3 100  39 3646480 .. 3646496 + -12.3  -5.71638   TTCAGAGACAAAAAA              GCCGAAC TGA GTTCGGC              TTTTTTTAATTCTTA
 PBPRA3206   4  59 291 3642576 .. 3642586 +  -4.6  -3.95986   TTCACGTACCACCGC                 CTGC TCT GCGG                 TTTCATTGACTTCGA
 PBPRA3193   4 100  37 3626785 .. 3626801 + -13.7  -3.87869   TGTCGACATAAAAAA              GGCGCCT TAT AGGCGCC              TTTCTAGCAAATTAA
 PBPRA3190   2 100  46 3619478 .. 3619502 + -11.5  -4.60808   AGTCCCTAGAAAAAA          GGGTAAGCC CCAAAAT GGCTTACCC          TTTCTCTTTTTATCA
 PBPRA3181   4 100  23 3609272 .. 3609289 + -11.3  -5.26316   TTTCCAGACAAAAAA             GGTCAGC CTCA GCTGACC              TTTTTTATCAAATAA
 PBPRA3176   2 100  43 3605212 .. 3605237 + -11.9  -5.11112   ACACTGTTTAAAAAA         GGCCGAATATC GAAA GATAATCGGCC          TTTTTATTACCATTT
 PBPRA3166   7  91  39 3593144 .. 3593162 +  -8.9  -5.13343   TCAAAGCATAAAAAA             GCCCTTA ACGCA TAAGGGC             TTTTATTTTAGGTTA
 PBPRA3149   7  86 114 3584981 .. 3585015 +  -8.6  -4.55887   TTGCCATGTTTTTAG     CGCAGGGATCAGAGAT TGG ATCTCTGTTTCTTGGG     TTTGTCTTTTTACGA
 PBPRA3140   6  83 252 3577426 .. 3577456 +  -9.8  -4.02334   TTTGATCAGCTTTTG       CAGCTTTTGGACTA CTA TAACCCAAAAGCTG       TTTATGCTGTACATA
 PBPRA3128   2  89  53 3563508 .. 3563526 + -10.3  -4.48483   TTTTTCCGATAAAAA             TGGAGCC TAATT GGCTCCA             TTTATCTTTATTCTA
 PBPRA3123   7  67 121 3559787 .. 3559797 +  -6.8  -3.83155   TTTCATTAACGCAGC                 CCGT GGT ACGG                 TTGTTGATATTGATG
 PBPRA3115   6 100  30 3552473 .. 3552513 +  -9.3  -5.54079   ATCTTATTCTAAAAA GCCCACC-GAGTA-CTTAT GAGTA ATAAGGTACTTTGGTGGGC TTTTTTACTTTTTAG
 PBPRA3111   2  79  66 3550629 .. 3550658 +  -8.7  -4.17417   ATTGAATAAATTTAA       CAGCAAGAGAGGTG ATG TGCCTCTCTT-CTG       TTTGTATGTGCTTAA
 PBPRA3084   3 100  63 3527007 .. 3527035 + -16.1  -5.14563   AACTGATAGTAAAAA        GCGCCGAAGGT AGTGTAA ACCTTCGGCGC        TTTTTTAATGCGGGG
 PBPRA3070   5 100  34 3509889 .. 3509904 + -10.4  -5.50774   TTTAGATAACAAAAA              GGACGC ATTA GCGTCC               TTTTTGTTTCTTATA
 PBPRA3044   5 100  41 3488341 .. 3488361 +  -8.3  -5.33848   TAAACACATAAAAAA            GCCAGCA ATATATA TGCTGGC            TTTTTTGATTCTAAT
 PBPRA3037   6 100  28 3482089 .. 3482104 + -10.4  -5.67967   CCTAAAACACAAAAA              CCAGCC ACTA GGCTGG               TTTTTTTATGGTAAT
 PBPRA3037   6 100 361 3482422 .. 3482439 + -12.7  -4.66163   ATAAGACAAAAAAAA             GCCCACC GTAA GGTGGGC              TTTTTCAATAAACGT
 PBPRA3024   5 100  14 3467563 .. 3467587 +   -13   -5.4148   AGTCCCCATATAAAC          GCGAGTATCT TATCT AGATACTCGC          TTTTTTAATTCTTTC
 PBPRA3019   3  79  59 3462678 .. 3462713 +    -7  -4.56775   GCTGCGAATAAAAAA    GGCTCTGTTGCACTTAT TCT ATTACT-CAACAGAGCC    TTTTTCAAAACAACT
 PBPRA3004   5 100  48 3447730 .. 3447745 +    -9   -5.4251   ATCACGCATTAAAAA              GGCTAC CTCG GTAGCC               TTTTTTGTCTCTAAC
 PBPRA2996   4  60  16 3433298 .. 3433315 +  -2.6   -4.4281   CCTATAAAAGACAAA             CGCCTG AAATAG CAGGCA              TTTATTGTCATTTAC
 PBPRA2992   5  91  45 3429016 .. 3429033 + -11.3  -4.82901   TTTGAATTCTAAAAA             GGAGAGC TTCG GCTCTCC              TTTTTATCGCAAAAA
       xni   6 100  49 3423719 .. 3423737 + -10.3  -5.47431   CCACATACAAAAAAA             CGCCATC AATTC GATGGCG             TTTTTTATGTGTTCA
 PBPRA2979   2  50 310 3414968 .. 3414979 +  -4.4  -3.12668   ACATCACGAATTTCA                TGCA GAGT TGCA                 TGTTCGGCTTTGCAC
 PBPRA2971   6  89   8 3406694 .. 3406727 + -12.7  -2.63112   TAAAATAAACATCAT     TGATTTCTGCTCT CTTCTTGA AGAGCAGAAATCA      TCATCTAAACGATTT
 PBPRA2948   3 100  33 3379251 .. 3379269 + -14.6  -5.06505   TATGAAAGACAAAAA             CGGAAGCC AAT GGCTTCCG             TTTTTATATGTCATT
 PBPRA2922   6  57  25 3355353 .. 3355364 +  -2.2  -4.23892   TAATCGGGTTATGAT                CTGA AGCA TCGG                 TTTTCGGTGCTTCAG
 PBPRA2922   6  57 380 3355708 .. 3355719 +  -5.8  -3.17392   TGCTGACTTAGGTAA                CCGT AACC ACGG                 TTCCATTGCCAAGTA
 PBPRA2922   6  57 448 3355776 .. 3355787 +  -5.8  -3.18776   TAGATAAATTCATCA                CACC AGCA GGTG                 TATTCATAAATTTAA
      fadE   2  93  52 3348844 .. 3348862 + -10.3   -5.1675   ATAAGCATTAAAAGA             GGGAAGC ACTTA GCTTCCC             TTTTTTGATCCCTAA
 PBPRA2911   6 100  21 3342596 .. 3342613 + -12.7  -5.39755   CTTTCTAATAAAAAA             CGCGACC AACA GGTCGCG              TTTTTTATGCTTATA
 PBPRA2907   8 100  54 3339432 .. 3339446 + -11.4  -4.43309   CTGAAAGTCCGGATA               CGGGTC AAA GACCCG               TTTTCGTTAGCCTTC
 PBPRA2896   5 100  36 3328499 .. 3328522 +   -11  -5.76633   GCGCCTAAAAAAAAA          CCGCTTAAGC ACAT GCTAAAGCGG           TTTTTTTATATCTCA
 PBPRA2839   2 100  34 3289830 .. 3289850 + -11.9  -5.47218   GACAAGCACAAAAAA            GGCTTACCT ATT GGGTAAGCC            TTTTTTTAGATCAAA
 PBPRA2832   6  86  30 3279859 .. 3279886 +  -8.6  -4.55093   AAATTTCATAAAAAA        GGCTTTCT-GAGT CGT ATTCCAGAAAGCC        TTTCTTATTGTATAA
 PBPRA2819   2 100  26 3268278 .. 3268305 + -17.2  -5.48213   TCGACATATCAAAAA        GGGCAGAGTAAT CATC ATTACTCTGCCC         TTTTTATTTTAAATC
 PBPRA2816   3  60  89 3262643 .. 3262653 +  -6.8  -3.14463   GCATTGGCTACCACG                 GTGC AAT GCAC                 TTCATCAAGCGGGTT
 PBPRA2813   3  80  23 3258776 .. 3258805 + -10.8  -3.16921   GAAATGAGTAATACA       CATCCGCGAACA CGCTAA TGTTCACGGATG        TTCATCGAGGTTAAT
 PBPRA2806   2 100 199 3252945 .. 3252974 + -15.2  -4.16681   TCAAATACCCAAAAA       GGCCATAATGAC ATGACC GTCATTATGGCC        TTTTAAAATGCTATT
 PBPRA2780   6  63 122 3225682 .. 3225695 +  -5.3    -3.965   CAAATAGTCGACTTT               CCATT GAGC AATGG                TTATTAGTTTTCAAC
 PBPRA2771   3  67 369 3217771 .. 3217781 +  -6.8    -3.741   AAGATAGCTGCAACA                 GCAG ACG CTGC                 TATTTTGAGTATTGG
 PBPRA2761   3  51 250 3203646 .. 3203660 +  -2.8  -3.71527   TACTTTATCAAGCGT               GACATT ATC AATGCC               TTTCGGTAATTGGGC
 PBPRA2758   7 100  66 3200202 .. 3200228 + -13.8   -3.7229   AAACCACGCAAAAAA         GCCCTGCTAG CAATACA CTAGCAGGGC         TTTCACCTGTTTTAT
 PBPRA2743   3  51 385 3182590 .. 3182600 +    -4  -3.40403   AGTTCTAACGCGTTT                 TGAT TCG ATCA                 TTATAATAGAAAAGA
 PBPRA2738   3  78  28 3176323 .. 3176359 + -10.9  -2.67992   TTGACATACAAAAAA    GCCCAGAGATTTCCGTT AGT AATGGGAACATCTGGGC    TCATCTAATAATCTG
 PBPRA2733   5  50 210 3169087 .. 3169099 +  -4.7   -2.7317   GAACACAACAAAACT                CGCCC TTC GGGAG                TGATTCAGCGTATCT
 PBPRA2729   4  49  94 3164182 .. 3164205 +  -3.7  -3.24188   AGATCGAGTGCTGGT          CCCATAGGG ACAATA CCCGTTGGG           TTAATCATGGTATGA
 PBPRA2717   3  55 349 3154448 .. 3154462 +  -4.2  -3.57627   CGATCTGTTGTCCCA               TCACTG TCG CAGAGA               CTTTTTCTCTAGCCA
 PBPRA2713   5  65 344 3148166 .. 3148178 +  -5.5  -4.08767   CCACCTAAAATGCCA                CCAGC ATG GTTGG                TTTTAAAACCATCAA
 PBPRA2700   2  70 197 3131223 .. 3131254 +  -8.9  -3.18735   AGGGGAGAAACTGAA      TATCCTGAACATT ACACCG AATGCTCAGGATA       TTGATCACCTATTGA
 PBPRA2693   4 100  42 3125303 .. 3125330 +  -5.6   -5.9003   GTAGATAAAAAGAAA        CGCTGCAATGAT GAGG GTCATTACAGTG         TTTTTTTATTGATTT
 PBPRA2672   3  72 102 3101019 .. 3101047 +  -7.4    -3.922   ACTCTGAAACAAAAA        GAGCGATAAACC TGATT GGCTCATCGCTC        TTTCATTACCCATTT
 PBPRA2663   2  72  39 3089873 .. 3089889 +  -5.1  -4.72486   CTCAAGATGCACAAA              GTGCC CAATAAA GGCAC              TTTTTCGACTTTCTG
 PBPRA2659   4  72 268 3085032 .. 3085064 +  -6.9   -3.9644   ATGCTGTATCAATAC      CCGCGGCTGTACCTT TAG AAGCTGCGGCTTCGG      TTGTTGTATTCGCGG
 PBPRA2647   6 100  39 3066190 .. 3066208 + -10.3   -5.4505   TTCCACATAAAAAAA             GCGAAGC ACTTG GCTTCGC             TTTTTTATTGCACGC
 PBPRA2641   7 100  58 3059045 .. 3059068 +  -9.5  -5.27923   ATAGGAAAGAAAAAA          GCGAGTGGC CTTGGA GCCTCTCGC           TTTTTTGTGGCCTTG
 PBPRA2631   1  45 190 3047309 .. 3047321 +  -3.3  -2.91997   TCGCCCTTAGGGAGT                GACTC AGC GTGTC                TACTTCTGTGTCAAA
 PBPRA2620   3 100  22 3034674 .. 3034704 + -15.6  -5.24531   AAATAATACAAAAAA       GGGCGATGATCA AAAACAC TGATCATCGCCC       TTTTTTATACACAAT
 PBPRA2615   0 NONE
 PBPRA2599   7  73 438 3011474 .. 3011492 +  -3.8  -5.03994   TTGACGGTACAGTGA             TACCGCGA TGT TTGCGTTA             TTTTTGTATCTCGGA
 PBPRA2589   1  55 451 2999002 .. 2999016 +  -3.4  -3.93578   TCAGTAAAGGCTTTC               GGCGGC TCG GTCACC               TTGTCTTTGATTTCA
 PBPRA2583   3  56 151 2992336 .. 2992356 +  -5.4  -3.35996   ATCTATCACCGTCAT            CAGGCTAT TTAAT ATTGCCTG            TTCTACGTGAAGATA
 PBPRA2545   2  68 278 2954329 .. 2954339 +  -8.2  -3.10597   ACAGCCACAAAAATA                 GCCG TTC CGGC                 ATTTTGAATACCAAC
       dgt   5  81  43 2943654 .. 2943670 +  -9.4  -3.97674   TGCAGATAGCAAAAA              GCCGTC ACAAG GACGGC              TTCTTTAAATGATGG
 PBPRA2525   3  66 279 2928251 .. 2928271 +  -3.9  -4.67982   GCTACCTTGTCTTTC            TGAAGCAAG TAC CCTGCTGCA            TTTTGTTCCATCGAG
 PBPRA2515   3 100  53 2910605 .. 2910624 + -13.6  -5.24531   GTCCTAAAATAAAAA            GGCTAGCC CGAT GGCTAGCC             TTTTTTATCACCCAT
 PBPRA2509   5 100  29 2903302 .. 2903346 + -13.7    -5.252   ATATAAACAATAAAA GCCCCTTCAATACGTTACTTA AAC TAAGTTCTGCATTGAAGGGGC TTTTTTGTAAAAATA
 PBPRA2481   6 100  38 2875194 .. 2875213 + -13.6  -4.45484   GATACATAACAAAAA            GCCGACGT ATAC ACGTCGGC             TTTATTATATCTGTT
 PBPRA2478   5  75 163 2872510 .. 2872521 +  -4.4   -5.1471   AAACAGCTTACATAT                CGAT GGTT ATCG                 TTTCTTTTTTATCAT
 PBPRA2473   5  59   4 2866047 .. 2866087 +    -7  -2.72147   CCACGCTACTAAAAA AACCACTCAGGTACATAGT AGCA ACTA-GTATCTGAGTGGGC  ATTCATTCTATTAGA
 PBPRA2467   5 100  18 2859457 .. 2859472 +    -9    -5.252   TAACGATATAAAAAA              GGTCTC TAAC GAGACC               TTTTTTATGACAATC
 PBPRA2445   6  64  16 2831234 .. 2831261 +  -8.4  -2.50307   TTTGAATATAAAAAA        CCCGCTATTACT AATA GGCAGTAGCGGG         GTTAGTAAACGTTTG
 PBPRA2433   2  70   8 2818433 .. 2818462 +    -8  -3.70037   TTAAATAACGAGTAA       TACCACACTG TCACGAATCT CAGTGTGGTA        TTTACCTGATAATTA
 PBPRA2426   4  83  59 2809519 .. 2809534 +    -9  -4.28977   CTGAATATAAAAAAA              GCCTCT AAAA AGAGGC               TTTTCAATATCTTAT
 PBPRA2422   3 100  35 2803082 .. 2803098 +  -7.9  -5.43866   TCCAAATAAAAAAAA              CCGCCAA ATT TAGGCGG              TTTTTTTACACATTG
 PBPRA2413   4 100  25 2791835 .. 2791864 + -20.9  -4.27316   TGTTTAATATTAAAA       GCCACCCGTTACT CATC AGTAACGGGTGGC        TTTTAAGTTGCAACA
 PBPRA2405   5 100 102 2779235 .. 2779252 + -11.3  -5.38549   ATACAGATAAAAAAA             GGGCTCT TGCA AGAGCCC              TTTTTATTGTTTCAA
 PBPRA2395  10 100 257 2768459 .. 2768486 + -17.2  -5.30616   AAACGGCATAAAAAA        TGCCAGCTTTGT TATA ACAAAGCTGGCA         TTTTTATTTAAATCA
 PBPRA2387   3 100  49 2758251 .. 2758264 +  -8.1  -5.59564   AGCATTTCACTAAAA               CCTCG CTCG CGAGG                TTTTTTTACGTTTAT
 PBPRA2387   3 100 266 2758468 .. 2758482 +  -7.8  -5.42259   ACTCAAATAAAAAAA               CCGTCG TAA TGACGG               TTTTTTTAAGACTAG
 PBPRA2381   2 100  43 2751168 .. 2751187 + -12.2   -5.4433   GATAAGATAAAAAAA            GACCACTC ATTT GAGTGGTC             TTTTTATTTGTCTAT
 PBPRA2375   1  68  40 2740351 .. 2740373 +  -7.8  -3.53012   TCAATAGAACAAGTT           TGGAGTTG GATGAGG CAACTCCA           TTTAGCGAACCAAGC
 PBPRA2365   4 100  80 2728665 .. 2728706 + -14.5  -4.38154   AGCTGCGATCAAAAA GGGCTGACTTCCATAACTC GTTA GAGTATTAGAAGTCAGCCC  TTTTATGAGGAATCT
 PBPRA2361   2  49 150 2722361 .. 2722373 +  -4.1  -3.26405   AAACATCATCATAAC                CTTGG TCA TCAAG                TGCTTTTTGCATACA
 PBPRA2353   3  56 342 2713662 .. 2713672 +  -6.8  -2.54387   TTCTCCGATAGCTTT                 GGTG TGC CACC                 TCCCTTACCCGTTTG
 PBPRA2344   2  50 -67 2702160 .. 2702206 +  -4.5  -3.07344   TTTTTATTTCAGAAG ACGAACTCGATAGACCAATAAA TGAT TTTATTGGTCTAACGCGG-CGA TATATTGCGGACTCC
 PBPRA2341   2  89  41 2699934 .. 2699949 + -10.4  -4.54477   TGGCAAATAAAAAAA              GGCGCT AATC AGCGCC               TTTTCTACATTTTCA
 PBPRA2325  13 100 432 2678128 .. 2678146 + -10.3  -6.19443   GTAATTATGAGTAAA             GCCACTG CCAGC CAGTGGC             TTTTTTTTTGCTCTA
 PBPRA2316   4  59 -21 2665990 .. 2666004 +  -4.2  -3.88291   ATACGAATGTATCGA               TGAGCG TAA CGCTAA               TTTATAGCGCTACTC
 PBPRA2308   4 100  15 2657928 .. 2657957 + -15.9   -3.4331   GCGCAAGATAATGAC       CGATGTTGGTGTG TAAA TACACCAACATCG        ATTTTTAATCGCGGT
 PBPRA2302   8 100   6 2651913 .. 2651936 + -15.4  -3.38314   AGCGATTTAAATACA          CAAAAGCCCC TTAT GGGGCTTTTG           TCTTTGGCCCTTACA
 PBPRA2288   5 100 472 2637795 .. 2637811 + -13.7   -3.3344   TATGGATGTAAAAAA              CCCGCGT TAT ACGCGGG              TTATAAGCATTCAAT
 PBPRA2278   1  43 248 2624346 .. 2624362 +  -2.2   -3.1552   AATAACGGTACTAGT              AGTGGT AAAAC ACCACG              TGTTAATACATGAAA
 PBPRA2269   8 100  85 2614901 .. 2614915 + -11.4  -4.43309   CTGAAAGTCCGGATA               CGGGTC AAA GACCCG               TTTTCGTTAGCCTTC
 PBPRA2257   0 NONE
 PBPRA2231   7 100  85 2572545 .. 2572566 + -15.9  -3.45571   ATAGATAAATAAAAA           GCCCCGACA TTTC TGTCGGGGC            TTCGTATTTGGAGCG
 PBPRA2224   4 100   9 2563286 .. 2563306 + -15.5  -5.13741   CCATTAAAACGTAAA            GCCAGAGCA TAA TGCTCTGGC            TTTTTATTCAGTTCC
 PBPRA2214   8 100  25 2549408 .. 2549426 + -10.3  -5.60993   AGCAAAATACTATAA             GACCGCA CTTAA TGCGGTC             TTTTTTTATGCGCAG
 PBPRA2205   2  54 282 2538986 .. 2538996 +  -5.4  -3.09878   ATGAAGATTTTATGC                 CAGT AAC ACTG                 TCTTCAATCGCTAAG
 PBPRA2200   3  78  12 2532167 .. 2532198 +   -11  -2.64155   TTAATACTTTTTAAA      TTATGGTCGATGTC ATTT GATTTCGACCATAA       TGCATTTAAAAAACA
 PBPRA2175   5  52 405 2501535 .. 2501551 +  -4.3  -3.22475   GAGCAGAGTGTCTCT              TGCCCGC ATT GTGGACA              TATTATCAAGATAAC
 PBPRA2148   3  83 117 2473947 .. 2473968 + -11.7  -3.07816   ATTTGAAACAAAAAA           GGTCTGAAA TTCA TTTCAGACC            TTAAATCGATCAGGC
 PBPRA2129   1  53 154 2450455 .. 2450467 +  -3.5  -3.81146   ATTCAGAAAAGCCAG                TATTT GAA AAATA                TTCTTCATTGAGGAG
 PBPRA2121   9 100  65 2441165 .. 2441183 + -10.3  -5.24129   ATTTATATAAAAAAA             GCCGCTA AATAA TAGCGGC             TTTTTTCTCACCCAA
 PBPRA2099   5  72 359 2417821 .. 2417838 +  -5.5  -4.66537   GACAAACCCAAAAAA             GCCCCAA ATTT TTGAGGC              TTTTATATTAAAAGA
 PBPRA2078   1  76  23 2394390 .. 2394412 +  -4.1  -5.29445   AATTGATAAAAAAGA           GCCTTAACA TTCAT TGTCGAGGC           TTTTTCTTATTAAGG
 PBPRA2064   3  75  47 2379523 .. 2379540 +  -8.4  -3.83262   AATATAAATAAAAAA             GCCGCT AATAAA AGCGGC              TTGTTATAACATTTA
 PBPRA2055   2  90  77 2372629 .. 2372648 +  -9.3  -4.79352   TAGACAATATTCAAA            GGCAGGT TCCCCC ACCTGCC             TTTTCTTATAGCTAA
 PBPRA2041   4 100 214 2358298 .. 2358316 +   -16  -2.50816   AAAGAAGTTAAATGA             CCTCCGGC AAA GCCGGAGG             CTTACTAGATGACGC
 PBPRA2036   3 100 340 2353435 .. 2353454 + -13.6    -5.252   TTTAGTTTAAAAAAA            CGGAGAGC CTAG GCTCTCCG             TTTTTTATAACAATA
 PBPRA2026   9  81  43 2339331 .. 2339346 + -10.4  -3.50449   CGTTGATATAAAAAA              GCCCAC TGTC GTGGGC               TTCTAAATTTCTAGT
 PBPRA2011   1  89  42 2318052 .. 2318078 +  -5.9  -5.53288   AATAAATACAAAAAA        GCGCATATCTTC AAAC GAAGAC-TGCGC         TTTTTTTGGATTGCC
 PBPRA2007   2  63 304 2314091 .. 2314103 +  -5.5  -3.94933   GCTACCAAAATCAGA                CACTG TTA CGGTG                ATTTTTCTTTTCTTA
 PBPRA2003   5  81  21 2308570 .. 2308589 +  -6.4  -4.87892   AGAGCCTTTTAATTA            GCCCCT TTTTTATT AGGGGC             TTTATTTTATTCACA
 PBPRA1987   7  79 130 2282931 .. 2282964 +  -9.1  -4.15044   CCCCAAACAAAAAAA     GCCTGATAGTTAGA CACGTAA TCTAAC-ATCAGGC     TTTATTAGCAAAAGC
 PBPRA1980   3  56  81 2276588 .. 2276598 +  -5.4  -3.33608   TGTGGAGTAAAATGC                 GTCA ACT TGAC                 CTTTTGGTTATGTTT
 PBPRA1973   3  51 244 2272552 .. 2272562 +  -3.2  -3.62522   CTCTTCAGGTAGAAA                 TGGC AAA GCTA                 TTATTAACACGATTA
 PBPRA1963   7 100  28 2259538 .. 2259555 +  -9.9  -5.54907   TTAGTGATCTTAAAA             GGGTATC TTAC GATACCC              TTTTTGTTTTATAGC
 PBPRA1959   4  69 395 2256550 .. 2256579 +  -8.7  -2.95102   AAAGTGTAATAGGCT       TTAATCGCGAGAA CATA TTCTTGCGATGAA        CTTTGTACATCAGAT
 PBPRA1948   5  76 298 2247087 .. 2247116 +  -8.6  -3.74975   CCAATAAACGGCAAT       GGATAGGTGTCG GCTTCG CGACACATGTCC        TTATCTGTTATGTAC
 PBPRA1945   7  60  24 2244510 .. 2244546 +  -6.8  -3.09987   CCGCTTAAACATGAG   TATATTTTATGGCTACC AAAA GGTTGCCA-AGAATATA    TTCCATGCGTGTTGA
 PBPRA1938   2  95 179 2234421 .. 2234443 + -13.5  -3.04144   CCTAAAAATAAAAGA           GGCTGTTGC AACGA GCAACAGCC           TCTTGAAGATAAAAC
 PBPRA1928   1 100 320 2217774 .. 2217796 + -13.4  -4.34737   TAGAAAACAAAAAAA           GCCGCGGCAT AAT ATGCCACGGC           TTTGTTAATTAATAA
 PBPRA1919   1  47 405 2205083 .. 2205094 +    -3  -3.45817   TTGATTATACGTGAG                CATA TAAT TATG                 GTTTTGTTCTAACGG
 PBPRA1914   4  88 208 2200861 .. 2200878 + -11.3  -4.28548   CTTGGGTATAAAAAA             GCACCGT CAGT ACGGTGC              TTTTGATCAATAAGT
 PBPRA1908   5 100  44 2196238 .. 2196253 +    -9  -5.60993   AAACCCCATTAAAAA              GGAGCT AATA AGCTCC               TTTTTTTATACCAAC
 PBPRA1886   4  56 134 2171996 .. 2172008 +  -5.5  -3.25169   GCGTATCCCGATTCA                CGAGC CTT GCTTG                TTAGTAAATTGTTAC
 PBPRA1875   4  87  45 2161021 .. 2161060 + -12.2   -3.1355   TAGTCGTTACAAAAA  AGGGTCGTTAAATCGGTT TATA ATCCGACTTAACGACCCA   TTCAATCTGGATAAG
 PBPRA1856   9 100  96 2140232 .. 2140246 + -11.4  -4.43309   CTGAAAGTCCGGATA               CGGGTC AAA GACCCG               TTTTCGTTAGCCTTC
 PBPRA1847   1  86  36 2130604 .. 2130623 +  -7.8  -5.00616   GGTTGATACAAAAAA            GCGCCATA ATCA TACGGCGC             TTTTTTACAGAACAA
 PBPRA1844   1 100  50 2128212 .. 2128244 +   -13  -3.97947   CCTACTTGATTACTT     CTA-TAAGCCAGCAA TTTC TTGCTGGCTTAATAG      TTTCTAATCAATCAC
 PBPRA1825   7  50 457 2105051 .. 2105069 +  -4.5  -3.08438   AAGTGCTCATAAAAA             GGCAACT CATCA AGCTGCC             TATTGGAATATCATA
 PBPRA1820   1  51  57 2099621 .. 2099631 +  -3.2  -3.55563   CAAACCTACGTTTGA                 TTGC ACT GCGA                 TTTAGAACATGGCGT
 PBPRA1815   4  85 147 2094116 .. 2094131 + -10.4    -3.922   AGTTTCAATAAAAAA              GGTCGC TATA GCGACC               TTTCGTTAGGAGTTT
 PBPRA1793   3  53 138 2064089 .. 2064104 +  -4.6  -3.49618   CCTGTATTTATCAAT              CCAGCG CTTA CGGTGG               TTGCTTATATGGCAG
 PBPRA1779   4 100 195 2050995 .. 2051021 + -16.8   -3.6053   GGAAAAAAGAGGGGT         TTGTTACAGCGT GTG ACGCTGTAACAA         TTAATTTATGAGCCA
 PBPRA1772   5 100  27 2044653 .. 2044679 + -18.2  -4.08948   ATTATTTATTTTTCA         CTAAGGCTCACA ATT TGTGAGCCTTAG         TTGTTTCTAAGGTTG
 PBPRA1759   1  42 373 2022350 .. 2022360 +  -2.6  -2.85585   AGGTTTGGCGTGTTA                 TTAA TTA TTAA                 TGGTATATTTTAACA
 PBPRA1751   3 100  27 2009717 .. 2009732 + -10.4  -5.46657   AATCATTTATTTAAA              GCCTGC GTTC GCAGGC               TTTTTTATTAAAGTG
 PBPRA1748  11  55 264 2005130 .. 2005142 +  -4.1  -3.85237   TGCGTTATAAAGTAT                TGCTA ATA TAGCG                CTTTTTTAGTTTATT
 PBPRA1739   5  67  16 1995523 .. 1995533 +  -2.6  -4.91109   GGTAAGGCCCAGTTC                 TAAA GTA TTTA                 TTTTTATAGTGGCAG
       tdh   3  81  23 1985641 .. 1985656 + -10.4   -3.4574   GACGATTTTTCTAAA              GGGGCT ATTT AGCCCC               ATTTTTCATCATAAA
 PBPRA1723   5  60 455 1976265 .. 1976284 +  -6.5  -3.14962   GAGTTACCTGATAAT            TTACCAG CTAATT CTGGTAA             TGCTTTTGCTACTGC
 PBPRA1713   5  83 126 1958368 .. 1958386 + -10.3   -3.8613   AGCCTTCAAATAAAA             GCAGCCA CTCAT TGGCTGC             TTGTTCGTATTTAGG
 PBPRA1703   7  56 139 1948809 .. 1948832 +  -6.7   -2.7263   AATTTTTAATATTGC          CACGCCATC GCTCTG GATGTCGTG           CTTTCGCAGCATGAT
 PBPRA1700   2  56 146 1945034 .. 1945049 +  -5.4   -3.3785   GCGAGGCTGAGATAA              GGTTGC GATA GCAATC               TTATCAGTCAGTTAG
 PBPRA1696   5  65 129 1941486 .. 1941507 +  -8.1  -2.60244   CGAGTGAGGCTGAGA           TAAGGTTGC GATA GCAATCTTA            TCAGTTAGTTAGCCG
 PBPRA1686   2 100  46 1932228 .. 1932255 + -12.2  -5.99154   AGAATGTATATAAAA        GGGCTAACCA-AT AAT ATGTGGTTAGCCC        TTTTTTTGTTTAATG
 PBPRA1661   5 100  35 1892667 .. 1892693 + -16.8  -3.27774   GCCTAACTATATCTC         TATGCTGGTTCA TCG TGAACCAGCATA         TTCCTCATTAAAATA
 PBPRA1655   5  63 389 1883738 .. 1883754 +  -6.6   -3.4252   ATTTCTCTAACGATT              CGACAA ACTCA TTGTCG              TTATGGTGAATCAGG
 PBPRA1645   4  79 194 1875600 .. 1875625 +  -9.8  -3.47573   AATACACCCCAAAAA         CGTATCAGCG GAGGAA TGCTGATACG          TTCTAATCTCACTAA
 PBPRA1642   4  93 344 1873967 .. 1873993 + -10.8  -5.10154   CAACACGGTTCATTA         CACTCGGCATTC TTA GTTTGCCGAGTG         TTTTTCGTTTTACGT
 PBPRA1639   3  83 145 1870264 .. 1870277 +  -6.7  -5.07275   GGGTAAATACTTCGT               TGCGA CGCC TCGCA                TTTTTATATCTATCC
 PBPRA1608   4  60 449 1842155 .. 1842179 +  -6.5  -3.06265   CTTCCTCTATAAGAA          CAATTACTAAG TTC CTCGGTAATTG          TATAGTTTGTGACGT
 PBPRA1599   9  56 286 1833604 .. 1833616 +  -4.8  -3.43511   CGGTTTAAATTCGAC                CGGT TGATT ACCG                TCTTTGCCTCGTGTT
 PBPRA1589   3  74 296 1815650 .. 1815677 +   -10  -2.82516   ATATTATTCGGTTTT        TCAGCAATCTGCT GCA AGCAGGTTGC-GA        TATAATCATGAACAA
 PBPRA1576   3 100  45 1795872 .. 1795888 +  -8.7  -5.43414   GTAGATAAAAGAAAA              GCCAGTT GTA AGCTGGC              TTTTTTGTGTCTGCT
 PBPRA1567   3  67  18 1783496 .. 1783513 +  -7.7    -3.254   AACGCTGAGTATACA             GGGCTGA TGGA TTAGCCC              TATTATGCATAGGTA
 PBPRA1562   3  48 421 1775637 .. 1775648 +  -3.6  -3.14878   AATGTTGGCGTGTTC                GGCT TTAA GGCC                 TCTTGCATTAGCAAA
 PBPRA1537   2  60 110 1743630 .. 1743650 +  -4.8  -3.73534   GCTTCCTTGAAGTCA            CGTTTACT CTTGA AGTAAATG            TTATTCCTCGACTTC
 PBPRA1521   1 100  54 1722696 .. 1722741 + -13.8  -5.56264   ATACGGCACTAAAAA GGCGATAC-TTTCTAAGTTAGA GTTT TCTAA-TTAGAAATGTATCGCC TTTTTTGTATTTGGC
 PBPRA1512   6  83   3 1714488 .. 1714505 +  -5.5  -5.45802   ACGTGATAAATAAAA             ACACAGC GAAT GCTGTGC              TTTTTATTTTAGAGA
 PBPRA1506   0 NONE
 PBPRA1501   3  51  25 1704436 .. 1704451 +  -4.7  -3.03771   AAGATTACGATAGCA              GCCTT GAAGCA AAGGC               TGTTAGCGCATATAA
 PBPRA1497   7 100  63 1699627 .. 1699649 + -14.2  -4.73388   CGAGCCTTTATTTAA           GCCGACGCAT TCT ATGTGTCGGC           TTTTTCATGGCGATT
 PBPRA1492   4 100  43 1693130 .. 1693167 + -15.1  -5.84381   GGTAATCCAAAAAAA   CCTGTGGAAGTCTGA TGAGTTAC TCAGATTTCCACAGG    TTTTTTTATTGCTCG
 PBPRA1487   3  52 354 1689586 .. 1689616 +  -4.7  -3.06183   CAAGATTCAATATTC       CAGCGATGGCAAT ACCAC GTTGCAATCTCTG       TTGCATCAACATCCA
 PBPRA1482   4  52 223 1684275 .. 1684295 +  -4.2  -3.31144   TATAATAACCATTAA            TATTAATA ATCTA TATTAATA            TTATCGAAATGAAGA
 PBPRA1477   5  78 368 1678828 .. 1678838 +  -5.4  -5.08824   ACTGATATCTGAAAT                 TGCA TCC TGCA                 TTTTTTCAATAAAAG
 PBPRA1471   6 100 -60 1670093 .. 1670145 + -15.2  -3.09834   TGGGTTGTCACAAAC CGAGCAAGGCAAG--CTGTTATTATC ACT GATAAAAACAGAACATGCCTTGCTCG TTGAGTAGTAAGCTA
 PBPRA1465   9 100  47 1658486 .. 1658511 + -14.1  -4.55798   TTGAAAAACAAAAAA         GACCGAACTGT GTAT GCAGTTCGGTC          TTTTACTTTAAGCTA
 PBPRA1456   7  67 200 1634038 .. 1634068 +    -7  -3.63515   ATTTTTATACATAAC       CCTTTGAATAGT TCTAATC ACTATTCAGGGG       TTGTTAAGGATGAAA
 PBPRA1448   7  74 167 1626669 .. 1626689 +  -9.8  -2.64595   TGAACCATCCCGCCC            CATAGCGT CCGTC ACGCTATG            ATTATGGTGACAATT
 PBPRA1439   2  75  10 1616453 .. 1616496 +  -7.6  -4.13343   CTTTAATACAACAAA GCCACCTTGTACCTGAATTTA TTA TAAAT-CTTATACAAGGTGGC TTTTAACAGCTTTCT
 PBPRA1434   8  62 114 1609447 .. 1609475 +  -7.6  -2.80939   CTGGTTAATGAAAGT        GCATGCATTTAT TGGCT ATAAATTCATGC        GTTGCTTTTCACCTT
 PBPRA1423   3  50 248 1597747 .. 1597759 +  -4.8  -2.82199   TATCCATTGTTGTTC                GGCA AGTAC TGCC                ACTTTTTTAAATTTA
 PBPRA1415   6  90  53 1591564 .. 1591606 + -12.2  -3.38812   TCAAACTGATAGAAT CAAAAAGCCCGAATATCTTG AAA TAGTATATTCGGGCTTTGTG TATTCTTAGCAAAAG
 PBPRA1412   2  48  25 1590442 .. 1590455 +  -3.9  -3.12606   TTACAAAAAGTTAAA               CTAAA TACG TTTAG                TTGAATAATATGTCA
 PBPRA1406   3  50 275 1581841 .. 1581854 +  -2.3  -3.85698   GCAGCGTTAAGTTCT               GGCGT GGTA AAGCC                TTTATCACCCGCCCA
 PBPRA1398   5  64 166 1574016 .. 1574032 +  -3.7   -4.4017   TTGCCGCTGGGCGTT              GAAGCGA TGA TTGTTTC              TTTTCTAAGGCTTCA
 PBPRA1388   6  73 267 1563148 .. 1563191 +    -7  -4.09805   TTAGCGTGATGGGCA TAGGTTT-TATTCTCCTATGG CAT TTATGGGAGGATATAAACCTG TTTACTTCTTACTAG
 PBPRA1379   5 100  69 1553031 .. 1553066 + -10.6  -5.87688   GTCAGATATAAAAAA    GACGAG-GCTGCTTAAT ATA AATAAGCAGTACTCGTC    TTTTTTTTCAATTCT
 PBPRA1368   6  54 451 1539222 .. 1539233 +  -5.8  -2.68942   CTCTACCATGTTCAC                CAGC ACGA GCTG                 CTTCTATGGCAGCAT
 PBPRA1365   7  82  54 1534497 .. 1534514 + -11.3  -3.31877   GAGAGGAATAAAAAA             GCCCACA AGAA TGTGGGC              TTAGATTGTTACTTT
 PBPRA1349   2  60 411 1521830 .. 1521842 +  -3.3   -4.2123   AATGCTTTGCGTCCA                TTGCC GAA GGCTA                TTTCTTCCATAAGTA
 PBPRA1334   5  65 159 1505870 .. 1505891 +  -8.1  -2.60244   CGAGTGAGGCTGAGA           TAAGGTTGC GATA GCAATCTTA            TCAGTTAGTTAGCCG
 PBPRA1322   1  84  67 1495624 .. 1495647 + -11.8  -3.34233   TATAGTGGCGAAAGG          CTTGAGGACG TTAG TGTCCTCAAG           TTGTACAAATTATCG
 PBPRA1317   3  53 103 1491620 .. 1491630 +  -5.4   -3.0263   CGATCTATGTATCAA                 TCAC GAC GTGA                 TATTGGAGGAATACT
 PBPRA1311   2  67  22 1485857 .. 1485877 +  -7.6  -3.32022   ATAGTGATACACTAG            CGGCCTTT AAAGC AAAGGCTG            TTAATGTATGACACG
 PBPRA1300   8  60 185 1475054 .. 1475083 +  -2.7  -4.46587   AGAAAAAAATCTTTA       TCGGGTTAGCTGC TATT GCAGCAGGTGCGA        TTGTTTTATTCATGG
 PBPRA1297   4  73  47 1473005 .. 1473039 +  -7.4  -4.17523   TTGGTTATTAAATGA     TGATGATTCAAC CAAGATACACA GTTGAATCATCA     TTTTAACACTTGTTT
 PBPRA1294   4 100  55 1470008 .. 1470026 + -10.3  -5.44119   CTTAGTAATAAAAAA             GCGAGCA CTGAA TGCTCGC             TTTTTTTACGGTCAA
 PBPRA1290   7 100  39 1462363 .. 1462402 + -14.6  -4.37337   ATATCGTATTTATAA  GCAGACTTTAGATTACTA TTCG TAATAATCTGAAGTCTGC   TTTGTTCATATTTCT
 PBPRA1285   2  62 292 1457312 .. 1457332 +    -4   -4.2354   GTTTTCGGTCACTTT            TTCTGGTT TGCTC AACCCGAA            TTGTTTTCAGCTTTC
 PBPRA1266   6  91  79 1435513 .. 1435538 +  -9.1  -5.17353   AATTAAAATATTAAA         GGGGGTATTAT CTAA ATAATGCCTCC          TTTTTTAATGCGTAT
 PBPRA1253   3  79  18 1418835 .. 1418850 +  -8.2  -4.18697   TTGAATGACTTCAAA              GGCTCC TACG GGGGCC               TTTTAAAATCATTTT
 PBPRA1233   4 100  14 1396120 .. 1396145 + -17.7  -3.06261   AATAAATAATAAAAA         GCCCCGATAGT TTTC ACTATCGGGGC          TCTTAACAGTTAGCG
 PBPRA1228   4  90  30 1388353 .. 1388377 +  -6.4  -5.66338   AATACTGAATGAGAA          GTCTCAACCG AGATC TGGTTGGGGC          TTTTTTATTATATTT
 PBPRA1225   5 100  46 1382413 .. 1382452 + -10.3  -5.18371   GATTGGTATAAAAAA  GGCTTTAACT-TGCTCTT ATTTA AAGAGTGCAGTTAAAGCC  TTTTCTTTTGTGGCG
 PBPRA1208   3 100  62 1358217 .. 1358231 +  -8.6  -5.84381   ACAGATAATAAAAAA               GTCCTA ATA TAGGAC               TTTTTTTATTCATCA
 PBPRA1203   1 100  28 1353106 .. 1353123 + -11.3  -5.19212   AATCTATAAATAAAA             GGGAAGC TTCG GCTTCCC              TTTTTTGATCCTGCT
 PBPRA1184   5 100  70 1332237 .. 1332283 + -13.9  -4.86001   GTATAGATATGAAAA CGCCCACGACATGCTTTCACTAT TAC AAAGTGAA-GCC-GTCGTGGGCG TTTTTCTAGCATCGT
 PBPRA1178   5  93  42 1327119 .. 1327134 + -10.4  -5.08088   TATAGAATACAAAAA              GGGAGC AATT GCTCCC               TTTTTGTTACCAATT
 PBPRA1174   5  95  20 1323031 .. 1323069 + -11.9  -4.18303   ATCCTAGTTCTAGTA  CAAGAAAGGTGTGTC-GG ACAG CTAGCCACACCTTTCTTG   TTTCTACTTTCTACT
 PBPRA1165   2 100  31 1311040 .. 1311055 + -10.4   -5.4251   GCGAGAAAGAAGAAA              CCCAGC TAAG GCTGGG               TTTTTTATATGTGCA
 PBPRA1156   2 100  59 1296705 .. 1296724 + -11.4  -5.05113   ATGAAAAACAAACAA            GGCGAGGG ATAT TCCTCGCC             TTTTGTTTATCTCGG
 PBPRA1152   9 100  30 1294126 .. 1294140 +  -8.5  -5.72616   AGCATTAAATAAAAA               CCGCC CTTGA GGCGG               TTTTTTTATCTGAAT
 PBPRA1142   5  68  83 1281677 .. 1281700 +  -4.6  -4.56133   TCTAGCAGTGATTAT          CGAAGGGCT TGGTATT AGCCCT-CG          TTTTAATTATTCAAC
 PBPRA1136   6  88  30 1262056 .. 1262072 +  -8.7  -4.82901   TTTACGGTATAAAAA              CGTCAGG ACA TCTGACG              TTTTTATAGCGCGAG
 PBPRA1120   4  59 151 1245510 .. 1245523 +  -5.3  -3.60296   ACACCAATGCAACAT               TGTCA TTAG TGACA                TTTGCCCTGCAGGTC
 PBPRA1103   3 100  30 1225062 .. 1225078 + -10.1  -5.64274   ATCATGATTATTAAA              CCCGCCA ATT TGGTGGG              TTTTTTTATGGGTGA
 PBPRA1100   6  79 440 1220145 .. 1220174 + -10.8  -3.03243   GGTGTGCGGGATCAT       GTCACCATATCC TACGGT GGTTATGGTGAC        TATTGCCCAGTAGAT
 PBPRA1095   5 100  31 1215263 .. 1215280 +  -7.7   -5.9003   ATATAAAAAGAGAAA             GGTACGT TTTG GCGTACC              TTTTTTTATTGGTTT
 PBPRA1084   3  89  41 1203868 .. 1203883 + -10.4  -4.40003   ACATGAATTAAAAAA              GGGAGC ATTT GCTCCC               TTTCTATTTATGCCA
 PBPRA1076   3 100  30 1196585 .. 1196608 + -15.4  -5.74288   TTTAGTTTTAAAAAA          GCCCTGAAAG ATGT CTTTCAGGGC           TTTTTTATTATTTGT
 PBPRA1065   3  53  35 1184086 .. 1184122 +  -4.5  -3.51076   GAAGGTAAAGCTAAA    TAACGAGTTGTAGGT ATTAGCG ACTCTCAACTCGTTA    TTGATTCTGTGATAA
 PBPRA1062   3  54 356 1180249 .. 1180261 +  -6.3  -2.78813   CGTTCAAATGCTCGT                CTGAA TGT TTCAG                CTTGTTGACGTGCGG
 PBPRA1052   2  55  52 1171415 .. 1171434 +  -3.5  -3.97308   CTTTGATAAAGAAAA            GCCAGCA ATATCA TACTGGC             TTTACTCTGTTTACC
 PBPRA1034   6 100  41 1152100 .. 1152115 + -10.4  -5.71983   TGCCCAATAAAAAAA              CCAGCC ATTT GGCTGG               TTTTTTTATGCTTAC
 PBPRA1026   2 100  54 1138354 .. 1138369 +  -8.2  -6.01187   CGAGAATAATAAAAA              CCGCCG AAGA TGGCGG               TTTTTTTGTTTCATT
 PBPRA1020   5 100  42 1131205 .. 1131220 + -10.4  -5.81032   CAAGCATATAAAAAA              GGAGCC TTAT GGCTCC               TTTTTTTTACAATTG
 PBPRA1008   7 100  30 1118790 .. 1118816 + -13.9  -4.13437   GAATGTTGAGAAATG         TAAAGGAGAGG TGCCC CCTCTCCTTTA         TTGTATTTTTGATTC
 PBPRA0999   7  83 265 1107534 .. 1107556 +  -8.5  -4.36862   ATAGACTTGCCTTGA           TTCGTCACT GAAAA AGTGACGAG           TTCTTTATTTGGTAT
 PBPRA0995   7  68  76 1102976 .. 1103004 +    -9  -2.76189   ATGAGGATTAATAAA        CAGGGAAAGA ATTCGAACA TCTTTCCCTG        TGCTTACGTGAGTTA
 PBPRA0979   3  83  53 1083032 .. 1083045 +  -6.7  -5.07275   GGGTAAATACTTCGT               TGCGA CGCC TCGCA                TTTTTATATCTATCC
 PBPRA0967   8 100  44 1070898 .. 1070915 +  -9.1  -5.46276   AGTCGAATTAAAAAA             CCGGAGT CTAT GCTCCGG              TTTTTTGTATCTATT
 PBPRA0956   5  81  45 1056025 .. 1056045 +  -5.4  -5.28176   AGATGGATTAAAAAA            GCGACC AATAGAAAA GGTCGC            TTTTTTATGAATAAC
 PBPRA0895   8  63  27  993688 ..  993710 +  -4.9  -4.07687   CCAATTACGCCTTAA           TATTCGTGC CTAGT GTGCGAATA           TTTTGCGCGACACCT
 PBPRA0886   4  60 183  983936 ..  983956 +  -6.9   -2.8085   GCAACAACCCCTAGA            ACAATACAC AAT GTGTATTGC            CTTTAAATCAGTTAC
 PBPRA0860   7 100  72  948514 ..  948535 + -10.9  -5.64274   CACGAATCGGGATAG           GCGAGAGGT GGAT ACTTCTCGC            TTTTTTTATCGCTAC
 PBPRA0855   4 100 212  944880 ..  944898 + -10.3  -5.53991   GTGCATAACTCAAAG             CCACGTC GATAA GACGTGG             TTTTTTTAATGCGTA
 PBPRA0847   2 100   8  937181 ..  937195 + -11.4  -5.27335   CTTGCTAAAAGAAAA               CCGCAG TTA CTGCGG               TTTTTCTTTAAAACG
 PBPRA0842   3 100  24  933492 ..  933515 +  -8.2  -5.38951   CCGCAGATATAAAAA          GGCTTTGG GAAGTACA CCAAAGCC           TTTTTTGTGTGGGTT
 PBPRA0832   3  74 103  919829 ..  919850 + -10.1  -2.81642   ACTGAGGTACAAAAA           GGCGAGTCC CAAT GAACTCGCC            TCTCGTCACTCGTAT
 PBPRA0810   7 100  26  898621 ..  898640 + -12.2  -6.06529   CATCAAAATAAAAAA            GCGAGAAC CTTG GTTCTCGC             TTTTTTTTATCTATG
 PBPRA0804   6  63  66  891906 ..  891928 +  -4.9  -4.11216   CTAGAAACTAGGAAA           GGTAAGTAA AATAG TAACTTACC           TTTTAGCGATAAAAG
 PBPRA0788   8 100  72  877624 ..  877644 +  -9.7  -5.60689   TCAATGCATTAAAAA            CCGTCACTT GTT AGGTGGCGG            TTTTTTATTGTCTGA
 PBPRA0782   3 100  57  868182 ..  868197 + -10.4  -5.93809   CTACAATGAAAAAAA              GCCTCG CATG CGAGGC               TTTTTTTTATCAAGA
 PBPRA0768   5 100  37  849867 ..  849880 +  -8.1   -5.2696   TAGATTAATTAAAGA               TCGCC GGTG GGCGA                TTTTTTCAATTTTGA
 PBPRA0738   5 100  31  819865 ..  819881 +    -8  -5.82281   TTACGTTATCGTCGA              GGAGCA CTTGT TGCTCC              TTTTTTTATATATTT
 PBPRA0733   3  87  22  813503 ..  813528 +   -12  -2.94322   TAATCGACAGGAAAA         TAAAGCCAGC CATAGT GCTGGCTTTA          TCGTTTAAATAGCAT
 PBPRA0723   4  57 346  801344 ..  801358 +  -2.1  -4.23104   GTTTACGCTTGTAGA               TGCTA AGTTC TGGCA               TTTCTTCGAGTTTCA
      mepA   7 100  29  789580 ..  789593 +  -9.5  -5.32944   GTAGAAATAAAAAAA               GCGCC CTTA GGCGC                TTTTTTCGTTATGCC
 PBPRA0703   7 100  44  779191 ..  779219 +  -2.6  -6.23545   AATAGCCCACAAAAA       CCAATCGTGTTCAA ATT TTGAAC--GGTTGG       TTTTTTTTGTTTAAA
 PBPRA0692   8 100  53  768157 ..  768184 + -17.2  -2.63723   TATAAAGCAGATAAA        GAAAAAGCTCGC CAAT GCGAGCTTTTTC         ATTAATTGATGGCAG
 PBPRA0642   6 100  37  706070 ..  706114 + -11.5   -5.1675   TCTGAATACATTAAA TCCCGTCACGATACTCTTTTT TCA ATAATGAGGATCGTAACGGGA TTTTTTAATGCCTGA
 PBPRA0637   7 100  81  700070 ..  700087 + -11.3  -5.82281   TCGATGAACAAAAAA             CGAGAGC ATCT GCTCTCG              TTTTTTTATCTGTTT
 PBPRA0617   8 100  40  675770 ..  675786 + -13.7  -4.64591   ACGCAATGAAGAAAA              GCCGCGA TTG TCGCGGC              TTTTGTATCTGATTA
 PBPRA0598  10 100  26  655572 ..  655598 + -18.2  -5.36018   GAAATCATAACGAAA         GCCCTAACGTAT TCG ATACGTTAGGGC         TTTGTTTTTTTTAAT
 PBPRA0561   8 100  79  610752 ..  610780 + -16.2  -4.22858   ATATGACAGATAAAA        GAAAGGCAGAGA TTTTC TCTCTGCCTTTC        TTGTTTCTCTGTTGT
 PBPRA0554   3 100  33  602309 ..  602329 + -13.3  -5.66684   TTTTTAAATTGAAAA            CGGTAGCCG TAA TGGCTACCG            TTTTTTTATGCGTTA
 PBPRA0549   5  60 400  595062 ..  595083 +  -6.7  -3.08966   ATGAATATCCGCTAT           CAATTTG-CC AAA GGTCAAATTG           TTCGATGGAATTTGA
 PBPRA0534   4  85  24  569920 ..  569934 +  -9.2  -4.22309   ATACTGGTATTTAAA               GGCGCG TAA TGCGCC               TTGTTCTTGTTTTCT
 PBPRA0514   2  62 151  540676 ..  540691 +  -2.6  -4.67011   AATACGTTGCCTCTC              CAAGTCT GTT AG-CTTG              TTTTTGGGTGCCCTT
 PBPRA0501   4  54 270  529359 ..  529369 +  -5.4  -3.06078   TTAATCATCGCAAGA                 TGAC ACA GTCA                 ATTTATGCTTCATTT
 PBPRA0489   4  56 196  519395 ..  519413 +    -6  -2.94144   AACGAATATTAGAGC             CGTCTGTA TTC TGTAGACG             TAGTTTCCATGCCCG
 PBPRA0480   3  80  31  508635 ..  508667 +  -2.8  -5.66229   GTTAATAAAAAATGA     GCCAGTAGA-GGACG TTAT TGTTTGTCTATTGGC      TTTTTTATTATTGGT
 PBPRA0469   8 100 335  494462 ..  494476 + -11.4  -4.85545   GGAAAACCAATAAAA               GCTGCC AAA GGCAGC               TTTTATTGGTTTCAT
 PBPRA0464   3 100  22  489595 ..  489617 +  -7.7  -5.32944   TTAAAACAGTAAAAA           GCCCTCTTT TAAAT ATAGAGGGC           TTTTTTCGTTGTGGA
 PBPRA0441   1 100  45  456855 ..  456874 + -13.6  -4.86001   TAATAGATAAAAAAA            TGGCAGCC CATA GGCTGCCA             TTTTTATAAGGTAAT
 PBPRA0426   3 100  22  440053 ..  440087 + -14.5  -5.13473   ATTAGACGTACAAAA     TAAGCTCGATGTAGG TAAAC CCTATATCGGGCTTA     TTTTTTGCCTGTCAT
 PBPRA0415   9 100 220  422463 ..  422484 + -13.1  -4.99043   ATCTTCAAAATAGAA           GAACCCAGT AATC ACTGGGTTC            TTTTATTTCTAACCG
 PBPRA0410   6  55 297  417106 ..  417123 +  -2.7  -4.07568   CGAATTAAACAACGT             GCTAATGC GAC GCGTT-GC             TTTTGACCGCCAGAA
      djlA   2 100  65  410240 ..  410258 +   -11  -6.06723   TATAACCTGAAAAAA             CGAGAGCC TTT GGTTCTCG             TTTTTTTTTCGAACA
 PBPRA0399   7  79   8  402222 ..  402253 +   -11  -2.92078   TTACTTAAGCGATTT      GCTGTCAGTGTTAT TTAT ATGAAACTGACAGC       TAGTTATCTCATTGG
 PBPRA0386   3  81  19  388086 ..  388101 + -10.4  -3.56544   TTATTATTGAAAAAA              GCCCAC AGCT GTGGGC               TTAATTATTCGTACT
 PBPRA0381   2  49 393  383955 ..  383979 +    -5  -2.71144   GCTGTAACAACTTCT         GCCTGCACGCT TGTT ATCGTG-AGGC          TGGTTAACAACAATA
 PBPRA0369   4  60  37  370998 ..  371008 +  -3.2  -4.25538   TTAATGTATTCTTAT                 GCTT TTT GAGC                 TTATTCTTTATTGTT
 PBPRA0347   1  41 164  347525 ..  347544 +  -2.2  -2.72839   GTAATATTTCACAGG            CCAACGATG GGT TAT-GTTGG            TCATTCACGATACTT
 PBPRA0305  10 100  42  322411 ..  322430 + -13.6  -5.49234   TAATGAATAACAAAA            CGGGAAGC ACTT GCTTCCCG             TTTTTTATTCAGTGT
 PBPRA0299   5  89 304  316686 ..  316712 +    -8  -5.03994   ACTTACCTCAAGAGT         GTGTAGTTCAGC ATC GCTAAGCTGCAC         TTTTTGTGTATCAAG
 PBPRA0294   5 100   7  311866 ..  311895 + -12.3  -4.76312   GCTGCCTAAAAAAAT       CGAGTAACGG-GCT GAT AGTACCGTTACTCG       TTTTTAGCTCTTGTG
 PBPRA0269   3 100  51  283233 ..  283262 + -13.1  -5.46657   AATAGCATGAATCAA       TCCGGTAACTATGT AAA ACATAGT-ACCGGA       TTTTTTATTGGCGTA
      metF   3 100  33  273641 ..  273655 + -11.4  -5.56673   TTAGAATTAAAAAAA               GCCGCT GAT AGCGGC               TTTTTTATTATCAAT
 PBPRA0250   6 100   7  258157 ..  258173 + -12.3  -4.67607   GTAGAATAAAAAAAA              CAGAGCC GAT GGCTCTG              TTTCTTTATTAGCAC
 PBPRA0247   8  80  55  254258 ..  254274 + -10.9  -3.08812   TTAGGCAATAAAAAA              GTCTGCA ATT TGCAGAC              CTTTATTAACGAGAC
 PBPRA0236   7  80 412  243200 ..  243225 +  -7.6  -4.40963   ATGTAGATAAGCGTA         GTCAGCCTAG TTAACT CTAGACTGAC          TTGTTTTTGAGACAT
 PBPRA0228   5 100  34  236377 ..  236401 + -10.1  -5.80248   GACTACATATAATAA          CGAGAAGCA ATGATCC TGCTTCTCG          TTTTTTTATGTATTC
 PBPRA0221   4  69  32  228954 ..  228973 +  -6.4  -3.91897   TAAAATAAATGAATA            CGGGATGC ACAT GTATCCTG             TTTCTGGATGAACCG
 PBPRA0215   2 100   7  223188 ..  223210 + -10.7   -5.1963   CTTATATGAATATTA           GAGTGATGT TTTTC ACATCACTC           TTTTTATTAATTCAA
 PBPRA0207   5 100  30  215221 ..  215235 + -11.4  -5.27477   TGCAGATACAAAAAA               GGAGCC TTG GGCTCC               TTTTTTAATTGGGAT
      pyrE  11 100  86  208825 ..  208846 + -11.6  -5.36441   TAGGCCCCAAAAAAA           GCGAGAGG CATTCA CCTCTCGC            TTTTTTATCTCGAGA
      envZ   5 100  11  190021 ..  190035 + -11.4  -5.65177   AGTAGAATAAAAAAA               CGCGCA TTA TGCGCG               TTTTTTTATACATCT
 PBPRA0181   6  58 471  185093 ..  185104 +  -5.8  -3.34043   AAAGTTAGTCACGTT                GGTG ATAA CACC                 TTCTAAAATCATACC
 PBPRA0176   2 100 263  181246 ..  181260 +  -8.5  -5.64274   TGAATAATAAAAAAA               GCCGC TAAAT GCGGC               TTTTTTTGTAGATGG
 PBPRA0150   5 100  53  152642 ..  152672 + -18.5  -5.11613   CAGCTAATTGTGAAA       TGGGCAAGTATCG GTATA CGATACTTGCCCA       TTTTTTACATCATGT
 PBPRA0139   3  57 -18  141615 ..  141633 +    -6   -3.0976   TGATTGGACCAATAA             CTACGAAA ATC TGTCGTAG             TCTTAACCTCTTAAA
 PBPRA0139   3  57 296  141929 ..  141944 +  -5.4  -3.39483   CGATCGTAATAGCCA              TGGCAC TTTG GTGTCA               CTTTTTCGGTAACCT
 PBPRA0135   7  73  32  137501 ..  137514 +  -8.1  -3.59814   ACAATGATCAAAAAA               GCTGC GTTG GCAGC                CTTTTTATATGATGC
 PBPRA0130  10 100  45  132903 ..  132920 + -12.7  -4.74012   GCAATGAATCAAAAA             CGGGAGC TTAT GCTCCCG              TTTTGCTTTTATGGT
 PBPRA0123   4 100  31  126758 ..  126794 + -16.8  -5.28778   GCTGACTCTCGAAAA    GAGGCGAGATACTC CATGTTAAC GAGTATCTCGCCTC    TTTTTTATGCATGGT
 PBPRA0110   7  79  50  112999 ..  113043 +  -6.7  -4.70353   TTAGCGTAATAAAAA CGCCCGTAT--AC-TTCAGCGA ATTT TCGCTAAACGTGTATACGGGCG TTTTAGTTTGTTCTA
 PBPRA0085   5  89  29   88644 ..   88667 +  -6.7  -5.48514   CACAGACAAAAATAA          GCCCAGCAT ATAATC GTGTTGGGC           TTTTTATTTGTTCAT
 PBPRA0080   1  57 261   83630 ..   83643 +  -5.3  -3.39595   GAGAGGGTCCATATA               TGGTA TTAA TACCA                TTCTAGCTAATTAAC
 PBPRA0067   6  57 101   69188 ..   69213 +  -5.3  -3.40899   TTATCTCCCTATAAT         GCCACCTCACCG ATA CGGAGAGC-GGC         TTCTAATAAGGAGTT
 PBPRA0061   2  44 113   61119 ..   61129 +  -3.2  -2.79248   CGCTAGACACAGAAG                 TTGG CTT CCAG                 TGGTGTTCCCTTTGG
 PBPRA0053   3 100  41   52307 ..   52324 + -11.3   -5.5762   GAAAAGAGTAGTGAA             GGTCAGC TTAT GCTGACC              TTTTTTGTATTTGGT
 PBPRA0026   6  56 163   28488 ..   28506 +  -5.3  -3.22068   TAACGTCATACAGTT            GCT-GCCA TAAT TGGCGAGC             TTGCTGACTATATTG
 PBPRA0011   8 100  34   13444 ..   13462 + -10.3   -5.5604   CGTAACAGCGCAAAA             CGCCACT TTGAT AGTGGCG             TTTTTTATTACTTAA
 PBPRB0003   2  64 332    5235 ..    5251 -  -3.5  -4.66987   TAGAGCCCAACAAAA              CTCGCCC TTC GGGAGTG              ATTCAGCGTATCTAC
 PBPRB0010   2  52 258   14629 ..   14641 -  -4.7  -3.17075   TTGGTGCCAATGTAA                CCGTG TGC CCCGG                CGTGACTATTGGCGA
 PBPRB0016   6  57 120   23033 ..   23051 -  -5.9   -3.1582   CTACCTCATCAAAAC             CATGGCC TCTAG GGCCGTG             TCGCAAAACAGGTTT
 PBPRB0032   4  86   4   43300 ..   43327 - -12.2  -2.85583   CTAAGATATTTAAAT        TCATGCCCT-TAG CTT CTAGAGGGCATGA        TTGTTATTTTTGACG
 PBPRB0045   3  52 116   56669 ..   56685 -  -4.5   -3.3217   TTCTAATTACAAAAT              TCATAAC GAC GTTATAA              GTAGTTTTAACCAGC
 PBPRB0051   2  83  44   65142 ..   65175 -    -9  -4.34737   TTATTAATGAAGAAA     GCGAGCCTGAATCAT AAATG ATAACTC-GGCTCGC     TAGTGTAAATTGGTG
 PBPRB0075   6  85 135   95269 ..   95294 - -10.4  -4.19953   TACGGAACGGGAAAA         CGGCTCTGAG TGTATG CTCAGGGCCG          TTTTTTCAATTTCTG
 PBPRB0092   2  53 389  114134 ..  114146 -  -3.4  -3.78904   GATTAAAGTTAAGAA                GTGT TGGGG ACAC                CAAGGGATGAAGCAT
 PBPRB0101   2  60 332  123443 ..  123457 -    -5  -3.72453   AGCAACAATCGCAAA               CAACAA ACA CTGTTG               ATGCCGATGTTGATA
 PBPRB0104   6  90 362  127712 ..  127738 -  -2.9  -5.89827   AATTAGCAAAAAAAA         GCCCTAACCTG ACAAG CAGAATAGGGA         AAATATTTCTATAGA
 PBPRB0123   0 NONE
 PBPRB0126   2  51 256  149277 ..  149292 -  -2.5  -3.70902   GGTGCTACATTCAAA              GGCTC TGATTT AAGCC               GTGGTGAGTTTTCGC
 PBPRB0138   9  83 260  159318 ..  159345 - -11.5  -3.08464   TCACTATCGATCGAA        TGCTCTGATAT GTACCG ATATCAGAGCA         TTTTTTTGTCTGTAA
 PBPRB0138   9  83  25  159561 ..  159580 -  -7.1  -4.96848   TTTTTTAGATAAAAA            CACCTGC GTATTT GCAGGCG             TTTTTATTATTTAAA
 PBPRB0153   5  79  32  173820 ..  173839 -  -6.4  -4.72272   GTTGGTTATTAAAAA            GAGCTGGT GTTA AACAGCTC             TATTATTAAAGTTTT
 PBPRB0161   2  73 136  185079 ..  185090 -  -4.4  -4.90217   TAAATAGATTAAAAA                GTCT AAAG AGAC                 TTTGTCAATAAGTGA
 PBPRB0167   2  55 319  189033 ..  189045 -  -4.1  -3.79164   CGATAAACAAACCAA                CACAC TCA ATGTG                ATTCACTTATTCATT
 PBPRB0180   7  91 314  201087 ..  201120 - -12.6  -3.01924   CAGTTCTGTTTAATA     TTGAAAACGCCAAC TTAATT GTTGGCGTTTTCAC      ATCAGCTGTTTGAAA
 PBPRB0185   4  57 113  205506 ..  205535 -    -5  -3.64049   TGAAGAAGCCTTAAA       CCGTGCAATTGC CGATGC ACAATCGCAAGG        CGCTGATGCCATCGT
 PBPRB0206   3  74  29  228142 ..  228169 -   -10  -2.71791   ATCTGCGGTTTAAAT        CACGGTAAATGA AGGT TAATTTACCGTG         TTGGTATATGACCTT
 PBPRB0211   3 100   4  236564 ..  236611 - -20.8  -3.71804   TTAAAGCCGAAAATA CCAAGCCAACACACGTCGATTA TTGA TAAGCGATGTGTGCTGGCTTGG TTGCTATTGGCAAGG
 PBPRB0217   3 100  38  243166 ..  243182 - -12.3   -5.4182   AATCAGAAATAAAAA              CCGCACA TTA TGTGCGG              TGTGTTAGTTGATAG
 PBPRB0239   3  75  91  272226 ..  272264 -  -8.3  -3.80625   TCGGGATAATTCAAA   CACACACCATTTACAAT TAACC ACCGTGAATAGTGTGTG   TTTTCAGTTGTTTAT
 PBPRB0243   2 100  78  276658 ..  276673 -    -9  -5.64873   TTGAATAAGAAAAAA              GCCTGT TGAG ACAGGC               TTTTTTGTTTTATAT
 PBPRB0247   2  59 411  282342 ..  282355 -  -3.8   -4.0802   AGTGTAATAATGAAA               CCTG GCGCTA CAGG                GATAAAACGCGTTAT
 PBPRB0253   1  56 138  286386 ..  286400 -  -5.7  -3.27774   TACCGCAAGTACGAA               GTAGC GAATG GCTAC               CGTAGATATAAAAAG
 PBPRB0261   3  47 323  297338 ..  297352 -  -4.2  -2.62184   GCTGTCGGTAGATTA               TCTGCC AAT GGGAGA               GCATGAACTCACAAT
 PBPRB0277   6  85  44  317990 ..  318012 - -10.7   -4.1585   CTATAATTTTGAAAA           GGCAGTAAT TTTCT ATTACTGCC           TTTTTGTTAATAGGA
 PBPRB0297   1  59 128  336538 ..  336548 -  -5.4  -3.55714   AGACCTATCAGACAA                 GAAC GGC GTTC                 CCTATCAAAATCTGA
 PBPRB0300   3  52 350  338732 ..  338746 -  -4.2  -3.27012   AAACGATGCACAAGA               GGCAAG TTT CTCACC               TAAAACGAATAAAGC
 PBPRB0316   2  55 365  358150 ..  358161 -  -4.4  -3.55824   TATTATTTATAAACA                GCAT TTAG ATGC                 CAAGGTATGGCTGGG
 PBPRB0325   2  55 189  372222 ..  372232 -  -3.2  -3.92602   TGAATATCTCAGAAA                 CTGC TAT GCAA                 CGTTACAAGAAGATA
 PBPRB0341   3  75  11  388933 ..  388952 -  -9.3   -3.3334   AATTCGAGTTTATAA            GTCAGCC AATTAA GGCTGAC             TTATTTTTACCTATT
 PBPRB0345   0 NONE
 PBPRB0353   5  73 196  399802 ..  399826 -  -6.5  -4.35524   GTTTCAAATGTAAAA          CCTCAACAG TTAAAGT CTGTTGAAG          ATGTTTAAAATCTAT
 PBPRB0360   5  90  17  405036 ..  405064 - -11.9  -3.73068   TTGTTAAGTGAATAA        TAAAAAAGCCGTA TTA TGCGGCTTTTTTA        TTGTAGAAAATAAAG
 PBPRB0366   7  62 144  414831 ..  414854 -  -3.8  -4.25104   TTTGGCTCAGCAAAA          TACATCCGCA AGCC TGCAGTTGCA           ACAATTAAGTGAAAA
 PBPRB0391   3  86  32  446350 ..  446372 -  -5.6  -5.54907   GCCATAAAATAAAAA           GCCAATCATT ATA AGTAATTGGC           TTTTTACTCAGTGGA
 PBPRB0398   2  41  86  454707 ..  454719 -    -2  -2.79321   GTTAGAGTAATACCA                TTCT GGATA AGAA                AATGGTCAGGGCTTT
 PBPRB0408   5  85  51  468436 ..  468450 - -11.4  -3.63627   TCCGCATATTCTAAA               GCCCTC TAT GAGGGC               TTTTTCGTTCATGAT
 PBPRB0412   6  71 429  472992 ..  473014 -  -9.2  -2.57522   TTAATCCAGATGAAT           TGGGATTCCA GAC TGGAATCCAA           GCAGTGATTCAGCAG
 PBPRB0420   3  93  30  487483 ..  487507 -    -5  -5.76633   TCAGACACAAAAAAA         GCGCTG-TCGT ATGA ATGAGCAGCGC          TTTTTGTTATTAGAG
 PBPRB0424   3  95 118  493449 ..  493466 - -12.7  -3.54743   TATTAGTAACCAGAA             CCCGGTG CTTT CACCGGG              TTTTTTGTATCTGGT
 PBPRB0441   4  64 179  512865 ..  512881 -  -3.5  -4.66987   TAGAGCCCAATAAAA              CTCGCCC TTC GGGAGTG              ATTCAGCGTATCTAC
 PBPRB0445   7  72 169  518227 ..  518241 -  -2.1  -5.24531   ACTCGCGACAAAAAA               GCAGT AAGAG ACTAC               CGTGATAACCATTTC
 PBPRB0451   4  65 222  524018 ..  524039 -  -7.9  -3.12446   TATAAATTGATGGAA           GTGGCGCCA TTTC CGGCGTCAC            TTTAAATACATCAGG
 PBPRB0468   8  91  25  546684 ..  546699 -    -9  -5.02287   GATAAAAATAGAAAA              GCTGAC AGAA GTCAGC               TTTTTTGTATTGGAA
 PBPRB0471   2 100  39  550094 ..  550114 -  -3.1  -6.02919   TTATAAATAAAAAAA            CGCCTCTCA TAT TATGGGGCG            TTTTTTATAGGAATA
 PBPRB0479   7  95   9  562044 ..  562079 -   -12  -4.12603   GCCATTAAACAATAA    CTCCTCATCAACGA CTGACTGT TCGTTGATGAGGGG     TTTCTTATTTAGTAC
 PBPRB0485   0 NONE
 PBPRB0489   6 100 248  570539 ..  570568 - -11.5  -4.93696   CTCAAATATCAAAAA       GGCTGGATCATTA AAAA TGATGACCCAGCC        TTTTCCTTTAATACT
 PBPRB0503   4 100  25  585085 ..  585107 - -13.5  -5.52023   ATTATCAATAAAAAA           GCCGACTTC AGATA GAAGTCGGC           TTTTCATTCAAAACA
 PBPRB0517   3  91  37  604231 ..  604253 -  -9.2  -4.98531   TGTCTAAAGTAAAAA           GCCTGATG TGCTAAT CATCAGGC           TTTTTTTAGATGTTC
 PBPRB0521   4  59  51  607612 ..  607622 -    -4  -4.06765   ACAGACAAAATATAA                 TGAA TAG TTCA                 ATTTGAATGCCGCTG
 PBPRB0545   5  75  37  635954 ..  635995 -  -6.7   -4.3898   ATGAGTGTTATAAAA GCCCAATATCTATTTGCTAA TAA TAAGCAATT-GATTTTGGGC TTTTATTTAGCTGTT
PBPRB_2026   3  79  10  642687 ..  642708 -  -5.8  -5.00027   AGTAAAAACAGAAAA           GCCCCG AAATAATTAG CGGGGC            TTTTTCTTGTTACAT
 PBPRB0555   4  79  14  645380 ..  645416 -    -9  -3.90112   TTCTTTGCAACCAAA   TTTACCGTACCACTTCT AATT AGAAGTGGTA-GCTAAA    GATGGTCTTCTAACT
PBPRB_2030   5 100 202  649366 ..  649388 -  -7.6  -5.27399   CAACAGATTAAAAAA           GGCCGCCAGT TCA ATTGGCGGTC           TTTTTCGATACTTGA
 PBPRB0579   3  65 219  679580 ..  679599 -  -6.4   -3.5944   TGAAAAAACTCACAA            GCCTGTTA GAAA TAGCAGGC             TTTTTTTTGTGTGTA
 PBPRB0588   5  72 315  693084 ..  693117 -    -9  -3.27489   TCAAGCCCAAAGATA    CTGATGGCCGATGATC TGAC GA-CACCGGCCA-CAG     TGGGCATCATTCTTA
 PBPRB0596   3  88  10  714559 ..  714576 - -11.3  -4.33767   ATAAACCGATGAAAA             CTGCCAC TGAT GTGGCAG              TTCCTGTATTTAAGC
 PBPRB0600   8  95  62  718356 ..  718382 - -12.4  -4.00532   GCTCTAAACATTAAA         CCCGAAGTGA CATATGT TCACTTCGGG         TTTTTTAGGCTTTTA
 PBPRB0620   0 NONE
 PBPRB0630   3  62 -21  751420 ..  751433 -  -3.9  -4.21465   GTTAAAACTAAATAA               TGATA GCAC TATCA                ATAACGTCGTTTTGA
 PBPRB0634   6 100  71  756133 ..  756152 -   -10  -5.45802   TTGCCAAAAGAAAAA            GGTACAGC TTAT GCCGTACC             TTTTTCATATGTTCT
 PBPRB0641   4  51 160  762863 ..  762882 -  -3.6  -3.40051   AAATAGGTGAAAAAG            GTTTGC TGCTTGAT GCAAAC             GTGTCTGGTTCTAAG
 PBPRB0656   6  79 357  780990 ..  781000 -  -8.2  -4.07687   AGCCTTTTTCTAAAA                 GGCC ATA GGCC                 AATATGGAATACCAG
 PBPRB0661   2  85  90  787593 ..  787625 -    -7  -5.09245   TTAAAACCAGAAAAA      GCAATGCCGCTCAC GTTAA GTGAACGGTATCAC      GCCTTAGGGCGCTTT
 PBPRB0666   2  74  32  791299 ..  791320 -  -5.7  -4.72272   TGTGTTTATTAAAAA           GCGGTGCTT ATTT AGGCGCCGC            TTTTAAATTACTGTT
 PBPRB0672   3  55 419  795402 ..  795412 -    -4  -3.72324   CATCGTTATGAAGAA                 GAAA ACA TTTC                 AGCGGAGATATACTT
 PBPRB0679   4 100 -31  802162 ..  802188 - -16.8  -3.54459   TTAAGTGTGTTTAAA         CGATGACAGTAA TTG TTACTGTCATCG         TCAATTCATATTCTT
 PBPRB0702   6 100  55  821036 ..  821062 - -11.6  -6.06529   GACACACAAAAAAAA         CAGCGACCCTAG AAT CTAGAGTAGCTG         TTTTTATTTATTGCT
 PBPRB0723   4  79  44  849523 ..  849553 -  -9.1  -4.07868   GGACAGCTAGATAAA       GGGCGCTACTT ACTCGTATG AAGTAACGCCC       TTTTTTACTTTTGTG
 PBPRB0726   2  45 303  853863 ..  853876 -  -3.9  -2.62983   TCGATGCTTACACTA               TTTTG GAGG CAAAA                AGGCAACTTGTATTA
 PBPRB0733  11  86  85  861893 ..  861913 -  -8.2  -4.66609   TATGCCACTCAAAAA            GCCTCGAG TATCG CTCGGGGC            TTTGTTTTCTCCTTA
 PBPRB0737   4  62 268  865011 ..  865023 -  -2.7  -4.62069   GTGTTATTGTAAAAA                TGACA TGC TATCA                AGCTGAATACAAAGG
 PBPRB0744   5 100  22  871873 ..  871899 - -12.5  -4.76311   TATAAATAAAAAGAA         GAAGTGATGAT ATAAG ATCATCACTTC         GACTTATTTTAATAA
 PBPRB0754   9  68 350  881291 ..  881305 -  -5.8  -4.14243   TAGCGTAGTTGAAAA               CAATAA CCC TTATTG               GGAAGGGGTAGGTAA
 PBPRB0757   3  85  75  884792 ..  884824 -  -9.4  -4.25104   TCTCTTGTATTAAAA     TAACGCC-AATACCT ATTA AAGTATTAGGCGTTA      TTTTATATTTGCACT
 PBPRB0765   1 100  33  895905 ..  895927 - -13.5  -4.54449   ATATTCCATAGAAAA           GGGGCTGAT TAATT ATCAGCCCC           TTTTTTGTATTTGCG
 PBPRB0769   3  78  42  900816 ..  900846 - -10.4  -3.10409   TATTAAGTGACTTAA       CGATCGGTTCATCA TAA CGGTGAACCGGTCG       TTTTTTCTGAGACGT
 PBPRB0773   2 100  44  905489 ..  905514 - -13.4   -4.2074   GGCGGAATACAGAAA         TGGCGTAACC TTTGCG GGTTACGCCA          TTTACTTATCCAGAT
 PBPRB0784   2  54 207  914682 ..  914695 -  -2.3  -4.07568   TTGCCTTTTTTAAAA               GCAAC AAAC GCCGC                CACGATTCAGCTAAG
 PBPRB0791   3  57 188  922649 ..  922662 -  -6.7   -2.8507   TCATTCAAGGAATGA               CATCG AATT CGATG                GGGTGGTTTGATTTT
 PBPRB0795   4  67   7  927148 ..  927191 -  -4.8  -4.44046   CCGATTTTAAATAAA TACCGAAGAGATGAG-CAT TAAAACC ATGCCTCATCTCTTAGTTA ATTACATTATAAAGC
 PBPRB0801   3 100  57  932302 ..  932315 -  -8.1  -5.60689   TTATATAATAAAAAA               GAGCC AGCA GGCTC                TTTTTTATTTATCGT
 PBPRB0813   6  64 103  943146 ..  943162 -  -2.3  -4.70887   GTAGCAAGAAAGAAA              TTGAG GCTATCG CTCAA              ACATTATTAAGTTAC
 PBPRB0820   1  48 167  951736 ..  951756 -  -2.4  -3.60412   TAAGCTTACAGATAA            CGGCGCCA ATACA TTGCGCAG            CTTCACACGTGAAAA
 PBPRB0828   6 100  59  959986 ..  960016 - -15.6   -2.9544   CACGACAATATTACA       TTTGAAGGCGAGCA TAA TGTTCGCCTTCAAA       TATTGTTTTTAAGCC
 PBPRB0833   4  81 169  965701 ..  965719 - -11.8  -2.57026   TATACCTAGAGCAAC             TGACTTCC AAA GGAAGTCA             TAATAGTCGAGTGAT
 PBPRB0837   3  74 384  968832 ..  968859 -   -10  -2.82516   TTGTTCATGATTATA        TC-GCAACCTGCT TGC AGCAGATTGCTGA        AAAACCGAATAATAT
 PBPRB0841   4  50 242  972874 ..  972888 -  -4.2   -3.1544   CCAGATGAGATTCAA               GCTGAA ATT TACAGC               CTTTGCCAAATGCGA
 PBPRB0853   4 100  57  985996 ..  986010 -  -7.8   -5.4833   GCACTTAATAAAAAA               GAGCCC TTG AGGCTC               TTTTTTTATATCTGG
 PBPRB0867   7  60 -33 1000583 .. 1000605 -  -6.4  -3.11569   GTAGTCATGCAAAAG           TTATCGTGAA TTT TTCACCATAA           GAATCCAGTATGCTT
 PBPRB0875   2 100  62 1010780 .. 1010817 - -12.3  -6.17669   AATAAAAGAAAAAAA   GGGTTCC-ACTTTTAC GTTAATT GTAAAAGTTGGAACCC   TTTTTTTAATGTTCA
 PBPRB0878   3 100  31 1013773 .. 1013799 - -14.6  -5.31456   TTAAGCGATAAAAAA         GACGAAACAAAG AGC CTTTGCTTCGTC         TTAATAAATAACGGT
 PBPRB0883   6  64 129 1019081 .. 1019097 -  -3.5  -4.66987   TAGAGCCCAACAAAA              CTCGCCC TTT GGGAGTG              ATTCAGCGTATCTAC
 PBPRB0889   6 100  10 1026880 .. 1026904 - -17.2  -3.87952   TAAGAACAAAACTAA          GCCCTCGCTG ACATA CAGCGAGGGC          TTTTTATTACTAGGG
 PBPRB0894   3  54  36 1032541 .. 1032577 -  -5.2  -3.29461   CAAGGTGTTGTAGAA    TAGAGCCCGATAGGTA GATAG TACGCATTAGGCTCTA    TTCATTTTCTCTATA
 PBPRB0908   3  68   2 1049590 .. 1049601 -  -4.4  -4.53707   AATAAAGTGACAAAA                TGCA GATT TGCA                 CCTAAGATGTCAATC
      nadE   7  83 153 1052027 .. 1052052 - -11.1  -3.59803   ATGACAGTAAACGAA         CAGGACGAGCC GGTT GGCCCGTTCTG          TGGGATGGATGGTTT
 PBPRB0914   5 100   4 1054328 .. 1054377 - -16.9  -2.94924   TCTTCAGTTAGAAAT CCCATTTCAATAATAAAGCGATA TTTT CATCGCTTTATTATTGAAATACG CAATTAAAATTGTTC
 PBPRB0929   2  48 329 1070411 .. 1070433 -  -4.2  -2.78992   ATCCAGCTTAACAAT           GATAATTTAC TGC GTAATTTACC           GTTCGATGCCTTCAT
 PBPRB0936   3 100   5 1076042 .. 1076057 - -11.8   -5.1287   TTTAGACGTAAAAAA              GCCCGC TGCT GCGGGC               TTTTTTAAGCTTGTT
 PBPRB0943   6  79 274 1080931 .. 1080942 -  -5.8   -4.9725   AGTGCGACAGAAAAA                GGCA GGCA TGCC                 GTTGTGATAATGGAT
 PBPRB0959   5  60 408 1092703 .. 1092713 -  -6.8  -3.17622   TATGGTGAGAATACA                 GGCA AGG TGCC                 GGCTAAAATTATTGT
 PBPRB0962   3  70  12 1095309 .. 1095332 -  -6.1   -4.2679   TAACGTCGATTAAAA          TAGGCTCGCT CATTT AG-GAGCCTA          TTAATGAATACCTAT
 PBPRB0966   4  64 466 1099513 .. 1099527 -  -3.5  -4.61566   CCGGAAATCAGAAAA              GCTCGC GTCA GCG-GC               GCCCACCTGTCGCTT
 PBPRB0972   1  47 438 1106235 .. 1106265 -  -2.5  -3.53224   TACTTCTGTGTCAAA       TGTGTTTGAAGGG AAATG CCATTCCTACACA       CATTTTCCTTGAATT
 PBPRB0988   7  73 203 1127390 .. 1127425 -  -9.3   -3.0497   AGACCACTTTGAAGA    CAACTTAGAAAAGAA CAATAT TCCTTTTCTAAATTG     GTGTCTGATTTTGAT
 PBPRB0998   5  64 261 1138631 .. 1138641 -    -4  -4.49958   ATGGCACGAAAGAAA                 TTCA AGT TGAA                 CTAGACGATGATATT
 PBPRB1009   5 100  26 1148957 .. 1148997 - -17.2  -4.58213   TAACCAATGACAAAA GGCGCTGATAACTTTCTCA TCAT CGA-AAAGTTATCAGCGCC  TTTTTTGTTTATTTA
 PBPRB1012   3  56 386 1152500 .. 1152510 -  -6.8  -2.65527   AATAATGGGAAAGAG                 GCAG TAG CTGC                 ATTGGAAAACACAAA
 PBPRB1015   7 100  21 1156816 .. 1156847 -   -13  -5.24799   CTATAAATACAAAAA      CGCCAGCGAAGAGA TTAA TCTTTACGCTGGCG       TTTGTAACGACGTAA
 PBPRB1044   6  84 309 1191094 .. 1191106 -  -9.1   -4.4009   TCCGATGCCATAAAA                CGGCA CTT TGCCG                AGAATCCAGAAGCGA
 PBPRB1047   2  50 219 1194596 .. 1194608 -  -4.7   -2.7317   AGATACGCTGAATCA                CTCCC GAA GGGCG                AGTTTTGTTGGGATC
 PBPRB1050   8  85   3 1196625 .. 1196640 - -10.4  -4.14739   CGATTGATTTTAAAA              GCCCTG TTCG CAGGGC               TTTTATGCCGTTTCC
 PBPRB1057   2  59  -3 1202966 .. 1202984 -  -2.4  -4.48987   GGGCTACAAGCAAAA             TTAAAAGG CGG CCCCTCAA             CAATCAAAATATAAG
 PBPRB1074   3  79  99 1222053 .. 1222078 - -10.4  -3.30453   TATAAGGCACACTAA         GCCACGCACG TTTAAC CCTGCGTGGC          TTTTTCTTTTTGTAT
 PBPRB1089   5  59  17 1234254 .. 1234293 -  -7.1  -2.65521   CTCACATTAATTAAG  TAGCCCTTTCCGTTGAC GACTCA ATCTGCGGAATGGGCTA   TCATTCAACCCAATA
 PBPRB1097   4  86  12 1242127 .. 1242142 -  -7.5   -4.9792   CAGGGGATATAAAAA              GCGGC AATATA GCCGC               TTTTTCTCTGCTTAC
      fabG   2  51 334 1251855 .. 1251867 -  -4.8  -2.95166   TCACCTTAAAAATAT                GGCA TCTTC TGCC                TCTTATATCGATCTT
 PBPRB1120   6  64 167 1265730 .. 1265746 -  -3.5  -4.63932   TAGTGCCCAACAAAA              CTCGCCC TTC GGGAGTG              ATTCAGCGTATCTAC
 PBPRB1138   1  60  98 1284602 .. 1284628 -  -6.6  -3.18065   ACCAGATATACGGAA         GCACCTAAGATT ATT AGCCTTAAGTGC         TTCTTCTGCCAAACG
 PBPRB1142   2  56 408 1288693 .. 1288707 -  -6.4  -2.70788   TCAGTTAGAAAAATG               GCAGCA AAC TACTGC               GGAGTCAATATTAAA
 PBPRB1152   1  56 197 1300136 .. 1300146 -  -5.4  -3.22951   GACATCCCTATAATA                 CCAT TTA ATGG                 CGTACGTATTTCATG
 PBPRB1155   4  72  58 1303182 .. 1303196 -  -8.6  -3.25906   CAGAATGGTATAACA               TGCTGA CGC TCAGCA               ATAATTACTCCCTTT
 PBPRB1174   1 100  53 1325511 .. 1325526 - -10.4   -5.5208   TCATAATACAAAAAA              GCCGCA AAAA TGCGGC               TTTCATTATTCTAAA
 PBPRB1188   2  53 300 1339388 .. 1339398 -  -3.2  -3.85043   GAACCAATGAAAATA                 CCAA TGG TCGG                 ATCCGGCGTTTCTGG
 PBPRB1194   5  49 256 1343333 .. 1343343 -  -3.2  -3.52896   TCATTAGCTAGAGAA                 CCAA TGA TCGG                 CATATGTTGTGAGTA
 PBPRB1199   7  65 301 1347763 .. 1347784 -  -8.1  -2.60244   CGGCTAACTAACTGA           TAAGATTGC TATC GCAACCTTA            TCTCAGCCTCACTCG
 PBPRB1205   6  62 449 1354135 .. 1354147 -  -7.7  -2.81256   ATATACGATCAAGTA                TCGTG TAT CACGA                TTTTTATCACATCAT
 PBPRB1205   6  62 124 1354459 .. 1354472 -  -5.3  -3.76224   GTTCGATGGATGAAA               TCAGT ACTA ACTGA                TATCGCCAGTTTTCT
 PBPRB1216   3 100  38 1362894 .. 1362913 - -11.4  -5.27938   ACCTTCAAACAAAAA            CGGCAACC CTAA GGCTGCCG             TTCTTATTTTCATCT
 PBPRB1228   5 100  64 1377764 .. 1377799 - -17.2  -3.26226   AAGTAGCGATAAAAG    TAGAAGCCACTAACAT TCAA ATGTTAATGGCTTCTA     TATCAATTATTCGGC
 PBPRB1244   4  53 279 1391778 .. 1391792 -  -4.2  -3.45023   GCAGGATTATTAGAA               GACTGC AAA GCAACC               ACAAATAAGAAACAC
 PBPRB1257   6  78 325 1400372 .. 1400403 -   -11  -2.83112   ATGGAATTCAGCATA      CACTAACAACCTTT ATTT AAAGGCTGCTAGCG       TACTCACTATTAGTT
 PBPRB1267   5  83   7 1411303 .. 1411328 - -11.3  -3.49634   AGCGTAAAGATAAGA         CAACTTGATAC CACT GCATCAAGTTG          TTGAATTTACTGGCT
 PBPRB1272   4  46 111 1418263 .. 1418277 -  -2.8  -3.31799   GACAACTTTTTATAA               TCAAAC CTA GATTGA               ATCCTTAACCTTGAT
 PBPRB1294   5  68 259 1437663 .. 1437681 -  -3.9  -4.70626   CAATAAGGTCAAAAA             TATAGCT ACCTA AGCTACA             ATGAAACCATAATCA
 PBPRB1307   4  51 247 1448603 .. 1448620 -  -2.6  -3.71378   TATTTCACATCCAAA             CAGACC ATTTTG GGACTG              TTATTGGTATCGTGT
 PBPRB1312   3  80 464 1454969 .. 1455004 - -11.3  -3.14132   TTGTGTTTTCAGGAA    TACACTAACAGCCTT TATTTT AGGGCTGTTAGCGTA     CCCACTATTAATTAT
 PBPRB1318   3  60  -7 1460392 .. 1460404 -  -4.8  -3.74792   GATGACAGAGCCAAA                GCCA TTTAC TGGC                CCCCATGCGAAGCGG
 PBPRB1325   3  54 159 1471537 .. 1471547 -  -5.4  -3.06708   GAAGCCAGATACATA                 CTCT AAT AGAG                 GCCTGTAAAAAGCGG
 PBPRB1337   6  76 255 1489550 .. 1489571 -  -3.7  -5.30189   CATAACAGCAAAAAA           TGCATTCAA TCAA CTGTATGCA            TCCGCTATGTTCCGC
 PBPRB1344   9  72  76 1498742 .. 1498752 -  -5.4  -4.59773   CTGCATTTTCAAAAA                 GTAG CCA CTAC                 TTCAGTGATGGACAA
 PBPRB1355   3  91  32 1512407 .. 1512433 -  -7.2   -5.1963   TGTAACTAATAAAAA         GAGGCTGCTATT TTA ATCAGCGGCCTC         TTTAATACCAAGATA
 PBPRB1371   3  55  10 1525985 .. 1525996 -  -4.4  -3.70505   GAAATTAATGGCAAA                GAGT ATGT ACTC                 AACCTTCCCTTACTT
 PBPRB1376   5  65 194 1534336 .. 1534358 -  -5.5  -4.13767   TTCGTCATGGCAAAA           TACTGGCAG AAACA CAGCCAGCA           GTAACAAGTATTAAT
 PBPRB1383   2  67 207 1540162 .. 1540183 -  -5.1   -4.4267   TGGCAAAACGGAAAA           TGCGCTTAA AGAC CTTAGCGCA            GTTGGTAGAGATTAC
 PBPRB1398   9  65 448 1554912 .. 1554933 -  -8.1  -2.60244   CGGCTAACTAACTGA           TAAGATTGC TATC GCAACCTTA            TCTCAGCCTCACTCG
 PBPRB1413   5  60  31 1570109 .. 1570128 -  -7.2  -2.77994   GACAAACGGTAATGA            GTCAGCAA TGAT TTACTGAC             TCTACACTAGAAAAA
 PBPRB1421   3  45 224 1578407 .. 1578417 -  -3.2  -2.96274   TGGTCGAGAATTACA                 CGAC GAC GTCA                 ACGTGCATATTGGCA
 PBPRB1421   3  45  82 1578520 .. 1578559 -    -2  -3.36515   CGCGATTTTCAAACA  CACTTCATCAGCCAATAC CGAT GCCGATGCCGATGAAGTG   TTATTGTGCTGTATC
 PBPRB1427   7  67 474 1582702 .. 1582715 -  -3.1  -4.70319   GCACTAAAATTAAAA               TACCC TGTT GAGTA                ATATTATTCTGAATA
 PBPRB1436   9 100 423 1590478 .. 1590499 - -12.3  -5.65177   ACACGCATAAAAAAA           CCCCACTCT TTTA AGAGCGGGG            TTTAGTGCGTTTGCA
 PBPRB1448   4  81  79 1603219 .. 1603253 - -11.6  -2.79302   ATGATCGTTATTATA     TGCAAGCAATGCTTAC ACT GCAAGCATTATTTGCA     TATATTTTATTTTAC
 PBPRB1458   7  86  44 1612692 .. 1612715 -  -5.3  -5.67063   TTTATCATAAAAAAA          GCCACAC CAAAAGTACT GTGTGGC           ATTTTTATGCTTCTA
 PBPRB1466   2  65 343 1621485 .. 1621500 -  -7.6   -3.1315   AGAATAAGTGCAACA              GACCTT CAAT AAGGTC               TGTTTAAATAAAACA
 PBPRB1478   3  91  62 1633586 .. 1633599 -  -8.1  -5.15167   TAGGAGTAATAAAAA               GCGAC CGAA GTCGC                TTCTAACGGGTTAGA
 PBPRB1485   2  74  49 1641031 .. 1641058 -   -10  -2.82516   TTGTTCATGATTATA        TC-GCAACCTGCT TGC AGCAGATTGCTGA        AAAACCGAATAATAT
 PBPRB1493   7  86  64 1648719 .. 1648747 - -11.8  -3.76641   ATCTTAATATGGAAA        CACCCGGTAAAC GTGTA GTTTATCGGGTG        TTTTTTATAGCGAAT
 PBPRB1497   5  54  73 1652010 .. 1652022 -  -5.5  -3.11634   TCTCACACCACCGAA                CAAGC GTG GCTCG                CATTAGAGCCCTCTG
 PBPRB1505   1  49 -27 1657080 .. 1657099 -  -4.9  -2.53213   TAAGCGGCTAACCCA            GGGGGCT TAACTT AGCCCCT             GCTTTTTGGATTCCC
 PBPRB1523   3  54  53 1673293 .. 1673308 -  -6.2  -2.80492   CAGTACGATCAATGA              CAACTT TCAA AAGTTG               GAATCAGCGAAATCC
 PBPRB1536   2  55 467 1685904 .. 1685917 -  -3.1  -4.02206   AAGGTAAATATCAAA               CAGTC TTCG GACTA                GCAGTCACTCCAGAA
 PBPRB1562   9 100  35 1713351 .. 1713374 -  -8.2  -6.47325   AAAAAACAAAAAAAA          GCAGGTTTAT GGTG ATAAGCCTGC           TTAAAGTTTTAGCAC
 PBPRB1576   5  62  85 1725691 .. 1725716 -  -6.9  -3.13773   GGTCATATCGAAAAG         GCCTCAAACCA TTAC TGATTCAAGGC          TTTCTCATGGCTTAC
 PBPRB1588   6  53  18 1735093 .. 1735103 -  -3.2  -3.78953   ATGGTGAGCATTAAA                 CCCA ACA TGAG                 TTCATCATGTTTAAG
 PBPRB1624   2  58 212 1771167 .. 1771183 -  -2.9  -4.35353   AAGTAAAAACAAGAA              GTCAGTT TTC ATCCGAC              TTTACGGTCTACAGG
 PBPRB1629   5  58 364 1775326 .. 1775343 -  -2.7  -4.21811   TAGGCAAGACAGAAA             GCAGTGAT AAA ACCAC-GC             TCTTTCAAGCCCTAT
 PBPRB1640   4  53 230 1788422 .. 1788436 -  -2.8   -3.9398   TGATAACCTGATAAA               CATCCC TAA GGAATA               ATCTTTCCTTGACCA
 PBPRB1648   7 100 408 1794774 .. 1794800 -   -11  -4.56978   TCCTCAAACAACAAA         CCGCTCATAT ACAGCAG ATATGAGCGG         TTTAATGCCCTATCA
 PBPRB1677   4  69  25 1819533 .. 1819560 -  -5.6  -4.46854   AGACAAAACCTAAAA        TCCCC-GAAGCAT CAG ATGCGTCTAGGGA        TTTGTATCTAGCGAC
 PBPRB1690   2  65 383 1837312 .. 1837338 -  -6.7  -3.61517   ATTTTGGGGCAAGAA        CGTGTCAG-G-CA GGT TGTCGCTGACACG        TCTCTGGACAAAAAT
 PBPRB1696   2  53 123 1844120 .. 1844134 -  -2.8  -3.92324   TTGCTGAAGACCAAA               CCATAA AGA TAATGG               CAAGATGGAGGTTAT
 PBPRB1710   2  56 279 1861401 .. 1861416 -  -5.4   -3.3785   CTAACTGACTGATAA              GATTGC TATC GCAACC               TTATCTCAGCCTCGC
 PBPRB1715   5 100 339 1865396 .. 1865414 - -14.6  -5.06414   GTGTTTCAACAAAAA             CCACCTCC ATT GGAGGTGG             TTTTCACGATAGTGC
 PBPRB1741   6  65 123 1892608 .. 1892619 -    -3  -4.74103   TGTTCAAGTGAAAAA                GTTA AATC TAAC                 GAGTGATTTTAGTCT
 PBPRB1761   4  74  74 1928149 .. 1928190 -  -6.1  -4.63526   ACAAGTATAAATAAA CACCAACTCC-CCTT-AGC TTTACT GCTTAAAAAGGAGTTGGTG GATCGTTCGATAGCC
 PBPRB1764   2  59  72 1930886 .. 1930896 -  -2.4  -4.52589   GTGTGTTAGAGAAAA                 GGCC ACG GGCG                 TTATGGTAAATCAGG
 PBPRB1783   8  95  51 1948593 .. 1948612 - -12.2  -4.11039   AGAGCAACTAAACAA            CCACCTAC TAAA GTAGGTGG             GTTAGTATTAAGGAC
 PBPRB1794   1  57  58 1960201 .. 1960217 -  -4.3  -3.73775   CTGATTTGGAGTAAA              CCCCTAC CTT ATTGGGG              AAAACTCTGTACTTA
 PBPRB1802   8  59 120 1967711 .. 1967721 -    -4  -4.06055   ACCCCTGAAACGAAA                 GTAA CCA TTAC                 AGGTGAAATCGATGA
 PBPRB1806   3  50  55 1971349 .. 1971361 -  -4.7   -2.7317   AGATACGCTGAATCA                CTCCC GAA GGGCG                AGTTTTGTTGGGCTC
 PBPRB1814   3  83  64 1979826 .. 1979876 -  -7.6  -4.68446   AAAAAGCATAGAAAA GACCTTGCACGCATAACTTTTC AAGATCA GAACGGTTATGCGGGTAAGGCC TTTTATTCTGGATAA
 PBPRB1838   4 100  32 2012995 .. 2013012 - -11.3  -5.46698   GCCAAAAGCAAAAAA             CCGACGT ATTA ACGTCGG              CTATATATCATTATT
 PBPRB1851  10 100  59 2030253 .. 2030276 -  -7.4  -6.12458   TAAAAAAACAAAAAA          CCGATCCACT ATTC AGTGGCTCGA           CCTTTTGCTTACAAA
 PBPRB1864  10  90  46 2044281 .. 2044297 - -12.3  -3.43097   ATAATTGAACAAAAG              GGAGAGC GAT GCTCTCC              TTTTTTACAATTATC
 PBPRB1885   5  62  54 2069248 .. 2069283 -  -3.5  -4.45484   AACAGACAGAATAAA    CACCCCCA-TAATA TGGCGTTTT TATTAATGGGGATG    ATTTATTACCGAATG
 PBPRB1895   2  93  40 2082856 .. 2082879 -  -9.7  -4.86133   GAGACATATTAAAAA          GCCAATCTA AATAAA TAGATTGGC           CATGAAAACTAAATT
 PBPRB1901   3  48 112 2091748 .. 2091760 -  -4.1  -3.07013   TAGCTGTTTAACATA                TGCCT TAC AGACA                CAATGACACTAAACG
 PBPRB1901   3  48  70 2091791 .. 2091802 -  -2.2  -3.66018   CCATCATTTTAAGAA                GCAT ACCT ACGC                 GTTAAATAACTGGTG
 PBPRB1904   5 100 223 2095883 .. 2095918 - -15.7    -3.272   AGTATTTGATACTAA    TAAGCCGAAAAGAGT GCAAAA ACTCTTTCCGGCTTA     TTTATTATTTAATAA
 PBPRB1916   2 100  45 2109380 .. 2109401 -    -8  -5.47159   CGCAACAAATAAAAA           GAGAGGGC TTATTT ACCCTCTC            TTTTTTATCTTATCT
 PBPRB1923   0 NONE
 PBPRB1926   4  62  69 2120013 .. 2120033 -  -3.3  -4.47707   GTTTACCAAAAATAA            TTCTCAC ATTACTG GCGAGAA            TCGTCTTATACAATT
 PBPRB1953   6  62  19 2151986 .. 2152009 -  -6.9  -3.20573   TTATCGATACCAATA          GATTGTAAA ATATAA TTTACAATC           ACCTCTAATGGATAA
 PBPRB1962   3  59 370 2158841 .. 2158875 -  -7.2  -2.62024   CACTACGAGAACTCA     CGTTTGAATCCAGC CAATACC GCCGGATTCAAGCA     CTAGAAAATATTCAT
 PBPRB1985   3  51 214 2180505 .. 2180535 -  -2.5  -3.82923   AATTCAAGGAAAATA       TGTGTAGGAATGG CACTC CCTTTCAAACACA       TTTGACACAGAAGTA
 PBPRB2015  10 100   8 2222161 .. 2222198 - -12.3  -4.92385   TATATTCAAATAAAA   CAAATAGAAGCGTAG TTATTTCG CTACACTTCTATTTG    ATAACATTTAAGGTG
 PBPRB2019   6  68   5 2228959 .. 2228979 -  -7.7  -3.38647   CAAAATAATCAAAAG            CTAATTTAC AGT GTAAACTAG            GCGATTAAAGTGGGA
 PBPRB2020   6  55 296 2231470 .. 2231485 +  -2.6  -4.04206   CATATACATGTGAAT              CA-GTGA ACA TCACATG              TTTATATAAACGTGC
 PBPRB2020   6  55 338 2231512 .. 2231534 +  -3.5  -3.89971   GTGCAGCCACACCAC           CATTGCTTA ATGTA TAAGAAATG           TTTGCTCTAGTTATC
 PBPRB2009   0 NONE
 PBPRB2002   3  68 445 2207650 .. 2207660 +  -5.4  -4.29508   TCAACCGTTTTTAGC                 GATG ACG CATC                 TTTATTACTATCGAT
 PBPRB1996   2  57 393 2198229 .. 2198246 +  -4.9  -3.64162   ACCTTCACATGTCAT             CCCGATTA GAA TAA-CGGG             TTTAGGCTGGTTGAT
 PBPRB1984   3  50 222 2180251 .. 2180266 +  -4.7  -2.79133   CAATCTTTGTTCAGG              GTAGC AGTCAA GCTAC               TCTGGTGAACGCTTA
 PBPRB1970   4  48 439 2169164 .. 2169177 +  -3.1  -3.30474   TAACCTGATATAAAA               GAGAG ACTT CTTTC                TTGGTGCTTATCGCA
 PBPRB1963  10 100  32 2160306 .. 2160336 + -14.1  -4.21462   CGTTGAGGTTAATAC       CGATAAGGTCGCC CTTGT GGCAACCTTATCG       TTTTAAATACTGCCT
 PBPRB1934   3  62  -3 2126823 .. 2126845 +  -7.8  -2.80511   TTATTCAATGATGGA           TTAACCCACT TTA AATGGGTTAA           TAATTCACTTATAAC
 PBPRB1928   3  79 386 2122676 .. 2122692 +  -9.5  -3.71174   TCACTCGTTTCGGAA              GAGGATT TTG AATCCTC              TTTACACTATTTGTT
 PBPRB1925   4  57 429 2120026 .. 2120038 +  -5.5  -3.38178   AATTCTCACATTACT                GGCGA GAA TCGTC                TTATACAATTAGTTG
 PBPRB1915   2  93  24 2109380 .. 2109401 +  -7.3  -5.53436   CGCAACAAATAAAAA           GAGAGGG CTTATTTA CCCTCTC            TTTTTTATCTTATCT
 PBPRB1903   4 100  24 2095883 .. 2095918 + -13.5  -4.60258   AGTATTTGATACTAA    TAAGCCGAAAAGAGT GCAAAA ACTCTTTCCGGCTTA     TTTATTATTTAATAA
 PBPRB1894   3  81  39 2082016 .. 2082034 +  -7.4  -4.70887   GATCAAATGCAAAAA             CAGCCC AACATAC GGGCTG             TTTATTTATTAGTGA
 PBPRB1884   6  75  41 2069251 .. 2069265 +  -4.2   -5.1356   AGACAGAATAAACAC               CCCCAT AAT ATGGCG               TTTTTATTAATGGGG
 PBPRB1873   3  85  78 2058439 .. 2058452 +  -2.5  -5.77734   TAATCGGACCTTTTC               TAAAA TTTA TTTTA                TTTTTATTTTTATTT
 PBPRB1868   4  64 233 2051789 .. 2051800 +  -5.8  -3.86194   ATCGCTTCCATATTA                CGAG AAAT CTCG                 TTTGTCACGACACTT
 PBPRB1863   4 100 231 2044281 .. 2044297 + -12.3  -5.11033   ATAATTGAACAAAAG              GGAGAGC GAT GCTCTCC              TTTTTTACAATTATC
 PBPRB1850   5  65 248 2030172 .. 2030182 +  -6.8  -3.66117   AATCACTGTACTAAT                 GACC ATT GGTC                 TGTTTATGTCATTGC
 PBPRB1829   7 100  52 2006464 .. 2006485 + -14.5  -5.07011   AGCAGATACAAAAAA           GCCTCAGCA TTTC TGCTGAGGC            TTTTTCATTTGTATG
 PBPRB1817   3 100  53 1984046 .. 1984069 +   -14  -4.50058   TAACGCGATAAAAAA          GCCGATTGTT ATTA AACAATCGGC           TTTTCATTATGCATA
 PBPRB1813   3  91  58 1979826 .. 1979876 +  -9.8  -4.79352   AAAAAGCATAGAAAA GACCTTGCACGCATAACTTTTC AAGATCA GAACGGTTATGCGGGTAAGGCC TTTTATTCTGGATAA
 PBPRB1808   5  67 140 1975370 .. 1975393 +  -6.8  -3.76835   GCTCTGCAATGGTAT          TGGCAATG AGTTCCAA CATTGCCA           TTATCTGTTGTTCAG
 PBPRB1805   6  64 299 1971347 .. 1971363 +  -3.5  -4.66987   GTAGATACGCTGAAT              CACTCCC GAA GGGCGAG              TTTTGTTGGGCTCTA
 PBPRB1793   4  53 253 1960436 .. 1960454 +  -5.3   -2.9627   TAAAGGCCAACAAGC             GTTTTGC CTCAA GCAAGAC             TCTGTCATCAATTAA
 PBPRB1787   8  69  40 1953324 .. 1953352 +  -8.8  -2.92858   AATACCAATAAAAAA        CGCCTCTGTCAG AGTAA CCAACAGAGGCG        CTTTAGTGTGCTTCA
 PBPRB1782   7 100 350 1948642 .. 1948656 + -11.4  -4.43309   CTGAAAGTCCGGATA               CGGGTC AAA GACCCG               TTTTCGTTAGCCTTC
 PBPRB1778   7 100 420 1945101 .. 1945119 + -13.2  -3.34013   GCAATCGTAAATAAA             TGCTGGCT ATA AGCCAGCA             TTACTTCGAAGAATA
 PBPRB1773   3  47 275 1940564 .. 1940579 +    -4  -2.98986   TCGTACCAACAACTT              TATCGT CAAT ACGGTA               TATGTAGTGTGCTGT
 PBPRB1763   4  69 126 1930931 .. 1930947 +  -6.5  -3.90112   AACTACTGAGTAATA              GCGGTCG CTG CGATTGC              TTTGATTGGCACGAA
 PBPRB1748   5 100   7 1904676 .. 1904698 + -13.4  -4.10657   TGGGTTTAATAGAAA           GGGGCCTGCG TTA TGCAGGTCCC           TTTTGGAGGCTATAG
 PBPRB1740   2  43 241 1892897 .. 1892912 +  -3.2  -2.71144   AGCCATCATCGACAA              GCGG ACCGTAAC CCGC               TAATTCAACGCCATA
 PBPRB1740   2  43 298 1892954 .. 1892968 +  -3.5  -2.58212   TGCTAGTACAAACGA               CGCTG TGAGT CAGTG               CTTGATATCCTCCTT
 PBPRB1717  12 100  38 1868088 .. 1868113 + -10.5  -5.95539   ATTTAAGTAAAATGA         CGGGAT-GCACT AAA GGTGCGATCCCG         TTTTTTTATTTAAAA
 PBPRB1714   4 100  39 1865396 .. 1865414 + -14.6  -4.12188   GTGTTTCAACAAAAA             CCACCTCC ATT GGAGGTGG             TTTTCACGATAGTGC
 PBPRB1709   6  70 157 1861523 .. 1861554 +  -5.9  -4.22554   CTTGTTCAACACCCG      GGATTTAATGTCG GCTGCG CGACACTTAATCC       TTATTTGTTAGATAA
 PBPRB1699   0 NONE
 PBPRB1689  10  72  42 1837229 .. 1837249 +  -7.5  -3.82084   TCCAGTAGTTTATGA            GCCTCGC CCCCATT GCGGGGC            TTATTCGTATTAGAA
 PBPRB1676   1  57 108 1819533 .. 1819560 +  -3.4  -4.12532   AGACAAAACCTAAAA        TCCC-CGAAGCAT CAG ATGCGTCTAGGGA        TTTGTATCTAGCGAC
 PBPRB1664   3  51 231 1809571 .. 1809582 +    -3  -3.77484   CAACAATGCCATAAC                CAAT AGTA ATTG                 TTTCAAATTTTGCTC
 PBPRB1660   4  83  24 1806623 .. 1806647 +  -7.1  -4.93696   TCCTGTATTTTAAAA          GCCAACAATCT TTC AGTTTGCTGGC          TTTTTAGTATTTCCA
 PBPRB1655   3  45  80 1802927 .. 1802944 +  -4.1  -2.64045   TTCCATTTCACCGCC             CG-GTGGC TCT GCTACACG             ATATTGTTAAGGTAC
 PBPRB1649   4  55  72 1796755 .. 1796768 +  -3.1   -3.9281   CTTCATGAATCGCCT               CTTCA ATGT TGAGG                TTGTTTACCAGTAAT
 PBPRB1628   2  68  90 1775519 .. 1775541 +  -6.2  -4.15657   GACAGTGTATCGCAC           GCGACATCCA CAT TGGCTCTCGC           TTTATGTGCTTGTCG
 PBPRB1623   2  56 -33 1771345 .. 1771355 +  -6.8   -2.7127   TGAAGACCGTTATGA                 CGTC TTT GACG                 CTTATCCTTCCATGC
 PBPRB1591   5 100 293 1740865 .. 1740881 + -10.1  -6.08342   TGGTGCGGATTTTAT              GGCCACG TAA TGTGGCC              TTTTTTTATTTCTTA
 PBPRB1582   3 100  26 1728895 .. 1728920 + -16.3  -5.54907   TCATTGCATTTAAAA         GCCCTGAATCA TTGC TGATTCAGGGC          TTTTTGTTTTCTGGG
 PBPRB1577   8  79 161 1727474 .. 1727495 + -10.1  -3.54382   TACAGATGCAAAAAA           GCCCCAGCA TTTC TGCTGAGGC            TTCGTTGTGTTGGCG
 PBPRB1569  10 100  74 1721040 .. 1721053 +  -8.1  -5.72254   GAACAGATCAAAAAA               GGCTC CAAG GAGCC                TTTTTTATTATTTGC
 PBPRB1563   3  53  22 1715460 .. 1715470 +  -5.4  -2.97653   TTAAAAGTAGCCTTA                 GGAA ATA TTCC                 CTTTGTAATAAGGGT
 PBPRB1542   4 100  55 1693107 .. 1693124 + -11.3    -5.626   CGACACCTACAAAAA             GACCTGC AGCT GCAGGTC              TTTTTTTATCAACTG
 PBPRB1538   3  48 463 1689030 .. 1689041 +  -2.2  -3.55761   CTTAACTTACCATCG                GCGA CTAA TTGC                 TTTAACAAGTCACTA
 PBPRB1535   8  95  25 1686155 .. 1686177 + -14.2  -2.52795   CCTAGATTTTACCAT           GCGTGGTGAG CTA TTCACCACGC           TCGGTTCAGACCGTT
 PBPRB1509   3  86  68 1660985 .. 1661002 + -11.3  -4.07568   TATTACCATAAGTTC             GGGTCAC TATA GTGACCC              TTTTCGAACAACAAC
 PBPRB1506   5  55 234 1659025 .. 1659039 +  -2.8  -4.11216   TACTTTTAACGACTC               GAAATC CAC GATCTC               TTTTAAACGTCAACA
 PBPRB1496   8  54 155 1652017 .. 1652032 +  -6.1  -2.62037   CCACCGAACAAGCGT              GGCTC GCATTA GAGCC               CTCTGTTCTTGTTTC
 PBPRB1491   7  57 267 1648367 .. 1648377 +  -5.4  -3.53733   TGAGTTACGAGAAGC                 CAGT ATT ACTG                 TATTTCTGGGCTACA
 PBPRB1484   6  83  69 1641179 .. 1641204 + -11.1  -3.59803   AAACCATCCATCCCA         CAGAACGGGCC AACC GGCTCGTCCTG          TTCGTTTACTGTCAT
 PBPRB1477   6  70 170 1633586 .. 1633599 +  -8.1  -3.31322   TAGGAGTAATAAAAA               GCGAC CGAA GTCGC                TTCTAACGGGTTAGA
 PBPRB1470   7  65 448 1627498 .. 1627510 +  -7.7  -3.12931   TGAAACCTGTAGCTG                CTGCT GTA AGCAG                TCTATGTTCACTTAT
 PBPRB1467   2  74  71 1623642 .. 1623669 +   -10  -2.82516   ATATTATTCGGTTTT        TCAGCAATCTGCT GCA AGCAGGTTGC-GA        TATAATCATGAACAA
 PBPRB1457   4  59 245 1612692 .. 1612715 +  -5.3  -3.59837   TTTATCATAAAAAAA          GCCACAC CAAAAGTACT GTGTGGC           ATTTTTATGCTTCTA
 PBPRB1447   5  83 204 1600370 .. 1600392 + -11.2  -3.47955   ACAGGCATAAAAAAA           GCCCCCACCG TAA TGGTGAGGGC           TTAATTAATCTTTAA
 PBPRB1434   7  75 394 1590207 .. 1590230 +  -8.1  -3.77491   ACAGGCATAAAAAAA          GCCCGACCA AATTAA TGATCGGGC           TTGCTTTGTTTGGTG
 PBPRB1426   5  90 125 1583293 .. 1583314 + -10.9   -4.3665   AAAAGTCGTCGACAA           GCGCACTCAG TTG CTG-GTGCGC           TTTGTCTTTCACTTC
 PBPRB1420   0 NONE
 PBPRB1412   0 NONE
 PBPRB1402   4  60 384 1558957 .. 1558969 +  -3.4  -4.20516   GCTGTTGATCAGTAC                TCAG TTGAT CTGA                TTTATTCAATACCAG
 PBPRB1397   4  74 216 1555037 .. 1555068 +  -5.9  -4.53966   CTTGTTCAACACCCG      GGATTTAATGTCG GCTGCG CGACACTTAATCC       TTATTTGTTTTATTT
 PBPRB1392   6  77  34 1550429 .. 1550462 + -10.3  -3.00662   GCATGCAGGGTGTTG     TGGG-GGCTGAGGGTT AAA GACCCTCGGCTACCCG     ATTATGTTTATTTCA
 PBPRB1386   8  65 109 1544977 .. 1544994 +  -5.5  -4.12902   CAAAAACAAGTCTCC             TCGCCTT TTAT ACGGCGA              TTTTCAAGCTACTTG
 PBPRB1382   4  56 327 1540667 .. 1540681 +  -6.4  -2.70788   TTTAATATTGACTCC               GCAGTA GTT TGCTGC               CATTTTTCTAACTGA
 PBPRB1375   5  83  67 1534476 .. 1534517 +  -3.8  -5.64421   GTAAATAGTATAAAA GCCACC-AGCTGTTT-TGGG TTAT CCAACAAACAGTAAGGTGGC TTTTTTATTTAACAT
 PBPRB1360   3  56 245 1520894 .. 1520906 +  -5.5  -3.36671   CTTGAAAACCGGCAA                GGGTT TAT AGCCC                TTCTAGGGTTCAAAT
 PBPRB1354   4  75  86 1512407 .. 1512433 +  -8.1  -3.72893   TGTAACTAATAAAAA        GAGGCTGCT-AT TTTA ATCAGCGGCCTC         TTTAATACCAAGATA
 PBPRB1345   1  48  91 1502214 .. 1502238 +  -4.2  -2.82516   TCCTTCAATCACTTC          TGCCGCTGAT ATAAC AACAGCGCCA          TCTGATCATAAAGCA
 PBPRB1336   4  57 216 1490006 .. 1490019 +  -3.9  -3.97444   GATCTGATTTTCAAA               GTTAT TAAT ATAAC                TTTCGTTAATACTGT
 PBPRB1324  11 100  53 1470601 .. 1470618 + -11.3  -5.70522   CTTGATAGTTAAAAA             GCGAACC GAAA GGTTCGC              TTTTTTATTGTTCTT
 PBPRB1317   0 NONE
 PBPRB1311   9  59 138 1455043 .. 1455053 +  -2.4  -4.37527   TAGTATTTTTCTTAA                 CGCC CTT GCCG                 TTTTCATGATTATAG
 PBPRB1311   9  59 208 1455113 .. 1455126 +  -2.4  -4.49958   ATTTCTAATATCGCA               GTAC CTGTTA GTAC                TTTATTTGATGAAAT
 PBPRB1299   1  63 337 1442853 .. 1442869 +  -6.5   -3.4072   ATGCAGCAAGAATAA              GCCCAGT TAA ACTGTGC              TTGTAATAAAGCGTC
 PBPRB1293  10  86 320 1437995 .. 1438014 +  -9.4   -4.4009   TTAATCTTACTACCT            GCCATTAA CTCA TTAATGGC             TTTTGTAAAATCAGG
 PBPRB1271   2  43 447 1418665 .. 1418680 +  -2.5  -2.98356   CGTCCACCAACACCT              CCCGT ACCACC ATGGG               TATAATTGGTTCTAG
 PBPRB1266   5  72  76 1411303 .. 1411328 +  -9.1  -3.30969   AGCGTAAAGATAAGA         CAACTTGATAC CACT GCATCAAGTTG          TTGAATTTACTGGCT
 PBPRB1258   6  64 379 1403602 .. 1403628 +  -3.9  -4.37534   TTTTACATATTCTTC        TGAAATGGTTGA TATA TCAAC-ATTTCG         TTTTGCTATAGGTTT
 PBPRB1246   9 100  89 1393815 .. 1393829 + -11.4  -4.43309   CTGAAAGTCCGGATA               CGGGTC AAA GACCCG               TTTTCGTTAGCCTTC
 PBPRB1243   2  61  95 1392139 .. 1392150 +  -4.4  -4.09519   TTAAAGGCATTGCGC                GCAT AGAA ATGC                 TTATTTCTGGCTCAT
 PBPRB1234   3  91  22 1385547 .. 1385576 +  -7.2   -5.4505   GAAAAATTAAATATG       CAGCCTCCAG TTATACACGC TTGGAGGCTG        TTTTTTCTTCAGCCA
 PBPRB1231   7 100 212 1381268 .. 1381296 +  -9.6  -5.31091   AAGCGGATCAAAAAA        GCCCTGACCTTT CAAAA GAAGATCAGGGC        TTTTATTTTATTCTA
 PBPRB1215   7  85  15 1362894 .. 1362913 +  -9.2  -4.25052   ACCTTCAAACAAAAA            CGGCAACC CTAA GGCTGCCG             TTCTTATTTTCATCT
 PBPRB1204   3  86 300 1354135 .. 1354147 +  -7.7  -4.86001   ATATACGATCAAGTA                TCGTG TAT CACGA                TTTTTATCACATCAT
 PBPRB1187   1  85 320 1339871 .. 1339882 +    -3  -5.76949   ATAAACTTAAAGTTC                TAGT AATT ACTA                 TTTTTTTTCCACATC
 PBPRB1173   4  85 171 1325511 .. 1325526 + -10.4  -4.11664   TCATAATACAAAAAA              GCCGCA AAAA TGCGGC               TTTCATTATTCTAAA
 PBPRB1158   6 100  40 1306674 .. 1306689 + -10.4  -5.28778   ACGCATAATAAAAAA              GGAGCC TAAT GGCTCC               TTTTTTGTCAATGAT
 PBPRB1141   2  65 304 1289288 .. 1289302 +  -2.8    -4.731   GATGTGCAACGATTG               TCTCTT GAG ATGAGA               TTTTCTTGATGCCTT
 PBPRB1121   2  60 418 1268080 .. 1268092 +  -6.3  -3.45054   AACTGGCTCCTGTAA                TCAAC ATA GTTGA                TTCTAAATTATCAAC
 PBPRB1105   2  54 169 1251855 .. 1251867 +  -4.8   -3.3464   TCACCTTAAAAATAT                GGCA TCTTC TGCC                TCTTATATCGATCTT
 PBPRB1099   7 100   8 1245920 .. 1245950 + -22.8  -4.22338   ATATGTAATAAAAAA       GGAGCCCTAGCATT ATC AATGCTAGGGCTCC       TTTTGAACTTATGCT
 PBPRB1096   3  89  26 1242127 .. 1242142 +  -7.5  -5.04175   CAGGGGATATAAAAA              GCGGC AATATA GCCGC               TTTTTCTCTGCTTAC
 PBPRB1088   3  67  26 1234254 .. 1234293 +  -8.6  -2.71144   CTCACATTAATTAAG  TAGCCCTTTCCGTTGA CGACTCAA TCTGCGGAATGGGCTA   TCATTCAACCCAATA
 PBPRB1078   6  84  27 1226260 .. 1226285 +  -7.6  -4.79955   AAATAAGGCGCGGAA         GGGCAATACG ATAAAA CGTATTGCCA          TTTTCTTCTCACTGT
 PBPRB1073   6 100  11 1222053 .. 1222078 + -10.4  -5.71295   TATAAGGCACACTAA         GCCACGCACG TTTAAC CCTGCGTGGC          TTTTTCTTTTTGTAT
 PBPRB1056   3  60 160 1203129 .. 1203139 +  -6.8  -3.15663   TAAATTAACAGGCGG                 GTGG ACA CCAC                 TTCATCCAAGTCACT
 PBPRB1026   7  50 240 1171541 .. 1171555 +  -2.1  -3.85698   CCAAAAACGTAAACC              GACAGG CTTG CC-GTC               TTTATCGACACCGAC
 PBPRB1022   4  86 432 1166684 .. 1166696 +  -7.7  -4.88067   AACGTCCTGCAATAT                GCAGA TCA TCTGC                TTTTTCTACATCGAT
 PBPRB1017   5  66  29 1162116 .. 1162126 +    -4  -4.63218   AAAATAGAAAGCCTC                 GATA CCA TATC                 TTTTATTCAAACAAG
 PBPRB1014   6 100 195 1156816 .. 1156847 + -15.2  -3.86346   CTATAAATACAAAAA      CGCCAGCGAAGAGA TTAA TCTTTACGCTGGCG       TTTGTAACGACGTAA
 PBPRB0999   6  78  39 1139936 .. 1139958 + -11.3  -2.71979   AACCAGAATGAAAAA           CGCAGCGAT AACTA GTCGCTGCG           CTTGCTTATCTCTTA
 PBPRB0990   6 100 212 1131449 .. 1131488 +   -13   -4.7078   TGGTATAAAACAAAA  GCCCTTGTCACATCGCGAT AAT ATCG-GATGTTACACGGGC  TTTTTAGATCGTTGA
 PBPRB0987   4  49 156 1127669 .. 1127683 +  -3.4  -3.45366   AAAAAACAACCCCAT               CAGGTG AAT CGCCAG               TTGCTTCCTTGAACC
 PBPRB0981   4  70  55 1120588 .. 1120615 +  -4.9  -4.67607   CCCACGTACAAAAAA        GGCG-TCACTGT TAATT ACAGTAAACGCC        TTTCTTTATTACAGA
 PBPRB0974   1 100  87 1109167 .. 1109191 + -14.4  -5.27335   AAACAGATACAAAAA          CGCCAGCTTA TACAC TAAGCTGGCG          TTTTTATTTAGACCG
 PBPRB0971   2  60 396 1107033 .. 1107043 +  -6.8  -3.16564   CTTGTAACTATCTTG                 GCTG GGG CAGC                 TTAGTGGCATAGCAC
 PBPRB0961   1  57  13 1095309 .. 1095332 +  -6.1  -3.19091   TAACGTCGATTAAAA          TAGGCTCGCT CATTT AG-GAGCCTA          TTAATGAATACCTAT
 PBPRB0942   1  42  77 1081292 .. 1081304 +    -2  -2.96249   CGGTAGCCTTGTGAT                TTGA CTGCT TCAA                TAATTGTTGGTGCGG
 PBPRB0935   7 100  11 1076042 .. 1076057 + -11.8  -5.11937   TTTAGACGTAAAAAA              GCCCGC TGCT GCGGGC               TTTTTTAAGCTTGTT
 PBPRB0930   4  88  50 1072398 .. 1072411 +  -9.5  -4.58395   TTCAGTAAGCAAAAA               CGCCC AATT GGGCG                TTTTTACAGAGTCGC
 PBPRB0921   3  69  86 1062471 .. 1062521 +  -2.1  -5.17353   TACAGAAATAAGAAA GCGAGTTAATAACGGTGAGTCTTA TTGT TATTATTAAT-GTTATTAACTCGC TTTTTTCATCACTAT
 PBPRB0918   2 100 352 1059767 .. 1059785 + -10.3  -5.25803   CATTTAACTAAAGAA             GCCCTCA AACTG TGAGGGC             TTTTTTGTGCCACTT
 PBPRB0915   4  89  37 1056480 .. 1056505 +  -6.1  -5.64274   TTTTGAATTTAAAAA         GCGGGGCAGCCT ATT AGGTTGACC-GC         TTTTTTTATCAGTAA
 PBPRB0897   5 100 267 1038260 .. 1038277 +  -9.1  -5.88061   TGTCTAGTCAATGAA             GCGCCGA TAAG TTGGCGC              TTTTTTTGATTTTTT
 PBPRB0882   2  50 221 1019083 .. 1019095 +  -4.7   -2.7317   GAGCCCAACAAAACT                CGCCC TTT GGGAG                TGATTCAGCGTATCT
 PBPRB0877   5  87  29 1013773 .. 1013799 + -12.4  -3.18383   TTAAGCGATAAAAAA         GACGAAACAAAG AGC CTTTGCTTCGTC         TTAATAAATAACGGT
 PBPRB0866   7 100 356 1000919 .. 1000967 + -26.3   -2.8978   CTTCCGTTGTCTGAA AGCTCAACTTCCCTTGTCGACTT AAG AAGCCGACAAGGGAAGTTGAGCC GTTTACTATGCGAAT
 PBPRB0854   4  50 319  987789 ..  987801 +  -4.8  -2.73124   GTTTTTTAACAATAG                CGCA ACAAG TGCG                ATTTGAAAACTGCAA
 PBPRB0842   5  93  41  974752 ..  974802 + -11.2  -4.86621   GATAATATTAAAAAA GCGAGCATTTTATCGTTCAGAGGC TTG GCCCTTAAATGATAGGTTGCTCGC TTTTTAGTTCAAGAT
 PBPRB0835   4  59 409  969320 ..  969336 +  -3.7  -4.18908   TCGGTGCCATTTTTA              TGTGATT TTC AATCCCA              TTATTTTCACAATGT
 PBPRB0819   2  58  41  951933 ..  951951 +  -6.7  -3.03798   TCCTATCATTGATTA             GGCGACA GTAAA TGTTGCC             ATTCTTTATGACGGT
 PBPRB0804   3 100  40  936554 ..  936573 +   -10  -5.88197   GTTTAAACGAGATAA            CCGGAATC GAAA GGTTCCGG             TTTTTTTGTGTTTGC
 PBPRB0800   4 100  27  932302 ..  932315 +  -8.1  -5.73978   TTATATAATAAAAAA               GAGCC AGCA GGCTC                TTTTTTATTTATCGT
 PBPRB0790  10  74  71  922784 ..  922801 +  -9.9  -2.76162   TGAAGTATCTGGTGA             GGCCTTT TGTA AAAGGCC              GTTTGAAATACGCTG
 PBPRB0785   3  70 274  916974 ..  916995 +  -5.8  -4.35044   CGCCAAGGTGAAGCA           CCCGAATC AGAGTA GAGTCGGG            TTTATGTTTGACTAG
 PBPRB0776   7  66  34  909313 ..  909344 +  -5.2  -4.31895   CGTAGTAAATAAAAA      CCGGAC-ATCTAG TTTTATT CTAGCTTGTCCGG      TTTATTAGTCTCTGT
 PBPRB0772   3 100  72  905489 ..  905514 + -14.1  -3.99678   GGCGGAATACAGAAA         TGGCGTAACCT TTGC GGGTTACGCCA          TTTACTTATCCAGAT
 PBPRB0764   7 100  28  895905 ..  895927 + -13.5  -5.56264   ATATTCCATAGAAAA           GGGGCTGAT TAATT ATCAGCCCC           TTTTTTGTATTTGCG
 PBPRB0759   2  54  81  888945 ..  888960 +  -5.4  -3.11158   AACCGGAGGCACCTA              GTTGGG TGCT TCCAAC               TCTGATTATTTTACT
 PBPRB0756   3  47 193  884319 ..  884333 +  -2.7  -3.43931   TGTTTGTTTTATTTA               CCGCG TATGC CGCAG               TTCGTGTATTTCGTT
 PBPRB0743   5  79 200  871870 ..  871902 +  -7.8  -4.25256   TTTTATAAATAAAAA      GAAGAAGTGATGAT ATAAG ATCATCACTTCGAC      TTATTTTAATAAAGC
 PBPRB0736   4  63  52  865214 ..  865226 +  -5.5  -4.02132   AGACAGTAAAGCTTA                CCGAG ACA TTCGG                TTTATGAGTTTAAAG
 PBPRB0732   2  91  44  861893 ..  861913 + -11.1  -4.82863   TATGCCACTCAAAAA            GCCTCGAGT ATC GCTCGGGGC            TTTGTTTTCTCCTTA
 PBPRB0725   3  74 208  854231 ..  854258 +   -10  -2.82516   ATATTATTCGGTTTT        TCAGCAATCTGCT GCA AGCAGGTTGC-GA        TATAATCATGAACAA
 PBPRB0711   5  74 129  835989 ..  836011 +  -4.8  -4.91046   TTTAATGAGGTTTTT           GAATTGCTCT AAC AGTGCAATGC           TTTGTTTATTTTGTA
 PBPRB0703   7  57 470  824180 ..  824191 +  -5.8  -3.17586   TTAGACTGTCGCTGT                GCCA GTGA TGGC                 TGTTAATCAGTTCAT
 PBPRB0683   6  55 183  805537 ..  805551 +  -4.2   -3.6682   ATCTCGCAAAGACGT               TGGCCT CGA GGGCTA               TTTAAATCGATACCA
 PBPRB0680   2  55 254  803469 ..  803490 +  -4.4  -3.63515   GGCAAACCTTCAATG           CTTACGCC GCTCCA GTCGTAAG            TTCTTACCCATGGCC
 PBPRB0671   4  57 110  795916 ..  795930 +  -4.2   -3.7319   TCATAACAAGCGTGG               CAGACG ACA CATCTG               TTATCTATTATGGGT
 PBPRB0667   2  53  93  792912 ..  792922 +    -4   -3.5764   TTTTTAGTATTTGTT                 TGTA ATT TACA                 TTTAAAAATGGGGTT
 PBPRB0655   5  60 282  781605 ..  781615 +  -3.2  -4.28977   CGTTAATAGCCTTGT                 CAGC ATA GTTG                 TTTTGACTATGTTCT
 PBPRB0642   4 100  85  766369 ..  766393 + -17.3  -5.38951   GTGAGCCTGACATAA          TCCGGAATCAG TGA CTGATTCCGGA          TTTTTTATATAACTT
 PBPRB0633   6  90 318  756122 ..  756163 + -11.7  -3.99374   GGCGTGATTAGTTGC CAAAAGAAAAAGGTACAGC TTAT GCCGTACCTTTTTCATATG  TTCTTATTAGTAGAA
 PBPRB0629   4  90  50  751350 ..  751371 +  -2.9  -5.95449   ATTGATAGAAAAGAA           GCCCGCAAT GTAT GTTGTAGGC            TTTTTTGTTTTGTTT
 PBPRB0599   3 100 108  718356 ..  718382 + -12.4  -5.15117   GCTCTAAACATTAAA         CCCGAAGTGA CATATGT TCACTTCGGG         TTTTTTAGGCTTTTA
 PBPRB0595   1  83  65  714559 ..  714576 + -11.3  -3.42257   ATAAACCGATGAAAA             CTGCCAC TGAT GTGGCAG              TTCCTGTATTTAAGC
 PBPRB0586   7  70 322  693762 ..  693780 +    -8  -3.66356   AAACGAACTGACCTC             GGGCGGCG AGA CGCTGACC             TTTGACGTTGACGGT
 PBPRB0578   7 100  28  679580 ..  679599 +  -8.6  -6.06529   TGAAAAAACTCACAA            GCCTGTTA GAAA TAGCAGGC             TTTTTTTTGTGTGTA
 PBPRB0578   7 100 138  679690 ..  679731 +    -9  -5.28831   CGTTATTGTTTATGT GTGGTGAGTTA-G-GGCTGT GAAT ATAGCCATTTAACTCACCAC TTTTATTTTATTGCT
 PBPRB0558   5 100  45  649366 ..  649388 +   -12   -4.7078   CAACAGATTAAAAAA           GGCCGCCAGT TCA ATTGGCGGTC           TTTTTCGATACTTGA
 PBPRB0551   4  84  11  642687 ..  642708 +  -5.8  -5.30348   AGTAAAAACAGAAAA           GCCCCG AAATAATTAG CGGGGC            TTTTTCTTGTTACAT
 PBPRB0543   3  66 466  635343 ..  635360 +  -8.5  -2.84051   GCATGCTGAACATGA             TCACCAT CATC ATGGTGA              GTTTGATCCCCATGC
 PBPRB0537   3  46 435  626698 ..  626709 +    -3  -3.14564   TTGAATAAAGAAGTG                GAAT CCAT ATTC                 TTAGTAAAAGCGTCA
 PBPRB0537   3  46 469  626732 ..  626748 +    -3  -3.12895   AAGCGTCAGAAAAAA              GTATTG CCTTC CAATGC              TCTATTGATAAACGC
 PBPRB0533   3  43 307  621474 ..  621489 +  -3.2  -2.72043   AACTGTCCAGCACCA              TCACTG ATCA CAGCGA               GTTTACCCAAAGCTT
 PBPRB0529   6  58 360  616635 ..  616652 +  -6.3  -3.30038   TTATGTAGGCCTATG             CAGCCAA CGAG TTGGTTG              TTAGATTTAAGTGTG
 PBPRB0526   2  64 126  613384 ..  613400 +  -3.5  -4.66987   GTAGACACGTTGAGT              CACTCCC GAA GGGCGAG              TTTTGTTGGGCTCTA
 PBPRB0520   6  90  83  607632 ..  607652 + -11.1  -4.66163   AGTTCAATTTGAATG            CCGCTGCCA TTA TCGCAGCGG            TTTTTCGATCACGCT
 PBPRB0516   6 100  47  604231 ..  604253 +  -9.2  -5.52909   TGTCTAAAGTAAAAA           GCCTGATG TGCTAAT CATCAGGC           TTTTTTTAGATGTTC
 PBPRB0502   7 100  28  584568 ..  584591 + -15.4  -5.47431   ATTGAGAATGTTGAA          TCCGAGTGTG ATTA CACACTCGGA           TTTTTTGTATCTTCA
 PBPRB0492   1  51 430  575314 ..  575324 +  -5.4  -2.62184   GCATTATGTATTAAA                 GTTC ATT GAAC                 TGATCTAGCCAGACG
 PBPRB0488   6 100  34  570539 ..  570568 + -11.5  -4.59376   CTCAAATATCAAAAA       GGCTGGATCATTA AAAA TGATGACCCAGCC        TTTTCCTTTAATACT
 PBPRB0478   4 100  51  562044 ..  562079 + -14.2  -4.60258   GCCATTAAACAATAA    CTCCTCATCAACGA CTGACTGT TCGTTGATGAGGGG     TTTCTTATTTAGTAC
 PBPRB0470   2  75 102  550094 ..  550114 +  -3.2    -5.252   TTATAAATAAAAAAA            CGCCTC TCATATTAT GGGGCG            TTTTTTATAGGAATA
 PBPRB0454   2  75  69  528746 ..  528779 +  -7.5  -4.13767   GTCATAACTCAATAG     TGAAGGCATAGAAAC GAAT GTCACTATGTCTTCA      TTTTCAGATAAAACA
 PBPRB0450   5  78  27  524018 ..  524039 +  -9.4   -3.6682   TATAAATTGATGGAA           GTGGCGCC ATTTCC GGCGTCAC            TTTAAATACATCAGG
 PBPRB0444   1 100  36  518358 ..  518376 +  -9.6  -5.83822   TACAACGCGTAAAAT             GGGTACTC ACT GAGTATCC             TTTTTTTTGGCTATC
 PBPRB0431  12  70  74  504841 ..  504869 +  -7.5  -3.61103   GGTTTCGAAAGTAAA        CTTGGTTTAGGTT TGT AGCTGAAACCAAG        TTTACCGTCCAATTA
 PBPRB0427   5 100  44  500230 ..  500248 + -10.3  -5.43414   TTGATAAATAAAAAA             GCCGCTA TATAT TAGCGGC             TTTTTTGTGTCTAAT
 PBPRB0423   8 100  24  493018 ..  493036 +  -8.1  -6.31682   AGCAATAAATAAGAA             GCTTGCC TAAAT GGCAGGC             TTTTTTTTTGCTTTT
 PBPRB0423   8 100 455  493449 ..  493466 + -12.7  -5.43414   TATTAGTAACCAGAA             CCCGGTG CTTT CACCGGG              TTTTTTGTATCTGGT
 PBPRB0407   2 100  64  468436 ..  468450 + -11.4  -4.90869   TCCGCATATTCTAAA               GCCCTC TAT GAGGGC               TTTTTCGTTCATGAT
 PBPRB0397   4  56 408  455022 ..  455047 +  -4.7  -3.49951   TCTAAGAAGCCACCT         GAACTTTCATC GGTA GATGCCAGTTC          TTCTGTGCCAGTATC
 PBPRB0392   6  72 297  448710 ..  448740 +  -4.8   -4.8048   GATCTTTACACTTGG       TGTCAGGATATCAA AGT TTGATAACATGATA       TTTTTACTATCAAAA
 PBPRB0381   7 100  59  436775 ..  436828 + -14.4  -4.05788   AAGTAAAACCTCTGT TGCTAGCTCCTTTGTGATGAACTGTTT ATT AAATAGTTCATCAC---GGAGCTAGCA TTTAGTTTACAAACA
 PBPRB0365   4  54 322  415231 ..  415243 +  -6.3  -2.80816   CAGCCAAAAATAAAT                CAATC ACA GATTG                TGTGGTAAATACCAA
 PBPRB0359   5 100  35  405043 ..  405057 +  -7.8  -5.55769   GTGAATAATAAAAAA               GCCGTA TTA TGCGGC               TTTTTTATTGTAGAA
 PBPRB0352   3  48 368  400202 ..  400215 +  -2.4  -3.70689   GAAATTGCAGTACTT               TGCA TAATGC TGCA                TATTTTCAGATTCTA
 PBPRB0344   4  46 156  393428 ..  393442 +  -2.1  -3.53811   GTGATGAATCTCATC               GGCAA ACGTA TTGTC               TTTCGGCGGAATAAC
 PBPRB0340   7 100  73  388930 ..  388955 +   -12  -4.75308   GCTAATTCGAGTTTA         TAAGTCAGCC AATTAA GGCTGACTTA          TTTTTACCTATTGAT
 PBPRB0324   6 100  59  370822 ..  370843 + -14.5  -5.63517   GTAATATGTAGAAAA           GCCAGTGCA GTAA TGCACTGGC            TTTTTTGTTTGCCCA
 PBPRB0324   6 100 166  370929 ..  370945 +  -2.2  -6.15828   GGAAGTACACTTGAA              GACTGC AAAGC GCAGTG              TTTTTTTTTCATCGG
 PBPRB0320   6 100  85  363773 ..  363791 +   -16  -2.94144   GCGTCATCTAATAAG             CCTCCGGC TTT GCCGGAGG             TCATTTAACTAAAGG
 PBPRB0315   3  44 402  358909 ..  358919 +  -3.2  -2.86117   TATTGTGTTCCTCGT                 GCTG AAA TAGC                 GTTTAAATTACATAT
 PBPRB0315   3  44 456  358963 ..  358981 +  -2.5   -3.1585   CTAGATTGCACGAAT            CT-TGGTT TTAA AACCAGAG             TCTTACCTTGAATAA
 PBPRB0302   6  90  36  342141 ..  342165 +  -9.4  -4.84363   GAGGCGAAGAAGAAA         GACCGATG-CT ATTT AGACATCGGTC          TTTTTAATGATTTAC
 PBPRB0299   4  49 134  339182 ..  339194 +  -3.3  -3.46035   TTGCCTTACCTAGCT                GACTC GAC GAGAC                TACTTTTTGTTTGCT
 PBPRB0278   5  79 -26  321116 ..  321136 +  -9.1  -4.08216   GTTATTATGAAAGAT            GGCGTTTTT TAT AAAAACGTC            TTTTAACAAGCGTAA
 PBPRB0267   9  73  59  308384 ..  308419 +  -9.3  -3.01537   AAGTGACCTCAAGAT   GCAGGATTCAATGTTGA TCAC TCAACATTGAA-CC-GC    TATGTAATTGAGTAT
 PBPRB0260   7  80  60  297632 ..  297665 +    -6  -5.17576   TTTTCTATACTGATT     TCCCCCGGCAAT TTTACACGTC ATTGTCGGGGGC      TTTTTTAGCTTAATA
 PBPRB0254   2  50 382  288432 ..  288443 +  -4.4  -3.12482   TAGATAAGACATAAA                GACA AGGG TGTC                 TATTCCGTCATGTTG
 PBPRB0246   7  63   2  282694 ..  282729 +  -5.6  -4.02817   TTATTTTACTCTAAA    GATTGTTTAACCGTGT TTTT ATGCAGTTAAATAATC     TTGTTGTTCTACACA
 PBPRB0242   9 100  32  276658 ..  276673 +    -9   -5.8901   TTGAATAAGAAAAAA              GCCTGT TGAG ACAGGC               TTTTTTGTTTTATAT
 PBPRB0222   7  75  68  251754 ..  251787 +  -8.3  -3.86822   TAACGTTATATTGAT     GCTCTAAGCTACA TTTATGTC TGTAACTTAGAGC      TTTATAAAGCACTTA
 PBPRB0216   5  87  14  243166 ..  243182 + -12.3  -3.19824   AATCAGAAATAAAAA              CCGCACA TTA TGTGCGG              TGTGTTAGTTGATAG
 PBPRB0212   6 100  88  239173 ..  239199 + -13.8  -5.57396   TACAAAATTATAAAA         GCCGATTCAGCT TTA GGTTGAATCGGC         TTTTTTATTCGTTGT
 PBPRB0190   3  46 -16  213463 ..  213475 +  -3.3  -3.15999   TCGGGATGCCCAAGA                GCTAC CGA GTCGC                TTAACTGTATCAAAA
 PBPRB0184   2  74  71  205700 ..  205727 +   -10  -2.82516   ATATTATTCGGTTTT        TCAGCAATCTGCT GCA AGCAGGTTGC-GA        TATAATCATGAACAA
 PBPRB0179   7  82  72  201094 ..  201113 +  -9.3  -4.14243   GTTTAATATTGAAAA            CGCCAAC TTAATT GTTGGCG             TTTTCACATCAGCTG
 PBPRB0169   7  75 276  191536 ..  191550 +  -3.5  -5.24416   TCAAATTTGATGAGT              GCGCCG ATAG CGG-GC               TTTTTCTTCTCATTC
 PBPRB0166   2  57 360  189543 ..  189555 +  -4.7  -3.63569   TCGAGGCCATATAAA                GCGGC TTC GCAGC                TTGTTCAGGCGTTGC
 PBPRB0160   4  84 124  185187 ..  185216 + -10.8  -3.72788   TTTGTTCAAGATTTC       GGATAGGTGTCG GCTTCG CGACACATATCC        TTATCTGTTCTACAC
 PBPRB0137   7 100  31  159318 ..  159345 + -11.5  -5.76633   TCACTATCGATCGAA        TGCTCTGATAT GTACCG ATATCAGAGCA         TTTTTTTGTCTGTAA
 PBPRB0103   7  79 262  127040 ..  127064 +   -10  -3.48395   AAAGTTGCATAAAAA          TCCGGGATCA TTAAC TGTTCCCGGA          TTATGTCGGCCCCAT
 PBPRB0091   3  85 303  114776 ..  114789 +  -5.2  -5.60993   TTGAGGAAGGAAAAA               CGCC GTTTAA GGCG                TTTTTTTATGCCCGC
 PBPRB0087   4  62 211  110255 ..  110267 +  -2.7  -4.53303   TATCCATTTCTTTAA                CTATT CCT GATAG                TTTTATATGAAGATC
 PBPRB0081   1  41 317  105326 ..  105337 +  -2.2  -2.78508   AACAGCCGCTAATGA                TGGT TGAA ACCG                 GTGTTTTAAAAGATC
 PBPRB0074  11 100  97   95269 ..   95294 + -13.3  -5.24449   TACGGAACGGGAAAA         CGGCTCTGAGT GTAT GCTCAGGGCCG          TTTTTTCAATTTCTG
 PBPRB0068   7  73 403   87025 ..   87043 +  -3.8  -5.03994   TTGGCGGTACAGTGA             TACCGCGA TGT TTGCGTTA             TTTTTGTATCTCGGA
 PBPRB0050   3  52 420   65578 ..   65591 +  -4.5  -3.22209   CATTGTTACCAAACT               CGGCT GAAC AGTCG                TATTGCGTTTGATAT
 PBPRB0038   4  74  -2   51692 ..   51725 +  -7.5    -3.889   TGGCAACGCGGGTTG     TAATGGTGACGAAGC TATG GCTTCGTCAGAATTG      TTTGCTCTACTTACC
 PBPRB0035   7  57  86   50214 ..   50248 +  -5.2  -3.60792   ATTATTGATTAGAAA    GT-GACGTAAATGAT AATTAA ACCATTTACGTCGAC     TTTCGAAATTAAAGC
 PBPRB0031   3  95  12   43300 ..   43327 + -12.2  -4.31587   CTAAGATATTTAAAT        TCATGCCCT-TAG CTT CTAGAGGGCATGA        TTGTTATTTTTGACG
 PBPRB0015   3  65 295   23147 ..   23163 +  -6.7  -3.68024   TTACCGTAAAGTTGA              TATTAAG CTA CTTAATA              TTGTGTATTAGGCAG
 PBPRB0002   3 100 468    5555 ..    5576 + -11.6  -5.77853   AAATTATGAGTTTTT           GCGAGCCA CGTATA TGGCTCGC            TTTTTTTTAGACCTT

SUMMARY

1081 putative operon ends contain 4833 possible terminators.
Percent operon ends hit by terminators of confidence >= x:
	x	#>=x	hits>=x	%hits>=x
	100	446	387	377	35 %
	99	446	387	377	35
	98	446	387	377	35
	97	446	387	377	35
	96	446	387	377	35
	95	473	397	386	36
	94	473	397	386	36
	93	495	413	399	37
	92	495	413	399	37
	91	528	440	423	39
	90	558	461	442	41
	89	580	480	460	43
	88	594	491	468	43
	87	604	497	472	44
	86	635	517	491	45
	85	666	541	509	47
	84	680	551	518	48
	83	719	581	542	50
	82	723	583	544	50
	81	745	598	558	52
	80	760	611	566	52
	79	802	644	589	54
	78	825	658	600	56
	77	833	663	602	56
	76	858	681	613	57
	75	885	703	628	58
	74	921	730	648	60
	73	950	753	662	61
	72	985	770	674	62
	71	1003	786	676	63
	70	1039	813	688	64
	69	1060	831	694	64
	68	1108	869	710	66
	67	1153	903	724	67
	66	1187	928	731	68
	65	1240	972	749	69
	64	1298	1019	769	71
	63	1332	1045	778	72
	62	1423	1121	799	74
	61	1469	1153	802	74
	60	1548	1215	826	76
	59	1639	1284	846	78
	58	1680	1308	852	79
	57	1835	1428	878	81
	56	1925	1500	900	83
	55	2012	1575	925	86
	54	2152	1690	943	87
	53	2310	1808	960	89
	52	2456	1921	969	90
	51	2634	2063	985	91
	50	2762	2171	1004	93
	49	3013	2355	1014	94
	48	3278	2563	1027	95
	47	3441	2687	1032	95
	46	3653	2856	1040	96
	45	3905	3037	1046	97
	44	4106	3194	1048	97
	43	4342	3377	1055	98
	42	4517	3522	1057	98
	41	4736	3698	1060	98
	40	4807	3756	1060	98
	39	4833	3774	1061	98
	38	4833	3774	1061	98
	37	4833	3774	1061	98
	36	4833	3774	1061	98
	35	4833	3774	1061	98
	34	4833	3774	1061	98
	33	4833	3774	1061	98
	32	4833	3774	1061	98
	31	4833	3774	1061	98
	30	4833	3774	1061	98
	29	4833	3774	1061	98
	28	4833	3774	1061	98
	27	4833	3774	1061	98
	26	4833	3774	1061	98
	25	4833	3774	1061	98
	24	4833	3774	1061	98
	23	4833	3774	1061	98
	22	4833	3774	1061	98
	21	4833	3774	1061	98
	20	4833	3774	1061	98
	19	4833	3774	1061	98
	18	4833	3774	1061	98
	17	4833	3774	1061	98
	16	4833	3774	1061	98
	15	4833	3774	1061	98
	14	4833	3774	1061	98
	13	4833	3774	1061	98
	12	4833	3774	1061	98
	11	4833	3774	1061	98
	10	4833	3774	1061	98
	9	4833	3774	1061	98
	8	4833	3774	1061	98
	7	4833	3774	1061	98
	6	4833	3774	1061	98
	5	4833	3774	1061	98
	4	4833	3774	1061	98
	3	4833	3774	1061	98
	2	4833	3774	1061	98
	1	4833	3774	1061	98
	0	4833	3774	1061	98
