# Supplementary material for: Rapid, accurate, computational discovery of Rho-independent transcription terminators illuminates their relationship to DNA uptake
Source: Genome Biol. 2007 Feb 21;8(2):R22. doi: 10.1186/gb-2007-8-2-r22 (PMC1852404; doi:10.1186/gb-2007-8-2-r22)
Supplement: Additional data file 2 — As described in the text, the entire robust tail-to-tail region is searched; if the region is less than 500 nt, then the 500 nt downstream of the stop codon is searched (stopping if a gene start is encountered). In the case of ties, all terminators with the high score are output. [file gb-2007-8-2-r22-S2.zip › Photorhabdus_luminescens.ttperf]

   plu0006   6  65  87    7883 ..    7926 -  -6.4   -3.5951   ACAGAGAGTATATAA CTTCTTTTTTTTTCTATGAA AATT TTCATAAAAAAAAGAAAAAA CAAAACAATCAATGA
   plu0019   8  90  51   18365 ..   18387 - -12.8  -2.79131   AAAAGCATCGGAAAT           CGACAGGCTA ACA TAGCCTGTCA           TCACAGAAAAAAGAC
   plu0033  10  81   8   28286 ..   28304 - -11.7  -2.65279   TAAGTCTTAAATCTA             CGGCCTG AAAAA CAGGCCG             TTATTATTTATTCTG
   plu0061   2  52 445   55617 ..   55629 -  -4.8  -3.19966   GTTTTAAAAAAATAG                CCTG TATTG CAGG                TCCACAAGATAAAAC
   plu0061   2  52 407   55646 ..   55667 -  -2.3  -3.98053   CCACAAGATAAAACA           CCTGCTAATC ATC GATT-GAAGG           GGTATAGAAAGGCAA
   plu0070   4  48 445   66961 ..   66974 -  -4.5  -2.83271   TCATGCCCACAATGA               GGGCA GTGA TACCC                CGTAGGCCAGCGCAT
   plu0070   4  48 195   67209 ..   67224 -  -3.2  -3.32957   GTTAATAATTAAAAC              CCGCTA TAAG TAGCTG               ATACGAAAAATAACT
   plu0079   4  65 167   76037 ..   76059 -  -8.5  -2.56596   GTTGTTACCAAGCTA          CA-CGCCTGA TGTC TCAGGCGCTG           GATGAAAAAATCGTG
   plu0101   4  53 -42   98103 ..   98124 -  -3.8  -3.67976   CGGAGGAAGGTCAAA           CAACAATA TTTCAC TATCGTTG            CTGCTGCTAAGTTGA
      cynR   2  59 195  113232 ..  113245 -  -5.3  -3.70722   CTCATGAAGATAGAA               TGGTT CCTG AACCA                AATCCAGTTGAATCT
   plu0113   3  55 142  115847 ..  115858 -    -3  -4.15453   TAAGCCATTCTAAAA                CAAT TGCA ATTG                 TTGGCATCGGCAAGA
   plu0113   3  55  27  115963 ..  115973 -  -3.2  -3.95555   ACAATCATTGATAAA                 GCAA TGC CTGC                 TATAGCTCTCCAGAG
   plu0118   4  85 -27  123168 ..  123189 - -11.5  -3.43961   CCACAACAGTCACAA           CGCCTGCGC ACAT GCCCAGGCG            GAACTCCATGCCCAC
   plu0123   7  90   6  129009 ..  129029 - -11.9  -3.41366   GTAGGTTAAAAGATA            TCAGCCGCA ATA TACGGCTGA            TTTTTTTAACAAGGA
   plu0128   3  65 232  138577 ..  138604 -  -2.7  -4.79752   TTCAAGAACATAAAA        TGGTGACAGGA ATGCAA TCTTACCACCA         TGAGCTTTTGAGTTT
   plu0139   3  70 466  146015 ..  146037 -  -8.6  -3.14136   CTATGAACCATCTAA           TAAAGAAACA ACA CGTTTCTTTA           AGACAATTCAAAACA
   plu0155   4  64 262  159406 ..  159419 -  -2.4  -4.84182   CTAAAAAAGAAGAAA               TGAG AATAGA CTCA                TAACAATTTGATTTA
      uxuA   4  90  30  180687 ..  180706 - -10.8  -4.46112   CTTCATCTAAATAAA            GTAACCCT TTTT AGGGTTAC             TAGTAAATATAGTGA
   plu0179   3  62  35  190496 ..  190514 -  -3.3  -4.36914   TGTCTTGGGATAAAA             TATTATT CCGAC AATAATA             CCAAAGGGAAAAAAA
   plu0192   2  72 304  199981 ..  199995 -  -8.6  -3.22094   CGCCATATAAAACCA               CTGCTT AAT AAGCAG               AATCTAATGATGGCA
   plu0207   3  78  48  211547 ..  211565 -   -11  -2.58249   CAGATTGTTGATAAG             CCCCCCTT TAA AAGAGGGG             AGTTGTCTCAGATTA
   plu0222   5 100   9  228838 ..  228862 - -15.9  -3.93583   CAACCGACTGAGAAA          GATCCTAGCAT TCA ATGCTAGGATC          ATTCTGATTTAAGGG
   plu0231   3  91 329  241490 ..  241503 -  -3.1  -5.95539   TCTCAAAGAAAAAAA               CGTTA TTTT CAACG                AGGTTTGTCAGCGGT
      glnG   6  53 384  247064 ..  247080 -  -3.7  -3.64198   GGCTTAGACAGATAA              CACCT GAAATGA AGGTG              TATTTTGACCCACTC
   plu0244   0 NONE
   plu0251   3  61 215  268535 ..  268556 -  -6.5  -3.25823   TCTTTCCTATACCAA           TCCCCCGGT GAAA ATCGAGGGA            TTTTTTTGAATTTCC
   plu0251   3  61 113  268645 ..  268658 -  -6.7  -3.34029   GAAATAGTTCGACAA               CTCAG GTTT CTGAG                GAAAACGGCGCTCGG
   plu0257   4  86  55  272982 ..  273008 - -12.4  -2.81182   GTTGAATATAAATAG         TTCAGGAATGGA GAT TCCATTCCTGAT         TATGGTGATTTAATT
      spoT   2  56  82  288387 ..  288411 -  -5.6  -3.28712   TCTGTTCTTTGATAA          CCGGGATGAC GTGCT GTCAGCCCCG          TATCCGCCGCCGGTG
   plu0296   3  85  76  313569 ..  313587 - -11.7  -3.56558   CCAGAATTTAGAGAA             CCCCGCT TTTTG AGCGGGG             TTTTTTCTTTTGTGC
   plu0307   7 100  15  326365 ..  326382 -  -9.8  -5.24551   TTAAAGCAACAAAAA             GGGCGG ACAATA CCGCCC              TTCATTATCGAAGGC
   plu0324   6  75 224  346020 ..  346048 -  -4.2  -5.13722   TTGATTAAAATAAAA       TAAATATCGATAA ATGC TTATC-ATATTTA        ACATGTAATTACATT
   plu0341   7  77   6  364686 ..  364721 -  -9.2  -3.45023   GCATTACGATCATAA    TAAGGCTGGAAGAT TGCAGAGG ATCTTTCAGCCTTA     CTTTTTTAATTAAAA
      mobB   8  65  75  408158 ..  408178 -  -2.6   -4.8048   CCTTTATACCAAAAA            GCATCGTT GTCTT AACAATAC            AGCTGGTCAATTATT
   plu0382   4  53 222  411135 ..  411146 -  -5.8  -2.54171   ATGGTGAAAAATGAC                GGCA TTGA TGCC                 ACTTCTGCTGATAAC
   plu0389   1  45  68  420641 ..  420678 -  -2.1  -3.35318   AAAAAATATCAGCAA   CTGCGTTGGGA-CA TTGGTTCTTCC TGATGCCAACGCAG   TATGTTAAGCCTTTT
       crp   3  85  12  426646 ..  426667 - -10.2  -4.08111   TAAATACAGGAGAAA           TCAGCGCA GGATTA TGCGCTGA            TTAATCGGGCGTTAA
   plu0402   5  57 363  431617 ..  431635 -  -3.1  -4.18018   GGCTGGCATGGAAAA             CAGCAAC AGCCA GTTACCG             ACGTCTGGATACCAA
   plu0411   3  70 118  439277 ..  439299 -  -8.6  -3.14881   GAATGTTTTTATTAA           TTATCTAACC TCT GGTTAAATAA           TAATGATTTTGTTGT
      slyX   1  49 274  452211 ..  452222 -    -3  -3.69354   GGTCAGAATCTGAAA                TTCA ATGT TGAA                 GTCATTGCCATTCGT
   plu0441   4  83 -32  472845 ..  472865 -    -9  -4.20783   ACGCTAGCTAATAAA            TGCCCTCC TTTTG AGAGGGCA            TTTTAACTTTTTGTT
   plu0445   9  60 -45  474231 ..  474254 -  -3.1  -4.25104   GTTGTTTCAGTAAAA          GTGGCAGAGC TCGTC GTTCTGCC-C          TCTGAGGCTTGTGTC
   plu0453   5  61 451  480897 ..  480913 -  -5.1  -3.92522   GGTGAACTTTATAAA              TCAGGTA GTA TTCCTGA              GTTGTCTGAAAAATT
   plu0461   3  43   5  490741 ..  490793 -  -2.2  -3.09671   AGGCTAATCGCAATA TTCTCAATGTGAATCCCTTTAATAT ATTG AGATTAAAGGGATTCACGG-AAGTA TCAATTATTGCTGGT
  ISPlu10J   0 NONE
   plu0479   5  61 469  519308 ..  519318 -  -2.4  -4.54753   AAACAGTAAAAACAA                 CAGG AAG CCGG                 ACTCGCCTGAATATA
   plu0479   5  61 347  519428 ..  519440 -  -4.9  -3.90112   GTTTTTTCAATGAAA                TAAGA AAG TCTTA                TCCTGACTATCATCA
      purD   7  73  13  532591 ..  532613 -  -9.8  -2.52464   GTCGTTGGGAACCGA           CGAAGGACAG TCT CTGACCCTCG           TCAGTTTTATGATTA
   plu0499   2  74  33  545580 ..  545605 -  -9.7  -2.66634   GATTGTATTAGATTA         GTACCGCCTTC CTTA GAAGGCGGCAG          GATAAGTTAACTATT
      tcaC   4  79  20  567038 ..  567063 - -11.1  -3.01708   CAAAGTTGATAGATA         CTGCCCCGCAA TATA CCGCGGGGCAA          CAGATAAAAATAGGT
   plu0523   2  85   9  579125 ..  579153 - -11.8  -3.64703   CCGTTTTTATTTAAA        TGCCAGCCAGTT GAAAA AATTGGCTGGCA        TTATTCTTTTATTGA
   plu0534   2  70 253  589585 ..  589602 -  -2.8   -5.1287   TCGATATTGAAAAAA             TTATCA GCAGTT TGATAA              CTCGGCTCAAAATTA
   plu0547   3 100  11  604309 ..  604331 - -13.5  -5.02074   TGACGGCTCAAAAAA           GATCCCAGC CAAGC GCTGGGATC           TTTAGCATGACTAAT
      yjjK   7  79  13  626950 ..  626967 -  -9.1  -4.15453   TAATTGAGTGGAAAA             CGGCCTG TTGC CAGGCCA              TTTTCAATATGATTA
   plu0558   6  78  17  631443 ..  631459 - -10.8  -2.86391   ATTACTGAAATAGCA              GGCCGC CAATT GCGGCC              TAGGCGGAATGCTGG
   plu0566   3  53  36  640736 ..  640748 -  -3.3  -3.80461   CAAGTCATTATGAAA                GTGGG CGC CGCAC                AGATCATGCGGCGTT
   plu0578   8  78   9  654872 ..  654911 - -10.8  -2.65068   CAATACACTCATAAC  GGACTGGAAGAGGGGAAA AATT TTTACCTTCTTCCAACCC   ACGGTTTATTACGGT
   plu0581   7  72  20  659118 ..  659138 -  -5.4  -4.60889   AATTATGGGTAAAAA            GTCCTCGT TTTGG ATGAGGAC            TTTTTGTTTTGGTTA
      rpsT   5 100  24  670342 ..  670355 -  -9.5  -5.80817   GTTAACACAAAAAAA               CCGGC GCAG GCCGG                TTTTTCAGTAACCCA
   plu0597   7  65  55  677223 ..  677247 -  -8.5  -2.61912   TCATTCATCTACAAC          GTGCCGGAGGT TTT ATCTCCGGCAA          AAAACATTTATCACT
   plu0605   9 100  46  688531 ..  688550 -  -9.3   -5.1963   TTGAAGTAATAAAAA            GTGCGCT CTGTTT AGCGCAC             TTTTTTATGTTTACT
      argA   8 100 198  740598 ..  740621 - -18.2  -3.63694   ACTGATCGGTAACAA          GGCCCGCGAT GGTT ATCGCGGGCC           TTATAAATAGGTGAA
   plu0650   1  52 354  746514 ..  746535 -  -4.3  -3.21934   CCGTCGCCATAAAAT           TCCGCTGGT GACA ACCGGTGGA            GCAGGAGGGCAACTT
       xni   4  77 413  758859 ..  758871 -  -6.3  -4.85129   ACCATAGATCAAAAA                TATCG CAC CGATA                CCATTGGCTTGCGGA
   plu0666   8 100 425  764791 ..  764839 - -17.9  -2.72639   ATTTTCAAAGAATAC CTGTTGCCTTTATCTCTTAATTA TTT TAATTAAGAGATAAAGGCAATAT TAATATATTATTAGC
       rof   3  95  10  793765 ..  793779 - -12.8  -3.56123   AAAATAAAAAGTTAA               GCCGCC AAA GGCGGC               TGTTTTCTATCAAGA
   plu0700   5  91  18  808713 ..  808730 -  -9.9  -4.82998   GTAAATTAAAATAAA             TGCCAGA TTAA TCTGGCA              TTTTTTATGAATGAA
   plu0706   5  75  45  815949 ..  815973 -   -10  -2.98447   GGATTGATGATAAAG          CCCTCGCTTT GTTTT AAGGCGAGGG          TGATGATTAATATAA
   ISPlu3Y   4 100  64  828562 ..  828584 -   -15  -2.62616   TGAGTTCCTATATTA           TGTCGTGCAT TAA ATGCACGACA           GTAAATATCTGCTAT
   plu0725   2  59 -36  834431 ..  834444 -  -3.9  -4.17048   TTTCGTGTAAAACAA               CATAT AATA ATATG                TAATCACATAATACG
   plu0732   4  52 240  839139 ..  839172 -  -5.1  -3.09933   CGGCAAGGGAGCGAA     TCCCCGGGAGCATAG ATAA CTATGTGACCGGGGT      GAGTGAGTGCAGCCA
   plu0752   6  74  79  866942 ..  866963 -  -8.7  -3.45536   ATAACCAATGTATAA           TTTTGGGGG TTCC CCCCCAAGA            ATTACGTAATAAATT
   plu0793   3  47  58  913031 ..  913047 -  -2.9  -3.50572   ACCTATTTCACAGAA              GCACCTA TTT CAAGCGC              AGGTGTTTCTGTGTT
   plu0801   5 100 319  924017 ..  924040 - -13.9  -5.64274   TTATTCATAAAAAAA          CTCCTGCGG TGGGGG CCGCAGGAG           CCTGGTGTTGACGGA
   plu0808   4 100  12  938361 ..  938393 - -13.6   -4.4078   GGCTTTTAAGTAAAA      GTGAAATTCAGTGC GCTAA GCACTGGATTTCAC      TTTTGAGAGAGTTAA
      ampC   2 100  41  962805 ..  962824 -   -15  -2.80443   TGATATGTTAGGACA            GCGCCTCC TGCG GGAGGCGC             TGTTACTGCTAATAG
      speD   6  77  18  973814 ..  973857 -  -8.3  -3.93583   TAATTCAGTTAGAAA TTGATCTGGCAGATACC TGTAAATATG GGTATCTGCCAGTTAAA TAATAAGTTAGTGAA
   plu0851   0 NONE
   plu0865   6  82  62  992938 ..  992957 -  -9.3  -4.13767   TCTCGTATTTGAAAA            CGGCAAC TTTCGG GTTGCCG             TTTTTATTAGGCATG
      panD   1  47 312  997384 ..  997410 -  -4.4  -2.66316   CGTTTGATGATATCA         GCATTATTCCGA CTT TCGTATTAACGC         CACTGACTTATCTTG
   plu0900   3  81  95 1035908 .. 1035933 - -10.5  -3.65996   TCTGAGATATAAAGA         GATTGGCCTCA GGGA TGAGGCTAATC          GTGACATCTGAATAC
   plu0918   4  62  60 1058240 .. 1058255 -  -6.2  -3.61219   ACAAAAGCGGGTAAA              CCAAAA ATTT TTTTGG               AAGTGGGTAGGATTC
   plu0938   3  47  48 1079588 .. 1079611 -  -4.6  -2.66733   TTTGAATCGATATGA          CAGACACC GATATAAA GGTATCTG           TCAGCTCAAATCTTC
   plu0958   6 100  26 1098395 .. 1098426 - -20.4  -2.82595   TGTAATTAGTGAAAG      CGTTCCCTCTGAAT TTTC ATTCAGAGGGAACG       TTAGCCGCATTCAGT
   plu1006   1  43 341 1192631 .. 1192641 -  -3.2  -2.60813   GAGTTCCTGAAATAT                 CATC GTG GACG                 TTGTTTGATGACAGG
   plu1010   5  59 116 1195247 .. 1195273 -  -3.8  -4.05788   CTTTGTCAAATGAAA         CCGGAAAA TTTTTGGATGG TTTTCCGG         TTTAAAGGCATAAAC
   plu1040   1  48 471 1221904 .. 1221916 -  -3.3  -3.31792   GGACGATTGGGACAA                GAACC AGA GGTGC                GTTATCGGCCAGAGG
   plu1046   7  77 228 1226474 .. 1226495 -  -8.1  -3.95535   ATAAGTTCAAAAAGA           TTCCCTATT TTGC AACAGGGAA            TTTGTGTAGATAGAA
   plu1064   8  55 158 1241435 .. 1241446 -  -4.4  -3.61178   GTCATTGATGCGAAA                TGGA TCAT TCCA                 GCATTTGCCGGATGA
   ISPlu9I   2  48 209 1247389 .. 1247399 -  -2.4  -3.70622   TCAGGGAAAATAACA                 CCGC CGA GCTG                 CTAACCCGTCAATTG
   plu1091   1  59 123 1264171 .. 1264182 -  -2.2  -4.46212   TGGTGCATTAGAAAA                CACA GCGT TGCG                 ACATGGGACTTCTGA
   plu1094   2  41  36 1265602 .. 1265618 -  -2.1  -2.75845   AGAGCGCAAAATCGA              GGGCATG CGC CGTGCCA              AAGCTGCTTTCGAGC
   plu1099   3  59 131 1267542 .. 1267568 -  -3.8  -4.05788   CTTTGTCAAATGAAA         CCGGAAAA TTTTTGGATGG TTTTCCGG         TTTAAAGGCATAAAT
   ISPlu6J   5  52  13 1298988 .. 1299002 -  -4.4  -3.36327   GCACGTTATGCACAA               TTAATT GCT AATTAA               CCCGAATTCTGCTTA
   plu1129  13  89 317 1309835 .. 1309876 - -12.5  -2.66369   AAGAAGAGACAATAC TTACGCGGTGTTGAGATGCT GAG AACATCCCAGCACCGC-TAA CCACAACCCACTATC
   plu1139   3 100  11 1319665 .. 1319687 - -13.5  -5.02074   TGACGGCTCAAAAAA           GATCCCAGC CAAGC GCTGGGATC           TTTAGCATGACTAAT
   plu1148   3 100  11 1327328 .. 1327350 - -13.5  -5.02074   TGACGGCTCAAAAAA           GATCCCAGC CAAGC GCTGGGATC           TTTAGCATGACTAAT
      mltC   7  83 365 1351665 .. 1351688 -  -8.2  -4.39989   ATTAAAGCACGAAAA          GGACACCTAA GTTC TTAGGCATCC           TAGCTTGGTAACCCT
      mltC   7  83  22 1352001 .. 1352031 -  -8.4  -4.36586   ATATAAGCAAAATAA       TAACGGAGAGTA GAAAAGT TGCTCTCCGTTA       TTTTCTTAATATTTT
   plu1175   3  72  33 1359419 .. 1359444 -  -7.7  -3.72141   ATACTTATATTGAAA         GGAACTTATAA TAAA TAATAAGTTCC          TTGATAATTAAATGA
   plu1195   2  57 366 1378269 .. 1378286 -  -4.7  -3.57263   ATCGGCAGCTTGAAA             CGGGTCA GTAT CGTCCCG              TTGGGCAAACTGATA
   plu1204   2  43 401 1386723 .. 1386737 -  -2.8   -3.0264   AAATGGTTTTGAAGA               GCGTTA CAG TAAAGC               CTTTGAGCCATACCT
   plu1204   2  43 160 1386957 .. 1386978 -  -2.9  -2.92111   CCCGTAAAAAACGTA           TGGCGCG TGAAGCTG CGCGGCA            GGTTCAATTAGAGAA
   plu1223   5  73 -39 1416071 .. 1416085 -  -7.1  -4.19735   TGTGCCAAAATTAAA               TGCCC GGTTT GGGCA               GTAGTCGGCTTGACA
   plu1254   4  66 467 1451782 .. 1451794 -  -4.8  -4.23213   TGCATACCCAATAAA                CAGG TTATG CCTG                AAAAGGGTATTCATA
   plu1264   3  81  77 1463973 .. 1463988 -  -6.8  -4.89339   AATCACCGATAAAAA              GGCGCT TGCG AACGCC               CCAAAAAGCGAATGC
      pssA   7  83  38 1478421 .. 1478448 -  -7.8  -4.62069   GTTCGATGGTAAAAA        TCTCCCGAAATT ATTC AATATCAGGAGA         TTTTATTTAGAAAAG
      ccrB   3  79  38 1499411 .. 1499427 -  -8.7  -4.11216   TCCGTATTTCGAAAA              CCCGTTA TTT CAACGGG              TTTTTTTTGTCTTGT
       fur   5  59 148 1543656 .. 1543666 -  -4.6  -3.97947   CTGATTTATCAGAAA                 CCCG ATG CGGA                 CACATTGTGCCTTGT
       fur   5  59  49 1543754 .. 1543765 -  -7.2  -2.64739   AACCTGAAAATATAG                CCCC TTTA GGGG                 AACCCTGGCGGGTTC
   plu1346   5  72 435 1614736 .. 1614766 -    -9  -3.34894   AATTCGGGTTAAATA       GTCTTAGCCCAGTA AAA TACAGGACTCAGAC       CTTAATGAACGAATG
   plu1365  13  89 317 1627620 .. 1627661 - -12.5  -2.66369   AAGAAGAGACAATAC TTACGCGGTGTTGAGATGCT GAG AACATCCCAGCACCGC-TAA CCACAACCCACTATC
   plu1381   5  79  -9 1661322 .. 1661340 - -10.3  -3.25084   TGCTAATAGGAAAAG             GGGTGGT GATTA ACCACCC             TTTTTGTCGGTGTTC
       crr   5  85  42 1671314 .. 1671332 -  -5.2  -5.66684   TAAGGGATAAAAAAA             CAGCCG TGATTGT CGGCCG             TTTTTTAATATGAAA
      gltX   3  84  14 1682187 .. 1682212 -  -6.2  -5.18726   TTCTGAGAACAAAAA         GGCATCAC AATGTGATAA GTGATGCC          TTGGGTGCATTAATT
   plu1408  10  72  12 1690640 .. 1690668 -  -5.9  -4.47707   GCCGATTAAAAAGAA        TCCGCAACAGTGG TAA CGGCTTTTGCGGA        TTTTTTATTTTTCAG
      kdpE   6  66 216 1700251 .. 1700264 -  -8.1  -2.74461   TAGCCATTTGGAAAT               CGCTG AAAA CAGCG                TTATCTTTGGGGGAA
      gltA   5 100 303 1711858 .. 1711880 - -15.6  -3.28859   AAGACGGAAATAAAC           GAAGCCCACC AAC GGCGGGCTTC           AAAGCTTTTGACAGG
   plu1458   1  81 354 1751115 .. 1751130 - -10.4  -3.55368   AGCGAAGCGAGACAA              CAGCGC GTAA GCGCTG               GCCCGAAGGGCGAGG
   plu1465   5  90 104 1757774 .. 1757796 - -12.1  -3.72027   AGCGTGCAGCAAGAA           TAAAGCCGG TTAGT CCGGCTTTA           TTTTTTTGGTTATTT
      gpmA   3  91  54 1764719 .. 1764737 -  -7.4  -5.47218   TCCGATGTAAAAAAA             CCGGAATC GAC AACTCCGG             TTTTTTATGTTCGCT
   plu1479   6  61  27 1772759 .. 1772782 -  -2.3  -4.61284   AATAGCAAAGGAAAA          GGGGAGCTT ATCGGA AGGTTCCCC           GCACAGTAATCTTGT
      bioA   4  54  17 1776822 .. 1776839 -  -5.7  -3.15579   TTAACTGCTCAGCAA             TAAATTC AGCA GAATTTA              TTTAATACAAGAAAA
   plu1489   3 100  54 1782073 .. 1782097 - -15.9  -3.41602   GTTATTTTAGCACAA          TATGCCGGAAT AAC ATTCCGGCATA          AAAATGATACTTTTC
   plu1498   3  77 257 1796052 .. 1796088 -  -9.4  -3.53761   CAATTGCCTCGTAAA    TCCTGGCCTAATGCGA GGGTG TCGCAAAAGGCCAGCA    TTGAAAATAAACCCG
      ybhR   3  69 462 1803891 .. 1803901 -  -6.8  -3.87627   GCCTCAGATAAAACA                 CCTG TAA CAGG                 TTCTTCTGTGATGGC
   plu1513   2  54 368 1812457 .. 1812473 -  -2.1  -4.14243   TATCCGATTGGAAAA              GCAGGGT GAT ACCGGGC              AATATCATGTTGCTC
   plu1526   7  65  49 1828323 .. 1828355 -  -8.3  -2.64416   CATCGCGACGAGAAT      CCCCGGGAGCATAGC CGA ACTATGTGACCGGGG      TAAGTGGGTGTAGCC
      sanA   0 NONE
   plu1552   2  82   9 1854350 .. 1854364 - -11.4  -3.05224   AGACTTCGGTAAAAT               GCCGGA TAT TCCGGC               GTTATTTCTTAGCGC
   plu1559   8 100  65 1862648 .. 1862674 -  -7.3  -5.69023   AAAAGATTAAAAAAA        TCCCGGTACAGT TTAA ACTG-ACCGGGT         TTTATTTTGTTTCAG
      artM   4  70 -14 1891816 .. 1891846 -  -7.5  -3.63744   TGGGGCTCCAAAAGA       GAGCGCCCTATCC CGTTT AGTTATGGCGCTC       AAAAGCAAGTGCACG
      cspD   4 100  42 1899308 .. 1899331 - -15.3  -2.90309   GCGGAAATAAGATGA          CGCCGCAGG TAATTG CCTGCGGCG           TATGAAAATAATACT
      infA   7  64 341 1902315 .. 1902325 -  -2.4  -4.74801   CAATTGGATGAAAAA                 GGCG TTT CGCT                 GGAGGTCAGTGCGGA
   plu1605   6  83  62 1916633 .. 1916648 - -10.4  -3.78329   TTGTATTAATGGAAA              GCGCCA GATT TGGCGC               TTTTTGCTTCGTTTT
      pflA   6  62 371 1925429 .. 1925449 -    -4  -4.34402   TCTTTCACAGCAAAA            TGCCGA TATTCAAGT TCGGCA            TTTTTGTTCTTATTC
   plu1625   6  60  16 1940963 .. 1940976 -  -5.9  -3.54307   AATAGCGGTCTGAAA               CGCCC AATA AGGCG                TTCGTTCTTATAAAG
   plu1635   2  51 138 1952277 .. 1952287 -  -3.2  -3.61902   CGGGAGCATAGATAA                 CGAT GTG ACCG                 GGGTGAGAAAGTGCA
   plu1641   7  60  97 1961722 .. 1961736 -  -6.4  -3.07622   ATACATGCCATCGAA               CTGGAA ATA CTCCAG               CATCACGGCTGAAGA
   ISPlu6I   4  49 193 1965141 .. 1965154 -  -3.9  -3.34983   GTAATCTACACAATA               TTTTC CTTT GAAAA                AACAAACGGTGTTGG
   ISPlu6I   4  49 -38 1965368 .. 1965385 -  -4.9  -2.63208   CGTCATTGAAAAATC             GTCTTCT GAGT AGAAAAC              TTTCAGTGATGGCTT
   plu1743   3  53 219 2078728 .. 2078747 -  -3.6   -3.6215   TTAAGCCATTGTAAA            TTTGGCAA AAAC CTACCAAA             TAATCCGGGCGTGGA
      aspC   3  90  26 2086645 .. 2086663 -   -11   -4.5442   TTCTGAATGATAAAA             GCCGCTGA ATT TCAGCGAC             TTTTCATCGTGAGGT
   plu1760   0 NONE
   plu1770   2  64 167 2113703 .. 2113719 -  -4.5  -4.20783   ATTGTATGTAATAAA              TCGATAA GTA TTATCAA              TGTCAGGATTACAAT
   plu1784   3  43 234 2128236 .. 2128249 -  -3.1  -2.62463   TGCATTATCTAGAAG               TGCAC TGCC GTACA                GGCAGCTTAGAAATC
   plu1784   3  43  64 2128407 .. 2128419 -  -3.4  -2.52516   GTCGCTATCAGTAAT                TGCA TCAGG TGCA                CTGCCGTACAGGCAG
   plu1799   2  49 145 2143355 .. 2143367 -  -4.1  -3.21827   AGAAAAATTAGCGAA                CAACG TAA CATTG                TTGATTCTGGTTCAC
   plu1813   9  95 139 2159395 .. 2159427 - -12.9  -3.35522   GAATGCGTTGAAATA      CGTAAAGCCATCTTA TGA TGAGATAGCTTTACG      TGAGTGATATACCCT
   plu1817   6  74 143 2164483 .. 2164497 -   -10  -2.76162   CAGGTTACCGGAAAC               CGAGCA GCG TGCTCG               CCGTGCTGGTCGTGA
   ISPlu1D   3  72 202 2170528 .. 2170544 -  -2.3  -5.18357   GAATGTATCAAAAAA              GCTAAAT CAC ATTTACC              ATTGGTCGAGCGGCA
   plu1833   6  90  23 2178342 .. 2178355 -  -9.5  -4.74598   TAAAGGGAAAACAAA               GGGCC GTAT GGCCC                TTTTGCTTGTGTATT
   plu1841   5 100 304 2188823 .. 2188840 -  -9.9   -5.4251   CTTACATAGAAAAAA             GCCCAAT AAGA ATTGGGC              TTTTCTGCATGCTAG
   plu1844   3  57 259 2191840 .. 2191852 -  -6.3  -3.10056   ATGACTGATCGAATA                TCTTG TAC CAAGA                GAGAGGATGTTCTTG
    ISPlu2   3  95  52 2207758 .. 2207777 - -12.2  -4.20367   TTTCTGAATAAACAA            CCACCTAC TAAA GTAGGTGG             GTTAGTGATTAATGG
   plu1877   2  53 262 2221345 .. 2221355 -    -4  -3.56366   AACAATTTCCGGAAA                 TATC ATT GATA                 GTATTGAACGGTATT
   plu1888   2  54 284 2251420 .. 2251432 -  -4.8  -3.32471   AATAAAGCCAGAATA                CACC TTGGC GGTG                ACGTTCGATGATGGC
   plu1911   3  50 287 2278411 .. 2278421 -  -2.4  -3.76641   AGTGGAATATGGAAA                 CACC TAT GGAG                 ATTTTGAACCCTTCA
   plu1911   3  50  84 2278589 .. 2278624 -  -4.9  -2.82933   GTCTAATCTAGGACA    GCCCCATTT-TTTGTA TATAT TACAAGGAAATGGGAC    TACCACAATGGATGG
   plu1911   3  50  28 2278667 .. 2278680 -  -4.5  -3.05935   ACAGTGCGCAGTTAA               TGGCC GGTA AGCCA                CTGGAATTTCCATCA
   plu1931   4  86  31 2298778 .. 2298797 - -12.2  -2.78032   TTGGTGGGAAAACAG            CAGGGTGA GATC TCACCCTG             GTCGTATTGGTAACT
      fliR   8  59 171 2303941 .. 2303951 -  -5.4  -3.61902   CGGGAGCATAGATAA                 CGAT GTG ATCG                 GGGGTGAGTGAGTGC
      fliT   6  83 473 2316978 .. 2316992 -  -8.6  -4.34402   TTTTGTATACTAAAA               CTGATG ACT CATCAG               AATTAGAAGCGTTAT
      putA  14  68 147 2322478 .. 2322492 -  -5.6  -4.22948   AAAACTGAGTGAAAA               GCTGTC ACA GTCAGC               ATTCAGTAACTACAA
   plu1971   5  71 149 2344793 .. 2344819 -  -9.5  -2.52543   ATGTTTTTCAAGTTA         TATTCCCGCTA GCAGT TGGCGGGAATA         TATCCGTTATCTTTC
   plu1978   3  66 318 2350151 .. 2350173 -  -8.3  -2.72855   CAAATGGGGCAAGGA           GGCGGAGCG TTACT CGCCCGGCC           GTCGAATCAAATCTC
   plu1983   5  59 214 2353896 .. 2353909 -  -4.5  -3.99324   TTCGACCATGATAAA               GCACC TGTC AGTGC                TCATGGGAATCTCTT
   plu2001   6  77 188 2372210 .. 2372225 - -10.4  -2.97021   TTGTGAAACACTATA              CGGGAC GTTA GTCCCG               TCGAAACGCCCCTCC
   plu2025   3  55 170 2395239 .. 2395256 -  -2.8  -4.16146   AAAACAGCCGGAAAA             TTAATG GCAAAG CATTAA              GTGTGCACTGCCGTA
   plu2040   2  53 268 2409457 .. 2409467 -    -4  -3.60296   GATTTTTATTGGAAA                 TTCT GAT AGAA                 CTACTTTATTTTCCA
   plu2046   6  70 427 2416025 .. 2416038 -  -8.1  -3.35046   TTATTGGTTGAAATA               GCCTG ATCC CAGGC                TGATATTAATCCCTA
   plu2054   3 100 152 2425819 .. 2425840 -  -9.5  -5.43414   AGGAGATAGAAAAAA           TACAGGCTC AGTT GAACCTGTA            ATTCGTTGCCCGTAA
   plu2054   3 100  62 2425913 .. 2425930 - -11.3  -5.50723   TCATGAAAACAAAAA             TCCACGC AACT GCGTGGA              TTTTAAGAATTTTAA
      prsA   4  72  30 2447927 .. 2447951 -  -5.7  -4.57209   AGAGTAAGCAGAAAA          CCCGTTGAA GCTCTTG TACAACGGG          TTTTTTCATATATGA
   plu2074   2  69  98 2455901 .. 2455916 -  -3.2  -4.95484   TACCAGTAAATAAAA              TGGCTT TTTG ATGCCA               TGACATCAAATGATG
   plu2085   9  93  16 2469783 .. 2469802 -   -10  -5.01811   TTATGAAAGTAAAAA            GCCCAGGT GGTA ACCTGAGC             TCAGGTTGTTGACTT
   plu2088   4  93 149 2472423 .. 2472447 - -10.9  -5.04325   TTTAAATGATAAAAA          GGCAAATAACT TCG AATTATTTGCC          TTTTTGCTATATCCG
      argS   4  54 269 2478189 .. 2478203 -  -5.8  -2.81584   ATATCAGCTAATAAG               TCTATA CCT TATAGA               TTTCAAGAAGCATCG
   plu2096   5  53 442 2482917 .. 2482929 -  -3.3  -3.75332   ATGGGTGAAGGTAAA                GACCC GTG GGGTG                GTTATCGCGCAGGTT
   plu2096   5  53 257 2483096 .. 2483114 -  -5.8  -2.52933   GTGTAATTTATTAAG             GGCTGCGC ATT GCGTGGCC             TGTTTTGTTGATAGG
   plu2106   3 100  23 2489816 .. 2489844 - -13.3  -3.31461   CAGCTAGGGTTAGAA        TAACAGGCAGC CGAGTTT GCTGCCTGTTA        TTTCAGCGCCAGTAC
      znuB   4 100  36 2496146 .. 2496180 - -15.1  -3.34488   AATTGCCTGAAAAAT    CGGGATGGGCATTCCC GTAA GGGAA-GCCTATCCCG     TTCTCCTGATAACCG
      pykA   4  85  55 2501365 .. 2501389 - -11.6  -3.57279   AGAAAAGCAATAAGA          GACGGTAAAA GCTTA TTTTACCGTC          GAATTGTCGTTGGAT
   plu2125   3  57 150 2510207 .. 2510218 -  -5.8  -3.17051   TGGTGATGATCAAGA                TGGC TTAA GCCA                 TATTAATTTTTAAAA
      minE   6  89 102 2520788 .. 2520817 - -12.9  -2.67209   GATTAATCCATATCA       GGGCCTTAGCCTG ATGC CAGGCTAAAGCGC        GAGAAAGGGGTTCCC
   plu2143   4  77  12 2525700 .. 2525721 -  -9.5  -3.50715   ATAACGGGTATATAA           TGGTTCGAA CTAA CTCGAACCA            TTATCAATTAATTAC
      acpD   4 100  48 2531646 .. 2531663 - -12.7  -5.09762   GTTGAAGAAATAAAA             GCGCGTC GAAT GACGCGC              AAAAAACAGCAATAT
   plu2153   3  48 454 2537542 .. 2537561 -  -2.2  -3.59471   AACAAAGTCAGAGAA            TAGATTTG ATTC CAAATTTA             CAGAAGTAGAGGGCA
   plu2156   2  62  11 2539322 .. 2539359 -    -8   -2.6978   ATAATAACATAACAG   CGCATCAGTCA-AGAAA TAACC TTTCTATAACTGATGCA   GATAAATTTATTACT
   plu2162   6  63  15 2546271 .. 2546292 -  -5.2  -4.06781   ATGAAAATCCAGAAA           GCCATTAC AGGGGA ATAATGGC            TGGATCTGACGGGAT
   plu2166   4 100  17 2551219 .. 2551241 -  -9.2  -6.02919   TTACAAATAAAAAAA           GCACATATGA TGG TCATGTGTGC           CTTTTTTTGTTTTTG
   plu2169   5  45 380 2555393 .. 2555412 -  -3.6  -2.64155   TGTTCTGGAAATGGA            TGAAATCA ATGA TGATTTCT             CTGATACCGATACCG
   plu2169   5  45 252 2555524 .. 2555540 -  -3.7  -2.72511   TGGAGGTTTGGAAAG              CACAAAA TGT TGTTGTG              TTCAAACGCTCCATG
   plu2178   2  58   4 2563610 .. 2563622 -  -6.3  -3.36515   TTTTATCGCCAAATA                GATGA TTA TCATC                CTATTACTCTTTAGC
   plu2189   8  78 229 2575021 .. 2575052 - -10.9  -2.64126   AATGACAGTGAGAAG      GTGCTGCGCGAGGA GGTGG TCCGC-CGCAGCAC      TACCGGTGAGCATCT
   plu2201  10  66 249 2589220 .. 2589236 -  -4.5  -4.39877   TTAAGAATTAACAAA              TGCATAA ATT TTATACA              AACGATTTTAAATCA
   plu2210   6 100 263 2597583 .. 2597605 - -13.6  -3.86524   ATAGCCTCTGAGAAA           GATTACGGTT AAA AACCGTAATC           TCAGATTGCTGACGA
   plu2223   3  52 157 2615106 .. 2615139 -  -5.1  -3.09933   CGGCAAGGGAGCGAA     TCCCCGGGAGCATAG AGAA CTATGTGACCGGGGT      GAGTGAGTGCAGCCA
   plu2223   3  52 -18 2615303 .. 2615314 -  -2.2  -3.93236   GATTAATTTTATAAA                CAGG TTTC CCTA                 ACTACCTGATTTTCT
   plu2228   3  56 246 2621195 .. 2621206 -  -5.8  -2.90982   ATAAACCGTGAGATA                CCGA CTCA TCGG                 CCCCATCAGCTTTTG
   plu2248   2  51 -22 2644253 .. 2644274 -  -5.2  -2.98219   AAGCCCATCATAAAT           CAAGCATC TTCTGC AATGCTTG            CTGCTTCGGGAACTT
  ISPlu11C   2  60 459 2646452 .. 2646467 -    -6  -3.43651   AAATAACTTAATTAA              GCGGTC GAAA GGCCGC               TCTTTAATCAAAGAG
   plu2258   2  90 167 2650018 .. 2650054 -    -3  -5.93809   TCTCGACAAAAAAAA    CCGTTATCGTGTGTGA ATGCA TCACAGACAATATGGG    TTACAGCTCCTAAAA
      xylR   5  79 344 2671203 .. 2671226 -  -6.8  -4.74801   GAACGTTATCAAAAA          CCCATTTTTA TCGT TGAAAATGGG           CTAGGTTCCGTTGAT
   plu2280   6  55 160 2676749 .. 2676784 -  -2.5  -4.17762   GATTTCTTAAAATAA    CGACTAGGGGACTTC GTTTAT GAAGTCCTCTGATAG     GTAGTCCTTAATAGT
   plu2308   7  89  11 2707189 .. 2707224 - -12.8  -2.60496   CCGTTGGCTAAAGAG    CCCCAAAAGTTGAA GTATAGCG TCCAACTTTTGGGG     TGCAGATCAATTAAG
   plu2327   3  68  82 2746097 .. 2746128 -  -8.6  -2.72739   GGCAAGGGAGAGAAT      CCCCGGGAGCATAG ATAA CTATGTGACCGGGG       TGAGTGAGTGCAGCC
      fumC   2  93  26 2777239 .. 2777257 -  -7.4  -5.63517   TCGTGAAACAAAAAA             CCGGAG CACTCGT CTCCGG             TCAATTTTTCATGGC
   plu2363   6  72 171 2782931 .. 2782958 -  -9.2  -2.85228   GTTAAACATAAATAG        CTCAGGAATGGA ATCT CCCATTCCTGAT         TATCGAGACCATAAA
   plu2373   6  70  42 2787296 .. 2787314 -  -7.4   -3.7398   GCTGAATGTAAAAGA             CCACCTCC CTA GGAGATGA             TTTTAGGATGACAAT
   plu2403   3  91 204 2823613 .. 2823623 -  -3.2  -5.88565   GGCAGAATAAAAAAA                 GGAT CTT ACCC                 AGCTCCGTCTGAGTT
   plu2424  10  55 256 2847131 .. 2847142 -  -4.4   -3.5936   TTGAAAGTTGCCAAA                GATG CAGG CATC                 GCGCCGGCCAGAATG
   plu2452   6  73   9 2878888 .. 2878911 -  -3.8  -5.03314   TCGATTGGTAAAAAA          GGCCCCGT TATAACAC ACGAGACC           CAGAAAACTTAACGG
   plu2455   4  77  95 2886162 .. 2886191 -  -5.8  -4.79752   TTTAATAATATAAAA       GTGGCCATGAATT ATAAA ATTTCA-GGCCAC       GTTTCATCAAGCTTT
  ISPlu16B   3  62  61 2913426 .. 2913439 -  -2.5  -4.58943   TGGATATAAAAATAA               TAAAA TCTG TTTTA                TACCCGAACATTTGG
      ompW   3 100   9 2918664 .. 2918682 -   -11  -5.24129   TCCGGTTACAAAAAA             TGGGGCAA AAT CTGCCCCA             TTTTTTTATTAAAAG
      tonB   4  65  27 2925588 .. 2925608 -  -2.5  -4.76892   ACATTAATCGAAAAA            GGAGCGT GTTAATA ATGCTCC            TTTTTTATTTTGCAT
      oppF   2  58   8 2928971 .. 2928993 -  -2.6  -4.29656   TATAAAACCCCAAAA           GTAACTCTCA CAT TGAGTGTCCC           TCAATAACTACAATG
   plu2506   7  80  20 2949514 .. 2949534 -  -9.8  -3.56704   CCCTCATTAAATTAA            GCCTCATA AAAAA TATGAGGC            TGATTGATCATCATT
   plu2514   6  62 326 2957781 .. 2957803 -    -7  -3.13403   TTCCGGGGATCAACA           TGCTGGTTGC CGC ACAAGCAGCA           ACGATGGGCTCATTA
   plu2536   5  88  25 2984404 .. 2984419 -  -6.8  -5.24129   TTCCCCCATAAAAAA              CCTCGC TGAA ACGAGG               CTGAGGAATTCCTAT
   plu2548   5  68 142 2990629 .. 2990656 -  -6.3  -4.08692   CAAGTTGCTCCAAAA        GGCGAGGAACA GTCCAT TTTTCCTCACC         ACGATCAAACATTCA
   plu2556   6  62  87 3000472 .. 3000502 -  -4.1  -4.35581   TTAAAAGAGCTAAAA      GAGCAAGGCGCTAT ATTG ATAGAAC-TTGCTC       AACTAGAAGATGCTC
   plu2565   7  63 229 3010124 .. 3010146 -  -5.7  -3.92542   TTTAGCCGTAAATAA           TTTCCAACT TAGAT AGTTGAAAA           TGATTGTCTGATGAA
   plu2577   8 100 212 3018425 .. 3018449 - -14.5  -6.20267   TGAAAAATAAAAAAA          GCCGATATTAT AAA ATAATATCGGC          ACAAGAATGGGCAAT
      pdxY   2  86  54 3037666 .. 3037692 -  -9.5  -4.41422   TTACAGATAAAAGAA         CCGTTCCAC ACAATATCA GTGGAACGG         TTAAATATCTTTACC
   plu2604   3 100 156 3045550 .. 3045577 -   -15  -4.13254   AAATCTAAACAATAA        TCCCCCCATATA TCAA CATATGGGGGGA         TAGCATAATATACCC
   plu2609   2  78  67 3051863 .. 3051883 -  -6.9  -4.41548   CCATAGGGTATAAAA            GCTACAG GTTTCCA CTGTAGC            TTTTAGTCAATACAA
   plu2614   4  70 379 3057820 .. 3057843 -  -7.5  -3.64236   ACCCAAATTGTTAAA          GAAATCGCC TCTACC GACGATTTC           TACCGCATTGGTAAA
   plu2637   4  62 395 3086879 .. 3086889 -  -5.4  -3.78775   GTGGTGAGCAGCAAA                 GAGT ACA ACTC                 GCTCGTGTCCTTGCC
   plu2645   7  85  31 3098514 .. 3098532 - -11.7   -3.5771   AAAAACTGCCGTAAA             CCCTCGC TCAAT GCGAGGG             TGTCGCAAAAAATCA
   plu2677   5  55  79 3180043 .. 3180056 -  -2.5  -4.10161   TATTACGGCTCAAAA               TATTA TCGA TAATA                TTTTGACTGAAAATA
      htpX   7  83  20 3184021 .. 3184042 -  -6.5  -5.16472   AAAAACTGTAAAAAA           GCCGGGA TTTGATTT CCCCGGC            TTTTATTTGATTCAC
      rrmA   4  85 287 3203157 .. 3203185 - -11.7   -3.4811   GTGTTGATAACAACA        GCCATTGCCACCA GCC TGGATGCAATGGC        AATTGGTATTGGGTT
   plu2705   6  79  58 3208804 .. 3208815 -  -5.8  -4.95854   GAAAAAATGGAAAAA                GCTG ATGC CAGC                 TTAGGTTCTGATAGC
   plu2725   3  86 250 3231086 .. 3231100 -  -8.6  -4.68506   AAGCAATTGGAAAAA               TTGCTG ACT CAGCAA               ATGTTACTGGATGTA
   plu2738   1  50 180 3248537 .. 3248553 -  -4.4  -3.08317   ATCGAGAAATCAAAG              CGCTTC ATCCA GAAGCA              GAGACAATACCGGAG
      perM   9  71 233 3260005 .. 3260023 -  -9.6  -2.61831   TTTATGGGAAAAACC             TACGATGG TAT CCACCGTA             TCAGTTTCCTGATTG
   plu2752   4  52  69 3263354 .. 3263387 -  -5.1  -3.09933   CGGCAAGGGAGCGAA     TCCCCGGGAGCATAG ATAA CTATGTGACCGGGGT      GAGCGAATGCAGTCA
       upp   7  80  83 3269613 .. 3269637 - -10.8  -3.20573   TGATTGACATCAACA          GAACCCCACT TTTTG AATGGGGTTC          GTCAGCAATCTGAAC
   plu2765   4  62 215 3276715 .. 3276725 -    -4  -4.26792   AGAGAAAGGTGAAAA                 TCAT CAA ATGA                 AATAATCAACTTAAT
   plu2771   3  70 407 3284087 .. 3284098 -  -5.8  -4.33997   GACCAAAAATAAGAA                TGCC AGAT GGCA                 GTGGTGTAAAAAATA
      thiD   2  52 278 3302864 .. 3302878 -  -5.7  -2.73441   GACTATCGCGTAAAC               CAAGC ACCAA GCTTG               TCAGCGTAAATCAAA
   plu2800  10  83  75 3325946 .. 3325972 - -11.6  -3.19205   CAAAGGAATTCAACA         CAGCTCAGACCG TTT CAGTGTGAGCTG         GAAAACACCGTAGCA
      pepT   3  65 388 3335607 .. 3335622 -  -5.4  -4.12043   GAATTAATGAAACAA              GGTGAA AATC TCCACC               GTCTTAACGGATTAC
   plu2818   9  85 401 3347646 .. 3347696 - -10.6  -4.02022   CCGAAGGACTAGAAA GATGATTATTTTGACTCCCATTAT CAT ATATTGGGAGTCAAACGATCCATC CCTATGAAAAATTGT
       ndh   4  66 208 3351613 .. 3351635 -  -3.6  -4.53303   CAGTCCTATATAAAA           TTAAAATATC ATA AATATCTTAA           TTGCACTCAAATAGC
   plu2843  14 100  11 3373884 .. 3373907 -   -14  -3.62597   CGTAGTCGGTAAGAA          TAACCACGCA TTCG TGCGTGGTTA           TCTAATAATGCTATT
       dld   6  74  78 3378935 .. 3378957 -  -4.8  -4.89838   TGAATAAATATAAAA           CGGCGAGT CATATAT ACTCGCCT           TTTTGATAAGAGTAA
      fruK   6  61 248 3393139 .. 3393158 -  -4.4  -4.15222   ATGTTTGTGAACAAA            CTTTTCAA CAGT TTGAAAAA             ATTGTTGGCTTTCAA
   plu2862   5  54 437 3396948 .. 3396962 -  -2.1  -4.14013   CAAAACCGGCCAAAA               TGAGC ACCGG ACTCA               CCGTGCAAGTACCTG
   plu2865   4 100 140 3399843 .. 3399864 -  -9.4  -5.24129   CTTGCCCACAAAAAA           GCGCCTCC ATCAAA GGAAGCGC            TTTTCGCGTTTATAC
   plu2870   3 100  15 3405904 .. 3405925 - -14.5  -3.73775   GGGACGCCGAGTAAA           TAACGCCGC ATTT GCGGCGTTA            TTTATTTTTTAGCCT
   plu2873   5  81 130 3409384 .. 3409401 -    -7  -4.83169   ATTTCCCCAGAAAAA             CCAACC TGTTAG GGTTGG              TTTTTTTATGGCTGG
   plu2925   1  48 123 3444177 .. 3444192 -  -4.6     -2.84   ACCATCTCACAACTA              GCCACC TTCG GGTGGT               TTTTTGTGCCCTCCT
   plu2948   4  81  54 3456214 .. 3456231 -    -7  -4.83169   ATTTCCCCAGAAAAA             CCAACC TGTTAG GGTTGG              TTTTTTTATGGCTGG
   plu2972   9  83   6 3478938 .. 3478966 -  -3.8  -5.59879   TATAAAGATAAAAAA       TAGGATGGCAGGC CAGA ACCTGCC-CCCTG        ATTTATTAATCATAG
   plu2977   5  75 452 3481456 .. 3481472 -  -2.3  -5.36181   AAATAAAAAAACAAA              TTAAATC CTT GAGTTAA              CCAATAAAACATGAT
   plu3010   6  82  14 3509646 .. 3509664 - -11.7  -2.99031   AAATAAAATGAACGA             CGGCCTG CTCTC CAGGCCG             TAAATTTTTAGATTT
   ISPlu1B   5  83 311 3516846 .. 3516884 - -11.3   -3.4376   AGATAGTCATGACAA  CAATCTAAA-TGGCCTAT AAAA ACAGGCCATTTTAGACTG   TTAATAAGCTTTATA
   plu3021   4  85   3 3522719 .. 3522742 - -11.8  -3.54459   TGAATGCTTTTTAAA          CTATGGCGCA TCCA TGCACCATAG           TGTTACCTAAGTTCA
   plu3024   8  67 209 3524389 .. 3524404 -  -3.2  -4.70879   GCTAAATTTCAAAAA              CAGCAA TTAA TAGCTG               AAGCAACAAACCAAA
      rcsC   2  45 387 3549112 .. 3549123 -  -2.2   -3.2613   AACAAGGAGCACCAA                CAGA TTTA CCTG                 ATGTATTGACGGCCC
   plu3055   6 100 351 3560026 .. 3560044 - -13.2  -3.63059   CAAGCTATAAAGTAA             CCCTGCAT GGT ATGCAGGG             TTATCATATCTACAG
      nuoN   3  95  41 3588093 .. 3588116 - -12.5  -3.66429   AATAACTTGCAATAA          CCCGGTAAG GATAAT CTTACCGGG           TTTTTATATTCCAAA
   plu3093   8  91  76 3608227 .. 3608251 -  -9.3   -5.0538   CCCGACTTGAAAAAA          CCCTGGCTG ATCGTCA CAGCCAGGA          GATGGATTACTTTAT
   plu3097   7 100 242 3614634 .. 3614664 - -14.8  -3.95153   TTAATGACTGATAAA       GGCTGAATCCTGTA CTT CACTGGATTCAGCC       TTTTTATTTTCTTTT
   plu3116   7  86   6 3637836 .. 3637867 -  -8.1    -4.614   GGGAACTAGATAAAA      GAGCCGG-AAGATC ACGGA GATCTTTCCGGCTT      AAACATTATTTACTA
   plu3130  10  91 159 3678339 .. 3678369 -  -9.2  -5.09204   AGATGTGAATAAAAA       TAATCCGATATAAA CAA TATATACCGGATTA       TCATATCAAGGTTAA
   ISPlu2D   4 100  52 3711943 .. 3711962 - -12.2  -4.53966   AAATAAAATAAACAA            CCACCTAC TAAA GTAGGTGG             GTTAGTGATTAACGG
      ubiX   1  56  58 3726393 .. 3726403 -  -5.4  -3.34962   GGCCATACCGCATAA                 CTTG GAA CAAG                 CGGGTTTTGGCTTCC
      fabB   5  79  66 3745737 .. 3745760 -  -8.2  -4.17296   GGGTATACATACAAA          GGTGACT-CGC TGT ACGCAGTCACC          TAAGATAAATCAAAT
   plu3222   9  86 227 3809795 .. 3809825 -  -9.9  -4.29119   GACCAGAAGAAATAA      CGGTAGCCTTGATC TATT AAT-AAGGCTACCG       CTGAAACAACATCAT
   plu3260   6  57 396 3860144 .. 3860155 -  -5.8  -3.09834   TATCTGACCACGCAA                GGTG AGTT CACC                 GGAACATTACAGTAC
   plu3275   3  54   9 3891723 .. 3891742 -  -5.8  -2.74192   TATCTTTCAAGATGA            CGGGT-ATA TAT TATCACCCG            CTAAATAATCACTTA
      purL   6 100  69 3931893 .. 3931915 - -14.2  -4.21194   TTCCATTAGCCAAAA           GGGAGAGCAA TTT TTGCTCCCCC           TTGTGGTATCAATTG
   plu3320   5  45 394 3939575 .. 3939585 -  -3.2  -3.04894   AATGTTTGCCAAAAC                 TCGC GAA GCAA                 TACCCTGAATATTAT
   plu3324   5 100  46 3942603 .. 3942624 -  -9.5  -6.12458   CAAAAAAACAAAAAA           TAGCCCACA TTTC TGTGAGCTA            TTTTTATTTCTACGA
      acpS   3  55  77 3964391 .. 3964402 -  -4.4  -3.62695   GCCCGATAAACAATA                CGAT TATT ATCG                 ATCCAGACCGTCAAG
   plu3376   5  88   5 4004605 .. 4004646 - -11.2  -4.29073   CAATAACCGAAGAAA TATAGACAGTCAGTCA AAAAAATAGA TGACTGACTATCTATA  GTAATTATTGAGCAT
   plu3381   3  78  95 4007537 .. 4007556 -  -9.4  -3.59738   GACTATATCCTTAAA            TGTTGGAT GATT ATCCAACA             TTTTGAGGACGATTC
   plu3411   4 100  64 4031229 .. 4031246 -  -7.7  -5.31275   TTCCACTATAAAAAA             CCACCAC AGAT GTGATGG              ATTGGGGTGTTGAGT
   plu3462   3  54 107 4068651 .. 4068685 -  -5.6  -3.12521   CTTAGTAAAATCAGA     TGGCAGACTAAACATG ATT CTCGTTCGGTCTGCCT     TTCAAATACTGAAAA
   plu3488   9  74  40 4085480 .. 4085515 -  -9.1  -3.56643   TGTATATCCTGTAAA    GCCGCGCTCTATC TGATTTCTAT GATAAAGCACGGC     TTTTCTTTGTGAGCT
   plu3491   6 100  20 4086639 .. 4086658 -  -7.8  -5.39721   TCAGGATATAAAAAA            GGCCACGT ATTA ACGCAGCC             TGTTAATTAATGGTG
   plu3502   1  44 -26 4094462 .. 4094482 -  -2.6  -3.12036   ACATATTACTTAATA            TCCTATTG CAAAC CAATACGA            ACCTAAGTTATCACG
     lip-1   6  90  86 4101093 .. 4101114 -  -9.5   -4.7871   AATCATCACGAAAAA           TGCCCGATCA CTT TG-TCGGGCA           TTACTACGACAATAA
   plu3519   3 100  10 4116221 .. 4116241 - -15.5  -3.18024   CTCGATCAGGAAAAG            GGCACCCAA TAA TTGGGTGCC            ACTTTCTCATTAAAA
   plu3558   9  51 437 4191253 .. 4191263 -  -2.6  -3.74416   AAATTATGAATATAA                 TTTA AAT TAAA                 AGTAGAAAATAACTC
   plu3558   9  51 158 4191532 .. 4191542 -  -3.2  -3.61902   CGGGAGCATAGATAA                 CGAT GTG ACCG                 GGGTGAGCGAGCGCA
   plu3583   4  61 208 4225791 .. 4225809 -  -6.7  -3.35679   CCGGCGCAGCTATAA            GGTG-GGG TATG CCCGCACC             CGCCACGAAGACCGC
   plu3588   7  71 289 4229272 .. 4229289 -  -8.4  -3.46602   TCGGTTAGAGCATAA             GGCGCA GCCTTG TGCGCC              ACTCCCCGCAATGCC
   plu3592   4  61 208 4234659 .. 4234677 -  -6.7  -3.35679   CCGGCGCAGCTATAA            GGTG-GGG TATG CCCGCACC             CGCCACGAAGACCGC
      serA   6 100  21 4254182 .. 4254205 - -11.8  -5.16237   AATGGCAGTAAAAAA          TGGGTGCCTT ACAC AAAGCACCCA           TTTTTGACATATCAA
   plu3611   4  73  24 4258953 .. 4258981 -  -9.6  -2.94298   CTATGAAAAAAGTGA       CTGACGCCC-TGT TGAA ACTTGGGCGTCAG        ATGTTAAGACAAGAT
   plu3615   5  75 150 4263474 .. 4263487 -  -6.7  -4.41548   CCATAGGGTATAAAA               CAACC AGAT GGTTG                TTAAAAATAAGGGAT
      acnB   1  95  17 4266572 .. 4266591 - -12.2  -4.21908   TATCATTATCTAAAA            TGGGAGGT TTTT ACCTCCCA             TTCATTGGTATCGCA
      ampE   1  51 276 4283348 .. 4283358 -  -3.2  -3.69395   CTTATCACTCAAGAA                 CGCA AGA TACG                 TTAAACAAAGGAACG
      mutT   5  89   9 4290999 .. 4291024 - -10.5  -4.48713   CTGAGCAATAATAAA         TAGCCGCGTTA TTAA TAATGCGGCTA          TTGACAACTCAAGCG
   plu3670   3  85 119 4320646 .. 4320667 - -12.3   -2.6547   AAATATACTTATAAT           CCCGCTCTG TATT CAGAGCGGA            TTATTTTACAGTAGG
      speB   4  57 285 4334443 .. 4334458 -    -4  -3.97834   CAATGGCAGTAGAAA              CGC-TGA ATC TCATGCG              TGGGAAAAAGAAAAG
   plu3686   4  59 254 4340642 .. 4340656 -  -3.6  -4.13591   GTAATAGTATATAAA               CCAATA ACT TATTAG               CCCGATAAATACCCC
   plu3692  13  89 317 4346937 .. 4346978 - -12.5  -2.66369   AAGAAGAGACAATAC TTACGCGGTGTTGAGATGCT GAG AACATCCCAGCACCGC-TAA CCACAACCCACTATC
   plu3700  13  89 317 4354305 .. 4354346 - -12.5  -2.66369   AAGAAGAGACAATAC TTACGCGGTGTTGAGATGCT GAG AACATCCCAGCACCGC-TAA CCACAACCCACTATC
   plu3708   8 100 314 4364460 .. 4364491 - -18.8  -2.76589   AGAGTTAACACAGCA      CGGCGCTGAAGTGC GGGA ACACTCCAGCGCCG       CTAACCATCACCAAC
   plu3717   8 100 314 4373350 .. 4373381 - -18.8  -2.76589   AGAGTTAACACAGCA      CGGCGCTGAAGTGC GGGA ACACTCCAGCGCCG       CTAACCATCACCAAC
   plu3740   6  90   7 4410717 .. 4410734 - -11.3   -4.4767   CCAGTGATGAGAAAA             GCCTTCC AAAC GGAAGGC              TTTTATTTAAATTTT
      cspI   5  89  84 4452624 .. 4452639 -  -7.5  -5.08824   CCTCCATGCAAAAAA              CCCGC AACTAA GCGGG               TTTTTACTTATTAAC
      cysS   3  54 415 4470409 .. 4470421 -  -5.5  -3.10641   GAACTTACGAGTTAA                CCAGC GAA GCTGA                AGGAGTGACGGTTAA
   plu3811   2 100 380 4476355 .. 4476375 -  -8.3  -5.40014   AAATAAGAACAAAAA            TGCCGATTT TGA ATATCGGCA            TTTTGCTGTAAAAGA
   plu3811   2 100  26 4476709 .. 4476729 -  -8.3   -5.3798   GAATAAGAACAAAAA            TGCCGATTT TGA ATATCGGCA            TTTTGCTGTAAAAGA
      ybbP   6  54  52 4483632 .. 4483642 -  -5.4  -3.11619   CAATAAGCCAGGGAA                 TGGA TTC TCCA                 CATCTCGACGAGCGA
   plu3823   4  80  64 4490474 .. 4490507 - -11.2  -3.06915   AGCTAGCTGATGGAA     GCTGGCGAGTTCACT GTAAT AGTGAACT-ACCAGC     CCACACCGAAGTAGA
      ushA   1  90  26 4496080 .. 4496100 - -11.1  -4.68994   ATTATTACCCAAAAA            GGGCTGCTA AAA TTGCAGCCC            TTTCGATTTATCATT
   plu3832   5 100 316 4501389 .. 4501437 -   -20  -2.85896   CCTACCAAGTAAGGA TCATGAGCCGTTCTTATCACTTA AGTA TCAGTGATAAGAACGGCTCA-GA GGGGACAAAATGTTC
   plu3845   2  71 391 4517290 .. 4517306 -  -4.4  -4.69487   AAATACAGAAAGAAA             TCGCGGC ATTA GCCG-GA              AGACTAGCACGTTGC
   plu3854   3  62 462 4527675 .. 4527692 -  -2.7  -4.63486   ATGCGTTTAAGAAAA             TGCACCA CGAT TGATACA              CTGGAACGTGTGATT
   plu3863   3  93  -7 4537625 .. 4537653 - -13.3  -2.85354   TAGTTTAATCCAAAT        GGCAATGAGAG CCTTTCC CTCTCATTGCC        CTGTTTTCACCAAAG
   plu3881   5  55 -38 4558425 .. 4558442 -  -3.4   -3.8901   CCGGAAATTAGTAAA             CTGGAA TGGCTG TCCCAG              CTCTGCGCCACGAAC
   plu3894   1 100 465 4567207 .. 4567252 -  -8.5  -5.72207   CTTAAATTAAAAAAA CCATCACTG-AAAATTTTCTAC TCA GAAGACGATTTTCCAGTGATGG TTTAAACAGAATTCG
      brnQ   7  72  -8 4581873 .. 4581886 -  -5.3  -4.63044   AGTCAGAGAAACAAA               CATCA TCAC TGATG                CATTTGAGTCTCACG
   plu3914   1  39 396 4590616 .. 4590632 -  -2.3  -2.51871   CGTGATACCAAAACG              CTTTC CGGTGGC GAAAG              TTTTCTGGTCAGCCT
   plu3934   6 100 442 4615967 .. 4615998 - -14.7  -4.21811   TATTGAATACACAAA      TTATTAACGCTGG GTAAAA CCAGCGTTAATAA       TATATCTCACTTTTA
      exbD   3  91  27 4625269 .. 4625286 - -12.7  -3.17194   AGGGTGTCAACTCAA             CCGCGCT TTCC AGCGCGG              TTATTCAATGGAAGA
      sufI   4  86  58 4631389 .. 4631414 -  -8.1  -4.53685   AAAGTAGAATTAAAA         CGTGCGCGGCA TCAC CGCCGCGCCCC          AATTTTGCTGAGCTA
   plu3961   8  64 247 4647166 .. 4647184 -    -6  -3.71378   TATTGGACACTTAAA             GCTCAAAA TGA TTTGGAGC             GCATCTATCATTTTG
      uppP   4  53 235 4659735 .. 4659752 -  -4.1  -3.63744   CCGGTTTTGAAAATA             CACCCTA TCCA CAAGGTG              ATTGTCTGCGACAGG
      uppP   4  53 -32 4660009 .. 4660019 -  -4.6  -3.47762   AATACCCAGTAAACA                 GCGG CTG CCAC                 AATAAAGCGGTAGAT
   plu3980   5  64 307 4668063 .. 4668074 -  -2.2  -4.75372   ACTACTTACTAAAAA                CGCA ATTT TGCA                 CATAAAATGATCATA
   plu3983   2  83  65 4670072 .. 4670107 - -11.3  -3.56643   TGTATATCCTGTAAA    GCCGTGCTCTATC TGATTTCTAT GATAAAGCACGGC     TTCCTTTCGTGATCT
   plu3998   5  95 115 4684630 .. 4684660 - -12.7  -3.23466   AAAAAGATTAACACA      GCCAACCAG-ACAG TCTG CTGTACTGGCTGGC       GCCATTTACGAATGT
   plu4001   2 100 458 4686494 .. 4686521 - -16.4  -4.05875   CTTAAAAAAGTGAAA        GCCCCGTCAGAT TCCA ATCTAACGGGGC         TAAATTTGTGAAGTT
      mtgA   6  49 166 4691263 .. 4691275 -  -2.7  -3.66095   AAATTGCCAGCGAAA                CTAAC GGT GTTAA                GCGAGTAACAACCGC
      sspB   7  89   9 4702806 .. 4702828 -    -4  -5.81032   GAATTTGAAAAAAAA           TAAGGAGGCA AAC CGCCCCCTCT           TTTAACGCTTATTTT
      murA   8  74 122 4720106 .. 4720139 -  -9.1  -3.61609   CTATTTAAATGAGAA     CTATTTTTACACACA ATAA TGTGTATAAAAATGG      TCTGTGTCTGACTCT
   plu4047   2  55 365 4734254 .. 4734266 -  -2.7  -4.18164   AATGTTCGAAAATAA                TAACA ATC TGTCA                ATTCTTAAAGAAATA
   ISPlu8B   7  72 389 4761223 .. 4761243 -  -7.6  -3.86897   CGGATTGCTGACAAA           GTG-CGGCT TTTT AGCCGACAC            TTTGTTTTAATCAAG
   plu4090   6 100 330 4777109 .. 4777147 - -12.1  -4.67982   CCTTACGCAACAAAA  TGCAGATTATTAGG-TTGC CTG GCAATCCTAA-AATCTGCA  TCAAGCCTCTTTCTT
      sirA   4  60  98 4798032 .. 4798061 -  -6.5  -3.07816   CGTCTAGCTATTTAA       GGATATGAGTC TTATTCGC GGCTCATATCC        TGTGCCATAGTAAGA
      fucR   2  49 389 4800039 .. 4800061 -  -4.8  -2.70932   CTTGGTTGTTAACCA           TCAGGGCGAA ATT CTCGCGCTAA           AAGTGACTCCCGGTA
      genX   4  86  18 4809085 .. 4809108 - -11.7  -3.82865   GAAATAAGATGCAAA          CAGGGCGCC TCAATC AGCGCCCTG           TTCCTGTTGCTTAAT
      sugE   5  65   8 4817867 .. 4817901 -  -8.1  -2.71912   TGACAGGTATAGAAG    CTGCACTGCCAAAATGT GAA AC-CTTTGG-AGTGCAG    TTCAATATTAACTGG
   plu4141   7  75  21 4831785 .. 4831806 -  -2.3  -5.44119   CTCAGTTCAAAAAAA           TTCCTCATC TTGT AACAAGGAA            TTTATGTAGAAAAGA
   plu4160   7  85 301 4860008 .. 4860027 - -12.2  -2.56164   CCGTTAATCACTAAC            CCACCTAC TTTA GTAGGTGG             TTGTTTAGTGCAACG
   plu4233   5  81  12 4956828 .. 4956850 - -10.7   -3.6501   AATAATTATCTGAAA           TGGGGATAA TCTAC TTATCCCCA           ATACCATAAAACTAA
   plu4247   6  55 470 4969145 .. 4969164 -  -4.2  -3.63515   CTTCATGTCCAATAA            TGCGGCCC GTAA AAGCCACA             CCGGTTTGTGGAAAA
   plu4270   7  77 219 4996228 .. 4996252 -  -9.3  -3.40775   ATGTTCACTGAAATA          GGAAAACAGGT TAT ACCCGTTATCC          TTCAAGTTGCCTCTT
   plu4297   5  68 207 5021129 .. 5021148 -  -5.8  -4.19336   AAGGATTGGAAGAAA            TTGCTCAA TTTA TTGAACAA             TATGGCTCATTTGCT
   plu4309   4  85 147 5035232 .. 5035250 - -10.3   -3.9534   ACTCAGAGCCAGAAA             GCAGGGT CTTCC ACCCTGC             TCCAGAAATAAATAT
   plu4324   2  49 452 5051214 .. 5051234 -  -2.6  -3.57406   CTGTTACTACAAAGA           TC-CCATCG CTTG CAATGGTGA            TTCAGGCAGGAAAGG
   ISPlu6B   1  49 -38 5067266 .. 5067283 -  -4.9  -2.63208   CGTCATTGAAAAATC             GTCTTCT GAGT AGAAAAC              TTTCAGTGATGGCTT
   plu4344   6  74  -9 5073270 .. 5073296 -  -8.8  -3.69323   TGACTATGAGTTAAA         CTATGCATAAGT TAC ACCTATGCATCG         GAACTTACTTTTCCA
   plu4355   6  85  25 5087465 .. 5087494 - -12.3  -2.68761   ATCACCATCAAATAG       TCTTAAACCTTGC CGTG GCAAGGTTTAAGT        AAATAAATTTAAATT
   plu4385   2  52  35 5120229 .. 5120266 -  -5.6  -2.87136   TTATTAACCATGATA   GGTGATCAGCCCAG TATTTTTAGC CCCGACTGATCACC    TGCTATCTAACATTA
       fre   2  57 180 5152637 .. 5152647 -  -5.4  -3.40403   GTGCTCGCATCACAA                 CAAC ATT GTTG                 AACCTAATGGAACGC
   plu4431   2  51 422 5181077 .. 5181089 -  -4.7  -3.04398   CTCTGTTGGCAAAAT                GACGC GCT GCGGC                CGCCCCCCGACTGAA
   plu4431   2  51  65 5181424 .. 5181446 -  -4.8  -2.91144   TGATTGCCCAAACCA           GATTTTGAGC GCC GCTCATATTC           CACGCATGCTTTTGC
   plu4436   4  62 399 5182584 .. 5182610 -  -5.6  -3.85817   ACTGTTCTCTACAAA         CTCGCCGACGCC TGC GGCTCCGGTGTG         TACTGCTGAATGGAT
   plu4459   5  68  52 5214564 .. 5214590 -  -8.1  -3.15574   CGAATCTCATTAATA         TAGCCTCGT CACAACCAT ACGAGGCTA         TTAGATAATTTTTAG
   plu4474   1  43 171 5225605 .. 5225620 -  -2.6  -3.03635   TAAAGCGCCTCAATA              TTGATA TCCT CATCAA               TTTCCTCCCAATGGA
   plu4489   3  82  69 5245440 .. 5245471 -   -11  -3.30701   GTCTATTAAATGCAA      TAGTCCTTATTCGC CGAA GCAGATAAGGACTA       TTTTGTTTTGAATCA
   plu4495   2  51 425 5250647 .. 5250657 -  -5.4  -2.62495   GGCAGAGAAAGAGAG                 CTGT GAG ACAG                 TATTAAGCCCCCTGG
   plu4501   6  49  54 5258745 .. 5258759 -  -3.5  -3.52192   GGCAAGTTTATACAA               GAGCT TTATG AGCCC               GGTTTACTATGGCGT
   plu4513   6  74  57 5271787 .. 5271806 -  -9.3  -3.16088   ATATTGCAGGAAAAT            GGCTTCC TTTAAC GGAAGCC             TCTTAGAACAAGTAG
      deaD   6 100  30 5281343 .. 5281363 -    -9  -5.21236   AACTGATAACAAAAA            CGGCTCCT GTAAA AAGAGCCG            CTTTATTATTTAAAT
   plu4552   6  61  40 5312630 .. 5312669 -  -7.4  -2.97408   CTCTATTTAAATAAT  TAAAAAACCTCTG-GGG AACATCA CCGGCAGAGGTTTTTTA  ATACCATACTCCCTT
   plu4557   9  75  85 5320823 .. 5320846 -  -2.4  -5.40464   GATGATAAATAAAAA          CGGCCT ATTCTTGAGCTA AGGCCG           TTTAGTATTCTCATG
   plu4592   3  85  28 5358361 .. 5358384 -    -3  -5.77632   AAAACGATAAAAAAA          GCCGCATTAC TTTC ATGGTGCGGC           CATAATGCCATTAAT
       orn   6  59 273 5359909 .. 5359919 -  -5.4  -3.61654   CATACTGATTCCAAA                 CCAA AAT TTGG                 AGCGGGAAACGAGAC
   plu4599   5  65  39 5366229 .. 5366245 -  -6.5  -3.64119   TAAAAAGATAATGAA              GCACGGA GCA CCCGTAC              TTGAATCAACTAACC
   ISPlu5A   3 100  91 5380658 .. 5380676 -   -16  -3.64523   AACAGCAAATCATAA             CCACCCGC ATA GCGGGTGG             TTTGCTCTAGCCCTA
      corA   4  72 132 5402957 .. 5402984 -  -9.2  -2.78596   TATGTCTCTATTATA        GCCGCCATAATA AAAC TATTACGGCGGT         CATATATACCCGTCA
   plu4648   3  91   6 5417517 .. 5417532 - -10.4  -4.77036   GCCGATGATTAAAAA              TGCCCC GCAC GGGGCA               TTTTTCTAACCATAT
       rep  10  76  12 5441095 .. 5441123 - -10.4  -2.54841   CCTGAATAAAATCAC        TTTCCCTGTATC TCTGT GATACAGGGAAT        CTCCAACATATTTAT
   plu4671   5  75 118 5447605 .. 5447619 -  -4.2  -5.06089   AAATGACAAATAAAA               TAGCCC TAT GGGATA               GGCAGTTAGTAATGA
      ilvA   3  95  57 5458367 .. 5458399 - -12.9  -3.33399   TCCAATGAAACCTAA      TCAAAATAGCACCTT ATC AAGGCGCTATTTTGT      CGTTTTATAGAACAT
   plu4690   2  59 293 5475611 .. 5475622 -  -2.2  -4.41422   TGACACACAAAACAA                CAGA CAAT CCTG                 ATGGTTTTCCCTTGA
   plu4699   4 100 -45 5484032 .. 5484071 - -15.2  -4.58773   CCTATTAAACTAAAA  GACCAGTAGTAAAGAATC TAAT GACCCCTTACCACTGGTC   TCCCAGCTACTTGCT
   plu4749   5  85 245 5529034 .. 5529049 - -11.8  -3.57615   TTAAGAGTCTGTAAA              GGGCGG GAAA CCGCCC               TTGTTCATTTTTACG
   plu4766   9  81  26 5548192 .. 5548212 -  -9.7  -3.79764   ATGATATAAAACTAA            GGGCGATTT TTC AGATCGCCC            TTCTTTTGTCTGCTG
   plu4770   3  57 459 5551855 .. 5551869 -  -4.2  -3.71284   CTCTTAGTAACAGAA               CAAGCC GCA GGCTTT               TTTATTCTTGATGAA
       sbp   8  91  11 5554357 .. 5554376 - -13.6  -2.63347   TTCAACGATAATTGA            CCGCCGTA CATC TACGGCGG             TTACTCATTTTTATC
   plu4780   6  72 307 5560169 .. 5560186 -    -7  -3.95036   AAGTAGCCGAAAGAA             TGGGAG TTAAGC CTCCCA              CAATTTCAAGACTTG
   plu4783   7 100  15 5561867 .. 5561895 - -16.1  -4.31085   TAGAGCAATTCAAAA        CAAGAGGCACCTA GAA TGGGTGCCTCTTG        GCATTTCACAAGATT
   plu4791   9 100 345 5565056 .. 5565073 -  -8.3  -5.72616   AGCCAGATAAAAAAA             TCCCGCC ATAA GGCGGGG              GAAAAGACAAGGATG
      cysE   8  63 451 5610044 .. 5610054 -  -5.4  -3.90318   TCACCATTGCATAAA                 TTCC TCA GGAA                 AAATTATGTTAATTG
   ISPlu2A   6 100  52 5616012 .. 5616031 - -13.6  -3.73068   GTGTGAACTCAACAA            CCACCGAC TAAA GTCGGTGG             GTTAGTGATTAACGG
      walV   5  70 435 5623839 .. 5623853 -    -7  -3.72073   AGGTATGAAAATTAA               GCTCCC TTG GGGCGC               AGAACATGAATACCA
      mutM   4  65 252 5631383 .. 5631395 -  -7.7  -3.21416   GATTTTGAGTATGAA                TGGCA GCT TGCCA                ATATGAACCGCCACT
      pyrE   3  54 -23 5642688 .. 5642706 -    -6  -2.80935   AGCTTATCTATCAGA             TACCGTAC TGC GCACGATA             GGCTTTTACTGCATC
   plu4879   4  68 462 5649103 .. 5649119 -  -3.7  -4.74084   AAATTAAAAGCAAAA              TCAACAC CAT GCATTGA              CATTATTTTACTCTG
   plu4890   6  91  76 5662284 .. 5662303 -  -7.2  -5.47159   CTTTAATATAAAAAA            GCATCAAA AAAT CTTGATGC             TTTTTTTATATATTA
      hipA   5  51 297 5677800 .. 5677812 -  -4.1  -3.46647   TTTACCGAGCAAATA                TGACA ATG CGTCA                TCTCTGCCGAGGAGC
      trmE   3  72 399 5684120 .. 5684139 -  -2.1  -5.26316   TGACGGTAGAAAAAA            TGAAAGC AGGACA GCGTTCA             CCCAGAAATATCATT
   plu4904   5  76  43 5684347 .. 5684368 +  -2.9  -5.42259   ATACCACACTGTATT           TGGCGCTTT TAAA ACAGCACCA            TTTTTTTAAAAGTAA
   plu4899   5  72 150 5678062 .. 5678081 +  -8.6  -3.28416   CCATAATGTGAGTAG            GTGCCATA TTTA TATGGCGC             TTGCTGTAGATAATG
      fdoI   6 100 306 5662284 .. 5662303 +  -6.5  -5.80248   CTTTAATATAAAAAA            GCATCAA AAAATC TTGATGC             TTTTTTTATATATTA
   plu4878   4  89 287 5649827 .. 5649839 +  -4.1  -5.72118   AGTTGTTTGTAGCAA                TTCAC CAT GTGAG                TTTTTTATCTTTTTT
   plu4871   5  55 139 5645266 .. 5645290 +  -3.6  -3.76048   GGGGTGACCTTTGCG         TATCCGCTGAT TTTC GTC-GCGGGTA          TTATGTTGCTTACGC
      slmA   7  83  16 5642639 .. 5642663 +  -5.6  -5.43866   GTTATTCTACTACTC         ACCC-CGCCCG TTAT TGGGCGAGGGC          TTTTTTTGAAGCTTA
      rfaL   3  68  29 5633822 .. 5633866 +  -8.2  -3.09987   CTATATTATTAAACC GATTATTATGCAGA-AATATC CTTT GATATTGTCTGCATAATCAGC TTCGCTCGCTGTTCC
      rfaC   4  57  18 5624181 .. 5624199 +  -6.7  -2.74756   AATTATTAAATCTGA             GGCGTTT CTGGT AAGCGCC             TACTTCACCTAATTT
      rfaC   4  57  40 5624203 .. 5624245 +  -5.8  -3.13907   CTGGTAAGCGCCTAC TTCACCTAA-TTTAGGCAG TATTAT CTGCCCAAAATTAAGTGAA TCTCTATTAATGTCC
   plu4844   2  58 -10 5618435 .. 5618445 +  -2.6  -4.21319   TTGCCGCAATGACGT                 TTAA ATT TTAA                 TTTCTTCAGGTTGGT
   plu4836   2  44 165 5610445 .. 5610467 +  -3.5  -2.80994   GCATGCCAGATCATA           TTTCCACAT TCAGC ATGTGAAAA           TATGATAGCGTTCAC
      tpiA   6 100  23 5554357 .. 5554376 + -13.6  -3.43187   TTCAACGATAATTGA            CCGCCGTA CATC TACGGCGG             TTACTCATTTTTATC
   plu4748   7  90  34 5529034 .. 5529049 + -11.8   -4.0257   TTAAGAGTCTGTAAA              GGGCGG GAAA CCGCCC               TTGTTCATTTTTACG
      sthA   0 NONE
      trmA   2  84  27 5515283 .. 5515307 +  -7.9  -4.77157   CATATAAAGCAAAAA         CGCCGGCAGA TAGATC TCT-CCGGCG          TTTTTCATCAATTAA
      coaA   4  78  16 5503481 .. 5503502 + -10.2  -3.23708   AGATAGTCTCCGAAC           CCGGAAGA CATTTC TCTTCCGG            TCATTTTTAACAACC
      trkA   1  42 376 5484065 .. 5484078 +  -2.3  -2.91429   TAATGACCCCTTACC               ACTGG TCTC CCAGC                TACTTGCTTTGCTAT
   plu4689   0 NONE
   plu4680   2  95  92 5458368 .. 5458398 + -14.2   -3.1733   CCAATGAAACCTAAT       CAAAATAGCACCTT ATC AAGGCGCTATTTTG       TCGTTTTATAGAACA
      gppA   1  47  97 5441181 .. 5441195 +  -4.3  -2.67579   CGCGATTTGATATCC               GCAAT ACGCG ATTGC               CCTTTTTGCATTCTT
      hemY   4  91  45 5417517 .. 5417532 + -10.4  -4.84761   GCCGATGATTAAAAA              TGCCCC GCAC GGGGCA               TTTTTCTAACCATAT
   plu4634   3  76 408 5402958 .. 5402983 + -10.5  -2.69468   ATGTCTCTATTATAG         CCGCCATAATA AAAC TATTACGGCGG          TCATATATACCCGTC
      insA  10 100  84 5380658 .. 5380676 +   -16  -3.83502   AACAGCAAATCATAA             CCACCCGC ATA GCGGGTGG             TTTGCTCTAGCCCTA
   plu4562   3  47 348 5327083 .. 5327095 +  -4.1  -2.92371   AAAATGCTCTTCCCT                TTGCT TCT GGCAA                TATCATTCGATCACT
       ppa   2  91  71 5312680 .. 5312701 +  -7.4  -5.37171   TTTTAATACCATACT           CCCTTTTT ATGACA AAAAAGGG            TTTTTATTTACTCTT
      ispB   5  93  15 5305521 .. 5305543 + -10.6  -4.99638   ATCGATAGAACGAAA           CCTGGGGTTA ATC TGACTCCAGG           TTTTTCTCTGCGTCT
      dacB   4  76   8 5302210 .. 5302229 + -10.7  -2.68072   ACAACTGATAAAATT            GGCGCCA CAAAGA TGGCGCC             CTTAATTATGATGAG
      cstA   6  64  88 5281342 .. 5281364 +  -3.3  -4.58585   TAACTGATAACAAAA           ACGGCTCCT GTAAA AAGAGCCGC           TTTATTATTTAAATA
   plu4512   7  73  35 5271787 .. 5271806 +  -9.3  -3.02144   ATATTGCAGGAAAAT            GGCTTCC TTTAAC GGAAGCC             TCTTAGAACAAGTAG
   plu4503   4  72 264 5260472 .. 5260486 +  -8.6  -3.25823   GCCAAACCAACCCAT               TGGTGA TCT TCACCA               TTAATATCCACCGGA
      nrdG   0 NONE
   ISPlu9A   5  61 287 5251177 .. 5251201 +  -6.5  -3.24924   TGGCTAATTTTGCTC          CTAACAATGCT CCT GGTATTGTTGG          TATTATGAATAACCA
      ampH   1  55  92 5230918 .. 5230928 +    -4  -3.87075   TATCTGGCTCCATAC                 TAGT ACC ACTA                 TTTCTAAAAGCTACT
   plu4475   2  49 422 5226880 .. 5226895 +  -3.2  -3.42091   ATGATGCCAAAAAAA              GTCATC AACT GATGCC               CTTTTAATTTATTTG
   plu4458   5  76 -12 5214536 .. 5214554 + -10.4  -2.81725   TCAAACGTCTATACC             GATTCGTT CGT AACGAATC             TCATTAATATAGCCT
   plu4435   3  47 269 5183296 .. 5183307 +    -3  -3.48276   GTTGATACTTGCTGC                CATT CTCA AATG                 TTATCTCCAGCCCCC
      metR   0 NONE
   plu4418   4  58 199 5167669 .. 5167691 +  -2.9  -4.21141   TAGGTTATTTTATAA          TTTCAACTGT TATT ACA-TTGAAA           TTTAGTTTATTCAAC
      rfaH   5  87  13 5156139 .. 5156161 +  -8.5  -4.74132   TAACCAAACAAAAAA          CGGGCAGAAT TTGC ATTC-GCCCG           TTTTTAATCAAATAT
      fadA   3 100  49 5152792 .. 5152810 +  -9.5  -5.97979   GTTGTTGCCGTAATT             CCCGCCT GTCAG GGGCGGG             TTTTTTTATTATTAT
      iclR   6  48 289 5131418 .. 5131428 +    -4  -3.18105   CGATGAATATCATCC                 TGAT TAA ATCA                 CTTTTGATAAATTCC
      dltA   1  50 370 5120463 .. 5120490 +    -5  -2.83345   TTTTGATGACAACCA        TTTGGCAA-CTTT ATA AAAGATTGCCGAG        TCATTAATGTATCCC
      plsB   5  89  12 5109899 .. 5109926 + -12.2  -3.35597   ATAAGCTTCTTAAAT        TCTGGTGATAAT GGTT GTTATCACCAGA         TATTTCAGACATAGC
       zur   1  58   8 5106053 .. 5106064 +    -3  -4.25104   AGAAATAGATAGCAA                GTAA ATAC TTAC                 TTTTGGTGCAGAGCC
       qor   2  52 186 5094345 .. 5094360 +  -5.4  -2.81464   ATAGACAAAGCAATA              CTCCTA TTGG TAGGGG               TATCATACCTCATGC
   plu4354   2  74  25 5087472 .. 5087487 +    -9  -3.66999   TCAAATAGTCTTAAA              CCTTGC CGTG GCAAGG               TTTAAGTAAATAAAT
      uvrA   5  85  11 5084047 .. 5084063 +  -9.4  -4.30995   CATAATTTATAGATA              GGGGCT CAGTT AGCCCC              TTATTTTCTAGCCGC
      crtB   7  62 187 5072710 .. 5072737 +  -2.7  -4.65933   TACTCCAACGGACTA        TGATTATCACG ACATTC CGAGATAACCA         TTTGTTTTAAAAGTA
      crtB   7  62 329 5072852 .. 5072869 +  -2.7  -4.55023   AAATATAACAAAAAC             GTTAAAG TTTT CGTTAAC              TTTTATCATCTTAAG
   plu4323   6  77 313 5051784 .. 5051813 + -10.3  -2.98304   ATTTTAAATGATCAT       CCTTTCCATTTATT TTA AATAA-TGGAAAGG       CTTCTTCTTGGATAT
   ISPlu6C   3  49 -38 5041084 .. 5041101 +  -4.9  -2.63208   AAGCCATCACTGAAA             GTTTTCT ACTC AGAAGAC              GATTTTTCAATGACG
   ISPlu6C   3  49 120 5041242 .. 5041256 +  -2.8  -3.70811   ATAAAAGTATCCATT               TTGGTT ATC AACCCA               TTTAACCTTCTATAC
   plu4308   3  56 448 5035620 .. 5035651 +  -6.7  -2.50113   CCGTCTTTGTGAATA      CTGATATTCGCGCC CTCAC GGC-TGAATATCGG      CTTCATGACGTAATG
   plu4298   5  80  23 5023123 .. 5023153 + -11.3  -3.13773   ATTGTGGCAGATGAA       GGATAACCTGC TACTCAAAT GCAGGTTATCC       GTTTTGAGTCTACAG
   plu4291   7  56 342 5019631 .. 5019641 +  -5.4   -3.3062   GCGGAAGGGATCTGT                 GGAA GCC TTCC                 TTCCTGCTGTTTCAG
   plu4284   5  85  34 5011035 .. 5011056 + -11.6  -3.70405   CTTAGGTTTGACAAT           GGCCCCTT TCAATC AAGGGGCC            TTGCTTATTTTGATC
   plu4274   5  82 165 5001371 .. 5001397 + -10.9  -3.25836   GTAGATCATAATCAA         GCCGGAAGATC GTGAG GATATTCCGGC         TCTTAACTTTATTCT
   plu4269   4  52 158 4996286 .. 4996319 +  -5.1  -3.09933   TGGCTGCGCTCACTC     ACCCCGGTCACATAG TTAT CTATGCTCCCGGGGA      TTCGCTCCCTTGCCG
      rsmC   7 100   8 4975330 .. 4975356 + -15.2  -2.66695   AATTCTAATTGACTC         AGCCTGTCCTTG ATT CAAGGACAGGCC         ATCTTTGATAACAAA
   plu4245   5  64 -68 4969359 .. 4969406 +  -7.7  -3.02147   GATATTCAGTATGCT TTCAACTTTTCTATCGCCGGGC TCAAT GCCCGGCGG-AGGAATGAAGAA TATGATTCTATTGCG
   plu4232   0 NONE
   ISPlu9B   2  56 386 4923028 .. 4923041 +  -5.3  -3.31792   ACTTTGATTAATGGT               TTACC CGGC GGTAA                TTCTGGCGGTGGTGG
   plu4184   8 100 101 4896691 .. 4896711 + -12.7  -4.49958   AGTCGACAAAACAAA            GATCGTGAT GGC ATCACGATC            TTTGTTTAATCGAAT
   plu4159   4  53 207 4860471 .. 4860489 +  -3.9  -3.66803   CGCTCATTTCCTTTA            TCCCTTGA TAAG TCA-GGGA             TTTCACCTCTTCGAA
   plu4159   4  53 245 4860509 .. 4860521 +  -3.3  -3.81951   ACCTCTTCGAATTGG                GCGCT ATC AGCAC                TTTGCTCCTCTAACG
   plu4140   9  67 332 4831577 .. 4831600 +  -6.8   -3.8125   GGGGTTCTAGATTCA          GGATATCTGA GAAA TCAGATGTTC           TATTTTCGTTAGAAC
   plu4131   6  63  55 4820136 .. 4820149 +  -5.3  -3.92522   CATTCAAATTCTGAA               TGTCA TTAC TGACA                TTTATAGACTTGACC
   ISPlu6D   3  57 148 4817867 .. 4817901 +  -5.9  -3.19522   TGACAGGTATAGAAG    CTGCACTGCCAAAATGT GAA ACCTTT-GG-AGTGCAG    TTCAATATTAACTGG
      glpQ   3  83   9 4809085 .. 4809108 +   -11  -3.42548   GAAATAAGATGCAAA          CAGGGCGC CTCAATCA GCGCCCTG           TTCCTGTTGCTTAAT
      gldA   4  95   9 4803189 .. 4803211 + -13.4  -3.08812   GTATTAAATTTAACA           AGAGCGGGCA AAT TGCCCGCTCA           ATTTGTTGACAAAAC
   plu4099   2  43  25 4788227 .. 4788246 +  -3.5  -2.64099   CAGACCGCAGCCACA            TTGCGGG CAGTTA CCCTCAA             ATTCTCATGCCCGCA
   plu4091   0 NONE
      accC   6 100  62 4761219 .. 4761247 + -12.6  -4.28762   CCTTCGGATTGCTGA       CAAAGTG-CGGCT TTTT AGCCGACACTTTG        TTTTAATCAAGTTCT
   plu4061   1  52 429 4745667 .. 4745678 +  -2.2    -3.967   ATCTGCTTCAAACCA                CTGA CGTT TCGG                 TTTCATTGGTAGCTT
       rnk   8  81  19 4734115 .. 4734146 + -10.4  -3.44848   CCTATTAAATCAATA      CAAAAAACCACT ATCGCACA AGTGGTTTTTTG       TCTTTGATAACCAAA
   plu4027  11  70 270 4720106 .. 4720139 +  -9.1  -3.06261   CTATTTAAATGAGAA     CTATTTTTACACACA ATAA TGTGTATAAAAATGG      TCTGTGTCTGACTCT
   plu4011   8  62 419 4703204 .. 4703218 +  -7.1  -3.16676   ATATTCAGCAAAATT               TGCCC ATCAC GGGCA               TATTCCATTGGTACA
   plu4005   5  60  55 4691364 .. 4691387 +  -6.7  -3.16106   ACATTCAGGTATCAG          GCC-GCGTCA TTTTT TGGCGCTGGC          GTTTTACCCTTTTCA
      fadH   5 100  53 4678317 .. 4678336 +   -15  -2.89995   GGGTAAATCCTCAAA            CCGCGCCA TTCC TGGCGCGG             ATATTTTACTCTTTC
   plu3984   5  68  33 4670824 .. 4670855 +  -6.1  -4.11216   GTGAGTTGGAAAAAA      CAAAAAA-CCAACT GGTGA GGTTGGCTTTTTTG      TTTTACCCATACAGG
       cca   0 NONE
   plu3964   2  47 157 4650196 .. 4650207 +    -3  -3.40403   TACCACCGGCTGTCA                GTAA GCGG TTAC                 TTGTAATGCCAGCGA
   plu3960   2  50 174 4647591 .. 4647601 +  -4.6  -3.07113   TGAGCATCACTCAAC                 CGGC TGT GCTG                 TTGAATGAACTCCTC
      dkgA   7  57 306 4631643 .. 4631661 +  -5.3  -3.54029   CCAACCATAATCTTG            CGGTTGAG GGGC CTCA-CCG             TTGTGGTTAATCAGC
   plu3939   4  95 103 4625269 .. 4625286 + -12.7  -3.67597   AGGGTGTCAACTCAA             CCGCGCT TTCC AGCGCGG              TTATTCAATGGAAGA
   plu3933   5 100  27 4615967 .. 4615998 + -14.7  -3.05268   TATTGAATACACAAA      TTATTAACGCTGG GTAAAA CCAGCGTTAATAA       TATATCTCACTTTTA
      sbcC   1  82 385 4591303 .. 4591323 +  -8.3  -4.34402   GAATAAGAACAAAAA            TGCCGATCT TGA ACATCGGCA            TTTTGCTGTAAAAGA
       ggt   5  77  43 4581790 .. 4581826 + -10.3  -2.94144   CTGTGTAGGCAATAT   CGGGATGGGATATCCT TTTTTC AGGA-ATCCCATCCCA    TGCTTTCCCTGAACA
   plu3890   3  57 339 4566686 .. 4566699 +  -2.4  -4.20883   ATCCTCTTTCATCTA               TCAC ATTACC GTGA                TTTTAAACATTTTTA
   plu3862   5  93   8 4537625 .. 4537653 + -13.3  -2.78032   TAGTTTAATCCAAAT        GGCAATGAGAG CCTTTCC CTCTCATTGCC        CTGTTTTCACCAAAG
      tesB   2  57 461 4530175 .. 4530185 +  -6.8  -2.78384   CCAACACCAACCATT                 CCTG CCG CAGG                 TGTAATACCAACCAG
   plu3846   0 NONE
   plu3838   3  91  62 4512742 .. 4512762 + -12.6  -3.07043   ATATAATTTTCTTAA            CGGCGGTT AGATA AACCGCCG            TCTTCAGATAATACA
   plu3831   1  46 389 4501944 .. 4501956 +  -2.7  -3.28791   AAACAAAAACCGTCA                TGCAT GGA ATGTA                TTCTGACCACAAAGT
   plu3815   1  49 -13 4483461 .. 4483475 +  -2.9  -3.57792   TTAGAGCTGAATTTA               TCTAT ACCCA ATAGA               TTTCAAGATGCATCG
      purK   5  53  16 4475504 .. 4475515 +    -3  -3.99444   CTAATTATCTAACAC                TAAC ATTG GTTA                 TTTATCGATCTTGTT
   plu3794   4  87 322 4459496 .. 4459515 + -12.2  -3.17075   CATTAAAATAAGAAA            GGCTACAC CAAA GTGTAGCC             TTAAATTAAAAACGG
   plu3789   6  86 130 4452624 .. 4452639 +  -7.5  -4.99435   CCTCCATGCAAAAAA              CCCGC AACTAA GCGGG               TTTTTACTTATTAAC
   plu3746   5  81  76 4420524 .. 4420558 + -10.3  -3.40052   ATTACGCAATAACAT     TATCAAAACTCAG CTATTGACA CTGAGTTTTGATA     TATTCTTGCAAGTAT
   plu3741   3  57 130 4414570 .. 4414585 +  -4.8  -3.57263   AGATGACCAGGGTTT              TCATTA TATT TAATGA               TTTCCCAGTCAGAAT
   plu3735   3  52  15 4404668 .. 4404681 +  -4.5  -3.31792   AAGGGCTTCTTCTGC               GGACG CAAT TGTCC                TTATGACGCTCGTCA
   plu3730   3  69 252 4398299 .. 4398309 +  -3.2  -4.91109   GATCCCATTGAAACG                 GCTA TTT TGGC                 TTTTTGTAATAAAGC
      abgR   1  46 203 4395176 .. 4395202 +  -2.2  -3.48914   ATGATTTCGTGTTAC         CGCTTCATGTAA TAA TTACCACAAGCG         TTCAATTTTGTTTAG
   plu3716   3  67  13 4373655 .. 4373678 +  -7.4  -3.64703   TGACGGCTAAAGGAA          GAGTCCAGTT TTTT AGCTGGACCC           TTTGGATAACAACAG
   ISPlu9C   3  45 406 4368287 .. 4368298 +  -3.6  -2.71144   CCTGGACCGGCTTAA                CGGG GACG CTCG                 TGGTTGAGCCGCCTG
   plu3707   3  67  13 4364765 .. 4364788 +  -7.4  -3.64703   TGACGGCTAAAGGAA          GAGTCCAGTT TTTT AGCTGGACCC           TTTGGATAACAACAG
   ISPlu9D   4  45 409 4359400 .. 4359411 +  -3.6  -2.71144   CCTGGACCGGCTTAA                CGGG GACG CTCG                 TGGTTGAGCCGCCTG
   plu3699   2  51  16 4354634 .. 4354659 +  -5.3  -2.71144   CGGTTAAAAGCAGGA         AGC-TCCCGGCC ACT GACCGGGACGCC         TAATTAACAAAAATC
   plu3699   2  51 284 4354902 .. 4354913 +    -3  -3.72576   AATTTGGTGGTAACC                CATA AAAA TATG                 TTTCATCACCAAACC
   plu3694   6  50 457 4349481 .. 4349493 +  -3.3  -3.43042   AGTAAACCCACCTCA                TCGGC GTC GCGGA                CTTTTTCGTCGGCCA
   plu3691   2  51  16 4347266 .. 4347291 +  -5.3  -2.71144   CGGTTAAAAGCAGGA         AGC-TCCCGGCC ACT GACCGGGACGCC         TAATTAACAAAAATC
   plu3691   2  51 284 4347534 .. 4347545 +    -3  -3.72576   AATTTGGTGGTAACC                CATA AAAA TATG                 TTTCATCACCAAACC
   plu3687   7  56  38 4341694 .. 4341715 +  -6.6  -2.57132   AGGACTGGCTCAGCC           GCTGACAGC AGAAG GC-GTCAGC           CTTGTGCGCCACACC
   plu3679   2  66  59 4334539 .. 4334564 +  -8.4  -2.75081   AAAAAGTACGCCATA         GATGCC-CAGT TCAGT ACTGCGGCATC         TCAATTTTGAAGGTA
   plu3669   5  95  17 4320647 .. 4320666 + -13.6  -3.11366   AATATACTTATAATC            CCGCTCTG TATT CAGAGCGG             ATTATTTTACAGTAG
   plu3647   4  53 146 4295571 .. 4295604 +  -5.3  -3.03441   TGCCATTACAGTTGA     TGGAGCACGAAAAGCC AAT GGCATTTCA-GCTTCA     TCTTCGAAAGTAGTC
   plu3643   5  79   7 4291001 .. 4291022 + -10.9  -3.03124   GAGCAATAATAAATA           GCCGCGTTA TTAA TAATGCGGC            TATTGACAACTCAAG
   plu3618   3  48  83 4265657 .. 4265670 +  -2.3   -3.5891   CCTTATAGATTCGGT               CGCTG ATAT CATCG                TCTTTGATTATGAAG
   plu3614   2  52 184 4263391 .. 4263424 +  -5.1  -3.09933   TGGCTGCGCTCACTC     ACCCCGGTCACATAG TTAC CTATGCTCCCGGGGA      TTCGCTCCCTTGCCG
      iciA   3  46 106 4259114 .. 4259125 +    -3  -3.29947   GACATCATCACATCA                GTAT TGCG ATAC                 TTCATGTGATCAATC
   plu3604   3  88   5 4254182 .. 4254205 +  -9.6  -4.64766   AATGGCAGTAAAAAA          TGGGTGCCTT ACAC AAAGCACCCA           TTTTTGACATATCAA
   plu3591   2  59 154 4234996 .. 4235014 +  -3.8  -4.07568   ATTTTTTTCAATGAG             TGGCTTGT AAA ATATGCCA             TTTTCAAAGAAAACA
   ISPlu9E   5  66 126 4229172 .. 4229185 +  -8.1  -2.73159   CAATGAGCGGAGGCC               GCAGG CCGA CCTGC                CTTTAGGGGGGTTGG
   plu3582   2  59 154 4226128 .. 4226146 +  -3.8  -4.07568   ATTTTTTTCAATGAG             TGGCTTGT AAA ATATGCCA             TTTTCAAAGAAAACA
   ISPlu9F   5  66 126 4220304 .. 4220317 +  -8.1  -2.73159   CAATGAGCGGAGGCC               GCAGG CCGA CCTGC                CTTTAGGGGGGTTGG
   ISPlu3K   0 NONE
   plu3557   7  67 286 4191054 .. 4191074 +    -7   -3.6393   CCGTCATTTCTCATT            TTTTCCAT TAATT ATGGAAAA            TATTTCTGTGATACG
      fldB   1  47  40 4188339 .. 4188350 +  -4.4  -2.63348   GATATCAGGATATTG                CAAC AACA GTTG                 ATTAATATTCCTCCA
   plu3545   4  63 226 4178685 .. 4178708 +  -4.7   -4.0802   GGATTACGATGTTTC          GAATATTCT ATTTGA GGAATATTC           TTTAATTATTCAAAT
   plu3524   5  60 216 4122822 .. 4122856 +  -6.5  -3.21276   TTCCACACTATATCA     TGGTCGTAGACGT AATATTAGA ACGTTCACGACCA     TATTCTGGCAAGAGG
   plu3518   5  93  12 4116215 .. 4116247 + -13.5  -2.74782   ATAATTCTCGATCAG      GAAAAGGGCACCCAA TAA TTGGGTGCCACTTTC      TCATTAAAACTTTAT
   plu3511   9  61  32 4104076 .. 4104107 +    -8  -2.55487   ATGGCACCATTATTA      TCAGGGCAGCGACAG TCT CT-TCGCTGCCCAAA      CCTTTATTTCAAATT
   plu3501   2  62 475 4094705 .. 4094723 +  -3.8  -4.23723   TTTCCACCAACCGTT             TACGGCTT TTA AGGCAGTA             TTTTCAGTGATATTA
   plu3490   2  81  61 4086391 .. 4086402 +  -4.4  -5.46657   AGCTAATATAACACG                CTGA ATTA TCAG                 TTTTTTATTACACTC
   plu3461   1  67  36 4068652 .. 4068684 +  -6.9  -3.62096   TTAGTAAAATCAGAT      GGCAGACTAAACATG ATT CTCGTTCGGTCTGCC      TTTCAAATACTGAAA
   plu3449   3 100  11 4060480 .. 4060506 + -11.7  -5.22039   TCTAATAACCGAGAA         TGGCAAGGCAA TATAT TTGCTTTGCCA         TTTTTTACCTTTAAC
   plu3420   4  91  17 4037071 .. 4037105 +   -13  -3.12595   TAATTCTCAACTAAA     TGGTCTAAGTTCGGTA TAA TATCGAACCTAGGCCA     TATTAGCTGCTTAGA
   plu3416   1  49  21 4034705 .. 4034720 +  -4.6  -2.97707   GAAACTCAAATAACC              CCTCAC CGCA GCGAGG               TAGTTATTCATATCA
ISPlu7B_orf   3  45 175 4031042 .. 4031052 +  -3.2  -2.97386   CCATGAACAAAAACA                 CTCT CAA GGAG                 TCTGTAATGAGTTTT
   plu3380   8  82  34 4007537 .. 4007556 +  -9.4  -4.08692   GACTATATCCTTAAA            TGTTGGAT GATT ATCCAACA             TTTTGAGGACGATTC
      smpA   4  68 186 4004781 .. 4004795 +  -5.8  -4.18506   TTAACAGGACGGCTA               TAAACT CCG AGTTTA               TTCTTTTGCAAATCA
  ISPlu10C   3  51  91 3986067 .. 3986079 +  -4.9  -2.97636   GTTATAAATTCAGTA                TCAAT TCT ATTGA                TGATATTATTTTTCA
      srmB   3  84  10 3978198 .. 3978213 + -11.8  -3.36785   GCGTAAATCTTTAAA              CGGGCC AATT GGCCCG               TTAATTACAATATGC
   plu3335   1  44 295 3964771 .. 3964808 +  -2.5  -3.05463   AATTCACTGAGAATG   CGTTTTGCCAAGCGCTC ACCT GAGCGCTCGACAACCCC    TTCAATACGGGCAAT
   plu3298   4  56 407 3914377 .. 3914389 +  -4.9  -3.53563   TTAAGTGGATATGGA                GATAA AGG TTATC                TTTCACAAGCCCTGT
      hmpA   5  75 470 3910346 .. 3910357 +  -4.4  -5.15167   GCCTGAATACGACGG                TGTG GCTC CACA                 TTTTTGTTGCTGATG
      suhB   5  60 137 3901279 .. 3901305 +  -6.6  -3.09004   ACGGCTTCATAAGGC         TGTAGCTGCATA TCT TTTGCAGGTACA         TGGTTTTCAGGATAG
   plu3274   6 100  40 3891699 .. 3891730 + -15.4  -3.21593   TACAGATAAAGCTGC      TATACCCGTTATCT TTCA AGATGACGGGTATA       TATTATCACCCGCTA
   ISPlu3O   3  59  19 3884027 .. 3884040 +  -5.3   -3.5594   TTCTTGGGTATATAC               CAAGT TCCG ACTTG                TTTCAAACCTGGATT
   plu3258   5  52  66 3860178 .. 3860188 +  -4.6  -3.37522   TACAGTACTGCCCGA                 TCGG CGG CCGG                 TTCATTCAGTACAGT
   plu3258   5  52 363 3860475 .. 3860490 +  -4.6  -3.31726   CCCTGACAGAGCTCT              GCCACC AACA GGTAGC               TGTTCTGTAACAAGG
   plu3230   1  49 384 3819603 .. 3819622 +  -5.1  -2.58427   CAAACATCTTCATCG            GAATATC TGTAGT GATATTC             ATTCTGACCGCTATT
   plu3221   2  60 157 3809884 .. 3809897 +  -2.5  -4.49958   ATAATTTCGCTCTAT               TTTTT ATTT AAAAA                TTTATTTACTCCGAT
   plu3214   2  48 474 3792499 .. 3792518 +  -3.4  -3.33833   CCACCCATAAAAAAA            GGCCACAC CGAA GTGCAGCC             TTGAATTTAATATTT
   plu3211   3  82 134 3787495 .. 3787515 +  -8.3  -4.34402   GAATAAGAACAAAAA            TGCCGATCT TGA ATATCGGCA            TTTTGCTGTAAAAGA
   plu3206   2  77  25 3774714 .. 3774736 +  -9.2  -3.47322   TAATTAGCGATAAAA           GTGGCTCA CTTATCT TGAGCCAC           TTAATTATCATGAAG
      fadL   2 100  21 3769877 .. 3769896 +  -7.9  -5.36441   TGCCACTCTAAAAAA            GGATAGC TCCATT GCTATCC             TTTTTTATCTACGCA
   plu3198   4  63  75 3763606 .. 3763616 +  -6.8  -3.40597   GACAAGAGTCCCTTT                 GCCA GTC TGGC                 TGTTTAAATCCACGC
   plu3194   2  90 446 3760079 .. 3760131 + -12.3  -3.53012   GGATAATTTTAATAT TTTACAGCGATGCTGATGAGA ACGAGCTGAAA TCTCATCAGCAATGCTGTGAA TTTCAAACAGAGCGG
   plu3185   3  60  65 3749885 .. 3749902 +  -3.5  -4.21936   GTTCGTTTTCTGCCT             CTTAATA AAAT TATTGAG              TTTTAGCATTATCCA
   plu3177   2  62  37 3738852 .. 3738874 +  -7.6  -2.72463   ATTCTTACTAATAAA           CCGCCCAGTG TTT CACTGGGCAA           TAATTGGGGATGAGT
   plu3165   3  75 299 3726779 .. 3726810 +    -8  -4.18494   ACCTGATAGGGTTTT      CATTGAGCATGGTA GAAT TACCATGCCCGAAG       TTTTGAATGAACCTG
   plu3157   4  65  10 3717363 .. 3717377 +  -6.4  -3.63922   AAATAGAGTGGCGCT               TGTGTC GCA GGCACA               TATTTTACGGCACGT
   plu3154   2  81  18 3714919 .. 3714934 + -10.4  -3.40775   CTCAATAAAATACCA              CCTCCC AAAC GGGAGG               TATTTAGATAAACCT
      lsrG   6  85   5 3711943 .. 3711962 + -12.2  -2.56164   AAATAAAATAAACAA            CCACCTAC TAAA GTAGGTGG             GTTAGTGATTAACGG
   plu3131   2 100  26 3691389 .. 3691409 +  -8.3   -5.3798   TCTTTTACAGTAAAA            TGCCGATAT TTA AGATCGGCA            TTTTTGTTCTTATTC
   plu3131   2 100 408 3691771 .. 3691791 +  -8.3   -5.3798   CTTTGTACAGCAAAA            TGCCGATAT TTA AGATCGGCA            TTTTTGTTCTTATTC
   plu3118   2 100  12 3639084 .. 3639110 + -17.4  -4.33621   GTAGATCATAATAAA         GCCGGAAGATCT CGG GGATCTTCCGGC         TTTATTAATTAACTA
   plu3115   4  51 158 3637845 .. 3637857 +  -3.4  -3.60792   ATAAAAGAGCCGGAA                GATC ACGGA GATC                TTTCCGGCTTAAACA
       pta   5 100  37 3614634 .. 3614664 + -14.1  -5.70761   TTAATGACTGATAAA       GGCTGAATCCTGT ACTTC ACTGGATTCAGCC       TTTTTATTTTCTTTT
   plu3092   3  60 439 3608769 .. 3608781 +  -4.7  -3.71873   CTGGGCCAATGAATA                GAGCG GTA CGCAC                TTTCCATATCGATAC
   plu3076   3 100 119 3588093 .. 3588116 + -13.2   -5.0916   AATAACTTGCAATAA          CCCGGTAAGG ATAA TCTTACCGGG           TTTTTATATTCCAAA
      katE   3  55 186 3577581 .. 3577601 +  -3.2  -3.91897   CAAATAGTAAGCGAC           CGGGC-GCT GAAA AGCAGCCAG            TTTATCAATCAACCA
   plu3054   2  50 186 3560459 .. 3560480 +  -5.1  -2.83822   GACGTTTTTGCTAAT           TCGTGAGCC TTCG GGCTCATAA            TACTTATCACCTGAA
      rcsB   1  93  37 3549462 .. 3549491 +  -7.2  -5.60993   TGAAAGTCGTCCTGA       TGCCCGGTAACCA TTTGT TTGT-ACCGGGCA       TTTTTTTGTACCGGG
   plu3023   5 100  18 3524586 .. 3524603 + -12.7  -4.06611   TGTATTTTTGTTATC             GGGCTGC ATAA GCAGCCC              TTATTGTTGTCATTC
   plu3009   4  81  10 3509646 .. 3509664 + -11.7  -2.87035   AAATAAAATGAACGA             CGGCCTG CTCTC CAGGCCG             TAAATTTTTAGATTT
   plu2984   1  73 102 3487463 .. 3487488 +  -9.8  -2.52464   CAAGGGTATCACCGG         TCTG-ACCGCC TAAAC GGCGGTGCAGA         TACATTGCCAGCAAC
   plu2976   2  54 -18 3481918 .. 3481942 +  -2.3  -4.12475   TTTTAAAATAAAAAA          TAAATTTCA ATCGTCA TGAAGTTTA          TTTATGTCATCTATC
   plu2947   7 100 195 3456214 .. 3456231 +  -7.7  -5.64274   ATTTCCCCAGAAAAA             CCAACCT GTTA GGGTTGG              TTTTTTTATGGCTGG
   plu2909   5  86  61 3434739 .. 3434752 +  -8.1  -4.63527   GTTTAGTCACTATCT               CGGTG TCTT CACCG                TTTTTAGCATGGTGA
   plu2904   8  54  10 3432742 .. 3432765 +    -6   -2.6193   AGGTGATGAACAACA          GAGCACTCTG TCAG TAGAATGCTC           TGAATTAGTTACTTG
   plu2885   7  78   1 3418136 .. 3418149 +  -9.5  -3.64564   GATAATAAAAAATAA               GCCCC TCGC GGGGC                TGTTTACTTCTTCTC
   plu2872   2 100 169 3409384 .. 3409401 +  -7.7  -5.64274   ATTTCCCCAGAAAAA             CCAACCT GTTA GGGTTGG              TTTTTTTATGGCTGG
       spr   7  76  51 3399843 .. 3399864 +  -7.2  -4.26189   CTTGCCCACAAAAAA           GCGCCTCC ATCAAA GGAAGCGC            TTTTCGCGTTTATAC
      sbcB   4  87  29 3378936 .. 3378956 +  -8.3  -4.72986   GAATAAATATAAAAC            GGCGAGT CATATAT ACTCGCC            TTTTTGATAAGAGTA
   plu2842   4  93  11 3373884 .. 3373907 +   -14  -2.84459   CGTAGTCGGTAAGAA          TAACCACGCA TTCG TGCGTGGTTA           TCTAATAATGCTATT
   plu2820   3  95  44 3351800 .. 3351825 + -12.6  -3.55368   GTGATGCTTTATCAG         GGCCACCTGT TATTCT ACGGGTGGCC          TTATATCAATTAAAT
   plu2809   7  90  42 3335873 .. 3335905 +   -13  -2.83788   ATAATATTGATTTTC     TCCCCACTA-AATCA CAAG TGATTATAGTGGGGA      CTTCTTAAGTTCGCT
   plu2799   2  57 201 3326029 .. 3326046 +  -6.3  -3.18264   ATGAGTTAGCAGTAA             CTTGCAG GAGA TTGCAAG              TTACTGGATAACAGC
   plu2789   7  59 313 3310388 .. 3310407 +  -7.2  -2.68434   TTGATTCAGTTTGTG            CATCAG-GG TTA CCGCTGATG            TCATCTGGTCTGAAA
   plu2784   3  51  72 3305758 .. 3305768 +  -3.2  -3.61902   TGCACTCACTCACCC                 CGGT CAC ATCG                 TTATCTATGCTCCCG
   plu2784   3  51 239 3305925 .. 3305935 +  -3.2  -3.61902   TGCGCTCACTCACCC                 CGGT CAC ATCG                 TTATCTATGCTCCCG
      fbaB   2  51 134 3302995 .. 3303005 +  -3.2  -3.61902   TGCACTCACTCACCC                 CGGT CAC ATCG                 TTATCTATGCTCCCG
   plu2770   3  80  57 3284373 .. 3284406 + -10.9   -3.1634   TGGCTGCACTCTCTC     ACCCCGGTCACATAG TTCT CTATGCGCCCGGGGA      TTCGCTCCTTTGCCG
       ppx   4  74 168 3276773 .. 3276802 + -10.1  -2.59298   AATGTCATTACCTCA       CT-GTTCCCCCGAA TTC TTCGGGGAAACAAG       CTATTATATACCCTA
   plu2751   2  57 332 3263633 .. 3263647 +  -3.6  -3.99324   TAACTTCGCTCGCAA               TTGCAA GGC TTGTAA               TTTCTCATCATCGGA
   plu2737   5  57 171 3248892 .. 3248902 +  -3.2  -4.12188   TGCCTGCCTATTATT                 TTGC AGT GCAG                 TTTTCCACATCGTGA
   plu2724   4  93   7 3231406 .. 3231424 + -11.8  -4.30987   AAGCCGTAGTCCACT             CTTGCCAA TCT TTGGCAAG             TTTCTTATCCAGACT
      xseA   4  78   0 3218580 .. 3218597 +    -7  -4.50988   TGCAAATCTGAAATA             GTGGCA TTCCTT TGCCAC              TTATTTTTCCTATAC
   plu2707   4  76  30 3209828 .. 3209856 +  -5.5  -4.99134   TACCATAAATAAAAA       CACCAA-AAAAC GCTTTA GTTTTATTGGTG        TTTTTAGTTTAGGCT
   plu2704   5  66  82 3208951 .. 3208985 +  -7.3    -3.395   CATCCCTAAAGTAGT    GAGTGAACCTGTTCTG TAAC CAGTATAG-TTCACTC     CTTTTAGTTTTCCCC
      holE   5 100  17 3193016 .. 3193049 + -18.3  -2.89687   CATCCAGTAAGAATT     AGGTATAACCACCGG ATAA CCGGTGGTTATACCC      GTTATCTTTCAAGTT
   plu2685   1  43  80 3189650 .. 3189660 +  -3.2  -2.70932   CTCTTAAGAGCCGTG                 CGCT AAA AGTG                 TCATTGAGACGAAAA
   plu2680   6  79  27 3184021 .. 3184042 +  -5.8  -4.99947   AAAAACTGTAAAAAA           GCCGGG ATTTGATTTC CCCGGC            TTTTATTTGATTCAC
   plu2649   1  56 148 3104135 .. 3104159 +    -5  -3.51545   ATAACTCGCCAAAGA          TTGCCGTC AGCATGATA GGCGGCAA          TTCTGACTTATTTTG
   plu2644   2  47 463 3098941 .. 3098959 +  -4.5  -2.63723   CCCGGCAAAACCATC             CCCGGTT ATCTC AACCGGC             ATTCCTTCATACACC
   plu2638   4  84  38 3088565 .. 3088585 + -11.3  -3.79473   GATGGTATTCCCTAA            TGGTCAATA TTT TATTGACCA            TTTAACTCTTATACT
       lpp  10 100  24 3059775 .. 3059799 + -14.4  -5.67063   AATTATGTACAAAAA          TGGCACACAG TCCAT CTGTGTGCCA          TTTTTTTATCATCAG
       cfa   3  76 217 3051863 .. 3051883 +  -6.9   -4.2828   CCATAGGGTATAAAA            GCTACAG GTTTCCA CTGTAGC            TTTTAGTCAATACAA
      slyB   4  70  12 3042963 .. 3042999 +  -7.4  -3.76492   ATAAGATATAGATAA    GAAAACCGTGACTT CATTCTAGT AAGTCGCGGTCTTC    TTTCATCCGGTTAGC
       gst   5  75  17 3037666 .. 3037692 +  -9.5  -3.21872   TTACAGATAAAAGAA         CCGTTCCAC ACAATATCA GTGGAACGG         TTAAATATCTTTACC
       tpx   4  90  14 3021974 .. 3021992 +   -11  -4.46587   AAATCCCATGATTTA             TGCCCACT TCC GGTGGGCA             TTGTTTTATTCGTCA
   plu2576   2  53 286 3018868 .. 3018878 +  -5.4  -2.99871   ATTCATCGCATCCGC                 CATC ATC GATG                 TAATTTCATCTGAAA
      dsbB   4  55 302 3010425 .. 3010451 +  -4.5  -3.54935   TTTCATCACAACGCT        TACC-ATTTGCC AACT GGCAAACAGGTA         TTTGCGCACCATTTA
      gapA   6  89  25 3002841 .. 3002863 + -10.6   -4.4009   TACTTTGTCTGAAAA           GAGCTGCC TTCCCCC GGCAGCTC           TTTTATACCCTACGG
      pncA   6  87  17 3000542 .. 3000564 + -10.6  -4.29396   ATCAATCCAAGGCGA           GGCTGAGTTT TAC ACACTCAGCC           TTTTCATACCTAATT
      xthA   5  85  50 2993020 .. 2993039 + -10.7  -3.88899   AATAATGTAATAATT            GCTGCGC GCTATG GCGCAGC             TCTTTTGGTATTTTT
   plu2535   8  64 409 2984490 .. 2984503 +  -4.5  -4.30844   GGATCTTTCTCTATT               GCCTT CAAC AGGGC                TTTTGCTGGTCCGGT
   plu2513   4  60  26 2958000 .. 2958035 +  -6.9  -2.84961   ACCAATAAAGCGATA    TTAATTCGGCCTCTC TTGTAT GGGAGGCTGAATCAG     ATTATTGATAATCCT
       hns   6 100  33 2942526 .. 2942548 + -11.4  -5.18726   TAATTTAATTAAAAA           CACCCTTTTA AAA TAGAAGGGTG           TTTTTATTGTAAAAC
       hns   6 100 274 2942767 .. 2942791 + -17.3  -3.94634   GTCGTTGATTCAATA          GATAAGGAGCC AAC GGCTCCTTATC          TTATTTAGACTGATG
   plu2488   3  57 174 2929046 .. 2929065 +  -3.4  -4.11484   GGCATGGCGGAAACT            CCCCTCCA TCAA TGGTCGGG             TTTTAGCACATTCAG
   plu2484   6  93  16 2925588 .. 2925608 +  -4.7  -5.80951   ACATTAATCGAAAAA            GGAGCGT GTTAATA ATGCTCC            TTTTTTATTTTGCAT
   plu2479   4  64  99 2920632 .. 2920651 +  -7.9  -3.01726   ATAAACACAAAAAAC            TCCCTGT CATATA ACAGGGA             ATTTCTGTAGAAAAG
   plu2454   6 100  57 2885747 .. 2885777 + -18.5  -2.91924   ATAAAATGACCACTC       TCCCTGTGTTAGC AATAC GCTAACACAGGGA       ATTTATAGCCCATCA
   plu2440   5  73  16 2865179 .. 2865195 +  -3.7  -5.14163   ATGTCCCACGGTTTT              TTATGCT CTC AGCAAAA              TTTTTATTGATAGAT
   plu2433   4 100  10 2856520 .. 2856552 + -14.3  -3.56959   ATCTGATAAGCAAAA      TTAGGGAGCCAATGG CAA TCATTAGCTCCCTAA      TTATATCCGTTATCT
   plu2423   0 NONE
   plu2401   0 NONE
   plu2372   5  60 458 2787297 .. 2787313 +  -6.5  -3.08046   CTGAATGTAAAAGAC              CACCTCC CTA GGAGATG              ATTTTAGGATGACAA
       add   3  89  12 2782932 .. 2782957 +   -12  -3.29144   TTAAACATAAATAGC         TCAGGAATGG AATCTC CCATTCCTGA          TTATCGAGACCATAA
   plu2343   2  58 137 2761463 .. 2761474 +  -5.8  -3.22653   GGAATATACCAACTG                CGCA AAAA TGCG                 TGTTCTCACAGTACT
   plu2337   6 100  78 2754334 .. 2754357 + -15.4  -4.75776   TAACTTTATAACGAA          GCCCTCTACT AAAA AGTAGAGGGC           TTTTTAAATTAACTT
   plu2326   6  56  87 2745980 .. 2745991 +  -5.8  -2.98729   GTTTTACCTTTCAAA                CCAC TGTT GTGG                 TCTGTGATAATTGTA
   plu2313   5  61 331 2711189 .. 2711201 +  -4.9  -3.90112   TGATGATAGTCAGGA                TAAGA CTT TCTTA                TTTCATTGAAAAAAC
   plu2306   5  57  88 2706885 .. 2706900 +  -3.3  -4.14652   TTAAATATTTCATCA              TCCTT AAACCC AAGGA               TTTAGTATTTTTCGT
      ccdB   6  70 424 2677097 .. 2677124 +  -7.9  -3.58854   GGCGATCGCTGGCTT        GCC-ATTCTGAT GAGTA ATCAGAATTGGC        TTGTGATTGTCGTTC
   plu2268   5  62 256 2666835 .. 2666860 +  -6.3  -3.58209   GGCCACTGTCTGGCT         GTATGGATA AGCGTCAA TATCCATAC          TATTTCTCCGTTGAT
   plu2259   4 100  22 2654213 .. 2654238 + -14.1  -4.33851   ATTGAAACTTAAAAA         GCCCAAGAGTA GCTG TGCTCTTGGGC          TTTATTCTAAGCTTT
   plu2237   9  60  60 2632911 .. 2632940 +  -5.1   -3.7398   TAAAATGAGTGCCAA       GCCAGAAAC ATCCACTTTCTA GTTTCTGGC        TATTTTGGATTGACA
   plu2227   8  62  33 2621031 .. 2621070 +  -7.4  -3.07227   GAAGATGCTTGATTT  TATCCGAAATGGAG ATCATTACCTTC CTCCATTTTGGATA   TATATCATTTAATAA
   plu2222   9  84  35 2614424 .. 2614441 +  -9.1  -4.37886   AAATAATAACTAGGG             GGCGACG TCTG TGTCGCC              TTTTATGAGAAGTCG
   plu2209  10  95  57 2597619 .. 2597643 + -13.7  -3.20573   TCTCAGATTGCTGAC          GAACCCCATTT AAA AAGTGGGGTTC          TGTTGATGTCAATCA
   plu2200   1  55 274 2589409 .. 2589420 +    -3  -4.16842   CCTGCTAATAACTAA                GTTA CTAA TAAC                 TTTATTGCCAGTAAC
      ureD   6  78 -14 2563554 .. 2563611 + -10.9   -2.8751   ACACTGCCTGAACCG TTTATCTGGCGATAAAAACTGGGAC-GA AAA TCTGTTTCGGGTTTTATCGCCAAATAGA TGATTATCATCCTAT
      pntB   8  95  39 2555702 .. 2555740 + -14.1  -3.12021   AACTCGGGTTGGGTT   TTGCTGTCTCTCAATCA TATTT TGATTGAGAGACAGAGA   TTACATCCGTTATTT
   plu2155   2  62 231 2539486 .. 2539496 +  -2.6  -4.57482   TCCCACCTGAATAGC                 TATT ACC AATA                 TTTATTTGTGAATGG
   plu2142   4  81 158 2525697 .. 2525724 + -11.5  -2.60244   AAGATAACGGGTATA        TAATGGTTCGA ACTAAC TCGAACCATTA         TCAATTAATTACAAA
       rnd   8  90 359 2521137 .. 2521151 +  -2.1  -5.93809   GCAGCCGCTCTTTAG               CGATA TTTGC TGTCG               TTTTTTTTCTCGACA
   plu2124   3  61 -13 2510201 .. 2510224 +  -2.4  -4.62069   TGGGCATGGTGATGA          TCAAGATGGC TTAA GCCATATTAA           TTTTTAAAATCAGGA
      msbB   4  65 382 2501625 .. 2501637 +  -5.5  -4.08919   ACCGGTGTAACGCCA                CGGTA AAG TGCCG                TTTGGTTTAAGGTTT
      ruvB   7 100 144 2496146 .. 2496180 + -17.3  -3.44051   AATTGCCTGAAAAAT    CGGGATGGGCATTCCC GTAA GGGAA-GCCTATCCCG     TTCTCCTGATAACCG
      cutC   5  68 203 2487237 .. 2487265 +  -3.8  -4.77079   GGCGATCAGTATCGC        CCGTAGAGGG GCGGGATAA CCCTCAATGG        TTTTATTGCTATCTG
   plu2097   3  50 166 2485437 .. 2485451 +  -2.1  -3.73775   CTGGGCAAAAACAGC               CTGAG AAATA TTCAG               TTTACTCCGGATAGA
      mviN   8  90  32 2478139 .. 2478155 + -10.9  -4.42788   GGTAGTTATTGTTAG              CTCAAGC TGA GCTTGAG              TTTTCTGAGGTTACC
   plu2087   8  88  18 2472423 .. 2472447 +  -8.7  -4.84527   TTTAAATGATAAAAA          GGCAAATAACT TCG AATTATTTGCC          TTTTTGCTATATCCG
   plu2065   3  81  42 2447927 .. 2447951 +  -5.7  -5.24989   AGAGTAAGCAGAAAA          CCCGTTGAA GCTCTTG TACAACGGG          TTTTTTCATATATGA
   plu2053   8  86  72 2425913 .. 2425930 + -11.3  -4.19276   TCATGAAAACAAAAA             TCCACGC AACT GCGTGGA              TTTTAAGAATTTTAA
   plu2049   3  83  11 2422050 .. 2422067 + -11.3  -3.56594   AATAAAATAAAAAAA             TCCACGC AACT GCGTGGA              TTTCAAGGGCTTTAG
   plu2045   2  70  26 2416294 .. 2416322 +    -6   -4.2573   CACATATGAAATTTA        TGGTGTCCACAA CGCTT TTGCCGACACCA        TTTTGAGGTTATTTC
      phoH   7  77  15 2409315 .. 2409345 + -10.5  -3.01785   ACCGATGGAAATATG      CCGTGGGG-GCTTT TGCA AGAGCGCCTCACGG       TGTGATCTTTTAGCA
   plu2024   0 NONE
   plu2000   8  86 437 2372563 .. 2372590 + -10.8  -3.99374   TTCCACCGCATGGCA        TGAAACATTCAT TTCA ATGGATGTTTCA         TTATTATTCATACCG
   plu1982   4  55 -35 2354017 .. 2354030 +  -3.9   -3.8397   TTTTTAGCCCTTTAT               TTTGA TTTA TCAAA                TTGTTATCCGTATAT
   plu1982   4  55 221 2354273 .. 2354283 +    -4  -3.73402   TTCCACAGTACGATA                 TGAA ATT TTCA                 TTTCGTCAGCGATAT
      dsdA   5  95  41 2344791 .. 2344821 + -14.2  -2.68952   TAATGTTTTTCAAGT       TATATTCCCGCTAG CAG TTGGCGGGAATATA       TCCGTTATCTTTCAA
      putP   6 100  26 2328616 .. 2328643 + -10.7   -5.1861   AATAAAGGTAACCAA        CAAACCTCGTT TAAAAT AGCGAGGTTTG         TTTTTTCATCATGAA
   plu1950   7  86  56 2317119 .. 2317138 +  -5.6  -5.61881   ATATTAAAACATCAA            GGTTGCGC TCCG GCGTGGCC             TTTTTGTTTTTCACA
   plu1935   3  54   2 2303700 .. 2303714 +  -2.1  -4.18197   TATCACTTAAATGAC               CAGAG CGGGA TTCTG               TTTTACATAAAAAGT
   plu1930   8  68 196 2298777 .. 2298798 +  -8.7  -2.78266   ATTGGTGGGAAAACA           GCAGGGTGA GATC TCACCCTGG            TCGTATTGGTAACTT
   plu1910   6  54 410 2278981 .. 2278991 +  -5.4  -3.19169   TAATATGTCTATACG                 TGCT TTG AGCA                 ATTTATTGATGTTGG
   plu1887  13 100 471 2252104 .. 2252130 + -15.3  -2.82742   TTATTATAGTTATGA         CTAAGCTCTGC TGGTT GCAGAGCTTAG         TCCTTGTAAGCCACT
   plu1876   2  58   2 2221231 .. 2221248 +  -2.8    -4.258   TAACCGAATATTAGC             TTTATG TAACTT CATAAA              TTTGTTACTACATAC
      cheZ   5  85   9 2207758 .. 2207777 + -12.2  -2.57136   TTTCTGAATAAACAA            CCACCTAC TAAA GTAGGTGG             GTTAGTGATTAATGG
   plu1832   3  51  50 2178431 .. 2178443 +  -2.7  -3.75937   ACATAAACTCTGCAC                GATGA TTT TTATC                TTTAGATATGTATAT
   plu1832   3  51  67 2178448 .. 2178459 +    -3  -3.71873   TGATTTTTATCTTTA                GATA TGTA TATC                 TTTCCGTCTACATCA
   plu1823   3  55 432 2171103 .. 2171114 +  -4.4  -3.59583   GACTTCTGATGCCTG                CTTG CTAT CAAG                 TTTAACGATAATTGT
   plu1816   3  73  13 2164607 .. 2164630 +  -8.2  -3.62539   TAACGTGATTAATCG          CTGGCACA GAGATCAA TGTGCCAG           TTGATTTGATTAATA
   plu1812   2  57  43 2159401 .. 2159421 +  -4.7  -3.67296   GTTGAAATACGTAAA            GCCATCTTA TGA TGAGATAGC            TTTACGTGAGTGATA
   plu1798   6  60  89 2143638 .. 2143658 +  -6.1  -3.53811   GTCGTAACCGGCAAG            GGTTGCTAC TGG GTGGTAGCC            TTTGGGGACCATGAC
   plu1774   8  62 107 2117751 .. 2117761 +  -3.2  -4.36411   CAGTCTGACGATGGG                 GCTT TCT GAGC                 TTTTAATGATTAATG
   plu1771   2  46  22 2114547 .. 2114561 +  -2.2  -3.46824   AAAAATAGCACCAGG               TATTTT TTT AAGATA               TTGATTACTTGGTAG
   plu1759   3  62 159 2099750 .. 2099762 +  -3.4  -4.51363   TTCCCATCTGATTAT                GAGT AAGTC ACTC                TTTTCCTGTTTCCTG
   plu1749   8  90 434 2086706 .. 2086726 + -11.9  -3.80877   AGAGTACTGCAACAA            TGGCTTCAC ATA GTGGAGCCA            TGTTTTCTAACGTCA
   plu1709   3  82  10 2040214 .. 2040234 +  -8.3  -4.34402   AAATAAGAACAAAAA            TGCCGATCT TAA ATATCGGCA            TTTTGCTGTACAAAG
   plu1709   3  82 404 2040608 .. 2040628 +  -8.3  -4.34402   GAATAAGAACAAAAA            TGCCGATCT TAA ATATCGGCA            TTTTGCTGTACAAAG
   plu1650   3  78 403 1969703 .. 1969725 + -10.7  -3.17238   AGATAACAGGTATAA           GCTCGTTAA GAGGA TTAACGAGC           TTAACTCTGTGGTAT
   plu1643   3  73 370 1964415 .. 1964430 +    -4  -5.07011   GGAGGGCGCAATAAT              TATTCG AAAC CGAGTA               TTTTTAGTTTATGTC
      ihfB   6 100  68 1940096 .. 1940117 + -10.1  -5.23316   TAGATTCATAACAAA           GTGCTGGCC TTTT GGTCAGCGC            TTTTTTGATCTAATC
   plu1611   6  79  26 1925429 .. 1925449 +    -4   -5.3798   TCTTTCACAGCAAAA            TGCCGA TATTCAAGT TCGGCA            TTTTTGTTCTTATTC
      clpA   3  64 266 1902832 .. 1902854 +    -7  -3.30439   CGGAACATAGTGTTT           GGTAGTGTGT CTA GCACAGTACC           TTGCATTTCAATATT
   plu1584   5  67  19 1891797 .. 1891829 +  -8.4  -2.99325   ACGGAAGGATGTGTG      GGGATGGGGCTC CAAAAGAGA GCGCCCTATCCC      GTTTAGTTATGGCGC
   plu1577   6  70  33 1885856 .. 1885896 +  -6.1  -4.30719   GCTAGCTCATGTCGT  TATTCGGTTGCTGCCCGCT TGA AGAGAACAGCAACCAAATG  TTTATTATGCAAACA
      dacC   7  91 206 1881032 .. 1881045 +  -3.1  -5.90981   CATCTTGAAATCCAT               TGGGT ATAT ACCTA                TTTTTTTTCATCTAA
   plu1563   6  71  52 1869964 .. 1870005 +  -4.3  -4.84274   AATTGGGCGGGGAGC TGTCAAAAAGGCGACGTAG ACGT CTATGTCGCCTGATAGTCG  TTTTTCGTATGATTG
       gnd   8  81  85 1866047 .. 1866084 + -11.4  -2.58812   CGATCTTCTGGAACA   CGTCGTTGCGG-CTTTT CTAAC AAATGACCGCAACGGCG   TAGCTTAAATTTCAG
   plu1544   5  59 375 1848566 .. 1848579 +  -3.7  -4.09864   AGTACGATATTTGCA               GCAGG AATA CCCGC                TTTTACCAAATCCCT
      ybiT   3 100  19 1841455 .. 1841479 + -14.3  -3.70926   TCTTGTGGCATAAAT          CGCCCTGGTTG AGA TAACCGGGGCG          TGTTATTTCTATTGT
   plu1525   7  60 179 1828449 .. 1828460 +    -3  -4.37658   TTCCATATTACCACC                GAAA AATT TTTC                 TTTTATCGGCGGGTT
   plu1512   7  73 101 1812708 .. 1812759 +  -6.6  -4.20783   CTCCCTTGCCGTCGC GATGCATCTTGAAATCTATTGGGT ATAT ACCCGTTATCTTTCAAGCTGCCTC TTTGTTGGCTGCACT
   plu1505   3  83 234 1804310 .. 1804335 + -10.5  -3.80929   GTAGGCTTACAGGTG         TCTACCACCGA TATT TTGGTGGTAGG          TTATATATTTCATTT
      bioD   5  68 133 1781967 .. 1781998 +  -8.6  -2.87319   GGCTGCACTCACTCA      CCCCGGTCACATAG TTCT CTATGCTCCCGGGG       ATTTGCTCCCTTGCC
      aroG   4  81  25 1764719 .. 1764737 +  -4.5  -5.48063   TCCGATGTAAAAAAA             CCGGAAT CGACA ACTCCGG             TTTTTTATGTTCGCT
   plu1464   2 100  32 1757774 .. 1757796 + -12.1  -5.73672   AGCGTGCAGCAAGAA           TAAAGCCGG TTAGT CCGGCTTTA           TTTTTTTGGTTATTT
   plu1415   5  80  60 1700274 .. 1700290 +    -8  -4.39696   ACAGCGTTATCTTTG              GGGGAA TTTAT TTCCCC              TTTATTAATTTAAAA
   plu1400   9  70  54 1681603 .. 1681635 +  -9.1  -3.13504   ATAGGGTAATGACCA      AAATGCCCTGAAAGC ATG GCTTTCAGGGCCTGA      TAATTTTGGTGGAGC
      cysM   3  73 183 1671314 .. 1671332 +    -3  -5.21709   TAAGGGATAAAAAAA             CAGCCG TGATTGT CGGCCG             TTTTTTAATATGAAA
      engA   5  93  16 1661322 .. 1661340 + -10.3  -4.91459   TGCTAATAGGAAAAG             GGGTGGT GATTA ACCACCC             TTTTTGTCGGTGTTC
   plu1364   2  51  16 1627949 .. 1627974 +  -5.3  -2.71144   CGGTTAAAAGCAGGA         AGC-TCCCGGCC ACT GACCGGGACGCC         TAATTAACAAAAATC
   plu1364   2  51 284 1628217 .. 1628228 +    -3  -3.72576   AATTTGGTGGTAACC                CATA AAAA TATG                 TTTCATCACCAAACC
  ISPlu11D   6  57 176 1614892 .. 1614906 +  -2.2  -4.24384   TACTCTTATTGAATA               TTATTT GCA AAATAG               TTTGATTTTAATCAT
   plu1326   4 100  47 1543762 .. 1543783 + -15.9  -2.91912   AATATAGCCCCTTTA           GGGGAACCC TGGC GGGTTCCCC            TCTCTAGGTGGATAA
      ubiF   5  80 460 1524597 .. 1524635 + -11.7  -2.53911   CCAGTGGCTGGGGTA   CCAGGATTCGAACCTGG GTATG CCAGGATCAAAACCTGG   TGCCTTACCGCTTGG
      cspE   3 100  23 1499411 .. 1499427 +    -8  -6.12328   TCCGTATTTCGAAAA              CCCGTT ATTTC AACGGG              TTTTTTTTGTCTTGT
   plu1274   8  79   2 1483988 .. 1484027 +  -9.4  -3.73107   AGAATAAAGCTTGAT  TAGGAAAAGCGGGAGC TGGAGTGT GCTCCCGGTTTTGCTA   TTTAAGATTTAGTGG
      clpB   2 100  23 1472366 .. 1472383 +  -9.1  -5.70829   TTTAACGAGAGATAA             GGGGCAG GAAA CTGCCTC              TTTTTTTATCATATT
      tyrA  11  79  11 1462175 .. 1462194 +  -7.2  -4.64495   AATAATTAAAAATAA            CTGGATAT GACA ATATCCGG             TTCTTTTTGTTGACT
      luxS   6  90  51 1452213 .. 1452242 + -12.9  -2.74605   TTATTAACAGGAATT       TGCCGTTGGAGGT GCGC GCCTCCAACGGTG        TCAATTTTCCGCAGC
   plu1233   6  84  43 1426450 .. 1426481 +  -8.7  -4.42325   GCCTTATTTACCAAT      GGAAAAACCCGCA AAAAAC TGCGGGTTCTGCC       TTGTTTTGTCTATAT
  ISPlu13B   6  57 253 1418287 .. 1418305 +  -6.8  -2.80876   AAAATATTCTGTCAG             GTGAAGTT AGG AATTTCAC             ATTTGAGATATTCTT
  ISPlu13C   4  53 293 1416010 .. 1416039 +  -3.5  -3.75332   TCAATGTGTTTGGTC       TTTACCCACCGCT AATC AGAGATGGGCAAA        TTTACCTTACCCGCT
   plu1203   2  64 441 1387450 .. 1387468 +  -3.3  -4.66537   TATTTTATCTTCTAT             TTTAATT AAAGA AATTAAA             TTTTCTCTTGCCAAA
   plu1186   4  68 302 1369749 .. 1369761 +  -4.1  -4.72272   AAATTCAATAATGTT                TCAGT TTC GCTGA                TTTTTAATCCACGAA
   plu1181   6  74 101 1365772 .. 1365782 +  -5.4  -4.72863   ATAATAACAGCGGAA                 GTAG CAT CTAC                 TTTTCCTTTATTTAA
   plu1174   4  57  68 1358860 .. 1358899 +  -4.4  -3.84266   TTGTTTTAGATTTGG  TCTGACAGTTATCGGTTAT TTT ATG-CTGGTGGCTGTCAGG  TTTGGTCTGAGCTAT
   plu1166   7 100  51 1351481 .. 1351502 +  -9.5  -5.44721   TTTCTACATAAATCA           TTCCCTGTC GCAA GATAGGGAA            TTTTTTTGAGCTGAT
   plu1147   3 100  13 1327328 .. 1327350 + -13.5  -3.61356   TGACGGCTCAAAAAA           GATCCCAGC CAAGC GCTGGGATC           TTTAGCATGACTAAT
   plu1142   7  50 448 1322239 .. 1322252 +  -5.2  -2.87132   ACTCCACGCTGGCAT               GGCC TAACAT GGCC                TGTATCCAGCGCAGG
   plu1138   3 100  13 1319665 .. 1319687 + -13.5  -3.61356   TGACGGCTCAAAAAA           GATCCCAGC CAAGC GCTGGGATC           TTTAGCATGACTAAT
   plu1128   2  51  16 1310164 .. 1310189 +  -5.3  -2.71144   CGGTTAAAAGCAGGA         AGC-TCCCGGCC ACT GACCGGGACGCC         TAATTAACAAAAATC
   plu1128   2  51 284 1310432 .. 1310443 +    -3  -3.72576   AATTTGGTGGTAACC                CATA AAAA TATG                 TTTCATCACCAAACC
   ISPlu9H   7  57 401 1294027 .. 1294059 +  -6.8  -2.82623   CCGGCACCTTTGAAG      TCTGGGCTCCGCTG CTCAA CGGCGGGGCGCTGG      TGGTTATCGACCGCA
   plu1093   7  79 147 1265833 .. 1265847 +  -2.2  -5.56573   CAATATGCCTCGTTT               TTAGAT TGT ATTTAA               TTTTTGTTTGTTTCT
   plu1063   6  54  32 1241493 .. 1241504 +  -2.2  -4.05033   GAACGGCTTGATAAA                G-CGG ATA CCGGC                TTTGTCTCCCGTCAG
   plu1039   2 100  41 1222358 .. 1222375 +  -9.8  -6.07374   GTTTTTTTCTGTAAT             GCCCCG ATTATA CGGGGC              TTTTTTGTTTTTTAT
   plu1013   5  58  95 1198602 .. 1198623 +  -5.9  -3.35679   TTTCTGTTACCAATC           CTCTGATTA GATA TAATCTGAG            TTCTGGATAAAAAAA
   plu1009   3  63  16 1195247 .. 1195273 +  -6.6  -3.54424   CTTTGTCAAATGAAA         CCGGAAAATTTT TGG ATGGTTTTCCGG         TTTAAAGGCATAAAC
      hpcR   6  63  44 1175120 .. 1175139 +  -6.5  -3.53787   TGAATAATCGTGAAA            TTGCTGA GCAGAA TCAGCAA             TTATCGATTTTGGTT
   plu0972   3  84 105 1152644 .. 1152655 +  -2.2  -5.80951   CGAGCGGTATTTTCT                CCTT TGGC GAGG                 TTTTTTATTTTAGCT
     tciR1   6  68  73 1128603 .. 1128629 +    -8   -3.4071   ATTAAAAGTCATCAA         GCCATGAGATAA ATA TTTCCTCATGGC         TTGTCCCTAATTATT
     tciR2   5  90 112 1116809 .. 1116832 + -11.8  -4.00694   TGATTGGTTGTGAAA          TCCCCTGAAT TAAA GTTCAGGGGA           TCTTTTATTAATTAC
       fba   6  73  54 1098438 .. 1098468 +    -4  -5.04325   AACGTTAGCCGCATT       CAGTAAATGAGATG TTA CATCGCATCTACTC       TTTTTATCATTTCCA
      tktA   6  87  40 1090178 .. 1090191 +  -8.1  -4.83615   CCTGAGGTAAACATT               GAGCG GGTG CGCTC                TTTTTCTGCACGATA
      dnaQ   4 100 218 1085679 .. 1085700 + -11.5  -5.05505   GCCAAAGATTCCGAA           GCCCTGGGT AGTT GCCCGGGGC            TTTTTCATTTGTACT
   plu0937   2  46 285 1079736 .. 1079752 +  -2.1   -3.5362   CAGATTGAACGTTGA              TGGGGCC GTT GGGACCA              TATTTGTAGACATTG
   plu0928   6  70 362 1070739 .. 1070786 +  -8.6  -3.18832   CGGGGTTCACCTGCT GATTTAACCTGACAGACACC GATATAAA GGTATCTGTCAGCTCAAATC TGTGTTATGACCTTG
   plu0917   8  60 471 1058465 .. 1058479 +  -2.8  -4.46155   ACTTTGTACCGTTCT               ATAGGT AAT ACCTAA               TTTTCTCGCTATGTC
   plu0904  12  86  11 1039712 .. 1039758 +  -7.5  -4.95806   TCTGATTTCAGGCGA TTTCCCGC-GATAGGTC-TGTGA ATA TCATATGACCTGTTTGCGGGATA TTTTTGTCATCCTTT
   plu0901   6 100   1 1036888 .. 1036907 + -13.6  -3.54488   GGATGGCAAGAATGA            GCGCCGTA AAAA TACGGCGC             TATTATTTGAAAACA
      yadH  10  78  35  997678 ..  997711 + -11.1  -2.73676   GTTTCTATTTTTGAA     GTCCCCTAAATTTTG CTGG CTAATTTTAGGGGAC      TAAATTTAATTTAAG
   plu0864  10  93  19  992938 ..  992957 +   -10  -5.07486   TCTCGTATTTGAAAA            CGGCAACT TTCG GGTTGCCG             TTTTTATTAGGCATG
   plu0848   1  51 293  980150 ..  980160 +    -4  -3.40878   CCTAAGGGAAAGGAA                 TTGT GCA ACAA                 TATTGTTAGAATAAT
   plu0841   5 100  36  973819 ..  973852 + -16.9  -3.10641   CAGTTAGAAATTGAT     CTGGCAGATACCTGT AAAT ATGGGTATCTGCCAG      TTAAATAATAAGTTA
   plu0816   1  41 226  948106 ..  948123 +  -2.7  -2.66812   CTATGTTTAATCCAT             TTATCGG TAAA TCGGTAA              TACTATCCTCCACTT
   plu0807   5 100   7  938361 ..  938393 + -15.8  -4.09739   GGCTTTTAAGTAAAA      GTGAAATTCAGTGC GCTAA GCACTGGATTTCAC      TTTTGAGAGAGTTAA
   plu0792   3  79  66  913024 ..  913060 +  -8.9  -4.16016   CAGAAGCACCTATTT    CACAGAAGCACCT ATTTCAAGCGC AGGTGTTTCTGTG    TTTATTAGAACGTCA
   plu0751   4  78 214  866380 ..  866397 + -11.3  -2.89079   TTGAAGTAGAAATGC             TCCCCGT TTTT ACGGGGA              TATGATGATTGTGTT
  ISPlu10I   3  63  50  848451 ..  848467 +  -5.3   -3.9279   TTATTTTATTTGAAA              TTAATTT ATG AAATTAA              TTTATGAAATTAAGT
   plu0733   5  54  52  841189 ..  841203 +  -5.7  -3.05539   TCGTCTTGTGCAAAG               CTGGA TTCAT TCCAG               ATTATTTGATTGCTG
   plu0733   5  54 186  841323 ..  841337 +  -5.6   -3.0634   CGCGCAAAAACTTCA               AGCCGA CCA TCGGCG               TCTTCCACTGCCGTT
      rpoS  10  64 464  828099 ..  828109 +  -3.2  -4.56358   TTGCGGTGAACCCTT                 CTAC TTA GTGG                 TTTTATCTGCCTCTC
      cysH   7  59  32  815944 ..  815959 +    -4  -4.07687   GAGTGGGATTGATGA              TAAAGC CCTC GCTTTG               TTTTAAGGCGAGGGT
      cutF   9  62 167  795228 ..  795240 +  -4.1  -4.30911   GCATCTGTTTTTCAT                CATTG CGA CGATG                TTTATATTCTACTTC
   plu0667   7 100   9  766695 ..  766726 + -16.1  -2.78216   TGAATAATTACAATA      CACCGCTTATATC GAATAG GATATAAGCGGTG       TAATTAATAGAACTG
      prtD   3  68 195  759482 ..  759510 +  -5.4  -4.32034   TAAAGTGGCAGCGGT       TTTCGGGCCGATCC CCT GGATC--CCCGGAA       TTTTACTGCTACTGA
   plu0649   5  62 268  747154 ..  747179 +  -6.1  -3.70811   CAAACCCGGTTTTCA         CAGCCGGACAT TTCA GTGTCTTGCTG          TTTCAAGTTCTCTGG
      amiC   3  57 402  744056 ..  744069 +  -3.8  -3.99405   CGCAGTTCCCAGACA               CCCT CGGACA AGGG                TTTGTGATCAGTTCC
      djlA   6  66  86  697859 ..  697878 +  -5.2  -4.26966   TATTTTTTATTCCTC            TAAAATAT TAGA ATATTTTA             TGTTTTATTTTGTTT
      folA   6  69 376  690251 ..  690261 +  -6.8  -3.95378   CCAGCCCAGAGAGTT                 CTGG TGA CCAG                 TTGTTTGGCATATCC
      lytB   3  67  17  676705 ..  676752 +  -6.4  -3.77832   CCGAATTCCGTTTAA GCCGTCACTGGGAAATCTTCTTC TGA GTAGAAAACTTTC-AGTGATGGC TTCTTCCATTTGAGG
      dnaJ   1 100  57  659118 ..  659138 +  -8.3  -5.54338   AATTATGGGTAAAAA            GTCCTCGTT TTG GATGAGGAC            TTTTTGTTTTGGTTA
   plu0546   3 100  13  604309 ..  604331 + -13.5  -3.61356   TGACGGCTCAAAAAA           GATCCCAGC CAAGC GCTGGGATC           TTTAGCATGACTAAT
   plu0533   4  53 143  588297 ..  588307 +  -2.6  -3.93664   AATGGACTTTGATCT                 TAAT ACC ATTA                 TTTAATCTATTACCT
      deoD   4 100  54  579125 ..  579153 +   -14  -4.31859   CCGTTTTTATTTAAA        TGCCAGCCAGTT GAAAA AATTGGCTGGCA        TTATTCTTTTATTGA
      gntU   6  73 -34  545514 ..  545528 +  -4.3  -4.89521   TTGGGACAATAGGTG               CCATT GTTGG AATGG               TTTTCTTTGCCATGT
   plu0493   5  88 -20  532587 ..  532617 +  -9.6  -4.64157   TTTTGTCGTTGGGAA       CCGACGAAGGACAG TCT CTGACCCTCGTCAG       TTTTATGATTATTTC
   ISPlu3Z   2  79 232  519985 ..  519995 +  -8.2  -4.08058   TAAGCCAAAATAAGC                 GGGC AAG GCCC                 TTTGTGGTGTTAGTT
   plu0467   4  49  51  500863 ..  500881 +  -3.2  -3.46885   TAAAACCAGAGCAGG             TTTTAAAC TGT GATTAAAA             GTTGTTTTTTTAACG
   plu0452   2  53 337  481392 ..  481406 +  -4.2  -3.38324   GGAATGGAGTTGTCT               CCTGAA GAA TACAGG               CTTTTCTTCACAGTG
   plu0410   5  73 249  439463 ..  439473 +  -8.2  -3.57792   ACCAAGACCGTAAAC                 GGGG TTA CCCC                 TTTCGGCATCGGTAA
   plu0401   5  49 409  432366 ..  432381 +  -2.5  -3.60627   TCTGCGTGCGCAGCA              GCGAG TCTTTT TTCGC               TTTGACATACAGTGC
   plu0396   7 100  30  428069 ..  428094 +  -9.1  -5.47821   ATCAAAAAATAACAT         CAGGTAACTAA TATT TCAGTTACCTG          TTTTTTTAACTGAAT
      polA   5  91  22  419829 ..  419854 +    -9  -5.09173   GAATTAACCCGCGAT         GGCTGAGCTG TGTATT TGGCTCAGCC          TTTTTTGAACTGTTC
      dsbA   7  71  14  411226 ..  411261 +  -8.2  -3.39449   AATAATTTGGCATTC    TCCCCCACCTTTG-CAC TTC GTGACTCAGGAGGGGGA    TTCCTCTTAGTAGGC
   plu0377  12  89  46  408218 ..  408248 + -12.6  -2.55074   ATAGTTGTTTTTGGT       CTTCTGCCTGTGTT CTG GGCGCAGGCGGAAG       TGACTTAACGTTCCA
   ISPlu9J   4  62  60  381707 ..  381744 +    -7  -3.09516   TGAGAGGGGGCATAT  CCCGCGTCGTC-G--CCGG TGT CCGGTTCAGACGGCGCCGG  TTCAGTACTGGCGAG
   plu0350   7  53 195  371329 ..  371339 +    -4  -3.60865   CCTTTTTTAAATATA                 GAAA ATA TTTC                 TTCTAATTTAGAGTC
  ISPlu3Aa   6  93 157  368512 ..  368539 + -10.7  -4.88228   CATGGAAATAACAAA        GCCGG-AAGATC ACGGG GATCTTTCCGGC        TTTTTACTATTAGCT
   plu0340   4 100  36  364685 ..  364722 +  -8.6  -5.26875   AGCATTACGATCATA   ATAAGGCTGGAAGATT GCAGAG GATCTTTCAGCCTTAC    TTTTTTAATTAAAAA
  ISPlu3Ab   5  59 372  348880 ..  348896 +  -2.1  -4.42788   CCAATATCTCTTTTT              GCAGCTC TAA GAGCATC              TTTTCTGGAATTAAA
   plu0323   5  53 195  345979 ..  345989 +    -4  -3.60865   CCTTTTTTAAATATA                 GAAA ATA TTTC                 TTCTAATTTAGCGTC
   plu0315   4  75 302  334147 ..  334166 +  -6.4  -4.36914   AGGTAGCAATAAAAA            GATCCCTC ATTT GAAGGATC             TTTTATAAAAGAACA
   plu0306   3  79  12  326365 ..  326382 +  -9.8  -3.44146   TTAAAGCAACAAAAA             GGGCGG ACAATA CCGCCC              TTCATTATCGAAGGC
      glyS  10  79  50  313095 ..  313113 +  -8.2  -4.10855   TGCGATAGCCGGAAC             TTAATGCC CTT GGCATTGA             TTTTACCGAGGTTTT
   plu0288   5  65 468  307021 ..  307034 +  -5.3  -4.14739   TTTATTTTCCCAAAT               CTCTT GATG AAGAG                TTTTGACATCAATCA
   plu0281   2  65  67  298299 ..  298315 +  -6.5  -3.61232   TGGAAAACCATCTCG              GCCAATG TAA CCTTGGC              TATTTGTATCCCAAA
   plu0275   2  57 334  292206 ..  292219 +  -2.3  -4.34482   GTTGCGGCCTGAGAA               GTGGG AAGC CTCGC                TGTTTTTTTACGGCG
   plu0271   3  53 162  288723 ..  288733 +  -3.2  -3.82205   CCACTTTTATTTCGG                 CGGT GAA ATCG                 TTATTGATCTCTTGA
   plu0256   4  53 392  272795 ..  272806 +    -3  -3.89621   ATATTAACCTATAGG                TATC AGGC GATA                 ATTTTTTCTATTATC
   plu0250   3  90  40  268535 ..  268556 +  -6.5  -5.58209   TCTTTCCTATACCAA           TCCCCCGGT GAAA ATCGAGGGA            TTTTTTTGAATTTCC
   plu0243   4  81   2  259235 ..  259267 + -11.4  -2.73619   CGGCTATCGCTTAGA      TTTCTCAGTGGCAT TAAAT ATGCCACTGGGGGA      CTTTCACGACTCGTT
      typA   5 100  21  253859 ..  253883 + -17.9  -5.41143   CCTGCAATACCCATG          CTTAGGGCGCC AAT GGCGCCCTGAG          TTTTTTTAACAAATG
      tnpA   7  63 350  247748 ..  247761 +  -6.7  -3.45776   TTACAGATGTTGTCA               TACCG CTTT CGGTA                TTATGATGAGTTTCA
   plu0221  11 100 390  228834 ..  228866 + -16.5  -2.90992   TAATCAACCGACTGA      GAAAGATCCTAGCAT TCA ATGCTAGGATCATTC      TGATTTAAGGGAGTT
   plu0206   5  79 381  211871 ..  211893 + -10.6  -3.36569   CAATTCCTAGTGACA           GTTTCCACTG GAG CAGTGGCAAC           TATTTCCCGGGTTGC
   plu0193   1  55 320  202082 ..  202093 +  -4.4  -3.59468   TCCGCTAACCATGCT                GCAA TGCG TTGC                 TTCTGCTCTTCTTTT
       eda   3  84 446  190912 ..  190924 +  -9.1  -4.40692   AATAACAAATGTGCG                GCTCG CGC CGAGC                TTATTATTTTTTAAA
   plu0169   1  58 297  180691 ..  180702 +  -5.8  -3.22774   ATCTAAATAAAGTAA                CCCT TTTT AGGG                 TTACTAGTAAATATA
   ISPlu4G   3  74 422  139075 ..  139121 + -10.2  -2.78384   GAAGATTGCAATCGC TTTCTGGGTCGGGGAAACGA CTACCCA TCGTTTCCCCGGCTGTGGAA TATCCTCAACAAGGG
      gdhA   4 100  12  129009 ..  129029 +  -9.7  -5.40072   GTAGGTTAAAAGATA            TCAGCCGCA ATA TACGGCTGA            TTTTTTTAACAAGGA
   plu0083   4 100 230   79336 ..   79358 + -12.1  -4.93333   TTCTGTAGTCTGAAA           TGTGCACGT AGTAA ACGTGCACA           TTTTATCTTTTAATT
   plu0078   2  57 445   76660 ..   76675 +  -3.2  -4.12456   GAAGAACATTTTCCT              GCGCAA TATG TTGCCC               TTTTGACCCTAATGT
   plu0065   4  57 182   64479 ..   64491 +  -3.3  -4.07568   AGGCCCTGAAACAGG                CGCAA CGC TGGCG                TTTTGGCGCGCACAG
      asnA   5  59  15   47037 ..   47057 +  -3.9  -4.19258   ATTCAAGTTAGTGAC            GCCATTTTC GCA GTAAACGGC            TTTTAAGTCCGGTAT
   plu0032  10  93 393   28286 ..   28304 + -11.7  -4.24183   TAAGTCTTAAATCTA             CGGCCTG AAAAA CAGGCCG             TTATTATTTATTCTG
   plu0018   4  91   9   18217 ..   18242 +  -8.9  -4.95155   AGTATAAATAATATA         GGCCCGCCGTT CACA AACCGCAGGCC          TTTTTCTACTCTGAC
   plu0005   3  84  14    6908 ..    6926 +    -6  -5.26875   AAATAATCAAAACAA             GGCGTT TTAATTT AACGCC             TTTTTTCATTAACGA

SUMMARY

776 putative operon ends contain 3485 possible terminators.
Percent operon ends hit by terminators of confidence >= x:
	x	#>=x	hits>=x	%hits>=x
	100	127	111	107	14 %
	99	127	111	107	14
	98	127	111	107	14
	97	127	111	107	14
	96	127	111	107	14
	95	145	126	122	16
	94	145	126	122	16
	93	162	142	137	18
	92	162	142	137	18
	91	181	159	154	20
	90	210	181	174	22
	89	228	197	188	24
	88	233	202	193	25
	87	240	207	198	26
	86	264	222	212	27
	85	292	244	233	30
	84	303	253	242	31
	83	328	272	256	33
	82	344	287	265	34
	81	374	309	283	36
	80	386	319	290	37
	79	418	340	308	40
	78	443	355	321	41
	77	467	373	334	43
	76	488	388	342	44
	75	511	406	353	45
	74	543	426	365	47
	73	571	444	379	49
	72	597	461	394	51
	71	617	474	400	52
	70	656	501	416	54
	69	673	513	420	54
	68	715	548	435	56
	67	756	578	443	57
	66	792	598	453	58
	65	830	629	468	60
	64	867	653	480	62
	63	888	669	490	63
	62	955	726	513	66
	61	1001	760	525	68
	60	1052	799	542	70
	59	1114	849	561	72
	58	1163	886	570	73
	57	1283	977	598	77
	56	1349	1022	608	78
	55	1440	1091	626	81
	54	1553	1170	642	83
	53	1675	1272	662	85
	52	1780	1355	676	87
	51	1941	1484	693	89
	50	2028	1554	701	90
	49	2211	1684	716	92
	48	2373	1794	724	93
	47	2491	1877	733	94
	46	2640	1982	738	95
	45	2791	2097	745	96
	44	2933	2210	748	96
	43	3120	2351	755	97
	42	3247	2451	756	97
	41	3403	2578	758	98
	40	3472	2633	758	98
	39	3485	2642	759	98
	38	3485	2642	759	98
	37	3485	2642	759	98
	36	3485	2642	759	98
	35	3485	2642	759	98
	34	3485	2642	759	98
	33	3485	2642	759	98
	32	3485	2642	759	98
	31	3485	2642	759	98
	30	3485	2642	759	98
	29	3485	2642	759	98
	28	3485	2642	759	98
	27	3485	2642	759	98
	26	3485	2642	759	98
	25	3485	2642	759	98
	24	3485	2642	759	98
	23	3485	2642	759	98
	22	3485	2642	759	98
	21	3485	2642	759	98
	20	3485	2642	759	98
	19	3485	2642	759	98
	18	3485	2642	759	98
	17	3485	2642	759	98
	16	3485	2642	759	98
	15	3485	2642	759	98
	14	3485	2642	759	98
	13	3485	2642	759	98
	12	3485	2642	759	98
	11	3485	2642	759	98
	10	3485	2642	759	98
	9	3485	2642	759	98
	8	3485	2642	759	98
	7	3485	2642	759	98
	6	3485	2642	759	98
	5	3485	2642	759	98
	4	3485	2642	759	98
	3	3485	2642	759	98
	2	3485	2642	759	98
	1	3485	2642	759	98
	0	3485	2642	759	98
