# Supplementary material for: Rapid, accurate, computational discovery of Rho-independent transcription terminators illuminates their relationship to DNA uptake
Source: Genome Biol. 2007 Feb 21;8(2):R22. doi: 10.1186/gb-2007-8-2-r22 (PMC1852404; doi:10.1186/gb-2007-8-2-r22)
Supplement: Additional data file 3 — Accession and version numbers for the sequences of each genome used. [file gb-2007-8-2-r22-S3.txt]

Acidobacteria_bacterium_Ellin345                   NC_008009.1
Acinetobacter_sp_ADP1                              NC_005966.1
Aeropyrum_pernix                                   NC_000854.1
Agrobacterium_tumefaciens_C58_Cereon               NC_003062.1 NC_003063.1 NC_003064.1 NC_003065.2
Agrobacterium_tumefaciens_C58_UWash                NC_003304.1 NC_003305.1 NC_003306.1 NC_003308.1
Anabaena_variabilis_ATCC_29413                     NC_007410.1 NC_007411.1 NC_007412.1 NC_007413.1
Anaeromyxobacter_dehalogenans_2CP-C                NC_007760.1
Anaplasma_marginale_St_Maries                      NC_004842.2
Anaplasma_phagocytophilum_HZ                       NC_007797.1
Aquifex_aeolicus                                   NC_000918.1 NC_001880.1
Archaeoglobus_fulgidus                             NC_000917.1
Aster_yellows_witches-broom_phytoplasma_AYWB       NC_007716.1 NC_007717.1 NC_007718.1 NC_007719.1 NC_007720.1
Azoarcus_sp_EbN1                                   NC_006513.1 NC_006823.1 NC_006824.1
Bacillus_anthracis_Ames_0581                       NC_007322.2 NC_007323.3 NC_007530.2
Bacillus_anthracis_Ames                            NC_003997.3
Bacillus_anthracis_str_Sterne                      NC_005945.1
Bacillus_cereus_ATCC_10987                         NC_003909.8 NC_005707.1
Bacillus_cereus_ATCC14579                          NC_004721.2 NC_004722.1
Bacillus_cereus_ZK                                 NC_006274.1 NC_007103.1 NC_007104.1 NC_007105.1 NC_007106.1 NC_007107.1
Bacillus_clausii_KSM-K16                           NC_006582.1
Bacillus_halodurans                                NC_002570.2
Bacillus_licheniformis_ATCC_14580                  NC_006270.2
Bacillus_licheniformis_DSM_13                      NC_006322.1
Bacillus_subtilis                                  NC_000964.2
Bacillus_thuringiensis_konkukian                   NC_005957.1 NC_006578.1
Bacteroides_fragilis_NCTC_9434                     NC_003228.3 NC_006873.1
Bacteroides_fragilis_YCH46                         NC_006297.1 NC_006347.1
Bacteroides_thetaiotaomicron_VPI-5482              NC_004663.1 NC_004703.1
Bartonella_henselae_Houston-1                      NC_005956.1
Bartonella_quintana_Toulouse                       NC_005955.1
Baumannia_cicadellinicola_Homalodisca_coagulata    NC_007984.1
Bdellovibrio_bacteriovorus                         NC_005363.1
Bifidobacterium_longum                             NC_004307.2 NC_004943.1
Bordetella_bronchiseptica                          NC_002927.3
Bordetella_parapertussis                           NC_002928.3
Bordetella_pertussis                               NC_002929.2
Borrelia_burgdorferi                               NC_000948.1 NC_000949.1 NC_000950.1 NC_000951.1 NC_000952.1 NC_000953.1 NC_000954.1 NC_000955.1 NC_000956.1 NC_000957.1 NC_001318.1 NC_001849.1 NC_001850.1 NC_001851.1 NC_001852.1 NC_001853.1 NC_001854.1 NC_001855.1 NC_001856.1 NC_001857.1 NC_001903.1 NC_001904.1
Borrelia_garinii_PBi                               NC_006128.1 NC_006129.1 NC_006156.1
Bradyrhizobium_japonicum                           NC_004463.1
Brucella_abortus_9-941                             NC_006932.1 NC_006933.1
Brucella_melitensis                                NC_003317.1 NC_003318.1
Brucella_melitensis_biovar_Abortus                 NC_007618.1 NC_007624.1
Brucella_suis_1330                                 NC_004310.3 NC_004311.2
Buchnera_aphidicola                                NC_004545.1
Buchnera_aphidicola_Sg                             NC_004061.1
Buchnera_sp                                        NC_002252.1 NC_002253.1 NC_002528.1
Burkholderia_383                                   NC_007509.1 NC_007510.1 NC_007511.1
Burkholderia_mallei_ATCC_23344                     NC_006348.1 NC_006349.2
Burkholderia_pseudomallei_1710b                    NC_007434.1 NC_007435.1
Burkholderia_pseudomallei_K96243                   NC_006350.1 NC_006351.1
Burkholderia_thailandensis_E264                    NC_007650.1 NC_007651.1
Burkholderia_xenovorans_LB400                      NC_007951.1 NC_007952.1 NC_007953.1
Campylobacter_jejuni                               NC_002163.1
Campylobacter_jejuni_RM1221                        NC_003912.7
Candidatus_Blochmannia_floridanus                  NC_005061.1
Candidatus_Blochmannia_pennsylvanicus_BPEN         NC_007292.1
Candidatus_Pelagibacter_ubique_HTCC1062            NC_007205.1
Carboxydothermus_hydrogenoformans_Z-2901           NC_007503.1
Caulobacter_crescentus                             NC_002696.2
Chlamydia_muridarum                                NC_002182.1 NC_002620.2
Chlamydia_trachomatis_A_HAR-13                     NC_007429.1 NC_007430.1
Chlamydia_trachomatis                              NC_000117.1
Chlamydophila_abortus_S26_3                        NC_004552.2
Chlamydophila_caviae                               NC_003361.3 NC_004720.1
Chlamydophila_felis_Fe_C-56                        NC_007899.1 NC_007900.1
Chlamydophila_pneumoniae_AR39                      NC_002179.2
Chlamydophila_pneumoniae_CWL029                    NC_000922.1
Chlamydophila_pneumoniae_J138                      NC_002491.1
Chlamydophila_pneumoniae_TW_183                    NC_005043.1
Chlorobium_chlorochromatii_CaD3                    NC_007514.1
Chlorobium_tepidum_TLS                             NC_002932.3
Chromobacterium_violaceum                          NC_005085.1
Chromohalobacter_salexigens_DSM_3043               NC_007963.1
Clostridium_acetobutylicum                         NC_001988.2 NC_003030.1
Clostridium_perfringens                            NC_003042.1 NC_003366.1
Clostridium_tetani_E88                             NC_004557.1 NC_004565.1
Colwellia_psychrerythraea_34H                      NC_003910.7
Corynebacterium_diphtheriae                        NC_002935.2
Corynebacterium_efficiens_YS-314                   NC_004369.1
Corynebacterium_glutamicum_ATCC_13032_Bielefeld    NC_006958.1
Corynebacterium_glutamicum_ATCC_13032_Kitasato     NC_003450.3
Corynebacterium_jeikeium_K411                      NC_003080.1 NC_007164.1
Coxiella_burnetii                                  NC_002971.3 NC_004704.1
Cyanobacteria_bacterium_Yellowstone_A-Prime        NC_007775.1
Cyanobacteria_bacterium_Yellowstone_B-Prime        NC_007776.1
Dechloromonas_aromatica_RCB                        NC_007298.1
Dehalococcoides_CBDB1                              NC_007356.1
Dehalococcoides_ethenogenes_195                    NC_002936.3
Deinococcus_geothermalis_DSM_11300                 NC_008010.1 NC_008025.1
Deinococcus_radiodurans                            NC_000958.1 NC_000959.1 NC_001263.1 NC_001264.1
Desulfitobacterium_hafniense_Y51                   NC_007907.1
Desulfotalea_psychrophila_LSv54                    NC_006138.1 NC_006139.1 NC_006140.1
Desulfovibrio_desulfuricans_G20                    NC_007519.1
Desulfovibrio_vulgaris_Hildenborough               NC_002937.3 NC_005863.1
Ehrlichia_canis_Jake                               NC_007354.1
Ehrlichia_chaffeensis_Arkansas                     NC_007799.1
Ehrlichia_ruminantium_Gardel                       NC_006831.1
Ehrlichia_ruminantium_str._Welgevonden             NC_006832.1
Ehrlichia_ruminantium_Welgevonden                  NC_005295.2
Enterococcus_faecalis_V583                         NC_004668.1 NC_004669.1 NC_004670.1 NC_004671.1
Erwinia_carotovora_atroseptica_SCRI1043            NC_004547.2
Erythrobacter_litoralis_HTCC2594                   NC_007722.1
Escherichia_coli_CFT073                            NC_004431.1
Escherichia_coli_K12                               NC_000913.2
Escherichia_coli_O157H7                            NC_002127.1 NC_002128.1 NC_002695.1
Escherichia_coli_O157H7_EDL933                     NC_002655.2 NC_007414.1
Escherichia_coli_UTI89                             NC_007941.1 NC_007946.1
Escherichia_coli_W3110                             AC_000091.1
Francisella_tularensis_holarctica                  NC_007880.1
Francisella_tularensis_tularensis                  NC_006570.1
Frankia_CcI3                                       NC_007777.1
Fusobacterium_nucleatum                            NC_003454.1
Geobacillus_kaustophilus_HTA426                    NC_006509.1 NC_006510.1
Geobacter_metallireducens_GS-15                    NC_007515.1 NC_007517.1
Geobacter_sulfurreducens                           NC_002939.4
Gloeobacter_violaceus                              NC_005125.1
Gluconobacter_oxydans_621H                         NC_006672.1 NC_006673.1 NC_006674.1 NC_006675.1 NC_006676.1 NC_006677.1
Haemophilus_ducreyi_35000HP                        NC_002940.2
Haemophilus_influenzae_86_028NP                    NC_007146.1
Haemophilus_influenzae                             NC_000907.1
Hahella_chejuensis_KCTC_2396                       NC_007645.1
Haloarcula_marismortui_ATCC_43049                  NC_006389.1 NC_006390.1 NC_006391.1 NC_006392.1 NC_006393.1 NC_006394.1 NC_006395.1 NC_006396.1 NC_006397.1
Halobacterium_sp                                   NC_001869.1 NC_002607.1 NC_002608.1
Helicobacter_hepaticus                             NC_004917.1
Helicobacter_pylori_26695                          NC_000915.1
Helicobacter_pylori_J99                            NC_000921.1
Idiomarina_loihiensis_L2TR                         NC_006512.1
Jannaschia_CCS1                                    NC_007801.1 NC_007802.1
Lactobacillus_acidophilus_NCFM                     NC_006814.1
Lactobacillus_johnsonii_NCC_533                    NC_005362.1
Lactobacillus_plantarum                            NC_004567.1 NC_006375.1 NC_006376.1 NC_006377.1
Lactobacillus_sakei_23K                            NC_007576.1
Lactobacillus_salivarius_UCC118                    NC_006529.1 NC_006530.1 NC_007929.1 NC_007930.1
Lactococcus_lactis                                 NC_002662.1
Lawsonia_intracellularis_PHE_MN1-00                NC_008011.1 NC_008012.1 NC_008013.1 NC_008014.1
Legionella_pneumophila_Lens                        NC_006366.1 NC_006369.1
Legionella_pneumophila_Paris                       NC_006365.1 NC_006368.1
Legionella_pneumophila_Philadelphia_1              NC_002942.5
Leifsonia_xyli_xyli_CTCB0                          NC_006087.1
Leptospira_interrogans_serovar_Copenhageni         NC_005823.1 NC_005824.1
Leptospira_interrogans_serovar_Lai                 NC_004342.1 NC_004343.1
Listeria_innocua                                   NC_003212.1 NC_003383.1
Listeria_monocytogenes_4b_F2365                    NC_002973.6
Listeria_monocytogenes                             NC_003210.1
Magnetospirillum_magneticum_AMB-1                  NC_007626.1
Mannheimia_succiniciproducens_MBEL55E              NC_006300.1
Mesoplasma_florum_L1                               NC_006055.1
Mesorhizobium_loti                                 NC_002678.2 NC_002679.1 NC_002682.1
Methanobacterium_thermoautotrophicum               NC_000916.1
Methanococcoides_burtonii_DSM_6242                 NC_007955.1
Methanococcus_jannaschii                           NC_000909.1 NC_001732.1 NC_001733.1
Methanococcus_maripaludis_S2                       NC_005791.1
Methanopyrus_kandleri                              NC_003551.1
Methanosarcina_acetivorans                         NC_003552.1
Methanosarcina_barkeri_fusaro                      NC_007349.1 NC_007355.1
Methanosarcina_mazei                               NC_003901.1
Methanosphaera_stadtmanae                          NC_007681.1
Methanospirillum_hungatei_JF-1                     NC_007796.1
Methylobacillus_flagellatus_KT                     NC_007947.1
Methylococcus_capsulatus_Bath                      NC_002977.6
Moorella_thermoacetica_ATCC_39073                  NC_007644.1
Mycobacterium_avium_paratuberculosis               NC_002944.2
Mycobacterium_bovis                                NC_002945.3
Mycobacterium_leprae                               NC_002677.1
Mycobacterium_tuberculosis_CDC1551                 NC_002755.2
Mycobacterium_tuberculosis_H37Rv                   NC_000962.2
Mycoplasma_capricolum_ATCC_27343                   NC_007633.1
Mycoplasma_gallisepticum                           NC_004829.1
Mycoplasma_genitalium                              NC_000908.1
Mycoplasma_hyopneumoniae_232                       NC_006360.1
Mycoplasma_hyopneumoniae_7448                      NC_007332.1
Mycoplasma_hyopneumoniae_J                         NC_007295.1
Mycoplasma_mobile_163K                             NC_006908.1
Mycoplasma_mycoides                                NC_005364.1
Mycoplasma_penetrans                               NC_004432.1
Mycoplasma_pneumoniae                              NC_000912.1
Mycoplasma_pulmonis                                NC_002771.1
Mycoplasma_synoviae_53                             NC_007294.1
Nanoarchaeum_equitans                              NC_005213.1
Natronomonas_pharaonis                             NC_007426.1 NC_007427.1 NC_007428.1
Neisseria_gonorrhoeae_FA_1090                      NC_002946.2
Neisseria_meningitidis_MC58                        NC_003112.2
Neisseria_meningitidis_Z2491                       NC_003116.1
Neorickettsia_sennetsu_Miyayama                    NC_007798.1
Nitrobacter_hamburgensis_X14                       NC_007959.1 NC_007960.1 NC_007961.1 NC_007964.1
Nitrobacter_winogradskyi_Nb-255                    NC_007406.1
Nitrosococcus_oceani_ATCC_19707                    NC_007483.1 NC_007484.1
Nitrosomonas_europaea                              NC_004757.1
Nitrosospira_multiformis_ATCC_25196                NC_007614.1 NC_007615.1 NC_007616.1 NC_007617.1
Nocardia_farcinica_IFM10152                        NC_006361.1 NC_006362.1 NC_006363.1
Nostoc_sp                                          NC_003240.1 NC_003241.1 NC_003267.1 NC_003270.1 NC_003272.1 NC_003273.1 NC_003276.1
Novosphingobium_aromaticivorans_DSM_12444          NC_007794.1
Oceanobacillus_iheyensis                           NC_004193.1
Onion_yellows_phytoplasma                          NC_005303.1
Parachlamydia_sp_UWE25                             NC_005861.1
Pasteurella_multocida                              NC_002663.1
Pelobacter_carbinolicus                            NC_007498.2
Pelodictyon_luteolum_DSM_273                       NC_007512.1
Photobacterium_profundum_SS9                       NC_005871.1 NC_006370.1 NC_006371.1
Photorhabdus_luminescens                           NC_005126.1
Picrophilus_torridus_DSM_9790                      NC_005877.1
Pirellula_sp                                       NC_005027.1
Polaromonas_JS666                                  NC_007948.1 NC_007949.1 NC_007950.1
Porphyromonas_gingivalis_W83                       NC_002950.2
Prochlorococcus_marinus_CCMP1375                   NC_005042.1
Prochlorococcus_marinus_MED4                       NC_005072.1
Prochlorococcus_marinus_MIT_9312                   NC_007577.1
Prochlorococcus_marinus_MIT9313                    NC_005071.1
Prochlorococcus_marinus_NATL2A                     NC_007335.1
Propionibacterium_acnes_KPA171202                  NC_006085.1
Pseudoalteromonas_haloplanktis_TAC125              NC_007481.1 NC_007482.1
Pseudomonas_aeruginosa                             NC_002516.1
Pseudomonas_fluorescens_Pf-5                       NC_004129.6
Pseudomonas_fluorescens_PfO-1                      NC_007492.1
Pseudomonas_putida_KT2440                          NC_002947.3
Pseudomonas_syringae_phaseolicola_1448A            NC_005773.3 NC_007274.1 NC_007275.1
Pseudomonas_syringae_pv_B728a                      NC_007005.1
Pseudomonas_syringae_tomato_DC3000                 NC_004578.1 NC_004632.1 NC_004633.1
Psychrobacter_arcticum_273-4                       NC_007204.1
Psychrobacter_cryohalolentis_K5                    NC_007968.1 NC_007969.1
Pyrobaculum_aerophilum                             NC_003364.1
Pyrococcus_abyssi                                  NC_000868.1 NC_001773.1
Pyrococcus_furiosus                                NC_003413.1
Pyrococcus_horikoshii                              NC_000961.1
Ralstonia_eutropha_JMP134                          NC_007336.1 NC_007337.1 NC_007347.1 NC_007348.1
Ralstonia_metallidurans_CH34                       NC_007971.1 NC_007972.1 NC_007973.1 NC_007974.1
Ralstonia_solanacearum                             NC_003295.1 NC_003296.1
Rhizobium_etli_CFN_42                              NC_007761.1 NC_007762.1 NC_007763.1 NC_007764.1 NC_007765.1 NC_007766.1
Rhodobacter_sphaeroides_2_4_1                      NC_007488.1 NC_007489.1 NC_007490.1 NC_007493.1 NC_007494.1
Rhodoferax_ferrireducens_T118                      NC_007901.1 NC_007908.1
Rhodopseudomonas_palustris_BisB18                  NC_007925.1
Rhodopseudomonas_palustris_BisB5                   NC_007958.1
Rhodopseudomonas_palustris_CGA009                  NC_005296.1 NC_005297.1
Rhodopseudomonas_palustris_HaA2                    NC_007778.1
Rhodospirillum_rubrum_ATCC_11170                   NC_007641.1 NC_007643.1
Rickettsia_bellii_RML369-C                         NC_007940.1
Rickettsia_conorii                                 NC_003103.1
Rickettsia_felis_URRWXCal2                         NC_007109.1 NC_007110.1 NC_007111.1
Rickettsia_prowazekii                              NC_000963.1
Rickettsia_typhi_wilmington                        NC_006142.1
Saccharophagus_degradans_2-40                      NC_007912.1
Salinibacter_ruber_DSM_13855                       NC_007677.1 NC_007678.1
Salmonella_enterica_Choleraesuis                   NC_006855.1 NC_006856.1 NC_006905.1
Salmonella_enterica_Paratypi_ATCC_9150             NC_006511.1
Salmonella_typhi                                   NC_003198.1 NC_003384.1 NC_003385.1
Salmonella_typhimurium_LT2                         NC_003197.1 NC_003277.1
Salmonella_typhi_Ty2                               NC_004631.1
Shewanella_denitrificans_OS217                     NC_007954.1
Shewanella_oneidensis                              NC_004347.1 NC_004349.1
Shigella_boydii_Sb227                              NC_007608.1 NC_007613.1
Shigella_dysenteriae                               NC_007606.1 NC_007607.1
Shigella_flexneri_2a_2457T                         NC_004741.1
Shigella_flexneri_2a                               NC_004337.1 NC_004851.1
Shigella_sonnei_Ss046                              NC_007384.1 NC_007385.1
Silicibacter_pomeroyi_DSS-3                        NC_003911.11 NC_006569.1
Silicibacter_TM1040                                NC_008042.1 NC_008043.1 NC_008044.1
Sinorhizobium_meliloti                             NC_003037.1 NC_003047.1 NC_003078.1
Sodalis_glossinidius_morsitans                     NC_007712.1 NC_007713.1 NC_007714.1 NC_007715.1
Sphingopyxis_alaskensis_RB2256                     NC_008036.1 NC_008048.1
Staphylococcus_aureus_aureus_MRSA252               NC_002952.2
Staphylococcus_aureus_aureus_MSSA476               NC_002953.3 NC_005951.1
Staphylococcus_aureus_COL                          NC_002951.2 NC_006629.2
Staphylococcus_aureus_Mu50                         NC_002758.2 NC_002774.1
Staphylococcus_aureus_MW2                          NC_003923.1
Staphylococcus_aureus_N315                         NC_002745.2 NC_003140.1
Staphylococcus_aureus_NCTC_8325                    NC_007795.1
Staphylococcus_aureus_RF122                        NC_007622.1
Staphylococcus_aureus_USA300                       NC_007790.1 NC_007791.1 NC_007792.1 NC_007793.1
Staphylococcus_epidermidis_ATCC_12228              NC_004461.1 NC_005003.1 NC_005004.1 NC_005005.1 NC_005006.1 NC_005007.1 NC_005008.1
Staphylococcus_epidermidis_RP62A                   NC_002976.3 NC_006663.1
Staphylococcus_haemolyticus                        NC_007168.1
Staphylococcus_saprophyticus                       NC_007350.1 NC_007351.1 NC_007352.1
Streptococcus_agalactiae_2603                      NC_004116.1
Streptococcus_agalactiae_A909                      NC_007432.1
Streptococcus_agalactiae_NEM316                    NC_004368.1
Streptococcus_mutans                               NC_004350.1
Streptococcus_pneumoniae_R6                        NC_003098.1
Streptococcus_pneumoniae_TIGR4                     NC_003028.1
Streptococcus_pyogenes_M1_GAS                      NC_002737.1
Streptococcus_pyogenes_MGAS10270                   NC_008022.1
Streptococcus_pyogenes_MGAS10394                   NC_006086.1
Streptococcus_pyogenes_MGAS10750                   NC_008024.1
Streptococcus_pyogenes_MGAS2096                    NC_008023.1
Streptococcus_pyogenes_MGAS315                     NC_004070.1
Streptococcus_pyogenes_MGAS5005                    NC_007297.1
Streptococcus_pyogenes_MGAS6180                    NC_007296.1
Streptococcus_pyogenes_MGAS8232                    NC_003485.1
Streptococcus_pyogenes_MGAS9429                    NC_008021.1
Streptococcus_pyogenes_SSI-1                       NC_004606.1
Streptococcus_thermophilus_CNRZ1066                NC_006449.1
Streptococcus_thermophilus_LMG_18311               NC_006448.1
Streptomyces_avermitilis                           NC_003155.3 NC_004719.1
Streptomyces_coelicolor                            NC_003888.3 NC_003903.1 NC_003904.1
Sulfolobus_acidocaldarius_DSM_639                  NC_007181.1
Sulfolobus_solfataricus                            NC_002754.1
Sulfolobus_tokodaii                                NC_003106.2
Symbiobacterium_thermophilum_IAM14863              NC_006177.1
Synechococcus_CC9605                               NC_007516.1
Synechococcus_CC9902                               NC_007513.1
Synechococcus_elongatus_PCC_6301                   NC_006576.1
Synechococcus_elongatus_PCC_7942                   NC_007595.1 NC_007604.1
Synechococcus_sp_WH8102                            NC_005070.1
Synechocystis_PCC6803                              NC_000911.1 NC_005229.1 NC_005230.1 NC_005231.1 NC_005232.1
Syntrophus_aciditrophicus_SB                       NC_007759.1
Thermoanaerobacter_tengcongensis                   NC_003869.1
Thermobifida_fusca_YX                              NC_007333.1
Thermococcus_kodakaraensis_KOD1                    NC_006624.1
Thermoplasma_acidophilum                           NC_002578.1
Thermoplasma_volcanium                             NC_002689.2
Thermosynechococcus_elongatus                      NC_004113.1
Thermotoga_maritima                                NC_000853.1
Thermus_thermophilus_HB27                          NC_005835.1 NC_005838.1
Thermus_thermophilus_HB8                           NC_006461.1 NC_006462.1 NC_006463.1
Thiobacillus_denitrificans_ATCC_25259              NC_007404.1
Thiomicrospira_crunogena_XCL-2                     NC_007520.1
Thiomicrospira_denitrificans_ATCC_33889            NC_007575.1
Treponema_denticola_ATCC_35405                     NC_002967.9
Treponema_pallidum                                 NC_000919.1
Tropheryma_whipplei_TW08_27                        NC_004551.1
Tropheryma_whipplei_Twist                          NC_004572.3
Ureaplasma_urealyticum                             NC_002162.1
Vibrio_cholerae                                    NC_002505.1 NC_002506.1
Vibrio_fischeri_ES114                              NC_006840.1 NC_006841.1 NC_006842.1
Vibrio_parahaemolyticus                            NC_004603.1 NC_004605.1
Vibrio_vulnificus_CMCP6                            NC_004459.1 NC_004460.1
Vibrio_vulnificus_YJ016                            NC_005128.1 NC_005139.1 NC_005140.1
Wigglesworthia_brevipalpis                         NC_003425.1 NC_004344.2
Wolbachia_endosymbiont_of_Brugia_malayi_TRS        NC_006833.1
Wolbachia_endosymbiont_of_Drosophila_melanogaster  NC_002978.6
Wolinella_succinogenes                             NC_005090.1
Xanthomonas_campestris_8004                        NC_007086.1
Xanthomonas_campestris                             NC_003902.1
Xanthomonas_campestris_vesicatoria_85-10           NC_007504.1 NC_007505.1 NC_007506.1 NC_007507.1 NC_007508.1
Xanthomonas_citri                                  NC_003919.1 NC_003921.3 NC_003922.1
Xanthomonas_oryzae_KACC10331                       NC_006834.1
Xanthomonas_oryzae_MAFF_311018                     NC_007705.1
Xylella_fastidiosa                                 NC_002488.3 NC_002489.3 NC_002490.1
Xylella_fastidiosa_Temecula1                       NC_004554.1 NC_004556.1
Yersinia_pestis_biovar_Mediaevails                 NC_005810.1 NC_005813.1 NC_005814.1 NC_005815.1 NC_005816.1
Yersinia_pestis_CO92                               NC_003131.1 NC_003132.1 NC_003134.1 NC_003143.1
Yersinia_pestis_KIM                                NC_004088.1 NC_004838.1
Yersinia_pseudotuberculosis_IP32953                NC_006153.1 NC_006154.1 NC_006155.1
Zymomonas_mobilis_ZM4                              NC_006526.1
