# Supplementary material for: Rapid, accurate, computational discovery of Rho-independent transcription terminators illuminates their relationship to DNA uptake
Source: Genome Biol. 2007 Feb 21;8(2):R22. doi: 10.1186/gb-2007-8-2-r22 (PMC1852404; doi:10.1186/gb-2007-8-2-r22)
Supplement: Additional data file 4 — Best terminators found downstream of each of the genes of the 343 organisms studied. [file gb-2007-8-2-r22-S4.zip]

Archive with 343 entries (343 files):
- Acidobacteria_bacterium_Ellin345.bag
- Acinetobacter_sp_ADP1.bag
- Aeropyrum_pernix.bag
- Agrobacterium_tumefaciens_C58_Cereon.bag
- Agrobacterium_tumefaciens_C58_UWash.bag
- Anabaena_variabilis_ATCC_29413.bag
- Anaeromyxobacter_dehalogenans_2CP-C.bag
- Anaplasma_marginale_St_Maries.bag
- Anaplasma_phagocytophilum_HZ.bag
- Aquifex_aeolicus.bag
- Archaeoglobus_fulgidus.bag
- Aster_yellows_witches-broom_phytoplasma_AYWB.bag
- Azoarcus_sp_EbN1.bag
- Bacillus_anthracis_Ames_0581.bag
- Bacillus_anthracis_Ames.bag
- Bacillus_anthracis_str_Sterne.bag
- Bacillus_cereus_ATCC_10987.bag
- Bacillus_cereus_ATCC14579.bag
- Bacillus_cereus_ZK.bag
- Bacillus_clausii_KSM-K16.bag
- Bacillus_halodurans.bag
- Bacillus_licheniformis_ATCC_14580.bag
- Bacillus_licheniformis_DSM_13.bag
- Bacillus_subtilis.bag
- Bacillus_thuringiensis_konkukian.bag
- Bacteroides_fragilis_NCTC_9434.bag
- Bacteroides_fragilis_YCH46.bag
- Bacteroides_thetaiotaomicron_VPI-5482.bag
- Bartonella_henselae_Houston-1.bag
- Bartonella_quintana_Toulouse.bag
- Baumannia_cicadellinicola_Homalodisca_coagulata.bag
- Bdellovibrio_bacteriovorus.bag
- Bifidobacterium_longum.bag
- Bordetella_bronchiseptica.bag
- Bordetella_parapertussis.bag
- Bordetella_pertussis.bag
- Borrelia_burgdorferi.bag
- Borrelia_garinii_PBi.bag
- Bradyrhizobium_japonicum.bag
- Brucella_abortus_9-941.bag
- Brucella_melitensis.bag
- Brucella_melitensis_biovar_Abortus.bag
- Brucella_suis_1330.bag
- Buchnera_aphidicola.bag
- Buchnera_aphidicola_Sg.bag
- Buchnera_sp.bag
- Burkholderia_383.bag
- Burkholderia_mallei_ATCC_23344.bag
- Burkholderia_pseudomallei_1710b.bag
- Burkholderia_pseudomallei_K96243.bag
- Burkholderia_thailandensis_E264.bag
- Burkholderia_xenovorans_LB400.bag
- Campylobacter_jejuni.bag
- Campylobacter_jejuni_RM1221.bag
- Candidatus_Blochmannia_floridanus.bag
- Candidatus_Blochmannia_pennsylvanicus_BPEN.bag
- Candidatus_Pelagibacter_ubique_HTCC1062.bag
- Carboxydothermus_hydrogenoformans_Z-2901.bag
- Caulobacter_crescentus.bag
- Chlamydia_muridarum.bag
- Chlamydia_trachomatis_A_HAR-13.bag
- Chlamydia_trachomatis.bag
- Chlamydophila_abortus_S26_3.bag
- Chlamydophila_caviae.bag
- Chlamydophila_felis_Fe_C-56.bag
- Chlamydophila_pneumoniae_AR39.bag
- Chlamydophila_pneumoniae_CWL029.bag
- Chlamydophila_pneumoniae_J138.bag
- Chlamydophila_pneumoniae_TW_183.bag
- Chlorobium_chlorochromatii_CaD3.bag
- Chlorobium_tepidum_TLS.bag
- Chromobacterium_violaceum.bag
- Chromohalobacter_salexigens_DSM_3043.bag
- Clostridium_acetobutylicum.bag
- Clostridium_perfringens.bag
- Clostridium_tetani_E88.bag
- Colwellia_psychrerythraea_34H.bag
- Corynebacterium_diphtheriae.bag
- Corynebacterium_efficiens_YS-314.bag
- Corynebacterium_glutamicum_ATCC_13032_Bielefeld.bag
- Corynebacterium_glutamicum_ATCC_13032_Kitasato.bag
- Corynebacterium_jeikeium_K411.bag
- Coxiella_burnetii.bag
- Cyanobacteria_bacterium_Yellowstone_A-Prime.bag
- Cyanobacteria_bacterium_Yellowstone_B-Prime.bag
- Dechloromonas_aromatica_RCB.bag
- Dehalococcoides_CBDB1.bag
- Dehalococcoides_ethenogenes_195.bag
- Deinococcus_geothermalis_DSM_11300.bag
- Deinococcus_radiodurans.bag
- Desulfitobacterium_hafniense_Y51.bag
- Desulfotalea_psychrophila_LSv54.bag
- Desulfovibrio_desulfuricans_G20.bag
- Desulfovibrio_vulgaris_Hildenborough.bag
- Ehrlichia_canis_Jake.bag
- Ehrlichia_chaffeensis_Arkansas.bag
- Ehrlichia_ruminantium_Gardel.bag
- Ehrlichia_ruminantium_str._Welgevonden.bag
- Ehrlichia_ruminantium_Welgevonden.bag
- Enterococcus_faecalis_V583.bag
- Erwinia_carotovora_atroseptica_SCRI1043.bag
- Erythrobacter_litoralis_HTCC2594.bag
- Escherichia_coli_CFT073.bag
- Escherichia_coli_K12.bag
- Escherichia_coli_O157H7.bag
- Escherichia_coli_O157H7_EDL933.bag
- Escherichia_coli_UTI89.bag
- Escherichia_coli_W3110.bag
- Francisella_tularensis_holarctica.bag
- Francisella_tularensis_tularensis.bag
- Frankia_CcI3.bag
- Fusobacterium_nucleatum.bag
- Geobacillus_kaustophilus_HTA426.bag
- Geobacter_metallireducens_GS-15.bag
- Geobacter_sulfurreducens.bag
- Gloeobacter_violaceus.bag
- Gluconobacter_oxydans_621H.bag
- Haemophilus_ducreyi_35000HP.bag
- Haemophilus_influenzae_86_028NP.bag
- Haemophilus_influenzae.bag
- Hahella_chejuensis_KCTC_2396.bag
- Haloarcula_marismortui_ATCC_43049.bag
- Halobacterium_sp.bag
- Helicobacter_hepaticus.bag
- Helicobacter_pylori_26695.bag
- Helicobacter_pylori_J99.bag
- Idiomarina_loihiensis_L2TR.bag
- Jannaschia_CCS1.bag
- Lactobacillus_acidophilus_NCFM.bag
- Lactobacillus_johnsonii_NCC_533.bag
- Lactobacillus_plantarum.bag
- Lactobacillus_sakei_23K.bag
- Lactobacillus_salivarius_UCC118.bag
- Lactococcus_lactis.bag
- Lawsonia_intracellularis_PHE_MN1-00.bag
- Legionella_pneumophila_Lens.bag
- Legionella_pneumophila_Paris.bag
- Legionella_pneumophila_Philadelphia_1.bag
- Leifsonia_xyli_xyli_CTCB0.bag
- Leptospira_interrogans_serovar_Copenhageni.bag
- Leptospira_interrogans_serovar_Lai.bag
- Listeria_innocua.bag
- Listeria_monocytogenes_4b_F2365.bag
- Listeria_monocytogenes.bag
- Magnetospirillum_magneticum_AMB-1.bag
- Mannheimia_succiniciproducens_MBEL55E.bag
- Mesoplasma_florum_L1.bag
- Mesorhizobium_loti.bag
- Methanobacterium_thermoautotrophicum.bag
- Methanococcoides_burtonii_DSM_6242.bag
- Methanococcus_jannaschii.bag
- Methanococcus_maripaludis_S2.bag
- Methanopyrus_kandleri.bag
- Methanosarcina_acetivorans.bag
- Methanosarcina_barkeri_fusaro.bag
- Methanosarcina_mazei.bag
- Methanosphaera_stadtmanae.bag
- Methanospirillum_hungatei_JF-1.bag
- Methylobacillus_flagellatus_KT.bag
- Methylococcus_capsulatus_Bath.bag
- Moorella_thermoacetica_ATCC_39073.bag
- Mycobacterium_avium_paratuberculosis.bag
- Mycobacterium_bovis.bag
- Mycobacterium_leprae.bag
- Mycobacterium_tuberculosis_CDC1551.bag
- Mycobacterium_tuberculosis_H37Rv.bag
- Mycoplasma_capricolum_ATCC_27343.bag
- Mycoplasma_gallisepticum.bag
- Mycoplasma_genitalium.bag
- Mycoplasma_hyopneumoniae_232.bag
- Mycoplasma_hyopneumoniae_7448.bag
- Mycoplasma_hyopneumoniae_J.bag
- Mycoplasma_mobile_163K.bag
- Mycoplasma_mycoides.bag
- Mycoplasma_penetrans.bag
- Mycoplasma_pneumoniae.bag
- Mycoplasma_pulmonis.bag
- Mycoplasma_synoviae_53.bag
- Nanoarchaeum_equitans.bag
- Natronomonas_pharaonis.bag
- Neisseria_gonorrhoeae_FA_1090.bag
- Neisseria_meningitidis_MC58.bag
- Neisseria_meningitidis_Z2491.bag
- Neorickettsia_sennetsu_Miyayama.bag
- Nitrobacter_hamburgensis_X14.bag
- Nitrobacter_winogradskyi_Nb-255.bag
- Nitrosococcus_oceani_ATCC_19707.bag
- Nitrosomonas_europaea.bag
- Nitrosospira_multiformis_ATCC_25196.bag
- Nocardia_farcinica_IFM10152.bag
- Nostoc_sp.bag
- Novosphingobium_aromaticivorans_DSM_12444.bag
- Oceanobacillus_iheyensis.bag
- Onion_yellows_phytoplasma.bag
- Parachlamydia_sp_UWE25.bag
- Pasteurella_multocida.bag
- Pelobacter_carbinolicus.bag
- Pelodictyon_luteolum_DSM_273.bag
- Photobacterium_profundum_SS9.bag
- Photorhabdus_luminescens.bag
- Picrophilus_torridus_DSM_9790.bag
- Pirellula_sp.bag
- Polaromonas_JS666.bag
- Porphyromonas_gingivalis_W83.bag
- Prochlorococcus_marinus_CCMP1375.bag
- Prochlorococcus_marinus_MED4.bag
- Prochlorococcus_marinus_MIT_9312.bag
- Prochlorococcus_marinus_MIT9313.bag
- Prochlorococcus_marinus_NATL2A.bag
- Propionibacterium_acnes_KPA171202.bag
- Pseudoalteromonas_haloplanktis_TAC125.bag
- Pseudomonas_aeruginosa.bag
- Pseudomonas_fluorescens_Pf-5.bag
- Pseudomonas_fluorescens_PfO-1.bag
- Pseudomonas_putida_KT2440.bag
- Pseudomonas_syringae_phaseolicola_1448A.bag
- Pseudomonas_syringae_pv_B728a.bag
- Pseudomonas_syringae_tomato_DC3000.bag
- Psychrobacter_arcticum_273-4.bag
- Psychrobacter_cryohalolentis_K5.bag
- Pyrobaculum_aerophilum.bag
- Pyrococcus_abyssi.bag
- Pyrococcus_furiosus.bag
- Pyrococcus_horikoshii.bag
- Ralstonia_eutropha_JMP134.bag
- Ralstonia_metallidurans_CH34.bag
- Ralstonia_solanacearum.bag
- Rhizobium_etli_CFN_42.bag
- Rhodobacter_sphaeroides_2_4_1.bag
- Rhodoferax_ferrireducens_T118.bag
- Rhodopseudomonas_palustris_BisB18.bag
- Rhodopseudomonas_palustris_BisB5.bag
- Rhodopseudomonas_palustris_CGA009.bag
- Rhodopseudomonas_palustris_HaA2.bag
- Rhodospirillum_rubrum_ATCC_11170.bag
- Rickettsia_bellii_RML369-C.bag
- Rickettsia_conorii.bag
- Rickettsia_felis_URRWXCal2.bag
- Rickettsia_prowazekii.bag
- Rickettsia_typhi_wilmington.bag
- Saccharophagus_degradans_2-40.bag
- Salinibacter_ruber_DSM_13855.bag
- Salmonella_enterica_Choleraesuis.bag
- Salmonella_enterica_Paratypi_ATCC_9150.bag
- Salmonella_typhi.bag
- Salmonella_typhimurium_LT2.bag
- Salmonella_typhi_Ty2.bag
- Shewanella_denitrificans_OS217.bag
- Shewanella_oneidensis.bag
- Shigella_boydii_Sb227.bag
- Shigella_dysenteriae.bag
- Shigella_flexneri_2a_2457T.bag
- Shigella_flexneri_2a.bag
- Shigella_sonnei_Ss046.bag
- Silicibacter_pomeroyi_DSS-3.bag
- Silicibacter_TM1040.bag
- Sinorhizobium_meliloti.bag
- Sodalis_glossinidius_morsitans.bag
- Sphingopyxis_alaskensis_RB2256.bag
- Staphylococcus_aureus_aureus_MRSA252.bag
- Staphylococcus_aureus_aureus_MSSA476.bag
- Staphylococcus_aureus_COL.bag
- Staphylococcus_aureus_Mu50.bag
- Staphylococcus_aureus_MW2.bag
- Staphylococcus_aureus_N315.bag
- Staphylococcus_aureus_NCTC_8325.bag
- Staphylococcus_aureus_RF122.bag
- Staphylococcus_aureus_USA300.bag
- Staphylococcus_epidermidis_ATCC_12228.bag
- Staphylococcus_epidermidis_RP62A.bag
- Staphylococcus_haemolyticus.bag
- Staphylococcus_saprophyticus.bag
- Streptococcus_agalactiae_2603.bag
- Streptococcus_agalactiae_A909.bag
- Streptococcus_agalactiae_NEM316.bag
- Streptococcus_mutans.bag
- Streptococcus_pneumoniae_R6.bag
- Streptococcus_pneumoniae_TIGR4.bag
- Streptococcus_pyogenes_M1_GAS.bag
- Streptococcus_pyogenes_MGAS10270.bag
- Streptococcus_pyogenes_MGAS10394.bag
- Streptococcus_pyogenes_MGAS10750.bag
- Streptococcus_pyogenes_MGAS2096.bag
- Streptococcus_pyogenes_MGAS315.bag
- Streptococcus_pyogenes_MGAS5005.bag
- Streptococcus_pyogenes_MGAS6180.bag
- Streptococcus_pyogenes_MGAS8232.bag
- Streptococcus_pyogenes_MGAS9429.bag
- Streptococcus_pyogenes_SSI-1.bag
- Streptococcus_thermophilus_CNRZ1066.bag
- Streptococcus_thermophilus_LMG_18311.bag
- Streptomyces_avermitilis.bag
- Streptomyces_coelicolor.bag
- Sulfolobus_acidocaldarius_DSM_639.bag
- Sulfolobus_solfataricus.bag
- Sulfolobus_tokodaii.bag
- Symbiobacterium_thermophilum_IAM14863.bag
- Synechococcus_CC9605.bag
- Synechococcus_CC9902.bag
- Synechococcus_elongatus_PCC_6301.bag
[truncated: 43 more entries]
