# Supplementary material for: Rapid, accurate, computational discovery of Rho-independent transcription terminators illuminates their relationship to DNA uptake
Source: Genome Biol. 2007 Feb 21;8(2):R22. doi: 10.1186/gb-2007-8-2-r22 (PMC1852404; doi:10.1186/gb-2007-8-2-r22)
Supplement: Additional data file 4 — Best terminators found downstream of each of the genes of the 343 organisms studied. [file gb-2007-8-2-r22-S4.zip › Acidobacteria_bacterium_Ellin345.bag]

Acid345_0001    1421 ..    1436 + -11.8  -4.21936   TCTAAGCGGATAAGA              CGCGGC TTCG GCCGCG               TTTTCCACTTCTGGA  91 28
Acid345_0002    2949 ..    2968 + -13.6  -4.55128   TGTTGGATTTTGGGG            TCGCTGCC TGCG GGCAGCGA             TTTTCATTTGGCGGT 100 48
Acid345_0003 NONE
Acid345_0004 NONE
Acid345_0005 NONE
Acid345_0006    6779 ..    6817 +  -9.7  -3.02144   AAAGGCATAACATTC  GTT-GACGCG-CCCCAG CGGGGAA CTGGGGCCGCGTCCGAC  TATTCCGAGCCCTCG  67 31
Acid345_0008   10940 ..   10960 + -16.1   -4.2803   CTCTGCAAAAGATTT            GGCCCGCCG CTT TGGCGGGCC            TTTTGCATTGCGATC 100 49
Acid345_0009   13177 ..   13217 +   -14  -4.63932   GTTGTAGTTCTAAAA  GCGTCCAGTGAGCAGTGC ATCAA GCGCTCTGCACTGGACGC  TTTTATTCAGCGCTA 100 51
Acid345_0010   13981 ..   14005 +  -2.2  -4.58685   TGACAGGGCGCGGAC         GGAA-TTGC-CG ATC CGCGCAGCTTCC         TTTTTGCAGAGCTTT  65 95
Acid345_0011   15607 ..   15634 + -15.6  -3.45023   AGAGAGTTGCAGTGT        GAGGAGCGCGGC TTCG GCCGCGCTTTTC         TTGTGCTCGTGATAA 100 39
Acid345_0012   16869 ..   16893 +    -5  -3.03203   AATTGACAAAAACAA         TTG-CGCTGCA CGTT TGCGGCGGCAG          TATGATTGTTGCTCG  50 73
Acid345_0013   17674 ..   17701 +  -9.9  -4.87291   GTGCACGTAAACAAC        G-AGGGCCACCC AAAGC GGGTGGCCTTAC        TTTTTCCTTCGGCTA 100 43
Acid345_0016   20326 ..   20338 +  -6.3  -3.04322   GCGTGGTTTATCCGC                GATTC GGC GAATC                TCTTCGAGCGTTGCC  52 415
Acid345_0018 NONE
Acid345_0019   21280 ..   21299 +   -15  -4.55798   CCCGCTTAGAGAATG            GGCCTCGC TGCG GCGAGGCC             TTTTCGTTTGCAATA 100 79
Acid345_0020 NONE
Acid345_0021 NONE
Acid345_0022 NONE
Acid345_0023 NONE
Acid345_0024 NONE
Acid345_0025   26161 ..   26171 +  -3.2  -4.63184   GACCGGTGACGTTAA                 GGTC GAA GATC                 TTTTTGACGTGCGTT  69 437
Acid345_0028   27329 ..   27348 +   -15  -4.86902   TTCGGAACACAGGAA            GCCTCCGC GCAG GCGGAGGC             TTTTCTTATGCTTTG 100 42
Acid345_0030   29237 ..   29255 +  -7.3  -3.61268   TTGTACCGGCGGATT             CCCGGGG CGCAA CCGCGGG             TTTAGGAATTGAATC  62 474
Acid345_0032   29634 ..   29661 +   -15  -3.35597   CTCAAGGGAGAAAGA        GAAAACACCGGT GGGT GCCGGTGTTTTC         TGTTTCACAGATAGG  95 48
Acid345_0033   30456 ..   30482 +  -4.2  -3.64438   TGAAGAAGTGGAGTC         GGTTGAGCTGCT TTT GGCCGCGCCACC         CTTTTTCTTCGCGTA  54 112
Acid345_0035   31952 ..   31970 +  -4.5  -4.24948   GTGGTTCCAGGCTTC             GGTCTGG GCCTG CAAGACC             TTTTGAATCTGCTGC  64 362
Acid345_0037   34729 ..   34747 + -11.7  -4.07859   CTTGGTAACGAGAAA             GGCGCGA GAGGA TCGCGCC             TTTCGTATTTATTGA  91 53
Acid345_0043   40196 ..   40216 + -13.3  -5.26875   TCCACAAAGAACGAC            GCCGGGAGA ACC TCTTCCGGC            TTTTTTAGTTGGAGA 100 46
Acid345_0044   40889 ..   40902 +  -4.5  -2.74192   CACTGAAGCCGAATT               GGTCC TGCA GGATC                TGATATTCGCCGGTC  44 169
Acid345_0051   50978 ..   51000 +  -8.4  -3.32159   CCTCATACTCACCCG           GTTCCAGGCT GTC GGCCTTGAAC           TTCCCTTTGCTGTCG  63 404
Acid345_0061 NONE
Acid345_0062 NONE
Acid345_0063   61330 ..   61340 +  -2.4   -2.8805   GCGGCTACCAAACCG                 CCCG AAC CCGG                 TGTCTAAACACTCGT  40 8
Acid345_0064   63485 ..   63504 + -13.6  -5.42259   CTGCTTCACAAAAAA            CCCTGCTC CCTG GAGCAGGG             TTTTTTTCGGCCTGA 100 53
Acid345_0065   65148 ..   65168 +  -6.1  -3.31726   GGGAAGTTGACTTGC            GACAGGTGG GGG CGATCTGTC            TGTTCTGTGGAAACC  56 249
Acid345_0068   69149 ..   69161 +  -4.7  -3.84017   AACCCTTTGACTCGA                GCGCC TTC GGCAC                TTGTGTTTGCGCTTC  59 470
Acid345_0070   71501 ..   71520 +    -2  -2.63348   CAGGAAGCGAGGTGT            GTATGCCT CTCA AGGCAGCC             CTTCATATTCGTCCG  38 99
Acid345_0071   72449 ..   72468 +   -15  -3.44146   TGTCGCAAAGAAGAA            GCCCTCCG TTTT CGGAGGGC             TTACTTCTGACAAGA  95 45
Acid345_0076   78977 ..   79000 +  -5.2   -5.0925   GAGCGCGGGTGGAGG          GGCCCCTC AGAGTTTG GAGGAGCC           TTTTTCCTTTTGCGC  82 92
Acid345_0077   79661 ..   79695 +  -9.9  -2.62463   TGCGGCTTGTTCGGA     CGCGGCCAGAGCAGC TTCGC GCTGTTCGGGGTGCG     CTTCTAACTCCTGCG  60 102
Acid345_0079 NONE
Acid345_0080   83258 ..   83271 +  -3.1  -5.00895   TACTCTCTCATTCAT               TTCCT ATGC AGGAG                TTTTTATGTCCTACG  76 74
Acid345_0081   83908 ..   83926 + -13.1  -3.39327   GCCGGCAATAATAAA             GGCCGGC ATACA GCCGGCC             TTCTGCATATCCGAG  84 162
Acid345_0084   86125 ..   86148 +  -2.4   -3.3761   CGGTCCGTTCTTGAT          GCCATCGT CGGTCAAC ACGATTGC           GTTTTCTTCGGACGC  46 277
Acid345_0086   89012 ..   89041 +  -7.7  -4.30995   ACTATCACGCGTGCT       TTCGCTGCCGCGA TCTG TTGCGGCCGCGCG        TTGTTTTGTGGCGAC  77 464
Acid345_0094   96873 ..   96910 +  -4.1  -4.26903   AGTTTCCGACGGGAG   CGGTGCACTCA-CCGT GCAAAAG ACGGATGCGTGAGCCG   TTTTCCTGCAGTAAG  65 165
Acid345_0097   99103 ..   99125 +    -4  -3.32844   CCCACTCGCCATTTC           CGAGATAGCG TGC CGTGATCACG           TTGTGCCCTGCCGGC  49 174
Acid345_0099  104032 ..  104042 +  -6.8  -3.48276   CGCTTTCGCAGGTTC                 GGGT ATC ACCC                 TTGTATCAAAGACGC  60 41
Acid345_0100  105430 ..  105444 +    -7  -3.38291   TCTGCCGCTGAAACC               CGCGCG GCA CGCCCG               TTCTCAGCTTGTCCG  58 42
Acid345_0101 NONE
Acid345_0102  108632 ..  108642 +  -8.2  -2.73875   CGTCGTCTGACGCGC                 GCCG ATC CGGC                 TGCTCTTCAGCGCCA  57 54
Acid345_0105  114369 ..  114392 +   -16  -5.00642   CACGCGGTAATACCA          CGCGGCACTC TTCG GGGTGCCGCG           TTTTTGTGTCAATTG 100 45
Acid345_0106  114853 ..  114868 +  -6.1  -2.87931   GCCGGTGGGCGAGGC              CGTGC AATGAC GCACG               TCTCTGCCGCGTGCC  51 16
Acid345_0107 NONE
Acid345_0108 NONE
Acid345_0109 NONE
Acid345_0110 NONE
Acid345_0111  118700 ..  118712 +  -4.7  -3.15544   ACATCAGCCATTGAA                CACGC GGC GCGAG                TTCATCCAACTCAGC  47 27
Acid345_0112  120306 ..  120330 +  -7.1  -3.17146   GCCGCAGAGTCTCTG          CCAGGGTGC CAGCGAA GCGCCTTGG          TGTGTTCTGCGGGCG  56 122
Acid345_0113 NONE
Acid345_0114  122938 ..  122948 +  -2.4  -4.07687   CCCTGCGAAACCCAA                 CGGC GCG GCGG                 TTTTGCCGCCGCGCT  56 181
Acid345_0115  124651 ..  124682 + -17.4  -5.27335   TTTGCAGTCTGGGTG      CCCCGTCCTTATCGC GAA GCGATAGGG-CGGGG      TTTTTCTTTGCCCAA 100 43
Acid345_0117  126663 ..  126675 +  -9.1  -3.04792   CTTTGCAAACAGTGG                CGCCA CCT TGGCG                TATTCGAAGTGCTCA  60 141
Acid345_0119 NONE
Acid345_0120 NONE
Acid345_0121 NONE
Acid345_0122 NONE
Acid345_0123  132412 ..  132438 +    -5  -3.33214   CCTGTCATCCTCGAG         GCGCGTCCGTCG CGC CGAAGGATCTGC         TGTTCTACTTGGCGT  53 404
Acid345_0124 NONE
Acid345_0125  134137 ..  134172 + -11.2  -3.60525   TCTCGCGCGTAGCAT    TCCTGCGCTCTCGGGCA CAC TGCCGGAGA-CGGAGGA    TTGTATGTCGCTCAC  77 79
Acid345_0126  134978 ..  134988 +    -4  -4.12188   GTGCGTTGGCGAAAA                 CTTT CAA AAAG                 TTTTCGACGTGCTCG  62 86
Acid345_0129  137920 ..  137938 + -14.6  -3.21416   TGCGAACTGCGTGCT             CAGCTCGC ACT GCGAGCTG             TTCATGGTGACCATG  95 474
Acid345_0132 NONE
Acid345_0133  143451 ..  143507 +  -7.5   -2.8742   TTTGAGCACGAAGGA CACGAAGGTTTCACGAAGGAGAT TTTGGGATTGT GTTTCCTTTGTGGGAACTTCGTG TCCTTCGTGTTTAGA  56 52
Acid345_0134  143920 ..  143935 +  -6.8  -2.85056   AGTGGTGTGACGATA              GGGGTC CTTC GACTCC               GTTTCGCTTCGCGAT  52 39
Acid345_0135 NONE
Acid345_0136  145926 ..  145939 +  -2.3  -3.16564   ACATCGGTTATATCG               CGCTC CGAG GGGTG                TTACTGACGTGACGA  43 41
Acid345_0137 NONE
Acid345_0138  148013 ..  148028 +  -2.4  -3.31905   CGTGCTGCACCTGGT              GCGCTG AAGT CGGAGC               TGTTATGTACGCACT  45 19
Acid345_0139 NONE
Acid345_0140  151083 ..  151102 +   -15  -2.94365   AGAAGTGGCGTTTAC            GGCACGGC TGAA GCCGTGCC             CTTTCTACGCTGTGG  86 172
Acid345_0144  154311 ..  154338 +  -4.1  -3.59202   AAGCCTGAGGTGTGG        GCTGTCCGG-CG GGAAG CGTCCGAATAGC        TTGTGTCTCGAAGTC  51 107
Acid345_0145 NONE
Acid345_0146 NONE
Acid345_0147  157679 ..  157693 +  -5.7  -4.36914   GACTTAGAAAAAAGG               TTGGG ATCAC CCCAA               TTTTCTGGGAGCAAA  71 75
Acid345_0148  158556 ..  158570 +  -8.5  -2.80816   AGTTTGCATACCACA               GCCCC ACGGC GGGGC               TGTGGTCACTGCCAG  57 87
Acid345_0149 NONE
Acid345_0150 NONE
Acid345_0151  160474 ..  160485 +  -2.2  -2.70932   ATTTAGGCCCGAAAA                TCGT GGAA GCGA                 TGCTTCCGGCAGAAC  39 86
Acid345_0152  161380 ..  161412 +   -15   -4.1021   CACTTATCGGTTTAC      CCAAAGAGCCTCCT GAACA AGGAGGCTCTTTGC      TTTGTGCTTGTCACA 100 42
Acid345_0153 NONE
Acid345_0154  163597 ..  163610 +  -2.4  -3.17891   TATAAATTAAATCAA               TACG ATTATG CGTA                TATATTGACTTTATT  43 57
Acid345_0155 NONE
Acid345_0156  165223 ..  165242 +  -9.2  -4.42619   AGTGCATGAAAAAAA            GGCATGGC CGCG GCCACGCC             TTTTCTCACATCTTC  85 32
Acid345_0161 NONE
Acid345_0162  174474 ..  174493 +  -9.2  -3.39955   GTCGGGTAAGAAAAA            CGCACGGC CGCA GCCGTGCC             TTCGGTTTTAAATTT  66 32
Acid345_0164 NONE
Acid345_0165  178121 ..  178150 + -16.5  -3.21354   CTGCAAATTTCAGGA       CGCGCTTC-GCTGG TTT CCGGCGGAAGCGCG       TTCGTGCGTCTATAC 100 82
Acid345_0166  179849 ..  179867 +  -4.4  -3.67597   AGGTCCGAATCAAAG             CAACCGTC TCC GCCGGTCG             TTCTTCCATCAACCA  56 76
Acid345_0168  181542 ..  181552 +  -8.2  -3.86015   TGGGCTGGCGCCGAG                 CGCG TGA CGCG                 TTTCTCGAGGCGGTG  71 19
Acid345_0177  189071 ..  189090 + -10.6  -3.88498   CAAAGCAAAAGAAAA            CGCCCCGC TTCC GCGAGGCG             TTTGGTCTATAGCGC  80 53
Acid345_0179 NONE
Acid345_0180  191883 ..  191895 +  -3.3  -2.70932   TCCTGAATCGGTTTT                CGCTC TGA GGGTG                TAATTGAAGAACAAC  41 18
Acid345_0181 NONE
Acid345_0182  193079 ..  193095 +  -5.1  -3.58343   GCCGCACGCGCATGC              TCTCATC CAC GCTGAGA              TTTGCCGGTGCTCCC  55 97
Acid345_0185 NONE
Acid345_0186  199366 ..  199376 +  -6.8  -3.60948   AACGCGGATCATCCG                 GCGA GGT TCGC                 TTTCCGGCTATCTTC  60 493
Acid345_0192 NONE
Acid345_0193  208325 ..  208340 +  -3.2  -3.60696   TCGCCGGAAGCGCGC              GTGTCA CCCA TGTCAC               TTCTCCTTCTCTCTT  49 344
Acid345_0195  209558 ..  209572 +  -2.8  -3.79906   TCCGTCACCACGTCA               ATTCGA TAT TCGAAC               TTCTTCTCCCACTCG  55 487
Acid345_0197  212221 ..  212251 + -14.7  -5.14985   TGAAACCCTGAGCCA       GGCAGGCGCAGCT CTCAA GGCTGCGCCTGCA       TTTTTCTATGTTTCA 100 30
Acid345_0198  212807 ..  212817 +  -2.4  -3.23692   CACGAACAAGGAGAA                 ACGC CAT GCGA                 TTCATGATGCTGATG  43 151
Acid345_0199  213241 ..  213261 + -10.5  -2.58638   TAATACGATTTGCGA            CGGTTTGTT CCG AGCAAACCG            GTTGGTATAGATTTT  66 38
Acid345_0200 NONE
Acid345_0201 NONE
Acid345_0202 NONE
Acid345_0203  216498 ..  216510 +  -9.1  -2.70936   CGATACAGCGCCTCA                TCCGC CGC GCGGA                TAATCTCATTGGTCG  58 175
Acid345_0205  218825 ..  218839 +  -7.8  -2.76404   CTTCGACAGGTTGAC               CTGGAC GTT GTCCGG               TCCCTTTTGCATCGC  54 205
Acid345_0215  229769 ..  229793 +  -4.1  -3.95584   GCTGTCGCGAACTTT          GGCGGCAGCAT GTT GTGCGGCCATC          TTTAGTTCGTCGAGG  60 457
Acid345_0221 NONE
Acid345_0222  234197 ..  234218 +  -7.3  -2.87931   ACCTTGCGCCCCGTC           CTGCGTATCG CTT CGAT-CGCGG           TCTCTAAAGCCTGAA  53 189
Acid345_0228 NONE
Acid345_0229  243207 ..  243222 +    -6  -3.59979   GTACTTAACAATAAA              CCCCGC TGCT GCAGGG               TTTACCCTCGCACCG  57 391
Acid345_0231  246018 ..  246033 +  -4.6  -2.78384   TTCGCGAAGCGAAAC              GGAGTC GAAG GACCCC               TATCGTCGGCGGCAA  45 64
Acid345_0232 NONE
Acid345_0233 NONE
Acid345_0234  248468 ..  248491 +  -2.2  -4.07568   CATTTACGCCATACG          CATGCACCTC GCGG GAGGCGCTGG           TTTTCGAGAAGGGAA  56 294
Acid345_0237  250812 ..  250830 +    -3  -3.12283   TCGTCTTTTGACTCC             TGAAGGCC GCT GGCCTAGA             ATTTTAAGTGGATTA  43 46
Acid345_0238  251108 ..  251126 + -11.7  -4.86621   TCGCAAAAGATCTGA             GGCACGC GACGA GCGTGCC             TTTTTGATTGGCGCT 100 53
Acid345_0239  252012 ..  252026 +  -5.6  -3.92373   GAACATTCCCTGGAT               GCCGTA GGC TCCGGC               TTTGTCCATGGGCTC  61 443
Acid345_0241  254469 ..  254493 +  -6.3  -4.41348   ACGAGGGTTGTGTTC          GGTGCCGCGAG TTG CTGGCGGTACG          TTTCTTTCAACGCCG  74 223
Acid345_0243  256035 ..  256054 +    -5  -4.49556   AAAGGACACTAAGGC            CTCACGGA GGTA TTTGTGAG             TTTGTTTCATGGCCG  70 45
Acid345_0244  258030 ..  258041 +  -4.4  -2.87051   CGAAACGCTAAATTC                TGCT TGAC AGCA                 CTTTCCTGCTAGGGC  46 43
Acid345_0249  264783 ..  264815 +    -7  -3.06915   TGCAGGGGCATAACT     TCGAAGTAGCGGGCA ATCC TGCCCGC-ACTCAGA      TTCCCTGAACTAAGT  54 358
Acid345_0250 NONE
Acid345_0251 NONE
Acid345_0252  266113 ..  266127 + -11.4  -3.36273   GACATCCGAAGGGAT               CAGGGG TCG CCCCTG               TTCGTCTTCCAAACG  73 325
Acid345_0256  268733 ..  268744 +  -2.2  -3.29584   TTCCGTTGCTGCCTC                CCAT TCGA GTGG                 TAATTTTGTTGTGAG  43 47
Acid345_0257 NONE
Acid345_0258  270558 ..  270579 + -15.9  -3.92324   TTAGCTAGATGAGCA           GGGCGCTGA GAGA TCAGCGCCC            TTTGCTATTGCCCAC 100 49
Acid345_0259  271407 ..  271451 +  -3.3  -3.36823   CCTGCTGAAAATCGT GAGGCCAGGAAATCTCCGCGT CTT GCGCGCAGATAACCTTGCGGC TTAGATTTTCCCGCA  47 70
Acid345_0260  272252 ..  272276 +  -5.5  -3.06087   TCGCCTCCGGATTTC          GGCGACGGCCC GGA GTGTCGGTGCC          TATTCCGCGTCTGTT  50 41
Acid345_0261  272957 ..  272977 + -14.7   -4.4078   TGAATGCAGAAAACG            GCCCACGCG CAA TGCGTGGGC            TTTTCGTTGCACGGA 100 49
Acid345_0263  277836 ..  277872 +  -9.4  -3.47498   GCGTTTTCATGTTCA   GCAGCTTCAGGATCACC CTCT GGTGTGCCTGGAGC-GC    TTCGATTTCTTTTTC  67 285
Acid345_0265  279025 ..  279037 +  -6.2  -3.75169   GCACCGGTTCACTCC                CCGG GCCCG CCGG                TTTCATCAACTCGTA  61 61
Acid345_0267  280179 ..  280197 + -13.1  -4.21194   GATTTCAAAAACGAA             GCGCGCC ATCGC GGCGCGC             TTTTGCATGCTCAAA  95 48
Acid345_0269 NONE
Acid345_0270  282109 ..  282121 +  -3.3  -2.92522   CACCCTTCCTACGCT                CCTGC CCC GCAGC                TCTCGTCTTGAGTCG  42 67
Acid345_0271  283316 ..  283345 + -13.6  -5.14563   CACGTCTCAACACCC       CCTCCCGTTCCGG TGCTC CCGG-GCGGGAGG       TTTTTTCATGGGCGC 100 49
Acid345_0272  284534 ..  284546 +  -4.8  -3.66178   CGGATGTAATCTGTT                GCGA CCTGC TCGC                TTTGGAGTTCGCGCC  55 89
Acid345_0273  285151 ..  285165 +  -4.2  -2.84325   GAAGTGCCCGGTTGT               CCGATC ATG GATAGG               TAATCTTTCAGACCA  45 61
Acid345_0274  285516 ..  285557 + -23.1   -2.6927   CTCCGCATTGATTTC CGCCCTCGCGTTC-GGCGAC ACT GTCGCCAGGAAGCGAGGGCG TCGTGTATACACCAT 100 44
Acid345_0275  286691 ..  286716 + -14.1  -3.35813   TCCAACCCCATGTTT         GACATCGTCGT CGCC ACGACGGTGTC          TTCCTTGAGGTGCCC  87 512
Acid345_0280  294035 ..  294063 +  -4.5  -3.82084   GCCCAGCCACATCGC       GCGCCAC-CGCG CCCTGA CGCGTGTGGTCC        TTGTTGCTGTTGGCG  59 336
Acid345_0284 NONE
Acid345_0285  299240 ..  299252 +  -2.6  -4.31164   AAGCCGCAACTTTTT                CCCG TAACC TGGG                TTTGTATTCTGTGAG  60 39
Acid345_0286  300151 ..  300164 +  -5.3  -3.96624   ATCGCGCGCGACGGA               TCGAT GGTT ATCGA                TTTCTGATACCACTC  64 294
Acid345_0289  306082 ..  306102 + -13.9  -2.64735   TGCCGGTCTCCGCGC            GCCGCGGCG CTA CGGCGCGGC            TCATCTGGATGCCGT  74 245
Acid345_0295 NONE
Acid345_0296  316088 ..  316102 +   -10  -3.21276   GATGACCTCGCCTGA               GGTCGA CTA TCGACC               TGTTGTCAAAAAGCA  68 244
Acid345_0297  318846 ..  318862 +  -5.1  -2.64412   GTTTTTGGGATGCAT              CTGCG CTAATGT CGCAG              CTCTTTGCACTTCGC  46 60
Acid345_0298  320255 ..  320271 +  -2.1  -3.41051   CTGGAGAAAGCTGCA              ACTCGGC GGC GGCGAGG              TTCTCGTGCAGGTGG  46 85
Acid345_0300  321853 ..  321868 +  -6.1  -3.02511   TGAGTTCGAGTCCGG              CGAGC CGTGGC GCTCG               TGTTCCGCAGGTGCA  52 86
Acid345_0301 NONE
Acid345_0302  324125 ..  324149 + -12.9   -4.5442   TGTGTTTCCTCCTTC          GGCGCGAAC CTAAACC GTTCGCGCC          TTTTATAATTCCGAG 100 78
Acid345_0303  324693 ..  324704 +  -3.6  -4.21922   ATGTAAGTACATTTT                GGGC CCCC GTCC                 TTTACTTTTCCCTGG  60 120
Acid345_0304 NONE
Acid345_0305  326630 ..  326645 +  -4.6  -3.36327   GCGGTTGATGCGAGC              GGCGTC GCGC GAGGCC               TTGTCGATCAACTCG  51 86
Acid345_0312  336848 ..  336866 +    -3  -3.46982   CTGCTGAAGTTGCCT             GCGAAGAA ATT TCCCTCGC             TGTTATTCGTATACG  47 409
Acid345_0319  346077 ..  346096 +  -3.5  -4.65895   TTGTTCTGTATCTGT            GCCGGAT TACGAC ATCCGTC             TTTTTGCATGCGGAA  69 93
Acid345_0328  357279 ..  357293 +  -4.9  -2.83715   TGCAGTCAAAAATAG               CGCGG GCAAA CCGTG               TGTGCTCGTCCTGAA  45 117
Acid345_0329  358386 ..  358419 +  -2.3   -3.5511   CTTCAGAAACTAGAT     CTTCTCGGCCACAGCA TTC TGCCG-GTCTGAGTAG     TATTTGTAGCTCAAC  47 45
Acid345_0332  363401 ..  363426 +  -9.7  -3.90241   TCACCATCAACTAGA         CCCGTGC-GGTG CTA CACTGGCGCGGG         TTCTTATGATTACTC  76 27
Acid345_0333  364590 ..  364600 +  -3.2  -4.40132   CCGCATTGGCACGCG                 TTGC TTT GCGA                 TTTCTTCTAGTTGAT  64 239
Acid345_0336  367968 ..  367987 +    -5  -4.65263   CGCGCATCGGCAGGT            TCGTCG-TG TTC CGTCGACGA            TTTCTTTTGCAGGAT  73 92
Acid345_0342 NONE
Acid345_0343 NONE
Acid345_0344  376047 ..  376059 +  -2.7  -4.08216   ATGAAACGGTGGGTA                TCTAT GGA ATGGA                TTTTCGGCGCGGTGC  58 76
Acid345_0351  385554 ..  385571 +    -2  -2.74012   TCGCTCCCACTTTGG             TGCCCAC CCTCA GTGG-CA             TCATTCGGCTCCTCG  39 97
Acid345_0352  389002 ..  389020 +  -3.8  -4.35581   ATCCGCTGTCCTTTT             CAAGCCAG CAA CTGCTTTG             TTTTGAATATTTTGC  64 297
Acid345_0353  390195 ..  390205 +  -2.4   -2.8789   AAGTTCCCCTTCCTC                 GGCC CCG GTCC                 CTTGTTGTGCCAATT  40 105
Acid345_0354  392802 ..  392825 +  -9.4  -3.55444   GAAGAATCAGGGAAG          CGCGCGGGGC AAAT GCCACGCGGG           TTTCGCCGCTCCCAA  69 508
Acid345_0358  397461 ..  397473 +  -3.3  -2.50994   GCGGATAATCAGGAA                CGCGT CGC GTGCG                GTTGGTCGGGTTGCG  40 121
Acid345_0359 NONE
Acid345_0360  399984 ..  400003 + -12.1  -5.07652   TTGATGCACGAAGAA            GGCGCGC CCGCGA GCGCGCC             TTTTGTTTTGCGCCG 100 48
Acid345_0362 NONE
Acid345_0363  403021 ..  403035 +  -2.8  -3.85165   AGCCACTTCCTGCGC               GTCC ATCAACC GGAC               TTTCGCTTTCACGTC  54 112
Acid345_0366 NONE
Acid345_0367 NONE
Acid345_0368 NONE
Acid345_0369 NONE
Acid345_0370 NONE
Acid345_0371 NONE
Acid345_0372  419059 ..  419071 +  -3.4  -2.71791   GGCGAGGCGGCCACC                CGAT GAATG ATCG                CTTTGCAACCCGGCT  41 20
Acid345_0373 NONE
Acid345_0374 NONE
Acid345_0375  423959 ..  423974 +  -7.5  -2.65774   CGCTTATAATGCGCA              GGCGG AGTTCA CCGCC               GTTCTCATGCGTCTG  54 49
Acid345_0376  426886 ..  426899 +  -2.3  -3.60296   AACACCCGCGCTCCC               GCATC CACC GAAGC                TTTCAGGTCGCGCTC  47 426
Acid345_0378  428241 ..  428259 + -10.3  -3.85698   ACTTCTTCGTTGCCC             GCTGGGT GCTCG ACCCAGC             TTTATGCGGCCCGAA  80 95
Acid345_0379 NONE
Acid345_0383  435822 ..  435836 +  -7.1  -3.16564   CGAGCGCGCCATTCA               CCAGC ACCAC GCTGG               TTCCTACCGTGCGGG  54 385
Acid345_0386  444172 ..  444189 +  -5.5  -3.96624   ATTCCACATGAGCTT             GGTGACGG AGC CCG-CGCC             TTTCTCGTACGCATA  64 140
Acid345_0388  447284 ..  447333 + -10.1  -3.06312   CCAGGGAGATCGCGT CGGCGCCAGCGTCCTGCGCAAT TTTCGCC ATT-TGCGGGATGCTGGTGACG TTGGGTGAGAGCTTT  66 405
Acid345_0391 NONE
Acid345_0392 NONE
Acid345_0393  452086 ..  452099 +  -3.7  -5.02074   ACCGAACGGGTAGCA               GGGGC TAAA GCCCG                TTTTTTGAGCGGTGC  77 28
Acid345_0394  452648 ..  452668 + -15.4  -3.76125   GAGAACAAAGAAGAA            GGGGCGGG ATTAC CCCGCCCC            TTTAGCTTGCCCTGC  95 64
Acid345_0397 NONE
Acid345_0398 NONE
Acid345_0399  462588 ..  462603 + -11.8  -5.45802   GGTCGGCCTTGCCCC              GGCGGC TGAG GCCGCC               TTTTTCTTTTGGGGG 100 49
Acid345_0400  464493 ..  464510 + -12.7  -4.32649   GGGTGGTAGTAGTGA             GGGAGGC TGCG GCCTCCC              TTTGCTTTTTCCAGT 100 49
Acid345_0401  465172 ..  465184 +  -4.8  -3.31144   GATGGATGCAAGTCG                CCGT ACCCG ACGG                TTGTGGCAGTGACAA  49 201
Acid345_0403  466977 ..  467017 +  -3.1  -2.69151   GATCGAGAGGAGGCG  GCGGCGGTGGACGGCGT AGGTAAG GCGTCGTGGATCGCAGC  TCGTATATGGGAGGA  40 3
Acid345_0404  468074 ..  468095 +  -9.3  -5.64274   ATCGAGGCAAGAAAA           ATGGCCCGC TTCG GCGGGCCGA            TTTTTTTGTAAGTCC 100 44
Acid345_0411 NONE
Acid345_0412  474466 ..  474486 +  -8.1  -3.07443   TAAAGGTGAGAGTGC            CGCGCCCGC GGC GCCGGCGAG            TTAGATGGCCTGTCC  60 1
Acid345_0414  476044 ..  476057 +  -4.5  -3.06261   CAAATAGAGGTCTCA               CGGTG AACG CACTG                TATTCGGAGTTGCGA  47 34
Acid345_0415  478002 ..  478026 +  -2.8  -3.14132   GAATTGGCGAGTCCG          CGCCCAAT GTTATGATG ATAGGGCG          TTCCTGCAGCACCAA  43 53
Acid345_0416  480260 ..  480280 +  -9.7  -2.80575   AAGCATGGGGGAAAG            CCCGTCC ATCCATC GGACGGG            TATGCTGCGAGTTTT  64 79
Acid345_0421  490242 ..  490252 +  -2.4  -4.08216   CGAGCTGTGCATTCA                 CGTG GGG CTCG                 TTTTCACAGAACTCG  56 417
Acid345_0423  494475 ..  494502 + -13.5  -5.24129   ACCCCGATGTATTAT        TGGGCAGGATC ATCCTC GATCCTGCCCG         TTTTTTGTGGGGACC 100 51
Acid345_0424  495466 ..  495476 +  -3.2  -3.07443   AGCAGCCGCAGTAAT                 GGTG TTT CATC                 TTGCGTAAAGTCTCC  43 27
Acid345_0425  497638 ..  497656 +  -5.9  -4.46212   TGTGGGAAGAAGAAG             CTGGTGC GACGG GCGCCGG             TTTTGTCCTGAACAA  72 477
Acid345_0429 NONE
Acid345_0430  508545 ..  508557 +  -5.5  -3.33492   TATTTTTTCCGTCCT                CGGGT TGA ATCCG                TTATCCAATCGCTCA  53 53
Acid345_0431  510187 ..  510200 +  -2.3  -3.37796   CAGTTCGCAACATTG               CTCTG TTCG CGGGG                TTGTCCATACTCAGC  45 179
Acid345_0434 NONE
Acid345_0435 NONE
Acid345_0436  516054 ..  516079 + -15.5  -2.96882   TACTAAAACCAGTCA         GGGCCTGTAGCG GGA CGCTAC-GGCCC         TCCTTATCTATTTAC  87 35
Acid345_0437 NONE
Acid345_0438 NONE
Acid345_0439 NONE
Acid345_0440 NONE
Acid345_0441 NONE
Acid345_0442  521110 ..  521129 +  -7.2  -3.86822   ATCCATGCGCAAAGG            TCAACTTC GAGC GGAGTTGA             TTTGTCGCGCCATTG  66 389
Acid345_0444  522968 ..  522989 +  -5.9  -4.06903   AGCGATGACGCTTGC           TTTCCGTTA ACGT TAACGGAAC            TTTGCTTTGCAGATT  65 122
Acid345_0445  526561 ..  526592 + -16.7  -5.95166   CATGCACACCTTCTC      CCCCGACTCG-CAG ACCTC CTGGCGAGTCGGGG      TTTTTTTTGATTCGC 100 42
Acid345_0446  528077 ..  528089 +  -3.3  -4.07568   TTCGGGTAGCCGGCA                CAGAC GTG GGCTG                TTTTCGGCGGGGAGA  58 275
Acid345_0447 NONE
Acid345_0448 NONE
Acid345_0449  533923 ..  533950 +  -3.5  -3.40403   CGAGCACAGATGTTT        CGTG-GTTCAAA AGGGA TTTGACCGCACG        TTATACTCGGCAACC  49 132
Acid345_0450  537727 ..  537766 +  -9.2  -3.53012   TAACCCGGCCTCTCC  GAGAGAGGCCAGGCAGTCC GGG GGA-TGCCGGGCTGCACTC  TTTGAAGGGGAAAAG  68 55
Acid345_0451  540129 ..  540149 +   -14  -5.11112   AAAGTCCGAAGAAAA            GGCCACCG ATTGC CGGTGGCC            TTTTTGTTCACGTTT 100 60
Acid345_0453  542543 ..  542561 +  -4.4  -2.75064   TTGACACAGCCCCAC             CGTCCCCG GTC TGGGGGCA             TCATTCGGTCGCGGC  45 37
Acid345_0454 NONE
Acid345_0455 NONE
Acid345_0456  548172 ..  548202 +  -2.4  -3.91084   TGCCAGTCTGTCAGA       GTTGGCAGTTGGAG ATT CTCCAAGCGTCGCC       TTTCATTAGGGCTGA  52 129
Acid345_0457  549968 ..  549980 +  -4.7  -3.86307   GCTTTTCGCTTGGCC                GGTCG AGA CGTCC                CTTTTTTCTTGGGGA  59 131
Acid345_0460  558093 ..  558121 + -10.3  -3.25823   TACGAATCCCATGAA        TGCAAGCTCCGTA ACT TGCGGAGATTGCG        TTCGTCTGAGCGAGC  71 143
Acid345_0461 NONE
Acid345_0462  561564 ..  561582 +  -4.5  -3.61182   CTCAAAGGGCGTGGA             GGGATCA CAGCA TGAACCC             TATATTTTTGATTGC  52 11
Acid345_0463 NONE
Acid345_0464  564302 ..  564325 +    -3  -2.60763   GCGTGTCGTTCCGGG          TGTCCTCCCG CACA CAGGAGCGCA           ATTATGGAATCTACC  40 59
Acid345_0465  572654 ..  572667 +  -2.3  -3.48276   ACTCACTGACCTTCC               GCTCC AGGA GCAGC                TTGTATGGAAACCAA  47 32
Acid345_0466 NONE
Acid345_0467  579083 ..  579103 + -14.7  -3.64703   GGCGTTGGATCGTAG            GCTCCTCGC CAA GCGGGGAGC            TTTGGATCAGGGAAC  95 178
Acid345_0476 NONE
Acid345_0477  593983 ..  593995 +  -3.4  -3.53563   GAAACGTAGTTGCGG                TTCC ACGCG GGAA                TTTCGACCACAATCT  49 421
Acid345_0486  601973 ..  601997 + -11.5  -3.09516   CAAGGAAGGATTGCA          GTCATGCTTTG TAT CAGGGCATGAC          TTCAGTCATGCCGAA  72 471
Acid345_0488 NONE
Acid345_0489  603810 ..  603834 +  -2.7  -2.70932   CGGCTCGTAAAGTTT          CAGGGCTTTAG CCC CTGCGGCCGTG          TGCTTCACGAAAGCC  41 210
Acid345_0490  606368 ..  606381 +  -3.7  -3.17382   ATCGGGGCTTTAGCC               CCTGC CACT GCCGG                TTCAATCTACTTCTT  47 236
Acid345_0495 NONE
Acid345_0496 NONE
Acid345_0497  613407 ..  613418 +  -4.4  -3.66028   ATGTTCGCCATCCAT                GCTT GCGT AAGC                 TTCTTACGAATTGTC  55 159
Acid345_0498 NONE
Acid345_0499 NONE
Acid345_0500 NONE
Acid345_0501  615951 ..  615968 + -10.5  -4.12603   TTCGGCTCCGAAACA             GCCCTGC TCCG GCGGGGC              TTGTTCTTTGGTAAC  86 50
Acid345_0502  619015 ..  619065 + -15.5  -3.18582   GTTCTCGATCTCTGG GTGCCCCATTCTAGCGATTCACG TTTTT TGTGAAGCGCTAGGGTGGGGCGG TTCGTGGATGAAGTC 100 261
Acid345_0504 NONE
Acid345_0505  622690 ..  622704 +  -8.5   -3.6682   AGAACTAGCCGGCAG               CGCGC ATCAC GCGCG               TTTCGGTGCGTCGCA  68 47
Acid345_0508  626004 ..  626023 +  -4.2  -2.68015   ATCGTCACCCAGGAG            GCCCGCTGA TGA TC-GCGCGC            ATTCTCGTAGTTGAC  44 17
Acid345_0509  626772 ..  626797 +  -8.3  -3.16039   TGAAGGATTCGAATA         GAACTTGCGCA GTCA TGCGGAGGTTC          TTCGTGCCGGTGCTT  62 87
Acid345_0510  629106 ..  629118 +  -2.6  -3.45849   GCACCTCCAGATGCA                TGCC GGAAA GGCG                TTCTAGTCATGTCCC  45 7
Acid345_0511 NONE
Acid345_0512 NONE
Acid345_0513  632559 ..  632575 +    -3  -4.58395   CGGAGGGAGTCCAGG             CGG-TAG CGTG CTATCCG              TTTTTCCGAACTGCG  67 42
Acid345_0520  644647 ..  644658 +  -3.6  -3.28791   GATTCTGCTGGTAAG                GGCT TCGG GGCC                 TTATGCGAAGGAAGT  47 416
Acid345_0523 NONE
Acid345_0524  646166 ..  646197 +  -4.4  -4.44046   ATAGATGTTCGGCAA      TTCGCG-GATTGCCC GCC GGATCATCTCGCGAA      TTTCTTTGCGCTCCA  70 241
Acid345_0526  647163 ..  647194 +   -13  -3.27298   CTAGTTAATCGCTCC      CGGAGGGCCGGA TGCGAGAT TCCGGCCCTCAG       TTCCTCCTTCCAAAC  83 37
Acid345_0527 NONE
Acid345_0528 NONE
Acid345_0529  649517 ..  649531 +  -4.2  -4.13767   AATAGAGGGTTTTTC               GTGACA TCT TGACAC               TTTTGCGGTACAAAG  62 88
Acid345_0530  651907 ..  651930 + -12.4  -5.06414   CCCGAACCAACTGAA          AGGGCTGGCA ACGC TGCCAGCCCA           TTTTTGTTGGCCGCC 100 46
Acid345_0533 NONE
Acid345_0534  659387 ..  659401 +  -7.8  -3.75332   CCAATGAGGAGCCTC               GCGTGA CTC TCGCGC               TTTGACTTCCAGAGT  65 67
Acid345_0535  660681 ..  660698 + -12.7  -4.16842   TCACTCAAACAGAAA             TGGCGGC TGAA GCCGCCA              TTTCTTACAACTAAG  95 46
Acid345_0553  682709 ..  682726 + -12.7  -5.22289   ACTAGTTGGTTAACA             CGCAGCC TGCG GGCTGCG              TTTTTCTATTTCGTG 100 44
Acid345_0554  683152 ..  683165 +  -4.5  -3.14344   CAAATCCTTCCACGT               GGTCG AGTA CGATC                TTGATCGCGGCCGTA  47 136
Acid345_0556 NONE
Acid345_0557  686107 ..  686120 +  -3.9  -3.97308   ATACTTTCTAGTGAA               TCTAA CGCC TTAGA                TTTGCTCTGTTTCGG  58 125
Acid345_0558  687252 ..  687274 + -15.6  -3.92659   GGAAATAGATAGAGA           GCGGGGCAGA AAT TCTGTCCCGC           TTTCGCTTTTGGGGG 100 195
Acid345_0559  688500 ..  688525 + -17.7  -3.43071   TTAGGATTTTTGACG         TATGGCTGCGC ATTG GCGCAGCCATA          TTCATTGCTCTCCCA 100 70
Acid345_0561 NONE
Acid345_0562 NONE
Acid345_0563  691672 ..  691698 +   -13  -3.60098   CCAGAGCTTTCCATC         TGACCCGCGTGA AAC TGGCGCGGGTCA         TTTCACATAAGGCCT  85 49
Acid345_0564 NONE
Acid345_0565  692960 ..  692979 + -11.4  -5.69262   CACGTGAATGAAAGA            GGGTGGCT GAAA AGCCGCCC             TTTTTATTTTTCTAC 100 49
Acid345_0567 NONE
Acid345_0568  696007 ..  696023 +    -5  -3.33815   GCTTCTAAGTTGTTT              CGGGCG TAGTT CGCCGG              TTCGTTCGACGACAT  53 101
Acid345_0569 NONE
Acid345_0570 NONE
Acid345_0571  699626 ..  699652 +  -6.5  -4.21922   GAGTTCGACGTAACC         GCGCGGGCAAT GTAAG ATTGCCCGCAA         TTTCGTTTTCGCTCA  70 99
Acid345_0572  701267 ..  701279 +  -4.7  -3.73224   GGTGTTTTAAGGGTG                CCGAC CTG GACGG                TTTCATCCCGCATCA  56 456
Acid345_0574  703776 ..  703787 +  -7.2  -3.15663   TTTCGTGCTGCACTT                GCCG AGCG CGGC                 TTCGTAGGCCTCCGT  54 193
Acid345_0576  705721 ..  705740 + -10.7  -5.37593   TGTTGGATTCGGAAA            GGCGCTG CCGCGA CAGCGCC             TTTTTTCGTTTCGGC 100 42
Acid345_0582  712426 ..  712445 +  -2.8  -2.79023   TTTAGGTGGATTTAG            GAGATACT CTGC GGTATCAC             TAATTGCTGGCCTTC  41 107
Acid345_0583  715110 ..  715122 +  -3.4  -3.08996   TCCCGCATCCGTTAT                CATC GAAGA GATG                TCTTCCGTCACAATG  43 42
Acid345_0584  716546 ..  716566 +  -8.2  -3.96841   TGCTGGCAGCAGGAT            CCTCCGCG CCCGC CGCGGACG            TTGTGTTTCTTCCCG  74 504
Acid345_0586 NONE
Acid345_0587 NONE
Acid345_0588 NONE
Acid345_0589  718953 ..  718965 +  -6.2  -4.16842   AGCCTTTCTTTAGCT                GCGC AGCCG GCGC                TTTATTGCCGCTCGG  69 262
Acid345_0596  726045 ..  726074 + -10.9  -3.33261   AAATTATTCATAAAT       CGAAATACTAGTG TTTA TGCTAGTATTTCG        TTATGAAACTTGGGG  73 84
Acid345_0597 NONE
Acid345_0598 NONE
Acid345_0599  729823 ..  729840 + -12.7  -4.84642   GTTCGTGATTCCAAA             GCCTCCG GCGA CGGAGGC              TTTTGTTCATTTAGA 100 46
Acid345_0600 NONE
Acid345_0601  732574 ..  732593 + -16.4  -3.55444   CGATTTTTTCGCCGA            GGCGCGGG GCCA CCCGCGCC             TTTGCCGACTCCAAA 100 46
Acid345_0602  734244 ..  734270 + -14.4  -4.86731   TCATTTCCTGCCATT         CGGCCTCGCG GTTCTTA CGCGGGGCCG         TTTTCTTTGCGAAGA 100 54
Acid345_0603  735021 ..  735033 +  -3.3  -2.54896   ACACTTTCATCCACC                CTGCA ATT TGCTG                TAAGTTAACTGGGCA  40 70
Acid345_0604 NONE
Acid345_0605  738115 ..  738133 + -13.8  -4.36595   GCGGGTTCGCTTTCA             GGCGGCCG GGA TGGCCGCC             TTTTCAATTTGGATC 100 47
Acid345_0606  738846 ..  738861 +    -4  -2.67747   GAGATTTCTTGCAAG              GAATTC AGCG GAGTTC               GTTCTAGTATCGGGG  42 83
Acid345_0607 NONE
Acid345_0608  743913 ..  743925 +  -6.9  -2.81547   GCCCATCCCGGCCAT                GCGGG CTT CCTGC                TCCTTGGTGTAGCCG  51 312
Acid345_0611  746566 ..  746581 +  -5.4  -3.84587   TTCGTACCTTCTGTT              GCGATG CGCA CATTGC               TTGTCTTTGCATCCT  61 64
Acid345_0612  748115 ..  748125 +  -2.4  -4.63592   TCACTCGACAGCTCG                 GACC ATT GGCC                 TTCTTTTTCTTCGCG  66 396
Acid345_0624  767521 ..  767548 + -11.2  -3.40498   TTCGAAATGCTCATG        TCCACGGCGAAG TAGC CATCGCCGCGGA         TGTTGTTACGACTTC  73 196
Acid345_0626 NONE
Acid345_0627 NONE
Acid345_0628 NONE
Acid345_0629 NONE
Acid345_0630 NONE
Acid345_0631  776786 ..  776804 +  -6.6  -3.53012   GGATCAACCAGTAGG             CGCTGGGA CTC TCCTTGCG             TTTCACCAGCCCCAG  60 116
Acid345_0633  779205 ..  779240 + -11.2  -4.85599   ATCACAATTCGAGAA    GCGAACGGGCAG-CTTG ATC CAGGGCTGCCCTTTTGC    TTTTTGTGACGTGCG 100 47
Acid345_0634  779796 ..  779817 +    -3  -3.58703   CCGAACTTAACGAAC           TGCAACTC TATAGT GAGTTGGA            CTTTTGTTTCTCGCC  49 31
Acid345_0635 NONE
Acid345_0636 NONE
Acid345_0637  782882 ..  782901 +    -5  -4.07687   TAGAGGTGTTGTGGC            TGTGCGGGT CCC ACCTGC-CA            TTTTGCAGCCAAAAT  65 79
Acid345_0638  786568 ..  786597 +  -8.5   -4.6526   CAGCGACCTCCCTAC       CAGGCGGCAGCAA GAGA TTGTTGCCGCCCA        TTTTTAAGAGTTTCT  87 48
Acid345_0639 NONE
Acid345_0640  789572 ..  789584 +  -6.3  -2.65483   GAATACGGGGACATC                GAAGA GCG TCTTC                ATCTCTTTTGCGTGT  48 209
Acid345_0647  798645 ..  798659 +  -5.6  -3.34227   CGGGAGAATCGCAAA               CCGTGT CGA GCGCGG               TTACTAATTTCGTCA  53 4
Acid345_0648  799813 ..  799846 + -12.5  -3.06796   GTCAACGTTCAAGAA     CACGTTTGCAGAATG CGAG CGTGCTGCGAACGTG      TTCGGTCCAATACGG  81 40
Acid345_0652 NONE
Acid345_0653  805684 ..  805697 +  -4.5  -2.71712   CGCGAAGAAGAAGAA               CG-GCG TAG CGCTCG               ATTTCGCGGCGAGCA  44 144
Acid345_0655  809433 ..  809450 +  -4.7  -3.80573   GCTGTCCACGACAGC             CACGCGT CTGC GCGCGAG              TTTCATCATCGTCGA  59 182
Acid345_0658 NONE
Acid345_0659  814038 ..  814056 + -10.2  -3.53224   GTTCGTCTGAGCGAT             CCGGCATG CCT CCTGCCGG             TTTGGCAGGAAAATA  71 362
Acid345_0661  815717 ..  815738 +  -3.7   -3.2048   TTGACGAAGGCTTAC           GACTTCGCGT ATA ACGC-AAGAC           TTAGTAACGTTTCGA  47 94
Acid345_0662 NONE
Acid345_0663 NONE
Acid345_0664 NONE
Acid345_0665  824253 ..  824264 +    -3  -3.53444   TAACGTAAATCTTCC                TTAC GGCG GTAA                 TTGGTTCTTCCCCAA  49 69
Acid345_0666  827193 ..  827213 + -13.3  -2.75844   AACCGTCGCGCAACA            CGGATGCTG TCG CAGCGTCCG            CTTTCCAATAGCCCC  76 423
Acid345_0670 NONE
Acid345_0671  831631 ..  831647 + -10.8  -2.50816   TTCCACGCGGCACTC              CGGGGC CGGGA GCCCCG              CTTCCTGCATCAGCC  62 252
Acid345_0674  833302 ..  833312 +  -6.8  -3.37487   ACTCCTCGATCTTAT                 CGAG GAC CTCG                 TGTTTCAGCGTGTCG  58 298
Acid345_0676  834550 ..  834568 +  -5.9  -2.87211   CGCAGTTCGAAGTCC             CGCTCGC CGAGC GCGAGCC             TATCTAAAGAGGGGT  51 315
Acid345_0677  834993 ..  835018 + -10.4  -5.54907   CTCCGCTAGACTAGG         CGCGGCGAAG CGGTAA CTTCGCCGCC          TTTTTCTTTTCTGCC 100 61
Acid345_0678 NONE
Acid345_0679  837429 ..  837439 +  -5.4  -2.85056   GCTTCCCGATCCCCG                 CTTC ATC GAAG                 ATTTCCATTGACGCT  47 324
Acid345_0687 NONE
Acid345_0688  847836 ..  847874 +  -3.1  -3.05819   GTGCTACTGTATGTC   CCCCGAGCTAGCA TTTCTCCAGTATT TTCTTGCTCGGGG   TCTTCCAGATGTCTG  43 85
Acid345_0689 NONE
Acid345_0690  849632 ..  849644 +  -4.8  -3.25919   GCCGTTCCTTGCTTC                CTCC GCCGG GGAG                TGTTGCTTGACTCAT  49 124
Acid345_0691  852584 ..  852596 +  -3.4  -3.37556   CGGTGTTAGAGTGAG                CTTC TGAGC GAAG                TTAGGTTCTTTTACA  47 19
Acid345_0692 NONE
Acid345_0693 NONE
Acid345_0694 NONE
Acid345_0695 NONE
Acid345_0696  858814 ..  858825 +  -4.4  -3.01712   TTTTGCCTGATAAGA                GTAC GGTC GTAC                 TCTTAAACGAAACCA  47 47
Acid345_0697 NONE
Acid345_0698  859966 ..  859979 +  -5.2  -4.08216   GCGCACCGGCACGGT               CGCG GGGCAA CGCG                TTTTAGAAACGATGA  65 125
Acid345_0699 NONE
Acid345_0700  861821 ..  861837 +  -5.1  -3.09135   GTCTGGTAGATTGAT              GGTGG TTGTTTC CCACC              TATGTTCAGACTTCT  50 65
Acid345_0706  868889 ..  868919 +  -6.1  -4.34486   CAGCAACCACCACCC      GCGC-AGCAATCGC CAAC GCAATAGCTCGCGC       TTATTTCTTCTTGGT  71 2
Acid345_0708  870502 ..  870513 +  -4.4  -3.99678   CGAAGGATCCCTATC                CTCT CGAA AGAG                 TTTCGTTGTCGCGAT  60 106
Acid345_0711  875532 ..  875556 +  -3.6  -2.68823   CCTTCCAGTCGCATA         TCTCG-TGCTT CGAT AGGCAGCGGGA          ATTGTGTGGAACCGA  42 141
Acid345_0712  876580 ..  876599 + -13.6  -4.30719   TTCTGGTAGTGAGAA            GAGGCGCT TGCG AGCGCCTC             TTTGTTCTCGAAAAC 100 44
Acid345_0713  877389 ..  877405 +    -8  -3.32963   TTCTTCGACTCCGAA              TCCGCA TATTC TGCGGA              TTCTCCGCTCAGAAT  64 64
Acid345_0714 NONE
Acid345_0715  878265 ..  878287 +   -17  -4.48987   CCCAATTTTTACAGG           TGGGCGGCCG ATT TGGCCGCCCA           TTTTGCTTCTGAGAA 100 61
Acid345_0716  879447 ..  879470 +  -5.2  -3.85698   CTGGGAGATGGTGCC          GGCGATCAAT TTCC ATTGCCCGCC           TTTGTGCAGCCAGAA  61 52
Acid345_0718  882066 ..  882082 + -10.1  -2.79796   GAACGTGCGGTTGAG              GCGCGCA TTT TGTGCGC              TATACTGCGCTCGAA  64 202
Acid345_0719 NONE
Acid345_0720  882880 ..  882907 +  -7.6  -4.11304   GCGCATGGTTGGGTA        AAGCCTCGTTCC TCCC GGGACGAGGCCG         TTCTTTGTAAGTTCC  74 25
Acid345_0721 NONE
Acid345_0722  885584 ..  885601 +  -3.3  -2.80291   CGAGGCCCTGCGTTA             CGAGTAG CCTG CGGCTCG              TCTGATACCCTGATT  41 19
Acid345_0723  887152 ..  887170 +    -3  -3.64703   CCGAAGTGTCCCTTC             GGGCGCGA ATG TCGTGTGC             TTTGCATCCAGCGCA  52 393
Acid345_0728  893387 ..  893414 + -15.6  -4.15044   GTAACCTACCCAACA        CAAAGGCGACCC TTGC GGGTCGCCTCTG         TTTGTTGCGGGGAGG 100 50
Acid345_0735  904485 ..  904505 +    -4  -3.37245   AAGAAGATGGTCATT           C-GGCGCCTG TTG CAG-CGCCCG           TTGATATTGCGCTGC  49 157
Acid345_0737  906979 ..  907024 + -19.8   -3.5013   TCACCGTCTACTTAT CGCGCGCGTTGCTC-GTGGAC ACTTG GTCCGCAGGGCAACGCGCGCA TTCGTTGGTTTGCGA 100 44
Acid345_0739  910818 ..  910834 +  -9.3  -3.63515   GGAATGTGGTGAGCG              CCCGGCG CAG CGCCGAG              TTCTTCGCGATCACG  69 109
Acid345_0748 NONE
Acid345_0749  925644 ..  925674 + -14.1  -3.81137   GTACGCATGAGGACC      G-GATGGGAGCGGG GCAA CTCGCTCCCATCGC       TTTGGATGTTTGGGC 100 31
Acid345_0750 NONE
Acid345_0751  928495 ..  928505 +  -3.2  -3.59979   AGCATGTGGAAGTAC                 GGTC GCC GATC                 TTTCAGATAGAAAAC  49 130
Acid345_0756  935155 ..  935176 +  -5.7  -3.99324   TGCGGACGTCGGGAT           TCGACGGCG CGAT CGCCAGCGA            TTTCTGGTAGTACGC  64 391
Acid345_0759  937529 ..  937546 + -14.1  -4.67038   CTCCGTTGTGGATTT             GGGCGGC TGAG GCCGCCC              TTTTCGTTTTGAGGG 100 46
Acid345_0760 NONE
Acid345_0761 NONE
Acid345_0762 NONE
Acid345_0763  942240 ..  942296 +   -21  -3.38056   ACAAGAATCGTAAAA GGTGCGGG-TGATCTGGTC-TCGGCGGG AAT CCCGAGGTTGACCAGATCAGCCCGCACC TGATTTTTTACGGCT 100 270
Acid345_0765  945581 ..  945604 +  -8.1  -4.74012   GACAAGAGATTGTGA          GCCGCGC ACTTGTCTCC GCGCGGC           TTTTGGTTTTATGGT  90 110
Acid345_0766  946267 ..  946299 + -10.7  -3.51934   TTCGGCACATTCCTC     TGCAGCGCT-GTGA ATTACC TCGCCAGCGCTGCA      TATTTCTGCAACAGC  74 42
Acid345_0767  947325 ..  947348 + -18.2  -2.75349   ATCGGCTCTCCGCCC          GAAGCCCCGC GCAA GCGGGGCTTC           TAAATTTTGCCGATT  95 77
Acid345_0768 NONE
Acid345_0769  949400 ..  949421 +  -4.3  -2.75268   GGTGGTGCCGGTGTA           GGGCGCATT CTGG ATTGCGCCG            ATTTAGCGCTGCTTG  45 25
Acid345_0770 NONE
Acid345_0771  952777 ..  952787 +  -2.4  -3.23692   TACCGGTCCGAACAA                 TGGC CTG GCCC                 TTGATCGTGATCGTG  44 258
Acid345_0773  954143 ..  954165 +  -4.8  -3.41936   ACTATTTTTCGACAT           TCATTGCTGC GGG GAAGCCATGA           TCTTTCGGCTTGCTA  51 3
Acid345_0774  954823 ..  954843 +    -9  -2.56122   TAGTGGCAATGTAGG           GTCCGCGGC GATT GCCG-GGAC            GGTTTTCTGATCGAC  59 189
Acid345_0778  961493 ..  961504 +  -7.2   -5.1925   TAACTACGCGGCGTC                GCCG CTTT CGGC                 TTTTTTCACTTCTAA 100 38
Acid345_0785  975486 ..  975506 +   -14  -5.38054   TCACGAATCGCGAGA            GCCGCTGC CGAGT GCAGCGGC            TTTTTGTTTCTCCGG 100 44
Acid345_0786  976550 ..  976560 +  -6.8  -3.76048   GCACCGTGCGGTAAC                 CGTC CTC GACG                 TTGTATTGCTTGCCG  63 160
Acid345_0788  977546 ..  977557 +  -5.8  -3.67976   CGTTTCAAACGACTC                GAGC AGGT GCTC                 TTTCAGCTTGATGGC  58 254
Acid345_0791 NONE
Acid345_0792  980335 ..  980354 + -12.2  -5.53079   GGAACCTCCGACTCA            GCAGCAGA CTTG TCTGCTGC             TTTTTTCTGTATTTT 100 70
Acid345_0793  982719 ..  982750 +   -13  -4.30416   CTCTCGCTTCACAAA      TGCGATACCCCGCG AACA TGCGGGGTTTCGTA       TTTTGGATTCCTAGT 100 48
Acid345_0795  986717 ..  986737 +  -8.2  -5.83211   GCAGTGAAAGGGAAA            GCCAGCGC ATTTA GCGATGGC            TTTTTTGTTTTGGTA 100 43
Acid345_0796  988152 ..  988163 +  -5.8  -4.09685   TAGGTTTTCAAGCGT                TGCG GCGG CGCA                 TTTTGGGCGATGCAA  64 497
Acid345_0798  989275 ..  989287 +  -3.3  -2.97181   TCGAAGCACCCCTAT                GGACT CCC AGCCC                GTTGTCTTTTGCGAT  42 90
Acid345_0799 NONE
Acid345_0800  992111 ..  992122 +  -2.2  -3.10977   GAAGCACAAGAAGAA                GTAG CGCA CTGC                 TGATTTCGTTTTCGC  42 22
Acid345_0801 NONE
Acid345_0802  995272 ..  995298 +  -7.2  -4.08644   TCCCCCTACTCTCCC         ACGCCCCTTC CGTTAAT GGAGGGGCGG         TCTTTTTGTCATCGT  74 46
Acid345_0803  996099 ..  996122 + -13.9  -3.84901   GGGAGGGAATTTATT          GGAGAGCGG AGGCAC CCGCTCTCC           TTACTTTTTGGTGAC  93 260
Acid345_0804  997353 ..  997390 +  -4.1  -3.01712   TTTTGCGGAAACACT   TCGCACGGGAG-GCGTGA TGT TTAAGTTCTTCCGCGCGA   TGTTCAAGACCCCGA  45 9
Acid345_0805  997915 ..  997929 +  -9.2  -3.61517   GGATCGAAGAACTGA               GCCGCG GTC TGCGGC               TTCTTCGAGAGGGCT  68 41
Acid345_0806  999803 ..  999820 + -12.7  -5.27335   TACATCGCGAGACGA             GGCTGCG GAGA CGCAGCC              TTTTTCTTTACCAGA 100 50
Acid345_0808 NONE
Acid345_0809 1004352 .. 1004364 + -10.5  -2.79302   CTCCAGCCCGCGAGG                GCGCG CAT CGCGC                TGTAGTCGAGATCCT  63 129
Acid345_0811 1006652 .. 1006676 +  -7.2  -4.26327   TTCGGGTGGACGGGT         GTGC-TCGACT GGTG AGTCGAAGCGC          TTGTTTTCGTGGCTG  74 53
Acid345_0813 NONE
Acid345_0814 1010529 .. 1010552 + -13.8  -2.77895   GGCGAGAATCGAAAA          GGCGTGCCGC TCGA GCAGCACGCC           CTTCTTAACGGTGCG  79 72
Acid345_0817 1013034 .. 1013044 +  -4.6  -3.43117   CGTAATCGGACGTTC                 GCGG TGG CTGC                 TTGTGCGTTGGATGT  51 173
Acid345_0819 1016132 .. 1016165 +  -8.1  -2.80016   ATAGGTCTGTTCGTG     GTTTACGCTGTCGCT TCGC AGCGAATGCGTAACC      TCATTCGTCGTGACA  57 150
Acid345_0820 1019061 .. 1019076 +  -3.2  -3.01712   CCCGCTGTGTCGGGT              GGCGTT ATGG AGTGCC               TCTTGGAGCACCCGC  42 331
Acid345_0822 NONE
Acid345_0823 1023296 .. 1023310 +  -4.9  -2.87529   CCGCCCTTGTCCTTA               CCGCT TTCCT GGCGG               CTTCTTCCTCTGTGC  46 77
Acid345_0824 1025183 .. 1025206 + -10.2  -5.50723   TACAGCCTTCTTAAA          CCACCGTCGC AACC GTGCCGGTGG           TTTTTCTTTTGCTCC 100 192
Acid345_0825 NONE
Acid345_0826 NONE
Acid345_0827 NONE
Acid345_0828 NONE
Acid345_0829 NONE
Acid345_0830 1031224 .. 1031236 +  -3.3  -2.53822   AACAACTCGCAGTTG                TGACC AGC GGCCA                ATGTTGTCGCATGCA  40 67
Acid345_0831 1033460 .. 1033480 +    -9  -2.71144   GTTCATCCCTATTTG            GGAAGCGG AAACA CTGCTTCC            TCATTCGGAAAGGTA  60 491
Acid345_0833 1035647 .. 1035660 +  -3.8  -2.52543   TACTCAGGATTTAAA               GCAG GAGTAA CTGC                TGAATTGGAACAGCT  42 16
Acid345_0834 NONE
Acid345_0835 NONE
Acid345_0836 NONE
Acid345_0837 NONE
Acid345_0838 1042654 .. 1042666 +  -3.3  -2.54634   ACCGAATAGCGTCCC                GTCCC ACC GGCAC                CTTGCTCCTATACCA  40 32
Acid345_0839 1043514 .. 1043526 +  -4.8   -3.8709   TCAGCATCAACTTCT                GGAG AGGTG CTCC                TTTGTCGCGGCATTT  58 71
Acid345_0840 1045024 .. 1045036 +  -4.7  -3.53811   CACGGATTCTTCTCG                GCGCC AAA GACGC                TTTGCAGCAGATCGG  53 142
Acid345_0842 1046351 .. 1046362 +  -4.4  -2.87211   TCACGATCCTCATCC                TCAG CCGC CTGA                 TATGTCACAGAAAGT  46 14
Acid345_0843 NONE
Acid345_0844 NONE
Acid345_0845 1049840 .. 1049853 +  -3.1  -4.10855   AATAGAAAAATTTCC               GCGCTC AGG GA-CGC               TTTTCACGCGGTTTT  58 311
Acid345_0869 1086268 .. 1086287 +  -2.8   -2.5294   CATCCGGGAGGCGAT            CGTGAGCGA AAT TAGC-CACG            CTGTTCTCCGCCATG  40 11
Acid345_0870 1086928 .. 1086945 +  -2.5  -2.76492   AATAACCGCGAGGGA             ACCTCGC TGAT GCGTGGC              GTTTCGAATCCATGG  39 16
Acid345_0871 1087961 .. 1087973 +  -9.1  -2.70932   CTCGAAAGAGCTCCT                GGTGG CGG CCACC                TAATTGAGAGAGCAG  60 294
Acid345_0873 NONE
Acid345_0874 1092171 .. 1092189 +  -3.8  -3.21099   TGCCAAAGCCGAGCG             CTGCAGTT TGT AACTGAGG             TTAATCGTGGCCGAC  47 9
Acid345_0875 NONE
Acid345_0876 NONE
Acid345_0877 NONE
Acid345_0878 NONE
Acid345_0879 NONE
Acid345_0880 NONE
Acid345_0881 1101276 .. 1101297 +    -5  -3.23708   GAGGATTAAAGGGTC           CCCGGGCC GGGGCA GGCTCGCG            TCATTTTTCACACGA  52 32
Acid345_0882 NONE
Acid345_0883 NONE
Acid345_0884 NONE
Acid345_0885 1103598 .. 1103609 +  -4.4  -3.04263   CTTGGCAGCTTAGGA                GAAC CGAA GTTC                 TATTCGGACTAACAT  47 2
Acid345_0886 NONE
Acid345_0887 1105487 .. 1105503 +  -3.7   -3.3422   CACTTGAGATGGGAA              GAAGC ATGAGGC GCTTC              GTTTTTAACACGATG  49 17
Acid345_0888 NONE
Acid345_0889 NONE
Acid345_0890 NONE
Acid345_0891 NONE
Acid345_0892 NONE
Acid345_0893 NONE
Acid345_0894 1114956 .. 1114966 +  -5.4  -4.57304   CCATTGGTGGAGTAA                 CGAA GTT TTCG                 TTTGTTTGATTGCGT  73 26
Acid345_0895 NONE
Acid345_0896 1118029 .. 1118046 +  -7.1  -3.45571   GCGAAGTATCGAGTT             TTAGACA CACC TGTCTAA              TTGGTGTTTAGCACG  58 22
Acid345_0897 1119806 .. 1119819 +  -8.1  -3.11559   GCCTGGAAAGCTACC               TCGGC GGTC GCCGA                TCTTGAGCTTATGCT  57 331
Acid345_0899 1123454 .. 1123469 +    -9  -3.61398   GGCGAAGCTGTATTC              GCGTTC CACG GAACGC               TTCTTACAGGCGGCC  68 265
Acid345_0900 1127433 .. 1127455 +  -9.1  -5.14563   AAATCACTCTCGAAT           CGGGATGGC AGCCA GCCATCCCC           TTTTTTCCTGAGGGC 100 76
Acid345_0901 NONE
Acid345_0902 1131176 .. 1131195 +   -15  -3.44051   TACGGACGAGTACAA            GGGGCTGC CGCG GCAGCCCC             TTGTACTCGTCAAAC  95 45
Acid345_0908 1139464 .. 1139494 +  -3.9  -5.06414   GTGGGAGAGATCACC      GTGATCCGCGCACC AATC GCGGCGCGG-TTAC       TTTTTGTTCCCACGA  81 454
Acid345_0910 1144992 .. 1145019 + -17.1   -4.4773   TAGACATCAACCCAC        GGCCGGAGTGA CAATAC TCACTCCGGCC         TTTTCCTTGCTATCA 100 45
Acid345_0911 NONE
Acid345_0912 NONE
Acid345_0913 1150815 .. 1150843 +  -3.7  -2.51057   AGCATTTCTGCATTG        CGGCGAAGGACTG CTA TAGTCCTGCCCAG        AGTTTATCTTTCGCC  42 73
Acid345_0914 1153698 .. 1153713 +  -2.4  -3.40403   CTTTTGAACGCGCGA              GTAGGC GTCC GCCAGC               TTGTAATACGCCGGC  46 310
Acid345_0917 1157373 .. 1157390 +  -9.9  -3.55368   CAATGTACTTTCTCG             GTCACGT GTAA ACGTGAC              TTGTGTCACTTGCCT  71 139
Acid345_0918 1161188 .. 1161209 + -13.7  -4.46976   GTAACCTCAACCAAC           GGGGGAGCC TCTG GGCTCCCTC            TTTCTCTTTCTTCCT 100 44
Acid345_0919 1163043 .. 1163069 +  -5.1  -3.61715   TTTCTTTGCCGAGAA         GGCAATCGTGT TGATC ACACCTTTGCC         TTCTTGCACGACATA  58 44
Acid345_0921 1166698 .. 1166718 +   -14  -4.48713   TTCTGCAAACGAAAA            TGCGGCGC GTTCA GCGCCGCA            TTTCTTATTGATGGC 100 44
Acid345_0927 NONE
Acid345_0928 NONE
Acid345_0929 1179168 .. 1179190 + -16.3  -3.16564   TACTGCTTGGCAAAC           GCGGCGACC CTCGT GGTCGCCGC           TTCATAGGCTCGCCG 100 54
Acid345_0934 1189243 .. 1189256 +  -3.7   -4.7254   TCGTGCCACTGCCGT               TCGGG TGTC CCCGC                TTTTTCCTGCGCCGT  75 439
Acid345_0936 NONE
Acid345_0937 NONE
Acid345_0938 NONE
Acid345_0939 1196645 .. 1196655 +  -8.2  -3.08032   TGTAGAGCCGGAGTG                 GGCC TTG GGCC                 TGGTTTTCGGACAAA  60 341
Acid345_0941 1200256 .. 1200268 +  -6.2  -3.34104   CTTAATGAGGTTCTT                CGCG TCCTT CGCG                TTGATCTCATTCTGC  56 449
Acid345_0944 1204684 .. 1204703 +  -9.2  -3.05463   ATTTGTCATAGTCTC            CCGCGTCC ACGA GGACGAGG             TTGCCTCGCAAGAAT  64 160
Acid345_0948 1208542 .. 1208561 +  -2.1   -3.6502   AAAAACAGTCCTCGC            TCGCG CTTATAGTTT CGCGA             TTTACATAAGCCCTC  50 56
Acid345_0949 1209259 .. 1209273 +  -2.8  -3.39895   AGGCCCGCGTCGAAA               TGGC GCAAGTG GCCA               TTCATTCCTAGGGAG  47 0
Acid345_0950 NONE
Acid345_0951 NONE
Acid345_0952 1211951 .. 1211969 +  -4.4  -2.71712   TAACGCAGAACTATT             CAGCCGCG TCG CGAGCCTG             GTTTAGGAGGAGGAG  45 1
Acid345_0953 1213456 .. 1213481 + -11.8  -5.07486   CTTTTCCCTTCGAAC         GGCGGTGGGC CTTCGT GCCTGCCGCC          TTTTTGTTAAAACTC 100 41
Acid345_0954 1215072 .. 1215099 +    -7  -3.73647   TACGCTCCCCGCTAT        GAGCGCGGG-GAA GAA TTCGTCCGCACTC        TTCTTCGTAAATCCA  63 401
Acid345_0960 1218693 .. 1218721 + -14.5  -3.28497   ATGCCTTAAGCTATC        CGGCCGCGACGGC GAC GCTGTTGCGGCCC        TTCGCTTTCGCCTCG  95 32
Acid345_0962 1221284 .. 1221302 +  -4.4   -2.6999   AGAAGGGAAAGCACT             GACGCGAT GGG AACGCGCC             TGATCTGGCTTTTCC  44 24
Acid345_0963 NONE
Acid345_0964 NONE
Acid345_0965 1226046 .. 1226061 +  -4.6  -3.77666   GTTTTGAAGACCGGG              GCGGTC ACCG GACCAC               TTTCGCTTCCGTATC  58 116
Acid345_0966 1227001 .. 1227011 +  -6.8  -4.07568   TGAAGGTGTCGGACG                 CGAC CTT GTCG                 TTTTAGGACCCAACA  70 9
Acid345_0967 1227670 .. 1227687 +  -8.3  -5.18866   TCATTCGAATAAAAG             ACCGGCC TGCG GGCCGGC              TTTTCTTTGTTTCGA 100 49
Acid345_0968 NONE
Acid345_0969 1229385 .. 1229405 + -12.6  -4.72272   AGCACGAAGTGGAAA            GGCATGGC CGCGA GCCATGCC            TTTTTCGTCACCGCG 100 50
Acid345_0970 1230350 .. 1230382 +  -9.7  -4.14392   GTGAATGTCGGCGAG      CGGGTCGGCGTTCAG CAG CAGAACGTCGCCGCG      TTTTCCGGCTTCCAG  80 137
Acid345_0974 1235726 .. 1235745 + -11.4  -5.42198   ACGCTGTGCACGAAA            GGCGGGAC TACG GTCTCGCC             TTTTCTTTTTTGCGC 100 49
Acid345_0977 1238349 .. 1238367 +  -3.7   -3.4252   CCTCGCTAGAAAGCT             GCTGCTC CCTGC GGGCTGC             TTCTCATCCCTCCCG  49 32
Acid345_0978 1238925 .. 1238952 +  -5.5  -5.42259   CAGACTAGGGAAATC        CAAAAGGCCGG CGCACA CCGGCCTTTAC         TTTTTTTAAAGCTAA  95 87
Acid345_0983 1248098 .. 1248112 +  -5.6  -2.78384   CACCGCCTATCTCAC               CGCGCT CGA ACCGCG               TGTCGTCGGCAAAAC  47 81
Acid345_0984 NONE
Acid345_0985 1252018 .. 1252033 +  -3.2  -3.66429   GTGGACGAACATTGG              TGCCGA GAAG TCGCCA               TTCTTAAACATTGTT  52 229
Acid345_0988 1254256 .. 1254268 +  -6.9  -3.53444   TATTCCCGAACACGG                CGTGC CAC GCGCG                TTTCAGCGAACGTCC  60 67
Acid345_0990 1255918 .. 1255942 +  -2.1  -3.93489   GCTCTCGTGGTACTC          CATCTCGGT ATTCACC GCCCAGATG          TTCTCTTTGTCCTTG  54 57
Acid345_0999 1264836 .. 1264851 +  -6.8  -2.74012   GGTCTGCGCGCGGCT              GACGGG AATT TCCGTC               TGCTTACGGTCATCC  51 509
Acid345_1002 NONE
Acid345_1003 1267196 .. 1267208 +  -4.7  -3.14132   TAAGAGCCCCGTCAG                GGGCG TCA CGCGC                TTGATCGACGCGAAG  47 115
Acid345_1004 1269334 .. 1269358 +   -10  -4.67038   CGCTGAAAGTTTTGA         GGGCG-CCGTC GAGA GACGGGTGCCC          TTTTCGTTTTGGCGG  91 427
Acid345_1005 NONE
Acid345_1006 1270786 .. 1270843 +  -5.6  -2.66873   CGCTTCACCACAGAG GCACAGAGGCGCAGAG-TTTTGGGG GAGATGTGA CCCGAATTTCTCTGCTTCTCTGTGC CTCTTTCGTGAGCCT  46 59
Acid345_1007 NONE
Acid345_1008 1273076 .. 1273091 + -11.8  -5.07652   GGCAAGTACCGTGCC              GCCCGC TAAA GCGGGC               TTTTATTTTGGGCGG 100 454
Acid345_1010 NONE
Acid345_1011 1275392 .. 1275414 + -11.2  -4.77757   GAGGAAGTGGTTTGG           GCTGCGCTCT GTG GGGGCGCGGC           TTTTAGTTTTTGCAG  95 225
Acid345_1017 NONE
Acid345_1018 1283037 .. 1283056 + -12.1  -4.32201   TGCGATCGAACAAGA            GGCGCGC TGATCT GCGCGCC             TTTTGCGTTGATTGG  93 52
Acid345_1022 NONE
Acid345_1023 1289209 .. 1289228 + -12.8  -4.50627   CTAGGAAAAAAAGGA            GCGCGGCT TTCG GGCCGCGC             TTTATTTGCTGCATG 100 155
Acid345_1027 NONE
Acid345_1028 1293081 .. 1293100 +  -7.8  -2.74012   CCCAAATAGACCGGT            GCCGTGTG AGTC TGCACGGC             TAGTTGAAGTGGTAG  55 3
Acid345_1029 NONE
Acid345_1030 NONE
Acid345_1031 1295631 .. 1295650 + -16.4  -5.35815   CTCCCCAATAGGTAG            GGCCGGGC ATTT GCCCGGCC             TTTTTATTTGGTGTG 100 51
Acid345_1033 1298619 .. 1298633 +  -2.1  -4.08064   ATTGTGGCCGACAAC               CATGA TGGCT TCGTG               TTTTGCGCAGGCATT  56 193
Acid345_1036 1303066 .. 1303079 +  -9.5  -2.78897   TCCCTTCTTAGATGC               CGGCG TTCC CGCCG                TGGATTTTGATACTT  64 194
Acid345_1039 1306551 .. 1306580 +   -10  -4.63218   ATCCTAACGTTCCTA       ATGA-GCCCGCGG CGCGT CCGCGGGCATCAC       TTTTGTTACGCGCCA  91 50
Acid345_1041 NONE
Acid345_1042 NONE
Acid345_1043 1309988 .. 1309999 +  -4.4  -4.36127   GCGCTTATTCTTTCG                CGAA AATC TTCG                 TTTTGCCTTCTTCCA  66 40
Acid345_1045 NONE
Acid345_1046 1312738 .. 1312756 + -14.6  -3.99062   GAACGCGAATGAAAA             GAGCGGTG CCC CACCGCTC             TTTCTCGTGAATATT 100 29
Acid345_1048 1315157 .. 1315183 +   -13  -4.12532   ACAGTAGTTTCATTC         GGCACGGCGG CGATGAA CTGCCGTGCC         TTTCTCTATGCCAAA  95 34
Acid345_1049 NONE
Acid345_1050 1319193 .. 1319214 + -10.8  -3.21912   ACTAGAAATCGGCGG           CGGGTCGG CCTTCA CCGGCCCG            TTGGTCGGTTCCGCC  71 36
Acid345_1051 1320487 .. 1320500 +  -2.3  -2.97439   GCGAGTGACGGGAAC               GCCGT GGAA ACGCC                TGATTTCGTGCCGTT  40 33
Acid345_1052 1323067 .. 1323081 +  -2.8  -2.72991   CACTCAATCCTGTTC               TCGTAC GAA GTACCA               TGGTTGCCGCTCTCG  41 141
Acid345_1053 NONE
Acid345_1054 1325257 .. 1325267 +  -8.2  -2.52516   CATTGACGCAGCCCG                 CGCG GTC CGCG                 ATTAATGCTCAAGAC  56 10
Acid345_1055 1325680 .. 1325695 +  -7.6  -3.53224   GTTGTTCGTCCACGT              CCGATA GTGC TATCGG               TTTGCGACCGACCTG  62 95
Acid345_1056 1326004 .. 1326030 +  -4.5  -3.29461   CCGAGAAGCAGGCCC        GTTACGGAAGTG TCTC CA-TTCCGTCAC         TTATCAAACCAGTTG  49 46
Acid345_1057 1326460 .. 1326471 +  -5.8  -3.36878   GAGTGACCCGCCACA                CACG CGAA CGTG                 TTCTGCATCACTGCC  56 35
Acid345_1058 NONE
Acid345_1059 NONE
Acid345_1060 NONE
Acid345_1061 1329290 .. 1329306 +  -2.2  -4.89477   GAAGTAAGTTGGTTA              GCGC TTTTTCGCT GCGC              TTTTCTTCTTCGCCG  72 34
Acid345_1063 1331485 .. 1331500 +  -5.4  -2.70932   TTGAAAAGATAGCGG              CTTGGT TGAA ACCGAG               TGCTTAACCCCCGGA  47 3
Acid345_1064 1331912 .. 1331935 + -13.9  -3.76125   ATTGTTGCAAATTGT          CAGGGTCCC CAATTT GGGACCCTG           TTTGCCTTACAATAG  89 49
Acid345_1065 1334987 .. 1334999 + -10.5  -4.10744   ACGAACCTGTGGATT                CGCGC TTC GCGCG                TTGTTGTTTGGGTCA  86 237
Acid345_1066 1338732 .. 1338751 + -12.8  -6.06723   CATTGTTCTCACGGA            CCCGGGCG TTAT TGCCCGGG             TTTTTTTTTGCAAAA 100 42
Acid345_1067 1340008 .. 1340020 +  -3.3  -2.53015   CTCGCAGACGGCGTA                CCGGT GCA ACCGA                TCAGTTAGAAAATAT  40 5
Acid345_1068 1343401 .. 1343413 +  -5.5   -3.1637   GCTTGTGAAACGCAG                GCTGT AGA ACGGC                TTCCTGCGCATCTCT  52 159
Acid345_1069 1344225 .. 1344247 + -12.7  -4.63218   GGGCTGAAGGACGAA           GGCGCAGCT TTAGC GGCTGCGCC           TTTTCTTGCGCAAAA 100 44
Acid345_1070 1345848 .. 1345866 + -13.8  -4.90217   AATAACAGAGAATTC             GGCGGCCT TCG GGGCCGCC             TTTTTGCTATATTTC 100 49
Acid345_1071 NONE
Acid345_1072 NONE
Acid345_1073 NONE
Acid345_1074 NONE
Acid345_1075 1350481 .. 1350491 +  -3.2  -3.65046   TCCACTTTCACATGA                 GTGT CGA GCAC                 TTCTTCGAGTGAGAA  52 129
Acid345_1077 NONE
Acid345_1078 1354863 .. 1354883 + -12.6  -5.30616   TCGCGATATGACCAA            CCGGCAGA GCTAA TCTGCCGG            TTTTTCTTTCCCTGC 100 55
Acid345_1079 NONE
Acid345_1080 NONE
Acid345_1081 NONE
Acid345_1082 1358575 .. 1358596 + -15.9  -4.32201   CGGGCAGTTTGAGAA           TGGGACGGC AATA GCCGTCCCA            TTTTGCATTAGTTCG 100 49
Acid345_1084 1360252 .. 1360267 + -10.4  -2.70932   CCTCGTCACCTTTCA              CGACGC TAGC GCGTCG               TGCTTAGAAGCCCAA  66 511
Acid345_1087 NONE
Acid345_1088 1365648 .. 1365658 +  -5.4  -3.53012   CGGCTATCACATACA                 TCGT GAC ACGA                 TTTGGAAAACGGGGA  55 90
Acid345_1091 1369053 .. 1369067 +  -4.2  -2.76696   GCGAGAAGCGATCTT               GCGC CTACCGC GCGC               CTTATTAGACCCACG  45 52
Acid345_1092 NONE
Acid345_1093 NONE
Acid345_1094 NONE
Acid345_1095 1373456 .. 1373487 +   -13  -4.14056   CCGATCATCGTTCAA      CAAAAAGCCCCGCA TCGC TGCGGGGCTCTTCG       TTTCTACTTTCGACT  95 363
Acid345_1099 1377298 .. 1377356 + -18.3  -2.69725   AAGAAGCAAGCCATC -GTGCGCGGGTGTGGCTGAAGCGAATTA CTCC TGGTTCGCTTCCGCCACGTACGCGCACG AATTTATTTTTGCGC  95 76
Acid345_1103 1380102 .. 1380116 +  -2.8  -4.15222   AAGTAGACGCTATTC               TCGG GTGCTCG CCGA               TTTCTTCAACACGAT  58 35
Acid345_1106 1382259 .. 1382276 +  -5.5  -2.64803   GCTCCGATCACCCCT             TCGGCGG ATAT TCGTCGA              TCAATTTCACGATCG  46 46
Acid345_1109 1385483 .. 1385493 +  -6.8  -3.10112   GGGAAAGTGAACGGT                 TCGC TGA GCGA                 TTCGCTCGATTCGCT  54 31
Acid345_1110 1386757 .. 1386770 +  -4.5  -3.53012   CGATGGCGATTACCT               GGTCC GGGT GGATC                TTTCCGGCCAGCGCG  53 491
Acid345_1112 1390316 .. 1390345 + -17.3  -3.17739   GGAAAGAACGTTCAG       TAGAAAGGGCGGC TTCG GCCGCCCTTTTTA        TGCTTTCTCTTTCTT 100 40
Acid345_1114 1392299 .. 1392315 +  -2.2  -4.23892   CGGGGCACTGTCAAC             TGCTGCC CGAG GGC-GCG              TTTTCGGTCCTTGAA  60 162
Acid345_1115 1393291 .. 1393307 +  -5.7   -5.0133   TTCGCTTGAGCGACC              TCGGCGG CGG CCGCGGG              TTTTTTCGGGAGCTC  83 102
Acid345_1120 1396612 .. 1396625 +  -9.5  -2.66274   TTAGCCGTTAACGTC               GGCGC CTCC GCGCC                CTTGATTGTGAAGAC  63 230
Acid345_1125 NONE
Acid345_1126 1404214 .. 1404230 +  -5.1  -3.55801   TTACCATGGGGCGCA              GCGCT GGCCGGG AGCGC              TTTAGAACGGTTCGT  55 4
Acid345_1127 1405541 .. 1405554 +  -2.3  -3.85698   GTGCTTAAAGAGTTG               CCGTG TGGA CACGA                TTTCTAAAGCGCGGC  52 33
Acid345_1128 1406250 .. 1406261 +  -5.8   -4.7497   ACATGCACACTATCG                GGTG CGGT CACC                 TTTTTCATGACTGCC  79 323
Acid345_1131 1409306 .. 1409328 +  -3.5  -2.82623   AGTAACCGGATTTTC          GTTA-TTGCC GTAA GGCAAGTAGC           TACTTGTACGGCGGG  43 60
Acid345_1132 1411287 .. 1411299 +  -5.5  -3.39142   GGCGACGATCCACTT                CGCAG CAA TTGCG                TTGCTTGCGTGTGCC  53 379
Acid345_1137 1416373 .. 1416386 +  -5.2  -3.52204   ATGGAAGATGTTGCG               CCGC AGCTAG GCGG                TTAATTTCGCGATGC  55 8
Acid345_1143 1426897 .. 1426907 +  -5.4   -4.3351   AACGTCGGGACCTCG                 CAAG GGG CTTG                 TTTCTTGGCTTTTGT  69 60
Acid345_1144 1428831 .. 1428845 +  -2.1  -2.91144   CCCCGCCGCCGATGA               TCATG CCGAC CGTGA               TGATTTCCGAAGTGC  40 397
Acid345_1148 1433067 .. 1433082 +  -8.2  -2.89564   GAAGAGCGGGCGCGG              CCGGCG TTGA TGCCGG               TCTGTACCGTGGCGG  56 254
Acid345_1150 1434781 .. 1434832 + -10.4   -3.4945   GCACAGATTGGTGCG TGCGGCGTAGGTCCCACCCT-GTGGC TGAA GCCACAAGGGTGGGA-C-AC-CCACA TCTTCTTACTTAAGT  74 16
Acid345_1156 NONE
Acid345_1157 NONE
Acid345_1158 1444955 .. 1444970 +    -4  -4.13945   AGACATCGGTATTCT              CCGAGAG CAA CT-TCGG              TTTTAGAATCACACT  60 4
Acid345_1159 NONE
Acid345_1160 NONE
Acid345_1161 NONE
Acid345_1162 1447511 .. 1447529 +  -5.2  -3.94846   CTTCGTGTCCTCGGT             GGCCTTCG TGT TGAAAGCC             TTTCGCTTTTAGTAC  63 82
Acid345_1163 NONE
Acid345_1164 1449010 .. 1449038 +  -4.6  -3.31263   CTTCGGCGGACTGAT       CCTGTTCGG-GTG GTCA CGCATCGAATAGG        TTCTACGGATGGACT  51 66
Acid345_1165 1450419 .. 1450429 +  -3.2  -3.01791   ACGTGCACGCAACGC                 CGTT GGA AGCG                 TCTTCGCCCAACAAT  42 388
Acid345_1167 1453502 .. 1453516 +  -5.6  -3.78934   CCGCGCTCGCGTGCT               GCCGGA TCG TCAGGC               TTCTTGTAACCCGGC  58 231
Acid345_1170 NONE
Acid345_1171 1457349 .. 1457395 +  -4.5  -4.56597   AGGCCCGTCCGTAGT CAAAT-C-AGTTCCGGGTTTCCC ATA GAGAAGCCCGGAACTTGCACATG TTTTTGCGAGAGAAG  71 27
Acid345_1174 1459141 .. 1459155 +  -2.8  -3.65827   TCAGGCTGAAACGGT               CTCG GTTTCTG CGAG               TTTCCGTAAAGATTC  51 229
Acid345_1177 NONE
Acid345_1178 NONE
Acid345_1179 NONE
Acid345_1180 1465131 .. 1465146 + -11.8  -4.46112   GCTGCAATAGAAAAA              CCCCGC GTTC GCGGGG               TTTGTTTGAATCACG  95 31
Acid345_1183 NONE
Acid345_1184 1467879 .. 1467892 +  -3.7  -4.07568   GCCGGTGCGCGGATT               GCGGC CAAT GCCGG                TTTTGCGAGGGCGCA  60 261
Acid345_1186 NONE
Acid345_1187 1469279 .. 1469295 + -15.1  -3.67417   CTGACCAATGCAAAA              GCCCCGC TCA GCGGGGC              TTTCACGTTCAATCT  95 37
Acid345_1192 NONE
Acid345_1193 1474068 .. 1474085 +  -4.9  -2.91681   GGCGGGCTTTCAGGA             GATTGAT GGCT GTCAATC              TCTGTAGAATTGGAA  46 84
Acid345_1194 1475166 .. 1475184 +  -3.1  -2.79023   AAGGAATCAGAAAAA             TCTCGAA AAACC TTCGTGA             TCCTTCGTGCCCTTC  41 80
Acid345_1195 1477478 .. 1477489 +  -4.4  -3.65201   AGATCGTAACCGAAA                GAAC TTAG GTTC                 TTATTACCGCTGTTC  55 18
Acid345_1196 1480307 .. 1480334 + -16.4  -3.54424   GGCGCCCCGAAACAT        CAAAGGCACGGC TCCG GCCGTGCTTTTG         TTTGCGGCGATAAAA 100 77
Acid345_1199 1483082 .. 1483099 + -10.5  -4.92757   CCTGTAAACAATAAA             GCCCGGT CCCC GCCGGGC              TTTTGTTATTCCTAG 100 53
Acid345_1200 NONE
Acid345_1201 1486135 .. 1486154 +  -7.9  -3.54109   TATCGGTTGCCGCTA            GCGTTTC ATCGAG GAAACGC             TTCTCGTTGCCTTCC  62 388
Acid345_1208 1494549 .. 1494585 + -20.3  -2.71712   TGTTTTTGAATCACA    GGAAAAGGCCGTGGCGA TCA TCGCTACGGCCTTTTGC    ATTTGGGACGAAGCG 100 47
Acid345_1209 1495235 .. 1495252 +  -6.9  -3.96068   TCCGCCCGCATGATC             GGCGGCT GCTT GGCCGTC              TTCTTGTTCGCCTGA  68 174
Acid345_1211 1497316 .. 1497333 +  -6.3  -3.34222   TAGCTCCACTCCGAA             TCCGTAT CGGT ATGCGGA              TTCTCCGGTCGTCAT  56 180
Acid345_1212 NONE
Acid345_1213 1499462 .. 1499497 +  -7.6  -4.39329   ATTTTTGGGAATGGC    GCGCGTGGGCGA TTGGTGGGTGTT TCGTTCACGCGC     TTTGTTCTGTAGGAT  79 81
Acid345_1214 NONE
Acid345_1215 NONE
Acid345_1216 1501653 .. 1501671 +    -8  -3.29144   CGGCACGCACCTTTT             CCAGCGTG CTG CGCGCCGG             TTCTGGCACGCGTGC  59 319
Acid345_1218 1502482 .. 1502502 +   -14  -4.98531   TGCTGAAATAGAAAA            GCCCTCCC ACGCG GGGAGGGC            TTTTTACTTTCGGAC 100 45
Acid345_1221 NONE
Acid345_1222 1507964 .. 1507989 +  -3.3  -3.69354   AAGCCAACAAGGCGT         TCGCTCATTACC GTT GGTAATC-GCGG         TTTAGAGTTCTGACA  51 6
Acid345_1223 1510174 .. 1510206 +  -3.2  -4.11183   AAGGTGCAGGGCAAA      CCGGCAGCACGGTG AATCA CACGGAGCTACCTG      TTCTTTGTGATCAGG  58 11
Acid345_1224 1511799 .. 1511809 +  -8.2  -3.14132   AAACCTGCGGCAAGG                 CCGC GGG GCGG                 TTCGTGAGAACGGCC  60 78
Acid345_1225 NONE
Acid345_1226 NONE
Acid345_1227 NONE
Acid345_1228 NONE
Acid345_1229 NONE
Acid345_1230 NONE
Acid345_1231 NONE
Acid345_1232 NONE
Acid345_1233 NONE
Acid345_1234 NONE
Acid345_1235 NONE
Acid345_1236 NONE
Acid345_1237 NONE
Acid345_1238 1519065 .. 1519075 +  -2.4  -3.53712   CGTTTCGGCAACCGG                 GCGC TTA GCGG                 TTAGTTCTTGGCCGT  47 18
Acid345_1239 NONE
Acid345_1240 1519885 .. 1519906 +  -3.6  -2.52464   GTTGAGCGACAACTC           GGTTCGCG CATTCC CGCGAGCA            TGAGTTCAACACCAG  42 47
Acid345_1241 NONE
Acid345_1242 NONE
Acid345_1243 NONE
Acid345_1244 NONE
Acid345_1245 NONE
Acid345_1246 1523853 .. 1523881 +  -4.4  -4.05877   GAGCAACCCATCGGA        GTGACCCGAACG TGCAC CGGGCGGGTGAC        TTGTTTGCTCTCGTG  60 152
Acid345_1247 NONE
Acid345_1248 NONE
Acid345_1249 NONE
Acid345_1250 NONE
Acid345_1251 NONE
Acid345_1252 1526709 .. 1526719 +  -3.2  -2.50816   CGTCCGCCGAAGCGC                 CGCA GAG TGTG                 ATTCGTGGCTGCGCA  40 14
Acid345_1253 NONE
Acid345_1254 1527831 .. 1527855 + -13.6  -3.75738   GAAGTAACCGAATGT          GGTGCGCGAC ATTGC GTTGCGCACC          TTGTTCCTAATCGTC  89 43
Acid345_1255 NONE
Acid345_1256 1529651 .. 1529671 + -18.3  -5.61881   GGCGGCAAGATTCAG            CGCACCCGC GTT GCGGGTGCG            TTTTTCTTTTTACAA 100 52
Acid345_1257 1530080 .. 1530099 +  -2.1  -3.91597   CTGAAACAAACGTTG            CAAAACG ATAAGA CGTTCTG             TTTAATGTGTCTGAT  52 15
Acid345_1258 1531208 .. 1531225 +  -4.1  -2.83379   GAGCCACACCCACAC             TGGAATC CACG GCTTCCA              TCGGTTTATTTGTCT  43 496
Acid345_1263 1535145 .. 1535169 +  -2.7  -2.85999   GCAGCAGGAAGTTAA          GCGAAGTACAT AAA AGGAACGTCGC          TATCATGTCAAATCG  42 13
Acid345_1264 1536470 .. 1536494 + -16.5  -5.27477   TTCGAATTTGAGTAC          CCCACTCTAGC GAA GCTAGGGTGGG          TTTTTTCCTTCAAGT 100 41
Acid345_1265 1537878 .. 1537892 +  -2.8  -2.73542   AGGCGGGATGGGAGC               TGGC AATGCGG GCCA               TGATTCGAGCTTCGA  41 251
Acid345_1266 NONE
Acid345_1267 NONE
Acid345_1268 1540985 .. 1540997 +  -3.4  -4.89339   AACCCGAAGTTAGAA                GTTG GTAAA CAAC                TTTTTATAAGTGCTT  74 103
Acid345_1270 NONE
Acid345_1271 1546029 .. 1546045 + -15.1  -3.61894   GACGCAACATACTGC              GCGGCCG CGA CGGCCGC              TTCTTCGGCGACCTT  88 268
Acid345_1274 1550107 .. 1550125 +  -8.8   -4.1466   CATCACTGCGCGCCC             GGTGCGCT CTT ACCGCACC             TTTTCACCCTTACCT  80 264
Acid345_1275 NONE
Acid345_1276 1551877 .. 1551899 + -11.2  -2.78596   GCGCGTAAAGTGCTA           CGGACAGCGT GAG GCGCTGCCCG           TGTCCTCGAAAAATG  69 45
Acid345_1279 1555276 .. 1555304 + -13.2  -3.45031   GGGCTGCAAAGTTTA        TGCTCTCGGCGA TATGC TTGCCGGGAGCA        TTCGCTTTTTGAGCC  88 51
Acid345_1280 1556851 .. 1556862 +    -3  -4.70659   TTCCACCCGAACTCC                TTTG TTTT CAAA                 TTTTTGCCTCTAACC  70 244
Acid345_1284 1560573 .. 1560586 +  -3.1  -3.08776   TGCAGCGAATTACGG               GGC-TG CGC CATGCC               TGATTTTCGCGAGTT  43 9
Acid345_1285 1563754 .. 1563768 +  -6.4  -3.71848   GCGGACGTAGTCTTC               GTCCAT CTG ATGGGC               TTCTTCGTCGCCGCG  61 456
Acid345_1287 1565675 .. 1565699 + -14.3  -3.97368   GGCTTTAGGTGTTAG          GAGAGGCGGCT ATG GGCCGCCTTTC          TTTATGCGTTGAAAA 100 54
Acid345_1288 NONE
Acid345_1289 NONE
Acid345_1290 NONE
Acid345_1291 NONE
Acid345_1292 NONE
Acid345_1293 NONE
Acid345_1294 NONE
Acid345_1295 NONE
Acid345_1296 1575722 .. 1575745 +  -8.8  -3.88698   AGGTTTCCTTGGGAT          GGGAGGGCGG ACGA TTGCTCTCCC           TGTTTTCTGTCGGTC  73 48
Acid345_1297 1576870 .. 1576889 + -12.8  -5.46706   GGCTACGTTCGAAAG            CGGCGGGG TCAC TCCCGCCG             TTTTTCTTTTCGCGT 100 46
Acid345_1298 1577328 .. 1577346 +  -2.4  -2.82516   ATGTACGAGCTGTAC            GTCGCGC TGCGAC GCG-GAC             TCTAATCCTCCCGGA  39 2
Acid345_1299 1578104 .. 1578125 +  -7.9  -3.84887   GAGGCGACGGCGCAC           GGGCACGAC TAAG GTCGCGCTC            TTTGATGAGTTTTGT  68 14
Acid345_1300 1578557 .. 1578590 + -13.9  -4.49556   GAGGATCTCGCGTAT     CAGGAGCCCCGGTCC GAAC GGATCGGGGTTTTTG      TTTGTTTCCTCGCCG 100 40
Acid345_1301 1579663 .. 1579691 +  -2.3   -3.9392   GGTCACTTGGTTGAC       GAGGCCGC-CTG TTCAAT CAGCGCAGCCAC        TTCTTTCGGATGAGA  54 46
Acid345_1316 NONE
Acid345_1317 NONE
Acid345_1318 1596318 .. 1596328 +  -6.8  -3.27476   ATTGTGAAATCCACA                 GGGA ATC TCCC                 TTGGTGCTTGACACT  56 104
Acid345_1319 NONE
Acid345_1320 1597258 .. 1597295 + -16.4  -3.92542   AGCCCCTGCGACACA  CG-GGCGCGGCCGGAGTT GCTC GACTCCG-CCGCGCCTCG   TTCTTTACCCGTGCC 100 107
Acid345_1324 1600091 .. 1600120 + -14.9  -2.53329   AGCTTTTTGCTGAGC       CGGCGGACGCGCT CCGA ATCGCGGCCGCCG        CATTTTGCTGTCTGC  83 62
Acid345_1326 1601760 .. 1601772 +  -9.1  -4.33417   TGGTGTGCTCATAGT                GCGCT GCC AGCGC                TTTATTGTGCGTCGA  81 143
Acid345_1328 1605232 .. 1605244 +  -3.3  -5.14563   GTTTTTTGGCAACGG                TCCAG CCC CCGGA                TTTTTTCCTCAGAAC  79 170
Acid345_1332 NONE
Acid345_1333 NONE
Acid345_1334 1612601 .. 1612617 +  -4.3  -4.30978   TGATGTCGCCGGAAC              TGAGCTC GAC GTGCTCG              TTTTCATAGCTTACG  65 513
Acid345_1336 NONE
Acid345_1337 1616778 .. 1616794 + -13.7  -4.33653   CTTTTAATCCACAGA              GGCCGCA TGG TGCGGCC              TTTAATTTTTGCATC 100 45
Acid345_1338 1617952 .. 1617971 +  -9.2  -2.73338   ATAGGGTGCTTTTTC            GGCTCGAC TAAA GTCGTGCC             CTTTCGCCAAATTCT  60 70
Acid345_1339 1619191 .. 1619214 +    -6  -4.49311   GCTGCTGCGGCGTCT          TGCTGTTGAA CTGA TTCAACTGCG           TTTTGTAGTGCTGCT  74 361
Acid345_1343 NONE
Acid345_1344 NONE
Acid345_1345 1635270 .. 1635295 + -15.4  -3.90112   GTGCAGTAAAATTCA         GCGGCGCGGG CACAAA CTCGCGCCGC          TTTCGTTCCAACCAA 100 32
Acid345_1346 1636228 .. 1636241 +  -2.3  -3.61398   TTGCCCATCAGTTCG               GCAGT GACG ACCGC                TTCTTCCGCAACCGG  47 351
Acid345_1349 1639212 .. 1639242 +  -9.7  -4.98255   CAGTACACCGGAAAA      GGCTCGCCGCTGCT ACGC AGT-GTGGCGGGCC       TTTTTCTCGTTGAAG 100 260
Acid345_1352 1641086 .. 1641099 +  -2.4  -3.07816   AGTGTCTGTCTCCGC               GTCT CCACAT AGAC                TTGCCTCAATCGCGG  42 86
Acid345_1353 1642346 .. 1642365 + -13.6  -5.42975   ATCGGAAGAACTAAA            GCCCATCC TGCG GGATGGGC             TTTTTATTTATCTGG 100 44
Acid345_1356 1648129 .. 1648159 + -15.5  -4.09864   TGTTTTGTAGAACAA      TGCCGGTCG-CGTC TTTT GACGACGGCCGGCA       TTTTCACGGATCCGT 100 84
Acid345_1357 1648837 .. 1648847 +  -5.4  -3.31144   GAAGCGTCGTGAGTT                 CTTC GTC GAAG                 TTCTGAAAGTCCAGC  51 403
Acid345_1360 1652529 .. 1652553 +  -5.8  -3.26722   ATGAGCGTCCTGCCG         CCGT-CGCT-CA AGG TGTAGCGCACGG         TCTTCTGCATCTCGC  51 174
Acid345_1363 NONE
Acid345_1364 1656371 .. 1656400 + -15.1  -4.26903   TAAAGCGTATGTGCC       TGAAAATGCCCGG TTTC CCGGGCATTTTCC        TTTTCGTGCCATGCC 100 41
Acid345_1365 1657695 .. 1657708 +  -3.7  -3.99374   GCCCATCCGAAATCA               CCAGC AACA GCCGG                TTCTTGTTGGTCGCA  60 386
Acid345_1370 1662325 .. 1662335 +  -2.4  -3.15996   CGACAATTCTCATTT                 CGGG AAT CGCG                 TCTTCCTGCGTGCTG  42 107
Acid345_1371 NONE
Acid345_1372 1664124 .. 1664138 +  -2.8  -3.14564   TCGAATCGCAACCCT               CGAC TATTCGC GTCG               TTCATGCCGGAGTCG  43 56
Acid345_1373 NONE
Acid345_1374 1666110 .. 1666123 +  -3.1  -2.65815   CCTTTGTCGTCGATG               GC-GGA TCA TCCTGC               TGATATGAGTATCCG  40 9
Acid345_1375 1667413 .. 1667426 +  -3.8  -3.65812   AGCCAGCGACCGCAA               GCTG AAGCCG CAGC                TTCTCTTGCAACCGG  54 282
Acid345_1383 1675468 .. 1675481 +  -3.1  -2.78596   CATGGGGATCTGGAC               GGATT GGAG GATCC                TCTAGTGAGCGAGTA  41 7
Acid345_1384 1677294 .. 1677310 +  -2.9  -2.77962   CATCGAGGAGATGAA              GTAATGG CGA CCGCTAC              CTTTCGAATATGGCG  41 22
Acid345_1385 NONE
Acid345_1386 1678803 .. 1678815 +  -4.1   -3.9392   ATGTGTTCCGGTACC                CGTGA CGA TTACG                TTGTTTGCGGTGGCA  57 242
Acid345_1393 NONE
Acid345_1394 NONE
Acid345_1395 1696622 .. 1696632 +    -4  -3.32022   CGCGGATGGAAGTGG                 GAAT GTA ATTC                 TTCGTATCTACCCGA  49 18
Acid345_1396 1697131 .. 1697166 + -14.7  -3.57144   AAATTTCAACGCTGG    CGACGAGGCCCCACC GGGGAG GGTGGGGCCTTGGTG     TTTACCCCTGCCACG  95 44
Acid345_1399 NONE
Acid345_1400 NONE
Acid345_1401 1700072 .. 1700089 +  -7.7  -3.21593   ATTGAAAAGTTTCGG             CGGGCGCT TGC AG-GCCCG             TGTTGTAGAGACGTG  59 36
Acid345_1402 1701603 .. 1701629 + -12.3  -2.71712   GGCGTAACGAACACA        C-GCGCGGAGGT GCGA GCCTCCGCGCAG         CTTTGCAGAAGCCGC  72 34
Acid345_1403 1702565 .. 1702580 +  -6.8  -3.02144   TCCGCCATCGGATAA              GGGTGG GGCA CCACTC               TGTTGACGCCAATGG  54 58
Acid345_1404 1703425 .. 1703443 +    -3  -2.83271   TGCTTCCGCGTGTGC             CATGCGGA AAT TCCACAGG             TCCTTCTGCGCGTCG  41 383
Acid345_1407 1706359 .. 1706385 + -12.3  -2.72436   GCTCTACTGAAAAAG         AGAGGGACGCA GAAGA TGCGTCCCTCG         TGCATTTGATTATCC  72 31
Acid345_1409 NONE
Acid345_1410 1709158 .. 1709172 +  -4.2  -3.14229   CCATTCGGGACTTTC               GTGACG TGC CTTCAC               TGTTAATACACGTGT  47 150
Acid345_1411 1710175 .. 1710192 + -12.7  -4.79352   ACCACTCGAGAATCA             GGCCGGA GCAA TCCGGCC              TTTTCTTATGCCTGC 100 48
Acid345_1413 1711998 .. 1712021 + -11.7  -4.83722   CGGTGCATTCCCAAA          CGGCGCTAG CACGAT CTGGCGCCG           TTTTCTTGTGATATT 100 53
Acid345_1414 1712863 .. 1712882 + -13.6  -4.67038   TAGTCCACGAGAAAA            GCCAAGGC GACG GCCTTGGC             TTTTACTTTTGGAAA 100 67
Acid345_1417 1716999 .. 1717021 +  -3.3  -2.83715   GTCCACTCCGCGTAA           GCGATGAAG CGCAT CGTCACCGC           TCTCGTCCTGATCCC  41 26
Acid345_1418 1718009 .. 1718023 +  -2.8  -3.04461   TGCTCTGTCCCTCGC               GCTC TCCCCAC GAGC               TATTACCCATCAGTA  43 109
Acid345_1419 NONE
Acid345_1420 1721151 .. 1721178 + -21.4  -3.05596   TCCAGCGCAGAAAAC        GAAGGGCACGGC TTTG GCCGTGCCCTTC         TTACATGGAGGAGTC 100 47
Acid345_1423 1723821 .. 1723858 + -24.4  -3.89055   TCGGCGTTTAAGTTC   CACGAAGGCGCAGAGA AACGAA TCTCTGCGCCTTCGTG    TTTCTGCCGATCTAT 100 30
Acid345_1439 NONE
Acid345_1440 1739079 .. 1739089 +  -6.8  -4.20918   GCCGGGGGCGATCCT                 GCCT TTT AGGC                 TTTCTTCGAATTGCG  71 311
Acid345_1445 1746979 .. 1746996 + -12.7  -5.07652   TTCGTTATGAAGGAA             TCCCGGC TTCG GCCGGGA              TTTTCTTTTGGGCAA 100 49
Acid345_1446 1748161 .. 1748177 +  -4.4  -4.07568   CGAGTTCCATGAGCC             TCGCGGC AGTA GCCG-GA              TTTTCCGGCAGGCGC  62 317
Acid345_1449 1751836 .. 1751852 +  -4.3  -3.42078   TCAGCGCGGGCGTGC              CGCGATC CAT GGTGGCG              TTGTGCTGCAGTATG  49 165
Acid345_1451 1752686 .. 1752712 +   -13  -4.47217   AGTCCTAGGCGGGGT         TGCGGGGAGC AATCGAC GCTCCCCGCG         TTTTGGTTACTGCTT 100 33
Acid345_1454 NONE
Acid345_1455 NONE
Acid345_1456 NONE
Acid345_1457 1760547 .. 1760563 + -10.8  -4.78848   GGTAGAGTAAGAAAA              GCCCGC ACGCA GCGGGC              TTTTGTATTTCCGGG 100 50
Acid345_1460 1765060 .. 1765070 +  -3.2  -3.76482   AGACACATCCGCGCC                 CGGA TCG TCTG                 TTGTTCCTCCTCTGC  51 56
Acid345_1461 1766307 .. 1766334 + -11.2  -3.08211   TCGATTGAGTAGATA        CTGGGGCGCGGA GCCA TCCGCGCCCAAA         TCGTTTTCCGCGAGT  72 29
Acid345_1462 NONE
Acid345_1463 1767975 .. 1767986 +  -2.2  -3.29511   GAGAGCGTAAGAGAC                TGCG CTGG CGTA                 TTATGCGAGCGTGAA  43 31
Acid345_1464 1769688 .. 1769705 +    -7  -3.28712   CAAGGACTAACACGA             GTCCCA CGGTGA TGGGAC              TTCTGCGGCAGCACA  56 31
Acid345_1465 NONE
Acid345_1466 1773366 .. 1773376 +  -6.8  -3.33969   AACTCGCGCAGCTTC                 GTCC GCC GGAC                 TTGTCACCTGCATTC  58 400
Acid345_1467 1776580 .. 1776598 + -13.1  -6.23317   ACTGTTTAACTGAAC             GCCGGGC CGCAA GCCCGGC             TTTTTTTGTTTTTCT 100 49
Acid345_1468 1777423 .. 1777433 +  -2.4  -3.38046   CAAGCGGACACTAGA                 GGCG GGG CGCA                 TGTTTGGACTGGGAA  45 27
Acid345_1469 NONE
Acid345_1470 NONE
Acid345_1471 NONE
Acid345_1472 1780255 .. 1780266 +  -3.6  -3.55563   TTGTCAAGAAAGTTT                CCGC CCCC GTGG                 TTTAAGCGGTGGCGT  51 9
Acid345_1473 1782942 .. 1782963 + -17.3  -5.28942   AGCTCTGCTTCCGAC           GCCGGGCGA GCAA TCGCCCGGC            TTTTTCTTTGCCGTG 100 43
Acid345_1474 NONE
Acid345_1475 NONE
Acid345_1476 1787401 .. 1787417 +  -5.1  -3.52177   ACGATTATTCGAATT              GTCACAT GCG ATGCGAC              TTCGATTTTTTCGCC  55 314
Acid345_1485 NONE
Acid345_1486 1804045 .. 1804063 +  -3.1  -3.05816   CGCCAAACTCTACGA            CC-GCTAG CGCA CTGGCCGG             TTCCCTCGAAGATAG  43 19
Acid345_1487 1804618 .. 1804635 +  -5.5  -2.91276   GCGGCGCATCGGCCC             CGCGACT TCGA AATCGCG              ATTTGTGAAAGGGCA  49 57
Acid345_1491 1811453 .. 1811473 + -14.7  -4.05446   TATCAGCAGAGATCA            GGGCCGGAG CAA TTCCGGCCC            TTTCTCATTCCCGAA 100 44
Acid345_1492 1815692 .. 1815730 +  -3.2  -4.38154   CCGTGCGTTCTACCT  TCAACCTC-GAAGCCGCG TCGCC CGCAGCTTCCGATGT-GA  TTTTCTCGCCGCTCT  64 494
Acid345_1495 1819051 .. 1819077 + -16.7  -3.20382   TCAGATTTTCACCAG         TGCGTGCACGT GATCA ACGTGCACGCA         TTCGTGCGTCTGGAC 100 145
Acid345_1496 1821303 .. 1821326 + -16.8  -3.41693   GTGACCACGTAAAAA          GGCCAGCATC TTAC GATGCTGGCC           TTGGTTCGTGCTGCG 100 50
Acid345_1498 1824848 .. 1824878 + -11.9  -5.04868   GACATTTTTCCGATT      TGGCGCCGCGGATC TTTG GATC-GCTGCGCCA       TTTTGTTTGATTTGC 100 43
Acid345_1499 1825508 .. 1825533 + -12.6  -4.55128   CGAGAGCTTATGTCA         TGGCAGTCGG TCGTGC CCGACTGCCG          TTTTCCTTTGAGCAT 100 41
Acid345_1501 1830764 .. 1830792 + -14.6  -4.81212   ACCTGAAATGCAACT        ACGGAGAGCAGG CACAA CCTGCTCTCCGC        TTTTCTTCTAGTCAG 100 40
Acid345_1502 1832869 .. 1832882 +  -5.2  -3.73968   CGAAACCCTCTGTCC               GGCG GTACAA CGCC                TTTGGTGAACGATTT  58 78
Acid345_1503 1835407 .. 1835432 + -14.8  -3.36823   ATAGAGAAAACAACA         GGGGGACAGA GCACAA TCTGTCCCCC          TTAACTTTTGGGCGC  95 195
Acid345_1504 1836997 .. 1837018 +  -2.4  -3.17219   CGTGCTGCTCGAGCG           GATTTAGCA GTCGA TGC-AAATC           TTCGTAGACATTCTG  43 19
Acid345_1505 NONE
Acid345_1506 1839589 .. 1839611 + -13.4  -5.38054   CGGGTTGAACGAGGA           CGGTGTCGCG AAA TGCGGCACCG           TTTTTGTTTGTGCGA 100 119
Acid345_1507 1840843 .. 1840856 +  -2.3  -3.55548   AGCGGAGCGTCGGGA               CGCGG GAGG TTGCG                TTTGGCGAGGTCTTC  47 437
Acid345_1511 1843187 .. 1843210 + -11.8  -3.06183   AAGTTGCTCGACTGC          GAATGCGCAT TGGG GTGCGCATTC           TTCGCTCGCCATCAA  76 45
Acid345_1516 1852357 .. 1852386 + -10.7  -5.08601   CTTCCCGCAATAAAT       CGCCGCGC-GCC GAATCAA GGTAGCGCGGCG       TTTTTCTTCCGGTAC 100 50
Acid345_1517 NONE
Acid345_1518 NONE
Acid345_1519 1854641 .. 1854677 + -11.6  -5.11836   AAGTCAGAGTTGCAC   GGGTTTCAGCGGCCTGC CGCG GCAGGG-GCTGGAGCCC    TTTTCTTTTCGCTGT 100 41
Acid345_1520 1856711 .. 1856723 +  -4.8   -3.1462   TACTTTTCGAGGAAA                GCTC CTGGA GAGC                TGATTTTCCTCCGTT  47 140
Acid345_1521 1858023 .. 1858046 + -13.8  -4.33258   TATTCGAGACAGCTT          GCCCCGTGGA GAAA TCCTCGGGGC           TTTCTGTTTCGCAGT 100 51
Acid345_1524 NONE
Acid345_1525 NONE
Acid345_1526 NONE
Acid345_1527 NONE
Acid345_1528 NONE
Acid345_1529 NONE
Acid345_1530 1868087 .. 1868105 +  -3.8  -3.44848   CGTATAGCGCACGCC             TTCGCGTC CGA GACCTGAA             TCTTTGATCCCGCCG  49 93
Acid345_1539 1882842 .. 1882852 +  -2.4  -3.28712   TCTTGTGGGTAAATA                 CGCC GCC GACG                 TTCTAGCGGCAAGGA  43 9
Acid345_1540 NONE
Acid345_1541 NONE
Acid345_1542 NONE
Acid345_1543 NONE
Acid345_1544 1888214 .. 1888234 +   -14  -3.47431   CTCCGCAATTAAAAA            GGCCGTCC TCGTC GGACGGCC            TTCATCTTTACATCT  95 45
Acid345_1547 1894037 .. 1894048 +  -4.4   -4.3586   ACGTTACCTGCGCCA                TCAG GCCG CTGA                 TTTTAATGTCGATCA  67 171
Acid345_1549 1897724 .. 1897739 +  -3.2  -3.11634   TAACGGGTACGCTCT              CCGG TGTCCAAT CCGG               TTCCGTGATATAGAG  43 116
Acid345_1550 1898786 .. 1898807 +  -2.1  -3.06183   TAAGCGTGCCGGCAC           CCGCCGCTG CGCC CATTGGAGG            TTGCATGAAGATCAC  42 38
Acid345_1551 1900035 .. 1900077 +  -9.8  -4.09739   CGATATCCCACTCTG TATCAGGCCAGCGCTTCAGC GCT GCCGAACTGCCGCCCTGATA TTTTCGGGGGCTTAA  83 214
Acid345_1553 1901150 .. 1901193 +  -9.6  -4.11484   CGAAAAGCCGCTCTG TATCAG-GGCAGCGCTTCAGC GCT GCCGAACTGCCGCCCCTGATA TTTTCGGGGCTTCAG  83 95
Acid345_1554 1902903 .. 1902913 +  -3.2  -2.80796   GCATCGTCCGATGAT                 GTGT CCA GCAC                 GTTTAGCTCGTAGCA  41 122
Acid345_1555 NONE
Acid345_1556 1903795 .. 1903805 +  -5.4  -3.65809   TGGCGCTGGCGTAGG                 TCGT TAT ACGA                 TATTGTTTACTTCTT  58 27
Acid345_1563 NONE
Acid345_1564 1912828 .. 1912839 +  -7.2  -3.61398   TAGCTTGCGCTGCAT                GGCG GTAT CGCC                 TTGTTCGCGGGCGGC  60 400
Acid345_1568 1918402 .. 1918418 +  -4.4  -3.67443   GTTATCTTTCCCTAA             GTC-GCC TCTC GGCTGAC              ATTTTTTGCAATTTT  55 81
Acid345_1569 1919256 .. 1919276 + -16.9  -5.56673   GGGTTTCATCGAAGA            GGAGCCGCA AAC TGCGGCTCC            TTTTTTCTTCTCGAT 100 47
Acid345_1570 1919960 .. 1919990 + -18.4  -4.37092   AGAAAGGGTTTCATC       GAAAAGGAGCCGCA AAC TGCGGCTCCTTTCC       TTTTCTGCGCGAGGT 100 43
Acid345_1571 NONE
Acid345_1572 NONE
Acid345_1573 NONE
Acid345_1574 NONE
Acid345_1575 NONE
Acid345_1576 NONE
Acid345_1577 NONE
Acid345_1578 NONE
Acid345_1579 NONE
Acid345_1580 1930146 .. 1930163 + -12.7  -3.60419   TGAGAGTAAGAAAAA             CCCCGTC CGCA GACGGGG              TTCTCATTTGAAACT  85 52
Acid345_1582 1931281 .. 1931305 +  -7.7  -3.13899   AAGGACGATTGCTCT          CCGCGACAGCC GCG GATTGACGCGG          TCTTCGTCCAGCATT  57 130
Acid345_1586 1934777 .. 1934826 +    -5  -2.72043   GAAGATGGCGGAATC CCGCAGGGATCCGTCGCGGGCG ATCTGGTG CGCCCGC-A-GGATGCCTTCGA ATTTGGCGCCGAGTT  44 100
Acid345_1592 1940574 .. 1940592 + -11.7  -3.34962   CGAAGCAATAAGAAA             GGCTGGC GCGAA GCCAGCC             TTATGAGATCTGAAG  80 30
Acid345_1595 1942354 .. 1942367 +  -5.2  -2.60244   CGGATCAATGAATTT               CGGC CACTCC GCCG                TAAGTTCCTTGGGAA  46 347
Acid345_1599 NONE
Acid345_1600 1945699 .. 1945711 +  -2.7  -3.72695   AGCCAGGTATGAGCG                TAGAG CTG TTCTA                TTTGCTCACGGACGT  51 110
Acid345_1604 1948818 .. 1948834 +  -2.2  -3.54424   TCCGAAAGGTTCGCG              CGCG TCAGCACTT CGCG              TTTCGCACCGTCACG  47 101
Acid345_1608 1951695 .. 1951717 + -14.9  -5.27399   AGCAGGCAAGCAAAA           GGCAGGAGC CGAAA GCTCCTGCC           TTTTTTAATCTCTTC 100 50
Acid345_1613 1956600 .. 1956621 +   -13  -4.66537   TCGTTTCTGCCGAAA           GGCCGGAC CAACGC GTCCGGCC            TTTTCTCTTCGACGC 100 43
Acid345_1614 1957360 .. 1957385 + -10.4  -4.00532   AGCTGAACAAAAAAG         AGAGGCCGGA CGCGAA TCCGGCCTCG          TTTACTCTTTGCGGC  83 41
Acid345_1623 1968665 .. 1968692 +  -9.9  -4.30014   GACAGAAATGAGAAA        GCCCCA-GCGAG TAGAT TTCGCCTGGGGC        TTTTGCATTAGTGGC  86 80
Acid345_1625 1973697 .. 1973744 +    -7  -3.11316   CGGCTACGATTCGCT CAACCGAAAGCGTGAAGTCGTAC AAC GGATG-CTCCGCGTTTCCGGTTG TGTCTTCGATGGTGC  54 457
Acid345_1629 NONE
Acid345_1630 NONE
Acid345_1631 1980308 .. 1980322 +  -5.7  -3.17146   TAAACCGGTTTAAAG               CCACT CGCGA AGTGG               TATCTTGTGGGGGCG  54 38
Acid345_1632 1981580 .. 1981598 +    -6  -2.59564   TGAAAAGCTCCATGC             GACCAG CTCGATA CTGGTC             CTTCTGCGATAGGCC  48 352
Acid345_1634 1984551 .. 1984567 +  -5.1  -2.78891   ATGGTTTCTTGCTGT              TCGGTAT TCC ATTCCGA              TGATTCGCTTCCGGT  44 482
Acid345_1660 NONE
Acid345_1661 2008715 .. 2008731 +  -6.5  -3.77196   GCGTGTATACCTCGG              CGAGAGT TTC ACCCTCG              TTTAATCGATCGTAA  65 4
Acid345_1662 2010666 .. 2010681 +  -4.6  -2.79183   CGCGCGCAGCGCTGC              GCAGTC GAAG GACCGC               TATCCTGACCGTGAC  45 84
Acid345_1667 2018047 .. 2018084 +  -5.6  -3.54029   AGTGCACCGTGTTGT  TCGACGCTACTCGCGGGCC GTA GGCCC-CG-GTACCG-CGG  TTCTGGTTGATGACA  55 411
Acid345_1669 2020259 .. 2020271 +  -9.1  -3.06183   GGGTCCTTCGACTGC                GTCGC TTC GCGAC                TTCGCTCAGGATGAC  63 59
Acid345_1670 2021478 .. 2021500 + -13.5  -4.41616   GAAATTTTGGACAGG           TCGGGACAC GATGA GTGTCCCGA           TTTGTTTGGGGAAAT 100 48
Acid345_1671 2022460 .. 2022480 +  -6.8  -3.75193   GATGGCTTCGATCTT            GCGACCGA TGTCT TCGGTGGC            TTTGGCTGTCTCCTT  63 465
Acid345_1673 2026331 .. 2026349 + -13.1  -3.83844   ATGAACTCACCACGA             GCGGCCC CATGT GGGCCGC             TTATTAATTGGTGGA  90 43
Acid345_1678 NONE
Acid345_1679 NONE
Acid345_1680 NONE
Acid345_1681 2034474 .. 2034516 + -12.9  -2.57243   CGACTTGAAATAAAC CAGCGCCGC-CGGATT GCATGCTGCGAA AATCCGCGCGGCGCTG CTCTTATAATCATCC  75 33
Acid345_1682 2037931 .. 2037965 +  -6.6  -3.39018   CTTCGATTATGAAAA    TCGCCGTCAATAGTA TTTCTC TACTATTG-CGGTGG     TATTTCCCCTAATGG  58 13
Acid345_1683 NONE
Acid345_1684 NONE
Acid345_1685 2044213 .. 2044223 +  -4.6  -3.49475   GGATCGCTCCGATCG                 CGGC CAT GTCG                 TTGTATGCGAATACC  53 289
Acid345_1688 NONE
Acid345_1689 2050492 .. 2050510 +  -5.3  -4.18494   AGTCTGCGCCGATGC            TTCCAGCG ATGT CGC-GGAA             TTTTCCGTGGCCATC  66 464
Acid345_1694 NONE
Acid345_1695 2056198 .. 2056210 +  -5.5  -2.78384   CGGCGGGAGACCGGT                CTCGG TGG TCGAG                TGTCGTCACACAAAA  47 83
Acid345_1696 NONE
Acid345_1697 2058896 .. 2058908 +  -4.8  -3.30771   CAACTCCACGATCGA                GCTC AGTCC GAGC                TTGTAGCGAGTCTGC  49 146
Acid345_1701 NONE
Acid345_1702 NONE
Acid345_1703 2068678 .. 2068690 + -10.5  -2.72661   GATCCGCTTGGCCTG                CGCCG ACA CGGCG                TGCTTCCGCATGATA  63 154
Acid345_1707 NONE
Acid345_1708 2074502 .. 2074514 +  -7.7  -3.32963   TCCTTCGACTCCGAA                TTCGC TGC GCGAA                TTCTCCGCTCAGGAT  61 73
Acid345_1711 2079132 .. 2079157 +  -7.5  -3.78793   AGAACCTAGTACACT         CTTGCGCTATG GCCA CGTGGCGCGGG          TTCTTCATCGTTCTC  68 73
Acid345_1712 2080611 .. 2080624 +  -5.9  -3.22475   AACCGCTGCCAGTGT               CGCGG ATTG TCGCG                TGTTGTCCGAGTCGG  54 63
Acid345_1713 2081422 .. 2081432 +  -6.8  -4.21462   CGATCGCCAGTGCAT                 CGTC GGG GACG                 TTTTCGGTAATGCAT  71 398
Acid345_1716 2085054 .. 2085069 + -11.8  -4.51196   TCGGTGGTAGCAAAG              GCGGCC TGCG GGCCGC               TTTTGTGCGTTTGGC  95 52
Acid345_1717 2085807 .. 2085839 +  -4.8  -3.49419   AGACAATTTCTAGCG      GTAAGGACGTTCGT CGAGT ACGAGCGACTTGAC      ATTTTTGTGCAACCA  52 47
Acid345_1718 2086575 .. 2086591 +    -3  -3.33696   AAAAAATGATGAACC             GAG-GAC AAAA GTCTCTC              TTCCTTCGGGGCCGC  47 32
Acid345_1719 NONE
Acid345_1720 NONE
Acid345_1721 2089647 .. 2089658 +  -4.4  -3.43919   TTGGATTGAGGTGAA                TCCA TGGT TGGA                 TCTTTGAGATTTGGG  51 32
Acid345_1722 NONE
Acid345_1723 2091165 .. 2091190 +  -4.6   -4.0641   CTGCTGGAGAAGAAA         AAGGCGCTCA GGCAGG TGAGCGCCCC          TTTGTGTCGGTGCAG  60 46
Acid345_1727 2094936 .. 2094957 + -10.1  -4.22554   GTGGAGCTTGGCTTG           TCCCACCAC TCTC GTGGTGGGC            TTATTTATTGCGTCG  86 68
Acid345_1729 2097946 .. 2097969 +  -2.4  -3.25073   CAGCGTAGGGCGAAG          TAGCAACTTT TAAG GAGGTTGCCA           TGTTGGTGTTCAAGC  43 317
Acid345_1730 2099315 .. 2099329 +  -7.8  -3.60098   GGGTCTCCAACTCCA               CTGCAC TCC GTGCGG               TTTCGCATACGGGAT  62 58
Acid345_1731 NONE
Acid345_1732 NONE
Acid345_1733 NONE
Acid345_1734 2105378 .. 2105402 +  -6.3  -2.54325   AGTGCCGGGCCGGAG          GCCCGCCCATG CGT CATGAGTGCGC          ATATCTTTCACGGCC  48 245
Acid345_1736 2108642 .. 2108652 +  -5.4  -3.58037   TCGCGGTGGCGGCTG                 GAGT TAC ACTC                 TTTGCCAAGTTCCTG  55 106
Acid345_1737 2110168 .. 2110197 +  -8.5  -3.53444   CCGGTAGAGCAAATC       GCGGATGGCCTGGC GAC GCTCGG-CGTCCGC       TTCATTCTTCGCCCG  66 66
Acid345_1739 NONE
Acid345_1740 NONE
Acid345_1741 NONE
Acid345_1742 NONE
Acid345_1743 NONE
Acid345_1744 2117486 .. 2117498 +  -3.3  -3.05816   ATCTTCAATAGTTAA                GTCGC ATG GCGAG                TTACATACAGCATCC  43 40
Acid345_1745 2118424 .. 2118436 +  -3.3  -2.62184   CTAGTCCTGCGCGCG                GCTGC GGG GAAGC                TGCTGTGAGCGCGGA  40 5
Acid345_1746 NONE
Acid345_1747 2120873 .. 2120886 +  -8.1  -3.02144   CATTTGAATCCTTAG               CGCAC GTTT GTGCG                TCTTACACCCGATAA  60 65
Acid345_1748 2122643 .. 2122656 +  -6.7  -2.78463   CTGCAGGAAATTGCA               TCGAC AATT GTCGA                TATCGTGCGACGAGT  52 42
Acid345_1749 2123671 .. 2123706 +    -6  -2.64099   CCACCAATAGATCGA    CTCGACTGCCGGTGCGA CGT TCACGCAGGCCG-CGAG    CTTCTCCTGCACGAG  48 216
Acid345_1751 2125283 .. 2125293 +  -2.4  -3.47029   AGGATCTGAGCGCCG                 CCGC CAA GCAG                 TTCGTATTTGGATAG  47 0
Acid345_1752 2125741 .. 2125754 +  -4.5  -4.50976   TGACCGTCCTCGCTC               GCGTT ACCA GACGC                TTTTGTGATATCACA  68 89
Acid345_1753 NONE
Acid345_1754 2126798 .. 2126814 +  -2.1  -4.33417   CCTTCCAGCGGAGAA              CTCGCCG TCG CGTAGAG              TTTCTTCTGCATCCG  62 50
Acid345_1757 2132291 .. 2132314 +   -16  -5.06414   TGTAGTAAGTCAGCT          TGGCGCGACC AAAT GGTCGCGCCG           TTTTTATTGCGGCCA 100 51
Acid345_1758 2133108 .. 2133124 +  -5.7  -2.80816   CTGCACTGTCACTCT              CCAGTGC ATC GCGCGGG              TGTCATGCGTCGCAA  47 404
Acid345_1760 2135770 .. 2135786 +  -5.7  -3.40899   GCTTGTCGTTCGTCT              TCAGCGC CCA GCGCAGG              TTGTCGTCGCGCATT  53 361
Acid345_1765 2140484 .. 2140499 +    -6  -2.61681   TCAAAGACACCGAAG              ACGCCG GCGT CGGCGC               GTTCTAGGATTCAAG  49 3
Acid345_1767 2143064 .. 2143084 +   -14  -4.68601   TCAAGCAAACGAGAA            GGGTGGGC AAAAA GCCCACCC            TTTATTCTTTTCACT 100 49
Acid345_1776 NONE
Acid345_1777 NONE
Acid345_1778 NONE
Acid345_1779 NONE
Acid345_1780 NONE
Acid345_1781 2160311 .. 2160322 +  -5.8  -3.86194   GGCCGCTTCGCGCAT                CTCG CCCT CGAG                 TTTCTCCACGAACTT  61 261
Acid345_1783 2163702 .. 2163719 +  -3.4   -3.7732   TGCATCAGTGCCTTG             GCACCGA GTGGA TCGG-GC             TTCTTGGTATCGAAG  52 227
Acid345_1785 2165394 .. 2165406 +  -4.8  -3.09987   AATGGCTTGCATGCT                CAGG TCGCC CCTG                TTCGATCGCTCTTAC  47 118
Acid345_1786 2167665 .. 2167689 + -17.9  -3.30106   GTTCGAGCGTGAAAA          TGGCGCGGCCT CTG AGGTCGCGCCA          TCTCTTTGCCTTCAA 100 47
Acid345_1792 2172706 .. 2172719 +  -2.4  -2.94701   CCTCCGGAAACTCCC               GGAA ACTAAC TTCC                TGCTTTACACTCTTT  40 17
Acid345_1793 2174373 .. 2174394 +  -7.3  -2.57423   TGCTTTGCCTTGCGG           CAGGTGGGCT CTA GGCCCAC-TG           TAACTTGCTACCTAT  54 94
Acid345_1798 NONE
Acid345_1799 2179791 .. 2179831 + -12.1  -2.91912   AAGTATTCGCGGGCT TGGCGTGCATTGTCGTATG CTCCT CGT-CG-CAATGCACGCCA TCTATGCGTAAATGG  75 39
Acid345_1800 2180465 .. 2180485 +  -2.4   -3.9693   TTTGCGGGCTTCGCA            TTCGTCGC GGATG GCGTCGTA            TTGTTTCGCTAGCTC  56 72
Acid345_1802 2182950 .. 2182966 +  -4.3   -2.8978   TTGCGGAGAAAATTA              GCCGTGT TCG ACGCGGG              ATTTGATGTGCGCGT  46 146
Acid345_1804 2183973 .. 2183991 + -12.4  -4.54727   GTTAGGTTTTAGGGA             CGGCAGCT CGT GGCTGCCG             TTTTCGTTTGCGCGC 100 89
Acid345_1807 2187360 .. 2187382 +    -7  -4.25104   TCGCTAACTACTACA           CGCCGTCA TAGACCT TGACGGTG           TTTTCATCAACGCCA  74 75
Acid345_1812 NONE
Acid345_1813 NONE
Acid345_1814 2193819 .. 2193834 +    -9  -3.05596   CCTTCGATTTAGAAT              GGAGCA CTTT TGCTCC               TTAGCTCGGAGGATA  63 54
Acid345_1815 2195862 .. 2195919 + -14.2  -2.78463   ATTCTTTTCAACACA GAGGCTCAGTGTTCCCAGAGGTTTTT AATTGA AAGAATCTCTGGGTCCTCTGTGCCTC TGTGGTGAAAGCGAT  83 75
Acid345_1817 2197888 .. 2197905 + -10.5  -4.44667   CTGAATTGCAAAAAA             GCGCGGC TTCG GTCGCGC              TTTATTGTTGCGCGG  93 53
Acid345_1818 2199455 .. 2199485 +  -3.3  -2.53213   GGGCGTGGCGGTGGG      GAGATAG-CCGATG TTCG CATCCGACTTTCTC       TCGATTCGCGACTTC  40 19
Acid345_1819 NONE
Acid345_1820 NONE
Acid345_1821 2202462 .. 2202482 + -15.4  -4.14392   CGATAAAGATTTCCG            GGCGCCGC TGGCT GCGGCGCC            TTTTGAACGTTAAGC 100 35
Acid345_1822 2203750 .. 2203767 + -12.7  -4.44667   CTTTCGCGAAGGGAC             GGGCTGC TGCG GCAGCCC              TTTCTTATTGCACGG 100 45
Acid345_1831 2212411 .. 2212425 +  -8.6  -2.87132   GCCTAAACCGCCGAT               GCCATT TAG AATGGC               TGTATGCCGAAACAA  59 35
Acid345_1832 2212828 .. 2212842 +  -7.8  -3.97674   AGGCCGAAGAAGTAG               CCGCTA CTC TGGCGG               TTGTTTCGCTCCTGG  71 26
Acid345_1834 NONE
Acid345_1835 2217180 .. 2217193 +  -4.5  -5.42259   CTTGCCGCTCCTCGC               GAGGG TGGA CCTTC                TTTTTTTCCGGATCG  90 336
Acid345_1840 2219277 .. 2219298 +  -4.3  -3.76486   GGTAGGCCTTTTTTC           GCTGCTTCT GCCA GGATGCGGC            TTACTTTCTTTCGGT  54 462
Acid345_1845 2222793 .. 2222815 + -13.5  -2.88215   AGAATGGAAATCCTG           CAACTCCGC CAAAA GCGGAGTTG           TACTCTTTGCTGCTG  81 55
Acid345_1846 NONE
Acid345_1847 NONE
Acid345_1848 2227822 .. 2227847 +  -8.9  -2.52464   GCGCCTAGAAAAAGG         GAAGCCCGCTC CGAA GAGCCGGCTCC          TCACTTCCAGAACAG  59 33
Acid345_1852 2230970 .. 2230992 +  -9.9  -5.46706   CACGATGTAATAAAA           TGCCTTCCT GCAAG GGGAAGGCA           TTTTTCTTTTGCGCT 100 57
Acid345_1853 NONE
Acid345_1854 NONE
Acid345_1855 2232645 .. 2232655 +  -8.2  -2.87931   GTGTGATCGGCCATA                 CGGC CCA GCCG                 TCTCTCCCCGATCCC  59 58
Acid345_1856 2233725 .. 2233745 + -12.6  -4.94058   CGCCAAAACGCAAAA            GGCGCAGA TACGC TCTGCGCC            TTTTCTTTCGCTTAG 100 70
Acid345_1859 2237116 .. 2237138 +    -9  -2.73875   GAATAGGCTGAACGC           CGCGCCGGTG TTG CGCAGGTGCG           TGATCTTGAAGAACC  58 365
Acid345_1862 2241640 .. 2241665 + -11.9  -4.08349   AGCGGACTGAAACTG         CGGGAGAGG ACAACCAG CCTCTCCCG          TTCTGTTTTTGCGCT  91 112
Acid345_1863 2243877 .. 2243925 +  -5.4  -3.33492   GGACTACCAGATCAT GCTGTCGCTGATGATCGCGAACG TCATTT CCTTCGCGGTCG-C-GCG-CAGC TTCTAGCGTGAGTCG  53 256
Acid345_1865 2244493 .. 2244510 +  -5.5  -3.70902   ACTTGCACCGCTCCG             TCACCGC CGTT GAGGTGA              TTTCCGTGTCGCGAA  58 75
Acid345_1866 2246422 .. 2246438 +  -2.9  -3.65046   CGGTGTTAAGAGCGC              TTCGATC CTG GGGCGAA              TTGTTGCCATGGAAA  51 45
Acid345_1871 NONE
Acid345_1872 2253299 .. 2253313 +  -7.1  -3.51825   CGCGAAACCTCCCGC               CGGAC CGTCA GTCCG               TTCTGGTTCGGATCG  60 338
Acid345_1874 NONE
Acid345_1875 NONE
Acid345_1876 2255865 .. 2255877 +    -2  -3.85698   AAGCGGGCCTGAGTC                TTGT CTTAT ACAA                TTTGTGCGACCGCGC  52 29
Acid345_1877 NONE
Acid345_1878 2257922 .. 2257940 +  -4.5   -3.5764   GGATAGCTCGGCATT             TGCAAGC CGCGC GCCTGCA             TTTCGCCGTCGAGTT  53 281
Acid345_1880 2259442 .. 2259454 +  -3.3  -4.57569   GCGTTCCAGGTGTTG                CAGCG CCT CGCTC                TTTTTGCCAGCCTCG  69 218
Acid345_1884 2263399 .. 2263417 + -13.1  -4.67038   TTCGTTTTTCCGGAA             CGCCCGC CGCGC GCGGGCG             TTTTGCTTTTAGCGA 100 46
Acid345_1889 2267447 .. 2267493 +  -8.1  -3.34895   CACGCCGCAGCCCGA TGCACGTAAGCAGTAGGCGA GGTCTCGA TCGTCTGCTGCAT-CGTGCG TTCGTTGAACGTGCC  61 417
Acid345_1892 2271321 .. 2271345 + -15.7  -4.14739   AAAGTCCCATGCACA          GGGCGACGGCT GCG GGCTGTCGCCC          TTTTGCGATGCCTAA 100 53
Acid345_1893 2272646 .. 2272664 + -10.2  -3.59979   GCCGCACTAGCAACA             GCTTCCGG CTG CCGGACGC             TTTCACATCCGCGAA  74 46
Acid345_1894 2273309 .. 2273331 +  -9.9   -4.4874   ACCTAGTACTGAATA          GCAGCCGCGA GCAA TC-CGGCTGC           TTTTCCCTTTTTACG  88 54
Acid345_1897 2275563 .. 2275602 + -15.1   -3.9398   CACCGAATAGTCGCA  AAGCGGAGCCGGACA GGATCGGAGG TGTCCGGCTCCGCTG   TTTCTAAGGTTCTAA 100 49
Acid345_1898 2279553 .. 2279576 + -17.4  -5.26119   AAAGCTAACCACGAA          CGCCGGGGGC AAAC GCCTCCGGCG           TTTTATTTTTCACGA 100 47
Acid345_1899 2281402 .. 2281423 +  -7.1  -3.14051   AGCTATTGAAAATCG           CGCGGCACG GTCT CGCGCCACG            TCTTCGTACGAATCA  54 39
Acid345_1903 2286105 .. 2286129 +  -4.3  -2.71712   TGGCACTACTGACAG          TACCCAGTC ACGTTAG GGTTGGGTA          GTTTCGCGCCGCGAA  45 313
Acid345_1904 2287731 .. 2287741 +  -6.8  -4.19238   CCGCGGAACGAACGC                 GGTC GGC GACC                 TTTTGGACTTCGGCG  71 465
Acid345_1906 2289478 .. 2289525 +    -6  -4.11216   TTCAGGGATGGGTTG CGCGAGGATCTCGCGGGCGATG TCGG CGTCGGCCGGGGGAACTGCGAG TTTTACGCCTCCGAG  69 257
Acid345_1908 2293028 .. 2293068 +  -6.8  -4.56597   TAGGTAACGAGAAAA  TCCCCACCCTGACTTG AGTGTTTGA CGGGTCTCGGTGGGGA  TTTTTGCGCCGAGAG  78 38
Acid345_1909 NONE
Acid345_1910 2297288 .. 2297307 +   -15  -5.28942   CTTGCAGCCAACCGG            GGGGCGGA GAAA TCCGCCCC             TTTTTCTTTGCGCTG 100 46
Acid345_1911 2298336 .. 2298352 +  -5.1   -5.0133   TCTTCCGCGCCCAGA              GCGGTTT TTG AGATCGC              TTTTTTCGGCGGATG  80 344
Acid345_1917 2304331 .. 2304359 + -13.9  -4.67353   GGAACCGACCAATGA        AAAGCGCCATCCG TTT TGGATGGCGCTTC        TTTTTGCCTGAGTGA 100 56
Acid345_1919 2308473 .. 2308489 +  -5.1  -2.74461   GGGGATTTATCGCTA              GTAATCG AAT CGGTTGC              ATTTCGGAATGGCTG  47 358
Acid345_1921 2310804 .. 2310826 +  -7.8  -2.71712   AAAAGACGCTGCGCT           TGGAAAGC AAACACC GCTTTCCA           CTTTCCCACCGCCGC  55 52
Acid345_1922 2313261 .. 2313279 +  -6.7  -4.41047   ACTTGCCGTCAACAG             GCTCATC GTAAG GATGGGC             TTTTCATTCGCAAGT  75 57
Acid345_1930 2322001 .. 2322032 +  -8.1  -3.15544   CCACTGCGTTTGCGA      CAGGCG-TATCCTT TTATC AAGGAAATCGCCTG      TTGCTCGCAGTGCGA  60 47
Acid345_1931 NONE
Acid345_1932 NONE
Acid345_1933 2327336 .. 2327355 +  -4.3   -3.2115   CGGGTGTCAGCGACC            TGGCG-GA TGATC TCGCGCCA            TTCGTCACTGATTTG  47 216
Acid345_1937 2332391 .. 2332426 + -14.8  -3.66139   TAACGTAGCGACAAG    CGAAAAAAGGCGTGCT TACG AGCACGCCTTTCGTCG     TTTGCGGTGTCTATA  95 38
Acid345_1938 2333455 .. 2333470 +  -6.8  -2.78384   AAGCGGGCGAGGTCG              TCCACG TGGC CGTGGG               TGTCGTCGCCGGCAA  51 417
Acid345_1942 2337118 .. 2337139 +  -6.5  -4.64334   GACACAGAATGACGA           CGCCTGGCA AATA TGTCAGCCG            TTTTGTTCACCGATT  78 49
Acid345_1943 2337984 .. 2338001 + -12.7  -3.79668   CAAGACAAGAAAAGA             GGCGCGA TCTC TCGCGCC              TTTCATCACTTCGAT  90 45
Acid345_1946 2340820 .. 2340840 + -15.4  -4.66537   TGCAGAAGAATGACG            GGCGCGGC ACGGA GCCGCGCC            TTTTCTATTGCGCGA 100 45
Acid345_1949 2343164 .. 2343176 +  -4.7  -3.20633   CTACATATATGGAAT                CCCAC CCG GAGGG                TTGAATGTCTTATAA  49 222
Acid345_1950 NONE
Acid345_1951 2345630 .. 2345647 + -12.7  -4.46926   AACGTGTGAGACAAA             GCCGCTC TTCG GAGCGGC              TTTTGTCATACAGTC 100 49
Acid345_1952 2346481 .. 2346504 +  -2.2   -5.0538   GAAGAGCACTCCGTC          CACAACCGCC ATCA GGAGGTAGAG           TTTTTTGCGCTCGGG  77 181
Acid345_1955 2348786 .. 2348796 +  -5.4  -3.77196   CTCTGTGGTGAATAT                 TTCG CCT CGAA                 TTTGGTCGGTGCTGG  61 490
Acid345_1956 2351763 .. 2351790 + -14.2  -4.13767   ACTCGATGAGAATTT        CAAGACGCCGCT CTCG GGTGGCGTCTTG         TTTTGCACTCACCAC 100 100
Acid345_1958 2352625 .. 2352641 +  -2.1  -2.87026   TGCGACTGAAGGCCC              GCGCTAC CTC GCAGAGC              TGTAATCTGCATCTC  40 81
Acid345_1959 2353431 .. 2353451 +  -9.7  -4.35874   TGACAGAACTAGAAA            GCCTCGC CGATAAC GCGAGGC            TTTTCACTTCTATTC  86 107
Acid345_1961 2355109 .. 2355127 +    -3  -3.89822   GGCCGAGAGCGGAGA             GCCTCGTA GCT TACGCGGA             TTTCTCGAGTGCCTC  54 17
Acid345_1963 2357412 .. 2357435 +    -3  -3.14468   CGCAAGTTCGCAGAA          GGGGGCGC AATGAAGC GCGCACTC           TTAGCTCTCGTGGCC  43 13
Acid345_1964 2358449 .. 2358463 +  -4.2  -3.55563   AGCGTGCCCTCTCCC               TCGGGG GAA TTCCGA               TTTACCAGATGCCCT  52 55
Acid345_1967 NONE
Acid345_1968 NONE
Acid345_1969 NONE
Acid345_1970 2363048 .. 2363067 + -11.4  -4.18197   GAATTAGGTATTAGA            GCCCTGGA GAAA TCCGGGGC             TTTTGCATGGCGCCT  88 53
Acid345_1972 2365242 .. 2365252 +  -5.4  -3.63515   AGGTGCAGGGGTCGA                 CATC GGT GATG                 TTGTTGCAGATGGAA  55 423
Acid345_1976 NONE
Acid345_1977 2371705 .. 2371716 +  -3.6  -3.65351   AACCGGTCGATCCAC                GGCT CTAG GGCC                 TTTGGCTCAGAATGG  53 18
Acid345_1978 2372274 .. 2372284 +  -6.8  -2.82635   AGGAGGCGCGAGCAT                 GCGA CAA TCGC                 TCTCATGCTGAAAGT  52 109
Acid345_1979 2372712 .. 2372734 +  -2.6  -3.86684   GGGAAATGAAGATCG           TTTTCGCCGC CCA GCGCAGAGAA           TTTGCTCTGAATTCT  52 32
Acid345_1981 NONE
Acid345_1982 2376966 .. 2376987 + -12.3  -4.62471   CGGCAAGTACGCGGT           GAGCAGGGC TGAA GCCCTGTTC            TTTTTAGCCCTTCAG 100 24
Acid345_1991 2388335 .. 2388347 +  -3.3  -4.08216   GAGGTGACTGTGCGG                GCTGG CCG CTGGC                TTTTCAAAGAGCTAG  58 384
Acid345_1992 2388990 .. 2389002 +  -7.7  -4.21098   ATAATCGCCTGTCTT                TTCGC TGA GCGAA                TTTTCGCGTTCGTGT  74 37
Acid345_1994 2390272 .. 2390307 +  -8.9  -3.37513   GCGTTCGAACCAAAT    CACCCGCTCTGTGAC CCGTGT GTCTGAGAGCGGGCG     TTGCTGTTGGGCTAT  66 72
Acid345_1995 2392879 .. 2392898 + -11.4  -4.73108   AAACAGAAGTTGAAA            GCCACGTC TTCG GGCGTGGC             TTTTGCTTTTCTGGG 100 55
Acid345_1997 NONE
Acid345_1998 NONE
Acid345_1999 2397041 .. 2397057 + -12.3   -5.1356   TAAGTAATCGCTAAA              TCCGCCT CAT AGGCGGA              TTTTTGTTGCTCCAG 100 57
Acid345_2000 NONE
Acid345_2001 NONE
Acid345_2002 2399907 .. 2399917 +  -2.4  -3.14132   TCGTATTCTTCGACG                 CCGC AAG GCAG                 TTGCTAAGGGGAAGG  42 8
Acid345_2003 2402838 .. 2402862 + -13.6  -5.00616   AACCGGCTCCAGTTA          TTGGCCAGGC TTCGC GCCTGGCCAG          TTTTTTGAGCGGCCG 100 49
Acid345_2004 2404057 .. 2404075 + -13.1  -2.78032   GATTACGAAGGTCAC             GCGGGCC TTTCC GGCCCGC             ATCTTTTCGGACAAA  76 48
Acid345_2005 NONE
Acid345_2006 NONE
Acid345_2007 NONE
Acid345_2008 2409560 .. 2409576 +  -5.8  -2.51702   CGCACTCCGAATCCC              GGCGAT CACCA GTCGCC              ATATTGATCGTCTTC  48 56
Acid345_2009 2410068 .. 2410086 +  -4.4  -4.09455   CGGGAACGGTGAACA             GGCTCGCG TCC TGCGGCCC             TTCTTTGATATTGCT  62 145
Acid345_2013 2412880 .. 2412898 + -13.1  -4.20806   TTCTGTCATGAAAAA             GCGGCGC TTCGT GCGCCGC             TTTGCTTTTGCAATG  95 47
Acid345_2017 2417384 .. 2417403 +  -9.2  -4.67038   TTCTGGAATATTTGA            GGCCGCGA GCGA TGGCGGCC             TTTTGCTTTTACAGG  89 45
Acid345_2032 2436124 .. 2436137 +  -3.1  -2.62515   CGCTGCCATGGGCAT               CA-GCG TTC CGCCTG               TCATGTAAGGAGGTT  40 4
Acid345_2033 2436603 .. 2436618 +  -5.4  -3.02043   TGTTGTCGAAGGTCT              CGATGCC GCT GGC-TCG              TATTCGCACGCAATT  50 152
Acid345_2034 2437801 .. 2437817 +    -8  -3.53012   CCAGCATCGTCTCGT              CGTCGA AGCGC TCGACG              TTTCCGCGGAAGCCA  62 103
Acid345_2039 2444023 .. 2444035 +  -2.6  -3.21276   CGCGGGAGCATCTGG                TCGC GCATG GCGG                TGTTGTAGACGAAGA  44 335
Acid345_2043 2447461 .. 2447476 + -11.8  -4.89009   GCAGCAAGCCCGGCC              GCCCGC TGAA GCGGGC               TTTTTCCTTCGGTCT 100 68
Acid345_2044 2448043 .. 2448061 +  -4.4  -2.65789   GACTAACTTCTCCAG             GCGCCGAC GGT GTCGCCAC             GTTCGTTGGTGTAGT  44 90
Acid345_2046 NONE
Acid345_2047 2452071 .. 2452093 +   -12  -3.22618   CGCAGAAAGACGAAA           GGCGCGAG ACTTATG CTCGCGCC           TGTGTTGTCTGCACC  78 51
Acid345_2049 2455083 .. 2455107 + -17.9  -4.66535   TTGGAAAAGATGGAA          TAGGCGCGGGC GAT GCTCGCGCCTA          TTTGTTTTGAGACTT 100 64
Acid345_2051 2458424 .. 2458444 +   -14  -5.18726   TAGAAGTAGAAGAGA            GGGCTGCC GAGAG GGCAGCCC            TTTTTCTTGTGCGAG 100 50
Acid345_2052 2459518 .. 2459540 +   -17   -4.1235   CTTCGAACGGAAACA           GGGCTGCCTC GCC GGGGCAGCCC           TTGTTGTTTACGTTG 100 47
Acid345_2055 2466595 .. 2466613 +    -8  -4.66537   CGCGGTGTTTCTGAA             GGGCCGCT GAT GGCAGCCC             TTTTCTATTGCGCCA  87 45
Acid345_2056 NONE
Acid345_2057 NONE
Acid345_2058 2469997 .. 2470027 +  -8.8  -5.45652   GCAACGTCTTTTTTT       CGGCCGTCTCGTGG ATT CTTCGGGGCGGCCA       TTTTTTATTCCCACT 100 243
Acid345_2059 NONE
Acid345_2060 2471335 .. 2471353 +  -9.5  -3.30771   GTCCAGGTTGCGTTC             CGGGCGG AGTTG CCGCTCG             TTCTCAAGCGTGTGG  66 108
Acid345_2068 NONE
Acid345_2069 2480861 .. 2480889 +  -8.1  -2.79183   ATAGTGAAGCGATCA        GGGCTTGGAAAAG GTA CATTTCCGGGTCC        TATCGTGACCATAGC  57 37
Acid345_2071 2484289 .. 2484312 +  -2.2  -4.67011   CTGCAACGTAAGCGT          CCCTCCGGCG AGTG CTCCGAAGGC           TTTTTGGCTGGCATT  66 283
Acid345_2074 NONE
Acid345_2075 2488153 .. 2488176 +  -4.4   -3.6715   TGAAAAGGTTGCCTG          GCCGTCGAAG TATT CTCCGGCAGC           TTTGCCCTTCAATCC  55 38
Acid345_2076 2488944 .. 2488967 +  -3.8  -2.91681   GCGCGGTGATAGATT          GTCGGCATGA AGTT TCATACCGAG           TATCTCCACTTCGAG  44 69
Acid345_2077 2489549 .. 2489586 +  -3.9  -3.25719   TGCTCGTCTCGAGCG   CACCGCCGCCCACGATG AGCG CATCGGGATCGAAGGTG    TTAATCATCTCGTCG  47 211
Acid345_2080 NONE
Acid345_2081 2495739 .. 2495758 + -13.6  -4.09864   TGAGGGAAACGAAAA            GCCTCTCC AAAA GGAGAGGC             TTTTGCAAAATGAGT 100 56
Acid345_2087 2502015 .. 2502029 + -11.4  -3.09015   GGGTCCTTCGACTAC               GCGTGC TGC GCACGC               TTCGCTCAATATGAC  72 57
Acid345_2088 2503826 .. 2503847 + -10.1  -3.12668   TTCATGGGGTACAGC           GGCGC-GGCC ATC GGCCAGTGCC           TCTTGCACTTTAGCG  66 400
Acid345_2092 NONE
Acid345_2093 NONE
Acid345_2094 NONE
Acid345_2095 2508896 .. 2508918 +  -2.5  -4.15044   GTTGTTGTTGACCGC           CGGCGGCGG TGTGC CTGCCACCC           TTTCTTGCGCAGGCG  56 119
Acid345_2096 NONE
Acid345_2097 NONE
Acid345_2098 2511429 .. 2511439 +  -6.8  -3.28712   GTCCAGCGAATTACC                 TCGC AGC GCGA                 TTATGCCGAGCAGGC  56 167
Acid345_2101 2514255 .. 2514300 + -11.9   -3.2614   GACGAATTCTTTCAG GAACATT-GCTGCCGTGATGGC GCC GCCGTAACGGCCGCCGGTGTTC TTGATGTCGGCGATG  75 187
Acid345_2109 2523216 .. 2523251 + -20.6   -3.7941   CAAGTCCGAATAAAA    GACACACGCCGGAG CCTTCAAA CTCCGGCGTGTGTC     TTATTCTACGGGCTG 100 28
Acid345_2111 2526494 .. 2526528 +    -3  -4.30034   GTAAAGTTTGCGTTG   TATCA-G--GGCAGCGC TTCA GCGCTGCCGACCTGATG    TTTTCCTGGCATTTT  62 37
Acid345_2112 2527067 .. 2527087 +  -5.3  -3.14463   TTTCAAGCGATCACA            CGTCGCGAA CGG TTCGCGCAG            TTCGTGGCCGCACTT  49 236
Acid345_2115 2530743 .. 2530766 +  -7.4  -4.93547   CTTCGCCGTCGCGAT          CGCCGACG AGAATCAG CGTTGGCG           TTTTTACTTGCTTCA  87 317
Acid345_2117 2533614 .. 2533625 +    -3  -4.15106   GCGGGCTTCGTAAGT                TTCA ACGT TGAA                 TTTTGCGGCTTGCTC  60 316
Acid345_2120 2536786 .. 2536798 +  -4.8  -4.62471   GCGCAGCCATTCATC                TGCG AAGCA CGCA                TTTTTACGAGTTCCA  72 369
Acid345_2123 2539658 .. 2539676 + -13.1  -3.05816   GGCCGACAAGAAAAA             GCCCCGC ACGGG GCGGGGC             TTGGATCGCGAATCG  81 41
Acid345_2125 2541120 .. 2541137 + -10.5  -4.63048   AAAGCGATACTTGAA             GGCTGCC TTCG GGCGGCC              TTTGTTATTTGTCCG  95 45
Acid345_2129 NONE
Acid345_2130 2548105 .. 2548128 +    -4  -4.15044   GGGGCGCCTAGGGCA          TGCAACTTATT GTG AATAAGT-GCG          TTTCTTCGCGCGGGA  60 41
Acid345_2131 2549166 .. 2549187 + -17.3  -3.96327   TTGTTTGCAGTTCGA           GGGCGCTCC TACG GGAGCGCCC            TTTCTAATGGAAACT 100 42
Acid345_2145 2564439 .. 2564456 +  -6.2  -3.34715   TGTACCTGGCGCGCG             CGGCCG AGCATG CGGTCG              TATTTCGCGGAGATC  56 422
Acid345_2147 2567555 .. 2567575 +  -7.5  -4.19624   ACCGAGTTGTTCGTT            GGCTTCGAC GGT GTCGAGTCC            TTTGTCTTGCAGCTC  71 306
Acid345_2149 2571018 .. 2571048 + -20.6  -4.36411   CGCATTGGTACTGAC       GAAAACGCCTGTGC TTA GCGCAGGCGTTTTC       TTTTGCTAATTAGTG 100 41
Acid345_2153 NONE
Acid345_2154 2575164 .. 2575183 +  -4.4  -4.18044   CGCGTTCAGCCTCGC            TACGTTCGA GGA TC-AACGTA            TTTCCTTCTTTCTCA  64 252
Acid345_2156 2577728 .. 2577753 + -14.1  -3.88232   ATAGCGCCACAAACG         TCCCCGCTC-GT ACC ACAGAGCGGGGA         TTCTTGTGTCAGGCG 100 54
Acid345_2157 2578143 .. 2578159 +  -6.5  -2.90798   TCTACGGGCATTCGC              CGGCAGC GAG GTTGCTG              TCTCCTAGTTTCTAG  53 1
Acid345_2158 2578625 .. 2578642 + -12.7  -3.52102   TTTGAGCAGCAAGAA             TGGCGGC CGCA GCCGCCA              TTCTGTGAATCGAAT  85 36
Acid345_2160 2581187 .. 2581200 +  -9.5  -4.18702   TAGGCGCTGAAAGCG               CCGCC AGCA GGCGG                TTTCTTCCGAATTAT  83 453
Acid345_2162 NONE
Acid345_2163 2583173 .. 2583192 + -12.8  -4.72272   CGAAAGCATTTCGTC            GCGCGGGC TTCG GCTCGCGC             TTTTTCATGGGACAA 100 44
Acid345_2164 2583805 .. 2583840 +  -5.5  -3.50302   TGGAAACTCATCGGC    CCGCGGACTCGCTA GAATCGGAG TAG-GAGTCCACGG    TTGCTCTTGTTCTTG  55 64
Acid345_2165 2584978 .. 2585012 +  -4.8   -3.0701   AGCGGAATTGCCATC     CTGCGCGTCCAAGACG TAA CATCTTCGCCGCGGGG     TTAAATGAACATTCT  47 53
Acid345_2166 2586656 .. 2586680 +  -7.1  -2.89742   CCGTCGTGGGTCACG          TCGTACAAGCC GGA GACTTGAACGA          TATCTCCGGCTTCGA  53 177
Acid345_2168 2588870 .. 2588880 +  -2.4  -3.15544   GAATCAGCGCCACGC                 CGAC AAT GCCG                 TTGGTCACGCTACGA  41 431
Acid345_2171 2591840 .. 2591863 +   -14  -3.06183   GGGTGGTTCGACTGC          GAATCCGCAT TGGT ATGCGGATTC           TTCGCTCACCATGAC  91 128
Acid345_2173 NONE
Acid345_2174 NONE
Acid345_2175 NONE
Acid345_2176 2597197 .. 2597212 +  -8.2   -4.8622   ATCGGAGACGGACTG              GCCGCT CACG GGCGGC               TTTTTCATTGCACGG  95 49
Acid345_2181 NONE
Acid345_2182 NONE
Acid345_2183 2606510 .. 2606540 +  -5.4  -2.73875   TACTGGTGAAGGTGC       TCGGCGGGAGCA AGTGAGA TGTTCGCGCTGA       TGATCTTCGGCGGCC  47 9
Acid345_2184 NONE
Acid345_2185 NONE
Acid345_2186 NONE
Acid345_2187 2611035 .. 2611047 +  -9.1  -3.28712   AATCAAATCCTCCGC                CACGC GTT GCGTG                TTGTGCCGAACAACG  63 89
Acid345_2191 NONE
Acid345_2192 NONE
Acid345_2193 NONE
Acid345_2194 NONE
Acid345_2195 NONE
Acid345_2196 NONE
Acid345_2197 NONE
Acid345_2198 NONE
Acid345_2199 2622314 .. 2622330 +  -2.1  -3.07622   CTGTCCCGGTCCGCC              CCCGGTC ATC GACCGCC              TTGGATACCGTATGT  42 54
Acid345_2200 2622946 .. 2622969 +  -9.6  -3.47573   GGACATTGCATATTG          GCGGTGACGGG GGG CCC-TTACCGC          TTCTGATATGGATGA  71 188
Acid345_2202 2625174 .. 2625192 +  -4.6  -2.76696   CTTCGATCGCGCTAG             GTTTAAGT TCT ACTTCAAC             GTTCTTGCGAGCCAA  44 491
Acid345_2204 NONE
Acid345_2205 2626837 .. 2626847 +  -8.2  -2.72379   CCGACATCATCTTCT                 CGCG CGG CGCG                 TCCTTCCAAAATTGC  54 135
Acid345_2212 2631093 .. 2631111 +  -7.3  -4.57209   CTGAAAAACGAAGAA             AGCGGGC ACATG GCCCGCC             TTTTGTCGTTGGTCT  83 46
Acid345_2215 NONE
Acid345_2216 2635632 .. 2635652 +  -9.7  -4.33928   CCCGGGATGATCATC            TGGCCGC CGACCGA GCGGCCA            TTTGTATTTCCGGTC  83 62
Acid345_2218 2637924 .. 2637935 +  -2.2    -3.727   CGGATGCGATGTCCT                TCCA CTTC TGGG                 TTTGCATGTCGTACA  51 317
Acid345_2220 NONE
Acid345_2221 NONE
Acid345_2222 2642707 .. 2642719 +  -2.6   -2.5176   GATCATTCGCACTGG                CGGC GTGAG GCTG                ATATATTGTCCCTTC  38 73
Acid345_2223 2643276 .. 2643293 + -12.7  -5.28942   CAACTCAAGAACGAA             GGCCCTC ACGC GAGGGCC              TTTTTCTTTCCGATA 100 51
Acid345_2224 NONE
Acid345_2225 2645373 .. 2645383 +  -6.8  -4.07568   CAGTGCGGCGCCGAA                 GCGA GGG TCGC                 TTTTAACGGAAGCGA  68 509
Acid345_2227 2646568 .. 2646579 +  -7.2  -2.57931   AAACGCCGCATCGCG                CGCG CCGC CGCG                 GTTATCGAGCATCAC  54 211
Acid345_2228 2647112 .. 2647129 +  -4.1  -4.61566   CCTATTCGCGCCAAT             TAGCACT CTTA AGTGCCA              TTTTGTACTTTCAAA  69 56
Acid345_2229 2649656 .. 2649707 + -15.3  -4.42386   AGCTGTAGAGAGTGA GGTCTGAAGCCGCTACCGGTCCGGC CGAT GTCGG-TCGATAGCGGCTTC-GATC TTTTCTGGCTCGAAA 100 39
Acid345_2233 2652964 .. 2652979 +  -6.8  -3.65351   CGGGCGGAACCTCGC              GTGCGC GACG GTGCAC               TTTCACTGCGGGTGG  63 81
Acid345_2235 2654395 .. 2654409 +  -2.1  -4.06904   TCGCACGAACGCTTT              GCG-TG CCCA CATCGC               TTTCTGATTAGATAA  54 115
Acid345_2239 2659084 .. 2659098 +  -5.6  -3.50869   GAATGCGGAGCGATG               CTTGGG ATT CCCCAG               TTCTATCGCGTAGTG  55 124
Acid345_2241 2661263 .. 2661276 +  -2.3  -4.47328   GAAAACGTGGATAAG               GGTGG GACA CCACA                TTTTGTAATAAACTT  62 74
Acid345_2242 2663447 .. 2663463 +  -4.4  -3.64049   AATGACGTACTCTTG              TACACC TCGCC GGTGTG              TTTCAACATTCTTCC  55 523
Acid345_2246 NONE
Acid345_2247 2669666 .. 2669686 +  -6.8  -2.76313   CACGCTCCAGCATCG            CCGGCG AAAAATCCG CGCCGG            TCATCTTCGGCTTCT  51 469
Acid345_2250 2673177 .. 2673193 +  -8.7  -2.53164   AAAGCCATCGTCGGA              TGGAGGC AGA GCTTCCA              GTTCCTCGTCGCTCG  57 461
Acid345_2254 2675878 .. 2675891 +  -4.5  -4.32857   TGGTCGAGTTGGGCA               GCCAT CGCG GTGGC                TTTCTCTTTGGCGAC  67 237
Acid345_2257 2678863 .. 2678879 +  -5.8  -3.39595   TTCTGTTGTACTTGA              CACGGT TGCTC GCCGTG              TTGTGAATCATTGAG  56 86
Acid345_2258 2680009 .. 2680021 +  -4.8  -3.14132   ATCGTCGCCTGACCG                GGCA CGACC TGCC                TTAATAGGCGGGCGA  47 9
Acid345_2259 2680606 .. 2680616 +  -2.4  -3.53012   TTGCAATGGGGCGAA                 GCCC CCA GGGG                 TTTGGAAGAGAGGCG  47 41
Acid345_2260 2680938 .. 2680976 + -20.5  -3.53343   CACTCATATTTGTGT  TGCATCCAAGGAGCAGCC GACG GGCTGCTCCTTGG-TGCG   TTTAACGACAGACTT 100 51
Acid345_2262 NONE
Acid345_2263 2684507 .. 2684529 +  -8.4  -2.53263   CGATGTACAAAGGTG           TGTCGAATCG CGC CGAATCGGCA           TGAATTGCCGGTAAG  56 0
Acid345_2264 NONE
Acid345_2265 2685488 .. 2685504 + -10.8  -5.04601   GTTAACAGGAACGAA              GGCCGC CACAA GCGGCC              TTTTTCGTTTGTCGA 100 50
Acid345_2267 2687745 .. 2687786 +  -3.6  -3.74747   CGTGGAAAGATGTGA CGGGGGATGCAGAGCGC GGTGATGGG GCGCACCG-ATCCCACG TTTGGTGGGGATTGA  53 361
Acid345_2277 2701893 .. 2701930 + -13.6  -3.63336   CAGTAATCGTAGTGG   GTGCCCCATCCTATTCG GATAG CGGATAGGGTGGGG-AC   TTTGAAGTACTATCT  89 35
Acid345_2278 2703174 .. 2703192 +  -3.1  -3.65046   ACTCTCGCCGCGAGG             TGAATCG AGTTG CGATACA             TTGTTGCGCTGCGCC  51 151
Acid345_2279 NONE
Acid345_2280 2705472 .. 2705490 +  -5.2  -3.07113   GCTGGGCCTCCACAC             GCGGCG TCTGCAT CGCTGC             TTGCCTCCGCTGGTC  49 420
Acid345_2283 2706905 .. 2706926 + -15.9  -4.77036   CAGAGTAAATGAGAA           GGGCGTCTC GCGA GAGACGCCC            TTTTTGCTGCTGCAC 100 46
Acid345_2289 2712559 .. 2712575 +  -6.5  -3.23979   GCCCTTCTGTAGAAT              GGGCAAC CAC GTTGCGC              TTCGGTTCCTCTTAA  56 58
Acid345_2290 2713185 .. 2713203 + -12.4  -3.63744   ATGACACAGCAGCAC             GGTGCCCG GTC TGGGCACC             TCTTTTGGACGCGGC  83 37
Acid345_2291 NONE
Acid345_2292 NONE
Acid345_2293 2717867 .. 2717886 +  -7.1  -3.20723   AGTGATGTGCGGGTA            GCC-GGCC ACCGC GGCCAGGC            TTGAATTGCTGAAGC  56 197
Acid345_2295 2720782 .. 2720792 +  -6.8  -3.59979   GCCACAGACCTTCTC                 GCTC AAC GAGC                 TTTAGAATCGCGGCG  60 99
Acid345_2296 2722771 .. 2722804 + -13.2  -3.46982   ACGATTTCACGGGTT     CCGAGCGGGACCGAG TATTC CTCGGTGCCG-TCGG     TGTTCTTGGTATGGG  79 342
Acid345_2307 2733391 .. 2733417 +    -8  -4.66347   AAATAAGACCGGGTG         CCCCGTCC GCGATGTGATA GGACGGGG         TTTCTCTTTTTTACT  87 35
Acid345_2309 2736248 .. 2736259 +    -3  -4.07687   CCACATCGCCGCGAA                GTAA AGGA TTAC                 TTTTGACCGGCGCGT  58 22
Acid345_2317 2744392 .. 2744412 +  -8.3  -3.30159   CTTTCTAAGAAAAAG            CTCCATGTT CCC AGCGTGGAG            TTGTCACACGATTGC  62 61
Acid345_2318 2748552 .. 2748562 +  -3.2  -3.28712   ACGAGTGGGGCCTCG                 TGCC CCC GGTA                 TTCTCCAGAAACGGC  45 42
Acid345_2319 2750286 .. 2750307 + -15.9   -5.1356   GTTGGTTTTATCCAG           TGGCACGGC TTCG GCCGTGCCA            TTTTTATTGGTGAGC 100 41
Acid345_2320 2750850 .. 2750891 +  -2.1  -2.90199   GAGGCAGTTGAGGTG CGGGGATGAAGAACGTCTA TACG TGGTCGTTCATCTTCGCAG  TGGTATTTGCTTCGA  40 17
Acid345_2321 NONE
Acid345_2322 2752869 .. 2752882 +  -2.3  -3.57462   AAGGCGCAGACGGCG               TAGGC ATGG GCCGA                TTTGCGAGTACCGTC  47 23
Acid345_2323 NONE
Acid345_2324 2754674 .. 2754688 + -11.4  -3.06183   GGGTCCTTCGACTTC               GCGACC TTT GGTCGC               TTCGCTCAGGATGAC  72 65
Acid345_2325 2756109 .. 2756136 + -19.2  -3.07135   GCTCGCCTCTGCTCT        GGGCTTCCGCTC AACC GGGCGGAAGCCC         TCGTTGTTTCTCCAC 100 43
Acid345_2326 NONE
Acid345_2327 NONE
Acid345_2328 2759532 .. 2759550 + -13.8   -5.5604   CGTTCCTGTGAAATG             GCCCGCCG CTA TGGCGGGC             TTTTTTGTTGCTTCA 100 43
Acid345_2329 2763016 .. 2763026 +  -4.6  -2.78868   TTGGAAGCACGAACT                 TGGC TAT GCCG                 TCCTTGCCTGTCTTG  44 328
Acid345_2331 2764064 .. 2764080 +  -6.5  -4.08767   CCGAATTGCGAAACT              CTCGTCG AAC CGATGGG              TTTTAGAGCGGTAAG  70 440
Acid345_2332 2764887 .. 2764934 +  -9.1  -4.26076   TTTGGATTACGAAAA TACGACGGCGCAGTCCAACTAG CTATA CCGGG-GGACTGCGCCGCTGTA TTTTGGTGGCAGTCG  84 46
Acid345_2333 NONE
Acid345_2334 2766440 .. 2766455 +  -6.8  -3.53761   AAGTTGAAGCAATAA              GTGTCC GACC GGGCAC               TTTAACAAGCGATTC  60 26
Acid345_2335 2766985 .. 2767010 +  -8.9  -5.52909   AGGACATTGAACGAG         CCCGGTGCTGC GCGA GTGGCACCGGC          TTTTTTTCAATCTTG 100 31
Acid345_2336 2768765 .. 2768785 +  -3.2  -3.71848   GACGAAAATCCCGGC           GTCGCG-GG CCTT CTGCGCGGC            TTCTTCGTGGACGAC  52 85
Acid345_2343 2776517 .. 2776547 + -11.3  -2.52464   GATTTCGGCGCGGAC      GCGAGGCATCGCTT CAGC AAGC-ATGCCTTGC       TGGGTTCGCACCCAG  65 334
Acid345_2349 2781702 .. 2781727 +  -8.3  -3.53761   ACGTCGAGCCGGATG         CTCGCGTCCGCT CCG AGCGCA-GCGAG         TTTGCGCAGCGATTC  62 457
Acid345_2352 2784209 .. 2784228 + -12.1  -3.11272   CTGTTGCACTAAGAA            GCGGCGC CCGAAA GCGCCGC             TCTTCCCTACTGGTC  76 29
Acid345_2354 2787964 .. 2787977 +  -2.3  -3.04517   TGGCTAAGGTTGCCT               GTCAC CTAG GTGCC                GTTTTGAGACCACCT  42 34
Acid345_2355 2788880 .. 2788903 +  -3.8  -4.30995   GCGAGGACCATGGTC          TCGACATCGCC GAG GGTGATG-CGC          TTCTTTTCTCCGACA  65 486
Acid345_2366 NONE
Acid345_2367 NONE
Acid345_2368 NONE
Acid345_2369 2799930 .. 2799951 +  -4.3  -3.63627   CCCTCTTGTCACATT           GTTGACGCC CGTT GGCGTACAC            TTTCGCATCTGACGG  55 60
Acid345_2370 2801294 .. 2801311 +  -9.1  -3.32844   AAATGCGCGAACAGT             CTGGGGC GTGT GCCCTAG              TTCTACGATGGCCCA  66 97
Acid345_2371 2803632 .. 2803645 +  -5.3  -3.78034   TGCTTCTGGACCAGT               TCTCT TACG AGAGA                TTCTTCCTCTGCCTC  58 470
Acid345_2373 NONE
Acid345_2374 NONE
Acid345_2375 2808304 .. 2808318 +  -2.9  -2.69151   CGCATCAACGGATTT               GAAAA GGAGA TTTTC               TGATGTCTGAACCAG  40 8
Acid345_2376 2809562 .. 2809598 +  -7.2  -2.75521   TATTTGCTCAGGATG   CCCCATCCCTATCGGAC GAAT GCGCGATTGGG-TGGGG    ATTTCCCCCTCTCCT  55 50
Acid345_2377 2810947 .. 2810969 +   -12  -2.85503   AGTAGTCAAACAAAA           GGCCGACG CTCATCA CGTCGGCC           CTTTCAGTCTTCCAA  72 36
Acid345_2381 NONE
Acid345_2382 2816538 .. 2816559 +  -8.7  -2.53581   ATCCACGAACTTGTC           GCC-TACGCG CAG CGCGTGCGGC           TCAGTTCCCCATGTC  57 71
Acid345_2384 NONE
Acid345_2385 2819833 .. 2819846 +  -8.1  -3.53722   CACAACCTGCTTTGG               GCGGA AGCT TCCGC                TTGTCTCGATCTGCG  62 106
Acid345_2389 2827676 .. 2827692 +  -5.1  -2.90723   CATAAATCTTCTTCA              CTGCC TCCAATC GGCAG              TATCCTTGCCCATCA  49 176
Acid345_2390 2828417 .. 2828436 + -13.6  -4.25566   GACTCCCCAAAAAAA            TCAGGGGC TTCA GCCCCTGA             TTTTCACTGCTTCTT 100 137
Acid345_2393 NONE
Acid345_2394 2833681 .. 2833697 +  -6.5  -3.48276   ACATGGCGAGTTTCG              CGTAGCT GCA AGCCACG              TTGTATAGGACCGCG  58 248
Acid345_2396 2837033 .. 2837045 +  -3.4  -5.49729   AACCCGAAGTTATAA                GTTG GTTAA CAAC                TTTTTTTAAGTGCTT  89 89
Acid345_2398 2840653 .. 2840678 +    -4  -3.72592   CGGCGTGAACATCGC         CGTC-CCATTG CTTCT CAACGGTGACG         TTCTTGGTGCGAATT  54 423
Acid345_2418 2860394 .. 2860408 +  -5.6   -3.1634   GAAGGCAACGGCCGG               GCTCGA AGA TCGCGC               TTCCCTGATTTCCCC  52 60
Acid345_2419 2861454 .. 2861469 +  -3.2  -4.09243   GGCGCTTCCCTTCTT              AGCGAT CTTC ATCGCG               TTTTGAGCGACTCTC  58 129
Acid345_2433 NONE
Acid345_2434 NONE
Acid345_2435 NONE
Acid345_2436 2878881 .. 2878896 +  -6.8  -3.44146   TAAATACGCATCATC              CTCCGG AAGA CTGGAG               TTGCTTATGCCCGCC  58 63
Acid345_2437 2879694 .. 2879731 +  -6.1  -3.64103   ACGAACTCGTCTGAG   CG-GCGCTGGCGTGCCGT AGA ACTGCGAGTCCGCGCACG   TTTCCGCTATACCTC  60 124
Acid345_2438 2883662 .. 2883684 + -14.8  -5.32882   GTTGCATCTAACCGA           CGCGCTCGCG AAA TGCGGGCGCG           TTTTTTGTGCTACTG 100 44
Acid345_2442 NONE
Acid345_2443 2889921 .. 2889965 +  -6.5   -3.8062   TCGGGCGTTTCTATC TCGTCGCAAGTTCCTTACCA TTTTCC TGG-AGGGGCCTTGCAACGA TTGTTCTCCAGCTTC  65 59
Acid345_2444 2890310 .. 2890329 +  -2.8  -2.52516   GTTTGGCCGTCGGCA            CATCGAGAC CTA GTC-CGAAG            GTTCCTCGTCCCCAC  40 13
Acid345_2445 2891319 .. 2891337 + -14.6  -5.72622   CACCAAAGATCGAAA             GGCAGCCA AGA TGGCTGCC             TTTTTTGTTTGTGCC 100 205
Acid345_2446 2893130 .. 2893148 +  -8.8  -3.62597   ACGCGCCAGCTTGTT             GGCGATCG CGA CGATCACC             TTGTTGCGCGGTGCA  66 490
Acid345_2449 2896029 .. 2896049 + -10.3   -3.2327   TTCTGCAAAAACAAA            GGGCGCCCG ATT TGAGCGCCC            TTCGTGCTGAGTTGC  71 45
Acid345_2451 NONE
Acid345_2452 NONE
Acid345_2453 NONE
Acid345_2454 2903215 .. 2903227 +  -3.3  -3.33696   CGTTGGTAGGCATTT                TCCCG AGC CGGAA                TTAATTCGAGGGGGC  47 9
Acid345_2455 NONE
Acid345_2456 2904292 .. 2904309 + -12.7   -4.4891   ACTCATTCATCGAAA             GGCAGCC TACG GGCTGCC              TTTTGTAATGATAGA 100 50
Acid345_2457 2905380 .. 2905399 +   -15  -4.86731   TTTTGGAAAGAGAGA            CGGGAGCC ATTG GGCTCCCG             TTTTGTTTGGAGAAA 100 159
Acid345_2462 2910923 .. 2910959 +  -8.2  -2.83233   AAGGACACGAAGGTT   TCACGAAGGT-TTTTTG AGTT CGAAATTACCTTCGTGA    TCCTTGGTGTCGTTC  57 276
Acid345_2468 2918486 .. 2918497 +  -7.2  -4.69214   CAACCCCACATCTAT                CGGC GTGC GCCG                 TTTGTTTGTTCCCTG  86 227
Acid345_2469 NONE
Acid345_2470 2922353 .. 2922367 +  -4.3  -3.87583   GTTTCCTTCGTGACC               TTCGT GTTAA ACGAA               TTTGGGTTTGAATTT  58 97
Acid345_2471 2924210 .. 2924235 + -11.9   -5.5112   TGCCTCTCCCAGAAC         GTAAGGGCGGA TACT TCCGCCCTTAA          TTTTTTGTTACTGGC 100 46
Acid345_2472 2924633 .. 2924649 + -10.8  -5.46698   TCATCGCAAAAGACA              GGGCGC GTGCA GCGCCC              TTTTTTCATTTTAGC 100 49
Acid345_2477 2934301 .. 2934315 +  -2.1  -3.29704   TAACTTAATACTTAA              GA-GCC AGTG GGCATC               TCTGTTTACTAAAGA  43 76
Acid345_2478 2935194 .. 2935215 + -13.7  -4.66833   GACGGAACAGTGAGA           GGCGAGGCC ACGC GGCTTCGCC            TTTTTAACGTTCCAA 100 71
Acid345_2479 NONE
Acid345_2480 NONE
Acid345_2481 2937084 .. 2937107 +  -2.5  -3.06696   ATATTTGTTGCCCAG          CATCTAACGC CCATT GTGTT-GATG          TATCTTCACGCGAAG  42 143
Acid345_2482 2937470 .. 2937485 +  -4.6  -4.09739   GTTTGCTGCCTGTCA              GCCAGG TGAT CCTCGC               TTTTGGGCCCCTTAA  62 51
Acid345_2483 2938014 .. 2938027 +  -5.9  -4.24891   AAAACGTTATCCGAT               CCCGG CGTA CTGGG                TGTTTTTTCGTCTAT  71 140
Acid345_2484 2939844 .. 2939854 +  -2.4  -3.06671   CCATAGCTGACCTTG                 CAGC TTG GCGG                 TCTTGCGCTCGATCT  41 391
Acid345_2486 2941140 .. 2941158 +  -5.9  -2.73994   GCAAGACATTGATTT             CGCCCGG AGTTA TCGGGTG             TGGTGTTGAGAAAGT  50 29
Acid345_2487 2941489 .. 2941514 + -16.9   -3.1996   GTTTCTAAATTTCCG         GTCGCGGCGTT GCTC GACGCCGCGAC          TTCCCTTCCCATTTG 100 33
Acid345_2488 NONE
Acid345_2489 2943029 .. 2943044 +  -4.7  -2.73441   ATTGAGCAGCAGTTC              CGGAT GTTACA ATCCG               CTTTAACCCATCATG  45 56
Acid345_2490 NONE
Acid345_2491 NONE
Acid345_2492 NONE
Acid345_2493 NONE
Acid345_2494 2948764 .. 2948782 +    -3  -3.68073   AAATCTCCGCCGAAC             CCGAAAAG TGA CATTCCGG             TTCTTCCGTCGGCTG  51 15
Acid345_2495 2949771 .. 2949790 +   -15  -4.26188   TGAAACTCAGACCGA            GCGGAGCC TGCG GGCTCCGC             TTTTGCATATATGAA 100 47
Acid345_2498 2955580 .. 2955590 +  -6.8  -2.82742   TCCCTTTTCGCCCAG                 CGCA GCA TGCG                 TCATTGTCGCCGGAT  51 148
Acid345_2502 2959151 .. 2959165 +  -8.5  -3.31248   TAGTGCGCAGCCGCC               GCCGG TGCTT CCGGC               TTCTGGAAGGTCTTC  64 42
Acid345_2507 2965802 .. 2965814 +  -3.3  -2.70932   CATGAAGCCGAAATT                GCTGG GGG CCAGA                TGATTCCACGCCACC  41 10
Acid345_2508 NONE
Acid345_2509 2967386 .. 2967415 +  -2.7  -4.36914   GCGATATGAGTCATC       CCGCTGGT-CGGCG ACG CGCCGTGCCAATGC       TTTTCTCCCGGCGAA  62 132
Acid345_2514 2971414 .. 2971431 + -10.5  -5.35224   CCCGCGCCAATGATC             GCCCGGT TAAC GCCGGGC              TTTTCTTTTTCTACG 100 49
Acid345_2515 NONE
Acid345_2516 2972414 .. 2972438 + -12.8  -4.56978   CGTGGGAGCAAATTA          GCCTCGCGGT CGAAA GCCGCGGGGC          TTTCTTGTTTAGCGG 100 50
Acid345_2517 2973334 .. 2973344 +    -4  -2.72558   GCACGACGGGGCCTT                 TTGT CCC ACAA                 TGATTCCCAAATTGT  43 107
Acid345_2518 NONE
Acid345_2519 2976294 .. 2976304 +  -8.2   -4.0616   GCCTGCGGATTCATC                 GGCG CCA CGCC                 TTTGTCGTTCGAGTC  71 368
Acid345_2521 NONE
Acid345_2522 2979663 .. 2979681 + -13.8  -3.45366   CTATCAAATCAAAAA             GCCCGCCG TGT TGGCGGGC             TTAATTCATTCCAGC  88 45
Acid345_2525 2982790 .. 2982803 +  -2.3  -3.83026   GTGCTGCTTCACCCC               TCCGC CTGA GCAGA                TTTGATGTAACCACC  52 17
Acid345_2526 2984189 .. 2984207 + -11.7  -4.30987   CTTAGAAATAGAAAA             GCCCCGA ATCGC TCGGGGC             TTTCTTCTGCGCAAT  93 36
Acid345_2528 2986410 .. 2986422 +  -3.3  -3.37533   CGCTTCGGAGGTCAC                CATGC GAC GCCTG                TTGCTGCTTTTCGCC  47 41
Acid345_2529 2987840 .. 2987859 +  -3.4  -3.54424   AAGAGTCTCTAGTAC            CGGAGGCA GCCA TGCCCGCG             TTTGCACCGATCGCA  49 138
Acid345_2530 NONE
Acid345_2531 2989269 .. 2989284 +  -8.2  -4.73613   TTTCGTTTCGGGAAA              GCGTGC TGCG GCGCGC               TTTTCTTCATGCTGC  90 46
Acid345_2532 2989690 .. 2989711 + -11.5  -2.71712   TCTGGCTTTGTATCA           GGGCAGCGC TTTA GCGCTGCCG            ATTTCAGCAACCGAA  69 76
Acid345_2534 2994316 .. 2994344 +  -2.4  -4.12942   TTGGATAGAGGAATT        TGCGAGACAT CCACCAGCT AAGTCTCGCG        TTTTGAAGAATTTGC  56 235
Acid345_2535 NONE
Acid345_2536 NONE
Acid345_2537 2998371 .. 2998393 +  -4.1  -3.21099   TCGGAAAAGTCAGCT          GGTTCG-CGC ACTG GCGTCGAGTC           TTCGTGATCCACCGG  47 105
Acid345_2541 3002791 .. 3002811 + -16.1  -3.75332   CCTGTAAGCATAAGA            GGGCCGGGC AAA GCTCGGCCC            TTTCGCTTCGCACAT 100 34
Acid345_2542 NONE
Acid345_2543 NONE
Acid345_2544 3005671 .. 3005695 + -14.4  -4.37534   AAACTCAAAAAGAAA          GGGCAGAATG CGCTT CATTCTGCCC          TTTTGCTCTGCATTT 100 46
Acid345_2550 3008535 .. 3008554 +  -9.2  -3.03771   GACGGTCCTTATCCG            CCTGGAGC ACTT GCTCCTGG             TATTCCCGGCTGTGA  64 231
Acid345_2555 3019366 .. 3019400 + -17.3  -2.78049   TCCAATCGGAAAATA     CGAGCCGCCTTTC ACATTTCAC GAAAGGCGGCTCG     TCGCTTTTGCTCAGT  91 382
Acid345_2557 3021772 .. 3021801 +  -4.2  -2.94726   CACCCTCTCCTGTCA       TCCTCGAGGCGCG TCTGT CGCGCCGA-AGGA       TCTGCTGTTCTACCC  46 348
Acid345_2558 3022973 .. 3022986 +  -6.7  -3.23447   CATTCGGGTCCATCG               GTCAC CTCG GTGAC                TATTATCGCGCTTCG  56 269
Acid345_2560 3025135 .. 3025163 +  -3.8  -3.53745   GCCGCCCCAAGCTTC       TCGGCAGCAGGCG CTCG CGCCTCCT-CCAA        TTGATTTAAACTGTC  51 40
Acid345_2561 3025759 .. 3025780 + -12.3  -4.26202   TCTGCAAATTCAAAA           GGGCGAGTT TACC GACTCGCCC            TTTCTTCGTGCCTAT  93 44
Acid345_2566 3030144 .. 3030164 +   -14  -4.13246   AGGCCAAAAGCAAAA            CCGGCAGC GCTCG GCTGCCGG            TTTCTGTCTGCAATC 100 52
Acid345_2570 3033551 .. 3033564 +  -2.3  -2.86071   GGAAACGCAGCAGTC               GGCTC CCCA GAGCA                ATTATTGATATCCAG  40 4
Acid345_2571 NONE
Acid345_2572 3036167 .. 3036199 + -18.6  -3.68529   GGCATTCGGTTTCAA      CAGAAAGGCTCCGC ACCGC GCGGAGCTTTTCTG      TTTCCCTGATCGAAT 100 43
Acid345_2573 3037859 .. 3037873 +  -4.3   -3.1996   ATACGTTCAGCCCGA               CATTC CTGAT GAATG               TTACGTTCGGCTTTA  49 17
Acid345_2574 3040026 .. 3040046 + -11.8  -3.24925   CACAGAAAATGAAAA            GGCTCCGC ACCAC GCGGGGCC            TTCGTCATCTCCGAT  78 52
Acid345_2577 3044469 .. 3044488 +   -15  -4.35044   TGCGATTCCCAAACG            CGGCGGGA TGAT TCCCGCCG             TTTCTATTTGGATGG 100 47
Acid345_2578 NONE
Acid345_2579 NONE
Acid345_2580 3049665 .. 3049689 +   -15  -3.09878   GCAATGAGCCCAACG          CGGGGCGGAC CACCC GTTCGCCCCG          TATTCACTCAGTGGA  91 34
Acid345_2581 3049976 .. 3050004 + -12.4  -4.60889   TAGTGAGACCGAATT        GCGAAGCCCCGC GCGCA GCGGGGCTTTGA        TTTTTGCAGGTAGTT 100 38
Acid345_2583 NONE
Acid345_2584 NONE
Acid345_2585 NONE
Acid345_2586 NONE
Acid345_2587 NONE
Acid345_2588 NONE
Acid345_2589 NONE
Acid345_2590 NONE
Acid345_2591 3061517 .. 3061550 +  -5.2  -2.72144   CGATGTCGACCTCAG     CACCGGGTCGAGCA CCACAT TCCTCAACCGGGTG      GTTTCCAGAAAGTCC  47 483
Acid345_2593 NONE
Acid345_2594 3063956 .. 3063972 +    -5  -3.68222   TCATCGCCCGCCCTT              CCCCGG ACACG CCGAGG              TTCTTCCACTTCACA  56 515
Acid345_2601 NONE
Acid345_2602 NONE
Acid345_2603 NONE
Acid345_2604 NONE
Acid345_2605 3074737 .. 3074750 +  -9.5  -4.33165   CCAACTGAATGCCTT               GGCGC TTGC GCGCC                TTTTCCTGCATTTCA  83 522
Acid345_2608 NONE
Acid345_2609 3078891 .. 3078929 + -14.1  -2.78384   CACCAAATGAAAATG  GGGCTACCCC-GTT-AGGT GCC ACCTCAACAGGGGTAGTCC  TCTCGTAACCACCCC  83 31
Acid345_2610 3079982 .. 3080005 + -12.4  -2.82933   GCGCGCAAACAAAAA          CCCCGCCGAT TTTC ATCGACGGGG           TCTAATCCCTTGGGG  72 147
Acid345_2613 NONE
Acid345_2614 3083696 .. 3083715 +  -3.6  -3.53012   AGCCACAGAGTTAGT            CTCTG-TCA TCC TGAGCGGAG            TTTCGCGCAGCGAAA  51 27
Acid345_2616 NONE
Acid345_2617 3088597 .. 3088615 +  -5.9  -3.73775   GATTGCTGCGGTCCA             CCGGCAC CAGTT GTGCCAG             TTTCATCGCCGTCCC  58 408
Acid345_2628 NONE
Acid345_2629 NONE
Acid345_2630 3102600 .. 3102610 +  -2.4  -3.02144   AATTCGAGCTCTGAC                 CGCC ATG GACG                 TCTTCCGCAGCCTCG  42 27
Acid345_2631 3103588 .. 3103601 +  -3.1  -3.03124   AGGACACGAAGTAAA               CGAAG GTGG CTTTG                TGTTGCAAGATCGAC  43 62
Acid345_2632 3104924 .. 3104934 +  -8.2  -2.72227   AACTTGCGAATTGAA                 GGCG TAG CGCC                 TAATTCCCCACTATT  57 27
Acid345_2635 3108212 .. 3108234 +  -4.8  -3.16881   GTCGGCTGTGACCAG           CGGCGC CCGATGGAAAA GCGCCG           TTGCTCCAATCAATC  47 109
Acid345_2638 3113311 .. 3113333 + -14.2  -5.69262   ATGAAGTGCACGAAG           GGGGATTGGA AAT TCCAGTCCCC           TTTTTCTTTTTCTGA 100 61
Acid345_2640 3115624 .. 3115641 +  -5.5  -2.73994   AATTCCGGCCAGAAG             TAGCGCG AATT CGCGATA              TGCTGTTGCCCCGCT  47 23
Acid345_2641 3116338 .. 3116355 +  -6.9  -3.03159   CGCTCAAGTACCACT             GCGGCGT TTCC GTGCCGC              TGTTCAACGAATTGA  54 136
Acid345_2646 3121890 .. 3121908 +  -3.9  -3.99374   GTTGCGATCGAAGCT            TG-TGCGA ATCA TCGCAGCA             TTGTTCTTACTCGGG  58 314
Acid345_2647 NONE
Acid345_2648 NONE
Acid345_2649 NONE
Acid345_2650 3125247 .. 3125260 +  -9.5  -3.41878   CGAGTTCGAGTATGT               CCCCG CAAG CGGGG                TTCTCAATTCGCACC  67 362
Acid345_2652 NONE
Acid345_2653 NONE
Acid345_2654 3127667 .. 3127682 +  -6.8  -3.07816   GAACACGAGTACAAA              CGGCAGC ACA GC-GCCG              TTCACTACCTGCGAC  54 436
Acid345_2660 NONE
Acid345_2661 3137425 .. 3137436 +  -5.8  -4.07877   GAGTTTCTGCTCGAA                CTGG CCGG CCAG                 TTGTTTCTGCAATCC  64 488
Acid345_2663 3138460 .. 3138478 + -13.1  -5.06414   GTCCAAGAATCAAAG             GGCGGCC TCATC GGCCGCC             TTTTTCTTGAAGCCG 100 48
Acid345_2664 3140148 .. 3140170 +  -4.8  -3.17146   CAAAATGTGCTCCGT           GAAACGGC CTACTTC GCCGCTTC           TGTCTTCTCCACAAA  49 24
Acid345_2670 3147348 .. 3147380 +  -9.9  -4.86731   CAAAAACACCGGGTG      CCCCCATTTCTCG CGTTTTT CGAGAAGTGGGGC      TTTTATTTCGCCGCC 100 48
Acid345_2673 3151320 .. 3151331 +  -7.2  -3.71607   TGTGTTGAATCGTCA                GCGC AAGT GCGC                 TTTACGTAATATTCA  65 55
Acid345_2674 3155161 .. 3155182 + -11.5  -5.55769   CTGAACTCACAAACC           AGGGCGCTC GCAA GAGCGCCCC            TTTTTTCTTCTCCGC 100 63
Acid345_2675 3159889 .. 3159910 + -13.7  -4.42235   ACTTGCAGTACTTTT           GGGAGCCGG TTCG CCGGTTCCC            TTCTTTTTGCCCGTT 100 47
Acid345_2677 3165352 .. 3165364 +  -3.3  -4.64861   GCGCCAACGAGCCAG                TGGGC ACC GCCGA                TTTCTTTTCCGCCAA  69 322
Acid345_2679 NONE
Acid345_2680 NONE
Acid345_2681 3168415 .. 3168427 +  -4.7  -2.50443   TTCCAGGTAATTGCC                GCGCC CTC GGAGC                CTTCGTCCCATGTCA  43 233
Acid345_2682 NONE
Acid345_2683 3172247 .. 3172267 +    -6  -3.02144   ATACGCAGAGCATAT            TGGGCGCC AATGC GGCGCCGG            TCTTCCGGCACATAA  52 497
Acid345_2689 NONE
Acid345_2690 3178945 .. 3178964 +  -3.4  -4.38154   GTCTTCGCAGCTTTT            TCGGCGAC GGTC GAAGCCGA             TTTTGTCGGCGCTGT  64 58
Acid345_2693 NONE
Acid345_2694 3185758 .. 3185790 +   -15  -5.37865   CATAAATAGGTTTCG      TTTCGACCCGTAGA AGGCC TCTACGGGTCGAAC      TTTTTTGATTCTTAA 100 51
Acid345_2695 3186225 .. 3186239 +  -2.8  -3.37487   GATTCCGAACTCACC               GGTG AGAAGTA CACC               TCTTTGAAGGTATAC  47 140
Acid345_2697 3190060 .. 3190105 +    -4  -2.93335   AAGCAGTTGGACTAA CGCGATGCCGAAATTATTGA AATCGG TCATTGGTTGGGGCATTGCG GTTCTGTTTCTCGCA  44 26
Acid345_2698 3190605 .. 3190615 +  -3.2  -4.04773   AACTTTTGTGCTCGC                 CCTA CTC TGGG                 TTGTTTGGGTTCTTA  56 129
Acid345_2699 3191088 .. 3191117 + -13.7  -4.65895   TGAGTTGCTGGAATT       TAAAAGGCGGAGA TTGC TCTCCGCCTTTTC        TTTTTGCCTGCGAGA 100 45
Acid345_2703 3196217 .. 3196235 +  -4.5  -3.62046   ATGACAGAACAATCG             CGCAGCT CATCC AGCTCCG             TTCTTGCGGCGCTGG  55 157
Acid345_2704 3196906 .. 3196923 +  -6.9  -2.61997   TTTCCCAGCCCAGCA             GGTGCGC GCGT GCGGACC              GTATTGTGTATCGAC  51 219
Acid345_2705 3197339 .. 3197349 +  -2.4  -2.71712   TGCGTGGCCATTTCC                 GCCG TAG CCGC                 ATTTCCAAGGAGGGC  39 108
Acid345_2706 NONE
Acid345_2707 3199518 .. 3199538 +  -8.2  -4.72272   AGAAAAGAGCAAAAA            GCGGATGC TCGTC GCACCCGC            TTTTTGCTGAGCGCG  90 51
Acid345_2711 3204888 .. 3204912 +  -3.5   -3.8211   ATGCGTTTTCCAGCT          CACCTTCATCT CCG GGAAGAAGCTG          TTCTTGTAGATGCGC  55 284
Acid345_2715 NONE
Acid345_2716 NONE
Acid345_2717 NONE
Acid345_2718 NONE
Acid345_2719 3216361 .. 3216391 +  -3.1   -3.4647   GTGGCAACACAATCC      TCCGGCGCACG-GC CTTC GCTCGAGAGCAGGA       TCTTTCGCTCTTCAA  47 326
Acid345_2724 3222318 .. 3222338 +   -14  -2.90349   CGCGCACACAAAAAC            GCCTGGGC GTTCA GCCCAGGC            ATTTCCATTTCAGAG  86 56
Acid345_2733 3234432 .. 3234451 +  -7.8  -3.18912   AATTCGAACAACTGA            TACGCGCG CAAC CGCACGTA             TTCCTCAGTGAGTGC  59 180
Acid345_2734 3235849 .. 3235859 +  -2.4   -3.7108   GCAGATTTCATCGAA                 CTGC CGC GCCG                 TTTCACTCTCAGGCT  51 396
Acid345_2736 3238226 .. 3238275 + -13.1  -3.67068   CTTAAACACGAAGGA CACGAAGTTCACGAA-GTTTTCGT AAA AAGAATTCCTTCGTGAACTTCGTG TTTAAAGATTTTGAT  86 47
Acid345_2738 3240471 .. 3240494 + -15.4  -3.06183   GGGTCCTTCGACTGC          GAACGCGGAA CGTT TTCCGCGTTC           TTCGCTCAGGATGAC  91 81
Acid345_2740 3244075 .. 3244098 +  -6.6  -4.21408   CAAGCTGTACCCGTC          TGGCTGCCCT CCCC GGGGCGGCAA           TTTGCTTTTACAGTT  70 167
Acid345_2741 NONE
Acid345_2742 3248606 .. 3248626 +  -6.1  -3.18912   TGATGCTGAGATCAA            TTGCTTCAC GGG GAGGAGCAA            TTCATCGGTGAGTCC  54 436
Acid345_2749 NONE
Acid345_2750 3258509 .. 3258533 + -12.2  -3.76492   CGATAATCAAAAAAA          TCCCCATGCG CAGAA TGCATGGGGA          TTTCCTACACTTGCG  83 35
Acid345_2752 3260964 .. 3260985 +  -3.7  -3.57615   TCGGTGCGGCTCCCG           GCGGACATCT GCG AGATG-CCGA           TTTCCAGACTCTTGC  51 419
Acid345_2754 3263571 .. 3263592 +  -2.8  -3.06696   CCACGCGCAAGCACC           AGGGCGTG AAAGCG CTCGCCCA            TCTCTTCGGGAGAGA  43 80
Acid345_2759 NONE
Acid345_2760 3268779 .. 3268835 +  -6.5  -4.39828   CAGCCAAGGCTCGTT TGTTCGCTTTGACGTACTGCTCCAGC AGAGGA GC-GGGGCGGTACGTCTCGCCGAGCG TTTTGTGAAGGTATT  72 58
Acid345_2763 3273203 .. 3273220 +  -5.5  -4.26076   TCGTTCGCGCCAAAG             GCTGCGGC GGC GTCGC-GC             TTTTCATGCGGCTGG  69 270
Acid345_2766 3277850 .. 3277866 +    -3  -4.19746   CTGTCATCCTGAGCG             CAGC-GA AGGA TCTGCTG              TTGTTTTGGACTGAC  58 106
Acid345_2768 3279717 .. 3279733 +    -8  -3.78934   CAATATTCATCGGTT              GGCCAA TTTCT TTGGCC              TTCTTCTCCGCCGCG  66 381
Acid345_2770 3281157 .. 3281168 +  -5.8  -2.85847   TTCAGCAGCAGCTCC                GCAC ATAG GTGC                 TATAGTGTCCGGATT  51 18
Acid345_2771 3281502 .. 3281513 +  -2.2   -3.6003   ACCATTTTTCTCCAT                CTCT GCGA GGAG                 TTTGCCCGTGCTTTA  47 84
Acid345_2772 3283553 .. 3283563 +  -3.2  -3.75051   CCGGGGTGGTTACCT                 TGGA GTG TCCG                 TCTTTTGAATTGGTG  51 172
Acid345_2773 NONE
Acid345_2774 3285063 .. 3285075 +  -3.3  -2.66733   GCTGGTACGCATTCT                CCCGA ATA TCCGG                TACTCTGAATTCACC  40 99
Acid345_2775 3288924 .. 3288938 +  -4.2  -5.14563   AAATATGGTAAACGT               CCGG TCTGTCC CCGG               TTTTTTCCTGGCAGG  85 240
Acid345_2776 3291063 .. 3291073 +  -8.2  -3.06183   GAACCGCATCACCAC                 CGCC GCG GGCG                 TTACCTACACCTACG  60 111
Acid345_2777 NONE
Acid345_2778 NONE
Acid345_2779 3292683 .. 3292700 +  -6.3  -3.54935   GAAATGGAATCGTCA             CTTCGTT ACTG AACGGAG              TTTGAACGGAGTTTC  57 14
Acid345_2780 3294653 .. 3294675 + -16.4  -3.96705   TACAAGCCATAGGGA           GGACTAGAGC ACA GCTCTAGTCC           TTTACCTTTTGTGGC 100 280
Acid345_2781 3295782 .. 3295818 +  -3.8  -2.62184   ACGACCAGTGTTGCA   GGA-CGAGGAGGTCG-TA GTC TAGTGGCCTACTCGATCC   TCATCTGCGACGACG  42 4
Acid345_2782 3297335 .. 3297350 +  -5.4  -2.52404   GTCAGCTTCGACGAC              CGCGTT GGGG AATGCG               CCTTTCTTGTCGTGT  46 166
Acid345_2783 NONE
Acid345_2784 3298201 .. 3298228 +   -12  -5.61824   CGCATAGCACCTCCT        GTCCGGCGGATT GCCA AGTCCGCCGGAA         TTTTTTTGCCTTTTC 100 76
Acid345_2787 NONE
Acid345_2788 NONE
Acid345_2789 3301853 .. 3301868 +  -4.7  -3.25015   CCCGCGACACCGCTG              GCACT TCCGTC AGTGC               TTCCTCGTCATTGCG  49 159
Acid345_2793 3309596 .. 3309613 +  -9.1  -3.32844   TTGCTCCCCTCCTGA             CGCGCAT CGGT GTGCGCG              TTCTCCGGTCACAGC  66 283
Acid345_2797 NONE
Acid345_2798 3314868 .. 3314886 + -11.7  -5.29846   CTCAAAAATGACAAA             GCACGCC ACTTG GGCGTGC             TTTTTGTTTGAGCTT 100 107
Acid345_2804 NONE
Acid345_2805 3325792 .. 3325811 +  -7.8  -3.47029   TGCAGTAGAAACAAA            GGGGTAGC TGCG GCTGCCTC             TTCCTGTTTGGCTGG  62 46
Acid345_2806 NONE
Acid345_2807 NONE
Acid345_2808 NONE
Acid345_2809 NONE
Acid345_2810 3334450 .. 3334472 +   -12  -4.34345   GCAAGTAAATCCAAC           GGGCCGCT GAATCAA AGCGGCCC           TTTTCATCATCTCTG  93 33
Acid345_2811 NONE
Acid345_2812 3337538 .. 3337567 +  -4.2  -2.64243   GTGGTCGCCGATTGG       GTAGCATGAGCG ATGCGC CGATCAAGCTGC        TGGTGTCGGATGTGG  44 22
Acid345_2813 NONE
Acid345_2814 NONE
Acid345_2815 3339809 .. 3339836 +  -9.1  -3.95435   GTTGCCTCGAAATTC        GGGAGGGGGTA CCCCCC TCCCCCCTCTC         TTGTGTTTTCAGCAA  76 40
Acid345_2816 3341679 .. 3341700 + -10.1  -3.53343   GGCACATTGATGGCA           GACAGGGGC TAAA GCCCGTGTC            TTTAGCGGAGCGGTT  71 31
Acid345_2819 3348787 .. 3348803 + -11.5   -5.5112   ACACAGTAAAAATAA              GGGGCCG TAT TGGCCCC              TTTTTTGTTGCTCCG 100 47
Acid345_2820 NONE
Acid345_2821 NONE
Acid345_2822 NONE
Acid345_2823 3354537 .. 3354552 +  -4.6  -3.35679   GTGCGTGTCATCCAC              GCTCGC AAAG GGGAGC               TTGTGGATGGACCCG  51 70
Acid345_2829 NONE
Acid345_2830 NONE
Acid345_2831 NONE
Acid345_2832 NONE
Acid345_2833 3372021 .. 3372045 + -13.6  -4.87133   GACTGAAAACACGAA          TGGCCAGCCT CGAAT GGGCTGGCCA          TTTTCTTTGCAAAGT 100 328
Acid345_2837 NONE
Acid345_2838 NONE
Acid345_2839 NONE
Acid345_2840 NONE
Acid345_2841 NONE
Acid345_2842 3380734 .. 3380745 +  -2.2  -2.71731   ATTTTGGCAGCACAA                TCTG CGGG CGGA                 TAATTCGCCCATGCA  39 11
Acid345_2843 NONE
Acid345_2844 3383879 .. 3383894 +  -4.6  -2.89564   GCACCAGTCATCATC              CGCACG CGCA CGTTCG               TCTCTCCGGTCGCAG  46 366
Acid345_2849 NONE
Acid345_2850 3390039 .. 3390059 +  -4.5   -3.2056   CCAGCCAATCGCGTC            GGGCTCAGG AAG CCAGGGCGC            TTCGTCGGTGTAACT  49 466
Acid345_2854 3395466 .. 3395488 +  -5.5  -4.09739   CGTAAGGCGAGACGC          CAGCAGGGGC TGAA GCCCC-GATG           TTTTGCGGCCCTTGG  65 359
Acid345_2856 3399677 .. 3399696 + -10.7  -3.65827   CGATGAATTAGAAAA            GCTCCCC GACTGA GGGGAGC             TTTCCGTCGAACTTG  76 30
Acid345_2858 3403645 .. 3403663 +  -4.5  -3.55801   ATCGCAAACACGATC            GCGCGCGC GTTG GCGTG-GC             TTTCACGGACTTGCT  53 506
Acid345_2864 NONE
Acid345_2865 NONE
Acid345_2866 NONE
Acid345_2867 NONE
Acid345_2868 3414307 .. 3414328 +  -6.5  -2.62184   CGGGTGGATGTGCAC           GTTCAGCGG CGTA CCGCTGAGG            TCATGTGCCAGCGGA  48 325
Acid345_2872 3417863 .. 3417879 +  -3.7  -3.22388   GATTGGTCGATTCAC              TCTGC CGAACAC GCAGA              TTAATCGATTCGCTC  47 57
Acid345_2873 NONE
Acid345_2874 3418862 .. 3418886 +  -3.5  -3.59649   GCGAAAGGCGGAAAC          GATGAAGATCG ATC TGATCACCATC          TTTCCCGAGTTCTTT  51 21
Acid345_2875 NONE
Acid345_2876 3420307 .. 3420323 +  -3.7  -4.08767   TTGCTCTTTTCGCGC              GAGCA CAACGAT TGCTC              TTTTAGGCAAATGGA  60 309
Acid345_2878 3421761 .. 3421772 +  -4.4  -2.59431   CTCGCATCTCGAATT                TCAG GCTG CTGA                 TAAATTCTCCAAAAG  43 237
Acid345_2880 3423527 .. 3423544 + -10.5  -4.66537   TAACTCGAATGCAGA             CCCGCCG CGAG TGGCGGG              TTTTCTCTTGCCGAG  95 480
Acid345_2883 NONE
Acid345_2884 NONE
Acid345_2885 3427665 .. 3427678 +  -2.3  -3.61398   CGTAGAGAAAGATCA               GCTTG TCTG CCAGC                TTCTTCGCCAGCGAC  47 198
Acid345_2888 3430158 .. 3430178 +  -7.5  -3.46914   ATCAGCAGCGCTTTC            CGTATCAGC CGC GCTGGTTCG            TATTTGATAGCTGCT  62 105
Acid345_2890 NONE
Acid345_2891 3432596 .. 3432611 +  -3.2  -4.74103   ATTCGTTGTGAGGTT              TTCGCG TAGT CGTGAG               TTTTTCCCTTCGCGG  70 40
Acid345_2892 3434729 .. 3434743 +  -7.8  -3.17075   CTTCTCTCAGCCCCC               GCCTTG TAT CAGGGC               TTGGCTTCAGCCAAG  59 219
Acid345_2893 3436645 .. 3436665 +   -14  -4.69549   AAGCAGAACTAAGAA            GAGCGCGG CATGT CCGCGCTC            TTTTGCTTTTCGCTT 100 47
Acid345_2899 NONE
Acid345_2900 3445337 .. 3445347 +  -2.4  -3.55801   CGCGATAAGGATGGG                 GCAC CCA GAGC                 TTTGAGAACCTTCGT  47 81
Acid345_2904 3449094 .. 3449119 +  -3.9  -3.40403   CACCCGGCACCGATC         CGTACACGATG CTTG CATCGGTTGCG          TTGTCCTGCGGCCGG  49 146
Acid345_2909 NONE
Acid345_2910 3456695 .. 3456708 +  -2.3  -4.59773   TGTGCGTCCACGGAC               CGTAG CCCA CTCCG                TTTTTGAAGCTCGCC  66 136
Acid345_2914 3463299 .. 3463323 +  -3.5  -4.30576   AGAGGCCAAGAAAGA         GGCGCAGAGC AACTAG GCG-TGCGCC          TTTTCGTAATCCGCG  64 10
Acid345_2919 NONE
Acid345_2920 NONE
Acid345_2921 NONE
Acid345_2922 NONE
Acid345_2923 NONE
Acid345_2924 NONE
Acid345_2925 NONE
Acid345_2926 NONE
Acid345_2927 3474054 .. 3474064 +  -3.2  -3.53811   ATTGGCTGCAATGAT                 TCGG AGA TCGA                 TTTCGGAAAAATAAG  49 1
Acid345_2928 NONE
Acid345_2929 3474791 .. 3474808 +  -3.3  -3.23733   CCTACGAAGTGTCAC             TCTTGCC GCAC GGCTAGG              ATTTTATGGCGTCAC  45 9
Acid345_2930 NONE
Acid345_2931 3477128 .. 3477141 +  -5.2  -3.00525   TCGACGGTTCTGGGC               CCGC CCCTCC GCGG                TATCGTTTGGGCCGA  48 79
Acid345_2935 NONE
Acid345_2936 NONE
Acid345_2937 NONE
Acid345_2938 3482850 .. 3482865 +  -6.8   -3.2048   GACCAACAGAATGCT              GTTCCG GTGC CGGAGC               TTCGTCGCGTTTCGG  56 423
Acid345_2940 3485219 .. 3485271 + -17.2  -3.28712   TGCAAAGAAAAAGTA GCGT-GAGCAACAAAGACGGCGGAC CGCG GTCCACCGTCTTTGTTGCTCGAAGA TTATGCCCCGCCGCG 100 25
Acid345_2947 3492399 .. 3492419 +   -14  -3.43676   ACGCACGCAGAAAAA            GGACGGCC ACCTC GGCCGTCC            TTCTCCGTTACTCAC  95 282
Acid345_2952 3499567 .. 3499592 + -15.5  -3.13867   TTTTCTGCAAAAGTA         TGAGCCACAGC CTAG GCTGTGGCTCG          TCTCTTAGTCAATCA  93 41
Acid345_2977 3524933 .. 3524957 + -12.8  -4.93661   TTCCGCAAAACAAAA          GAGCCGCAGC TTCGC GCCGCGGCTC          TTTTCTTGTTGGTCT 100 44
Acid345_2980 3532127 .. 3532138 +  -7.2  -2.64616   AGCAGATCCCACGTC                GGGC TTAC GCCC                 TCCTCTGGATGACAA  54 393
Acid345_2981 3533241 .. 3533252 +  -3.6  -3.31792   CGATTTACCGGCAAC                TCCG GGAT CGGG                 TTGTCGCGATGATCC  49 96
Acid345_2982 NONE
Acid345_2983 NONE
Acid345_2984 3535627 .. 3535645 + -10.2  -3.18264   CACGGCTTTGACGTC             GAACCCGG GGC CCGGGTCC             TTGATCACTACGACC  68 233
Acid345_2986 3537297 .. 3537316 +  -5.8  -2.65354   GGCCGTTTCTACCTT            CCT-CGAAA TAA TTTCGGAGG            TGCGTTTGCCATACA  49 15
Acid345_2987 3538837 .. 3538886 +  -3.5  -3.85817   GAGTTCGTGTTCTCA CGTCTCGTAATCCCACGTCTCG AAAAACG CGAGACATGGGGC-ACCCGACG TTTCTGGCGCGGCAT  56 50
Acid345_3007 NONE
Acid345_3008 NONE
Acid345_3009 NONE
Acid345_3010 3570030 .. 3570069 + -22.2  -4.19735   TGACCCAGCAGAACG  CGCCCCGGC-GCGGCCATG AAT CGTGGTCGCAGTCGGGGCG  TTTCCTTTTACAAAC 100 42
Acid345_3011 3571264 .. 3571283 + -13.6  -3.91196   CACGCAAGAAAATAG            CCCACCTC GTAA GAGGTGGG             TTTCGTGTGTGTGGC  93 55
Acid345_3012 3572548 .. 3572562 +  -3.5  -3.07994   GGCGCGTAGTCGCCA              CCGCGC AATA GC-CGG               TTGAATCCAATTCAG  45 15
Acid345_3013 3573661 .. 3573679 +  -5.2  -2.87683   GTCAGCACGCCGTGG             CGGACGAT GGC GTCGTCGG             TGTATCCCGACATGT  48 136
Acid345_3020 3584620 .. 3584640 +   -14  -5.27938   ATTAACTTCCCGACA            GGAGCGGC CACGA GCCGCTCC            TTTTTCTTTCCAGAT 100 36
Acid345_3021 3587833 .. 3587866 +  -5.1  -4.57569   ATGCCCTGGAACACA     AAAGCCCCATCGCCT TCCC AAGCGATGGGGCAAG      TTTTTAGAACGATCA  73 49
Acid345_3030 3597283 .. 3597304 +  -5.1  -3.36175   CTTGCGATCCCTGCC           TGCGTCGCGG TCA CCG-GACACA           TTGTCCATCCACCTT  51 379
Acid345_3035 3603073 .. 3603100 + -14.2  -3.93658   TTACTGCAAATGCAG        TAAAGGGCTGGC ACAC GCCGGCCCTTTG         TTCTTTGCCAGTCTT 100 45
Acid345_3036 3604665 .. 3604699 + -10.2  -3.12351   TTCATGAACTCCGGA    TACCA-CACGACGTC CACACC GACGTTGTGCTGGTA     TTGCGTCTGCCGGCC  69 34
Acid345_3039 3609047 .. 3609069 +  -6.8  -3.32844   ATCACCATCGGATTC           GCGACCGCGG TTC TCGCCGCCGC           TTCTGGAATCGAGAA  58 425
Acid345_3043 NONE
Acid345_3044 3616784 .. 3616825 +  -7.5  -3.85698   CCACAACTCGCACAC CGTTCCTGGGCCGCAG-CGT GATCA ACGACTGCGGCTCA--AACG TTTGTCCCGCCACGA  66 120
Acid345_3047 3620045 .. 3620061 +  -5.1  -2.80307   GTAGGCAACGTTCAC              TTCGCGG TTG TTGCGAA              TCTCGTCCGCCTTTG  44 317
Acid345_3049 3622519 .. 3622544 +  -6.1  -3.18582   GCCAATGAATCAATA         TCTCTTCGCGA CGAT TCGGGAGGGGA          TTCGTGGGTGAGCTC  54 59
Acid345_3050 3623652 .. 3623680 +  -3.2  -3.60792   CAGATATCTCGCGCG       TATTCGAG-GATC GTGC GATCGCTCGAGAA        TTTCCCGATTCGCGC  49 323
Acid345_3059 3636223 .. 3636236 +  -2.3  -3.67283   TCATTGCCATCGCCA               AAGCG TATC CGCTG                ATTTTTCTCTTCATT  51 328
Acid345_3065 3643320 .. 3643341 + -15.9  -4.70169   CCAAGAAGCCTTCTG           GCACGACGC GAAA GCGTCGTGC            TTTTCTTCACTCTGC 100 47
Acid345_3067 3645514 .. 3645534 +   -14   -3.6201   CTATAAAAAGTTCAA            GCCCAGCC GCAAA GGCTGGGC            TTCCTATTTTCTTCT  95 48
Acid345_3069 NONE
Acid345_3070 NONE
Acid345_3071 3651297 .. 3651313 +    -3  -2.72991   CACGTGTTGACTCCT             GC-GAAG TAAC CTTCCGC              TCGTTAGAGATCTGC  41 17
Acid345_3072 3651894 .. 3651922 +  -2.3  -3.59583   TCGGTCGGGTTCAAG       GTGG-CGACCGC ATCCTC GAGGCCGGCCAC        TTTGCCGATGATTGT  47 118
Acid345_3074 3654043 .. 3654065 +  -7.8  -2.71712   AAAAGACGCTGCGCT           TGGAAAGC AAAAAAC GCTTTCCA           CTTTCCCACCGCCGC  55 52
Acid345_3076 3656711 .. 3656733 +  -7.8  -2.71712   AAAAGACGCTGCGCT           TGGAAAGC AAACACC GCTTTCCA           CTTTCCCACCGCCGC  55 52
Acid345_3078 3659558 .. 3659575 +  -3.3  -3.85698   GAATCTCCATAACGG             CTCCCGG AGGT TCGGAAG              TTTATCGACGGGGAA  55 251
Acid345_3084 NONE
Acid345_3085 3666239 .. 3666257 + -13.8  -5.08255   GTTCAAAAAGGCGCT             GGCGCGGG CAA TCCGCGCC             TTTTCTTTTCCAGGT 100 45
Acid345_3088 3671573 .. 3671583 +  -8.2  -4.16842   GAGGATGTCTACCAG                 GCGC TTG GCGC                 TTTGTTGCCAATCGG  74 366
Acid345_3090 NONE
Acid345_3091 3673488 .. 3673507 + -10.7  -5.88476   CATGTCGGTAAAGCA            GGGCGCA AAAGTA TGCGCCC             TTTTTTATTTGTTTT 100 53
Acid345_3092 NONE
Acid345_3093 3675861 .. 3675874 +  -9.5  -5.45802   CGCGACGCATTTGCA               GGGGC TGAA GCCCC                TTTTTCTTTTGCGGC 100 185
Acid345_3097 3681977 .. 3682016 +  -6.4   -3.6003   AATTCCATGTTGTAA  CGTCTAATTTGGCAGACA GCCT TGTCTGCGAGGAAAGACG   TTTGCCGATCGTTTC  57 95
Acid345_3098 NONE
Acid345_3099 NONE
Acid345_3100 NONE
Acid345_3101 3686398 .. 3686418 +  -5.3  -2.87501   CAAGGTATCGGTTCT            GCGACCAAC AGC GTTGCCCGC            TCATCTTTCCTCAAG  49 80
Acid345_3102 3687341 .. 3687390 + -10.7  -2.94416   CCCCGCTCGTTCTCC TGGCCCCTTCCGATCGAGTCA TTCTCTCC TGATTCGGTTGGCTGGGGCCG TCTCTCGTGCGACTG  68 41
Acid345_3110 3696967 .. 3696998 + -17.4   -4.1822   TAGATTCTCTCCGCG      GCGGGAGGCGAT CGCGGTAT ATCGCCTCCCGC       TTTGTTGCAATCGGG 100 38
Acid345_3111 NONE
Acid345_3112 3699635 .. 3699652 +  -4.7  -4.43307   CCGATTTTGACGTAG             CTGGGGC TAAA GCCCCGA              TTCTTTTATTGGGCC  68 26
Acid345_3113 3701029 .. 3701039 +  -8.2  -3.14132   CTTTATCAGCTAATG                 GCCG CTG CGGC                 TTGATCGGCGCGCGC  60 28
Acid345_3118 3708484 .. 3708507 + -16.8  -4.40003   ATTGGGTGAGGGAGA          GGGCACGATC TTCG GATCGTGCCC           TTTGTGTTTCTACGG 100 58
Acid345_3122 3715839 .. 3715851 + -10.5  -3.01712   CACCTCGGCCTCATC                CGCGG GCT CCGCG                TCTTCCGCGCCGAGC  64 106
Acid345_3124 NONE
Acid345_3125 3717589 .. 3717601 +  -6.9  -3.33162   CGCAGACTGTTAGTC                GGCGG AGG CTGCC                TTGTGCGATGACATG  58 76
Acid345_3128 NONE
Acid345_3129 3722897 .. 3722914 + -14.1  -4.51238   ACCTGGATCGCAGAG             GGCCGCC GGTA GGCGGCC              TTTCTCTTTTCTGCA 100 46
Acid345_3130 NONE
Acid345_3131 3724897 .. 3724912 +  -5.4  -3.04144   TAAGCAGAATGGCGA              GCTGCCG TCG CGG-AGC              TCTTCCGGATCCCGG  50 117
Acid345_3132 NONE
Acid345_3133 3726847 .. 3726859 +  -9.1  -3.53012   ACCTCTACTAACTGT                GGGTG CCC CACCC                TTTCCCGAAGGGAGG  68 30
Acid345_3140 3733279 .. 3733306 + -15.6  -4.55295   TCAGGATGACAAGAA        CGCCGCTGGATA CTCA TCTCCAGCGGCG         TTTCTTTGTGCACAG 100 87
Acid345_3142 3737188 .. 3737209 + -13.7  -5.06414   TGTAGTTTTGCGAGA           CGCCGTGGC GAGA GTCACGGCG            TTTTTATTGCCGCGC 100 46
Acid345_3145 3739975 .. 3739999 +  -4.3  -3.06183   CGCGCGCCAGCTCCG          CACAATAATCT TCG AGATTCTTGCG          TTGGATGGCGGTCGG  45 86
Acid345_3196 3784832 .. 3784860 +  -6.5  -3.29043   GAATGAAGTGCTTCT        CGAGGTCGGTGTG GAT CGCGCCAGCCGCG        TTCTGGGCGCGACTT  54 471
Acid345_3200 3789029 .. 3789048 +   -15  -4.86731   TGAGTTAGCAAATGT            GCCCGCTC TTCG GAGCGGGC             TTTTCTTTAAACAGG 100 44
Acid345_3203 3791621 .. 3791639 + -13.1  -3.25356   ATCTGAAAAGCAAAA             GCCCCGC ACGCG GCGGGGC             TTCACTTACTTATCG  83 35
Acid345_3208 3796579 .. 3796594 +  -2.5  -3.85698   CGAACGCGTTCTAGG              CG-GCG TTTTC CGCGCG              TTTATAACGACGCAC  52 27
Acid345_3213 3801833 .. 3801849 +  -9.4  -4.98531   TCCAGGGTTACACAA              CGCGCA TTACC TGCGCG              TTTTTCCTTTGCCCC 100 47
Acid345_3214 NONE
Acid345_3215 3805697 .. 3805723 + -11.5  -5.10461   GTGCAGTAATCCCTC         AAGGGCTCGCC TCTCC GGCGGGCCCTA         TTTTTATTGCCTCGC 100 66
Acid345_3216 3806549 .. 3806562 +  -3.9  -2.63326   AAATTCATCTCGGAG               TTCTT AATG AAGAA                GTTGCTGTATCTTTC  42 95
Acid345_3217 3807130 .. 3807151 + -15.9  -2.57003   AATCGCAGAGAAAAA           GGCCGCATC CGAA GATGCGGCC            CTATGTTCTTGATGC  85 40
Acid345_3219 3812565 .. 3812589 +  -6.4  -3.60098   GCCTTTAAGCGCATC         TGAAGC-CGGC AATC GCCGCGCGTCA          TTTACCATAGAGACT  57 23
Acid345_3220 NONE
Acid345_3221 3814291 .. 3814307 +  -2.2  -4.11692   GCAATCCCGCTAACC              CGCG TTGATATTC CGCG              TTTTCGGGATCAATA  59 70
Acid345_3224 NONE
Acid345_3225 3819969 .. 3819991 + -11.3  -2.82933   CAACCCGCGTTCTGA           GCCATCGTG CGTAC CGCGATGGC           TCTCGTCGATTACGC  66 117
Acid345_3227 NONE
Acid345_3228 3821266 .. 3821285 +   -15  -3.53444   GTAGCGCAACAAAAA            GGCCGCTC CTTC GAGCGGCC             TTCCTTCTTGCAACC  95 46
Acid345_3234 3831688 .. 3831715 + -21.4  -4.07568   CTCTACTTCGTCTAA        CGAACAGCCCGC TTCG GCGGGCTGTTCG         TTTTCCAGACGAGAG 100 43
Acid345_3236 NONE
Acid345_3237 NONE
Acid345_3238 3836344 .. 3836364 +  -8.9  -4.20516   GATCGTCGAGGCATT            GCCGGCAGT TAC GCTGCCGTC            TTTCTTGAATGCGGG  78 521
Acid345_3240 3838432 .. 3838448 + -13.7  -3.06183   GGATCCTTCGACTGC              GTCGCGC TGC GCGCGAC              TTCGCTCAGGATGAC  84 433
Acid345_3245 NONE
Acid345_3246 3846736 .. 3846746 +  -3.2  -4.72272   ATGGTTTCGTCGGCG                 TCGT GCT GCGA                 TTTTTCGTCAGCAGA  73 420
Acid345_3249 3850322 .. 3850348 + -12.3   -3.6279   AAATAGGGGAATGCA         GAAAGCCCTCC TGAGT GGAGGGCTTCC         TTGTTGGAAACGTTT  83 35
Acid345_3254 3855640 .. 3855659 +  -4.8  -4.55721   TTGCGGGTAGATCTT            GCAGGGGC TAAA GCCCCCTC             TTTTATGTGGCCTTT  71 31
Acid345_3256 NONE
Acid345_3257 3859509 .. 3859528 + -13.6  -3.45031   ACGGTGCATTGAAGA            GGACAGCC GCTC GGCTGTCC             TTCCGTTTTTCCCGA  88 29
Acid345_3274 3880128 .. 3880143 +    -6  -3.14463   ATCGGCTGATATGAT              GGGAGC AGTC GCGCCC               TTCGTCAGAACCGTT  52 43
Acid345_3275 NONE
Acid345_3276 3882923 .. 3882933 +  -5.4  -3.34013   CCCTCGACGTTCATC                 TCGA GGC TCGA                 TTCATTGCGGAGGTC  53 280
Acid345_3278 3884690 .. 3884705 +  -6.1  -4.11216   GTATTCTCTACAATT              GCGTC CCGAGC GACGC               TTTTCACCGTGGGGG  67 53
Acid345_3279 NONE
Acid345_3280 3886119 .. 3886131 +  -4.8  -4.39166   CTCGCCCCACTCCAC                CAGC AACAG GCTG                TTTTCCTCTGTAAGC  67 135
Acid345_3294 3902122 .. 3902145 +    -8  -2.87132   ACAACCGTGGAATGC          GCGGCCGCGT GGTA ACGCGGGCCC           TGTATGGCGGGAGCG  56 70
Acid345_3296 NONE
Acid345_3297 NONE
Acid345_3298 3907549 .. 3907568 + -16.4   -5.4505   TCCTTGTTGCATTGG            GCGCGGGC TTCG GCCCGCGC             TTTTTTGTTGCAAAA 100 45
Acid345_3305 3915796 .. 3915819 +   -11  -2.66316   AGCCAGTTGGAACGA          CTAAGCGCAG CTAC CCGCGCTTAG           TCATGTAATCGCGAA  68 2
Acid345_3323 NONE
Acid345_3324 3941862 .. 3941883 + -14.4  -5.14163   GCGTTTGCTACGAAA           CGCCCCGG GTGCAA CCGGGGCG            TTTTTCTTGGTCCAT 100 307
Acid345_3325 NONE
Acid345_3326 3945438 .. 3945450 + -10.5  -3.75153   TGAAGCCTGGTTAAC                CGCGC ACG GCGCG                TTTGGCTTAAGGAAG  75 302
Acid345_3329 3948571 .. 3948586 +  -4.6  -3.45134   CCATTGGCATCGGCG              GCCACC GCAG GGTAGC               TTGTCCCTTCCTTGG  51 11
Acid345_3330 3950154 .. 3950206 + -19.4  -5.39905   CGGGGAACGCGGGCA CGC-GTCCGGA-CGGAAGACTTCG TATTCCC CGCAGTCTTCCGTTCCGGACAGCG TTTTTCTTATTTGCT 100 481
Acid345_3335 NONE
Acid345_3336 NONE
Acid345_3337 3960386 .. 3960396 +  -2.4  -4.18018   GCGACCGTGCCCTTG                 GGCG AGC CACC                 TTTTCCGTGGAAGAG  59 488
Acid345_3342 3965788 .. 3965830 +  -3.6  -3.52192   GGACTGGCAGCGCGA GTAGC-TCATTTTCTGCTTC TAACT GAGGCAGGAA-TGATGCTCC TTGTCTCCAGTTCGC  51 74
Acid345_3343 3966569 .. 3966604 +  -5.2   -4.1822   CTTGTACTTTTTGTT    GTCGGCCGCAATCTCG ATCG CGCGATAGTGACCGTC     TTTCTTGAAGTCGGC  66 129
Acid345_3349 3972082 .. 3972092 +  -3.2   -3.2614   TCCCGGGGAACTTCG                 GGTA CAC TGCC                 TTCGTGTACCGAGTA  45 56
Acid345_3350 3974594 .. 3974615 +  -5.1  -2.70932   GTAGAGGTCTCACAT           CTCGC-CCTC CAC GAGGCGCTAG           TCCTTCGGAACCAAG  47 37
Acid345_3353 NONE
Acid345_3354 3979511 .. 3979521 +  -3.2  -3.07443   TGAACGTGAAGCGGG                 CAGC GTA GTTG                 TTGAGTGGCGTCTCC  43 18
Acid345_3355 3979956 .. 3979976 +    -6   -4.0156   CGCTACGCTCCCTGC            GGCTGCGC CTCGC GCGAGGCC            TTCTTCTTGATCTCG  65 43
Acid345_3358 3985451 .. 3985474 + -12.4  -4.51777   ATAAAGTTTTCAAGC          GGGGCATGGC TTCG GTCGTGCCCC           TTTTCGTTGTCGTAT  95 43
Acid345_3359 3986351 .. 3986370 + -13.6  -4.19177   GCGCGCAAAAGAAAA            TGCCCGGA TCGC TCCGGGCA             TTTGTGTTGCAAGGT 100 48
Acid345_3361 NONE
Acid345_3362 NONE
Acid345_3363 3991658 .. 3991671 +  -3.1  -3.86031   ATAATCGCGGCCCCT               TCC-CC AAA GGTGGA               TTCTTGATTGCTTCG  54 98
Acid345_3364 3993824 .. 3993866 + -10.5  -3.53343   GTTTCCATCAGCATG GCGCGCGCGGCATTGGC GATGTCGGG GCGATTGCTGCGCGTGC TTTGACCGAGAAGTT  71 318
Acid345_3370 4001000 .. 4001017 +  -8.3  -4.38712   TCAGGGCAAACGAAA             GGACGGC CGCA GCCGCCC              TTTTGTGGAACTCAA  83 45
Acid345_3391 NONE
Acid345_3392 NONE
Acid345_3393 NONE
Acid345_3394 NONE
Acid345_3395 NONE
Acid345_3396 4020876 .. 4020905 +   -12  -2.90494   GGGCGAAAAGCCAAC       GGGGCAGAGGGC GGGCCG GCCCCCAGCCCC        ATTTGCTAATTAGCT  75 44
Acid345_3397 NONE
Acid345_3398 NONE
Acid345_3399 4023982 .. 4023996 + -12.8  -4.81212   CGCTCCTAAAACGCA               CCGCCC TCC GGGCGG               TTTTCTTGTGCTCAA 100 65
Acid345_3400 NONE
Acid345_3401 4025406 .. 4025424 +    -3  -4.07568   CGCAGGGGCAGTTAA             CCGACCAG CAG CTGCTCGA             TTTTGCGGCGACGAA  58 132
Acid345_3402 NONE
Acid345_3403 4026432 .. 4026453 +  -2.3  -3.14564   CAAAAGGAGCGAGCG           CGTGAGTGTT ACC GACA-TCGCG           TTAATGCGGCGCTGG  42 21
Acid345_3404 NONE
Acid345_3405 NONE
Acid345_3406 NONE
Acid345_3407 NONE
Acid345_3408 NONE
Acid345_3409 4031649 .. 4031673 +  -2.8  -2.52464   GTGAGCTGAGCGGCC         G-GGTTCCGGT GACC ACCAGAGCCGC          TCAGTTCGGAGAGAA  40 60
Acid345_3410 NONE
Acid345_3411 NONE
Acid345_3412 NONE
Acid345_3413 NONE
Acid345_3414 NONE
Acid345_3415 NONE
Acid345_3416 NONE
Acid345_3417 4037611 .. 4037629 +  -6.6  -4.07687   TGGGATCTGTTTCAC             CGGGGCAA CCT TCGCTCCG             TTTTCGGCGCACGCT  70 137
Acid345_3418 NONE
Acid345_3419 NONE
Acid345_3420 NONE
Acid345_3421 NONE
Acid345_3422 NONE
Acid345_3423 4045547 .. 4045582 +  -2.7  -5.15634   GAGCGGCCAGGAAAA    CAGGAATTACGTG CGAGTACTAT CATTTAATTCCTG     TTTTTTACTCGCATC  79 70
Acid345_3426 4048139 .. 4048161 +  -2.7  -3.54459   AGTTCCGACTCCGCC          T-GCGCGTAA ATAC TTCCGCGCCA           TTTGCGGACAATTAC  49 17
Acid345_3427 4048504 .. 4048519 + -11.8  -3.03124   ATCACAACCCTAAGC              CCGGCC TCGA GGCCGG               TGTTGACGAATCAGG  76 60
Acid345_3428 4049929 .. 4049961 + -14.1  -3.53012   GATCTTGCGCATGGC      GCGCTCGCCCGATTG ATA CGGTTGGTCGAGCGC      TTTCGCCACCACGCC  88 483
Acid345_3430 4051878 .. 4051890 +  -4.8  -4.27117   CGGATTCCAGCAAAA                GCTG GGCTA CAGC                TTTGTGTTGTCCGAG  67 159
Acid345_3432 4053100 .. 4053157 + -12.7  -2.78463   AGTAAGGGAACCACA GAGGCACATAGAGCTCAGAGGTTTTAG AATT CTTTGCCCTCTGTGTTCTCTGTGCCTC TGTGGTGAGAAAGAT  76 36
Acid345_3433 4053939 .. 4053953 +  -2.7  -2.86203   AATGTAAATATCTGT               AGCGG ACATC CCGCA               GTTCTGTTCTGCTCC  42 34
Acid345_3434 NONE
Acid345_3435 4055670 .. 4055684 +  -4.2  -4.14739   AGCCAATCGCCGAGC               CCATCT CGA AGACGG               TTTTCGCATCGATCA  62 468
Acid345_3439 NONE
Acid345_3440 4060175 .. 4060194 +  -2.9  -3.45634   TCCGCTATTTCTCTT            CAAGGTT CCGCAT AACTTTG             TTAATTGCTTCCGGT  47 48
Acid345_3444 NONE
Acid345_3445 4065841 .. 4065858 + -14.1   -3.8591   TCCGCGCAAGCGAAA             GGCCGGC GCAA GCCGGCC              TTCTTCATTCTCCGC 100 47
Acid345_3448 NONE
Acid345_3449 4069428 .. 4069454 + -10.8  -2.56596   GCTTGATGTCGAGAT         AGCGCTTCACGC GCG GCGTGAAGCTCG         TCACTTCCTGCGCCG  62 438
Acid345_3455 4076221 .. 4076236 + -10.4  -5.07652   TAAGAAGAACCCCAA              CCTCGC GGAA GCGAGG               TTTTCTTTTGCAAAA 100 63
Acid345_3456 4077516 .. 4077528 +  -3.3  -3.34013   CGCCATCGCGCTCAG                CGATC CAC GCTCG                TTCCTTCGCCGGGTC  47 333
Acid345_3458 NONE
Acid345_3463 NONE
Acid345_3464 NONE
Acid345_3465 NONE
Acid345_3466 NONE
Acid345_3467 NONE
Acid345_3468 4090617 .. 4090649 + -12.7  -4.41895   AATGCAACCGTAGTT      GCCCCACTCTATCGC AAA GCGATAGGGTGGGAA      TTTTCCTTCCGCATT 100 40
Acid345_3469 4093038 .. 4093072 +  -9.2  -3.30605   GGAAATAACCAGGGT     TTCCCCACTCAATTGC GAA GCACTAGGGTGGGGAC     TTCCCTTCTTCCTCT  66 33
Acid345_3473 4098912 .. 4098924 +    -2  -3.87373   ATTCTTACGTATCCC                TTCT CTTCA AGAA                TTTCTGAAGAATCTA  53 367
Acid345_3478 4103395 .. 4103411 +  -4.3  -4.11216   ACGCGATTTTTGCGG              CGGCGTT TGG GACACCG              TTTTGCAAATACCCG  62 179
Acid345_3480 NONE
Acid345_3481 NONE
Acid345_3482 4108039 .. 4108053 + -11.4  -3.06183   GGGTCCTTCGACTTC               GCACGC TTC GCGTGC               TTCGCTCAGGATGAC  72 74
Acid345_3483 NONE
Acid345_3484 4111454 .. 4111473 +  -2.8  -3.70902   CCGCCGGGGCTGATG            TCG-GTGCA ACG TGCCCACGA            TTTCACTGTCGAACC  52 456
Acid345_3486 4112831 .. 4112841 +  -6.8  -3.64703   ACGAGCGGTGGATGC                 GCAG GAA CTGC                 TTTGGGTCGAGAACG  63 180
Acid345_3493 NONE
Acid345_3494 4122355 .. 4122383 +  -2.4  -4.41616   CAATCTGGACATCAT       G-AGGGAAGGC CAACCGAT GCCTTCCCGAC        TTTATTTGGCGCGAT  62 44
Acid345_3495 4123600 .. 4123612 +  -4.1  -2.50816   GAGCTGGCGCAACCG                GCATG AAG TATGC                GTTCGTAAATCCGAA  42 20
Acid345_3496 NONE
Acid345_3497 4126455 .. 4126471 +  -2.9  -2.94144   ACGGATGAGATTTCC              TGATGGC GAA GCAGTCA              TGCTTTCCGTCCGAC  42 150
Acid345_3498 4127143 .. 4127157 +  -4.2  -4.88067   GAACGGAGGATGGTC               TGATGC GCC GCGTCG               TTTTTCTCGCTCCGT  77 23
Acid345_3499 4128568 .. 4128582 +  -4.2  -3.31022   GCCAGGACCAGCCCG               CCTCTT ACG ATGAGG               TTCATGATGTTTGCT  47 255
Acid345_3502 4133142 .. 4133157 +  -2.5   -2.5655   CACAACCTGGCGCGT              CGCGCG TAGAC CG-GCG              GTTAGTATCGCTCGG  38 17
Acid345_3503 NONE
Acid345_3504 NONE
Acid345_3505 4139219 .. 4139242 +  -8.8  -3.38316   ACGGAACCGCCGCGA          CCCGGAGTTC CGGG GAACGCTGGG           TTCGTTCCATCGTCG  64 419
Acid345_3509 4146984 .. 4147001 +  -3.3  -3.14211   GCGAGTACACTCCGT             GGCCTGA AAAA TCGTGCC              TTCCTCCGAACCCGT  43 112
Acid345_3510 4149399 .. 4149418 +  -5.7  -3.16742   GCTCTTCCAATGCCA            CGAG-CCG AGGAG CGGACTCG            TTCGTCCCCCTTCGC  54 83
Acid345_3513 4151495 .. 4151519 +  -4.4  -3.65554   GACATCCCCGTTCCC         GAG-TCGCA-CA GAG TGATGCGAACTC         CTTTTTGTTGGCTGG  56 276
Acid345_3515 NONE
Acid345_3516 4156082 .. 4156103 + -11.5  -3.75629   TGAGCGCATGAAAAA           CCCCGCCGT GTCG AAGGCGGGG            TTTCCCTTAGGCCTC  79 43
Acid345_3517 4159820 .. 4159835 +  -3.2  -3.05384   ATGACGGTGAGGATG              CCGAGCG AAG TGC-CGG              TTGCGTGCAGGGCGC  43 357
Acid345_3523 4170287 .. 4170300 +  -5.2  -3.65812   ATTCGTCTAGCAGTT               CCGC TTCGGC GCGG                TTGTCTTCCACCAGC  58 360
Acid345_3528 4175753 .. 4175765 +  -4.7  -2.84602   CGGAGATAATCGTCG                ACGGC CTC GCCGA                ATTTAATCGGCTCCA  44 353
Acid345_3532 NONE
Acid345_3533 4181265 .. 4181283 +  -6.6  -3.05963   GAGTCCACATCCGCA             CGTAGGCG GAT CACCTGCG             TATTGCCATCGCCGT  52 200
Acid345_3539 4186906 .. 4186918 +  -3.3  -3.34233   GGGATGGTTCGACTG                CGAAC GCT GATCG                TTGTCCGCGTTCTCC  47 46
Acid345_3542 4190573 .. 4190607 +  -3.3  -4.31692   CGGTTTCGTGGCTCG     GATCGGCTGCGCACC TCGGT GGTTCACGGCCGCCC     TTTTCGTGATCGGTT  62 363
Acid345_3544 4196027 .. 4196042 +  -3.2  -4.07568   AGCCAAGGTACCTTC              TCGACG AGGA CATCGA               TTTTCCGAACCAACG  58 492
Acid345_3546 4196790 .. 4196810 +   -14  -4.85782   TCCCGTTTCTTCCGA            CGGCAGGC CTGGA GCCTGCCG            TTTCTTTTTCCGAAA 100 49
Acid345_3547 4199041 .. 4199061 +   -14  -5.16572   TGCAATTCGCTTCAA            GCCTCGGG ACACA CCCGAGGC            TTTTTTGCGTTCCGT 100 316
Acid345_3551 4201081 .. 4201097 +    -3  -3.47361   AATGCGGCTCACGCT              TTGAGG GAATG CCTTAA              TATTTCCTGAATGTC  49 22
Acid345_3552 NONE
Acid345_3553 4204034 .. 4204049 + -11.8  -2.78463   GCACGAATAGGAAAA              GGCGCC GCGA GGCGCC               TCTCCTACGAAACAT  72 31
Acid345_3555 4206399 .. 4206436 +  -9.9   -4.4891   AATATCTTCTGAGGG   TGCCCCATTCTTATCCGT GCA GCGGATAGG-GTGGGGCC   TTTTGTCATCCTGAG  88 53
Acid345_3557 NONE
Acid345_3558 4208528 .. 4208563 +  -5.4  -3.02511   CGCGTAATCCCTCCA    GCACGCAGATCGTCG AGTGAAA CGACGACC-GCGTAC    TCTTCGGCGCATCGC  49 444
Acid345_3562 4212786 .. 4212806 +  -9.7  -4.22524   TTACGTTCTTCCGAA            GGCGAGC CTCTCGT GCTCGCC            TTTACTTTTGCGTCT  86 48
Acid345_3563 NONE
Acid345_3564 4213883 .. 4213899 +  -2.1  -2.67515   TATAGAGCAAACTGC              GCCCACC GGT GGTACGC              TGATGTAGTAATGAG  38 50
Acid345_3565 4216348 .. 4216376 +  -3.8  -3.85698   TCGCGCAGCGAAACG       GAGTCG-AAGGAC CCCT GTCCCCGCGACTC        TTTCTCCGACGAACC  56 88
Acid345_3566 NONE
Acid345_3567 4218329 .. 4218345 +    -3  -3.53091   CCCCGCCGAAGCCCT             G-CGCTA CGAA TAGCGGC              TTTACAGGCCCGCCT  49 13
Acid345_3568 NONE
Acid345_3569 NONE
Acid345_3570 4220667 .. 4220686 +  -4.2  -3.55761   CAGTCGTGCCGAAAA            GCCTCGAA AGAA TTGGGGGC             TTTAGCCCCTGCATG  52 91
Acid345_3571 NONE
Acid345_3572 4223238 .. 4223255 +  -8.5  -3.14132   GAAAGGACCAGTTGG             CATTCTG CTTG CAGAATG              TTAATGAGGCGGCGG  60 79
Acid345_3573 4225893 .. 4225910 + -14.1  -4.39329   TTGCTTAACGATGAA             GCCCGCC GAAA GGCGGGC              TTTGTTGTCTCCGCT 100 48
Acid345_3574 4226680 .. 4226694 +  -2.1  -3.85748   TTGAAACGCTGTGAG               CTTTC AAGGA GGAAG               ATTTTTTTACGGTAC  52 27
Acid345_3575 NONE
Acid345_3576 4228453 .. 4228474 +  -5.1  -2.71101   CCTGCCTTCATACGC           CGGGTAGACA ACC TG-CGACCCG           TCCCTTATTTCCCAG  44 427
Acid345_3579 4231149 .. 4231159 +  -4.6  -3.65351   CCGGTCGCGTGCTCT                 GGTC TTC GGCC                 TTTACCTCCCAGTGC  56 330
Acid345_3581 4232789 .. 4232799 +    -4   -4.4267   CTGTGGCCCTGGCAG                 TCTT TTG AAGA                 TTTTGCATTTTCAAA  66 76
Acid345_3584 4237997 .. 4238010 +  -6.7  -3.30771   CCAATCGCGCGCGCG               CATGC TTGA GCATG                TTCTGCGAAATGTCG  54 439
Acid345_3586 NONE
Acid345_3587 4239625 .. 4239635 +  -5.4  -3.14132   GTGGTTGAGGGTTCC                 CCAT CGG ATGG                 TTCGTGAACAACCAC  49 184
Acid345_3589 4242103 .. 4242144 +  -7.3  -2.76046   GGCCACTGATTGTTT GGGTA-CCCCACGTCTCG CGATTTT CGGGACGTGGGAATACCA TCCTCTTCCCCTTGC  55 32
Acid345_3590 4242616 .. 4242636 + -11.1   -3.2827   ACGAGAAATACAAAA            GCCCCGG CTACTGA CCGGGGC            TTCGTCATTGAATAA  74 57
Acid345_3594 4250359 .. 4250380 + -15.9   -2.8294   ATTGCAAATGAAAAA           GAGGGCTGC ACTG GCAGCCCTC            TCCTTATCCAACCTG  86 54
Acid345_3598 4255521 .. 4255546 + -13.3  -3.84389   ATCCATTGAACGAAA         TTGCCGGATGG TCTC CCACCCGGCAA          TTGTCTTGTTCGATA  93 32
Acid345_3602 4263928 .. 4263949 +  -5.1  -2.67515   TTCGTCCCTTCCCCT           TGACAGCTT AGGA GAGCCGTCA            TAATCTCCTAATCCG  46 64
Acid345_3603 NONE
Acid345_3604 4267325 .. 4267335 +  -6.8  -4.16943   TCTTGCTTCGTTCAC                 GGAG TAT CTCC                 TTTTCAGGTCTGGAG  70 381
Acid345_3606 NONE
Acid345_3607 NONE
Acid345_3608 4269288 .. 4269308 +   -14  -3.97947   CAGAGACAAAAAAGA            GGGCGCTC GCGAA GAGCGCCC            TTTGTCATGGCTACA 100 98
Acid345_3610 NONE
Acid345_3611 4273425 .. 4273440 +  -6.8  -2.84878   TTTCGTCGCGCGATA              GGGGTC CTTC GACTCC               GTTTCGCTTCGCGAA  52 75
Acid345_3615 4278143 .. 4278157 + -11.4  -3.73775   GAGTCCTTCGACTTC               GCACGC TTT GCGTGC               TTTGCTCACGATGAC  79 67
Acid345_3621 NONE
Acid345_3622 NONE
Acid345_3623 NONE
Acid345_3624 4291330 .. 4291359 +  -6.5  -3.63627   ATCTTGAAACAGACA       TCGTTCC-CGGATT GAG AATCCGCGGAGAGA       TTTCCGATCTGACGG  61 167
Acid345_3626 4293664 .. 4293697 + -13.1  -4.53303   GAAACAGAACTCAAA     CCAGGCGGCCTGGAG AATT CTCCGGGCCGTTTGC      TTTTGTATCGCGCTG 100 43
Acid345_3627 4295252 .. 4295267 +  -5.4  -3.40597   GAAAACGACGTGAAT              GTGCCGG AAA CCG-CAC              TGTTTCGCTGCCGCA  53 368
Acid345_3640 4310650 .. 4310662 +  -7.7   -2.9155   CTTCTGGGCAGTAGT                TCTCG AAT CGAGA                TCTGATATTGAGCAA  56 59
Acid345_3641 NONE
Acid345_3642 4312256 .. 4312269 +  -4.5  -2.59191   AGCAGGGTGTTAAAA               CCTGC GGTT GTAGG                GTTGTGGCGGTCTCA  44 39
Acid345_3643 4312618 .. 4312638 +    -4  -2.68545   CGGCGAAGAAGAAGC           CGCGCCG-CT AAG AGACGGC-CG           ATGTTATTCTGCCCA  42 15
Acid345_3644 NONE
Acid345_3645 4313766 .. 4313781 +  -3.2  -2.72049   AGAACAGGTGAAGTC              GCTCAC TCCG GTGAAC               TGATTCCCAGATGTG  41 7
Acid345_3646 4315894 .. 4315931 +  -3.9  -2.58959   AAACCATGCGTAGGA   TGTCGCCACGCGCCGCGC CAA GCGCCATGCG-GACGCCA   ATCTCTTTGGTCTGG  42 270
Acid345_3652 4321999 .. 4322013 +  -2.1  -3.73968   GACGATTACAACCAA              CGAAGG GACA CCT-CG               TTTGCTGGACCGTTT  50 455
Acid345_3655 NONE
Acid345_3656 NONE
Acid345_3657 4328167 .. 4328205 +  -2.3  -3.53012   GGACGTTCACCATCC  GTAGGTCGGCAGGTTTAG GCGG CGGGACCTGACGTCC-AC   TTTGGAAGCGGCGGC  47 22
Acid345_3658 4329850 .. 4329868 +  -5.2  -3.72695   ACCGCGTACATCATT             TCGTCGGC CTG GCGGATGA             TTTCGTGCGAGGACT  58 212
Acid345_3660 4332119 .. 4332133 +  -2.7  -3.11272   AGCTTCACCCTCTTC               TGCGG AGTCC CCGCC               TGTTGGGTCGTGCTG  43 167
Acid345_3661 4333404 .. 4333416 +  -4.7  -2.71712   GAACGCGGGGTCAGG                ACGGG GCA CCCGA                ATTTCAAAAGCGCAA  45 77
Acid345_3662 4334753 .. 4334773 + -11.8  -3.92324   CAGCAGAAAGTAAAA            GGGGCGGC CTGGT GCCGTCCC            TTTACTATTCCAAGC  90 54
Acid345_3664 4335831 .. 4335851 +   -14  -3.75897   ATGCGCATTAACAAA            GGGACGGC TTGAT GCCGTCCC            TTTGGCTTGGCGCTT  95 30
Acid345_3671 4342456 .. 4342471 + -11.8  -4.35926   ATTTCGTCCCACGAT              CCCCGC TGCG GCGGGG               TTTTCGCTTTACAGT  93 45
Acid345_3672 4343556 .. 4343571 +  -4.8  -3.30124   GTCGCATAGAGGTAT              TTTGAA CGTG TTCAAA               TTATGCCCGCTGACG  49 85
Acid345_3673 4344297 .. 4344325 + -13.8  -4.41348   GCGCGCTAACGCCGA        GCCGGGGAGGGC GGGAG GGCCTCTCCGGC        TTTATTTCAGCGCCA 100 32
Acid345_3676 4348164 .. 4348174 +  -6.8  -3.28924   CCACGTTGCCAGAGA                 GACG GAT CGTC                 TTCTCAGCACGAATC  56 351
Acid345_3681 NONE
Acid345_3682 NONE
Acid345_3683 4358363 .. 4358375 +  -3.4  -2.70932   GGCAATCGGTGGCGA                TTCG GAGGG CGAA                TGCTTAAGGCGCGAG  41 6
Acid345_3684 NONE
Acid345_3685 NONE
Acid345_3686 NONE
Acid345_3687 NONE
Acid345_3688 NONE
Acid345_3689 4364997 .. 4365018 +  -9.4  -2.96695   ACAGTTTCTTTTTCT           GAGGCGGC GGAGCG GCCGTCTC            TCGTTTCGTAGCGGC  62 263
Acid345_3691 4367805 .. 4367821 +  -7.2  -4.66938   ATTCTTGACAGAAAA              GGCCTG AATAC CGGGCC              TTTTCTCTTGCCGGT  83 65
Acid345_3692 4368705 .. 4368718 +  -5.9  -3.05384   GGTGTGGAGATCGAT               GGGCG CTAC CGCTC                TTGCATCGAGGGCAA  52 194
Acid345_3693 4369635 .. 4369652 + -12.7  -3.83026   CGTTAACCGCATCGA             TGCCGCC TGCG GGCGGCA              TTTCCTATGCGGCCA  90 48
Acid345_3695 4371768 .. 4371790 +  -8.3  -3.58037   TCCCTCCGGTTTGCG           TCGCGAGCC TGTCT GGCACGCGG           TTTGCACAATTCCTG  65 146
Acid345_3696 4372672 .. 4372694 + -12.7  -3.84719   ACCTGTTAGAAGCAA           GGGCAGTGC GCACA GCGCTGCCC           TTTCGCTTTCCCGGT  90 59
Acid345_3697 NONE
Acid345_3698 4374097 .. 4374110 +  -5.3  -3.34962   CCTCGTCGCGGGCGG               CATTG GTTG CAATG                TTGTCGGGTATCGGA  53 194
Acid345_3699 NONE
Acid345_3700 4375518 .. 4375534 + -10.8  -4.65895   GCCTAAAATACGAAA              CCCGCG ATTTA CGCGGG              TTTTTAACTGGCGGA  95 142
Acid345_3709 4383953 .. 4383982 +  -4.1  -3.96188   GTGCGAACATTCCTA       GGTAGCGACGTCC TGAA GGACGGGGATGCC        TTTATGGATATCCTT  58 196
Acid345_3710 4384911 .. 4384923 +  -6.9  -2.56432   GTGTCGGGCCCGAAA                GCCTG AAG CGGGC                ATTCATAATCTTAGA  51 202
Acid345_3711 NONE
Acid345_3712 NONE
Acid345_3713 NONE
Acid345_3714 4391393 .. 4391404 +  -2.2  -4.11484   TAATCCCAAAGCTTA                CG-CG CCT CGTCG                TTTTGGGACGTTCGA  56 274
Acid345_3715 4393863 .. 4393878 +    -4  -3.53091   GTCCCTAGTGCTCAA              CATCGT GGTG ATGATG               TTTCCCGAAGGGGGT  51 199
Acid345_3725 NONE
Acid345_3726 4404029 .. 4404062 +  -3.9  -3.16683   CATGGCCCTGGTATT     GTGGTGCGATGCTC CGCTTGC GAGCA-CGTACTGC     TTCGTCCGGTCGACT  47 184
Acid345_3734 4410929 .. 4410953 +  -2.9  -2.97475   GAGCGGCAAAGAATC         GGCGATCATT CGTTTC AGTG-TCGCC          CTTTATAATCGACAA  42 231
Acid345_3736 NONE
Acid345_3737 4413223 .. 4413252 +    -3  -5.24531   TATATCCCAAACAGA       GTTCGCGCATA CAAGCCGCT TAT-CGCGAAC       TTTTTTATAGGAGAT  79 99
Acid345_3743 4418404 .. 4418416 +  -3.3  -3.38522   GAGCCGCAACACGAG                GTGCA ATA TGCCC                TATTTCGGATCACTG  47 64
Acid345_3744 NONE
Acid345_3745 NONE
Acid345_3746 NONE
Acid345_3747 4421004 .. 4421018 +  -2.7  -3.66999   AGCCCGAACGCCGCA               GGGCG CCGCT CGCCA               TTTCCGTCAGTCAGT  51 40
Acid345_3748 4421900 .. 4421913 +  -3.1  -3.62478   CTCATGCATCAGCAG               TGTTC GGAC GAGCA                TTTCACAGTTGGTTG  51 163
Acid345_3749 4425103 .. 4425116 +  -6.7  -2.51702   GTGGTTTCCGAGGTG               TTCGG AATT CCGAA                ATCTTACTAGTCTTC  51 80
Acid345_3750 4426643 .. 4426673 +   -14   -3.1855   ACCATGATGACTCGT       TCAGTCTCCCCGTT ACC AGCGGGGAGGCGGA       TTGCCTATTCAGGAC  95 362
Acid345_3760 4444046 .. 4444059 +  -8.1   -4.1822   CCTGAGCGCTTGACG               TGCGC CTTG GCGCA                TTTGTTACGATGAAG  77 287
Acid345_3761 4446111 .. 4446131 +  -7.5  -3.14132   GGTCTTGATGCTCTC            GTGCCCGAG CAG CTTGGACAC            TTCCTCCAACGGCAC  54 341
Acid345_3768 4453730 .. 4453748 + -11.7  -5.00138   TTCAGCGAAAGAAAA             GCAGCGC TGGCC GCGCTGC             TTTTTCATTTCCATC 100 201
Acid345_3770 4459317 .. 4459357 +  -3.1  -3.16154   ACTCCGACAAGCAAG  CACCGGAGGGTTAGTAC CCCACTC GTCCATGCACTCCGGTG  TTGAATCTGCTATTC  45 182
Acid345_3771 NONE
Acid345_3772 4460589 .. 4460609 +   -14  -3.82353   AGCGAAATATCTGTA            GCCTGCGC CAAAA GCGCAGGC            TCTTCTTTTTAGCTG 100 48
Acid345_3783 4471964 .. 4471976 +  -3.3  -3.31144   AGTTGCGTGTGCGCT                TCTCG CGT CGTGA                TTCTCAGAATGAACA  45 13
Acid345_3788 4476047 .. 4476057 +  -6.8  -2.91264   GTAGATACTGCTAAA                 GCGT TGA ACGC                 TGTGTGACTGCCCGC  53 227
Acid345_3808 NONE
Acid345_3809 4504510 .. 4504524 +   -10  -2.87132   CCCATGATTCACTCG               GTCCTC ACT GAGGAC               TCTCTGGGCAGGCCC  65 34
Acid345_3811 4506710 .. 4506735 +  -6.7  -3.02947   CCCTTGATCAAGACT         CGCGGCCCAAC TGCC GTAGTGTCGCG          TATGTCTCGTCGATG  54 207
Acid345_3832 NONE
Acid345_3833 NONE
Acid345_3834 4536138 .. 4536164 +  -9.5  -3.01712   GACCCAAGCCGACAG        CCG-CA-CGCGCA GGT TGCGCGATGACGG        TGTTGACCACGAGCG  62 112
Acid345_3836 4540765 .. 4540786 + -11.6   -2.8751   GTCGACTTGTTCTGA           GGCGCTCA CCAGGT TGAGCGCC            TGATTATCCTGCTCT  68 73
Acid345_3849 4559279 .. 4559309 +  -8.3  -5.08178   CAGAATCAACAAATA      AAAG-GGCGACCCG CAAA TGGGTCGCCTCTTG       TTTTTCTCTGTCTAT  95 54
Acid345_3850 NONE
Acid345_3851 4561144 .. 4561161 + -12.7   -4.3467   TGGTTATAAAGCAAA             CGCCGGA TGCG TCCGGCG              TTTTGCTATGCAAAT 100 48
Acid345_3852 4562829 .. 4562845 + -15.1  -2.91276   AGGCTCAATAATTCC              GCCCGGG ACG CCCGGGC              ATTTATCGGAGACGC  86 30
Acid345_3853 NONE
Acid345_3854 NONE
Acid345_3855 NONE
Acid345_3856 NONE
Acid345_3857 NONE
Acid345_3858 NONE
Acid345_3859 NONE
Acid345_3860 NONE
Acid345_3861 NONE
Acid345_3862 NONE
Acid345_3863 NONE
Acid345_3864 4576580 .. 4576598 + -11.7  -4.08485   ACTACAAAAGCAGAA             TGGCCGC CCGCA GCGGCCA             TTTCGTTTGGATCGC  91 130
Acid345_3867 4579613 .. 4579630 +  -9.9  -3.96148   GGTTCTTTAAGCGGG             GCTTCTG TGTG CAGAAGC              TTTCTGATCCGCGCG  80 329
Acid345_3868 NONE
Acid345_3869 NONE
Acid345_3870 4582364 .. 4582392 +    -6  -4.22652   CGACAAGCGAGCAAT        GCCTCGGC GAGGAAAAGATGA GCCGAGGC        TTTTCCGTAATGTGG  69 155
Acid345_3876 4586143 .. 4586153 +  -2.4  -3.07013   GAAAGAATCTTGAAG                 CAGC AGT GCCG                 TATCTTAAGAGCGTG  42 28
Acid345_3877 4586857 .. 4586873 +  -5.8  -3.53012   GAGATGCAATGAAGC              TGGTCG CCGCT CGACCG              TTTCAGCAGGCGGAG  57 60
Acid345_3879 4588788 .. 4588808 + -11.1  -2.54523   CCAACGATGACGACA            TCGCGCAGG CGG CCTGCGGGA            TCGCTTGCGATGTGG  65 392
Acid345_3885 4595151 .. 4595165 + -11.4  -3.06183   GGGTCCTTCGACTGC               GCGTGC TTC GCACGC               TTCGCTCAGGATGAC  72 57
Acid345_3886 4596887 .. 4596921 +  -3.4  -2.73483   AAGTGCCTGAATTCA     TGAGGCGTACTGGCAG CGG CGGCTGGTACTCGTCG     TGCTTCGAATCCACT  41 117
Acid345_3887 4599412 .. 4599436 + -14.3  -3.30619   CCCAGACGCAAAAAT          GCCCCGCGA AATGAAC TCGCGGGGC          TTCTCGGAAATCCTT  95 48
Acid345_3892 4605764 .. 4605792 + -12.5  -3.09516   GATCCGCGAGGTGTT       GC-GCGGACGGA GATAAG TCCGTCCGCAGC        TTAGCTGATACGCGC  81 10
Acid345_3896 4612813 .. 4612830 +  -7.7  -2.56231   CTTCAACTGATCGCC             CGGGATGG TGA CCA-CCCG             AATTTGTTTCCCTAT  53 372
Acid345_3898 4613934 .. 4613950 + -10.9  -2.89564   CTGAGTCGACGCCAA              TTCTGCC GGT GGCAGAA              TGTATGGGCTGAGCG  68 37
Acid345_3899 4614272 .. 4614290 +    -3  -4.19238   AAAATTGGTAGCGCT             ACCGGG AATCGAA CCCGGG             TTTTAAGATTGAGAA  58 57
Acid345_3903 NONE
Acid345_3904 NONE
Acid345_3905 NONE
Acid345_3906 4621939 .. 4621956 +  -4.1  -4.07885   CTGATGTTTCTCGTC             GTAACGGC GCT GCCG-TGC             TTTTCCCAGGAAATG  60 72
Acid345_3907 4623250 .. 4623261 +  -4.4  -2.83409   CACGGTATCGCGAGA                GACA TGTT TGTC                 TGTGATCACTTCGTG  44 83
Acid345_3909 4628060 .. 4628086 + -14.4  -5.22006   CCTCCCGTGAAAGCA         CGGCCCGATCCG CAA TGGATCGGGCCA         TTTTTCTTGTCCTAG 100 44
Acid345_3913 4630358 .. 4630377 + -10.7  -4.74285   AGCTCTTAAAACGAA            CCCAGCC TATTGC GGCTGGG             TTTTGTCTTCTACCT 100 50
Acid345_3916 4631896 .. 4631911 +  -3.2  -3.02144   ATGGCCGGATGCGGG              TTGACC ATGT GGTCAC               TGTTCGACACGATAA  43 456
Acid345_3922 4638725 .. 4638743 +  -6.7  -3.33492   GCGCAAGGAAATCAG             TGACCTG GGACA CAGGTCG             TTGTGCGATAGATCA  58 360
Acid345_3924 NONE
Acid345_3925 4641087 .. 4641097 +  -2.4  -3.48276   AGAGCAAATAGATTG                 CGGG GAA CCCC                 TTCTATCGCGCAGCG  47 30
Acid345_3926 4641698 .. 4641724 +  -3.5  -4.46212   AGTTCACCGGCAAAC         CCAGCACGCCG CCGAA CGCCGCGATGG         TTTTGTCGTCGGCCA  66 144
Acid345_3931 4646519 .. 4646533 +  -2.8  -4.82162   AATGTCCAAGGTTAA               GCTC CCCCAAA GAGC               TTTTATCTTGTTCTG  70 473
Acid345_3932 NONE
Acid345_3933 4648974 .. 4649005 + -10.9  -3.17901   AGATAAGCCGGGGTG      C-CCCACCCTTTCC CCGAA GGGGAGGGTGGGAG      TTCACTTCGCCGTAT  71 35
Acid345_3935 4654043 .. 4654076 + -13.9  -4.27316   CAAACTAATCCGGGT     GCCCCGTCCTTATCGC GAA GCGATAGGG-CGGGGA     TTTTCCCTTCCGCAG 100 33
Acid345_3936 NONE
Acid345_3937 NONE
Acid345_3938 NONE
Acid345_3939 4660725 .. 4660743 +  -6.6  -2.50699   AGAACTGAGGCGCAG             TCGCTGGC AGC GCCGCCGA             ATCTATTCCTTCGCA  51 58
Acid345_3942 NONE
Acid345_3943 4665049 .. 4665066 + -11.3  -4.93365   TACGGCCAAGAAAAA             TCCCAGC TCGC GCTGGGA              TTTTTCGTTATCGAA 100 50
Acid345_3945 NONE
Acid345_3946 4668442 .. 4668463 +  -4.5  -4.17048   CTCTTCGGCAATACC           CACCAG-GTT GTT AATGCTGGTG           TTGTTTTCGACGACC  64 467
Acid345_3948 4670928 .. 4670958 + -10.4  -3.53012   CTAACCATGTCGCTG       CAGAAGCCCCGG CATCGCC CCGGGGTCTCTG       TTTCCAACCAAAAAC  74 37
Acid345_3950 4674641 .. 4674652 +  -4.4  -4.09685   ATTGGATAAGATCAA                CGAA CACC TTCG                 TTTTCGCCGATCCGC  62 99
Acid345_3951 NONE
Acid345_3952 NONE
Acid345_3953 4676905 .. 4676919 +  -3.4  -3.38291   AAGATCCCCAAATGC               CCGCGC GTG GCGTAG               TTCTCCACTTGTCGC  47 157
Acid345_3956 NONE
Acid345_3957 NONE
Acid345_3958 NONE
Acid345_3959 NONE
Acid345_3960 4685373 .. 4685387 +  -3.5    -4.386   TGCTCGGATTCTGTC              G-GCGG CACT CCGCAC               TTTTCTCCCGAGTTC  64 334
Acid345_3962 NONE
Acid345_3963 4690033 .. 4690052 +   -10  -2.93073   AGGCTTCCATCTGCT            GTACCAGG AACT CCTGGTGC             TCCTTCTTCCACGGC  64 155
Acid345_3966 4694017 .. 4694034 +  -6.9   -3.2794   CTTTGTATCAGGCCA             GCGCCGT TGAC ACCGCGC              TTCGTATCGCTAGGG  56 417
Acid345_3968 NONE
Acid345_3969 4697526 .. 4697539 +  -6.7   -4.3534   CGGCGTCGAACGACT               CATCG CGCG CGATG                TTTTCCTCATTGCGG  72 466
Acid345_3973 NONE
Acid345_3974 NONE
Acid345_3975 4701863 .. 4701873 +  -8.2  -2.51259   AGGTCATGGTGACCA                 GCGC CAC GCGC                 CCTTTGTTGTGGATG  53 363
Acid345_3977 NONE
Acid345_3978 4703935 .. 4703950 +  -4.6  -3.86015   GAACGTTTTGCTCTA              TGCCGG GGTG CTGGCG               TTTGTCGGCGGCCTA  58 279
Acid345_3979 4705964 .. 4705977 +  -3.8  -3.94746   CTCACCCTCAACTCC               GGCT CTGGCA AGCC                TTTCGTTGACTGTCG  58 45
Acid345_3980 4709197 .. 4709207 +  -4.6  -3.35996   AGGCCAGGGCGCGTA                 CCGT GAA GCGG                 TTGTCGCTGGCAATG  51 111
Acid345_3983 4714442 .. 4714468 +  -7.2  -2.70354   CAATCCGATGTCATT         TTGGGAGAAGCC GCT GGTTTCTCCCTC         TCCGTTTGTCGGCAA  54 54
Acid345_3984 4715974 .. 4715994 +   -14  -5.26875   GTCTTCTCAACTACA            GGCACGGC TTAAC GCCGTGCC            TTTTTTCATTCACCG 100 45
Acid345_3986 NONE
Acid345_3987 4718404 .. 4718417 +  -3.7  -4.39889   GAATGTGCCGAGGTT               GCGGC GCTT GCCGG                TTTTCGTGTCCTTCT  65 111
Acid345_3992 4722769 .. 4722785 + -10.8  -5.31456   CCGCTGACCCCTACG              CCGCCC TCCCT GGGCGG              TTTTTTGTGACTTAC 100 191
Acid345_3993 4724063 .. 4724081 +  -5.2  -3.66356   TTTCCACTTCGACCA             TCTGAACC GCG GGTGCGGA             TTTCACCTTCGCAAT  58 55
Acid345_3998 4726984 .. 4726996 +  -3.3  -3.35813   GCGCCGGTTTACCGT                GCTGC CCC GCACC                TTCCTTGCCGTGACA  47 254
Acid345_4001 4729090 .. 4729111 +  -6.5  -3.25169   GATCTGGATGTTGGC           CGGCTTGGT TTCC ATCATGCCG            TTGGTGCGTTGTTGC  54 427
Acid345_4003 4731504 .. 4731525 + -17.3  -5.06414   CTCTGCGTGAGAGGG           TGGCGCGGC TCCG GCCGCGCCA            TTTTTGTTAACCCGC 100 42
Acid345_4007 4734622 .. 4734636 + -11.4  -3.85698   GCGAACATCTTCCGA               GACCCG GTA CGGGTC               TTTATCCGCAGGCAC  81 448
Acid345_4009 4737304 .. 4737321 +  -4.1  -3.51934   CCGCGGCCCTCGTAA             TCGTGAT GCTT GTCGCGA              TCTTTGTCACCGGCA  51 269
Acid345_4011 4739361 .. 4739378 +  -2.7  -5.17488   GATCCCATCTGTCAT             CCTAC AAAACCGA GTAGG              TTTTGTTTTCATGTT  79 389
Acid345_4012 NONE
Acid345_4013 4744379 .. 4744398 +   -15  -5.36441   GCGTCAGCAACGGAA            CGCCGCTC TTAG GAGCGGCG             TTTTTTATGTCCGAA 100 48
Acid345_4014 4746312 .. 4746328 +  -6.5  -2.64155   AACGCATAGCGGGTC              GTGGCAA GTT TTGCCCC              TGCATTTCGACCGAC  51 499
Acid345_4018 NONE
Acid345_4019 NONE
Acid345_4020 4754538 .. 4754567 + -11.5  -3.25204   TAATTACCGCGAGAT       GTGAGGCGGA-GAC CCT GTGGTCCGCCTCAC       TGTATTTCCGCCTAG  74 22
Acid345_4025 4760193 .. 4760203 +  -4.6  -3.64609   GTGGCTGGGACCTGC                 GCGC TGA GTGC                 TTTCGCGTCCTTCTC  55 51
Acid345_4027 NONE
Acid345_4028 4763027 .. 4763052 +  -9.7  -3.20617   ATGCGATCGCAGCCT         TGGCGTTGTTC TGAC GGGCAACGCCG          TCTTCACTTTGGGAT  68 51
Acid345_4029 4764306 .. 4764323 + -14.1  -4.66537   CCGCTGCAAACCATA             GGCCGCC TTCG GGCGGCC              TTTTGTGTTCACCAA 100 47
Acid345_4030 NONE
Acid345_4031 4766789 .. 4766800 +  -3.6  -4.10164   GACGTCGAGCGACGC                GGGC TCAA GCTC                 TTTCTGTACTCGTAA  62 376
Acid345_4036 NONE
Acid345_4037 NONE
Acid345_4038 NONE
Acid345_4039 NONE
Acid345_4040 NONE
Acid345_4041 NONE
Acid345_4042 4776707 .. 4776727 +  -7.6  -4.39889   CGAAGGGAGGGTGGG            CAAGCTCA CAACA TGGGCTTG            TTTTGCTATAATTAT  79 73
Acid345_4044 4779484 .. 4779504 + -16.9   -5.0925   ACAAATGGTGCATAA            GACCCGCGA AAT TCGCGGGTC            TTTTTCATTTTGAGC 100 40
Acid345_4045 NONE
Acid345_4046 NONE
Acid345_4047 4785175 .. 4785185 +  -2.4   -3.3458   TGTTGTCCTGTTTGG                 GACG TGG CGCC                 TTCCATTCTTTGCTG  45 78
Acid345_4048 4785845 .. 4785861 +  -3.7  -2.87132   TCCGGTCCTATTTCG              CCTTATA GGT TATGGGG              TGTATCCGACCCGGA  44 56
Acid345_4049 NONE
Acid345_4050 4789376 .. 4789394 +  -9.6  -3.35813   AGCGAGCGTTTGGAT             GATCGTGG GAG TCACGATC             TTGCTTGCGCTGGGA  70 110
Acid345_4051 4790094 .. 4790124 +  -3.8  -4.07618   ATGCTCCAGAGGCGA       GAGCCGATCGCGCT GTA AGCCGGGGCGGTTC       TTTGGTTATTGGCGC  60 8
Acid345_4052 NONE
Acid345_4053 4794323 .. 4794334 +  -4.4  -3.93367   ACGTCCTTCTGCCGC                GTGA CTTG TCAC                 TGTTTTGTTAAAGGG  60 22
Acid345_4054 NONE
Acid345_4055 4796891 .. 4796901 +  -2.4  -4.32649   AGCCCGGGCCGTTCG                 GCAG CAC CAGC                 TTTCCTTTTTCAACT  62 47
Acid345_4058 4800015 .. 4800031 +  -3.6  -3.02461   ACGACTTTCCCGCCA              ACCTGC CGCCA GCAGGA              TCTTCCACGCCCTTG  45 191
Acid345_4059 NONE
Acid345_4060 4805243 .. 4805278 +  -6.7  -2.56539   AATTCGCGGACTAAA    TAAGCGGGCG-CCCGC ATTGC GCGAGACGCCCGCGAA    GTCTTGTCGCTTAGA  51 27
Acid345_4063 4809076 .. 4809120 +  -4.8  -2.62656   ACATTCCTTACGAAA TGAGGAGCACGCGACGTGGC GGGAA GCTACGTCGCGGGCTTGGGG GTTATGCGTCCATTT  44 123
Acid345_4064 4810085 .. 4810103 +  -6.6  -3.19192   TGGCATTGCGCCTTG             CCGTGGCG CGC CGTCACAG             TTCGCTTGAATACCC  56 104
Acid345_4065 4811112 .. 4811139 + -13.5  -4.71186   AGGGACAGTTACCGA        GCGGTCGTGAGG GCCAG CCTC-CGACCGC        TTTTCTCTTCATCCT 100 46
Acid345_4070 NONE
Acid345_4071 NONE
Acid345_4072 4822548 .. 4822572 + -17.1   -5.0916   TCTATCCTCTCCTCT          GGGCGGGCCGG AAT TCGGCTCGCCC          TTTTTCTATTCGACG 100 43
Acid345_4074 NONE
Acid345_4075 4826108 .. 4826121 +  -2.3  -4.00465   CGGTCGTCGCGCAAT               CGCGT GGTA ACGCC                TATTTTTGGATTATG  54 99
Acid345_4076 4826911 .. 4826921 +  -3.2  -3.62046   GCAATACCTCACCGA                 TCTC AAT GGGA                 TTGTTCAGACGATGA  51 228
Acid345_4077 NONE
Acid345_4078 4829595 .. 4829616 + -15.9  -5.07486   CAGGTATGTAATTTC           GCCCCTTGC CCAC GCAAGGGGC            TTTTTCTTGGCGATA 100 49
Acid345_4079 NONE
Acid345_4080 4834050 .. 4834076 + -13.7  -2.59797   CCGGGATACCTTTTC         ATCGCCGCGAG TCTAC CTCGCGGCGAC         CTCTCTTTATGCCCA  78 47
Acid345_4081 4834918 .. 4834934 +  -9.4  -3.55444   ACGGAAACATGAGTT              TCGCGC CTCCA GCGCGA              TTTACCAGGTCCCCA  68 256
Acid345_4083 NONE
Acid345_4084 NONE
Acid345_4085 NONE
Acid345_4086 NONE
Acid345_4087 4845178 .. 4845199 +  -3.7  -2.55668   TTGGAAGTGCCGCCA           TTCGCGGGTA GAA TA-CCGCGCA           CTTCCTCTCCCAATA  42 54
Acid345_4088 NONE
Acid345_4089 4850023 .. 4850035 +  -2.6  -3.21276   ATGTGGTAGTCCTCA                TCGC CGGAA GCGG                TCTTCTCAAACGCCA  44 403
Acid345_4091 4851446 .. 4851475 +  -2.7  -4.08767   GGCAAGTAAGTGGTG       ACGTG-GGCCTGGG TGC CCCATGTCTCGCGA       TTTTCGAGACATGGG  58 25
Acid345_4095 NONE
Acid345_4096 4857141 .. 4857151 +  -2.4  -4.08692   CCGTTGCAACGTGCC                 CGCC GCC GCCG                 TTTTCCGGAAGCTTC  56 478
Acid345_4098 4859420 .. 4859443 +  -5.3  -3.75015   ATCGAAAAATCCCCC          CGCTTCAGA TCACAT TCTGAATCG           TTTGATAAGGATTAT  58 49
Acid345_4099 NONE
Acid345_4100 4860483 .. 4860505 +   -17  -3.56704   GTCTAACTGATCACC           GGGGCCTGCT CGC AGCGGGCCCC           TTGCTTTGCTGGAAG 100 35
Acid345_4101 4861133 .. 4861150 + -11.3  -4.23528   TGATCGAATTAGCGA             TGGCCTC TGCG GAGGCCA              TTTGCTTTTCCATTC  91 47
Acid345_4103 NONE
Acid345_4104 4862672 .. 4862694 + -13.4   -4.0031   TACCGGAAAATGAAA           CAGCTGCCGA ATC TCGGCAGCCG           TTCTTTGCTACGAAT 100 28
Acid345_4107 4864791 .. 4864807 +  -2.1  -3.57144   GATCCTCGGCTGTCG              CGGTGAC ATT GAAACCG              TTTAGCCCTAGAAAG  47 130
Acid345_4111 4868507 .. 4868526 + -12.8  -4.85782   CAGCAGAAACAAGAA            TGCGCCGC AAAT GCGGCGCG             TTTCTTTTTGCGGAA 100 49
Acid345_4114 4870922 .. 4870943 + -15.1  -3.29829   TTCAGAAACGACGCA           GGGGCCGCT CGTT GGCGGCCCC            TTGTAGCACCCTGTC  95 225
Acid345_4116 4873870 .. 4873882 +  -9.1  -3.67564   GCAGCATTCATAAGA                TGGGG CAC CCCCA                TTTCCCTGGATGATT  70 50
Acid345_4117 4876610 .. 4876625 +  -6.1  -3.63627   TGCGCATATCGTTGC              CCGCA AATGCC TGCGG               TTTGCCCTGTCCGGA  61 434
Acid345_4120 NONE
Acid345_4121 NONE
Acid345_4122 4884908 .. 4884956 + -21.3  -4.10657   GTGAATTAATTCAGG GTGCCCCACCCTTATCGCGCGAG CCTTT TTCGCGCGAT-AGGGTGGGG-AC TTTTGAGCCCTGTCA 100 32
Acid345_4126 NONE
Acid345_4127 NONE
Acid345_4128 NONE
Acid345_4129 4889261 .. 4889277 +    -5  -3.30243   GTTGCAGCATTGCTT              GACCGC GTTCG GCGGAC              TTGTGGCGACTCGAT  52 67
Acid345_4130 4889844 .. 4889854 +  -6.8  -3.25823   TCGCCACCTGCATCG                 CACC CGT GGTG                 TTCGTCTCCGGCAGC  56 268
Acid345_4132 4892052 .. 4892070 + -13.1   -4.8622   ATAATCTGCGCAGAA             GGCGGCC GAGAA GGCCGCC             TTTTTCATTACGCAC 100 49
Acid345_4134 4894749 .. 4894769 +    -9   -5.0925   TGCCTCTTTCTACGA           GCGGCTTCG GAAA CGA-GCCGC            TTTTTGATTTTGGGA 100 362
Acid345_4135 4895294 .. 4895343 +   -10  -4.71223   GCCCGCTAGTTCGCC GCGAAGC-AATCCTCAGTGCCCC CGTGT GGGGCACTTCGCATTTGCTGCGC TTTTCTGTGTTCTCG  95 32
Acid345_4138 NONE
Acid345_4139 4899891 .. 4899921 + -14.1  -3.86015   AATCGTCTCAGCTCA      GCAAA-GGCGCGGC CACG GTCGCGCCTTTTGC       TTTCTGCCGCGGCTG 100 40
Acid345_4140 4900326 .. 4900356 + -14.8  -3.34233   AAACTTCGATTTTCC       GGAACGGGCAGC CGCCAAA GCTGCCCGTTTC       TTCTACAAATTCTCC  95 39
Acid345_4141 NONE
Acid345_4142 4903269 .. 4903284 +  -3.2  -3.63627   TGCTTTTCGGCGGGG              CTGGCT AGTG GGTCAG               TTTGAACTCTGGAAG  51 123
Acid345_4143 NONE
Acid345_4144 4904663 .. 4904680 + -10.5  -4.40037   CCTCTGTACGTGAAA             GGTCCGC TGCG GCGGGCC              TTTTCCTGCTTATTT  93 44
Acid345_4145 4905979 .. 4905992 +  -4.5  -3.28791   AACGGCATTAGTGAA               TCGTG CTAT CGCGA                TTCTGGGAACAAACT  49 159
Acid345_4146 4907222 .. 4907238 +  -9.5  -3.34902   AATATATTGAGGTTT              TTACCCT TAA AGGGTAA              TCTTGTATCGTGGAC  70 63
Acid345_4147 NONE
Acid345_4148 4908010 .. 4908042 +  -4.7  -2.52543   AGCGAAACTGAAGAC      GGCGTGATGCGCCTC GAT GACCCACATCACACC      TCAATTCCCCCGCAT  43 19
Acid345_4149 4909587 .. 4909615 + -13.9  -4.20806   TCCTGACTTATTGGA       GCCCCACTCGGC AAGAGC GCCG-GTGGGGC        TTTCGTTTTGGGGTG 100 245
Acid345_4150 4911209 .. 4911222 +  -4.5  -5.61596   TCAGGGAGCAGCCGC               GGGAG CGGG CTCTC                TTTTTTTGTGCACAT  91 369
Acid345_4155 4922261 .. 4922274 +  -3.7  -4.06055   AGTCGTGAGGCGACA               GGGGC GAAA GCCCA                TTTCCTTTGAGGGCT  58 163
Acid345_4164 4930827 .. 4930854 +  -4.9  -5.61596   AACCGAATTGGTACA       GAGAGGCGC-CTC GCGA GGGAGCGCCT-TC        TTTTTTTGTCGCAAT  93 178
Acid345_4165 NONE
Acid345_4166 4933270 .. 4933292 +  -4.8  -3.33744   GCCTTGCAATGGCAG           GATGCGACTT AGC GACTCGCGTC           ATTTTTCCCACAACA  51 125
Acid345_4167 4934801 .. 4934824 +   -11  -3.06183   GTGGCCTTCGGCGAC          GAACCCGCAT TGTT AGGCGGGTTC           TTCGCTCAGGATGAC  72 99
Acid345_4174 NONE
Acid345_4175 4941339 .. 4941359 + -12.6  -5.54338   TCAGGGTTGAGAGAA            TCGCCGGA GAAGA TCCGGCGA            TTTTTATTTTGATTC 100 50
Acid345_4176 4942131 .. 4942145 +  -3.5  -3.53343   CGAATTCGCCGATTA              C-CGCC AACT GGCGAG               TTTAGGACGCCCATT  51 6
Acid345_4177 NONE
Acid345_4178 4943608 .. 4943619 +  -2.2  -3.36878   TGGTGCGTGGCGAAC                CCTA CGCG TGGG                 TTGTGCGTACCTCCA  45 208
Acid345_4179 4945027 .. 4945083 +  -4.4  -4.16943   TCGATGAGCGGGTGC TTTCTCCGGCGACGATTCGCGTGTCGC GCGCAA GCGGCACGCGG--CAACGCCGG-GAAC TTTTCAGATCTGCAC  62 95
Acid345_4180 4947046 .. 4947063 +  -6.9   -3.9461   GAGAACGACTAGTAT             CCTGGCG CCTT CTCCAGG              TTCTTATTGCAGACA  68 96
Acid345_4182 4950099 .. 4950126 + -14.9  -3.02434   ATCCTGGAGCTCAAC        GGCCTTCCGGT TCCCCC ACCGGAGGGCC         TCATATTTTCTTGGG  91 200
Acid345_4184 4951966 .. 4951988 +  -6.2  -3.25823   GGCGGTCGTAGGGGA           TGTCCGCCTC AGC GAGCAGGACA           TTCATGTGGCCCGGC  54 340
Acid345_4188 4955984 .. 4956006 +    -4  -2.72344   TGTACATCTCGACGC           GGAGCTGCAG GAA CTGCGACTCA           TGCTTCGGGATCGGA  43 245
Acid345_4197 4973929 .. 4973947 + -11.7   -4.6955   CACGAACGTGTTGGA             GGGCGAC TTCTT GTCGCCC             TTTTCTATCTTGCTA 100 53
Acid345_4198 4976820 .. 4976845 +  -6.1  -5.18409   CCTTCTTGCACTTCA         GACTGCGATTC GCAA GAGTTGCAGCC          TTTCTTTTTCTTTTA  90 68
Acid345_4203 4982491 .. 4982510 +   -15  -4.43283   ACTTCCTTCCGGACG            GGCCGCCA TTCG TGGCGGCC             TTTCTGTTTCTGTAG 100 54
Acid345_4204 NONE
Acid345_4205 4983528 .. 4983543 +    -4  -3.01918   TCTGGTAGGCGAAGA              GG-TCGA ATG TCGAACC              TAATTTATGCCGTGG  45 33
Acid345_4206 4984982 .. 4984996 +  -2.7  -3.96148   TCCGCCACCATCGAA               GGAGC AACTC GCGCC               TTTCTCCTAGAACGA  56 1
Acid345_4207 NONE
Acid345_4208 NONE
Acid345_4209 NONE
Acid345_4210 4987668 .. 4987690 +  -4.1  -3.68222   CTTCCGTCACAGTGA          GCGACAGCAT GTTG AAGCTG-CGC           TTCTTGAGATTGGCG  54 160
Acid345_4226 NONE
Acid345_4227 NONE
Acid345_4228 NONE
Acid345_4229 5013533 .. 5013585 +  -3.9  -4.89966   GCCCGCTTCAGCGGG CGGCGCGGCCCCTGTTCGCGAGGC GGTTAA GCCTCGCGAAC-GCGACCTAACCC TTTATTTTTGAATAT  75 300
Acid345_4234 NONE
Acid345_4235 5022033 .. 5022052 +   -15   -4.0616   GGACGGCAATATGAA            GCCCGCGA ATGC TCGCGGGC             TTTGTCCTTCGACTA 100 48
Acid345_4237 NONE
Acid345_4238 NONE
Acid345_4239 NONE
Acid345_4240 NONE
Acid345_4241 5029853 .. 5029867 +  -6.4  -2.75074   CGACATCGACTGTGC               TCGAGG ACT CCTTGA               TGATCTTCCCGTCCA  49 445
Acid345_4243 5033677 .. 5033693 +  -3.7  -2.90075   AGGCTAGAATCCTGC              TGTTCGT CCA ACGAAAA              TGTCCTTAGAAGAGC  44 223
Acid345_4244 NONE
Acid345_4245 5035634 .. 5035645 +  -2.2  -3.55815   CGCATCATCGTCACT                CGAGC CGG GC-CG                TTTAGGCACATCTTT  47 175
Acid345_4248 NONE
Acid345_4249 5043450 .. 5043474 + -11.4  -5.61596   GCCTGACACCTCAAA          TGCCTCCGGC AATTC GCCGAAGGCA          TTTTTTTGTGAAGCT 100 95
Acid345_4250 NONE
Acid345_4251 5049544 .. 5049554 +  -5.4  -4.62783   ATATCTAGTTCTGCT                 TCTC ACC GAGA                 TTTTTGGGGTAGCTA  73 71
Acid345_4252 5050846 .. 5050867 +  -7.1  -3.29461   ATACTATTGGATCAT           CCCCACCCC GGCG GGGGCGGAG            TTGTCGCCCAAGTTG  56 420
Acid345_4253 5053228 .. 5053271 +  -7.4  -2.81133   GCCCTTCCTCTGGCT GTTGGCGAAGCGTAATGGTGA ACG TCTCCGATACGCTGCGC-GAC TATCGTCGCTGCCTG  55 11
Acid345_4254 5053654 .. 5053673 + -16.4  -3.05384   AACTTAAACAAAACA            GGGCGCCG GAAA CGGCGCCC             TTCACTAGCCCACAA 100 39
Acid345_4264 5067705 .. 5067715 +  -6.8  -4.13767   CGAGGTTGCAAAGAT                 GGTC GCC GACC                 TTTTGGGGTGACAAG  70 4
Acid345_4265 5068177 .. 5068193 +    -3  -2.52834   AGTAAAGTTACTTGG             GTG-TCG AAAA CGAACAC              ATTGGTGATGAGATA  40 36
Acid345_4266 NONE
Acid345_4267 NONE
Acid345_4268 5073529 .. 5073543 +  -2.8   -2.7263   AGCTACTTCAGGACG               CCGA AGAAGTG TCGG               ATTTCGAACCATGCT  41 133
Acid345_4269 NONE
Acid345_4270 5076282 .. 5076296 +  -4.9  -3.70902   TTAGGCTTACAAATT               TGCGC CTACA GCGCG               TTTGGATCTGCAACA  55 66
Acid345_4273 NONE
Acid345_4274 5078781 .. 5078799 +  -2.3  -3.05844   ACGAAGTGCTAGATC            CGCGGCAG CTCG CAGCC-CG             TCTTAACGTACCCGA  42 256
Acid345_4275 5080244 .. 5080254 +  -6.8  -3.53012   CGATACAGCTTTTGA                 CCGT ATA ACGG                 TTTAGCAAACCGCCG  60 96
Acid345_4277 5084359 .. 5084370 +  -7.2  -2.55896   AAGTACGGACAATAA                CGGC CGCC GCCG                 ATATTCATTGGTGAC  54 26
Acid345_4278 5085171 .. 5085190 +    -2  -2.71712   CGTCCGCAAGCCGCC            GCGCAGAC TACC GTCTGACC             ATTTGCCGGGCGAAG  39 8
Acid345_4279 5086125 .. 5086135 +  -5.4  -3.71527   TTCGAAATAAGGACT                 TAGG GCG CCTA                 TTTCGCTGGTTGAGC  58 151
Acid345_4280 5087813 .. 5087829 +  -3.6  -2.75963   TCTGGCTTAAATCAC              CTGCGG ACACG CCGAAG              CTTTCCGGTGGGGCT  43 156
Acid345_4281 5089171 .. 5089182 +  -7.2   -2.6342   TACCTGTCCAGTCTC                CCGG TTTG CCGG                 TAAGTTCATTTACAC  50 522
Acid345_4289 NONE
Acid345_4290 NONE
Acid345_4291 5100670 .. 5100697 +  -9.1  -3.20164   GTCGCGCAGGACATC        GCGATAGCGCC GGTACG GGCGCTGTAGC         TTCGGTTCGATCTCG  63 518
Acid345_4300 5112658 .. 5112675 + -12.7  -3.88559   GATTGCATCCATCTT             CTCGGCG ATCT CGCCGAG              TTTCTGAACATCGTT  87 52
Acid345_4302 5113496 .. 5113509 +  -4.5  -4.64144   CGCTAGACTTTGACG               CAGGC ATGG GCTTG                TTTTTCGGCATTGTT  71 35
Acid345_4303 5113783 .. 5113793 +    -4  -3.93288   CCCGTCCGCGCGCCT                 GATT TAC AATC                 TTTGGTTCCCTGACG  58 47
Acid345_4304 5115274 .. 5115295 + -15.1  -4.06055   CTCCTCCTACTGCAG           GGGCGCGGC GAGA GCTGCGCCC            TTTGCTTTGCAGGCT 100 41
Acid345_4305 NONE
Acid345_4306 NONE
Acid345_4307 5118837 .. 5118857 +  -3.3  -2.72371   TCATCGGGGTTGCGT           TCA-GCGG AGATCG CCGCATGA            GTCTTCTTTGCGCCG  41 5
Acid345_4308 NONE
Acid345_4309 NONE
Acid345_4310 5121852 .. 5121870 +  -3.1  -3.03159   ACTGAGAAAGACGCT             GGCGA AAGCCGGGA TCGCC             TGTTGAGGAGGTTGC  43 1
Acid345_4311 NONE
Acid345_4312 NONE
Acid345_4313 NONE
Acid345_4314 5126074 .. 5126092 +  -5.2  -2.82595   CAGGTACTTTGCTTC             TTCACCCG CAT CGGCTGGA             ATTTCCGTGGTTCCC  47 257
Acid345_4316 5127450 .. 5127468 +  -4.5  -2.86164   CTATGGTCCACATCG             GCGGATA ACCTC TTTCCGC             TCTGGTACTTGCAAG  46 18
Acid345_4317 NONE
Acid345_4318 5129407 .. 5129423 +  -2.1  -4.49556   TTGTACTCCTTCATA              ATCCGCG AAC CGGGGAC              TTTGTTTCCTGCCGC  64 147
Acid345_4324 5135701 .. 5135726 +  -3.9  -3.62597   TTACCGTCTGCAGTG         GCTGGTCCTGG CGGG CCAACATCAGC          TTGTTCCCAAATAAG  53 494
Acid345_4339 5149171 .. 5149199 + -10.2   -2.8547   TACTCTCTCCTGTCA        TCCTGAGGCGCG TATTT CGCGCCGAAGGA        TCTGCTGTCCCGCGT  66 166
Acid345_4342 NONE
Acid345_4343 NONE
Acid345_4344 NONE
Acid345_4345 5155425 .. 5155455 +  -9.8  -2.70932   CAGATTCCTGAATTG      CG-GCGCGAGCTTC CGGTC GAAGC-CGCGCTCG      TAGTTCACCCGCAGC  61 423
Acid345_4349 5159591 .. 5159621 + -14.8  -3.08224   AAATCCTTCTGGGTG       CCCCATGTCTCG CGATTTT CGAGACGTGGGG       ATTTTCCCCTCGCGT  91 43
Acid345_4350 5161485 .. 5161513 + -21.1  -4.42081   GTTTGGAAAAGGGTG        CCCCACTCTACGC AAA GCGTAGGGTGGGG        TTTTCGCTTTGTGTT 100 44
Acid345_4355 5165853 .. 5165863 +  -6.8  -3.05343   TTGACGAACGGACGT                 GCAG TAC CTGC                 TGTTCAGCCTGTACA  54 262
Acid345_4356 5166161 .. 5166183 +   -12  -4.14243   CTTGCATTTCGAAAA           GGGCAGCC CCCACCA GGCTGCCC           TTTTCGCATGCACTA  91 55
Acid345_4364 5173546 .. 5173562 +  -2.9  -2.80935   TCGTCGTACATCCGC              CGTCTTC CTT GCAGATG              TCTCATGAATGCGGT  41 103
Acid345_4372 5184737 .. 5184750 +  -9.5  -2.70932   TGCTGGAATCGCCCG               CCGGC TTGC GCCGG                TCATTGACGCCCGGC  64 57
Acid345_4373 5186068 .. 5186082 +  -5.6  -3.07222   CGATCTTTTGTAGCC               TCGGCG GAT CGACGA               TGTTCAAGTACTCGT  50 77
Acid345_4375 5186770 .. 5186789 +   -15  -4.51743   GCGCGCAAACGAAAA            GGCACGGC GCGC GCCGTGCC             TTTGTTTCATCGTGA 100 41
Acid345_4383 5196996 .. 5197008 +  -4.7  -4.41494   ATAAACGAACACGAA                GACGC GAA GCGAC                TTTTCGTTGGCGGTA  68 37
Acid345_4384 5198557 .. 5198574 +  -5.5  -3.08314   GTCTGGGCCGTGGGG             TGGTGGC TCGA GCTACCG              GTTTTACGAGTTCGA  49 451
Acid345_4389 5204993 .. 5205025 +  -3.9  -4.19624   CTTGCGCCGGTGATT      GCCGAGGTGATGAGC GGC GCTACCCGCCTCAGC      TTTCTCTTCGCGCTG  60 88
Acid345_4394 NONE
Acid345_4395 5221209 .. 5221225 + -13.7  -3.06183   AAAGTGTTCGACTCC              GTCGCGC TGC GCGCGAC              TTCGCTCAGGATGAC  84 146
Acid345_4397 NONE
Acid345_4398 NONE
Acid345_4399 NONE
Acid345_4400 5226003 .. 5226021 + -13.1  -4.63048   TCGCGAACGCCCACC             GCCCGGC CAAAA GCCGGGC             TTTCTTGTTTCTGAC 100 62
Acid345_4401 5227201 .. 5227220 +    -5  -3.28712   CTTCAGTGACAGGGT            TCTTGTTC AGTT GAACGGGA             TTCTCGCGCCCGGAA  49 161
Acid345_4405 5231394 .. 5231423 + -12.9  -5.50723   CAGACAAATTAGGAA       GGGTGCTGTCGGT ATCA ATCGACAACACCC        TTTTTGTTTTGCTCG 100 106
Acid345_4407 5235704 .. 5235726 +  -6.2  -3.61398   CGTTCACGAGTTGCG           CGAAGTGGAG CAC CTGCACGTCG           TTATTGCGAACGGCG  58 260
Acid345_4409 NONE
Acid345_4410 5238740 .. 5238754 + -11.4  -3.06183   GGGTCCTTCGACTGC               GCACGC TTC GCGTGC               TTCGCTCAGGATGAC  72 48
Acid345_4411 5239804 .. 5239816 +  -4.7  -3.14132   CTGGAAATAGAGGAA                GCGCG AGG CGGGC                TTCATCAGCACGAAG  47 31
Acid345_4416 5244998 .. 5245019 +  -2.9  -3.33744   CCGACTTCGTGGACA           CGGTTGGGT CATG ACCCGATGG            ATTTTTCCGGCGAAA  47 12
Acid345_4417 5245474 .. 5245491 + -12.7  -3.14132   TCACAAGGTGAATTA             GGGTGGG AATT CCCACCC              TTCCTACGGGAAGAG  81 25
Acid345_4418 5246383 .. 5246402 +  -2.2  -3.07816   AGACTGGCGCGAGGA            GATTT-GAG GTA CTCTGAATC            TTAAGTAAGTAGAAG  42 78
Acid345_4419 NONE
Acid345_4420 NONE
Acid345_4421 5248392 .. 5248403 +  -4.4  -3.72324   CGAATAACTAGAACT                TCTG GAAG CAGA                 TTCTTCGTCGGGCTG  55 30
Acid345_4422 5249228 .. 5249258 +  -8.3  -4.67904   GTTACACCCTCGCCA       GTTTGGCTTGTTC CTGCA GATCGAGCCAGAC       TTTTTCGACTTGCTC  87 281
Acid345_4427 NONE
Acid345_4428 5252632 .. 5252649 +  -9.9  -3.32963   TCCTTCGACTGCGAA             TCCGGAA CGGG TTCCGGA              TTCTCCGCTCAGGAT  70 71
Acid345_4429 NONE
Acid345_4430 5254750 .. 5254772 + -13.5  -4.98531   CATGACAGGACAAAA           GGCTTCCGT GGTGA ACGGAAGCC           TTTTTCATTTACGGC 100 82
Acid345_4432 5264890 .. 5264908 +  -3.1  -3.14848   CCGTCTTTTCCTCTA             TAGAGCC AGTAC GTCTCTA             ATTTTGCTGCGAGCC  43 131
Acid345_4433 5266144 .. 5266169 +  -6.1  -2.71364   AAGCGGCGAAGTCGT         TACCTTGGTGC GACA GCACTGAGGAA          TCCTTGACCGCCTCC  50 55
Acid345_4434 NONE
Acid345_4435 5266974 .. 5266995 +  -2.1  -3.34398   CCAGACATTGGCGCC           GTCGAACGC GAGG GCGTAGGGC            TGTTTGCCGACGGGG  46 104
Acid345_4439 NONE
Acid345_4440 5272703 .. 5272725 +  -7.6  -3.60792   TGCTGTTGGGATAGC           CGGTGCCTGC GGT GTAGGCGGCG           TTTGACCATTCGCCC  62 122
Acid345_4442 5276138 .. 5276161 +  -8.8  -3.37464   GTGTCGATCACTAAT          TGCCCGCTGCC AGC GGC-GAGGGCA          TTATCAAGTTCATGC  64 314
Acid345_4448 NONE
Acid345_4449 5283704 .. 5283715 +  -2.2  -3.53855   TCAGTTCTTTGCGCT                CTGT CTTG GCAG                 TGTCTTTTTCGAAAC  47 458
Acid345_4454 NONE
Acid345_4455 NONE
Acid345_4456 5288310 .. 5288322 +  -6.9  -3.72695   ACGTCATTCGAGGAA                CGCTG GGT CGGCG                TTTCCTGCGAGAACT  63 493
Acid345_4460 5293203 .. 5293216 +  -3.9  -3.15841   GGAGCAAATGAGAAG               TCTTT TCAC AAAGA                TCTTCATCGCATTCT  45 30
Acid345_4461 NONE
Acid345_4462 5295169 .. 5295189 +   -14  -3.48269   GAGGTGCATGAAAAA            GCCCACGC TCGTC GCGTGGGC            TTCGTCTTTGCTCCA  95 49
Acid345_4466 5299158 .. 5299172 +  -2.8  -3.40403   TACTGCACCGTCGCC               GACG CCTTCTT CGTC               TTCTCATCCACGCCA  47 271
Acid345_4468 5303336 .. 5303363 + -18.6  -4.83722   TTGAACTTCCTGACA        CCCTACTGACAG AACC CTGTCAGTAGGG         TTTTCTTATGCTCTT 100 44
Acid345_4469 NONE
Acid345_4470 5305984 .. 5306034 +  -9.7  -3.60296   CGCCAGACGCTTGAT GATGTCCATGCCGCGCT-CGCCGCC GAA GACGGCGCAGTGCGGC-TCGAAGTC TTTCACCTGGCGCTG  69 307
Acid345_4474 5309615 .. 5309630 +  -3.2  -2.87468   GCCTCTGCGGGTGCG              GCCAAT TAGA ATCGGC               TCTCGTCTACTGGCA  42 17
Acid345_4475 5311504 .. 5311518 +  -4.2  -3.35088   GTGGTGAATATGGAA               GTCGTG TGC TACGGC               TTCGTTCACGGCTTT  49 142
Acid345_4477 5313532 .. 5313549 + -14.1  -4.80959   GATCGTTTTACGAGA             GGCGCGC TTAG GCGCGCC              TTTTCTTATGGGTTC 100 44
Acid345_4478 5314883 .. 5314893 +  -2.4  -4.28774   GCGGCACCGTCAGCT                 CGGG ATG CACG                 TTTTCCATTCGGTCC  62 88
Acid345_4482 5321195 .. 5321216 + -15.9  -5.10933   TTCTGTGAAGGACGA           GAGGCACGG TGCG CCGTGCCTC            TTTTCTTTTGCGTAC 100 43
Acid345_4484 5327401 .. 5327413 +  -5.5  -2.95539   CTGATAACGAATAAA                GCAGG CAA TCTGC                ATTTGCTTACCCTTC  48 435
Acid345_4491 5333324 .. 5333344 +  -5.3  -3.15861   TTCGCAACAACCCAG            CGTCCGGTG ATC CACCTCACG            TTGATCGCAGTCATC  50 134
Acid345_4493 NONE
Acid345_4494 5335200 .. 5335214 +  -3.4  -3.31461   GTATCCTCGAAGGTC               GCGCCC CAT GGTTGC               TTGTGCGCGTAGGTC  45 288
Acid345_4496 5337681 .. 5337695 +  -8.5  -2.64051   CGGGCCGGCGAACCC               GCGCC GAAGG GGCGC               TGCGTTGTGTACTGG  56 174
Acid345_4497 5339077 .. 5339093 + -13.7  -3.06183   GGGTCCTTCGACTGC              GCAGCGC TTC GCGCTGC              TTCGCTAAGGATGAC  84 60
Acid345_4502 NONE
Acid345_4503 NONE
Acid345_4504 5346872 .. 5346886 +  -3.5  -3.54424   TCTCCCGAAATAGTT               TCGCA GCGTG TGCGG               TTTGACACACTGGGC  51 112
Acid345_4505 5347413 .. 5347437 +  -3.5  -2.96444   CAGCCCACGCGAAAG          GTGGCAAGT AGCTTTG ACTCGCCGC          GTTGTTGTTACCGGA  44 15
Acid345_4506 5348694 .. 5348715 + -10.9  -5.34309   CGACAATAGAGAAAA           G-GCCCAGCT GAT AGCTGGGCAC           TTTTTCTTTGATGAT 100 46
Acid345_4510 NONE
Acid345_4511 NONE
Acid345_4512 NONE
Acid345_4513 5354060 .. 5354087 + -14.9  -4.72986   GTACTTCTTCTCCCC        GCCCCATCCTG CTCCTC CAGGGTGGGGC         TTTTTGCTGCCGCTA 100 41
Acid345_4514 5354858 .. 5354874 +    -5   -4.8622   CCGAAGAATAAAAAA              GCCCAG ACGAG CCGGGC              TTTTTCATTCAAACA  80 30
Acid345_4519 5361303 .. 5361330 + -15.6  -3.38046   GTCTGAAATCCAAGA        TCGAGGGCAGCC GCGA GGCTGCCCTTGG         TGTTTCCGGTCAGAA 100 47
Acid345_4523 5367384 .. 5367398 +  -6.4  -3.95787   GTCCATGGACTGCTG               GCCATT TTG GATGGC               TTTCTGAATCTCGTC  66 158
Acid345_4528 5374251 .. 5374274 +  -4.4  -3.23216   TAGCTCTATACTCGC          GCTCATCCGC CGAT GTGGAAGCGC           TTGCTCATCGTGGCC  49 108
Acid345_4529 NONE
Acid345_4530 5377668 .. 5377701 +  -5.9  -3.33696   CGGAAAGCGAAATCC     CGGCCGCTCCGGT GGATTGAA ACCGCAACGGTCG      TTGGTTGACACAAGA  53 393
Acid345_4534 5380713 .. 5380739 +   -13  -2.64595   CGCTAAAGCAAGAAA         GGCCAGCTCTCT CAG GGAGAGCTGACC         CTTGTCGTCAAGCTT  75 35
Acid345_4545 5389668 .. 5389722 +  -6.3  -3.53012   AGCTTTCCATCGCCA G-GATCGCGGTCGCCGCTCTGCGC ACTCGTTC GCGCAGGGCCGCCGGCTCGATCAC TTTCACCGACGCCCC  57 45
Acid345_4547 5391545 .. 5391566 +  -2.3  -2.70932   ACATCGATCCCACTC           GGT-TCGC CGTCAGC GCGACACC           TGCTTCCCGCGCCGC  39 352
Acid345_4549 5396343 .. 5396355 +  -4.7  -2.56773   CGCCTTCGTCGTAAA                GCGGG CCA CACGC                ATCTTACGTTTTTCG  44 27
Acid345_4550 5397349 .. 5397364 +  -4.6   -3.0497   GTCCGGCGTAAAGTC              CGGGTC CTCC GACACG               TGTTGCGCCTCATAT  47 81
Acid345_4552 5398123 .. 5398151 + -16.1  -2.64274   ATTTTGATTGGCTGC        CCCACGTCTCG CGATTTT CGAGACGTGGG        TGGGTTTCGACAGGT  85 51
Acid345_4555 5401320 .. 5401331 +  -2.2    -3.737   ACGACAAAAGACCTC                GAGC AATA GTTC                 TTTCCTCGCAAATTA  50 17
Acid345_4556 5402394 .. 5402406 +  -3.3  -3.54129   CACCCGGCGAAAGCT                GCGGT ATG GCTGC                TTTCGACAGCGTGTC  49 498
Acid345_4559 5407186 .. 5407230 + -16.4   -2.5937   ACCAAAACAAAAATC GGCCCCGCGGAGCGCTC-CTT TTGG AAGCGATCGCCCGGCGGGGCC ATTGTGGAGATCTCT  89 417
Acid345_4563 5410623 .. 5410633 +  -8.2  -2.75183   TCCTTCGACTCCGTC                 GCGC TGC GCGC                 TCCTTCGCTCAGGAT  57 95
Acid345_4564 NONE
Acid345_4565 5413301 .. 5413321 +   -14  -3.45571   AACAGAAATGAACTA            GGGCAGCC ATAGC GGCTGCCC            TTGGTGTTTAGCGAG  95 160
Acid345_4567 5415689 .. 5415714 +    -4  -3.26471   TGAGTCCCACGAGTT         CCGCTACCTTG CGCGA CAAGGT-GCAG         TTGATGTCGGCCTCC  47 232
Acid345_4568 NONE
Acid345_4569 5417281 .. 5417295 +  -3.6  -3.25472   ATATTTTATAAGAGC               TATTTC AAT GGAATA               TATCTTTAAAAATAT  47 145
Acid345_4570 NONE
Acid345_4571 5418981 .. 5418992 +  -4.4  -3.82031   CCTTTTTGCAAACTA                CGAA GGTC TTCG                 TTTCGTAGTAGTTGG  58 119
Acid345_4572 5421654 .. 5421679 + -11.1  -5.09259   ACACCGGAAACATCG         GGCTGGGTCGC TGAC GCGATCTGGCC          TTTTCTTTTAGAATG 100 166
Acid345_4573 5423093 .. 5423103 +  -2.4  -4.33105   GGTCGTTAAACCAGA                 CGCC GTA GGCC                 TTTTCGTAGTCCTTC  62 423
Acid345_4579 5428592 .. 5428604 + -10.5  -2.82635   CGGACTTGAGAACGG                GCGCG GCG CGCGC                TGTGCTGATGAAACT  63 449
Acid345_4581 5430054 .. 5430075 + -12.3  -2.70932   CCTTTCTATTCTCGA           CAGACCGTC ACGA GGCGGTCTG            TCGTTGAAAGAGCGA  72 54
Acid345_4582 5430928 .. 5430943 +  -4.8  -3.40403   TTTTTGCATCAATTG              GATTAT GTAC ATAATC               TTATGCTGCGGGCGA  51 43
Acid345_4583 NONE
Acid345_4584 5433268 .. 5433285 +  -3.3  -4.66609   GTGTCTTCAAAACCT             TCGGCGG CTGG CTGACGA              TTTTTCAGTCCACTG  67 502
Acid345_4589 NONE
Acid345_4590 5438063 .. 5438083 + -13.3  -5.61881   TGAAGCAAAAGAAAA            CTCCGCTCG GAA TGAGCGGAG            TTTTTGTTTTTGCGC 100 44
Acid345_4593 5441014 .. 5441055 + -10.3  -3.70902   TTGACTATTGTTCCA CCCCTTGCAATACTGAAGT CGTT GCTTCACTATTGTAAGGAG  TTTCGATATGCCAGA  76 56
Acid345_4594 NONE
Acid345_4595 5442102 .. 5442129 + -12.7  -3.14878   GACGTGATACCCCAC        GGTGTTGCGCC CGGCGA GGCGCAGCGCC         TCTTCCATTACCGCG  76 268
Acid345_4600 5448551 .. 5448562 +  -5.8  -3.07522   GTACGGCTCGAGCAG                TCCG GCGT CGGA                 TATCTTCACCAGTGT  49 163
Acid345_4608 NONE
Acid345_4609 NONE
Acid345_4610 NONE
Acid345_4611 NONE
Acid345_4612 NONE
Acid345_4613 NONE
Acid345_4614 NONE
Acid345_4615 5468264 .. 5468281 +  -9.8  -5.38054   TAGGTTTCCGCGAGA             CGGCGC GATAAA GCGCCG              TTTTTCTTTGTGCAC 100 49
Acid345_4616 5469213 .. 5469231 +  -7.3  -5.07652   TTTCGACTTAGGCCA             ACGGCGC GCGCA GCGCCGC             TTTTGTTTTCGGCAA  91 63
Acid345_4618 5472467 .. 5472498 +   -13  -4.67641   TCTGAACTAAGAGAC      TTCGGAGGCTAGCA ACTT TGCTGGCCTCCGTG       TTTTCATTTTCAGGT 100 31
Acid345_4623 NONE
Acid345_4624 5479288 .. 5479307 +  -4.9  -4.07746   GGAAGCGTAAGGACT            TCGGCGA TCGCTC TCGCCGC             TTATCTTTTTCGGAA  62 31
Acid345_4626 NONE
Acid345_4627 5484174 .. 5484187 +  -8.1  -3.56837   AGCCGGAGCCGCGCC               GCCCT TGAA AGGGC                TTCTCCTCTTTCCGC  65 162
Acid345_4628 NONE
Acid345_4629 NONE
Acid345_4630 NONE
Acid345_4631 5490300 .. 5490314 +   -10  -3.54424   ATCCCGCGAGGAACC               GCACTG TGC CAGTGC               TTTCGGCGACTGAAG  71 88
Acid345_4632 5491905 .. 5491916 +  -3.6  -3.21099   TTCGCGGCGGGCTTG                CCGT CGGC GCGG                 TTGATGGTGACCAAA  47 525
Acid345_4634 5495200 .. 5495210 +  -8.2  -3.61774   AAGCGGATTAGTGCT                 GGCG GTC CGCC                 TTTGCGCATCTTATC  68 30
Acid345_4635 5495929 .. 5495943 +   -10  -3.18264   GCGCAGGCGTTTGAT               GCCAAG TTC CTTGGC               TTCCTGGATGGCGAA  68 227
Acid345_4637 NONE
Acid345_4638 NONE
Acid345_4639 5500251 .. 5500279 +  -2.4  -3.48276   ATCGTCCCAGGGCTT       TCTTGGCCAT-CG AGCG CGCACCGCCAAGA        TTGTCTCGGCGGAAG  47 167
Acid345_4641 NONE
Acid345_4642 5501898 .. 5501908 +  -2.4  -4.18494   CGACGTATTACGAGT                 AGCG GCG CGCA                 TTTTCAATGCAGATC  56 24
Acid345_4643 NONE
Acid345_4644 5503466 .. 5503485 +  -2.8     -3.24   CTTATGCGCCCCGTC            TCGC-AGGC CAC GACTAGCGA            ATTTTCTAAAGTAGT  45 9
Acid345_4645 5504584 .. 5504613 + -19.3  -3.80573   TAGATCGTGGATTCC       GGGAGCGGCGGCC TGCG GGCCGCCGTTTCC        TTTGCTCGTAATACG 100 38
Acid345_4646 NONE
Acid345_4647 NONE
Acid345_4648 5507205 .. 5507221 + -11.5  -3.05384   AGGTCCTTCGACTCC              GCCGTGC TTC GCGCGGC              TTCGCTCAGGACGAC  72 71
Acid345_4649 NONE
Acid345_4650 NONE
Acid345_4651 NONE
Acid345_4652 5510469 .. 5510486 + -12.7  -4.61873   TTCGCTGGAACAGAA             GGCCGGA GAAA TCCGGCC              TTTTCCTTTGTCCGA 100 46
Acid345_4656 5514635 .. 5514666 +  -4.3  -3.04144   TACCCGCTCACACGT      GCTCGACGATCAG CAGGGT CAGGTCGTCGGAC       TGTTCGCGCTGGCCG  47 348
Acid345_4661 5520223 .. 5520248 + -16.9  -3.73068   TGGAACGGAAGTGAG         CGAAGGCCGCC GAAA GGCGGCCTTTG          TTATTGCATTAGAAA 100 43
Acid345_4664 NONE
Acid345_4665 5523782 .. 5523823 +  -5.9  -3.90766   TTTCTGGAACGGCTA CGCCACGGCATCTGTACCG CATAGA CGG-GTACA-GCCGTGGCG TTCTCTTTCTCAATC  61 50
Acid345_4667 5524633 .. 5524647 + -11.4   -3.8709   CACCTGCTGGTGCAG               GCCGTC GGC GACGGC               TTTGTAGAACGCTTT  81 130
Acid345_4674 5530298 .. 5530319 + -15.9    -3.794   CAAAGCAAAAAATAA           GGGCGACCA CGAA TGGTCGCCC            TTTGATGGATTGAAG 100 78
Acid345_4686 5548179 .. 5548206 +  -2.8  -3.53343   GCTGTCGAGCATTTC       CTGCGCGAGCAG CGTGTT CTGCTCG-G-AG        TTTGCCGGGCGCGTT  49 424
Acid345_4689 5550291 .. 5550324 +  -3.7  -2.61226   TCGCGCAGACGCCGG     TCGCAGCGCAGCCGGC AAC GGCGGTGGCGAT-CGA     TAACTTCATGTTCTC  42 136
Acid345_4690 NONE
Acid345_4691 5551108 .. 5551126 +   -16  -3.59233   AGCTACAAAACAAAA             GGCGCTCG TTG CGAGCGCC             TTAGTTTGATGGTTA 100 150
Acid345_4694 NONE
Acid345_4695 NONE
Acid345_4696 5556832 .. 5556844 +  -5.5   -3.2964   ACACGTCGATGAGCG                TCGTC ACT GGCGA                TTGTGACGCAACTTT  52 73
Acid345_4697 5558454 .. 5558498 +  -9.4  -3.14013   ATATACCGCTGTAAA TGA-GAGGTTGCCTGAACGAA GCTC TTCATTCTGGCAACCTCCTCC TCGTTTCTTCCTCTC  63 27
Acid345_4698 5558870 .. 5558887 + -12.7  -4.87626   TTGCTGCAACGACAA             GGCCGCT TTCG AGCGGCC              TTTTTAGTGTTCACC 100 44
Acid345_4699 NONE
Acid345_4700 5560096 .. 5560111 +    -6  -3.05844   GCGAAGCCGATGAGC              GCGCCG GGCT CGGCGA               TGTTGAGGTCGCCGA  52 308
Acid345_4703 5562077 .. 5562095 + -14.6  -3.15544   AACAAAAAGATTAAA             GGCAGGGA CAT TCCCTGCC             TTGGTGCAAATCCCG  91 116
Acid345_4709 5570125 .. 5570135 +  -5.4  -3.33744   CGAGTAGAAGAAGAG                 TCGT GTC ACGA                 ATTTTTCACCACAAA  53 52
Acid345_4710 5572121 .. 5572133 +  -6.2  -3.05384   GGGAGCTTGAGGCGC                CGGC AACGG GCCG                TTCCATGCCGCAACC  52 124
Acid345_4714 5578128 .. 5578150 +  -4.1  -3.29511   CAACTGCATAGGACG           GATCGGCCT GCGTG AGATCGATC           TTGTAGCGCAGTCGA  47 248
Acid345_4718 NONE
Acid345_4719 NONE
Acid345_4720 5584384 .. 5584396 +  -4.7   -3.8125   GCTTCCTGCGGTGAG                CGCCC TGC GAGCG                TCTTTTCCTTCCGCA  58 142
Acid345_4721 NONE
Acid345_4722 5585894 .. 5585906 +  -5.5  -3.25896   GGTGGCCGCGTTAGC                CGCGA AGC TCGTG                TATTCTCGATAGTCG  52 1
Acid345_4723 5586780 .. 5586790 +  -2.4   -3.4285   CGCGCATGAGGCGTT                 GCAG CCG CGGC                 TTGTAGATTAAGTCG  46 61
Acid345_4725 NONE
Acid345_4726 NONE
Acid345_4728 5592587 .. 5592602 + -10.4  -2.64695   GAGAATTGCACTGCG              CTCGGC TGCA GCCGAG               ATTAGTTGGTGGTCG  62 409
Acid345_4735 5597806 .. 5597841 +  -9.7  -3.14683   AAACACGAACAGCGC    GCCGCC-TCCTGGCTG CTCGA TAGCCGGGACGGCGGA    TTGCTGCACAGCTAT  67 3
Acid345_4736 5600053 .. 5600085 +  -3.4  -4.04482   TTTACAACTCGCCGT     CTCGG-AGCGATGGT AGCT GTCATCGCTGCTGCG      CTTTTTTTTGCAAGC  56 152
Acid345_4737 5601062 .. 5601083 +  -4.4  -2.70932   AATCTATACCGTCGC           CG-GGAGCG ATGCA TGCTCCGCG           TACTTCGCCACCGCG  45 59
Acid345_4741 NONE
Acid345_4742 5606727 .. 5606742 +  -5.4  -3.06831   TAGCGGCTACGACGT              C-CTCGG CCC CCGAGCG              TTACCTGCCGCTTGC  50 38
Acid345_4749 5614712 .. 5614722 +  -2.4  -3.09516   CTGCGGGCAGAACTC                 GAGC AAG GCAC                 TTGGATCGTCCGAGG  42 217
Acid345_4750 5615915 .. 5615932 + -12.7  -3.17194   ACGCCCAAAAGGAAA             GGGCACC GCGC GGTGCCC              TTCGATTCCCAAAGT  83 493
Acid345_4754 5619605 .. 5619624 + -12.2  -4.40003   TTGAAAGCCCGTGGA            CTGCACCA GAAA TGGTGCAG             TTTGTCTTTATCCCG  95 53
Acid345_4755 5620390 .. 5620410 + -12.6  -4.78149   TTCACCAACAAAAAA            GGAGTGGC CCCGA GCCACTCC            TTTTTCACTTCTCGC 100 44
Acid345_4758 NONE
Acid345_4759 5624139 .. 5624179 + -14.8  -2.53888   CAAACGGCGCTGTCA TGCCGG-GGGAGACGCCTA TGTT TAGGCTTCTCCCGCCCGCA  ACTTGTTTGTTTTGA  83 285
Acid345_4762 5629008 .. 5629042 +  -4.2  -2.63301   GCCTCGCGCTTGGAG     TCCGGAACCGCTTGGT CGG ATTTTGCGGTTTTGGA     TGGTGTCGCCGTGTC  42 221
Acid345_4764 5630254 .. 5630275 + -13.7  -4.90869   CGAGCAATAACAAAA           GCGGGACCG AACC TGGTCCCGC            TTTTTGCTTGCTCGT 100 48
Acid345_4767 5634155 .. 5634178 +  -5.3  -2.79327   CGCACGCGGCGATGA         GCGTCGGC-CG CGGC CGTGCCGA-GC          ATTTCCATGAAATCC  47 118
Acid345_4770 5636358 .. 5636372 +  -7.8  -2.80074   TGATCCGCATGTATC               TCCTGC AGC GCGGGA               TCGTGTTCTAGAAAC  55 0
Acid345_4772 5639668 .. 5639687 + -11.4  -4.88407   CAAAGGAAGTGAGAA            GGCCATCG TCCG CGGTGGCC             TTTTTCATTGCCTGA 100 46
Acid345_4773 5642326 .. 5642337 +  -4.4  -3.55603   CGCTCCGCCTGAGCC                TTGG CGAG CCAA                 TCTTGTTTACCGATT  52 29
Acid345_4774 5642722 .. 5642736 +  -3.4   -3.4782   ACGCTGCCCCCAGAT               ACGGGC GGC GCCTGA               TTCGATTTTTCCTGT  49 11
Acid345_4776 5646934 .. 5646977 +   -19  -4.52142   ATCAACTGAGAACAA GTGCTTGGACGCCGGCCGC GCTAAAG GCGGCCGGCGTCCAAA-AC TTTCTGTTTTCTCGT 100 32
Acid345_4777 NONE
Acid345_4778 5648066 .. 5648076 +  -3.2   -4.1822   TTCCGGCGCTTGAGT                 TTCG CAA CGAG                 TTTCTTAACGTCAGC  58 321
Acid345_4783 5649946 .. 5649978 +  -3.3  -5.26875   TTGGGCAAGTTGCAT      CATGCGCGGGGCA AAAATCA TGCTTCGCGCAAA      TTTTTTCGTTGCGAG   0 48
Acid345_4782 5648680 .. 5648690 -  -4.6  -3.53012   TTTGGGCGGTTCAAA                 CCGG TGT CCAG                 TCGAGCGGGTAGAAC  52 10
Acid345_4781 5648300 .. 5648318 -  -2.4  -3.49475   TCCATGCCCACATAA             TACGCTGT ATT ACAAGGTA             TTTCAAGATTGCGGT  47 28
Acid345_4780 5648016 .. 5648034 -  -3.1   -2.7094   GTGCACCGAGACAAG             GTCCC GGTTCGCAG GGGAC             GCCCACTCTACCTCA  41 38
Acid345_4779 5647605 .. 5647615 -  -5.4  -4.43309   GAACGGCAAGGAAAA                 TGAG TTT CTCA                 TCATGCCGGGTGAGT  72 177
Acid345_4775 5642765 .. 5642777 - -10.5  -3.06183   GTCATCCTGAGCGAA                GCCGC AAA GCGGC                GAAGTCGAAGAATCC  69 72
Acid345_4771 5636121 .. 5636137 -  -2.9  -4.08706   TCTGGATGAGAGAAA              GGTACGA TTT CCACACC              ATGATCTACATCGAG  58 268
Acid345_4769 NONE
Acid345_4768 5633839 .. 5633860 -  -2.9   -4.2828   CCGGACTGAGCAAAA           TCGCTGGCT ACAA AGGCAGCTA            CTTCCTCCGCCGGGA  64 208
Acid345_4766 5632999 .. 5633024 - -11.9  -5.37043   AGGGGAGAGAAAAAA         CAAGGAGGTGG GTGA CCACCTCCTCA          ATCACAACTCCTCTT 100 61
Acid345_4765 5630239 .. 5630289 - -16.4  -3.39521   CCCACTAAAATTTAA CGAGCAATAACAAAAGCGGGACC GAACCT GGTCCCGCTTTT-TGCTTGCTCG TCTGGATTACTTCGT 100 32
Acid345_4763 5628360 .. 5628385 -  -4.7  -3.05596   GAGCGCTGGATTGAA         TCCATGATCGTC CGC GACG-TCACGGT         CCTCGATTCACGCCT  47 434
Acid345_4761 NONE
Acid345_4760 5623837 .. 5623869 -  -6.2  -4.10552   GGCCATCAAACCAAA     GCGCCTCC-CGCAAC CCCA GTCGCGTAGCGACGC      AATGAAATAGCCCGC  67 453
Acid345_4757 NONE
Acid345_4756 5620390 .. 5620410 - -13.3   -5.5112   TTCACCAACAAAAAA            GGAGTGGCC CCG AGCCACTCC            TTTTTCACTTCTCGC 100 134
Acid345_4753 5616384 .. 5616415 - -19.6   -3.7795   GGAAAGTTTATGAAA      CACAGAAGGGCACC ATGC GGTGCCCTTCTGTA       TCGAAACTAATAACC 100 43
Acid345_4752 5615915 .. 5615932 - -12.7  -4.20136   ACGCCCAAAAGGAAA             GGGCACC GCGC GGTGCCC              TTCGATTCCCAAAGT  95 47
Acid345_4751 5615064 .. 5615095 -  -9.4  -3.27498   CACATGTCACAGGAA      CCGAACTCCCCACT GCGC AGTAGTGAGCCCGG       CAACGCCATCCATCC  66 386
Acid345_4748 5612937 .. 5612974 -  -6.3  -3.86015   TACTCTGCGCAGAAA   TGTGGAACCCCACGCCAC ACT GTGG-GTGTTGTTCAACA   ATCCTTCAGGGCAAA  63 80
Acid345_4747 5610276 .. 5610287 -  -5.8  -3.04322   TGGAATGGGCCAAGA                GGAG TCTA CTCC                 CGCTGGCTCTCCGCT  52 125
Acid345_4746 5609261 .. 5609297 - -12.4  -4.55798   TAGGGTAAAGCAAAA   TGCCCCACTCT-ACGGA CGAA CCCGCCAGAATGGGGCA    CTCGAATTTCCGAAC 100 48
Acid345_4745 NONE
Acid345_4744 NONE
Acid345_4743 5606271 .. 5606286 -  -4.6  -3.91897   TCGCTCATCCACAAA              CGGCGT TACT ACGTCG               ACGGCATGTTGTACG  59 457
Acid345_4740 5603260 .. 5603278 -    -3  -3.22223   GAACGCCAGGAGCAA             CACGACGG CAG CAATCGCG             AAAAACTTCCCACGT  45 113
Acid345_4739 5602751 .. 5602770 -  -4.2  -3.37761   ATTGGAAGACATGAA            GCCT-CCTG AGA CCGGCAGGC            ACGGCTGGCCGTGGA  51 92
Acid345_4738 5600900 .. 5600911 -  -3.6  -4.41633   CACGCCGAAAAAGAA                CCCG ACCC CGAG                 GAGCACGACTTGCAA  68 164
Acid345_4734 NONE
Acid345_4733 5595903 .. 5595916 -  -9.5  -4.07568   GCCTTCGTTGGAAAA               CCGGC GAGC GCCGG                TTATGAGAGCGTGAT  83 26
Acid345_4732 5595032 .. 5595047 - -11.8  -4.72272   CCTGGGCACGAAAAA              GCCGCC CGCG GGCGGC               TTTAGAAAAGTTGTT 100 46
Acid345_4731 5594555 .. 5594569 -  -7.2  -3.07307   TAAAGTGCCACTCAA               CACTAT TGA ATAGTG               TTTGAAGCGGAGCGA  57 13
Acid345_4730 NONE
Acid345_4729 5592059 .. 5592091 -  -9.2  -3.63569   CGAACTGTCGAATAA     TGTCGAACTGCGCAA GCAA TTGCGCGGCTCG-CA      GCGTCAACGGATGGT  69 140
Acid345_4727 5588250 .. 5588271 -  -4.3  -4.12456   ACATCATCCGCAAAA           CCGAGGGCG AGTA CACGCTCGA            CGATGGCCGCAAGGT  62 349
Acid345_4724 5586518 .. 5586545 -  -8.4  -3.35775   ATGATGGCGGAAAGA        CCGTCAACGTAC AGGC GCACGTCGAAGG         CAAGGAAGAGGTCAA  64 225
Acid345_4717 5580377 .. 5580394 -  -2.5   -4.0942   TAGGGATTATATAAA             GGCGCGG CCTA CTTCGCC              TTGTCGAGCGGGATT  56 16
Acid345_4716 NONE
Acid345_4715 5577621 .. 5577637 -  -4.4  -3.65529   AGACCTGGAGTGAAA             GCT-GCG CCTG CGCCAGC              TCCGTCAAAGCCGGT  56 298
Acid345_4712 5575366 .. 5575378 -  -3.3  -4.43397   CTTGAAAACAAAGAA                TGCCC CGC GGGTA                GGGGTTACTTTATAA  64 35
Acid345_4711 5571925 .. 5571946 -  -2.9  -2.74012   CGAGCAGCGTAACCA           TCACGGGCG CCGG CACCCACAA            CATCAAAGCGTCGTT  41 128
Acid345_4708 5568315 .. 5568334 -  -4.8  -4.56597   TTCCTCTTCGAAAAA            CAGCGGCC ATCC GGTCGCGG             CGAGAGCAATACAGA  71 134
Acid345_4707 5566611 .. 5566655 -  -7.2  -2.52464   TCGTGCCGTAAGCCA CCGCG-GGAACCTTTCG-CCGA TCG TCGGTCGCAAAGTTCGTCACGG TACCCCGTCCAAATC  53 93
Acid345_4706 5565079 .. 5565100 -  -7.1  -5.28983   CTGAAAACACAAAAA           TTGGCGGGC CGAA GCCCGCCGT            CCGGAGAAGTGAAAG  95 56
Acid345_4705 5562494 .. 5562528 -  -7.2  -3.19513   AGAAGGTGAAGTCAA     TAGGGCGAACGG CTTTTATTTTT CCATTCGCCCCA     TCGATCGAGAGTTCT  59 39
Acid345_4704 5562077 .. 5562095 - -14.6  -4.17513   AACAAAAAGATTAAA             GGCAGGGA CAT TCCCTGCC             TTGGTGCAAATCCCG 100 51
Acid345_4702 NONE
Acid345_4701 5559830 .. 5559846 -    -3  -3.85698   GGCGCTCCCGACAAA             CAGC-AG ATCC CTCGCTG              CGCTCGGAATGAGAA  54 100
Acid345_4693 5552268 .. 5552296 -  -5.9  -3.78312   AAAGGACTCATGAAA        GCTATCAACCGGG GTT CCCGCTTGTCAAC        CAGAACTGTCTCCGA  63 392
Acid345_4692 5551108 .. 5551126 -   -16  -5.19275   AGCTACAAAACAAAA             GGCGCTCG TTG CGAGCGCC             TTAGTTTGATGGTTA 100 51
Acid345_4688 NONE
Acid345_4687 5547700 .. 5547712 -  -5.5  -3.63073   GATACTCCCGAACAA                GTCGC ACA GCAAC                CTGCGCCCGAACCGG  55 96
Acid345_4685 NONE
Acid345_4684 NONE
Acid345_4683 NONE
Acid345_4682 NONE
Acid345_4681 5542570 .. 5542583 -  -4.5  -4.03234   CTGCCCTGATACAAA               TCGCG GCGG CGCAA                AGCCGCCTCTTTCAC  60 45
Acid345_4680 NONE
Acid345_4679 NONE
Acid345_4678 5540490 .. 5540502 -  -3.3  -3.55563   ACCGCAGGGGCTAAA                GCCCA AAT TCGGC                CGGCCCCGTTCGGCA  49 172
Acid345_4677 5539409 .. 5539439 -  -9.8  -4.49937   TTAAGAACAGGAAAA       CGCAAAACGTGT GCTGGCA ACACGGTTTGCG       ACTGAAAACACGTAT  88 465
Acid345_4676 5534697 .. 5534728 - -13.8  -3.10701   GAAAGAGCGAGGGAA      CGTCCCCACCCTAGC TTC GCTAGAGTGGGG-CA      CCCTTAGTCGGCGGC  84 29
Acid345_4675 5530295 .. 5530322 - -14.2  -5.38497   ATCCAAAGCAAAAAA        TAAGGGCGACCA CGAA TGGTCGCCCTTT         GATGGATTGAAGCTG 100 42
Acid345_4673 5529074 .. 5529120 -  -3.4  -3.61398   GCTCCTGGTTAAGAA GCGCGAGGAGAGCAGAGGAGTC GAT GACGCACTTACTCACGGCGCGC TTCCTTACGGCGCTC  49 11
Acid345_4672 5528586 .. 5528607 -  -2.9  -2.73443   TCAGGATGACAGAAG           CGCAGAAAC AGCA GATTCTTCG            TCGCGCAAACGCGCT  41 145
Acid345_4671 5527718 .. 5527765 -  -6.2  -3.15427   AAGATGGTCGAGGAA GTCGCGCAT-CGCGGGAAAACTG CCT CAGTTTACACGTGCATGGGCGGC TTGGCTCTTGTCGAA  52 378
Acid345_4670 NONE
Acid345_4669 5525212 .. 5525228 -  -7.9  -2.73875   CCTTGCGGAAGAGGA              GCGCGTA GAG TTCGCGC              AGCATCTCGACTAAT  55 96
Acid345_4668 5524351 .. 5524362 -  -7.2    -3.214   GCCAGGACACGAAGA                CCGC ATCG GCGG                 CTTCCAGCCGCTTTC  56 188
Acid345_4666 5523592 .. 5523620 -  -5.4  -3.12999   TTACGGGATACGCAA       CGCGTATTATCGCT GGA AGCG-TAAC-CGCG       CCAAGAAGAAGTTCG  49 159
Acid345_4663 NONE
Acid345_4662 5520227 .. 5520244 - -14.1  -3.10112   ACGGAAGTGAGCGAA             GGCCGCC GAAA GGCGGCC              TTTGTTATTGCATTA  91 56
Acid345_4660 NONE
Acid345_4659 5516999 .. 5517057 -  -4.7  -4.37658   AAGTGTGCCATAAAA GGGTGCTCCTCCTACACCG-A-T-CGCGC TGCAT GCGCGTACTTCGG-GTAGGATGCGCACTC CTGAGCGGGAGTGGT  66 43
Acid345_4658 5516069 .. 5516088 -  -9.3  -4.93877   CCGGACGAAAGAAAA            GGGAGAG TGCTGG CTCTCCC             TTTCGCCGAAGCCCT 100 53
Acid345_4657 5514250 .. 5514264 -  -4.2  -3.89614   TCGAAGCTCGACAAA               GCCC GCGACCT GGGC               GTTGCGGTAATCGAC  57 388
Acid345_4655 NONE
Acid345_4654 NONE
Acid345_4653 5510469 .. 5510486 - -12.7  -3.65812   TTCGCTGGAACAGAA             GGCCGGA GAAA TCCGGCC              TTTTCCTTTGTCCGA  86 159
Acid345_4640 5499582 .. 5499602 -  -8.9  -3.53012   TGGCTGTGGGTGAAA            GTGACCGAC CGC GACGGCCAC            ACCGTCTTTGAGTCG  66 522
Acid345_4636 5495450 .. 5495469 -  -4.8   -3.6682   CCGCACGCACCGAAA            CCGGTCCG CTGG CGGGACGG             ATGTTGTTTGGCGCG  56 347
Acid345_4633 5491423 .. 5491438 -  -4.6  -2.78463   AGCGTCGTGATGACA              GGGGTC CTTC GACTCC               GTCGCGCTTCGCGCG  45 65
Acid345_4625 5478895 .. 5478906 -  -7.2  -3.13073   ACCGCTACGAAGAGA                CGCC GTGG GGCG                 CTGACGTGGGCAAGG  54 427
Acid345_4622 5476191 .. 5476203 -  -3.3  -4.18042   CTGATACAAAGCAAA                TCAGC TCC GCTGC                AGAAGTTCGGGCACG  58 13
Acid345_4621 5474149 .. 5474166 -  -2.6  -3.49475   GTGATCCGTAGACAA             CGAACG CAGTAT CGGTCG              AGCCGAGCCTTTCGA  47 234
Acid345_4620 NONE
Acid345_4619 5472466 .. 5472498 -  -8.4  -3.18366   TTCTGAACTAAGAGA     CTTCGGAGGCTAGCA ACTT TGCTGGCCTCCGT-G      TTTTCATTTTCAGGT  62 46
Acid345_4617 5468767 .. 5468781 - -12.8  -3.20723   TTTTGATGAACTCAA               GCGCCG CTT CGGCGC               GCCAGGCGAGTTTGC  79 438
Acid345_4607 NONE
Acid345_4606 NONE
Acid345_4605 NONE
Acid345_4604 5453230 .. 5453257 - -15.6  -4.93365   CCGGAGAAGCAAAAA        GGGCGAAACGGC TTGA ACCGCTTCGCCC         ATTGAATTGGACGCT 100 56
Acid345_4603 5450888 .. 5450907 - -11.4  -4.90869   AGCACCAATCAAAAA            GGCACCGC TTTC GCGATGCC             CTTCTGTCTTCGTGC 100 51
Acid345_4602 5449631 .. 5449647 -  -5.8  -2.50821   CTGTGAAATAGACAC              CCCTCG TCTCG CGAGAG              TTCCCGCTCAGAGTA  48 109
Acid345_4601 5448313 .. 5448324 -  -5.8  -4.72617   CGACAAAAGAAGAAA                GCTC TACG GAGC                 ACGGGAATAACGAGC  79 111
Acid345_4599 NONE
Acid345_4598 NONE
Acid345_4597 5442840 .. 5442862 - -14.9  -3.06183   CCGAGCGCGAGCGAA           CGGGCACTC CCCAC GAGTGCCCG           ACGGTTAAGAGCTTT  91 52
Acid345_4596 5441728 .. 5441746 -    -3  -4.46215   TACACCGAAAAACAA             GGCCGG GTGCGCA CCTGCC             GCATCGAACCCGCTG  66 135
Acid345_4592 5438962 .. 5439013 -  -9.4  -4.30034   AAAAGTTCACGAAAA GGAAACGGCGAACGCGCGTCCT GGAGGGGA ACTAGGCGCGTCCGCCGTTTGC ATCACCACCCACCGT  84 75
Acid345_4591 5438058 .. 5438088 - -12.7  -4.41047   AGGCGTGAAGCAAAA       GAAAACTCCGCTC GGAAT GAGCGGAGTTTTT       GTTTTTGCGCGAATC 100 40
Acid345_4588 NONE
Acid345_4587 NONE
Acid345_4586 NONE
Acid345_4585 5433063 .. 5433079 -  -2.2  -2.73771   GGATAGTTGCGAAAG              TCCGCA ACTGG CGCAGA              TAAGTAGCGTGGTTC  39 236
Acid345_4580 5428010 .. 5428023 -  -5.9  -4.11394   AGCGTAGTCCTAAAA               GCGCC GGGC GGCAC                CGAAGAACTGACCGT  66 247
Acid345_4578 NONE
Acid345_4577 NONE
Acid345_4576 NONE
Acid345_4575 5423340 .. 5423357 -  -3.3  -3.35046   GCACGCCGCCAAAGA             GCAGCCT ACAA AGTCCGC              TTGAAGAGAGGAATT  47 13
Acid345_4574 5422666 .. 5422689 -  -8.2  -2.57092   AAGGCGATGAATGGA          CTGCTGTC GAACGCGG GACAGCAG           GGATAAGCGCATTCG  56 172
Acid345_4566 5413298 .. 5413324 - -14.4  -3.72621   CGAAACAGAAATGAA         CTAGGGCAGCCA TAG CGGCTGCCCTTG         GTGTTTAGCGAGAGA  95 41
Acid345_4562 5409071 .. 5409083 -  -4.7  -2.53822   GGGATTTCACAAGAC                CTGCC TTC GGCTG                CCGGTGAAGACGTAG  43 4
Acid345_4561 NONE
Acid345_4560 5407184 .. 5407232 - -13.8  -5.50723   TCACCAAAACAAAAA TCGGCCCCGCGGAGCGCTC-CTT TTGG AAGCGATCGCCCGGCGGGGCCAT TGTGGAGATCTCTCG 100 79
Acid345_4558 5404846 .. 5404863 -  -6.9  -2.75274   CAAATTGAGAAACAC             GTCGCCG TCAG CGGCTAC              TTCGCAGGCCACGTG  52 22
Acid345_4557 5401477 .. 5401498 -  -7.9   -3.0264   AAAGCCGCCGCAAGA           CTGCCGCTC GTTT GTGCAGCAG            TTCTACGAGTGGTAT  57 514
Acid345_4554 5398758 .. 5398805 -    -4  -2.75294   TGAAATCTGGCAAAT CTTCGGGTGCCCCACGTCTCG CGATTTT CGAGACGTGGGAT-CACGCTG CTTCGTATCAGCCTT  43 243
Acid345_4553 5398106 .. 5398117 -    -3   -4.8143   CGAATAATCCAAAAA                CAAT TTTG ATTG                 GCTGCCCCACGTCTC  70 83
Acid345_4551 5397224 .. 5397241 -  -8.4  -4.66163   ATTCGCATTGAAAAA             CCCGGA ACTCGG TCCGGG              TTTTGCGAAGTACCT  86 100
Acid345_4548 5391248 .. 5391262 -  -5.6  -4.74103   TGTGGAAGGGAAAAA               TGTGGG TGC CCCACC               CTTCCGGCTTTAGCC  76 78
Acid345_4546 5389415 .. 5389425 -  -2.4  -4.15044   GCTGCCGTCAAGAAA                 GCCG TCG CCGC                 GTTGCAGAAGACAAA  59 251
Acid345_4544 NONE
Acid345_4543 5387520 .. 5387538 -    -3  -3.20367   GAAGAATTTTACGAA             GGTACCCG AAG CAGGCAAC             AACTACATCCGCCAG  45 28
Acid345_4542 NONE
Acid345_4541 5385039 .. 5385064 -  -8.3  -2.90349   TTCGCAAAGCGAAAC         GGAGTCGA-AGG ACC CCTATCGCCTCC         CTCACCCCTCAGGTG  59 130
Acid345_4540 NONE
Acid345_4539 5383113 .. 5383128 -  -6.2  -3.28712   TGTTCGCGGCCAGAA              GAAGAA CTAC TTCTTC               TTCTCTGCCTTCTTC  54 16
Acid345_4538 NONE
Acid345_4537 5381876 .. 5381887 -  -3.6  -2.82635   ACCCGTACGACTAGA                CAGC CGGC GCCG                 GTTCCGCACTCGCCG  43 9
Acid345_4536 5381307 .. 5381319 -  -4.7     -2.84   ATCAGCCTACAATCA                GGCGC GCA GCTCC                ACTGCTCACTCTTGT  45 90
Acid345_4535 5380713 .. 5380739 - -14.5  -4.39696   CGCTAAAGCAAGAAA         GGCCAGCTCTC TCAGG GAGAGCTGACC         CTTGTCGTCAAGCTT 100 82
Acid345_4533 5378800 .. 5378828 - -13.2  -4.66163   ATTTGTACCCAAAAA        GAGTGGCAGGTC TTTTC GACCTGCCATTC        GGGGAAACTGGTTAA 100 41
Acid345_4532 NONE
Acid345_4531 5377228 .. 5377244 -  -4.3  -3.25823   TTCTTCCTACAGCAA              GCAGGCG TTC CAACTGC              TGCACTCGAAGTATC  49 86
Acid345_4527 NONE
Acid345_4526 NONE
Acid345_4525 NONE
Acid345_4524 5367254 .. 5367284 - -13.3  -4.18018   GTTGTTCACTTAAAA      GGCAACGGCGCAGC CGAA GCCGCGCCGTC-CC       ATTCCGAAACCGAAC 100 44
Acid345_4522 NONE
Acid345_4521 NONE
Acid345_4520 5361304 .. 5361329 - -14.7  -2.51888   TCTGAAATCCAAGAT         CGAGGGCAGCC GCGA GGCTGCCCTTG          GTGTTTCCGGTCAGA  83 36
Acid345_4518 5360552 .. 5360566 -  -4.2  -2.72344   TGCCACTCTGAATCA               GTCTTC CAG GATGAC               GCTGGCCACCGCGTA  45 8
Acid345_4517 5359302 .. 5359323 - -14.4  -5.32882   TAGTAGCATAAAAAA           GCGGGCCG TGGTGG CGGCCCGC            CTGTAAGTTCCTGTA 100 61
Acid345_4516 5357011 .. 5357027 -  -9.4  -4.14627   GCCTGACACAAAGAA              GCCCTG TCCTG CAGGGC              AGGGTCCAGGGCTCG  80 138
Acid345_4515 5354858 .. 5354874 -  -7.2  -5.64873   CCGAAGAATAAAAAA              GCCCAG ACGAG CCGGGC              TTTTTCATTCAAACA 100 51
Acid345_4509 5350619 .. 5350642 -  -8.9  -3.35996   CATGCCGATTGAGAA          GGCA-CGGAC GATGT GTCCGTTGCC          CGGCTATAGCTTCAA  66 37
Acid345_4508 5349560 .. 5349577 -  -2.7  -3.59979   GGCGCTGAGCCTAAA             TGTCAAC GCGG GTTGAAA              ATTCTAAGGTGCCCC  49 29
Acid345_4507 5348694 .. 5348714 - -11.1  -4.71223   CGACAATAGAGAAAA            GGCCCAGCT GAT AGCTGGGCA            CTTTTTCTTTGATGA 100 47
Acid345_4501 NONE
Acid345_4500 5342022 .. 5342063 - -14.3  -4.26903   TTTACTCGATGAAAA CGGGAATCCCCACCCTCCC TGTG GGAAGGGTGGGGCACCCAG  AGTTATTTGGTTCCG 100 28
Acid345_4499 NONE
Acid345_4498 5339223 .. 5339255 - -14.9  -2.60723   TCACGCTGAACGAAC      TTCCCCACCCTACGC TGC GCGTAGAATGGGGCA      CCCAAGTCAAAAACT  83 39
Acid345_4495 5334626 .. 5334637 -  -5.8  -3.33696   GCTGGCGTGAACGAA                CTCG CGCC CGAG                 AAAAAACGGCAGCTG  53 326
Acid345_4492 5333250 .. 5333267 -  -9.9  -3.32963   ATGGTGAGCGGAGAA             TCCGGAT ACCA ATCCGGA              TTCGGAGTCGAAACA  70 403
Acid345_4490 5330742 .. 5330760 -  -4.5  -2.71712   TCCTCCGCGGTAAAT             TGAGCCG TAATT CGTCTCA             GCACTACCGCTTCAG  45 29
Acid345_4489 5330037 .. 5330051 -  -2.8  -2.88069   GCCAGACCAGAATTA               GCTC GTAAGCT GAGC               AAATTGTGTGTCCGA  42 109
Acid345_4488 NONE
Acid345_4487 NONE
Acid345_4486 5327542 .. 5327565 -  -7.4  -2.66316   GTCGTGACCAGATGA          GTATTCGCGC TTCG GCACGAAGAC           ATTTCGTCGGCGATC  54 63
Acid345_4485 5326716 .. 5326733 -  -7.7  -3.22298   TTCACCGATGACCAA             GGCTTCG GTTT CAAAGCC              ACTGGCGAGCCACTC  59 369
Acid345_4483 5321197 .. 5321214 - -12.7  -2.86164   CTGTGAAGGACGAGA             GGCACGG TGCG CCGTGCC              TCTTTTCTTTTGCGT  79 46
Acid345_4481 NONE
Acid345_4480 NONE
Acid345_4479 NONE
Acid345_4476 5311372 .. 5311391 -  -3.5  -4.12532   CCGCGGAGACACAAA            GGCGC AGAGTTCTTA GCGCC             TCTAAGCGTGGTCGT  60 27
Acid345_4473 5307846 .. 5307862 -    -5  -3.31263   ATTTCAGGCGGACAA              CGGCGC AATCG GCGGCG              GGCGCCGCTAGCCAA  53 172
Acid345_4472 NONE
Acid345_4471 5305575 .. 5305598 -    -8  -2.53995   ATGGAGTCGAAGTCA          TCGCCGAAGC TGGA GCGACGGCGA           TCATCCAGCCTGGCG  53 228
Acid345_4467 5298822 .. 5298832 -  -4.6   -3.6215   CGAACTCACTTCAAA                 CGGC TGG ACCG                 GCTTTGTGCTCGCTG  53 128
Acid345_4465 NONE
Acid345_4464 5297694 .. 5297711 -  -9.9  -2.84794   TTAACGGCAGAATCA             GTTGCAC AATG GTGCAAC              CCACCTCACGCGGCA  64 31
Acid345_4463 5295169 .. 5295189 -   -14  -4.72986   GAGGTGCATGAAAAA            GCCCACGC TCGTC GCGTGGGC            TTCGTCTTTGCTCCA 100 48
Acid345_4459 5291746 .. 5291785 - -15.7  -2.57463   AAGCGCCGTGATAAG  CCGGCGGACCGCCCT GTGTCGCGGG AGGGCGGCCCGCCGT   TTTTCTCCTGGAGGG  85 55
Acid345_4458 5289601 .. 5289642 -  -3.6  -3.40403   GCGCGGCGACCAGAA GCGCAGCGATCCCGATCCA GATTT TGGAGCGCG-TCGTCACGC GGCTGCTCCGGACTA  49 173
Acid345_4457 5287498 .. 5287515 -  -5.5  -4.00038   GAGTACTACCACAAA             GCTCTCG GCGG CGAGATC              TTCAAAATGAAGTTC  64 354
Acid345_4453 NONE
Acid345_4452 5284027 .. 5284038 -  -2.2  -2.94099   TTTTTTGACTATATA                CTCG CAAG CGAA                 GATTCGGCCCGACTA  40 38
Acid345_4451 NONE
Acid345_4450 5282954 .. 5282966 -  -5.5  -3.08133   GATGCAGCGACGCAA                TGGCG CGT CACCA                CCACGGGCGGGCTCG  49 331
Acid345_4447 5279275 .. 5279300 -  -9.7  -3.05384   CTGTTCCCCATGTAA         CGGAGAACCCA AGTA CGAGCTCTCCG          AAATTGAAATGTGTT  67 48
Acid345_4446 NONE
Acid345_4445 5276855 .. 5276909 -   -15  -2.94333   CCTCAAAAGGAAGGA TGCGCTCCTAAGCTGCCGGGCGC GCGGTGAATT GCGGCCGGCAGCG-AGGAGCGCT TGGGAGTTAGATGGC  86 32
Acid345_4444 5276355 .. 5276369 -  -4.2  -3.67925   AAAATCACAAAGCAA               TCAGCG CCG CGCTCA               AACCTCGGTTTGGTC  55 23
Acid345_4443 5275566 .. 5275582 -  -4.3  -2.52464   CGTTGCTCGAAGTGA              CGTGGGA CAG TCCCGCA              TTCAAGGCTGGTGTC  41 295
Acid345_4441 5272611 .. 5272635 - -11.4  -4.56978   TCCGCAAATAAGAAA          GCCGCCCGGA GCGAG TCCGAACGGC          CTCATTCAATTCAAC  95 46
Acid345_4438 NONE
Acid345_4437 5268056 .. 5268070 -  -7.1   -3.1478   ACCATCTGATTAACA               TGCCC TACTG GGGCA               TTCCCAAACGCAACC  54 252
Acid345_4436 5266687 .. 5266707 -  -4.7  -2.62184   CCGTCGCCGACACCA           CGGCGGAG GTTCTA CTC-GCCG            CGGCAGATCTGGCAG  43 238
Acid345_4431 5254750 .. 5254772 - -13.5  -4.52047   CATGACAGGACAAAA           GGCTTCCGT GGTGA ACGGAAGCC           TTTTTCATTTACGGC 100 45
Acid345_4426 NONE
Acid345_4425 NONE
Acid345_4424 5249862 .. 5249875 -  -3.7  -4.00348   CCTTAAGGAATTAAA               CCGTG TTTC CGCGG                CGAAGTTTCGCGGCT  58 7
Acid345_4423 5248947 .. 5248959 -  -6.3  -3.42605   GTGAGCCAAAATACA                TCGAA CGA TTCGA                ACCTGAAAATTGAAC  56 280
Acid345_4415 5243171 .. 5243200 -  -7.8  -4.13341   ATAGATTAAATGAAA       GGGGTGGGGGAT GCGGAG ATCCTCCACCCT        CGGTTTCTTATGCGC  74 33
Acid345_4414 NONE
Acid345_4413 5241287 .. 5241307 -  -6.1  -3.22521   TCGAGAGCAATGTAA            CACGGGTGT GGG ACACCCACA            TTCTGGTAGCGATAG  54 112
Acid345_4412 5239726 .. 5239742 -  -2.1   -4.4078   GTTGTTCAACGAAAA              GGCGCAC TAC ACGCGCG              AGGGTGCGGAACGCA  62 66
Acid345_4408 5235486 .. 5235501 -  -4.6  -2.78596   CATCGTGTGACGACA              GGGGTC CTTC GACTCC               GTCGCTGCGCGACTC  45 58
Acid345_4406 5231394 .. 5231423 - -12.9  -3.36538   CAGACAAATTAGGAA       GGGTGCTGTCGGT ATCA ATCGACAACACCC        TTTTTGTTTTGCTCG  84 52
Acid345_4404 5228745 .. 5228776 - -11.6  -5.13343   GAAGGCAAAAGAAAA      CCCCGCCC-TATTGC TAT GCGATAAGGACGGGG      CACCCAGCTTGGTTA 100 38
Acid345_4403 5227625 .. 5227638 -  -3.7  -3.54741   CACGATCGCGCTAAA               CCACG ACTT CGGGG                ATTTCCATTTCGTGG  51 7
Acid345_4402 5226967 .. 5227024 -  -2.7  -3.18264   TCGGCGACGTATCAA CACCAGG-A-CGTGCTGAGCTTGATCG GGCACG CGCTGAAGCTGAGCTCGGTACCCGGCG CGGGCGCGACGGGCG  44 95
Acid345_4396 5220958 .. 5220969 -  -4.4  -2.78816   CCATGCTCTACCAGA                CGAA GCCG TTCG                 ATATCCCAGTGTTCG  44 327
Acid345_4393 NONE
Acid345_4392 5211868 .. 5211924 -  -4.5  -3.53012   GGCCGTCGTTGGAAA CCACAGAGGCACCGAGA-CACAGA GGAATTGAAT TCTGGAATCTCTGTGACTCTGCGG TGAAAACGGCGTGCT  52 43
Acid345_4391 5209037 .. 5209047 -  -2.4   -2.6176   AATGGTATGGAGAAG                 CGGG GGG CGCG                 TCAATGAAAGTTGCG  38 64
Acid345_4390 5205840 .. 5205852 -  -3.3  -3.35046   GCACGTGGTCAAAGA                CCGAC CTC GTGGG                AAAAGTGGTGGGGAA  47 346
Acid345_4388 NONE
Acid345_4387 NONE
Acid345_4386 5199111 .. 5199124 -  -3.8  -4.69326   AGACGCAACATAAAA               CACC TGGGAC GGTG                GCACGACGAGGCGTT  72 174
Acid345_4385 5198205 .. 5198217 - -10.5  -2.52742   ATCGCTGCAGAAGAC                GGCGC TTC GCGCC                TTGGAAAACGCTGCG  65 330
Acid345_4382 NONE
Acid345_4381 5194322 .. 5194347 -    -9  -3.38991   AGTGGTGCAAGAACA         GACACACGGC GGTCAG GCCGTCTGTC          CATCTCCGGCAACTC  66 407
Acid345_4380 NONE
Acid345_4379 5191105 .. 5191134 -  -3.5  -2.68071   GGGAAGGCAAATGGA       CGGGAGAGAAG CGCTTCTT CTACTCTTCCG        AGTAGTGCACGGCTT  42 15
Acid345_4378 5189546 .. 5189556 -  -2.4  -4.03234   GTGCCCTGATACAAA                 CCGG ATG CCGC                 TAAAAACCGTCAACT  54 39
Acid345_4377 NONE
Acid345_4376 5186770 .. 5186789 -   -15  -4.54727   GCGCGCAAACGAAAA            GGCACGGC GCGC GCCGTGCC             TTTGTTTCATCGTGA 100 47
Acid345_4374 5185793 .. 5185808 -  -2.4  -3.53224   CAGCCGGCGTGGAAA              GCTACG CGAT CGCTGC               CATCAGCGCGAAGAA  47 265
Acid345_4371 5182662 .. 5182681 - -12.8  -5.06089   AAACTACAAAGAAAA            GGGGCGCA TGCT CGCGCCCC             TCGATCACTTCCAGA 100 45
Acid345_4370 NONE
Acid345_4369 5181073 .. 5181102 - -23.7  -5.09895   CAGTGACGCAAAAAA       GCGAAGCCCGGCA TTTT TGCCGGGCTTCGC        ACAGGAGGTACTCGC 100 69
Acid345_4368 5178208 .. 5178225 - -14.1  -4.35327   GGACCAAAAATTAAA             GCCCGGC TTTA GCCGGGC              GGTGCGGCCTCTGCT 100 69
Acid345_4367 NONE
Acid345_4366 5173979 .. 5173997 - -12.4  -2.67747   GCGCCACATCACAAT             GCGACCCA ATT CGGGTCGC             CGTTTGACCTCACAT  72 90
Acid345_4365 5173474 .. 5173490 -  -9.4  -4.31166   GCACAAATAGAGAAA              GCTCCC GTCAA GGGAGC              TATCACGCCTGGTTG  84 53
Acid345_4363 NONE
Acid345_4362 5170669 .. 5170683 - -11.4  -3.06183   GTCATCCTGAGCGAA               GCACGC GAA GCGTGC               GCAGTCGAAGGACCC  72 158
Acid345_4361 5170107 .. 5170127 - -14.7  -5.10163   AACCCCAAAACAAAA            CGGCGAGCT CAA AGCCCGCCG            TCCCCACTCCTGTCA 100 217
Acid345_4360 5169030 .. 5169045 - -10.4  -4.55887   CTCCAAAAACAGAAA              GCCTGC TTTA GCAGGC               GACACGGCAACGCTC  95 75
Acid345_4359 NONE
Acid345_4358 5167302 .. 5167331 -  -3.5  -4.13767   TCTGCGATTGCAAAA       CCGGCGCCGTGC TCATGCC GCACA-CTCCGG       GTAGAAGTACACCGC  60 502
Acid345_4357 5166161 .. 5166183 - -12.7  -4.11216   CTTGCATTTCGAAAA           GGGCAGCCC CCACC AGGCTGCCC           TTTTCGCATGCACTA  95 188
Acid345_4354 NONE
Acid345_4353 5162672 .. 5162686 -  -5.6  -5.15969   CTTTAACTCAAAAAA               TGTGGG TGC CCCACC               CTTCCCGAAGGGAGG  90 104
Acid345_4352 NONE
Acid345_4351 5161480 .. 5161518 -  -7.2  -4.14615   AAAAAGTTTGGAAAA   GGGTGCCCCACTCTACGC AAA GCGTAGGGTGGGGTTTTC   GCTTTGTGTTTCGGA  74 124
Acid345_4348 5157426 .. 5157436 -  -2.6  -3.39936   ACTTAAATCCCAGAA                 TATT CAA AATA                 AGGACTTAGCGTCTC  45 86
Acid345_4347 5156974 .. 5156992 - -13.1  -5.07652   CCGCCCAAAAGAAAA             GCCGGGC TCTAT GCCCGGC             TCTTAAAAATTCCGC 100 43
Acid345_4346 5154655 .. 5154678 -    -6  -4.41494   CATGGGCAACGAAAA          CTGGG-ATGCC TAC GGCATGCCTAG          CCTCGAAAACCGCGG  74 331
Acid345_4341 NONE
Acid345_4340 5149319 .. 5149334 - -11.8  -4.77757   CCCCAAAAAGCAAAA              GCCCGC GTCA GCGGGC               GGCACGACTCCCTTC 100 69
Acid345_4338 5146028 .. 5146074 - -12.4  -3.09834   CACTTCAGGATCGAA CGGGCTTGAGGCTAAGGA CTTGTCACCGC TCCTTAGCAACAAGCCCG TTTTAATTTCCACTC  76 178
Acid345_4337 NONE
Acid345_4336 NONE
Acid345_4335 NONE
Acid345_4334 NONE
Acid345_4333 NONE
Acid345_4332 NONE
Acid345_4331 5139419 .. 5139442 - -11.7  -4.65916   GCCACTGCAAGAAAA          TGGCCGCCA GTACAT CGGCGGCCA           TATCGTTATTCTGCG 100 44
Acid345_4330 NONE
Acid345_4329 5137751 .. 5137768 -  -2.7  -3.28712   CCTCTCCGTCTATAA             GCAAACC GTTG AGTTTAC              CAGAGAGGCGCGGGG  45 41
Acid345_4328 NONE
Acid345_4327 NONE
Acid345_4326 NONE
Acid345_4325 5134842 .. 5134865 -    -6  -4.18018   TCCGCCCATGGAAAA          CCG-CTCCATC ACC GATGTAGGCGG          CACCCCCGGAGGTTT  69 397
Acid345_4323 NONE
Acid345_4322 5132801 .. 5132812 -  -2.2    -3.889   CCCAAGTACAGCAAA                CAGC TTTG GCTA                 CTTGAACATGTTGTC  52 23
Acid345_4321 NONE
Acid345_4320 NONE
Acid345_4319 5129065 .. 5129083 -  -8.8  -2.50622   AGACAGTTCAGCAAG             TGCGCGAC GCC GTCGCGGA             AATCCACGCTATCGG  57 234
Acid345_4315 5125736 .. 5125760 -  -5.6  -3.53012   GCCTCCTCCTCGAAA          TCGGCGACCG TACGG CAGCAGCCGA          GTGCTTCAGCGAAGC  55 108
Acid345_4301 5112520 .. 5112539 -    -2  -3.78934   CGCCGCGCAGAACAA            CTGGATCG ATCA CGATCGCG             TAATGCTGGAATCGT  51 114
Acid345_4299 NONE
Acid345_4298 5107494 .. 5107510 -  -4.3  -3.66908   GCGGTGGAAAACTAA              GCGATAG CCT CTGCCGC              TACGCCCGTTAGTAA  55 5
Acid345_4297 5105492 .. 5105502 -  -2.4  -3.18274   CCGATCTGAACTCAA                 CGCG AAA CGGG                 GACTTGGCAGCTACC  43 36
Acid345_4296 5103414 .. 5103433 - -12.8  -4.81249   TGCCAAATGGAAAAA            CCCGGGCA TTTT CGCCCGGG             CATTTACAAAACATT 100 45
Acid345_4295 5103026 .. 5103036 -  -6.8  -4.40804   GAGCATGGGAGAAAA                 GCAC TTA GTGC                 AGAATTTTGCTGCGA  75 43
Acid345_4294 5101716 .. 5101756 -  -2.6   -4.1899   GGATCTCATTCAAAA  CCCTCCTGAATTGTTGCG TATCG CGAAACAATTGAGCAAAG  GGACGCGTTGGCACC  56 96
Acid345_4293 5100891 .. 5100910 -  -9.2  -4.72986   TACGCGCAGCAAAAA            GCCCGGCC ACTC AGCCAGGC             TTTCTTGCGAAAACG  93 45
Acid345_4292 5099771 .. 5099790 -  -7.8  -3.72592   AACCGGTAGCAACAA            TCCTGCGC GAGA GCTCAGGA             GATATCGTGCACGAC  66 413
Acid345_4288 NONE
Acid345_4287 5095005 .. 5095045 - -11.2  -3.08695   TGTAGACAAAGGAGA GAGT-CCCCG-CCCTGTCGC TAC GCGATAAGGACGGGGCACCC GGATTCGTGGGAGGA  72 46
Acid345_4286 NONE
Acid345_4285 NONE
Acid345_4284 5091174 .. 5091189 -  -4.6  -3.63922   ATTTTCGCGAAAATA              GGGGTC CTTC GACTCC               GTCGCGCTACGCGCG  55 110
Acid345_4283 5089581 .. 5089593 -  -6.9  -3.10344   TGCCCACCGAACACA                GGAGC AAC GCCCC                TTACAAAGTAGCTTT  54 109
Acid345_4282 5088779 .. 5088794 -  -6.8  -3.00022   TGCACTCCACACATA              CGCACG TTAT CGTGCA               ATTCCCGCCAATTGA  53 184
Acid345_4276 5080252 .. 5080266 -  -8.6  -3.32844   CTTTTGACCGTATAA               CGGTTT AGC AAACCG               CCGCCTTCAGCCACT  64 133
Acid345_4272 NONE
Acid345_4271 5075794 .. 5075822 -  -6.7   -4.0162   CGTGCACAGGACAAA        GAATGCTCGCC CGGGTTC GGCAAGCGTTC        CTACGAGAGCCGCAC  66 490
Acid345_4263 5063319 .. 5063362 -  -7.4  -2.81133   CAGGCAGCGACGATA GTC-GCGCAGCGTATCGGAGA CGT TCACCATTACGCTTCGCCAAC AGCCAGAGGAAGGGC  55 11
Acid345_4262 5062917 .. 5062936 - -16.4  -3.05384   TTGTGGGCTAGTGAA            GGGCGCCG TTTC CGGCGCCC             TGTTTTGTTTAAGTT 100 39
Acid345_4261 5061056 .. 5061103 -  -6.4  -3.33696   CCGTCGCTGAACGAA CGCTCTGA-TGCCCGCTCC-TCA GGATT TGAAGGAGCGGGCAATCTG-GAG TAAGAATCGGTTTCT  56 65
Acid345_4260 NONE
Acid345_4259 5058871 .. 5058882 -  -5.8  -3.31269   TTCAGATTACATCAA                CTCG GTTG CGAG                 AAGGCGACGGAATAA  56 5
Acid345_4258 NONE
Acid345_4257 5057272 .. 5057284 -  -5.5  -2.57931   TGGATGTGTGAGAAT                GGCAC ATT GTACC                TGAATCGTGGCTCCC  46 323
Acid345_4256 NONE
Acid345_4255 5053652 .. 5053675 - -13.8  -4.94058   CTAACTTAAACAAAA          CAGGGCGCCG GAAA CGGCGCCCTT           CACTAGCCCACAAGG 100 154
Acid345_4247 NONE
Acid345_4246 5035384 .. 5035399 - -10.4  -3.53012   CCCTGGTGCTGGAAA              GGCTGC AGCG GCAGCC               TGAAGCTGCCGCCGC  71 121
Acid345_4242 5029040 .. 5029056 -    -8  -3.30159   GGAATTCGTGGACAA              CATCGC CGGTC GCGATG              CGGTGATCCTGATCG  59 403
Acid345_4236 5022033 .. 5022052 -   -15  -3.37245   GGACGGCAATATGAA            GCCCGCGA ATGC TCGCGGGC             TTTGTCCTTCGACTA  95 48
Acid345_4233 5018218 .. 5018256 -   -24  -3.58533   GGAGAATCTGCGAAA   CGCCGAGGCACTAAGGAG TTA CTCCTAAATGCCTCGGCG   GATACGCGAAAGACT 100 39
Acid345_4232 5016796 .. 5016817 - -11.6  -4.20136   AGGCCCAAAAGGAAA           TCGCGGAC TCGAAG GTCCGCGA            TTCTCGATAACCCTA  88 50
Acid345_4231 NONE
Acid345_4230 5013518 .. 5013533 - -11.8  -3.41807   GCGAAAGAAATGCAA              GCCCGC TTCA GCGGGC               GGCGCGGCCCCTGTT  80 182
Acid345_4225 5007425 .. 5007443 - -13.8  -3.84451   GGGCCGAAATTCAAA             GGCGCCCA TCG CGGGCGCC             CTCTCGTTAGATGAT  93 32
Acid345_4224 5006765 .. 5006796 - -12.4  -4.30827   AAAATCAAAACGAAA      GGCGAAGATTCG GCGAACAA CGAATCTCCGCC       CTAAAAACTCCGCAT  93 334
Acid345_4223 5005286 .. 5005306 -  -6.2  -4.61633   AGAGATGCGCAAAAA           CATGCCAGC AGTC GCTG-CATG            AGACGCGATCATAGT  75 72
Acid345_4222 5000975 .. 5001003 - -18.1  -5.24129   TCGGGGCAGAAAAAA        CCGGGCCGCAGCA TAT CGCCGCAGCCCGG        GGTAAAACGCTTTCG 100 48
Acid345_4221 NONE
Acid345_4220 4998147 .. 4998182 - -17.7  -3.28924   CAGTTTGCCCCACAA    TGGAAATAGGCGGCC ATTATG GGCCGCCTATTTCCT     GGGGGAGGGAGTTGA 100 382
Acid345_4219 NONE
Acid345_4218 NONE
Acid345_4217 4992385 .. 4992427 - -14.9  -3.73775   GGGACGGGTACGAAA CATCCCGACAGCAGCGG TTGCGTGCC CCGCCGATGCCGGGATG CGAAATGCAGGGGCC  95 98
Acid345_4216 4992005 .. 4992042 -  -5.8  -4.58663   ACTACTCTGGAAAAA  CGCG-AACGA-AAAAGAA TACG CCCTTTTGTCGTTTCGCG   TTATGAATTCTGTTT  75 48
Acid345_4215 4991542 .. 4991555 -  -9.5  -3.05384   TGTGTTCGTACCCAA               GGGGC TAAA GCCCC                AATCTTCCTCTGCCC  67 61
Acid345_4214 NONE
Acid345_4213 NONE
Acid345_4212 NONE
Acid345_4211 4987451 .. 4987465 -  -2.1  -3.18854   AGCCGAAAGAAATGA              TC-CGC TATG GCGTGA               AGTGCTTCGGCATGT  44 130
Acid345_4202 NONE
Acid345_4201 4978588 .. 4978609 - -12.3  -5.10933   TGAGCCAAAAGAAAA           GGCGACGAA TCGC TTCGCCGCC            ACGCTAATCTCCTGA 100 44
Acid345_4200 NONE
Acid345_4199 4976780 .. 4976811 - -15.2  -4.56133   TCCGAAGAACTAAAA      GAGAAGGCGTCCGC GATC ACGGACGCCTTCTT       GCACTTCAGACTGCG 100 72
Acid345_4196 4970746 .. 4970756 -  -8.2  -3.51934   GTTGCGTCACAAATA                 GCGG CCT CCGC                 GGCCATGTTTAGTAT  65 120
Acid345_4195 4970212 .. 4970231 - -12.1  -5.24129   GGGGGGCAGAAAAAA            GCCCGCC GGGGTA GGCGGGC             GAATGGTAGGAAATG 100 64
Acid345_4194 4968228 .. 4968244 -  -9.4  -2.57132   CGTCGTGCTGAGAAT              CCCGGA CGCCC TCCGGG              CTGGCGTCGATCGCG  59 331
Acid345_4193 4965536 .. 4965593 -  -9.3  -2.58999   TCTTTAGACACGAAG GACACTAAGT-TCACGAAGGAAAATAGA AAT TCAAAAATCCTTCGTGAGACTTCGTGTC CTTCGTGGTTAAGGA  59 42
Acid345_4192 4964477 .. 4964498 -  -2.8  -2.75064   GCTTCGATGGAATTA           GCCCGCGG TGGTGG CGGCGTGC            TCTGTCTTTGCGGCG  41 1
Acid345_4191 4963062 .. 4963072 -  -3.2  -4.56775   AGGCGTGCGCAAAAA                 CATC TGC GACG                 TGTGCTATGAGATTT  67 195
Acid345_4190 4959528 .. 4959547 -   -15  -5.75342   GGGTCGTAAAAAAAA            CCCCTGCC TTTC GGCAGGGG             CGAACAAATGGTGCA 100 50
Acid345_4189 4955768 .. 4955790 - -14.8  -4.62069   GTCGGATCGTAAAAA           TGCCCCTGCC TTT GGCAGGGGCG           AAGTAAACACAAACT 100 46
Acid345_4187 4953379 .. 4953395 -  -3.5  -3.33162   TACCTCAGGGCAGAA              GCCCCAG TGA CGCGGGC              GTAAACGTCCGCTTT  49 55
Acid345_4186 NONE
Acid345_4185 4951365 .. 4951385 -  -7.5  -4.26076   TCATCGTGATGAAAA            GCATCGCGA TCC TCGCGACGA            TGCTGATCTTCTTTT  74 292
Acid345_4183 4950147 .. 4950174 - -15.6  -4.07568   TTTTCTTGGGCAAAA        TTCAGCCCTCCG CGCA CGGAGGGCTGAC         CATCCGAAAGCAATT 100 46
Acid345_4181 4947000 .. 4947019 -   -15  -5.72207   CTGAAAGCAAAAAAA            GCCCGGAC CGAA GTCCGGGC             TGATAGCTGTTGAGA 100 45
Acid345_4173 NONE
Acid345_4172 4938139 .. 4938157 -  -5.3  -3.29263   ATACTTTTGTCAGAA            GCGGTTAC GGGA GTA-CCGC             GAAAGGGGCATGATG  52 63
Acid345_4171 4937114 .. 4937129 - -11.8  -5.61881   GTTGAAAAATAAAAA              GGGCGC CGAA GCGCCC               TTGAAGGATCGAGAG 100 48
Acid345_4170 4936562 .. 4936579 -  -2.7  -2.84171   AGGTGCAAAAATCTA             TGGCA GGTTGAGT TGCCA              GGAGACGCCGTATCT  41 5
Acid345_4169 NONE
Acid345_4168 4934804 .. 4934821 -  -6.9  -3.14132   GCCTTCGGCGACGAA             CCCGCAT TGTT AGGCGGG              TTCTTCGCTCAGGAT  54 48
Acid345_4163 4929285 .. 4929313 - -21.8  -2.82516   CCGCTCAGGATGACA        GACGAGCCCCGG TTTTG CCGGGGCTCGTC        GAGGGGACTCAGGGG 100 154
Acid345_4162 NONE
Acid345_4161 NONE
Acid345_4160 4926707 .. 4926747 -  -6.3  -3.57457   CCAAAAACGAATGAA GC-TTGTTTC--GGCAGCGC TAAA GCGCTGCCCTGATACAAAGC GTGCTCGTTCGGCAG  57 68
Acid345_4159 NONE
Acid345_4158 NONE
Acid345_4157 NONE
Acid345_4156 4922474 .. 4922505 - -13.8   -3.7201   AATCAAAAGCAAAGA      CCCCGCCC-TATCGC TTC GCGATAAGAACGGGG      CACCCTTGTGAGAGC  89 40
Acid345_4154 4915887 .. 4915928 - -10.8  -4.57569   TCATGTCGGGAAAAA TTTCGCACAGACCCGTGA AAGAAA CCACGGGTCTGTGCGGTG  CTAGTGGAGGTTAGA  95 36
Acid345_4153 NONE
Acid345_4152 4911910 .. 4911939 - -15.7  -4.09685   CGCGATTTCGTAAAA       TCCCCACCCTCCC TTCG GGAAGGGTGGGGC        ACCCACGTTTATCGC 100 34
Acid345_4151 4910860 .. 4910871 -  -2.2   -2.7263   ATGATTGGGGGAAAG                CACT GAAG AGCG                 GGCTTTAGGAGTTAG  39 128
Acid345_4137 4897689 .. 4897700 -  -4.4  -4.12532   CCGGCTAGATATAAA                GTCT TTTA AGAC                 AGTAGAACTAGAACT  62 50
Acid345_4136 4895764 .. 4895783 - -11.4  -4.84918   CGCAGAAATAGAAAA            CCGTCCCA CGCA CGGGACGG             TTTCGCGAAACGAAC 100 43
Acid345_4133 4892052 .. 4892070 - -13.1  -3.30338   ATAATCTGCGCAGAA             GGCGGCC GAGAA GGCCGCC             TTTTTCATTACGCAC  83 42
Acid345_4131 4889153 .. 4889166 -  -8.1  -3.27544   GAAAATCATCAGCAA               TCGCG CCCC CGCGA                CACTTCTTCGTGGGA  59 461
Acid345_4125 NONE
Acid345_4124 NONE
Acid345_4123 4884906 .. 4884958 - -13.6  -2.60244   CCGTGAATTAATTCA GGGTGCCCCACCCTTATCGCGCGA GCCTTTT TCGCGCGAT-AGGGTGGGG-ACTT TTGAGCCCTGTCATC  78 109
Acid345_4119 NONE
Acid345_4118 4876063 .. 4876078 -  -6.8  -3.33261   GGCCAAGGGCGACAA              CGCGAA AGCC CTCGCG               ACGATCCAGAAGGCT  58 150
Acid345_4115 4870915 .. 4870949 -  -7.8  -3.85698   GCCTTGTTTCAGAAA    CGACGCAGGGGCCGC TCGTTG GCGGCCCCTT-GTAG     CACCCTGTCCGTAAT  68 61
Acid345_4113 NONE
Acid345_4112 4868508 .. 4868525 - -14.1  -3.09301   AGCAGAAACAAGAAT             GCGCCGC AAAT GCGGCGC              GTTTCTTTTTGCGGA  91 44
Acid345_4110 NONE
Acid345_4109 4864965 .. 4864978 -  -4.5  -3.07816   CTTCGAGCGACCCAA               CGCTG ATTC CAGCA                GCCCTGAATCACGGA  47 125
Acid345_4108 4864213 .. 4864224 -  -3.6  -3.85698   CTGTCGCTGTAGAAA                GCGC CGTT ACGC                 TAGCAGAAATTACCT  56 488
Acid345_4106 4863138 .. 4863153 -  -4.6  -3.54022   AAATTCTCAGAAACA              CTGGCC TTTT GGCAAG               ACTCAGTTTCAGTTC  52 73
Acid345_4105 4862672 .. 4862694 - -15.6  -4.20806   TACCGGAAAATGAAA           CAGCTGCCGA ATC TCGGCAGCCG           TTCTTTGCTACGAAT 100 49
Acid345_4102 4860746 .. 4860757 -  -7.2  -3.57561   GTCGAAGCCGCCAAA                GGCG CGGC CGCC                 ATCCTCAGCATGAAC  60 459
Acid345_4097 4856582 .. 4856596 -  -2.7  -3.72576   TCGGTGGCCACGAAA               CCGCG TTTGT CGTGG               TCGGGATCGCCCACG  51 118
Acid345_4094 4854515 .. 4854530 -  -8.2    -3.737   GAATTGGGGATGAAA              CGACGC GATT GCGCCG               CGAACTCATCTGACT  68 42
Acid345_4093 NONE
Acid345_4092 4851834 .. 4851845 -  -4.4  -4.46212   CCCGTCACCACAAAA                TCGT CAGC ACGA                 ATCCAGCGGATAGCG  68 128
Acid345_4090 4849500 .. 4849515 -  -7.5  -4.51196   TCGAAACCGACAAAA              CCGCG GCGCAG CGCGG               CCTCTACCTTCATCC  76 175
Acid345_4082 4834757 .. 4834774 -  -2.6  -3.28924   TATGGTGCCGCAGAA             CTCGAG TTCCAT CTCGCG              GCAGATCGGGCAGTA  43 187
Acid345_4073 4822231 .. 4822242 -  -7.2  -3.99374   GCTCAGCAACAAGAA                GCGG TGTT CCGC                 TATCAACAGTCCATT  68 361
Acid345_4069 4815216 .. 4815230 -    -5  -4.14627   TCCGTACACAAACAA               CAACTG GGA CAATTG               ACAGGCCGGACGTGG  65 42
Acid345_4068 4812892 .. 4812913 - -10.9   -4.1347   GGCCAACTACATAAA           GTGACAGGGG TAC CCCCTGTC-C           TTTCGAACAGGGTCA  86 48
Acid345_4067 NONE
Acid345_4066 4810870 .. 4810881 -  -2.2  -4.30014   GCCACGAAGGGAAAA                GGTA AGCG CACC                 GCGGGCGTCGTGGCC  62 292
Acid345_4062 4807573 .. 4807596 -  -3.8  -2.85999   GTAGGGTACATGAGA          GATCGGCACC GAGC AACACCGATC           CATAATCTATGTAAG  44 70
Acid345_4061 4805246 .. 4805275 - -15.7  -4.00042   TCGCGGACTAAATAA       GCGGGCG-CCCGCA TTG CGCGAGACGCCCGC       GAAGTCTTGTCGCTT 100 39
Acid345_4057 NONE
Acid345_4056 4796823 .. 4796841 -  -5.2  -3.33696   TCCTGCCGCAACCAA             CGCGATCA GAC CGATGGCG             CGCGCCCCTCGCTAA  53 37
Acid345_4043 4776594 .. 4776629 -  -3.1  -3.86822   GAATTCGCCGATAAA    GTCGTCGAGGCCATC CACAGC AAAGACCTCGTCGTC     CCCGCACCGCCGGTA  55 232
Acid345_4035 NONE
Acid345_4034 4769002 .. 4769016 -  -5.6  -3.06183   GTCATCCTGAGCGAA               GCGACC AAA GCTCGC               GCAGTCGAAGGACTT  50 60
Acid345_4033 NONE
Acid345_4032 4766109 .. 4766121 -  -4.7  -3.96624   GACGTCCACGAGAAA                CTGCC CGC GGCCG                ATCTCATGCTAATGC  62 312
Acid345_4026 4760042 .. 4760053 -  -5.8  -4.40561   GTCGCGGAAAAACAA                CTCG CTCT CGAG                 GCTATTCGTGCAAAG  69 146
Acid345_4024 NONE
Acid345_4023 NONE
Acid345_4022 4755710 .. 4755722 -  -5.5  -3.20349   CGTTTAAAGCGAATA                GCCCT GCG AGAGC                ACATCACCGACGCTG  52 1
Acid345_4021 4754359 .. 4754376 -  -5.5  -2.52834   CACGCCATCACGAAT             GTGAAGG AAAA CCTTCTC              GTCGAATTGAGCCAC  45 228
Acid345_4017 NONE
Acid345_4016 NONE
Acid345_4015 4745713 .. 4745735 -  -6.9  -3.91897   CCGCGCACGCAGAAA           CGCTCACCC CGCCT GAGTGCGCG           TTTGTATCGCGACAT  66 130
Acid345_4010 4736890 .. 4736943 -  -6.6  -3.72027   ACCGCGCAGGAAGAA GCCGACTGCAACCGTGCCCCCAGCA GCATG CGCTGCGAGGACGATCGCTA-CGGC CAGACCGGCCCCTTC  61 467
Acid345_4008 4734274 .. 4734295 -  -4.3  -4.65078   AGATTCCGAAGAAAA           CGATCGCAA CTCC CCGCGCTCG            CTCCGGCTTTGGCGG  71 85
Acid345_4006 4732670 .. 4732696 - -12.3   -4.1899   GGATGGTACCCAAAA         GTCCCGAAACG GGAGA CGCTCCGGGAC         TTTTTCTAAGAGGAA  91 45
Acid345_4005 4731934 .. 4731950 -  -4.4  -2.75382   CATTCCAGGGAACGA             CGTGCGA ACCA TCGC-CG              GGATGGTCAGGTTAT  45 32
Acid345_4004 4731488 .. 4731500 -  -3.4  -3.16742   GCGAACCGTCAGTAA                TCTC TGCGT GAGA                GGGTGGCGCGGCTCC  45 57
Acid345_4002 4728605 .. 4728631 -  -5.9  -3.63515   GTTGAGTTCGAACAA        GTCGCGCGAG TGGTCAGT CTCGCGC-AC         AGCGCGGGAATCGAT  55 79
Acid345_4000 NONE
Acid345_3999 4726644 .. 4726677 - -11.7  -3.66654   GATTCGAAGGCGAAA     TTCTGCTGCCGGAGTG CGG CGCTCCGGC-GCTGAA     CGTAGGCGCAGCCAG  81 129
Acid345_3997 4726073 .. 4726108 - -13.5  -2.72144   GTACTGCGCGGAAAG    GCTATGAAGTTCGGCC TAAGC GGC-GAACTCCATAGC    ACGGCTACCATTCAA  79 5
Acid345_3996 4725607 .. 4725624 - -10.5   -3.3676   GGGAACAGTCCAGAA             CCGCCAG ATCA CCGGCGG              TTATCCCCGACCAGG  73 16
Acid345_3995 4725022 .. 4725036 -  -3.4  -2.85668   TATCGCGATAGCAGA               TGCCCC GAT GGAGCG               GGAGGACTCCGCCTA  42 38
Acid345_3994 4724017 .. 4724047 -  -3.3  -4.16284   ACATCCCCGAACAAA      CCAC-GGCAACGAA GTAG TTAATCGCCAGTGG       TTTCCACTTCGACCA  58 12
Acid345_3991 4720748 .. 4720768 -  -6.7  -3.71873   GGAGCGAGATCTAAA            CGCGGAGCG GAG CGACCCACG            CAGCTACCTCGACGG  62 0
Acid345_3990 4720259 .. 4720295 -  -3.5  -3.35542   TTTAGTGCCAAAAAG    CACCCCTGAAACCGGAG CTT CGCCAGTACCGGAGGTA    ACTATCCGGAGGTCG  49 27
Acid345_3989 4718559 .. 4718588 -  -6.3  -3.59979   GCCTCGGAGGGTAAA       GCATGCGTGCCCC GGGA AGAGCACGCGTTC        GAAGAAAACCTAGGA  57 35
Acid345_3988 4717989 .. 4718007 -    -3  -3.23395   ACGGACGATCACGAA             TTCGCAGC GGC GTGGCGAA             GCAAACCGAAATGGG  45 344
Acid345_3985 4715974 .. 4715994 -   -14  -2.90075   GTCTTCTCAACTACA            GGCACGGC TTAAC GCCGTGCC            TTTTTTCATTCACCG  86 31
Acid345_3982 4709656 .. 4709690 -  -3.5  -4.21908   GAGCATGAGGCAAAA    GTGATGCGGGGCGCAA GACA TTGCGCCCCTTTT-AC     AACGAATTATTCGAT  60 32
Acid345_3981 4708750 .. 4708777 -  -5.4  -3.54919   AAGCAGCCGTGGAAA        GTGGAGACGGCG CCGG CGCACTCTCCGC         TTTGGGTCCATATGT  55 368
Acid345_3976 4701519 .. 4701530 -  -7.2  -4.07568   GCGGCTTTTCGAAAA                GCGC TAGA GCGC                 GGCGACCCGGCGCTG  74 17
Acid345_3972 4698501 .. 4698543 -  -5.6  -4.36914   GCCTTGTCGAGAAAA TC-TGTGACCGGCGACACG TCACCG CGTGTCGGTCGTCACACGA CATTGTGCTAAGGCT  69 33
Acid345_3971 NONE
Acid345_3970 4697054 .. 4697090 - -10.1   -4.8622   GGCCCGAAGTAAAAA    CGCGCTTAACCGAGCGT CTC ACGCGAAGTTAAGCGCT    CTTGTCATCCTGAGC 100 129
Acid345_3967 4693649 .. 4693672 - -14.6  -3.54177   TCGAAAACGAATCAA          GGGCGAAGGC CGCA ACCTTCGCCC           CGTCCCAAACCATCC  95 476
Acid345_3965 NONE
Acid345_3964 4689598 .. 4689613 -    -9  -3.70773   TGGCAGACGGAAGAA              CGTCGA ATCA TCGACG               CGGAGGCCGGGTTAA  69 374
Acid345_3961 4685087 .. 4685106 -  -3.4  -2.88054   GCGTAGAAGGTAAAT            CGGATGGC GTCG GCGAGCCG             CTAACTCATGCGGAG  42 238
Acid345_3955 4677418 .. 4677432 -    -7  -3.90048   GCCCGCTTAAAAATA               GTCGCG CAT CGCGGC               GGGTGGCTCACATCT  65 428
Acid345_3954 4676785 .. 4676801 -    -5  -4.23104   GTAAAGCTTAAGAAA              GCCGGC GACAA GCCGGA              CGCTGCGTTGGCGAG  69 108
Acid345_3949 4670934 .. 4670952 -  -8.8  -2.57211   ATGTCGCTGCAGAAG             CCCCGG CATCGCC CCGGGG             TCTCTGTTTCCAACC  59 117
Acid345_3947 4667962 .. 4667976 -  -4.2  -3.28924   CACGCCGCGCGACAA               GGCTTT ACC ACAGCC               CTCGGGAACAAATCT  49 68
Acid345_3944 4665049 .. 4665066 - -11.3  -5.07486   TACGGCCAAGAAAAA             TCCCAGC TCGC GCTGGGA              TTTTTCGTTATCGAA 100 53
Acid345_3941 4662269 .. 4662293 - -15.1  -3.97947   GGCAGGCATGACAAA          GGGCTGGAAAA CAG TCTTCCAGCCC          TTCGCTTTTCGAGAA 100 55
Acid345_3940 4660440 .. 4660459 -  -5.6  -4.57073   CACGCTGCGCAAAAA            CGGTGACG ACTA CATCGCCG             AGATCCATGGCGCTC  75 274
Acid345_3934 4648848 .. 4648865 -  -8.4   -3.1855   GCCGCCAACAGCGAA             GGGCGA GCCACT TCGCCC              AAGTGGTCCAAAGAC  63 167
Acid345_3930 4643223 .. 4643233 -  -2.4  -3.32993   TCACTTACAGATTAA                 CCCG CCA CGGC                 CTCATGACCATGCTT  45 11
Acid345_3929 NONE
Acid345_3928 NONE
Acid345_3927 4641421 .. 4641444 -  -2.3  -3.53012   GCGTCTTGCCTGAAA          GTCGCGAAC CCTTTC GTTCGCGTG           ATTGCGCTCACAAAC  47 163
Acid345_3923 4638756 .. 4638772 -  -6.6  -2.87132   TCGTTGTGCGATAGA              TCACAG GAGGG CTGTGA              CTTCGCAAAGCGGTG  53 49
Acid345_3921 NONE
Acid345_3920 4634141 .. 4634169 -  -3.7  -5.40004   GATTAAATCAAAAAA        CGAGAGGGTTGCC GGA AGCAACGCTTACG        GCTGCGATCTTCCTC  86 445
Acid345_3919 4632856 .. 4632876 - -11.1  -4.70583   GCTACGAATAGAAAA            GACGCGCCA ACT CGACGCGTC            TCCTATTTTTCCAAC 100 49
Acid345_3918 4631745 .. 4631759 -  -2.9  -3.37796   TCGTAGCACCTATAA               TCATT GCAAG AATGA               CTTCAGTTCGAGAGC  47 11
Acid345_3917 4631276 .. 4631290 -    -7  -4.25104   CTGTCTTGACGAAAA               CGGGGC CCA GCGCCG               GATCGAGGCTTCGGG  71 203
Acid345_3915 NONE
Acid345_3914 4630358 .. 4630377 - -10.7  -3.67175   AGCTCTTAAAACGAA            CCCAGCC TATTGC GGCTGGG             TTTTGTCTTCTACCT  76 12
Acid345_3912 NONE
Acid345_3911 NONE
Acid345_3910 4628060 .. 4628086 - -15.9  -2.90496   CCTCCCGTGAAAGCA         CGGCCCGATCC GCAAT GGATCGGGCCA         TTTTTCTTGTCCTAG  87 49
Acid345_3908 4622709 .. 4622721 -  -4.8  -3.62597   CGTACCTGCGAAGAA                CTGG TCCGG CCAG                TTTTCGGCGGCACAT  53 497
Acid345_3902 4616403 .. 4616430 -  -5.5  -4.28548   ACGCATGCAGGAAAA        TCACTGCAAGC TGGTGT GCCCGCAGTGC         GGATATTTCCTAAGT  69 198
Acid345_3901 4614826 .. 4614846 -   -14  -4.79752   GTGAACAATAGAAAA            GCCGCCGT GCGCG ACGGCGGC            CCTCACATCAAAAAG 100 42
Acid345_3900 4613980 .. 4613991 -  -3.6  -3.87323   GATGAGGAAATAGAA                GCAG CGAT CCGC                 GAGGGCCGAATCGAA  57 414
Acid345_3897 4612082 .. 4612123 -  -5.2  -3.60865   GAGTGCAAACGATAA GTCTGCAGT-CGTGCACGCGA TCC TCGC-TGC-CGCACAGCAGGC GCCCTCGGCGAAGGT  55 514
Acid345_3895 4607826 .. 4607856 -  -5.3  -5.54907   CGTAGAAAACAAAAA       TGGGGAACTCGAG TTATG CAGGAGTTCCCCG       TTTAGTAGCGGAGTC 100 45
Acid345_3894 4606770 .. 4606793 -    -8    -3.551   CTCGAATCCAGATAA          CCCGGCCCGA TCTA TCGGGCTGCG           ATTTAGACGTTCGAG  65 28
Acid345_3893 4605751 .. 4605770 -  -6.4  -2.90075   GGGCGGTGAAGCAGA            TCCGCG AGGTGTTG CGCGGA             CGGAGATAAGTCCGT  51 48
Acid345_3891 NONE
Acid345_3890 4601761 .. 4601773 -  -6.3  -3.35197   TGTTACAGACAGTAA                CACTT GAA AAGTG                TGAGCGCAAGTGGAC  56 109
Acid345_3889 NONE
Acid345_3888 4599411 .. 4599437 - -11.5  -4.70659   GCCCAGACGCAAAAA         TGCCCCGCGAA ATGAA CTCGCGGGGCT         TCTCGGAAATCCTTA 100 38
Acid345_3884 NONE
Acid345_3883 NONE
Acid345_3882 4590472 .. 4590491 - -12.8  -4.84539   GAAGGAAATAGAAAA            GCCCCGGC ACAA ACCGGGGC             TGATGTGTGGTGGCT 100 48
Acid345_3881 NONE
Acid345_3880 4588286 .. 4588298 -  -5.5  -3.21912   GCTGGAAGCCATGAA                GAGCA CGC CGCTC                TTTTCGCAGCAGGCA  51 211
Acid345_3878 4586855 .. 4586893 -  -5.9  -3.39142   CCGAGATGCAATGAA  GCTGGTCGCCGCTCGACCG TTT CAGCAG-GCGGAGACC-GC  CTTGGAGGATCGCGG  56 47
Acid345_3875 NONE
Acid345_3874 NONE
Acid345_3873 4583037 .. 4583065 - -11.7  -5.00884   ACGGTCTCCAAAAAA        CACAGGCATGCCG TCG CAGCATGCCTGCT        CGCTTGTCGCGTGAA 100 45
Acid345_3872 NONE
Acid345_3871 4581810 .. 4581823 -  -3.8  -3.17206   GAACATCGATGAATA               CGTG GACCGT CACG                CTCAGCGACTCCGAC  45 433
Acid345_3866 4577687 .. 4577709 -  -9.2  -2.57132   TCGCGGGCCGATAAC           TTTCAGCTAC ATT GTCGCTGAAA           CGTTTTAAAACTGGA  59 63
Acid345_3865 4576574 .. 4576604 -  -8.2  -4.76171   TAAAAAACTACAAAA       GCAGAATGGCCGCC CGC AGCGGCCATTTCGT       TTGGATCGCGATTTA  90 38
Acid345_3848 4556998 .. 4557015 - -14.1  -5.67063   GTCAGGACAAAAAAA             CGGCGCC CGAA GGCGCCG              CTCATTGGGAAAGAA 100 48
Acid345_3847 4556345 .. 4556365 -  -3.1  -2.50778   TCATAAGTCAAAAGT            CGCGCCCAT TCT ACCTGCGCG            GTGTGTGACAGTACC  40 112
Acid345_3846 NONE
Acid345_3845 4554236 .. 4554263 -    -7  -3.75153   GGGTGGGAAGCGAAA        CGGAGTCGA-AGG ACC CCTATCGTCTCCA        GAGCGTCGAAGGTTA  62 38
Acid345_3844 4553387 .. 4553402 -  -5.4  -3.30635   GAAAGCTCCGGATAA              TAGCCA ATTC CGGCTA               CTCAGGCTAACTACT  52 114
Acid345_3843 4551793 .. 4551810 -  -7.7  -3.06796   TTCCATGCCATGGAA             GCGC-GCT CCC AGCTGCGC             CACAGGCCCACTCTT  57 117
Acid345_3842 4550903 .. 4550929 -  -3.8  -2.94747   GGAGGGTACGATACA        CG-GCGATCTCC TGAGT GGA-ATCGCGCG        TATCTTGTCAGAATC  44 139
Acid345_3841 4547480 .. 4547508 - -13.2  -4.38712   CGTACCGGGACAAAA        CAAGGGACGGCA TTGTG TGCCGTCCCTTC        AGACCTCGCATTGAA 100 49
Acid345_3840 4543833 .. 4543858 -    -9  -5.18371   GGGCAGAAAAGAAAA         GTGGGGAGGA GATAGG TCCTCCCCAG          AAGCTTCTGAGCGAT 100 50
Acid345_3839 4542766 .. 4542778 -  -7.7  -2.73364   GTTCCATTCCAACCA                TTCCG TGA CGGAA                TGGCCTGTGAACGGG  55 117
Acid345_3838 NONE
Acid345_3837 4540511 .. 4540522 -  -4.4  -3.76224   CGCGGACTGATCAAA                GAAG GCTT CTTC                 GCGGATGTCACGATC  56 238
Acid345_3835 4535913 .. 4535931 -  -8.8  -3.14564   TGAGGTGCGCAGCAA             CGGCACCA TTC CGGTGCCA             AAAACGCCGGGGCTC  60 149
Acid345_3831 4529532 .. 4529561 - -15.7   -4.0371   GAGCTGCGAGATAAA       CCCGGCGCAGC-CA CAT TGCGCGGCGCCGGG       GAGATGCGTTTTGTT 100 39
Acid345_3830 4527441 .. 4527469 -  -9.5  -5.03314   TTTACGGCCAAAAAA        GTCCGGCATTCCA TAG CGGAATGCCGGGA        TTATCAGGTAACCGG 100 70
Acid345_3829 4526926 .. 4526936 -  -8.2  -3.42147   GTGAATCAACAGGAA                 CGCG AGT CGCG                 ATTCGTTCCTATATT  64 44
Acid345_3828 NONE
Acid345_3827 4523669 .. 4523683 -   -10  -3.14587   CGGCAGAAAATCAGA               CGAACG TAC CGTTCG               ATACTTTGGTATAGG  67 43
Acid345_3826 NONE
Acid345_3825 NONE
Acid345_3824 4520369 .. 4520385 -  -5.1  -3.64716   CGATGTCGGAAAACA              CGATCGA TTC TTGATCG              CCCGCAACATCGAGA  58 59
Acid345_3823 NONE
Acid345_3822 4518004 .. 4518027 -  -3.8  -3.28712   CGGCGTGGGTCACAA          GTTGGC-ATGC CTA GCACAGCCATC          CTCATCCGACTTGCC  47 98
Acid345_3821 NONE
Acid345_3820 NONE
Acid345_3819 4515543 .. 4515554 -  -4.4  -2.92935   AGAATTTTGAAATTA                CGAT ACAA ATCG                 CCCTCACTTCGATTC  46 29
Acid345_3818 NONE
Acid345_3817 4513064 .. 4513087 -  -5.2  -3.78934   TTTCGGCCAGAACAA          CTGTCGTCCT AGTT AGGACGATGG           CTGTTACCAACAAGA  61 316
Acid345_3816 NONE
Acid345_3815 4510202 .. 4510232 - -13.3  -3.34013   TAGGGTGTTAAGGAA       GCTCGCGCCCC GTTCACATT AGGGCGCGAGC       TCATCCGTTGACAGT  88 104
Acid345_3814 NONE
Acid345_3813 NONE
Acid345_3812 4506683 .. 4506696 -  -3.1    -4.386   CAATGTCGTACAAAA               GAAAC TCGC GTTCC                CTTGATCAAGACTCG  64 31
Acid345_3810 4504412 .. 4504422 -  -4.6  -5.01811   CCAGCAAATCAAAAA                 CCCG GTG CGGA                 GAAAGCAATCGGCCT  80 369
Acid345_3807 NONE
Acid345_3806 4498664 .. 4498674 -  -6.8  -2.85896   GGCAGCAACTAATCA                 GCAG ATG CTGC                 TCCCGACTTGTTAAC  53 8
Acid345_3805 4497421 .. 4497433 -  -3.3  -3.55444   TTCCGATTTTCTAAA                CAAGG AGT CCATG                CGCTTCAAAACCTTC  49 226
Acid345_3804 NONE
Acid345_3803 NONE
Acid345_3802 4492824 .. 4492834 -  -4.6   -3.3579   AAATGCCTCCAAAGA                 CGAG GCT CCCG                 CTTTTGCTTCGGGGC  51 51
Acid345_3801 NONE
Acid345_3800 NONE
Acid345_3799 NONE
Acid345_3798 NONE
Acid345_3797 NONE
Acid345_3796 NONE
Acid345_3795 NONE
Acid345_3794 4481541 .. 4481553 -  -3.3  -3.10112   AGTCAACTTATTCAA                TGTCG ACG CGACT                CCGAGTGCGAATGGA  43 5
Acid345_3793 NONE
Acid345_3792 NONE
Acid345_3791 NONE
Acid345_3790 NONE
Acid345_3789 4475596 .. 4475619 -  -4.4  -4.07687   ACTGGTTGGCGAAAA          GGAGCGCGCA AAGC TGCTCGCCGC           CCTTGCGTCGGTTGA  62 273
Acid345_3787 NONE
Acid345_3786 NONE
Acid345_3785 NONE
Acid345_3784 4471833 .. 4471851 -  -2.4   -4.3208   CTCGAGAACGGAAAA             GCGTCA ACCGTCG TGACAC             TCTCAGCGCTCTATC  62 169
Acid345_3782 4469722 .. 4469733 -  -4.4  -4.11484   GCCAAGCGTGTAAAA                GAGT GCTC ACTC                 TATTTTAAAGGAGTG  62 53
Acid345_3781 NONE
Acid345_3780 4466913 .. 4466927 -  -2.8  -2.63596   CGCCAGGCGACAGGA               GATCAT TCG ATGTTC               TGCACCTGTTCGCGC  40 13
Acid345_3779 NONE
Acid345_3778 NONE
Acid345_3777 NONE
Acid345_3776 NONE
Acid345_3775 4463428 .. 4463442 -  -3.5  -3.57651   GGCTACATCACAGAA              GC-GCG CCAT CGCCGC               TACTCGGCGGATTTC  51 25
Acid345_3774 NONE
Acid345_3773 4460436 .. 4460450 -  -8.6  -2.62616   CGACTCCGCAGACGA               CCTTCA CCT TGAAGG               CCAGCCCGGTAACGG  57 193
Acid345_3769 4453730 .. 4453748 - -11.7  -4.90778   TTCAGCGAAAGAAAA             GCAGCGC TGGCC GCGCTGC             TTTTTCATTTCCATC 100 49
Acid345_3767 NONE
Acid345_3766 4449538 .. 4449550 -  -3.3   -3.2963   ATCATCCCCGCATAA                GCCTA AGG TCGGC                GAATGGACAGTGCCT  45 91
Acid345_3765 4448233 .. 4448251 -  -8.8  -3.60818   GCAAAATGGGTGAAA             GGCGAGTT TAC ACCTCGCC             TTTCGATGGAAAAAC  68 56
Acid345_3764 4447654 .. 4447677 - -14.6  -4.74103   CTGGGAAGCGAAAAA          CACCGGAAGC GGGC GCTTCCGGCG           GGCTAATCTCAATTG 100 57
Acid345_3763 NONE
Acid345_3762 4445947 .. 4445966 -  -5.8  -3.72576   TTCCGGTGTACTAAA            GC-GAATAC CGC GTATTCCGC            GCCATCTGCTGCCGT  60 74
Acid345_3759 4442300 .. 4442316 -  -4.4  -3.60006   AAGTAGATGCGCAAA              CGCACA GTCCG TGTGCA              CTCGCCTCATGGGCA  52 44
Acid345_3758 NONE
Acid345_3757 NONE
Acid345_3756 NONE
Acid345_3755 NONE
Acid345_3754 NONE
Acid345_3753 4431580 .. 4431598 -    -3  -4.18018   TCGTCCGAGCCAAAA             CGGATTCG GAT CGACTCCC             CGCGACCGTCTGATC  58 412
Acid345_3752 4427957 .. 4427998 -  -6.8   -4.3014   ATATATGTACGAAAA TGA-ATCCCGGTGGGCTATC GTGA AATAGCCC-CCAAGATTTCA CCCGCCCCCCCAAGC  74 168
Acid345_3751 4426243 .. 4426273 -  -3.9  -4.06384   CGGGAAGATGAGAAA      GCTTGGCCTCTCGC GTTC GCGCGAAGCGA-GC       GTACAGCATAGCGGC  60 469
Acid345_3742 4416140 .. 4416155 -  -3.2  -2.87132   TCTCTCCGTCAGACA              CCTTGG TAGA CCAACG               CGACGAACGCACTTG  42 3
Acid345_3741 NONE
Acid345_3740 4414819 .. 4414831 -  -4.1   -3.6215   TTAATGCAGGCGAAA                CGATG CCG CATCA                GACCGTCCGCTGAAA  53 418
Acid345_3738 4413405 .. 4413416 -  -2.2  -4.21098   AGACCAAGCGCAAAA                CGCA AGCA TGCA                 GAACTGCCGCCCTAG  56 446
Acid345_3735 4410501 .. 4410513 -  -3.3   -3.2614   GATGCCGTACATGAA                CGGAG GGG CTCTG                GCGGCGTGCCTCAAG  45 455
Acid345_3733 4408704 .. 4408720 -  -2.2  -4.15006   AGATCCACGTCAAAA              CGGC GGAAGCGAA GCCG              GTCGACTGGACGTTG  56 95
Acid345_3732 4407944 .. 4407956 -  -4.8  -3.29471   TGGGTATTAGACGAA                CTCG GTGGA CGAG                GCGTGAAGTTGTTCA  49 129
Acid345_3731 NONE
Acid345_3730 4406601 .. 4406620 -    -5  -2.91276   CCGTGCCGGAGAAAC            GCT-GCCCT CAC AGAGCGAGC            TGACCGCCGCCCGAA  49 13
Acid345_3729 4405807 .. 4405825 -  -6.6  -4.30719   CCTTTGTATAACAAA             CGGCGAAC AAG GCTCGTCG             TCTGGAATGACGTTT  74 43
Acid345_3728 NONE
Acid345_3727 4403785 .. 4403817 -  -5.6  -3.88291   CAGCATTCGTAGAAA     GTATTGCCGCAATGC TTGT GAGTTGCGGCAAT-C      ATCCCGACAAGATCA  61 517
Acid345_3724 4401396 .. 4401409 -  -3.7  -4.08767   TGTATTGGGCGAAAA               CGTCG GAGT CGGCG                AGTAGGTTTGCCAGC  60 103
Acid345_3723 4400613 .. 4400625 -  -4.8  -3.53811   CTTAGGCCGTGGAAA                TGCG GCGTA CGCA                TCGATGATGTTCACG  52 36
Acid345_3722 4399352 .. 4399372 -  -3.2  -3.57144   TGGGCGATGTGCAAA            GCGTCCCT TACGG ATGAACGC            GGAAAATCGTCTTGC  49 12
Acid345_3721 4398320 .. 4398377 -  -6.6   -3.1247   ACGCCTTAGATCGAA CTCTCAATTCCGGGTCCT-TCCAT-TGT TACG ACTGATGGAGAGAACCCAGAATCAAAAG AGTTCAGGCAACAAG  54 29
Acid345_3720 4397362 .. 4397373 -  -3.6  -2.66316   TTGCCGAGGACAGCA                CGGC GATG GCCA                 CGATTGATACCCTTA  42 295
Acid345_3719 NONE
Acid345_3718 4395636 .. 4395646 -  -4.6   -3.3422   GAGTGGTGGAAAAAG                 CGAG GGC CCCG                 ACGGGTGTGGTGTTC  51 483
Acid345_3717 NONE
Acid345_3716 4393421 .. 4393431 -  -5.4  -2.75535   TGAACACCCCAAGTA                 GACT TAC AGTC                 AGGTCACAGTACGAC  47 446
Acid345_3708 4381505 .. 4381521 -  -5.1  -5.28176   GCGAGGGATAAAAAA              GATGACG AAG CGTGATC              GAAAAAGACACATGG  90 300
Acid345_3707 NONE
Acid345_3706 4379628 .. 4379640 -  -2.6  -2.66692   CACCACGAGCACAAC                GACC ATCCA GGCC                ACTCGTGATCGCGTG  38 100
Acid345_3705 NONE
Acid345_3704 4378258 .. 4378272 -  -3.5  -3.42482   GGAGTGAAGAGAATA              CCG-GC CAAC GCGCGG               GTGTTGACTGCGATT  49 76
Acid345_3703 NONE
Acid345_3702 NONE
Acid345_3701 4376391 .. 4376407 -  -5.8  -2.62933   CAAGCCGTGAGATCA             CG-CGGC TTTT GCCGACG              AGAAGTCGGCGAGCA  49 47
Acid345_3694 4369531 .. 4369541 -  -4.6  -3.47227   TTTGAAGTACCAGAA                 CCGC CGC GCAG                 ATTACCTGAAGGAAT  51 141
Acid345_3690 4364673 .. 4364691 -  -2.4  -4.63218   CTGCTGCGAAGAAAA             CGCTCT GGGATGG AAAGCG             AAGAACTGAATTATG  66 104
Acid345_3680 NONE
Acid345_3679 4349435 .. 4349486 -  -4.3  -2.88999   TGGGGAGAGATTACA CCGGCTGCAGCC-G-CGCCTTCGTT GCAT ATCTGAGTCCCCCGGCTGCAGCCGG GGCGCTACCGGTTAG  46 37
Acid345_3678 4348312 .. 4348326 -  -2.1  -3.54741   CACCACTCCTGGAAA               GAAGC GCCGT ACTTC               GAGCGTGGGCATCGG  47 88
Acid345_3677 4347327 .. 4347346 -    -2  -3.95584   GCGGGAGGAATGAAA            GCCG-CGGC ATG GCGATCGGC            GCGGGGATTTTCGCC  56 514
Acid345_3675 NONE
Acid345_3674 4343989 .. 4344008 -  -3.5  -2.90496   TGGCTTCGCAAATGA            GTTCTGC GATGTT GCCGAAC             ACCGAGCGCTCCATG  42 344
Acid345_3670 NONE
Acid345_3669 4339168 .. 4339194 -  -4.4  -2.75844   TGCGCGACTGGAAAT         GTGGGACGAA TCGCATC TTCGCGCCAC         TCTGCCGATAAATCG  45 66
Acid345_3668 4338398 .. 4338422 -  -2.7  -3.34895   CTCACGCCCAAGGAA          CTGGTCCGC AAGATGG GCGGGCAAG          AGGTACGAATTCAGC  47 190
Acid345_3667 NONE
Acid345_3666 NONE
Acid345_3665 4335827 .. 4335855 -   -19  -3.15544   CCCGATGCGCATTAA        CAAAGGGACGGC TTGAT GCCGTCCCTTTG        GCTTGGCGCTTAGTT 100 35
Acid345_3663 4334753 .. 4334773 -  -9.6  -4.63479   CAGCAGAAAGTAAAA            GGGGCGGC CTGGT GCCGTCCC            TTTACTATTCCAAGC  91 30
Acid345_3659 4329694 .. 4329712 -    -3  -3.01785   CGGGAAAACAGCAGA             TCCTTCGC TTC GCTCAGGA             TGACAAGAGAGAGTT  43 93
Acid345_3654 NONE
Acid345_3653 4321970 .. 4322002 -  -4.2  -3.60925   TTGGAAAAAGACGAA      TTCGATGGTTGC TGGACGATT ACAACCAACGAA      GGGACACCTCGTTTG  52 428
Acid345_3651 NONE
Acid345_3650 NONE
Acid345_3649 4318914 .. 4318934 -  -5.4  -3.72576   CGCTGCTCCAGGAAA            GGAGGATG CGTTT CATGCTCC            GTATAGTAATGCGGG  58 246
Acid345_3648 NONE
Acid345_3647 4315250 .. 4315263 -  -5.2  -3.01712   CGGCGGTGGGCAATA               CGGC GAGTAT GCCG                ACGACAGCACGCCGT  48 414
Acid345_3639 NONE
Acid345_3638 NONE
Acid345_3637 4307864 .. 4307877 -  -6.7  -2.62184   CCGCTGCTGACATTA               CGCAA CTCC TTGCG                AAAGAAACTGCTGCT  51 9
Acid345_3636 4307208 .. 4307227 -  -7.2  -3.64716   TCACTGCTTAAAACA            TACCCCAA GTTC TTGGGATA             ACCAGCGGCTTTGAC  65 177
Acid345_3635 4304733 .. 4304745 -  -5.5  -3.67976   TGGAGGAATCGCAAA                CCAAG TCG CCTGG                CGATAAAGCTCCGGA  58 223
Acid345_3634 NONE
Acid345_3633 4301575 .. 4301585 -  -4.6   -4.2828   TGGGAGTTAGGAAAA                 CCGC AAG ACGG                 TTTGCCCAATCACCT  66 46
Acid345_3632 NONE
Acid345_3631 NONE
Acid345_3630 NONE
Acid345_3629 4296609 .. 4296643 - -20.8  -3.33696   GTGCCTCCTAAGCAA     TCCGGCCTACGCCGTT CTC AGCGGCGTAGGCCGAA     TGTCTGATGGTTGAG 100 149
Acid345_3628 4294560 .. 4294573 -  -9.5  -2.70936   CGACGAACGAGAGCA               CGCCG AACC CGGCG                GATATGCTGATTGAT  61 362
Acid345_3625 4290670 .. 4290690 -  -2.6  -3.61715   CATCGCGCGGAAGAA            CTGCAA GAAGAAAAG TTGCAG            CCGGACATCCGCGAG  47 520
Acid345_3620 4282209 .. 4282230 -  -2.9  -3.90112   CGCGGGCGAAGCAAA           CCGGAATGC TAGG GCATTTCGT            CGAAGAGCATGCTGC  54 12
Acid345_3619 4279901 .. 4279914 -  -3.8  -2.63301   CATATCGGCAGAGTA               GCAC GGGTCG GTGC                GGGTGAGGATTGTGA  42 213
Acid345_3618 NONE
Acid345_3617 4278635 .. 4278648 -  -2.4  -2.59431   GCGCGTCACAAGCTA               CTTC GCGGCG GAAG                TTTGAGGGTTGGGCA  38 9
Acid345_3616 4278127 .. 4278142 -  -3.2  -3.45073   AGCGATTAAAAGATA              GGAGTC CTTC GACTTC               GCACGCTTTGCGTGC  47 46
Acid345_3614 NONE
Acid345_3613 NONE
Acid345_3612 4273172 .. 4273186 -  -3.6  -3.93262   GCCAATAAACTGAAA               CAAAAC TGG ATTTTG               CTCGCGTCGGTCCTC  57 318
Acid345_3609 4269286 .. 4269310 - -11.4   -5.4251   TTCAGAGACAAAAAA          GAGGGCGCTC GCGAA GAGCGCCCTT          TGTCATGGCTACAGT 100 40
Acid345_3605 4266975 .. 4266991 - -10.8  -3.85704   CGAGGAATGAGGAAA              GCCCGC GTCGT GCGGGC              TCTCGCAGTTTCGTA  80 50
Acid345_3601 4260744 .. 4260761 -  -4.1  -2.52933   GCCTAAGGGATTAAT             CCGG-GAA CGG CTCTCCGG             CTTTGGCGATCCGAA  42 3
Acid345_3600 4258029 .. 4258070 -   -21  -2.92171   TAGAGTGCTAAATGA GGCTCAGTAGGCCC-AGGC GACAA GCCCAGGGCCCACTGAGCC GAAAGTGTCTCTGGC 100 263
Acid345_3599 4255521 .. 4255546 - -15.5  -3.93556   ATCCATTGAACGAAA         TTGCCGGATGG TCTC CCACCCGGCAA          TTGTCTTGTTCGATA 100 60
Acid345_3597 4254356 .. 4254380 -  -6.5  -3.76952   TTCATGGAAGCGAAA         GCTA-CTGCG GGATCG CGCAGCTAGC          CGTAACGCAGTACGG  65 220
Acid345_3596 4253104 .. 4253125 -   -13  -4.31433   CACGCTTACAACAAA           GCCCGCCT TTATTT AGGCGGGC            TGTATCGTTCACCGA 100 51
Acid345_3595 4250359 .. 4250380 - -15.9  -4.99134   ATTGCAAATGAAAAA           GAGGGCTGC ACTG GCAGCCCTC            TCCTTATCCAACCTG 100 48
Acid345_3593 4247926 .. 4247947 - -15.9   -3.9941   TTCCGCACAAGCAAA           GAGGGCTGC CTAT GCAGCCCTC            GCACTCATTTGCAAC 100 225
Acid345_3592 4245275 .. 4245291 - -10.8   -4.8048   TGTTCACACGAAAAA              CCCGCC ACAGG GGCGGG              TTTCTCCAATGATCC 100 51
Acid345_3591 4242616 .. 4242636 - -11.8  -4.85822   ACGAGAAATACAAAA            GCCCCGGC TACTG ACCGGGGC            TTCGTCATTGAATAA 100 47
Acid345_3588 4239256 .. 4239284 -  -4.6  -3.63569   CGAACTTGCGAACAA       GATCTCGACTCTC GTCG GTAAG-CGAGATC        TCACCCAAGCCCAAA  53 217
Acid345_3585 4237365 .. 4237376 -  -7.2  -3.72893   CAGCTCTTCATTAAA                GCCG AGGG CGGC                 ATCGCACCGATCCCC  63 248
Acid345_3583 4233341 .. 4233357 -  -3.6  -3.05816   GGATTCGTGATCTAA              GGCTGC TGGTC GCAGCG              GCTCTTCAGCACGAC  45 66
Acid345_3582 4232740 .. 4232787 -  -3.4  -3.58533   TCATAAGGTCGTAAA TGTCGGGTGCCGCAGGTCT GGCGATCTTTG AGACCTGTGGC-CCTGGCA GTCTTTTGAAGATTT  49 70
Acid345_3580 4230632 .. 4230656 -  -6.4  -3.53091   ACCGTCCCGGTCAAA          GTTGGAAACG TTGTT CGTCTCCAGC          GCGGCCGCGCCACTG  58 237
Acid345_3578 4229037 .. 4229058 -  -3.6  -3.19523   GAGGGAAAGAAATGA           GGGGACCG ACGGGA CATTCCCC            GATTTCCCAGCCTTA  47 38
Acid345_3577 4228076 .. 4228092 - -10.8  -3.65084   AAGGAAAGGGGGAAA              CCCGGG GGAAA CCCGGG              GAAAATCGGGGGGAA  76 119
Acid345_3561 4209544 .. 4209563 - -12.8   -5.0925   CCCCAAAATCAAAAA            CGCCCAGC TCTC GCCGGGCG             TCTCGAAATAACCAA 100 46
Acid345_3560 4209011 .. 4209032 -  -3.7  -3.28924   GATCGCCTTCTAGAA           GCCA-GGAAA TCG TATCCATGGC           GGCGATGGTATCAAC  47 47
Acid345_3559 4207914 .. 4207941 -    -7  -4.09243   GACAGCGGCGGAAAA        CACGGCGGAA CTCATCGC TTCCGCTGTG         AGCCATCTCGCGCAA  68 190
Acid345_3556 4206456 .. 4206470 - -11.4  -3.06183   GTCATCCTGAGCGAA               GCACGC GAA GCGTGC               GAAGTCGAAGGACCC  72 81
Acid345_3554 4204034 .. 4204049 - -11.8  -4.44797   GCACGAATAGGAAAA              GGCGCC GCGA GGCGCC               TCTCCTACGAAACAT  95 51
Acid345_3550 4199952 .. 4199985 -  -7.4  -3.01712   TCGGCGCGTGCAACA     TGGTCATCG-GCGCG CACAT CGCGCTCACCGACCA     CATCAGCAACGCAAC  57 140
Acid345_3549 4199522 .. 4199542 -  -6.2  -2.60615   ACCGCGGGGAAACAC           CGCTGCCAT GTAC AT-GCAGCG            TAGGAAATGTGCGGA  49 73
Acid345_3548 4199089 .. 4199110 - -15.1  -5.06414   CGTCCCCAATAAAAA           CGCCCCGAC CGAA GCCGGGGCG            CAACTCAGGAGGTTC 100 47
Acid345_3545 4195235 .. 4195245 -  -2.4  -4.42806   CGATCTCGAAACAAA                 CCGG GGA CCTG                 ATCACTAACTTCGGC  64 359
Acid345_3543 4190679 .. 4190702 - -13.9  -5.06414   GTCGGGCAATAAAAA          TGGGCGCGA TCCCCG TCGCGCCCA           CACTCTCTACCCCTA 100 50
Acid345_3541 NONE
Acid345_3540 4187007 .. 4187026 -  -2.8  -4.19276   GCAAAATCTTGAAAA            TGCG-CGAC TTA GCCGTCACA            TGGCTCGCAAAATAT  58 268
Acid345_3538 4184695 .. 4184718 - -15.3  -4.67038   TCGTTAAAAGTAAAA          CGGGAGGGC GCAAAA GCCCTCCCG           CACTATGGTACCAAG 100 42
Acid345_3537 NONE
Acid345_3536 NONE
Acid345_3535 4181895 .. 4181905 -  -6.8  -2.50074   TTTCTCACAACACAC                 CTGC TAC GCAG                 CGGGACGAGTGGCTT  51 101
Acid345_3534 4181114 .. 4181130 - -13.7  -2.53263   GTCATGCTGAACGGA              GTCGCGC AGA GCGCGAC              GCAGTCGAAGCACCC  78 66
Acid345_3531 4177350 .. 4177364 -  -2.1  -2.82623   GCGTCTGGAGAATTA              TGC-GC TACT GCAGCA               CGACTTGATCTTTTT  39 15
Acid345_3530 4176303 .. 4176356 - -11.9  -2.81815   GTTAACCACGAAGGA CACAAAGGGCCACGAAGGA-ACTTGA AGT TCAAAAACCCTTCGTGAACCCTTGTG GCCTTCGTGGTTAAA  72 51
Acid345_3529 4175299 .. 4175311 -  -3.4  -3.16191   CTATAGCGGCATCAA                GATG ACGCA CATC                GGTTTTCTTGAGTTT  43 136
Acid345_3527 4174740 .. 4174757 -  -4.1  -2.60808   ATGAGCCAGAATTCA             GTTGCGT AACT ATGCAAC              CCGGCTATTGCTTGC  42 30
Acid345_3526 NONE
Acid345_3525 NONE
Acid345_3524 4169499 .. 4169514 -  -3.9  -2.74012   CCAGGACCCGAACGA              CCCCG AGCAGG CGGGA               AGCCTGAAGACTTCG  43 460
Acid345_3522 4167449 .. 4167470 - -15.1   -3.9373   CACGGAAAATGGAAA           CGCGCCGCA GTTT CGCGGCGCG            TCCGGTCGTGCAAAG 100 48
Acid345_3521 4165061 .. 4165086 - -10.4  -4.32583   GGAATACTAAAACAA         GCGGCCCGTC GTGGAA AACGGACCGC          ATAAATCTGAGTACT  90 54
Acid345_3520 4162989 .. 4163013 - -10.7   -4.4078   GTCTGCTAAGGAAAA          CGGGCACGC GTTTCGA ACGTGCCCG          CCTTGCCTGTTTTTG  93 56
Acid345_3519 4159912 .. 4159927 -  -4.6  -3.20723   GTCGTAGGAATTGAA              CTGCGC CATC GCTCAG               CCTCGGAGCGGAATT  49 52
Acid345_3518 4159367 .. 4159378 -  -5.8  -2.62184   CCCGCTCGCACATCA                CGCA GTTT TGCG                 ACCAACTCACTTGGC  46 247
Acid345_3514 4151245 .. 4151289 -  -5.8  -4.17048   GCCGTGGCAAAATAA TTCGGGTGC-CCCAGGTCTC GCAATTT GAGACCTGGGTGCGTC-GAA ACGCCGCTACCCAGT  67 32
Acid345_3512 4149737 .. 4149749 -  -4.7  -2.70525   CGCCCTTAAACGAAC                CGACC ATT GGACG                CCCAAATCCGCGCAA  45 50
Acid345_3511 4149310 .. 4149322 -  -9.1  -3.24232   TCTTGCCGAAATACA                CCACC GGA GGTGG                GCCAACGAGCAAACC  65 176
Acid345_3508 4145268 .. 4145288 -  -2.6  -4.23615   ATTAGATGGAATAAA           TGCCCGTTCG ATG CGA-C-GGCA           TCGCCATAAGGCGGA  60 95
Acid345_3507 4142712 .. 4142733 - -13.1   -4.8048   TTGTGACATGAAAAA           TGCCACGAT TTGT ATCGTGGCA            CGATTTGTAATGTTA 100 52
Acid345_3506 4138845 .. 4138868 - -12.4  -5.20534   AGCAACCAATAAAAA          TGGGGAGCTC TTTC GAGCTCCCCC           AAGTACTCAAACTTC 100 48
Acid345_3501 4130975 .. 4130995 -  -5.3  -4.20531   TATACGCATGTAAAA            CGCTGGGCC TGT AGCTCAACG            GTTAGAGCAGCGGAC  65 63
Acid345_3500 4128280 .. 4128300 -  -3.9  -4.13767   TGGTGGACTCGAAAA            TAGAGTCGC GGC GCGAGTCTC            TCGCCAAATTGCAGT  62 73
Acid345_3492 4118589 .. 4118600 -  -5.8   -3.5394   AAAGTTTGCTGCAAA                TCCG TAGT CGGA                 GGTTGTCGCGGCGTT  57 63
Acid345_3491 NONE
Acid345_3490 4115308 .. 4115321 -  -2.3  -3.77927   CCAATCAGCAAAAGA               GGCCA CAGA TGGCT                GACGAGCGGAGGAGC  52 298
Acid345_3489 NONE
Acid345_3488 NONE
Acid345_3487 NONE
Acid345_3485 4110749 .. 4110763 -  -2.1  -2.59035   ACAAGCACCAAGTGA              CACGCA ATGG TGCG-G               CGAACTTTGCGCCCT  38 286
Acid345_3479 4103587 .. 4103608 -  -7.3   -4.3586   CGAGGTAGATCAAAA           CAGTTAAGC AGTT GCTGAACTG            TGGGACTGGAATTCT  77 7
Acid345_3477 4101804 .. 4101856 - -23.1  -3.65902   TCGACCTGACCGAAA TGCCCCACCCTAAGATTTCGCTC AACAGCG AAGCGAAATCTTAGAATGGGGCA CCCCTAAAATGGACA 100 85
Acid345_3476 NONE
Acid345_3475 NONE
Acid345_3474 4098482 .. 4098498 -  -2.2  -4.15748   TCATCCGAAAAAATA              CGAGCT ATGAA AGCTGG              AATGCGATGCTTACG  59 117
Acid345_3472 NONE
Acid345_3471 4094492 .. 4094505 -  -2.3  -3.06796   CCTGAGCGCAGCGAA               GGATC TGCT GTTCC                CCGAAGATCACACTC  42 56
Acid345_3470 4092973 .. 4092988 -  -6.8  -4.63486   ACTCCGCGAACAAAA              GGCCCT GATC AAGGCC               CTTAACGCGCGCCTG  79 27
Acid345_3462 NONE
Acid345_3461 NONE
Acid345_3460 4081256 .. 4081269 -  -2.3  -2.68223   GATTGAGAGTACAAG               CCCGG ATGG CCGAA                TAAATGTCCGATGTC  38 71
Acid345_3459 4078686 .. 4078696 -  -6.8  -3.54741   GAGGACGTCGCCAAA                 GCGT TCC ACGC                 TCGTGGCCCGCTCGA  60 68
Acid345_3457 4076688 .. 4076716 -  -3.2  -3.60296   CATCGCCATTCTAAA       GTCGCGGAATGAA ATAC TTCACTCC-CGAA        CTGTGGTTAGGGGTC  49 514
Acid345_3454 4074505 .. 4074524 - -13.6  -5.63236   ATGCAAAAAGAAAAA            GGACGCTC ATGA GAGCGTCC             TTCGGTCTAGATGTT 100 46
Acid345_3453 NONE
Acid345_3452 NONE
Acid345_3451 4070691 .. 4070710 -   -15   -4.7219   GAGACTAATACAAAA            GGCGCGAC CGAG GTCGCGCC             CTGATTGCTGTCGTA 100 48
Acid345_3450 4069033 .. 4069053 -   -14  -4.54727   CGTCGCAAAGGAAAA            GGCCTCCC GCTCG GGGAGGCC            TTCGCACGTCTTGAA 100 44
Acid345_3447 NONE
Acid345_3446 4065841 .. 4065858 - -14.1  -3.75153   TCCGCGCAAGCGAAA             GGCCGGC GCAA GCCGGCC              TTCTTCATTCTCCGC  95 54
Acid345_3443 4062348 .. 4062372 -  -2.1  -2.60032   CTCCGGTCAAAAACT          CTACCACTACT TTA AGCAGTAATTG          CCATCAGGCGCGGCA  38 42
Acid345_3442 NONE
Acid345_3441 4060102 .. 4060114 -  -7.7  -4.08216   GGATCGCGCGCAAAA                GTCGT GCG ACGAC                GTGAAACCATCAAGG  71 351
Acid345_3438 NONE
Acid345_3437 NONE
Acid345_3436 4054854 .. 4054887 -  -2.4  -4.74706   GCGAATATCGAAAAA     CCTCACTCGCACCGA TGCTC TCGGTACGC-CAAGG     CAAACAGGCTCTGGA  70 362
Acid345_3431 4051753 .. 4051767 -  -5.6  -3.13164   GGCTTAAGGAGTCAA               TCGTCC CCT GGACGT               TCAAGACGAAGCCGA  50 26
Acid345_3429 4049458 .. 4049481 -  -2.3  -5.05782   AGCGACGGCAAAAAA          CCGACGCGC GATGAG GCACGTCTA           GGCCGCGAGGAATTG  74 23
Acid345_3425 NONE
Acid345_3424 NONE
Acid345_3390 4013081 .. 4013097 -  -2.1  -5.47218   CGGCAGGGAAAAAAA              CGCGGGC ATC GCTCACA              GTGCCCTCCCTGACA  85 21
Acid345_3389 NONE
Acid345_3388 4009901 .. 4009914 -  -2.3  -3.86524   ATACCCGGCGACAAA               CCACA GCGC CGCGG                TACAGAAGGTGTTCA  52 74
Acid345_3387 NONE
Acid345_3386 NONE
Acid345_3385 NONE
Acid345_3384 NONE
Acid345_3383 NONE
Acid345_3382 NONE
Acid345_3381 NONE
Acid345_3380 NONE
Acid345_3379 4005890 .. 4005909 - -10.6  -3.37464   GCACGAAGCCGAGAA            CGCCGCCG CCCA CGGTGGCG             ATGGCTGATGCTTTC  73 176
Acid345_3378 NONE
Acid345_3377 NONE
Acid345_3376 NONE
Acid345_3375 NONE
Acid345_3374 4002995 .. 4003015 -  -2.5   -3.3382   GCGATCACAGACGAA            CGGCTGA TTCGGTT CCAACCG            CGATCGGTGATACGC  45 138
Acid345_3373 NONE
Acid345_3372 4002235 .. 4002250 -  -6.2  -3.12668   CCGGAAAGCCTAATA              TTTTCC TGCT GGAAAA               CCGTGATTATAACAG  52 4
Acid345_3371 4001000 .. 4001017 - -10.5  -4.07246   TCAGGGCAAACGAAA             GGACGGC CGCA GCCGCCC              TTTTGTGGAACTCAA  83 46
Acid345_3369 NONE
Acid345_3368 3995517 .. 3995537 -  -5.5  -2.71144   CATTCGCGCCAAGGA            GCTACTT GGACGGG AAGTAGC            CCATGCTCCAAGCGT  47 6
Acid345_3367 3994943 .. 3994954 -  -7.2  -3.03159   CGAAGTTCCGGAATA                GGGC GACG GCCC                 TAAAACTTAGCGCCC  57 32
Acid345_3366 NONE
Acid345_3365 3993488 .. 3993514 -  -7.3  -3.40611   TCGAGGTGAAGAACA         CGCTCAACGAT GCGAA AACGTTGAGCA         GGTTCGTAGTTCAGT  61 52
Acid345_3360 3986351 .. 3986370 - -13.6  -5.07652   GCGCGCAAAAGAAAA            TGCCCGGA TCGC TCCGGGCA             TTTGTGTTGCAAGGT 100 46
Acid345_3357 NONE
Acid345_3356 3979726 .. 3979748 -  -2.1  -3.18264   TTTCGTACCCACGAA          TGGATGAGGCT CCG AGCCT-A-CCA          AGGGTTCGATCCGAT  44 220
Acid345_3352 NONE
Acid345_3351 3974809 .. 3974822 -  -2.4  -4.13945   AGTCCGACCGCAAAA               CTTC GGCCAA GAAG                CACTGAGCGCGCCCA  56 108
Acid345_3348 NONE
Acid345_3347 NONE
Acid345_3346 NONE
Acid345_3345 NONE
Acid345_3344 3966473 .. 3966494 - -15.1  -3.89215   CTGCATAAAGCGAAA           CGGCGACGC CTTC GCGCCGCCG            TCGCAATGCTTCCAA 100 46
Acid345_3341 3963700 .. 3963718 -  -3.8  -2.81543   CAGCAGCAAAAAACG             CTACATGC TAC GAACGTAG             TATTTTCCGGGCATC  43 7
Acid345_3340 3961003 .. 3961023 - -11.8  -4.27316   GGTTGGAATGGAAAA            GGGCCGCC GGAAA GGCGACCC            TGATTTTACGCTACG  93 31
Acid345_3339 NONE
Acid345_3338 3959545 .. 3959555 -  -8.2   -3.9644   TGCGGAAGAGAAGAA                 GCGC GCG GCGC                 TGGAAGAACGCGGCA  71 381
Acid345_3334 NONE
Acid345_3333 NONE
Acid345_3332 3950779 .. 3950807 -  -8.9  -5.27335   TTCTCCAAAGAAAAA        CCCATGTCTTG AAGTACG CACGACATGGG        CTTTCCGATTTAAAA 100 42
Acid345_3331 3949931 .. 3949978 - -18.5  -3.59262   TGCTAGAGTGCTAAA TGAGGCTCAGTAGGCCC-GGGC GACAA GCCCAGGGCCCACTGAGCCGAA AGTGTTTCTGGACCT 100 260
Acid345_3328 3946679 .. 3946692 -  -5.2  -4.07568   CCGTGTCGGTGAAAA               GCCG AGGGGG CGGC                GCATCTGACCGGTTG  65 170
Acid345_3327 3944741 .. 3944760 -    -7  -3.64103   CATCTACACCGGAAA            CACCGTGG GATA CCGCGGCG             GTGCGGTTTATGACC  63 430
Acid345_3322 NONE
Acid345_3321 NONE
Acid345_3320 NONE
Acid345_3319 NONE
Acid345_3318 NONE
Acid345_3317 3929954 .. 3929971 -  -8.4  -3.64283   GAAAGGCCTCAAGAA             GCGCTG GCGAAT CAGCGC              GAAATATAAGATTTA  68 115
Acid345_3316 NONE
Acid345_3315 NONE
Acid345_3314 NONE
Acid345_3313 NONE
Acid345_3312 NONE
Acid345_3311 NONE
Acid345_3310 NONE
Acid345_3309 NONE
Acid345_3308 3918099 .. 3918121 -  -4.1  -3.44848   TGGTTGGAGGAAACA          GGACTC-ACG ATAC CGTCGCGTCC           TCCGGAACCTCATCC  49 7
Acid345_3307 NONE
Acid345_3306 3915796 .. 3915819 - -13.2  -2.72463   AGCCAGTTGGAACGA          CTAAGCGCAG CTAC CCGCGCTTAG           TCATGTAATCGCGAA  79 12
Acid345_3304 3912493 .. 3912513 -  -3.9  -3.24411   ATCGCTGCAAACAGA            CTTGCACAG ATC CGGCGCAAA            GGGCTCCTTAAGCGA  47 47
Acid345_3303 NONE
Acid345_3302 NONE
Acid345_3301 NONE
Acid345_3300 NONE
Acid345_3299 3907599 .. 3907633 - -18.7  -4.49377   TGGAGAACAAAAGAA    GAGCGCCGCC--GGAGC CAG GCTCCACGGCGGCGCTC    AGATGGTTGCGGGGA 100 360
Acid345_3295 3901874 .. 3901900 -  -3.6  -4.13246   CATGGCACATACAAA         CTGGAGACCCAC GCC GTGGACCTGCAC         GGAATGCTTCACACC  62 204
Acid345_3293 3899185 .. 3899199 -  -8.5  -3.15579   GGAACGCGGGACGAA               CCGCG ATTAG CGCGG               GATGAACAGCTGCAA  60 63
Acid345_3292 NONE
Acid345_3291 3897172 .. 3897205 - -11.7  -4.07568   CTGTTGCGGCCAAAA     CGTGAAGGCGCTCGC AAGT GCGAACGCCTTGATG      GATGCGGGGTCTTGG  91 41
Acid345_3290 3896088 .. 3896110 - -10.5  -5.27335   GGCGGCAAAGAAAAA           GCCCTGCGG TTTTG CCGCAGGGT           GGAGAACACAACGAA 100 56
Acid345_3289 NONE
Acid345_3288 NONE
Acid345_3287 NONE
Acid345_3286 3892259 .. 3892272 -  -2.3  -2.52464   CTGCGGTGGAACCCA               TCGTG CAAA CCCGA                GCTCTGGGAGACGTT  38 100
Acid345_3285 NONE
Acid345_3284 3889082 .. 3889105 - -14.6  -2.94232   TTGCGGGTAAATAAG          GAACCCTCCC CGAA GGGAGGGTCC           TGGGGCACTACGGGG  86 44
Acid345_3283 NONE
Acid345_3282 NONE
Acid345_3281 3885639 .. 3885654 -  -5.4  -2.81815   TCGAACGACGAATCA              GCG-CGA ACA TCGACGC              CTGCGATGCGAAGGC  47 382
Acid345_3277 3882239 .. 3882251 -  -5.5  -4.21194   GCCGACGATCCAAAA                GCCGA AGG TCGAC                ATCCCGCAACCGCAG  66 447
Acid345_3273 3877622 .. 3877670 - -14.5  -4.28018   AAGACTTGAGCAAAA GTCGCTCTAACCGTGCAGCGGAA TTG TACCGCAACACGGTCTGAGCGAA AAGTAGCTTATTTTC 100 47
Acid345_3272 3875843 .. 3875867 - -21.5  -5.88476   AAAACAAAGAAAAAA          CCGGTGGGTGC ATA GCACCCACCGG          CCAGTCTTACCGAGA 100 46
Acid345_3271 3873633 .. 3873650 - -12.7   -4.7373   CCAGGCCATGAAAAA             GCCGCTC CGAA GAGCGGC              TTGATAGAGTCCAAA 100 46
Acid345_3270 3872999 .. 3873009 -  -4.6  -3.17075   CGTCGTCCAACCGAA                 CCGG GGG CCAG                 CATCCCCAATCGGGA  49 89
Acid345_3269 NONE
Acid345_3268 3870792 .. 3870836 -  -9.4  -3.72576   GTGCGGCTGACTAAA CTGTGCGCCGGC-CGGTGATCA GGT TGATCACCGCGACCACG-ACAG CAATTACGAGCAGCA  70 211
Acid345_3267 NONE
Acid345_3266 NONE
Acid345_3265 NONE
Acid345_3264 3866577 .. 3866605 -  -4.4  -2.74263   AGCGGATTTTGAAAC        GATCGCTCATGC TGCTT GCGTGCGCGCTC        CCAGTTTTCGATAGA  45 3
Acid345_3263 NONE
Acid345_3262 NONE
Acid345_3261 NONE
Acid345_3260 NONE
Acid345_3259 NONE
Acid345_3258 3859509 .. 3859528 - -13.6  -3.08798   ACGGTGCATTGAAGA            GGACAGCC GCTC GGCTGTCC             TTCCGTTTTTCCCGA  84 47
Acid345_3255 3855470 .. 3855485 -  -3.2  -4.30987   ATCCTCGATAAGAAA              CCGG AGTATGTG CCGG               CCTACCAGATGGGAG  64 352
Acid345_3253 3854182 .. 3854199 -    -7  -5.27335   TGCGGGAAAGAAAAA             TCCCGT GGGGGG ACGGGA              TGGGGTTAGCGATAG  91 95
Acid345_3252 NONE
Acid345_3251 3851522 .. 3851555 - -19.7  -4.81851   AGTTAAAGCGAAAAA     CCCCG-CCCTATCCGC TTT GCGGATAAGGACGGGG     CACCCAGATCTCAAG 100 54
Acid345_3250 3850326 .. 3850344 - -11.7  -3.97636   AGGGGAATGCAGAAA             GCCCTCC TGAGT GGAGGGC             TTCCTTGTTGGAAAC  90 142
Acid345_3248 3847972 .. 3847991 -   -15  -3.75629   GAGCGTCAAGCGAAA            GGCGCAGC CGAA GCTGCGCC             TTCTCAATGCGAACA  95 44
Acid345_3247 3846098 .. 3846125 -  -2.6  -3.53012   CCTCTCGTTCCCAAA        CATCGCG-GGAGC ACC GCTGCGCGCACTG        CGCGGATTCCGGCGT  47 284
Acid345_3244 NONE
Acid345_3243 3840498 .. 3840530 - -17.1  -2.75481   CGTCAACTTTAACTA      CCCCACCCTACGGAC TGC GTCCGTAGAATGGAG      CACCCTTCGATGTTA  91 38
Acid345_3242 3839292 .. 3839333 - -13.8  -4.69549   AACCCAAAAGCAAAA TCCCCA-CCCTATCGCGCG AAATG CGCACGATAAGGATGGGGC ACCCGCTCTTCTCTC 100 44
Acid345_3241 3838362 .. 3838391 - -12.1  -2.72344   CTCGAGCCTTAATGA       CCATGGGGGACGC GACA GCGTCCCCCAAAA        CTTTTGGGCATTTGT  72 88
Acid345_3239 3835855 .. 3835873 - -13.8  -4.98255   CGGCAATGAGAAAAA             GCCCGGCA GTG CGCCGGGC             TTCAACCTTGTTTAC 100 49
Acid345_3235 3831692 .. 3831711 -   -15  -3.33815   ACTTCGTCTAACGAA            CAGCCCGC TTCG GCGGGCTG             TTCGTTTTCCAGACG  95 492
Acid345_3233 NONE
Acid345_3232 3828202 .. 3828236 -  -2.1  -2.65264   CCAGCAGCCACACGA    GACGTCGC-ATAGAGTC AAA GACACTGTAGCG-CGCC    CCGGAGTTCCAGAGT  38 77
Acid345_3231 3827258 .. 3827277 -  -9.3  -4.08216   GTATGGGTTGCAAAA            CGACGCA TGGGGG TGCGTCG             CGGTGATCTCTAGCT  80 51
Acid345_3230 3823353 .. 3823409 -  -8.8  -2.73969   AGGTACCAAAGTAAT GGGACGAGTTGGGGAC--GAGTCGTTGC CCA GCAAAAACCCTTATCTCCACCTCGTCCC CACTCGCGAAATCCA  60 41
Acid345_3229 3821266 .. 3821285 -   -15  -5.08601   GTAGCGCAACAAAAA            GGCCGCTC CTTC GAGCGGCC             TTCCTTCTTGCAACC 100 73
Acid345_3226 3819567 .. 3819590 -    -6  -2.73364   GGCGTACCGGAACCA          TGTGGTTCGCC GTC GGC-AACCACG          CCGCGTGGGACTGGG  49 302
Acid345_3223 NONE
Acid345_3222 3814240 .. 3814257 -  -6.3  -3.13164   CGCGGAACGATCCAA             GGC-GTAG CCG CTACTGCC             CTCGTCCTTGTTTGC  52 18
Acid345_3218 3807130 .. 3807151 - -15.9  -4.98522   AATCGCAGAGAAAAA           GGCCGCATC CGAA GATGCGGCC            CTATGTTCTTGATGC 100 44
Acid345_3212 3799637 .. 3799682 -  -3.2  -2.72471   GTTTCAGGACAGAAG TTTTCATGAC-CGGGAGAGAG TACCG CACTCTCCCGAGCCATGGCGA GTTGTCTCGCGATTT  41 64
Acid345_3211 3797559 .. 3797578 - -13.6  -3.36823   CCGCCCAAAATGGAA            TGGCCTCC CGGA GGAGGCCA             CGCCTAGCGGTTCGC  88 48
Acid345_3210 3796966 .. 3796979 -  -3.7   -3.8211   CCGGACGTAGAACAA               GTCGG TGGT CCGTC                GCAGTGGGGAGCGCG  56 181
Acid345_3209 3796265 .. 3796281 -    -5  -3.28712   GCTGGTCGCGGACAA              CGTGCC AGCCG GGCTCG              AGCTGTTACGCAAAC  49 318
Acid345_3207 NONE
Acid345_3206 NONE
Acid345_3205 NONE
Acid345_3204 3791621 .. 3791639 - -13.1  -4.67641   ATCTGAAAAGCAAAA             GCCCCGC ACGCG GCGGGGC             TTCACTTACTTATCG 100 45
Acid345_3202 3790125 .. 3790153 -  -5.2  -5.07652   GTGCTCAAAAGAAAA       TCGCACTCG-GCA GGTT CGCACGAGCGCGG        TACAGGAGAAAGAAA  82 41
Acid345_3201 3788933 .. 3788943 -  -6.8  -3.69354   GCCGAGAAGCGCAAA                 GGAC TCA GTCC                 CGAACTCTTCCCGCA  63 137
Acid345_3199 NONE
Acid345_3198 3784615 .. 3784664 -  -7.7  -2.66912   AGGTAATCGAGATCA TTGCACTCCTCCGCAATCATTTG GATG CACCGGATTGCGGAGGAGAGCTG CGGGAAAAAGGACTA  54 38
Acid345_3197 3784392 .. 3784402 -  -8.2  -3.57106   CGGAATCTAAATCAA                 GCCG CCT CGGC                 CGTCTTGTACTCCAC  65 11
Acid345_3195 3781907 .. 3781917 -  -6.8  -3.71848   GGTCGGGATGAATAA                 TGCC GTC GGCA                 GGCTTCGCGTCAGAC  62 35
Acid345_3194 3780924 .. 3780938 -  -4.2  -2.88861   CACTACGCCGATAGA               CTCTAC GAC GGAGAG               CTGATCGAGATCGGA  46 146
Acid345_3193 NONE
Acid345_3192 NONE
Acid345_3191 3778184 .. 3778215 -  -9.4  -4.65895   CCCGGGAGGGAAAAA      TGAGCGGACGGT CATAAAGC ACCGCCCGCTCC       GGAGGGTGCTACTCC  89 5
Acid345_3190 3777667 .. 3777678 -  -5.8  -4.22883   CACCAGCGAAAACAA                CTCG AACA CGAG                 CACCAGAACTACCCG  71 204
Acid345_3189 NONE
Acid345_3188 3775719 .. 3775729 -  -3.2  -3.53012   TCGTTGGGGTTGAAA                 CCCT TGC AAGG                 AGGCTGCACAAGCGC  49 150
Acid345_3187 NONE
Acid345_3186 3774423 .. 3774435 -  -9.1  -3.53012   CGCGCCTCTCCCAAA                GCGCT GCC AGCGC                ACCTACTCCACGTCG  68 28
Acid345_3185 3773820 .. 3773832 -  -4.7  -3.36273   CTCCTGGAAGACGAA                GCTGC GCT GCTGC                ACCAGTTCGCGCTCC  51 75
Acid345_3184 NONE
Acid345_3183 NONE
Acid345_3182 3771496 .. 3771545 - -11.6  -3.05463   AGTGGGTGCAGGCAA TCTGCAGGATG-CG-GGTCGCGTCG GTG CG-CACAACCTCGACTTCCTGCAGA ACGGGGTATTCACAG  72 51
Acid345_3181 NONE
Acid345_3180 NONE
Acid345_3179 NONE
Acid345_3178 3769786 .. 3769817 -    -5  -2.70932   GGCGGTGTGTAAGCA      CTTCATCC-GGCTGC CAT GCCGCCAGGCGGAAG      TGTGTGCAGCTTTCG  47 119
Acid345_3177 3769137 .. 3769159 -  -6.2  -3.15056   ACTGCCAATGCAACA           TCACCGCAGC CGA ACTTCGGCGA           CTGGATAACGACACG  52 123
Acid345_3176 3766971 .. 3766994 -  -4.5  -4.07568   TTTTGGTGGGGAAAA          GCGTCCTAG AGCCAA CTAGAGCGC           TTGACCTTGACCCTT  62 7
Acid345_3175 NONE
Acid345_3174 NONE
Acid345_3173 NONE
Acid345_3172 3761600 .. 3761625 - -11.7  -3.65827   GAACTCCGAGTGAAA         TTCCCGGCGGC ACAG GCCGCCGGGTT          TCTTGCCTAGTTGCC  83 32
Acid345_3171 3761200 .. 3761218 -  -2.3  -3.13403   CTTCCGCCAGGAAGA             GTGGGCA TTACG CGCTCAC             CTTCCCGGTCGCCAT  42 14
Acid345_3170 NONE
Acid345_3169 NONE
Acid345_3168 3760011 .. 3760053 -  -8.9  -4.11216   TTCGTACTTTCAAAA TCTCCGGGGCGTTTCCGGG ATCCG CCCGCTACCGCCCCTGAGC ACTGCTCTCTTTAGG  80 77
Acid345_3167 NONE
Acid345_3166 3759099 .. 3759128 - -10.7  -4.56597   CGTTTCTTCCAAAAA       TCGGGCAGGACGA TTGC TCATCCTGCCCAG        CGTCGTCGTCCCTTA  95 38
Acid345_3165 NONE
Acid345_3164 NONE
Acid345_3163 NONE
Acid345_3162 NONE
Acid345_3161 NONE
Acid345_3160 NONE
Acid345_3159 3751637 .. 3751648 -  -2.2  -2.62184   GTCCGCGCGACATTA                GAGA TATT CCTC                 CGCGTCGAACTTGAT  38 11
Acid345_3158 NONE
Acid345_3157 NONE
Acid345_3156 NONE
Acid345_3155 NONE
Acid345_3154 NONE
Acid345_3153 NONE
Acid345_3152 NONE
Acid345_3151 NONE
Acid345_3150 3745145 .. 3745169 -  -8.6  -3.72984   CGACAATCATGCAAA         GTCGGAGCCCT TCGC AGAGCTCCG-C          TCTAGACGATTTCCT  68 117
Acid345_3149 3743452 .. 3743467 -  -4.6  -2.54523   TCACATTTTAACCGA              CTCGCG GCCC CGCGAC               GCGAAGGGAGAACTT  43 44
Acid345_3148 3742498 .. 3742518 -  -7.6  -2.69799   GCAGGCGATATAGTA            GATGGCAA TCACT TTGCCACC            CTCGCAAAGTTCCCC  54 13
Acid345_3147 3740768 .. 3740780 -  -3.4  -3.38314   CGTAATGCGGAAATA                CTTG CTAAT CAAG                AGACTCTAAGGGTTC  47 411
Acid345_3146 3739877 .. 3739890 -  -2.3  -3.89131   GGAACAAGCAGGAAA               CCGGT GGCG ACGGG                CAGACCCCGGCCGCA  52 72
Acid345_3144 3737560 .. 3737572 -  -4.7  -2.57344   CACGGCCTGCAGAAC                CGGGC ATA GCCCT                CCTTGTACTGAGACC  44 123
Acid345_3143 3736936 .. 3736946 -  -6.8  -3.82084   CGCGAAGATCAAGAA                 CCTG CGG CAGG                 CAGAGCGATATCTGC  66 292
Acid345_3141 3733279 .. 3733306 - -15.6  -3.85864   TCAGGATGACAAGAA        CGCCGCTGGATA CTCA TCTCCAGCGGCG         TTTCTTTGTGCACAG 100 52
Acid345_3139 3731122 .. 3731150 -  -4.5   -3.5594   AATGCAGGGGCTAAA        GCCGGAAAATACA TCA TGCGCTTTTCGGC        ATGGCTGAAGCCATG  52 132
Acid345_3138 NONE
Acid345_3137 NONE
Acid345_3136 NONE
Acid345_3135 NONE
Acid345_3134 3726786 .. 3726800 -  -7.1  -3.53224   GAGCCCGCCCTCAAA               GACGG CCACC CCGTC               TCTGTCCTGGTCAGC  60 516
Acid345_3127 NONE
Acid345_3126 3717543 .. 3717561 -   -16  -5.24531   ATCCCCGATAAAAAA             GCCCTCGC GAC GCGAGGGC             TTCAGGATTTCCCGC 100 47
Acid345_3123 3715451 .. 3715466 -  -3.2  -4.43208   ACATTCGCAAAGAAA              CCGTTC CGGC GAAAGG               CAACGATCCGGAGTA  66 314
Acid345_3121 3711544 .. 3711557 -  -3.1   -3.1829   ATAGCAGCACTAAGA               TGACA GTTC CGTCA                GAGGATGCCTTCAGC  45 36
Acid345_3120 3709998 .. 3710017 -  -4.9  -4.35885   ACGGACGAGAAGAAA            TCGACGC GATAAG GCGACGA             ATTTACAAAGTCAAA  66 53
Acid345_3119 3708115 .. 3708127 -  -6.2   -3.7282   TGACCTGACCAAGAA                GGCG AAGGA CGCC                CTTGACCAGCTTGGG  61 415
Acid345_3117 NONE
Acid345_3116 NONE
Acid345_3115 3702394 .. 3702408 -  -9.2  -2.67501   CAAACAGGTAGACGA               CCCCAC TCC GCGGGG               GATGCCAGAGTGGGT  59 58
Acid345_3114 3700677 .. 3700690 -  -4.5  -2.74701   AGACGTCGAACACGA               TCCGC AAGA GCGAA                GAGATCCTGCAACGA  44 354
Acid345_3109 NONE
Acid345_3108 NONE
Acid345_3107 NONE
Acid345_3106 3690345 .. 3690364 - -13.6  -5.95449   AAACAAAATAAAAAA            GGCGACAC CTTG GTGTCGCC             TTCCCAGTTCCGGAG 100 60
Acid345_3105 3689117 .. 3689133 -  -5.1  -2.78596   CATCGGCTTACCACA              CGAGC AGCACGA GCTCG              GCGCAGAAACCGGGG  47 1
Acid345_3104 NONE
Acid345_3103 3687135 .. 3687161 -  -5.9  -4.15565   CCGACGATCTCAAAA        GCATCACC-GTG CCTT CACTGGTGATCC         ATGGCACGGACGACC  66 272
Acid345_3096 NONE
Acid345_3095 3677816 .. 3677829 -  -3.8  -2.87581   GTAACTCAAAGATCA               TCGC TCTGTG GCGA                TTCCCTCTTTGTGGG  44 61
Acid345_3094 3676001 .. 3676011 -  -4.6  -3.75817   TCTTGAGAAGAAACA                 GCAG ATC CCGC                 GTCGCTTCACTCCTC  55 198
Acid345_3089 3671110 .. 3671120 -  -2.4   -3.7347   GGCAAGACCGAAGAA                 GCGC GGC GTGC                 GTACCAGGATTTTCT  51 436
Acid345_3087 3667179 .. 3667203 -  -4.3   -3.8372   ACCCGAAGAACACAA          CCGGTCAAT GGTCATG ATTGAACGG          CACGGAACATTCAAC  58 5
Acid345_3086 3666295 .. 3666313 -  -5.2  -4.34811   AAGAAACAGGGAAAA             CTGCAGGT AAA ACCCGAAG             TTTATGAGTTAGTTA  69 439
Acid345_3083 NONE
Acid345_3082 NONE
Acid345_3081 3662354 .. 3662368 -  -6.4  -5.15969   GCCGAAGGTAAAAAA               TTGCCG CGA CAGCAA               ATAACACAATGCCAG  90 192
Acid345_3080 NONE
Acid345_3079 3659291 .. 3659305 -  -2.1  -3.66654   GACCCCAAGGCCAAA              CA-GGC TACA GCCGTG               GGCCCGGCCGCCGGC  51 182
Acid345_3077 3656585 .. 3656603 -  -8.8  -3.62597   TGCACCGCGCAACAA             GGTGATCG TCG CGATCGCC             AACAAGCTGGCGCGT  66 436
Acid345_3075 3654032 .. 3654083 -  -3.6  -4.07568   TTCGGCCGTGGAAAA GACGCTGCGCTTGGAAAGCAAAAA ACGC TTTCCACTTTCCCACCGCCGCTGC GGCGGCTGGTGATCA  60 449
Acid345_3073 3651571 .. 3651596 -  -6.9  -4.36914   GCCGGCGTCAGAAAA         TTCGCTTG-CGG ACT CGGTCAAGCGAA         GTCTCTGCGCTCACA  74 268
Acid345_3068 3645508 .. 3645538 -  -2.6  -4.87665   GCGCACCTATAAAAA      GTTCAAGCCCAGCC GCAAA GGCTGGGCTTC--C      TATTTTCTTCTGTCA  72 108
Acid345_3066 3643176 .. 3643187 -  -2.2  -3.53012   GTTCCTGGCGGGAAA                GAGA TCCA CCTC                 AACCCGTCGAACTGC  47 186
Acid345_3064 NONE
Acid345_3063 NONE
Acid345_3062 NONE
Acid345_3061 3636342 .. 3636352 -  -3.2  -3.58329   TAAAGAGCGCGTAAA                 CTCG CGA CGAA                 ACAATTTCTTATGGC  49 74
Acid345_3060 3635928 .. 3635952 - -12.2   -2.6155   GCTGGTAACAGTAAG          GGGGCAATCC TTATC GAATTGCCCC          ACCTCGCAAACTTAT  72 48
Acid345_3058 NONE
Acid345_3057 NONE
Acid345_3056 NONE
Acid345_3055 NONE
Acid345_3054 3630180 .. 3630192 -  -3.4  -3.90586   ACATCATGGCAGAAA                GCTT ACATG AAGC                CGTTGGCAGCTTCGT  54 51
Acid345_3053 NONE
Acid345_3052 3626281 .. 3626298 -  -2.7  -3.43619   ATTAAATCGAACTAA             GAAGC CCGCGCAC GCTTC              AGATCGTCAGCCGCC  47 4
Acid345_3051 3623478 .. 3623492 -  -8.6  -3.67597   CCGCTTACCGAAGAA               CAACTG ATC CAGTTG               GGAACGGCCGTGACC  68 61
Acid345_3048 3619589 .. 3619609 -  -2.4  -4.45386   GAAGAAACGAAGAAA            GTGGCCGA CTTTT TCGGCCTG            AGCTATACGCCAGAC  64 170
Acid345_3046 NONE
Acid345_3045 3616556 .. 3616570 -   -10  -2.79183   TTGATTCGCAGGACA               CGCTGA ACT TCAGCG               TGCTCGAGAACGTCC  63 207
Acid345_3042 3612814 .. 3612835 -  -2.1  -4.38927   TTCGTAGAGAAGAAA           CGCTGACCA GTTT CGGACAGTG            TTCGAAAACATCCCG  62 415
Acid345_3041 3610071 .. 3610103 -  -9.2  -4.82667   CGACGACAGCAAAAA     GGGCG-CATGCGACGA TCA CCG-CGCATAACGCCC     TCACAATTCCAGACA  93 79
Acid345_3040 3608602 .. 3608612 -  -8.2  -3.21416   GATCTTCACCACCAA                 CGCC AAC GGCG                 CATTGGGATTCATGG  59 57
Acid345_3038 3605490 .. 3605522 -  -2.8  -3.00039   GATCGAGAATGAAAG     GTGCTCACGTC-AAAC GAT GTTCAGACGTGT-CAC     ATGGCACGTCTGCTG  42 65
Acid345_3037 NONE
Acid345_3034 NONE
Acid345_3033 3599293 .. 3599316 - -12.4  -5.44721   ACGAGGGCAAAAAAA          GGAGGCACGG TTTT CCGTGCCTCG           GAGGGATTCGAGATC 100 57
Acid345_3032 3598131 .. 3598162 -  -9.5  -4.22041   AAATCGCAACACAAA      GGGCACAGATC GATAACTCAA GACCTGTGCCC       CCAAATACCCTGTGT  83 69
Acid345_3031 3596534 .. 3596557 -  -2.2  -3.70902   CCCGGCACACCCAAA          GCGTTCGCCC GAAT GGCCGACCTC           CGCAAACAGCTCATT  51 390
Acid345_3029 NONE
Acid345_3028 NONE
Acid345_3027 3592676 .. 3592691 -  -3.9   -3.3482   GAAGTTTCTAAGGAA              GGACC AAATCA GGCCC               ACATCTCCTGAATCT  49 18
Acid345_3026 NONE
Acid345_3025 NONE
Acid345_3024 3588838 .. 3588861 - -13.8  -3.55622   CCCAATTTCTTGAAA          CGCGGCGGAC TCGC GCCCACCGCG           CTCAGTTCTTATGAG  89 34
Acid345_3023 NONE
Acid345_3022 3587836 .. 3587863 - -17.8  -4.66537   CCCTGGAACACAAAA        GCCCCATCGCCT TCCC AAGCGATGGGGC         AAGTTTTTAGAACGA 100 52
Acid345_3019 NONE
Acid345_3018 NONE
Acid345_3017 NONE
Acid345_3016 NONE
Acid345_3015 3576947 .. 3576969 -  -4.1  -3.42366   TGCAAAACGGTACAA           GAGTCACTT GACAG AGGTGACCC           ACTAGTAACGGCAAA  49 55
Acid345_3014 3573321 .. 3573334 -  -4.5    -4.258   CGATTGATGAACAAA               GTCCCC TGT GGGG-C               TGGACCGACGCGAAG  67 246
Acid345_3006 3563046 .. 3563065 - -16.4  -4.05446   GCTTGCAATGATAAA            CGCCGCGG CGGA CCGCGGCG             TTATCTGGATTACTT 100 45
Acid345_3005 3559653 .. 3559676 - -13.2  -6.00814   AAGAAGCAAAAAAAA          GCGCATCTCA TTTG CGAGATGCGC           ACTGATCTTGCTTCG 100 59
Acid345_3004 NONE
Acid345_3003 NONE
Acid345_3002 NONE
Acid345_3001 NONE
Acid345_3000 NONE
Acid345_2999 NONE
Acid345_2998 NONE
Acid345_2997 NONE
Acid345_2996 NONE
Acid345_2995 NONE
Acid345_2994 NONE
Acid345_2993 3546681 .. 3546702 - -11.6  -3.92659   TGGGCAAAACGGAAA           GAGGAGCC GACTGG GGCTCCTC            TTTTGGACAAAATGT  85 48
Acid345_2992 3545689 .. 3545712 -  -6.6  -2.80699   TTTTAAGGAAGAGGA          TCGGCATCGC TGAA GCGATGCCCT           GATACAAGGCGAGTG  52 214
Acid345_2991 3542330 .. 3542342 -  -3.3  -3.39668   GGGGAAATGGCAGAA                CGCAG ATC CTTCG                TCGCTTCGCTCCTCA  47 225
Acid345_2990 3541525 .. 3541549 -  -3.5  -4.29187   GATAAGCAAAAAAGA          GTTTGAGGAAA ATC CTTCCTCTCAC          TTCGGTACCTCGAAC  64 22
Acid345_2989 3539679 .. 3539694 -  -2.5  -4.03234   GTGCCCTGATACAAA              CTCGC CTCGAT ACGAG               TTTTTCAGCAGTCTG  54 123
Acid345_2988 3538415 .. 3538447 -  -8.4  -2.71364   GGATTTTCGGAATTA     CGCGCGGGACA-ACC GACG GACATGTCGCGCGCG      CGGCGCTGGAGAGTA  58 485
Acid345_2985 3535268 .. 3535281 -  -2.3  -3.62572   GAGGATCATCGCAAA               GTGGC GGCG GCAAC                GGCATGACCATGGAC  47 203
Acid345_2979 3526108 .. 3526143 - -16.2  -4.39386   CTGAAACGATGAAAA    TCCCCG-CCCTATCGCG CTG CGCGATAAGGACGGGGC    ACCCTGACTTACTTC 100 34
Acid345_2978 3524928 .. 3524962 - -15.1  -4.07885   GATTTTTCCGCAAAA     CAAAAGAGCCGCAGC TTCGC GCCGCGGCTCTTTTC     TTGTTGGTCTGAATC 100 42
Acid345_2976 3523149 .. 3523163 - -11.4  -3.06183   GTCATCGTGAGCGAA               GCACGC GCA GCGTGC               GAAGTCGAAGGACCC  72 333
Acid345_2975 3521952 .. 3521983 -  -7.3   -5.0925   CTCCAAAAGCAAAAA      CACCCAGCGCC CCGGAGGGTC AGCGCTGGGTA       TGCATCCGCGGGTGC  91 50
Acid345_2974 NONE
Acid345_2973 3519750 .. 3519764 - -12.8  -3.06183   GTCATCCTGAGCGAA               GCGGCC AGA GGCCGC               GAAGTCGAAGGATCC  81 61
Acid345_2972 NONE
Acid345_2971 3518221 .. 3518254 -  -6.7  -4.10007   ATAAGCCGTCCAAAA     CAGTTGAGCGCACC CTCTGCC GGTGCGCCC-ACGG     TTTGCTGATTTTCGA  70 46
Acid345_2970 NONE
Acid345_2969 NONE
Acid345_2968 3514328 .. 3514340 -  -3.3  -3.30969   ATCGATCAAAGTGAA                TGTGG TTG CCCCA                CCCTTGTCCGAAGGA  45 72
Acid345_2967 NONE
Acid345_2966 3512038 .. 3512053 -  -5.4  -2.57211   AGTCTGGCTCATAAC              GACCTCC TAC GG-GGTC              CCCGGCGAGCGCCGA  46 61
Acid345_2965 NONE
Acid345_2964 3508768 .. 3508796 -  -8.1  -4.58395   TTCACTCCTCAAAAA       GGCCCCGC-TGC TGGTTG GCATGCCGGGCC        TTTGGTCACCGCTGA  87 42
Acid345_2963 NONE
Acid345_2962 3505885 .. 3505909 -  -2.8  -3.32498   TATGCTATATAGCAA          TCATAGCAGC GTGGA GCTACTCCGA          AACATAAAAAGTTAA  47 37
Acid345_2961 3504607 .. 3504631 - -14.4  -5.16572   ATTCAACGCAAAAAA          TAACCCGCAC TATGG GTGCGGGTTA          AGCGGAGAAACTAGG 100 85
Acid345_2960 NONE
Acid345_2959 NONE
Acid345_2958 NONE
Acid345_2957 3501657 .. 3501668 -  -2.2  -2.71144   TATGTTCTCCAACGA                CCTG TCGT CAGA                 CGCCATATTGAACCG  39 72
Acid345_2956 NONE
Acid345_2955 3500761 .. 3500784 -  -6.8   -3.7614   AACCATCAGCAACAA          CAATACTCGT TGTC ACGATTATTG           TCAATGCCCTACTTT  62 34
Acid345_2954 3500267 .. 3500279 -  -4.9  -3.21099   GTTCGTTATCACGAA                TTTTG TTG CAAAA                AATTTTACCCTGCCG  49 30
Acid345_2953 3499564 .. 3499594 - -10.5  -4.08692   TAATTTTCTGCAAAA      GTATGAGCCACAGC CTAG GCTGTGGCTCGT-C       TCTTAGTCAATCACT  86 207
Acid345_2951 3497557 .. 3497570 -  -2.3  -2.71712   GGCCCTCCTCCAAAC               GCCGA TCTT CCAGC                CCTGAATAGTCAGAG  39 71
Acid345_2950 3495650 .. 3495685 - -15.6  -3.32769   TTGTGAAACGAGCAA    GAAAGAACCCGCCA AGTATAAA TGGCGGGTTCTCTC     GGAATAGCGCGGCCT 100 39
Acid345_2949 3493577 .. 3493588 -  -5.8  -4.32402   TCGGAAGCAAAAGAA                GTGG GGCG CCAC                 GCTTGAGTGCGTTTG  71 147
Acid345_2948 3492399 .. 3492419 - -14.7  -4.88067   ACGCACGCAGAAAAA            GGACGGCCA CCT CGGCCGTCC            TTCTCCGTTACTCAC 100 47
Acid345_2946 NONE
Acid345_2945 NONE
Acid345_2944 NONE
Acid345_2943 3487572 .. 3487588 -  -2.1  -2.71791   ACCTCCGGGCGAAAC              CTTGAGC TAC GCTCTCG              CGACGGCGCCGTTGT  39 15
Acid345_2942 NONE
Acid345_2941 3485216 .. 3485274 - -13.3  -5.27335   CCCTGCAAAGAAAAA GTAGCGT-GAGCAACAAAGACGGCGGAC CGCG GTCCACCGTCTTTGTTGCTCGAAGATTA TGCCCCGCCGCGGAC 100 23
Acid345_2939 3482398 .. 3482413 -  -2.6  -4.25104   TCTCGCGGAGGAAAA              CGAACGT CTC AC-TTCG              GTTCGAGATTGGCAC  59 48
Acid345_2934 NONE
Acid345_2933 NONE
Acid345_2932 3477004 .. 3477023 - -10.6  -3.57792   TGACCCAGGCGGAAA            CCGCGCGG AACG CCGCGCTG             TCAGCGGCCGCACGG  71 64
Acid345_2918 NONE
Acid345_2917 3465330 .. 3465355 -  -6.8  -3.94188   ACTCACTCTAAAGAA         GCGTCCCCGGC GCATG GCCGGGGA-GT         GATTTATACCGCGTG  68 29
Acid345_2916 NONE
Acid345_2915 3462846 .. 3462859 -  -5.9  -3.73775   GGGACCGGTACGAAA               CCGCA TTAC CGCGG                AGGGCCGCGCCTATA  58 477
Acid345_2913 3459758 .. 3459798 - -13.4  -3.27725   CCAGGAAGAAAATCA GGGGTCTGGA-TCGG-GCAA TTT TCGCGCCGCGTCCAGACCCC CTCTTTGCAAATCCC  87 122
Acid345_2912 3457986 .. 3458011 -  -6.7  -2.52464   CCGGCGGGTAATTCA         GCCGGCGCAGC AAAC GCTACGAAGGC          CTACTTGATGGTCGT  51 26
Acid345_2911 3456588 .. 3456622 -   -15  -4.96848   CGGCCGATATAAAAA     GCGGGGCACCTCAAGA ACA TCTCGAGGCACCCCGA     ATTACACCGACTCCA 100 27
Acid345_2908 NONE
Acid345_2907 3451710 .. 3451727 -  -7.7  -3.55444   CTGCCACCTTGCAAA             GCGCAAA CGGA TTCGCGC              CTCGCAATACTAGGG  62 68
Acid345_2906 3450892 .. 3450918 -  -4.4  -3.75115   GCGGCAGAAAACGAA         TACTTCACGAAG TCT CTGCGCGAAACA         TCATGGATCAACCGC  55 215
Acid345_2905 3448707 .. 3448724 -  -4.1  -2.82895   CGCGTCACCAACAAG             GGCGA-GA AAT CCATCGCC             GCAAAGAAGTATCGC  43 291
Acid345_2903 NONE
Acid345_2902 3446046 .. 3446058 -  -4.8  -3.63922   ATTTTGCTGAAAACA                CACG GAAAT CGTG                CTTTTGGGTGACGCC  55 42
Acid345_2901 3445296 .. 3445340 - -14.5  -4.54205   ATGACAGCAAACAAA GT-CCCCA-CCCTATCGCGCA AGTAA CGCGCGATAAGGATGGGGCAC CCAGAGCTTTGAGAA 100 88
Acid345_2898 3443041 .. 3443056 -  -4.6  -2.78816   GCAGTGGGGACGATA              GGGGTC TTTC GACTCC               GTCGCGCTGCGCGCG  45 102
Acid345_2897 NONE
Acid345_2896 3439801 .. 3439813 -  -3.3   -5.0916   GTTTGAAGAGAAAAA                TCCGG GCG CTGGA                ACGATCACCGGAAAG  76 215
Acid345_2895 NONE
Acid345_2894 3436645 .. 3436665 -   -14  -3.87584   AAGCAGAACTAAGAA            GAGCGCGG CATGT CCGCGCTC            TTTTGCTTTTCGCTT 100 86
Acid345_2889 3429829 .. 3429859 -  -8.9  -3.14683   AGAGGTCGTCATCAA       GGGCCACTCGCCC TGGGC GGGCAAGTCGCTC       GAGTCGCTGCAACTC  60 484
Acid345_2887 NONE
Acid345_2886 3427052 .. 3427071 -  -5.6  -4.51174   TCAGGACAAGGAAAA            GCGCAAGG CCGC CCTCGAGC             GTGAACTGCTAAAAG  72 455
Acid345_2882 3424874 .. 3424893 - -10.8  -2.78672   CTTAAAGACATATCA            GATCACAG CTTC CTGTGATC             CATTTTAGCCCAGAC  66 41
Acid345_2881 3423507 .. 3423520 -  -3.1  -4.42653   ACGTCACTCATAAAA               CTCGA TAAC TCGAA                TGCAGACCCGCCGCG  64 328
Acid345_2879 3421507 .. 3421525 - -10.2  -3.03243   ATTTATGTTGGAAGA             GACGGCCG ACA CCGCCGTC             CCACCGGAAGTTCTC  69 46
Acid345_2877 3419576 .. 3419601 -  -5.9  -3.73302   GAAGACATTCAAGAA         CCGTCCCGACC TGTT GGAAGGGGCGG          AGTTGAGCAAGGAAG  58 509
Acid345_2871 NONE
Acid345_2870 3415032 .. 3415044 -  -3.3   -5.0133   TATCGGTTCAAAAAA                CGGTT GCC ATCCG                TCACCAACTTTGCAG  76 144
Acid345_2869 3413529 .. 3413539 -  -2.4  -4.41616   ATGCGCTCAAACAAA                 CCGC GCA GCTG                 ATCAAAGCGAACCTC  64 490
Acid345_2863 NONE
Acid345_2862 3405776 .. 3405789 -  -4.5  -2.71364   TCACGGTTTCAAGTA               TCCGC CGGG GCGAA                CTGTCTGGGAATTTC  45 51
Acid345_2861 NONE
Acid345_2860 3403855 .. 3403870 -  -3.2  -3.83668   GAATACATAAGAGAA              CGGACA GACA TTTCCG               TGCATAGTACCTACT  54 79
Acid345_2859 3402888 .. 3402912 -  -5.5  -4.62302   GAAGACCTTCAAAAA          GGGCGCGGCCA TCC TCGCAGCGCAC          CTCCAAGTGCCCATC  75 280
Acid345_2857 3399677 .. 3399696 - -10.7  -4.56607   CGATGAATTAGAAAA            GCTCCCC GACTGA GGGGAGC             TTTCCGTCGAACTTG  95 45
Acid345_2855 3395343 .. 3395364 -  -4.4  -2.86011   GAATTTCAAAGATCA           GGGGAATT GTTGGG AATGCCCC            ACGTAGGCAGAGTAC  46 406
Acid345_2853 NONE
Acid345_2852 3391803 .. 3391813 -  -2.4  -5.85244   AACCAAAACAAAAAA                 GGAG ATG CGCC                 TAGCGCACAAGAAGT  91 25
Acid345_2851 3389147 .. 3389164 -  -2.6  -4.15044   CGCTCTTTGAACAAA             CCGCCA GGAAAT TGGCCG              CGAAGCTTCCGTTCT  59 456
Acid345_2848 NONE
Acid345_2847 NONE
Acid345_2846 NONE
Acid345_2845 3383542 .. 3383555 -  -3.1  -3.07355   CCCAAAGAATAATTA               CG-GCA GGC TGCGCG               ACGGCGGAACCGCGT  43 9
Acid345_2836 NONE
Acid345_2835 3372594 .. 3372607 -  -4.5  -3.41051   TCACTTTGATTAGAA               CCCTG GGAG CAGGA                AAAGTTTCGGAAAGT  51 48
Acid345_2834 3372021 .. 3372045 - -12.9   -3.5485   GACTGAAAACACGAA          TGGCCAGCC TCGAATG GGCTGGCCA          TTTTCTTTGCAAAGT  85 42
Acid345_2828 NONE
Acid345_2827 NONE
Acid345_2826 NONE
Acid345_2825 NONE
Acid345_2824 3354105 .. 3354117 -  -6.9  -3.47307   GGAAGAGCAGGAGAA                GCCGG ACG CCGAC                AAGAACCTCAATGTC  58 397
Acid345_2818 NONE
Acid345_2817 3341859 .. 3341886 -  -7.7  -4.07133   GAGTTCGAGAAAGAA        CGAAGGCGGGCC ATGAA GGCC-GCCTTTG        GTTTGGTAGAAGGCG  71 45
Acid345_2803 3317395 .. 3317405 -  -8.2  -3.08032   GTCTCTGGAAAATTA                 GGGC ATT GCCC                 GGTCCCTCATGCCCA  60 12
Acid345_2802 3316338 .. 3316361 -  -3.1  -4.30809   CAAGAGCTACGAAAA         CGAG-GGCACG CATG CG-GCCTCCCG          CAGAAATGGTACTCC  62 47
Acid345_2801 NONE
Acid345_2800 3315253 .. 3315267 -  -2.8   -4.4009   GGCCACTGCACAAAA               CCTG TGAGTGG CAGG               AAAAAACTTACGGTT  64 33
Acid345_2799 3314868 .. 3314886 - -11.7   -4.2687   CTCAAAAATGACAAA             GCACGCC ACTTG GGCGTGC             TTTTTGTTTGAGCTT  93 52
Acid345_2796 NONE
Acid345_2795 3309646 .. 3309667 - -15.9  -5.96219   CAGCGACAAAAAAAA           GGCGGAGCA TTTC TGCTCCGCC            GAAATCACATCATTC 100 51
Acid345_2794 3308815 .. 3308828 -  -3.7  -2.66316   GGCGGGAGCATATCA               GCCCG GCGA CGGTC                GATAGACTGCGCGAG  42 519
Acid345_2792 3305341 .. 3305355 -  -2.8  -3.59979   TTCGGGGAGTTTAAA               TTCCTG TGC CACGAA               GGATCCTTTCTAAAC  49 35
Acid345_2791 NONE
Acid345_2790 3302033 .. 3302063 -  -7.5  -5.07652   TTGCTGAAAACAAAA       TATAGGGGGGAGG GGGTA CCCCCTCCCTAAA       ACCTATTTCCGCTTC  91 28
Acid345_2786 NONE
Acid345_2785 3298428 .. 3298439 -  -7.2  -2.60977   GGCTAAAAAAGAACT                GGGC TTTA GCCC                 CTGCCCGCGCTCAAC  54 36
Acid345_2769 3279111 .. 3279131 -  -2.4  -4.67697   TCGGAAAAGAAGAAA            TCCGCGCC TACTG GACGCGAC            AGTGGCGAGAGTTCG  66 282
Acid345_2767 3277643 .. 3277653 -  -4.6  -4.27584   ATTCCTAACCGAAAA                 GAGC TGC GCCC                 CGCACTGCACCATTT  67 498
Acid345_2765 3274541 .. 3274565 - -19.3  -4.88918   TCATTCTAAACAAAA          TCGCGGCCGGC ATT GCCGACCGCGA          CCGTAAAGCATTGTG 100 47
Acid345_2764 3272387 .. 3272406 -    -5  -3.85817   ACTCGCTCTCACAAA            CGCTGATCA AGC TGACC-GCG            CCGGGAGTTCCCGAC  61 524
Acid345_2762 NONE
Acid345_2761 3268281 .. 3268291 -  -5.4  -4.13995   GGCGCAGAAACCAAA                 CTTC ATC GAAG                 GCGTCGGGCAAGGTT  66 487
Acid345_2758 NONE
Acid345_2757 3264947 .. 3264969 - -17.8  -3.18452   GCTGCAAACAAATTA           GGCGGATGGA AGA TCCATCCGCC           TCTGTCCGGAGAGAC 100 47
Acid345_2756 NONE
Acid345_2755 3263292 .. 3263322 -  -7.5   -3.2981   TACACCAACTACGAA      CCGAGCACCAGCCA GTTC CGGCTG-CGCGCGG       AGCCGGACAACCGAT  56 216
Acid345_2753 3260572 .. 3260591 -  -2.8  -3.66356   AGGGCGAAGTCTAAA            CGAAGA-CG TCT CGCTCCCCG            CGTTTAATTCGATTT  51 1
Acid345_2751 3258509 .. 3258533 - -11.5  -5.68023   CGATAATCAAAAAAA          TCCCCATGC GCAGAAT GCATGGGGA          TTTCCTACACTTGCG 100 46
Acid345_2748 NONE
Acid345_2747 NONE
Acid345_2746 3252110 .. 3252129 -  -3.5  -3.77775   GAAAGAGGAAGAGAA            CCCCACG ACGAAA CATGAGG             GAGAGGATACAACAA  56 157
Acid345_2745 3251349 .. 3251398 -    -8  -3.01001   GAGGCGCAAAGCAGA GCTGGATTTTGCGCGGCACTGAAA ACAT TTTCAGTGCCGCGGGAAA-CG-GC TGTCAAAGAGGGGTT  60 39
Acid345_2744 3248941 .. 3248988 - -21.5  -3.85817   ATCTTCTGGCACAAA CACAAGAGCGGGACAGAACGC CCTGAC ACGTTCTGCCCCGCTCTTGTT TCTTACAATTTCAGC 100 41
Acid345_2743 3248317 .. 3248332 -  -6.8  -2.66106   GAGTCGAAGAATTTA              TGCCGG ACGG CCGACA               GCAGCCGAAGGCGCC  51 77
Acid345_2739 3240380 .. 3240398 -  -5.3  -2.52464   TCGTTGGGGAATTCA            CAGCCCGT CGTC ACGGG-TG             TTCAAGAGCGAAGCT  46 127
Acid345_2737 3238226 .. 3238275 - -13.1   -2.8742   CTTAAACACGAAGGA CACGAAGTTCACGAA-GTTTTCGT AAA AAGAATTCCTTCGTGAACTTCGTG TTTAAAGATTTTGAT  79 27
Acid345_2735 3235399 .. 3235417 -  -5.8  -3.16564   CGGGCACCGGATCAA             GCGCCGTC TTC GTTGGCGC             AGGATCCAACTCCGG  49 97
Acid345_2732 NONE
Acid345_2731 NONE
Acid345_2730 NONE
Acid345_2729 NONE
Acid345_2728 NONE
Acid345_2727 NONE
Acid345_2726 3223135 .. 3223152 -  -6.9  -2.56728   AGCATTGAGAGGAAT             CGAGGGC TGCT GCACTCG              CTTATTTTGAATCTT  51 44
Acid345_2725 3222317 .. 3222339 - -12.7  -4.96848   GCGCGCACACAAAAA           CGCCTGGGC GTTCA GCCCAGGCA           TTTCCATTTCAGAGT 100 52
Acid345_2723 NONE
Acid345_2722 NONE
Acid345_2721 NONE
Acid345_2720 3215533 .. 3215562 -  -9.9  -3.05596   GACGGTGTGACCGAA       GCCGAGGATCCCG ACGG CGAGTTCTTCGGC        GATGAGCGCTTGCAA  64 520
Acid345_2714 3208193 .. 3208211 -  -3.8  -4.55689   ATTAGCCAGAGAAAA             GAATTGCG TTT CACAGTTC             CCTCAAATCGGCGTC  69 70
Acid345_2713 3206175 .. 3206206 - -10.1  -4.11216   CCCTTATTTCCAAAA      CTTACCGGCAGTG TGCGAG CACTGCCGGTGTG       GCGAAATTCAACAAT  83 49
Acid345_2712 3204585 .. 3204604 - -10.7  -3.95435   CGCGCGAAAAGAGAA            GGGGCTC ATTCCG GAGCCCC             TCTTGTTGGTAAAAC  80 51
Acid345_2710 NONE
Acid345_2709 3201467 .. 3201492 - -12.5  -5.81412   TGCATTCAAAAAAAA         TAGGGCGCCGG AGGT CCGACGCCCAA          AGAATGCTGGTAAGG 100 63
Acid345_2708 3199509 .. 3199547 - -16.9  -4.42386   TGCTCACCCAGAAAA   GAGCAAAAAGCGGATGC TCGTC GCACCCGCTTTTTGCTG   AGCGCGAACTATCTG 100 34
Acid345_2702 NONE
Acid345_2701 3192669 .. 3192689 -  -4.7  -4.37092   ACGGGTCGGAGAAAA            CAAGCATTG GCT CAATGTCTG            AGTCATCGAGCCGGG  66 164
Acid345_2700 3191093 .. 3191112 - -13.6  -4.27316   TGCTGGAATTTAAAA            GGCGGAGA TTGC TCTCCGCC             TTTTCTTTTTGCCTG 100 50
Acid345_2696 3185960 .. 3185977 -  -5.5  -2.82602   CATCAAAGCGAACCA             GCGG-GCC AAT GACGCCGC             ACCAATCGGCACGTA  47 218
Acid345_2692 3181323 .. 3181340 -  -4.9  -3.15544   GTGCATCCTTAGCAA             CGTGCTGT TAA ACAG-ACG             GCGAAACTTGTTGAG  47 90
Acid345_2691 3178516 .. 3178538 -  -4.7  -4.07885   GATCGGGGCCGAAAA           GGCAGTGGG ACGGG CACACAGCC           GCTACGAGGTCACGC  62 404
Acid345_2688 3174857 .. 3174875 -  -2.3  -4.14627   CGCTGACAGAAAGAA             CAGCCGC GGATA GCGACTT             CACGAGAACGCTTCG  56 25
Acid345_2687 3174047 .. 3174068 -  -5.2  -3.79519   AAGCGGATCAGGAAA           TCG-ATCGC GACCT GCGATTCGA           ATTAGTCGAGTGCTA  61 149
Acid345_2686 3172644 .. 3172660 -    -8  -3.06501   CATAGCTCTAGTGAA              GCACCT GCTTG AGGTGC              TCGGCAATCTGGCGA  60 1
Acid345_2685 NONE
Acid345_2684 3171522 .. 3171534 -  -4.7  -4.64334   AATTCCCCAACAAAA                TCGCC ATC GGCGC                AGCGTGGCCGGGCTT  72 263
Acid345_2678 3164649 .. 3164660 -  -5.8  -2.78463   AGCGGTTGGACGAGA                CTCC GTTC GGAG                 TTCCTCCGAGCCTGG  47 437
Acid345_2676 3160427 .. 3160452 - -17.7  -3.61398   TGTTTTCTGGAATAA         CAAAACCCGCC TAAT GGCGGGTTTTG          TTGAAACTACAGCCA 100 46
Acid345_2672 3148156 .. 3148178 - -11.2   -2.9914   GACCCCCGACATACA           GCAAGGCCGG AGG CCGACCATGC           TTCTAAGCACGACGC  71 152
Acid345_2671 3147315 .. 3147330 -  -8.2  -2.82516   TGCCTGAGCATCAGA              CCGAGC ATTA GCCCGG               GGCAAAAACACCGGG  57 78
Acid345_2669 NONE
Acid345_2668 NONE
Acid345_2667 NONE
Acid345_2666 3141171 .. 3141184 -  -9.5  -4.86731   GCGCCCGAAAGAAAA               GGGGC TTCA GCCCC                TGCGTTCATCCCCGC 100 31
Acid345_2665 3140038 .. 3140052 -  -7.8  -3.08438   CAGCACAGGCCAATA               CGACGC AGC GCGTCA               GTTCACCACACGTGT  57 129
Acid345_2662 3136562 .. 3136582 -  -9.6  -2.50816   CGCCCATCTACGAAG            CGGCGCGC ATCAA GCCCGCCG            TGGTGCAGGTCGAAT  59 415
Acid345_2659 NONE
Acid345_2658 3131884 .. 3131899 -  -3.2  -2.75844   CGTCGCATCGCAAAT              TGGAAC TGCC GATCCA               TCCGCTCTACAACTC  41 32
Acid345_2657 3131050 .. 3131063 -  -2.3   -4.5442   CTCTCAATGACAAAA               TCGGC CCTC GTCGA                TCACTGCACGTAGGC  65 26
Acid345_2656 3128981 .. 3128998 -  -6.3  -3.60818   TGAAAAGGTTTTAAA             GCTTGCT ACGC AGCAAAC              TGATCACATCATCGG  57 3
Acid345_2655 3127234 .. 3127246 -  -7.7  -4.72007   GCTTAGTAAAAGAAA                TTGCC GAA GGCAA                GAGGCTGTAAGGCGG  86 296
Acid345_2651 3124831 .. 3124852 -  -2.1  -4.98531   GCGGCAAAGGAAAAA           TGCCGGCCT TCAA AGGCAAGCT            AACCGACGACCGTAT  74 160
Acid345_2645 3119765 .. 3119780 -  -2.6  -3.25261   GGGCAAGAAAAGAAG              CGTAGAC AAA GT-TACG              GGTTGAGGACGACTT  43 21
Acid345_2644 3118597 .. 3118613 -  -3.5   -3.7398   CCGGAAGTGAAAACA              CGCTTCC CTG GGGTGCG              GCTTGGGGCTGAGGA  53 82
Acid345_2643 NONE
Acid345_2642 3115774 .. 3115793 -  -4.8  -4.07568   CGTCCGCTGCGAAAA            CGCCCACG ACCT CGACGGCG             TGATCGCCACTTTCG  62 463
Acid345_2639 3113311 .. 3113333 -   -12  -2.51173   ATGAAGTGCACGAAG           GGGGATTGGA AAT TCCAGTCCCC           TTTTTCTTTTTCTGA  71 89
Acid345_2637 NONE
Acid345_2636 3107943 .. 3107955 -  -2.7  -3.33696   GCGCGTTGCAACCAA                GCTTT GGG AAAAC                GCAGCGGCCAAATCC  46 225
Acid345_2634 3105422 .. 3105434 -  -3.4  -3.30441   GATTACTTTGCATAA                TCGT GGGCT ACGA                AGTAAGCACGCGAAT  45 67
Acid345_2633 3104897 .. 3104908 -  -7.2  -3.96148   TCCTGTTACCAGAAA                CGCG GGGC CGCG                 AACTTGCGAATTGAA  71 51
Acid345_2627 3098419 .. 3098429 -  -2.4  -3.86015   TATCGCTGCCACAAA                 TGCG GGG CGCG                 CTTCATCCGCGAAGG  52 72
Acid345_2626 NONE
Acid345_2625 NONE
Acid345_2624 NONE
Acid345_2623 NONE
Acid345_2622 NONE
Acid345_2621 NONE
Acid345_2620 3090762 .. 3090805 -  -3.7  -2.62735   ACACGCTGCATACGA GTCGAACCGCGGCGTAGCGC CTCAC GCGCCA-GCCTCGATCCGTG CTGGAAGCTTCTCGT  42 3
Acid345_2619 NONE
Acid345_2618 3088016 .. 3088026 -  -6.8  -4.56133   CCTGAAGAACCAAAA                 GCTC GTG GAGC                 GAGGCATTCGCATCG  76 210
Acid345_2615 3083258 .. 3083270 -  -9.1  -3.17146   TGGCTGTAGAAGACA                TCGGC CTC GCCGA                TCCCAACGCTCTCGC  60 519
Acid345_2612 NONE
Acid345_2611 3079982 .. 3080005 - -14.6  -5.27335   GCGCGCAAACAAAAA          CCCCGCCGAT TTTC ATCGACGGGG           TCTAATCCCTTGGGG 100 176
Acid345_2607 3074970 .. 3074982 -  -3.3  -3.04398   CCCGGCCTGCAAAAC                CTCGC TAT GCGAC                CCGCTTTCTCCCTCT  43 17
Acid345_2606 3074530 .. 3074563 -  -8.9  -2.95476   AGTAGGGATTAGAGA     GAACTCACGCTGCAC AGGA ATGCAGCACGACTTC      GCGCCGGGCGGCGCC  62 71
Acid345_2600 NONE
Acid345_2599 NONE
Acid345_2598 NONE
Acid345_2597 NONE
Acid345_2596 3064549 .. 3064559 -  -3.2  -3.05384   GCTGGTCCGAGTGAA                 GTGC TGG ACAC                 GCGGTTAGTAGGGAC  43 30
Acid345_2595 3063475 .. 3063493 -  -8.1  -3.71649   GCGCTAAACGCGAAA             GACGAGC GCGAA GCCCGTC             TAGTTTCTAGGCCCA  68 78
Acid345_2592 3061076 .. 3061092 -  -6.5   -3.2614   GACGTCCTAGACGAA              GTGGTTC ATC GGACCAC              GCCCATGCCCCAGCG  56 0
Acid345_2582 3049974 .. 3050005 -  -5.1   -3.1355   CGTAGTGAGACCGAA      TTGCGAAGCCCCGC GCGCA GCGGGGCTTTG-AT      TTTTGCAGGTAGTTC  50 40
Acid345_2576 NONE
Acid345_2575 3040026 .. 3040046 - -10.3  -4.75518   CACAGAAAATGAAAA            GGCTCCGCA CCA CGCGGGGCC            TTCGTCATCTCCGAT 100 41
Acid345_2569 NONE
Acid345_2568 3031426 .. 3031436 -  -8.2  -2.73474   CTGGAGAAGCATAAG                 CCCG ATT CGGG                 GCCGTGGCATACATT  57 123
Acid345_2567 3030144 .. 3030164 -   -14  -4.67641   AGGCCAAAAGCAAAA            CCGGCAGC GCTCG GCTGCCGG            TTTCTGTCTGCAATC 100 49
Acid345_2565 NONE
Acid345_2564 NONE
Acid345_2563 NONE
Acid345_2562 3025759 .. 3025780 - -11.6  -4.35524   TCTGCAAATTCAAAA           GGGCGAGT TTACCG ACTCGCCC            TTTCTTCGTGCCTAT  91 76
Acid345_2559 3022730 .. 3022749 -   -15  -2.72881   GACGGAATGAAATAG            CCCACCGC GTAA GCGGTGGG             AAATGGAAGAGGAAA  83 281
Acid345_2556 3019364 .. 3019402 - -16.8  -4.20354   AATCCAATCGGAAAA   TACGAGCCGCCTTTCACA TTT CACGAAAGGCGGCTCGTC   GCTTTTGCTCAGTAT 100 34
Acid345_2554 NONE
Acid345_2553 NONE
Acid345_2552 NONE
Acid345_2551 3007938 .. 3007956 -  -5.2  -2.78712   TTCGCAACTGAATGA             CTACTGAC AAG GGCAGCAG             GCGCGGTTTCCCTGA  47 401
Acid345_2549 NONE
Acid345_2548 NONE
Acid345_2547 3006609 .. 3006638 - -15.8  -3.35706   AACTATAGCGCACAA       GAAAGCCGTGGC GCGAAG GCCACGGCTTCC        TGTTACACCCTGGAT 100 42
Acid345_2546 3006269 .. 3006282 -  -2.4  -3.17763   GCTAGATGGCAGGAA               CAAC CGAGAC GTTG                GGCGAAGCCTGTGAG  43 44
Acid345_2545 3005671 .. 3005695 - -14.4  -4.92828   AAACTCAAAAAGAAA          GGGCAGAATG CGCTT CATTCTGCCC          TTTTGCTCTGCATTT 100 49
Acid345_2540 3000796 .. 3000813 -  -2.5  -5.01732   AAGCCTTCGAAAAAA             TCGGGGC TTTA GCCCCTG              CAACCGTCTATTCAA  74 393
Acid345_2539 NONE
Acid345_2538 2998306 .. 2998327 - -13.7  -5.27335   GTTCCCAAAGAAAAA           GGCCGGACA TTTT CGTCCGGCC            CTCTGAGTCCCGAAT 100 44
Acid345_2533 2989732 .. 2989745 -  -3.7  -4.72631   AGCAACCGAAGAAAA               TCGGC TTCA GCCGC                TGCTTCGCCCTCGTC  72 171
Acid345_2527 2984189 .. 2984207 - -12.4  -4.84918   CTTAGAAATAGAAAA             GCCCCGAA TCG CTCGGGGC             TTTCTTCTGCGCAAT 100 51
Acid345_2524 2980547 .. 2980557 -  -3.2  -3.14463   AATTTTCTTGATCAA                 CGAG ATG CTCA                 CTTTATGCAAGATCG  43 28
Acid345_2523 2979663 .. 2979681 - -13.1  -5.01811   CTATCAAATCAAAAA             GCCCGCC GTGTT GGCGGGC             TTAATTCATTCCAGC 100 45
Acid345_2520 2975957 .. 2975969 -  -9.1  -3.20901   AGTCGAGTAAGCCAA                GTGGG TGC CCCAC                CCTTCCCCGAACCGG  65 55
Acid345_2513 2969270 .. 2969292 -    -7  -3.72324   CAGCCCGACGAAGAA           TCTGCTGTTC CGC GATCAGCAAA           AATCACTCTCAATCT  62 293
Acid345_2512 NONE
Acid345_2511 NONE
Acid345_2510 2967159 .. 2967171 -  -5.5  -3.17075   CGCCCCCGAACCCAA                GGAAG GTA CTCCC                GACTTCCGCTTCTTT  49 152
Acid345_2506 NONE
Acid345_2505 2961528 .. 2961561 - -18.3   -3.5393   ATCATCCCCCTTAAA     CACGAAAGCCCCGCTA AAG TAGCGGGGCTT-CGCG     TTGCTTGAGTCTTAT 100 37
Acid345_2504 2960314 .. 2960325 -  -3.6  -4.21319   AGCAAGTCTAACAAA                CGCG TTCG CACG                 TGCAAGAGGTTCGGC  60 66
Acid345_2503 2959087 .. 2959118 - -12.4  -4.17048   GCGTTCGTAAAAGAA      GAAACCGAGAGG TGGCGTAC CCTCTCGGCTTC       AACGGACTTCGTTTG  91 42
Acid345_2501 2957612 .. 2957640 -  -7.3  -5.20333   TATTCATAAGAAAAA        GGCCAACCCTTCA GGC TATCGGGTCGGCC        GCCGAATGGTCAACG 100 59
Acid345_2500 NONE
Acid345_2499 2954956 .. 2954973 -  -8.3  -2.57996   CGAAACCGAGAAGAT             CCGCGTG ATCG CCCGCGG              CGCCTTCCTCCACGA  53 512
Acid345_2497 2950641 .. 2950651 -  -2.4  -3.10597   GTTGGTATGTAAAAG                 CGAC GTA GGCG                 AACCGCTTGACGGGC  42 114
Acid345_2496 2949809 .. 2949830 - -11.6  -4.84527   TGCATATATGAAAAA           TGCCCCTC TGGCTG GAGGGGCA            TGGGAAAGGAGAGAG 100 71
Acid345_2485 NONE
Acid345_2476 NONE
Acid345_2475 NONE
Acid345_2474 NONE
Acid345_2473 2924214 .. 2924231 - -12.7  -3.23274   TCTCCCAGAACGTAA             GGGCGGA TACT TCCGCCC              TTAATTTTTTGTTAC  83 454
Acid345_2467 2916475 .. 2916487 -  -3.3  -3.07816   GGCGGAGGCACTTAA                TCCAG CGA CTGGC                ACAAACAGGTTATGG  43 121
Acid345_2466 2913982 .. 2913992 -  -2.4  -2.57344   GAGGTGGGGGAGAAT                 CGAC ATT GGCG                 TGGGTCGAGGCGAAC  38 311
Acid345_2465 NONE
Acid345_2464 2912422 .. 2912453 - -17.4   -4.7497   TTCACCGATCAAAAA      GCTGGCCCAGC-CGA TGC TCAAGCTGGGCCAGC      CACTCGGGGATTGGG 100 46
Acid345_2463 2910913 .. 2910968 -  -5.6   -2.8742   TTTAAACACGAAGGA CACGAAGGTTTCACGAAGGTTTTTT GAGTTCG AAATTACCTTCGTGAT-CCTTGGTG TCGTTCGTGGTTGAA  49 54
Acid345_2461 2908836 .. 2908868 -  -2.6  -4.42386   GCCCCATCTATAAAA     GGTCGGCGGATCG-GC GCG GCTCAAGCCG-CGCCC     TGATACAAACCGCAT  62 75
Acid345_2460 NONE
Acid345_2459 NONE
Acid345_2458 2905380 .. 2905399 -   -15  -3.18571   TTTTGGAAAGAGAGA            CGGGAGCC ATTG GGCTCCCG             TTTTGTTTGGAGAAA  95 52
Acid345_2450 2896025 .. 2896053 - -14.6  -4.56775   AGCCTTCTGCAAAAA        CAAAGGGCGCCC GATTT GAGCGCCCTTCG        TGCTGAGTTGCCGCC 100 44
Acid345_2448 2894178 .. 2894192 -  -7.1  -3.34344   CTATTTCTCAACCAA               TCGGC GCCCT GCCGA               TCGGACCGCAAGACC  58 61
Acid345_2447 2893000 .. 2893022 -  -7.8  -2.71712   GCGGCGGTGGGAAAG           TGGAAAGC GGTGTTT GCTTTCCA           AGCGCAGCGTCTTTT  55 52
Acid345_2441 NONE
Acid345_2440 2885057 .. 2885069 -  -3.4  -3.16881   GAGTCATGGCAGGAA                TTCG CGAGT CGAA                GAGCCAGATGGCAGT  45 113
Acid345_2439 2883662 .. 2883684 - -11.9  -2.54896   GTTGCATCTAACCGA           CGCGCTCGC GAAAT GCGGGCGCG           TTTTTTGTGCTACTG  71 43
Acid345_2432 NONE
Acid345_2431 NONE
Acid345_2430 NONE
Acid345_2429 2869084 .. 2869104 -  -8.3  -3.07935   AGGTCAGGTACGGAA            CCAGCCT TGAGTTG AGGCTGG            ATGAGGACAAGCACA  60 179
Acid345_2428 2868160 .. 2868186 -  -3.7  -3.14211   ATTCTCTGGCACTAA         TCGTTCTGCCA CAACT CAGTAGAACGA         GAACCTAACGAGATC  45 14
Acid345_2427 2867108 .. 2867133 -    -4  -3.28712   CGCGGGCCTCGATAA         CGGATACG TCTTTCACTG CGCATCCG          CCTCGTTCTTCGACC  47 12
Acid345_2426 2865786 .. 2865825 -  -4.2  -3.41051   GCATTGCGAGCAGAA  GGCTATCACGTCCGAG GTTGTTGG CGAGGACATGAAAGCC   CGCGCCTATAACGGA  51 31
Acid345_2425 2864861 .. 2864898 -  -4.9  -3.71527   CGTCAACCAGGTAAA   CGTTCACG-ATTCAGCCA TGA TAGGGGAATTCGCGAACG   GACGAATTAAGTCCC  55 47
Acid345_2424 2863971 .. 2863985 -    -7  -3.09878   TTCAGCGACTCAAGA               TCGGCG CTT CGCCGG               CGCTTTACGCGCCGA  54 5
Acid345_2423 2863575 .. 2863587 -  -6.3  -2.71364   GCATGGGTGCAATTA                CTGTT GTG AACAG                GGCTTACCACTACCT  50 61
Acid345_2422 NONE
Acid345_2421 NONE
Acid345_2420 2861511 .. 2861528 -  -6.3  -4.28067   CTAACAACAGATAAA             TCGCAGT CCCA ACTACGA              GCGCACCGGTCAACC  71 150
Acid345_2417 2858651 .. 2858670 -  -2.1  -4.60797   GTCTCACACAGAAAA            TTCCAGA TGTGTC TCTGGAT             CAATGGCCGTTGGAT  65 25
Acid345_2416 NONE
Acid345_2415 NONE
Acid345_2414 NONE
Acid345_2413 NONE
Acid345_2412 2853961 .. 2853988 -  -3.4  -3.50853   TGTCGTCAACGAGAA        GGATGGTTGC-GG CTT CCTGCAACTATAC        CTCCCGCCGACCGGC  49 20
Acid345_2411 NONE
Acid345_2410 NONE
Acid345_2409 NONE
Acid345_2408 2849514 .. 2849546 -  -5.5  -2.52156   AGCGAAACGCAATAG      GCAAGGATCGGCA TTTGATC TACCGGCCCTCGC      ATGGCCGGGCGACGG  46 12
Acid345_2407 NONE
Acid345_2406 2848221 .. 2848233 -  -7.7  -3.16683   ACGCGAGCGGAGCAA                CACAG GCC CTGTG                GCCTTAATCCGTACC  59 304
Acid345_2405 NONE
Acid345_2404 NONE
Acid345_2403 2845391 .. 2845401 -  -3.2  -3.17212   TCATTACGGCACCAA                 CGGA AAT TCCA                 TCCGGAAGACCGTGC  45 3
Acid345_2402 NONE
Acid345_2401 NONE
Acid345_2400 2843707 .. 2843722 -  -3.2  -3.06796   CTTCAGCCCATTCAA              TCGCGA CTAT TCGTGA               TCCACAAAATCGTCT  43 16
Acid345_2399 2839998 .. 2840026 -  -8.9  -3.20382   TCCTACATCCAGGAA        TTGCCGATCACCA CAT TGAAGATCGACAA        GATGTTCATTGATAC  63 287
Acid345_2397 2836766 .. 2836786 -  -2.4  -4.81734   AAAGACCAGCAAAAA            CGCGACTA TTTCT TTGGCGCG            CACGATGCGAACCGG  70 478
Acid345_2395 2833239 .. 2833264 -  -6.1  -3.20723   CGGCTATCAAGTCAA         CTTCGCTGACCG CAT CCGCC-GCGAAG         CAGGCATCCTAACCG  54 293
Acid345_2392 2829804 .. 2829825 - -11.5  -5.07652   CCCCGCAAAAGAAAA           CGGCGCGAC CGAA GCCGCGCCA            CTCTTCCGTTCTGTA 100 144
Acid345_2391 2828571 .. 2828599 - -14.6  -5.33026   CAACTCAAACAAAAA        GGCACGGAAGGA AGTAG CCCCTCCGTGCC        TCTGTATCTCCGTAG 100 56
Acid345_2388 2822045 .. 2822078 - -14.5  -3.73756   CATTGTACGAAAAGA     GGGCCCCGGACGCCC CTGC AGACTTCCGGAGCCC      TGTTGAGGACAGCTA  95 38
Acid345_2387 2820755 .. 2820813 - -14.9  -2.66656   GACAGACCCAAATAG TCCGCAACGTCGCGCAGCCGC---ACAGG TTTCT CCTGTTTCGCGGCTGCT-GACGTTGCGGA TTGTGAAGTGCGCGA  83 65
Acid345_2386 2819578 .. 2819592 -  -9.2  -3.27774   CACTCTAAGCACCAA               GCAGCG TAC CGCCGC               GAAGTTCAAAGACTC  66 200
Acid345_2383 2816275 .. 2816293 -    -8   -3.6445   AGAAGAACCTGGAAA             GCGCCCAG ACT CCGGCCGC             CAAGGCACAATCCAC  66 225
Acid345_2380 2814090 .. 2814100 -  -3.2  -3.36289   CACTATCTTAACCAA                 TGCG CAG CACA                 GGAAACATGGCACTT  47 59
Acid345_2379 2813852 .. 2813871 -   -15  -4.05788   TCCGGGCAAACGAAA            CCGGAGCC CTCA GGCTCCGG             CTGGTGAAATCGCTA 100 47
Acid345_2378 2810947 .. 2810969 - -12.7   -4.9138   AGTAGTCAAACAAAA           GGCCGACGC TCATC ACGTCGGCC           CTTTCAGTCTTCCAA 100 49
Acid345_2372 2803055 .. 2803065 -  -2.4  -3.35996   CATCGTGATGCACAA                 GGGC AAG GTCC                 GCGAGATGGGCAGCC  46 144
Acid345_2365 NONE
Acid345_2364 NONE
Acid345_2363 NONE
Acid345_2362 2793111 .. 2793121 -  -2.4  -3.18467   AAACCTCCAATTCAA                 TCGC CTC GCGT                 CCGAAGGCCCGGAGA  43 93
Acid345_2361 2792755 .. 2792796 - -10.8  -4.50859   CAATGAAAAGAGAAA GCCTCCGC-AGGCGACACG ACACA CGTGAGGCATTGCGGAGGC CGGGTTCTCTGTATC  93 92
Acid345_2360 NONE
Acid345_2359 NONE
Acid345_2358 2790064 .. 2790074 -  -2.4   -3.5944   AGCGAGACGCGGAAA                 GCTG TCA CTGC                 ACCTGGCCTCGTGGA  47 19
Acid345_2357 NONE
Acid345_2356 2788005 .. 2788030 -  -7.5  -3.09516   CCTCGCAGCAGTGAA         GCTCCATCGAA ACTG TTCGGAGGAGC          GTATGAAATCACTCA  57 415
Acid345_2353 2784209 .. 2784228 - -12.8  -3.71848   CTGTTGCACTAAGAA            GCGGCGCC CGAA AGCGCCGC             TCTTCCCTACTGGTC  86 32
Acid345_2351 2782301 .. 2782312 -  -5.8  -3.10164   CCAGTCATGATCGAA                CGTC AAGG GACG                 CCAGCAGATATTTTT  52 3
Acid345_2350 2780955 .. 2780979 -  -7.8  -3.55563   AGGCGATCCGGCAAA         GAGCGACAGCG AGGC CGCAG-CGCTC          GGATTCATGCGTACC  62 330
Acid345_2348 2780023 .. 2780042 - -16.4  -3.27565   AAGCACACAAGGTAA            CCCCCGCC ATAG GGCGGGGG             GACAAAGCGTCTTGC 100 54
Acid345_2347 2778842 .. 2778869 -   -20  -3.02324   TTGAGTCAAACGAGA        GAAGGCGGTGGA TTGC TCCACCGCCTTC         GATAGGCCCTCAAAG 100 44
Acid345_2346 2777872 .. 2777885 -  -3.7  -2.77235   GGAACGATGCAATGA               CGGAG CTCA CACCG                AGAACCTTAGTAAAT  43 32
Acid345_2345 NONE
Acid345_2344 2775834 .. 2775854 -  -6.8   -3.7732   GTTTTAGATGAACAA            CGCCACCT GCTGG AGTTGGCG            TACTACTCCGATGAA  63 382
Acid345_2342 NONE
Acid345_2341 NONE
Acid345_2340 2771545 .. 2771579 -  -8.7  -2.69964   CTGTGAAGCAGAGCA    CACGGCTGT-GTGTGA TGGG TCACACGACAAACGTG     GGGAACGTCGACTAA  59 37
Acid345_2339 NONE
Acid345_2338 NONE
Acid345_2337 2768611 .. 2768641 -  -9.6  -2.76815   AGTTCCTGGAAGAAC       TGCTGCGCGAGCGC GAT GCGTTCGTGGAGCA       CAACCAGTCGACAAT  61 86
Acid345_2330 2762725 .. 2762751 -  -9.4  -4.33417   TTGACTGACAACAAA         GAGGAGGGGC CCAAAAC GCTCCTCCTC         AAAGTAACAGCGAGG  84 48
Acid345_2316 2743102 .. 2743124 - -14.9  -3.11727   AACAATGGTAAGACA           CGGCGTGAG TTAGG CTCACGCCG           TTCTGCGTTACGCGG  91 33
Acid345_2315 2742308 .. 2742322 -  -3.6  -4.24711   GAAAAGCTGAACAAA               TTATGA CCT CCATAA               GTACACAGTCAGTTT  64 273
Acid345_2314 2741847 .. 2741871 -  -4.2   -5.7946   GTGTGAACAAAAAAA          TTCCCCACAG CAGAC CTGCAGGGAG          GAGCAAGGAAATCGG 100 47
Acid345_2313 NONE
Acid345_2312 2740509 .. 2740540 -  -8.6  -2.73799   GGCACAAATAATCTA      CCCCGACGGA-CTTG GTG CCCGCTCCGCCGGGG      AAATCATTCGCCGAA  57 48
Acid345_2311 2738857 .. 2738877 - -11.8  -5.00642   CAACGGACAGAAAAA            GGCCCGCC TCATC GACGGGCC            TTAACGCTTGGAATC 100 44
Acid345_2310 2735822 .. 2735837 -  -4.6  -3.41745   GCGCTACAACATCAA              GGGCTA TACC TCGCCC               TGGTTTGCCGCACGC  51 444
Acid345_2308 2733382 .. 2733398 -  -5.7  -3.91984   ACAGTTTTGAAATAA              GACCGGG TGC CCCGTCC              GCGATGTGATAGGAC  63 55
Acid345_2306 2731182 .. 2731192 -  -6.8  -3.00525   CTGCCGTAAAGGATA                 CGAG CCT CTCG                 CGCGAGAATCAAATG  53 72
Acid345_2305 2730679 .. 2730700 -  -2.3  -3.53761   GAAGTTCTCCGGAAA           CTCGGAGGTA TGT TACATC-GAG           GGCTGAGCGCTGCCG  47 16
Acid345_2304 2729969 .. 2729996 -  -3.5  -3.67296   CAGCACCGAGCTAAA        CGAAGGAGT-CA TGCCT TGTACTCCTTCC        GACGCTCGATAATCT  53 6
Acid345_2303 NONE
Acid345_2302 2728567 .. 2728593 -  -3.6  -2.57564   GTACCCGCCGAGAAT         CACCCAGACTAC GAT ATAGGCCGCGTG         CATGAAGGCAACAGA  42 43
Acid345_2301 2727857 .. 2727868 -  -5.8  -2.87564   CGAGTGTCTTAGACA                CTGG AACG CCAG                 AAACGTCCGGAGTTG  51 110
Acid345_2300 NONE
Acid345_2299 2724571 .. 2724588 -  -9.1  -3.29511   GGTACCGCGCGAGAA             CGGCTAG CTAG CCAGCCG              CCTGAAGCTTGGCCA  65 15
Acid345_2298 2723409 .. 2723432 - -14.6  -4.55023   CGGAAGACGACAAAA          GGCCCGTGCT TTCG AGCACAGGCC           TTCTCGAGAGAAGAG 100 53
Acid345_2297 2722463 .. 2722480 - -14.1  -4.20981   GCAATAAAGCAGAAA             GCCCGGC TTGC GCCGGGC              TCACTCTGATCAGCC 100 69
Acid345_2294 2717483 .. 2717512 -  -2.1  -4.58395   GTCAGCCGCGAAAAA       CGCCGCCG-CAT GAGACGT ATGGCCGCAGCG       TCAAGCCTCGCCGGT  66 209
Acid345_2288 NONE
Acid345_2287 2709744 .. 2709758 -    -7  -3.11732   TGTAAAGGGACGTAA               CGCGGG GTT CCCGGG               AGTAACTTGACCCGC  54 65
Acid345_2286 NONE
Acid345_2285 NONE
Acid345_2284 2706905 .. 2706926 - -15.9   -3.6392   CAGAGTAAATGAGAA           GGGCGTCTC GCGA GAGACGCCC            TTTTTGCTGCTGCAC 100 45
Acid345_2282 NONE
Acid345_2281 2704723 .. 2704750 -    -7  -3.14132   TGTTCCGGTCATCAA        GTGCAGTGAC TTGCAACG GTCGCTGCAC         TTTTACACCGTGATA  54 349
Acid345_2276 2698313 .. 2698333 - -15.4  -4.54727   TCGGCCAAAGCAAAA            GGCCCGCC GTTCG GGCGGGCC            TCTCGTAAAACCATG 100 47
Acid345_2275 2696927 .. 2696938 -    -3  -2.53263   GTCAGGGGTAAGGCA                GATT TACA AATC                 TGAAAGAGCGAAATA  40 53
Acid345_2274 2695390 .. 2695414 - -10.7  -3.72788   GGCTACAAGAGAGAA          GAGGCGCCC CTGTTGT GAGCGCCTC          CTACTGACGTGATCG  76 47
Acid345_2273 2693641 .. 2693664 -   -11  -2.90496   CTTTGGGGGAAATGA          GGAGGCACCC ACCG AGATGCCTCC           CATCTGAAAGCTACT  71 36
Acid345_2272 NONE
Acid345_2271 2691343 .. 2691354 -  -3.6  -3.54543   ACCGAGGTCGCGAAA                CGCG GCCT CACG                 CCGGCCGACCTCTCG  51 235
Acid345_2270 2689862 .. 2689883 -  -5.7  -2.56571   GAGATATTGAACGTA           CCGTCCGCG CTTT CGGTGACGG            TGATCTTCGCGTCGT  49 88
Acid345_2269 2688712 .. 2688731 -  -5.6  -2.90075   GTCCGCTCAAGCACA            CCGTGTCC GAAC GGACGCGA             TTCAGGCGGACATGC  49 175
Acid345_2268 2687391 .. 2687411 -  -7.6  -3.02461   TAATCCTGGCGAATA            CCTCAAGC GCGGG GCTTGAGA            ACAGGAACCCGCGGA  57 503
Acid345_2266 2685488 .. 2685504 - -11.5  -3.45768   GTTAACAGGAACGAA              GGCCGCC ACA AGCGGCC              TTTTTCGTTTGTCGA  75 117
Acid345_2261 2681549 .. 2681579 - -13.4  -4.36914   TGGTTCCGCAGAAAA       GAAAAGAGCAGCCA TTT CGGCTGCTCTTTTT       GCGAAACGACTGCTG 100 42
Acid345_2256 2676511 .. 2676544 -  -8.8  -4.34402   GGGCCGACAGGAAAA     GGTGCTCGCCCGCA ACTTCG CACGGACGAGCAAC      CCGTGATGCAGTTAC  84 37
Acid345_2255 2675157 .. 2675173 -  -5.1  -3.48395   ATCTTCGTCAGAGAA              GGACTCA TCT TGAGTCG              AATGGCGCAGCCTTT  53 525
Acid345_2253 2674155 .. 2674169 - -11.4  -3.06183   GTCATCCTGAGCGAA               GCGTGC GCA GCACGC               GCCGTCGAAGGCCCC  72 61
Acid345_2252 2673438 .. 2673454 - -10.8  -5.26119   GCGGCAAAAACAAAA              CCCGCC ACTCG GGCGGG              TCTGAGCAAACTTCG 100 47
Acid345_2251 2672294 .. 2672304 -  -3.2  -3.55444   GGTCCACGGCGCAAA                 TCGC CTG GCAA                 GCAATTCCCTGCTTG  49 463
Acid345_2249 NONE
Acid345_2248 2668839 .. 2668887 -   -11  -3.25494   GAGAAGAAGATTCAA TTCGC-GCACGTGGACGACGTCG CGCG CCTCATCGCCCACCTGCTGCGAA GGCCTCCGGATAACG  71 361
Acid345_2245 NONE
Acid345_2244 2665150 .. 2665162 -  -9.1  -3.07113   TATCACCGGAGTTAA                CAGCG CCG CGCTG                TGACGGAAGGCATCC  63 104
Acid345_2243 2663483 .. 2663500 -  -6.3  -3.54307   AACATTCTTCCCAAA             CGC-GCAT TTG ATGCAGCG             CAACTAACAGAATTC  57 432
Acid345_2240 2658893 .. 2658907 -  -4.9  -3.63266   AAAACGTATTTCAAA               GGCGA CTTCC CCGCC               CGCGCGTTTCTCGGG  53 148
Acid345_2238 2657829 .. 2657850 - -15.9  -3.00298   GCTCGGAACGAGATA           GCCCACCAC GTGA GTGGTGGGC            ACGTCGAATCCACGA  87 100
Acid345_2237 NONE
Acid345_2236 2654189 .. 2654201 -  -4.7  -3.34895   GGCATCTGCAACGAA                GGTCG CAA CGTCC                TCGGCATGATGCCGC  51 299
Acid345_2234 2652522 .. 2652532 -  -3.2   -4.2704   GGCACCATGAACAAA                 CCCA AGG TGAG                 CAAACCTAAGGTACT  64 425
Acid345_2232 2650952 .. 2650969 -    -4  -2.78495   GTAGCAGGAACAGTA             CGCGAC TTCAGT GACGCG              GCTCAGTGCACCGGG  43 28
Acid345_2231 2649933 .. 2649946 -  -2.4  -3.06696   CTCGGTTGCAACATA               GACA ATTCGA TGTC                AGTAAGCGCTGGCTC  42 24
Acid345_2230 2649368 .. 2649378 -  -8.2  -3.06679   AATACGTCTACGGAA                 CGGC GCT GCCG                 GCCTATAGCTTCGAG  57 315
Acid345_2226 2644859 .. 2644880 -  -2.9  -5.01535   GGAGAAGGACAAAAA           GGCCACGGCT GAC AGC-GCGGCG           CTGCAATAGAAGTTA  76 38
Acid345_2219 2637554 .. 2637575 -  -2.9  -3.69068   GCATTCCAAGAAATA           CGCGCGACAG TTG CTGCTG-GCG           TCCGTGACGTACCTG  52 108
Acid345_2217 2635144 .. 2635160 -  -2.1  -5.08824   CCTCCACTGAAAAAA              GCGCCAC CAA GTGGTCC              GATATCGGTATCGGC  77 461
Acid345_2214 NONE
Acid345_2213 2631094 .. 2631110 - -10.8  -4.50686   TGAAAAACGAAGAAA              GCGGGC ACATG GCCCGC              CTTTTGTCGTTGGTC  93 49
Acid345_2211 NONE
Acid345_2210 NONE
Acid345_2209 NONE
Acid345_2208 NONE
Acid345_2207 NONE
Acid345_2206 2626629 .. 2626649 -  -5.3  -2.72661   GATGATGCGGAAGCA            CGCGGCATC ATG GATGCCGAC            CCCTCGGTGGTCGCC  47 100
Acid345_2203 2624304 .. 2624322 -  -7.4  -3.80573   CCGATGATGAGCAAA             GATACGTG CAC CGCGTATC             CGGTTCCGCTTGCGA  66 395
Acid345_2201 2622831 .. 2622869 -  -9.5  -2.61582   CAGGGGAGTGACAAG  GGTGGCAGCGGGTCGTCC TGAA GG-CGACCCGCTTCAAGC   TGGGCGTGCAGAGTT  63 119
Acid345_2190 2612829 .. 2612843 -  -3.5  -3.06515   CCTGACCGCCAAAAG               GCCAC TTTTC GTAGC               GCTTAGTTCATGCTG  45 28
Acid345_2189 NONE
Acid345_2188 2610589 .. 2610607 -  -5.8  -3.77219   ATGAGGCAATCGAAA             GCTGGCGC GAT GCGCAGGC             CGCGCTGGAACTGGG  58 396
Acid345_2180 2601996 .. 2602013 -  -4.9  -3.14944   GATCATGACATGGAA             CTCCACTG CCA CAGTG-AG             ACTCCGCGAACCGAA  47 92
Acid345_2179 NONE
Acid345_2178 2598371 .. 2598382 -  -4.4  -3.34398   TCCTGGCCGCAAACA                CTTC CGTC GAAG                 CCGTGACGCCCCCAC  51 177
Acid345_2177 2596973 .. 2596986 -  -3.7   -5.0133   GACGCGGCGAAAAAA               GCGGC GAAG GCGGC                GAAAGGGAAGGTCCA  78 275
Acid345_2172 2591886 .. 2591910 -  -4.1  -3.07088   ACCATGACAGAGAGA          CTCGCTTCGTC TTA GAGGACGCGGG          CGAGGCGACGGATTC  45 12
Acid345_2170 2589631 .. 2589650 -   -15  -4.85599   GTCAGCGCAGAAAAA            CGCCCCGA AAAA TCGGGGCG             TTTGCTTAATGTTTA 100 51
Acid345_2169 2588347 .. 2588374 -   -12  -3.01712   TCTTTCGGCGCAATA        CGTCGGAGCGCGA GAT TC-CGCACCGACG        TTGGTCTACTACGCC  71 135
Acid345_2167 2586039 .. 2586049 -  -5.4   -3.3095   AGACATTCTGCACAA                 GCAT AAG ATGC                 TCGTCGTCGGCGGGT  51 487
Acid345_2161 2580578 .. 2580590 - -10.5  -4.18018   GCTTCCGACTGAAAA                GCGGC GAC GCCGC                CAGCGAACAGCTGCT  82 191
Acid345_2159 2578622 .. 2578645 - -16.8  -3.21747   TTATTTGAGCAGCAA          GAATGGCGGC CGCA GCCGCCATTC           TGTGAATCGAATCCG 100 47
Acid345_2155 2574557 .. 2574578 - -12.3  -3.61398   CTCGTTTCTGAAGAA           GACGC-GCGG CAA CCGCTGCGTC           CCGACGGCTGGTCAC  77 381
Acid345_2152 2573355 .. 2573374 -  -2.8  -2.67515   TCTATGAGCAGATCA            GCAACGAGC TTT GC-CATCGC            ATCTCCAGAGTCTGT  40 122
Acid345_2151 NONE
Acid345_2150 2571023 .. 2571043 - -12.5   -4.2828   TGGTACTGACGAAAA            CGCCTGTGC TTA GCGCAGGCG            TTTTCTTTTGCTAAT 100 40
Acid345_2148 2567278 .. 2567295 - -12.7  -5.45802   GCTGCAAAATAAAAA             GCGCGGA TTGC TCCGCGC              TCATCGGTGACATTT 100 48
Acid345_2146 2563713 .. 2563729 -  -2.9  -3.09015   CGCACATTCATCGAA              CGCATGA AGG CCATTCG              TGAGCGTCCGGCAAT  43 335
Acid345_2144 2561779 .. 2561789 -  -2.4  -2.73038   CATAGTTAAAGTAAG                 CGGG CCA CCAG                 GTCGTAGTCGTGGGC  39 5
Acid345_2143 NONE
Acid345_2142 2560964 .. 2560978 -  -3.4  -2.94225   CCAAAAAGCAGGAGA               TCGCGG AGG CCGCAG               CGGCGTGGAAAAAGG  42 69
Acid345_2141 2559833 .. 2559845 -  -4.1  -4.18197   AGTCCGCACTCAAAA                GACTT AAA AAGCC                TTCGTGAGACCTTCG  60 67
Acid345_2140 2558249 .. 2558270 -    -8  -5.76237   GAGAGAAAGAAAAAA           GGCGACTCC CACCC GG-GTCGCC           TTTCTCTTTTGCGGC 100 200
Acid345_2139 NONE
Acid345_2138 NONE
Acid345_2137 2555730 .. 2555751 -  -5.9  -3.30701   TGGGACGAAACGCAA           CGTTTGTTT CACG ACACAAACG            ATTACAAATTTGAAG  54 79
Acid345_2136 2552071 .. 2552095 - -18.6   -5.4505   CGGCGCAAGAAAAAA          TGGGCGCCGG TTTGG CCGGCGCCCA          AAAGAGTCAGTTGTG 100 46
Acid345_2135 2551257 .. 2551269 -  -3.3  -3.17075   TCTTCGGCAATTCAA                TCTCC TGT GGCGA                CGGCAAGCTTGGGAT  45 9
Acid345_2134 NONE
Acid345_2133 NONE
Acid345_2132 2548705 .. 2548717 - -10.5  -3.48276   CCTCTCGGCACAGAA                CGGCG ACA CGCCG                GGTATCGCGACCAAC  71 499
Acid345_2128 2543865 .. 2543883 -  -4.5  -4.08767   GCCATCCTCCTAAAA            CTCGGGGC AGAA ACCCCG-G             TAGAGGAGTGATAAA  62 146
Acid345_2127 2541723 .. 2541751 -   -11  -4.18197   AGTCGTTAGGCAAAA        CAAGAGGCCGGA GAATA TCCGGCCCGTTG        TTTTGCCTCTTTTCT  88 48
Acid345_2126 2540917 .. 2540931 -    -7  -4.57569   CGAGGCGGTGAAAAA               GGCGGG CAT CACGCC               GGAAGTAGCCGAGAT  79 284
Acid345_2124 2539658 .. 2539676 - -13.1  -5.18726   GGCCGACAAGAAAAA             GCCCCGC ACGGG GCGGGGC             TTGGATCGCGAATCG 100 45
Acid345_2122 NONE
Acid345_2121 2536387 .. 2536414 -    -7  -3.87373   CAGATTTGGCAGAAA        GCGTG-GCCGC GGAGATT GCAGCCCACGC        CGCCGAACGGCTACA  66 54
Acid345_2119 NONE
Acid345_2118 2532848 .. 2532866 -  -8.8  -3.21099   CGCTTGTAGTAGGAA             CGACCGCA GCG CGCGATCG             GGAGTTGCAGCATCC  63 479
Acid345_2116 2530496 .. 2530512 - -13.7  -3.06183   GTCATCCTGAGCGAA              GCAGCGC GAA GCGCTGC              GCAGTCGAAGGACCC  84 68
Acid345_2114 2527801 .. 2527817 -    -8  -3.87869   GCAACTTCGGACAAA              CCCGAT CAGAC ATCGGG              GTTGTGCTCTTTATT  71 14
Acid345_2113 2526857 .. 2526869 -  -9.1  -3.91716   CGAGCCCCGAAATAA                CGAGG TAG CCTCG                TCGTGGGAGAGAGAA  73 187
Acid345_2110 2523216 .. 2523251 -   -22  -4.65747   CAAGTCCGAATAAAA    GACACACGCCGGAGCC TTCA AACTCCGGCGTGTGTC     TTATTCTACGGGCTG 100 26
Acid345_2108 2519424 .. 2519437 -  -9.5  -5.45802   GCCCCAAAAGAAAAA               GGGGC TTTA GCCCC                TGCGACGCTTAACTC 100 34
Acid345_2107 2518199 .. 2518217 - -13.1  -4.74103   TCCGCAACGGAAAAA             GCCCGGC ACGTG GCCGGGC             TGGTTGATAAGGAAT 100 46
Acid345_2106 2517322 .. 2517338 - -10.8  -4.66938   ACGTCCAATACAAAA              CCCGGC GGTTA GCCGGG              TTGTTTGATAGCGAG  95 49
Acid345_2105 NONE
Acid345_2104 2516040 .. 2516068 -  -4.6  -3.16564   GGGGGATGTCACTAA       TGTTCTATCCCAC CGCA GTGGGACAGG-CA        AGCTCGATGGTTACA  49 92
Acid345_2103 2515714 .. 2515728 -  -2.7  -3.61398   CGCGGGCGCGAAGAA               GCAGC TAGTC GCGGC               GGGTGCTCATACTGA  49 15
Acid345_2102 NONE
Acid345_2100 2511774 .. 2511799 -  -8.2  -2.59981   GAGAAGCATAGGAAT         TGCCGCAGGC GCAAAG GCCAGCAGCA          CGAGTGCCGCGACAG  56 179
Acid345_2099 2511208 .. 2511238 -  -6.1  -2.83449   AGATCTCCAGAATTA      TGGCCCACCAGCTT CGCG AAGA-GGTGGGCCC       GTGGACTGCGTTTCT  49 75
Acid345_2091 NONE
Acid345_2090 NONE
Acid345_2089 2503215 .. 2503240 -  -5.3  -3.78953   ATGCTCACGAGCAAA         GGCG-TCGCGGG CGT CTCGCGAGCGGC         GATGGTGATCCTGCT  58 233
Acid345_2086 2500292 .. 2500312 -  -3.8  -2.83747   GAATGCGCATAACTA            GCGAGCGC TCTCG GCGCGCGG            GGCGCCTTGCAGATA  43 2
Acid345_2085 NONE
Acid345_2084 NONE
Acid345_2083 2497167 .. 2497221 -  -3.5  -2.90901   ACAGTGGTAACGATA GGGATGGTTCGACTGCGAATGCGGAT TATT ATCCGCATTCTC-GACTCACCATGAC AGCGCTAAAAGTGCT  44 39
Acid345_2082 2495898 .. 2495928 -  -7.5   -2.8806   AAAGCGTTTCAGACA       CGTCATGCAGCGA TAATG TCGCAGCAAAACG       ACCCGGGTAAGAAGG  56 376
Acid345_2079 2490770 .. 2490807 - -11.4  -5.35815   GAGAGCAAAGAAAAA   CCCGTCCT-ACCGCG CTCACTTGT CGCGATTAGGACGGG   TCACCCGAAGCCGTT 100 41
Acid345_2078 2488861 .. 2488883 -    -9  -3.43288   TAAAGTCGAGGACAA           GCTCCGTCAC TTC GAGACGGCGC           GAAGATCCAACGCCT  66 509
Acid345_2073 2485111 .. 2485134 -   -11  -4.86731   CCGGTGCAAAGAAAA          GGCTTTCCGA TCGC TCGGAAGGCC           CTTGATGTGGGAGAA 100 49
Acid345_2072 2484048 .. 2484069 - -15.9  -4.94487   TCAGAAAACAGAAAA           GGCCTTCCG TTAC CGGAAGGCC            TAATCGCGAAGAGCT 100 41
Acid345_2070 2480928 .. 2480938 -  -6.8  -3.41023   AAGGTGGAAAAGACA                 GCGA AAC TCGC                 GCGGAGCGGTTGTCT  58 226
Acid345_2067 2477968 .. 2477981 -  -6.7  -3.07935   AGTCGAGTTATTCAA               TTCGC GCGT GCGAA                GAGCGCGCGTTCGAC  54 8
Acid345_2066 2476886 .. 2476913 -  -8.4  -5.00616   CTCCTTCCCAAAAAA        GGAGCGGGGAGCG CGC CAGTCCCC-CTCC        ACATTGTGTTAGCCC  95 34
Acid345_2065 2475857 .. 2475885 - -15.3  -2.99473   GGAAATCAGGAGATA        GCGCGGGAACGCC CAC AACGTTCCCGCAC        TCAGCCGCCGACAAC  86 226
Acid345_2064 NONE
Acid345_2063 2473788 .. 2473806 -  -4.4  -2.87344   TATGCGGGGCACAGA             CTCTGCGG GCA CAGCAGTG             ATGGATTCACCTACT  46 32
Acid345_2062 2472243 .. 2472255 -  -4.8  -3.16683   AGCCGATGGGACGAA                CTGC TGACC GCAG                GGATTGACGCAAAAC  49 390
Acid345_2061 2470850 .. 2470866 -  -7.9  -3.14132   TGTGTCGGCGACGAA              GCGGCTC TGC GAGTCGC              TATTGGCGACCGGAT  57 446
Acid345_2054 NONE
Acid345_2053 2459518 .. 2459540 - -14.8  -3.46068   CTTCGAACGGAAACA           GGGCTGCCTC GCC GGGGCAGCCC           TTGTTGTTTACGTTG  95 46
Acid345_2050 2455083 .. 2455107 - -15.7  -3.28785   TTGGAAAAGATGGAA          TAGGCGCGGGC GAT GCTCGCGCCTA          TTTGTTTTGAGACTT 100 41
Acid345_2048 2452071 .. 2452093 -   -12  -4.04579   CGCAGAAAGACGAAA           GGCGCGAG ACTTATG CTCGCGCC           TGTGTTGTCTGCACC  90 45
Acid345_2045 2447526 .. 2447548 -  -6.1  -3.28712   GCGTCGTGCTTAGAA           GCCCGGCCG CCCTT CGGGCTGGC           AATATCGTGAAGCCT  54 507
Acid345_2042 2446055 .. 2446072 -  -7.7  -3.02511   CCTATCGTGGTAACA             GGAAGGC CGGG ACCTTCC              TGTGGTTGTTTCAGA  57 70
Acid345_2041 2445756 .. 2445777 - -10.1  -4.55697   AGCTGGAGAAAGAAA           TAGCGCTCC CGTG GGAGCGCTG            ATCTTTAGACGATGC  91 55
Acid345_2040 2443828 .. 2443860 - -14.1  -5.46706   ATTCCAAAACAAAAA      CCCCCGCGCTATCGC TTC GCGATAGAACGGGGC      ACCTATCTACAAACC 100 40
Acid345_2038 NONE
Acid345_2037 NONE
Acid345_2036 2438779 .. 2438796 -  -6.9  -3.50853   GTTCGCTAATTAGAA             CCTCAGG ATAG CCTGCGG              GATTCAGTTGATTCT  60 204
Acid345_2035 2437400 .. 2437414 -    -7  -3.28712   TTGCTGGCCGGAGAA               GCGCTG CAC CCGCGC               CCTGTCTCCACCGTC  56 338
Acid345_2031 NONE
Acid345_2030 2430239 .. 2430275 -  -7.9  -3.18033   GAGAATCTACGAACA    TGATGTCTACGAGCGAC GAC GCCGCCCGAAGAAAACA    ACTCCCAGAACGATT  59 259
Acid345_2029 2429350 .. 2429361 -  -5.8  -4.62336   AGTGTACGGCAAAAA                CGTG TAAA CACG                 AAGGCCACGAGGTTC  75 100
Acid345_2028 NONE
Acid345_2027 2427652 .. 2427668 -  -2.1  -3.07994   GTGAATCGGACGCAA              GGCCGAG TAT CTCGTGC              GCCTTTCGCACAGCG  42 176
Acid345_2026 NONE
Acid345_2025 NONE
Acid345_2024 2424264 .. 2424289 -    -6  -3.33261   GCCCAATCGGCAGAA         GCGGCGGCGA GAGGTT TCGCCGTCCC          CCACATCCGATAGGC  56 112
Acid345_2023 2423401 .. 2423417 -  -2.1  -3.49475   CGCAGGGCTACAGAA              GGGCTCC GGA GGAGTGC              AGAGTCTTTCTATTT  47 66
Acid345_2022 2420393 .. 2420411 -  -2.3  -3.64703   CCTCCGGGAGCCAAA             GCCCGTC GCTTA GACGTAC             GGCGGCAGGGTTCAG  50 37
Acid345_2021 NONE
Acid345_2020 NONE
Acid345_2019 NONE
Acid345_2018 2417289 .. 2417314 -  -4.7  -3.78234   AGGCAAACTGAAGAA         GGGCAGCAACGT TCT AC-TTGCCGCCG         TCGGTGCGGGATTCA  56 123
Acid345_2016 NONE
Acid345_2015 NONE
Acid345_2014 2412880 .. 2412898 - -13.1  -4.72272   TTCTGTCATGAAAAA             GCGGCGC TTCGT GCGCCGC             TTTGCTTTTGCAATG 100 46
Acid345_2012 2411358 .. 2411375 -  -3.3  -3.02386   ACAAAAGCAAGGATA             TCAGTCG TGGC CGTCCGA              TTGGCTATGCCGCGG  43 30
Acid345_2011 NONE
Acid345_2010 2409951 .. 2409969 -  -9.5  -4.68645   TACCCAAAAGTAAAA             GCCCACC TTTGC GGCGGGC             TCTCACGAACATTCC  95 53
Acid345_1996 2392879 .. 2392898 -  -9.2  -3.72485   AAACAGAAGTTGAAA            GCCACGTC TTCG GGCGTGGC             TTTTGCTTTTCTGGG  70 159
Acid345_1993 2388790 .. 2388812 -  -5.4  -3.05596   GATGCCGGGATGCAA           CCGCAAGTCA TCG TGCCGCGCGG           CGTGTGGCAGGGATG  49 289
Acid345_1990 NONE
Acid345_1989 NONE
Acid345_1988 2381336 .. 2381358 -  -5.4   -4.2828   TGTCACCGACGAAAA           GGATCCGCAC TCA GCGAGGCTCC           TGGGGGATTCGACAA  69 134
Acid345_1987 NONE
Acid345_1986 NONE
Acid345_1985 NONE
Acid345_1984 2377966 .. 2377986 -  -6.9  -3.71913   CTCATAGCGAAAACA            TTATCTCCG GTT CCGAGATAA            AACGCGCGCTACGGT  62 69
Acid345_1983 2376536 .. 2376561 -  -2.6  -2.80028   ATTAAGACCCTAAAG        CTGCGC-G-TGG ATTG CCAGCAGCGCAA         TGCGCTTACGATCGC  39 496
Acid345_1980 2372298 .. 2372318 -  -4.6  -3.57144   GCTCTCATGCTGAAA            GTGAAGCG CCTCT CGCCACAC            GCCACTCTTCCTACC  53 473
Acid345_1975 NONE
Acid345_1974 NONE
Acid345_1973 2364736 .. 2364761 -  -3.9  -3.20941   CATGAAGTACGAAGA         GTTCCGGCG TGAACCTT CACCGGACC          GGGCATTGCTGGAAT  47 105
Acid345_1971 2363048 .. 2363067 -  -9.2   -2.8194   GAATTAGGTATTAGA            GCCCTGGA GAAA TCCGGGGC             TTTTGCATGGCGCCT  60 39
Acid345_1966 NONE
Acid345_1965 2358419 .. 2358446 - -14.2   -3.5362   GAAGGCCCAGAAATA        GAAAGAGCACGC CGCA GCGTGCCCTCTC         CCTCGGGGGAATTCC  95 44
Acid345_1962 2354630 .. 2354644 -   -10  -3.15579   CGAACCCGCGACCAA               CGGCTT GGG AAGCCG               TGACTCTACCACTGA  67 500
Acid345_1960 2353431 .. 2353451 -  -9.7  -4.12397   TGACAGAACTAGAAA            GCCTCGC CGATAAC GCGAGGC            TTTTCACTTCTATTC  83 50
Acid345_1957 2351583 .. 2351603 -  -9.7  -3.79906   CGATCTCGATAAGAA            GCGCGATGA GTA TCATCGCTC            GGCGCAGGATGAGGA  75 111
Acid345_1954 NONE
Acid345_1953 2346086 .. 2346096 -  -5.4  -3.42861   AAGCGAGAACATGAA                 CTGA TTG TCAG                 CGGCCCTTATCGCAT  53 251
Acid345_1948 NONE
Acid345_1947 2340616 .. 2340636 -  -3.2  -4.18018   TCTTCGGACGCAAAA           CGCTG-GCG GGTT CGCTCATCG            GCGGATTGAAAGAAA  60 234
Acid345_1945 2338624 .. 2338642 -  -5.2  -5.01858   GAAACAAAAAAATAA             CACAGTGA ATA TCGCCGTG             CGTCATTTGACAAAA  82 66
Acid345_1944 2337982 .. 2338003 - -10.1  -4.90381   GGCAAGACAAGAAAA           GAGGCGCGA TCTC TCGCGCCTT            TCATCACTTCGATAC 100 49
Acid345_1941 NONE
Acid345_1940 NONE
Acid345_1939 2333065 .. 2333079 -  -3.4  -3.11173   AGACAACCCAGTGAA               GCCCAC TAT GCCGGC               TGCTGCTGCGTCATG  43 16
Acid345_1936 2329569 .. 2329611 -  -3.2  -3.69621   ACCTACAACCGGAAA TGGAAGACTTTCTGGACTCG CAG CAGGTCCCGGTCGTCTCCCA CGTTCGTTCCTTTCA  51 311
Acid345_1935 NONE
Acid345_1934 2327146 .. 2327161 -    -4  -2.52464   CGCTCGGCGAACTGA              GAG-AGC AGT GCTGCTC              GTCTACCTCTTCTGC  42 28
Acid345_1929 NONE
Acid345_1928 2318882 .. 2318911 -   -10  -3.65314   GCGAAGGGTTAAGAA       GAATGAGCGACC GGCCGG GGCCGCCCACTC        CGTTGGAAGCAACTA  74 38
Acid345_1927 2316306 .. 2316322 -  -2.2  -4.37886   GCAGGGTTTATAAAA              CCGTTA GCGTG TATCGG              TAGTAACCAGCATGG  62 12
Acid345_1926 2315696 .. 2315725 - -10.8  -4.55295   TTCGTCACAAAGAAA       TCG-AGCCGGAAG GAAAG CTTCCGGCCGCGA       TGGGAATTCAGTTTT  95 56
Acid345_1925 NONE
Acid345_1924 NONE
Acid345_1923 2313359 .. 2313371 -  -5.5  -4.09685   GGTTACTCGGCAAAA                GGCGA CTG TCACC                ACTTATACGGAGTCA  65 122
Acid345_1920 2308281 .. 2308297 -  -8.7  -2.64794   CTCAATGGCAGAGCA              TCCGGCT GTT AACCGGA              GGGTTGTAGGTTCGA  59 410
Acid345_1918 2304334 .. 2304356 - -14.9  -4.45945   ACCGACCAATGAAAA           GCGCCATCC GTTTT GGATGGCGC           TTCTTTTTGCCTGAG 100 47
Acid345_1916 2302801 .. 2302811 -  -3.2  -3.20349   TCTCGAAAGCTAAGA                 TGCC GAC AGCA                 GGAATGTAGATGTTC  45 153
Acid345_1915 2302084 .. 2302095 -  -3.6  -3.53444   GCACTCCGCGGGAAA                CGCG ATGG CACG                 TTTCGGCCAGGCCGT  51 54
Acid345_1914 2299685 .. 2299710 - -12.6  -4.21471   ATTCTAAAAGAACAA         GGACCACAGC GTGCGT GCCGTGGTCC          TGTGGTCTCGCCATG  95 104
Acid345_1913 2298504 .. 2298517 -  -3.7  -2.85351   GGGTCTGACATCAGA               GCAGG GAAC CCGGC                AATGCGGTCAGCGCC  43 7
Acid345_1912 2297526 .. 2297544 - -10.2  -3.00298   GTGTGCAAGGAGACA             CTCGCGGC CTT GGCGCGAG             GCCAGCATCCGTTCG  64 495
Acid345_1907 2288914 .. 2288929 -  -2.5  -3.56643   CGCAGACTTGCGAAA              CGCACG TATAT CG-GCG              TAGTTACGGCGTCAG  47 346
Acid345_1905 2287147 .. 2287174 -  -6.2   -3.5511   GCGGACCTACAAAGA        CGCTATCAGCCAC GAA GAGGCGG-TAGCG        GAGATCCGGCGCGGT  58 439
Acid345_1902 2284318 .. 2284345 - -15.7  -5.47821   ATTTATCGAAAAAAA        TGAAGGCCTCC GCATGA GGAGGCCTTCA         TCCAAAATCCAAAAA 100 41
Acid345_1901 2283488 .. 2283511 -  -2.2  -3.84406   CTGCGAGGATAAGAA          CGGCGAATCG TTCA CGCATCGTCG           TTGATTGCGTGACAT  52 80
Acid345_1900 2280977 .. 2280994 -  -6.9  -3.66732   CAAGCACCTGAAGAA             CGGCTCG TATT CGATCCG              TCAGCGTCCAGGCGC  63 420
Acid345_1896 NONE
Acid345_1895 2273309 .. 2273331 -  -9.9  -3.10975   ACCTAGTACTGAATA          GCAGCCGCGA GCAA TC-CGGCTGC           TTTTCCCTTTTTACG  67 36
Acid345_1891 NONE
Acid345_1890 2266835 .. 2266845 -  -4.6  -3.13403   TCGGCCTGAGCAAGA                 GCAG CTT CCGC                 ACCAAGGTTTCCGTC  47 236
Acid345_1888 NONE
Acid345_1887 NONE
Acid345_1886 NONE
Acid345_1885 2263326 .. 2263344 -  -3.8  -2.79831   TCAAGGCGTACCAGA             TGCAAACG CCG CATTTGCC             GATCATCGGCGCTCT  43 107
Acid345_1883 NONE
Acid345_1882 NONE
Acid345_1881 2258973 .. 2258993 -  -4.6  -3.04398   CGCCGCCGGCAAAAT           GCGC-CCGG GAAT CCGTCGCGC            CTTTGATCACGCGAC  47 282
Acid345_1879 2257401 .. 2257411 -  -5.4  -3.71873   TGACCCAGATGCAAA                 GCAA AAC TTGC                 ACGCTGGGTATCCGT  58 277
Acid345_1873 2252940 .. 2252962 -  -6.8  -2.62263   ACGCTCCGCAGACGA           TCCCGGCGCG CAT CGCGGCGGAC           GTGGAGAAGCTGTTA  51 46
Acid345_1870 NONE
Acid345_1869 NONE
Acid345_1868 NONE
Acid345_1867 2246456 .. 2246473 -  -2.6  -4.65895   GTTGCCATGGAAAAA             CGCTTG AGAACA CGAGCG              AGTCTTTTTGTTGCG  65 420
Acid345_1864 2243324 .. 2243337 -  -6.7  -2.90496   TCTCTGCCCAAATGA               CGCTT GGGG AAGCG                ATGAAGCAGGTAGGC  51 509
Acid345_1861 2237297 .. 2237319 -  -4.1  -3.04322   GTCAATCGGGTAACA          GGTAGG-GCT AGTG AGCTCCTGCC           GTTGCCTCCAATTTA  45 10
Acid345_1860 2236256 .. 2236292 -  -4.4  -4.27316   TCGCCCAAGGGAAAA   CCA-AGCCGATGATCGT CGTG ATGACCCTCGGCTACGG    CGAGCCCCACATCCT  67 495
Acid345_1858 NONE
Acid345_1857 2233725 .. 2233745 - -12.6   -4.4267   CGCCAAAACGCAAAA            GGCGCAGA TACGC TCTGCGCC            TTTTCTTTCGCTTAG 100 66
Acid345_1851 2229706 .. 2229720 -  -3.4  -3.17486   AATAATTCGCACGAA               CCGCGG TAG CCACTG               GTCAAGCCTCCGATT  45 154
Acid345_1850 2229270 .. 2229287 - -10.5  -3.16071   CCTTATATGAATACA             CGCGGGC CAGA GCCCGCA              ACCAAACTTCCAAGT  71 115
Acid345_1849 2227820 .. 2227849 -  -9.9  -4.82901   TCGCGCCTAGAAAAA       GGGAAGCCCGCTC CGAA GAGCCGGCTCCTC        ACTTCCAGAACAGTT  95 41
Acid345_1844 2221510 .. 2221524 -  -5.7  -3.79906   CGAGCGCGACAACAA               TTGCC ATAAA GGCAA               AGTGGAAGTGTGGAA  63 46
Acid345_1843 2220753 .. 2220766 -  -4.5  -3.21099   GTCGCCGATTACGAA               CCGCT CTTC AGCAG                TCGTTCGATCTTCTG  49 5
Acid345_1842 NONE
Acid345_1841 2218680 .. 2218704 -  -3.4  -4.57569   GCAGCCGCGTAAAAA          CCGCGAGCCT GGTGG ATGCCGGCGG          CAATCTCCCGCTGGT  69 168
Acid345_1839 NONE
Acid345_1838 NONE
Acid345_1837 2217297 .. 2217344 -  -4.4  -3.00946   TTGCGCGATAAACCA CGGCAATCAA-GCCCATGA-ACG CACCT CGTCTCA-GGACATTGATTGCAG TCTATTCCGGTACCG  47 27
Acid345_1836 2216442 .. 2216458 -  -5.1  -2.76509   TCGTAAAGAAGGAAG              GTTACGC GCA ACGCAAC              GTCTTCGGCCGCGAC  44 442
Acid345_1833 2212695 .. 2212717 -  -2.6   -4.2558   CATCTTCCAGGAAAA           CATTGTGAAC CGC GTGCTCAACG           ACGTGGTGAAGGCAA  62 139
Acid345_1830 NONE
Acid345_1829 2208799 .. 2208811 -  -6.3  -2.72511   GCGAGCTTCTTAAAG                GAATG TCC CATTC                TTGCGCTTCAACAAC  50 85
Acid345_1828 NONE
Acid345_1827 2206596 .. 2206618 -  -7.6  -5.46706   ATTGTAAAACAAAAA           GCGTCAGGCA TGT CGCCTAGCGC           TTTGAACTCACCAAG 100 49
Acid345_1826 2205220 .. 2205246 - -15.2  -5.19879   GTTCAAATAGAAAAA         CCCCACCCTAAC TGC GCTAGAGTGGGG         TACCCATTCAGCGAC 100 43
Acid345_1825 NONE
Acid345_1824 2204163 .. 2204213 -  -7.6  -3.06796   TTTGACGGTAGGGAA CTCATGGCTGCGGC-TCCTTCAT TGCGCT ATGAAAGATGCCGCGGTCACGCG AAGGATTCACAGAGC  57 82
Acid345_1823 2203749 .. 2203768 -  -9.2  -2.52464   TCTTTCGCGAAGGGA            CGGGCTGC TGCG GCAGCCCT             TTCTTATTGCACGGC  59 29
Acid345_1816 2195862 .. 2195919 -  -9.8  -3.06815   ATTCTTTTCAACACA GAGGCTCAGTGTTCCCAGAGGTTTTT AATTGA AAGAATCTCTGGGTCCTCTGTGCCTC TGTGGTGAAAGCGAT  67 50
Acid345_1811 NONE
Acid345_1810 NONE
Acid345_1809 NONE
Acid345_1808 2187314 .. 2187335 - -14.5  -5.27335   TCGGCGAAATAAAAA           TGGGGAGCA TTGC TGCTCCCCA            GAGGGTAAATCGCTA 100 45
Acid345_1806 NONE
Acid345_1805 2183781 .. 2183799 -  -2.3  -2.57931   GCGATCTGGGACAAT            GCG-CCGG AGTA CCTGTCGC             GCGGGACGCAGATTT  38 244
Acid345_1803 2182727 .. 2182739 - -10.5  -3.08464   CCAGTACGTATGGAA                CGCGG TTT CCGCG                GTGCCGGTGTCGATC  66 233
Acid345_1801 2180340 .. 2180355 -  -6.1  -3.24747   TTGCGAGATCATGAA              CGTCC GGCAGG GGACG               AGCAAATCGCAGCTT  54 102
Acid345_1797 NONE
Acid345_1796 2177229 .. 2177242 -  -4.5  -3.10881   GTAACAGAAAGGATA               TCACC TCGC GGCGA                TGCTAATTGTGCGGC  47 28
Acid345_1795 2175404 .. 2175420 -    -5  -2.76696   CTGGTTTTGAACAAC              CCCGAC TAATG GGCGGG              TACTTTAGGATTCTC  47 174
Acid345_1794 2174250 .. 2174284 -  -6.5   -3.4052   GGTGAAGGGAATCAA    CCGCGTGGTTTACGACA TCA CGTCG-AAACCGC-CGG    GAACGATTGAGTGGG  58 368
Acid345_1791 NONE
Acid345_1790 2169893 .. 2169912 - -10.7  -4.65153   TTACACAAATTAAAA            GGCGCAC TCGAAG GTGCGCC             CTTGTTGGAAGAACG  95 46
Acid345_1789 NONE
Acid345_1788 NONE
Acid345_1787 2167665 .. 2167689 - -15.7  -4.11216   GTTCGAGCGTGAAAA          TGGCGCGGCCT CTG AGGTCGCGCCA          TCTCTTTGCCTTCAA 100 54
Acid345_1784 2163366 .. 2163402 -    -5  -3.01422   CACGGTCACAAAGGA   CTGGTCGTCGAGAGCGC GATC GCCCTCGCGGCAACC-G    TTGCGTTCGCGTCAC  46 120
Acid345_1782 2160010 .. 2160032 -  -7.6  -4.08767   CTTACCTTCGCAAAA           CGCGACTCGC AGC GCGAACCGCT           CGCGTATGTTCGCTC  71 208
Acid345_1775 2151030 .. 2151045 -    -4  -4.63218   TCTCCGCTAAGAAAA              CGGT-CA ATT TGCACCG              GGTCCGAAATGAAAC  69 13
Acid345_1774 2148969 .. 2148982 -  -3.7  -3.14878   TCCTTCAACCTAAGA               GCGCG CTGT CGCGG                CGTAGCGTGTGGCCG  45 6
Acid345_1773 2148344 .. 2148363 -   -10  -2.73441   CATGAGTGCGTAAAC            GGCATAGC TAAA GCCATGCC             CTGATACCAGCAATT  64 128
Acid345_1772 NONE
Acid345_1771 NONE
Acid345_1770 NONE
Acid345_1769 NONE
Acid345_1768 2143064 .. 2143084 -   -14  -3.65036   TCAAGCAAACGAGAA            GGGTGGGC AAAAA GCCCACCC            TTTATTCTTTTCACT  95 49
Acid345_1766 2140674 .. 2140689 -  -2.6  -3.91072   GGAAATTCCCAGAAA              TCCAAA GCTC TTTGAA               AACCTGCCGTCTGCC  52 403
Acid345_1764 NONE
Acid345_1763 NONE
Acid345_1762 NONE
Acid345_1761 2135371 .. 2135381 -  -4.6   -3.6761   TCCCTCGAACAAACA                 CGCC AAC GACG                 GAACGAGCAGCGATC  56 79
Acid345_1759 2132737 .. 2132764 -  -6.9   -3.2661   CGAAATAAGAGGCAA        GGGCATGGCTC TACTTG GCGCTATGCCC         GCTTCAACCCTCTGA  56 18
Acid345_1756 2127556 .. 2127585 -  -2.7  -2.78934   GCAGACATTGTAAAT       TCGCC-GACGTCGC TAC GCATCGTCAAGCGT       CACAAATCGCGACGA  41 59
Acid345_1755 2126781 .. 2126792 -  -3.6  -3.57263   ATCGCTAGCGCGAAA                CGCC TTCC AGCG                 GAGAACTCGCCGTCG  51 3
Acid345_1750 2123230 .. 2123240 -  -6.8  -3.10958   TACCGGAACAAACTA                 CAGG ACG CCTG                 CGCCGTGCCGGCTTC  54 258
Acid345_1738 2109683 .. 2109721 -  -2.4  -3.69216   CTTCGATGTAAAAGA  TGCCAACAGCT-CGCCG AATGCG CGGCGCAAGCGTTGGGA   ACAGGTCATCCAGCA  51 445
Acid345_1735 2104775 .. 2104785 -  -6.8  -2.57132   GTGTGTTTGCAGAAT                 GGCT GGA AGCC                 GGTGCCGTTTACGGC  50 426
Acid345_1728 2094642 .. 2094663 -  -2.3  -3.14564   GGACTGCTCCAGCAA           TTG-CCGC GGTGTAA GCGGTCAA           CTAAATACGAAGGCA  41 355
Acid345_1726 2092785 .. 2092800 -  -3.2  -4.21462   AGCGAGCATCGAAAA              CTGGCA GAAG TGTCAG               AGGCGCGAAGGGGCT  58 46
Acid345_1725 2091829 .. 2091853 - -12.8  -3.69333   CAGAATGCAGGGAAA          GCTGGCGGGC GCGGG GCTCGCCAGC          TCGTACGGTGCTCAG  86 37
Acid345_1724 2091167 .. 2091188 - -11.6  -5.18726   GCTGGAGAAGAAAAA           GGCGCTCA GGCAGG TGAGCGCC            CCTTTGTGTCGGTGC 100 48
Acid345_1715 2082785 .. 2082827 -    -5  -3.51168   AAAAACATTGAAACA CGAAGGGAACGAAGG-TCAG AACAG CAGATCCTTCGTTGC-TTCG CTCCTCGAGGATGAC  55 113
Acid345_1714 2081311 .. 2081332 -  -6.5  -3.53224   GAGCGTTGTGGTAAA           CGC-GCCGCT GAG AGCGGAAGCG           TGGCTATTTCTTCTT  60 29
Acid345_1710 2075812 .. 2075846 -   -23  -4.52589   CGGGGGCAGAGAAAA     GCCCCACCCTACGGAC TAC GTCCGTAGAATGGGGC     ACCCTGTTATGAACT 100 39
Acid345_1709 2074483 .. 2074498 -  -4.6  -3.06696   GTTCTTGTGAAGATA              GGGGTC CTTC GACTCC               GAATTCGCTGCGCGA  47 181
Acid345_1706 NONE
Acid345_1705 NONE
Acid345_1704 2068459 .. 2068475 -  -9.4  -2.89602   GGTGGGATACGAAAT              GCTGGG CACGC CCCAGC              GCGACATCACCGCGG  62 105
Acid345_1700 NONE
Acid345_1699 NONE
Acid345_1698 2058512 .. 2058544 -    -7  -5.06816   ACGCGCGAAGAAAAA     GCCCTCCGCAT-CTC ATTC GATCACGCGGAGAGC      TTGCAGGCAGGGAAG  90 257
Acid345_1693 NONE
Acid345_1692 NONE
Acid345_1691 NONE
Acid345_1690 2049884 .. 2049894 -  -6.8  -3.07895   CTTATCGCGAACACA                 CTCG TCC CGAG                 GATCGTATGCGCTGG  54 189
Acid345_1687 NONE
Acid345_1686 NONE
Acid345_1677 NONE
Acid345_1676 NONE
Acid345_1675 2027158 .. 2027175 -  -7.7  -2.73124   TCGCAGGGGCTAAAG             CCCCTGA TTAT TCAGGGA              GTCCAGGTCGGCAGC  55 169
Acid345_1674 2025947 .. 2025957 -  -6.8  -3.14564   TGACGCCGGTACGAA                 GCAG GCG CTGC                 AGTTCCTGATGACCC  54 421
Acid345_1672 2022027 .. 2022051 - -15.7  -5.06414   CGCGGGTAATAAAAA          CGCCCGGCGAA GTT CTCGCCGGGCA          GAGATGCAGAGGCGG 100 41
Acid345_1668 2017509 .. 2017523 -  -4.2  -3.92592   ACCTCCAACATTAAA               TCCGGT TCC ATCGGA               TGGGAAATCGACCTG  57 328
Acid345_1666 NONE
Acid345_1665 2014297 .. 2014323 -  -7.3  -3.57462   GAGCGGAGTCGCAAA        GCGAC-GGAGTC GAAG GACCCCTATCGC         ACATGAAAATGCGTA  62 375
Acid345_1664 NONE
Acid345_1663 2010340 .. 2010365 -  -6.1   -3.6761   CGTCGCCAACAAATA         CGTTCACACCT CGCA AGGTGTCTACG          AACTCCGCTACTTCT  61 359
Acid345_1659 NONE
Acid345_1658 2003434 .. 2003452 -  -7.4  -3.96148   GCTGGCGATTAGAAA             CTTCACAG AAT CGGTGAAG             TCTGTGGACACTCCT  71 284
Acid345_1656 NONE
Acid345_1655 NONE
Acid345_1654 NONE
Acid345_1653 NONE
Acid345_1652 NONE
Acid345_1651 1998512 .. 1998526 -  -2.1  -3.28472   GCCCATGAAAAATCA               GACGA CGTAC TCATC               TTCTCCCTCCGCCTT  43 8
Acid345_1650 NONE
Acid345_1649 1996548 .. 1996570 -  -4.1  -2.69528   CGAAACCTAAAGTGA           GTCATCGAT TCGCG ATCGCCGAC           ATCCCTGAAACAATT  42 4
Acid345_1648 NONE
Acid345_1647 NONE
Acid345_1646 NONE
Acid345_1645 1992097 .. 1992141 -  -7.2   -3.1505   ATCACTGTCCACCAA CCTTCAGTACCGCATCGGGAA TGAG TTCCCGATGCGAC-CCGCAAA ACAGGAATACTTAGC  57 36
Acid345_1644 NONE
Acid345_1643 NONE
Acid345_1642 NONE
Acid345_1641 NONE
Acid345_1640 NONE
Acid345_1639 NONE
Acid345_1638 NONE
Acid345_1637 NONE
Acid345_1636 NONE
Acid345_1635 1983526 .. 1983551 -  -2.3  -4.79451   AGTCGAAAGAGAAAA         CCCAGCAGGAG TACT CGCCCCCGGGG          CTCCCAATACATCGG  68 523
Acid345_1633 1980796 .. 1980820 -    -5  -3.90291   ATGGCGGCAATGAAA         GCCTGTTGCCA CTCT TCGCA-CAGGC          GCAGTTGGCCACGCC  59 459
Acid345_1628 1975889 .. 1975909 -  -8.2  -4.09511   AACATTCGCGGAAAA            GCCGCAGG GACTG CCTCCGGC            TCTGGAGTTGTGGAA  77 52
Acid345_1627 1974167 .. 1974189 - -10.6  -4.46212   TTGCCTACGAGAAAA           GCCCCATC GATTGAA GATGGGGC           TTGTATCAGCTAGTT  93 56
Acid345_1626 1972828 .. 1972842 -  -5.6  -3.66018   GGAGCACCGGAAGAA               GCTCGC GGG GCGATC               TTCAATGCGGGTAAG  58 452
Acid345_1624 1968665 .. 1968692 -  -9.2  -4.19307   GACAGAAATGAGAAA        GCCCCA-GCGA GTAGATT TCGCCTGGGGC        TTTTGCATTAGTGGC  80 40
Acid345_1622 1966225 .. 1966257 -  -5.8  -2.52464   GCTGCTTCCAAGCTA     CATCCTC-TTTACAA AAGG TTGCAAACGAGAATG      AGGCCAATTTTGCGT  48 181
Acid345_1621 NONE
Acid345_1620 NONE
Acid345_1619 NONE
Acid345_1618 1961849 .. 1961869 - -12.6   -5.0916   GCTTCAACAGAAAAA            GGGTGCCA GCGAG TGGCACCC            TTGGGTTAAGTGATT 100 48
Acid345_1617 NONE
Acid345_1616 1959792 .. 1959805 -  -3.7  -4.88918   GCACTCGAAAGAAAA               CGGGC TTCA GCCCC                TGCGCAAGCCGAGCG  75 401
Acid345_1615 1957359 .. 1957386 -  -7.6   -5.4756   AAGCTGAACAAAAAA        GAGAGGCCGGAC GCGA ATCCGGCCTCGT         TTACTCTTTGCGGCA 100 43
Acid345_1612 1954149 .. 1954168 -   -15  -4.44667   CGCTCGAATAACAAA            GGCGGCGA TCAC TCGCCGCC             TTTCGTTTTGTCTCT 100 132
Acid345_1611 1952926 .. 1952956 -  -6.3  -3.80733   GCCATTCTACAACAA      CGTTCC-GTGAA-TC CCG GAGCTCACCGGAACG      TCATCTTCGGCCGAG  63 41
Acid345_1610 1952253 .. 1952271 - -11.7  -4.07647   ACAGCCCAAACGAAA             GGAGGCC GTCAT GGCCTCC             TTCCTCGTCGAATTC  91 49
Acid345_1609 1951695 .. 1951717 - -15.6  -4.43879   AGCAGGCAAGCAAAA           GGCAGGAGCC GAA AGCTCCTGCC           TTTTTTAATCTCTTC 100 45
Acid345_1607 NONE
Acid345_1606 1949558 .. 1949573 -  -6.8  -2.84878   TTCGCGAAGCGAAAC              GGAGTC GAAG GACCCC               TATCCTCGCACAAAT  52 42
Acid345_1605 1948455 .. 1948469 -  -8.6  -2.55668   CACTTTTATATGAAG               GGTATC TTC GATACC               GACTACTGGAAATCG  57 301
Acid345_1603 1946855 .. 1946870 -  -6.8  -4.62069   TGTTTACGTTAAAAA              CCTGCG CAGC CGCAGA               ATGCTAATACAAACG  78 165
Acid345_1602 1946167 .. 1946186 -   -15  -3.96148   TGTCTGCATGACAAA            GCGGCAGC CGTA GCTGCCGC             CTTGAGGGAACTGCT 100 45
Acid345_1601 1945198 .. 1945215 -  -3.3  -4.08767   CGCAGGTTCGCAAAA             CCGCCCC AACA GGGACAA              GCAACAATGACTAGC  58 421
Acid345_1598 1943982 .. 1944007 -  -2.7  -3.69216   CCTTCATGCAAAACA         CTATAGCTGA TACGAAT TCAGCT-TAG         CTAGCTTCCACTTGG  51 26
Acid345_1597 NONE
Acid345_1596 1941719 .. 1941730 -  -2.2  -3.71527   CTCCAATGATCGAAA                CGGA ATCA TCCA                 CCTGCAGGCCAATAT  51 328
Acid345_1594 1941117 .. 1941152 - -15.4  -4.08394   AGAGCTGCTGTAAAA    GCAACAGCCCAGCCTC TTGC GAAGCTGGGCCGCAGC     GCTCAACTTGCGCCT 100 40
Acid345_1593 1940574 .. 1940592 - -11.7  -4.51994   CGAAGCAATAAGAAA             GGCTGGC GCGAA GCCAGCC             TTATGAGATCTGAAG  95 47
Acid345_1591 NONE
Acid345_1590 1937525 .. 1937537 -  -3.4  -3.14132   TCCCCCTTCGAGGAA                CAAC GCACG GTTG                GTTAGATTGCAAGCT  43 123
Acid345_1589 1936851 .. 1936879 - -12.4  -4.84529   CCATAAAGTCAAAAA        CCCTCGAACGAC GTCAG GTCGCGCGAGGG        TCTGTTCAAGTTCAG 100 48
Acid345_1588 NONE
Acid345_1587 1934354 .. 1934373 -  -4.9  -3.79678   AATGCTGGAGAAGAA            CCGCGAC CAGGCC GTCGTGG             AGCCGGCTCCTATCG  59 351
Acid345_1585 1933515 .. 1933532 -  -6.3  -2.55074   CTTAACCCGAATCTA             CTTCTCC ACTC GGAGAAA              TGAGCCTTCCGTAGC  48 5
Acid345_1584 1933008 .. 1933027 -  -6.4  -3.20633   CCACAAGACAGGCAA            GCTTTGGC GAAT GCCAAAGT             GTTATTTTGGCCGCC  54 110
Acid345_1583 1931234 .. 1931250 - -10.9  -3.34344   TGATTGCGCAAGCAA              CTCTCAC CTG GTGAGAG              CGTGCGGATGCTCGG  73 190
Acid345_1581 1930146 .. 1930163 - -12.7  -5.16841   TGAGAGTAAGAAAAA             CCCCGTC CGCA GACGGGG              TTCTCATTTGAAACT 100 50
Acid345_1567 NONE
Acid345_1566 NONE
Acid345_1565 1912440 .. 1912468 -  -2.9  -4.56597   GTCGCGCTGCAAAAA        TCGCGCGCGGC TAGTAGG GCTGCGCGCCG        GACTTGCGGTACTTC  67 7
Acid345_1562 1910861 .. 1910883 -  -2.7  -2.98782   AAAGCGACGAAAGGA          CGGG-ATTCT GAAC AGAAAGCCCG           GTCGCAGAACCGCAA  42 44
Acid345_1561 1909485 .. 1909508 - -10.3  -3.97947   GCGATTCAGGAGAAA          GCCG-TCCGC CCTAT GCGGAGCGGC          TGTACAGTAAGTCGA  83 12
Acid345_1560 1908722 .. 1908761 -    -5  -2.71712   GCGTTGTGTTCAAAG  TTTACTCCGCCTTTCGGAA ATT TTCCTAA-GGCGGAGCCAT  TACTTTGGTGGGATC  47 84
Acid345_1559 1907285 .. 1907312 - -14.2  -5.74122   GATGACAGAAAAAAA        CCAAACCCCAGC TTTC GCTGGGGTTTGT         GGTGGAACGTTGAGA 100 45
Acid345_1558 1904599 .. 1904615 - -10.8  -3.95022   CTGAGCAATAGGAAA              GCCCGC ACGCG GCGGGC              TTTGGGTAAGAGCGA  83 47
Acid345_1557 1903378 .. 1903398 -  -5.4  -3.97622   TGATCGAAAAGACAA            TCGCGG AGAACGAGG CCGCGA            TGGTATCGTAAGGCC  63 439
Acid345_1552 1899849 .. 1899859 -  -4.6  -4.86731   CTCCGGCAAATAAAA                 GCAG CTG CCGC                 CGATATCCCGCTCTG  77 369
Acid345_1548 1893823 .. 1893836 -  -8.1  -3.53811   GCCACCGGCCTGAAA               TCGCG TTTC CGCGA                GAAGACCCACGAGAA  62 83
Acid345_1546 1891587 .. 1891597 -  -8.2  -2.87463   AACTCCCTCCAGATA                 CCGC AGC GCGG                 CGCGAAGCCGCGAAA  59 46
Acid345_1545 1888214 .. 1888234 -   -14   -4.8622   CTCCGCAATTAAAAA            GGCCGTCC TCGTC GGACGGCC            TTCATCTTTACATCT 100 43
Acid345_1538 1878092 .. 1878127 - -19.1  -3.04263   AGTGCATCCGCAAGA    CTGCCGCCGTGG-CGC GGAGA GCAACCACGGCGGCAG    AGCTACGGGCTAAAA 100 35
Acid345_1537 1876631 .. 1876648 -  -9.8  -2.63596   CGGCAGGGTAGAGGA             CGGGGC TGGTTG GCCCCG              TCCATGCTCGTACAG  63 52
Acid345_1536 NONE
Acid345_1535 NONE
Acid345_1534 NONE
Acid345_1533 NONE
Acid345_1532 NONE
Acid345_1531 1867520 .. 1867534 -  -4.2  -2.78596   TATCGGTTGAGGAGA               TGATCG TGG CGATCC               GACAGGAAGACTTAA  43 512
Acid345_1523 1859196 .. 1859213 - -12.7  -4.78237   GACGGCAGAAGAAAA             CCCAGCC GCAG GGCTGGG              TTAGAAACCGAATGA 100 56
Acid345_1522 1858010 .. 1858059 -  -9.1  -2.80988   TGAGACCAGGAAGTA TTCGAGACAGCTTGCCCCGTGGA GAAA TCCTCGGGGCTTTCTGTTTCGCA GTTAAGCTGTGCCCC  60 27
Acid345_1515 NONE
Acid345_1514 NONE
Acid345_1513 NONE
Acid345_1512 1843002 .. 1843014 -  -9.1  -2.82519   TGATGACACGAATGA                CGGAC GGC GTCCG                CTGCATACGACGTTG  58 334
Acid345_1510 NONE
Acid345_1509 NONE
Acid345_1508 1840437 .. 1840459 -  -7.6  -2.52464   GCTGCGGTGAATGGA           GCTGTGGCGC TGC GGGCAACAGC           AGATCCTTCGCTGCG  53 105
Acid345_1500 1825148 .. 1825163 -    -6  -2.70932   CTCTTCGCTGAAGGA              GGCCCC TCAC GGGGCA               TCTACCTGCTGTGCA  49 410
Acid345_1497 1821303 .. 1821326 - -16.8  -4.68593   GTGACCACGTAAAAA          GGCCAGCATC TTAC GATGCTGGCC           TTGGTTCGTGCTGCG 100 47
Acid345_1494 1816683 .. 1816701 - -13.1  -4.40003   TCCCACAAATACAAA             GGGCGCC TGTGC GGCGCCC             TCGTGGTGAATTGTG 100 48
Acid345_1493 1815303 .. 1815322 - -13.6  -3.65425   GCGACACACGTGAAA            GGCACGAC TTTA GTCGTGCC             GTAACCGCCAAAAAA  89 63
Acid345_1490 NONE
Acid345_1489 NONE
Acid345_1488 1804727 .. 1804739 -  -7.7   -5.0133   CAGGCTGCTAAAAAA                CTTCG TTT CGAAG                CAGGTTTGTATCAGG  91 86
Acid345_1484 1795411 .. 1795431 - -16.9  -5.10933   CCATCGAAAAGAAAA            GCCGGAGCT TTA AGCTCCGGC            CTTTGTGAATGACGA 100 48
Acid345_1483 1794185 .. 1794211 - -10.9  -4.89567   GCCGAAAACAGAAAA        CCCACCTACCCT GCTT AGGGC-GGTGGG         TTTGTAAGTTCTTGA 100 231
Acid345_1482 NONE
Acid345_1481 NONE
Acid345_1480 NONE
Acid345_1479 1789280 .. 1789292 -  -5.5  -4.14739   GTACTTACGCGAAAA                CCGAA GGA TCCGG                TTCGTTTGGAGGGAC  65 2
Acid345_1478 NONE
Acid345_1477 1786943 .. 1786956 -  -8.1  -3.05384   CGCTGTGGGATTCAA               CCACG CGGG CGTGG                GGCGTTGTGAATGGC  57 471
Acid345_1459 1761884 .. 1761910 - -12.3   -4.9448   AGCGAGCAAAGAAAA         TGCGGCCAGCT TTGTG AGCCGACCGCA         TGATATTCATCGGGC 100 43
Acid345_1458 1760547 .. 1760563 - -10.8  -4.75472   GGTAGAGTAAGAAAA              GCCCGC ACGCA GCGGGC              TTTTGTATTTCCGGG 100 51
Acid345_1453 1753304 .. 1753321 -  -8.3  -2.98545   GCCCCAGAACAACCA             CGGCCGC TTAG GCTGCCG              GAACGCGTGCGAGTA  59 15
Acid345_1452 1752303 .. 1752313 -  -6.8  -4.59773   TTCGATCTTTAAAAA                 TGCG CGA CGCA                 TTGGGGAACTCCACG  79 431
Acid345_1450 1751327 .. 1751354 -  -7.7  -3.41795   AAAGGCGTACGAGAA        GCTGAAGGGCG GGGATT CGCGCTTCAAC         GTCTACCGGCGGAAG  61 373
Acid345_1448 1748860 .. 1748874 -  -7.1  -4.43477   TTGAGGGAACCAAAA               TCCCC GGACT GGGGA               GTAACTCTAGAGCTA  75 85
Acid345_1447 1747362 .. 1747399 -  -4.7  -3.30635   GAAACCGGGTGAGAA   CGCAGGGCAGATCATCG CCGG CGATGGTCCGTTTTGCG    GAGTGACGATTCCGC  49 488
Acid345_1444 NONE
Acid345_1443 1741982 .. 1742008 -  -5.1  -3.87104   CCGATAGTACAACAA        CCTAGGGACGCCC GGC GGGCG-CGC-AGG        GTAATCAGAATTGAC  61 257
Acid345_1442 NONE
Acid345_1441 1738837 .. 1738855 -  -4.4  -3.99216   AACAGAAAAGCGAAA             CTCGGGCT GTC AGTCCGGG             GGTTAATGTTGCCAG  60 114
Acid345_1438 NONE
Acid345_1437 NONE
Acid345_1436 1735040 .. 1735074 -  -3.4  -3.63694   ACCTATTGCGAAGAA    GTTCG-CCCCAGAGC ACGAAG GCGCAGGGGACGAGC     ACCGCTGTTGCACAG  51 197
Acid345_1435 1733302 .. 1733325 -   -16  -4.10552   GGCCAGTAAACGAAA          CGGCCCGCAC CGAA ATGCGGGCCG           CTTGATGGTAAGCAA 100 49
Acid345_1434 1732581 .. 1732598 - -14.1  -4.22407   GACGAAAACCACAAA             CGCGGCC CGCA GGCCGCG              TTTTCCCTTTGCAGA 100 47
Acid345_1433 1731878 .. 1731889 -  -2.2  -3.51076   GCATGAGACAAGGAA                CG-GC AGT GCACG                TTGTGGGGAACGCGC  47 74
Acid345_1432 NONE
Acid345_1431 1730650 .. 1730665 -    -4  -2.55213   TAGGTACTCAAGCCA              GCTCGAA GCG TTCG-GC              GAGGCCGGTGCCGTC  42 2
Acid345_1430 1730063 .. 1730078 -  -3.2  -3.22223   GAATCCTACTACCAA              GTTTCG ATTA CGAAGC               AGTAATAAACCTTGT  45 17
Acid345_1429 NONE
Acid345_1428 NONE
Acid345_1427 1726845 .. 1726862 -  -9.8  -3.12351   CGTGGTGACAGGGAA             GCGGCC TAACCG GGCCGC              TTTTCTATTGCGGGG  67 30
Acid345_1426 1725375 .. 1725396 -  -9.3  -4.50661   AACTCACAAGCAAAA           GGCGCGGCA GGTT CGCCGCGCT            TCTGCTGCGTCGCTT  85 286
Acid345_1425 1724487 .. 1724501 -  -3.5  -3.62746   CGTATTGTAAAAAAT               TGACC TAGTC GGCCA               GAGGCACGTGATTGA  53 15
Acid345_1424 1723827 .. 1723852 - -14.8  -3.16742   TTTAAGTTCCACGAA         GGCGCAGAGA AACGAA TCTCTGCGCC          TTCGTGTTTCTGCCG  95 43
Acid345_1422 NONE
Acid345_1421 1721150 .. 1721179 - -17.9   -4.4009   TTCCAGCGCAGAAAA       CGAAGGGCACGGC TTTG GCCGTGCCCTTCT        TACATGGAGGAGTCT 100 74
Acid345_1416 1715656 .. 1715690 -  -9.2  -3.53091   AGCTTTTGTTGGAAA    CGCACCGCTCGCGAG GAACTA CGCGAGAGCGG-GCG     GAGGCCGGATGTGGA  68 9
Acid345_1415 1712863 .. 1712882 - -13.6  -4.46926   TAGTCCACGAGAAAA            GCCAAGGC GACG GCCTTGGC             TTTTACTTTTGGAAA 100 145
Acid345_1412 1710175 .. 1710192 - -12.7     -2.84   ACCACTCGAGAATCA             GGCCGGA GCAA TCCGGCC              TTTTCTTATGCCTGC  76 31
Acid345_1408 1706360 .. 1706384 - -15.8  -3.94812   CTCTACTGAAAAAGA          GAGGGACGCA GAAGA TGCGTCCCTC          GTGCATTTGATTATC 100 168
Acid345_1406 NONE
Acid345_1405 1702540 .. 1702572 - -14.2  -3.20345   AAGCGTAGATCAACA     CCCCACCC-TGTCCG CCAT CGGATAAGGGTGGGG      CACCACTCTGTTGAC  95 524
Acid345_1398 NONE
Acid345_1397 1697085 .. 1697099 -  -9.2  -3.06492   CGAGCGACGCGAACA               CCGCGG AGA CCGCGA               CGATTATCGCTAGCT  63 94
Acid345_1392 1689309 .. 1689323 -  -4.2  -2.61728   ATCGCTAAGAGTAAC               GGCCAT GGT ATCGCC               TCATGCTTGCGGAAG  44 76
Acid345_1391 NONE
Acid345_1390 1686864 .. 1686890 -  -9.3  -2.60075   TCCGCGTTAAGTAAG         TTGGGGACGCC ATGAA GGCGTCCCCGT         GAGGTTAGGAGCGGG  59 60
Acid345_1389 1685112 .. 1685127 -  -4.6  -2.90194   ATTGCGTGAACGATA              GGGGTC CTTC GACTCC               GCGCGCTTTGCGATC  46 68
Acid345_1388 1683599 .. 1683611 -  -3.4  -5.49729   AAGCACTTAAAAAAA                GTTG TTAAC CAAC                TTCTAACTTCGGGTT  89 92
Acid345_1387 1678574 .. 1678609 -    -9  -2.57211   AGCCGGCTCCAGAAT    CGCCGACG-CGTAGCAT CAG ACGCTGCGACATCAGCG    CATGAGTTACGTCGC  59 108
Acid345_1382 1674027 .. 1674053 -  -5.3  -2.52623   GCTCGCCGATAAGAT        TATCTA-GGCAA GGCC TTGCCGCAGATA         TCCAGCCACGTCGCT  46 2
Acid345_1381 1672382 .. 1672410 - -16.8  -3.37091   ACGCGCAAAAGCGAA       CCGCCGGC-CTTC GCGA GAAGAGCCGGCGG        CATCTTGATATTCAG 100 44
Acid345_1380 NONE
Acid345_1379 NONE
Acid345_1378 NONE
Acid345_1377 NONE
Acid345_1376 1666792 .. 1666808 -  -4.3  -4.07568   CGCTGCGCCTGAAAA              CGCCGCA TGG TGAAGCG              ACCCTAGTCGTTTCC  60 403
Acid345_1369 1660408 .. 1660430 - -14.9  -5.80364   AGGGTAACAAAAAAA           TCCGCGGAG GGTGT CTCCGCGGA           CTCTGAAGATTTGTA 100 118
Acid345_1368 NONE
Acid345_1367 1659014 .. 1659031 - -12.7  -4.30014   CGGACTAAGGCAAAA             GGCACGC CGGA GCGTGCC              CTTTAGAACTAAGCA 100 48
Acid345_1366 1657307 .. 1657323 -  -6.5   -3.1706   AATGTACGCGATGAA              GGGCG CCCAAAC CGCCC              ACTCAAAATAATCCT  56 158
Acid345_1362 1652961 .. 1652977 -  -4.3  -3.47322   TGCCATCATAAGGAA              CCCGGCA CCC TGCCGCA              AGGTACCACTTGTGT  52 60
Acid345_1361 1652400 .. 1652414 - -11.4  -3.06183   GTCATCCTGAGCGAA               GCGTGC GAA GCACGC               GCAGTCGAAGGACCC  72 79
Acid345_1359 1649046 .. 1649064 - -13.1  -5.64274   TCAGGCACAAAAAAA             GCGGCGC TCTTC GCGCCGC             TGAGGTTGAGGGTAT 100 47
Acid345_1358 1648129 .. 1648159 - -13.3  -3.78934   TGTTTTGTAGAACAA      TGCCGGTCG-CGTC TTTT GACGACGGCCGGCA       TTTTCACGGATCCGT  93 347
Acid345_1355 1644811 .. 1644826 -  -3.2  -2.85378   AAGGACACTAGGACA              TCCGCA ACAG TGCTGA               TGAAGAGGTTACGGC  41 34
Acid345_1354 1642346 .. 1642365 - -13.6   -4.0802   ATCGGAAGAACTAAA            GCCCATCC TGCG GGATGGGC             TTTTTATTTATCTGG 100 356
Acid345_1351 NONE
Acid345_1350 1639212 .. 1639242 -  -3.9  -4.17657   CAGTACACCGGAAAA      GGCTCG-C-CGCTGC TAC GCAGTGTGGCGGGCC      TTTTTCTCGTTGAAG  60 73
Acid345_1348 NONE
Acid345_1347 1635855 .. 1635879 -  -3.6   -5.0133   GAGCGCGGCAAAAAA         GGCTGGAAG ATTGTGGA CTTCC-GCC          CGCGCGATTTCTTCA  77 49
Acid345_1342 NONE
Acid345_1341 NONE
Acid345_1340 1618867 .. 1618885 - -13.1   -4.7373   TTAGCGCAGCAAAAA             GCCCGGC ACTCG GCCGGGC             GTTCCTAAAAGATAA 100 44
Acid345_1335 1611973 .. 1611986 -  -5.2  -3.28924   CAGCTGTTTGGACAA               CCGG AGAGCG CCGG                GGTGGATTACAAGCG  51 422
Acid345_1331 NONE
Acid345_1330 NONE
Acid345_1329 NONE
Acid345_1327 1601321 .. 1601337 -  -5.1  -4.78107   CATCACCACGAAAAA              GGGCTTC GAG AAAACCC              TGCAGCAACTCGACG  76 389
Acid345_1325 1600179 .. 1600234 - -14.2  -2.78463   ATCCCCTTCACCACA GAGACGCAGAGGTCACAGAGAG AAATAATTGAAA ATCTCTGTGACCTCTGTGCCTC TGTGGTGAATAAATC  83 43
Acid345_1323 NONE
Acid345_1322 NONE
Acid345_1321 1597258 .. 1597295 - -15.7  -2.87211   AGCCCCTGCGACACA  CG-GGCGCGGCCGGAGT TGCTCG ACTCCG-CCGCGCCTCG   TTCTTTACCCGTGCC  87 30
Acid345_1315 NONE
Acid345_1314 NONE
Acid345_1313 NONE
Acid345_1312 NONE
Acid345_1311 NONE
Acid345_1310 NONE
Acid345_1309 1588023 .. 1588042 -  -7.2  -3.32844   TGGTTCAGTCCACAA            CAGCGCGAT GGC AT-GCGCTG            CTTATCCACAAAACT  61 48
Acid345_1308 NONE
Acid345_1307 NONE
Acid345_1306 NONE
Acid345_1305 1583918 .. 1583934 -  -2.1  -3.20382   GGCGAGATCGACTAA              GTGGTTC ATC GTCCCAC              CCCCACGTACATCAT  43 14
Acid345_1304 NONE
Acid345_1303 1580845 .. 1580864 - -11.4  -4.77036   TGCGAGCAGGAAAAA            GCCCCGTC TCGC GACGAGGC             TCTTATGCAAGACAG 100 47
Acid345_1302 1579619 .. 1579634 -  -5.4  -3.54424   CGCTACCTCGCGAAA              CG-GCGT GCC ACGCTCG              GGCGCTAGGAACCGG  55 41
Acid345_1286 1563399 .. 1563417 -  -3.1  -2.94354   CCACAGAGGCACAGA             GTGCACA GAGGT TGTGAAC             TCTTCTAGTGACGCG  42 200
Acid345_1283 NONE
Acid345_1282 NONE
Acid345_1281 1556976 .. 1556994 - -12.4  -4.68103   TGAAGGCGAAGAAAA             GGCACGCC CAA AGCGTGCC             CTTCACGAAGCGTCT 100 46
Acid345_1278 1552470 .. 1552489 - -13.6  -4.56597   TTTGTGCGCGAAAAA            GCCCGAGA CGAG TCTCGGGC             TGGTTGCAATTCTGG 100 45
Acid345_1277 1551871 .. 1551904 -  -5.2  -3.53091   AGTCTTGCGCGTAAA     GTGCTACGGACAGCG TGAGG CGCTGCCCGTGTC-C     TCGAAAAATGCGAAC  55 40
Acid345_1273 NONE
Acid345_1272 1545467 .. 1545477 -  -2.4  -4.16943   CCGGAGACTGGAAAA                 CCCG GGC CGGC                 GAATTTGCAGACTGC  59 345
Acid345_1269 1540951 .. 1540966 -  -3.2  -4.23615   ATTACAGGGAAGAAA              CAAGGA AAAC TCCCCG               TAAAACCCGAAGTTA  62 295
Acid345_1262 NONE
Acid345_1261 1532871 .. 1532890 - -16.4  -3.57144   CGCCTGAGGCGCAAA            CGGCCGGG TTTC CCCGGCCG             ATCTTGCTACGGATT 100 32
Acid345_1260 NONE
Acid345_1259 1530527 .. 1530538 -  -3.6   -3.8512   CACCGATGAGAACAA                CACG GCAT CGCG                 CGCGGCCATTCTGCG  57 221
Acid345_1220 1504789 .. 1504799 -  -3.2  -3.06885   AATGCAAACCAGAGA                 GAGA GTT CCTC                 GTGGGAAAACGATAG  43 115
Acid345_1219 1502482 .. 1502502 -   -14  -4.78848   TGCTGAAATAGAAAA            GCCCTCCC ACGCG GGGAGGGC            TTTTTACTTTCGGAC 100 44
Acid345_1217 1501147 .. 1501167 -  -9.7  -2.56914   CAGTTGATGAAGGCA            CTGCCGC AAGGCGA GCGGCAG            GAGATCAAGGAGTCG  60 218
Acid345_1210 1494676 .. 1494694 -  -5.2  -4.19577   GAACGGGCAAAACAA             GGGTATAC TCC GCAAACCC             AAATACCCTTTGGCG  66 517
Acid345_1206 1490343 .. 1490358 -  -4.6  -2.64155   TTGCGCGCAAACGTA              TCGCGC TTCC GGGCGA               ACTACTTCAGTTCGC  44 27
Acid345_1205 NONE
Acid345_1204 1487106 .. 1487128 - -12.8   -4.7373   GCACGTCACGAAAAA           GAAGCTCGCA TTG TGCAAGCTTC           TTTTGATGCGCGTCT 100 54
Acid345_1203 NONE
Acid345_1202 1485527 .. 1485551 -    -7  -3.69621   AGCCATAACTTCAAA          GCCGGGCATC GGCTG GAAGCCAGGC          AATATGATGCGGCAC  63 250
Acid345_1198 NONE
Acid345_1197 1480307 .. 1480334 - -14.2  -2.60496   GGCGCCCCGAAACAT        CAAAGGCACGGC TCCG GCCGTGCTTTTG         TTTGCGGCGATAAAA  81 77
Acid345_1191 NONE
Acid345_1190 NONE
Acid345_1189 1469872 .. 1469886 -  -8.6  -2.88822   TCCGGGAGACAATCA               CCCTAA GTA TTAGGG               ACGGTTACTTTCGGC  59 63
Acid345_1188 1469279 .. 1469295 - -15.1  -4.30014   CTGACCAATGCAAAA              GCCCCGC TCA GCGGGGC              TTTCACGTTCAATCT 100 50
Acid345_1185 1467396 .. 1467413 -  -4.9  -3.89695   CCGGGATAAAGATAA             GAATGTT CCGA AACATCC              GCAGCCGGCGACCGC  59 404
Acid345_1182 NONE
Acid345_1181 1465131 .. 1465146 - -11.8   -5.0916   GCTGCAATAGAAAAA              CCCCGC GTTC GCGGGG               TTTGTTTGAATCACG 100 46
Acid345_1176 NONE
Acid345_1175 1458648 .. 1458659 -  -5.8  -3.53091   ATTCGTTTTTCGAAA                CCAG CTTG CTGG                 ACGAGCTGAAGAAAC  55 492
Acid345_1173 1457591 .. 1457616 -  -3.2  -2.89971   GTACCACACACCACA         CCAGGAACGT GAGCAT ACGTACCTCG          CCACTCAGTTATACG  42 34
Acid345_1172 1457356 .. 1457386 - -16.2  -2.94144   TCCGTAGTCAAATCA       GTTCCGGGTTTCCC ATA GAGAAGCCCGGAAC       TTGCACATGTTTTTG  93 51
Acid345_1169 1453729 .. 1453745 -  -5.8  -2.71924   CACTCTTGGTTAAAG              CAGACC CAAAT GGTCCG              GGTATTTCGCCTGCA  50 3
Acid345_1168 1453122 .. 1453143 -  -5.9  -3.68324   CACCGCTAACAAACA           GGTGATTCAC GAT GCGA-TCACC           CTCGATGGTGTGCGC  58 182
Acid345_1166 1449874 .. 1449895 -  -6.5  -3.82098   CACAAGGAAGTGAAA           CGCCTCAAC GTCG GTAAAGGCG            CCGCAGGAATTCTCA  64 193
Acid345_1155 1441597 .. 1441614 -  -5.5  -2.53119   AACGGGCGACAACAT             GGAATCC TTAT GGAATCC              TTTAGAGTGGCTGGA  46 123
Acid345_1154 NONE
Acid345_1153 1438416 .. 1438430 -  -2.1  -2.78816   GGACTGTTTATTAGA               CTACA CGGAT TGCAG               GGAAGTTTCCGGAAT  39 45
Acid345_1152 1437094 .. 1437128 - -14.4  -3.92745   AAAAACTTGCACAAA    GGAAAAGGCCGCCCG GCAACT CAGGCGGCCTTT-CC     TTCAAGGGAGAATAG 100 233
Acid345_1151 1434817 .. 1434829 -  -9.1  -3.41878   TGGCTGAAGCCACAA                GGGTG GGA CACCC                ACATCTTCTTACTTA  66 34
Acid345_1149 1432706 .. 1432718 -  -7.7  -3.35046   CGATGTCTCGAAAGA                GCTGT ACA ACAGC                ACGCAGGCGGGATCG  61 148
Acid345_1147 1429422 .. 1429455 - -15.3   -2.7464   AACGGAGGCGGAAAT     CCCCGCCC-TGTCCGC TGT GCGGATAAGGACGGGG     CACCCGAAGTTACTT  83 35
Acid345_1146 NONE
Acid345_1145 1428210 .. 1428229 -    -7  -3.21099   GCGGGCCATTATGAA            CGGCGGCG GCAC CATCGCCG             AAGATTGGGAGATCG  56 241
Acid345_1142 1420320 .. 1420344 -  -3.6  -4.31692   AATCGATGACGAAAA         CATCAAGCTCT TCCA AGAGCT-GAAG          GACTCTGCTCTTGTC  64 480
Acid345_1141 1419644 .. 1419656 -  -4.1  -3.24188   CGAGAGGAGCAGCAA                CTGTC AAT GACAA                GACGCGAGTGTTGAG  47 60
Acid345_1140 NONE
Acid345_1139 1417670 .. 1417685 -  -3.3  -2.73875   TCCCTCCGAACATGA              CGAAT CATCCC ATTCG               AAGAGTCAGAGTGCA  41 272
Acid345_1138 1416892 .. 1416904 -  -4.7  -2.91264   CTGCCTATCGACATA                CCTGC CTC GCTGG                CTCGGGAATATAGCA  46 165
Acid345_1136 1414779 .. 1414791 -  -3.3  -2.92171   CATACGTGGAAACGA                GCGAA TTA TGCGC                CGTCTCCGAACGCAA  42 67
Acid345_1135 1414101 .. 1414115 -  -5.7  -3.57462   GAGTTTAGCTGGAAA               GCGTA TTGTG TACGC               CTATCTGCCTGTTGT  57 382
Acid345_1134 1412480 .. 1412497 -  -3.3  -3.81755   ATTGTTCAAACATAA             CCACTAG TGCC CCAGAGG              GCTGCTGCTGCACAT  54 105
Acid345_1133 1411047 .. 1411063 - -10.9  -2.62616   TCAGTTGGTAGAGCA              GCCGATT CGT AATCGGC              AGGTCACCAGTTCAA  66 71
Acid345_1130 NONE
Acid345_1129 1405785 .. 1405803 -    -3  -4.28049   GGCAAAATGCCAAAA             TCCAGATC CGA GTACTGGA             TCCCAAAACTCACCC  64 171
Acid345_1124 1399755 .. 1399777 -   -12  -4.19953   GAGCCAAGTTCAAAA           GCCCAGCACA GAT TCTGCTGGGC           CTTTTTTTCTCCTCG  91 61
Acid345_1123 NONE
Acid345_1122 NONE
Acid345_1121 1396964 .. 1397006 -  -6.3  -3.34398   GGCCTTTGTGAAACA TCTGGACTCCTCCATTGAA AATGA TTCATAGAAGGAGACCAAA AGAAGCGTAACACCC  56 376
Acid345_1119 1395208 .. 1395220 -  -3.3  -3.12351   GCCTGCCATATTGAA                TCTCC TGG GGTGA                TGACGCGCGGGTTAA  43 37
Acid345_1118 1394608 .. 1394627 - -12.8  -5.08601   CGATTTCAAGAAAAA            CCCCGGGA GTGA CCCCGGGG             TTCGGTTTGATTAGC 100 36
Acid345_1117 1393836 .. 1393847 -    -3  -4.59773   GTTTAGGGGTAAAAA                TTTG AAAA CAAA                 CGACTTGTCTCCGAG  67 336
[truncated: 48,600 more chars]
