# Supplementary material for: Rapid, accurate, computational discovery of Rho-independent transcription terminators illuminates their relationship to DNA uptake
Source: Genome Biol. 2007 Feb 21;8(2):R22. doi: 10.1186/gb-2007-8-2-r22 (PMC1852404; doi:10.1186/gb-2007-8-2-r22)
Supplement: Additional data file 4 — Best terminators found downstream of each of the genes of the 343 organisms studied. [file gb-2007-8-2-r22-S4.zip › Acinetobacter_sp_ADP1.bag]

        dnaA    1729 ..    1754 +  -4.1  -3.21938   GCGTTAGTTCCGAGA         TATGAGCTGATG CTC CATC-GATCATA         TTGATAAAATTTTCG  51 156
        dnaN    2964 ..    2977 +  -4.5  -2.92442   TCAGACCTATGTGGT               CATGC CAAT GCGTG                TGTGATGTATTGACT  48 7
        recF NONE
        gyrB    6626 ..    6644 + -13.2   -5.4477   AACACCATAAAAAAA             TCAGGCAC ACA GTGCCTGA             TTTTTTTGACCATTT 100 56
   ACIAD0006    7580 ..    7595 +  -6.8  -3.00106   ATCGGACGCGTTTGT              TCGCGA CGTT TCGCGG               CTTCTTTGCGTTGGG  58 466
   ACIAD0008   10681 ..   10699 +  -7.4   -5.4833   GATTTTTAAGGAAAA             GTCCGG ATAAATG CCGGAC             TTTTTTATTGAATAA  93 45
        adeT   11969 ..   11981 +  -4.9  -3.57908   TTGAAAGACAGTCCC                CATAT CGA ATATG                TTATACTGTTTCATG  57 74
   ACIAD0010   12404 ..   12417 +  -8.1   -5.7946   AGAGCAATAAAAAAA               TCCCC GAAA GGGGA                TTTTTTTATTGGCCA 100 55
        tyrS   14876 ..   14893 +  -9.9  -5.43414   TCAAACAATAAAAAA             GCAGATC ACGT GATCTGC              TTTTTTATATCTAAT 100 41
   ACIAD0014   15710 ..   15734 +  -5.7  -4.52703   TGTATCCAATCAAAA          GTCCAGGTC TTAACTT GGTCTGGAC          TTTTATCCTGCTTTC  71 50
   ACIAD0015   17940 ..   17961 +  -6.6  -3.63515   AGCATAACTGAATGG           GCAGATGA CTAAAA TCGTCTGC            TTATTCGCCATAAAA  64 83
   ACIAD0017 NONE
   ACIAD0018   24923 ..   24949 +    -8  -4.21439   ATGCTAGCCAAAAAA         GAACCCCTATCA TCC TGACAGAGGTTC         TTTGTATTCCGATTA  81 53
   ACIAD0024 NONE
   ACIAD0025   32867 ..   32892 +  -6.1  -2.78547   AGTTTGAAGCATAAA         AATGCCATCGT AAAA ACGATGGCACA          TCCTTAATCAACTGA  56 47
   ACIAD0027 NONE
   ACIAD0028 NONE
   ACIAD0029 NONE
   ACIAD0030 NONE
   ACIAD0031 NONE
   ACIAD0032   39162 ..   39176 + -11.4  -5.47821   CCTAATGAAGACCAA               GCCGCA TCC TGCGGC               TTTTTTTAGGTGGCT 100 36
        dsbA   50085 ..   50105 +  -9.1  -5.49234   TGAATGCATAAAAAA            GGTTTCTAT GAT GTAGAAACC            TTTTTTATTGACTGT 100 58
   ACIAD0048 NONE
   ACIAD0049   53963 ..   53982 + -13.6  -4.66318   GTAAAAAGCACAGAA            TTGGGCCG AATT CGGCCCAA             TTTTATTGGAGTCAT 100 48
         rph   54783 ..   54798 +    -9  -6.23317   CTTTTAAAATCAAAA              CGCATC TTTG GATGCG               TTTTTTTATTTTTAT 100 45
   ACIAD0051 NONE
   ACIAD0052 NONE
   ACIAD0053 NONE
   ACIAD0054   57181 ..   57212 +  -3.8  -3.12884   CCTTATGCAAATTTT      GATAAAAACTAAGT CATA GCTAAGTTTTTACC       TATTGACTCCTCTTT  47 136
   ACIAD0055   57469 ..   57479 +  -2.6  -4.15044   ATTGAGTATAAAAAA                 TTTT AGA AAAA                 TTTGTTGAAAAAACA  55 20
   ACIAD0056 NONE
   ACIAD0057   58221 ..   58250 +  -2.8  -3.39142   TCGTTAGCAGCCATT       TCAACACAAGGA AAAAGC TCCATGCGTTGG        TTCCTTGCCTGTAAG  47 78
   ACIAD0058 NONE
   ACIAD0059   58918 ..   58933 +    -4  -3.04792   TTCAACATGCCTTAT              TTCGTT TGAT AACGGA               TATTCACGGTCATCC  47 328
   ACIAD0060   59025 ..   59044 +  -2.8  -3.13343   CCTGCGCAAGTTTGT            CACTTTTG CCAA CTAAGGTG             TTAAATCATTGAAAT  43 2
   ACIAD0061   59734 ..   59752 +  -2.4  -3.90112   GTAATCCTTCAAGTT             GCTGTA CATAAAA TGCAGC             TTTGGTTGCAACCGC  51 498
        ampD   60865 ..   60877 +  -6.3  -2.64107   TGAATTTGGACATGA                TTTCG CAA CGAAA                TAATCTGCAACTTTC  57 10
   ACIAD0064   62624 ..   62662 + -17.8  -3.64822   CGCAATATCGTGCAT   GAATAAAAAACGCTGTCA TCA TGACAGCGTTTTTTATTA   TTTGGATGGAAGAAT 100 169
         ugd NONE
   ACIAD0073 NONE
   ACIAD0074 NONE
   ACIAD0075 NONE
        rmlB NONE
        rmlD NONE
        rmlA   75675 ..   75717 + -12.4  -3.36327   AGCTTAACCCTTAAA TTGGCA-GAAGTGATTTAT AATGAA ATAAATCACTTCTTGCCGA TTATCAATCAGGTAA  93 34
        rmlC NONE
   ACIAD0081 NONE
   ACIAD0082   78311 ..   78321 +  -2.6  -5.02439   GAGGTATTAATTATC                 TAAA TTT TTTA                 TTTTTCTGATTATAT  69 6
   ACIAD0083 NONE
   ACIAD0084 NONE
   ACIAD0085   81153 ..   81183 +   -15  -4.13767   AAATGCTTAAAACAA       CGAAATGGATAAAG TTA TTTTATCCATTTCG       TTTTCGAATCAACAA 100 14
   ACIAD0087 NONE
   ACIAD0088 NONE
   ACIAD0089 NONE
   ACIAD0090   87683 ..   87699 +  -3.7   -2.7563   CTAAACGGGTGCTGT              CATGAAA GTC TTGCATG              TGATTACCAATTTTT  45 37
   ACIAD0091 NONE
   ACIAD0092 NONE
   ACIAD0093 NONE
   ACIAD0094 NONE
         per NONE
   ACIAD0096   94594 ..   94619 +  -3.4  -4.41047   AATAAACAGAAAGTA         TAAAACTTAC TTTCCT GTAAGTTGTA          TTTTGATTACGGCAT  60 354
   ACIAD0098 NONE
        galU NONE
   ACIAD0100 NONE
         pgi NONE
        galE NONE
   ACIAD0103  102741 ..  102784 + -12.8  -4.86621   CCAAGTAAAAGCGAA TTGAT-AAAAAAGGCGATTCA TGA TGAATCGCCTTTTTACATCGA TTTTTAATTAAGCCT 100 33
        lldP NONE
        lldR  108180 ..  108195 +  -2.6  -4.45738   ACGTTTACATAGGAT              TGATCA AACA TGATTA               TTTCTTCTTCAAATG  58 13
        lldD NONE
         dld NONE
   ACIAD0110  112674 ..  112700 +   -13  -5.73672   TATTTAGAACAATAA         TCGGGTCTCGCC ATT GGTAAGACCCGA         TTTTTTTGATTATTT 100 49
        dadA NONE
        dadX NONE
   ACIAD0117  118432 ..  118455 +  -5.2  -4.14392   TAGTGCCCTTCAAAA          CGGGGAGATC ATAA GATGTCCGCG           TTTTGAAAATTCAAG  66 38
        cycA  120067 ..  120092 + -10.5  -3.17901   AATGATGCAATATTG         GAGAGCATGAT TTAA AGCATGCTCTC          TTAACTTAAGAATGT  83 40
   ACIAD0119  121117 ..  121147 +  -6.1  -4.57569   GGATTTTTAATGATC       CGCCATGTGCTCT GTATA GGATGACATGGCG       TTTTTGACAAAATAC  74 42
   ACIAD0120 NONE
   ACIAD0121 NONE
   ACIAD0122 NONE
   ACIAD0123  126841 ..  126872 +  -2.5  -2.62513   TATTATTACTTATGA      TTGTAGATT-TTTG TAAAT CGAATAATCTGCAA      ATTCCTTCAAGTTGT  41 154
   ACIAD0124  127868 ..  127888 +  -4.1  -4.27681   TTTAATTAATCAACA            GTTGTTA CATATGA TAACAAC            TCTTTTTTGATTGAT  64 52
        gudD  133640 ..  133650 +  -2.6  -4.84761   CCTTAAATTATCTTG                 TAAA TCT TTTA                 TTTTTATAAAGATCT  66 122
        kdgD NONE
   ACIAD0131  136902 ..  136917 +  -4.8  -2.64416   TCAAGATTTTTATAA              TTTCAT TGAA ATGAAA               GTTGTGGTGACGCTA  50 149
   ACIAD0132  138174 ..  138187 +  -3.1  -2.95904   AAAGGAACATAACCT               TCACG ACAC TGTGA                TGCATTTTTTCGTTC  44 492
   ACIAD0134  139098 ..  139113 +  -3.4  -3.57263   TACTTAGAATAATTT              TAATAT TCAG ATATTA               TTTGGCCCTAAAAAT  50 148
   ACIAD0135  140362 ..  140387 + -16.3  -3.53091   TTCTTGCTTTTTAAA         CGTCACCCAAA TCGA TTTGGGTGACG          TTTAAAAACAGAGGT 100 217
   ACIAD0136 NONE
   ACIAD0137 NONE
   ACIAD0138 NONE
   ACIAD0139  145313 ..  145334 +  -8.7  -4.13014   AATCAAAAAGAAAAA           GCCCCAATC TTTC GATTGAGGC            TTTTCAAAATCTGGA  85 90
   ACIAD0141 NONE
   ACIAD0142 NONE
   ACIAD0143 NONE
   ACIAD0144 NONE
   ACIAD0145  147810 ..  147833 +  -5.2  -3.55783   AGTCGGAATTGCTGA          TCTGGCTGGC ATAA GCTGGCCAAA           TTATCATTAAATTTT  59 39
   ACIAD0147  148582 ..  148597 +  -4.8  -2.80021   ATGTTGCCTGTGATT              TTTAGA TTCT TCTAAA               TCCGTTTGTCTTTTA  51 11
   ACIAD0149  149880 ..  149903 +  -6.1  -3.02829   AAATATTTACAAATA          CAAGGTAGA CGTAAT TTTACCTTG           TATTACAAAACTCTA  57 40
   ACIAD0150  150354 ..  150370 +  -5.1  -5.55664   AACACTAAACTAAAA              GGCAC GAATCAA GTGCC              TTTTTTTAATGCTGC  83 33
        guaA  152132 ..  152161 + -14.5  -3.56958   CTGATTTAAGACATA       TAAAAAAGGGCGC TGAA GCGTCCTTTTTTA        TTATCCTGTTGTTGG 100 105
   ACIAD0154 NONE
   ACIAD0155 NONE
   ACIAD0156 NONE
   ACIAD0157 NONE
   ACIAD0158  157466 ..  157494 + -11.9  -2.64735   TAAATGACTTTACAG        TTAAGCCCATG CTATTGC CATGGGCTTAA        TGCTATAACTGAGAT  84 54
   ACIAD0159  158279 ..  158289 +  -3.2  -3.65902   AGAGCTAAAGCCACA                 TTGC AGT GCGA                 TTTGGGTGAGATCGC  51 118
   ACIAD0161 NONE
   ACIAD0162  161506 ..  161523 +  -9.9  -5.78622   ATGATCATAAAAAAA             GGACTCA AATT TGAGTCC              TTTTTTTTAAAATAC 100 50
        sfcA  166763 ..  166774 +  -5.8  -6.34424   ATAATTTAAAAAAAA                GAGC TTCG GCTC                 TTTTTTTTTTGGAAA  95 44
   ACIAD0167 NONE
   ACIAD0168 NONE
   ACIAD0169  173145 ..  173166 + -11.7  -5.04385   AGTGATTGAAATCAA           TCCGAACTT AAAA AAGTTCGGA            TTTTTTACAAATATA 100 63
   ACIAD0171  173573 ..  173599 +  -8.1  -3.88001   TATTTCTTACATACA         GGAGAAATTGA AACCA TCAACTTCTCC         TTAATTTTTCTAACC  75 52
        rhtB NONE
        znuA  178366 ..  178376 +    -4   -3.3785   CAAAGCGCAAGCAAA                 TAAC TTG GTTA                 TTGTGAATCGGTTAA  51 23
        atpI  178986 ..  179008 +  -4.8  -4.02049   GTGACGAGATATCAG           GCAGCACG CGATATT CGTCCTGC           TCTTTTTAGTAATTG  62 71
        atpB  179925 ..  179957 +  -5.6  -5.41359   AAAGCATTAATGGTT      TTTGCCTGACTATC AAAGG GATGGTTGGGCACA      TTTTTTAGTTTAATT  84 31
        atpE NONE
        atpF NONE
        atpH NONE
        atpA  182941 ..  182952 +  -5.8  -3.62275   GATCAACCTTCGAAG                GCTC GAAA GAGC                 TTTCGACTACTAGGT  62 69
        atpG  183823 ..  183839 +  -4.3  -3.72051   AATTTCCGAGATCGT              TGGCGGT GCC GCTGCCG              TTTAACATTATTAAG  57 4
        atpD NONE
        atpC  185739 ..  185754 + -10.4  -6.02914   TTTAAGATTGAAAAA              GCCACC GTCA GGTGGC               TTTTTTTTGTATAAA 100 48
   ACIAD0189  186394 ..  186411 +  -9.9  -5.34555   TAAAATGATTAACAA             GCCATTC TTTT GAATGGC              TTTTTTATGCTATAA 100 80
   ACIAD0190  186777 ..  186788 +    -3  -4.09243   AATTTAGGGAACATG                TTGA ATGA TCAA                 TTTTGCAGAAGTATC  57 34
   ACIAD0191  187947 ..  187965 +  -4.6  -3.09655   GCTGCGTTTTAAATG             TTTCAACG GTT TGTTGAAG             TGTGTCTGTATCTCG  51 307
   ACIAD0196 NONE
   ACIAD0197  192982 ..  193007 +  -6.2  -3.00128   TCTATTTATGATTGA         CTAGATCGTT GTTATA GGCGATCTAG          CTTTGCTTCATTGCT  57 41
   ACIAD0198  194542 ..  194552 +  -3.2  -3.54543   TTCTATGTACAAGGC                 GTAC AAG GTGC                 TTTACCGAAGTAAAT  50 2
   ACIAD0199 NONE
   ACIAD0200 NONE
   ACIAD0201  196778 ..  196788 +  -6.8  -2.60075   ATATGCAAACATGTA                 CCAG TCG CTGG                 ATTCATTCAAGCGAA  57 54
   ACIAD0202  197877 ..  197916 +  -5.7  -5.44638   ATCTGCCTTATTCAC  ACTCGTCTGCTTCCGAT ACGATA ATTGGGATCAGACGGGC   TTTTATTTTTATTCT  84 44
   ACIAD0203 NONE
   ACIAD0204 NONE
   ACIAD0205  201600 ..  201610 +  -5.4  -2.70017   CAGCCAGCCACAGGA                 GGAT GTG ATCC                 GTGTTTCGATTTAAA  51 1
   ACIAD0206 NONE
   ACIAD0207  204115 ..  204140 +   -12  -6.17268   CACATCCCTTTTTAT         GCTCAGTCAT TCTCAT ATGACTGAGC          TTTTTTTTATTCTGA 100 440
         def  207845 ..  207862 +  -9.9   -4.3767   CCTATCGCATGAACA             GCCCAAT TTTG ATTGGGC              TTTGTTATACTATAA 100 51
   ACIAD0212  208312 ..  208324 +  -6.9  -3.41569   TTGTTGCCCCAAGGT                CGGGC ACC GCCTG                TATTTACATAAGTGA  66 2
   ACIAD0214  210465 ..  210488 +    -4  -3.48276   ACCTTAAAGGTAGAA          GACAGTGATTT GTC AAATTAC-GTC          TTCTATCAGGAGAAA  51 64
   ACIAD0215  210810 ..  210834 + -11.5  -3.44998   TAATATCTAACAGAT          TTGGAGGGAGT CAA ACTCCCTCTGA          TCTTATTGATGCATA  89 38
   ACIAD0217  213072 ..  213084 +  -4.9  -3.48498   TACTGGTTGATTGAT                TGATA TAT TATCA                TTGATTGATTGGTTT  55 376
   ACIAD0219  219489 ..  219511 +  -6.2  -4.63592   CATGTTAAAATGATC           GGCTTTCATC TTT GATGTCAGCC           TTCTTTTTATTCAGC  74 183
   ACIAD0220  221953 ..  221971 +  -8.8  -5.95286   AAATGATGATAAAAA             CGCTCCAG ATC TTGGGGCG             TTTTTTGTTTTTAAT 100 39
   ACIAD0221  223145 ..  223160 +  -4.7  -3.53343   GCAAGATGAACCAAA              TTGCC TGAAAT GGCAA               TTTCAGAAAAGCGTT  55 321
   ACIAD0230  230736 ..  230766 + -12.7  -3.56092   TTTTAGAAAGTGAAT       GAAGAAATAGCCC ATTTG GGGCTATTTCTGC       TTTAAGAGATGATGA  95 42
   ACIAD0231 NONE
   ACIAD0232  232059 ..  232071 +  -3.4  -4.14633   AATGCATCAGATCAA                TGCA TTATT TGCA                TATTTTTTGCAGATA  57 140
   ACIAD0233  233568 ..  233591 +  -4.7  -2.87564   ATTTGACGCAGAGCA          TATAGACAT TCCCTT GTGTCTATA           TGTCTGGCGACATAG  51 98
        parC NONE
        fadD  237704 ..  237740 + -16.9  -3.82478   CAATTAATTCATCTA    TATCAAAAAACGCCTGA AAG TCAGGCGTTTTTTTATA    TTCTGATTTTTTAAT 100 34
   ACIAD0237 NONE
         ppa  239348 ..  239373 + -13.3  -5.31456   TTTGATATCTAAAAG         GCCCTAGCGAG CGAA CTGGCTAGGGC          TTTTTTATGACTTAA 100 79
   ACIAD0241  242172 ..  242192 + -12.7  -5.80951   TGATTGATTTGAAAA            GACCGTTTT ATT AAAACGGTC            TTTTTTATTTTAGCT 100 64
        glnK NONE
        amtB  246085 ..  246099 +  -7.1  -5.63504   GAGTTCTTTAAAAAA               CAGCC GATCA GGCTG               TTTTTTTATGGCGTT  93 46
   ACIAD0246 NONE
        ribD NONE
   ACIAD0248  249041 ..  249052 +  -4.4  -3.79874   TTGCGCTGTGGTAGT                TACC GTCT GGTA                 TTGTATTGTGTAGGA  57 27
        ribC  249755 ..  249773 + -11.8   -5.4492   ATAATAGTGTAAAAA             GCTCATCT AAA AGATGAGC             TTTTTTCTATGTATG 100 37
   ACIAD0254 NONE
   ACIAD0255 NONE
        gpmI  256617 ..  256629 +  -4.9  -3.12449   CAGAAATGCAGGGAC                GTAAT TTA ATTAC                TCTCTCTTCATAAAG  52 0
   ACIAD0257 NONE
        pbpG  262827 ..  262844 +  -9.9  -5.52384   CTAGATATAAAAAAA             CCAGTTG CAAG CAACTGG              TTTTTTTAATGGGAA 100 77
   ACIAD0267  267812 ..  267829 +  -4.1  -2.62293   TTGTTCAGAAGGAAC             TGCAACA TGAG TGATGCA              CTTCGTATTGCCCTT  47 16
   ACIAD0268 NONE
   ACIAD0269  269968 ..  269984 + -12.3  -5.02074   AAAATTGCTTAAAAA              GCCGTCA AAT TGACGGC              TTTTTTACGCGCTGA 100 54
        murD NONE
        ftsW  272700 ..  272742 +  -4.2  -4.52589   CGCCCATTGTGAATT GCATCCTGAAAGTTGGAC ACTTTTA GTCTAATTTGAAGGGTGC TTTTCTATGGCAAGG  67 60
        tolC  279555 ..  279567 +  -3.5  -3.09273   ATACAGAATGTGCTT                TAATT CAC AATTA                TATATGTTCAGCGCA  45 66
        phoU  280360 ..  280382 +  -7.8   -5.4756   CATTGATTAAAAAAA           GACCTTGA ATTTGCA TCAAGGTC           TTTTTTATTACACTT  93 55
        algZ NONE
        algR NONE
        hemC NONE
        hemD NONE
   ACIAD0288 NONE
   ACIAD0289 NONE
   ACIAD0290  289094 ..  289108 +  -5.8  -6.04953   GTATTGCTTTGAATT               TAATTC AAA GAATTA               TTTTTTTATTTGTCT  95 164
   ACIAD0291  289530 ..  289547 +    -7  -5.61596   ATATGCTTAATAAAA             CCAAGC TTGAAT GCTTGG              TTTTTTTATACAAGT  93 67
   ACIAD0292 NONE
   ACIAD0293 NONE
   ACIAD0294 NONE
   ACIAD0295  294347 ..  294375 + -16.2  -5.26316   GCTAGACAAACGTCT        GTAAAGGCATGC GAAAA GCATGCCTTTAC        TTTTTTATAAGGTGC 100 51
         gph  295102 ..  295114 +  -3.3  -3.10071   TTATGGTTTTTCGAT                GGCGA TAA TCGCG                TCTTAAATCACCTTT  45 68
        trpE  296664 ..  296685 + -11.7  -3.17798   TTTTATGAGTTTTTA           GCGGTTTTT TTAA AAAAACCGC            TTGCATCGTTTCTGA  87 33
        tufB  298555 ..  298582 + -12.8  -2.95298   TAAATTTGCATTTTT        CAAGCTGGGAGT CTAG ACTCTCGGCTTG         TATGTGATAGGTCAG  86 46
        secE NONE
        nusG  299743 ..  299758 + -10.4  -2.96444   TATTGGTTGGAAAGC              GCCCGA TTTA TCGGGC               ATTGTTATTACAGCA  80 45
        rplK NONE
        rplA  301003 ..  301023 +  -9.1  -3.35679   AAAGTCCTGATTGTA            GATTGAGTC CTT GATTCAATC            TTCTGCATCAGGCGG  79 64
        rplJ NONE
        rplL  302191 ..  302216 + -11.9  -4.74504   TCGGCTCCAAAAAAT         GGCTGATGGCT CTTG GGTCATCAGCC          TTTTTGCGTTACAAT 100 68
        rpoB NONE
        rpoC  310849 ..  310864 + -10.4  -6.00086   CAGATCATAAAGAAA              GCCACC TTCG GGTGGC               TTTTTTTTATCGTGT 100 47
   ACIAD0310  311456 ..  311472 +    -8  -5.19212   TGTCTATCAGAAAAA              GACGAC ACTAA GTCGTC              TTTTTTAATGCTGAT  90 51
   ACIAD0312 NONE
   ACIAD0313  314489 ..  314508 + -10.8  -5.57054   GATGGATTGCCGCAA            TGGTGCTT TAAA AAGCACCA             TTTTTTTAAGTTATT 100 15
   ACIAD0314  315500 ..  315523 +  -5.4  -6.17292   GCAATCGGCGATTTA          GACCTTAA TGGAGAGC TTAAGGTC           TTTTTTTTTCACTTT  95 121
   ACIAD0315  315970 ..  315980 +  -2.4  -2.72096   CAAAATCGGATTTTA                 AGCC AAG GGCC                 GTTCTGATTGATCAA  40 8
        htpG  318056 ..  318083 +   -10  -3.79849   GGTTTTTTAAACACA        CTGTGGATAACT TCAA GGTTATCCATAG         TTGTTGCTGTGGTTA  83 67
   ACIAD0318  320099 ..  320121 +  -9.2  -5.72622   TAGCTGATCATGAAG           GTTCATGCAT TTT GTGCATGAGC           TTTTTTATTTATGCA 100 34
   ACIAD0319  321529 ..  321557 +  -3.2  -4.88388   TTTAACTAGGACAAA        AGAAAGTAGCTT AGTTG GAGTTACTTTCA        TTTTTATGCAATTGT  68 48
   ACIAD0320 NONE
   ACIAD0321  323140 ..  323151 +    -3  -4.07568   TGGCAATGACCGATC                TTCT AAAG AGAA                 TTTTGGACGCCCAAG  56 361
   ACIAD0330  326576 ..  326599 +  -8.2  -3.91412   GCAGAAACAAAAAAA          CCTCTCTTAA TGAC TCAAGAGAGG           TTTATAAAATATCAT  79 238
   ACIAD0332  328452 ..  328473 +  -4.5  -2.95481   TAGAAATGTATTTTA           TAGAATCAA TACA TTGCTTCTA            ATTTATGGGCTGTTT  48 60
   ACIAD0333  329173 ..  329191 + -11.7  -5.49569   CCGATAAAATAAAAA             TCCCCGC ATTGA GCGGGGA             TTTTTTATCTTGGTA 100 34
   ACIAD0336  333969 ..  334000 + -14.8  -3.45324   TAGTTTAGAGTTTGA      GAAATCTCAAAAAT AGGT ATTTTTGAGATTTC       TATTTAATCAAAATA 100 38
        lpxO  335045 ..  335058 +  -9.5  -6.09133   GTTTTAAAATTTAAA               CGCCC AATA GGGCG                TTTTTTTTTGAGATG 100 34
   ACIAD0339 NONE
        uvrC  337675 ..  337694 +  -3.5   -2.6432   ATTGGCAAAAACATC            CTGTGAC TGGCGC GTCACTG             ATCATTTTTGTTGTC  43 41
   ACIAD0341  338553 ..  338565 +  -3.3  -2.90345   TGTTTTTGCCTAGTC                GACAC TGT GTGAC                ATTTCGTATAAAGTT  44 28
        pgsA  339258 ..  339276 +  -9.6  -5.51046   TAAGATGTGTAAAAA             GCCTTTCA AGT TGAAGGGC             TTTTTTATATGTTTA 100 38
         ada  340212 ..  340225 +  -2.3  -2.54371   GCAAAATATGGGAAT               CAGGG ATGA CGCTG                GATTTATTTGCACCA  39 17
        alkB  340868 ..  340882 +  -5.8  -2.90798   TTATCCTTTGACGTT               TTAAAG TGG CTTTAA               TGTAGTGATTTCTCG  56 68
   ACIAD0349 NONE
   ACIAD0350  344406 ..  344417 +  -2.2  -4.00934   TTTGGCATTTTGGCA                GATG AAAT CGTC                 TTTAATATTTGAAAT  52 21
   ACIAD0351  345489 ..  345516 + -10.6  -5.29846   TTTTTGATCGAAAAA        GATGGCTTGACC CTGT GGTTGGGCCATC         TTTTTATTTAGGGTT 100 53
   ACIAD0355 NONE
   ACIAD0356  350156 ..  350189 + -10.5  -5.37043   TAAAATAGTTGTGTT     AAAAATCCTGTGAAG CTGG CTTTACAGGATTTTA      TTTTTTATATGCGGT 100 62
   ACIAD0357 NONE
   ACIAD0358  352000 ..  352012 +  -3.3  -4.43351   CATTGAGGACGATAT                CATCG GCA CGTTG                TTGTTTTTCAGCTCT  63 102
        tpiA NONE
        secG  357963 ..  357982 +  -7.2  -6.02919   CCAGAGATTAAAAAA            GGTATCTT TCAT AAGATGCC             TTTTTTTGTTTGTGC 100 247
   ACIAD0367 NONE
        nusA NONE
        infB NONE
        rbfA  363981 ..  364012 + -17.6  -2.91869   ATAAGTCTTAAGCCA      TATAAAAAGCCACC TGCG GGTGGCTTTTTATA       TGTAGTCATTTATTG 100 30
   ACIAD0387  381436 ..  381461 +  -3.5  -3.94812   AAGTAAATTCTGTTG         TTAATTATATT TTAA ACTATAATTAA          TCTTTTTGAGTACGA  55 0
   ACIAD0388 NONE
   ACIAD0389 NONE
   ACIAD0390  385861 ..  385873 +  -4.9  -4.21194   TTTTTTACTATTCAA                TTCTT TTT AAGAA                TTTTAAATAATCAAC  64 64
         pap  388372 ..  388390 +  -5.3  -3.15592   GATGGCTGCCAACAT            CA-GCCAG AAAG CTGGCATG             CTTTTGCTACCACTT  53 207
        recC NONE
        recB NONE
        recD  399874 ..  399903 + -10.1   -5.4492   ACTTACAGCCGCTAA       GCCTTGTAGTTTT GGGA GAGACTACAGGGC        TTTTTTATGTCTATA 100 217
        rpsO  402167 ..  402190 + -13.2  -4.48483   ACTAGGCAAATTCTA          GAAGGGGCGA ATGT TCGCTCCTTC           TTTGTGTTTATTCTC 100 121
         pnp  404431 ..  404462 + -13.2  -4.49756   AAGCCTGTTTCGTAA      ATAAAAAAGTCCGC TTCG GCGGACTTTTTTAA       TTTTAGTATTTACAG 100 39
   ACIAD0403 NONE
        crcB NONE
        xcpS NONE
        xcpT  415265 ..  415281 +  -2.4  -3.65199   AAGCTGATTTATGAA              TAAAAA TAGAC TTTTTA              TTTAAATAAAAGCTT  47 213
   ACIAD0413 NONE
   ACIAD0414  416046 ..  416068 + -13.5  -4.07568   ACATGTATAAAAAAA           CCGAGATGG GTGAA CCATCTCGG           TTTTAAAAGCCCGAC 100 62
        sirA  419237 ..  419249 +  -5.5  -3.14564   ATCGCCGCTGAGGCT                CGCAG ACG TTGCG                TTAATAACCAGATCA  53 328
   ACIAD0420 NONE
   ACIAD0421 NONE
   ACIAD0422  422596 ..  422650 + -11.1  -4.88918   GGCATGAATTAATTT TAAGAGACAAATAAAAAACCCAGAT GAGGA ATCTGGGTTTTTTATGCGTTTATTA TTTTATTTGGCCTGA 100 114
   ACIAD0427 NONE
   ACIAD0428  427702 ..  427740 + -12.7  -4.83246   ATATTCTGCTTCAAA   TCCTTTCAATGGATTGA TGACC TTAATCCGTTGGAAGGA   TTTCTTTCTTTATGA 100 40
   ACIAD0432  431062 ..  431076 +  -5.6   -2.5032   TCAGTAACCAAGAAA               CGTACC AAA GGTTCG               ATATCTTCAATTTTG  52 222
   ACIAD0434  432778 ..  432799 + -10.9  -3.22091   TCTTAAATACAAAAA           CCACTTCCT GTTT GGGAAGTGG            TTCATAGCTTAAAGT  86 35
   ACIAD0441  439996 ..  440008 +  -2.7   -5.5074   AATTTCAAACTGAGT                TGAAA TTA TTTCG                TTTTTTGTTCACTTA  76 39
        rluC NONE
   ACIAD0443 NONE
   ACIAD0444 NONE
   ACIAD0445  443206 ..  443225 +  -8.6  -5.38326   ATTTAAAGTGACGAA            GGAAAGCG AAGA TGCTTTCC             TTTTTATTTAATTGG  95 45
   ACIAD0449 NONE
   ACIAD0450  447376 ..  447411 + -20.8  -4.73682   TAAAGCTTTTTGTTT    GCAATAAAAAACCACC CGCA GGTGGTTTTTTATTGC     TTTTCTATTATAAGA 100 38
   ACIAD0452  451197 ..  451213 + -10.9  -4.46212   TTTTCAATTAAAAAA              GGGCAAA TGA TTTGCCC              TTTTCTGATGAAGCC 100 43
   ACIAD0456  455048 ..  455062 +  -2.8  -3.02782   GAACCACTACAGAGC               GCCA GCGTTAA TGGC               TGTATGGTCTTGTCT  43 140
   ACIAD0459  457130 ..  457163 +  -3.1  -2.50354   AAATCTTAATTTTAA     TAGGGTGGTAAGCAT TTTA ATACTGACCACCTGA      CCTTATTTATTCTTA  42 55
        leuC NONE
   ACIAD0465 NONE
        leuD NONE
   ACIAD0468 NONE
        leuB  465647 ..  465671 +    -5  -5.30189   ACACCGATCTTAAAA          GGAGATGCCT TGAAC AAGCATTTCC          TTTTTTAATATTATA  80 55
   ACIAD0471  466256 ..  466271 +    -9  -5.16572   CAAGTCGTAAAAAAA              GCCACT TCAG AGTGGC               TTTTTTGCATTCGCT  95 84
   ACIAD0473  467764 ..  467779 +  -7.6  -5.24531   TTAAATGAAAAAAAA              TGCATC GAAA GATGCA               TTTTTTATAGAAGCT  89 37
   ACIAD0480  473670 ..  473709 + -10.2  -4.79352   TCGAAAGCACAACCT  CATTTACCCGAGTTTTACA GGA TGTAGAACTCGGGTTG-TG  TTTTATTCTAACTCA 100 238
        gltP  475626 ..  475645 + -12.2  -5.38497   ACCTGATTCAAAAAA            CAGGAAGC CAAA GCTTCCTG             TTTTTTACTTTAAGT 100 54
   ACIAD0488 NONE
   ACIAD0489  484273 ..  484287 +    -5  -3.34192   TGTTATAGATCATGA               TCACGA CTA TTGTGA               TTGATTAAAAACATT  55 41
   ACIAD0492  484869 ..  484892 +  -6.8  -5.04601   GAGATGAAATCGTAT          TTACACAGTC TGGC GACTGTCTAA           TTTTTAATTTATCCA  84 2
        topA  487595 ..  487615 + -15.5    -5.252   TGATTCTATTAAAAA            TGCCGACAC ATT GTGTCGGCA            TTTTTTATGAAGCTA 100 46
   ACIAD0494  488376 ..  488395 +  -4.3  -4.01603   GACCTGATCATGATT            CAATGTC GATTTA GGCATTG             TTTCATCTTTCAATG  59 34
   ACIAD0495 NONE
   ACIAD0496 NONE
   ACIAD0497  491173 ..  491187 +  -4.3  -2.92175   GAGTGAAAACGTAGC               TAGAG CTGAT CTCTA               TCTAGTGTATTAAAG  48 78
   ACIAD0498  491829 ..  491850 +  -8.7  -3.09896   TGCAGGTGCCCTTTG           CCACCATGT TGTA ACATGGAGG            ATTTATGTCTATAGA  71 112
   ACIAD0499  492141 ..  492156 +    -9  -5.15117   TAAGCTAATAAAAAA              GCGTAC ATTT GTACGC               TTTTTTGCAATTTTA  95 33
   ACIAD0504 NONE
       purU1  497857 ..  497874 +  -2.7  -5.52986   TCATTTACAGAAAAA             GTATGTG GAGA TGCATAC              TTTTTTTAGTCGAAT  76 49
   ACIAD0507  498937 ..  498950 +  -3.1  -4.42851   CTAACATTTTCAGGA               GTTCG AGTA TGAAC                TTTTCAGTTTATTGG  60 37
   ACIAD0508  499551 ..  499564 +  -2.3  -3.27786   GCGCAACAAAGCTAT               GCTGG AGGT CAAGC                TTAATGGCTTTTCAA  44 8
   ACIAD0509  500001 ..  500018 +  -9.9  -6.09888   AGCGCAATAAAAAAA             GCAACTC GATC GAGTTGC              TTTTTTTTGTTCAGG 100 54
   ACIAD0512  501306 ..  501331 +  -3.3  -3.44325   TGGCTTGCATCACTG         TTCGACACG TGGCAGGC CTTGTCGAA          TTACTTCTGAAAAGT  48 178
   ACIAD0519 NONE
   ACIAD0524 NONE
   ACIAD0525  511839 ..  511849 +    -4  -4.08767   ATCGGCAATCGCAGG                 TTTC CCT GAAA                 TTTTAGAGGCATGCC  61 429
         tig  521408 ..  521421 +  -9.5  -5.85737   CTGGATCGTAAAAAA               GGCGC GTAA GCGCC                TTTTTTTATTGATGT 100 43
        clpP  522192 ..  522202 +  -2.6  -2.59881   AAGCGTCCCTAATAA                 TTAA GAT TTAA                 GTTGTGGAGTAGATA  41 29
        clpX  523547 ..  523572 +  -6.1  -5.80364   TCATTGGTCTGAAAA         GCATGATTTGC CTCG GCATTTCATGC          TTTTTTTATTGCAAT  93 45
   ACIAD0536  524437 ..  524459 +  -4.9  -3.53281   TATATGGCCCTAATT           TCTCAGTAA AACTA TTCCTGAGA           TGGTTTTTTCTTATC  57 75
   ACIAD0539  527477 ..  527499 +  -9.2  -4.56775   CAATCAATTTAAAAA           GCCACTTG ATAGTGG CAAGTGGC           TTTTTAGAGAGCGAT  93 47
         edd NONE
         eda  535051 ..  535069 +    -6  -3.44051   GATTGAAGTCACTCG             TTTGGGTG GTT TGCCCAAA             TTGTACTACTGCAAG  61 143
        gntT  536431 ..  536445 +  -2.1   -3.2302   GGGTTTGTCTTTTAC              GCTGCT ACTG AGC-GC               TATCTTATAATTAAA  44 1
        gntK  537046 ..  537065 +  -6.5  -2.87931   TGCGAGTCAGGTCAA            TACCAGT TTTACT ACTGGTA             TCTATAGAAACTGAA  58 87
   ACIAD0546  538830 ..  538861 + -16.1  -3.69621   ATTTGAACAATAATA      TAAAAGCGCCTGA GATTAA TCAGGCGCTTTTA       TTTAAAGTTATAAAT 100 93
   ACIAD0549  541791 ..  541809 +  -7.5   -4.5448   TATAAGCAAATAAAA             TAGCAAC GCTAA GTTGCTA             TTATTTTTGTGCATG  82 36
         prc  546263 ..  546303 +  -9.9  -4.77036   TGTAAATTTTTCAAG  GCCCGTTTTGTTCTG AGATGATTTGA TAGAACGAAACGGGC  TTTTTAATGCTCGGG 100 74
   ACIAD0553 NONE
   ACIAD0554  548263 ..  548280 +  -2.1  -3.59984   GCCATTGGCGGGCAT             TGTTCTTT AAT AAAGA-CA             TTCTCTCGGTTTTAG  47 16
   ACIAD0555  548620 ..  548639 +  -2.2  -3.28924   TATAATGCGGCAAAT            TTTTTTCA CGTT TGAAAGAG             TTATAGGAGCCAATC  44 101
         ndk  549102 ..  549129 + -12.2   -5.9218   TTAAAAGCATTTAAA        CCAGATAAGTGT TATT ATACTTATCTGG         TTTTTTTATTCTCTC 100 41
   ACIAD0557 NONE
        pilF NONE
   ACIAD0560 NONE
        ispG NONE
        hisS NONE
   ACIAD0563 NONE
   ACIAD0564  556464 ..  556474 +  -8.2  -4.73864   CCGTATTTTTATTTG                 GGCC TCT GGCC                 TTTTATCTTCCTTAA  86 129
   ACIAD0565  557974 ..  557993 + -13.6  -5.26918   TTACCAAATTGCTAA            GCCCCGAA AATG TTCGGGGC             TTTTTTATACACTGT 100 41
   ACIAD0566 NONE
   ACIAD0567 NONE
   ACIAD0568 NONE
   ACIAD0569 NONE
   ACIAD0570 NONE
   ACIAD0571 NONE
   ACIAD0572 NONE
   ACIAD0573 NONE
        hutH NONE
   ACIAD0575  565987 ..  566000 +  -2.4  -3.25312   GATCAGCTTTAAATC               GATG GATGAA CATC                TTCATCAGTGTTTTT  44 59
   ACIAD0576 NONE
   ACIAD0577 NONE
   ACIAD0578 NONE
   ACIAD0579 NONE
   ACIAD0580 NONE
   ACIAD0581 NONE
        fabG NONE
        fabF NONE
   ACIAD0584 NONE
   ACIAD0585 NONE
   ACIAD0586  575876 ..  575894 + -13.2  -4.19704   TGTTGATTAAAAAAA             TGCCAGCA GAT TGCTGGCA             TTTTGAATAACATTC 100 44
   ACIAD0593  582880 ..  582903 +  -9.7  -5.59534   CAACTTTTAGAAAAA          CCACTTTGA TTTGGC TCAAAGTGG           TTTTTTATTATGATT 100 59
   ACIAD0595 NONE
        glnE NONE
        ilvE  588148 ..  588167 + -12.2  -5.54885   ATCCGTTAAGATCAA            GGCGAAAC ACAT GTTTCGCC             TTTTTTATTGATGTT 100 45
   ACIAD0598 NONE
   ACIAD0599 NONE
   ACIAD0600 NONE
   ACIAD0601 NONE
   ACIAD0602  592876 ..  592888 +  -6.3  -3.38272   TTAAAGAATCTTGGC                TTGGT CGA ACCAA                TTGTCCCTGATAATA  59 223
   ACIAD0604 NONE
   ACIAD0605 NONE
   ACIAD0606 NONE
   ACIAD0611  602251 ..  602283 + -13.5   -3.6608   GCAATTAACAATGTT      TTACGTGGAGTACCC TAT GGGTACTCTGCGTGG      TTTAAGTGAACTGCT 100 50
   ACIAD0612  604542 ..  604559 +  -9.9  -4.38116   GTTGGAAACTATGCA             GGAAAGC TTCG GCTTTCC              TTTGGTTTTTATAGG 100 50
   ACIAD0613 NONE
   ACIAD0616  607422 ..  607434 +  -2.7  -2.75064   ATCTCAAGTCATAAT                TTTCA GAT TGAAG                TCATTCGCTAAAACA  41 2
   ACIAD0618  607938 ..  607960 + -10.7  -5.24531   TCGATTTCTCACTCA           TCCCATTCT TGATC AGAATGGGA           TTTTTTATGCCAGAT 100 46
   ACIAD0620  608631 ..  608670 +  -7.2  -3.81516   CTTATGCCAATTCAT  CATCTTCTGG-GCGAGGTG TTT TACCTTGCTCTAGAGGACG  TTCTTGATGCTTTTC  70 70
   ACIAD0622  609888 ..  609905 +  -6.9  -5.95539   ATCCTAAATAAAAAA             CGCCTGC ATAA GCAGGCA              TTTTTTTATTTGCGG 100 30
        baeS  616167 ..  616177 +  -5.4  -2.80699   TAAGGAAATTTGATC                 CATG AAA CATG                 TGATGTTAGTTGAAG  52 28
        baeR  616882 ..  616900 +  -8.8  -5.60689   ATTTGGCTTAATTAA             GCATCGCT ATA GGCGGTGC             TTTTTTATTGTATAA  95 53
   ACIAD0631  620965 ..  620982 + -11.3  -4.45765   AAGAAAATAAAGATA             GGCAGGA GCTC TCCTGCC              TTTCTTCATTTTAGC 100 31
        trpF NONE
        trpB  626584 ..  626605 +  -8.7  -5.40072   AACGTGATGTGGAAA           TGGGCAACA TCAA TGTGGCCCA            TTTTTTTGGAGAAAG  95 52
   ACIAD0638  627187 ..  627197 +  -5.4  -4.44301   TGATTTTTATACAAT                 TTGC ACA GCAA                 TTGTTTATTTTGCAT  69 58
   ACIAD0639  628382 ..  628402 +  -2.5  -3.93875   TGGCTTGGATGAAAA            TCTGATTTG TAC CAATCCAGA            TATTGTTTTTTCATG  54 169
   ACIAD0641  630339 ..  630358 +  -3.6  -3.55071   GTTTAAACTTTTAAA            GATCATCT ATAA AAATGATC             TTTAGCCACATCTGA  52 71
        trpA NONE
        accD NONE
        folC NONE
   ACIAD0645  634749 ..  634776 + -10.1   -5.0916   TGTATCATTTTTAAG        TAGACCAATAT CTCAGC ATATTGGTCTA         TTTTTATATTCAACA 100 89
        secA  639560 ..  639579 +  -8.6  -5.68039   CTATAACTGAAAAAA            GCAGAACG TAAA TGTTCTGC             TTTTTTTATGACTTT  95 52
   ACIAD0649  640064 ..  640082 +  -7.4  -5.72622   GTAGCAGAGCATTTG             GCCAGC CATTTGT GCTGGC             TTTTTTATTTGTAAA  93 45
        argJ  641428 ..  641441 +  -6.7  -6.17292   GATGACGATAAAAAA               CCTCA TTCG TGAGG                TTTTTTTTTAAATTT 100 43
        nadA  642850 ..  642861 +    -3  -5.31877   TAAGATCGGCGGAAG                TATC GCAT GATA                 TTTTTTATCATCGGT  74 263
        rpoN  653165 ..  653190 +  -8.5  -5.86061   TCTGTCTATTCTAGA         GATTCATTGTT GCAA AATAATGAATC          TTTTTTTTCATCGAA 100 50
   ACIAD0658  653664 ..  653682 +  -9.6  -5.76633   TTTTTGATCTTTAAA             GAGGCTAG AGA TTAGCCTC             TTTTTTTATGTATAA 100 42
   ACIAD0659 NONE
        murA NONE
        hisG  656016 ..  656032 +  -9.4  -5.37345   TATTTTATTCAAGAA              CCGCCA TATTC TGGCGG              TTTTTTGTCATTGGA 100 62
        hisD  657600 ..  657616 + -12.3  -5.03314   AGTAACTGCTCTACG              GGGCTGA TTT TCAGCCC              TTTTTTGAGAATAGA 100 70
        hisC  659115 ..  659126 +    -3  -4.47707   TGAAGCTTTCAATTT                CAAA AAGT TTTG                 TTGTTTTTACTGAGC  63 420
   ACIAD0666  661221 ..  661237 +  -9.4  -5.14563   TGTGAATTTAAAAAA              CGCGTG TTCGT CACGCG              TTTTTTAATGACCAA 100 51
   ACIAD0667 NONE
   ACIAD0668  663464 ..  663474 +  -6.8  -2.88544   CGTTAAGGGGAGTCG                 TCGC TAT GCGA                 TATCTCAGACTACGC  58 35
   ACIAD0669  665235 ..  665251 +  -2.2  -3.78775   TTTTTCACCATCATT              GGTCCT GATGG ACGACC              TTTGGTAATACAAAG  51 127
   ACIAD0671 NONE
   ACIAD0672  668281 ..  668315 +   -16  -3.06261   GTGTAAAAAATAAAT     AATAAAAAAGGCCAGA TTA TCTGGCCTTTTTTATA     TCTTAGGAGTTAACC 100 24
   ACIAD0674 NONE
   ACIAD0675  670154 ..  670184 +  -2.6  -2.59742   TGAGCCTTACTTTTT       TGATGATTACGA ATAAAGA TCGTGGTCAGCA       CTTGTAAACATTCGC  41 10
   ACIAD0677 NONE
   ACIAD0678 NONE
   ACIAD0679  672607 ..  672619 +  -4.9  -3.89956   TGATCATTACTTCAA                TATTG ATT CAATA                TTTGCTATATAGTGG  62 48
   ACIAD0681 NONE
   ACIAD0682  674993 ..  675015 +  -6.3  -3.65902   CGTTTAAGAACAAAA           TAGCGAAGT AGAAC GCTTCGCTG           TTTCACTGAGATCAC  64 64
   ACIAD0684 NONE
         rpe  676310 ..  676346 + -19.9   -3.5936   AGCGTGATCTTTTCG    CGAATAAAAAGAATACA TGA TGTATTCTTTTTATTCG    TTTAAGCGATTTAAA 100 165
   ACIAD0686  677020 ..  677037 +  -2.1  -4.70879   TGAATTTAGATACAT             CACGTTTA ACG TAAA-GTG             TTTTTAAAATTTAGA  62 43
        pcoA NONE
        pcoB  679628 ..  679638 +  -2.6  -5.93252   GTGCGGGCATGACCT                 TTAA ATT TTAA                 TTTTTTGTTTTTCAA  86 15
   ACIAD0689  680763 ..  680776 +  -6.7  -3.13403   CAATGTGGGAAAATA               TCAGG CCGA CCTGA                TCTTGATAAAAGGAA  59 127
        sugE NONE
         ogt  681762 ..  681775 +  -5.3  -2.82156   CCATACAACGCACCC               CAGAA TGTT TTCTG                TAATTGCATTTCGAT  50 162
   ACIAD0697  685548 ..  685565 + -11.3  -5.73978   ATCAGATAAAAAAAA             GCAGCTC TTCG GAGCTGC              TTTTTTATTTGTGCT 100 51
        typA  692165 ..  692185 +  -9.8  -6.22802   TAAGTCATCAAAAGA            CCGCTAAA TTTGC TTTAGCGG            TTTTTTTTTATGGCA 100 52
        mscL  692888 ..  692906 + -14.6  -5.72616   GGTTGCTTGTGAAAA             CGGTACGC GGT GCGTACCG             TTTTTTTATATGAAT 100 58
   ACIAD0705  693367 ..  693393 +  -8.8  -4.63218   AAACTGATTAAATAA         GGCTTAAATACT TAA AGTGCTTAAGCC         TTTTATTCAACGAAA  89 34
   ACIAD0708  696915 ..  696932 +  -5.6  -2.52585   GAAACTGGAGTGCAG             GTTTGC GTGTAA GCAAAC              AATTTTAATCTGATC  51 0
   ACIAD0709  698082 ..  698111 +  -5.2  -3.28712   CATTGATTCACGCGA       GAGAAAGATTTT CAGATC GAAATTTTTCTC        TTCTGACAAAACCCA  55 35
   ACIAD0710  699060 ..  699089 +    -8   -3.1595   TTATGTTGTGGTGGT       GAAACTGCCTTA AATGTG TAAGACAGTTTC        TGATATTTTTTTAGT  70 24
        rluA NONE
   ACIAD0716  703303 ..  703313 +  -5.4  -3.08201   GCAGCATGATCTACA                 GGAT GTT ATCC                 GTTTTGCCAGTGTTC  54 103
   ACIAD0717 NONE
   ACIAD0718  704434 ..  704445 +  -4.4  -4.33739   AAAAGACAATTCACG                GCAT AATA ATGC                 TTTTCGAGTTTTTTA  64 64
   ACIAD0719  704817 ..  704831 +   -10   -5.4505   ATAAACAGATGAAGA               GGGAGT ACA ACTCCC               TTTTTTATTGCAGGA 100 37
   ACIAD0720 NONE
   ACIAD0721  705797 ..  705814 +  -2.6  -5.52909   TTAAGTATGAAAAAA             CCGCCT ATTAAA AGACGG              TTTTTTTGAATATTA  76 91
        rstA NONE
        rstB  713239 ..  713261 +  -9.2   -5.2696   TATAGAACAAAAAAA           CAAGGCAG CGATAAA CTGCCTTG           TTTTTTAAATTTTAA 100 36
        nuoA NONE
        nuoB  715529 ..  715543 +  -2.8  -3.28712   TTTGATTTTCCATCT               CTATGT TGA GCATGG               TTGTCAAAAACCAAA  45 45
       nuoCD NONE
        nuoE NONE
        nuoF NONE
        nuoG  721925 ..  721939 +  -2.8  -2.61264   GCGGTAGGAGTATAA               TTCATG AAT CAAGAA               ATTATGCGTCAAACA  41 26
        nuoH NONE
        nuoI NONE
        nuoJ NONE
        nuoK NONE
        nuoL NONE
        nuoM NONE
        nuoN  729346 ..  729363 + -11.3  -5.99154   TTTTTAACAAAAAGA             GCCTCCA TTTT TGGAGGC              TTTTTTTATTTCATG 100 48
         upp  730082 ..  730107 + -14.9  -5.46129   TCCTAAAAATAAAAA         CAAAAGCCACA ATAT TGTGGCTTTTG          TTTTTTCATTTCTTG 100 42
   ACIAD0745  732412 ..  732429 +  -8.5   -5.4756   GGAATAAATAAAAAA             CTCTTTC AATT GAAAGAG              TTTTTTATTCAGATT  95 46
         fpr  734359 ..  734374 +    -4  -2.58663   TATCCATAAATTCAC              GCAGTT CAAA AATTGC               ATTGTCCAGATCGGT  45 186
   ACIAD0749  735176 ..  735201 +  -5.4  -5.10077   ATCTCAATCAAAAGA         GGCGCTTGAT ATGTAA AGCAAGTGCC          TTTTTTGCAATGTTT  79 57
   ACIAD0750  737063 ..  737092 + -12.2  -4.34345   TGATTTTTAAATCAA       GATCGGCCACTC TATCAT GAGTGGCCGATG        TTTTGGTCATCTATA 100 45
   ACIAD0758 NONE
   ACIAD0759  745223 ..  745241 +  -4.6  -5.69793   TCTACACTATAAAAA             GTATGGAT TTT ATCTGTAC             TTTTTTATTTAATAT  85 58
   ACIAD0760  745638 ..  745662 +  -3.5  -4.60041   CCAATAATTTTTTTG          CTGCAATTCGA TGT TCGGCTTGAAG          TTTTTCAAGATCGAT  62 136
   ACIAD0764 NONE
   ACIAD0765  750419 ..  750447 +  -6.7  -3.36138   CAAATTGATACAGGA        GAGAAGGCGGC AGATTAA GCCACTTTCTC        TATTATGCTATTTAT  62 8
   ACIAD0770  756929 ..  756943 +  -2.8  -3.47078   AAAAATAACGATAAG               GGATAA AAT TGATCC               TTATGGTATGAGATG  47 20
   ACIAD0772  758291 ..  758302 +    -3  -4.54727   CAACGTGCGCGTGAT                GATA AGCG TATC                 TTTTAATTTGAAAAC  62 8
   ACIAD0773  759367 ..  759386 +   -10  -5.46629   CAATTAATTACTTAA            GGTCGAAC TGCG GTTCGGCC             TTTTTTTGACGTCTT 100 34
   ACIAD0775 NONE
         dcd  761642 ..  761658 + -10.9  -4.13995   CGATTAAAAGCAAAA              GGCGATA TAA TATCGCC              TTTCGTTTATCGGAA 100 52
   ACIAD0777 NONE
   ACIAD0778 NONE
   ACIAD0779 NONE
   ACIAD0780  767283 ..  767305 +  -3.6  -2.60244   TATATGAGAGGAATT           TTTATAATAT TGA ATAATATAAA           TAGGTTGCTTAAGAA  45 41
   ACIAD0781  768174 ..  768190 +    -8  -5.09173   TTTTTGATAAAAAAA              GCAGGT ATCAA ACCTGC              TTTTTTAAAATCTTA  90 56
        pilG  775586 ..  775601 +  -2.6  -3.69506   CAATTCGTAATCACG              TCAGTGT ATA ACAC-GA              TATTGTTTTGAGGTC  48 15
        pilH NONE
        pilI  776491 ..  776507 +  -2.3  -3.17051   TAAAAAATACAGATT              TTATGAA TGC TTCACAA              TATTGATGATGAAGA  44 3
        pilJ NONE
        chpA  782392 ..  782409 + -11.3  -3.27774   AAAACCAATAAAAAA             GGGACTC ATTT GAGTCCC              TTCATAATTAAGCTA  87 30
   ACIAD0794 NONE
   ACIAD0795  786323 ..  786336 +  -2.3   -4.1822   TTTGATGATTCGTTT               GCCAC AAAT GTGAC                TTTGTTGAAGTGCAG  54 480
   ACIAD0797  787383 ..  787426 +   -12  -5.02715   AATAGCTAATCAGTA TAAATATGCTATCTAATAGC CTAA GCTACTAGATAGCATGATTA TTTTTGATTTAGTAT 100 52
   ACIAD0802  795368 ..  795385 +    -7  -5.08601   AATTGCATACAAAAA             GACCTG AATGCA CAGGTC              TTTTTATTCAGATCG  88 47
        gltS  797770 ..  797801 +  -9.7  -4.21631   CGCAATGTCGATAAG      TAAAAAAGTCTCT AGTCAC AGAGGCTTTTTTA       TTTGTTAAATAGATT  93 73
   ACIAD0805  799356 ..  799374 +  -8.1  -5.61596   ATCTTATTTTAAAGA             CAGTCCG ATATA CGGGCTG             TTTTTTTATGACAAT  93 45
   ACIAD0806  800458 ..  800491 +  -8.3  -2.96695   TGTAGAGTAATTAGA     GGAAAATCAAAAACG TTTC CATATTTGATTTTCC      TGATTTAGTGCCAAA  68 57
        sbmA  802858 ..  802893 + -12.9  -2.94298   TAGTCAATTTCGATT    TAAAATGACTCTTAG ATCGAA CTGAGAGTCATTTTA     TGCATTTTTTAATCA  87 38
   ACIAD0813  805563 ..  805587 +  -6.5  -4.91459   AGAAAGCGGTGTGTT          TGGATGGATGT ACC ACATTCATCAA          TTTTTGTGAGTCTTG  84 188
   ACIAD0815 NONE
   ACIAD0816 NONE
   ACIAD0817 NONE
   ACIAD0818  809412 ..  809425 +  -6.7  -3.48036   GAAGAATGTCTTAAC               GCTGA AACA TCAGC                TTCGTTATAGTACTA  62 2
   ACIAD0819  810227 ..  810248 +  -3.6  -2.57564   TTTTGTAATTACAAT           GCTTGCTG GTTGTA CGGCTAGC            GTTGTGAACCAATCA  45 174
   ACIAD0820  810850 ..  810862 +  -4.1  -2.78495   ATGTCGATTGTAAAA                TTGCT ATG GGCAA                TACTATTAGTGATGA  48 99
   ACIAD0821  811046 ..  811071 + -16.3  -3.58269   TTAACCTCTGAATAA         GAAAACCCGCT CTAA AGCGGGTTTTC          TTTGAAACTAGATTA 100 37
        mreB  815605 ..  815617 +  -3.3  -3.07655   TTTATTAAGGACGGG                GCGGT GCA ACCGA                ATCTTTTTTCAAGAC  45 41
        mreC NONE
        mreD NONE
   ACIAD0829 NONE
        cafA NONE
   ACIAD0831  819293 ..  819327 +   -16  -2.82933   CAGTGTCGTACTGTT     AAAAACTAAAGGGCTA ATT TAGCCCTTTAGTTTTA     TCTGATAAATTAAAA 100 17
   ACIAD0834  822469 ..  822497 + -14.8   -3.6502   GTAAAAACTGAATAA        TAAAAAAGGCGC TAAAT GCGCCTTTTTTA        TTTGAATCCAGCCTA 100 37
         ffh  827848 ..  827862 +  -8.5  -4.76644   AGTTAAACTCAAAAA               GGCGC TTGAT GCGCC               TTTTTCGTGGATATT  93 53
   ACIAD0842 NONE
   ACIAD0843 NONE
   ACIAD0844  831150 ..  831167 +  -3.5  -3.47188   AAGAAATCACATAAG             GAAATGGT ATA ACC-TTTC             ATTTTATATTTCAGT  48 49
   ACIAD0846 NONE
   ACIAD0847  835692 ..  835709 + -12.7  -4.59027   AACAAGATAAGTTTA             GGGCGGA CGTT TCCGCCC              TTTTATATGGTGATT 100 65
        ligA  837830 ..  837859 +  -9.4  -4.34402   TAAGATTTAAAAAAA       CTAAGAGGCGGT CTATAA ATTGCCTCTTAG        TTTTAATCTGAAGAA  93 95
   ACIAD0850 NONE
   ACIAD0851  840053 ..  840063 +  -2.6  -4.43208   ATAAAAATCAAATGC                 TTAA GAT TTAA                 TTTCTTTGCAAATAT  58 210
        bfrA  840608 ..  840623 +    -9  -5.30686   ATTATTGACAAAAGA              CTCAGC TTCG GCTGAG               TTTTTTATGCATATT  95 45
   ACIAD0853  842033 ..  842043 +  -2.4  -3.77484   CCTGCATAATCGCTC                 AGGC TAT GCCA                 TTTACCATTTTGATC  51 484
   ACIAD0855 NONE
        bioA NONE
        bioF NONE
   ACIAD0858 NONE
        bioD  847028 ..  847050 + -12.2   -4.2828   CTATGTCTTAGAAAA           GGTTTTATTC AAT GAATAAAACC           TTTTCGTAAATAAAG 100 51
   ACIAD0864  851900 ..  851911 +  -5.8  -2.78813   GGGTACTGGTTAGAA                TGGG TTCG CCCA                 GTTCTTGAAGTAAAG  53 256
   ACIAD0868  853719 ..  853761 +  -4.2  -2.78925   TAGCAAGTTTGAAAG GTAAACTTAACTCATAAGTG TTA TACTTGTGGGCTAAGATAAC TGAATTTGTTCTGAT  48 9
        rpmF  854038 ..  854053 + -10.4  -6.04419   TAATGTAGAAAAAAT              GGGAGC GAAA GCTCCC               TTTTTTTGTTGTTTT 100 71
        fabD NONE
        fabG NONE
        acpP  856206 ..  856219 +  -8.1  -5.64274   CAAAGTTGATAAAAA               CCACC TTAT GGTGG                TTTTTTTATGCCTGA  93 46
   ACIAD0873  856877 ..  856935 +  -4.1  -3.68761   TTTAGCTAAGCCTAA TCCCTCTAATCGAAT-TTTGATGGTTTC TTGA GAAACACTAAAATATTTGGCTAGAGGGA TTATAATTTTGAAGT  55 52
   ACIAD0876  859724 ..  859749 +  -4.8  -4.92783   TAATTTATAATGAAA         GACAGGTTTA CACATT TGAATCTGTC          TTTTTATAATCCATT  75 38
   ACIAD0877  860978 ..  860996 +    -6  -3.26545   ATGGATGGTAAAAAA             GCCTCA AATGGAC TGAGGC             TTAATGCTGTGTAAC  59 10
   ACIAD0880  864833 ..  864861 + -11.9   -4.8622   CTTACAATTGCATGC        CCTCAAAAAGAGG TGT TTTCTTTTTGAGG        TTTTTAATTAACGGG 100 155
        rpsL  865252 ..  865269 +  -7.1  -3.67597   ATGGTACTAAACGTC             CTAAGAA ATAA TTCTTAG              TTGTTGAATGCCGCA  68 15
        rpsG  866010 ..  866036 + -10.2  -3.71913   TCTGTTTGGATATTT         GTGCGCATCAAT TTG ATTGATGCGTCC         TGTTTTAAATATAAC  87 142
        fusA  868257 ..  868282 +  -8.4  -3.85698   TAGTTAAAAACCAAG         C-GCTCATGAG CGATC CTCATGAGCAG         TTTATAAAGGAAAAA  75 73
        tufA  869510 ..  869526 + -11.5  -5.76633   GTGCTCGAAAAAAAA              GCGTCCC CTT GGGGCGC              TTTTTTTATATCTAC 100 44
   ACIAD0886  870648 ..  870664 + -12.3  -5.52384   CAAATTTTTAGCGCA              GAGCAGC TAA GCTGCTC              TTTTTTTAATAGACG 100 44
        rimI  871273 ..  871294 +  -5.1  -2.71144   TCATACTATTCCATT           CAGATGGCA AAAT TGTCATCAG            TGATTCACCAAGCTG  49 58
   ACIAD0891  877170 ..  877184 +   -10  -5.26918   GACCATAATAAAAAA               CCTGCA TCA TGCAGG               TTTTTTATCAAATGT 100 40
   ACIAD0898  882651 ..  882664 +  -8.1  -5.64274   GTGAATTTACAAAAA               CCACC TTCG GGTGG                TTTTTTTATGAGTAA  93 48
         rep NONE
         dut  885287 ..  885312 + -12.1  -4.29227   CCAAATTGTTGAAAA         TAAATGTCTGT GTTA ACAGACATTTA          TTTATTAGTAATTGA 100 42
        algC NONE
        argB  887836 ..  887852 +  -7.3  -5.76949   TACATATATCAAAAA              GATCACG GAA TGTGATC              TTTTTTTTGGCAATA  93 53
   ACIAD0904 NONE
   ACIAD0905 NONE
   ACIAD0907 NONE
   ACIAD0908  891177 ..  891200 +  -9.6  -5.47821   ATGCACTTAATAAGA          AAAACCCCTC TGCT GAGGGGTTTA           TTTTTTTGCATAAGT 100 40
         fur  892189 ..  892216 + -15.8  -3.66178   CATAAATACAACAAT        TAAAAGAGGGCA AAAT TGCCCTCTTTTA         TTTGAGATTACGGCG 100 46
   ACIAD0913 NONE
   ACIAD0914  896265 ..  896287 +  -9.2  -3.60792   CAAGCTAAATAATTA           CGAGGGAA ATTTATG TTCCCTCG           TTTAAAAATTAAAAA  80 46
   ACIAD0918  903270 ..  903297 +    -2  -5.12707   TTGTTCTTGATAAAC        TAATTTTGTTCC TATT GGAACACGAATA         TTTTTTACAATTTGA  71 506
   ACIAD0920 NONE
   ACIAD0921  905208 ..  905222 +  -5.8  -3.24925   TCAAGCATTACGCCA               GATTTA TTC TAAATC               TTAGTGCTATACCAT  59 7
   ACIAD0924  907995 ..  908013 +  -7.5  -5.30686   TGCATTTTAAAAATA             TAGGAGA AAAAA TCTCCTA             TTTTTTATAGCTATT  89 31
        emrA NONE
        emrB  911020 ..  911051 +  -9.6  -2.85047   TAAGCATTTTTTTAC      CAAGCGTTATGACA TCAA TGTGATAATGCTTG       ATCTATTTTTTTAAA  76 38
         ggt  913204 ..  913221 +  -9.9  -5.76237   TAGATCAATAAAAAA             GCTGCAA GTTA TTGCAGC              TTTTTTATTTATATC 100 57
   ACIAD0932  916547 ..  916582 + -12.1  -3.09635   TCCATTCACTCATGG    ATGATGTCGATCTAA CATCTA TTAGATCGACATCAG     TTCAATGATAGGAGT  85 41
   ACIAD0933 NONE
   ACIAD0934 NONE
   ACIAD0935 NONE
   ACIAD0936  919237 ..  919265 + -12.6  -4.53034   CTATAAAATTTTAAA        GAGCCTTTAGAC ATTAA GTTTAAAGGCTC        TTTTGATTGTCTAAA 100 296
   ACIAD0938  920549 ..  920569 + -11.1  -4.50358   AACTAAGAGTAAAAA            GCCCCGACA TCC TGTCGAGGC            TTTTCGTATTTGCGT 100 374
   ACIAD0939 NONE
   ACIAD0940 NONE
   ACIAD0941  934640 ..  934659 + -10.8    -3.445   ATTATATTAGTAAAA            CCCACTTA AATG TAAGTGGG             CTTTTTAATGAGTAG  87 50
   ACIAD0942 NONE
   ACIAD0943 NONE
   ACIAD0944 NONE
   ACIAD0945  937793 ..  937813 +  -7.1  -3.68324   TTTAGAAGAAAGTAA            TATTTTATT TTA AATAAAATA            TATTTCTTAGCGATG  68 53
   ACIAD0946 NONE
   ACIAD0947  938965 ..  938976 +  -5.8  -3.06501   CAGTACTATGCTCCA                CTGG GTGT CCAG                 TTGAATAAGAATATG  57 80
   ACIAD0948 NONE
   ACIAD0949  940851 ..  940863 +  -4.1  -2.86288   TTACTAGGAAAATCC                TTCTC TAG GGGAA                CTTTGATAAGATTTC  48 103
   ACIAD0951  941376 ..  941388 +  -4.8  -2.94365   GTTCAAAGGCTTCTG                GGCT TAACC AGCC                GTTTGTAGAATGTCG  50 338
   ACIAD0955  943331 ..  943358 + -13.6  -3.65902   CATTAACTTATAAAA        CCGAATTCTGTT TTTA AGCAGAATTCGG         TTTAAGTGAGATGAA 100 89
   ACIAD0960  947647 ..  947668 + -10.9  -5.38047   CTTTAAAAAACAAAA           GCCAGATCG GTTT TGATCTGGC            TTTTTTATATCAGTA 100 76
   ACIAD0965  953736 ..  953776 +   -10  -3.10975   AAATAGCTTGTTTAA  CTTATAAATTGGTCTGCT AAATA AACAGACCAATTTATAAA  TCTTAAATGATCAAT  77 76
        iciA  955469 ..  955488 +  -2.8  -3.78962   AGCTAAATATCTGAG            CCCATTAT GATT ATGTTGGG             TTTACATCTATTTGA  51 16
   ACIAD0968  956612 ..  956627 +  -4.6  -2.79501   ATTAATTGTTTTTCA              CCACCC GAAA GAGTGG               TGTAATCACGATCTA  49 370
   ACIAD0973  961360 ..  961380 +  -8.3  -5.09426   ATTAAATAGATTAAA            CCAGAAGCA TAA TACTTCTGG            TTTTTTCAAGTTCAA  90 36
   ACIAD0975  963233 ..  963252 +  -7.8  -6.23545   CATGAAATACCCTTC            GCCACACC CTCA GATGTGGC             TTTTTTTTGTTTAAA 100 189
   ACIAD0976  963546 ..  963556 +    -4   -2.5655   TTTTTGTTGCAAAAC                 CAAT GAT ATTG                 CTTAGTGTGGCTCAA  45 10
   ACIAD0977  964673 ..  964700 + -13.6  -4.82901   CAATCTATAGCAGTA        CAAAAGCAGTCT GAGC AGGCTGCTTTTG         TTTTTATGACAAAAA 100 59
        vanR  965937 ..  965952 +  -3.2   -3.6279   CACAGACATATAAAT              GTCGAT CTGG AGCGAC               TTCTTCAAGCACTTT  51 470
        vanK NONE
   ACIAD0983  971074 ..  971113 +   -11  -5.26875   TACATTTAAAATGCT  ATAAAGATTAAGTCATGT TAAA GCATGGCTTAATCTTTAG   TTTTTTACTTAAACG 100 55
   ACIAD0986 NONE
   ACIAD0987 NONE
   ACIAD0988  975317 ..  975331 +    -5  -3.33737   TCTTTGACCGAAACA               CCATAA GGA TTGTGG               TTATGACCATTCATA  55 20
   ACIAD0989 NONE
   ACIAD0990 NONE
   ACIAD0991 NONE
   ACIAD0992 NONE
   ACIAD0993 NONE
   ACIAD0994 NONE
   ACIAD0995 NONE
   ACIAD0997 NONE
   ACIAD0998 NONE
   ACIAD0999  985931 ..  985947 +  -6.6  -3.64822   TTTATTAAATAGGAT              GTGCAA AGGAA TTGCAC              TTTCAGTAAAGAGAT  64 139
   ACIAD1000  987302 ..  987333 +  -5.3   -5.0538   AGTACATCAGTTTAT      GGCCATAAAATCAG CAGCC CTG-TTTTGTGGTC      TTTTTTAAGATGCAA  79 61
   ACIAD1001  989214 ..  989226 +  -4.8    -2.705   GAGGTATATCTTCAA                GCTG CAATA CAGC                TAATGTGATGTTCAT  48 486
   ACIAD1004  992795 ..  992813 +  -9.6  -3.28924   ATATTTAAATGATAA             CAGGATCG TGA TGATCCTG             TTATAAAGCGCCATA  79 40
   ACIAD1011 1002595 .. 1002639 +  -3.1  -5.00027   TGATGTCATCTATTT TGTCAATCTTTAAG-C-GGCT GTGAG AGTCAGACTTGAAGATTGGCG TTTTATATTTTTAAT  68 105
        betT NONE
   ACIAD1013 1005394 .. 1005411 + -11.3  -5.46657   GGCTGATCCTCAAAA             CCGAAGC TTCT GCTTCGG              TTTTTTATTCGAGTA 100 42
        acoA 1009064 .. 1009081 +  -2.7  -3.14564   AGTCTCTCAACTTTT             GACAGAT GTCT ATGTGTC              TTACTAAAGGAATAG  43 1
        acoB NONE
        acoC NONE
        acoD NONE
   ACIAD1021 1014197 .. 1014219 +  -2.7  -3.05463   CGGCTGTTAAAATTA           TTGTGCATC CTTAA GTTGTACAA           TTGCATAGAAAGAAT  43 12
        budC 1015056 .. 1015072 +  -9.4  -4.64763   ATGATGTTGGAACAG              GGCAGC GAATA GCTGCC              TTATTTTTTAAGTGA  93 46
   ACIAD1023 1015909 .. 1015936 +  -7.7  -4.30978   AAGCCTAAAATAAAA        GGGCAAAACCG CAGCAA TGGTTTAGCCC         TTTTACTAGATTAAA  81 89
   ACIAD1025 1017779 .. 1017795 +  -4.4  -4.13014   GTACGGCACGTGCTT              GGGCAT GGTCA ATGTCC              TTTTCCCAATGTGCA  61 71
   ACIAD1027 NONE
         fbp 1020136 .. 1020175 + -15.4  -3.19705   CCCGTGATTAAACCA  G-GATTATAAAAAAGCCCA TTC TGGGCTTTTTTATAGTCAC  TATAATTTTTAGATT 100 30
   ACIAD1029 NONE
   ACIAD1030 NONE
   ACIAD1031 1024340 .. 1024365 + -10.5  -4.28188   TCATGATGTTATGAA         TGCCAGTTTGC TTCT GTAAGCTGGCA          TTTATATTATGGCTG 100 63
   ACIAD1032 NONE
   ACIAD1033 1026269 .. 1026285 +  -3.7  -2.81547   GTAAGCAGCGATCAG              GGTTGAT CTG ATGAACC              TACTTAGTCTGGACC  46 15
   ACIAD1034 1026531 .. 1026548 +  -2.7  -2.80021   AGACAAGGGCATAAC             AAGATTG ATAT CAATCTA              TAACTTTGTATTTTG  42 5
   ACIAD1035 1027215 .. 1027239 +  -7.1   -5.4433   ACTTTAAAATAAAAA          GCGCGTACTCT TTA AAAATACGCGC          TTTTTATTTATGTAT  93 34
   ACIAD1038 NONE
        def2 1030370 .. 1030395 +  -4.1  -5.63103   ATGGCGTACTATTTG         TC-GACAGATTG ATT TAATCTGTCTGG         TTTTTTTGCTTAGAG  85 9
   ACIAD1040 1032260 .. 1032284 +  -9.3  -3.33815   GTCTCGAACGATCAT          CTGGATGGTCT TTA AGCTCATCCAG          TTCATTAAAACGAAT  74 473
         fsr 1034005 .. 1034019 +  -2.8  -2.63991   TGGGCATCAATGAGA               CAGG ACGTGAG CCTG               CTTGGTTCAATTCAA  41 85
   ACIAD1044 1034642 .. 1034659 +  -9.9  -5.96894   AAATGACCTAAAAAA             TCCCTCT TGAA AGAGGGA              TTTTTTTGTTTAGCT 100 39
   ACIAD1046 1038765 .. 1038779 +  -4.3  -3.03771   AATTTAAGAATAAGG               GGATT TTATT AATCC               TCTTGAACCGTCTGC  50 114
         pit 1040442 .. 1040459 + -11.3  -6.06529   TGAAAATGCAGAAGA             GGCCACT AAAG AGTGGCC              TTTTTTTTATCTCTG 100 44
        dsdA 1041888 .. 1041906 +  -9.6  -3.66429   TGTGAATAATAAAAA             GCCTGTGT AGC ATACAGGC             TTCTTAAAACTTATT  82 32
   ACIAD1052 1045109 .. 1045126 +  -9.9   -5.7946   TTAGTTTTAAAAAAA             GCCTCTT TATT AAGAGGC              TTTTTTTATTAGAAG 100 47
        pfeA 1047404 .. 1047423 +  -4.4  -3.08032   TGCGTATTATGCCAG            CTTAAAAT ATCA GTTTTAAG             TACTTTTAAAAAGCC  50 7
   ACIAD1054 1049941 .. 1049966 +   -12   -5.9663   TCTGTTAAAAAAAAA         GATCCGCAAT TCAGAT ATTGCGGATC          TTTTTTTTAATATTT 100 52
   ACIAD1056 1051901 .. 1051918 + -11.3  -3.89212   TGCAATTGGACTAAA             GGCGCTT TATA AAGCGCC              TTTAATATATGGGTA  90 58
   ACIAD1058 NONE
   ACIAD1059 1055758 .. 1055801 +    -4  -3.86346   AACCAGTCATCATAA TAAGT-ATCAGCTTGGATG GCGTTAG CGTCCAAGCTGCTGACTCA TTTGTGACAAAATCA  55 26
        mtgA 1057387 .. 1057421 +  -8.9  -2.74756   ACTTTGGATAAAAAA     CATAAAAAAACAC GTTTAAGGG GTGTTTTTTTATG     TAATTGAAATAATTT  69 49
         ppk 1059585 .. 1059602 +  -9.9  -5.32944   AATATGACAAAAAAA             GGAGTCT TTAA AGACTCC              TTTTTTCATTCTGAA 100 50
        lysS 1065685 .. 1065705 +  -9.8  -5.86061   AAAAAGATATAAAAA            GAGCTTCT AATTC AGAAGCTC            TTTTTTTTGCTGAAA 100 44
        cysD NONE
        cysN 1070919 .. 1070936 +  -9.9  -5.66684   CTTTATCATAAAAAA             CCTCCTA AATT TAGGAGG              TTTTTTTGTAGCTTC 100 45
   ACIAD1075 1073423 .. 1073439 +    -8  -5.31456   TATGCACCATATTTA              TGCCTC TTCAC GAGGCA              TTTTTTATGCATTGA  90 75
   ACIAD1076 1074088 .. 1074099 +  -5.8  -4.15006   ATTGAACAATATTAT                GGTC TTCA GACC                 TTTTAGGATGCATGT  69 8
   ACIAD1077 NONE
   ACIAD1078 NONE
   ACIAD1080 1076666 .. 1076687 +  -4.3  -4.96848   CAAAATAATTTCATA           GTCCTGTTC ATTA GTTCAGGAC            TTTTTATATGCAACA  73 79
   ACIAD1083 1079546 .. 1079558 +  -7.7  -3.80535   ATTGATGTTTAAATT                GGCAA TTT TTGCC                TATTTTCTGGAGGTT  73 77
        aceA 1081509 .. 1081538 + -16.7  -4.19238   CTAAGGCGTATGGTT       TAAAAAACCCTGC ATAA GCAGGGTTTTTTA        TTTTAGAGTTAAAAA 100 37
        ureD 1083845 .. 1083856 +    -3  -4.43477   AGGTCAACACCACGA                TATG TGCA CATA                 TTTTGCTTAAATGAA  60 85
        ureA NONE
        ureB NONE
        ureC NONE
   ACIAD1092 NONE
        ureE NONE
        ureF NONE
        ureG 1088675 .. 1088685 +  -8.2  -2.53015   TTAAGGCTTAAGGAG                 GCGC TAT GCGC                 TCAATTAACAAATAT  66 30
        ureJ 1089273 .. 1089288 +    -9   -5.5762   TTATTAGATGGGAAA              GGTAGC ATAT GCTACC               TTTTTTATATTTGAT  95 46
   ACIAD1097 1089781 .. 1089795 +  -5.8  -3.30124   CTTTTTAAGATTGCA               GTTAAA TTT TTTAAC               TTATGCAACGTAAAG  59 33
   ACIAD1099 1090387 .. 1090397 +  -2.6  -2.85999   AAATTGTTGCTTAAG                 TTTT GGT AAAA                 TCTGCTGTGCAGTAG  42 268
   ACIAD1102 NONE
   ACIAD1103 NONE
         adk 1095637 .. 1095673 + -15.5  -4.13282   TTGGTTTTTTGCTAA    TATAAAAGAGTCCTG ATTATTG CAGGACTCTTTTATA    TTTTGAGGATATCCT 100 46
   ACIAD1106 1095862 .. 1095876 +  -8.6  -3.67989   AAATTAAAAGATAAA               GAGTGA TGA TCACTC               TTTGACTGCCATTTT  77 20
        gdhA 1099028 .. 1099047 +  -7.8  -3.56092   AATGAAATGAAAAAA            TCCGATGC TGTT GCACCGGA             TTTAAAAAATAATGC  71 50
   ACIAD1122 1112052 .. 1112065 +  -6.7   -3.9642   GTGCTCAACTCTCGG               TGCGT TACG ACGCA                TTTCATTAAATCTTT  69 459
   ACIAD1125 1113417 .. 1113443 + -15.2  -3.85817   GAAATGTTTACACCA         CATCGTCCAAGC TAA GCTTGGGCGGTG         TTTATCACACCGAAT 100 11
        pepP 1114843 .. 1114856 +  -2.3  -2.99259   AACGGGAGTAGATCA               CGTGC AACA GCAAG                TCATTATTGTGGGTG  42 50
        ubiH NONE
   ACIAD1128 1117363 .. 1117383 +  -4.8  -3.81626   ATTGTTGTAAAAGCC           TCT-TTGCG AAAG CGCAAGAGA            TTGTTAAATTTCTTC  59 107
   ACIAD1129 1117728 .. 1117745 +  -9.9  -5.79588   AGTTAAATAAAAAAA             GCATCAG ATCT CTGATGC              TTTTTTTGCTTTTAG 100 48
   ACIAD1131 1119541 .. 1119566 +  -2.7  -3.05343   CAAGCAATCGATTAA         GGTTTTATA ATGCCAGA TATGAAACC          TGTTCAAGATATACA  43 16
   ACIAD1132 1119965 .. 1119978 +  -3.1  -4.36433   TTGAAAATGCATTTA               CTTTG TAAT CAGAG                TTTATTAATCTTTGG  60 18
   ACIAD1133 NONE
        aesT 1121632 .. 1121650 + -13.2  -4.66609   ACCCAGCGTAAAAAA             CAGCCCAT TAA ATGGGCTG             TTTTTGAATCACATG 100 30
   ACIAD1138 NONE
   ACIAD1139 NONE
   ACIAD1140 NONE
   ACIAD1141 NONE
   ACIAD1142 1134469 .. 1134488 +  -5.1  -4.02132   GCCAGTATAAATAAA            TTGACAA CTTGTA TTGTCAA             TTTGTCGGTTTGCGC  62 27
   ACIAD1143 1135866 .. 1135883 + -11.3  -3.23692   ACTACAAACAAATAA             GCCTCAC AATT GTGAGGC              TTACTGATGATCATA  87 78
   ACIAD1154 1145657 .. 1145686 + -10.9  -5.09762   TATATACCTACAATT       GGTCAGTCATATT GTGA AATATGGCTGATC        TTTTTCTATTAAAGT 100 96
        fadH 1148154 .. 1148173 + -12.2  -6.32216   CAAATATCTAAAAAA            GCCCTTGT TTTT ACAAGGGC             TTTTTTTTTGTCTGT 100 214
   ACIAD1157 NONE
   ACIAD1158 NONE
   ACIAD1159 NONE
   ACIAD1160 NONE
   ACIAD1161 NONE
   ACIAD1162 1159143 .. 1159154 +    -3  -2.98005   AATTAAAAATAGATA                GAAA AAAA TTTC                 CTGTTTTCATTTTTA  45 35
   ACIAD1163 1161803 .. 1161814 +  -4.4  -4.88736   TATAAAAATACCAAG                CCAT TAAA ATGG                 TTTTTATAAGTGGTA  73 185
   ACIAD1164 1163127 .. 1163145 +  -5.3  -5.45652   ATATCTTTAGAAAAA             TAGTCTC AGAAC GAGGCTA             TTTTTTATTAAAAAT  84 47
   ACIAD1165 NONE
   ACIAD1166 1164903 .. 1164929 +  -3.8  -4.72272   TTTTGAAGATAGAAG         CCAATACATTAT CGG ATAACCTATTGG         TTTTTGCTACAGAAG  67 228
   ACIAD1167 NONE
        proY 1166686 .. 1166704 +  -3.1  -2.82635   CTCAAGCCTAAACAA             GCCTTGA GCAGA TCAAGGA             TATAATAATGAAAAT  44 85
   ACIAD1169 1166978 .. 1166993 +    -9   -5.9873   GTAACCGCTTAAAAA              CGCAAC TTCG GTTGCG               TTTTTTTTATAATGA 100 112
   ACIAD1170 NONE
   ACIAD1171 1169483 .. 1169497 +  -2.8  -2.79878   TACGCTCTAAATCGC               GCCA CATATAT TGGC               CTTTCACTGGGTAAG  42 425
   ACIAD1174 NONE
        wecB 1173237 .. 1173254 + -11.3   -4.0162   AATTTCCCATGGATA             GGCGGAT CGAA ATCCGCC              TTTGTGATCTGGACG 100 183
   ACIAD1186 1184467 .. 1184482 +    -9  -5.94713   ACCGAAAGAGAAAAC              GACGCT GTAA AGCGTC               TTTTTTTTGTGAGGT 100 52
         idh 1186931 .. 1186970 + -15.4   -4.2231   TAAAGCTGATTGATT  TTGAATAAAAAACGATGC CTAG GCATCGTTTTTTATTTGA   TTTTGCATCGTAATT 100 42
         icd 1189758 .. 1189774 +  -5.8  -5.14894   CATAATATGATCAAA              CCTCTC ATATC GGGAGG              TTTTTATCATTTTTT  83 45
   ACIAD1191 1191374 .. 1191393 + -10.8  -5.39721   GATTTAATTCAAAAA            GCTCTAGA TCGT TCTAGAGC             TTTTTTCTGTGCTGG 100 40
   ACIAD1192 1192366 .. 1192380 +  -5.8  -2.51725   AGTTTGGCCATGTAT               TTAAGT TCT ACTTAA               GTGTTACTATGCGGT  54 75
   ACIAD1193 1193765 .. 1193777 +  -4.9  -4.22309   TTCTAGTATGCAGAA                TCATT TGA AATGA                TTGTTATTATTTTAT  64 93
   ACIAD1194 1196592 .. 1196638 + -12.7  -4.17296   GATTTCAAATAAATA TTTGAATCATTAAAAAAAGCCC TGTA GGGCTTTTTTTAATGAT-CATG TTTATGTGTATGAAA 100 29
   ACIAD1196 1198046 .. 1198066 +  -4.8  -5.03314   CGAAATAAATTCGAC           GCTATAACG CAGA CGTT-TAGC            TTTTTTCCGCGTACG  77 323
   ACIAD1198 1199979 .. 1199996 +  -5.5   -3.6608   CTGTGTATCTATAAA             GGCTAGG ATGC CTTGGCC              TTTGGATGAAATAAT  59 136
   ACIAD1199 1200800 .. 1200814 +  -7.1  -6.02345   CAGATTCAAAAAAAC               CCCGA TTTAT TCGGG               TTTTTTTTATGATTA 100 49
   ACIAD1200 NONE
        hemL 1202886 .. 1202899 +  -9.5  -5.80364   AGATCATCTGAAGAA               GCCCG ATTT CGGGC                TTTTTTTATTGGAGT 100 42
   ACIAD1202 NONE
   ACIAD1203 1204166 .. 1204185 +  -6.5  -4.04474   TAACAATTTTTAAAA            GCTCATT TTTTTT AATGAGC             TTTATGTCAAAATAT  69 54
        hepA 1207144 .. 1207168 + -15.8  -4.42974   GAAATAATATAAAAA          CAAGGGAGGC TAAAT GCCTCCCTTG          TTTCTTATGTATGAA 100 53
   ACIAD1207 NONE
   ACIAD1208 1210869 .. 1210913 + -17.6  -3.36983   GTAAGTACTTGATCG TACA-AAAAACACATGCCAGA TTTA TCTGGCATGTGTTTTTATGTG TTGATTCAGGGTTTT 100 37
         dat NONE
         ddc 1215045 .. 1215060 +  -7.6  -5.93809   CATGTTTTGAAAAAA              GATCAC TTCG GTGATC               TTTTTTTTATGACAA 100 45
   ACIAD1212 1216364 .. 1216392 +  -7.5  -4.96848   AGTTTTTAAATGAGA       GCTGATGGTGGT TTAAGT GCC-CCATCAGC        TTTTTGTCTAACAAA  88 43
        pstC NONE
        pstA NONE
        pstB 1220166 .. 1220181 + -10.4  -5.37345   TCGGTTTTTTAGAAA              GAGCCC ATTT GGGCTC               TTTTTTATGATTAAA 100 45
   ACIAD1216 1221282 .. 1221299 +    -7  -5.11063   CATCTAAATACTAAA             GCACTC GATTAA GAGTGC              TTTTTATTGCCTAGT  88 48
        surE 1229733 .. 1229757 +  -2.2   -5.2112   ACTTTGTGAAAAAAA          GAATGAGAAA CTCGT TTATTCATTC          TTTTTTGGTAATCTT  70 72
        nlpD NONE
   ACIAD1230 1231684 .. 1231734 + -23.9  -3.09492   AATTTACAGGAAGTT TC-TTAATGCAATAAAAAAGCCGC TTAA GCGGCTTTTTTATTGCATTAAAGA TATTCAGATTAAGCA 100 20
   ACIAD1232 1233490 .. 1233506 + -10.9  -5.39721   GTCTGACATAAAAAA              TCCCACA TTA TGTGGGA              TTTTTTATGTGGTGA 100 52
   ACIAD1235 1236209 .. 1236219 +  -6.8  -4.37658   TCAACAATTAATATA                 CCAC CAT GTGG                 TTTTATCAAACGCTT  74 171
   ACIAD1240 1241096 .. 1241121 +  -9.9  -4.14392   CAGCCTGGTTAATAA         GCCTCCTAGTAT CTT ATA-TAGGAGGC         TTTTCAAAATTAAAA  93 48
   ACIAD1242 1243613 .. 1243636 + -15.4  -4.41609   AATCGTTGGGTTGGA          GAAGCCGCAT ATTT ATGCGGCTTC           TTTCTGTTTATGATG 100 197
   ACIAD1243 1245181 .. 1245200 +  -7.9   -5.8096   TCTTATTCAACTAAA            GGGTGTA GAGTAA TACACCC             TTTTTCTTTTTTCTG 100 45
         add 1246232 .. 1246249 +  -8.5   -5.4492   ATTTAAATAAAAAAA             TGCATCT TAAA AGATGCA              TTTTTTATGTCTATA  95 35
   ACIAD1247 NONE
        rnhB 1248057 .. 1248083 + -16.8  -3.53343   GCAATTCAGAAATGT         TTAAAGCGGCTA GAT TAGCCGCTTTAA         TTTGGGAGAAAAATT 100 54
   ACIAD1254 1254221 .. 1254249 +  -3.9  -2.77222   CCAGAGTTGAGGTGT        GGTTTACTCTATC TTC GATAGAATCAATC        CTTTACCATAGTGAT  45 41
         gap 1255322 .. 1255336 +  -5.8  -2.78596   TTTGAATAAATATTT               TTCTAA ATT TTAGAA               TATGATAGCGAAATG  56 32
   ACIAD1256 NONE
        hisZ 1256681 .. 1256706 +  -5.6  -3.25113   AACAAGATTTAATGG         TTTGTTTGTT CAATAA AGCAAACAAA          TGTTCACTTTTAACA  55 29
        purA 1258088 .. 1258113 + -12.7  -5.09895   TGAAATACGACTAAA         GAGAAGCTCCT GATC AGGAGCTTTTC          TTTTTTAGATAGGTA 100 51
   ACIAD1259 NONE
   ACIAD1260 1259408 .. 1259429 + -13.1  -3.41761   CTTTAGTAAGAAACA           CAGGATGTC TTAT GACATCCTG            TATTCATTTTAAGGT  93 49
   ACIAD1263 1261944 .. 1261961 +  -7.7  -5.69262   GTTTGAAAAAATGAA             GCTGACG TTAA TGTCAGC              TTTTTCTTTTTATAG  93 49
   ACIAD1264 1262766 .. 1262780 +  -2.8  -3.07283   AAAATTGATGATGAG               GCATAA CAA TAATGC               GTTTTGAAAAATTTA  43 340
        clpB 1265386 .. 1265407 +  -8.1  -5.95946   TAAAATCTCAAAAAA           GAGAATGTG TACG CATATTCTC            TTTTTTTATTATTCA 100 55
        ilvD 1267478 .. 1267515 +  -7.1  -5.64274   ATTTTTTCTATTTAA   CCTGTAATTTCTTTGTA GATA TGCATTGAGATTACAGG    TTTTTTTATGACTGA  93 70
   ACIAD1267 1268057 .. 1268092 + -11.4   -2.8785   CATCTGGAGCAAGGG    GAGATGTCAG-TATTAC AGT GAAATAACTGACATCTC    TATAATGATTAGTTC  83 0
   ACIAD1269 1270488 .. 1270498 +  -2.6  -5.09204   GAATTATTAACAACT                 TAAT TTT ATTA                 TTTTTATTCCCATCT  69 39
        pyrB NONE
        pyrX 1272892 .. 1272912 +  -7.6  -5.80364   TAAATCAGTTAAAAA            CTCGGCAA AATCA TTGTCGAG            TTTTTTTATTAAACT 100 45
   ACIAD1272 1274069 .. 1274085 +    -8  -5.80364   ACTGATATTTGCAAA              GGACGA TTGAT TCGTCC              TTTTTTTATTGGCAT 100 54
   ACIAD1273 NONE
   ACIAD1274 1275685 .. 1275703 +  -2.4  -3.39005   ATAAGTCAGCGTACT             TAGCTATT TTG GATCGCTA             TTGTGCAATTCTATC  45 95
   ACIAD1275 1276070 .. 1276096 +  -9.6  -2.66969   TTAGAAATATATGAA         GTCTATATCAAT TAT ATTGATTTAGAC         TCGGTTATGTTGATA  75 249
   ACIAD1276 NONE
   ACIAD1277 NONE
   ACIAD1279 NONE
   ACIAD1280 NONE
   ACIAD1281 NONE
   ACIAD1282 1285443 .. 1285474 + -13.9  -4.24404   TAAATCTACCGCTGG      GATCACGATCAGA TCAAAT TCTGGTCGTGATC       TTTTAACATTTCAGT 100 38
        argD NONE
        astA NONE
        astD NONE
        astB NONE
        astE 1292531 .. 1292555 +  -4.3  -2.68682   ATTAAAAGAAATAAG          CAGCAGTCATT TTC AATAAATGCTG          GGTTTTATTATCATT  47 345
   ACIAD1293 1295429 .. 1295439 +    -4  -2.54801   AGCAGATTTTTGTCG                 TTAG CTG CTAA                 ATATATTTCGACATA  45 22
   ACIAD1295 NONE
   ACIAD1296 NONE
   ACIAD1297 NONE
   ACIAD1298 1301282 .. 1301316 + -10.2  -3.95448   TCTTATCAAACCAGA     CTGCTTCAGATC TACATTATCCT GATCTGAAGCAG     TTTGACTTTTAATCT  93 171
        speB 1302603 .. 1302617 +  -2.1  -3.10597   TTGATTGTAGTTAAG               GTCAA TCATC TTGGC               GTTTTAAATGAAGCA  42 125
   ACIAD1300 1303702 .. 1303738 +  -2.4  -4.36127   GTGGCTTAAAAAAAT   CATCCGTT-AGCGATCA GTAT TGATCATTTAACTGATG    TTTTAAATTATTAAA  57 32
   ACIAD1301 1305146 .. 1305162 +  -2.9  -5.24129   TCATGAATAACGAAA              CGGCGTT TAA AATGACG              TTTTTTCTGCCACGG  73 443
   ACIAD1303 1308273 .. 1308296 +  -2.4  -5.52023   TGAACAAATACACAG          GAATATCACT TGCA AGGGAAATTC           TTTTTTATTAATAGT  74 77
   ACIAD1305 1309051 .. 1309070 +  -7.2  -5.09762   TTCACGCAGAAAAAA            TGCCTCAA GTAA TTGAGGTA             TTTTTCTATTCAAAT  88 42
   ACIAD1313 1313197 .. 1313221 + -15.9  -5.56263   TTTTAGATTGAGAAA          CGCTCCAATTT TTT AAATTGGAGCG          TTTTTGTTTTATACT 100 47
        rhlB 1314449 .. 1314466 +    -7   -5.4251   GTTAATTATGAAAAA             GATCCC ATTTTA GGGATC              TTTTTTGTATCTGGG  93 46
   ACIAD1316 NONE
        gpsA NONE
   ACIAD1318 NONE
   ACIAD1319 NONE
   ACIAD1320 NONE
        pyrD 1320031 .. 1320041 +    -4  -3.64164   AACGATGAATACGCT                 TGAT ATC ATCA                 TTCTGATATTTTTGC  52 40
   ACIAD1322 1320609 .. 1320626 +  -2.6  -3.35197   ACCCTTTTTATTAAT             CCTAGC TTGTCT GCGAGG              TTGCTATGTGTGGAG  47 27
        purF 1322181 .. 1322209 + -12.6   -4.5442   TATAAGATTTGTTGA        TGAAAAAGCGGG TTTTT CCCGCTTTTTTA        TTTTATGATTGGACA 100 36
   ACIAD1324 NONE
   ACIAD1326 NONE
        tkrA 1325893 .. 1325904 +    -3  -3.73107   TTTTATTTTTAGAAA                GTAT TGGG ATAC                 TTTAAAATTTCATAA  52 61
   ACIAD1328 NONE
   ACIAD1329 1328207 .. 1328257 +  -9.9    -3.338   CTGTTTAATTTGCTT TTCGATGACCGCAA-GAACTTG-CG CGT CGTCAAGCTCTTTGCGCTCATCGAC TTCGATTTGCTTAAT  76 356
   ACIAD1332 1329801 .. 1329831 +  -9.1  -2.75561   ATAAATCAAAACATG       TTTGACGAAGTTG ATCCA CAGCTTCGTCAGG       ATTGATTTAATGTAT  72 37
   ACIAD1335 NONE
   ACIAD1336 1334959 .. 1334978 + -12.2  -5.75478   TAAATGGCATAAAAA            CCCACCAT AATT ATGGTGGG             TTTTTTTATGTCGTT 100 506
   ACIAD1338 NONE
   ACIAD1339 1336792 .. 1336807 + -10.4   -5.5762   TCACGATAATAGAGA              GCCTGC ATAA GCAGGC               TTTTTTGTATTTGAT 100 67
   ACIAD1340 1337602 .. 1337621 +   -10  -4.14472   CACCCAAAAGAAAAA            CCCACTCG CAAA TGAGTGGG             TTTTCAAAATCTTGG  93 512
        aroP NONE
   ACIAD1344 NONE
   ACIAD1345 1340598 .. 1340622 + -15.9  -4.24204   AAGAGCATTAAAAAA          CCCTCATATTG AAT CAATATGAGGG          TTTTGAATCTGGCTC 100 97
        algW 1343938 .. 1343955 +  -8.5  -5.56673   CAGATTAATAAAAAA             GGAATAC TTTG GTATTCC              TTTTTTATTATGAAT  95 47
   ACIAD1353 NONE
   ACIAD1354 1350508 .. 1350529 +  -4.4  -4.99568   CCAATTTGAATATCA           GCCGAC GGATGTTTAA GTCGGC            TTTTCTTTGGTGTTG  73 96
        rpiA NONE
   ACIAD1359 1355599 .. 1355610 +  -3.6  -2.99471   AAATCTTTTCAATTG                CCGC GATG GTGG                 TATATCTAAGAGTGA  47 5
        argC 1356844 .. 1356883 +  -8.8  -3.77303   AATGACGTTTTAAGA  CTTCACACACATTTCAAT TTCG ATTTAAATGTGTGTTGAG   TTCTATCTTTAAATC  79 39
   ACIAD1361 NONE
        clpS NONE
        clpA 1360401 .. 1360429 + -14.8  -4.21607   TAGATGACATTTCAA        TAACCCGAATAC TGAGT GTATTCGGGTTA        TTTATATTGACTGCG 100 48
   ACIAD1364 1360894 .. 1360906 +  -6.3  -4.68593   ATCTAGAGCCTGATG                TAGCA GAA TGCTA                TTTTTAACTGATGAG  77 178
   ACIAD1371 1367879 .. 1367892 +  -2.3  -4.08692   GATTCAGATCAAGAC               CGCCT AGGC AGTCG                TTTTAAACAGAATTC  54 19
        pyrH NONE
         frr NONE
        ispU NONE
        cdsA NONE
         dxr NONE
   ACIAD1377 1373429 .. 1373442 +  -3.8  -2.62515   TTTTAATGATTTTAT               GCGT CTATAA ACGC                TGATATGGAAAAATT  45 16
   ACIAD1378 1375940 .. 1375966 + -10.2  -5.24796   CTATTCAATTTGAAA         TTGGCCGTACTT TCT AAGTACGGTCTA         TTTTTATTGTATAAA 100 9
   ACIAD1379 NONE
        lpxD NONE
        fabZ NONE
        lpxA 1378880 .. 1378896 +    -8  -5.66684   TAATTAATAAAAAAA              GACACC ATTTA GGTGTC              TTTTTTTGTAGATTA  93 49
        cysQ 1383805 .. 1383817 +  -2.7  -2.61239   TACAACAAATAGATT                TTTCA AAT TGAGA                GTTGTGCGCTGTATG  41 15
   ACIAD1388 1384626 .. 1384653 + -14.4  -2.87586   AAAAATACTTAGCAA        TAAAAAAAGCCC TGAA GGGCTTTTTTTA         CTTTGCTAACTTAGT  93 45
   ACIAD1390 NONE
        menG NONE
   ACIAD1392 1387184 .. 1387206 +  -5.6  -5.80248   TATTGTCATCAGGAG           GCATTCATAT TCA AAGTGAATGC           TTTTTTTATATATTA  91 65
   ACIAD1393 1388232 .. 1388248 +  -2.3  -3.08032   TTGGGTGATGATTAA              TCATC TCAATAT GATGA              TAGTTTTAGAGAAAA  42 26
   ACIAD1394 NONE
         mfd 1392314 .. 1392333 +  -7.2  -2.74523   CAAGGCTAATAATAT            TCACATCA TGAC TGATGTGG             TAGTATTAGCCATCA  61 182
   ACIAD1396 1392801 .. 1392813 +  -4.1  -2.95774   CATTCGATTGGCGTA                TGGAC TAA GTTCA                TCTGTGCTGCATATG  48 18
   ACIAD1397 1394777 .. 1394788 +    -3  -3.14132   CCTTTTAAAGCATGA                TCAA TATG TTGA                 TTCATACGCAAAGCG  46 479
   ACIAD1407 1401201 .. 1401219 +  -6.1  -3.25942   CAGCTTTGGTAGTAT             TGCTTTA CCCCC TAAAGCA             TTGCTATAAAGGCGT  59 93
        hupB 1401588 .. 1401605 +  -9.8   -5.4505   TTTAAAATAAGTAGA             CGCGCC ATTTTC GGCGCG              TTTTTTATTAAAAAG 100 44
        ppiD 1403593 .. 1403608 +  -7.5  -5.67967   CTTTGAAATAAAAAA              GCGCC ATATTC GGCGC               TTTTTTTATCATGAT  93 48
        alkM 1405978 .. 1405996 +  -8.9  -5.13741   GACCTTATTTTAAAA             GAGAGTC TAAGT GACTCTC             TTTTTATTAGATTAA  95 44
   ACIAD1416 1411720 .. 1411730 +  -2.6  -3.04398   CATTATTCTGGTTGG                 TTTT CAG AAAA                 ATTTTAGGAAAAGCC  43 480
        salA 1421139 .. 1421168 +  -6.5  -3.56099   AAACGCTAAGAATTT       GGCACAAGAGTGTT TTG AACGA-CTTGTGCC       TTTAAAACAATTCTA  64 39
        salR 1422135 .. 1422171 +  -5.2  -3.22298   AAGGTTATTTCAGTT   TTG-TAAGACCG-CGGGC TAA GCCCGGCAGTCTAAACAA   TTAATCATGACTGGC  55 20
   ACIAD1433 NONE
        benK 1432981 .. 1433007 +  -7.4  -5.45652   AAAAAATTATAAAAA        CCCATCAGCAC CTCACA GT-CTGATGGG         TTTTTTGTTACCAGT  93 44
        benA NONE
        benB 1436125 .. 1436152 +   -10  -3.01869   TTTAAATCAGTTATA        CCTCAGTCAA ACGGACAC TTGACTGAGG         GTTTATGAGTTTATA  77 36
        benC NONE
        benD 1438005 .. 1438018 +  -3.1  -3.90744   GGAGGCGATCAGGGA               TGATC TGAT GGTCA                TTATTTAAAGGGAGA  55 23
        benE 1439275 .. 1439295 +  -9.1  -5.42198   ATTATTTCTATCATA            TTCGCTTTA TTC TAAGGCGAA            TTTTGTTTTTTAAGA 100 67
        catA NONE
   ACIAD1443 NONE
   ACIAD1444 1443635 .. 1443645 +  -2.4  -3.05384   CGATCAACTCAGCCA                 AGCG CTA CGCA                 TTGAATAAAGAGCAG  42 7
        catB NONE
        catC 1446146 .. 1446173 +  -7.9  -3.34856   GCTAATATGTAAATA        GAGATG-ACACT TCATC AGTGTTCATCTC        TTACGTTTATGGTAT  69 36
        catI NONE
        catJ NONE
        catF 1448769 .. 1448788 +  -4.2  -3.55761   CGTAGGTCAGGGGAT            TGCGCTCA TTAT TGAGCGGG             TTTAAGGAATAAATA  55 1
        catD 1449661 .. 1449684 + -10.2  -5.76633   TATGAATTTTCAAAA          CGCCACGCGT TCAT GCACGTGGCG           TTTTTTTGTATATAG 100 80
   ACIAD1452 1451251 .. 1451270 + -10.8  -5.67063   TCAGCTAATCTTTAA            GCCTTATC ACTC GATAAGGC             TTTTTTTATCCTGCC 100 44
   ACIAD1454 1452823 .. 1452855 +  -8.5  -3.24032   GAATCAATCAACAAA     TAGCTGGAAC-CGC TTAATT GCGTGTTCCGGCTG      TATTAGTTACGCCAT  73 44
   ACIAD1458 1458059 .. 1458082 +  -9.6  -5.77988   AAGTGAAACCCAAAG          GCATGGTATC TACT GATTCCATGC           TTTTTTTATATCTGT 100 49
   ACIAD1459 NONE
   ACIAD1460 1460813 .. 1460844 +  -3.7  -3.90744   GTAAGTTAAAGTAAA      TTGTCGCCATTGG CCTGAA TCACTGGTGGCAA       TTCTTTACCCAAGGA  57 85
   ACIAD1463 NONE
   ACIAD1464 NONE
   ACIAD1465 NONE
   ACIAD1467 1467575 .. 1467596 +  -8.8  -4.28049   ATTCATCAGACAAAA           GCCCTAAT CTTTCA ATTAGGGC            TTTTAAAATTTTGGA  86 253
   ACIAD1469 NONE
   ACIAD1471 1469546 .. 1469563 +  -2.7  -3.23395   TTTCAATTTTAGGTT             CCACTTT TTTG AAAGTCG              TTCGTCATAGTAAGT  45 58
   ACIAD1472 1472956 .. 1472969 +  -3.1  -4.27316   TCAATAAACTAAAAA               TAGCG AAAT CGTTA                TTTTAAATTAAACAA  60 155
   ACIAD1473 1473817 .. 1473848 + -15.4  -5.15117   AAAAATTAATGAATG      CAAAAGGAATCTAC ATAT GTAGGTTCCTTTTG       TTTTTTGGGCTTTTG 100 32
   ACIAD1474 NONE
   ACIAD1477 NONE
        hemO NONE
   ACIAD1479 1477618 .. 1477639 +  -7.5   -3.7282   TATAAGGCGTATTAT           GTTAATTTT AGAA AAAATTAAC            TTGTTAATACGATAG  73 228
   ACIAD1480 1478839 .. 1478860 + -13.1  -4.67635   AGACCTATAAAAAAA           GTCCTCATC TTTC GATGAGGAC            TTTTATAATTTTGGA 100 198
        kdsD NONE
        kdsC NONE
   ACIAD1484 NONE
   ACIAD1485 NONE
   ACIAD1486 1484061 .. 1484107 + -11.3   -5.4505   CATTTTTTCAATAAA CCTGACTTATTTTAAT-TAACT TACT AGTTTTATTAAGATAAGTCAGG TTTTTTATTGGAAAA 100 51
   ACIAD1487 NONE
   ACIAD1488 NONE
   ACIAD1489 1489120 .. 1489138 +  -8.9  -5.69473   TAAAAATAAATAAAA             TCCTCGA CATGT TCGAGGA             TTTTTTTATCCTCTA  95 38
   ACIAD1490 NONE
   ACIAD1491 1490407 .. 1490443 + -13.3  -2.80991   CATTCGTATGAGAGA    TTAGAAAGACCTTGATT TAG AATCAAGATCTTTCTGA    TGGATTTATTTGAGT  87 22
   ACIAD1493 1492731 .. 1492762 + -11.2  -3.36515   GTATTTGTTTTTTAA      GTGTTTAAAAGTTA AGTT TAATTTTTAAACAC       TATTTCACAATCGCA  89 105
   ACIAD1501 1499066 .. 1499089 +  -6.8  -3.54741   GAATGTATTATTTAC          TCAATGTTGT AAAA ACAACAATGA           TTTAAAAAAATGATG  64 225
   ACIAD1503 NONE
   ACIAD1504 NONE
   ACIAD1505 NONE
   ACIAD1506 NONE
   ACIAD1507 1504967 .. 1504989 +  -3.4  -2.55351   AGAATATTCAGCAAG           GAGGTGGG AAATGAG CTCACTTC           ATTGGTATCAAAGAA  42 12
   ACIAD1508 NONE
   ACIAD1509 NONE
   ACIAD1510 1509242 .. 1509260 +  -8.9   -5.2197   GCTAAAAATAAAAAA             GGTTGTC ATCAA GACAACC             TTTTTGCTTTTTGTA  95 326
   ACIAD1514 NONE
   ACIAD1515 1514300 .. 1514329 + -13.9  -3.86372   TATAAACATTTTTTT       GAATCATTGTTTA AATT TAAACAATGATTC        TTGTGTTTAAATTAA 100 70
   ACIAD1516 1516893 .. 1516907 +  -2.1  -3.89501   AACCTATTTATATAG               TCGTG TTAGT TACGA               TTTCTGAAAATGTTC  50 4
   ACIAD1517 1518264 .. 1518293 +  -3.6  -5.38047   AATTTTTATTAAAAA       GCCGCT-CTTCAA AGATA TTGAATTGGCGGC       TTTTTTCTATAAATG  76 71
   ACIAD1519 1520810 .. 1520829 +  -9.4  -5.55698   TTTACATAGAAAAAA            CATCCATT TTTT AATGGATG             TTTTTTTGCGTTGTG 100 45
   ACIAD1527 1527257 .. 1527282 + -10.6  -4.08557   AAAATCATAAACTTA         GATCTCTTTG CGATAT CAAAGAGATC          TTGTTGTTTGAACAA  93 40
   ACIAD1528 NONE
   ACIAD1529 1529018 .. 1529031 +  -2.4   -4.1021   AAGAAAAAGGAGTGT               TTGC ATAATG GCAA                TTTCTACTTCTGAAC  54 18
   ACIAD1530 1529441 .. 1529470 + -15.3  -2.84732   ATAATTATGTCTCCA       TAAAAAAAGCTGC TTCG GCAGCTTTTTTTA        TATAGTGAGTTTACA 100 37
   ACIAD1533 1534002 .. 1534019 +  -9.9   -3.8594   TCTCATGAATTTAAA             GCCATAC ATAT GTATGGC              TTTAATGTGAATATT  83 52
   ACIAD1534 NONE
   ACIAD1535 1537788 .. 1537812 +  -7.2  -4.23213   CTCAATCCTATTCAA          CCAAGGCTTT GAATA GAAGCTTTGG          TTTATTGCGTATGAG  75 48
   ACIAD1542 1544214 .. 1544239 +  -6.2  -3.14132   TAAGAGCTGGATCTG         GTGCTTGTAT TTCTGT AAACAAGCAC          TTCCTGGCCGGACAC  57 234
   ACIAD1547 1546837 .. 1546858 +    -3   -4.0616   ATCTGTAAGATAAGT           TGAGCCAGC ATTGC GCTG-CTCG           TTTGTCATTCAGATC  55 87
   ACIAD1548 NONE
   ACIAD1549 NONE
   ACIAD1550 1549326 .. 1549342 +  -6.7  -4.44277   GTTCATCATTTTATT              TTTTTCA TTC TGAAAAA              TTTTAGATTTTCATG  74 338
   ACIAD1551 NONE
   ACIAD1552 NONE
   ACIAD1553 1550222 .. 1550232 +  -2.6  -4.18058   TGTATGATTGTTTTT                 TATA TAT TATA                 TTTTCAGATATCATT  55 217
   ACIAD1554 NONE
   ACIAD1556 NONE
   ACIAD1557 NONE
   ACIAD1558 1553924 .. 1553938 +  -4.2  -4.62904   AAGAGACCTAATTTA               GTCTGA TAG TCTGAC               TTTTTCAAAATCTTT  67 523
   ACIAD1560 NONE
   ACIAD1561 1555415 .. 1555451 + -10.3  -3.35798   TAAATATAGAATTTA    TTTTCACCTCAGGCAAC TGT GTTTTATGAGGTGAAAA    TTATAGATAAAGCCT  85 58
   ACIAD1562 1555950 .. 1555966 +  -4.5  -4.44608   CAGCCACCACTCTCC              TAGATAA ATA TTGTCTA              TTCTTTTTGCATAGG  64 264
   ACIAD1564 1556369 .. 1556382 +  -2.4  -3.25802   TTTATTCAATGCTGT               TCGA TATTTT TCGA                TTGGTAAATTTGGTA  44 274
   ACIAD1565 NONE
   ACIAD1566 NONE
   ACIAD1567 NONE
   ACIAD1568 NONE
   ACIAD1569 NONE
   ACIAD1570 NONE
        caiD NONE
   ACIAD1572 1565100 .. 1565116 +    -3  -4.60648   AAGCATTTTCATTGT             TC-CCAC TGGA GTGGTGA              TTTATTTGATGTTTT  65 231
   ACIAD1574 NONE
        linC NONE
   ACIAD1576 1568428 .. 1568471 +  -3.5  -3.14211   AATTTTATACACGAA TTTTTAAAGGTTGCATTTGAG CAAA CTCAAATGC-A-CTTGAGAAA TTCGTCCCAAAAAAT  45 114
   ACIAD1577 NONE
   ACIAD1578 NONE
   ACIAD1579 NONE
   ACIAD1580 1572715 .. 1572744 +  -9.5  -5.75342   GCATTTACAATTGAT       TAAGTTAGAGC ATTAGGCC GCTCTAACTTA        TTTTTTTTCGAAACC 100 57
        atsB NONE
        atsC 1581032 .. 1581049 +  -2.7  -3.40073   AACAGATTTTTCGGA             TTTTGAC CGAA GACAAAA              TTGGTTAATAGGAGT  47 0
   ACIAD1588 NONE
   ACIAD1589 NONE
   ACIAD1590 1583125 .. 1583149 +  -6.6  -5.05079   CAAGACGAAAGAAAA         TCAAGATC-CA AATT TGAGATCTTGA          TTTTTATATAATTGT  84 57
   ACIAD1591 1584103 .. 1584115 +  -2.7   -3.5393   GAAATGCTATGTAAT                TTTTG TTG CAGAA                TTTAAAGGGGGTAAT  48 81
   ACIAD1592 NONE
        astR 1586204 .. 1586214 +  -2.6  -3.33492   AATAAGCGCCGTCTT                 TTAA AAC TTAA                 TTATGGGGTAAATAA  45 36
   ACIAD1594 NONE
        ntaA NONE
   ACIAD1596 1590933 .. 1590966 +  -7.5  -2.89068   AACTTCATACAAAAT     TTGCAGCATGATTTT TAAG AAGCCCATGCTGCAA      TGATTATACATTTTA  64 39
   ACIAD1600 1597490 .. 1597513 +  -5.3  -3.72756   TTTAAGCATCCAAAA          CGTTACTGT CATTAA GCAGTGACG           TTGTATATGTTGTTG  61 49
        astR 1598737 .. 1598747 +  -5.4   -2.9176   TGCTGAGCCAGAGTT                 GCAA ACA TTGC                 TGTGTAGATGGCATT  52 119
        mmsA 1601337 .. 1601348 +    -3  -3.25234   TGCGTTAAATAGGAG                TTCA AGGA TGAA                 TATTGCATTTATTGG  47 33
        mmsB NONE
   ACIAD1606 1603981 .. 1603997 +  -5.9  -4.45945   CAACCTAAAAAATGA              TTGCTTA AAA TAAGCAG              TTTTGCTTAATGCAT  72 47
   ACIAD1607 NONE
   ACIAD1608 NONE
   ACIAD1609 1607221 .. 1607233 +  -7.7  -3.03865   TGGATCATGAAAATC                CAGTG CTT CACTG                ATTTCATTTAAAGTA  62 211
   ACIAD1611 NONE
   ACIAD1612 NONE
   ACIAD1613 1612630 .. 1612668 +  -9.1  -3.54543   TATATTGCTTTGTAT   TATTCATGCACATTGTA GTTTG TGAAATGTGCATGAATG   TTTAAGCGGGTAGAT  80 42
   ACIAD1622 1620784 .. 1620794 +  -2.6  -4.41422   TTGATGTGAAAAGAC                 TATA AAT TATA                 TTGTTTTCTATATCG  58 459
   ACIAD1625 1622895 .. 1622908 +  -2.3  -4.16016   TTGATCAGTATCAAT               GCCTG TTTT CACGC                TTTATTCACACCTGA  54 158
   ACIAD1626 1623535 .. 1623553 +  -2.4  -4.74504   ACAAATAAGTATAAA             TCGAGTTG AAC CGATTTGA             TTTTTCGGTTCAACT  62 33
        desC 1624609 .. 1624619 +  -2.6  -3.53012   AGATAAAAAAATTAA                 TATT ACC AATA                 TTTAAGGCGAGGAAA  48 10
   ACIAD1628 1625903 .. 1625928 +  -2.5  -2.79823   ATACTGATTAGTATC         CGGAGGCAATG ATGT TATTGACTCCA          CTTGCTTTTGCCCCA  42 30
   ACIAD1629 NONE
         cfa NONE
   ACIAD1631 NONE
   ACIAD1632 NONE
   ACIAD1633 1631207 .. 1631234 +  -4.2  -3.96827   AACCTACACCAGAGA        CCGTATGCAGCAA TTT TTGTTGAA-ACGG        TTTATCGATCATTTT  59 77
   ACIAD1639 1637147 .. 1637162 +  -6.2  -3.56704   GTTTCCGCATCGGGA              TCAATG GGGT CATTGA               TTAATTTCATCAAAA  62 6
   ACIAD1640 1638105 .. 1638130 + -14.9  -5.49729   ATGTGAAATAATAAG         TCGATGATAGG GTTT CCTATCATCGA          TTTTTTTAAATCATT 100 62
   ACIAD1641 1638552 .. 1638569 +  -9.9  -4.75404   AAGCAGTCTTAAAAA             GCTCAGA ATGA TCTGAGC              TTTTTCATACGCTTT 100 39
         lrp 1646878 .. 1646891 +  -3.9   -3.5399   TTTTTACGTAAAAGA               GATTT ATAA AAATC                TTCTGTAAGTGTACT  51 471
        fadH 1654405 .. 1654446 + -10.3  -4.24413   TAATAATTTAATCAT TTGAAAGGTTTAACTCACT TTAT AGAGGGTTGAACCTTACAA  TTATTTGTTAATAGA 100 38
   ACIAD1655 1655757 .. 1655778 +  -6.7  -5.95539   TCTTTGAAAATTCCA           GCTTAT-CTG TAA CAGGATAAGC           TTTTTTTATTTAGAA  95 177
   ACIAD1658 NONE
        gcdH 1660195 .. 1660226 + -14.7  -3.04609   ATCAAGATTCAATGA      TTAGGGATTCACA AAGACA TGTGAATCCCTAA       ATTTCATTTGAGTAA  95 54
   ACIAD1661 1666933 .. 1666949 +  -8.1  -2.79831   GATTCAGAATAATGA              TTTGGAA TCA TTCCAAA              TCTAATAAGGATTAA  67 62
        cysK 1668156 .. 1668168 +  -6.3   -3.4072   ACTAGATTTATAACC                TGTTG GAC CAACA                TTATAATAAGCACTA  61 217
   ACIAD1670 1675295 .. 1675305 +  -5.4  -3.53444   TTCGTTGATATTCTT                 GATC AGT GATC                 TTTGCAGAAAGATGA  59 17
   ACIAD1671 1677050 .. 1677078 +  -6.8  -3.68341   TGAAATTTTTATTCG        GGATATCACTAA AAAAG TGGGTGATATCC        TTATTAGATAAAATT  64 55
   ACIAD1672 1679454 .. 1679495 +  -4.6  -4.74598   CATTTAATTGATTTA CACCAAAAATCTTACT TTATAAAAGT AGCTAGATTTTTGGTG  TTTCTTTTAAGTTTG  70 69
   ACIAD1675 1681758 .. 1681780 +  -5.1  -3.51934   GAATAAAATACAAAT           TTATATATT ATAAA AATATATAA           TGTTTATGGGCGAAC  55 54
   ACIAD1676 NONE
   ACIAD1677 NONE
   ACIAD1678 NONE
   ACIAD1679 1683879 .. 1683902 +  -6.7  -3.05816   GGATCTGATTTTTAA          GCATAGCCC CCTTAA GGACTATGC           TTACCTAAAAAATAA  59 33
        caiB 1688809 .. 1688823 +  -8.6  -3.27109   CAAATAGATTATAAT               TTTCGC AAT GCGAAA               TATTAATTGAGTTGA  73 107
        dcaS 1689721 .. 1689748 + -10.1  -5.33405   CGCAAAATGCGTACG        CCAGTAATATT CCATTC AATATTACTGG         TTTTTATTTAATGGA 100 48
        caiB 1692353 .. 1692371 + -10.3  -4.98531   AAGGTTGATTCTCTT             GGAGCAG GCGGG CTGCTCC             TTTTTAATTTAAAGA 100 33
        dcaA 1699199 .. 1699223 +  -8.6  -2.53249   GCCTTATTTTACTTA          ACATGAGGCA GAGGA TGCCTCATGC          ATATATTGTCTGAGG  68 42
        dcaK 1700540 .. 1700556 +  -2.3  -3.07962   TAATAACGAGTCATT              CTGAT ACACATG ATCAG              TCTTCACATCTCAAA  42 38
        dcaI NONE
        dcaJ 1702170 .. 1702191 +  -3.1   -3.1926   GATAAATGATATGAA           TCAAAAAAA CTTA TTTTTTAGA            GTTTTCAATATTTAT  47 36
        dcaP NONE
   ACIAD1698 1705186 .. 1705202 +  -5.1  -2.50935   GTTTGTGCCATGGGA              GATGAAG ACA CTTCACC              ATTCATGAGTGACGT  49 430
        acdB 1707375 .. 1707394 +  -6.5  -4.22346   CATGGAGATATTGAA            CATCAGT AGTCGG ACTGATG             TTTTAAATAGCTTTA  71 52
   ACIAD1701 1708029 .. 1708054 + -12.1  -4.46926   TATTATGGTCAATAA         TACTCAATCTA AGTC TAGATTGAGTA          TTTTCTAATAAAATA 100 350
        pcaI NONE
        pcaJ NONE
        pcaF 1711772 .. 1711791 +  -4.2   -3.5393   CGTGGGTCAGGGGAT            TGCGCTCA TTAT TGAGCGGG             TTTGAGGGGCGTCAT  55 1
        pcaB NONE
        pcaD 1713938 .. 1713950 +  -4.9   -3.1085   TTCAAATTTTCAGTG                GATTT GTT AAATC                TATTCAATAGCTTAG  52 3
        pcaK 1715333 .. 1715352 +  -3.6  -3.28708   TTTGTTAAATCCCTT            GTTGCA CATACAGA TGCAAC             TTGATGTGAGGTTTC  49 2
        pcaC NONE
        pcaH NONE
        pcaG NONE
        aroD NONE
        quiC NONE
        quiX 1721051 .. 1721088 + -10.7  -3.82519   ATTTTAAACTTAATT   CGAACAGCTAAAGTCAT TAAC ATGACTTTAGCTGAATG    TGTTTTATACGTGAT  90 97
        quiA 1723603 .. 1723620 + -11.3  -4.93661   ATCGCTTAAAAAAAA             GGGACTC TCAG GAGTCCC              TTTTATTCTTACTAT 100 45
        pobA 1727174 .. 1727193 + -12.2  -5.37043   CAGCTAAAACAAAAA            GAGAGCGA TTAG TCGCTCTC             TTTTTTATCTCGGCT 100 34
        hcaK 1737737 .. 1737774 + -11.5    -5.252   GCTCAGTAACATTCT   TTTAAAAGTATGGGGCT GATT GGCCTCATACTTTTTAA    TTTTTTATGAAGATA 100 32
   ACIAD1728 1738726 .. 1738739 +  -3.9    -3.214   CATCGTAAATTTCTT               CTTTA TTTT TAAAG                TATTCATATAATGAC  48 478
   ACIAD1730 NONE
   ACIAD1731 1741171 .. 1741185 +    -5  -3.64192   AATTGAGATGAACAC               TCAATC AAA GATTGG               TTTAAAAATATTTTT  57 68
   ACIAD1733 NONE
   ACIAD1734 1743685 .. 1743695 +  -2.6  -2.63715   ACCCATATGCTGCAC                 TTAA AGC TTAA                 TGGTCTGACCTAAAT  41 2
   ACIAD1735 1744373 .. 1744393 +  -9.8  -5.24129   ACAGAATAAAAAAAA            CCCTTATC GTATA GATAAGGG            TTTTTTATAAACCAC 100 46
   ACIAD1745 1754749 .. 1754763 +  -2.8  -4.42743   TCTGGATAAAAAATC               TGCGTT AAA AAAGCA               TTTATGTTATTTCTA  58 97
   ACIAD1746 1755001 .. 1755025 +  -4.4  -4.48221   CGGAAGCCAATGATT          TACGATTGTT TTTTT AAGAATCGTA          TTTTGTCGATTGATA  67 59
   ACIAD1747 1755659 .. 1755685 + -16.8  -4.74504   ATCATTCTGATGAAA         CCAGACTTTGTA TAT TACAAAGTCTGG         TTTTTGCATTAGCCT 100 61
        mdcA NONE
        mdcB NONE
        mdcC NONE
        mdcD NONE
        mdcE 1764117 .. 1764143 +  -2.2   -3.5393   TGTACGTGAGCTTTT         GCGTGAGC AATGGTCATGA GCACACGC         TTTCGCCCCCATGAT  47 7
        mdcG NONE
        mdcH NONE
        mdcL NONE
        mdcM 1766904 .. 1766932 +  -8.8  -3.11738   GCTTAATTTTCACTC        ATGGGCAGCGGG CTAAA TCTGCTGCCCAA        ATTTATATTGCAATA  71 35
   ACIAD1764 1771365 .. 1771392 +  -2.6  -5.65927   ATATTCTAAATTTAG        CGTCAATACGTC AATT GACGTACAGACA         TTTTTTATTTAAATA  80 198
   ACIAD1765 1772965 .. 1772984 +  -8.6  -2.73735   AATGAATGAATCTCA            CCCATTTC AAAC GGAATGGG             TGATTCCCCATATTT  69 39
   ACIAD1766 NONE
   ACIAD1767 NONE
   ACIAD1768 NONE
   ACIAD1769 1777356 .. 1777375 + -10.8  -5.47218   TAATTCAAATGAAAA            CTGCCATT TCTT AATGGCAG             TTTTTTTGAATAAAA 100 89
   ACIAD1770 1777773 .. 1777783 +  -2.6  -3.86981   AAATTGAATATTATA                 TTTT GGA AAAA                 TTCTTAATTGTAATG  51 8
   ACIAD1771 1778284 .. 1778308 + -15.9   -4.2573   GATTCAAATAGTAGA          GCTCTCAATCA CTA TGATTGAGAGC          TTTTCAGATTATTTA 100 165
   ACIAD1773 1780801 .. 1780813 +  -4.9  -3.19449   TGCAGCAATATATTC                TTTAG CAA CTAAA                TTCATACCATCTTTA  51 424
   ACIAD1776 1783640 .. 1783668 + -13.3  -3.51137   ACTCCAGATGTTTAA        GTGCTACACATTT TTT GGATGTGTAGCAC        TTGTATAGAATGATT  93 55
        fecI NONE
        fecR NONE
   ACIAD1780 1788122 .. 1788151 +  -9.5  -4.36433   TGGTAAAATGGATAA       TATGGCAAGATAT TTTA ATGTCTTGCTATA        TTTATTGATATTTAG  93 35
   ACIAD1781 1789073 .. 1789098 +  -7.7  -2.91264   ATAACACTTGTTTTA         GACATCTGA-CA CAA TGATCAGGTGTC         TGTCTAAATACAGAA  64 37
         ppk 1791608 .. 1791626 +  -3.9   -2.5893   ATTAAAAGGATCATA            C-CCATAC TCAA GTATGGCG             GGTTTTACTTTGAGG  45 149
   ACIAD1783 1793544 .. 1793557 +  -2.4  -3.82031   ATGTGCTCTCGCGTG               TTCG CTATGC CGAA                TTTGATAATACTTCC  51 464
   ACIAD1786 NONE
         csp 1794833 .. 1794856 + -11.2  -5.61596   TTAAAAAGTTTTAAA          GCCTTATATT TTAA AATATAAGGC           TTTTTTTATGAAAAT 100 49
   ACIAD1788 NONE
   ACIAD1789 NONE
   ACIAD1790 1800088 .. 1800106 +  -7.5  -3.33583   CAACCTTGCTTAGTA             CGGATAT AGGTA ATATCCG             TTGTCCAGATCTTAT  64 474
   ACIAD1794 NONE
   ACIAD1795 NONE
   ACIAD1796 NONE
   ACIAD1798 1806740 .. 1806756 +  -6.5  -2.69468   TTTTTAAAAAATTAG              GCTAAGC GAT GCTCAGC              TCATATCTAAAAATG  57 26
   ACIAD1799 1807108 .. 1807126 +  -8.2  -4.49556   TGTTAATCCTAAAAA             GTCCAATT GAT GATTGGAC             TTTATTTCATCAAGA  84 49
   ACIAD1801 NONE
   ACIAD1802 1810493 .. 1810509 +  -5.1  -3.36991   GCAATGCACCAAACT              CGTTCAG TAA CTGGATG              TCTTTAAGGATAATA  55 466
   ACIAD1805 NONE
   ACIAD1806 NONE
   ACIAD1807 NONE
   ACIAD1808 1816069 .. 1816100 +    -6  -2.62098   CCTAATACTTAAAAC      TAGCCCAAAG AAGAGTCGAGAG CTTTGGGCTA       AATTTTTGCAATAAT  55 36
   ACIAD1809 1817153 .. 1817163 +  -2.6  -2.87622   AGTAAAATCAATAAA                 TAAT AAA ATTA                 GTTATTGTGGAGATA  42 72
   ACIAD1810 1817648 .. 1817675 +  -6.4  -5.04597   ATAGCTGATCTTTTT        CAGCTTCTTCAA ACTC TTCAAGAAGTTG         TTTTTCTCTCTCAAT  84 159
   ACIAD1814 NONE
   ACIAD1815 1822737 .. 1822754 +  -9.9  -5.80951   CGTTTAAATAAAAAA             GCTGAAG ACGA CTTCAGC              TTTTTTATTTTGAAT 100 49
   ACIAD1817 1824269 .. 1824298 +  -5.8  -5.60689   TAATGTTTAAATATA       ACTCACGATTTT AAATCA AGAATCGTGAGG        TTTTTTATTATCTAA  88 55
        alkK 1826139 .. 1826168 +  -2.2  -3.01712   ACAGTTTAAGGATTT       TGTCTTCA-GTTC AGACC GATCATGAAGACG       TATTAAAGGAAGCGA  42 1
   ACIAD1819 NONE
   ACIAD1820 NONE
   ACIAD1821 1829243 .. 1829283 +   -12  -2.73854   AATTGCCTTAACCAT TCA-TTCATGCCCATTCGC ATCA GCGTATGGGCATGAAATGC  TGATGTACTTTAGTG  84 30
   ACIAD1824 NONE
   ACIAD1825 NONE
        pauA NONE
   ACIAD1827 NONE
   ACIAD1828 1836428 .. 1836438 +  -2.4   -3.6217   GCAGGTGATGCATCA                 TCGC CAA GCGC                 TATTTATAATTAAGG  47 2
   ACIAD1829 1837672 .. 1837683 +  -4.4  -3.57144   TCAACGCAAATTAAA                CTCA AGGC TGAG                 TTTCAAAATAGACAC  55 129
   ACIAD1830 1838882 .. 1838901 +  -7.9  -5.44721   AGACTGTTCCTCTTG            TGCCGAT ACTCCC ATCGGCA             TTTTTTTCGAATGGT  93 44
   ACIAD1834 NONE
   ACIAD1835 1842853 .. 1842870 +  -9.1  -5.41746   ATTGAATTAAAAAAA             TCGGGGC AATA GTCCCGA              TTTTTTTACGCCGTT 100 40
   ACIAD1836 1844158 .. 1844173 +  -6.1  -3.68351   TATGCGACAAATAGA              GCAGG TCTAAT CCTGC               TTTAAATAATAGAGG  62 16
   ACIAD1837 NONE
   ACIAD1838 1845165 .. 1845178 +  -3.9  -3.79668   GAACCATATTATTTT               TAACT AAAC AGTTA                TTTACTGCATTCAAT  55 99
   ACIAD1839 NONE
   ACIAD1840 1846372 .. 1846390 +  -2.4  -3.65902   AATTTAGTTTCCGAA             TGCTTATG CAA CATAGACA             TTTGAATGACATAAC  47 240
   ACIAD1841 NONE
   ACIAD1842 1847347 .. 1847371 +  -9.3  -3.76107   TTGACACTCAAAAAA          GAGTCCACTTT TTA ATGGTGGACTC          TTATCATTTTTACAT  81 44
   ACIAD1844 NONE
   ACIAD1845 1848756 .. 1848780 + -10.2  -4.27465   CGAATCTATGTATTG          TAAGTCATTG ATATA CAATGACTTA          TTGTTTTAAATTATC 100 210
   ACIAD1849 1850814 .. 1850834 +  -9.8  -3.12936   TAATTAAAGAATAAA            TCGAGTAG CAACC CTACTCGA            TATTAAAATTTAGGT  77 45
   ACIAD1850 1851205 .. 1851238 +  -7.6  -2.90212   TTGATGTTAAATAAC     GCCGATTTGC-ACAA GAAGA TTGTTGCAAATCGCC     TATGTAACATAATCA  64 120
   ACIAD1860 1857860 .. 1857880 +  -9.8  -3.12936   TAATTAAAGAATAAA            TCGAGTAG CAACC CTACTCGA            TATTAAAATTTAGGT  77 45
   ACIAD1861 1858336 .. 1858348 +  -4.9  -4.30576   TGTGCCACAAGAAAT                TGATT ATT AATCA                TTTTAATAATCAACA  67 205
   ACIAD1864 1860180 .. 1860215 + -15.8   -3.1355   CGTCTGAAGTCCTCT    TTACTGACCATTAAAA TTAC TTTTGATGGTCAGTAA     TTACATGTAAATGAA 100 82
   ACIAD1865 1860939 .. 1860949 +    -4   -3.2698   TTGGCCGATTAAGCT                 TGTA GGC TACA                 CTTTATGTTTTCAAT  49 209
        sstT NONE
   ACIAD1867 NONE
   ACIAD1868 1863507 .. 1863562 +  -3.4  -5.10029   AAATAATATATTGAT TCTTAAGCCTTTACACTTATCACAAT TTTA AATATGAAAGGTGTAGAGGTTTTGGA TTTTTTAAAATTCAT  71 114
   ACIAD1869 1864854 .. 1864880 +  -4.5  -3.03159   AAATCGTTAGGAAGA        TGGCTG-CACAT CGTT ATTTGGCAGCCA         TCTTACAAAGATTAA  50 59
   ACIAD1873 NONE
   ACIAD1874 1868780 .. 1868790 +    -4  -5.94743   TGTAGAGATATCGCT                 TTGT CTA ACAA                 TTTTTATTTTTTTTA  90 36
   ACIAD1875 NONE
        gcvH 1870351 .. 1870375 + -10.8  -4.17089   TTTATAAAAGATGTA          CTCTCCCTTA TGATT TGAGGGAGAG          TTTTAGCGCTTTAAG 100 34
   ACIAD1881 1875587 .. 1875597 +  -2.6  -3.76224   GAATGAGAGCTTCAT                 TAAA ATT TTTA                 TTTGATAAATCCAGA  52 411
   ACIAD1887 1880736 .. 1880750 +  -7.2   -3.1458   TAAATACTTTGAATC               TTGATG AGT CATCAA               TATATGATTTTTCAC  63 104
   ACIAD1892 1885047 .. 1885063 +  -2.3  -2.70498   TTTATATCTATAGTG              TTGCTTT AAA AAGGTAA              ATTGTGTGAAATCTG  40 48
   ACIAD1893 NONE
   ACIAD1894 1885701 .. 1885713 +  -3.5  -4.42639   AACGTTGTGTTTCTT                TTAAA TAA TTTAA                TTTTGCTTAGGCTAT  60 18
   ACIAD1895 1886101 .. 1886118 +  -4.9  -2.56596   CACCCACTGTGATCA             TCAGCATC GTT GA-GCTGA             TCGGTTCATGCAACA  47 83
   ACIAD1897 1888575 .. 1888594 +    -5  -3.03474   AGTAACACCATTAAT            CGGAATAC TGTA GTATTCCA             TCTGTCATTGTCACG  52 154
   ACIAD1912 1904122 .. 1904132 +    -4  -5.52986   TAATGTTTCAAATGC                 CAAT TGC ATTG                 TTTTTTTCATGGCAT  79 246
        nasT NONE
   ACIAD1914 1905898 .. 1905941 + -12.8  -4.27007   TTAATTACTTGTAAG CAGTTTTGAATGTAGATTAA ATAT TTAATCTACAGTCAAAACTA TTTATTCAATCTTTA 100 76
   ACIAD1915 NONE
        fdhD 1909212 .. 1909234 +  -2.1  -3.15663   CCGTCAGTCTCGTTA          TGTGGT-TTA CTCA TAACACCACG           TTAATAGGACTCGAT  44 10
   ACIAD1918 NONE
   ACIAD1919 1910389 .. 1910428 +   -16   -3.6135   TTTACCCTGCGGGGC  CTTGCGAAAAAATAAGGC TGTC GCCTTATTTTTTCTCAGG   TTTGAAGCTATCTTT 100 163
        ppiB NONE
        lpxH 1913596 .. 1913608 +  -4.9  -2.94225   ACCTCAATTTTTATT                TGAAA GCA TTTCA                TCTGATAATTTTTCG  51 55
        nfnB 1914335 .. 1914365 +  -7.7   -3.6579   TTTAACCTAGAAAAA      GGTCATCTGGTCTA TTAA TA-ACCCGATGACC       TTGTTCACATCGCTT  71 36
   ACIAD1928 NONE
   ACIAD1929 NONE
   ACIAD1930 1919190 .. 1919217 +   -10  -5.86965   AAAACCTTAAAAAAA        GCATTCAGGAAT CATG GTTTCTGAATGC         TTTTTTTTCATAGGT 100 50
   ACIAD1933 NONE
   ACIAD1934 1923804 .. 1923835 +  -5.9  -4.40123   AAATAAGCCATATGG      GGCGTATTCCAAT GATTCG ACTTGAATACGCC       TTATTGTTTTTATTC  72 45
   ACIAD1949 NONE
   ACIAD1950 NONE
   ACIAD1951 1939453 .. 1939463 +  -5.4  -3.31322   AACCATGCAGCAGCA                 TGAC ACG GTCA                 TTCTAAGCCGTTAGA  55 85
   ACIAD1973 1962699 .. 1962714 +  -7.6  -3.79519   GAATCTTGGAAAGCT              CCTGAA ATAT TTCAGG               TTTAATGATGACCTT  72 315
   ACIAD1977 1967858 .. 1967876 + -13.2  -5.28176   TCTGAAAATAAAAAA             CAGCGCTT TCA AAGCGCTG             TTTTTTATGAATGAC 100 51
   ACIAD1979 1969293 .. 1969306 +  -3.1   -2.6252   AAACACTTAAATTAC               GCTTGG GTT CCA-GC               TAGATTATGCTATAA  43 31
         tal 1970374 .. 1970401 +  -9.3   -5.4833   GTTCACATATATAAA        CCGATTTTTGT TATAGT ACAGAAATCGG         TTTTTTCTTGAGTAA 100 50
   ACIAD1981 1971087 .. 1971097 +    -4  -3.36671   AATTTTTTGACTATT                 TGTT TAA AACA                 TTATCAGATTGGAAT  51 39
   ACIAD1982 1972381 .. 1972401 +  -8.3  -4.84359   ACTTGTCATCAAAAA            TACGATGCC TAA GCCATCGTA            TTTTTATCCCAATAA  90 46
        braZ 1980232 .. 1980242 +    -4  -4.59853   TCTTTGTTTTATGGT                 GATA CCT TATC                 TTTTTAAAAGCTTAA  65 241
   ACIAD1989 1980690 .. 1980707 +  -8.5  -5.31456   CCAATTTGGAGAGAA             TGGATGA GTAA TCATCCA              TTTTTTATACCTTGC  95 15
        fruB NONE
        fruK 1984961 .. 1984972 +    -3  -2.57468   AACAACAAACCACTA                TCAA ATCA TTGA                 GTTAATCTGATGCAA  42 9
        fruA 1986732 .. 1986747 +    -9  -5.36441   GTTCAAGCAAGAAAA              GAGAGC TCAG GCTCTC               TTTTTTATGTCAAGA  95 51
   ACIAD1995 1987468 .. 1987488 +  -6.9  -2.87996   TACCTTCTTGTCTGC            CTGTAAAAC CTA GTTTTTCAG            TGGTTGTGGCTTTGA  57 72
   ACIAD1997 1988650 .. 1988673 +  -9.7  -4.24711   GCTTATATGATTAAA          CGGCATATT CTGACA AATATGCCG           TTTCTTAAAGTTTTA  93 27
   ACIAD2004 1995942 .. 1995961 +    -5  -4.67943   TTATGCACTGAATCA            GCCTGTAT TTAA ATATGGGC             TTTTCTATCTTAAAA  72 47
   ACIAD2005 1996904 .. 1996916 +  -7.7  -2.89683   TACTCAAATTGATAC                TGCTG ATT CAGCA                TGTGTACAATCGCAT  61 347
   ACIAD2009 2001622 .. 2001636 +  -5.8  -2.50778   TAAGCACGATATAAT               CAAATA TTG TATTTG               GATTTTGAGTTCTAC  54 163
   ACIAD2010 NONE
        thiM 2003681 .. 2003708 + -14.4  -2.84636   TATATTTTTAAAATA        TTTAGAGACGAT TTTA ATCGTCTCTAAA         TCGGTTTATTTTAGC  93 53
   ACIAD2015 2008197 .. 2008222 + -10.6  -6.02919   GACTTACTCAGTTTT         GGGAATATCA GTCCGG TGATATTCCC          TTTTTTTCTTTCTCA 100 94
   ACIAD2016 2009743 .. 2009760 +  -2.7  -5.15969   AAAATTTCAATTTGT             CTTGG CGTCAAAA CCAAG              TTTTTTCCATTAAAA  73 511
        ald1 2012136 .. 2012153 +  -7.7  -5.19275   TATAACGTTTAAAAA             GAGACTC TTCG GGGTCTC              TTTTATTTTATAGGT  88 44
   ACIAD2019 2012941 .. 2012962 +  -8.1  -4.72863   AAATATTTAACAAAA           CTGAATCTT ATTT AAGATTCGG            TTTTACTTTGTTTAA  86 11
   ACIAD2022 NONE
   ACIAD2023 NONE
   ACIAD2024 2015654 .. 2015693 +  -8.2  -4.27259   AGTGAGTGTGAGTAA  GATATATCTAA-TCCAGTC ATG GATTGTAGTTAGATATATC  TTTTGAGTATCTGTA  81 36
   ACIAD2025 2016436 .. 2016450 +  -2.9  -3.40309   AAGCTGATCATTGTG               TTCAA TTAAC TTGAA               TTATAAATCATTCTA  47 150
   ACIAD2026 NONE
   ACIAD2027 2018092 .. 2018119 + -16.4  -2.66274   ACAAGTCATAAAAAA        TGCCTCACGTCA TTCA TGGCGTGAGGCA         GTTAATTGTAAAGCA 100 30
   ACIAD2032 2023110 .. 2023136 + -10.3  -5.47821   TTATGCAACAAAAAA        TGGCTTGG-GTA ACGA TACACCAAGCCA         TTTTTTTAACTCACT 100 68
        metK 2027748 .. 2027763 +    -9  -5.65927   ATTAAATTCAAAAAA              GTCCGA TTTA TCGGAC               TTTTTTATTTACATA  95 42
   ACIAD2039 2028648 .. 2028658 +  -6.8  -3.97102   TTAGAGTCGTTGTAT                 GGTG AAG CACC                 TTGTTGATTTTGCAT  69 206
        ruvC 2030172 .. 2030188 +  -2.9  -2.64375   CAATAGTCGTGCTGC              TTCCCCA GCA TGCGGAG              TCATATAAAAATTTT  41 394
   ACIAD2043 NONE
        bioB 2033508 .. 2033532 + -13.7  -4.56358   GTTCAGACGATAAAA          TAGCCCTCAAA TAA TTTGAGGGCTG          TTTTATATCGATGTC 100 41
   ACIAD2048 2036355 .. 2036390 +  -4.2  -4.04413   TACACATACCATTCA    GACTGAAACTATTGAAT TCA ATACAATT-TTTCAGTC    TTGTTTGGTAATATT  59 82
   ACIAD2049 2038758 .. 2038779 + -14.5  -4.67563   TCTAATAATTTAAAA           CTGGCGCAA TCAT TTGCGCCAG            TTTTCCTTTATCTTA 100 41
   ACIAD2050 2039711 .. 2039721 +  -2.6  -4.77165   ATTGCTGAACGATAT                 TTAA AAT TTAA                 TTTTATTATCCCGAG  63 48
   ACIAD2052 2040629 .. 2040643 +  -8.5  -5.43621   AAGTTACATAAGAAA               CGCGC TTGAT GCGCG               TTTTTTATACTTTAT  95 51
   ACIAD2054 2042971 .. 2042986 +  -8.2  -5.19261   TTAACATCAAAAAAA              CCTCGC ATAT GCGGGG               TTTTTTAATACGTTT  90 52
   ACIAD2064 NONE
   ACIAD2065 NONE
   ACIAD2066 2052164 .. 2052178 +  -6.4  -3.25942   ATTCTTGGAGTCTTC               GATGGC ACA GTCATC               TTCATCTAAAAAACT  61 40
        metQ NONE
        metN NONE
        metI 2054754 .. 2054777 +  -8.2  -3.83998   TATGATTCACACCAT          GCCATGAC CTGACTTT GTCATGGC           TTTCATGTAAAATCA  75 48
   ACIAD2071 2055939 .. 2055954 + -10.4  -5.45652   AAATTTAATAAAAAG              GCCAGC GAAA GCTGGC               TTTTTTATTAGAAAT 100 42
        sodM 2056804 .. 2056818 +    -5  -4.19746   ATGGGAGGATTAATG               GTGATG ATA TATCAC               TTCTTTTAGAATCAA  64 129
   ACIAD2074 2057301 .. 2057318 +  -9.9  -4.56914   TAAGTGAACAAAAAA             GCGAGAT TATA ATCTCGC              TTTTAATTTAGATGA 100 46
   ACIAD2077 2058515 .. 2058525 +    -4   -2.8082   GAGTTCTGTTATGCT                 TAAG AAC CTTA                 CTTCTTGCATGGATG  46 143
        purT NONE
        glnD 2062434 .. 2062445 +    -3  -3.39207   AGCATCTAATCAAAT                TGTT AGTC AACA                 TTAATACTTTTCGTT  48 10
   ACIAD2080 2063675 .. 2063702 + -11.4  -3.69333   TGGTTTTGTAGAAAA        TAAAGGCTCAGT TTCA ACTGAGCCTCTA         TTTAAGTGGATTATC  90 55
   ACIAD2087 2070767 .. 2070789 +  -7.8  -5.52347   TTAAGAAAATTTAAA           GCAATGTC CTGCTTA GACATTGC           TTTTTTCATTTTATT  93 41
        aspQ 2072178 .. 2072221 + -15.6   -3.2794   TATTAATTCTTAAGT TCCAAACAAAAAGCCGATGT ATTT ACATCGGCTTTTTGTTTTTA TTGCTCTGAATCAGG 100 35
        dnaE 2075867 .. 2075884 +  -2.7  -2.84454   CAGGCCGAAGTCTCA             CAATACT CTTA AGTTTTG              ATTTGGATAATTTAT  42 14
   ACIAD2090 NONE
        cysE NONE
   ACIAD2092 2078614 .. 2078633 +  -8.6   -5.9003   ATATAAAATAATAAA            TAGGCTGT TTAG ACGGCCTA             TTTTTTTGTTAGTTT 100 49
   ACIAD2094 2080823 .. 2080850 +  -4.2  -3.63627   GACCATCCTGTGCAG        CCTGAAATGC TTTTTCTT GAATTTCAGG         TTTGCCCTCTCCCAG  54 125
   ACIAD2096 NONE
   ACIAD2097 2084080 .. 2084099 +  -6.4   -4.9218   ATTTTTTATAAAAAA            GCAGGTTA AGAT TTACCTGC             TTTTTGTCATAACTA  83 48
   ACIAD2098 2085024 .. 2085040 +  -5.9  -3.21747   GAAAATGTGCTGTCC              TTGCTCA TAT TGAGTAA              TTAATAATCACGTGA  59 98
   ACIAD2100 2087764 .. 2087785 +  -8.8  -5.26875   AATTAGATTAAAAAA           TACCTCCT GTAATA AGGAGGTA            TTTTTTAGTTCAAGC  95 40
        ahpC 2093740 .. 2093775 + -10.8  -4.20981   TTTTTAGATGTTATC    TATAAAAATAGTCACCT TAT AGGTGGCTATTTTT-TA    TTTGTAATTTATTCA 100 42
   ACIAD2108 2099048 .. 2099079 +  -9.5  -2.88945   GAGCAATTTAATTAA      CCTTTCCCCTAGA ACCCGC TCTAGGGGGAAAG       ATTCTTATACATCAC  73 464
   ACIAD2110 2100190 .. 2100227 +  -5.1  -3.25378   TTAATTTCGGCATGG   TC-AAGTTTTTCCCAT AAATCAA ATGGGAAAAACTCAGA   GTTTTCTGCATAGAT  55 120
   ACIAD2113 2101574 .. 2101586 +  -3.4  -3.11619   CTGTTTTTAGCTCTT                CCAA TAATT TTGG                TTGAGTAAATTCTTG  46 164
   ACIAD2126 2117051 .. 2117064 +  -2.4   -3.8377   AATAAACCTAAGCAT               CACT TTGCTC AGTG                TTTACTGTGACCATT  50 237
   ACIAD2130 NONE
   ACIAD2131 2120540 .. 2120553 +  -8.1  -4.18303   AGATTAAATAAAAAA               CCACC CGAA GGTGG                TTTGTGGTTTGTGGT  81 467
   ACIAD2139 2125021 .. 2125045 +  -3.7  -5.64006   TGATGCCCAATTTAA          TAAATCTTTTT TAG ATAAAGATTTG          TTTTTTTCATTAAAT  89 437
   ACIAD2143 NONE
   ACIAD2144 2128765 .. 2128805 +  -5.4  -4.43309   CCCTCACTATGAACT  GCACCCCGAAAGTTGGAC ACTTA GTCTAATTTAAAGGGTGC  TTTTCCTTAAGCTTC  69 51
   ACIAD2172 2150751 .. 2150767 +  -5.1   -3.4529   GTGGATCATCCCATC              GAAAGGT TTT ACCTTGC              TTATGCTGATGATCT  57 129
   ACIAD2190 NONE
   ACIAD2191 NONE
   ACIAD2192 NONE
   ACIAD2193 2165896 .. 2165913 +  -7.1  -4.03234   ACCTATTGACTTAAA             TATTAGG TATG CCTAATA              TTTATCTCACAGACA  73 63
   ACIAD2194 NONE
   ACIAD2195 NONE
   ACIAD2196 NONE
   ACIAD2197 2167875 .. 2167887 +  -4.8  -3.05596   CTCATCACGCTACCG                CACG CTCAT CGTG                TTCGGTAGCAAAATG  52 51
   ACIAD2199 2168390 .. 2168405 + -10.4  -4.95547   AGACGTAAAAATTAA              GGGAGC GATT GCTCCC               TTTTCTTATTATGAA 100 26
   ACIAD2207 NONE
   ACIAD2208 NONE
   ACIAD2209 2181796 .. 2181809 +  -9.5  -5.09245   TCCAGACAAAAAAAA               CGGGC TTTC GCCCG                TTTTTATACTTTTGG 100 50
   ACIAD2216 2188808 .. 2188835 + -14.2  -2.75064   GTATCTTGTATTACA        GACAGGTCAGCC ATTT GACTGACCTGTC         TGCTTAAATAAGGAC  93 41
   ACIAD2219 2191507 .. 2191517 +  -5.4  -3.41936   TTTTTGTGAAAATGC                 CTGA GCT TCAG                 TATTTACCATTGATC  57 468
   ACIAD2224 2197924 .. 2197937 +  -2.5  -3.35679   GACGTTTTCACAACA               TAATT GATC AATTA                TTATCCATCAAACAA  47 120
   ACIAD2225 2198978 .. 2198989 +  -7.2  -4.21773   CACCTAACGCCGTTG                CCGC AATT GCGG                 TTCTTTCTCTTGGCA  73 484
   ACIAD2229 2202751 .. 2202763 +  -5.5   -3.1315   TTTAATTTCTGGCTC                GTGTG AAT CGCAC                TCTTCACCTTCTTCT  53 91
   ACIAD2233 NONE
        mrcB NONE
   ACIAD2235 2207294 .. 2207323 +  -9.3  -2.61888   CCAGCAGGCACAACA       AGCACTGAAGTCT CTCT AGACTTCAGCGCG        ATATTTCAAAAATTT  72 7
   ACIAD2242 2214094 .. 2214105 +  -2.2   -4.3467   TTCATTTTATAAATC                CGGT TAAC ATCG                 TTTTGATATGCAGGT  58 122
         fpr 2215626 .. 2215643 +  -9.9  -5.53288   TACCGTTTAAAAAAA             CCGAGAA TAGT TTCTCGG              TTTTTTTAAATTCAA 100 46
   ACIAD2246 NONE
   ACIAD2247 2219431 .. 2219442 +  -2.2  -5.11836   TTATCGTTCAATACA                GCTT ATTT AGGC                 TTTTATTTTAAATAT  67 128
         hyu 2220205 .. 2220221 +  -6.6  -4.63184   GAATCATATAAAAAA              CCAGAT ACATC ATCTGG              TTTTTAAAGTGACTT  76 60
   ACIAD2257 2230101 .. 2230116 +    -9  -5.42259   TTGTTTAGCCCTTTA              GCCCAT CTCG ATGGGC               TTTTTTTACAAGTAA  95 408
   ACIAD2259 NONE
   ACIAD2260 NONE
   ACIAD2261 NONE
   ACIAD2262 2233748 .. 2233762 +   -10  -6.09888   AATGACTGAAAAAAG               CCTGGA TTT TCCAGG               TTTTTTTTATTGCAA 100 42
        rodA 2235024 .. 2235034 +  -2.6  -3.21807   TTTTGATTCAGGGAC                 TAAT AAC ATTA                 TGTTGAATTTGGTGC  45 53
        mltB NONE
   ACIAD2265 2236958 .. 2236987 + -14.5  -4.75372   CCCTCACATTTGCGA       TAAAGAGACCACC ACTT GGTGGTTTCTTTA        TTTTTAGTCGATAGT 100 50
   ACIAD2266 2238125 .. 2238142 +  -7.1  -3.69434   CCTTCATTATCATCA             GGTAAAA TGGC TTTTACC              TTTCCAATTGCTTGC  68 295
         map 2241240 .. 2241264 + -12.3  -4.65182   ATTTTCTAATGTGTA          TAAAAGGTCAC TTT GTGGCCTTTTA          TTTGTTTAATTTATA 100 47
   ACIAD2272 2242566 .. 2242579 +  -8.1  -5.03715   CCCCCTTTATCAGAA               GCAGC TTTG GCTGC                TTTTTTCAGCATGGT  90 47
        lipA 2245864 .. 2245883 +  -8.6  -5.77571   TTCTTATTTAGAAAA            CCTCTCAA AACT TTGGGAGG             TTTTTATTTTTTAGT 100 49
   ACIAD2277 2248666 .. 2248695 + -16.7  -3.55563   CTAGTAACATTAATA       TGATAAAAGCGTC TTGG GACGCTTTTATCA        TTTGAACACTAAAAT 100 50
   ACIAD2278 2249567 .. 2249577 +  -2.6  -2.92522   GCTCAAAAAGCCGTC                 TATT TGG AATA                 TGTAGTCTTGGATCC  43 475
        proP 2252194 .. 2252222 + -13.4  -3.57387   TTGAATGATTATTTA        TAAAAGTGGGTA AAATA TACCCACTTTTA        TTTGCAAGATCTCTT 100 33
        sahH 2254441 .. 2254464 +  -9.6   -4.6635   ATACTAAGATATGAA          GGGCAGCGCTG TAA TAG-GCTGCCC          TTTTCTTAAACATTT 100 34
        metF NONE
   ACIAD2284 2256324 .. 2256358 +  -4.5  -2.83396   TTATTAGACTAATAT     AGATTATGTTTTGTT CTTCA AGCAAAATATAATCC     TCGTCTTAATTTGGG  48 254
   ACIAD2286 2257048 .. 2257060 +  -2.7  -4.14392   TTTTCAACAAAAGCG                TAAAC ATC GTTTG                TTTTAAACATTCAAG  55 372
   ACIAD2287 2259528 .. 2259564 +  -5.2  -5.14965   TGTGACTTGTGAAAA   CCTCTGTTCT-GTTGCA TGAT TGCTTTGAGAACAGAGG    TTTTTTCATGCAAGT  79 69
         cca 2260819 .. 2260853 + -10.9  -5.29716   AACAGAATAAGAAAA     GCGCCATGAAGTGAT AAGCA ATTATTTCATGGTGC     TTTTTATTATATTAA 100 31
        cydA NONE
        cydB 2264430 .. 2264440 +  -3.2  -2.75081   GGAGAAAAGTTATGT                 GGTA CTT TGCC                 TGGATTTTGGGAATA  43 50
   ACIAD2292 2264839 .. 2264856 + -11.3   -5.1356   CCTGATTTTTATAAA             CCCCTAC TCAG GTAGGGG              TTTTTATTGATGCAG 100 36
   ACIAD2298 NONE
   ACIAD2299 NONE
   ACIAD2302 2272582 .. 2272597 +  -6.8  -5.19261   GCAAGCATAATGAAA              CGTCAC CTAG GTGGCG               TTTTTTAATCCCTTT  84 31
   ACIAD2303 2273132 .. 2273148 +  -2.3  -3.25191   TTTTGTTCAATTATA              GGAAATA GCA TATTTGC              ATTTTCTACAATTCA  44 80
   ACIAD2305 2273715 .. 2273733 +  -3.2  -4.72846   TATAGATTTAAGTTA             ATCATTTA TTA TAAATGAA             TTTTTAGGTGTATCA  65 97
   ACIAD2315 NONE
   ACIAD2316 2282324 .. 2282341 +  -2.7   -2.7566   TTTTTTTATAAACAC             CCTATAT TGAG AAATAGG              TCGTTACAATTAAAT  41 56
   ACIAD2317 NONE
   ACIAD2318 2283109 .. 2283122 +  -8.1  -6.12458   ATGATGTATATCAAA               GGAGC TAAG GCTCC                TTTTTTATTTTTTTA 100 46
   ACIAD2319 2284464 .. 2284485 +  -7.4  -5.42259   CCATGCATAAAAAAA           TAAAAGGG CATCTA CCCTTTTA            TTTTTTTAAGAATCC  93 50
   ACIAD2323 2286595 .. 2286612 +  -9.9   -4.2416   TAATCAGAATCTAAA             TGGAGCA TGAT TGCTCCA              TTCTTTATTGAATTA  93 38
   ACIAD2325 2290182 .. 2290207 +   -12  -4.47686   ATATTAGTTAACAAA         GCCAATTCTC CATCCC GAGAATTGGC          TTTAATTTTTTATCA 100 34
   ACIAD2327 NONE
   ACIAD2328 NONE
   ACIAD2329 2293409 .. 2293441 +  -3.6  -3.13071   AATTAAGCGATATAA     CGGGTTAATCGATCT TTTT AAAT-GATTAATCCG      TCTTAAATATGCGTT  47 35
         aro 2294635 .. 2294650 +    -9  -5.26316   CTTTCAATTTAAAAA              GCTCTC ATTT GAGAGC               TTTTTTATACAATGG  95 47
   ACIAD2333 2297428 .. 2297440 +  -3.3  -2.55351   GCTCATGCGGAATCA                CGATC ACA GAGCG                CTTAATATCGCCAGG  42 177
   ACIAD2339 2304725 .. 2304750 + -12.1   -4.4195   TCTATCAGGTCATAA         TAAGTAAGTTG CTGA CAACTTACTTA          TTTTATGCAGTCTCT 100 42
   ACIAD2340 2306121 .. 2306147 + -10.2  -3.40112   ATACACCTAAGTCTG         CCGCAGCACA TACAGCC TGTGCTGTGG         TGTTTGGAATGTCAT  78 483
   ACIAD2343 NONE
   ACIAD2344 2308079 .. 2308101 +  -9.2  -4.44392   TGCCTTAAAACAAAA           TAGCCCTTTA CGA TAAAGGGCCA           TTTGATTTTTATTAT  93 33
        ostA NONE
        surA 2332512 .. 2332530 +  -8.9  -3.52113   TTTACCATAAAAAAA             CCCCAAT ATGAA ATTGGGG             TCTTTATCAAACGGT  75 162
   ACIAD2377 2337644 .. 2337657 +  -3.9  -3.53031   TTTTTTCAAAACGTT               GAAAT TACA ATTTC                TTGCTTTAAAATAAG  52 71
   ACIAD2378 NONE
   ACIAD2379 2338627 .. 2338640 +  -6.7  -2.70298   CATCCACTCACCTTC               TGCCA AATT TGGCA                ATTCTAATTGACCAA  56 78
   ACIAD2383 2340553 .. 2340587 + -11.1  -4.68994   AGCTTATATATTTTC    GAGCAGGATATTTAAT TTTG ATTAAATATCCT-CTC     TTTTTAACTCATGGT 100 158
   ACIAD2385 2343321 .. 2343358 + -11.5  -3.38224   TCTTGTTAAACTTTT   GAATGAATCACCATGAT CAAT ATCATGATGATTCATGC    TATTTAAGATACAAT  89 41
        rbsK 2349962 .. 2349981 + -12.1  -5.17507   ATTTATATACGACTA            GCCCCGC TAATAT GCGGGGC             TTTTTATTGCCTTTT 100 105
   ACIAD2394 2350900 .. 2350917 +  -5.5    -5.243   ATGAAAATTAAAAAA             GGACTGA TTTC TCAGCCC              TTTTTTACTCATTTA  82 30
   ACIAD2399 2355587 .. 2355602 +  -6.2  -4.21194   ATTAGCCTTTGCATA              CAGATT TCAC AATCTG               TTTTACATACTCGGC  69 36
        copA NONE
   ACIAD2401 2358387 .. 2358408 + -11.7   -5.4659   AACTCAATGCTAAAA           GGTCGATAT TTAA ATATCGACC            TTTTTATTTATATTC 100 59
   ACIAD2404 2367129 .. 2367140 +    -3   -2.9661   CAGGCTCAAGATTCT                TTAG AGGA CTAA                 CTTTATGCGTCATTA  45 14
   ACIAD2405 2367807 .. 2367820 +  -5.9    -5.093   ATTCAATAATAAAAA               CCCGC AAAA GTGGG                TTTTATTATTTTAAG  83 52
   ACIAD2412 2375253 .. 2375279 +  -3.1  -2.77899   TCAAATAAGATGTAA        CGATTCAGGAAA TAGT TTTCATGA-TCG         TCGTTAGTCGCCCAA  44 87
   ACIAD2415 2380087 .. 2380102 +  -6.1  -4.26076   TATGTGCGACCAATG              CCGCA AACTCC TGCGG               TTTTCCTAAACGTGA  72 365
   ACIAD2419 2384087 .. 2384104 +  -5.6  -6.20267   TAATCAAATCAAAAA             CAGCAT AATCAA ATGCTG              TTTTTTTATTTTTGA  95 44
   ACIAD2420 2385257 .. 2385293 +  -7.6  -3.91087   TAAACAAGAAGGATA   GCGTTTTTATAGAGTCT GTTC AGATT-TATAAAAGCGC    TTTCATATAATTTGA  76 54
        ppsA 2390348 .. 2390366 + -10.3   -5.2189   CTTTTATAAGAAAAA             GACCCAC CACAC GTGGGTC             TTTTTTCATCATTAG 100 41
   ACIAD2424 2391168 .. 2391185 +  -9.9   -5.1287   TTCCAAATAAATAAG             GGAGTGA TTAC TCACTCC              TTTTTTAACTATAAA 100 31
        cyoA NONE
        cyoB NONE
        cyoC NONE
        cyoD NONE
        cyoE 2396344 .. 2396366 + -10.7  -3.23456   CCCTGCTCCAAATCT           TCCTCTCTT TTAAT AAGAGAGGA           TATCTATTTGATTCA  86 13
        rpsF NONE
        rpsR NONE
        rplI 2397632 .. 2397651 + -12.2   -5.9362   TCTCTGCATAAAAAA            GAGCATGC TTTC GCATGCTC             TTTTTTTATCTTTTA 100 43
        dnaB NONE
         alr 2400355 .. 2400380 + -10.5  -3.71883   AATTCATCATAAAAA         GCCGTATCAAA AAGA TTTGCTACGGC          TTTAAACTTATATTG  87 39
        mdcH 2405673 .. 2405690 + -11.3   -4.0371   CATTGCATTAAAAAA             GCCCAGT AAAT ACTGGGC              TTTCTATACAGAATC  93 353
   ACIAD2441 2408096 .. 2408116 +    -9  -5.11836   TATAGCGTTATTAAA            CGGTTCAG TTATT CTGAGCCG            TTTTCTTTTAGGTAT  95 64
        prmA NONE
   ACIAD2444 2409678 .. 2409689 +    -3  -3.06183   TACTGCGATGTATAA                CAAT ATTC ATTG                 TTGCATAGGGCTCAA  45 26
   ACIAD2445 2410253 .. 2410284 + -11.8  -3.24488   TGTTTCCAAGTTTTA      GAGCCACTGTTTTAG GAT CTAAAACAG-GGTTC      ATTTATTTAGACCAC  89 374
         fis 2410629 .. 2410648 +   -10  -5.30686   GAATAAATGATAAAA            TGCTCACG TCCT CGTGGGCA             TTTTTTATGCCTATT 100 35
        purH 2412328 .. 2412346 + -13.2  -3.21276   AGTTTTGTTTTATTA             CCCTCTCT TAT AGAGAGGG             TCTTGTACAAAAGAA  91 78
        purD 2413709 .. 2413740 + -20.4  -3.81461   ACCACATTCTGATTA      TGAAGAAACGCGCA TCTT TGCGCGTTTCTTCA       TTTAAATTACTATTT 100 40
   ACIAD2449 2414870 .. 2414890 + -11.2   -5.8901   ATGCTATAAATGAAA            CAGGCAAG GTCAA CTTGCCTG            TTTTTTCTTTTATGT 100 48
   ACIAD2450 NONE
   ACIAD2451 2416648 .. 2416665 + -11.3  -4.77173   CGCTAGAATTTTAAA             GCCCTCA ATAT TGAGGGC              TTTCTTTTGTAGAAA 100 35
   ACIAD2452 2417500 .. 2417510 +    -4  -5.36314   ATTAAAAGACCAGTT                 CTAA TTT TTAG                 TTTTTTAATATTTTG  76 22
   ACIAD2453 2418406 .. 2418428 + -13.6  -3.84278   TAATCATATTAAAGA           TGCCTATTAC GTT GTAATAGGCA           TTGTTCGTTCAATTT 100 404
   ACIAD2457 2420278 .. 2420293 +    -9  -3.46586   TTAGCCATAAAAAAA              CCACGA TAAA TCGTGG               GTTTTGTATTTACAG  75 80
   ACIAD2460 2422844 .. 2422860 +  -3.7  -4.20516   GTCGAGTGGCTACGC              CTGTTGA AAT TCGATAG              TTTATTCAGTAAAAA  59 9
        trpG NONE
        trpD NONE
        trpC 2425534 .. 2425560 + -11.1  -4.30793   CAAATTTTGTTAAAG         CAATAGCAAAT TGAAC ATTTGCTATTG         TTGTTTCTTCTCTAA 100 42
   ACIAD2465 2426804 .. 2426819 +  -6.2  -5.55769   TATGAACAAAAAAAA              TGATTC ACTT GAATCA               TTTTTTGTTATCAAA  86 23
       folE2 2432669 .. 2432694 +  -5.5  -3.13867   AGCTATTAATTCCTT         GACATCATTTT AGTT AAGATGTTGTC          TATCTTGGTGAGTCA  54 32
   ACIAD2471 2433428 .. 2433464 +  -6.6   -3.6217   TTTACGTTAGCCAAC    GCATTCTTTCTCAATC ATTTA GACTGAGAATGGGTGC    TTGTGTCTGATCGGT  64 136
   ACIAD2472 2434725 .. 2434762 +  -3.6   -3.6502   CTTAACAAAGCATGT   TTAAATTCAGTGCA CTATTAATCC TGCACTGGATGTAA    TTTCCATGAACCATC  52 36
   ACIAD2475 2438231 .. 2438248 + -11.3   -4.3953   ATTAAGCTTTTCAAA             GCCTGCA AATA TGCAGGC              TTTCTTATGCTTACC 100 46
   ACIAD2476 2439146 .. 2439171 +  -8.3  -4.55209   ACCTATAAATAATGA         TACGCTGTTTC GGAA GAAGCGGCGTG          TTTCTTTAATGTGTA  84 40
   ACIAD2479 2443201 .. 2443231 + -12.8   -2.7079   TTAAATCTACGAAGA       TATTATTGCGACAT TTG ATGTCGCAATACTA       CTTAATATTTATCTA  86 37
   ACIAD2480 NONE
   ACIAD2481 NONE
   ACIAD2482 NONE
   ACIAD2483 NONE
   ACIAD2484 2448120 .. 2448134 +  -4.3  -3.53012   CTTAACTCTAGTTCG               TCATC GCATA GATGA               TTTAGAAAGACACCA  55 128
   ACIAD2487 2449140 .. 2449154 +  -4.3  -3.53761   TATTTGATGTGTTCG               TCATC GCATA GATGA               TTTAGAAAGCGATTG  55 34
   ACIAD2488 2449741 .. 2449755 +  -4.3  -3.54424   TTCGCGGGTAGTTCG               TCATC GCATA GATGA               TTTAGAAAAATCCGA  55 49
   ACIAD2489 2450161 .. 2450175 +  -4.3  -3.55801   AAACTATCCGGTTCG               TCATC GCATA GATGA               TTTAGAAACGTTGGT  55 58
   ACIAD2490 2450741 .. 2450751 +  -5.4  -4.73613   TCTTAGCTGCATCAC                 GCAA GAT TTGC                 TTTTGTTCGTCATCG  74 314
   ACIAD2492 2451000 .. 2451014 +  -4.3  -3.53224   ATCCTGAAGAGTTCG               TCATC GCATA GATGA               TTTAGAAAAACCATA  55 15
   ACIAD2494 NONE
   ACIAD2495 2451900 .. 2451914 +  -4.3  -3.60234   TTTTCAATGAGTTCG               TCATC GCATA GATGA               TTTAGAAATGTATCG  55 31
   ACIAD2498 2453160 .. 2453174 +  -4.3  -3.53811   CTGCACCATTGTTCG               TCATC GCATA GATGA               TTTAGAAAAGCTGAA  55 46
   ACIAD2502 2459875 .. 2459902 + -17.8  -3.30619   TTTTATTGAAGACAA        CTGAGCCGCGCT ATAC AGCGTGGCTCAG         TTGTAGCAAGTGATT 100 42
        pqqA 2460176 .. 2460195 + -10.8  -5.10154   GACAGTTTTCTGAAA            CATCCACA TTTT TGTGGATG             TTTTTCATTTTAACT 100 41
        pqqB NONE
        pqqC NONE
        pqqD NONE
        pqqE NONE
        acdP 2464505 .. 2464519 +  -4.3  -4.19678   CACTACATAGGAAAA               TTGCA TAATC TGCAA               TTTCTTCAACTGTAA  61 156
   ACIAD2511 NONE
        atoD NONE
        atoA NONE
        atoE NONE
        atoB 2472369 .. 2472393 + -12.9  -2.68799   AAACCCAAATATAAA          GGACGGAACAT GTC ATGATCCGTCC          TGATATGGATTTAAT  87 39
   ACIAD2523 2481381 .. 2481393 +  -4.8  -3.59262   CAACACCTAAAAGGT                CCTG ACTCG CAGG                TTTGCCCATATACCA  57 196
   ACIAD2530 2488503 .. 2488518 +  -4.8  -2.91274   GCTTTAAAACCCAAG              TTTGTA ATCC TACAAA               TATAGTTGCAATCGA  50 326
   ACIAD2533 NONE
   ACIAD2534 2491961 .. 2491984 + -11.2  -5.08011   CAGATCCATCAAAAA          TAAGAACCTA AATT TAGGTTCTTA           TTTTTTGCAGGTTTT 100 75
   ACIAD2547 NONE
   ACIAD2548 2507868 .. 2507901 + -11.2  -3.66874   AAAAGCGAGTCAATC     GCGTTCATCATTTT AATGGG GAAGTGATGAACGC      TTTCAATGACCTTCC  90 98
   ACIAD2556 2517054 .. 2517077 +  -5.3  -4.16279   TCACTTCTGCAATAT          CAGGTGCAGC CAGAT GCT-CGCCTG          TTTTCAAATAATGTG  65 302
   ACIAD2558 2519084 .. 2519113 +  -3.6  -3.15027   ATGCAACGAGCGAAA       CGAATCAAGCTG TAAATC TGGCTTTATTCG        ATTTTGATGGAACGT  49 11
   ACIAD2559 2519709 .. 2519724 + -10.4  -4.58283   TCAAGCTGTAAAAAA              GCTCGC CTAA GCGAGC               TTTTTACAGGACTTA 100 16
   ACIAD2571 2531178 .. 2531188 +    -4  -3.20841   TACACAATATTATTC                 TTAG TCA CTAA                 TCTTCATCTGGCTAT  49 88
   ACIAD2572 2532948 .. 2532969 +  -5.1  -4.74103   TTTCCCAATAAAAAA           CTCCATACGC AAT GCGC-TGGAG           TTTTTAAATTGACAG  72 285
        aspC 2534644 .. 2534690 + -10.7  -4.65078   AAGAATGCTTAATCG TATCTAAATAAAAAAACCTATC TTCG GATAGGTTTTTTTATTTC-ATA TTTTGTTCAAACTAT 100 29
        nadB 2546776 .. 2546806 +  -9.9  -2.78715   ACGCTTTAACGGATA      TACAGGCGCTG-TA TTTA TACCAGTGCCTGTA       TATGCTCAAGCGCTT  76 32
        cysP NONE
   ACIAD2592 2551146 .. 2551157 +  -2.2  -3.46602   TTTGGCAAACACGCT                CTCT TTTA GGAG                 TTATCATGTCGCAGC  45 89
        cysT NONE
        cysW NONE
        cysA 2553962 .. 2553984 +  -7.7  -2.71364   TTGCCTAAATAAATT           TGATGGGGT AATGA ACCCCATCC           TCGTTGAGAGGATAA  63 33
         cbl 2554954 .. 2554969 +    -9  -5.96894   ATAAGCCATAAAAAA              CGGGAT TGAA ATCCCG               TTTTTTTATTTGGAT 100 49
        dapD 2556893 .. 2556920 +  -9.2  -5.56263   TTTAGTCGCTTCTCG        TCTCTACGCTCA GTCA TGGTCGTAGAGA         TTTTTGTTTTCTAAT 100 60
   ACIAD2600 NONE
   ACIAD2601 NONE
   ACIAD2602 2558807 .. 2558827 +  -6.8    -5.252   TTGTAAATCACTAAA            CCAGCCAC TTTAT GTGGCTTG            TTTTTTATGGAGATA  85 48
         bcp 2559335 .. 2559360 +  -3.4  -5.11033   TTTCTGAAAGAATCT         GGACTTAT CTTTTTTCGA ATAAGTCC          TTTTTTCAGATTATG  71 53
   ACIAD2607 NONE
   ACIAD2608 2562432 .. 2562453 +  -2.9  -4.96848   ATGGCTTGCCTTTAA           TGCTTTTGC GACA GCACTAGCA            TTTTTCTCTAAGACA  70 99
   ACIAD2610 2564200 .. 2564223 +   -14  -3.85509   ATATAAAGCTAAAAA          TAAAGCCACC CGTT GGTGGCTTTA           TTTCACTTATCTTAA 100 223
         dgt 2569698 .. 2569710 +  -3.4  -2.86177   AATGAGTTGCTTGTA                CAAC AGCCG GTTG                TCTGATGTGAAGTAT  44 59
        ruvA NONE
        ruvB 2571424 .. 2571443 +    -5  -3.40775   GGGCGATGATCAAAA            TTGAAGTG ATAG CTCTTCAA             TCTTTAACTGAAGAT  55 57
   ACIAD2616 2572158 .. 2572170 +  -4.1  -3.92577   TCATTTTGCTTAAAG                TTGGG TGA CTCAA                TCTTTTTAAAGATTA  59 78
   ACIAD2618 NONE
        tolQ NONE
        tolR NONE
        tolA NONE
        tolB NONE
         pal 2577289 .. 2577309 + -14.1  -5.28315   ATGATTTAATAAAAA            GCGCCTTTA TCA TAAAGGCGC            TTTTTTACATTTTAT 100 44
         fbp NONE
   ACIAD2626 2579542 .. 2579556 +  -4.4  -2.93585   ATATTAAAGTCTCTC               TTTTAT CGA ATAAAA               TCATTTAAACTATCA  48 53
   ACIAD2627 NONE
   ACIAD2628 NONE
   ACIAD2629 2581011 .. 2581027 +    -8  -5.44721   TTAATTTAAAAAAAA              GAGGTC AATTG GACCTC              TTTTTTTCGAATCAT  93 46
        purM NONE
        purN 2589151 .. 2589196 + -17.2   -3.9712   TAAAAATCAACCCAA TATGTCATAAAAAAGCGCGCC ATCCA GGCGCGCTTTTTTATGTC-TA TTTATGCTCGAATCA 100 38
   ACIAD2638 2592403 .. 2592413 +  -3.2  -3.54543   ATATTGTTGTAATAG                 CTGA TAT TCGG                 TTTCCCAGCCTGCAT  50 252
   ACIAD2645 2599599 .. 2599626 + -12.2   -4.7254   TGCACATGTCAAAAA        GCCCTCAT-CAAT TAG ATTGGATGAGGGC        TTTTTGCTGGAAAAT 100 230
   ACIAD2648 2602511 .. 2602523 +  -3.3  -3.33696   TCAACCAGCCAAATA                CGGTT TAT ATCCG                TTAATTCAGAGGGAA  48 9
   ACIAD2649 NONE
   ACIAD2650 NONE
   ACIAD2651 2605912 .. 2605927 +    -9  -5.27335   ACCAAAAATAAAAAA              GGAAGC CGAA GCTTCC               TTTTTATTTGAAAAA  95 30
        radA 2618994 .. 2619035 +  -2.5  -3.44924   AATTCGGTGAGTTAT TTTCATCATGTTATGCACTT CTT AAGC-TATAGCATGATGAGG TCTTTAGATCATTTG  47 66
   ACIAD2665 2620266 .. 2620286 + -11.2  -5.24129   AGACATCATAAAAAG            TAAGCCGC GATCA GCGGCTTA            TTTTTTATCAAGCAA 100 45
        antA NONE
        antB 2625006 .. 2625020 +  -2.8  -2.80245   TATCACGTCTAAGGA               GAATCA ACA TGAATC               ATTCTGTTGCACTCA  42 29
        antC 2626064 .. 2626085 + -10.3  -3.60412   CCATTTCCCTTGCAA           TGTCATATC ATCA GATATGACA            TTCTCTCTCACCTTG  86 44
   ACIAD2672 2627922 .. 2627934 +  -6.3  -3.35073   AGTCACTGTCAAACA                TTGCT TAT AGCAA                TTGATTAGAAATGAT  62 276
   ACIAD2694 NONE
   ACIAD2695 NONE
   ACIAD2696 NONE
   ACIAD2697 NONE
   ACIAD2698 2656784 .. 2656798 +  -3.6  -3.75629   CTTATCCTTGCTTTT               TTCATG TCT TATGAA               TTTAGGTTCAAAATA  55 90
   ACIAD2699 2657726 .. 2657760 +    -2  -5.15969   ACTCGCACAAAACCT     TCCATCAAGACCCGTG CAC TACGACTCATGATGGC     TTTTTTGACTTGCCA  67 68
   ACIAD2701 NONE
   ACIAD2702 2660537 .. 2660554 +  -5.5  -5.24796   GAAAAATAATAAAAG             GACTGGA TTAA TCCAGCC              TTTTTATTATATCAA  82 32
   ACIAD2704 NONE
   ACIAD2705 2661914 .. 2661938 + -10.1  -4.18018   TATTAATTAGCAAAA          TATCCCATCAT TAC AAGATGGGATA          TTTTCAATCAAAAAA  93 35
   ACIAD2707 2662313 .. 2662336 +    -4  -4.37092   AAACTCAATATAAAA          GATGGCTTTAT AAC AT-AAGTCATC          TTTTATACAAAGGAT  62 8
   ACIAD2708 2663180 .. 2663197 +  -2.8  -3.79164   AGAAAGTCTTTTATC             CTATAT AAAAAA ATATAG              TTAATTTGTTTATAA  51 4
   ACIAD2709 NONE
   ACIAD2710 2663655 .. 2663665 +  -5.4  -3.15999   ATTGGTTTACAAGGC                 GGAT TGA ATCC                 TTACATCTATGCCAA  55 120
   ACIAD2711 NONE
   ACIAD2712 2664607 .. 2664636 +  -8.7  -2.95093   ATATATATAACCATA       GTGATTTCACTAC TTTT GTAGTGGAATCAG        ATTTAATTCGACTCT  69 31
   ACIAD2713 NONE
   ACIAD2714 NONE
   ACIAD2715 2665912 .. 2665943 +  -6.1   -3.4404   TCATTTTTATTCAAA      TATATAGAAGG CCATTATTTT CCTTCTATATA       TATTTAACTATCGCT  61 64
   ACIAD2716 2666709 .. 2666734 + -10.5  -3.63228   AAAAATCTTAAATTA         GTCCTCACCTA AAAA TAAGTGAGGAC          TTCATTTATGATCAA  86 108
   ACIAD2727 2673452 .. 2673472 +  -3.9  -2.53449   AATTAATGAATTTTA            CGACTCACT CTT AGAGAGTCC            ATATTGTGACCGTCT  45 12
   ACIAD2730 2675300 .. 2675311 +  -4.4  -3.09273   CATATCCTTCACCCG                CTGT AAGC ACAG                 TATGTGTTGCACAGC  49 429
   ACIAD2743 2686814 .. 2686837 +  -3.8  -4.63218   AAGTACTTTAATCCT          CTCTTGGATC GCCT GATCCAGTGG           TTTTGTTGACCGAAC  65 72
   ACIAD2745 2687815 .. 2687825 +  -2.4  -3.59979   ATAAAATTTCAACCT                 GCCC TAG GGTC                 TTTACAATCGCGACG  49 223
   ACIAD2749 2690673 .. 2690691 + -13.2  -5.71983   TGAAATACGAAAAAA             GCCCAACA GGA TGTTGGGC             TTTTTTTATGCTTGA 100 511
   ACIAD2760 NONE
   ACIAD2765 2706433 .. 2706453 +  -4.1  -2.67857   ATGAAAACAACACTG            GTTTAATTT TTT AAATTACAC            ATTCATATTATGTTT  47 20
        entD 2707467 .. 2707478 +    -3  -4.66163   TTATTCCACATTAAT                TAAC TTCT GTTA                 TTTTTAAATCAAGAT  65 202
   ACIAD2794 NONE
   ACIAD2795 NONE
   ACIAD2796 NONE
   ACIAD2797 2745653 .. 2745678 +  -7.7  -3.73068   TAATAATATACAAGA         TAAAGGGAACT AATA AATTCCCTTTA          TTATTCAATTCAAAG  73 54
   ACIAD2808 2750638 .. 2750650 +  -6.3  -3.98312   TACGTTTAATTTTTA                GCATT CGG AATGC                TTTAAATTTTCTGTC  69 25
   ACIAD2809 2751668 .. 2751685 +  -8.5  -5.82172   ATCAAACAAAAAAAA             GTGATCA TGAT TGATCAC              TTTTTTTGTATTACT 100 231
   ACIAD2820 NONE
   ACIAD2821 2759920 .. 2759936 +  -5.9  -4.20552   TGAGATTATTAAATG              TAGCTAA TGA TTGGCTA              TTTAATTTGTGTATT  69 19
   ACIAD2822 2761346 .. 2761362 +  -3.1  -4.18115   TCAGCTAGAGGCGGC              TTTTTTA ATA TAAAAAG              TATTTTTCTATTGAT  57 89
   ACIAD2824 2762793 .. 2762807 +  -2.9  -2.70138   AGGCCAGCATAGCTA               TACAT GATGA ATGTA               CTATTTAATATGAAT  41 78
   ACIAD2825 NONE
   ACIAD2826 2763800 .. 2763820 +    -4  -5.95166   TGGTTATTTTTTATA            CTTTGTAG TTTTT CTACATAG            TTTTTTTTAGTTCCA  90 500
   ACIAD2827 2765097 .. 2765117 +  -6.2  -4.46514   ACAGATATAAAAAAA           GCTTACTGC ACAT GC-GTAAGC            TTTCTTTACGTCAAT  74 56
   ACIAD2832 2768019 .. 2768046 +  -3.7  -2.80881   TTAAAAACCCCTACA        TGATTTAA-CTT AAAAA AAGCTTAAATCA        ATTAATTTGTCTTGA  46 47
        htpX 2769071 .. 2769086 + -10.4  -5.80364   TTCCGCTTCAAAAAA              GCCTCC AGAT GGAGGC               TTTTTTTATTGGCCT 100 42
        dgkA 2775227 .. 2775248 + -14.5  -4.74706   ATCATTATAAAAAAA           GACCGTGAG CAGG CTCACGGTC            TTTTTAAATATTCGA 100 218
        pckG 2781416 .. 2781441 + -14.9  -5.23016   TTAATTTGAATAAAA         TAAAGAGGCCA TGTA TGGCCTCTTTA          TTTTTTAGATTCTTT 100 42
   ACIAD2843 2782229 .. 2782239 +  -2.4  -3.60792   GGGTTCCGTAACTCG                 TCGC CCA GCGC                 TTTGCAAGTTCAGAA  49 345
   ACIAD2845 2784145 .. 2784166 +  -8.1  -3.30124   TTGATGAAATCGCAA           GGCATTGTA ATGC TACAATGTC            TTGTAGAAACTCACA  70 41
        glxK 2788070 .. 2788083 +  -8.1  -6.06529   GTCACGATAAAGAAT               CCAGC AATA GCTGG                TTTTTTTTATATCTG 100 218
   ACIAD2855 NONE
   ACIAD2856 2793589 .. 2793607 +  -8.9  -6.12458   TCAGTTTTAAAAAAA             GCGAGAT TTTTT ATCTCGC             TTTTTTCTTTTTTTA 100 31
        carA NONE
        carB 2798796 .. 2798820 +   -15  -5.75538   ATTCGTTACCGATAA          GCCCGTCACC TTATC GGTGGCGGGC          TTTTTATTTTTTGAA 100 40
        greA 2799488 .. 2799504 +  -2.2  -3.27653   TAAAATAAGGACTCC              TGCATG CACTA CAAGCA              TATTCTAGTGGCAGT  44 166
   ACIAD2863 2800044 .. 2800057 +  -5.3  -3.21726   ACAATCCCTTCATCC               CTCAA TTTA TTGAG                TTGGATGTTCTCCCC  53 120
   ACIAD2865 2801099 .. 2801116 + -11.3  -5.58074   AAAACAATCAAAAAA             GAGGGCT TTAC AGCCCTC              TTTTTTTAATGCTTG 100 133
   ACIAD2868 2809047 .. 2809065 +  -8.9  -3.34043   CTTAGAAAAATAAAA             GAGAAGG CATAA CCTTCTC             TTGTCAAATACTGGC  75 28
        trpS 2812182 .. 2812201 + -12.2  -5.10163   AAAAGATTTAACCTT            GTGCGATC AATT GATCGCAC             TTTTATTTTGAGGTT 100 72
        gltA 2826628 .. 2826644 +  -9.4  -5.83211   AAGAGCAACTTAAAA              GACCGC CTAGT GCGGTC              TTTTTTATTTTGATG 100 51
   ACIAD2888 NONE
   ACIAD2889 2830556 .. 2830576 +  -9.7  -5.51353   AAGACGTTCCAACTA            TGGCGTGAG CCA CTCAGGCCA            TTTTTCTTATTTTTA 100 521
        smpB 2833646 .. 2833671 + -13.5  -4.16371   CATAAGTAATTTATA         CAAAAAGCCTT TACT AAGGCTTTTTG          TTTGATTGTTTAATG 100 32
   ACIAD2898 2837237 .. 2837255 + -10.3  -5.67529   TTATCAATAAAAAAG             GGCAGGT TTAAT ACCTGCC             TTTTTATTTTTGCTT 100 54
        dnaG 2839602 .. 2839617 +  -5.4   -4.2828   TTCTACTGCAGCCTG              TC-GGCG TTG CGCCAGA              TTTTCATCAATCACG  68 378
   ACIAD2901 NONE
        lolB NONE
        ispE NONE
         prs 2845431 .. 2845448 +  -6.9  -4.55287   CAAATTTTTTCTTAA             CCCTGGC CTTG GCTGGGG              TTTTCTATCACTAAA  80 46
        rplY NONE
         pth 2846472 .. 2846485 +  -6.7  -2.62616   AATGCGCATTTCCAC               CCACA ATGA TGTGG                TCGTGTACCGACTCA  57 90
        panD 2846943 .. 2846959 + -10.1  -5.28778   AGTCAGTTTTTAAAA              GCTCGCG CCA TGCGAGC              TTTTTTATGCATGCT 100 44
        ribB 2847984 .. 2848005 +    -8  -5.37171   TTAGATTTTGATTTA           TCCCGAGC AATCGA GTTCGGGA            TTTTTATTTACTGTT  90 37
   ACIAD2917 2850034 .. 2850056 +  -9.2  -5.55769   ATATTTAAGATTCAA           GCCGAAATAT TTA AGATTTCGGC           TTTTTTATTGTGAAC 100 49
   ACIAD2919 2851979 .. 2851994 +  -6.2  -3.89346   TTCTTTCATATTGAC              TTGAAG TTCA CTTCAA               TTTGTAGACTAACAA  65 474
   ACIAD2921 2852550 .. 2852562 +  -2.7  -2.59564   ATCAATTCGAGGCAG                TTATG CAA CATGA                ATTCTGGCATCAACG  41 55
         tpm 2853217 .. 2853236 +    -5  -5.53079   CTGAGCATAAAAAAA            CACCTCTA TTTT TAGAGATG             TTTTTTATATATTTT  83 37
        rpoD 2856491 .. 2856510 +  -9.3   -3.1247   ATTCAAAGACATTAA            TGCCTGC ATCATC GCAGGCA             TTAAATATGGAGAAT  74 93
   ACIAD2926 2856825 .. 2856840 + -10.4   -5.4756   CCTCTAAGATAAAGA              CACGCC TTCT GGCGTG               TTTTTTATTGGCATT 100 34
        lipB NONE
   ACIAD2928 NONE
   ACIAD2929 2859372 .. 2859398 +  -9.5  -5.28942   GTACATTCGCCTACA         GGCCTGAGTTC TCAAT GAATTCAGGTC         TTTTTATTTAAAATA 100 52
   ACIAD2930 2861002 .. 2861028 + -16.8  -4.03474   AATAATCTTCAAATA         TAAAAAAGGCGC TCA GCGCCTTTTTTA         TTGTTAATTTTTAAT 100 36
   ACIAD2932 2862308 .. 2862324 +  -2.9  -3.29096   TTAAATCCACAGTAT              GCGGAGT CGC ACTTCCC              TTCGTGGTTAATGGA  46 226
        ispB NONE
   ACIAD2941 2871440 .. 2871457 +  -8.5  -3.80625   TAGACTTGAAAAAAA             GTGTACT CGAA AGTACAC              TTTAAATTCTAAAAC  79 107
   ACIAD2942 2872113 .. 2872127 +  -2.2  -3.52102   TTAGACAAAAACAAT               TTATTT TTT AGATAA               TTATCTAAATGAGGT  45 11
        acrA NONE
        acrB NONE
        oprM 2878078 .. 2878093 +  -6.8  -5.45652   TATTCGATACTTAAA              GCTCAC TTCG GTGGGC               TTTTTTATTGGAGAT  87 46
   ACIAD2946 NONE
   ACIAD2947 2879434 .. 2879444 +  -3.2  -4.25104   TTGCTCGATAAAAGT                 TGGT AAC ACCG                 TTTTGGTCAAAAAAA  61 472
        valS 2883634 .. 2883651 +  -6.9  -5.09521   TTTAATTTAAAAAAA             CCCCCTC AATT GAGGGGA              TTTTTCATTTATTAA  88 52
   ACIAD2953 2885180 .. 2885198 + -13.2  -3.21276   TTATTACCTCTCCCT             TGAGCAGC AAT GCTGCTCA             TCTTCTAAAAGGGGA  91 179
   ACIAD2958 2888904 .. 2888920 + -11.5    -5.626   TCAGTTTGTGCTTTT              GCGGCTC TCA GGGCCGC              TTTTTTTATACGCTA 100 45
   ACIAD2959 2890099 .. 2890117 +  -6.6  -3.56675   GACAGAGATATTGAT             CACGCCCG CAG CAGGTGTG             TATTTAATTGCATTA  63 428
   ACIAD2964 NONE
   ACIAD2965 2895300 .. 2895321 +  -8.7  -4.42386   TCTGGTACAGTGAAA           GGGCGGTGA TCTG TCATCGCTC            TTTTATACATAACAA  89 72
   ACIAD2966 NONE
   ACIAD2967 2896713 .. 2896737 +   -13  -5.14563   GCATTCAATAAAAAA          GCGGTTTCAT CTTTT ATGAAACCGC          TTTTTTAATACAACA 100 49
        aroP 2899549 .. 2899568 +    -8  -5.73978   GATAAAATTAAAAAA            GTTATTAC TTCG GTAATAAC             TTTTTTGTTTATACT  93 55
   ACIAD2971 2900188 .. 2900208 +    -9  -2.80796   TCAATCGCTTCAAAC           GGCGTGCGG TCTT CC-CACGCC            ATTTCAATAATACGG  67 225
   ACIAD2980 2909635 .. 2909650 + -11.8  -5.21709   TCAGCAATTAAAAAA              GCGGGC TTAA GCCCGC               TTTTTTAATGTCAAC 100 108
   ACIAD2986 2918273 .. 2918291 +  -7.4  -5.54885   TTTTACGAATTTAGA             GTCTGGTT AAA ACCCAGAC             TTTTTTATTGGTATT  93 42
   ACIAD2988 NONE
   ACIAD2989 2922399 .. 2922423 +  -9.4  -3.21872   ATTTTCTATCACTCA         CTCCTGCCCTA GATT TAGG-CAGGAG          TTGCATCTATTTGAA  77 46
   ACIAD2990 NONE
   ACIAD2991 2923663 .. 2923685 +  -6.3  -3.55444   CCATTATGCAATGAA           GATCAGATC GATTG GTTCTGATC           TTTCCAAAATACCAG  64 48
   ACIAD2996 NONE
   ACIAD2997 2928690 .. 2928703 +  -8.1  -5.72616   CTAATCATTCAAAAA               CCAGC ACAT GCTGG                TTTTTTTATATCGAT  93 37
   ACIAD2999 NONE
   ACIAD3001 2932541 .. 2932555 +  -4.2  -3.62762   ATCTCCAATAAACGG               CGCGAT CAT ATCGAG               TTCTCCTTGTTGATT  54 222
        hflX 2934890 .. 2934901 +    -3  -3.16936   TAGATCGGTTAAAAC                TTGA TAAA TCAA                 ATTTTAATAAGATTT  47 38
   ACIAD3006 NONE
   ACIAD3007 2935982 .. 2936027 +  -8.5  -2.60992   TTGCAATAACCAAGC TCAACACTCAAAAGTATCATT GTTA AATTTGGCTTTTGAGTGTTGA ATATTTAGAAAAATT  69 32
        rplM NONE
        rpsI 2939847 .. 2939863 + -12.3  -5.88197   GAGTTGGACAAAAGA              CCTCGGA TTT TCCGAGG              TTTTTTTATATTTGA 100 51
        sspA 2940675 .. 2940685 +    -4    -4.183   CGCAGGAAAAAAACC                 GTTA TAG TAAC                 TTTGTTCAACGTTAA  59 0
        sspB NONE
   ACIAD3016 2941842 .. 2941872 + -10.7  -4.29621   AGGCTAAACCAACTC      CA-TAAAAAAGGGC TTGA GCCCTTTTTTACTG       TTTGATTTCTTTCTA 100 34
   ACIAD3018 2948925 .. 2948938 +  -3.9   -3.4252   ATCTTTGGTTTTCTA               TAGTA CATC TACTA                TTATGGTAAATACGG  51 98
   ACIAD3019 NONE
   ACIAD3020 NONE
   ACIAD3021 NONE
   ACIAD3022 2952004 .. 2952021 +  -7.1  -3.86822   ACTTGAACGGTTTTT             TATATCG TGTA CGATATA              TTTGTACACAAATTA  70 65
         ohr 2952505 .. 2952520 +    -9  -5.17353   CTGTATGTAAAAAGA              GCACCT TTTG AGGTGC               TTTTTTAATCAATCT  95 50
   ACIAD3025 NONE
   ACIAD3026 NONE
        polA 2961899 .. 2961915 + -12.3  -4.65838   TTCAAACATAAAAAA              GGCCGAT TAT ATCGGCC              TTTTTCAGATCTATC 100 44
        trxA 2967673 .. 2967694 + -10.3  -5.75342   TGAATAAAATTTAAA           TACGCTATT GTTC AATAGCGTA            TTTTTTTTGCAGGGA 100 51
         rho 2969275 .. 2969294 +  -9.3  -5.04222   TCAAAACTATCAGAA            GGCTGTC TATAAC GACAGCC             TTTTTCATTTGGTTG 100 47
   ACIAD3039 2969962 .. 2969978 + -12.3   -5.5604   GATTATTTGAAAAAA              GAGAGCC TCT GGCTCTC              TTTTTTATTGCTTGC 100 52
   ACIAD3043 2974987 .. 2975008 + -13.1  -3.60631   AATCGCTTACAAAGC           CTGAGATCC GTTT GGATCTCAG            TTCTCATATTTATTG  95 39
   ACIAD3048 2977764 .. 2977785 +  -6.7  -3.58801   ATTTTCTTGTTGCGA           GTATTCTTT AAAC AAGGAATAC            TTTCAGGAGTTATAT  64 43
   ACIAD3049 2978578 .. 2978608 + -12.8  -3.54424   AATAAATCTGATGGT       GGATCTGAACAAAT AAA ATTTATTCAGATCC       TTTAGAAGAATCCCA  95 36
         ibp 2980530 .. 2980571 + -16.2  -2.60079   TGTGAATTCTTGATT CAAAGAAAAAAGGAGTGC CAATAT GCACTCCTTTTTTCTTTC  TGAGTTATAAAATGG 100 28
   ACIAD3056 2985202 .. 2985214 +  -5.5   -4.8048   AAAAGCCAGTCCATC                GTCAG GAA CTGGC                TTTTTAATGTGCAAC  74 56
   ACIAD3067 2992761 .. 2992784 + -16.8  -2.51814   AAAACAGATCTAAAC          GTCAGCCTGC AATT GCAGGCTGAC           ATATGTTGATTAATT 100 39
        barA 3001274 .. 3001302 +  -9.8  -3.27653   CAATAAATCTATGAC       TGAGCTGT-TCTT TTTA AAGAGACAGCTCA        TGTTATGCTCAGGAT  79 35
   ACIAD3073 NONE
   ACIAD3074 NONE
         hyi 3003972 .. 3003982 +  -2.4  -3.56325   ATGAATTTAGAACCA                 TCGC CCA GCGC                 TTCTAATTCTCACGA  47 161
   ACIAD3076 3004380 .. 3004396 +  -9.4  -5.37345   AAAAGCATATAAAAA              GCGACC CTCAT GGTCGC              TTTTTTATGATTAAG 100 47
   ACIAD3081 3009435 .. 3009452 +  -4.1  -3.79251   GCTTCAATCGCTTGA             CCTCAAG TTAA CTTGAGC              TTTGATACTAGCATC  57 525
   ACIAD3083 NONE
   ACIAD3084 3011129 .. 3011151 +  -6.3  -3.59979   GTAGTGTGACAAACG           TCCCCAATT GCATA ATTTGGGGA           TTTAGCATAAACCGC  64 32
        dusA 3012232 .. 3012260 +    -4  -5.12785   TTTGAAGAGACAAAG       CCTTTATGATGCA ATCA TGAA-CATAAAGG        TTTATTTTTTAATTG  73 36
   ACIAD3087 3013038 .. 3013057 +  -8.6  -5.60864   CGAATTTATCTAAAA            CGAAGCTT ATTC AGGCTTCG             TTTTTTTCATATCTA  95 46
   ACIAD3105 3028777 .. 3028788 +  -4.4  -3.11448   ATGGGTTTTGCGCTA                TGCT GTGC AGCA                 ATATTTTTTAACTTC  50 125
        leuS NONE
   ACIAD3107 3031983 .. 3031997 +  -7.8  -2.95521   CCAAAGCTCATCTCT               CAGCCT TAA GGGCTG               TATCATTCGTATGAA  64 17
   ACIAD3108 NONE
   ACIAD3109 NONE
        macB 3036448 .. 3036462 +  -2.8  -2.84634   GCTTTGTCTAGAGAA               TAAGAG GAG CTCTCA               TGTCATCATCTAAAC  42 23
   ACIAD3111 3037871 .. 3037884 +  -8.1  -3.82261   AAAGATATAAAAAAA               GCCAC TACG GTGGC                TTACTTTTCTTGAAC  75 40
   ACIAD3112 3039336 .. 3039348 +  -4.9  -3.33708   CATTTAACATTAAGT                TTCTT TTC AAGAA                TTCATATCTCACTTA  55 111
   ACIAD3113 3040380 .. 3040408 + -14.7  -3.29591   ATCCTTAATCATTAA        CCATGTATCAGGT TAT GCCTGATGCATGG        TTGGATTTAACTCAT  95 33
   ACIAD3119 3049980 .. 3049997 +  -8.5  -3.00498   AACTAGCTCTTGAAC             TGGTGAT TTTG ATCACCA              TGTATATGAGCTATA  71 50
   ACIAD3120 NONE
         grx NONE
        secB 3051243 .. 3051261 +  -8.9  -5.86465   TCTCCTACTTAAAAA             GCTACCT CTCAA AGGTAGC             TTTTTTTATATTGTT 100 50
        radC NONE
   ACIAD3127 3055174 .. 3055192 +  -9.6  -3.16668   GGAGGTGCATATTGC             GCTGTTTG ATG CAAACGGC             TTGATGCGGGTATTG  72 374
   ACIAD3129 NONE
   ACIAD3130 3057954 .. 3057986 +  -9.1  -2.81464   AGGATAAATCATAAC      GTGTAGGATGCGCCA AGA TGGCAAATCCTTCAC      TCTCATGAATAATCC  73 293
   ACIAD3132 3059212 .. 3059222 +  -3.2  -3.53012   TCACCAGATGCCTAA                 GCTA ATC TGGC                 TTTACACACCGAGAC  50 26
   ACIAD3133 3059564 .. 3059575 +    -3  -2.74987   ATATGTCTCACATGC                TGAA ATCC TTCA                 TCGGTTTATCTATGA  43 43
   ACIAD3134 3059987 .. 3060007 +    -9  -2.77102   ATACCAAACGCCGTC            GCCAGTGG TAAAC TCACTGGC            ATATTCTTGTTGTTA  69 15
   ACIAD3135 3061929 .. 3061942 +  -9.5  -4.81851   TTCCATTCAAAAAAA               GCGCC CGAA GGCGC                TTTTTGAGTTTAGCT 100 53
   ACIAD3137 NONE
   ACIAD3138 3063587 .. 3063623 +    -6  -3.85256   CCCCCTCTGTCACTC   GTTTAGG-TGGTCGTGA GCTA TCATGACTATCCCAAAC    TTCTATTTGCATCTG  63 238
   ACIAD3142 3065709 .. 3065720 +    -3  -3.91087   TGACTAATTTTGTTA                GAAT TTTC ATTC                 TTTCATGTACTTTAG  55 34
   ACIAD3143 3066238 .. 3066253 +    -9  -5.69473   GATGAAAATAAAAAA              TGACGC CGAG GCGTCA               TTTTTTTATGATCTA  95 148
   ACIAD3145 3069760 .. 3069775 +  -2.6  -4.64598   TTTGATGCTGATATT              TCATGA CTTA TTATGA               TTTTTGGAATACTTA  60 41
   ACIAD3146 3070910 .. 3070941 + -15.4  -4.06964   ATCTTTATTTAACCG      TAGTAAAAAAGGGC ATAA GCCCTTTTTTACTG       TTTAGTTCTATGTGT 100 40
   ACIAD3151 NONE
   ACIAD3152 3081493 .. 3081512 + -12.2  -3.77831   TATTGGATAAAAAAA            GGCACTTC ATTT GAAGTGCC             TTTCCATCTTCATCA  91 446
   ACIAD3158 NONE
        phoL 3088246 .. 3088270 +  -8.5  -4.83615   ATAAAACACTTAAAT          CAGGGGATTGC CAT GCACTCCCCTA          TTTTTATGAAGGATC  95 65
   ACIAD3160 3088776 .. 3088808 + -10.7  -5.03715   GAACAATAAAACAAA      GAGCCAATGAGCA ATTGCTG TGATCATTGGCTC      TTTTTTAGAAATGAT 100 32
   ACIAD3162 NONE
   ACIAD3163 3093046 .. 3093096 + -16.5  -5.75478   ACACCCAAAAAACTC TGCAAGCCCAAATTGACTAAATG ATAAA TATTTTGTCAATTTTGGCTTGCA TTTTTTTATATGCTT 100 56
         xpt 3093767 .. 3093778 +  -7.2  -5.58522   ATTATATTTTTAAAA                GCGC TACG GCGC                 TTTTTATTTTGTCTG  93 55
   ACIAD3165 3094314 .. 3094346 + -13.7  -3.05384   TCAATTTAATATTCT      TTCTAGGATCTTATT TAA AATAAGCTCCTAGAA      TTAAATCAACGGCGA  90 50
   ACIAD3168 3097020 .. 3097041 + -10.2  -5.14563   TAATTTAAACTCTAA           GGCCTGAT CAGATC ATCAGGCC            TTTTTTAGTACAACG 100 38
   ACIAD3170 3099617 .. 3099635 +    -6  -3.13403   TATAAAAGCAAAATG             GCCTGT TAACAAT ACAGGC             TATTCATGCAAAAAC  57 244
   ACIAD3174 3102368 .. 3102384 +  -9.5  -4.67651   TTAGGCACAAAAAAA              CCACTTA CAA TAAGTGG              TTTCTTTTCAACTCT 100 64
   ACIAD3177 3107269 .. 3107294 + -14.1  -4.62002   CACCCTAAACACAAA         CGCCGTCTATA TGAA TGTAGACGGCG          TTTTATATGCTTAAT 100 44
         rnr 3110459 .. 3110485 + -10.3  -5.14645   ATTTAAAGAGATGAC         TGCCGTTTAAT CATGA ATTAGACGGCA         TTTTTATTAAGTTAT 100 70
        prlC NONE
   ACIAD3183 3113105 .. 3113134 + -15.3  -2.83343   TCTAAATCATAAAAA       TAAAAAAAGCACC TTTG GGTGCTTTTTTTA        TATCGTAATCGCTAT 100 29
        fadE 3119827 .. 3119845 +  -8.9  -5.96894   TCATAAACAAAAAAA             GGAGCTT TGTTT AAGCTCC             TTTTTTTGTTTAGCT 100 52
   ACIAD3222 NONE
   ACIAD3223 3139025 .. 3139060 + -11.4  -6.09196   CGTCGCGTATGCAGA    GCTTCTTTAATAAGGA GAGA TTCTCATTAAAGAAGC     TTTTTTTATTTTCAC 100 43
   ACIAD3225 3140235 .. 3140253 +  -4.6   -3.3705   AATCAAAGTATTAAA             GATGCATT GCA AATACATC             TTATAAAATGTATTT  53 40
   ACIAD3226 3141103 .. 3141142 +  -5.8  -3.37773   TGATCATCATCAAAA  TATGGCTTGGAAGTTTCT TTAA AGATACTTTCAAGCTAAG   ATTATTTTTTGAATC  61 58
   ACIAD3227 NONE
   ACIAD3228 3142589 .. 3142619 +  -8.4  -5.71983   ATATTGACACTCGAA       TGTCCTAAATTGCT AAT AACTATTTAGGACA       TTTTTTTATACTTAA  93 73
   ACIAD3229 3143655 .. 3143672 +    -7  -5.13521   CAAATCCAATAAAAA             GCAGGA TTAGTC TCCTGC              TTTTTTGAGTCATTT  88 55
        plsB 3148777 .. 3148800 + -12.6  -3.85817   TAAATCACTACTCAA          TAAAGGTCAC CACG GTGACCTTTA           TTTATGAGCGAAACT  95 45
        recG NONE
   ACIAD3236 3153529 .. 3153564 +  -5.5  -3.35597   ATCATCAAACTGAAT    CCACTTCATTTCGGCA ATTTC TGCCGAAAT-ATGGGG    TATTTCACGAATCGC  55 119
        corA 3155629 .. 3155645 + -12.3   -5.5112   CTTTTGATAAAAAAA              GCACCGA ACC TCGGTGC              TTTTTTATTGGTAGC 100 42
        ribA 3165338 .. 3165369 +    -3  -5.77632   TAACCCGATCACTCA      GTAAGGGATCATAA TCGT TAAAAATCCCTTAC       TTTTTTTATGGTTTT  89 46
        hemF 3166386 .. 3166412 +  -8.1  -3.76232   TATTCGCTTGCAAAT         GAGACTATTTC TTATT GATATAGTCTC         TTGTCTATTTACAGG  75 41
   ACIAD3253 3166946 .. 3166963 +  -2.1  -3.77722   GCTAAAACATTCACG             TTGAATTG AGT CAA-TCAA             TTGTTGATGATTGCC  51 182
        etfD 3173205 .. 3173221 +  -6.6  -5.76633   ACTGACATAAAAAAA              CTGGAT ACAAG ATCCAG              TTTTTTTATGTCTAA  89 79
   ACIAD3262 3177587 .. 3177623 + -18.4  -3.41982   ACTAATCTGTTACAC    GAATAAAAAAGAGCAC CTTGC GTGCTCTTTTTTATTC    TTCATTGGTGGCTTT 100 36
   ACIAD3264 3178869 .. 3178902 +  -3.9  -6.11243   TGACCGCACTTGGTC     GCTACGGTTGT TACCCCCTAAGC TCAACCGTAGC      TTTTTTTTATTGAGT  93 54
        glyQ NONE
        glyS 3184343 .. 3184364 +    -8  -5.34381   GATCTTTAAAATAAA           CCCCGCTA TAAAAT TAGTGGGG            TTTTTATTTAAATTT  90 56
   ACIAD3270 3185643 .. 3185653 +  -2.6  -2.98072   TTCTCTACCTATTTA                 TATT TAC AATA                 TCTCATTCTAATACA  43 132
   ACIAD3274 NONE
   ACIAD3276 3188434 .. 3188459 + -11.9  -4.82111   CAATAAACTGTTCAT         TTAGCCCTTGG TTTT CCAAGGGCTTA          TTCTTTTTATTTTGT 100 35
   ACIAD3277 3189231 .. 3189242 +  -4.4  -2.82145   GTAATTTTTCATCAA                GCAA AGGA TTGC                 CGTTTTTTGGTGGTT  46 172
   ACIAD3279 3191000 .. 3191017 + -11.3  -5.67283   GATCAACATAAAAAA             GGGACGA TTTT TCGTCCC              TTTTTTATTTAAATT 100 72
   ACIAD3283 NONE
   ACIAD3284 3194886 .. 3194917 +  -4.5  -3.81948   AAAAATATACGAGGA      TGACCTGAATC AAATCATTAA GTTTCAGGTCA       TATTTTCTCGCGTTC  57 39
   ACIAD3288 3196814 .. 3196825 +  -2.2  -4.40173   GCCTTGGTTGATGAC                CCGT CTAA ATGG                 TTTTAAATTTCTGAT  57 8
   ACIAD3289 3198119 .. 3198134 +  -2.6   -4.4518   CACTGTGGATAGGCT              TCTAGTG ATC CAC-AGA              TTTTCAATTTTAGTT  58 74
   ACIAD3290 3199026 .. 3199048 + -10.7  -6.25578   AGCCCCTTACCTCCA           GAGATCTCA GACAA TGAGATCTC           TTTTTTTTATTTAAT 100 74
   ACIAD3291 3201725 .. 3201736 +  -4.4  -4.56597   GCATAATCGGTAAGC                CCAT TAAA ATGG                 TTTTTCCAAGCGGAA  67 447
   ACIAD3293 3202893 .. 3202918 +  -7.7  -4.07687   ATTTTTGATATCTGT         TGTGCATAACT AAAA AGTTATCCACA          TTTTAAGCCGAGAGT  76 182
        mdaB NONE
   ACIAD3296 3204123 .. 3204134 +  -4.4  -3.82218   AGGATTTCTTTAACA                TCGA TTGT TCGA                 TTTCCTGCTCTAACT  57 141
        serA 3210479 .. 3210497 + -13.2  -5.36441   ATGCATCTCGAGAAA             GCCACAGA CCG TCTGTGGC             TTTTTTATATCAACA 100 44
   ACIAD3303 3211486 .. 3211498 +  -5.5  -3.82117   TGAGAACGTTTTATT                TCGCA TAA TGCGG                TATTTTCTGGATGAA  61 71
   ACIAD3304 3212485 .. 3212501 +  -3.7  -4.20932   CCCTAACTTTTCCTT              TTCTGCA TCA TCCAGAA              TTTTACCTGCCTGTT  60 107
        lifO NONE
   ACIAD3309 3217007 .. 3217024 +  -8.4  -4.93296   ACCAGATGTAAAAAA             TGCGCC CAATCA GGCGCA              TTTTTATGCTGATAA  90 50
         gmk 3229164 .. 3229187 +  -5.4  -3.64599   AGCGAATAAACTTGA          GTATAAATTG AAAG CATTTTATAC           TTTGCAGTCTAGTCA  59 32
        rpoZ 3229529 .. 3229544 +  -6.8  -5.55769   ATAATGAGTATTAAA              GCGTCT TTTA AGGCGC               TTTTTTATTATCAAC  87 47
   ACIAD3326 3231996 .. 3232009 +  -3.1  -4.96848   TTTGTCATGTGGTTT               CATCG ATTA TGATG                TTTTTATATAGAGAA  68 61
   ACIAD3327 3232440 .. 3232458 +    -6   -5.7946   AAATTATTTAATTAA             CACCAC CTATTGC GTGGTG             TTTTTTTATTCAAAA  93 45
   ACIAD3328 3232850 .. 3232871 +  -7.3  -4.65933   GATCATATTCTCCTC           CCCGCTT CTGACTCT AAGCGGG            TTTATTTTGAGCATC  83 107
        bfrB 3233519 .. 3233536 + -11.3  -5.67063   CCACCGTATAAAAAA             GATCCCG ATAT CGGGATC              TTTTTTTATGCTCAA 100 50
   ACIAD3332 3234567 .. 3234578 +  -5.8  -3.36135   CTGAATACTGGTTTG                CCCA TATA TGGG                 TTGATTCAAACTTAT  57 322
   ACIAD3340 3244368 .. 3244390 +  -2.6  -2.60244   ATCTGGATAGTTTAG           GTCCATTGGT CAA ACCAGACGAC           TAAATTGATTAAAAA  41 0
   ACIAD3341 NONE
   ACIAD3342 NONE
   ACIAD3343 3250228 .. 3250243 +  -5.4  -4.30844   GGCAAATAACTGCTC              TGCACG TCGT CGTGTA               TTTTGATGGTAAGCT  68 378
   ACIAD3361 3270213 .. 3270233 + -14.1  -6.28401   GTGACATAAAAAAAA            CAGCCATCA AAT TGATGGCTG            TTTTTTTATTTTTTG 100 32
   ACIAD3370 3280342 .. 3280381 +  -2.9  -4.78752   CTTAGCTTCTTAAAA  GCCTGATCTCTTG-CC AAAATAAAA GGTCTAGATATCAGGC  TTTTTCCGTTATACT  63 62
        gltX 3282185 .. 3282203 + -11.7  -6.02919   CCAAATTCTGAAAAA             GCCGCTG ACATA CAGCGGC             TTTTTTTATTTCTGA 100 272
   ACIAD3373 3282637 .. 3282656 +  -8.6  -5.76633   GAATATTTTTAAAAA            CCATCAGT CAGT GCTGATGG             TTTTTTTCTATATGC  95 55
        metY 3295222 .. 3295239 +    -7  -5.88197   AAATTTTATAAAAAA             CCTCTG CAATTT CAGAGG              TTTTTTTATATTTGC 100 45
        acr1 3296376 .. 3296394 + -10.3  -5.37345   AAATTTATAAAAGAA             GCCTCTC ATACC GAGAGGC             TTTTTTATGGTTACG 100 40
        ompR NONE
        envZ NONE
   ACIAD3390 3305856 .. 3305874 +  -9.6  -5.28176   TGCCTTTCACAATCA             GCACTCTA AAT TAGGGTGC             TTTTTTGTACCTGAA 100 49
   ACIAD3391 3306693 .. 3306705 +  -4.9  -3.29471   CTGATAACTTGCCCC                TATCT TAT AGATA                TTGATGTCATCCCAG  53 336
        hisB NONE
        hisH 3310723 .. 3310749 + -11.7  -4.07885   TTGATCAATACATCA         GATCAAGCTGT CGAAT GCAGCTTGATC         TTTTCAAAAAAAATC  93 37
   ACIAD3397 NONE
        hisA 3312283 .. 3312326 + -14.2  -3.65317   CGCTTTAATACATTT AAGCTAAAAAAAAGATGCCT CACG AGGCATCTTTTTTTTATCTC TTATCGTTTATCCAT 100 33
        hisF 3321503 .. 3321529 +  -2.9  -5.15167   ACTCATTTCGATAGT         GGATCGCGAGA TAAAT TTAAGCGATCC         TTTTTATTGATGATC  69 78
   ACIAD3406 3323793 .. 3323810 +  -4.1  -3.40191   AATGCTTTCTGTGTC             GCCTCAA TACC TTCAGGC              TTAATATCTTCTGCA  51 510
   ACIAD3411 3325403 .. 3325421 + -10.3  -5.15634   TATACCCATAAAAAA             CCAAGGC CTTTT GCCTTGG             TTTTTTACTGAGCTA 100 48
   ACIAD3414 3328062 .. 3328087 +  -4.1  -3.61178   CCGCCAAATAAAAAA         CCAATTACTTA CGAA TGAATAATTGG          TTTAAAATCAATGAA  55 98
   ACIAD3418 3329135 .. 3329147 +  -3.5  -4.87626   TTTTAATCCAATTTA                TATTT AGT AAATA                TTTTTACTCTTCAAA  68 42
   ACIAD3419 3329886 .. 3329908 +  -2.8  -3.54638   GAAGCCTAAACTAAT           TTAAAAAGCA TAG TGTTTTATAA           TTTAGAGAGGCTTCT  48 165
   ACIAD3440 3359057 .. 3359080 +  -9.6  -3.57561   CGCCTGTAAAAACAA          GAAGTGACCC TTCT GGATCACTTC           TTTACCGCATTAAGG  82 61
   ACIAD3447 3369281 .. 3369298 +  -9.9   -5.1925   TTTCCCATAAAAAAA             GAACCTC TTAT GAGGTTC              TTTTTTAAATTCTAA 100 59
   ACIAD3452 3375782 .. 3375799 +  -3.4  -4.07568   AATCAAGAGCACAAC             TGC-CGC CCCAA GCGTGCA             TTTTAAAAACAGCCC  56 433
   ACIAD3454 3376422 .. 3376439 +  -9.9    -5.626   TGATTTTTGACTCCA             GCACAGT ATCC ACTGTGC              TTTTTTTATCAGCTA 100 64
        uvrA 3379494 .. 3379510 +    -8  -5.76237   AATTTTATGGTAAAA              CGGTGA TTCAT TCACCG              TTTTTTATTTATATG  93 56
   ACIAD3456 3380792 .. 3380824 +    -5  -2.62267   TTTTAAATAAATGCC      TCTCATCAAGAAAT TATAT ATTTCTAAATGAGA      ATATTCCTTTATCCC  50 35
   ACIAD3459 3384521 .. 3384536 +    -9   -5.1287   TCGACCTATAAAAAA              GGACTC TTAT GAGTCC               TTTTTTACGTCTGAA  95 51
   ACIAD3462 3387954 .. 3387982 + -16.3  -3.48853   GTCTATACCAAGCAA        TAAAAAAAGCGCT CTA AGCGCTTTTTTTA        TTAAATTTATTTTTT 100 23
   ACIAD3465 3393949 .. 3393959 +  -2.6  -3.25538   CAATTATATAAATAT                 TTAA TAA TTAA                 TCATTTTATTCAAAA  45 249
   ACIAD3468 3394892 .. 3394909 +  -9.9   -5.1356   TTTCTCTGTATAAAA             TAGGGAG CATG CTCCCTA              TTTTTCTTGATCAAA 100 50
        msuE NONE
   ACIAD3471 3397887 .. 3397906 +  -9.3  -4.17355   ACAAGAATAACTCAA            CCCCAAG ACTCGG CTTGGGG             TCTTTTTTAACATTA  89 76
   ACIAD3473 3399424 .. 3399434 +  -5.4  -3.53343   TTGTGGCTGGACTAC                 TTGC TTG GCAA                 TTTCAAACGCCCCTT  57 477
   ACIAD3476 NONE
   ACIAD3477 3404274 .. 3404303 +  -6.4   -4.7497   TCAGTTCTTAAAATC       CGGCTGCCCAAGT GATAA GCCTGG-CAGCCG       TTTTTAATCAGTAAA  80 69
   ACIAD3480 NONE
   ACIAD3485 3412553 .. 3412580 + -14.4  -3.63251   AAGTGCTTAGAAATA        GTTAAATCGAAG CACG CTTCGATTTAAC         TTATGGTTTGATGAT 100 39
   ACIAD3499 3424037 .. 3424078 + -17.7  -2.65815   TAAGCACTGCTTAAG AACATAAAAAAAATCGCTC AAAT GAGCGATTTTTTTTATGTC  TGATCTAAATGTAAG 100 38
   ACIAD3509 3438237 .. 3438250 +  -4.5  -4.21194   AGACTCGCTCCTAAT               GCCAG ATTA TTGGC                TTTTAGATAATCAAG  63 408
   ACIAD3520 3449558 .. 3449586 + -14.8  -3.03741   CGGTAAAGCCTTCAA        GTCGCTTTTAGA ATATG TCTAAAAGCGAC        TCTATGATTATAAAT  95 42
   ACIAD3521 3450130 .. 3450144 +   -10  -2.59803   GCCCCGATTAAAATA               CACCAG ACT CTGGTG               ATGTTGATTCTGTTG  71 132
         crc 3454782 .. 3454810 +    -4  -4.98672   GACGTTGAAATGAGA       CCCGCA--TGATCA GGA TGATTAAATGCGGG       TTTTCTCTTTTTAAA  70 229
   ACIAD3528 3455416 .. 3455434 +  -8.9  -3.24976   CTCTTATATAAAAAA             GCCGAAT ATAAC ATTCGGC             TCTCTTTAAACCATT  73 41
         est 3456962 .. 3456987 +  -2.5  -3.53444   TTGATCGTGATTAAA         TGCAAGCTGGCA TTT TGCCAGCGA-CA         TTTAAAAAAAAATAA  48 27
   ACIAD3531 3458310 .. 3458321 +    -3  -4.72272   AATGCAGCTAGCTGT                TGAA GTAA TTCA                 TTTTTACTAAACGCA  65 73
   ACIAD3536 3463261 .. 3463295 +    -6  -3.13475   TACCTCATAAACAAA     TAGATATCTTCA TTATTTGGCTT TGAAGATATCTA     TTCCCTCTGGCATTG  57 66
   ACIAD3537 NONE
   ACIAD3538 3464219 .. 3464250 +  -5.2  -5.29782   CCTGATAATGATGAA      GCCGAGAT-CACAAT TTG GTCGTGCATTTCGGC      TTTTTTATGCCTGTC  82 61
   ACIAD3539 3465109 .. 3465130 +  -8.8  -5.52986   CTAAACTGATCAGAA           TCAAGGTC TGGATT GACCTTGA            TTTTTTTAATCAACT  95 37
         alc NONE
        allA 3468062 .. 3468078 + -10.1  -5.18409   AGAAGTAATTAGATT              GGCTCCT ACA AGGGGCC              TTTCTTTTTCTTTTC 100 45
   ACIAD3543 3468992 .. 3469005 +  -2.3  -4.16016   TCTAGCCAATGCTTA               CGGTC GGCA GAGCG                TTTCTTGGCCAGTAG  55 96
   ACIAD3547 3473043 .. 3473069 + -13.9  -5.84381   CTCAAACTAAAAAAA         TCCCGAATGAT TGAGC ATCATTCGGGA         TTTTTTTATTGATCA 100 82
   ACIAD3550 NONE
   ACIAD3551 NONE
   ACIAD3552 NONE
   ACIAD3553 3479142 .. 3479162 +  -4.1  -3.39895   CTGACTATGCTATGT            TCTGAAA CATCGCC TTTCAGA            TTACTTCGTGCGCCA  53 86
   ACIAD3554 3480629 .. 3480650 +    -3   -4.7254   AAAGCTTCTTGCTCA           GTGA-GGTC GCAAA GGCCGTCAC           TTTTTGATAGCCCGT  65 99
   ACIAD3556 3482391 .. 3482423 + -11.5  -2.87844   CAAAATGGTCATTGA      TTTCGCAATTATTTG TCA CAATTGATTGCGAAA      ATTGTCTTATATCCT  83 85
        phoB NONE
        phoR 3484709 .. 3484725 +  -2.2  -3.77832   CGATATGTATGTCGT              GTGATC AATTG GACCAC              TTGTTAAATTTACAG  50 122
   ACIAD3559 3485330 .. 3485350 +  -8.3  -5.67283   AGCCAATATAAAAAA            TGCCCGA ACACTTA TCGGGCA            TTTTTTATTTAGATT  93 60
         dtd 3488993 .. 3489007 + -11.4  -5.05782   AAATATTATAAAAAA               CGCCCT TAA AGGGCG               TTTTTTAACATCGAT 100 30
   ACIAD3566 3490378 .. 3490395 +    -7  -4.68593   TTAAACATAAAAAAA             CGCCAT AAGATC ATGGCG              TTTTTACATCATGAG  83 52
   ACIAD3568 3493028 .. 3493053 + -16.3  -5.47218   GTTTACACACTCAAA         CAAACACCCGA TCTG TCGGGTGTTTG          TTTTTTTAAATGGAC 100 41
      ribB/A NONE
        ribH NONE
        nusB NONE
        thiL NONE
        pgpA 3496768 .. 3496779 +    -3   -2.8547   CGCACTGTGTATTTT                GATA TATT TATC                 TCTGGTCTAAACCGT  44 4
        glmU NONE
        glmS 3500080 .. 3500100 + -14.1   -5.4251   ATCAACTATAAAAAA            CCCTGTTTC AAT GAAACAGGG            TTTTTTATCTATAAA 100 81
   ACIAD3577 NONE
   ACIAD3578 NONE
   ACIAD3579 NONE
   ACIAD3581 3501738 .. 3501748 +    -4  -3.19091   GTATTAAGAGATGCC                 TAAC GAT GTTA                 TTGGTCAGTGCCTGT  49 23
   ACIAD3582 3502589 .. 3502600 +  -4.4  -3.70902   ATCAGTGGCATCACC                TCGA TATA TCGA                 TTTACCTGTCGAGCA  54 386
        dapA NONE
   ACIAD3586 3505775 .. 3505791 +    -8  -3.12685   TACCAAAATTGGCCA              GCCTAG TCTCT CTAGGC              AATTTTTTTTTGCAA  68 20
        purC 3506828 .. 3506868 + -14.1  -4.12151   GTATTTGGCTGCTAT  TTTGGTGATCTGGTAAGAC CAG GTCTGACCAGATCACCTTA  TTTACGTTTTTTTAT 100 316
   ACIAD3588 3507877 .. 3507893 +  -3.8  -4.32649   TGATTAAATGAGAGA              TTGATA TGGCC TATCAA              TTTGATTTTTCCAGT  62 55
   ACIAD3589 NONE
   ACIAD3591 NONE
   ACIAD3592 3509957 .. 3509975 +  -5.2  -4.48823   AACCTTTTTATGTAA             CCATCACG CTA TGTGCTGG             TTTTGTCCGTTGATT  71 58
   ACIAD3593 3511344 .. 3511364 +    -4  -3.68619   TTTCAATCGAACTTT            GCATGTCT GTATA AAACATGC            TTTCAGTCAGTTCAA  54 361
   ACIAD3600 3518740 .. 3518761 +  -8.1  -3.60502   ATTCAGATAATGCCA           TGAAGGTAA ATTC TTGCCTTCA            TTTAAACGTCTATAT  70 154
   ACIAD3602 3519447 .. 3519466 + -10.8  -5.71712   CGGTACATAAAAAAA            GAAGGATC AATT GATCCTTC             TTTTTTTATGTAAAA 100 66
   ACIAD3603 NONE
   ACIAD3604 3520786 .. 3520809 +   -11  -4.20932   CCCAGATTTAGCAAA          GGGGATGACC ATAT GGTGATCCCC           TTTTGCATCGCTATT 100 49
        mutY NONE
   ACIAD3607 NONE
   ACIAD3608 3522808 .. 3522820 +  -3.4  -3.92869   TCATCATAATAATAT                CCAT GGGGA ATGG                TTTGTAACTCAATCA  56 77
         tag 3523919 .. 3523930 +    -3  -4.30576   CATGAAAATGATTGT                TCAT TTAG ATGA                 TTTTAATGGTGAGGA  60 14
   ACIAD3612 3524992 .. 3525017 + -14.9  -4.12456   ATTTTATGTAGTCAA         TCTGGCAATCA GTTT TGATTGCCAGA          TTTTAACAATGCTGT 100 40
   ACIAD3614 3527225 .. 3527239 +  -2.1  -5.48825   CAGTTCTTGTGGATG              GCTCGG TGTT CC-AGC               TTTTTTTAGATAGTC  78 389
        alrA NONE
   ACIAD3617 3529908 .. 3529921 +  -9.5  -5.04385   TATCATTAAGCAAAA               GCGCC TTCG GGCGC                TTTTTTGCAGATATC 100 32
   ACIAD3626 NONE
         ppc 3541408 .. 3541423 +  -3.4  -5.20534   TAAAAATATTTTTTA              TAAAAT TAAA ATTTTA               TTTTTATTCATTGGT  71 112
   ACIAD3628 3542913 .. 3542933 +  -8.3  -4.66833   CTGGATTGATCAAAA            CAGCAGC TTTTATC GCTGCTG            TTTTTACGCTTAAAA  86 43
   ACIAD3629 3544000 .. 3544010 +    -4  -4.36914   TTTGTTCTGGAATCT                 GATA ACG TATC                 TTTTGTCCCCACCAC  63 108
         fmt NONE
         sun 3552023 .. 3552037 +  -7.8  -5.71983   TGTCGTATCGAAAAA               GTCGCA TAA TGCGGC               TTTTTTTATGGTTAG  93 17
   ACIAD3643 NONE
   ACIAD3644 3557297 .. 3557308 +  -2.2  -2.70979   CCTTATATCGGTCTA                GAGG CACA CTTC                 TAAATTTGCTTAGAA  40 11
   ACIAD3645 NONE
   ACIAD3646 3559322 .. 3559353 + -15.4  -4.06964   ATCTTTATTTAACCG      TAGTAAAAAAGGGC ATAA GCCCTTTTTTACTG       TTTAGTTCTATGTGT 100 90
   ACIAD3651 NONE
        grpE 3570751 .. 3570763 +  -3.5  -2.71144   AGAGTTTTTTGAATT                TTTTT TTG AAAAA                TACTTGAAAAAAATC  43 54
        dnaK 3572805 .. 3572824 + -11.4  -5.38951   TCGTTTTTTGAAAAA            GCGTCCGA TTTA TCGGGCGC             TTTTTTATGTACATT 100 45
   ACIAD3656 3573748 .. 3573769 +  -9.5  -4.73633   CTTGCAGATGAAAAA           GGTCTGA-CC CAT GGATCAGACC           TTTTCTCTATTATTG 100 50
         mpl 3579698 .. 3579734 +    -9  -4.19238   AAATTAAGCGCAAAA   CCAAGTTGGAGTACATCT GGT AGATG-A-TCCAGCTTGG   TTTTAGCATTCGAAG  85 40
   ACIAD3665 3580666 .. 3580716 +  -3.6  -5.64274   TCAGTGTAGGCAAGA CCTTGATCATGTTGACTCAGATG TTTTATTT CATCTG-G-CAAC-TGGTCGAGG TTTTTTTATGACTGA  84 240
   ACIAD3666 3581732 .. 3581758 + -12.5  -3.48824   AAACGGCATCAATCA         GACCTTTTATC CTGCA GATAAAAGGTC         TCTTATTCTGGGGTA  93 45
        guaD 3583942 .. 3583960 +  -8.9  -5.63517   GATTTATGATTTTGA             GGTGTTG CTGGT CAACACC             TTTTTTATTTGAAAA  95 184
         hpt 3584536 .. 3584551 +    -9   -5.4492   GGACTCTGATCAAAA              TGGTGC ATAT GCACCA               TTTTTTGTGTCTATA  95 32
   ACIAD3672 3584971 .. 3584991 +  -9.8  -5.31877   CAGAAATTAAATGAA            TAGCACCT GACTG AGGTGCTA            TTTTTTATGGTACAT 100 46
        rpmH NONE
        rnpA NONE
   ACIAD3682 NONE
        oxaA 3595461 .. 3595488 -  -7.8  -5.35815   CAGATCAAATAAAAA        TCCGCCTAAG-CG TAA CATCTTAAGCGGA        TTGATTCAGCTCTCA  89 53
        trmE 3594016 .. 3594037 -  -7.4  -5.72616   ACTTAGATAAAAAAA           GCATTTGT AATCAA ACAAATGC            CTTTTTATATTTCTC  93 53
   ACIAD3679 NONE
   ACIAD3678 3590904 .. 3590916 -  -6.3  -3.53563   ACATCGTGTTTTAAA                GACAT CCA ATGTC                TTAAGATTAAGTCCG  64 61
   ACIAD3677 NONE
   ACIAD3676 NONE
   ACIAD3675 NONE
   ACIAD3674 3585829 .. 3585848 -  -5.8  -5.64274   CCACCCATAAAAAAA            CAGCGTCAT GCT AT-ACGCTG            TTTTTATTCAATTGA  88 48
   ACIAD3673 3584536 .. 3584551 -    -9  -4.26076   GGACTCTGATCAAAA              TGGTGC ATAT GCACCA               TTTTTTGTGTCTATA  85 470
   ACIAD3667 3581732 .. 3581758 - -13.2  -2.79291   AAACGGCATCAATCA         GACCTTTTATCC TGC AGATAAAAGGTC         TCTTATTCTGGGGTA  87 28
   ACIAD3662 NONE
   ACIAD3661 3577536 .. 3577567 -  -3.2  -2.59055   GAAATTTTTGACAAG      GCAT-CATCTTAG GCTGGAT CTAAGATGCATAC      ATCAGGGAACACGAC  43 2
   ACIAD3660 NONE
        purE 3576815 .. 3576833 - -10.4  -3.10597   CGCGTCAGGCAAAAG             CTTAAAGC GAC GCTTTAAG             TCTGCTTATTCTCAC  80 37
        purK 3575581 .. 3575600 -   -10  -5.66338   AAAGACAATAAAAAA            GCGACCAG CTTG CTGATCGC             CTGATTTATAGACCT 100 49
   ACIAD3657 3573748 .. 3573769 - -10.9   -4.8048   CTTGCAGATGAAAAA           GGTCTGACC CATG GATCAGACC            TTTTCTCTATTATTG 100 35
   ACIAD3650 3567948 .. 3567960 -  -6.3  -5.09259   TAGCTTAAAATAAAA                GAGAA ATG TTCTC                ATTGAGCCTAATATT  84 201
   ACIAD3649 3567227 .. 3567261 - -17.5  -4.63218   GTGTTTCCAATAAAA     TAAACCCCTAAATCA TAAGG TGATTTAGGGGTTTA     TCCTCTGGTTTGCAA 100 294
        estA NONE
        ppiA 3564899 .. 3564911 -  -4.9  -3.48498   AAACCAATCAATCAA                TGATA ATA TATCA                ATCAATCAACCAGTA  55 330
   ACIAD3642 3554926 .. 3554961 - -16.4  -4.58563   CAATTAGAAAAATAA    CAAAATGTACTGTTCC ACGT GGAACAGTACATCTCG     ATATTATCATGTCTC 100 79
   ACIAD3641 NONE
   ACIAD3640 3552894 .. 3552917 -  -4.6  -5.04249   TTCTCAAAAAATAAA          GCCACCATCA TAAA TGATAATGAC           TTTCATTTTCAATAA  76 67
        zupT 3552023 .. 3552037 -  -5.6  -4.65895   TGTCGTATCGAAAAA               GTCGCA TAA TGCGGC               TTTTTTTATGGTTAG  74 52
   ACIAD3636 3547725 .. 3547752 - -14.4  -3.61715   GAGCGCCTCGAATAA        TAAACCCTTGTA ATCT TACAAGGGTTTA         TAACAATTCAGGACA 100 51
   ACIAD3635 3546355 .. 3546372 -  -9.9  -5.72616   ACTCACATAAAAAAA             GATGGCA TTTT TGCCATC              TTTTTTGATTGTTTT 100 58
         ndh 3544791 .. 3544814 -  -9.6  -5.87996   CAATGAACAAAAAAA          CCAGTACAGC GTTT GCCATACTGG           TTGATCAATCAAATA 100 63
   ACIAD3630 3543765 .. 3543781 -  -5.1  -4.44797   GCAGCAAGACTAAAA              GCAAGCT ATG ATCTTGC              GATCATTCCGTTAAA  70 158
   ACIAD3625 NONE
   ACIAD3624 NONE
   ACIAD3622 NONE
        dnaJ 3531710 .. 3531723 -  -8.1  -5.67967   ATCACCATAAAAAAA               CCTGC CGCA GCAGG                TTTTTTATCAATTTA  93 44
        dapB 3530746 .. 3530761 -  -3.2  -3.14671   CAAACAGGCAAGAGA              GCCCAA CCTG TTTGGC               ATATCAGCCATGCTG  45 65
   ACIAD3618 3529908 .. 3529921 -  -9.5  -4.46615   TATCATTAAGCAAAA               GCGCC TTCG GGCGC                TTTTTTGCAGATATC  93 48
   ACIAD3615 3526638 .. 3526650 -  -6.3  -4.67011   AAGGCTATTTAAAAA                TACAG CAA CTGTA                TAATTATCAATTTTG  77 231
   ACIAD3613 3524992 .. 3525017 - -14.9  -3.07935   ATTTTATGTAGTCAA         TCTGGCAATCA GTTT TGATTGCCAGA          TTTTAACAATGCTGT  95 28
   ACIAD3609 3522565 .. 3522575 -    -4   -3.3482   GAATCTGGTAATCAA                 CAAA AAA TTTG                 TATTCATCAAGAGAC  51 203
   ACIAD3601 3518554 .. 3518572 -  -5.2  -2.96395   ATGGACCATTACACA             GCAGTCAC TTC GTGAGCGC             CACAGTGAACATACA  54 61
   ACIAD3599 NONE
   ACIAD3598 NONE
        ampC NONE
   ACIAD3596 3513576 .. 3513598 - -10.6  -4.44284   AACGGAATACGAAAA           TAGCCCAACA GGA TGTTGGGCTT           TTTTTCTATTTTCAT 100 62
   ACIAD3594 NONE
        pncA NONE
   ACIAD3583 NONE
        serB 3490378 .. 3490395 -  -7.7  -5.88197   TTAAACATAAAAAAA             CGCCATA AGAT CATGGCG              TTTTTACATCATGAG 100 49
   ACIAD3565 3489622 .. 3489640 -  -7.4  -5.94743   TAAAAAAAATAAAAA             GGCATAGC AGC GCTACACC             TTTTTCATTGATCTT 100 50
   ACIAD3564 3488986 .. 3489014 - -17.7  -2.84801   CAGCTCGAAATATTA        TAAAAAACGCCCT TAA AGGGCGTTTTTTA        ACATCGATTCTTAGA 100 36
        pncB NONE
        rhdA NONE
         psd 3485225 .. 3485248 -  -9.6  -5.20216   CAGATGACCAAAAAA          CACTAGCCGT AATC ACGACCAGTG           ATATCCCAGCGTCAA 100 142
   ACIAD3555 3480567 .. 3480585 -  -7.4  -5.42265   CTAAATGATAAAAAA             GACCTATC ATT GATGGGTC             TAGATCGTTTTAGGT  93 52
        gshA 3473595 .. 3473609 -  -4.2  -3.43676   CTTACGAAGCGATAA               CTCCAT TGC ATGGTG               ATTCCTCATTCTTTA  53 38
        dsbB 3473043 .. 3473069 - -13.9  -5.72207   CTCAAACTAAAAAAA         TCCCGAATGAT TGAGC ATCATTCGGGA         TTTTTTTATTGATCA 100 46
   ACIAD3545 NONE
        parE 3468523 .. 3468538 -  -3.2  -3.66178   CGTTTTAATCTTAAA              CAGTTG CCTC CACCTG               CTGTCTCTAGCAACC  51 430
   ACIAD3540 3465109 .. 3465130 -  -8.8  -3.45776   CTAAACTGATCAGAA           TCAAGGTC TGGATT GACCTTGA            TTTTTTTAATCAACT  75 42
   ACIAD3535 3461608 .. 3461619 -  -7.2  -5.72616   AGCCATATAAAAAAA                GCCC TTTC GGGC                 TTTTTTTACTGCTTT  93 43
   ACIAD3534 NONE
   ACIAD3533 NONE
        dsbD 3458162 .. 3458174 -  -7.7  -2.57795   TTCAGTATGAAGCCA                GTCAG ATT CTGAC                CCAAGCCGATCAAGC  60 127
   ACIAD3529 3455416 .. 3455434 -  -9.6  -5.36441   CTCTTATATAAAAAA             GCCGAATA TAA CATTCGGC             TCTCTTTAAACCATT 100 46
        pyrE 3453038 .. 3453053 -    -9  -4.66609   CACCTTAGTGAAAAA              GGAAGC TTGT GCTTCC               TTTTTCACTTGAAAT  93 40
   ACIAD3524 NONE
        metE 3450700 .. 3450734 -  -2.8  -4.81851   ACTCAAACTTAAAAA     CTGGTAAGTTGGGA ATATTCA TCCATTCTTACCAG     TCTTATCCAGCATAA  63 53
   ACIAD3522 3449551 .. 3449593 -  -9.3  -2.78349   AAATAATCGGTAAAG CCTTCAAGTCGCTTTTAGA ATATG TCTAAAAGCGACTCTATGA TTATAAATCAGCGCG  73 502
        gshB 3446207 .. 3446252 - -19.9   -3.5594   AACTCATTTTTTAAA TGCCCCCATATTGTGACAAAC TCGA GTCAGTCACAATATGGGGGCT GTATTATTGTTAGTG 100 35
        murG 3444917 .. 3444937 -  -3.3  -2.72799   TGGTGACATAGAGCA            CTCTAACTT ACA AAGTTTGAA            TAAGGTCTACCACGT  43 12
        murC NONE
        ddlB NONE
        ftsQ 3441617 .. 3441631 -  -4.2  -4.18018   GCCTGTTATTTAAAA               GCCAAA CAT TATGGC               TTTGCTGTCATTCCA  62 19
        ftsA 3440294 .. 3440307 -  -3.1  -3.33925   CCCTAAAAACACATA               CACCT TAAA AGATG                GCTTTTAGCTTGGTA  48 16
        ftsZ 3438922 .. 3438940 - -11.8  -6.07374   ATAAAAAATAAAAAA             GGTAGTGA ATC TCACTACC             TTTTGGCTATCTTTA 100 49
        lpxC 3437649 .. 3437667 -  -8.2  -2.81657   AAACACAATATATTA             CCAAGTTG GCT CAACTTGA             AGGCTTAAATGAACT  64 309
   ACIAD3508 3436481 .. 3436511 -  -9.2  -4.27465   TATAACCTAAAATAA       CAAAAAATCGCC AATTAAA GGCGATTTTTTA       TACACAACTATTTGA  93 122
        aceE NONE
        aceF 3431583 .. 3431598 -  -8.2  -5.16237   AACTGCATTAAAAAA              CCCCGC CAGA GCGAGG               TTTTTAGAGAAATAA  90 63
   ACIAD3505 3430677 .. 3430709 - -12.2  -5.05037   CAACACAAAAATAAA      TTAAAAAACGCCCT TCTAG AGGGCGTTTTTTTA      TGATCAACTGAGTTA 100 38
   ACIAD3504 3429376 .. 3429396 -  -3.3  -2.90322   GGTCAGCATAACAAT           CTCACTGG TAATTT CC-GTGAG            CTATTATAAACAAAT  44 126
        guaB 3427851 .. 3427872 - -15.9  -5.52079   ACACCAAAACAAAAA           CGCCGTCAG TGGA CTGACGGCG            TTTTTTATTCAGGCT 100 56
        glmM NONE
        pdxH NONE
        recJ 3424050 .. 3424065 -    -9  -6.12328   AGAACATAAAAAAAA              TCGCTC AAAT GAGCGA               TTTTTTTTATGTCTG 100 32
        prfB NONE
   ACIAD3497 NONE
        xenB 3419704 .. 3419719 -  -2.6  -3.95584   TCCGTATTAATCAAA              TCAAAA AATT TTTCGA               ATTATTTCATTTGAT  53 468
   ACIAD3493 NONE
   ACIAD3492 NONE
   ACIAD3490 NONE
        argE 3416295 .. 3416315 -  -9.8  -3.01924   GAGCGTCCCGCAAGA            TCATGCTG TCTGG CAGCATGA            TCCAGAGCTAATCAT  77 41
   ACIAD3488 3414489 .. 3414506 -  -3.4  -5.24989   GCACACATCAAAAAA             GCCATC AAGAAA AATGGC              CTTTATATGAAAATA  74 72
   ACIAD3487 NONE
   ACIAD3486 3412553 .. 3412580 - -14.4  -3.52678   AAGTGCTTAGAAATA        GTTAAATCGAAG CACG CTTCGATTTAAC         TTATGGTTTGATGAT 100 62
   ACIAD3484 NONE
   ACIAD3483 3409506 .. 3409534 -    -9  -2.52464   TCTGTTTTGAAGTCA        TGCATTAAGCCC GCGGT AGACTTAATGCA        AAAGATGGAACAGTT  68 49
   ACIAD3482 3408259 .. 3408278 -  -3.5  -4.23781   CTCATCAAAATCAAA            GCGATGG GATTCT CTATCGC             CCGCTTTTTTAATGA  57 326
   ACIAD3481 3406762 .. 3406780 -  -6.1  -3.79071   TGCACAATAGCTAAA             CTTAATC TATAT GATTAAG             CACTATGGTCGAGTG  65 21
        kdtA 3404933 .. 3404945 -  -4.9  -3.99062   AATATTCATGATAAA                TATTG ATC CAATA                CATGAATATGTCGTG  62 3
   ACIAD3478 3404133 .. 3404144 -    -3  -3.97368   CCTTTAATGCACAAA                GAAT TAAT ATTC                 CGTATCCAATTCAGG  56 100
         acs 3400281 .. 3400312 -  -9.5  -3.82276   CAACAAATATAAAGA      CTTCCCTGCAAGTC TATTC GGCTTGCAGGG-AG      CATGACTATGATGTG  81 31
   ACIAD3474 3399011 .. 3399021 -  -2.4  -4.77036   TCTTATGAGTAAAAA                 CTCG GAT CGGG                 GACTTTAGCCGTTAA  62 2
   ACIAD3472 3397887 .. 3397906 -  -9.3  -3.34232   ACAAGAATAACTCAA            CCCCAAG ACTCGG CTTGGGG             TCTTTTTTAACATTA  79 47
   ACIAD3469 3394892 .. 3394909 -  -9.9  -4.36914   TTTCTCTGTATAAAA             TAGGGAG CATG CTCCCTA              TTTTTCTTGATCAAA 100 56
   ACIAD3464 NONE
        actP 3387951 .. 3387985 - -16.8  -2.55668   CAGGTCTATACCAAG     CAATAAAAAAAGCGCT CTA AGCGCTTTTTTTATTA     AATTTATTTTTTAGT 100 36
   ACIAD3461 3386620 .. 3386632 -  -5.5  -3.18603   AAAAATGTAAAATTA                GCACA AAC TGCGC                GAGCTCTATTGTATA  55 82
   ACIAD3460 3384521 .. 3384536 -    -9  -5.28176   TCGACCTATAAAAAA              GGACTC TTAT GAGTCC               TTTTTTACGTCTGAA  95 44
   ACIAD3457 3380656 .. 3380666 -    -4  -4.29981   CAAAGATAGGCAAAA                 CTTT ATT AAAG                 AAGTTTCTATTTCTC  63 192
        glpM 3375007 .. 3375017 -  -5.4  -3.57387   AACACACGTTTGAAA                 CAAC ACC GTTG                 ACACTCGCATGTCAT  59 487
   ACIAD3451 3373378 .. 3373393 - -10.4  -5.29782   CACACCCATAAAAAA              GGGTGC CTAT GCACCC               TTTATTGTATTGAGT 100 57
   ACIAD3450 3371929 .. 3371943 -  -2.8  -2.74461   GAGTTATGCTTAAAT               GGCT ACCTCTG AGCC               CAACAACTGCGTTAA  41 5
         ssb 3371234 .. 3371255 - -11.7  -5.60993   TTTCCTATAAAAAAA           GAACCTGAT ATAC ATCAGGTTC            TCTCTAATCAACCAA 100 62
        gabP 3369281 .. 3369298 -  -9.9  -5.60993   TTTCCCATAAAAAAA             GAACCTC TTAT GAGGTTC              TTTTTTAAATTCTAA 100 44
        gabT NONE
        gabD 3364810 .. 3364833 - -11.1  -5.76237   CATAGAAATAAAAAA          CCCGTTATG AATGGG CATAACGGG           TTTCTCGTTCAGATC 100 47
   ACIAD3444 3363727 .. 3363752 - -16.3   -4.2535   AGACTACAGCGAAAA         GCCCTGTATCA GGTT TGATACAGGGC          TGTTTTATTTAAAGC 100 71
   ACIAD3443 NONE
   ACIAD3442 3361138 .. 3361152 -    -5   -3.2614   CAGTTGGTAGAGCAA               CTGACT TGT AATCAG               TAGGTCCACAGTTCG  54 86
         kef 3359054 .. 3359083 - -10.1  -4.57073   GATCGCCTGTAAAAA       CAAGAAGTGACCC TTCT GGATCACTTCTTT        ACCGCATTAAGGCTG 100 32
   ACIAD3437 3356563 .. 3356573 -    -4  -5.54907   TGGATAAAATAAAAA                 CAAT TAT ATTG                 ATTTAATCTCTTTAA  79 122
   ACIAD3436 3354484 .. 3354522 - -10.6  -3.57561   TCTCAACTTTTCAAA  TCATGCAGT-A-GAGCTC GTACT GAGCTCTTTACTGCATGA  AGTTACTATACGATG  86 97
   ACIAD3434 NONE
   ACIAD3432 NONE
   ACIAD3431 NONE
   ACIAD3430 NONE
   ACIAD3429 NONE
   ACIAD3428 3345306 .. 3345318 -  -2.7  -3.41745   TTTTTAGAATATGAA                GATAA AAT TCATC                ACTTAATTTTTTAAT  47 40
   ACIAD3427 NONE
   ACIAD3426 NONE
   ACIAD3425 3339403 .. 3339417 -  -4.9   -3.4149   ATCTAAGCTTAAACA               CGAGC ATTCA GCCCG               CTAAATCTTTTGTAT  55 204
        mdtA NONE
        mdtB NONE
        mdtC NONE
   ACIAD3421 3329913 .. 3329924 -  -4.4  -2.59431   GTGTTTTATAATTTA                GAGA GGCT TCTC                 ATGTTTACGCTATCC  47 331
   ACIAD3415 3328062 .. 3328087 -  -4.1  -5.63517   CCGCCAAATAAAAAA         CCAATTACTTA CGAA TGAATAATTGG          TTTAAAATCAATGAA  85 116
        trkD 3325403 .. 3325421 - -10.3  -5.29782   TATACCCATAAAAAA             CCAAGGC CTTTT GCCTTGG             TTTTTTACTGAGCTA 100 60
   ACIAD3408 NONE
   ACIAD3407 3323271 .. 3323286 - -10.4  -3.31144   TGTGGAGCGGTACAA              CGCCAC AACA GTGGCG               TGAACAGCATGATAA  83 62
   ACIAD3405 3321096 .. 3321131 -  -7.6  -2.51257   TGCTAAAAAAACAGG    CGACAACACATGGGAAA TTT TTACCCACG-GTGGTCG    TAAGCCTACGGGCAT  60 455
   ACIAD3403 NONE
   ACIAD3402 NONE
   ACIAD3401 3318513 .. 3318524 -  -2.2  -4.35483   TTTCATCAGAATAAA                GAGT GCAA ACCC                 ACACGCTTTATTCTC  57 57
   ACIAD3400 3316565 .. 3316577 -  -2.7  -5.48163   AAACAAAGTAAAAAA                TGAAA TTT TTCCA                AGATCTTGTTCTGCA  76 125
   ACIAD3399 3312296 .. 3312313 -  -9.9  -5.86332   TTAAGCTAAAAAAAA             GATGCCT CACG AGGCATC              TTTTTTTTATCTCTT 100 46
   ACIAD3394 3308796 .. 3308814 - -11.8  -5.75342   TTCGCCCAAAAAAAA             TCCCTGAT GGG ATCAGGGA             TTAGAAACTTTCAAA 100 225
   ACIAD3393 3307659 .. 3307689 -  -4.2  -3.47322   TCTCATCACAATTAA       TCTACTTATAAATA ATA TATTTTTAAGTATA       TTGTTTTATCTCTGG  53 113
   ACIAD3392 3306298 .. 3306312 -  -2.8  -3.82202   GATCCGTAAAGACAA               CCTCGA CAT TCAAAG               CTTTTACGATGAGCT  52 103
   ACIAD3386 3298847 .. 3298874 - -15.8    -3.551   GCGTAATGCACATAA        GAAAAAACCACC CGAA GGTGGTTTTTTC         TTTTTAAACAGGATT 100 45
   ACIAD3384 3296376 .. 3296394 -   -11  -4.35693   AAATTTATAAAAGAA             GCCTCTCA TAC CGAGAGGC             TTTTTTATGGTTACG 100 55
        poxB 3291869 .. 3291889 -  -6.2  -5.36441   TCCTGATATAAAAAA            TGCATGAC GCTAG ATCATGCA            TTTTTAACTTATAGT  84 72
   ACIAD3380 3290018 .. 3290033 -    -9  -5.26316   TTATGGCATAAAAAA              CCAGCT CGAA AGCTGG               TTTTGTTCATTTTTA  95 46
        czcI 3289499 .. 3289509 -    -4  -2.52061   AAGCATAAAATAACC                 CTAT GAA ATAG                 TTAATATTTCTGGTG  45 52
        czcC NONE
        czcB NONE
        czcA 3283632 .. 3283662 - -10.6  -3.59979   GCTTTTTATTTTAAA       GCCTTCATGACACA CGA TATATCATGAAGAC       TCATACTCAAACTGT  86 42
        czcD 3282185 .. 3282203 - -11.7  -4.64657   CCAAATTCTGAAAAA             GCCGCTG ACATA CAGCGGC             TTTTTTTATTTCTGA 100 466
         sbp 3278581 .. 3278606 -  -6.9  -5.34309   ATCATGAAAGAAAAA         CACGAATCGCA AAGT TGTAATTCGTG          TTTAATGGATTCAAT  89 46
        mraW NONE
        ftsL NONE
        ftsI NONE
        murE 3273638 .. 3273652 -  -2.1  -5.28778   AGTATGCATAAAAAA               TCCTA ATGTG CAGGA               TACGCAGAATGAACT  70 13
        murF NONE
        mraY 3271062 .. 3271076 - -12.8   -5.4505   TTTCCTAATAAAAAA               GCCGGC GTG GCCGGC               TTTCTTCAATTATAT 100 55
         rrm 3270213 .. 3270233 - -14.1  -6.02914   GTGACATAAAAAAAA            CAGCCATCA AAT TGATGGCTG            TTTTTTTATTTTTTG 100 11
   ACIAD3360 NONE
   ACIAD3359 NONE
   ACIAD3357 NONE
   ACIAD3356 NONE
   ACIAD3355 3262288 .. 3262306 -  -7.4  -3.54424   TGGCAGGGTGTCAAA             CTCTTTGC TTG GCAAGGAG             TCACCTATTGAATTA  71 58
        aroK NONE
        aroB NONE
   ACIAD3352 3259531 .. 3259556 -  -8.3  -3.54424   TCGCACTTTTTTAAA         GCAGGCGAAAC GACG ATTTCGCATGC          TAACTGAATTTTATG  73 258
        gltB NONE
        gltD 3253304 .. 3253335 - -12.4  -4.96848   TGTGTCATACAAAAA      CACAAAAGCCTGCA TCTT TGCAGGCTTTTGAA       ATGGATCTTTAAATA 100 49
   ACIAD3348 3252257 .. 3252271 -  -7.1  -5.47431   TTAATACATAAAAAA               CGGGT GCTTG ACCCG               TTTCTATGTTTACCC  93 49
   ACIAD3347 NONE
   ACIAD3345 NONE
   ACIAD3344 3249557 .. 3249571 -  -4.2  -4.36411   CACCAATTATCAAAA               TGCCAT TGA ATGGCC               GCAACATGCGACTGC  63 379
        adhA 3241657 .. 3241673 -  -8.7  -4.72556   TTAAAAATTATAAAA              CCAGCCT TAA AGACTGG              TTCTAATTAAACTAT  93 46
        comP 3240831 .. 3240864 - -11.3  -3.30243   ATTCATTTTTTATAA     TTTAAAGAAGAACTT ATAA AAGTTCTTCTTTTAA      AGCCATATAGTACTA  87 44
   ACIAD3337 3239175 .. 3239189 -  -5.8  -3.58542   TGATAATAAAATATA               TCAATA TTC TATTGA               ACAAAATTTTAACTT  62 11
   ACIAD3336 NONE
   ACIAD3335 NONE
   ACIAD3334 NONE
   ACIAD3333 3234041 .. 3234071 -  -2.5   -3.9712   CTATCGCATTACAAA       GTAGCCGCAAAAT GGTCA ATATTGCGGATCC       AACTGTGCAAGTCCC  54 221
        ispH 3227403 .. 3227425 - -16.4  -5.27923   TAAGTGCATAAAAAA           GCGGATGAGT GAC ACTCATCCGC           TTCAGAATATTATTA 100 49
   ACIAD3321 NONE
   ACIAD3319 NONE
        comB NONE
   ACIAD3317 NONE
        comC 3220301 .. 3220330 - -12.3  -3.22298   TCCATTGAGCATTAA       CGCCATACCAAAT CATC ATTCAGTATGGCG        ATTTTCAGATTAAGG  91 35
        comE NONE
        comF 3219248 .. 3219262 -  -3.5  -3.66803   CGGCAACACTTCAAA               CCCCT TTCAT AGAGG               GCGATATTCTACGTC  50 98
        rpsP NONE
        rimM 3218357 .. 3218373 -  -3.7  -3.18264   TTTGCCATCCATCAA              GTGGATT AGT AATCTAC              GCCCCAATTGACATA  49 14
        trmD 3217559 .. 3217582 -  -6.8  -2.64987   AAAGAGCCTATATCA          GATCACTCAA TTTT TTGAGTCATC           TAAAAATGTTAGCCA  57 8
        rplS 3217007 .. 3217024 -  -9.1  -5.13473   ACCAGATGTAAAAAA             TGCGCCC AATC AGGCGCA              TTTTTATGCTGATAA 100 53
        truB 3213814 .. 3213824 -  -2.4  -4.39571   CCTATAAATTTAAAA                 GACG TTT CGGC                 ACCAATCTTTTTTTA  57 1
   ACIAD3306 3212917 .. 3212940 - -11.8  -5.72254   CTAAACAAGAAAAAA          GAGCACTCCA CATA TGGAATGCTC           TTTTAGTTTATTTTG 100 102
   ACIAD3305 3212212 .. 3212225 -  -2.4  -3.90048   TTTGTCTTAAAAAGA               CTCA GCAAAA TGAG                TTATGGAACCTTATC  51 219
   ACIAD3300 3207479 .. 3207502 -   -11  -5.77571   ATCAAAAAACAAAAA          GGCGTAGCTT TATG ATGCTACGCC           TTTTTCAGTTACACT 100 74
   ACIAD3299 3207017 .. 3207034 -  -6.3   -5.5112   TTCAGCAACAAAAAA             GTGCATC CGCA AATGCAC              TTTGAGTAGCAGTAT  87 72
   ACIAD3298 3205844 .. 3205866 -  -4.2  -5.05153   ATTTGAAAAAATAAA           GCACTCAAAA TAC TTTTGAGTAT           TCTGAAAATAGCAGA  76 190
   ACIAD3297 3203948 .. 3203968 -  -6.7  -2.51547   CTGGCACATCAAGAG            CGCGTCAAG GAT CATGTCGCG            AGTGTAGATATCCGA  55 160
        mdfA 3201294 .. 3201305 -    -3  -3.90316   ACTCCTTGAAAAAGA                GATT CGTT AATC                 CGTCGATATGTCTGG  55 77
   ACIAD3286 NONE
   ACIAD3285 3194755 .. 3194771 -  -5.1  -3.16203   TTATCAGAACACAGA              TACCAGC TCA GCTGCTA              GTCAAACTTCAGCCT  53 169
         dkg 3192374 .. 3192390 -  -3.7  -2.77501   ACAGAATGGCTAAAT              CGCTTAT TCT ATAAGGG              TATTGTAGATAAAAC  46 99
   ACIAD3280 3191000 .. 3191017 - -11.3  -5.49569   GATCAACATAAAAAA             GGGACGA TTTT TCGTCCC              TTTTTTATTTAAATT 100 46
        hprA 3188702 .. 3188714 -  -3.4  -4.30014   CTGATCAACCCAAAA                CCAT GCCAT ATGG                TGATAATCCAAATAT  61 399
   ACIAD3273 3186047 .. 3186065 - -10.4  -2.53581   CATAGCGTTAAGCTA             CAGATCAT TTA ATGATCTG             TAGCTTATTTGATAG  77 30
   ACIAD3272 NONE
   ACIAD3271 3185372 .. 3185394 -  -3.5  -2.95091   ATCCTAATGTATACA           GAAAATGTA TTTAT TACACCTTC           ATGGTGGGATAGTTT  46 349
   ACIAD3267 NONE
   ACIAD3266 3178769 .. 3178781 -  -6.3  -3.31558   AAACGACCACAGCAA                CTTGA ATA TCAAG                CGATGAAAGGATATG  59 153
   ACIAD3263 3177590 .. 3177620 - -14.3  -3.26319   AATCTGTTACACGAA       TAAAAAAGAGCAC CTTGC GTGCTCTTTTTTA       TTCTTCATTGGTGGC  95 23
   ACIAD3261 3173205 .. 3173221 -  -6.6  -5.72616   ACTGACATAAAAAAA              CTGGAT ACAAG ATCCAG              TTTTTTTATGTCTAA  89 43
   ACIAD3258 NONE
        murI NONE
   ACIAD3256 3168539 .. 3168549 -    -4  -2.84617   TATTGCAAAAATCTA                 TCAT TGC ATGA                 ACTGTAACAGGTTTC  46 49
        hemH NONE
   ACIAD3254 3166386 .. 3166412 -  -8.1  -2.71924   TATTCGCTTGCAAAT         GAGACTATTTC TTATT GATATAGTCTC         TTGTCTATTTACAGG  66 445
         dxs 3162434 .. 3162461 -  -9.2  -4.50943   GAATAATGCATAAAA        GCGCGCTAATTC TATC AAATCAACGCGC         CTTTTGGTAAAAAAT  93 64
        suhB 3161503 .. 3161533 -   -12  -4.72272   GGTTTTTACCAAAAA       TAAAAGAGCAACCT TTT AGGCTGCTCTTTTT       GTTTAACTTTTGAGG 100 45
   ACIAD3245 3159220 .. 3159249 - -16.7  -3.55889   ATATATTAATCACAA       TAAAAAAGCCGAC ATTC GTCGGCTTTTTTA        TATATCACTCAGAAT 100 40
       ttg2A NONE
       ttg2B NONE
       ttg2C NONE
   ACIAD3241 NONE
   ACIAD3240 3155629 .. 3155645 - -12.3  -5.60993   CTTTTGATAAAAAAA              GCACCGA ACC TCGGTGC              TTTTTTATTGGTAGC 100 44
   ACIAD3238 NONE
   ACIAD3237 3153044 .. 3153058 -  -5.6  -3.78775   GTCTGCATTATCAAA               GTCTGC TGA GCAGTC               TTTTGCTCACATTGC  63 406
   ACIAD3234 3149824 .. 3149836 -  -4.9  -2.88023   TTATGATTATCAAAC                TATGT GAC ACATA                TCACAATTTATACTA  51 112
   ACIAD3233 3148777 .. 3148800 - -12.6  -3.12402   TAAATCACTACTCAA          TAAAGGTCAC CACG GTGACCTTTA           TTTATGAGCGAAACT  87 27
        tesB NONE
   ACIAD3230 3143655 .. 3143672 -    -7  -5.16151   CAAATCCAATAAAAA             GCAGGA TTAGTC TCCTGC              TTTTTTGAGTCATTT  88 64
   ACIAD3221 3135163 .. 3135173 -  -5.4  -2.65279   TAAGTGTCAAAGGCA                 GTGA AAA TCAC                 TAAGGTCACGATCGA  51 203
        rpsJ 3134736 .. 3134770 -  -5.8    -5.055   GTAACCTCTAAAAAA     GCAGCTTAATTAATGC CAG GCACTAATTAACCCGA     AAGCCTTAACCCAAT  83 31
        rplC NONE
        rplD NONE
        rplW NONE
        rplB NONE
        rpsS NONE
        rplV NONE
        rpsC NONE
        rplP NONE
        rpmC NONE
        rpsQ 3129988 .. 3130001 -  -4.5  -2.75577   CTACTCCAAAACCGA               GCAAC ACCG GTCGC                AATTTCGAAAGGCTC  47 83
        rplN NONE
        rplX NONE
        rplE NONE
        rpsN NONE
        rpsH NONE
        rplF NONE
        rplR NONE
        rpsE NONE
        rpmD NONE
        rplO NONE
        secY NONE
        rpmJ 3124380 .. 3124408 - -15.3  -3.51076   GCAGTAGATAATCAA        CCGCCCCACAAAA AAT CTTTGAGGGGCGG        ATATTAACCTAATTA 100 71
        rpsM NONE
        rpsK NONE
        rpsD NONE
        rpoA 3121888 .. 3121912 -  -4.3  -2.64794   CCTAATTTCACACCA          CTATTACGATG ACG CATGGTGATAG          TCCTACTTAATTAAC  47 36
        rplQ 3121490 .. 3121508 -  -8.9  -5.65177   ACAGGCATAAAAAAA             GATCGGT ATTAA ACCGATC             TTTTTCTGAATAAGA  95 44
   ACIAD3192 3119827 .. 3119845 -  -8.9  -6.02919   TCATAAACAAAAAAA             GGAGCTT TGTTT AAGCTCC             TTTTTTTGTTTAGCT 100 45
   ACIAD3189 NONE
   ACIAD3188 3117792 .. 3117802 -    -4  -3.01924   TATCTTTTTTTAAGA                 TTGT TTA ACAA                 TCAGAGTAGTTTAGT  47 26
   ACIAD3187 3117425 .. 3117454 -  -5.2  -5.81412   TTTAGGCAAAAAAAA      GTAGCAT-TGC-GA CGGT TCAGCACATGCTAC       TTATAAACTGGTAAA  91 43
   ACIAD3186 NONE
   ACIAD3185 NONE
   ACIAD3184 3113105 .. 3113134 - -15.3  -5.04325   TCTAAATCATAAAAA       TAAAAAAAGCACC TTTG GGTGCTTTTTTTA        TATCGTAATCGCTAT 100 37
   ACIAD3176 3102871 .. 3102887 -  -2.3  -4.41548   TTATACGCCATAAAA              GTAATAA TGA CTATCAC              ACAAGTGATCGCTAT  57 321
   ACIAD3175 3102368 .. 3102384 -  -9.5  -5.64274   TTAGGCACAAAAAAA              CCACTTA CAA TAAGTGG              TTTCTTTTCAACTCT 100 226
   ACIAD3173 NONE
   ACIAD3172 3099573 .. 3099583 -  -5.4   -4.3586   TGATCCAGATTAAAA                 TCTC ATA GAGA                 TATCCAATCATATAG  69 104
   ACIAD3169 3096895 .. 3096915 -  -3.3  -3.03007   AAGATGTTGGCAATA            TCCATCC CGATGAT GAATGGA            TGCAAAAAATAGGGC  44 178
        wrbA 3095023 .. 3095036 -  -3.1  -3.30124   TTCTATTTTTTATAA               GCAAC AACC GTTAC                ATAGATATTCGATGT  47 40
   ACIAD3166 3094310 .. 3094350 -  -8.5  -3.15621   AAGCTCAATTTAATA  TTCTTTCTAGGATCTTATT TAA AATAAGCTCCTAGAATTAA  ATCAACGGCGAAATA  73 22
   ACIAD3161 3088772 .. 3088812 -  -9.9  -5.00467   TCAAGAACAATAAAA  CAAAGAGCCAATGAGCA ATTGCTG TGATCATTGGCTCTTTT  TTAGAAATGATATCT 100 26
   ACIAD3157 NONE
   ACIAD3156 3082552 .. 3082578 -  -3.8  -3.04792   TGAGGATCGTTAAGA         TGATTAAACAGA TAG TCCATTTAATCT         AATAATCATAAACGG  47 148
         mdh 3081493 .. 3081512 - -12.2    -5.626   TATTGGATAAAAAAA            GGCACTTC ATTT GAAGTGCC             TTTCCATCTTCATCA 100 48
   ACIAD3153 3081047 .. 3081064 -  -4.2  -4.08767   TGGACTGGTTTAAAA             CTTTAG TACACG CTAAAG              CACATTAATATGTGA  62 65
   ACIAD3150 NONE
        pssA NONE
   ACIAD3148 3076577 .. 3076589 -  -4.9  -3.48498   AAACCAATCAATCAA                TGATA ATA TATCA                ATCAATCAACCAGTA  55 345
   ACIAD3144 3066231 .. 3066260 - -10.9  -4.36063   AGAACACGATGAAAA       TAAAAAATGACGC CGAG GCGTCATTTTTTT        ATGATCTAATTTCTT 100 47
   ACIAD3141 NONE
        thi3 NONE
   ACIAD3139 3063402 .. 3063439 -  -3.3  -5.37593   TCTGAAAGTAAAAAA   TATACAGGCGACCTAGC ATGT ACTGGGGAGCCTGTATG    ACTAATCCTGATCTC  74 69
   ACIAD3136 3061929 .. 3061942 -  -9.5  -5.47218   TTCCATTCAAAAAAA               GCGCC CGAA GGCGC                TTTTTGAGTTTAGCT 100 35
   ACIAD3131 3057512 .. 3057524 -  -3.4  -5.21683   ACTTAAAAAAACAAA                TGCA TATGT TGCA                GGCACAGATTTTTCA  75 201
   ACIAD3128 3054503 .. 3054515 -  -4.7  -3.53444   TTAGTCTCGTTCAAA                CGGGC TGT GACCG                TATTGCCAATACGCC  55 356
         dfp 3051732 .. 3051756 - -11.6  -4.13561   GTTTCTCAAAAAACA          TAAAGCTCCT TTTTC AGGAGCTTTA          GCTAAACAATATAAC 100 49
   ACIAD3123 3051243 .. 3051261 -  -9.6  -4.65895   TCTCCTACTTAAAAA             GCTACCTC TCA AAGGTAGC             TTTTTTTATATTGTT 100 42
         orn 3048227 .. 3048239 -  -3.5  -3.28984   TAATCCAAGTATTAA                TTTTT AAT AAAAA                AATACTCACGATAAT  47 9
   ACIAD3117 3047223 .. 3047244 -  -9.5  -5.77988   ATAGACATAAAAAAA           TCGCACTCT CTAA AGAATGCGA            TTGAGGCTATTTGGG 100 51
        fabI 3046278 .. 3046295 -  -5.6   -5.4588   TAAAACTATAAAAAA             TGATGC TCAAAG GCATCA              TTTTTTTATTCATGG  84 53
   ACIAD3115 NONE
   ACIAD3114 3040380 .. 3040408 - -11.8  -3.27476   ATCCTTAATCATTAA        CCATGTATCAGG TTATG CCTGATGCATGG        TTGGATTTAACTCAT  89 9
        ilvI 3026023 .. 3026037 -  -2.9  -4.11235   CAACGAGTACAGAAA               TAATG TGTCT CATTA               TGTACGCTCCCCTTT  55 23
        ilvH NONE
        ilvC 3024458 .. 3024475 -  -7.7  -5.97575   AAGTGATAAAAAAAA             TCCTGCC AAAT GACAGGA              TTTTCACTAAAGAAA 100 45
   ACIAD3099 3021913 .. 3021924 -    -3  -4.61824   TAATAACAACCAAAA                CAAT GAAG ATTG                 TTTCAACAAAATACG  62 279
        prfC 3020098 .. 3020117 - -12.2  -5.55769   CTCTAGAATAAAAAA            CAGCGTCT GTTT AGACGCTG             TTTTTTACATTATTT 100 39
   ACIAD3093 3019192 .. 3019209 -  -2.6  -2.80245   TGATGCTAATAGAAT             CTGGCC TGTTTT GGCTAG              TTACATACCAAGATT  42 50
   ACIAD3092 NONE
   ACIAD3091 NONE
        acnA 3014477 .. 3014493 -    -8   -5.4833   GCATTCAATAAAAAA              GCCTCA ATAAA TGAGGC              TTTAAAAGCAGTGGA  93 45
   ACIAD3089 3013898 .. 3013914 -  -3.7  -3.18031   TTTTTAAAAATCATA              TGACTTT ACC AACGTCA              CTCCTGCCCATTATT  49 23
   ACIAD3088 3013038 .. 3013057 -  -6.4  -4.21275   CGAATTTATCTAAAA            CGAAGCTT ATTC AGGCTTCG             TTTTTTTCATATCTA  71 12
        soxR 3008741 .. 3008752 -  -4.4  -2.92246   GTAATTCCAACCATA                TTGC TCAT GCAA                 GGTATCCAGCGATTA  47 205
      pntA-1 NONE
      pntA-2 NONE
        pntB 3004822 .. 3004835 -  -8.1  -5.42259   TCATCCGTAAAAAAA               CCACC CGCA GGTGG                TTTTCGTTTTAGCTC  93 44
   ACIAD3077 3004380 .. 3004396 -  -9.4  -5.07941   AAAAGCATATAAAAA              GCGACC CTCAT GGTCGC              TTTTTTATGATTAAG 100 92
        cysM NONE
   ACIAD3070 2996527 .. 2996539 -  -3.4  -3.01924   CATGTTTTTTCAAGA                GGAA CCTTC TTCC                TGCGAAGTGCAAGGA  45 7
        rumA 2995102 .. 2995115 -  -2.4  -2.79183   CGTACTGTGACCATA               CCAT TCTCCT ATGG                TGTTGTAACTCATGT  41 43
        relA 2992760 .. 2992785 - -15.5  -3.80569   TAAAACAGATCTAAA         CGTCAGCCTGC AATT GCAGGCTGACA          TATGTTGATTAATTG 100 34
   ACIAD3065 NONE
   ACIAD3064 2990572 .. 2990589 -  -3.3  -4.09739   GCAAGGTTTGCAAAA             GACGCTG TCTC CTACGTC              AGGACGTTAATAATA  57 130
        pcnB NONE
        folK 2988608 .. 2988624 -  -2.9  -3.14344   GATGTCCTCTATCAA              CGCTACC CAC AACAGCG              CGTTATTTTTCAACC  43 28
        panB NONE
        panC NONE
   ACIAD3059 NONE
        ptsO NONE
   ACIAD3057 2985191 .. 2985214 -  -7.4  -5.14163   ATTGACCAATAAAAA          GCCAGTCCAT CGTC AGGAACTGGC           TTTTTAATGTGCAAC  88 67
        thrS NONE
        infC 2980541 .. 2980560 -  -9.3  -5.65927   GATTCAAAGAAAAAA            GGAGTGC CAATAT GCACTCC             TTTTTTCTTTCTGAG 100 101
   ACIAD3051 2979124 .. 2979139 -  -6.2  -3.06183   CTTATGCTGATCGAA              TTTGCT TTTA AGCAAA               ATTAAATGATTTGAA  57 27
   ACIAD3050 2978517 .. 2978535 -  -3.8  -4.30719   TGGCTCTATAAGAAA             TCAAGTCT AAA AGACCAGA             TCGAATTTAGGTTGG  63 100
        rpmI NONE
        rplT 2975654 .. 2975671 - -11.3  -5.72207   TTTAAAGCAAAAAAA             GACCGCT AAAA AGCGGTC              TTTTTTTGAATCTCT 100 45
   ACIAD3045 NONE
   ACIAD3044 2974986 .. 2975009 -  -9.6    -2.924   TAATCGCTTACAAAG          CCTGAGATCC GTTT GGATCTCAGT           TCTCATATTTATTGG  76 41
        pheS NONE
        pheT NONE
        himA 2970085 .. 2970103 - -10.3   -6.4275   TAAAAACAAAAAAAA             GAGCAGG TTATT CCTGCTC             AGTTCCTACGCGCTG 100 14
         ppx 2965518 .. 2965530 -  -3.4  -4.04394   CCTAAATTAACCAAA                TCGA GTTAA TCGA                TAAATTTTTCCGACT  55 18
        accA NONE
        mesJ NONE
        proC NONE
   ACIAD3031 2961892 .. 2961922 - -16.4  -3.36569   CTAATTTTTCAAACA       TAAAAAAGGCCGAT TAT ATCGGCCTTTTTCA       GATCTATCTTATAAA 100 34
   ACIAD3028 2955917 .. 2955931 -   -10  -2.72471   GTGTCACCATACAAC               TGGGTG GCA CACCCA               TCTCAATCGTATATT  75 154
        xcpR 2952505 .. 2952520 -    -9  -3.94812   CTGTATGTAAAAAGA              GCACCT TTTG AGGTGC               TTTTTTAATCAATCT  82 39
        pdxA NONE
        ksgA NONE
        apaH 2935981 .. 2936028 -    -5  -2.72013   ATTGCAATAACCAAG CTCAACACTCAAAAGTATCATT GTTA AATTTGGCTTTTGAGTGTTGAA TATTTAGAAAAATTC  50 29
   ACIAD3002 2932227 .. 2932256 -  -3.5  -3.78909   CAATCACAAAATTAA       TTGGTATCGGCAG ACAT CCACTGGTACCAA        AATCTATACCAAAGA  56 106
   ACIAD3000 2929103 .. 2929115 -  -2.6  -3.02144   TTATTCCTTGCAAGA                CGCC AAGCA AGCG                GTGGATATGATCGAA  43 503
   ACIAD2995 NONE
   ACIAD2994 2924723 .. 2924746 -  -3.2  -2.91997   TTGTACATACAATGA          GGATCGTA AGTAGCAA TACAATCC           ATCATGATTTTTATC  44 64
   ACIAD2993 NONE
   ACIAD2992 2923663 .. 2923685 -  -6.3  -3.38316   CCATTATGCAATGAA           GATCAGATC GATTG GTTCTGATC           TTTCCAAAATACCAG  62 5
   ACIAD2987 2918086 .. 2918116 -  -2.5  -3.58037   TATCAAGGCGTTAAA       GATGCATTACGTC GTGAT GCCGCAATTCACC       TGTTGCTCAACCCAG  50 217
   ACIAD2985 NONE
   ACIAD2984 2914492 .. 2914503 -  -4.4  -3.09516   CTTTCCATGACCCAA                CAGA AAAT TCTG                 AAAATATACGTTTAA  50 42
         gcd 2911921 .. 2911939 - -10.3  -4.62783   GATTTATTTTAAAAA             GCCCAGA ATCAA TCTGGGC             TTTTTTTATGGTGAA 100 53
        cysI NONE
   ACIAD2981 2909627 .. 2909658 -   -19  -3.15249   CACATTTGTCAGCAA      TTAAAAAAGCGGGC TTAA GCCCGCTTTTTTAA       TGTCAACTGGTTTAA 100 37
   ACIAD2979 2908129 .. 2908152 -  -3.1  -3.63627   TTCCCACATTGCAAA          TGCCATCGT TTAAAT ACGTTGACA           TTAGTATGGAAATTT  50 206
        kdpA NONE
        kdpB NONE
        kdpC NONE
        kdpD NONE
        kdpE NONE
   ACIAD2972 2899549 .. 2899568 -    -8  -5.50313   GATAAAATTAAAAAA            GTTATTAC TTCG GTAATAAC             TTTTTTGTTTATACT  93 455
        ispA 2896713 .. 2896737 -   -13   -5.4833   GCATTCAATAAAAAA          GCGGTTTCAT CTTTT ATGAAACCGC          TTTTTTAATACAACA 100 53
   ACIAD2963 2892006 .. 2892022 -    -3  -3.79138   AATAGATTGATTAAA              TGTCGT TTGTC ACAACA              CTAACACTGCTTTAC  52 266
        qseB 2891110 .. 2891161 -  -4.6   -2.7364   TAGAACACTAAATAT GGAGGTGACCCAG-ATTAACCGAC GTCGTA GT-GAATAATGCTGGGTCATCCCC TAGTTCCTTATGATG  47 33
        qseC 2889777 .. 2889790 -  -5.9   -3.2247   AAACAGACTCATGAA               GCGGC ATAA GCCAC                TTCCAGTGATTTCAA  59 67
   ACIAD2956 NONE
   ACIAD2955 2884908 .. 2884920 -  -4.1  -3.39028   TAGAATTTCCAAATA                TGCCT CTT AAGCA                TGTAAATAATGATCT  51 393
   ACIAD2951 2883634 .. 2883651 -  -9.1  -5.53288   TTTAATTTAAAAAAA             CCCCCTC AATT GAGGGGA              TTTTTCATTTATTAA 100 30
   ACIAD2949 NONE
   ACIAD2948 2878976 .. 2879000 -  -6.5  -2.75039   GATACACCTGAATCA         GAGTGTGGCT AACATG AGCCAC-CTC          CTGATCTTAAATTTT  57 39
        rplU NONE
        rpmA 2867240 .. 2867254 - -11.4  -5.71983   TTAAGCATAAAAAAA               GCCCAC AAC GTGGGC               TTTTTTGAACAATTC 100 46
        lolA 2866324 .. 2866348 -  -9.4  -5.34555   TGACACCATAAAAAA          TTAATCGCCC TAAAT GAGCGATTAA          TTGAAATAATATTTT 100 57
   ACIAD2936 2865388 .. 2865411 -    -9   -5.0538   CTTCACGCCAAAAAA          TATAGTCACC CTTG AGTGACTATA           TTTTTAAATTGGATA  95 47
        serS 2864048 .. 2864064 -  -2.3  -3.54012   AAATCATGCACACAA              TCGAT GCAATTA ATCGA              TATACGTTGCACCAC  47 18
        cysG 2862572 .. 2862582 -  -3.2  -3.90464   GCTCAAACAATACAA                 CGTG GAT CACA                 AATTTTCTCAACTAC  55 62
   ACIAD2933 2861951 .. 2861969 -  -3.1   -3.2856   CAAACGTGAAATACA             GCAAACC TCCCC GATTCGC             GTAGAATATAGCTTG  47 158
   ACIAD2931 2861000 .. 2861030 - -14.2  -3.64049   TGAATAATCTTCAAA       TATAAAAAAGGCGC TCA GCGCCTTTTTTATT       GTTAATTTTTAATCA 100 34
   ACIAD2924 2853917 .. 2853944 -   -13  -2.68305   CTAAAAATTAACGCA        TAGCATAACATT TTCA AATGTTATGCTA         CATCTGATTTTCGTT  87 39
   ACIAD2923 2853217 .. 2853236 -  -7.2  -5.67063   CTGAGCATAAAAAAA            CACCTCTA TTTT TAGAGATG             TTTTTTATATATTTT  93 152
   ACIAD2920 2851513 .. 2851523 -  -2.6  -3.97947   TGGATTTACCATAAA                 TTTT ATA AAAA                 AAGATAAGCTAACTC  53 34
   ACIAD2918 2850034 .. 2850056 -  -9.2  -3.19789   ATATTTAAGATTCAA           GCCGAAATAT TTA AGATTTCGGC           TTTTTTATTGTGAAC  77 40
   ACIAD2915 2848104 .. 2848121 -  -6.3  -2.52519   GTACTAGAGCAATAG             CTCCTGT CAAT ACAGGAA              AAATAAGAAAGCTCC  56 198
        hemA 2839144 .. 2839154 -    -4  -4.27026   CTTGAAAGAAAAATA                 TTTG CGT CAAA                 AGTTAAAGGCACCTA  63 122
        rluD NONE
   ACIAD2896 NONE
   ACIAD2895 2833652 .. 2833665 -  -6.7  -5.00642   TAATTTATACAAAAA               GCCTT TACT AAGGC                TTTTTGTTTGATTGT  83 41
        coaD NONE
   ACIAD2892 2831976 .. 2831988 -  -7.7  -2.53995   ACCTACCCGAATCCA                GTACG GGC CGTAC                CTCAGGATTCCTATT  63 302
   ACIAD2890 2830067 .. 2830099 - -10.8  -2.93992   CAAAATTAAAGACTA      CATGTTCAAGCA TCATACAAC TGCTTGAACATG      CCTCTTTTTATCATT  81 40
   ACIAD2887 2826628 .. 2826644 -  -9.4  -4.31688   AAGAGCAACTTAAAA              GACCGC CTAGT GCGGTC              TTTTTTATTTTGATG  93 52
        sdhC NONE
        sdhD NONE
        sdhA NONE
        sdhB 2820848 .. 2820867 -  -6.4  -6.02914   TTTACATAAAAAAAA            GCGCACAT CTAA ATGCACGC             TTTTTTGACGCATAT 100 40
        sucA NONE
        sucB 2816237 .. 2816261 -  -5.8  -3.87815   TTTTATCTCCATAAA         CCCAGA-TGAA TCAT CTCAATCTGGG          CTATTGTCCGGAATG  65 43
         lpd 2814761 .. 2814778 - -11.3  -5.64421   ACCTTAAACAAAAAA             GAGCGGT TTAC ACCGCTC              TTTTTTCAATTATTT 100 35
        sucC NONE
        sucD 2812285 .. 2812295 -  -3.2  -2.90226   ATACCAATGAACAAT                 GAGT GTT ACCC                 TATTATTATGACGGA  44 273
   ACIAD2870 NONE
   ACIAD2869 2809047 .. 2809065 -  -9.6  -5.35224   CTTAGAAAAATAAAA             GAGAAGGC ATA ACCTTCTC             TTGTCAAATACTGGC 100 29
   ACIAD2867 2806761 .. 2806780 -    -5  -4.88711   ACAACATATTAAAAA            GGAACC ATATTTCA GGTTCC             TTTGTTTACACACTA  75 38
   ACIAD2866 2801088 .. 2801127 - -13.8  -4.15543   TAAATATTCTTAAAA  CAATCAAAAAAGAGGGCT TTAC AGCCCTCTTTTTTTAATG   CTTGAATTATTTCAA 100 41
   ACIAD2864 2799852 .. 2799871 -  -3.6  -3.28119   ATGGACGGACAGGAA            TCACAAAA CTGG TTTTGGGA             AGCGTCACCCAAAAA  49 125
   ACIAD2857 2793589 .. 2793607 -  -8.9  -5.42259   TCAGTTTTAAAAAAA             GCGAGAT TTTTT ATCTCGC             TTTTTTCTTTTTTTA  95 38
        ftsJ 2791820 .. 2791832 -  -4.1  -4.66833   TTGCAATTTCAAAAA                GTACA AAA TGCAC                AATTTTTAGCAGATT  70 53
        ftsH 2789797 .. 2789814 - -11.3  -5.65927   CATCCAAATAAAAAA             GAGCTGC CTAA GCAGCTC              TTTCAAACTAAAAGA 100 42
        folP 2788768 .. 2788796 -    -9  -2.62439   AAGATCGTTAAACAT        CAGCACATCTTT TTAAT AAAAACGTGCTG        CTTATATCATAAGTT  69 80
   ACIAD2851 2787976 .. 2787996 - -11.9  -2.96638   TGAAATAGGTAGACA            CAGGGGATT TAA AATCCCCCG            CCCTCAAAGCGTGCC  85 482
   ACIAD2849 2786197 .. 2786217 - -11.9  -2.96638   TGAAATAGGTAGACA            CAGGGGATT TAA AATCCCCCG            CCCTCAAAGCGTGCC  85 174
        folD 2784985 .. 2785016 - -11.8  -2.53177   AGAGATAAAATAATT      TTGGTTACTTTTGC CAAA ACAAAAGCAACCAA       CTTCTTAGATCACAG  84 90
   ACIAD2846 2783637 .. 2783657 -  -9.9  -3.80452   AAATCAGACCAATAA            TAAATCATC AAC GATGATTTA            CCAAAATTATGCGAT  83 525
        glpD 2781694 .. 2781708 -  -5.7  -3.64162   ATCAAGCATGTTAAA               GTTGC AAAAG GCAAC               TATGGCAGTGTTCAA  61 295
   ACIAD2841 NONE
   ACIAD2840 2777354 .. 2777374 -  -4.8  -3.14564   TTATTCCTTTAGCAA            CCATCAAA ATGAA TTTGATGA            CACTGTTTTGGGGAT  52 119
       groES NONE
       groEL 2775227 .. 2775248 - -14.5  -5.67967   ATCATTATAAAAAAA           GACCGTGAG CAGG CTCACGGTC            TTTTTAAATATTCGA 100 79
   ACIAD2836 NONE
   ACIAD2835 2769701 .. 2769733 -  -3.5  -3.13412   AAGTGAATAAATAAC      GGGAAAATCCAAA AATCAGG TTTAGATCTGCCC      CAATAATTGTGCTGC  45 14
   ACIAD2834 2769071 .. 2769086 - -10.4  -5.00616   TTCCGCTTCAAAAAA              GCCTCC AGAT GGAGGC               TTTTTTTATTGGCCT 100 31
   ACIAD2829 2765701 .. 2765726 - -12.7  -5.61596   ACTCGTATAAAAAAA         GCGCCAACTTA TAAA TAAGTTAGCGC          TTTGACTGATTAGTC 100 35
   ACIAD2828 2765097 .. 2765117 -  -6.2  -5.77988   ACAGATATAAAAAAA           GCTTACTGC ACAT GC-GTAAGC            TTTCTTTACGTCAAT  93 51
   ACIAD2819 2756590 .. 2756608 -  -4.7  -3.54195   TAAGAAAAACTAACA             TAAATCA GTCCT TGATTTA             TCAAAACATTGAAAG  57 43
        citN 2755278 .. 2755305 -  -6.4  -4.29106   TTTTATAGTAATAAA        GGAACGATATAC ATTT ATATATCATCCC         ATTAGTGTGCTTATT  74 39
   ACIAD2817 NONE
   ACIAD2815 2753610 .. 2753621 -  -2.2  -2.79679   AACAGGCTTACTAGA                CTCA TCTA CGAG                 CTCGCCAAAATGAGT  41 15
        greB 2752804 .. 2752820 -  -2.9  -4.90778   GTTATTGAAATAAAA              GCACTTG TAT CAAGCGG              CAATAAATATAATTT  66 276
   ACIAD2810 2751668 .. 2751685 -  -8.5  -6.25578   ATCAAACAAAAAAAA             GTGATCA TGAT TGATCAC              TTTTTTTGTATTACT 100 36
   ACIAD2807 NONE
   ACIAD2806 NONE
   ACIAD2805 2748784 .. 2748815 -  -4.6  -2.63257   ATTTTATACAACTTA      TAGTGATTAATTAC ACAA ATAATTAATCACCT       TTTTTATCTATTTTA  47 89
   ACIAD2804 NONE
   ACIAD2803 2748137 .. 2748148 -    -3  -2.63858   TATTAGAGCTAGAAC                CAAT TAAC ATTG                 AGATACCCTATTTAT  43 33
   ACIAD2802 2747639 .. 2747651 -  -4.9  -2.91976   CAATAACTATAACCA                CAAAT TAA ATTTG                ACTTACTACCTTGTT  51 68
   ACIAD2801 2746564 .. 2746582 -  -6.7  -5.26918   ATAGGGCATAAAAAA             CCGCATC GATCT GATGCAG             CAGTGGCTTAGGCTA  85 47
   ACIAD2800 2746241 .. 2746251 -  -4.6  -3.33492   GGATTTAGTCCACAA                 GCCG TAG CAGC                 ATCACTACTACCAAT  51 44
   ACIAD2799 2745653 .. 2745678 -  -9.9  -3.45756   TAATAATATACAAGA         TAAAGGGAACT AATA AATTCCCTTTA          TTATTCAATTCAAAG  81 116
   ACIAD2793 2741547 .. 2741596 - -17.7  -2.95894   CAGAATAGGTACATA TTGTAATAATAATTACACAGTGTC AAT GACGCTGTGTAATTATTATT-CAA AATAAATTATTCCTT 100 173
   ACIAD2790 NONE
   ACIAD2789 NONE
   ACIAD2788 2737866 .. 2737883 -  -5.5  -4.36729   ACGAACAAGGTAAAA             GTCGCTG AATT CAGCCAC              TTTTAATTTAGACTA  69 38
   ACIAD2785 NONE
   ACIAD2784 NONE
   ACIAD2783 2727757 .. 2727795 -  -4.1  -3.80133   GATGCTTACAAAATA  TGAGCCTAACTCAATAAT TTTA AATATT-AGTTAGGCTTA   TTTATCACTTAATGA  57 46
   ACIAD2782 2727272 .. 2727294 -  -4.9  -3.24924   TCGCCAGGCATAATA          GCCTGAAGTG CTGA CACCT-AGGC           ATTTACAGGCAGAAG  54 74
   ACIAD2781 NONE
   ACIAD2780 NONE
   ACIAD2779 2726267 .. 2726277 -  -5.4  -2.83396   GGGAAACTAAGAGGA                 TCAC ATC GTGA                 ATCATACTCATATAC  52 208
   ACIAD2778 2724269 .. 2724298 -  -3.1  -4.60678   GAAAAATATAAGAAA       TATTAAAAAACTC GTGA AATTTTTTTAATA        AGAGTAAAAGCTAGA  62 496
        entC NONE
        entB NONE
        entA NONE
   ACIAD2773 NONE
   ACIAD2772 NONE
   ACIAD2771 2712312 .. 2712330 -  -2.4  -3.01924   TAGCCTTGTTGAATA             TCTTGTTC TAA AAACATGA             ACTGAATCCTTTAAA  42 36
        entE NONE
   ACIAD2769 NONE
   ACIAD2768 2708149 .. 2708173 -    -8  -4.56133   TTTTAAGAATTAAAA          GGATACTTTT TAATG AAAAGCATCC          CAAGTAACTAACTAA  84 37
   ACIAD2767 2707421 .. 2707432 -    -3  -5.80364   ATTCCAACAAAAAAA                TCAA AATA TTGA                 AAATACTATTTTGAT  89 86
   ACIAD2764 NONE
   ACIAD2763 NONE
   ACIAD2762 NONE
   ACIAD2761 2699060 .. 2699076 -  -5.3  -3.79071   TTTACAACATTGAAA              TATATAA AAA TTATATA              AAAACAAGTATAAAA  61 432
   ACIAD2759 NONE
   ACIAD2758 2697273 .. 2697288 -  -4.6  -2.52543   AGGCCGTCCAATGTA              GCTGCA TCCA TGCCGC               CCTCACGATGGCCAA  47 77
        prpC NONE
        acnA 2693334 .. 2693344 -  -5.4  -2.71329   TTATAGACTAAATAT                 CAAG CCA CTTG                 GCCTTCTAAAAAGTC  51 14
   ACIAD2754 NONE
   ACIAD2753 2692137 .. 2692155 -  -5.9  -5.64873   GCCAATAAGAAAAAA             GCCCGAC TTAAT GTTGGGC             TTTTCTTTATATTCT  88 40
   ACIAD2752 2691239 .. 2691255 - -10.9  -3.77993   GAAATACGAAAAAAG              CCCAACA GGA TGTTGGG              GTTTTTTTTATATTA  90 65
   ACIAD2751 2690673 .. 2690691 - -13.2  -5.32699   TGAAATACGAAAAAA             GCCCAACA GGA TGTTGGGC             TTTTTTTATGCTTGA 100 140
   ACIAD2750 2689903 .. 2689915 -  -3.4  -3.33425   TATTTAAAGGAAAAC                CAAC GTTTT GTTG                CGCGAGCACATTATT  47 281
   ACIAD2748 2688716 .. 2688733 -  -4.8  -5.60993   CGTTTCACAAAAAAA             CCTGCC ACTTAG AGCAGG              TTGATGAGATTGAAA  86 79
   ACIAD2746 2687561 .. 2687579 -  -6.7  -3.38191   AAAAAATGGTTACAA            CGCGCTGC CAAT GCAG-GCG             ATCAAGATGCAAAAG  61 139
   ACIAD2742 NONE
   ACIAD2741 2682891 .. 2682913 -  -6.4  -5.80951   ATTTAAAACAAAAAA           GTGAAACA TGTTTTT TGTTTCAC           TTTGGATTTTTATTT  95 147
   ACIAD2740 NONE
   ACIAD2739 NONE
   ACIAD2738 2680324 .. 2680354 - -10.6  -5.34555   TTATACTATAAAAAA       TCATCGGAAATG GTGATTT CACTTCCGATGA       TCAAGAGAGTTTAAA 100 50
      pqiA-1 NONE
      pqiA-2 NONE
        pqiB NONE
   ACIAD2734 2675945 .. 2675967 - -13.6  -5.35224   TCCACAAAAATAAAA           GCCATTACAT CAA ATGTAATGGC           TCGAACACATTGGAA 100 53
   ACIAD2731 2674602 .. 2674613 -    -3  -3.79113   ATTTTTGCATAACAA                TGAT CCTC ATCA                 GATCAAATTATCTAC  53 515
        umuD NONE
   ACIAD2728 2673502 .. 2673514 -  -2.7  -3.66876   TATAAAATGAAAAAG                CCATT TAG AATGA                ATGAAAACTTTACAT  48 252
   ACIAD2725 NONE
   ACIAD2724 NONE
   ACIAD2723 NONE
   ACIAD2722 NONE
   ACIAD2721 2668335 .. 2668353 -  -7.5  -3.40112   ACTATATCGCAAACA             TTCAGCT TATTT AGCTGAA             GTTGGTTATATAGTT  69 80
   ACIAD2720 NONE
   ACIAD2718 2667413 .. 2667425 -  -2.7  -3.82061   CTAGAGACAAGATAA                CCTTA TTT TAAAG                CTGCTTCAAAGTGCT  51 70
   ACIAD2717 2666855 .. 2666891 -  -9.6  -2.77029   GAAATAGTGGTAAAG    TTTTGGTGCTTCATGA TTTAT TCAAGAAGCACAAAAA    TTAGGTTATTCTTTA  75 386
   ACIAD2700 2657664 .. 2657675 -  -5.8  -3.38326   CAGAAGGCCAATTAA                CTGC CAAT GCAG                 CCAGTTGATCGTTTC  61 51
   ACIAD2693 NONE
   ACIAD2691 NONE
   ACIAD2690 NONE
   ACIAD2689 2646493 .. 2646529 - -17.7  -3.63968   CTTCAAATTCTTAAA    CTTAATAAAGCGCAATA ATG TATTGCGCTTTATTAAA    TCCATCAAAACATGA 100 41
   ACIAD2688 NONE
   ACIAD2687 NONE
   ACIAD2686 NONE
   ACIAD2685 2641803 .. 2641813 -  -2.6  -3.53012   GTTTCTCGTTTTAAA                 TTTA AAA TAAA                 GTAATGTCATGCTGC  48 32
   ACIAD2684 NONE
   ACIAD2683 NONE
   ACIAD2682 NONE
   ACIAD2681 2635705 .. 2635722 -  -5.7  -3.08133   TATTTATTCATTCAA             TAAGTTT AAAA AAACTTA              ATTTTTCGATCATAG  54 204
         gdh 2634316 .. 2634352 -  -5.9  -4.09108   TTGAACCGATAGAAA    TGACAGCGTATTTAGTA CTA TTCTTGATACACTGTCA    TCACACTCTATTTTT  69 74
   ACIAD2678 2632961 .. 2632983 -  -2.8  -3.53444   CCAGCTTCTGCGAAA           TGTTTCTTCA AAA TGAAAAAAAA           CTTTCTAGAGTAAAT  48 185
   ACIAD2677 NONE
   ACIAD2676 2630769 .. 2630781 -  -3.5  -2.90813   CATTTTTTTAAATCA                TTTAA GGT TTAAA                CATTGATTTGCTATT  44 39
   ACIAD2675 NONE
   ACIAD2674 2628906 .. 2628927 -  -9.5  -5.41143   GATCCCCGAAAAAAA           TCACGACCA TAAG TGATCGTGA            TAATTGTAGTTATGC 100 35
   ACIAD2673 2627875 .. 2627898 - -11.2  -5.04082   TAAACAATAATAAAA          CCTATTTAGA ACGC TCTAAATAGG           CAAAAGGAAGTCACT 100 66
   ACIAD2668 2622412 .. 2622426 -  -2.8  -2.80796   GGTGACCATGTAAAT               TCTGAA ATT TACAGA               TTTGGATTGCAACAT  42 55
        pdxB NONE
   ACIAD2666 2620266 .. 2620286 - -11.2  -3.56973   AGACATCATAAAAAG            TAAGCCGC GATCA GCGGCTTA            TTTTTTATCAAGCAA  90 33
        cycA 2615852 .. 2615870 - -14.6  -6.11644   TGATCTAAAAAAAAA             CGCCAGTC ATC GACTGGCG             TTTTTTCAATTATTT 100 35
        lppL NONE
        lysA NONE
        dapF 2613376 .. 2613396 -  -6.9  -5.60993   TGCCCCATAAAAAAA            GCACTATCC TAA AAATAGTGC            TTTTAATGTATAGAT  93 52
   ACIAD2658 NONE
        xerC 2611363 .. 2611373 -    -4  -3.24161   TAAATGTTCAGAAGA                 GTTA TAT TAAC                 GCTTCAAATTAAATT  49 413
        etfB NONE
        etfA 2609546 .. 2609598 - -13.5  -5.80817   TTTAACATAAAAAAA GCGCTCCTGAGCAGAGCAGCAAAG CATGAC CTTAGCTACCC-GCGCAAGAGCGC TTTTAAACTTTAATT 100 48
   ACIAD2653 2608739 .. 2608756 -  -7.1  -3.66288   GATCTTGCAATAGAA             TTCAGTT CAAA AACTGAA              CCAAAAATAAAAAAT  68 245
        gyrA 2605912 .. 2605927 -    -9  -5.95286   ACCAAAAATAAAAAA              GGAAGC CGAA GCTTCC               TTTTTATTTGAAAAA 100 44
        serC 2599599 .. 2599626 - -12.2  -4.64766   TGCACATGTCAAAAA        GCCCTCAT-CAAT TAG ATTGGATGAGGGC        TTTTTGCTGGAAAAT 100 40
   ACIAD2644 NONE
   ACIAD2643 NONE
   ACIAD2642 2596565 .. 2596584 -  -9.4  -3.39018   TCATTATCGGAAATA            CAGTATTG CACT CAATACTG             CGATCAGCATCTAAC  79 82
        lolC NONE
        lolD 2594568 .. 2594603 -  -7.8  -3.99275   TTATATAATATTAAA    TAGAGGATAAAGCTCT CGGA AAAACTTTATCCTTTA     AATCAATTTACTAAG  76 36
        comA 2591712 .. 2591723 -  -5.8  -3.34192   AAGGCGCTTAAGCAA                GGTG GAAC CACC                 GTGATCTTGCCTGAT  61 411
   ACIAD2637 NONE
   ACIAD2636 2589151 .. 2589196 - -17.2   -3.3039   TAAAAATCAACCCAA TATGTCATAAAAAAGCGCGCC ATCCA GGCGCGCTTTTTTATGTC-TA TTTATGCTCGAATCA 100 27
   ACIAD2633 NONE
   ACIAD2632 NONE
   ACIAD2631 NONE
   ACIAD2630 2581011 .. 2581027 -    -8  -5.86332   TTAATTTAAAAAAAA              GAGGTC AATTG GACCTC              TTTTTTTCGAATCAT 100 37
   ACIAD2624 2577289 .. 2577309 - -14.1  -5.11063   ATGATTTAATAAAAA            GCGCCTTTA TCA TAAAGGCGC            TTTTTTACATTTTAT 100 54
        purL 2564200 .. 2564223 -   -14  -4.85433   ATATAAAGCTAAAAA          TAAAGCCACC CGTT GGTGGCTTTA           TTTCACTTATCTTAA 100 41
   ACIAD2609 2561934 .. 2561951 -  -3.5  -4.71482   ATGAAATGGCAAAAA             GAAACATC AGT GA-GTTTC             CTTTTCCAGAAGCAC  67 434
   ACIAD2606 NONE
   ACIAD2604 2559186 .. 2559202 -  -2.9  -2.99859   ATGGAAAAAAAGTGA              TGGGCAT TGA ACGCTCA              ACGTTTATTTTCAAA  43 194
   ACIAD2598 2554954 .. 2554969 -    -9   -5.3236   ATAAGCCATAAAAAA              CGGGAT TGAA ATCCCG               TTTTTTTATTTGGAT  95 46
        pabC 2548478 .. 2548496 -  -2.4  -3.25823   GCTTGGGCATATCAA             TCAATCTG ATT CAAGTTGA             GTATGTGGTAGAGCT  44 3
   ACIAD2589 NONE
         tmk 2546712 .. 2546729 -  -4.8  -4.82333   ACAACAACTCAAAAA             GACGGT TTTAAC ACCGCC              AAATTTTGAAGTTAA  74 86
   ACIAD2586 2543482 .. 2543499 -  -9.9  -4.72272   TTTTTTTATGAAAAA             GCCACTT TTAA AAGTGGC              TTTTTCATCTGAATA 100 48
   ACIAD2585 2542896 .. 2542909 -  -3.1  -2.60075   TTTGCTCTAATCAAT               TCACG CTTA CATGA                TTTACATATATTGAA  43 80
        lepA NONE
        lepB NONE
   ACIAD2582 NONE
         rnc 2538963 .. 2538976 -  -5.3  -3.41602   TTGACTTGATCAGAA               TGCAT CGAC ATGCA                ACTTACTGCTCCAAT  57 28
         era 2537833 .. 2537853 -  -6.1  -2.52464   TGGTTTTGTAAGCGA            CCTTGACTG GAA CAGTCACGA            TTTTGGTAATACATC  54 108
        recO NONE
        pdxJ NONE
   ACIAD2576 2535556 .. 2535575 -  -8.6  -5.51046   TAAACACATAAAAAA            TCCCTGCA AACA TGCAGAGA             TTTTAATCAAACTAA  95 45
   ACIAD2575 2534660 .. 2534675 -  -7.6  -5.96894   ATCTAAATAAAAAAA              CCTATC TTCG GATAGG               TTTTTTTATTTCATA 100 99
   ACIAD2573 2532948 .. 2532969 -  -7.3   -5.4505   TTTCCCAATAAAAAA           CTCCATACGC AAT GCGC-TGGAG           TTTTTAAATTGACAG  93 68
   ACIAD2570 2529345 .. 2529357 -  -3.5  -3.70443   CTATGATTAAAAAAT                TAAAT TGG ATTTA                TAACATTAATCTGGT  50 75
        uvrB 2527205 .. 2527215 -    -4  -2.82491   TATATACTGACCATA                 TCTT ATA AAGA                 TCTAGTTGCTACATT  46 109
   ACIAD2568 2526537 .. 2526563 - -16.8  -3.66646   AAGACCTCAGTTAAA         GAAAAACCATGC AAA GCATGGTTTTTC         TTGTTTACCAAAATT 100 43
        rarD 2525462 .. 2525474 -  -3.5  -3.17794   AATTTATTACTAATA                TTTTT TAA AAAAA                TCATCCTCTGTTTAA  47 87
         gap 2523791 .. 2523808 -  -9.9  -5.26918   ACATTTGACAAAAAA             GCTCAGT CGAA ACTGAGC              TTTTAAATCTATTGA 100 49
   ACIAD2564 NONE
   ACIAD2563 2522224 .. 2522240 -  -3.7  -3.38726   CACCTGAAAAAACGA              TACAGTC CAT GACTCTA              TTTCTTTTTAAGGAT  51 33
   ACIAD2561 NONE
        proB 2519709 .. 2519724 - -10.4    -5.055   TCAAGCTGTAAAAAA              GCTCGC CTAA GCGAGC               TTTTTACAGGACTTA 100 47
   ACIAD2557 2516787 .. 2516801 -  -2.1   -3.1634   GCCTAAATTATTTAA               TCGAC AACAA ATCGA               CGTGTTCGGTCTGAA  44 3
   ACIAD2555 2515105 .. 2515137 - -17.2  -3.56643   TTTAGATGTGCCAAA      GCACGGGCAATACA GTTGA TGTATTACCCGTGC      TTAAAACTGGATTAA 100 37
        purU NONE
        folD NONE
        soxB NONE
        soxD NONE
        soxA NONE
   ACIAD2549 2507824 .. 2507852 -  -7.6  -5.63103   TGCCAATCAAAAAAA        GGACAAATATAT TGGGC AGATATTTGTCC        AAAAGCGAGTCAATC  93 94
   ACIAD2546 NONE
   ACIAD2545 2505300 .. 2505319 -    -2  -3.10244   CTCTGGAACAAATTA            GGGGGTTG TTTC CAACCACG             CTTGCATGGCTTGAT  42 3
   ACIAD2544 NONE
   ACIAD2543 NONE
   ACIAD2542 2501484 .. 2501505 -  -5.9  -3.47573   TGACCCAGATGACAA           TTCCAATCA TTCT TGATAGGAA            TTTTTTATTCCTTTA  61 329
   ACIAD2541 NONE
   ACIAD2540 2498816 .. 2498839 -  -2.4  -4.81752   AAAAATAGTGAAAAA          TTTTTGAGCA CTTC TGCTCATGAA           TATGATTGCTTAGAA  62 35
        gabD NONE
   ACIAD2538 2496706 .. 2496725 -  -5.6  -2.54745   GCTATCGATAAAACG            CGGTACGG CCAA CCGAACCA             ATGATCATTGAAAAA  51 159
   ACIAD2537 2495133 .. 2495156 - -11.2  -3.86244   CTATAATAACAAATA          GATCCATTAT CTTA ATAATGGATC           ATGATATTCATTTTA  90 54
   ACIAD2536 2493549 .. 2493559 -  -2.6  -5.07971   TAAAATAATTAAAAA                 TTTA TAA TAAA                 TTCATTTTTATGATT  69 97
   ACIAD2535 2491961 .. 2491984 - -11.2  -4.76041   CAGATCCATCAAAAA          TAAGAACCTA AATT TAGGTTCTTA           TTTTTTGCAGGTTTT 100 46
   ACIAD2531 2488123 .. 2488142 -  -2.2  -3.66178   CTTTGGAAGGTGAAA            TTCCTCATG GAC CA-GAGAAA            CTAGTGCAGGTGCCT  49 183
        glnT 2485895 .. 2485905 -  -2.6  -3.05046   GGATGTCTCCAAAAT                 TTAA TTT TTAA                 TCTGTCTGTTGTTTA  43 46
   ACIAD2527 NONE
   ACIAD2526 NONE
   ACIAD2525 2482776 .. 2482809 - -14.1  -5.56263   ACTACAAAATAAAAA     TAAGAAAAAGCACCC TTTT GGATGCTTTTTCTCA      TATTAAGATGACTGT 100 50
   ACIAD2524 2481116 .. 2481141 - -10.5  -3.54926   CACTTGAAAAACATA         TACAGAGCGCT CAGA AACGCTCCGTA          GATTATTTAAAAGTA  80 110
   ACIAD2522 2478901 .. 2478913 -  -4.9  -5.28942   TATTTTAAATAAAAA                CAATA TGT TATTG                GTGCATCATGCACAA  80 115
   ACIAD2521 NONE
   ACIAD2520 NONE
   ACIAD2519 NONE
   ACIAD2518 NONE
        bccA 2472369 .. 2472393 - -12.9  -4.37554   AAACCCAAATATAAA          GGACGGAACAT GTC ATGATCCGTCC          TGATATGGATTTAAT 100 112
   ACIAD2510 2465240 .. 2465261 -  -7.3   -5.0538   GTCTATTTTAAAAAA           CCTTGCAGT CAAA AATGCAAGG            TCTAATCTTGATGGA  88 52
        bdhA 2464391 .. 2464409 -  -3.8  -5.75342   TTTTGGCAAAAAAAA             GACGGC CGTCAAT ACCGTC             TTTGAAAAGATAACA  84 44
   ACIAD2501 NONE
   ACIAD2500 2453583 .. 2453593 -    -4  -2.90813   TAGCTGTCCAAACTA                 TCAA AAG TTGA                 TTCAAAACTAACTTT  46 54
   ACIAD2499 2453005 .. 2453022 -  -3.4  -4.88736   GATGATTTAGAAAAA             GCATGC CTTGAT GCATAC              AACAAAATTGCCGTT  68 204
   ACIAD2497 2452095 .. 2452116 -  -2.4  -2.69799   TCATCGCATAGATGA           TTTAGAAA AGATTG TCTCTAAA            TTTAACGCGTGGCTT  40 27
   ACIAD2496 2451805 .. 2451817 -  -3.3  -4.88736   GATGATTTAGAAAAA                GCGTT GCG AGCGC                TCAAAAAGTGGCTGA  68 146
   ACIAD2493 2451107 .. 2451124 -  -5.5  -2.51738   AACAAGCGTACCAAT             GATGCCG AGTT CGTCATC              GCATAGATGATTTAG  51 128
   ACIAD2491 2450353 .. 2450366 -  -3.9  -2.89564   TCGTCATCGCATAGA               TGATT TAGA AATCA                AGCATGTGATCACTA  45 287
   ACIAD2486 NONE
   ACIAD2485 2448145 .. 2448155 -  -3.2  -3.55824   GATGATTTAGAAAGA                 CACC AAA GGTA                 ATAAAGCTATGAAAG  50 220
   ACIAD2477 2438987 .. 2439000 -  -6.7  -4.21194   TGCCACCACTCAAAA               GCACA ATTA TGTGC                ATGTGGTAAAAGGCC  71 202
        hemE NONE
   ACIAD2473 2434247 .. 2434257 -  -3.2  -3.59979   GCGCTGTATTTTAAA                 CAGC AGC ACTG                 GAACTTTGCTGGCTA  51 510
        xdhA NONE
        xdhB NONE
   ACIAD2466 2426804 .. 2426819 -  -6.2  -6.13503   TATGAACAAAAAAAA              TGATTC ACTT GAATCA               TTTTTTGTTATCAAA  95 23
   ACIAD2464 2425534 .. 2425560 - -11.1  -2.73635   CAAATTTTGTTAAAG         CAATAGCAAAT TGAAC ATTTGCTATTG         TTGTTTCTTCTCTAA  81 20
        glnA 2420278 .. 2420293 -    -9  -5.64274   TTAGCCATAAAAAAA              CCACGA TAAA TCGTGG               GTTTTGTATTTACAG  95 45
        ubiC NONE
        ubiA 2418406 .. 2418428 - -13.6  -3.52849   TAATCATATTAAAGA           TGCCTATTAC GTT GTAATAGGCA           TTGTTCGTTCAATTT 100 43
        gidA 2405673 .. 2405690 - -11.3  -5.15634   CATTGCATTAAAAAA             GCCCAGT AAAT ACTGGGC              TTTCTATACAGAATC 100 43
   ACIAD2438 2402575 .. 2402585 -  -5.4  -3.01712   TTCCTTTTTCTAATA                 CCTA AGT TAGG                 AATGTAGTGCGTCCA  54 21
   ACIAD2437 NONE
   ACIAD2436 2401178 .. 2401191 -  -3.1  -3.06183   TCCACTTCCATTCAA               CAAGC CAGT ACTTG                CACCGTTGATATCAT  45 8
   ACIAD2435 2400355 .. 2400380 - -10.5  -4.92783   AATTCATCATAAAAA         GCCGTATCAAA AAGA TTTGCTACGGC          TTTAAACTTATATTG 100 69
   ACIAD2422 2386924 .. 2386936 -  -4.9  -3.95219   CTTAAATTGGAGAAA                TATTG ATG CAATA                TATTTCTCCATAAAT  62 49
   ACIAD2421 2385253 .. 2385297 -  -3.8  -3.05723   GACCTAAACAAGAAG GATAGCGTTTTTATAGAGTCT GTTC AGATT-TATAAAAGCGCTTTC ATATAATTTGATTTA  47 38
        prfA NONE
        hemK 2381016 .. 2381032 -  -2.2   -4.8048   TGGGGATATTAAAAA              CACCGA ATGCG CCGATG              CACATGACATCAGAG  62 230
   ACIAD2416 2379766 .. 2379807 -  -6.8  -2.52543   ATTCTTTTTAACTCA TCGCGCATTTTAAGCA GATCTCACAA TACTTAAAATGCGTGA  TTAAGTTTCAAGTCA  56 219
        hscC 2375206 .. 2375237 - -10.2  -4.20783   ATCGTACTGAATAAA      TCGAGTGTCTGGAA ATTT TTACAGGCACTCGA       TCAAATAAGATGTAA 100 89
   ACIAD2411 NONE
   ACIAD2409 NONE
        folB 2369040 .. 2369053 -  -3.8  -2.54896   TTTTGATTTAAGTTA               CTCG AAAGTG CGAG                TGCAAAAATTGTGGC  45 9
   ACIAD2407 2368442 .. 2368452 -  -3.2  -3.02459   CATTGAATAACCAGA                 GAAC CCA GCTC                 ATTTACCATAATACA  45 192
   ACIAD2406 2367807 .. 2367820 -  -3.7  -5.30348   ATTCAATAATAAAAA               CCCGC AAAA GTGGG                TTTTATTATTTTAAG  76 31
   ACIAD2403 NONE
   ACIAD2402 2358387 .. 2358408 - -11.7  -4.20354   AACTCAATGCTAAAA           GGTCGATAT TTAA ATATCGACC            TTTTTATTTATATTC 100 50
   ACIAD2398 NONE
   ACIAD2397 2354532 .. 2354544 -  -4.9  -4.42976   TGATAAATCAATAAA                TAGAA CTT TTCTA                TCTTTACGATCTAAA  67 99
   ACIAD2396 2353669 .. 2353679 -  -2.6  -4.36262   ATATGGACAGCAAAA                 TTTT ACT AAAA                 ATCAAGATAAAAGTT  58 297
        acnB 2350900 .. 2350917 -  -7.7  -5.48054   ATGAAAATTAAAAAA             GGACTGA TTTC TCAGCCC              TTTTTTACTCATTTA  93 59
   ACIAD2393 2349959 .. 2349984 -    -6   -2.7035   TCGATTTATATACGA         CTAGCCCCGC TAATAT GCGGGGCTTT          TTATTGCCTTTTTAA  55 63
   ACIAD2391 2348296 .. 2348314 - -13.2  -5.80364   ACTTTAATAAAAAAA             CAAGCACG TTT CGTGCTTG             TGGAGAAGATTCGAT 100 47
   ACIAD2390 2346770 .. 2346786 -  -2.3  -2.93549   GATGCTTAACAATCA              CTGATTT AGA AAATGAG              GAAATGGAGACAATA  41 456
   ACIAD2389 2345292 .. 2345317 -  -7.7  -4.72473   CTAAGCAAAAAATAA         GCCGTATTT ATGTCGTA AAATACGGC          TATTGGTGTATGTAT  83 83
   ACIAD2388 2344392 .. 2344406 -  -5.7  -2.90571   AACCGCTTAATCACA               TGCTC ATTTA GAGCA               AGATTTTTCCATCCT  52 18
        iunH 2343328 .. 2343351 -    -9  -3.35088   AAACTTTTGAATGAA          TCACCATGAT CAAT ATCATGATGA           TTCATGCTATTTAAG  75 48
        metR 2340638 .. 2340649 -  -4.4  -2.55947   TTCAACATAACATAT                TGCT AGTT AGCA                 TAATAATGAGCACGT  47 16
        rsuA 2338220 .. 2338246 -  -3.3  -3.57144   TGGTGCATCTTCAAA        TTTAAAACAATC TTAT GATT-TTTTAAA         ACAACGCTTTGAAAA  49 346
   ACIAD2376 NONE
        mutL NONE
        miaA NONE
         hfq 2332512 .. 2332530 -  -8.9  -5.67063   TTTACCATAAAAAAA             CCCCAAT ATGAA ATTGGGG             TCTTTATCAAACGGT  95 48
   ACIAD2370 NONE
   ACIAD2369 2326709 .. 2326730 -  -7.3   -3.3287   AAAAATTTAGAGGAA           GTATACCGA TTTC TCGGTCTAC            GCCTAGTCTCTGCCG  65 57
        gidB NONE
         soj NONE
       spoOJ 2324273 .. 2324307 -   -16  -4.98522   AACTTCACATAAAAA     TAGGGTATCAACTGAA TGA TTCAATTGACACCCTA     TTTAAAATAGTACAA 100 74
        msbA NONE
        lpxK NONE
        kdsB 2320517 .. 2320533 -  -6.7  -2.57988   AAACTCACCAATCCA              TCTTATT CAA AATAAGA              ACGAGGCAAAGCATT  56 11
        holB NONE
        pilZ 2319170 .. 2319180 -    -4  -3.29511   CTTATTTCCTCATAA                 TTAC ATG GTAA                 AGTTTGAACGGTCAG  49 15
   ACIAD2359 2318382 .. 2318394 -  -2.7  -3.09272   ATATTTTTAAAACTA                TTTAG CAG CCAAA                AGGTTGTCAAAATTT  43 10
   ACIAD2358 NONE
   ACIAD2357 NONE
        xcpV NONE
        xcpW NONE
        xcpX 2315168 .. 2315180 -  -7.7   -4.0044   AATCATCATTACAAA                TGACC CGA GGTCA                CTCAAATTTAATTTT  76 33
   ACIAD2353 2314441 .. 2314453 -  -2.7  -2.71329   TCATAGATTAAATAT                GAACT TGC AATTC                CACTTGCGGATTGGA  41 5
         ung NONE
   ACIAD2351 NONE
   ACIAD2350 2311942 .. 2311953 -    -3  -3.76888   TATTGACAATAAATA                TTGT CAGC ACAA                 ATTAATAGATTTAAT  52 90
   ACIAD2349 NONE
         cmk 2310755 .. 2310769 -  -2.8  -2.73529   GTCCATATAAACTGA               TCAAGC TAT GCTTTA               ACTGATTACATAAAT  41 44
        rpsA 2308909 .. 2308940 -   -16  -4.78848   TGTTTAAATACAAAA      CGGTAGCGCAGTAC ACTA ATACTACGCTACCG       TTTACAGTATTTGTA 100 87
        himD 2308539 .. 2308549 -  -2.6  -2.62157   TATTAATTTTATAAT                 TTAA TCG TTAA                 TCGCTTCATTAACCG  41 15
   ACIAD2345 2308079 .. 2308101 - -11.4  -5.07652   TGCCTTAAAACAAAA           TAGCCCTTTA CGA TAAAGGGCCA           TTTGATTTTTATTAT 100 69
   ACIAD2342 NONE
        pyrF 2305569 .. 2305595 -   -11  -2.95918   CAATGGTGAAACAAT         CATGTGGTAC GCATTAT GTACCACATG         CTATGGTCAGCGGCG  79 90
   ACIAD2338 NONE
   ACIAD2336 2300771 .. 2300789 - -13.2  -4.38927   TTTTTATATAATAAA             GGCGTTCA GAA TGAACGCC             TTACACATCTTTATG 100 36
        glcB 2298251 .. 2298268 -  -7.7    -5.626   TAGCGCATAAAAAAA             CCGCAAT CTAG ACTGCGG              TTTTTTTGAAATTAC  93 44
   ACIAD2334 2296893 .. 2296911 -    -6  -3.05596   TACTGGGTCACTCAA             GTACATTC ACA GTATGTAC             ATAACATCGATAATG  54 387
   ACIAD2331 2294635 .. 2294650 -    -9  -4.74103   CTTTCAATTTAAAAA              GCTCTC ATTT GAGAGC               TTTTTTATACAATGG  93 47
        lpxB 2286595 .. 2286612 -  -9.9  -3.83154   TAATCAGAATCTAAA             TGGAGCA TGAT TGCTCCA              TTCTTTATTGAATTA  83 30
   ACIAD2322 2285161 .. 2285180 -  -2.9  -3.98661   TATATTGAGCATAAA            TAAATCG AACTGA CGATTCA             AAATACAATTTGTGT  53 64
   ACIAD2320 2284464 .. 2284485 -  -8.1  -5.64274   CCATGCATAAAAAAA           TAAAAGGGC ATCT ACCCTTTTA            TTTTTTTAAGAATCC  93 23
        metZ 2278975 .. 2278997 -  -2.9  -3.09908   TTTCTCCAAAACAAC           TTAACTTAA TGAGT TTAAATTAA           AGCCAAACCACGATC  43 17
   ACIAD2313 2278635 .. 2278648 -  -4.5  -4.65933   TATCCTTAAAATAAA               CCTGA CAAG CCAGG                TGGCAAACCCATACC  70 2
        recR 2277993 .. 2278022 - -10.3  -4.62471   TGTAACTTGTAAAAA       TGAAATAAACAAT CCAA ATTGTCTATTTCA        TTTTCATACGATTAT 100 18
         rnd 2276583 .. 2276623 -  -4.2  -4.85129   AGCATACATCAAAAA  TTGAACCGATACATTA GGCTTTTTT TAACGCATCAGTCCAA  GAAATACTAACGGTC  73 32
   ACIAD2309 NONE
   ACIAD2308 NONE
   ACIAD2307 NONE
   ACIAD2306 2273716 .. 2273732 -  -6.7  -3.20432   ATAGATTTAAGTTAA              TCATTTA TTA TAAATGA              ATTTTTAGGTGTATC  61 77
   ACIAD2301 2271706 .. 2271741 -  -8.2  -4.48987   TTTTCACAAGTAAAA    GCGCCCATGACATGAT TTTT AACATGACAAAGGCGC     AGTAATCACAATCTA  84 46
   ACIAD2300 2270853 .. 2270865 -  -9.1  -2.79098   TTGATGCAGGAACTA                CGCGT AAA ACGCG                GCTATACCTACGGGG  67 474
        ftsY 2267078 .. 2267094 -    -8  -5.45802   GTTTTAAAACAAAAA              CTCCAC ACTAA GTGGAG              TTTTATATGTATTCT  93 52
   ACIAD2295 2266278 .. 2266323 - -11.3  -4.36508   TTATAAAAATAATAA TTCAAACATGAAAAAAGCGCT AAAT AGCGCCCTTTCCATGATTGAT GATTCGATTAGTTAA 100 33
   ACIAD2294 2265441 .. 2265455 -  -3.5  -5.05153   ACTCTAAAAAATAAA               GCCGA ATCAA TCAGC               TTAAACTTTTTCTTT  71 45
   ACIAD2293 2264839 .. 2264856 - -11.3  -3.87815   CCTGATTTTTATAAA             CCCCTAC TCAG GTAGGGG              TTTTTATTGATGCAG  90 15
   ACIAD2281 2252199 .. 2252217 -  -8.9  -4.43844   TGATTATTTATAAAA             GTGGGTA AAATA TACCCAC             TTTTATTTGCAAGAT  89 84
   ACIAD2279 2248664 .. 2248697 - -14.1  -3.39717   ATCTAGTAACATTAA     TATGATAAAAGCGTC TTGG GACGCTTTTATCATT      TGAACACTAAAATCA 100 446
        sthA 2243159 .. 2243176 - -12.7  -4.32201   TGAATCAACGCAAAA             GCCCGTC AAAT GACGGGC              TTTCTTTTATATGCT 100 59
        rpsB 2239345 .. 2239367 - -11.2  -5.75342   TCTTTTTAAAAAAAA           CGGCCCAAGG AAA CTCTGGGCCG           TTTGCTTTCTCGACG 100 94
         tsf 2238393 .. 2238406 -  -8.1  -5.75478   AACGATATAAAAAAA               GCTCC CGAA GGAGC                TTTTTACAAAATAAT  93 44
   ACIAD2267 2237867 .. 2237891 - -11.6  -3.02518   TTGAACTAAAAATAT          GAACCTATCA TTTAT TGATAGGTTC          GACCTTGGTAGCGCA  84 12
   ACIAD2256 2227582 .. 2227606 -  -8.6  -4.88067   AGTTATGCATAAAAA          TGGCTCATCC TGCGC GGATCAGCCA          TTTTGCTATAAAAAA  95 47
        glyA 2226186 .. 2226199 -  -8.1  -5.64274   TTAGGTATAAAAAAA               GCTCC CTTA GGAGC                TTTTTCTGAAACTAA  93 45
   ACIAD2254 NONE
   ACIAD2252 NONE
   ACIAD2251 NONE
        ahpF 2221300 .. 2221328 -  -6.1   -5.9218   TACACAAGAAAAAAA       GGAGCCTGA-CT GTTAGA AGATCAGACTCC        GTAAAGTAAAGTAAA  93 90
   ACIAD2249 2220205 .. 2220221 -  -7.3  -5.42131   GAATCATATAAAAAA              CCAGATA CAT CATCTGG              TTTTTAAAGTGACTT  93 94
   ACIAD2245 2215626 .. 2215643 -  -9.9  -5.41143   TACCGTTTAAAAAAA             CCGAGAA TAGT TTCTCGG              TTTTTTTAAATTCAA 100 41
   ACIAD2243 2213699 .. 2213738 -  -9.3  -3.86776   TAATGAATGATCAAA  GAGGCCATGCCGAAGGAG ATCGG CTCCTCCAGCA-AGCCGC  GACTATATTAAAAAA  81 281
   ACIAD2241 NONE
   ACIAD2240 2210651 .. 2210684 - -15.5  -5.09173   CAATATTCTAAAAAA     TTCACCGTATATCCT TTTC AGGATATACGGTGAT      AGGCTACAAGACTGA 100 57
   ACIAD2239 NONE
   ACIAD2238 2208573 .. 2208592 - -10.8  -3.92716   TCAAAATAATCTAAA            CAGTATGG AATT CCATACTG             TTTTTTTAATCTGAA  93 31
   ACIAD2236 2207295 .. 2207322 -   -15  -3.82824   CAGCAGGCACAACAA        GCACTGAAGTCT CTCT AGACTTCAGCGC         GATATTTCAAAAATT 100 32
        ppnK NONE
   ACIAD2230 2202460 .. 2202476 -  -9.5  -3.19178   AGAAATGTATGAATA              TGAGCTT CCT AAGCTCA              CACCAGAACGCTCAC  72 267
        dctA 2199836 .. 2199851 - -10.4  -5.61596   AGTCGGATAAAAAAA              GGAGGC CGAA GCCTCC               TTTTTTAATATAAAT 100 55
   ACIAD2226 2198521 .. 2198557 - -13.2  -3.86015   TATTGCGTCTATAAA   CACGCTGGA-GCTGATA TTGT TATCAGCTTCCAGCACG    CTGTATCGGTTTATA  95 42
        pheA 2195541 .. 2195569 -  -2.3  -3.44321   ATCAAACGCTAAACA        GGTTGTCTTATCT TAA AGACTCGACCACC        CCATTGTCATTACAA  45 35
   ACIAD2222 2193156 .. 2193182 -  -9.5  -4.69214   TAGCCAATAAACAAA        CAGCAGCCAAGC AAAA GCT-GACTGCTG         TCTTTAATTTATGTT 100 70
   ACIAD2221 2192666 .. 2192678 -  -2.7  -3.50045   ATTTATAGACGAGAA                CATTC TTA GAATA                TACACAACATAGTGA  47 62
        pepD 2191123 .. 2191147 -  -5.8  -3.76125   CCACGTTAAGCCAAA          TCGATTCAAA TACTT TTTGACTCGA          TCACTGTCATTATCG  65 52
   ACIAD2218 NONE
   ACIAD2217 2188808 .. 2188835 - -16.4  -2.78816   GTATCTTGTATTACA        GACAGGTCAGCC ATTT GACTGACCTGTC         TGCTTAAATAAGGAC 100 47
   ACIAD2214 NONE
        gloA 2183280 .. 2183323 - -10.5  -5.42265   GTAAATTATAAAAAA CCAGTAACAAGCAATTTAC TGCATG GTAAATCGTATGTTACTGG TTTGATTAAATAAAT 100 93
   ACIAD2212 2182255 .. 2182271 -  -4.5  -3.40843   TAAAATTGCGAAATA              TTATTCA GGC CGAATAA              TGGTATTCTCCTGTT  53 9
        rpmE 2181796 .. 2181809 -  -9.5  -6.02914   TCCAGACAAAAAAAA               CGGGC TTTC GCCCG                TTTTTATACTTTTGG 100 44
         efp 2176224 .. 2176242 -  -8.9  -5.60993   TTTGGCATAAAAAAA             GGGTGAT TATTT ATCACCC             TTCCATAATAGTCTA  95 52
        cstA NONE
   ACIAD2204 2173647 .. 2173670 -  -5.3  -5.63517   CCCTCAAATAAAAAA          CGGCATATG AATCAA CATACACCG           TTTTGCATTTTTTCT  86 53
   ACIAD2203 NONE
   ACIAD2202 NONE
   ACIAD2201 2169476 .. 2169491 -  -7.6  -4.99861   CACCAACGACAAAAA              CCAAGT AAAA ACTTGG               TGTCCACTTGGTGCT  88 278
   ACIAD2200 2168390 .. 2168405 - -10.4  -3.83644   AGACGTAAAAATTAA              GGGAGC GATT GCTCCC               TTTTCTTATTATGAA  87 34
   ACIAD2189 NONE
   ACIAD2188 NONE
   ACIAD2187 NONE
   ACIAD2186 NONE
   ACIAD2185 NONE
   ACIAD2184 NONE
   ACIAD2183 2157625 .. 2157645 -  -6.9  -3.33696   CCTGTCTTTAATTAA            TTGTATCGT GTA ACGTTACAA            TTTACAAGTAAGTAT  66 57
   ACIAD2182 NONE
   ACIAD2181 2156863 .. 2156887 - -10.8  -4.12603   TCCACTAAATAACAA          TAAAGCCCGC AATTA GCGAGCTTTA          ATCATTGGTCATTTA 100 101
   ACIAD2180 2156436 .. 2156453 -  -7.7  -6.11229   ATTAAAACAAAAAAA             GCCCATC AAAT GATGAGC              TTTTTTTCAATCTAG 100 32
   ACIAD2179 2155898 .. 2155912 -  -7.1  -5.22039   CCTAAATTTAAAAAA               CCGTC ATTTA GACGG               CTTTTCATAACAATG  89 58
   ACIAD2178 NONE
   ACIAD2177 2154786 .. 2154799 -  -4.5  -5.89827   AATGAGCAAAAAAAA               GAGCC CGAA GACTC                TACTTAATCAAACAC  91 25
   ACIAD2176 NONE
   ACIAD2175 NONE
   ACIAD2174 NONE
   ACIAD2173 2150281 .. 2150295 -  -8.6  -4.07885   CATTGGTTTTTAAAA               GTACCT CTT AGGTAC               ATTTTATATACTGTA  82 386
   ACIAD2170 NONE
   ACIAD2169 2149140 .. 2149155 - -10.4   -5.4505   GGGCTCAATAAAAAA              CCCACC GTGT GGTGGG               TTTTATAGATTTTTG 100 44
   ACIAD2168 NONE
   ACIAD2167 NONE
   ACIAD2166 NONE
   ACIAD2165 NONE
   ACIAD2164 2145609 .. 2145626 -  -5.5  -2.53995   ACCGATTTCAATGGA             GGTGGCT TTGT AGCCAGC              CGGTGCCTGATATTT  51 59
   ACIAD2162 NONE
   ACIAD2161 2144498 .. 2144513 -  -7.5  -4.72556   TTAAAAATGAGAAAA              CCGCC ATGAAA GGCGG               CCATAAAGTATTTTA  83 45
   ACIAD2160 NONE
   ACIAD2159 NONE
   ACIAD2158 2143118 .. 2143141 -  -7.4  -3.15758   ACAATTTTTTATCAA          TCAGGGCAGC CTTA ACCACCCTGA           GGAAAATTCATAAGA  67 13
   ACIAD2157 2141970 .. 2141985 - -10.4  -5.52384   TTTTTATTAAAAAAA              CCCGCT CATG AGCGGG               TTTATTTAGATCAAT 100 49
   ACIAD2156 NONE
   ACIAD2155 NONE
   ACIAD2154 2136818 .. 2136833 - -10.4  -5.79595   CCTCAAAACAAAAAA              CCTCGC AAAT GCGAGG               CTTGGATTCAAAAAT 100 49
   ACIAD2153 NONE
   ACIAD2152 NONE
   ACIAD2151 2132776 .. 2132789 -  -3.1   -5.4505   TTTGGCAATAAAAAA               GCC-CA AAC TGCGGC               TTATGATTAAACAAA  77 48
   ACIAD2149 NONE
   ACIAD2148 2129801 .. 2129816 - -10.4   -5.5074   CAAGGCAATAAAAAA              CCGCCA GTAT TGGCGG               CTTCGTTGTTGAAGT 100 45
   ACIAD2146 2129350 .. 2129366 -  -5.8  -6.02914   TCCAGATAAAAAAAA              GCCCAC AGAAA GTGAGC              ACGAGATAATTTTGT  95 43
   ACIAD2145 2128414 .. 2128428 -  -2.8  -3.03159   TCAAGCTTTGGAAGA               CATCTA CCA TTGATG               CAGACTTAAATCAGC  43 409
   ACIAD2142 2125759 .. 2125772 -  -8.1  -5.10933   CTAGGTAAAAGAAAA               CCCAC CGAA GTGGG                TCTAACCAAAATACT  90 161
   ACIAD2140 2124628 .. 2124649 - -10.2  -4.99638   ACATTCATAGAAAAA           GCCTCATC GTGGGT GATGAGGC            TAGTATGGGTTTGTT 100 121
   ACIAD2137 NONE
   ACIAD2136 NONE
   ACIAD2135 2122535 .. 2122548 -  -8.1  -4.98255   GCTTAATGATAAAAA               CCACC CGAA GGTGG                TAAATATCACTTTTT  90 32
   ACIAD2134 NONE
   ACIAD2133 NONE
   ACIAD2132 2120540 .. 2120553 -  -8.1  -5.69793   AGATTAAATAAAAAA               CCACC CGAA GGTGG                TTTGTGGTTTGTGGT  93 80
   ACIAD2129 2118730 .. 2118759 - -11.7  -5.19261   AAAGGTATTAAAAAA       TAAAAGTGGAAAA CTAA TTTTCCACTTTCA        AATTAAATATAAAGG 100 73
   ACIAD2125 2115877 .. 2115892 -  -5.4  -4.32857   TTCCTTAAATATAAA              GCCCTT AACA AAGAGC               TATATATTAAACAGG  69 51
   ACIAD2124 NONE
   ACIAD2123 2111999 .. 2112020 -  -2.3   -2.6927   ACTCTGGATATATCA           GTCATGA TTTATCCT TCACGAC            TGGTCGTGCATTTAG  40 12
   ACIAD2122 NONE
   ACIAD2121 NONE
   ACIAD2120 NONE
   ACIAD2119 NONE
   ACIAD2118 NONE
   ACIAD2117 NONE
   ACIAD2116 2102373 .. 2102400 -  -7.8  -5.28176   TCTATCCATAAAAAA        CCGAAAACCCGA TGGA TCAAATTTTCGG         TTTTTCTAAATTAAA  89 54
   ACIAD2115 NONE
   ACIAD2114 2101519 .. 2101537 -  -3.1  -3.36557   AATCACCTCAATTAA             GTACAAG TGATT CCTGCAC             TATTTTTATAGTAAT  48 3
   ACIAD2111 NONE
   ACIAD2109 2098627 .. 2098656 -  -8.7  -5.53288   TTTAATTCAAAAAAA       TACGGCATGAG TACAAAAC CTCATGCCATA        TACGCTAAAATTATT  95 43
   ACIAD2107 NONE
   ACIAD2106 NONE
   ACIAD2105 NONE
   ACIAD2104 2094199 .. 2094228 - -10.2  -4.50988   CTAGAGCAAAAATAA       TC-GGGCTTTGAA TATAT TTCAAAGCCCTGA       TTTAAAATAAACCTT 100 64
        hrpA NONE
   ACIAD2101 2087764 .. 2087785 -  -8.8   -5.2422   AATTAGATTAAAAAA           TACCTCCT GTAATA AGGAGGTA            TTTTTTAGTTCAAGC  95 53
   ACIAD2099 2084714 .. 2084728 -  -4.2  -3.57418   TATGGAGCAAATTAA               CGATTG TGG CATTCG               TGCGGCATCACATTA  54 338
   ACIAD2095 2080403 .. 2080424 -    -6  -4.20932   AACATCGATGCAAAA           GATCTATT ACTTAG AATAGATC            AGGGTCTCATTCAAA  68 362
        msrB NONE
         gpo NONE
   ACIAD2084 NONE
   ACIAD2083 2066540 .. 2066566 -  -2.5  -3.64523   AATACTAAATGAGAA         TAATAATAATT AAAAG AATGATTATTA         AATAAAATACATTCT  48 111
   ACIAD2082 NONE
   ACIAD2081 2063675 .. 2063702 - -13.6  -4.36914   TGGTTTTGTAGAAAA        TAAAGGCTCAGT TTCA ACTGAGCCTCTA         TTTAAGTGGATTATC 100 36
   ACIAD2075 2057301 .. 2057318 -  -9.9   -5.5074   TAAGTGAACAAAAAA             GCGAGAT TATA ATCTCGC              TTTTAATTTAGATGA 100 51
   ACIAD2062 2047105 .. 2047148 -    -7  -4.20354   AATCTAATTTTAAAA TAGATCTGATTTCTGA CCATACGCCAAC TCAGACATCAGATCTA TGAATTACTACATAC  75 33
        gltI 2045577 .. 2045589 -    -2  -4.99972   ATAAAAGATTAAAAA                TACA GCTTA TGTA                CAGTGAGTAACCTCA  65 88
        gltJ NONE
        gltK NONE
        gltL 2043224 .. 2043243 -   -10  -5.27335   TCCTCTAAATAAAAA            GCCCAATC ATTT GACTGGGC             TTTTTAAGATAATTT 100 52
   ACIAD2053 2040629 .. 2040643 -  -8.5  -4.40601   AAGTTACATAAGAAA               CGCGC TTGAT GCGCG               TTTTTTATACTTTAT  89 30
   ACIAD2042 2029650 .. 2029662 -  -3.5   -3.8377   AATGCGTATATTAAA                TTTAA CGA TTAAA                CCACAATCCGATGCC  56 172
   ACIAD2040 2028519 .. 2028542 - -12.6  -5.73672   AAATAATTAAAAAAA          GCTGAATGAT ACAA ATCATTCAGC           TCATAACAAGCAAAG 100 49
   ACIAD2038 2027748 .. 2027763 -    -9  -5.22943   ATTAAATTCAAAAAA              GTCCGA TTTA TCGGAC               TTTTTTATTTACATA  95 67
         tkt 2024001 .. 2024032 - -16.2  -4.24404   ATCTAAAGGGTAAAA      TATAAAAAAGCCCT TTAA AGGGCTTTTTTATA       TAAAAACAATTAAGC 100 35
   ACIAD2034 2023110 .. 2023136 - -10.3   -5.4833   TTATGCAACAAAAAA        TGGCTTGG-GTA ACGA TACACCAAGCCA         TTTTTTTAACTCACT 100 50
   ACIAD2031 NONE
   ACIAD2029 NONE
        aroC 2018092 .. 2018119 - -14.2   -5.3236   ACAAGTCATAAAAAA        TGCCTCACGTCA TTCA TGGCGTGAGGCA         GTTAATTGTAAAGCA 100 47
   ACIAD2021 2013188 .. 2013213 -  -3.3  -2.77242   CATAAGAATGACAAT         CACGATGCC CAACTCAT AGCATCATG          CTCAAACGATACAAT  43 108
   ACIAD2020 2012941 .. 2012962 -  -5.9   -4.7268   AAATATTTAACAAAA           CTGAATCTT ATTT AAGATTCGG            TTTTACTTTGTTTAA  77 46
   ACIAD2017 2009176 .. 2009211 -   -15  -2.82933   CTCTAATGGACTACA    TGATCTCGTACTATCCG CAA CAGAT-GTACGAGATCA    GGTTTATCGACAACT 100 79
   ACIAD2014 NONE
   ACIAD2013 NONE
   ACIAD2012 2003679 .. 2003710 - -11.8  -4.13014   TCTATATTTTTAAAA      TATTTAGAGACGAT TTTA ATCGTCTCTAAATC       GGTTTATTTTAGCAG 100 29
        pepN NONE
   ACIAD2007 1997622 .. 1997640 -    -6   -4.7497   TTTACTGATTAAAAA             TGATTGAG CCT CTCAAACA             CCCATATAAAAAAGC  77 103
   ACIAD2006 1996663 .. 1996703 -  -8.5  -4.29981   GAAATACATGGAAAA  TGCACGATAAATAGGTT TTTGATT AATCTATTTGTCGTGCA  GGTGTACAGACTTGA  89 87
        pyrG NONE
        kdsA 1992718 .. 1992735 -  -8.5  -4.53777   TTGAATGAAAAATAA             GATGCAA TCAT TTGCATC              AATGAGTATCTAACT  89 24
         eno 1991317 .. 1991343 -  -2.2  -3.15638   AAAAGCTATATTGAA         GACCTGCGACCA ATA CAATCACAAGCC         CCAATATCAGTTTGC  44 81
   ACIAD2000 NONE
        ispD 1990277 .. 1990287 -  -2.6  -2.60423   ACTCTAATTAACTTA                 TAAA ATT TTTA                 AACATTGCCATATTA  41 50
        dadA 1988650 .. 1988673 - -10.4  -3.81951   GCTTATATGATTAAA          CGGCATATTC TGAC AAATATGCCG           TTTCTTAAAGTTTTA  87 38
        ispF 1987303 .. 1987315 -  -6.3  -3.73072   AATTGCTGCATCAAA                TTTGG GAA CCAAA                CGAAACATGGACAGG  63 119
         map NONE
   ACIAD1986 1976780 .. 1976798 -  -4.6  -3.98236   AAATGTTATGACAAA             CTATCTCA TTG CAAGATAG             CCGCCCCTAAGTCGT  59 194
   ACIAD1985 NONE
        mgtA NONE
   ACIAD1983 1972381 .. 1972401 -  -8.3   -4.7254   ACTTGTCATCAAAAA            TACGATGCC TAA GCCATCGTA            TTTTTATCCCAATAA  86 13
   ACIAD1978 1967858 .. 1967876 - -13.2  -5.79595   TCTGAAAATAAAAAA             CAGCGCTT TCA AAGCGCTG             TTTTTTATGAATGAC 100 30
        fabG 1964627 .. 1964646 -  -7.9   -5.2853   CATTTAAAAACAAAA            GGGATGT CTTATC ACATCCC             TTTGTTGATCAGTAT  89 40
   ACIAD1975 1963693 .. 1963708 -  -6.8  -5.08824   GTTTTATGTAAAAAA              GCCCAA CGAA TCGGGC               TTTAAAGATTTTTAT  84 41
   ACIAD1974 1962085 .. 1962095 -  -5.4  -4.07687   ACTCGGTTTTGAAAA                 TCTG GAG CAGA                 CACAACCTTATCTTC  65 336
        smvA NONE
        dnaX 1957890 .. 1957905 -  -5.4  -4.92363   AAATATTTACAAAAA              TAGGCC CGTA AGCCTA               TTCTAAAAATAATAG  77 44
        terY NONE
        terX NONE
   ACIAD1967 NONE
   ACIAD1966 NONE
   ACIAD1965 NONE
   ACIAD1964 NONE
   ACIAD1963 1949877 .. 1949895 -    -4  -2.75647   TTTCAATCATATAAT             TCTTAAAT CTA ATTTAAAA             TAATATACATAATGG  45 44
   ACIAD1962 NONE
   ACIAD1961 NONE
   ACIAD1960 NONE
   ACIAD1959 NONE
        terA NONE
        terD 1943947 .. 1943959 -  -4.9  -3.53012   TTTTCCTTTTCTAAA                TAACT TTA AGTTA                TTCATTATTTATATT  57 56
   ACIAD1956 NONE
        terE 1942159 .. 1942184 - -11.3  -5.90231   ATAAATATAAAAAAA         GAAGATAGTGC CTAA ACACTATCTTC          CACATACATCTTAAA 100 36
   ACIAD1954 NONE
   ACIAD1953 NONE
        terZ 1939440 .. 1939455 -  -5.4  -3.54307   AACATTGCGTTGAAA              CCATGC AGCA GCATGA               CACGGTCATTCTAAG  59 44
         csp 1937061 .. 1937074 -  -8.1  -5.75945   ATTCGCCAAAAAAAA               GCACC CTAA GGTGC                TCTTTTTTTAGATCT  93 46
   ACIAD1946 NONE
        murB NONE
   ACIAD1944 NONE
   ACIAD1943 1932629 .. 1932648 -  -9.3   -5.4756   AATCTCAATAAAAAA            GCCAGCA TTGAAT TGCTGGC             TTTAAAAAATATGCT 100 49
   ACIAD1942 NONE
        braF 1930446 .. 1930464 -  -2.4  -2.69596   TTTAAATCAATGAAC             TAGACC GCAACTT GGCCTA             CATCAATCCCTAAAT  40 6
   ACIAD1940 NONE
        braE NONE
   ACIAD1938 NONE
        braG 1926212 .. 1926238 - -15.4  -5.75342   TTTTTCTAAAAAAAA         GGGATTTATTCT CAA AGAATAAATCCC         CTTTTTTATATTTAT 100 45
   ACIAD1936 1925067 .. 1925077 -  -2.6  -4.17611   TATTATAAAAAAAAT                 TAAA TAA TTTA                 GATGTTTAAATTCTA  55 80
   ACIAD1935 1923380 .. 1923395 -  -5.4  -2.79501   GATATTGCCAGTACA              CTTGCGC TCG GCGC-AG              ACTGGGTAAATTCCG  50 475
   ACIAD1931 1919190 .. 1919217 -  -7.1  -5.51165   AAAACCTTAAAAAAA        GCATTCAGGAA TCATGG TTTCTGAATGC         TTTTTTTTCATAGGT  93 68
         pgk 1916808 .. 1916829 - -12.3    -3.737   GAATCTCTTATGAAA           GAACCGACC ATAA GGCCGGTTC            TTTTAAAAACACGTC  95 46
   ACIAD1926 1916404 .. 1916421 - -11.3  -5.63504   AATTTCACAAAAAAA             TCCCTGC ATTT GCAGGGA              CTTTTGACATTTTGC 100 48
         fda 1915242 .. 1915271 - -13.1   -4.7373   CTACCTCATCAAAAA       CAAGAAAAGCCCAT CAA ATGGGCTTTTCT-G       AATTTCGGACTAATT 100 39
   ACIAD1924 1914335 .. 1914365 -  -7.7  -4.91712   TTTAACCTAGAAAAA      GGTCATCTGGTCTA TTAA TA-ACCCGATGACC       TTGTTCACATCGCTT  88 30
        glnS 1910401 .. 1910416 -  -7.6  -5.00616   GGCCTTGCGAAAAAA              TAAGGC TGTC GCCTTA               TTTTTTCTCAGGTTT  88 23
   ACIAD1917 1909158 .. 1909168 -  -5.4   -2.9176   AAGCTTAGCGATAGA                 GCTT GCG AAGC                 GTAGTGGCCTAAAAC  52 112
   ACIAD1911 NONE
        nasD NONE
   ACIAD1909 1898217 .. 1898236 -  -3.6  -3.18274   TTTATCTTAACTTAA            CCTGCTTT TCTT AAAGCAAA             ATCTCGACCAAACAG  49 2
        nasA NONE
        mobA 1894729 .. 1894750 -  -5.3  -2.64144   GGGGGATTTAAATAG           CA-AAAACTG TTC CAGTTTTATG           TAAGGTAATTCAACT  51 21
        moaA NONE
   ACIAD1905 NONE
        moaE NONE
       moaCB NONE
        moeA NONE
        modA NONE
        modB NONE
        modC 1888575 .. 1888594 -  -7.2    -2.567   AGTAACACCATTAAT            CGGAATAC TGTA GTATTCCA             TCTGTCATTGTCACG  60 1
   ACIAD1896 1886052 .. 1886065 -  -5.3  -3.37493   CTTGTAATACATTAA               GCAAA TTTT TTTGC                ATATGCGACACAGAT  57 8
   ACIAD1891 NONE
        fumC 1882005 .. 1882017 -  -7.7  -4.99035   TCATCCAGATAAAAA                CTGCT GAT AGCAG                AATTCAGTTCAAATC  88 45
   ACIAD1889 NONE
   ACIAD1888 1880671 .. 1880682 -  -2.2  -3.65224   AGGCTATTTGAACAA                CCGA ACGA TCGA                 TCAGATTATGCTCGG  47 59
   ACIAD1886 NONE
   ACIAD1885 NONE
   ACIAD1884 NONE
   ACIAD1883 NONE
   ACIAD1882 1875210 .. 1875228 -  -7.6  -2.55213   GATGTAGTGAACTCA             TAAAAATC CCA GATTTTTA             AATAACACTGCATAA  63 4
   ACIAD1880 NONE
        adhC 1871919 .. 1871955 - -16.8  -2.52623   GCTCTTTCATAAGAT    TGAACATCTCAGTGAC CACTC GTCCCTGAGATGTTCA    TAAATAAAAATCAGG 100 58
         aro 1869939 .. 1869951 -  -4.9  -4.33767   ATAAACCTATCAAAA                TCAAT AAA ATTGA                ATGTTGAGGAGCTGC  67 460
   ACIAD1870 1864814 .. 1864826 -  -3.5  -4.57514   AGAAGAAAATACAAA                TTTAT AAG ATAAA                ATCCGCTACAGTAAA  62 44
   ACIAD1862 1857860 .. 1857880 -  -9.8  -4.62669   TAATTAAAGAATAAA            TCGAGTAG CAACC CTACTCGA            TATTAAAATTTAGGT 100 513
   ACIAD1859 NONE
   ACIAD1858 NONE
   ACIAD1857 1855678 .. 1855695 -  -4.1  -3.46512   ATAATGAACACAATA             CTCAGCA TGAA CGCTGAA              TGTTTGACCGCATTT  53 162
   ACIAD1856 1855302 .. 1855327 -  -4.7  -4.42653   AGGTTAGCCAGAAAA         CAACCACCTCA GTTA TGATCTGGTTG          ATGTCTGACCTTGAA  67 114
   ACIAD1855 1854919 .. 1854942 - -10.4  -4.61199   ACCTCATATAGAAAA          CCTACCCATA CGAA TATGAGTAGG           TAATTGGAATCAGCG 100 35
   ACIAD1854 NONE
   ACIAD1853 NONE
   ACIAD1852 NONE
   ACIAD1851 1851205 .. 1851238 -  -7.6  -2.96031   TTGATGTTAAATAAC     GCCGATTTGC-ACAA GAAGA TTGTTGCAAATCGCC     TATGTAACATAATCA  64 465
   ACIAD1848 NONE
   ACIAD1847 NONE
   ACIAD1846 1848630 .. 1848672 - -14.5  -2.82635   ATGTTCATTAGGATA CTCAGTAACGTGATG-TATA ATCG TAGATCATCACGTTACTGAG CTGTAGCTGCAAACA  95 139
   ACIAD1843 1847347 .. 1847371 -  -7.2   -5.1287   TTGACACTCAAAAAA          GAGTCCAC TTTTTAATG GTGGACTC          TTATCATTTTTACAT  88 243
   ACIAD1832 1839978 .. 1839995 -  -3.4  -3.29268   ATATATGGAAAGAGA             GTGGTA CCAGTC CACCAC              TAATTAAACTACTGA  47 58
   ACIAD1831 1838826 .. 1838851 -  -4.6  -3.30323   CAGCAGTAAATAAAG         CACTAGGGCG TGATGT CGCCAAAGTG          GTTAATCAATAATAG  51 232
   ACIAD1822 1829242 .. 1829284 -  -8.5  -2.71681   CAATTGCCTTAACCA TTCA-TTCATGCCCATTCGC ATCA GCGTATGGGCATGAAATGCT GATGTACTTTAGTGA  69 34
   ACIAD1816 1822737 .. 1822754 -  -9.9  -5.63517   CGTTTAAATAAAAAA             GCTGAAG ACGA CTTCAGC              TTTTTTATTTTGAAT 100 40
   ACIAD1813 NONE
   ACIAD1812 1818078 .. 1818117 -  -9.6  -4.38203   TACAGAATCAACAAA  TTAAGGATATATTTAACT TTGT AGAAAAATATATCCTTAA   CATTTATCTTTTTTA 100 47
   ACIAD1811 1817153 .. 1817163 -  -2.6  -4.46669   AGTAAAATCAATAAA                 TAAT AAA ATTA                 GTTATTGTGGAGATA  60 451
   ACIAD1804 1811001 .. 1811018 -  -7.7  -4.26871   TAATTTATTAATAAA             GCCCTCT ATAA AGAAGGC              TTTTTATCGCTTCAA  78 67
   ACIAD1803 1809848 .. 1809871 -  -2.5  -5.49234   ACATTTAAGAAAAAA          TATTC-TGGG CTTGT CCCAAGAACA          GTATGCAACTTTGGT  80 210
   ACIAD1800 1807108 .. 1807126 -  -7.5  -4.66833   TGTTAATCCTAAAAA             GTCCAAT TGATG ATTGGAC             TTTATTTCATCAAGA  83 109
   ACIAD1792 NONE
   ACIAD1791 1799239 .. 1799262 -  -2.5   -3.8709   AAAGTGCGCTACAAA          TTATCAAAC TCAAAG GTTTGATTA           AAGCAAAAATTCACA  52 370
   ACIAD1784 1792691 .. 1792707 -  -9.5  -5.19879   TTTGAAATACAAAAA              GATGCAT ACG ATGCATC              GTATGTTTTTTGAGT 100 514
        otsB NONE
        otsA 1780423 .. 1780457 - -11.6   -3.1978   ATCTTTATATGAATA     GCTTCATCGCTTAT GAAAAAT ATGAGCGATGAAGC     ATAATAACAATTAGA  87 36
   ACIAD1772 1778284 .. 1778308 - -15.9  -2.97735   GATTCAAATAGTAGA          GCTCTCAATCA CTA TGATTGAGAGC          TTTTCAGATTATTTA 100 34
        srpH NONE
        mdcR 1766708 .. 1766724 -  -2.2  -3.28924   TATGGGGTTGGATAA              TCCTCG ATCTG CGATGA              TTTTTGGTGGGCTTG  45 236
   ACIAD1751 1758638 .. 1758650 -  -3.5  -4.15222   AGTCTCTTCAACAAA                TTAAA TTT TTTAA                ACTGTAAAAATTAAA  57 36
        cioA NONE
        cioB 1755980 .. 1755990 -  -6.8  -2.56596   CTTGCTAGTAAGCCA                 GCTG TAA CAGC                 AATCTAAAAGCCATC  56 124
   ACIAD1748 1755659 .. 1755685 - -16.8  -3.73953   ATCATTCTGATGAAA         CCAGACTTTGTA TAT TACAAAGTCTGG         TTTTTGCATTAGCCT 100 34
        aspA 1752197 .. 1752214 -  -9.9  -4.86861   TAAGAAATAAAGAAA             GGAACTC ATAG GAGTTCC              TTTTTAAATGGGATT 100 43
   ACIAD1743 1750957 .. 1751000 -    -9  -3.54902   TGATGTAACAATGAA GATGTACGAGACTTTTCTAA TGAA TTGGAAAAGTCCTGTACTTC ACATTTTGATTATTC  77 35
   ACIAD1742 1750051 .. 1750061 -  -2.6  -2.57069   GTCACGAAATAAATG                 TTAT GTT ATAA                 TGTAACATATAATCA  41 97
   ACIAD1741 1748746 .. 1748759 -  -3.9  -3.39717   AGTGATTAAGACCAA               TCAAA CGGA TTTGA                CATTTGAGTCCAGCC  51 2
   ACIAD1740 1747754 .. 1747784 - -11.4  -3.97102   ATTTAAAATTAACAA       TATAGCGTTAAG GCTCAAA CTTAACGCTATA       AGAAGACATAAACTT  93 45
        aroQ NONE
        accB 1745811 .. 1745821 -  -3.2  -2.94293   TTTGCAACATAAGTA                 TCCC CGT GAGA                 TTATGCGCGGAAGCG  44 26
        accC 1744373 .. 1744393 -  -9.8  -6.19302   ACAGAATAAAAAAAA            CCCTTATC GTATA GATAAGGG            TTTTTTATAAACCAC 100 49
   ACIAD1729 1738023 .. 1738045 -  -2.7  -4.64334   AATCGGCCAATAAAA           TTTTGCAAG ATCTA CTCGCAAAT           GGCTGGATTGAAAAA  64 260
        hcaA NONE
        hcaB 1733907 .. 1733935 -  -6.9  -4.09685   CGTTATTTTTTAAAA       CCA-TACCCAAT GGTTAA ATTGGGTAATGG        CGTGGCTGTGTTTGT  75 10
        hcaC NONE
        hcaD NONE
        hcaE 1729391 .. 1729409 - -13.2  -4.68593   TCCATCATTGAAAAA             GCTCCAGA AGA TCTGGAGC             TTATTGTTATTATTT 100 35
   ACIAD1721 NONE
        hcaG 1727174 .. 1727193 - -12.2  -5.48213   CAGCTAAAACAAAAA            GAGAGCGA TTAG TCGCTCTC             TTTTTTATCTCGGCT 100 45
        pobR 1724944 .. 1724954 -    -4  -3.29762   ATTAAAAATCTAATA                 TTGA ATC TCAA                 CTCTTTTAAAGTTTT  49 72
   ACIAD1717 1723603 .. 1723620 - -11.3  -5.75945   ATCGCTTAAAAAAAA             GGGACTC TCAG GAGTCCC              TTTTATTCTTACTAT 100 61
        pcaU 1708029 .. 1708054 - -12.1  -3.63991   TATTATGGTCAATAA         TACTCAATCTA AGTC TAGATTGAGTA          TTTTCTAATAAAATA  91 80
   ACIAD1699 1704783 .. 1704809 -  -9.6  -3.53745   GACAGCTTAAATGAA         TTGATTAAGCCA TAA CGACTTAATCAA         TAATAAAATTTAGCG  82 35
        dcaE NONE
        dcaC NONE
        dcaH NONE
        dcaF 1693290 .. 1693322 - -16.6  -3.27525   GCTTTGTAAATTGAA      TCCATTCATCACAA TGCTG TTGTGATGAATGGA      TATTTTCAAGAAAGG 100 41
        dcaR 1692328 .. 1692350 -  -4.8  -4.78933   TTAAAAGATAGAAAA           GTGATTCAAC AAG GTTGATTCTC           TTGGAGCAGGCGGGC  72 55
   ACIAD1685 1689703 .. 1689718 -  -2.6  -5.13521   AAATTAGTTAAAAAA              TATCGCA AAA TGCG-TA              CGCCAGTAATATTCC  69 49
        mucK 1685886 .. 1685906 -    -4  -4.67234   ATTTAATGTTAAAAA            GCCAGT GTGTATATT ACTGGC            TATATATTGAAGTGT  67 56
        etfD 1683925 .. 1683940 -    -4   -3.6222   AAAAATAAAATAAAG              CACTAA TACA CTAGTG               ATTATATATAAACCT  52 179
   ACIAD1674 NONE
   ACIAD1673 1679602 .. 1679618 -  -5.2  -4.00476   CAAACTCATCATAAA              TTAAGC AAGAA GCTTAA              AAATAATGTGTACCA  63 9
   ACIAD1669 NONE
   ACIAD1668 NONE
   ACIAD1667 NONE
   ACIAD1666 1670466 .. 1670478 -  -4.9  -3.51232   TTTTTCTCAAATTAA                TATTC AGA GAATA                GGCCAATTAATACAA  55 9
   ACIAD1665 NONE
   ACIAD1664 1668654 .. 1668682 -  -9.7   -4.2338   GATCAAGATAAACAA        CCCATCCAAAAAT TTG ATTCTTGGATGGT        AGTTTGCTGTTATTC  93 167
   ACIAD1663 1668050 .. 1668061 -  -4.4  -4.36411   GAGCAAGTATTAAAA                TAGC CTAA GCTA                 ATCAAAGCTCTTTTT  64 27
   ACIAD1659 1657303 .. 1657316 -  -3.1  -5.07652   TGTTTTAAAATAAAA               CACGA GTTG TCATG                AAGATCAATCCATCT  71 450
   ACIAD1657 NONE
   ACIAD1656 1655649 .. 1655665 -  -6.7  -3.43217   TGCAAAGTCAATTAA              TATACTT TTA AAGTATA              TAAAAATACCTATTA  62 154
   ACIAD1653 NONE
   ACIAD1652 1650511 .. 1650521 -  -3.2  -4.09864   ATTGAGTCTCTAAAA                 GACT TTT AGCC                 CACATATAGAAATTG  57 279
        pcaT 1649129 .. 1649145 - -12.3  -5.28176   TGGACCTATAAAAAA              TCCGCCA GTC TGGCGGA              TCTTAGAGTTCAAAT 100 43
   ACIAD1650 1648236 .. 1648250 -  -2.9  -4.13139   AAAAAAAATCAATAA               GATTA AAAAA TAATC               TCTTTTGTGAGTTTG  55 115
        putP 1646421 .. 1646438 - -11.3  -5.44119   CGCAGTGTAAAAAAA             GGGGCTT CTTA AAGCCCC              TGATGAATGCCTTGA 100 53
        putA 1641951 .. 1641985 - -13.8  -4.15833   ATCATCAGGCTAAAA     CAAAAGCCCCAAATAT TAA ACATTCAGGGCTTTTG     GTAAATGATTAGATC 100 77
        trmA 1640561 .. 1640586 - -12.1  -4.07535   AATTTTCATAAATAA         TAATAGGTTAC AGTC GTAACCTATTA          CATGTTATCTACATT  95 53
   ACIAD1644 1640059 .. 1640082 -  -8.2  -5.59655   TAAAGCAATAAAAAA          GCTGAATTCT ACTG AGAAATCAGC           TTTTAATTACGAGAT  93 78
   ACIAD1643 1639626 .. 1639643 -  -4.9  -4.62803   TCAAATAATAAGAAA             CACTATC TTAA GATAGTA              CATACAGCGTGATCC  69 96
        uppP 1638552 .. 1638569 -  -9.9  -4.60889   AAGCAGTCTTAAAAA             GCTCAGA ATGA TCTGAGC              TTTTTCATACGCTTT 100 39
   ACIAD1638 NONE
   ACIAD1637 1632958 .. 1632968 -  -2.6  -3.30124   TTTTATCCGTCATAA                 TTTA AAT TAAA                 GGGTGTGAACTCAGT  45 67
   ACIAD1636 NONE
   ACIAD1635 NONE
   ACIAD1634 1631045 .. 1631068 -  -3.2  -3.71148   CAAAAGCTATGCAAA          CAACTCAA TTGGCGGG TTGAGCTG           TTTGATCGTGAATAT  51 126
   ACIAD1624 1620709 .. 1620720 -  -4.4  -3.14683   ATATCTGTTCACCAA                TCTG TAAT CAGA                 CGATCCAGCATATTC  50 88
   ACIAD1620 1617872 .. 1617888 -  -7.3  -3.30007   AACAGTTGGCTAGAA              GCACAGT AAA ACTGTAC              TTTTGTGATTGTTAG  65 61
   ACIAD1619 1616926 .. 1616949 -  -4.6  -3.86524   ACATTTGTTTATAAA          GGACAACC TAAATCAT GATTGTCC           CGATATTCATATTAA  57 37
        amdA 1615252 .. 1615283 -  -2.4  -3.88498   TTGGTAGAGATGAAA      TACAACAACTCACTT AGA AAGAGAAT-GTTGCA      ATCCTTGATGTGATC  50 51
        nthA 1614611 .. 1614621 -  -2.6  -3.03956   ATAAGTAACGATATA                 TTTT TAC AAAA                 GAATTAAGGTAATTT  43 29
        nthB NONE
   ACIAD1614 1612689 .. 1612699 -  -2.6  -4.96848   GCGGGTAGATAAAAA                 TTAA TAA TTAA                 GCCATGCTTCGGGGC  66 15
   ACIAD1610 1606979 .. 1606990 -  -3.6  -4.30253   GATAAAGATAAACAA                CCGC AATG GCAG                 CAGCATAATGCGACT  63 142
   ACIAD1602 1598597 .. 1598609 -  -4.9  -2.66602   TTATCGAACAAGGGA                TTCAA CAG TTGAA                TTACGAAAATTATTG  48 183
   ACIAD1599 1595442 .. 1595455 -  -3.9  -4.63932   TATCTCCTAATAAAA               TCATA TCAT TATGA                CAAAAGTAGATATAT  65 40
        atsA 1593635 .. 1593652 - -11.3  -4.35524   GCGGCAAATTTAAAA             GCCAGCA TGAG TGCTGGC              TGAGTTCAATCTAAA 100 61
   ACIAD1597 1590933 .. 1590966 -  -7.5  -3.32348   AACTTCATACAAAAT     TTGCAGCATGATTTT TAAG AAGCCCATGCTGCAA      TGATTATACATTTTA  67 45
   ACIAD1585 NONE
        srpH NONE
        srpI NONE
   ACIAD1582 NONE
   ACIAD1581 1572718 .. 1572741 -  -7.5  -3.23711   TTTACAATTGATTAA          GTTAGAGCA TTAGGC CGCTCTAAC           TTATTTTTTTTCGAA  67 26
   ACIAD1573 1564590 .. 1564600 -    -4  -4.16842   TTTATCCTCAAGAAA                 TAGA AAA TCTA                 TTAATGACACATCCT  61 418
   ACIAD1563 1555415 .. 1555451 -  -8.1  -2.67406   TAAATATAGAATTTA    TTTTCACCTCAGGCAAC TGT GTTTTATGAGGTGAAAA    TTATAGATAAAGCCT  60 399
   ACIAD1559 1553924 .. 1553938 -  -4.2  -2.56839   AAGAGACCTAATTTA               GTCTGA TAG TCTGAC               TTTTTCAAAATCTTT  47 8
   ACIAD1545 NONE
   ACIAD1543 1543923 .. 1543941 -  -5.4  -2.92613   TTCCAGTTCAAACGA             CTTATCAA AGT TTGATAAA             GAACAATTCATTTAT  52 124
        citA 1542400 .. 1542429 - -11.5  -3.54548   AAGGACACAAGAACA       CAGCACGG-TTGCA ATA TGCACGCCGTGCTG       TTCATTAAAATTTTC  90 57
   ACIAD1540 1541541 .. 1541565 -  -7.9  -4.56978   CGCCGAAAGAATAAA          GGCAACATCCT CTC AAAATGCTGCC          TTTTAGAGCTTTTAT  82 37
   ACIAD1539 NONE
   ACIAD1537 NONE
        citB 1537402 .. 1537419 -  -3.3  -4.09739   TGAAGCTGCTGAAAA             GCAACGT TTAC ACGCGGC              AGCAGCCCATGCGGG  58 495
   ACIAD1532 NONE
   ACIAD1531 1529449 .. 1529462 -  -8.1  -5.60993   GTCTCCATAAAAAAA               GCTGC TTCG GCAGC                TTTTTTTATATAGTG  93 57
   ACIAD1526 NONE
   ACIAD1525 NONE
   ACIAD1524 1523078 .. 1523088 -  -2.6  -3.16689   AAAATCCTATCAATA                 TTTT TAA AAAA                 GACAAATTAGGTACG  45 32
   ACIAD1523 1522277 .. 1522294 -  -4.3  -3.90744   TTGGTTTCTAAATAA             TATTAAT ATCG ATTAATA              TTCAAATTAATTATG  59 36
        tatA NONE
        tatB NONE
        tatC 1520810 .. 1520829 -  -9.4   -5.4251   TTTACATAGAAAAAA            CATCCATT TTTT AATGGATG             TTTTTTTGCGTTGTG 100 16
   ACIAD1518 1518251 .. 1518263 -  -3.5  -4.93877   TCTCAGTAAAGAAAA                TTTTT ATT AAAAA                GCCGCTCTTCAAAGA  68 72
   ACIAD1512 1509242 .. 1509260 -  -8.9  -5.93252   GCTAAAAATAAAAAA             GGTTGTC ATCAA GACAACC             TTTTTGCTTTTTGTA 100 44
        mutS 1495729 .. 1495750 -  -7.4  -4.86001   ACCATTTGATAAAAA           TAAGTAGC ACGATG GCTACTTA            TAGTTGATGAGAAAA  88 62
   ACIAD1499 1494957 .. 1494980 -  -3.9  -5.24551   CTAAACCAATAAAAA          CATACAGTT AATCTA AACTGGATG           TGTTGTAAAAAATGA  76 126
        fdxA 1494408 .. 1494425 -  -9.9  -5.75599   TAAAGTATAAAAAAA             GATCAGC TAAT GCTGATC              TTTTAAATTACTTCT 100 33
   ACIAD1496 1493514 .. 1493525 -    -3  -5.05577   AAACGAAAGGAAAAA                GTTT TTAA AAAC                 AAATAAAGTATCGAC  71 84
   ACIAD1495 1492659 .. 1492687 - -11.9  -3.95747   CAAAATAGAAAAAAC        TAGTTATCCGCAA ATG TTGTGGATAACTA        TATGGAAAAGCATGA  95 100
   ACIAD1492 1490410 .. 1490440 -   -15  -2.71268   TCGTATGAGAGATTA       GAAAGACCTTGATT TAG AATCAAGATCTTTC       TGATGGATTTATTTG  95 48
        cysS 1478839 .. 1478860 - -13.1  -5.65177   AGACCTATAAAAAAA           GTCCTCATC TTTC GATGAGGAC            TTTTATAATTTTGGA 100 177
   ACIAD1468 1467309 .. 1467327 -  -2.4  -5.41143   GAGGCCGTAAAAAAA             TTGCAACA ACG TGCTGAAA             AAATGGCATTAGCAT  74 232
   ACIAD1462 1462093 .. 1462106 -  -2.4  -5.01546   AAATCTATACAAAAA               TGCA AATTGA TGCA                CAACGATATCTTTAT  65 37
   ACIAD1461 1460504 .. 1460520 -  -6.5  -3.34398   TGCGTGGGGGAAAGA              TGCCGGT GTT ACGGGCA              ATATCAATTATTATG  59 308
   ACIAD1457 NONE
   ACIAD1456 1453989 .. 1454015 -  -6.5  -5.46698   GCTAAAATTAAAAAA         CCTGCGCCGGA ATGGA TCAAGCACAGG         TTAAAACATAACTCA  87 52
   ACIAD1455 1452825 .. 1452853 -  -6.7  -3.77023   ATCAATCAACAAATA       GCTGGAAC-CGC TTAATT GCGTGTTCCGGC        TGTATTAGTTACGCC  66 30
   ACIAD1453 1451221 .. 1451251 -  -4.2  -3.58269   CAATCTATTCGTAAA       CTCAAAGATTAA AACTCAG CTAATCTTTAAG       CCTTATCACTCGATA  55 50
        catR 1443586 .. 1443604 - -10.4  -2.62439   AACATGTTCAAACAC             TCGATGAA ACC TTCATCGA             TTACAGCGCAGCACT  78 101
        benR 1432981 .. 1433007 -  -8.1  -5.14894   AAAAAATTATAAAAA        CCCATCAGCACC TCAC AGT-CTGATGGG         TTTTTTGTTACCAGT  90 33
        areR 1428141 .. 1428173 - -17.3  -3.11634   CTGGACACTATTGAA      TTGTACATTGTCCAG AAT CTGAACAATGTACAA      TACTGTCCTTGAGCT 100 43
        areC NONE
        areB 1425309 .. 1425332 -  -5.4  -3.34043   TTTACGATTTGAGAA          GTTATGTATT GTTC AAGACATAAC           TTCTCAATGCTTAAC  57 36
        areA 1424238 .. 1424268 - -15.8  -3.71645   AATTTTACAGGTAAA       TTAAAAAGGTTCTT ATT AAGAACCTTTTTAA       TTAAAACTGATTATT 100 36
   ACIAD1427 NONE
        salE 1422143 .. 1422162 -  -7.8  -3.02511   TTCAGTTTTGTAAGA            CCG-CGGGC TAA GCCCGGCAG            TCTAAACAATTAATC  66 35
        eptA NONE
   ACIAD1422 NONE
   ACIAD1421 1415725 .. 1415752 - -11.6   -2.8719   TAAAAATTAATACTA        TATTTGTTATGT TATA ACATAACAAATA         TGCTAAACAAGTATT  83 99
   ACIAD1420 NONE
   ACIAD1419 1413689 .. 1413730 -  -4.7  -4.26076   TTATTTTCATCAAAA CAGATAAGGAAATAACAG CATAAAT CTGT-ATTTCCTGATCTA AATATACATGATGAA  64 47
   ACIAD1418 NONE
        arcD 1411029 .. 1411051 -  -4.2  -4.59511   AATAGTGTTGAAAAA           GCAAGAAT GACCAAA ACTCTTGC           ACAGAATCAGGGTTT  68 326
   ACIAD1415 1410146 .. 1410171 -  -3.3  -3.64466   ATCTGACATATATAA         TCCTTTGCAGTG AAA CAC-GCAGAAGA         GTGGAGAGAATAATT  50 287
   ACIAD1414 1408726 .. 1408757 - -14.6  -3.16668   TAAGATTTGGATGAA      TTGACCAGAATGAC AGAT GGCATTCTGGTCAA       ACAATTTATTTTACA  95 31
   ACIAD1413 NONE
   ACIAD1412 1405978 .. 1405996 -  -8.9  -4.14243   GACCTTATTTTAAAA             GAGAGTC TAAGT GACTCTC             TTTTTATTAGATTAA  85 45
        alkR 1403593 .. 1403608 -  -8.2  -5.63517   CTTTGAAATAAAAAA              GCGCCA TATT CGGCGC               TTTTTTTATCATGAT  93 34
   ACIAD1406 1399680 .. 1399701 -  -8.7  -2.99596   GCTAAATCAAGGAGA           GCAGTCACT GCGT AGCGACCGC            GAGTTGTTAGACGCA  71 151
        iscR NONE
        iscS NONE
        iscU NONE
        iscA 1397163 .. 1397199 - -16.3  -3.53031   TCCATCGTAAATTAA    TAAATTAAAAACAGTGA AGA TCACTGTTTTTAATTCA    GAAGAAGGGAGGATA 100 47
        hscB NONE
        hscA NONE
         fdx 1394328 .. 1394347 - -10.8   -5.4588   TAAAATCATAAAAAA            GCCTTCTA TAAA TAGAAGGC             CTGATAAGATGAGAC 100 50
        rpsT 1384634 .. 1384645 -  -7.2  -5.84381   TTAGCAATAAAAAAA                GCCC TGAA GGGC                 TTTTTTTACTTTGCT 100 44
        hslR 1381856 .. 1381874 -  -6.8  -3.06162   TATTCTATGTCAATA             TTATGTCA CTA CGACATAA             CATGACGCGCATAAT  59 50
        recA 1380660 .. 1380673 -  -9.5  -5.37593   TTTCAAATGAAAAAA               CGCCC ATTT GGGCG                TTTAATTGGATGCTT 100 44
        recX 1379851 .. 1379869 -  -2.5  -3.58365   CATTAGAGTACAGAA             TTGCAAT ATCCG ATTACAA             TCTTGCAGCATTTTA  48 311
   ACIAD1383 1378880 .. 1378896 -    -8  -5.87996   TAATTAATAAAAAAA              GACACC ATTTA GGTGTC              TTTTTTTGTAGATTA 100 45
        glnL NONE
        glnG 1363592 .. 1363614 -  -4.2  -2.71144   TATTGTTGTTAAGTA           GAGCATTC TGATGAT GAATACTC           TACTCATCACGATTA  47 42
   ACIAD1367 1362740 .. 1362759 -  -6.6  -3.32963   ATGGTTACTCCACAA            TAATTGTT TTAC AACAATTA             GTTGTTGGTTGATGA  61 93
        argF 1361760 .. 1361782 -  -4.8  -5.68438   TTATGAAATAAAAAA           GCCCATAG TGCTTGG CTAGGGGC           TTTTTAAAATGTTTA  86 49
   ACIAD1365 1360404 .. 1360426 - -12.1  -3.67112   ATGACATTTCAATAA           CCCGAATAC TGAGT GTATTCGGG           TTATTTATATTGACT  91 343
        ilvA 1352587 .. 1352609 -  -7.1  -5.82281   AAAGATATAAAAAAA          CCGACAGTTC GCAA GAA-TGTCGG           TTGGTGAGAACAATC 100 46
   ACIAD1356 NONE
   ACIAD1355 1350283 .. 1350293 -  -6.8  -2.93219   AAGATGGTGATAAAT                 CGCA TGG TGCG                 GTGCAGTTTGATTGG  58 221
   ACIAD1351 NONE
   ACIAD1350 NONE
   ACIAD1349 1343927 .. 1343966 -   -14  -3.61331   GCTAAATAAAACAGA  TTAATAAAAAAGGAATAC TTTG GTATTCCTTTTTTATTAT   GAATATTTCTTAATT 100 109
   ACIAD1347 NONE
        sodB 1340598 .. 1340622 - -15.9   -5.2112   AAGAGCATTAAAAAA          CCCTCATATTG AAT CAATATGAGGG          TTTTGAATCTGGCTC 100 373
   ACIAD1342 1337602 .. 1337621 -  -9.3  -5.48213   CACCCAAAAGAAAAA            CCCACTC GCAAAT GAGTGGG             TTTTCAAAATCTTGG 100 223
   ACIAD1341 1336792 .. 1336807 - -10.4  -3.16203   TCACGATAATAGAGA              GCCTGC ATAA GCAGGC               TTTTTTGTATTTGAT  83 347
   ACIAD1334 NONE
   ACIAD1333 1329791 .. 1329805 -  -2.9  -4.28069   AGATAATCGAATAAA               TCAAA ACATG TTTGA               CGAAGTTGATCCACA  58 58
        rpsU NONE
   ACIAD1330 1327909 .. 1327928 -  -3.6  -4.24443   AAAATCTGAAAAGAA            CTGATTAT CAAT AAAATCAG             CTAAGCTTGGCTTTA  59 22
   ACIAD1315 1314449 .. 1314466 -    -7  -4.81083   GTTAATTATGAAAAA             GATCCC ATTTTA GGGATC              TTTTTTGTATCTGGG  83 53
   ACIAD1312 1312249 .. 1312278 -  -4.5  -3.73234   TAACCAATATAAACA       TCTTAA-TGTGAAG CAT CTTCATAATTAAGA       AAAATTGGGTAGAGA  57 90
        rpoH 1311298 .. 1311310 -  -9.1  -5.34857   TTAAACAAAACAAAA                GGGCA TGA TGCCC                TTAAGTTTCTATATG 100 57
   ACIAD1310 NONE
        thiS NONE
        thiG 1309797 .. 1309812 -  -7.6  -4.72272   TGTTTTTATGAAAAA              GGATTC CGAA GAATCC               TTTGAAACTTTTCAA  83 58
   ACIAD1306 1309051 .. 1309070 -    -5  -5.28176   TTCACGCAGAAAAAA            TGCCTCAA GTAA TTGAGGTA             TTTTTCTATTCAAAT  80 31
   ACIAD1304 1308145 .. 1308165 -  -6.7  -4.44046   TGGACTTGAAAGAAA            GTGCGCAGC AAG GCGGCGTAC            TGAATTTTATTCAGC  76 138
        trmB 1304826 .. 1304854 -  -9.8  -5.86609   GTAAAAAAATAAAAA        TCGCATTAAACA GTTAA TATTTAATGCGA        TTAAATATGGTATCA 100 58
   ACIAD1294 1295173 .. 1295194 -  -5.1  -3.27389   TAGGTAATAACAAAG           CCATGATAC TCAG GAACCATGG            TTTATTAGCAGCAGG  55 267
   ACIAD1292 NONE
   ACIAD1290 1292373 .. 1292406 -  -9.8  -3.57462   TATTTGATGTTGAAA    CAAGCCGATG-T-CCA TATG TGGCAACATCGGCTTG     AACAGGATTTGAATG  82 136
   ACIAD1283 1285378 .. 1285403 -  -4.1   -4.1196   AAGTGATTGGGAAAA         TTGCAGGTAAAG AAC CTTTGCCTG-AA         CGGAAAGGATTTTTA  61 185
   ACIAD1268 1267640 .. 1267650 -  -3.2  -4.50058   TATGGACAATTAAAA                 GGAT GTT ACCC                 ATGAAGAAAGGTCAG  63 476
         vfr 1260598 .. 1260615 -  -9.9  -5.64274   CTATTCATAAAAAAA             GCAAACC TATA GGTTTGC              TCTCTTAAGATTACG 100 55
   ACIAD1261 1259406 .. 1259431 - -12.7  -4.24342   TGCTTTAGTAAGAAA         CACAGGATGTC TTAT GACATCCTGTA          TTCATTTTAAGGTGC 100 32
        alaS 1251150 .. 1251176 -  -8.1  -2.63079   GTTCCATATAAGCCA         TGACCCTGA GAGGCTTAT TCAGGGTCA         GTTACACAAAAGTGA  66 45
        lysC 1249760 .. 1249793 - -14.8   -3.7014   CAAACGCTAATATAA     CAGAGCCACTATAA AAAACA CTATAGTGGCTCTG      TTTTTTTGTCACGAT 100 82
        csrA 1249374 .. 1249390 -  -5.1  -3.57144   TCTTGGATCTCCAAA              GTTAACG TTA CGTTATC              TTTAGAGGGAAGTAC  57 27
   ACIAD1250 1249036 .. 1249049 -  -2.4  -3.15459   CAGGCAGAAGATACA               GTGA CTTCAT TCAC                ATCCAGATCTTGAAT  44 40
   ACIAD1249 1248062 .. 1248078 - -12.3  -3.65426   TCAGAAATGTTTAAA              GCGGCTA GAT TAGCCGC              TTTAATTTGGGAGAA  95 145
   ACIAD1246 1246232 .. 1246249 -  -8.5  -5.96894   ATTTAAATAAAAAAA             TGCATCT TAAA AGATGCA              TTTTTTATGTCTATA 100 53
   ACIAD1241 1241096 .. 1241121 -  -9.9  -3.61715   CAGCCTGGTTAATAA         GCCTCCTAGTAT CTT ATA-TAGGAGGC         TTTTCAAAATTAAAA  82 42
   ACIAD1239 1238065 .. 1238077 -  -4.9  -5.47159   GGTTAATATAAAAAA                TTAAC TTT GTTAA                ATACCATTTTGATTA  83 96
   ACIAD1238 1237090 .. 1237118 - -14.1  -4.41956   ACATATAGATCAAAA        TGTCTGATAGAAA ATA TTTCTACCAGACA        TGCTTAAAAGACTAT 100 37
   ACIAD1237 NONE
        mdmC 1235931 .. 1235961 -  -9.9   -4.2558   GATTTTTTATGAAAA      TGGCACAGGA-GAT TTAT ATCATCCTGTACCA       CTTTTTATATATGAC  93 137
        ahpF 1233989 .. 1234014 -  -7.7  -6.36459   TGCAATAAAAAAAAA         GGCTTATCT ATCGAGGG AGATAAGCC          TTATAAAAAGTGAGC 100 58
   ACIAD1233 1233490 .. 1233506 - -10.9  -5.36441   GTCTGACATAAAAAA              TCCCACA TTA TGTGGGA              TTTTTTATGTGGTGA 100 44
        argD 1231681 .. 1231737 - -17.8  -3.29739   CGTAATTTACAGGAA GTTTC-TTAATGCAATAAAAAAGCCGC TTAA GCGGCTTTTTTATTGCATTAAAGATAT TCAGATTAAGCAGCA 100 31
   ACIAD1226 1228205 .. 1228228 -  -8.9  -4.16182   TTAGGATAAAGCAAA          GCCGACTTC TACGGG AAAGTCGGC           TTATTTCATACAGTA  85 58
        dacC 1226948 .. 1226974 - -12.4  -5.86976   GTATAAAAGAAAAAA         GGCATTCATGTT TGA AACAGGAATGCC         TTCATTTTTATAGCG 100 46
   ACIAD1224 NONE
   ACIAD1223 1225845 .. 1225855 -    -4  -3.70689   CATAATTTTAAAAGA                 TGTA TTC TACA                 AAATTTGACGCGCGG  52 64
   ACIAD1222 NONE
        trmU NONE
   ACIAD1220 1223432 .. 1223473 -  -3.1  -4.68645   GATGTAAAACGAAAA GCGC-TGCAGCATCAGAT TTAAACC ATCTGATACTGTAAGCGA GCGAGAGTTTGAATA  65 1
        purB 1221960 .. 1221984 - -13.7  -5.33785   AATGAGTATAAAAAA          GCGGAACCATT TAA AATGATTCCGC          TCTAGTTTAACTGAT 100 46
   ACIAD1217 1221121 .. 1221133 -  -7.7  -4.63542   TACAACGCGTAAAAA                GCCAA CGC TTGGC                GAAAGATTAGGGCTT  86 182
   ACIAD1209 1210878 .. 1210903 - -16.3  -5.26316   TGATCGTACAAAAAA         CACATGCCAGA TTTA TCTGGCATGTG          TTTTTATGTGTTGAT 100 59
   ACIAD1206 1207832 .. 1207846 -  -2.8  -2.78197   TTCGATATACACAAC               GTCACA ACA TGTGAT               AGAAGGACTAACGAA  42 33
         dps 1207144 .. 1207168 - -15.8  -5.23765   GAAATAATATAAAAA          CAAGGGAGGC TAAAT GCCTCCCTTG          TTTCTTATGTATGAA 100 54
   ACIAD1197 1197505 .. 1197518 -  -6.7  -3.54459   GCAAGCGTGGCTAAA               CAGTG ATGA CACTG                CTGCATTGGTGGCAC  63 304
   ACIAD1195 1196601 .. 1196630 - -15.3  -2.76249   TAAATATTTGAATCA       TTAAAAAAAGCCC TGTA GGGCTTTTTTTAA        TGATCATGTTTATGT 100 22
   ACIAD1189 1187412 .. 1187434 -  -4.9  -3.84514   ATTTTAAGCATTAAA           TGGTCTCCA GAATT TAGAAACCA           TTATGTTAACCAATT  59 83
   ACIAD1188 1186943 .. 1186958 -    -9  -5.45652   ATTTTGAATAAAAAA              CGATGC CTAG GCATCG               TTTTTTATTTGATTT  95 76
   ACIAD1184 1181216 .. 1181233 -  -9.9  -5.31275   TTTGATGATAAAAAA             GGTAGCT CATG AGCTACC              TTTAAAAGTCTGTTT 100 49
        slyD 1180468 .. 1180501 - -13.3  -4.67168   AAAAATCTTCAAAAA     CAAGCAAGGCAAAGT AAAA ACTTTGCCTTGACTG      GAAAAACCTTCCAGA 100 41
        phrB NONE
   ACIAD1180 NONE
   ACIAD1179 NONE
   ACIAD1178 NONE
   ACIAD1177 NONE
   ACIAD1176 1172589 .. 1172601 -  -4.7   -2.7386   AAGTTATTTTAATTA                CGGCG CAT CGTCG                TGAAAATTTTGGCCA  49 508
   ACIAD1173 NONE
   ACIAD1172 1169025 .. 1169041 -  -6.7  -2.95073   GGCGCAATATCAAAT              TACATAT TCA ATATGTA              CCTAAGCGCTACTGG  58 72
   ACIAD1156 1148154 .. 1148173 - -12.2  -5.18561   CAAATATCTAAAAAA            GCCCTTGT TTTT ACAAGGGC             TTTTTTTTTGTCTGT 100 312
   ACIAD1152 1143669 .. 1143698 -  -5.1  -4.81359   AACCCAAAGATAAAA       TAGAGAAAACCGA TGAT TAGACTTTCTCTA        AAGCATTATTTAAAT  72 12
        argG 1142098 .. 1142123 - -11.3   -5.0133   GAGCTCTTTAAAAAA         TAAAAGCCATC AATA GACGGCTTTTA          TTTGGATCATTTAAA 100 46
        pyrC NONE
         rnt 1140212 .. 1140222 -  -2.4  -3.53811   GTTACCGCCGTGAAA                 GGGC GAT GTCC                 TAGGCCTCTAGACGA  47 66
   ACIAD1147 1138208 .. 1138237 - -13.8  -3.65351   CCAGTGTTATTCAAA       GAAAAGTGTAGC GATTTT GCTACACTTTTC        CGAGGTTCTTGTGTG 100 47
   ACIAD1145 NONE
   ACIAD1144 1135863 .. 1135886 -   -14  -4.66388   AAAACTACAAACAAA          TAAGCCTCAC AATT GTGAGGCTTA           CTGATGATCATAGTG 100 349
   rnhA-dnaQ 1124081 .. 1124092 -    -3  -3.34344   TGAGGCGCGAATGAA                TCAA TAGA TTGA                 ATATACCTGAAGTTT  48 77
   ACIAD1136 NONE
   ACIAD1135 1121632 .. 1121650 - -13.2  -5.05782   ACCCAGCGTAAAAAA             CAGCCCAT TAA ATGGGCTG             TTTTTGAATCACATG 100 14
   ACIAD1130 1117728 .. 1117745 -  -9.9  -5.96894   AGTTAAATAAAAAAA             GCATCAG ATCT CTGATGC              TTTTTTTGCTTTTAG 100 37
   ACIAD1124 1112171 .. 1112194 -  -3.8  -3.20164   TTAGACGTAATTCAA          CAACAACGAG CTCA CTCATGGCTG           GATCTCCTCAGTTGG  49 17
   ACIAD1123 1111540 .. 1111556 -  -5.1  -2.88337   AGGATATTATAATCA              GGAGATG ATG CATCTAC              TCAAACAGATCAGAT  50 374
        lip1 1108986 .. 1109002 -  -3.7  -3.39018   CTATCAGGTCAAAGA              CTTAAGC CTA GATTAAG              ACCACAACAATGTTT  51 182
   ACIAD1120 NONE
   ACIAD1119 NONE
   ACIAD1118 1106739 .. 1106756 -  -2.7  -3.25942   ATGCCTGCATATGAA             TTTATCC TTGA GGATGAA              ATGCAAAATAACGAT  45 9
   ACIAD1117 1105009 .. 1105048 - -22.6  -3.73402   ATATTGTTTACTAAA  GATAAGCAGATGATGAAA ATAT TTTCATCATCTGCTTATC   TAGCATTTTATGAAA 100 58
   ACIAD1116 1104152 .. 1104170 -  -3.8  -2.72344   GGGCACTCCTAATGA             GTGACAAC GAG GTTGCCAT             GTTTTTTATAGTGAT  45 137
         lon 1101671 .. 1101686 -    -9  -5.24449   TATAAATGTAAAAAA              GAGAGC CGAA GCTCTC               TTTTTTATTGGATTT  95 49
   ACIAD1114 1101475 .. 1101493 -  -4.6   -3.6106   TTCAAGACCCTTAAA             CTGTCTAA ACG TTACACAG             ATGTGTCTATATCAC  55 32
   ACIAD1113 1100847 .. 1100859 -  -3.3  -3.63805   AGGTCATATTTGAAA                GCAAG AAA CATGC                TGGATCGCAGATATT  50 74
   ACIAD1112 1099840 .. 1099854 -  -2.9  -3.75581   TTTCATAAAATAAGA               GTTAA CAGAT TTAAC               AGGCTTTATGCTAAC  51 191
   ACIAD1111 1099028 .. 1099047 -   -10  -5.41359   AATGAAATGAAAAAA            TCCGATGC TGTT GCACCGGA             TTTAAAAAATAATGC 100 44
   ACIAD1109 NONE
         nth 1095644 .. 1095666 -  -9.2  -4.66537   TTTGCTAATATAAAA           GAGTCCTG ATTATTG CAGGACTC           TTTTATATTTTGAGG 100 230
        pbpA NONE
   ACIAD1100 1090069 .. 1090092 -  -8.2  -2.73622   ACAACAAGCAGATGA          TGACGACGTT CGTG AACGTCGTGA           AGAGGAGATCATTCG  64 101
   ACIAD1087 1082090 .. 1082102 -  -2.7  -3.98448   GACTAATAAATATAA                CTTCA AAC TAAAG                TAAGAAAAATGTAAG  53 98
   ACIAD1085 1081516 .. 1081531 - -10.4  -5.02074   GTATGGTTTAAAAAA              CCCTGC ATAA GCAGGG               TTTTTTATTTTAGAG 100 55
   ACIAD1082 NONE
   ACIAD1081 1076802 .. 1076812 -  -2.6   -4.4727   TTAAGACGCAGAAAA                 TAAA CAA TTTA                 ACCCGACACAGCATC  60 59
        citN 1070919 .. 1070936 -  -9.9  -5.31275   CTTTATCATAAAAAA             CCTCCTA AATT TAGGAGG              TTTTTTTGTAGCTTC 100 50
        cobQ 1066574 .. 1066586 -  -6.3  -2.57957   CAATGATGACAATAT                TGCTT TCC AAGCA                TTATTGATCCTGAAT  56 26
        sodM 1065685 .. 1065705 - -10.5  -5.20633   AAAAAGATATAAAAA            GAGCTTCTA ATT CAGAAGCTC            TTTTTTTTGCTGAAA 100 42
   ACIAD1068 1063164 .. 1063178 -  -2.1  -4.03989   ACATAAAAAGTGAAA               TGGCT GTTTT AACCA               AAAGCAAGGTTAATT  52 212
        rubA 1062783 .. 1062805 -  -7.8  -5.02715   AGATTAAATTAAAAA           GACCATGT TTCATGG ACATGGTC           TTTTGAAATACCGAT  88 40
        rubB 1061520 .. 1061539 -  -8.6  -4.56775   ATCCGTTCCTAAAAA            GGACACTC AGAT GAATGTCC             TTGCTATTTAAACCT  89 40
   ACIAD1064 NONE
        estR 1059585 .. 1059602 -  -9.9  -5.70829   AATATGACAAAAAAA             GGAGTCT TTAA AGACTCC              TTTTTTCATTCTGAA 100 64
   ACIAD1060 1055764 .. 1055794 -  -5.4  -3.00003   TCATCATAATAAGTA       TCAGCTTGGATG GCGTTAG CGTCCAAGCTGC       TGACTCATTTGTGAC  54 10
        tesA 1051901 .. 1051918 - -11.3  -3.76492   TGCAATTGGACTAAA             GGCGCTT TATA AAGCGCC              TTTAATATATGGGTA  90 14
   ACIAD1055 1049941 .. 1049966 -   -12  -6.06723   TCTGTTAAAAAAAAA         GATCCGCAAT TCAGAT ATTGCGGATC          TTTTTTTTAATATTT 100 39
   ACIAD1051 1043643 .. 1043657 -   -10  -4.40003   TTGCACAAACAGAAA               GAGCCT TAC AGGCTC               TTTAGTTGTCTAGTG 100 43
   ACIAD1049 1041888 .. 1041906 -  -7.4  -5.29445   TGTGAATAATAAAAA             GCCTGTGT AGC ATACAGGC             TTCTTAAAACTTATT  89 36
        metH 1034642 .. 1034659 -  -9.9  -5.13521   AAATGACCTAAAAAA             TCCCTCT TGAA AGAGGGA              TTTTTTTGTTTAGCT 100 35
   ACIAD1041 1031613 .. 1031624 -    -3  -2.97171   CAGTGGATGAAAGTA                CAAT CGTC ATTG                 ACTTAACCCAGATTT  44 248
   ACIAD1037 1028601 .. 1028623 -  -3.5    -4.564   AATTTTAAATTAAAA           GTAAATTGA TTCAT TCTATTTAC           GGTAGGCCACGCCAT  62 50
   ACIAD1036 1027215 .. 1027239 - -11.5  -5.46706   ACTTTAAAATAAAAA          GCGCGTACTCT TTA AAAATACGCGC          TTTTTATTTATGTAT 100 33
        dctA 1017663 .. 1017680 -  -9.9  -3.49924   TTGAAATTATTACAA             GCCAGTT AGGC AACTGGC              TTGATTTTGAGAAAC  78 83
   ACIAD1024 1015904 .. 1015941 - -11.5  -4.29656   CATAAAAGCCTAAAA   TAAAAGGGCAAAACC GCAGCAAT GGTTTAGCCCTTTTA    CTAGATTAAAGTCTA 100 69
        lipA 1006656 .. 1006683 -  -7.9  -3.05993   GTATCTATAGACATA        TCTTGG-GATCT GGGCA AGATCACCAAGA        TTTAGACATTTATTT  66 88
   ACIAD1014 1005394 .. 1005411 - -11.3  -4.11216   GGCTGATCCTCAAAA             CCGAAGC TTCT GCTTCGG              TTTTTTATTCGAGTA 100 30
        betI NONE
        betB NONE
        betA  996845 ..  996865 -  -7.7  -4.35461   CGAATATCACTAAAA            TTTATGCTG ATG CAACATAAA            AAGGTGCATCAGAAC  81 6
         mqo  994675 ..  994694 - -12.2  -5.64304   CAAGAGAATAAAAAA            GGATGAGC AAGC GCTCATCC             TTTTCTTGAAACAGC 100 46
   ACIAD1006 NONE
   ACIAD1005  992792 ..  992816 - -11.6    -2.974   CTAATATTTAAATGA          TAACAGGATC GTGAT GATCCTGTTA          TAAAGCGCCATATTG  84 23
   ACIAD1003  989360 ..  989400 -  -8.5  -6.23317   ATAAAAACAAAAAAA  CTCTCAAGATCAATC TAAGTATCAAT GAGTGATCTTGAGAG  GGAGTAAAAGATTTA 100 45
   ACIAD1002  988748 ..  988765 -  -7.1  -5.36441   CTGGGATATAAAAAA             GTTTAAG CCGA CTTAAAC              ATGTGAATGGTGTCA  89 10
   ACIAD0985  972314 ..  972341 -  -2.8  -5.11613   ACATCATTTAAAAAA        TACTTAGTTTTA AATA TAAAACAAAGTT         ACCTATATAAAACAT  69 226
   ACIAD0984  971079 ..  971108 -    -8  -3.97406   TTAAAATGCTATAAA       GATTAAGTCATG TTAAAG CATGGCTTAATC        TTTAGTTTTTTACTT  79 54
   ACIAD0981 NONE
        vanA NONE
        vanB  965497 ..  965525 - -10.5  -5.14965   ATGCCGAGTAAAAAA        CTCCTATACAT GGGCTTA ATGTATAGGAG        AAAAACTGAACTTTT 100 39
   ACIAD0974  961360 ..  961380 - -10.5  -3.97911   ATTAAATAGATTAAA            CCAGAAGCA TAA TACTTCTGG            TTTTTTCAAGTTCAA  93 37
   ACIAD0971 NONE
   ACIAD0970 NONE
   ACIAD0969  955866 ..  955883 -  -2.6  -4.58663   ATGATTCTGGAAAAA             GAGGCG GTCAAG CGCCTG              TGTGAGCTTGAGCAT  64 411
   ACIAD0966  953740 ..  953772 -   -13  -2.52543   AGCTTGTTTAACTTA      TAAATTGGTCTGCT AAATA AACAGACCAATTTA      TAAATCTTAAATGAT  87 32
   ACIAD0964 NONE
   ACIAD0963  948915 ..  948956 -  -2.5  -3.28873   ATTCATGAAAAAGGA TGGATAATTCG-GAGA TTATTACAGTC TCACTCGAATTATCCA AGTAAAAATCCTTAA  45 76
   ACIAD0962 NONE
   ACIAD0961  947642 ..  947673 - -10.3   -5.0538   TTTCACTTTAAAAAA      CAAAAGCCAGATC GGTTTT GATCTGGCTTTTT       TATATCAGTAATTTT 100 49
   ACIAD0959  944802 ..  944818 -  -5.1  -3.57144   TCTTGGATCTCCAAA              GTTAACG TTA CGTTATC              TTTAGAGGGAAGTAC  57 62
   ACIAD0958 NONE
   ACIAD0957 NONE
   ACIAD0956  943331 ..  943358 - -11.4  -4.48221   CATTAACTTATAAAA        CCGAATTCTGTT TTTA AGCAGAATTCGG         TTTAAGTGAGATGAA 100 46
   ACIAD0953 NONE
   ACIAD0952  941286 ..  941299 -  -3.9   -3.2913   GCTAAAGATGAAAAT               TGATT ATTT AATCA                TTAAAGTGATCCTAG  49 37
   ACIAD0937  919237 ..  919265 - -10.4    -3.786   CTATAAAATTTTAAA        GAGCCTTTAGAC ATTAA GTTTAAAGGCTC        TTTTGATTGTCTAAA  87 74
   ACIAD0931  915312 ..  915328 -  -3.6  -5.09245   TTAAAATGATAAAAA              GGGCAC GTTAA GTGCCA              TTTGAAGTATTGAAT  73 157
        glpK  913204 ..  913221 -  -9.9   -5.5353   TAGATCAATAAAAAA             GCTGCAA GTTA TTGCAGC              TTTTTTATTTATATC 100 34
   ACIAD0925  907995 ..  908013 -  -7.5  -3.92746   TGCATTTTAAAAATA             TAGGAGA AAAAA TCTCCTA             TTTTTTATAGCTATT  76 106
        hemB NONE
   ACIAD0922  905033 ..  905043 -  -5.4  -4.11484   CCGAATTTGTGAAAA                 TTGC AGG GCAA                 GTGATTAAGCGTCGT  65 211
   ACIAD0919 NONE
        sbcD NONE
        sbcC  897327 ..  897345 -  -2.4  -3.13591   ATAAAAGGGATTTAA            GCGTCGG GTTTAA CCGAC-C             ACTTCAATTCGACTT  42 16
   ACIAD0915  896265 ..  896287 -  -9.2    -3.049   CAAGCTAAATAATTA           CGAGGGAA ATTTATG TTCCCTCG           TTTAAAAATTAAAAA  74 78
        pilT NONE
        pilU  892185 ..  892220 - -16.4  -3.94344   ATCACATAAATACAA    CAATTAAAAGAGGGCA AAAT TGCCCTCTTTTATTTG     AGATTACGGCGTTGA 100 19
        smpA  891181 ..  891196 - -10.4  -5.30348   ACTTAATAAGAAAAA              CCCCTC TGCT GAGGGG               TTTATTTTTTTGCAT 100 47
   ACIAD0897  880713 ..  880731 -  -7.5  -4.84527   GTCATAGATCAAAAA             TAGCTTG AATGA CAAGCTA             TTTGGATCCAGGTGA  88 92
   ACIAD0896  879699 ..  879722 -  -5.4   -3.2827   AACAAATTAACTGAA          TTCTCTAGGT AAAA ACCTAAAAAA           AAGTCGATATGCTTA  55 38
        minC  878850 ..  878864 -  -4.9  -2.88861   TATTATGGTCATACA               CCCGC TTTTT ACGGG               CTTTTCAGGTGCTTA  51 50
        minD NONE
        minE  877614 ..  877628 -  -4.2  -4.58395   GCGACTGGGCAAAAA               GTACTG ATC CAGTCC               ACTCGAAGCATAGCT  67 132
   ACIAD0892  877160 ..  877194 - -16.8  -2.62396   TACTGGTCTAGACCA     TAATAAAAAACCTGCA TCA TGCAGGTTTTTTATCA     AATGTATTTAAGCAA 100 33
        trxB  872832 ..  872854 -  -9.2  -5.03994   GGGGAGATATAAAAA           GATCGGCT TCATTTT AGCCGATC           TTTTTTATAGGATGA 100 56
         aat NONE
   ACIAD0888  870751 ..  870767 -  -2.3  -3.14745   TTTCTATAATAGAGA              TACCAAA ATT TCTAGTA              ATGCTGAACCTTTTA  42 505
        fabB  861715 ..  861738 -  -8.2  -5.38497   ACCTAAATTAAAAAA          TAAGCGGAAA TATA TATCCGCTTA           TTTGTAATGGATGTA  90 76
   ACIAD0878  860978 ..  860996 -  -6.7  -5.05782   ATGGATGGTAAAAAA             GCCTCAA ATGGA CTGAGGC             TTAATGCTGTGTAAC  84 47
        thiD  858131 ..  858149 -  -3.1  -3.27601   TAAATCACAATTTAA             CCCAC ACGAAAAAA GTGGG             TTATTATTCATTAAA  47 36
   ACIAD0874  856425 ..  856438 -  -2.4  -4.28589   AAAAATCAGGCAAAA               GTTG AACAAA CAAC                GACACCAGCATCAAC  58 440
   ACIAD0866  852420 ..  852438 -  -5.2  -3.19936   AATTATGTAATCTAA             TCCAGCGC TTC GCGTTGAA             ATTCACTTGCTTTTA  55 3
   ACIAD0865  851584 ..  851597 -  -3.1  -4.14392   GGGCAAGTTTGAAAA               CTGCA TATT TGCAA                TGGTTGAATCCAGAC  58 125
   ACIAD0863 NONE
   ACIAD0862 NONE
   ACIAD0861  848277 ..  848296 - -10.8   -5.5074   CAATTTAATAAAAAA            GAGTTCAC AAAA GTGAACTC             TTTTTAGGTTACATA 100 50
   ACIAD0860  847028 ..  847050 - -12.2  -4.37886   CTATGTCTTAGAAAA           GGTTTTATTC AAT GAATAAAACC           TTTTCGTAAATAAAG 100 45
         bcp  841552 ..  841568 -  -2.9   -3.2115   TAAATGAGTTATTAA              CCACGCA AAC TGCATTG              GTTTAATCATGCAAT  45 99
   ACIAD0849  837830 ..  837859 -  -5.7  -5.52909   TAAGATTTAAAAAAA       CTAAGAGGCGGTC TATA AATTGCCTCTTAG        TTTTAATCTGAAGAA  84 69
   ACIAD0841 NONE
   ACIAD0840  827848 ..  827862 -  -8.5  -4.81851   AGTTAAACTCAAAAA               GGCGC TTGAT GCGCC               TTTTTCGTGGATATT  93 51
   ACIAD0838  825411 ..  825421 -  -5.4  -3.04864   TGGAGAATTAAAGTA                 GATG CAT CATC                 ATATGAAAAGAATAA  54 57
   ACIAD0837  824231 ..  824243 -  -3.5   -4.8743   TTGAAAATAAATAAA                TATTT TAT AAATA                AAAAATTATGTAATT  68 149
   ACIAD0836 NONE
   ACIAD0835  822469 ..  822497 - -14.8  -3.85159   GTAAAAACTGAATAA        TAAAAAAGGCGC TAAAT GCGCCTTTTTTA        TTTGAATCCAGCCTA 100 38
        cysH  820879 ..  820896 -  -7.7   -6.0427   AGTACATAAAAAAAA             CCACTGC AATA ACAGTGG              TTTTTTTTAAATTAT 100 37
    wax-dgaT  819298 ..  819322 - -15.9  -4.59773   TCGTACTGTTAAAAA          CTAAAGGGCTA ATT TAGCCCTTTAG          TTTTATCTGATAAAT 100 63
        gatC  814057 ..  814071 -  -3.6  -3.32294   GTAAATCGGTCATAA               GTAAAA ATT CTTTAC               GTTCAAAATTGTAAG  49 61
        gatA NONE
        gatB  811046 ..  811071 - -16.3  -3.63569   TTAACCTCTGAATAA         GAAAACCCGCT CTAA AGCGGGTTTTC          TTTGAAACTAGATTA 100 43
   ACIAD0814  805317 ..  805328 -    -3   -3.5944   ATTTATAGCGCCAAA                GATA ATAA TATC                 CGTGTGGCGCATTTT  51 87
   ACIAD0812 NONE
   ACIAD0811 NONE
   ACIAD0810  802863 ..  802888 -  -6.2  -4.18762   AATTTCGATTTAAAA         TGACTCTTAG ATCGAA CTGAGAGTCA          TTTTATGCATTTTTT  69 49
   ACIAD0808  800755 ..  800779 -  -3.7  -4.71828   AGCGGATCAATAAAA         GCAGTCTAAA TTTGAG TTTAG-CTGC          TTAAATTGATTGATG  67 47
   ACIAD0807  800464 ..  800485 -  -2.3  -4.39287   GTAATTAGAGGAAAA           TCAAAAACG TTTC CATATTTGA            TTTTCCTGATTTAGT  57 4
   ACIAD0803  795368 ..  795385 -    -7  -4.98522   AATTGCATACAAAAA             GACCTG AATGCA CAGGTC              TTTTTATTCAGATCG  88 47
   ACIAD0801 NONE
   ACIAD0800  791121 ..  791135 -  -7.1    -5.252   TATGCGTATAAAAAA               CCTCC ATTAA GGAGG               TTTCTTAACAACAAC  89 48
   ACIAD0799  788309 ..  788336 - -14.4  -3.95653   AAACAATCGCATAAA        TAAAACCGAAGT TTTC ACTTCGGTTTTA         TGACGTGGTTTACAT 100 45
   ACIAD0798  787387 ..  787422 - -12.8  -4.02022   GCTAATCAGTATAAA    TATGCTATCTAATAGC CTAA GCTACTAGATAGCATG     ATTATTTTTGATTTA 100 38
   ACIAD0793  783928 ..  783939 -    -3  -3.08535   TCAAAGAAGAATAAT                TCTT AAGA AAGA                 TAGATTTATTTTACT  45 42
        ecnB  783630 ..  783647 -  -8.5  -5.95539   GCTCAAACAAAAAAA             CCTTATC AAAA GATAAGG              TTTTTTTGTTTTTAT 100 47
        dapE  782392 ..  782409 - -11.3  -5.61689   AAAACCAATAAAAAA             GGGACTC ATTT GAGTCCC              TTCATAATTAAGCTA 100 33
   ACIAD0785 NONE
        nolF NONE
        nolG  769988 ..  770008 -  -9.1  -5.58179   GATTATAATAAAAAA            TGAGATGAA TAA TTCACCTCA            CTTGATAAAAAACCG 100 42
        proS  768174 ..  768190 -    -8  -5.60993   TTTTTGATAAAAAAA              GCAGGT ATCAA ACCTGC              TTTTTTAAAATCTTA  93 45
   ACIAD0774  758981 ..  758991 -  -5.4  -3.55966   TTACCAAAAGATGAA                 TCTG ATC CAGA                 ACCAATCGCAATTCG  57 393
         tsx  754775 ..  754798 - -15.4   -4.2018   AAACGCTTAAAACAA          CTCAAGCCTG CGAG CAGGCTTGAG           GGAGATAAATCAAGA 100 51
        metG  752541 ..  752563 -  -7.7  -3.97057   TATAACTTAATGAAA           GCCCCACTA AAATA TAGCAGGGC           TTTTTGAAGCTGTCT  76 47
   ACIAD0767 NONE
   ACIAD0766  750146 ..  750163 -  -3.3  -4.68424   CAACTGATTGAAAAA             CTCAGAC CTCA GCCAGAG              GCAGGACGTGATTTA  65 363
   ACIAD0762  747115 ..  747137 -  -9.2  -4.70659   CGTCATATTGAAAAA           GCCAAACATT AAA ACTGTTTGGC           TTGGGGCAAAGCAGG 100 49
   ACIAD0761  745573 ..  745610 -  -8.6  -3.00106   CTGAATTTAAATAAT   TTTTTGAGTAAGACCA TAAATG TGGTCTTACTCAAATT    CAGATTAGGCAGCCA  71 30
   ACIAD0757 NONE
   ACIAD0756 NONE
   ACIAD0755  740138 ..  740151 -  -3.1  -2.63631   TTAATTTCTATATGA               CAACC TTGA AGTTG                ATCCTCAACGAGATG  43 30
   ACIAD0754 NONE
   ACIAD0753  738517 ..  738533 -  -2.9  -2.93585   CGACATTTGAAATTA              CCTTGCC AGA AGAAAGG              GGGCGATTATAAAAG  42 70
   ACIAD0752  737065 ..  737090 - -14.8  -3.33419   ATTTTTAAATCAAGA         TCGGCCACTC TATCAT GAGTGGCCGA          TGTTTTGGTCATCTA  95 246
   ACIAD0748  734246 ..  734256 -    -4  -4.64598   TAACCAGTTTAAAAA                 TGAT TTA ATCA                 TCCACACATAAAAAG  65 99
   ACIAD0746  732401 ..  732440 - -16.2   -3.5013   TTCTAAATGAAGGAA  TAAATAAAAAACTCTTTC AATT GAAAGAGTTTTTTATTCA   GATTAATGAAATCGC 100 49
   ACIAD0728  713239 ..  713261 -  -9.9   -5.9218   TATAGAACAAAAAAA           CAAGGCAGC GATAA ACTGCCTTG           TTTTTTAAATTTTAA 100 44
        nrdA  707419 ..  707443 - -14.5  -3.28712   CCCGCTCTCGTAGAA          GGAAATATCAG ATT CTGATATTTCC          TTTATGGTGTCTTAC  95 37
        nrdB  705797 ..  705814 -  -4.8   -5.2189   TTAAGTATGAAAAAA             CCGCCT ATTAAA AGACGG              TTTTTTTGAATATTA  80 54
   ACIAD0714  701095 ..  701112 -  -9.9  -5.36441   TCTGGATATAAAAAA             GCCTTCA AATT TGAAGGC              TTAATTCGAGCTCAA 100 54
   ACIAD0713  700081 ..  700100 -  -6.4  -5.03747   AAACTTTGTAAAAAA            GCTCCCCA ATCA TGAAGAGC             TTTTGAAGAAAGATA  84 123
   ACIAD0711  699064 ..  699085 -  -5.2  -3.53012   GTTGTGGTGGTGAAA           CTGCCTTA AATGTG TAAGACAG            TTTCTGATATTTTTT  59 46
        mutM NONE
        ppiC  692888 ..  692906 - -14.6  -4.07568   GGTTGCTTGTGAAAA             CGGTACGC GGT GCGTACCG             TTTTTTTATATGAAT 100 519
   ACIAD0702  688715 ..  688732 - -11.3  -4.48713   CTCATGAATAACAAA             GCCCAGT CAAT ACTGGGC              AAATCTGTTGAATTA 100 47
        rsmC NONE
        lysP  685977 ..  685992 -  -6.8  -5.77988   ACAGACACAAAAAAA              CCTGAC GAAT GCCAGG               TTTGATTTAGAGCAT  95 225
   ACIAD0695 NONE
   ACIAD0694  682227 ..  682242 -    -9  -5.31275   TCTTATCATAAAAAA              TCCCGA CTTG TCGGGA               TTTATAGATGCATAA  95 44
   ACIAD0693  681423 ..  681436 -  -3.1  -4.70659   TTCCATATGGAAAAA               CCTGT AGCT ACAAG                CAAATTGCCCAAATG  65 272
   ACIAD0683  674993 ..  675015 -  -3.4  -4.89477   CGTTTAAGAACAAAA           TAGCGAAG TAGAACG CTTCGCTG           TTTCACTGAGATCAC  68 37
   ACIAD0673  668276 ..  668320 - -13.9  -5.07567   TTATAGTGTAAAAAA TAAATAATAAAAAAGGCCAGA TTA TCTGGCCTTTTTTATATCTTA GGAGTTAACCTGTAT 100 30
   ACIAD0670  664740 ..  664750 -  -5.4  -2.56715   ACTTTTATCAAGTGA                 CATC ACC GATG                 ATAGTCTGGCATTGC  49 386
        pabB  658659 ..  658670 -  -4.4  -2.95987   AATATCTAAGAATTA                CTGT AGGC ACAG                 ACGAGCAGAATCAGC  47 72
   ACIAD0655 NONE
   ACIAD0654  643790 ..  643807 -  -4.9  -2.65532   ACTACCTGAAATTTA             CGGTTTA TGGA TAAACCA              GTGATGGGTGAGATG  50 5
   ACIAD0653  643240 ..  643267 - -10.1  -5.24531   ATTTTTTATAAAAAA        TAGAAAGATTC ACAACA GAATCTTTCTA         TTTCCTGTAACCATC 100 48
   ACIAD0647  635791 ..  635809 -  -8.9   -5.2197   TATAAAAAGGAAAAA             GCCTATC AGATG GATAGGC             TTGCTGTTATTCGTC  95 49
   ACIAD0646  634802 ..  634823 -    -6  -4.70626   CAACAATCCCAAAAA           CTGAAAAA AGTAAA TTTTTCAG            CTAAATAAAATTATA  77 76
   ACIAD0640  628260 ..  628278 -  -8.9  -3.42699   ACTGAGTGATGACAA             GCTGGTT TTAAT AACCAGC             TTCCCAGAATGCCTG  75 14
        btuB  622364 ..  622390 -  -3.8   -5.8187   GATGCAATAAAAAAA         GGGTAATATC GGTCAAG AACATTACCC         TGAAAATGGAGTTAA  90 67
   ACIAD0633 NONE
   ACIAD0632  620952 ..  620995 - -13.4  -4.15841   TGATCAAAGCACAAA GAAAATAAAGATAGGCAGGA GCTC TCCTGCCTTTCTTCATTTTA GCTGTTGTTGCATTA 100 18
   ACIAD0630  619002 ..  619018 -  -7.2  -5.69793   ATAGCAAATAAAAAA              GCCCCC TGAGC GGGAGC              TTTGTATAATCACTT  93 46
   ACIAD0629  617442 ..  617482 -    -5  -3.69083   CTAAGATAGATAGAA CGTTATCCTGTGGATAATCA CAG TG-TTATCCACAGAA-AATG GGGATAAGTGAGCCT  57 53
   ACIAD0628  616882 ..  616900 -  -5.9  -3.33815   ATTTGGCTTAATTAA             GCATCGC TATAG GCGGTGC             TTTTTTATTGTATAA  61 79
   ACIAD0625  613942 ..  613955 -  -6.7  -5.71712   GTGTATATAAAAAAA               GGTAC CGAA GTACC                TTAATATTTTAATGA  89 49
        acdB  611815 ..  611837 -  -7.1    -5.626   GATTTTATAAAAAAA          GGACTG-TCA AAAC TGATCAGTCC           TTTCTCTGACTATCA  93 66
        acdA  609888 ..  609905 -  -9.1  -5.64421   ATCCTAAATAAAAAA             CGCCTGC ATAA GCAGGCA              TTTTTTTATTTGCGG 100 45
   ACIAD0621  608355 ..  608369 -  -2.8  -4.18197   ACGTGTGATCGAAAA               TCGTTA TTA TTACGA               TGCTCCGCCGCCTCG  57 273
   ACIAD0615 NONE
   ACIAD0614  605928 ..  605939 -  -4.4  -3.75505   TCTGAAAAATTATAA                TCTG GAAA CAGA                 CATATTGGTCAAAGG  57 262
   ACIAD0610 NONE
        aspS  597247 ..  597264 -  -7.7   -5.2696   TTAAAATGCAAAAAA             GCCAGCA TATC TGCTAGC              TTTTTTAGGTACTTT  89 50
   ACIAD0608 NONE
   ACIAD0607  595756 ..  595771 -  -3.4  -3.97444   ACATGATCAAGTAAA              TAAAAT TGGA ATTTTA               CCTGGCGAAGGATCG  56 380
   ACIAD0603  592215 ..  592226 -  -4.4  -4.13963   AGCCCGTAAAAAATA                TCAG TTTA CTGA                 TTGAGTCGATGCAAC  61 478
   ACIAD0592  581877 ..  581896 -  -2.9  -4.34771   TAAAAGTGAGCAAAA            GTCAATA TGTTAG CATTGAC             AAGTTTTGGAATTCA  58 7
        queA  580614 ..  580653 -  -8.7  -3.07816   CCTTGATTCATTCAA  TTTCGGGCAGATCGGAT AACCAA ATCCGATCTGACTAAAA   GACATCAGATTTTCA  71 107
         tgt  579291 ..  579306 -  -6.1  -2.63723   TTCTGATGAATTAAT              CCACC GGTGCG GGTGG               TACATCTAAACCACG  55 5
   ACIAD0589  578824 ..  578842 - -10.3   -5.0925   TCTTAAAATGAAAAA             GTCGTGC GGGGT GCACGAC             TGTCTTTTTGATTAA 100 37
        secD NONE
        secF  575876 ..  575894 - -13.2  -5.52384   TGTTGATTAAAAAAA             TGCCAGCA GAT TGCTGGCA             TTTTGAATAACATTC 100 52
        nagZ  542716 ..  542735 - -10.8  -3.21772   AATTTCTGTAGAACA            GGAAAGTG CGGA CACTTTCC             ATCATGTTTTATCGC  86 65
   ACIAD0550  541791 ..  541809 -  -7.5  -5.02357   TATAAGCAAATAAAA             TAGCAAC GCTAA GTTGCTA             TTATTTTTGTGCATG  88 26
        proA  538825 ..  538865 - -13.7  -3.65522   TAGGTATTTGAACAA TAATATAAAAGCGCCTGA GATTAA TCAGGCGCTTTTAT-TTA  AAGTTATAAATTACT 100 48
         ack  529723 ..  529750 -  -9.3  -3.01791   ATGTTGGTTTGAAGA        TCAATGGCTAG GTAAAG CTAACCATTGA         TTCAGACTTTTTTGC  74 5
         pta  527477 ..  527499 -  -9.2  -4.77896   CAATCAATTTAAAAA           GCCACTTG ATAGTGG CAAGTGGC           TTTTTAGAGAGCGAT 100 50
        fumA  525136 ..  525149 -  -9.5  -5.75342   TTTGGGCAAAAAAAA               GCGCC CGTA GGCGC                TTTTATCGCTTAAAC 100 35
   ACIAD0537  524159 ..  524169 -  -5.4  -3.73144   ATACGATGAAGAGAA                 TCCT GCA AGGA                 AGGAGCGAACAGGTC  59 304
   ACIAD0532  517430 ..  517450 -  -9.1  -5.28983   TGGAAAATAGAAAAA            TAGCCTCAA CAA TTGAAGCTA            TTTTATATGGGTTTT 100 75
        piuC  516699 ..  516721 - -11.4  -4.19817   CTTACGCATTCAAAA           TGTGGTCTAA ACC TCAGACCACA           TTCGTATGAGGTTGT 100 9
        leuA  514511 ..  514535 - -15.9  -4.96523   AAATCAATAATAAAA          GAAAGGATACC ATA GGTATCCTTTC          AAAAAGAGTCTTTTA 100 47
        metX NONE
        metW NONE
   ACIAD0527  512100 ..  512113 -  -8.1  -5.77571   ACTAAAAAACAAAAA               GCACC CGAA GGTGC                TTTAAAATTCAAAAA 100 43
   ACIAD0526  511336 ..  511355 -  -2.2   -3.9093   TGCATTACATAATAA            TATATCGC AGAA ACAATATA             TTGCAGATAGTGGTT  53 95
        tatA NONE
        tatB NONE
        tatC NONE
   ACIAD0520  506455 ..  506482 - -13.6  -4.70169   TCAGATTCAATAAAA        TGCCAAGTAAGT TAAA ACTCACTTGGCA         CACACACTACACTTG 100 44
         lgt  504729 ..  504755 -   -11  -3.90092   AGAGTTAGATAAGAA         GATGCCCTTT ATATCTA AAAGGGCATC         TCAAAATCATTTGTG  93 32
   ACIAD0517  504220 ..  504245 -  -4.1   -4.4261   CTCGGAATACCAAAA         TTCAAGCAT CGGGATTC ACGCTTGAA          TTCGATGATTTAAAT  64 1
   ACIAD0516 NONE
        thyA NONE
        folA NONE
   ACIAD0513 NONE
   ACIAD0511  500576 ..  500586 -  -2.6  -3.79831   AAAATAACAAATGAA                 TTTA CTA TAAA                 GGTTTTTTATGAACC  51 88
        msrA  500001 ..  500018 -  -9.9  -5.80364   AGCGCAATAAAAAAA             GCAACTC GATC GAGTTGC              TTTTTTTTGTTCAGG 100 36
        calB  494585 ..  494618 -  -5.3  -4.59853   CGAATTCGGTAAAAA     CGCGGCATGATCCAGT GTA AC-AGATCATGCCTTG     ATCAGGTTATCGTAG  71 32
        rpmB NONE
        rpmG  494016 ..  494033 -  -9.9  -6.15259   GAATGCAAAAAAAAA             CGACTTC TATT GAAGTCG              TTTTTTTAAAGAATC 100 46
   ACIAD0500  492141 ..  492156 -    -9   -5.5074   TAAGCTAATAAAAAA              GCGTAC ATTT GTACGC               TTTTTTGCAATTTTA  95 64
         uup  480961 ..  480979 -  -8.8  -5.04385   TATATTCTGAAAAAA             GCCCCTTA ATT TCAGGGGC             TTTTTCGTTATTTAA  95 61
   ACIAD0486  479953 ..  479985 -  -2.2   -4.4891   CCGATTACCATAAAA      TATATTTATGGC AACAAATCA GCAATAAATATA      CCATATTTACAATAA  59 199
   ACIAD0485  478146 ..  478173 - -14.4  -3.60296   GATCTTTATTCTAAA        GATGACCTATTT TTTA AAATAGGTCATC         TTGTTGTCCATATAA 100 43
        htrB NONE
   ACIAD0482  475626 ..  475645 - -12.2  -5.09225   ACCTGATTCAAAAAA            CAGGAAGC CAAA GCTTCCTG             TTTTTTACTTTAAGT 100 40
         asd  470993 ..  471011 - -10.3  -5.28176   TCGATGCACAAAAAA             GCCGATC ATCAA GATCGGC             TTCATGACATCATTA 100 51
   ACIAD0477  469619 ..  469636 -    -7  -4.93968   ATTCATAACTAAAAA             GCAGTC CAAACT GACTGC              TTATGTTAGAACGAT  88 46
   ACIAD0476 NONE
        truA  467764 ..  467779 -  -7.6  -6.02546   TTAAATGAAAAAAAA              TGCATC GAAA GATGCA               TTTTTTATAGAAGCT 100 56
        infA  466256 ..  466271 -    -9  -5.43866   CAAGTCGTAAAAAAA              GCCACT TCAG AGTGGC               TTTTTTGCATTCGCT  95 49
   ACIAD0462  460478 ..  460499 -  -4.3  -4.25859   CTCAATGTAAAATAA           GCGGGTATG AAGG CAAACCAGC            TTTTTACATTGTAGT  62 67
   ACIAD0461 NONE
   ACIAD0460  457132 ..  457161 -  -5.7  -3.09671   ATCTTAATTTTAATA       GGGTGGTAAGCAT TTTA ATACTGACCACCT        GACCTTATTTATTCT  54 71
   ACIAD0457  454548 ..  454571 -  -4.6  -3.86346   TGATTCGTCCACAAA          TGCGACCAAA AGGC TTTGATGGCA           TTAAAAAGCATCAGA  59 390
        nudH NONE
        ptsP  451197 ..  451213 - -10.9  -5.26875   TTTTCAATTAAAAAA              GGGCAAA TGA TTTGCCC              TTTTCTGATGAAGCC 100 45
        katA  447387 ..  447400 -  -8.1   -5.4505   GTTTGCAATAAAAAA               CCACC CGCA GGTGG                TTTTTTATTGCTTTT  93 44
        hcaR  444016 ..  444026 -    -4  -3.55254   TATGACCATAAAAAT                 CATT TAA AATG                 GTCAATAGCCAGCAG  52 27
   ACIAD0446  443206 ..  443225 -  -7.9  -3.25356   ATTTAAAGTGACGAA            GGAAAGC GAAGAT GCTTTCC             TTTTTATTTAATTGG  67 33
         rne  435958 ..  435979 -  -9.5  -5.89827   AAGTATCAAAAAAAA           CCTAGTCAC CGAA ATGACTAGG            TTTGTTTTATTGACC 100 55
   ACIAD0437  433563 ..  433585 -  -7.8  -6.23545   TCTAAACAAAAAAAA           GCCTTAAC ATGATCA GTTAAGGC           TTTTTTAGAATCTGG 100 418
        ahpC  432778 ..  432799 - -10.2  -5.19879   TCTTAAATACAAAAA           CCACTTCC TGTTTG GGAAGTGG            TTCATAGCTTAAAGT 100 50
   ACIAD0433  430951 ..  430978 - -14.3  -5.06816   AGTCTTCAATAAAAA        TGGCTAGGGAA TAGGGC TTCCCTAGCCA         AGTCGAATCATTAAC 100 36
   ACIAD0431  429140 ..  429152 -  -6.3   -3.5594   AATTTAGCGTTGAAA                GGTAA AAA TTACC                CCAATAAAAATCATC  64 1
        norM  427702 ..  427740 -  -6.1  -3.53563   ATATTCTGCTTCAAA   TCCTTTCAATGGATTGA TGACC TTAATCCGTTGGAAGGA   TTTCTTTCTTTATGA  62 35
   ACIAD0426 NONE
       rpmE2  423084 ..  423095 -    -3  -4.59117   AAATGAATCAGAAAA                TCAT GCAG ATGA                 ATAAAACTAAAATGA  62 182
   ACIAD0424  422614 ..  422632 -  -8.9  -5.76237   GAGACAAATAAAAAA             CCCAGAT GAGGA ATCTGGG             TTTTTTATGCGTTTA  95 46
   ACIAD0419  419840 ..  419857 -  -3.4  -4.37711   CCATGAAATTCAAAA             TGGCAT CACTAT ACGCCA              AAAAAAGTCTGAGTT  60 60
        aroE  418633 ..  418645 -  -4.9  -3.71888   AATGAGACCGAACAA                GTTTA TGT TAAAC                TACGGCCAGTTTTTT  59 407
        corC NONE
         lnt  416046 ..  416068 - -13.5  -5.65177   ACATGTATAAAAAAA           CCGAGATGG GTGAA CCATCTCGG           TTTTAAAAGCCCGAC 100 52
        priA  410947 ..  410972 -  -6.9  -2.73334   ATCAATCATATAGCA         GTGGATAAAAC TTTA GCATTATCCAC          CCATGATGTTTAAAT  61 42
         kef  409057 ..  409069 -  -2.7  -3.03159   TTAATGGTGTCAATA                TTGTA AAA CACAA                GTCATAAAGGATCAT  43 27
        hslO  408063 ..  408093 - -13.4  -4.73388   AATGTCTATGAAAAA       GGCCTGACCAGA GAAATAT TCTGATCAGGCC       CTATGCAATATAATC 100 77
        cbpA NONE
   ACIAD0405  406670 ..  406688 -  -3.1  -3.30439   AAGAGCCAAAGCTAA             GGAAGGT GACGA ACCTTAC             GGCGCAACTGATGCA  47 3
   ACIAD0400  400196 ..  400214 - -13.2  -3.91412   ACTACAGCGCATAAA             GCCCAAGT CTG ACTTGGGC             TTTTATTTTTTATAC 100 35
   ACIAD0396 NONE
        citA  388208 ..  388246 - -14.1  -3.83668   CAATATAGAACAGAA  TGACTCTGATTCGG-ATC AAGA GATACCGAAACAGAGTCA   CAGCATGATCAGTGA 100 34
   ACIAD0386  380388 ..  380400 -  -7.7  -2.90688   CAATGATTCTAGATA                CAGTC AAC GACTG                TGCAAATATTAAATT  64 6
   ACIAD0385  379129 ..  379167 -  -3.3  -2.77523   TTGTTATTAATACTA  TACATAAAACCAGACAGC GCAA GC-GTTCAGTTCTATGTA   GATTATGTTTTAAAA  44 35
        ubiE NONE
   ACIAD0383 NONE
        ubiB NONE
   ACIAD0381 NONE
       hisIE NONE
   ACIAD0379 NONE
   ACIAD0378  370387 ..  370397 -    -4  -5.61913   AACAAAGAGAAAAAA                 TACA AGC TGTA                 TTGCGCAACTTGACA  84 228
       phaAB NONE
        phaC NONE
        phaD NONE
        phaE NONE
        phaF NONE
        phaG  363981 ..  364012 - -17.6   -2.5409   ATAAGTCTTAAGCCA      TATAAAAAGCCACC TGCG GGTGGCTTTTTATA       TGTAGTCATTTATTG 100 35
        pilB NONE
        pilC NONE
        pilD NONE
        coaE  351915 ..  351932 -  -2.7  -4.27846   AAACAAAAGCAGAAA             TCTGATT AGTG ATTCAGA              TAGTTTTCATGTAAA  58 13
        recN NONE
   ACIAD0353  345960 ..  345973 -  -3.1  -3.15999   TGGTGAGACATTGAA               TCAGGC ATG GCC-GA               TCTCTGAAGATAACC  47 12
   ACIAD0352  345489 ..  345516 -    -4  -4.65895   TTTTTGATCGAAAAA        GATGGCTTGACC CTGT GGTTGGGCCATC         TTTTTATTTAGGGTT  67 33
   ACIAD0347  340769 ..  340781 -  -3.4  -3.79251   CATGCCATCATGAAA                TCAC AAAAG GTGA                TTCATCCCAGAATCA  53 123
        fadB NONE
        fadA  329167 ..  329197 - -12.7  -4.41844   AAAAGGCCGATAAAA       TAAAAATCCCCGC ATTGA GCGGGGATTTTTT       ATCTTGGTATTAATT 100 39
   ACIAD0331  326576 ..  326599 - -10.4  -6.02919   GCAGAAACAAAAAAA          CCTCTCTTAA TGAC TCAAGAGAGG           TTTATAAAATATCAT 100 210
   ACIAD0328  325471 ..  325510 -  -4.4  -4.98531   GCGCCAAAGTAAAAA TGCGGCCCAGATAGCATG ATATAA CATAC--CCTGAGCCGCA  ATTGGTCTAATTGTT  73 66
   ACIAD0324  324059 ..  324074 -    -4  -5.21709   TCTTAGATTAAAAAA              TTAGAG GGAA CTCCAA               GTTAAATAAGAATAA  76 77
   ACIAD0323  322305 ..  322323 -  -7.5  -3.33583   ATAAGATCTGGACAA             CGGATAT TACCT ATATCCG             TACTAAGCAAGGTTG  64 509
   ACIAD0317  318017 ..  318053 - -11.2  -5.08255   ACTGTTAAAATAAAA    CATTTAAAAAACCGAT CTAGT ATCGGTTTTTTAAACA    CACTGTGGATAACTT 100 68
   ACIAD0311  311456 ..  311472 -    -8  -4.91109   TGTCTATCAGAAAAA              GACGAC ACTAA GTCGTC              TTTTTTAATGCTGAT  90 30
        argH NONE
   ACIAD0282  280574 ..  280602 - -10.5  -5.68039   AAACGCACAAAAAAA        TCCCAGATTTT TTGGGGG AAAATCTGGGA        TGAAAAACAACATCA 100 420
        thiC  275830 ..  275857 - -14.4  -4.89729   CATAAAATTTAAAAA        GGATGAAATACA TGTC TGTATTTCATCC         TAACTGAGTTCAAAT 100 67
        aspP NONE
         icc  274196 ..  274210 -  -2.1  -2.94218   ATTCCTCATCATACA               CGTAC TATCT ATACG               CAAAAAATATGGTGG  41 200
        dksA NONE
   ACIAD0272  272512 ..  272524 -  -3.4  -3.19656   AAATGCAGGTATGAA                CATG GGGCT CATG                CCAACCAAAGGTTTG  46 261
        xerD NONE
        dsbC  265525 ..  265544 -  -2.2  -2.71681   CAAGGTTTTTAATTA            TTGTTTGA ATGA TAAAACAA             CTTATTTCAAGCGTT  40 27
         hom NONE
        thrC  262827 ..  262844 -  -9.9  -5.76633   CTAGATATAAAAAAA             CCAGTTG CAAG CAACTGG              TTTTTTTAATGGGAA 100 50
        gacA NONE
        pilS NONE
        pilR  257727 ..  257764 -  -2.7  -3.10715   GGCAGCATGATTGAA   GGTAAAGGGATTCAGCCG AAC CAGCGTTATCC-TTTACC   TGCCGACATGAAAGA  44 97
        pepA NONE
        holC NONE
   ACIAD0251  250064 ..  250074 -  -5.4  -2.85659   ATTTAAATATACAAT                 TGCA GAT TGCA                 TGTGACTATCATGTG  52 83
   ACIAD0250  249755 ..  249773 - -11.8  -4.67556   ATAATAGTGTAAAAA             GCTCATCT AAA AGATGAGC             TTTTTTCTATGTATG 100 43
   ACIAD0243 NONE
   ACIAD0242  242172 ..  242192 - -12.7  -4.14739   TGATTGATTTGAAAA            GACCGTTTT ATT AAAACGGTC            TTTTTTATTTTAGCT 100 35
   ACIAD0240  239305 ..  239330 -  -9.9  -5.86465   AATAAGATAAAAAAA         TCAAATACCAG TTTG CTGATATTTGA          TTTTTGATATCTAAA 100 80
   ACIAD0236  237714 ..  237730 - -12.3  -5.22312   ATCTATATCAAAAAA              CGCCTGA AAG TCAGGCG              TTTTTTTATATTCTG 100 46
   ACIAD0229  228117 ..  228166 -  -3.1  -2.61322   ATATCTTTTAAACAG GGGCT-GCTTTG-TTTTTGTAGC CAGGTT GCCACAAAAAACAAAGCAAGGAC GTAAGAGGGGTTAGG  43 36
   ACIAD0228  226620 ..  226630 -  -4.6  -2.76453   TCATAACGTGAAGCA                 GCGC ATC GCAC                 CATGTTCAAAATGCA  47 45
   ACIAD0226 NONE
        dinP  224740 ..  224753 -  -2.5   -3.8646   GATCAAGAATTTAAA               TTTTT GTGT AAAAA                AAATACGACTACCAC  51 34
   ACIAD0224  224549 ..  224559 -  -3.2  -2.62389   GAAGCCATTTATAAT                 TGAG AAT CCCA                 TGCTTTCAGGTCGGA  43 8
        shiA NONE
   ACIAD0222  222352 ..  222363 -  -5.8  -2.93723   TGGTTATTAATGATA                GGCA TATT TGCC                 TTATTTGTTTTTGCG  54 512
   ACIAD0216  210458 ..  210495 -  -6.5  -3.66883   TCAATACACCTTAAA   GGTAGAAGACAGTGATTT GTC AAATTAC-GTCTTCTATC   AGGAGAAAAATATGA  63 367
   ACIAD0210 NONE
   ACIAD0209 NONE
   ACIAD0208  203726 ..  203742 -    -8  -3.52234   TTAAGAAAGGCATAA              GGCTAC GTCGA GTAGCC              TTTTTCATAGAAATA  72 519
   ACIAD0195  189942 ..  189954 -  -2.7  -4.00782   GGATACGAGGATAAA                TTATG ATT CACAA                GTAAGCTTAGGATTA  53 13
   ACIAD0194  189067 ..  189093 -  -2.2  -3.20723   TTTTCATCAAGTGAA         GGCTTTTGTC TCGATTG GACACAGGCC         TAAATCCTGGCTATG  44 76
   ACIAD0193  188426 ..  188451 - -14.9  -4.63586   AGACCAGACATAAAA         CATGTGCATGA TAGA TCATGCACATG          TTTAAAATATCTTAT 100 37
   ACIAD0192  187204 ..  187214 -  -5.4  -3.30038   CAGATGCAAATCGAA                 TGTG GTA CACA                 GCTTAGGCTGAGTTT  55 495
         zur NONE
        znuC NONE
        znuB  175325 ..  175336 -    -3  -3.63991   CATCAGGCTCAATAA                TTCT AAAT AGAA                 TGAGTCTGACGTTTG  50 16
   ACIAD0172  173145 ..  173166 - -11.7  -3.54676   AGTGATTGAAATCAA           TCCGAACTT AAAA AAGTTCGGA            TTTTTTACAAATATA  90 468
   ACIAD0165  164079 ..  164092 -  -3.1  -4.56775   ATGTTCGCGGAAAAA               CGCTA AATA TAGCA                AATTTTGACTGGTTT  62 134
        argS  162186 ..  162222 - -11.9  -3.25919   ACCACTTAACCAATA   GCATAAAAGCCGAAAC AACAAG GTTT-GGCTTTTATGC    AACAGATCTGAATTG  89 61
   ACIAD0163  161506 ..  161523 -  -9.9  -5.67967   ATGATCATAAAAAAA             GGACTCA AATT TGAGTCC              TTTTTTTTAAAATAC 100 42
   ACIAD0160  157940 ..  157950 -  -3.2   -3.3761   TGTTGCCAATAAAAT                 TACC GAT GGCA                 TCAAGGCCAGCTTTA  47 264
   ACIAD0152  152132 ..  152161 - -12.3  -3.11072   CTGATTTAAGACATA       TAAAAAAGGGCGC TGAA GCGTCCTTTTTTA        TTATCCTGTTGTTGG  87 26
   ACIAD0148  148522 ..  148547 -  -9.1  -4.11484   GTCAAGGGCGTAAAA         GCAGATCATTT ATAT AAAGGATCTGC          ACTGTTACTGGTGAT  83 71
   ACIAD0133  137720 ..  137733 -  -2.5  -4.57275   TAAAAAAATTGAAAA               TAATA CTTT TATTA                CATGACGTTGGTGAG  60 66
        gudP  130514 ..  130542 - -11.9   -3.8714   AAAAAACTAAGAGAA        CCAGAAAGCTT GCGTCCT AAGCTTTCTGG        TCAAAATCACTTATA  91 36
        garD NONE
   ACIAD0125  127799 ..  127809 -  -6.8  -5.48787   ACAATATAGAAAAAA                 CCTG AAG CAGG                 ATGATTATCTTGATC  91 217
         lrp  114969 ..  114986 -  -9.9  -6.02546   TTAAACCAAAAAAAA             CCACACA GGGA TGTGTGG              CAAAAATGATCTGTT 100 90
        tyrB  113075 ..  113114 -  -5.2  -4.01703   ACAATATTGAAAGAA  GCCAGTTATGACTTTGTAA AAT TTCTAAAGT-ACAACTGGC  GTTGTGTAGGATAAT  63 42
   ACIAD0111  112674 ..  112700 -   -13  -4.03888   TATTTAGAACAATAA         TCGGGTCTCGCC ATT GGTAAGACCCGA         TTTTTTTGATTATTT 100 39
   ACIAD0105 NONE
        manB  102752 ..  102772 - -14.1  -5.31456   CGAATTGATAAAAAA            GGCGATTCA TGA TGAATCGCC            TTTTTACATCGATTT 100 45
        epsM   81153 ..   81183 - -14.3   -4.2018   AAATGCTTAAAACAA       CGAAATGGATAAA GTTAT TTTATCCATTTCG       TTTTCGAATCAACAA 100 34
         wza NONE
         ptp NONE
         ptk   64249 ..   64268 - -10.8  -5.06414   TTTTGGCAATAAAAA            GCCAGATT CTAA AATCTGGC             TTTGATCGCTAATTA 100 38
        fkpA   63378 ..   63396 -  -9.6  -4.79949   TTTCCAAAAAAATAA             GGAGAGTA TCG CACTCTCC             TTTTTCACTATTTCA 100 33
        fklB   62634 ..   62652 - -13.2   -5.5112   TGCATGAATAAAAAA             CGCTGTCA TCA TGACAGCG             TTTTTTATTATTTGG 100 33
        nadC   58966 ..   58976 -    -4  -3.68261   TTACAATATTGCAAA                 TTGT TTC ACAA                 ACCATAACCTTTTGC  54 307
   ACIAD0047   50882 ..   50902 -  -2.6  -3.19212   ATCATGTACAACACA            TGGTCTTC AACAA AAAAACCA            GCTTATCCCCAGTTT  45 28
   ACIAD0046   50085 ..   50105 -  -8.4  -5.31456   TGAATGCATAAAAAA            GGTTTCTA TGATG TAGAAACC            TTTTTTATTGACTGT  90 57
        ubiG NONE
   ACIAD0043   47797 ..   47808 -    -3  -3.05343   TTGATATTCTGAATA                TTTC ATTG GAAA                 ACCTCCTTTAAAATC  45 50
   ACIAD0042   47021 ..   47036 -    -9  -5.08824   GTCTCATGCAAAAAA              GCATCC CGCA GGATGC               CTTATACCGGCTTAA  95 45
   ACIAD0041   46338 ..   46357 -  -9.3   -5.4251   TTGACATATAAAAAA            GCCCGAT ATTTTA ATCGGGC             TAAACATGTCACTGA 100 47
   ACIAD0040   45858 ..   45882 - -10.1   -5.7946   CCTTCAATAAAAAAA          TGTCCAAACCC GAA AAGTTTGGACA          TTTTAAGTGATTATG 100 44
        argA   44087 ..   44097 -  -2.6  -5.26316   CTATTCCATAAAAAA                 TAAA ATT TTTA                 ATATTACTTATATAA  72 362
        ssuA NONE
        ssuA NONE
        ssuD NONE
        ssuC NONE
        ssuB   39162 ..   39176 - -11.4  -3.42147   CCTAATGAAGACCAA               GCCGCA TCC TGCGGC               TTTTTTTAGGTGGCT  89 31
   ACIAD0026   32869 ..   32890 - -13.1  -4.98255   TTTGAAGCATAAAAA           TGCCATCGT AAAA ACGATGGCA            CATCCTTAATCAACT 100 53
        ribF   29659 ..   29671 -  -3.5  -4.87626   TTTTAACATCAAAAA                TTTTA AAT TAAAA                AGGGCGTTGGGTATT  68 20
        ileS NONE
        lspA NONE
        fkpB   25733 ..   25748 -    -9  -5.47399   TCAAGCTTAAAAAAA              GCTCTC CGAT GAGAGC               TTTTTGTATTACATT  95 34
   ACIAD0019   24923 ..   24949 - -12.4  -5.09225   ATGCTAGCCAAAAAA         GAACCCCTATCA TCC TGACAGAGGTTC         TTTGTATTCCGATTA 100 192
   ACIAD0011   12396 ..   12425 - -15.3   -3.2794   CTGGATTCAGAGCAA       TAAAAAAATCCCC GAAA GGGGATTTTTTTA        TTGGCCAGAATTAAA 100 36
   ACIAD0007    7266 ..    7276 -  -6.8  -4.66347   ATTAAAAAATATAAA                 GCTG TAA CAGC                 GGGCAATTAAATGTT  80 85
   ACIAD0005    6626 ..    6644 - -13.2  -5.70829   AACACCATAAAAAAA             TCAGGCAC ACA GTGCCTGA             TTTTTTTGACCATTT 100 93
