# Supplementary material for: Rapid, accurate, computational discovery of Rho-independent transcription terminators illuminates their relationship to DNA uptake
Source: Genome Biol. 2007 Feb 21;8(2):R22. doi: 10.1186/gb-2007-8-2-r22 (PMC1852404; doi:10.1186/gb-2007-8-2-r22)
Supplement: Additional data file 4 — Best terminators found downstream of each of the genes of the 343 organisms studied. [file gb-2007-8-2-r22-S4.zip › Aeropyrum_pernix.bag]

     APE0006    3195 ..    3207 +  -4.1  -3.54919   TTTCCTTAATGTCAA                TACTC CCT GAGTG                TTTACAACCCTACTT  51 384
     APE0007    5909 ..    5923 +  -2.1   -4.4874   ACTGTAATTAACCTT               GGTGT CAATT ATACC               TTTTACATTTTTCAG  64 494
     APE0011 NONE
     APE0012 NONE
     APE0013   11859 ..   11870 +  -4.4  -3.08371   AGGGCGTATTCGGGG                GGTA GCTG TACC                 TGTATTAGCAGTGTC  48 232
     APE0016   12623 ..   12646 +  -4.5  -3.39327   TTGTGGCGTTGAGTG          CGCTGGCTA TAACCT TGGCAAGCG           TTCTGAGTCTAAAAC  51 278
     APE0026 NONE
     APE0028 NONE
     APE0031 NONE
     APE0033   22473 ..   22486 +  -2.5  -3.03443   ATTATCACATACCCA               TAAAA CCAA TTTTA                TATATATGATGGTGG  42 119
     APE0035   23920 ..   23949 +  -2.1  -4.08945   GAGGCTAGATAGGTG       TAGCTGCTTGGCAG GCC CTCCC-AGAGGCTA       TTTTAAAGCCCTCGT  56 33
     APE0038 NONE
     APE0040 NONE
     APE0043   26919 ..   26930 +  -4.4    -3.136   TATAGTTCTATATAG                TAGC ATGG GCTA                 TCTATTCACTATTGG  49 132
     APE0045   28114 ..   28139 +  -3.9  -3.32844   TCTCGTACACGGGCT         GATGGTGCCCG GCCT TGGCCAGCATC          TTATACCGTGACCGA  49 24
     APE0047 NONE
     APE0048 NONE
     APE0050   30650 ..   30663 +  -4.5  -2.82015   GCTAACCAAGAAGTT               CCTCG GAGG TGAGG                TCTAGTGAGTGTAGA  46 7
     APE0051   31405 ..   31425 +  -2.5  -3.40566   TAAGAGGCTTCCATC            GCCTATTGT TCA ACAACAGCC            TTCTCACTATCGTAT  45 157
     APE0057   40381 ..   40402 +  -2.9  -3.02511   CTGAGACGGCTGTTC           CTGGCCTCT TAAG AGGGGTCAA            TGTTGACGCACTACA  43 14
     APE0060   41125 ..   41147 +  -7.2  -4.39568   AGTATACGCAATGCA           TAATTTACAA TAA TTGTAAATTG           TTTTGGTGTCTAGCT  75 44
     APE0061 NONE
     APE0063 NONE
     APE0065 NONE
     APE0067 NONE
     APE0069   47142 ..   47176 +  -7.8  -2.99449   ACTTAGAATTAACCT     CTTTGGAGCCCCAGTA TGC TTTTGGGGACCCAAAG     TATGATTATATCCCC  59 59
     APE0072   50517 ..   50530 +  -4.5  -3.31248   CAGCATCTTCTGGTG               GCCTG GTCG TAGGC                TTGTGGGAGGTGTTA  51 211
     APE0073 NONE
     APE0077   53935 ..   53961 +    -8  -4.46212   CCATACATTTTTTGA         GAAGGGCTCGAG ACT TTCAAGCTCTTC         TTTTATACTCGCGAG  82 169
     APE0079   54693 ..   54703 +  -3.2  -3.81853   AGGTGAGCCTTCTCC                 GTTC TCA GGAC                 TATTTTAGTGTTAGA  55 191
     APE0083   57559 ..   57571 +  -4.8  -4.95618   GTAAACATCACCCAG                GGAG CCTGC CTCC                TTTATTTTTACTGTT  80 512
     APE0086   60419 ..   60430 +  -4.4  -4.66609   TCTCAGCCTTTAACA                GCTT CAAC AAGC                 TTTTTGGATAGAATG  72 43
     APE0088 NONE
     APE0089 NONE
     APE0091   65509 ..   65533 +  -6.3   -3.3506   CACACTAGGGGGGCT          TTCCTCCTCGG TGT CCGGGTAGGGG          TTCTCGAGATTTGCC  56 173
     APE0094   67120 ..   67139 +  -2.8   -3.2511   ACATCCTCGTCGTCG            CTGC-CTAG GAT CTTGAGCAG            GTTTTCTGAGTAGCC  45 153
     APE0095   67697 ..   67707 +    -4  -3.16914   AAAACATATTTAGCC                 TATG TAA CATA                 CTTTTAATAGATACT  47 99
     APE0096   68736 ..   68767 +    -3  -3.61517   GACGAGAGTATAGAT      GTAGGATGTGTCTCT ACA ACGGGCACA-CCTGC      TTCTTCAAACAGCCT  49 288
     APE0101   74770 ..   74787 +  -6.9  -3.79906   GATAAAGAGGGGTCA             GGAGGCT AGAC AGCCGCC              TTCTTATCAGCCTCC  66 17
     APES001 NONE
     APE0105   77570 ..   77582 +  -3.3  -2.63596   TCCTGTAAGCCAGGG                CTGGG GCT CCAAG                TGCTATAGCATACAA  40 334
     APE0116   86983 ..   86995 +  -4.7  -2.60763   GTGGAGCTAGGCTCA                CGGGG TGT CCACG                GTTATGGGATATACC  45 243
     APE0119 NONE
     APE0121 NONE
     APE0122   91249 ..   91287 +  -4.5  -3.21218   GAGGAGGCAAGGAAG   GAGGGTGTTTAAACCGT GGAAA ACGGGTTCAACCACCTC   TTCATAATAACCCAT  49 14
     APE0124   92257 ..   92269 +  -4.8  -2.82635   CTTATAGAGGCCACT                GGCT AGACA AGCC                TATAATCGTCCAAAT  46 20
     APE0125 NONE
     APE0126 NONE
     APE0127 NONE
     APE0129 NONE
     APE0130   98343 ..   98357 + -12.8  -3.17794   AGCTTATGAGGGCTG               CGGGGC TAA GCCCCG               TCTTGGTCCTGGATT  79 369
     APE0132   99214 ..   99234 +  -3.1  -2.63585   AGCCGCACGGCGATT            GGGGCGCGA ATT TAGCTTCCC            CTATTTAAGCTGTGG  40 76
     APE0134 NONE
     APE0135 NONE
     APE0136  102323 ..  102333 +  -5.4   -2.7556   TAATGTACATTAAAC                 CATG TAG CATG                 TAGTTAAATCAAGTT  48 92
     APE0137  103919 ..  103942 +  -3.8  -3.07043   GCCATACATTTACCA          CGCGGTATCA AGTT TGATGCTGCA           TGTTGGGGTGATCGG  46 65
     APE0140 NONE
     APE0141  106247 ..  106257 +    -4  -3.81755   TTCTAAATGTTACAA                 TCAA TGT TTGA                 TTATATTTAACCCAT  56 182
     APE0142  107075 ..  107126 +  -5.9  -2.72991   GTTGCCCTCCGAGGT CCTCTCTCCCTGAGCTGCCA-CCTT CTCG AAGGATGGCAGGTCTGGGA-AGTGC TCCTTCAGCCTCTGC  51 237
     APE0145  108733 ..  108756 +    -3  -4.72272   TTCACAATAACACTA          GGAGCTCTCC ATAT GTAGAGTACC           TTTTTAGTAAGAAGG  68 164
     APE0147  110393 ..  110413 +  -2.5  -2.74792   TCTCCTCCTTTATCT            CCATGTC AGCGTAC GTCATGG            CTTTCACAATAGTCC  39 82
     APE0150 NONE
     APE0151  112055 ..  112069 +  -5.8  -3.58343   CACCGCCGTTAAATA               GTATTA TCC TAATAC               TTTCGCAGTGGTAGG  60 25
     APE0152 NONE
    APE0152a  113814 ..  113825 +  -7.2  -3.41936   CACTGATCTTTAAGT                CGGC GCCT GCCG                 TGTTTGAAATTAGTA  58 206
     APE0161  122022 ..  122032 +  -4.6   -2.7419   AAGGTCTATCAGGGC                 GGGG CTC TCCC                 TAGTTAGCCTGGTCT  44 189
     APE0167  125641 ..  125675 +  -7.8   -2.8474   GGAGGACTAGGGGTT    GGCTAGGCGGGCGCT TCTCCT AACTCCCGCC-AGCC     TCATTCTCGCTACAC  58 31
     APE0176  130891 ..  130902 +  -5.8  -3.83502   TAAGAGCTTTGAGGG                CCCT GAAA AGGG                 TTTCATGTAGCGATA  61 273
     APE0180  132959 ..  132973 +  -4.2  -3.53444   CAGGCCCGCTGGAGA               GGGC CTCCACC GCCC               TTTCAACAAGGCTAA  51 189
     APES003  133527 ..  133537 +  -6.8   -4.4648   TCAACCCCATTTACA                 CTCC TGA GGAG                 TTTTATAATGCCGCT  76 171
     APE0182 NONE
     APE0183  136088 ..  136106 +  -5.3  -4.03234   TATGGCCGCGGTCAG            CCTGAGAG GGAG CTC-CAGG             TTTATATCGAGGAGG  64 108
     APE0187 NONE
     APE0188 NONE
     APE0191  142548 ..  142558 +  -6.8  -2.73635   CGTCACCCACGTCCG                 GAGG GTA CCTC                 GTTTCAACCAGTTTA  53 256
     APE0195 NONE
     APE0196  143959 ..  143970 +  -3.6  -3.53012   TAAACATCAAACCTG                CCGG TAGC TCGG                 TTTAAACACGGCCGG  51 19
     APE0197  145033 ..  145053 +  -3.2  -3.75169   AGCCTCAGCTATGTC           GCCGCCGGA CTCC TCCAG-GGC            TTTCCTCGCCTCCTC  52 51
     APE0199  146753 ..  146767 +    -7  -2.66964   ACCCTGTTTAAGTGG               GCCGGG CGT CCCTGC               TAGTCTCCTGGGTGG  52 74
     APE0200  147452 ..  147477 +  -6.1  -2.60615   CCTGGGCCCTAACAA         AC-CTCTCCCAG AAG CTGGGAGGGAGA         CTCTTTAGGAGCCGT  50 98
     APE0202  149113 ..  149129 +  -5.1  -3.26262   ATAGGTTTATGCCTG              GGTGG CTAACGT CCACC              GTTTTATCGAGTTTA  52 184
     APE0207  151522 ..  151536 +  -3.5  -4.07568   GGGAGAGAGTCGAAA               TAGGG TGAAC CCCTG               TTTTAACCCAGACGC  60 23
     APE0208  152478 ..  152499 +  -2.3   -3.0894   AGTCGAAATCCTTGC           TAGGCCT AGGGTGTG AGGTCTA            TTGGCTCAATGGTTA  42 10
     APE0212  156222 ..  156232 +  -3.2   -3.3442   GGAGTGCTACGGGGC                 GTCG CCA TGAC                 TATTATCCTCTTGTA  47 458
     APE0215  156967 ..  156983 +    -8  -3.12351   CCACTCTGCTATCTC              CCTCCA GTAGG TGGAGG              TTACGTCTGCCAACG  59 80
     APE0221  161806 ..  161818 +  -4.1  -3.72893   TATCTCCCTGAGAAC                GGTTT CGG AAGCC                TTTAGTGACGCCCTG  54 212
     APE0226  163899 ..  163910 +  -3.6  -4.08216   GGCCCGAGATACTGG                CGGC CCCG GTCG                 TTTTGGAAGCGATCA  60 158
     APE0227  165079 ..  165108 +  -6.3  -2.82933   AAGCAAGCAGGGCGT       CTAGACCTCGGCG GTAC CGCGGAGGTGAAG        TGTGATGGCTTACAC  51 22
     APE0228 NONE
     APES004  166588 ..  166612 +  -9.9  -2.89475   TACTGTGACGCGATC          TCCTCAGCCGC GCC GCGGCCGAAGA          TATAGTGTATGGATC  62 425
     APE0241  175098 ..  175108 +  -2.4  -3.42503   AAAGCCGTTGAAGAA                 CTCC CAG GGTG                 TTATGGGTCTTGGGA  47 210
     APE0242  175562 ..  175576 +  -4.2  -2.86164   ACACGGCGATAGTTG               GGCTAG CCC CTATCC               TATAGTGATTGAAGC  43 158
     APE0249 NONE
     APE0252  181516 ..  181527 +  -2.2  -2.95384   CAAGACATTATCTAG                GTCT AGGC AGGC                 TGGTTTGGATGGTCT  41 60
     APE0254  182498 ..  182527 +   -10  -4.45083   GTCGAAGCTGGTTCC       CAGGCCTTCTGC TGCCTC GCGGAAGGCCTC        TTTTCTAAATATCGC  88 280
     APE0262  189146 ..  189160 +  -5.7  -3.06183   TGCCGTTCTCGTCTA               TAGCG CCTAC CGCTA               TTACCTCAGGGTAGG  49 416
     APE0265  192105 ..  192122 +  -7.1  -3.67417   CTTCTTTTTCTTTCA             CGTTAAA AAAG TTTAACG              TTTGACATTAGCTCT  63 60
     APE0266  195811 ..  195834 +    -3  -3.30159   CCAGAGTTTGAAGCA          GGCCAG-AGGG TTA CCCTGCAGGGC          TTCTCCCCCCGTTCC  45 463
     APES007  196670 ..  196727 +  -8.5  -3.14051   CTATTCCCTCGCGTA CTGGGGG-CTATCCAGTCCTCTTCACTA ATC TAGTATAGAGGAGTGTGTGGACTCCCAG TGTTACTAGGCCTAC  63 271
     APE0277 NONE
     APE0280  206470 ..  206494 +  -8.6  -2.65815   GAGGCGCATCCGGCT         GCTTCGAGGAG CTGT CTCC-CGAGGC          TCCTCTCCCTGTACG  59 93
     APE0283  209107 ..  209120 +  -3.7   -2.9914   TAGGGCCTGGGGCAA               GGCCG GACT CGGAC                TGTATATCAGCAATA  46 292
     APES011  209780 ..  209796 +  -4.3  -4.77438   AATGGATCTACGGAG              CCGTTGG AAC CCAGCAG              TTTTTCATCATAGCT  75 367
     APE0287 NONE
     APE0288  211670 ..  211680 +  -3.2  -4.08945   ATCCCCTGTGTAGGC                 GTAG TAC CTGC                 TTTTAGCGACATACT  58 438
     APE0294  214315 ..  214326 +  -4.4  -3.54424   CCCCGGGTGGCCGGT                GCTA TAGC TAGC                 TTTACACCGCTGGAG  53 331
     APE0296  215039 ..  215069 +  -3.2  -2.52543   TTTAGACATTGTCTT      CCACAGGC-CAAG CCTCAT CCTGAGCCTGAGG       TACATTAAACCGAGT  40 60
     APE0298  215562 ..  215578 +  -2.1  -3.73775   CTCAAAGCTCACACC              GCCGCGA ACC TCCGGGC              TTTACTAGGCGTCAG  51 1
     APE0306  224801 ..  224834 +  -6.7  -3.04322   GAGGAGATCCGGAGG     TCGAGCTTTCGGAGGT AGG GCCCCCG-GAGTTCGA     TGTTCCCCAGTTCAG  56 8
     APE0308 NONE
     APE0309 NONE
     APE0311 NONE
     APE0313  228806 ..  228835 +  -2.7  -3.04263   GGATCCCCGTGTGAG       GGAGGTGTAGC TCAGACCC GCTGCTCCACC        TATTCGCCCTGAAAT  43 16
     APE0314  229742 ..  229765 +  -5.2  -4.20868   CTCCCCAGCCGGGAG          GGCGGGCTCT CGCC AGAGTCTCCC           TTATTATTTTCGCCG  67 58
     APE0321  234211 ..  234222 +  -2.2  -3.08046   ATCTTCTCCCCAGGA                TCTC TAGC GAGG                 ATTTTCGCCTCGACC  42 437
     APE0324  235815 ..  235829 +  -4.9  -2.85437   CTTATAGTAGCGGGG               GCTCC AGCGG GGGGC               TAATTAATGTTGCTG  47 275
     APE0325  236290 ..  236312 + -12.7  -3.28712   TAGGAGCCCTATGCT           CAGCCCCCT TGGGC GGGGGGCTG           TTGTGGCGGGCCCGC  83 144
     APE0328  238281 ..  238305 +  -5.8  -3.58329   CCGACTTTGCCTTCA         GGTGCTCTACA GTTG TGTAGAG-GCC          TTTAAAGACTATTTC  55 337
     APE0331 NONE
         dcD  240967 ..  240979 +  -4.8  -2.64099   AGAGCCTCCGGGTAG                GCTC ATGTA GAGC                ATTGTCGTGGAGAGG  43 489
     APE0338  246274 ..  246286 +  -5.5  -3.20322   TGTAGCCGTTCACGG                GGGTG GCC CATCC                TATCTTCTCCTCGAA  51 351
     APE0341  249569 ..  249598 +  -4.1  -4.03234   GCCCTCCTCAGAGCC       TGCTCCTCAGGCT CCCA ACCCCGGGGTGCA        TTTATCTCGAGAGGG  60 229
     APE0344  251229 ..  251241 +  -4.8   -3.4072   GTGTAGCCTGAAGAA                GGGT TTTAC ACCC                TTCTCCTCGAGCCTG  51 135
     APE0369  260154 ..  260172 +  -5.8  -3.22102   CGGCCTCCACATCCT             CCGGCCTG GCG CTGGGCGG             TGTTATGAAAGCTAT  54 115
     APE0371  261787 ..  261824 +  -9.9  -2.69964   CCTGCTGCTGGACGA   GGCTCTCCTAAGCTCCTC TAC GAT-AGCATGGGAGAGCC   TCCTATGCTTCACCA  67 166
        ilvH NONE
     APE0382 NONE
     APE0383  269265 ..  269282 +  -7.7  -2.76815   GTCGTTAAGCAAGTG             GGGTGGA CTCC TTCACCC              GTTCTTAGCCAGGGT  57 81
     APE0384  270770 ..  270782 +  -7.7  -2.57463   CCAGAGCCCTGAGGT                CCTCT AGC AGAGG                CTTGTGCGCCCCCTT  53 337
     APES012  278243 ..  278257 +  -5.7  -3.05463   GCTTGTCCAGAATGC               TCCTC ATATC GAGGA               TTGACTGGACAAGCT  49 430
     APE0412  284150 ..  284173 +  -2.6  -4.65747   GGTCACCGGGTTAGG          TTTATAA-GCT TAA AGCCTTATAAG          TTTTATTGGGGATTC  66 19
     APE0418  295452 ..  295476 +  -8.5  -3.34398   TCCGGATCTCCCAGG          CCCCCAGGC GACTTCG GCCTGTGGG          TGTTTAGCCGGGCCG  65 338
     APE0421  298110 ..  298126 +  -6.5  -3.11634   GGAGCTAGAGCAGGC              CTAGGAG CCT CTCCGAG              TTCAATGATATAGCC  53 22
     APE0424 NONE
     APE0426  300602 ..  300612 +  -4.6  -3.05384   GTATATCTGGAGGTA                 GGTG CCG CGCC                 TTGGCTGGCAGCAGG  48 25
     APE0427  301788 ..  301798 +  -6.8  -3.35774   AGGGTGCGAACCTGC                 CCTC TGG GAGG                 TTGTAGGCGTTTATC  59 517
     APE0429  303802 ..  303817 +  -3.9  -4.25104   CCCCCGAGCCCCCTC              CCGGG GGGGTA CCTGG               TTTTGGTGCGCCAGC  62 41
     APE0431 NONE
     APE0433  304931 ..  304945 +  -2.8  -4.07568   ACCCGCTATAAACAC               CAGG GGAGCAG CCTG               TTTTAAGAACGGAAC  58 45
     APE0450  315762 ..  315772 +  -2.4  -4.56597   GGGGTTAGGGGGGCT                 GGCC TGA GACC                 TTTTTCGAAAACCCC  63 59
     APE0455  317557 ..  317569 +  -6.9  -3.36569   CCCAGCCCAGCCCCC                CGGGG GAT CCCTG                TGTTTAGACGCTTGA  59 6
     APE0457  319390 ..  319404 +  -7.1  -3.40566   ACAGCCTGGGCTACG               GGAGG AGATA CCTCC               TTATGGCTGTCCTCT  58 419
     APE0460  320163 ..  320197 +  -3.5  -3.57615   CCCAGGCCTGCGGGC    CGCGTTAGACGGGCTA CATA TTGGCCGGCTAAC-CG     TTTAAGCCGTGTTAC  53 150
     APE0461  320732 ..  320745 +  -2.4  -3.65201   GTATGTCGTAGCCGT               GCTT CTCAGC AAGC                TTCTTAGCCCTCTTA  51 54
     APE0464  323264 ..  323277 +  -3.7  -3.54741   CACATACACCCCCGG               GGGGC TTCG GACCC                TTTCACCCGCTCATC  51 61
     APE0468 NONE
     APE0469  325823 ..  325839 +  -9.3  -4.18367   GGGCCGGTGTGGTAA              GCCCCGG GGG CCGGGGG              TTTATCTATGTGATA  82 273
     APE0475  332618 ..  332628 +  -3.2  -3.32294   CGGAGGACCCCTTCG                 TAGC CAG GCTG                 TTATAACAAGTTTAA  47 9
     APE0476  333387 ..  333402 +  -2.4  -2.77523   TGACAATACCGTCTA              GGGCTG CCCT CGACCC               TGATATTAATGCGGC  39 147
     APE0479 NONE
     APE0480  335199 ..  335212 +  -9.5  -3.09273   GAAGACGCGGCCCCT               GGGGC CGTA GCCCC                TGTGTCTTCCGAAGG  64 362
     APE0483  336219 ..  336232 +  -3.1  -3.17051   ACTCTCGAGATTGGC               GCTGT AGAC ATAGC                TCTTAATCCTACCCC  45 19
     APE0485  338637 ..  338649 +  -6.2  -3.44051   ATACCACTTTAGCGC                GGCC TCCTT GGCC                TTCTCGTCGTCCACC  56 373
     APE0488 NONE
     APE0489  342250 ..  342270 +  -6.9  -3.55548   GAAGCCTAGGCTCCC            GGGTTCTAT ACC GTAGAACTC            TTTGAAAGCCTCTTC  60 127
     APE0492  343812 ..  343833 +  -4.4  -2.93382   GTTTACCGGGGAGGT           GCTGCTAG CCTAGC CTAGAAGC            TCTCTGAATATGGAC  47 42
     APE0494  344331 ..  344344 +  -3.8  -4.91511   ATACACCTCCACACC               CCCT ATGGTG AGGG                TTTTTGTGATGAAGT  78 178
     APE0495  344735 ..  344746 +  -2.2  -4.17048   CTACCTCGCCTGCAA                CGTCG TCC CG-CG                TTCTTTTAAAGAAAA  58 78
     APE0496 NONE
     APE0498  346718 ..  346730 +  -3.3  -3.30441   CTTGAATATTCAAGC                CAGCC CTA GCCTG                TTGTCCAACGTGCTA  47 100
     APE0500 NONE
     APE0502  348500 ..  348510 +  -6.8  -3.65522   CCTCCCTGCTGGCCT                 CCTC GAT GAGG                 TTCTTGACCTGGCTG  63 166
     APE0508 NONE
     APE0510  353083 ..  353095 +  -9.1  -3.08133   CTGCCTCTCCGCTAT                GCTCC CCG GGAGC                TTCACTGCATGGCTC  60 490
     APE0514 NONE
     APE0516 NONE
     APE0517  356931 ..  356948 +  -6.9  -3.72027   GTCCCCACCCCAACC             GCCTCGC CGTG GAGAGGC              TTGTTCCTAGCGACT  63 275
     APE0521  358694 ..  358712 +  -8.8  -2.72344   CTAGAGTGGGAGACG             CCCGGG AGAGATC CCCGGG             TCCTTGCGGGTCGCG  60 148
     APE0522  360839 ..  360852 +  -3.1   -3.0263   AACCGCGGAGGCCAA               GGC-CT ACG AGAGCC               TCTTCCCAACCTCCT  43 41
     APES022 NONE
     APES023  362011 ..  362025 +  -7.8   -3.6003   CCCAATGCTGGGGCC               GGGGAG CCC CTCCTC               TTTGGCGCTCGTTTA  66 66
     APE0526  363456 ..  363469 +  -2.3  -3.18681   CCCTCGTGTACCCCG               CCTTC TCCA GCAGG                TTAATCAGGTTCAGC  44 278
     APE0532 NONE
     APE0534 NONE
     APE0535  367581 ..  367592 +  -5.8  -2.72461   TTTAGACAGTCGTGC                CTGC TTGT GCAG                 CTTTCACCCGCCTTG  51 116
     APE0539 NONE
     APE0537 NONE
     APES024  370855 ..  370869 +  -4.2  -2.79831   GCGGGCGTAGAGGTC               TAGACC CCG GGGCTA               TATACTACCACTTCG  43 23
     APE0542  373030 ..  373040 +  -8.2  -3.36515   CTACCGCTTACCCCT                 GGCC CTG GGCC                 TGTTTGAGGCTGGGC  65 295
     APE0546  375926 ..  375949 +  -6.6  -2.53876   TGGGTGGAGCATGAA          GCTCCAGCCG CACC CGGCTAAAGC           TAAATTAAGCTGGGC  52 5
    APE0548a  376320 ..  376352 +  -2.5  -2.73875   GGGGCAGCTAGAGCT      GTCCCCACGGTTCCA CGC TGGAGTAGGGGGTGC      TAGTGTTGGAGAGGA  39 30
     APE0549 NONE
     APE0550 NONE
     APE0553 NONE
     APE0554 NONE
     APE0555 NONE
     APE0557  381114 ..  381126 + -10.5  -3.64703   CCTCTCATTCTGGAG                CCCCG TCT CGGGG                TTTAGGTCGAAGGGG  75 246
     APE0560  383963 ..  383979 +  -6.5  -2.87132   GTTTGAGAGTATCTC              GCCCC TCAAGTC GGGGC              TGTCTGAGAGGACGG  51 163
     APE0576  389189 ..  389232 +  -3.1  -3.33492   GGCCCCAAGCCTCTC CGCCACGGCAGCCTCCTCCAG GGCC CTGCGGGGGG-TGG-GTGGTG TTGTGGGGTGGCTGC  47 58
     APE0588  396273 ..  396291 +  -4.4  -2.87931   CTCGAACCACACCCT             CCAGACTC CTT GAGACCGG             TCTGTCACGCCTCCC  47 122
     APE0594 NONE
     APES025 NONE
     APE0595  400806 ..  400822 +  -6.6  -2.54298   CCTCCTCTGAAGATT              GTTAGC CTGAC GCTAAC              CTCTTCTCCCCTATC  48 228
     APE0597  402224 ..  402237 +  -9.5  -3.64487   TGTCTCCGGATTTTC               CCGGC TAAC GCCGG                TTATTAAACCTCTCG  73 359
     APE0602  404640 ..  404651 +  -3.6  -2.87344   CTCGAGCTGGCGAGG                GGGC TGAG GTCC                 TCTCTCGAGAGGCTG  45 383
     APE0603  405706 ..  405728 +  -9.8  -2.94218   GCCCCCAGCACTGGC           TCCGGCCTGC CGG GTAGGCTGGG           TATCTCCTGGAAGCT  68 292
     APE0610  412943 ..  412953 +  -6.8  -3.30731   TATCTTTACATACTG                 GCCT GCC AGGC                 TCTTGTCGTAGTTCG  59 133
     APE0611  413587 ..  413603 +  -2.1  -3.14468   CTTCTGACACACCGT              CACCGTC TAT GTCCGTG              TTGAGTATGGTGACC  43 105
     APE0612  415165 ..  415185 +  -6.8  -3.30124   CGAGTACGGTAGTGA            CCGACAGG CTCCC CCTCTCGG            TTGTAGACACTGGAC  59 283
     APE0613 NONE
     APE0616  417606 ..  417616 +  -8.2  -2.66435   TCGGGCCAGACCTCA                 GCCC CCA GGGC                 TGCTATCCTGGGGCT  59 314
     APE0617  418644 ..  418684 +  -2.5  -2.87344   CAGCCGGTGTAGACT GCTATGGC-GGGTG-ATCC GTCGA GGCTGCCCCCGGCCACAGC TATCTCCCCGGCCTC  41 29
     APE0619  419184 ..  419202 +  -5.2  -3.28791   TCCTCCCTGGGGCTC             CCGTCCAT GGT GTAGACGG             TTATGGCGAGGACCT  54 221
    APE0620a  426159 ..  426170 +  -5.8  -3.42078   AGCGCGTGCAGCGCG                GCCA GCTC TGGC                 TTCTCATAGGGTATG  58 314
     APE0622  427058 ..  427100 +  -6.1  -3.09516   GGCCTATCTACTGCG AGCCCGTGGGGC--CCGGAGC ACC GCTCCCATCGCCCCCCGGGCC TTCCCTGCTACACAA  53 52
     APE0624 NONE
     APE0628  429327 ..  429337 +  -2.4  -3.14344   CCTACACACTCATAC                 CCCG GTG CGCG                 TTGGTGAGACGCCTG  43 151
     APE0630  430343 ..  430353 +  -4.6  -3.38072   TGAAGTAGAACTCGC                 CCGG CAC CTGG                 TTCGTCTTACCTCCC  51 407
     APE0636  432246 ..  432269 + -15.2  -3.92592   GGACTAGGCTCCGCG          ACCCCCCGGC GGGC GCCGGGGGGA           TTTACTATTCCAGGT 100 69
     APE0640  433533 ..  433564 + -10.1   -3.0094   TATAAAGGCCGTGGC      CGGGGAGTGAAGC TGGGGC GCTTCAGCCCCCG       TATATCTCCCTAGCC  69 16
     APE0643  434659 ..  434680 +  -5.1  -2.79492   CCCGCCTACTCCCAA           C-CCCCCAAT TGT ATAGGGGGAG           GTTTAAGCTTGAGCA  48 10
     APE0644 NONE
     APE0648  436315 ..  436354 + -12.2  -2.67456   CGTCAGGCCCTAGAG  CCTGGAGAGCCTGGAG CCCAGCTC CTCCAGCCTCTCCAGC   ATTATCCTCCTCTCT  76 28
     APE0655  440492 ..  440513 +  -9.4  -2.63715   GGGGCGGCCTCCGGC           CCGC-GGGC CTCCT GCCCGGCGG           TGCTGTAAGGTGCCT  60 444
     APE0661 NONE
     APE0662 NONE
     APES029  445507 ..  445529 + -13.4  -4.06491   GCCTAGCCGCGTCCT           CGACACGCCC CGG GGCCGTGTCG           TTTCTGTGCCGTTGC 100 35
     APE0667  446804 ..  446821 +  -6.9  -2.53876   GGCGGGCTCAAGACC             CGTTGGC GTAG GCCGGCG              TGGGTTCAAATCCCA  52 107
     APE0671  448893 ..  448905 +  -6.2  -2.79796   GGGGGGTATGATGCC                GGGG AAAAA CCCC                TATGGTAGGATGGCC  51 165
     APE0673 NONE
     APE0674  453749 ..  453774 +  -9.7  -3.31322   CCAGGCGACACTGAA         CACCCCCGG AAGGGAGC CTGGGGGTG          TTGTGAGGAGTTCAG  72 486
     APE0680  456319 ..  456334 +  -3.2  -3.38046   TGGAGGGCGGTAGAG              GGTTCG TCGG CCAACC               TCTTTAACCTCCCAA  47 28
     APES031  457164 ..  457177 +  -9.5  -3.57144   TTTCTAGGGAGCCTC               CCCCG TCGC CGGGG                TTTAAGACTAGGGAG  69 508
     APES032  457885 ..  457896 +  -3.6  -3.53012   TGACCGACTTCTCGA                GGCT GGCG GGCC                 TTTAGGGGGCCCCAG  51 9
     APE0683 NONE
     APE0685 NONE
     APE0686  460317 ..  460343 +    -5  -3.00498   ACTATGGACCCTGAC         GGCAGTCTTACC TTC GGTAGGGAGGCC         TCTATCTCGCCTCTA  46 87
     APE0689  462833 ..  462844 +  -5.8  -3.54638   AAATATACCGCCTCT                CCAG CAGC CTGG                 TTTAAAAACCATTCT  58 45
     APE0692  463802 ..  463831 +  -7.1  -2.95298   ATAGAGTGTCAGCCT       GCTTCTCGAGAGGC CCA GCCTCTCT-GCAGC       TATATACTCCCTAAG  54 400
     APE0694  464402 ..  464420 + -10.2  -2.57564   CCTTGTGGAACACTT             CTGGCGGG GAG CCCGCGAG             CTTCTCGAGCAATCC  62 43
     APE0698 NONE
     APE0701  468013 ..  468029 + -10.9  -2.97747   TTATCTTTAAATTCT              CCGGATA CAA TATCCGG              TCTATAATATGGGGG  71 264
     APE0702  468861 ..  468873 +  -9.1  -2.80816   TTGGCCTTCGGTGTT                GCGAG CCT CTCGC                TCTCGTAGCTCAGGG  58 351
     APE0708  474088 ..  474110 +  -2.1  -3.40403   GCAGTCTAGGAGGGG          GT-TTTTGAG GAGG CTCAAGACAC           TTGTCCTGGCGGCCC  45 74
     APE0710  475135 ..  475149 +  -7.8  -2.85813   AGGAGGCCTTGCCCT               GGAGGC TGA GTCTCC               TACTCTTCTTGACGT  58 17
     APE0715 NONE
     APE0716  479230 ..  479259 +  -8.5  -5.28176   AGCCGCTTAGGCTAT       GACGGAGCGGTGAC CTG GAC-CCGCTACGTC       TTTTTTGTCCCTGGA 100 140
     APE0719 NONE
     APE0721 NONE
     APE0722  481547 ..  481567 +  -7.5  -3.45054   AAATCTATAATCTTA            TGCTGGGGG AGC TCCCTAGCG            TTATACCTTATAAAC  64 139
     APE0724  482748 ..  482768 +  -4.6  -3.65046   ACCTCGACATAGTAG            TCGCCAGC ACCTA GCTGGAGG            TTGTTCAGCTCGAAG  56 162
     APE0726  484543 ..  484556 +  -8.1  -2.92653   TGGCATCGAGAACTG               CCTGG ACAC CCAGG                TCTATCGCATTCTGC  58 346
     APE0729  486714 ..  486727 +  -2.3  -2.89668   CTTAGCCTACCTATC               AAGGC TACC GCCTC                TATGTAGACCTGTTA  41 5
     APES033  487877 ..  487887 +  -3.2  -3.71378   ACCCTATCCTTTCCT                 CGTT TGT AGCG                 TTTGGGTATCCAATC  53 161
     APE0732 NONE
     APE0733  489311 ..  489333 +  -7.6  -2.80935   TATACCGTCGAAGGT           GCCAGCAGCC ACT GGATCCTGGC           TGTACTCCCTCAGCT  57 140
     APE0734 NONE
     APE0735 NONE
     APE0736 NONE
     APE0737  491689 ..  491700 +  -7.2  -3.32202   AATGGAGATGCATGT                GGGG TGAA CCCC                 TCTTGTATGGAGCTG  59 44
     APE0739  493613 ..  493632 +    -5  -3.71149   CCCTAACGTCTATCT            GTATCTCG CCCT TGAGATGC             TTCTCTATCTTCTCG  56 503
     APE0744 NONE
     APE0745 NONE
     APE0748 NONE
       TIF11 NONE
     APE0751 NONE
     APE0754 NONE
     APE0756 NONE
     APE0759  501744 ..  501756 +  -5.5    -3.137   TAGGCCATCCCATAG                CTGTG AGC CACGG                TTAGCTAGTCTTCAT  52 63
     APE0760 NONE
     APE0761  503207 ..  503218 +  -7.2  -3.05384   GGGTTCCCGAGGGAA                GCCC CCAG GGGC                 TTCCGTAGGCGGCCC  54 283
     APES034  503946 ..  503958 +  -9.1  -2.78816   GGGAGTCCCATGTCG                GCCTC CTC GAGGC                TATAGTGGAGGCTGC  63 338
     APE0767  506377 ..  506408 +  -7.8  -3.07994   CGACAACCAGGTGTT      CCTCCCCGCGTAGC ACGT GAAACACGGGGGGG       TTCCATGGGGTTGGA  59 13
     APE0768 NONE
     APE0771 NONE
     APE0772  509331 ..  509348 +  -5.5  -2.68612   GTTGGACAACCCGGT             CTGC-GGC GAG GCCTGCGG             TGCTGTGATGTCGAT  47 270
     APE0773 NONE
     APE0774  511165 ..  511178 +  -6.7  -2.78547   GAACCCTCCCCTTCA               GGCTT TTTA AAGCC                TCCTTCGTAGCGTCC  49 346
     APE0776  512279 ..  512295 +  -5.1  -3.88291   AATGGAGATGTTCGC              CTAGGCA TGG TCCCTAG              TTTCTCACCATGCTA  63 121
     APE0778 NONE
     APE0781 NONE
     APE0782  516475 ..  516496 +  -2.3  -2.77781   CTTCTTCCTATCAGT           C-GGCTCT GCGGGAA AGAGCCTG           TACGTTTTCCTACCG  39 186
     APE0785 NONE
     APE0786 NONE
     APE0787  520440 ..  520469 +  -2.8  -2.71712   TAACCAGGGTTGTAA       TGGGAGGCTCGAG TTTTC CTCCCG-CTCCCA       CTTTACAGCCCAGCC  41 49
     APE0788  521118 ..  521133 +  -2.5  -2.74144   AGTGCAGGAGCACTA              GAGCT ATATAA GGCTC               CTTTACGAGTCCACC  39 15
     APE0789  522012 ..  522028 +  -4.3  -4.32048   GTTTCAGCTCCTCCA              GGGTCAG GGG CTCGCCC              TTTTCCATCTTCTTC  65 457
     APE0792 NONE
     APE0793 NONE
     APE0795  528554 ..  528568 +  -2.8  -4.67982   TCCAATATTTTAGAC               TCGGTT TTC AAACGA               TTTTCTTCAATCCAA  68 160
     APE0796  529851 ..  529870 +  -2.9  -3.10053   AACCTACCACTGGGG            CCTGCATA CCCCC TA-GCAGG            TATATTCCCGTCTGT  43 511
     APE0798  530983 ..  530996 +  -4.5  -2.91912   CATTGCCCAAGACAC               CGTCT CCAG AGGCG                TGTATAGATAAGTAG  46 413
     APE0801  532634 ..  532653 +  -7.8  -3.62011   CGTAACAGCCTGAAG            GAGGCCTG TAAC CAGGGCTC             TTCTCCTTTGACTCT  62 43
     APE0807 NONE
     APE0809  538329 ..  538340 +  -5.8  -3.24747   GCGCCCAGGATACCG                GCTG ACTT CAGC                 TTCATGCTATAAGCA  54 2
     APE0812 NONE
     APE0813  540533 ..  540544 +  -7.2  -3.25919   AAACTAGTAGCTCGC                GGGG AACG CCCC                 TCTTCCTTACATACT  57 80
     APE0815 NONE
     APE0816  542599 ..  542613 +    -7  -2.64091   AGATCTGATACCACT               GGGGCC CAG GGCCCG               TCGTCTAGCCTGGTT  52 340
     APE0818  544442 ..  544456 +  -7.8  -4.20712   GGGTGTGCCTGGGTG               GGGGTT AGA GACCCC               TTTTCCGGTGTTCTG  76 335
     APE0820  544889 ..  544900 +  -3.6  -2.54896   GTCTCCAGGCTACTG                CGCC TCAG GGTG                 TGGGTTAGATGGCCG  43 6
     APE0821  546079 ..  546093 +  -4.2  -4.49314   CTGCGAATATTAGTG               CTGGTT TGC AGCCGG               TTGTTTTTGCTGCTA  68 215
     APE0825  548491 ..  548506 +    -4  -4.24745   AGAGGGAGGCTTTTT              GC-TCCA AGC TGGATGC              TTTCTATTACTCATG  62 511
     APES036  549873 ..  549890 +  -4.1  -2.77899   TGAATCTATTTGTTC             TGAGCCT GATA GGGTTCA              TGCTTGCTACCGCGC  43 167
     APE0827  550414 ..  550430 +  -2.2  -3.30159   GCCACTTCGTCTTCT              CCTACT CGGAC AGGAGG              TTCTAGGGGCCTTGA  45 3
     APE0830  551446 ..  551459 +  -8.1  -2.62616   TAAGAGCCTGCAGCC               CGGCT TCAT AGCCG                TCATCTCCGAGGTGG  56 70
     APE0832 NONE
     APE0833 NONE
     APE0836 NONE
     APE0837 NONE
     APE0840 NONE
     APE0842  555812 ..  555822 +  -2.4  -3.53012   GAGTACTACGTCTAG                 GGGG TGG CCGC                 TTTGAGGCCCGGCCC  47 181
     APE0843  558606 ..  558618 +  -4.1  -2.62933   GGAAGAGGGGCTAGG                GCTGT CGC ATAGC                TAGTGTGGGGGGTTG  43 27
     APE0847 NONE
     APE0848 NONE
     APE0850  559975 ..  559990 +  -2.5  -4.13014   TCTACACAGCTGTTT              TTGGC CCGGGT GCCAG               TTTTGAGGCTGTCAG  56 352
     APE0853 NONE
     APE0852 NONE
     APE0854 NONE
     APE0855 NONE
     APE0856  562415 ..  562429 +  -2.1  -4.72272   CCTCGGGCCTCGGCC               GGTTG ACGCA TAACC               TTTTTGGTGGGGGAG  66 82
     APE0858  564143 ..  564157 +  -9.2  -3.32963   ACTCTTTCCACTGTT               CCCCCT CGT GGGGGG               TTGTCAGGTCGGGAT  69 118
     APE0860 NONE
     APE0862  566235 ..  566264 +  -3.4  -2.56914   CCTAGCCCTCCCACA       CCCCGCGGCGCA TATCTT TGTGGTGCGGTG        TGGCTTGCTGGGCTG  40 36
     APE0864 NONE
     APE0865  567253 ..  567263 +  -2.4  -3.87815   GGGCTAGGAGGTGTC                 CGCG CTG CGCC                 TTTATGGACGTCGGG  54 237
     APE0868 NONE
     APE0867  568105 ..  568117 +  -6.2  -3.96148   GGAGGAGGCGGCGTT                GGGG CTAGA CCCC                TTTGTCATCCAGGCC  65 18
     APES037 NONE
     APE0870  569393 ..  569403 +    -4  -3.44848   GTTTTTCAGAGCCAA                 TTCT TTA AGAA                 TGTTTAGTGAGGCAG  51 61
     APES038 NONE
     APE0872  572762 ..  572778 +  -5.8  -3.06162   CTTTTATCGAAAAAC              CCGGCT ATGTA AGCTGG              TATTCCCGTGAAGTC  53 337
     APE0875 NONE
     APE0878  574769 ..  574779 +  -6.8  -3.03441   AGAAGCTTCTTTAGG                 GCAG AGT CTGC                 TGTTGGGAGGTGATG  56 2
     APE0879 NONE
     APE0880  578290 ..  578331 +  -8.3  -3.09803   GCTTTATTAGGTTCC GTTATCATTCTATACTCTAG AAC CTAGAGTATAGG-TGATAGG TGTTGGGTGGGGTTC  62 477
     APE0883  579548 ..  579558 +  -4.6  -2.64616   GACGAGACGCGAGTT                 CCTC CTA GGGG                 TGCTCTGGCTAGGAC  43 311
     APE0885  580787 ..  580797 +  -6.8  -2.87018   ACTGTTGTAAATCCG                 CAGC AAC GCTG                 TACTATTGTCTTGTA  54 451
     APE0888  583127 ..  583139 +  -3.3  -3.79864   GTGAGGGCCTGCTCG                CCCGA GTT TCCGG                TCTTTATTATGTCGG  55 457
     APE0891  586304 ..  586318 +  -3.4  -2.59686   GGGTTATACTGACCC               GGAGGT AAC GCCCCC               TACATTGCTATCTAG  40 53
     APE0892  587571 ..  587590 +  -9.2  -3.08187   CGTCATAATAATGGT            GGGGGACC TGCC GCTCCCCC             TTCCGTCGGCTCTTT  66 120
     APE0895  589139 ..  589174 +  -3.3  -4.27117   GATCGTTCAGCCCGT   CCGGCGT--CCTCCAGT ACGA ACAGGAGGGTATGCTGG    TTTCTATTATGGAGC  64 364
     APE0898  592435 ..  592452 +    -2  -3.39449   ATATTGGAGTAAAGA             G-CTGCT TAGCC AGCAGAC             TTCATGTTCCTAAAA  45 149
     APE0900  593213 ..  593226 +  -9.5  -3.19563   TGGGCTCGCTTGGCG               CGGCG AGGG CGCCG                TCTTCGTAGTATATG  66 199
     APE0903 NONE
     APE0906  595208 ..  595220 +  -6.2  -3.68378   TCGTGGAGGCCTGAG                GCCG AAAGG CGGC                TATTTTGGCCTCTCA  60 27
     APE0907 NONE
     APE0912  598044 ..  598057 +  -2.3  -3.05384   GGGATAAAGAGGGTT               TCCGG GGGA TCGGG                TTCCATGGCGGAGAG  42 82
     APE0914  598553 ..  598569 +  -7.3  -2.57211   AGAGGCGGGGATCTC              GAGGATA TAA TGTCCTC              CTTGTACAAGGACCT  52 205
     APE0915  599595 ..  599615 +  -5.4  -3.32022   TACATGACGCCACAC            CCCTCACA TAGTC TCTGAGGG            TTACTGTCTCCACGC  54 111
     APE0917  602110 ..  602125 +  -3.9  -3.42301   CGGGTCATCTCCGCG              GGCGG CTGGGT TCGCC               TCTATTGTTATTTTT  51 118
     APE0919 NONE
     APE0921 NONE
     APE0922 NONE
     APE0924 NONE
     APE0926  606188 ..  606206 +    -3  -3.60151   CATTTCTAACACACA             CCCCTGGG GTG TCTAGGAG             TTGTCGTTTGAAAGG  51 218
     APE0928  606662 ..  606674 +  -3.3  -3.30124   GGCGGCGTTCCTGAA                GGAAG TCT CCTCC                TTCTAGGGGGTAGGG  47 7
     APE0929 NONE
     APE0930  608544 ..  608561 +  -2.6  -5.11033   GCTGACAGGCTACAC             GGGCTC CATGTA GACCCC              TTTTTTACAGTTCTC  74 36
     APE0934  611706 ..  611716 +  -5.4  -3.41051   TTCAGATATCTATCA                 CAAG CCT CTTG                 TTCTGATAGAAATCC  54 249
     APE0952 NONE
     APE0954  625033 ..  625067 +    -9  -3.05384   CTGGGTTCATCACGG     TCTCCCCGGGGCCGCC TAC GGAAGCCCCTGGGGGC     TTCCCTCGGGAACCC  66 111
     APE0957  627077 ..  627099 +  -4.1  -3.28924   AGGCGCGGGTGACCC          GGCGTCACAC GCCC GTGAGA-GCC           TTCTCCGCCGCGGTG  49 39
     APE0965 NONE
     APE0967  633202 ..  633221 +  -4.3  -3.13566   AGACTAGGGTAAGCC            GTTCGAGC TTTAC GC-CGAAC            TCTTCGATATCGTAT  49 387
     APE0969  636201 ..  636226 +  -6.1  -3.18023   GGGTGGCGGGGGGTT         GGCTGGTCAGG CGGT TCTGGTTAGCC          TCTTCGTCCTCCTGC  54 248
     APE0972 NONE
     APE0973  639225 ..  639239 +    -5  -3.60792   TTTCTACATAACAGG               CTCTAT ATA GTAGAG               TTTAGGGGTTGAAGG  55 495
     APE0974  640503 ..  640517 +  -3.4  -2.78715   TGGTTACACCGTAGG               CCGCGG CAG CCATGG               TGTCCTGCACGCCTT  41 44
     APE0985  648238 ..  648269 +    -8  -2.67925   AGGGTTCCATCGCTA      GGGC-TGTCGATTCT CTG AGGAACGGCATGCCC      GTTATGATCTACGAT  56 193
     APE0986 NONE
     APE0988 NONE
     APE0989 NONE
     APE0990 NONE
     APE0993 NONE
     APE0994  652456 ..  652483 + -13.4  -3.05384   CGTGACGGTTGTCTC        GCCTCCCGCCAGC AGG GCTG-CGGGTGGC        TTCACTGGCACACCC  79 347
     APE1002  655408 ..  655418 +  -3.2  -3.28712   GCACGCTGCCAGCGA                 GTAG AGT CTGC                 TTGTCAGCGGAGCCG  47 146
     APE1008 NONE
     APE1007 NONE
     APES041 NONE
     APE1010 NONE
     APE1011  660336 ..  660350 +    -5  -3.18738   TGTCTGTATTGTTTA               TCGTTT CGT AGACGA               CTTTTGCTGCTGATA  49 513
     APE1023 NONE
     APE1026  666157 ..  666189 +  -4.2  -2.90573   CTGCTGGCCGAGGCT     TCCTA-G-AGGGGAGG TGG CCTCCCGTGCCTAGGG     CTTTCCTGTGGCTGG  45 20
     APE1029  667052 ..  667062 +  -8.2  -3.32521   GCTTATCCTCTGCTC                 CCCC CGG GGGG                 TTCTGGAGATGTCGT  59 235
     APE1038 NONE
     APE1040  670701 ..  670719 +  -3.1  -3.58726   GAGAGGGGGATGTAG             CCTCC CTTGACGCC GGAGG             TTCTGTCTGACAACC  51 26
     APE1041  671622 ..  671646 + -12.9  -3.27475   GCCTCGTAGTTCTCC          TCCACAAGCTC TAG GAGCTTGAGGA          TCTTCTCATCCCCGA  79 443
     APE1044  674159 ..  674176 +  -6.3  -3.44051   TCGTTGCTCCTAGCC             TCCTCCAC CAG GTGG-GGA             TTGTGCTCGTAGGCG  58 261
     APE1046  675301 ..  675348 +    -5  -2.71681   TTGATTGTGACAGGG CCTCCCAGG-TCCTCAGGACCACG CTAC CG-GG-CATGGGGAGCCTG-GAGG TCCTTGCAGAGGTTG  46 133
     APE1047  676040 ..  676056 +  -3.7  -3.53091   TTGGGACGATAGGAT              TTGGATA CGG TGTCCAG              TTTGCAGGGCGGCAT  51 46
     APE1049 NONE
     APE1053 NONE
     APE1055  679611 ..  679624 +  -8.1  -3.61398   CCTCGACGAGAGCGG               GCCTC TCAT GAGGC                TTCTTGGGGAGGGGC  62 411
     APE1065 NONE
     APE1072  685827 ..  685844 +  -6.9  -2.87344   CCCCGAGACGAGTAT             GCCGACG TTTG CGTCGGG              TATGTCGAGGCCCTC  54 206
     APE1077  687140 ..  687156 +  -6.5  -2.94099   GTGTGAGGCCGTTAC              CCCTCAG CCT CTCAGGG              TCTATCCTGAAGAGC  52 94
     APE1080  688984 ..  688994 +  -4.6  -3.65351   GGGCCACGGAGACTA                 GGGT GCC GCCC                 TTTGGGTCGGCGTCC  56 295
     APE1097  695492 ..  695522 + -14.6  -2.64616   GTCCGAGCGCCGTCA       CCCCCCGCCTGGGG CAG CTCTGGGCGGGGGA       TGCTATGAGTGGAAG  90 95
     APE1098 NONE
     APE1106  699471 ..  699499 +  -9.5  -2.79501   GCGCCTGCCTCCTCG        CCTCGTCGAAGGC CGG GTCGTCGAAGAGG        TCTGCTGGGCCTATG  61 272
     APE1113  701466 ..  701484 +  -7.4   -3.1637   CCTCTCCTCGAGCCC             GCCCAG CATGGCC CTGGGC             TTCCTGCCGGTGTAT  54 305
     APE1117  703340 ..  703358 + -11.6  -3.32343   CGCCTCCCTGGCTAG             GGCGGCCG CCA CGGCCACC             TTCTGCAGCTCTCCC  80 425
     APE1122 NONE
     APE1123  706111 ..  706136 +  -4.5  -3.14564   GTGGGCAACACCGTG         GGGGTGGGCCA GTAG TGCCCCTGCCC          TTCATAGACGACTCC  49 11
     APE1127 NONE
     APE1129  708226 ..  708244 +  -5.2  -2.59971   TTTAATAGCCCTATA             GCCCATTG ACC CAGTGGGG             GTTGGTGTGTGATGA  47 59
     APE1132 NONE
    APE1132a  708846 ..  708860 +  -7.8   -3.4811   GGCGGGGGGCCTCTA               CTCCAG GGT CTGGGG               TCTTCTTATGCCGCC  64 61
     APE1135 NONE
     APE1136 NONE
     APE1138  711112 ..  711122 +  -6.8   -3.0439   CTGGGGGAGTGGCTC                 TCCC GGA GGGA                 TCCTTTATAATCCCT  56 5
     APE1139  711799 ..  711837 +  -4.5  -3.03124   GCTCTAACACCTCCT  CCG-GCGGTGGAACGCTT AAAT AAGCCTTCGGCCCCCCGG   TATTCCCGGCTCCGA  48 174
     APE1140 NONE
     APE1143 NONE
     APE1144  715276 ..  715292 +  -5.7  -3.06261   CCTCTAGATTACCCT              TCGGGTG CGG CTCCCGG              TGTTCAAGGTTAGGC  50 34
     APE1148 NONE
     APE1147  717082 ..  717110 +  -8.7  -2.78384   AACCCCCCTTATGGC        GAGGCCCCCGG GAGGGGG CCGGGGGCCGG        TGTGGTAAGCCCCGG  60 508
     APE1154 NONE
     APE1156 NONE
     APE1158  722895 ..  722907 +  -9.1  -2.87132   CCTGCCAGGGCGGCT                GCGAG GAC CTCGC                TGTCTAGAGGCACAG  59 518
     APE1174 NONE
     APE1176 NONE
     APE1177  729680 ..  729699 +  -5.8  -2.83073   CCATAGAGGAGAAGA            TCTATCAT CCTT ATGATAGG             ATTCTTAATAAGAAT  51 262
     APES042  730583 ..  730609 +  -4.5  -2.92951   GGATGAAGTCATATG        GTATGCC-TTCT GCGA GGAACGGCGTAC         GTTTATAGAGCTCTG  46 501
     APE1196 NONE
     APE1197  752231 ..  752242 +  -2.2   -4.0371   ATGCCCCGAGGTTCT                CTTC CCTT GAGG                 TTTATGTAAACCCTC  56 465
     APE1202  754676 ..  754688 +  -3.3  -3.71607   GTATTTGGCATATTC                AACCG TCC CGGTC                TTTCCCTGGTGTTGG  53 59
     APE1205  756676 ..  756711 +    -6   -3.5393   AGTAGAGTAAAGGCC    CCCCTCCAGCCACC GGGATAAG GGGGGATGGAGCGG     TTTGGAGGCCGTGGT  58 31
     APE1208  757979 ..  758001 +  -2.1  -2.62712   CCTATTAACCTGAGC          TCAATAGAGGC TCT GCCTC-AT-GA          CTCTTGTATGTCCTC  38 200
     APES044  760702 ..  760714 +  -2.7  -3.14683   TATACTTGAACGTGG                CATTT TGC GAATG                TTGCTAGAGCAGTAT  45 6
     APES045  761436 ..  761451 +  -5.4  -5.08824   AGCTCTCGGCGTGGG              CCC-GAG ACA CTCTGGG              TTTTTTGCATCAACC  83 423
     APE1210 NONE
     APE1211  764117 ..  764130 +  -3.1  -3.84674   CACTGTTGTTAACGA               TTAGC TCTT GCTAG                TTCTTCTGGTAGCGT  53 472
     APE1213  768291 ..  768316 +  -6.7  -4.07885   GGGCTAACACCCCCC         CAGAGGGCGGC CCAG GATGCCCCCTG          TTTTCCCCGCGCCTG  70 34
     APE1216  769999 ..  770009 +  -3.2  -2.73124   GCTGGCTAACTCTCT                 GGGT GCC ATCC                 CTTTAGCCACTACCC  41 55
     APE1220 NONE
     APE1221 NONE
     APE1223  774759 ..  774772 +  -2.3  -2.62515   CACTAGGGACGAGGA               GGTCC TGGG GGAGC                TGCTGTGAGGGGCTT  38 4
     APE1226  776313 ..  776324 +  -3.6  -3.07443   AAACGCTGTAGACCA                GCCT CTGG GGGC                 TTGGGTAGAGTATGG  46 407
     APE1229  776853 ..  776866 +  -3.1  -3.41836   TGCGACTTATCATCG               TTCAG TAGG CTGAG                TATTTCCCTGAGTAT  47 18
     APE1233  780604 ..  780624 +  -6.2  -2.59927   GCCTCTTTTTTCACT           GG-CATTGC TATA GCAATGGCC            TCGCTTCTCCGAGTT  50 60
     APE1243  789743 ..  789776 + -13.7  -4.82819   GGGCATCTCACCCTG     CTCCCCAGCCCCCAC AGGC GCGGGGGCTGGCGTG      TTTTATTGTACTGTG 100 337
     APE1251 NONE
     APE1248 NONE
     APE1253 NONE
     APE1255 NONE
     APE1257  798688 ..  798705 +  -7.7  -2.85061   GGTTAGCAACGTCTT             TTGCGGC AAAG GCTGCAA              TGCTTCTAAAGTTCT  58 186
     APE1258  799525 ..  799538 +  -2.3  -3.31792   CGGCTAGAACTGGCG               GCACC GGTG GGTCC                TTATGGAGATCCTCG  45 34
     APE1260  800186 ..  800202 +    -5  -2.57211   CCCCCTCGGCCCATG              CCCGGG TGCCC CCCGAG              ATTGTGAAGCCGGGT  45 41
     APE1262  801163 ..  801191 +  -3.2  -3.13164   AAGCGCCAATCCACA       CCCC-GCATTCTAC TGG GT-GAGTGTAGGGG       TTGGCTGATTGCAGA  45 45
     APE1265  802343 ..  802357 +    -7  -2.87294   GCCCAATGCCACCGC               AGCCGC GAC GCGGCC               TATGCTGTCGCTCTT  53 133
     APE1275  807493 ..  807503 +  -3.2  -3.14132   ATGCCTCTAGAGGGG                 TGGG GAG CCTA                 TTGATCGGGGAGAAC  45 109
     APES047  808096 ..  808130 +    -9  -3.05384   CTGGGTTCATCACGG     TCTCCCCGGGGCCGCC TAC GGAAGCCCCTGGGGGC     TTCCCTCGGGAACCC  66 157
     APE1276 NONE
     APE1280  811470 ..  811480 +  -2.4  -2.90909   CTCAAATTAGCCTTG                 CGGC CCA GCAG                 TAGTTCTATGGGTTT  41 48
     APE1281 NONE
     APE1284 NONE
     APE1285  815141 ..  815164 +    -6  -3.25823   CTGCCAACCCCACTA          TAGCCAGGCCT GCC AGGCCCG-CTA          TTACTGTGAGCCCGC  54 69
     APE1288 NONE
     APE1294 NONE
     APE1297  823191 ..  823201 +  -4.6  -2.72954   ACTTGTATGACCCCG                 GGGG TTT TCCC                 TGATGTATCCTATTC  46 98
     APE1298 NONE
     APE1300  824829 ..  824844 +  -3.2  -3.57674   AGTATTGTGAGACCC              TCCTCC CTGT GGAGCA               TCTTTATAGTCGCGT  51 236
     APE1302  825582 ..  825600 +  -7.4  -2.71483   GCCCCCGAGGTCGAA             GGTGTTAG CCT CTAGCGCC             TCCTTAAGGGCCTCT  57 128
     APE1310 NONE
     APE1313  834303 ..  834321 +  -5.3  -3.14211   CTCCTTGGGGAGGGG            GCT-GGCT TCCA AGCCGAGC             TTCATAGAGGAGGCT  49 488
     APE1317 NONE
     APE1319  837256 ..  837286 +  -3.8  -3.35912   ACAGGCTCCGGCGAG       GCGGGAGGGCTCTC GGC GGTAGTCCTCGGGC       TTGCTATATATGCTG  49 178
     APE1322 NONE
     APES048  838086 ..  838104 +  -6.6  -4.11235   GTGTTACATAACACA             CGCTGGCT TGG AGCCCGTG             TTTCTATCCTCGTTG  70 68
     APE1323  839061 ..  839086 + -13.3  -3.27051   CAATTTTTGGAATCC         CGTCTCCTCGG CTTG CCGGGGAGATG          TCTTGTCACCTTTCT  85 130
     APE1328 NONE
     APE1331  844782 ..  844792 +  -5.4  -3.04398   ACCCCTAGGGATGAA                 GTGT TCT ACAC                 GTTTTGAACCCCGAA  50 33
     APE1333  845168 ..  845184 +  -4.3  -3.02511   ACACGGCCCTAGGCC              CAGCCTA CGG TGGGCGG              TGTTAAACCCCTCCC  48 46
     APE1335  846280 ..  846301 +  -4.3  -4.09864   CATCTCCCGGGCGGA           TCTCGCCAT CTTG AGGGCGAGC            TTTTCAAGGCTGAGT  60 49
     APE1337 NONE
     APE1339  849440 ..  849450 +  -2.4    -4.431   AACTTTATGATTCTG                 GGCC CCC GGCA                 TTTTATGGATGAATG  60 31
     APE1340 NONE
     APE1343  854649 ..  854664 +  -3.9  -3.02144   TTGGCGAGAAACAGC              GCGGC GGTCGG GCTGC               TGTTCCCAGCCCTAG  46 161
     APES050 NONE
     APE1345  855515 ..  855544 +  -4.1  -3.00121   TGTTGTATGGAGACG       GTAGGGGTTTTGC GGCG GCTAGCCCCCTCC        TATCCTCTTTATAAT  46 22
     APE1349  857999 ..  858011 +  -3.3  -3.68366   AGCGGTCTGGGCTCC                GGCCT TCT AGCCC                TTCCTTTTAACCTCA  51 476
     APE1353  862618 ..  862640 +  -2.8  -3.53444   ACCCCCCGTGTTTCA           GTAATCTA TCCTATC TAGGTTAC           TTTGGGCGCAGGTCG  49 69
     APE1361  866222 ..  866235 +  -3.9  -4.58663   GCCGCTACGACTGTT               TATTC CTCT GAATA                TTTTTGACGCCTCGT  70 436
     APE1363  867560 ..  867573 +  -2.4   -3.6993   TCTCCCAATAGTTCT               TGTC CACCGC GACA                TATTTTCCCTCGATA  51 252
     APE1367  871886 ..  871914 +  -3.1  -4.08767   TAGCTCTCTTCCCCT        CATGTAGCCCCAA GTC TTTGCGCTACATA        TTTTAGCAGACTGCG  58 89
     APES053 NONE
     APE1372 NONE
     APE1373  874307 ..  874319 +  -4.7  -3.89614   CGGGTGTTGATTGAT                GCCGC AGA GGGGC                TTTATCAGGGTTAAG  59 89
     APE1376  878463 ..  878473 +  -2.4  -3.09492   AACTCGGGAAAAACT                 GGTG CCT CCCC                 TATTGGGGTTCGAAG  42 55
     APE1380 NONE
     APE1381  880358 ..  880373 +  -4.6  -3.45054   GTTTAATCTTGTTAC              TCCCCG GTTC CGGGCA               TTATAGCTTATAACC  53 65
     APE1384 NONE
     APE1382  882209 ..  882234 +  -4.7  -4.13282   TATTACCAGGTCTAT         CTCGTC-CAGCA GTC TGCTGGGAAGGG         TTTTGGGGGTGTAAT  64 461
     APE1386  884312 ..  884329 +  -5.6  -4.26589   TCAACAAGTCTGTAG             GACTTC CCTCCC GAAGTC              TTTTCAATCTCTAGT  69 172
     APE1390 NONE
     APE1395 NONE
     APE1396 NONE
     APE1399 NONE
     APE1402  892919 ..  892932 +  -3.7  -3.24232   GCCTTGAGCTTGGCA               CCCGC CTGA GCGAG                TATGTTTAGGAAAAC  47 506
     APE1405 NONE
     APE1406  895554 ..  895585 +  -9.6  -2.78384   CATGTTTTGAGAGTA      GTTTCCATCCTT GATGGAGA GAGGATGGAAAC       TATAGTAAACGCGGC  63 236
     APE1407  896932 ..  896949 +  -5.5  -2.88249   GTGTAGCCCCAATCA             GGGTCTC CCAC GAAACCC              TCTATCGCCACTCTC  48 324
     APE1429  909824 ..  909843 +  -5.6   -4.2528   TAAACTCTGGAGCCG            GTGGGAGG CGTT TCTCCCCC             TTTCTTGGGTTAGGG  67 476
     APE1454  925628 ..  925649 +  -5.1  -4.07568   CACATTCCTAAAAGC           AGGAGAACG GAAT CGTTTTCCA            TTTTCCCCAGACCCC  65 71
     APE1463  931581 ..  931593 +  -4.1  -3.49951   TACGTAGTGTCTAGG                GTTAG GCG CTAGC                TTGTCTCCACCTCTC  51 14
     APE1464 NONE
     APE1467  933889 ..  933903 + -12.8  -3.05463   CACAGACTGCCGAAG               CCCCGG CAC CCGGGG               TTCCATGGGGAGGGT  79 120
     APE1470 NONE
     APE1471  935225 ..  935241 +  -7.9   -3.2614   CCTATCTAGTGGCGA              CGCGGGG GTT CCTCGTG              TTCCTCTAGGGCGTC  61 32
     APE1476  938635 ..  938652 +  -2.6  -2.87344   AGGCACCCTGCACAA             AGGCTG GGAGAG CAGCCC              TCTCTCCCGAGGATG  41 144
     APE1478  940445 ..  940459 +  -2.1  -3.02698   AGGCTACTCTAAACA              CC-GCT CCAA AGCCGG               GTTTATATGGGGTGA  42 29
     APE1481  941202 ..  941219 +  -7.7  -3.34398   CGCGGAACCGACGAG             CTGCCCCG GAG CGGGG-AG             TGTTTCAAGGCAGGA  62 95
     APE1483  942080 ..  942098 +  -3.2  -4.06502   CATGTTTACCATAGA             TATCCT GCCCTAA AGGATA             TTTGGTTTAACACTC  58 157
     APE1488 NONE
     APE1491 NONE
     APE1493 NONE
     APES055  949475 ..  949485 +  -5.4  -3.48395   AGCTGTTTCAAGACA                 GGTA GCC TACC                 TTATGTAGCCGGGCT  56 170
     APE1503  953050 ..  953060 +  -6.8  -2.95884   AAGCTATACAGTCTC                 CCCT ATT AGGG                 TGTATAGCTTGGTCG  54 72
     APE1505 NONE
     APE1507 NONE
     APE1509 NONE
     APE1512 NONE
     APE1514 NONE
     APE1516  958864 ..  958877 +  -5.9  -3.24825   GAGCACCACTATCTA               GCCTC CCCA GGGGC                TCTTGATTAGCGTAA  54 108
     APE1517  960120 ..  960141 +  -2.2  -4.06678   GCTTAGCCCTCGCCT           CCACCTGC CTCTTT GTAGGTGC            TTTCTATGCATGCGT  56 35
     APE1519  960718 ..  960732 +    -7  -2.62371   CACAAGGTTATGCTT               CCAGGG GCC CCCGGG               CTTCGTTAGCTCCCT  50 207
         rfc  962137 ..  962147 +  -3.2  -2.70932   ATACAGGCCCAAGCG                 CGTC GAA GATG                 TCGTTAACCAGGACC  41 89
     APE1524  963689 ..  963710 +  -5.1  -3.14564   TCTCCTCCGGGTCTC           CCTCC-TCAG CTT CAGAAGGAGG           TTCGTCGGCACCTCC  52 197
     APE1528  966313 ..  966347 +   -10  -3.04931   GCATAGACCCACCTT     CCCATAGCCCTCTCCT CGT AGGGTAGGATTATGGG     TGTGTAGTTGTCTAG  66 474
     APE1533  968284 ..  968303 +  -4.2  -3.78775   ACGAGTCGAAGGTGT            GGTCTACG GCTA TGTAGCCC             TTTGATAGTAGGCCC  54 148
     APE1535  970488 ..  970501 +  -3.1  -3.33261   GTGTGAGTGGTGCAT               C-GGCT TGA AGCCCG               TTCTCGCCGTTAACA  47 74
     APE1538  971160 ..  971182 +    -4  -2.52676   AGCTATGGCCAAGCC           CTAAGGGGGC TAG GCCTCCTGAC           TGGCTTCCCCGCCTC  42 22
     APE1540  971739 ..  971751 +  -3.3  -3.21595   TTTGAACTCCACCAC                GACGC TGG GCCTC                TTAATCCTGGGCCTT  45 247
     APE1545  975853 ..  975878 +  -7.5  -2.98223   AGTTACACGGGGCTT         GGAGGCC-CCTC CCG GCGGTGGTCTCC         TATCTCCTCTCCCTC  58 436
     APE1548  978806 ..  978821 +  -2.5  -2.62184   CGTGGAAGGAGGTCG              GGCTT CACCCT AGGCC               TGGTGTCGGGGGGGC  38 43
     APE1550  979971 ..  980003 + -19.9  -2.87344   TCTCTGGGGTGCGCC      TCCTCCGGGAGCCCG AGC CGGCCTCCTGGAGGA      TGTATGCGAGCGCTG 100 87
     APE1557  983573 ..  983583 +  -6.8  -2.93817   CTATGTACTCTTTGT                 GGAG CCT CTCC                 TAATTGTTAAAAATT  54 525
     APE1558  985113 ..  985127 +    -7   -3.0264   TGACAAGGACGTGGA               GCCAGC TAA GCGGGC               TGTTGCCAAGACTTT  56 432
    APE1558a  985730 ..  985745 +  -3.3  -4.41206   CCCTGCTTACCCCCG              CAAGT TCTACT ACTTG               TTTTCTACCGTGCTT  62 257
     APE1559  987201 ..  987214 +  -2.3  -3.83378   TAGTAGGTTGAGGGC               CCGCT AGGG AGGGG                TTATATGTTTTGAGG  51 77
     APES056 NONE
     APE1561  988327 ..  988339 +  -5.5  -3.36327   GTGAGGTCCTCGCAG                CCCTT GGG AGGGG                TTGTGCGTAGCCTGA  53 400
     APE1574  996931 ..  996944 +  -3.1  -4.28548   AGCATCGCCACAAAA               CTTCT TGAG GGAAG                TTTTGATACATGGCT  60 159
     APE1585 NONE
     APE1586 1007529 .. 1007550 +  -4.4  -2.85351   AACTAGTAGGCGGGC           GGCTTCAA GCTCCA TTGCAGCC            TCTGCTATCGGGAAG  47 305
     APE1591 1009215 .. 1009231 +  -2.2   -3.5393   GAGCCCCAGGCTCCA              CCCC ATCTACCCC GGGG              TTTCAGGCGGGTGCT  47 39
        cysS NONE
     APE1594 1011917 .. 1011945 +  -2.4  -4.03978   ATGCTAGGCTCTCCG       GGAGCTCTGTCTC AGGC GTGGTAGAG-TCC        TTTCTCTCGCAGATT  56 485
     APE1596 1013500 .. 1013510 +  -4.6  -2.84504   GCTAATAGGTATGAC                 GGGG ACC CTCC                 TGCTCTTTAGGGCGT  47 196
    APE1603a 1017229 .. 1017241 +  -9.1  -3.67558   CATTCCAAAGCATAT                GCCCA GCA TGGGC                TTCTTACCCTCTCTG  69 508
     APE1605 1019430 .. 1019440 +  -5.4  -3.57144   TGCGGCCTGGAGGAG                 TGGA AGC TCCA                 TTTGAGCCTGGAAGC  58 177
     APE1617 1027312 .. 1027326 +  -5.6  -3.08278   TGCCGGCAAGCACTA               TGAGCG GTA CGCCCA               TCTCTCTATACTTCA  49 452
     APES057 NONE
     APE1630 1036611 .. 1036633 +  -2.5  -2.92653   TATAGCTTGAGTTTG           GGGGAGAGG GTGGA CCGTGCCCC           TGTCTAGCCTTCTCC  41 153
     APE1632 NONE
     APE1633 NONE
     APE1635 1039712 .. 1039725 +  -9.5  -3.53811   CCCTGGAGCTGGCCC               CCCCG GGCT CGGGG                TTTCCAACGCCTGGA  69 359
     APE1639 1042492 .. 1042508 +  -2.2  -2.52464   CAAGGCTTGTGGAGA              TGGTGC CTTCA GCATCG              TCCCTTAGAGAGGAG  38 199
     APE1645 NONE
     APE1646 1044006 .. 1044031 +  -6.1  -3.83026   TTCCCGGCGGCGAAG         TCGACGAG-GTC CTC GACGCTCGACGG         TTTAATATAGAAGGA  64 107
     APE1652 NONE
     APE1655 1048921 .. 1048934 +  -2.5  -4.36914   TTTGGGTTTATCGAG               TTTAT TTAA ATAAA                TTTTGTGAACCGGGA  60 43
     APE1657 NONE
     APE1659 1051060 .. 1051076 +  -4.3  -3.68529   ACCACCCACACAACA              TTTGGGG TGG CCCCGGG              TTTAAGTCCTCCAAT  54 489
     APE1661 1051895 .. 1051914 +  -6.4  -2.53382   CTCCACCTATAGCCC            CTGGGC GGGAGAAG GCCCAG             TGCCTTGAGCATGGT  48 409
     APE1680 NONE
     APE1681 1060806 .. 1060827 +  -8.7  -3.36766   CTCTGCCAGCATCTT           GGCGAGAAG CAGC CTTCTAGCC            TTGACTTTCTCTGTG  64 213
     APE1688 1064748 .. 1064761 +  -3.8  -3.15663   TGGAGGGTAGGGACG               GGTC GTAGTA GACC                TTGATACCCCTGAGT  47 51
         ppa 1067458 .. 1067515 +  -7.8  -3.24281   GAGGGCTTAACGGCT CACGTTTTCTGG-GAGAGTG-TCGCACCT TTG AGG-GCGATCACCCTCGCCAGCGTGCGTG TGCTTTTGTCTATGA  61 42
     APE1693 1068238 .. 1068253 +    -9  -2.80821   CCGCCAGGAGGCGTC              GCCTAG GCGT CTAGGC               TAGTCTATTTAAGCC  63 20
     APE1694 1068974 .. 1068989 +  -4.7  -2.90194   GTGGTGCTCCGGGTT              TGCCT GTTAGA AGGCA               TATACTTGAGGACCT  47 239
        gcvT NONE
     APE1697 1070866 .. 1070901 +  -4.6  -3.29266   CCCTATCTGGAGCAC    CCTGTAGACGGGCTCG CGGG CTATCCCTTCTAGAGG     CTTTTGTCCTACTCT  49 424
     APE1702 1073177 .. 1073187 +  -2.4  -2.50589   ATGTGACGATAAAAG                 GGGG GTG CGCC                 ATAGTTTATTTAACG  38 49
     APE1703 NONE
     APE1706 1075934 .. 1075956 +  -6.3  -2.92003   GATATGTTTTGAAGG           GAGGCTG CTACTCTCC CAGCCTC           TGTCTAGCCTCTTCT  52 84
     APE1709 1076750 .. 1076768 +  -6.6  -3.53224   ATAGCTGGGCTGCCA             GCTGGAGC TTC GCCTCAGC             TTTAGCCAGCGCCTC  61 219
     APE1710 1078420 .. 1078438 +  -2.3  -3.74347   CACCTGGTGTGGGAA             CGTTCCG CTACT CGGGAAG             TTTCGGGTTTGTAGC  51 80
     APE1711 1079570 .. 1079581 +  -2.2  -3.21099   ATATTGTAAATTTGG                CTAC TGTG GTGG                 TTCCTCATGAGCCAG  43 128
     APE1713 1081168 .. 1081182 +  -7.2   -3.5525   TCTATACGCTTCAAG               GGTTAT AGG ATAACC               TTTGGCCAGCTCTCT  60 421
     APE1716 NONE
     APE1717 NONE
     APE1718 NONE
     APE1719 1085834 .. 1085859 +  -2.5  -3.58343   CCTGTGGGGGAGGAG         GCTAACTCTGGC GCT GGCAGAGG-AGC         TTTCGCAGTAATGGC  49 152
     APE1720 1086623 .. 1086638 +  -5.4  -3.77196   GCCCTTCCCATCTAA              TCCCAA AATT TTGGGG               TTTAATGGGTGGTGA  61 112
     APE1721 1087409 .. 1087426 +  -2.1  -3.27786   GTGGAGGAGAGGAAA             TAGTGTTT AGA AAAC-CTA             TTAATCGCTTTTCGC  45 23
     APE1722 1088878 .. 1088889 +  -2.2  -3.65351   CTGTATCCACGGGAA                CATC GATA GGTG                 TTTACCTAACGATAA  49 255
     APE1724 NONE
     APE1725 1092619 .. 1092638 +  -4.8  -4.05067   CACAATCGTATAGCC            AGGCCACG GTGT CGGGGCCA             TCTTTTTCTCCCCTA  62 80
     APE1727 1093160 .. 1093171 +  -5.8  -2.79796   ATGCTGTTATATATC                GGAG GTAG CTCC                 TATCATGGCCTCCCA  51 56
     APE1728 1094842 .. 1094858 +  -4.4  -2.89683   TGCTCCTCTACAAGC              CGCTAG TCACT CTAGTG              TCTATAGACTACCCT  47 138
     APE1730 NONE
     APE1732 1098074 .. 1098091 +  -9.1  -3.00022   TACGCCAGCTTCGAG             GGGGCTG CCCG CAGCTCC              TATGTGTACCCTGCC  59 493
     APE1737 NONE
     APE1739 NONE
     APE1742 NONE
     APE1744 NONE
     APE1746 1102427 .. 1102445 +    -3  -2.64107   CGCGCATAATAATAT             AGCCCTAG AGG CTAGGGGA             TAGTGTGGGGGTTTG  40 24
     APE1747 NONE
     APE1749 1103401 .. 1103422 +  -2.1  -2.62613   GTCGTACAGGTGACG           CTGGCATGC TACC GCCAGTCAG            GTGTTTCACATGCGG  38 28
     APES058 NONE
     APE1750 1104287 .. 1104301 +  -3.5  -4.26589   CCCCCTTTCCTGCAT               TAGCC CGAGA GGCTG               TTTTAGCTGTCTCGT  62 47
     APE1758 1110830 .. 1110841 +  -5.8  -2.72799   GAAAGCATGTCTCTG                CAGG GGTG CCTG                 TAATATATGTCAACC  47 443
     APE1762 1111605 .. 1111615 +  -4.6  -2.83164   TTCGGGGAACCTATA                 GTCC TCG GGGC                 TATACTCCTCGCTCC  46 47
     APE1778 1120594 .. 1120604 +  -6.8  -3.05647   GCTCCGACTTTAGGG                 CGTG CTC CACG                 TGTATGTACTTCAGG  56 192
     APE1779 NONE
     APE1782 1122563 .. 1122575 +  -2.6  -3.01712   GCGTATCCGTCTCAA                CCCT GGAAG GGGG                TGTTCCGACGAAAAA  42 56
     APE1784 1123106 .. 1123124 +  -8.8  -3.91897   GACACGCGGGCGTCT             GCGGGG TGGAGGT CCCCGC             TTTATAAATGGAGAG  74 39
     APE1789 1126629 .. 1126648 +  -4.9  -3.86524   CCGTACACCTCCGGC            GCGGCTC CGGCGA GGGCTGC             TTTCTCAGCAACTCT  60 440
     APE1794 1131030 .. 1131045 +  -6.1  -3.24924   GCGCTGAGAGACGAC              GGGCT GTACAA AGCCC               TATTGTGAGTCCGCC  54 2
     APE1797 NONE
     APE1798 NONE
     APE1799 1134016 .. 1134030 +  -2.8  -3.57263   AGTACTGCGAGGACT               GCCATA CTA TATGGG               TTTGAGAGTGCACAT  51 6
    APE1799a 1134547 .. 1134565 + -11.6  -2.89659   CACGAGCCTCTCCCC             CGCGGGCG AGT CGCCCGGG             ATTATTATGACTCTC  75 90
     APE1803 1136026 .. 1136044 +  -3.1  -3.15999   CCTTAGCCTACCATA             CCTATCA ACTAC TGCTAGG             TTGGCTCTATCAACG  43 428
     APE1807 1139978 .. 1139992 +    -7  -2.62184   CACCTGAGCCTACAA               GCGCGG GAG CCGCGG               TAGTATAGCCCGGCC  52 3
     APE1810 1142961 .. 1142981 +  -7.5  -2.69977   TCTTCAACCCGTCTT            GCCCCTCTA GGC TAGGAGGGC            TAGTATGTCGCCTAT  57 501
        fumC NONE
     APE1817 NONE
     APE1818 NONE
     APE1819 1147812 .. 1147824 +  -7.7  -2.54566   AGTATAGTCGGACCA                GCCTT CGA AAGGC                CTCTTATCGAGTATT  53 186
     APE1824 1151314 .. 1151329 +  -6.1  -3.14132   GTTGTGAACTGCGTC              GACGC CGAGGA GCGTC               TTCCTGACACCCAGG  54 404
     APE1826 1152264 .. 1152274 +  -2.4  -3.48395   CCTGTCGCCGGCTAC                 GGCG TAA CGCA                 TTATCTCCGCAGGGT  47 258
     APE1831 NONE
     APE1832 NONE
     APES060 NONE
     APE1834 1159619 .. 1159633 +  -4.3  -3.31799   AAAGCTGGTGTCAAA               CCTTT GATGG AAAGG               TTCTACGCAATTCTA  51 19
     APE1835 NONE
     APE1836 1161725 .. 1161741 + -13.7  -2.96183   CTAGCCAGGCTAGAC              GACGGCC CCT GGCCGTC              TATCGTGTTCTATAC  86 148
     APE1839 1162243 .. 1162255 +  -3.5  -3.97602   TAAAGCCGTGAAATA                TATTT CCC AAATA                TTTATAGGTATGTTG  58 76
     APE1840 1163868 .. 1163885 +  -2.7   -3.2362   AGAACCCTCTCGTCC             GCTTCTA GGTC TATAAGC              CTTTTGTGAACCTTC  44 416
     APE1848 1167279 .. 1167297 +    -3  -4.12603   GCCGTCCCTGGGTAC             GAAGGCCG TCA CCACCTTC             TTATTCTTTACTAGC  60 304
     APE1861 1177739 .. 1177764 +  -8.9  -4.13728   GTTCCGGCTCATATA         GGCTGTTCTCG AACT CGAGTGCGGCC          TTTTCAAGATCTATA  78 295
     APE1865 NONE
     APE1874 NONE
     APE1876 1188906 .. 1188918 +  -9.1  -2.53822   CAGTATCCTGAGGGC                GAGGC CTA GCCTC                CTCTTATCAACTAGC  57 67
     APE1878 NONE
     APE1880 NONE
     APE1881 1191726 .. 1191738 +  -4.1  -3.86346   AGCGCCCATTATACC                TGAGG TCT TCTCA                TTTATGAGAGACTCA  58 64
     APE1883 1192328 .. 1192340 +  -9.1  -2.62983   CTCTACCAGCCTCCA                GCTCC TCA GGAGC                TACTATAAGCCTGGG  62 201
     APE1885 NONE
     APE1886 NONE
     APE1887 NONE
     APE1889 NONE
     APE1894 1201891 .. 1201933 +  -4.3  -2.82623   GGGGGTAGCTGGGTT GTGAGCTGTTGGAGTATGTT TGAG AATA-GCTCAAGCAGCTTAC TCATTATAAGCAGGA  43 381
     APE1903 1207239 .. 1207267 +  -4.4  -3.06162   AGCCCGTCTAAAATT        CTCCTGAGGAGG AGTAC CCACGTCTGGAG        TATTAGCATCCCATA  48 19
     APE1904 1207853 .. 1207865 +  -3.3  -3.86015   GTGTTGGAAGTTCCA                GGACT AGA AGCCC                TTTCTCGCCAAGCTC  55 195
     APE1930 1222946 .. 1222957 +  -5.8  -4.36914   CGTGGCTGCGAGGTC                GCCT ACAG AGGC                 TTTTATGACGGCAAG  69 491
     APE1940 NONE
     APE1941 NONE
     APE1943 NONE
     APE1945 NONE
     APE1946 NONE
     APE1947 1230826 .. 1230856 +  -3.9  -3.14132   TGTAGTAATAAAGGT       GCCTTCCCCCC CAATATAGA GGACGGAAGGC       TTAGTAGCACAGGGA  47 7
     APE1948 1231456 .. 1231467 +  -2.2  -2.89177   TGAACCCTGGCTTCA                GG-GC CTG GCACC                TCTCGTCTATAGCCT  41 87
     APE1951 NONE
     APE1952 1234605 .. 1234621 +  -3.6   -3.1585   CAGCTATGGATACTA              GATGCC CCACC GGCCTC              TCTTCGCTTAACTGG  47 316
     APE1955 1235833 .. 1235845 +  -4.8  -3.21276   ATATCCATGCCTATG                GGCT CGACA AGCC                TCTTCTCCACAAGAA  49 429
     APE1957 NONE
     APES066 1237283 .. 1237294 +    -3  -2.60061   GGTATCGCTGTATTA                TTTG CTAA CAAA                 ATATTCTATGCCTGT  40 290
     APE1962 1242349 .. 1242366 +  -7.7  -3.73414   TAATAGTAAACCACT             GCAGGCT TCTC AGTCTGC              TTTCCCTATCCTCTA  69 246
     APE1963 1243621 .. 1243631 +    -4  -3.20703   GTAAAAACGCTACTG                 TACA ATA TGTA                 TTAATGCCTGCTTGT  47 11
     APE1964 1244460 .. 1244476 +  -7.3  -4.32177   GGCTGCCCAACCTGC              GTTTGAG CCT CTCAAGC              TTTATTATAACGTCC  74 414
     APE1973 1250606 .. 1250616 +  -2.4  -3.35679   CCCCCGGGGCTACTA                 CCGC CTT GCCG                 TTCTGGCTCGGAAGG  45 99
     APE1975 NONE
     APE1976 1252925 .. 1252942 +  -6.2  -3.54307   GGCCGAAACCTTGGG             GTCGCC GTAGAA GGCGGC              TTTAAGCCAGGTGTT  58 259
     APE1982 NONE
     APE1984 1255346 .. 1255361 +  -4.6  -4.22652   TCTTCCTGCCCCTCC              CCTCCG GGTG CTGAGG               TTTTGCCTGCTATAA  64 46
     APE1986 1257096 .. 1257130 +  -8.4  -3.62046   CGCCCTTCTCAGCAA     GGGGGACGAGGAGGTT GCT GGCCTCCTCGCCGACC     TTCTTGAAGAACTCA  66 507
     APE1990 1258349 .. 1258383 +  -7.1  -3.07935   CTGCCCCCTCTTAGC    TGGGAGGCAGTGC-AT GAAT ATCGCTCTGCCCCCCG     TTGCCTCCATAAGCT  54 142
     APE1995 1260341 .. 1260368 +  -3.3  -3.28447   AGAGCTTACACCCGG        CACCCCCAGGA CCATAA TATCGGGGGTG         TATTGTAGTAGATAC  47 237
     APE2000 1264509 .. 1264535 +  -7.8  -2.56271   GCTATAGCCTTTGCA         AGCGGGGGAGGC ACA GCCTCGCCCACC         ATGTTGTACTGCGCG  56 308
     APE2012 1269574 .. 1269602 +   -13   -3.9398   TTCAACCCTCCCACC        CCCACCAGGGGC CGCGC GCCCCCGGGGGG        TTTATGGGCTTCTAG 100 49
     APE2017 1271894 .. 1271914 +  -7.5  -3.44206   CCGGCCTCCATAGTG            GGGGCCT CGAGCTT GGGCCCC            TTGTAGTGCCTGTTC  58 316
     APE2021 1273603 .. 1273614 +  -4.4  -3.31322   TTATAGCCCCCATAC                CCTT CGAC AAGG                 TTATAGCGGCTTGCG  51 228
     APE2022 1275421 .. 1275432 +  -4.4  -2.50699   GAGTCAGAGAAGGAA                GTCT TCAG AGAC                 CTATATTCCTTGAGG  44 346
     APE2026 1278110 .. 1278140 +    -3  -3.12005   AGATTCGCGTATGGG       GAGCGGGCTGGGCC CGC GGTCATGCTTGCGC       TCTTGCAATTCTATC  43 146
     APE2027 NONE
     APE2029 NONE
     APE2032 NONE
     APE2034 NONE
     APE2035 1282794 .. 1282842 +  -6.5  -3.12895   GGCCTTGGCTGTAGG GGCTGCCTCAGCCTCCCCCTC CGCACTA GCCGTGGAGGCTGGGGTGGGC TATATTGCTGGGGGC  53 129
     APE2037 NONE
     APE2039 NONE
     APE2041 NONE
     APE2042 1286093 .. 1286137 +  -9.4  -2.65815   GAACGTCTTAACCCT GCC-CC-GG-CTGGAGAGCCT TAGAGC AGGCTCTCCTGACCTGGCGGC TACTCTGCCTATGAA  60 51
     APE2052 NONE
     APE2054 1291498 .. 1291531 +    -6  -3.09635   GCGTGTAGAAGTCGA     GGGCCCTGGA-GAGG TTTGC CTTTATCCAGTGCCC     TTCCATGCTGAACAT  52 443
     APE2057 1293493 .. 1293509 +  -6.5  -2.71011   AGCCACCGGTATCTC              TGGCGAG CTG CTCTCCA              TACTTCACACCGACT  51 364
     APE2059 1294710 .. 1294727 + -11.3  -2.62184   GCCCACCACCTGGTA             GCAGGAG GCAT CTCCTGC              TGCTGTCGAGGGGGA  66 435
     APE2062 NONE
     APE2064 1300524 .. 1300536 + -10.5  -3.05384   GGGTTCCCGAGGGAA                GCCCC CCA GGGGC                TTCCGTAGGCGGCCC  72 333
     APE2067 1302904 .. 1302917 +  -2.3  -2.52896   CCTCGGTAGTGGGGT               GACCA GCCG TGGGC                TGGGTTACGAGATGG  38 24
     APE2068 NONE
     APE2069 1304926 .. 1304940 +  -7.8  -2.79501   CCATCACAGGGTCCT               CGCTGT CCG GCAGCG               TGTCATCGGGCTGTG  54 422
     APE2072 1308020 .. 1308038 +    -6  -4.66953   GGAGAGGAGGAGTAA             ACCGTTAA ACA TTAACGGG             TTTTTAAACTATTAA  77 26
     APE2074 1309631 .. 1309648 +  -6.9  -4.39426   TCTCATCGTATCTGA             GGGGCGG TCTT TTGCCCC              TTTTCTCAGACTCTC  75 358
     APE2076 1310989 .. 1311011 + -10.5  -2.53015   CTAGCCTTATCCAGG           GCCTCCTCC TCGGT GGAGGCGGC           TACGTTGAACACTAT  69 275
     APE2077 NONE
     APE2078 NONE
     APE2080 NONE
     APE2081 1315268 .. 1315280 +  -7.7  -3.23869   CTAGGCTAGCCGAGA                CTCTC ACC GAGAG                TATTGTCGCGTGATC  59 425
     APE2085 1316588 .. 1316603 +  -4.6  -3.51825   ACAACAGGCCCCATA              GGCCTC CCAA GAGCCC               TTCTGGTTACCCTGC  53 85
     APE2087 NONE
     APE2089 1319917 .. 1319938 +    -8  -2.70932   CCCTCTTATCAGCCG           GCCCACAGG CCCCT CC-GTGGGC           TCCTTCCAGAGGCAG  54 500
     APE2093 1322744 .. 1322760 +  -2.1  -3.29511   AAGATAGTCCCTCCC              GAGTAGC TCG GCGACCC              TTCTCGCCACCTCCA  45 20
     APE2095 1323641 .. 1323657 +  -5.8    -4.371   CCCCTAAGCTCCTTC             GCCG-CC TCTA GGACGGC              TTTTGGTATGGTGAA  69 280
     APE2105 NONE
     APE2106 1330311 .. 1330345 +  -2.9   -3.4072   CCGCGCCGCCCAGGC    CGTGGCATATGGAGG CTACACC CCTCC-TA-GCCCCG    TTCTCCTCCAGCGTG  47 63
     APE2110 NONE
     APE2112 1334582 .. 1334592 +  -4.6  -3.28712   TGCCCATAGCCGCCG                 GGCC CAG GGTC                 TTCTGCACCACCAGG  51 313
     APE2114 NONE
     APE2117 NONE
     APE2115 1336614 .. 1336627 +  -3.8  -3.34043   CCACCTAGACCAAAC               GGGT TTTTAC ACCC                TTGTGGGGTCATGGA  49 488
     APE2120 1338792 .. 1338810 +    -8  -3.06969   GGACACCCCATACTG             CCCCCGTC TTA GCTGGGGG             TATTCACATCGGTTC  59 479
     APE2125 1342685 .. 1342701 +  -6.5   -3.8917   GCCTGTTGTAGATCT              CCTTCAG CCT CTGCAGG              TTCTTCTCCTTGAAA  65 160
     APE2126 NONE
     APE2128 1345864 .. 1345878 +  -2.8  -3.61506   CTACGTGGCGATAGC               GGTC TAGAGGC GACC               CTTTTTTGAACATCG  51 42
     APE2129 1346570 .. 1346588 +  -3.9  -3.61715   GGCATCGCCGTTGGC            TCTCAGAG CCTC CTC-GAGA             TTCTTGGGCCGCCTG  51 244
     APE2133 1350201 .. 1350211 +  -2.6  -3.02916   TATCGGCAACTCACA                 TATA TAC TATA                 TCATTATTCTGTATT  42 91
     APE2136 1351735 .. 1351751 +  -4.4  -3.43071   AAGTCTCCCTCTTAA              GGGCTA ACAGC TAGCTC              TTGCTTGGTATGAAC  53 490
     APE2144 NONE
     APE2146 1359115 .. 1359131 +  -9.4  -2.78813   AATTTAGCCTCTACA              CCGCTC CTGTC GAGCGG              GTTCTTGAAGTGGCC  61 210
     APE2149 1361768 .. 1361778 +  -2.4  -3.75153   GCTTCCATAGAGTCT                 GCGG AGC CCTC                 TTTGCCTTAACAACC  51 243
     APE2154 NONE
    APE2154b NONE
     APE2155 1366567 .. 1366582 +  -4.6  -3.05844   ACTGTGAGACTGCTT              GGCTAC AAGT GGAGCC               TCTTCCACTCCCCCC  48 34
     APE2157 1368720 .. 1368744 +  -4.9  -2.91383   GAACTCCCTCTTCCC          TTTGTCAGCCA GTG TGGCTGCCCAG          TATGTGAGTAGGCGT  46 371
     APE2162 1373672 .. 1373685 +  -2.3  -2.75536   GCCTCACAGCAGGCC               CAGGC TTAA GCCTC                CTTTCGACATCGTTT  39 17
     APE2163 NONE
     APE2164 NONE
     APE2165 1375514 .. 1375526 +  -4.7  -4.10657   CCCTTGCCTCCTCCT                GCCCC CGC GGCGC                TTTTACGGCGTCTCC  64 488
     APE2172 1379588 .. 1379598 +  -2.4  -3.99324   CAATCCTGGCCATGA                 CCTG GGG CTGG                 TTTCTAATCCTAACC  56 217
     APE2179 NONE
     APE2180 1383477 .. 1383498 +  -5.1  -2.61735   GAGAGAAGCGTGCAA           GCAGTAGCCC GGC GGGCTAA-GC           GTTATCGCCTCTTAC  47 19
     APE2184 1385446 .. 1385456 +  -2.4  -5.24416   TAGACTTAGTTTTCT                 GGGC TAC GGCC                 TTTTTCTTCTCCTTC  80 256
     APE2188 1389761 .. 1389782 +  -2.9  -3.02144   GAAAAAGGCTATCCC           CGCCTCC-AG CTT CTCGGGGGAG           TGTTGGAGGCCGTCC  43 55
     APE2190 1390958 .. 1390984 +  -7.4  -3.68024   AGAAACAGAGGGTGA        GGGTAGCGTTT CGCCCT AAACGC-ACCC         TTATGTATTAAACAC  66 26
     APES068 1395742 .. 1395755 +  -2.4  -3.49568   CTTTCTAGCTATAAG               GGAA ATCCTC TTCC                TCTTCTTCTGGGTAA  47 91
     APE2200 1397200 .. 1397214 +  -2.7   -2.8937   CATACTGAGGCTATA               CCGCC ATATA GGAGG               TGTCTAACCGTGTCT  42 4
     APE2202 1399188 .. 1399201 +  -9.5  -4.15044   GCTCCCCCAGACATA               GGCCC TCTA GGGCC                TTTCTTAAAGGCCAA  82 61
     APE2212 NONE
     APE2213 NONE
     APE2216 NONE
     APE2219 1408538 .. 1408556 +  -3.7  -2.89881   TGGGGTCCCCAGGGA             TCCTGCC TCCAC GGCCGGG             TGTCTCCCCTAGGTG  45 111
     APE2220 1409468 .. 1409481 +  -3.7  -3.53012   TGGACGACCTGGTGG               GGGGC TAAC GCCGC                TTTGCAGAAGGGGGG  51 18
     APE2221 1410655 .. 1410668 +  -3.7  -3.34398   CTACCTCAACAACCG               CCAGG CTAT CCCGG                TATTTGCCGAAGAGG  49 112
     APE2225 1411816 .. 1411840 +  -4.1  -3.12606   ATCACCCCCGGCCAC          GCTATAGCTCC AGT GGAGCCCGAGC          TTAGGTGGTGTGTAA  46 70
     APE2227 1413157 .. 1413178 +  -2.1  -4.15632   GACAGTACGCCCGAG           CGGCCGGGA GCAG TCCGGGGTG            TTTATGTATGGTGCT  58 427
     APE2232 NONE
     APE2234 NONE
     APE2240 1420787 .. 1420797 +  -6.8  -3.04792   AGCGATATTGTCAGG                 GCCT TAG AGGC                 TGTTAGGGATCCTGA  56 116
     APE2242 NONE
     APE2244 1422283 .. 1422294 +  -7.2   -4.0896   GTAACAGCCGCTCCC                GCCC CACC GGGC                 TTTTAGAAGGACTTT  70 438
     APE2246 NONE
     APE2249 1426359 .. 1426371 +  -4.8  -2.87132   GCCGCTGTACGCCTC                GAGG AGGAG CCTC                TGTGTCAGGACGAAG  46 390
     APE2257 NONE
     APE2258 NONE
     APE2260 1435065 .. 1435078 +  -4.5  -2.69468   AGCAAGGGCTGTCTA               GCACG GGGG TGTGC                TGCTGTATGGCCGTG  46 25
     APE2261 NONE
     APE2263 1437063 .. 1437079 +  -2.9  -3.87815   CTCTATGGAGACAGG              CTGAGCA GGC TGCCTAG              TTTATACCAGTGCAC  55 9
     APE2265 1438080 .. 1438114 + -13.4  -3.05384   CTGGGTTCATCACGG     TCTCCCCGGGGCTGCC TAC GGAAGCCCCTGGGGGC     TTCCCTCGGGAACCC  83 103
     APE2267 NONE
     APE2269 1441303 .. 1441316 +  -5.3  -4.45083   TCCACTTCCTGGTTC               TTCTC CAGA GAGAA                TTTTCTGGATATCAC  72 378
     APE2273 NONE
     APE2274 NONE
     APE2275 1452190 .. 1452210 +  -3.9  -4.84359   ATCTATATAAACTTT            GAGTCAAGC CCG GCTCAACTC            TTTTTCTCAGGGTGG  73 65
     APE2277 1453312 .. 1453325 +  -4.5  -4.19276   GGAAGGCTTGTGTTA               GTCGG TTTT TCGAC                TTTTCAAAATTTTCA  64 196
     APE2278 1454617 .. 1454637 +  -7.5  -2.89564   GGGGTATTGAGAGGA            GTCTTCTGG TAG CCGGGAGGC            TATGTAGCCTGCCAG  58 451
     APE2284 1459634 .. 1459648 +    -5  -3.13403   TGGTGGCCGTGGTGC               TCATGA TGC TCATGG               TGTTCGTGGCCAGGC  49 85
     APE2288 1462218 .. 1462230 +  -6.2  -2.87132   GCGGGGATTCGAACC                CCGG ACCAC CCGG                TGTCTGCGGGGAGAC  52 276
     APE2289 1463075 .. 1463090 +  -2.5  -5.18371   CCCTTTATCGCTTGT              GC-CGG AGAGA CCGAGC              TTTTCTTTTATCCAC  80 64
     APE2293 1467581 .. 1467608 +  -3.4   -3.2964   CACCGAGTAGTGCAA        CCAGCTTTAGAG ATCC CTTCAAATCTGG         TTCTCCGCAGCCTTT  47 135
     APE2302 NONE
     APE2305 NONE
     APE2308 1477764 .. 1477788 +  -2.7  -2.79133   AGACGCGGGCGGCGG          CTTCACCCTGG TCA CCGGCGTAGAG          TGTGATGAGCCGTTG  41 119
     APE2310 NONE
     APE2311 1479967 .. 1479980 +  -4.5  -3.22475   AGGCTGGCGGCGACC               CTCGG CTCC TCGAG                TGTTATGAGGCTGAG  49 156
     APE2321 NONE
     APE2322 NONE
     APE2323 1486530 .. 1486542 +  -2.6  -3.09015   ACCTGTCGATCCACT                CCCG GCCTG TGGG                TTAAATAGGTGTGCG  42 482
     APE2325 NONE
     APE2326 NONE
     APE2328 1489472 .. 1489486 +  -4.9  -4.11484   TGGCAGTCGGACACA               CGGGT CCACA GCCCG               TTTTCAAGGGTTCGA  62 449
     APE2330 NONE
     APE2333 1490945 .. 1490955 +  -6.8  -4.65895   ATACCTATCCTGGCA                 GCCA CTA TGGC                 TTTTTACCTCCCGGA  81 379
     APE2335 1492479 .. 1492494 +  -6.8  -4.35044   CAACCCCTGGAAGCC              CACCTC CGGG GGGGTG               TTTATGTTTGCATAC  74 214
     APE2338 1495245 .. 1495260 +    -9  -4.09685   ATCTGGCATGAAGCC              GAGGCT GTGT AGCCTC               TTTTCCGGAGTCGGC  81 58
     APE2348 NONE
        pyrE 1500213 .. 1500270 +  -2.7  -3.53811   CGGGGCCCTGTGAAC GCCCGTCGGGAGTCGCC-C-GCATCGTCG GAGC CGATGGGGCAGTGACGACTCCC--CTGGC TTTGAGGGCCCTCCA  49 77
     APE2350 1501418 .. 1501430 +  -4.7  -2.89793   CCGTCCACATACTTG                GGCGC TAC GCTCC                TCATTATATGCGTGG  46 433
     APE2354 1503701 .. 1503730 +  -2.2  -3.87815   CCGGCCCCAGGGCAA       TATCTAGTAGGC TCCAGC GGCTGTTAGATA        TTTGTGGGCATAGGG  54 434
     APE2357 NONE
     APE2359 1505093 .. 1505123 + -10.4  -2.52464   CCTACTACCCGAGGA       GATCTGCCTCCTAG CCT CTAGGAGGCCGGTG       TGGCTTGACGAGAGG  65 123
     APE2372 1510293 .. 1510304 +  -4.4  -3.25719   AGCCTCCTCCTGTCA                GACT CCTT AGTC                 TTCCTCATGTCGTCA  49 68
     APE2374 1512838 .. 1512851 +  -2.3  -3.09834   TCTGGACGGCCACAC               GCCTT CACC GGGGC                TTGACTGCTGGAGTG  42 471
     APES071 1514168 .. 1514188 +  -6.8  -3.01712   GCGGCAGGCGCTAGA           GGCCTGCCC CGCC GGGT-GGCC            TATTAAAAACCAGAC  56 27
     APE2382 NONE
     APE2384 NONE
     APE2389 NONE
     APE2390 1519353 .. 1519400 +  -2.7  -3.01712   CCTCCTAAGAGGGAG CGTACCCCTGGTTCCCGCC-CGCA GGC TGCTCGGCGGGGG--AGTGGTGCG TCTTGAAGAGCAGGG  43 111
     APE2392 NONE
     APE2397 1523125 .. 1523136 +  -5.8  -2.78816   ATATCACGTCCGGAA                GCCT GCCG AGGC                 TCTCGTAAGCGCTCC  47 174
     APE2410 NONE
     APE2412 1527698 .. 1527716 +  -5.2  -3.29471   ATCTTCGCAATATTG             GAATGGAG GAA CTCCGATC             TTAGTATACTGGGGA  54 198
     APE2413 1528351 .. 1528365 +  -4.2  -3.83998   TTAAACATGAAAGAT               GAGATG CAT CTTCTC               TTTACTGTCCAATCG  56 117
     APE2417 NONE
     APE2418 NONE
     APE2419 1532796 .. 1532814 +    -8  -3.14564   CTGAGGCCTTGAGGA             CTGCCCCC CAG GGAGGCGG             TTCCTAGAAGCATGG  61 0
     APE2421 NONE
     APE2423 1535741 .. 1535751 +  -6.8  -3.61398   TTGCCTCCACATACT                 CGCT GAA AGCG                 TTGTTAGCGAACCCC  60 388
     APE2425 1537218 .. 1537239 +    -8  -2.54192   AGCGGCTATTATGGT           CACGGTCA GTAGCA TGGCCGTG            CTTGATGCTGCTATG  56 145
     APE2428 1538448 .. 1538461 +  -3.8  -3.68738   CGGGGCTTTGCATGA               GCCT CAACTT AGGC                TTCTATGTTAACCTG  53 26
     APE2433 1541644 .. 1541654 +  -6.8  -2.81547   CCTGGAGGTCGCTCG                 CGAG CCC CTCG                 TCCTTCATCTGCAGC  53 476
     APE2436 1543412 .. 1543422 +  -6.8  -3.27525   AAGACTGTATTTCGG                 GGAG GCT CTCC                 TTCGCTTTCCCGAAC  59 289
     APE2437 NONE
     APE2438 NONE
     APE2439 1546860 .. 1546876 +  -2.9   -3.1033   GAGGAGGGTGCTAGA              CTCGAGG AGT TCTAGAG              ATTTATGTATCATTT  43 11
     APE2441 NONE
     APE2443 1549931 .. 1549943 +  -4.8  -4.08279   GGGAGTGCCTATTGG                GGCT AGGTA AGCC                TTCTTTATAGCATCT  62 188
     APE2446 1553107 .. 1553131 +  -7.1  -2.54896   CACAATATGGCCGCC          TATCCAGACTG AAG CAGCCAGGATA          TGAATTAGCTGGGCG  50 418
     APE2452 1558189 .. 1558203 +  -7.8  -3.33214   CGGCTTAGGTTCCGT               GTGGGG CAT TCCCAC               TATTATCCTTACGGT  62 495
     APE2458 1561102 .. 1561131 +  -5.1  -2.81547   CAATTGTTAAACCAG       GC-GACACTACAAA ACT TTTATGGTGTCCGC       TCCTTGCTATCCAGA  48 75
     APE2460 1561863 .. 1561873 +  -4.6  -3.56092   CTTTAAGGCTCAACA                 CGCG TTC TGCG                 TTTAGGAGGTGGTCA  53 63
     APE2461 1563284 .. 1563296 +  -4.7  -3.61398   GCAGGATCAGAGGCG                GAGCC TTG GGCGC                TTGTTAGCCCCGGGC  55 296
     APES072 1563791 .. 1563805 +  -7.8   -3.3879   CTAGTTGGATATGCT               GCCAGT ATT GCTGGC               TATTTCGAGTACGTT  62 178
     APE2462 1564286 .. 1564298 +  -4.8  -3.38604   TAACGGTTTATTTGT                GTGG ACTCG CCAC                TTGATGGTTTTGGTC  51 134
     APE2463 1564984 .. 1564996 +  -6.2  -2.60496   CCCTTCCTATAAAGC                GGCC TAAGT GGCC                CTCTTTGACCACGAC  48 362
     APE2465 1567386 .. 1567405 +  -6.4   -3.3676   GGAGGGTTTAACAGG            GCGGCTAT GGCT GTAGCTGC             TTATAACGTATTCAG  56 135
     APE2466 1568773 .. 1568783 +  -8.2  -4.53163   CGCCAAGAAGAGTGC                 CGCC TAG GGCG                 TTTTCTGGTATGTCA  78 219
     APE2468 NONE
     APE2470 1571354 .. 1571366 +  -6.9  -4.18018   CCTGAGAATTTTAAA                CCCTG TAG CGGGG                TTTTCGCTCCCCCCA  72 342
     APE2472 1572251 .. 1572277 +  -8.6  -3.02511   GCCTCGCCTCCCTGA         GTAGGCCCTCGA GGA TCCGGGGCCTCC         TCTTGAACACATCGA  60 301
     APE2484 NONE
     APE2485 1578484 .. 1578511 +  -2.6  -3.14564   GGCTGATGACTGTAG        TATAGTGGCGCA AGGC TGCCCCGCAGTA         TTGATAGCAGAGTCC  43 35
     APE2486 NONE
     APE2489 NONE
     APE2490 1580937 .. 1580949 +  -4.1  -3.06315   TGTGAAGACTCCTCC                TTAGC CTC GCTAG                TATTGCCAATGTTGC  45 219
     APE2496 NONE
     APE2497 1585381 .. 1585403 +  -6.2  -3.08798   CCACGCAGCACTGCA           CTTGAAGCAC ATG GGGCTCCAAG           TATTAGCTACACCCT  53 174
     APE2499 1585801 .. 1585815 +    -7  -2.85351   ACTTATTTCGGGTGT               CGAGGC TTT GCCCCG               TATCCTCTACAAGGC  54 121
     APE2500 NONE
     APE2502 NONE
     APE2503 1591580 .. 1591592 +  -7.7  -3.48981   CTGGCTAAAGCTGCT                TCGAG AGC CTCGA                TTCTCCTCCTGTTTT  64 450
     APE2507 NONE
     APE2509 1594926 .. 1594942 + -10.1  -2.82505   AGTCCCAGAACTGCA              GCGGCTT GCG GAGCCGC              CTTTAGATGTAGGCT  63 422
     APE2519 1599101 .. 1599114 +  -2.3  -3.48276   TTTTCTGCCTGGCAA               CTGTG TATG CACCG                TTATCTAGCCAGGAG  47 452
     APE2521 1601390 .. 1601405 +  -5.4   -3.0752   TCGGAGGAGCCTATG              CCC-TCG TAG CGATGGG              TCTTGCCATGATCTG  50 183
     APE2522 NONE
     APE2523 NONE
     APE2524 NONE
     APE2526 1604614 .. 1604625 +  -5.8   -3.3514   CCCCGCATTAAAGCT                GCCT ATCT AGGC                 TTGTGAGGTGTCCAT  56 8
     APE2528 NONE
     APE2530 1608391 .. 1608404 +  -9.5  -3.83205   CTGGCACTGCTAAAA               CCCGG ATAT CCGGG                TTTAGTCTCGACAAT  76 64
     APE2537 1613272 .. 1613283 +  -5.8  -3.41053   TATCTATTCTCCTTC                CCTC TCAA GAGG                 TTCTGCATAGTTTGG  56 467
     APES073 NONE
     APE2540 NONE
     APE2541 1616444 .. 1616458 +  -2.8  -2.90496   GTGGCATGGCGAACT               TAATCG ACT CGATCA               TAGTTTCCACGAAAC  42 237
     APE2551 1624342 .. 1624358 +  -7.9  -2.78216   TGTTGTCGGTGAGGA              GCCGTGG CTA TCGCGGC              TGGTTGGTAGGCATG  57 349
     APE2553 NONE
     APE2555 1626381 .. 1626406 +  -7.5  -3.18239   GACCTTCCTTCGCAG         CGTCCTCCGGG TTGA CCTGGACGATG          TTCATCGGGTGTCTA  61 485
     APE2562 1629564 .. 1629606 +  -3.3  -4.18197   AGCAGTCTCAGTCGC GGTGGCCGTGACAGTCTGCG TCGG CCCAGGCT-TCACAACCTCC TTTTCCCTCGGGAAT  60 508
     APE2571 1634803 .. 1634815 +  -3.3  -3.82604   AAGAGGCTTTAGCAG                GGGGA ATT TACCC                TTATTGATTAACTAA  53 71
     APE2577 1638426 .. 1638438 +  -5.5   -2.7186   TCCCGAGTGGTAGCC                GGCTT CTC AGGCC                TCCTTCACCCCGTTT  48 28
     APE2580 1641354 .. 1641368 +  -4.2  -3.44553   TATGCTTTATCCCGA               TCGTGG GGG TCGCGA               TTGTCCAATTTTTAG  51 126
     APE2581 1643011 .. 1643029 +  -8.8  -4.30719   TGCTACCGCCTGGTA             CATGGCCG TGC CGTCCATG             TTTATTGTGGCGCCG  81 381
     APE2585 1645356 .. 1645369 +  -4.5   -2.8805   GCTACTAGGGTGACT               GCAGC CAGT GTTGC                TATGTAGGGGATGGT  46 236
     APE2594 1650882 .. 1650892 +  -6.8  -2.96216   ATAACCTCCTTATCC                 GGTG TTA CACC                 TCTATCCTCGTAGAG  54 485
     APE2597 1651932 .. 1651942 +  -6.8  -4.56093   TCGTACTTCTCGCCC                 GGGT TGA ACCC                 TTTTATCCTTAGGTT  76 282
     APE2601 1655477 .. 1655493 +  -4.4  -4.07568   TACTCGATAGTAATG             GGC-AGG TTAA CCTCGCC              TTTTCCGGAAGCAGA  62 495
     APE2605 NONE
     APE2607 NONE
     APE2610 NONE
     APE2612 1664502 .. 1664513 +  -4.4  -3.02144   CCCACACGGGCAGGC                TTGC CATA GCAA                 TGTTCCCAACACTCC  47 137
     APES076 NONE
     APES075 1668732 .. 1668742 -  -2.4  -3.53012   GCTCGCGGGTTCAAA                 CTCG CGT CGGG                 GCTGCTGAATCATTA  47 121
    APE2618a 1667679 .. 1667709 -  -8.3  -3.61398   GCCGCTCTTGAAGAA       CGTTTCCAGTTGA TGGTT TCCGCTGGAAACG       CTGTTTATAAGTCTC  69 229
    APE2617a NONE
     APE2617 1666829 .. 1666839 -  -2.4  -3.53012   GGTCCCGGGTTCAAA                 TCCC GGC GGGC                 CCGCCACTTATATAA  47 53
     APE2616 1665621 .. 1665643 -  -8.3  -2.83164   TCAGCCAGGACCAGA           GCGCCGGCC TTCGG AGCCGGCGG           TCCCGGGTTCAAATC  60 374
     APE2615 1664363 .. 1664379 -  -2.2  -2.72471   GGTGGAGGAGATAAG              CAGGCT GAGGG AGGCTG              AGGAGGCCTAGCGAG  39 53
     APE2614 1663560 .. 1663581 - -13.1  -3.96068   CGAGCTCAAGAAGAA           GGTGCTCTT CACA AAGAGCACC            CCAGCATACTATAAC 100 325
     APE2609 1659887 .. 1659897 -    -4  -3.94381   AGATAACCTCAGAAA                 TACT TAG AGTA                 GGGTATTACCTGCTC  58 103
     APE2608 1658997 .. 1659014 -  -5.5  -2.54193   CAGCAGCTCAAGCCA             TGGACCG GCAA CGACCCA              CAGATATTCTACAAG  45 324
         acs NONE
     APE2602 1655010 .. 1655020 -  -4.6  -3.25079   CAATATCCTATAAGA                 CCAG CAA CCGG                 GGCGAAAGTAGGCCG  49 442
     APE2598 1651657 .. 1651684 -  -8.4  -4.77757   TTGGAAAAATCAAAA        CTCTCCCGGCCA CTTT TGAGCAGGAGAG         GCTGCTTAAAGTAGC  93 140
     APE2595 1650423 .. 1650445 -    -4  -3.31799   CATAACTTCTCATAA           CTCCTACGGC ACT ACCACTGGAG           ATCTGAGCCGCGACC  49 296
     APE2592 1648895 .. 1648918 -  -3.1  -4.82901   CGGTTGCGATAAAAA          GAGTGTGAGC GGCTG GC-CGCACTC          GGCCTAAGACTCAAG  71 29
     APE2588 NONE
     APE2587 NONE
     APE2586 1644989 .. 1645005 - -12.3  -2.70932   TCCTCTTGGCAAGTA              TCTCGCC CTC GGCGAGA              CTCTTTCACACCTAA  70 306
     APE2583 1642379 .. 1642395 -  -2.1  -4.03234   CTTTGCCCAGATAAA              GTACCGG AAG CTGGTGC              AGGCTTCTGTAGCCG  56 302
     APE2579 NONE
     APE2578 1638029 .. 1638040 -  -4.4  -3.07088   AGCAGTATAGAGATA                GGAT TAGG ATCC                 ACGCCTCCGTGGCTA  47 417
     APE2575 1636277 .. 1636295 -  -5.2   -2.7186   AAATCTTCTCAATCA             CCCAGCGA AAC TCTCTAGG             AAGTTTAGTGTCAGT  48 4
     APE2574 NONE
     APE2570 1632363 .. 1632399 - -11.1  -2.59191   GCATAGGGCTAGAAT    TGACAATGCTTCTAACG TTG CATTAGAATCATTATCA    TTGTCTGTCGGGAGA  69 47
     APE2568 NONE
     APE2567 1630735 .. 1630753 -  -3.1  -2.50935   ATGTCACCCACTAAT             GGCTAGT GTTCA ACTATCC             TGTTAAAGCGGCAAC  40 44
     APE2565 1629754 .. 1629769 -    -6  -2.61106   GACACTTATAAGTCA              CCCTCC TTAA GGGGGG               AAGTCATTAAACTCA  50 354
     APE2563 NONE
     APE2556 1625932 .. 1625942 -  -4.6  -3.87815   CGTGAGCCCCATAAA                 CGGC TCC ACCG                 CCTGCCAACGTTGAA  60 174
     APE2550 NONE
     APE2548 NONE
     APE2547 NONE
     APE2546 1619250 .. 1619268 -  -6.7  -3.52678   AATGTTTTATAAATA             GACGAAC ATATA GTTCGCC             AGTTAAAGAGAACGC  61 116
     APE2545 1617928 .. 1617951 -  -8.2  -2.67515   GGGACCATGACAGTA          GCTAGGAG TATTGGGC CTCCTAGC           CCGGTGTAGTAATAG  59 146
     APE2542 1615752 .. 1615770 -  -4.6  -2.62396   TAGTGGTTGACAGGA             TTCTTCTT AGC AGGAAGAA             AGTGTATGGGGGAGG  45 493
     APE2539 1615272 .. 1615284 -  -3.3  -4.19735   CTCTGTAAAAGGAAA                TGCTG GGG CTGCA                CTCGAATTACGGGAG  60 32
     APE2538 1612821 .. 1612836 -  -4.6  -2.82516   GGGGCTAGCATCAGA              GGGGCC TTAG AACCCC               TTTATCCAACATCTT  46 449
     APE2536 1611744 .. 1611759 -  -3.9  -3.68569   CGAGCCAGGCAACAA              GAGCC GCTGCA GGCCC               TAAGATGCAGAAGGG  53 79
     APE2535 1611047 .. 1611068 -  -5.1  -2.53876   CGGCACCCCAAGGCA           TCCAGTCGAC GGG GTCG-CAGGA           GTGCTGCCTGAGATA  47 168
     APE2533 1608949 .. 1608961 -  -4.7   -4.1899   GCATGGCAGGGAAAA                CGCGG GAG CGGCG                GGGTGGAGGCTCGGC  64 138
     APE2529 1606455 .. 1606473 -  -5.2  -3.70902   GGTGTTACATCCAAA             CCCCGC CTACCCC GCGGAG             AGGTCGTGGAGGGGA  58 227
     APE2520 NONE
     APE2517 1597288 .. 1597316 -  -2.5  -2.87931   TTTAGGGTTGATAGA       CACGGCTGAGAT CACCTT ATCT-AGCTGTG        TGAGGATAAGACGTT  41 47
     APE2516 NONE
     APE2514 1595394 .. 1595407 -  -3.8  -3.28791   AGGTCCTCTCTAGAA               GGTG TGAAGC CACC                CGTACTTCTTCGCAA  49 6
     APE2512 1594283 .. 1594293 -  -5.4  -3.31792   CGATGACTCCTACAA                 GGTA CTT TACC                 TCAGGCAGGTCCTCC  51 288
     APE2506 NONE
     APE2505 1590980 .. 1591004 -  -9.3  -2.65815   TCGAGACCGACATGA          CCAGGAGTTTC CTC GACACTCCTGA          GAAGAGGGAGAGGAT  60 237
     APE2501 1585953 .. 1585965 -  -7.7  -2.94099   CTTTCCTACCAGAGA                CTGCT GAG AGCAG                GATGGCGGAGGAGAA  58 127
     APE2495 1583504 .. 1583520 -  -2.9  -3.33009   CAAAACTCCCCATAA              GGTGCTA CAA CATCACC              GGACCCTTCCAGACA  47 112
     APE2493 1581696 .. 1581706 -  -5.4  -3.02461   CAACCCTGCTCAAGA                 GTAG CCC CTAC                 TGTAAACAGTATAGT  50 168
     APE2491 1580425 .. 1580445 -  -6.2  -3.99592   AGGCATGAGGATAAA            CCTAAGAA CATTC TTCCTAGG            CACATCTATACTCCT  66 440
     APE2481 1576188 .. 1576203 -  -6.8  -3.15544   TTGTAGGGTTATTAA              GCCTCGC CTA GCG-GGC              TGCAGCTTCTGAACT  57 6
    APE2480a NONE
        ef1B NONE
     APE2474 1572649 .. 1572665 - -10.1  -2.63596   GGTGAGTGTATATCA              CCGGTCG CGG CGACCAG              CGTCAAAAGTATACA  66 505
     APE2473 1571891 .. 1571910 -  -2.7  -3.64703   GGTGGTCGACTTAAA            GCTCACC CCTCAC GGCGGGC             TGGATCCGGATGACG  51 73
     APE2467 1568134 .. 1568147 -  -8.1  -3.59979   GCGGCGTAGTCCAAA               CGGGA GGCC TCCCG                CTAGCGGGGAGGCTC  62 454
     APE2464 1564544 .. 1564554 -  -2.4  -2.80816   GGTTTACGGATGATA                 TGGG CAA CCCT                 GTTGTTATAGCTGTC  39 132
     APE2457 1559713 .. 1559723 -  -2.4  -3.57144   TCTGGGAGGCTTAAA                 CGGG CAG CCCT                 CCAACACGTGATACT  49 10
        trkA 1558813 .. 1558835 -  -5.5  -3.15249   GAGACCGGCTATTAA           GACTAGGAG GGCTT CCCCCAGCC           TCATAGATATTTCTA  52 182
     APE2450 NONE
     APE2448 1553404 .. 1553418 -  -2.8   -4.7219   TATATTAACAGAAAA               GAGG GATGGAA CCTC               AATAGGAGGTCAGAT  68 188
     APE2447 1552715 .. 1552734 -  -3.6  -3.22521   GTCATACCAATCTAA            CGTC-TTCC CCG GGAACAACG            TTGCTAGTACCTTAT  47 29
     APE2445 1551222 .. 1551242 - -10.3  -2.52676   TAGGCTTCTAAGCGA            CGCCCCCGA AAC CCGGGGGAG            GATGACCGGGGCCCC  65 360
     APE2444 1549539 .. 1549564 -  -9.1  -4.25658   AGGCGATCAAAATAA         TAGACCTTTCC CGCA AGAAAGGCCTA          ACCGCAGGTAAGGAT  81 341
     APE2435 1540790 .. 1540800 -  -6.8  -3.38046   TGGCCACCGGAAAGA                 CTCC GAG GGAG                 CTGCTGGATATGCTG  59 363
     APE2432 1539108 .. 1539119 -  -5.8  -2.96216   TCTGAGCACCACACA                GGTG ATAA CACC                 CCTGGGTATTTAAAC  52 244
     APE2430 1538413 .. 1538425 -  -2.7  -3.93136   ACATTTATCTAGAAA                CTAGT AAT ACTAA                GGCGCAACGGGGCTT  55 227
     APE2426 1536690 .. 1536712 -  -5.5  -2.51725   ACTGGACATCAAGAG           GAGGGAGGA CGAAC TCCTCGCCC           GCATGCCGCCCATGG  45 408
     APE2424 NONE
     APE2414 1528727 .. 1528749 -    -4  -3.97368   TTTTTAACCTATAAA           CCATGCCTCC TCC GGGGGGATGA           TGCGGGGCTCTAACC  58 53
     APE2411 NONE
     APE2409 NONE
     APE2408 NONE
     APE2406 NONE
     APE2405 NONE
     APE2403 1524455 .. 1524469 -  -2.8  -3.45324   GACTCTTAGCAAATA               CCCT GCGTGCT AGGG               GAGGCCCAGCAAAAG  49 20
     APE2400 1522536 .. 1522557 -  -7.9  -3.20322   TTGGAGGAGAAGATA           CTCGTGCCC CCCG AGGCGCGAG            GCCTGAGGGCCGCGG  61 468
     APE2391 1518826 .. 1518852 -  -7.3   -3.7282   CCAGTGGAGTAAGAA        CCCGTGGAACGT GTAC AAGTTCC-CGGG         AAGGATGGAGGTTGA  63 492
    14602219 1514148 .. 1514182 -  -2.6  -3.16881   GAGGGAGGCTAGGAA     GCTGAGCGGCAGGC GCTAGAG GCCTGCCCCGCCGG     GTGGCCTATTAAAAA  43 57
     APES070 NONE
     APE2379 NONE
     APE2377 1512127 .. 1512139 -  -9.1   -3.5399   AGGATAGGGATAGAA                GCCTC GAG GAGGC                CAGGCTGGGGGCTGC  66 296
     APE2371 NONE
     APE2366 NONE
     APE2365 NONE
     APE2362 1506396 .. 1506408 -  -2.6  -3.17075   TTCCTCGGAAGCCAA                GGCG GCTTA CACC                CCTCCAGCCCCTGTA  43 42
     APE2361 1505095 .. 1505121 - -10.8  -2.80113   TACTACCCGAGGAGA         TCTGCCTCCTAG CCT CTAGGAGGCCGG         TGTGGCTTGACGAGA  70 460
     APE2356 1503091 .. 1503118 -  -9.8  -3.05596   CAGCGCTTCAGCGAA        GCTGAAGGCGGT GGAC ACCGCCTTCTCC         ATATTCCAGGAGACG  64 196
     APE2352 1500491 .. 1500506 -  -5.4  -3.39327   CGTGGATATGCAGAA              CGACTT CGTG AAGCCG               CAGGGTAAGCTTTTC  53 513
     APE2347 NONE
     APE2344 NONE
     APE2342 NONE
     APE2341 1495838 .. 1495863 -  -4.5  -3.77806   TTCCACAGTAAAATA         GAGGGGGCACC ACGT GGCTCTCCCCC          AGCTTAAAGCCTAAT  58 159
     APE2340 1495055 .. 1495065 -  -2.4  -3.35224   AGATTGCGGTAAACA                 GGGG TAA CGCC                 GCTAAGAAGCTGGGG  46 263
     APES069 1493716 .. 1493734 -  -7.4   -2.9176   AACCGGACGCAGACA             CCCCCACA GGC TGTAGGAG             GGGTGTGAGGACCCG  58 60
     APE2336 1492099 .. 1492121 -  -3.2  -3.60296   GAGGCTCATGTGAAA           GGCGTTGTAG AGG CTTCTTCGCC           GAGGCTCATCTACGC  51 191
     APE2334 1490787 .. 1490797 -  -4.6  -3.30771   TGAGATGCTCTAGAA                 CCCA GTA CGGG                 TCCCCATCATACATT  51 205
     APE2332 NONE
     APE2331 1489376 .. 1489393 - -11.3   -2.9155   GGCCTGAAGAGCAGA             GGAAGCC CAAG GGCTTCC              AGCTGTGAACCCACA  75 238
     APE2327 1487126 .. 1487137 -  -3.6  -4.62471   GTTAAGTGGTAAAAA                CAGG GTTT CCCG                 CCTGCTGGAGGGGGA  70 443
     APE2324 1486067 .. 1486094 -  -3.4  -3.28712   TTTGTGGCTTGAGAA        GGCCTAGGATGCC CGG GGGATGCTAG-CC        ATCCCCACCAGCCTT  47 20
        gltX NONE
     APE2316 1481185 .. 1481200 - -11.8  -2.53263   TCTAGGGGCAATTCA              CCCCCG CTCC CGGGGG               CATCCTCTAAAGAGA  72 396
     APE2315 NONE
     APE2314 1480217 .. 1480236 - -10.7  -3.10715   CTCACCAGGACCCAA            GACGCCC CAGACC GGGCGTC             TGAGCCCCTCGGTAG  72 124
     APE2312 1478785 .. 1478799 - -12.8  -3.15078   GACACGCTATCAAGA               GCCGGG CTG CCCGGC               GAGGTTAGCAGGGAG  76 241
     APE2300 NONE
     APE2299 NONE
     APE2298 NONE
     APE2296 NONE
     APE2295 1467743 .. 1467755 -  -6.3  -3.28924   TATGCTCTGCTAGAA                GTTCT AGC AGAAC                CGGGCGTTTACAAGG  56 164
     APE2291 1464944 .. 1464954 -  -8.2  -3.67775   ATTCTCAGGCAACAA                 CCGG GCA CCGG                 ACTATAGACTAGGTG  69 203
     APE2290 1462739 .. 1462749 -  -5.4  -2.95116   GCACGATGGAAATGA                 TGAG GAC CTCA                 GGAAGAAGGCTATCG  48 300
     APE2286 1459489 .. 1459501 -  -9.1  -3.49653   AGGAGGTTGAGATAA                GGGAG GAC CTCCC                AAAGAGCGGGGTAGG  71 467
     APE2283 NONE
     APE2281 NONE
     APE2279 1454133 .. 1454149 -  -5.7  -3.35934   GGAGATACCTCAGAA              GGGCCGC TGA GAAGCCC              GCTAAGCTGCTCTAT  53 154
     APE2276 1451193 .. 1451208 -  -4.6  -3.89346   CCTCGAGGCCAGAAA              CACGGA TGTC TCCGGG               AGTTCGCAGCTTATA  60 177
     APE2272 1442668 .. 1442679 -  -4.4  -3.61536   AACCCAACTTCTAAA                TGGT TAGT ACCA                 CTTCTTGTGGAGAAC  55 121
     APE2271 1440910 .. 1440921 -  -2.2  -3.63991   CAGTACTTTCAACAA                TAGC ATTT GCCA                 TAGCCCTTCTACTCC  51 101
     APE2256 1430155 .. 1430167 -  -3.3  -3.32572   AGGTAAGGATAAAAC                GATCC TCA GGAGC                ATAATTGTTAAACGG  47 255
     APE2254 1428133 .. 1428143 -  -2.4  -2.90904   TGATAACTATAAGCA                 GTGC GGG GCCC                 AGGAAAAAAGCCAGT  41 79
     APE2253 NONE
     APE2252 1426156 .. 1426168 -  -5.5  -3.53012   TCGCCGGCCTCCAAA                CCCTC CCC GAAGG                CAGCCATCCTGGCGA  56 186
     APE2250 NONE
     APE2248 1424100 .. 1424121 -  -2.9  -2.68202   TCTATAGTAAAAACT           CTTGGGTAG AAGC CTACCCACT            CTTCACCCCCGACGC  40 58
     APE2247 1423488 .. 1423526 -   -13  -2.91582   TACTCGATCGAGACA   GTATCGTGGAGCACCGGG GGA CCAGGTGCGCCTCGATGC   TGGGCGGGCCTAGCA  82 35
     APE2243 1420966 .. 1420980 -  -2.7   -4.0896   AAAGGCTTTGGAAAA               GCTGG TAGGT CCTGC               TAGGGTTAAGGTGTT  58 110
     APE2239 1418084 .. 1418118 -  -4.9  -4.09374   AATACACAAGAAGAA     CTTGCCCCCTCCAAA GGTGG CTTGGCGGAGACAGG     GAGGAGACTGCGAAA  62 313
     APE2238 1416810 .. 1416824 -  -2.8  -2.74799   CATAATTGGCGAAAC               CCCGTT TTT AACAAG               CCTGACACGAACACC  41 131
     APE2236 1415933 .. 1415954 -  -5.8  -3.03771   TGACACTGGCCAACA           CCCCCGCA CCCCGC TACGGGGA            AAAGCCGTCCTGCTG  53 134
     APE2235 1415208 .. 1415221 -  -2.3  -2.62983   TGTAGCTGGAGAGCA               GGTCC TCCA GGAGC                CTCCTATCCTCGCCG  38 87
     APE2233 NONE
     APE2229 1412865 .. 1412905 -  -4.5   -3.3382   GCCAGCATAGACGAA  CCTGATCCTCGAGCCAGGC CTA GCCCGCCTCAGGGATGTGA  CAACAGCCGCGAAAA  51 300
     APE2226 NONE
     APE2224 NONE
     APE2223 1410294 .. 1410324 -  -4.5   -3.5393   AGGAGCTTCTCGAAA       GCCACACCCCTGC TCTCC ACCGGGGCGCCGC       CGTGCTGGTGTTCAG  53 240
     APE2215 1405179 .. 1405189 -  -8.2  -2.80437   AACATAGTAAGATCA                 GCCC TAT GGGC                 GGCTGAGAGGATGAG  54 128
     APE2211 1402715 .. 1402743 -    -3  -3.89501   TAACAGGTTTATAAA        CGACGCTTAGCC TGAGG AGCTTCGCATCG        AGGCTAGCCTCTATC  55 337
     APE2208 NONE
     APE2207 1400056 .. 1400083 -  -6.3  -2.81464   TTACCAGCCAGGATA        CTGTTAACGCC TGAGAG GGCGTAAACAA         CGGGAAGTAATGCCA  51 71
     APE2206 1399188 .. 1399201 -  -9.5  -2.98823   GCTCCCCCAGACATA               GGCCC TCTA GGGCC                TTTCTTAAAGGCCAA  66 96
     APE2199 NONE
     APE2196 NONE
     APE2195 NONE
     APE2192 1391283 .. 1391299 -  -6.5  -3.53811   GTCACGGGCTCGAAA              GGCCC GCATACT GGGCC              GGGCTATACTACCGC  58 234
     APE2191 1389997 .. 1390021 - -12.1  -3.10531   CCAAAAGTACAGAGA          GGCCTTCCCCC ACA AGGGGAAGGCT          GTTGTGGAGATGGAG  79 262
     APE2187 1385797 .. 1385807 -  -2.4  -3.21276   CCTCTTCCGACAATA                 GGAG CCG CACC                 CTTAAGGTGGATAGG  43 49
     APE2185 1385275 .. 1385291 -    -5  -3.74693   TGTTATTCTAGGAAA              GCCGGG GCCCT CCAGGC              CCTCACGGGTAAACG  58 91
     APE2182 1383548 .. 1383562 - -12.8  -3.21912   GCCTTAACCGATGAA               CCGCGG CAT CCGCGG               CGGGCTACAATCAGG  81 410
     APE2178 NONE
     APE2177 1381177 .. 1381188 -  -2.2  -3.14468   GTCGACTATACCCAA                TACC CTGT GGCA                 CCCCCCTAAGCCTAG  43 37
        SSS1 NONE
        nusG 1380505 .. 1380521 -  -3.5  -3.95071   TAAATGCGTAAACAA              GCCGGGG CGT CGCCGGG              TGGCTCGGGCTTACT  58 36
     APE2174 NONE
     APE2173 NONE
     APE2171 NONE
     APE2170 1377863 .. 1377874 -  -4.4  -2.72144   GCAGGGGGGCTAAAT                GTGT CTCA ACAC                 TAAAACAGGCGAGAC  46 147
     APE2166 1374914 .. 1374926 -  -4.8  -3.60296   GAGGTTCAGTCTAAA                GCTC TGAAC GAGC                TTAGGACTAGAGTAT  53 164
     APE2161 NONE
     APE2158 1368023 .. 1368041 - -10.3  -3.21912   GGTCCAATGTATTAA             GGAGCCT TCGAC AGGCTCC             GGCCCAGCAGCAGGA  68 464
     APE2156 1366575 .. 1366590 -  -4.7  -3.28791   ACTGCTTGGCTACAA              GTGGA GCCTCT TCCAC               TCCCCCCTCACGGCC  51 4
    APE2154a 1364839 .. 1364853 -  -2.8  -3.64703   TGGTTTGGAGCTAAA               TCGAGA AAA TCTGGA               GAAGCCCTGGCGGGA  52 62
     APE2153 NONE
     APE2151 1361175 .. 1361185 -  -6.8  -3.05384   TGGTGTTGTAGTCAA                 CTGG AGC CCAG                 TCCAGGGTCTGCCAC  54 387
     APE2147 1358842 .. 1358855 -  -2.3  -4.31397   AGTTCTACAAAATAA               GGTCC GAAA GGAAC                GGCATCCTAGCGCTC  62 146
     APE2142 NONE
    APE2141a 1352508 .. 1352522 -  -2.8  -2.56914   TATTGTATTAACTCA               CACAGA CGG CCTATG               CTAGCTTTCCTTCTC  40 26
     APE2139 NONE
     APE2138 1351199 .. 1351233 -  -3.6  -3.88137   ATAAGCCTCGATAAA    GCGCCTATAGTGC CTATACCACT GCACC-CAGGCGC     TGAAAAGTACTATAA  57 99
     APE2130 1346344 .. 1346362 -  -3.9  -4.82901   TCCTGGCTATAAAAA            CGCCT-TA GTGG TAGAGGCG             GAGCGGCCGGTTCCC  73 59
     APE2124 NONE
     APE2121 1338617 .. 1338630 -  -3.7  -3.05384   CGCTTGTGGAGGGAA               GCCGG TTTG CAGGC                CTCTGGGCCAGCCCG  46 336
     APE2119 1336614 .. 1336627 -  -3.8  -2.90573   CCACCTAGACCAAAC               GGGT TTTTAC ACCC                TTGTGGGGTCATGGA  45 164
     APE2118 1336040 .. 1336065 -  -8.3  -2.66692   CAGCATTATTAGAAG         GCTTATCAAGG AAGC CCTCGAGAAGC          ACGGCGACGGCTCTC  59 77
     APE2116 1334866 .. 1334894 -  -6.8  -4.10566   ATATTATTACACAAA       GCAGCGCCTCTCAC GAG GC-AGAGGC-CTGC       GACACCTCGTGGTGA  71 286
     APE2113 1334090 .. 1334115 - -16.9  -2.94099   GGGTGTCAGGATAGA         GCCTCCCCCCA TACC TGGGGAGAGGC          TGGCCTCAGTCCTAG 100 193
     APE2109 1331482 .. 1331495 -  -3.9  -2.61264   TGCGGTAGCCATAAT               TTCTA CCAA TAGAA                TAGTCGAAGGTCGTA  43 80
     APE2108 1329855 .. 1329869 -  -7.1  -4.14472   TCAAGAGGCCGAAAA               GCCTG TGGAG CAGGC               TCCCCCGGGTTGACT  71 426
     APE2104 NONE
     APE2102 1327164 .. 1327191 -  -4.8  -3.57561   TCGGAACCCTTCAAA        CCCGCCCCCCAAT TCT ATTGGGGG-CTTG        TGGGGTGGAAAATAA  55 64
     APE2098 1324670 .. 1324688 -  -2.3  -2.96216   TGCCAGCATCATACA            GTCCTGCC ATAC GGCCGG-C             GAGCCGTAGGGGTTA  41 88
     APE2096 1323349 .. 1323364 -  -4.6  -3.53012   GGCTGGGCGGGGAAA              CGGGTT GTGC AGCCCG               GGTGGCTAGAAGAGG  53 31
     APE2094 1322666 .. 1322687 -  -5.1  -2.52543   ACCGCCTCTAAGCTA           CCCCACC TGGGCAGG GGTGAGG            CCGTCGTCTACGCCC  47 46
     APE2091 NONE
     APE2090 1319256 .. 1319268 -  -6.9  -3.60151   CGCCCTAAAGGAGAA                CGGCG TGG CACCG                CTGGCCATACTCATG  60 179
     APE2086 1316512 .. 1316522 -  -6.8  -3.49086   AGATAATCAGGATAA                 GGAG CTC CTCC                 AGCTAGCCCCGAGAC  61 6
     APE2084 1314635 .. 1314649 -    -7  -3.30007   AAGAGGCTGGGAGAA               CTGGCC TTC GGCCTG               AACTACGATATACAG  56 318
     APE2075 1309011 .. 1309028 -  -7.7  -2.71924   TACTGCCCTGCAAAG             CAGGTTC AGGG GAACCCG              GTGCTCGAGATAGCG  54 317
     APES067 NONE
     APE2071 NONE
     APE2070 1304191 .. 1304216 -  -5.4  -3.54638   ACAAGCGGGTGTAAA         CAGGGAATGG CCGTTC CCATCCTCTG          GAAACAGGCAGTCAG  56 394
     APE2066 NONE
     APE2065 1300288 .. 1300310 -  -9.8  -3.38046   GCTCCACTCTAAACA           GACCGCCGAG GCA CTCGACAGCC           AGCCGGCTGTGCGGG  72 50
     APE2060 1293949 .. 1293966 -  -6.9  -3.17622   GACTGCGATAAGAGA             GCCACCC CGGA GGCTGGC              AGCAGATATGGTGTA  56 356
     APE2056 1292235 .. 1292262 - -10.6   -2.9162   GAATCCGGGAAACGA        TCCCGGGAAGGCA TGT TGCCT-CCGGGGA        TGAGTGAGGCGAACT  71 52
     APE2055 1290824 .. 1290839 -  -4.6  -3.28924   CAGCCCTCTTCATAA              GCTTCG GAGA CGCAGC               CACAGGGATAGTCAG  49 313
     APE2051 NONE
     APE2050 1288024 .. 1288042 -  -7.4  -3.05384   TTCTTGGGCACTGAA             TAGCTGTG GGA CACCGCTA             CTCACCCCCCGCAAC  59 23
     APE2048 1286951 .. 1286972 -  -2.1  -2.87132   GTCCTCTCCCACAGA           GGGGCCGAC GCGG GTTGATCCC            GCCCTCCTCCTGCCC  41 92
     APE2044 1285962 .. 1285972 -  -6.8  -3.01712   GCCCTTTTTCCAAGA                 GCCT CTG AGGC                 CCAGTGTTGCAGGTG  53 74
     APE2038 1282961 .. 1282978 -  -7.7  -2.57564   CTAGCGGTGGAGAAG             CCCTGAG GATA CTCAAGG              ACCCGCGGAAGGGGG  56 355
     APE2028 NONE
     APE2023 1275619 .. 1275652 -  -8.1   -3.1505   AGCAGCTGTGAGGAA     GCTACTAGCCCCCAA GGAG CTGGAGCCTAGGAGC      CCTGGCCCTTTTGGC  61 181
     APE2020 1272240 .. 1272280 -  -3.4  -2.62396   GATGCTTGGAGACGA GGTAGCCCACCAGC--CCG AAGCCG CGGAAGCCGGTGA-CTACC GTGGCGCCCTCCAGC  40 102
     APE2018 1271101 .. 1271124 -    -6  -3.03443   GGATGAGGAGATACA          TCGACGCCCTT GAG AAGGG-GTCGG          CCAGGGGTAGGGGTG  52 506
     APE2015 1269180 .. 1269202 -  -8.4  -3.15996   TAGCAGCCACTAACA           GGCTAGACCT CAT AGACCCAGCC           GTCCTCAGGCCCGGC  60 437
     APE2011 NONE
     APE2007 NONE
     APE2006 NONE
     APE2004 NONE
     APE2002 NONE
     APE2001 NONE
     APE1999 NONE
     APE1998 1261360 .. 1261371 -  -7.2  -3.05384   GGGCCGCCTACGGAA                GCCC CTGG GGGC                 TTCCCTCGGGAACCC  56 264
     APE1996 1259963 .. 1259993 -  -8.2  -3.10164   GCACCCAGCAGGGAA       GGCCGGTCTTCC CAGGGGT GGAAGGCCCGCC       GGTAACATATATCGT  57 431
     APE1992 1258026 .. 1258057 -  -4.3  -2.87211   AGCGTTGTCGAGATA      CCCTCCGACAGCCG TGAGT CGGA-GTCGAGGGG      TCTGCCCGTGCTTAT  44 197
     APE1988 1256233 .. 1256249 -  -3.5  -3.16191   CTACACGCCTAGGAA              CCCCTTC ACC GCGGGGG              AGAGGATAGAGATGA  47 387
     APE1985 1255315 .. 1255327 -  -7.7  -3.32402   TGGAGAGGAAATACA                GGCTA GCC TAGCC                CTATCTTCCTGCCCC  62 359
     APE1983 1254541 .. 1254562 -  -5.9  -3.86015   CATCTCCTCTACAAA           CTCTCAATA GCGT TATGGAGAG            ATAGCTGGGGGAGCG  65 150
     APE1980 1253529 .. 1253573 -  -2.9  -3.01712   TTCCCTCCCCGAACA GCC-CTCCTAAACCTAGC CACCACCACC GCAAGGCTCAGGAAAGGC GCCAGCGCTATGACT  43 140
     APE1979 NONE
     APE1977 1252678 .. 1252707 -  -4.9  -3.42078   TACACCCTAGGAGAA       GGCCGCC-CGCCTA GTC CAGGCCCAGCAGCC       TCCTGATAAACCTTG  53 6
     APE1971 NONE
     APE1968 1245825 .. 1245838 -  -2.3  -3.12999   GCACCCGACACGCAA               GCCAG AGGG CCAGC                CGCCATGCCCGCAAA  43 102
     APE1967 1245151 .. 1245174 -    -6   -3.6135   AAATAGAGTGTTAAA          CCAGTCCAAGC CCG GCT-GGACCGA          GGTTTATAGGGCTAG  60 29
     APE1966 NONE
     APE1965 1243981 .. 1243994 -  -8.1  -3.72788   GCTCAGAATAGAGAA               GGGAG ACCT CTCCC                TAATACTCCGCTACT  66 213
     APE1961 NONE
     APE1959 1238446 .. 1238474 -  -5.3  -3.12142   CTCACACCCAACACA        TAGCCTGAGGC GCCCGAG GCCTCAAGGTA        TTTCCTGAGAAACTG  50 195
     APE1958 1237356 .. 1237367 -  -5.8  -2.50074   CGCTTCATAACAGAG                CCGA CCTC TCGG                 GATAACAACCAGACC  49 362
     APE1956 1235254 .. 1235268 -  -7.1  -4.87665   CCCCATCGATAAAAA               TCCGC GGCAG GCGGA               TAAGCCTCGAGGACG  87 193
     APE1954 1234161 .. 1234171 -  -6.8  -3.16742   CGGAAGGCCTACGAA                 GCTC ATG GAGC                 TGCTGACAGTAGCCG  54 217
     APE1950 1232007 .. 1232031 -  -4.9  -2.62983   GCTATCCTCAGAGGA          GCCTTCCTGCT CTC AGCCAGAAGCC          TGTCCAGAATGTCGC  45 186
     APE1949 1231389 .. 1231405 -  -2.9  -3.36256   GACAGGCTTAAAAAC              CTATAGG CTA CCCGTAG              AGGCTTCAGCCTAGA  47 53
     APE1944 1228963 .. 1228975 -  -3.3  -3.83205   ACCTGCTATACCAAA                GTACG AGC CGTGC                AAGAGACTCACCCCT  55 226
     APE1942 1227979 .. 1227996 -    -7  -2.62024   TATGACCAGAACCTA             CAGCCT AGTCGA AGGCTG              GATAGTAGAAGTCCC  52 110
     APE1939 1226258 .. 1226268 -  -2.4  -2.95298   CCTAGCGACGAGAGA                 CTCG TAC CGTG                 GGTGGCTCCTGGGTA  41 130
     APE1937 1225302 .. 1225322 -  -7.5  -3.02263   AGAGGCTGCTTAAGA            GGCTGAGGA GGC TCTCCAGCC            TGAGGAGCCAGACGC  59 217
     APE1934 NONE
     APE1932 1222729 .. 1222757 - -11.7  -3.52102   AGGTCACGCAGATAA        CCCTGCCAACGGC TAA ACCATTGGTAGGG        GGCTGTGAAGAGGAT  82 103
     APES065 NONE
     APES064 NONE
     APE1929 1218946 .. 1219001 -  -7.3  -2.53876   CTCGATCCCAACTGA GGCGGGGTTTGAGGGATTGCCTCCCCC TTTC GGGGTCGGC-A-CCCGCTGTCCCCGCC ATTGTAGCCCGCGTG  52 308
     APE1917 NONE
     APE1916 NONE
     APE1914 NONE
     APE1911 NONE
     APE1909 NONE
     APE1908 NONE
     APE1907 NONE
     APE1905 1207237 .. 1207251 -  -4.2  -4.08216   TCAGCCCGTCTAAAA               TTCTCC TGA GGAGGA               GTACCCACGTCTGGA  60 493
     APE1901 NONE
     APE1899 1205778 .. 1205796 -  -3.1  -3.12999   CGACGCCATACTTAA             TTCACCT CAGGT AGGAGAA             TAGAGTTCTGAAGCC  45 8
     APE1898 NONE
     APE1896 NONE
     APE1895 1201517 .. 1201532 -  -7.5  -2.87931   TGGAGGCTCCACACA              GCCCC TGCAGG GGGGC               TAGGAGACGTGCAAA  58 110
     APE1893 NONE
     APE1892 1199034 .. 1199060 -  -4.4  -2.67515   CCGAGTAGGAGACCA         CTAGGCCTCT TACCTCC AGAAGCCTGG         CCAACCCCCTCTACA  45 36
     APE1891 1198013 .. 1198038 -  -5.4  -3.54951   GATGCTACTAGATAA         GATTGAAGGC GGCATA GCCTTCTACC          AGGCCCAGCGGCGCG  56 305
     APE1884 1194055 .. 1194075 -  -2.5  -3.77023   ACGAATTAATAAATA            GATAGCC CTCGGCC GGCTAGC            GACAGACATATAGAT  51 245
     APE1882 1191197 .. 1191210 -  -2.3   -3.1372   CACTCGGTATCAATA               GGAGC GGCG GCTCT                AGCCCCCCTGTTTCT  41 370
     APE1877 1188338 .. 1188376 -  -4.4  -3.28791   ACGCCGCGGTCATAA   CGCTCTCCCTCCTGGC GGGGCTG GCCGGAAGGGAGGGTA   GGGTTCTGTCGCAGA  49 519
     APE1873 NONE
     APE1872 NONE
     APE1871 NONE
     APE1869 1182708 .. 1182721 -  -2.3  -2.90496   GCCTCTCGTAAACTA               GGCTG TCGT CAGTC                GCGGAAAGCTCTATA  41 193
     APE1868 NONE
     APE1867 1181122 .. 1181135 -  -3.8  -3.03243   AGCCACCCTCCAACA               GGCT GTGAGG AGCC                GACCACCGTAGCGGA  46 82
     APE1866 1180283 .. 1180293 -  -4.6  -2.83905   CCACAAGCTATTATA                 GGAG CTA CCCC                 TCCACTTCCTCCTCC  47 19
     APE1864 1178302 .. 1178318 -  -2.2  -3.21099   GCCTTTGAGGACGAA              GTGACT GGCCT AGTCTC              ACTCCGACCCCCTGC  43 24
        tflD 1177132 .. 1177153 -  -6.5  -2.70532   ATGTTGATAAAGGGA           TCGTGGCTG TTCA CGGCCACAA            GAAGGCAGAGTTTGA  48 423
     APES061 NONE
     APE1856 NONE
     APE1853 NONE
     APE1852 NONE
     APE1851 NONE
        nusA NONE
     APE1849 1166905 .. 1166940 -    -4  -3.10939   AAGCTTAAAATGATA    CCGAGCCACGCAGTGTA TCT TGCACT-CATAGCTGGG    AGGCCTATCTACGTC  46 181
     APE1847 1166417 .. 1166435 -  -2.2  -3.59979   TTCTCCCAGGCTAAA             GCCGGTAC CCT GACCCGAC             AAACCCTTGCAACCC  49 62
     APE1846 1165810 .. 1165820 -  -2.4  -3.50746   GGCTTAAAAAGAAAT                 TGGC CCA GCCT                 CACCTCGAGCTCAGA  47 25
     APE1844 1164349 .. 1164362 -  -3.7  -4.62069   TGGTGAGCCTAAAAA               CAGGG AAAG CCCGG                GTTTAATCCGGGGTT  70 96
     APE1842 1163648 .. 1163660 -  -5.5  -2.61429   TAAAACCGTTAGAAG                CTGGA GCC CCCAG                GAGCTGGGCGTGGTG  47 151
     APE1838 1161727 .. 1161739 - -10.5  -2.63715   AGCCAGGCTAGACGA                CGGCC CCT GGCCG                TCTATCGTGTTCTAT  69 82
     APE1829 NONE
     APE1828 NONE
     APE1827 NONE
     APE1825 1150707 .. 1150734 -  -4.8  -2.99545   CGCAGACATTATATA        CGGTGTCCCCACG AGC CACAGAGAC-CCG        GTCTCCACCCCGCTA  46 275
     APE1823 1149060 .. 1149070 -  -6.8   -2.9544   TACCACAACATCATA                 GCGT GGC ACGC                 CTATTACACCCTACC  54 292
     APE1820 NONE
     APE1814 1142862 .. 1142874 -  -9.1  -3.79849   GAACCAGAGGAACAA                GGCAG GAC CTGCC                GAGGCCGATTTCAGC  76 118
     APE1813 1142311 .. 1142327 -  -2.1  -4.75372   AGCATCTAGGAAAAA              CGCCAGC ATC GCTGGTC              TAGCGAGAGAGATCT  70 180
     APE1808 1139921 .. 1139931 -  -4.6   -4.7889   AGAAAGACTCAAAAA                 CCCC AGT GGAG                 ATTAATAGTGAGAAC  76 257
     APE1805 NONE
     APE1804 NONE
     APE1800 1134444 .. 1134458 -  -3.4  -2.83715   GGCATCAGGAGCATA               CCCGGG GTT CTCAGG               ACTACCACCCTCATA  41 36
     APE1796 1130730 .. 1130740 -  -3.2  -3.65722   AAAACAATCTCGAAA                 CTCC TGG AGAG                 CTTCCTAGACAGGCT  52 372
     APE1792 NONE
     APE1791 NONE
     APE1790 NONE
     APE1786 1123860 .. 1123879 -  -4.4  -5.36441   CGGGCATATAAAAAA            TATTATCA TAAT TGATAACA             CCCACAAAGTTAAAA  90 136
     APE1785 1123045 .. 1123076 -    -5  -3.03441   GAGGAGGGTTTAATA      GTGGAGCGCGCACC GACG GATCCCCGCTTCAC       CCAGATCCCCGCGTG  48 129
     APE1783 1122401 .. 1122418 -  -9.9  -3.64703   CCGCTTGCAGCCAAA             GAGAGTG GAGC CACTCTC              ATAAACGTGAATCCC  72 265
     APE1775 1117629 .. 1117640 -  -2.2   -2.5409   ACAACCCTCAACCTA                GCAT ACCT ACGC                 CGAGATAGTGGTGTG  38 70
     APE1773 1116300 .. 1116313 -  -3.8  -3.24021   CCTTCAAACACCTAA               GCCA CCCTCC TGGC                CAGCCTCGTGTAGTA  47 8
     APE1771 NONE
     APE1769 NONE
     APE1768 NONE
     APE1765 1112664 .. 1112678 -  -2.8  -3.08224   ATCCCACTTCAAAAC               GCTG ACACCCA CAGC               ATCCCCGGTGCTCTA  43 80
     APE1764 NONE
     APE1763 1110977 .. 1110989 -  -3.3  -3.86031   CCAACCAAGGAACAA                CACCC CAG GGACG                GCTACGCAGAGGGGC  55 161
     APE1761 1109899 .. 1109909 -  -6.8  -3.64487   GGAGAGCTTCAAGAA                 GGTG TTC CACC                 AGGATCCTGACAAGC  63 525
     APE1756 1106673 .. 1106689 -  -3.7  -2.53449   ACAGCTTTATAAGAT              CTCGT TTTCCTT ACGAG              TGTGGCTTGTAAAAG  42 96
     APE1754 NONE
     APE1753 NONE
     APE1751 1103858 .. 1103869 -  -3.6  -3.17622   GAGCCCGAGAAGATA                GCCG TGGT CAGC                 GTTAGGATCTACGGG  47 516
     APE1745 1101937 .. 1101950 -  -8.1  -3.25719   TTATGACAGTAGCAA               CCTCG ACCT CGAGG                TGGAGTCTACAGGCG  59 95
     APE1735 1098132 .. 1098147 -  -4.6  -2.55544   CCAGCATCCAACCTA              GAGGCC ACCC GGGCTC               TATAGCTCCATGCCG  45 25
     APE1734 1097436 .. 1097467 -  -3.6  -3.59979   GTGTTCGAGGGCAAA      GTCTCCCTAGCCATG TTT CTCGGCTGGAG-GAC      ACAGCTCAAGGTAGA  51 161
     APE1723 1088880 .. 1088901 -  -7.3  -3.06492   GTATCCACGGGAACA           TCGATAGGT GTTT ACCTAACGA            TAAAGAATAATACCA  56 334
     APE1715 1080702 .. 1080725 -  -6.6   -3.4015   ACAACAAGCTGATAA          GGCCCACGGA GAAG TACGTCGGCC           CAACAGGCCTCAAGT  56 144
     APE1708 1075592 .. 1075606 -  -6.4  -3.53444   CGATGCTGGGCGAAA               CCGCTA GGC TAGCAG               CCTCCGAGGTGGAGA  58 360
     APE1701 NONE
     APE1699 1071006 .. 1071020 -  -4.2  -2.73364   CCCCTATCCTAACCA               TGGACC CTG GCTCCA               GCCTGCTAGCCAAAC  43 68
     APE1698 1070001 .. 1070014 -  -8.1  -2.91239   CATAGACTCTAGATA               CGCCT ACAT AGGCG                ACACTATAGAAGTTG  56 493
     APE1691 1065820 .. 1065836 -  -5.9  -2.54794   CCAACGCCAGAACAC              CTAGCTA ATT TAACTAG              CCTAGAGCAGTATCT  50 22
     APE1690 NONE
     APE1689 1064526 .. 1064538 -  -6.3  -2.56046   TCAAACCCCAATTCA                TACTC TAC GAGTA                CAGCGCCTACGCCCC  48 206
     APE1687 NONE
     APE1686 1061583 .. 1061613 -    -4  -3.01924   GAGGTTGCCGGAATA      GGCCA-TCTCGAG CAGCTT CTCAAGCCTGGCC       AACCTGCTCCGACGC  46 14
     APE1683 1060344 .. 1060358 -   -10  -2.89564   TGGTCAGGCTAGAGA               CGAGCA GGC TGCTCG               TCTACACTGCAGCCC  64 314
     APE1677 1057911 .. 1057923 -  -3.3  -3.22653   ACCATGTTCATAACA                GGCAC CGC ACGCC                ACCCCCCTACTCCTT  45 32
     APE1674 NONE
     APE1671 NONE
     APE1669 1054178 .. 1054218 -  -5.2  -3.09823   GGGGTTAAAATTATA  GTTTAAGTGGGGCAGGGC TTACC GCCTTGCCCCGCCCCTAC  GTAGGATATAGTGAA  50 3
     APE1668 NONE
     APE1666 1052926 .. 1052953 -  -3.2  -3.53012   TCGCGCCCTTTGAAA        GGGTTCCCCGCC ACCC GGCTAGCCACCC         GCAGATCATTCTAGG  49 51
     APE1663 NONE
     APE1662 1051256 .. 1051268 -  -2.6  -2.85351   GTTCCTCATACTAGA                GAGC GGTAG GCCC                GAGTGGAGGAGGTGG  39 285
     APE1660 1050228 .. 1050239 -  -3.6  -3.55444   CTGGCAGGCTTCAAA                GGCG AGCC CACC                 AGGGCCCAGGCGGGT  51 379
     APE1649 NONE
     APE1648 NONE
     APE1647 1043495 .. 1043507 -  -4.7  -3.31144   TCTTGACGTGGAGAA                GCCGC GGG GCGCC                GACTTCGAAGGCCCC  49 439
     APE1637 1039244 .. 1039261 -  -6.9  -2.84586   CTCAAAACCCAATCA             GGCCAGG TTAT CGTGGCC              AAACTATCCGGGGGT  51 282
     APE1629 1034020 .. 1034030 -  -6.8  -3.26717   ACCCATAGAAGCTAA                 CCCA GAA TGGG                 TTCCAGTGGAATTCT  57 151
     APE1627 NONE
     APE1626 1032839 .. 1032851 -  -3.5  -2.98878   GTATAAAATAAATAT                TTATA ATT TATAA                TATTACGCTAGAGGC  46 66
     APE1623 1030832 .. 1030849 -  -4.1  -2.52623   CTCCCCCTACAACAG             CTACCCT AACC AAGGCAG              GCCACTCCTTCTAAA  42 247
     APE1622 NONE
     APE1618 1026423 .. 1026434 -  -7.2  -3.40403   CCCCCGCTACCATAA                GCGG GGCC CCGC                 CGCCATGACAAGGGT  59 499
     APE1616 1024777 .. 1024792 -  -3.2  -3.10112   AGCTAACCTACTTAA              CCAGCC AGGA GGCTAA               GAGTTTTTGGAATAA  43 6
     APE1615 NONE
     APE1614 NONE
     APE1611 NONE
     APE1610 NONE
     APE1609 1019400 .. 1019421 -  -3.5  -3.05384   GTCCTCGTCAGGGAA           GACTGCGGG GATG CCTGCGGCC            TGGAGGAGTGGAAGC  46 132
     APE1604 1016750 .. 1016765 -    -9  -2.64099   CTGCTCGAGTAGAAC              GCTAGC CCTG GCTAGC               CCCTTAGCCTGGCTA  62 21
     APE1602 NONE
     APE1599 1012816 .. 1012849 -  -5.9  -2.70932   CCTTGCGGTCAAGGA     GGAGGCGGAGAGCCTG ATA CTGGATCTG-GCCTCC     AGGATAGCGCCCGAC  47 502
     APE1589 NONE
     APE1588 NONE
     APE1583 NONE
     APE1582 NONE
     APE1581 NONE
     APE1578 NONE
     APE1576  997112 ..  997125 -  -3.9  -3.62775   AGGAGCGTTCAACAA               TTCTA TAGC TAGAA                TTAGTTAAAATTAGA  53 494
     APE1573  994119 ..  994133 - -11.4  -2.57463   AACGGGGGGTATAAG               CCCCTC TAG GAGGGG               ATAGTCTCGCCTAGC  73 356
     APE1571  992595 ..  992607 -  -4.8  -2.78384   CCGCGTCCCATGATA                GGCT AGTCG AGCC                CGTACTCCCCCCACC  46 15
     APE1570  991547 ..  991566 -  -5.6  -2.95298   GCCATCGACCATACA            GGCCCTCC GCCG GGAGACCC             CTCCGGGCCCTGGCA  49 149
     APE1569  990881 ..  990907 -  -5.2   -2.5214   ACCATTAGAATATAC         TGTCTGCATAAA TTA TTTATGCCGATA         TGGCGAGCGGGCTAG  47 105
     APE1568  990412 ..  990424 -  -4.7   -2.5655   CGGATCCACACCAAC                GGCCC TCA GGGCA                CTGGCGAGGACCTCA  45 126
     APE1567 NONE
     APE1564  988478 ..  988503 -  -6.7  -2.78384   CCTGGGGGGAGTATA         CGAGGCCCCGG CCTC CCGGGAGCTCT          AGGGTGGTGACCCCG  53 137
     APE1563  987549 ..  987573 -  -4.1  -2.80816   GGGTGAGGTATGAGA          GGGCCCCGG ACGTGTG CCGGGCCGC          TGAGGTCCTCGTAGA  43 358
     APE1556  981927 ..  981942 -  -2.4   -3.7821   ACGACTATAATAGAA              CACCGG AAAA CCGTCG               AGAGGGAGGGAGGCG  51 65
     APE1555 NONE
     APE1552  979915 ..  979939 -  -4.1   -3.3071   AGAGGAGTAGACGAA          CGCAGCCTGAG GTC CTCCCACCGCG          GCCTCACTCTACGCC  49 34
     APE1547 NONE
     APE1546  975019 ..  975032 -  -3.8  -3.87815   GTCTATCTTCAGAAA               CGCT GTTATA AGCG                TCGTCCTCTCGATAG  57 419
     APE1543  972489 ..  972514 -  -4.6  -3.17075   CGTGCTGGAAGCCAA         GTTCCCCGGG GCACCT CCCGTGGAAT          ATATAGTGTTGGCCG  49 51
     APE1539  970954 ..  970972 -  -6.7   -4.2349   GTTTCACAGGCAAAA            CCCGAGGT CATA ACC-CGGG             GTGTAGAGGCAGTAG  69 222
     APE1534  968180 ..  968208 -  -6.6  -4.11394   AGCCTACCCGGAAAA        TCCCGCGAGCCC CTAGC GAGCCCATGGGA        GCCTGGCCTCTAGAA  70 9
     APE1530  966230 ..  966246 -  -6.5  -3.28712   GCCGCCGGGTGATAA              GGCTTCT TTA AGGAGCC              GGTTCGAACTTCGAG  56 16
     APE1529  965720 ..  965750 - -13.2  -3.33696   GTGGCTTTCAAGCAA       CTACGAGCTGGCGG CGT CGGCCAGCGCGCAG       CTCTACAGCTACGCG  89 136
     APE1527 NONE
     APE1526 NONE
     APE1525  963481 ..  963491 -  -2.4  -4.12901   GAAAAGGGAGAGAAA                 GGGC GTA GGCC                 TGGACTTCTTCCTAG  59 202
     APE1520  960103 ..  960113 -  -8.2  -3.28712   GCTTGCCTGGGAGAA                 GGGC TTA GCCC                 TCGCCTCCACCTGCC  65 450
     APE1515  957935 ..  957951 -  -5.1  -2.90797   GGCATACACACGATA              GAGGC GGGTATA GCCTC              GATAGGCTGCATAGA  49 165
     APE1510  955375 ..  955389 - -11.4  -3.63805   ACTGTAGACGTTAAA               CCTCCC GAG GGGAGG               GTGATTGAGGTTGCA  78 275
     APE1508  954301 ..  954317 -  -4.4  -3.48276   GCTGTGGCTAGAGAA             GGC-GAG GTAT CTCAGCC              TCTACCTGACGAGGA  53 27
     APE1501 NONE
     APE1498  950446 ..  950475 -  -2.7  -3.28712   CCTTTTCGCTGAGAA       GCTGGGCCATGCC TGAA GCCATGACTTAGC        AGCCCATATCCGAGG  47 108
     APE1497  949304 ..  949321 -  -5.5  -3.88232   GCGGGGATAGAAGAA             GAGTCGC TCCA GCAACCC              GAGTTTTAGCCTTCC  63 185
     APE1495 NONE
     APE1494  946706 ..  946724 - -10.2  -3.28712   CTGTCCTGGGTATAA             CCAGCCCC CGC GGGGCCGA             GCTGCTTGCTAGGGC  68 516
     APE1490  945831 ..  945855 -  -7.9  -2.90813   GAGCGGGTTAAAGTA          TGCGAGCCT GCTTGAG AAGCTCGCA          GCAGAGGCGGCTTAG  58 37
     APE1484  942208 ..  942219 -  -4.4  -4.62069   CGCGGAGGGCAAAAA                TCCA GGGG TGGA                 GGCTTTTTAGGAGGG  72 54
     APE1477  938514 ..  938557 -    -6  -2.64616   GTGCCAGCTATATTA TGAGCAT-GAGGGCCACCG TTAGGGC CGGGCGCCCTCGATGATCA AGAGTGGCCTAGAAC  50 23
     APE1473 NONE
     APE1472  935061 ..  935076 -  -6.1  -3.65812   GGGGGGTTAAGATAA              GCCAG GAGCAG CTGGC               CCATGAGATAGCGTT  61 196
     APE1462 NONE
     APE1461 NONE
    APE1460a  928056 ..  928074 -    -6  -2.51173   ATGAACCCTATGAAG             TGTTGCCA GCA TGGTAACA             TGTTTAATGCTCTCT  49 29
     APE1458 NONE
     APE1457  925629 ..  925648 -  -6.4  -3.09272   ACATTCCTAAAAGCA            GGAGAACG GAAT CGTTTTCC             ATTTTCCCCAGACCC  53 278
     APE1452  921978 ..  922015 -  -9.1  -2.59431   TCGCCTGAGAAGCTA   CGACGCCCCCCTCCCCTA AGC TGGGGGAAGGGGA-GTGG   ATGGCTAAGATGAGG  62 68
     APE1451 NONE
     APE1450  920724 ..  920736 -  -3.3  -4.07568   CTCCCCTCCCTAAAA                GGCTC TAT GAGGC                CTATTTAATACTCAA  58 132
     APE1449 NONE
     APE1448 NONE
     APE1447 NONE
     APE1445 NONE
     APES054 NONE
     APE1443 NONE
     APE1442 NONE
     APE1441 NONE
    APE1440a NONE
     APE1440  914212 ..  914224 -  -5.5  -2.79831   TCAAGCTCCAGCAGA                GCCTC CTC AAGGC                CTTGTGTGCTAGGCT  48 34
     APE1437  912864 ..  912895 -  -3.7  -3.04398   CCCGCCCTCCAAAAT      CCACGCCCCAGCCA CTTCC TAG-TGGAGCCTGG      CATGTGAAAGGGGGT  46 92
     APE1436 NONE
     APE1432 NONE
     APE1430  909297 ..  909310 -  -2.3  -2.66316   CCTCCTACTACACTA               CCCGA GTAT CCAGG                CCTCGAGCCGCCTGG  38 9
     APE1428 NONE
     APE1426 NONE
     APE1422 NONE
     APE1421 NONE
     APE1419 NONE
     APE1418 NONE
     APE1417 NONE
     APE1415  902765 ..  902783 -  -3.8  -2.86747   CAGCCACCACAACCA             CCCCCATA GAC TACGAGAG             GAATGCCTCCACCAT  45 17
     APE1411 NONE
     APE1410  898982 ..  898992 -  -6.8  -3.10164   GCACGCAGTAGCTAA                 GCTG ACA CAGC                 GCCGCCCTTGTAAGG  56 279
     APE1409 NONE
     APE1408  896712 ..  896733 -  -2.9  -4.14627   GTCCGAGAGAAATAA           TACCTGAGG GAAT CCTGAGGGA            ATCAGGAGAGTAATC  58 160
     APE1404  892288 ..  892300 -  -9.1   -4.1021   GCGCATAAGGATAAA                GGGTG AAC CACCC                AGCCCTATAAATCCG  78 190
     APE1394  887751 ..  887768 -  -3.3  -2.78547   GGAGCTGATCAAGGA             GAGCGGC ATCA ACCCCTC              GGACTACACGATAAA  41 368
     APE1388  884676 ..  884696 -  -3.2  -3.55548   CAACAGCCCTCCAAA           GGCT-CGCG TCCA CGCCCAGCC            TGCCTTGCCCCTTTT  49 73
     APE1387  884072 ..  884085 -  -3.8  -3.80174   ATACTGGGAGAAGAA               CCTC AAGCCG GAGG                AGAACAGCCTCAGGG  57 122
     APE1385  881521 ..  881555 - -11.5  -2.78463   ACTCCTCGCAGCACA    CTGGGT-AGGAGGCCT AAAC AGGCCCCCCAACCCAA     GTTACAAGCCAGTTA  66 505
     APE1375  874161 ..  874178 -  -7.7   -2.7314   CGGTAAAGGAGATTA             CCAAGGC CACC GCCTTGA              TGAGCCTGCTACCAG  54 55
     APES051  869407 ..  869418 -    -3  -3.11218   GGAAATAGCTTAACA                TCTA TACT TAGA                 TTAGATATGATGGGG  43 26
        ribH NONE
     APE1365 NONE
     APE1364  867008 ..  867025 -  -7.7  -3.28924   TAGTGGGGGGGATAA             TGGGTGA CCAC CCACCCA              AGGGTAGGACATACC  59 372
     APE1362  865418 ..  865436 -  -5.2  -3.28791   ACTGGCCTCCTATAA             CACAGCGA AGG CCACCGTG             ATACTTCTCTCGAGC  51 397
     APE1360  864234 ..  864244 -  -5.4  -3.36648   CAACATACTCTATAA                 CCAA GTC TTGG                 CCACCCGCCTTGTAG  54 98
     APE1358  863402 ..  863412 -  -2.6  -4.16943   GGTCACATCTCAAAA                 TATA AAT TATA                 GCGGGAGAACATTAT  58 143
     APE1357  862326 ..  862345 -  -8.6  -2.78816   TTAGGCGTTACTATA            GCTGTCCCC AGC GGGGA-AGC            TAGGGCTTCATTCCT  60 487
     APE1355  859330 ..  859366 - -11.6  -3.91716   GTAGCGTTGAAATAA   GGAG-GTCGGCGGCG GAGGTCGT CGCCTCCGACGCTCC    CCGACTCTTCTTCAG  90 357
     APE1354 NONE
     APE1352  858551 ..  858561 -  -2.4  -2.75064   GTTTTGACCTAATTA                 GAGG GAC CCAC                 CCTACCTAATTCCGG  39 31
        moaC  857575 ..  857585 -  -4.6    -4.614   TTGAAGGATATAAAA                 GCCG GCT CGAC                 CGCTCCCCACCCTAT  72 445
     APE1346  855168 ..  855185 -  -3.4  -3.57971   ATATTGAGGGTGAAA             CTGG-CG GGCTA CGACCAG             AACGTTGTAATGTTC  49 373
    APE1336m  846224 ..  846246 -  -3.3  -3.53224   GAGGGGGCTCTCAAA          CTCCTCGAGC ACCT GCCCG-GGCG           GCTGGGCTAGCGGCC  49 32
     APE1326 NONE
     APE1324  838841 ..  838871 -  -8.2  -2.80622   ACATACCCGAGGAGA       TGCCGGAGGCCC AGTATAG GGGCTTCGGGCA       GAGGCAGCCTTACAG  54 246
     APE1316  833994 ..  834006 -  -3.3  -2.87564   CGAGGCGGCTAGAGA                GGCTT ACG ACGCC                GTGCTGGTGAGGAGC  42 121
     APE1314  833432 ..  833448 -  -7.9  -3.07936   AATACCATATATAGA              CGTAGGG AGC CCCGACG              CTTCTGGGTCCGGGC  59 82
     APE1308 NONE
     APE1307 NONE
     APE1305 NONE
     APE1304  826737 ..  826751 -  -4.4  -3.59946   TTTTCAACGAGAGAA               TATAAA TTT TTTATA               AAAGAGAATTTGTAT  55 56
     APE1303  825390 ..  825400 -  -4.6  -2.82015   CTGACATTTAGTAGA                 GGCC CCA AGCC                 CCGGCTAACCTCCCT  46 30
     APE1301  824545 ..  824562 -  -5.5  -3.52874   GTCTAGAGAAGAATA             GGAGCCT ATGG AGCCTCC              CCGCGAAGGCTCTAA  55 78
     APE1299 NONE
     APE1286  814797 ..  814809 -  -9.1  -2.70932   GCCTCTTGTGAATGA                GTCGG AGC CCGAC                GCTGTTGTTGTGAGC  63 310
     APE1279  810312 ..  810322 -  -6.8  -3.09581   TAAAGTTTTAATAGA                 GAGG CTT CCTC                 GGCCTGAGGACAGTG  56 7
     APE1278 NONE
     APE1277  808855 ..  808873 -  -3.1  -3.15999   CGTTGATAGAGCCAA             CCTAGCA GTAGT TGATAGG             TATGGTAGGCTAAGG  43 472
     APE1273  804483 ..  804500 -  -7.7   -2.8805   ACCACCCGCCACACA             CCCCTAGC CTA GC-AGGGG             GGCTCGGCACAGTAC  58 111
     APE1272 NONE
     APE1270 NONE
     APE1267  801808 ..  801829 - -13.7  -3.37487   TGATACTCGTAAACA           GCCTCCCCC TCAC GGGGGAGAC            CAGGGGTCTCGTCAC  95 428
     APE1264  801108 ..  801118 -  -2.4  -3.76482   GCAGAGGATGAAGAA                 CGTG GCC CGCG                 AAACAGGGGCGGGCG  51 47
     APE1252 NONE
     APE1250  793733 ..  793743 -  -8.2  -2.88249   GATAGCTTCGAGATA                 CGGC GAG GCCG                 TCTCGCAGGGAGGAC  61 384
     APE1245  791575 ..  791595 - -13.9  -4.83615   CACCCTCCACAAAAA            CCCGGCCGC CAA GAGGCCGGG            CGTGTATTGTTTTAT 100 150
     APE1244  789436 ..  789462 - -13.6  -3.81853   GGGAAGAGTAAAACA         CACCAGGGGCTC CGG GGGCCCCTGGGG         GCTGTGTTTACATGG 100 363
     APE1242  787196 ..  787217 -  -7.9  -2.81584   AGGGAATAGAAAGAC           CCGCCGGCGG CCT CCTC-GGCGG           CATAGGCTGCACAAC  57 332
     APES046  786334 ..  786349 -    -4  -2.73681   TATTTATCCGAATGA              TGTATC TATT GACACA               TAAGATGTGAAAAAT  43 96
     APE1241 NONE
     APE1240 NONE
     APE1239 NONE
     APE1237 NONE
     APE1236 NONE
     APE1235 NONE
     APE1234 NONE
     APE1232 NONE
     APE1231  777912 ..  777922 -  -8.2  -3.04157   CAATTACGAGAGACA                 CGGC TCA GCCG                 GCTCCTGGCTGTCTC  62 3
     APE1230 NONE
     APE1228  775743 ..  775757 -  -7.8  -2.82635   AGCCTCAGGATCATA               GCCCTC GCC GAGAGC               CTAGGAGGGGTAGAA  54 291
     APE1222  772430 ..  772443 -  -4.5  -3.03619   AACCAGCCTGCAATA               CCGGT GGGT ACCGA                GATGTCGAGCCTTTC  48 392
     APE1219  770100 ..  770124 -  -2.9  -2.52896   CTATGGTGCAATCTA          TATTCAGTGTA ACG TAGACTGTATA          CGCGACTATAGGCAC  40 48
     APE1217  769058 ..  769077 -  -9.3  -2.91264   GGGGCCAGGGAGATA            GCAGAGG AGGTGG CCTCTGC             TTACGTCGCCCCCCT  65 26
     APE1215 NONE
     APE1214  767083 ..  767117 -    -4  -2.62515   AACGTGTTCAGAGTA     TTCCTCTCCAACGCCC AGG AGGCGCTGGCGGGGGC     ACGCGAGGCCCTAGG  43 165
     APE1212  763365 ..  763379 -  -4.2  -3.45027   AGGGCGGACGAAATA               GCCG GAAAACA CGGC               CTACTGAGTCATAGG  51 73
     APES043 NONE
    APE1209a  759692 ..  759714 -  -3.2  -3.21395   AGTTCGCCGAGAAGA           CTGTCAGGCC TAG GGCCAGGGAG           ATAGATGTTGGGAAC  45 160
     APE1209  758604 ..  758616 -  -3.4  -3.08812   TCGCTGTCAACAAAG                CTAG AAGGA CTAG                ATAATTGAGAGAAGC  43 87
     APE1203  754568 ..  754580 - -10.5  -2.78384   CCGGGGGTGAGGATA                GGGCC GAG GGCCC                TGGTGTACCCCGGGT  63 193
     APE1199  751583 ..  751627 -  -3.4  -3.36878   CCGACCTAGGTATAA CACCACTCTTCGTACGGGAG GCCTA CTACTGTAGGAGGTGCGGTG GCATGGTTAATGAGA  47 214
     APE1195  748842 ..  748856 -  -2.9  -3.16071   TCCTATACTAACATA               TTATG CTAAT CATAA               GGTCATGACATTTGG  45 43
     APE1194 NONE
     APE1193 NONE
     APE1192 NONE
     APE1191  745467 ..  745486 -  -2.8  -2.74755   CCAAAGAGTAAAGAC            CTATGTGA GCCC CCACATCG             AGTACTGTAAAGCCT  41 234
     APE1190 NONE
    APE1189m NONE
     APE1188 NONE
     APE1187 NONE
     APE1186 NONE
     APE1184 NONE
     APE1183  736525 ..  736541 -  -3.8  -3.16564   TCGGTATTTCATTAA              TAATTC TCATG GAATTA              TAGTTATGCCTGATT  47 188
     APE1182  734117 ..  734127 -  -2.6  -4.15044   GGTGCTCCTAAGAAA                 TATT CTT AATA                 TGGCCACTTAGCGTT  58 283
     APE1181 NONE
     APE1180 NONE
     APE1179 NONE
     APE1178  729681 ..  729698 -  -7.1  -2.58783   CATAGAGGAGAAGAT             CTATCAT CCTT ATGATAG              GATTCTTAATAAGAA  52 476
     APE1173  726732 ..  726774 - -13.2  -3.15861   CAGGAGGGCCATGAA GGCTAGGGCGAAGGGGCCCC CGG GGTTCTCCCCCGCCCAAGCC AGAATCTCCCGCAGC  85 74
     APE1171  726187 ..  726202 -    -9  -3.28712   CTTCCCCGCTGACAA              CAGTGG CAAC CCACTG               GCTACGGCCAAGGTA  69 27
     APE1169 NONE
     APE1167  724304 ..  724318 -  -3.4  -3.51235   CCACAGACACTATAA               CCCGGA GTC CCCGCG               GTCCAAACCAGAGGA  49 62
     APE1164  722931 ..  722941 -  -2.4  -2.65815   GGCACAGCGACACCA                 CCCG GTG CTGG                 TCAGATCGTCGTGAG  38 130
     APE1161  721964 ..  722000 -  -2.2  -3.86822   GAAGGCCTCGATAAA    CCCCTTCATGCCCA AGCCCGTAA CAGGCATGCAGTGG    GCAGGCTTGGCTCCC  53 424
     APE1153  718698 ..  718708 -  -5.4  -4.15044   GCCCCCGGCAATAAA                 GAAG AAT CTTC                 GAGATAGAATTGCAA  67 86
     APE1152 NONE
     APE1151  717750 ..  717761 -  -2.2  -3.74397   ACTTTTACAAAAAAG                CATG GGCT CACG                 GGGAATCTTCGAGAT  51 132
     APE1150  716338 ..  716350 -  -5.5  -2.75081   GAGGGTGAAAAGCCA                CCCCA GGC TGAGG                CTCTACCTCCTAGGC  48 28
     APE1149  715867 ..  715879 -  -6.2  -3.33261   CCTCAAGGCCTACAA                GCCC ATGGA GGGC                GGGGTGTGCGACGCC  56 137
     APE1128  706435 ..  706459 -  -7.9  -3.36492   GGGCTAAGGGTATAA          GGGGGTTAC TCAGACT ATAACCCCC          CGGGATGCCGGGTCA  62 10
     APE1126  705714 ..  705725 -  -7.2  -3.15999   GGTCTACATAGTGAA                GGCC GAGG GGCC                 CGGGAGCAGCGTTGG  57 2
     APE1125 NONE
     APE1124  704907 ..  704947 -  -5.4  -3.79113   ATTTGGGTATAATAA GGCTGCGGCCCCTCC-GA TATATAC TCTGGATGGGCGGC-GCC CTCTGTAGGATATGG  61 106
     APE1119  702627 ..  702654 -    -4  -3.78934   GGGCTGTGATAATAA        CGGGCGAGGGCAG GGT CTACCA-CGCCGG        CGACACGGGGGTTAC  54 342
     APE1114  701189 ..  701207 -  -5.2  -3.29511   TGTACTCCTCTAGAA             CCCCCC CGCGTGT AGGGGG             CTATATCGTAGGCTG  54 26
     APE1109  698978 ..  699024 -  -8.8  -3.59882   AACCATAATAATGAA CCACCCCACA-GCCTCCCA CATGTTCGCC TGGGAGGCGTGCAGGCTGG CCAGCAGCGGGGGGG  66 272
     APE1104 NONE
     APE1102  696472 ..  696488 - -10.1  -2.87132   TGGTGGGGGGAGATA              GCAGGAG GGC CTCCCGC              CTCCTACCCGGGCTG  64 397
     APE1094 NONE
     APE1092 NONE
     APE1091 NONE
     APE1090 NONE
     APE1089 NONE
    APE1088a NONE
    APE1087a NONE
     APE1087 NONE
     APE1085 NONE
        rplX NONE
     APE1084 NONE
     APE1081  688672 ..  688684 -  -6.2  -3.17763   GGGAGACTGGAGGAA                GGCC CACCC GGCC                GCGGAGGCCATACTC  54 209
     APE1078  687301 ..  687311 -  -2.4  -2.71731   TCCACCCTCTAATCA                 CCCC TGA GGCG                 ACGGCGGCGCCGGCT  39 12
     APE1073  685476 ..  685494 -    -8  -2.90763   GTGATAGCCTACATA             GCAGGGAG GAC CGCCCCGC             CGGAGAAGAGGATGG  56 202
     APE1064 NONE
     APE1063  682357 ..  682367 -  -4.6  -2.79641   AATCACAACACATTA                 GCCG CCG CAGC                 CCAAAACCTTGACTA  46 38
     APE1061 NONE
     APE1059  680020 ..  680062 -  -8.3  -3.14344   GACCCCCCCGACCAA GCCC-CTCGACCCCCGTGAA TGTC TACTCTCGGGTCGAGAGGGC TAAAGACTAGAGGAG  63 172
     APE1056  679092 ..  679117 -  -4.7  -3.29511   CCGACTCGGTGATAA         TGC-TGAGGGAG GGG CTCCTCCACGCA         CAGGGGCCGCCCGAG  49 232
     APE1051 NONE
     APE1050  675677 ..  675707 -  -3.1  -3.66178   CGTCTCAAGGTCAAA      CGCGGTGGTGTTCG GGGC CGA-CGCCGCCGGG       CTGGACGGCTGTTTG  52 462
     APE1045  673633 ..  673650 -  -4.1  -3.54951   GAGCTCATCATAGAA             CTCCTGGC CCT ACC-GGAG             AAGACCTACCCCCTC  51 314
    APE1043m NONE
     APE1042  671107 ..  671121 -    -7  -3.28924   CACTGCTGGGGATAA               GGGGCC CCA GGCTCC               TGGCAAGCCTCCTGC  56 150
     APE1035 NONE
     APE1031  666307 ..  666352 -  -4.6  -2.78384   GGGCTGTGGAGCACA GCAGCCTCC-T-GGGGCCAGGC TTCA GCCTCCCCCCGATGCTGGCTGC CCTCATGCTGTTCCA  44 512
     APE1024  665388 ..  665406 -  -8.8  -3.55801   AGGAAGCCCCTCAAA             CCCCTGAC CCA GCCAGAGG             CTAACGCCACGGCCA  67 82
     APE1022  664459 ..  664469 -  -2.4  -3.06515   CCTTATCTCCAAAAC                 CCTG CAC CCGG                 CCCTGGTGATAGTGG  42 104
        leuS NONE
     APE1014 NONE
     APE1013  659615 ..  659625 -  -2.4  -4.52047   TACCACAGGATAAAA                 GTGG CCG CCGC                 AGCACCCAAACCCCC  64 392
     APE1009  658404 ..  658424 -  -7.5  -2.78216   TACGGCGAGTAATGA            GGGCCCC CAAGCCC GGAGCCC            TGAAACCCTAGTTTA  57 33
     APE1006 NONE
     APE1003 NONE
     APE1001 NONE
     APE1000  653718 ..  653752 - -13.4  -3.05384   GGGTTCCCGAGGGAA     GCCCCCAGGGGCTTCC GTA GGCAGCCCCGGGGAGA     CCGTGATGAACCCAG  83 60
     APE0996  651837 ..  651860 - -13.1  -2.70932   CCTCTCCCTCAAGTA          CCCGCCCCC CAGCTC GAGGGCGGG           CGTGCTGCTCCTCCT  73 261
     APE0983 NONE
     APE0981  644713 ..  644735 -  -3.3  -2.62578   AAACAACCATAACAG           CCCCTCCCC GCGCT AGGTAGGAG           GTTTAGAGGTTCTTT  40 28
     APE0980 NONE
     APE0979 NONE
    APE0978a NONE
     APE0978 NONE
     APE0976  641501 ..  641513 -  -3.3  -3.30635   GAAATCCCTCTAGAA                CACTC TCC GGGTG                TGCTGTTGTGCGGCC  47 218
     APE0975  640364 ..  640382 -  -4.5   -2.7224   CGAGAGCATATACGA             GGCCATG AGGTA CATGGAC             TTCAACGGCGTGGGA  44 236
     APE0971  635021 ..  635072 -  -4.5  -3.40403   TCTGTTCCAGGAGAA GCGGTATGGAGGGCTAACGCCGGAGA ACC TCTCCGACGTT-GACGTCC-T-CCTC ATAGGCCAGGCTACC  51 329
     APE0966  632153 ..  632172 -  -6.4  -3.32844   CTGTGGAGGCTAGAA            GAGTCTCC TGGG GGAAACCC             GCTCTCTACACCGCG  56 282
     APE0964 NONE
     APE0960 NONE
     APE0959 NONE
    APE0958a  626581 ..  626593 -    -2  -4.13767   CTTCTCACTCTAAAA                TTCT ACAGG AGAA                CCCCCCGTGAGGTCC  59 513
     APE0956 NONE
     APE0955  625056 ..  625067 -  -7.2  -3.05384   GGGCCGCCTACGGAA                GCCC CTGG GGGC                 TTCCCTCGGGAACCC  56 288
        gcvH  622855 ..  622865 -  -3.2  -3.28924   TACCCGTTCCGACAA                 CGAC CAC ATCG                 TGCTCTATGATCTCT  47 142
     APE0950  621081 ..  621107 -  -5.1  -2.91144   CCACCTCTCAAACCA         CCCCCTCTACA CGGCT CACAGAGAGGG         CCCCCTGGAGCCTTG  49 58
     APE0948 NONE
     APE0947 NONE
     APE0946  619157 ..  619171 -  -3.4  -4.74706   GTTAACAGTGAAAAA               CCCCGG GGA CCGTGA               CACAATATCATGGAG  71 141
     APE0945  617773 ..  617785 -  -3.3  -3.02144   CGACGCCCCCCAACA                GACAG CCA CCGCC                CCCGGCCCTAAAGTC  43 105
     APE0944 NONE
     APE0943 NONE
     APE0941  615157 ..  615167 -  -3.2  -3.60098   ACGCTGCAGCCCAAA                 CCAT TAG ACGG                 TCGGGAGGGAATATT  51 39
     APE0940 NONE
     APE0939  613781 ..  613798 -    -2  -2.62983   TGCAGCTGCATAGCA             GGCTTGA GGTTG TCA-GCC             CCGACCCCCTGCAGC  38 65
     APE0938 NONE
     APE0935  611826 ..  611836 -  -6.8   -2.8844   CTATAGTACATGAGA                 GGAG GCC CTCC                 GGGCTACCTGGGGGT  54 171
     APE0933 NONE
     APE0932 NONE
     APE0931  608061 ..  608084 - -13.2    -3.214   CCGAGGAGATGAAGA          GGAGCATGGG CCTG CCCATACTCC           TAGACCAGAAGACGG  79 479
     APE0927  605873 ..  605889 -  -9.4  -4.12475   TATAGAGGAGATAAA              GGCCAG GACAG CTGGCC              AGACCGGCTCCGAGA  80 336
     APE0916  599040 ..  599064 -  -4.1  -2.78384   TGGGGCTTCAGCATA          GCCTCCTGCTG CCA CCCCATGAGGC          CGCTGCCAGGGGAGA  43 419
     APE0902  592786 ..  592808 -  -2.6  -4.05033   TCTACCTCATAGAAA           CCTACACTCC CCC GCAGCACAGG           GGTAAGGGTGTGGCG  56 332
     APE0896  588580 ..  588592 -  -4.1  -3.61398   CCGCGGGTGGAACAA                GGCTT TCA AAACC                CCTTTCACGATACAT  53 249
     APE0894  587348 ..  587368 -  -6.7   -2.5805   AGGACTCTGGAGAAG            GTTGGCTCC TAC GGGGCCCAC            TATGCCGTGTGGCTG  48 278
     APES040 NONE
     APE0890  584206 ..  584216 -  -2.4  -3.53012   GGTCCCGGGTTCAAA                 TCCC GGC GGGC                 CCGCCACATCTTAAC  47 66
     APE0889 NONE
     APE0887  581355 ..  581371 - -10.8  -3.33265   AGTTCATAAACCTAA              CCCCGG TGACC CCGGGG              TTCCCGAGGGAAGCC  76 494
     APE0886  579987 ..  580000 -  -4.5  -3.48276   CGCGGCGCTACACAA               GGCGGG AGG CCC-CC               ACGCTGTTCGACGCG  53 362
     APE0884 NONE
     APE0882 NONE
     APE0881  578431 ..  578441 -  -8.2  -3.63762   AGATAGTAGAGATAA                 CGGG GCT CCCG                 CCTGCAACCGTTGAC  69 59
     APES039  577517 ..  577536 -  -8.6  -3.28924   CAGCTCGCTGTATAA            GCTCG-CGA GAC TCGTCGAGC            TGAATATACCCAGCG  63 396
     APE0874  572357 ..  572370 -  -2.3  -4.62336   ATTCTACGGGAAAAA               GCCTG AGAT CAGGG                CTCAGATAGGCGAGG  66 107
     APE0869  567954 ..  567975 -  -8.7  -4.09685   GTCTACGTGTCAAAA           CCGCCGGAGA GGC TCCCCGG-GG           AGGCGAGGGACCTGC  77 159
     APE0866  566969 ..  566987 -  -9.5  -3.41745   TCGCTATAACAGGAA             GGCCAGG CGTAT CCCGGCC             TCGACGAGGAGGAGG  67 215
     APE0861  564539 ..  564549 -  -5.4  -2.52623   CGTGTTTTACAAGAC                 TGGT AAA ACCA                 CGGGAACGACGGCTA  47 347
     APE0851  559504 ..  559522 -  -5.2  -3.38966   TATAACACAGACCAA             CTACTACG TGC CGCAGGAG             TACATGAACGTGATA  54 10
     APE0849  558533 ..  558577 -  -7.1  -2.78384   GGCTGGCTCACTATA CCCCAGGCCGTGCTGGGCCTCG CGTT CGCGGCC--GC-CGGGCTGGGA CTGATCGTCATGAGG  53 415
     APE0845  557002 ..  557018 -  -2.1  -3.29144   CCAGGCCCCGCAGAA              GGACCTC TAC GGCGTCC              CCGCCTACACGGACT  45 371
     APE0841 NONE
     APE0839 NONE
     APE0838  553558 ..  553604 -  -3.5  -3.28712   TGCCCGGTTCTATAA GACCC-CCTCACCCCCGG-CTCC AGC GGTGACCAGGGGCGCCCCGGGTC CCCGCCCGACGGGCT  49 103
     APE0831  550681 ..  550694 -  -4.5  -3.28712   TGTGGGGGCGGACAA               GAAGG CCCG CCTCC                TCCCGGGGTTCAGCG  51 460
     APE0828  549552 ..  549579 -  -4.8  -3.71527   TTTTAACTACTTAAA        GCCCTAACTCCA GTCA TGGTGTTAGAGA         ATGTTTTAGGCGGTT  56 409
     APE0826  548399 ..  548447 -  -9.7  -3.48593   TAGGCTCGGAGACAA GGTGTTAGAGAAC-GGTTAGCC TGGGTT GCCTGTCCTGTTCTCTAACACC CTGGAGTCTAGGGTC  74 137
     APE0824  545872 ..  545889 -  -7.7  -3.09273   CTCGCCGAACACATA             CTAGCGC GCAC ACGCTAG              CCCATGTTGCGGGCG  59 84
     APE0822  545401 ..  545411 -  -8.2  -3.64103   CATGCATACGGGAAA                 CGGG TTT CCCG                 GAACGCTGTGTGGCA  69 95
     APE0819  543949 ..  543977 -  -2.9  -3.97834   GAAGCTCATTAGAAA        GCGGGTGGCGGAG CAC CTGAGCCACCACC        TCTCAACCCTGGAGC  58 369
     APE0814  540366 ..  540390 -  -8.5  -2.78715   AACCGGGCGAGCATA          GGAGCGTGAGG CTA CTTCAAGCTCC          GGGCGATAGGCCCCC  58 151
     APE0805  533696 ..  533717 -  -3.7  -3.05384   TGGGTGGCGATCGAA           CTGTGGCTAC ACT GTAGCCG-AG           GGACTCTATCTCCCG  46 173
     APE0803  532195 ..  532215 -  -2.4  -3.61517   AGTCGGTTTCAATAA            GCTCCGCC TGCAG GGAGGAGG            AGACTGACTGCCTGC  47 385
     APE0800  530572 ..  530598 -  -6.5  -3.07236   AAATGCATGTTAAGA         GAGATAGCCGG GGGTA CAGGCTAACTC         AACACTCTTCCACAG  53 24
     APE0797  529180 ..  529191 -  -5.8  -3.87373   GAGACTCTGTATAAA                CAGC TCGG GCTG                 AGCGTCCAGCTTGAC  61 177
     APE0791  522960 ..  522971 -    -3  -3.08314   TCCAATGGTTAAAAG                CTTA ATTT TAAG                 TAGATGAAGTTTCAC  43 37
     APE0790  521738 ..  521752 -    -5  -3.32844   GGCGTTAGTCTAGAA               GGTACT TTG AATACC               TAGATTAGGAGCTAA  51 247
     APE0784  515992 ..  516007 - -10.4  -3.25823   CTGCTTGGATAGGAA              GCCTGG GAGA CCAGGC               TTTCCTTGAGGCTAT  70 340
     APE0777  512028 ..  512052 -  -7.2  -3.32521   AGCATAGTGCGAGAA         GCCGCCTCC-CT ACT AGTGGAGGCG-C         ACGAGAGGGAGGAGA  56 273
     APE0775  510670 ..  510682 -  -2.6   -3.6502   CACGGTCTACCTAAA                CCCG CCGTT CAGG                AGTAGGCTGGTGAAG  51 182
     APE0770  507102 ..  507112 -  -6.8  -3.36505   AGAGTCCAGCCACAA                 CGAC ATT GTCG                 CGCTGGAGGCCGCCG  58 365
     APE0766 NONE
     APE0765 NONE
     APE0762  502953 ..  502999 -  -8.1  -3.12036   AGAGAGCAGTGAACA CGCCCCACCCCGTCCCATCC AAACACCCAA GGA-GGG-CGGGG-GAGGCG TTGGCGGGGGCAGAA  59 44
     APE0755  499674 ..  499689 -  -4.6  -4.07124   TATGAGGGAGATAAA              GAGGAG GGAG CGCCTC               AAGATGTGGGCCAGG  62 64
     APE0743  493901 ..  493920 -  -4.2  -4.18197   AGGCGCTATTTAAAA            CGCTTG-GG CGG CCGCTAGCG            CTACGGCAGGCCTTA  62 38
     APE0741  492845 ..  492863 -  -7.3  -3.05521   AGGATAGCCTCAATA             GCGGCGC GCAGG GCGGCGC             TCGAGAGCCTGGTGG  54 305
     APE0731  488036 ..  488048 -  -3.3  -3.04144   TCCCTACTCTTAAGA                CCCGA CTT TCTGG                CTAGGCGGGCCGCTC  43 373
     APE0730  486786 ..  486798 -  -4.7  -3.40191   TTTACAATAGATTAA                GGTGG GTG CCCCC                GCTACATGGCGGCTC  51 403
     APE0728  485742 ..  485758 -  -2.2   -5.1861   GCTAGCAGGAAAAAA              GAGTAG TGCTG CTTCTC              TTCTCACGGCTACCT  79 35
     APE0727  484689 ..  484699 -    -4  -4.07885   CATCGGTGTTTAAAA                 TATC AAG GATA                 ATGTCTAGTCTATCA  60 86
     APE0725 NONE
     APE0723  481679 ..  481692 -  -6.7   -3.4678   ATTCTTATATGATAA               TTCGG TATA CCGAA                TCAAGAAGGGTTGGG  61 465
     APE0720  479923 ..  479933 -  -6.8  -3.17763   TCCATATTTCAGCAA                 GGAC CAA GTCC                 CATCTCCCGTGTTTC  57 151
     APE0718  479297 ..  479326 - -12.1  -2.71731   CCCACCCCCCAATTA       GTCCTGTAGGCCC ATTT GGGCCTATAGGCC        TTTTGGCCATGTTTG  77 112
     APE0712  474781 ..  474791 -  -6.8  -3.06696   TTCTCTGTTAAGATA                 GCGT ACT ACGC                 TGTAAGGCCCCTCGC  54 352
     APE0706  469724 ..  469738 -  -2.8  -2.83822   CTCACCCGACAAGCA               CCCT CACCCCC AGGG               CTACTCGAGCTCCAC  42 26
     APE0703  468290 ..  468300 -  -6.8  -3.07192   AACGCTCTGAAGATA                 CTGG GCG CCAG                 GTACGCGCCCGCGGT  54 276
     APE0700  467028 ..  467049 -  -2.9  -3.21099   TGGTGGCATCAGCAA           GCACCAC GCCATATG GTGGAGC            CAGTTCAGGGGGGGC  45 220
     APE0697 NONE
     APE0695 NONE
     APE0693 NONE
     APE0691  462500 ..  462524 -  -9.9  -3.13403   CCGCGGGGATGAACA          TGGGCGACGGC ATA GCTGTCGCCGA          GCCGGTTCACGGCAC  64 406
     APE0688  460258 ..  460269 -  -4.4  -3.52073   CCTGGAAGACTAGAA                TGGT TACT ACCA                 GCCGCCGCCTTGTCT  53 39
     APE0682 NONE
     APE0681  456434 ..  456444 -  -2.4  -3.36492   TGCTGAAGCCCATAA                 GGGG CCC CTCC                 ATAATTGATGTGAGC  46 289
     APE0679  455776 ..  455787 -    -3  -2.82193   AGGATACCTATCATA                TCTT TTTG AAGA                 GGTTTTAAGGATTAG  41 48
     APE0677 NONE
     APE0676  453749 ..  453774 -  -8.3  -3.12999   CCAGGCGACACTGAA         CACCCCC-GG AAGGGAG CCTGGGGGTG         TTGTGAGGAGTTCAG  63 66
     APE0675  453227 ..  453237 -  -4.6  -3.64703   GCTTCGCCACCGAAA                 CCCC GGA GAGG                 ATAAGGGAGGGTATA  56 106
     APE0672  448903 ..  448915 -  -4.1  -3.33922   ATGCCGGGGAAAAAC                CCCTA TGG TAGGA                TGGCCTGGTCTGGGA  49 54
     APE0669  446756 ..  446778 -  -4.1  -2.99458   GACTATAAAATATTA          TGGGTGCGGG GGTG CCCG-AGCCA           GGGCGAAGGGGGCGG  46 101
     APE0665 NONE
     APE0663  443522 ..  443542 -  -6.7  -2.80935   ACCGGAGGTACTACA            GGTACGCCT GGG AGGCGGCCC            GCATACTCAGGAGGG  53 249
     APE0660 NONE
    APE0659a NONE
     APE0656  440360 ..  440390 -    -4  -2.73124   CCCTAGCGCTCAAAC       CCGTAATCCC GGAGGCCTAGA GGGTTTACGG       CTGGAGGCTAAAACT  43 20
     APE0654  439244 ..  439254 -  -5.4  -3.57263   AGGTGCAGCTCCAAA                 CCAA GGT TTGG                 GTGAGGGTTAAACCG  58 82
     APES028  438885 ..  438907 -  -2.7  -3.16191   GGAGAGGGTGATCAA          CGGCATG-TA GACC TATCCTGCCG           GCACCCAGTACCCTA  45 56
     APE0650 NONE
     APE0649 NONE
     APE0647  435598 ..  435614 -  -7.9  -3.05819   TACAGACTGGGAACA              GGCTGAG GTC CTCGGCC              GCTAGAGACGCCTAC  57 228
     APE0641  433544 ..  433565 -  -2.8  -3.05384   TGGCCGGGGAGTGAA           GCTGGGGC GCTTCA GCCCCCGT            ATATCTCCCTAGCCT  43 15
     APE0639  431960 ..  431993 -  -5.1  -3.67775   AGGCCGACGGAAGAA     CTGGAGGCTAGAGCCC CTC GGGCCCTCGCTACC-G     TGCACGAGGCGACCC  56 306
     APES027  431149 ..  431180 -  -2.3  -3.68662   ACAGAATAGCCGAAA      GCCTCCTCTAGAGC ACCAG GGTTTAGAG-AGGC      GGTCAAACAGGCTCA  49 28
     APE0632 NONE
     APE0629  429246 ..  429270 -  -3.5  -3.53343   AACCCGTTTTTTAAA          CACCACGATCC TAT AGACCGTCGTA          TCCCGCTTCACCCAT  51 42
     APE0627  428561 ..  428578 -  -7.7  -2.68823   CGGGTTCGAGACAAG             CCCGCGTG AGA CAC-CGGG             TGGTCGGGGGTTCAA  56 205
     APE0623 NONE
     APE0621  425793 ..  425807 -  -7.8  -2.83715   TGGACTATTAGCATA               GCCAAC CTG GTCGGC               GTGGATGTGGAGGAG  54 85
     APE0620  419524 ..  419536 -  -5.5  -2.62184   GTGTGGGTGAGAGGA                CTAGC AGG GCCAG                CAGGAGGCTGGTGAG  47 112
     APE0618  418211 ..  418243 -    -2  -3.67775   ACGCCTAGCCAACAA     CCGGGCCACCA ATAATGTGGGCG TGGCG-CCCGG      GGTTGGGGCGGGGGG  51 77
     APE0615 NONE
     APE0614  416365 ..  416385 - -16.1  -3.04144   CCCGGAGCCCCAAGA            CCCCCCGGG AAA CCCGGGGGA            AACCCAGGGGAGCCT 100 225
     APE0609  411494 ..  411507 -  -2.4  -3.28537   AGACTGAACTATGAA               TACC GGGCGA GGTA                GGACTGGAAACTTGT  45 147
     APE0607  407356 ..  407369 -  -3.1  -5.03145   TAACGGTTTAAAAAA               CCCTT GTAT AAAGG                ATTGGCCTGAGCCGC  77 48
     APE0606 NONE
     APE0605 NONE
     APE0601 NONE
     APE0600  402933 ..  402966 -  -7.4  -3.39327   CCCCGAGAGGGATAA     CTATG-AGCCCCCGC GGCAG GCGGGGGCTGCATCT     AGGAGCCCCGGGTAT  62 356
     APE0598  402277 ..  402291 -  -8.6  -3.58343   TCCATGATGCTGAAA               GCGTTT TCC AAACGC               TTCCCTGGTTGAGGA  69 246
     APE0596  400314 ..  400334 -  -6.1   -3.1544   TTATAGGAGATTCAA           GCGTCGCC CAGTAC GGCG-CGC            CTATGGCAGGGTTCC  52 400
     APE0593  397510 ..  397520 -  -3.2  -3.57629   CAACAACCCACATAA                 CACC ATG GATG                 TGAATAGGTCTTTTT  51 242
     APE0591 NONE
     APE0590  396170 ..  396180 -  -4.6  -4.14859   AGCAATAAGGAGAAA                 CAGC TAA GCCG                 ACCAAGCTCCAGCGT  62 348
     APE0586 NONE
     APE0583 NONE
     APE0581 NONE
     APE0579 NONE
     APE0577 NONE
     APE0574 NONE
     APE0572 NONE
     APE0569 NONE
     APE0564 NONE
        ARO7 NONE
     APE0562  383787 ..  383797 -  -4.6  -2.62642   ATGAGGATTGAGAAG                 CCGC CCC GCGA                 GGGAATGGTTAGGGT  45 50
     APE0561  382392 ..  382403 -  -7.2  -3.59262   CTCGAGAGGGTGAAA                CCCG GGGT CGGG                 CCCGAGTGGGGCGGA  63 113
     APE0558  380788 ..  380812 -  -5.5  -3.26319   AACGGCGGAGACTAA          GGCGCTGGTGG CTG CCGCCAGGTCC          TCAGGCTTGAGGATG  52 207
     APE0552  377582 ..  377596 -  -5.6  -3.08639   AAGATTCTGAAGATA               GACCCC GCA GAGGCC               CTGGCCGAGAAGATA  50 116
     APE0545  373906 ..  373927 -  -6.6  -2.62184   CCTGGCCGCAGACCA           CTCTACGGC TCCAC GCCG-AGAG           CCCTGTCCCCGGCGT  52 6
     APE0544  373380 ..  373393 -  -2.3  -3.46602   TGGGGGAGACGATAA               CCGCT CTGA AGGGG                GTTCTGCCCCTATTT  47 130
     APE0541  372172 ..  372200 -    -3  -3.99324   GCTTATCAGGATAAA        CAGCCGGGCAAA CGTTT TTAACCCCGCCG        AAATTCATACTCTTC  55 124
     APE0540  370743 ..  370759 -  -2.1  -4.64766   GCTAGACGCTAAAAA              GGCGAGG AAG CTTGGCC              TGCACGTGGACACGA  66 140
     APE0536  367420 ..  367440 -  -7.6   -2.5751   ACAGCATGAGAATAG           CCATGCTGC ATAG GCAGC-TGG            AAAGCGTGGGATGCG  53 202
     APE0531 NONE
     APE0528  363038 ..  363056 -    -8  -3.51235   GGAGATACATGAGAA             CCCCTACC TGC GGCCGGGG             AGCAGCGAGGAGCTG  62 267
     APE0525  360826 ..  360849 -  -4.4   -3.5627   ACAGCACTCCTGAAA          CCGCGGAGGC CAAG GCCTACGAGA           GCCTCTTCCCAACCT  53 18
     APE0519  356358 ..  356371 -  -8.1  -3.96327   AGCGTCGAGGACAAA               GCCAG GATC CTGGC                GGCCAGAGCCCTAGG  71 341
     APE0513 NONE
     APE0511  352287 ..  352301 - -12.8  -2.62263   ACCCTGTGGAGAGGA               GGGCGG CGG CCGCCC               TCAGGCTATTGGACG  71 339
     APE0509  351089 ..  351099 -  -2.4  -3.21276   CTCCGCCCCACAACA                 CCAC AGC GGGG                 AGGATCACACGCCGG  44 58
     APE0507  350092 ..  350136 -  -9.9  -2.70932   CTTTCCCCCTAAGGA GTAGCTGGGCCCTCGCGGCCT TGG AGGCCGAGAAAGCACACCTAA CCTCGCGCCTATTCA  67 38
     APE0506 NONE
     APE0505 NONE
     APE0503  348371 ..  348381 -  -4.6  -2.87564   CTAGGGGGTTACATA                 CCGC TAA ACGG                 AGGGGGTTTGCCACC  47 40
     APE0493  343332 ..  343344 -  -3.3  -3.37975   ACGTAGCAGGCATAA                CAGGC CTG GCATG                GTGGGGAGGTCCTAA  47 502
     APE0490  341761 ..  341773 -  -3.3  -4.85599   CCGAGCCTACAAAAA                GCTGG CGA CTAGC                CCCCCGGAGAGGCCC  73 397
     APE0487  338272 ..  338290 -  -3.8  -2.91264   GGCTGGATGGAGAGA             TTCGGCCT GCT AGGCTAAA             GAACTAGAGAAACGG  45 156
     APE0486  337387 ..  337436 -  -5.8  -3.41988   GCCGACGTAATAAGA GGCACTTTCATCCCGTCATGGCCC TCAG AGGCTATC-CCGGA-GAAAGTGCC CTACTTCACCCTGGC  56 383
     APE0482 NONE
     APE0481  334986 ..  335006 -  -6.8  -2.71712   GCCCCGGGTTCAAAT           CCCGGCCGG TCCA CCAGC-GGG            CCTTCCCTTCTATAA  53 35
     APE0478  333218 ..  333269 -  -5.9  -2.78596   GAGCCTGTGAGGATA GCGCACTACA-CTGCCTCTGAAGCCT CTG AGGCA-CTGAGGCGGGTGTAGC-CGC CTGCGGCGCCCTCAT  51 361
     APE0473  330093 ..  330107 -  -4.3   -3.2963   ACCACCGCGGTAGAA               GGTAA TCAAG TTACC               CCGCATTGTACCTTT  51 207
     APES021 NONE
     APE0472  329068 ..  329095 -  -7.2  -3.66744   CCATAAATAATAACA        TAAACGATATCA ATAC TGATATCACTTA         TCATCAGATATGCAT  63 63
     APES020  328831 ..  328847 -  -5.9  -2.73364   TCGCGATTCTAATCA              GAATATC GTA GATACTC              TTCTTCACCTTAATA  51 100
     APE0471  326829 ..  326840 -  -7.2  -3.05384   GGGCCGCCTACGGAA                GCCC CTGG GGGC                 TTCCCTCGGGAACCC  56 267
     APE0470 NONE
     APE0465  322760 ..  322800 -  -9.7  -3.05935   AGACCTGCCAGCCAA  GCTGGCGGAGGCCGT GGGGGGTAGAT ACGGCCTCCTCCACC  CGAGCTGCCCGGGCA  64 513
     APE0462  320323 ..  320333 -  -5.4  -3.07013   GAGCTCGCTAAGATA                 CTCT GGG AGAG                 GGGATGGGCTGTTAT  49 392
     APE0459  319057 ..  319097 -  -3.4  -3.41051   GCACCTTCACTACAA GCCCCTTCCTGACGAGGCT CGCCAC AGCC-C-TCCG-AAGGGGC CTCCTATCACCGCTC  47 263
     APE0454 NONE
     APE0452  316078 ..  316094 -  -2.9  -2.96712   ACTGTCAAGAAGAAC              CTGCTTC TAA AAAGCTG              TTATGACGAGGCGGC  42 168
     APES019  315784 ..  315807 -  -3.6  -4.07885   GACCTTTTTCGAAAA          CCCCGTGTTC ACCC GGTCTCGGGG           TAGTCGTCGGGCACC  60 10
     APE0449  313347 ..  313368 -  -5.7  -2.66964   TGAGGGAGGAGAGGA           CCCCTTGCA ACAG TGCTTGGGG            AGGCGTGGCTTATGA  47 35
     APE0447 NONE
     APE0446 NONE
     APE0445 NONE
     APE0444 NONE
     APE0443 NONE
     APES018 NONE
     APE0442 NONE
     APES017  308954 ..  308989 - -11.2  -3.40403   CGCCGCGGATTATAA    GGGGGAGGACGCGCATA AAA CATACAC-CCCTCCCCC    TAGCCCCCGGGGTTT  76 25
     APE0441 NONE
     APE0438 NONE
     APE0437 NONE
     APES016 NONE
     APES015  305956 ..  305975 -   -10   -3.4072   CAGTGCCTACGACAA            TCTCCCCG ACAT CGGGAAGA             GGCTTCCTTGGTTTG  72 171
     APE0436 NONE
    APE0433a  304899 ..  304918 -   -10  -3.61517   ACTGGGGCTCAAGAA            GGTCCCCT GGTG AGGAGACC             CGCTATAAACACCAG  77 102
     APE0432  304123 ..  304139 -  -5.1   -4.0162   TGTGGATACTATAAA              CGAGC TGTATAG GCTCG              AACCCACGATAGAGT  65 170
     APE0428  300913 ..  300924 -  -5.8  -2.96395   AGGGAGGAGGAGATA                GAGG CGTG CCTC                 CCCTACCTTGTGGAG  52 344
     APE0423  298107 ..  298118 -  -3.6  -2.64616   GGTGGAGCTAGAGCA                GGCC TAGG AGCC                 TCTCCGAGTTCAATG  43 6
     APE0419 NONE
     APES014  295275 ..  295291 -  -2.2   -3.2963   ACCACCGGCTTACAA              GGCC GGCGCTTTA GGCC              CCGCGCAGGGGTCTG  45 306
     APE0416 NONE
     APE0415 NONE
     APE0414 NONE
     APE0413  283975 ..  283985 -  -6.8  -3.54129   GAGAGGTCCTCGAAA                 GGCT CAA AGCC                 TCGGGAGTACGAGTC  60 431
     APE0410  282448 ..  282459 -  -2.2  -2.69799   GCAGCCGAGAGAGCA                GACT TGTA AGCC                 TCCTCAACAAGCTTC  39 160
     APE0409 NONE
     APE0405 NONE
     APE0404  278686 ..  278696 -  -5.4  -3.91144   GCTAGAGTGGATAAA                 GCAT TTG ATGC                 GGAGGGCAGGGCTTC  63 40
     APE0402  277564 ..  277577 -  -3.7  -2.77947   GAATAACGGTGAAAC               GCCCC CCAC GGGTC                TAAGGGGTATGGTCA  43 464
     APE0401 NONE
     APE0399 NONE
     APE0396 NONE
     APE0392 NONE
     APE0390 NONE
     APE0389 NONE
     APE0385  270176 ..  270196 -  -3.1  -2.57974   ACTACTAGCAATGTA            TACGGGCGG CAG CCTCCCATG            GCTGGCCCTGTTCAT  40 294
     APE0380  266942 ..  266960 -  -4.4  -5.07652   CCGTTTAAAATAAAA             GCGGGCTA TCA TGGCCTGC             GGCCTTGGGGGTGGC  81 429
     APE0374 NONE
     APE0373 NONE
     APE0372 NONE
     APE0370 NONE
      rps19p NONE
      rpl22p NONE
       rps3p NONE
        rpmC NONE
     APE0362 NONE
     APE0360 NONE
     APE0359  256966 ..  256976 -  -2.4  -3.03124   CGGCATCCCGCAACA                 CCCC CCG GGGT                 CATACTATCATGGTA  42 25
     APE0358 NONE
     APE0356 NONE
     APE0354 NONE
        rpsN NONE
     APE0352 NONE
     APE0350 NONE
     APE0349 NONE
     APE0348 NONE
     APE0347 NONE
       rps5p NONE
     APE0345 NONE
     APE0343 NONE
     APE0342  249393 ..  249410 -  -7.1  -3.17146   CGGGTGGATAATAGA             GTATTAC ACCC GTAATAC              CATCCATAACCGGCT  57 66
     APE0340 NONE
     APE0339  245548 ..  245586 -  -2.8  -3.01712   TCCTCCTGTCGAACA   CCACGGGCTACCCCCTTG CAG CTATGGGGATGGCCGTGC   TATCCGTCCTGTCAG  42 384
     APE0337  243189 ..  243226 - -14.1  -3.90112   CGTCGTCGAAGTAAA   CCTTAGCCTCCCCTGGG ATAT CCTCGGGGAGGCTAAGC    TCCCCCGATGGCGGG 100 282
     APE0336 NONE
     APE0334  240431 ..  240442 -  -7.2  -3.14344   GAGCCCCGCCATGAA                CCCC TACA GGGG                 CAGATACCAGGGCCA  54 58
     APE0330 NONE
     APE0329  238077 ..  238120 -  -6.6  -3.58343   TGTAGCAGTTGGAAA GGCGGATAAGGCTCTATGCC TCAT GTCCTAGAACCTTTGCCACC GCTAGGTGAGACAGT  63 106
     APE0326  236396 ..  236426 -   -11  -3.03124   CTCTACGGGTTAAGA       GCCCGCCGCTCTAC CAG GCTGAGCTACGGGC       CCGCTTGTGCCGGGG  72 113
     APE0322  233380 ..  233390 -  -8.2  -2.78816   TCACCCGGTATTATA                 GCCG GGC CGGC                 TGTAAGATAGGGTTT  60 431
     APE0320  232750 ..  232769 -  -7.2  -3.50393   CGTCAGCCGATATAA            TGAG-TGCC CGG GGCATCTCA            TCTTCACCGTAGTAT  61 169
     APE0319  232085 ..  232103 -  -3.1  -3.11768   CGACATGAGTGAAGA             CTGTAAC TAGCG GTTTCAG             CACTCAAGACCCTCC  43 145
     APE0317  230567 ..  230606 -  -9.2  -2.74523   GGATGCCGAAGAGCA  GGCCTCA-CACCCCAGGGG TCT CCCGCGGGCTGCTGAGGCG  TGTCCTAGGTCCTGC  63 30
     APE0316  229487 ..  229499 - -10.5  -2.87344   GAGCGCCGTCAGAGA                GGCGG TAG CCGCC                CGCTCCCTAGAGAGG  64 245
     APE0307  224436 ..  224446 -  -5.4  -3.30159   CCAAGGGTCTCATAA                 TAGG CAC CCTA                 CTGACAGTGCTCTCC  54 297
     APE0304 NONE
     APE0303 NONE
     APE0302 NONE
     APE0301 NONE
     APE0300  216305 ..  216315 -    -4  -4.57543   AAGAATTAAAAAGAA                 CTTT TGA AAAG                 GATTAGAAAATGTGA  67 66
     APE0299 NONE
     APE0297  215079 ..  215101 -  -2.6  -3.84825   CTGAGGTACATTAAA           CCGAGTCTGA CTG TCAATCCCAG           AACCCTGGCGGCTAG  51 63
     APE0295  213687 ..  213711 -  -5.6  -3.62849   GGCAGGAAACGACAA          GCCCTGGTGA GGAGG CCACCGGAGC          TGGCGGAAGTACCGT  55 421
     APE0293 NONE
     APE0292 NONE
     APE0291  212012 ..  212033 -  -3.9  -3.13109   CACACTATCTAAAAT           CTTAAGCATA GGA TAT-CTTAAG           GTGAGTAGGCACAGT  47 226
     APE0290  211121 ..  211131 -  -6.8  -3.29829   TAGAGGTGGCCAGAA                 CGTG CTT CACG                 TGCACATACCTCGAG  56 303
     APE0285  207679 ..  207694 -  -5.4   -3.3452   GACACTAGCCCAGAA              GGTCCT GCTC AAGACC               CTCGTCCTGGGAGAG  54 76
     APE0284 NONE
     APE0282  206706 ..  206721 -  -2.6  -4.65969   AAGAAAGAATCAAAA              CTA-CTC TGG GAGATAG              CAGGAACAGCAGTAT  66 107
     APES010 NONE
     APE0279  205209 ..  205227 -  -2.4  -4.21194   GCCGAGGACGCAAAA             CAAGAC CGAGCTC GTCTCG             AATGTGATAGTATGG  58 99
     APE0278  203779 ..  203807 -  -4.5  -3.26545   TTGAGAGACCAGCAA        TCTTTCTAGCCTG GCC CAGGCTAGCTATA        CCCTTCTCGTAGAGC  49 498
     APE0276  202897 ..  202910 -  -2.4  -2.86164   CCTTGAAGTACCATA               GGTA ACGGAA TACC                AGACTATCTTGTCAT  41 267
     APES009  202268 ..  202279 -  -4.4  -2.88839   AGTGGCAAAGAGAAT                CACT CACG AGTG                 CATGTTGCATCCTAT  47 168
     APE0275  200447 ..  200461 -  -4.4  -3.33492   GGAGTGATTCCATAA               TTAATT TAG AATTAA               TATAGAAGGTTGGGG  51 381
    APE0274a  199727 ..  199761 -  -6.4  -3.14344   CACTCTCCTGAGTAA     TTCTAGGTCATAGTGG CGG CCTCTATAGCCTAGTA     GAGTCGTCTAAGTTA  54 180
     APE0274 NONE
     APE0273  198474 ..  198490 -  -9.3  -2.95298   CTCAGCCAGGATAGA              GCGCCGG CCT CCGGAGC              CGGAGGTCCCGGGTT  65 192
     APE0272 NONE
     APE0270 NONE
     APES008 NONE
     APE0269  195220 ..  195245 - -10.5  -4.22346   GAAATTCACGGAAAA         CCCTGTGCCTA AAGG TAAGCACAAGG          GAGAAACAGCCGACG  91 383
     APE0267  192937 ..  192948 -  -4.4  -3.05844   TTGTTTATCGGAAGA                GTGT ATGC ACAC                 CAGGGTTTCCGAAAG  48 101
     APE0264  190199 ..  190217 -    -3  -3.83262   GAAATCTTATAATAA             TGGCCAAA CCC TTAGGCCC             TAACACTTCCTATAG  53 394
     APE0263  188722 ..  188734 -  -3.3   -3.3095   AGACAGGCCGGACAA                GGTTC TTA GAGCC                CTCGACAAAAGGGAG  47 90
        pyrC NONE
     APE0260 NONE
     APE0258 NONE
     APES006 NONE
     APE0257 NONE
     APES005 NONE
     APE0256 NONE
     APE0255  181863 ..  181879 -  -5.1  -2.62389   GAAGTTAGGGAGAAG              CTGCAAG CCC CTTGGAG              TATAGTTCAGGCCGA  43 467
     APE0248  178098 ..  178114 -  -3.5  -3.70902   GGGTTTATAGCTAAA              GCCTGTG TGA CCCTGGC              TGCAAGCCCGCTAAA  53 36
     APE0246 NONE
     APE0244  176268 ..  176281 -  -4.5  -3.29511   TGCACTCTGTTAGAA               GCCACC GAA GG-GGC               TCGAACTCGGCGTGA  51 101
     APE0243  175098 ..  175108 -  -2.4   -3.6279   AAAGCCGTTGAAGAA                 CTCC CAG GGTG                 TTATGGGTCTTGGGA  47 354
     APE0240  173999 ..  174021 -  -9.1  -2.78935   ATAGTCCCGAGGACA          CCCGG-GGCC TGAA GGCCTCCGGA           GGATCATTTTTGCTT  63 29
     APE0239  173467 ..  173486 -  -4.4  -3.42256   AGCCACCGAATAATA            TATAG-GGT GCA ACCTCTATA            TTAACTTAAAATTAA  53 99
     APE0238  172749 ..  172760 -  -5.8  -3.07104   CCACAACGATATATA                GCTC CAAA GAGC                 CTCACCTCAAGCCTA  53 287
     APE0237 NONE
     APE0236  171190 ..  171209 -  -2.8  -3.17797   TCCACACACACCCAA            GCCCCTAT ACAC ATAGGAGG             ATTAGAGGCGGCGAT  45 152
     APE0235  170156 ..  170183 -  -3.4  -4.56597   CTTCCTCTGTAAAAA        TCTGGA-AGGCTG CGC CAGCCTCTCCACC        CTATTCTAATATTGA  65 88
     APE0234 NONE
     APE0233 NONE
     APE0231 NONE
     APE0230  166049 ..  166065 -  -4.3  -4.18697   AAAACGATGTGAAAA              GGGCCGT GGA ACAGCTC              TTCGGGGTGAAGGTG  62 340
     APE0225  162610 ..  162621 -  -5.8   -2.6342   GTTTAAAGCAAGCGA                CAGC TCCA GCTG                 TTATTAGGCTGCAGC  50 96
     APE0222  161269 ..  161283 -  -7.1  -3.06796   CTCCACGGCAGCTAA               CCTCC GCCGA GGAGG               ACCTCGTTCACAATG  56 374
     APE0220 NONE
     APE0219 NONE
     APE0218  157523 ..  157535 -  -3.3  -3.10975   AGCCAGCATCCAACA                CCCTA CCC TGGGG                CCTAACCCTCTTTAG  43 256
     APE0216 NONE
     APE0214 NONE
     APE0213  155644 ..  155666 -  -8.5  -3.04263   AGGCGATCTCTAACA          TGGAGAGGGC CGAT GCCCTCTC-A           GCGGTCATACTCTTC  60 145
     APE0211 NONE
     APE0209  152306 ..  152322 -  -3.6  -3.32343   TCGACATCCCCATAA              CGCCAG TTACC CTGGAG              GAAACCTCGCTACAT  47 186
     APE0204  150003 ..  150017 -  -5.8  -3.07132   CATCTAGATAAACTA               TTTAAC AAC GTTAAA               ATCAATAACCAATCT  53 421
     APE0203  148987 ..  149025 -  -3.9  -3.85704   CTATCAAGTATCAAA  CCCCGCCTTCCC-ATCCCT CAT AGGCATAGGGAAAG-GGTG  CTCCCGGCTGTCTCA  56 164
     APE0201  147057 ..  147081 -  -7.2  -3.53444   GCATGCTTGTGGAAA         TACTCGAC-GC CCTT GCAGCCGAGTA          CAGGAGGGAGTGTCC  61 271
     APE0198  144802 ..  144814 -  -4.7  -3.43961   CGACAACAGGGAGAA                GCCCC ATG GTGGC                TGTGAGGACTAGCCC  51 202
        lys9  142125 ..  142146 - -11.5  -2.97456   ATACAGGAGTATAGA           GGACCTCGC TACA GCGAGGGCC            GAGGATCTCATGCGC  68 149
     APE0186 NONE
     APE0184  135795 ..  135813 -    -6  -2.61264   GGCTGTAGCCATAAG             CATGCTTA GCA TAAGCCTG             GGTGCGGTGGTATCC  48 168
     APE0181  133138 ..  133151 -  -2.3  -3.97368   TGCTTAAGCTATAAA               GGCTT CACG AGGCC                TAGCTAACCCTGGTG  54 265
     APE0179 NONE
     APE0178 NONE
     APE0177  130171 ..  130185 -  -2.8  -4.11216   TGGCCAGGGGTAAAA               GGAC TAAGGAG GTCC               TCAAGAGATTTTACG  60 480
     APE0173 NONE
     APE0171 NONE
     APE0169  126005 ..  126018 -  -4.5  -2.93348   TGGACGAACAGCAGA               CCCTC TTCC AAGGG                AGTCTCTACACCTAT  47 87
     APE0168  125492 ..  125502 -  -6.8  -2.72344   GTTGACCCGGAAGTA                 GCCT CGG AGGC                 CCTCGCCCGAGCCGG  51 155
     APE0166  124258 ..  124270 -  -5.5  -2.82466   CAAAAATAGATAGTA                CCCTC TAG GAGGA                AATAGGCTTGCACGC  48 167
     APE0163  122713 ..  122737 -  -4.2  -3.14132   CCGGGGCCCGATGAA          GAGTACGCCA TCGCC CGACGGACTC          TTTCCAGCCGTGGGG  47 112
     APE0162  121502 ..  121515 -  -2.3  -3.08522   GAGCTACTCGAAAAG               GCCTA CAAA TGGGC                TAGGAGATATGCGCC  41 337
     APE0159  119253 ..  119271 -  -2.2  -3.60948   TAAGACACCTTTAAA             TCCCGAGG GTA CCCAGGGC             GAAGGCTATCAGGCC  49 2
     APE0158 NONE
     APE0157  117684 ..  117696 -  -6.9  -3.06133   CAACGTGTGATCGAA                CCCCC AGG AGGGG                ATTGGTTCCTACCGC  56 34
     APE0156  116419 ..  116432 -  -2.3  -3.26649   ACACGGCCAGACCAA               CGAGG GAAG CCTTG                TAGAGTAGGCTACAT  43 65
     APE0155  115862 ..  115872 -  -2.4  -3.45945   GCCATCGACAATCAA                 CCCC CTC GGCG                 ATAGGAAACTGTTCT  47 81
     APE0154  114438 ..  114449 -    -3  -2.78197   CGCCATATATACAAG                TTCT ACCT AGAA                 GGCTAATAAGGGGGT  41 69
     APE0153  113324 ..  113336 -  -3.3  -4.19472   TAATACAGGCTAAAA                TGGCC TCA GGCTA                CGAGTAACTCACACG  60 300
     APE0148 NONE
     APE0146  108387 ..  108402 -    -9  -2.76225   AAGGAAGCTCAACGA              CTCCCT TGAG AGGGAG               AAGAGTGACGCAAAG  58 467
     APE0143  106868 ..  106878 -  -5.4  -2.80816   CGCCTAGCTAGCATA                 TCCT CCT AGGA                 GTTTAGAGTTTTGCG  48 198
     APE0131   97853 ..   97864 -  -5.8  -3.31263   ACTCTACTTCTAGAA                GCCT TGAC AGGC                 ATACCGGCCTCCGAA  51 262
     APE0117   87277 ..   87295 -  -7.4  -3.34233   TGAGAAGCTCGAGAA             GAGGGCAT AGC ATACCCCC             TGCAATATAAGGCTC  62 265
     APE0115   84987 ..   85015 -  -5.9  -3.15078   GAGAGCTTATTAATA        TGGCCTGGATTGC TGG GCTATCCGAACCA        CATGTCGAGCCTCGA  54 14
      rpl40E   84680 ..   84705 -  -2.5  -3.85184   CCTAAAAGAGGTAAA         CTCCCTGCTCAG ACT CT-AGGAGGGGG         TTTTACGCTGGATGC  51 102
     APE0113 NONE
     APE0110 NONE
     APE0109 NONE
     APE0107 NONE
     APE0106   76893 ..   76919 -  -3.6  -3.83026   CCGGGCTACACGAAA         GGGCTACAGCTC CTC AAGATAGAGCCC         GGCTTCTACATGGTA  57 470
     APE0104   75252 ..   75263 -  -5.8   -2.8844   TGACATGATACCAGA                CACC CCCA GGTG                 TTGTCGCGCCGGAGA  52 49
     APE0103   74316 ..   74331 -  -5.4  -3.20387   GGAAAAGAGGGAAGA              CGCCAA ACAT TTGACG               GAGGTCCTAGATAGG  51 469
     APE0099 NONE
     APE0097   68184 ..   68197 -  -8.1  -3.10091   AGTCCGAAAACTACA               CAGCC TACA GGCTG                AACCTCGACATCGGG  57 308
     APE0093   66516 ..   66529 -  -2.3  -4.77036   CTTCAGCACCAAAAA               GGGTC TACG GACTC                TAAGCCGGAAACATT  68 75
    APE0092m   65094 ..   65105 -  -5.8  -3.83006   ATATCTAACTAACAA                CTGG TACA CCAG                 GCTTCAAAACTATCT  61 291
     APE0087   60419 ..   60430 -  -4.4  -3.03124   TCTCAGCCTTTAACA                GCTT CAAC AAGC                 TTTTTGGATAGAATG  48 1
     APE0085 NONE
     APE0084 NONE
     APE0082 NONE
     APE0080   54005 ..   54020 -  -3.2  -3.53091   AGTCCGCTCCCCAAA              GGCATG AGCA CATCCC               CGATACTTGTTAAGG  49 517
     APE0076   51964 ..   51982 - -10.3  -3.31144   CCTTTAGCGGGAGAA             TCCCCAG GGAGG CTGGGGA             GGAGTCTAAACAAAG  72 202
     APE0075   51421 ..   51437 -    -3  -2.53911   CGAAGGGTTAACCTA              GCTTTC GTTCT GAAAAC              GTACTGGCTCCCGAT  40 6
     APE0074   50627 ..   50639 -  -6.3  -2.93623   GGTTCGAAAAGATTA                GAAGT TAT ACTTC                AGGTAAGCTGATTGT  52 17
     APE0071 NONE
     APE0070   47029 ..   47049 -  -3.4  -3.36505   AGATGGGATCCAGAA           TAGCT-CAA TTAG TTGTAGCTA            GGGTGGAAGGACCTC  47 111
     APE0068   46098 ..   46137 -  -3.4  -4.22652   GGAGATCAGGGAAAA  CCCTCTAGCCGCGATCCCC GAC GAGGA-CGCGGGCGGAGAC  GTACATCACCACCAT  60 55
     APE0059   38375 ..   38406 -  -4.5  -3.67296   CAGTACTGAGCGAAA      CCGCCTCCATAGAG GGAAG CTCTATACAGG-GG      AGAACCCTAAATATT  56 250
     APE0058   37936 ..   37947 -  -3.6  -3.15379   ATAGAATTGAACACA                CCGG ATAG CCAG                 CTAAGCCTCCTCATA  47 148
     APE0056 NONE
     APE0055   33667 ..   33685 -  -3.8   -3.1355   TTCATTTACACGGAA             GCGTGTAT CAG ATCCACAC             AATCAACGTTATAAT  47 14
     APE0054   32965 ..   32979 -  -7.2    -3.186   CAATACAGGAAGACA               CAATGT TAC ACATTG               AGTGTTAACACATTT  57 104
     APE0053   31923 ..   31944 -  -7.9  -3.14344   TATGGTCCTCAGCAA           GGCCGAAGG CACA CCTCCGGAC            CATTGTAAATGTTTT  61 98
     APE0052   30872 ..   30916 - -14.3  -2.89602   TTCTTCATAGCAAAG TATCAGCCTCTAGGCCCCGAA CTC CTCGAGGCCAAGTCGCTGATA AGAACCTCCTATGAT  82 516
     APE0025 NONE
     APE0024   15891 ..   15907 -  -3.7  -2.84794   CTAAGTCTAGAAGGA              GAAGC CAATCCC GCTTC              AACTAAAACCACCAC  45 139
     APE0023   15364 ..   15375 -  -5.8  -2.78384   CTCGGGCCCACTATA                GTGG GTTT CCAC                 GCCGGCTTATACCCT  51 41
     APE0020   13914 ..   13945 -  -2.1  -3.21218   ACCCCCCACCAGTAA      CCCCCCGGTCC TCACCAGCCT GGCCAGGAGGG       CTTGAAGATCTCCAG  43 5
     APE0017   12316 ..   12332 -  -2.2  -3.96932   ATATACAGCTATAAA              CTATCC GGAGA GGAGAG              CCGTGTTTTCCTATA  56 80
     APE0010 NONE
     APE0009    5631 ..    5648 -  -4.1  -3.78329   CTCGATGAACTCAAA             CGATTGT GACA ACACTCG              CAGCATCACGAGGAC  56 151
     APE0004 NONE
     APE0002 NONE
     APE0001     140 ..     156 -  -3.6  -3.53012   GCTCGCGGGTTCAAA              CTCGCG TAGGG CCCGAG              TTCTAGTTATAGTTG   0 82
