# Supplementary material for: Rapid, accurate, computational discovery of Rho-independent transcription terminators illuminates their relationship to DNA uptake
Source: Genome Biol. 2007 Feb 21;8(2):R22. doi: 10.1186/gb-2007-8-2-r22 (PMC1852404; doi:10.1186/gb-2007-8-2-r22)
Supplement: Additional data file 4 — Best terminators found downstream of each of the genes of the 343 organisms studied. [file gb-2007-8-2-r22-S4.zip › Agrobacterium_tumefaciens_C58_Cereon.bag]

  AGR_C_5142 NONE
         maf    1430 ..    1450 +  -2.5  -2.73364   TTATCGAAACTACGC            GACATGGAT GTC ATCGATGGC            TGATTCACGTGAAAC  39 2
        aroE NONE
        coaE NONE
     AGR_C_7    3644 ..    3672 + -11.8  -4.54047   GAAAATCGGCTAAAT        AAAAACCCGGGT GAAGA ACCCGGGTTTTG        TTTTGTCTGCAATGA 100 63
    AGR_C_12 NONE
    AGR_C_15 NONE
    AGR_C_17    7322 ..    7345 +    -3  -4.07687   TGCGGCTTTCGCGGC          GGCGCGGTGA AAAA TCATGACGCC           TTTTGCGGAGGCCGT  58 6
    AGR_C_18    7805 ..    7815 +  -4.6  -3.35679   TTTGAGTGATTCGCT                 GGCT TCA GGCC                 TTCTCACTGAAACGC  51 127
    AGR_C_19   10345 ..   10381 + -23.9  -3.81951   GAAACGAAAATTTAA    CAAAAGGCCCGGCGG TGAATTT CCGCCGGGCCTTTTG    TTTGATGGTGTCGGG 100 73
    AGR_C_22   11999 ..   12034 + -13.2  -4.38712   AGGCATTCAACGAAA    AGTGAGGCGCCGGCGG GAAA CCGCTGGCGCCTTAAA     TTTTGTGCACCTGCG 100 49
    AGR_C_24   13391 ..   13405 +  -3.6  -4.21194   GATGGACGAATCGGT               TATGAA GGC TTCATG               TTTTCGCTCCTCAGA  60 83
    AGR_C_25   14175 ..   14193 +  -3.7  -2.53876   ATTTCGATTGAAACT             GGCGGCG TGCAT CGCCATC             TGGATTCACGTGAAA  42 30
    AGR_C_26 NONE
    AGR_C_28 NONE
        trpA NONE
    AGR_C_32   17939 ..   17970 +  -5.9  -2.66912   GAGGAAAAAAATATG      TCG-CCCGGAGGCA TAAAC TGCTTTCGGGATGA      TGCTATACGTTGCCT  49 39
    AGR_C_35   19396 ..   19415 + -12.8  -5.28481   TTCCCCAATAAAAAA            GCCCGGCG ATCA TGCCGGGC             TTTTTTCATTCCATA 100 30
    AGR_C_56   39023 ..   39047 + -13.6  -4.60255   TTTCGTGAGGAGGAG          GGAACCCGGC CCAGT GCCGGGTTTC          TTTTTGCCGGGTTCT 100 51
    AGR_C_57   39654 ..   39666 +  -5.5  -3.29461   ATCGGCGCGCGGGCG                CGTCG GCA CGATG                TTCTGGCGCAGGTTC  52 120
    AGR_C_70 NONE
    AGR_C_72   46343 ..   46367 + -14.3  -5.23292   GGGACAACGAAAGAA          GAGTGCGGCCA TAT TTGCCGCACTC          TTTTATTTTATCTGC 100 49
    AGR_C_75   47500 ..   47524 +  -6.6   -3.6682   GACTATTATCCGCCA          TATTGTTTCC AAAAA GGAAATAATA          TTTGGCTGGATGCCG  62 46
    AGR_C_78   49902 ..   49925 + -14.6  -5.16841   TCCATAAACAAAAAA          GCCGCCG-GGA AAA TCCTCGGCGGC          TTTTTCTTGATCTGA 100 159
    AGR_C_81   51528 ..   51554 +  -2.3  -4.14392   CGCACGCGGTCTGCC        GACATGGGGTTT TCGG GAACCTCG-GTC         TTTTCACCCTTGCGC  60 222
    AGR_C_92   65200 ..   65214 +  -4.2  -3.53563   AGAACCATAGGGGAC               GGGG ATCAATG CCCC               TTTCGCGCAGCATGT  52 422
    AGR_C_94   67365 ..   67381 +  -3.5  -3.53012   GCCTGAAGAAGTGCT              GGGGCTG ATG CCGCGCC              TTTGAAAAGCCGCGG  51 18
    AGR_C_96 NONE
    AGR_C_98 NONE
   AGR_C_100   70163 ..   70179 +  -4.3  -4.65446   GTGTTGAATCTTTTT              GATCCAC AGG GTGGGGC              TTTTGTGTGTCTACT  71 101
   AGR_C_102   70976 ..   71015 +  -2.7  -3.28712   CTCGATCAGCTGAGG  CGGCGGGGGCGATGGGC CTGATC GTCTATTATTCCAGCCG   TTCTGAAAACACCCA  45 28
   AGR_C_104 NONE
   AGR_C_106 NONE
   AGR_C_107   74621 ..   74676 +  -5.8   -4.4715   CAAGCCGGAAGGGGC TGGAGACGGTTGCGCCGATTGCATCG AACA CGAAGGCGCCGGCGCGACCGATGCCG TTTTGTCCATTGCCG  74 96
   AGR_C_109 NONE
   AGR_C_111 NONE
   AGR_C_112   78302 ..   78318 +  -2.1  -3.92522   AGACACGCGGTCAAT              ACCGGTC TGC GGCTGGA              TTTCTGCCGTTCCCA  54 92
   AGR_C_116 NONE
   AGR_C_117   81008 ..   81028 +  -6.1  -2.59421   CCAGCTCAAAATCCT            CGGTTTCGT AAA GCGAAAGCG            CTTCCTGCTTGTTGG  46 335
   AGR_C_119   81943 ..   81958 + -11.8  -5.75538   TAACGGACATAAAAG              GCGGGG GTGA CCCCGC               TTTTTCTTTTTTGGG 100 157
   AGR_C_121   83228 ..   83262 +   -12  -3.14564   TGGCCACCATCAGCA     GCTTGCCGCCGCTGCG CAA CGCACCGGCCGCAGCC     TTGATGAAGGCCTGG  69 148
   AGR_C_139   96349 ..   96361 +  -2.6  -4.62069   ATCGGGAAAACATGT                CGGT GCAAG GCCG                TTTTTCGACTGCCAG  68 90
   AGR_C_144   98901 ..   98929 + -11.8   -3.1875   GCCGTGTCCTGAGAT        GAGGATGGCG AATGCTCAA CGCCATCCTC        TTCAGTTGGAATATC  78 41
   AGR_C_148 NONE
   AGR_C_150  103228 ..  103256 +  -4.3  -4.07568   CCGCGGCAAGACGCG        GCGCGAGAGCCGC CAT GCTGCGGTCGCCC        TTTTCGGAAACCAGC  61 454
   AGR_C_155  105194 ..  105223 + -13.7  -4.56597   CATGATGGTTCATGA       TAAAAGCCCGGTA TCGC TGCCGGGCTTTTG        TTTTTGGACGGGCGG 100 45
   AGR_C_161  109822 ..  109837 +  -4.7  -2.79492   CGCAGGTGAGCTCGT              CGCTT CCTGAT AAGCG               CTTTGGCCTTAAGGG  45 16
   AGR_C_162  110155 ..  110172 + -10.5  -5.61881   AAAAACGGATGGAAA             GGTCGGG CTCG CCCGGCC              TTTTTGTTTTTGCGA 100 158
   AGR_C_169  116016 ..  116042 +  -3.6  -2.92669   AATTGGGATGAGGCG         CATTGACTGGCC TTT GAGCGGTCGATG         TCATTGCTTTGTCGT  44 20
   AGR_C_171  116888 ..  116903 +  -6.1  -2.75819   AAAAGATGCGTATCA              GGGCT GGTCAA AGCCC               GTTTGGGCATGTATA  50 96
   AGR_C_173 NONE
   AGR_C_174 NONE
   AGR_C_178  120656 ..  120707 +    -3  -4.25104   ATCTCGGATCGCAAA T-ACCGTCACCCCGGCCGC-CATG GAGGAG CATGCGCGGCTGAAGTGGCGATCA TTTTCATCCGGGAGG  62 153
   AGR_C_180  121712 ..  121759 + -14.1  -3.53012   CAATATGCCGATTGA TGAACGCGGAACGACCGGCGGT ATCTC GCCGCCGGTCGA-CTGCGGTCG TTTCAACAGGCGGAC  95 26
   AGR_C_182  122249 ..  122265 +  -2.9  -3.09018   CTGCCGTTCCAGCGC              TTCGGCC CCT GGCTTAA              ATTTTGAGGTGCTGC  43 2
   AGR_C_184  123808 ..  123831 + -14.6  -5.43414   ATCAAAATGTGAGAC          GCCGGCGATG GAAA CATCGCTGGC           TTTTTTGTGTCTGGT 100 46
   AGR_C_187 NONE
   AGR_C_189  124727 ..  124753 + -14.5   -4.1043   ATCCGAAACAAAAAA        CGCCGCCAATCC CGAA GGAT-GGCGGCG         TTTCTGATGTTTAAG 100 41
   AGR_C_194  128430 ..  128444 +  -4.2  -4.13343   TTCCTGCCTTTCAAC               GCGGTT GCA AACCGG               TTTTCCCGGCTTTAT  62 360
   AGR_C_196 NONE
   AGR_C_197  129539 ..  129550 +  -3.6  -2.63715   CGGGCTGCGGGGAAC                CGGC GTAA GCTG                 TAATATAGGCTAGAT  42 1
   AGR_C_199 NONE
   AGR_C_200  130785 ..  130814 + -16.5  -4.34402   TATGATATGTGTCTG       GGGCGCATGATGA ATTT TCATCTTGCGCCC        TTTTCATATCCAGCC 100 41
   AGR_C_202 NONE
   AGR_C_205 NONE
   AGR_C_207 NONE
   AGR_C_209 NONE
   AGR_C_210 NONE
   AGR_C_211 NONE
   AGR_C_214  138133 ..  138150 +  -9.1  -4.07687   CTGCGGTCTGGAAGC             TTCGGCG GTGG CGCCGGA              TTTTGCAGCGCCGGT  76 414
   AGR_C_231  148207 ..  148236 + -20.1  -5.89659   TCCCTGCAGCCTTCG       CGCCGCGGAATCC TGTC GGATTTCGCGGCG        TTTTTGTTTTTTTAT 100 58
   AGR_C_235 NONE
   AGR_C_238  156235 ..  156256 +  -3.7  -4.80882   TGCATGCCTGTGAGG           TAGGTTTTG TCGA CGGAACCTG            TTTTTGATATCAGGT  74 410
   AGR_C_245  159365 ..  159381 +  -7.9   -4.4078   TGTCTGAACTATTCC              GTCTGCC TCA GGCAGCC              TTTTCCTTGGACAGG  79 34
   AGR_C_247 NONE
   AGR_C_249  160653 ..  160670 + -12.7  -3.26779   TATAGAATGTGAAAA             TGGCGCC CCTG GGCGCCA              TCTCTGTTTTCAGCG  83 54
   AGR_C_253  161941 ..  161976 +  -5.5  -3.99678   GCGAAAGTGACGGTG   CGGTCC-G-TCAAGGCGC GAT GCGCC-TGATCCGGACCC   TTTGATTATAGCGGT  63 31
   AGR_C_256  163899 ..  163924 + -10.3  -4.07568   GCATGCGGTGCTCTG         ATGGCGCGGCG AAAG TGCCGCGCCGG          TTTTCCGGACAGGCG  86 118
   AGR_C_257 NONE
   AGR_C_259 NONE
   AGR_C_262  166394 ..  166435 +  -2.9  -2.56596   GCTTACACGACGGCG TCCGTTGATGGCCCCGGTTT TCA GGACCGGT-CAATCTGCGGA TGAGTTCATCGACGG  40 144
   AGR_C_264 NONE
   AGR_C_265 NONE
   AGR_C_267  169033 ..  169043 +  -2.4  -3.71279   CGACTCTGAAGAGGA                 CGGG TGG CCGG                 TTCATTTTCCATGTT  50 65
   AGR_C_268  170202 ..  170228 +  -8.6   -4.2558   TCGCATTTGCGTCGA         TTGGGCCGGACA TCA TGTCCAGCCCGC         TTTTGGTCCGCCATC  81 102
   AGR_C_306  185885 ..  185909 +  -7.7  -3.45776   CAGCAGCAGCGCGGT          GCCCGAGGGCG CAT CGACCTTGTGC          TTGTGGTGCATTTCC  62 353
   AGR_C_316  191155 ..  191183 + -13.2  -3.53012   ATGCGTGGTGGTCCG        GCAAGGCCGG GAACTGAGG CCGGCCTTGC        TTTCGCGGCGAAGGC  89 9
   AGR_C_318 NONE
   AGR_C_319 NONE
   AGR_C_320  195484 ..  195498 +    -7  -3.08679   TTCCCGCAGGACCTT               GCGCTG TTG CTGCGC               TATTCACTGAACAAC  54 311
   AGR_C_323 NONE
   AGR_C_326 NONE
   AGR_C_328  199400 ..  199410 +  -4.6  -3.64703   GCATTTCCAGTAAAA                 CTGC GTA GCGG                 TTTACGTCCGGACAA  55 42
   AGR_C_346  206989 ..  207011 + -14.1  -2.88118   GCCGTTTTCGCAATA           CCGGCGGGT CAATT GCCCGCCGG           CTTGTTATCCAGTGA  86 42
   AGR_C_354 NONE
   AGR_C_357  213412 ..  213423 +  -4.4  -4.09243   AAAGGTGCCGGGCCC                CTCT GGCG AGAG                 TTTTACGGCGCTCTC  62 147
   AGR_C_359  214700 ..  214729 + -15.1  -4.60487   TGATCCACAACGATC       CTCGCCTTCCGCCG TGG TGGCGGAAGGC-AG       TTTTTAAGCATCATA 100 38
   AGR_C_361 NONE
   AGR_C_363  216250 ..  216275 +  -6.1  -3.56099   AGCCGACGGCTTTCC         GCCGCCG GGAAGGCTGAGA CGGCGGC          TTTCACGACATTGTG  57 9
   AGR_C_365  216704 ..  216714 +  -6.8   -2.5806   CCCGGTATCAACCCT                 GTCG ATC CGAC                 CTTCTGAAGCGGTTT  51 8
   AGR_C_367  218389 ..  218399 +  -8.2  -3.39449   CGTAGATGTCGAAAT                 GCGC CCA GCGC                 TTGGTATTGGTGACA  59 197
   AGR_C_369  220795 ..  220812 +    -4  -4.84359   GGCACGGTCAGTTTC             GGCGGC AAAGCG GCAGCC              TTTTTCTCGGCCTCA  74 183
   AGR_C_384  230436 ..  230452 +  -2.1  -4.71382   GGCGACAAGGACGCT              CAGCCCT GAC AGGGCAC              TTTTTGCATCATTCT  68 17
   AGR_C_388 NONE
   AGR_C_389  232553 ..  232570 +  -2.6  -3.13906   GCCCGCGCCTGGATT             CGGCTG ATCTGA CAGCGG              TGATTTTCGGTTGCG  42 14
   AGR_C_390  233034 ..  233047 +  -3.1  -3.71686   TCTCATGCGTTCATC               G-GCTG TAC CAGCAC               TTCTCTTCGGTTGCC  51 219
   AGR_C_393  234101 ..  234115 +  -4.2  -2.52516   CCTGGCATCGCTGGG               TCGATC GTC GTTCGA               GTTGATGATCAGCGC  43 6
   AGR_C_398 NONE
   AGR_C_401  236940 ..  236961 + -15.9  -5.38054   ATTGATATGATAGAA           CCGCCTGCT TTTC AGCAGGCGG            TTTTTCTTTGTGGAA 100 48
   AGR_C_405  238530 ..  238540 +  -6.8  -4.62069   AACGGCCCGGGGGCA                 TGCC GAA GGCA                 TTTTTGAAATGCCGG  78 60
   AGR_C_408  239793 ..  239811 + -12.4  -3.53811   CCTTCAAACGCAAAA             GGGAGGCT GTG GGCCTCCC             TTTAACAGCGATGCA  81 48
   AGR_C_416  243735 ..  243745 +    -4  -3.08642   AATCATAATTTCCAT                 TATC GTG GATA                 TTGACTCCATCATAT  45 78
   AGR_C_418  244361 ..  244372 +  -2.2  -3.25823   CAAAGACAGCGCTGA                TTCC CAGA GGAG                 TTCATATGGCCACCA  43 26
   AGR_C_420  245139 ..  245161 +    -9   -4.7629   TTCGGCCGCCAGCCT           GTCCGCCAGC ACC GCCGGCGGAA           TTTTTCCCTTGCTGC 100 268
   AGR_C_425  247306 ..  247332 +  -6.7  -3.40052   AGAGATAGGCGTCCT        TCT-TGAAGGCC TGCT GGCTTTCATAGA         TCTTCTTGAAGCTCT  56 112
   AGR_C_430  250331 ..  250365 +  -7.7  -3.68222   GGACGACGGTGATCA     GCAGATCGGCCACGG AAAAC CCGCGCTCGATCAGC     TTCTTGCGCTTCAGC  64 305
   AGR_C_436  252397 ..  252428 +  -5.8  -4.08767   CTGCGTAAATCACCG      CCGCAAGGGGAAAT TTTC ATTCCCCGTTGCGC       TTTTAGCCGACTGCG  67 60
        rpmI  252748 ..  252758 +  -5.4  -4.14013   ACTACCTGCCGAACG                 GTCT CTG AGAC                 TTTTCCGCACTTTTG  65 18
   AGR_C_439  253233 ..  253256 + -17.4   -5.0925   TGTTGTCATTTTAAA          CCCGCGTCGG GAAA CCGGCGCGGG           TTTTTCGTTTTGAGC 100 58
   AGR_C_441 NONE
        pheS NONE
        pheT  257793 ..  257822 + -16.5  -4.62471   CGGATGATAGAATGA       AAAAAGCCGCGGC AGTT GCCGCGGCTTTTC        TTTTTAGCGGTTGGC 100 52
   AGR_C_448  260238 ..  260252 +  -8.5  -4.03978   AGGCGCAGCCATTCC               GCCCG GTCAG CGGGC               TTTGTGTCGCGAATT  71 429
   AGR_C_457 NONE
   AGR_C_461  266529 ..  266547 +  -6.6  -4.62069   GAGGCCAGCACCCGG             CGGCACGG TGA TCATGCCG             TTTTTCACCTCGGGC  78 116
   AGR_C_468  270097 ..  270131 +  -4.8  -4.19704   CCCTGCGCCTTGATC     TGATCCTGCGACAGCG AGG CGCCGTCGAGGAAGCA     TTTTGAATAGCATTG  65 167
   AGR_C_478 NONE
   AGR_C_479  274785 ..  274805 +   -14  -3.51329   AAGACAAAACAGAAA            CGCCGCGA ACTAG TCGCGGCG            TTATCGTTCAAACTG  95 13
        uppP  289429 ..  289451 + -12.7  -5.42862   CCGAAAAACAAAAAA          GCGCC-CCGG AGAA CCGGCGGCGC           TTTTTTTAAACCTGT 100 59
   AGR_C_523 NONE
   AGR_C_525 NONE
   AGR_C_527  296889 ..  296916 +  -6.3  -2.56432   ACCGCTCTATTCGCA        TCCTCACC-CCA ATAAA TGGTGGAGAGGA        ATTAGTAATGTTGAA  49 99
   AGR_C_529 NONE
   AGR_C_530  298389 ..  298407 +  -2.3  -3.45023   CAAGCCCGCTGAAGC             CGGCATG AAGCG CGTGCAG             TTCTCCTCGTCCTAC  45 18
   AGR_C_531 NONE
   AGR_C_532 NONE
   AGR_C_533  301254 ..  301280 + -10.2  -3.29043   AGCCCAGCGCAGAAA         TCGGCGCGAT GACTAAA ATTGCGCCGA         TTGTCAAAACCGCTT  71 40
   AGR_C_536  301879 ..  301890 +  -7.2  -2.82516   CCTGTCTTCACCCCC                GGCC GGCG GGCC                 TGTGCTGCTCCGCCG  55 43
   AGR_C_538  303124 ..  303150 +  -4.5  -4.33214   ACAACTAAAATACAT        CGCCTGCGAGAA ATTG TTCTC-TAGGTG         TTCTTGTTTTATTCT  66 86
   AGR_C_541  304808 ..  304850 + -10.4  -2.52896   GGGCCTTAACCGCAA AAAAACGATGTGCCGCCAGC GGG GCGGGCGGCACATCGGGATA TCAATTGACCGGTGC  65 54
   AGR_C_549  308821 ..  308836 +  -8.2  -2.62263   CATCAAGGAATATCA              CGTCGC CAAG GCGGCG               TGATATCAGCCGGAT  56 7
   AGR_C_552 NONE
   AGR_C_555  310727 ..  310758 +  -3.1   -4.3467   CCAGCGGTGCAGGCG     CGGGG-TGCT-GA AGATATAG TCGAGCAGCCCCG      TTTTCATATCGACGT  65 267
   AGR_C_561 NONE
   AGR_C_562  316131 ..  316142 +  -5.8  -4.14392   GATTCGGAATATCGG                CGCT TTTA AGCG                 TTTTGCGCGTTGACG  67 42
   AGR_C_563  316607 ..  316626 + -11.4  -5.01535   TTAACTATTCAAAAA            GCCTGGTC TTTT GACCGGGC             TTTTTGTGATTCTAA 100 56
   AGR_C_565  317048 ..  317065 +  -9.9  -5.06451   TCACCTTCTTGCTAG             CGGATCT TTCG AGATCCG              TTTTTTCAGGTCATG 100 298
        dnaA  318915 ..  318930 + -11.8   -5.5074   AACGCATGAAAAAAA              GCGGCC TTCG GGCCGC               TTTTTTATTGAATTC 100 32
   AGR_C_572  322805 ..  322841 +  -6.5  -4.59773   GACACATCAGCAAGA    TCAGAGAATGCGGCAAG CTT TTTGCCGCAAGCCTTGA    TTTTTGCCCGTCAAA  78 41
   AGR_C_573  323566 ..  323582 + -11.5  -5.59534   TTCCGTCATAAAAAA              CGCGCCT TCA GGGCGCG              TTTTTTATTGTCGTT 100 52
   AGR_C_588 NONE
   AGR_C_589 NONE
   AGR_C_590  330665 ..  330675 +  -8.2  -2.78384   GTGATGGTGGCGACA                 GCCG TTC CGGC                 TCTAGTCGAGCGGCG  57 37
   AGR_C_592 NONE
   AGR_C_593 NONE
   AGR_C_596  333257 ..  333274 +  -9.1  -3.58726   CCAAACATATCAAAA             CCGCTGC CGTG GTAGCGG              TTATGTATGAGCGAA  68 57
   AGR_C_598  335551 ..  335575 +  -2.3  -3.85698   GTTGGCGGCATTTTG         TCACT-ATTC TGTCGC GAATTAGTGA          TTTATGACAGGAAAA  52 55
   AGR_C_599  336563 ..  336576 +  -5.2  -2.62616   GTGTGTTGTGTTGGG               GCGG GCAATG CCGC                TAGTGTCGGCGCTCC  46 91
   AGR_C_602  339721 ..  339749 + -12.3  -3.28712   TATCCCAAGGATGCG        CCGCAGATCGCGG TCG CGGCGGTCGGCGG        TTATGGCCGCGGCAC  78 407
   AGR_C_606 NONE
   AGR_C_608  343855 ..  343866 +  -3.6  -4.36914   CGCCGAGACGGAGGT                GGGC TGAT GTCC                 TTTTCTGAAAACCGC  64 19
   AGR_C_609 NONE
   AGR_C_611  345494 ..  345513 +   -15  -4.62069   GATTTGATATAATCT            CCGCCCGA ACCG TCGGGCGG             TTTTTCGGATCACGG 100 86
   AGR_C_613  346113 ..  346125 +  -3.3  -4.58283   GGCTTGAAGTGTGGC                TTCGC CGG GCGTA                TTTTTGGAAGAATTC  67 99
   AGR_C_616 NONE
   AGR_C_617  347436 ..  347451 +  -3.2  -4.08546   CGTTGCCTGATACGG              CATGCA TGAG TGCTTG               TTTCTGATTCCTGAT  58 31
   AGR_C_619  347970 ..  347984 +  -4.2  -5.00616   GCGATCTTCGCTAGT               TCCCTG CGA CAGGCA               TTTTTTGGCGAAAGC  80 27
   AGR_C_620 NONE
   AGR_C_621  349341 ..  349388 +  -2.7  -4.14615   AAATCGGATGCGTAA GCTGAAAT-CAAGAGCAACGGA ATTGC TCCGTTGCTCTGGCATCCTCGC TTTTCCGGCATTTTT  58 75
   AGR_C_623 NONE
   AGR_C_625 NONE
   AGR_C_626  352438 ..  352453 +  -4.6  -3.80142   CTATCTGATCCCTAC              GCGGGT CAGG AGCCGC               TTTAAATATTGTCTG  58 5
   AGR_C_627  353621 ..  353644 + -13.2  -4.03234   ACGCCGACTAGAAAA          GGTGACAGGGG AGC CCCC-GTCACC          TTTATCTCAAGACGG 100 30
   AGR_C_629  355413 ..  355425 +  -4.7  -2.76263   CGGCGCCAGAATTGA                CCGGG AAC CCCTG                TAATTGCATAGTGAA  45 26
   AGR_C_630  356014 ..  356029 + -10.4  -5.71712   ATGCCGGGCACTCAA              CGGTCC GCAA GGACCG               TTTTTTTGTGTCCGA 100 74
   AGR_C_632  357520 ..  357561 + -17.4  -3.49065   ACCGTCTACAACTTT TGTAACCCGCACAGTGCC CCATGT GGCGCTGTGCGGGTTAAG  TCTATTTGTTGTTGA 100 131
   AGR_C_634  358432 ..  358447 +  -7.5   -4.1196   TGAACCTGCAACGGC              GGCGC GCTTCA GCGCC               TTTTCGAAATCCATT  68 173
         def NONE
   AGR_C_642  362124 ..  362144 +  -3.2  -3.57263   CGGTTCCAGCCACAA           CGAGGC-TC GGCT GATGCCACG            TTTCCGCATGACCGT  49 12
        truA  363226 ..  363236 +  -2.4  -2.60032   AGTTCACGGTGGTGA                 CGAG CGG CGCG                 AATTTTTCCCGGGCG  38 314
   AGR_C_649  366611 ..  366625 +  -4.2  -2.74999   CGAGCACTGATTATT               CTTAGC GCG GCGAAG               TAATATTAGGGCTTA  45 31
   AGR_C_652  369126 ..  369148 + -16.3  -5.85737   CGCTGAAAATAAAAG           GGCCGCTGG CTTTT CCAGCGGCC           TTTTTTTGTTCCTGT 100 52
   AGR_C_657 NONE
   AGR_C_659  371067 ..  371085 +  -8.8  -4.32857   CCATTGAAAGAAAAA             GCCCGC CGATTGA GCGGGC             TTTATATTTGCGGGA  84 34
   AGR_C_664  374011 ..  374022 +  -5.8  -3.16071   GACGAAACCGAGATC                GAGC ACGC GCTC                 TATATTGCTGTCGGG  50 500
   AGR_C_669  375309 ..  375330 +  -2.1  -3.55444   GGATAGGCAGCGGGA           CGCTTGCGG ATTT TCTCCAGCG            TTTCGCCAATCAGCC  47 135
   AGR_C_677  378521 ..  378549 +  -2.4  -5.06414   ACGCGAAAAGTTATG       CCAGCGTCCCA TTTTCATC TTGG-CGCTGG        TTTTTGTTGGGGGAA  74 295
   AGR_C_678  380654 ..  380683 + -12.8  -4.57569   AAACCGGCTTAGCCT       CAAGCGCCGCCC CTTTTC GGGCGGCGTTCG        TTTTTCCGGCACTGA 100 61
   AGR_C_680 NONE
   AGR_C_681  382634 ..  382645 +  -3.6  -3.07222   GCTGGTTGTGGCGAC                CGCC TATC GGTG                 TCTTCAAATGCTGCT  45 191
   AGR_C_683  383692 ..  383708 +  -9.4  -3.64599   TAACGTTTTCCGATT              GCCCGA GATTA TCGGGC              TTTCGAGTGTCATAG  70 142
   AGR_C_685 NONE
   AGR_C_686  385839 ..  385854 +  -3.2  -3.21416   GCCAGACGCTGCATA              TGGACC GGAA GGTGCA               TTACTGATGGCCGTA  45 3
   AGR_C_688  386664 ..  386693 +  -2.7  -2.52516   CATCGCCGGTATTAC       CATGACCGGCGTC AAGT GATGCCGTTCAGA        CTTCCTCCTCCCAAC  40 7
   AGR_C_689  388032 ..  388061 +  -5.6  -4.18018   AGCAGAACAAAAAAG       AAGCTGCGGGGA AATCCG TTCCCGCAGCCA        TTTTGCGTAGGAAAA  65 40
   AGR_C_691  388904 ..  388929 +  -9.7  -3.30124   GCGATTTTACCGGCA         GCGATGAGGCG CCTC CGCCTTGTTGC          TTGTCGGCGATGGCG  68 47
   AGR_C_695  390662 ..  390706 +  -8.5  -3.09933   GAAAGAGGCACCATG CTGCCGCAGCGATAGGCGGG CGTTTT CCGGCCTGTCGCC-CGGCAA TTGGGTCCGTTCGGA  60 11
   AGR_C_699  392236 ..  392246 +    -4  -5.07275   TTCCGCAGATTTGTA                 TACA GCT TGTA                 TTTTTATCTGTATGG  77 93
   AGR_C_701 NONE
   AGR_C_703  394494 ..  394512 + -17.4  -4.81212   AACTGATTTTTATGA             CCGCCGGC ACT GCCGGCGG             TTTTGTTATGATCCA 100 35
        pyrE  395316 ..  395331 +  -2.6  -2.92613   GCACGGCGGTGTCAG              CGAATTG CCG CAA-TCG              TGATTTCGGATGCGG  40 7
   AGR_C_706  396368 ..  396399 +    -6  -3.02144   GTTTGTGAAGGGCAC      G-GTTGAGCCATTTT GAA AAGGTGGTTCAACAC      TCTTCCCGGCGCTAG  52 33
   AGR_C_708 NONE
   AGR_C_710  398194 ..  398211 + -12.7  -5.75945   AAGCGCATTAAAAAA             GCCGGAG ACAG CTCCGGC              TTTTTTTTAAAGGAT 100 44
   AGR_C_714  403206 ..  403219 +  -3.1  -3.77607   AAACTTGATTTGCGC               CGTCA TGTA TGATG                TTTGCTCCCCTTATT  54 125
   AGR_C_715  404303 ..  404324 + -13.7  -3.63589   GATAACAAGGTGGAA           GGCGTTCGC ACCT GCGGACGCC            TTTCCGCGTATTTTC  89 52
   AGR_C_717  406103 ..  406117 +  -4.2  -3.24188   ATCCGCCCCGAAAAC               GACAAG CAT CCTGTC               TTAATCCTGATGTAA  49 103
   AGR_C_718  408475 ..  408508 +    -9  -3.60971   CATGTTTATAGTGGC    GCCATGGCGCTTTGCG GGAT CG-AGAG-GCCATGGC     TTTCCGCGTTCGGAT  68 106
   AGR_C_720  409417 ..  409438 +  -3.7  -2.71263   TCCTGCTTTAAAAAA           ATTCCGG-TC ACG GAGCCGGAAA           TCCTTCGGAACGATT  43 57
   AGR_C_723  409964 ..  409983 +   -15   -4.6821   GCCAGCCAAAAAGAA            CGGCTCCC TTTT GGGAGCCG             TTTTCTGTTGGGCTT 100 82
   AGR_C_731  413457 ..  413486 + -14.3  -2.63479   GGTCAATAAGGGAAA       GCACAAGCGCCTC GGAT GGGGCGCTTGTGA        TCGTCTCCCGGTCTT  81 32
   AGR_C_736  415942 ..  415952 +    -4  -3.45324   AAATCAATAATTTAG                 TTTG TCA CAAA                 TCTTTCGTCAAAGTG  49 86
   AGR_C_738  417122 ..  417143 +  -9.3   -2.7566   TGTAATAAAGAAAGA           GGGGTGCTG CCTG CCGCGCCCC            TCGTTCCGCTTCGGT  60 36
   AGR_C_740 NONE
   AGR_C_741 NONE
   AGR_C_743  421023 ..  421046 +  -4.4  -3.85698   ACTACATCATGGGCC          GCTTCGGCTG ATCC TGGCCGGCGC           TTTCTCGAAACCGAA  58 15
   AGR_C_744 NONE
   AGR_C_746  422623 ..  422649 + -14.4  -4.67038   ACTCCAAAATCGAAA         GGCCCGAAACCG GAA TGGTGTCGGGCC         TTTTCATTTTGAACC 100 77
   AGR_C_751 NONE
        argD NONE
   AGR_C_755  426010 ..  426035 +  -8.2  -2.73364   GATCTGAGAAATTCA         CCCGTCCTGA TCGTCT TCGGGCCGGG          TGCTTGAACTGACAC  57 34
        hslO  427254 ..  427275 +  -8.7  -4.54727   ATGCCTGAATCGAAA           GTCGCGCTCT AAC AG-GCGCGGC           TTTTCCTTTGCCGGG  89 52
   AGR_C_764  430622 ..  430633 +  -5.8    -3.695   AGGTTGTTTTACACA                CGGT GTTC ACCG                 TTTGACCTCTTTACC  60 228
   AGR_C_765 NONE
   AGR_C_766  433986 ..  433996 +  -2.4  -3.42124   CATAACGCGGTATGA                 TCGC TTC GCGC                 TTGTGCCTACTTTTG  47 383
   AGR_C_782  438665 ..  438676 +  -5.8  -3.15544   CTGTTCGGCGTCGGC                GAGG GCTT CCTC                 TTCATCAAGATACCG  50 508
   AGR_C_785  439203 ..  439225 +  -6.2  -4.35524   GGACCCGCTGAGTTG           GAGGCCGC AGAATGA GCGGCGTC           TTTTCCGTTTCGCGC  71 11
   AGR_C_786  439398 ..  439416 +  -9.6  -2.60888   GGAAAAACGCCGGGA             TTTTCCCG GCG CGGGAAAG             GTATTGTCTCATGAT  63 87
   AGR_C_787  439964 ..  439989 + -11.1  -4.59109   CCGAACTGATGAAGC         GCCCCTTGTCC GAAC GTGCAAGGGGC          TTTTTGCGGCATGTG  95 65
   AGR_C_790  441540 ..  441571 +  -6.6  -3.23984   ACCGCCGTCACGGCG      GAAAGCGAGGCGGCA TGA TGAC-CATCGCTTTC      TTCATAGTCGGTTTG  56 8
   AGR_C_792 NONE
   AGR_C_793 NONE
   AGR_C_795 NONE
   AGR_C_796 NONE
   AGR_C_797  445269 ..  445289 +  -9.7  -5.00138   GCGGACTTGAGCAAA            GGCGACC CTAACCC GGTCGCC            TTTTTCGTTTGCATA 100 203
   AGR_C_798 NONE
   AGR_C_800  447041 ..  447062 + -13.7  -4.25458   CTGCCTGACTTCGTT           GGGGGAGCC GCCC GGCTCTCCC            TTTCTTCGTCACGTT 100 266
   AGR_C_804 NONE
   AGR_C_806  447798 ..  447811 +  -2.3  -2.93901   CCCTGAAAGAGATTT               AGGAG CCTC CTCCA                TGTCCTTCATCCGGT  40 24
   AGR_C_807 NONE
   AGR_C_808  449229 ..  449239 +  -4.6  -3.35679   GCTTGCGCCGCCCTT                 CGGC AAT GTCG                 TTCTCCCTGAAAAAG  51 146
   AGR_C_810 NONE
   AGR_C_812  452210 ..  452228 +  -2.3  -3.62418   AAACGGAACTGCGCC            CGACGCCG ACCC CGCCG-CG             TTTCCGCTGAATTAT  50 39
   AGR_C_813  454228 ..  454239 +  -4.4  -4.08767   GAAAAGCGTTCGTGT                TCTC GGCA GAGA                 TTTTCACAACATCGG  61 204
   AGR_C_815  454945 ..  454972 +  -5.4  -4.82901   ACACAACACGGCAGG        GCGAGACGGTTG ACCT CGCCTGCCTCGC         TTTTTATGGGCGCAC  76 58
   AGR_C_819 NONE
   AGR_C_820  457008 ..  457029 + -13.7  -2.80816   CTGCATTGATCGGGG           GCGGCATCG TTAT CGGTGCCGC            TCTCATGGCTGCGCC  79 56
   AGR_C_824  457694 ..  457708 + -12.8  -4.27259   TGACGCACAAAAAAA               GCCCGC AAC GCGGGC               TTTTCCATCTCTATA 100 38
   AGR_C_828  459813 ..  459864 +  -4.3  -3.80573   CAACGAACTAGGAGG ACCGATAGGGCGCGCTGAAGGTGG AAAGG CTACCTTCCTTGCGTCC-AGCGGA TTTCGTCATCGTCCA  58 390
   AGR_C_835  461584 ..  461608 + -13.6  -4.30995   TTGGTCCAATAAAAA         GGCTGG-CCCG TGAA CGGGACCAGCC          TTATTTTCTGACACC 100 53
   AGR_C_838 NONE
   AGR_C_840  464026 ..  464037 +  -5.8  -2.73159   TTGAATGGCATAAGA                GGAG CGCG CTCC                 CTTTGGGCAGGTTCG  50 169
   AGR_C_841 NONE
   AGR_C_842  465255 ..  465286 + -13.8  -2.60512   AGATAAAATGACGGA      CCTTGCCGGAGGAA GAGC TTCGTTCGGCAAGG       TGGGTTGATGTTACA  78 58
   AGR_C_845  465368 ..  465378 +  -4.6  -5.14563   ATCATCGGCTAAAAC                 GGCG GGA TGCC                 TTTTTTGCTGACCGA  85 29
   AGR_C_849  468698 ..  468713 +    -9  -2.57132   CGGTTGCGATGAAAA              GTGCTG CCTT CAGCAC               ATTATAAGCGCGCCC  56 421
   AGR_C_854  471216 ..  471226 +  -2.4  -4.03234   AGTAATTTGCAGACA                 GGCC GGG GGGC                 TTTGTATGACGCAAA  54 36
   AGR_C_856  472298 ..  472315 + -12.7  -3.59979   CTCGCCCTGCACTTC             CAGGGCG TAGA CGCCCTG              TTTGCGCTCGGGAGA  82 339
   AGR_C_860 NONE
   AGR_C_861  475547 ..  475563 + -10.1  -2.78816   CAGATCATTGACCAT              CGGCAGT GCC GCTGCCG              TCTCATCGCGGGTGC  61 416
   AGR_C_866  477120 ..  477134 +  -2.1   -5.0538   GCTTGCTTACGTATC               CATCT TGATC AGGTG               TTTTTTGCAGTGCAA  74 76
   AGR_C_867 NONE
   AGR_C_869  478716 ..  478727 +  -7.2  -3.57615   TCTCGAAGGCGTCAT                CCGG CGCG CCGG                 TTTCGGCAATCTTCG  60 201
   AGR_C_874 NONE
   AGR_C_876  483264 ..  483306 +  -7.7  -3.02144   GCAATCCAGCCCCAT GGCGGCGGCATGCGCCTGCGT ATC GCGCAG-CAGATGCT-CCGCC TCTTCGCAGCGGTGG  56 249
   AGR_C_884 NONE
   AGR_C_885 NONE
   AGR_C_886  492923 ..  492947 +  -3.6  -2.58714   CGGCGCGAAAGAGTC         TTCTAGCCCAA AGAC TTGGGCT-GAC          TGGATTCCTGTGACG  42 109
   AGR_C_888  495263 ..  495280 + -12.7  -4.84914   AGCCAGATCATCGAA             CAGGCCC TTCG GGGCCTG              TTTTATTATGTGGAT 100 48
   AGR_C_891  495830 ..  495849 +  -4.8  -2.54896   GCGAAGGGTCATAGC            CGCCGCCG GCGA CGGCAGCC             TCCGTTCAATCGGAG  43 27
   AGR_C_892 NONE
   AGR_C_893  496227 ..  496255 +  -6.7   -3.4072   GAATTCGTCGCTTGG        TTTCTGTGCCGCT ATT AGCGGTGCGCAAA        TTCTGATCAGCCGTC  58 8
   AGR_C_894 NONE
   AGR_C_907 NONE
   AGR_C_908 NONE
   AGR_C_909 NONE
   AGR_C_912 NONE
   AGR_C_914 NONE
   AGR_C_916 NONE
   AGR_C_917 NONE
   AGR_C_918 NONE
   AGR_C_920 NONE
   AGR_C_922 NONE
   AGR_C_924  513966 ..  513978 +  -4.1  -2.51547   GCAAGAGGGCGTAGG                CGATT GAA AGTCG                ATGTTGATATCCGCA  42 136
   AGR_C_926 NONE
   AGR_C_927  515496 ..  515507 +  -7.2  -4.14243   TTAAGCCGGTCAAAC                GCCC GGCT GGGC                 TTTTGCACTCCGCTA  74 66
   AGR_C_929  517479 ..  517502 + -14.6  -5.06414   TGAAAGTCAATGCAG          CTCCCGGATC GCAA GGTCCGGGAG           TTTTTATTCGGCCGC 100 53
   AGR_C_934  521791 ..  521815 +  -3.4  -3.14344   CAGTCCCCGGCCTGA          TCTGCCTGCC TGTGC GGTCGGCGGG          TTCCTGCCGGGGATG  43 50
   AGR_C_935  523186 ..  523216 +  -3.8   -4.5954   GAGACCTGAAACTGC       AACCCCACGGCG TAACCAT CGACGTGGGGGA       TTTTCTGTGATATGC  69 124
   AGR_C_938  524461 ..  524475 +  -7.8  -4.25104   CTGAGCCGTCTTTAT               GTCACG GGA CGTGGC               TTTTCGTGACGGAAG  77 37
   AGR_C_985 NONE
   AGR_C_987  547388 ..  547401 +  -2.3  -4.08216   ATGGGTTAAATCCTG               CCCGG CCTT TTGGG                TTTTGGGCAGGCTGA  56 32
   AGR_C_988 NONE
   AGR_C_989  549137 ..  549158 + -15.1  -4.56978   TAGTTTCGAAATGAC           GGCCTGCCG GGAT CGGCGGGCC            TTTCTTATTTCGGGA 100 107
   AGR_C_991 NONE
   AGR_C_992  550735 ..  550771 + -11.7  -4.57341   CACAAATTTCCATCA   TGTCCGTTGCGCTCGT TGAATC ACGGGCGCAACG-ACG    TTTTTCCGGCGCGTT 100 54
   AGR_C_996  552523 ..  552548 +  -7.5  -4.08939   CCAGGAAGAGTGGAC         GCCGGTTTTCC GTCT GGAAATACGGC          TTTCTCTCCCTGTTG  74 242
  AGR_C_1000 NONE
  AGR_C_1002 NONE
  AGR_C_1003 NONE
  AGR_C_1005 NONE
  AGR_C_1007  557781 ..  557794 +  -2.5  -4.38154   TTTGGGTTTTTAAAA               TTTTT ACAC AAAAA                TTTTGTACCACATAT  62 129
  AGR_C_1009  558640 ..  558652 +  -4.8  -4.56775   GCAATGATTTTCATT                GACC CGCGT GGTC                TTTTTCAAACGCGGT  71 34
  AGR_C_1012 NONE
  AGR_C_1014  561518 ..  561529 +  -2.2  -2.73969   CATGGTGAGGTAAAC                GATG AAAA CGTC                 CTTCATTTCATCGCT  39 28
  AGR_C_1016  562607 ..  562617 +  -5.4  -2.78384   GCAAAAAATGAGTCT                 GGTA AAC TACC                 TCTGATGAACAGGGG  47 10
  AGR_C_1017 NONE
  AGR_C_1018 NONE
  AGR_C_1021  563918 ..  563934 + -13.7  -2.87132   GGTTCCTGATAGTGA              GGCGGCA TGA TGCCGCC              TCTATAAAACAAGGA  81 32
  AGR_C_1023  564213 ..  564229 +  -2.2  -4.65916   TTTCCCGTATCCAGT              CGGG CTTCTGACC CCCG              TTTTCTTCGGATGCC  65 15
  AGR_C_1027 NONE
  AGR_C_1028  567200 ..  567213 +  -4.5  -3.14848   GTGGATGGGTTCGGC               CCGGT CTTT ATCGG                CTTTTGATCGGGAGG  47 5
  AGR_C_1030  567669 ..  567704 +  -8.3  -3.82604   AGTCTTCCCGTTGTT    GCATCGCGGGCGTCTG AAATA CAC-CGTTCGCGATGC    TTCTTGATTGAGTGA  71 39
  AGR_C_1032 NONE
  AGR_C_1034 NONE
  AGR_C_1036  569386 ..  569418 +  -5.3  -3.71649   TCATGAACCACCGCC      CCGCAGGCCATCCGC CGG GCCGGTGGCGATCGG      TTTGGCATTTGGGGG  58 155
  AGR_C_1038  570099 ..  570111 +  -4.8  -2.62184   ACCCTGGCACATCGC                GCTC GGCAA GAGC                TGATATCAAGGGCCG  44 10
  AGR_C_1041 NONE
  AGR_C_1042  573364 ..  573374 +  -2.4  -4.31433   TCTTCATCCGTCATG                 CTGC TAT GCCG                 TTTATTATCCGGGTG  63 407
  AGR_C_1045  575729 ..  575752 + -17.4  -2.71144   GATCTGCGGTAAAAA          GGCCCGGCGG CTTG CTGCCGGGCC           TCATTGAAGGAACTG  91 90
  AGR_C_1048 NONE
  AGR_C_1050 NONE
  AGR_C_1051 NONE
  AGR_C_1052  580805 ..  580848 + -18.4  -5.11613   CGCCCATAAGGGACC GAAATAAAAACCCCGGAACA TCCC TGTTCCGGGGTTTTTATGGC TTTTTTGCCTCCTGT 100 32
  AGR_C_1054  581501 ..  581519 +   -11  -2.70932   GCCGAAATAGGATTT             CTGGTTGG TGG CCGACCAG             TCGTTGCAGACGAGC  65 138
  AGR_C_1070  591292 ..  591313 +  -4.3  -2.53213   TCCGGGCAGGCGGCA           GGCGAATTC GCCT GAAAGCGCC            TGCCTTAACACCTTG  43 11
  AGR_C_1072  591785 ..  591806 +  -2.8   -5.4387   CTCTCCTTCTGAATG           CGGAGGGC CATGAT GCGCGCCG            TTTTTTGATTTATCT  84 214
  AGR_C_1075  593046 ..  593069 + -13.9  -2.57274   TGATCCGGTTTGCAA          GCCCTTCCC TGTAGT GGGAAGGGC           GGTTTTCTCGATTTA  78 347
  AGR_C_1081  596087 ..  596097 +  -5.4  -3.61764   TTTGGTTGAAAATGC                 TGTG CTG CACA                 TTTCCCGCTTGCTCC  58 75
  AGR_C_1084  597299 ..  597320 + -11.6  -4.09215   TGATCGGACTTGGGA           GAGGGTGG CGCTGT CCACCCTC            TTTCTCCTTGATGTC  88 38
  AGR_C_1086 NONE
  AGR_C_1087 NONE
  AGR_C_1089  600525 ..  600542 + -14.1  -4.92756   AGCACAACTCATACA             GGCGGCC GTAA GGCCGCC              TTTCTTTTTGCTGAT 100 288
  AGR_C_1096  606732 ..  606784 + -17.4   -3.3464   CACTCAACCGTACCA TTCCCCTCTCCCAGTAAGTTTATATG TCA CA-ATGA-CTTACCGGGAGAGGGGAA TATTCTCTCCCTATT 100 93
  AGR_C_1098 NONE
  AGR_C_1101 NONE
  AGR_C_1105  612016 ..  612034 + -10.3  -5.48063   CAGCAACAGCGAAAG             CCCGGAA GGTCA TTCCGGG             TTTTTTCTATTCCCT 100 55
  AGR_C_1108  613714 ..  613745 + -18.1  -4.30576   AGGCTAGATATTTGG      CGCTCCCCGATCT CAAGCC GGATCGGGGAGCG       TTTTCATGATGGGGG 100 68
  AGR_C_1110  614191 ..  614205 +  -2.1  -3.18264   CGCTCGAGTAAAGCG              GC-ACC GTCA GGTTGC               TTCATAAGTGAGACA  43 30
  AGR_C_1112 NONE
  AGR_C_1114  616372 ..  616388 +  -2.1  -4.08767   AAATCTTCAGGTTCA              GCCTTCC ATG GGACAGC              TTTTCCGGAAATGGA  56 39
  AGR_C_1119  618983 ..  619007 + -21.5  -3.35679   CCGTGACGATGTCAA          GCTCGGCGGTC AGC GACCGCCGAGC          TTATGAGTGCGCAGA 100 44
  AGR_C_1126  624016 ..  624030 +   -10  -3.35015   GGGGGCACCGGGCGG               GCATGG ACG CCATGC               TTCTGGCGTCGTTGG  70 120
  AGR_C_1128  624748 ..  624761 +  -6.7  -4.07885   CGTTGCAGCGCCATT               CGCAA ACCA TTGCG                TTTTGCCGGGCGATA  70 45
  AGR_C_1130 NONE
  AGR_C_1131 NONE
        glyQ  627003 ..  627029 + -12.4  -4.74767   AAGTTTCAATAAATT         TGAAAGGCCGTT CTT GACGGCCTTTTA         TTTTGTGTTGATTGT 100 64
  AGR_C_1136  627523 ..  627537 +  -8.5  -2.78596   AAGCCCCATGACTTT               GCGGC GATGA GCCGC               TATCGTGCGCGCATC  57 169
  AGR_C_1138  628162 ..  628176 +  -2.7  -2.94232   CGATATTCCGATAGC               CCGGC TCCGT GCCGC               ATTCTTTGACAAGAC  42 63
  AGR_C_1140 NONE
  AGR_C_1142  631427 ..  631449 +  -4.7  -2.90813   CGGTGGTGGCGGCGG           CGGCTGGTG ATGCG CGCCGGCGG           TAATTTAACCGAATG  46 16
        glyS NONE
  AGR_C_1146  634420 ..  634451 +   -10  -3.16564   GCTAACCAGTTGAAA      CAAAAGCGCCGGAG TTTC CCCCGGCGCCGTTG       TTGATAGCCTCGGAG  68 28
  AGR_C_1153  641112 ..  641136 +   -20  -4.90266   TTTTTTGACCAAAAA          GCCCCGCCGG ACACG CCGGCGGGGC          TTTTTGCTTGATGAA 100 56
  AGR_C_1155  642512 ..  642570 + -20.5  -2.91395   TTCCTTCTGACGCTG G-A-GGTATTCCCCTCCGTCCTACCGGCT CAA GGCCGGTAGGACGGAGGGGAGCGCTGTAC GTTTCTCCCCACGCT 100 31
  AGR_C_1156  643486 ..  643511 + -13.9  -5.08824   ATAACCACATGTGAA         GCCCCGTTGCG AAGC CGCTGCGGGGC          TTTTTTGCATGCGGG 100 52
  AGR_C_1159  644559 ..  644584 + -12.6  -4.73682   AGGGAATACGAAAAA         GCCCGGTCGCG TCATC CGC-ACCGGGC         TTTTATGTTCTGGAC 100 52
  AGR_C_1161  648093 ..  648119 +  -5.9  -3.21276   TCACATCACTGTCCA         TCTCGTCGA CAACGCTCA TCGGCGAGA         TATTATCGAGGCAGG  50 137
  AGR_C_1165  649560 ..  649591 + -12.3  -5.24129   AATAGCCCTGCCTTT     GCCCGGTGTCAGGCC CCTC GGCC-G-CGCCGGGC      TTTTTTATGGCCCGG 100 117
  AGR_C_1185  658882 ..  658900 +    -3  -3.63744   AACCAGTCGACGCGC             GTCTGCGC AGA GGGAAGAC             TCTTTTCAGCCCAAG  51 81
  AGR_C_1189 NONE
  AGR_C_1191 NONE
  AGR_C_1194 NONE
  AGR_C_1200 NONE
  AGR_C_1201 NONE
  AGR_C_1204  669279 ..  669292 +  -6.7  -3.53444   AAGACGCAAGGCGCG               TGACG ATCA CGTCA                TTTCCCGCGCAATGA  60 45
        hisS NONE
  AGR_C_1212  672585 ..  672601 +  -2.2  -3.06302   TGCAGCCGCTCGAAC              CGTGAC GAAAA GTAACG              TTCCATGCCCCTGAT  42 21
  AGR_C_1214 NONE
        hisG  674441 ..  674462 + -17.3  -5.24129   CACAAAAGAAAAAAA           GCCGCCGGA TCGC TCCGGCGGC            TTTTTTGTCGGACAG 100 44
  AGR_C_1226  679333 ..  679343 +  -3.2  -3.05596   TGCTCCCGGCTGGTG                 GATG CCC CGTC                 TTGCCTAAGAAAGTC  43 7
  AGR_C_1228  680514 ..  680554 + -12.6  -3.08314   TGGCCGAATTATTGG CCCGG-CCTTCCGCCCGCTC TGA GAGAGC-CGGAAGGTCCGGG ATTTTGGCGCTTACA  81 150
  AGR_C_1230 NONE
  AGR_C_1232  684365 ..  684400 +  -7.5  -3.21099   AAATGACGGGCTGAT   G-GGCCTGCGGGAAAGC TTGT GCCT-CCCGCCGGCCGC    TTAGTCGTCGAGACG  59 44
  AGR_C_1238 NONE
  AGR_C_1242  687469 ..  687502 + -10.9  -2.70785   GCATTTCTACCGCTA     CGAGCCCTGACGGGA GCCT TCCCGTCACGCCACG      GTCTTGTCTTGTTTG  66 16
  AGR_C_1245  688518 ..  688528 +  -8.2  -3.92542   TGAATAGGAAGCCGA                 GCGG GGG CCGC                 TTATTTGACACTACA  74 52
  AGR_C_1248  691837 ..  691850 +  -2.3  -4.08064   CGCCGGCAAGTGATG               CGGCC TGCG GGTTG                TTTTCGCGGGCACTT  56 28
  AGR_C_1250 NONE
  AGR_C_1251 NONE
  AGR_C_1254 NONE
  AGR_C_1255  695328 ..  695360 +  -6.9  -3.72576   AGCTTCCGTCATTCC      GGGCTTGTGCCGG AATCCAG CCCGCCCAAGTCC      TTTGCTGAAAAAAGA  62 50
  AGR_C_1257  696754 ..  696766 + -10.5  -2.75307   ATTCGATGACGGCGA                GGCGG TTG CCGCC                TCCTTCAAATCTGTT  61 225
  AGR_C_1264  700791 ..  700810 +  -4.2  -3.72049   GCAGGCCTGAAATTT            CCATTGTC GGGA GGCTATGG             CTTTTTTAATACTTG  55 31
  AGR_C_1266  702460 ..  702472 + -10.5  -3.38812   GCCCTTACCTGAAAG                GCGCC CCA GGCGC                TGTTATTGCGGCAGG  73 261
  AGR_C_1276  706727 ..  706742 +  -3.2  -3.36965   AATTGGCCGTGAGGA              CACTCA TACA TGTGTG               TTAGTAATTATTTTC  47 78
  AGR_C_1279 NONE
  AGR_C_1281  708958 ..  708993 +    -6   -3.1355   TCGTCGCGAATACCT    GCCGCCTGCGCTTTGGC ATT GGCGAAGCGCTC-CGGC    TTGGCTATGGATGCA  52 56
  AGR_C_1282  710380 ..  710397 +  -8.4  -2.86217   TTGCATCCCGCTTTG             GGCGCA TACGCC TGCGCC              GTTTGGCTCTTGGTC  59 195
  AGR_C_1285 NONE
  AGR_C_1288  713471 ..  713485 + -12.8  -3.57825   GTCTGATGGAGCCAT               CCGGCG GCG CGCCGG               TTCCTGTTTTCTCCG  85 35
  AGR_C_1291  714969 ..  714997 +  -2.4  -3.97406   TTTATCGTACCTATG       GTGGCGGCTGG AGCTGATA CCA-CCGCCAA        TTTGTCGCATTTTGC  54 9
  AGR_C_1293 NONE
  AGR_C_1295 NONE
  AGR_C_1297  716752 ..  716778 + -13.7   -2.7728   GGCATCAGGTCTGGA         TCACGGCCCGC AAATG GCGTGCCGTGA         TCCTTCGCATTTGCA  79 45
  AGR_C_1299  717435 ..  717460 +  -4.7  -3.78312   CATTGCCGCCGCTTC         TGCCGTG-AAGG GAG CCTGACATGGCA         TTTGATGCATCATTT  58 7
  AGR_C_1301  717980 ..  718002 +  -9.9  -5.72622   TCTTGTAATCTGAAA          CCCCTC-CAG TCCG CTGTGAGGGG           TTTTTTCTTTCTGCC 100 65
  AGR_C_1303  718788 ..  718801 +  -6.7  -2.79183   TCGCCCGCAGGGTTT               TGCAG AATG CTGCA                TCTCATCAGCCTAGC  52 130
  AGR_C_1304 NONE
  AGR_C_1311  722707 ..  722723 + -10.1  -3.28791   TCATGTCTCGCCAGC              GGCCGAG GAA TTCGGCC              TTGTCGGCACCGACT  68 240
  AGR_C_1320 NONE
  AGR_C_1321  728302 ..  728323 + -12.3  -3.72152   ACATCAAGGTGGAGG           CGTGACGTC CAAC GGCGTCACG            TTCTAATTTTCCTTC  83 21
  AGR_C_1322  728952 ..  728981 + -17.3  -4.11216   CGCTAACAGTAATTT       TGAAAGCCCGGAT TTCG ATCCGGGCTTTCG        TTTTCCAGCTGCCGG 100 35
  AGR_C_1323  729717 ..  729740 + -18.2   -4.8048   GCTGAGATCGACAGA          GCCGTCCGGT CACC ACCGGACGGC           TTTTTGCTGTCACAA 100 53
  AGR_C_1328 NONE
  AGR_C_1329 NONE
  AGR_C_1330  734196 ..  734208 +  -4.7  -3.06183   GCGTGACGCGGGTGA                CGCGG TAG CCGCC                TTCCGTGAGGATGGC  46 308
  AGR_C_1336  738450 ..  738467 + -14.1  -4.68593   TTGAATAACGGAAAA             CGGGGCC GCAG GGCCCCG              TTTTTGCATCATCAC 100 54
  AGR_C_1339  740026 ..  740040 +  -2.1  -4.57073   GCGATCCGGCTTTAA              CCG-GA ACCG TCGCGG               TTTTTCAGAAAGGTA  65 26
  AGR_C_1340 NONE
  AGR_C_1343  740873 ..  740895 +  -8.3  -3.63694   CTAGCATGCGCAGAG           GACCCGCGT CTCGT GCGCGGGGC           TTCTTCACGGTCCAT  68 37
  AGR_C_1349  742500 ..  742516 + -13.7  -2.62263   GTATCCTGAGAAAGA              GGCGGGA TAG TCCCGCC              TCCTGTCCCGGCAAT  78 32
  AGR_C_1364  750614 ..  750639 +  -6.1   -4.2349   GCCGCACTGGCTGAC         GGTCGCCGA ATACGTCG TCGGCGACA          TTTTCCGTATGCAGG  68 505
  AGR_C_1381  757420 ..  757440 +   -14  -3.34398   CCTGAACGCCATCAG            GGCAGGCC ATCGC GGCCTGCC            TATTTCAGCAGCGAA  95 36
  AGR_C_1386  758727 ..  758741 +  -2.8  -3.38071   GTCGTGAAGGTCGCT               TGCG ACGGCAA CGCA               CTTTTTCCGCATTTC  44 71
  AGR_C_1397  763685 ..  763701 +  -7.9  -4.09864   TTCTTCATGGTCATG              CCGGCGA TGA TCGGCGG              TTTTGCCAACTGGAT  74 412
  AGR_C_1399  765083 ..  765104 + -10.8  -3.53012   GCTGAAAAAGAGGGA           CGGCGCGG TTGGGT CCGTGCCG            TTTCCCGAACGGGCA  74 84
  AGR_C_1402  766428 ..  766446 +  -5.2  -2.84459   GGCGCAATATTGCAC             TCGGCG TCCTGCT CGCCGG             TCTGGTGGTGCTGTT  47 86
  AGR_C_1406 NONE
  AGR_C_1407  768121 ..  768131 +  -2.4  -3.75817   TGCTTCTGAGATGAG                 CGAG CGC CACG                 TATTTCTTCTCCCCG  50 65
  AGR_C_1409 NONE
  AGR_C_1411 NONE
  AGR_C_1414  770600 ..  770614 +  -5.6  -2.65532   GGTGGCGCTGAGCAA               GGGCGG TTT TCGTCC               TACCTTTGGCATGCT  46 46
  AGR_C_1416 NONE
  AGR_C_1417  772147 ..  772160 +  -3.1  -2.72043   TCCCGATTGGGGGTC               CGATT GAGA GATCG                ATTTGCGGCCCGATT  41 95
  AGR_C_1419  772899 ..  772920 +  -8.6  -3.57144   CCGCTCGCATCGAAA           CCGGCCGG AAACGC CCCGCCGG            TTTCCGCATAAGCGC  64 362
  AGR_C_1427  777649 ..  777666 +  -2.5  -4.80959   GCTCTCCACGGATGC             CGGGCAC GCCT GAGCCCA              TTTTGTTCTCGATTG  68 13
  AGR_C_1429  777995 ..  778007 +  -6.2  -2.50074   CCCTCCCACAACAGG                GCGC GTGGA GCGC                ATGTGTTATGGCACA  48 61
  AGR_C_1431  779608 ..  779632 +  -7.1  -3.33737   GAGCACGTTGCGCTT          GTCGCTGGT ATTGGCC ACCAGCGCC          TTGTCGAGCTTGATG  56 420
  AGR_C_1443  786604 ..  786624 + -12.6  -2.92192   CCATCCGCGACGTCA            TCCTCGGC CCTGT GCCGAGGA            TCTAATTACGTCGAA  79 100
  AGR_C_1447 NONE
  AGR_C_1449  789115 ..  789138 +  -7.4  -2.58714   GACGGGGAGACTCCT          TTCAGCCCAA GGAC TTGGGCTGGC           TAGATTCCTGTGACA  54 108
  AGR_C_1453  791797 ..  791832 + -19.8  -4.16943   CCCGGATAGAGAAAC    GACCAACGCCCGGCAC CCTG GTGTCGGGCGTTGGTA     TTTTCGAATATAAAA 100 124
  AGR_C_1457  793188 ..  793218 +    -4  -3.15861   GAAGGGGAACATCTT      CTGCGCTTCGCGA AAAGTG TCG-GAGGCGAAG       TTGGTCAGCATCGTC  45 290
  AGR_C_1461  795388 ..  795399 +  -2.2  -2.89848   GACAATAGAGTCTAT                TACC AACA GGTG                 CTTTCATGCATTTTC  40 137
  AGR_C_1464  796106 ..  796132 + -15.9  -5.45652   GAAGCCTTCAGAAAG        CGGGCG-GCGGA TATT TCCGCACGCCCG         TTTTTTATTGCCCAT 100 46
  AGR_C_1466  799797 ..  799838 + -25.3  -4.62783   TTCCTGTACCGGATG GAATGCCTTGCGAGGCCGC TGCC GTGGCCTCGCAAGGCTTTC  TTTTTGGGGTGCATG 100 185
  AGR_C_1470  804042 ..  804060 + -12.4  -3.28712   CATGTCGCGGTTCAT             CTGCGCCT GCC AGGCGCGG             TTGTCGGCGCGGCGG  76 72
  AGR_C_1479  808254 ..  808291 + -12.5  -3.37796   TCAGATCCTCGATAT   GCGCCAGCACGGAAAGG GCGG CCGCGCCGTGCAGGCGC    TTGTCGGTGCTGGCA  76 284
  AGR_C_1494  813781 ..  813801 + -16.9  -4.21098   CAGACCAAACAAAAA            GGCGACCAC ACC GTGGTCGCC            TTTTGCCGTTCATGT 100 203
  AGR_C_1499 NONE
  AGR_C_1501  819047 ..  819076 +  -8.7  -3.96148   AAGAGAAAAGAACCT       G-ATCGACCGGA CAATTGT TCCGGTCGATAC       TTTATAATAAACGCC  76 83
  AGR_C_1503 NONE
  AGR_C_1505 NONE
  AGR_C_1506  822095 ..  822115 + -13.3  -2.75064   CTGTCCTGCCGGACA            TCTCCCCCT CAA GGGGGGAGA            TCGTTCCGTGGCAAG  79 160
  AGR_C_1514 NONE
  AGR_C_1515  828512 ..  828523 +  -3.6  -3.83675   TGTCAGCACGGGGAA                GGTG GACG CGCC                 TTATTAATTAGGTTC  56 7
  AGR_C_1517  830526 ..  830540 +  -5.7  -4.45485   AATGGAATAAGAAAC               TCCCT CAGAA AGGGA               TTTTCTGCATCTACT  74 141
  AGR_C_1521  832858 ..  832892 +  -4.9  -3.05963   GATGAGCTTTTCCGC    CGCCGCGCCGTGAATGG CCA CCAC-C-TGACGCGGCG    TGTTGGAATACCAAT  47 408
  AGR_C_1525  834340 ..  834353 +  -2.3  -2.82015   TTACCGGCACGATGA               TGCGG TGTC CTGCG                TGTGATGGCTATCCC  39 61
  AGR_C_1527  835335 ..  835366 +  -9.2  -3.53224   CACATGGACTTGAAC      GCCGTGCGCGCCTG GCAA CGGGCGAGCCAGGC       TTTCAGCGCCGGATG  66 298
  AGR_C_1532  838403 ..  838417 +  -5.6  -3.53012   ACAGGAATGAGGAGG               CGGGTG GCT CACCAG               TTTCAGCCAAACAAA  55 206
  AGR_C_1534 NONE
  AGR_C_1536  841266 ..  841280 +  -5.7  -3.05521   GGACAGCTCCCCGCC               GCAGT GCTGA ACTGC               TGTTACAACTATCCT  52 136
  AGR_C_1537  842598 ..  842624 +  -4.5  -3.71848   ATAATTCGTCACTTC        GCCATCTTTCAT GGCG ATGAA-GACGGC         TTCTTCATCCGGGCC  57 348
  AGR_C_1541  847096 ..  847115 +  -5.7   -4.1196   TGCGGGCGTCGTTCT            GCCAG-CG CCTTC CGACTGGC            TTTTAGCGGTCGGTT  67 62
  AGR_C_1542  847967 ..  847983 + -10.8  -4.55887   CTCCTCGCATAAAAA              GGCGGC CTCGT GCCGCC              TTTCTCTTTTTCGGC  95 49
  AGR_C_1547  849078 ..  849093 +  -3.9   -2.6518   GGTGGCCTGATAAAG              CGGGC TTACGC GCCTG               ATTATAAATCTTGGG  42 31
  AGR_C_1550 NONE
  AGR_C_1551  850263 ..  850293 + -12.5  -3.71848   TTCGCCGGCGATCCA       CGCCTCGCCAGCC TGCTC GGCTGACGAGGCA       TTGTTGGTGGGGAGC  86 2
  AGR_C_1560 NONE
  AGR_C_1561 NONE
  AGR_C_1564  855676 ..  855690 +  -7.8  -3.05463   CCCGCTTTCCAGATG               GGGACG GAA CGTCTC               TTCCATGCCGAAGGT  56 220
  AGR_C_1567 NONE
  AGR_C_1569 NONE
  AGR_C_1570  858117 ..  858153 +  -8.5  -4.07535   ACCGCCGCGACGTTA    AAGCGCCGCCCGCCC ATCGAGC GGGTAGGCGGCGCGC    TTGTTTCTAGCGCTT  77 40
  AGR_C_1577  860453 ..  860490 + -23.5  -3.82202   GTTTACTCCATCGCA   G-GGCGCGGCGGCTGTTC GTT GAACCGCCGCCGCGCCTC   TTCTATTTCGGCATG 100 46
  AGR_C_1580  861772 ..  861801 +  -5.7  -3.72576   GGACATCCTGTGATA       GCGTCGCGCTCT TATCCGC GGAGCGTG-CGC       TTTCATGGGCCAAGC  60 64
  AGR_C_1581  862752 ..  862775 +    -8  -2.58714   GCTGAAAGGACTAAT          TTCGCCGCGC AGAC GCGCGTCGAC           TGGATTCCTGTGACA  56 165
  AGR_C_1583  863767 ..  863809 +  -8.3  -3.34715   CACGATATCCGGCTG CTGCACGGCC-CAGCGCAGG GTCA CCTGTGCGGCGGTCTTGCCG TGTTTCGCGCCGATA  59 224
  AGR_C_1585 NONE
  AGR_C_1587  865907 ..  865926 +  -5.6  -4.26903   TGCGTCGCGTATAAT            CGGCGAGG AAGG CTTCGCGG             TTTTCCTCGCCTGCG  68 129
  AGR_C_1592  867820 ..  867852 + -12.7  -5.06414   ACATTGCGTTAAACG      CGGCCATGGCAGG CATTCGT CCGGTCATGGCCG      TTTTTGTTGCGGCGC 100 50
  AGR_C_1595  870337 ..  870361 + -17.9   -2.6563   AGGTTCGGAAGCTAC          GCCCGCGTCAT CGA ATGGCGCGGGC          TACGTTGTTAACGAG  95 40
  AGR_C_1598  872521 ..  872533 +  -4.1  -4.37658   TGGCGGCTGGCTTGA                GAGGA ATT TTCTC                TTTTGTCGGAACATT  65 471
  AGR_C_1601 NONE
  AGR_C_1602  874612 ..  874633 +  -5.1  -4.57569   CGGTTCGGGCAGGGA           GG-CGGCGAT CTT GTCGCTGACC           TTTTTCGCCGCCTGG  70 425
  AGR_C_1604  875772 ..  875788 +  -9.3  -2.65271   CATAAAGCCAATCCC              GGCCCCG CAC CGGAGCC              TCGTCTAGACTTCTG  59 83
  AGR_C_1607  876366 ..  876383 + -14.1  -4.56597   CGAAGCCTCTGAAAA             CGCCGCC CATC GGCGGCG              TTTTTCGGCACGAAA 100 42
  AGR_C_1609 NONE
  AGR_C_1611  877977 ..  878007 +  -2.7  -3.25177   TACGCGCCATGCCAA      TGCC--TTCCCCT GCCATTG AGGGGAAACGGCA      TGTCATTTTTTCGCA  45 7
  AGR_C_1613 NONE
  AGR_C_1615  879072 ..  879104 +   -15  -3.09492   TCCGTATTTTGCACT      ACCTCATTCCTGTG ACAAG CACAGGAATGAGGG      TGTTGGGCTTAGCGG  91 61
  AGR_C_1623 NONE
  AGR_C_1625  883133 ..  883147 +  -6.4  -4.65895   AGGGTTGACAGTCGG               CGAAGT AGT GCTTCG               TTTTTGCATGGAGGG  75 427
  AGR_C_1639  889894 ..  889910 + -12.3  -3.03635   ATCTTTATGACTGAC              CGCCGAA ATT TTCGGCG              TCTTGAGGAAGTTTA  76 27
  AGR_C_1641  890897 ..  890914 +  -5.5  -3.53761   TCCGCGCTAGAAACC             GCGCC ATAATTCG GGCGC              TTTGCGGGCGGATTG  55 17
  AGR_C_1642  891733 ..  891772 +    -4  -3.53012   CCTGTGCTTGTCACA  GGAATCCAGTCGACGCGC GTCT GCGCGACGGAGAGAGTCC   TTTCAACCCAAGGAC  51 65
  AGR_C_1643  892981 ..  892991 +  -8.2  -3.29324   CGCTCGCTTCCTGAG                 CGGC CTG GCCG                 TTGGGTTTGAGTAGG  62 27
  AGR_C_1650  896471 ..  896497 +  -8.1  -4.08216   AGGATTTCGGAGGAT        CGGC-TG-AAGGC GGT GCCTTACACGCCG        TTTTGCCAGGAATGC  77 412
  AGR_C_1653  897472 ..  897497 +  -3.9  -2.75343   TTAAGGCTCGTCGCA         GAGCCGCCGCCT TTC AGGAGCCG-CTC         ATTTAGAAATATGAG  43 76
  AGR_C_1654  898049 ..  898098 +  -9.3  -3.04144   ATCTCCGGATCGGGC TTATGCCGCTTGTTTCTTCTCCCC GGC GGGGAGAAGAATTC-GCGGCACGG TCTTGCCGCTCAAAC  63 53
  AGR_C_1658 NONE
  AGR_C_1660 NONE
  AGR_C_1661 NONE
  AGR_C_1663 NONE
  AGR_C_1664 NONE
  AGR_C_1665 NONE
  AGR_C_1668  904668 ..  904698 +  -7.6  -4.27584   AAGAAAATGTGAAGT       TGAAAATCCCCC TAATAAT GGGGGGTATTCA       TTTTCAATTACCACT  77 29
  AGR_C_1669  905641 ..  905658 + -12.7   -5.4505   GTATGAAAATGTCCA             GCCGGTC CATC GACCGGC              TTTTTTATTGCCGCG 100 140
  AGR_C_1670 NONE
  AGR_C_1672  907217 ..  907242 +  -3.4    -4.431   CTAAACACCTCGATG         GCATCC-AGAT CGGCA ATTTCGGATGC         TTTTCTGCCTGAATA  65 162
  AGR_C_1677 NONE
  AGR_C_1679 NONE
  AGR_C_1681  911804 ..  911823 +  -9.2  -3.54307   GCGGCCATGTGTATA            GCTGTCGG CGCG CCGCCAGC             TTTCCAGCCGCTCTT  66 151
  AGR_C_1685  913747 ..  913757 +  -8.2  -3.17206   CGCCGATGGCGGTGA                 GCCG GAC CGGC                 TGTTCCTCGATATTG  62 351
  AGR_C_1691  916646 ..  916695 +  -7.8  -2.86426   TGTGGTTCACCCCCC TCTGTCCTGCCGGACATCTCCCC CACAA GGGGGGA-GATCGGCAAGACGCA TGCTTCTCGCTCTTC  56 89
  AGR_C_1698  922975 ..  922993 +  -3.8  -4.35461   AAGCAGCGGACCTGA             CGGAAAAG GTC CATTTTCG             TTTTGGTCCTATTCC  64 26
  AGR_C_1700  924215 ..  924244 +  -5.5  -3.71075   GTGAAATCCGACCTG       CGCGGCAGGGTGG CTCG CTTCAATGCCGCG        TCTTTTCCGTGATCT  60 330
  AGR_C_1706  925336 ..  925352 +  -4.3  -2.80493   TGCTGCCTTTATGGC              CGTTGGC TGC GCTCACG              ATTGTGTGTTCGACA  45 100
  AGR_C_1708 NONE
  AGR_C_1709 NONE
  AGR_C_1710 NONE
  AGR_C_1711 NONE
  AGR_C_1712  929461 ..  929482 +  -2.1  -3.78953   ACCCGTTCCTCGGCG           TCGTCG-GGC AGG GCCTCGTCGC           TTTCCTGATAGGGGT  52 97
  AGR_C_1716  931354 ..  931389 +  -5.2  -4.31835   GGCCATGATCGCGAC    CGCGCCGATGATGATG ACGA CGCCCTTGCCGGCGCG     TTTCTTCTCCGCCTT  68 167
  AGR_C_1725  935327 ..  935340 +  -3.8  -4.08216   CCACATCCTGCATGG               TGCC GGGCAG GGCA                TTTTCGAACAGGTCC  59 469
  AGR_C_1730  936796 ..  936810 +  -2.1  -3.65351   CTTCCGCCCAATGGG              CGAGTG CCGC CAC-CG               TTTCGGTCAGCGTCC  50 131
  AGR_C_1732  938443 ..  938467 +  -2.1  -2.78606   ATCCGCATCGGACCC          CAGTCCACA CCGGGCA TATGGGCTG          TCGTATATTGGTTGG  39 383
  AGR_C_1733  940490 ..  940520 +  -6.1  -4.65895   CGCTGCGTTGGGCAC       TTCCGTCGGGTCT GGCTG AGGCATGGCGGAA       TTTTTGACTGAAACC  75 7
  AGR_C_1735  941832 ..  941858 + -18.2  -3.01791   AGCGGGTGCCGCATG         TTTCTTCTCCCC GGC GGGGAGAAGAAA         TCTTCGGCACCGCAT 100 86
  AGR_C_1739 NONE
  AGR_C_1741  943360 ..  943397 +  -9.7  -4.07568   CTGTGCTTGTCACAG   GAATCCAGTCGACGCGC GTCT GCGCGGCGAGAGGACTC    TTTTCAGCCAAAGGA  83 145
  AGR_C_1743  944675 ..  944695 +  -3.1  -3.19371   CTGAGCGGTAGGAAC            CACGTCCAT GAA ACGGGCGGG            TTCAGTTGAATCACT  45 37
  AGR_C_1745  945188 ..  945198 +  -2.4   -4.4715   CGCCTGATAGCCCTT                 CGCC GGC GTCG                 TTTTCTCCCTTCACA  62 34
  AGR_C_1747 NONE
  AGR_C_1748  947105 ..  947117 +  -4.7  -2.67008   CGGGGTGAATTGATA                GCCGC TGT GCTGC                CCTTTTCTTCTCCCC  44 28
  AGR_C_1750 NONE
  AGR_C_1752 NONE
  AGR_C_1754  948507 ..  948525 +  -6.7  -3.24924   ACGGAATAGCGTTGC             GTCAGGC CCCCT GTCTGAC             TGTTCTCCATAACAG  56 32
  AGR_C_1757 NONE
  AGR_C_1758 NONE
  AGR_C_1760  950785 ..  950824 + -13.4  -3.06696   GTCAGGGCATCTTTC  GCGGCCGGCCGC-CCTTCG CAC CGTTGGCGCGGCTGGCGGC  TGTCTTCGCCGGGGA  84 45
  AGR_C_1765  952147 ..  952159 +  -3.3  -2.84602   ACGAATCCAGGAACA                ACCAC ATG GTGGC                ATTTCATGAAGTGCG  41 81
  AGR_C_1766 NONE
  AGR_C_1769  953650 ..  953662 +  -3.3   -3.6502   CGGCCAGAGCCACGA                CGGCG GAG TGCTG                TTTCCATGAGCGATA  51 4
  AGR_C_1771 NONE
  AGR_C_1774 NONE
 AGR_C_1774A  958259 ..  958279 +  -3.1  -5.01732   CATATTCGCTCACAC            TAGGGTTCG AGA CGCACCCGG            TTTTTTGCGGAAGTT  76 123
  AGR_C_1776 NONE
  AGR_C_1778  959301 ..  959337 +  -2.2  -3.44229   GTTACCGGATGCAAG   CGCCGGCAGATGCGA-AG TAA CTCTCTCACC-GCCCGCG   TTCTGCTGCTCGCCT  45 6
  AGR_C_1780  960818 ..  960844 +  -6.6  -2.64735   CAAAAATCTAGCGTG         TTTTCACGGTTC GAA GAACAGCGAAAA         TGCTCTAGGTGCAAT  51 133
  AGR_C_1782  961338 ..  961350 +  -6.3  -3.61178   GGAAGCTGGTCTCCG                CTGAT CTG ATCAG                TTTGACGTAAATCAA  57 17
  AGR_C_1784 NONE
  AGR_C_1786 NONE
  AGR_C_1787  965145 ..  965175 + -12.6  -2.96274   AATGCCGGAGGCGGC       GGAATGAGTGTTGC CTC GCTACCCTCATTCC       TGTGCTTGTCACAGG  79 19
  AGR_C_1789  965809 ..  965820 +  -3.6  -3.12874   ATTCCTCAGACACTT                CGCC GTAA GGTG                 TTGCCTCCTATATCT  45 90
  AGR_C_1792  967470 ..  967522 +  -6.2  -3.16217   ATCGACCAGGGTTGA TAGGCTGAAATGCGATGCCGGCTTCC TTG GGAGGCCGGCGCCGCCC--CAGACTA TGTCTTGGCTTTAAG  54 26
  AGR_C_1793 NONE
  AGR_C_1794  969970 ..  969999 +  -9.2  -2.55712   CGCGAAGACATGCTT       GAGGCCGCCGCA GGTGCA TGGGGCGGCATC        CTGTTGTAGATGTCA  59 76
  AGR_C_1798  974131 ..  974152 +  -7.2  -2.94099   AACGGCGGGTAGCTC           GGTGGGTG CGGCTT CACCCCCC            TCTGTCCTGCCGGAC  56 29
  AGR_C_1804 NONE
  AGR_C_1807  981886 ..  981906 +  -6.1   -5.2189   GCCAAATGCGCCGCT            GTTATGCGT AAT GCGCATGGC            TTTTTTCATAATTCA  90 498
  AGR_C_1815  985861 ..  985872 +  -5.8  -3.14132   AAGGAGGCCACTTCT                GACG ACAG CGTC                 TTGCTCCAGCCGACA  50 318
  AGR_C_1819  987670 ..  987686 +  -3.5  -3.85817   CCAGCATGGAAATTA              ATCCGGC CTC GCCGGCG              TTTATGCGCCGGGAT  56 215
  AGR_C_1821  989169 ..  989187 +  -5.2  -5.10461   TCATACTTGACGGCC             GAAAGGGC GGA GCCTATTC             TTTTTATTACGTGCA  82 122
  AGR_C_1825  991169 ..  991189 + -12.6  -2.66034   CGATATTTGGACGAA            TCCTCGGG AGAGG CCCGAGGA            TGATGTCGAATTTGT  75 107
  AGR_C_1828  992282 ..  992309 + -11.2  -2.50821   ATGATGATTGATGGA        ACG-GCCGCGCGG TTT TCGCGCGGCACGG        ATATCTCTTTAAGGG  68 30
  AGR_C_1831  993912 ..  993934 +  -2.6  -3.55801   CGCGCGCGGGCCATT           TTCATGGTGC GAT GCAACACGGA           TTTGCCCCGATTGAT  47 66
        uppP  994869 ..  994890 + -17.3   -4.5442   GTCGCAAATGAAAAA           GGCCCGCTC TTTC GAGCGGGCC            TTTTGTCGTTAGAGC 100 64
  AGR_C_1840 NONE
  AGR_C_1843 NONE
  AGR_C_1844 1001020 .. 1001058 +  -5.8  -4.08692   GTTCAGACGAATTGC   AGACCGAGATGATCGGCC ATC GGCTGAAAGTCCCGGTCG   TTTTGCAGGAGCTTG  67 42
  AGR_C_1851 1003358 .. 1003374 +  -5.7  -2.57132   CCGGCGCCCTTGGAT              GCCGGGC GGG GATCGGC              CTTGTAGACCGCAAG  49 100
  AGR_C_1864 1005889 .. 1005918 +   -10  -4.87592   CGCTGACACATCAAA       CCGCGACCGGC AGGAACAAG GCCGG-CGCGG       TTTTCTTATGTCTGG 100 156
  AGR_C_1870 NONE
  AGR_C_1872 1010251 .. 1010287 + -13.7  -3.32997   GCTTTATCCCAATAG    GTAAAGGCAAGGCAGGT GAG ACCCGCCTTGCCTGAAC    TTCAATTTATACGGC  88 238
  AGR_C_1876 1011509 .. 1011532 + -12.4  -2.79831   GAGCCCTAAACCGGC          GCCGGACCTG TTCT CAAGTCCGGC           TATGGTCGCGGTTCG  72 39
  AGR_C_1877 1011894 .. 1011905 +  -2.2  -3.23555   AAAAGCAGTCATAGG                CTGG ATGC TCAG                 TGTGTGTTGTTTCCG  43 178
  AGR_C_1878 1013260 .. 1013279 +   -15  -5.24799   CGTCAGTGATGGAAG            CCCCGGCA GAAA TGCCGGGG             TTTTTCTATTTCTGA 100 54
  AGR_C_1880 1014865 .. 1014884 +   -15  -5.37593   AGTCAGTGAAGGAAA            CCCCGGCA GAGA TGCCGGGG             TTTTTTCATTTGGGG 100 54
        dapA 1018333 .. 1018376 +  -3.8  -5.26119   CTGAAAAGCTTGAAA GGCGCGCCATGGACCGCTTC ATAACA GAAGCCCTCCC-G-CGCGCC TTTTCTTTTTGCGGC  81 48
  AGR_C_1885 1018948 .. 1018981 +  -3.9  -4.67353   CTGTTGAAGGGTAAT     TCGCAGTAGTTTCTGC CGG GTAGGGG-TACTGCGG     TTTTTCCCTGCATAG  69 17
  AGR_C_1892 1021808 .. 1021825 +  -2.5  -4.56597   GCTGGAAGGCTTCGT             CGCGAGG AATC CCAAGCG              TTTTTCGCAAGGCAC  65 175
  AGR_C_1894 1022344 .. 1022371 + -12.8  -2.74012   GGTTTTATGATGCCT        TTGGCAGGCGGT GGTT ACCGTCTGTCAA         TAGTTGCCGTCATAA  76 44
  AGR_C_1896 1024723 .. 1024757 + -13.6  -4.41353   CTGCAAATACCAAAA     GGCCGTTGTTATGCGT CGA GTGCATGGCAGCGGCC     TTTTCCTGTCTCTGG 100 56
  AGR_C_1901 NONE
  AGR_C_1902 1026293 .. 1026305 +  -6.2  -2.54325   GGTAAGGCGCGCTGC                CGCC GTAAA GGCG                CTCTATTTGCAGAGG  48 36
  AGR_C_1904 NONE
        rncS 1027983 .. 1028006 +  -3.9  -3.09015   TGCTGCAACCGAGCG         CATGGCGGACC CTTT GG-CCG-CATG          TTGAATACCTCTGAC  45 57
         era 1029076 .. 1029103 +  -4.8  -5.55664   GAACACGTTCGGGCC        GGTTGTTCCAAA ACAA TTGGGCGCAACC         TTTTTTTGATGATGG  93 125
  AGR_C_1912 1029857 .. 1029868 +  -7.2  -3.35778   GAAAGCGACGAAAAG                CGGC AAAG GCCG                 TTCATCTGATTGTTT  61 5
  AGR_C_1913 1030400 .. 1030421 +  -6.5  -3.06831   GAATAACGTTTCGCC           GCCAGATCG GTTA TGATCGGGC            TTGAATCGAAATTCG  54 35
        recO 1031191 .. 1031214 +  -3.1  -2.71791   AAGGCTGAGCCGCCC          GCTCTCGAT AAAGCG GTCTAGAGC           ATTTCCAGGAAAAGT  41 5
  AGR_C_1920 1033475 .. 1033490 + -10.4  -2.58714   TAGTCTCTCCGCCGC              GCCGAC GCGC GTCGGC               TGGATTCCTGTGACG  66 121
  AGR_C_1930 1040909 .. 1040965 +  -9.5  -2.80622   GCGCGAGTGGGTGCG GCCTGCTTCTTC-TCCC-C-GCCGGGGA GAAG TCCGCGGCAGCGGGATGAGGGGGCAAGC TCTCCTGACGTCTCT  64 52
  AGR_C_1932 NONE
  AGR_C_1933 1042956 .. 1042981 +  -5.3  -4.65078   GCTAAACTGGATGAA         CTGCGGTGCGGC CTC GTCGC-CGGCGG         TTTTCTTGAAGATGT  76 245
  AGR_C_1952 NONE
  AGR_C_1954 1050441 .. 1050478 + -14.9  -2.78547   TCTTCTTGAAATGGT   CAATGTCGAGAATGGCG ACTG CGCCGCTCTCGTCATTG    TCATTGATGACATCC  77 482
  AGR_C_1969 1058662 .. 1058692 +  -9.9  -4.27861   CGATGGAGGCTACCA      TTGTTAACG-GCCGC CCG GCGGCTCGTT-ACAA      TTTTAAGTGTATATT  86 110
  AGR_C_1971 1060765 .. 1060776 +  -2.2  -3.11316   CGATGAGGAAGATCA                TCGT CGGC GCGA                 TATATTGCATGATGC  41 190
  AGR_C_1998 1073294 .. 1073305 +  -5.8  -3.90112   TTTTCCATAAAAACC                GTGC GGCA GCAC                 TTTCGTTCAAGACCA  63 50
  AGR_C_2001 NONE
  AGR_C_2002 1074431 .. 1074461 + -16.2   -3.6993   GTAATGCGAAGCGGG       CAGCGGGGGTGAAA ATA TGTCACCCTCGCTG       TGTTTTGGATCAGTG 100 85
  AGR_C_2008 NONE
  AGR_C_2011 NONE
  AGR_C_2013 1079792 .. 1079813 + -15.9  -4.34402   GCTTGCAAACAAAAA           CCCCGGATG TCGC CATCCGGGG            TTTTCCTATGACCAC 100 247
  AGR_C_2025 NONE
        fabG 1085657 .. 1085677 +  -3.3  -4.08692   CTTGGGTAGCTTGCG           CC-GCAAG GCCCGA CTTGCCGG            TTTTCGGCGAAATTG  58 91
  AGR_C_2030 NONE
  AGR_C_2032 NONE
  AGR_C_2034 1089288 .. 1089312 + -15.8  -4.14739   ACTGATAATCTCGAC          CGGGCCTTGT CATCC ACAAGGCCCG          TTTTGCGCTGCATGA 100 36
  AGR_C_2036 NONE
  AGR_C_2038 1090885 .. 1090896 +  -5.8  -2.91144   TCATTGCTCGAGGAA                GAGC CGAA GCTC                 TGATTTACGCGATAG  51 11
  AGR_C_2055 NONE
  AGR_C_2056 1101689 .. 1101700 +  -4.4  -3.91032   CATGTGGCGTCGCTT                GCAA CCTT TTGC                 TTTATGAAGTGCTTA  58 95
  AGR_C_2058 1103092 .. 1103119 +  -2.6  -5.03314   TGCTTGCCGGTCTGG        CGCCAGTCGA ATTCGGCA TGGACGGGCG         TTTTTTCAACGTCGG  78 315
  AGR_C_2062 1106198 .. 1106212 +  -5.6  -3.24021   GGCGAGGGCATGAAT               TCCGTC GTA GCCGGA               TTGAATGTTTCCCCG  52 66
  AGR_C_2063 1107879 .. 1107912 +  -2.9  -3.06361   CGTCATCTTTCCTGT     CGCGGCGGAGGCGCGG AAC CCATGACGCTGCC-CG     TCTATCTCGTTGATG  43 1
  AGR_C_2066 1108570 .. 1108592 +  -7.7  -4.30576   GTCCGCCTAATCTGG           GGTCCTCAT CAAAC AAGAGGACC           TTTTCATGATCCGCA  77 87
  AGR_C_2067 1109360 .. 1109379 +  -7.1   -4.4715   TGATCTTTTTCTTGA            GCGGCGCC AGCTG GGCG-CGC            TTTTCTGCATTGGCC  76 305
  AGR_C_2076 1113143 .. 1113163 +  -9.7  -3.01726   TTGTTTTCGGGCCTT            TGGGCGG GTAAAGA CCGCCCA            CTTTCTCTGAAAAAG  67 79
  AGR_C_2077 1113682 .. 1113699 +  -4.7  -5.75342   AAAGACTCAAGGAAA             CGGGGGC GAAA GGCTCCG              TTTTTTTTGACAGGC 100 96
  AGR_C_2083 1116048 .. 1116077 + -11.5  -2.79492   CCAAGCAGGCCGAAA       CGCTC-CATCGCCA GTT TGGCGATGCGGGTG       ATTTCCGCTTCCGCC  65 322
  AGR_C_2092 1121073 .. 1121110 + -17.9  -4.17516   CCTTCTCGGATCGGT   CAAGGAAAAGCCGGGGT TTAC GCCCCGGCTTTTTTTTG    TTTCTGTGATTTGCC 100 42
  AGR_C_2100 1123695 .. 1123717 +  -8.4  -3.07233   GCGCAGAAACGGGAA           GGGTTGCGGT AGA ACCTCAATCC           TCTTCCGGCTTCTCC  60 14
  AGR_C_2104 NONE
  AGR_C_2106 1127987 .. 1128006 +  -2.8  -3.64822   CCTTCAAGACCCGCA            TTCAGCGA CCAG TTGCCGAA             TTTGCGTCCACCGCT  49 486
  AGR_C_2113 NONE
  AGR_C_2114 1132655 .. 1132665 +  -3.2  -3.12847   GCGGCGGGCGACGGT                 TCGG ACA TCGA                 TTGACTGTCACAGTT  43 11
  AGR_C_2115 NONE
  AGR_C_2117 1136504 .. 1136544 +  -6.9  -3.16971   ACGAACGGCAATGCC CTGTTTTGCG-GCGCTGG CTACGA CCAGCGCTCGCAAAAGGC  TTCGATATCTCCTGA  56 40
  AGR_C_2136 1146291 .. 1146309 +  -4.5  -2.73875   GGCGCTGCGCGTCGT             TCCGTCC AAGAA GGACTGA             TCATGTTGAAGACGC  45 7
  AGR_C_2137 NONE
  AGR_C_2138 NONE
  AGR_C_2140 1150187 .. 1150207 +   -14  -4.01853   ACTGAGTAGAAAAAA            GCCCCGGT CTTAA ACCGGGGC            TTTGTCGTCCTATTC 100 36
  AGR_C_2144 1153901 .. 1153924 +  -8.1  -3.45027   GTGAAATTTGAGCTG          CGTCCCGGG AGATCA TTCGGGACG           TCTTTCATAGCGCCT  64 37
  AGR_C_2151 1157115 .. 1157134 + -11.4  -4.67234   TAAGAATAAAGCAAT            TCGGCCTG TTTT CAGGCCGG             TTTTTCCGCTTAAGT  95 38
  AGR_C_2152 1157871 .. 1157895 +   -15  -4.30014   GGTTTCACTGTTTAA          GCCGGGGGCA TCCTT TGCTCCCGGC          TTTTGGATTCCTCGC 100 50
  AGR_C_2155 1159633 .. 1159653 + -12.6  -2.80443   GTCCCTCCGCCGTCA            TCCTCGGG CTTGT CCCGAGGA            TCTAATCACCTATCG  76 107
  AGR_C_2156 NONE
  AGR_C_2157 NONE
  AGR_C_2159 NONE
  AGR_C_2161 NONE
  AGR_C_2164 1164454 .. 1164468 +  -4.3  -3.24823   CTTGGTGTCCATCTG               GCTTT CCAGA AAAGC               TGATTTTTCAGCCTT  49 8
        ribH NONE
        nusB NONE
  AGR_C_2168 1166919 .. 1166931 +  -5.5  -3.32518   TTTCGCCAACGCAAT                CTTGC CGC GCAGG                TCGTTTTTCCTTGGG  53 103
        hppA 1169219 .. 1169254 + -11.8  -2.86944   TACGGTTCCGACAAA    TGAAAAGGCCCGGGGA GCGA TCCCCGGGCCTTCGAA     CTTTCCGTTCCTGCT  75 45
  AGR_C_2173 NONE
  AGR_C_2174 NONE
  AGR_C_2176 NONE
  AGR_C_2178 1173321 .. 1173334 +  -5.9  -3.08934   GGTGCAGTGCTGCTG               CGCTG GTAA CGGCG                TGTTCCCGTCTCTGA  52 17
  AGR_C_2181 1173926 .. 1173938 +  -4.7  -4.64766   CCGGACTTGAAGCCG                CCGCG ACA CGCGC                TTTTTGCCGTATCGC  71 42
  AGR_C_2183 1174768 .. 1174781 +  -5.2  -2.52543   TCGGAAACTCCTTTG               GCCG ATAATG CGGC                TCCGTTGAAAGGAGT  46 76
  AGR_C_2185 1175741 .. 1175766 +    -9  -5.06103   GTTTCAGAATAACGA         GGCGTGGAAC CTAGCA GTTCTGCGCC          TTTTTTACGACTTAT 100 235
  AGR_C_2186 NONE
  AGR_C_2188 1179167 .. 1179177 +  -6.8  -3.36878   ACACAGTCTCCTCAT                 GGTG CCG CACC                 TTATCCCTCCATCGG  58 291
  AGR_C_2189 1179760 .. 1179787 + -12.7  -4.50686   CGATCAAACCTTTCG        GCCCTCGTCAC ATAACA GTGGCGGGGGC         TTTCTTCGTTTTTGG 100 48
  AGR_C_2190 1181420 .. 1181450 +  -9.1  -3.10056   ATGGCTTGCTGCTCT      CAGCATCGGCGT GAGAAAAG ACGCCG-TGCTG       TCTTCCCTCAATGAT  63 258
  AGR_C_2193 1182264 .. 1182277 +  -9.5  -2.62184   AGCGGAATAGGTAAG               GCGGG TGGC CCCGC                TGATCTAGCCGGAAG  63 387
  AGR_C_2194 NONE
  AGR_C_2196 NONE
  AGR_C_2198 1184020 .. 1184039 +  -4.3  -4.07568   ACGGCCTCTCGGCGG            TCTATCC ATGAGC GGGTAGA             TTTTCACCGGCGACA  62 120
  AGR_C_2202 NONE
  AGR_C_2205 NONE
  AGR_C_2207 NONE
  AGR_C_2209 1191309 .. 1191325 +  -6.5  -2.93623   TCAATCCAGCCATGC              GAGGTCA ACA TGACCAC              TAGTCTTTTCCCGAG  53 6
  AGR_C_2211 NONE
  AGR_C_2212 1193410 .. 1193420 +  -2.4  -4.15044   CGATCACGACCATTC                 CAGC CAT GCGG                 TTTGTTGAAGGAGGC  56 7
  AGR_C_2214 1194466 .. 1194492 +  -3.8  -3.10164   GAAACAGCGTACTGA         ATGTTTTTCAAA CGA TATGAAAAACAG         TTGAATAGTGCGTAC  45 41
  AGR_C_2215 1196260 .. 1196301 +  -7.2  -4.36914   AACCCGATCAATGTT CCCCGCTCTTGC--ACGCGC ATAA GCCCGGCAGCAAGCGCGGGG TTTTGTCACGACCGA  77 109
  AGR_C_2225 NONE
  AGR_C_2227 1200045 .. 1200074 +  -5.1  -4.71426   CATCGATCAGAACGG       CG-CATCACTTTTC CCA GGAAAATGATGACG       TTTTCTTGCTCCGGA  76 1
  AGR_C_2229 1201547 .. 1201576 + -17.9  -3.33696   CATGGCATGTGGGTC       GGCTGATGCCGGC GATA GCCCGCATCAGCC        TTCATTCAACGGGAA 100 20
  AGR_C_2231 1203487 .. 1203514 +  -9.8  -2.75992   GGTTCTGAAGAAGTG        CTCTCCCGCCGA TGTA TCACCGGGAGAG         TCGTGTTCCCTAGAG  64 184
  AGR_C_2239 NONE
  AGR_C_2241 1208445 .. 1208468 +  -9.6  -2.58714   CGACGAGAGAGTCTT          TTCAGCCCAA GGAC TTGGGCTGAC           TGGATTACTGTGACG  63 128
  AGR_C_2251 1213843 .. 1213873 + -13.3  -5.44119   ACGACCGATGCACTG       GAAGGCCACCCGG CAAAA TCGGGTGGCCTTA       TTTTTTTGAGATAGG 100 49
  AGR_C_2253 1214509 .. 1214520 +  -5.8  -4.08767   CGCGCCGACGAAGCG                CAGG GCAG CCTG                 TTTTAAAGCAATGAC  67 8
  AGR_C_2254 1215104 .. 1215121 +  -9.8  -3.47349   AGACAGTCTGATAAA             GGCGGG CTCTGA CCCGCC              TTATACATTTCAAGA  71 46
  AGR_C_2256 1216099 .. 1216127 + -16.8  -2.75252   CGAAGCGCATGTATC        GTTTGGCCGGTC ACTTG GGCCGGCCAAAC        TAATGTTGCGGTCGT  90 172
  AGR_C_2265 1219260 .. 1219286 +    -8  -4.77165   AGAATCTACATGTAT         CCGTTCTCTCGT CCA ATGAGGGAACCG         TTTTATTATGCGAAG  90 97
  AGR_C_2266 1219964 .. 1220011 +  -4.6  -4.19817   CTATGTTGCCCTGAA ATTGCCCCTTCGTCCTGTGGCC TAAC GTCGACAGGGCGGGGGGGGGGC TTTTGCCTGAATGCG  62 108
  AGR_C_2272 1221775 .. 1221804 + -17.9  -2.93164   GGAGAAAAGCAACAA       CACTGCGGCATGG TCCT CCATGCCGCAGCG        TGTCGTTCGGTGTGC  95 42
  AGR_C_2284 1230475 .. 1230489 +  -5.6  -3.14344   CGACAGACCGGCCAC               GGCAGC GAT GATGCC               TTCATGGACGCCATG  50 410
  AGR_C_2290 1232934 .. 1232957 + -12.4  -3.65314   TGCCTTGATGGTTGC          CGCGACGGCG AGTT CGTTGTCGCG           TTCTTCCGCATTGCC  82 65
  AGR_C_2308 NONE
  AGR_C_2311 1240614 .. 1240631 +  -5.5  -4.08767   GCAGCCGCCGGAAAG             CCCCTTG AAAA CAAGGTG              TTTTCGGCAGCTGCG  65 90
  AGR_C_2313 1241367 .. 1241379 +  -2.7  -2.91681   TGTCAAGTTGAAAAG                CAATT TTA AGTTG                TATATAGGGTTGAAG  42 104
  AGR_C_2315 1241790 .. 1241815 +  -9.7  -3.36991   ACGCGGAAGGATTAC         GTCATCCGGCT TTGA GGCGGGATGAC          TGTTTGAAGCTGCTA  70 11
  AGR_C_2317 1243216 .. 1243250 +  -7.9  -2.72511   GACGTTGGCGCCCTC    GTTCCGATCCGGCTGG AAGG CCAGA-GGATCGGAAA     ATTTCGCCGGATCGA  53 238
  AGR_C_2323 NONE
  AGR_C_2324 1246918 .. 1246950 +  -2.6  -3.53811   CACCCCAAGGCGAGC     CGTATCGGCGGGCGG TAAG TTGACCGC-GATCCG      TTTGGCGGACCTGCG  47 248
  AGR_C_2327 1248297 .. 1248316 +   -15  -5.60689   TTGACGAATTTCGAA            GGCCCGCA TCCG TGCGGGCC             TTTTTTATTATGTCC 100 58
  AGR_C_2329 1251231 .. 1251250 + -11.4  -5.24129   CACGAATATGTGGAA            GGCCGGCA GAAA TGTCGGCC             TTTTTTGTGAAAAAA 100 161
  AGR_C_2331 1251673 .. 1251701 +    -6  -4.59773   TAAGGTTTCCGGAAA       GTTGCGATGTCCG GCGG CGGGCAT-GCGGC        TTTTTCAGGCTCACG  75 38
  AGR_C_2333 1251894 .. 1251914 + -15.4  -4.93365   CGCATAAACACGAAA            GCCCGGCC TCCAT GGCCGGGC            TTTTTGATTCTCCGC 100 81
  AGR_C_2334 1254233 .. 1254249 + -15.1  -5.36441   TTACAAATGAGAAAA              GCCGGGC ATA GCCCGGC              TTTTTTGTATCGCCA 100 56
  AGR_C_2340 NONE
  AGR_C_2341 NONE
  AGR_C_2342 NONE
  AGR_C_2344 NONE
  AGR_C_2346 NONE
  AGR_C_2347 NONE
  AGR_C_2348 NONE
  AGR_C_2350 1261954 .. 1261981 +  -3.3  -2.74782   CGCAACACCATGAAG        CGCCTGGCG AAACTCTGGA TGCCTGGCG         TGATTAAGGATTTGT  41 80
  AGR_C_2353 NONE
  AGR_C_2354 NONE
  AGR_C_2355 1265699 .. 1265728 +  -4.9  -3.34398   CACGCAACCTCGCAC       TGGATGCACCTTA TCGC TGAGGCGCAACCG        TCTTTCCGGGGGAGA  51 6
  AGR_C_2357 NONE
  AGR_C_2359 NONE
  AGR_C_2360 NONE
  AGR_C_2362 NONE
  AGR_C_2364 NONE
  AGR_C_2366 1272644 .. 1272667 +  -2.4  -2.71364   GGGTGACAAACCGGT          TCCGCATCGGC CCG GTCGAT-CAGA          TGGTTCAACAGGTCC  39 117
  AGR_C_2368 1274478 .. 1274505 + -14.1  -4.83246   CGCTTCGTTGAATTA        GGGGGCCGTGC CGAAAA GCGCGGCCCTC         TTTGTTTCTTTGTGG 100 80
  AGR_C_2369 1275103 .. 1275120 +    -7  -4.70879   AAAAGCAAAAAAAAA             CAAGGC ATTTCA GCCTTG              TTTTTCAGGTTTCGC  81 259
  AGR_C_2372 1276873 .. 1276904 + -10.8  -4.36914   GCGCAAAGGGAAAGA      TGGGAGCGGCCTTC ATGC GAAGACCGCTCCGG       TTTTATGGCGCAGGC  90 41
  AGR_C_2376 NONE
  AGR_C_2377 1279135 .. 1279158 + -18.2  -5.56264   TGAATCTTTCTCGGA          CCCGGAGGTG TTTT CACCTCCGGG           TTTTTTCTCTTTGGA 100 169
  AGR_C_2379 1282990 .. 1283030 +  -3.1  -3.73953   CCCGGCGTCGTTGAT  GTGGAACTGGTGTAAGG CGTAAGC CCTCACACCGGGCCCTC  TTTCGTGACCGTGAT  51 11
  AGR_C_2385 1286578 .. 1286591 +  -3.1  -3.28712   TGGCGATGCGTAAGG               CGGTT GGGG AACTG                TTATGACGGCGAGAG  45 28
  AGR_C_2387 1288330 .. 1288341 +  -7.2  -3.85909   ATGATGGAATGATGG                CGGC TTTT GCCG                 TTTCGATTTCGCTCG  68 391
  AGR_C_2410 NONE
  AGR_C_2411 NONE
  AGR_C_2413 NONE
  AGR_C_2415 1305474 .. 1305504 +  -3.1  -2.71094   TTTGGCATCAATGCC       GTCGCTCGCCGCG CCGGC TGCGACAAGCAAC       TCATCTATCGATATT  41 320
  AGR_C_2417 1306247 .. 1306259 +  -7.7  -5.23316   CTGGACAGCCTTGGG                CGTCA TGA TGACG                TTTTTTGCTATGCTG 100 295
 AGR_C_2420A 1306798 .. 1306829 +  -2.1  -5.02074   CGCGACGGTTGAAAG      CCGCTCATCCC AGTAAATAAA GGGCAGGGCGG       TTTTTTCGCCCATGG  78 124
  AGR_C_2426 1308215 .. 1308230 +  -3.2  -3.31461   TCACACGCCGAAGGC              GGGCGA TACA TTGTCC               TTCTGAAGCTCCGTG  47 4
  AGR_C_2429 1308638 .. 1308660 +    -4  -2.72043   CTTCATGGTCCCGAA           AGTGGTCGAA TAA TCCGACCGCC           GTTTGCCGCCCGATT  43 13
  AGR_C_2430 NONE
  AGR_C_2432 1310885 .. 1310903 +  -5.2  -4.54477   CCGAAAATCCAGCCA             TCGCGCGT ATA AAGCGTGA             TTTTCTCGATTTTGC  73 234
  AGR_C_2435 NONE
  AGR_C_2436 1312166 .. 1312202 +    -5  -4.30719   AAATCCGGCGTATGG   CGCTACG-GGGTGCAAG ATGT CTTGCGCCCGCGCTGCA    TTTGTTCTACCCACC  69 406
  AGR_C_2438 1313918 .. 1313936 +  -8.8   -5.1523   ACTGACATCACTTCT             GCCGGG ATCAACG CCCGGC             TTTTTCTATTCTGAG 100 187
  AGR_C_2440 NONE
  AGR_C_2442 1314975 .. 1314988 +  -3.1  -3.32844   ATTGCCGTGAGGGGC               GGCAT AAGC ATGTC                TTGTGCCGTGCACGG  47 68
  AGR_C_2444 1315452 .. 1315477 + -14.8  -3.48924   CTGAATTATCGCGAT         GCGCGGTGTT GTGCAA AACACCGCGC          TTGTATCCGGCCTCA  95 37
  AGR_C_2448 1316451 .. 1316468 +  -6.9  -4.08767   CAAACGGCTTCTTGC             GCATCGC CTTG GCGAGGC              TTTTGGAAACGTGGA  68 467
  AGR_C_2460 1321588 .. 1321612 + -11.3  -2.52464   GCCTTGTCCTTCGGC          CCGGTGCGGAC GCG GACCGCACCCG          TGCGTTGCGCAAGCC  64 435
  AGR_C_2462 1322278 .. 1322296 +  -2.2  -2.74701   CGCCCCGCAGACGGG             AGGCGGGC AAT GATCGCCG             TCATCTTCGAGGTCT  39 13
  AGR_C_2463 1322649 .. 1322667 +  -2.4  -4.87665   GGGGAGCAGCTTGGG             CTGATATT CCC AGCATCAG             TTTTTCTGCATGCCG  72 22
  AGR_C_2465 1323545 .. 1323577 + -25.1  -4.23213   CCAGCATCGACAAAA      CAAAACGCCCGCAAC GAT GTTGCGGGCGTTTTG      TTTATTCCGTGTCAC 100 86
  AGR_C_2473 1328495 .. 1328529 +  -7.1  -4.28361   AAAGCTGTTCAATTC     TAAGGCTTGCGGTCG ATTAA CGACCCGAAGCCCTA     TTTTACTCACATTCG  74 84
  AGR_C_2475 1331217 .. 1331254 + -14.8  -4.44046   ATCAGTCATGACGTT   TGGCGGGGGCGCGGGT CTTTAC ATCCGCGCCCCCCGCA    TTTATTTGAGCTACA 100 42
  AGR_C_2479 NONE
  AGR_C_2481 1333006 .. 1333024 +  -5.2  -3.25823   GTAACGGTCCGATCA             GTTCGAGG CTT TCTCGACC             TTCATCTCACCCAGC  52 56
  AGR_C_2485 1335621 .. 1335640 +  -5.7  -3.53012   CTAAATTCGTCTGCA            TCTCCGT GAACTG GCGGAGA             TTTGCGCACCAACCC  57 128
  AGR_C_2489 1337743 .. 1337775 + -19.9  -4.09108   ATTTCAGGTTAGACG      GGTGACGCGGAGGAG ATT CCCCTCCGCGTTACC      TTTCTGTCAATTAAA 100 79
  AGR_C_2493 NONE
  AGR_C_2495 1345668 .. 1345690 + -16.4  -2.66249   TTCACGGGTGATATC           GGACATGACG TTA CGTCATGTCC           CTGTTGTTCCTCGAG  89 269
  AGR_C_2497 NONE
  AGR_C_2498 NONE
  AGR_C_2500 1348524 .. 1348562 +  -4.4  -3.93695   GTCGAGGCCCTTGCC   GGCAGCGCCGTCGAGG AACTTGC CCTCGTAGCTGTTGCC   TTTCTGGCTGATGAC  59 262
  AGR_C_2513 1352916 .. 1352940 + -18.7  -4.82667   GCATCAATTGAAAAA          GGGCACGGAAA TTG TTTCCGTGCCC          TTTTTGGTGTCGTGA 100 68
  AGR_C_2521 1357501 .. 1357537 +  -3.6  -3.12351   CTCGACGACAAGGAG   TGATGCTGGCGGTGGCC AACC GGAT-TCGCCCGCGTCA    TTCGCTCTGCACGCG  45 23
        clpS NONE
  AGR_C_2524 NONE
  AGR_C_2525 NONE
  AGR_C_2526 1361899 .. 1361910 +  -4.4  -3.06162   GCGAGAAGGCGCGCC                GATG CGGT CATC                 TCTTCCGGTCGGATG  47 96
  AGR_C_2528 1363935 .. 1363945 +  -8.2  -3.35813   TGGAACACCGTCTGG                 CCGG CCG CCGG                 TTCGTTGAACTGCGC  59 291
  AGR_C_2536 1367826 .. 1367847 +  -7.3  -3.30701   CCCGATTTTTCTATG           CGTCAGCTT CTCG AAGCTGGTG            TTCACTTTGGTCACC  59 243
  AGR_C_2539 1368626 .. 1368663 +  -7.1   -3.6053   TCGACCAGGATATGA   CAAGGCCGTCAAA GACCTTCAATGG GTTGACGGCCTTG    TTCGTTTCTAACCGC  60 82
         tsf 1369886 .. 1369911 + -16.9    -3.322   CTTGGGAAAACGGGA         GGGCATCGCGT GACA ACGCGGTGCCC          TTCGTGTATCCGCGT 100 56
  AGR_C_2544 NONE
         frr NONE
  AGR_C_2550 NONE
  AGR_C_2551 NONE
  AGR_C_2553 NONE
  AGR_C_2554 1376645 .. 1376673 +  -5.4  -2.74792   TTCTGATATCGGCAG       TCCAGAAC-TGCA ACTT TGAACGTTCTGGA        GTTTCCGGCTGATGG  47 35
        lpxD NONE
        fabZ NONE
  AGR_C_2560 NONE
  AGR_C_2562 NONE
  AGR_C_2563 1381258 .. 1381270 +  -3.3  -3.80142   TTAAATTTTCGTCTG                GCACG GCT CTTGC                TTTCAATCTTGTATG  54 193
  AGR_C_2564 1381986 .. 1381999 +  -2.3  -2.78211   TTTTCTCAAGCCCCA               AGGAG TAGT CTCCC                ATGTTTTCCAGACGT  39 18
  AGR_C_2566 1382800 .. 1382838 + -12.4  -3.96148   ACCAACCTGGCAAAT  CCATGCGCTGG-CCGTG TCTGAT CCCGGCCCGGCGCGTGG   TTTGTCCTCCCCGAA  90 40
  AGR_C_2567 NONE
  AGR_C_2569 NONE
  AGR_C_2571 1384934 .. 1384959 + -18.3  -3.92324   GACGCCCAACAAAAA         GGCCGGCGGGT GAAA ACCTGCCGGCC          TTTGATCTTACAGGG 100 54
  AGR_C_2573 1389307 .. 1389320 +  -8.1  -4.03234   GGCCTTCACTCCACA               GCGCA TCGA TGCGC                TTTATATCGGCCGCA  71 323
  AGR_C_2596 NONE
  AGR_C_2598 NONE
  AGR_C_2601 NONE
  AGR_C_2603 1404041 .. 1404086 +  -6.2  -2.87344   AGCGCATCATGACCA GTCCGTCCCTCAGCGACGGGAA CCCG TTCTCATC-CGGAGGGA-GGGC TCTCTAGACGGCGTG  51 127
  AGR_C_2616 NONE
  AGR_C_2617 1414510 .. 1414526 +  -7.3  -3.09516   CATTCGATAACCACC              TTCGCTT CGA AGGCGAA              TTGGGTCGTCAGGGC  52 418
  AGR_C_2620 1416156 .. 1416177 + -15.1  -4.96501   CGCTGCAAATCCAGG           GGTGGCGCC TTTT GGCGCCGCC            TTTATTTTTGTCGAC 100 52
  AGR_C_2622 1417762 .. 1417783 + -15.1  -3.97088   GATCAAAAAAAACAA           GGCCCGCCG GAAC CGGTGGGCC            TTTGCTATTGTGAAA 100 87
  AGR_C_2627 NONE
  AGR_C_2628 1421261 .. 1421278 +    -2  -4.25104   CCTGACACAGTGCGT             TCGGTT TGTGCC AATCGA              TTTTAATGGCGGGCG  60 36
  AGR_C_2631 1422854 .. 1422871 + -14.1  -4.72986   CCATCGCCACCCTAA             GCCCGCC CTCC GGCGGGC              TTTTTCATGCCGATC 100 218
  AGR_C_2633 1423355 .. 1423385 +  -2.5  -4.70169   CTTAGCGTGAATATG       TGCCATGCGTTTA AAGCA TTGCTGCATGGCA       TTTTCTTGCATATGG  68 88
  AGR_C_2636 NONE
  AGR_C_2638 NONE
  AGR_C_2640 NONE
  AGR_C_2641 NONE
  AGR_C_2642 1428220 .. 1428238 +  -3.1  -3.59583   GGGCTGGAGCCCGTC             GTCCG CATGATGCT CGGAC             TTTGACACTCATTCT  49 2
  AGR_C_2644 1429756 .. 1429794 +  -5.8  -2.98823   AACGCATAAGTGTCC   CGTGATGCCCGGCATTGT CTA ACCTTGCCGGGTGTCCCA   TATGTCTCAACGCCG  51 32
  AGR_C_2645 1430109 .. 1430123 +  -4.2  -3.51948   AACGGGCCGCATGAC               CGGAAG GGG CTTACG               CTTTTTCTGGAATTG  52 39
  AGR_C_2646 NONE
  AGR_C_2655 NONE
  AGR_C_2657 1435357 .. 1435386 +  -4.9  -3.55444   CGGCAATCTCCGTCA       GC-GCGCCGGCG ATCAGTC CTCCGGTGCAGC       TTTCCGCCGTCGAGA  52 396
  AGR_C_2661 NONE
  AGR_C_2663 NONE
  AGR_C_2665 1440623 .. 1440643 +  -3.9  -3.09933   ACTAGGAAGGATATA            GATTCGCCT GAT GGGGGAGTC            TTGCCTGACTTCAGG  45 101
  AGR_C_2667 NONE
  AGR_C_2669 NONE
  AGR_C_2670 1445968 .. 1445993 +  -5.5  -4.30576   CTTCCTCAATACCGT         TCGTAAGCAGAA GAT TTC-GCTCACGA         TTTTCCTGATCAACG  69 257
  AGR_C_2675 1446823 .. 1446842 +    -7  -3.18264   GGACCCACCTTGAAC            GCCAGCGC GGTG GTGCAGGC             TTCATGGGTGGCCCG  56 140
  AGR_C_2676 1447857 .. 1447873 +  -7.9  -3.14218   CTACACACAATCCTC              GAAGCGC TGA GCGCTCC              TGCTTTTGATGCATG  57 179
  AGR_C_2683 NONE
  AGR_C_2685 NONE
  AGR_C_2687 NONE
  AGR_C_2689 1453674 .. 1453688 +  -2.8  -3.28173   TTGGATGCATATTTT               CTGC GCGCATG GCAG               TATTGATATTCTCAT  45 64
  AGR_C_2692 1454620 .. 1454637 + -12.7  -5.27335   GACTACAAGATTTCA             GGAGGCC GTCA GGCCTCC              TTTTTGTTTGCGCAC 100 51
  AGR_C_2695 1456658 .. 1456669 +  -7.2  -3.06969   ACAAGCGGCCCCAGT                GCCG CGTC CGGC                 TCTTCAGCTGAATTC  57 40
  AGR_C_2705 NONE
  AGR_C_2707 1464528 .. 1464542 +  -5.8  -4.69622   ATCTATATATCGCTT               TGATAT AGA ATATCA               TTTTTGGACTTCTGT  78 261
        ccrB 1465508 .. 1465537 +  -2.7  -2.73542   CATATCAAGGTCGAG       GCCGACGAGGC-CG GTA TGCGCCTCGATCGC       TGGTTCAAGATTCAC  41 122
  AGR_C_2714 1466473 .. 1466485 +  -4.1  -3.16068   GGAAGACTGACAACA                GATGA AAC TCGTC                CTTTTCGATTGCGAC  47 31
  AGR_C_2715 NONE
  AGR_C_2717 1467957 .. 1467970 +  -2.3  -4.45485   TGGAGTCGCTGAAGA               GCGCT TCTT AACGC                TTTTCTAACTCTAAT  62 15
  AGR_C_2720 1468530 .. 1468556 +    -5  -3.96624   AAGCAGCAGGGAAGG         CGGGAGGGGG ACATCCA CCCACTCCCA         TTTATCCTGGAAATC  63 39
  AGR_C_2721 1469153 .. 1469188 +   -11  -3.87869   GACGCCGGATCAAGA    CGGAAACGGCGGCGCTC ACA GGGCGCCGCCGGC-CTG    TTTCTCCAGCCTTAG  82 39
  AGR_C_2728 1471863 .. 1471890 + -11.2   -4.8622   TGAGAAGTGCGATGA        CTGGGGCGATGA TAGT TCACCGCCCCCG         TTTTTCGTTAGCAGC 100 38
  AGR_C_2730 NONE
  AGR_C_2731 1473598 .. 1473614 +  -4.3  -4.45083   CGCGGCCCAGTCGGT              GGGTTCG TCC CGTATCC              TTTTCTCGATATCGA  70 298
  AGR_C_2766 1491520 .. 1491535 + -11.8  -3.99324   AACCACCGCCTGGAA              CCCGCC GTAA GGCGGG               TTTCTCGTCGTGACG  90 48
  AGR_C_2770 1493700 .. 1493713 +  -6.7  -4.36914   ACGGCACAGATTGGG               TGCGA AAAG TCGCA                TTTTATGGAAGGCGG  74 47
  AGR_C_2773 1495329 .. 1495360 + -10.9  -2.81471   TAACTGATGTTTCCG      CAGGCGGTGCTTC ATTGTC GAAACATCGCCTG       TCTCCTCGAATTGTG  66 38
  AGR_C_2774 1495691 .. 1495726 + -17.6  -3.23853   AAGCAAGACCCAAAG    AAAAACCCCGCGGCGC TCAA GCACCGCGGGGTTTTC     TGTTGATTGGCGAAG 100 56
  AGR_C_2781 1499379 .. 1499389 +  -3.2  -4.01888   GTCGACGGCATAAAG                 TCGG CCT TCGA                 TTTCTGATCTCCGCT  56 8
  AGR_C_2783 1500964 .. 1500974 +  -3.2  -4.19953   CATAGAGGAAGATGT                 CGAG AAT TTCG                 TTTTCGGCTTGCGTG  62 312
  AGR_C_2790 1505097 .. 1505116 + -13.6  -3.54459   GCCGGGAAACGCGAG            GCTGCGGA GTAA TCCGCAGC             TTTGGCAAAGGTTCA  89 14
  AGR_C_2792 1506410 .. 1506425 +  -2.4   -4.4078   GAGATCGTAATCAAG              CGGCGG CACC TCGCGG               TTTTCCTTCGGCGAA  63 473
  AGR_C_2795 NONE
  AGR_C_2798 1508780 .. 1508790 +  -6.8  -3.73534   AGAGGGCATTCATCA                 CCAG CGA CTGG                 TTCTTGGTGAGGTTC  63 436
  AGR_C_2805 1511683 .. 1511700 +  -4.1  -3.55622   ACGACCAGACCGGCC             CGCTG ATGCTCTG CAGCG              TTTCAGCAGCTTCAC  49 82
  AGR_C_2809 1515707 .. 1515724 +  -6.9  -4.30978   CCCTCTTGGGAATGA             CAGGGGC GCCC GCGCCTG              TTTTCATCGATTCAA  74 45
  AGR_C_2811 1516930 .. 1516943 +  -3.9  -4.30448   AACCATTAACAACCA               TTACA TAAA TGTAA                TTTTAAATTCAGTTT  64 133
  AGR_C_2812 1517362 .. 1517389 + -14.2  -4.13654   CCATAAACCGAAATG        AAAAAGGCCCGC TTGC GCGGGCCTTTTG         TTTGTCGTTTCAGCC 100 47
  AGR_C_2823 NONE
  AGR_C_2825 NONE
  AGR_C_2827 1524880 .. 1524898 + -13.1  -3.01177   CGCCTGATCTGAAAA             GGGCGCC TCGCC GGCGCCC             CTTCTTTACATTCTA  81 34
  AGR_C_2836 NONE
  AGR_C_2837 NONE
  AGR_C_2838 1533439 .. 1533454 +    -6  -4.07885   CGGTTGCGAGATAAT              GCAGGC GTCC GCCCGC               TTTTCCCGCAAGCTC  65 503
  AGR_C_2843 NONE
  AGR_C_2846 1535839 .. 1535859 + -12.6  -2.89742   TCAGACTCGGCGTCA            TCCTCGGG CTTGA CCCGAGGA            TCTATCCACGTTGCA  79 73
  AGR_C_2854 NONE
  AGR_C_2855 1540848 .. 1540864 +  -2.2  -2.71712   AAGGACAGGCGCTCG              CCGC CTCATCCTC GCGG              ATTTGAAACGAAGGA  39 3
         def 1541740 .. 1541762 +  -4.7  -3.57144   GTCACCGTCGACATC           ATCGGCCGG CCAAT CCGTCCGAC           TTTGGCCCTGGCGCC  54 384
  AGR_C_2860 1542128 .. 1542143 + -11.8    -5.055   GAGCGAAACGAGAAA              GGCGGC GAAA GCCGCC               TTTTTTGCGCATTCG 100 51
        lipB NONE
  AGR_C_2867 1545302 .. 1545347 +  -2.9  -2.64099   GCCAGAAGGCCGCCT GACCTTTGGAAGGGGGCGGCC TTGC GGACGTCCCCTCCCGTTAGAC CTTCTGGTCGAAAGC  40 24
  AGR_C_2870 1546334 .. 1546345 +  -7.2  -3.23692   GGCTCACACGCCTGA                GGGC AGCG GCCC                 TTCATCGTGATGATC  59 49
  AGR_C_2880 1552716 .. 1552730 +  -7.2  -4.65895   TGATCGCCCACTTAT               CTTCTT TCC AAGAAG               TTTTTCGCTCCACAC  78 493
  AGR_C_2885 1554569 .. 1554594 + -17.6  -5.40625   TCCAGGGAATGAAGG         CACCCGCGGC AATCTC GCCGCGGGTG          TTTTTTGTCTCCTGT 100 57
  AGR_C_2890 1556783 .. 1556810 +   -17  -2.83504   CAGCGACAAAACAAA        TCGCCCGCGGTG TAAC CACCACGGGCGA         CTGTTTTAATGCGAA  91 11
  AGR_C_2898 1559380 .. 1559402 +  -2.7  -3.17051   GGCTGTGTTTTCCAT          GTG-AAGGCC GCCT GACCTTCCAC           TCTTCCTGATCGGGG  45 11
  AGR_C_2901 1560821 .. 1560833 +  -4.1  -4.33928   GCGCATCAAGGAAGG                CAGAT GCC GTCTG                TTTGTATTTGCCCTC  65 241
  AGR_C_2905 1563231 .. 1563257 + -15.8  -4.23007   CGGCTAGATCACGAC         GGGAGGCTGGGC AAC GCCCGGCCTCCA         TTTTAGAATTATATA 100 54
  AGR_C_2907 NONE
  AGR_C_2908 NONE
  AGR_C_2909 1566500 .. 1566525 + -17.7  -5.03314   TCAATTGCGAACTCA         GAAACGGGACC TCAC GGTCCCGTTTC          TTTTTTGAGACTGAA 100 71
  AGR_C_2913 NONE
  AGR_C_2926 1575041 .. 1575055 +  -4.2  -2.73124   CAGCCTGCGGCGCGG               CGCC TGCGATC GGCG               ATTTCGCGGATCACC  45 98
  AGR_C_2948 1584364 .. 1584376 +  -4.7  -4.27512   GTCGCTATGGCAGGC                TCGGC ATC GCCGC                TTGTTTCTTCTCCCC  66 330
  AGR_C_2954 NONE
  AGR_C_2956 NONE
  AGR_C_2957 NONE
  AGR_C_2959 NONE
  AGR_C_2960 1590046 .. 1590067 +  -3.6  -3.14229   GGCAACATCGCCATT           TCGGC-CGG GCTCA CCGCGCCGC           TCTTCATCGGCATAT  45 90
  AGR_C_2962 1591740 .. 1591773 + -19.7   -2.8372   CCGTCACCGCCCATA     AAAAAGCCGCCGGGA GAGA TCCCGGCGGCTTTTC      ATTTGATCAGCCCTG 100 43
  AGR_C_2974 1597189 .. 1597209 + -12.6  -2.79796   TCACTCTCGACGTCA            TCCTCGGC CTTGC GCCGAGGA            TCTAATCACATCCAA  76 92
        fumC 1601112 .. 1601127 + -11.8  -5.27335   TGTGGGAATTGGGAA              CGGGCC TTCG GGCCCG               TTTTTGTTTGCCCGA 100 55
  AGR_C_2981 1602284 .. 1602301 +  -8.3  -5.42131   TCGCCAAACAAAAAA             GGACCGC AAAC GCGGCCC              TTTTTTGTATCATTC 100 96
  AGR_C_2992 1608984 .. 1608998 +  -2.1  -4.14764   TTTTGGAACCTGAAA              C-TGGC CAAC GCCACG               TTTGATTATTTCCGG  56 87
  AGR_C_2996 NONE
  AGR_C_2998 1612373 .. 1612390 +    -4  -5.33026   TTTACGCGAATTCAA             ACCGGG TTTCAT CCCGGC              TTTTTCTTTCGGTTC  86 404
  AGR_C_3001 1613575 .. 1613589 +  -2.1  -3.72453   CCGTCATGAAGCGGT              C-GCGA TCCA TCGCCG               TTTCGAATTCTTCGT  52 116
  AGR_C_3007 1616541 .. 1616551 +  -8.2  -3.33009   GGAAAACCCGGCTCA                 GGCC GCC GGCC                 TTATCCCCGCTTTTG  64 43
  AGR_C_3015 1623510 .. 1623530 +  -9.8  -3.13784   AATGGCATGATGTTG            CGATGCTT GCTCA AAGCATCG            TATTGACGTTTCATT  67 282
  AGR_C_3018 1624739 .. 1624756 +  -5.5  -3.28712   CGAATAAGTCAGCGT             CCATGCA GCCC TGCCTGG              TTCTGGCGGGGCACG  52 34
  AGR_C_3019 1625353 .. 1625363 +  -6.8  -2.60723   AGGGAGACCAAAGGA                 TGCG GGC CGCA                 ATTAATTCCCCGTCG  49 229
  AGR_C_3025 1626142 .. 1626169 + -12.1  -4.42386   TCTCCAAAAACGAAA        TCCCGTGCG-GA TCATC TCACGCACGGGA        TTTTCTGAATGAAGA  95 108
  AGR_C_3030 1627580 .. 1627601 + -10.9  -3.61103   GCTGACACGGGCGCT           GGCGC-GGAA CAC TTCCTGCGCC           TTTACCGTGCCGTTG  77 192
  AGR_C_3037 1632635 .. 1632648 +  -6.7  -4.30719   AAAAAGATGAGGTGC               TACGC CGCC GCGTA                TTTCTTCTCCCCGCC  74 54
  AGR_C_3042 1638055 .. 1638089 + -15.8  -3.65812   ATTAACGCAGTTTTG     AACATGCTGTTGCCGC AAT GCGGCAACAGCATATG     TTATCTTCCCGAAAC 100 50
  AGR_C_3045 1639303 .. 1639318 + -11.8  -3.79864   TTGCGCGTGCGTAAT              GGGGCG AGCG CGCCCC               TGTTTCTTCTCTCCG  86 47
  AGR_C_3053 1645267 .. 1645283 +  -4.3   -2.8474   ACTGGCTGCATGAGG              GCGCACC GGC GGTGTGA              TGGTTCTGGCTAGGG  45 9
  AGR_C_3054 1646200 .. 1646240 +  -4.5  -3.80855   TCGCCCGGTGCTCTC  CATCCATACCCCGCATGGC AGC GCTGTGCGGGATGAAGCTG  TTGGTTTTTGGGGCG  58 292
  AGR_C_3055 1648580 .. 1648593 +  -4.5   -3.4072   CGATATCAAGTTCCG               GCGTG ACGA TACGC                TTCTGCTGCGAGGTC  49 512
  AGR_C_3058 1650812 .. 1650842 +  -4.7  -4.46854   TGCTGGCCCGGGAAC      TGCTGCAGC-TGCTG GAA CAGCGCGC-GCTGCA      TTTCTTCTTCGGTCA  70 472
  AGR_C_3067 1653766 .. 1653782 + -15.1   -4.8622   CAGGTTTTAAGAAAA              CGGCGCC TCT GGCGCCG              TTTTTGATTCCGGGG 100 93
  AGR_C_3069 1655553 .. 1655574 + -15.9  -4.74103   TCAGCCAGAATAAAG           GGGCGTGTG ACCG CACACGCCC            TTTTTCCATTCCGGG 100 57
  AGR_C_3072 1656810 .. 1656839 + -14.9  -3.16191   ATTGATTCCAGACGA       AGGTGGGCGCGCC TGAC GGTGCGCCCGCCA        TTCATGCAAATGTGA  95 36
  AGR_C_3075 NONE
  AGR_C_3076 1658174 .. 1658216 +    -2  -3.35996   CATCACCTTCGTTCT GAGGGAACGG-AGGAAATG ACACCG CATTTCCTGCTGCACCATC TTCTGGCTGCCCGTG  45 7
  AGR_C_3078 NONE
  AGR_C_3079 1660988 .. 1661009 +  -2.1  -4.82901   CGGGCGCTGAGAGAG           TTGCGACAG CGAA CCGGCGCAG            TTTTTCTGGCAGACG  68 31
  AGR_C_3081 1663340 .. 1663353 +  -5.2  -3.53091   ACATAAAGCCGATCG               CGCC GCAATA GGCG                TTTCGCGACGACGCT  52 224
  AGR_C_3092 1668820 .. 1668831 +  -4.4  -3.39618   GAAGTTTCACCGGGG                CGAT GCTA ATCG                 ATTTTTACGGTTAAC  51 174
  AGR_C_3096 1669300 .. 1669320 + -14.7  -5.09259   AATGATTCTTCGTAA            CCGCCTGGA CCC TCCGGGCGG            TTTTATTTTGCCGTC 100 71
  AGR_C_3097 1669515 .. 1669526 +  -4.4  -2.54896   GTTCCTGTGAGGTTT                GCAT AACG ATGC                 TCGATTCCCTGAGAA  43 31
  AGR_C_3099 NONE
  AGR_C_3100 NONE
  AGR_C_3101 NONE
        moaC NONE
  AGR_C_3105 1674995 .. 1675040 +  -8.1  -2.76315   GGTTATAAGGCTGAA GCCCTGACAGGCTGCGGGCCGG ATT TCGGCCCGCAATGAG-CAGGCC CTTTCCCAATCTTGC  57 19
  AGR_C_3108 1676674 .. 1676685 +  -4.4  -3.18264   TTAAGTGCCAACCCG                TTGC TGCG GCAA                 TTGATGCCTCACCAC  49 146
  AGR_C_3114 NONE
  AGR_C_3116 NONE
  AGR_C_3119 NONE
  AGR_C_3120 NONE
  AGR_C_3121 NONE
  AGR_C_3123 1685003 .. 1685015 +  -6.2  -4.89852   TTCCGGAGCGATGGA                GGCC ATGTC GGCC                TTTTTCTCGATATCA  84 407
  AGR_C_3148 1701183 .. 1701206 +   -11  -2.58714   GGCGAGAGAGTCTTT          TCCAGCCCAA GGAC TTGGGCTGGC           TGGATTCCTGTGACA  68 156
  AGR_C_3151 1702157 .. 1702190 +  -7.5  -3.35996   GATCGGCTGAACCGT    TGCT-GTCGGG-CGG CTGAAA CCGTCCCGACCGGCA     TTCTCAATCCGGATC  61 31
  AGR_C_3166 1712404 .. 1712435 +  -6.6  -3.51232   GCAACGGTCAGAAAC     G-GGCCGGGA-GCG GGATTG CGCATCCTGGCCGC      TTCGTTTAGAGCCGG  60 48
  AGR_C_3168 1713188 .. 1713206 + -12.4  -4.89063   CCGGCGCAAAGAAAA             TGCGGCCT TCT GGGCCGCA             TTTCTTTTTCAATCA 100 492
  AGR_C_3176 1714925 .. 1714946 +  -5.8  -3.28712   TGACCAAAATCAAGG           TGGCCATC GGCAAA GACGGCCA            TTCTCCCCACAGCAA  54 53
  AGR_C_3179 1715805 .. 1715815 +  -2.4  -3.27994   TGCTCGATTCCATGA                 CGGC GAT GACG                 TTGCTGTCGCGTTAA  43 0
  AGR_C_3180 1716488 .. 1716505 +  -9.8  -5.24129   ATCCGCTCTTAAAAG             CCGCCC CACCGA GGGCGG              TTTTTTGTGGAGAAA 100 59
  AGR_C_3183 1721285 .. 1721295 +  -3.2  -4.52857   ATTTTTTCTTTCCTG                 TCTG GTT CGGA                 TTTTATGTAGGCAGT  64 372
  AGR_C_3184 1722223 .. 1722241 +  -5.3  -3.26319   AAGCAGACTATGCGC            T-TCGCCG AGTT CGGCGACA             TTAGTCTGCCCCGTT  50 464
  AGR_C_3189 1724024 .. 1724048 +  -2.8  -4.57073   TAGCGCCGAGGTCGC          CTCGTCGA GAATGAGGA TCGGCGGG          TTTTTGAGGAACATG  66 291
  AGR_C_3191 1727192 .. 1727212 + -12.6  -2.80443   ACACCATCGGCGTCA            TCCTCGGC CCTGT GCCGAGGA            TCTAATCACGTCTAA  76 239
  AGR_C_3195 1728456 .. 1728493 +  -7.5  -4.07568   CTGTGCTCGTCACAG   GAATCCAGTCGACGCGC GTCT GCGCGACGGGAGGAGTC    TTTTCAGCCCAAGGA  74 123
  AGR_C_3202 1732187 .. 1732203 +  -2.9  -4.33165   TTTCCACTACAGCCA              CGGTGCT TGA AGGATCG              TTTTCCTACATTTAC  62 42
        folE 1736788 .. 1736817 +  -5.7  -3.57561   AGACAAAATTTTGGA       GTGGCGGA-CTGAT CCC ATCGTCTCCGCCGC       TTTGAAACCTTCCGC  57 88
  AGR_C_3213 NONE
  AGR_C_3215 1738505 .. 1738521 +  -2.1  -4.63218   CGCCGATGGAGATGA              TGCCGGC AAG GCGGCCA              TTTTCTTCAACCGGG  68 192
  AGR_C_3219 NONE
  AGR_C_3221 1741955 .. 1741966 +  -3.6  -3.64703   CAAAAATTGCGGGGC                GTGG AAAA CCGC                 TTTAAATCCAGCGGC  53 523
  AGR_C_3225 1742837 .. 1742857 + -11.8  -4.55128   CTCCCCAGATAAAAA            GCCGGCTC CGCAA GGGCCGGC            TTTTCATTTGCCGAT 100 74
  AGR_C_3234 1746180 .. 1746192 + -10.5   -3.5944   CGCGGGAGACACCGA                CGCCG TTG CGGCG                TTTCAGGCTGTCACT  73 253
  AGR_C_3238 NONE
  AGR_C_3241 1749069 .. 1749079 +  -8.2  -3.30441   CCACCGCAAGAACAG                 GGCG CGA CGCC                 TTGTCGCCCATGATC  59 119
  AGR_C_3244 1750400 .. 1750455 +  -2.6  -2.55544   GCCGTCCGCAAATGA TGGCCGACCG-A-TGGCTCGCAAC-CA GTGCA TGTGTTGCGAGCCACTACCGCCGACCC TGAATTACATGATGA  38 26
  AGR_C_3245 1750625 .. 1750647 +  -2.8  -3.01712   AGGACATCCAGAAGA          C-CAATTCC AAGGGA GGAATTGCG           TATTCGCAACGGAGC  43 86
  AGR_C_3247 1751700 .. 1751719 +  -8.5  -3.63627   AGCCAGGGAGGTAAG            GCCGCGC ATTGAC GCGTGGC             TTTGGCATCTGGGGC  68 14
  AGR_C_3252 1753981 .. 1754001 +    -9  -3.62572   TAATCAGAACCAGGT            CTCAAGCC GGGGA GGCTTGGG            TTTCACCTCGTCATC  70 38
  AGR_C_3253 1755460 .. 1755482 +   -17  -3.05463   GCCTGATCTAACTTC           GGAGCGCTCC CTT GGGGCGCTCC           TTCCATGCCGGCGGT 100 35
  AGR_C_3255 1756493 .. 1756504 +  -5.8  -3.46687   GCAGACCGGCACTGG                GACC GCTA GGTC                 TTGATATTTCGCATT  57 49
  AGR_C_3257 1756939 .. 1756958 + -13.6  -4.61747   GCGCGCATAAAAAAA            CCGGTCTG TTGC CAGACCGG             TTTTGTCATTCTTGA 100 78
  AGR_C_3261 NONE
  AGR_C_3262 1760514 .. 1760549 +  -2.5  -4.16943   GAACTGACGGTCGAA    CACCGGCAGCTTGCC CTGATC GATAAACTGTTGGTG     TTTTCCCGTGTCCGA  56 34
  AGR_C_3265 1761827 .. 1761841 +  -6.4  -3.28712   GGCTGGTGGTGGCAA               TTGTGG TGC CCGCAA               TTGTCAAAGCAACCA  56 363
  AGR_C_3275 NONE
  AGR_C_3276 1768689 .. 1768699 +  -5.4  -4.00042   GGATTGATTTGGGCA                 CACT GAG AGTG                 TTGTTTGGTCAGAGC  63 34
  AGR_C_3301 1782170 .. 1782186 +  -2.1  -2.78463   CACCGTCGAGATCAG              GATCGTC GCT GACGCCC              TCTCCTGCCAGACGT  39 75
  AGR_C_3315 NONE
  AGR_C_3316 1789652 .. 1789666 +    -7  -4.75472   CTTATGGACACAACA               ACGCCC CAA GGGCGG               TTTTGTTCATCTCCG  81 363
  AGR_C_3319 1790133 .. 1790151 + -10.3  -4.86731   CGTCATGATGATTGA             GCCCTTC TTCAT GAAGGGC             TTTTCTTTGCGCGAG 100 52
  AGR_C_3323 1791492 .. 1791504 +  -7.7  -3.62096   GAGTTACGCCGGAAA                GCTGA TGT TCAGC                TTTAAAATGGTCGGA  65 58
  AGR_C_3324 1792343 .. 1792359 +  -4.3  -4.04071   CAGCACGCAATCAGT              CTGCGTT TGC ATCGCGG              TTGTTCTTCATCTTT  60 205
  AGR_C_3327 1793091 .. 1793101 +  -6.8  -3.23042   GCATCCTTGCAAGAC                 GACC ATC GGTC                 TTCATCATCAATCTT  56 85
 AGR_C_3327A 1794523 .. 1794543 +  -2.4  -5.00616   CGCCTTCTTCGCTTT            CGGCCCCA TCGGC TGGCGCGG            TTTTTTCGGCGGCGC  75 293
  AGR_C_3332 NONE
  AGR_C_3334 NONE
  AGR_C_3336 NONE
  AGR_C_3337 1798469 .. 1798489 + -12.6  -2.80994   ACCTCTCCTCCGTCA            TCCTCGGG CTTGT CCCGAGGA            TCTAATCACGTTGAG  76 332
  AGR_C_3351 1806634 .. 1806656 +  -6.8  -3.29739   GCGTATTCGGTGATT           GGCGGCCCGG CAT CTGGGCAGGC           TTGATATCCCTTCGA  56 28
  AGR_C_3358 1809419 .. 1809436 + -14.1  -5.07486   CCAAACCTGCATCGA             GGGCCGC GAAA GCGGCCC              TTTTTATTGAAACTC 100 49
  AGR_C_3362 NONE
  AGR_C_3363 1814282 .. 1814299 +  -7.1   -3.6268   CATCTCCGGCAAAAC             TTCGTTA ACCT TAACGAA              TTATGATTTCCGTTA  62 55
  AGR_C_3364 1815714 .. 1815740 +  -2.1   -4.2573   GAGGGCTCAAAAGCC         CCGCCCGGAGC ATCAC GTTTCGCGCGC         TTTTCCCGTTGTTTC  60 99
  AGR_C_3366 NONE
  AGR_C_3368 1818013 .. 1818034 +  -5.7  -3.93695   GCACTATGTAAAAAA           CCGCTCCAG TTTC CCGAAGCGG            TTTGTACGTAATGAA  65 215
  AGR_C_3370 1818806 .. 1818822 +  -2.1  -3.72576   TGGCGGCACATCGCT              GTGCTGC CAT GCACCCC              TTTGGTCGCGAAAGA  50 196
  AGR_C_3371 NONE
  AGR_C_3372 1821056 .. 1821074 +  -5.8  -3.90588   CCGAAAAGCAATAGG             CCACGCGC CAC GCGCGGGA             TTTCGTTGAAACGTA  63 27
  AGR_C_3374 NONE
  AGR_C_3376 NONE
  AGR_C_3377 NONE
  AGR_C_3379 NONE
  AGR_C_3382 1825502 .. 1825516 +  -4.9  -3.35679   CACGGGTGACTGTTA               CGCTG AAGAA CGGCG               TTCTCGATCCGCAGG  51 105
  AGR_C_3385 1826418 .. 1826436 +   -16  -5.14965   CAGCCTGATGGACCG             GGCGGGCT TCA AGCCCGCC             TTTTTTGATGCCCGT 100 33
  AGR_C_3386 1827348 .. 1827372 +    -7  -3.15544   GTGCGACCATGTCGC          CGGCATCGCG GAACA CGCGTTCCCG          TTCGTAGCCATCAGG  54 479
  AGR_C_3389 1829028 .. 1829049 +  -5.1  -2.75064   CAAATCTGCCATCCT           TTCCCTACT TCGG AGCGGGGAA            TGATTCGATGGCAGC  47 109
  AGR_C_3390 NONE
  AGR_C_3393 NONE
  AGR_C_3395 1832320 .. 1832346 + -19.5  -4.34402   CCGGACTAAATCAAA         GGCCCGCGTGA TGCTC TCACGCGGGCC         TTTTCATGTCAGGCA 100 99
  AGR_C_3399 1833930 .. 1833942 +  -3.4  -2.74144   GCCATGCCACGCAGA                CGTA TTTTT TACG                CTTTCCGGGTGGAAA  41 70
  AGR_C_3401 1834348 .. 1834362 +    -7  -2.90992   GAACAGGGTATCAGC               GTCCGC GGC GCGGCC               TGATTTCGGCCGGTT  53 8
  AGR_C_3403 1835733 .. 1835757 + -17.9  -5.06414   ACAGACAAAAAGAAA          GGGCGCGGAAT TCT GTTCCGCGCCC          TTTTTATTGAAAACA 100 47
  AGR_C_3415 1841610 .. 1841633 + -11.7  -4.66163   TCGCATCATCCTCAG          CCGCATCCG CATCGC CGGGTGCGG           TTTTTGCATCGAGAT  95 97
  AGR_C_3429 1849334 .. 1849359 + -13.3  -5.45652   AAATGGTGAAACAGG         AAAACCCGGCG GCAA CGCCGGGTTTC          TTTTTTGTTCACAGT 100 65
  AGR_C_3433 1850242 .. 1850268 +  -4.3  -3.57561   GCGGCCAAGGAGTTG        CAGGC-GGCTGG ATAA TCGGCCCGCCCG         TTTCCAGACTTACGA  52 11
  AGR_C_3442 NONE
  AGR_C_3443 1857183 .. 1857217 +  -9.3  -5.06414   CCGTCACCGACAACA    AAAAGGCCCGGACAGC TTGC GCT-TCCGGGCCTTCG     TTTTTCTTCCAGAAC 100 255
  AGR_C_3448 1860622 .. 1860646 + -15.8  -5.27335   TCTGTTGAAATCTCG          TGGCGGAAGG CTTGC CCTTCCGCCA          TTTTTGTTTGAAAAC 100 51
  AGR_C_3450 NONE
  AGR_C_3451 1862347 .. 1862380 +  -7.5  -4.10657   AGCGCTGAACGGCAA     CGTTGGCAGCACTC ATCAACG GAG-GCTGCCAACA     TTTTGAAAAATATAA  74 33
  AGR_C_3453 NONE
  AGR_C_3455 1863682 .. 1863695 +  -2.3  -4.30719   CGAAGCTCAAGGGCT               GAGGC AACT GCGTC                TTTCTTCTCCCCGCC  60 24
  AGR_C_3465 1868856 .. 1868882 +  -3.6   -4.8622   CTGAACGGAATAACG        CGC-GGCGGCG AAAAGA TGCCGCCAGCC         TTTTTCCTTGCGAAA  74 363
  AGR_C_3470 1871023 .. 1871033 +  -2.4  -2.57132   GCTGGATGAAATCGG                 CGGC TGG GCAG                 GTTATAGCGACGAAA  38 131
  AGR_C_3474 1872187 .. 1872206 +  -3.5  -2.76696   TCGCATTGCATTGTT            CGCCCAA GGGATA TTTGGCG             CTTCTTGAAGCGCGA  43 380
  AGR_C_3478 1872938 .. 1872957 + -16.4  -2.64155   GTGCGAATACCAAAA            CGCCCGGC GTAG GCCGGGCG             TGAATTTGGAGGCAG  89 57
  AGR_C_3490 NONE
  AGR_C_3491 1879883 .. 1879910 + -15.6  -4.72007   GGTCTCCTCCCAGGG        TCGTCGCGCGTC TTCG GATGCGCGGCGA         TTTCTTTTAGTACGC 100 41
  AGR_C_3493 NONE
  AGR_C_3494 NONE
  AGR_C_3496 1883344 .. 1883375 +  -7.8  -3.25823   TTGGGCTGAAAGGAG      TCTTCCCGTCGCGC AGAC GCGCGTCGGCTGGA       TTCCTGTGACGAGCA  59 121
  AGR_C_3504 1890811 .. 1890826 +    -6  -3.50853   GAGAATATGTTTCGG              CGGCAC CAGC GAGCCG               TTCTCCTTGGCCGCC  55 360
  AGR_C_3508 1893807 .. 1893859 +  -3.5  -3.08679   CGAAGCGTTCCAGAG CATCAACCGTCCGCTCTGAGCGTCA TCGCC TG-C-CTCACACCGCACGGATGATG TCTTCCATGAGACCA  45 7
  AGR_C_3511 1898360 .. 1898375 +  -4.6  -2.55213   AAGCGAATTACTGAT              CATGGC CTTT GCCCTG               TCGCTTCCGTCGCTG  43 27
  AGR_C_3512 1899406 .. 1899419 +  -3.9  -3.78022   GCGAGTTCCTTCCGG               TTTTC GTAT GAAAA                TTTAATGGATGTAAA  56 423
  AGR_C_3514 1900421 .. 1900442 + -11.5  -4.78149   CCAAACGCAAAAAAA           GCCGGGCGA TCTC TCACCCGGC            TTTTTAACTTATGAC 100 126
  AGR_C_3527 1906929 .. 1906953 + -12.9  -4.23988   TATCGCGCTCTTCAC          GGTTCTGGCGA TCG TCGCGAGAACC          TCTTTTTTCCTGTGC 100 511
  AGR_C_3564 1921378 .. 1921402 +  -4.2  -3.12606   TGAGCTTTAGATAAT          CCCGGCAC AATATTCCG GTGACGGG          TTGAATACTATATCG  47 99
  AGR_C_3566 1922534 .. 1922553 +   -15   -4.7254   CCGCACAAACAAAAA            CGCCCGGA TTGC TCCGGGCG             TTTTTACTGAACCAT 100 71
  AGR_C_3584 1938419 .. 1938444 + -19.1  -4.77036   AATGCTTCCCGAAAA         GGCCCGGAAAC ACCA GTTTCCGGGCC          TTTTTCATGATGCGC 100 54
  AGR_C_3586 1938791 .. 1938832 + -10.2  -2.71011   CCACTCCCACGCTGA CCGGCGGCATGGCAAGGTTT TCAG AAACC--GCCCTGCCGCCGC TCCTTCAAGGGGAAT  66 48
  AGR_C_3593 1941002 .. 1941012 +  -2.6  -3.49924   AGCCGATAGGATAAA                 TTTA CCT TAAA                 TTCTACTGATTTGAA  47 80
  AGR_C_3594 1941286 .. 1941303 +  -8.3  -2.57013   AAGCGGGTTGGAACC             CGGCCCG TTCG CGAGCCG              TCCGTTCCCTTCACG  56 40
  AGR_C_3599 NONE
  AGR_C_3600 NONE
  AGR_C_3601 NONE
  AGR_C_3603 NONE
  AGR_C_3604 NONE
  AGR_C_3605 NONE
  AGR_C_3608 1948955 .. 1948972 +  -4.1  -3.95219   CGGCCCGGTCATCGC             TGTCG-GC ACC GCACGGCA             TTTGTGAGGTTTCAA  58 1
  AGR_C_3615 1952683 .. 1952693 +  -6.8   -3.5764   GCCGTCGGGATCATA                 GCGA ATT TCGC                 TTTCCGCCTGCAATT  60 127
  AGR_C_3621 1956794 .. 1956816 + -12.6   -2.6927   AAGCTCTACAGATTT           CGCTGCGGCG AAG CGCCGTTGCG           TCGTCTGTGGCGCGT  75 281
  AGR_C_3623 1957832 .. 1957859 + -12.8  -3.34344   AACGCAGCAATTTCT        GGGCAAAGCGTCG TCC TGACGC-TTGCCC        TTCCTTGCGAAATAA  84 7
  AGR_C_3625 NONE
  AGR_C_3626 1959031 .. 1959057 +  -7.2   -4.4261   ACAGGAGTTCGGCGG         GCGCCATCGCCA CGC TGGCGATTCTGC         TTTTCCTGTTGCAGG  79 138
  AGR_C_3630 1960809 .. 1960833 + -15.7   -2.9796   CAGCCTGAAAAAATA          CGGCCGGGAGA GTA TATCCCGGCCG          TGTGCTTCTGAATTC  87 33
  AGR_C_3635 NONE
  AGR_C_3636 1965638 .. 1965648 +  -6.8  -3.33265   CAACTCACCATCGCT                 GCGA CCG TCGC                 TTGCATTTATAAAAT  58 58
  AGR_C_3637 1966629 .. 1966645 +  -3.5  -2.70932   GGGGAATGGGACAGG              GCAGCGG ACG CCGCCGG              TGATTGAGGCGCGAC  43 2
  AGR_C_3639 1967735 .. 1967756 + -18.7  -4.37502   GTTGTTCACTTGTTT           CCCCCGCGC CGAG GCGCGGGGG            TTTTCGTATGATCAT 100 52
  AGR_C_3641 1968606 .. 1968625 +    -5  -3.60792   CATCGTATAGGCCTG            CTC-GATCG CCT CGATCTGGG            TTTCGGCGTTGCGAA  54 126
  AGR_C_3644 NONE
  AGR_C_3645 1969947 .. 1969963 +  -9.5  -2.62616   TCGAACTCGTGACCC              CCTGATT ACA AATCAGG              TGCTCTACCAACTGA  63 116
  AGR_C_3648 1972413 .. 1972423 +  -2.4  -4.21194   TGCGGGTATTGCCCA                 CCCC CCA GCGG                 TTTTCGATGATGCGG  60 494
  AGR_C_3656 1979271 .. 1979294 +  -6.6  -3.71917   CAGAGGCTCCGGTTT          CCCAAGCCCT GCAA AGGGCGTGCG           TTTGGCATTTCGGAT  63 171
 AGR_C_3663A 1984073 .. 1984107 + -12.8   -4.3255   AGAGACGACCAAATA     AACAAGGGCGGGAAGC CAT GCTTCCCGCCCTTTCC     TTTGTTACTTCAGGC 100 48
  AGR_C_3670 1987177 .. 1987196 +    -5  -3.53811   TTCGGCCGCGCGGGT            GATGGC AGTGTAAA GCCATC             TTTCGCGAGAATCAC  52 62
  AGR_C_3676 NONE
  AGR_C_3679 NONE
  AGR_C_3680 NONE
  AGR_C_3682 1992459 .. 1992474 +    -4   -4.4261   CGGAACGACGGTAAT              GAT-GCG GGA CGCCATC              TTTTCCTCTTCGGAA  65 432
  AGR_C_3693 1998063 .. 1998083 +  -7.5   -4.9792   CTGCCGTTTGGCATA            TTGGCGGGT CGC AGCCGCCGA            TTTTTCTATCACCTC  91 102
  AGR_C_3697 1999769 .. 1999779 +    -4  -2.77899   GCAAGACGGATTTTG                 TCAT TCC ATGA                 TCATTCGTGAGACAG  43 15
  AGR_C_3698 2000628 .. 2000639 +  -5.8  -3.05384   CCAGCCCCATTAACG                CTGC CTTC GCAG                 TTCCATAAGCCGACA  49 314
  AGR_C_3712 2008097 .. 2008113 +  -3.7  -4.07568   GCAAGAAGCAATAAC              GGCTT CTGCCCC AAGCC              TTTTGAAACCCAGCC  60 27
  AGR_C_3716 2009029 .. 2009049 + -12.6  -2.79796   ATCCCCTGGGCGTCA            TCCTCGGC CCTGT GCCGAGGA            TCTAATCACGTCGAA  76 373
  AGR_C_3724 2019451 .. 2019466 +  -2.5  -4.18494   ATGAACCCGAAAAAA              TGCCT TGGAAT AGGCG               TTTTGACTGACGATA  56 37
  AGR_C_3725 NONE
  AGR_C_3727 2023011 .. 2023031 +  -8.3  -3.14053   CGAGAATGAAAATAG            AGATGACGA AAA TCGTCATCC            TGTTCAATGGTTTGC  60 103
  AGR_C_3730 NONE
  AGR_C_3731 2025643 .. 2025653 +  -3.2  -2.84878   TGAATTCGGCAAACG                 CGGA GAA TTCG                 ATTTCGATTCCGGCA  41 51
  AGR_C_3733 NONE
  AGR_C_3735 2027036 .. 2027046 +  -2.4  -4.14392   TGCCGATGCCGGAAT                 GCGC TTC GAGC                 TTTTCACCATTCGGC  60 444
  AGR_C_3739 2029226 .. 2029241 +  -2.4  -4.42667   ATAGTCCCGGATGCG              TGTGGC CAGA GCCGCC               TTTTCCTGCTTTTCC  63 237
  AGR_C_3745 NONE
  AGR_C_3746 2030872 .. 2030882 +  -6.8  -2.62184   CGACGCCGTGGCCGG                 TGCC ATG GGCA                 TAATCTGCCCCCGCC  49 417
  AGR_C_3760 2035689 .. 2035710 +  -4.3  -4.11484   GCGCAGCAGCGCCGA           TGGCAAACC TCAC GGCTTGCCC            TTTTCCCACGTTACC  62 224
  AGR_C_3767 2039023 .. 2039035 +  -4.8  -2.64472   GGGGAAGGTATGTCG                TCGC GTTAA GCGA                TCCATTTCCACCCTG  44 129
  AGR_C_3768 2039671 .. 2039698 +  -5.5  -2.84518   GATCCGCAAATATCT        CCCGAAGGGTC CGCCGC GACCATTCGGC         CATTTTTTCGTTCCG  48 59
  AGR_C_3790 2053801 .. 2053836 + -19.2  -2.87444   GAGACCATCGACGTC    AAAAAGCCCGCGAAAC CTTC GTTTCGCGGGCTTTTC     CTTGTCTATTTCTGC 100 44
  AGR_C_3816 2069912 .. 2069924 +  -6.2  -3.01712   CGGGACTTTGAATGC                CGCC TGCAT GGCG                TATTGAGGAACAGAC  52 7
  AGR_C_3818 NONE
  AGR_C_3820 2071185 .. 2071202 +  -4.9  -2.78891   AGGCGTCCACCTCGG             CGA-CGAA CTG TTCGATCG             TGATTGCCTTCCAGT  43 127
  AGR_C_3823 2073553 .. 2073571 +  -8.8  -2.76261   TGTCACCAGCGGCGC             GGTGGGCT CTT ACCCCACC             CTTTCACCCTTACCA  60 273
  AGR_C_3836 2080145 .. 2080166 +  -5.9  -4.14243   GATGGAACACGTCGG           TCA-GCCGTT CAC AGCGGCCTGA           TTTTACGATAGGCTA  67 4
  AGR_C_3837 2080863 .. 2080895 +  -9.7  -2.94825   GGCCTGAAAATCCAC      CTGAAAGCCGGGGCG CCA CGTCCCCGCTTGCCG      CTTTCCTTACAATAG  65 34
  AGR_C_3839 2082091 .. 2082108 +  -8.3  -5.03715   GCCTGTGCTGGAGAC             GCCGCGC AGCT GAGCGGC              TTTTTTGAAAATGCT  95 49
  AGR_C_3843 NONE
  AGR_C_3844 NONE
  AGR_C_3846 2085439 .. 2085451 +  -3.3  -3.02537   CGTTGTTCTGCAACG                CCAGA TCG TCCGG                TCCGTTTTTTTGTCG  43 74
  AGR_C_3849 2087150 .. 2087173 + -14.6  -5.22312   ACACGAATTTAAAAA          GCGCAGG-CCC CGA GGGACCTGCGC          TTTTTTCATGTCGGT 100 435
  AGR_C_3857 NONE
  AGR_C_3858 NONE
  AGR_C_3859 2095002 .. 2095012 +  -6.8  -2.65264   CATGACGCATGGACA                 TGCC TCC GGCA                 TGGTGTAAATCCTGA  51 41
  AGR_C_3862 2096175 .. 2096227 +  -6.9  -3.55761   TTACGATAAACTCAA CCTTGTAGTCCGGCGTTGCCAGCG CTGCTT CGCTGGTGGCGC-GGGCTGGCGGG TTTGCCGGGTCGATC  58 262
  AGR_C_3870 2099364 .. 2099389 + -18.3  -5.04601   CAAGAAAAAAAGAAA         GCCCGGCGGAT TATG GTCCGCCGGGC          TTTTTCATTTGTGGG 100 49
  AGR_C_3888 NONE
  AGR_C_3890 2112577 .. 2112605 + -14.6  -3.91488   TAAACTGCTGAAAAC        GCACCCCGGC CGATCCAAA GCCGGGGTGC        TTCTTTAAAAGCATT 100 38
  AGR_C_3892 NONE
  AGR_C_3893 NONE
  AGR_C_3896 NONE
  AGR_C_3897 2116794 .. 2116809 +  -2.5  -3.67296   ACTGAGGTCTCACCA              GC-CGC TTCTT GCGAGC              TTTGAGTGGATCGTG  49 178
  AGR_C_3902 NONE
  AGR_C_3904 2119853 .. 2119871 + -13.1  -5.72622   GAAAACACAAAAAAA             GCGCGGG CAAGA CCCGCGC             TTTTTTATTTGTCCC 100 49
  AGR_C_3910 2125175 .. 2125195 + -12.6  -2.82015   ACTTCTCTGCCGTCA            TGCTCGGG CTTGT CCCGAGCA            TCTGCTACCTATCCA  76 85
  AGR_C_3918 2127618 .. 2127636 + -13.1  -5.24129   TAAGTTCAGTAAAAA             GCCCGGC CATCC GCCGGGC             TTTTTTGTGGGAAGC 100 51
  AGR_C_3919 NONE
  AGR_C_3922 2129354 .. 2129386 + -13.4  -5.29782   AGGCATAAAAAGAAA      TGCCCCTCACTGCC ATTCC GGAAGCGAGGGGCA      TTTTTTATCGATCTG 100 94
  AGR_C_3927 2133643 .. 2133665 +  -6.9   -4.3255   CGGCTTGGCCTGCGG           CACCGGTGG CTGCT CCGGCGGTG           TTTCTTCCTTCACGG  74 521
  AGR_C_3938 2141219 .. 2141250 +  -9.4  -3.50326   GATTGTAATACTCGG      CGGAAGGCAGGGTCT GCG AGACCCTGCGC-CCG      TTGTCCTCGTTTAAT  68 102
  AGR_C_3940 2143250 .. 2143270 + -18.3  -4.55128   CGGATGACCACCCGA            CGGCCCGCT TTT AGCGGGCCG            TTTTCATTTCGCGCT 100 86
  AGR_C_3943 2147266 .. 2147285 + -13.6  -5.06414   CTCTCACCAATCTCA            TGGCCGGA GCAA TCCGGCCA             TTTTTCTTCGCCACC 100 213
  AGR_C_3945 2147855 .. 2147885 + -21.4  -2.89177   TCTTGATGAGCTGAA       TGAAAAAGGGGGCT GAA AGCCCCCTTTTTCA       TCTGATCTCTCAGAT 100 27
  AGR_C_3954 2150329 .. 2150347 +  -3.8   -3.2964   GGTTTCTGTCGATTC             CGGAATTT ATG GGGTTCCG             TTCTCAAAAACATTT  47 41
        carB 2153990 .. 2154025 +   -17  -4.09685   CCACAAGATTGAAAA    CAAGACGCCGCGGGTCA CCA TG-CCTGCGGCGTTTTG    TTTTGCGCAATCCCG 100 58
  AGR_C_3957 2154745 .. 2154759 +  -7.8  -3.18681   CTGTCGCCGACAGCG               TGGCCG AAA CGGTCA               TTGATCGACTTGAAG  57 415
        greA 2159136 .. 2159149 +  -2.3  -3.30243   ACCTTCAGCCGCAGA               GACGG AAGC CCATC                TTGTCCCACGTCAGT  43 92
  AGR_C_3967 2160634 .. 2160666 +  -2.5  -4.14739   CCAGCTCCACGTTGG      TCATGCGCCCGTCGC GCT GCAATTCGCGCAGGA      TTTTCAGATCGATGG  60 454
  AGR_C_3970 NONE
  AGR_C_3973 2163132 .. 2163160 +  -7.4  -5.40072   TGACCTTCACACTTA       AAGGGCC-CTGGA TCTA TCCGGCGGCCCTC        TTTTTTTACCCGCAA 100 304
  AGR_C_3976 NONE
  AGR_C_3979 2164990 .. 2165017 + -12.6  -5.27335   GCTGATAAACTGAAA        CGCCGCACCGCC CTTT GGCTGTGCGGCA         TTTTTCTTTCAGCGC 100 36
  AGR_C_3985 2167845 .. 2167855 +  -4.6  -3.14693   GGCTTCCGGCCGGTC                 GCCG CCC TGGC                 TATATTCCTCATGCC  48 383
  AGR_C_3989 2169371 .. 2169390 +   -15  -4.08279   ACCGAAACGAAAAAA            GCCCGGCA TCGC TGCCGGGC             TTCTTTATACAATAT 100 40
  AGR_C_3995 2171747 .. 2171761 +  -5.6  -3.53224   GACCTTCGGAAAACG               CGGCCT CTG ACGCCG               TTTGCGGGAGAAATA  55 16
  AGR_C_3997 2172294 .. 2172311 +  -2.7  -3.34398   CCGCAACTTTGGATC             GGCATTT CAAA AAATCCC              TGTTTGCCACGGCCG  47 104
  AGR_C_3999 2173285 .. 2173296 +  -2.2  -4.08064   CTGACACGGAGAGAA                CGGA TTTT TCTG                 TTTTCGCAGGGAATT  56 37
  AGR_C_4001 NONE
  AGR_C_4003 2173965 .. 2173982 + -12.7  -5.60993   CTTTTCTAGTTGAAG             CCCGGCA GGAA TGCCGGG              TTTTTTTATGCGCCC 100 56
  AGR_C_4006 2175523 .. 2175543 + -16.9  -4.79451   ACAAAAAATGAAGGA            GAGCGCGGA GTT TCCGCGCTC            TTTTCTATTTCCGGT 100 54
  AGR_C_4007 NONE
  AGR_C_4009 NONE
  AGR_C_4011 2178761 .. 2178795 +  -5.7  -3.03124   CGCGCGTTTTCGCGG    CGGCG-ACGGC-CCTGT CGA ACAGGGGCTGCATGCCG    TCTTCGGCCATCAGC  49 427
  AGR_C_4022 NONE
  AGR_C_4024 2183086 .. 2183100 +  -5.6  -2.52623   CGCTTAACCCTGCTC               CACTGG CCA CCAGCG               ATATTCTCCAAGGAA  46 136
  AGR_C_4025 NONE
  AGR_C_4027 2185093 .. 2185109 +    -5  -3.17075   CCACCGGGTTTGACA              GAGCGG GAAAA CCGCCC              TTACATTGCGCCACC  52 45
  AGR_C_4029 2186020 .. 2186047 +  -2.6  -3.16742   CATGGCAACAAGGCG        TATCCGGCAAAG GCTT TTCGGCCGGATG         TTCCTCCCCCTTGAA  43 138
  AGR_C_4031 2187177 .. 2187195 +  -5.9  -4.56597   CTCTCCTGGCGTCAT             CCTCTGG CTAGT CCCGAGG             TTTTTAACACGCCAA  75 141
  AGR_C_4040 2193259 .. 2193281 +   -12  -5.18643   GCCACAAGGAAAAAA           GGCCGGAG ACAAAAC CTCCGGCC           TTTTATTTTGCTTAA 100 41
  AGR_C_4048 2199175 .. 2199198 + -18.2   -5.2197   GCTTTGAAGAATGAG          GCCCGTTCCG TTTT CGGAACGGGC           TTTTTAGTTTTTATG 100 63
  AGR_C_4051 NONE
  AGR_C_4053 NONE
  AGR_C_4055 NONE
  AGR_C_4057 2203911 .. 2203923 + -10.5  -3.34013   CGGTCGTGAACATCA                GCGGG AAG CCCGC                TTCCTTGCCGAGATC  68 101
  AGR_C_4063 2205677 .. 2205687 +  -2.4  -2.57132   CAGCACCCTCATCCC                 GCCG CCG CGAC                 CTTCTCCCCGGCGGG  38 163
  AGR_C_4066 NONE
  AGR_C_4068 2207096 .. 2207108 +  -3.3  -3.63515   CCGCACGGTGGTGTG                CGGCA GCT TGCCC                TTCTTGCGGATCGGC  51 347
  AGR_C_4075 2211638 .. 2211656 + -17.4  -2.59921   ATCGCCATGCAGAAA             CGGCGGCC GAA GGCCGCCG             CTTATGACGCTTCGT  90 59
  AGR_C_4082 2217477 .. 2217501 +    -5  -3.55203   CGAAGCCCTGCGCCA         GACGGCATGGT CGTG ACC-TGCCATC          TTTGCAGCCAATTTT  55 10
  AGR_C_4085 2219431 .. 2219442 +  -5.8   -3.6715   TGCGGTCGCCTTCCA                GCTG CCGC CAGC                 TTTCCACTTCCGTCC  57 138
  AGR_C_4089 NONE
  AGR_C_4090 2221143 .. 2221169 + -12.4  -2.52464   TCGTTTCTTGTCGGA         GGGACAGCAT CACATCA ATGCTGTCCC         TCACTTGAACAGGGA  71 88
  AGR_C_4091 2221722 .. 2221734 +  -2.6  -4.53602   TGCCGGTAAAGCAGG                CGGT CCAAT GCCG                TTTCTTTCATCTCCG  66 368
  AGR_C_4098 NONE
  AGR_C_4100 2226036 .. 2226063 +  -5.4  -4.19735   GGCGCGCCAGCACAG        GGCGGTGGGCAC CGAT GAGCGCATTGCC         TTTCGTTTTCACCAG  65 8
  AGR_C_4102 NONE
  AGR_C_4105 2230958 .. 2230975 + -14.1  -2.63382   GTAAAGGTGCTTTAA             CCCGGCG GCAG CGCCGGG              CTTCTCCGTCTCCGA  81 37
  AGR_C_4106 2231441 .. 2231454 +  -3.8  -2.89564   ACATGGCTGGAGAAA               CGCT TCTGAT AGCG                TATCTCAGGTCAGCG  44 17
  AGR_C_4109 2235199 .. 2235211 +  -6.2  -3.36018   GCCTGTGGAACGGAC                GGGC CTTCT GCCC                TGTTGTCTCGTCATT  56 504
  AGR_C_4113 2236681 .. 2236697 +  -3.6  -3.18274   CAGCGCATTGATGAA              CCCGTC AATCG GACCGG              TTCCCTTGCCCTCGA  45 460
  AGR_C_4118 2241491 .. 2241505 +  -4.2  -2.88544   AATCACGGCAAGCCA               GGCG AACAGGC CGCC               TCTGTCGCCATCCGG  45 461
  AGR_C_4123 2242817 .. 2242844 + -14.8  -3.89346   GCCTGAACGCAAAAA        GCCCGCGCCGGT TCTC ACCGATGCGGGC         TTTCTCAACTGAAAA 100 81
  AGR_C_4126 NONE
  AGR_C_4127 2245502 .. 2245524 +  -2.7  -4.56597   CGCACGACATAATCG           GTGCCAG CATTGCCGT TTGGCAC           TTTTTCGAGAACAGC  66 406
  AGR_C_4137 2249816 .. 2249832 + -11.5  -3.25919   CTTCAACAAAAAAAA              CCGGCGT CAC GCGCCGG              TCTTAATTCACTCAT  74 87
  AGR_C_4145 NONE
  AGR_C_4147 NONE
  AGR_C_4149 2255497 .. 2255542 +  -5.4  -5.06816   GGAAGACAGTAAATG GCCGCGGTT-GACAGGGAACGCC AAA GGCA--CCCTGCCGAACCGCGGA TTTTTCTTGCCGCAT  82 172
  AGR_C_4151 2256754 .. 2256775 + -12.9  -3.32022   ACCGTTGATAAGGAG           GCCGGCCCG CTGT CCGGCCGGC            TTACTCTATCAGCCG  84 33
  AGR_C_4156 2260730 .. 2260749 + -12.8  -5.24129   AAAATCATCTCCAGT            GGGCGGCC CCAG GGTCGCCC             TTTTTTGTCAGCGGC 100 51
  AGR_C_4162 NONE
  AGR_C_4163 2264979 .. 2264997 +  -6.7  -3.63694   GATTTCGCGCTCCTC             GATGGAG AGCCC CTCCGTC             TTGTTCAGAATGGAT  60 364
  AGR_C_4165 2267786 .. 2267803 +  -6.9  -3.60475   ACCATCCCGCGAAAG             CGCACCG TCGT CGCTGCG              TTTCAGCTGGGCATT  60 259
  AGR_C_4170 2271681 .. 2271691 +  -8.2  -3.14404   GGATTTTCGCATGCA                 GCCG CCT CGGC                 TTCCCTCATTCCTGT  60 64
  AGR_C_4173 2273008 .. 2273036 +  -8.8  -2.91593   GCCGCTTCTGTCGCG        CTCGCGGCTTGC ATGAG GCAATCCCCGAG        ATTTGTGCGGGAATG  62 10
  AGR_C_4189 2278895 .. 2278912 + -14.1    -5.186   CCGTTTCACGAAAAA             GGCGGCC GATT GGCCGCC              TTTTTATATGTTTTA 100 46
  AGR_C_4198 2284626 .. 2284642 +  -5.1  -2.70854   TAGACGGCGGCTGGA              CGGCA CAATAAT TGCCG              GATTTTCTTTCCGCT  47 15
  AGR_C_4199 NONE
  AGR_C_4202 2286330 .. 2286361 +  -5.8  -3.25823   TGCGCGGCCAAAGAC      TCTTTTCAGCCCAA AGAC TTGGGCTGGCTGGA       TTCCTGTGACAAGCA  54 112
  AGR_C_4204 NONE
  AGR_C_4205 2289742 .. 2289768 +  -5.8  -3.29739   GCACGCAGGCGGGAC         CACGCGCGCA AAAGTGC TGTGCGCATG         TTCGTCTCCATTCAA  54 121
  AGR_C_4208 2290996 .. 2291009 +  -5.9  -3.57263   ACGCGTCGGGATCAT               CTGGC AGTC GCCGG                TTTCGGCATCGCCAT  57 208
  AGR_C_4211 NONE
  AGR_C_4212 NONE
  AGR_C_4214 2295096 .. 2295110 +  -7.1  -4.39877   TTAGCGGCTTGATCG               CCGTG TAGCT CACGG               TTTCTTCGTTATTGG  75 75
  AGR_C_4216 2297107 .. 2297122 + -10.4  -2.58714   GAGTCTTTCCGTCGC              GCCGAC GCGC GTCGGC               TGGATTCCTGTGACA  66 166
  AGR_C_4221 2299881 .. 2299898 +  -3.4  -3.53761   CGCCCTCTCCTCGAT             CT-CGGC GAGCG GCCGCAG             TTTCAGCACGCCTTC  49 357
  AGR_C_4236 2306750 .. 2306773 +  -9.4  -4.03413   TCGTTGCTTCTTTTC          GGCGGGCCGG CTTT CCGGCCGGGC           TTTCTCTCCACCCGT  76 518
  AGR_C_4238 2311972 .. 2311996 + -14.2   -5.4659   GCTCGCCAATCAAAG          CCCCGCAGGC AATCC GCCCGCGGGG          TTTTTCTTTGTCTTC 100 78
  AGR_C_4248 NONE
  AGR_C_4249 NONE
  AGR_C_4251 NONE
  AGR_C_4253 2319568 .. 2319581 +  -2.3   -2.9348   CGCGGCAAGTTGGCG               GTTGC GAAA GCACC                TCTCTACCGTTTAAA  40 46
  AGR_C_4255 2320156 .. 2320198 + -10.2  -3.03619   CCCGCGAAACACCTG CCGGGCCGCCCAGGCCGCCG ATC CGGCGGGCAGGACCGCGCGA TGTTACCGGCTGCTT  69 52
  AGR_C_4259 2321573 .. 2321593 +    -9  -2.64155   AGCGGGTTCTTCAGC           GGCAGGCCG AAAC CGGC-TGCC            TCGATTTCGAACACG  56 284
  AGR_C_4269 NONE
  AGR_C_4271 2328654 .. 2328664 +  -4.6  -3.61178   TCAGCATGGCGTTCC                 GGTC TCT GGCC                 TTTCCAGTCGATCGC  52 353
  AGR_C_4279 2333481 .. 2333509 + -16.1  -2.87564   GATGGTGCCCATAAA        TACCGCGCAGG AATAAAA CCTGCGCGGTA        TGTCTCCAAGCCTGC  87 518
  AGR_C_4299 2343205 .. 2343224 +  -7.8  -3.54307   GCAGCGATGAGATGG            CGCAATGC TTTC GCATAGCG             TTTGGAACGCGTCTT  62 109
  AGR_C_4307 NONE
  AGR_C_4308 2347811 .. 2347834 +  -7.4  -3.53811   CAATGCGATATGCTT          GCCGCGG-AAG AGG CTTGCCGCAGC          TTTACCGGCCCTGAC  62 451
  AGR_C_4315 NONE
  AGR_C_4317 NONE
  AGR_C_4318 2353482 .. 2353495 +  -9.5  -3.66178   GCCGCCGGCGGTAGC               GGCGC GGTT GCGCC                TTTGACGTTCGCCGA  68 170
  AGR_C_4327 NONE
  AGR_C_4328 NONE
  AGR_C_4330 NONE
  AGR_C_4331 2359104 .. 2359119 +    -6  -3.33696   GGGGGAGATCGGCAA              GCGGCG CTAC CACCGC               TTCATTCGCAAACAA  56 93
  AGR_C_4334 NONE
  AGR_C_4335 NONE
  AGR_C_4336 2362052 .. 2362076 + -15.7  -3.02745   GACGTCCGAATAATG          GAGCGCGCGGG AGG TCCGCGCGTTC          TGGTTTATGACTCGC  93 48
  AGR_C_4337 NONE
  AGR_C_4340 2367169 .. 2367189 + -15.4  -5.49568   GAATGAAAGTTGCAA            CGCCGGGC CTCGT GCCCGGCG            TTTTTATTTTGGCTT 100 35
  AGR_C_4344 2368215 .. 2368242 + -19.2  -3.36878   CCGGGAGAGGATGAA        GGGCGGTATGCC AACC GGCATGCCGCCC         TTCTGCATGACTGAA 100 46
  AGR_C_4372 2379457 .. 2379472 +  -3.2  -4.08216   ATGCCCTCGGTCGGC              TCATCG AGAA CGAGGA               TTTTCGGCCGCGTCA  59 233
  AGR_C_4385 2387328 .. 2387355 + -22.8  -4.99035   TGATAACTTAAGGCA        TGGCGTCGCCCG CAAC CGGGCGACGCCA         TTTTTATGTCCATCG 100 38
  AGR_C_4386 NONE
  AGR_C_4388 NONE
  AGR_C_4390 2392688 .. 2392703 +  -5.4  -4.30719   ATTCGCCTATTGAGC              GA-GCGG TGG CCGCGTC              TTTCTTCTCCCCGAG  69 100
  AGR_C_4391 2393526 .. 2393543 +  -6.9  -3.07935   TCAACGGCAAGGCCT             GCCGGGA TACT TCACGGC              TTCGATACATGACAT  52 131
  AGR_C_4406 2401123 .. 2401163 +  -4.6  -2.93447   GAGCAGGCCGGGTAA GACTCGCGT-GCAGTGTGC TGTG GTTCTTTGCGACGCGTGTC  ATTTGTAGAGCTTCA  46 26
  AGR_C_4407 2402535 .. 2402545 +  -2.6  -5.00616   GAGAAAAATTGCGAT                 TTTT GGA AAAA                 TTTTTTCCCGGCAAA  74 59
  AGR_C_4409 2403008 .. 2403041 + -20.5  -4.08919   GCCCAAACCGAACGT     CCAAAACGCCCCGTCG TAT CGACGGGGC-TTTTGG     TTTGATTTCGGATTT 100 65
  AGR_C_4412 NONE
  AGR_C_4415 2404882 .. 2404898 +  -2.2  -2.76261   CAACGTCTGGATCCG              CATCGC GCGAG GCAATG              ATTTACCGGTTCGCG  39 299
  AGR_C_4416 2405669 .. 2405686 + -12.7  -5.54885   ACAGTTTTTAAAAGA             CCCGCTG GCGA CAGCGGG              TTTTTTGTTGCTCTT 100 57
  AGR_C_4417 2406503 .. 2406513 +  -4.6  -3.36515   ATGAAGCTGAAATGG                 CTGG CAT CCGG                 TATTTCCCGGTACAC  49 244
  AGR_C_4419 2407447 .. 2407468 +  -8.8  -3.05343   CCGAGACCTTGAACA           GGTTTCAG CACGTT CTGAAACC            TGTTCAAGGTCTCAC  63 29
  AGR_C_4424 2409659 .. 2409713 +  -9.3  -3.30903   GGTAGCCCGAAGGGT C-GGATGA-GGGGGGCAAGGTTGCCGA ATA TCTCTACCCTCGCCCCCCTTCATCCCG TTGTCGCGGACTTTT  65 86
  AGR_C_4427 2411537 .. 2411585 +    -3  -3.76641   GGCAACCCCTCGCCT TCCGTGCCAATCACCAGCGCC ATCCGCTC GGAGC-GGGGAATGTCGCGGA TTTCCGTCTTGCCAT  52 448
  AGR_C_4432 2413702 .. 2413725 +  -9.6  -2.64155   AGCTGAAAACTTGGC          TGGCGCAG CCAAAAAA CTGCGCCA           TGCATTTCGCCGGAA  63 35
  AGR_C_4436 2414802 .. 2414820 +  -3.1  -3.17075   GTCGCCGGAACATAA            CGCATGTG TGAA CGCA-GCG             TTCGCTTGAAACGCG  45 26
  AGR_C_4439 2415912 .. 2415932 + -14.7  -5.38054   GCTGACCATGAATCA            TCCTCGGCC TTC GGCCGGGGA            TTTTTGTTTGTAAAA 100 66
  AGR_C_4446 2421645 .. 2421663 +  -2.2  -4.13767   GGGTGCGGAAATACC             GATCGCAG TCA CGGCGGAC             TTTTCGACTGCGGCG  57 518
  AGR_C_4451 2422365 .. 2422378 +  -5.2  -2.85621   ATCGGGTTAACGGCC               GCCC GATCTG GGGC                ATTTGAATTAACCTT  49 302
  AGR_C_4452 2423275 .. 2423289 +  -3.4  -4.07687   GCCAGCCGTAATCAG               CACGCG GCG CGTGGG               TTTTGCCGGGGAAAT  59 261
  AGR_C_4462 2428437 .. 2428469 +  -5.4  -3.61398   CTGCTCGAAGCCCCG     CAGCCCGGCCCGGGC AAGC GCCC-GTCGGGCCTG      TTCTTCCGGCGCGCG  57 518
  AGR_C_4468 NONE
  AGR_C_4470 2431841 .. 2431880 +  -8.7  -3.34104   GACGGTTTCCGCGGC TGAGAGCTGAGGAGAGGCT GCCC GGCCTCTCCT--GCCCTCA  TTCCTGTGCTTGTCA  66 23
  AGR_C_4472 2432890 .. 2432905 +  -7.6  -2.90496   TGGCGCCGTGCTGGC              CATGGA ACAT TCCATG               TCGTTTCCGGCACGG  56 69
  AGR_C_4474 2434156 .. 2434169 +  -3.7  -4.56775   CGGGCGAAACGCTGG               CGCAC CATG GCGCG                TTTTTCCGGGGGGAT  68 238
  AGR_C_4480 2437586 .. 2437597 +  -2.2  -4.11216   ACGCCCAAAAGGGCA                TCCT GAGG AGGG                 TTTTCCAAGTGAAGC  56 408
  AGR_C_4482 NONE
  AGR_C_4484 NONE
  AGR_C_4485 2440692 .. 2440717 + -19.1   -5.7946   CCTCCCAAGGCAACT         GGCCCCGTATC TCCG GATACGGGGCC          TTTTTTTGTTCACGC 100 52
  AGR_C_4488 2442241 .. 2442261 +  -6.8  -2.79796   CCAAACTCCGCGTCA            TCCTCGGC CCTGT GCCGAAGA            TCTAATCACATCGAA  52 72
  AGR_C_4489 NONE
  AGR_C_4491 NONE
  AGR_C_4492 2445052 .. 2445062 +  -2.4  -2.79004   AAGAGATAGACGGCC                 GCCG CAT CTGC                 CTGTTTTACGAATGA  39 0
  AGR_C_4495 2445724 .. 2445744 + -14.7  -5.14965   GCTCAACACAGCAAA            GCGCCCGAG AGA TTCGGGCGC            TTTTTTCGTAGAGAT 100 61
  AGR_C_4503 NONE
  AGR_C_4505 2449731 .. 2449750 +    -5  -3.73995   ATACCCGGAGAGGGA            CTGGATAT GAAT ATTTCCAG             ATTTTTTGTCGACAG  58 151
  AGR_C_4508 2452969 .. 2452994 + -20.5   -4.7497   CCTTCGACGCAAGCC         CGCCGCGCATC ATCA GATGCGCGGCG          TTTTTCATGGCTGGA 100 63
  AGR_C_4518 2456969 .. 2456995 +  -2.2  -2.62933   CAAGGAGTTGGAGCG         GTTTCGCGGTTC GAA GAAAAGCGAAAA         TGCTCTAAAGGATTG  38 101
  AGR_C_4521 2457706 .. 2457719 +  -3.1  -4.05446   CTTTCGCCGCCCGGA               TCTGT GAAA ACAGG                TTTCTGATTGAAAGA  56 19
  AGR_C_4527 2462227 .. 2462246 + -16.4   -5.4505   ACCCCCAAACAACCA            CCCGGCGC CATG GCGCCGGG             TTTTTTATTGCCGCC 100 49
        pntA NONE
  AGR_C_4531 2465440 .. 2465467 + -13.4   -4.7373   ATCAAGTAATGAGAA        AGGCGTTTCCGG GAAA CCGGGAACGCCC         TTTTTACTGACGTGA 100 32
  AGR_C_4548 NONE
  AGR_C_4549 NONE
  AGR_C_4552 NONE
  AGR_C_4553 NONE
  AGR_C_4555 2475963 .. 2475977 +   -10  -3.45571   TGAACCAACAACAAA               GGGCAT TCC ATGCCC               TTCCTCTTTAAACGC  70 38
  AGR_C_4558 NONE
  AGR_C_4560 2478079 .. 2478097 +  -5.9  -2.52676   AAAGCGAACCTGCGT             TGCGCGC CTCCT GAGCGCA             TCCATTGCCCGCATA  48 12
  AGR_C_4562 NONE
  AGR_C_4563 2480516 .. 2480531 +  -2.5  -4.77036   GATCGCGCAGCAGCG              GCC-CG AAGAA CGAGGC              TTTTTCATAATCCAG  72 361
  AGR_C_4575 2489263 .. 2489288 + -11.1  -5.45652   CGCCGGAGACAGGAA         GCGG-CGGGGCC TCA GGCCTTGGCCGC         TTTTTTCTTGCCCGT 100 73
  AGR_C_4580 NONE
  AGR_C_4582 2493916 .. 2493952 + -11.1  -3.61404   TTATTCAAAAGAAAC   CGGCTTGCGGCGAATGT TCATC ACATTC-CCGCAA-CCG   TTCTGTCGTTGATCG  77 129
  AGR_C_4584 2495434 .. 2495459 +  -3.1  -3.53444   AAGAACCGGTGTTTA         CCGGAATTGCT CTAC AGCCCGTCCGG          TTTAGACGGAAATGC  49 117
  AGR_C_4586 2498115 .. 2498152 + -14.1  -3.21395   CTGCCGCATTAGGTT   TGCGATGGCCGCAGGTT CACG ATCCTGCGGCCATAGCC    TGTTATCAAACCCGT  95 68
  AGR_C_4601 2505484 .. 2505495 +  -7.2  -3.66378   GAACAGCAAGCCAAA                GCCC TCCA GGGC                 TTTGCATGCAATGTA  65 78
  AGR_C_4603 2506018 .. 2506048 + -18.4   -5.1925   CGCTACGCGCCGTTC       TACCGCCGCTTCCA CGC TGAAAGCGGCGGTA       TTTTTTGAATTCTCC 100 88
  AGR_C_4611 2512094 .. 2512113 +  -9.2   -5.9362   GTAAACGCAAAAAAA            CCCGCAGC TTGA GCTACGGG             TTTTTTTGTATTTTG 100 89
        hemH NONE
  AGR_C_4617 2520663 .. 2520678 +  -6.1  -3.49475   GCAATTGCTTGCGAA              GCGCA TAAGCC TGCGC               TTCTATGCGCGTGGC  57 67
  AGR_C_4619 NONE
  AGR_C_4621 2525180 .. 2525192 +  -3.3  -2.50113   AACAAAACAAAAATG                GGCTG TGC CAACC                GTTAATACGCTGCTA  40 39
  AGR_C_4622 2526791 .. 2526822 + -19.6   -3.9392   GCCAAAAAAGACAAA      CAAAGAGCCCGCGT TTCG ACGCGGGCTTTTTG       TTATTTCACGTCACA 100 46
  AGR_C_4627 NONE
  AGR_C_4629 2530138 .. 2530157 +    -2  -4.38712   TCCCGCTGCTGTCGA            ATGTGACC TGAC GGTCTCAA             TTTTCTGAAAATCAG  62 326
  AGR_C_4631 2530459 .. 2530497 +  -8.1  -4.39568   TCAAAACCAAAGCGC  GCCCGATATCGTATCCCG AACA CGGGGT-CGATGGCGCGC   TTTTAGTGTATCAAT  83 79
  AGR_C_4639 2533605 .. 2533636 +  -5.2  -3.15663   ATATATCCTTGAAAA      TATAATGATTGCCC TATA GGCCTATCGTTATA       TTCATCGGAATACAT  50 194
  AGR_C_4642 NONE
        modB NONE
  AGR_C_4645 2536312 .. 2536334 +  -3.3  -2.78384   CGCATCTTGCGGGTT           GCGGTTGGC CTCCA GCCAGTCGA           TATCCTCGCGCAGGG  41 42
  AGR_C_4658 NONE
  AGR_C_4660 NONE
  AGR_C_4663 NONE
  AGR_C_4664 NONE
  AGR_C_4665 2548082 .. 2548110 +  -5.2  -3.86015   CCCTGGCGAAAACGC        TGGCTGTATTCC CCGAA GGAACGCGGCCG        TTTATGCAGCGCCTC  59 402
  AGR_C_4668 NONE
  AGR_C_4670 NONE
  AGR_C_4671 2554130 .. 2554142 +  -4.7  -4.70659   GACCTCGGTGTGGAG                CGGCC TTC GACCG                TTTTTCGATCTGGCG  74 50
  AGR_C_4673 2556201 .. 2556212 +  -7.2  -4.08767   CGGCAGACCGCTGAT                GGCG ATAC CGCC                 TTTTGCCAGCATGCC  74 159
  AGR_C_4679 NONE
  AGR_C_4681 2560187 .. 2560205 +  -4.4  -5.14563   AGCAGCATGCTCCCC             TGCCCCGT ATC GCGCGGCG             TTTTTTCGTCAAACG  83 315
  AGR_C_4685 NONE
  AGR_C_4687 NONE
  AGR_C_4689 NONE
  AGR_C_4691 NONE
  AGR_C_4693 NONE
  AGR_C_4695 NONE
  AGR_C_4697 2570966 .. 2570979 +  -5.9  -3.56643   TGGCAAGCTCCGATA               GGCGC GCCA GCGTC                TTTACGCCCTCTAGC  57 248
  AGR_C_4708 2578636 .. 2578656 + -15.4  -3.96506   CAAGAGAACCTTGAA            CGCCGGGC CAAAA GCCCGGCG            TTGTCTTTTCGCCTC 100 54
  AGR_C_4722 NONE
  AGR_C_4724 NONE
  AGR_C_4726 NONE
  AGR_C_4728 2588692 .. 2588717 +  -6.8  -4.21827   ATCGAATAATCGCCC         GCACGAAGGC AGGCGG GCCTTTGGGC          TTTTCCGCTCTTTCC  71 121
  AGR_C_4736 2592073 .. 2592093 +  -3.9  -3.16564   CGCAGGCGCTCTGTC            TTGCGCGGC ACG GTCGGGTAA            TTGATCGGCTGCACA  45 179
  AGR_C_4740 2593823 .. 2593840 + -14.1   -4.7629   TACAGTTGCACAGAA             GCCCCGG TCAC CCGGGGC              TTTTTGCGTTAATGG 100 54
  AGR_C_4742 2595872 .. 2595888 +  -4.4  -4.56597   AATTTCGGCATTTAT             G-CTGGC ATCG GCCAGTC              TTTTTAAACGCCGCA  71 2
  AGR_C_4743 2600117 .. 2600131 +  -2.8  -2.82635   GACGGCTCCGCATTT               AGGTTT GCG AAACCA               TCTCATGATACGAAT  41 41
  AGR_C_4744 2600805 .. 2600825 + -13.9  -5.45802   GACAACAGAACCAGA            CCGCCGGAG CAC CCCCGGCGG            TTTTTGTTTTCCCGC 100 84
  AGR_C_4747 2603159 .. 2603189 +  -3.9  -3.28712   GTGGCGGCCGACATC      TTCGCGC-ACGGCC AAAA GCCCCTCGCGCGGA       TTATAAAACCCGGCA  47 329
  AGR_C_4764 2613006 .. 2613020 +  -4.2  -3.34895   CAACGCCCACCCACG               TGCCTG AAG CAGGAA               TTGGTTAACCGTAAA  51 19
  AGR_C_4767 2614637 .. 2614647 +  -3.2  -3.62054   CACCAGTCGGCGCCC                 GGCA ATA TGTC                 TTCGTTGTTTCGCAT  51 472
  AGR_C_4796 2631855 .. 2631865 +  -6.8  -3.40611   TGATCAGATAAAACG                 CCAC ACC GTGG                 TCTTCTTCACGTCGC  58 38
  AGR_C_4808 NONE
  AGR_C_4810 NONE
  AGR_C_4814 NONE
  AGR_C_4816 NONE
  AGR_C_4817 NONE
  AGR_C_4818 2641818 .. 2641838 +  -5.4  -3.53012   CCATGACCACCAGCG           CTGCGATGG ACAG CCA-CGCGG            TTTGCGAGAGCCCGA  55 325
  AGR_C_4820 NONE
  AGR_C_4821 2643605 .. 2643628 +    -6  -3.31461   TTTAAAAAGCTGGCG          GGC-TAGGGCT ATC AGCCCTGCGTC          TTGTAACGCTCGATG  56 20
  AGR_C_4831 NONE
  AGR_C_4834 2650985 .. 2651008 + -15.2  -3.86835   CAAGACATGAAAAAA          CCCGCCGGCG TCAC CGCCCGCGGG           TTTCATAATCTTTAC 100 31
  AGR_C_4837 2653435 .. 2653462 + -14.8  -3.36515   AAAACTGAAGCTCCA        GCCGCCGTGCCT GAAA GGGTGCGGCGGC         TATTTCCCCCTCGCA  95 33
  AGR_C_4838 2654221 .. 2654236 + -11.8  -4.62069   GAGGGCAAATAAAAA              GGCGCC CAAA GGCGCC               TTTTTGCAATCAGCC 100 39
  AGR_C_4858 NONE
  AGR_C_4860 2665233 .. 2665243 +  -2.6  -4.12254   GTGCGCCGCTTAACT                 TTAA CGA TTAA                 TTCTTTGTAATGATC  56 50
  AGR_C_4861 2666241 .. 2666258 + -14.1  -5.27938   GACAAACATGCGAAA             GGCGGCC CTGC GGCCGCC              TTTTTATTTGGGAAT 100 57
  AGR_C_4868 NONE
  AGR_C_4870 2672514 .. 2672529 +  -4.6  -2.52464   ACCGTGATGGATGAT              CCCCTG TTGA CAGGGA               TCAATTGCGGGGCGG  43 45
  AGR_C_4871 2673376 .. 2673386 +  -4.6  -3.65656   GTCCTATGCGGCGAC                 CGGC CTT GTCG                 TTCTCTGTCTCATCG  55 71
  AGR_C_4873 2674375 .. 2674389 +    -7  -3.85698   CATTGGCAAGCTGAC               CGGCCG CAG CAGCCG               TTTGTCCGGGCAGGA  65 296
  AGR_C_4890 NONE
 AGR_C_4890A NONE
  AGR_C_4893 2684169 .. 2684196 +   -17  -6.11392   GAAACTTTTGAAGAA        CGGGTGGCGTGG TTTT CCATGCCGCCCG         TTTTTTTGTTTATTT 100 49
  AGR_C_4896 NONE
        trmD NONE
  AGR_C_4900 2687100 .. 2687117 + -10.5  -5.34555   GATGGATGCACGAAA             GGCGGCC TTCG GGTCGCC              TTTTTTGTGGTCTCA 100 53
  AGR_C_4902 NONE
  AGR_C_4904 2690498 .. 2690512 +  -5.8  -3.85527   ATACGCGATTTTTTT               GAAAAT ACG ATTTTC               TTATATTGTATTATG  63 87
  AGR_C_4905 2691609 .. 2691636 +   -20  -5.03994   TATCGCTTAAAATGA        TTGTGGCCCGGA AACC TCCGGGCCACAA         TTTTTATATGTGCAA 100 65
  AGR_C_4910 2694820 .. 2694837 + -12.7  -5.31519   CCAGACAACAAAAAA             CCCCGGA GCGA TCCGGGG              TTTTTCTTTGGCTCT 100 53
  AGR_C_4927 NONE
  AGR_C_4929 2705820 .. 2705867 +  -6.2  -3.14132   AGGTTCTTGGCCGTC TGCATCGGAATGGTGCTGGCACC GCG GGTGGAGGCCCCAT-CCAGTGCA TTGCTGACCACGGAC  50 414
  AGR_C_4933 2707259 .. 2707272 +  -6.7  -4.30844   TCGCCGAACGGAAAA               GCTGA CCTC TCAGC                TTTTCATCATCCAAT  74 21
  AGR_C_4944 2717949 .. 2717970 + -13.7  -5.27335   AGGCAACAAAGATAA           GGGCGGGCA GCAT TGTCCGCCC            TTTTTCTTTGCCCGC 100 52
  AGR_C_4953 2728897 .. 2728920 + -15.3  -4.33248   CGATAAACATGAAAA          GGCCGGTCG GAGGAG CGACCGGCC           TTTATTCTCAACTTG 100 35
  AGR_C_4955 2730638 .. 2730671 +  -6.7  -2.73994   TCGCTGACGGCGATA     CCTTTCCCG-CAAAGC CCT GCCATGATGGGAAAGG     TGATATTGCCAGGCT  50 236
  AGR_C_4965 2736860 .. 2736879 +  -5.6  -3.53224   TCGAGAAATAACAAA            GGCGGTTT GAAC ACGCCGCC             TTTGAAAACCCGCTG  55 41
  AGR_C_4967 NONE
  AGR_C_4970 NONE
  AGR_C_4972 NONE
  AGR_C_4974 2740946 .. 2740962 +  -2.1  -3.52317   CCCCGACATCGTCAT              GGTTCCG TTG CAGTACC              TTCGTTAATTTCTCG  47 1
  AGR_C_4976 2742032 .. 2742055 + -16.8  -4.54727   GTATTGAATAAAAAA          CACCCGGAAG TTTG CTTCCGGGTG           TTTTCGTTTGCGGAA 100 49
  AGR_C_4981 2745017 .. 2745034 +  -9.8  -5.79595   TTCCGACATTTGAAA             CCCGGC CGCCGT GCCGGG              TTTTTTGTTTTCAGG 100 50
        leuS NONE
  AGR_C_4986 NONE
  AGR_C_4988 2750131 .. 2750155 + -12.2  -4.28651   TGGATAAACAAAAAA         GCCCTCG-TGC TGAT GCAACGAGGGC          TTTTCGAATTTTGAT  93 34
  AGR_C_4994 2754536 .. 2754568 + -12.2  -3.75153   GCCCCATACCAGATT     G-TGAATCCGGGTAA GTCC TTGCCCGGATTCAGC      TTTCCATTCCCGGAA  83 42
  AGR_C_4997 2756917 .. 2756929 +  -3.5  -3.68619   TTCAGACGCCCGTCA                TATAA TCT TTATA                TTTCAATAAATTACG  53 106
  AGR_C_4999 NONE
  AGR_C_5001 2758821 .. 2758838 + -14.1  -5.28942   CCTCTCCCGCAAGAA             GGCCCGC TCCG GCGGGCC              TTTTTCTTTGCCGTA 100 67
  AGR_C_5003 2761689 .. 2761702 +  -3.8  -3.62096   AAGCGGGGCTGCGAA               GCGT TACTAC ACGC                TTTCACGTCATGAAG  53 51
  AGR_C_5005 2762467 .. 2762484 +  -6.9  -5.79595   ACAAGCTCTTTAAAA             GGCGGCT CTCA GGTCGCC              TTTTTTATTTTGCCG 100 55
  AGR_C_5007 2763648 .. 2763662 +  -5.6  -3.59979   ACCCTTGCCGGGCGT               CGCCTG CAA CAGGGG               TTTGCCATCCCGCCC  57 272
  AGR_C_5012 2765413 .. 2765429 + -10.8  -5.40072   GCAAGCAACAAAAAA              CCCGCC ATCAA GGCGGG              TTTTTTTAGAAGGAA 100 56
  AGR_C_5015 NONE
  AGR_C_5017 2773210 .. 2773230 +  -3.9  -4.36729   GCCGCAGAAACGCCG            TCGGCAGCA GCG TATTGCCGG            TTTTGGCTTCTTGCT  65 434
  AGR_C_5022 2774918 .. 2774934 +  -6.5    -3.615   ACAATAGGGTAGAAG              CGGCC TCCCATT GGCCG              TATTTCTATGGCCGT  60 84
  AGR_C_5024 2776148 .. 2776165 +  -6.9  -4.10007   TGCCATGGAAAAACG             CGGTCGC TGCT GCGGCTG              TTTTCCGACCGTTGT  70 418
  AGR_C_5028 2776808 .. 2776823 + -11.8  -5.63517   CGCCAGAACGAAAAA              GGCGGC CTTG GCCGCC               TTTTTTATTTGCCCG 100 48
  AGR_C_5062 2791387 .. 2791412 +  -3.3  -4.63218   TCCCCAGAGGAAACA         TCCGGCA GGCTTTTGTCAG TGCCGGA          TTTTGTTCAAGGGAA  67 133
        leuD 2792073 .. 2792104 + -14.5  -4.62054   CCGCTCTTCAAAAAA      GCCGATCCCGTAC CAAACC GTACCGGATCGGC       TTTTGCTTTGCTTGA 100 49
  AGR_C_5067 2793395 .. 2793427 + -13.3  -2.90496   GTAACGCTTAAAACG      GGCTGGGCAGTTGGC GCC GCCGTCTGCCCGTCC      TCCTTTGGCAGAAGA  75 37
  AGR_C_5073 2798127 .. 2798143 +  -4.4  -3.53811   CCGGCGTACATAGTC             G-GCGCT ATAA AGCGCAC              TTTCGCGGAAATCCG  52 28
  AGR_C_5078 2801568 .. 2801583 +  -4.6  -4.68593   CGAATCCGGCTTCGG              CCGCTG CAAT CAGCCG               TTTTTCGATAATGCC  73 291
  AGR_C_5090 NONE
  AGR_C_5093 2812439 .. 2812452 +  -9.5  -4.07568   GCATCGCGACGGATC               GCGGC AATG GCCGC                TTTTGGCGACGCGCC  83 268
  AGR_C_5096 2814620 .. 2814633 +  -2.3  -3.05384   CCGGCGATATCATCC               GGGCT GGTC GGCTC                TTCGATGAAGAAGGG  41 452
  AGR_C_5113 NONE
  AGR_C_5115 2826077 .. 2826100 + -16.8  -3.36538   CCACGTGAAACAAAA          GGCCCGGAAA TCAC TTTCCGGGCC           TTCGTCATTTCTGTC 100 59
  AGR_C_5140 NONE
  AGR_C_5138 2839607 .. 2839618 -  -4.4  -2.94825   CCACCTTAACCAAAG                GGTT TCAC AACC                 ACAAGTATGACAATC  46 4
         rho 2838083 .. 2838108 - -10.4  -3.28785   GTCTAAAACAGTCAA         GCCGCACCCG AATGAA CGGATACGGC          TTTAAAGCTCTTATG  71 63
  AGR_C_5135 NONE
  AGR_C_5134 NONE
  AGR_C_5132 NONE
  AGR_C_5130 NONE
  AGR_C_5128 2832384 .. 2832402 - -14.6  -4.67038   GCCGCAAAACGAAAA             TACCCGCC TTT GGCGGGTA             TTTATCAATTAAAAC 100 51
  AGR_C_5123 NONE
  AGR_C_5121 NONE
  AGR_C_5119 NONE
        purH 2826077 .. 2826100 - -16.8  -4.88918   CCACGTGAAACAAAA          GGCCCGGAAA TCAC TTTCCGGGCC           TTCGTCATTTCTGTC 100 53
  AGR_C_5112 NONE
  AGR_C_5111 NONE
  AGR_C_5109 2819844 .. 2819860 -  -5.1  -2.64651   AATTCTTGAAATGGA              GCGGT GGGTTAA ACCGC              ACGCAGGTGATGAGG  46 72
  AGR_C_5108 NONE
  AGR_C_5105 NONE
  AGR_C_5103 NONE
  AGR_C_5101 NONE
  AGR_C_5099 NONE
  AGR_C_5098 2813992 .. 2814002 -  -4.6  -3.12395   GGCAGGACTGAAAAT                 CGCC GGC GGCA                 CTTCCCTGTTCACGC  47 198
  AGR_C_5095 2811769 .. 2811793 -  -4.9  -4.57837   AGATGCTTGGAAAAA          CCGTTGCCG ATCCTGA CGGCATCGA          GGGACCGCCGGCGAC  70 415
  AGR_C_5089 NONE
  AGR_C_5088 NONE
  AGR_C_5085 NONE
  AGR_C_5083 NONE
  AGR_C_5081 NONE
  AGR_C_5080 NONE
  AGR_C_5079 2801089 .. 2801099 -  -2.4   -4.2558   CATGCTGGAGGAAAA                 CCGC ATC GAGG                 TGGTGATATCGAAAA  60 195
  AGR_C_5077 NONE
  AGR_C_5076 NONE
  AGR_C_5074 2797812 .. 2797822 -  -2.4  -4.64766   CGTACACTCCAAAAA                 GGGC CTT GCCG                 ACCTTGAAGCATTGG  68 282
  AGR_C_5071 NONE
  AGR_C_5069 2794838 .. 2794850 -  -6.9  -3.33037   ACCGCAAACGATCAA                CCGCC TTT GGCGA                TCGCGTGGAAGAACG  58 9
  AGR_C_5068 2793229 .. 2793246 -    -7  -3.02511   GCTACTCGTTCAACA             TGGTGG ACGAAG CCACCA              AGCTCGAGGCGGCGA  52 143
  AGR_C_5061 2789901 .. 2789921 -  -7.6  -2.52464   CCTGGCCGCAATGCA           TCA-CGCCG CTTG CGGCGTTGA            AGGCATAGCTCGGTG  53 131
  AGR_C_5054 NONE
  AGR_C_5052 2788309 .. 2788336 - -12.7  -5.27335   GGGGGTAAAGAAAAA        GGGGAGTTGGG TGGTGC CCCATCTCCCC         TGTTTTCTTGACTGA 100 98
  AGR_C_5051 NONE
  AGR_C_5049 2786979 .. 2786999 - -11.2  -2.57132   CCTGCGCGGGACAAG            GCCGGTTT GCTTT AAACCGGC            TTCGTTTAACGCCTC  68 84
  AGR_C_5047 NONE
  AGR_C_5045 NONE
  AGR_C_5042 NONE
        nadD NONE
  AGR_C_5039 2782100 .. 2782138 -  -2.5  -2.87211   ATTTCCGGCCAGAGA  CACCTTTTCCGAAG-TCA GGCG TGATCTTCGGCAAACACG   ATGCACTCGCTCAAA  40 52
  AGR_C_5037 2781441 .. 2781466 -  -3.2  -4.57341   AAGGGGCCTGAAAAA         GGCTGCCG TCAAAGCCCC CCGCAGCC          AGCGGTGTCGCGGAG  67 83
  AGR_C_5036 NONE
  AGR_C_5034 2778624 .. 2778643 -  -9.2    -3.551   GGGCAATGGAGAGAA            CGCGCCGG CGAA CCAGCGCA             TCATCTTACTGCTTG  68 31
  AGR_C_5032 NONE
  AGR_C_5030 2776808 .. 2776823 - -11.8  -4.93365   CGCCAGAACGAAAAA              GGCGGC CTTG GCCGCC               TTTTTTATTTGCCCG 100 30
  AGR_C_5019 2772522 .. 2772553 -  -5.7  -4.09243   GACAGGCGCGGAAAA      GGCCTATCTGCTC TATGGT GTGCTGATCGGCC       TTGCCTTCGGGCCCG  65 332
  AGR_C_5013 2765413 .. 2765429 - -10.8   -5.5604   GCAAGCAACAAAAAA              CCCGCC ATCAA GGCGGG              TTTTTTTAGAAGGAA 100 51
  AGR_C_5010 2763953 .. 2763981 - -20.3  -3.61774   TACAAGACGTTGAAA        CGCCGCGCATCCT TTC AGGAGGCGCGGCG        TGAGCTTTGCGGCTA 100 56
  AGR_C_5008 2763008 .. 2763020 -  -6.9  -3.57418   CATCGAGGAAATGAA                GGCAC TGC GCGCC                GATGGCGTGCCCGGG  60 422
  AGR_C_4995 2754420 .. 2754455 -    -9   -3.1855   CCGGCGAAGATGGAA    TCGATTCGGTTGCGGA ACAG TCTGCGAACGAATCGA     ATACGAATCGCTGAC  61 221
  AGR_C_4993 NONE
  AGR_C_4991 2750571 .. 2750584 -  -2.3  -3.01712   TTGGGCTTCGGAACA               CAAGC CGTC GCCCG                GAATTCAGACAGGGC  42 124
  AGR_C_4989 2750131 .. 2750155 - -12.2  -5.72622   TGGATAAACAAAAAA         GCCCTCG-TGC TGAT GCAACGAGGGC          TTTTCGAATTTTGAT 100 57
  AGR_C_4983 2745017 .. 2745034 -  -9.8  -3.63627   TTCCGACATTTGAAA             CCCGGC CGCCGT GCCGGG              TTTTTTGTTTTCAGG  74 44
  AGR_C_4980 2742077 .. 2742092 - -10.4  -4.86731   TTTGCGGAAAGAAAA              GGCTGC CGAA GCAGCC               TTTCCAGAAGATCAG 100 37
  AGR_C_4963 NONE
  AGR_C_4961 NONE
  AGR_C_4959 2731494 .. 2731513 - -10.7  -5.45802   CCTCCAAAAGAAAAA            TCCCCGG TCCTGG CCGGGGA             TTTTGTCATGTTCGG 100 41
  AGR_C_4956 2730366 .. 2730384 -  -2.2   -4.1891   TGTTCGGAATAGAAA             GTCCCGGC CTG ACCGCGTC             TCTGGCGATTGCCGG  60 71
  AGR_C_4949 2718578 .. 2718609 - -12.2  -5.28176   GCCACCCACAAAAAA      TTCAGGCCCCTGCG TCAC CGCAGGAGCCTGTG       TCTAAAGGCGGACAG 100 53
  AGR_C_4942 2715039 .. 2715049 -  -5.4  -4.41897   AATAAAGCAGCAAAA                 CCAA GTC TTGG                 AAAGGGCAATTCCGG  70 61
  AGR_C_4940 2711466 .. 2711486 - -11.8  -5.46657   GAGCGCAATAAAAAA            CGCCCGCC GGGAA GGCGGGCA            TCTGTAACTCTATTG 100 57
  AGR_C_4939 NONE
  AGR_C_4938 NONE
  AGR_C_4936 NONE
  AGR_C_4934 2707212 .. 2707233 - -15.9  -4.11216   CCCCTACGGCGAAAA           GGCCGCGAT TCTC ATCGCGGCC            GCAAGATTCATCGCC 100 79
        mtgA 2705023 .. 2705047 -  -4.2  -3.27029   GCCGACCAACGAACA          GCAGATACCG ACCGG CGAAATCCGC          TCCGTCGAAGGCACC  48 443
  AGR_C_4926 2702489 .. 2702501 -  -3.4  -3.31144   CGTCGAGTTTCAGAA                TTGG GGGTG CCAA                GGCGTCAGGCTCCGG  45 30
  AGR_C_4923 NONE
  AGR_C_4920 NONE
  AGR_C_4919 2698943 .. 2698967 -  -2.8  -2.57931   TCGACCGCCGATAAT         CGCGACGCAGCA TCA TGC-GCGG-GCG         TGCCTCTTCCTCAGT  40 36
        thiP NONE
  AGR_C_4916 2696439 .. 2696454 - -10.4  -2.58645   ACCAGAATAACAGAT              TCGCCC CAAC GGGCGA               TGAATGCCAAAACGG  66 191
  AGR_C_4913 2694820 .. 2694837 - -12.7  -5.60689   CCAGACAACAAAAAA             CCCCGGA GCGA TCCGGGG              TTTTTCTTTGGCTCT 100 39
  AGR_C_4908 2691606 .. 2691639 - -13.9  -4.09685   TTCTATCGCTTAAAA     TGATTGTGGCCCGGA AACC TCCGGGCCACAATTT      TTATATGTGCAACTG 100 76
  AGR_C_4899 2685517 .. 2685527 -  -3.2  -5.00884   ATCTGCTGGAAAAAA                 CTCA GGC CGAG                 ACGAAATAATAGGCC  76 16
  AGR_C_4888 NONE
        dapF NONE
  AGR_C_4885 NONE
  AGR_C_4881 NONE
  AGR_C_4880 NONE
  AGR_C_4876 2674033 .. 2674047 -  -2.8  -3.49687   ATCCTTTATAAAAAG               GTCG GGCCCTT CGAC               GCCCGCAGCATAGAG  47 102
  AGR_C_4866 2667982 .. 2668016 - -13.7   -4.3078   AACGAGACCAAGAAA    TTGAAAGGCGCCGGGA TTTC TCCCGGCGCCTTA-AA     TCGTTCAAGCTTTAG 100 37
  AGR_C_4864 2667020 .. 2667036 -  -2.1   -3.1552   GCCTAGGCACCAAGA              TGACCCG GTC CGGTGCA              TTGACCCTTTACCCC  42 86
  AGR_C_4863 2666241 .. 2666258 - -14.1  -3.70571   GACAAACATGCGAAA             GGCGGCC CTGC GGCCGCC              TTTTTATTTGGGAAT  95 100
  AGR_C_4857 2661162 .. 2661182 -  -2.5  -3.78934   CTTTTGGCAGAACAA            GCATAGC GAATCAT GCAATGC            AGATGGGCGCAAGTG  52 42
  AGR_C_4856 2660492 .. 2660523 - -11.5  -3.31263   AGGCCACCCGGAGAA      CGTCCCCGATCCC TATTAC GGGGCCGAGGACG       GGTTCCTTGATGTCT  75 39
  AGR_C_4855 2659934 .. 2659946 -  -7.7  -3.72893   GACTCGGCCATGAAA                CCGAA GGC TTCGG                CAAAACTCGAAAACT  65 140
  AGR_C_4850 2659231 .. 2659243 -  -9.1  -2.64099   CGCCCTGAGGAGAAC                GGCGT GGC ACGCC                CTTCCCTTGTGTGTA  59 109
  AGR_C_4849 2658473 .. 2658505 - -12.7  -4.64657   TCAAACTGGCAAAAA      CGCAAATGGCCGGTC GAG GACCGGCCAATCACA      AATCTGACAAAGCGT 100 46
  AGR_C_4846 2657058 .. 2657071 -  -3.8  -3.56099   GAGAACCGCCGGAAA               GCCA GGTTTA TGGC                GCAAACGCGGCTTAT  51 41
  AGR_C_4844 2655981 .. 2656004 -   -21  -4.18018   TCGTGCCACGTAAAA          CGGGCGGCGG AATG CCGCCGCCCG           CAATTCAGTCTGGTT 100 46
  AGR_C_4842 NONE
  AGR_C_4841 2654221 .. 2654236 - -11.8  -5.28942   GAGGGCAAATAAAAA              GGCGCC CAAA GGCGCC               TTTTTGCAATCAGCC 100 35
  AGR_C_4836 2650985 .. 2651008 - -15.2  -5.27399   CAAGACATGAAAAAA          CCCGCCGGCG TCAC CGCCCGCGGG           TTTCATAATCTTTAC 100 51
  AGR_C_4829 2646953 .. 2646975 - -14.2  -2.82668   TTGCAAATGCGAAAG           GGGGGCTCAT GTC ATAAGCCCCC           TGCGCTCAGGTTCTA  83 62
  AGR_C_4827 2644995 .. 2645011 - -10.8  -5.75599   GAAAGCATAAAAAAA              CCCGGC TCAAG GCCGGG              TTTTTCAAATTCGTG 100 55
  AGR_C_4826 2644233 .. 2644243 -  -3.2  -3.32844   GCTTTGAGCGGATAA                 GACA GAA TGCC                 GGATTTGAGGTTATC  47 101
  AGR_C_4822 2643549 .. 2643576 - -17.8  -5.41143   CAGCGCGCAAAAAAA        TCCTCCGGATCG ATAC CGACCCGGAGGA         TTTCGAAAAGCTCTT 100 65
  AGR_C_4819 2641021 .. 2641032 -  -3.6  -3.62572   CATGATTATGTCAAA                GCCG AAAT CGAC                 TGGCTGAAAGTGCCG  51 524
  AGR_C_4806 NONE
  AGR_C_4804 NONE
  AGR_C_4802 NONE
  AGR_C_4801 2632495 .. 2632520 -  -3.1  -2.75064   GTCCTCACCGAAGCA         TCAGTCCGGCG ATTT CGGCGGATTGG          CGAGGCCGCCCATGC  41 0
  AGR_C_4799 2631791 .. 2631807 - -10.1  -4.11216   TGTCCATGCCGAAAA              CGCAGAC GAT GCCTGCG              CATACGAACATGGCG  80 61
  AGR_C_4794 NONE
  AGR_C_4793 NONE
  AGR_C_4792 NONE
        sdhB 2627687 .. 2627706 -   -15  -3.90048   CCGGTTGTAAAAAGA            GCCGCGGT CGAG ACCGCGGC             CGGATAGATTTTCTC 100 58
  AGR_C_4789 2626905 .. 2626923 -  -8.1  -4.72272   TGGCTTCATGAAAAA            GCGCTCCG GTCG CGG-GCGC             AGCAAAGCACCCGCG  90 93
  AGR_C_4785 NONE
  AGR_C_4783 NONE
  AGR_C_4782 NONE
  AGR_C_4780 NONE
  AGR_C_4779 2622416 .. 2622426 -  -2.4  -3.06515   GCGCAGCGTTAAAAC                 CGCG CCG CCCG                 TTACCGGTCTCATGT  42 45
  AGR_C_4776 NONE
  AGR_C_4775 2617982 .. 2618000 -  -3.8  -3.78998   TGAAACGAAAAGCAA             TACCGATC AGA GATCGAGA             ACCAGACGTTCCGGA  56 13
  AGR_C_4774 NONE
  AGR_C_4773 NONE
  AGR_C_4772 2615302 .. 2615326 - -19.3  -4.00038   CACGAGTATGAGAAA          CCCCGGCCTGC ATG GCAAGCCGGGG          TTCAACAGATGACTG 100 75
  AGR_C_4771 2614726 .. 2614742 -  -2.1  -4.27316   CCGTCGAACCGAAAA              CGCGACA AAC CGCCGCT              CAGACCCTAGCCGTG  60 32
  AGR_C_4769 2613874 .. 2613888 -  -2.7  -3.64822   AGGCGCTGATTGAAA               CGCTG GAACT CGGCG               ACCGTATGGATGACG  49 305
  AGR_C_4763 NONE
  AGR_C_4761 2609253 .. 2609265 -  -3.3  -4.72486   CACAAATGCCAAAAA                GCCCG CTT CAGAC                CAGCCCGAAGACGTA  70 20
  AGR_C_4759 NONE
  AGR_C_4757 NONE
  AGR_C_4756 NONE
  AGR_C_4754 2604585 .. 2604597 -  -4.8  -2.95896   CGACCATGTAGAAAG                CTGC TTCCG GCAG                GCTGTCATATTCGCC  46 30
        atpC 2603901 .. 2603917 - -11.5  -5.79595   GCTGAAAACAAAAAA              GCGACCG AAA CGGCCGC              TTTCTGTTTTAAATA 100 80
  AGR_C_4748 2602763 .. 2602812 - -10.7  -5.28176   CCCATCGATAAAAAA GCCGCCAGCATATCCCGGCTACCG ACA CCTCAGCCGCGATATGCC-ACGGC AAGGGCGCATGGCAA 100 99
  AGR_C_4738 2591910 .. 2591927 - -14.1  -5.18371   CGCCACAAAAGAAAA             GGCCGCG TGAA CGCGGCC              CTGACCTCTTCAATC 100 53
  AGR_C_4732 NONE
  AGR_C_4730 2588295 .. 2588316 - -10.9  -2.66964   CGAGCGAGGATATTA           TCG-CCGCCT GGC AGGCGGGCGA           TGCAAAAGCCGCCAG  64 312
  AGR_C_4719 NONE
  AGR_C_4717 NONE
  AGR_C_4716 NONE
  AGR_C_4715 2580015 .. 2580046 - -17.3  -2.64155   CCGCGGCGAAATTGA      CCGGATGCGGGCG GCCTTG CGCCCGCATCCGT       ATTCATGAGGAATTA  90 38
  AGR_C_4711 2578626 .. 2578666 -  -4.5  -3.08798   AGCCGGCACGCAAGA  GAACCTTGAACGCCGGGCC AAA AGCCCGGCGTTGTCTTTTC  GCCTCGGGACGACAG  47 117
  AGR_C_4707 NONE
  AGR_C_4705 NONE
  AGR_C_4704 NONE
  AGR_C_4702 2572734 .. 2572762 - -18.1  -2.74605   CTGGGGTAAAAGCTA        CCGGCCCGCTGTC ATT GCCAGCGGGCCGA        AATGATGGGTTCGGG  95 8
  AGR_C_4700 NONE
  AGR_C_4698 2570553 .. 2570576 -  -6.6  -3.82097   GCGAAACGGAGCAAA          GCGCCCG-CGC GGA ACGACTGGCGC          GACTAGGGCTCGCAC  63 158
  AGR_C_4682 2559436 .. 2559457 - -10.1  -3.60072   GAAAAGAAACAGGAA           CTCGGGCCGC ATC GCGACCCG-G           CCATCGTGCTTGATG  73 457
  AGR_C_4677 NONE
  AGR_C_4675 2555985 .. 2555997 -  -4.8  -3.32844   TTGCCGATCTCAGAA                GCGA AAACA TCGC                CATTCGCGGACGAAA  49 133
  AGR_C_4666 2547262 .. 2547293 -  -4.4  -3.59979   GTCGTTCATGCCAAA      CGGC-CCCTCGCA CTGTTGC CGCGAGAGAGCCA      GACGATTGCCGCAAC  54 405
  AGR_C_4656 NONE
  AGR_C_4654 NONE
  AGR_C_4652 NONE
        thiG 2537749 .. 2537770 -  -2.1  -3.53444   CGACCTTGGCGGAAA           GCGGCGATC AGGA GAAAACCGC            CGTCCCGATAACAGG  47 11
  AGR_C_4649 NONE
  AGR_C_4647 2535964 .. 2535983 -  -2.1  -3.73968   AAAGCTTCGATGAAA            GAC-ACGG GCTTG CCGCCGTC            AGGCTCAATGCGGCG  52 306
  AGR_C_4636 NONE
  AGR_C_4633 2530583 .. 2530595 -  -4.8  -3.25166   TGAGCTGAAAAAGTA                CCTG TAAAT CAGG                ATTGGAGCCAAGGGC  49 187
  AGR_C_4625 2526849 .. 2526866 - -12.7  -6.14618   CACAAAATAAAAAAA             GCACCGG TCGC CCGGTGC              TTTGTGCTTACCCAG 100 50
  AGR_C_4609 2509204 .. 2509218 -  -6.4   -3.6502   GACGTTTCAGGCAAA               CAGGCT CTC AGCCTA               CGAACCCGGCCTGTA  60 23
  AGR_C_4608 NONE
  AGR_C_4606 2506788 .. 2506798 -  -8.2  -3.61398   GTTCGCGTTGAAGAA                 CCGG AAG CCGG                 TTCCCGTTCGTCTCC  65 186
  AGR_C_4604 2505773 .. 2505786 -  -3.7  -3.35255   CGCAAGAACAAGACA               CAGGC CGTC GCCGG                TTCATCGAGTGGCGA  47 329
  AGR_C_4599 NONE
  AGR_C_4598 NONE
  AGR_C_4595 2501949 .. 2501963 -  -4.2  -2.94235   CCATATAGACGAAAG               GCTGCA TGG TTCAGC               GCCCGTCAAGCTTGA  46 21
  AGR_C_4594 NONE
  AGR_C_4592 NONE
  AGR_C_4590 2499600 .. 2499630 -    -7  -4.13995   TCGCCATAAATTAAA       TGTTGCATTTGCAA AAA TTGCAAATGAAATA       TTGATAGAAGCCAAT  70 60
  AGR_C_4589 2497898 .. 2497912 -  -5.7  -4.20025   AAGGCTGAAGATAAA               GGATC TGCAG GATCC               GAAAAAAGTCGAGAA  68 271
  AGR_C_4578 2489217 .. 2489272 -  -5.3  -3.85698   CCTGGGGCGCATAAA GACACTTCGGTT-CTGCACTCCGGCGC CAAA GCGCCGGAG-ACAGGAAGCGGCGGGGC CTCAGGCCTTGGCCG  61 27
  AGR_C_4574 NONE
  AGR_C_4572 NONE
  AGR_C_4571 NONE
  AGR_C_4569 NONE
  AGR_C_4567 2482820 .. 2482838 -    -8  -3.78934   CGGCGGGGAGAAGAA             GCGAGCGG CAC CCGCCCGA             TTTATTTGCGACGTA  71 44
  AGR_C_4566 2481223 .. 2481234 -  -2.2  -3.95584   CTGCTACGAATGAAA                CCCT TTTA AAGG                 CCCCTCCAATATTCG  54 19
  AGR_C_4564 2479800 .. 2479832 -  -9.7  -4.14243   CAGGTCATGGCAAAA      CGCATCGCCAAGGCC GAA GGCTGTGACGAAGCG      TGGATGATCGAAGAT  83 440
  AGR_C_4545 2469940 .. 2469964 -    -3  -4.97158   CCAGACCAAATAAAA          TAATTTTATC AAATG GATAAAATTT          TGGGGCGCATCGAGC  74 324
  AGR_C_4543 NONE
  AGR_C_4541 NONE
  AGR_C_4539 NONE
  AGR_C_4537 2466810 .. 2466826 -  -2.1  -3.04517   ATCTTGCTCTAAAAT              CCTGTCA TCA TGTCTGG              TCGGCTGGCAGCAGG  42 16
  AGR_C_4536 2466210 .. 2466223 -  -3.7   -3.3382   GCCAGCACACATCAA               GCCAG CACA CAGGC                GTCTTCAAATCCAAG  49 8
  AGR_C_4534 2465441 .. 2465466 - -14.7  -4.10331   TCAAGTAATGAGAAA         GGCGTTTCCGG GAAA CCGGGAACGCC          CTTTTTACTGACGTG 100 199
  AGR_C_4523 2458719 .. 2458746 -  -9.8  -4.75174   CAGCCAATTGAAAAA        CCCGCCTGCCCC ACAC AGAACAGACGGG         TTATACTTAACGAAC  95 55
  AGR_C_4522 2457684 .. 2457703 - -12.8   -4.3586   TGATGGACAGCAAAA            CGGGCGAC TTTC GCCGCCCG             GATCTGTGAAAACAG 100 68
  AGR_C_4515 NONE
  AGR_C_4513 2452966 .. 2452997 -   -10  -3.06133   CAACCTTCGACGCAA      GCCCGCCGCGCATC ATCA GATGCGCGGCGTTT       TTCATGGCTGGAAGC  67 479
  AGR_C_4500 2446388 .. 2446404 -  -9.5  -2.62983   CTCAGGGGTAGAGCA              CAACCTT GCC AAGGTTG              GGGTCGAGGGTTCAA  63 127
  AGR_C_4498 2445724 .. 2445744 -   -14  -3.93262   GCTCAACACAGCAAA            GCGCCCGA GAGAT TCGGGCGC            TTTTTTCGTAGAGAT 100 125
  AGR_C_4479 NONE
  AGR_C_4477 2433962 .. 2433980 - -10.2  -3.54475   GGTGGCAGCAGACAA             GGCTGCCT GAT AGGCCGCC             CTGCTATGCCGCTCT  74 29
  AGR_C_4467 2429872 .. 2429886 -  -4.2  -3.14878   CGGTGGAACTCAAGA               CCGCAA GGC TCACGG               CTTCACCACGTCAGG  47 20
  AGR_C_4466 NONE
  AGR_C_4465 2427808 .. 2427825 -  -2.6  -3.09492   CCCGCAAGGCCAAGA             TCGCCG CACTTT CGGCCA              TGACGGTGAGTTATG  41 217
  AGR_C_4460 NONE
  AGR_C_4459 NONE
  AGR_C_4456 2425033 .. 2425052 -  -3.5  -4.91084   CAGTGAACAATAAAA            TCGACTG TTCAAC CAGTCGC             GCAGACCATTCTAGT  75 36
  AGR_C_4455 2423871 .. 2423884 -  -2.3   -2.9176   AAGGGTAGTGAGATA               CGGCA ATGG TGCCC                CCTCATCCGACCCTT  40 96
  AGR_C_4453 2422593 .. 2422617 -    -5  -4.18018   CGGCGCGATGCAAAA         GC-CGCCGA GCGCGAAT TCGGCGTGC          CAGTACCGGTCATGA  65 506
  AGR_C_4449 2421138 .. 2421179 - -11.6  -5.63103   GCCGAACGAAAAAAA TCGCCGGC-TTCCTGAACC AACGA GGATCAGGAAAACCGGCGC AGTCTGGCAGGCATG 100 92
  AGR_C_4442 2418711 .. 2418742 -  -3.1  -2.56596   TGGTTTATGAATCTA     GATC-GCC-GAGGAC ATTA GTCCTCAAACGGATC      AGTCACAAGTATGGT  40 8
  AGR_C_4441 2416298 .. 2416315 - -14.1  -4.77165   TGCCTTATAACAAAA             GGGCGGC CTGA GCCGCCC              TTAAACCATCACTGA 100 34
  AGR_C_4431 NONE
  AGR_C_4428 2410984 .. 2411003 -  -9.2  -2.62184   TCGCCGCCGAGATGA            TCGCGCTG ACGG CAGCGCGG             GAGGGTGAGAGGTCG  56 417
  AGR_C_4423 2408044 .. 2408073 -  -8.6  -4.43397   TCCCAAAACAAAGAA      GACCGG--CGCGTC GGTG GACGCGATCCGGCC       TCTCACAAATTCACA  83 56
  AGR_C_4421 2407308 .. 2407328 - -12.6  -2.71712   CCGTCTGTTTGAAAC            CGATGGCG CCGTC CGCCATCG            CGGCACGAAGGGTGG  69 190
  AGR_C_4418 2406180 .. 2406196 -  -9.4   -4.3208   CCGCAGAATCGAAAA              TCGGCG GCCGT CGCCGA              ACGAATCGGCGGCAC  82 163
  AGR_C_4413 2403549 .. 2403565 -  -4.3  -4.30719   GGCGGGGAGAAGAAA              CAAGTGG CAG CCGCTCG              ATCCTTCTACAGTTA  66 70
  AGR_C_4402 NONE
  AGR_C_4400 NONE
  AGR_C_4398 NONE
  AGR_C_4396 NONE
  AGR_C_4395 2395462 .. 2395491 -  -2.2  -2.73364   GGTTGATTGCAAGGA       CCTGTTCGAT ACCCACCTTA ACCGAACAGA        AACCGTTCCACTCTG  39 73
  AGR_C_4394 2394259 .. 2394278 -   -15  -5.61881   CGTCAAAAACAAAAA            GCCCGGCA TCGC TGCCGGGC             TTCGATAGTGTATCG 100 49
  AGR_C_4393 2393373 .. 2393386 -  -2.3  -4.07568   GTCGTGCTTCCAAAA               TCAGC CGTT GCGGA                GCGTGCGGACCTCAT  57 82
  AGR_C_4380 2383923 .. 2383950 - -10.5  -3.13164   TTTTCAATTATTGAA        GCACCGCCCCC AAGAGA GGAGGCGGCAC         CAACCCCGCTGATCA  69 38
  AGR_C_4379 NONE
  AGR_C_4378 NONE
  AGR_C_4375 2380012 .. 2380022 -  -3.2   -2.6574   CAAGGAGGGAGATCA                 GATG CCG CACC                 CGCTCGCTTTTTGGG  40 126
  AGR_C_4373 2379151 .. 2379171 -    -4  -4.39002   AAATTGCGCATAAAA           GCC-ATGCA GAGG CGCATAGGC            TTTCAAAATATTAAT  65 88
  AGR_C_4370 NONE
  AGR_C_4369 2376939 .. 2376953 -  -9.2   -2.7317   ACAGACCCCGAAGGA               CGCCGG TTG CCGACG               ATCCGAAGGGTTTAC  60 37
  AGR_C_4368 2376551 .. 2376563 -  -3.3  -2.62983   TCCAGCGCCATATCA                TCCCC TCA GCGGA                TCGGTTCGTGAACGG  40 18
  AGR_C_4366 2376062 .. 2376076 - -12.8  -2.64155   CGGGCTCGAAACGCA               CCGCCG TGC CGGCGG               GAATATCGAGACGCA  75 238
  AGR_C_4363 NONE
  AGR_C_4360 NONE
  AGR_C_4359 NONE
  AGR_C_4357 2372716 .. 2372741 - -10.3  -5.02074   TCATCGGCGAAAAAA         GGGCGCGGCAC CACG GTGCCGAGCAC          GAGAAGCAGGACCAC 100 94
  AGR_C_4355 NONE
  AGR_C_4353 2371444 .. 2371458 -    -7   -2.6999   CGAAAACCGAGATCA               GGCCGC AGC GCGGCT               TTTCAGGTTTTCCAG  51 8
  AGR_C_4352 NONE
  AGR_C_4350 2369921 .. 2369944 -  -4.5  -4.30719   GGCGGGGAGAAGAAA          CACGGAGCG CCCGCT CGCTCCATC           GATCTTTATTGGGCC  66 45
  AGR_C_4348 2369105 .. 2369120 -  -2.5   -2.6927   ATGGCTCACAGACCA              CCCTG CTCTTT CAGGA               AACCGACGATACGAT  38 0
  AGR_C_4347 2368215 .. 2368242 -   -17  -3.24747   CCGGGAGAGGATGAA        GGGCGGTATGCC AACC GGCATGCCGCCC         TTCTGCATGACTGAA 100 50
  AGR_C_4325 2354175 .. 2354194 -  -3.5  -3.04988   TTATGCAGAAAGAAT            GGATCAC CTGTTC GTGAGCC             CTGGCTTTCAGCCGC  45 33
  AGR_C_4323 NONE
  AGR_C_4321 2353159 .. 2353173 -  -9.2  -3.41602   CGGACCGCATCAGAA               CCGCCA TTC CGGCGG               GCCTGATCCTCGGCC  63 196
  AGR_C_4313 2349005 .. 2349023 - -10.3  -2.79183   GCGACGGCGACGAGA             CCGGCAT TCGCG ATGCCGG             CAATGCGCTGGGCGC  66 120
  AGR_C_4311 NONE
  AGR_C_4309 2347276 .. 2347293 -  -3.3  -4.07568   CCGCCGGGCTGAAAA             CCGGC-GC ACT GCTGCCCG             CCACACATTCGCCGC  59 142
  AGR_C_4304 NONE
  AGR_C_4302 2342671 .. 2342694 -  -5.2  -3.54459   CGAAGCGCTCGCAAA          GATCGAACGG TTTT CCATTCGCCC           GGAATGGTCCCACGA  52 493
  AGR_C_4298 NONE
  AGR_C_4296 NONE
  AGR_C_4294 NONE
  AGR_C_4293 NONE
  AGR_C_4292 NONE
  AGR_C_4290 2337250 .. 2337273 - -10.2  -5.24129   GCCGCGGACAAAAAA          GCGGCAGGCC TTTC AGCCTGTCGC           ATTCATTTCCAATAG 100 63
  AGR_C_4286 2335761 .. 2335773 -  -2.6  -4.14472   GCAACAGGCGGAAAA                GCCG GACCA CGAC                TGAAAGAATGAAAAA  56 223
  AGR_C_4283 2333481 .. 2333509 - -16.1  -3.86015   GATGGTGCCCATAAA        TACCGCGCAGG AATAAAA CCTGCGCGGTA        TGTCTCCAAGCCTGC 100 104
  AGR_C_4281 2332752 .. 2332769 -    -4  -3.53563   AGACGCTTGCTGAAA             CCCGTC GAGATT GTCGGG              GATTCGTCCTACGCC  49 279
  AGR_C_4277 2329744 .. 2329766 -  -2.6   -5.0133   GATTCCGTTAAAAAA           GCAATACATC GAC GACGGATGGC           CCGCATTGCCACATA  74 395
  AGR_C_4275 2328832 .. 2328864 -  -4.7  -4.15565   CGGACGATGGGAAAA      CGGCACCATGGACGC TGC ACGCCCATCTTGCGG      ACGCGAGGATCTTCG  62 64
  AGR_C_4274 NONE
  AGR_C_4272 2327913 .. 2327929 -    -8  -4.17309   CAGGAGAAAGAAGAA              GAAGGC ACGGA GCCTTC              ACCGCCGGCCGGCCA  75 478
  AGR_C_4267 2325413 .. 2325437 - -13.6  -4.66163   ATTTTTATGGAAAAA          CGGGGATGAC GCCAA GCCATCCCCG          CATGTGTCTTCAGCT 100 40
  AGR_C_4264 NONE
  AGR_C_4262 2322582 .. 2322600 -   -16  -3.74693   CTGCATCTTATGAAA             GTGGCCGG AAA CCGGCCAC             TTTTTTGACTGCGAT 100 55
  AGR_C_4261 2321098 .. 2321117 -    -5  -3.66844   GGCAGACGCCAATAA            CCCCAT TCCCCGCC ATGGGG             CGGTGGGGCAAGGCC  54 423
  AGR_C_4257 2320152 .. 2320185 -  -7.2  -3.36073   CACACCCGCGAAACA     CCTGCCGGGCCGCC CAGGCC GCCGATCCGGCGGG      CAGGACCGCGCGATG  61 61
  AGR_C_4246 NONE
  AGR_C_4244 2313690 .. 2313705 - -10.4  -3.53012   TTTTCGCGTGGCAAA              GGCGGA AAAA TCCGCC               TCCCCGTCAGGCTTG  74 32
  AGR_C_4242 2313018 .. 2313053 - -24.9  -3.71284   GCCGCATCAATACAA    TGAGGCCCCGCATGG TTCCAG CCATGCGGGGCCTCA     ATAAAGATCGGTGAT 100 53
  AGR_C_4240 2311971 .. 2311997 - -13.6  -3.90112   CGCTCGCCAATCAAA         GCCCCGCAGGCA ATC CGCCCGCGGGGT         TTTTCTTTGTCTTCA  93 38
  AGR_C_4237 2305787 .. 2305806 -  -4.2  -3.75153   TGGCGGCAATGGAAA            GAG-GTCCG CAA CGGCCGCTC            CACGCTGCATTTCGT  57 504
  AGR_C_4235 2304224 .. 2304243 -  -7.1  -3.91072   GCAAATGCGGACAAA            CCGGCCT CTTTGC AGGCCAG             CAGATAAGTGATTTG  65 71
  AGR_C_4233 2303341 .. 2303389 -  -2.2  -4.31164   GGGAGATAAGATAAA CCTCCGAACCTTGCCGGGCCGG ACAGG CAAACGCGGCACGCTTCGGATA TGCGATGCCGAACGG  60 121
  AGR_C_4231 NONE
  AGR_C_4230 NONE
  AGR_C_4229 NONE
 AGR_C_4225A NONE
  AGR_C_4225 NONE
  AGR_C_4223 NONE
  AGR_C_4222 2299245 .. 2299273 -  -8.8  -2.62735   AGATGGCCGACATGA        TGCAGGTCTCCG CCATT CCGAGACCTGCT        CCCGCCGCCGCTACG  56 303
  AGR_C_4219 NONE
  AGR_C_4218 2297091 .. 2297130 -  -7.6  -3.53012   GTCCTTGGGCTGAAA  GGAGTCTTTCCGTCGCGC CGAC GCGCGTCGGCTGGATTCC   TGTGACAAGCACAGG  62 58
  AGR_C_4215 2294950 .. 2294980 -  -3.8  -3.21934   GCTTGGCCAGAAAAT       CCGTTACGTCGTCA GCC CGGCGACATTCCGG       CGCTGGTTTCTCATC  45 121
  AGR_C_4209 2290770 .. 2290781 -  -3.6  -3.88766   AGCGCATAGAGGAAA                GCCG GCCG CAGC                 AGCAGCCTCAATATC  56 33
  AGR_C_4197 NONE
  AGR_C_4195 2281694 .. 2281704 -  -2.4  -3.70512   GGGGAGAAGAAAAAT                 GCCG CAG CCGC                 TCACCTTATCTTAAC  50 80
  AGR_C_4193 2280344 .. 2280376 -  -5.4    -5.252   GATCCCCACAAAAAA     CGCGGATGGCGGGCC TAAC GTCTC-CCTTCCGCG      GCAAGCACCGGCAGC  90 7
  AGR_C_4191 2278895 .. 2278912 - -14.1  -4.72272   CCGTTTCACGAAAAA             GGCGGCC GATT GGCCGCC              TTTTTATATGTTTTA 100 38
  AGR_C_4185 2277088 .. 2277110 -   -12  -2.74605   GGTCGGCAAAAGTCA           GGCCGACC GGGTCAT GGTCGGCC           TTCTAGCCTATTTTG  72 71
  AGR_C_4182 2276219 .. 2276249 - -10.6  -2.55351   GTTCCTTAGAGCAAG       TCTGCCCAAAAC GTTACCT GTTTTGGGCAAA       AGACATGCGTAAAAT  66 105
  AGR_C_4180 2274671 .. 2274686 -    -9  -2.80493   TGGTTAAGATATAAG              GAGAGG TTGC CCTCTC               ATCTGACCCTTCGGG  60 104
  AGR_C_4178 2273914 .. 2273927 -  -6.7  -2.71712   CTTTGCTGCCCAAAC               TGTCG AGAT CGACA                TCGTCCGGTGAAATC  52 46
  AGR_C_4176 2272737 .. 2272749 -  -4.8  -3.01712   TTTTCCCGTCGAAGA                CCGA CACAT TCGG                CAACACCATTCTGGA  46 491
  AGR_C_4169 NONE
  AGR_C_4167 2268393 .. 2268410 -  -2.1  -4.35561   TAATAAATAAAAATA             TAAACAT ATTA ATATTTA              AAAATAGATGGCTAT  60 52
  AGR_C_4166 2267195 .. 2267208 -  -3.7  -4.65895   CTTCGGACTGAAAAA               GGGCG CCAT CGCCT                CCACCGTCGGCCATG  70 486
  AGR_C_4164 2264295 .. 2264329 - -14.5  -4.22652   CGACATGATCGAAAA    CGACCATCCGCAATTCG TGG CGA-TTGCGGATGG-CG    ACGTGATCGGCTGGT 100 333
  AGR_C_4159 2260566 .. 2260578 -  -7.7  -3.28712   GGCGGGTGTCTACAA                CCTGT TCG ACAGG                AAATACTGGAATGGG  59 204
  AGR_C_4155 NONE
  AGR_C_4154 2256753 .. 2256772 - -10.6   -2.8294   GACCGTTGATAAGGA            GGCCGGCC CGCT GTCCGGCC             GGCTTACTCTATCAG  66 29
  AGR_C_4148 2252773 .. 2252797 -  -8.5  -2.66335   CCAATACAGAAGCGA          CGGCCGGCA TCGTCTT TGCCGGGCG          CGGTGCAGATCCATG  56 150
  AGR_C_4143 NONE
  AGR_C_4141 2250688 .. 2250708 -  -6.8  -5.45802   GCCCGAAAAGAAAAA            GGACCTCC ATTGA GGAAGCCC            TTTGCTCTTGTTCAA 100 54
  AGR_C_4139 2249816 .. 2249832 - -10.8  -6.09888   CTTCAACAAAAAAAA              CCGGCG TCACG CGCCGG              TCTTAATTCACTCAT 100 67
  AGR_C_4134 2247153 .. 2247175 - -16.3  -4.20806   GACCGTAAAATGAAA           CCGGCCGCA ACAGG TGCGGCCGG           TTCGATCAGCTTATT 100 36
  AGR_C_4132 2246611 .. 2246655 - -17.8  -4.11692   GATCGATTGCCAAAA CGCACGAACCGCGCGCACGG GGTGG CCGTGCGCGCGGTTCGCTAT TGGCTTTTCTATCGT 100 87
  AGR_C_4131 NONE
  AGR_C_4128 2244801 .. 2244815 -  -3.4  -3.18264   CCCTGGAGCCAGCAA               CCCGCC GCC GTCGGA               CGTTCGGGTGGCGGC  45 357
  AGR_C_4125 2242817 .. 2242844 - -14.8  -4.74103   GCCTGAACGCAAAAA        GCCCGCGCCGGT TCTC ACCGATGCGGGC         TTTCTCAACTGAAAA 100 49
  AGR_C_4121 NONE
  AGR_C_4120 2240928 .. 2240946 -  -5.8  -3.79071   TCGACAATATTGAAA             GCCTGGCC TTC GGCCCGGT             GGTGGATGGCAAGCA  60 207
  AGR_C_4119 2238348 .. 2238378 -  -4.7  -3.65046   GGTCGAGGCTAAGAA      GCGAGAGTGCACCGC ACG GCGAGGC-CT-TCGC      AGAAATCTGCGCGCT  55 174
  AGR_C_4114 2236438 .. 2236451 -  -4.5  -3.55071   GCAGAGGGGGGTAAA               CCCCA CCCT TGAGG                CTTCTTACTTCGCCC  52 30
  AGR_C_4111 2234649 .. 2234671 -  -9.8  -2.52834   CACCGCACCATCAAT           CCGACCGGCA TCG TGCCCATCGG           CCCGGAACTGGACCT  60 92
  AGR_C_4108 NONE
  AGR_C_4107 2231441 .. 2231454 -  -3.8  -3.86524   ACATGGCTGGAGAAA               CGCT TCTGAT AGCG                TATCTCAGGTCAGCG  56 30
  AGR_C_4096 NONE
  AGR_C_4093 NONE
  AGR_C_4092 2221370 .. 2221385 - -10.4  -3.68351   CCGCGACGAGGCAAA              TGCGGC CTGA GCCGCA               AAGCAGCCCTCGCCG  76 46
  AGR_C_4086 2219334 .. 2219369 -  -2.4  -4.26076   GCATTTCGAGGAAAA    GCGGCCCTGGTTTTCC GTCC GGAAACACACGAACGC     TCTAAAACTCAATCG  60 34
  AGR_C_4081 2215645 .. 2215659 - -11.4  -3.74347   TCGAGAAATGGGAAA               CGCGGT TGA ACCGCG               GGGCAACACCTAGGC  79 262
  AGR_C_4079 NONE
  AGR_C_4077 2211638 .. 2211656 - -17.4  -3.92075   ATCGCCATGCAGAAA             CGGCGGCC GAA GGCCGCCG             CTTATGACGCTTCGT 100 27
  AGR_C_4074 NONE
  AGR_C_4073 NONE
  AGR_C_4072 2207528 .. 2207551 - -19.6  -4.73388   AACGCTCATGAAAAA          GCCTCCGCGG ACGA CCGCGGAGGC           TGATGATCGCAGGCA 100 53
  AGR_C_4069 2206502 .. 2206532 -  -4.1  -3.72576   GCGGGCTGGATGAAA      TC-CTTCCTGT-CCC ATT GGGCAAAGGAAGTGA      AGCGGTTGAAGCTAC  54 313
        clpS 2203559 .. 2203581 -    -4  -3.58726   TGTGGCGACAGAGAA           TGGCAAACCC GTC GCGACTGCCA           CGCTTCTGATCGTTC  51 326
  AGR_C_4046 NONE
  AGR_C_4043 2195036 .. 2195066 - -10.4  -2.70354   TCTGCGACAAAGCCA       CCGCGATCCGGC GTAATCG GCCGGATCGCAC       ACTTACGGGCCTTAA  66 37
  AGR_C_4041 2193259 .. 2193281 - -13.4  -5.32944   GCCACAAGGAAAAAA           GGCCGGAGAC AAA ACCTCCGGCC           TTTTATTTTGCTTAA 100 131
  AGR_C_4038 2189931 .. 2189947 -  -4.4  -3.98214   AGCATGGACCATAAA             GCCGGTG CATT CAC-GGC              GATGTCTCCGTTTTG  60 19
  AGR_C_4037 2189563 .. 2189575 -  -7.7  -2.64416   CACTGTCACGACAAT                GATCG CCG CGATC                GCAAACGTCAGCCAC  54 83
  AGR_C_4035 NONE
  AGR_C_4033 2187308 .. 2187322 -   -10  -3.60098   ATGCCGCACTTCAAA               CGTCCT CTT AGGACG               AGGCCGCACCCGCGC  71 18
  AGR_C_4019 2180423 .. 2180451 - -13.2  -5.08255   ACCCCGAAAACAAAA       GACCCCGGAATCG CAGG CGAT-CCGGGGCC        TCTCAAAAAAATGCT 100 48
  AGR_C_4016 NONE
  AGR_C_4015 NONE
  AGR_C_4014 2178080 .. 2178099 -  -6.4  -4.08692   CAATCTGGCCGAAAA            TGCGCGGCG TTA CGCCA-GCA            ATCTCCACGTCGATA  68 299
  AGR_C_4004 2173708 .. 2173724 -  -2.1   -4.2349   CGGGCAGAGCGAAAA              GGACCTG ATG CATGGCC              GAAACTGGCACCGTA  60 320
  AGR_C_3991 2169371 .. 2169390 -   -15  -5.38497   ACCGAAACGAAAAAA            GCCCGGCA TCGC TGCCGGGC             TTCTTTATACAATAT 100 51
  AGR_C_3987 2167794 .. 2167810 -    -3  -4.09685   GCCCACCCGTCAAAA             CGG-TCT GGCC AGATCCG              TCGTCTTGTCCACCA  58 3
  AGR_C_3984 NONE
  AGR_C_3982 2164990 .. 2165017 - -14.8  -3.89215   GCTGATAAACTGAAA        CGCCGCACCGCC CTTT GGCTGTGCGGCA         TTTTTCTTTCAGCGC 100 34
  AGR_C_3968 2160158 .. 2160172 -  -3.5  -4.56597   TTCCCGCTGGAAAAA               GAAGC GACAT GCCTC               GGTGAAGTCTATGAG  68 89
  AGR_C_3963 NONE
  AGR_C_3961 2155611 .. 2155631 -  -4.8  -5.08088   AATTTTCAATAAAAA            TTACAGAT AAACA ACCTGTAA            AAAGTATTATTGAGA  80 88
  AGR_C_3960 2153990 .. 2154025 - -12.6  -4.30441   CCACAAGATTGAAAA    CAAGACGCCGCGGGTCA CCA TG-CCTGCGGCGTTTTG    TTTTGCGCAATCCCG 100 402
  AGR_C_3952 NONE
  AGR_C_3948 2147862 .. 2147878 - -13.7  -4.87291   GAGCTGAATGAAAAA              GGGGGCT GAA AGCCCCC              TTTTTCATCTGATCT 100 42
  AGR_C_3941 2142862 .. 2142874 -  -5.5  -3.11732   CGCAAAGGCAGTCAA                GGAAG CAG CTCCC                TATGCCAACTATAAC  49 411
  AGR_C_3935 2139098 .. 2139123 - -19.1  -5.24129   CGTCGGCAGAAAAAA         GGCAGGGTAGC CATG GCTACCCTGCC          TTTACTTTTTCAGAA 100 51
  AGR_C_3933 2136685 .. 2136697 -  -6.9  -2.76823   AATTCTCAAAAAAGG                CCGCA TTT CGCGG                TTATCACCAGACTAT  52 105
  AGR_C_3929 2134281 .. 2134304 - -12.4  -5.63517   GCGGGAAACAAAAAA          CCCGGCCAGC GCTC ACTGACCGGG           TTCAATTTTGAAGGA 100 51
  AGR_C_3928 2132876 .. 2132890 -  -3.5  -3.78409   TCAAGGCAATCGAAA              CCG-CG ACCT CGTCGG               CCATGGCGATTGAAA  54 352
  AGR_C_3925 2129868 .. 2129879 -  -2.2  -3.47307   TGAATATCAGCAGAA                CCGA ATGT TCAG                 CAGGCGTTCAGGGTG  47 75
  AGR_C_3924 2129354 .. 2129386 - -16.3  -4.97405   AGGCATAAAAAGAAA      TGCCCCTCACTGCCA TTC CGGAAGCGAGGGGCA      TTTTTTATCGATCTG 100 81
  AGR_C_3912 2125220 .. 2125260 -  -8.2  -3.16881   TATCCACTGGACCAA  CGTGGTTGGATCCTCGGA ACAAG TCCGAGGATAACGCCACG  CAGAAAAGGACACCG  62 72
  AGR_C_3907 2119853 .. 2119871 - -13.8   -5.9362   GAAAACACAAAAAAA             GCGCGGGC AAG ACCCGCGC             TTTTTTATTTGTCCC 100 57
  AGR_C_3900 2116356 .. 2116384 -  -8.8  -3.22223   CAATTCCATCAGCAA       CCTGCGC-CGGCG CGGA CGCCATGTGCAGG        TGGGGCTGATGCTGG  61 310
  AGR_C_3889 2110785 .. 2110798 -  -3.8   -4.7373   TGATTCGACCAAAAA               CGAC GCTGAT GTCG                TCCAATTCCAGCGCC  74 413
  AGR_C_3887 2109149 .. 2109177 -    -6  -4.98468   ATAAGAAAAAAACAA       GC-CAGTCAGCCA TTAT TGGCCGATTGTGC        CCCAGTTTTCAGCGT  83 191
  AGR_C_3885 2107568 .. 2107590 - -17.7  -2.87931   TTGATTGCGCAGACA           GGGCGGCCG GGAAA CGGCCGCCC           GTTTTATTTGAGCGT  95 40
  AGR_C_3883 2106137 .. 2106147 -  -5.4  -3.25787   GAGGTAATAGCAACA                 GCAT ACT ATGC                 GATTGAGATTTCAAC  52 53
  AGR_C_3882 NONE
  AGR_C_3881 NONE
  AGR_C_3880 NONE
  AGR_C_3879 2102737 .. 2102748 -  -2.2  -3.67175   ACCTTTTAAAAGCAA                GCCT CAAA AAGC                 GCCTTGGTATTCTCA  50 4
  AGR_C_3878 2102294 .. 2102315 - -11.5  -5.06414   GCCGCGCAACAAAAA           GCCCGCGAT TTGT AACGCGGGC            TTCTTCCAGTTCAGT 100 44
  AGR_C_3875 2101409 .. 2101425 -  -3.5  -3.06796   GCCCATTTTATCCAA              CCGCGGC AAC GTCGCTG              CAACCAGCCGGAAAT  45 53
  AGR_C_3874 2100628 .. 2100645 -  -4.1  -3.02144   TCATTTTCTCCAATA             TGGAAAC AAAT GTTTCCT              AAATAGTCACAAAAT  45 40
  AGR_C_3872 2099360 .. 2099393 - -16.8  -5.80364   ACGGCAAGAAAAAAA     GAAAGCCCGGCGGA TTATGG TCCGCCGGGCTTTT      TCATTTGTGGGGCTT 100 40
  AGR_C_3868 2096907 .. 2096925 -  -4.4  -2.73124   CGTCACCCTTGAAAT             CCGCATCC GAT GTAAGCGG             TCAAAACCCCTGCGT  45 71
  AGR_C_3866 2096524 .. 2096545 -  -8.7  -3.55481   ATTAAAATTCAAAGA           TGCGCGG AAAATCAG CCGCGCA            GGTGATGGGTCTTTT  68 15
  AGR_C_3864 2096098 .. 2096123 - -16.1  -5.15634   TATCCCATCAAAAAA         GGCCGGGCCGC TTCC ACGACCCGGCC          TTCCCATAGATCAAA 100 48
  AGR_C_3855 2089230 .. 2089249 - -12.1  -4.46926   TATTGCACGAGAAAA            GGCCCGC TTTGCG GCGGGCC             TTTCCGAAGAGATTC  95 51
  AGR_C_3852 NONE
  AGR_C_3850 2087150 .. 2087173 -   -16  -4.76892   ACACGAATTTAAAAA          GCGCAGGCCC CGAG GGACCTGCGC           TTTTTTCATGTCGGT 100 57
  AGR_C_3834 NONE
  AGR_C_3833 2077058 .. 2077072 -  -5.6  -5.55769   TGGCACAACAAAAAA               GCGACT TGG AGGCGC               TGGAAAAACGGGAAT 100 60
  AGR_C_3831 NONE
  AGR_C_3830 NONE
  AGR_C_3826 2073438 .. 2073450 -  -6.2  -2.52464   GCCTCTCGCAACCCA                CCCG GATGA CGGG                CCCGGAAACCGGCTG  48 365
  AGR_C_3822 2070808 .. 2070830 -  -8.3  -2.65354   GTGATCCGAAATTCA           TGGCGGCGG GGTGA CCGCCACCT           ATATGGCCGTTTTGA  52 273
        mraW NONE
  AGR_C_3812 2066775 .. 2066789 -  -4.2  -3.38514   GGGAAAGGAAAGACA               TCAGCG GTT CACCGA               TCCTGTTATGGTTTC  51 11
  AGR_C_3810 NONE
        murE NONE
  AGR_C_3808 2062055 .. 2062073 -  -3.8  -3.45849   GCCAGATCAGCATAA             TTGCCCTT TCA AAAGGCTA             TTTCAGACTTGGCGT  49 28
  AGR_C_3805 2060932 .. 2060958 -  -2.2  -2.74144   TTCTTACCCCTAAAC         GACGTGACCG GGATCAT CGCTCACCTC         AGCTTCAGGGTGGCA  39 19
        murD NONE
  AGR_C_3801 NONE
        murG NONE
  AGR_C_3796 NONE
        murB 2054783 .. 2054826 -  -6.1  -4.63928   AGATTATGGCAAAAA TCGTTGAT-CGACCGTTACG ATAAA CGCAACGGTCTTATCAACAC TCGTATTTTCTTTCA  75 62
  AGR_C_3792 2053806 .. 2053831 - -19.1  -4.62783   CATCGACGTCAAAAA         GCCCGCGAAAC CTTC GTTTCGCGGGC          TTTTCCTTGTCTATT 100 46
         ddl 2051021 .. 2051031 -  -3.2  -2.62613   GGTCACCGCAAACAC                 GAAG CGT CCTC                 CACCATCCAGCTGAC  40 2
  AGR_C_3786 NONE
  AGR_C_3785 2048735 .. 2048755 -  -5.4  -3.61536   AACTCAACTCTGAAA           CCTC-CGGC TTAC GCCACGAGG            CCACTCAAAAACTTT  55 30
  AGR_C_3784 2046862 .. 2046895 - -21.9  -4.73092   ATAACGTAAAATAAA     CAAAACGCCCGGATC GTGA GATCCGGGCGTTTCG      AAGAGCGTATGGAAT 100 46
  AGR_C_3782 2045637 .. 2045656 - -12.8  -5.24129   CCGCCTCACAAAAAA            GCCGCCCC AAGG GGAGCGGC             TTTTTCTGTCAATTG 100 58
  AGR_C_3779 NONE
  AGR_C_3777 2042872 .. 2042888 -  -3.6   -3.9749   ACCCACAACACCAAA              GGCGCT CTTGC AGCGCT              GGGCGAACGATCAGT  58 36
  AGR_C_3775 2040582 .. 2040599 -  -5.5  -3.17194   AGCGGTGCAAGGCAA             CACAGCG ATGA CGCCGTA              TCAGCCGCCGATCAA  52 26
  AGR_C_3771 2039548 .. 2039559 -  -4.4  -3.96148   CGGCTTTACGAGAAA                TTCG GTTT CGAA                 CGCGAAGGCACCCTG  59 108
  AGR_C_3765 NONE
  AGR_C_3764 2036232 .. 2036254 -  -3.2  -4.13728   GACATAGGTGGAAAA           CCCGCTCAGG CAA CCCGTGCGAC           GGTCCGTTTTTTCAT  58 8
  AGR_C_3762 2035251 .. 2035303 -  -5.4   -3.1944   ATGAAAATGACCGAA CCGTCCGAACGCTCCGCCATCATCG TCAC CGATATCGGCGGCAAGCT-GGTCGG ACTTCTGGTGGAACA  52 420
  AGR_C_3759 2034519 .. 2034538 -  -6.3   -3.5764   AATCCTACCCCGAAA            GCCGGCG GCATAT CGCAGGC             CCTGCCCGACTGATA  57 127
  AGR_C_3756 NONE
  AGR_C_3754 2032790 .. 2032823 -  -8.1  -2.79183   CGTATTCTGATGACA     TCAGGCGCGGCGA TCCTCCCT CCACCGCGTCTGA      TCAGGAATACGTCGA  57 134
  AGR_C_3749 2030271 .. 2030290 -  -2.1  -3.73953   ATGACGCGGATGAAA            TCCATTC CGCCGC GCATGGA             GGCCGGGCTGAACGC  52 212
  AGR_C_3742 2028973 .. 2028999 -  -2.9  -4.58395   GCCATGCGGGAAAAA        GGCGCGG-TCAT TCTC AAGAGCCGCGAC         ATATTGCGGAACTAG  67 51
  AGR_C_3736 2026602 .. 2026614 -  -6.9  -2.87344   CATGGTGCTGACACA                GCGAC GCC GCCGC                TAGGGCGTTCCGCTA  53 55
  AGR_C_3729 2023012 .. 2023030 - -11.8  -3.50325   GAGAATGAAAATAGA             GATGACGA AAA TCGTCATC             CTGTTCAATGGTTTG  81 125
  AGR_C_3722 NONE
  AGR_C_3721 2014402 .. 2014433 -  -3.8  -2.56271   TCTCCACCACAACAT      CTGCCCGTAACGGAT TCG ATCCGTTACGAA-AT      TTCGTCAGGTGGTAT  42 102
  AGR_C_3718 NONE
  AGR_C_3717 2008905 .. 2008916 -  -7.2  -2.89564   CCCCGAGGCGACAGA                CGGC TTCT GCCG                 TCTCCGGAAACGAGG  56 281
  AGR_C_3711 NONE
  AGR_C_3709 NONE
  AGR_C_3708 2005107 .. 2005121 -  -2.1  -3.90588   GAGGTGGTAACTAAA               TACCC AATCG AGGTA               AATAGTTCACTTTGC  52 32
  AGR_C_3705 NONE
  AGR_C_3704 2002894 .. 2002921 - -15.6  -4.75404   AAAGCGGAGTAAAAA        GAAAGGGCCGGT AAAA ACCGGCCCCTCC         AAAATCATTCGATCC 100 45
  AGR_C_3700 2001173 .. 2001193 -  -7.6  -2.71483   ACAGTGCCGCAACCA           CCCGATTCC TGAC GGA-TCGGG            CGAAAAGCGTTTATT  55 36
  AGR_C_3699 2000150 .. 2000171 -  -7.3  -4.25104   GGCTTTCGATGAAAA           GGAGACG CCGGAAAT CGTCTCC            TTTGCCGTCCACGAC  71 219
  AGR_C_3695 1997957 .. 1997967 -  -4.6  -5.00884   AGCCTGTTGAAAAAA                 CCGC TCG GCAG                 CCTCTACCGCAAGGA  80 52
  AGR_C_3689 NONE
  AGR_C_3688 1993165 .. 1993182 - -14.1    -5.626   GATTCCATAAAAAAA             CCCGCGG CGAA CCGCGGG              CTTTATGGAAGATTT 100 55
  AGR_C_3686 NONE
  AGR_C_3685 1992150 .. 1992169 - -16.4  -3.69373   TAAAGATTGCAATAA            CGGCGCGG CAAG CCGCGCCG             TCGGTCAGATAGCCC 100 48
  AGR_C_3675 NONE
  AGR_C_3674 1988180 .. 1988206 - -12.3  -3.28712   CCCGTTCCGGCATAA        CCGAACAGCCGG AAAA CCGGC-GTCCGG         CCTTCTTTCAGCCAG  78 167
  AGR_C_3671 1986757 .. 1986783 -  -2.9  -4.72386   GAAATCATGGAAAAA        CTCGTCCGGTCG CTCT CG-CAGGAAGAG         GCGGACGACATATTC  68 383
  AGR_C_3668 NONE
  AGR_C_3667 1984075 .. 1984105 - -19.8  -4.52345   AGACGACCAAATAAA       CAAGGGCGGGAAGC CAT GCTTCCCGCCCTTT       CCTTTGTTACTTCAG 100 37
  AGR_C_3663 1981695 .. 1981716 -  -2.9  -3.93288   TGTCAGCTAACCAAA           GGTGGGT GTGGCTTT ACCCCCC            TCTGCCCTGCCGGGC  56 218
  AGR_C_3662 NONE
  AGR_C_3660 NONE
  AGR_C_3659 NONE
  AGR_C_3658 1979035 .. 1979047 -  -6.2  -4.25104   TGCTTTCTACGAAAA                GGCC AAGCA GGCC                TATTGCGTCATCACC  68 108
  AGR_C_3654 1977016 .. 1977027 -  -7.2  -3.18849   GGGAGATCAGCAAGA                GGCG CTAC CGCC                 GCTTCATTTTCAAAC  59 155
  AGR_C_3652 1975868 .. 1975878 -  -4.6  -2.62396   CATTCCCCTATATCA                 GCCC TTG GAGC                 CGAAGATATCGGAGA  44 12
  AGR_C_3651 NONE
  AGR_C_3650 1973150 .. 1973162 -  -4.7  -3.66803   CGCCAATAGCCTAAA                GCCGC CAT GCCGC                ACGAATTGCAACCGG  55 8
  AGR_C_3649 1971572 .. 1971586 -  -3.5  -3.18681   CTTCAAGTCGATCAA               TGACC GTTAT GGCCA               CGCCATGGGCGACCT  45 415
  AGR_C_3642 1968496 .. 1968512 -  -9.3  -3.54424   CCTCACGCTGGCAAA              CGGCCCC TGA GCGGCCG              GACTTATTCCGCCGC  68 29
  AGR_C_3633 NONE
  AGR_C_3631 1960807 .. 1960835 - -13.1  -5.03314   CGCAGCCTGAAAAAA        TACGGCCGGGAGA GTA TATCCCGGCCGTG        TGCTTCTGAATTCCT 100 63
  AGR_C_3620 NONE
  AGR_C_3618 NONE
  AGR_C_3616 1952353 .. 1952372 -  -7.1  -4.77173   CCTGGAGAAAATAAA            CGCCACC GATCTG GATGGCG             CCGTCATCGATCTGA  85 288
  AGR_C_3614 NONE
  AGR_C_3613 NONE
  AGR_C_3610 1948723 .. 1948735 -  -3.3  -3.65314   CGGAATCGGGAAGAA                TGCAC ATC GTGCC                CGTAGCAACCGGCAA  51 354
  AGR_C_3597 NONE
  AGR_C_3595 1940964 .. 1940992 -   -16  -4.16016   CGATTTGCCAATAAA        CCGGCCGCGGCA TGCGG TGCCGCAGCCGA        TAGGATAAATTTACC 100 354
  AGR_C_3592 1939670 .. 1939710 - -17.7  -3.96148   CCGGCCCACGAGAAA  CCCGCTCATCCGCGATCAG CTC CTGATTACGGATGAGCAAG  ATATCCTCATGTTCA 100 165
  AGR_C_3589 1939575 .. 1939590 -  -3.3  -3.21416   GAGCCGCAGGATCAA              CTCTT TCTATC AAGAG               ACTGAATCCTAAGCC  45 52
  AGR_C_3588 1939282 .. 1939301 -  -3.4  -3.71649   GCGGCAAAGCCGAAA            TGAGGCGG CCAC CCGTCACA             GGTCAGATTTTTGCG  51 124
  AGR_C_3587 1938419 .. 1938444 - -19.1  -4.08064   AATGCTTCCCGAAAA         GGCCCGGAAAC ACCA GTTTCCGGGCC          TTTTTCATGATGCGC 100 440
         tuf 1936179 .. 1936198 -  -2.2  -4.09685   TTTCAGGCCTGAAAA            TTAC-TCGA CGA TCGAAGCAA            CGATGCCGGCGCCGA  56 6
  AGR_C_3582 1934920 .. 1934931 -  -3.6  -4.19817   GCCATGCAGCGAAAA                CCGC GCTT GCGA                 ATGGAAAGTGGCAGG  60 237
  AGR_C_3578 NONE
        nusG 1933860 .. 1933871 -  -7.2  -3.75153   GCCTTTCAATTCAAA                CCGG TTAC CCGG                 CTTCTCTTCGAGCCG  65 136
        rplK NONE
  AGR_C_3573 1932641 .. 1932665 - -15.1  -3.53012   GGGTTTCCCCGGAAA          TTTCCGGCTCC CTG AGAGCCGGAAA          TTCTTTTAGTCACGC  95 67
        rplJ 1931827 .. 1931839 -  -6.9  -4.72333   AATTACAGCGAAAAA                CCGCC TTA AGCGG                CTTCGTCCTTCTTGG  81 18
  AGR_C_3571 1931344 .. 1931389 - -14.8  -4.60889   AATGAGTTTTAAAAA CGATAAC-GACGGAAAGGGGC GTTAA GCCCCTTCCCGCCAGCAATCG CAAGATTACTTAACG 100 31
  AGR_C_3569 1926926 .. 1926957 - -11.6  -3.56099   CACAATGCGGCGAAA      GTGTCCCACGCCAGC CGG GCTGACG-GGGAAAC      CGGCAGGCGCCCTGG  77 63
  AGR_C_3568 1922534 .. 1922553 -   -15  -5.38054   CCGCACAAACAAAAA            CGCCCGGA TTGC TCCGGGCG             TTTTTACTGAACCAT 100 77
  AGR_C_3561 1919744 .. 1919759 -  -5.4  -3.57561   CCGGAATTTGTTAAA              CCCGAA TTAC TTCGGA               CGCTTCGCACCGTAC  55 16
  AGR_C_3559 1919202 .. 1919214 -  -6.3  -3.03124   TGCGACCGTTTAAGA                TTACC AGC GGTAA                TGCGAGAATGCGCGG  52 13
  AGR_C_3558 NONE
         tuf 1915772 .. 1915806 - -19.3  -4.25104   GGCTTTTTATTAAAA     GTCCGGCGACGGTGT TCTTG ACACCGCCGCCGGGC     TGAATTTTGAAAGTC 100 45
  AGR_C_3555 NONE
  AGR_C_3553 NONE
  AGR_C_3552 NONE
  AGR_C_3550 1912574 .. 1912585 -  -2.2  -2.77182   TTCCATACTGAACGA                GCCA TTAG TGAC                 TACCTCTCTTACTTC  39 34
        rpsS NONE
  AGR_C_3548 NONE
        rpsC NONE
  AGR_C_3544 NONE
  AGR_C_3543 1910180 .. 1910200 - -12.6  -4.61873   GCGCATAAAGCAAAA            GACGCTCG GGTCA CGAGCGTC            CTTGCGCTGCTTCAT 100 337
  AGR_C_3539 NONE
  AGR_C_3538 NONE
  AGR_C_3536 NONE
  AGR_C_3535 NONE
  AGR_C_3534 NONE
  AGR_C_3532 NONE
  AGR_C_3531 1907058 .. 1907085 - -17.1  -3.53224   CATGGTCCGGTGAAA        TTCCGCCCGGA TCATTG TCCGGGCGGAA         AAAGATCAGAAGTTC 100 31
  AGR_C_3528 1906100 .. 1906119 -  -4.3  -2.52464   CCTTGCCGGAACCGA            TA-CCGCG ACCTA CGCGGATA            CGGTCCTTGGAGGAG  43 307
  AGR_C_3525 1905646 .. 1905671 -   -19  -3.61178   GCCAGGGAGCGCAAA         CGCCCGGGGC GACTAT GCCCCGGGCG          TCTGAAGTCTATATA 100 41
  AGR_C_3524 1905166 .. 1905183 -  -7.7  -3.29854   AAAAGACCGAGAATA             CCGTTGGC CTG GCCA-CGG             AAGGCCTGCGCATAG  59 140
  AGR_C_3523 NONE
         adk 1903224 .. 1903270 - -12.4   -4.3208   CGTGACAAGTCAAAA CGACCGAACCCGGATCTCCCT TCCCTG AGGGAAATCCGCG-CCAGTCG CTTGGGATGTCGCGA  93 181
  AGR_C_3520 1902707 .. 1902729 - -12.7  -4.02132   CGCCAAACTCAGAAA           GGCTGGCGC GGACT GCACCAGCC           TCCCCTTTCCGGAGA  93 50
  AGR_C_3519 1902174 .. 1902212 - -12.4  -3.00498   CACACGCCAGATACA   CGAAAATTCCGCCAGACC GAA GGAAAGGCGGAATTTCCG   AACCACGGTCGCGTC  75 39
  AGR_C_3518 1900990 .. 1901009 -  -4.9  -3.57144   TGTTTGACGGGGAAA            GGCAGTC TTTAAG GTCTGCC             TTCTTGTTTGTTAGT  52 36
  AGR_C_3516 1900421 .. 1900442 - -13.7  -5.58209   CCAAACGCAAAAAAA           GCCGGGCGA TCTC TCACCCGGC            TTTTTAACTTATGAC 100 59
  AGR_C_3513 1898719 .. 1898748 -  -2.2  -2.75343   GCGACATTCTCAAAC      GCCCCTACATCATGC TCG GCATG--GC-GGGGC      TCATCATACTCATTC  39 239
  AGR_C_3510 1895215 .. 1895230 -  -3.2  -3.21416   GACCTTGATCAGTAA              GCTGCAG CCA CCGC-GC              GACGGGACGGTTAAT  45 68
  AGR_C_3509 1893724 .. 1893759 -  -8.3  -4.17132   AAATGGCTGAAGAAA    CGTCAGGAATGCG-CA GCCGA TGTCGCCTGCCTGACG    GGGGCCTATGAGGAA  75 107
  AGR_C_3507 NONE
  AGR_C_3505 1890583 .. 1890601 - -10.2  -2.98823   CCGGCCGCATAGAGA             CTAGCGCG ACC CGCGCTCG             CGGCGCAGCTTCGCC  68 7
  AGR_C_3503 1888058 .. 1888079 -  -7.9  -3.76373   CCGTCAACACGCAAA           GGGCGCAAC CAAA GCCACGCCC            TCCACTTATTGAAAA  65 51
  AGR_C_3501 1886089 .. 1886111 -  -5.4  -3.27674   AGCGTATCAGAAAAG           CGCGGCAAGC CAT GTTGGCCGCA           GGTCAGTACGGCGCG  52 341
  AGR_C_3499 1885184 .. 1885198 -  -3.5  -3.14878   CCGGTGAACTGAACA               CTGCG TTCGG CACAG               ACGGAAAATCAGCCG  45 34
  AGR_C_3498 NONE
  AGR_C_3497 1883340 .. 1883379 -  -7.6  -3.53012   GTCCTTGGGCTGAAA  GGAGTCTTCCCGTCGCGC AGAC GCGCGTCGGCTGGATTCC   TGTGACGAGCACAGG  62 64
  AGR_C_3488 NONE
  AGR_C_3486 1875583 .. 1875614 - -23.8   -3.5292   AGACAAACCAATGAA      TGCCCCGCGCATCC GGTT GGACGCGCGGGGCA       GAAGGATCAGGGATG 100 32
  AGR_C_3484 NONE
  AGR_C_3482 1872938 .. 1872957 - -16.4   -4.4261   GTGCGAATACCAAAA            CGCCCGGC GTAG GCCGGGCG             TGAATTTGGAGGCAG 100 288
  AGR_C_3467 NONE
  AGR_C_3466 1868530 .. 1868541 -  -2.2  -3.75665   CTAGAGCGCACCAAA                GCTC AGAA GAAC                 AGCGTCGTCACCAGC  50 16
  AGR_C_3462 NONE
  AGR_C_3461 1865623 .. 1865634 -    -3  -4.03995   TTTCGCAGAAAAACA                GAAA ATTG TTTC                 ACTAAATCCGCATTT  56 27
  AGR_C_3460 1865023 .. 1865049 - -10.9  -5.38054   TCCCACAAATAAAAA        TGCCCTC-CCCG GCGG CGGGAAAGGGCA         TCGTTCAAAGACAGG 100 53
  AGR_C_3458 1863689 .. 1863729 - -15.5  -3.06133   CAAGGGCTGAGGCAA  CTGCGTCTTTCTTCTCCCC GCC GGGGAGAAGAAACAAGCGG  CATCCAATCGCCTCA  93 119
  AGR_C_3445 1857187 .. 1857213 - -14.5  -5.20333   CACCGACAACAAAAA        GGCCCGGACAGC TTGC GCT-TCCGGGCC         TTCGTTTTTCTTCCA 100 49
        recA 1853630 .. 1853658 - -11.7  -4.89009   ATAGGCAAGGAAAAA        GGGCCGCGCGA AGAAAAA TCGCACGACCC        TTTTGATTCTTATCG 100 89
  AGR_C_3437 1850791 .. 1850809 - -13.8  -5.45652   AGGGCCAAGAAAAAA             GGCGGGGC AAA ACCCCGCC             TTCATGAATTGTTCT 100 44
  AGR_C_3434 1850203 .. 1850213 -  -4.6  -3.53012   CGGCCGGCCTTCAAA                 CGGG CCG CCCA                 GCTCGATGAAGAGGC  52 144
  AGR_C_3428 1847274 .. 1847300 -  -4.2  -2.73619   AACGATGCCCTAAAG         CGCGCCTCACTG GCA CAGATCAGCGCG         AAAATCAAAGCCGGA  45 59
  AGR_C_3426 NONE
  AGR_C_3425 1845545 .. 1845560 -  -3.2  -3.77413   AAGACCAGCAAAATA              GATGCA AAAA TGCAAC               AAACATTCGAATGGC  54 46
  AGR_C_3422 1844958 .. 1844972 -  -9.2  -4.09685   CGCCACTGCTCAAAA               CCGCGG CGC CCACGG               TACCGACCAGTCCCG  80 5
  AGR_C_3421 NONE
  AGR_C_3419 NONE
  AGR_C_3416 1841549 .. 1841577 -   -11  -2.59921   AGTAAGGCCTATAAC       GGTAAGCGGCAGG GAAA CCTGCCGCA-ACC        TCACTCCGCCGCCAG  68 26
  AGR_C_3413 1839444 .. 1839461 - -14.1  -5.68438   CCAGCAAACAAAAAA             GCCGCCC CGAG GGGCGGC              TTTCTCAATACTGAA 100 50
  AGR_C_3412 1838501 .. 1838512 -  -3.6  -3.04501   ATCAAGCCCCGAATA                CCGA CCAG CCGG                 TTTTGGTCGCCAGCA  45 0
  AGR_C_3410 NONE
  AGR_C_3408 1836647 .. 1836664 -  -6.9  -2.62157   TATCAATCTTATAAG             GCGACGA TTTC CCGCCGC              AGCATCTTCCAGCTT  51 1
  AGR_C_3406 1835729 .. 1835761 - -16.4  -5.03994   TCGGACAGACAAAAA      GAAAGGGCGCGGAA TTCTG TTCCGCGCCCTTTT      TATTGAAAACAGCTG 100 49
  AGR_C_3398 1832320 .. 1832346 - -19.5  -4.10552   CCGGACTAAATCAAA         GGCCCGCGTGA TGCTC TCACGCGGGCC         TTTTCATGTCAGGCA 100 57
  AGR_C_3387 1827039 .. 1827071 -  -9.9  -5.61596   ACCGGCATAAAAAAA     CCCGCCGACGCC GGTTGGGAGT GGCGT-GGCGGG      CTGCCGAATGGCTTG 100 81
  AGR_C_3361 1809096 .. 1809113 -  -9.1  -3.61398   GCTGCGGCGGAAGAA             GC-CGCCG AAA CGGCGCGC             AAGACCTTCGAGGAA  68 352
  AGR_C_3353 1806412 .. 1806422 -  -8.2  -3.21099   CGGCCTCATCATCAA                 CGGC GAT GCCG                 ACAAGGTTGCGCCTG  57 475
  AGR_C_3350 1804545 .. 1804558 -  -2.4  -4.19238   CCGGCAAGCGGAAAA               TTGC TATTCC GCAA                TTCTTTGCCGCATTT  56 40
  AGR_C_3348 1802862 .. 1802882 - -11.1  -3.06679   AACAGTGTGAGCGAA            GGTGCGCGA GCG TCGCGCACT            CAGGTGCGTATTTGG  72 48
  AGR_C_3346 NONE
  AGR_C_3345 NONE
  AGR_C_3344 NONE
  AGR_C_3341 1799093 .. 1799104 -  -4.4  -3.13073   AGTGTCATCAAGAGA                TGAC GCCT GTCA                 AAATCGCGTCAGTCT  47 40
  AGR_C_3339 1798585 .. 1798597 -  -3.3  -5.27206   CATACACAAGAAAAA                TCTGC TTC GCCGA                CGCACAGGGCGCGTT  79 46
  AGR_C_3330 1794408 .. 1794435 -  -8.4  -3.53811   TCCATCCTGCCCAAA        GCAAAAGCGCCA ACGC CGGCCCTTTCGC         CTACCCCTGCCCCAT  65 26
  AGR_C_3329 1793711 .. 1793725 -  -4.2   -4.4891   CTCAGGATGACAAAA               GCTTGT TCT ACACGC               TTTATTTTCAAGACC  70 495
  AGR_C_3326 1791889 .. 1791912 -  -4.5  -4.56775   ACCGCCCTGCAAAAA          CCGCCATGC AATCCG GCACGGCAA           AGACCAATGTCTGGG  70 451
  AGR_C_3318 1789342 .. 1789363 - -13.7  -2.71011   ATTGTGTCTGAATGA           GCCGGACGA CCTG TCGCCCGGC            TGGCGCAATAATTAG  79 37
  AGR_C_3314 1787619 .. 1787629 -  -3.2   -5.0133   TATTCGCTCAAAAAA                 CCCT ACC AGGA                 ACCGGTATTCTGCAT  76 17
  AGR_C_3312 1787379 .. 1787402 -    -3  -3.55444   CCGTCACCGCCGAAA          CGCAAC-CGGA AAG CCCGAGCAGCG          AAACCGCGACGACAA  49 46
  AGR_C_3311 1786195 .. 1786212 -    -4  -3.38056   ATGCCGAAAAAACGA             GCGGGC TTATTT GCGCGC              GGCGGTTCGGCGGCA  49 14
  AGR_C_3310 1785192 .. 1785211 -  -5.8  -3.05596   CAGGCTGTGATTTAA            CTCCGTATA TCG TA-ACGGAG            AATTATCTCACGCAA  52 138
  AGR_C_3308 NONE
  AGR_C_3306 1784125 .. 1784139 -    -5   -3.2614   CAGCCGGTAGAGCAA               CTGACT TTT AATCAG               TAGGTCCAGGGTTCG  52 230
  AGR_C_3305 NONE
  AGR_C_3303 1781685 .. 1781726 -  -2.7  -4.09685   GGTTACCGTGGAAAA CAGCGTGCAGGCATGGCCG CTCT CCTCCATGACGGCGCACCG  CTTCGGCAAGGGCCG  57 403
  AGR_C_3299 NONE
  AGR_C_3297 NONE
  AGR_C_3295 1777107 .. 1777130 -  -2.3  -2.87622   GACGGTGAGAAGAAT          GGCCTGAAG CATATC CATCATGCC           GCTCCTTCTTTGCGA  40 19
  AGR_C_3294 NONE
  AGR_C_3292 1775030 .. 1775071 - -16.1  -4.34771   TAAAACGTATGAAAA TAA-GCAAGGCCGCACATGA GTT TCATGTGCGGCCTTTCATCA GTAATGGAAGAGAAT 100 46
  AGR_C_3288 1773948 .. 1773980 -  -9.8  -3.06583   ATAAGACCTCCAACA     CCCCGTCACCGGCCA CAGG CGGCCCG-GACAGGG      GCAATGTTTGACTTT  67 186
  AGR_C_3287 1772413 .. 1772439 -  -8.8  -2.64107   GAAACTTCCAGAGTA         TTTCCGCCTTTC CGT GAAATGCGAAAA         TACTCCACCTTTTTA  59 159
  AGR_C_3284 NONE
  AGR_C_3283 1770047 .. 1770060 -  -2.3  -2.60075   CCGTTCGGAATTAAG               CGTTG TCGC CATCG                AAACCCGGATGAAAA  38 7
  AGR_C_3280 NONE
  AGR_C_3279 NONE
  AGR_C_3278 1768543 .. 1768564 -  -7.1  -4.29977   AAACAATTCAAGAAA           CCCGGCCGC AAGA GCGCCTGGG            CGCAGGCGCTGGAAG  74 169
  AGR_C_3272 NONE
  AGR_C_3270 NONE
  AGR_C_3268 1761912 .. 1761938 -  -5.1  -3.28712   CCTGCTCCTTCATAA        CCCGGCGGCATC CACT GAT-CCGCCGCA         CCGGGTATGAGGGAA  52 81
  AGR_C_3266 1761511 .. 1761536 - -18.3  -3.45434   AAGAATGCATTAGAA         CCGGCGACGCG TATT CACGTCGCCGG          AATGGCATTCGATCA 100 38
  AGR_C_3259 1756939 .. 1756958 - -13.6  -5.60993   GCGCGCATAAAAAAA            CCGGTCTG TTGC CAGACCGG             TTTTGTCATTCTTGA 100 54
  AGR_C_3249 1751799 .. 1751821 -  -9.8  -2.73875   CGGCGCGCAAGATCA           CCCAAACGGT CGA ACCGCATGGG           CAAGGTCCTCCGCCG  64 0
  AGR_C_3243 1748929 .. 1748959 -  -8.9  -3.57561   GCGGAAGCTGGCAAA      CCCG-CGACGCAGG CCGT CCGGCGCCGGCGGA       TTCAATGGCTGGCTA  68 73
  AGR_C_3235 1745654 .. 1745671 - -11.3  -2.66272   TCGCATCGAAACTCA             CCTCGCT GACA AGCGAGG              ACAAGGCCTGGGTGC  64 316
  AGR_C_3229 1743469 .. 1743489 -  -2.6   -2.9296   CAAAGTTTAATGAGA           TG-TAGAGG CATG CCCCTATCA            ATGCCTTTTTGCGAC  40 81
  AGR_C_3227 1742837 .. 1742857 - -10.4  -4.96848   CTCCCCAGATAAAAA           GCCGGCTCC GCAA GG-GCCGGC            TTTTCATTTGCCGAT 100 213
  AGR_C_3218 1738949 .. 1738960 -  -5.8  -3.17075   CCCGCGTGAATGCAA                TCCC GGAT GGGA                 CGCGCACAAGCAAAT  54 73
  AGR_C_3216 1738077 .. 1738095 - -13.8  -2.78384   CGCGGCCTCACCACA             GGGCGGCG GCA CACCGCCC             GCGGAAACGGCGCCG  73 349
  AGR_C_3210 NONE
  AGR_C_3208 NONE
  AGR_C_3207 1734418 .. 1734440 -  -3.3  -2.93073   GTGTTGGAATAATGA           TCTGCCCGC GATAA GCGAACAGG           CAGGCTGATAAAGGC  42 73
  AGR_C_3205 1732330 .. 1732347 - -14.1  -5.80951   ATCGAAAACAAAAAA             CGGCCCC CGAA GGGGCCG              TCGTCATTTATCAGG 100 36
  AGR_C_3200 1730504 .. 1730523 -  -5.7  -3.03972   GTATAAAACATCAGA            CGTCACC AACCCA GGTAACG             ACATCCGCCAACTCG  52 1
  AGR_C_3198 1729785 .. 1729811 -  -5.1  -3.54838   AACACATTCATACAA        CGGATGACGGCA TCAT CGCCGCCA-CCA         TGTATAAAACTCTAG  55 96
  AGR_C_3197 1728423 .. 1728473 - -14.7  -2.95073   CCTCTAAGAGGAAAG CGCGCACCGCCCTCATTCCTGTG CTCGT CACAGGAATCCAGTCGACGCGCG TCTGCGCGACGGGAG  86 174
  AGR_C_3193 1726945 .. 1726962 -  -9.9  -2.87243   TGAGGACGACAACGA             CGAAACG ACAG CGTTTCG              GAAAGCCGCTTTTTG  65 445
  AGR_C_3190 1723705 .. 1723721 - -10.1  -3.54543   AGCCATCCTGGCAAA              CCGGAGC CGA ACTCCGG              CATCGTGGAGGAACA  70 79
  AGR_C_3186 1721685 .. 1721699 -  -3.4  -3.04144   GCGGGATTGGGAACA               GGGCCG CAG CGAGCC               GGATCAACCGGCCCG  43 117
  AGR_C_3175 1713224 .. 1713234 -  -3.2  -3.90112   TCTTTTTCAATCAAA                 CCTG GCT CAAG                 CGGAAAGCTTGGCGG  54 21
  AGR_C_3173 1712715 .. 1712733 -  -6.6  -3.25823   CGGTCTCGACATCAA             GGCCTGAC GGC ATCGGGCC             ATTTGGCCGGGAAGT  56 259
  AGR_C_3163 1711128 .. 1711167 - -13.7  -4.32579   ATATTTCAGAAGAAA CAATGCCCGCATAGCGCGC GTCT GCG-GCAATGCGGGCAT-G  ACGTATTCCCTTGGG 100 48
  AGR_C_3161 1710436 .. 1710454 - -10.2  -2.92246   TCAATTTCAAGGATA             GGGGCTGG AAA CCAGCCCG             AAGTCGGAAGATGCA  68 164
  AGR_C_3159 1709687 .. 1709711 - -17.9  -5.24531   ACCGGCCACAAAAAA          GCCGGGGTGAA AAA TCCACCCCGGC          CCTGCAAAAAACGAT 100 51
  AGR_C_3158 1708274 .. 1708295 -   -13  -5.45652   ATCTTCAACAAAAAA           GCCGCTCC CATGCC GGAGCGGC            TCCTGTTTCATCGCA 100 75
  AGR_C_3157 1705227 .. 1705248 - -13.7  -4.94487   TGACAAAACATAAAA           GCGCCCCGT TGGT ACGGAGCGC            TTTCGTTTATTCTGG 100 60
  AGR_C_3154 1703501 .. 1703522 - -12.3  -5.14563   TCGCGCATGAAAAAA           GGCCCGGTT GGTA AACCGGACC            TTTATTTTAGAACAA 100 55
  AGR_C_3153 NONE
  AGR_C_3152 1702098 .. 1702123 -  -3.2  -4.56597   CGGGCCTGGGAAAAA         CCGTCCGACCA TGTGC CGGTCTG-CGG         TTATTTCGATTTCAG  68 96
  AGR_C_3147 NONE
  AGR_C_3144 1697152 .. 1697165 -  -4.5  -3.71848   TCGCCGGATCAAGAA               CGACCG GAT CGG-CG               TGCGGCGCATCGTAA  55 316
  AGR_C_3142 1694315 .. 1694334 -  -9.3  -3.60296   CATCCCCACCCCAAA            GGTTGCC TTAGAC GGCAACC             CCAATCTTACGAACC  68 54
  AGR_C_3141 NONE
  AGR_C_3139 NONE
  AGR_C_3137 1691380 .. 1691402 -  -9.3  -3.11768   TCAGACGATGTAAGA           CGTTTGAAA GGCTT TTTCAAACG           ACAAATCATCGCTTC  63 91
        tatA 1691115 .. 1691126 -  -3.6  -4.64861   CGGTCTCAAAACAAA                CGAC ACAA GCCG                 CTTACTTGATCTCGT  69 27
  AGR_C_3133 NONE
  AGR_C_3132 1689479 .. 1689498 - -12.8  -4.34402   CGTTTTACAGCAAAA            CGCCGGGC ATGA ACCCGGCG             CGAGGATTTTTTGAG 100 61
  AGR_C_3129 1688133 .. 1688146 -  -5.9  -3.03243   ACTCACCTTCCAACA               GCACG ACGC CGCGC                TCTCTCAAGCCGCCT  52 30
        surE NONE
  AGR_C_3127 1686336 .. 1686355 -  -4.2  -3.78953   ATGTTTATGATTAAA            GCGCGTTA GTGT TACCACGC             CGTTAAAACGTTAAG  58 188
  AGR_C_3124 1684552 .. 1684584 - -10.6  -5.19328   AGCCGACAATAAAAA      TGAAAAAGCCGGGC TCATC ACCCGGCTTCATCA      TTCCTTGAGAACGCA 100 45
  AGR_C_3112 1679234 .. 1679250 -  -3.7  -4.08216   GCATCGGCGTGAAAA              GCGAAAA CGA TTTTCGT              CGGGGACAGAGCGAG  60 230
  AGR_C_3111 1677325 .. 1677346 -  -4.3  -2.73159   CCAATCCCTCGAAAT           CACCCTGCG CCGC CGAAAGGCG            CAATCCCTTATTCTT  45 33
  AGR_C_3109 1676560 .. 1676589 -  -5.6  -3.09831   CGGACGTGAAAATTA       GAGGGCAGCAGC CGTTCC GTTGACGCCCTC        ATTCCTGTGATCGTC  50 130
  AGR_C_3106 1674633 .. 1674649 -  -2.1  -4.07687   ATGCGTCCGGGAAAA              CCGCTGA TGG TCGGCGC              GATCGGCAGCACGCA  57 251
  AGR_C_3091 1667958 .. 1667979 -  -4.4  -3.23274   GGCTCCAGAATGTAA           GGCTGAAG TCAGCG CTTCAGCT            TGGCGTTGAGGGCTT  49 12
  AGR_C_3090 NONE
  AGR_C_3088 1666774 .. 1666797 -   -16  -3.67976   GTCACCAATGTGAAA          CGCCCCGCAG TTTC CTGCGGAGCG           GGTAAATACGTTATA 100 49
  AGR_C_3086 NONE
  AGR_C_3085 1664342 .. 1664354 -  -4.1  -2.79272   AGAGTCGGAAAAGAT                CAGAC CGG GTCTA                TGTCGCCCCGCGCCC  43 12
  AGR_C_3082 1663077 .. 1663097 -  -7.6  -4.07568   GCGTGTTCGCCAAAA           CTGGCCTGA ACGA TCAGGCC-G            ATCTCGTCGCGTTTC  71 74
  AGR_C_3080 1660730 .. 1660779 -  -6.6  -3.28001   GATCGTCAAACGCAA CTACCCCATCGTCGCACCGGCCATG ATG CA-GG-CGGCAC-ACGATGAGACAG CCACCATCGTCGGCC  56 400
  AGR_C_3064 1653014 .. 1653035 -  -9.3   -3.1875   CAGACCGTAACCGAA           CTCGGCCGC ATGA GCGACCGCG            AACTGAATGACCTCG  65 90
         tig 1650446 .. 1650467 - -11.5  -4.62054   TGAATCAAACGAAAA           GGCCGCAGC TTTC GCCACGGCC            CTTCAATTCAATCAG  95 57
  AGR_C_3056 1648205 .. 1648225 -  -9.8  -2.79796   TGCGACGTGATTAGA            TTCTTGGG ACAAG CCCAAGAA            TGACGCCGCGTATGG  64 93
  AGR_C_3052 NONE
  AGR_C_3050 1640480 .. 1640493 -  -3.1  -3.61506   CTATGGGCAAAAAAG               CTTGC AAGC ACAAG                TGTCCCACGGGTGGT  49 73
  AGR_C_3047 1639442 .. 1639474 - -11.3  -3.29511   CCCATGCGCGGAGAA      GGAACGAGAGGCGAC GCT ATCGCATCTCATCCC      TTACCGCCCACCCCA  74 26
  AGR_C_3040 NONE
  AGR_C_3038 1632775 .. 1632789 -  -2.8  -4.27512   GGGGAGAAGAAACAA               GCGA CATCCAC TCGC               CCCACACGAGCGCGT  62 97
  AGR_C_3035 NONE
  AGR_C_3034 NONE
  AGR_C_3032 NONE
  AGR_C_3031 1627193 .. 1627216 -  -5.9  -3.04792   GCACGACGCTGAAGA          CGCCGGCGA TACGGG TCGCCCACG           CCGTTCTGTTCGAAC  49 281
  AGR_C_3026 1626142 .. 1626169 - -12.1  -4.32046   TCTCCAAAAACGAAA        TCCCGTGCG-GA TCATC TCACGCACGGGA        TTTTCTGAATGAAGA  93 56
  AGR_C_3022 1624832 .. 1624864 -  -9.1   -4.4891   CTGAGCAGCAGAAAA      CTGCCGGAACGATGA TTA TCAGCGTTGCCGCAG      CACCTTCTCCCCAAA  84 419
  AGR_C_3017 1623259 .. 1623296 -  -4.3  -4.15222   ACGCGGGTGAATAAA   GGAAAAATCCGTAAAACC CCG GATTTT-CAGGCTTTTCC   AGCGCGACTGAAATT  62 379
  AGR_C_3014 1620190 .. 1620200 -  -6.8  -2.87132   TTGCTGTCGCAGACA                 CGAC CAT GTCG                 GTGATCATCATTTGG  53 33
  AGR_C_3012 1617479 .. 1617511 - -14.2  -3.65529   ATATGCTTACCTAAA      CGGAAATACGGCCC GCGAG GGGCCGTATTCCAG      CTTTGGGAGGGAATG  95 44
  AGR_C_3010 1616532 .. 1616542 -  -4.6  -4.13767   GCTTTGACGGGAAAA                 CCCG GCT CAGG                 CCGCCGGCCTTATCC  62 21
  AGR_C_3005 NONE
  AGR_C_3003 1613115 .. 1613153 - -12.5  -2.79796   CGTGATGGCAGCATA   TCGGCAACATCGCGG CGTCGATAT CCGTGATGTCGCCGA   CGCTCATGTGCTGGC  69 364
  AGR_C_2995 1609188 .. 1609199 -  -5.8  -3.49653   AGCAGGCGGAGAGAA                GCGA CACA TCGC                 TCGCCAACTGCGCCT  57 154
  AGR_C_2989 1605547 .. 1605563 -  -6.5  -2.70932   CGCGGCCCTCAATCA              CGACAGA AAC CCTGCCG              GAAATCCCGGGTTAT  52 145
  AGR_C_2987 NONE
  AGR_C_2986 1604067 .. 1604089 - -16.3  -5.27476   GCGAACAAAAGAAAA           CCGGCAGGC TTTTG GCCTGCCGG           AGCGTTAAATCAAAA 100 47
  AGR_C_2984 1602284 .. 1602301 - -10.5  -5.63517   TCGCCAAACAAAAAA             GGACCGC AAAC GCGGCCC              TTTTTTGTATCATTC 100 47
  AGR_C_2975 1596906 .. 1596916 -  -2.4  -4.21194   CGGCACCATCGAAAA                 GGCC GGG GGCG                 ACGTGCAGCGCTCCA  60 433
  AGR_C_2972 NONE
  AGR_C_2970 1594901 .. 1594920 -   -15  -4.62475   ACGCACAAATGAAAA            GCCCGGTC TTGC GACCGGGC             TTTGAATATTTCTGA 100 57
  AGR_C_2967 1593339 .. 1593381 - -16.4  -2.56288   AAACGATTTAACGCA CCCGCCGCCATCCAAAAA ACATCCG TTTTCGAAGGGCGGCGGG CGAATTTGGACAGCG  89 64
  AGR_C_2964 1591745 .. 1591768 - -19.6  -5.24531   ACCGCCCATAAAAAA          GCCGCCGGGA GAGA TCCCGGCGGC           TTTTCATTTGATCAG 100 49
  AGR_C_2953 1584510 .. 1584533 -  -3.8  -4.11484   GGGAACCGTTCAAAA          TGCGCAGTCA AATC TCACTGCGAA           GCAGCAGGCGTCGCA  60 16
  AGR_C_2949 1583870 .. 1583882 -  -3.4  -4.11692   TATCGACCCGGAAAA                TGAC GACAA GTCA                TGCTTCGATCTGCCG  59 217
  AGR_C_2945 1581764 .. 1581778 -  -4.3   -4.0896   AAATTTGCCCCAAAA               CTGTT GCCTA AACAG               CAACCGAATGACGGC  62 18
  AGR_C_2943 1581345 .. 1581363 - -11.7  -4.85782   GTCCGGAAAAAGAAA             TGCCCGC TCGAT GCGGGCA             TTGTCAGATCAGCCC 100 34
  AGR_C_2940 1580775 .. 1580795 -  -7.5  -5.08824   GGCCGACGGAAAAAA            CGCCCTCTT TTG AAACGGGCG            GAAGCGCTTATTTCT  91 33
  AGR_C_2935 NONE
  AGR_C_2934 1578056 .. 1578086 -  -8.4   -2.8335   TAATCAAAGAGACGA       GAGCGTTTCC GCAGTGCTTTT GGAAACGCTC       CTGTTGTGGCGGAAC  57 44
  AGR_C_2931 NONE
  AGR_C_2930 1575748 .. 1575768 -  -5.3  -2.63631   TGAACGGGCATATGA            CCCGCTCTC AAT GCGAACGGA            TTAGCCCATTACCCC  46 256
  AGR_C_2928 1575010 .. 1575046 - -15.2   -3.1082   CAGTCAGGCAACAGA   CAGGCGCCCGCTGCCTCA GCC TGCGGC-GCGG-CGCCTG   CGATCGGCGATTTCG  91 4
  AGR_C_2923 1572786 .. 1572815 -  -7.7  -3.53012   TTTTTTGTTTTTAAA       CGCC-GCCGACACG AAC CGACCCGGCAGGCG       TTATTCATTGTAGCG  62 233
  AGR_C_2921 NONE
  AGR_C_2919 1570071 .. 1570098 - -14.8   -5.1861   TTCATGATGAAAAAA        GGCCGCGCATCC CTAC GGAAGCACGGCC         CTCGGCTTTGGACAA 100 54
  AGR_C_2917 1569658 .. 1569684 - -15.3  -3.71649   GGGCTAAATGGCAAA         GGCGCGTTTTT CAAGC AAAAACGCGCC         TTGATGGAGTCACAC  95 35
  AGR_C_2915 1567502 .. 1567512 -  -3.2  -5.60993   GCGTCTATAAAAAAA                 CTCG TCT CGAA                 GCGGAAAAAATCAAT  95 301
  AGR_C_2912 1566500 .. 1566525 - -17.7  -2.53911   TCAATTGCGAACTCA         GAAACGGGACC TCAC GGTCCCGTTTC          TTTTTTGAGACTGAA  95 364
  AGR_C_2902 1560458 .. 1560473 - -11.8  -4.52589   GCCGCGCATAGAAAA              GGCCCG CAAG CGGGCC               TCTCTCAATCGTTTT  95 167
  AGR_C_2897 1558170 .. 1558180 -  -8.2  -4.18018   TTTGTGGACGGAAAA                 CCGG GCT CCGG                 TTTTGCTGGACATGC  77 47
  AGR_C_2895 NONE
  AGR_C_2893 1556783 .. 1556810 - -19.2   -4.7878   CAGCGACAAAACAAA        TCGCCCGCGGTG TAAC CACCACGGGCGA         CTGTTTTAATGCGAA 100 68
  AGR_C_2887 1554568 .. 1554595 - -14.8  -2.62192   TTCCAGGGAATGAAG        GCACCCGCGGCA ATCT CGCCGCGGGTGT         TTTTTGTCTCCTGTC  83 55
  AGR_C_2882 1552147 .. 1552160 -  -5.2  -3.21218   ACCCTCCATCACGAA               GCCC TGGAAT GGGC                GACGACCCGTGGCGG  52 119
  AGR_C_2879 1550828 .. 1550838 -  -2.4  -3.23216   CGGCAGGATCAGGAA                 GCGG CTT CCGT                 CTTGACCACTTCGCC  43 8
  AGR_C_2877 1548170 .. 1548183 -  -8.1  -2.78384   CCGCCGGCCATCAGA               CGGCA GGCT TGCCG                CCAATGGCGCCGGTG  57 7
  AGR_C_2875 1547769 .. 1547787 -  -2.3  -2.71712   CCCCGCGCGCGAAAC             GCCCTCA GCCTT CGACGGC             AATCAGCGCCGCGGC  39 11
  AGR_C_2873 NONE
  AGR_C_2872 1546311 .. 1546334 -    -8  -2.75481   CTCGAAGGGCAATGA          CGCAGGCGGG CTCA CACGCCTGAG           GGCAGCGGCCCTTCA  57 13
  AGR_C_2863 1542128 .. 1542143 - -11.8  -4.14725   GAGCGAAACGAGAAA              GGCGGC GAAA GCCGCC               TTTTTTGCGCATTCG  91 56
  AGR_C_2859 1540873 .. 1540890 -  -4.1  -3.59979   CTCGCGGATTTGAAA             CGAAGGA GCAT TCCTTGG              CAATCAGGCCGATCC  51 520
  AGR_C_2851 NONE
  AGR_C_2849 1535619 .. 1535633 -  -7.1  -5.03145   CAAGCTGCGAAAAAA               GCTGC GTCGA GCAGC               CGAACGGGGCGGAAC  89 368
  AGR_C_2839 1532905 .. 1532915 -  -3.2  -2.87916   GGAAAAACAAAGTCA                 GGTC CAC AACC                 GCCTGAGGAGCCGCC  42 127
  AGR_C_2835 NONE
  AGR_C_2832 1525858 .. 1525868 -  -4.6  -4.14392   GGCGAAGGGTGAAAA                 CGAC GAC GCCG                 GCGAAGAACAGGGTC  62 109
  AGR_C_2829 1524880 .. 1524898 - -13.1  -4.13767   CGCCTGATCTGAAAA             GGGCGCC TCGCC GGCGCCC             CTTCTTTACATTCTA  95 47
  AGR_C_2821 NONE
  AGR_C_2820 NONE
  AGR_C_2817 1519097 .. 1519126 -  -4.9  -3.11936   GAGGAAGGCGAAAAG       CCCGAGCGCGCC CAGGAAC AGCGCGA-CGGG       AATGAGATAGATCAG  47 46
  AGR_C_2814 1517367 .. 1517384 - -14.1  -5.01042   AACCGAAATGAAAAA             GGCCCGC TTGC GCGGGCC              TTTTGTTTGTCGTTT 100 48
  AGR_C_2807 1511431 .. 1511451 -  -8.2   -3.4376   ACAGATGCAGGAGAA            GGTTCGCC AGCTG GGCGCACC            CTGCGTTTTCGCCGA  62 222
  AGR_C_2804 NONE
  AGR_C_2802 NONE
  AGR_C_2801 1508377 .. 1508398 -  -7.1  -3.06171   TCGAATAATGATAGA           TGGCGGGCG CTGA CTCCCGCCC            CTCACAATTGGCGTT  54 39
  AGR_C_2794 1505954 .. 1505977 -  -6.6  -4.67904   CAGGAACTGCAAAAA          GCGGTCTGAG GCGT CTCAGCCGGC           CAGTTCTTTCATCGG  78 17
  AGR_C_2789 1501255 .. 1501271 -  -2.2  -3.24146   TCTGGCAAGGAAAAG              GTCATG TTCGC CATGTC              TCAAATCTCCTGTCA  43 113
  AGR_C_2786 NONE
  AGR_C_2785 1500487 .. 1500513 -  -8.6  -2.90075   GCGCCCCCAACGATA         CCGTCAAGGACA TCA TGACCTCGCCGG         TGAAAACCGTGCTGC  55 231
  AGR_C_2778 1495696 .. 1495721 - -19.7  -5.31519   AGACCCAAAGAAAAA         CCCCGCGGCGC TCAA GCACCGCGGGG          TTTTCTGTTGATTGG 100 61
  AGR_C_2768 1492047 .. 1492067 -  -3.4  -3.40585   AGAATAAAGCAAAAG           TCTGTCAAG TTGT CTT-ACAGA            TTTGCATAACTCATC  47 273
  AGR_C_2767 1491569 .. 1491587 -  -8.8  -3.59979   TTTGGCCACCCCAAA             TCCTGACG ACA CGTCGGGA             TCATTCCCCGCGTCA  68 259
  AGR_C_2765 NONE
  AGR_C_2763 1488484 .. 1488498 -  -7.8  -4.21676   ATAAGGCAGCGAAAA               TGGCCG TCA CAGCCA               GAAGAGCAGCAATTC  74 17
  AGR_C_2760 NONE
  AGR_C_2759 1486631 .. 1486649 -    -3  -4.10744   GCAGCGAAACAACAA             CTTCCCCA TTT TGGGTATG             ATTCATATCCCGGCG  58 42
        metG NONE
  AGR_C_2756 NONE
  AGR_C_2754 1483310 .. 1483320 -  -8.2  -3.55071   TCAGACGGCGCCAAA                 GCGC CAT GCGC                 CTTTAATTGGTTGTT  65 89
  AGR_C_2753 1481389 .. 1481408 -  -3.6  -2.96152   AGAGTAATGGATATA            TTTATCGT GTCA ACGATTAA             GCGTTGCATCTGTGG  44 119
  AGR_C_2752 NONE
  AGR_C_2750 NONE
  AGR_C_2748 NONE
  AGR_C_2746 1478540 .. 1478557 -  -5.5  -3.28269   AATCTCCAAAGTGAA             GCCATTG AAAT CATTGGC              ATGTCGCACTTGAAA  52 165
  AGR_C_2744 1477433 .. 1477446 -  -3.8  -3.60234   CGACAGATGGTCAAA               TCGG TGCCAT CCGA                TCAGCCACAGAGATG  51 97
  AGR_C_2742 1476690 .. 1476706 -  -8.7  -2.67803   CTTTGAGGAAACGGA              TCGGACA CCG TGCCCGA              TATTGGATAAAACAC  59 95
  AGR_C_2741 NONE
  AGR_C_2739 NONE
  AGR_C_2736 NONE
  AGR_C_2735 1474143 .. 1474167 -  -8.5    -2.867   ATGAACATGATCATA          CGCCGACAGCC TCT GGCTATCCGCA          ATACGGGTGAAACTG  59 201
  AGR_C_2733 1472959 .. 1472977 -  -4.4  -3.95852   ATTTTACCAAGGAAA             GCAGCCCC GGC GCGACCGC             CATCCCGGCGACGGA  59 397
  AGR_C_2729 1471458 .. 1471489 -  -5.9  -3.85698   GGCGGCGGCGATAAA      TC-TGCGACCCCCA CGCGT CAGGGATCGCACGA      TCTCGGTTATCGGGA  62 442
  AGR_C_2726 NONE
  AGR_C_2725 NONE
  AGR_C_2723 1469159 .. 1469183 - -18.5  -3.77831   GGATCAAGACGGAAA          CGGCGGCGCTC ACA GGGCGCCGCCG          GCCTGTTTCTCCAGC 100 42
  AGR_C_2710 1464304 .. 1464337 - -13.9  -5.10461   TTGACGGAAGAAAAA     CGGCTACCGGAACGCG TGA CAGG-TCCGGTAGCCG     CAAGATGTCTCACAC 100 203
  AGR_C_2701 NONE
  AGR_C_2700 NONE
  AGR_C_2699 1457585 .. 1457604 -   -15  -4.86621   ATCCGTAACGAAAAA            GGCCCGGA TCGC TCCGGGCC             TTTGCATGTTGGTTT 100 52
  AGR_C_2697 1456647 .. 1456662 -  -7.5  -3.28712   CTGGTGCGCTGACAA              GCGGC CCCAGT GCCGC               GTCCGGCTCTTCAGC  59 36
  AGR_C_2694 1454414 .. 1454430 -    -8  -4.18494   CACGCTGATCGAAAA              CGGCAA GCTGT TTGCCG              ATCTCGGTGTGCCGG  75 260
  AGR_C_2681 1448793 .. 1448803 -  -4.6  -4.07568   TGTCCGGGCGGAAAA                 CCGC TAC GCAG                 TTTTCCCTGGAAATG  62 42
  AGR_C_2679 1447799 .. 1447819 - -10.4  -2.82015   TCGATAGGCAGCAGA            TGCCCGGG ACAGG CCCGAGCA            TGACGGAGTAGGGCC  66 105
  AGR_C_2672 1445292 .. 1445314 -    -7  -3.72324   CACGCTCACCAATAA           CGACCAGA CCAATAT TCTGGCCG           CCGTCATCGCCAAGC  63 484
       ispDF NONE
  AGR_C_2658 1434881 .. 1434895 -  -2.7  -3.74526   TTATGAATTCAAGAA               CCGCC TGCTT GGCGC               GGTGATGGGCTCGAT  52 98
  AGR_C_2654 1433427 .. 1433449 -  -7.6  -4.42062   CAGTGTGCAAAGAAA           TGGCCGCCTC GAA AAAGCGGCCG           GATTCATTGCATGAT  79 102
  AGR_C_2651 1432550 .. 1432597 -    -9  -2.92425   AATGAAGTGGAGATA GCGCCTCCTGCCGATCTCCCCCC TTG AGGGGGAGAT-GCCCGGCAGGGC AGAGGGGGGTAAAGC  62 91
  AGR_C_2648 1431149 .. 1431163 -  -2.7  -3.78934   GGCCCGCGAGAAGAA               GCTGC TGGCT GCTGC               TGAGTAAGGACAAGG  54 230
  AGR_C_2625 NONE
  AGR_C_2623 1417852 .. 1417872 - -11.8  -5.00616   GTTTCTTTCAAAAAA            GCCCCGGC TCGAC GCCGAGGC            TTTAATCTCTGCTTT 100 52
  AGR_C_2619 1414147 .. 1414174 - -14.3  -3.03243   AGCCATCTCGCAATA        TCGCCTGAGAA TAAGCT TTCTCAGGCGA         CATTGGCCAGCGTCC  91 18
  AGR_C_2614 NONE
  AGR_C_2613 NONE
  AGR_C_2611 1408923 .. 1408945 -  -4.9  -2.70932   CTTCCCTCCCAATGA          TC-GGGC-GTC GGT GACAGCCCTGA          AAAATGCGTCTCATT  45 53
  AGR_C_2609 NONE
  AGR_C_2607 NONE
  AGR_C_2606 NONE
  AGR_C_2605 1403641 .. 1403654 -  -2.4  -3.55444   CGGTCATTTCGCAAA               TGGA AATACA TCCA                TTCTCCAGCCAGACT  47 461
  AGR_C_2595 NONE
  AGR_C_2594 1398126 .. 1398139 -  -3.1  -3.06915   ATCGATCTCAGCGAA               GGA-CG CGT CGCTCC               ACCAGCGACTGGGCG  43 4
  AGR_C_2593 NONE
  AGR_C_2592 NONE
  AGR_C_2590 NONE
  AGR_C_2588 NONE
  AGR_C_2586 NONE
  AGR_C_2584 NONE
  AGR_C_2581 NONE
  AGR_C_2580 1390741 .. 1390768 -    -5  -3.85969   GAAACAAATACAGAA        CGAACACTATATG TTC CATAT-GTGTTCC        GCAATCCCCTAAAAT  61 329
  AGR_C_2577 1389865 .. 1389893 - -10.4  -4.99645   ATCTCACAAAGAAAA       GGCGCATCAATTC AACG GAAC-GATGCGCC        ATTCATTTCGAAAGC 100 99
  AGR_C_2575 1388522 .. 1388533 -  -7.2  -3.01712   CGGTCCTTCTCAAGA                CGGG GGTT CCCG                 CAACCACCATTGCTC  52 521
  AGR_C_2572 1384934 .. 1384959 - -16.1  -5.07486   GACGCCCAACAAAAA         GGCCGGCGGGT GAAA ACCTGCCGGCC          TTTGATCTTACAGGG 100 50
  AGR_C_2535 NONE
  AGR_C_2533 NONE
  AGR_C_2531 NONE
  AGR_C_2530 1363286 .. 1363296 -  -2.4  -2.86071   CCCTATACCAACAAG                 CTGC TGA GCGG                 TGGCGATTATCACCA  40 525
  AGR_C_2527 1361461 .. 1361477 -    -3  -3.72576   CGCCGCCGGATCAAA             CCCGTCT CACC AGA-GGG              CGAACCATGATGACC  51 389
  AGR_C_2518 NONE
  AGR_C_2517 1352916 .. 1352940 - -18.7   -4.7629   GCATCAATTGAAAAA          GGGCACGGAAA TTG TTTCCGTGCCC          TTTTTGGTGTCGTGA 100 67
  AGR_C_2511 1351612 .. 1351646 -  -2.1  -5.00616   CGGCTGCCCAAAAAA    GAAGC-GCTCCAGCGGA TTT TCGGC-AGCGCTGCTTC    CCGGCGCCTTTGTTG  74 54
  AGR_C_2507 NONE
  AGR_C_2505 1348884 .. 1348898 -  -4.2  -3.61398   TTCCCCGGCGAAGAA               GCCTGT TCG ATAGGC               TGCAATCTACCGGCG  52 119
  AGR_C_2502 1348251 .. 1348273 - -14.9  -4.54727   CCGCGCAAACGAAAA           GCGGGAGTG GTGGA CACTCCCGC           TCGGCGATGACTGAG 100 54
  AGR_C_2496 1345455 .. 1345485 - -15.4  -4.96848   CCCCGCACAGAAAAA       GCCCCGCTCACC TGGTAGT GGGGAGCGGGGC       GAGGCGGGTACGCAG 100 271
  AGR_C_2490 1337687 .. 1337721 -  -8.6  -3.41878   CGTCGGAACGCAGAA     TGACCACCGGGTAG ACGAATG CTACACGACGGTCA     TTTTTCATTTCAGGT  64 86
  AGR_C_2483 NONE
  AGR_C_2482 1332605 .. 1332617 -  -3.3  -2.74488   GAACCATGCCAAGTA                TCGCC ACC GTCGA                ACGCCACGATGAAAG  41 411
  AGR_C_2471 1326760 .. 1326773 -  -8.1  -3.21696   CGACAATAATATATA               GACCC CTTG GGGTC                CGATGAATTTGCTCT  62 43
  AGR_C_2469 1323545 .. 1323577 - -25.1  -4.43844   CCAGCATCGACAAAA      CAAAACGCCCGCAAC GAT GTTGCGGGCGTTTTG      TTTATTCCGTGTCAC 100 46
  AGR_C_2461 1321180 .. 1321222 -  -3.3  -4.41348   GCTGGCTGAAATAAA CCCGCAACGGCCGCCTCTTT CCGA AATCAGGCGGGCGT-GCAGC CGAAGGTGCCGACGA  64 9
  AGR_C_2458 1319012 .. 1319039 -  -7.7  -4.41047   AGCCTTCAAGGAAAA        GCCCCTGCA AGCCGTAAAG CGCAGGGGC         TGCCCCTTATCTCAC  79 66
  AGR_C_2456 NONE
  AGR_C_2454 NONE
  AGR_C_2451 NONE
  AGR_C_2449 1315682 .. 1315692 -  -8.2  -4.07568   CGCCCGTCTGGAAAA                 CCGC GTC GCGG                 TGTTTTCCGGCATCG  71 356
  AGR_C_2437 1311593 .. 1311621 -  -2.4  -4.39166   TCTGATAGAGGAAAA       GGGTTTTGATGCC ATCC GGCTTGAA-ACCC        ACGCCCAGAACGAAC  63 171
  AGR_C_2423 1306546 .. 1306566 -  -6.7  -4.07885   CATTCCGCCGGAAAA            CCTGCCGCC AAT GGTGGCACG            CGCCATAGCGGTCGA  68 110
  AGR_C_2408 1301231 .. 1301243 -  -7.7  -3.57561   CCTCAATCCGGCAAA                GATGG TGT CCATC                GTTCTGGACCGTCAG  62 37
        pyrB NONE
  AGR_C_2404 NONE
  AGR_C_2402 NONE
  AGR_C_2400 1296961 .. 1296981 -  -2.5  -3.64822   AGCGGGCGACGCAAA            CTGTCAATC CGC GACGAACAG            CGAAACACGCCCCCC  50 8
  AGR_C_2398 NONE
  AGR_C_2395 NONE
  AGR_C_2394 1290990 .. 1291004 -  -2.7  -3.65351   TGAGGTTCATGCAAA               GTCCG GCCCA CGGTC               AGTGAGAAGAGCCGT  51 24
  AGR_C_2392 NONE
  AGR_C_2391 1288822 .. 1288852 - -16.2  -3.96148   TTCCTGCAGCACAAA       CAAAAAACGCGCCC ATT GGGCGCGCTATTTG       CCGGAGAACCGATCA 100 303
  AGR_C_2384 NONE
  AGR_C_2382 1284323 .. 1284333 -  -2.4  -3.37879   ATGAAGTTTAAGGAA                 GCGG CGA CGGC                 AACATCACTAATTTG  45 103
  AGR_C_2380 1282953 .. 1282984 -  -8.6  -2.76162   CATTTCACCTGAAAT      CGCCGCCGCATTGCG GTC CGCACC-CGGCGTCG      TTGATGTGGAACTGG  57 57
  AGR_C_2338 1254806 .. 1254826 -  -9.7  -2.70153   AAATTAAAGATGAAG            TGCTTAGCG ATG CGCAAAGCA            ATCGTCTTGGAGAAC  63 46
  AGR_C_2337 1254315 .. 1254328 -  -5.2  -3.09516   TGCGTGACGAGGCAA               GCCG CAACAT CGGC                ATTGCTCGTTAGGTA  50 105
  AGR_C_2336 1253877 .. 1253895 -  -3.1  -3.53012   TCGGCCTTTCTGAAA             TCACCGC GCAGG GCGATAA             TGTCTATATCGTCGA  49 325
  AGR_C_2322 NONE
  AGR_C_2319 1242704 .. 1242717 -  -3.7  -2.57931   CTGAGTGCTTACAAT               GCCTC GAAA GCGGC                GGTTCGGTCATTCGC  40 335
  AGR_C_2304 1236983 .. 1237002 -  -7.9   -2.9039   ACAGTATGTTAGATA            TGGGGTA TTATTT TACCCCA             TTAAGTTGACCCTTT  56 41
  AGR_C_2301 NONE
  AGR_C_2299 1235776 .. 1235795 - -12.8  -5.14965   AGGGTCATGAAAAAA            GGCGGAGC CGAA GCCCCGCC             TTTTGAAGTTCTGAT 100 61
  AGR_C_2296 NONE
        argC NONE
  AGR_C_2291 NONE
  AGR_C_2287 1231404 .. 1231429 -  -3.1  -2.52946   TCTGTTTATAAAATT         GCGACCTCAGG GTGT CCTGTAGCCGA          CTGCGCTTAGCCCTG  40 32
  AGR_C_2285 1229669 .. 1229691 -  -5.5  -2.62184   TTCTCGTCGATATGA          CGGCGTCCGG TTGT CCG-ACGCGG           CTGATGGCACCCGAA  46 443
  AGR_C_2283 NONE
  AGR_C_2281 1225861 .. 1225879 -  -3.3  -3.68024   GGCTGGAATATACAA             TTAAAAA TCGTG TTTTTAA             AATGACTTTAGGTCG  51 33
  AGR_C_2280 NONE
  AGR_C_2278 NONE
  AGR_C_2277 1222567 .. 1222612 - -20.6  -3.78934   CTCCTCTCATAAGAA GACCGGGTGCAT-CCAGGCCA TATTT CGGCTTGGGATGCACCCGGTC TTAAAGGCCGGACTT 100 58
  AGR_C_2275 1221768 .. 1221810 - -15.7   -4.5442   GTCTGAAGGAGAAAA GCAACAACACTGCGGCATGG TCCT CCATGCCGCAGCGT-GTCGT TCGGTGTGCCGGAGC 100 47
  AGR_C_2262 1216999 .. 1217010 -  -7.2  -2.55544   CTACCAGGGAACGTA                CGCC GCTT GGCG                 CGGTGTGAGCGGGGT  54 463
  AGR_C_2258 1216304 .. 1216338 -  -5.7  -3.34806   ATAGGAACGATAAGA     GATGCCAGACGAG TAATACCCG CCCGTCCGGTATC     CACTGTCGTCAACGC  56 367
  AGR_C_2249 1211841 .. 1211854 -  -2.3  -3.28924   TATGTCCTGTTACAA               CCGCC TCAA GGCAA                GAAATTATCTTCCCG  43 81
  AGR_C_2247 1210755 .. 1210772 -  -5.5  -3.54424   CGGCATGTCCTCAAA             CGGTTTC GTAG GGAACCG              GAATCTCGCTCTTGG  55 3
  AGR_C_2246 NONE
  AGR_C_2243 1208413 .. 1208428 -  -4.6  -2.58714   TGTCACAGGAATCCA              GCGGAC GCGC GTCTGC               GCGACGAGAGAGTCT  44 159
  AGR_C_2237 NONE
  AGR_C_2235 1205598 .. 1205614 -  -6.5  -3.70546   TCACCAAAATGACAA              GCCCG TGACAGT CGGGC              CTGTTTTCAACCGTT  62 107
        cpdB 1203368 .. 1203416 - -12.3  -3.72324   TATTTGGATCAAGAA GGTGCCGCTTGCTTCTCCTCCCC GGC AGGGAGATGGAACAAGCGGCGGC GTAGGGCCCTTGCCT  83 133
  AGR_C_2230 1201504 .. 1201533 - -15.1  -5.02074   CTACGCGGCAAAAAA       TAACGGCCG-GGAC CAG GTCCACGGCCGTCA       TGGCATGTGGGTCGG 100 84
  AGR_C_2223 1196794 .. 1196806 -  -4.8  -3.50853   GGTTTGGAATTATAA                CAGG TGGAG CCTG                AACTATTCCAACGTG  52 90
  AGR_C_2220 1196194 .. 1196217 - -12.4   -4.7373   CGACGTTATGAAAAA          GACCCGGCTC CCAG GAGCCGGGTT           CCACAAAGACGTAGT 100 318
  AGR_C_2200 1184006 .. 1184019 -  -3.7  -3.21772   AAGGGCTGGACAACA               CGGCC TCTC GGCGG                TCTATCCATGAGCGG  47 287
  AGR_C_2191 1181022 .. 1181042 -  -5.3  -3.28712   CGGTGGTGTTCAGAA            CGGCACG GCCTCTA CGGGCCG            GTCAACCTCAGTCGA  52 149
  AGR_C_2172 NONE
  AGR_C_2171 1169225 .. 1169248 - -19.6  -4.61873   TCCGACAAATGAAAA          GGCCCGGGGA GCGA TCCCCGGGCC           TTCGAACTTTCCGTT 100 51
  AGR_C_2149 1155469 .. 1155484 -  -2.4  -3.97511   GACCGAATACAATAA              GCGCCG GCCT CAGTGC               TTTGCCAGTTTGCGT  54 19
  AGR_C_2148 1154895 .. 1154910 - -10.4  -3.87815   TTGGACGGGTAGAAA              GCCACG TTTG CGTGGC               TTTCCCCGATATCAG  80 37
  AGR_C_2146 1153583 .. 1153638 -  -6.1  -3.95584   GCCCGATGAAGCAAA GCTCGCGGTGC-CGGTGACG--GGCGAC CAT GTCGCCGTCGTTGGCGAGAACCGCAAGC TGCTTGCCTTCCCGT  62 373
  AGR_C_2142 1150187 .. 1150207 - -14.7  -5.31877   ACTGAGTAGAAAAAA            GCCCCGGTC TTA AACCGGGGC            TTTGTCGTCCTATTC 100 35
  AGR_C_2135 NONE
  AGR_C_2134 1141795 .. 1141817 -  -5.5  -2.91395   ATTGGGGTGAGAAAG          GCGGGCG-GT TACG ACTCGCTCGC           TGCCGCCTCAACTTC  49 11
 AGR_C_2127A 1140957 .. 1140973 -  -4.4  -4.11216   CTCTGATCTCGAAAA             GGGAAGC CGGC GCT-CCC              TTCGGGCAAAGCTTC  62 243
  AGR_C_2127 1139887 .. 1139906 -  -2.8  -3.34398   CGTCGCCGGCAAATA            GCCT-CCGG GTG CCGATAAGC            CTTATGCGGCAGGGG  47 27
  AGR_C_2125 NONE
  AGR_C_2123 NONE
  AGR_C_2122 NONE
  AGR_C_2119 1136038 .. 1136069 -  -7.2  -4.47456   AGACGGAAGAAGAAA      GCCGCTACAGGCAGG CGG CCTGCCTGCTG-GCC      GATATCAGCTGGCGG  76 477
  AGR_C_2111 NONE
  AGR_C_2109 NONE
  AGR_C_2108 NONE
  AGR_C_2107 1127266 .. 1127283 -  -2.7  -3.04715   TACGCGGTCGAAAAG             GTCGA GTATCTCT TCGAC              ATGTATGCGAGCCCC  43 425
  AGR_C_2101 1123689 .. 1123724 -  -5.4  -3.87815   GCGCAGGCGCAGAAA    CGGGA-AGGGTTGCGGT AGA ACCTCAATCCTCTTCCG    GCTTCTCCTCGCCGC  61 12
  AGR_C_2097 NONE
  AGR_C_2094 1121082 .. 1121101 - -12.1  -4.41047   ATCGGTCAAGGAAAA            GCCGGGG TTTACG CCCCGGC             TTTTTTTTGTTTCTG  95 98
  AGR_C_2091 NONE
  AGR_C_2088 1117201 .. 1117213 -  -3.3  -2.78384   TGGTTTTTTAGCAGA                TCGGT CTT ACCGT                TCTGCGTCAATCGCT  41 32
  AGR_C_2087 NONE
  AGR_C_2086 NONE
  AGR_C_2084 1115794 .. 1115818 -  -3.6  -3.39668   CCGGAAATGCGATAA         GACAAA-AGCG CTAT CGCCACTTGTC          CCTGGCCGTATCGTC  49 11
  AGR_C_2080 1113682 .. 1113699 -  -2.5   -3.9642   AAAGACTCAAGGAAA             CGGGGGC GAAA GGCTCCG              TTTTTTTTGACAGGC  54 60
  AGR_C_2073 NONE
  AGR_C_2070 1109094 .. 1109121 - -14.9  -2.89039   AAGCACCGTCAGATA        CGCTCCGGCGGC TTGAG GCCGCCGGA-CG        CTCGGCACTATCGCG  86 43
  AGR_C_2059 1102767 .. 1102800 -    -8  -5.06451   TATCAGGCCAAAAAA     TCAGGGCGCGACCG CTTTGT CAGCCGCGCCCTCT      GAGGCTTGTATGTCT  95 58
  AGR_C_2052 NONE
  AGR_C_2050 NONE
  AGR_C_2049 1094683 .. 1094710 - -14.9  -4.71482   AGCAAATGGCAAAAA        GGCAGGCCACG ATGCTG CGTGACCTGCC         TTTAAACTCAGTAGT 100 33
  AGR_C_2045 NONE
  AGR_C_2043 1092392 .. 1092433 -  -2.7  -2.78384   TGGCGCTGGATGACA TCGCGCAGCGGCGGCAGTC CATC GATGGCGGCCATTACGCGC  CAACCCGGCTGCGGG  41 18
        ksgA 1091599 .. 1091613 -  -3.4  -2.60555   CAAGTGCAGAATTTA               CAGGCA GTT CGCCAG               CGTCACGAATTCTTC  40 8
  AGR_C_2039 1090885 .. 1090896 -  -5.8  -3.14564   TCATTGCTCGAGGAA                GAGC CGAA GCTC                 TGATTTACGCGATAG  52 30
  AGR_C_2029 1085448 .. 1085465 -  -6.2  -4.11884   AACGACAAGCAGAAA             GACGCC ATTATG GGCGCC              ATTCCCATGAAGCGC  65 380
  AGR_C_2023 1082501 .. 1082556 -  -8.3  -3.01712   CGGGTGTTGTGAACA GCGCGCTTATACGCAAATTTGCCC GGAATGCAA GGGCAAAGG-GCGAAAAAGCGCGC TGTAATCGTGTCAGA  60 36
  AGR_C_2016 NONE
  AGR_C_2015 1079792 .. 1079813 - -15.9  -5.27335   GCTTGCAAACAAAAA           CCCCGGATG TCGC CATCCGGGG            TTTTCCTATGACCAC 100 53
  AGR_C_2006 1074397 .. 1074414 -  -6.9  -4.09739   CCAACGTCCTGAAAA             GACTCCG GACT CGGCGTC              TGTAATGCGAAGCGG  70 82
  AGR_C_1996 NONE
  AGR_C_1994 1070803 .. 1070830 -  -5.5  -2.87132   CTCGTGGTCCAGATA        GGGGTCCGA ATTTTAATGA TCGGTCCCC         GTTTTTTGCTGGGCG  49 10
  AGR_C_1993 NONE
  AGR_C_1991 1069013 .. 1069023 -  -2.4    -3.322   ATGGGCATATACCAA                 CTCC GGA GGTG                 CGACGCCTTGTCAGA  45 97
  AGR_C_1988 1068380 .. 1068412 - -14.2  -3.98661   GATATTTAGCACAAA      TAGCGCGCCTTGCA TGCAT TGCAAGGCGCGACA      CTGTGTCAATTATTC 100 31
  AGR_C_1986 1066730 .. 1066753 - -12.4  -5.52096   AAAGGCAAGAAAAAA          GCGGCC-CCGG AAG CCGATGGCCGC          TTTGTCGTTGTTAAA 100 43
  AGR_C_1984 1065750 .. 1065774 -  -2.8  -3.18389   GGAAGACGAAAACGA          TCTGGCCGGT GGCGA ACCAGCAAAA          ATTATTCAGCAGCAG  45 136
        cysS 1064090 .. 1064105 -  -2.5  -2.71001   CAGGGTGAAAGCAAG              GGCTCG TCGTG CG-GCC              TCACCCCCCTCTGTC  39 207
  AGR_C_1980 NONE
  AGR_C_1978 NONE
  AGR_C_1976 NONE
  AGR_C_1974 1061736 .. 1061769 -  -3.9  -2.60392   CACGTGTGAATCAAT     GTCTCATCAGGACGCC TCA AGCAT-CTGAAAAGAC     TCTCATTTCCCGGCA  42 28
  AGR_C_1973 1060335 .. 1060371 -    -5  -4.07687   ATGTGGGCGGCAAAA    CCGGAACGGCCGACAA GGTGA TCAACGGCCGTTACGC    CAAGAATATCAATTT  61 291
  AGR_C_1968 1055699 .. 1055727 - -12.4  -2.64794   CGGAAGCCGACAGCA        GGACGGCGGCTT TGGTC AAGCCGCCGCGC        GTGTCACAGATAGGA  72 74
  AGR_C_1966 1053708 .. 1053735 -   -14  -2.82327   TGGTTACAGCCAAAC        GTCCCGCCCGGC AATG GCCCGGCGGGTC         TCCCACCCCGGTTCC  83 68
  AGR_C_1963 NONE
  AGR_C_1962 1052001 .. 1052015 -  -2.8  -5.00616   TTGTCTGGCAAAAAA               TAAACC TGC GGTTTT               AAATGCCGCGATCGA  76 24
  AGR_C_1959 1051608 .. 1051628 -   -14  -5.47159   TGCAAGAAACAAAAA            CGGCGCCT GCAAA AGGCGCCG            CGCGATTGTTGATCT 100 108
  AGR_C_1958 1051378 .. 1051406 -  -6.8  -3.06261   CCTCAACGCCGAATA       TTCGTCATTCGCG TATC CGCGAATT-CGAA        GGCCAGCTTATGCAT  54 89
  AGR_C_1956 1049618 .. 1049640 -  -3.2  -4.57073   TATCCGCCCGAAAAA           CGGCGGCATC GTT GCTTTCGCCG           GCCTCATGGAAACCT  68 416
  AGR_C_1950 NONE
  AGR_C_1949 1047792 .. 1047803 -  -4.4  -3.63744   GCTGCGGCGAAAAGA                GGTT AATA AACC                 TTTAATTTCCGAACC  55 27
  AGR_C_1947 NONE
  AGR_C_1946 1046640 .. 1046651 -  -7.2  -3.32963   ATTTTTACCCGAGAA                CGGC AAGC GCCG                 GGATGCGATCAATCG  61 34
  AGR_C_1943 NONE
  AGR_C_1942 NONE
  AGR_C_1940 1044542 .. 1044555 -  -3.7  -3.04398   GGTTCCGCCCAAAAT               CGGGC CTCA GCCGG                CAAGCGGCAGCACGA  45 18
  AGR_C_1937 1043591 .. 1043614 - -14.6  -4.72272   TCGGGTCATGAAAAA          CGCGATGGCT GTTC AGCCACCGCG           CTTAAAATATGCGGG 100 60
  AGR_C_1935 1042761 .. 1042782 -  -5.2   -5.0133   CACGGGCGCAAAAAA           CAC-CCATG CTGAC CATGGGGTG           CAAAATTAATGCGCC  82 31
  AGR_C_1928 1037857 .. 1037867 -  -3.2  -3.57263   AGCGGGATTTCCAAA                 CGGA CTC TCCA                 ATTACGAAGCTGTTT  49 146
  AGR_C_1927 NONE
  AGR_C_1925 1034448 .. 1034458 -  -5.4  -3.59262   TTCGATATCCTCAAA                 TCTC GTC GAGA                 AACAGGTCGAGCACC  55 10
  AGR_C_1923 1033462 .. 1033495 -  -2.1  -3.63744   CTTGGGCTGAAAATA     GTCTCTCCGCCGCGC CGAC GCGCGTCGGCTGGAT      TCCTGTGACGAGCAC  50 119
  AGR_C_1918 1031127 .. 1031157 - -16.9   -4.4078   CGGCCTCAATGAAAA      CGCCGCCCGCGACG GTTT CGT-GCAGGCGGCG       CTGAAGGCGCTGGAG 100 134
  AGR_C_1899 1024450 .. 1024467 -    -4  -2.79289   GACGAGGCGAACAAG             TCGCGC TTCATG GCGCGG              GTGATGATCAATGCG  41 204
  AGR_C_1890 1020920 .. 1020943 - -14.6  -5.38054   CGGCACAAACAAAAA          CGCGCCCGTT TTTC AACGGACGCG           TTTTAAAAGTCAGCG 100 56
  AGR_C_1888 1018764 .. 1018816 -  -5.4  -3.33708   CAAGCGAGAGATCAA CCGCCTGC-GCGCCGGCATCA-ACCG CGA CGGCATGACGCTGGTGCCGCTGAAGG TCTACTTCAACGAGA  52 470
  AGR_C_1881 1014945 .. 1014962 - -12.7  -5.63517   TGTTGAAACAAAAAA             GCACGGG CTAG CCCGTGC              CTGAATGCTCTGATG 100 57
  AGR_C_1879 1013259 .. 1013280 - -11.5  -3.07816   TCGTCAGTGATGGAA           GCCCCGGCA GAAA TGCCGGGGT            TTTTCTATTTCTGAC  72 30
  AGR_C_1875 1010256 .. 1010282 - -18.8  -3.76641   ATCCCAATAGGTAAA         GGCAAGGCAGGT GAG ACCCGCCTTGCC         TGAACTTCAATTTAT 100 48
  AGR_C_1868 1007292 .. 1007309 -  -2.6  -2.82516   TTTCTTAGCACGACA             CGGCAG GAAACG CTGTCG              GCGAATCGCTGGCCC  39 53
  AGR_C_1866 1005889 .. 1005918 -   -10  -3.88498   CGCTGACACATCAAA       CCGCGACCGGC AGGAACAAG GCCGG-CGCGG       TTTTCTTATGTCTGG  76 164
  AGR_C_1859 NONE
  AGR_C_1857 1003716 .. 1003732 -  -5.7  -3.06501   CATAGTCGGACTGAA              CGGACCC TGA GGCCCCG              GTTCATATGGTGTTC  52 118
  AGR_C_1853 1003343 .. 1003362 -    -7  -3.80841   ATCAGCAGCACGAAA            CCGGCGCC CTTG GATGCCGG             GCGGGGATCGGCCTT  65 147
  AGR_C_1849 1001631 .. 1001668 - -12.3  -4.96848   GTGCGCATAGAAAAA   TCCTTGGTGTATCGATTT TCG AAATC-ATACACCAAGGC   AGGGTGCCGCGAAAT 100 47
  AGR_C_1846 1001287 .. 1001308 -  -2.3  -2.83715   TCGAGCAGGATGATA           TCTCCGA TAATCACG TCGGAAA            GATCGTTGATATCGC  39 110
  AGR_C_1845 1000808 .. 1000818 -  -6.8   -3.3197   AGACTATGTCGACAA                 TGCC GAA GGCA                 CGCTTGTCATGGAAA  56 214
  AGR_C_1839  996552 ..  996566 - -11.4  -4.58395   TCGACCGCTGAAAAA               CCGGCT GTC AGCCGG               CTTTTGCGCGCCGTT  95 18
  AGR_C_1836  994869 ..  994890 - -17.3  -4.98531   GTCGCAAATGAAAAA           GGCCCGCTC TTTC GAGCGGGCC            TTTTGTCGTTAGAGC 100 34
  AGR_C_1830  992283 ..  992308 -   -14  -3.08464   TGATGATTGATGGAA         CG-GCCGCGCG GTTTT CGCGCGGCACG         GATATCTCTTTAAGG  91 78
  AGR_C_1820 NONE
  AGR_C_1817  985538 ..  985560 -  -9.9  -3.55548   GAATACGGGGCGAAA           CCGTTACGT GATCT ACGCAACGG           TTCCTTGATCGGCCT  71 55
  AGR_C_1814  982881 ..  982899 -  -3.9  -3.60792   CGGGGAACCCGTAAA            TCA-CGCT GTCC AGCGCTGA             ATATCGCCGCTTTCG  51 7
  AGR_C_1810  981530 ..  981553 -   -11  -4.67038   CGCGCAAAAGCAAAA          GGCGCCTTCC CGAA GAAAGACGCC           AGCGCGCAATCATAT  95 419
  AGR_C_1803  977294 ..  977327 - -20.5  -2.52543   ATGCGGCGCAATGCA     TGACGCCGCCTTGAT GGAA ATCAAGACGGCGTCA      TGGCGTGGATCAGAA 100 65
  AGR_C_1801  976778 ..  976794 -  -6.7   -4.2349   TGTCCAGAGGCAAAA              GTTAAAA GAA TTTTAAC              CCCTTGAACCGACTC  74 141
  AGR_C_1799  974321 ..  974339 -  -4.4  -3.75332   ACTCGCCAACGCAAA             GGGGCGCA AAC CACGCCCA             CCAAGCTTCAATGCA  55 33
  AGR_C_1796  969744 ..  969776 -  -9.1  -2.72511   GTGAGGTGCTGAAAC      GCTTCGTGCGGCT GGACGAA AGCCGCTCCAAGC      CGGGCACTGGGCTTG  57 331
  AGR_C_1763  950273 ..  950287 -  -5.6  -3.57792   TGATCGACGGTGAAA               GGCGCA TCC TGTGCC               TGACGCTGGGCGCGC  57 509
  AGR_C_1756  948430 ..  948441 -  -7.2  -3.14931   TGCAGCTTCTATCAA                GCCG CTCG CGGC                 GCGAGACGAAGACCC  54 92
  AGR_C_1734  938065 ..  938102 -  -3.3  -2.58249   TATATTGCCGACAAT   CTGGACCGCTTGAAG GGCTGAGG CTCAAAGCGGGCCCG    CTGCGCTTACGCCGG  40 32
  AGR_C_1731  936309 ..  936327 -  -2.2  -4.07568   CCTGCTTTCCGAAAA             CGCCCGCA TGC CGGTGGCG             GAACTGGCGCGCAAA  57 420
  AGR_C_1727  934954 ..  934985 -  -5.9  -2.62184   CGCGCGGCGAGAGCA     CTCTCTCCAGCCCAA GGGC TTGGGCTGG-GTG-G      ATACCGGCTCGAGGC  49 74
  AGR_C_1721 NONE
  AGR_C_1719  930996 ..  931013 -  -6.9  -2.75074   GGCACCTGAAGAGGA             GCGCAAG ATGA CTGGCGC              ATTGCTGCCCACGGT  50 303
  AGR_C_1704 NONE
  AGR_C_1701  923949 ..  923959 -  -2.4  -4.15006   ACATTTACCTGAAAA                 GCTC GGC GTGC                 GTTCCCGCGCGGGTG  56 4
  AGR_C_1696  919798 ..  919848 -  -4.9  -3.91716   GGAGTGTGGAAAGAA TATTCG-GCTGTTTTACAG-CGGGG GAC CCCCGACTGTAAAAAAGTTCACATA GGAGCATTTTCGAAC  58 220
  AGR_C_1694 NONE
  AGR_C_1692  916826 ..  916836 -  -8.2  -3.64259   AATTATCCTCAATAA                 GCGC GAT GCGC                 CCGGATATCACCGCC  68 120
  AGR_C_1690  914628 ..  914638 -  -2.4  -4.07568   TCCCCGTTTGGAAAA                 TGGC GTG GCCT                 GTTTAGTCCTCTTGA  56 81
  AGR_C_1688  913725 ..  913749 -  -6.9  -2.65298   GCGACCGACCAGAAG          GGCACGGCGCC GAT GGCGGTGAGCC          GGACCGGCTGTTCCT  51 259
  AGR_C_1684  912951 ..  912971 -  -4.7  -2.71011   AGGGTCCGGTAATTA            GGGTTAACG GAT CATTAACCT            CTGTCTGTTTGTAAT  45 67
  AGR_C_1683  911406 ..  911419 -  -3.7  -4.64861   GCTGTGGAAAAGAAA               GGCGC GGAG GCGGC                GGGGGCGATCTTCGT  70 341
  AGR_C_1676  907603 ..  907629 - -16.7  -5.07486   CATGTGCAAGAAAAA         GCCCACGGAAA ACAGG TTTCCGTGGGC         AAGTCAGGCAGGCAG 100 127
  AGR_C_1673  907026 ..  907052 - -13.1  -2.70932   TGCGCGGGGCAAGGA        TCGCCCCAA-GG AACG CCATTGGGGCGA         CGCGGACTATCGCCC  69 75
  AGR_C_1655  898087 ..  898110 -  -2.3  -3.78934   CGGCGGGGAGAAGAA          TTCGCGGCA CGGTCT TGCCGCTCA           AACCGGCTCGAACAC  52 23
  AGR_C_1648  894478 ..  894495 -  -3.3   -3.0792   CAATAGGGCATTTAA             CGTCCGA CACC TCAGGCG              GTTCCGGGGCGGCGC  43 65
  AGR_C_1646  893141 ..  893187 -  -8.7  -2.87586   ATGAAGCGACGAAAG GGCCT-CCTGCCGATCTCCCCCC TTG AGGGGGAGAT-GCCCGGCAGGGC AGAGGGGGGTAAAAC  62 128
  AGR_C_1636  887126 ..  887152 - -14.4  -3.68435   TCGTCCAAAATAAGA         TCGGGCGACGAT TGG ATCGCCGCCCGT         TTCTGCATTCAGCGT  95 42
  AGR_C_1631 NONE
  AGR_C_1629 NONE
  AGR_C_1628  883267 ..  883287 - -12.6  -2.79796   TTCGACGTGATTAGA            TCCTCGGC ACAGG GCCGAGGA            TGACGCCGGGGGCAT  76 160
  AGR_C_1626  882564 ..  882579 -  -4.7  -3.77832   GTGGAAACGGAAGAA              GATCG CATCAC CGATC               TGCATGTCTGGCAGG  57 188
  AGR_C_1621  880891 ..  880917 -  -5.9  -3.08464   TCACGACCGATTCAA        TGGCCTCAAGCG GCAT CG-TTGACGCCA         AGCGCCTGGGCCAGT  52 4
  AGR_C_1620  880264 ..  880292 -   -14  -4.10161   CAGGACGTTTGAAAA       CAACAAAGCCGCC TGAC GGCGGC-TTGTTG        ACAATATGATCTGTC 100 155
  AGR_C_1617 NONE
  AGR_C_1616  878916 ..  878933 -  -6.9  -4.23674   GCTCAGCAAGATAAA             GCGCGCA AATT TGCCCGC              CGGCCGCAGCCTGCA  71 233
  AGR_C_1603  873960 ..  873978 -    -3  -4.11216   CGTCTATCCGGAAAA             CGCCCACA ACA TGTGGGAT             GCGCCGCGCATCCTT  58 251
  AGR_C_1600  871906 ..  871921 - -10.4  -2.62184   GCTTCCGGCAGATGA              TCGCCG TCAT CGGCGA               TAGCGCCAATGCGGC  66 185
  AGR_C_1597  870336 ..  870362 - -12.2  -2.52676   GAGGTTCGGAAGCTA         CGCCCGCGTCAT CGA ATGGCGCGGGCT         ACGTTGTTAACGAGG  71 212
  AGR_C_1589  865407 ..  865431 -  -2.7  -2.91276   GGCGGGTCTAGAAAC          CGTTCATCCGC AAC ACAGGAGAACG          ACCATGACCCACCCC  42 403
  AGR_C_1584 NONE
  AGR_C_1578  860099 ..  860109 -  -2.4  -4.09739   TGAACTGGCTGAAAA                 GGCC ATT GGCA                 TGATTCTCGGTTTTC  57 356
  AGR_C_1575 NONE
  AGR_C_1573  858119 ..  858151 - -16.2  -3.59979   CGCCGCGACGTTAAA      GCGCCGCCCGCCCA TCGAG CGGGTAGGCGGCGC      GCTTGTTTCTAGCGC 100 34
  AGR_C_1566  855501 ..  855531 -  -7.5  -4.07568   GCTTCTTCTCGAAAA       CGATCTGCCGGGG GTCCG CTCCGGCAGATTA       CCGCTCTCTCGATAG  74 23
  AGR_C_1559  852756 ..  852770 -  -3.5  -3.02745   TTTACCGATAAATCA               TCCCG TCAGC CGAGA               TCGATGAGATCGCGG  45 16
  AGR_C_1556  851859 ..  851874 -  -6.8  -3.62597   CGGACCCGTCAAGAA              CCGTGG TCTG CCACAG               GCAGTACCGGGTTTC  62 404
  AGR_C_1553  849832 ..  849843 -  -7.2  -3.60792   CCGCGAAGGTGGAAA                CGGC GCTC GCCG                 AAATGGCCTTTTACC  62 492
  AGR_C_1544  847967 ..  847983 - -10.8  -4.82901   CTCCTCGCATAAAAA              GGCGGC CTCGT GCCGCC              TTTCTCTTTTTCGGC 100 41
  AGR_C_1540  843215 ..  843247 - -16.2  -3.10622   TACGCTGAAAACAAG      CCGGCCGAGCCCGG ATAAA CGGGGCTCGGCCGT      TTTCGGAAAAGCTGG 100 43
  AGR_C_1538  841827 ..  841840 -  -3.7   -3.9941   GTTTTTACAACGAAA               CGGCG GATG CGCTG                GCGGCGGCGACCTAT  56 498
  AGR_C_1531 NONE
  AGR_C_1530  835017 ..  835045 -  -6.5  -3.14132   CTTCCGCCGCATGAA        CGACCGCCCGGCG GTG CAGCGGGCGCTGG        AGGGGGAGAGAGGCT  54 272
  AGR_C_1524  831963 ..  831990 -  -7.6   -3.5393   ACCATGCCGTTGAAA        CGCATGCTCGCGG TCG CCGCC-GCCTGCG        GCCTTGCTTCCGCCG  62 515
  AGR_C_1520 NONE
  AGR_C_1518  830383 ..  830413 -  -6.7  -3.53444   GGAGCCGTGGGTAAA      CCCGCGTGCGGCCG TCAG CGACCGCT-GAGGG       TCAATGGTAATCATC  60 26
  AGR_C_1512  825739 ..  825757 -  -3.9  -4.66987   TACAGGTCAACAAAA            GCTTTCAC GACT GTGAA-GC             TTTAATGAAGGTTTT  69 83
  AGR_C_1510 NONE
  AGR_C_1508  822497 ..  822514 - -10.5  -4.39571   TGCACAAACGGAAAA             GGGCCGC CAAA GCGACCC              TTCCATGAGTTTGGT  93 240
  AGR_C_1497 NONE
  AGR_C_1496 NONE
  AGR_C_1495  813781 ..  813801 - -16.9  -5.35815   CAGACCAAACAAAAA            GGCGACCAC ACC GTGGTCGCC            TTTTGCCGTTCATGT 100 49
  AGR_C_1491  812202 ..  812223 - -14.4  -3.92659   CCCGGAAAAGTGAAA           GGCCCGCC GTTTCG GGCGGGCC            TTGTTGTGTTCGGTC 100 54
  AGR_C_1485  810095 ..  810120 - -14.7  -5.06414   CGCCTCCAACAAAAA         CGCCGCGCATC CAGA GACACGCGGCG          TCCAATCTTAAATTT 100 53
  AGR_C_1484 NONE
  AGR_C_1483  809311 ..  809327 -  -5.1  -2.53911   CCAAGCGGTAAGGCA              CCGGT TTTTGGT ACCGG              CATTCCCAGGTTCGA  46 71
  AGR_C_1482  808091 ..  808101 -  -8.2  -2.68545   CCGGGAGAAGAACAG                 GCGG TAT CCGC                 TCATTCCGTCAAACG  56 98
  AGR_C_1476 NONE
  AGR_C_1474  804324 ..  804337 -  -3.7  -3.05046   GCATTTGGGGAAAAG               TCGCG CTGG CGCGG                AAAGTTGCCGCCGCG  45 100
  AGR_C_1473  803614 ..  803624 -  -3.2  -2.77899   CTTCGGCACCAACGA                 CCTG ACG CAGA                 CGACTTTCGGCATTT  41 374
  AGR_C_1468  799800 ..  799835 -   -19  -3.06796   CTGTACCGGATGGAA    TGCCTTGCGAGGCCGC TGCC GTGGCCTCGCAAGGCT     TTCTTTTTGGGGTGC 100 261
  AGR_C_1460 NONE
  AGR_C_1458  792721 ..  792735 -  -2.8  -3.96327   AGGCGGGATGAGAAA               CGGA GCAGCAT TCCG               TTATCGACAGCCTCT  56 229
  AGR_C_1456 NONE
  AGR_C_1454  791796 ..  791833 - -14.1  -4.12532   TCCCGGATAGAGAAA   CGACCAACGCCCGGCAC CCTG GTGTCGGGCGTTGGTAT    TTTCGAATATAAAAC 100 42
  AGR_C_1451  789043 ..  789090 -  -6.9  -2.73124   TGTGATGTTCTAAAT TCCGCCGGCCCTCATCCCTGTG CTTGT CACAGGGATCCA-GCCGGCGCG CGTCCACGCGACGGG  52 151
  AGR_C_1445  786801 ..  786816 -  -6.8  -4.09864   AGGCAGGCGGCAAAA              CGTCCC TGGC AGGACG               CAAATTGTCCAACTC  70 147
  AGR_C_1442 NONE
  AGR_C_1439  782927 ..  782951 -  -9.3  -2.87132   CCTGGGCGGCAGATA          TCGCCATCC GCAAGCG GGACGGCGA          AAAAGATGAGCGGTC  62 71
  AGR_C_1436 NONE
  AGR_C_1434  779325 ..  779345 - -12.6  -2.78816   GGATGCGTGATTAGA            TCCTCGGG ACGAG CCCGAGGA            TGACGTCGTACTCGT  76 72
  AGR_C_1426  776000 ..  776038 -  -3.9  -3.85092   AGCAGGGACATGAAA  TCTGTCATGCGG-TTTTC GTTT GAAATGCCGTATGCCAGA   CACCCGCTCAGGGCT  56 33
  AGR_C_1423  775403 ..  775413 -  -2.4  -3.50853   GCCCGCGAACGATAA                 GTCC GCG GGCC                 TGATTAATATTTGAT  47 72
  AGR_C_1421  772377 ..  772393 -  -6.5  -2.62613   GTCGATGTTAAATAC              GGCCAGA ACA TCTCGCC              CGAAGGCCTGAATGG  49 209
  AGR_C_1396 NONE
  AGR_C_1392  759879 ..  759904 -  -6.9   -3.8766   GCACACCAGAGGAAA         CCTCA-TCATGG CAG CCATGTGTGAGG         CTATGGGCTGGTAGG  65 102
  AGR_C_1390 NONE
  AGR_C_1388  758418 ..  758438 -  -4.7  -4.57073   GAGGCCTCGCAAAAA            TATGCCGCT GAA AACGGAATA            TTCCGCGACCCGGAC  70 257
  AGR_C_1383  757221 ..  757231 -  -2.4  -4.56597   TTCGCGCTGGAAAAA                 GCGG TGG CCGA                 ATATACCGCCAGATA  66 234
  AGR_C_1378  756146 ..  756175 -  -4.1  -4.08692   TAACCCCTCCGAAAA       GGGATGCCTGCGA TCAT TCGCCTGCACGCC        CTCGGTTTAATCAAC  60 133
  AGR_C_1376  754907 ..  754925 -  -2.4   -3.3062   GCCAAAGATCATCAA             CTGTTAGG GAG CGTAACAA             AGGGTGCTTTGTCCC  43 58
  AGR_C_1374  753978 ..  753988 -  -2.4  -3.27259   CACATAGACGAGCAA                 GGCG ATA CCCC                 GTTTTCAAACGTCGC  43 45
  AGR_C_1372  753282 ..  753315 - -14.1  -2.66008   AAACGAGCGATATCA     TCCGTTTCTTCTCCCC GCC GGGGAGAAGAAA-GAA     GCGGCGGCGTTCAGC  81 97
  AGR_C_1370 NONE
  AGR_C_1368 NONE
  AGR_C_1366  750246 ..  750262 -  -4.3  -4.30719   GCCGGGGAGAAGAAA              CAAGCGA TAT CCGCCCG              CTCCATATTCACCGA  66 78
  AGR_C_1362 NONE
  AGR_C_1361 NONE
  AGR_C_1360 NONE
  AGR_C_1358 NONE
  AGR_C_1356  745628 ..  745656 -  -8.1  -3.25823   TGCTTGTCACAGGAA       TCCAGCCGACGC GCGTCT GCG-CGGCGGGA        AGAGTCTTTTCAGCC  62 98
  AGR_C_1354 NONE
  AGR_C_1351  742498 ..  742518 - -16.9  -3.87815   CTGTATCCTGAGAAA            GAGGCGGGA TAG TCCCGCCTC            CTGTCCCGGCAATCT 100 43
  AGR_C_1347 NONE
  AGR_C_1346  740407 ..  740420 -  -3.8   -4.3898   ATGATCTGGAGAAAA               CAGC CGACCT GCTG                GCAAATGCAGGGCAT  65 520
  AGR_C_1338  738450 ..  738467 - -14.1  -4.36127   TTGAATAACGGAAAA             CGGGGCC GCAG GGCCCCG              TTTTTGCATCATCAC 100 49
  AGR_C_1334 NONE
  AGR_C_1331  733962 ..  733993 -  -5.8  -3.25823   TGCTTGCCACAGGAA      TCCAGCCAGCCCAA GTCC TTGGGCTGAAAAGA       TTTCCTCTCGCCGCG  54 154
  AGR_C_1326  729717 ..  729740 - -18.2  -2.93382   GCTGAGATCGACAGA          GCCGTCCGGT CACC ACCGGACGGC           TTTTTGCTGTCACAA  95 35
  AGR_C_1317 NONE
  AGR_C_1315 NONE
  AGR_C_1314  722010 ..  722047 -  -2.5  -3.21099   TGCCGGGATCAGGAA   CCGG-AACTGGCGCACAC GCT GTCCGCGCTTGTGACCGG   TGCAGTGGAAGGGCT  43 482
  AGR_C_1309  720256 ..  720296 - -10.9  -2.78715   AAGCGGGCGATGACA  GGCGCGGTGAGCCGGGGTC GAG GGGCGTGGCTCACCGTGCC  CCTTAGGTCGTCATG  66 257
        rnhB  719499 ..  719515 -  -8.7  -2.73468   CAACATTTTTAACTA              CCCGCTT TGA AAGCGGA              GAAGATTAAAAGTCC  60 53
  AGR_C_1273 NONE
  AGR_C_1271 NONE
  AGR_C_1269 NONE
  AGR_C_1268  702460 ..  702472 - -10.5  -2.75844   GCCCTTACCTGAAAG                GCGCC CCA GGCGC                TGTTATTGCGGCAGG  66 54
  AGR_C_1260  696885 ..  696903 -  -2.2  -2.98088   TCCCAAATTTATATA             GCTCGGCG CGG CGCAAGGC             CACCCCCGCCTGCCT  40 59
  AGR_C_1259  696194 ..  696244 -  -2.5  -3.60627   GGATTTCAGGGGAAA GCGCGTGCTGGCTTTCGCCGGTATC GCC GAT-CCGGCGAAATTCTAT-CGCAC CGTCGAGGCGCTTGG  49 332
  AGR_C_1246  688055 ..  688082 -  -8.3  -3.53343   AAGTGGTGGTGGAAA        GCGGCGAGATC ATCCAG GCACTCGCCGC         ATCCGCCGCCATACC  62 482
  AGR_C_1234  683992 ..  684008 -  -5.8  -4.14392   GGCCAACCGCGAAAA              CAACCC GCAAT GGGTCG              AATCGCCGGAAGAAA  68 418
       groES NONE
       groEL  676082 ..  676101 - -13.6  -5.26875   GCGGCAATGAAAAAA            GGGCGATC CGAA GATCGCCC             TTTCGTATTCCGGTG 100 51
  AGR_C_1218  675041 ..  675058 -  -2.7  -2.64973   ATGAACGGCAGACGA             CAAATTG TCTT CATTTTG              TGAACGATAAGCGAG  40 56
  AGR_C_1217  674441 ..  674462 - -17.3  -6.14618   CACAAAAGAAAAAAA           GCCGCCGGA TCGC TCCGGCGGC            TTTTTTGTCGGACAG 100 50
  AGR_C_1208 NONE
  AGR_C_1206 NONE
  AGR_C_1205  669183 ..  669222 -    -9  -2.63102   AGGAGCGCCATACCA  GCCGCGCGGCGATGGAAC TGGA GCGCCTCAGCCGGGCGGC   GTCGGAGGATTACAA  56 88
  AGR_C_1202  666871 ..  666895 -  -9.1  -3.36581   GAAAGCCTGAAGGAA          GTGGCCCTGCC TCC GGCGGGACCGC          TGACGCTGGATGGCT  66 347
  AGR_C_1197  664923 ..  664944 - -13.7  -5.07011   GACAGAAACGAAAAA           CGGGCGGTC AGCT GACCACCCG            TCTTAAGGCCGTTCC 100 188
  AGR_C_1196  663763 ..  663779 -    -5  -4.59773   GCCTATGCCGAAAAA              GCCGCG CGTGT CTCGGC              GCTTGCGAAGGACAT  73 434
  AGR_C_1186  658598 ..  658619 -  -4.3  -3.77553   CAACACCATGAACAA           GCG-CGCCGC CAT GCAGCTTCGC           CTGCAACAGACGGTG  57 398
  AGR_C_1182  656434 ..  656448 -  -2.8  -4.55023   CCGAAGAGCACAAAA               GGTTCC ATA AAAACC               GGAATAAAATGGATT  67 64
  AGR_C_1178  655031 ..  655044 -  -2.3  -3.50555   TGGAAAGAAGACGAA               GCGGT TTCA ATCGC                CGTCATTCCATGGTT  47 18
  AGR_C_1175  654183 ..  654211 -  -4.5  -4.16016   CGATTTGCGAACAAA       GTTGCGACCGGG TGGTTC CCCGGCCGG-AC        AGCCCGATGCGGTAA  62 108
  AGR_C_1173 NONE
  AGR_C_1171 NONE
  AGR_C_1169  651118 ..  651131 -  -2.3  -3.23638   TTAAAGATGCATGAA               GCGCA ATGG TGCCC                CTCAGTTCCAGTCGC  43 27
  AGR_C_1167  649439 ..  649452 -  -5.9  -3.53012   CGCGCTGCGCGCAAA               CGCGC GGTC ACGCG                TTTCAAGACGCTTTG  57 214
  AGR_C_1163  647996 ..  648012 - -10.8  -4.27519   AGCCGACAACAGAAA              GGCCGG GCTAT CCGGCC              TTAGGCATCTCACCA  90 35
  AGR_C_1160  644559 ..  644584 - -12.6  -4.88228   AGGGAATACGAAAAA         GCCCGGTCGCG TCATC CGC-ACCGGGC         TTTTATGTTCTGGAC 100 50
  AGR_C_1152 NONE
  AGR_C_1150  636605 ..  636617 -  -4.7  -4.07568   CGTTTGTCGTCAAAA                GCGCC GCT GGCGG                ATCAGTTGCCGCGCA  62 27
  AGR_C_1147  634425 ..  634446 - -15.1  -4.88918   CCAGTTGAAACAAAA           GCGCCGGAG TTTC CCCCGGCGC            CGTTGTTGATAGCCT 100 50
  AGR_C_1125  622504 ..  622524 -  -2.5  -3.85698   CGCCTTGCGGAGAAA           CCATCCCG GAACGT CGGG-CGG            ATGGGCCTGTCCATC  52 65
  AGR_C_1124  620506 ..  620532 -  -2.9  -3.53012   CGGTGGCCCCGGAAA        CCTCATGCAGGC GCAT GCC-GCGTCAGG         ATTTCTTGTCCGGCG  49 21
  AGR_C_1122 NONE
  AGR_C_1121  618877 ..  618903 -  -4.4  -4.56597   CCGTGTCCTGAAAAA        CGGCATGGTCG AACGCA CGAACA-GCCG         TTTCGACACGACGAC  70 178
  AGR_C_1118 NONE
  AGR_C_1116  616470 ..  616482 -  -5.5  -4.14598   GTGAAGCAAACCAAA                GCCTG CCT CAGAC                GCGCAATTCCTGAAA  65 20
  AGR_C_1103  609033 ..  609044 -  -7.2  -3.07113   GACCAGCTGATGGAA                GCCG TTGG CGGC                 ACGCCCGATCTGGTC  57 359
  AGR_C_1094  602386 ..  602423 -  -5.5  -3.28712   TCTGCGTGGCGAGAA   GAGTCTTTTCAGCCCAA GGAC TTGGGCTGGCTAGATTC    CTGTGACGAGCACAG  52 112
  AGR_C_1092  600525 ..  600542 - -14.1  -2.96979   AGCACAACTCATACA             GGCGGCC GTAA GGCCGCC              TTTCTTTTTGCTGAT  86 53
  AGR_C_1079 NONE
  AGR_C_1076  592622 ..  592660 - -13.9  -2.96249   CGTCATGAACAATGA  CGAT-CGCCACCGCCGCG ATAT CAGGACGGTGGCGGATCG   GATGACCCGTCTCAT  75 105
  AGR_C_1068 NONE
  AGR_C_1066 NONE
  AGR_C_1065 NONE
  AGR_C_1063 NONE
  AGR_C_1060  582959 ..  582983 - -16.5  -3.58731   AAAACAGGGTTGAAA          GGCGAAAACCG CAT CGGTCTTCGCC          TTTCAGGATGTCAAT 100 36
  AGR_C_1055  581103 ..  581124 -  -4.3  -4.28375   CGAATATACTGAAAA           GGCCGTCAT GCAC ATGGCGGCG            CGCCGTTGCGACGTC  65 315
  AGR_C_1043  572787 ..  572797 -  -2.4  -3.14564   CGATGTCGGCATCAA                 CCGC ATT GCCG                 CACCGGAAAAGGGCG  43 228
   AGR_C_984 NONE
   AGR_C_982 NONE
   AGR_C_980 NONE
   AGR_C_978  541799 ..  541820 - -10.1  -5.72622   CTCACAAACAAAAAA           GCGCGCC GGATGTGT GGCGCGC            CTTTTTAGCGGGGAG 100 49
   AGR_C_976 NONE
   AGR_C_975 NONE
   AGR_C_974 NONE
   AGR_C_972 NONE
   AGR_C_971 NONE
   AGR_C_970 NONE
   AGR_C_968 NONE
   AGR_C_967 NONE
   AGR_C_964  536308 ..  536320 -  -6.3  -4.31433   GATGGTTACAAGAAA                TCGAA TCA TTCGA                TGACAAAGGTCCGGA  71 18
   AGR_C_963  535512 ..  535535 - -10.2  -4.28651   ACTAAAATGCGAAAA          CCCCGC-GGCC TTG GGCGTGCGGGG          TTAAAAAACAGGGTT  90 69
   AGR_C_961  534121 ..  534156 -   -14  -5.82388   AAAGTTTAAAAAAAA    GATAAGGCCGCATCCG TTTC CGGATGCGGCCTCGTG     GATGCATTCAGTCCG 100 156
   AGR_C_959  532874 ..  532891 - -14.1  -5.40464   GAGCACAAACAAAAA             CCGCGCC TTTC GGCGCGG              TTGATGTTTTCGGCT 100 52
   AGR_C_958  531646 ..  531667 - -13.7  -4.35524   GCGTCAAATGGAAAA           CCGCGCCTC TTGC GAAGCGCGG            TCTCCATATCCGAAT 100 93
   AGR_C_956  530999 ..  531012 -  -2.3  -2.60496   GCCTTGCGGAAAGAC               GCGTC CTTA GACGA                ATTTCCGCGGCGTTT  38 63
   AGR_C_953  529600 ..  529614 -  -3.4   -3.9392   TTGTACTGGAAATAA               GCAGTC GCG GCCCGC               TGTGCAACGGGTGGA  56 66
   AGR_C_950  529079 ..  529100 -  -8.7  -3.33399   GGCAAGGAAAGGCAA           CCGTTGCGA GGGC TCGCAACGT            TTATTCGCTGTCGGG  66 26
   AGR_C_948 NONE
   AGR_C_947 NONE
   AGR_C_946 NONE
   AGR_C_945 NONE
         maf  525575 ..  525588 -  -3.8  -4.65916   GCGATCCGAACAAAA               GGGA TAGTTT TCCC                GCGTCGACGGCCGGC  69 118
   AGR_C_940  524403 ..  524417 -  -7.8  -3.73775   GTCAGGCCCAGCAAA               GCGGCA GAA TACCGC               CGATGCGGCGCAAGC  67 70
   AGR_C_932  517478 ..  517503 -  -8.9  -2.58812   TTGAAAGTCAATGCA         GCTCCCGGATC GCAA GGTCCGGGAGT          TTTTATTCGGCCGCT  59 28
   AGR_C_905 NONE
   AGR_C_903 NONE
   AGR_C_902  499670 ..  499712 -  -2.1  -2.82623   TCGGGGCGACAACGA TGTGGAAGGGGAATGACATCA TTT CGAT-TCCCTC-CCGTCCACA TGGTCAGTACCGGTG  39 1
   AGR_C_899 NONE
   AGR_C_898  497548 ..  497573 -  -3.3  -4.53607   AAAAGGACCAGAAAA         GGATAATCGAA CTCA TTCGAATATCT          CCATCAGTAGTTTTT  67 12
        phaF NONE
   AGR_C_895  496923 ..  496940 -  -3.3  -3.53012   GTCCTGGGTTTGAAA             CGGCCCT GATC AGGGCAA              TCATAAATGCTCCCG  49 26
   AGR_C_883  485637 ..  485653 - -11.5  -3.53012   CCGGGTGCGGCGAAA              GCGGCCA AGG CGGCCGC              TTCAGCGGTTCTTCA  77 45
   AGR_C_881  484488 ..  484505 -    -4  -3.09492   GGCGGAAGGTCAATA             GCCGAG CCCCCC CACGGC              CACCGAAAACAGGTC  45 2
   AGR_C_880  483623 ..  483637 -  -4.9  -3.53224   TATCTTTGGCGGAAA               GGGCA GCGTG CGCCC               GATTTTGCGAGAGGA  52 46
   AGR_C_878  482806 ..  482820 -   -10  -2.72511   GGCAGCCGGCGAAAT               TGCAGG TCA CCTGCA               TCCGTCCGCCACGGT  61 268
   AGR_C_872 NONE
   AGR_C_871  478519 ..  478546 - -18.6   -4.1347   CGTCAATCACAGAAA        CGACCGCTACAT CGCC ATGTAGCGGTCG         GCCGTTGCGGTCAGG 100 46
   AGR_C_864 NONE
   AGR_C_862  475165 ..  475187 -  -9.8   -3.1855   CGGCTGAAGAGCGAA           GGAGCGGG GTGATCT CCCGCCCC           TGAATTCAGGCGCAA  68 31
   AGR_C_859  472788 ..  472807 -  -2.1  -3.30323   CAGGAGTAAAGAAAG            GAAAGGA ATAAAA TCCTTGC             TCTAGGCCACCATTG  43 27
   AGR_C_858  471618 ..  471630 -  -9.1  -4.25104   TGCGTTCGACGAAAA                TCGGC ACA GCCGA                AATTTCTCCGTTCCT  79 441
   AGR_C_851  467888 ..  467906 -  -4.4  -3.61398   GCTGGCGGTGAACAA             GGCGGGGA AAT TCACCGGC             TCCGGAGCGGATGCG  54 449
   AGR_C_847  465251 ..  465290 -  -7.8  -3.22094   CTTTAGATAAAATGA  CGGACCTTGCCGGAGGAA GAGC TTCGTTCGGCAAGGTGGG   TTGATGTTACACGCA  57 169
   AGR_C_837  461584 ..  461608 - -13.6  -5.06414   TTGGTCCAATAAAAA         GGCTGG-CCCG TGAA CGGGACCAGCC          TTATTTTCTGACACC 100 62
   AGR_C_832  460085 ..  460095 -  -3.2  -3.34013   CACTCGTGCAATCAA                 GCTC ATC GAAC                 ATCAGTTCTGAGTGC  47 246
   AGR_C_830  459392 ..  459410 -    -8  -3.66908   TCTTGGGAAAATGAA             GGCGGCGC AGT ACGCCGTC             CCCTTGGTCATCCCC  64 420
   AGR_C_814  454050 ..  454067 -  -4.2  -3.18912   TCATTCAGTGATTAA             GGTTTA GCTTCG TAAACC              ACCCACCACTGTTCG  49 4
   AGR_C_784  438185 ..  438197 -  -5.5  -3.53224   CATTTTCGTTTGAAA                CGGAC CGC ATCCG                GGCGGAGGCTTGGCG  55 43
   AGR_C_779  437226 ..  437255 -  -8.5  -4.32402   GGCGAAGGAAAAGAA       GAGGGCCTGCATCG TAA CGA-GAAGGCCCGC       CGCCGTTGCCAAGGC  81 64
   AGR_C_776 NONE
   AGR_C_774  436494 ..  436511 - -12.7  -3.53224   CATCCGTTCGGGAAA             CCGCCTC GCGG GAGGCGG              AAACCGGAGCGGACG  85 43
   AGR_C_771 NONE
   AGR_C_769 NONE
   AGR_C_768  434942 ..  434962 -  -4.6  -2.71712   CGCTTTGGCTGAAAT            CAGGCCGA CATTT CCGGCTTG            CCCGCGAACTTCGGC  45 4
   AGR_C_767  433201 ..  433215 -  -2.1  -3.42605   TGCAGCTAAAATATA              GCACCT GTGA AGG-GC               GAATAACCAATCATA  47 440
   AGR_C_761  427878 ..  427907 - -19.4  -3.68351   GGCCGATCAGGCAAA       CCATGGCCCGAC ACCTGG GTCGGGCCATGG        CGATTTGCCGATTGA 100 45
   AGR_C_759  427254 ..  427275 -  -6.5  -3.75332   ATGCCTGAATCGAAA           GTCGCGCTCT AAC AG-GCGCGGC           TTTTCCTTTGCCGGG  62 50
   AGR_C_733  413458 ..  413485 - -15.6  -2.90751   GTCAATAAGGGAAAG        CACAAGCGCCTC GGAT GGGGCGCTTGTG         ATCGTCTCCCGGTCT  87 40
   AGR_C_729  410946 ..  410965 -  -2.7  -3.68886   ACCAACTGAGCTAAA            GCGGCCC GATTAT GACCCGC             TTGTTGCGGATCAGC  51 145
   AGR_C_727 NONE
   AGR_C_725 NONE
   AGR_C_724  409961 ..  409986 - -13.3  -4.66163   AGCGCCAGCCAAAAA         GAACGGCTCCC TTTT GGGAGCCGTTT          TCTGTTGGGCTTGTC 100 39
   AGR_C_713  399960 ..  399977 - -12.7  -5.18371   CGGGAGAAAAGAAAA             GAGCCGG TCGC CCGGCTC              TCTCTTCGTTCAGTT 100 35
   AGR_C_711  398194 ..  398211 - -12.7  -5.16237   AAGCGCATTAAAAAA             GCCGGAG ACAG CTCCGGC              TTTTTTTTAAAGGAT 100 45
   AGR_C_674 NONE
   AGR_C_672  374929 ..  374941 -  -6.2  -3.89346   GGCGGAGCTTACAAA                GCGC GTGAA GCGC                GATCGCCAATTTGCC  62 296
   AGR_C_666  373315 ..  373331 -    -5  -3.55622   GCCAAGGTCTGGAAA              CCGTCG CTCGC CGTCGG              TTTCGTGGGCGCCAC  55 276
   AGR_C_662 NONE
   AGR_C_660  371067 ..  371085 -  -9.5  -5.30616   CCATTGAAAGAAAAA             GCCCGCC GATTG AGCGGGC             TTTATATTTGCGGGA 100 41
   AGR_C_654  369125 ..  369149 - -12.8  -5.07652   CCGCTGAAAATAAAA          GGGCCGCTGG CTTTT CCAGCGGCCT          TTTTTTGTTCCTGTC 100 45
   AGR_C_648 NONE
   AGR_C_647 NONE
   AGR_C_646  362698 ..  362709 -  -7.2  -2.91582   GATCTCATCGAGATA                CGCG CCAC CGCG                 CAGAGTTTTCTGCAC  51 273
   AGR_C_639 NONE
   AGR_C_637  358240 ..  358267 -  -8.5  -3.73122   GAGAACAAGGCGAAA        CGAGA-AGGCCG CAGCT CGGCCTATCTCA        CCTTCATCCGTCGCT  68 106
   AGR_C_597  332582 ..  332626 -  -7.2  -3.34895   TTGATGGGCAACGAA CAGTCTGGCCTGCC--GCCGG AACTGG CCGGCAAGGCGGACCAG-CTG GCGCGCATTCCCCAG  56 498
   AGR_C_586 NONE
   AGR_C_585 NONE
   AGR_C_582 NONE
   AGR_C_581  324945 ..  324966 -  -3.6  -3.60048   GGTGCGGCAAAAAAC           CGCCGCAA ACGTGA TCGCCGCG            TTGCTCAGAAGGCGG  51 30
   AGR_C_579  324112 ..  324150 - -13.9  -2.64735   ATGCCATCGAGACGA  TGCAGGAGGCAGATGCGC CTTG GCGC-TCTGCCTCCCACG   TCTTGTCAGACTGTT  78 40
   AGR_C_576  323566 ..  323582 - -10.8  -5.24129   TTCCGTCATAAAAAA              CGCGCC TTCAG GGCGCG              TTTTTTATTGTCGTT 100 64
         rph NONE
   AGR_C_570 NONE
   AGR_C_568  318915 ..  318930 - -11.8  -5.54894   AACGCATGAAAAAAA              GCGGCC TTCG GGCCGC               TTTTTTATTGAATTC 100 73
   AGR_C_559  313495 ..  313511 -    -3  -3.54424   GGGCATGGTCTTAAA             GC-TTCC AGCC GGAATGC              AGGGCGGCGATGCCG  49 4
   AGR_C_558  311844 ..  311869 - -13.9  -2.59431   TTTTTTGATAACTGA         GGCGCCTGGCG GTCA CGCCGGGCACC          TTCACGTTCTTAGCT  78 35
   AGR_C_556  310381 ..  310400 -  -4.2  -3.82084   CTCGAACAGGAAGAA            CTGGAGCAC TAT GTGCGCC-G            CTCCTATGAGCTTGT  57 118
   AGR_C_548 NONE
   AGR_C_546  305911 ..  305926 -  -5.4  -3.29381   GCAGAATAGGAGCAA              TAGCCC TCTC AGGCTA               GCGAACGTTCGTCCT  52 100
   AGR_C_543  304813 ..  304845 - -23.5  -5.47399   TTAACCGCAAAAAAA      CGATGTGCCGCCAGC GGG GCGGGCGGCACATCG      GGATATCAATTGACC 100 72
   AGR_C_520  293501 ..  293524 -   -11  -5.26875   CGCCGAATCAAAAAA          CGCCGATGAA GCGA TCCACCGGCG           TTTCTGGAAAAATTG 100 57
   AGR_C_518  292741 ..  292752 -  -5.8  -2.74792   TCACGACTGGGAAAT                GACG GCCT CGTC                 TGTTCTGGCGGGACG  50 42
   AGR_C_517 NONE
   AGR_C_515 NONE
   AGR_C_513 NONE
   AGR_C_511  289911 ..  289927 -  -7.2  -5.69473   GACAGCATAAAAAAA              GCGGGA TGTGG CCCCGC              TTTTGATTTCCATGA 100 52
   AGR_C_508  289429 ..  289451 - -12.7  -5.93252   CCGAAAAACAAAAAA          GCGCC-CCGG AGAA CCGGCGGCGC           TTTTTTTAAACCTGT 100 50
   AGR_C_503  287538 ..  287572 -    -7  -4.28361   CGAAGCCGAGTAAAA     GCGCCTCCTGACGAAC GAA ATCCGTCAGTTTGCGC     GCGCGTATTCGCTGC  74 190
   AGR_C_502  286448 ..  286462 -  -4.2  -2.92038   CCGAAAATCATCACA               TGCATG CTT CATGCC               TCTGCCAGTTGCCAT  46 19
   AGR_C_499  285172 ..  285186 -  -7.1  -4.08216   GTACTTCCCTGAAAA               TCGGC CCCGC GCCGA               TTGATTGTGCCCTTG  70 419
   AGR_C_498 NONE
   AGR_C_495  283348 ..  283387 - -11.8  -4.06904   TGACCCAATCACAAA  CTTGTGTCAAA-CATTCTA GTT TAGAATGCTTTGAAACAAG  CCCGCGCGGTATTTC  90 72
   AGR_C_493  281957 ..  282003 -  -2.8  -2.52464   GGGGGTCGGAAGGCA CATTTGG-TAGGCGGGCCGCA GTGGAT CGCGGCCCGCCTTGCCGCTTA TTTGAAGACGGCGTT  40 23
   AGR_C_491 NONE
   AGR_C_489 NONE
   AGR_C_487 NONE
   AGR_C_485 NONE
   AGR_C_483  277160 ..  277175 -  -3.2   -2.7976   CGCAACATGCGAAAG              CCGG TAGCTCAT CCGG               TAATATCCTCGCGCC  41 18
   AGR_C_482  276514 ..  276528 -  -8.6  -2.75294   TCAAAGGGCGGAAAT               TTGCGA AAA TCGCAA               GGTTTCAAAGGGCAA  57 30
   AGR_C_480  274785 ..  274805 -   -14  -4.55004   AAGACAAAACAGAAA            CGCCGCGA ACTAG TCGCGGCG            TTATCGTTCAAACTG 100 92
   AGR_C_477  272278 ..  272298 -  -3.1  -3.73953   ACGAGCGCGAGCAAA            GCTGCATGG CTT CCCTGCTAC            ATCATGAGTTGTAGA  51 430
   AGR_C_473 NONE
   AGR_C_472 NONE
   AGR_C_470 NONE
   AGR_C_466  268399 ..  268435 -  -5.9   -3.0264   AAATGGCGTTTAACA    TTTTTCCTCCAACCTGT AGT ACAGGTTTATGGAAAAT    TGCTTACAGGATTTT  52 100
   AGR_C_464  267693 ..  267705 -  -4.7  -3.60048   CTGCGTTGAAAAAAT                CAGGC GAT GCCGG                CTGCCAGAAGTGCAT  52 12
   AGR_C_463  266384 ..  266404 - -13.3  -5.00616   CGCCGCGCCAAAAAA            GAAGCCGGC GAA ACCGGCTTC            TTCTGACCCGGGTAA 100 60
   AGR_C_460 NONE
   AGR_C_459  263849 ..  263860 -  -4.4  -3.30701   GCTGAGGAAATCGAA                CTGA CCAA TCAG                 GCCCATAACCAGTCG  49 208
   AGR_C_456 NONE
   AGR_C_453  261342 ..  261353 -  -3.6  -3.08508   CAGCCGGGAAAATCA                GGCC TGAA AGCC                 GCGATAATGGCTGGG  45 11
   AGR_C_452 NONE
   AGR_C_449  259698 ..  259722 -  -2.7  -3.12895   GCGTTGAGGAAGATA          TCGCGGAAG GCCGGCT CATCCGCGT          GCTGGAAGACTGGTG  43 138
   AGR_C_447  257798 ..  257817 - -16.4  -5.35354   GATAGAATGAAAAAA            GCCGCGGC AGTT GCCGCGGC             TTTTCTTTTTAGCGG 100 34
   AGR_C_435  250749 ..  250767 -  -6.1  -2.71791   ACCCGTCCCTTAAAT             TCTTAAC GAAAA GTTAAGA             GGGATGGGGGGTAGG  50 108
   AGR_C_433  250059 ..  250086 - -11.2  -5.75945   ACGCGTGAAAAAAAA        GAAAGAGCCCGC GATG GCGGGCTCAATC         AGAATTCTATCAGAC 100 55
   AGR_C_428  248358 ..  248377 -  -9.2  -3.24411   ATCTCTGCAAATACA            GGCGAACC GCAC GGTACGCC             TCCCGCTGGCTACTA  65 102
   AGR_C_426  247173 ..  247200 - -14.8  -5.10767   TATCGAACACAAAAA        CGGCCACCTGGC AGAT GCCGGATGGCCG         TTTGAGGATATTGAA 100 48
   AGR_C_423  244401 ..  244429 - -13.1  -3.72893   CATCCGCGTATTAAA        CGGGCAGGAGACC ATC GATGCCCTGCCCG        AACTCTGCGATGTCC  85 507
   AGR_C_414 NONE
   AGR_C_413  241719 ..  241734 -  -4.6  -4.09739   GGAATTTGGTTAAAA              GCCCTT TAAA ATGGGC               TTTCAGACCGCAAAT  62 28
   AGR_C_411  239793 ..  239811 - -11.7  -4.35524   CCTTCAAACGCAAAA             GGGAGGC TGTGG GCCTCCC             TTTAACAGCGATGCA  93 52
   AGR_C_407  238032 ..  238047 -    -6  -4.68593   TCGATCAGGGAAAAA              TCGGCG TCAT CGCCGC               TTCGCCAATGGCTAT  76 470
   AGR_C_402  236940 ..  236961 - -15.9  -3.57918   ATTGATATGATAGAA           CCGCCTGCT TTTC AGCAGGCGG            TTTTTCTTTGTGGAA 100 53
   AGR_C_394  233650 ..  233661 -  -3.6  -3.34013   CAGCGCGCGAAGGAA                GCAG GCAT CCGC                 CGCGGCGCTTACCAC  47 488
   AGR_C_387 NONE
   AGR_C_385  230429 ..  230441 -  -2.6  -3.31515   AAATAGCGGCGACAA                GGAC GCTCA GCCC                TGACAGGGCACTTTT  45 19
   AGR_C_383  229370 ..  229409 -   -15  -4.13767   CCGGCCACGCGAAAA  TGCAGGCAACGTCCGCAC TTGT GTGGGGTCGTCACCTGCA   CGATGCTTTTCAATG 100 42
   AGR_C_382 NONE
   AGR_C_380 NONE
   AGR_C_379 NONE
   AGR_C_378 NONE
   AGR_C_376 NONE
   AGR_C_373 NONE
   AGR_C_372 NONE
   AGR_C_371  220228 ..  220249 -  -6.5  -2.87931   TCCAGCGCGCACAGA           CGCCTGATCG TCC CGA-CTGGCG           GCTCTACTCCGCCGA  51 477
   AGR_C_368  218223 ..  218251 -    -8  -3.17075   TCTGGTGTAAGGCAA        CCGGGCGCTCCC GTTAA GGAAGCGCCCTT        CAAATCTGTTCTCGA  62 50
   AGR_C_351  209332 ..  209355 -   -16  -5.00884   ACTTGTGCTAAAAAA          GCCCCGCTGC AACA ACAGCGGGGC           TTTTTATCCTGTCTA 100 54
   AGR_C_349 NONE
   AGR_C_347  206989 ..  207011 - -13.4  -3.01712   GCCGTTTTCGCAATA           CCGGCGGG TCAATTG CCCGCCGG           CTTGTTATCCAGTGA  84 11
   AGR_C_344  205226 ..  205248 - -12.7  -5.18371   TTCGATAAAAGAAAA           GCCCGTGAC TTGTG GCCACGGGC           TTGGCAATTGCCGGA 100 56
   AGR_C_342  203956 ..  203976 -  -9.7  -4.66953   CGAACAGGCGAAAAA            TCGCCGC CGCAATT GCGGCGA            AGTATCAACGGCCGG  91 113
   AGR_C_337 NONE
   AGR_C_335 NONE
   AGR_C_334 NONE
   AGR_C_332 NONE
   AGR_C_329  199234 ..  199263 - -13.5  -3.06696   CTGCTCGGCAAGATA       TTGGGCGAGGCCG TTGC CGGCCACGCCGAA        CGTTTCGATATCTGG  84 245
        mepA NONE
        mgsA NONE
         glk  186510 ..  186537 -  -2.7  -2.59971   GCATCACATAGGAAG        GATAGC-CCCCT TTGAG AGGAGAGCGATC        AAGCCCTCCAGCGCC  40 24
   AGR_C_307  185325 ..  185343 -  -8.1  -4.13945   AGGCCTATCGGAAAA            GCGGCTCG ATTA CG-GCCGC             TTTCAAAGCGCTTGG  71 249
   AGR_C_303 NONE
   AGR_C_302 NONE
   AGR_C_299  182548 ..  182568 -  -2.4  -2.82516   TTGGCGAGCAGCACA            GCCGCTGA GCTAT TCGGCCGC            ATCGCTCATCCATTC  39 14
   AGR_C_297 NONE
   AGR_C_295 NONE
   AGR_C_293 NONE
   AGR_C_291  179311 ..  179331 - -14.7  -4.40003   GCCGACAAACAGAAA            TCCCGGGAC ATG GCCCCGGGA            ATGCAATTGCTTCGG 100 53
   AGR_C_290 NONE
   AGR_C_288  177245 ..  177270 - -16.1  -4.11216   CCTTTATTGGCAAAA         GCGGCGACGCC GCAA GGCACCGCCGC          TTCCGAATATGATCT 100 46
   AGR_C_285  176237 ..  176251 -  -2.7  -2.66435   AGCTGGACGACATCA               GGCCG CTCCC CGTCC               GAATTCGAAGGATTG  40 8
   AGR_C_284  174845 ..  174865 -  -6.1  -3.28712   CGCGGTGCGGGATAA            CGAACGTCA TCG CGACTTTCG            TTATCCCGCCCGCTT  54 45
   AGR_C_282 NONE
   AGR_C_280 NONE
   AGR_C_279 NONE
   AGR_C_277  172151 ..  172165 -  -2.7  -3.57561   TGGTAAGCCTTGAAA               GCGCG TTTGT CGAGC               AGACCGACTGCGGCA  49 43
   AGR_C_275  170750 ..  170763 -  -5.9  -4.75372   ATTATGCAGTAAAAA               GCCGC TTTC GCAGC                AGCCGATCCCGATGG  78 317
   AGR_C_254  161641 ..  161663 -  -3.3   -3.7732   GCTGGATATCAACAA           TGACGGCCT GATGG ATGCCGTCG           TCAATCACGGCGTTC  54 310
   AGR_C_252  160653 ..  160670 - -12.7  -4.23007   TATAGAATGTGAAAA             TGGCGCC CCTG GGCGCCA              TCTCTGTTTTCAGCG 100 55
   AGR_C_246  159099 ..  159109 -  -8.2  -3.25942   ACCCTGCGACAGGAA                 GCGC ATG GCGC                 GGCGGTCGACCAGAT  62 288
   AGR_C_244 NONE
   AGR_C_242  157217 ..  157235 - -13.1  -5.24531   ACGGCGCATAAAAAA             GCCCGGC ACATG GCCGGGC             TTTTGTCGAATATCA 100 50
   AGR_C_240 NONE
   AGR_C_239  155865 ..  155912 -  -5.5  -4.19953   GACCCAACCGTAAAA GGGGCCGCCGGAGCACCGATTGC CTCA GCAATTGGTGCA--GGCGGTCTC GGCGTCACGCTGCTT  65 2
   AGR_C_230  145428 ..  145452 - -14.9  -3.15503   TTCTAAGACGTAAGA          TCGGCGCAGCC ATT GGCCGCGCCGC          AGAATGCCGGGACGT  91 46
   AGR_C_227 NONE
   AGR_C_225 NONE
   AGR_C_223  142327 ..  142353 - -25.2  -3.53012   GTGTTGGCGCGGAAA         GCGGCCTGCCGG CTT CCGGCAGGCCGC         TGATTTATCGCTGCT 100 40
   AGR_C_221  141330 ..  141346 -  -6.5  -4.90778   CTCACCGAAACAAAA              TTGCGCC GAC GGGGCAA              TGTCAGGCCGAACTG  85 107
   AGR_C_219 NONE
   AGR_C_218  139114 ..  139124 -  -2.4  -2.77013   TACCCTGCCAACAAC                 CGTC TCA GGCG                 TCACCCAATCTAGCA  39 19
   AGR_C_216  138334 ..  138364 - -18.4  -5.46706   ATCTTAAAAGAAAAA       GCCATTCGCCGC TTATCGG GCGGCGAATGGC       TCAAACGGTTAAGCA 100 54
   AGR_C_215  137610 ..  137624 -  -7.1  -2.58579   GTAAGGGTGGAGAAG               GGCGA GCCGA TCGCC               GTCGTTCACGCAGCC  49 138
        dnaK  125936 ..  125969 -  -6.6  -2.73338   ACAAGCCCCGCAAAT     GGATTTCCGGCTGC ACGTCG GCAGCCGGATGTCT      TGCATATGGTGTGAG  52 60
   AGR_C_192  124727 ..  124753 - -14.5  -5.64421   ATCCGAAACAAAAAA        CGCCGCCAATCC CGAA GGAT-GGCGGCG         TTTCTGATGTTTAAG 100 52
   AGR_C_168  112340 ..  112371 - -18.8  -5.07652   GGGGGCAAAATAAAA      CCGCCATGGCCG GGAGGGGT CGGCCATGGCGG       TCATATTGGAGGACA 100 177
   AGR_C_167  111772 ..  111782 -  -2.4   -4.2717   AGCAGTTCACGAAAA                 CTGC GAA GCGG                 TTTTGGACCGTAGAC  60 42
   AGR_C_165  110203 ..  110233 - -17.6  -4.35524   TGCGCAAACGGAAAA       GAGGAAGCGCCGGA TTA CCCGGTGCTTCCTC       TTTTTTTTGTCATTT 100 35
   AGR_C_163  109870 ..  109891 - -10.1  -2.56715   ATTCGCATGAATGGA           GAGGCCGGA TTTT TCCGGCCTT            TTTCTTTTGAAAGAC  60 153
   AGR_C_159  108688 ..  108710 -  -4.8  -3.78775   CCTGGCAGGATCAAA           TCGGCGTC ATTGACA GACGTCGA           CCCATTCCGCTCCGG  58 9
   AGR_C_158  106190 ..  106218 -  -4.5  -2.79671   ATGCGAAGGGCAAAG        TCTCCGGAAAAGC GGG GTTTTTCGGGAGG        GCGAGTGTGTTGCTA  45 90
   AGR_C_157  105249 ..  105284 -   -14  -3.69216   GGCGGATTGAAAATA    CGGCAATGGCGCCTGA AAAA TCAGAAGCCCTTGCCG     CCGCGCAATTCGGAA  95 10
   AGR_C_152 NONE
   AGR_C_151  102337 ..  102348 -  -7.2  -3.28924   GATTGGCGGCTACAA                GCGC ATCT GCGC                 CTCCTGTAGTCACAC  56 492
   AGR_C_147 NONE
   AGR_C_145   98952 ..   98965 -  -3.8  -3.92602   GGAATATCTCAGAAA               GGCA GCTTCA TGCC                GGGCGGTAGCGGCAG  58 5
        recR NONE
   AGR_C_140   96225 ..   96242 -  -5.5  -3.09834   CACCGGATGATCGAA             CGGCAGA CCAT TCCGCCA              ACCGACGATATCTTT  49 90
   AGR_C_138 NONE
   AGR_C_136 NONE
   AGR_C_134   91317 ..   91335 -  -5.2  -3.40403   TCCTTCGGACGAGAA             CCGGATGA CGT CCATCAGG             TCTCGTCGTTCAATT  53 83
        infB   88493 ..   88518 - -13.9  -2.64651   AATGCCTCAAACGGA         GCGAGCGCCGG TAAG CCGGCGCCCGA          CAGTAAATTCCTGTT  78 56
   AGR_C_129 NONE
        truB   87117 ..   87127 -  -2.4  -4.66163   ATGGTTAGCCAAAAA                 CCCG CTT CGGC                 CTGAACTCGCCTTCG  65 4
   AGR_C_126   86634 ..   86662 -   -16  -4.96848   GGCCCGATATAAAAA        CCGGCGGGTATC GTTGT GAAACCCGCCGG        ATAAGATTTTAGCGG 100 34
   AGR_C_124   84219 ..   84239 - -16.1  -5.85011   CAAAAACGAAAAAAA            GGCGCGGGC AGA ACCCGCGCC            TCGATAGGGTCTGGC 100 50
   AGR_C_122   82634 ..   82650 -  -3.5  -4.07568   GGTCGGGGGCGAAAA              GCGCGGC ATG GCTGCGG              TGTTCAAACAGGTGG  59 487
   AGR_C_118   80526 ..   80541 -  -6.8   -3.0634   AAGTCTATGTGAACA              TGCGCC GTGA GGCACA               GTCTGGCGCTGCCGT  52 175
   AGR_C_114   78964 ..   78975 -  -4.4  -2.60496   TGTTGCTCGAAAGAT                GCTT GGCT AAGC                 CGGCTTAGTTCCGCC  44 30
   AGR_C_113   77919 ..   77943 -  -2.7   -3.9009   AAGCCAGGGCAGAAA          TCGCTTTCGTG GCG CTCGATAGTGA          TGAGCTGCTCGGCTG  54 324
   AGR_C_108   74234 ..   74269 -  -7.8  -3.57144   TTGGCGAGGCGCAAA   GGCAGGAGATC-AAGG ATTTCG CCTTCGATCTCCT-CC    TCGAGCTTTACGACA  64 336
    AGR_C_93   64826 ..   64844 -  -5.9   -4.1821   ATGAGCCAAAAAAGA             GCCGGGT AAGGA ACCCGGT             AAAGGCTCTCAGCCC  67 34
    AGR_C_91   62667 ..   62695 - -13.4  -3.53012   TGTGCGCCCCTTAAA        GGAGATAAATTG TGCCG CAATTTATCTCC        GGCAAAGATCCGTCG  89 44
    AGR_C_86 NONE
    AGR_C_85 NONE
    AGR_C_82   51050 ..   51063 -  -6.7  -4.08887   ATCATCGAAATCAAA               TCCTC GATC GAGGA                TTTCCGCGTCGATCG  68 354
    AGR_C_80   49902 ..   49925 - -14.6  -5.72622   TCCATAAACAAAAAA          GCCGCCG-GGA AAA TCCTCGGCGGC          TTTTTCTTGATCTGA 100 49
    AGR_C_69   43572 ..   43595 -  -2.5  -3.03474   TTCCAGAACGAGATA         GCTTGTCATGG GCTT CC-TGACA-GC          TTTGGCGTCAGGCCA  42 33
    AGR_C_67 NONE
    AGR_C_64 NONE
    AGR_C_63 NONE
    AGR_C_62 NONE
        hisE NONE
    AGR_C_59   39192 ..   39225 -    -8  -2.50935   AGCTGACGGAGCAAT     TCGTGCTGGCCGGC GGGCCG GGCGGCCAGAACGT      CAACAAGGTCTCGAC  52 379
    AGR_C_54 NONE
    AGR_C_52 NONE
    AGR_C_51   33988 ..   33998 -  -6.8  -4.30576   TCTTGATGAGGAAAA                 TGCG AAT CGCA                 AGCCTAAAATCGCCT  74 50
    AGR_C_50 NONE
    AGR_C_49   33101 ..   33122 -  -7.1   -4.0162   TCTCCAGATCAGAAA           CGCCGCGCC TGAC GGCCCGGCT            CTTAAACGTAGCAGC  68 112
    AGR_C_46   31610 ..   31641 -   -21  -5.02074   GGAGCGCGCAAAAAA      GATGCCGCGCGCTT TGTC AAGCGCACGGCATC       TAGATATTGTGTAAT 100 64
    AGR_C_44 NONE
    AGR_C_43 NONE
    AGR_C_42 NONE
    AGR_C_40 NONE
    AGR_C_39 NONE
    AGR_C_37   19396 ..   19415 - -12.1   -5.4505   TTCCCCAATAAAAAA            GCCCGGC GATCAT GCCGGGC             TTTTTTCATTCCATA 100 49
    AGR_C_21   10340 ..   10386 - -19.6  -4.55798   CACGTGAAACGAAAA TTTAACAAAAGGCCCGGCGG TGAATTT CCGCCGGGCCTTTTGTTTGA TGGTGTCGGGCGTGA 100 41
    AGR_C_11 NONE
     AGR_C_9    3649 ..    3667 - -11.7  -5.27335   TCGGCTAAATAAAAA             CCCGGGT GAAGA ACCCGGG             TTTTGTTTTGTCTGC 100 63
     AGR_L_1 NONE
     AGR_L_4    1659 ..    1673 +  -2.8  -3.85165   GGCTCCAATAAAACG               TGTTCC GCA GGGATA               TTTGGGTTTCGAATA  52 476
     AGR_L_9 NONE
    AGR_L_10    8551 ..    8570 +  -7.8  -3.53811   AAGTCCTGTCATTAA            TCTCCGCC GCCG GGCGCAGA             TTTGCCAAGCGTGCA  62 408
    AGR_L_13    9748 ..    9758 +  -8.2  -2.53263   GGTTGAACGCGGCCG                 GGGC GGA GCCC                 TACCTTGGCCGTAGC  56 65
    AGR_L_20   11463 ..   11485 +  -2.5  -4.25104   GCTGATCCGCCGCGC           CGCCTGCGG CGTAA CCCCGAGCG           TTTTCGTGACCGCCC  60 36
    AGR_L_23   12374 ..   12386 +  -4.7  -2.72829   TGACGGTGACAAACA                CGCCG CAG CGTCG                GTTTCGAGCAATATC  45 108
    AGR_L_26   14377 ..   14391 +  -4.2  -4.66938   ACTTCCAGTCCCGGC               GCGG AAGAGGG CCGC               TTTTCTCTTCCGCGT  71 196
    AGR_L_32   18958 ..   18991 +  -4.6  -2.61912   TGCACAACTGCGGTA     CCGGTTTTCATTGC GTTCAG GCAATGACAATAGG      ATTCTAAGTCACTCC  44 115
    AGR_L_34   20087 ..   20101 +  -2.1  -2.75844   TAAAAAGGAAAAGAA              GGCATG AAGG CA-GCC               GTTTACGATCAAGCA  39 38
    AGR_L_35   21126 ..   21166 +  -4.8  -3.73224   TCCCGATCCAAAGGA TGGCGCGGGC-GATCTGGC TGAGAC GCT-G-TCAGCCTGCGCCA TTTGGTGGGGCGTAG  57 102
    AGR_L_37   22757 ..   22772 +  -2.6  -3.55761   AGACAGGAGATAATG              TC-ATGC TGA GCATAGA              TTTCGCCAGTCGCTC  47 28
    AGR_L_39 NONE
    AGR_L_42 NONE
    AGR_L_43   25062 ..   25074 +  -3.3  -4.66609   CCGAAGCGCTAGTCC                GGAGA TCA TCCCC                TTTTTGCGTCAGGTG  70 360
    AGR_L_47   25789 ..   25801 +  -4.1    -2.752   GGAGGGACAAGGGGA                TCTAC ACC GTGGA                ATTGTATCTCAAGGT  43 97
    AGR_L_49 NONE
    AGR_L_50   28503 ..   28528 +  -4.8  -3.14931   GGAGAAACAAAAAAA        GCTCCTCGACTC ATAT GAG--GAGGAGC         TTCGTCGCAAATACC  47 480
    AGR_L_56   31163 ..   31185 +    -4  -4.33165   AGCTCTCGTTGTCGC           TGGAGACATG CAG CACGCCTCCG           TTTTCATGCCTTTGC  64 98
    AGR_L_66   39056 ..   39071 +  -2.5  -4.93812   CTGACCGGGCGCGAC              TGGAG AGAGCA CTCCG               TTTCTTTTGTATTTT  75 125
    AGR_L_69 NONE
    AGR_L_70   41116 ..   41131 +  -6.1  -3.03771   ATTTTTCCTAGCTCT              GCCCA AGATCG TGGGC               TATTGCCCCATATAA  52 45
    AGR_L_73   43086 ..   43096 +  -2.4  -3.50393   CTTCGCAAATAGTCA                 CGGC CTT GCCA                 TTGTGTACGGTCAAG  47 326
    AGR_L_88   54168 ..   54182 +  -2.1  -2.70932   TAAGCGGAAAATGGC              GCA-CG TTTC CGCTGC               TCGTTGAAGGAGGCA  39 38
    AGR_L_89   54842 ..   54863 +  -7.3  -2.91264   GCTCGTTTCGTCGAG           TTGCTGTTG CTCG CAACAGCAC            TGTATAAGTCAGAAC  56 478
   AGR_L_107 NONE
   AGR_L_108   64846 ..   64868 +  -3.5   -3.9243   AAAGGAATCTTTGCG          GCCCTCAGCTC CTT GA-CT-AGGGC          TTGTTTCCAGCCTTC  58 290
   AGR_L_113 NONE
   AGR_L_115   68659 ..   68678 +  -4.3  -2.89742   AGCTGGCCCCGCCCG            TAG-CGGG GCCAA CCCGACTA            TGTCTGACGATTGGA  46 55
   AGR_L_117 NONE
   AGR_L_119 NONE
   AGR_L_121 NONE
   AGR_L_123 NONE
   AGR_L_126 NONE
   AGR_L_127   74868 ..   74909 + -15.9  -3.15544   TGACCGAAAGACAGG GGCGCGCCGCATGAGTTGCG CTG CGCAACTCAC-CGGCCTGCC TTACTACAACTCACG  93 12
   AGR_L_132 NONE
   AGR_L_133 NONE
  AGR_L_33GM NONE
  AGR_L_34GM NONE
  AGR_L_35GM NONE
   AGR_L_149 NONE
   AGR_L_151 NONE
   AGR_L_153   91733 ..   91748 +  -5.4  -3.48884   ACCCGTGATCACAAT              G-ACCGG AAA CCGGTGC              TGTCTTTCTTTCAGC  55 431
   AGR_L_157   95203 ..   95224 +  -5.9  -3.61356   TTCAAAAACTAACGT           CAGGTGTCGT GAA GCGA-ACCTG           TTTAAAATCCATGAT  57 29
   AGR_L_159 NONE
   AGR_L_161 NONE
  AGR_L_42GM   99668 ..   99680 +  -4.7  -3.30443   TATCGACCCTTTGAC                GCAGG AAA CCAGC                TTGGTCTCCTGATGC  49 330
   AGR_L_168 NONE
   AGR_L_170 NONE
   AGR_L_171 NONE
   AGR_L_173 NONE
   AGR_L_175 NONE
   AGR_L_177  107273 ..  107283 +  -2.4  -4.09243   AAACGGCCCTGCAAA                 GCAG CTA CCGC                 TTTTGGAGAGCTATG  56 70
   AGR_L_178  107951 ..  107976 +   -14  -3.42395   CCTGGTAACTGGGAG         GGCTCGCTCG TTCAAC CGGGCGAGCC          TATTTGCGTCCTGCA  95 228
   AGR_L_180  108717 ..  108729 + -10.5  -2.89191   AGACCGCCCCAGATG                CCGGC AAC GCCGG                TATCTGCGAATGTCG  68 305
   AGR_L_189  114294 ..  114311 +  -8.3  -4.28254   TTAAAGCGGCAAAAA             ACGGCCG CTAC CGGCCGC              TTTTCGATATTGGGA  81 113
   AGR_L_201  121643 ..  121657 +    -7  -2.64099   CGTCCTGCATACAGA               CGCGGC AGA GCCGCA               ATTGTGATCAACAGG  51 4
   AGR_L_203  123921 ..  123952 + -15.1  -3.38272   TTGATCGTCTTGCTG      GAGCGGGCCCCCG GTGTTG CGGAGGTCCGCTC       TTATCACTCGTACTG  95 153
   AGR_L_207  125603 ..  125634 +  -4.2   -4.4009   CCTATTTACGAGAAA      TAGCCGCCATCCGC TTCT GCAGGTAGCGGCCG       TTTTATGCGATCAGC  68 216
   AGR_L_213  129884 ..  129908 +  -4.9  -4.86731   GAACGCGGGACAGGC          GCGCAAGGC AGCGATC GCTTCGCGC          TTTTCTTTCCGCCGC  77 42
   AGR_L_216 NONE
   AGR_L_218 NONE
   AGR_L_220  132953 ..  132976 +  -2.2  -2.87132   GGCACGCATTGCCGT          TGAGCGCATG ACTT CCGGCGCGCA           TGTCTCCCGCCAACA  40 182
   AGR_L_222 NONE
   AGR_L_224  134852 ..  134886 +  -7.7  -3.21099   ATTTTGTTCCTCTAT     TGACCGGCGTTTCGG CACGT CCAATCCGCCGGTCG     TTCCTCATCCCAACA  59 43
   AGR_L_226 NONE
   AGR_L_227  137010 ..  137021 +  -4.4  -3.10236   CGGCGCATGAACTCC                GACT GAAT AGTC                 TCTTCAGCTTCCGTT  47 75
   AGR_L_228 NONE
   AGR_L_231  138027 ..  138046 + -12.8  -5.07652   AATTTTCACCTGAGA            GGGCGCCG TTTC TGGCGCCC             TTTTCTTTTGCGCGC 100 57
   AGR_L_234  138585 ..  138595 +  -8.2  -2.76696   CTGGTAAGGGCGAAA                 GGCG GCC CGCC                 GTTATTCGACAAGCC  57 34
   AGR_L_241 NONE
   AGR_L_242  144350 ..  144389 +  -6.4  -3.53779   TTCCACGGCAACTGC  GCCTCTTTACGGCGCAGTT GCC ATCTGCGCTGCATA-AGGC  TTCATCTTTTCGCAG  57 81
   AGR_L_244  146052 ..  146064 +  -4.7  -3.53444   GCCGCGATAGAGCGG                GCGGC AAC GCGGC                TTTCGGGACAGGTGG  52 174
   AGR_L_246 NONE
   AGR_L_247 NONE
   AGR_L_248 NONE
   AGR_L_249 NONE
   AGR_L_251 NONE
   AGR_L_252 NONE
   AGR_L_255 NONE
   AGR_L_257  153494 ..  153523 +    -5   -5.4505   TCAAGCGGATTTCCG      T-GCCGGG-CGGAG AACG CTCCGTCCCGACCA       TTTTTTCTTCAGACA  90 208
   AGR_L_273 NONE
   AGR_L_275  163398 ..  163415 +  -2.6  -3.05876   GAAAAATCACGGGAG             GCGGCT GTCTAG AGCCGG              TGGTTTATGGGTTTT  42 125
   AGR_L_278 NONE
   AGR_L_281  166542 ..  166583 + -18.7  -3.27525   TCGAAATAGGCTTTT CGCCTGCGCCTGCCGGG AAGAGGAG CCCGGCAGGCGCGGGTA  TTGGCTTTCGGGGCG 100 32
   AGR_L_284  168463 ..  168493 + -11.7  -2.61695   TGATCCAGGCGAAAG       CGCCGGCCCGCTC TGTCT GGACGGGCCGGCA       ATCTTTACCGCTAGA  72 38
   AGR_L_295  175735 ..  175749 +  -2.1  -4.74103   GATCGCCATAGGGAG              GATCGC GCAT GCG-TC               TTTTTACCTTAGCGG  68 39
   AGR_L_297 NONE
   AGR_L_299 NONE
   AGR_L_303  180110 ..  180122 +  -4.8  -4.17023   GAAGCGCGCGAGCGC                TGCC CGGCA GGCA                TTTTCCCCTGATTGC  65 319
   AGR_L_317  186562 ..  186577 + -11.8   -5.1523   CTGGTAGAGAAAAGA              CCCCGC TTCG GCGGGG               TTTTTGTATTGTGCC 100 34
   AGR_L_329  196262 ..  196278 +  -3.7  -2.86071   AATTAGGTCAGTTTG              TACCAGT TGA ACTAGTA              GTTATTGCTCTGCAA  44 56
   AGR_L_331  196552 ..  196574 +  -2.6  -3.58522   AAGCATTCAAGTGAA           CCGCCAATGT TCA AGGTTGGAGG           TTTCACCATGATGCT  47 27
   AGR_L_333 NONE
   AGR_L_335  197458 ..  197482 + -22.9  -4.74504   GCAACGTAACAGCAA          GCGCGCCGCGA TGA TCGCGGCGCGC          TTTTTCAATTGCAAT 100 75
   AGR_L_339  198955 ..  198965 +  -3.2  -3.17492   TTCGTCACCGCAAGC                 GTGA TGA TCGC                 TTCGATCATTCTTTA  45 103
   AGR_L_341  200633 ..  200645 +  -4.7  -2.91264   GCAGGGCCCGGAGCA                ACGCC CGC GGCGA                TCTGTGCCTCGCGAA  45 426
   AGR_L_357  210969 ..  210985 +  -7.9  -3.36749   CCGCAACAATCTCCC              GGTCCCG CTG CGGGGTC              TTGATATTGGGGATC  61 231
  AGR_L_93GM  220942 ..  220962 +  -3.9  -2.78996   GTGGTCCGGGGAGCA            AACCTGACA TCA TGTCAGGAA            CTTTGACTGGAGCTA  43 111
   AGR_L_388  229508 ..  229540 + -12.7  -3.80189   TCGCATAAATCCGGT      GCACGCCGCGTCAAT CGC AATCATGCGGCGTGC      TTTCCCTTGATATCT  90 33
   AGR_L_391  230733 ..  230748 +    -4  -4.15044   TCCAGCCGACGTGCG              TCTC-CG CGG CGAGAGA              TTTCTTCCAGCCCAA  60 79
   AGR_L_410  239229 ..  239256 + -14.2  -4.45485   TGAGGATCGGAAATG        AAAAAGGCCCGC AAAT GCGGGCCTTTTA         TTTTATCACTGTGAT 100 47
   AGR_L_448 NONE
   AGR_L_450  260705 ..  260719 +  -2.7  -4.09739   AGGATGATGGCAATG               CCGAG CACGA CGCGG               TTTTCCGGCACTTCA  57 114
   AGR_L_456 NONE
   AGR_L_458 NONE
   AGR_L_460 NONE
   AGR_L_463 NONE
   AGR_L_466 NONE
   AGR_L_468  271963 ..  271981 +    -3  -4.25104   CTGGCCGTTTCATTC             CCCGCG CGGAAAA CGCTGG             TTTTCCTCCAGCACG  62 47
   AGR_L_471  275730 ..  275767 +  -6.9  -2.79183   CACGGCCTCATCGAT   GCTGCCGGCCCGGATG ATGGATA CGACCGGGCCGA-AGC   TCTCCTCCGAATAAA  50 328
   AGR_L_475  277934 ..  277950 +  -2.2  -3.64198   GCACAATCGGTAGCG              TTCGGC CCTCT GCGGAA              TTGTCTATCTGGAAC  50 61
   AGR_L_478  278237 ..  278272 + -14.8  -4.15565   AGAGGAAGCCGCCAC    AAAAACACCTCCCCGA TCGC TCGGGGAGGTGTTGTC     TTTTCGGCTAATCGC 100 65
   AGR_L_484  281870 ..  281897 +  -6.3  -3.53012   AAATAATTGGAGAAA       TCGGCGGCAAGCC CATA GGC--GTCGCCGA        TTTCCGACACACGAG  55 313
   AGR_L_492 NONE
   AGR_L_494  289436 ..  289450 +  -8.5  -3.79506   CATGCCTCGATGGCC               GCCGC CTGAT GCGGC               TTCTTGCGTTTCATT  67 344
   AGR_L_497 NONE
   AGR_L_500  291461 ..  291473 +  -6.9  -3.85698   TCGCTTTGTTGATGC                CGCGC CAG GCGTG                TTTCTGGAAAAACCG  65 464
   AGR_L_512  298171 ..  298184 +  -2.3  -3.46982   ACCCCACTCATTGAG               TGCCG TCGG CAGCA                TGTTGTTGATGTGCA  47 237
   AGR_L_522 NONE
   AGR_L_523 NONE
   AGR_L_525 NONE
   AGR_L_526  306568 ..  306583 +  -5.4  -3.25823   GCCCTACTCCGCTGA              GCTGTT CGAA AGCAGC               TTCCTGTGAAAACGG  52 1
   AGR_L_527 NONE
   AGR_L_529 NONE
   AGR_L_530 NONE
   AGR_L_531 NONE
   AGR_L_532  312481 ..  312497 +    -3  -2.61274   GCAGTCATTCAGTAT             C-TGCAG TGAG CTGCAAG              CTTCCTTCCGATACA  40 48
   AGR_L_533 NONE
 AGR_L_534gl  316276 ..  316294 +  -4.6  -3.54741   AACGAGTACCTTCTT             TATGGC ATTGCCC GCCATA             TTTGACGGCCTCGTC  52 357
   AGR_L_537 NONE
   AGR_L_538  318791 ..  318804 +  -5.3  -2.70232   TGGTCATTTTTATAC               CAAAC ATAG GTTTG                TACTCTGATGTTGAA  46 4
   AGR_L_540 NONE
 AGR_L_540gl  321925 ..  321940 + -10.4  -3.60296   CCCATAAGCGGTCGA              CGACCG CGAT CGGTCG               TTTACCGTGCCAATA  74 167
   AGR_L_543  323887 ..  323918 +  -3.7  -3.31792   AAAAGGTCAGATATC     GGCCGATG-CCGACG CGGG CCTCGGACA-CGGTC      TTGTAGGCGTGGTGA  49 208
   AGR_L_545 NONE
   AGR_L_547  325456 ..  325469 +  -3.7  -4.27316   TGTTCGCCTCGGATG               GCGGC TAGC GCCAC                TTTTGCCTTGAAAGC  62 288
   AGR_L_550 NONE
   AGR_L_551  327219 ..  327240 +  -4.4  -3.24232   TAGGCAGGTGATACG           GCGC-CGCA AGCAA TGTGAGCGC           TCTCTTTCGGACCCC  49 439
   AGR_L_552  329057 ..  329077 + -14.7  -2.95161   TAAGTCAAACAATTA            TCGGGCGGT ATT GCCGCCCGA            TCCTTATTAAGCTTT  86 38
 AGR_L_128GM NONE
 AGR_L_129GM NONE
   AGR_L_561 NONE
   AGR_L_563 NONE
   AGR_L_564 NONE
   AGR_L_566  336010 ..  336035 +  -7.5  -4.08216   TCATGACACGCAAAA         CAGGCACCG TCTTTAAC CGGCGCCTG          TTTTGCGGCGCGTCA  74 86
   AGR_L_569  338187 ..  338216 +  -5.7  -4.41348   CCGCCTGAATTGCAG       GCGGCCTGACAGCT ATG AGCT-TCAGGCGAC       TTTGTTTCCGGGGCC  73 53
   AGR_L_573  341262 ..  341298 +  -5.7  -3.05816   CGCAAATCACGCAAA    GGCAGGGAGCAGTTGGC GAG GTCCACCATTCCTTGCC    TTCCCTCGAACATCA  52 44
   AGR_L_578  342476 ..  342490 + -11.4  -2.66695   GACGAGCGATAATCC               GCGCCA TCG TGGCGC               ATGTTTCATAAGCCC  68 29
   AGR_L_579  343291 ..  343323 + -13.3  -2.64803   CGGCTGGCCGGGCCA      GGCGCAGCCGGACAG CCG CCGTCCGGCTGCAAC      TCCATTTGAGCATCC  78 80
   AGR_L_582 NONE
   AGR_L_583  344497 ..  344517 +  -5.3  -2.76453   AATTCGCTTGATGTT            GACCCCTTC ACC GAAGGGTAC            TCGTTGAGCTTGTGA  46 271
   AGR_L_592  350984 ..  351017 +  -2.3  -3.73402   ATTCTCCTACGGAAA     GCGGTGCTGAATGCG CTGG CGGATTCATAACCGA      TTTCATCGGCGATAT  52 241
   AGR_L_595  352741 ..  352755 +  -3.4  -4.09739   CAAAAAGTTCACGCA               GGTTCC GCC GGCGCC               TTTTCAACGACTTCC  58 95
   AGR_L_609  359872 ..  359905 +  -5.1  -3.88029   AAGCCGAATGGCGGC     CAG-AGGGCGCGGCCT CTT GGGCCGCACCCTGCAA     TATTTTGTATCGGCT  61 71
   AGR_L_617 NONE
   AGR_L_618 NONE
   AGR_L_619 NONE
   AGR_L_621 NONE
   AGR_L_623 NONE
   AGR_L_624  372011 ..  372030 +  -4.2  -3.28712   CCTCCGTCAGCGCCT            TCAGGCAGC CGA GC-GCCAGA            TTGTCGGCGGCACAG  49 286
   AGR_L_644  383307 ..  383323 +  -3.6  -3.07816   GACGGTTGAGATGCG              TCTCGG AAAGG CCGAGC              TTCCCTGCATAAAAC  45 282
   AGR_L_646  385708 ..  385729 +  -4.3  -4.11216   TAAAAGCGGATGGCC           GGCGCGC ACCACGAA GCGCACC            TTTTCCGAATAGAGG  61 499
   AGR_L_652 NONE
   AGR_L_653 NONE
   AGR_L_656 NONE
   AGR_L_658 NONE
   AGR_L_661  390080 ..  390102 +  -4.7  -3.57561   CCGGAGGCGGGTTGA           CCGCGCGTG GAAAG CGCTTGCGG           TTTCACACCTTAGCC  52 99
   AGR_L_664 NONE
   AGR_L_666 NONE
   AGR_L_667 NONE
   AGR_L_669 NONE
   AGR_L_671 NONE
        aroE NONE
   AGR_L_675  395811 ..  395828 +  -9.8  -2.78463   CAAGAGCGTCCAGTC             CCGGCC GGAACA GGCCGG              TATCCTGCCCGCGCT  64 203
   AGR_L_678  398345 ..  398379 + -23.7   -4.4078   GCACAGCAATTCGAT    CGGGCCGCAGCCGGCA GAAA TGCCG-CTGCGGCCCG     TTTTCGTTCAAGGCA 100 47
   AGR_L_685 NONE
   AGR_L_687  402698 ..  402732 +    -2  -3.09452   CTGATCCTCCCTAAA    AGC-GCCTTGCCAGC CATCCC GCGGGCAAGGCCGGG     TCTCTCTTCCCGAGT  42 46
   AGR_L_689 NONE
   AGR_L_692 NONE
   AGR_L_695 NONE
   AGR_L_698  407293 ..  407314 + -10.1  -3.63744   GGTGCATTGGCCGCC           GCCGAACCG GAGG CGGTTCGCC            TATTTTGCCGACGCA  74 88
   AGR_L_702 NONE
   AGR_L_704 NONE
   AGR_L_706 NONE
   AGR_L_707 NONE
   AGR_L_709 NONE
   AGR_L_711  413591 ..  413611 +  -7.5  -2.78384   TCCAAATCCATGAAA            CGGGCATTC CAC GACTGTCCG            TCTCGTGACGGGACA  55 78
   AGR_L_714 NONE
   AGR_L_716 NONE
 AGR_L_177GM  418382 ..  418399 +    -7  -3.39862   GGGCTGGACAAGGCT             GAGGCT GCTTGA AGCCTC              TTCTCCCTCATTCCT  58 14
   AGR_L_719  419304 ..  419320 +  -3.6  -2.83233   GGCGGGATAATCCCT              GAGACG CACGA CGTCCC              TCATTCCTGTGCTTG  43 24
   AGR_L_720  420667 ..  420689 +  -9.1  -3.78775   AATAGGGACAGACAG           GAGGCGAGC GCCAA GCTCACCTC           TTTCGTCATGCGCGG  73 36
   AGR_L_731  424832 ..  424845 +  -5.2  -3.14132   ACACTTATTCCTTAA               GGCC GCGACA GGCC                TTGCTCCACACGAGG  50 107
   AGR_L_732  426367 ..  426390 +  -5.2  -4.08216   TTGATTTCACGAATC          GTGCAACCGT AAAA GCGGTTCCGC           TTTTGCCGGAAATGC  65 399
   AGR_L_735  427591 ..  427604 +  -9.5  -2.80816   AAGAACTTTTCCCGT               CGCGC AGAC GCGCG                TCTGCTGGATGCCCG  64 146
   AGR_L_739 NONE
   AGR_L_741  431256 ..  431266 +  -4.6  -4.14392   TCATCGAAAACCAAG                 CCGT ATC GCGG                 TTTTGCCCCTTCGAG  65 484
   AGR_L_752 NONE
   AGR_L_754  435103 ..  435152 +    -2  -2.79327   GGAAAGGGCGTCATA CCACACTCGGCGTCATCCTCGGG CTTGT CCCGAGGATC-TGCAACGTGTCG GTTTACGTGACGTGG  39 60
   AGR_L_756  436337 ..  436347 +  -8.2  -2.69871   TTGCATTTGGATCGA                 GCGG GTA CCGC                 ATATTTCCTCTCCCC  56 65
   AGR_L_784  453657 ..  453669 +  -3.3  -3.92602   CCTGCCCATGACAGG                CGGGG CCT CCTTG                TTTCTCGCGTATTGC  56 118
   AGR_L_786  454608 ..  454622 +  -9.2  -3.01924   CGCGTCGGCTGGATA               CCGGCT CAA GGCCGG               TATTACGGAGGGGTA  63 125
   AGR_L_788  456702 ..  456726 +  -2.7    -3.737   GTGAACCGTCCCGAT          GTCACTCCACG TCA CGACGAGTGAA          TTTCATGACCACTTC  51 208
        gltX  458286 ..  458308 +  -7.6  -3.05463   CCCCCTCAAGGGGGG           AGATCGGGTG CCG CACCCGCTCG           TTCCATGGGCAAGGT  57 123
   AGR_L_794  460432 ..  460463 +  -5.7  -4.18506   GGCCGCTCTCAGCCG      GGGCGGCGCC-GTG TTCGC CGCCGGCAGCGCCC      TTGTTTTCGCCGTGA  68 520
   AGR_L_798 NONE
   AGR_L_799 NONE
   AGR_L_801 NONE
   AGR_L_803  464871 ..  464912 + -17.6   -3.4556   AGGGAAACAGGCTTC TAGAGCATTTCCGGTGAA AGCCGG TTCACCTGAAATGCTCTA  TCTCTTTGCTTTTTT 100 23
   AGR_L_805  465256 ..  465292 +   -19  -3.60296   CGCCATCGTCTGAAC   GA-AAAAGGCGACCGGT TTTC ACCGGTCGCCTTTTCTC    TTTCCCATACCGATA 100 28
   AGR_L_810  467079 ..  467103 +  -7.1  -5.60993   ATGTCTGGTAAACGC          GAGGGGAAC GCAGATG GTTCCCCCC          TTTTTTTGTCAGGCG 100 99
   AGR_L_814  469731 ..  469751 +  -3.3  -3.27994   AACGTCCATGTGAAA           G-CGCATC TTCTAT GATGCGGC            TTGGTGTCGAATTCG  47 452
   AGR_L_820  472445 ..  472459 +  -7.8  -3.53012   CAGCCCGGCCATGAA               CACCGT GGT GCGGTG               TTTCACCCGGAACAA  62 146
   AGR_L_824  474175 ..  474191 +  -4.3  -4.30719   TCAGGGCGACAGGAT              CGAGCGG CTA CCACTTG              TTTCTTCTCGCCGCC  66 48
   AGR_L_879  504361 ..  504377 +    -3   -2.5805   CTGCCGTTTTTTGAC             CGT-CGA TATT TCGGACG              CTTGTGGCGAATCAT  40 55
   AGR_L_882  505247 ..  505297 + -13.9  -3.78934   CTTCACAATGTGAAC TGACAGGCCCCGGCTGCCACGACG ACGA CATCGCGGCAGCCGGT-CCTGACG TTATTATCCCAAAAC  93 23
   AGR_L_896  515253 ..  515278 + -17.7  -4.65933   CCTACACCAGGAAAA         GGCCTTCGAAG TTCG CTTCGAAGGCC          TTTGTTTTCGAACTC 100 57
 AGR_L_205GM NONE
   AGR_L_902  518271 ..  518298 +   -12  -5.06414   CTCATCGACTGAAAA        TGCCGTGAATCC GAAA GGATGCACGGCG         TTTTTCTTGCCGGCA 100 104
   AGR_L_911  529068 ..  529089 +  -4.4   -3.8709   TCAGGCGCGACCATT           CGTGCTGGG CAAGC TCCAGC-CG           TTTGTCGAGGAATTT  59 368
   AGR_L_939 NONE
   AGR_L_941  544467 ..  544498 +  -4.3  -3.01924   CCTCGGCCTTGGAGA      ACGGCCATGACCC CATGCC GCGTCGTGGTCGG       TGTTACCGGCGCATC  47 16
   AGR_L_942 NONE
   AGR_L_949 NONE
   AGR_L_950  546893 ..  546906 +  -8.1  -3.91716   TGAAAAGGCCGGCGG               CGGCA CCTC TGCCG                TTGTTTGCCAAATGG  71 38
   AGR_L_954 NONE
   AGR_L_956 NONE
   AGR_L_958 NONE
   AGR_L_961  551701 ..  551717 +  -3.6  -2.82623   TACCGGCAATCTATC              GCAGCC TTGCC GGCTGA              TGCTTGTCACAACGA  43 9
   AGR_L_963 NONE
   AGR_L_966  552801 ..  552835 + -20.9  -4.13014   GGTTACGGTTGATAA     CGAAACGCCCCGGAA ATCAC TTCCGGGGCGTTTTG     TTTTGACGGTATCGC 100 48
   AGR_L_970  555472 ..  555522 + -17.5  -2.87931   CCCCATCGAGCATCT GACGCAAACGGGAGCGCGCCGCCG ACAG CCGCGGCGCGCTCCCCCTT-CGGC TCTCTGCGGCCTGAA  93 24
   AGR_L_972  556524 ..  556535 +    -3  -4.57882   ATTAAAACAATTAGT                TGAT TCAT ATCA                 TTTGTTCTTCTTCAG  67 50
   AGR_L_974  557845 ..  557874 + -16.3  -2.86539   TCTTGCCGCATGAAT       GCGGCCCGCCCGC AAAG GCGGACGGGCCGA        TGGTTCTCGGTTCAG  93 520
   AGR_L_997  570085 ..  570120 +  -2.4  -3.12283   GGCATTGTTGACGGT    GACGCGGCTGCGCATGG GAA CCGAATGCAGG-GCGTC    GTTTTCGATCCATTC  42 336
  AGR_L_1000 NONE
  AGR_L_1002  573034 ..  573051 +  -2.5  -3.05596   AATCGCCGTTGGCCG             GGGCCGC ATCT GCAGCCA              TTCGCTGGCGGCGTG  41 354
  AGR_L_1005 NONE
  AGR_L_1007  575855 ..  575868 +  -3.1  -3.53811   CGACATAACGGAAGC               CTTTC GGGA GAAGG                TTTCCAGACAATGCA  49 33
  AGR_L_1009  577191 ..  577240 + -12.8  -2.59935   CCCATCCACGGGTTC CTCCCGGTGGGGCTGCCTGTCGT GATAA GCGAC-GGCGGCCCCGATCGGAG CTTGTGAGGATGTTT  75 73
  AGR_L_1012 NONE
  AGR_L_1015 NONE
  AGR_L_1016  580374 ..  580394 +  -5.3  -4.72272   GTCGGTTCTGACCGT            GAGGATGGC GTG GCCATCACC            TTTTTCGTCGCGGAC  76 334
  AGR_L_1021  582299 ..  582336 +   -12  -5.25154   CAGTAGTCGACACCG   AACGAGGCTGGC-TCGC ATAAC GCGACGCCAGCCTCGAA   TTTTCTTGTTTTTTT 100 270
  AGR_L_1024  584254 ..  584280 +  -2.1  -3.31726   TGAGCTCGATCATTG         GCATATCCGCC TGTTC GGAGGCAATGC         TCTTCTCTCCGAGCA  44 292
  AGR_L_1027  588053 ..  588079 +  -4.4  -3.86351   ACCAGCCTCCCACCA        TGCGCGCA-GG CATCCC CCATGCGGGCA         ATTTTTTTCCCCTGT  59 210
  AGR_L_1042 NONE
  AGR_L_1045 NONE
  AGR_L_1047  600934 ..  600964 + -10.4  -3.14132   TCCAAGAACTGAGCA      C-GGACCGGGGTG ATCAGC CACCCCGGCCCCG       TTCATCACCGGAGCC  69 29
  AGR_L_1048 NONE
  AGR_L_1050 NONE
  AGR_L_1052 NONE
  AGR_L_1054 NONE
  AGR_L_1055 NONE
  AGR_L_1057 NONE
  AGR_L_1059 NONE
  AGR_L_1060 NONE
  AGR_L_1062 NONE
  AGR_L_1064 NONE
  AGR_L_1065  616394 ..  616449 + -16.8  -2.52623   AAGCGCTACAGCTTC TGTAGCGCCGGCGTCAGTTGCCGCTGC CGG GCAGCGG-GGCTGCCGCCGTCGGCACA CTCTTCTGGAACACG  89 21
  AGR_L_1071  619803 ..  619853 + -20.1  -2.75081   TGACAACGCTGCATC CTAAAATGAAATGCGCGGCGGTGCG TGT TGCACC-CCGCGCATT-CGTTTTAG TGGATTTTAGCAATC 100 38
AGR_L_1094gl  631354 ..  631366 +  -9.1  -3.57462   GCGTGGATGGCACGC                GCCAG AAC CTGGC                TTTCCACATCCCGTC  68 206
  AGR_L_1109  640091 ..  640102 +    -3  -4.15669   CGGCAAGGAGGATGA                TCTA CGGA TAGA                 TTTCCTTTATGAATT  58 245
  AGR_L_1115  642965 ..  642980 +  -6.8  -4.17316   GGTAAAAACGAATTT              CGAGCC GATC GGTTCG               TTCTTTTCCGCCCAT  71 320
  AGR_L_1133  653174 ..  653200 +  -5.1  -2.79183   AGCACTAGTCTTTAG        TGCAG-GCTGGC GATT GCCAGCGCTGGG         TCTGGTCGAACTGCC  47 26
  AGR_L_1138 NONE
  AGR_L_1139  657013 ..  657033 +  -3.9  -3.08812   GGCCATGCCGAAATA            GCCGGTG ACCGACA TGCCGGC            CTTTCTTGCCGCGGC  43 421
  AGR_L_1147  660926 ..  660967 +  -4.7  -3.64703   AGTTGATGGAATTAC G-CGTGTTATCAATGCCGT GGAAAG ATGGCATTGATGA-ACGAC TTTACGTGGAAGGAG  55 42
  AGR_L_1150 NONE
  AGR_L_1155 NONE
  AGR_L_1156  664930 ..  664956 + -13.8  -3.14211   CTGCATTCCGCAATT         TACCTTTGGCGA TTT TCGCCAAAGGAA         TTACTGAACGGCGGT  84 114
  AGR_L_1169  670777 ..  670815 + -15.4  -3.07816   TTTAGGGAATGACAT   CACATCTCCCGGTCTG GCCACAG CGGACCGGGAAATGTG   TTGCATCAGTCAGCG  91 36
  AGR_L_1183  678488 ..  678528 +  -9.7  -4.11585   CCAGATGATCGCCGG CGTTGGATCGGTCCGGCG CTGTTT CGCCGGGCCGGA-TAACG  TTCTTTCTGGTCGAT  83 33
  AGR_L_1192 NONE
  AGR_L_1193  683383 ..  683416 +  -4.5  -4.14472   GGAAGAAGTTGACCA     CAGGCTGA-TGGAGCG CAA CGCACCATTCAGGGTG     TTTTCCAGGTCTTCA  62 91
  AGR_L_1196  685473 ..  685492 +  -2.1  -3.05596   TTCGCCAAACCGACC            GCTGC AATTGAAGAC GCAGC             TTAAATACAGCCATA  42 2
  AGR_L_1197 NONE
  AGR_L_1200 NONE
  AGR_L_1202  688162 ..  688187 + -17.5  -5.14563   CTGGTTTCAAATCGA         GCGGGGCGGCC AGTC GGCCGGCCCGC          TTTTTTCGTCGGCGC 100 50
  AGR_L_1204  689995 ..  690007 +  -5.5  -3.57144   AACGAACACCTCAGC                CGCTT CCT GAGCG                TTTCCGAATAAGCAG  55 2
  AGR_L_1206 NONE
  AGR_L_1208 NONE
  AGR_L_1210  694068 ..  694082 +  -3.5  -3.05384   AAATGCATAGTCACG              GCAGGC AATA GCC-GC               TTCGGTCGCCAAGCC  43 365
  AGR_L_1215 NONE
  AGR_L_1216  697328 ..  697343 +  -2.6  -3.14211   ACTAGCCAAAACGTA              TAATCT GGGA GGATTA               TTCATGCGCAGGACT  42 36
  AGR_L_1217  698595 ..  698609 +  -2.7  -3.23216   CTTGATCCGTTGCTG               GCGGC CAATT GACGC               TTGGTAGTCATCCGA  45 14
  AGR_L_1220 NONE
  AGR_L_1221 NONE
  AGR_L_1223  701718 ..  701741 +  -5.9  -3.28791   CGGCCCCGCGCAGGC          GGCGGAGAG CGTGAC CGTTCCGCC           TTATGCGCCGGCCGT  54 265
  AGR_L_1226  701993 ..  702012 +  -4.9  -3.49102   TGTTTCGCAACAACA            CGGCCAG ACCAAC CTGACCG             TTATCTAGAGAATGT  52 9
  AGR_L_1257  716534 ..  716547 +  -5.9  -5.02074   TTTCAGCCGAAAAAT               CCGTC AGTC GGCGG                TTTTTTGCGCCGTCA  84 179
  AGR_L_1275  725845 ..  725871 +  -2.2   -3.1247   GGCGCCCAGCCCAAC         CTTCATTAATCC AGC GGATCAAGGACG         TTCGATATGGCAAGT  42 17
  AGR_L_1276 NONE
AGR_L_1275gl NONE
  AGR_L_1279  729914 ..  729932 +  -5.3  -3.06133   TGTGCCCCGGGCAAA            GGC-TGGT GACG ACCACGCC             TTGCGTGCGAAGTTC  49 285
  AGR_L_1283  735523 ..  735537 +  -4.2  -2.73681   CACCCTGGAAGGTGA               GAGCGT CCT AGGCTC               TGCTTAAACTGCATG  45 61
  AGR_L_1284  736952 ..  736965 +  -6.7  -2.71924   CGTCACCACATAACC               GCATG ACAT CATGC                CTTTGCCAGGAGATC  52 45
  AGR_L_1286  737706 ..  737724 + -11.8  -3.18274   CCGAAATCCTTGCCG             TACCGATC AAT GATCGGTA             TTGCGTTGAGGTGCA  78 297
  AGR_L_1288 NONE
  AGR_L_1290  738506 ..  738536 +  -5.3  -3.31461   GGAACCTGCGTCTTA       CCCGCTCGCCG ATGTGATGG CGACGATCGGG       TTATGGGCGTCAATA  53 52
  AGR_L_1298  745148 ..  745159 +  -4.4  -2.94412   CTTGGAGATGCCGTT                GAAC TGGC GTTC                 TGATTTCCAGTTCAA  46 58
  AGR_L_1301  747540 ..  747553 +  -2.4  -3.62522   TTGAAAGCAGCGGAT               GACT ACTCCA AGTC                TTCTTGAGCAAATTC  50 390
  AGR_L_1303  748790 ..  748806 +    -8  -3.04122   CGTAAAAAACCAACG              GCCTGA TCGCT TCAGGC              TCATTTCTGATCAGA  60 20
  AGR_L_1304 NONE
  AGR_L_1305  750502 ..  750514 +  -6.9  -4.17657   GACCCAGATAATGAC                GCGGG CCG TCCGC                TTTTAGAGTATCGTG  70 212
AGR_L_1309gl  751799 ..  751813 +    -7  -3.12999   TTCGGAGACCTCAAG               GGCGGC ATG GCCGCA               TTGGCTATAGCGTCG  54 1
  AGR_L_1315  752556 ..  752570 +  -4.2  -4.07568   TGCAATAGCGTCACC               GTCTTC GTG GATGAC               TTTTCCAACCCGCAA  62 90
  AGR_L_1316  753326 ..  753339 +  -3.7  -2.73542   GAATCGAGCGGCTGG               AGCGC GGGT GCGCC                TCGTTCCCGGTTGGC  41 493
  AGR_L_1334 NONE
  AGR_L_1336 NONE
  AGR_L_1337  764213 ..  764236 + -18.2  -3.94184   TTCTGAACGCAAAAA          GGGCTCCGAG TTTC CTCGGAGCCC           TTTGATATTGGGTGT 100 305
  AGR_L_1343 NONE
  AGR_L_1344  768479 ..  768495 + -10.9  -2.62616   TCGAACCGCTGACCC              CCTGCTT GCA AAGCAGG              TGCTCTCCCAGCTGA  66 82
  AGR_L_1345  773164 ..  773194 + -12.7  -4.37886   ACAGTTCCGACCAAA      TGAAAAGGGCTCCG TTTC CGGAGCCCTTT-CG       TTTTATGCCGCATCG 100 62
  AGR_L_1360 NONE
  AGR_L_1362  785476 ..  785493 + -14.1   -5.4492   AAAGCCAAGAAAAAA             GCCCCGC TTTC GCGGGGC              TTTTTTGTCTCTATC 100 197
  AGR_L_1369 NONE
  AGR_L_1371  789014 ..  789040 + -18.1  -6.10295   CACGCAAAAGGCAAA         CCGCGCATCCA GGCCA TGGATGCGCGG         TTTTTTTTATGTTAC 100 52
  AGR_L_1374  790171 ..  790186 + -11.8  -2.52464   CAACACAAAAAAGCA              CCGGCC AAAT GGCCGG               TGCCTTCGCGGGACG  71 53
  AGR_L_1379  792947 ..  792970 + -11.7   -5.9003   CCCGTCATAAAAATA          GCACGGCTC TGTAAT GGGCCGTGC           TTTTTTTGTTGATTT 100 198
  AGR_L_1385 NONE
  AGR_L_1386  795852 ..  795873 + -15.9  -3.95073   GGCAATGACAATGAA           CGGGCAGAC TTGC GTCTGCCCG            TTTATCCATATCCGC 100 53
  AGR_L_1394  800330 ..  800360 +  -3.1  -4.18494   CCAGCCTTGCGAATT      CCGGCGTGCC-GTG GCGG CGCGGGCGCGGCAG       TTTTACATCGAGATC  62 131
  AGR_L_1406  805865 ..  805888 +  -6.6  -3.13403   GCGATGACGGCGAGA          CCCAG-CGCCG CGA TGGCGTCAGGG          TATTCGTGGAAGAAG  54 159
  AGR_L_1413 NONE
  AGR_L_1415  809774 ..  809808 +  -7.7  -3.04144   GAATATTGGAACGAA     GGTCGCCCTTGGCCG GCACA CGGCGAAGCGCGGCA     TATTGCCCGTCGCGC  57 328
  AGR_L_1422 NONE
  AGR_L_1423  814336 ..  814358 + -20.6  -5.40072   TACCAGCACATTGTC           GTGCCGCCGG CTT CCGGCGGCAC           TTTTTTTGGGAGAAC 100 43
  AGR_L_1425  814835 ..  814850 +  -3.2  -2.79796   CGGACGGAACCGGAA              AAACGC CATC GCGTTA               TCTCCTCGCATGAGG  41 43
  AGR_L_1426  815713 ..  815725 +  -5.5  -2.62184   TCTATCGGCGCGGCG                TCGGC CCG GCTGA                TCCTGTGAGGAGAAG  46 5
  AGR_L_1428 NONE
  AGR_L_1429  817664 ..  817681 +    -2  -3.70149   CGAGCCGCGCCGCCT             C-ATGGC CTTCC GCCATCG             TTTCCATCATGTGGA  49 292
  AGR_L_1433  818586 ..  818607 + -14.5  -5.64274   AGCCAAAACAAAAAA           CCGGAATGG TCAC CCATTCCGG            TTTTTTTGTGCGTGA 100 48
  AGR_L_1464 NONE
  AGR_L_1468  835359 ..  835381 + -16.3  -5.95539   TCTCGAAATGAGTAA           GGCGGCGCA TTCTC TGCGCCGCC           TTTTTTTATTTCACC 100 49
  AGR_L_1472  837422 ..  837437 + -11.8  -2.80028   AGCCGAAAAAGAAAA              GGCCGG AAAT CCGGCC               CTTTCGACTGTTGAT  72 40
  AGR_L_1490  846783 ..  846812 +  -7.1  -2.73441   TACCGAAATTGCCTA       TTCTCGGCCG-CAA CTT TGGACGGCCGGGGA       CTTTGAAGGATGATC  52 71
  AGR_L_1492 NONE
  AGR_L_1493  848558 ..  848572 +  -5.6  -4.62471   GATGACACCTGTACA               TCACCG GCG CGGCGA               TTTTTCAACATTCAA  73 176
  AGR_L_1495  850260 ..  850281 + -17.3   -3.7732   ACGGCCAATAAAAAA           CCCGCCGGA AAAT TCCGGCGGG            TTCTTCATGTCAAAA 100 77
  AGR_L_1500  853442 ..  853473 + -12.9  -5.37345   TTTTACTTGATAATT      CGGCCCGACGACA AAAAAA TGACGCCGGGCCG       TTTTTTATGCTTGCA 100 41
  AGR_L_1509  855789 ..  855815 +   -11  -3.22774   CCCTCTCCCGCAATT         GACATATGCTCA CAA TGAGAATATGTC         TTCGTGCTACATATA  74 24
  AGR_L_1511 NONE
  AGR_L_1513 NONE
  AGR_L_1516  859278 ..  859297 +  -3.5  -3.27743   CTAACGTACACGCCT            CACGGAA CAAAAC TTCCGCG             TCTTCGTTAATAATC  47 48
  AGR_L_1519 NONE
  AGR_L_1520 NONE
  AGR_L_1525 NONE
  AGR_L_1541  869703 ..  869717 +  -8.5  -2.65354   ATTCTCTACGTCGAC               GGCGG CATCA CCGCC               TCGCTTTAAAATGCC  56 2
  AGR_L_1542  870710 ..  870729 +  -4.2  -2.87344   CTTCCCTGACTGATT            TTCATGGC GAGC GCCACGGA             TGTGTGCGGCGCATC  46 28
  AGR_L_1546  872233 ..  872261 +    -3  -3.15027   GACAGGGAAACCTGC        TCCGCAATGTCG GCGAG CGGCGTTTCGGC        ATTTTCCTGGAGAAT  43 429
  AGR_L_1549  873182 ..  873199 +  -3.3    -3.441   AAGGCATTCGACAGA             GCCGCAT GAAT GTGCCGC              CTTTTTGCCTATTCC  47 17
  AGR_L_1551  873977 ..  874028 +  -3.7  -4.78077   ACACGTTAATATCGC CCGGT-TTCG-CGCAGCAGCCGCCGG GGA TCGGT-GCGGCTGCGGCGAACACCCA TTTATTTTCATTGAA  72 41
  AGR_L_1556 NONE
  AGR_L_1558 NONE
        glgC NONE
  AGR_L_1562 NONE
  AGR_L_1564  883501 ..  883518 +  -8.3  -2.73542   TCCGCCCGCTCATGA             GGGACGC GCAA GCGCCCC              TCATTCGGCCTTGCC  57 46
  AGR_L_1566 NONE
  AGR_L_1567  886103 ..  886132 +  -4.9  -4.05446   TGGCTAGGGAGAAAC       CGCATGCATGACG AAGC CGTGAGGAATGCG        TTTCTCGTTCAGGCA  60 45
  AGR_L_1570  887562 ..  887576 +    -7  -3.53012   CTAGTGCTTCCGAAA               GCGCCG GCA CGGCAC               TTTCCCGCGCCCGCA  58 441
  AGR_L_1581  893186 ..  893198 +  -5.5  -4.71382   GAGCCGTTAATAGGT                CGTCT TTT GGACG                TTTTTGAATGCTTGT  76 31
  AGR_L_1582  894235 ..  894259 + -22.9  -5.14563   GGTACGAACAAAAAA          GCCGGCGGGTG TAT CACCCGCCGGC          TTTTTTAATGGCACC 100 48
  AGR_L_1586  895171 ..  895190 +  -2.2  -4.20516   AAACTCACCGATATG            TG-AGCTTT TAA GAAGCTTCA            TTTATTGCGTCGCAA  56 23
  AGR_L_1590  896310 ..  896330 + -12.6  -2.89267   AACTCTCTGCCGTCA            TCCTCGGC CCTGT GCCGAGGA            TCTAATCTCGTTGCA  79 62
  AGR_L_1596  900119 ..  900176 +  -6.2  -3.92746   GTACGCCTCATTTCC GCCGTTAACCGGTCCTTGCCGCGGCG CTTGCCTC TGCCGCAGCAAGG-CCGGAC-ACTGC TGTTTTTGCAGTGCA  65 56
  AGR_L_1598 NONE
  AGR_L_1600 NONE
  AGR_L_1602 NONE
  AGR_L_1604 NONE
  AGR_L_1606 NONE
  AGR_L_1609 NONE
  AGR_L_1611  907580 ..  907622 + -16.2   -4.8622   CCGGCGCACTGATAA CGGGAGGCGGGAAGGCGAGC GAT GCTCGGCTTCCCGCGTACCA TTTTTAATTCACAAG 100 67
  AGR_L_1614  910004 ..  910023 + -11.4  -5.31275   GCCTGATCATGAAAC            GGCCTGGT GAAA ACCGGGCC             TTTTTTCTGCTAGGG 100 35
  AGR_L_1616  911075 ..  911106 +  -7.2  -3.63627   CTGAGCCGGCGACAA      GACGGCGGGCGGC CTATTCC GCC-CCCGTCGCC      TTTGCCGTATGAGCC  65 37
  AGR_L_1618 NONE
  AGR_L_1619 NONE
  AGR_L_1620  917686 ..  917710 + -12.9  -2.91322   TCCCAGTCCAGCATT          TCCCCGGCA ACGAATA TGCCGGGGA          TGCTTTCCAGCATGT  70 126
  AGR_L_1623 NONE
  AGR_L_1625  920162 ..  920174 +  -4.7  -3.32844   TGACGTCACCTATAC                CGTGC CCT GCCCG                TTCTGAGGTCGCAGA  51 7
  AGR_L_1626  920951 ..  920964 +  -4.5  -3.45231   TTCCGCGACGTTGAG               GATCG GCTT CGGTC                TGTTTCCGTCTATCG  51 161
  AGR_L_1629  922437 ..  922462 +  -9.7  -4.98531   TCGTGATCGGAACGA         CAGGCTGCC GGAACGAA GGCGGCCTG          TTTTTCGTTTGCCGC 100 47
  AGR_L_1631  923916 ..  923928 +  -5.5  -5.14563   TCGGTAAAACCATGC                GCCTT GCC GAGGC                TTTTTTCCTGAAGGC  85 422
  AGR_L_1637 NONE
  AGR_L_1638  926929 ..  926977 +  -4.4  -2.65938   CCGGGCACCGTCCCG ATGTGACCGATTGCGGCGCTCCT AAAA ACGGGCGCCGCAA-CAGCCACCG ATATTATCCTTTTTC  44 43
  AGR_L_1642 NONE
  AGR_L_1644 NONE
  AGR_L_1646 NONE
  AGR_L_1647 NONE
  AGR_L_1649  932393 ..  932422 + -13.6   -3.6692   GCCCGGATAATACAA       CGCCCTCTCCGT CTGACA ACGAAGAGGGCG        TGTTTTGACATGCGA  88 443
  AGR_L_1663  940261 ..  940279 +    -3  -4.34482   CGCCCGCCTATCCTG             TGGACGAA AAA TCCGCCCA             TCTTTTTTTGCAACG  62 69
  AGR_L_1668 NONE
  AGR_L_1670  943346 ..  943375 +  -7.1  -2.83905   GCATGACCCGCAAAC       TCGTGACGGCGCT GACG AGCGTTGTCGCCA        TATCCTGGCTTCTCG  52 78
  AGR_L_1672  944661 ..  944680 + -10.6  -3.72695   GGCCTGAAAACAAAA            GCCCCGCC GGGA GACGGGGC             TTTCCTGGAGCCGAT  76 34
  AGR_L_1676  947404 ..  947416 +  -3.3  -3.57144   CGCGGTCGTTTTCGC                GCCTG GGG CATGC                TTTAACCGTCACCGC  49 8
  AGR_L_1677 NONE
  AGR_L_1679  949391 ..  949436 + -13.1  -3.31792   GCCAGACCCCTTCGT CACGCAATCCCCCGCAGGGCC TGTT GGCAAGGCGGGGGATTTCGCG TTCTCGACCTGCTCC  84 48
  AGR_L_1682  950638 ..  950658 + -12.6  -2.80994   GCTGCCGTTCTCTCA            TCCTCGGC CCTGT GCCGAGGA            TCTGATCACATTGAA  76 76
  AGR_L_1685  952006 ..  952020 +   -10  -2.65815   CCGTCGCAAAACCGA               CGCTGT CGA ACAGCG               TGATCTGCCTGTCGC  60 201
  AGR_L_1690  954229 ..  954255 + -10.1  -2.67423   GTCGGAAAGCACGCC         GAAGGCCGTCA CGGTC TGGCGGCCCTC         CTTCATGTTCTTCGG  60 325
  AGR_L_1694  956166 ..  956180 +  -4.2  -3.42147   TCAATGGTAGAACGA               CGGACT CTG ACTCCG               TTAATCTTGGTTCGA  51 174
  AGR_L_1698 NONE
  AGR_L_1699  958844 ..  958871 +  -3.5  -3.96148   GGCTGCGGTCAGTTC       CGCCTCATGCAGC ACGC GCTG-A-GAGGTG        TTTGTCATCAGCGCC  58 323
  AGR_L_1711  964412 ..  964433 +  -5.9  -4.36914   AGGCCACGAACACCA           TCATCCGTT TCGC AACCGATGA            TTTTCTGCCCGAGCA  71 66
  AGR_L_1713 NONE
  AGR_L_1715 NONE
  AGR_L_1717  966924 ..  966946 +    -4   -2.9155   CCGTGCGTGAGCGGC           TTTAGCGCCG TCG CGCCGCTGCA           TCTCCTGTTCGGAAA  44 69
  AGR_L_1719 NONE
  AGR_L_1720 NONE
  AGR_L_1722 NONE
  AGR_L_1726 NONE
  AGR_L_1727  971236 ..  971269 +  -7.9  -3.13403   ATGCCGGACGCCATG     CCGGAGCGGGCGGGG GAAA CCGCGCCCGTGGTGG      TGTTGGTGACCGGCG  57 396
  AGR_L_1733  973561 ..  973581 +  -3.9  -4.08945   CCACGCCGTAATAGT            CGGCCAG ACTGTTG CTGGGCG            TTTTCGCCAGGTCCT  59 156
  AGR_L_1737  975077 ..  975092 + -11.8  -4.42513   AACGAGAACGAAAAA              GGGGCC TTTC GGCCCC               TTTCTGTTTATGCTT  95 58
  AGR_L_1754  982586 ..  982598 +  -5.5  -3.15078   TCGTCATCAGCGTAT                GGCTG AAT TAGCC                TATTCGTCGCATCTG  50 142
  AGR_L_1758  986215 ..  986243 +   -16  -2.65354   AAGAACCCAGACAAC        ACACGACGCGGC CAAAA GCCGCGTCGTGG        TACGTTTGAAATAAC  85 46
  AGR_L_1760 NONE
  AGR_L_1762  990084 ..  990097 +  -2.3  -3.09635   AGCGCAACTTAAGGT               TCAGG CAAG CCCGA                TTGCGTACTCAACAT  42 119
  AGR_L_1764  995732 ..  995759 +  -7.6   -3.2794   GTCCCCGGGGAAAAC        CGGCGCG-TCGCC GCA GCCGATCGGGCCG        TTGATCTCGATCGCC  59 356
  AGR_L_1783 NONE
  AGR_L_1784 1008315 .. 1008333 +  -2.4  -4.72846   GGTGATCTTCGGGTT             GGAGGA AGCGGTG TTCTCC             TTTTTGCATGTCTGC  68 161
  AGR_L_1787 1009401 .. 1009414 +  -2.4  -3.09492   AGGTGCCCGTCTCAG               CGAT GGAGAA ATCG                TCTTGAAATTCGAAG  42 6
  AGR_L_1788 NONE
  AGR_L_1790 NONE
  AGR_L_1791 NONE
  AGR_L_1793 1014140 .. 1014158 +    -3  -2.71712   GGTCGCCAGGGGTGA             TCCGCACG TCG CGTCCAGA             ATTTGAAGGCCAGCC  41 54
  AGR_L_1796 NONE
  AGR_L_1798 NONE
  AGR_L_1799 NONE
  AGR_L_1800 1018441 .. 1018467 +  -2.2  -4.74103   CCGGATAAATCGCTT         TCGCTTGCGCAA CGG TTGCGTGAACCA         TTTTTGCATTGGGAG  72 441
 AGR_L_412GM 1020819 .. 1020834 +  -3.2  -3.03771   GTAGACCGTATCGTT              TGCGAT CTCT ATCGCC               TCTTCGAGCGTATCG  43 256
  AGR_L_1811 1025859 .. 1025869 +  -8.2  -2.78384   TTCCCGTTGAGCAGT                 GCGG CGA CCGC                 TATCATCCGCCAGCA  57 108
  AGR_L_1818 NONE
  AGR_L_1819 1031096 .. 1031112 + -10.9  -2.62396   TCGAACTACCGACCC              CACGCTT ATC AAGCGTG              TGCTCTAACCAACTG  66 128
  AGR_L_1824 NONE
        hutH NONE
  AGR_L_1827 NONE
  AGR_L_1830 1041110 .. 1041134 + -16.4   -3.5936   GCAATTGATTATCGT          GCCGCGCGGT CTATC GCCGCGCGGC          TTTCCACCCTTTCCG 100 33
  AGR_L_1832 1042299 .. 1042313 +  -2.8  -2.73875   TATCGCCGACGACGG               TGGC AAATAGC GCCA               TCCTATTCAGCCAGA  41 16
  AGR_L_1834 1042980 .. 1042996 +  -6.5  -4.09243   CCAGAGTTCAAGGCT              CGCCTTG CGA TAGGGCG              TTTTAGCGGGATCTG  68 86
  AGR_L_1843 NONE
  AGR_L_1845 NONE
  AGR_L_1847 1051994 .. 1052020 +  -3.8  -4.00407   GTTAATGCAAAGTAA         TGAAAGTTAAGT GCC AATTAGCTTTCG         TTTACATTTTTAAGT  58 143
  AGR_L_1850 1052535 .. 1052547 +  -4.8  -3.53444   GCGGCGGAACCAAAG                CAGC GGCAG GCTG                TTTACGCGCAAATAA  52 44
AGR_L_1851gl NONE
  AGR_L_1854 1054353 .. 1054382 +  -2.8  -4.07568   AGGCGGGGTTTCGCG       GGCGGGAATG AGCCATTCGA CATCCCTGCC        TTTTGAAAGGCCGAA  57 256
  AGR_L_1858 1057908 .. 1057928 + -16.1  -5.41143   AGTAGCGGAATTTCA            GGGGCGCCC GCC GGGCGCCTC            TTTTTTTGCCCAATC 100 80
AGR_L_1858gl 1058652 .. 1058665 +  -3.7  -3.90316   ATCCCGCACGCTCGG               GGCCG AGGT CAGCC                TGTTTTTCACCCGGT  56 179
  AGR_L_1876 1067376 .. 1067390 +  -5.6  -4.58395   CGGGAAAACACCCCT               TGCCGC TCC GCGCCA               TTTTTGCCGGGTCAG  73 57
  AGR_L_1879 1068010 .. 1068020 +  -2.4  -3.16071   GCGCAAAGCGTGGTC                 ACCG CGG CGGG                 TCTGTTGATGTAACG  43 2
AGR_L_1881gl 1069522 .. 1069542 +  -3.2   -5.0133   TTTATTTTTATTAAC            TGGCACGC CTCTT GCGTCCTA            TTTTTTGCACCGGTC  76 183
  AGR_L_1886 1071048 .. 1071058 +  -4.6  -3.14564   CCTGAGGAGGAGACC                 GGGT ATC GCCC                 TTCATCCGCCAGTGC  47 36
  AGR_L_1888 1072049 .. 1072065 +  -2.1  -3.49475   CGGCCAACTAAAAGG              GCGACCA TCA TGAACGC              TTATCTGAAGCTCGA  47 30
  AGR_L_1890 NONE
  AGR_L_1891 NONE
  AGR_L_1892 1075736 .. 1075775 +  -4.3  -3.86822   GCGGAAGTCTCCTCG TTTCCCGTC-C-ACCGGCG ACGA CGCCAGTTGTGAAGGGAAG  TTTGTGCCGCGATTG  58 112
  AGR_L_1895 NONE
  AGR_L_1897 NONE
  AGR_L_1900 1080879 .. 1080896 +  -2.7  -3.39842   GATTGAGCGGCGCCG             GAATTTC GTTT GACATTC              GTTTTGTCTTCGAAT  47 39
  AGR_L_1902 NONE
  AGR_L_1904 NONE
  AGR_L_1907 NONE
  AGR_L_1909 NONE
  AGR_L_1910 NONE
  AGR_L_1911 1086789 .. 1086823 +  -2.1  -4.02334   GCGGGATGGCGAAAA    GTGTGAGC-GGTTTTC GCCT GAAATCCCGCTCTAAC     TTTATGATGTAGATC  54 42
  AGR_L_1912 1088706 .. 1088726 + -19.7  -2.77182   CAAATCTGAACAAAC            CGGGGCGGC TTT GCCGCCCCG            TCATTGCGTCTGAAA 100 50
  AGR_L_1914 1090670 .. 1090682 + -10.5  -3.53012   AATGGCCGAGCTTAT                CGCCG AGA CGGCG                TTTGGCCAGCACCAC  70 442
  AGR_L_1918 1092260 .. 1092278 + -13.1  -3.70676   CTCCGCAAACAAAAA             CGGCCCC GTAAA GGGGCCG             TTCGTTTTACATGTC  86 47
  AGR_L_1923 NONE
  AGR_L_1924 1094380 .. 1094399 +  -6.4  -4.63932   GGCGGACCTGATCCT            GCACCTTT TCAT AAAGGGGC             TTTTCTTCCGCGGTG  78 301
  AGR_L_1929 1096821 .. 1096844 + -11.8  -4.42976   CCGAATTCAAGAAAA          GGGTTTCTGA GCAA TCGGAAACCC           TTTCTTCGTTTCTGG  95 198
  AGR_L_1930 1098117 .. 1098133 +  -4.4  -3.01712   AATGAGTATATGAAA             G-GACGC TGAG GCGTCGC              TCTTAAAAAACCGGC  47 17
  AGR_L_1931 NONE
  AGR_L_1933 NONE
  AGR_L_1935 NONE
  AGR_L_1936 NONE
  AGR_L_1938 NONE
  AGR_L_1940 NONE
  AGR_L_1942 1107293 .. 1107306 +  -9.5  -3.12351   CGTAAAGATGCCGTG               CGGCC AAAA GGCCG                TTGAATGTCCAGAGA  60 391
  AGR_L_1947 1108962 .. 1108992 +   -14   -3.5393   CCGCCGTCCATCATC       ACGTCGATGCGGTC GCC GACCGCATCGACAA       TTTCGGCCAACTGGT  86 284
  AGR_L_1966 1122959 .. 1122969 +  -4.6  -3.17392   CGCAATAAGTCGCGA                 GGCC ACG GGTC                 TTGGCTTGGCACATG  49 33
  AGR_L_1969 1123802 .. 1123812 +  -2.4   -4.3208   GGCTAAAAGACCGAA                 GAGC ATG GCGC                 TTTTGCCTTCTCGCG  60 77
  AGR_L_1972 1126227 .. 1126238 +  -4.4  -4.36592   TTTGGCGGGATTTCG                CCAT GCGT ATGG                 TATTTTTTATTCACA  66 90
  AGR_L_1976 NONE
  AGR_L_1978 NONE
  AGR_L_1979 1132161 .. 1132194 +  -3.8  -3.30124   CGTGTCGGACTTCTT     TTCGCGCTTTCCCG TCGAGC TGGCGAGGCGTGAA      TTCTCCGCAATGAAC  47 430
  AGR_L_1989 1135917 .. 1135930 +  -2.4  -3.48593   TTCCACTAAGGTAAA               GTTC CGCTGT GAAC                TTATCTAAGACGCTA  47 394
  AGR_L_1993 1138642 .. 1138656 +  -4.9  -3.61398   CGAAGGATTTTGCAT               CGGCG AACAA CGTCG               TTGTTGCCGAAGAGC  52 407
  AGR_L_2000 NONE
  AGR_L_2001 1142515 .. 1142527 +  -3.3   -4.6526   GGCATAATTTTGTTG                CTAGG AGT CCTCG                TTTTTCACGGTTTAT  67 134
  AGR_L_2002 NONE
  AGR_L_2003 NONE
  AGR_L_2004 1144968 .. 1144984 + -10.1  -3.14211   GTTTTCGATATCTCC              GCGGCGT ACA ATGCCGC              TTGGTGAAGCACGAT  65 277
  AGR_L_2011 1150386 .. 1150399 +  -6.7  -2.84276   TCTTCGATTGAAACA               CAAGG ACAT CCTTG                TCGTTCATTCAGCAT  52 74
  AGR_L_2017 NONE
  AGR_L_2018 1155373 .. 1155389 +  -8.7  -3.79747   AGGGGCGGAAATCAT              CCGAAGG GAG CTTTCGG              TTTAGTGCTGGCTAA  73 4
  AGR_L_2031 1163593 .. 1163605 +  -6.2  -4.72272   CTAAAGAAATTTTTA                CCGG TGAGT CCGG                TTTTTGATGGGAGAC  78 183
  AGR_L_2035 1164581 .. 1164598 +  -6.9  -3.53811   TTCCCAGTAGCCGAA             GAGCAGG TTTT CCGGCTC              TTTCAGAAAAATCGA  58 229
  AGR_L_2041 1166199 .. 1166212 +  -5.9  -3.66908   TAGGCTATAAGGGTA               TCCGG GGCA CCGGG                TTGATTTTAGGCGGC  60 61
 AGR_L_471GM 1168419 .. 1168447 +  -5.3  -3.78235   CTGCGAGCGTGTCTA       TCAGG-GCATCG TCCTGT CGATGCGCCAGA        TTATATTGGTTCTGC  61 407
  AGR_L_2048 1170473 .. 1170492 +  -4.2  -3.78793   CCGATGCTGACAGCC            CG-ACCCGC TCG GCGAGTTCG            TTGTTCGTGATTCTC  57 455
  AGR_L_2052 1172098 .. 1172111 +  -8.1  -3.65827   GCTGTTGTTTGCGCG               GAGGC GAGA GCCTC                TTTCACTGCCAGTTC  64 147
  AGR_L_2068 1180694 .. 1180711 +  -3.3  -3.95073   CAGCGAGCGAAGCTC             CTCGACG GGGT CGTCGGA              TTTATGCGTATAGGC  56 409
  AGR_L_2071 NONE
  AGR_L_2074 NONE
  AGR_L_2075 1186600 .. 1186614 +  -3.4  -4.19735   TCGGCTTAGCTGCGA               GAGCGG CGG CCGTCC               TTTCGTTTTCAGACA  58 130
  AGR_L_2076 1187527 .. 1187538 +  -5.8  -2.60571   GCGGCACGGTGCGGC                CGCT GGCA AGCG                 CTTCCTTCGCCACTT  46 131
  AGR_L_2082 NONE
  AGR_L_2084 1191482 .. 1191494 +  -3.3  -2.70932   TCGTATCCGCCTTTG                GCGAG CCG CTCTC                TCATTAAGAAGCGGA  41 6
  AGR_L_2086 1191800 .. 1191812 +  -4.7  -3.53012   TTTGCCTATACGCGC                GCCTG CGA CCGGC                TTTAGACGGAGGCCG  52 8
  AGR_L_2088 1193882 .. 1193902 +  -7.5  -3.39327   TCATTCTTGCGATGA            TGGCGGC TCTGTTC GCCGCCG            TTGTCGCTCTCGAAG  61 150
  AGR_L_2090 NONE
  AGR_L_2092 1196676 .. 1196688 +  -3.3  -3.07816   CGGAAGCCATAGCCT                CGACC ACT GGTGG                TTAAATGCCTGACGA  43 63
  AGR_L_2094 NONE
  AGR_L_2095 1200139 .. 1200173 + -14.2  -2.57132   TTACCGCCTGCAGGA     GGTTTGAGGGCGCCGC AAG GCGACGCCCTCCGATC     GTTGTCAGACGGCAG  81 19
  AGR_L_2101 1206454 .. 1206465 +  -3.6   -3.8698   ATTTGAGTTCATCGT                GCTG GGGG CGGC                 TTTCGGTTTCGCTTA  56 132
  AGR_L_2104 1208012 .. 1208035 + -14.6  -5.65927   GATAGGAAACGGAAA          GGCCTGTTGC AGAC GCGACAGGCC           TTTTTTGTTTGACTG 100 53
  AGR_L_2114 1213962 .. 1213981 + -10.7  -5.45802   GAATACACAAGGAAA            TCCCGGC CTTCGC GCCGGGA             TTTTTGTTTTGGGGC 100 48
  AGR_L_2122 NONE
  AGR_L_2124 1217410 .. 1217421 +  -5.8  -3.23452   GCGGCCCCTGGCTTA                CCGA TCTA TCGG                 TTCGATTGTCAGCGT  54 102
  AGR_L_2138 1226073 .. 1226085 +  -4.7  -4.07568   GTTCATGACCAGCCT                GACGC AGA GCGGC                TTTTCACCGCCCACC  61 469
  AGR_L_2141 1230050 .. 1230063 +  -3.1  -2.63479   AAGGTTGCATGTGTG               TGGTA ATTT TGCCA                TCGTGTCACCGTATT  40 153
  AGR_L_2143 1232030 .. 1232069 + -22.4  -3.53125   CAGACGGCCGAAAGG  CCAACAAAAAACCCGCCG GTGA CGGCGGGTTTTTTGTTGC   TTGATATTTGTCTAT 100 52
  AGR_L_2148 NONE
  AGR_L_2149 1235334 .. 1235344 +  -2.4  -3.65199   CGACGGAAACGACTT                 GACG GGA CGCC                 TTTCAATGGGCAGTT  50 49
  AGR_L_2151 1235737 .. 1235766 + -13.7   -4.2408   TGAAAATGCCTCAAT       GAAAAATCGCCGC TTTT GCGGCGATTTTTG        TTTGTGCTTTTATCA 100 46
  AGR_L_2155 1237216 .. 1237229 +  -4.5  -4.08216   ATGTGTGCAGAATGC               CGTTC AGAT GGACG                TTTTCGGCCGGATCG  61 459
  AGR_L_2166 1240600 .. 1240616 +  -3.6  -3.14344   TTGCTTGACGAAAAA              GCGCCA CGGTT TGGCGG              TTGATACAGGCGATG  45 5
  AGR_L_2168 1241793 .. 1241815 +  -2.7  -3.75153   TTGAATTTCCGCGCG           TTTTGTGGT CTTGA ACCGCAAAC           TTTCAATTCAAGAAA  51 89
  AGR_L_2172 1242737 .. 1242760 +   -16  -4.69549   TCAGCAAGTTTTAGA          CGCCCGGTGA ATTT TCGCCGGGCG           TTTTCGTTTTCCGTT 100 69
  AGR_L_2175 NONE
  AGR_L_2177 1244983 .. 1245024 +  -2.3  -2.87132   ATGGCCGTTGCCTTC TGGCGAAAGTAAATTTACG TTCG CGTAAAAGTAATTCCGTCA  TATCTGGGAGGGGCG  40 57
  AGR_L_2178 1247031 .. 1247043 +  -4.7  -3.14132   CGCTTTCCGCATCGA                GCGCC GAG GTCGC                TTCATCAAGCAGCAG  48 373
  AGR_L_2181 1249097 .. 1249113 + -13.7   -5.4833   GATTGTTTAAAAAAA              GCCCGGT TTT ACCGGGC              TTTTTTGTTGCCTGC 100 54
  AGR_L_2198 NONE
  AGR_L_2200 1260981 .. 1260992 +  -3.6  -5.49569   TTATTTTTCACTGCT                GCCG GGCA TGGC                 TTTTTTATATTGCTG  91 330
  AGR_L_2203 NONE
  AGR_L_2205 1262978 .. 1262992 +  -5.6  -2.96216   GGCCTGCGCTGGTTT               TCCGCG CAG CGCTGA               TGTCTGATAATGGGC  49 11
  AGR_L_2208 NONE
  AGR_L_2211 1264935 .. 1264953 +  -7.4   -3.4072   GGTGAGGTGCTGGCG             GACGCC GACATCA GGCGTC             TTGTCGTCCGACATG  61 86
  AGR_L_2215 1266380 .. 1266406 + -15.9  -5.63517   ATCTTTCAAGAAAAA        GCCCCGGCAGCG ACAT CGCT-CCGGGGC         TTTTTTGTTTAAAGC 100 47
        ruvC 1270638 .. 1270656 +    -8  -2.81096   GGCGGTGACAGGATG             CGGCGGCT CCT GGCGGCCG             GTTAATTTCATTTTT  57 2
        ruvA 1271311 .. 1271321 +  -4.6  -3.31792   TTTCGCGGTAGATTT                 CGTG ACA CGCG                 TTGTCGCGATAGTCA  51 30
  AGR_L_2225 NONE
  AGR_L_2227 NONE
  AGR_L_2230 1273375 .. 1273391 + -10.9  -3.03159   AAATTCAAGCCGAAG              CGCATCT TCC AGATGCG              TGTTGCGGGGCTTGC  69 82
  AGR_L_2231 1273915 .. 1273936 +  -2.1  -3.64703   GCATGCGGATAGGGG           TGGTGGCTC AGCA GCGCGGCCA            TTTCGATGCGGCCGA  50 95
  AGR_L_2234 1274453 .. 1274484 +    -3  -3.55563   CGGCGTGGCCCGGCT      GTAACACTCCTTTA ACCA TAATGGTGTCTTAC       TTTAGCAACTGGCAT  49 68
  AGR_L_2236 NONE
  AGR_L_2238 NONE
  AGR_L_2241 NONE
        tolB 1278410 .. 1278443 +   -24  -4.45544   GACTGATATGACTGC     CATGACGGCGCCGG CATGAA CCGGCGCCGTCATG      TTTTACTTGATACCA 100 35
  AGR_L_2246 1279171 .. 1279198 + -14.2   -5.5943   GATTGTGAACGAGAA        TGAAAGGCGGTC TTCG GGCCGCCTTTCG         TTTTTTTCATAGTTT 100 52
AGR_L_2247gl 1280313 .. 1280325 +  -6.9  -3.09175   GAGCTGCTGATTTTT                CCTGC GTC GCGGG                TGTTCCATGCCGGTT  54 31
  AGR_L_2252 1281713 .. 1281728 +  -4.7  -2.84878   GTTTTTACACCAAAA              CGCAT CAGATA ATGCG               CTTTGCCTTGGCAAC  45 75
  AGR_L_2253 1283786 .. 1283822 + -16.8  -4.25283   GCGCGAACGAATGAT   TGTAAAAGGCCATCCGG GTTT CCGGGTGGCCTTTT-CA    TTTTGGTAACAACAT 100 47
  AGR_L_2256 1285334 .. 1285351 +  -9.8  -5.31519   TAACGAAAGACAAAA             GCCGGC CGTCGA GCCGGC              TTTTTCTTTGAGTAT 100 54
  AGR_L_2258 1286367 .. 1286393 +   -18  -4.67038   GCTGGTAGTTTCAAA         CCGTCCGCATCC TCC GGGTGCGGGCGG         TTTTCGTTTTGGCGG 100 53
  AGR_L_2260 1287739 .. 1287766 +    -9  -3.05294   CCGCCTGATTTTGAT        ACCGGCCCTGCG CTGA TGCAGGGCCGCA         TATTCCCCGCTTTCA  63 33
  AGR_L_2264 1289442 .. 1289469 +   -17  -5.46698   AAGGGGACAATAAGG        CCCGGTGCAGGG GAAA CCCTGTGCCGGG         TTTTTTGGTTTTCCG 100 57
  AGR_L_2266 1290746 .. 1290771 + -14.7  -4.05678   CTTTTAAAAATATTC         GGCCCGGATCT TCAT AGCTCCGGGCC          TCTTTTATTTCCGCC 100 56
  AGR_L_2267 1292374 .. 1292399 + -14.7  -3.12351   CGGAATCTGAAGACT         TTACGGGGCGG TTTT CCGCCCCGTAC          TTGCGTGTGCGGCCA  91 55
  AGR_L_2270 1293745 .. 1293774 + -12.3  -5.04987   TGCCGCCTGAAACAA       TTCGCTTTTTGCA GCGA TGCGGAAAGCGAA        TTTTTTGCGCATCTT 100 31
  AGR_L_2275 NONE
  AGR_L_2276 NONE
  AGR_L_2278 1297813 .. 1297837 + -12.9  -3.86202   CTGCTGGAGCTTTTG          GTCTGCCCTTT GAC GAAGGGCAGGC          TTTCCTATGATCGGA  90 84
  AGR_L_2284 NONE
  AGR_L_2286 1305784 .. 1305805 +  -5.7   -4.1399   TGGATGTTGAGGGCC           GTGCGCAGG AAAT TCAGCGCGC            TTTCTGTATCGGTCA  65 206
  AGR_L_2326 NONE
  AGR_L_2329 1352210 .. 1352223 +  -2.4  -3.02051   ACAATCGGGATCATT               CTGA TGAAAT TCAG                CCTTTTTTATTTTGA  42 62
  AGR_L_2330 NONE
  AGR_L_2333 NONE
  AGR_L_2334 1358055 .. 1358067 +  -4.7  -2.70528   CTCACGCGGGGTTAG                GCACG AGG CGGGC                TGATGTGTCCATCAT  45 10
  AGR_L_2335 1358823 .. 1358835 +  -4.7  -3.90291   ATAAAGAAATCGAAA                GGGCG GCG CGCCG                TTTCCTTGACGCGAT  59 142
  AGR_L_2341 1360893 .. 1360903 +  -5.4  -3.76379   AGTCAGCGATAAGCC                 TCGA TCA TCGA                 TTTCGTAACGTCTTG  58 192
  AGR_L_2343 1362826 .. 1362863 +  -5.6  -4.14243   CCTTGATGTCGCGCG   CAGCAAGCGC-CTTCAG CAGCT TTGGGGTGGGCTTGCTG   TTTTCCAGTCCACTG  65 284
  AGR_L_2348 1366060 .. 1366118 + -15.5  -3.49728   CCATTGGGGACGTAC --GCCGTCGCAGAACTCGGCCGCGAAACT CTG AGTTTTGCGACCGAGTTCTGCGACAGAAA TTCCCTTTTTGATTT 100 407
  AGR_L_2351 1367080 .. 1367094 +  -2.9  -3.90112   GGCTAAGGCCGAGGG               TTTTG AGGGC CAAAA               TTTCATTCAGGCGAA  54 370
  AGR_L_2359 1370088 .. 1370100 +  -3.3  -3.72051   GGCGAGGTAGGTTCG                GCCTG AAG CAGCC                TTTGAGATTATTGAC  51 76
  AGR_L_2365 1373851 .. 1373861 +  -6.8  -4.41047   AGTGTTGAGCGGATT                 CACG CTG CGTG                 TTTTGCTTCGCCGGT  75 186
  AGR_L_2368 1375412 .. 1375427 + -11.8  -5.19879   TGAGGGTGGACAAAA              GGCGGC TTAT GCCGCC               TTTTTATGTTTGGAC 100 149
  AGR_L_2373 NONE
  AGR_L_2375 NONE
  AGR_L_2376 NONE
  AGR_L_2377 NONE
  AGR_L_2378 1384509 .. 1384522 +  -3.7  -3.34895   TGGCTGTTAGTTCAT               GACGG GCGA CCGCC                TTGGTTGAAGATCAG  49 149
  AGR_L_2379 1384887 .. 1384898 +  -5.8  -3.12402   TGACCACAATTGGCT                TGGC GGTG GCCA                 TTCGATCATCCTTTC  52 38
  AGR_L_2383 1385866 .. 1385890 +  -5.6  -3.24925   TTCGGCTTTCGCCGC          CGCCCATCTC AATCG GATAAGGGCG          TTCGTGGTCTGGACT  52 413
  AGR_L_2387 1388659 .. 1388691 +  -4.6  -2.76059   GCCCGACATTCTGAT      CAGCGGAAACGGGC CTCGA GCCCGATGCCGCAA      TGCGTTTATGTATTC  45 27
  AGR_L_2389 1390344 .. 1390362 +    -3  -3.28712   TCGCCGGCCTTGAGG             GTGGCGAG CTT CTTGCGGC             TTCTCAAAACCGGAA  44 400
  AGR_L_2400 NONE
  AGR_L_2401 1396197 .. 1396212 +    -4  -3.14564   CCCAGCGTCTAATTC              CG-GCTT CAA AAGCGCG              TTGATGGCCCGGTGA  45 114
  AGR_L_2405 NONE
  AGR_L_2407 1398233 .. 1398249 +  -2.1  -2.52464   TCATCCCCGGTTTGT              CCGGAGA AGA TCACCGA              TGACTTGAAGACGCC  38 41
  AGR_L_2410 NONE
  AGR_L_2413 1401609 .. 1401642 +  -4.5  -3.53343   CTGCCTCCGCGCTGT     TACACAGGCGGCA GACTGCAA TGCCGACTGTGGG      TTTGCAAGCGCGATT  52 386
  AGR_L_2417 1403012 .. 1403025 +  -3.7  -3.67634   TGATCGCCCGATAAG               GCCGC TTCC GCGCC                TCTTTTAAGGTGATA  53 142
  AGR_L_2419 1403852 .. 1403906 +  -7.1  -2.52676   GGTGAGTGACGCCCG GCG-GCGTAGCATATTTCTTCTCCCC GACT GGGGAGAAGAAACAAGGGGCACACGC TCGCTTCACCGGCTC  51 58
AGR_L_2422gl 1406067 .. 1406083 +  -7.9  -4.57569   CTCCGGCATTGCTTT              TGCCGGG TTC TCCGGCG              TTTTTCCAAAGGTCG  83 73
  AGR_L_2426 NONE
  AGR_L_2429 1408603 .. 1408617 + -11.4  -2.59564   ATATCGGCCACCAAA               CGGCGA AGC TCGCCG               CTTGTGCCATAAAGG  68 489
  AGR_L_2432 1410250 .. 1410265 +  -4.6  -4.00532   GGATAGATGATGAGT              TCGCGG CCTG CCGCCA               TTTCCTCTTTCGCCC  61 362
  AGR_L_2445 1414174 .. 1414193 +  -4.2  -3.62531   GTGCGTCCGCACGCT            GACTGTGC TAAC GCGTGGTC             TTCGTATTTTTACTG  55 24
  AGR_L_2446 1414841 .. 1414861 + -12.6  -3.76373   GCCTCATTAACCATT            CACCCAGC CAAAA GCTGGGTG            TTTACCTCTTGAAAA  86 78
  AGR_L_2448 1415316 .. 1415331 + -11.8   -5.4505   TGCAGAGATTAAAGG              GCGGCC GGCG GGCCGC               TTTTTTGTTGAGGAG 100 51
  AGR_L_2458 1422763 .. 1422780 +  -3.4  -5.30155   GCGTCCGCACATAGG             CTTTCG CCGCGT CGAAGG              TTTTTTCGTTGGTGG  84 443
  AGR_L_2474 1429146 .. 1429158 +  -6.2   -4.2349   CAGGGAGCTGCCAAC                GGCG CGGAT CGCC                TTTTCCATGTCGAGC  68 371
  AGR_L_2478 1430663 .. 1430674 +  -7.2  -3.53811   TGGAAAGATAGCGCA                CGCC GTCG GGCG                 TTTCCGCCAGCTGCC  58 325
  AGR_L_2481 NONE
  AGR_L_2483 1434451 .. 1434465 +  -2.8  -4.25283   GGCATAACGACAAGA               CTAGAG CGC TTCTGG               TTTTAATGGGACCAT  62 34
  AGR_L_2486 1434922 .. 1434939 +  -2.7  -2.73124   AACTTCCCGGAATCC             TTCGAGA ATTT TTTCGAG              ATTTGAAGGGTGGCC  41 2
  AGR_L_2490 NONE
  AGR_L_2491 NONE
 AGR_L_580GM 1437986 .. 1437997 +  -7.2  -4.15044   CTCGAATTCGAGTGA                CGGC GGCC GCCG                 TTTCTTCGGAACGCA  74 26
  AGR_L_2498 NONE
  AGR_L_2500 1440717 .. 1440735 +    -8  -3.75897   GACTGACCCTGTGGG             GCACCGCT CAC GGCGGCGC             TTTCACTTGCGCCTT  68 59
  AGR_L_2503 1442443 .. 1442467 + -18.7  -2.82516   GAATTCCGCACGGGC          TTCTGAGCGCC CTC GGCGCTCAGAA          TATAGTCATCAGCGG  86 70
  AGR_L_2505 NONE
  AGR_L_2507 NONE
  AGR_L_2509 1447592 .. 1447619 +    -5  -4.08216   CGACAGTCGACAGTA        TGAA-AACGCG TTGATCC CGCGTTATTCA        TTTTCGACCACATCG  61 487
  AGR_L_2524 NONE
  AGR_L_2525 1454991 .. 1455001 +  -8.2  -3.63968   GTGCCGCTTCATGAA                 CCGG GCA CCGG                 TTTCAGCCTTTCCCA  68 151
  AGR_L_2530 1456282 .. 1456309 + -13.5  -4.21194   GGGTTGATATGTGAA        CACCGGCAGTC AAGTAC GATTGCCGGTG         TTTTAAGTCATGCCG 100 68
  AGR_L_2534 NONE
  AGR_L_2541 NONE
  AGR_L_2543 1462479 .. 1462496 +  -4.7   -5.1861   CATAACCCGGAAACT             CGACCGG GAGG CCGGCTG              TTTTTTGCTGATAAG  89 445
  AGR_L_2563 1472898 .. 1472913 +  -3.2  -3.52906   CAGTCCGTTTCCCAA              CG-CCGG ACT TCGGTCG              TGTTTCTGCCGCTGA  49 114
  AGR_L_2565 NONE
  AGR_L_2568 NONE
  AGR_L_2569 NONE
  AGR_L_2570 1477827 .. 1477851 + -12.8  -2.52623   TGCGCGTTCCATAAA          CCGGAAGGCC TTTGC GGCCCTCCGG          GTCTTGTCGGACGGC  75 49
  AGR_L_2575 1480546 .. 1480558 +  -4.7  -2.78384   AAGTTGCAAGCGACG                CCAGC AAA GCCGG                TGTCATGACAAGGGC  43 122
  AGR_L_2580 1483903 .. 1483913 +  -8.2  -3.16683   CCGATGCGCTGCGGG                 CCGG TCT CCGG                 TTGCTCCACTGGCGT  57 134
  AGR_L_2585 NONE
  AGR_L_2586 1486633 .. 1486670 +  -6.1  -4.66833   ATCTTTACTGGGATA   CCGAACTGCAGCCCTGA TCCT TCAGGACTGCGACGCGG    TTTTTCCGCTTACCG  75 9
  AGR_L_2599 NONE
  AGR_L_2601 NONE
  AGR_L_2604 NONE
  AGR_L_2605 NONE
  AGR_L_2607 NONE
  AGR_L_2610 1498599 .. 1498610 +  -2.2  -4.18018   CGAACCGACACTCCT                TTCG GAAC CGGA                 TTTTGAGTCCGGCGC  56 121
  AGR_L_2612 1499694 .. 1499721 + -17.8  -2.55074   CATTTGCCGAACATA        TCCGAAGGGCGC CCCG GCGTCCTTCGGA         TCAGTTGCCCTTGCG  95 50
  AGR_L_2623 1508632 .. 1508655 + -17.4   -3.8377   TAAATACCAATGTTA          CGGGGCGGCT TCGA GGCCGCCCCG           TTTCATCTCAGGCTT 100 41
        argJ NONE
  AGR_L_2625 NONE
  AGR_L_2627 1511221 .. 1511248 +  -4.1  -4.16016   GAAAACGCCCTTCGT        GCACGGTTTTG CCGTGC CAAAACGGGGC         TTTGTTAAGAGATCG  60 91
  AGR_L_2628 1511995 .. 1512009 +  -5.6  -3.57309   GTCAGCAAGGCGCAT               CTTGGC GGA GCCGGG               TTTCAGGGGCTTTTG  57 378
  AGR_L_2633 NONE
  AGR_L_2634 NONE
  AGR_L_2636 NONE
  AGR_L_2637 1515650 .. 1515677 + -13.4  -4.07568   CTTTTCATACTGGTG        CGTGCCGCGC-GG CAG CCAGCGCAGCACG        TTTTCGGCGGCGAAG  95 288
AGR_L_2640gl 1517311 .. 1517332 + -13.7  -4.98531   GCGCTAACAGACAAA           GCCCGGCGA GATT TCGTCGGGC            TTTTTCATTTGGGGC 100 34
  AGR_L_2647 NONE
  AGR_L_2651 1520163 .. 1520188 + -12.5  -3.04404   TAGAGAACGGTCAAA         AGACCCGGCGG GAAA CTGCCGGGTCG          CTTTATGATTGATGG  81 50
  AGR_L_2652 NONE
  AGR_L_2654 NONE
  AGR_L_2655 1523114 .. 1523126 +  -6.3  -3.84451   AGGTTTCGCCGGGCT                GAAGT TCA ACTTC                TTTCCATTTGAAAAC  60 184
  AGR_L_2662 1526859 .. 1526870 +    -3  -3.31792   TGGAATAAAGGTGCC                GTTT GCGA AAAC                 TTGTGGCGGTGATCA  47 33
  AGR_L_2664 1528917 .. 1528935 +  -4.4  -4.07687   GGTCGATGTGGATCA             TTCGGACG AAG CGACCGGG             TTTTGCGAAAAGGCT  62 147
  AGR_L_2665 1529697 .. 1529737 +  -4.5  -4.43309   TTAGAGAGTTTGTTT  CAAACTGGGGGCAGGGCGC GGA GCATTCTGCCCTCAATCAG  TTTTCCTTCCGCTTG  68 70
  AGR_L_2670 1530825 .. 1530846 + -15.9  -4.84359   TCTGCAGAATCGAAA           TGCGGCCGA TTGT TCGGCCGCA            TTTTTATGCGGATCA 100 44
  AGR_L_2690 NONE
  AGR_L_2693 1542365 .. 1542376 +  -2.2  -4.15788   CCACCAGAAAGGCGA                TGGT CTCG GCCA                 TTTCTTCGCCGCCTT  60 515
  AGR_L_2713 NONE
  AGR_L_2714 NONE
  AGR_L_2716 NONE
  AGR_L_2718 NONE
  AGR_L_2719 1556966 .. 1557015 +    -5  -2.94888   CTCTCGCCGCGCAGA CGCGCTTCGGCTGGATTCCTGTG ACGAG CACAGGAATGAAGGAGGA-CGCG TGGTTTGACTGCATT  49 132
  AGR_L_2720 NONE
  AGR_L_2721 1558743 .. 1558783 + -14.1  -4.28994   TCGATCTGTAATTGA GC-G-TGGTCGCGCGGGTG TTTTT CGCCCGCGCGACTATCTGC TTTTCGTCCATCATG 100 30
  AGR_L_2735 NONE
  AGR_L_2736 1565957 .. 1565978 +  -4.4   -4.2828   GCTTTTCAGAAAGAT          CGAGCGC-GC CGAT GCTGCGC-CG           TTTTCCTCCGTGGAG  65 347
  AGR_L_2740 NONE
  AGR_L_2741 NONE
  AGR_L_2743 NONE
  AGR_L_2744 1570168 .. 1570189 +   -13  -5.82316   AAAATCCTCCTTCCT           TGCCCGGC CTCCCT GCCGGGCA            TTTTTTTTGACTGGT 100 86
  AGR_L_2754 1575569 .. 1575593 +  -7.7   -4.2828   GTGCCCCTCCGAACG          GCGCACGGCCT CGC GGGCGGTGAGC          TTTTCATGGGTCAGC  75 352
  AGR_L_2760 NONE
 AGR_L_642GM NONE
  AGR_L_2763 1580134 .. 1580165 +  -3.7  -3.08726   TCCAGTTCCAAAGCC      CGCACTTCGCAATC GCCGA GATTGCG-AGAACG      ATATTTTTTGCCCTG  45 62
  AGR_L_2766 NONE
  AGR_L_2768 1583082 .. 1583097 + -10.4  -5.60993   CGAGAACCAAATGAA              CCGGCA GTTT TGCCGG               TTTTTTTATCGCGGA 100 93
  AGR_L_2772 NONE
  AGR_L_2773 1586726 .. 1586745 +  -4.2  -3.01712   GTTGCAGAGAGAACG            CGCCTG ATGTGGGA CGGGCG             TGTTCAGGCGGCGGC  47 19
  AGR_L_2786 NONE
  AGR_L_2788 NONE
  AGR_L_2789 1598633 .. 1598650 +  -4.1  -4.05033   CGCGGCCAAGCGTCT             GGCTGAA ATGT TTGAGCC              TTTCTATCCGCTCGC  59 496
  AGR_L_2793 1600438 .. 1600454 +  -4.3  -4.09556   AGGAGGCGCACATGC              CGCAGGG ACT TCATGCG              TTTACTTTCGATCTG  62 169
  AGR_L_2796 1601965 .. 1601978 +  -2.3  -3.54424   TGTCCGGATCCTGAT               CCATC CATC GAGGG                TTTGCAGCGATACCA  47 27
  AGR_L_2798 1602658 .. 1602672 +  -4.2  -2.75294   CGTTATCATTCACTG               GACTGA GCG TCTGTC               GTTTCGGCGCTTTCA  45 20
  AGR_L_2799 1603696 .. 1603726 +   -11  -3.54459   GAAATCCTATTCGCC       GGCTGGGATGGACC GCT GGTCCTGCCCATCC       TTTGCGACGAATTGC  77 62
  AGR_L_2803 NONE
  AGR_L_2804 NONE
  AGR_L_2806 NONE
  AGR_L_2808 NONE
  AGR_L_2810 NONE
  AGR_L_2811 NONE
  AGR_L_2813 1612534 .. 1612565 +   -16  -4.72497   AAATGCGGCGGACGA      CAACACCCGCA-GGT CAT GCCGTGCGGGTGTTG      TTTTATTCATCAGTG 100 51
  AGR_L_2816 1614845 .. 1614862 +  -6.3  -2.57683   AAACGCCCTAACCAG             CTCC-GCA TCC TGCTGGAG             ATTGTCGAGCCATGT  46 239
  AGR_L_2834 NONE
  AGR_L_2836 1625555 .. 1625568 +  -9.5  -5.10461   ATCAGTAATTCAAAG               CGGCC TCCG GGCCG                TTTTTGTTGCGTCGG 100 33
  AGR_L_2851 1633677 .. 1633691 +  -5.8  -4.08887   AGGAGGAATTTGTAA               TGTTAT TTC ATAACA               TTTCGTTTGCGTCCT  67 348
  AGR_L_2853 NONE
  AGR_L_2856 NONE
  AGR_L_2857 NONE
  AGR_L_2859 1637337 .. 1637352 +  -7.6  -4.62069   CCCGCGCAGGATGCC              CTTCAG CAGG CTGAAG               TTTTTCGCCTGGGCG  81 274
  AGR_L_2862 1639373 .. 1639402 + -15.1  -4.87133   CGCCGTCCGATCGAT       GGATGAAGCCGCA GCCC TGCGGCTTCATCG        TTTTGTTTAGGAACT 100 62
  AGR_L_2863 NONE
  AGR_L_2865 NONE
  AGR_L_2867 1642564 .. 1642575 +  -4.4  -3.04983   CCCCGGTGGGTTTCG                TCGA TCCC TCGA                 ATTTCTCTCGGTTGA  47 207
  AGR_L_2869 1643131 .. 1643143 +  -3.3  -3.89614   TGTGAAAAAAATCCC                GTCGT CAA ACGTC                TTTATAGCAATTGAG  54 62
  AGR_L_2871 1644421 .. 1644441 +    -4  -3.90112   GCAGGGCCGTGTTGC            TGGCGA CAACAGCGA TCGCCA            TTTCATTCGCACCGC  56 245
  AGR_L_2875 NONE
  AGR_L_2877 NONE
  AGR_L_2880 NONE
  AGR_L_2881 NONE
  AGR_L_2884 1652310 .. 1652334 +  -2.7  -3.94811   CAGGATGAAACACGC          CGTCATTCTGC ATA GCTATATGACG          TTTATGCATAATATT  56 78
  AGR_L_2886 NONE
  AGR_L_2887 NONE
  AGR_L_2889 NONE
  AGR_L_2891 1656662 .. 1656672 +  -4.6  -3.55444   GGCTGGCGCAAGCCT                 GCTG GGA CGGC                 TTTAAGCAATGACAA  52 3
  AGR_L_2894 NONE
  AGR_L_2896 1659937 .. 1659968 + -16.6  -3.33162   GAAGAGACAGGATGT      TCCGGCGGCCCTCT GACG AGAGGGCTGACGGA       TTCTGGCGTGGAATA 100 134
  AGR_L_2900 1661286 .. 1661327 + -12.4  -3.28924   ACTAACGTCCGCGTT CCGGCATCTACGCCCGTTTT TTAT ATGACGGGCG--GATGCCGG TTCTCGACGGCGCTG  78 36
  AGR_L_2903 1663042 .. 1663062 +  -4.6  -3.85698   GTGATGGATCTCGCA            TCGCGGTG AGGCG CGCCGGGA            TTTCTCGAGGAGGAA  58 17
  AGR_L_2904 1664132 .. 1664156 + -16.5  -5.24129   CCTCCTCCCGGACTT          GGGGCAAGCTT TCA GAGCTTGCCCC          TTTTTTATGGGCGAA 100 46
  AGR_L_2908 1666378 .. 1666413 + -19.2  -3.53722   CGGCGGCGGACCGGG    CAAAGACCTCGGAGAC TTCG GTCTCCGGGGTTTTTG     TTGTGTGCCTATGCC 100 52
  AGR_L_2914 NONE
  AGR_L_2917 1670267 .. 1670289 +  -7.6  -3.63694   CACCTTCCAGCTTCA           GTCCGGGC AGGAAAC GCCCGGCC           TTCTTCAGCATCGCT  64 268
  AGR_L_2920 1673350 .. 1673365 + -11.8  -4.25104   GGCCGCATAAAGGAA              GCGGCC CCGG GGCCGC               TTTTCATGAACAGGA  93 31
  AGR_L_2936 1685950 .. 1685970 + -10.4   -5.5454   ACTTTGAAAAAGAAA            CCCCGGGA GATGA TTCCGGGG            TTTTTCTTTGTTTGG 100 56
  AGR_L_2939 1687656 .. 1687691 + -14.8  -3.63744   TTCGAGGTAGCACGA    CAGAGGCGAGGCGGAA GGCG TTCCGGCTCGTCTTTG     TGTTTTAAGGGCGAG  95 51
  AGR_L_2941 1689260 .. 1689281 +  -6.5  -3.13475   GGCAGGGGTTTCATG           CGGTGAGGT TTTT GCCTGACCG            TTGACTGTAACGTTA  54 118
  AGR_L_2943 NONE
  AGR_L_2945 NONE
  AGR_L_2946 NONE
  AGR_L_2948 NONE
  AGR_L_2949 1694232 .. 1694267 +   -14  -4.56597   TGAGGCTTGGATGAT    CCGGAAAGCGGCGGAG GGGA CTTCGCCGCTTTCGTG     TTTTTACCGCAACCC 100 38
  AGR_L_2950 1695054 .. 1695072 +  -2.3  -2.62613   CCACGCAGGCCTATG             CGGCGCA GGAGG TGCACTG             ATGTTTCGCATCACC  38 6
  AGR_L_2952 NONE
  AGR_L_2955 1696184 .. 1696203 + -16.4  -3.73775   GCGTGGGGTGTGAAA            GCGGCGGC CCGC GCCGCCGC             TTTCCTGCAACTCAA 100 28
  AGR_L_2970 1703604 .. 1703630 +  -2.2   -3.8448   GATTCCACTCCATTT         TGTGAACGTCAT TTG ATAGCGTTCGCC         TTTCATCGTCTATTC  52 61
  AGR_L_2971 1704047 .. 1704063 +  -6.5   -3.1855   AGGACCTTACCGGCA              TTCGACC GAT GGGCGAA              TTGGGTGTTGCGCCG  56 132
  AGR_L_2972 1704328 .. 1704338 +  -8.2  -3.96216   AGTCCTTTAGAAGTC                 CGGC GCA GCCG                 TTCTTTCCCTAGCGC  74 31
  AGR_L_2974 NONE
  AGR_L_2975 1706293 .. 1706310 +  -5.5  -3.30159   TCACGACACTTTGTC             CATGGCG AGGT TGCCGTG              TTGTGGCCACCTTCG  52 111
  AGR_L_2977 NONE
  AGR_L_2979 1708285 .. 1708307 + -17.8   -4.9725   CGCGACACATAAAAA           TACCCCGGAC GAT GTCCGGGGTA           TTTTTATGTGAAGGT 100 72
  AGR_L_2985 1712372 .. 1712387 +  -8.2  -3.86015   CCGACCTTCTGATTC              CCGCCG TATC CGGTGG               TTTATGGCACCGCTG  71 29
  AGR_L_2986 1712761 .. 1712790 +  -4.3  -5.24129   GCGTCACCCATGCTC       TCAACACATG-GCC GTC GGCACATTTGTTGC       TTTTTTATGCAACCG  85 220
  AGR_L_2989 1713720 .. 1713737 +  -3.3  -3.06492   TCGACACGCACCCGA             CCGGGAT CCCA AGTCCGG              TCTTCGGGTGCGTCA  43 77
  AGR_L_2992 NONE
  AGR_L_2994 1716571 .. 1716582 +  -7.2  -4.72272   CATCAGTTGCGTGCT                GGCG ATTT CGCC                 TTTTTCATCGAAAGA  78 202
  AGR_L_3006 1725406 .. 1725464 +   -17   -4.2461   ACGCGACCTTCTCCG GC-TGG-ACGAACTGAGCGTCAGGTCGGC CTTG GCCGACCTGACGC-CAGTTGGTTCCAAGA TTTCTTCCTGAGGCT 100 12
  AGR_L_3008 NONE
  AGR_L_3011 NONE
  AGR_L_3012 NONE
  AGR_L_3014 NONE
  AGR_L_3016 1731662 .. 1731712 + -12.5  -3.11291   GGCCAAGGCTTGACT GATCTCTGAAACCGG-CGAGCGGC CGAT GCCGCTCGCCCGGTGGGCGAGGTC TATTGCCCTTCTGCC  81 28
 AGR_L_722GM NONE
  AGR_L_3021 NONE
  AGR_L_3024 NONE
AGR_L_3023gl 1740056 .. 1740067 +  -3.6  -2.84955   GATGAATAAGCCACT                GTCG ACCT CGGC                 TCTCATCCTGCTTCT  43 36
  AGR_L_3028 1742577 .. 1742607 + -11.9  -3.33009   GAAACGGCCGAAATC      TTCGGAGGC-CCGC ATGG GCAGAGCCTCCGAA       TTGTAGGGAATTTTC  72 218
  AGR_L_3035 NONE
  AGR_L_3037 1747642 .. 1747668 +   -18  -3.48924   TGAGGAGTTGGGGAT         CGCATCGGCCGG TAT CCGGCCGATGCC         TTCTATCCGCGATAC 100 38
  AGR_L_3043 NONE
  AGR_L_3046 1753212 .. 1753267 +  -3.9  -3.86346   CGTTGCCGACATAGG TGCC-GGAGCGGCTGTTG-AAGCTGCG ATAG CGCTGCGAGCAATAGTCGTACCAGGCA TTTGTCCAGGGCTCG  56 161
  AGR_L_3049 1754570 .. 1754602 + -13.5  -4.66938   GCTGGCGCTTTGATC     GCCGCCCGTCCCGCC TTGTC GGCGGGA-GGG-GGC     TTTTCTATTCCGCCT 100 28
  AGR_L_3078 1770840 .. 1770854 +  -2.8  -2.70946   AACGGGGAACGCCAC               TGATGC AAC GTATCG               CTCTTTCTGACAAAC  41 23
  AGR_L_3080 NONE
  AGR_L_3083 1772315 .. 1772337 + -14.9  -4.49352   CTCTTGGTTGTTTAA           CGGAGCACG CCTGT CGTGCTCCG           TTTCTGTTTTCGTCT 100 81
  AGR_L_3085 1776437 .. 1776451 +  -8.6  -3.96327   TCAATCCGCTGCCGC               CGAACT TGG AGTTCG               TTTCTGATGGGACAT  74 4
  AGR_L_3087 1777392 .. 1777411 +  -7.2  -5.07486   TCAACTCCACCGCCA            CGTCGATCA TCA TGATCG-CG            TTTTTCTTCACGATA  89 381
  AGR_L_3096 NONE
  AGR_L_3099 1786492 .. 1786518 + -10.8  -3.72695   GACTGGTTGGCAATC         GGGCGCCGGG CTTTGCA TCCGGCGCTC         TTTCATGCCGGACCT  76 41
  AGR_L_3101 1787726 .. 1787740 +  -5.6  -3.21218   GCTTTATTTGCTGGT               CGATCC GAG GGTTCG               TTACTGATGGCCGAT  52 4
  AGR_L_3102 NONE
  AGR_L_3103 1789895 .. 1789914 +  -7.8  -2.58579   GCCTTCCGCAGACAA            GGCGGGAT ACCC ATCCCGGC             ATTATGAGGAATTCG  54 73
  AGR_L_3105 1790413 .. 1790456 +  -4.4  -4.21275   CGAAGCCATCGTCGC GCTGAAGGGTTGAGGCTATT TAAT GGTTGCGCCAGCCCATCAGC TTTTCGATCCGTTCC  62 13
  AGR_L_3109 NONE
  AGR_L_3112 1794451 .. 1794475 +  -4.1  -3.53012   GGCGCTCTGACTGCT          GCCCCGTTTTC CCG GAGCGCGGCGC          TTTACACCGGGGAAC  51 31
  AGR_L_3113 NONE
  AGR_L_3114 1797399 .. 1797432 + -18.3  -4.10925   CAGCCGCATCGGACG     TGAAAGGGAAGGCGC TTTT GCGCCTTCCCTTTTG      TTTTAGCGGATGTCT 100 43
  AGR_L_3117 1799529 .. 1799561 +   -15  -4.11216   ACGTTCCGGGCGCGG     TTGGCCGCAGGCTGA CGCA TC-GCCTGCGGTCAA      TTTTCCCGCTCAGCC 100 11
        minC NONE
  AGR_L_3133 1808548 .. 1808561 +  -2.3  -3.19442   ATCTTCGCAAGGAGG               GCTGC ATGA GCATC                TTCAGTATCTTCCGT  43 17
  AGR_L_3134 1808830 .. 1808851 +  -8.6   -4.1021   GCACTTGATAAGAGA           CTCCGCCC ACCTCC GGGCGGCG            TTTCTCATTCTGCCG  77 42
  AGR_L_3143 1815181 .. 1815197 +  -2.2  -4.07568   CACCGCCATGGAAGC              CGGC AATGCCGAC GCCG              TTTTCGACGGCGGCC  57 462
  AGR_L_3153 1819309 .. 1819337 + -13.1  -2.91912   TCTGACGATTTCCAT        GGTGGCGCCGC CGAATAT GTGGCGCCGCC        TATCTGCCTCCATGA  79 41
  AGR_L_3156 NONE
  AGR_L_3158 NONE
  AGR_L_3160 1822212 .. 1822241 +  -4.9   -4.7373   GTCTTCGACAGGGCG       AGCGGCCTGGCGCT TTA AGCGCCATG-TGCA       TTTTTAGTGGAGTGC  74 8
  AGR_L_3161 1823420 .. 1823430 +  -5.4  -2.71924   CCGCCGTATGCTTGG                 GCTT TGA AAGC                 ATTTCAGGGGAAATA  47 19
  AGR_L_3163 1824670 .. 1824700 + -10.5  -3.60296   TTCTTCTCCCCCTCG      GGGGAGAAGCG-GC CTCC GCTCGCTTCTTTCC       TTTGCGATACGCCTC  74 60
  AGR_L_3170 NONE
  AGR_L_3171 1829144 .. 1829169 +  -3.2  -3.30159   GGGCTGGTTCATCCA        CGGGGTCTTCGC ATGA GCGC-G-CCCCG         TTATGCCGAGCTTCA  45 10
  AGR_L_3173 1832687 .. 1832705 +    -3  -3.62597   AACTGGAACGGGATG             CACCCATC AAC GATGCGAG             TTCTTCCACGCTCCA  49 281
  AGR_L_3190 1841278 .. 1841306 +  -9.6  -3.63073   TGGTTGACGTTTCAA        TGATGGGGAGGG CTTGC TCCTCTCCATCG        TTATTCCCGCCTGTG  74 48
  AGR_L_3206 1851469 .. 1851480 +  -3.6  -3.65529   TTGTCGTATCTTGAG                CGCT TATT GGCG                 TTTCGGTCGCGATAT  53 211
  AGR_L_3209 1852680 .. 1852700 +  -4.6  -3.53444   CTACCATCGTGGGCT            CAGGCGGG GCGCA TCCGCATG            TTTGGGCGCGGGTAG  52 64
  AGR_L_3211 1856081 .. 1856110 +  -2.7  -2.52896   ACCATTTGCTTAAAC       GTCGTCGCGGG CCTAAGAA TCCGCGCCGAA        TGCGTTGCAGAATGG  40 71
  AGR_L_3212 1856976 .. 1857013 + -15.1  -3.35813   ATCGGCGAGACCCCT   G-ATTTATCGCGCAATCC GGC GGTTTGCGCGATAAATGC   TTGCTTAAAGTCCAA  95 50
  AGR_L_3214 1858877 .. 1858893 +  -3.7  -3.65991   AAGCGCGTGAGAGTG              TTTTTGC GCT GCAACAA              TTCTATTGCCGGAAT  53 276
  AGR_L_3215 NONE
  AGR_L_3217 1863412 .. 1863437 + -12.5  -2.70932   CCCGGCATCGCAAAG         AGGCACGGTGC GAAA GCGCCGTGCCG          TGATTGGAAGGAGAC  76 108
  AGR_L_3219 1864141 .. 1864151 +  -3.2   -3.6682   TATTCTAAAAGACCA                 GCGA AAA TTGC                 TTTACGTACCTCAAA  51 84
  AGR_L_3220 NONE
  AGR_L_3222 NONE
  AGR_L_3223 1867892 .. 1867923 + -17.4  -4.15044   TGAGAATCCCGCACA      TGAAAACGCCCGCC AAAA GGCGGGCGTTTTTG       TTTATTGGGGCCCGA 100 38
  AGR_L_3227 1870754 .. 1870775 +  -7.9  -4.28774   GGGCGGTTGTGTGAC           GGGAGGCCA AGGA TGGCCGCTC            TTTTGAATTCGGTAC  77 264
  AGR_L_3231 1871354 .. 1871386 +  -9.8  -5.19328   GATACTCGCTGCTCA      CATCGAACCCCGGC CCAAA GCCGGGGTTTATTG      TTTTTATTATACGGT 100 44
  AGR_L_3233 NONE
  AGR_L_3235 1873259 .. 1873277 + -13.8  -4.67038   CCTGAAGGTAAGGAA             GGGCGCCG AAC CGGCGCTC             TTTTCCTTTTCAAGG 100 36
  AGR_L_3239 1874254 .. 1874300 +  -7.2  -3.88291   GAGCGGCGCTTTCTG AGCTATACGGACGGCCACGGGC AGAGA GCCCC-GGCCGTCCGCA-GGCA TTTATGCCCCTGGTG  68 71
  AGR_L_3242 1874916 .. 1874965 + -12.3  -2.56177   GCGCAAGTGCTTCAA AACGATTTGAACTCCATTTCGGT CGCA ACTGGAGTGGGGTTCAAATCGAG ATTGATGTCACATCT  72 80
  AGR_L_3243 1876192 .. 1876202 +  -2.4   -3.2963   GCGAAGGCGGCATCG                 GCGG GTT CGGC                 TTCTGCCAGCGTGAT  44 291
  AGR_L_3251 NONE
  AGR_L_3252 1881922 .. 1881942 +  -5.3  -3.10715   ACCCGTCTCCAACCG            GCGGAGG CGCTTGA CCGCCGC            TTCCCTCATCCTCCA  50 43
  AGR_L_3254 1882502 .. 1882529 +  -6.8  -2.89742   CGCTCGTATGAAATG        CGGGCGGCGAGG GCAA TCAGGCCGCCTG         TCTATCCCAGTTCGC  53 88
  AGR_L_3258 NONE
  AGR_L_3260 NONE
  AGR_L_3262 1886781 .. 1886806 + -11.1  -3.20028   TTCGGCGTGAATTAG         GGGAGGGTGGC GTGC GCTGCCCTCTC          TGCTTTTGTGGTGAC  74 51
  AGR_L_3264 1887401 .. 1887419 +  -9.5  -2.71364   CGACGGCGACTTAAT             CGGCGGC CATCA GTCGCCG             TCATTCGGCACCTCA  64 27
  AGR_L_3267 NONE
  AGR_L_3269 NONE
  AGR_L_3270 1890812 .. 1890840 + -17.4  -3.62597   TAAACGACTTGGGGC        CGGCTGCGCGGG GGTAA CCCGCGTGGCCG        TTCTTCCGGGCTGCC 100 38
  AGR_L_3272 NONE
  AGR_L_3273 NONE
  AGR_L_3276 1894002 .. 1894016 +    -7  -4.41348   CAACCGTCACCTTGC               CCTGCC ACA GGCCGG               TTTCTTTCGACAGCG  74 218
  AGR_L_3289 1900574 .. 1900613 + -12.9  -2.52464   AGCCGCGTCCTCCCG GC-GTGCCGCCCGTTCGCC TTCT GGTGG-CGGGCGGCATAGC  TGGGTTCACGCACCC  75 39
  AGR_L_3292 NONE
  AGR_L_3295 1902607 .. 1902628 +  -2.9  -3.16742   TGAAAGTGCAATTTG           CAGCCGAAT GATC GTTTGGCCG            TTGATAACCATTCGA  45 15
  AGR_L_3298 NONE
  AGR_L_3299 NONE
  AGR_L_3301 NONE
  AGR_L_3303 NONE
  AGR_L_3305 NONE
  AGR_L_3307 NONE
  AGR_L_3309 1909727 .. 1909757 + -17.7  -4.14243   GCCCGAACTCTCAGA       CAACGCGACGGGT TTGCC ACTCGTCGCGTTG       TTTTCGCATCCACTC 100 55
  AGR_L_3315 1912951 .. 1912979 +  -8.1  -3.25823   GGCTGAAAGGACTCT       TCCCGCCG-CGC AGACGC GCGTCGGCTGGA        TTCCTGTGACAAGCA  62 98
  AGR_L_3319 1915347 .. 1915357 +  -2.4   -3.1811   GGTTTAGGAACCGAG                 CGGG GCC CCGG                 ATTTCTTCTCCCCGA  43 47
  AGR_L_3320 NONE
  AGR_L_3322 1917279 .. 1917295 +  -3.5  -3.64703   GGCAGTCAAGTAAGG              GGGCCGC ATG GCGGAAC              TTTCGCTCAAAAACG  53 28
  AGR_L_3324 1918347 .. 1918370 +  -4.4  -3.08812   GGCTTTCCTTTTCGA          CAGCAAGGGC GAAC GCCTGCGCTG           ATTTCTTCCCAAGCA  47 1
  AGR_L_3327 1920418 .. 1920445 + -15.6  -3.64703   AGGCGTGAATGACAA        TGAGGCCGCGGA TTTA TCCGCCGCCTCA         TTTGGATAGGACAAG 100 33
  AGR_L_3328 1922282 .. 1922311 +  -5.5  -4.14739   CTCAGCGCGGCGCGC       GCAACATGGCGCG GTAA CGCGTCTGGCTGC        TTTTCAGGTGGCTGC  65 430
  AGR_L_3335 NONE
  AGR_L_3337 1925584 .. 1925605 +  -9.4  -3.93236   GTCGATGGCGGCTGG           CTGGCGCG CTGATT TGCGCCAG            TTTCTAAAATTCATC  76 14
  AGR_L_3338 NONE
  AGR_L_3340 NONE
  AGR_L_3341 1928667 .. 1928697 +  -4.7  -4.13767   ACCTAGTTTTACAAG       GGATGGTTGGG AATGGGAGG CCCCATCATCC       TTTTCAAGTGAAAGG  62 35
  AGR_L_3344 1929785 .. 1929816 + -23.2  -4.68103   GTCAAGTAACGCGCG      GAAAACCGGCCCTG GAAA CAGGGCCGGTTTTC       TTTTGTTGCCGTTGA 100 32
  AGR_L_3346 NONE
  AGR_L_3348 NONE
  AGR_L_3349 1931938 .. 1931957 +  -5.7  -3.36492   ATTCCTGGTATTTGC            GCGGCGTC CGACC GAC-CCGC            TTCTGGAATTCCCGC  56 163
  AGR_L_3351 NONE
  AGR_L_3353 NONE
  AGR_L_3356 NONE
  AGR_L_3359 1937013 .. 1937040 + -15.6  -3.04398   TCGACTGAAACAAAC        GGTCCCGCCGGCA ACT TGC-GGCGGGGCC        ATTTTCCGGCCGCCG  93 33
  AGR_L_3361 NONE
  AGR_L_3363 1939765 .. 1939784 +  -2.8  -2.71144   TGCGGAAAGCCTGCT            TCTGGC CCGCTGAA GCCGGA             TACTTGCCGGAAATG  41 13
  AGR_L_3365 1941338 .. 1941359 +  -3.8  -4.29396   CAGTGTTGCCTGATA           TA-CGGCTT TTGCC AAGCCGCTA           TTTTCATCGGTGATT  64 335
  AGR_L_3389 1951118 .. 1951130 +  -2.7  -2.52623   TGATGGTTTATGGCC                TTTCG ATC TGAAA                CTCTTGTGGGGGAGA  40 38
  AGR_L_3390 NONE
  AGR_L_3392 1952983 .. 1952993 +  -2.4  -3.55444   GACCATCAACACTGT                 CGCC GCC GCCG                 TTTGCGCGGTGCGAC  47 75
  AGR_L_3396 1954146 .. 1954158 +  -7.7  -3.21099   GCGGCTAACGAAGTC                CGCAA AGC TTGCG                TTCGTCATCCCCGAG  59 73
  AGR_L_3404 1960425 .. 1960460 + -20.5  -5.30155   TTGACGACAAAAAGG    GCACCGCCACACGGC CTCGCA GCCGTGTGGCGTTGC     TTTTTTCATTGATCG 100 37
  AGR_L_3407 1961595 .. 1961612 +  -3.5  -4.14193   GGATTCTCTCGGCAA             CTATATT ACGA AATATGG              TTTATATCATATTCT  60 84
  AGR_L_3408 NONE
  AGR_L_3411 1964249 .. 1964264 +  -7.5  -3.64703   TAAAAGATTGCGATA              GGCGC GAGGAG GCGCC               TTTCGATGCAGCAGA  65 25
  AGR_L_3413 NONE
  AGR_L_3415 NONE
  AGR_L_3416 1967754 .. 1967772 + -11.6  -3.53343   ACCGTCACATTGCGG             CCGCGCAG TTC CAGCGCGG             TTTCCGGGAAGAGTT  77 405
  AGR_L_3430 1974737 .. 1974760 +  -5.9  -2.72568   ATTCGACGTGATTAG          ATCCTCGGC ACAGGG GCCGAGGGG           ATGTTTACTCTTCCC  50 199
  AGR_L_3431 1975919 .. 1975942 +  -4.6  -3.59262   TCGCTCCGCAGGCAC          GTCGATCA TAACAAGT TGATCGGC           TTTGCGGCTGTCCCA  52 69
  AGR_L_3432 1976541 .. 1976572 +    -5  -3.34233   CGGTGCCCTTCGCCC      GGTCGCGCGTGCGG GATA CTTCAAGTGTGACC       TTGTCCAGCTTGTGC  49 109
  AGR_L_3437 1978627 .. 1978638 +  -4.4  -3.09681   GGAGACTATCTACAA                TCTG GCGC CAGA                 TTGAATACAATTTTG  47 84
  AGR_L_3441 NONE
  AGR_L_3443 1981317 .. 1981357 +    -6   -3.5394   AACCACCACATCAAA  CGTGGTTGGATCCTCGGG ACAAG CCCGAGGATGACGTCGCG  TTTGAAGAGAGCTTT  57 143
  AGR_L_3445 NONE
  AGR_L_3448 NONE
  AGR_L_3449 1983962 .. 1983972 +  -2.4  -4.12942   AAAAAATTTCGAAAC                 GCCG CGA CGGA                 TTTTCGCGCCTTTCC  56 62
  AGR_L_3451 NONE
  AGR_L_3453 NONE
  AGR_L_3455 NONE
  AGR_L_3457 NONE
  AGR_L_3459 1988279 .. 1988328 + -13.1  -3.25341   ATCTCATTCGCCCTC TGAAGGGCCTGATCGCCTGAGAC CTGGTC GTCTTGGG-GA-CGGGCCCTTCA TGTTCCTGTTGCAAT  83 6
  AGR_L_3461 1989593 .. 1989604 +  -3.6  -3.22789   TGCTCTGCGCGGTCG                GCGG CGTT CTGC                 TTGCCTTGATGTGAT  47 0
  AGR_L_3464 1991822 .. 1991838 +  -2.1  -2.80016   GCCGTTTGATGTTTT              TATCCCG GCG CGGGAGC              TGATTGCTCCTGCGC  39 49
  AGR_L_3468 1993721 .. 1993748 +  -5.4  -4.64676   CGCCCCCTCGCGCAA        TGCTGCCGTGGC ACGG GCGACGGAGGCG         TTTTCTTCCGAATGC  76 370
  AGR_L_3471 1995055 .. 1995075 +  -3.2  -3.60473   AATGACGAAAGGTCA           CCGTG-AGC CATG GCTGCTCGG            TTGCTTTGATATGTG  49 100
  AGR_L_3474 NONE
  AGR_L_3476 2000191 .. 2000201 +  -2.4  -5.14965   CGCGAAAGGACACCG                 GTCG GGC CGCC                 TTTTTTGATCAGCCT  78 139
 AGR_L_858GM 2004164 .. 2004175 +  -3.6  -4.18018   TGCGGGCCTGAGCCT                GTCG ATCA CGGC                 TTTTCCGTCAGCCAG  60 30
  AGR_L_3495 2014411 .. 2014423 +  -3.3  -3.80014   TCGAGATCATGCTCA                AGCTC TCT GAGCG                TTTCGTCATCGATCT  54 360
  AGR_L_3498 2017842 .. 2017877 +  -7.5  -4.31587   CCGCATGGATTGGGC    GAGCCCTGCGGGT TCACTCCTAT ACCCGCAGGGCAG     TTCTTCTTTTTCAAA  77 44
  AGR_L_3500 NONE
  AGR_L_3502 2021504 .. 2021517 +  -9.5    -3.727   GTTTCGGAAGCCGAG               CCGGC ACAG GCCGG                TTTGAATCTCCTGCG  71 300
  AGR_L_3504 2024658 .. 2024683 +  -3.9  -4.34402   CCCACATGTGAAAAG         CCTCTCGGG CTGACTGA CCCGAGGGA          TTTTCGTATCGCGCG  64 30
  AGR_L_3507 NONE
  AGR_L_3508 NONE
  AGR_L_3510 NONE
  AGR_L_3512 2029332 .. 2029342 +  -8.2  -3.13522   GTCAAGGTCGCCGGT                 GCCG TGA CGGC                 TATTCGTGGACGGGT  60 92
  AGR_L_3514 NONE
  AGR_L_3516 NONE
  AGR_L_3517 NONE
  AGR_L_3519 2033509 .. 2033526 +  -3.3  -4.68645   GCATCGAGCGCCACC             GCGCCGA CGGT TCCGTGC              TTTTCGTTTTCCGTC  70 506
  AGR_L_3540 2047509 .. 2047526 +  -2.5  -3.86822   TTCCAGTTCCCTGGT             CGCCAGC GGAA GCGAGCG              TTTGTAGACCAGTTC  54 321
  AGR_L_3549 2049410 .. 2049420 +  -8.2  -3.34902   CAGCAACCTCACCAA                 CGCG GCA CGCG                 TCTTGTGTAATCGGG  64 65
  AGR_L_3569 2063256 .. 2063269 +  -5.3  -3.57462   CCATTGACCGGAAGG               TCCAT GAAG ATGGA                TTTGGGCGTACAGTC  57 220
  AGR_L_3576 NONE
  AGR_L_3577 2066007 .. 2066043 +  -7.4  -3.58726   CCTGCAGCAGGGCGT   TTCGC-ACGTCGTCGTCG CTG CGCC-ATGACGTCGCGAA   TTATCTGTCACAAGA  62 208
  AGR_L_3579 NONE
  AGR_L_3580 2067362 .. 2067388 +  -4.3  -3.35996   CTGGCAGGTCTGGCT        GTCACCCGCCGC CCGG GCGGTGTG-GGC         TTCTCCCTCACCCTC  51 147
  AGR_L_3582 2068609 .. 2068625 +  -2.3  -3.05384   CACTGGCAATTAAAA              TCCAA GCAATTG TTGGA              TTGGCTGAAGGAGAA  41 474
  AGR_L_3585 NONE
  AGR_L_3586 2071433 .. 2071443 +  -3.2  -3.63627   TATTGACGTTAGGAA                 TCTC GTA GAGG                 TTTAAGATGTCACGC  51 87
  AGR_L_3590 NONE
  AGR_L_3592 2073928 .. 2073943 +    -4  -4.11216   TTGTTCGGCGATGAA              TAGGAA GACA TTCCTG               TTTTGAAACTGAACC   0 132
  AGR_L_3588 2071386 .. 2071407 -  -2.3  -2.59917   AATAGAATAATAGAG           TGAAAACCA TGTG TCGTTTCCA            TCAATTCAAATATTG  38 396
  AGR_L_3583 2067707 .. 2067729 -  -5.4  -3.61398   CGCGGGTCTCAACAA           TCTGGCCAGC GTG GCCGGGCGGA           CCATGGTGCTGGAAC  57 483
  AGR_L_3574 NONE
  AGR_L_3573 NONE
  AGR_L_3572 NONE
  AGR_L_3571 2063088 .. 2063104 -  -5.1  -2.80071   AAACTTCAGGTAAAT              TGTCGCA TAA TCCGACA              GGCCGCTTCCCGTGG  47 53
  AGR_L_3568 NONE
  AGR_L_3567 NONE
  AGR_L_3564 NONE
  AGR_L_3561 NONE
  AGR_L_3560 2056791 .. 2056814 - -13.9  -2.91185   AAACAGAAGGGAAAG          GATGGCGGC GACAAG GCCGCCATC           ATGGTCGGAGGGTTT  81 39
  AGR_L_3558 NONE
  AGR_L_3556 NONE
  AGR_L_3555 NONE
  AGR_L_3553 NONE
  AGR_L_3552 NONE
  AGR_L_3551 2049364 .. 2049374 -  -6.8  -4.41548   TCAGATGCCAGAAAA                 GCAC TGA GTGC                 GGTGACGTCGCGGCA  75 54
  AGR_L_3548 NONE
  AGR_L_3547 2048193 .. 2048203 -  -6.8  -3.48276   CCTCGGTGCATAGAA                 GGCA TCA TGCC                 ACCGAGGTCAGATGT  60 55
  AGR_L_3544 2047858 .. 2047880 -  -6.8  -2.62735   ATATGGCCGATATCA           CCCGCCGCAC CTT GCGCGCCGCG           GTAGAGACGGCCGCG  51 74
  AGR_L_3541 2047335 .. 2047347 -  -4.8  -3.84266   ACATTTGACAGCAAA                GCTC GGACT GAGC                GCAAATCTGTTCCTT  58 40
  AGR_L_3536 NONE
  AGR_L_3535 NONE
  AGR_L_3533 NONE
  AGR_L_3530 NONE
  AGR_L_3528 NONE
  AGR_L_3525 NONE
  AGR_L_3523 2035608 .. 2035624 -  -2.2  -3.09492   CCGCCAACGTCAATA              CCGATG CGTTT CATGGG              AATACCGATCTGAAA  42 19
  AGR_L_3521 2034092 .. 2034103 -  -7.2  -4.02535   TTACAATCAATGAAA                GGCG ATAT CGCC                 GATGACCCGCACGCG  71 5
  AGR_L_3520 2032797 .. 2032813 -  -7.9  -4.12188   GGACGACGTCGAAAA              CGGCACC ATC GTTGCCG              TCTGGATGGCCGAGC  71 306
  AGR_L_3503 2021292 .. 2021307 - -10.4  -5.75342   TTCGCGCAAAAAAAA              CCCTCC GTCA GGAGGG               CTGCAATAGTGCGGA 100 147
  AGR_L_3497 2014175 .. 2014189 -  -3.5  -2.64099   GGCGGGCAGCACAAT               CGTCG TGCCG CAACG               GTGTGGATGCCGGCA  42 195
  AGR_L_3494 2009778 .. 2009792 -  -7.1  -3.06696   GTGCCGTTCAACAGA               CGCGA TACGG TCGCG               ACGGAAACCCCTGCC  54 323
  AGR_L_3490 NONE
  AGR_L_3489 NONE
  AGR_L_3487 NONE
  AGR_L_3486 NONE
  AGR_L_3484 NONE
  AGR_L_3482 2003969 .. 2003993 -  -6.3  -3.28924   CAGCGCCCGCTACAA          TCGTCGATACC ACG GGTGCCGGCGA          TTGCTTTACGGGTGT  52 201
AGR_L_1705GM NONE
  AGR_L_3478 NONE
  AGR_L_3477 2000124 .. 2000159 -  -6.1  -4.74103   GCCTGAATGCAAAAA   CG-GGTG-ACGCGGCAG TGGT CTGGCGCGTGCGCCTCG    CGTGCAGCAGGCCAT  78 417
  AGR_L_3469 1993461 .. 1993489 - -17.6  -2.92792   AGCCATGTGAAACGA        GGCCTCAACAAG GATCA CTTGTTGAGGCC        GCTCCATCGGCCGCT  93 11
  AGR_L_3463 1989178 .. 1989188 -  -6.8  -3.50853   CTGCTGCAATCAGAA                 GTCG TCG CGAC                 CGGCTGGGTCACAAA  58 465
  AGR_L_3435 1976211 .. 1976221 -  -4.6  -4.21194   GGTCATCATCGAAAA                 CGGC GAA ACCG                 AATCCTACTGGCTGA  65 298
  AGR_L_3426 1971891 .. 1971905 - -11.4  -3.01712   CGGGCTCTGCTAACA               GCCGTC TTT GACGGC               TCGCTTACATTTTGT  72 189
  AGR_L_3424 NONE
  AGR_L_3422 NONE
  AGR_L_3420 NONE
  AGR_L_3418 1967239 .. 1967255 - -10.1  -3.67296   CATCACCCAGGTAAA              CGACACC TTC GGCGTCG              CTTATGCGCGGCTGA  73 217
  AGR_L_3403 NONE
  AGR_L_3401 NONE
  AGR_L_3399 NONE
  AGR_L_3397 1954222 .. 1954242 - -12.6  -2.80994   TTCAACGTGATTAGA            TCCTCGGC ACAGG GCCGAGGA            TGACGTCGCGTGTGA  76 56
AGR_L_1690GM 1948933 .. 1948964 -  -8.1  -4.66537   CGCCGCAACAGAAAA     CGACGCG-C-TTCGC GGTT GCGAATGGCACGTCG      TCACTGTTGTTAAAG  87 61
  AGR_L_3386 NONE
  AGR_L_3385 NONE
  AGR_L_3383 NONE
  AGR_L_3382 NONE
  AGR_L_3376 1943365 .. 1943377 -  -4.1  -3.25111   CCAAAATGACGAATA                TCAAG CTG CCTGA                AGGTTATCGGCAGAG  47 13
  AGR_L_3375 1942953 .. 1942963 -  -2.4  -2.71144   TATCTCCTTTAAGCA                 GCCG ATG CCGC                 TATTTTCTGATTTTG  39 25
  AGR_L_3372 1942037 .. 1942060 - -10.2  -5.64304   GAAGACAACAAAAAA          GGCCGGGGCA ATAT TGCACCGACC           TTCCTCATATCGCTC 100 411
  AGR_L_3368 1941012 .. 1941041 - -12.8  -3.57309   GAAAACGCGCGGAAA       TCCGCCAGCCGG TCTAGT CCAGCGGGCGGA        CTGTCGATCTCAAAT  85 404
  AGR_L_3333 NONE
  AGR_L_3331 NONE
  AGR_L_3329 1921549 .. 1921577 -  -5.8  -3.53343   AAGCGGCCTTCGAAA        GCGGGCTGGACG CGCTT CGTCCCGGCAGC        AGCTTCGGCGCGGTG  55 348
  AGR_L_3316 1912944 .. 1912983 -  -7.6  -3.53012   GTCTTTGGGCTGAAA  GGACTCTTCCCGCCGCGC AGAC GCGCGTCGGCTGGATTCC   TGTGACAAGCACAGG  62 113
  AGR_L_3313 1910639 .. 1910677 - -18.8  -2.52464   GCTTTGCTCAACGGA   TCACGGCGGTCGCCTGAG TAT CACAGGTGACCGCCGTGT   TGAAAAGCGTTGAAC 100 50
  AGR_L_3310 1909712 .. 1909727 -  -3.2  -3.28537   AGATTGAAGCAGGAA              GCCCGA ACTC TCAGAC               AACGCGACGGGTTTG  45 20
  AGR_L_3287 NONE
  AGR_L_3286 1896572 .. 1896606 -  -6.5  -3.41125   CGGATATAGTTATAA    GTTTGAGCGGGATTTC AGGT GAAAACC-GCTCACAC     TTCCCCCATTTCGCT  58 83
  AGR_L_3284 NONE
  AGR_L_3281 NONE
  AGR_L_3278 1893801 .. 1893821 -  -9.7  -2.52516   GGTGTCAGGATCAAC            GAGGCCTGA ACT TAAGGCCTC            ATATAGCGATGCCCT  63 24
  AGR_L_3257 1882480 .. 1882513 -  -7.3  -4.46656   GGGAGAAGACTAAAA     CCGCTGCCGCTCGTAT GAA ATGCGGGCGGC-GAGG     GCAATCAGGCCGCCT  79 30
  AGR_L_3248 NONE
  AGR_L_3247 NONE
  AGR_L_3246 NONE
  AGR_L_3244 1875731 .. 1875752 -  -8.7  -3.29144   TTATCTCCGCCACAA           TGTGCCAGC CTTG GCTGCCACA            TATAGGTTCCTGCGT  63 260
  AGR_L_3226 1867898 .. 1867917 - -16.4  -4.34402   TCCCGCACATGAAAA            CGCCCGCC AAAA GGCGGGCG             TTTTTGTTTATTGGG 100 60
  AGR_L_3210 1852643 .. 1852664 -  -2.2  -3.79747   CCACCTATCATTAAA           GCCGCC TATGGATGAC GACGGC            CTACCATCGTGGGCT  52 40
  AGR_L_3204 1846539 .. 1846568 -  -2.7  -3.14132   CCTTCGCCGCAGTAA       TGTCGCCGCG-CGT CTC ACGGCGCTGCCTCA       GCTATCGACCGCCGT  43 23
  AGR_L_3202 NONE
  AGR_L_3201 NONE
  AGR_L_3200 NONE
  AGR_L_3198 NONE
  AGR_L_3195 1841522 .. 1841539 - -12.7  -3.42078   TAGACGTGATTAGAA             CCTCGGC ACAG GCCGAGG              ATGACGCTAAGGGGG  84 522
  AGR_L_3192 1841180 .. 1841202 -  -9.9  -2.82803   CAGCCAGATGGAAAC          CGGCGCGGTT CTGG AACCG-GCCG           TAAAGTATCAGCGCA  64 160
  AGR_L_3188 NONE
  AGR_L_3187 1838940 .. 1838956 -  -2.9  -2.69151   TCCTCCCAGAGATGA              TGTCAGC GTG ACGGACA              CACTATGAGCATATA  40 81
  AGR_L_3185 1837912 .. 1837954 -  -8.4  -3.78934   GGTCCCGGATAAGAA TGCGACGACGGAGCGGCAC GGGGAG GTGCCGCTCC-TCGAAGAA ATGGCTTAGTAACCC  71 31
  AGR_L_3184 NONE
  AGR_L_3181 NONE
  AGR_L_3179 NONE
  AGR_L_3177 1833573 .. 1833591 - -11.6  -2.89742   GGCAAGGCGCAGACA             CCCGCGCC AGA GGCGCGCG             CCTTCAGGTCGTCTT  71 29
  AGR_L_3175 1831936 .. 1831954 -    -3  -3.01924   GACCCTGCGCGAACA             CCCCATGA CCT TCCTGCGG             CGCGATCTTTCCCGC  41 510
  AGR_L_3168 NONE
  AGR_L_3166 1825014 .. 1825046 -  -4.9  -2.71364   TGAGGCTCCCAAGGA      TATGCCGCCAA TTTATACCTCT CCGGCGGCATA      GTCAAAAACGGCCTC  45 94
  AGR_L_3165 1824678 .. 1824688 -  -8.2  -3.28712   CCCCTCGGGGGAGAA                 GCGG CCT CCGC                 TCGCTTCTTTCCTTT  62 84
  AGR_L_3149 NONE
  AGR_L_3148 NONE
  AGR_L_3146 1814752 .. 1814773 -   -13  -3.18728   ACTGGTAAGATGGAA           GAGCGGCC TTTCAG GGCCGCTC            TCGATGCAACCGTTA  83 38
  AGR_L_3140 NONE
  AGR_L_3137 NONE
  AGR_L_3135 1808826 .. 1808855 -  -9.9  -3.33969   TAAGGCACTTGATAA       GAGACTCCGCCCA CCTC CGGGCGGCGTTTC        TCATTCTGCCGTCGT  70 26
  AGR_L_3128 1805765 .. 1805775 -  -5.4  -3.06261   GCGCAAGCGGTAAGA                 TGGT CTT ACCA                 ATTTTATTAGGACGT  50 131
  AGR_L_3126 NONE
  AGR_L_3125 1803926 .. 1803955 -  -4.8  -4.03234   CCGTCTGGAGAGAAA       GGGCGGTGCGGC GCAAGG GCCGCACCGGAT        CTTGGCTCACTTGAC  60 32
  AGR_L_3124 NONE
  AGR_L_3123 1801882 .. 1801903 - -15.1  -3.45366   TGTGGAAGGAATGAA           CCCGCACGG CGAA CCGCGCGGG            CGATGATGTTTGCCT  95 40
  AGR_L_3122 NONE
  AGR_L_3119 1799469 .. 1799482 -  -3.7  -3.57462   GACGCCACCGTGAAA               GCCGC TGGA GCGGT                TGCCGGCGGACTTGC  51 114
  AGR_L_3116 1797404 .. 1797427 - -18.2  -3.60627   GCATCGGACGTGAAA          GGGAAGGCGC TTTT GCGCCTTCCC           TTTTGTTTTAGCGGA 100 33
  AGR_L_3107 1790098 .. 1790128 -  -2.5  -4.63218   GCCGCGGGAAGAAAA      CG-GCCATCTTTAC GCCG GCAAGGTTGGCGCG       GAAATCGGGCTGGAA  68 329
  AGR_L_3095 1782999 .. 1783021 -  -3.3   -2.8547   ACTTCTTACATGACA           CCGGTAAAG GAAAT CCCAACCGG           CATTACATCCCTTCA  41 391
  AGR_L_3092 1781665 .. 1781686 - -12.9  -5.26875   CGGCCAATGAAAAAA           GCCGCCTCG TTTC CGGGGCGGC            TTTGATGGGGCGTCG 100 53
  AGR_L_3090 NONE
  AGR_L_3088 1776996 .. 1777029 -  -7.3  -2.75963   AGCTGCAGGGCAAAG     GTTTTCCCGAGGCGC TGAA ACGCCTCGGGGAAGT      GCGTTAGGCCGCCAC  55 29
  AGR_L_3074 1768801 .. 1768813 - -10.5  -4.22535   ATAACTGCAAAATAA                CCCGC AGC GCGGG                CCGTGGCGTGCTTGC  90 91
  AGR_L_3073 NONE
  AGR_L_3070 1766124 .. 1766157 -   -14  -2.92613   TGTCAGTCGAAACGA     CCGGAAAG-GGCATG GCGCG CATGCCGCCTTCCGG     CCTGAAGTTTAGCGC  86 34
  AGR_L_3068 NONE
  AGR_L_3066 NONE
  AGR_L_3064 1762157 .. 1762197 - -16.1  -3.21099   CTGTCGCAGGAGGAA  GCCCATCACATCACCCCGC CTG GCGGGGTGATGGCAAGGAC  GAAACCTCTAGCCTT 100 40
  AGR_L_3063 NONE
  AGR_L_3061 1760024 .. 1760037 -  -2.3  -3.04398   CCGCTGTTGGAAAAT               CGCCA CTCA TGGCT                GTTGCAGCTCCACGG  42 18
  AGR_L_3060 NONE
  AGR_L_3059 NONE
  AGR_L_3056 NONE
  AGR_L_3054 NONE
  AGR_L_3051 NONE
  AGR_L_3050 1754531 .. 1754580 - -13.6  -3.14564   CGACCTTCGCATGAA GGAGGGGCTGGCGCTCAAGGACGC GCTG GCG-CTTTGATCGCC-GCCCGTCC CGCCTTGTCGGCGGG  84 62
  AGR_L_3047 1753101 .. 1753124 - -11.6  -4.24204   GATGCAGATGGAAAA          GCCGTGGACG TTTC CGCCCGCGGC           CTGACAATAACGGCT  91 66
  AGR_L_3041 1748203 .. 1748231 - -18.9  -3.84246   GCCGGAACGATGAAA        GGCCGACGCATCC ACA GGATACGCCGGCC        TTCATGCGGGCCTGT 100 80
  AGR_L_3039 1747290 .. 1747306 -  -6.6  -4.07568   GGTGGGCCTCGAAAA              CCTGAA GATCA TTCAGG              AGCGCGATCTGGTCG  68 390
  AGR_L_3032 NONE
  AGR_L_3029 1742328 .. 1742375 -    -9  -2.50113   CAGGACGGCATCAAG GGGCTGGCGGCCGTGCGCTCGGC CCG ACCGAGCA-ACGGCCCTCAGGGC GGTGGCTGACAGCGG  59 59
  AGR_L_3017 1731673 .. 1731700 - -18.4  -3.55761   GACTGATCTCTGAAA        CCGGCGAGCGGC CGAT GCCGCTCGCCCG         GTGGGCGAGGTCTAT 100 37
  AGR_L_3007 1725416 .. 1725452 - -23.2  -3.14132   CTCCGGCTGGACGAA   CTGAGCGTCAGGTCGGC CTTG GCCGACCTGACGC-CAG    TTGGTTCCAAGATTT 100 52
  AGR_L_3005 1723803 .. 1723818 -  -3.2  -4.18018   CCCTCTCATCTAAAA              CGGGAT TTTT ATCGCG               CTTGCCCCGGGTTGC  58 340
  AGR_L_3004 1722774 .. 1722799 -  -4.7  -2.87132   CTCTTTTCGTAGAGA         GGTGATTATCA GGAG TGATCTTCACC          GACATCCGACACATG  46 8
  AGR_L_3002 NONE
  AGR_L_3000 NONE
  AGR_L_2998 1716914 .. 1716929 -    -4  -2.91274   CCCATCGGAACTATA              CTGGCAT CAT ATGCC-G              ACCGGCGCGCGATTG  44 65
  AGR_L_2996 NONE
  AGR_L_2984 1710293 .. 1710314 - -10.2  -5.44119   TTGATGTCAAAAAAA           GGCTGCAA ATTCTA TTGCAGCC            TTTTCTTTATTAGGT 100 50
  AGR_L_2981 1708285 .. 1708307 - -17.8  -5.03994   CGCGACACATAAAAA           TACCCCGGAC GAT GTCCGGGGTA           TTTTTATGTGAAGGT 100 95
  AGR_L_2973 1704244 .. 1704256 -  -6.9  -3.35597   TCCACCGGTGAAAGA                GCCGG AAC CCGAC                CGTTTGCCGGATGAA  56 133
  AGR_L_2966 1700987 .. 1701002 -  -2.5  -3.53012   TTGGGGCGCGGGAAA              CGATC AGGCGA GACCG               CTTCCCGCGCGGGCC  47 44
  AGR_L_2963 NONE
  AGR_L_2962 NONE
  AGR_L_2960 1698077 .. 1698100 - -11.7  -3.53012   TGCTCCTCGGTGAAA          GCCGGGACC TTGGGT GATCCCGGC           GGAAGTTGAAGTTTC  81 39
  AGR_L_2958 NONE
  AGR_L_2956 1696184 .. 1696203 - -16.4  -3.53012   GCGTGGGGTGTGAAA            GCGGCGGC CCGC GCCGCCGC             TTTCCTGCAACTCAA 100 37
  AGR_L_2935 1682194 .. 1682210 -  -3.7  -3.53091   ATGTTTGTTGTCAAA              GGCTT GGCTGGT AAGCC              TGGCGGGCCATATTC  51 4
  AGR_L_2933 NONE
  AGR_L_2931 1678539 .. 1678563 - -12.1  -4.64846   TTATAAAGCAGAAAA          GAACGGCAGGC GAA ACCGGCCGTTC          TTGAGGGTTGGCGCA 100 108
  AGR_L_2929 NONE
  AGR_L_2927 NONE
  AGR_L_2925 NONE
  AGR_L_2924 NONE
  AGR_L_2922 1673350 .. 1673365 - -11.8   -3.6053   GGCCGCATAAAGGAA              GCGGCC CCGG GGCCGC               TTTTCATGAACAGGA  81 83
  AGR_L_2918 1669843 .. 1669857 -  -3.5  -4.25104   TTGTTCCGACGAAAA               CGGTC ATGGA AACCG               GTGGCCAGACGATCG  62 208
  AGR_L_2913 1668196 .. 1668211 -    -4  -3.38991   AGTGGTGGAAGAATA              CCATAT TCAA ACATGG               GAAATATCCTGAAGG  49 56
  AGR_L_2910 1666666 .. 1666695 - -10.7  -4.65032   CAAACGATAAACAAA       CGGAAGGCAGGGC TGGA ACCCTGTCTTCCA        CTCCGCAACTATAAG  95 70
  AGR_L_2905 1664097 .. 1664109 -  -4.7  -4.31433   TACCGCCAGAAGAAA                CGCGC AAA GCGCT                GAACACTCCTCCTCC  66 110
  AGR_L_2899 1659772 .. 1659790 -  -5.3  -3.29856   CAGGAAAAGACCGAA            GGCAG-CA GATA TGTCTGCC             CGATTCCCCCCGATG  52 273
  AGR_L_2861 1636839 .. 1636858 -  -8.6  -3.43961   CCACAAGAGCCACAA            TGCCG-CGA CCA TCGACGGCA            TGGTTCCCGAAGGTG  62 432
  AGR_L_2847 NONE
  AGR_L_2846 NONE
  AGR_L_2844 NONE
  AGR_L_2842 NONE
  AGR_L_2841 NONE
  AGR_L_2838 1625592 .. 1625614 - -13.4  -4.82901   GCGTCGGCACAAAAA           GAAGGGCCGC AGA GCGGCCCTTT           AGGCGGGGAGAAAGA 100 49
  AGR_L_2832 NONE
  AGR_L_2830 1620977 .. 1620987 -  -2.6  -3.28712   GGCTGTTCGGCAGAA                 TATT GCG AATA                 TATGGTGCGTTGCGA  43 79
  AGR_L_2827 NONE
  AGR_L_2824 1618330 .. 1618358 -  -8.8  -3.54424   CCGCATCGGCGGAAA       GGTCGCCGGGCAC TTGA ATGCCCGGCT-CC        ATGGTCTATCAGGCT  68 34
  AGR_L_2823 NONE
  AGR_L_2822 NONE
  AGR_L_2820 1614680 .. 1614698 -  -5.3  -3.53444   CGATGGTTTTGGAAA            GGCGT-TG CATT CAGACGCC             GTCAACCCAGACTTG  55 145
  AGR_L_2815 1612537 .. 1612562 - -11.2  -3.40403   TGCGGCGGACGACAA         CACCCGCA-GG TCATG CCGTGCGGGTG         TTGTTTTATTCATCA  75 62
  AGR_L_2801 1603661 .. 1603677 -    -3  -4.15044   TGCGCCGTCAATAAA             GATGACG CTGC CGTC-TC              TGCGAAATCCTATTC  58 35
  AGR_L_2791 NONE
  AGR_L_2792 1598175 .. 1598206 - -20.2  -2.52896   TGATTGGCGAAGGCA      CCGGGCGGCCTTGC TTCG ACAAGACCGCCCGG       CATCGTCCCCGCTTC 100 39
  AGR_L_2785 NONE
  AGR_L_2782 NONE
  AGR_L_2781 NONE
  AGR_L_2779 NONE
  AGR_L_2777 NONE
  AGR_L_2776 NONE
  AGR_L_2774 1586695 .. 1586710 -  -3.2  -3.63744   CCCGGCCGGAAAACA              TCCATG CGAC CAGGGA               GTTGCAGAGAGAACG  51 64
  AGR_L_2756 1574999 .. 1575026 - -10.6  -3.31144   TGCTGAGCGCGACAA        GCGCACGC-ATGC GCC ACATGGCGCGCGC        CGCACGCTTTTCCTG  68 328
  AGR_L_2751 NONE
  AGR_L_2749 NONE
  AGR_L_2748 1570276 .. 1570296 - -11.1   -5.4505   GTCGCCAACAAAAAA            GGCGCGG GGGTTAG CCGCGCC            TTATCTTATTCGCAG 100 54
  AGR_L_2738 1565646 .. 1565668 -  -5.6  -3.36694   AGTGAGGCGGAAATA           GCATAAACAA CAA TGGCTTATGC           GCTGGCTCGTCGGTA  53 20
  AGR_L_2734 NONE
  AGR_L_2733 NONE
  AGR_L_2730 1561488 .. 1561521 - -15.3  -4.07687   ATTTGGCGCGCAAAA     CACGCTGTGCCCGAA ATTA CTCGGGCACAGGGCG      TCTTCTCCGGAAGCC 100 60
  AGR_L_2726 NONE
  AGR_L_2725 NONE
  AGR_L_2724 NONE
  AGR_L_2723 1558743 .. 1558783 -  -9.7  -2.53263   TCGATCTGTAATTGA GC-G-TGGTCGCGCGGGTG TTTTT CGCCCGCGCGACTATCTGC TTTTCGTCCATCATG  63 55
  AGR_L_2709 NONE
  AGR_L_2707 NONE
  AGR_L_2706 NONE
  AGR_L_2704 NONE
  AGR_L_2702 NONE
  AGR_L_2700 NONE
  AGR_L_2698 NONE
  AGR_L_2695 1541619 .. 1541648 -  -5.5  -3.91084   CCAGCGCCAATGAAA       TCCGCCGCGCCTA TGCG CAGGCGCTGCTGG        TGGATCGCACGGCTC  62 287
  AGR_L_2687 NONE
  AGR_L_2685 1536249 .. 1536262 -  -3.7  -2.91681   TCGCAACGTTAGAGA               TGGCC GAGA GGCCG                CCGCATATCGATCTC  44 110
  AGR_L_2683 NONE
  AGR_L_2681 1533505 .. 1533515 -  -2.4  -2.78596   CAGCTGGCCATGATA                 CGGC TGA GCGG                 CGTGCCGAGTTTGTC  39 82
  AGR_L_2677 NONE
  AGR_L_2674 NONE
  AGR_L_2672 1530825 .. 1530846 - -15.9  -3.80625   TCTGCAGAATCGAAA           TGCGGCCGA TTGT TCGGCCGCA            TTTTTATGCGGATCA 100 38
  AGR_L_2660 1524316 .. 1524330 -  -2.1  -2.88031   TCTGTAAAAATCAAC               TCATC TGGCT GACGA               ATTTGGTCTCCAGAT  40 6
  AGR_L_2659 1523787 .. 1523800 -  -3.1   -2.8937   ATAGAGTGCCACATA               TTCCG GCAG CGAAA                TGGAGGCGAAACCGT  42 44
  AGR_L_2657 1522719 .. 1522730 -  -7.2  -3.12351   TTCTCCTATACCCAA                GGCG ACGG CGCC                 GTCGATATCTATGCC  52 266
  AGR_L_2645 1517311 .. 1517332 - -11.5   -4.2074   GCGCTAACAGACAAA           GCCCGGCGA GATT TCGTCGGGC            TTTTTCATTTGGGGC  88 65
  AGR_L_2640 1515286 .. 1515309 -  -7.4  -3.15544   GGCGAGGCGGATGAA          CGCGGCATTA TCGG CAATGCCTCG           GTGCAGGAAGCCAAG  54 189
AGR_L_1526GM 1511932 .. 1511944 -  -3.3  -3.57561   TCCCAAGGGTTGAAA                GCTCG CGC CGATC                ATTCAGGACAGTTTT  49 28
  AGR_L_2621 1504747 .. 1504772 - -17.7  -4.86731   CCGGCGCAAACAAAA         TCGCCCGTAAC GCGG GTTACGGGCGA          TTGATCTCTGGCATA 100 52
  AGR_L_2619 1503754 .. 1503773 -  -5.7  -4.24711   GAAAACGCTAATAAA            CCCTTCA CGCGCC CGAAGGG             GTAGGTGGCGCCTTT  71 10
        mdoC NONE
  AGR_L_2615 NONE
  AGR_L_2614 1499694 .. 1499721 - -15.6  -3.07013   CATTTGCCGAACATA        TCCGAAGGGCGC CCCG GCGTCCTTCGGA         TCAGTTGCCCTTGCG  93 26
  AGR_L_2598 NONE
  AGR_L_2595 NONE
  AGR_L_2593 NONE
  AGR_L_2591 1487337 .. 1487356 -  -3.4  -4.05788   GTCTGGCAAATGAAA            GCCCGGCA ATGT TGGCGGGA             TGAACAAGCAAAGTT  56 213
  AGR_L_2587 1486638 .. 1486664 -  -9.5  -3.12668   TACTGGGATACCGAA        CTGCAGCCCTGA TCCT TCAGGACTGC-G         ACGCGGTTTTTCCGC  67 41
  AGR_L_2583 1484648 .. 1484660 -  -3.3  -3.06341   AAGAGCGTTGAAAAC                GGCTG TCT CATCC                TGCGCCTAGGCTACG  43 85
  AGR_L_2581 1483683 .. 1483696 -  -4.5  -3.15249   GACAGCGTCCATGAA               GCCACG GCT CG-GGC               GCGCAAGTTACCTCG  48 138
  AGR_L_2577 1480463 .. 1480491 - -16.8  -3.47345   AATCCGATAGGACAA       CG-GAAGCGGCGC GACG GCGCCGCTTCACG        TCACTCTCAATACGT 100 54
  AGR_L_2574 1477827 .. 1477851 -   -15  -3.85698   TGCGCGTTCCATAAA          CCGGAAGGCC TTTGC GGCCCTCCGG          GTCTTGTCGGACGGC 100 47
  AGR_L_2559 1469692 .. 1469710 -    -8  -3.06915   ATTCAGTTGAGCTAA             CACGCCAC AGG GGGGCGCG             ATACACACAATTTGC  60 65
  AGR_L_2557 1469048 .. 1469066 -  -3.8  -3.68836   AGCGCTAAAATAAGA             CCGAGG CGGAAAC CCTCAG             CTATTGTTAACGGCC  53 65
  AGR_L_2556 NONE
  AGR_L_2554 NONE
AGR_L_2549gl 1464916 .. 1464931 -  -3.2  -2.64412   CTGAACCCCAAAGAG              GGGC GGAGCTTT GCCC               TTTCACCGTGTGGGA  40 41
  AGR_L_2548 1463271 .. 1463298 -  -5.5  -3.13403   GGTCTTCCACGAATA        TTTCCGCACCG CCCACC CGGTCCGGAGA         AAACAGCGAGGTTAT  50 72
  AGR_L_2546 1461993 .. 1462011 -  -3.8  -4.25104   GGCGGGTTATGAAAA             CCGCAAAT TAT ATTCGTGG             CAGAAAGCGGCCGAA  62 128
  AGR_L_2537 NONE
  AGR_L_2536 1458170 .. 1458190 -  -3.2  -3.99955   AAGACATCAATGAAA           GACGGCGCC TCTC GGC-CAGTC            CCCTGCGGGACATGC  59 358
  AGR_L_2532 1456284 .. 1456307 -  -8.8  -3.07962   GTTGATATGTGAACA          CCGGCAGTCA AGTA CGATTGCCGG           TGTTTTAAGTCATGC  63 35
  AGR_L_2522 NONE
  AGR_L_2521 NONE
  AGR_L_2518 NONE
  AGR_L_2517 NONE
  AGR_L_2514 1448107 .. 1448119 -  -4.8  -3.27406   CTTGCATTACAAAAT                CCTC CTGTT GAGG                TTATTAAATTCGATG  49 131
  AGR_L_2513 NONE
  AGR_L_2511 1447166 .. 1447193 - -21.4   -4.0371   TACTTCCGATATAAA        TCGAGGCCCGGT AAAA ACCGGGCCTCGA         CAAACGCTAGGAACA 100 165
  AGR_L_2504 1441978 .. 1441993 -  -4.7  -4.08394   ACACGCGCTGGAAAA              GATCG GCGCGG CGATC               GGCGAAAAAGGCAAG  61 450
  AGR_L_2480 1430253 .. 1430285 -  -3.2  -3.60098   AGGCCGGACGCGAAA      TGGCTGGCGGAGCG GGCGA CGCTCTGGTCGCCA      TGGCGTTCCGTCGCC  51 113
  AGR_L_2475 1428746 .. 1428764 -    -8  -3.16668   CAATATCGGCAGCAA             CGGCCCGC GCC GCGAGCGG             GCGCTAGATGAGACC  57 29
  AGR_L_2470 1426882 .. 1426894 -  -7.7  -3.17075   TCCTCCTCAATCGAA                TCTGC GCA GCAGA                CGATAGAACAGTCCG  59 4
  AGR_L_2468 NONE
  AGR_L_2467 NONE
  AGR_L_2465 1425228 .. 1425247 -  -5.1  -2.95388   CACGTAAGGCATATA            TTACGTT GACGTT AACGTAA             ATACTGTATCTCTGA  49 50
  AGR_L_2463 NONE
  AGR_L_2462 1423338 .. 1423375 - -21.5  -4.59109   CATATCGCCGAAAAA   GA-GAAGGCGGCGCGTTC AAA AAACGCGCCGCCTTCATC   ATGTATTTAAAATCA 100 38
  AGR_L_2460 1422210 .. 1422233 -  -5.2  -4.58283   CAACGTCCTGAAAAA          GGAAGGCC TCGCTTTC GGCCTGCC           GGCCACCCTGCTGCT  73 184
  AGR_L_2457 NONE
  AGR_L_2455 NONE
  AGR_L_2454 1418606 .. 1418625 -  -7.1  -3.01712   TGTTTGTGGCGAAGA            CGAGGGC ACCTAG GCCCTCA             CCCCCATTTTTTAGG  54 74
  AGR_L_2452 1415315 .. 1415332 -  -8.3  -2.92777   TTGCAGAGATTAAAG             GGCGGCC GGCG GGCCGCT              TTTTTGTTGAGGAGT  59 492
  AGR_L_2441 NONE
  AGR_L_2438 1411542 .. 1411559 -  -4.8  -3.01924   CATTCCTCCTGAATA             CTCGCC GATTAA GGCAAG              GAACAGGCATTTTTG  47 109
  AGR_L_2436 1410718 .. 1410759 -  -5.1  -2.71924   CAGCCGTTCCGAAAC TTTAAGCGTCTCGGTGCCGG ATG CCGATGCC-AGACGCCTACA CGAAAACAAGGGGCG  47 64
  AGR_L_2433 1409506 .. 1409527 -  -4.3  -3.97947   GGCACGGAGGAGAAA           CCCGGCC TCGTTCTC GGCCTGG            AGCGCGGCGGCTCCT  60 384
  AGR_L_2431 1408141 .. 1408153 -  -9.1  -4.12267   ATCAGAAGAAGTAAA                TCGCC GCA GGCGA                CAGTCTTGGCCGGAT  80 183
  AGR_L_2423 NONE
  AGR_L_2421 1403865 .. 1403892 - -17.2  -2.78384   CGGCGGCGTAGCATA        TTTCTTCTCCCC GACT GGGGAGAAGAAA         CAAGGGGCACACGCT  91 61
  AGR_L_2416 1401681 .. 1401693 -  -3.3  -3.53012   CGTCCCGGCGTCAAA                TCCGG TTG CCTGA                AAATGTCAGCTCGGT  49 31
  AGR_L_2414 1401153 .. 1401166 -  -3.7  -3.54543   ATGGATGTGGTGAAA               GGGCC GGAT GGCTC                GACGCGCCTCATCAT  49 111
  AGR_L_2404 1395712 .. 1395725 -  -3.7  -4.51174   CGACGAGAAGGAAAA               CGGCG TGCG CGCCC                TTCTGAACCTCGGCC  68 428
  AGR_L_2397 NONE
  AGR_L_2396 NONE
  AGR_L_2394 1391920 .. 1391954 - -12.2  -2.53911   TTAAGGCCGAACTCA     TATCACCTGGCCGTTC TTC GGACCGCCAAGTGATA     TAACTTTTTCTTTGA  71 89
  AGR_L_2392 NONE
  AGR_L_2391 1390097 .. 1390109 -  -3.3  -4.32579   ACATTTGAGAATAAA                GCAGC GAT GGTGC                GTCTTGCCGATCTCC  62 109
  AGR_L_2386 1386156 .. 1386173 -  -6.9  -3.14211   ATGCCTGCGGATCAA             CCGCGTT CTTC ATCGCGG              TCGATCTCTTCCTCG  54 64
  AGR_L_2371 1376217 .. 1376238 -  -8.7  -3.31177   GACAACCCAAATAGA           CTGGTTACG TTTT CGTATCCAG            CAGCCAGATCGTTGA  65 281
  AGR_L_2370 1375412 .. 1375427 - -11.8  -4.37886   TGAGGGTGGACAAAA              GGCGGC TTAT GCCGCC               TTTTTATGTTTGGAC  95 416
  AGR_L_2367 1373494 .. 1373512 -  -3.1  -4.00469   TGAATAGTAAGTAAA             TCGGC TTGAGCGCG GCCGA             CCTTTCGCCTTTACC  59 363
  AGR_L_2364 1372771 .. 1372788 -  -2.6  -2.76466   AGAAAACGAAATCGA             CAACGG ACGCTA CCGGTG              GTTTTACGTCACGAC  39 29
  AGR_L_2363 NONE
  AGR_L_2362 1370491 .. 1370501 -  -8.2  -2.98786   CACATGAGAACCATA                 GGGC TTT GCCC                 TCGCGACGTCCAACA  59 399
  AGR_L_2357 1368616 .. 1368629 -  -2.3  -3.04322   CGCAATTGGCCAAGA               CACTC ATCC GTGTG                CTTTGGAATGGCAGT  42 15
  AGR_L_2355 1367958 .. 1367974 -  -2.2  -2.77043   TGCAGCAGTGCAAAT              GTCGGT AATTG ATCGAC              GGTGACGCTGTACGA  39 103
  AGR_L_2354 1367279 .. 1367290 -  -2.2   -4.7254   ATCGTGCATCAAAAA                CTCC TTCG GGAA                 TTTTCAATACGGTAT  68 270
  AGR_L_2345 1362550 .. 1362560 -  -4.6  -3.36073   CAGATCGCTGAAACA                 GCCG TCG CGAC                 GAAGTAAGTAGCGCG  51 259
  AGR_L_2342 1360658 .. 1360672 -  -2.8  -3.72576   TTCCTTGCCAGCAAA               GATGCA CAG TTCATC               ACTGGGTATAGCCTG  52 352
  AGR_L_2340 NONE
  AGR_L_2338 1359235 .. 1359248 -  -2.3  -2.77787   AACATGATTTCAAAT               TGTCG CATT CGACC                GGCTGACAGCCTCAG  39 37
  AGR_L_2336 1358434 .. 1358449 -  -3.2  -3.28712   CTGCGGCTGGTACAA              CCCGAA TTGC TTGGGG               AGGGCGCAGACGTAC  47 314
  AGR_L_2323 NONE
  AGR_L_2320 NONE
  AGR_L_2319 NONE
  AGR_L_2317 NONE
  AGR_L_2315 NONE
  AGR_L_2314 1336719 .. 1336742 -    -3  -3.23449   ATTAGAAATTGAACA          CGCACGTTAC TTGT GGAACGGGCA           GCCTTTTTTGGGGGG  45 8
  AGR_L_2313 NONE
  AGR_L_2311 NONE
  AGR_L_2309 NONE
  AGR_L_2308 NONE
  AGR_L_2306 NONE
  AGR_L_2304 1313983 .. 1313995 -  -3.5  -5.86061   CCCGAGTAAAAAAAA                TTATT GAA AATAA                TAATCTTATTTTAGG 100 31
  AGR_L_2303 1311396 .. 1311422 - -15.1  -3.33265   ACTCCAGAAATGGAA         GCCTGCGCGGC ATGGA GCCGCGCAGGA         AATGGATCAGAATTT  95 32
  AGR_L_2299 NONE
  AGR_L_2296 NONE
  AGR_L_2295 NONE
  AGR_L_2292 1307344 .. 1307362 -    -6  -2.89742   CTGAAGGCGGACACA             GAGCAC AAACCGG GTGCTC             TCCTTAAGGTTTGTC  51 305
  AGR_L_2290 NONE
  AGR_L_2289 1305220 .. 1305235 -  -5.4  -4.07885   GAGGCTTTCGCAAAA              TC-CGGC GTG GCCGTGA              CGCCGATGCCTGGCC  65 519
  AGR_L_2272 1294065 .. 1294105 -  -9.7  -5.40072   GGCTGCCCAAAAAAA  GGGAAACCCGCTCACTGTA AAA TACAGCCAGCGGGTCTCAA  CCTTTACCCCCTCCC 100 159
  AGR_L_2218 1267547 .. 1267572 -    -6  -5.41143   GATGGTTCAAAAAAA         TTGGGGCCTC TCCGAG GAGGCCCCTG          CCTTTTGTCCGCCGG  95 46
  AGR_L_2217 1266380 .. 1266406 - -15.9  -5.06816   ATCTTTCAAGAAAAA        GCCCCGGCAGCG ACAT CGCT-CCGGGGC         TTTTTTGTTTAAAGC 100 64
  AGR_L_2213 1264832 .. 1264866 -    -2  -3.96148   GGTCTCGATGAGAAA     CCTTCCCCGCCAGC CGCAGAT ACTGGTGCCGAAGG     GCATGTAGCTGGTGG  54 70
  AGR_L_2197 NONE
  AGR_L_2195 1256588 .. 1256611 - -18.2  -5.56673   ATCGAGAATAAAAAA          TCCGGCGGGA TTGC TCCCGCCGGA           CCTGCTTTGATCGAT 100 50
  AGR_L_2194 NONE
  AGR_L_2193 1253130 .. 1253162 - -20.7   -5.1675   CCACTTACCAAAAAA      CAAGGCCGGACAAGC ATC GCTTGTCCGGCCTTT      TGTCAGGCAAGTAAG 100 47
  AGR_L_2190 1251917 .. 1251934 - -14.1  -5.27335   GGCCGTAAAGAAAAA             GCCGCCC ATCG GGGCGGC              TTCAATTGCACAATT 100 58
  AGR_L_2185 1250229 .. 1250241 -  -3.3  -4.07568   TTTCTGCCCGCAAAA                GTTCG ATT CGATC                GCTCAACTCGTCCAC  58 112
  AGR_L_2183 1249172 .. 1249189 -  -9.1  -5.79595   GGCCAAAACAAAAAA             GCAGGCC GGTG AGCCTGC              TTTTCAAATCGTCCG 100 58
  AGR_L_2179 1246312 .. 1246325 -  -3.7  -3.64198   CGCCGACAGATAGAA               GCGCG TGAC CGCGA                AATCGAAAACGGCTT  51 486
AGR_L_1426GM 1238769 .. 1238790 -  -7.3  -3.71649   GTCGTAAACCTGAAA           CTCCAGC GATGGAGA GCTGGAG            GTAGGTTCAAAAAGG  65 333
  AGR_L_2160 NONE
  AGR_L_2159 NONE
  AGR_L_2157 1236687 .. 1236704 -  -9.8  -4.62203   TTCAAACAATCAAAA             GCGCGC AACGGG GCGCGC              TCTTTTCGGTTGGCA  89 100
  AGR_L_2153 1235743 .. 1235760 - -12.7   -4.8622   TGCCTCAATGAAAAA             TCGCCGC TTTT GCGGCGA              TTTTTGTTTGTGCTT 100 50
  AGR_L_2147 NONE
  AGR_L_2146 1232028 .. 1232070 - -18.7  -3.56821   ATCAGACGGCCGAAA GGCCAACAAAAAACCCGCCG GTGA CGGCGGGTTTTTTGTTG-CT TGATATTTGTCTATC 100 39
  AGR_L_2140 1226311 .. 1226355 - -10.1  -3.01712   TCTCCGCTGGCAATA TCAACCGGCAAAGCTTGTCC GAAATA GGTTA-GCTTTGCCGGTCGA AGAGATTAAGCCTGT  67 31
  AGR_L_2139 1225597 .. 1225626 -  -5.5   -4.8622   GCGGCCAAGGAAAAA       GGCCGCGACCGGC TTCT GGCGGTCACGGTT        TAAATCAGTTCCGCT  80 25
  AGR_L_2136 1222983 .. 1222995 -  -4.7  -3.73402   ATATTGTTCAGGAAA                GCCCC GGC GTGGC                AAATATGAGACGCCG  55 46
  AGR_L_2135 1222438 .. 1222456 - -13.8  -5.47159   CGCAATAAAGAAAAA             CGCACGCC GGA GGCGCGCG             TTTCAGAAGGTCATC 100 61
  AGR_L_2132 1220301 .. 1220323 - -14.1  -4.68601   AGGGAAAATAAGAAA           CCGGCCCCG TTGTC CGGAGCCGG           TGTTATGTGTGCGGC 100 68
  AGR_L_2129 NONE
  AGR_L_2127 NONE
  AGR_L_2125 1217201 .. 1217215 -  -2.8  -4.66264   GAAAACCGTCAAAAA               GTCG GTGCTGG CGAC               CAGTGCGCTGGCGAC  68 217
  AGR_L_2116 1213962 .. 1213981 - -10.7  -4.07968   GAATACACAAGGAAA            TCCCGGC CTTCGC GCCGGGA             TTTTTGTTTTGGGGC  86 44
  AGR_L_2112 1211518 .. 1211533 -  -6.8  -2.89298   CAGCGGAGAGAACGA              TGGCGC AGAA ACGCCA               ACCCGTCTTTCCGTT  53 128
  AGR_L_2110 1210323 .. 1210335 -  -4.7  -3.64703   GCGGGGCTACTGAAA                CGCAG GGA CAGCG                CCTATTGTTTTGCCT  55 27
  AGR_L_2108 NONE
  AGR_L_2107 1208012 .. 1208035 - -12.4   -3.8822   GATAGGAAACGGAAA          GGCCTGTTGC AGAC GCGACAGGCC           TTTTTTGTTTGACTG  86 49
  AGR_L_2098 1199848 .. 1199866 -   -11  -3.33087   AACACAGGGCGAGAA             GCCAGTCT TCC AGACCGGC             GATCTTTCGGTCGAT  72 337
  AGR_L_2078 1187326 .. 1187338 -  -6.9  -2.52543   ATCCGGCGGAATTCA                GCACC CGA GGCGC                GTGAGGCGATGGAGC  48 77
  AGR_L_2069 1180300 .. 1180311 -  -2.2  -3.54129   GATACCGGCTCGAAA                GCCA GGAA TAGC                 TCCGATACTGGGATG  47 60
  AGR_L_2067 NONE
  AGR_L_2064 NONE
AGR_L_1401GM NONE
AGR_L_1400GM 1174627 .. 1174653 -    -5  -2.71924   GACTGCTTTGCAAAG         CGGCCGTAACAC TCC ATGGCACGTCCG         TTGTCGGGAAGCCTC  47 104
  AGR_L_2058 1173140 .. 1173171 -    -5  -2.66157   GGGAGAAAAAAGTAG      CGGCTGGGCGATAGA ATG TCGTTCGCCT-GCCG      TGATGGCGCGAGAAT  46 111
  AGR_L_2056 1172014 .. 1172051 -   -12  -3.56099   CATAAGGGTGTGAAA   CGGTCGCCATCCGCCT GAAAAG AACCGGACGGCAACCG    TTTAGCCTGTGCACA  81 44
  AGR_L_2051 1170116 .. 1170126 -  -2.4  -2.93901   ATCGGAGTAATCAGA                 TGCG ACG CGCC                 TTGATCGTGTTCATT  40 10
  AGR_L_2047 1167966 .. 1167979 -  -2.3  -3.53224   CATCCCGCTCGCAAA               GTGCG GGTG CTCAC                CGAGATGCTGACTGA  47 193
AGR_L_1395GM 1165962 .. 1165975 -  -4.5  -3.56558   GCAGAACTCACAGAA               CCG-GG ATT CCGCGG               CGATGGAAGCAAAGC  54 396
  AGR_L_2039 NONE
  AGR_L_2037 1164064 .. 1164074 -  -5.4  -4.07568   CCCTCTCGGTCAAAA                 GAAG CCG CTTC                 GAAGATGCTATCGAT  65 358
  AGR_L_2029 NONE
  AGR_L_2027 NONE
  AGR_L_2025 NONE
  AGR_L_2024 NONE
  AGR_L_2023 1155953 .. 1155979 - -15.9  -3.69663   ATGACGATGGAATAA         GCCGCGCAACC CAGAT AGTTGCGCGGC         CTGCTTTACATGCTG 100 76
  AGR_L_2016 NONE
  AGR_L_2015 1151025 .. 1151056 -  -2.9  -4.21275   CGAACTGATCGAAAA      TCGGCGCGTCA GGCTAATATT TGACGCGACGT       CTCGAGAAACCCGGC  58 2
  AGR_L_2013 1150386 .. 1150399 -  -6.7  -3.40597   TCTTCGATTGAAACA               CAAGG ACAT CCTTG                TCGTTCATTCAGCAT  58 30
  AGR_L_2008 1147903 .. 1147917 -  -4.3  -3.46068   GCGCCAATCTAAATA               CCTTT GATAT AAAGG               CTATCGGAGACGATA  51 247
  AGR_L_2007 1146584 .. 1146596 -  -3.3  -4.13014   GGCATACGTCCAAAA                CGGTT TCG ATCCG                AGGTCTGGAGATTGT  58 58
  AGR_L_2005 1144835 .. 1144852 -  -6.3  -3.17075   CTTGCGGGAAGCTAA             TTCGCGT CTTG ACGCAAA              AGGCCACTCACCGCG  54 53
  AGR_L_1998 NONE
  AGR_L_1997 1138946 .. 1138958 -  -6.9  -3.76775   CCGAATATACCCAAA                CCACC TTG GGCGG                CTACCTCGGGTACAA  62 156
  AGR_L_1991 NONE
  AGR_L_1990 1135161 .. 1135177 -  -5.1  -3.68073   GACGTCAGCGAACAA              CGTCGTT GTC AACGAAG              AGCAGAAGCAGCGCG  54 469
  AGR_L_1984 1133761 .. 1133779 -  -5.9  -3.57144   CTGGTTACCGCGAAA             CGCGCGA GGATA TCGCCCG             CTATATTCGCGGTTA  57 342
  AGR_L_1982 NONE
  AGR_L_1981 NONE
  AGR_L_1980 1131568 .. 1131593 -  -8.2  -4.19817   TGCAGCGATGTAAAA         GCTCCCGCGC CGGCGC GCGCGACAGC          TTCCGCGACGTTGTT  75 491
  AGR_L_1968 1122745 .. 1122762 -  -5.5  -3.66178   CTTTTGAAGCCGAAA             TTCGTCG TGAT CGACGAT              TTGCTGGAAGGTCTG  57 256
  AGR_L_1961 NONE
  AGR_L_1958 NONE
  AGR_L_1957 1114129 .. 1114140 -  -3.6  -3.14924   CAAACGATGTAAAAT                CCGC TAAC GCGA                 TCGGTTCAATTTTAC  45 122
  AGR_L_1955 1112777 .. 1112791 -   -10  -3.42699   ATGCAGGGAGGACAA               GCTTCG CTC CGAAGC               CAGACAATCAGGGGA  70 64
  AGR_L_1953 1111026 .. 1111037 -  -2.2  -3.03151   GTTTCGAAACGAAAG                CTGC CGTT ACAG                 GGCGATGTGTCCTGC  42 48
  AGR_L_1952 NONE
  AGR_L_1949 1108222 .. 1108238 -  -2.1  -4.07568   GCCTTCTGCGCAAAA              GCGGGCA ATC TGCTGGC              CGGGACACTGACAAT  56 520
  AGR_L_1945 1107006 .. 1107017 -  -7.2  -3.89524   ATGCTAGGGTAGAAA                CGGC GCGG GCCG                 GCGAGGCGGGCAGCG  68 191
  AGR_L_1927 NONE
  AGR_L_1926 1094065 .. 1094083 -  -4.4  -3.34398   CGTTTTCCGCAAACA             GGCGCTGG CGG CCATCGAC             GCGTTTTTCGCGCCG  51 68
  AGR_L_1921 1092260 .. 1092278 - -13.1  -5.27335   CTCCGCAAACAAAAA             CGGCCCC GTAAA GGGGCCG             TTCGTTTTACATGTC 100 48
  AGR_L_1915 1090183 .. 1090204 -  -2.9  -4.23213   CCGACATGGAAGAAA           GCGAGCG GAAGAACG CGATCGC            GGGCTGGCGTGACAG  60 81
  AGR_L_1874 1065121 .. 1065169 - -14.7  -4.45068   ATGCGTAATAACAAA TATGTAGAGCGTTTCCGCTTTTC TGC GAAATGCGGAAACGCTCTAGTTT ATTACAGGCCGAGCA 100 27
  AGR_L_1871 NONE
  AGR_L_1868 NONE
  AGR_L_1866 NONE
  AGR_L_1864 1060039 .. 1060074 -   -22  -3.85817   AGGTCGCGCCATAAA    CGG-ACCGGCGGCGAAA GGG TTCCGCCGCCGGTGCCG    CGCGATCTGCGATTG 100 65
  AGR_L_1863 1058499 .. 1058511 - -10.5  -3.61398   GTCTCCGCTGAATAA                GCGGC TGA GCCGC                CCCTTATTCGGAATC  74 29
  AGR_L_1856 1053795 .. 1053808 -  -8.1  -2.71681   GAATCTTTTCAACTA               TGGGC ATCT GCCCA                TCGTCGCCGGCATCA  53 345
  AGR_L_1841 1046287 .. 1046302 -  -3.2  -4.37527   CCATAAGCAGGAAAA              GTTTGC CGCG GCTAAC               ATGGTACGAGATATA  62 89
  AGR_L_1839 NONE
  AGR_L_1837 1044472 .. 1044491 -  -4.2  -2.80511   TTCATAATTTAATTA            GCCGGGTA ATTT TACCAGAC             TGTTCCCCGTGCCGC  45 17
  AGR_L_1835 1042436 .. 1042448 -  -6.2  -3.55444   CGTCCATCCCGCAAA                CGCC TCGAT GGCG                GATTTCGACTGGCGC  55 509
  AGR_L_1821 NONE
AGR_L_1354GM 1033159 .. 1033176 -  -4.1  -4.15235   AATTGTCAAAAAACA             GACCACT TCAA AGCAGTC              AAATAATCAAACTCC  60 360
  AGR_L_1816 1026892 .. 1026910 - -11.7   -3.8901   CCTTAAACGACGAAA             GGCCGCT TGGAT AGCGGCC             CTTGGTGTCGGCTGG  86 315
  AGR_L_1813 1025932 .. 1025956 - -12.1  -3.05997   CGCTGATAAAGCAGA          GCCGTCCCGCA AGT TGCAGGACGCC          CTCACCTCATGTGAC  76 153
  AGR_L_1808 NONE
  AGR_L_1807 NONE
  AGR_L_1806 1020234 .. 1020244 -  -2.4  -3.24329   GACCTTGAACCAACA                 CGCC TGC GCCG                 TTATTCGGGAAGACC  43 372
  AGR_L_1801 1017847 .. 1017875 -    -6  -3.56594   TGAAAGCCGGCGAAA       CATTCCG-TCAGG AAAG CCTGATCGGCACG        ATCTTCGAAGGCAAG  57 310
  AGR_L_1782 NONE
  AGR_L_1780 NONE
  AGR_L_1778 NONE
  AGR_L_1777 1001932 .. 1001989 -    -6  -2.72036   GAAATTTATACATGA GGGTCCTCCTTCGATCCGGCGCGGCGC GGCAT GCGCCACGCCGGAA-GGCGATGGATCA CTTCGCCTGTTTCAA  50 23
  AGR_L_1775 NONE
  AGR_L_1773 NONE
  AGR_L_1771 NONE
  AGR_L_1769  997041 ..  997057 -  -2.1  -2.52516   CCGGTGATGAGCAAT              CGCTTCA ACA TGTCGCG              TCCTTAGAAAATATC  38 29
  AGR_L_1767 NONE
  AGR_L_1765  995460 ..  995484 - -13.6  -4.42765   CGCTAAAAAAGGAAA         CGGGCGTCACC GCAA GG-GACGCCCG          TCAATGCGACCAACT 100 51
  AGR_L_1752  980434 ..  980480 - -12.1  -3.47349   CGGTGAAATTGACAA GGCTTCGCCGGCCGGCTGCCC GTCAG GGGCAGCCGTCTTGAGAAGGC GGAATGGTATGGTCA  81 64
  AGR_L_1749 NONE
  AGR_L_1747  979283 ..  979303 -    -6   -3.6135   AAACAGATTCGGAAA            GGCGAGAC TGGAT GCCGCGCC            GAGGAAAGTGCGTCG  57 49
  AGR_L_1745  977298 ..  977320 - -11.9  -3.05596   GAGGTTTGCAGGCAA           CGGGCGGCG GCATG CGTCGCCCG           TTGCATTTCTCTTGT  76 50
  AGR_L_1741 NONE
  AGR_L_1740  975077 ..  975092 - -11.8  -4.95876   AACGAGAACGAAAAA              GGGGCC TTTC GGCCCC               TTTCTGTTTATGCTT 100 33
  AGR_L_1734  973132 ..  973161 -  -9.3  -3.01712   GTGGTGTGCGCAACA       TCGCCACC-CATGC CCT GGATGCGGCGGCGA       TTGCCTGGACGGAGG  60 291
  AGR_L_1729  970892 ..  970921 - -11.4  -5.00616   GCCGTTCGGAAAAAA       GGAAGGGCAGCG GTTACT CGTTGCCCTCCC        ACCGTTGGCGGCCAA 100 9
  AGR_L_1708  962654 ..  962691 -  -3.4  -3.28791   AGCTTCGCCTCATAA  GGAGAGAGCGCCGC-GAT ATTC ACCGGCAGC-CTCCCGCC   TCGGAAGATTGCAGC  45 7
  AGR_L_1707  961525 ..  961539 -  -3.5  -2.93995   CAGAAATCACGAAAC              GCAGGC TCAT GCC-GC               TTCCTCCCGCATCGA  44 17
        bioD NONE
  AGR_L_1704 NONE
  AGR_L_1702  958184 ..  958218 -  -2.7  -3.05844   TCCCTCATTGCAAGA     CCGGTCATGGCATCG GGGGT CGATCCCATTGCCGC     CTCCATGCTGCGGGT  41 390
  AGR_L_1696  956117 ..  956128 -  -7.2  -3.30969   ACCCACCAAAGCGAA                CGCG GCAG CGCG                 CTTCAGGCTTTTGGG  59 171
  AGR_L_1693  954534 ..  954551 -  -9.1  -3.15861   CATCACTCCTATCAA             CCGGCCCG CGT CGGGC-GG             TCCATGACGCGTTTG  63 4
  AGR_L_1691  953805 ..  953822 -  -4.9  -2.78891   ACTGGAAGGCAATCA             CGATCGAA CAG TTCG-TCG             CCGAGGTGGACGCCT  43 147
  AGR_L_1687  951812 ..  951842 -  -2.4  -3.33696   GGTTGCGCGAAGGAA       CCGCCGGGAAGC GAATTAG GCCTGCTGGCGA       TCACCGGTTTGAACA  45 10
  AGR_L_1674  944661 ..  944680 - -12.8  -5.07652   GGCCTGAAAACAAAA            GCCCCGCC GGGA GACGGGGC             TTTCCTGGAGCCGAT 100 52
  AGR_L_1661  936998 ..  937010 -  -3.3  -2.93723   GCTTTACCAACGATA                GGTCA GCT TGCCC                ATAACCGTTCTTCCG  42 1
  AGR_L_1659 NONE
  AGR_L_1658 NONE
  AGR_L_1656  933213 ..  933234 -  -2.9  -3.25015   CGGAATCACCATCAA           CAACAAGCG TTTG CGGCCGTTG            TTTTGCTGCAACATC  45 41
  AGR_L_1652 NONE
  AGR_L_1651  931752 ..  931771 -  -7.8  -3.53012   GCGTCGCCCGGGAAA            CGGCAACG GCCG CGTTGCAG             GAGACCAATGATCTG  62 232
  AGR_L_1636 NONE
  AGR_L_1633  923579 ..  923624 - -13.5  -5.54907   GCGATAAAACAAAAA GATAGAGCACATCCGCCGCT TCCGTTT AG-AGCGGATGTGCTCTAGC GGTCAGCGGCTCCCC 100 28
  AGR_L_1622  917483 ..  917499 -  -2.9  -4.46212   GGTCGCAGGAGAAAA              TGGCAAG GTG CTCGGCA              CTGTCACCACCGACG  66 103
  AGR_L_1617  911075 ..  911103 - -13.9  -3.29511   CTGAGCCGGCGACAA       GACGGCGGGCGG CCTATT CCGCCC-CCGTC        GCCTTTGCCGTATGA  87 10
  AGR_L_1595  897522 ..  897540 -  -5.2  -3.28712   TCTTGCGGGCGAGAA             TTCGCTCA TCT CGAGCGGA             CGATTTTTCCTGCAC  52 12
  AGR_L_1592  896411 ..  896430 -  -6.4  -3.16742   CGCAATTGGCATGAA            CGGCATTG CGAG CAATGACG             ACAGAGACGTTAGAG  54 102
  AGR_L_1584  894218 ..  894275 - -23.7  -3.72576   CGCTTCCTGATCAAA CAGGTACGAACAAAAAAGCCGGCGGGTG TAT CACCCGCCGGCTTTTTTAATGGCACC-G AAAGCGCCTCAATGG 100 34
  AGR_L_1577 NONE
  AGR_L_1576  890955 ..  890970 -  -3.2  -2.84276   AGGGGCAATGAATCA              GAAGCA TCGT CGCTCC               ACCTAGAGAGAGTTT  41 28
  AGR_L_1575 NONE
  AGR_L_1574 NONE
  AGR_L_1572  887086 ..  887108 -   -12   -3.5241   CACCGGCGATAAACA           GGAGATCGGC CGG GCCGATTTCC           ATGGACAATGGGTGG  74 60
  AGR_L_1547  871745 ..  871758 -  -3.7  -2.71681   CAATGCCTTCAACCA               CGGGG AACT CGCCG                CTGCAATTACCTTGC  41 115
  AGR_L_1538  867662 ..  867687 - -16.9  -5.28778   ACCATGCATAAAAAA         TCGGCGGCGGA ATTA TCCGCCACCGA          TTGAAAATAGCTAAT 100 62
  AGR_L_1535 NONE
  AGR_L_1532 NONE
  AGR_L_1531 NONE
  AGR_L_1529 NONE
  AGR_L_1527  860329 ..  860355 - -15.8  -3.25823   GCTGTTTCACACGAA         GGGCGGCATCCA GAC CGGGTGCCGCCC         TTTTTGCTTCAAGCG  85 203
  AGR_L_1506  854289 ..  854303 -  -2.7  -3.85817   AGGCCGCCTCATAAA               GCTGC GGCCG GCTGC               ATGTCACATCAACAA  54 29
  AGR_L_1503  853441 ..  853474 - -11.6  -2.59683   ATTTTACTTGATAAT     TCGGCCCGACGACA AAAAAA TGACGCCGGGCCGT      TTTTTATGCTTGCAC  68 282
  AGR_L_1498  852146 ..  852171 -  -5.4    -3.737   CAATTCCGGACTAAA         CGCAG-ACAGC GGCAA GCCGTTCCGCG         AAAAACCTATCTCTT  58 32
  AGR_L_1496  850260 ..  850281 - -17.3  -5.45652   ACGGCCAATAAAAAA           CCCGCCGGA AAAT TCCGGCGGG            TTCTTCATGTCAAAA 100 52
  AGR_L_1489 NONE
  AGR_L_1487 NONE
  AGR_L_1485  844125 ..  844138 -  -4.5  -3.37487   CCACATGCTTAAACA               CAGGC ATGG GCCTA                AGCAATGGGCCGGCA  51 157
  AGR_L_1483 NONE
  AGR_L_1481  841090 ..  841122 - -26.5  -4.07568   GTTTTTTCCTGAAAA      GACGCGCGGAAGAAC AGG GTTCTTCCGCGCGTC      CAGTTGTTTGGGATT 100 39
  AGR_L_1478  840062 ..  840079 -  -4.1  -2.78384   GGGGTGGTGATCACA             TCGGTCA TTTG TGACGGA              TCCTCGGATTGATGA  43 12
  AGR_L_1477 NONE
  AGR_L_1475  838306 ..  838317 -  -4.4  -3.28712   CCTTGCCTTCGACAA                CGAT ACTC ATCG                 AACGCCCTCCTTGCC  49 20
  AGR_L_1474  837417 ..  837442 - -15.5  -4.62069   GGCTGAGCCGAAAAA         GAAAAGGCCGG AAAT CCGGCCCTTTC          GACTGTTGATCGTTC 100 53
  AGR_L_1470  835359 ..  835381 - -16.3  -3.32769   TCTCGAAATGAGTAA           GGCGGCGCA TTCTC TGCGCCGCC           TTTTTTTATTTCACC 100 31
  AGR_L_1462 NONE
  AGR_L_1459 NONE
  AGR_L_1457 NONE
  AGR_L_1455 NONE
  AGR_L_1453 NONE
  AGR_L_1451 NONE
  AGR_L_1448 NONE
  AGR_L_1446 NONE
  AGR_L_1444  822990 ..  823006 -  -6.5  -3.01712   GCTTTTCCGTGAACA              CGGCG CTGACCT CGCCG              TCCACGAAAACTATA  54 109
  AGR_L_1441  821791 ..  821801 -    -4  -3.11272   GATCATCAGGCAATA                 TTTC TAT GAAA                 AATAACCCGCAGATT  45 152
  AGR_L_1440 NONE
  AGR_L_1439  820980 ..  821019 - -10.1  -4.13995   CTGCCATAAATGAAA  CCCCCGATTCC-TGTCAC TTTGT GTGAAATGGAATCGGGCG  CAATCTGGTTCCATA  83 73
  AGR_L_1436  818586 ..  818607 - -14.5  -5.80951   AGCCAAAACAAAAAA           CCGGAATGG TCAC CCATTCCGG            TTTTTTTGTGCGTGA 100 53
  AGR_L_1431  816981 ..  816995 -  -4.2  -5.14563   CTGGCGAGCAAAAAA               GGGC TCGATCT GCCC               GACTGGCTGGAGAGC  83 434
  AGR_L_1419 NONE
  AGR_L_1417 NONE
  AGR_L_1416  809171 ..  809183 -  -3.3    -4.371   CCCATCAGAGGAAAA                CCGCG TGA CACAG                GAAGGCGTGACCGAC  65 314
  AGR_L_1409  805479 ..  805492 -  -3.8  -3.50393   CGTGACGGCAGACAA               TGCC TATCAG GGCA                GCCGTTTCGACCAGT  49 298
  AGR_L_1402  803038 ..  803060 - -14.1  -4.55128   AGCCCCAAACGAAAA           CGCCGGCGC ACGCG GCGCCGGCA           TATACATCAATCGTC 100 52
  AGR_L_1399 NONE
  AGR_L_1398 NONE
  AGR_L_1395  800228 ..  800260 -  -9.9  -3.35775   AGCATTGGCTAAACA     TGGTCCCGGCAGGG TCTCGG CCCTGCCGT-ACCA      CCTATTGTCCGGTAA  70 27
  AGR_L_1389  795852 ..  795873 - -15.9   -3.5002   GGCAATGACAATGAA           CGGGCAGAC TTGC GTCTGCCCG            TTTATCCATATCCGC 100 44
  AGR_L_1384  794038 ..  794058 -  -8.9  -3.85817   ATCTCCTTGCAGAAA            GCCGCGGGA AAG CCCCACGAC            CATAACCGCCAACGC  73 87
  AGR_L_1382  792556 ..  792605 - -10.7  -4.58685   AAAGCGCTCGAAAAA GACGGCCGGCAGATGCTCCATC TGGTCTG GACGGAG-ACCGGCGGGCCGCC CGCAACTGAGCCGAG  89 455
  AGR_L_1375  790168 ..  790189 - -17.3  -5.48063   AGCCAACACAAAAAA           GCACCGGCC AAAT GGCCGGTGC            CTTCGCGGGACGACT 100 81
  AGR_L_1366 NONE
  AGR_L_1365  785476 ..  785493 - -14.1  -5.52096   AAAGCCAAGAAAAAA             GCCCCGC TTTC GCGGGGC              TTTTTTGTCTCTATC 100 58
  AGR_L_1357  781696 ..  781717 - -13.7  -3.32343   TTTATAGCGCGAGAA           GCGCGTCCC GCAA GGGACACGC            TTTCATGAAACGCCA  88 96
  AGR_L_1355 NONE
  AGR_L_1353 NONE
  AGR_L_1352  777208 ..  777218 -  -8.2  -4.17316   AGGGTTCTAAAAGAA                 CCCG CTT CGGG                 ACTGAGACCCATACC  77 174
  AGR_L_1350  776129 ..  776158 - -12.3  -5.03314   CCCATCGCCAAAAAA       CAAAAAACTCCGG CAAG CCGGAGTTTTTCA        ATTGCAGAGCTTGTT 100 53
  AGR_L_1347  775839 ..  775868 -  -4.2  -2.89742   TCGAACCTCCATAGA      CCGG-CCCGC-CCG CTTT CGGCACGGCTCCGG       GTGTTAGGGTTGAGG  46 46
  AGR_L_1346  773170 ..  773189 -   -15  -4.58773   CCGACCAAATGAAAA            GGGCTCCG TTTC CGGAGCCC             TTTCGTTTTATGCCG 100 33
  AGR_L_1341  764498 ..  764516 - -11.7   -3.8901   CCTTAAACGACGAAA             GGCCGCT TGGAT AGCGGCC             CTTGGTGTCGGCTGG  86 274
  AGR_L_1339  763617 ..  763629 -  -9.1  -3.85698   GCGGCCTTGCAGAAA                GCTGG GCC CCAGC                CTTCGCCGCAGTCGG  73 399
  AGR_L_1330  759061 ..  759084 - -14.6  -4.28774   CGACCCAATCGAAAA          GTGTCGCCGC GCAA ACGGCGACAC           GCATCAGTCGTTTAG 100 37
  AGR_L_1327  757983 ..  757993 -  -2.4  -2.51547   TGGCTACAGCAATAT                 CGGC CAT GACG                 CCCTCCTATTCGAGA  38 31
  AGR_L_1324 NONE
  AGR_L_1323 NONE
  AGR_L_1320 NONE
  AGR_L_1318  752859 ..  752870 -  -5.8  -3.28791   AGTTGCGGGCTATAA                GCCA TCGA TGGC                 GTCACCCGCCGGCTT  54 200
  AGR_L_1309  750703 ..  750728 - -15.5  -3.20901   AGGCTATGAACCCAA         GCCTTCCGCAT CATA ACGCGGAAGGC          ACTTATTGGATTTAC 100 52
  AGR_L_1300  744839 ..  744853 -  -5.6  -3.89055   AGATACGTGGATAAA               TCGGGC CGG GCCAGA               AACTGCCAGACTGGG  62 427
  AGR_L_1296 NONE
  AGR_L_1295 NONE
  AGR_L_1293 NONE
  AGR_L_1292 NONE
  AGR_L_1291  738237 ..  738264 - -12.7  -3.41693   TTCAGCACGAATGAA        GCGCCACCTTG TCTAGG CGAGGTGGCGC         TCTTCGCCAGCGCAA  76 351
  AGR_L_1282 NONE
  AGR_L_1281 NONE
  AGR_L_1280  729292 ..  729306 -  -4.2  -4.08767   CGTAGCCTCGGAAAA               GGCG ATGTGCG CGCC               GTCTCTCCCGGTCAA  61 397
  AGR_L_1272 NONE
  AGR_L_1270  722718 ..  722732 -  -3.5  -3.68302   GGAATAGTCCAACAA               TGCCG CACAT CGACA               GGCACCTCCATTCGT  53 117
  AGR_L_1268 NONE
  AGR_L_1266 NONE
  AGR_L_1265  719710 ..  719739 - -12.9  -5.00884   ACTTCTTTGAAAAAA       GACGGGCACATCC TCCC AAATGCGCCCGTC        CGTTCTTTGTGGCTT 100 39
  AGR_L_1262  718304 ..  718327 - -14.6  -4.64766   TCGATATGGGAAAAA          CCCGCGCG-GT TTG ACGCGCGCGGG          AAAAGCCGCAAGGGC 100 58
  AGR_L_1261  717348 ..  717360 -  -2.6  -3.05963   ATCTTCATGGCAACA                GCCA AGGCG CGGC                GGGCGGTCTGACCAG  42 52
  AGR_L_1259  716476 ..  716512 -  -7.2  -4.18294   TAAAGTAAATAAGAA    CACCTATGCGGCTCCC GGCAG GGGAGCCACAAGAATG    GATCGATTTCAGCCG  74 50
  AGR_L_1255  714734 ..  714745 -  -4.4  -2.52464   CCGCTCCTTAATGTA                TGTC AGTC GACA                 TGGGACCATAGGCCT  43 6
  AGR_L_1253 NONE
  AGR_L_1250 NONE
  AGR_L_1248  711991 ..  712010 -  -3.5  -3.57462   GACGTCACCCTCAAA            CGCCGGCC GGATT GGC-GACG            TCCTGACCGAGATCC  51 1
  AGR_L_1247 NONE
  AGR_L_1244 NONE
  AGR_L_1243 NONE
  AGR_L_1241 NONE
  AGR_L_1239  707376 ..  707387 -  -5.8   -3.2614   TACTTTTCACATCAA                CGGT GAAA ACCG                 CGCCGGCTTCATGAT  54 5
  AGR_L_1237  706266 ..  706293 - -14.8  -3.08046   CCCGGACGTGAAAAT        TGCGCGGGC-GCC CGT GGCAGCCCGCGCC        GTTATCTTATTTTGC  91 32
  AGR_L_1234 NONE
  AGR_L_1232 NONE
  AGR_L_1231 NONE
  AGR_L_1228  701698 ..  701711 -  -9.5  -2.92192   TTCCAGGCAACGATA               GCGGG CGGC CCCGC                GCAGGCGGCGGAGAG  65 331
AGR_L_1212gl  693507 ..  693521 -   -10  -2.71364   CGATCCGTCCAAGGA               CAGGTC ATC GACCTG               CTGCGTGATCTGCAG  64 392
  AGR_L_1195  683320 ..  683333 -  -2.3  -3.53444   GCAGGCGCTGTGAAA               GCCAG CTTC CCAGC                CCACCAGTTTCTGTC  47 101
  AGR_L_1189 NONE
  AGR_L_1188 NONE
  AGR_L_1187  679224 ..  679239 - -10.4  -3.53224   CATCTGTCTTTCAAA              GGCCGA GCAA TCGGCC               TTCGACATGTGTGCG  74 5
  AGR_L_1185  678580 ..  678598 -  -7.4  -3.27298   GTCCCGAACCACCAA             TGTTCGTG GAC CACGATCA             GAGCGACCCGTGCTT  59 23
  AGR_L_1181 NONE
  AGR_L_1179 NONE
  AGR_L_1177 NONE
  AGR_L_1176 NONE
  AGR_L_1175 NONE
  AGR_L_1174 NONE
  AGR_L_1172  672065 ..  672087 -  -3.4  -4.58585   GATGGAAACAACAAA          CA-GCGACC GGCTCA GGCCGCGTG           TTCGGCCGCAGGCGC  67 14
  AGR_L_1171  670774 ..  670818 - -15.1   -2.7556   AACTTTAGGGAATGA CATCACATCTCCCGGTCTG GCCACAG CGGACCGGGAAATGTGTTG CATCAGTCAGCGTAT  83 32
  AGR_L_1165  668836 ..  668847 -  -7.2  -4.00934   AGCCGAAAGATCAAA                GCCG CTCA CGGC                 TTCTGCTCCTTCTTT  71 19
  AGR_L_1164  668110 ..  668145 -  -3.2  -2.51464   GTAGCAGCCAGTAAT    CGTGCAGGAT-GGCGAC GAT ATCCCCGATCATGCGCG    CGCCCTCCAGGCCGG  40 17
  AGR_L_1163 NONE
  AGR_L_1162 NONE
  AGR_L_1160  665737 ..  665751 -  -5.7  -2.64803   GGATGTTGAAATCGA               TGCTG CGGGT CAGCA               GATCAGGGGATGGGG  49 28
  AGR_L_1159  664932 ..  664954 - -16.4  -2.52896   GCATTCCGCAATTTA           CCTTTGGCGA TTT TCGCCAAAGG           AATTACTGAACGGCG  89 57
  AGR_L_1152  661677 ..  661692 -  -4.6  -4.25104   CCTTTCGCAGGAAAA              GCTTGC ACTC GCCAGC               GAACTGGGCGCGACC  65 471
  AGR_L_1145  658619 ..  658668 -  -3.4  -4.63218   TTCTCCGGAATAAAA TCG-GGTGGGTG-CGGCCCGGCAC CTAT GTGCCGGGCCTTCAGGCATCACGC GGCTTTCAGCACGGG  67 20
  AGR_L_1143 NONE
  AGR_L_1141  656693 ..  656715 - -15.6  -2.75826   CATTTGAACAGATGA           GGGAGGAGCA GTA TGCCCCTCCC           CTCCGGATATCAGGC  86 35
  AGR_L_1135  653047 ..  653057 -  -2.4  -4.82901   GGCCTTCCAGAAAAA                 TGGC ATC GCCT                 TCGCTCAGCCGAGCA  72 131
  AGR_L_1131  650045 ..  650057 -  -9.1  -2.87243   CGACGACGAGAACCA                GCGGA TCA TCCGC                AGCGACAGTGGCGGC  62 248
  AGR_L_1128  649363 ..  649376 -  -5.2  -2.78384   CGGCCCGCGACGAGA               GGCG GCCTCG CGCC                TCATTGAGGGTCATG  47 92
  AGR_L_1126  648336 ..  648348 -  -6.9  -3.34398   CGCGGTCCCGAAAGA                CCGGC GAG GCCGA                TAGGGTTTCGTGAGC  58 50
  AGR_L_1124  647850 ..  647867 -  -4.1  -3.57462   CACCCCACTGTGAAA             GTGCG GCGAGGAT CGCAC              TTTTCGCAGTCAGCT  51 40
  AGR_L_1123 NONE
  AGR_L_1121  645811 ..  645823 -  -3.4  -3.08133   TATTCAGGTACTGAA                GATC GTCCG GATC                GACTTCAGGAAAGCG  43 1
  AGR_L_1117  642520 ..  642548 -  -7.3  -3.54459   CGAAGCTGCGGCAAA        TATCGGGTTGGGC TCA GTCCTGCCCGATA        TCCAGGACGTCGCGA  58 391
  AGR_L_1113  641153 ..  641188 -    -9  -4.62069   CGGCGACCCGAAAAA    CCGCATGCGATCTG CTGGCTGC CCGATCGCATGTGG     TCACTTGGTAGACCT  89 57
  AGR_L_1111  639889 ..  639912 -  -4.5  -3.14132   GCCGGTGTCTACGAA          CCGG-TGCCC ATGAA GGTCAGCCGG          GTGACGGCGGTATAG  47 230
  AGR_L_1106  637492 ..  637509 -  -4.7  -2.60571   AATGCGTGAATTAAT             GCGCCAC GGCG GCGGCGG              CGGCCTCGTCGATCA  44 3
  AGR_L_1105 NONE
  AGR_L_1103 NONE
  AGR_L_1101 NONE
  AGR_L_1099  632217 ..  632227 -  -2.4  -3.85698   CCCTCCGGCCATAAA                 CTGG ATG CCGG                 TCCCGACTATATTCA  52 57
  AGR_L_1098  631219 ..  631264 -  -8.4  -4.03413   ACCTCGCTAGACAAA CCGCAACTGTATGGGCTGAGAC TACG GGATCAGCCCATAC-GCT-CGG AGACATGTTCGCCGG  74 9
  AGR_L_1093  629064 ..  629080 -  -5.7  -4.43949   AAAAGTAAATAGAAA              TCCGCCG GAT CGGCAGG              TTTTTCTTCGCGACG  73 173
  AGR_L_1091  627836 ..  627877 - -14.6  -3.06073   GATATCTGGTAAAAT CTTGACGTGTAGCCTGCCG GATGG CGGCAGGCTACAC-TCATA CTTTTCCGCACCATA  91 76
  AGR_L_1086  626599 ..  626609 -  -5.4  -3.53012   CCTCCCGTTTGGAAA                 GTTG GGG CAAC                 AGGTGCCCGTTTCCG  55 88
  AGR_L_1084  625620 ..  625648 - -18.2  -3.05463   ATGGTCGGGATTTAA        CCCCGCCCCCAT ACTAG ATGGGGACGGGG        CCTGGGAGGAGTTCT 100 40
  AGR_L_1081 NONE
  AGR_L_1078 NONE
  AGR_L_1076  622302 ..  622342 -  -3.8  -3.01712   TCCGGTGCTTGAACA GGTTGAAGCGGCGGAACCG TTTC CGGTTCTTCCGCCGCT-CC  AGAGATTATTAAACG  45 34
  AGR_L_1075 NONE
  AGR_L_1073  619814 ..  619843 - -15.8  -4.20806   CATCCTAAAATGAAA       TGCGCGGCGGTGC GTGTT GCACC-CCGCGCA       TTCGTTTTAGTGGAT 100 58
  AGR_L_1070  617633 ..  617651 -  -4.6  -4.21275   GCAATTTAGCGAAAA             CTTGTCTT CCA AAGAAAAG             GTGTGACCATTCCGC  62 62
  AGR_L_1067  616254 ..  616277 -    -8  -3.03443   GGATCAGGACATATA          CGCCGTGGGA CGGC TCGCCCGGCG           GCTGATCGCGACGGA  60 155
  AGR_L_1041  594793 ..  594811 -  -3.8  -2.75844   TCCTGTAGCTGAAAT             GACCTC TTGCTCC GAGGCC             GAGTTACCCTTCGTT  43 40
  AGR_L_1037  594252 ..  594283 - -17.2  -4.43911   AAACTGCAATGAAAA      CGTTCCGGTGCCGG CATG CCGGCACCGGGTCG       CATGGCTATCAAGCA 100 34
  AGR_L_1036 NONE
  AGR_L_1035  593285 ..  593304 -  -4.2  -2.75343   GGGACACTCCTAAAT            CAGGACCCG CGG CTGG-CCTG            CAGCGGCCAGAACCA  45 5
  AGR_L_1033 NONE
  AGR_L_1031 NONE
  AGR_L_1030 NONE
  AGR_L_1029 NONE
  AGR_L_1028  587970 ..  587988 -  -2.3  -3.17571   AATGTCGTAACTCAA             GCTCAAC CGAGT GTCGCGC             CGCTGCTGGATATCG  43 44
  AGR_L_1025  583595 ..  583615 -  -8.2  -3.06796   TTGCAGGTGATGGAA            CAGCTGCG CACAT CGCCGCTG            CAGATGGCCGTCATC  56 401
  AGR_L_1020  580091 ..  580115 - -11.4  -3.63627   GGGGCATATTGGAAA          CGGACAGCCC GTTTG GGGCTCTCCG          CGTCCTTCATGAGAG  79 50
  AGR_L_1004  572504 ..  572516 -  -6.2   -4.7373   GCACTTTACCAAAAA                CGGC GATCA GCCG                TCCACGAACACAGAA  81 204
   AGR_L_999  569853 ..  569866 -  -8.1  -3.50393   GTCCACTTTACAGAA               GCTGC CGCC GCAGC                AAGGCCTCCAGCCAT  65 4
   AGR_L_993  568016 ..  568055 -  -2.7  -3.59979   GCTCCGCACTCGAAA  TTCCGGTTCGGGCCGACG TCTGT CGCCGGCCCGGGA-GAAA  TCTTACTTGAAGAAC  49 28
   AGR_L_992 NONE
   AGR_L_991 NONE
   AGR_L_989 NONE
   AGR_L_987 NONE
   AGR_L_986 NONE
   AGR_L_984  561201 ..  561214 -  -5.2  -3.14132   TGCCGGTCTCATGAA               CCGG GTCATG CCGG                GCACAGCCTCAACTG  50 71
   AGR_L_982  560244 ..  560255 -  -7.2  -3.53012   TGCGCCCCGGCGAAA                CCCG CCGC CGGG                 GAGCGGTTCTGGTTT  62 53
   AGR_L_980 NONE
   AGR_L_978  557844 ..  557874 - -16.9  -3.14132   GTCTTGCCGCATGAA      TGCGGCCCGCCCGC AAAG GCGGACGGGCCG-A       TGGTTCTCGGTTCAG 100 37
   AGR_L_976  557198 ..  557212 -  -4.9  -2.94099   TCGCGTCAGGATATA               GCCGA AATGA CCGGC               ACGACGCTGCACACC  45 234
   AGR_L_968  552801 ..  552835 - -19.4  -3.30124   GGTTACGGTTGATAA     CGAAACGCCCCGGAAA TCA CTTCCGGGGCGTTTTG     TTTTGACGGTATCGC 100 52
   AGR_L_947 NONE
   AGR_L_945  544946 ..  544958 -  -4.7  -2.52623   GGCCTTTTATAACAG                GCCGC AAA GCGTC                TTCGATATTGTCGAC  42 135
   AGR_L_937 NONE
   AGR_L_935 NONE
   AGR_L_934 NONE
   AGR_L_933 NONE
   AGR_L_930 NONE
   AGR_L_928 NONE
   AGR_L_927 NONE
   AGR_L_926 NONE
   AGR_L_924  533424 ..  533439 -    -4  -3.05775   ATCATCGGCCAAAAG              GATTGA ATAT TCAACC               ATTTGATTTTATTGA  45 177
   AGR_L_921 NONE
   AGR_L_920 NONE
   AGR_L_919 NONE
   AGR_L_917 NONE
   AGR_L_915 NONE
   AGR_L_913  528710 ..  528722 -  -6.2  -3.08679   TCGGTTCATCGAAGA                GGCC GGCCG GGCC                TGATTGCGGCCCGGT  52 72
   AGR_L_909  521647 ..  521668 - -12.3  -5.04325   CGCAAACGAGAAAAA           GGCGCATCC CGAA GGATACGCC            TTTCAAGGGTCAGGC 100 35
   AGR_L_908 NONE
   AGR_L_906  518210 ..  518243 -  -2.3  -5.89947   CAAACGCAAAAAAAA     CGGCCGGATTGAT TTGAAAGC AGCGATCCGGCCC      CATTGACCACGCCTC 100 291
   AGR_L_895  513023 ..  513033 -  -2.4  -3.31792   CGATTATTTTTACAA                 GCCC TGG GTGC                 CGGCCGCGCGATAAG  45 9
   AGR_L_892 NONE
   AGR_L_890 NONE
   AGR_L_889 NONE
   AGR_L_888  509042 ..  509054 -  -3.3  -3.58726   TTGCGTCAGACATAA                CGGGA GAA CCCCA                GGAAACGTTCGGCCA  49 3
   AGR_L_887 NONE
   AGR_L_885 NONE
   AGR_L_883  505250 ..  505294 - -20.8  -2.55551   CACAATGTGAACTGA CAGGCCCCGGCTGCCACGACG ACGA CATCGCGGCAGCC-GGTCCTG ACGTTATTATCCCAA 100 32
   AGR_L_877  502189 ..  502216 -  -8.5    -2.974   GCAAGACGCAAATTA        GGC-AGCGGTGA AATTA TCACCACTTGCC        TTTTGCCGGGAATTG  59 48
   AGR_L_875 NONE
   AGR_L_873  499273 ..  499285 -  -2.6  -3.08073   ACGATGCTCAAGAGA                CCGA CCCTT CCGG                ATCATTACTTGGAGA  42 30
   AGR_L_871 NONE
   AGR_L_870 NONE
   AGR_L_868 NONE
   AGR_L_867  495672 ..  495688 -  -3.6  -4.30719   GGCGGGGAGAAGAAA              CGAGCG GCACT CTCTCG              CCAATCAAGCGCGCT  64 30
 AGR_L_863gl  494387 ..  494411 -  -4.2  -2.89564   GGGCGACGGCAGAGA          GATGCGGAGA GCTGG CCCCCTCATC          TGCCACTTCGGGGCA  46 170
   AGR_L_862 NONE
   AGR_L_861  491479 ..  491510 - -10.8  -3.48276   GCGCGGCGGAGAGAA      CCCTGTCAGCCCAA GGAC TTGGGCTGGCTGGA       TGCCGGATCAAGTCC  74 73
   AGR_L_857  490387 ..  490428 -    -5  -3.21416   GATGCCGATGACGAA GGCCGG-GCGGCGGCGAAGC AATC GCATCATCGC-GCACCTGCC CGCAATCTCGGATCG  52 10
   AGR_L_856  489572 ..  489610 -  -9.7  -3.64821   TAAAAACAGGAAATA  GCGGCGATATCAGCTG GAAGCGCT CAGCTGGTATCGC-GC   GGATCGAGCAGATCA  74 10
   AGR_L_854 NONE
   AGR_L_853 NONE
   AGR_L_852 NONE
   AGR_L_849  485695 ..  485713 - -13.8  -3.68359   TCCTGAAAAGCAGAA             GGCGGCCA TTA CGGCCGCC             GGATGTTTTACGCAG  89 33
   AGR_L_846  483780 ..  483791 -  -7.2  -4.27512   GGGGAGAAGAAACAA                GCGG CCCG CCGC                 CCGATTCCCTACCAG  77 56
   AGR_L_843  482542 ..  482553 -    -3  -4.70659   GCGCACATGGAAAAA                TCAA ACCA TTGA                 TTTTGATGAATTAAT  70 47
   AGR_L_841  481041 ..  481053 -  -6.9   -2.7806   TTGAAAGGCTTAAAG                GCCGC CGC GCAGC                TCGCAGCTTGCGCCC  52 90
   AGR_L_839 NONE
   AGR_L_835 NONE
   AGR_L_832 NONE
   AGR_L_830 NONE
   AGR_L_828 NONE
   AGR_L_826  474219 ..  474235 -  -9.3  -4.30719   GCCGGGGAGAAGAAA              CAGGCGG CAG CCGCCAG              CCATAATTCCAATCT  84 47
   AGR_L_822  471951 ..  471978 -  -3.2  -4.58395   GCGAGGTGCCAAAAA        CCCGCGAGGAGC TGGT GACCCTGCCGGG         GGTCGGCAGGAAGAC  70 333
   AGR_L_819  470895 ..  470919 -  -4.2  -4.03234   TGCTCGTCACAGAAA         TCCA-GCGGAC ACGC GCCCGCGTGGC          GAAGAACTCTTCTCA  60 128
   AGR_L_818  469844 ..  469862 -   -11  -3.94877   ATGGGTCAAGAATAA             CCGATCCC AAG GAGATCGG             CAAAGACAATTCAGA  85 46
   AGR_L_816 NONE
   AGR_L_815  469238 ..  469257 -  -6.4  -3.21099   CCGCGCCACGATCAA            GCGCATCG GCTG CAATACGC             TGATCACCGACGAGG  54 69
   AGR_L_812  467020 ..  467044 - -10.7  -5.63504   AAGGGCACAAAAAAA          CGCGACCGG CAGGGGC CCGATCGCG          TTTCAATTGACTGGA 100 93
   AGR_L_807  465262 ..  465285 - -18.2   -4.8622   CGTCTGAACGAAAAA          GGCGACCGGT TTTC ACCGGTCGCC           TTTTCTCTTTCCCAT 100 49
   AGR_L_796  459953 ..  459976 - -12.5    -4.329   GAAGAGACGAAGAAA          GGGAGCTTC GCGTGA GAAGCTCCC           GATAACCTCGTTCGT 100 233
   AGR_L_783 NONE
   AGR_L_781  449842 ..  449865 -   -16  -5.79595   TGCCAAAACAAAAAA          GGGGCCGTCA TTTC CGACGGCCCC           AGCTCTGCGGTGGAT 100 56
   AGR_L_779  448963 ..  448994 -  -3.8  -3.53224   TACCGCCGCCGTAAA      TCGAAAAATGATGT ACGT ACCTCATATTTCAA       CAATGGGACTGCGGC  51 40
   AGR_L_777 NONE
   AGR_L_776  446317 ..  446360 -  -4.4  -2.71364   TGAGGGCGGGAAGTA GCCGCTTGTCGATCTCCCCCC TTG AGGGGGAGAT-GTCCGGCAGG ACAGAGGGGGGTAAA  45 57
   AGR_L_774  444421 ..  444436 -  -8.2  -3.36327   TCAGGGCAGTGATAA              CGGCCC ATGG GGACCG               CGATAGCGGCCCATC  64 428
   AGR_L_771 NONE
   AGR_L_770 NONE
   AGR_L_768  441800 ..  441835 - -15.4  -5.53079   AAAAGAGAGAAAAAA    TCTACCGCAAAGCCGC CTCG GCGGCCCTGCGGCAGT     CAAGATTTCGCGACG 100 50
   AGR_L_765 NONE
   AGR_L_763 NONE
   AGR_L_761  438913 ..  438934 - -13.7  -5.63517   TCTCCAAACAAAAAA           CCTCCCCCG CGAA CGGGAGAGG            TCCTCATTTCCACCA 100 53
   AGR_L_758  436267 ..  436283 -  -3.5  -3.61268   GATCGAACTGGCAAA              GACGCGC GGC GAGCGGC              ATCTGGGGCGGTAAG  51 263
   AGR_L_750  432817 ..  432854 - -23.7   -4.1891   TGGGCCGAATACAAA   TGTCAAACCCGCTCACG CCTT CGTGAACGGGTTTGACA    GAGCTCATATCAGCT 100 49
   AGR_L_748  431942 ..  431959 -  -4.7  -2.65815   GGGAGATCGACATGA             GGCGGCC TCTC GGCCATC              CTCAACGTTGCGAGT  44 126
   AGR_L_746 NONE
   AGR_L_743  430858 ..  430881 -  -8.9   -3.9978   CGATAAAACGAAGAA          GTAGAGCAC ATTTTA GTGCCCTAC           CCGTCGCGGCGGCGC  76 22
   AGR_L_738  427231 ..  427243 -  -4.7  -3.61894   AAGGCCCCGGAAGAA                CTCGG CAG CCGCG                CCAACATCATGGCCA  54 465
   AGR_L_729  423352 ..  423368 -  -4.5  -3.33744   GGCGCGTTTAAAAAT              TTCAACA AAT TATTGAA              GATTGGCGTCGATTG  51 18
   AGR_L_726  422036 ..  422059 - -11.6  -2.53263   CTGAGCCGGAATCCA          GCCGCCGCGC GTCC GCGCGGCGAG           AAGAATCTTTTCAGC  68 172
   AGR_L_725  421756 ..  421768 -  -3.3  -2.69151   TTTTGTCAGACATGA                GCGGA TAT TCCTC                CAGATAGCATTCCGA  40 43
   AGR_L_723  420666 ..  420690 -  -7.8  -3.02626   GAATAGGGACAGACA          GGAGGCGAGC GCCAA GCTCACCTCT          TTCGTCATGCGCGGG  57 126
   AGR_L_701  407249 ..  407279 -  -9.8  -3.03619   AATGACCTGTGAAGA       CCATATGCTCCA GCTAGCG TGGGGCATATGG       TGCATTGGCCGCCGC  67 60
   AGR_L_682  398751 ..  398766 -  -6.1  -3.19246   CCAATTGCAATGGAA              CGTGG ATATCG CCACG               CTCCTCAGCTTTGCA  54 116
   AGR_L_680  398340 ..  398384 - -10.6  -2.55351   TCCCGGCACAGCAAT TCGATCGGGCCGCAGCCGGCA GAAA TGCCG-CTGCGGCCCGTTTTC GTTCAAGGCAAGGTC  66 28
   AGR_L_676  395580 ..  395613 - -14.7  -3.05384   GGTCTTGGCATCGAA     GGTT-ATGGGGTGGCG CTA CGCCACCTCATCAACC     TTTTTTCCCGATCCT  91 20
   AGR_L_649  384811 ..  384827 -  -3.7  -4.07568   CCGCCTGCCGGAAAA              CCATG CGGATGC CATGG              TCACCGGTCCATCCT  60 504
   AGR_L_645  382917 ..  382934 -  -3.3  -4.07568   CCGTGCCGCTGAAAA             CCGTGCG CGGC CAGACGG              TCGCCGCGCTTAATG  59 111
AGR_L_1055GM NONE
   AGR_L_642 NONE
   AGR_L_640  379417 ..  379451 -  -7.2  -3.02461   CAAGTGGCCTGAATA    GCCACAACCACACGT ATTGAA AC-TGTGGCAGTGGC     ATTGATAACGTTTTA  57 109
   AGR_L_636  378006 ..  378021 -    -4  -4.23723   CAACAGCACGCAAAA              CCATCA AGCA TGATAG               AAACAGGCGCCGGGT  64 64
[truncated: 80,835 more chars]
