# Supplementary material for: Rapid, accurate, computational discovery of Rho-independent transcription terminators illuminates their relationship to DNA uptake
Source: Genome Biol. 2007 Feb 21;8(2):R22. doi: 10.1186/gb-2007-8-2-r22 (PMC1852404; doi:10.1186/gb-2007-8-2-r22)
Supplement: Additional data file 4 — Best terminators found downstream of each of the genes of the 343 organisms studied. [file gb-2007-8-2-r22-S4.zip › Agrobacterium_tumefaciens_C58_UWash.bag]

     Atu0001 NONE
         maf    1632 ..    1652 +  -2.5  -2.73364   TTATCGAAACTACGC            GACATGGAT GTC ATCGATGGC            TGATTCACGTGAAAC  39 2
        aroE NONE
        coaE NONE
        dnaQ    3846 ..    3874 + -11.8  -4.54047   GAAAATCGGCTAAAT        AAAAACCCGGGT GAAGA ACCCGGGTTTTG        TTTTGTCTGCAATGA 100 63
     Atu0008 NONE
        mltA NONE
     Atu0010    7524 ..    7547 +    -3  -4.07687   TGCGGCTTTCGCGGC          GGCGCGGTGA AAAA TCATGACGCC           TTTTGCGGAGGCCGT  58 6
     Atu0011    8007 ..    8017 +  -4.6  -3.35679   TTTGAGTGATTCGCT                 GGCT TCA GGCC                 TTCTCACTGAAACGC  51 127
        gyrB   10547 ..   10583 + -23.9  -3.81951   GAAACGAAAATTTAA    CAAAAGGCCCGGCGG TGAATTT CCGCCGGGCCTTTTG    TTTGATGGTGTCGGG 100 73
        hpcE   12201 ..   12236 + -13.2  -4.38712   AGGCATTCAACGAAA    AGTGAGGCGCCGGCGG GAAA CCGCTGGCGCCTTAAA     TTTTGTGCACCTGCG 100 49
        depA   13593 ..   13607 +  -3.6  -4.21194   GATGGACGAATCGGT               TATGAA GGC TTCATG               TTTTCGCTCCTCAGA  60 83
     Atu0016   14377 ..   14395 +  -3.7  -2.53876   ATTTCGATTGAAACT             GGCGGCG TGCAT CGCCATC             TGGATTCACGTGAAA  42 30
        trpF NONE
        trpB NONE
        trpA NONE
        accD   18141 ..   18172 +  -5.9  -2.66912   GAGGAAAAAAATATG      TCG-CCCGGAGGCA TAAAC TGCTTTCGGGATGA      TGCTATACGTTGCCT  49 39
        folC   19598 ..   19617 + -12.8  -5.28481   TTCCCCAATAAAAAA            GCCCGGCG ATCA TGCCGGGC             TTTTTTCATTCCATA 100 30
        pckA   39225 ..   39249 + -13.6  -4.60255   TTTCGTGAGGAGGAG          GGAACCCGGC CCAGT GCCGGGTTTC          TTTTTGCCGGGTTCT 100 51
     Atu0036   39856 ..   39868 +  -5.5  -3.29461   ATCGGCGCGCGGGCG                CGTCG GCA CGATG                TTCTGGCGCAGGTTC  52 120
     Atu0042   44001 ..   44019 +  -7.4  -3.01712   AACTCGCGCACCAGT             TCGGTATC GAA GGTGCCGA             TCTTCGGCGCGGAGA  52 252
        hslV NONE
        hslU   46545 ..   46569 + -14.3  -5.23292   GGGACAACGAAAGAA          GAGTGCGGCCA TAT TTGCCGCACTC          TTTTATTTTATCTGC 100 49
     Atu0046   47702 ..   47726 +  -6.6   -3.6682   GACTATTATCCGCCA          TATTGTTTCC AAAAA GGAAATAATA          TTTGGCTGGATGCCG  62 46
        glcB   50104 ..   50127 + -14.6  -5.16841   TCCATAAACAAAAAA          GCCGCCG-GGA AAA TCCTCGGCGGC          TTTTTCTTGATCTGA 100 159
     Atu0049   51730 ..   51756 +  -2.3  -4.14392   CGCACGCGGTCTGCC        GACATGGGGTTT TCGG GAACCTCG-GTC         TTTTCACCCTTGCGC  60 222
     Atu0058   62782 ..   62800 + -11.7   -3.8901   CCAGCCGACACCAAG             GGCCGCT ATCCA AGCGGCC             TTTCGTCGTTTAAGG  86 315
        recQ   65401 ..   65415 +  -4.2  -3.53563   AGAACCATAGGGGAC               GGGG ATCAATG CCCC               TTTCGCGCAGCATGT  52 422
        frcB   67566 ..   67582 +  -3.5  -3.53012   GCCTGAAGAAGTGCT              GGGGCTG ATG CCGCGCC              TTTGAAAAGCCGCGG  51 18
        frcC NONE
        frcA NONE
        frcK   70364 ..   70380 +  -4.3  -4.65446   GTGTTGAATCTTTTT              GATCCAC AGG GTGGGGC              TTTTGTGTGTCTACT  71 101
     Atu0067   70901 ..   70913 +  -3.4  -3.03771   GCCACCCGATTGCGA                TTGC AATCG GCAA                TGTTGAGCCGTGTCC  43 197
        nrdH   71177 ..   71216 +  -2.7  -3.28712   CTCGATCAGCTGAGG  CGGCGGGGGCGATGGGC CTGATC GTCTATTATTCCAGCCG   TTCTGAAAACACCCA  45 28
        nrdI   71633 ..   71643 +  -2.4  -3.14564   GCCCGTAGCCGCAAG                 CCAG AAA CCGG                 TTGATACGGGACTGG  42 72
        nrdE NONE
        nrdF   74822 ..   74877 +  -5.8   -4.4715   CAAGCCGGAAGGGGC TGGAGACGGTTGCGCCGATTGCATCG AACA CGAAGGCGCCGGCGCGACCGATGCCG TTTTGTCCATTGCCG  74 96
        recF NONE
        moeB NONE
     Atu0075   78503 ..   78519 +  -2.1  -3.92522   AGACACGCGGTCAAT              ACCGGTC TGC GGCTGGA              TTTCTGCCGTTCCCA  54 92
     Atu0078   81209 ..   81229 +  -6.1  -2.59421   CCAGCTCAAAATCCT            CGGTTTCGT AAA GCGAAAGCG            CTTCCTGCTTGTTGG  46 335
     Atu0080   83429 ..   83463 +   -12  -3.14564   TGGCCACCATCAGCA     GCTTGCCGCCGCTGCG CAA CGCACCGGCCGCAGCC     TTGATGAAGGCCTGG  69 148
     Atu0083   86829 ..   86869 +  -4.5  -4.07885   TCAAAAGGCCCGATA  TAAAAACCGGCGGGTATCG TTG TGAAACCCGCCGGATAAGA  TTTTAGCGGCGAATG  62 23
     Atu0091   96550 ..   96562 +  -2.6  -4.62069   ATCGGGAAAACATGT                CGGT GCAAG GCCG                TTTTTCGACTGCCAG  68 90
     Atu0094   99102 ..   99130 + -11.8   -3.1875   GCCGTGTCCTGAGAT        GAGGATGGCG AATGCTCAA CGCCATCCTC        TTCAGTTGGAATATC  78 41
     Atu0097 NONE
     Atu0098  103429 ..  103457 +  -4.3  -4.07568   CCGCGGCAAGACGCG        GCGCGAGAGCCGC CAT GCTGCGGTCGCCC        TTTTCGGAAACCAGC  61 454
        cycM  105395 ..  105424 + -13.7  -4.56597   CATGATGGTTCATGA       TAAAAGCCCGGTA TCGC TGCCGGGCTTTTG        TTTTTGGACGGGCGG 100 45
        cspA  110023 ..  110038 +  -4.7  -2.79492   CGCAGGTGAGCTCGT              CGCTT CCTGAT AAGCG               CTTTGGCCTTAAGGG  45 16
     Atu0107  110356 ..  110373 + -10.5  -5.61881   AAAAACGGATGGAAA             GGTCGGG CTCG CCCGGCC              TTTTTGTTTTTGCGA 100 158
        polA  116217 ..  116243 +  -3.6  -2.92669   AATTGGGATGAGGCG         CATTGACTGGCC TTT GAGCGGTCGATG         TCATTGCTTTGTCGT  44 20
     Atu0111  117089 ..  117104 +  -6.1  -2.75819   AAAAGATGCGTATCA              GGGCT GGTCAA AGCCC               GTTTGGGCATGTATA  50 96
        rpmF  117419 ..  117449 + -14.9  -4.10657   CCGACATCATCTTTG       CAAAAAACCGGTC CTCGT GGCCGGTTTTTTG       TTTTCAGGACTGTCC 100 47
        dctB  119376 ..  119397 +  -2.9  -2.82449   GGCGCACGGAGGCGG           CTGCGGAAT GACC ATGTCGCGG            GTTCTGTTGATCGAC  41 15
        dctD  120727 ..  120785 +  -4.9  -2.56715   CATATGACCGAGGTC T-G--ATGGGTGGATTTCCACCCATGGA TGAGGC TCTTTGGGTTGAAATCCACCCATTGCCA TCCATTGATAGCGAT  44 23
     Atu0115  121218 ..  121238 +  -8.2  -3.86346   TTCTGCACCACATCG            GCATGGCG ACCAG CGCCACGC            TTTATCGCAAGCTCG  71 311
     Atu0116  121913 ..  121960 + -14.1  -3.53012   CAATATGCCGATTGA TGAACGCGGAACGACCGGCGGT ATCTC GCCGCCGGTCGA-CTGCGGTCG TTTCAACAGGCGGAC  95 26
     Atu0117  122450 ..  122466 +  -2.9  -3.09018   CTGCCGTTCCAGCGC              TTCGGCC CCT GGCTTAA              ATTTTGAGGTGCTGC  43 2
     Atu0118  124009 ..  124032 + -14.6  -5.43414   ATCAAAATGTGAGAC          GCCGGCGATG GAAA CATCGCTGGC           TTTTTTGTGTCTGGT 100 46
     Atu0119 NONE
     Atu0120  124928 ..  124954 + -14.5   -4.1043   ATCCGAAACAAAAAA        CGCCGCCAATCC CGAA GGAT-GGCGGCG         TTTCTGATGTTTAAG 100 41
     Atu0124  129107 ..  129120 +  -2.3  -3.10071   AACCGGCCGCACGGA               GGACC GAAT GTTCC                TGTTCGATACGCTTT  42 91
        msrA  129740 ..  129751 +  -3.6  -2.63715   CGGGCTGCGGGGAAC                CGGC GTAA GCTG                 TAATATAGGCTAGAT  42 1
     Atu0126  130986 ..  131015 + -16.5  -4.34402   TATGATATGTGTCTG       GGGCGCATGATGA ATTT TCATCTTGCGCCC        TTTTCATATCCAGCC 100 41
     Atu0127 NONE
     Atu0128 NONE
     Atu0129 NONE
         cdd NONE
        deoD NONE
        deoC NONE
        deoA  138334 ..  138351 +  -9.1  -4.07687   CTGCGGTCTGGAAGC             TTCGGCG GTGG CGCCGGA              TTTTGCAGCGCCGGT  76 414
     Atu0143  148408 ..  148437 + -20.1  -5.89659   TCCCTGCAGCCTTCG       CGCCGCGGAATCC TGTC GGATTTCGCGGCG        TTTTTGTTTTTTTAT 100 58
     Atu0144  148689 ..  148727 +  -8.6  -2.71712   GGAGCAGCCAGGTCG   CCTGCGGCTCCGCCCGCA GAG TGCCGGCTGACGCGCCGG   GTTTCGGGAAAGAGG  57 52
        gltB NONE
        cysJ  156436 ..  156457 +  -3.7  -4.80882   TGCATGCCTGTGAGG           TAGGTTTTG TCGA CGGAACCTG            TTTTTGATATCAGGT  74 410
     Atu0152 NONE
         irr  160853 ..  160870 + -12.7  -3.26779   TATAGAATGTGAAAA             TGGCGCC CCTG GGCGCCA              TCTCTGTTTTCAGCG  83 54
     Atu0157  164099 ..  164124 + -10.3  -4.07568   GCATGCGGTGCTCTG         ATGGCGCGGCG AAAG TGCCGCGCCGG          TTTTCCGGACAGGCG  86 118
     Atu0158 NONE
     Atu0159 NONE
        hutC  166770 ..  166782 +  -3.3  -3.72576   GCTGACGGGCCTGAG                TGCCG GTG CGGTG                TTTGCTCAGCAGGCC  51 320
        exbB NONE
        exbD NONE
        tonB  169233 ..  169243 +  -2.4  -3.71279   CGACTCTGAAGAGGA                 CGGG TGG CCGG                 TTCATTTTCCATGTT  50 65
         mdh  170402 ..  170428 +  -8.6   -4.2558   TCGCATTTGCGTCGA         TTGGGCCGGACA TCA TGTCCAGCCCGC         TTTTGGTCCGCCATC  81 102
     Atu0182  186085 ..  186109 +  -7.7  -3.45776   CAGCAGCAGCGCGGT          GCCCGAGGGCG CAT CGACCTTGTGC          TTGTGGTGCATTTCC  62 353
     Atu0187  191355 ..  191383 + -13.2  -3.53012   ATGCGTGGTGGTCCG        GCAAGGCCGG GAACTGAGG CCGGCCTTGC        TTTCGCGGCGAAGGC  89 9
     Atu0188 NONE
     Atu0189 NONE
     Atu0190  195684 ..  195698 +    -7  -3.08679   TTCCCGCAGGACCTT               GCGCTG TTG CTGCGC               TATTCACTGAACAAC  54 311
        dadA NONE
        glnA NONE
        ordL  199600 ..  199610 +  -4.6  -3.64703   GCATTTCCAGTAAAA                 CTGC GTA GCGG                 TTTACGTCCGGACAA  55 42
     Atu0202  207189 ..  207211 + -14.1  -2.88118   GCCGTTTTCGCAATA           CCGGCGGGT CAATT GCCCGCCGG           CTTGTTATCCAGTGA  86 42
     Atu0206 NONE
     Atu0207 NONE
     Atu0208  213612 ..  213623 +  -4.4  -4.09243   AAAGGTGCCGGGCCC                CTCT GGCG AGAG                 TTTTACGGCGCTCTC  62 147
     Atu0209  214900 ..  214929 + -15.1  -4.60487   TGATCCACAACGATC       CTCGCCTTCCGCCG TGG TGGCGGAAGGC-AG       TTTTTAAGCATCATA 100 38
     Atu0210 NONE
     Atu0211  216450 ..  216475 +  -6.1  -3.56099   AGCCGACGGCTTTCC         GCCGCCG GGAAGGCTGAGA CGGCGGC          TTTCACGACATTGTG  57 9
     Atu0212  216904 ..  216914 +  -6.8   -2.5806   CCCGGTATCAACCCT                 GTCG ATC CGAC                 CTTCTGAAGCGGTTT  51 8
        pncB  218589 ..  218599 +  -8.2  -3.39449   CGTAGATGTCGAAAT                 GCGC CCA GCGC                 TTGGTATTGGTGACA  59 197
     Atu0215  220995 ..  221012 +    -4  -4.84359   GGCACGGTCAGTTTC             GGCGGC AAAGCG GCAGCC              TTTTTCTCGGCCTCA  74 183
     Atu0226  230636 ..  230652 +  -2.1  -4.71382   GGCGACAAGGACGCT              CAGCCCT GAC AGGGCAC              TTTTTGCATCATTCT  68 17
     Atu0229  232019 ..  232035 +  -7.3  -3.08464   TGAAGCTGGACTCAA              TTGGCAA TTT TTGCCGA              TTGAGTCCATCGTCG  57 115
        guaA  232753 ..  232770 +  -2.6  -3.13906   GCCCGCGCCTGGATT             CGGCTG ATCTGA CAGCGG              TGATTTTCGGTTGCG  42 14
     Atu0232  233234 ..  233247 +  -3.1  -3.71686   TCTCATGCGTTCATC               G-GCTG TAC CAGCAC               TTCTCTTCGGTTGCC  51 219
     Atu0233  234301 ..  234315 +  -4.2  -2.52516   CCTGGCATCGCTGGG               TCGATC GTC GTTCGA               GTTGATGATCAGCGC  43 6
     Atu0235 NONE
     Atu0236  237140 ..  237161 + -15.9  -5.38054   ATTGATATGATAGAA           CCGCCTGCT TTTC AGCAGGCGG            TTTTTCTTTGTGGAA 100 48
     Atu0238  238730 ..  238740 +  -6.8  -4.62069   AACGGCCCGGGGGCA                 TGCC GAA GGCA                 TTTTTGAAATGCCGG  78 60
     Atu0240  239993 ..  240011 + -12.4  -3.53811   CCTTCAAACGCAAAA             GGGAGGCT GTG GGCCTCCC             TTTAACAGCGATGCA  81 48
     Atu0245  244561 ..  244572 +  -2.2  -3.25823   CAAAGACAGCGCTGA                TTCC CAGA GGAG                 TTCATATGGCCACCA  43 26
     Atu0246  245339 ..  245361 +    -9   -4.7629   TTCGGCCGCCAGCCT           GTCCGCCAGC ACC GCCGGCGGAA           TTTTTCCCTTGCTGC 100 268
     Atu0248  247506 ..  247532 +  -6.7  -3.40052   AGAGATAGGCGTCCT        TCT-TGAAGGCC TGCT GGCTTTCATAGA         TCTTCTTGAAGCTCT  56 112
     Atu0251  250531 ..  250565 +  -7.7  -3.68222   GGACGACGGTGATCA     GCAGATCGGCCACGG AAAAC CCGCGCTCGATCAGC     TTCTTGCGCTTCAGC  64 305
        infC  252597 ..  252628 +  -5.8  -4.08767   CTGCGTAAATCACCG      CCGCAAGGGGAAAT TTTC ATTCCCCGTTGCGC       TTTTAGCCGACTGCG  67 60
        rpmI  252948 ..  252958 +  -5.4  -4.14013   ACTACCTGCCGAACG                 GTCT CTG AGAC                 TTTTCCGCACTTTTG  65 18
        rplT  253433 ..  253456 + -17.4   -5.0925   TGTTGTCATTTTAAA          CCCGCGTCGG GAAA CCGGCGCGGG           TTTTTCGTTTTGAGC 100 58
     Atu0257 NONE
        pheS NONE
        pheT  257993 ..  258022 + -16.5  -4.62471   CGGATGATAGAATGA       AAAAAGCCGCGGC AGTT GCCGCGGCTTTTC        TTTTTAGCGGTTGGC 100 52
     Atu0261  260438 ..  260452 +  -8.5  -4.03978   AGGCGCAGCCATTCC               GCCCG GTCAG CGGGC               TTTGTGTCGCGAATT  71 429
     Atu0266 NONE
        xseA  266729 ..  266747 +  -6.6  -4.62069   GAGGCCAGCACCCGG             CGGCACGG TGA TCATGCCG             TTTTTCACCTCGGGC  78 116
        pecM  270297 ..  270331 +  -4.8  -4.19704   CCCTGCGCCTTGATC     TGATCCTGCGACAGCG AGG CGCCGTCGAGGAAGCA     TTTTGAATAGCATTG  65 167
     Atu0277  272873 ..  272887 +  -5.6  -5.00616   GGCGGATAATTTCGG               GCATGG GAG CCACGC               TTTTTTGGCCCCACC  82 82
     Atu0279 NONE
     Atu0280  274985 ..  275005 +   -14  -3.51329   AAGACAAAACAGAAA            CGCCGCGA ACTAG TCGCGGCG            TTATCGTTCAAACTG  95 13
        uppP  289629 ..  289651 + -12.7  -5.42862   CCGAAAAACAAAAAA          GCGCC-CCGG AGAA CCGGCGGCGC           TTTTTTTAAACCTGT 100 59
     Atu0295  290111 ..  290127 +  -6.5  -4.56914   GACAGCATAAAAAAA              GCGGG ATGTGGC CCCGC              TTTTGATTTCCATGA  78 71
     Atu0302 NONE
     Atu0303 NONE
        nodL  297089 ..  297116 +  -6.3  -2.56432   ACCGCTCTATTCGCA        TCCTCACC-CCA ATAAA TGGTGGAGAGGA        ATTAGTAATGTTGAA  49 99
        ugpA  298451 ..  298483 + -18.5  -3.35679   AATCAATGATCATTG      TCGAGCCTCCCTTTC GAT GGAAGGGAGGCTCGC      TTCTGGATAAGGAGG 100 54
        ugpA NONE
        ugpE NONE
        ugpC  301454 ..  301480 + -10.2  -3.29043   AGCCCAGCGCAGAAA         TCGGCGCGAT GACTAAA ATTGCGCCGA         TTGTCAAAACCGCTT  71 40
     Atu0309  302079 ..  302090 +  -7.2  -2.82516   CCTGTCTTCACCCCC                GGCC GGCG GGCC                 TGTGCTGCTCCGCCG  55 43
        gshB  303324 ..  303350 +  -4.5  -4.33214   ACAACTAAAATACAT        CGCCTGCGAGAA ATTG TTCTC-TAGGTG         TTCTTGTTTTATTCT  66 86
     Atu0311  305008 ..  305050 + -10.4  -2.52896   GGGCCTTAACCGCAA AAAAACGATGTGCCGCCAGC GGG GCGGGCGGCACATCGGGATA TCAATTGACCGGTGC  65 54
        prfC  309021 ..  309036 +  -8.2  -2.62263   CATCAAGGAATATCA              CGTCGC CAAG GCGGCG               TGATATCAGCCGGAT  56 7
         dfp NONE
     Atu0317  310927 ..  310958 +  -3.1   -4.3467   CCAGCGGTGCAGGCG     CGGGG-TGCT-GA AGATATAG TCGAGCAGCCCCG      TTTTCATATCGACGT  65 267
        mutM NONE
        fadB  316331 ..  316342 +  -5.8  -4.14392   GATTCGGAATATCGG                CGCT TTTA AGCG                 TTTTGCGCGTTGACG  67 42
        rpsT  316807 ..  316826 + -11.4  -5.01535   TTAACTATTCAAAAA            GCCTGGTC TTTT GACCGGGC             TTTTTGTGATTCTAA 100 56
        dnaA  319115 ..  319130 + -11.8   -5.5074   AACGCATGAAAAAAA              GCGGCC TTCG GGCCGC               TTTTTTATTGAATTC 100 32
        hrcA  323005 ..  323041 +  -6.5  -4.59773   GACACATCAGCAAGA    TCAGAGAATGCGGCAAG CTT TTTGCCGCAAGCCTTGA    TTTTTGCCCGTCAAA  78 41
        grpE  323766 ..  323782 + -11.5  -5.59534   TTCCGTCATAAAAAA              CGCGCCT TCA GGGCGCG              TTTTTTATTGTCGTT 100 52
     Atu0336 NONE
        sppA NONE
        ihfB NONE
     Atu0339  330865 ..  330875 +  -8.2  -2.78384   GTGATGGTGGCGACA                 GCCG TTC CGGC                 TCTAGTCGAGCGGCG  57 37
     Atu0340 NONE
        trmH NONE
        lspA  333457 ..  333474 +  -9.1  -3.58726   CCAAACATATCAAAA             CCGCTGC CGTG GTAGCGG              TTATGTATGAGCGAA  68 57
        barA  335751 ..  335775 +  -2.3  -3.85698   GTTGGCGGCATTTTG         TCACT-ATTC TGTCGC GAATTAGTGA          TTTATGACAGGAAAA  52 55
     Atu0344  336763 ..  336776 +  -5.2  -2.62616   GTGTGTTGTGTTGGG               GCGG GCAATG CCGC                TAGTGTCGGCGCTCC  46 91
        mutS  339587 ..  339605 +  -8.8  -3.28712   TTCTTTATAGGACAG             TCCCATCG CAG CGGTGGGG             TTATCCCACAGGACA  65 73
        glnD NONE
        mviN  344055 ..  344066 +  -3.6  -4.36914   CGCCGAGACGGAGGT                GGGC TGAT GTCC                 TTTTCTGAAAACCGC  64 19
     Atu0348 NONE
        trpS  345694 ..  345713 +   -15  -4.62069   GATTTGATATAATCT            CCGCCCGA ACCG TCGGGCGG             TTTTTCGGATCACGG 100 86
     Atu0351 NONE
     Atu0352  347636 ..  347651 +  -3.2  -4.08546   CGTTGCCTGATACGG              CATGCA TGAG TGCTTG               TTTCTGATTCCTGAT  58 31
     Atu0353  348170 ..  348184 +  -4.2  -5.00616   GCGATCTTCGCTAGT               TCCCTG CGA CAGGCA               TTTTTTGGCGAAAGC  80 27
         fur NONE
        plsC  349541 ..  349588 +  -2.7  -4.14615   AAATCGGATGCGTAA GCTGAAAT-CAAGAGCAACGGA ATTGC TCCGTTGCTCTGGCATCCTCGC TTTTCCGGCATTTTT  58 75
        miaB NONE
        phoH NONE
     Atu0358  352638 ..  352653 +  -4.6  -3.80142   CTATCTGATCCCTAC              GCGGGT CAGG AGCCGC               TTTAAATATTGTCTG  58 5
     Atu0359  353821 ..  353844 + -13.2  -4.03234   ACGCCGACTAGAAAA          GGTGACAGGGG AGC CCCC-GTCACC          TTTATCTCAAGACGG 100 30
         lnt  355613 ..  355625 +  -4.7  -2.76263   CGGCGCCAGAATTGA                CCGGG AAC CCCTG                TAATTGCATAGTGAA  45 26
     Atu0361  356214 ..  356229 + -10.4  -5.71712   ATGCCGGGCACTCAA              CGGTCC GCAA GGACCG               TTTTTTTGTGTCCGA 100 74
        metK  357720 ..  357761 + -17.4  -3.49065   ACCGTCTACAACTTT TGTAACCCGCACAGTGCC CCATGT GGCGCTGTGCGGGTTAAG  TCTATTTGTTGTTGA 100 131
     Atu0363  358632 ..  358647 +  -7.5   -4.1196   TGAACCTGCAACGGC              GGCGC GCTTCA GCGCC               TTTTCGAAATCCATT  68 173
         def NONE
         fmt  362324 ..  362344 +  -3.2  -3.57263   CGGTTCCAGCCACAA           CGAGGC-TC GGCT GATGCCACG            TTTCCGCATGACCGT  49 12
        truA  363426 ..  363436 +  -2.4  -2.60032   AGTTCACGGTGGTGA                 CGAG CGG CGCG                 AATTTTTCCCGGGCG  38 314
     Atu0372  366811 ..  366825 +  -4.2  -2.74999   CGAGCACTGATTATT               CTTAGC GCG GCGAAG               TAATATTAGGGCTTA  45 31
     Atu0373  369326 ..  369348 + -16.3  -5.85737   CGCTGAAAATAAAAG           GGCCGCTGG CTTTT CCAGCGGCC           TTTTTTTGTTCCTGT 100 52
        hspH NONE
     Atu0376  371267 ..  371285 +  -8.8  -4.32857   CCATTGAAAGAAAAA             GCCCGC CGATTGA GCGGGC             TTTATATTTGCGGGA  84 34
     Atu0379  374211 ..  374222 +  -5.8  -3.16071   GACGAAACCGAGATC                GAGC ACGC GCTC                 TATATTGCTGTCGGG  50 500
     Atu0382  375509 ..  375530 +  -2.1  -3.55444   GGATAGGCAGCGGGA           CGCTTGCGG ATTT TCTCCAGCG            TTTCGCCAATCAGCC  47 135
        mcpA  380854 ..  380883 + -12.8  -4.57569   AAACCGGCTTAGCCT       CAAGCGCCGCCC CTTTTC GGGCGGCGTTCG        TTTTTCCGGCACTGA 100 61
     Atu0388  382626 ..  382638 +  -6.3  -2.57013   GCGGAAAAATGACAA                TTTCG AAA CGAAA                TCGCTTGCATTCGGA  49 163
        ubiE  383892 ..  383908 +  -9.4  -3.64599   TAACGTTTTCCGATT              GCCCGA GATTA TCGGGC              TTTCGAGTGTCATAG  70 142
     Atu0391 NONE
     Atu0392  386039 ..  386054 +  -3.2  -3.21416   GCCAGACGCTGCATA              TGGACC GGAA GGTGCA               TTACTGATGGCCGTA  45 3
     Atu0393  386864 ..  386893 +  -2.7  -2.52516   CATCGCCGGTATTAC       CATGACCGGCGTC AAGT GATGCCGTTCAGA        CTTCCTCCTCCCAAC  40 7
     Atu0394  388232 ..  388261 +  -5.6  -4.18018   AGCAGAACAAAAAAG       AAGCTGCGGGGA AATCCG TTCCCGCAGCCA        TTTTGCGTAGGAAAA  65 40
     Atu0395  389104 ..  389129 +  -9.7  -3.30124   GCGATTTTACCGGCA         GCGATGAGGCG CCTC CGCCTTGTTGC          TTGTCGGCGATGGCG  68 47
     Atu0396  390862 ..  390906 +  -8.5  -3.09933   GAAAGAGGCACCATG CTGCCGCAGCGATAGGCGGG CGTTTT CCGGCCTGTCGCC-CGGCAA TTGGGTCCGTTCGGA  60 11
     Atu0397  392436 ..  392446 +    -4  -5.07275   TTCCGCAGATTTGTA                 TACA GCT TGTA                 TTTTTATCTGTATGG  77 93
     Atu0398 NONE
        pyrC  394694 ..  394712 + -17.4  -4.81212   AACTGATTTTTATGA             CCGCCGGC ACT GCCGGCGG             TTTTGTTATGATCCA 100 35
        pyrE  395516 ..  395531 +  -2.6  -2.92613   GCACGGCGGTGTCAG              CGAATTG CCG CAA-TCG              TGATTTCGGATGCGG  40 7
        scrK  396568 ..  396599 +    -6  -3.02144   GTTTGTGAAGGGCAC      G-GTTGAGCCATTTT GAA AAGGTGGTTCAACAC      TCTTCCCGGCGCTAG  52 33
     Atu0402 NONE
     Atu0403  398394 ..  398411 + -12.7  -5.75945   AAGCGCATTAAAAAA             GCCGGAG ACAG CTCCGGC              TTTTTTTTAAAGGAT 100 44
       fbpA1  403406 ..  403419 +  -3.1  -3.77607   AAACTTGATTTGCGC               CGTCA TGTA TGATG                TTTGCTCCCCTTATT  54 125
        fbpA  404503 ..  404524 + -13.7  -3.63589   GATAACAAGGTGGAA           GGCGTTCGC ACCT GCGGACGCC            TTTCCGCGTATTTTC  89 52
       fbpA3  406448 ..  406462 +  -4.2   -3.4072   GTCGTCTGGCTTTGG               GAACGG CTG CCGTTG               TTCTGATGGGGCCTG  51 248
     Atu0409  408675 ..  408708 +    -9  -3.60971   CATGTTTATAGTGGC    GCCATGGCGCTTTGCG GGAT CG-AGAG-GCCATGGC     TTTCCGCGTTCGGAT  68 106
     Atu0410  409617 ..  409638 +  -3.7  -2.71263   TCCTGCTTTAAAAAA           ATTCCGG-TC ACG GAGCCGGAAA           TCCTTCGGAACGATT  43 57
     Atu0412  411108 ..  411124 +  -9.5  -2.62616   TCGAACACGTGACCC              CGTCATT ACG AATGACG              TGCTCTACCAACTGA  63 511
        phoR  416142 ..  416152 +    -4  -3.45324   AAATCAATAATTTAG                 TTTG TCA CAAA                 TCTTTCGTCAAAGTG  49 86
     Atu0420  417322 ..  417343 +  -9.3   -2.7566   TGTAATAAAGAAAGA           GGGGTGCTG CCTG CCGCGCCCC            TCGTTCCGCTTCGGT  60 36
        pstC NONE
        pstA NONE
        pstB  421223 ..  421246 +  -4.4  -3.85698   ACTACATCATGGGCC          GCTTCGGCTG ATCC TGGCCGGCGC           TTTCTCGAAACCGAA  58 15
        phoU NONE
        phoB  422823 ..  422849 + -14.4  -4.67038   ACTCCAAAATCGAAA         GGCCCGAAACCG GAA TGGTGTCGGGCC         TTTTCATTTTGAACC 100 77
     Atu0426  423772 ..  423789 +  -3.4  -4.09739   AGTCGGGGGAATCAT             CTGGAA TCGATT TTCCGG              TTTTCCCCAACTTGC  58 108
     Atu0427 NONE
        argD NONE
        argF  426328 ..  426353 +  -8.9  -2.98823   CAATTGCACGTTTTT         CTCCGGAGGCG GTTT CGCTTCCCGGG          TCTCTGTGCGACAAG  62 152
        hslO  427454 ..  427475 +  -8.7  -4.54727   ATGCCTGAATCGAAA           GTCGCGCTCT AAC AG-GCGCGGC           TTTTCCTTTGCCGGG  89 52
         dcd  430822 ..  430833 +  -5.8    -3.695   AGGTTGTTTTACACA                CGGT GTTC ACCG                 TTTGACCTCTTTACC  60 228
     Atu0436 NONE
     Atu0437  434186 ..  434196 +  -2.4  -3.42124   CATAACGCGGTATGA                 TCGC TTC GCGC                 TTGTGCCTACTTTTG  47 383
     Atu0439 NONE
     Atu0440  437109 ..  437127 +  -2.3  -2.78384   CATCAGGCGGCCTCG             CGTGCGT CCTGA ACGCGCA             TGTCATGGAAGCGGG  39 141
     Atu0441  437620 ..  437631 +  -3.6  -2.62442   CACGGTTTCGCTCAT                GTCG TGGT CGGC                 CTTGATGTCTTCGAT  42 9
     Atu0442  438534 ..  438544 +  -2.4  -3.66844   TAGCGCCCTTCGTCC                 GCCC TTT GAGC                 TTCTTCACATATGCC  50 483
     Atu0444  439469 ..  439480 +  -7.2  -4.11664   GGCCTGCTGCGACCC                GCGC CGGT GCGC                 TTTCCTTCTTCTCGC  74 77
     Atu0445  440164 ..  440189 + -11.1  -4.59109   CCGAACTGATGAAGC         GCCCCTTGTCC GAAC GTGCAAGGGGC          TTTTTGCGGCATGTG  95 65
     Atu0446  442131 ..  442146 +  -5.4  -4.20025   CCTGATTTGCGGGGC              GGCG-GA AAA TCTCGCC              TTTCTCTTGGGCCTT  65 399
     Atu0447 NONE
     Atu0448 NONE
     Atu0449  444669 ..  444679 +  -4.6  -3.09273   AGCTTTATGACCTGT                 CGCG TTT TGCG                 TCTCTGTTCGACCAG  47 79
        nusG  445469 ..  445489 +  -9.7  -5.00138   GCGGACTTGAGCAAA            GGCGACC CTAACCC GGTCGCC            TTTTTCGTTTGCATA 100 203
     Atu0453 NONE
     Atu0454  449429 ..  449439 +  -4.6  -3.35679   GCTTGCGCCGCCCTT                 CGGC AAT GTCG                 TTCTCCCTGAAAAAG  51 146
     Atu0457  454670 ..  454694 +  -8.5  -3.72363   GCGTAACGTCAATGA          TGCTCGGAGGC TTC GCCTTCGAGGG          TTTGGGCTTTGGATA  68 446
     Atu0460 NONE
     Atu0461 NONE
     Atu0462  457208 ..  457229 + -13.7  -2.80816   CTGCATTGATCGGGG           GCGGCATCG TTAT CGGTGCCGC            TCTCATGGCTGCGCC  73 56
     Atu0464  457894 ..  457908 + -12.8  -4.27259   TGACGCACAAAAAAA               GCCCGC AAC GCGGGC               TTTTCCATCTCTATA 100 38
     Atu0468  459661 ..  459672 +  -5.8  -3.42056   TGATCAGGAAGAGCG                TGGG CAGT CCCA                 TTATCCATTGCGCCT  56 38
     Atu0469  460013 ..  460064 +  -4.3  -3.80573   CAACGAACTAGGAGG ACCGATAGGGCGCGCTGAAGGTGG AAAGG CTACCTTCCTTGCGTCC-AGCGGA TTTCGTCATCGTCCA  58 30
     Atu0470  460625 ..  460649 +    -5   -4.3739   GCCGCAACGCCGATG         TGGCGAG-GCG CCAT TGCATTCGCCA          TTTTCTCGGCAGATG  68 232
     Atu0472  461784 ..  461808 + -13.6  -4.30995   TTGGTCCAATAAAAA         GGCTGG-CCCG TGAA CGGGACCAGCC          TTATTTTCTGACACC 100 53
     Atu0474 NONE
     Atu0475  464226 ..  464237 +  -5.8  -2.73159   TTGAATGGCATAAGA                GGAG CGCG CTCC                 CTTTGGGCAGGTTCG  50 169
        aqpZ NONE
     Atu0477  465568 ..  465578 +  -4.6  -5.14563   ATCATCGGCTAAAAC                 GGCG GGA TGCC                 TTTTTTGCTGACCGA  85 171
     Atu0479  468898 ..  468913 +    -9  -2.57132   CGGTTGCGATGAAAA              GTGCTG CCTT CAGCAC               ATTATAAGCGCGCCC  56 421
        exoQ  471416 ..  471426 +  -2.4  -4.03234   AGTAATTTGCAGACA                 GGCC GGG GGGC                 TTTGTATGACGCAAA  54 36
     Atu0482  472498 ..  472515 + -12.7  -3.59979   CTCGCCCTGCACTTC             CAGGGCG TAGA CGCCCTG              TTTGCGCTCGGGAGA  82 339
     Atu0485 NONE
        pyrD  475365 ..  475387 +  -8.3  -2.52464   CGGCTGAAGAGCGAA           GGAGCGGGG TGATC TCCCGCCCC           TGAATTCAGGCGCAA  56 34
     Atu0487  476375 ..  476391 +  -3.5  -3.01712   CATTGCCGACCGCCG              GGCGGAC TAT GCCCGCA              TGTTGGCGGAGAGCG  45 522
     Atu0489  477320 ..  477334 +  -2.1   -5.0538   GCTTGCTTACGTATC               CATCT TGATC AGGTG               TTTTTTGCAGTGCAA  74 76
     Atu0490 NONE
     Atu0491  478916 ..  478927 +  -7.2  -3.57615   TCTCGAAGGCGTCAT                CCGG CGCG CCGG                 TTTCGGCAATCTTCG  60 201
         lhr NONE
     Atu0495  483464 ..  483506 +  -7.7  -3.02144   GCAATCCAGCCCCAT GGCGGCGGCATGCGCCTGCGT ATC GCGCAG-CAGATGCT-CCGCC TCTTCGCAGCGGTGG  56 249
     Atu0497  485187 ..  485211 +  -3.3  -3.91084   ACGGTTTCATTGCGA          GCGGCGCGGCG AAG CGCCGAAATGC          TTTCCTTCAGCATCA  56 524
     Atu0500 NONE
         acd NONE
     Atu0502  493123 ..  493147 +  -3.6  -2.58714   CGGCGCGAAAGAGTC         TTCTAGCCCAA AGAC TTGGGCT-GAC          TGGATTCCTGTGACG  42 109
        fadB  495463 ..  495480 + -12.7  -4.84914   AGCCAGATCATCGAA             CAGGCCC TTCG GGGCCTG              TTTTATTATGTGGAT 100 48
     Atu0504  496427 ..  496455 +  -6.7   -3.4072   GAATTCGTCGCTTGG        TTTCTGTGCCGCT ATT AGCGGTGCGCAAA        TTCTGATCAGCCGTC  58 424
     Atu0506 NONE
     Atu0514 NONE
     Atu0515 NONE
       cheY1 NONE
        cheA NONE
        CheR NONE
        cheB NONE
       cheY2 NONE
        cheD NONE
     Atu0522  512111 ..  512123 +  -3.4  -3.06915   AATGACGGTGCGGAA                CAGA ATGAA TCTG                TTAAATCAAATCCCT  43 148
        fliF  513807 ..  513824 +  -9.8  -5.24449   GCATAATGACAAAAA             GGCCGG TTTTAC CCGGCC              TTTTTTCCGTTTCTG 100 35
        luxR NONE
        agrR  515695 ..  515706 +  -7.2  -4.14243   TTAAGCCGGTCAAAC                GCCC GGCT GGGC                 TTTTGCACTCCGCTA  74 66
        mclA  517678 ..  517701 + -14.6  -5.06414   TGAAAGTCAATGCAG          CTCCCGGATC GCAA GGTCCGGGAG           TTTTTATTCGGCCGC 100 53
        mscL  521990 ..  522014 +  -3.4  -3.14344   CAGTCCCCGGCCTGA          TCTGCCTGCC TGTGC GGTCGGCGGG          TTCCTGCCGGGGATG  43 50
        aspB  523385 ..  523415 +  -3.8   -4.5954   GAGACCTGAAACTGC       AACCCCACGGCG TAACCAT CGACGTGGGGGA       TTTTCTGTGATATGC  69 124
        galE  524660 ..  524674 +  -7.8  -4.25104   CTGAGCCGTCTTTAT               GTCACG GGA CGTGGC               TTTTCGTGACGGAAG  77 37
        motA NONE
        fliM  547587 ..  547600 +  -2.3  -4.08216   ATGGGTTAAATCCTG               CCCGG CCTT TTGGG                TTTTGGGCAGGCTGA  56 32
        filN NONE
        fliG  549336 ..  549357 + -15.1  -4.56978   TAGTTTCGAAATGAC           GGCCTGCCG GGAT CGGCGGGCC            TTTCTTATTTCGGGA 100 107
        flhB NONE
     Atu0565  550934 ..  550970 + -11.7  -4.57341   CACAAATTTCCATCA   TGTCCGTTGCGCTCGT TGAATC ACGGGCGCAACG-ACG    TTTTTCCGGCGCGTT 100 54
     Atu0566 NONE
        flaD  552543 ..  552565 +  -4.7  -2.52516   AGCGGATGAATGGGC           GCGGGTTGC CTGAT GAGGCCCGC           CTTCATCCTCGCACA  43 63
     Atu0568 NONE
        motB NONE
     Atu0570 NONE
        motD  557401 ..  557450 +  -4.2  -3.08996   CAGGTGTCTGTGAAA GAGAGATCCAGTCGGC-CGCC CGCAAATAT GGCGTGCCGGAAGGAATTCTC TATTCCGTCGGCCTG  47 64
     Atu0572  557980 ..  557993 +  -2.5  -4.38154   TTTGGGTTTTTAAAA               TTTTT ACAC AAAAA                TTTTGTACCACATAT  62 129
     Atu0573  558839 ..  558851 +  -4.8  -4.56775   GCAATGATTTTCATT                GACC CGCGT GGTC                TTTTTCAAACGCGGT  71 34
        flgE NONE
        flgK  561717 ..  561728 +  -2.2  -2.73969   CATGGTGAGGTAAAC                GATG AAAA CGTC                 CTTCATTTCATCGCT  39 28
        flgL  562806 ..  562816 +  -5.4  -2.78384   GCAAAAAATGAGTCT                 GGTA AAC TACC                 TCTGATGAACAGGGG  47 10
        flaF NONE
        flbT NONE
        flgD  564117 ..  564133 + -13.7  -2.87132   GGTTCCTGATAGTGA              GGCGGCA TGA TGCCGCC              TCTATAAAACAAGGA  81 32
        fliQ  564531 ..  564553 + -10.5  -3.40403   CCGATGCCCGGAACC           GTGCGACGG CTTTT CCGTCGCCC           TTCTCATGAAGAGAC  73 134
        flhA NONE
        fliR  567399 ..  567412 +  -4.5  -3.14848   GTGGATGGGTTCGGC               CCGGT CTTT ATCGG                CTTTTGATCGGGAGG  47 5
     Atu0583  567868 ..  567903 +  -8.3  -3.82604   AGTCTTCCCGTTGTT    GCATCGCGGGCGTCTG AAATA CAC-CGTTCGCGATGC    TTCTTGATTGAGTGA  71 39
     Atu0584 NONE
     Atu0585  569328 ..  569340 +  -7.7  -3.12351   TCGAGGACGTGCTGA                TCGAG CAG CTCGA                TTACCTGTCGAAAGC  56 431
        tagA  570298 ..  570310 +  -4.8  -2.62184   ACCCTGGCACATCGC                GCTC GGCAA GAGC                TGATATCAAGGGCCG  44 10
     Atu0588 NONE
        folD  573563 ..  573573 +  -2.4  -4.31433   TCTTCATCCGTCATG                 CTGC TAT GCCG                 TTTATTATCCGGGTG  63 407
        aglE  575928 ..  575951 + -17.4  -2.71144   GATCTGCGGTAAAAA          GGCCCGGCGG CTTG CTGCCGGGCC           TCATTGAAGGAACTG  91 90
        aglF NONE
        aglG NONE
        aglA NONE
        aglK  581004 ..  581047 + -18.4  -5.11613   CGCCCATAAGGGACC GAAATAAAAACCCCGGAACA TCCC TGTTCCGGGGTTTTTATGGC TTTTTTGCCTCCTGT 100 32
     Atu0603  591984 ..  592005 +  -2.8   -5.4387   CTCTCCTTCTGAATG           CGGAGGGC CATGAT GCGCGCCG            TTTTTTGATTTATCT  84 504
     Atu0605  593243 ..  593270 +  -6.9  -4.53707   TTTGATCCGGTTTGC        AAGCCCTTCCC TGTAGT GGGAAGGGCGG         TTTTCTCGATTTATT  78 345
     Atu0608  596286 ..  596296 +  -5.4  -3.61764   TTTGGTTGAAAATGC                 TGTG CTG CACA                 TTTCCCGCTTGCTCC  58 75
        potF  597498 ..  597519 + -11.6  -4.09215   TGATCGGACTTGGGA           GAGGGTGG CGCTGT CCACCCTC            TTTCTCCTTGATGTC  88 38
        potG NONE
        potB NONE
     Atu0612  600724 ..  600741 + -14.1  -4.92756   AGCACAACTCATACA             GGCGGCC GTAA GGCCGCC              TTTCTTTTTGCTGAT 100 288
     Atu0615  606931 ..  606983 + -17.4   -3.3464   CACTCAACCGTACCA TTCCCCTCTCCCAGTAAGTTTATATG TCA CA-ATGA-CTTACCGGGAGAGGGGAA TATTCTCTCCCTATT 100 318
     Atu0617  607360 ..  607383 +  -8.1  -3.30651   TGGCAAGAAACACAA          GCGTGACGG TAAGCC CCGTGACGC           TGTTGTGCTGTCGCA  62 20
         ppx NONE
        ftsJ NONE
     Atu0622  612215 ..  612233 + -10.3  -5.48063   CAGCAACAGCGAAAG             CCCGGAA GGTCA TTCCGGG             TTTTTTCTATTCCCT 100 55
     Atu0623  612406 ..  612421 +    -4  -3.14132   TGGTTTGGACGCTCT              CACATT TGAC GATGTG               TTGCTGCAACCCGGA  45 17
        guaB  613913 ..  613944 + -18.1  -4.30576   AGGCTAGATATTTGG      CGCTCCCCGATCT CAAGCC GGATCGGGGAGCG       TTTTCATGATGGGGG 100 68
     Atu0625  614390 ..  614404 +  -2.1  -3.18264   CGCTCGAGTAAAGCG              GC-ACC GTCA GGTTGC               TTCATAAGTGAGACA  43 4
        adhP  615599 ..  615617 +  -2.3  -3.61398   CTCACGCAAATGTGT            GGCGCCGC TTCC GCC-CGCC             TTGTTCCGCGAAGGG  47 61
        dlhH  616571 ..  616587 +  -2.1  -4.08767   AAATCTTCAGGTTCA              GCCTTCC ATG GGACAGC              TTTTCCGGAAATGGA  56 39
     Atu0630  619182 ..  619206 + -21.5  -3.35679   CCGTGACGATGTCAA          GCTCGGCGGTC AGC GACCGCCGAGC          TTATGAGTGCGCAGA 100 44
     Atu0635  624122 ..  624136 +  -2.7  -2.60496   ACGAAGAGGCTTGAG               CGGCG GTGGG CGACG               GTATTTCCGAAACGA  40 27
     Atu0636  624947 ..  624960 +  -6.7  -4.07885   CGTTGCAGCGCCATT               CGCAA ACCA TTGCG                TTTTGCCGGGCGATA  70 45
        sohB NONE
     Atu0638  626166 ..  626181 +    -4  -3.44051   CAGTCCGCATCCGAA              GTAAGT CACT GCTTAC               TTGTCCTCCTAACGC  49 91
        glyQ  627202 ..  627228 + -12.4  -4.74767   AAGTTTCAATAAATT         TGAAAGGCCGTT CTT GACGGCCTTTTA         TTTTGTGTTGATTGT 100 64
     Atu0640  627722 ..  627736 +  -8.5  -2.78596   AAGCCCCATGACTTT               GCGGC GATGA GCCGC               TATCGTGCGCGCATC  57 169
     Atu0641  628361 ..  628375 +  -2.7  -2.94232   CGATATTCCGATAGC               CCGGC TCCGT GCCGC               ATTCTTTGACAAGAC  42 63
        aroA NONE
     Atu0643  631626 ..  631648 +  -4.7  -2.90813   CGGTGGTGGCGGCGG           CGGCTGGTG ATGCG CGCCGGCGG           TAATTTAACCGAATG  46 16
        glyS  633948 ..  633982 +  -3.6   -3.1886   CCCCCTCTGTCCTGC    CGG-AC-ATCTCCCCC ACAAG GGGGGAGATCGGATCG    TTGCTACCGTTCGAT  47 84
     Atu0645  634619 ..  634650 +   -10  -3.16564   GCTAACCAGTTGAAA      CAAAAGCGCCGGAG TTTC CCCCGGCGCCGTTG       TTGATAGCCTCGGAG  68 28
     Atu0648  641311 ..  641335 +   -20  -4.90266   TTTTTTGACCAAAAA          GCCCCGCCGG ACACG CCGGCGGGGC          TTTTTGCTTGATGAA 100 56
         cfa  642711 ..  642769 + -20.5  -2.91395   TTCCTTCTGACGCTG G-A-GGTATTCCCCTCCGTCCTACCGGCT CAA GGCCGGTAGGACGGAGGGGAGCGCTGTAC GTTTCTCCCCACGCT 100 31
     Atu0650  643685 ..  643710 + -13.9  -5.08824   ATAACCACATGTGAA         GCCCCGTTGCG AAGC CGCTGCGGGGC          TTTTTTGCATGCGGG 100 52
        ubiA  644758 ..  644783 + -12.6  -4.73682   AGGGAATACGAAAAA         GCCCGGTCGCG TCATC CGC-ACCGGGC         TTTTATGTTCTGGAC 100 52
     Atu0653  648292 ..  648318 +  -5.9  -3.21276   TCACATCACTGTCCA         TCTCGTCGA CAACGCTCA TCGGCGAGA         TATTATCGAGGCAGG  50 137
     Atu0663  659081 ..  659099 +    -3  -3.63744   AACCAGTCGACGCGC             GTCTGCGC AGA GGGAAGAC             TCTTTTCAGCCCAAG  51 81
        glcD NONE
        glcE NONE
        glcF NONE
         tag  666949 ..  666965 +  -5.1  -3.31144   AGTTTGTACGTCCAT              GAAGGTA ACC TCCCTTC              TTCTGGCGCTCACCA  52 24
     Atu0672  669478 ..  669491 +  -6.7  -3.53444   AAGACGCAAGGCGCG               TGACG ATCA CGTCA                TTTCCCGCGCAATGA  60 45
        hisS NONE
     Atu0677  672784 ..  672800 +  -2.2  -3.06302   TGCAGCCGCTCGAAC              CGTGAC GAAAA GTAACG              TTCCATGCCCCTGAT  42 21
        hisS NONE
        hisG  674640 ..  674661 + -17.3  -5.24129   CACAAAAGAAAAAAA           GCCGCCGGA TCGC TCCGGCGGC            TTTTTTGTCGGACAG 100 44
     Atu0684  679532 ..  679542 +  -3.2  -3.05596   TGCTCCCGGCTGGTG                 GATG CCC CGTC                 TTGCCTAAGAAAGTC  43 7
        ribF  680713 ..  680753 + -12.6  -3.08314   TGGCCGAATTATTGG CCCGG-CCTTCCGCCCGCTC TGA GAGAGC-CGGAAGGTCCGGG ATTTTGGCGCTTACA  81 150
        ileS  683810 ..  683828 +    -3  -2.71924   TCTTCATCCGGTACA             CCTGCC TGAAAAT GGCCGG             ATTTGCACGGCAATG  41 71
     Atu0687  684564 ..  684599 +  -7.5  -3.21099   AAATGACGGGCTGAT   G-GGCCTGCGGGAAAGC TTGT GCCT-CCCGCCGGCCGC    TTAGTCGTCGAGACG  59 44
        rluB NONE
     Atu0690  687668 ..  687701 + -10.9  -2.70785   GCATTTCTACCGCTA     CGAGCCCTGACGGGA GCCT TCCCGTCACGCCACG      GTCTTGTCTTGTTTG  66 16
     Atu0691  688717 ..  688727 +  -8.2  -3.92542   TGAATAGGAAGCCGA                 GCGG GGG CCGC                 TTATTTGACACTACA  74 52
     Atu0693  692036 ..  692049 +  -2.3  -4.08064   CGCCGGCAAGTGATG               CGGCC TGCG GGTTG                TTTTCGCGGGCACTT  56 28
     Atu0694  693168 ..  693185 +  -5.6  -4.48072   GCAGATGACGGTTGA             TAACGC CCATAT GCGTTA              TTTTATCGTGCATAT  70 260
        kdtA NONE
     Atu0696  695527 ..  695559 +  -6.9  -3.72576   AGCTTCCGTCATTCC      GGGCTTGTGCCGG AATCCAG CCCGCCCAAGTCC      TTTGCTGAAAAAAGA  62 50
        lpxK  696953 ..  696965 + -10.5  -2.75307   ATTCGATGACGGCGA                GGCGG TTG CCGCC                TCCTTCAAATCTGTT  61 225
     Atu0700  700990 ..  701009 +  -4.2  -3.72049   GCAGGCCTGAAATTT            CCATTGTC GGGA GGCTATGG             CTTTTTTAATACTTG  55 31
     Atu0701  702659 ..  702671 + -10.5  -3.38812   GCCCTTACCTGAAAG                GCGCC CCA GGCGC                TGTTATTGCGGCAGG  73 261
        kdgR  706926 ..  706941 +  -3.2  -3.36965   AATTGGCCGTGAGGA              CACTCA TACA TGTGTG               TTAGTAATTATTTTC  47 78
     Atu0707 NONE
         nrt  709157 ..  709192 +    -6   -3.1355   TCGTCGCGAATACCT    GCCGCCTGCGCTTTGGC ATT GGCGAAGCGCTC-CGGC    TTGGCTATGGATGCA  52 56
     Atu0709  710579 ..  710596 +  -8.4  -2.86217   TTGCATCCCGCTTTG             GGCGCA TACGCC TGCGCC              GTTTGGCTCTTGGTC  59 195
        corA NONE
     Atu0711  713670 ..  713684 + -12.8  -3.57825   GTCTGATGGAGCCAT               CCGGCG GCG CGCCGG               TTCCTGTTTTCTCCG  85 35
     Atu0712  715168 ..  715196 +  -2.4  -3.97406   TTTATCGTACCTATG       GTGGCGGCTGG AGCTGATA CCA-CCGCCAA        TTTGTCGCATTTTGC  54 9
        atpI NONE
        atpA NONE
        atpC  716951 ..  716977 + -13.7   -2.7728   GGCATCAGGTCTGGA         TCACGGCCCGC AAATG GCGTGCCGTGA         TCCTTCGCATTTGCA  79 45
        atpB  717634 ..  717659 +  -4.7  -3.78312   CATTGCCGCCGCTTC         TGCCGTG-AAGG GAG CCTGACATGGCA         TTTGATGCATCATTT  58 7
        atpF  718179 ..  718201 +  -9.9  -5.72622   TCTTGTAATCTGAAA          CCCCTC-CAG TCCG CTGTGAGGGG           TTTTTTCTTTCTGCC 100 65
     Atu0718  718987 ..  719000 +  -6.7  -2.79183   TCGCCCGCAGGGTTT               TGCAG AATG CTGCA                TCTCATCAGCCTAGC  52 130
        attR NONE
     Atu0722  722906 ..  722922 + -10.1  -3.28791   TCATGTCTCGCCAGC              GGCCGAG GAA TTCGGCC              TTGTCGGCACCGACT  68 240
     Atu0726 NONE
     Atu0727  728501 ..  728522 + -12.3  -3.72152   ACATCAAGGTGGAGG           CGTGACGTC CAAC GGCGTCACG            TTCTAATTTTCCTTC  83 21
     Atu0728  729151 ..  729180 + -17.3  -4.11216   CGCTAACAGTAATTT       TGAAAGCCCGGAT TTCG ATCCGGGCTTTCG        TTTTCCAGCTGCCGG 100 35
     Atu0730  729916 ..  729939 + -18.2   -4.8048   GCTGAGATCGACAGA          GCCGTCCGGT CACC ACCGGACGGC           TTTTTGCTGTCACAA 100 53
        mmgC NONE
     Atu0733 NONE
     Atu0734  734395 ..  734407 +  -4.7  -3.06183   GCGTGACGCGGGTGA                CGCGG TAG CCGCC                TTCCGTGAGGATGGC  46 308
        mcpG  738649 ..  738666 + -14.1  -4.68593   TTGAATAACGGAAAA             CGGGGCC GCAG GGCCCCG              TTTTTGCATCATCAC 100 54
     Atu0740  740225 ..  740239 +  -2.1  -4.57073   GCGATCCGGCTTTAA              CCG-GA ACCG TCGCGG               TTTTTCAGAAAGGTA  65 26
     Atu0741 NONE
     Atu0742  741072 ..  741094 +  -8.3  -3.63694   CTAGCATGCGCAGAG           GACCCGCGT CTCGT GCGCGGGGC           TTCTTCACGGTCCAT  68 37
     Atu0744  742699 ..  742715 + -13.7  -2.62263   GTATCCTGAGAAAGA              GGCGGGA TAG TCCCGCC              TCCTGTCCCGGCAAT  78 32
     Atu0752  750813 ..  750838 +  -6.1   -4.2349   GCCGCACTGGCTGAC         GGTCGCCGA ATACGTCG TCGGCGACA          TTTTCCGTATGCAGG  68 505
     Atu0755  753656 ..  753666 +  -6.8  -2.61912   GGAATTTGCGTCCTC                 GACG CCT CGTC                 CTTATCCATGCCTGA  49 259
        pdxH  757619 ..  757639 +   -14  -3.34398   CCTGAACGCCATCAG            GGCAGGCC ATCGC GGCCTGCC            TATTTCAGCAGCGAA  95 36
     Atu0762  758926 ..  758940 +  -2.8  -3.38071   GTCGTGAAGGTCGCT               TGCG ACGGCAA CGCA               CTTTTTCCGCATTTC  44 71
        coxB NONE
        coxA  765283 ..  765304 + -10.8  -3.53012   GCTGAAAAAGAGGGA           CGGCGCGG TTGGGT CCGTGCCG            TTTCCCGAACGGGCA  74 84
        ctaB NONE
        coxG NONE
        coxC  768321 ..  768331 +  -2.4  -3.75817   TGCTTCTGAGATGAG                 CGAG CGC CACG                 TATTTCTTCTCCCCG  50 65
     Atu0772 NONE
       surf1 NONE
        lytB  770800 ..  770814 +  -5.6  -2.65532   GGTGGCGCTGAGCAA               GGGCGG TTT TCGTCC               TACCTTTGGCATGCT  46 46
        thrB NONE
     Atu0776  772347 ..  772360 +  -3.1  -2.72043   TCCCGATTGGGGGTC               CGATT GAGA GATCG                ATTTGCGGCCCGATT  41 95
     Atu0777  773099 ..  773120 +  -8.6  -3.57144   CCGCTCGCATCGAAA           CCGGCCGG AAACGC CCCGCCGG            TTTCCGCATAAGCGC  64 362
     Atu0781  777849 ..  777866 +  -2.5  -4.80959   GCTCTCCACGGATGC             CGGGCAC GCCT GAGCCCA              TTTTGTTCTCGATTG  68 13
     Atu0782  778202 ..  778229 + -16.4   -3.4252   ACAACAGGGCGCGTG        GAGCGCATGTGT TATG GCACATGCGCTC         TTGTCGTGCGTGGGC 100 68
     Atu0783  779808 ..  779832 +  -7.1  -3.33737   GAGCACGTTGCGCTT          GTCGCTGGT ATTGGCC ACCAGCGCC          TTGTCGAGCTTGATG  56 420
     Atu0788  786804 ..  786824 + -12.6  -2.92192   CCATCCGCGACGTCA            TCCTCGGC CCTGT GCCGAGGA            TCTAATTACGTCGAA  79 100
     Atu0791 NONE
     Atu0792  789315 ..  789338 +  -7.4  -2.58714   GACGGGGAGACTCCT          TTCAGCCCAA GGAC TTGGGCTGGC           TAGATTCCTGTGACA  54 108
     Atu0793  790580 ..  790593 +  -6.7  -4.58283   CGGAACAGGAGAACC               CGTTG TGCA CAACG                TTTTTGCCGCACTTC  78 158
     Atu0794  791997 ..  792032 + -19.8  -4.16943   CCCGGATAGAGAAAC    GACCAACGCCCGGCAC CCTG GTGTCGGGCGTTGGTA     TTTTCGAATATAAAA 100 124
     Atu0800  796306 ..  796332 + -15.9  -5.45652   GAAGCCTTCAGAAAG        CGGGCG-GCGGA TATT TCCGCACGCCCG         TTTTTTATTGCCCAT 100 46
         smc  799997 ..  800038 + -25.3  -4.62783   TTCCTGTACCGGATG GAATGCCTTGCGAGGCCGC TGCC GTGGCCTCGCAAGGCTTTC  TTTTTGGGGTGCATG 100 185
        ppdK  804242 ..  804260 + -12.4  -3.28712   CATGTCGCGGTTCAT             CTGCGCCT GCC AGGCGCGG             TTGTCGGCGCGGCGG  78 72
     Atu0805  807015 ..  807030 +  -3.2  -3.86822   GCCGAGGATGACGTT              GAGTGA ATGT TCACCC               TTTATCACCGACTTC  54 20
     Atu0806  808454 ..  808491 + -12.5  -3.37796   TCAGATCCTCGATAT   GCGCCAGCACGGAAAGG GCGG CCGCGCCGTGCAGGCGC    TTGTCGGTGCTGGCA  76 284
     Atu0812  812402 ..  812423 + -14.4  -3.97511   CCCGGAAAAGTGAAA           GGCCCGCC GTTTCG GGCGGGCC            TTGTTGTGTTCGGTC 100 28
     Atu0815  813981 ..  814001 + -16.9  -4.21098   CAGACCAAACAAAAA            GGCGACCAC ACC GTGGTCGCC            TTTTGCCGTTCATGT 100 203
     Atu0819 NONE
     Atu0820  819247 ..  819276 +  -8.7  -3.96148   AAGAGAAAAGAACCT       G-ATCGACCGGA CAATTGT TCCGGTCGATAC       TTTATAATAAACGCC  76 83
        cysT NONE
     Atu0822 NONE
     Atu0823  822295 ..  822315 + -13.3  -2.75064   CTGTCCTGCCGGACA            TCTCCCCCT CAA GGGGGGAGA            TCGTTCCGTGGCAAG  79 160
     Atu0828 NONE
        betB  828713 ..  828724 +  -3.6  -3.83675   TGTCAGCACGGGGAA                GGTG GACG CGCC                 TTATTAATTAGGTTC  56 7
        betA  830727 ..  830741 +  -5.7  -4.45485   AATGGAATAAGAAAC               TCCCT CAGAA AGGGA               TTTTCTGCATCTACT  73 141
     Atu0831  831366 ..  831378 +  -4.7  -3.49653   AAGCTGAAGATGCTC                CGCCG GTC CCGCG                TTGTCTGGGGGTCGT  52 151
     Atu0832 NONE
     Atu0833 NONE
     Atu0834  834541 ..  834554 +  -2.3  -2.82015   TTACCGGCACGATGA               TGCGG TGTC CTGCG                TGTGATGGCTATCCC  39 61
         gst  835536 ..  835567 +  -9.2  -3.53224   CACATGGACTTGAAC      GCCGTGCGCGCCTG GCAA CGGGCGAGCCAGGC       TTTCAGCGCCGGATG  66 298
     Atu0838  838604 ..  838618 +  -5.6  -3.53012   ACAGGAATGAGGAGG               CGGGTG GCT CACCAG               TTTCAGCCAAACAAA  55 206
     Atu0839 NONE
     Atu0840  841467 ..  841481 +  -5.7  -3.05521   GGACAGCTCCCCGCC               GCAGT GCTGA ACTGC               TGTTACAACTATCCT  52 136
     Atu0841  842799 ..  842825 +  -4.5  -3.71848   ATAATTCGTCACTTC        GCCATCTTTCAT GGCG ATGAA-GACGGC         TTCTTCATCCGGGCC  57 348
     Atu0844  847297 ..  847316 +  -5.7   -4.1196   TGCGGGCGTCGTTCT            GCCAG-CG CCTTC CGACTGGC            TTTTAGCGGTCGGTT  67 62
     Atu0845  848168 ..  848184 + -10.8  -4.55887   CTCCTCGCATAAAAA              GGCGGC CTCGT GCCGCC              TTTCTCTTTTTCGGC  95 49
     Atu0847  849309 ..  849327 + -13.1  -4.08557   GATTATAAATCTTGG             GGCCGGG TTTAT CCCGGCC             TTCTTGTTTACAGAA  95 61
     Atu0848  849742 ..  849759 +  -3.4  -2.87132   TGTCCTCTCCTATCT             GGA-CGC CCGAC GCGCTCC             TGTCTGAAAAACGCG  42 1
     Atu0849  850464 ..  850494 + -12.5  -3.71848   TTCGCCGGCGATCCA       CGCCTCGCCAGCC TGCTC GGCTGACGAGGCA       TTGTTGGTGGGGAGC  86 2
     Atu0853 NONE
     Atu0854 NONE
     Atu0855  855877 ..  855891 +  -7.8  -3.05463   CCCGCTTTCCAGATG               GGGACG GAA CGTCTC               TTCCATGCCGAAGGT  56 220
     Atu0857  857505 ..  857516 +  -4.4  -3.02511   TTTTTCCGACCGCGT                TTGC GATT GCAA                 TGTTCGCAGGATCCG  47 61
        pcaC NONE
     Atu0859  858318 ..  858354 +  -8.5  -4.07535   ACCGCCGCGACGTTA    AAGCGCCGCCCGCCC ATCGAGC GGGTAGGCGGCGCGC    TTGTTTCTAGCGCTT  77 40
     Atu0862  860654 ..  860691 + -23.5  -3.82202   GTTTACTCCATCGCA   G-GGCGCGGCGGCTGTTC GTT GAACCGCCGCCGCGCCTC   TTCTATTTCGGCATG 100 46
     Atu0864  861973 ..  862002 +  -5.7  -3.72576   GGACATCCTGTGATA       GCGTCGCGCTCT TATCCGC GGAGCGTG-CGC       TTTCATGGGCCAAGC  60 64
     Atu0865  862953 ..  862976 +    -8  -2.58714   GCTGAAAGGACTAAT          TTCGCCGCGC AGAC GCGCGTCGAC           TGGATTCCTGTGACA  56 165
        rhtB  863968 ..  864010 +  -8.3  -3.34715   CACGATATCCGGCTG CTGCACGGCC-CAGCGCAGG GTCA CCTGTGCGGCGGTCTTGCCG TGTTTCGCGCCGATA  59 224
     Atu0868 NONE
     Atu0869  866108 ..  866127 +  -5.6  -4.26903   TGCGTCGCGTATAAT            CGGCGAGG AAGG CTTCGCGG             TTTTCCTCGCCTGCG  68 129
        ilvE  868021 ..  868053 + -12.7  -5.06414   ACATTGCGTTAAACG      CGGCCATGGCAGG CATTCGT CCGGTCATGGCCG      TTTTTGTTGCGGCGC 100 50
        mcpC  870538 ..  870562 + -17.9   -2.6563   AGGTTCGGAAGCTAC          GCCCGCGTCAT CGA ATGGCGCGGGC          TACGTTGTTAACGAG  95 40
     Atu0874  872722 ..  872734 +  -4.1  -4.37658   TGGCGGCTGGCTTGA                GAGGA ATT TTCTC                TTTTGTCGGAACATT  65 471
        sodF  873472 ..  873499 + -17.1  -3.10545   CGAACGGAATTTTTC        GAACACCCGGC CTTCGT GCCGGGTGTTC         TGCTTTTGGCATGTC 100 48
     Atu0877  874813 ..  874834 +  -5.1  -4.57569   CGGTTCGGGCAGGGA           GG-CGGCGAT CTT GTCGCTGACC           TTTTTCGCCGCCTGG  70 425
        rhtB  876016 ..  876037 +    -3  -4.11216   TCTGTTTTCACGGCG           GAATTCAC CGCAAT GTGACTTC            TTTTCGCCATCCGGA  57 126
     Atu0881  876567 ..  876584 + -14.1  -4.56597   CGAAGCCTCTGAAAA             CGCCGCC CATC GGCGGCG              TTTTTCGGCACGAAA 100 42
     Atu0882 NONE
     Atu0883  878178 ..  878208 +  -2.7  -3.25177   TACGCGCCATGCCAA      TGCC--TTCCCCT GCCATTG AGGGGAAACGGCA      TGTCATTTTTTCGCA  45 7
     Atu0884 NONE
     Atu0885  879273 ..  879305 +   -15  -3.09492   TCCGTATTTTGCACT      ACCTCATTCCTGTG ACAAG CACAGGAATGAGGG      TGTTGGGCTTAGCGG  91 61
     Atu0889  881505 ..  881517 +  -4.8  -2.57344   ACATTCGCGAGGATT                GCGT CATGC ACGC                CTTGTGCAAAAAATA  44 49
     Atu0890 NONE
     Atu0891  883334 ..  883348 +  -6.4  -4.65895   AGGGTTGACAGTCGG               CGAAGT AGT GCTTCG               TTTTTGCATGGAGGG  75 427
     Atu0898  890095 ..  890111 + -12.3  -3.03635   ATCTTTATGACTGAC              CGCCGAA ATT TTCGGCG              TCTTGAGGAAGTTTA  76 27
        dapA  891098 ..  891115 +  -5.5  -3.53761   TCCGCGCTAGAAACC             GCGCC ATAATTCG GGCGC              TTTGCGGGCGGATTG  55 17
     Atu0900  891934 ..  891973 +    -4  -3.53012   CCTGTGCTTGTCACA  GGAATCCAGTCGACGCGC GTCT GCGCGACGGAGAGAGTCC   TTTCAACCCAAGGAC  51 65
         ada  893182 ..  893192 +  -8.2  -3.29324   CGCTCGCTTCCTGAG                 CGGC CTG GCCG                 TTGGGTTTGAGTAGG  62 27
     Atu0904 NONE
        dskA  896645 ..  896667 +  -5.5  -4.38927   TTTGTGAGGGTAATT          CCGGAGTGCG AGGT CGC-CTCCCG           TTTCTTCTCTCCGCC  70 34
     Atu0906  897581 ..  897606 +  -3.9  -2.75343   TTAAGGCTCGTCGCA         GAGCCGCCGCCT TTC AGGAGCCG-CTC         ATTTAGAAATATGAG  43 76
     Atu0907  898158 ..  898207 +  -9.3  -3.04144   ATCTCCGGATCGGGC TTATGCCGCTTGTTTCTTCTCCCC GGC GGGGAGAAGAATTC-GCGGCACGG TCTTGCCGCTCAAAC  63 53
        mnhA NONE
        mnhB NONE
        mnhC NONE
        mnhD NONE
        mnhE NONE
        mnhF NONE
        mnhG  904777 ..  904807 +  -7.6  -4.27584   AAGAAAATGTGAAGT       TGAAAATCCCCC TAATAAT GGGGGGTATTCA       TTTTCAATTACCACT  77 29
         ros  905750 ..  905767 + -12.7   -5.4505   GTATGAAAATGTCCA             GCCGGTC CATC GACCGGC              TTTTTTATTGCCGCG 100 140
     Atu0917 NONE
     Atu0918  907326 ..  907351 +  -3.4    -4.431   CTAAACACCTCGATG         GCATCC-AGAT CGGCA ATTTCGGATGC         TTTTCTGCCTGAATA  65 162
     Atu0921  910439 ..  910457 + -11.7  -3.14132   GCTCTGGTATCAGCC             GGGCGTC CACCC GACGCCC             TTCCTGCGCACGCGC  76 179
     Atu0922  911913 ..  911932 +  -9.2  -3.54307   GCGGCCATGTGTATA            GCTGTCGG CGCG CCGCCAGC             TTTCCAGCCGCTCTT  66 151
     Atu0924  913856 ..  913866 +  -8.2  -3.17206   CGCCGATGGCGGTGA                 GCCG GAC CGGC                 TGTTCCTCGATATTG  57 351
        oriC  916755 ..  916804 +  -7.8  -2.86426   TGTGGTTCACCCCCC TCTGTCCTGCCGGACATCTCCCC CACAA GGGGGGA-GATCGGCAAGACGCA TGCTTCTCGCTCTTC  56 89
     Atu0932  923084 ..  923102 +  -3.8  -4.35461   AAGCAGCGGACCTGA             CGGAAAAG GTC CATTTTCG             TTTTGGTCCTATTCC  64 26
     Atu0933  924324 ..  924353 +  -5.5  -3.71075   GTGAAATCCGACCTG       CGCGGCAGGGTGG CTCG CTTCAATGCCGCG        TCTTTTCCGTGATCT  60 330
     Atu0936  925445 ..  925461 +  -4.3  -2.80493   TGCTGCCTTTATGGC              CGTTGGC TGC GCTCACG              ATTGTGTGTTCGACA  45 100
     Atu0937 NONE
        cueR  928771 ..  928814 +  -7.3  -3.35224   GAGGAGGCTATCCGC GAAGCCGGTTATTCGCCCG AACGGG CGGGCTGAAATGCGGCTTC TGTTTGCGCAAATGT  61 246
        pemI NONE
        pemK NONE
     Atu0941 NONE
     Atu0942  931463 ..  931498 +  -5.2  -4.31835   GGCCATGATCGCGAC    CGCGCCGATGATGATG ACGA CGCCCTTGCCGGCGCG     TTTCTTCTCCGCCTT  68 167
     Atu0945  935436 ..  935449 +  -3.8  -4.08216   CCACATCCTGCATGG               TGCC GGGCAG GGCA                TTTTCGAACAGGTCC  59 469
     Atu0947  936901 ..  936920 +  -3.5  -3.65351   TTGCCTTCCGCCCAA            TGG-GGCG AGTGC CGCCACCG            TTTCGGTCAGCGTCC  51 127
     Atu0949  938553 ..  938577 +  -2.1  -2.78606   ATCCGCATCGGACCC          CAGTCCACA CCGGGCA TATGGGCTG          TCGTATATTGGTTGG  39 383
     Atu0951  941942 ..  941968 + -18.2  -3.01791   AGCGGGTGCCGCATG         TTTCTTCTCCCC GGC GGGGAGAAGAAA         TCTTCGGCACCGCAT 100 86
     Atu0953  943470 ..  943507 +  -9.7  -4.07568   CTGTGCTTGTCACAG   GAATCCAGTCGACGCGC GTCT GCGCGGCGAGAGGACTC    TTTTCAGCCAAAGGA  83 145
        gp34  944785 ..  944805 +  -3.1  -3.19371   CTGAGCGGTAGGAAC            CACGTCCAT GAA ACGGGCGGG            TTCAGTTGAATCACT  45 37
     Atu0955  945298 ..  945308 +  -2.4   -4.4715   CGCCTGATAGCCCTT                 CGCC GGC GTCG                 TTTTCTCCCTTCACA  62 34
        gp35 NONE
        gp36  947470 ..  947487 +  -6.9  -4.03413   CCGGCCTTTGCCTCA             TCCGCCA GACC TGGCGGC              TTTATCTCGACCGGT  68 283
     Atu0959  948617 ..  948635 +  -6.7  -3.24924   ACGGAATAGCGTTGC             GTCAGGC CCCCT GTCTGAC             TGTTCTCCATAACAG  56 32
     Atu0964 NONE
     Atu0965  953760 ..  953772 +  -3.3   -3.6502   CGGCCAGAGCCACGA                CGGCG GAG TGCTG                TTTCCATGAGCGATA  51 4
     Atu0966 NONE
     Atu0967 NONE
     Atu0968  958288 ..  958323 + -12.4  -2.72211   GGGGCTCACGAAAAC    GCCGCTCCCGCC-ACGC ATT GCGGCGGCGGGCCCGGC    ATTCATTTGCCATTC  72 42
     Atu0969 NONE
        phoP  959411 ..  959447 +  -2.2  -3.44229   GTTACCGGATGCAAG   CGCCGGCAGATGCGA-AG TAA CTCTCTCACC-GCCCGCG   TTCTGCTGCTCGCCT  45 6
        popQ  960928 ..  960954 +  -6.6  -2.64735   CAAAAATCTAGCGTG         TTTTCACGGTTC GAA GAACAGCGAAAA         TGCTCTAGGTGCAAT  51 133
        lipA  961448 ..  961460 +  -6.3  -3.61178   GGAAGCTGGTCTCCG                CTGAT CTG ATCAG                TTTGACGTAAATCAA  57 17
        cycH NONE
        cycJ NONE
        cycK  965255 ..  965285 + -12.6  -2.96274   AATGCCGGAGGCGGC       GGAATGAGTGTTGC CTC GCTACCCTCATTCC       TGTGCTTGTCACAGG  79 19
        cycL  965919 ..  965930 +  -3.6  -3.12874   ATTCCTCAGACACTT                CGCC GTAA GGTG                 TTGCCTCCTATATCT  45 90
         dop  967580 ..  967632 +  -6.2  -3.16217   ATCGACCAGGGTTGA TAGGCTGAAATGCGATGCCGGCTTCC TTG GGAGGCCGGCGCCGCCC--CAGACTA TGTCTTGGCTTTAAG  54 26
        ragA NONE
        ragB  970080 ..  970109 +  -9.2  -2.55712   CGCGAAGACATGCTT       GAGGCCGCCGCA GGTGCA TGGGGCGGCATC        CTGTTGTAGATGTCA  59 76
     Atu0980 NONE
        glnE  974241 ..  974262 +  -7.2  -2.94099   AACGGCGGGTAGCTC           GGTGGGTG CGGCTT CACCCCCC            TCTGTCCTGCCGGAC  56 29
     Atu0985  981589 ..  981607 +   -11  -3.05022   ACGTCAGAGTATTTG             GCGAGGTT CAT AGCCTCGC             TGTCTCTCTCAGCAA  72 91
     Atu0986  981996 ..  982016 +  -6.1   -5.2189   GCCAAATGCGCCGCT            GTTATGCGT AAT GCGCATGGC            TTTTTTCATAATTCA  90 15
     Atu0989  985971 ..  985982 +  -5.8  -3.14132   AAGGAGGCCACTTCT                GACG ACAG CGTC                 TTGCTCCAGCCGACA  50 318
     Atu0991  987780 ..  987796 +  -3.5  -3.85817   CCAGCATGGAAATTA              ATCCGGC CTC GCCGGCG              TTTATGCGCCGGGAT  56 215
     Atu0993  989279 ..  989297 +  -5.2  -5.10461   TCATACTTGACGGCC             GAAAGGGC GGA GCCTATTC             TTTTTATTACGTGCA  82 122
     Atu0994  991279 ..  991299 + -12.6  -2.66034   CGATATTTGGACGAA            TCCTCGGG AGAGG CCCGAGGA            TGATGTCGAATTTGT  75 107
     Atu0995  992392 ..  992419 + -11.2  -2.50821   ATGATGATTGATGGA        ACG-GCCGCGCGG TTT TCGCGCGGCACGG        ATATCTCTTTAAGGG  68 30
     Atu0997  994022 ..  994044 +  -2.6  -3.55801   CGCGCGCGGGCCATT           TTCATGGTGC GAT GCAACACGGA           TTTGCCCCGATTGAT  47 66
        uppP  994979 ..  995000 + -17.3   -4.5442   GTCGCAAATGAAAAA           GGCCCGCTC TTTC GAGCGGGCC            TTTTGTCGTTAGAGC 100 64
     Atu1001  999152 ..  999177 +  -8.1  -3.32997   CTGCCCGGCCATGTT         CGGCGGGCGCG GTGG CGTGAGCGCCG          TTGCCTTTATGGGAG  64 120
        bioA NONE
     Atu1003 1001130 .. 1001168 +  -5.8  -4.08692   GTTCAGACGAATTGC   AGACCGAGATGATCGGCC ATC GGCTGAAAGTCCCGGTCG   TTTTGCAGGAGCTTG  67 42
     Atu1007 1003938 .. 1003950 +  -4.7  -3.53811   CCGCGATTTTCTTCA                GGCAG GAG CAGCC                TTTGCCCGCGCTGCG  52 148
     Atu1012 1008073 .. 1008104 +  -6.5  -3.79906   TCCTGCAATATGACT      TCGCGAGGTGCGG CACTAT CGGCGCTTCGTGA       TTCTTCTGGGAGTGG  65 310
     Atu1013 NONE
     Atu1014 1010361 .. 1010397 + -13.7  -3.32997   GCTTTATCCCAATAG    GTAAAGGCAAGGCAGGT GAG ACCCGCCTTGCCTGAAC    TTCAATTTATACGGC  88 238
     Atu1016 1011112 .. 1011127 +  -2.6  -3.33737   AACCGATTTCCTCCC              TTGC-GA CCT TCAGCAA              TTGTCGGCGTTCGTC  45 378
     Atu1018 1011619 .. 1011642 + -12.4  -2.79831   GAGCCCTAAACCGGC          GCCGGACCTG TTCT CAAGTCCGGC           TATGGTCGCGGTTCG  72 39
     Atu1020 1013370 .. 1013389 +   -15  -5.24799   CGTCAGTGATGGAAG            CCCCGGCA GAAA TGCCGGGG             TTTTTCTATTTCTGA 100 54
     Atu1021 1014975 .. 1014994 +   -15  -5.37593   AGTCAGTGAAGGAAA            CCCCGGCA GAGA TGCCGGGG             TTTTTTCATTTGGGG 100 54
     Atu1023 1017462 .. 1017481 +  -2.7  -4.11394   TGTCGGCGCCAAGGG            CTGGCTC TAATGT GTGCCGG             TTTTAACCATCGAAT  58 16
        dapA 1018443 .. 1018486 +  -3.8  -5.26119   CTGAAAAGCTTGAAA GGCGCGCCATGGACCGCTTC ATAACA GAAGCCCTCCC-G-CGCGCC TTTTCTTTTTGCGGC  81 48
        smpB 1019058 .. 1019091 +  -3.9  -4.67353   CTGTTGAAGGGTAAT     TCGCAGTAGTTTCTGC CGG GTAGGGG-TACTGCGG     TTTTTCCCTGCATAG  69 17
     Atu1026 1019471 .. 1019482 +  -5.8  -3.68738   ACATCGCTCAGATTA                TGCG TGGC CGCA                 TTGGTTTCTTCCACC  57 183
        rnpO 1022521 .. 1022546 + -14.7  -4.96501   TATTGATGCAGCATT         GTGCGCCGACC CCAA GGTTGGCGCGC          TTTCTTTTTGTGGAA 100 111
     Atu1030 1024833 .. 1024867 + -13.6  -4.41353   CTGCAAATACCAAAA     GGCCGTTGTTATGCGT CGA GTGCATGGCAGCGGCC     TTTTCCTGTCTCTGG 100 56
     Atu1031 1025155 .. 1025178 +  -9.6  -3.00298   CGGTAATGCGCTCAG          CGCATGGC AGCCCTTC GCCATGCG           TATGTGGTTCACGAG  65 35
     Atu1032 NONE
        acpS 1026403 .. 1026415 +  -6.2  -2.54325   GGTAAGGCGCGCTGC                CGCC GTAAA GGCG                CTCTATTTGCAGAGG  48 36
        sipf NONE
        rncS 1028093 .. 1028116 +  -3.9  -3.09015   TGCTGCAACCGAGCG         CATGGCGGACC CTTT GG-CCG-CATG          TTGAATACCTCTGAC  45 57
         era 1029186 .. 1029213 +  -4.8  -5.55664   GAACACGTTCGGGCC        GGTTGTTCCAAA ACAA TTGGGCGCAACC         TTTTTTTGATGATGG  93 125
        fixK 1029967 .. 1029978 +  -7.2  -3.35778   GAAAGCGACGAAAAG                CGGC AAAG GCCG                 TTCATCTGATTGTTT  61 5
     Atu1038 1030510 .. 1030531 +  -6.5  -3.06831   GAATAACGTTTCGCC           GCCAGATCG GTTA TGATCGGGC            TTGAATCGAAATTCG  54 35
        recO 1031301 .. 1031324 +  -3.1  -2.71791   AAGGCTGAGCCGCCC          GCTCTCGAT AAAGCG GTCTAGAGC           ATTTCCAGGAAAAGT  41 5
     Atu1041 1033585 .. 1033600 + -10.4  -2.58714   TAGTCTCTCCGCCGC              GCCGAC GCGC GTCGGC               TGGATTCCTGTGACG  66 121
     Atu1046 1041019 .. 1041075 +  -9.5  -2.80622   GCGCGAGTGGGTGCG GCCTGCTTCTTC-TCCC-C-GCCGGGGA GAAG TCCGCGGCAGCGGGATGAGGGGGCAAGC TCTCCTGACGTCTCT  64 52
     Atu1047 NONE
     Atu1048 1043066 .. 1043091 +  -5.3  -4.65078   GCTAAACTGGATGAA         CTGCGGTGCGGC CTC GTCGC-CGGCGG         TTTTCTTGAAGATGT  76 245
     Atu1058 NONE
     Atu1059 1050551 .. 1050588 + -14.9  -2.78547   TCTTCTTGAAATGGT   CAATGTCGAGAATGGCG ACTG CGCCGCTCTCGTCATTG    TCATTGATGACATCC  77 482
     Atu1066 1058772 .. 1058802 +  -9.9  -4.27861   CGATGGAGGCTACCA      TTGTTAACG-GCCGC CCG GCGGCTCGTT-ACAA      TTTTAAGTGTATATT  86 110
        pbpB 1060875 .. 1060886 +  -2.2  -3.11316   CGATGAGGAAGATCA                TCGT CGGC GCGA                 TATATTGCATGATGC  41 190
     Atu1081 1073404 .. 1073415 +  -5.8  -3.90112   TTTTCCATAAAAACC                GTGC GGCA GCAC                 TTTCGTTCAAGACCA  63 50
     Atu1082 NONE
     Atu1083 1074541 .. 1074571 + -16.2   -3.6993   GTAATGCGAAGCGGG       CAGCGGGGGTGAAA ATA TGTCACCCTCGCTG       TGTTTTGGATCAGTG 100 85
        slyA 1076977 .. 1077031 +  -3.9  -3.36195   GCCGAGACGATGGTG GAAGCCGCCATTCCCGCCGCGCCAC AGCCG GTGGAGCGGCCGTTATGGCTCCGGC TCTGTTTCATCTTTG  49 157
     Atu1086 NONE
     Atu1087 1079902 .. 1079923 + -15.9  -4.34402   GCTTGCAAACAAAAA           CCCCGGATG TCGC CATCCGGGG            TTTTCCTATGACCAC 100 247
     Atu1092 1082951 .. 1082974 + -10.2  -3.57239   TTGTTGATGGTGCCG          CGCGAGCCCGC CGG GCGGGCGC-CG          TTCTGGTATTTGCCT  73 305
        fabD NONE
        fabG 1085767 .. 1085787 +  -3.3  -4.08692   CTTGGGTAGCTTGCG           CC-GCAAG GCCCGA CTTGCCGG            TTTTCGGCGAAATTG  58 91
        acpP 1086326 .. 1086348 + -14.9  -3.79419   ACATATCTTCCCGTC           TTGGCCCGG CTTGT CCGGGCCAA           TGTTTTATAGGCAGC 100 62
        fabF NONE
     Atu1098 1088303 .. 1088326 +  -4.4  -2.78266   CGCCGCCGAAGCGTT          CCCGCAAGGCC CAT GGCCA-GCTGG          TGATCTTCCTGAATT  45 188
     Atu1099 1089398 .. 1089422 + -15.8  -4.14739   ACTGATAATCTCGAC          CGGGCCTTGT CATCC ACAAGGCCCG          TTTTGCGCTGCATGA 100 36
     Atu1100 NONE
         gmk 1090995 .. 1091006 +  -5.8  -2.91144   TCATTGCTCGAGGAA                GAGC CGAA GCTC                 TGATTTACGCGATAG  51 11
     Atu1109 NONE
        pepA NONE
     Atu1111 1101799 .. 1101810 +  -4.4  -3.91032   CATGTGGCGTCGCTT                GCAA CCTT TTGC                 TTTATGAAGTGCTTA  58 95
     Atu1112 1103202 .. 1103229 +  -2.6  -5.03314   TGCTTGCCGGTCTGG        CGCCAGTCGA ATTCGGCA TGGACGGGCG         TTTTTTCAACGTCGG  78 315
     Atu1114 1106545 .. 1106559 +  -6.4  -3.89346   TGGTCTGGGCGCTGC               TGATGG CGG CCGTCA               TTTCTGCACTGGCGG  63 303
        fixL 1107989 .. 1108022 +  -2.9  -3.06361   CGTCATCTTTCCTGT     CGCGGCGGAGGCGCGG AAC CCATGACGCTGCC-CG     TCTATCTCGTTGATG  43 1
        nwsB 1108680 .. 1108702 +  -7.7  -4.30576   GTCCGCCTAATCTGG           GGTCCTCAT CAAAC AAGAGGACC           TTTTCATGATCCGCA  77 87
     Atu1117 1109470 .. 1109489 +  -7.1   -4.4715   TGATCTTTTTCTTGA            GCGGCGCC AGCTG GGCG-CGC            TTTTCTGCATTGGCC  76 305
        ligE 1113253 .. 1113273 +  -9.7  -3.01726   TTGTTTTCGGGCCTT            TGGGCGG GTAAAGA CCGCCCA            CTTTCTCTGAAAAAG  67 79
         ndk 1113792 .. 1113809 +  -4.7  -5.75342   AAAGACTCAAGGAAA             CGGGGGC GAAA GGCTCCG              TTTTTTTTGACAGGC 100 96
     Atu1125 1116158 .. 1116187 + -11.5  -2.79492   CCAAGCAGGCCGAAA       CGCTC-CATCGCCA GTT TGGCGATGCGGGTG       ATTTCCGCTTCCGCC  65 322
        ropB 1121183 .. 1121220 + -17.9  -4.17516   CCTTCTCGGATCGGT   CAAGGAAAAGCCGGGGT TTAC GCCCCGGCTTTTTTTTG    TTTCTGTGATTTGCC 100 42
     Atu1134 1123805 .. 1123827 +  -8.4  -3.07233   GCGCAGAAACGGGAA           GGGTTGCGGT AGA ACCTCAATCC           TCTTCCGGCTTCTCC  60 14
     Atu1136 NONE
     Atu1137 1128097 .. 1128116 +  -2.8  -3.64822   CCTTCAAGACCCGCA            TTCAGCGA CCAG TTGCCGAA             TTTGCGTCCACCGCT  49 486
     Atu1142 NONE
     Atu1143 1132765 .. 1132775 +  -3.2  -3.12847   GCGGCGGGCGACGGT                 TCGG ACA TCGA                 TTGACTGTCACAGTT  43 11
         ppk NONE
         ppx 1136614 .. 1136654 +  -6.9  -3.16971   ACGAACGGCAATGCC CTGTTTTGCG-GCGCTGG CTACGA CCAGCGCTCGCAAAAGGC  TTCGATATCTCCTGA  56 40
     Atu1153 1146401 .. 1146419 +  -4.5  -2.73875   GGCGCTGCGCGTCGT             TCCGTCC AAGAA GGACTGA             TCATGTTGAAGACGC  45 7
     Atu1154 1147187 .. 1147199 +  -6.9  -3.34344   AAAGACCCGGCGCCG                GCGGT CGG GCCGC                TTGCTTCAGCCATGC  58 314
     Atu1155 1148620 .. 1148644 + -12.1  -5.34055   CGCATGGTCTGAAAA          GCGGGCTGC TTAACTT GCGGCCCGC          TTTTTTGCTGTTTAT 100 49
     Atu1156 1150297 .. 1150317 +   -14  -4.01853   ACTGAGTAGAAAAAA            GCCCCGGT CTTAA ACCGGGGC            TTTGTCGTCCTATTC 100 36
        parC 1154011 .. 1154034 +  -8.1  -3.45027   GTGAAATTTGAGCTG          CGTCCCGGG AGATCA TTCGGGACG           TCTTTCATAGCGCCT  64 37
     Atu1162 1157225 .. 1157244 + -11.4  -4.67234   TAAGAATAAAGCAAT            TCGGCCTG TTTT CAGGCCGG             TTTTTCCGCTTAAGT  95 38
        mucS 1157981 .. 1158005 +   -15  -4.30014   GGTTTCACTGTTTAA          GCCGGGGGCA TCCTT TGCTCCCGGC          TTTTGGATTCCTCGC 100 50
     Atu1164 1159839 .. 1159863 + -11.3   -4.6951   GCGAGTGTGTGGCTT          GGCCGCGCATC ATC GAAGCGCCGCC          TTTATTTTCCGTCGT 100 203
        glyA NONE
     Atu1166 1161994 .. 1162015 + -10.1  -2.88544   GGAAATCGCCGGCGA           GGCGG-CGCG TGG CGCGACTGCC           TATGTAACGCTCGAA  65 222
       ribD* NONE
        ribc NONE
        rhtB 1164565 .. 1164579 +  -4.3  -3.24823   CTTGGTGTCCATCTG               GCTTT CCAGA AAAGC               TGATTTTTCAGCCTT  49 8
        ribH NONE
        nusB NONE
     Atu1173 1167030 .. 1167042 +  -5.5  -3.32518   TTTCGCCAACGCAAT                CTTGC CGC GCAGG                TCGTTTTTCCTTGGG  53 103
        hppA 1169630 .. 1169644 +  -8.5  -3.30771   GGCTTCAGGAAGGCC               GCGCG GCGCA CGCGC               TTCTGCGAGATGTAA  59 345
     Atu1176 NONE
     Atu1177 NONE
        plsX NONE
        fabH 1173433 .. 1173446 +  -5.9  -3.08934   GGTGCAGTGCTGCTG               CGCTG GTAA CGGCG                TGTTCCCGTCTCTGA  52 17
        ihfA 1174038 .. 1174050 +  -4.7  -4.64766   CCGGACTTGAAGCCG                CCGCG ACA CGCGC                TTTTTGCCGTATCGC  71 42
     Atu1181 1174880 .. 1174893 +  -5.2  -2.52543   TCGGAAACTCCTTTG               GCCG ATAATG CGGC                TCCGTTGAAAGGAGT  46 76
     Atu1182 1175853 .. 1175878 +    -9  -5.06103   GTTTCAGAATAACGA         GGCGTGGAAC CTAGCA GTTCTGCGCC          TTTTTTACGACTTAT 100 235
     Atu1183 NONE
     Atu1184 1179279 .. 1179289 +  -6.8  -3.36878   ACACAGTCTCCTCAT                 GGTG CCG CACC                 TTATCCCTCCATCGG  58 291
     Atu1186 1179872 .. 1179899 + -12.7  -4.50686   CGATCAAACCTTTCG        GCCCTCGTCAC ATAACA GTGGCGGGGGC         TTTCTTCGTTTTTGG 100 48
     Atu1187 NONE
     Atu1188 NONE
     Atu1189 1182376 .. 1182389 +  -9.5  -2.62184   AGCGGAATAGGTAAG               GCGGG TGGC CCCGC                TGATCTAGCCGGAAG  63 387
     Atu1190 NONE
     Atu1191 1184132 .. 1184151 +  -4.3  -4.07568   ACGGCCTCTCGGCGG            TCTATCC ATGAGC GGGTAGA             TTTTCACCGGCGACA  62 520
     Atu1192 1184694 .. 1184714 +  -3.9  -3.39772   CCGGCAAGCCAGAGG            CGGCGCATT TTA AGTGCGATG            TGTTTACCAATTTCA  49 69
         int 1186344 .. 1186359 +  -5.4  -5.75342   TCTTGACCTTGCCAC              GATGGG AAGC CCTATC               TTTTTTTTAACACAA 100 409
     Atu1195 NONE
     Atu1196 NONE
        cueR NONE
        nikB 1191421 .. 1191437 +  -6.5  -2.93623   TCAATCCAGCCATGC              GAGGTCA ACA TGACCAC              TAGTCTTTTCCCGAG  53 6
        dppC NONE
        dppD 1193522 .. 1193532 +  -2.4  -4.15044   CGATCACGACCATTC                 CAGC CAT GCGG                 TTTGTTGAAGGAGGC  56 7
     Atu1201 1194578 .. 1194604 +  -3.8  -3.10164   GAAACAGCGTACTGA         ATGTTTTTCAAA CGA TATGAAAAACAG         TTGAATAGTGCGTAC  45 41
     Atu1202 1196372 .. 1196413 +  -7.2  -4.36914   AACCCGATCAATGTT CCCCGCTCTTGC--ACGCGC ATAA GCCCGGCAGCAAGCGCGGGG TTTTGTCACGACCGA  77 109
        ilvA NONE
     Atu1206 1200157 .. 1200186 +  -5.1  -4.71426   CATCGATCAGAACGG       CG-CATCACTTTTC CCA GGAAAATGATGACG       TTTTCTTGCTCCGGA  76 1
     Atu1207 1201659 .. 1201688 + -17.9  -3.33696   CATGGCATGTGGGTC       GGCTGATGCCGGC GATA GCCCGCATCAGCC        TTCATTCAACGGGAA 100 20
     Atu1209 1203599 .. 1203626 +  -9.8  -2.75992   GGTTCTGAAGAAGTG        CTCTCCCGCCGA TGTA TCACCGGGAGAG         TCGTGTTCCCTAGAG  64 184
     Atu1211 1206581 .. 1206618 +  -3.2  -4.09685   CACCGATCTGCGACA   GGCAGTGGCGGCAGGGC ATGCC GCCCGGC-GAAACGGCC   TTTTCCGGCATGAGG  59 406
     Atu1213 NONE
     Atu1214 1208557 .. 1208580 +  -9.6  -2.58714   CGACGAGAGAGTCTT          TTCAGCCCAA GGAC TTGGGCTGAC           TGGATTACTGTGACG  63 128
     Atu1219 1213955 .. 1213985 + -13.3  -5.44119   ACGACCGATGCACTG       GAAGGCCACCCGG CAAAA TCGGGTGGCCTTA       TTTTTTTGAGATAGG 100 49
     Atu1220 1214621 .. 1214632 +  -5.8  -4.08767   CGCGCCGACGAAGCG                CAGG GCAG CCTG                 TTTTAAAGCAATGAC  67 8
     Atu1221 1215216 .. 1215233 +  -9.8  -3.47349   AGACAGTCTGATAAA             GGCGGG CTCTGA CCCGCC              TTATACATTTCAAGA  71 46
     Atu1222 1216066 .. 1216078 +  -2.6  -3.64703   TCAAGAAAAGCTGAT                CGTC TGACC GGCG                TTTGACTGGGCAGAG  50 27
     Atu1223 1216674 .. 1216705 +    -8  -3.06696   TCAGGAGGACAACAT      GGCTCGGGAACG CTTTCCTC CGTTCTCGACCC       TATGTTAGGCGAGGA  60 212
     Atu1225 1217866 .. 1217883 +  -2.5  -3.85698   ATAACCATCGAGCTT             GGAGACG ATTG CGACGCC              TTTCTGCAACGCCGG  54 337
     Atu1227 1219372 .. 1219398 +    -8  -4.77165   AGAATCTACATGTAT         CCGTTCTCTCGT CCA ATGAGGGAACCG         TTTTATTATGCGAAG  90 97
     Atu1229 NONE
     Atu1230 1220990 .. 1221014 +  -9.3  -3.08746   TAGCTGAAACAAATA          TAGCCAGCTCT GGG GGAACTGGCTA          TCTATCTGATTTAAT  63 34
     Atu1232 1221888 .. 1221917 + -17.9  -2.93164   GGAGAAAAGCAACAA       CACTGCGGCATGG TCCT CCATGCCGCAGCG        TGTCGTTCGGTGTGC  95 42
     Atu1234 1222996 .. 1223013 +  -2.5   -3.8046   GACTTTATGCGGCGC             GCGGGCG GCGG CGCAGGC              TTTCACGTTTTTCCA  52 75
        exoP 1230588 .. 1230602 +  -5.6  -3.14344   CGACAGACCGGCCAC               GGCAGC GAT GATGCC               TTCATGGACGCCATG  50 410
       cox15 1233047 .. 1233070 + -12.4  -3.65314   TGCCTTGATGGTTGC          CGCGACGGCG AGTT CGTTGTCGCG           TTCTTCCGCATTGCC  82 65
     Atu1250 NONE
        cysD 1240727 .. 1240744 +  -5.5  -4.08767   GCAGCCGCCGGAAAG             CCCCTTG AAAA CAAGGTG              TTTTCGGCAGCTGCG  65 90
     Atu1252 1241480 .. 1241492 +  -2.7  -2.91681   TGTCAAGTTGAAAAG                CAATT TTA AGTTG                TATATAGGGTTGAAG  42 104
     Atu1253 1241903 .. 1241928 +  -9.7  -3.36991   ACGCGGAAGGATTAC         GTCATCCGGCT TTGA GGCGGGATGAC          TGTTTGAAGCTGCTA  70 11
     Atu1255 1243329 .. 1243363 +  -7.9  -2.72511   GACGTTGGCGCCCTC    GTTCCGATCCGGCTGG AAGG CCAGA-GGATCGGAAA     ATTTCGCCGGATCGA  53 238
        clpP 1247031 .. 1247063 +  -2.6  -3.53811   CACCCCAAGGCGAGC     CGTATCGGCGGGCGG TAAG TTGACCGC-GATCCG      TTTGGCGGACCTGCG  47 248
        clpX 1248410 .. 1248429 +   -15  -5.60689   TTGACGAATTTCGAA            GGCCCGCA TCCG TGCGGGCC             TTTTTTATTATGTCC 100 58
         lon 1251344 .. 1251363 + -11.4  -5.24129   CACGAATATGTGGAA            GGCCGGCA GAAA TGTCGGCC             TTTTTTGTGAAAAAA 100 161
     Atu1262 1252007 .. 1252027 + -15.4  -4.93365   CGCATAAACACGAAA            GCCCGGCC TCCAT GGCCGGGC            TTTTTGATTCTCCGC 100 259
     Atu1263 1254346 .. 1254362 + -15.1  -5.36441   TTACAAATGAGAAAA              GCCGGGC ATA GCCCGGC              TTTTTTGTATCGCCA 100 56
     Atu1264 1255070 .. 1255096 + -10.8  -2.88544   TTCGCGTCTTGCGGA         TCATGTCCGCCG CGT CGGTGGCCGTGA         TGTATGCGGATCGGA  68 416
        nuoA NONE
        nuoB NONE
        nuoC NONE
     Atu1271 NONE
        nouD NONE
     Atu1273 NONE
        nuoE NONE
        nuoF 1262067 .. 1262094 +  -3.3  -2.74782   CGCAACACCATGAAG        CGCCTGGCG AAACTCTGGA TGCCTGGCG         TGATTAAGGATTTGT  41 80
        nuoG NONE
        nuoH NONE
        nuoI 1265812 .. 1265841 +  -4.9  -3.34398   CACGCAACCTCGCAC       TGGATGCACCTTA TCGC TGAGGCGCAACCG        TCTTTCCGGGGGAGA  51 6
        nuoJ NONE
        nuoK NONE
        nuoL NONE
        nuoM NONE
        nuoN NONE
        birA 1272810 .. 1272844 +  -3.5  -3.76224   CGATGCTGGATAAAG    GTG-GCGGGCG-CGGCA AAT TGTCGTCGCCTGAGCGC    TTTCGTGAATGGACA  53 170
     Atu1285 1274591 .. 1274618 + -14.1  -4.83246   CGCTTCGTTGAATTA        GGGGGCCGTGC CGAAAA GCGCGGCCCTC         TTTGTTTCTTTGTGG 100 80
     Atu1286 1275049 .. 1275065 +    -3  -2.71791   GCAATCCGAAGTCTC             TGCC-CA TGCA TGTGGCA              ATTTCCGGCAAACCT  41 92
     Atu1287 1275609 .. 1275621 +  -6.9  -2.82015   TTCGGGGCGATTCCC                GCGCT TAT GGCGC                TGTCGTCCGTATCAA  52 382
        proS 1276986 .. 1277017 + -10.8  -4.36914   GCGCAAAGGGAAAGA      TGGGAGCGGCCTTC ATGC GAAGACCGCTCCGG       TTTTATGGCGCAGGC  90 41
     Atu1289 1278476 .. 1278487 +  -5.8  -3.92659   GAACCTATGGTCAGG                GCGA GACA TCGC                 TTTCAATTTTGCGCA  65 96
        lolD 1279248 .. 1279271 + -18.2  -5.56264   TGAATCTTTCTCGGA          CCCGGAGGTG TTTT CACCTCCGGG           TTTTTTCTCTTTGGA 100 169
        dnaE 1283103 .. 1283143 +  -3.1  -3.73953   CCCGGCGTCGTTGAT  GTGGAACTGGTGTAAGG CGTAAGC CCTCACACCGGGCCCTC  TTTCGTGACCGTGAT  51 11
     Atu1295 NONE
        divK 1286691 .. 1286704 +  -3.1  -3.28712   TGGCGATGCGTAAGG               CGGTT GGGG AACTG                TTATGACGGCGAGAG  45 28
        pleD NONE
     Atu1298 1288443 .. 1288454 +  -7.2  -3.85909   ATGATGGAATGATGG                CGGC TTTT GCCG                 TTTCGATTTCGCTCG  68 155
     Atu1309 NONE
         acd NONE
     Atu1311 1304721 .. 1304734 +  -3.1  -2.60075   GCCAGTGAAGTGCTG               CGTGA AGGC TTACG                GTTAATTGAGAGGCG  40 185
     Atu1312 1304934 .. 1304957 +  -6.8  -2.77167   TGACGACGTATCGTC          TGTCCGAT GCCGCACA ATCGGACA           TCATTGAAATTCTTG  52 38
     Atu1313 NONE
     Atu1314 1306360 .. 1306372 +  -7.7  -5.23316   CTGGACAGCCTTGGG                CGTCA TGA TGACG                TTTTTTGCTATGCTG 100 295
     Atu1317 1308328 .. 1308343 +  -3.2  -3.31461   TCACACGCCGAAGGC              GGGCGA TACA TTGTCC               TTCTGAAGCTCCGTG  47 4
        gatC 1308751 .. 1308773 +    -4  -2.72043   CTTCATGGTCCCGAA           AGTGGTCGAA TAA TCCGACCGCC           GTTTGCCGCCCGATT  43 13
        gatA NONE
     Atu1320 1310998 .. 1311016 +  -5.2  -4.54477   CCGAAAATCCAGCCA             TCGCGCGT ATA AAGCGTGA             TTTTCTCGATTTTGC  70 234
     Atu1322 1312279 .. 1312315 +    -5  -4.30719   AAATCCGGCGTATGG   CGCTACG-GGGTGCAAG ATGT CTTGCGCCCGCGCTGCA    TTTGTTCTACCCACC  68 406
        gatB 1314031 .. 1314049 +  -8.8   -5.1523   ACTGACATCACTTCT             GCCGGG ATCAACG CCCGGC             TTTTTCTATTCTGAG 100 187
     Atu1325 NONE
     Atu1326 1315088 .. 1315101 +  -3.1  -3.32844   ATTGCCGTGAGGGGC               GGCAT AAGC ATGTC                TTGTGCCGTGCACGG  47 68
     Atu1327 1315565 .. 1315590 + -14.8  -3.48924   CTGAATTATCGCGAT         GCGCGGTGTT GTGCAA AACACCGCGC          TTGTATCCGGCCTCA  95 37
     Atu1328 1316564 .. 1316581 +  -6.9  -4.08767   CAAACGGCTTCTTGC             GCATCGC CTTG GCGAGGC              TTTTGGAAACGTGGA  68 467
        aspB 1321701 .. 1321725 + -11.3  -2.52464   GCCTTGTCCTTCGGC          CCGGTGCGGAC GCG GACCGCACCCG          TGCGTTGCGCAAGCC  64 435
     Atu1336 1322391 .. 1322409 +  -2.2  -2.74701   CGCCCCGCAGACGGG             AGGCGGGC AAT GATCGCCG             TCATCTTCGAGGTCT  39 13
     Atu1337 1322762 .. 1322780 +  -2.4  -4.87665   GGGGAGCAGCTTGGG             CTGATATT CCC AGCATCAG             TTTTTCTGCATGCCG  72 22
        fabG 1323658 .. 1323690 + -25.1  -4.23213   CCAGCATCGACAAAA      CAAAACGCCCGCAAC GAT GTTGCGGGCGTTTTG      TTTATTCCGTGTCAC 100 86
        amiA 1328608 .. 1328642 +  -7.1  -4.28361   AAAGCTGTTCAATTC     TAAGGCTTGCGGTCG ATTAA CGACCCGAAGCCCTA     TTTTACTCACATTCG  74 84
        mrcA 1331330 .. 1331367 + -14.8  -4.44046   ATCAGTCATGACGTT   TGGCGGGGGCGCGGGT CTTTAC ATCCGCGCCCCCCGCA    TTTATTTGAGCTACA 100 42
        prfB 1332573 .. 1332597 + -15.8   -4.8622   TCGATCGGAAATTTG          CCCCTCGCAA ACCCG TTGCGAGGGG          TTTTTCGTTGGAGGA 100 55
     Atu1343 1333119 .. 1333137 +  -5.2  -3.25823   GTAACGGTCCGATCA             GTTCGAGG CTT TCTCGACC             TTCATCTCACCCAGC  52 56
     Atu1346 1335734 .. 1335753 +  -5.7  -3.53012   CTAAATTCGTCTGCA            TCTCCGT GAACTG GCGGAGA             TTTGCGCACCAACCC  57 128
     Atu1347 1337856 .. 1337888 + -19.9  -4.09108   ATTTCAGGTTAGACG      GGTGACGCGGAGGAG ATT CCCCTCCGCGTTACC      TTTCTGTCAATTAAA 100 79
     Atu1349 1345120 .. 1345169 +  -9.1  -4.24623   TTTGCCATTTTGCAA GGCCGGTTCAGCCTGTGTGTCCCG AAG CGGGTTGCCAAGGC-GGGTCGGCC TTTCTATGTGTTTAG  84 58
         fdx 1345781 .. 1345803 + -16.4  -2.66249   TTCACGGGTGATATC           GGACATGACG TTA CGTCATGTCC           CTGTTGTTCCTCGAG  89 269
        folP 1347454 .. 1347477 +  -5.2  -3.53012   AACGAGTGCCGGAAT          GCCGTGTC CCGAAGAT GGCGCGGC           TTTCAGGCGAAAACA  55 44
        folB NONE
        folK 1348637 .. 1348675 +  -4.4  -3.93695   GTCGAGGCCCTTGCC   GGCAGCGCCGTCGAGG AACTTGC CCTCGTAGCTGTTGCC   TTTCTGGCTGATGAC  59 262
        dksA 1353029 .. 1353053 + -18.7  -4.82667   GCATCAATTGAAAAA          GGGCACGGAAA TTG TTTCCGTGCCC          TTTTTGGTGTCGTGA 100 68
        cckA 1357614 .. 1357650 +  -3.6  -3.12351   CTCGACGACAAGGAG   TGATGCTGGCGGTGGCC AACC GGAT-TCGCCCGCGTCA    TTCGCTCTGCACGCG  45 23
        clpS NONE
        clpA 1360789 .. 1360808 +   -15  -4.29738   TGACCTATAGACGGA            TGCCGGGC GAGA GCCCGGCA             TTTTCATGCCTGTCC 100 51
     Atu1366 1362012 .. 1362023 +  -4.4  -3.06162   GCGAGAAGGCGCGCC                GATG CGGT CATC                 TCTTCCGGTCGGATG  46 96
     Atu1368 1364048 .. 1364058 +  -8.2  -3.35813   TGGAACACCGTCTGG                 CCGG CCG CCGG                 TTCGTTGAACTGCGC  59 291
     Atu1373 1367724 .. 1367740 +  -3.6  -3.62746   ACCGGTTCGCTGAAA              CGCGGG CCATT CTTGCG              GTTTTTTCGCATAAA  53 28
        rpsB 1368933 .. 1368947 + -11.4  -3.55071   AATGCGCATGCCCAT               CCCGGA ACC TCCGGG               TTTCAAAGGGTGTGC  77 276
         tsf 1369999 .. 1370024 + -16.9    -3.322   CTTGGGAAAACGGGA         GGGCATCGCGT GACA ACGCGGTGCCC          TTCGTGTATCCGCGT 100 56
        pyrH NONE
         frr NONE
        uppS NONE
        cdsA NONE
     Atu1380 NONE
        omp1 1376758 .. 1376786 +  -5.4  -2.74792   TTCTGATATCGGCAG       TCCAGAAC-TGCA ACTT TGAACGTTCTGGA        GTTTCCGGCTGATGG  47 35
        lpxD NONE
        fabZ NONE
        lpxA NONE
     Atu1385 NONE
        lpxB 1381371 .. 1381383 +  -3.3  -3.80142   TTAAATTTTCGTCTG                GCACG GCT CTTGC                TTTCAATCTTGTATG  54 193
     Atu1387 1382099 .. 1382112 +  -2.3  -2.78211   TTTTCTCAAGCCCCA               AGGAG TAGT CTCCC                ATGTTTTCCAGACGT  39 18
     Atu1388 1382913 .. 1382951 + -12.4  -3.96148   ACCAACCTGGCAAAT  CCATGCGCTGG-CCGTG TCTGAT CCCGGCCCGGCGCGTGG   TTTGTCCTCCCCGAA  90 40
     Atu1389 NONE
     Atu1390 NONE
     Atu1391 1385047 .. 1385072 + -18.3  -3.92324   GACGCCCAACAAAAA         GGCCGGCGGGT GAAA ACCTGCCGGCC          TTTGATCTTACAGGG 100 54
     Atu1393 1389420 .. 1389433 +  -8.1  -4.03234   GGCCTTCACTCCACA               GCGCA TCGA TGCGC                TTTATATCGGCCGCA  71 323
     Atu1406 NONE
     Atu1407 1402452 .. 1402485 +  -5.9  -3.14132   TCTATGTCGATGGTG     GAATGCTGTCGGTTC TCTA GAACCGCCGCCATCC      TTGATGCCAACAGAA  52 6
        gutB NONE
        allA 1404154 .. 1404199 +  -6.2  -2.87344   AGCGCATCATGACCA GTCCGTCCCTCAGCGACGGGAA CCCG TTCTCATC-CGGAGGGA-GGGC TCTCTAGACGGCGTG  51 127
         fad 1414623 .. 1414639 +  -7.3  -3.09516   CATTCGATAACCACC              TTCGCTT CGA AGGCGAA              TTGGGTCGTCAGGGC  52 418
     Atu1419 1416269 .. 1416290 + -15.1  -4.96501   CGCTGCAAATCCAGG           GGTGGCGCC TTTT GGCGCCGCC            TTTATTTTTGTCGAC 100 52
        gcvT 1417875 .. 1417896 + -15.1  -3.97088   GATCAAAAAAAACAA           GGCCCGCCG GAAC CGGTGGGCC            TTTGCTATTGTGAAA 100 87
     Atu1423 NONE
        kdsA 1421374 .. 1421391 +    -2  -4.25104   CCTGACACAGTGCGT             TCGGTT TGTGCC AATCGA              TTTTAATGGCGGGCG  60 36
     Atu1425 1421586 .. 1421608 +  -7.6  -3.05463   TGTTTACCTCGAAGA           CGGCTCCATG GGC CGTGCGGCCG           TTCCGTCCGGCGCCT  57 47
         eno 1422761 .. 1422784 +    -6  -4.37886   ACGCCGGCCGTTCGA          TCCTGCGCGGG TAA TTCGC-CAGGA          TTTTGTGGGAGGTCG  73 12
     Atu1427 1422967 .. 1422984 + -14.1  -4.72986   CCATCGCCACCCTAA             GCCCGCC CTCC GGCGGGC              TTTTTCATGCCGATC 100 26
     Atu1428 1423468 .. 1423498 +  -2.5  -4.70169   CTTAGCGTGAATATG       TGCCATGCGTTTA AAGCA TTGCTGCATGGCA       TTTTCTTGCATATGG  68 88
        pdhA NONE
        pdhB NONE
     Atu1431 NONE
        aceF NONE
         ada 1428333 .. 1428351 +  -3.1  -3.59583   GGGCTGGAGCCCGTC             GTCCG CATGATGCT CGGAC             TTTGACACTCATTCT  49 2
        lpdA 1429921 .. 1429939 +  -7.4  -3.90744   CATATGTCTCAACGC             CGGTTCCT CAA GGGAACTG             TTCTTTCAGGGAGCG  68 84
     Atu1435 1430222 .. 1430236 +  -4.2  -3.51948   AACGGGCCGCATGAC               CGGAAG GGG CTTACG               CTTTTTCTGGAATTG  52 39
        lipA NONE
     Atu1440 NONE
     Atu1441 1435470 .. 1435499 +  -4.9  -3.55444   CGGCAATCTCCGTCA       GC-GCGCCGGCG ATCAGTC CTCCGGTGCAGC       TTTCCGCCGTCGAGA  52 396
        nifR NONE
        ntrB NONE
        ntrC 1440736 .. 1440756 +  -3.9  -3.09933   ACTAGGAAGGATATA            GATTCGCCT GAT GGGGGAGTC            TTGCCTGACTTCAGG  45 101
        ntrY NONE
        ntrX NONE
        trkA 1445943 .. 1445974 +  -2.8  -4.04023   ATACCAGAGTTTGAG      GTCGGCCAAG-CGGG GGA CAAGACTCGGCCGGC      TTATTATTGATTGAT  56 119
         hfq 1446309 .. 1446342 +  -9.7   -2.5655   TATCTTCGACAGAGA     CTGACCTGAATCGGAA CAT TTCCGGTTCCG-TCAG     GTTAATCTCCATGGC  63 58
        hflx 1447971 .. 1447987 +  -7.9  -3.14218   CTACACACAATCCTC              GAAGCGC TGA GCGCTCC              TGCTTTTGATGCATG  57 179
        cysG NONE
     Atu1455 NONE
        cisI NONE
     Atu1457 1453788 .. 1453802 +  -2.8  -3.28173   TTGGATGCATATTTT               CTGC GCGCATG GCAG               TATTGATATTCTCAT  45 64
        mvrA 1454734 .. 1454751 + -12.7  -5.27335   GACTACAAGATTTCA             GGAGGCC GTCA GGCCTCC              TTTTTGTTTGCGCAC 100 51
     Atu1460 1456772 .. 1456783 +  -7.2  -3.06969   ACAAGCGGCCCCAGT                GCCG CGTC CGGC                 TCTTCAGCTGAATTC  57 40
     Atu1465 1462346 .. 1462359 +  -5.2  -3.86015   GTTGCTCCTTCGGCA               CCGC AATGAA GCGG                TTTCTCCCAACGATG  61 55
     Atu1466 1462951 .. 1462991 +    -7  -2.54919   GAAAACGACGGCTGA CAGGGATG-G-AGAAGATGC TTC GCATTTTCTGCGCGACCCTG ATGTTGTCGCTCGGT  51 86
     Atu1467 NONE
     Atu1468 1464642 .. 1464656 +  -5.8  -4.69622   ATCTATATATCGCTT               TGATAT AGA ATATCA               TTTTTGGACTTCTGT  78 261
        ccrB NONE
        rluC 1466587 .. 1466599 +  -4.1  -3.16068   GGAAGACTGACAACA                GATGA AAC TCGTC                CTTTTCGATTGCGAC  47 31
     Atu1472 NONE
     Atu1473 1468071 .. 1468084 +  -2.3  -4.45485   TGGAGTCGCTGAAGA               GCGCT TCTT AACGC                TTTTCTAACTCTAAT  62 15
     Atu1474 1468644 .. 1468670 +    -5  -3.96624   AAGCAGCAGGGAAGG         CGGGAGGGGG ACATCCA CCCACTCCCA         TTTATCCTGGAAATC  63 39
     Atu1475 1469267 .. 1469302 +   -11  -3.87869   GACGCCGGATCAAGA    CGGAAACGGCGGCGCTC ACA GGGCGCCGCCGGC-CTG    TTTCTCCAGCCTTAG  82 39
     Atu1501 1491634 .. 1491649 + -11.8  -3.99324   AACCACCGCCTGGAA              CCCGCC GTAA GGCGGG               TTTCTCGTCGTGACG  90 48
     Atu1504 1493676 .. 1493690 +  -2.8  -4.26189   GATATCCATATTGGC               CAGG ACCTCAG CCTG               TTTTACCGTTTCTCG  62 487
         dac 1495443 .. 1495474 + -10.9  -2.81471   TAACTGATGTTTCCG      CAGGCGGTGCTTC ATTGTC GAAACATCGCCTG       TCTCCTCGAATTGTG  66 38
     Atu1506 1495805 .. 1495840 + -17.6  -3.23853   AAGCAAGACCCAAAG    AAAAACCCCGCGGCGC TCAA GCACCGCGGGGTTTTC     TGTTGATTGGCGAAG 100 56
     Atu1508 1499493 .. 1499503 +  -3.2  -4.01888   GTCGACGGCATAAAG                 TCGG CCT TCGA                 TTTCTGATCTCCGCT  56 8
     Atu1509 1501078 .. 1501088 +  -3.2  -4.19953   CATAGAGGAAGATGT                 CGAG AAT TTCG                 TTTTCGGCTTGCGTG  62 312
        uvrA 1505211 .. 1505230 + -13.6  -3.54459   GCCGGGAAACGCGAG            GCTGCGGA GTAA TCCGCAGC             TTTGGCAAAGGTTCA  89 14
     Atu1514 1506524 .. 1506539 +  -2.4   -4.4078   GAGATCGTAATCAAG              CGGCGG CACC TCGCGG               TTTTCCTTCGGCGAA  63 473
     Atu1516 1507948 .. 1507958 +  -2.4  -2.74322   CGCAAAGGGAGGACA                 CCGC CAT GCCG                 CTTTACCGCCTTGCC  39 52
     Atu1517 1508894 .. 1508904 +  -6.8  -3.73534   AGAGGGCATTCATCA                 CCAG CGA CTGG                 TTCTTGGTGAGGTTC  63 436
        znuA 1511797 .. 1511814 +  -4.1  -3.55622   ACGACCAGACCGGCC             CGCTG ATGCTCTG CAGCG              TTTCAGCAGCTTCAC  49 82
        manA 1515821 .. 1515838 +  -6.9  -4.30978   CCCTCTTGGGAATGA             CAGGGGC GCCC GCGCCTG              TTTTCATCGATTCAA  74 45
     Atu1524 1517044 .. 1517057 +  -3.9  -4.30448   AACCATTAACAACCA               TTACA TAAA TGTAA                TTTTAAATTCAGTTT  64 133
     Atu1525 1517476 .. 1517503 + -14.2  -4.13654   CCATAAACCGAAATG        AAAAAGGCCCGC TTGC GCGGGCCTTTTG         TTTGTCGTTTCAGCC 100 47
     Atu1531 NONE
     Atu1532 NONE
     Atu1533 1524994 .. 1525012 + -13.1  -3.01177   CGCCTGATCTGAAAA             GGGCGCC TCGCC GGCGCCC             CTTCTTTACATTCTA  81 34
     Atu1538 NONE
        hvsT NONE
     Atu1540 NONE
     Atu1541 1533553 .. 1533568 +    -6  -4.07885   CGGTTGCGAGATAAT              GCAGGC GTCC GCCCGC               TTTTCCCGCAAGCTC  67 503
     Atu1543 1534067 .. 1534084 +  -6.9  -3.18274   CAAGAGAATATCCGG             TGACGGC AATC GCCGCCA              TTGCCTTGCCATAGC  56 253
     Atu1544 NONE
     Atu1545 1535953 .. 1535973 + -12.6  -2.89742   TCAGACTCGGCGTCA            TCCTCGGG CTTGA CCCGAGGA            TCTATCCACGTTGCA  79 73
        fdhF NONE
     Atu1549 1540962 .. 1540978 +  -2.2  -2.71712   AAGGACAGGCGCTCG              CCGC CTCATCCTC GCGG              ATTTGAAACGAAGGA  39 3
         def 1541855 .. 1541875 +  -8.2  -2.74144   TCACCGTCGACATCA            TCGGCCGG CCAAT CCGTCCGA            CTTTGGCCCTGGCGC  57 385
     Atu1554 1543258 .. 1543271 +  -9.5  -4.49958   CCAAAAAAGAAAAAA               CCCGC CGAA GCGGG                TTTCTTTGGTGCGGT  88 185
        lipB NONE
         adh 1545416 .. 1545461 +  -2.9  -2.64099   GCCAGAAGGCCGCCT GACCTTTGGAAGGGGGCGGCC TTGC GGACGTCCCCTCCCGTTAGAC CTTCTGGTCGAAAGC  40 24
     Atu1558 1546448 .. 1546459 +  -7.2  -3.23692   GGCTCACACGCCTGA                GGGC AGCG GCCC                 TTCATCGTGATGATC  59 49
     Atu1564 1552830 .. 1552844 +  -7.2  -4.65895   TGATCGCCCACTTAT               CTTCTT TCC AAGAAG               TTTTTCGCTCCACAC  78 493
        fdhA 1554683 .. 1554708 + -17.6  -5.40625   TCCAGGGAATGAAGG         CACCCGCGGC AATCTC GCCGCGGGTG          TTTTTTGTCTCCTGT 100 57
         cyc 1556897 .. 1556924 +   -17  -2.83504   CAGCGACAAAACAAA        TCGCCCGCGGTG TAAC CACCACGGGCGA         CTGTTTTAATGCGAA  91 11
     Atu1573 1559494 .. 1559516 +  -2.7  -3.17051   GGCTGTGTTTTCCAT          GTG-AAGGCC GCCT GACCTTCCAC           TCTTCCTGATCGGGG  45 11
         nah 1560935 .. 1560947 +  -4.1  -4.33928   GCGCATCAAGGAAGG                CAGAT GCC GTCTG                TTTGTATTTGCCCTC  65 241
     Atu1577 1563345 .. 1563371 + -15.8  -4.23007   CGGCTAGATCACGAC         GGGAGGCTGGGC AAC GCCCGGCCTCCA         TTTTAGAATTATATA 100 54
     Atu1578 NONE
     Atu1579 NONE
     Atu1580 1566614 .. 1566639 + -17.7  -5.03314   TCAATTGCGAACTCA         GAAACGGGACC TCAC GGTCCCGTTTC          TTTTTTGAGACTGAA 100 71
     Atu1581 1566938 .. 1566972 +  -2.1  -2.60496   ATGGAAAATACCTGA     CTTGATTTTCGCGAG CTGCC CTCGTGAGAAACGAC     ATGTTTCACAAGGCG  38 21
     Atu1582 1567377 .. 1567420 + -10.2  -3.60627   TCCCCCCCGATGGAA GGCAAGCCGGACGAAATG-CC ATC GGTCAAATCAACCGGCTTGCC TTTCCCCTCACCTCG  74 208
     Atu1584 NONE
     Atu1587 1570279 .. 1570292 +  -6.7  -3.73534   CCTGCGGTTCGCTGA               CGAGA TATT TCTCG                TTCTTGATCGCCTTC  63 254
     Atu1591 1575155 .. 1575169 +  -4.2  -2.73124   CAGCCTGCGGCGCGG               CGCC TGCGATC GGCG               ATTTCGCGGATCACC  45 98
     Atu1593 NONE
     Atu1598 1581359 .. 1581371 +  -7.7  -2.63479   GCCATATCCACGGAT                TCGAC CTT GTCGA                TCATCTGAAAATATT  52 483
        fnrN 1584312 .. 1584330 +  -4.4  -3.75817   ATATTTCACCCCGTG             CCCCGCTG TTT CAGCGGCC             TGTTTGTTATGGCCG  55 164
     Atu1603 1585199 .. 1585211 +  -3.3  -3.01712   AATTTGGTGGAGGAT                CGTGC ATG GCAGG                TGTTGACGGCGGGGC  43 227
        phbC NONE
        sfsA NONE
         map 1588729 .. 1588763 +  -4.8  -3.06696   CCTTCCGCCGATCTT     TCCCCGACGTCAGGCT TTG AGGCTGGCGAAGGCGA     TCTGTTCAACGGGGC  47 75
        radC NONE
     Atu1608 NONE
     Atu1609 1591854 .. 1591887 + -19.7   -2.8372   CCGTCACCGCCCATA     AAAAAGCCGCCGGGA GAGA TCCCGGCGGCTTTTC      ATTTGATCAGCCCTG 100 43
     Atu1612 1595997 .. 1596027 +  -6.1  -4.07568   CTGGTCGGCGATGAC      GATCAT-GCGGCCG GATG CTGCCGCCACGATC       TTTTCGCGCAGCAGC  65 399
         gph 1597303 .. 1597323 + -12.6  -2.79796   TCACTCTCGACGTCA            TCCTCGGC CTTGC GCCGAGGA            TCTAATCACATCCAA  76 92
        fumC 1601226 .. 1601241 + -11.8  -5.27335   TGTGGGAATTGGGAA              CGGGCC TTCG GGCCCG               TTTTTGTTTGCCCGA 100 55
     Atu1617 1602398 .. 1602415 +  -8.3  -5.42131   TCGCCAAACAAAAAA             GGACCGC AAAC GCGGCCC              TTTTTTGTATCATTC 100 96
        gyrB 1609098 .. 1609112 +  -2.1  -4.14764   TTTTGGAACCTGAAA              C-TGGC CAAC GCCACG               TTTGATTATTTCCGG  56 87
     Atu1624 NONE
     Atu1625 1612487 .. 1612504 +    -4  -5.33026   TTTACGCGAATTCAA             ACCGGG TTTCAT CCCGGC              TTTTTCTTTCGGTTC  86 404
     Atu1626 1613689 .. 1613703 +  -2.1  -3.72453   CCGTCATGAAGCGGT              C-GCGA TCCA TCGCCG               TTTCGAATTCTTCGT  52 116
     Atu1630 1616655 .. 1616665 +  -8.2  -3.33009   GGAAAACCCGGCTCA                 GGCC GCC GGCC                 TTATCCCCGCTTTTG  64 43
     Atu1634 1623624 .. 1623644 +  -9.8  -3.13784   AATGGCATGATGTTG            CGATGCTT GCTCA AAGCATCG            TATTGACGTTTCATT  67 282
     Atu1637 1625107 .. 1625118 +  -7.2  -3.90586   TTATCGGCAGCCCTT                GCCG ATTC CGGC                 TTTCTCGGCTCCTGT  68 289
     Atu1641 1626847 .. 1626857 +  -6.8  -4.21607   GCCTTGATCGTTCTT                 CCCT CAG AGGG                 TTTCTGTTGCATGGC  70 98
     Atu1643 1627693 .. 1627714 + -10.9  -3.61103   GCTGACACGGGCGCT           GGCGC-GGAA CAC TTCCTGCGCC           TTTACCGTGCCGTTG  77 192
     Atu1648 1632748 .. 1632761 +  -6.7  -4.30719   AAAAAGATGAGGTGC               TACGC CGCC GCGTA                TTTCTTCTCCCCGCC  74 54
        maeB 1638168 .. 1638202 + -15.8  -3.65812   ATTAACGCAGTTTTG     AACATGCTGTTGCCGC AAT GCGGCAACAGCATATG     TTATCTTCCCGAAAC 100 50
     Atu1653 1639416 .. 1639431 + -11.8  -3.79864   TTGCGCGTGCGTAAT              GGGGCG AGCG CGCCCC               TGTTTCTTCTCTCCG  86 47
     Atu1655 1640691 .. 1640716 +  -3.9   -2.5785   ACATAAGCAAACTCA         TCG-CCATCAGG AGA CCAGTTGGGCGA         ATTCATCGTTCCTTG  40 235
     Atu1658 1645380 .. 1645396 +  -4.3   -2.8474   ACTGGCTGCATGAGG              GCGCACC GGC GGTGTGA              TGGTTCTGGCTAGGG  45 9
     Atu1659 NONE
     Atu1660 NONE
        sthA 1648693 .. 1648706 +  -4.5   -3.4072   CGATATCAAGTTCCG               GCGTG ACGA TACGC                TTCTGCTGCGAGGTC  49 512
     Atu1663 1650925 .. 1650955 +  -4.7  -4.46854   TGCTGGCCCGGGAAC      TGCTGCAGC-TGCTG GAA CAGCGCGC-GCTGCA      TTTCTTCTTCGGTCA  70 472
     Atu1666 NONE
     Atu1667 1653272 .. 1653295 + -10.2  -5.37593   CGACTTCCCCAAAAA          GGCCTGAGGC TCCC GTCTCTGGCC           TTTTTTCGTTTGGGC 100 81
        gidA 1655666 .. 1655687 + -15.9  -4.74103   TCAGCCAGAATAAAG           GGGCGTGTG ACCG CACACGCCC            TTTTTCCATTCCGGG 100 57
        adhC 1656923 .. 1656952 + -14.9  -3.16191   ATTGATTCCAGACGA       AGGTGGGCGCGCC TGAC GGTGCGCCCGCCA        TTCATGCAAATGTGA  95 36
        fadD 1659849 .. 1659869 +  -5.3  -3.12327   AATCCCAGAACCACG            GCCCGGC CCTTGCC GCCGGAC            TATTCGATATCAGCG  50 40
        lysA 1661101 .. 1661122 +  -2.1  -4.82901   CGGGCGCTGAGAGAG           TTGCGACAG CGAA CCGGCGCAG            TTTTTCTGGCAGACG  68 31
     Atu1675 1663454 .. 1663467 +  -5.2  -3.53091   ACATAAAGCCGATCG               CGCC GCAATA GGCG                TTTCGCGACGACGCT  52 224
     Atu1682 1668934 .. 1668945 +  -4.4  -3.39618   GAAGTTTCACCGGGG                CGAT GCTA ATCG                 ATTTTTACGGTTAAC  51 174
     Atu1683 1669414 .. 1669434 + -14.7  -5.09259   AATGATTCTTCGTAA            CCGCCTGGA CCC TCCGGGCGG            TTTTATTTTGCCGTC 100 247
     Atu1685 1669629 .. 1669640 +  -4.4  -2.54896   GTTCCTGTGAGGTTT                GCAT AACG ATGC                 TCGATTCCCTGAGAA  43 31
        ppiD NONE
        trpD NONE
        trpC NONE
        moaC NONE
        moeA 1675109 .. 1675154 +  -8.1  -2.76315   GGTTATAAGGCTGAA GCCCTGACAGGCTGCGGGCCGG ATT TCGGCCCGCAATGAG-CAGGCC CTTTCCCAATCTTGC  57 19
     Atu1691 1676788 .. 1676799 +  -4.4  -3.18264   TTAAGTGCCAACCCG                TTGC TGCG GCAA                 TTGATGCCTCACCAC  49 146
        moaA NONE
     Atu1696 NONE
     Atu1697 NONE
        mobA NONE
        mobB 1685117 .. 1685129 +  -6.2  -4.89852   TTCCGGAGCGATGGA                GGCC ATGTC GGCC                TTTTTCTCGATATCA  84 521
     Atu1713 1701297 .. 1701320 +   -11  -2.58714   GGCGAGAGAGTCTTT          TCCAGCCCAA GGAC TTGGGCTGGC           TGGATTCCTGTGACA  68 156
     Atu1714 1702271 .. 1702304 +  -7.5  -3.35996   GATCGGCTGAACCGT    TGCT-GTCGGG-CGG CTGAAA CCGTCCCGACCGGCA     TTCTCAATCCGGATC  61 31
     Atu1718 1705190 .. 1705225 +  -5.4  -5.52909   CACAGTGGATAGTTT    CCGGGAAAAACGGGCT TATC GGGCCGTTTTTATTGG     TTTTTTTCGATCTTC 100 136
     Atu1724 NONE
     Atu1725 1712518 .. 1712549 +  -6.6  -3.51232   GCAACGGTCAGAAAC     G-GGCCGGGA-GCG GGATTG CGCATCCTGGCCGC      TTCGTTTAGAGCCGG  60 48
        cinA 1715039 .. 1715060 +  -5.8  -3.28712   TGACCAAAATCAAGG           TGGCCATC GGCAAA GACGGCCA            TTCTCCCCACAGCAA  54 53
     Atu1730 1715919 .. 1715929 +  -2.4  -3.27994   TGCTCGATTCCATGA                 CGGC GAT GACG                 TTGCTGTCGCGTTAA  43 0
         gpt 1716602 .. 1716619 +  -9.8  -5.24129   ATCCGCTCTTAAAAG             CCGCCC CACCGA GGGCGG              TTTTTTGTGGAGAAA 100 59
        nrdE 1721170 .. 1721181 +  -4.4  -3.18681   TTAACTTCTTTCGAT                CACT AATA AGTG                 TTCGTAAAATTGGAC  49 143
     Atu1734 NONE
     Atu1735 1722337 .. 1722355 +  -5.3  -3.26319   AAGCAGACTATGCGC            T-TCGCCG AGTT CGGCGACA             TTAGTCTGCCCCGTT  50 464
     Atu1737 1724138 .. 1724162 +  -2.8  -4.57073   TAGCGCCGAGGTCGC          CTCGTCGA GAATGAGGA TCGGCGGG          TTTTTGAGGAACATG  66 291
     Atu1739 1727306 .. 1727326 + -12.6  -2.80443   ACACCATCGGCGTCA            TCCTCGGC CCTGT GCCGAGGA            TCTAATCACGTCTAA  76 239
     Atu1741 1728570 .. 1728607 +  -7.5  -4.07568   CTGTGCTCGTCACAG   GAATCCAGTCGACGCGC GTCT GCGCGACGGGAGGAGTC    TTTTCAGCCCAAGGA  74 123
     Atu1745 1732301 .. 1732317 +  -2.9  -4.33165   TTTCCACTACAGCCA              CGGTGCT TGA AGGATCG              TTTTCCTACATTTAC  62 42
        folE 1736902 .. 1736931 +  -5.7  -3.57561   AGACAAAATTTTGGA       GTGGCGGA-CTGAT CCC ATCGTCTCCGCCGC       TTTGAAACCTTCCGC  57 88
        hisI NONE
     Atu1751 1738619 .. 1738635 +  -2.1  -4.63218   CGCCGATGGAGATGA              TGCCGGC AAG GCGGCCA              TTTTCTTCAACCGGG  68 192
     Atu1754 1741011 .. 1741034 +    -3  -3.34398   CCGGTTGAGGAAGCC          CACCTCGACG ACGC CGTCCGTGTG           TCTTTCACCGGCCGC  44 264
     Atu1757 1742951 .. 1742971 + -11.8  -4.55128   CTCCCCAGATAAAAA            GCCGGCTC CGCAA GGGCCGGC            TTTTCATTTGCCGAT 100 74
     Atu1760 1745637 .. 1745653 + -10.1  -3.01712   TACGGTCGAATTTCC              TGCGGTG AAG CACCGCG              TCTTGAAAGGCCACG  64 216
     Atu1763 NONE
        metF 1749183 .. 1749193 +  -8.2  -3.30441   CCACCGCAAGAACAG                 GGCG CGA CGCC                 TTGTCGCCCATGATC  59 119
     Atu1766 1750625 .. 1750639 +  -5.6  -3.30635   TGCATGCGACACACC               GCCCGT TTT AAGGGC               TTGTCGCAAAATTTG  52 137
     Atu1767 1751814 .. 1751833 +  -8.5  -3.63627   AGCCAGGGAGGTAAG            GCCGCGC ATTGAC GCGTGGC             TTTGGCATCTGGGGC  68 14
        glnB 1754095 .. 1754115 +    -9  -3.62572   TAATCAGAACCAGGT            CTCAAGCC GGGGA GGCTTGGG            TTTCACCTCGTCATC  70 38
        glnA 1755574 .. 1755596 +   -17  -3.05463   GCCTGATCTAACTTC           GGAGCGCTCC CTT GGGGCGCTCC           TTCCATGCCGGCGGT 100 35
     Atu1771 1757053 .. 1757072 + -13.6  -4.61747   GCGCGCATAAAAAAA            CCGGTCTG TTGC CAGACCGG             TTTTGTCATTCTTGA 100 495
     Atu1774 NONE
     Atu1775 1760771 .. 1760787 +  -6.5   -3.9122   TAGAAGGCCAGATTT              CGCCGAT CGA ATCGGCC              TTCTTTGGCGCAATG  65 177
     Atu1776 1761941 .. 1761955 +  -6.4  -3.28712   GGCTGGTGGTGGCAA               TTGTGG TGC CCGCAA               TTGTCAAAGCAACCA  56 363
        recG NONE
     Atu1781 1768803 .. 1768813 +  -5.4  -4.00042   GGATTGATTTGGGCA                 CACT GAG AGTG                 TTGTTTGGTCAGAGC  63 34
        ubiH 1782284 .. 1782300 +  -2.1  -2.78463   CACCGTCGAGATCAG              GATCGTC GCT GACGCCC              TCTCCTGCCAGACGT  39 75
        cspA 1788971 .. 1788991 +  -5.3  -5.42259   TGCGTCCCATGCTGA            AAGGCGCCG TCA TGGCGCTTG            TTTTTTTCACGCTAG  95 50
     Atu1804 1789766 .. 1789780 +    -7  -4.75472   CTTATGGACACAACA               ACGCCC CAA GGGCGG               TTTTGTTCATCTCCG  81 363
        ugcG 1791606 .. 1791618 +  -7.7  -3.62096   GAGTTACGCCGGAAA                GCTGA TGT TCAGC                TTTAAAATGGTCGGA  65 58
     Atu1810 1792457 .. 1792473 +  -4.3  -4.04071   CAGCACGCAATCAGT              CTGCGTT TGC ATCGCGG              TTGTTCTTCATCTTT  60 205
     Atu1812 1793205 .. 1793215 +  -6.8  -3.23042   GCATCCTTGCAAGAC                 GACC ATC GGTC                 TTCATCATCAATCTT  54 440
     Atu1814 1794637 .. 1794657 +  -2.4  -5.00616   CGCCTTCTTCGCTTT            CGGCCCCA TCGGC TGGCGCGG            TTTTTTCGGCGGCGC  74 293
     Atu1815 NONE
     Atu1816 NONE
     Atu1817 NONE
     Atu1818 1798583 .. 1798603 + -12.6  -2.80994   ACCTCTCCTCCGTCA            TCCTCGGG CTTGT CCCGAGGA            TCTAATCACGTTGAG  76 79
     Atu1826 1806748 .. 1806770 +  -6.8  -3.29739   GCGTATTCGGTGATT           GGCGGCCCGG CAT CTGGGCAGGC           TTGATATCCCTTCGA  56 28
        tyrS 1809533 .. 1809550 + -14.1  -5.07486   CCAAACCTGCATCGA             GGGCCGC GAAA GCGGCCC              TTTTTATTGAAACTC 100 49
     Atu1829 1812998 .. 1813020 +  -4.9  -2.78996   GGACGACGCGCGGTT           TCGCTATAT ATCGA ATGTGGCGA           CTTTCCCTCAACATC  45 62
         bcp NONE
     Atu1831 1814396 .. 1814413 +  -7.1   -3.6268   CATCTCCGGCAAAAC             TTCGTTA ACCT TAACGAA              TTATGATTTCCGTTA  62 55
     Atu1832 1815828 .. 1815854 +  -2.1   -4.2573   GAGGGCTCAAAAGCC         CCGCCCGGAGC ATCAC GTTTCGCGCGC         TTTTCCCGTTGTTTC  60 99
        rhlE NONE
     Atu1834 1818127 .. 1818148 +  -5.7  -3.93695   GCACTATGTAAAAAA           CCGCTCCAG TTTC CCGAAGCGG            TTTGTACGTAATGAA  65 215
     Atu1835 NONE
     Atu1836 1819318 .. 1819335 +  -8.4  -4.49316   GCCTATTAAAACAAC             GGCGTC CTGCCA GACGCC              TTTCTTATTGATGAT  83 104
     Atu1837 NONE
     Atu1838 1821170 .. 1821188 +  -5.8  -3.90588   CCGAAAAGCAATAGG             CCACGCGC CAC GCGCGGGA             TTTCGTTGAAACGTA  63 27
         rpe NONE
     Atu1840 NONE
        purB NONE
     Atu1842 NONE
        purC NONE
     Atu1844 NONE
        purQ 1826532 .. 1826550 +   -16  -5.14965   CAGCCTGATGGACCG             GGCGGGCT TCA AGCCCGCC             TTTTTTGATGCCCGT 100 33
     Atu1846 1827462 .. 1827486 +    -7  -3.15544   GTGCGACCATGTCGC          CGGCATCGCG GAACA CGCGTTCCCG          TTCGTAGCCATCAGG  54 479
     Atu1848 1829142 .. 1829163 +  -5.1  -2.75064   CAAATCTGCCATCCT           TTCCCTACT TCGG AGCGGGGAA            TGATTCGATGGCAGC  47 109
     Atu1849 NONE
        purL NONE
     Atu1851 1832434 .. 1832460 + -19.5  -4.34402   CCGGACTAAATCAAA         GGCCCGCGTGA TGCTC TCACGCGGGCC         TTTTCATGTCAGGCA 100 99
     Atu1853 1834044 .. 1834056 +  -3.4  -2.74144   GCCATGCCACGCAGA                CGTA TTTTT TACG                CTTTCCGGGTGGAAA  41 70
        grlA 1834528 .. 1834548 + -12.6  -3.76749   CAGAAATTTATGCCA            GGCGTTGC TTCAT GCAACGCC            TTTGCCGTTCTTTTT  86 74
     Atu1855 1835847 .. 1835871 + -17.9  -5.06414   ACAGACAAAAAGAAA          GGGCGCGGAAT TCT GTTCCGCGCCC          TTTTTATTGAAAACA 100 47
     Atu1861 1841724 .. 1841747 + -11.7  -4.66163   TCGCATCATCCTCAG          CCGCATCCG CATCGC CGGGTGCGG           TTTTTGCATCGAGAT  95 97
        icdA 1849448 .. 1849473 + -13.3  -5.45652   AAATGGTGAAACAGG         AAAACCCGGCG GCAA CGCCGGGTTTC          TTTTTTGTTCACAGT 100 65
         gst 1850356 .. 1850382 +  -4.3  -3.57561   GCGGCCAAGGAGTTG        CAGGC-GGCTGG ATAA TCGGCCCGCCCG         TTTCCAGACTTACGA  52 11
     Atu1875 NONE
     Atu1876 1857297 .. 1857331 +  -9.3  -5.06414   CCGTCACCGACAACA    AAAAGGCCCGGACAGC TTGC GCT-TCCGGGCCTTCG     TTTTTCTTCCAGAAC 100 255
     Atu1879 1860736 .. 1860760 + -15.8  -5.27335   TCTGTTGAAATCTCG          TGGCGGAAGG CTTGC CCTTCCGCCA          TTTTTGTTTGAAAAC 100 51
     Atu1880 NONE
     Atu1881 1862461 .. 1862494 +  -7.5  -4.10657   AGCGCTGAACGGCAA     CGTTGGCAGCACTC ATCAACG GAG-GCTGCCAACA     TTTTGAAAAATATAA  74 33
         usg NONE
     Atu1883 1863796 .. 1863809 +  -2.3  -4.30719   CGAAGCTCAAGGGCT               GAGGC AACT GCGTC                TTTCTTCTCCCCGCC  60 24
     Atu1888 1868970 .. 1868996 +  -3.6   -4.8622   CTGAACGGAATAACG        CGC-GGCGGCG AAAAGA TGCCGCCAGCC         TTTTTCCTTGCGAAA  74 363
        cobS NONE
     Atu1892 NONE
     Atu1893 1872064 .. 1872074 +  -2.4  -2.66899   TGACCGGTCGTCGCA                 GAGC ATT GCCC                 CTTGATTCCTTCCCA  38 143
     Atu1894 1872301 .. 1872320 +  -3.5  -2.76696   TCGCATTGCATTGTT            CGCCCAA GGGATA TTTGGCG             CTTCTTGAAGCGCGA  43 111
        ribB 1873052 .. 1873071 + -16.4  -2.64155   GTGCGAATACCAAAA            CGCCCGGC GTAG GCCGGGCG             TGAATTTGGAGGCAG  89 57
        tktB NONE
         tkt 1879997 .. 1880024 + -15.6  -4.72007   GGTCTCCTCCCAGGG        TCGTCGCGCGTC TTCG GATGCGCGGCGA         TTTCTTTTAGTACGC 100 41
        glpK NONE
     Atu1904 NONE
     Atu1905 1883458 .. 1883489 +  -7.8  -3.25823   TTGGGCTGAAAGGAG      TCTTCCCGTCGCGC AGAC GCGCGTCGGCTGGA       TTCCTGTGACGAGCA  59 121
     Atu1913 1890925 .. 1890940 +    -6  -3.50853   GAGAATATGTTTCGG              CGGCAC CAGC GAGCCG               TTCTCCTTGGCCGCC  55 360
     Atu1916 1893921 .. 1893973 +  -3.5  -3.08679   CGAAGCGTTCCAGAG CATCAACCGTCCGCTCTGAGCGTCA TCGCC TG-C-CTCACACCGCACGGATGATG TCTTCCATGAGACCA  45 7
     Atu1919 1898474 .. 1898489 +  -4.6  -2.55213   AAGCGAATTACTGAT              CATGGC CTTT GCCCTG               TCGCTTCCGTCGCTG  43 27
     Atu1920 1899520 .. 1899533 +  -3.9  -3.78022   GCGAGTTCCTTCCGG               TTTTC GTAT GAAAA                TTTAATGGATGTAAA  56 423
     Atu1921 1900535 .. 1900556 + -11.5  -4.78149   CCAAACGCAAAAAAA           GCCGGGCGA TCTC TCACCCGGC            TTTTTAACTTATGAC 100 126
     Atu1952 NONE
     Atu1953 1921491 .. 1921515 +  -4.2  -3.12606   TGAGCTTTAGATAAT          CCCGGCAC AATATTCCG GTGACGGG          TTGAATACTATATCG  47 99
     Atu1954 1922647 .. 1922666 +   -15   -4.7254   CCGCACAAACAAAAA            CGCCCGGA TTGC TCCGGGCG             TTTTTACTGAACCAT 100 71
     Atu1963 1935246 .. 1935261 +  -3.2    -3.695   CTGGTTCCCAAAAAG              CCCTCA CCTC TCAGGG               TTTGACGTATTTGCG  51 204
     Atu1967 NONE
     Atu1968 1938904 .. 1938945 + -10.2  -2.71011   CCACTCCCACGCTGA CCGGCGGCATGGCAAGGTTT TCAG AAACC--GCCCTGCCGCCGC TCCTTCAAGGGGAAT  66 232
     Atu1970 1940078 .. 1940110 +  -3.4  -3.75817   GAGTCGACGCAGGTC      TTCAGGCGGGCC TTTCCGGGC GTCTCGCTTGAA      TATTTCTTATCGACA  54 285
     Atu1972 1941115 .. 1941125 +  -2.6  -3.49924   AGCCGATAGGATAAA                 TTTA CCT TAAA                 TTCTACTGATTTGAA  47 80
     Atu1973 1941399 .. 1941416 +  -8.3  -2.57013   AAGCGGGTTGGAACC             CGGCCCG TTCG CGAGCCG              TCCGTTCCCTTCACG  56 40
     Atu1976 NONE
     Atu1977 NONE
     Atu1978 NONE
     Atu1979 NONE
     Atu1980 NONE
     Atu1981 1947779 .. 1947791 +  -3.4  -3.13403   CTATAGCGAAGACCC                CAAG CATCT CTTG                TCTTCCTCCGAAAGA  43 87
        sigK NONE
     Atu1983 1949068 .. 1949085 +  -4.1  -3.95219   CGGCCCGGTCATCGC             TGTCG-GC ACC GCACGGCA             TTTGTGAGGTTTCAA  58 1
        exsF 1952796 .. 1952806 +  -6.8   -3.5764   GCCGTCGGGATCATA                 GCGA ATT TCGC                 TTTCCGCCTGCAATT  60 127
     Atu1993 1957945 .. 1957972 + -12.8  -3.34344   AACGCAGCAATTTCT        GGGCAAAGCGTCG TCC TGACGC-TTGCCC        TTCCTTGCGAAATAA  84 7
     Atu1994 NONE
     Atu1995 1959150 .. 1959164 +   -10  -3.71148   GTTCGGCGGGCGCCA               TCGCCA CGC TGGCGA               TTCTGCTTTTCCTGT  76 144
     Atu1997 1960922 .. 1960946 + -15.7   -2.9796   CAGCCTGAAAAAATA          CGGCCGGGAGA GTA TATCCCGGCCG          TGTGCTTCTGAATTC  87 33
     Atu2000 1962783 .. 1962814 +  -3.6  -2.70932   AAAATCCCCCCTCCT      CGCGT-CAGGGCTTC GAG GAAGCCCCGCAATCG      TCATTCGAAGGCGCG  43 182
        uvrB 1965751 .. 1965761 +  -6.8  -3.33265   CAACTCACCATCGCT                 GCGA CCG TCGC                 TTGCATTTATAAAAT  58 58
     Atu2002 1967178 .. 1967200 +  -7.6  -4.66163   CGGTCGATGACCTCA           GATGCTGCGG TCT CCTCCGCATC           TTTTTCCGTAACCGT  81 438
     Atu2004 1967848 .. 1967869 + -18.7  -4.37502   GTTGTTCACTTGTTT           CCCCCGCGC CGAG GCGCGGGGG            TTTTCGTATGATCAT 100 52
     Atu2005 1968719 .. 1968738 +    -5  -3.60792   CATCGTATAGGCCTG            CTC-GATCG CCT CGATCTGGG            TTTCGGCGTTGCGAA  54 126
     Atu2007 1969686 .. 1969696 +  -3.2  -3.09516   CGGATGAGGGCCTGA                 TGCG GGA CGTA                 TTCGATCCTCGCGCC  43 200
     Atu2010 1972526 .. 1972536 +  -2.4  -4.21194   TGCGGGTATTGCCCA                 CCCC CCA GCGG                 TTTTCGATGATGCGG  60 494
     Atu2016 1979384 .. 1979407 +  -6.6  -3.71917   CAGAGGCTCCGGTTT          CCCAAGCCCT GCAA AGGGCGTGCG           TTTGGCATTTCGGAT  63 171
         adh 1984186 .. 1984220 + -12.8   -4.3255   AGAGACGACCAAATA     AACAAGGGCGGGAAGC CAT GCTTCCCGCCCTTTCC     TTTGTTACTTCAGGC 100 48
     Atu2025 1987290 .. 1987309 +    -5  -3.53811   TTCGGCCGCGCGGGT            GATGGC AGTGTAAA GCCATC             TTTCGCGAGAATCAC  52 62
     Atu2027 1988880 .. 1988890 +  -8.2  -3.22298   CATTCCAGACCAGCC                 GGCG CGG CGCC                 TTGATGATGCGTGAA  62 1
     Atu2029 NONE
     Atu2030 NONE
     Atu2031 NONE
     Atu2032 1992572 .. 1992587 +    -4   -4.4261   CGGAACGACGGTAAT              GAT-GCG GGA CGCCATC              TTTTCCTCTTCGGAA  65 432
     Atu2037 NONE
     Atu2038 1998176 .. 1998196 +  -7.5   -4.9792   CTGCCGTTTGGCATA            TTGGCGGGT CGC AGCCGCCGA            TTTTTCTATCACCTC  91 102
        serB 1999882 .. 1999892 +    -4  -2.77899   GCAAGACGGATTTTG                 TCAT TCC ATGA                 TCATTCGTGAGACAG  43 15
     Atu2041 2000741 .. 2000752 +  -5.8  -3.05384   CCAGCCCCATTAACG                CTGC CTTC GCAG                 TTCCATAAGCCGACA  49 314
     Atu2048 2007230 .. 2007253 +  -3.8  -4.25104   CTCCACCAAAAACCG          GCGGGATCTCA AGA TGAGG-CCGGC          TTTTGATGGGGGCGA  64 205
     Atu2051 2009142 .. 2009162 + -12.6  -2.79796   ATCCCCTGGGCGTCA            TCCTCGGC CCTGT GCCGAGGA            TCTAATCACGTCGAA  76 373
     Atu2056 2019564 .. 2019579 +  -2.5  -4.18494   ATGAACCCGAAAAAA              TGCCT TGGAAT AGGCG               TTTTGACTGACGATA  56 37
        pcrA 2022253 .. 2022268 +  -4.6  -2.50493   ACATATTGCCGAAGA              GCCAGC GAAA GCTTGC               CATTTTCCTGATCAA  43 149
     Atu2058 2023124 .. 2023144 +  -8.3  -3.14053   CGAGAATGAAAATAG            AGATGACGA AAA TCGTCATCC            TGTTCAATGGTTTGC  60 103
     Atu2060 NONE
     Atu2061 2025756 .. 2025766 +  -3.2  -2.84878   TGAATTCGGCAAACG                 CGGA GAA TTCG                 ATTTCGATTCCGGCA  41 51
     Atu2062 NONE
     Atu2063 2027149 .. 2027159 +  -2.4  -4.14392   TGCCGATGCCGGAAT                 GCGC TTC GAGC                 TTTTCACCATTCGGC  60 444
        pncA 2029339 .. 2029354 +  -2.4  -4.42667   ATAGTCCCGGATGCG              TGTGGC CAGA GCCGCC               TTTTCCTGCTTTTCC  63 237
     Atu2068 NONE
     Atu2069 2030985 .. 2030995 +  -6.8  -2.62184   CGACGCCGTGGCCGG                 TGCC ATG GGCA                 TAATCTGCCCCCGCC  49 417
        cheW 2035802 .. 2035823 +  -4.3  -4.11484   GCGCAGCAGCGCCGA           TGGCAAACC TCAC GGCTTGCCC            TTTTCCCACGTTACC  62 224
     Atu2079 2039136 .. 2039148 +  -4.8  -2.64472   GGGGAAGGTATGTCG                TCGC GTTAA GCGA                TCCATTTCCACCCTG  44 129
     Atu2080 2039784 .. 2039811 +  -5.5  -2.84518   GATCCGCAAATATCT        CCCGAAGGGTC CGCCGC GACCATTCGGC         CATTTTTTCGTTCCG  48 59
     Atu2090 2053914 .. 2053949 + -19.2  -2.87444   GAGACCATCGACGTC    AAAAAGCCCGCGAAAC CTTC GTTTCGCGGGCTTTTC     CTTGTCTATTTCTGC 100 44
     Atu2104 2070025 .. 2070037 +  -6.2  -3.01712   CGGGACTTTGAATGC                CGCC TGCAT GGCG                TATTGAGGAACAGAC  52 7
     Atu2105 NONE
        gsp* 2071298 .. 2071315 +  -4.9  -2.78891   AGGCGTCCACCTCGG             CGA-CGAA CTG TTCGATCG             TGATTGCCTTCCAGT  43 127
        gsp* 2073666 .. 2073684 +  -8.8  -2.76261   TGTCACCAGCGGCGC             GGTGGGCT CTT ACCCCACC             CTTTCACCCTTACCA  60 273
         pfp 2080258 .. 2080279 +  -5.9  -4.14243   GATGGAACACGTCGG           TCA-GCCGTT CAC AGCGGCCTGA           TTTTACGATAGGCTA  67 4
     Atu2116 2080976 .. 2081008 +  -9.7  -2.94825   GGCCTGAAAATCCAC      CTGAAAGCCGGGGCG CCA CGTCCCCGCTTGCCG      CTTTCCTTACAATAG  65 34
     Atu2117 2082204 .. 2082221 +  -8.3  -5.03715   GCCTGTGCTGGAGAC             GCCGCGC AGCT GAGCGGC              TTTTTTGAAAATGCT  95 49
     Atu2119 NONE
     Atu2120 NONE
         lyc 2085552 .. 2085564 +  -3.3  -3.02537   CGTTGTTCTGCAACG                CCAGA TCG TCCGG                TCCGTTTTTTTGTCG  43 74
        mltB 2087263 .. 2087286 + -14.6  -5.22312   ACACGAATTTAAAAA          GCGCAGG-CCC CGA GGGACCTGCGC          TTTTTTCATGTCGGT 100 435
     Atu2126 NONE
        caiB NONE
        iivG 2095115 .. 2095125 +  -6.8  -2.65264   CATGACGCATGGACA                 TGCC TCC GGCA                 TGGTGTAAATCCTGA  51 41
     Atu2129 2096288 .. 2096340 +  -6.9  -3.55761   TTACGATAAACTCAA CCTTGTAGTCCGGCGTTGCCAGCG CTGCTT CGCTGGTGGCGC-GGGCTGGCGGG TTTGCCGGGTCGATC  58 262
     Atu2133 2099477 .. 2099502 + -18.3  -5.04601   CAAGAAAAAAAGAAA         GCCCGGCGGAT TATG GTCCGCCGGGC          TTTTTCATTTGTGGG 100 49
     Atu2145 NONE
     Atu2147 2112690 .. 2112718 + -14.6  -3.91488   TAAACTGCTGAAAAC        GCACCCCGGC CGATCCAAA GCCGGGGTGC        TTCTTTAAAAGCATT 100 38
     Atu2148 NONE
     Atu2149 NONE
     Atu2150 NONE
         adh 2116907 .. 2116922 +  -2.5  -3.67296   ACTGAGGTCTCACCA              GC-CGC TTCTT GCGAGC              TTTGAGTGGATCGTG  49 178
     Atu2153 NONE
        tphA 2119966 .. 2119984 + -13.1  -5.72622   GAAAACACAAAAAAA             GCGCGGG CAAGA CCCGCGC             TTTTTTATTTGTCCC 100 49
     Atu2156 2125288 .. 2125308 + -12.6  -2.82015   ACTTCTCTGCCGTCA            TGCTCGGG CTTGT CCCGAGCA            TCTGCTACCTATCCA  76 85
         omp 2127731 .. 2127749 + -13.1  -5.24129   TAAGTTCAGTAAAAA             GCCCGGC CATCC GCCGGGC             TTTTTTGTGGGAAGC 100 51
     Atu2160 NONE
        pp26 2129467 .. 2129499 + -13.4  -5.29782   AGGCATAAAAAGAAA      TGCCCCTCACTGCC ATTCC GGAAGCGAGGGGCA      TTTTTTATCGATCTG 100 94
     Atu2165 2133756 .. 2133778 +  -6.9   -4.3255   CGGCTTGGCCTGCGG           CACCGGTGG CTGCT CCGGCGGTG           TTTCTTCCTTCACGG  74 521
        carA 2141332 .. 2141363 +  -9.4  -3.50326   GATTGTAATACTCGG      CGGAAGGCAGGGTCT GCG AGACCCTGCGC-CCG      TTGTCCTCGTTTAAT  68 102
     Atu2171 2143363 .. 2143383 + -18.3  -4.55128   CGGATGACCACCCGA            CGGCCCGCT TTT AGCGGGCCG            TTTTCATTTCGCGCT 100 86
        mcpA 2147379 .. 2147398 + -13.6  -5.06414   CTCTCACCAATCTCA            TGGCCGGA GCAA TCCGGCCA             TTTTTCTTCGCCACC 100 213
     Atu2174 2147968 .. 2147998 + -21.4  -2.89177   TCTTGATGAGCTGAA       TGAAAAAGGGGGCT GAA AGCCCCCTTTTTCA       TCTGATCTCTCAGAT 100 27
     Atu2177 2150516 .. 2150549 + -10.4  -3.53012   AACTTTGAATTGCGC    GCACCGGCC--GGTGA TCCG TCACCCTGGCTGGTGC     TTTGCGCAACCAAAA  74 115
        carB 2154103 .. 2154138 +   -17  -4.09685   CCACAAGATTGAAAA    CAAGACGCCGCGGGTCA CCA TG-CCTGCGGCGTTTTG    TTTTGCGCAATCCCG 100 58
        greA 2159249 .. 2159262 +  -2.3  -3.30243   ACCTTCAGCCGCAGA               GACGG AAGC CCATC                TTGTCCCACGTCAGT  43 92
        lpcC 2160747 .. 2160779 +  -2.5  -4.14739   CCAGCTCCACGTTGG      TCATGCGCCCGTCGC GCT GCAATTCGCGCAGGA      TTTTCAGATCGATGG  60 454
        trxB NONE
     Atu2186 2163245 .. 2163273 +  -7.4  -5.40072   TGACCTTCACACTTA       AAGGGCC-CTGGA TCTA TCCGGCGGCCCTC        TTTTTTTACCCGCAA 100 304
     Atu2187 NONE
     Atu2188 2165103 .. 2165130 + -12.6  -5.27335   GCTGATAAACTGAAA        CGCCGCACCGCC CTTT GGCTGTGCGGCA         TTTTTCTTTCAGCGC 100 36
     Atu2191 2167958 .. 2167968 +  -4.6  -3.14693   GGCTTCCGGCCGGTC                 GCCG CCC TGGC                 TATATTCCTCATGCC  48 383
     Atu2194 NONE
        chaA 2169484 .. 2169503 +   -15  -4.08279   ACCGAAACGAAAAAA            GCCCGGCA TCGC TGCCGGGC             TTCTTTATACAATAT 100 40
     Atu2197 2171860 .. 2171874 +  -5.6  -3.53224   GACCTTCGGAAAACG               CGGCCT CTG ACGCCG               TTTGCGGGAGAAATA  55 16
     Atu2198 2172407 .. 2172424 +  -2.7  -3.34398   CCGCAACTTTGGATC             GGCATTT CAAA AAATCCC              TGTTTGCCACGGCCG  47 104
     Atu2199 2173398 .. 2173409 +  -2.2  -4.08064   CTGACACGGAGAGAA                CGGA TTTT TCTG                 TTTTCGCAGGGAATT  56 37
        cspA 2174078 .. 2174095 + -12.7  -5.60993   CTTTTCTAGTTGAAG             CCCGGCA GGAA TGCCGGG              TTTTTTTATGCGCCC 100 56
     Atu2202 2174962 .. 2174975 +  -8.1  -3.29263   AAATGTGGAACGCCC               CGTCG GCTG CGACG                TTGTAGCACCAGTCT  62 0
     Atu2203 2175584 .. 2175596 +  -3.4  -3.91897   GAACCCTCGACCCGT                CGTA TCGTC TACG                TTTATCAATAACACC  54 2
     Atu2204 NONE
        petP NONE
        petR NONE
        envZ 2178874 .. 2178908 +  -5.7  -3.03124   CGCGCGTTTTCGCGG    CGGCG-ACGGC-CCTGT CGA ACAGGGGCTGCATGCCG    TCTTCGGCCATCAGC  49 427
     Atu2210 NONE
     Atu2211 2181069 .. 2181085 +  -5.1  -2.94912   AGCATCATCGCCCGG              TCCCTTG AGG CAATGGA              TATCTCCGTTGACCG  49 193
         lgt NONE
     Atu2214 2183199 .. 2183213 +  -5.6  -2.52623   CGCTTAACCCTGCTC               CACTGG CCA CCAGCG               ATATTCTCCAAGGAA  46 136
     Atu2215 NONE
        pepQ 2185206 .. 2185222 +    -5  -3.17075   CCACCGGGTTTGACA              GAGCGG GAAAA CCGCCC              TTACATTGCGCCACC  52 45
     Atu2217 2186133 .. 2186160 +  -2.6  -3.16742   CATGGCAACAAGGCG        TATCCGGCAAAG GCTT TTCGGCCGGATG         TTCCTCCCCCTTGAA  43 138
        prsA 2187290 .. 2187308 +  -5.9  -4.56597   CTCTCCTGGCGTCAT             CCTCTGG CTAGT CCCGAGG             TTTTTAACACGCCAA  75 141
        mcpA 2193372 .. 2193394 +   -12  -5.18643   GCCACAAGGAAAAAA           GGCCGGAG ACAAAAC CTCCGGCC           TTTTATTTTGCTTAA 100 41
        rplY 2199288 .. 2199311 + -18.2   -5.2197   GCTTTGAAGAATGAG          GCCCGTTCCG TTTT CGGAACGGGC           TTTTTAGTTTTTATG 100 63
     Atu2228 NONE
     Atu2229 NONE
         pth NONE
     Atu2231 2204024 .. 2204036 + -10.5  -3.34013   CGGTCGTGAACATCA                GCGGG AAG CCCGC                TTCCTTGCCGAGATC  68 101
     Atu2233 2205790 .. 2205800 +  -2.4  -2.57132   CAGCACCCTCATCCC                 GCCG CCG CGAC                 CTTCTCCCCGGCGGG  38 163
     Atu2234 NONE
     Atu2235 2207209 .. 2207221 +  -3.3  -3.63515   CCGCACGGTGGTGTG                CGGCA GCT TGCCC                TTCTTGCGGATCGGC  51 347
     Atu2240 2211751 .. 2211769 + -17.4  -2.59921   ATCGCCATGCAGAAA             CGGCGGCC GAA GGCCGCCG             CTTATGACGCTTCGT  90 59
     Atu2244 2217590 .. 2217614 +    -5  -3.55203   CGAAGCCCTGCGCCA         GACGGCATGGT CGTG ACC-TGCCATC          TTTGCAGCCAATTTT  55 10
     Atu2245 2219544 .. 2219555 +  -5.8   -3.6715   TGCGGTCGCCTTCCA                GCTG CCGC CAGC                 TTTCCACTTCCGTCC  57 138
        hemF NONE
     Atu2248 2221256 .. 2221282 + -12.4  -2.52464   TCGTTTCTTGTCGGA         GGGACAGCAT CACATCA ATGCTGTCCC         TCACTTGAACAGGGA  71 88
     Atu2249 2221835 .. 2221847 +  -2.6  -4.53602   TGCCGGTAAAGCAGG                CGGT CCAAT GCCG                TTTCTTTCATCTCCG  66 368
        moxR NONE
     Atu2254 2226224 .. 2226274 +  -6.6  -4.57569   GCTTACTGGCGTTGC CCGCCATCTGGTGGCTGCTGCGG CTAACC CCGCCGC-GCCCCAAGGCGGAGG TTTTTCCGCCGCTGA  76 83
     Atu2256 2227428 .. 2227447 +   -10  -2.78384   GTTGCGCCAGGGTGA            GCGCG-CAC TCG GTGGCGCGC            TCTCCTGGGCAGAAC  64 102
     Atu2257 2231071 .. 2231088 + -14.1  -2.63382   GTAAAGGTGCTTTAA             CCCGGCG GCAG CGCCGGG              CTTCTCCGTCTCCGA  81 37
     Atu2258 2231554 .. 2231567 +  -3.8  -2.89564   ACATGGCTGGAGAAA               CGCT TCTGAT AGCG                TATCTCAGGTCAGCG  44 17
     Atu2261 2235312 .. 2235324 +  -6.2  -3.36018   GCCTGTGGAACGGAC                GGGC CTTCT GCCC                TGTTGTCTCGTCATT  52 504
     Atu2263 2236795 .. 2236811 +  -3.6  -3.18274   CAGCGCATTGATGAA              CCCGTC AATCG GACCGG              TTCCCTTGCCCTCGA  45 461
     Atu2266 2241605 .. 2241619 +  -4.2  -2.88544   AATCACGGCAAGCCA               GGCG AACAGGC CGCC               TCTGTCGCCATCCGG  45 461
        ureJ NONE
     Atu2272 2245616 .. 2245638 +  -2.7  -4.56597   CGCACGACATAATCG           GTGCCAG CATTGCCGT TTGGCAC           TTTTTCGAGAACAGC  66 406
     Atu2277 2249930 .. 2249946 + -11.5  -3.25919   CTTCAACAAAAAAAA              CCGGCGT CAC GCGCCGG              TCTTAATTCACTCAT  74 87
         tdk 2254904 .. 2254920 +  -3.6  -4.32046   CTGCAGTTGACCCGC              TGCGTC CGGTT GCCGCA              TTTGATTTTTCGCAA  64 31
     Atu2283 2255611 .. 2255656 +  -5.4  -5.06816   GGAAGACAGTAAATG GCCGCGGTT-GACAGGGAACGCC AAA GGCA--CCCTGCCGAACCGCGGA TTTTTCTTGCCGCAT  82 172
     Atu2284 2256868 .. 2256889 + -12.9  -3.32022   ACCGTTGATAAGGAG           GCCGGCCCG CTGT CCGGCCGGC            TTACTCTATCAGCCG  84 33
     Atu2287 2260844 .. 2260863 + -12.8  -5.24129   AAAATCATCTCCAGT            GGGCGGCC CCAG GGTCGCCC             TTTTTTGTCAGCGGC 100 51
     trpE(G) NONE
     Atu2290 2265093 .. 2265111 +  -6.7  -3.63694   GATTTCGCGCTCCTC             GATGGAG AGCCC CTCCGTC             TTGTTCAGAATGGAT  60 364
        adeC 2267900 .. 2267917 +  -6.9  -3.60475   ACCATCCCGCGAAAG             CGCACCG TCGT CGCTGCG              TTTCAGCTGGGCATT  60 259
        kdgK 2271795 .. 2271805 +  -8.2  -3.14404   GGATTTTCGCATGCA                 GCCG CCT CGGC                 TTCCCTCATTCCTGT  60 64
     Atu2297 2273122 .. 2273150 +  -8.8  -2.91593   GCCGCTTCTGTCGCG        CTCGCGGCTTGC ATGAG GCAATCCCCGAG        ATTTGTGCGGGAATG  62 10
     Atu2303 2279009 .. 2279026 + -14.1    -5.186   CCGTTTCACGAAAAA             GGCGGCC GATT GGCCGCC              TTTTTATATGTTTTA 100 46
        bdhA 2284740 .. 2284756 +  -5.1  -2.70854   TAGACGGCGGCTGGA              CGGCA CAATAAT TGCCG              GATTTTCTTTCCGCT  47 15
        xdhA 2286444 .. 2286475 +  -5.8  -3.25823   TGCGCGGCCAAAGAC      TCTTTTCAGCCCAA AGAC TTGGGCTGGCTGGA       TTCCTGTGACAAGCA  54 112
        xdhB NONE
        xdhC 2289856 .. 2289882 +  -5.8  -3.29739   GCACGCAGGCGGGAC         CACGCGCGCA AAAGTGC TGTGCGCATG         TTCGTCTCCATTCAA  54 121
     Atu2312 2291110 .. 2291123 +  -5.9  -3.57263   ACGCGTCGGGATCAT               CTGGC AGTC GCCGG                TTTCGGCATCGCCAT  57 208
     Atu2314 NONE
         gda 2294334 .. 2294344 +  -8.2  -4.27512   ATATCCATGGAGTGA                 GCGG ATG CCGC                 TTGTTTCTTCTCCCC  81 85
     Atu2316 2295210 .. 2295224 +  -7.1  -4.39877   TTAGCGGCTTGATCG               CCGTG TAGCT CACGG               TTTCTTCGTTATTGG  75 75
        lldA 2297221 .. 2297236 + -10.4  -2.58714   GAGTCTTTCCGTCGC              GCCGAC GCGC GTCGGC               TGGATTCCTGTGACA  66 166
     Atu2321 2299995 .. 2300012 +  -3.4  -3.53761   CGCCCTCTCCTCGAT             CT-CGGC GAGCG GCCGCAG             TTTCAGCACGCCTTC  49 357
     Atu2331 2306864 .. 2306887 +  -9.4  -4.03413   TCGTTGCTTCTTTTC          GGCGGGCCGG CTTT CCGGCCGGGC           TTTCTCTCCACCCGT  76 518
        rhlE 2312086 .. 2312110 + -14.2   -5.4659   GCTCGCCAATCAAAG          CCCCGCAGGC AATCC GCCCGCGGGG          TTTTTCTTTGTCTTC 100 78
     Atu2338 NONE
     Atu2339 NONE
     Atu2340 NONE
     Atu2341 2319682 .. 2319695 +  -2.3   -2.9348   CGCGGCAAGTTGGCG               GTTGC GAAA GCACC                TCTCTACCGTTTAAA  40 46
     Atu2342 2320270 .. 2320312 + -10.2  -3.03619   CCCGCGAAACACCTG CCGGGCCGCCCAGGCCGCCG ATC CGGCGGGCAGGACCGCGCGA TGTTACCGGCTGCTT  69 52
     Atu2344 2321687 .. 2321707 +    -9  -2.64155   AGCGGGTTCTTCAGC           GGCAGGCCG AAAC CGGC-TGCC            TCGATTTCGAACACG  56 284
     Atu2349 2326827 .. 2326844 +  -5.7  -3.07816   ATATATCGGTTTCCA             TATATCA ATTA TGATATA              TTAAATCGATACAAA  52 4
        gbpR NONE
     Atu2351 2328567 .. 2328581 +  -2.7  -2.79492   CATCCTTGGACACAG               CGGCG TTACT CGCAG               GTTTGAACTTCAGCA  41 152
     Atu2353 2329052 .. 2329062 +  -4.6  -3.61715   GCAGGGCCAGAAGCT                 GGTC GCG GGCC                 TTCTTGCCGCCGATC  54 159
     Atu2357 2332051 .. 2332072 +  -2.9  -4.56597   CGGTGACTTTTTCGA           TGGGGT-GCG AAC CGCTGCCTCG           TTTTTGAGGCAAGGA  67 85
     Atu2358 2333595 .. 2333623 + -16.1  -2.87564   GATGGTGCCCATAAA        TACCGCGCAGG AATAAAA CCTGCGCGGTA        TGTCTCCAAGCCTGC  87 518
     Atu2367 NONE
     Atu2368 2342135 .. 2342157 +  -7.6  -3.02511   CAGTCGACACAACGC           CCGGTTCAGC TGA GCGCAACCGG           TATTCGCCCCATGCG  57 13
     Atu2369 2343319 .. 2343338 +  -7.8  -3.54307   GCAGCGATGAGATGG            CGCAATGC TTTC GCATAGCG             TTTGGAACGCGTCTT  62 109
        exoU NONE
        exoM 2347925 .. 2347948 +  -7.4  -3.53811   CAATGCGATATGCTT          GCCGCGG-AAG AGG CTTGCCGCAGC          TTTACCGGCCCTGAC  62 451
     Atu2378 2351047 .. 2351061 +  -5.7  -4.22231   TTGAATGGATCGATA               CGGTT CTTTC AACCG               TTATATTTTTTCATT  67 110
        noeK NONE
     Atu2380 NONE
     Atu2381 2353596 .. 2353609 +  -9.5  -3.66178   GCCGCCGGCGGTAGC               GGCGC GGTT GCGCC                TTTGACGTTCGCCGA  68 170
        amaB NONE
         dht NONE
     Atu2387 NONE
     Atu2388 2359218 .. 2359233 +    -6  -3.33696   GGGGGAGATCGGCAA              GCGGCG CTAC CACCGC               TTCATTCGCAAACAA  56 93
     Atu2389 NONE
     Atu2390 NONE
     Atu2391 2362166 .. 2362190 + -15.7  -3.02745   GACGTCCGAATAATG          GAGCGCGCGGG AGG TCCGCGCGTTC          TGGTTTATGACTCGC  93 48
     Atu2392 NONE
     Atu2393 2367283 .. 2367303 + -15.4  -5.49568   GAATGAAAGTTGCAA            CGCCGGGC CTCGT GCCCGGCG            TTTTTATTTTGGCTT 100 35
     Atu2394 2368329 .. 2368356 + -19.2  -3.36878   CCGGGAGAGGATGAA        GGGCGGTATGCC AACC GGCATGCCGCCC         TTCTGCATGACTGAA 100 46
        glnA 2387442 .. 2387469 + -22.8  -4.99035   TGATAACTTAAGGCA        TGGCGTCGCCCG CAAC CGGGCGACGCCA         TTTTTATGTCCATCG 100 38
     Atu2417 NONE
     Atu2418 NONE
     Atu2419 2392802 .. 2392817 +  -5.4  -4.30719   ATTCGCCTATTGAGC              GA-GCGG TGG CCGCGTC              TTTCTTCTCCCCGAG  69 100
     Atu2420 2393640 .. 2393657 +  -6.9  -3.07935   TCAACGGCAAGGCCT             GCCGGGA TACT TCACGGC              TTCGATACATGACAT  52 131
     Atu2423 2396326 .. 2396348 +  -7.7  -3.70751   CGTTCTGCTCCACCA           GGAAGACGG TCAGC CCCTCTTCC           TTGTTCAGCTTCTTG  64 150
        pssB 2401237 .. 2401277 +  -4.6  -2.93447   GAGCAGGCCGGGTAA GACTCGCGT-GCAGTGTGC TGTG GTTCTTTGCGACGCGTGTC  ATTTGTAGAGCTTCA  46 26
     Atu2430 2403121 .. 2403154 + -20.5  -4.08919   GCCCAAACCGAACGT     CCAAAACGCCCCGTCG TAT CGACGGGGC-TTTTGG     TTTGATTTCGGATTT 100 65
     Atu2431 NONE
     Atu2433 2404995 .. 2405011 +  -2.2  -2.76261   CAACGTCTGGATCCG              CATCGC GCGAG GCAATG              ATTTACCGGTTCGCG  39 299
        ctrA 2405782 .. 2405799 + -12.7  -5.54885   ACAGTTTTTAAAAGA             CCCGCTG GCGA CAGCGGG              TTTTTTGTTGCTCTT 100 57
     Atu2435 2406616 .. 2406626 +  -4.6  -3.36515   ATGAAGCTGAAATGG                 CTGG CAT CCGG                 TATTTCCCGGTACAC  49 244
     Atu2439 2409772 .. 2409826 +  -9.3  -3.30903   GGTAGCCCGAAGGGT C-GGATGA-GGGGGGCAAGGTTGCCGA ATA TCTCTACCCTCGCCCCCCTTCATCCCG TTGTCGCGGACTTTT  65 86
     Atu2440 2411650 .. 2411698 +    -3  -3.76641   GGCAACCCCTCGCCT TCCGTGCCAATCACCAGCGCC ATCCGCTC GGAGC-GGGGAATGTCGCGGA TTTCCGTCTTGCCAT  52 448
        rluD 2413815 .. 2413838 +  -9.6  -2.64155   AGCTGAAAACTTGGC          TGGCGCAG CCAAAAAA CTGCGCCA           TGCATTTCGCCGGAA  63 35
     Atu2444 2414915 .. 2414933 +  -3.1  -3.17075   GTCGCCGGAACATAA            CGCATGTG TGAA CGCA-GCG             TTCGCTTGAAACGCG  45 26
        rp32 2416025 .. 2416045 + -14.7  -5.38054   GCTGACCATGAATCA            TCCTCGGCC TTC GGCCGGGGA            TTTTTGTTTGTAAAA 100 66
     Atu2448 2421758 .. 2421776 +  -2.2  -4.13767   GGGTGCGGAAATACC             GATCGCAG TCA CGGCGGAC             TTTTCGACTGCGGCG  57 518
     Atu2451 2423388 .. 2423402 +  -3.4  -4.07687   GCCAGCCGTAATCAG               CACGCG GCG CGTGGG               TTTTGCCGGGGAAAT  59 261
     Atu2457 2428550 .. 2428582 +  -5.4  -3.61398   CTGCTCGAAGCCCCG     CAGCCCGGCCCGGGC AAGC GCCC-GTCGGGCCTG      TTCTTCCGGCGCGCG  57 518
     Atu2461 NONE
     Atu2462 2431954 .. 2431993 +  -8.7  -3.34104   GACGGTTTCCGCGGC TGAGAGCTGAGGAGAGGCT GCCC GGCCTCTCCT--GCCCTCA  TTCCTGTGCTTGTCA  66 23
     Atu2463 2433003 .. 2433018 +  -7.6  -2.90496   TGGCGCCGTGCTGGC              CATGGA ACAT TCCATG               TCGTTTCCGGCACGG  56 69
        purU 2434269 .. 2434282 +  -3.7  -4.56775   CGGGCGAAACGCTGG               CGCAC CATG GCGCG                TTTTTCCGGGGGGAT  68 238
     Atu2467 2437699 .. 2437710 +  -2.2  -4.11216   ACGCCCAAAAGGGCA                TCCT GAGG AGGG                 TTTTCCAAGTGAAGC  57 408
     Atu2469 NONE
     Atu2470 NONE
     Atu2471 2440805 .. 2440830 + -19.1   -5.7946   CCTCCCAAGGCAACT         GGCCCCGTATC TCCG GATACGGGGCC          TTTTTTTGTTCACGC 100 52
     Atu2473 2442354 .. 2442374 +  -6.8  -2.79796   CCAAACTCCGCGTCA            TCCTCGGC CCTGT GCCGAAGA            TCTAATCACATCGAA  52 72
     Atu2474 NONE
     Atu2475 NONE
     Atu2476 2445165 .. 2445175 +  -2.4  -2.79004   AAGAGATAGACGGCC                 GCCG CAT CTGC                 CTGTTTTACGAATGA  39 0
         dps 2445837 .. 2445857 + -14.7  -5.14965   GCTCAACACAGCAAA            GCGCCCGAG AGA TTCGGGCGC            TTTTTTCGTAGAGAT 100 61
     Atu2478 2446453 .. 2446469 +  -2.1  -4.09243   CGCAGTCCAGCGAAC              TACCCCG GAC CGGCGGA              TTTTGAGCGGGTGTA  56 359
     Atu2481 NONE
        mexE 2449844 .. 2449863 +    -5  -3.73995   ATACCCGGAGAGGGA            CTGGATAT GAAT ATTTCCAG             ATTTTTTGTCGACAG  58 151
        mexF 2453082 .. 2453107 + -20.5   -4.7497   CCTTCGACGCAAGCC         CGCCGCGCATC ATCA GATGCGCGGCG          TTTTTCATGGCTGGA 100 63
     Atu2484 2453907 .. 2453934 +    -4  -4.18058   AGAAGGCCGAAATGG        GCGGCGATGACCC GGA GCGT-GCCGCCGC        TTTTAAGGTCTAGTT  62 402
        pdxK 2457082 .. 2457108 +  -2.2  -2.62933   CAAGGAGTTGGAGCG         GTTTCGCGGTTC GAA GAAAAGCGAAAA         TGCTCTAAAGGATTG  38 101
         cah 2457819 .. 2457832 +  -3.1  -4.05446   CTTTCGCCGCCCGGA               TCTGT GAAA ACAGG                TTTCTGATTGAAAGA  56 19
        mtbA 2462340 .. 2462359 + -16.4   -5.4505   ACCCCCAAACAACCA            CCCGGCGC CATG GCGCCGGG             TTTTTTATTGCCGCC 100 49
        pntA NONE
        pntB 2465553 .. 2465580 + -13.4   -4.7373   ATCAAGTAATGAGAA        AGGCGTTTCCGG GAAA CCGGGAACGCCC         TTTTTACTGACGTGA 100 32
        dapA NONE
     Atu2504 NONE
     Atu2505 NONE
     Atu2506 NONE
     Atu2507 2476076 .. 2476090 +   -10  -3.45571   TGAACCAACAACAAA               GGGCAT TCC ATGCCC               TTCCTCTTTAAACGC  70 38
     Atu2508 NONE
     Atu2509 2478192 .. 2478210 +  -5.9  -2.52676   AAAGCGAACCTGCGT             TGCGCGC CTCCT GAGCGCA             TCCATTGCCCGCATA  48 12
     Atu2510 2479410 .. 2479421 +  -2.2  -4.25104   TCTTTCAGCCTGATC                TTCC AGAC GGAG                 TTTTCATGACCAGCC  60 28
         dat 2480629 .. 2480644 +  -2.5  -4.77036   GATCGCGCAGCAGCG              GCC-CG AAGAA CGAGGC              TTTTTCATAATCCAG  72 361
     Atu2519 2489376 .. 2489401 + -11.1  -5.45652   CGCCGGAGACAGGAA         GCGG-CGGGGCC TCA GGCCTTGGCCGC         TTTTTTCTTGCCCGT 100 73
     Atu2520 NONE
     Atu2521 NONE
        acvB 2494029 .. 2494065 + -11.1  -3.61404   TTATTCAAAAGAAAC   CGGCTTGCGGCGAATGT TCATC ACATTC-CCGCAA-CCG   TTCTGTCGTTGATCG  77 129
     Atu2523 2495547 .. 2495572 +  -3.1  -3.53444   AAGAACCGGTGTTTA         CCGGAATTGCT CTAC AGCCCGTCCGG          TTTAGACGGAAATGC  49 117
     Atu2524 2498228 .. 2498265 + -14.1  -3.21395   CTGCCGCATTAGGTT   TGCGATGGCCGCAGGTT CACG ATCCTGCGGCCATAGCC    TGTTATCAAACCCGT  95 68
     Atu2532 2505597 .. 2505608 +  -7.2  -3.66378   GAACAGCAAGCCAAA                GCCC TCCA GGGC                 TTTGCATGCAATGTA  65 78
     Atu2533 2506131 .. 2506161 + -18.4   -5.1925   CGCTACGCGCCGTTC       TACCGCCGCTTCCA CGC TGAAAGCGGCGGTA       TTTTTTGAATTCTCC 100 88
        stcD 2512207 .. 2512226 +  -9.2   -5.9362   GTAAACGCAAAAAAA            CCCGCAGC TTGA GCTACGGG             TTTTTTTGTATTTTG 100 89
     Atu2543 NONE
     Atu2544 2516550 .. 2516566 + -10.9  -2.62616   TCGAACCGCTGACCC              CCTGCTT GCA AAGCAGG              TGCTCTCCCAGCTGA  66 82
        hemH NONE
        ameR 2520776 .. 2520791 +  -6.1  -3.49475   GCAATTGCTTGCGAA              GCGCA TAAGCC TGCGC               TTCTATGCGCGTGGC  57 67
        acrA NONE
        acrB 2525293 .. 2525305 +  -3.3  -2.50113   AACAAAACAAAAATG                GGCTG TGC CAACC                GTTAATACGCTGCTA  40 39
        nodT 2526904 .. 2526935 + -19.6   -3.9392   GCCAAAAAAGACAAA      CAAAGAGCCCGCGT TTCG ACGCGGGCTTTTTG       TTATTTCACGTCACA 100 46
        poxA NONE
        kamA NONE
     Atu2556 2530251 .. 2530270 +    -2  -4.38712   TCCCGCTGCTGTCGA            ATGTGACC TGAC GGTCTCAA             TTTTCTGAAAATCAG  62 145
     Atu2557 2530572 .. 2530610 +  -8.1  -4.39568   TCAAAACCAAAGCGC  GCCCGATATCGTATCCCG AACA CGGGGT-CGATGGCGCGC   TTTTAGTGTATCAAT  83 79
        ordL 2533718 .. 2533749 +  -5.2  -3.15663   ATATATCCTTGAAAA      TATAATGATTGCCC TATA GGCCTATCGTTATA       TTCATCGGAATACAT  50 194
        modA NONE
        modB NONE
        modC 2536425 .. 2536447 +  -3.3  -2.78384   CGCATCTTGCGGGTT           GCGGTTGGC CTCCA GCCAGTCGA           TATCCTCGCGCAGGG  41 42
     Atu2570 2541926 .. 2541950 +  -4.4  -3.68506   GAATGACGCATGCTG         CCGTTA-GTTG TAAT TAACCTAACGG          TTTAGGTGAATATTA  55 35
     Atu2571 NONE
         acd 2543437 .. 2543451 +    -7  -3.05844   TCCTGCTGGTTCACA               GGCAGG ACA CCAGCC               TCTTGGGATAAGACC  54 0
     Atu2573 2544499 .. 2544510 +  -5.8  -3.28712   TGGATCGAAGTGCTG                GCCT CGAA AGGC                 TTATCCCCGGAAGCC  54 149
     Atu2574 NONE
     Atu2575 2548195 .. 2548223 +  -5.2  -3.86015   CCCTGGCGAAAACGC        TGGCTGTATTCC CCGAA GGAACGCGGCCG        TTTATGCAGCGCCTC  59 402
     Atu2577 NONE
     Atu2578 NONE
     Atu2579 2554243 .. 2554255 +  -4.7  -4.70659   GACCTCGGTGTGGAG                CGGCC TTC GACCG                TTTTTCGATCTGGCG  74 50
        cyaA NONE
     Atu2581 2556901 .. 2556916 +  -6.8  -3.53811   ATAAGGTGGCTATAT              TCCCGG GTTT TCGGGA               TTTCCGCCACATAGG  58 211
     Atu2583 NONE
     Atu2584 2560300 .. 2560318 +  -4.4  -5.14563   AGCAGCATGCTCCCC             TGCCCCGT ATC GCGCGGCG             TTTTTTCGTCAAACG  83 315
     Atu2586 2563050 .. 2563062 +  -4.7  -3.14132   GCAATGCCGATATCA                GGGAG CTT CGCCC                TTGATCACGCGCCGC  47 9
     Atu2587 NONE
     Atu2588 NONE
     Atu2589 NONE
     Atu2590 NONE
        redB NONE
        redA 2571079 .. 2571092 +  -5.9  -3.56643   TGGCAAGCTCCGATA               GGCGC GCCA GCGTC                TTTACGCCCTCTAGC  57 248
     Atu2605 NONE
     Atu2606 NONE
        glmS NONE
        nagA NONE
     Atu2609 2588805 .. 2588830 +  -6.8  -4.21827   ATCGAATAATCGCCC         GCACGAAGGC AGGCGG GCCTTTGGGC          TTTTCCGCTCTTTCC  71 121
         dxr 2592186 .. 2592206 +  -3.9  -3.16564   CGCAGGCGCTCTGTC            TTGCGCGGC ACG GTCGGGTAA            TTGATCGGCTGCACA  45 179
     Atu2614 2593936 .. 2593953 + -14.1   -4.7629   TACAGTTGCACAGAA             GCCCCGG TCAC CCGGGGC              TTTTTGCGTTAATGG 100 54
     Atu2615 2595985 .. 2596001 +  -4.4  -4.56597   AATTTCGGCATTTAT             G-CTGGC ATCG GCCAGTC              TTTTTAAACGCCGCA  71 2
     Atu2616 2600271 .. 2600291 +  -8.3  -3.01712   GAATCTTCCATTGAA            GACGGAAAT GGT ATTTCCGGC            TGTTCAGGCACCAGG  60 82
        cheW 2600918 .. 2600938 + -13.9  -5.45802   GACAACAGAACCAGA            CCGCCGGAG CAC CCCCGGCGG            TTTTTGTTTTCCCGC 100 84
        cheD 2603272 .. 2603302 +  -3.9  -3.28712   GTGGCGGCCGACATC      TTCGCGC-ACGGCC AAAA GCCCCTCGCGCGGA       TTATAAAACCCGGCA  47 329
        xerC 2613118 .. 2613132 +  -4.2  -3.34895   CAACGCCCACCCACG               TGCCTG AAG CAGGAA               TTGGTTAACCGTAAA  51 19
     Atu2629 2614749 .. 2614759 +  -3.2  -3.62054   CACCAGTCGGCGCCC                 GGCA ATA TGTC                 TTCGTTGTTTCGCAT  51 472
     Atu2646 2631966 .. 2631976 +  -6.8  -3.40611   TGATCAGATAAAACG                 CCAC ACC GTGG                 TCTTCTTCACGTCGC  58 38
        hemC NONE
     Atu2653 2637711 .. 2637722 +  -7.2  -3.05844   GCAACTACCGCATAC                GGCG CGAG CGCC                 TCTTCGGCTGCCGCA  57 471
     Atu2655 NONE
     Atu2656 NONE
     Atu2657 NONE
        guaA 2641929 .. 2641949 +  -5.4  -3.53012   CCATGACCACCAGCG           CTGCGATGG ACAG CCA-CGCGG            TTTGCGAGAGCCCGA  55 325
     Atu2660 2643716 .. 2643739 +    -6  -3.31461   TTTAAAAAGCTGGCG          GGC-TAGGGCT ATC AGCCCTGCGTC          TTGTAACGCTCGATG  56 20
     Atu2665 NONE
     Atu2666 2651096 .. 2651119 + -15.2  -3.86835   CAAGACATGAAAAAA          CCCGCCGGCG TCAC CGCCCGCGGG           TTTCATAATCTTTAC 100 31
     Atu2668 2653546 .. 2653573 + -14.8  -3.36515   AAAACTGAAGCTCCA        GCCGCCGTGCCT GAAA GGGTGCGGCGGC         TATTTCCCCCTCGCA  95 33
        rhtB 2654332 .. 2654347 + -11.8  -4.62069   GAGGGCAAATAAAAA              GGCGCC CAAA GGCGCC               TTTTTGCAATCAGCC 100 39
     Atu2674 2659336 .. 2659360 +  -8.5  -3.58726   TCCCGACGCCCTGAG          GAGAACGGCGT GGC ACGCCCTTCCC          TTGTGTGTAAAACAC  65 275
     Atu2677 2660949 .. 2660961 +  -3.4  -3.59979   CGCTCGACTTCCGCC                TGCA GCGCA TGCA                TTTCCGGTGAGGGAG  51 260
     Atu2680 NONE
     Atu2681 2665344 .. 2665354 +  -2.6  -4.12254   GTGCGCCGCTTAACT                 TTAA CGA TTAA                 TTCTTTGTAATGATC  56 50
     Atu2682 2666352 .. 2666369 + -14.1  -5.27938   GACAAACATGCGAAA             GGCGGCC CTGC GGCCGCC              TTTTTATTTGGGAAT 100 57
        ccmA NONE
        ccmB 2672625 .. 2672640 +  -4.6  -2.52464   ACCGTGATGGATGAT              CCCCTG TTGA CAGGGA               TCAATTGCGGGGCGG  43 45
        ccmC NONE
     Atu2689 NONE
        ccmG 2674486 .. 2674500 +    -7  -3.85698   CATTGGCAAGCTGAC               CGGCCG CAG CAGCCG               TTTGTCCGGGCAGGA  65 296
         ffh NONE
        tyrA NONE
        rpsP 2684280 .. 2684307 +   -17  -6.11392   GAAACTTTTGAAGAA        CGGGTGGCGTGG TTTT CCATGCCGCCCG         TTTTTTTGTTTATTT 100 49
        rimM NONE
        trmD NONE
        rplS 2687211 .. 2687228 + -10.5  -5.34555   GATGGATGCACGAAA             GGCGGCC TTCG GGTCGCC              TTTTTTGTGGTCTCA 100 53
     Atu2704 2687479 .. 2687491 +  -3.4  -3.74703   AATCCCTTTTATTGT                GCAA TTTTC TTGC                TGTTTTAGGTGTTAT  51 39
        prsD NONE
        prsE 2690609 .. 2690623 +  -5.8  -3.85527   ATACGCGATTTTTTT               GAAAAT ACG ATTTTC               TTATATTGTATTATG  63 87
        RzcA 2691720 .. 2691747 +   -20  -5.03994   TATCGCTTAAAATGA        TTGTGGCCCGGA AACC TCCGGGCCACAA         TTTTTATATGTGCAA 100 65
        leuC 2694931 .. 2694948 + -12.7  -5.31519   CCAGACAACAAAAAA             CCCCGGA GCGA TCCGGGG              TTTTTCTTTGGCTCT 100 53
        metA NONE
        galM 2705931 .. 2705978 +  -6.2  -3.14132   AGGTTCTTGGCCGTC TGCATCGGAATGGTGCTGGCACC GCG GGTGGAGGCCCCAT-CCAGTGCA TTGCTGACCACGGAC  52 414
        ispA 2707370 .. 2707383 +  -6.7  -4.30844   TCGCCGAACGGAAAA               GCTGA CCTC TCAGC                TTTTCATCATCCAAT  74 21
        chvA 2718060 .. 2718081 + -13.7  -5.27335   AGGCAACAAAGATAA           GGGCGGGCA GCAT TGTCCGCCC            TTTTTCTTTGCCCGC 100 52
     Atu2731 2727740 .. 2727750 +  -2.6  -4.10566   CATGGCGACGAGCAC                 TTTA GAA TAAA                 TTTATATGCTGATAT  56 361
        hipO 2729008 .. 2729031 + -15.3  -4.33248   CGATAAACATGAAAA          GGCCGGTCG GAGGAG CGACCGGCC           TTTATTCTCAACTTG 100 35
     Atu2734 2730749 .. 2730782 +  -6.7  -2.73994   TCGCTGACGGCGATA     CCTTTCCCG-CAAAGC CCT GCCATGATGGGAAAGG     TGATATTGCCAGGCT  50 236
     Atu2739 2736971 .. 2736990 +  -5.6  -3.53224   TCGAGAAATAACAAA            GGCGGTTT GAAC ACGCCGCC             TTTGAAAACCCGCTG  55 41
     Atu2740 NONE
     Atu2741 NONE
     Atu2742 NONE
     Atu2743 2741057 .. 2741073 +  -2.1  -3.52317   CCCCGACATCGTCAT              GGTTCCG TTG CAGTACC              TTCGTTAATTTCTCG  47 1
     Atu2744 2742143 .. 2742166 + -16.8  -4.54727   GTATTGAATAAAAAA          CACCCGGAAG TTTG CTTCCGGGTG           TTTTCGTTTGCGGAA 100 49
     Atu2746 2745128 .. 2745145 +  -9.8  -5.79595   TTCCGACATTTGAAA             CCCGGC CGCCGT GCCGGG              TTTTTTGTTTTCAGG 100 50
        leuS NONE
     Atu2749 NONE
     Atu2750 2750242 .. 2750266 + -12.2  -4.28651   TGGATAAACAAAAAA         GCCCTCG-TGC TGAT GCAACGAGGGC          TTTTCGAATTTTGAT  93 34
     Atu2754 2754647 .. 2754679 + -12.2  -3.75153   GCCCCATACCAGATT     G-TGAATCCGGGTAA GTCC TTGCCCGGATTCAGC      TTTCCATTCCCGGAA  83 42
        tesB 2757028 .. 2757040 +  -3.5  -3.68619   TTCAGACGCCCGTCA                TATAA TCT TTATA                TTTCAATAAATTACG  53 106
        glnK NONE
        amtB 2758932 .. 2758949 + -14.1  -5.28942   CCTCTCCCGCAAGAA             GGCCCGC TCCG GCGGGCC              TTTTTCTTTGCCGTA 100 67
        ftsK 2761800 .. 2761813 +  -3.8  -3.62096   AAGCGGGGCTGCGAA               GCGT TACTAC ACGC                TTTCACGTCATGAAG  53 51
     Atu2760 2762578 .. 2762595 +  -6.9  -5.79595   ACAAGCTCTTTAAAA             GGCGGCT CTCA GGTCGCC              TTTTTTATTTTGCCG 100 55
     Atu2761 2763759 .. 2763773 +  -5.6  -3.59979   ACCCTTGCCGGGCGT               CGCCTG CAA CAGGGG               TTTGCCATCCCGCCC  57 272
     Atu2764 2765524 .. 2765540 + -10.8  -5.40072   GCAAGCAACAAAAAA              CCCGCC ATCAA GGCGGG              TTTTTTTAGAAGGAA 100 56
         gdh NONE
     Atu2767 2773321 .. 2773341 +  -3.9  -4.36729   GCCGCAGAAACGCCG            TCGGCAGCA GCG TATTGCCGG            TTTTGGCTTCTTGCT  65 434
        atoB 2775029 .. 2775045 +  -6.5    -3.615   ACAATAGGGTAGAAG              CGGCC TCCCATT GGCCG              TATTTCTATGGCCGT  60 84
        phbB 2776259 .. 2776276 +  -6.9  -4.10007   TGCCATGGAAAAACG             CGGTCGC TGCT GCGGCTG              TTTTCCGACCGTTGT  70 418
         bfr 2776919 .. 2776934 + -11.8  -5.63517   CGCCAGAACGAAAAA              GGCGGC CTTG GCCGCC               TTTTTTATTTGCCCG 100 48
     Atu2786 2789902 .. 2789927 +   -14  -3.24825   AAGCGCAGACGAGGC         CGCGGCGGAGC GATAG GC-CCGCCGCG         TTGCGTCTTATTGCT  95 10
     Atu2789 2791498 .. 2791523 +  -3.3  -4.63218   TCCCCAGAGGAAACA         TCCGGCA GGCTTTTGTCAG TGCCGGA          TTTTGTTCAAGGGAA  67 133
        leuD 2792184 .. 2792215 + -14.5  -4.62054   CCGCTCTTCAAAAAA      GCCGATCCCGTAC CAAACC GTACCGGATCGGC       TTTTGCTTTGCTTGA 100 49
        leuB 2793506 .. 2793538 + -13.3  -2.90496   GTAACGCTTAAAACG      GGCTGGGCAGTTGGC GCC GCCGTCTGCCCGTCC      TCCTTTGGCAGAAGA  75 37
        cbiD 2798238 .. 2798254 +  -4.4  -3.53811   CCGGCGTACATAGTC             G-GCGCT ATAA AGCGCAC              TTTCGCGGAAATCCG  52 28
        cobK 2801679 .. 2801694 +  -4.6  -4.68593   CGAATCCGGCTTCGG              CCGCTG CAAT CAGCCG               TTTTTCGATAATGCC  73 291
        cobO NONE
        cbiP 2812550 .. 2812563 +  -9.5  -4.07568   GCATCGCGACGGATC               GCGGC AATG GCCGC                TTTTGGCGACGCGCC  83 268
        cobC 2814731 .. 2814744 +  -2.3  -3.05384   CCGGCGATATCATCC               GGGCT GGTC GGCTC                TTCGATGAAGAAGGG  41 452
     Atu2821 NONE
        garD 2826188 .. 2826211 + -16.8  -3.36538   CCACGTGAAACAAAA          GGCCCGGAAA TCAC TTTCCGGGCC           TTCGTCATTTCTGTC 100 59
     Atu2827 2832495 .. 2832513 + -14.6  -3.97368   GCCGCAAAACGAAAA             TACCCGCC TTT GGCGGGTA             TTTATCAATTAAAAC 100 43
        hemE NONE
     Atu2834 2839718 .. 2839729 -  -4.4  -2.94825   CCACCTTAACCAAAG                GGTT TCAC AACC                 ACAAGTATGACAATC  46 4
         rho 2838194 .. 2838219 - -10.4  -3.28785   GTCTAAAACAGTCAA         GCCGCACCCG AATGAA CGGATACGGC          TTTAAAGCTCTTATG  71 63
        thdF NONE
        gidA NONE
        gidB NONE
        parA NONE
        ParB 2832495 .. 2832513 - -14.6  -4.67038   GCCGCAAAACGAAAA             TACCCGCC TTT GGCGGGTA             TTTATCAATTAAAAC 100 51
        htpx NONE
         sun NONE
     Atu2824 NONE
        purH 2826188 .. 2826211 - -16.8  -4.88918   CCACGTGAAACAAAA          GGCCCGGAAA TCAC TTTCCGGGCC           TTCGTCATTTCTGTC 100 53
     Atu2820 NONE
        rbsA NONE
        rbsC NONE
        rbsB 2819955 .. 2819971 -  -5.1  -2.64651   AATTCTTGAAATGGA              GCGGT GGGTTAA ACCGC              ACGCAGGTGATGAGG  46 72
     Atu2816 NONE
     Atu2815 NONE
     Atu2814 NONE
        uxaB NONE
     Atu2812 NONE
     Atu2811 2814103 .. 2814113 -  -4.6  -3.12395   GGCAGGACTGAAAAT                 CGCC GGC GGCA                 CTTCCCTGTTCACGC  47 198
        cobD 2811880 .. 2811904 -  -4.9  -4.57837   AGATGCTTGGAAAAA          CCGTTGCCG ATCCTGA CGGCATCGA          GGGACCGCCGGCGAC  70 415
     Atu2806 NONE
        cobW NONE
        cobN NONE
        cobG NONE
        cobH NONE
        cobI NONE
        cobJ 2801200 .. 2801210 -  -2.4   -4.2558   CATGCTGGAGGAAAA                 CCGC ATC GAGG                 TGGTGATATCGAAAA  60 195
        cobL NONE
        chiG NONE
        cobM 2797923 .. 2797933 -  -2.4  -4.64766   CGTACACTCCAAAAA                 GGGC CTT GCCG                 ACCTTGAAGCATTGG  68 282
        cobA NONE
        cobB 2794949 .. 2794961 -  -6.9  -3.33037   ACCGCAAACGATCAA                CCGCC TTT GGCGA                TCGCGTGGAAGAACG  58 9
     Atu2792 2793340 .. 2793357 -    -7  -3.02511   GCTACTCGTTCAACA             TGGTGG ACGAAG CCACCA              AGCTCGAGGCGGCGA  52 143
        citE NONE
     Atu2787 2789478 .. 2789493 -  -3.2  -4.03696   AACAAGGAGCAGAAA              TGGCCC GCAT AGACCA               GACCGACGATTGGCG  59 467
        rplU NONE
        rpmA 2788420 .. 2788447 - -12.7  -5.27335   GGGGGTAAAGAAAAA        GGGGAGTTGGG TGGTGC CCCATCTCCCC         TGTTTTCTTGACTGA 100 98
     Atu2783 NONE
     Atu2782 2787090 .. 2787110 - -11.2  -2.57132   CCTGCGCGGGACAAG            GCCGGTTT GCTTT AAACCGGC            TTCGTTTAACGCCTC  68 84
        cgtA NONE
        proB NONE
        proA NONE
        nadD NONE
     Atu2777 2782211 .. 2782249 -  -2.5  -2.87211   ATTTCCGGCCAGAGA  CACCTTTTCCGAAG-TCA GGCG TGATCTTCGGCAAACACG   ATGCACTCGCTCAAA  40 52
     Atu2776 2781552 .. 2781577 -  -3.2  -4.57341   AAGGGGCCTGAAAAA         GGCTGCCG TCAAAGCCCC CCGCAGCC          AGCGGTGTCGCGGAG  67 83
     Atu2775 NONE
        ctpA 2778735 .. 2778754 -  -9.2    -3.551   GGGCAATGGAGAGAA            CGCGCCGG CGAA CCAGCGCA             TCATCTTACTGCTTG  68 31
     Atu2773 2777458 .. 2777478 -  -8.9  -3.60296   GATTGTCATGGGAAA            CCCGCACTG TCT CAGCGCCGG            AAATGGACGCAGGCA  68 45
        ialA 2776919 .. 2776934 - -11.8  -4.93365   CGCCAGAACGAAAAA              GGCGGC CTTG GCCGCC               TTTTTTATTTGCCCG 100 30
     Atu2768 2772633 .. 2772664 -  -5.7  -4.09243   GACAGGCGCGGAAAA      GGCCTATCTGCTC TATGGT GTGCTGATCGGCC       TTGCCTTCGGGCCCG  65 332
     Atu2765 2765524 .. 2765540 - -10.8   -5.5604   GCAAGCAACAAAAAA              CCCGCC ATCAA GGCGGG              TTTTTTTAGAAGGAA 100 51
        mtrA 2764064 .. 2764092 - -20.3  -3.61774   TACAAGACGTTGAAA        CGCCGCGCATCCT TTC AGGAGGCGCGGCG        TGAGCTTTGCGGCTA 100 56
     Atu2762 2763119 .. 2763131 -  -6.9  -3.57418   CATCGAGGAAATGAA                GGCAC TGC GCGCC                GATGGCGTGCCCGGG  60 422
     Atu2755 2754531 .. 2754566 -    -9   -3.1855   CCGGCGAAGATGGAA    TCGATTCGGTTGCGGA ACAG TCTGCGAACGAATCGA     ATACGAATCGCTGAC  61 221
        mgpS NONE
     Atu2752 2750682 .. 2750695 -  -2.3  -3.01712   TTGGGCTTCGGAACA               CAAGC CGTC GCCCG                GAATTCAGACAGGGC  42 124
        fdxA 2750242 .. 2750266 - -12.2  -5.72622   TGGATAAACAAAAAA         GCCCTCG-TGC TGAT GCAACGAGGGC          TTTTCGAATTTTGAT 100 57
     Atu2747 2745128 .. 2745145 -  -9.8  -3.63627   TTCCGACATTTGAAA             CCCGGC CGCCGT GCCGGG              TTTTTTGTTTTCAGG  74 44
         acs 2742188 .. 2742203 - -10.4  -4.86731   TTTGCGGAAAGAAAA              GGCTGC CGAA GCAGCC               TTTCCAGAAGATCAG 100 37
     Atu2738 NONE
     Atu2737 NONE
        ilvD 2731605 .. 2731624 - -10.7  -5.45802   CCTCCAAAAGAAAAA            TCCCCGG TCCTGG CCGGGGA             TTTTGTCATGTTCGG 100 41
        ilvA 2730477 .. 2730495 -  -2.2   -4.1891   TGTTCGGAATAGAAA             GTCCCGGC CTG ACCGCGTC             TCTGGCGATTGCCGG  60 71
     Atu2733 2729008 .. 2729031 - -15.3  -4.53036   CGATAAACATGAAAA          GGCCGGTCG GAGGAG CGACCGGCC           TTTATTCTCAACTTG 100 59
        chvB 2718689 .. 2718720 - -12.2  -5.28176   GCCACCCACAAAAAA      TTCAGGCCCCTGCG TCAC CGCAGGAGCCTGTG       TCTAAAGGCGGACAG 100 53
     Atu2729 2718060 .. 2718081 - -11.5  -3.97444   AGGCAACAAAGATAA           GGGCGGGCA GCAT TGTCCGCCC            TTTTTCTTTGCCCGC  85 71
     Atu2727 2715150 .. 2715160 -  -5.4  -4.41897   AATAAAGCAGCAAAA                 CCAA GTC TTGG                 AAAGGGCAATTCCGG  70 61
        pycA 2711577 .. 2711597 - -11.8  -5.46657   GAGCGCAATAAAAAA            CGCCCGCC GGGAA GGCGGGCA            TCTGTAACTCTATTG 100 57
     Atu2725 NONE
     Atu2724 2709423 .. 2709434 -  -4.4   -3.6215   GCAATTGAGGTGAAA                CAAG GGGG CTTG                 CTTGTCAACACCCAA  55 89
        gcpE NONE
        ompA 2707323 .. 2707344 - -15.9  -4.11216   CCCCTACGGCGAAAA           GGCCGCGAT TCTC ATCGCGGCC            GCAAGATTCATCGCC 100 79
        mtgA 2705134 .. 2705158 -  -4.2  -3.27029   GCCGACCAACGAACA          GCAGATACCG ACCGG CGAAATCCGC          TCCGTCGAAGGCACC  48 443
     Atu2717 2702600 .. 2702612 -  -3.4  -3.31144   CGTCGAGTTTCAGAA                TTGG GGGTG CCAA                GGCGTCAGGCTCCGG  45 30
     Atu2716 NONE
     Atu2715 2700119 .. 2700166 -  -2.8  -4.08767   GGTATCTCCTCAAAA GACGAGAAGGAGTAGCCG-CTT GCCTTT AAGCCGTCTAATCCCTC-CGCC GGTATGAACCGGATC  58 155
        thiB 2699054 .. 2699078 -  -2.8  -2.57931   TCGACCGCCGATAAT         CGCGACGCAGCA TCA TGC-GCGG-GCG         TGCCTCTTCCTCAGT  40 36
        thiP NONE
        thiQ 2696697 .. 2696715 -  -4.4   -2.8085   TGAAGTTATCTAAAG             CGATTGCC AGC GGCACGCG             TCGAAAATAAGGCGA  45 41
     Atu2711 NONE
     Atu2710 2694931 .. 2694948 - -12.7  -5.60689   CCAGACAACAAAAAA             CCCCGGA GCGA TCCGGGG              TTTTTCTTTGGCTCT 100 39
     Atu2708 2691717 .. 2691750 - -13.9  -4.09685   TTCTATCGCTTAAAA     TGATTGTGGCCCGGA AACC TCCGGGCCACAATTT      TTATATGTGCAACTG 100 76
     Atu2702 2685628 .. 2685638 -  -3.2  -5.00884   ATCTGCTGGAAAAAA                 CTCA GGC CGAG                 ACGAAATAATAGGCC  76 16
     Atu2696 NONE
        dapF NONE
     Atu2694 NONE
        fstY NONE
        ispZ 2675857 .. 2675873 -  -4.3  -4.43877   GAACCGCGAAAGAAA              GCCGCAT GGA AAACGGC              TTGTTGCGGAACAGC  68 282
     Atu2691 2674144 .. 2674158 -  -2.8  -3.49687   ATCCTTTATAAAAAG               GTCG GGCCCTT CGAC               GCCCGCAGCATAGAG  47 102
        acnA 2668093 .. 2668127 - -13.7   -4.3078   AACGAGACCAAGAAA    TTGAAAGGCGCCGGGA TTTC TCCCGGCGCCTTA-AA     TCGTTCAAGCTTTAG 100 37
     Atu2684 2667131 .. 2667147 -  -2.1   -3.1552   GCCTAGGCACCAAGA              TGACCCG GTC CGGTGCA              TTGACCCTTTACCCC  42 86
     Atu2683 2666352 .. 2666369 - -14.1  -3.70571   GACAAACATGCGAAA             GGCGGCC CTGC GGCCGCC              TTTTTATTTGGGAAT  95 100
     Atu2679 2661273 .. 2661293 -  -2.5  -3.78934   CTTTTGGCAGAACAA            GCATAGC GAATCAT GCAATGC            AGATGGGCGCAAGTG  52 42
        ligT 2660603 .. 2660634 - -11.5  -3.31263   AGGCCACCCGGAGAA      CGTCCCCGATCCC TATTAC GGGGCCGAGGACG       GGTTCCTTGATGTCT  75 39
     Atu2676 2659850 .. 2659878 -  -2.4  -2.79183   GTCACGGTTATTATA        TGGGATTAAACG CCTGT CGTTCAATTCCC        CCGGCCCGCAGCCGC  39 17
     Atu2675 2659342 .. 2659354 -  -9.1  -2.64099   CGCCCTGAGGAGAAC                GGCGT GGC ACGCC                CTTCCCTTGTGTGTA  59 109
     Atu2673 2657169 .. 2657182 -  -3.8  -3.56099   GAGAACCGCCGGAAA               GCCA GGTTTA TGGC                GCAAACGCGGCTTAT  51 41
     Atu2672 2656092 .. 2656115 -   -21  -4.18018   TCGTGCCACGTAAAA          CGGGCGGCGG AATG CCGCCGCCCG           CAATTCAGTCTGGTT 100 46
     Atu2671 NONE
     Atu2670 2654332 .. 2654347 - -11.8  -5.28942   GAGGGCAAATAAAAA              GGCGCC CAAA GGCGCC               TTTTTGCAATCAGCC 100 35
        argG 2651096 .. 2651119 - -15.2  -5.27399   CAAGACATGAAAAAA          CCCGCCGGCG TCAC CGCCCGCGGG           TTTCATAATCTTTAC 100 51
         dcp 2647064 .. 2647086 - -14.2  -2.82668   TTGCAAATGCGAAAG           GGGGGCTCAT GTC ATAAGCCCCC           TGCGCTCAGGTTCTA  83 62
        typA 2645106 .. 2645122 - -10.8  -5.75599   GAAAGCATAAAAAAA              CCCGGC TCAAG GCCGGG              TTTTTCAAATTCGTG 100 55
     Atu2662 2644344 .. 2644354 -  -3.2  -3.32844   GCTTTGAGCGGATAA                 GACA GAA TGCC                 GGATTTGAGGTTATC  47 101
         ppa 2643660 .. 2643687 - -17.8  -5.41143   CAGCGCGCAAAAAAA        TCCTCCGGATCG ATAC CGACCCGGAGGA         TTTCGAAAAGCTCTT 100 65
     Atu2659 2641132 .. 2641143 -  -3.6  -3.62572   CATGATTATGTCAAA                GCCG AAAT CGAC                 TGGCTGAAAGTGCCG  51 524
     Atu2654 2637015 .. 2637025 -  -3.2  -3.64984   ATATCTCCGAAAACA                 CGCT CGA AACG                 ACGCTTCTCGACACG  51 308
         gcp NONE
        gpsA NONE
     Atu2649 NONE
     Atu2648 NONE
     Atu2647 2631902 .. 2631918 - -10.1  -4.11216   TGTCCATGCCGAAAA              CGCAGAC GAT GCCTGCG              CATACGAACATGGCG  80 61
        sdhC NONE
        sdhD NONE
        sdhA NONE
        sdhB 2627798 .. 2627817 -   -15  -3.90048   CCGGTTGTAAAAAGA            GCCGCGGT CGAG ACCGCGGC             CGGATAGATTTTCTC 100 58
     Atu2641 2627016 .. 2627034 -  -8.1  -4.72272   TGGCTTCATGAAAAA            GCGCTCCG GTCG CGG-GCGC             AGCAAAGCACCCGCG  90 93
     Atu2640 2625831 .. 2625862 -  -2.3  -3.73873   GTAAACGTAAGATAA      TGCGTCACGAAAGT GTCAA ACTTTC-TGCCGCT      TTTCGTGGTGGAGCG  50 9
         mdh NONE
        sucC NONE
        sucD 2622528 .. 2622538 -  -2.4  -3.06515   GCGCAGCGTTAAAAC                 CGCG CCG CCCG                 TTACCGGTCTCATGT  42 45
        sucA NONE
        sucB 2618094 .. 2618112 -  -3.8  -3.78998   TGAAACGAAAAGCAA             TACCGATC AGA GATCGAGA             ACCAGACGTTCCGGA  56 13
     Atu2634 2617568 .. 2617582 -  -4.2  -2.52017   GCGAAAGCGAAAATG               GCCATC AGC GATGTC               AGTTCGATAAGATAT  43 60
        rhtB NONE
        lpdA 2615414 .. 2615438 - -19.3  -4.00038   CACGAGTATGAGAAA          CCCCGGCCTGC ATG GCAAGCCGGGG          TTCAACAGATGACTG 100 75
     Atu2631 2614838 .. 2614854 -  -2.1  -4.27316   CCGTCGAACCGAAAA              CGCGACA AAC CGCCGCT              CAGACCCTAGCCGTG  60 32
     Atu2630 2613986 .. 2614000 -  -2.7  -3.64822   AGGCGCTGATTGAAA               CGCTG GAACT CGGCG               ACCGTATGGATGACG  49 305
        priA 2609683 .. 2609713 -  -3.9  -4.07993   CAAACATGAAAAACA      GGC-CGATGATGGC TGAT ACCACCGCCGCGCC       GAAGGCCAGTTGCTC  60 151
     Atu2626 2609365 .. 2609377 -  -3.3  -4.72486   CACAAATGCCAAAAA                GCCCG CTT CAGAC                CAGCCCGAAGACGTA  70 20
        atpH NONE
        atpA NONE
        atpG NONE
        atpD 2604519 .. 2604531 -  -2.6  -2.71011   ACTTCTTTTCAATTA                CGCG GGCGT CACG                GACTTGTCTTTTAAC  39 121
        atpC 2604092 .. 2604109 -  -2.7  -2.70932   CGGTGCTTTCAAGCA             GCGACGAG AAC CTCAT-GC             AGGTTCGTCAGCTCA  41 1
     Atu2620 2603834 .. 2603868 -    -2  -3.70674   CCATGACGGAAAACA     CACCACCACATCGATC TAT GACCGGTAAAGCGGTA     TTCCTCTTCGTCTTC  50 45
        fdhD 2602876 .. 2602925 - -10.7  -5.28176   CCCATCGATAAAAAA GCCGCCAGCATATCCCGGCTACCG ACA CCTCAGCCGCGATATGCC-ACGGC AAGGGCGCATGGCAA 100 99
        hemA 2592023 .. 2592040 - -14.1  -5.18371   CGCCACAAAAGAAAA             GGCCGCG TGAA CGCGGCC              CTGACCTCTTCAATC 100 53
     Atu2611 NONE
     Atu2610 2588408 .. 2588429 - -10.9  -2.66964   CGAGCGAGGATATTA           TCG-CCGCCT GGC AGGCGGGCGA           TGCAAAAGCCGCCAG  64 312
     Atu2604 NONE
        malF NONE
        malG NONE
        malE 2580128 .. 2580159 - -17.3  -2.64155   CCGCGGCGAAATTGA      CCGGATGCGGGCG GCCTTG CGCCCGCATCCGT       ATTCATGAGGAATTA  90 38
        malK NONE
     Atu2599 NONE
     Atu2598 NONE
     Atu2597 NONE
     Atu2596 NONE
     Atu2595 2572847 .. 2572875 - -18.1  -2.74605   CTGGGGTAAAAGCTA        CCGGCCCGCTGTC ATT GCCAGCGGGCCGA        AATGATGGGTTCGGG  95 8
     Atu2594 NONE
        cutC 2570666 .. 2570689 -  -6.6  -3.82097   GCGAAACGGAGCAAA          GCGCCCG-CGC GGA ACGACTGGCGC          GACTAGGGCTCGCAC  63 158
     Atu2585 2559549 .. 2559570 - -10.1  -3.60072   GAAAAGAAACAGGAA           CTCGGGCCGC ATC GCGACCCG-G           CCATCGTGCTTGATG  73 457
     Atu2582 2556242 .. 2556258 -  -3.5  -3.91674   GCGATAGAGAAAATA              GCGATCC GTC GGCACGC              TTTCCGGCACCGGCA  56 472
     Atu2576 2547375 .. 2547406 -  -4.4  -3.59979   GTCGTTCATGCCAAA      CGGC-CCCTCGCA CTGTTGC CGCGAGAGAGCCA      GACGATTGCCGCAAC  54 405
        thiC NONE
        thiO NONE
        thiG NONE
        thiG 2537862 .. 2537883 -  -2.1  -3.53444   CGACCTTGGCGGAAA           GCGGCGATC AGGA GAAAACCGC            CGTCCCGATAACAGG  47 11
     Atu2565 NONE
        modE 2536077 .. 2536096 -  -2.1  -3.73968   AAAGCTTCGATGAAA            GAC-ACGG GCTTG CCGCCGTC            AGGCTCAATGCGGCG  52 306
     Atu2559 NONE
     Atu2558 2530696 .. 2530708 -  -4.8  -3.25166   TGAGCTGAAAAAGTA                CCTG TAAAT CAGG                ATTGGAGCCAAGGGC  49 187
        chvH 2526962 .. 2526979 - -12.7  -6.14618   CACAAAATAAAAAAA             GCACCGG TCGC CCGGTGC              TTTGTGCTTACCCAG 100 50
     Atu2541 2512480 .. 2512498 - -11.7   -3.8901   CCTTAAACGACGAAA             GGCCGCT TGGAT AGCGGCC             CTTGGTGTCGGCTGG  86 315
     Atu2537 2509317 .. 2509331 -  -6.4   -3.6502   GACGTTTCAGGCAAA               CAGGCT CTC AGCCTA               CGAACCCGGCCTGTA  60 23
     Atu2536 NONE
     Atu2535 2506901 .. 2506911 -  -8.2  -3.61398   GTTCGCGTTGAAGAA                 CCGG AAG CCGG                 TTCCCGTTCGTCTCC  65 186
     Atu2534 2505886 .. 2505899 -  -3.7  -3.35255   CGCAAGAACAAGACA               CAGGC CGTC GCCGG                TTCATCGAGTGGCGA  47 329
        actI NONE
     Atu2530 NONE
     Atu2529 2502062 .. 2502076 -  -4.2  -2.94235   CCATATAGACGAAAG               GCTGCA TGG TTCAGC               GCCCGTCAAGCTTGA  46 21
        macA NONE
     Atu2527 NONE
     Atu2526 2499713 .. 2499743 -    -7  -4.13995   TCGCCATAAATTAAA       TGTTGCATTTGCAA AAA TTGCAAATGAAATA       TTGATAGAAGCCAAT  70 60
     Atu2525 2498011 .. 2498025 -  -5.7  -4.20025   AAGGCTGAAGATAAA               GGATC TGCAG GATCC               GAAAAAAGTCGAGAA  68 271
        dppA NONE
        dppB NONE
        dppC NONE
        dppD NONE
        dppF 2482933 .. 2482951 -    -8  -3.78934   CGGCGGGGAGAAGAA             GCGAGCGG CAC CCGCCCGA             TTTATTTGCGACGTA  71 44
     Atu2513 2481336 .. 2481347 -  -2.2  -3.95584   CTGCTACGAATGAAA                CCCT TTTA AAGG                 CCCCTCCAATATTCG  54 19
     Atu2512 2479913 .. 2479945 -  -9.7  -4.14243   CAGGTCATGGCAAAA      CGCATCGCCAAGGCC GAA GGCTGTGACGAAGCG      TGGATGATCGAAGAT  76 440
        hemO 2470111 .. 2470130 -  -2.2  -4.91977   TACCAAAAGATAAAA            TTTTTATC ATTT GGTAAAAA             TATTTGCCTGTTTAT  72 271
     Atu2501 2469839 .. 2469873 -    -5  -3.37796   CTTGATCATCGACAA    CGC-GAAGTCGAAAC CATATT GCTCCGCCTTCAGCG     TGATCGCCTTGTTCA  53 38
     Atu2500 NONE
     Atu2499 NONE
     Atu2498 NONE
     Atu2497 2466923 .. 2466939 -  -2.1  -3.04517   ATCTTGCTCTAAAAT              CCTGTCA TCA TGTCTGG              TCGGCTGGCAGCAGG  42 16
     Atu2496 2466323 .. 2466336 -  -3.7   -3.3382   GCCAGCACACATCAA               GCCAG CACA CAGGC                GTCTTCAAATCCAAG  49 8
     Atu2495 2465554 .. 2465579 - -14.7  -4.10331   TCAAGTAATGAGAAA         GGCGTTTCCGG GAAA CCGGGAACGCC          CTTTTTACTGACGTG 100 199
     Atu2491 NONE
         asd 2458832 .. 2458859 -  -9.8  -4.75174   CAGCCAATTGAAAAA        CCCGCCTGCCCC ACAC AGAACAGACGGG         TTATACTTAACGAAC  95 55
     Atu2489 2457797 .. 2457816 - -12.8   -4.3586   TGATGGACAGCAAAA            CGGGCGAC TTTC GCCGCCCG             GATCTGTGAAAACAG 100 68
         cls NONE
     Atu2485 2453079 .. 2453110 -   -10  -3.06133   CAACCTTCGACGCAA      GCCCGCCGCGCATC ATCA GATGCGCGGCGTTT       TTCATGGCTGGAAGC  67 479
     Atu2480 2446501 .. 2446517 -  -9.5  -2.62983   CTCAGGGGTAGAGCA              CAACCTT GCC AAGGTTG              GGGTCGAGGGTTCAA  63 127
     Atu2472 2440803 .. 2440832 - -12.1  -3.17571   AACCTCCCAAGGCAA       CTGGCCCCGTATC TCCG GATACGGGGCCTT        TTTTTGTTCACGCCA  78 33
     Atu2468 2437113 .. 2437130 -  -6.3  -3.34895   TTCATGTCCAAGGAA             GGCCA-GA CGA TCATGGCC             CGGCAGCTGCAGATC  52 437
        tctD NONE
        tctE 2434075 .. 2434093 - -10.2  -3.54475   GGTGGCAGCAGACAA             GGCTGCCT GAT AGGCCGCC             CTGCTATGCCGCTCT  74 29
        hmuT 2429985 .. 2429999 -  -4.2  -3.14878   CGGTGGAACTCAAGA               CCGCAA GGC TCACGG               CTTCACCACGTCAGG  47 20
        hmuU NONE
        hmuV 2427921 .. 2427938 -  -2.6  -3.09492   CCCGCAAGGCCAAGA             TCGCCG CACTTT CGGCCA              TGACGGTGAGTTATG  41 217
        lguL NONE
     Atu2455 NONE
     Atu2454 2425146 .. 2425165 -  -3.5  -4.91084   CAGTGAACAATAAAA            TCGACTG TTCAAC CAGTCGC             GCAGACCATTCTAGT  75 36
     Atu2453 2423984 .. 2423997 -  -2.3   -2.9176   AAGGGTAGTGAGATA               CGGCA ATGG TGCCC                CCTCATCCGACCCTT  40 96
     Atu2452 2422706 .. 2422730 -    -5  -4.18018   CGGCGCGATGCAAAA         GC-CGCCGA GCGCGAAT TCGGCGTGC          CAGTACCGGTCATGA  65 506
     Atu2450 NONE
     Atu2449 2421251 .. 2421292 - -11.6  -5.63103   GCCGAACGAAAAAAA TCGCCGGC-TTCCTGAACC AACGA GGATCAGGAAAACCGGCGC AGTCTGGCAGGCATG 100 92
        purA 2418824 .. 2418855 -  -3.1  -2.56596   TGGTTTATGAATCTA     GATC-GCC-GAGGAC ATTA GTCCTCAAACGGATC      AGTCACAAGTATGGT  40 8
     Atu2446 2416411 .. 2416428 - -14.1  -4.77165   TGCCTTATAACAAAA             GGGCGGC CTGA GCCGCCC              TTAAACCATCACTGA 100 34
     Atu2442 2412262 .. 2412282 -  -3.9  -2.62616   CGACCGGTGAGATCA            CGCTCACGA ATA TCGCGAAAG            GCGGCGATGCGCGGA  42 95
     Atu2441 2411097 .. 2411116 -  -9.2  -2.62184   TCGCCGCCGAGATGA            TCGCGCTG ACGG CAGCGCGG             GAGGGTGAGAGGTCG  56 417
     Atu2438 2408157 .. 2408186 -  -8.6  -4.43397   TCCCAAAACAAAGAA      GACCGG--CGCGTC GGTG GACGCGATCCGGCC       TCTCACAAATTCACA  83 56
     Atu2437 2407560 .. 2407581 -  -8.8  -3.05343   CCGAGACCTTGAACA           GGTTTCAG CACGTT CTGAAACC            TGTTCAAGGTCTCAC  63 50
     Atu2436 2406293 .. 2406309 -  -9.4   -4.3208   CCGCAGAATCGAAAA              TCGGCG GCCGT CGCCGA              ACGAATCGGCGGCAC  82 163
     Atu2432 2403662 .. 2403678 -  -4.3  -4.30719   GGCGGGGAGAAGAAA              CAAGTGG CAG CCGCTCG              ATCCTTCTACAGTTA  66 70
     Atu2429 2401585 .. 2401620 -  -4.6  -3.11272   CATCACGATGGAACA    GACGGCAAGACTTCGG CTTC CCTACATCCTGCCCTC     GCAGGCCCAGAAACA  47 11
        livH NONE
     Atu2426 NONE
     Atu2425 NONE
     Atu2424 2395794 .. 2395809 -    -9   -3.7212   AAACACGTAATAGAA              GCCGTT GATG AACGGC               CCGTTGAAGAGCGCG  70 393
     Atu2422 2394373 .. 2394392 -   -15  -5.61881   CGTCAAAAACAAAAA            GCCCGGCA TCGC TGCCGGGC             TTCGATAGTGTATCG 100 49
     Atu2421 2393487 .. 2393500 -  -2.3  -4.07568   GTCGTGCTTCCAAAA               TCAGC CGTT GCGGA                GCGTGCGGACCTCAT  57 82
     Atu2415 2385460 .. 2385485 -  -7.5  -3.59979   CTCGCGGATGCGAAA         CCGTATACGTC AATT GACGTAGGCGG          GGTGGCGAAAGCTGC  62 248
     Atu2414 2384037 .. 2384064 - -10.5  -3.13164   TTTTCAATTATTGAA        GCACCGCCCCC AAGAGA GGAGGCGGCAC         CAACCCCGCTGATCA  69 38
     Atu2413 NONE
     Atu2412 NONE
     Atu2411 2380126 .. 2380136 -  -3.2   -2.6574   CAAGGAGGGAGATCA                 GATG CCG CACC                 CGCTCGCTTTTTGGG  40 126
     Atu2410 2379265 .. 2379285 -    -4  -4.39002   AAATTGCGCATAAAA           GCC-ATGCA GAGG CGCATAGGC            TTTCAAAATATTAAT  66 88
     Atu2409 NONE
        ureD 2377053 .. 2377067 -  -9.2   -2.7317   ACAGACCCCGAAGGA               CGCCGG TTG CCGACG               ATCCGAAGGGTTTAC  60 37
        ureA 2376665 .. 2376677 -  -3.3  -2.62983   TCCAGCGCCATATCA                TCCCC TCA GCGGA                TCGGTTCGTGAACGG  40 18
     Atu2406 NONE
        ureB NONE
     Atu2404 NONE
     Atu2403 NONE
     Atu2402 NONE
        ureC NONE
     Atu2400 2372176 .. 2372189 -  -2.4  -3.07962   TTCCATAGCGCAAGA               TGCA TTGCAG TGCA                GCATAAAAAAAGGAT  42 83
     Atu2399 2371336 .. 2371352 -  -6.5  -4.96848   CGCTGCATATAAAAA              TCCGGCA GAG TTCCGGA              AAGGATGCGTATTAT  85 228
        ureE NONE
        ureF 2370035 .. 2370058 -  -4.5  -4.30719   GGCGGGGAGAAGAAA          CACGGAGCG CCCGCT CGCTCCATC           GATCTTTATTGGGCC  66 45
        ureG 2369219 .. 2369234 -  -2.5   -2.6927   ATGGCTCACAGACCA              CCCTG CTCTTT CAGGA               AACCGACGATACGAT  38 0
     Atu2395 2368329 .. 2368356 -   -17  -3.24747   CCGGGAGAGGATGAA        GGGCGGTATGCC AACC GGCATGCCGCCC         TTCTGCATGACTGAA 100 50
     Atu2384 2354205 .. 2354217 -  -4.7  -3.28712   CTTCGGGCCCCATAA                GCGGG ATG CCGGC                ACCATAATAAAGATG  49 124
     Atu2383 NONE
     Atu2382 2353273 .. 2353287 -  -9.2  -3.41602   CGGACCGCATCAGAA               CCGCCA TTC CGGCGG               GCCTGATCCTCGGCC  63 196
     Atu2377 2349208 .. 2349224 -  -2.2  -3.94877   ATCTCGGAAGAATAA              GCGC GGAAAGCAG GCGC              TCCCGGATCAGGCAT  54 33
     Atu2376 NONE
        exoT NONE
     Atu2374 2347390 .. 2347407 -  -3.3  -4.07568   CCGCCGGGCTGAAAA             CCGGC-GC ACT GCTGCCCG             CCACACATTCGCCGC  59 142
        xynA NONE
     Atu2370 2342785 .. 2342808 -  -5.2  -3.54459   CGAAGCGCTCGCAAA          GATCGAACGG TTTT CCATTCGCCC           GGAATGGTCCCACGA  55 493
       nocP1 NONE
     Atu2365 NONE
     Atu2364 NONE
     Atu2363 NONE
     Atu2362 2337364 .. 2337387 - -10.2  -5.24129   GCCGCGGACAAAAAA          GCGGCAGGCC TTTC AGCCTGTCGC           ATTCATTTCCAATAG 100 63
     Atu2361 2335875 .. 2335887 -  -2.6  -4.14472   GCAACAGGCGGAAAA                GCCG GACCA CGAC                TGAAAGAATGAAAAA  56 223
        mcpA 2333595 .. 2333623 - -16.1  -3.86015   GATGGTGCCCATAAA        TACCGCGCAGG AATAAAA CCTGCGCGGTA        TGTCTCCAAGCCTGC 100 104
     Atu2359 2332866 .. 2332883 -    -4  -3.53563   AGACGCTTGCTGAAA             CCCGTC GAGATT GTCGGG              GATTCGTCCTACGCC  49 279
        exoQ 2329858 .. 2329880 -  -2.6   -5.0133   GATTCCGTTAAAAAA           GCAATACATC GAC GACGGATGGC           CCGCATTGCCACATA  74 395
     Atu2354 2328946 .. 2328978 -  -4.7  -4.15565   CGGACGATGGGAAAA      CGGCACCATGGACGC TGC ACGCCCATCTTGCGG      ACGCGAGGATCTTCG  62 64
     Atu2352 2328027 .. 2328043 -    -8  -4.17309   CAGGAGAAAGAAGAA              GAAGGC ACGGA GCCTTC              ACCGCCGGCCGGCCA  75 478
        chvE 2325527 .. 2325551 - -13.6  -4.66163   ATTTTTATGGAAAAA          CGGGGATGAC GCCAA GCCATCCCCG          CATGTGTCTTCAGCT 100 40
        gguA NONE
        gguB 2322696 .. 2322714 -   -16  -3.74693   CTGCATCTTATGAAA             GTGGCCGG AAA CCGGCCAC             TTTTTTGACTGCGAT 100 55
        gguC 2321212 .. 2321231 -    -5  -3.66844   GGCAGACGCCAATAA            CCCCAT TCCCCGCC ATGGGG             CGGTGGGGCAAGGCC  54 423
     Atu2343 2320266 .. 2320299 -  -7.2  -3.36073   CACACCCGCGAAACA     CCTGCCGGGCCGCC CAGGCC GCCGATCCGGCGGG      CAGGACCGCGCGATG  61 61
     Atu2337 NONE
     Atu2336 2313804 .. 2313819 - -10.4  -3.53012   TTTTCGCGTGGCAAA              GGCGGA AAAA TCCGCC               TCCCCGTCAGGCTTG  74 32
     Atu2335 2313132 .. 2313167 - -24.9  -3.71284   GCCGCATCAATACAA    TGAGGCCCCGCATGG TTCCAG CCATGCGGGGCCTCA     ATAAAGATCGGTGAT 100 53
     Atu2334 2312085 .. 2312111 - -13.6  -3.90112   CGCTCGCCAATCAAA         GCCCCGCAGGCA ATC CGCCCGCGGGGT         TTTTCTTTGTCTTCA  93 38
     Atu2332 2305901 .. 2305920 -  -4.2  -3.75153   TGGCGGCAATGGAAA            GAG-GTCCG CAA CGGCCGCTC            CACGCTGCATTTCGT  57 504
     Atu2330 2304338 .. 2304357 -  -7.1  -3.91072   GCAAATGCGGACAAA            CCGGCCT CTTTGC AGGCCAG             CAGATAAGTGATTTG  65 71
     Atu2329 2303455 .. 2303503 -  -2.2  -4.31164   GGGAGATAAGATAAA CCTCCGAACCTTGCCGGGCCGG ACAGG CAAACGCGGCACGCTTCGGATA TGCGATGCCGAACGG  60 121
     Atu2328 NONE
     Atu2327 NONE
     Atu2326 NONE
     Atu2325 NONE
        allA NONE
     Atu2323 NONE
     Atu2322 2299359 .. 2299387 -  -8.8  -2.62735   AGATGGCCGACATGA        TGCAGGTCTCCG CCATT CCGAGACCTGCT        CCCGCCGCCGCTACG  56 303
     Atu2320 NONE
     Atu2319 2297205 .. 2297244 -  -7.6  -3.53012   GTCCTTGGGCTGAAA  GGAGTCTTTCCGTCGCGC CGAC GCGCGTCGGCTGGATTCC   TGTGACAAGCACAGG  62 58
     Atu2317 2295064 .. 2295094 -  -3.8  -3.21934   GCTTGGCCAGAAAAT       CCGTTACGTCGTCA GCC CGGCGACATTCCGG       CGCTGGTTTCTCATC  45 121
     Atu2313 2290884 .. 2290895 -  -3.6  -3.88766   AGCGCATAGAGGAAA                GCCG GCCG CAGC                 AGCAGCCTCAATATC  56 33
     Atu2307 NONE
         map 2281808 .. 2281818 -  -2.4  -3.70512   GGGGAGAAGAAAAAT                 GCCG CAG CCGC                 TCACCTTATCTTAAC  50 80
     Atu2305 2280458 .. 2280490 -  -5.4    -5.252   GATCCCCACAAAAAA     CGCGGATGGCGGGCC TAAC GTCTC-CCTTCCGCG      GCAAGCACCGGCAGC  90 7
        bacA 2279009 .. 2279026 - -14.1  -4.72272   CCGTTTCACGAAAAA             GGCGGCC GATT GGCCGCC              TTTTTATATGTTTTA 100 38
     Atu2302 2277202 .. 2277224 -   -12  -2.74605   GGTCGGCAAAAGTCA           GGCCGACC GGGTCAT GGTCGGCC           TTCTAGCCTATTTTG  72 71
     Atu2301 2276333 .. 2276363 - -10.6  -2.55351   GTTCCTTAGAGCAAG       TCTGCCCAAAAC GTTACCT GTTTTGGGCAAA       AGACATGCGTAAAAT  66 105
        engA 2274785 .. 2274800 -    -9  -2.80493   TGGTTAAGATATAAG              GAGAGG TTGC CCTCTC               ATCTGACCCTTCGGG  60 104
     Atu2299 2274028 .. 2274041 -  -6.7  -2.71712   CTTTGCTGCCCAAAC               TGTCG AGAT CGACA                TCGTCCGGTGAAATC  52 46
     Atu2298 2272851 .. 2272863 -  -4.8  -3.01712   TTTTCCCGTCGAAGA                CCGA CACAT TCGG                CAACACCATTCTGGA  46 491
        aglA NONE
     Atu2294 2268507 .. 2268524 -  -2.1  -4.35561   TAATAAATAAAAATA             TAAACAT ATTA ATATTTA              AAAATAGATGGCTAT  60 52
     Atu2293 2267309 .. 2267322 -  -3.7  -4.65895   CTTCGGACTGAAAAA               GGGCG CCAT CGCCT                CCACCGTCGGCCATG  70 486
     Atu2291 2264409 .. 2264443 - -14.5  -4.22652   CGACATGATCGAAAA    CGACCATCCGCAATTCG TGG CGA-TTGCGGATGG-CG    ACGTGATCGGCTGGT 100 333
     Atu2288 2260680 .. 2260692 -  -7.7  -3.28712   GGCGGGTGTCTACAA                CCTGT TCG ACAGG                AAATACTGGAATGGG  59 204
     Atu2286 NONE
        ahyR 2256867 .. 2256886 - -10.6   -2.8294   GACCGTTGATAAGGA            GGCCGGCC CGCT GTCCGGCC             GGCTTACTCTATCAG  66 29
     Atu2281 2253041 .. 2253051 -  -4.6  -3.53012   GTCTTGTGGCCTAAA                 GGCC GAG AGCC                 TTTTTAACGGCAGGC  52 10
     Atu2280 NONE
     Atu2279 2250802 .. 2250822 -  -6.8  -5.45802   GCCCGAAAAGAAAAA            GGACCTCC ATTGA GGAAGCCC            TTTGCTCTTGTTCAA 100 54
        nolR 2249930 .. 2249946 - -10.8  -6.09888   CTTCAACAAAAAAAA              CCGGCG TCACG CGCCGG              TCTTAATTCACTCAT 100 67
        braC 2247267 .. 2247289 - -16.3  -4.20806   GACCGTAAAATGAAA           CCGGCCGCA ACAGG TGCGGCCGG           TTCGATCAGCTTATT 100 36
     Atu2275 2246725 .. 2246769 - -17.8  -4.11692   GATCGATTGCCAAAA CGCACGAACCGCGCGCACGG GGTGG CCGTGCGCGCGGTTCGCTAT TGGCTTTTCTATCGT 100 87
     Atu2274 NONE
     Atu2273 2244915 .. 2244929 -  -3.4  -3.18264   CCCTGGAGCCAGCAA               CCCGCC GCC GTCGGA               CGTTCGGGTGGCGGC  45 357
        clpP 2242931 .. 2242958 - -14.8  -4.74103   GCCTGAACGCAAAAA        GCCCGCGCCGGT TCTC ACCGATGCGGGC         TTTCTCAACTGAAAA 100 49
     Atu2269 NONE
        SigD NONE
     Atu2267 2241042 .. 2241060 -  -5.8  -3.79071   TCGACAATATTGAAA             GCCTGGCC TTC GGCCCGGT             GGTGGATGGCAAGCA  60 207
     Atu2265 2238462 .. 2238492 -  -4.7  -3.65046   GGTCGAGGCTAAGAA      GCGAGAGTGCACCGC ACG GCGAGGC-CT-TCGC      AGAAATCTGCGCGCT  55 179
        leuA 2236552 .. 2236565 -  -4.5  -3.55071   GCAGAGGGGGGTAAA               CCCCA CCCT TGAGG                CTTCTTACTTCGCCC  52 30
     Atu2262 2234762 .. 2234784 -  -9.8  -2.52834   CACCGCACCATCAAT           CCGACCGGCA TCG TGCCCATCGG           CCCGGAACTGGACCT  60 92
     Atu2260 NONE
     Atu2259 2231554 .. 2231567 -  -3.8  -3.86524   ACATGGCTGGAGAAA               CGCT TCTGAT AGCG                TATCTCAGGTCAGCG  56 30
     Atu2255 2225707 .. 2225721 -  -3.4  -3.85698   GGTCTCGGCCAGAAA               TGCCGC CGA ACGGCT               GGCCGCCGCCATCAT  56 499
     Atu2252 NONE
     Atu2251 NONE
        papS 2221483 .. 2221498 - -10.4  -3.68351   CCGCGACGAGGCAAA              TGCGGC CTGA GCCGCA               AAGCAGCCCTCGCCG  76 46
     Atu2246 2219447 .. 2219482 -  -2.4  -4.26076   GCATTTCGAGGAAAA    GCGGCCCTGGTTTTCC GTCC GGAAACACACGAACGC     TCTAAAACTCAATCG  60 34
     Atu2243 2215758 .. 2215772 - -11.4  -3.74347   TCGAGAAATGGGAAA               CGCGGT TGA ACCGCG               GGGCAACACCTAGGC  79 262
     Atu2242 2213743 .. 2213769 - -16.6  -4.23781   GTCAGGAAAATGAAA         GAGGGCGGAGAA TGT TCCCCCGCCCTC         TCGTTTTCCTTATTC 100 35
     Atu2241 2211751 .. 2211769 - -17.4  -3.92075   ATCGCCATGCAGAAA             CGGCGGCC GAA GGCCGCCG             CTTATGACGCTTCGT 100 27
        fbcF NONE
        fbcB NONE
        fbcC 2207641 .. 2207664 - -19.6  -4.73388   AACGCTCATGAAAAA          GCCTCCGCGG ACGA CCGCGGAGGC           TGATGATCGCAGGCA 100 53
         apt 2206615 .. 2206645 -  -4.1  -3.72576   GCGGGCTGGATGAAA      TC-CTTCCTGT-CCC ATT GGGCAAAGGAAGTGA      AGCGGTTGAAGCTAC  54 313
        clpS 2203672 .. 2203694 -    -4  -3.58726   TGTGGCGACAGAGAA           TGGCAAACCC GTC GCGACTGCCA           CGCTTCTGATCGTTC  51 326
     Atu2226 NONE
        acoR 2195041 .. 2195057 -  -5.8  -4.25104   CCTCCCTGATGAAAA              CGATCC TGAGC GGACCG              CATGGGAGGAAGGTG  71 159
        aldA 2193372 .. 2193394 - -13.4  -5.32944   GCCACAAGGAAAAAA           GGCCGGAGAC AAA ACCTCCGGCC           TTTTATTTTGCTTAA 100 131
     Atu2222 2190044 .. 2190060 -  -4.4  -3.98214   AGCATGGACCATAAA             GCCGGTG CATT CAC-GGC              GATGTCTCCGTTTTG  60 19
     Atu2221 NONE
     Atu2220 2188118 .. 2188130 -  -6.2  -3.55761   CAGCCATTCGGGAAA                CGGC TCCCG GCCG                GGCCATGGCTGGCCC  57 158
     Atu2219 2187421 .. 2187435 -   -10  -3.60098   ATGCCGCACTTCAAA               CGTCCT CTT AGGACG               AGGCCGCACCCGCGC  71 157
     Atu2212 2180536 .. 2180564 - -13.2  -5.08255   ACCCCGAAAACAAAA       GACCCCGGAATCG CAGG CGAT-CCGGGGCC        TCTCAAAAAAATGCT 100 359
        proC NONE
        csaA 2178193 .. 2178212 -  -6.4  -4.08692   CAATCTGGCCGAAAA            TGCGCGGCG TTA CGCCA-GCA            ATCTCCACGTCGATA  68 299
     Atu2201 2173821 .. 2173837 -  -2.1   -4.2349   CGGGCAGAGCGAAAA              GGACCTG ATG CATGGCC              GAAACTGGCACCGTA  60 320
        aatA 2169484 .. 2169503 -   -15  -5.38497   ACCGAAACGAAAAAA            GCCCGGCA TCGC TGCCGGGC             TTCTTTATACAATAT 100 51
     Atu2193 2167907 .. 2167923 -    -3  -4.09685   GCCCACCCGTCAAAA             CGG-TCT GGCC AGATCCG              TCGTCTTGTCCACCA  58 3
     Atu2192 2167257 .. 2167273 -  -6.5  -3.05844   GTTTCGACCGCAAGA              CGCCC TTCATCC GGGCG              GCTATCCAGCGGATG  52 468
     Atu2190 NONE
     Atu2189 2165103 .. 2165130 - -14.8  -3.89215   GCTGATAAACTGAAA        CGCCGCACCGCC CTTT GGCTGTGCGGCA         TTTTTCTTTCAGCGC 100 34
         lrp 2160271 .. 2160285 -  -3.5  -4.56597   TTCCCGCTGGAAAAA               GAAGC GACAT GCCTC               GGTGAAGTCTATGAG  68 89
     Atu2181 NONE
     Atu2180 2155724 .. 2155744 -  -4.8  -5.08088   AATTTTCAATAAAAA            TTACAGAT AAACA ACCTGTAA            AAAGTATTATTGAGA  80 88
     Atu2179 2154103 .. 2154138 - -12.6  -4.30441   CCACAAGATTGAAAA    CAAGACGCCGCGGGTCA CCA TG-CCTGCGGCGTTTTG    TTTTGCGCAATCCCG 100 402
     Atu2176 NONE
     Atu2175 2147975 .. 2147991 - -13.7  -4.87291   GAGCTGAATGAAAAA              GGGGGCT GAA AGCCCCC              TTTTTCATCTGATCT 100 42
     Atu2172 2142975 .. 2142987 -  -5.5  -3.11732   CGCAAAGGCAGTCAA                GGAAG CAG CTCCC                TATGCCAACTATAAC  49 411
     Atu2169 2139211 .. 2139236 - -19.1  -5.24129   CGTCGGCAGAAAAAA         GGCAGGGTAGC CATG GCTACCCTGCC          TTTACTTTTTCAGAA 100 51
        dnaG 2136798 .. 2136810 -  -6.9  -2.76823   AATTCTCAAAAAAGG                CCGCA TTT CGCGG                TTATCACCAGACTAT  52 105
        rpoD 2134394 .. 2134417 - -12.4  -5.63517   GCGGGAAACAAAAAA          CCCGGCCAGC GCTC ACTGACCGGG           TTCAATTTTGAAGGA 100 51
     Atu2166 2132989 .. 2133003 -  -3.5  -3.78409   TCAAGGCAATCGAAA              CCG-CG ACCT CGTCGG               CCATGGCGATTGAAA  54 352
     Atu2164 2129981 .. 2129992 -  -2.2  -3.47307   TGAATATCAGCAGAA                CCGA ATGT TCAG                 CAGGCGTTCAGGGTG  47 75
     Atu2163 2129467 .. 2129499 - -16.3  -4.97405   AGGCATAAAAAGAAA      TGCCCCTCACTGCCA TTC CGGAAGCGAGGGGCA      TTTTTTATCGATCTG 100 81
     Atu2158 2125982 .. 2126021 -   -10  -4.14193   AGAACACTATACAAA  CCATCAGCCCGTCACATTC ATC GGATG-GACGGGGAGATGG  CATCGCAAATGGACG  83 186
     Atu2157 2125333 .. 2125373 -  -8.2  -3.16881   TATCCACTGGACCAA  CGTGGTTGGATCCTCGGA ACAAG TCCGAGGATAACGCCACG  CAGAAAAGGACACCG  62 72
        metH 2119966 .. 2119984 - -13.8   -5.9362   GAAAACACAAAAAAA             GCGCGGGC AAG ACCCGCGC             TTTTTTATTTGTCCC 100 57
     Atu2152 2116469 .. 2116497 -  -8.8  -3.22223   CAATTCCATCAGCAA       CCTGCGC-CGGCG CGGA CGCCATGTGCAGG        TGGGGCTGATGCTGG  61 310
     Atu2146 2110898 .. 2110911 -  -3.8   -4.7373   TGATTCGACCAAAAA               CGAC GCTGAT GTCG                TCCAATTCCAGCGCC  74 413
     Atu2144 2109262 .. 2109290 -    -6  -4.98468   ATAAGAAAAAAACAA       GC-CAGTCAGCCA TTAT TGGCCGATTGTGC        CCCAGTTTTCAGCGT  83 191
     Atu2143 2107681 .. 2107703 - -17.7  -2.87931   TTGATTGCGCAGACA           GGGCGGCCG GGAAA CGGCCGCCC           GTTTTATTTGAGCGT  95 40
        glnA 2106250 .. 2106260 -  -5.4  -3.25787   GAGGTAATAGCAACA                 GCAT ACT ATGC                 GATTGAGATTTCAAC  52 53
     Atu2141 2105690 .. 2105701 -  -5.8  -3.89215   CGGCAGAAACGCAAA                CAGG ATCG CCTG                 CCCGATAGGACTGGT  63 121
     Atu2140 NONE
     Atu2139 NONE
     Atu2138 2102850 .. 2102861 -  -2.2  -3.67175   ACCTTTTAAAAGCAA                GCCT CAAA AAGC                 GCCTTGGTATTCTCA  50 4
     Atu2137 2102407 .. 2102428 - -11.5  -5.06414   GCCGCGCAACAAAAA           GCCCGCGAT TTGT AACGCGGGC            TTCTTCCAGTTCAGT 100 44
        ParA 2101522 .. 2101538 -  -3.5  -3.06796   GCCCATTTTATCCAA              CCGCGGC AAC GTCGCTG              CAACCAGCCGGAAAT  45 53
     Atu2135 2100741 .. 2100758 -  -4.1  -3.02144   TCATTTTCTCCAATA             TGGAAAC AAAT GTTTCCT              AAATAGTCACAAAAT  45 40
     Atu2134 2099473 .. 2099506 - -16.8  -5.80364   ACGGCAAGAAAAAAA     GAAAGCCCGGCGGA TTATGG TCCGCCGGGCTTTT      TCATTTGTGGGGCTT 100 40
     Atu2132 2097020 .. 2097038 -  -4.4  -2.73124   CGTCACCCTTGAAAT             CCGCATCC GAT GTAAGCGG             TCAAAACCCCTGCGT  45 71
     Atu2131 2096637 .. 2096658 -  -8.7  -3.55481   ATTAAAATTCAAAGA           TGCGCGG AAAATCAG CCGCGCA            GGTGATGGGTCTTTT  68 15
     Atu2130 2096211 .. 2096236 - -16.1  -5.15634   TATCCCATCAAAAAA         GGCCGGGCCGC TTCC ACGACCCGGCC          TTCCCATAGATCAAA 100 48
        chvD 2089343 .. 2089362 - -12.1  -4.46926   TATTGCACGAGAAAA            GGCCCGC TTTGCG GCGGGCC             TTTCCGAAGAGATTC  95 51
     Atu2124 NONE
        metF 2087263 .. 2087286 -   -16  -4.76892   ACACGAATTTAAAAA          GCGCAGGCCC CGAG GGACCTGCGC           TTTTTTCATGTCGGT 100 57
     Atu2118 2081819 .. 2081830 -  -7.2  -3.30124   CGGCACCGCTCAGAA                CCGC ACCG GCGG                 GACGCGAAAAGCTGA  56 474
        djlA NONE
     Atu2113 2077171 .. 2077185 -  -5.6  -5.55769   TGGCACAACAAAAAA               GCGACT TGG AGGCGC               TGGAAAAACGGGAAT 100 60
         slt NONE
        solA NONE
        solA 2073551 .. 2073563 -  -6.2  -2.52464   GCCTCTCGCAACCCA                CCCG GATGA CGGG                CCCGGAAACCGGCTG  48 365
         tnp 2070921 .. 2070943 -  -8.3  -2.65354   GTGATCCGAAATTCA           TGGCGGCGG GGTGA CCGCCACCT           ATATGGCCGTTTTGA  52 273
     Atu2103 NONE
        mraW NONE
     Atu2101 2066888 .. 2066902 -  -4.2  -3.38514   GGGAAAGGAAAGACA               TCAGCG GTT CACCGA               TCCTGTTATGGTTTC  51 11
     Atu2100 NONE
        murE NONE
        murF 2062168 .. 2062186 -  -3.8  -3.45849   GCCAGATCAGCATAA             TTGCCCTT TCA AAAGGCTA             TTTCAGACTTGGCGT  49 28
        mraY 2061045 .. 2061071 -  -2.2  -2.74144   TTCTTACCCCTAAAC         GACGTGACCG GGATCAT CGCTCACCTC         AGCTTCAGGGTGGCA  39 19
        murD NONE
        ftsW NONE
        murG NONE
        murC NONE
        murB 2054896 .. 2054939 -  -6.1  -4.63928   AGATTATGGCAAAAA TCGTTGAT-CGACCGTTACG ATAAA CGCAACGGTCTTATCAACAC TCGTATTTTCTTTCA  75 62
     Atu2091 2053919 .. 2053944 - -19.1  -4.62783   CATCGACGTCAAAAA         GCCCGCGAAAC CTTC GTTTCGCGGGC          TTTTCCTTGTCTATT 100 46
         ddl 2051134 .. 2051144 -  -3.2  -2.62613   GGTCACCGCAAACAC                 GAAG CGT CCTC                 CACCATCCAGCTGAC  40 2
        ftsQ NONE
        ftsA 2048848 .. 2048868 -  -5.4  -3.61536   AACTCAACTCTGAAA           CCTC-CGGC TTAC GCCACGAGG            CCACTCAAAAACTTT  55 30
        ftsZ 2046975 .. 2047008 - -21.9  -4.73092   ATAACGTAAAATAAA     CAAAACGCCCGGATC GTGA GATCCGGGCGTTTCG      AAGAGCGTATGGAAT 100 46
        lpxC 2045750 .. 2045769 - -12.8  -5.24129   CCGCCTCACAAAAAA            GCCGCCCC AAGG GGAGCGGC             TTTTTCTGTCAATTG 100 58
     Atu2084 NONE
        recN 2042985 .. 2043001 -  -3.6   -3.9749   ACCCACAACACCAAA              GGCGCT CTTGC AGCGCT              GGGCGAACGATCAGT  58 36
     Atu2082 2040695 .. 2040712 -  -5.5  -3.17194   AGCGGTGCAAGGCAA             CACAGCG ATGA CGCCGTA              TCAGCCGCCGATCAA  52 26
         kka 2039661 .. 2039672 -  -4.4  -3.96148   CGGCTTTACGAGAAA                TTCG GTTT CGAA                 CGCGAAGGCACCCTG  59 108
     Atu2078 NONE
     Atu2077 2036345 .. 2036367 -  -3.2  -4.13728   GACATAGGTGGAAAA           CCCGCTCAGG CAA CCCGTGCGAC           GGTCCGTTTTTTCAT  58 8
     Atu2076 2035364 .. 2035416 -  -5.4   -3.1944   ATGAAAATGACCGAA CCGTCCGAACGCTCCGCCATCATCG TCAC CGATATCGGCGGCAAGCT-GGTCGG ACTTCTGGTGGAACA  50 420
     Atu2074 2034632 .. 2034651 -  -6.3   -3.5764   AATCCTACCCCGAAA            GCCGGCG GCATAT CGCAGGC             CCTGCCCGACTGATA  57 127
        sco1 NONE
        prmA 2032903 .. 2032936 -  -8.1  -2.79183   CGTATTCTGATGACA     TCAGGCGCGGCGA TCCTCCCT CCACCGCGTCTGA      TCAGGAATACGTCGA  57 134
     Atu2071 NONE
     Atu2070 2030384 .. 2030403 -  -2.1  -3.73953   ATGACGCGGATGAAA            TCCATTC CGCCGC GCATGGA             GGCCGGGCTGAACGC  52 212
     Atu2067 2029086 .. 2029112 -  -2.9  -4.58395   GCCATGCGGGAAAAA        GGCGCGG-TCAT TCTC AAGAGCCGCGAC         ATATTGCGGAACTAG  67 51
     Atu2065 2028000 .. 2028012 - -10.5  -3.36273   TTGGCGGAAGACGAA                CCGGC AAA GCCGG                CACCATTATAGGCCG  73 322
     Atu2064 2026715 .. 2026727 -  -6.9  -2.87344   CATGGTGCTGACACA                GCGAC GCC GCCGC                TAGGGCGTTCCGCTA  53 55
        betI 2023125 .. 2023143 - -11.8  -3.50325   GAGAATGAAAATAGA             GATGACGA AAA TCGTCATC             CTGTTCAATGGTTTG  81 125
     Atu2055 NONE
     Atu2054 2014515 .. 2014546 -  -3.8  -2.56271   TCTCCACCACAACAT      CTGCCCGTAACGGAT TCG ATCCGTTACGAA-AT      TTCGTCAGGTGGTAT  42 102
     Atu2053 NONE
     Atu2052 2009018 .. 2009029 -  -7.2  -2.89564   CCCCGAGGCGACAGA                CGGC TTCT GCCG                 TCTCCGGAAACGAGG  56 281
     Atu2050 2007227 .. 2007252 -  -3.1  -4.72272   CGCCTCCACCAAAAA         CCGGCGGGATC TCAA GATGAGGCCGG          CTTTTGATGGGGGCG  70 268
        thyA NONE
        folA 2005220 .. 2005234 -  -2.1  -3.90588   GAGGTGGTAACTAAA               TACCC AATCG AGGTA               AATAGTTCACTTTGC  52 32
        hflK NONE
        hflC 2003007 .. 2003034 - -15.6  -4.75404   AAAGCGGAGTAAAAA        GAAAGGGCCGGT AAAA ACCGGCCCCTCC         AAAATCATTCGATCC 100 45
        htrA 2001286 .. 2001306 -  -7.6  -2.71483   ACAGTGCCGCAACCA           CCCGATTCC TGAC GGA-TCGGG            CGAAAAGCGTTTATT  55 36
     Atu2042 2000263 .. 2000284 -  -7.3  -4.25104   GGCTTTCGATGAAAA           GGAGACG CCGGAAAT CGTCTCC            TTTGCCGTCCACGAC  71 219
        miaA 1998070 .. 1998080 -  -4.6  -5.00884   AGCCTGTTGAAAAAA                 CCGC TCG GCAG                 CCTCTACCGCAAGGA  80 52
        ilvI NONE
        ilvH 1993278 .. 1993295 - -14.1    -5.626   GATTCCATAAAAAAA             CCCGCGG CGAA CCGCGGG              CTTTATGGAAGATTT 100 55
     Atu2034 NONE
     Atu2033 1992263 .. 1992282 - -16.4  -3.69373   TAAAGATTGCAATAA            CGGCGCGG CAAG CCGCGCCG             TCGGTCAGATAGCCC 100 48
     Atu2028 1988877 .. 1988887 -  -8.2  -2.63715   AGGCATTCCAGACCA                 GCCG GCG CGGC                 GCCTTGATGATGCGT  56 78
     Atu2026 1986870 .. 1986896 -  -2.9  -4.72386   GAAATCATGGAAAAA        CTCGTCCGGTCG CTCT CG-CAGGAAGAG         GCGGACGACATATTC  68 383
        pdxJ 1985514 .. 1985538 - -14.3  -3.53012   TCTTTGCCTTCCAAA          GCTCGCGCACG GAG CATGCGCAAGC          CAAAGCATAGGCGAA  95 55
         ndh 1984188 .. 1984218 - -19.8  -4.52345   AGACGACCAAATAAA       CAAGGGCGGGAAGC CAT GCTTCCCGCCCTTT       CCTTTGTTACTTCAG 100 37
     Atu2021 1981808 .. 1981829 -  -2.9  -3.93288   TGTCAGCTAACCAAA           GGTGGGT GTGGCTTT ACCCCCC            TCTGCCCTGCCGGGC  56 218
     Atu2020 NONE
        ilvC 1979853 .. 1979874 - -15.1  -4.52415   ACCGATAACAAGAAA           GGCCGGAGC TTTC GCCCCGGCC            TCCATGTCTTCCACC 100 53
     Atu2018 NONE
     Atu2017 1979148 .. 1979160 -  -6.2  -4.25104   TGCTTTCTACGAAAA                GGCC AAGCA GGCC                TATTGCGTCATCACC  68 108
     Atu2015 1977129 .. 1977140 -  -7.2  -3.18849   GGGAGATCAGCAAGA                GGCG CTAC CGCC                 GCTTCATTTTCAAAC  59 155
     Atu2014 1975981 .. 1975991 -  -4.6  -2.62396   CATTCCCCTATATCA                 GCCC TTG GAGC                 CGAAGATATCGGAGA  44 12
     Atu2013 NONE
     Atu2012 1973263 .. 1973275 -  -4.7  -3.66803   CGCCAATAGCCTAAA                GCCGC CAT GCCGC                ACGAATTGCAACCGG  55 8
     Atu2011 1971685 .. 1971699 -  -3.5  -3.18681   CTTCAAGTCGATCAA               TGACC GTTAT GGCCA               CGCCATGGGCGACCT  45 415
     Atu2008 1969458 .. 1969480 -  -5.5  -3.61219   ACAAAATTGTGGAAA           GCGATGGCA AAACA TGCCACCCC           ATCCGGCACCCTGCT  57 98
        dnaJ 1968609 .. 1968625 -  -9.3  -3.54424   CCTCACGCTGGCAAA              CGGCCCC TGA GCGGCCG              GACTTATTCCGCCGC  68 29
     Atu2003 1966640 .. 1966656 -  -5.1  -2.58544   TTGCAGGCCGACAAG              CGCAAAT CCG AGTTGCG              GGTGACCGATGGTGA  43 168
     Atu1999 NONE
     Atu1998 1960920 .. 1960948 - -13.1  -5.03314   CGCAGCCTGAAAAAA        TACGGCCGGGAGA GTA TATCCCGGCCGTG        TGCTTCTGAATTCCT 100 63
     Atu1996 1959036 .. 1959052 -  -2.9  -3.61398   TGCTGGCCTGAAGAA              CGACCCA CCA TGTATCG              TCATTGTGTCGCGGT  49 26
     Atu1990 NONE
     Atu1989 NONE
        exsG 1952466 .. 1952485 -  -7.1  -4.77173   CCTGGAGAAAATAAA            CGCCACC GATCTG GATGGCG             CCGTCATCGATCTGA  85 288
     Atu1986 NONE
     Atu1985 NONE
        fsrR 1948836 .. 1948848 -  -3.3  -3.65314   CGGAATCGGGAAGAA                TGCAC ATC GTGCC                CGTAGCAACCGGCAA  51 354
     Atu1975 NONE
         cfa 1941077 .. 1941105 -   -16  -4.16016   CGATTTGCCAATAAA        CCGGCCGCGGCA TGCGG TGCCGCAGCCGA        TAGGATAAATTTACC 100 354
     Atu1971 1939783 .. 1939823 - -17.7  -3.96148   CCGGCCCACGAGAAA  CCCGCTCATCCGCGATCAG CTC CTGATTACGGATGAGCAAG  ATATCCTCATGTTCA 100 165
     Atu1969 1938532 .. 1938557 - -19.1  -4.08064   AATGCTTCCCGAAAA         GGCCCGGAAAC ACCA GTTTCCGGGCC          TTTTTCATGATGCGC 100 440
         tuf 1936243 .. 1936262 -   -15   -5.8901   ATACAAAACAAAAAA            CCCCGCTG TTTC CAGCGGGG             TTTCCTTCAAGCCTT 100 55
        galE 1935033 .. 1935044 -  -3.6  -4.19817   GCCATGCAGCGAAAA                CCGC GCTT GCGA                 ATGGAAAGTGGCAGG  60 237
        secE NONE
        nusG 1933973 .. 1933984 -  -7.2  -3.75153   GCCTTTCAATTCAAA                CCGG TTAC CCGG                 CTTCTCTTCGAGCCG  65 136
        rplK NONE
        rplA 1932754 .. 1932778 - -15.1  -3.53012   GGGTTTCCCCGGAAA          TTTCCGGCTCC CTG AGAGCCGGAAA          TTCTTTTAGTCACGC  95 67
        rplJ 1931940 .. 1931952 -  -6.9  -4.72333   AATTACAGCGAAAAA                CCGCC TTA AGCGG                CTTCGTCCTTCTTGG  81 18
        rplL 1931457 .. 1931502 - -14.8  -4.60889   AATGAGTTTTAAAAA CGATAAC-GACGGAAAGGGGC GTTAA GCCCCTTCCCGCCAGCAATCG CAAGATTACTTAACG 100 31
        rpoB 1927039 .. 1927070 - -11.6  -3.56099   CACAATGCGGCGAAA      GTGTCCCACGCCAGC CGG GCTGACG-GGGAAAC      CGGCAGGCGCCCTGG  77 63
        rpoC 1922647 .. 1922666 -   -15  -5.38054   CCGCACAAACAAAAA            CGCCCGGA TTGC TCCGGGCG             TTTTTACTGAACCAT 100 77
        rpsL 1919857 .. 1919872 -  -5.4  -3.57561   CCGGAATTTGTTAAA              CCCGAA TTAC TTCGGA               CGCTTCGCACCGTAC  55 16
        rpsG 1919315 .. 1919327 -  -6.3  -3.03124   TGCGACCGTTTAAGA                TTACC AGC GGTAA                TGCGAGAATGCGCGG  52 13
        fusA NONE
         tuf 1915885 .. 1915919 - -19.3  -4.25104   GGCTTTTTATTAAAA     GTCCGGCGACGGTGT TCTTG ACACCGCCGCCGGGC     TGAATTTTGAAAGTC 100 45
        rpsJ 1915254 .. 1915270 -    -3  -3.01712   CTCCGGTTTGGAAGA             CGTTGGA TTGC TCCA-CG              TACCTTCCTTGTTAT  43 75
        rplC NONE
        rplD NONE
        rplW NONE
        rplB 1912687 .. 1912698 -  -2.2  -2.77182   TTCCATACTGAACGA                GCCA TTAG TGAC                 TACCTCTCTTACTTC  39 34
        rpsS NONE
        rplV NONE
        rpsC NONE
        rplP NONE
        rpmC NONE
        rpsQ 1910293 .. 1910313 - -12.6  -4.61873   GCGCATAAAGCAAAA            GACGCTCG GGTCA CGAGCGTC            CTTGCGCTGCTTCAT 100 89
        rplN NONE
        rplX NONE
        rplE NONE
        rpsN NONE
        rpsH NONE
        rplF NONE
        rplR 1907171 .. 1907198 - -17.1  -3.53224   CATGGTCCGGTGAAA        TTCCGCCCGGA TCATTG TCCGGGCGGAA         AAAGATCAGAAGTTC 100 31
        rpsE NONE
        rplO 1905760 .. 1905785 -   -19  -3.61178   GCCAGGGAGCGCAAA         CGCCCGGGGC GACTAT GCCCCGGGCG          TCTGAAGTCTATATA 100 41
        prlA NONE
         adk 1903338 .. 1903384 - -12.4   -4.3208   CGTGACAAGTCAAAA CGACCGAACCCGGATCTCCCT TCCCTG AGGGAAATCCGCG-CCAGTCG CTTGGGATGTCGCGA  93 181
        rpsM 1902821 .. 1902843 - -12.7  -4.02132   CGCCAAACTCAGAAA           GGCTGGCGC GGACT GCACCAGCC           TCCCCTTTCCGGAGA  93 50
        rpsK 1902288 .. 1902326 - -12.4  -3.00498   CACACGCCAGATACA   CGAAAATTCCGCCAGACC GAA GGAAAGGCGGAATTTCCG   AACCACGGTCGCGTC  75 39
        rpoA 1901104 .. 1901123 -  -4.9  -3.57144   TGTTTGACGGGGAAA            GGCAGTC TTTAAG GTCTGCC             TTCTTGTTTGTTAGT  52 36
        rplQ 1900535 .. 1900556 - -13.7  -5.58209   CCAAACGCAAAAAAA           GCCGGGCGA TCTC TCACCCGGC            TTTTTAACTTATGAC 100 59
        ilvD 1895329 .. 1895344 -  -3.2  -3.21416   GACCTTGATCAGTAA              GCTGCAG CCA CCGC-GC              GACGGGACGGTTAAT  45 68
     Atu1917 1893838 .. 1893873 -  -8.3  -4.17132   AAATGGCTGAAGAAA    CGTCAGGAATGCG-CA GCCGA TGTCGCCTGCCTGACG    GGGGCCTATGAGGAA  75 107
        htrA NONE
     Atu1914 1890697 .. 1890715 - -10.2  -2.98823   CCGGCCGCATAGAGA             CTAGCGCG ACC CGCGCTCG             CGGCGCAGCTTCGCC  68 7
        mclA 1888172 .. 1888193 -  -7.9  -3.76373   CCGTCAACACGCAAA           GGGCGCAAC CAAA GCCACGCCC            TCCACTTATTGAAAA  65 51
     Atu1911 1887834 .. 1887845 -  -5.8  -3.26473   GGAAATCATCAGCAA                CGTC ACAA GACG                 ACGCGGAAGGGAAAC  54 16
     Atu1910 1886485 .. 1886504 -  -2.1  -3.37464   GCAGCAAGTTGATAA            CAAGC-CG CTCTC CGTGCTCG            ACGTCTTCCTCGGCC  45 62
     Atu1909 1886203 .. 1886225 -  -5.4  -3.27674   AGCGTATCAGAAAAG           CGCGGCAAGC CAT GTTGGCCGCA           GGTCAGTACGGCGCG  52 28
     Atu1908 1885298 .. 1885312 -  -3.5  -3.14878   CCGGTGAACTGAACA               CTGCG TTCGG CACAG               ACGGAAAATCAGCCG  45 34
     Atu1907 NONE
     Atu1906 1883454 .. 1883493 -  -7.6  -3.53012   GTCCTTGGGCTGAAA  GGAGTCTTCCCGTCGCGC AGAC GCGCGTCGGCTGGATTCC   TGTGACGAGCACAGG  62 64
        rbsC NONE
        rbsB 1875697 .. 1875728 - -23.8   -3.5292   AGACAAACCAATGAA      TGCCCCGCGCATCC GGTT GGACGCGCGGGGCA       GAAGGATCAGGGATG 100 32
        rbsA NONE
     Atu1897 NONE
     Atu1896 1873052 .. 1873071 - -16.4   -4.4261   GTGCGAATACCAAAA            CGCCCGGC GTAG GCCGGGCG             TGAATTTGGAGGCAG 100 73
        cobT NONE
         dgk 1868644 .. 1868655 -  -2.2  -3.75665   CTAGAGCGCACCAAA                GCTC AGAA GAAC                 AGCGTCGTCACCAGC  50 16
        exoI 1866380 .. 1866393 -  -3.7  -2.71731   GTCATCCCGCAACCA               CGGGG ATCG CTCCG                CCTCAGCCATGATCC  43 28
     Atu1886 1865737 .. 1865748 -    -3  -4.03995   TTTCGCAGAAAAACA                GAAA ATTG TTTC                 ACTAAATCCGCATTT  56 27
     Atu1885 1865137 .. 1865163 - -10.9  -5.38054   TCCCACAAATAAAAA        TGCCCTC-CCCG GCGG CGGGAAAGGGCA         TCGTTCAAAGACAGG 100 53
        ssuA 1863803 .. 1863843 - -15.5  -3.06133   CAAGGGCTGAGGCAA  CTGCGTCTTTCTTCTCCCC GCC GGGGAGAAGAAACAAGCGG  CATCCAATCGCCTCA  93 119
     Atu1878 NONE
     Atu1877 1857301 .. 1857327 - -14.5  -5.20333   CACCGACAACAAAAA        GGCCCGGACAGC TTGC GCT-TCCGGGCC         TTCGTTTTTCTTCCA 100 49
        recA 1853744 .. 1853772 - -11.7  -4.89009   ATAGGCAAGGAAAAA        GGGCCGCGCGA AGAAAAA TCGCACGACCC        TTTTGATTCTTATCG 100 89
        alaS 1850905 .. 1850923 - -13.8  -5.45652   AGGGCCAAGAAAAAA             GGCGGGGC AAA ACCCCGCC             TTCATGAATTGTTCT 100 44
     Atu1872 1850317 .. 1850327 -  -4.6  -3.53012   CGGCCGGCCTTCAAA                 CGGG CCG CCCA                 GCTCGATGAAGAGGC  52 144
     Atu1869 1847388 .. 1847414 -  -4.2  -2.73619   AACGATGCCCTAAAG         CGCGCCTCACTG GCA CAGATCAGCGCG         AAAATCAAAGCCGGA  45 59
        lasT NONE
        murI 1845659 .. 1845674 -  -3.2  -3.77413   AAGACCAGCAAAATA              GATGCA AAAA TGCAAC               AAACATTCGAATGGC  54 46
     Atu1866 1845449 .. 1845459 -  -4.6  -2.71011   ACGGCTGGGGAATCA                 GGCC ATA AGCC                 TTATCGGAGGGAGAT  45 26
     Atu1865 1845072 .. 1845086 -  -9.2  -4.09685   CGCCACTGCTCAAAA               CCGCGG CGC CCACGG               TACCGACCAGTCCCG  80 5
        rhtB NONE
     Atu1863 NONE
     Atu1862 1841663 .. 1841691 -   -11  -2.59921   AGTAAGGCCTATAAC       GGTAAGCGGCAGG GAAA CCTGCCGCA-ACC        TCACTCCGCCGCCAG  68 26
        rpsD 1839558 .. 1839575 - -14.1  -5.68438   CCAGCAAACAAAAAA             GCCGCCC CGAG GGGCGGC              TTTCTCAATACTGAA 100 50
        glsA NONE
     Atu1858 1837576 .. 1837586 -  -2.4  -2.75963   ATCTTTATCGGAAAG                 GCTC ATG GCGC                 GGGGCACTTCTTCAT  39 40
     Atu1857 1836761 .. 1836778 -  -6.9  -2.62157   TATCAATCTTATAAG             GCGACGA TTTC CCGCCGC              AGCATCTTCCAGCTT  51 1
     Atu1856 1835843 .. 1835875 - -16.4  -5.03994   TCGGACAGACAAAAA      GAAAGGGCGCGGAA TTCTG TTCCGCGCCCTTTT      TATTGAAAACAGCTG 100 49
     Atu1852 1832434 .. 1832460 - -19.5  -4.10552   CCGGACTAAATCAAA         GGCCCGCGTGA TGCTC TCACGCGGGCC         TTTTCATGTCAGGCA 100 57
     Atu1847 1827153 .. 1827185 -  -9.9  -5.61596   ACCGGCATAAAAAAA     CCCGCCGACGCC GGTTGGGAGT GGCGT-GGCGGG      CTGCCGAATGGCTTG 100 81
     Atu1827 1806526 .. 1806536 -  -8.2  -3.21099   CGGCCTCATCATCAA                 CGGC GAT GCCG                 ACAAGGTTGCGCCTG  57 475
        nifS 1804542 .. 1804555 -  -9.5  -3.21912   TTGTCAACGTATCAA               GGCGG AAAG CCGCC                TTATCCATCTTCGGG  68 157
        sufB 1802976 .. 1802996 - -11.1  -3.06679   AACAGTGTGAGCGAA            GGTGCGCGA GCG TCGCGCACT            CAGGTGCGTATTTGG  72 48
        sufC NONE
        sufD 1800871 .. 1800888 -  -8.3  -2.61681   CTTCAACGTCATAAG             GGGCCGC CACT GCGGCGC              GTTCGCTCTCAGGCA  56 34
        nifS NONE
     Atu1820 1799207 .. 1799218 -  -4.4  -3.13073   AGTGTCATCAAGAGA                TGAC GCCT GTCA                 AAATCGCGTCAGTCT  47 40
     Atu1819 1798699 .. 1798711 -  -3.3  -5.27206   CATACACAAGAAAAA                TCTGC TTC GCCGA                CGCACAGGGCGCGTT  79 46
     Atu1813 1792608 .. 1792622 -  -3.4  -5.59879   GAGAAAGAGAAAAAA               CGCGAC CAC GCCGCC               GGTCAGGAGCGTGAG  95 204
     Atu1807 NONE
     Atu1806 1789767 .. 1789779 - -10.5   -3.8969   TTATGGACACAACAA                CGCCC CAA GGGCG                GTTTTGTTCATCTCC  80 98
     Atu1805 1789456 .. 1789477 - -13.7  -2.71011   ATTGTGTCTGAATGA           GCCGGACGA CCTG TCGCCCGGC            TGGCGCAATAATTAG  79 37
        gloA 1787733 .. 1787743 -  -3.2   -5.0133   TATTCGCTCAAAAAA                 CCCT ACC AGGA                 ACCGGTATTCTGCAT  76 17
     Atu1801 1787493 .. 1787516 -    -3  -3.55444   CCGTCACCGCCGAAA          CGCAAC-CGGA AAG CCCGAGCAGCG          AAACCGCGACGACAA  49 46
     Atu1800 1786309 .. 1786326 -    -4  -3.38056   ATGCCGAAAAAACGA             GCGGGC TTATTT GCGCGC              GGCGGTTCGGCGGCA  49 14
     Atu1799 1785306 .. 1785325 -  -5.8  -3.05596   CAGGCTGTGATTTAA            CTCCGTATA TCG TA-ACGGAG            AATTATCTCACGCAA  52 138
     Atu1798 1783956 .. 1783979 -  -8.9  -3.35597   CGCATCCCGCAAAGA          CCGGCGATT CTCAAT AATCGCCGA           TGCTTCACGCTTCAT  66 504
        ccdA NONE
     Atu1795 1781799 .. 1781840 -  -2.7  -4.09685   GGTTACCGTGGAAAA CAGCGTGCAGGCATGGCCG CTCT CCTCCATGACGGCGCACCG  CTTCGGCAAGGGCCG  57 403
         pcs NONE
     Atu1792 NONE
     Atu1791 1777221 .. 1777244 -  -2.3  -2.87622   GACGGTGAGAAGAAT          GGCCTGAAG CATATC CATCATGCC           GCTCCTTCTTTGCGA  40 19
     Atu1790 NONE
     Atu1789 1775144 .. 1775185 - -16.1  -4.34771   TAAAACGTATGAAAA TAA-GCAAGGCCGCACATGA GTT TCATGTGCGGCCTTTCATCA GTAATGGAAGAGAAT 100 46
     Atu1788 1774062 .. 1774094 -  -9.8  -3.06583   ATAAGACCTCCAACA     CCCCGTCACCGGCCA CAGG CGGCCCG-GACAGGG      GCAATGTTTGACTTT  67 186
        glmU 1772527 .. 1772553 -  -8.8  -2.64107   GAAACTTCCAGAGTA         TTTCCGCCTTTC CGT GAAATGCGAAAA         TACTCCACCTTTTTA  59 159
        glmS NONE
     Atu1785 1770161 .. 1770174 -  -2.3  -2.60075   CCGTTCGGAATTAAG               CGTTG TCGC CATCG                AAACCCGGATGAAAA  38 7
     Atu1784 1769456 .. 1769471 -    -4  -2.75986   GTAAGAAAGAATCTA              GTGCCTT GCT AAGGC-C              TTTCAAACCGGCGCG  43 28
     Atu1783 NONE
     Atu1782 1768657 .. 1768678 -  -7.1  -4.29977   AAACAATTCAAGAAA           CCCGGCCGC AAGA GCGCCTGGG            CGCAGGCGCTGGAAG  74 169
     Atu1779 NONE
         mfd 1762026 .. 1762052 -  -5.1  -3.28712   CCTGCTCCTTCATAA        CCCGGCGGCATC CACT GAT-CCGCCGCA         CCGGGTATGAGGGAA  52 377
     Atu1777 1761625 .. 1761650 - -18.3  -3.45434   AAGAATGCATTAGAA         CCGGCGACGCG TATT CACGTCGCCGG          AATGGCATTCGATCA 100 38
     Atu1773 1757053 .. 1757072 - -13.6  -5.60993   GCGCGCATAAAAAAA            CCGGTCTG TTGC CAGACCGG             TTTTGTCATTCTTGA 100 54
     Atu1772 1756147 .. 1756161 -  -2.1  -3.10732   ATATGAATTTCAACA              TCGGCG ATTT CGC-GA               TTTTGACGGCGGCGA  41 508
     Atu1768 1751919 .. 1751929 -  -6.8  -3.71607   GCAAGATCACCCAAA                 CGGT CGA ACCG                 CATGGGCAAGGTCCT  62 6
     Atu1765 1749043 .. 1749073 -  -8.9  -3.57561   GCGGAAGCTGGCAAA      CCCG-CGACGCAGG CCGT CCGGCGCCGGCGGA       TTCAATGGCTGGCTA  68 73
     Atu1762 NONE
     Atu1761 1745178 .. 1745207 - -12.9  -4.54727   TGCCGGAAACGAAAA       CAGCACGGTTTCC AGAG GAAAACCGCGCCG        TTTCAAAACCCGTCA 100 402
        sdaA 1743583 .. 1743603 -  -2.6   -2.9296   CAAAGTTTAATGAGA           TG-TAGAGG CATG CCCCTATCA            ATGCCTTTTTGCGAC  40 81
     Atu1758 1742951 .. 1742971 - -10.4  -4.96848   CTCCCCAGATAAAAA           GCCGGCTCC GCAA GG-GCCGGC            TTTTCATTTGCCGAT 100 213
     Atu1756 1741779 .. 1741800 -  -2.9  -4.07687   ATTCTCGCTGCAAAA           CGCCCATGGC CAT GCCGTG-ACG           CCTACGCCATCCCGC  58 27
     Atu1755 1740684 .. 1740698 -  -7.1  -4.25104   GCCTGTCGATGAAAA               GCAGC CGCCT GCTGC               GAATGGACATCGCGC  71 257
     Atu1753 1739063 .. 1739074 -  -5.8  -3.17075   CCCGCGTGAATGCAA                TCCC GGAT GGGA                 CGCGCACAAGCAAAT  54 73
     Atu1752 1738191 .. 1738209 - -13.8  -2.78384   CGCGGCCTCACCACA             GGGCGGCG GCA CACCGCCC             GCGGAAACGGCGCCG  73 349
        nifU NONE
     Atu1747 1734790 .. 1734824 - -12.8  -3.39749   CGAATAATCCGAGAA     CGTTCTCGTCAAGCGG CTC CCGCATGACCCGAACG     CAGACGTCAGGCGGA  84 324
        thrS 1732444 .. 1732461 - -14.1  -5.80951   ATCGAAAACAAAAAA             CGGCCCC CGAA GGGGCCG              TCGTCATTTATCAGG 100 36
     Atu1744 1730618 .. 1730637 -  -5.7  -3.03972   GTATAAAACATCAGA            CGTCACC AACCCA GGTAACG             ACATCCGCCAACTCG  52 1
     Atu1743 1729899 .. 1729925 -  -5.1  -3.54838   AACACATTCATACAA        CGGATGACGGCA TCAT CGCCGCCA-CCA         TGTATAAAACTCTAG  55 96
     Atu1742 1728537 .. 1728587 - -14.7  -2.95073   CCTCTAAGAGGAAAG CGCGCACCGCCCTCATTCCTGTG CTCGT CACAGGAATCCAGTCGACGCGCG TCTGCGCGACGGGAG  86 174
     Atu1740 1727059 .. 1727076 -  -9.9  -2.87243   TGAGGACGACAACGA             CGAAACG ACAG CGTTTCG              GAAAGCCGCTTTTTG  65 445
     Atu1738 1723819 .. 1723835 - -10.1  -3.54543   AGCCATCCTGGCAAA              CCGGAGC CGA ACTCCGG              CATCGTGGAGGAACA  70 79
        mntH 1721799 .. 1721813 -  -3.4  -3.04144   GCGGGATTGGGAACA               GGGCCG CAG CGAGCC               GGATCAACCGGCCCG  43 117
     Atu1732 1716601 .. 1716620 -    -7  -4.07885   TATCCGCTCTTAAAA            GCCGCCCC ACCG AGGGCGGT             TTTTTGTGGAGAAAC  70 278
     Atu1728 1713302 .. 1713320 - -11.7  -4.86731   CCGGCGCAAAGAAAA             TGCGGCC TTCTG GGCCGCA             TTTCTTTTTCAATCA 100 49
     Atu1727 NONE
     Atu1726 1712517 .. 1712548 -  -4.4  -3.89614   CGCAACGGTCAGAAA     CGGGCCGGGA-GCG GGATTG CGCATCCTGG-CCG      CTTCGTTTAGAGCCG  58 302
     Atu1722 1710550 .. 1710568 - -10.2  -2.92246   TCAATTTCAAGGATA             GGGGCTGG AAA CCAGCCCG             AAGTCGGAAGATGCA  68 164
         pcm 1709801 .. 1709825 - -17.9  -5.24531   ACCGGCCACAAAAAA          GCCGGGGTGAA AAA TCCACCCCGGC          CCTGCAAAAAACGAT 100 51
     Atu1720 1708388 .. 1708409 -   -13  -5.45652   ATCTTCAACAAAAAA           GCCGCTCC CATGCC GGAGCGGC            TCCTGTTTCATCGCA 100 75
        valS 1705341 .. 1705362 - -13.7  -4.94487   TGACAAAACATAAAA           GCGCCCCGT TGGT ACGGAGCGC            TTTCGTTTATTCTGG 100 60
        fadL 1703615 .. 1703636 - -12.3  -5.14563   TCGCGCATGAAAAAA           GGCCCGGTT GGTA AACCGGACC            TTTATTTTAGAACAA 100 55
     Atu1716 NONE
        exoR 1702212 .. 1702237 -  -3.2  -4.56597   CGGGCCTGGGAAAAA         CCGTCCGACCA TGTGC CGGTCTG-CGG         TTATTTCGATTTCAG  68 96
         dgt NONE
        argS NONE
     Atu1710 1694429 .. 1694448 -  -9.3  -3.60296   CATCCCCACCCCAAA            GGTTGCC TTAGAC GGCAACC             CCAATCTTACGAACC  68 54
     Atu1709 NONE
     Atu1708 NONE
     Atu1707 1691494 .. 1691516 -  -9.3  -3.11768   TCAGACGATGTAAGA           CGTTTGAAA GGCTT TTTCAAACG           ACAAATCATCGCTTC  63 91
        tatA 1691229 .. 1691240 -  -3.6  -4.64861   CGGTCTCAAAACAAA                CGAC ACAA GCCG                 CTTACTTGATCTCGT  69 27
        tatB NONE
        tatC 1689593 .. 1689612 - -12.8  -4.34402   CGTTTTACAGCAAAA            CGCCGGGC ATGA ACCCGGCG             CGAGGATTTTTTGAG 100 61
        serS 1688247 .. 1688260 -  -5.9  -3.03243   ACTCACCTTCCAACA               GCACG ACGC CGCGC                TCTCTCAAGCCGCCT  52 30
        surE NONE
         pcm 1686450 .. 1686469 -  -4.2  -3.78953   ATGTTTATGATTAAA            GCGCGTTA GTGT TACCACGC             CGTTAAAACGTTAAG  58 188
     Atu1700 1684666 .. 1684698 - -10.6  -5.19328   AGCCGACAATAAAAA      TGAAAAAGCCGGGC TCATC ACCCGGCTTCATCA      TTCCTTGAGAACGCA 100 45
     Atu1694 1679348 .. 1679364 -  -3.7  -4.08216   GCATCGGCGTGAAAA              GCGAAAA CGA TTTTCGT              CGGGGACAGAGCGAG  60 230
        kefB 1677439 .. 1677460 -  -4.3  -2.73159   CCAATCCCTCGAAAT           CACCCTGCG CCGC CGAAAGGCG            CAATCCCTTATTCTT  45 33
     Atu1692 1676674 .. 1676703 -  -5.6  -3.09831   CGGACGTGAAAATTA       GAGGGCAGCAGC CGTTCC GTTGACGCCCTC        ATTCCTGTGATCGTC  50 130
     Atu1684 1668755 .. 1668766 -  -5.8  -2.68532   TTTAAATGCACAGCA                TCGG GAAA CCGA                 AACGCTCCTCACCCG  49 478
        coaD 1668072 .. 1668093 -  -4.4  -3.23274   GGCTCCAGAATGTAA           GGCTGAAG TCAGCG CTTCAGCT            TGGCGTTGAGGGCTT  49 12
        ppiB NONE
        ppiB 1666888 .. 1666911 -   -16  -3.67976   GTCACCAATGTGAAA          CGCCCCGCAG TTTC CTGCGGAGCG           GGTAAATACGTTATA 100 49
        queA NONE
         tgt 1664316 .. 1664337 -    -5  -5.01732   AAGCGCGGTAAAAAA           CGCCTCGG GCTCGT CCGCGACG            ATGATTTCCTCCGGC  82 143
        pabB 1663191 .. 1663211 -  -7.6  -4.07568   GCGTGTTCGCCAAAA           CTGGCCTGA ACGA TCAGGCC-G            ATCTCGTCGCGTTTC  71 74
     Atu1674 1660843 .. 1660892 -  -6.6  -3.28001   GATCGTCAAACGCAA CTACCCCATCGTCGCACCGGCCATG ATG CA-GG-CGGCAC-ACGATGAGACAG CCACCATCGTCGGCC  56 400
     Atu1671 1657784 .. 1657808 -  -2.7  -2.71791   ACCTGCTTGGCAAAG          GCCGGCTTG CCCTGAC CATGGCGGC          TTGCGAAAAAGACCG  41 112
     Atu1668 1653225 .. 1653252 - -10.5  -4.89477   CTTCTAATAATAAAA        CGC-GCCGCCGC TCATT GCGGCGGATGCG        AAGACGACTTCCCCA 100 360
         tig 1650559 .. 1650580 - -11.5  -4.62054   TGAATCAAACGAAAA           GGCCGCAGC TTTC GCCACGGCC            CTTCAATTCAATCAG  95 57
     Atu1662 1648318 .. 1648338 -  -9.8  -2.79796   TGCGACGTGATTAGA            TTCTTGGG ACAAG CCCAAGAA            TGACGCCGCGTATGG  64 93
        nadE NONE
        tolB 1640593 .. 1640606 -  -3.1  -3.61506   CTATGGGCAAAAAAG               CTTGC AAGC ACAAG                TGTCCCACGGGTGGT  49 73
     Atu1654 1639555 .. 1639587 - -11.3  -3.29511   CCCATGCGCGGAGAA      GGAACGAGAGGCGAC GCT ATCGCATCTCATCCC      TTACCGCCCACCCCA  74 26
     Atu1651 1635533 .. 1635546 -  -2.4   -3.6393   TCTACGACACAAAGA               CACA GTGCTT TGTG                AATGGTGTAGGTCCA  50 199
     Atu1650 NONE
     Atu1649 1632888 .. 1632902 -  -2.8  -4.27512   GGGGAGAAGAAACAA               GCGA CATCCAC TCGC               CCCACACGAGCGCGT  62 97
     Atu1647 NONE
     Atu1646 NONE
     Atu1645 NONE
     Atu1644 1627306 .. 1627329 -  -5.9  -3.04792   GCACGACGCTGAAGA          CGCCGGCGA TACGGG TCGCCCACG           CCGTTCTGTTCGAAC  49 281
     Atu1642 1626629 .. 1626646 -  -7.1  -3.11281   GGATTGAAAATCACA             CTTTAGA GACA TCTAAAG              CTCATCATCATGTCG  52 229
     Atu1640 1626255 .. 1626282 - -12.1  -4.32046   TCTCCAAAAACGAAA        TCCCGTGCG-GA TCATC TCACGCACGGGA        TTTTCTGAATGAAGA  93 56
     Atu1639 NONE
     Atu1638 1625239 .. 1625252 -  -6.7  -4.07687   ATCTGGCGGCGAAAA               CCGTT CCGG AACGG                AAGGCTCTGAAAAAG  70 324
     Atu1636 1623373 .. 1623410 -  -4.3  -4.15222   ACGCGGGTGAATAAA   GGAAAAATCCGTAAAACC CCG GATTTT-CAGGCTTTTCC   AGCGCGACTGAAATT  62 379
        kefA 1620304 .. 1620314 -  -6.8  -2.87132   TTGCTGTCGCAGACA                 CGAC CAT GTCG                 GTGATCATCATTTGG  53 33
     Atu1632 1617593 .. 1617625 - -14.2  -3.65529   ATATGCTTACCTAAA      CGGAAATACGGCCC GCGAG GGGCCGTATTCCAG      CTTTGGGAGGGAATG  95 44
        rrpX 1616646 .. 1616656 -  -4.6  -4.13767   GCTTTGACGGGAAAA                 CCCG GCT CAGG                 CCGCCGGCCTTATCC  62 21
     Atu1629 NONE
     Atu1628 NONE
        clpP 1613229 .. 1613267 - -12.5  -2.79796   CGTGATGGCAGCATA   TCGGCAACATCGCGG CGTCGATAT CCGTGATGTCGCCGA   CGCTCATGTGCTGGC  69 364
     Atu1623 1609302 .. 1609313 -  -5.8  -3.49653   AGCAGGCGGAGAGAA                GCGA CACA TCGC                 TCGCCAACTGCGCCT  57 154
     Atu1621 1605661 .. 1605677 -  -6.5  -2.70932   CGCGGCCCTCAATCA              CGACAGA AAC CCTGCCG              GAAATCCCGGGTTAT  52 145
        tpiA NONE
        secG 1604181 .. 1604203 - -16.3  -5.27476   GCGAACAAAAGAAAA           CCGGCAGGC TTTTG GCCTGCCGG           AGCGTTAAATCAAAA 100 47
        pyrG 1602398 .. 1602415 - -10.5  -5.63517   TCGCCAAACAAAAAA             GGACCGC AAAC GCGGCCC              TTTTTTGTATCATTC 100 47
     Atu1615 1597020 .. 1597030 -  -2.4  -4.21194   CGGCACCATCGAAAA                 GGCC GGG GGCG                 ACGTGCAGCGCTCCA  60 433
        rpiA 1595542 .. 1595583 -  -6.5  -3.53012   TGTGCGCTTCGGAAA TTTCCTGC-GCGCGTGCGGC AGT ACCGAACACGATGCCGGAAA TGAGGATCGAAGCAG  58 91
         gor 1593453 .. 1593495 - -16.4  -2.56288   AAACGATTTAACGCA CCCGCCGCCATCCAAAAA ACATCCG TTTTCGAAGGGCGGCGGG CGAATTTGGACAGCG  89 64
         dhs 1591859 .. 1591882 - -19.6  -5.24531   ACCGCCCATAAAAAA          GCCGCCGGGA GAGA TCCCGGCGGC           TTTTCATTTGATCAG 100 49
        hemN 1581878 .. 1581892 -  -4.3   -4.0896   AAATTTGCCCCAAAA               CTGTT GCCTA AACAG               CAACCGAATGACGGC  62 18
        acpP 1581459 .. 1581477 - -11.7  -4.85782   GTCCGGAAAAAGAAA             TGCCCGC TCGAT GCGGGCA             TTGTCAGATCAGCCC 100 34
        fabZ 1580889 .. 1580909 -  -7.5  -5.08824   GGCCGACGGAAAAAA            CGCCCTCTT TTG AAACGGGCG            GAAGCGCTTATTTCT  91 33
        fabF NONE
        fabF 1578170 .. 1578200 -  -8.4   -2.8335   TAATCAAAGAGACGA       GAGCGTTTCC GCAGTGCTTTT GGAAACGCTC       CTGTTGTGGCGGAAC  57 44
     Atu1595 NONE
        msbB 1575862 .. 1575882 -  -5.3  -2.63631   TGAACGGGCATATGA            CCCGCTCTC AAT GCGAACGGA            TTAGCCCATTACCCC  46 256
     Atu1592 1575124 .. 1575160 - -15.2   -3.1082   CAGTCAGGCAACAGA   CAGGCGCCCGCTGCCTCA GCC TGCGGC-GCGG-CGCCTG   CGATCGGCGATTTCG  91 4
        iunH 1572900 .. 1572929 -  -7.7  -3.53012   TTTTTTGTTTTTAAA       CGCC-GCCGACACG AAC CGACCCGGCAGGCG       TTATTCATTGTAGCG  62 233
     Atu1589 NONE
         hom 1570185 .. 1570212 - -14.8   -5.1861   TTCATGATGAAAAAA        GGCCGCGCATCC CTAC GGAAGCACGGCC         CTCGGCTTTGGACAA 100 54
        recJ 1567616 .. 1567626 -  -3.2  -5.60993   GCGTCTATAAAAAAA                 CTCG TCT CGAA                 GCGGAAAAAATCAAT  89 301
     Atu1576 1561957 .. 1561967 -  -5.4  -3.29144   TGACGCGTGCGACAA                 TGCT GAG AGCA                 CACCGCAAGGTCAAG  52 141
        metC 1560572 .. 1560587 - -11.8  -4.52589   GCCGCGCATAGAAAA              GGCCCG CAAG CGGGCC               TCTCTCAATCGTTTT  95 167
     Atu1572 1558284 .. 1558294 -  -8.2  -4.18018   TTTGTGGACGGAAAA                 CCGG GCT CCGG                 TTTTGCTGGACATGC  77 47
        cysE 1557233 .. 1557284 -  -5.2  -4.08919   AAAGGCGAAAGTAAA GTGAAAGCGGCACATCGCCCATG TCTTTCC CATGGACGA-GTGCAATATTCAC GGCCTCTCAGATATC  65 32
     Atu1570 1556897 .. 1556924 - -19.2   -4.7878   CAGCGACAAAACAAA        TCGCCCGCGGTG TAAC CACCACGGGCGA         CTGTTTTAATGCGAA 100 68
        phaD 1554682 .. 1554709 - -14.8  -2.62192   TTCCAGGGAATGAAG        GCACCCGCGGCA ATCT CGCCGCGGGTGT         TTTTTGTCTCCTGTC  83 55
     Atu1566 NONE
        cysE 1552261 .. 1552274 -  -5.2  -3.21218   ACCCTCCATCACGAA               GCCC TGGAAT GGGC                GACGACCCGTGGCGG  48 119
        yajC 1550942 .. 1550952 -  -2.4  -3.23216   CGGCAGGATCAGGAA                 GCGG CTT CCGT                 CTTGACCACTTCGCC  43 8
        secD 1548284 .. 1548297 -  -8.1  -2.78384   CCGCCGGCCATCAGA               CGGCA GGCT TGCCG                CCAATGGCGCCGGTG  57 7
     Atu1561 1547883 .. 1547901 -  -2.3  -2.71712   CCCCGCGCGCGAAAC             GCCCTCA GCCTT CGACGGC             AATCAGCGCCGCGGC  39 11
        crtB 1546947 .. 1546965 -    -6  -3.01497   CGACTCGAAACGACA             CGAACCCA ATC TGGATTCA             TAAAGCTCGAGGCTT  52 78
     Atu1559 1546425 .. 1546448 -    -8  -2.75481   CTCGAAGGGCAATGA          CGCAGGCGGG CTCA CACGCCTGAG           GGCAGCGGCCCTTCA  57 13
     Atu1553 NONE
     Atu1552 1541855 .. 1541875 -  -8.2  -2.62616   TCACCGTCGACATCA            TCGGCCGG CCAAT CCGTCCGA            CTTTGGCCCTGGCGC  56 180
     Atu1551 1540987 .. 1541004 -  -4.1  -3.59979   CTCGCGGATTTGAAA             CGAAGGA GCAT TCCTTGG              CAATCAGGCCGATCC  51 520
        mgtE NONE
     Atu1546 1535733 .. 1535747 -  -7.1  -5.03145   CAAGCTGCGAAAAAA               GCTGC GTCGA GCAGC               CGAACGGGGCGGAAC  89 368
        cobU 1533019 .. 1533029 -  -3.2  -2.87916   GGAAAAACAAAGTCA                 GGTC CAC AACC                 GCCTGAGGAGCCGCC  42 127
        fixN NONE
        fixO NONE
        fixQ NONE
        fixP 1524994 .. 1525012 - -13.1  -4.13767   CGCCTGATCTGAAAA             GGGCGCC TCGCC GGCGCCC             CTTCTTTACATTCTA  95 47
        fixG NONE
        fixH NONE
        fixI 1519255 .. 1519266 -  -4.4  -2.74485   GAATGAGATAGATCA                GCAT GTTC ATGC                 CAGTTGCGCCCCCTC  45 20
        fixS NONE
         gnd 1517481 .. 1517498 - -14.1  -5.01042   AACCGAAATGAAAAA             GGCCCGC TTGC GCGGGCC              TTTTGTTTGTCGTTT 100 48
     Atu1522 1511545 .. 1511565 -  -8.2   -3.4376   ACAGATGCAGGAGAA            GGTTCGCC AGCTG GGCGCACC            CTGCGTTTTCGCCGA  62 222
        znuC 1509745 .. 1509758 -  -2.3  -3.14284   CGCGTACGAAGAAAT               CGTCA AACA TGGCG                TTCTCCCTGCCGAAG  42 14
        znuB NONE
         zur 1508491 .. 1508512 -  -7.1  -3.06171   TCGAATAATGATAGA           TGGCGGGCG CTGA CTCCCGCCC            CTCACAATTGGCGTT  54 39
     Atu1515 1506068 .. 1506091 -  -6.6  -4.67904   CAGGAACTGCAAAAA          GCGGTCTGAG GCGT CTCAGCCGGC           CAGTTCTTTCATCGG  78 17
         ssb 1501369 .. 1501385 -  -2.2  -3.24146   TCTGGCAAGGAAAAG              GTCATG TTCGC CATGTC              TCAAATCTCCTGTCA  43 113
     Atu1511 NONE
     Atu1510 1500601 .. 1500627 -  -8.6  -2.90075   GCGCCCCCAACGATA         CCGTCAAGGACA TCA TGACCTCGCCGG         TGAAAACCGTGCTGC  55 231
        gyrA 1495810 .. 1495835 - -19.7  -5.31519   AGACCCAAAGAAAAA         CCCCGCGGCGC TCAA GCACCGCGGGG          TTTTCTGTTGATTGG 100 61
     Atu1503 1492161 .. 1492181 -  -3.4  -3.40585   AGAATAAAGCAAAAG           TCTGTCAAG TTGT CTT-ACAGA            TTTGCATAACTCATC  47 273
        rlpA 1489823 .. 1489841 -    -3  -3.74693   CTGCACGCCATGAAA             GCGAAAGG CAG CCTTACTC             TCAATTCGTCAGCGA  51 34
         dac 1488598 .. 1488612 -  -7.8  -4.21676   ATAAGGCAGCGAAAA               TGGCCG TCA CAGCCA               GAAGAGCAGCAATTC  74 17
         tmk NONE
        holB 1486745 .. 1486763 -    -3  -4.10744   GCAGCGAAACAACAA             CTTCCCCA TTT TGGGTATG             ATTCATATCCCGGCG  58 42
        metG NONE
     Atu1495 NONE
     Atu1494 1483424 .. 1483434 -  -8.2  -3.55071   TCAGACGGCGCCAAA                 GCGC CAT GCGC                 CTTTAATTGGTTGTT  65 89
         clc 1481503 .. 1481522 -  -3.6  -2.96152   AGAGTAATGGATATA            TTTATCGT GTCA ACGATTAA             GCGTTGCATCTGTGG  44 119
     Atu1492 NONE
     Atu1491 NONE
        arsC NONE
        arsH 1478654 .. 1478671 -  -5.5  -3.28269   AATCTCCAAAGTGAA             GCCATTG AAAT CATTGGC              ATGTCGCACTTGAAA  52 165
         tnp 1477547 .. 1477560 -  -3.8  -3.60234   CGACAGATGGTCAAA               TCGG TGCCAT CCGA                TCAGCCACAGAGATG  51 97
     Atu1487 1476804 .. 1476820 -  -8.7  -2.67803   CTTTGAGGAAACGGA              TCGGACA CCG TGCCCGA              TATTGGATAAAACAC  59 95
     Atu1486 NONE
        prtI NONE
        prtR NONE
     Atu1483 1474257 .. 1474281 -  -8.5    -2.867   ATGAACATGATCATA          CGCCGACAGCC TCT GGCTATCCGCA          ATACGGGTGAAACTG  59 201
     Atu1482 1473323 .. 1473336 -  -2.3  -3.02144   TCATTCCGCCGAATA               CCCTC GTTA GACGG                CCGATTTTTTTACCA  42 152
     Atu1481 NONE
     Atu1480 NONE
     Atu1479 1471425 .. 1471444 -  -4.8  -3.35597   GTCAGCGCTGAAATA            GCGGCTCG ACGT CGTGCGGC             AGGATGCTTGCGATG  51 90
     Atu1478 NONE
     Atu1477 NONE
     Atu1476 1469273 .. 1469297 - -18.5  -3.77831   GGATCAAGACGGAAA          CGGCGGCGCTC ACA GGGCGCCGCCG          GCCTGTTTCTCCAGC 100 42
     Atu1469 1464418 .. 1464451 - -13.9  -5.10461   TTGACGGAAGAAAAA     CGGCTACCGGAACGCG TGA CAGG-TCCGGTAGCCG     CAAGATGTCTCACAC 100 203
        gcvT NONE
        gcvH NONE
        gcvP 1457699 .. 1457718 -   -15  -4.86621   ATCCGTAACGAAAAA            GGCCCGGA TCGC TCCGGGCC             TTTGCATGTTGGTTT 100 52
     Atu1461 1456761 .. 1456776 -  -7.5  -3.28712   CTGGTGCGCTGACAA              GCGGC CCCAGT GCCGC               GTCCGGCTCTTCAGC  59 36
     Atu1459 1454528 .. 1454544 -    -8  -4.18494   CACGCTGATCGAAAA              CGGCAA GCTGT TTGCCG              ATCTCGGTGTGCCGG  75 260
     Atu1453 1448907 .. 1448917 -  -4.6  -4.07568   TGTCCGGGCGGAAAA                 CCGC TAC GCAG                 TTTTCCCTGGAAATG  62 42
        mazG 1447913 .. 1447933 - -10.4  -2.82015   TCGATAGGCAGCAGA            TGCCCGGG ACAGG CCCGAGCA            TGACGGAGTAGGGCC  66 105
       ispDF NONE
        cinA 1434994 .. 1435008 -  -2.7  -3.74526   TTATGAATTCAAGAA               CCGCC TGCTT GGCGC               GGTGATGGGCTCGAT  52 98
     Atu1439 1433540 .. 1433562 -  -7.6  -4.42062   CAGTGTGCAAAGAAA           TGGCCGCCTC GAA AAAGCGGCCG           GATTCATTGCATGAT  79 102
     Atu1438 1432663 .. 1432710 -    -9  -2.92425   AATGAAGTGGAGATA GCGCCTCCTGCCGATCTCCCCCC TTG AGGGGGAGAT-GCCCGGCAGGGC AGAGGGGGGTAAAGC  62 91
     Atu1437 1431262 .. 1431276 -  -2.7  -3.78934   GGCCCGCGAGAAGAA               GCTGC TGGCT GCTGC               TGAGTAAGGACAAGG  54 230
     Atu1422 NONE
     Atu1421 1417965 .. 1417985 - -11.8  -5.00616   GTTTCTTTCAAAAAA            GCCCCGGC TCGAC GCCGAGGC            TTTAATCTCTGCTTT 100 52
        metF 1414260 .. 1414287 - -14.3  -3.03243   AGCCATCTCGCAATA        TCGCCTGAGAA TAAGCT TTCTCAGGCGA         CATTGGCCAGCGTCC  91 18
     Atu1416 NONE
     Atu1415 NONE
         acd 1409036 .. 1409058 -  -4.9  -2.70932   CTTCCCTCCCAATGA          TC-GGGC-GTC GGT GACAGCCCTGA          AAAATGCGTCTCATT  45 53
     Atu1413 NONE
     Atu1412 NONE
     Atu1411 NONE
     Atu1410 1403754 .. 1403767 -  -2.4  -3.55444   CGGTCATTTCGCAAA               TGGA AATACA TCCA                TTCTCCAGCCAGACT  47 461
     Atu1405 NONE
     Atu1404 1398239 .. 1398252 -  -3.1  -3.06915   ATCGATCTCAGCGAA               GGA-CG CGT CGCTCC               ACCAGCGACTGGGCG  43 4
     Atu1403 NONE
     Atu1402 NONE
     Atu1401 NONE
        serA NONE
     Atu1399 1393273 .. 1393285 -  -4.7  -3.01712   GGCTCCTCCCGAATA                CGCTG TTC CGGCG                CGCCTGTGGAAGGGC  47 63
     Atu1398 NONE
     Atu1397 NONE
     Atu1396 1390854 .. 1390881 -    -5  -3.85969   GAAACAAATACAGAA        CGAACACTATATG TTC CATAT-GTGTTCC        GCAATCCCCTAAAAT  61 329
        lexA 1389978 .. 1390006 - -10.4  -4.99645   ATCTCACAAAGAAAA       GGCGCATCAATTC AACG GAAC-GATGCGCC        ATTCATTTCGAAAGC 100 99
     Atu1394 1388635 .. 1388646 -  -7.2  -3.01712   CGGTCCTTCTCAAGA                CGGG GGTT CCCG                 CAACCACCATTGCTC  52 521
        cisY 1385047 .. 1385072 - -16.1  -5.07486   GACGCCCAACAAAAA         GGCCGGCGGGT GAAA ACCTGCCGGCC          TTTGATCTTACAGGG 100 50
     Atu1372 NONE
     Atu1371 NONE
     Atu1370 NONE
     Atu1369 1363399 .. 1363409 -  -2.4  -2.86071   CCCTATACCAACAAG                 CTGC TGA GCGG                 TGGCGATTATCACCA  40 525
     Atu1367 1361574 .. 1361590 -    -3  -3.72576   CGCCGCCGGATCAAA             CCCGTCT CACC AGA-GGG              CGAACCATGATGACC  51 389
     Atu1365 1360639 .. 1360652 -  -2.3  -4.37198   AAGCCAAAGCGAAAA               CGGCT TCCA AGGCG                GCAAAGACTGCCGAT  63 211
     Atu1361 1354326 .. 1354341 -  -2.6   -4.3739   TAGGTGCCGATAAAA              TCTTCCA TCA TGGA-GA              TCATCCCTTCAGATT  60 85
     Atu1360 1353029 .. 1353053 - -18.7   -4.7629   GCATCAATTGAAAAA          GGGCACGGAAA TTG TTTCCGTGCCC          TTTTTGGTGTCGTGA 100 67
     Atu1358 1351725 .. 1351759 -  -2.1  -5.00616   CGGCTGCCCAAAAAA    GAAGC-GCTCCAGCGGA TTT TCGGC-AGCGCTGCTTC    CCGGCGCCTTTGTTG  74 54
     Atu1357 NONE
     Atu1356 1348997 .. 1349011 -  -4.2  -3.61398   TTCCCCGGCGAAGAA               GCCTGT TCG ATAGGC               TGCAATCTACCGGCG  52 119
     Atu1355 1348364 .. 1348386 - -14.9  -4.54727   CCGCGCAAACGAAAA           GCGGGAGTG GTGGA CACTCCCGC           TCGGCGATGACTGAG 100 54
     Atu1351 1345568 .. 1345598 - -15.4  -4.96848   CCCCGCACAGAAAAA       GCCCCGCTCACC TGGTAGT GGGGAGCGGGGC       GAGGCGGGTACGCAG 100 271
     Atu1348 1337800 .. 1337834 -  -8.6  -3.41878   CGTCGGAACGCAGAA     TGACCACCGGGTAG ACGAATG CTACACGACGGTCA     TTTTTCATTTCAGGT  64 86
     Atu1345 NONE
     Atu1344 1332718 .. 1332730 -  -3.3  -2.74488   GAACCATGCCAAGTA                TCGCC ACC GTCGA                ACGCCACGATGAAAG  41 411
         rne 1323658 .. 1323690 - -25.1  -4.43844   CCAGCATCGACAAAA      CAAAACGCCCGCAAC GAT GTTGCGGGCGTTTTG      TTTATTCCGTGTCAC 100 46
     Atu1335 1321293 .. 1321335 -  -3.3  -4.41348   GCTGGCTGAAATAAA CCCGCAACGGCCGCCTCTTT CCGA AATCAGGCGGGCGT-GCAGC CGAAGGTGCCGACGA  64 9
     Atu1333 1319125 .. 1319152 -  -7.7  -4.41047   AGCCTTCAAGGAAAA        GCCCCTGCA AGCCGTAAAG CGCAGGGGC         TGCCCCTTATCTCAC  79 66
        aroQ NONE
        accB NONE
        accC NONE
         aat 1315795 .. 1315805 -  -8.2  -4.07568   CGCCCGTCTGGAAAA                 CCGC GTC GCGG                 TGTTTTCCGGCATCG  71 356
     Atu1323 1311706 .. 1311734 -  -2.4  -4.39166   TCTGATAGAGGAAAA       GGGTTTTGATGCC ATCC GGCTTGAA-ACCC        ACGCCCAGAACGAAC  63 171
     Atu1321 1310823 .. 1310851 - -15.9  -2.83403   GCTGCGCGACGAAAT        GCCGGGCGACAGC ATT GCCGCCGCCCGGT        CGGCTTATCGATTGT  86 30
     Atu1316 1306659 .. 1306679 -  -6.7  -4.07885   CATTCCGCCGGAAAA            CCTGCCGCC AAT GGTGGCACG            CGCCATAGCGGTCGA  70 110
     Atu1315 1306051 .. 1306072 -  -5.1  -2.50077   CTGGGATAAAATCAC           CACC-GCCGT CAA AAGGCTGGTG           CGCGGCGTTTACGGC  46 241
        pyrB NONE
        pyrC NONE
     Atu1306 NONE
     Atu1305 1297074 .. 1297094 -  -2.5  -3.64822   AGCGGGCGACGCAAA            CTGTCAATC CGC GACGAACAG            CGAAACACGCCCCCC  50 8
        topA NONE
         rnr NONE
     Atu1302 1291103 .. 1291117 -  -2.7  -3.65351   TGAGGTTCATGCAAA               GTCCG GCCCA CGGTC               AGTGAGAAGAGCCGT  51 24
     Atu1301 NONE
     Atu1300 1289176 .. 1289198 -  -7.8  -4.41348   CTGCCTTTAAACAAA           TGAGAAGC CGCAGGC GCTTCTCA           CCTCGGCTAAATCTG  79 70
        rpmG 1288935 .. 1288965 - -16.2  -3.96148   TTCCTGCAGCACAAA       CAAAAAACGCGCCC ATT GGGCGCGCTATTTG       CCGGAGAACCGATCA 100 46
        dinP 1284436 .. 1284446 -  -2.4  -3.37879   ATGAAGTTTAAGGAA                 GCGG CGA CGGC                 AACATCACTAATTTG  45 103
     Atu1293 1283066 .. 1283097 -  -8.6  -2.76162   CATTTCACCTGAAAT      CGCCGCCGCATTGCG GTC CGCACC-CGGCGTCG      TTGATGTGGAACTGG  57 57
     Atu1291 1278630 .. 1278670 - -11.8  -3.14564   TGAGGTGCTCATCAA CGGTGCGCCCTGCA-ACGG CCTG CCGGATGAAGCGCGCACCG  CGATCCGCCGTAGCG  69 480
     Atu1260 1248359 .. 1248374 -  -6.8  -4.71426   CCGCCAGGAAGAAAA              GGCCAA CGTT TCGGCC               TGATCGGCTGATCCG  81 113
     Atu1257 NONE
     Atu1256 1242817 .. 1242830 -  -3.7  -2.57931   CTGAGTGCTTACAAT               GCCTC GAAA GCGGC                GGTTCGGTCATTCGC  40 335
     Atu1254 1241803 .. 1241815 -  -6.9  -3.08996   CATCCTGACCGAAGA                CGGCG GCG CACCG                CGCGATCTGAGGCCG  52 151
     Atu1249 1238459 .. 1238472 -  -3.9  -4.10007   ATAACTTCTTGAAAA               TTAGA TATG TCTAA                TTCAACTGCGAACGG  60 27
     Atu1248 1237096 .. 1237115 -  -7.9   -2.9039   ACAGTATGTTAGATA            TGGGGTA TTATTT TACCCCA             TTAAGTTGACCCTTT  56 41
        rplM NONE
        rpsI 1235889 .. 1235908 - -12.8  -5.14965   AGGGTCATGAAAAAA            GGCGGAGC CGAA GCCCCGCC             TTTTGAAGTTCTGAT 100 61
        speB NONE
        argC NONE
        strB NONE
     Atu1241 1231517 .. 1231542 -  -3.1  -2.52946   TCTGTTTATAAAATT         GCGACCTCAGG GTGT CCTGTAGCCGA          CTGCGCTTAGCCCTG  40 32
     Atu1240 1229782 .. 1229804 -  -5.5  -2.62184   TTCTCGTCGATATGA          CGGCGTCCGG TTGT CCG-ACGCGG           CTGATGGCACCCGAA  46 443
        gumB NONE
     Atu1237 1225974 .. 1225992 -  -3.3  -3.68024   GGCTGGAATATACAA             TTAAAAA TCGTG TTTTTAA             AATGACTTTAGGTCG  51 33
     Atu1236 NONE
     Atu1235 1222680 .. 1222725 - -20.6  -3.78934   CTCCTCTCATAAGAA GACCGGGTGCAT-CCAGGCCA TATTT CGGCTTGGGATGCACCCGGTC TTAAAGGCCGGACTT 100 285
     Atu1233 1221881 .. 1221923 - -15.7   -4.5442   GTCTGAAGGAGAAAA GCAACAACACTGCGGCATGG TCCT CCATGCCGCAGCGT-GTCGT TCGGTGTGCCGGAGC 100 47
     Atu1228 1219242 .. 1219259 -  -8.3  -3.28712   GTCTCGGTGCCATAA             CGGCCGC GGCG GCTGCCG              CACTCATCGCGATTT  59 121
        exoD 1217111 .. 1217122 -  -7.2  -2.55544   CTACCAGGGAACGTA                CGCC GCTT GGCG                 CGGTGTGAGCGGGGT  54 463
     Atu1218 1211953 .. 1211966 -  -2.3  -3.28924   TATGTCCTGTTACAA               CCGCC TCAA GGCAA                GAAATTATCTTCCCG  43 81
        cysK 1210867 .. 1210884 -  -5.5  -3.54424   CGGCATGTCCTCAAA             CGGTTTC GTAG GGAACCG              GAATCTCGCTCTTGG  55 3
        alaS NONE
     Atu1215 1208525 .. 1208540 -  -4.6  -2.58714   TGTCACAGGAATCCA              GCGGAC GCGC GTCTGC               GCGACGAGAGAGTCT  44 159
     Atu1212 1206041 .. 1206058 -  -6.9  -3.45571   TGGCGGAAAGATCAA             CCACACG GCCG CGGGTGG              ACTGGCTGAAATAAA  58 210
        cpdB 1203480 .. 1203528 - -12.3  -3.72324   TATTTGGATCAAGAA GGTGCCGCTTGCTTCTCCTCCCC GGC AGGGAGATGGAACAAGCGGCGGC GTAGGGCCCTTGCCT  83 133
        acpD 1201616 .. 1201645 - -15.1  -5.02074   CTACGCGGCAAAAAA       TAACGGCCG-GGAC CAG GTCCACGGCCGTCA       TGGCATGTGGGTCGG 100 84
        trkH 1196906 .. 1196918 -  -4.8  -3.50853   GGTTTGGAATTATAA                CAGG TGGAG CCTG                AACTATTCCAACGTG  52 90
     Atu1203 1196306 .. 1196329 - -12.4   -4.7373   CGACGTTATGAAAAA          GACCCGGCTC CCAG GAGCCGGGTT           CCACAAAGACGTAGT 100 318
     Atu1185 1179219 .. 1179256 -  -5.6  -3.29511   TTCACTCCTCCAGAA  GATCGC-GGGGGCGTTCA AAAG TGA-CGCCTCCTGAGATC   ACGCTGAACACAGTC  52 59
     Atu1175 1169336 .. 1169360 - -13.6  -4.61873   TCCGACAAATGAAAA         GGCCCCGGGGA GCGA TCCCCGGG-CC          TTCGAACTTTCCGTT 100 51
        hemB 1155579 .. 1155594 -  -2.4  -3.97511   GACCGAATACAATAA              GCGCCG GCCT CAGTGC               TTTGCCAGTTTGCGT  54 19
     Atu1160 1155005 .. 1155020 - -10.4  -3.87815   TTGGACGGGTAGAAA              GCCACG TTTG CGTGGC               TTTCCCCGATATCAG  80 37
     Atu1159 1153693 .. 1153748 -  -6.1  -3.95584   GCCCGATGAAGCAAA GCTCGCGGTGC-CGGTGACG--GGCGAC CAT GTCGCCGTCGTTGGCGAGAACCGCAAGC TGCTTGCCTTCCCGT  62 373
     Atu1157 1150297 .. 1150317 - -14.7  -5.31877   ACTGAGTAGAAAAAA            GCCCCGGTC TTA AACCGGGGC            TTTGTCGTCCTATTC 100 35
     Atu1152 1143146 .. 1143160 -  -2.7  -4.20368   GCATGTCAATACAAA               GCCCG CTTTT CCGGC               CTCAAGGATCGTTTT  58 27
         rnd 1141905 .. 1141927 -  -5.5  -2.91395   ATTGGGGTGAGAAAG          GCGGGCG-GT TACG ACTCGCTCGC           TGCCGCCTCAACTTC  49 11
     Atu1150 1141067 .. 1141083 -  -4.4  -4.11216   CTCTGATCTCGAAAA             GGGAAGC CGGC GCT-CCC              TTCGGGCAAAGCTTC  62 243
         cya 1139894 .. 1139908 -  -5.7  -3.02263   AGACCCCTCTCAATA               CCTGT TGAAG ACAGG               ATTGACGCGATAGGG  52 135
     Atu1148 1138315 .. 1138357 -  -6.6  -3.53224   CATGTTTCGGTTAAA GCATTTCCGG-CA-AA-ACTG TGCT CAGTCTTGTGTCCGGAAACGC ATAAAACAAAGAGTG  60 183
     Atu1147 1137927 .. 1137940 -  -3.7  -4.07885   CACTGCTGTGCAAAA               GGCTC AGCT GTGCC                CCAACGCCTTGCGGA  60 15
     Atu1146 1136148 .. 1136179 -  -7.2  -4.47456   AGACGGAAGAAGAAA      GCCGCTACAGGCAGG CGG CCTGCCTGCTG-GCC      GATATCAGCTGGCGG  76 477
        garS 1129450 .. 1129488 -  -3.6  -2.57132   CCGCGGCCTGACAAG   CCTTGGCCAGCGACACCA TGT TGGAGCCGCCGCCGGAGA   TGAAAACGACGACAC  42 71
        purN NONE
     Atu1139 NONE
     Atu1138 1127376 .. 1127393 -  -2.7  -3.04715   TACGCGGTCGAAAAG             GTCGA GTATCTCT TCGAC              ATGTATGCGAGCCCC  41 425
     Atu1135 1123799 .. 1123834 -  -5.4  -3.87815   GCGCAGGCGCAGAAA    CGGGA-AGGGTTGCGGT AGA ACCTCAATCCTCTTCCG    GCTTCTCCTCGCCGC  61 12
         rns NONE
     Atu1132 1121192 .. 1121211 - -12.1  -4.41047   ATCGGTCAAGGAAAA            GCCGGGG TTTACG CCCCGGC             TTTTTTTTGTTTCTG  95 98
     Atu1130 1119347 .. 1119360 -  -5.9  -3.42482   TCATCGAACAGAATA               CCGCC ATCA GGCAG                CTTCTTTCCGTTCAT  56 37
        uvrC 1117311 .. 1117323 -  -3.3  -2.78384   TGGTTTTTTAGCAGA                TCGGT CTT ACCGT                TCTGCGTCAATCGCT  41 32
        pgsA NONE
        moaD NONE
        moaE 1115904 .. 1115928 -  -3.6  -3.39668   CCGGAAATGCGATAA         GACAAA-AGCG CTAT CGCCACTTGTC          CCTGGCCGTATCGTC  49 11
     Atu1124 NONE
     Atu1123 1113792 .. 1113809 -  -2.5   -3.9642   AAAGACTCAAGGAAA             CGGGGGC GAAA GGCTCCG              TTTTTTTTGACAGGC  54 60
     Atu1120 1112197 .. 1112211 -  -4.3  -2.71364   TGATTTTGGTAACGA               CAAGA GAACT TCTTG               CCTGATCACGTTTCT  45 86
     Atu1119 NONE
     Atu1118 1109204 .. 1109231 - -14.9  -2.89039   AAGCACCGTCAGATA        CGCTCCGGCGGC TTGAG GCCGCCGGA-CG        CTCGGCACTATCGCG  86 43
     Atu1113 1102877 .. 1102910 -    -8  -5.06451   TATCAGGCCAAAAAA     TCAGGGCGCGACCG CTTTGT CAGCCGCGCCCTCT      GAGGCTTGTATGTCT  95 58
     Atu1108 NONE
     Atu1107 NONE
        ostA 1094793 .. 1094820 - -14.9  -4.71482   AGCAAATGGCAAAAA        GGCAGGCCACG ATGCTG CGTGACCTGCC         TTTAAACTCAGTAGT 100 33
     Atu1105 NONE
        pdxA 1092502 .. 1092543 -  -2.7  -2.78384   TGGCGCTGGATGACA TCGCGCAGCGGCGGCAGTC CATC GATGGCGGCCATTACGCGC  CAACCCGGCTGCGGG  41 18
        ksgA 1091709 .. 1091723 -  -3.4  -2.60555   CAAGTGCAGAATTTA               CAGGCA GTT CGCCAG               CGTCACGAATTCTTC  40 8
     Atu1102 1090995 .. 1091006 -  -5.8  -3.14564   TCATTGCTCGAGGAA                GAGC CGAA GCTC                 TGATTTACGCGATAG  52 30
     Atu1093 1082611 .. 1082666 -  -8.3  -3.01712   CGGGTGTTGTGAACA GCGCGCTTATACGCAAATTTGCCC GGAATGCAA GGGCAAAGG-GCGAAAAAGCGCGC TGTAATCGTGTCAGA  60 36
        rpsF NONE
        rpsR 1081625 .. 1081652 - -19.2  -4.12902   GAAGGATTTGCAAAA        GCGAGGCCGCGT CGAA ACGCAGCCTCGC         TTCAATTCATTACGC 100 35
     Atu1089 NONE
        csn1 1079902 .. 1079923 - -15.9  -5.27335   GCTTGCAAACAAAAA           CCCCGGATG TCGC CATCCGGGG            TTTTCCTATGACCAC 100 53
        dnaC 1074507 .. 1074524 -  -6.9  -4.09739   CCAACGTCCTGAAAA             GACTCCG GACT CGGCGTC              TGTAATGCGAAGCGG  70 82
         alr NONE
     Atu1079 1070913 .. 1070940 -  -5.5  -2.87132   CTCGTGGTCCAGATA        GGGGTCCGA ATTTTAATGA TCGGTCCCC         GTTTTTTGCTGGGCG  49 10
     Atu1078 NONE
        radA NONE
        cvpA 1068490 .. 1068522 - -14.2  -3.98661   GATATTTAGCACAAA      TAGCGCGCCTTGCA TGCAT TGCAAGGCGCGACA      CTGTGTCAATTATTC 100 31
        purF 1066840 .. 1066863 - -12.4  -5.52096   AAAGGCAAGAAAAAA          GCGGCC-CCGG AAG CCGATGGCCGC          TTTGTCGTTGTTAAA 100 43
     Atu1074 1065860 .. 1065884 -  -2.8  -3.18389   GGAAGACGAAAACGA          TCTGGCCGGT GGCGA ACCAGCAAAA          ATTATTCAGCAGCAG  45 136
        cysS 1064391 .. 1064403 -  -2.6  -2.56164   GCCCCAACCACCAAC                GCAG GCCTA CCGC                TTCAACTCCCACGTC  38 19
     Atu1072 NONE
     Atu1071 NONE
     Atu1070 NONE
         pip 1061758 .. 1061774 -  -2.1  -3.73936   AAACTGCACGAATAA              CAGGCGC CGT GCCCTTG              AAATGAGCTCACGTC  50 133
     Atu1068 1060445 .. 1060481 -    -5  -4.07687   ATGTGGGCGGCAAAA    CCGGAACGGCCGACAA GGTGA TCAACGGCCGTTACGC    CAAGAATATCAATTT  61 291
     Atu1065 1056605 .. 1056616 -  -3.6  -3.17075   GCCGCTCGAAGGGAA                CGCG CACC CGCA                 CCTTCGCCGTGCCAT  47 47
     Atu1064 1053818 .. 1053845 -   -14  -2.82327   TGGTTACAGCCAAAC        GTCCCGCCCGGC AATG GCCCGGCGGGTC         TCCCACCCCGGTTCC  83 68
         psd NONE
        pssA 1052111 .. 1052125 -  -2.8  -5.00616   TTGTCTGGCAAAAAA               TAAACC TGC GGTTTT               AAATGCCGCGATCGA  76 24
     Atu1061 1051488 .. 1051516 -  -6.8  -3.06261   CCTCAACGCCGAATA       TTCGTCATTCGCG TATC CGCGAATT-CGAA        GGCCAGCTTATGCAT  54 89
     Atu1060 1049728 .. 1049750 -  -3.2  -4.57073   TATCCGCCCGAAAAA           CGGCGGCATC GTT GCTTTCGCCG           GCCTCATGGAAACCT  68 416
        nudF NONE
     Atu1056 1047902 .. 1047913 -  -4.4  -3.63744   GCTGCGGCGAAAAGA                GGTT AATA AACC                 TTTAATTTCCGAACC  55 27
     Atu1055 NONE
     Atu1054 1046750 .. 1046761 -  -7.2  -3.32963   ATTTTTACCCGAGAA                CGGC AAGC GCCG                 GGATGCGATCAATCG  61 34
        gcvT NONE
     Atu1052 NONE
     Atu1051 1044652 .. 1044665 -  -3.7  -3.04398   GGTTCCGCCCAAAAT               CGGGC CTCA GCCGG                CAAGCGGCAGCACGA  45 18
     Atu1050 1043701 .. 1043724 - -14.6  -4.72272   TCGGGTCATGAAAAA          CGCGATGGCT GTTC AGCCACCGCG           CTTAAAATATGCGGG 100 60
     Atu1049 1042871 .. 1042892 -  -5.2   -5.0133   CACGGGCGCAAAAAA           CAC-CCATG CTGAC CATGGGGTG           CAAAATTAATGCGCC  82 31
     Atu1045 1037967 .. 1037977 -  -3.2  -3.57263   AGCGGGATTTCCAAA                 CGGA CTC TCCA                 ATTACGAAGCTGTTT  49 146
     Atu1044 NONE
     Atu1043 1034558 .. 1034568 -  -5.4  -3.59262   TTCGATATCCTCAAA                 TCTC GTC GAGA                 AACAGGTCGAGCACC  55 10
     Atu1042 1033572 .. 1033605 -  -2.1  -3.63744   CTTGGGCTGAAAATA     GTCTCTCCGCCGCGC CGAC GCGCGTCGGCTGGAT      TCCTGTGACGAGCAC  50 119
     Atu1040 1031237 .. 1031267 - -16.9   -4.4078   CGGCCTCAATGAAAA      CGCCGCCCGCGACG GTTT CGT-GCAGGCGGCG       CTGAAGGCGCTGGAG 100 134
     Atu1028 1021030 .. 1021053 - -14.6  -5.38054   CGGCACAAACAAAAA          CGCGCCCGTT TTTC AACGGACGCG           TTTTAAAAGTCAGCG 100 56
        mcpV 1018874 .. 1018926 -  -5.4  -3.33708   CAAGCGAGAGATCAA CCGCCTGC-GCGCCGGCATCA-ACCG CGA CGGCATGACGCTGGTGCCGCTGAAGG TCTACTTCAACGAGA  52 470
     Atu1022 1015055 .. 1015072 - -12.7  -5.63517   TGTTGAAACAAAAAA             GCACGGG CTAG CCCGTGC              CTGAATGCTCTGATG 100 57
     Atu1019 1011614 .. 1011647 -  -8.7  -3.57462   CAGCTGAGCCCTAAA     CCGGCGCCGGACCTG TTCT CAAGTCCGGCTATGG      TCGCGGTTCGTATAC  68 332
     Atu1015 1009945 .. 1009967 -  -5.5  -3.05596   CAGGCCGTGATCGAA           GCAGCGATC GTGAA GATCGTCGC           GGCGGGCAAGGCTGC  49 207
        hisC 1005999 .. 1006028 -   -10  -3.88498   CGCTGACACATCAAA       CCGCGACCGGC AGGAACAAG GCCGG-CGCGG       TTTTCTTATGTCTGG  76 164
     Atu1010 1005112 .. 1005122 -  -8.2  -2.71712   GTCTCTGGCCCAAAG                 CCGC CCT GCGG                 TGCAACGATTGCTCC  57 283
     Atu1009 NONE
     Atu1008 1003711 .. 1003729 - -13.2  -2.73681   GAGCGAGGCGAAGGA             CATGGCGA AGA TCGCCATG             AGAAACGCGAAGATT  73 231
         amn 1001741 .. 1001778 - -12.3  -4.96848   GTGCGCATAGAAAAA   TCCTTGGTGTATCGATTT TCG AAATC-ATACACCAAGGC   AGGGTGCCGCGAAAT 100 47
     Atu1005 NONE
     Atu1004 1000918 .. 1000928 -  -6.8   -3.3197   AGACTATGTCGACAA                 TGCC GAA GGCA                 CGCTTGTCATGGAAA  56 214
     Atu1000  996662 ..  996676 - -11.4  -4.58395   TCGACCGCTGAAAAA               CCGGCT GTC AGCCGG               CTTTTGCGCGCCGTT  95 18
        mgtE  994979 ..  995000 - -17.3  -4.98531   GTCGCAAATGAAAAA           GGCCCGCTC TTTC GAGCGGGCC            TTTTGTCGTTAGAGC 100 34
     Atu0996  992393 ..  992418 -   -14  -3.08464   TGATGATTGATGGAA         CG-GCCGCGCG GTTTT CGCGCGGCACG         GATATCTCTTTAAGG  91 78
     Atu0992 NONE
     Atu0990  985648 ..  985670 -  -9.9  -3.55548   GAATACGGGGCGAAA           CCGTTACGT GATCT ACGCAACGG           TTCCTTGATCGGCCT  71 55
     Atu0988  982991 ..  983009 -  -3.9  -3.60792   CGGGGAACCCGTAAA            TCA-CGCT GTCC AGCGCTGA             ATATCGCCGCTTTCG  51 7
     Atu0987  981640 ..  981663 -   -11  -4.67038   CGCGCAAAAGCAAAA          GGCGCCTTCC CGAA GAAAGACGCC           AGCGCGCAATCATAT  95 419
        pepN  977404 ..  977437 - -20.5  -2.52543   ATGCGGCGCAATGCA     TGACGCCGCCTTGAT GGAA ATCAAGACGGCGTCA      TGGCGTGGATCAGAA 100 65
     Atu0983  976888 ..  976904 -  -6.7   -4.2349   TGTCCAGAGGCAAAA              GTTAAAA GAA TTTTAAC              CCCTTGAACCGACTC  74 141
        pleC  974431 ..  974449 -  -4.4  -3.75332   ACTCGCCAACGCAAA             GGGGCGCA AAC CACGCCCA             CCAAGCTTCAATGCA  55 33
     Atu0963 NONE
     Atu0962 NONE
     Atu0961  949949 ..  949973 -  -2.2  -3.46873   TGAAATTCAACAATA         CCGG-AACA TATCTCAC TGTTGCCGG          GCTCAGAACTCAGCG  47 35
     Atu0960  948540 ..  948551 -  -7.2  -3.14931   TGCAGCTTCTATCAA                GCCG CTCG CGGC                 GCGAGACGAAGACCC  54 92
     Atu0958  946923 ..  946952 -  -7.1  -2.90075   GCCGTTTCAAGGATA       CCAGCG-GCGCC TATCTCT GGCACCCGCCGG       CCGCAGCCGGTCAGC  51 257
     Atu0952  941928 ..  941981 - -21.9  -3.96618   TCGAACCGCAAACAA GCGGGTGCCGCATGTTTCTTCTCCCC GGC GGGGAGAAGAAATCTTCGGCA-CCGC ATCCGCCCAAAAGCG 100 308
     Atu0950  938175 ..  938212 -  -3.3  -2.58249   TATATTGCCGACAAT   CTGGACCGCTTGAAG GGCTGAGG CTCAAAGCGGGCCCG    CTGCGCTTACGCCGG  40 32
     Atu0948  936418 ..  936436 -  -2.2  -4.07568   CCTGCTTTCCGAAAA             CGCCCGCA TGC CGGTGGCG             GAACTGGCGCGCAAA  57 439
     Atu0946  935063 ..  935094 -  -5.9  -2.62184   CGCGCGGCGAGAGCA     CTCTCTCCAGCCCAA GGGC TTGGGCTGG-GTG-G      ATACCGGCTCGAGGC  49 74
        cscA NONE
     Atu0943  931105 ..  931122 -  -6.9  -2.75074   GGCACCTGAAGAGGA             GCGCAAG ATGA CTGGCGC              ATTGCTGCCCACGGT  50 303
     Atu0935 NONE
     Atu0934  924058 ..  924068 -  -2.4  -4.15006   ACATTTACCTGAAAA                 GCTC GGC GTGC                 GTTCCCGCGCGGGTG  56 4
     Atu0931  919907 ..  919957 -  -4.9  -3.91716   GGAGTGTGGAAAGAA TATTCG-GCTGTTTTACAG-CGGGG GAC CCCCGACTGTAAAAAAGTTCACATA GGAGCATTTTCGAAC  58 220
     Atu0930 NONE
     Atu0929  916935 ..  916945 -  -8.2  -3.64259   AATTATCCTCAATAA                 GCGC GAT GCGC                 CCGGATATCACCGCC  68 120
        lysE  914737 ..  914747 -  -2.4  -4.07568   TCCCCGTTTGGAAAA                 TGGC GTG GCCT                 GTTTAGTCCTCTTGA  56 81
     Atu0926 NONE
     Atu0925  913224 ..  913239 -    -9  -4.08767   TGGATCGTGCGAAAA              CCAGTC TGTG GACTGG               CCTATGCGCAATGTG  80 337
     Atu0923  911515 ..  911528 -  -3.7  -4.64861   GCTGTGGAAAAGAAA               GGCGC GGAG GCGGC                GGGGGCGATCTTCGT  70 341
     Atu0920  907712 ..  907738 - -16.7  -5.07486   CATGTGCAAGAAAAA         GCCCACGGAAA ACAGG TTTCCGTGGGC         AAGTCAGGCAGGCAG 100 127
     Atu0919  907135 ..  907161 - -13.1  -2.70932   TGCGCGGGGCAAGGA        TCGCCCCAA-GG AACG CCATTGGGGCGA         CGCGGACTATCGCCC  69 75
     Atu0908  898196 ..  898219 -  -2.3  -3.78934   CGGCGGGGAGAAGAA          TTCGCGGCA CGGTCT TGCCGCTCA           AACCGGCTCGAACAC  52 23
     Atu0903  894587 ..  894604 -  -3.3   -3.0792   CAATAGGGCATTTAA             CGTCCGA CACC TCAGGCG              GTTCCGGGGCGGCGC  43 65
     Atu0902  892933 ..  892943 -  -2.4  -3.54459   GGAACCTGCGGGAAA                 TCCC GGC GGGT                 GAGATCGTCAGCTAT  47 481
        ptrB  887327 ..  887353 - -14.4  -3.68435   TCGTCCAAAATAAGA         TCGGGCGACGAT TGG ATCGCCGCCCGT         TTCTGCATTCAGCGT  95 42
     Atu0896 NONE
     Atu0895 NONE
     Atu0894 NONE
     Atu0893  883468 ..  883488 - -12.6  -2.79796   TTCGACGTGATTAGA            TCCTCGGC ACAGG GCCGAGGA            TGACGCCGGGGGCAT  76 160
     Atu0892  882765 ..  882780 -  -4.7  -3.77832   GTGGAAACGGAAGAA              GATCG CATCAC CGATC               TGCATGTCTGGCAGG  57 188
     Atu0888  880465 ..  880493 -   -14  -4.10161   CAGGACGTTTGAAAA       CAACAAAGCCGCC TGAC GGCGGC-TTGTTG        ACAATATGATCTGTC 100 155
     Atu0887 NONE
     Atu0886  879117 ..  879134 -  -6.9  -4.23674   GCTCAGCAAGATAAA             GCGCGCA AATT TGCCCGC              CGGCCGCAGCCTGCA  71 233
     Atu0880  875688 ..  875699 -  -7.2    -3.794   CCGCAATTCATCAAA                CCCG GCTT CGGG                 CCGATCTGGATGCAG  63 261
     Atu0878  874161 ..  874179 -    -3  -4.11216   CGTCTATCCGGAAAA             CGCCCACA ACA TGTGGGAT             GCGCCGCGCATCCTT  57 251
     Atu0875  872107 ..  872122 - -10.4  -2.62184   GCTTCCGGCAGATGA              TCGCCG TCAT CGGCGA               TAGCGCCAATGCGGC  60 185
        oxyR  870537 ..  870563 - -12.2  -2.52676   GAGGTTCGGAAGCTA         CGCCCGCGTCAT CGA ATGGCGCGGGCT         ACGTTGTTAACGAGG  71 212
         tam  865608 ..  865632 -  -2.7  -2.91276   GGCGGGTCTAGAAAC          CGTTCATCCGC AAC ACAGGAGAACG          ACCATGACCCACCCC  42 403
     Atu0867 NONE
     Atu0863  860300 ..  860310 -  -2.4  -4.09739   TGAACTGGCTGAAAA                 GGCC ATT GGCA                 TGATTCTCGGTTTTC  57 356
     Atu0861 NONE
     Atu0860  858320 ..  858352 - -16.2  -3.59979   CGCCGCGACGTTAAA      GCGCCGCCCGCCCA TCGAG CGGGTAGGCGGCGC      GCTTGTTTCTAGCGC 100 34
     Atu0856  855702 ..  855732 -  -7.5  -4.07568   GCTTCTTCTCGAAAA       CGATCTGCCGGGG GTCCG CTCCGGCAGATTA       CCGCTCTCTCGATAG  74 23
     Atu0852  852957 ..  852971 -  -3.5  -3.02745   TTTACCGATAAATCA               TCCCG TCAGC CGAGA               TCGATGAGATCGCGG  45 16
     Atu0851  852060 ..  852075 -  -6.8  -3.62597   CGGACCCGTCAAGAA              CCGTGG TCTG CCACAG               GCAGTACCGGGTTTC  62 404
     Atu0850  850033 ..  850044 -  -7.2  -3.60792   CCGCGAAGGTGGAAA                CGGC GCTC GCCG                 AAATGGCCTTTTACC  60 492
     Atu0846  848168 ..  848184 - -10.8  -4.82901   CTCCTCGCATAAAAA              GGCGGC CTCGT GCCGCC              TTTCTCTTTTTCGGC 100 41
     Atu0843  843416 ..  843448 - -16.2  -3.10622   TACGCTGAAAACAAG      CCGGCCGAGCCCGG ATAAA CGGGGCTCGGCCGT      TTTCGGAAAAGCTGG 100 43
     Atu0842  842028 ..  842041 -  -3.7   -3.9941   GTTTTTACAACGAAA               CGGCG GATG CGCTG                GCGGCGGCGACCTAT  56 498
     Atu0837 NONE
         gst  835218 ..  835246 -  -6.5  -3.14132   CTTCCGCCGCATGAA        CGACCGCCCGGCG GTG CAGCGGGCGCTGG        AGGGGGAGAGAGGCT  54 272
     Atu0827  825940 ..  825958 -  -3.9  -4.66987   TACAGGTCAACAAAA            GCTTTCAC GACT GTGAA-GC             TTTAATGAAGGTTTT  69 83
     Atu0826 NONE
         qor NONE
     Atu0824  822372 ..  822417 -  -3.2  -3.95153   TGAAGCAGCGAGAAA GCCT-CTTGCCAATCTCCCCCC TTGA GGGGGGAGAT-GTCCGGCAGGA CAGAGGGGGGTAACG  56 88
        cysH NONE
        cysD NONE
        cysN  813981 ..  814001 - -16.9  -5.35815   CAGACCAAACAAAAA            GGCGACCAC ACC GTGGTCGCC            TTTTGCCGTTCATGT 100 49
     Atu0813  812402 ..  812423 - -14.4  -3.92659   CCCGGAAAAGTGAAA           GGCCCGCC GTTTCG GGCGGGCC            TTGTTGTGTTCGGTC 100 54
         mqo  810295 ..  810320 - -14.7  -5.06414   CGCCTCCAACAAAAA         CGCCGCGCATC CAGA GACACGCGGCG          TCCAATCTTAAATTT 100 53
     Atu0810 NONE
     Atu0809  809315 ..  809334 -   -10  -4.11394   ATGCCATGCCGAAAA            TGCCGGCGG CAC CCGCCG-CA            CAATCGCCAAGCCCT  83 264
     Atu0807  808291 ..  808301 -  -8.2  -2.68545   CCGGGAGAAGAACAG                 GCGG TAT CCGC                 TCATTCCGTCAAACG  56 98
     Atu0804  804852 ..  804870 -  -5.9  -3.05343   TGCACAGGCGTAAGA             CACGGCG TCGAC CGTCGTG             GAACCGGCCGCTGCT  52 305
     Atu0802  800000 ..  800035 -   -19  -3.06796   CTGTACCGGATGGAA    TGCCTTGCGAGGCCGC TGCC GTGGCCTCGCAAGGCT     TTCTTTTTGGGGTGC 100 261
     Atu0799 NONE
        mutY NONE
     Atu0797  793069 ..  793091 -  -2.7  -3.72324   CACCTCGATCAATAA          TATGTC-GCG ATAT CGCAGACATG           GCCAGCCCTCAAGTT  51 73
        attS NONE
     Atu0795  791996 ..  792033 - -14.1  -4.12532   TCCCGGATAGAGAAA   CGACCAACGCCCGGCAC CCTG GTGTCGGGCGTTGGTAT    TTTCGAATATAAAAC 100 42
     Atu0790 NONE
     Atu0789  786624 ..  786634 -  -6.8  -3.63515   GTTCATCTTCAACAA                 CGAC CAC GTCG                 CCATTCCCAACGGAC  60 333
        thrC NONE
     Atu0786  783127 ..  783151 -  -9.3  -2.87132   CCTGGGCGGCAGATA          TCGCCATCC GCAAGCG GGACGGCGA          AAAAGATGAGCGGTC  62 71
        rimJ NONE
     Atu0784  779525 ..  779545 - -12.6  -2.78816   GGATGCGTGATTAGA            TCCTCGGG ACGAG CCCGAGGA            TGACGTCGTACTCGT  76 72
     Atu0780  776200 ..  776238 -  -3.9  -3.85092   AGCAGGGACATGAAA  TCTGTCATGCGG-TTTTC GTTT GAAATGCCGTATGCCAGA   CACCCGCTCAGGGCT  56 33
     Atu0779  775603 ..  775613 -  -2.4  -3.50853   GCCCGCGAACGATAA                 GTCC GCG GGCC                 TGATTAATATTTGAT  47 72
     Atu0778  772577 ..  772593 -  -6.5  -2.62613   GTCGATGTTAAATAC              GGCCAGA ACA TCTCGCC              CGAAGGCCTGAATGG  49 209
        ialB NONE
        tldD  760078 ..  760103 -  -6.9   -3.8766   GCACACCAGAGGAAA         CCTCA-TCATGG CAG CCATGTGTGAGG         CTATGGGCTGGTAGG  65 102
     Atu0764 NONE
     Atu0763  758617 ..  758637 -  -4.7  -4.57073   GAGGCCTCGCAAAAA            TATGCCGCT GAA AACGGAATA            TTCCGCGACCCGGAC  70 257
     Atu0761  757420 ..  757430 -  -2.4  -4.56597   TTCGCGCTGGAAAAA                 GCGG TGG CCGA                 ATATACCGCCAGATA  66 234
     Atu0759  756345 ..  756374 -  -4.1  -4.08692   TAACCCCTCCGAAAA       GGGATGCCTGCGA TCAT TCGCCTGCACGCC        CTCGGTTTAATCAAC  60 133
        dnaJ  755106 ..  755124 -  -2.4   -3.3062   GCCAAAGATCATCAA             CTGTTAGG GAG CGTAACAA             AGGGTGCTTTGTCCC  43 58
        fabI  754177 ..  754187 -  -2.4  -3.27259   CACATAGACGAGCAA                 GGCG ATA CCCC                 GTTTTCAAACGTCGC  43 45
        gpmB  753481 ..  753514 - -14.1  -2.66008   AAACGAGCGATATCA     TCCGTTTCTTCTCCCC GCC GGGGAGAAGAAA-GAA     GCGGCGGCGTTCAGC  81 97
        aroC NONE
        ribA  750445 ..  750461 -  -4.3  -4.30719   GCCGGGGAGAAGAAA              CAAGCGA TAT CCGCCCG              CTCCATATTCACCGA  66 78
     Atu0751 NONE
     Atu0750 NONE
        bioY NONE
     Atu0748 NONE
        xseB  745827 ..  745855 -  -8.1  -3.25823   TGCTTGTCACAGGAA       TCCAGCCGACGC GCGTCT GCG-CGGCGGGA        AGAGTCTTTTCAGCC  62 98
     Atu0746 NONE
         dxs  742697 ..  742717 - -16.9  -3.87815   CTGTATCCTGAGAAA            GAGGCGGGA TAG TCCCGCCTC            CTGTCCCGGCAATCT 100 43
     Atu0743  741179 ..  741203 -  -9.9   -2.5474   GCGCATCCAGAAGAT          CGGGCAGGGCA TCG TGCCATGCCTG          TCGATACGGGCGGTT  63 250
     Atu0739  738649 ..  738666 - -14.1  -4.36127   TTGAATAACGGAAAA             CGGGGCC GCAG GGCCCCG              TTTTTGCATCATCAC 100 49
     Atu0737  736359 ..  736370 -  -5.8   -3.1247   ACCCCGCAGATGCAA                GCGA TTTA TCGC                 TGGAACCACCCCACA  52 19
        tlyA NONE
     Atu0735  734161 ..  734192 -  -5.8  -3.25823   TGCTTGCCACAGGAA      TCCAGCCAGCCCAA GTCC TTGGGCTGAAAAGA       TTTCCTCTCGCCGCG  54 154
     Atu0731  729916 ..  729939 - -18.2  -2.93382   GCTGAGATCGACAGA          GCCGTCCGGT CACC ACCGGACGGC           TTTTTGCTGTCACAA  95 35
     Atu0729  728898 ..  728921 -  -6.6  -3.29144   CGACGGCTTTTACAA          CGGCCACCGC GGCT ACCGTGACCG           TCGCGCGGGTTACCG  56 242
     Atu0725 NONE
     Atu0724 NONE
     Atu0723  722209 ..  722246 -  -2.5  -3.21099   TGCCGGGATCAGGAA   CCGG-AACTGGCGCACAC GCT GTCCGCGCTTGTGACCGG   TGCAGTGGAAGGGCT  43 482
     Atu0721  720455 ..  720495 - -10.9  -2.78715   AAGCGGGCGATGACA  GGCGCGGTGAGCCGGGGTC GAG GGGCGTGGCTCACCGTGCC  CCTTAGGTCGTCATG  66 257
        rnhB  719698 ..  719714 -  -8.7  -2.73468   CAACATTTTTAACTA              CCCGCTT TGA AAGCGGA              GAAGATTAAAAGTCC  60 53
        fabG NONE
        dgoK NONE
        kdgA NONE
     Atu0702  702659 ..  702671 - -10.5  -2.75844   GCCCTTACCTGAAAG                GCGCC CCA GGCGC                TGTTATTGCGGCAGG  66 54
        mutL  697084 ..  697102 -  -2.2  -2.98088   TCCCAAATTTATATA             GCTCGGCG CGG CGCAAGGC             CACCCCCGCCTGCCT  40 59
     Atu0698  696393 ..  696443 -  -2.5  -3.60627   GGATTTCAGGGGAAA GCGCGTGCTGGCTTTCGCCGGTATC GCC GAT-CCGGCGAAATTCTAT-CGCAC CGTCGAGGCGCTTGG  49 332
        kefB  688254 ..  688281 -  -8.3  -3.53343   AAGTGGTGGTGGAAA        GCGGCGAGATC ATCCAG GCACTCGCCGC         ATCCGCCGCCATACC  62 482
        codA  684191 ..  684207 -  -5.8  -4.14392   GGCCAACCGCGAAAA              CAACCC GCAAT GGGTCG              AATCGCCGGAAGAAA  68 418
       groES NONE
       groEL  676281 ..  676300 - -13.6  -5.26875   GCGGCAATGAAAAAA            GGGCGATC CGAA GATCGCCC             TTTCGTATTCCGGTG 100 51
     Atu0681  675240 ..  675257 -  -2.7  -2.64973   ATGAACGGCAGACGA             CAAATTG TCTT CATTTTG              TGAACGATAAGCGAG  40 56
     Atu0680  674640 ..  674661 - -17.3  -6.14618   CACAAAAGAAAAAAA           GCCGCCGGA TCGC TCCGGCGGC            TTTTTTGTCGGACAG 100 50
     Atu0675 NONE
     Atu0674 NONE
     Atu0673  669382 ..  669421 -    -9  -2.63102   AGGAGCGCCATACCA  GCCGCGCGGCGATGGAAC TGGA GCGCCTCAGCCGGGCGGC   GTCGGAGGATTACAA  56 88
     Atu0671  667070 ..  667094 -  -9.1  -3.36581   GAAAGCCTGAAGGAA          GTGGCCCTGCC TCC GGCGGGACCGC          TGACGCTGGATGGCT  66 347
     Atu0669  665122 ..  665143 - -13.7  -5.07011   GACAGAAACGAAAAA           CGGGCGGTC AGCT GACCACCCG            TCTTAAGGCCGTTCC 100 188
     Atu0668  663962 ..  663978 -    -5  -4.59773   GCCTATGCCGAAAAA              GCCGCG CGTGT CTCGGC              GCTTGCGAAGGACAT  73 434
     Atu0664  658797 ..  658818 -  -4.3  -3.77553   CAACACCATGAACAA           GCG-CGCCGC CAT GCAGCTTCGC           CTGCAACAGACGGTG  57 398
     Atu0662  656633 ..  656647 -  -2.8  -4.55023   CCGAAGAGCACAAAA               GGTTCC ATA AAAACC               GGAATAAAATGGATT  67 64
     Atu0661  655230 ..  655243 -  -2.3  -3.50555   TGGAAAGAAGACGAA               GCGGT TTCA ATCGC                CGTCATTCCATGGTT  47 18
     Atu0660  654382 ..  654410 -  -4.5  -4.16016   CGATTTGCGAACAAA       GTTGCGACCGGG TGGTTC CCCGGCCGG-AC        AGCCCGATGCGGTAA  62 108
     Atu0659 NONE
         pit NONE
     Atu0657  651317 ..  651330 -  -2.3  -3.23638   TTAAAGATGCATGAA               GCGCA ATGG TGCCC                CTCAGTTCCAGTCGC  43 27
        gsh1 NONE
     Atu0655 NONE
     Atu0654  648195 ..  648211 - -10.8  -4.27519   AGCCGACAACAGAAA              GGCCGG GCTAT CCGGCC              TTAGGCATCTCACCA  90 35
     Atu0652  644758 ..  644783 - -12.6  -4.88228   AGGGAATACGAAAAA         GCCCGGTCGCG TCATC CGC-ACCGGGC         TTTTATGTTCTGGAC 100 50
        purD  637318 ..  637328 -  -3.2  -4.82901   TCGCTGTCAGAAAAA                 GACG CTG CATC                 GAAACCCCCGAAATG  70 180
        mcpA  634624 ..  634645 - -15.1  -4.88918   CCAGTTGAAACAAAA           GCGCCGGAG TTTC CCCCGGCGC            CGTTGTTGATAGCCT 100 50
        ispB  622667 ..  622684 -  -6.3   -4.1673   CAACCCCGCAAGAAA             TTATGGC CCGT GCCACAA              TCACGCCTTGCGGAG  67 104
     Atu0633  620705 ..  620731 -  -2.9  -3.53012   CGGTGGCCCCGGAAA        CCTCATGCAGGC GCAT GCC-GCGTCAGG         ATTTCTTGTCCGGCG  49 21
         ipk NONE
        moaB  619076 ..  619102 -  -4.4  -4.56597   CCGTGTCCTGAAAAA        CGGCATGGTCG AACGCA CGAACA-GCCG         TTTCGACACGACGAC  70 178
     Atu0629 NONE
     Atu0628  616669 ..  616681 -  -5.5  -4.14598   GTGAAGCAAACCAAA                GCCTG CCT CAGAC                GCGCAATTCCTGAAA  65 20
     Atu0621  609232 ..  609243 -  -7.2  -3.07113   GACCAGCTGATGGAA                GCCG TTGG CGGC                 ACGCCCGATCTGGTC  52 359
     Atu0618  607360 ..  607383 -  -8.1  -3.96841   TGGCAAGAAACACAA          GCGTGACGG TAAGCC CCGTGACGC           TGTTGTGCTGTCGCA  74 216
        pleC  602585 ..  602622 -  -5.5  -3.28712   TCTGCGTGGCGAGAA   GAGTCTTTTCAGCCCAA GGAC TTGGGCTGGCTAGATTC    CTGTGACGAGCACAG  52 112
     Atu0613  600724 ..  600741 - -14.1  -2.96979   AGCACAACTCATACA             GGCGGCC GTAA GGCCGCC              TTTCTTTTTGCTGAT  86 53
        aceA NONE
     Atu0606  592821 ..  592859 - -13.9  -2.96249   CGTCATGAACAATGA  CGAT-CGCCACCGCCGCG ATAT CAGGACGGTGGCGGATCG   GATGACCCGTCTCAT  75 105
     Atu0604  591567 ..  591589 - -14.2  -2.51966   TCAAATGCCAGCAAG           GCAGGATCAC CCA GTGATCCCGC           TGCACATGATGTCCT  81 52
        glnA NONE
        ordL  587308 ..  587325 -  -2.7  -2.61728   AGGTTCAACAGGAAT             GATCTGA CTGC TCATATC              GATTCTCTCGATCTT  40 159
         zwf NONE
         pgl NONE
         edd  583158 ..  583182 - -16.5  -3.58731   AAAACAGGGTTGAAA          GGCGAAAACCG CAT CGGTCTTCGCC          TTTCAGGATGTCAAT 100 36
     Atu0597  581475 ..  581513 -  -5.8  -3.42069   TCAACGCCAACAACA   CCATCCACGTCCGCTTCC TGC GCATGCTGACGCAGAAGG   AACTGGACCGCATCT  56 125
     Atu0596  581014 ..  581037 - -16.8  -5.30616   GGACCGAAATAAAAA          CCCCGGAACA TCCC TGTTCCGGGG           TTTTTATGGCTTTTT 100 117
        aglR  572986 ..  572996 -  -2.4  -3.14564   CGATGTCGGCATCAA                 CCGC ATT GCCG                 CACCGGAAAAGGGCG  43 228
     Atu0586  568628 ..  568638 -  -3.2  -3.57039   CATCGACAATGAGAA                 CGAC AAT ATCG                 GTAAGGACCCGCAGT  51 291
     Atu0559 NONE
        flgF NONE
        fliI NONE
     Atu0556  541998 ..  542019 - -10.1  -5.72622   CTCACAAACAAAAAA           GCGCGCC GGATGTGT GGCGCGC            CTTTTTAGCGGGGAG 100 49
        flgB NONE
        flgC NONE
        fliE NONE
        flgG NONE
        flgA NONE
        flgI NONE
     Atu0549 NONE
        flgH NONE
        fliL  536507 ..  536519 -  -6.3  -4.31433   GATGGTTACAAGAAA                TCGAA TCA TTCGA                TGACAAAGGTCCGGA  71 18
        fliP  535711 ..  535734 - -10.2  -4.28651   ACTAAAATGCGAAAA          CCCCGC-GGCC TTG GGCGTGCGGGG          TTAAAAAACAGGGTT  90 69
        flaA  534446 ..  534456 -  -3.2  -4.15044   GCTTGTGGGAAGAAA                 TGGA TCC CCCA                 GCCCCGAAGGGCTAT  58 55
     Atu0544 NONE
        flaB  533073 ..  533090 - -14.1  -5.40464   GAGCACAAACAAAAA             CCGCGCC TTTC GGCGCGG              TTGATGTTTTCGGCT 100 52
         fla  531845 ..  531866 - -13.7  -4.35524   GCGTCAAATGGAAAA           CCGCGCCTC TTGC GAAGCGCGG            TCTCCATATCCGAAT 100 93
     Atu0540  531198 ..  531211 -  -2.3  -2.60496   GCCTTGCGGAAAGAC               GCGTC CTTA GACGA                ATTTCCGCGGCGTTT  38 63
        murA  529799 ..  529813 -  -3.4   -3.9392   TTGTACTGGAAATAA               GCAGTC GCG GCCCGC               TGTGCAACGGGTGGA  56 66
     Atu0538  529278 ..  529299 -  -8.7  -3.33399   GGCAAGGAAAGGCAA           CCGTTGCGA GGGC TCGCAACGT            TTATTCGCTGTCGGG  66 26
        hisD NONE
     Atu0536 NONE
     Atu0535 NONE
        infA NONE
         maf NONE
     Atu0532 NONE
     Atu0531  524602 ..  524616 -  -7.8  -3.73775   GTCAGGCCCAGCAAA               GCGGCA GAA TACCGC               CGATGCGGCGCAAGC  67 70
     Atu0527  517677 ..  517702 -  -8.9  -2.58812   TTGAAAGTCAATGCA         GCTCCCGGATC GCAA GGTCCGGGAGT          TTTTATTCGGCCGCT  59 28
     Atu0513 NONE
        phaA NONE
        phaC  499870 ..  499912 -  -2.1  -2.82623   TCGGGGCGACAACGA TGTGGAAGGGGAATGACATCA TTT CGAT-TCCCTC-CCGTCCACA TGGTCAGTACCGGTG  39 1
        phaD NONE
        phaE  497748 ..  497773 -  -3.3  -4.53607   AAAAGGACCAGAAAA         GGATAATCGAA CTCA TTCGAATATCT          CCATCAGTAGTTTTT  67 12
        phaF NONE
        phaG  497123 ..  497140 -  -3.3  -3.53012   GTCCTGGGTTTGAAA             CGGCCCT GATC AGGGCAA              TCATAAATGCTCCCG  49 26
     Atu0499  485696 ..  485713 - -10.5  -4.07568   CTTTCTGTCTGAAAA             GACCGGG CATG CCCGGCC              TTCATCCGTCATGCC  86 185
     Atu0498  484440 ..  484454 -  -5.6  -2.87944   CACGACGATATCATA               CTGCCC GAT GGCCAG               CAGCAGCTGGTCGGT  48 253
     Atu0496  483006 ..  483020 -   -10  -2.72511   GGCAGCCGGCGAAAT               TGCAGG TCA CCTGCA               TCCGTCCGCCACGGT  61 268
     Atu0493 NONE
     Atu0492  478719 ..  478746 - -18.6   -4.1347   CGTCAATCACAGAAA        CGACCGCTACAT CGCC ATGTAGCGGTCG         GCCGTTGCGGTCAGG 100 46
     Atu0488  475845 ..  475858 -  -5.9  -3.90922   AGCCGGCGGAAATAA               GCACG AAGC CGCGC                CGGGTGAGCGTCTGA  63 59
     Atu0484  472988 ..  473007 -  -2.1  -3.30323   CAGGAGTAAAGAAAG            GAAAGGA ATAAAA TCCTTGC             TCTAGGCCACCATTG  43 27
          c1  471818 ..  471830 -  -9.1  -4.25104   TGCGTTCGACGAAAA                TCGGC ACA GCCGA                AATTTCTCCGTTCCT  79 441
     Atu0480  468088 ..  468106 -  -4.4  -3.61398   GCTGGCGGTGAACAA             GGCGGGGA AAT TCACCGGC             TCCGGAGCGGATGCG  54 449
     Atu0478  465451 ..  465490 -  -7.8  -3.22094   CTTTAGATAAAATGA  CGGACCTTGCCGGAGGAA GAGC TTCGTTCGGCAAGGTGGG   TTGATGTTACACGCA  59 169
     Atu0473  461784 ..  461808 - -13.6  -5.06414   TTGGTCCAATAAAAA         GGCTGG-CCCG TGAA CGGGACCAGCC          TTATTTTCTGACACC 100 62
     Atu0471  460285 ..  460295 -  -3.2  -3.34013   CACTCGTGCAATCAA                 GCTC ATC GAAC                 ATCAGTTCTGAGTGC  47 246
     Atu0467 NONE
     Atu0466 NONE
     Atu0465  457894 ..  457908 - -12.8  -5.64274   TGACGCACAAAAAAA               GCCCGC AAC GCGGGC               TTTTCCATCTCTATA 100 49
     Atu0463  456679 ..  456709 -  -6.6  -4.07746   GTTGGAAAAACAGAA       GGACATGGTTGCGC GCG GCGCTTCCAAGACC       ATGAACAGCCGACAT  68 469
     Atu0459 NONE
     Atu0458  454250 ..  454267 -  -4.2  -3.18912   TCATTCAGTGATTAA             GGTTTA GCTTCG TAAACC              ACCCACCACTGTTCG  49 4
     Atu0456  451450 ..  451467 -  -3.4  -4.20783   ACGTCACCGAACAAA             TCG-GCC TAAAC GGCTCGA             TTTATGGACAGACCT  58 82
     Atu0455  449490 ..  449500 -  -4.6  -3.55622   CTCAACCGGCGTAAA                 CGGC CAG ACCG                 GCGCACCGCTGAATG  52 69
     Atu0452  447075 ..  447093 -  -5.2  -3.57144   CCCCGCAGCGTGAAA             TCGCCGAC GCC ATTGGCGA             TAGCGCGATTGAGCG  55 73
     Atu0451  445696 ..  445740 -  -5.5   -3.3082   AATTGACGAAACAGA CGGGATTGCCGCGCGCCACCA TCG TAAAGGCCATCGGCAATCCGG CAACCGCAAAGCCGG  52 281
     Atu0443  438385 ..  438397 -  -5.5  -3.53224   CATTTTCGTTTGAAA                CGGAC CGC ATCCG                GGCGGAGGCTTGGCG  55 43
        intD  433401 ..  433415 -  -2.1  -3.42605   TGCAGCTAAAATATA              GCACCT GTGA AGG-GC               GAATAACCAATCATA  47 440
     Atu0433 NONE
     Atu0432  428078 ..  428107 - -19.4  -3.68351   GGCCGATCAGGCAAA       CCATGGCCCGAC ACCTGG GTCGGGCCATGG        CGATTTGCCGATTGA 100 45
        apaG  427454 ..  427475 -  -6.5  -3.75332   ATGCCTGAATCGAAA           GTCGCGCTCT AAC AG-GCGCGGC           TTTTCCTTTGCCGGG  62 50
     Atu0418 NONE
     Atu0417  412848 ..  412860 -  -4.7  -3.53091   AGCTGCGCGGGGAAA                CGCGC GAT GTGCG                GCCGGGTGCTGCTGC  52 117
     Atu0416  412322 ..  412343 -  -3.6  -3.78026   TTGAAAGCGAAAACA           GCGCGGCA TTGACC TGCCGAAC            CTGCGTTTGTAACGC  56 115
     Atu0415  411146 ..  411165 -  -2.7  -3.68886   ACCAACTGAGCTAAA            GCGGCCC GATTAT GACCCGC             TTGTTGCGGATCAGC  51 145
     Atu0413  410580 ..  410590 -  -3.2  -5.22943   ACGAAAGCCAAAAAA                 CGAC AGG ATCG                 CGAGAACGATGACGA  84 195
     Atu0411  409618 ..  409637 -  -7.2  -5.40072   CCTGCTTTAAAAAAA            TTCCGG-TC ACG GAGCCGGAA            ATCCTTCGGAACGAT 100 58
        fadD  400160 ..  400177 - -12.7  -5.18371   CGGGAGAAAAGAAAA             GAGCCGG TCGC CCGGCTC              TCTCTTCGTTCAGTT 100 35
         pgi  398394 ..  398411 - -12.7  -5.16237   AAGCGCATTAAAAAA             GCCGGAG ACAG CTCCGGC              TTTTTTTTAAAGGAT 100 45
     Atu0386  378294 ..  378313 -   -15  -2.92425   AATTAAGCCGACAGA            CGTGCGCG GCCG CGCGCACG             GCGGGCTGCGAGAAC  86 172
        rnpA NONE
     Atu0384 NONE
     Atu0383  375129 ..  375141 -  -6.2  -3.89346   GGCGGAGCTTACAAA                GCGC GTGAA GCGC                GATCGCCAATTTGCC  62 296
     Atu0381 NONE
        argB  373515 ..  373531 -    -5  -3.55622   GCCAAGGTCTGGAAA              CCGTCG CTCGC CGTCGG              TTTCGTGGGCGCCAC  52 276
     Atu0378 NONE
     Atu0377  371267 ..  371285 -  -9.5  -5.30616   CCATTGAAAGAAAAA             GCCCGCC GATTG AGCGGGC             TTTATATTTGCGGGA 100 41
        iunH  369325 ..  369349 - -12.8  -5.07652   CCGCTGAAAATAAAA          GGGCCGCTGG CTTTT CCAGCGGCCT          TTTTTTGTTCCTGTC 100 45
        dapD NONE
        dapE NONE
     Atu0369  362898 ..  362909 -  -7.2  -2.91582   GATCTCATCGAGATA                CGCG CCAC CGCG                 CAGAGTTTTCTGCAC  51 273
     Atu0365 NONE
        rbsK  358440 ..  358467 -  -8.5  -3.73122   GAGAACAAGGCGAAA        CGAGA-AGGCCG CAGCT CGGCCTATCTCA        CCTTCATCCGTCGCT  68 106
     Atu0350  345692 ..  345715 -    -8  -2.70022   GTGATTTGATATAAT          CTCCGCCCGA ACCG TCGGGCGGTT           TTTCGGATCACGGCG  56 198
     Atu0335 NONE
     Atu0334 NONE
     Atu0333 NONE
        rpoN  325145 ..  325166 -  -3.6  -3.60048   GGTGCGGCAAAAAAC           CGCCGCAA ACGTGA TCGCCGCG            TTGCTCAGAAGGCGG  51 30
     Atu0331  324312 ..  324350 - -13.9  -2.64735   ATGCCATCGAGACGA  TGCAGGAGGCAGATGCGC CTTG GCGC-TCTGCCTCCCACG   TCTTGTCAGACTGTT  78 40
        ptsN  323766 ..  323782 - -10.8  -5.24129   TTCCGTCATAAAAAA              CGCGCC TTCAG GGCGCG              TTTTTTATTGTCGTT 100 64
         rph NONE
     Atu0326  320339 ..  320379 -  -7.7  -2.57931   CGTATCCGGCAGAAG CGATGCGCCGGGG-GCA GAAAGTTGG TGCTCCCCGAC-CATCG GGTTCATGCCTCCAG  54 29
        hemN  319115 ..  319130 - -11.8  -5.54894   AACGCATGAAAAAAA              GCGGCC TTCG GGCCGC               TTTTTTATTGAATTC 100 73
        ubiE  313695 ..  313711 -    -3  -3.54424   GGGCATGGTCTTAAA             GC-TTCC AGCC GGAATGC              AGGGCGGCGATGCCG  49 4
        aarF  312044 ..  312069 - -13.9  -2.59431   TTTTTTGATAACTGA         GGCGCCTGGCG GTCA CGCCGGGCACC          TTCACGTTCTTAGCT  78 35
     Atu0318  310581 ..  310600 -  -4.2  -3.82084   CTCGAACAGGAAGAA            CTGGAGCAC TAT GTGCGCC-G            CTCCTATGAGCTTGT  57 118
         dut  306853 ..  306865 -  -2.6  -3.13403   TCCGCTCGATCAATA                CCGA AATTG CCGG                GTAAAAACAATCGAT  42 56
        rhtB  306111 ..  306126 -  -5.4  -3.29381   GCAGAATAGGAGCAA              TAGCCC TCTC AGGCTA               GCGAACGTTCGTCCT  52 100
        cysK  305013 ..  305045 - -23.5  -5.47399   TTAACCGCAAAAAAA      CGATGTGCCGCCAGC GGG GCGGGCGGCACATCG      GGATATCAATTGACC 100 72
        dnaN  293701 ..  293724 -   -11  -5.26875   CGCCGAATCAAAAAA          CGCCGATGAA GCGA TCCACCGGCG           TTTCTGGAAAAATTG 100 57
     Atu0300  292941 ..  292952 -  -5.8  -2.74792   TCACGACTGGGAAAT                GACG GCCT CGTC                 TGTTCTGGCGGGACG  50 42
     Atu0299 NONE
        pyrF NONE
     Atu0297  291189 ..  291202 -  -4.5  -2.75844   TCTCTTAGCCCAAAG               CCACG CGCG CGTGA                AGAGCGGTTGTCGCA  45 79
     Atu0296  290111 ..  290127 -  -7.2  -5.69473   GACAGCATAAAAAAA              GCGGGA TGTGG CCCCGC              TTTTGATTTCCATGA 100 52
     Atu0293  287738 ..  287772 -    -7  -4.28361   CGAAGCCGAGTAAAA     GCGCCTCCTGACGAAC GAA ATCCGTCAGTTTGCGC     GCGCGTATTCGCTGC  74 190
     Atu0292  286648 ..  286662 -  -4.2  -2.92038   CCGAAAATCATCACA               TGCATG CTT CATGCC               TCTGCCAGTTGCCAT  46 19
     Atu0291  285372 ..  285386 -  -7.1  -4.08216   GTACTTCCCTGAAAA               TCGGC CCCGC GCCGA               TTGATTGTGCCCTTG  70 419
     Atu0290 NONE
         sun  283548 ..  283587 - -11.8  -4.06904   TGACCCAATCACAAA  CTTGTGTCAAA-CATTCTA GTT TAGAATGCTTTGAAACAAG  CCCGCGCGGTATTTC  90 72
     Atu0288  282157 ..  282203 -  -2.8  -2.52464   GGGGGTCGGAAGGCA CATTTGG-TAGGCGGGCCGCA GTGGAT CGCGGCCCGCCTTGCCGCTTA TTTGAAGACGGCGTT  40 23
     Atu0287 NONE
     Atu0286 NONE
     Atu0285 NONE
        tspO NONE
     Atu0283  277360 ..  277375 -  -3.2   -2.7976   CGCAACATGCGAAAG              CCGG TAGCTCAT CCGG               TAATATCCTCGCGCC  41 18
         pfs  276714 ..  276728 -  -8.6  -2.75294   TCAAAGGGCGGAAAT               TTGCGA AAA TCGCAA               GGTTTCAAAGGGCAA  57 30
        guaA  274985 ..  275005 -   -14  -4.55004   AAGACAAAACAGAAA            CGCCGCGA ACTAG TCGCGGCG            TTATCGTTCAAACTG 100 92
     Atu0278  272478 ..  272498 -  -3.1  -3.73953   ACGAGCGCGAGCAAA            GCTGCATGG CTT CCCTGCTAC            ATCATGAGTTGTAGA  54 430
     Atu0276 NONE
     Atu0275 NONE
        ampS NONE
        pecS  268599 ..  268635 -  -5.9   -3.0264   AAATGGCGTTTAACA    TTTTTCCTCCAACCTGT AGT ACAGGTTTATGGAAAAT    TGCTTACAGGATTTT  52 100
     Atu0271  267893 ..  267905 -  -4.7  -3.60048   CTGCGTTGAAAAAAT                CAGGC GAT GCCGG                CTGCCAGAAGTGCAT  52 12
     Atu0270  266584 ..  266604 - -13.3  -5.00616   CGCCGCGCCAAAAAA            GAAGCCGGC GAA ACCGGCTTC            TTCTGACCCGGGTAA 100 60
     Atu0268 NONE
     Atu0267  264049 ..  264060 -  -4.4  -3.30701   GCTGAGGAAATCGAA                CTGA CCAA TCAG                 GCCCATAACCAGTCG  49 208
     Atu0265 NONE
     Atu0264  261542 ..  261553 -  -3.6  -3.08508   CAGCCGGGAAAATCA                GGCC TGAA AGCC                 GCGATAATGGCTGGG  45 11
     Atu0263 NONE
     Atu0262  259898 ..  259922 -  -2.7  -3.12895   GCGTTGAGGAAGATA          TCGCGGAAG GCCGGCT CATCCGCGT          GCTGGAAGACTGGTG  43 138
     Atu0260  257998 ..  258017 - -16.4  -5.35354   GATAGAATGAAAAAA            GCCGCGGC AGTT GCCGCGGC             TTTTCTTTTTAGCGG 100 34
     Atu0253  250949 ..  250967 -  -6.1  -2.71791   ACCCGTCCCTTAAAT             TCTTAAC GAAAA GTTAAGA             GGGATGGGGGGTAGG  50 108
     Atu0252  250259 ..  250286 - -11.2  -5.75945   ACGCGTGAAAAAAAA        GAAAGAGCCCGC GATG GCGGGCTCAATC         AGAATTCTATCAGAC 100 55
     Atu0250  248558 ..  248577 -  -9.2  -3.24411   ATCTCTGCAAATACA            GGCGAACC GCAC GGTACGCC             TCCCGCTGGCTACTA  65 102
     Atu0249  247373 ..  247400 - -14.8  -5.10767   TATCGAACACAAAAA        CGGCCACCTGGC AGAT GCCGGATGGCCG         TTTGAGGATATTGAA 100 48
     Atu0247  244601 ..  244629 - -13.1  -3.72893   CATCCGCGTATTAAA        CGGGCAGGAGACC ATC GATGCCCTGCCCG        AACTCTGCGATGTCC  85 507
     Atu0244 NONE
     Atu0243 NONE
     Atu0242  241919 ..  241934 -  -4.6  -4.09739   GGAATTTGGTTAAAA              GCCCTT TAAA ATGGGC               TTTCAGACCGCAAAT  62 28
        lepA  239993 ..  240011 - -11.7  -4.35524   CCTTCAAACGCAAAA             GGGAGGC TGTGG GCCTCCC             TTTAACAGCGATGCA  93 52
     Atu0239  238232 ..  238247 -    -6  -4.68593   TCGATCAGGGAAAAA              TCGGCG TCAT CGCCGC               TTCGCCAATGGCTAT  76 470
     Atu0237  237140 ..  237161 - -15.9  -3.57918   ATTGATATGATAGAA           CCGCCTGCT TTTC AGCAGGCGG            TTTTTCTTTGTGGAA 100 53
     Atu0234  233850 ..  233861 -  -3.6  -3.34013   CAGCGCGCGAAGGAA                GCAG GCAT CCGC                 CGCGGCGCTTACCAC  47 488
     Atu0230  231940 ..  231950 -  -2.4  -3.06515   TCTGAGGCTTAAAAC                 GCCG CGC CGTC                 CGCTACCGCCTCAAA  42 8
     Atu0228  230803 ..  230823 -    -7  -2.82623   TTTTTCGGATAAGTA            TTTGATCT GGCTA AGATCAAA            AATGGAATGGTGCCC  52 239
     Atu0225 NONE
        ctpA  229570 ..  229609 -   -15  -4.13767   CCGGCCACGCGAAAA  TGCAGGCAACGTCCGCAC TTGT GTGGGGTCGTCACCTGCA   CGATGCTTTTCAATG 100 42
        ctpB NONE
        ctpC NONE
        ctpD NONE
        ctpE NONE
        ctpF NONE
        ctpG NONE
        ctpH NONE
        ctpI  220428 ..  220449 -  -6.5  -2.87931   TCCAGCGCGCACAGA           CGCCTGATCG TCC CGA-CTGGCG           GCTCTACTCCGCCGA  51 477
     Atu0214  218423 ..  218451 -    -8  -3.17075   TCTGGTGTAAGGCAA        CCGGGCGCTCCC GTTAA GGAAGCGCCCTT        CAAATCTGTTCTCGA  62 50
        mmsA  209532 ..  209555 -   -16  -5.00884   ACTTGTGCTAAAAAA          GCCCCGCTGC AACA ACAGCGGGGC           TTTTTATCCTGTCTA 100 54
     Atu0204  208174 ..  208205 -  -5.6  -2.91976   CAAGAACGAGAAGGA      GCGTGCCGCCGTGC CTCA GCCTGGCGGCACTG       GAAAGGTTAGAGCGT  49 77
     Atu0203  207189 ..  207211 - -13.4  -3.01712   GCCGTTTTCGCAATA           CCGGCGGG TCAATTG CCCGCCGG           CTTGTTATCCAGTGA  84 11
        aau3  205426 ..  205448 - -12.7  -5.18371   TTCGATAAAAGAAAA           GCCCGTGAC TTGTG GCCACGGGC           TTGGCAATTGCCGGA 100 56
     Atu0200  204156 ..  204176 -  -9.7  -4.66953   CGAACAGGCGAAAAA            TCGCCGC CGCAATT GCGGCGA            AGTATCAACGGCCGG  91 113
     Atu0199 NONE
     Atu0198 NONE
     Atu0197 NONE
     Atu0196 NONE
        gntK  199434 ..  199463 - -13.5  -3.06696   CTGCTCGGCAAGATA       TTGGGCGAGGCCG TTGC CGGCCACGCCGAA        CGTTTCGATATCTGG  84 245
        mepA NONE
        mgsA NONE
         glk  186710 ..  186737 -  -2.7  -2.59971   GCATCACATAGGAAG        GATAGC-CCCCT TTGAG AGGAGAGCGATC        AAGCCCTCCAGCGCC  40 24
        dapB  185525 ..  185543 -  -8.1  -4.13945   AGGCCTATCGGAAAA            GCGGCTCG ATTA CG-GCCGC             TTTCAAAGCGCTTGG  71 249
        phnG NONE
        phnH NONE
        phnI  182748 ..  182768 -  -2.4  -2.82516   TTGGCGAGCAGCACA            GCCGCTGA GCTAT TCGGCCGC            ATCGCTCATCCATTC  39 14
        phnJ NONE
        phnK NONE
        phnL NONE
     Atu0175  179511 ..  179531 - -14.7  -4.40003   GCCGACAAACAGAAA            TCCCGGGAC ATG GCCCCGGGA            ATGCAATTGCTTCGG 100 53
        phnC NONE
        phnD  177445 ..  177470 - -16.1  -4.11216   CCTTTATTGGCAAAA         GCGGCGACGCC GCAA GGCACCGCCGC          TTCCGAATATGATCT 100 46
        phnE  176437 ..  176451 -  -2.7  -2.66435   AGCTGGACGACATCA               GGCCG CTCCC CGTCC               GAATTCGAAGGATTG  40 8
        phnE  174932 ..  174948 -  -2.9   -5.1287   TGCAGATGGAAAAAA              GCGCATT CAA AACGCGG              CAAATCTTCCGAACG  76 162
     Atu0170 NONE
        phnM NONE
         gmk  172351 ..  172365 -  -2.7  -3.57561   TGGTAAGCCTTGAAA               GCGCG TTTGT CGAGC               AGACCGACTGCGGCA  49 43
     Atu0167 NONE
     Atu0166  170814 ..  170866 -  -2.4  -2.63891   AGCCTCAAAAGAGAT GGACCTGTCCCGGGTGCGCGACCA TCTGT TGATCTCGCCTCCGACACTGGCGC GTTAACCGCTCTGCC  38 88
     Atu0165  170340 ..  170367 - -18.5  -5.21236   AACCGACAAGAAAAA        CCCGGCGGATC GAATAT GATCCGCCGGG         CAAACCGGATATGGC 100 204
     Atu0156  162133 ..  162150 -    -7   -2.7263   ACGATTTCGCGAAAG             TGACGG TGCGGT CCGTCA              AGGCGCGATGCGCCT  52 23
     Atu0155  161572 ..  161586 -  -3.4  -3.54307   AAGACGGCCCGCAAA               CACGTC AGT GTCGCG               CAAGCACTAAACTCT  49 32
     Atu0154  160853 ..  160870 - -12.7  -4.23007   TATAGAATGTGAAAA             TGGCGCC CCTG GGCGCCA              TCTCTGTTTTCAGCG 100 55
        fabA  159518 ..  159537 -  -4.2  -3.01924   GACCTTTTCTTAAGA            TTTCGGCC GGAC GACCGAAG             CCGCCCGGCGTTTGT  47 60
        fabB NONE
        fabI  157417 ..  157435 - -13.1  -5.24531   ACGGCGCATAAAAAA             GCCCGGC ACATG GCCGGGC             TTTTGTCGAATATCA 100 50
     Atu0148 NONE
     Atu0147  156066 ..  156113 -  -5.5  -4.19953   GACCCAACCGTAAAA GGGGCCGCCGGAGCACCGATTGC CTCA GCAATTGGTGCA--GGCGGTCTC GGCGTCACGCTGCTT  65 2
        cyoA  145629 ..  145653 - -14.9  -3.15503   TTCTAAGACGTAAGA          TCGGCGCAGCC ATT GGCCGCGCCGC          AGAATGCCGGGACGT  91 46
        cyoB NONE
        cyoC NONE
        cyoD  142528 ..  142554 - -25.2  -3.53012   GTGTTGGCGCGGAAA         GCGGCCTGCCGG CTT CCGGCAGGCCGC         TGATTTATCGCTGCT 100 40
        surf  141531 ..  141547 -  -6.5  -4.90778   CTCACCGAAACAAAA              TTGCGCC GAC GGGGCAA              TGTCAGGCCGAACTG  85 107
         drm NONE
         add  139315 ..  139325 -  -2.4  -2.77013   TACCCTGCCAACAAC                 CGTC TCA GGCG                 TCACCCAATCTAGCA  39 19
         upp  138535 ..  138565 - -18.4  -5.46706   ATCTTAAAAGAAAAA       GCCATTCGCCGC TTATCGG GCGGCGAATGGC       TCAAACGGTTAAGCA 100 54
     Atu0134  137811 ..  137825 -  -7.1  -2.58579   GTAAGGGTGGAGAAG               GGCGA GCCGA TCGCC               GTCGTTCACGCAGCC  49 138
        dnaK  126137 ..  126170 -  -6.6  -2.73338   ACAAGCCCCGCAAAT     GGATTTCCGGCTGC ACGTCG GCAGCCGGATGTCT      TGCATATGGTGTGAG  52 60
        dnaJ  124928 ..  124954 - -14.5  -5.64421   ATCCGAAACAAAAAA        CGCCGCCAATCC CGAA GGAT-GGCGGCG         TTTCTGATGTTTAAG 100 52
     Atu0109  111909 ..  111943 -  -5.5   -3.9122   CATCGCGGGAAACAA     GGCGCGGGCTTGTCG TGAAT CGGCAAGCGCGTGGC     CGCCGGAACGATAGA  61 82
        dapE  110404 ..  110434 - -17.6  -4.35524   TGCGCAAACGGAAAA       GAGGAAGCGCCGGA TTA CCCGGTGCTTCCTC       TTTTTTTTGTCATTT 100 35
     Atu0105 NONE
     Atu0104  108889 ..  108911 -  -4.8  -3.78775   CCTGGCAGGATCAAA           TCGGCGTC ATTGACA GACGTCGA           CCCATTCCGCTCCGG  58 9
        pbpC  106391 ..  106419 -  -4.5  -2.79671   ATGCGAAGGGCAAAG        TCTCCGGAAAAGC GGG GTTTTTCGGGAGG        GCGAGTGTGTTGCTA  45 90
        pssA  105450 ..  105485 -   -14  -3.69216   GGCGGATTGAAAATA    CGGCAATGGCGCCTGA AAAA TCAGAAGCCCTTGCCG     CCGCGCAATTCGGAA  95 10
        kdsB  103805 ..  103823 -  -3.8  -3.59262   CTCCATATCCGGAAA             CATGTCAC GGC ATGCCATG             TCGGAATTCGCGCCG  51 93
        pheA  102538 ..  102549 -  -7.2  -3.28924   GATTGGCGGCTACAA                GCGC ATCT GCGC                 CTCCTGTAGTCACAC  56 492
     Atu0096 NONE
     Atu0095   99153 ..   99166 -  -3.8  -3.92602   GGAATATCTCAGAAA               GGCA GCTTCA TGCC                GGGCGGTAGCGGCAG  58 5
        recR NONE
        mltB   96426 ..   96443 -  -5.5  -3.09834   CACCGGATGATCGAA             CGGCAGA CCAT TCCGCCA              ACCGACGATATCTTT  49 90
     Atu0090 NONE
        nusA NONE
     Atu0088   91518 ..   91536 -  -5.2  -3.40403   TCCTTCGGACGAGAA             CCGGATGA CGT CCATCAGG             TCTCGTCGTTCAATT  53 83
        infB   88694 ..   88719 - -13.9  -2.64651   AATGCCTCAAACGGA         GCGAGCGCCGG TAAG CCGGCGCCCGA          CAGTAAATTCCTGTT  78 56
        rbfA NONE
        truB   87318 ..   87328 -  -2.4  -4.66163   ATGGTTAGCCAAAAA                 CCCG CTT CGGC                 CTGAACTCGCCTTCG  65 4
        rpsO   86835 ..   86863 -   -16  -4.96848   GGCCCGATATAAAAA        CCGGCGGGTATC GTTGT GAAACCCGCCGG        ATAAGATTTTAGCGG 100 34
        pnpA   84420 ..   84440 - -16.1  -5.85011   CAAAAACGAAAAAAA            GGCGCGGGC AGA ACCCGCGCC            TCGATAGGGTCTGGC 100 50
        rsmC   82835 ..   82851 -  -3.5  -4.07568   GGTCGGGGGCGAAAA              GCGCGGC ATG GCTGCGG              TGTTCAAACAGGTGG  59 487
     Atu0079   80727 ..   80742 -  -6.8   -3.0634   AAGTCTATGTGAACA              TGCGCC GTGA GGCACA               GTCTGGCGCTGCCGT  52 175
     Atu0077   79165 ..   79176 -  -4.4  -2.60496   TGTTGCTCGAAAGAT                GCTT GGCT AAGC                 CGGCTTAGTTCCGCC  44 30
     Atu0076   78120 ..   78144 -  -2.7   -3.9009   AAGCCAGGGCAGAAA          TCGCTTTCGTG GCG CTCGATAGTGA          TGAGCTGCTCGGCTG  54 324
     Atu0072   74435 ..   74470 -  -7.8  -3.57144   TTGGCGAGGCGCAAA   GGCAGGAGATC-AAGG ATTTCG CCTTCGATCTCCT-CC    TCGAGCTTTACGACA  64 336
        frcR   65027 ..   65045 -  -5.9   -4.1821   ATGAGCCAAAAAAGA             GCCGGGT AAGGA ACCCGGT             AAAGGCTCTCAGCCC  67 34
     Atu0056   58765 ..   58777 -  -9.1  -3.15544   GCTCAGCTCCACCAA                TCGCG GAA CGCGA                TTGGTGTGGTTATGT  63 486
        hrpB NONE
        actS NONE
        actR   51252 ..   51265 -  -6.7  -4.08887   ATCATCGAAATCAAA               TCCTC GATC GAGGA                TTTCCGCGTCGATCG  68 354
     Atu0048   50104 ..   50127 - -14.6  -5.72622   TCCATAAACAAAAAA          GCCGCCG-GGA AAA TCCTCGGCGGC          TTTTTCTTGATCTGA 100 49
        hisB   43318 ..   43333 -    -9  -4.68655   CAAGTCGAAAAGAAA              CGATCC GGCG GGATCG               TCGACGAAGTTTTTG  93 497
        hisH NONE
        hisA NONE
        hisF NONE
        hisE NONE
        panK   39394 ..   39427 -    -8  -2.50935   AGCTGACGGAGCAAT     TCGTGCTGGCCGGC GGGCCG GGCGGCCAGAACGT      CAACAAGGTCTCGAC  52 379
        chvI NONE
        chvG NONE
     Atu0032   34190 ..   34200 -  -6.8  -4.30576   TCTTGATGAGGAAAA                 TGCG AAT CGCA                 AGCCTAAAATCGCCT  74 50
     Atu0031 NONE
        ptsH   33303 ..   33324 -  -7.1   -4.0162   TCTCCAGATCAGAAA           CGCCGCGCC TGAC GGCCCGGCT            CTTAAACGTAGCAGC  68 112
        ahcY   31812 ..   31843 -   -21  -5.02074   GGAGCGCGCAAAAAA      GATGCCGCGCGCTT TGTC AAGCGCACGGCATC       TAGATATTGTGTAAT 100 64
     Atu0028 NONE
     Atu0027 NONE
     Atu0026 NONE
     Atu0025 NONE
     Atu0024   23591 ..   23601 -  -2.4  -2.52933   GTCGAAGGGATCAAT                 CGTC ATC GCCG                 TCTCCCGGTTCCGCC  38 10
        uvrD NONE
        trxA   19598 ..   19617 - -12.1   -5.4505   TTCCCCAATAAAAAA            GCCCGGC GATCAT GCCGGGC             TTTTTTCATTCCATA 100 49
     Atu0013   10542 ..   10588 - -19.6  -4.55798   CACGTGAAACGAAAA TTTAACAAAAGGCCCGGCGG TGAATTT CCGCCGGGCCTTTTGTTTGA TGGTGTCGGGCGTGA 100 41
        fxsA NONE
        secB    3851 ..    3869 - -11.7  -5.27335   TCGGCTAAATAAAAA             CCCGGGT GAAGA ACCCGGG             TTTTGTTTTGTCTGC 100 63
     Atu3000    1042 ..    1052 +  -6.8  -2.87564   TCATAACTTCGCAAG                 CAGC AGC GCTG                 TATATGCCGACGTCC  51 170
     Atu3005    3349 ..    3370 +  -2.3  -2.59917   CAATATTTGAATTGA           TGGAAACGA CACA TGGTTTTCA            CTCTATTATTCTATT  38 396
     Atu3008 NONE
        exoZ    7027 ..    7049 +  -5.4  -3.61398   GTTCCAGCACCATGG           TCCGCCCGGC CAC GCTGGCCAGA           TTGTTGAGACCCGCG  57 483
     Atu3015 NONE
        gpmB NONE
     Atu3017 NONE
     Atu3018   11652 ..   11668 +  -5.1  -2.80071   CCACGGGAAGCGGCC              TGTCGGA TTA TGCGACA              ATTTACCTGAAGTTT  47 53
     Atu3020 NONE
     Atu3021 NONE
     Atu3022 NONE
     Atu3023 NONE
     Atu3024   17942 ..   17965 + -13.9  -2.91185   AAACCCTCCGACCAT          GATGGCGGC CTTGTC GCCGCCATC           CTTTCCCTTCTGTTT  81 39
     Atu3025 NONE
     Atu3026   21312 ..   21330 +    -8  -4.20817   CTGGGAGCCGAGCAA             CCGGCCGG GCA TCAGCCGG             TTCTTTTCCGGTCTC  77 242
     Atu3027 NONE
     Atu3028 NONE
        gudD   25382 ..   25392 +  -6.8  -4.41548   TGCCGCGACGTCACC                 GCAC TCA GTGC                 TTTTCTGGCATCTGA  75 54
     Atu3031 NONE
     Atu3032   26553 ..   26563 +  -6.8  -3.48276   ACATCTGACCTCGGT                 GGCA TGA TGCC                 TTCTATGCACCGAGG  60 55
     Atu3033 NONE
     Atu3034   27409 ..   27421 +  -4.8  -3.84266   AAGGAACAGATTTGC                GCTC AGTCC GAGC                TTTGCTGTCAAATGT  58 40
     Atu3036 NONE
        moaE NONE
        moaD NONE
     Atu3039 NONE
     Atu3040 NONE
     Atu3041 NONE
     Atu3042   39132 ..   39148 +  -2.2  -3.09492   TTTCAGATCGGTATT              CCCATG AAACG CATCGG              TATTGACGTTGGCGG  42 19
        hyuA   40653 ..   40664 +  -7.2  -4.02535   CGCGTGCGGGTCATC                GGCG ATAT CGCC                 TTTCATTGATTGTAA  71 5
         asg   41943 ..   41959 +  -7.9  -4.12188   GCTCGGCCATCCAGA              CGGCAAC GAT GGTGCCG              TTTTCGACGTCGTCC  71 306
     Atu3054   53449 ..   53464 + -10.4  -5.75342   TCCGCACTATTGCAG              CCCTCC TGAC GGAGGG               TTTTTTTTGCGCGAA 100 147
     Atu3058   58741 ..   58756 +  -3.2  -3.80855   GTTAGCGCCTCAAGT              CGGTAT GGAA GTGCCG               TTGCTTTTTCCCAGA  54 36
     Atu3059   60567 ..   60581 +  -3.5  -2.64099   TGCCGGCATCCACAC               CGTTG CGGCA CGACG               ATTGTGCTGCCCGCC  42 195
     Atu3061   64729 ..   64752 +  -6.7  -2.64274   GGTCTCCGGAGAAGA          G-GCTTGCCG TCAGC CGGCAGGCGC          TGGGTTTCCGACGGT  51 88
     Atu3062 NONE
     Atu3063 NONE
     Atu3064 NONE
     Atu3065 NONE
     Atu3066 NONE
     Atu3067   70763 ..   70787 +  -6.3  -3.28924   ACACCCGTAAAGCAA          TCGCCGGCACC CGT GGTATCGACGA          TTGTAGCGGGCGCTG  52 201
     Atu3069 NONE
        amaB   73649 ..   73664 +  -3.2  -2.75252   CGTTTTGAATGGCGA              GCGG TAGCAGGC CCGC               TAATGTTGCGATACT  41 58
     Atu3071   74597 ..   74632 +  -6.1  -4.74103   ATGGCCTGCTGCACG   CGAGGCGCACGCGCCAG ACCA CTGCCGCGT-CACC-CG    TTTTTGCATTCAGGC  78 417
     Atu3075   81267 ..   81295 + -17.6  -2.92792   AGCGGCCGATGGAGC        GGCCTCAACAAG TGATC CTTGTTGAGGCC        TCGTTTCACATGGCT  93 11
        ampR   85568 ..   85578 +  -6.8  -3.50853   TTTGTGACCCAGCCG                 GTCG CGA CGAC                 TTCTGATTGCAGCAG  58 465
     Atu3091   98535 ..   98545 +  -4.6  -4.21194   TCAGCCAGTAGGATT                 CGGT TTC GCCG                 TTTTCGATGATGACC  65 298
     Atu3095  102851 ..  102865 + -11.4  -3.01712   ACAAAATGTAAGCGA               GCCGTC AAA GACGGC               TGTTAGCAGAGCCCG  72 189
        ugpB NONE
        ugpA NONE
        ugpE NONE
        ugpC  107501 ..  107517 + -10.1  -3.67296   TCAGCCGCGCATAAG              CGACGCC GAA GGTGTCG              TTTACCTGGGTGATG  73 217
     Atu3107 NONE
     Atu3108 NONE
     Atu3109 NONE
     Atu3110  120514 ..  120534 + -12.6  -2.80994   TCACACGCGACGTCA            TCCTCGGC CCTGT GCCGAGGA            TCTAATCACGTTGAA  76 56
     Atu3115  125792 ..  125823 +  -8.1  -4.66537   CTTTAACAACAGTGA     CGACGTGCCATTCGC AACC GCGAA-G-CGCGTCG      TTTTCTGTTGCGGCG  87 61
     Atu3116 NONE
     Atu3117 NONE
     Atu3118 NONE
     Atu3119 NONE
        cspA  131455 ..  131474 +  -9.2  -5.26119   CAAATGACTGTGAGA            GGTCGGGT AAAA GCCCGGCC             TTTTGTTTTTGGGCC 100 89
     Atu3122  131793 ..  131803 +  -2.4  -2.71144   CAAAATCAGAAAATA                 GCGG CAT CGGC                 TGCTTAAAGGAGATA  39 25
        rpsU NONE
     Atu3124  132696 ..  132719 + -10.2  -5.64304   GAGCGATATGAGGAA          GGTCGGTGCA ATAT TGCCCCGGCC           TTTTTTGTTGTCTTC 100 411
     Atu3125  132981 ..  133017 +  -3.6  -4.36914   TCTGTCTTTTGAAGC   GTTGAAGCGTCACGGCA CACC TGCCC-GGCGCTGCGGC    TTTTGTGAACCCCAC  64 47
     Atu3126  133715 ..  133744 + -12.8  -3.57309   ATTTGAGATCGACAG       TCCGCCCGCTGG ACTAGA CCGGCTGGCGGA        TTTCCGCGCGTTTTC  85 404
     Atu3134  143063 ..  143082 + -12.1  -3.60151   CGCTGAAATGGAAAA            GGCCCCG GCATAG CGGGGCC             TTCTCGTTTGCAAGC  81 13
     Atu3143 NONE
     Atu3144 NONE
        kdgF  153179 ..  153207 +  -5.8  -3.53343   CACCGCGCCGAAGCT        GCTGCCGGGACG AAGCG CGTCCAGCCCGC        TTTCGAAGGCCGCTT  55 348
     Atu3152  161773 ..  161812 +  -7.6  -3.53012   CCTGTGCTTGTCACA  GGAATCCAGCCGACGCGC GTCT GCGCGGCGGGAAGAGTCC   TTTCAGCCCAAAGAC  62 113
         fsr  164079 ..  164117 + -18.8  -2.52464   GTTCAACGCTTTTCA   ACACGGCGGTCACCTGTG ATA CTCAGGCGACCGCCGTGA   TCCGTTGAGCAAAGC 100 50
     Atu3155  165029 ..  165044 +  -3.2  -3.28537   CAAACCCGTCGCGTT              GTCTGA GAGT TCGGGC               TTCCTGCTTCAATCT  45 20
        scrK NONE
        agaZ  178150 ..  178184 +  -6.5  -3.41125   AGCGAAATGGGGGAA    GTGTGAGC-GGTTTTC ACCT GAAATCCCGCTCAAAC     TTATAACTATATCCG  58 83
     Atu3168 NONE
     Atu3169 NONE
     Atu3170  180935 ..  180955 +  -9.7  -2.52516   AGGGCATCGCTATAT            GAGGCCTTA AGT TCAGGCCTC            GTTGATCCTGACACC  63 24
     Atu3181  192243 ..  192276 +  -7.3  -4.46656   AGGCGGCCTGATTGC     CCTC-GCCGCCCGCAT TTC ATACGAGCGGCAGCGG     TTTTAGTCTTCTCCC  79 30
        ugpB  195912 ..  195943 + -15.1  -4.24948   AAACGATCCCTGCCC      CCCGCCCGCATCG CTCACC CGGTGCGGGCGGC       TTTTCCATCTCATCA 100 39
        ugpA NONE
        ugpE NONE
        ugpC  199004 ..  199025 +  -8.7  -3.29144   ACGCAGGAACCTATA           TGTGGCAGC CAAG GCTGGCACA            TTGTGGCGGAGATAA  63 260
     Atu3195  204522 ..  204535 +  -2.3  -3.56325   TGCCGATGTCGAGGA               ACACC CAGC GGTGG                TTGTCGTTGTCGGAC  49 299
        ptxR  206839 ..  206858 + -16.4  -4.34402   CCCAATAAACAAAAA            CGCCCGCC TTTT GGCGGGCG             TTTTCATGTGCGGGA 100 60
     Atu3207  222092 ..  222113 +  -2.2  -3.79747   AGCCCACGATGGTAG           GCCGTC GTCATCCATA GGCGGC            TTTAATGATAGGTGG  52 40
     Atu3209  223372 ..  223395 + -12.4  -2.87931   ATCTAAGAAGTCCCT          TCCACGTCGC ACAC GCGACGTGGC           TGTATGCCGGGTCGA  75 113
     Atu3212  228188 ..  228217 +  -2.7  -3.14132   ACGGCGGTCGATAGC       TGAGGCAGCGCCGT GAG ACG-CGCGGCGACA       TTACTGCGGCGAAGG  43 23
     Atu3213 NONE
     Atu3214 NONE
     Atu3215 NONE
     Atu3216 NONE
        aspC  233217 ..  233234 + -12.7  -3.42078   CCCCCTTAGCGTCAT             CCTCGGC CTGT GCCGAGG              TTCTAATCACGTCTA  84 522
     Atu3220 NONE
     Atu3221  235800 ..  235816 +  -2.9  -2.69151   TATATGCTCATAGTG              TGTCCGT CAC GCTGACA              TCATCTCTGGGAGGA  40 81
     Atu3222  236802 ..  236844 +  -8.4  -3.78934   GGGTTACTAAGCCAT TTCTTCGA-GGAGCGGCAC CTCCCC GTGCCGCTCCGTCGTCGCA TTCTTATCCGGGACC  71 31
     Atu3223 NONE
     Atu3224 NONE
     Atu3225 NONE
     Atu3226  241165 ..  241183 + -11.6  -2.89742   AAGACGACCTGAAGG             CGCGCGCC TCT GGCGCGGG             TGTCTGCGCCTTGCC  71 29
     Atu3227  242802 ..  242820 +    -3  -3.01924   GCGGGAAAGATCGCG             CCGCAGGA AGG TCATGGGG             TGTTCGCGCAGGGTC  41 510
     Atu3232  250068 ..  250078 +  -8.2  -3.28712   AAAGGAAAGAAGCGA                 GCGG AGG CCGC                 TTCTCCCCCGAGGGG  62 452
     Atu3240 NONE
     Atu3241 NONE
     Atu3242  259983 ..  260004 +   -13  -3.18728   TAACGGTTGCATCGA           GAGCGGCC CTGAAA GGCCGCTC            TTCCATCTTACCAGT  83 38
     Atu3244 NONE
     Atu3245 NONE
     Atu3246  265901 ..  265930 +  -9.9  -3.33969   ACGACGGCAGAATGA       GAAACGCCGCCCG GAGG TGGGCGGAGTCTC        TTATCAAGTGCCTTA  70 26
     Atu3251  268981 ..  268991 +  -5.4  -3.06261   ACGTCCTAATAAAAT                 TGGT AAG ACCA                 TCTTACCGCTTGCGC  50 131
        exuR NONE
     Atu3253  270801 ..  270830 +  -4.8  -4.03234   GTCAAGTGAGCCAAG       ATCCGGTGCGGC CCTTGC GCCGCACCGCCC        TTTCTCTCCAGACGG  60 32
     Atu3254 NONE
     Atu3255  272853 ..  272874 + -15.1  -3.45366   AGGCAAACATCATCG           CCCGCGCGG TTCG CCGTGCGGG            TTCATTCCTTCCACA  95 40
     Atu3256 NONE
        uxuA  275274 ..  275287 +  -3.7  -3.57462   GCAAGTCCGCCGGCA               ACCGC TCCA GCGGC                TTTCACGGTGGCGTC  51 114
     Atu3259  277329 ..  277352 + -18.2  -3.60627   TCCGCTAAAACAAAA          GGGAAGGCGC AAAA GCGCCTTCCC           TTTCACGTCCGATGC 100 33
     Atu3264  284628 ..  284658 +  -2.5  -4.63218   TTCCAGCCCGATTTC      CGCGCCAACCTTGC CGGC GTAAAGATGGC-CG       TTTTCTTCCCGCGGC  68 329
     Atu3271  291775 ..  291787 +  -3.5  -2.60763   TCATGTAAGAAGTGC                TTATT TTT AATAA                CTTATACGGTGTCCG  42 431
        pssN  293070 ..  293091 + -12.9  -5.26875   CGACGCCCCATCAAA           GCCGCCCCG GAAA CGAGGCGGC            TTTTTTCATTGGCCG 100 53
     Atu3273 NONE
     Atu3274  297727 ..  297760 +  -7.3  -2.75963   GTGGCGGCCTAACGC     ACTTCCCCGAGGCGT TTCA GCGCCTCGGGAAAAC      CTTTGCCCTGCAGCT  55 29
     Atu3280  305943 ..  305955 + -10.5  -4.22535   GCAAGCACGCCACGG                CCCGC GCT GCGGG                TTATTTTGCAGTTAT  90 91
     Atu3281 NONE
     Atu3282  308599 ..  308632 +   -14  -2.92613   GCGCTAAACTTCAGG     CCGGAAGGCGGCATG CGCGC CATGCC-CTTTCCGG     TCGTTTCGACTGACA  86 34
        malF NONE
        malG NONE
     Atu3285  312559 ..  312599 + -16.1  -3.21099   AAGGCTAGAGGTTTC  GTCCTTGCCATCACCCCGC CAG GCGGGGTGATGTGATGGGC  TTCCTCCTGCGACAG 100 40
     Atu3286 NONE
     Atu3287  314719 ..  314732 +  -2.3  -3.04398   CCGTGGAGCTGCAAC               AGCCA TGAG TGGCG                ATTTTCCAACAGCGG  42 18
     Atu3288 NONE
     Atu3289 NONE
        thiD  316923 ..  316938 +    -6  -2.94099   ATCGATAGGTGGAGT              GTGGGG CTTA CCCCCC               TCTGTCCTGCCGGAC  51 42
         alr NONE
        dadA  320176 ..  320225 + -13.6  -3.14564   CCCGCCGACAAGGCG GGACGGGC-GGCGATCAAAG-CGC CAGC GCGTCCTTGAGCGCCAGCCCCTCC TTCATGCGAAGGTCG  84 62
     Atu3295  321632 ..  321655 + -11.6  -4.24204   AGCCGTTATTGTCAG          GCCGCGGGCG GAAA CGTCCACGGC           TTTTCCATCTGCATC  91 66
        dctA  326525 ..  326553 + -18.9  -3.84246   ACAGGCCCGCATGAA        GGCCGGCGTATCC TGT GGATGCGTCGGCC        TTTCATCGTTCCGGC 100 80
     Atu3299  327450 ..  327466 +  -6.6  -4.07568   CGACCAGATCGCGCT              CCTGAA TGATC TTCAGG              TTTTCGAGGCCCACC  68 390
        celD NONE
        celE  332381 ..  332428 +    -9  -2.50113   CCGCTGTCAGCCACC GCCCTGAGGGCCGT-TGCTCGGT CGG GCCGAGCGCACGGCCGCCAGCCC CTTGATGCCGTCCTG  59 59
     Atu3310  341147 ..  341161 +  -4.2  -2.52464   CATTCTGCAGGTAAT               TTGCCG ACA TGGCGA               TGGCTTCACCCGGAA  43 324
     Atu3311  343056 ..  343083 + -18.4  -3.55761   ATAGACCTCGCCCAC        CGGGCGAGCGGC ATCG GCCGCTCGCCGG         TTTCAGAGATCAGTC 100 37
     Atu3317  349304 ..  349340 + -23.2  -3.14132   AAATCTTGGAACCAA   CTG-GCGTCAGGTCGGC CAAG GCCGACCTGACGCTCAG    TTCGTCCAGCCGGAG 100 52
     Atu3319  350938 ..  350953 +  -3.2  -4.18018   GCAACCCGGGGCAAG              CGCGAT AAAA ATCCCG               TTTTAGATGAGAGGG  58 340
     Atu3320  351957 ..  351982 +  -4.7  -2.87132   CATGTGTCGGATGTC         GGTGAAGATCA CTCC TGATAATCACC          TCTCTACGAAAAGAG  46 8
     Atu3321  354430 ..  354445 +    -6  -3.02511   AGGCAAGCATTCAGC              CCCCGC AAAT GCGGGA               TGTTCCACCGATGGA  52 311
     Atu3322 NONE
     Atu3323  357827 ..  357842 +    -4  -2.91274   CAATCGCGCGCCGGT              C-GGCAT ATG ATGCCAG              TATAGTTCCGATGGG  44 65
     Atu3324 NONE
        bioA  364442 ..  364463 + -10.2  -5.44119   ACCTAATAAAGAAAA           GGCTGCAA TAGAAT TTGCAGCC            TTTTTTTGACATCAA 100 50
        mclA  366449 ..  366471 + -17.8  -5.03994   ACCTTCACATAAAAA           TACCCCGGAC ATC GTCCGGGGTA           TTTTTATGTGTCGCG 100 95
     Atu3335  370500 ..  370512 +  -6.9  -3.35597   TTCATCCGGCAAACG                GTCGG GTT CCGGC                TCTTTCACCGGTGGA  58 133
        thuE  373754 ..  373769 +  -2.5  -3.53012   GGCCCGCGCGGGAAG              CGGTC TCGCCT GATCG               TTTCCCGCGCCCCAA  47 44
        thuF NONE
        thuG NONE
        thuK  376656 ..  376679 + -11.7  -3.53012   GAAACTTCAACTTCC          GCCGGGATC ACCCAA GGTCCCGGC           TTTCACCGAGGAGCA  81 39
        thuA NONE
        ThuB  378553 ..  378572 + -16.4  -3.53012   TTGAGTTGCAGGAAA            GCGGCGGC GCGG GCCGCCGC             TTTCACACCCCACGC 100 37
     Atu3355  392546 ..  392562 +  -3.7  -3.53091   GAATATGGCCCGCCA              GGCTT ACCAGCC AAGCC              TTTGACAACAAACAT  51 4
     Atu3356  395061 ..  395074 +  -2.3  -2.69151   GGAGAAGAAACAAGC               GGCAA TCGA TCGCC                TCATATCTGGCGAAC  38 70
     Atu3357  396193 ..  396217 + -12.1  -4.64846   TGCGCCAACCCTCAA          GAACGGCCGGT TTC GCCTGCCGTTC          TTTTCTGCTTTATAA 100 108
     Atu3358 NONE
     Atu3359  397896 ..  397907 +  -2.2  -2.75183   CTTGTCGAACTGGAA                GGGA TTCA TCTC                 TCCTTCGGTGACAAT  39 104
     Atu3360 NONE
     Atu3361 NONE
     Atu3362  401391 ..  401406 + -11.8   -3.6053   TCCTGTTCATGAAAA              GCGGCC CCGG GGCCGC               TTCCTTTATGCGGCC  81 83
     Atu3364  404899 ..  404913 +  -3.5  -4.25104   CGATCGTCTGGCCAC               CGGTT TCCAT GACCG               TTTTCGTCGGAACAA  62 208
     Atu3366  406545 ..  406560 +    -4  -3.38991   CCTTCAGGATATTTC              CCATGT TTGA ATATGG               TATTCTTCCACCACT  49 56
     Atu3367  408061 ..  408090 + -10.7  -4.65032   CTTATAGTTGCGGAG       TGGAAGACAGGGT TCCA GCCCTGCCTTCCG        TTTGTTTATCGTTTG  95 70
     Atu3369  410647 ..  410659 +  -4.7  -4.31433   GGAGGAGGAGTGTTC                AGCGC TTT GCGCG                TTTCTTCTGGCGGTA  66 110
     Atu3373  414966 ..  414984 +  -5.3  -3.29856   CATCGGGGGGAATCG            GGCAGACA TATC TG-CTGCC             TTCGGTCTTTTCCTG  52 273
     Atu3380  422752 ..  422766 +  -5.6  -3.63569   TCGATCTTCACCATC               GGCTTG ACG CCAGCC               TTCTTGAACACTTGA  57 254
     Atu3392  437898 ..  437917 +  -8.6  -3.43961   CACCTTCGGGAACCA            TGCCGTCGA TGG TCG-CGGCA            TTGTGGCTCTTGTGG  62 432
        argE NONE
     Atu3399 NONE
     Atu3400 NONE
     Atu3401 NONE
     Atu3402 NONE
       attK2  449142 ..  449164 + -13.4  -4.82901   TCTTTCTCCCCGCCT           AAAGGGCCGC TCT GCGGCCCTTC           TTTTTGTGCCGACGC 100 49
     Atu3406 NONE
     Atu3407  453769 ..  453779 +  -2.6  -3.28712   TCGCAACGCACCATA                 TATT CGC AATA                 TTCTGCCGAACAGCC  43 79
        hadL NONE
     Atu3409  456398 ..  456426 +  -8.8  -3.54424   AGCCTGATAGACCAT       GG-AGCCGGGCAT TCAA GTGCCCGGCGACC        TTTCCGCCGATGCGG  68 34
     Atu3410 NONE
     Atu3411 NONE
     Atu3412  460058 ..  460076 +  -5.3  -3.53444   CAAGTCTGGGTTGAC            GGCGTCTG AATG CA-ACGCC             TTTCCAAAACCATCG  55 145
        agaE  462194 ..  462219 + -11.2  -3.40403   TGATGAATAAAACAA         CACCCGCACGG CATGA CC-TGCGGGTG         TTGTCGTCCGCCGCA  75 62
     Atu3422  470579 ..  470599 +  -8.3  -3.96506   TAGGAACATTACGAT            CCGGCAT TGTGAAT ATGCCGG            TTCTCTTTTCGGATC  74 57
     Atu3423  471079 ..  471095 +    -3  -4.15044   GAATAGGATTTCGCA             GA-GACG GCAG CGTCATC              TTTATTGACGGCGCA  58 35
     Atu3427  474526 ..  474540 +  -2.1  -4.09864   AACCCGTGCAGTCTC              GATCCG GTCG CGG-TC               TTTTCAGCGGTCGAT  57 142
     Atu3429 NONE
        ssuD  476550 ..  476581 + -20.2  -2.52896   GAAGCGGGGACGATG      CCGGGCGGTCTTGT CGAA GCAAGGCCGCCCGG       TGCCTTCGCCAATCA 100 39
     Atu3434 NONE
     Atu3435 NONE
     Atu3436 NONE
     Atu3437 NONE
        mocA  485688 ..  485710 +    -4  -3.14132   CACCCCGCCCGGCCC           TCAAGCCGCG CGC CGTCGCCTGA           TTACTCACAAAAAGC  45 3
         acd NONE
     Atu3440  488046 ..  488061 +  -3.2  -3.63744   CGTTCTCTCTGCAAC              TCCCTG GTCG CATGGA               TGTTTTCCGGCCGGG  51 64
     Atu3443  491659 ..  491674 + -10.4  -3.63655   TCCGCGATAAAAAAA              CCGGCA AAAC TGCCGG               TTCATTTGGTTCTCG  76 165
     Atu3450  499730 ..  499757 + -10.6  -3.31144   CAGGAAAAGCGTGCG        GCGCGCGCCATGT GGC GCAT-GCGTGCGC        TTGTCGCGCTCAGCA  71 328
     Atu3452  500740 ..  500756 +  -2.2  -3.15621   ATTATGGATTACCCT              GCGATG ACAGG CGTTGC              TCTTGCCTTCCGCTT  42 42
     Atu3453 NONE
         ada NONE
     Atu3455  504460 ..  504480 + -11.1   -5.4505   CTGCGAATAAGATAA            GGCGCGG CTAACCC CCGCGCC            TTTTTTGTTGGCGAC 100 54
        rhtB  509088 ..  509110 +  -5.6  -3.36694   TACCGACGAGCCAGC           GCATAAGCCA TTG TTGTTTATGC           TATTTCCGCCTCACT  53 20
        cpoF NONE
     Atu3464  512829 ..  512844 +  -3.2  -4.91109   GTGGGGCGGTGGATG              CCGC GCATGACG GCGG               TTTTTCTCGTCACCA  74 153
     Atu3465 NONE
     Atu3466 NONE
     Atu3467 NONE
     Atu3468  515973 ..  516013 +  -9.7  -2.53263   CATGATGGACGAAAA GCAGATAGTCGCGCGGGCG AAAAA CACCCGCGCGACCA-C-GC TCAATTACAGATCGA  63 55
     Atu3476 NONE
         acd NONE
        mccB NONE
        mccA  529280 ..  529294 +  -2.1  -2.66733   GTGCTGGTGGATTTC              GA-GCC GGAG GGCATC               TGATATGGATTGGCC  38 8
        hmgL NONE
     Atu3481 NONE
        panC NONE
        panB  533108 ..  533137 +  -5.5  -3.91084   GAGCCGTGCGATCCA       CCAGCAGCGCCTG CGCA TAGGCGCGGCGGA        TTTCATTGGCGCTGG  62 287
     Atu3486 NONE
     Atu3487  538494 ..  538507 +  -3.7  -2.91681   GAGATCGATATGCGG               CGGCC TCTC GGCCA                TCTCTAACGTTGCGA  44 110
     Atu3488 NONE
     Atu3489 NONE
     Atu3490 NONE
     Atu3491 NONE
     Atu3492  543910 ..  543931 + -15.9  -3.80625   TGATCCGCATAAAAA           TGCGGCCGA ACAA TCGGCCGCA            TTTCGATTCTGCAGA 100 38
     Atu3498  550426 ..  550440 +  -2.1  -2.88031   ATCTGGAGACCAAAT               TCGTC AGCCA GATGA               GTTGATTTTTACAGA  40 6
     Atu3499  550956 ..  550969 +  -3.1   -2.8937   ACGGTTTCGCCTCCA               TTTCG CTGC CGGAA                TATGTGGCACTCTAT  42 44
     Atu3500  552026 ..  552037 +  -7.2  -3.12351   GGCATAGATATCGAC                GGCG CCGT CGCC                 TTGGGTATAGGAGAA  52 266
     Atu3506  557424 ..  557445 + -11.5   -4.2074   GCCCCAAATGAAAAA           GCCCGACGA AATC TCGCCGGGC            TTTGTCTGTTAGCGC  88 65
        ubiG  559447 ..  559470 +  -7.4  -3.15544   CTTGGCTTCCTGCAC          CGAGGCATTG CCGA TAATGCCGCG           TTCATCCGCCTCGCC  54 189
     Atu3513  562812 ..  562824 +  -3.3  -3.57561   AAAACTGTCCTGAAT                GATCG GCG CGAGC                TTTCAACCCTTGGGA  49 28
        secA  569984 ..  570009 + -17.7  -4.86731   TATGCCAGAGATCAA         TCGCCCGTAAC CCGC GTTACGGGCGA          TTTTGTTTGCGCCGG 100 52
     Atu3521  571049 ..  571060 +  -7.2  -4.07568   GGTCGTCACGGCGCA                CGCG GGAT CGCG                 TTTTCGGCGCGGGGG  74 76
        mdoC NONE
     Atu3523  574094 ..  574114 +  -9.1  -3.18912   TGATGCCCTTTACCG            TGGAAAAGC CGG GTTTTTCCA            TTGGTCCGTCCATCA  65 365
     Atu3524  575249 ..  575267 +    -3  -4.04773   GCCAGGGGAAAGTTG             CCCCGG ATTGCTA CCGGGA             TTATTTGGATTGTTC  57 196
     Atu3533 NONE
     Atu3534 NONE
     Atu3535 NONE
     Atu3536  587400 ..  587419 +  -3.4  -4.05788   AACTTTGCTTGTTCA            TCCCGCCA ACAT TGCCGGGC             TTTCATTTGCCAGAC  59 213
     Atu3538  588092 ..  588118 +  -9.5  -3.12668   GCGGAAAAACCGCGT        C-GCAGTCCTGA AGGA TCAGGGCTGCAG         TTCGGTATCCCAGTA  67 41
     Atu3541  590096 ..  590108 +  -3.3  -3.06341   CGTAGCCTAGGCGCA                GGATG AGA CAGCC                GTTTTCAACGCTCTT  43 85
        prp1  591060 ..  591073 +  -4.5  -3.15249   CGAGGTAACTTGCGC               GCC-CG AGC CGTGGC               TTCATGGACGCTGTC  48 138
        arsB  594265 ..  594293 + -16.8  -3.47345   ACGTATTGAGAGTGA       CGTGAAGCGGCGC CGTC GCGCCGCTTC-CG        TTGTCCTATCGGATT 100 54
     Atu3546  596905 ..  596929 +   -15  -3.85698   GCCGTCCGACAAGAC          CCGGAGGGCC GCAAA GGCCTTCCGG          TTTATGGAACGCGCA 100 47
     Atu3552  603860 ..  603870 +  -8.2  -2.87211   CGGCCACTTCACCCG                 CCCC AAC GGGG                 TCTATACGGAACAGT  59 304
     Atu3553  605046 ..  605064 +    -8  -3.06915   GCAAATTGTGTGTAT             CGCGCCCC CCT GTGGCGTG             TTAGCTCAACTGAAT  60 65
     Atu3554  605690 ..  605708 +  -3.8  -3.68836   GGCCGTTAACAATAG             CTGAGG GTTTCCG CCTCGG             TCTTATTTTAGCGCT  53 65
     Atu3555 NONE
     Atu3556  609179 ..  609192 +  -3.7  -3.03811   GAAAGTCCTCGCGGT               CGTGC CAGT GCTCG                TCATTTCCGTTTTTG  45 65
     Atu3557 NONE
     Atu3558  612745 ..  612763 +  -3.8  -4.25104   TTCGGCCGCTTTCTG             CCACGAAT ATA ATTTGCGG             TTTTCATAACCCGCC  62 128
     Atu3561 NONE
     Atu3562  616566 ..  616586 +  -3.2  -3.99955   GCATGTCCCGCAGGG           GACTG-GCC GAGA GGCGCCGTC            TTTCATTGATGTCTT  59 358
     Atu3564  618449 ..  618472 +  -8.8  -3.07962   GCATGACTTAAAACA          CCGGCAATCG TACT TGACTGCCGG           TGTTCACATATCAAC  63 35
     Atu3568 NONE
     Atu3569  623430 ..  623445 +  -2.4  -3.41024   CGACAGCAACACGGC              GCGCTG ATGA CGGCCC               TCTTGTCTTGACCGG  45 19
     Atu3570 NONE
     Atu3571  625440 ..  625459 +  -7.8  -5.52384   TTGATCCGCACGGTC            GCG-CTGGC ATT GCCGGCCGC            TTTTTTTGCTAGAAG 100 82
     Atu3572 NONE
     Atu3573  627563 ..  627590 + -21.4   -4.0371   TGTTCCTAGCGTTTG        TCGAGGCCCGGT TTTT ACCGGGCCTCGA         TTTATATCGGAAGTA 100 165
     Atu3577  632763 ..  632778 +  -4.7  -4.08394   CTTGCCTTTTTCGCC              GATCG CCGCGC CGATC               TTTTCCAGCGCGTGT  61 450
     Atu3587  644471 ..  644503 +  -3.2  -3.60098   GGCGACGGAACGCCA      TGGCGACCAGAGCG TCGCC CGCTCCGCCAGCCA      TTTCGCGTCCGGCCT  51 113
        gltX  645992 ..  646010 +    -8  -3.16668   GGTCTCATCTAGCGC             CCGCTCGC GGC GCGGGCCG             TTGCTGCCGATATTG  57 29
     Atu3591  647862 ..  647874 +  -7.7  -3.17075   CGGACTGTTCTATCG                TCTGC TGC GCAGA                TTCGATTGAGGAGGA  59 4
     Atu3593 NONE
     Atu3594  649509 ..  649528 +  -5.1  -2.95388   TCAGAGATACAGTAT            TTACGTT AACGTC AACGTAA             TATATGCCTTACGTG  49 50
        etfB  650395 ..  650405 +  -2.4  -2.65766   GGTCGAAAAGCTCAA                 AGCC GAC GGCG                 TCCTCTAAGGTTTCG  38 7
        etfA  651381 ..  651418 + -21.5  -4.59109   TGATTTTAAATACAT   GATGAAGGCGGCGCGTTT TTT GAACGCGCCGCCTTC-TC   TTTTTCGGCGATATG 100 38
        hbdA  652523 ..  652546 +  -5.2  -4.58283   AGCAGCAGGGTGGCC          GGCAGGCC GAAAGCGA GGCCTTCC           TTTTTCAGGACGTTG  73 184
        argH NONE
     Atu3600 NONE
        lysA  656131 ..  656150 +  -7.1  -3.01712   CCTAAAAAATGGGGG            TGAGGGC CTAGGT GCCCTCG             TCTTCGCCACAAACA  54 74
     Atu3602  659424 ..  659441 +  -8.3  -2.92777   ACTCCTCAACAAAAA             AGCGGCC CGCC GGCCGCC              CTTTAATCTCTGCAA  59 492
        ftsE NONE
        FtsX  663197 ..  663214 +  -4.8  -3.01924   CAAAAATGCCTGTTC             CTTGCC TTAATC GGCGAG              TATTCAGGAGGAATG  47 109
     Atu3608  663997 ..  664038 +  -5.1  -2.71924   CGCCCCTTGTTTTCG TGTAGGCGTCT-GGCATCGG CAT CCGGCACCGAGACGCTTAAA GTTTCGGAACGGCTG  47 64
        plsC  665229 ..  665250 +  -4.3  -3.97947   AGGAGCCGCCGCGCT           CCAGGCC GAGAACGA GGCCGGG            TTTCTCCTCCGTGCC  59 384
        gloB NONE
     Atu3615  670864 ..  670891 + -17.2  -2.78384   AGCGTGTGCCCCTTG        TTTCTTCTCCCC AGTC GGGGAGAAGAAA         TATGCTACGCCGCCG  91 61
        rpmB  672280 ..  672318 + -14.7  -4.48743   ACATCATCTGATATT   CAGAAGGCTTGAATGGC TTTTC GCCGCTCAAGCCTTTTG   TTTGTTTCAGATTTT 100 52
     Atu3618  673063 ..  673075 +  -3.3  -3.53012   ACCGAGCTGACATTT                TCAGG CAA CCGGA                TTTGACGCCGGGACG  49 31
     Atu3619  673590 ..  673603 +  -3.7  -3.54543   ATGATGAGGCGCGTC               GAGCC ATCC GGCCC                TTTCACCACATCCAT  49 111
        bolA  679031 ..  679044 +  -3.7  -4.51174   GGCCGAGGTTCAGAA               GGGCG CGCA CGCCG                TTTTCCTTCTCGTCG  68 428
     Atu3628 NONE
        xerD NONE
        accA  682802 ..  682836 + -12.2  -2.53911   TCAAAGAAAAAGTTA     TATCACTTGGCGGTCC GAA GAACGGCCAGGTGATA     TGAGTTCGGCCTTAA  71 89
     Atu3631 NONE
     Atu3632  684647 ..  684659 +  -3.3  -4.32579   GGAGATCGGCAAGAC                GCACC ATC GCTGC                TTTATTCTCAAATGT  62 109
     Atu3635  688583 ..  688600 +  -6.9  -3.14211   CGAGGAAGAGATCGA             CCGCGAT GAAG AACGCGG              TTGATCCGCAGGCAT  54 64
     Atu3643  698397 ..  698415 +  -2.3  -3.41023   TCCGAACCAACGAGT             CCTGAGG CTGTT CGTCGGG             TGTATTTTGGGAATT  45 160
     Atu3644 NONE
     Atu3645  699565 ..  699597 +  -6.3  -3.19848   TGCTTCATTTCGGTG     GCGTGCTTCTCGCG CAGTTC CGCGA-ACGCATGC      TCTTGGTGAGTTTTG  50 119
     Atu3647  700349 ..  700367 +  -6.6  -3.33162   GCCCAATCGTGCCTT             TGCTCGCC ACG GACGAGCG             TTCTGAAGTGGGATA  58 105
     Atu3648 NONE
     Atu3649  701244 ..  701262 +  -3.1  -4.00469   GGTAAAGGCGAAAGG             TCGGC CGCGCTCAA GCCGA             TTTACTTACTATTCA  56 36
     Atu3650  701968 ..  701985 +  -2.6  -2.76466   GTCGTGACGTAAAAC             CACCGG TAGCGT CCGTTG              TCGATTTCGTTTTCT  39 29
     Atu3651 NONE
     Atu3652  704255 ..  704265 +  -8.2  -2.98786   TGTTGGACGTCGCGA                 GGGC AAA GCCC                 TATGGTTCTCATGTG  59 399
     Atu3655  706127 ..  706140 +  -2.3  -3.04322   ACTGCCATTCCAAAG               CACAC GGAT GAGTG                TCTTGGCCAATTGCG  42 15
     Atu3656  706782 ..  706798 +  -2.2  -2.77043   TCGTACAGCGTCACC              GTCGAT CAATT ACCGAC              ATTTGCACTGCTGCA  39 103
     Atu3657  707466 ..  707477 +  -2.2   -4.7254   ATACCGTATTGAAAA                TTCC CGAA GGAG                 TTTTTGATGCACGAT  68 270
     Atu3658  708581 ..  708597 +    -3   -3.5394   GTAACGGCGAACCCC             G-TCGCA GAAA TGCGAAC              TTTCACAACAGATTT  49 37
     Atu3659 NONE
     Atu3660  709550 ..  709560 +  -6.8  -3.44622   CGAACTGCGGGAATG                 GGCT TGT AGCC                 TTCGTTCTCAAGATC  58 467
     Atu3662  712196 ..  712206 +  -4.6  -3.36073   CGCGCTACTTACTTC                 GTCG CGA CGGC                 TGTTTCAGCGATCTG  51 259
        ephA  714084 ..  714098 +  -2.8  -3.72576   CAGGCTATACCCAGT               GATGAA CTG TGCATC               TTTGCTGGCAAGGAA  52 352
     Atu3666  715508 ..  715521 +  -2.3  -2.77787   CTGAGGCTGTCAGCC               GGTCG AATG CGACA                ATTTGAAATCATGTT  39 37
        panD  716307 ..  716322 +  -3.2  -3.28712   GTACGTCTGCGCCCT              CCCCAA GCAA TTCGGG               TTGTACCAGCCGCAG  47 314
     Atu3675 NONE
     Atu3676 NONE
        mcyE NONE
     Atu3678 NONE
     Atu3679 NONE
     Atu3680  738014 ..  738037 +    -3  -3.23449   CCCCCCAAAAAAGGC          TGCCCGTTCC ACAA GTAACGTGCG           TGTTCAATTTCTAAT  45 8
     Atu3681 NONE
        mtaD  749843 ..  749862 +  -4.2  -3.08996   GGTTCGTCGAGCAGA            TGCAGCCCG GCA CAGGC-GCA            TATTCGATACCCGTG  47 170
     Atu3683 NONE
        mcyB  759085 ..  759105 +  -2.4  -3.29739   ATGATGAGAGGAGCC            CCGATGAC ACTTC GTCCCCGG            TTGATCTGCCTTCCG  43 37
        grsT NONE
     Atu3686  760761 ..  760773 +  -3.5  -5.86061   CCTAAAATAAGATTA                TTATT TTC AATAA                TTTTTTTTACTCGGG 100 31
     Atu3687  763334 ..  763360 + -15.1  -3.33265   AAATTCTGATCCATT         TCCTGCGCGGC TCCAT GCCGCGCAGGC         TTCCATTTCTGGAGT  95 32
        fecB NONE
        fecC NONE
        fecD NONE
        fecE  767394 ..  767412 +    -6  -2.89742   GACAAACCTTAAGGA             GAGCAC CCGGTTT GTGCTC             TGTGTCCGCCTTCAG  51 305
     Atu3692 NONE
        fecR  769521 ..  769536 +  -5.4  -4.07885   GGCCAGGCATCGGCG              TCACGGC CAC GCCG-GA              TTTTGCGAAAGCCTC  65 519
     Atu3701  780651 ..  780691 +  -9.7  -5.40072   GGGAGGGGGTAAAGG  TTGAGACCCGCTGGCTGTA TTT TACAGTGAGCGGGTTTCCC  TTTTTTTGGGCAGCC 100 159
     Atu3725  807184 ..  807209 +    -6  -5.41143   CCGGCGGACAAAAGG         CAGGGGCCTC CTCGGA GAGGCCCCAA          TTTTTTTGAACCATC  95 46
     Atu3726  808350 ..  808376 + -15.9  -5.06816   GCTTTAAACAAAAAA        GCCCCGG-AGCG ATGT CGCTGCCGGGGC         TTTTTCTTGAAAGAT 100 64
     Atu3728  809890 ..  809924 +    -2  -3.96148   CCACCAGCTACATGC     CCTTCGGCACCAGT ATCTGCG GCTGGCGGGGAAGG     TTTCTCATCGAGACC  54 70
     Atu3734 NONE
     Atu3735  814940 ..  814968 +  -8.1  -4.25681   TCTAAACGATTTTTA        TCCTCGGGCGA ACCGCAA TTGCCCGTGGA        TTTATTGACTTGCCT  81 113
        tktA NONE
        gapA  818145 ..  818168 + -18.2  -5.56673   ATCGATCAAAGCAGG          TCCGGCGGGA GCAA TCCCGCCGGA           TTTTTTATTCTCGAT 100 50
     Atu3738 NONE
         pgk  821594 ..  821626 + -20.7   -5.1675   CTTACTTGCCTGACA      AAAGGCCGGACAAGC GAT GCTTGTCCGGCCTTG      TTTTTTGGTAAGTGG 100 47
     Atu3740  822822 ..  822839 + -14.1  -5.27335   AATTGTGCAATTGAA             GCCGCCC CGAT GGGCGGC              TTTTTCTTTACGGCC 100 58
     Atu3741  824831 ..  824848 + -12.7  -5.42259   CCTGTTTTACCTTGA             GAGCCGC TTTC GCGGCTC              TTTTTTTGCCGGTCG 100 428
     Atu3742  825567 ..  825584 +  -9.1  -5.79595   CGGACGATTTGAAAA             GCAGGCT CACC GGCCTGC              TTTTTTGTTTTGGCC 100 58
     Atu3744  828431 ..  828444 +  -3.7  -3.64198   AAGCCGTTTTCGATT               TCGCG GTCA CGCGC                TTCTATCTGTCGGCG  51 486
     Atu3751  835966 ..  835987 +  -7.3  -3.71649   CCTTTTTGAACCTAC           CTCCAGC TCTCCATC GCTGGAG            TTTCAGGTTTACGAC  65 333
     Atu3753 NONE
        purE NONE
        purK  838052 ..  838069 +  -9.8  -4.62203   TGCCAACCGAAAAGA             GCGCGC CCCGTT GCGCGC              TTTTGATTGTTTGAA  89 100
     Atu3757  838996 ..  839013 + -12.7   -4.8622   AAGCACAAACAAAAA             TCGCCGC AAAA GCGGCGA              TTTTTCATTGAGGCA 100 50
     Atu3761 NONE
        pykA  842686 ..  842728 + -18.7  -3.56821   GATAGACAAATATCA AG-CAACAAAAAACCCGCCG TCAC CGGCGGGTTTTTTGTTGGCC TTTCGGCCGTCTGAT 100 39
        pepF  848401 ..  848445 + -10.1  -3.01712   ACAGGCTTAATCTCT TCGACCGGCAAAGC-TAACC TATTTC GGACAAGCTTTGCCGGTTGA TATTGCCAGCGGAGA  67 31
     Atu3766  849130 ..  849159 +  -5.5   -4.8622   AGCGGAACTGATTTA       AACCGTGACCGCC AGAA GCCGGTCGCGGCC        TTTTTCCTTGGCCGC  80 25
     Atu3768  851761 ..  851773 +  -4.7  -3.73402   CGGCGTCTCATATTT                GCCAC GCC GGGGC                TTTCCTGAACAATAT  55 46
     Atu3769  852300 ..  852318 + -13.8  -5.47159   GATGACCTTCTGAAA             CGCGCGCC TCC GGCGTGCG             TTTTTCTTTATTGCG 100 61
     Atu3770  854433 ..  854455 + -14.1  -4.68601   GCCGCACACATAACA           CCGGCTCCG GACAA CGGGGCCGG           TTTCTTATTTTCCCT 100 68
        hemH NONE
     Atu3772 NONE
     Atu3773  857541 ..  857555 +  -2.8  -4.66264   GTCGCCAGCGCACTG               GTCG CCAGCAC CGAC               TTTTTGACGGTTTTC  68 217
     Atu3776 NONE
     Atu3777  860775 ..  860794 + -10.7  -4.07968   GCCCCAAAACAAAAA            TCCCGGC GCGAAG GCCGGGA             TTTCCTTGTGTATTC  86 44
        mltB NONE
     Atu3780  864421 ..  864433 +  -4.7  -3.64703   AGGCAAAACAATAGG                CGCTG TCC CTGCG                TTTCAGTAGCCCCGC  55 27
     Atu3781 NONE
     Atu3782  866721 ..  866744 + -12.4   -3.8822   CAGTCAAACAAAAAA          GGCCTGTCGC GTCT GCAACAGGCC           TTTCCGTTTCCTATC  86 49
     Atu3785  874890 ..  874908 +   -11  -3.33087   ATCGACCGAAAGATC             GCCGGTCT GGA AGACTGGC             TTCTCGCCCTGTGTT  72 337
        aspA  887418 ..  887430 +  -6.9  -2.52543   GCTCCATCGCCTCAC                GCGCC TCG GGTGC                TGAATTCCGCCGGAT  48 77
     Atu3798  894445 ..  894456 +  -2.2  -3.54129   CATCCCAGTATCGGA                GCTA TTCC TGGC                 TTTCGAGCCGGTATC  47 60
        proX  896759 ..  896782 + -15.2  -4.13767   TAAGTAATGTTGGCA          GGCGCGCCGG GCTT CCGGCGCGCA           TTTTCCCGTCAGGAC 100 34
        proW NONE
        proV NONE
        hutH  900103 ..  900129 +    -5  -2.71924   GAGGCTTCCCGACAA         CGGACGTGCCAT GGA GTGTTACGGCCG         CTTTGCAAAGCAGTC  47 104
     Atu3804  901585 ..  901616 +    -5  -2.66157   ATTCTCGCGCCATCA      CGGC-AGGCGAACGA CAT TCTATCGCCCAGCCG      CTACTTTTTTCTCCC  46 111
        myg1  902705 ..  902742 +   -12  -3.56099   TGTGCACAGGCTAAA   CGGTTGCCGTCCGGTT CTTTTC AGGCGGATGGCGACCG    TTTCACACCCTTATG  81 44
         lrp  904630 ..  904640 +  -2.4  -2.93901   AATGAACACGATCAA                 GGCG CGT CGCA                 TCTGATTACTCCGAT  40 10
     Atu3809  906777 ..  906790 +  -2.3  -3.53224   TCAGTCAGCATCTCG               GTGAG CACC CGCAC                TTTGCGAGCGGGATG  47 193
     Atu3811  908781 ..  908794 +  -4.5  -3.56558   GCTTTGCTTCCATCG               CCGCGG AAT CC-CGG               TTCTGTGAGTTCTGC  54 396
        fabG  910016 ..  910034 +  -3.8   -4.2803   ACCTATTGAGGAGCG             TTCGATGC CGC GCATGGGA             TTTTGCCTTAACCTC  64 32
     Atu3814  910682 ..  910692 +  -5.4  -4.07568   ATCGATAGCATCTTC                 GAAG CGG CTTC                 TTTTGACCGAGAGGG  65 358
     Atu3817 NONE
        rbsA NONE
        rbsC NONE
        rbsC NONE
        rbsB  918777 ..  918803 + -15.9  -3.69663   CAGCATGTAAAGCAG         GCCGCGCAACT ATCTG GGTTGCGCGGC         TTATTCCATCGTCAT 100 76
     Atu3822  919698 ..  919711 +  -3.1  -3.92746   CTCATATTGCCGCCA               CTC-CG ACC CGAGAG               TCTTTTTCCAGTCCG  56 383
     Atu3826 NONE
        metR  923700 ..  923731 +  -2.9  -4.21275   GCCGGGTTTCTCGAG      ACGTCGCGTCA AATATTAGCC TGACGCGCCGA       TTTTCGATCAGTTCG  58 2
     Atu3828  924357 ..  924370 +  -6.7  -3.40597   ATGCTGAATGAACGA               CAAGG ATGT CCTTG                TGTTTCAATCGAAGA  58 30
     Atu3830  926839 ..  926853 +  -4.3  -3.46068   TATCGTCTCCGATAG               CCTTT ATATC AAAGG               TATTTAGATTGGCGC  51 247
         int  928160 ..  928172 +  -3.3  -4.13014   ACAATCTCCAGACCT                CGGAT CGA AACCG                TTTTGGACGTATGCC  58 58
     Atu3832  929904 ..  929921 +  -6.3  -3.17075   CGCGGTGAGTGGCCT             TTTGCGT CAAG ACGCGAA              TTAGCTTCCCGCAAG  54 53
     Atu3839  935798 ..  935810 +  -6.9  -3.76775   TTGTACCCGAGGTAG                CCGCC CAA GGTGG                TTTGGGTATATTCGG  63 156
     Atu3841  936987 ..  937006 +  -7.8  -2.96216   CGTAGAAAGGGAAGC            CCTCAACG TTGG CGTTGTGG             TCTCTAATGATAGCA  55 497
     Atu3843 NONE
     Atu3844  939579 ..  939595 +  -5.1  -3.68073   CGCGCTGCTTCTGCT              CTTCGTT GAC AACGACG              TTGTTCGCTGACGTC  54 469
     Atu3848 NONE
        parA NONE
     Atu3850  943163 ..  943188 +  -8.2  -4.19817   AACAACGTCGCGGAA         GCTGTCGCGC GCGCCG GCGCGGGAGC          TTTTACATCGCTGCA  75 491
     Atu3853  943937 ..  943978 + -17.3  -4.07568   TGGTGGTTCGGGGAC CGGTGGGGTGGTGGGTATA TATA TACCCCCACCGCTCCACCG  TTTTGGGCCGGAACG 100 53
     Atu3856  946930 ..  946951 +  -2.9  -3.16564   ACGCATCCAGACCTG           CAACGTCGA TTTT TCGAGGCTG            TTGATGGGATCGCGC  43 242
     Atu3858  948120 ..  948136 + -10.9  -2.51966   GCGTTAGGGTAATCA              TTAGGGC GCC GCCCTAA              ATTCCTAAAATTTCA  65 165
     Atu3862  951994 ..  952011 +  -5.5  -3.66178   CAGACCTTCCAGCAA             ATCGTCG ATCA CGACGAA              TTTCGGCTTCAAAAG  57 256
     Atu3865 NONE
     Atu3866 NONE
     Atu3867  960728 ..  960746 +  -3.8  -3.58343   CCAAGCGCCGTTTCC             TTGCCGAT ACC AGCGGTAA             TTTCGGCATGATGAC  51 234
     Atu3868  961965 ..  961979 +   -10  -3.42699   TCCCCTGATTGTCTG               GCTTCG GAG CGAAGC               TTGTCCTCCCTGCAT  70 64
     Atu3869  963719 ..  963730 +  -2.2  -3.03151   GCAGGACACATCGCC                CTGT AACG GCAG                 CTTTCGTTTCGAAAC  42 48
        ldhA NONE
        lldA  966518 ..  966534 +  -2.1  -4.07568   ATTGTCAGTGTCCCG              GCCAGCA GAT TGCCCGC              TTTTGCGCAGAAGGC  56 520
     Atu3873  967739 ..  967750 +  -7.2  -3.89524   CGCTGCCCGCCTCGC                CGGC CCGC GCCG                 TTTCTACCCTAGCAT  68 191
     Atu3884 NONE
     Atu3885  980673 ..  980691 +  -4.4  -3.34398   CGGCGCGAAAAACGC             GTCGATGG CCG CCAGCGCC             TGTTTGCGGAAAACG  51 68
        ibpA  982478 ..  982496 + -13.1  -5.27335   GACATGTAAAACGAA             CGGCCCC TTTAC GGGGCCG             TTTTTGTTTGCGGAG 100 48
     Atu3889  984552 ..  984573 +  -2.9  -4.23213   CTGTCACGCCAGCCC           GCGATCG CGTTCTTC CGCTCGC            TTTCTTCCATGTCGG  60 81
     Atu3909 1009587 .. 1009635 + -14.7  -4.45068   TGCTCGGCCTGTAAT AAACTAGAGCGTTTCCGCATTTC GCA GAAAAGCGGAAACGCTCTACATA TTTGTTATTACGCAT 100 27
     Atu3910 NONE
     Atu3911 NONE
     Atu3912 NONE
     Atu3913 1014682 .. 1014717 +   -22  -3.85817   CAATCGCAGATCGCG    CGGCACCGGCGGCGGAA CCC TTTCGCCGCCGGT-CCG    TTTATGGCGCGACCT 100 65
        amyA 1016245 .. 1016257 + -10.5  -3.61398   GATTCCGAATAAGGG                GCGGC TCA GCCGC                TTATTCAGCGGAGAC  74 29
     Atu3917 1020948 .. 1020961 +  -8.1  -2.71681   TGATGCCGGCGACGA               TGGGC AGAT GCCCA                TAGTTGAAAAGATTC  53 345
     Atu3920 1022538 .. 1022555 +  -3.3   -3.6422   GACGATGAATAGATT             GCCTTCC TATT GAAGGGC              TGTTTTCCGACGATC  51 33
     Atu3921 1022737 .. 1022761 +  -2.9  -2.73781   CTTAAAAATGTAAAC          GAAAGCTAATT GGC ACTTAACTTTC          ATTACTTTGCATTAA  41 28
     Atu3925 1028454 .. 1028469 +  -3.2  -4.37527   TATATCTCGTACCAT              GTTAGC CGCG GCAAAC               TTTTCCTGCTTATGG  62 89
     Atu3926 NONE
     Atu3927 1030265 .. 1030284 +  -4.2  -2.80511   GCGGCACGGGGAACA            GTCTGGTA AAAT TACCCGGC             TAATTAAATTATGAA  45 17
     Atu3928 1032308 .. 1032320 +  -6.2  -3.55444   GCGCCAGTCGAAATC                CGCC ATCGA GGCG                TTTGCGGGATGGACG  55 509
     Atu3935 NONE
     Atu3936 1041580 .. 1041597 +  -4.1  -4.15235   GGAGTTTGATTATTT             GACTGCT TTGA AGTGGTC              TGTTTTTTGACAATT  60 360
     Atu3942 1047846 .. 1047864 + -11.7   -3.8901   CCAGCCGACACCAAG             GGCCGCT ATCCA AGCGGCC             TTTCGTCGTTTAAGG  86 315
     Atu3945 1048262 .. 1048284 +  -6.8  -3.08798   TCAAAAAAATGGTAA           CGCATGGCGC GAG GGGCCGGGCG           TGTTCAATCCCGGCT  54 26
     Atu3946 1048800 .. 1048824 + -12.1  -3.05997   GTCACATGAGGTGAG          GGCGTCCTGCA ACT TGCGGGACGGC          TCTGCTTTATCAGCG  76 153
     Atu3948 1051726 .. 1051751 +  -2.6  -3.25823   GTGGCCCCGCTTCAG         CGGC-TGGTAA GGAGG TTGCCATGCTG         TTCATATCCGAAGAA  43 16
        arcB NONE
     Atu3950 1054512 .. 1054522 +  -2.4  -3.24329   GGTCTTCCCGAATAA                 CGGC GCA GGCG                 TGTTGGTTCAAGGTC  43 372
     Atu3952 1056881 .. 1056909 +    -6  -3.56594   CTTGCCTTCGAAGAT       CGTGCCGATCAGG CTTT CCTGA-CGGAATG        TTTCGCCGGCTTTCA  57 310
     Atu3964 NONE
     Atu3965 NONE
     Atu3966 NONE
     Atu3967 1072767 .. 1072824 +    -6  -2.72036   TTGAAACAGGCGAAG TGATCCATCGCC-TTCCGGCGTGGCGC ATGCC GCGCCGCGCCGGATCGAAGGAGGACCC TCATGTATAAATTTC  50 23
     Atu3968 1073855 .. 1073868 +  -3.1  -3.08813   TGCACTGGACCGACT               GGCTGT CCT AC-GCC               TATCTTGGCGTGGCC  43 85
     Atu3969 NONE
     Atu3970 NONE
        ilvD 1077699 .. 1077715 +  -2.1  -2.52516   GATATTTTCTAAGGA              CGCGACA TGT TGAAGCG              ATTGCTCATCACCGG  38 29
     Atu3972 NONE
     Atu3973 1079272 .. 1079296 + -13.6  -4.42765   AGTTGGTCGCATTGA         CGGGCGTC-CC TTGC GGTGACGCCCG          TTTCCTTTTTTAGCG 100 51
     Atu3979 1094276 .. 1094322 + -12.1  -3.47349   TGACCATACCATTCC GCCTTCTCAAGACGGCTGCCC CTGAC GGGCAGCCGGCCGGCGAAGCC TTGTCAATTTCACCG  81 64
     Atu3980 1095078 .. 1095114 + -17.3  -3.91897   TAAGCTTTCAGCCAT   GCCACGCCGG-CGGGA CCAGTA TCCCGTCCGGCGCGGC    TTTATCCATCCAAAG 100 38
     Atu3982 1097805 .. 1097816 +  -7.2  -5.05301   GCCTGCAGCCGGCGG                CGGC ATTT GCCG                 TTTTTGTCATTATTT  89 419
     Atu3984 1099664 .. 1099679 + -11.8  -4.95876   AAGCATAAACAGAAA              GGGGCC GAAA GGCCCC               TTTTTCGTTCTCGTT 100 33
     Atu3986 1101595 .. 1101624 +  -9.3  -3.01712   CCTCCGTCCAGGCAA       TCGCCGCCGCATCC AGG GCATG-GGTGGCGA       TGTTGCGCACACCAC  60 291
     Atu3988 NONE
     Atu3989 1104510 .. 1104521 +  -3.6  -3.98113   GGGTGAACATCATCT                TGCC GTCA GGCG                 TTTCCTTCATCGTTA  56 317
     Atu3993 1108069 .. 1108083 +  -2.8  -3.58365   TCATTGTCGGCCATG               TCGTGG TTA TCATGA               TTGTCTGATGTCATG  49 3
        bioB 1112065 .. 1112102 +  -3.4  -3.28791   GCTGCAATCTTCCGA  GGCGGGAG-GCTGCCGGT GAAT ATC-GCGGCGCTCTCTCC   TTATGAGGCGAAGCT  45 7
        bioF 1113217 .. 1113231 +  -3.5  -2.93995   TCGATGCGGGAGGAA              GC-GGC ATGA GCCTGC               GTTTCGTGATTTCTG  44 17
        bioD NONE
        bioA NONE
        fabH 1116538 .. 1116572 +  -2.7  -3.05844   ACCCGCAGCATGGAG     GCGGCAATGGGATCG ACCCC CGATGCCATGACCGG     TCTTGCAATGAGGGA  41 390
     Atu4004 1118628 .. 1118639 +  -7.2  -3.30969   CCCAAAAGCCTGAAG                CGCG CTGC CGCG                 TTCGCTTTGGTGGGT  59 171
        arcA 1120205 .. 1120222 +  -9.1  -3.15861   CAAACGCGTCATGGA             CC-GCCCG ACG CGGGCCGG             TTGATAGGAGTGATG  63 4
       arcB* 1120934 .. 1120951 +  -4.9  -2.78891   AGGCGTCCACCTCGG             CGA-CGAA CTG TTCGATCG             TGATTGCCTTCCAGT  45 147
       arcB* 1122914 .. 1122944 +  -2.4  -3.33696   TGTTCAAACCGGTGA       TCGCCAGCAGGC CTAATTC GCTTCCCGGCGG       TTCCTTCGCGCAACC  45 10
        kgtP 1130076 .. 1130095 + -12.8  -5.07652   ATCGGCTCCAGGAAA            GCCCCGTC TCCC GGCGGGGC             TTTTGTTTTCAGGCC 100 52
        fhuA 1137746 .. 1137758 +  -3.3  -2.93723   CGGAAGAACGGTTAT                GGGCA AGC TGACC                TATCGTTGGTAAAGC  42 1
        fhuD NONE
        fhuB NONE
        fhuC 1141522 .. 1141543 +  -2.9  -3.25015   GATGTTGCAGCAAAA           CAACGGCCG CAAA CGCTTGTTG            TTGATGGTGATTCCG  45 41
     Atu4026 NONE
     Atu4027 1142985 .. 1143004 +  -7.8  -3.53012   CAGATCATTGGTCTC            CTGCAACG CGGC CGTTGCCG             TTTCCCGGGCGACGC  62 232
     Atu4034 NONE
     Atu4035 1151132 .. 1151177 + -13.5  -5.54907   GGGGAGCCGCTGACC GCTAGAGCACATCCGCT-CT AAACGGA AGCGGCGGATGTGCTCTATC TTTTTGTTTTATCGC 100 28
     Atu4039 1154421 .. 1154433 +  -5.5  -3.06515   CCGCCCCAGCCCGGC                CGTTG CAT CGACG                ATTTTCGGCGTGCGG  49 506
     Atu4043 1157257 .. 1157273 +  -2.9  -4.46212   CGTCGGTGGTGACAG              TGCCGAG CAC CTTGCCA              TTTTCTCCTGCGACC  66 103
        cvgS 1163653 .. 1163681 + -13.9  -3.29511   TCATACGGCAAAGGC       GACGG-GGGCGG AATAGG CCGCCCGCCGTC        TTGTCGCCGGCTCAG  87 10
        exoW 1177216 .. 1177234 +  -5.2  -3.28712   GTGCAGGAAAAATCG             TCCGCTCG AGA TGAGCGAA             TTCTCGCCCGCAAGA  52 12
        exoV 1178326 .. 1178345 +  -6.4  -3.16742   CTCTAACGTCTCTGT            CGTCATTG CTCG CAATGCCG             TTCATGCCAATTGCG  54 102
     Atu4062 1180481 .. 1180538 + -23.7  -3.72576   CCATTGAGGCGCTTT C-GGTGCCATTAAAAAAGCCGGCGGGTG ATA CACCCGCCGGCTTTTTTGTTCGTACCTG TTTGATCAGGAAGCG 100 34
        soxB NONE
     Atu4067 1183786 .. 1183801 +  -3.2  -2.84276   AAACTCTCTCTAGGT              GGAGCG ACGA TGCTTC               TGATTCATTGCCCCT  41 28
        soxD NONE
        soxA NONE
        soxG 1187648 .. 1187670 +   -12   -3.5241   CCACCCATTGTCCAT           GGAAATCGGC CCG GCCGATCTCC           TGTTTATCGCCGGTG  74 60
     Atu4079 1201196 .. 1201230 +  -5.7  -3.35679   TAAGGGAATCGATGT    CGCGCCGGATCTGC TCGTAACC GCCGATCTGGC-CG     TTATGCATGAACAGA  52 501
     Atu4082 1202998 .. 1203011 +  -3.7  -2.71681   GCAAGGTAATTGCAG               CGGCG AGTT CCCCG                TGGTTGAAGGCATTG  43 115
     Atu4084 1204166 .. 1204176 +  -8.2  -3.13403   GCAAACCGCCGTCAG                 CGGC ATG GCCG                 TGTTGGTGCGCCGGG  57 111
     Atu4087 1207069 .. 1207094 + -16.9  -5.28778   ATTAGCTATTTTCAA         TCGGTGGCGGA TAAT TCCGCCGCCGA          TTTTTTATGCATGGT 100 62
     Atu4088 1207995 .. 1208025 +  -5.3  -3.67597   TGGTGATGCCGCAGA      CTGTCCCGTGCCCG GTGC CGGGCAAAGG-CGG       TTCTTCGGTCGAGCC  58 82
        cydD NONE
        cydC NONE
        cydA NONE
        cydB 1214401 .. 1214427 + -15.8  -3.25823   CGCTTGAAGCAAAAA         GGGCGGCACCCG GTC TGGATGCCGCCC         TTCGTGTGAAACAGC 100 203
     Atu4100 1220453 .. 1220467 +  -2.7  -3.85817   TTGTTGATGTGACAT               GCAGC CGGCC GCAGC               TTTATGAGGCGGCCT  54 29
     Atu4101 1221282 .. 1221315 + -11.6  -2.59683   GTGCAAGCATAAAAA     ACGGCCCGGCGTCA TTTTTT TGTCGTCGGGCCGA      ATTATCAAGTAAAAT  68 282
         cmk 1222585 .. 1222610 +  -5.4    -3.737   AAGAGATAGGTTTTT         CGCGGAACGGC TTGCC GCTGT-CTGCG         TTTAGTCCGGAATTG  58 32
        rpsA 1224475 .. 1224496 + -17.3  -5.45652   TTTTGACATGAAGAA           CCCGCCGGA ATTT TCCGGCGGG            TTTTTTATTGGCCGT 100 52
     Atu4107 1228319 .. 1228329 +  -2.4  -3.13403   GTAGGTGCGGCAGAG                 GCGC GAG GCGA                 TCTTGGTGCAGAAGA  43 422
     Atu4109 NONE
         sdh NONE
     Atu4111 1230618 .. 1230631 +  -4.5  -3.37487   TGCCGGCCCATTGCT               TAGGC CCAT GCCTG                TGTTTAAGCATGTGG  51 157
     Atu4112 NONE
        dppA 1233634 .. 1233666 + -26.5  -4.07568   AATCCCAAACAACTG      GACGCGCGGAAGAAC CCT GTTCTTCCGCGCGTC      TTTTCAGGAAAAAAC 100 39
        dppB 1234677 .. 1234694 +  -4.1  -2.78384   TCATCAATCCGAGGA             TCCGTCA CAAA TGACCGA              TGTGATCACCACCCC  43 12
        dppC NONE
        dppD 1236439 .. 1236450 +  -4.4  -3.28712   GGCAAGGAGGGCGTT                CGAT GAGT ATCG                 TTGTCGAAGGCAAGG  49 20
        dppF 1237314 .. 1237339 + -15.5  -4.62069   GAACGATCAACAGTC         GAAAGGGCCGG ATTT CCGGCCTTTTC          TTTTTCGGCTCAGCC 100 53
     Atu4120 1239375 .. 1239397 + -16.3  -3.32769   GGTGAAATAAAAAAA           GGCGGCGCA GAGAA TGCGCCGCC           TTACTCATTTCGAGA 100 31
     Atu4123 NONE
     Atu4124 NONE
     Atu4125 NONE
     Atu4126 NONE
     Atu4127 NONE
     Atu4128 NONE
        mmsB NONE
        acsA NONE
     Atu4131 1251750 .. 1251766 +  -6.5  -3.01712   TATAGTTTTCGTGGA              CGGCG AGGTCAG CGCCG              TGTTCACGGAAAAGC  54 109
     Atu4132 NONE
     Atu4133 1253166 .. 1253176 +  -8.2  -2.80816   GGATGAGGACGAAGC                 CCGG CAG CCGG                 TATCCTGGCTCGGCC  57 35
     Atu4134 1253737 .. 1253776 + -10.1  -4.13995   TATGGAACCAGATTG  CGCCCGATTCCATTTCAC ACAAA GTGACA-GGAATCGGGGG  TTTCATTTATGGCAG  83 73
         gcd 1256149 .. 1256170 + -14.5  -5.80951   TCACGCACAAAAAAA           CCGGAATGG GTGA CCATTCCGG            TTTTTTGTTTTGGCT 100 53
     Atu4137 1257761 .. 1257775 +  -4.2  -5.14563   GCTCTCCAGCCAGTC               GGGC AGATCGA GCCC               TTTTTTGCTCGCCAG  83 434
     Atu4144 1261474 .. 1261487 +  -5.2  -3.16651   AGTGCGCAATTTTAA               CCGG AACAAA CCGG                TGTCTTCCATTGTTT  52 26
     Atu4145 1262340 .. 1262377 +  -2.6  -3.55444   TCGAAGAATGTCTGA  GGTCGCGGTGATGGCCGG TTCC TCTGCC--CGCCGCGAAC   TTTCACCCATCGCCG  47 15
     Atu4146 1264204 .. 1264220 +  -4.3  -2.57211   CGGGCGGGATTATCA              ATCGCCG AAC TGGCGAC              ATTATAGGAGGGGCT  44 2
        gshB 1265573 .. 1265585 +  -3.3    -4.371   GTCGGTCACGCCTTC                CTGTG TCA CGCGG                TTTTCCTCTGATGGG  65 314
     Atu4150 1269264 .. 1269277 +  -3.8  -3.50393   ACTGGTCGAAACGGC               TGCC CTGATA GGCA                TTGTCTGCCGTCACG  51 298
     Atu4153 1271696 .. 1271718 + -14.1  -4.55128   GACGATTGATGTATA           TGCCGGCGC CGCGT GCGCCGGCG           TTTTCGTTTGGGGCT 100 52
     Atu4154 NONE
     Atu4155 NONE
     Atu4156 1274496 .. 1274528 +  -9.9  -3.35775   TTACCGGACAATAGG     TGGT-ACGGCAGGG CCGAGA CCCTGCCGGGACCA      TGTTTAGCCAATGCT  70 27
     Atu4158 NONE
        putR 1278883 .. 1278904 + -15.9   -3.5002   GCGGATATGGATAAA           CGGGCAGAC GCAA GTCTGCCCG            TTCATTGTCATTGCC 100 44
     Atu4162 1280649 .. 1280692 +  -7.2  -3.44051   TGAAATTTGCCGAAA CCGCAGCCTGACCGGGAACCG GTG TGGTGCCCGGGC-GTTGGCGG TTATGGTCGTGGGGC  61 38
     Atu4163 1282151 .. 1282200 + -10.7  -4.58685   CTCGGCTCAGTTGCG GGCGGCCCGCCGGT-CTCCGTC CAGACCA GATGGAGCATCTGCCGGCCGTC TTTTTCGAGCGCTTT  89 455
     Atu4165 1284567 .. 1284588 + -17.3  -5.48063   AGTCGTCCCGCGAAG           GCACCGGCC ATTT GGCCGGTGC            TTTTTTGTGTTGGCT 100 81
        nspC NONE
     Atu4170 1289263 .. 1289280 + -14.1  -5.52096   GATAGAGACAAAAAA             GCCCCGC GAAA GCGGGGC              TTTTTTCTTGGCTTT 100 58
        lysC 1293039 .. 1293060 + -13.7  -3.32343   TGGCGTTTCATGAAA           GCGTGTCCC TTGC GGGACGCGC            TTCTCGCGCTATAAA  88 96
        ptsI NONE
        prfA NONE
        hemK 1297538 .. 1297548 +  -8.2  -4.17316   GGTATGGGTCTCAGT                 CCCG AAG CGGG                 TTCTTTTAGAACCCT  77 174
     Atu4176 1298598 .. 1298627 + -12.3  -5.03314   AACAAGCTCTGCAAT       TGAAAAACTCCGG CTTG CCGGAGTTTTTTG        TTTTTTGGCGATGGG 100 53
        clpB 1301567 .. 1301586 +   -15  -4.58773   CGGCATAAAACGAAA            GGGCTCCG GAAA CGGAGCCC             TTTTCATTTGGTCGG 100 33
     Atu4185 1310240 .. 1310258 + -11.7   -3.8901   CCAGCCGACACCAAG             GGCCGCT ATCCA AGCGGCC             TTTCGTCGTTTAAGG  86 274
     Atu4192 1315672 .. 1315695 + -14.6  -4.28774   CTAAACGACTGATGC          GTGTCGCCGT TTGC GCGGCGACAC           TTTTCGATTGGGTCG 100 37
     Atu4193 1316763 .. 1316773 +  -2.4  -2.51547   TCTCGAATAGGAGGG                 CGTC ATG GCCG                 ATATTGCTGTAGCCA  38 31
     Atu4194 NONE
     Atu4195 NONE
     Atu4196 NONE
     Atu4197 1321886 .. 1321897 +  -5.8  -3.28791   AAGCCGGCGGGTGAC                GCCA TCGA TGGC                 TTATAGCCCGCAACT  54 200
        wrbA 1324028 .. 1324053 + -15.5  -3.20901   GTAAATCCAATAAGT         GCCTTCCGCGT TATG ATGCGGAAGGC          TTGGGTTCATAGCCT 100 52
        tetA 1329903 .. 1329917 +  -5.6  -3.89055   CCCAGTCTGGCAGTT               TCTGGC CCG GCCCGA               TTTATCCACGTATCT  62 427
     Atu4208 1332262 .. 1332299 +  -6.1   -3.5393   AACTAAGCCTGATCA   GCCCGTGCCGCCCGG CCTTGCCC CCGGGCGGCATCACC    TTTCCCACCGGTACT  57 35
     Atu4209 NONE
     Atu4210 NONE
     Atu4211 NONE
        ugpQ 1336492 .. 1336519 + -12.7  -3.41693   TTGCGCTGGCGAAGA        GCGCCACCTCG CCTAGA CAAGGTGGCGC         TTCATTCGTGCTGAA  76 351
     Atu4218 NONE
     Atu4219 NONE
     Atu4220 1345450 .. 1345464 +  -4.2  -4.08767   TTGACCGGGAGAGAC               GGCG CGCACAT CGCC               TTTTCCGAGGCTACG  61 397
        glxA NONE
     Atu4226 1352024 .. 1352038 +  -3.5  -3.68302   ACGAATGGAGGTGCC               TGTCG ATGTG CGGCA               TTGTTGGACTATTCC  53 117
        purF NONE
        fwdC NONE
        gltB 1355017 .. 1355046 + -12.9  -5.00884   AAGCCACAAAGAACG       GACGGGCGCATTT GGGA GGATGTGCCCGTC        TTTTTTCAAAGAAGT 100 39
        glnA 1356429 .. 1356452 + -14.6  -4.64766   GCCCTTGCGGCTTTT          CCCGCGCGCGT CAA AC-CGCGCGGG          TTTTTCCCATATCGA 100 58
        purU 1357396 .. 1357408 +  -2.6  -3.05963   CTGGTCAGACCGCCC                GCCG CGCCT TGGC                TGTTGCCATGAAGAT  42 52
     Atu4232 1358244 .. 1358280 +  -7.2  -4.18294   CGGCTGAAATCGATC    CATTCTTGTGGCTCCC CTGCC GGGAGCCGCATAGGTG    TTCTTATTTACTTTA  74 50
     Atu4233 NONE
     Atu4234 1360011 .. 1360022 +  -4.4  -2.52464   AGGCCTATGGTCCCA                TGTC GACT GACA                 TACATTAAGGAGCGG  43 6
     Atu4235 NONE
     Atu4236 NONE
     Atu4237 1362746 .. 1362765 +  -3.5  -3.57462   GGATCTCGGTCAGGA            CGTC-GCC AATCC GGCCGGCG            TTTGAGGGTGACGTC  51 1
     Atu4238 NONE
     Atu4239 NONE
     Atu4240 NONE
        dhaS NONE
     Atu4242 1367369 .. 1367380 +  -5.8   -3.2614   ATCATGAAGCCGGCG                CGGT TTTC ACCG                 TTGATGTGAAAAGTA  54 5
     Atu4243 1368463 .. 1368490 + -14.8  -3.08046   GCAAAATAAGATAAC        GGCGCGGGCTGCC ACG GGC-GCCCGCGCA        ATTTTCACGTCCGGG  91 32
     Atu4244 NONE
     Atu4245 NONE
     Atu4246 NONE
        attK 1373045 .. 1373058 +  -9.5  -2.92192   CTCTCCGCCGCCTGC               GCGGG GCCG CCCGC                TATCGTTGCCTGGAA  65 331
        atsA 1381038 .. 1381054 +  -5.1  -3.81154   GACTATTACGCCACC              TCCGC CGAAAAC GCGGA              TTTGATGAGTGTTTT  61 195
     Atu4264 1391423 .. 1391436 +  -2.3  -3.53444   GACAGAAACTGGTGG               GCTGG GAAG CTGGC                TTTCACAGCGCCTGC  47 101
     Atu4267 NONE
        rhtB NONE
        phzC 1395517 .. 1395532 + -10.4  -3.53224   CGCACACATGTCGAA              GGCCGA TTGC TCGGCC               TTTGAAAGACAGATG  74 5
     Atu4270 1396158 .. 1396176 +  -7.4  -3.27298   AAGCACGGGTCGCTC             TGATCGTG GTC CACGAACA             TTGGTGGTTCGGGAC  59 23
        accB NONE
        accC NONE
     Atu4274 NONE
     Atu4275 NONE
     Atu4276 NONE
     Atu4277 1402669 .. 1402691 +  -3.4  -4.58585   GCGCCTGCGGCCGAA          CACGCGGCC TGAGCC GGTCGC-TG           TTTGTTGTTTCCATC  67 14
        aatA 1403938 .. 1403982 + -15.1   -2.7556   ATACGCTGACTGATG CAACACATTTCCCGGTCCG CTGTGGC CAGACCGGGAGATGTGATG TCATTCCCTAAAGTT  83 32
     Atu4280 1405909 .. 1405920 +  -7.2  -4.00934   AAAGAAGGAGCAGAA                GCCG TGAG CGGC                 TTTGATCTTTCGGCT  71 19
     Atu4281 1406611 .. 1406646 +  -3.2  -2.51464   CCGGCCTGGAGGGCG    CGCGCATGATCGGGGAT ATC GTCGCC-ATCCTGCACG    ATTACTGGCTGCTAC  40 17
     Atu4282 NONE
     Atu4283 NONE
     Atu4284 1409005 .. 1409019 +  -5.7  -2.64803   CCCCATCCCCTGATC               TGCTG ACCCG CAGCA               TCGATTTCAACATCC  49 28
        menG 1409802 .. 1409824 + -16.4  -2.52896   CGCCGTTCAGTAATT           CCTTTGGCGA AAA TCGCCAAAGG           TAAATTGCGGAATGC  89 57
     Atu4288 1413064 .. 1413079 +  -4.6  -4.25104   GGTCGCGCCCAGTTC              GCTGGC GAGT GCAAGC               TTTTCCTGCGAAAGG  65 471
     Atu4290 1414216 .. 1414230 +   -10  -4.52589   ATCGGCCGGTGTCTG               CGGCAT GCC ATGCCG               TTTTATGTAGGAGGG  89 419
     Atu4292 1416088 .. 1416137 +  -3.4  -4.63218   CCCGTGCTGAAAGCC GCGTGATGCCTGAAGGCCCGGCAC ATAG GTGCCGGGCCG-CACCCACC-CGA TTTTATTCCGGAGAA  67 20
     Atu4293 NONE
        yafB 1418041 .. 1418063 + -15.6  -2.75826   GCCTGATATCCGGAG           GGGAGGGGCA TAC TGCTCCTCCC           TCATCTGTTCAAATG  86 35
     Atu4297 1421699 .. 1421709 +  -2.4  -4.82901   TGCTCGGCTGAGCGA                 AGGC GAT GCCA                 TTTTTCTGGAAGGCC  72 131
     Atu4299 NONE
        nwsB 1425380 .. 1425393 +  -5.2  -2.78384   CATGACCCTCAATGA               GGCG CGAGGC CGCC                TCTCGTCGCGGGCCG  47 92
     Atu4301 1426408 .. 1426420 +  -6.9  -3.34398   GCTCACGAAACCCTA                TCGGC CTC GCCGG                TCTTTCGGGACCGCG  58 50
     Atu4302 1426889 .. 1426906 +  -4.1  -3.57462   AGCTGACTGCGAAAA             GTGCG ATCCTCGC CGCAC              TTTCACAGTGGGGTG  51 40
     Atu4303 NONE
     Atu4304 1428933 .. 1428945 +  -3.4  -3.08133   CGCTTTCCTGAAGTC                GATC CGGAC GATC                TTCAGTACCTGAATA  43 1
     Atu4305 NONE
     Atu4306 1432208 .. 1432236 +  -7.3  -3.54459   TCGCGACGTCCTGGA        TATCGGGCAGGAC TGA GCCCAACCCGATA        TTTGCCGCAGCTTCG  62 10
     Atu4307 1433568 .. 1433603 +    -9  -4.62069   AGGTCTACCAAGTGA    CCACATGCGATCGG GCAGCCAG CAGATCGCATGCGG     TTTTTCGGGTCGCCG  89 57
     Atu4308 1434844 .. 1434867 +  -4.5  -3.14132   CTATACCGCCGTCAC          CCGGCTGACC TTCAT GGGCA-CCGG          TTCGTAGACACCGGC  47 230
        soxB 1437247 .. 1437264 +  -4.7  -2.60571   TGATCGACGAGGCCG             CCGCCGC CGCC GTGGCGC              ATTAATTCACGCATT  44 3
        soxD NONE
        soxA NONE
        soxG NONE
        glyA 1442529 .. 1442539 +  -2.4  -3.85698   TGAATATAGTCGGGA                 CCGG CAT CCAG                 TTTATGGCCGGAGGG  52 57
        purU 1443492 .. 1443537 +  -8.4  -4.03413   CCGGCGAACATGTCT CCG-AGC-GTATGGGCTGATCC CGTA GTCTCAGCCCATACAGTTGCGG TTTGTCTAGCGAGGT  74 9
     Atu4317 1445676 .. 1445692 +  -5.7  -4.43949   CGTCGCGAAGAAAAA              CCTGCCG ATC CGGCGGA              TTTCTATTTACTTTT  73 173
     Atu4318 1446879 .. 1446920 + -14.6  -3.06073   TATGGTGCGGAAAAG TATGA-GTGTAGCCTGCCG CCATC CGGCAGGCTACACGTCAAG ATTTTACCAGATATC  91 76
     Atu4319 1448147 .. 1448157 +  -5.4  -3.53012   CGGAAACGGGCACCT                 GTTG CCC CAAC                 TTTCCAAACGGGAGG  55 88
        rbsB 1449108 .. 1449136 + -18.2  -3.05463   AGAACTCCTCCCAGG        CCCCGTCCCCAT CTAGT ATGGGGGCGGGG        TTAAATCCCGACCAT 100 40
        rbsA NONE
        rbsC NONE
         rdh 1452414 .. 1452454 +  -3.8  -3.01712   CGTTTAATAATCTCT GG-AGCGGCGGAAGAACCG GAAA CGGTTCCGCCGCTTCAACC  TGTTCAAGCACCGGA  45 34
     Atu4324 NONE
         cbr 1454913 .. 1454942 + -15.8  -4.20806   ATCCACTAAAACGAA       TGCGCGG-GGTGC AACAC GCACCGCCGCGCA       TTTCATTTTAGGATG 100 58
     Atu4327 1457105 .. 1457123 +  -4.6  -4.21275   GCGGAATGGTCACAC             CTTTTCTT TGG AAGACAAG             TTTTCGCTAAATTGC  62 62
        bexD 1458479 .. 1458502 +    -8  -3.03443   TCCGTCGCGATCAGC          CGCCGGGCGA GCCG TCCCACGGCG           TATATGTCCTGATCC  56 155
        clpB 1479945 .. 1479963 +  -3.8  -2.75844   AACGAAGGGTAACTC             GGCCTC GGAGCAA GAGGTC             ATTTCAGCTACAGGA  43 40
     Atu4345 1480473 .. 1480504 + -17.2  -4.43911   TGCTTGATAGCCATG      CGACCCGGTGCCGG CATG CCGGCACCGGAACG       TTTTCATTGCAGTTT 100 34
     Atu4346 1480966 .. 1480978 +  -4.7  -3.27525   AAGTAACTAGTGGGA                CGAGC CAT GCGCG                TTAACTTTGACACCC  49 31
     Atu4347 1481452 .. 1481471 +  -4.2  -2.75343   TGGTTCTGGCCGCTG            CAGG-CCAG CCG CGGGTCCTG            ATTTAGGAGTGTCCC  45 5
        vgrG NONE
     Atu4349 NONE
     Atu4350 NONE
     Atu4351 NONE
     Atu4352 1486768 .. 1486786 +  -2.3  -3.17571   CGATATCCAGCAGCG             GCGCGAC ACTCG GTTGAGC             TTGAGTTACGACATT  43 44
     Atu4354 1491141 .. 1491161 +  -8.2  -3.06796   GATGACGGCCATCTG            CAGCGGCG ATGTG CGCAGCTG            TTCCATCACCTGCAA  56 401
     Atu4357 1494641 .. 1494665 + -11.4  -3.63627   CTCTCATGAAGGACG          CGGAGAGCCC CAAAC GGGCTGTCCG          TTTCCAATATGCCCC  79 50
        thuR 1502240 .. 1502252 +  -6.2   -4.7373   TTCTGTGTTCGTGGA                CGGC TGATC GCCG                TTTTTGGTAAAGTGC  81 204
        gstR 1504890 .. 1504903 +  -8.1  -3.50393   ATGGCTGGAGGCCTT               GCTGC GGCG GCAGC                TTCTGTAAAGTGGAC  65 4
        rbsB NONE
     Atu4370 1508088 .. 1508103 +  -6.1  -3.08073   CCAAGGGTATCGATC              TCGGC GCCAAG GCCGA               TCTCTTCGCGCTGAT  52 46
     Atu4371 NONE
        rbsC NONE
        cytR NONE
     Atu4374 NONE
     Atu4375 1513543 .. 1513556 +  -5.2  -3.14132   CAGTTGAGGCTGTGC               CCGG CATGAC CCGG                TTCATGAGACCGGCA  50 71
     Atu4376 1514502 .. 1514513 +  -7.2  -3.53012   AAACCAGAACCGCTC                CCCG GCGG CGGG                 TTTCGCCGGGGCGCA  62 53
     Atu4377 NONE
     Atu4378 1516883 .. 1516913 + -16.9  -3.14132   CTGAACCGAGAACCA      T-CGGCCCGTCCGC CTTT GCGGGCGGGCCGCA       TTCATGCGGCAAGAC 100 37
         cy2 1517545 .. 1517559 +  -4.9  -2.94099   GGTGTGCAGCGTCGT               GCCGG TCATT TCGGC               TATATCCTGACGCGA  45 234
     Atu4383 1521922 .. 1521956 + -19.4  -3.30124   GCGATACCGTCAAAA     CAAAACGCCCCGGAAG TGA TTTCCGGGGCGTTTCG     TTATCAACCGTAACC 100 52
     Atu4390 1528236 .. 1528251 +    -9  -3.75505   GACGTGCCACAACGT              CGTCAC CAGC GTGACG               TTCTCGTTTTTCGGG  71 72
        nnrU 1529799 .. 1529811 +  -4.7  -2.52623   GTCGACAATATCGAA                GACGC TTT GCGGC                CTGTTATAAAAGGCC  42 135
     Atu4396 NONE
     Atu4397 NONE
     Atu4398 NONE
     Atu4399 NONE
     Atu4400 NONE
     Atu4401 NONE
     Atu4402 NONE
     Atu4403 NONE
     Atu4404 1541318 .. 1541333 +    -4  -3.05775   TCAATAAAATCAAAT              GGTTGA ATAT TCAATC               CTTTTGGCCGATGAT  45 177
        napE NONE
        napF NONE
        napD NONE
        napA NONE
        napB NONE
        napC 1546035 .. 1546047 +  -6.2  -3.08679   ACCGGGCCGCAATCA                GGCC CGGCC GGCC                TCTTCGATGAACCGA  52 72
        rzcA 1553089 .. 1553110 + -12.3  -5.04325   GCCTGACCCTTGAAA           GGCGTATCC TTCG GGATGCGCC            TTTTTCTCGTTTGCG 100 35
        rspD NONE
        rspE 1556514 .. 1556547 +  -2.3  -5.89947   GAGGCGTGGTCAATG     GGGCCGGATCGCT GCTTTCAA ATCAATCCGGCCG      TTTTTTTTGCGTTTG 100 291
     Atu4417 1559718 .. 1559730 +  -7.7  -3.57263   TATCCAGCGCCTTGC                CGCAA TTG TTGCG                TTTGACGATGGAGAT  64 225
     Atu4419 1561821 .. 1561833 +  -4.7  -3.47227   AAGGACTCGACAGCG                GCGCG CGC CTCGC                TTATCCTGATTAAAC  52 106
     Atu4420 NONE
     Atu4421 NONE
     Atu4422 NONE
     Atu4423 1565703 .. 1565715 +  -3.3  -3.58726   TGGCCGAACGTTTCC                TGGGG TTC TCCCG                TTATGTCTGACGCAA  49 3
     Atu4424 NONE
        iunH NONE
        adeC 1569463 .. 1569507 + -20.8  -2.55551   TTGGGATAATAACGT CAGGACC-GGCTGCCGCGATG TCGT CGTCGTGGCAGCCGGGGCCTG TCAGTTCACATTGTG 100 32
     Atu4429 1572541 .. 1572568 +  -8.5    -2.974   CAATTCCCGGCAAAA        GGCAAGTGGTGA TAATT TCACCGCT-GCC        TAATTTGCGTCTTGC  59 48
     Atu4430 NONE
     Atu4431 1575472 .. 1575484 +  -2.6  -3.08073   TCTCCAAGTAATGAT                CCGG AAGGG TCGG                TCTCTTGAGCATCGT  42 30
     Atu4432 NONE
     Atu4433 NONE
     Atu4434 NONE
     Atu4435 1579069 .. 1579085 +  -3.6  -4.30719   AGCGCGCTTGATTGG              CGAGAG AGTGC CGCTCG              TTTCTTCTCCCCGCC  64 30
         tnp 1580346 .. 1580370 +  -4.2  -2.89564   TGCCCCGAAGTGGCA          GATGAGGGGG CCAGC TCTCCGCATC          TCTCTGCCGTCGCCC  46 170
     Atu4437 NONE
     Atu4438 1583247 .. 1583278 + -10.8  -3.48276   GGACTTGATCCGGCA      TCCAGCCAGCCCAA GTCC TTGGGCTGACAGGG       TTCTCTCCGCCGCGC  74 73
     Atu4439 1584329 .. 1584370 +    -5  -3.21416   CGATCCGAGATTGCG GGCAGGTGC-GCGATGATGC GATT GCTTCGCCGCCGC-CCGGCC TTCGTCATCGGCATC  52 10
     Atu4440 1585147 .. 1585185 +  -9.7  -3.64821   TGATCTGCTCGATCC  GC-GCGATACCAGCTG AGCGCTTC CAGCTGATATCGCCGC   TATTTCCTGTTTTTA  74 10
        gatA NONE
     Atu4442 1587288 .. 1587307 +  -7.8   -4.2361   ATAAGACCAGCGAAA            CGGGGC TTTTGCCC GCCCCG             TTTTCCGCTTATGTT  77 37
     Atu4443 NONE
     Atu4444 1589044 .. 1589062 + -13.8  -3.68359   CTGCGTAAAACATCC             GGCGGCCG TAA TGGCCGCC             TTCTGCTTTTCAGGA  89 33
        moaD 1590966 .. 1590977 +  -7.2  -4.27512   CTGGTAGGGAATCGG                GCGG CGGG CCGC                 TTGTTTCTTCTCCCC  77 56
     Atu4446 1592204 .. 1592215 +    -3  -4.70659   ATTAATTCATCAAAA                TCAA TGGT TTGA                 TTTTTCCATGTGCGC  70 47
     Atu4447 NONE
     Atu4448 NONE
     Atu4449 NONE
     Atu4450 NONE
        mtlK NONE
     Atu4452 NONE
     Atu4453 1600522 .. 1600538 +  -9.3  -4.30719   AGATTGGAATTATGG              CTGGCGG CTG CCGCCTG              TTTCTTCTCCCCGGC  84 47
     Atu4455 1601643 .. 1601655 + -10.5  -3.07344   TTAACTCCCCCCAGC                GGGCG TCA CGCCC                TGTCTTGCGGAGTGA  69 37
     Atu4456 1602779 .. 1602806 +  -3.2  -4.58395   GTCTTCCTGCCGACC        CCCGGCAGGGTC ACCA GCTCCTCGCGGG         TTTTTGGCACCTCGC  70 333
     Atu4458 1603838 .. 1603862 +  -4.2  -4.03234   TGAGAAGAGTTCTTC         GCCACGCGGGC GCGT GTCCGC-TGGA          TTTCTGTGACGAGCA  60 128
         ada 1604895 .. 1604913 +   -11  -3.94877   TCTGAATTGTCTTTG             CCGATCTC CTT GGGATCGG             TTATTCTTGACCCAT  85 46
     Atu4460 NONE
     Atu4461 1605500 .. 1605519 +  -6.4  -3.21099   CCTCGTCGGTGATCA            GCGTATTG CAGC CGATGCGC             TTGATCGTGGCGCGG  54 69
        talB 1607713 .. 1607737 + -10.7  -5.63504   TCCAGTCAATTGAAA          CGCGATCGG GCCCCTG CCGGTCGCG          TTTTTTTGTGCCCTT 100 93
     Atu4466 1609472 .. 1609495 + -18.2   -4.8622   ATGGGAAAGAGAAAA          GGCGACCGGT GAAA ACCGGTCGCC           TTTTTCGTTCAGACG 100 49
     Atu4472 1614781 .. 1614804 + -12.5    -4.329   ACGAACGAGGTTATC          GGGAGCTTC TCACGC GAAGCTCCC           TTTCTTCGTCTCTTC 100 233
        emrA NONE
        emrB 1624892 .. 1624915 +   -16  -5.79595   ATCCACCGCAGAGCT          GGGGCCGTCG GAAA TGACGGCCCC           TTTTTTGTTTTGGCA 100 56
     Atu4480 1625763 .. 1625794 +  -3.8  -3.53224   GCCGCAGTCCCATTG      TTGAAATATGAGGT ACGT ACATCATTTTTCGA       TTTACGGCGGCGGTA  51 40
     Atu4481 NONE
        xylB 1628397 .. 1628440 +  -4.4  -2.71364   TTTACCCCCCTCTGT CCTGCCGGAC-ATCTCCCCCT CAA GGGGGGAGATCGACAAGCGGC TACTTCCCGCCCTCA  45 57
        xylA 1630322 .. 1630337 +  -8.2  -3.36327   GATGGGCCGCTATCG              CGGTCC CCAT GGGCCG               TTATCACTGCCCTGA  59 428
         bgl NONE
     Atu4486 1632923 .. 1632958 + -15.4  -5.53079   CGTCGCGAAATCTTG    ACTGCCGCAGGGCCGC CGAG GCGGCTTTGCGGTAGA     TTTTTTCTCTCTTTT 100 50
     Atu4487 NONE
     Atu4488 NONE
     Atu4489 1635824 .. 1635845 + -13.7  -5.63517   TGGTGGAAATGAGGA           CCTCTCCCG TTCG CGGGGGAGG            TTTTTTGTTTGGAGA 100 53
     Atu4490 1638475 .. 1638491 +  -3.5  -3.61268   CTTACCGCCCCAGAT              GCCGCTC GCC GCGCGTC              TTTGCCAGTTCGATC  51 263
        kdgA 1641904 .. 1641941 + -23.7   -4.1891   AGCTGATATGAGCTC   TGTCAAACCCGTTCACG AAGG CGTGAGCGGGTTTGACA    TTTGTATTCGGCCCA 100 49
     Atu4495 1642799 .. 1642816 +  -4.7  -2.65815   ACTCGCAACGTTGAG             GATGGCC GAGA GGCCGCC              TCATGTCGATCTCCC  44 126
     Atu4496 1643724 .. 1643736 +  -3.3  -2.66963   CGCCCTCATCATCAT                CGGCT TTG GGCTG                GTCTTCTTCGTCATG  40 101
     Atu4497 1643877 .. 1643900 +  -8.9   -3.9978   GCGCCGCCGCGACGG          GTAGGGCAC TAAAAT GTGCTCTAC           TTCTTCGTTTTATCG  76 22
        setA 1647515 .. 1647527 +  -4.7  -3.61894   TGGCCATGATGTTGG                CGCGG CTG CCGAG                TTCTTCCGGGGCCTT  54 465
     Atu4504 1651390 .. 1651406 +  -4.5  -3.33744   CAATCGACGCCAATC              TTCAATA ATT TGTTGAA              ATTTTTAAACGCGCC  51 18
        pckR 1652699 .. 1652722 + -11.6  -2.53263   GCTGAAAAGATTCTT          CTCGCCGCGC GGAC GCGCGGCGGC           TGGATTCCGGCTCAG  68 172
     Atu4506 1652990 .. 1653002 +  -3.3  -2.69151   TCGGAATGCTATCTG                GAGGA ATA TCCGC                TCATGTCTGACAAAA  40 43
     Atu4507 1654068 .. 1654092 +  -7.8  -3.02626   CCCGCGCATGACGAA          AGAGGTGAGC TTGGC GCTCGCCTCC          TGTCTGTCCCTATTC  57 126
     Atu4513 1661456 .. 1661485 +  -7.9  -3.01712   AAAAGGTGATGGCGA       TCAGCG-CATCGTC GCG GGAGATGGCGCTGA       TATTGCCGAGCCCGC  56 268
     Atu4527 1675992 .. 1676007 +  -6.1  -3.19246   TGCAAAGCTGAGGAG              CGTGG CGATAT CCACG               TTCCATTGCAATTGG  54 296
     Atu4528 1676374 .. 1676418 + -10.6  -2.55351   GACCTTGCCTTGAAC GAAAACGGGCCGCAG-CGGCA TTTC TGCCGGCTGCGGCCCGATCGA ATTGCTGTGCCGGGA  66 28
     Atu4530 1679145 .. 1679178 + -14.7  -3.05384   AGGATCGGGAAAAAA     GGTTGATGAGGTGGCG TAG CGCCACCCCAT-AACC     TTCGATGCCAAGACC  91 20
        pcaQ 1689931 .. 1689947 +  -3.7  -4.07568   AGGATGGACCGGTGA              CCATG GCATCCG CATGG              TTTTCCGGCAGGCGG  59 504
        pobR 1691824 .. 1691841 +  -3.3  -4.07568   CATTAAGCGCGGCGA             CCGTCTG GCCG CGCACGG              TTTTCAGCGGCACGG  59 111
        pcaI NONE
        pcaJ NONE
        pcaF 1695307 .. 1695341 +  -7.2  -3.02461   TAAAACGTTATCAAT    GCCACTGCCACA-GT TTCAAT ACGTGTGGTTGTGGC     TATTCAGGCCACTTG  57 109
     Atu4550 1696952 .. 1696964 +  -2.7  -4.56597   GAGGGCGCAACCGGT                TCTTT TCA AAAGG                TTTTTGGAGGAGAAC  67 279
     Atu4551 1697925 .. 1697943 +  -5.8  -2.83822   CAGGCCAAGAACTGA             GCCATGGC CAT GCCCAGGC             TGCTTCTCCGCTCCC  50 26
     Atu4552 1698988 .. 1699005 + -14.1  -2.71325   TACGCGAAATAAGCC             CCGGGGC CTCG GCCCCGG              TCCGTTTATCACTCC  83 29
        iolH NONE
        iolG NONE
     Atu4555 1701751 .. 1701780 + -14.9  -3.85817   GGCGCTCTGACCGCT       TTGCCGCCCGCGG TTCA CTGCGGGCGGCGC        TTTATGGGCGGGGAT 100 31
        purR 1703171 .. 1703209 +  -4.6  -2.70932   ACCTGCAGCGTGAAG  TTTTCGC-GGCTGCTGA GAACGA TCAGCGGCCAGAGGAAG   TCATTCCAGCGCCAC  43 198
     Atu4564 1712790 .. 1712812 + -12.7  -3.73042   TAAACCTGATGACGA          GGCG-CGCGG AAAA CCGCGTCGCC           TGTTTTCGTCACGCG  85 192
     Atu4566 1715226 .. 1715240 +  -3.5  -3.06915   CCATGCGGGGTCGAA               CTGCT GATAG AGCGG               TTCGATCGAATGAAT  43 413
     Atu4568 1717464 .. 1717511 + -13.4  -3.14344   CCAGTAACGCCGTCG GGATCACCGGACCGTGC-GGC CGCAAGT GCCAGCACGGTCCGGATACCC TTGGTCAAAAAAATA  84 34
     Atu4569 1718581 .. 1718615 +  -4.8  -3.46138   CGGGGGAGGCGGCAT     GATGGCCGGGCTTCTC CGC GACAGGCGCGCCCAGC     TTCTCCTCCTGCTTT  51 24
     Atu4570 NONE
     Atu4571 1720301 .. 1720318 +  -5.5  -2.71731   TGGGGAAAATCTGAT             CCGGG CAGCCAAA CCCGG              TAATTGCAACGTCCG  47 27
     Atu4572 NONE
     Atu4573 1722080 .. 1722090 +  -5.4  -4.82901   CATCTTGCTGGTTCT                 CTGA ACC TCAG                 TTTTTCTGGGCCAGA  76 81
     Atu4575 1724229 .. 1724270 + -11.7  -3.53012   CGGGGTCGATCGTTC GGGCAACGG-TCAGC-GCG AGCAAG CGAAGCTGATCCGTTGCCC TTTCAAGCCAGGCAA  74 398
     Atu4577 1726397 .. 1726442 +  -9.5  -3.22491   CTGCTCGACGTCCAG TAAGACGTTGAGGGCGGCGGC GAAG GCCGCCGTCCCCACGGTCGCA TTCATAATCGCATTT  68 23
     Atu4578 NONE
     Atu4579 NONE
     Atu4580 1730387 .. 1730410 +  -9.6  -3.64283   GCTAAAATATCTTAG          CTGACTGCCT GTGC GGGTAGTCAG           TTATTGCCGCCTTTC  74 96
     Atu4585 1733630 .. 1733643 +  -3.1  -4.51378   ACCGCACCGGTCTCT               TTCGA AAGG TCGAG                TTTTGTCATGTCGAT  68 226
     Atu4587 NONE
     Atu4588 NONE
     Atu4589 1736560 .. 1736594 + -11.3  -2.52464   GCCTGAAGCTCATAG     CTGTCAGGCCGCCTG CAATT CAGGCGGCCCGACCC     TGCCTTAGAACGGCA  68 35
     Atu4591 1738716 .. 1738755 + -20.2  -2.78816   GGTGAAATGACGCGC  CGCAAAACAGGCGCCG GTTAAAGA CGGTGCCTGTTTTGCG   TGTCATGACCAGTCG 100 31
     Atu4598 NONE
     Atu4599 1745681 .. 1745701 +   -14    -3.049   AAAGCTTAATAAGGA            TCGGGCGG CAATA CCGCCCGA            TAATTGTTTGACTTA  91 73
        orfA 1749843 .. 1749853 +  -2.4  -4.28432   GGCCGTTGAAGCTCT                 CGAC ATA GCCG                 TTTTGCATTGGCCTT  60 319
     Atu4624 1772606 .. 1772618 +  -6.3  -3.05384   CTTATTTCATGCGAT                GTCAT ATG ATGAC                TTGCATGGGAGAGGA  52 56
        uxuA 1773630 .. 1773659 + -15.7  -4.74706   ATCTCTGACTTTTTG       GGTCGGTGGCGCT GCGC AGTGCCGCCGGCC        TTTTTCCATCTTGAA 100 33
     Atu4626 1775319 .. 1775337 +   -16  -5.31519   CCCATGAATAGAGAG             CGGGCGGT TTT ACCGCCCG             TTTTTATTTCAGTCT 100 58
     Atu4627 1776722 .. 1776752 +  -3.3  -4.72272   GCCGGTTTGCCGAAA      GTGTTACAGCTTGG CACG CCGGTCTG-AACAC       TTTTTGCTGCGCGAA  70 65
     Atu4628 1779314 .. 1779332 + -12.4  -3.25088   GCGTGTCCATGCTGC             CGCTGCCT CTG GGGCAGCG             TTGATCAGTTTGACC  78 130
     Atu4629 1780298 .. 1780310 +  -7.7  -3.15503   CCGGTGGGAGAGGTA                TTGCC TGA GGCAA                TCTTCGCTATTGCAG  57 18
     Atu4630 NONE
     Atu4631 NONE
     Atu4632 NONE
     Atu4635 1785985 .. 1785997 +  -3.3  -4.72272   ATTGGCGAAATCCAC                CAGCA ATA TGCCG                TTTTTGGTCACGAGG  70 391
        copR NONE
        copS 1792117 .. 1792133 +  -2.1  -2.92171   TCGGAAGCACCTTCC              GGCTGCG TTT CTGAGCC              TGGTTTGCGGCTATC  40 12
     Atu4640 1793113 .. 1793124 +  -7.2  -2.59564   GGCAGGGTCGCGATA                GGGC ATCC GCCC                 CTTCTCAGATCGCGC  54 25
        katA 1796490 .. 1796515 + -19.1  -4.84017   TAGCCGAAAAGACAA         CACCTCCCCGA GCGA TCGGGGAGGTG          TTTTTGTGGCGGCTT 100 52
         vdh 1799627 .. 1799639 +  -5.5  -4.11692   CCAGTCGAACCAGTG                CGCCT GTG AGGTG                TTTTCGAGATGGATA  65 349
     Atu4647 NONE
        betC 1803167 .. 1803181 +  -7.1  -3.97947   GTCGACACCGGCACA               GGCCT TGAGC AGGCC               TTTGTCGTAGATCAG  65 392
        xylR 1810805 .. 1810821 +  -2.1  -2.70932   GTGCCCGGCTGAATA              TTGGAGG AGA CCGCCCA              TGCTTAACCCCCGGG  39 29
     Atu4656 NONE
     Atu4657 1814575 .. 1814589 +  -2.8  -4.43012   CCCTGATCGGAAAGA               TGAGGA TCG TCCTGA               TTTTGCTGTTCACCT  63 469
        melA 1817300 .. 1817317 +  -4.1  -2.72144   CGATCACAGAGGGTG             GGCGG-TC GAA GAGCTGCC             ATTTGGGAGGAATGA  43 95
        agpA 1819439 .. 1819449 +  -4.6   -4.4078   GCATATCCGGGAAAA                 GCGG ACA CTGC                 TTTTCCTTGCGGAAA  68 42
     Atu4662 NONE
     Atu4663 NONE
     Atu4664 NONE
        melA 1824814 .. 1824836 + -14.8  -3.14132   TCACGGCAAGTACGA           GGCCGCGGGT TCA GCCTGCGGCC           TTGATGCCACAGGGG  91 51
     Atu4666 NONE
     Atu4667 NONE
     Atu4668 1830205 .. 1830239 +  -2.2  -3.38046   TCGCAGCACGTCTGT   CGCTG--GCGGCCA-TG ATCG CACTGGCCGCGACACCG    TCTTTCGCATCGGAG  45 182
     Atu4669 1831184 .. 1831200 + -15.1  -5.61881   TTATAAATACTTCAA              CGCCCGC TTC GCGGGCG              TTTTTGTTTTTGGAG 100 424
     Atu4672 NONE
        ftsZ 1833568 .. 1833594 + -12.9  -5.03201   ACCGAACGATTAAAA         GCCGCCGCGGG TAATT TCCGCGACGGC         TTTTTGGTTGTTCTT 100 174
     Atu4674 1834466 .. 1834484 +  -3.1  -3.14344   TCCTTATCGAAAGGG            TGG-CGCG GAGC TGCGTCCA             TTCCTGAGAACCATA  43 84
        dapA 1835506 .. 1835523 + -14.1  -4.99134   AGTGATAAAATAAAA             GGCCCGC ATTT GCGGGCC              TTTTTCATTTCCGAT 100 49
     Atu4677 NONE
     Atu4678 1837724 .. 1837762 + -14.7  -3.85698   CTGATCAGGACTTTT  CG-TAAACGGCGCGGTCA AAAA TGATCGCGCCGTTGATCG   TTTCTGAAAAGGCGG 100 37
     Atu4679 NONE
     Atu4680 NONE
     Atu4681 NONE
        dadA 1841068 .. 1841112 +  -8.7  -5.41746   TTTCGCCGCAACGTT TCTAGAGAATTCTGGCTTTTC TCC GAAACGCAAAAATTCTCTAGC TTTTTTTCACGCATT 100 21
     Atu4683 NONE
     Atu4684 1844381 .. 1844417 +  -5.8  -3.56092   CGCGAAGATGGCCTC   GACG-TCGGGTGCCTTC GCCA GCAGGGAACCGAGCGTC    TTTGCGCCATGGTCG  55 476
     Atu4687 NONE
     Atu4688 NONE
     Atu4689 1848108 .. 1848119 +  -2.2  -3.59262   GTAATCGTTGAAAAC                GTTC ACAA GAGC                 TTTGGCGCTCTGGAA  47 30
     Atu4690 NONE
     Atu4691 1849804 .. 1849825 + -14.4  -4.68645   ATACCTGCAATCTTT           CGGCGCGG CTTTGT CCGCGCCG            TTTTGATTTTGGCTG 100 55
     Atu4692 1852364 .. 1852374 +  -2.6  -4.18164   ACTTATTCTGTAGCG                 TAAT AAT ATTA                 TTATTTTAGAAAATT  56 215
     Atu4693 1853818 .. 1853844 + -11.6  -4.93296   ATGATGTCAGGTTTG        CTCCCCGGACC ACTCCA GG-CCGGGGAG         TTTTTGTCGTGATGC 100 134
     Atu4695 1857156 .. 1857194 + -12.5  -4.07885   AAATAAGACGGATTG  CAAGTGAGGCGC-CGGTC ATTC GACCGAGCGCCTTGGTTG   TTTTCAGCAGGCATC  95 35
     Atu4696 NONE
     Atu4697 NONE
     Atu4698 1860496 .. 1860514 +    -3  -3.36515   TAGTGGAGGCGCCGT             GATGAGTG ACA CTCTCAAC             TCTTTGCAACTCGGC  47 24
        trzA NONE
     Atu4700 NONE
     Atu4701 1864326 .. 1864351 +  -3.1  -4.63184   TGGTATTGGCCACAC         GCTCCTTGGCC ACAT GGTCGCGCAGC          TTTTTGAGATCGGTT  70 366
     Atu4703 1865444 .. 1865456 +  -4.1  -3.35849   GAAGGCTATTCAGGA                TGCGT GCG ATGCA                TATTCGTTTGATCAA  49 39
         huy 1866204 .. 1866220 +  -5.8  -3.54771   CCTGCGGCCCATTTG             CG-GGCG CTGC CGCCACG              TTCTAGTGTTCTCCC  57 55
     Atu4705 1867215 .. 1867228 +  -2.3   -3.9122   TTATTGACCTGATCC               TGCCG ATCT CGCCA                TTCTTTCAGCCAATG  52 41
        nuoE 1867790 .. 1867804 +  -4.2  -5.06414   CTGACGGAGGCGCGT               CGATGA GTG TCACCG               TTTTTATTCCCGGCG  80 20
        nuoF NONE
        fdhF 1872241 .. 1872259 + -13.1  -3.54029   TGCGGAATAATCGGG             GGCCGGG CCAGT CCCGGCC             TTCTCATTCATGGAG  85 31
        fdsD NONE
     Atu4710 1874444 .. 1874468 + -17.2  -4.41616   ACGCCTTCGACATTC          TCCGGGCAGC CTTGC GCTGCCCGGA          TTTGTTTCAGGCGCT 100 47
     Atu4713 1877275 .. 1877299 + -22.9  -3.39529   ATTGCAATTGAAAAA          GCGCGCCGCGA TCA TCGCGGCGCGC          TTGCTGTTACGTTGC 100 55
     Atu4715 1878511 .. 1878528 +    -2  -4.65895   CAAACTGACCTAATT             TATGCGG GCTGA CCGC-TA             TTTTTCCCTGCGGCC  65 322
     Atu4717 NONE
     Atu4718 NONE
        dppA 1882672 .. 1882685 +  -3.8  -3.61232   CCGGACCCAAACGGG               GGCA ATGCCA TGCC                TGTTTATATCGGCAA  51 84
        dppB 1883609 .. 1883631 +    -7  -2.66435   TCCTGCTCAATCCCC           GCCTCAGG GCGACAA TCTGAGGC           TGATATCATGACCGT  51 6
        dppC NONE
         ggt NONE
        moaD 1888180 .. 1888195 + -11.8  -3.87627   GGCACAATACAAAAA              CCCCGC CGAA GCGGGG               TCTTTTCTCTACCAG  86 72
     Atu4725 NONE
        sodB 1889794 .. 1889804 +  -4.6   -3.4252   GAAGAGCGCCTGAAG                 GCCT GAC GGGC                 TTCTGCTGCGTAAAA  51 20
     Atu4727 1890985 .. 1891011 +   -18  -3.28924   TATTGACCTCGAAGA         TCGTGGCCGCAC TCG GAGCGGCCACGA         TTGTGACGACCGGTC 100 107
        exsA 1893176 .. 1893197 + -11.5  -3.90291   CCTGAAAAAAAGAAA           TGCCGGGGG CATC CTCCCGGCG            TTTCCTTCGGAACAT  82 36
     Atu4729 1895187 .. 1895199 +  -9.1  -2.76189   GCTCAGGCCGCCATT                CAGCG CCA CGCTG                TAGTTCAGTCCATTG  57 265
        acnB 1902751 .. 1902776 + -17.7  -4.65153   CATCAGATGAATGAA         CGCAGCGGAAA TCGA TTTCCGCTGCG          TTTTCATTTGTATGG 100 90
     Atu4736 1905094 .. 1905135 + -17.5  -4.62783   AGGGCATCGTTTCAG ACATGAACACCGGGGATCAG GCT CTGATCTCCGGTGTTC-TGC TTTTTACGCTGCGTC 100 81
     Atu4737 1905539 .. 1905557 +  -4.5  -4.19506   GAGCGCGAGGAGCAT            CCGGCGCG AAAC CG-GTCGG             TTTTGCGCTTGGCGT  62 145
         cat 1906264 .. 1906294 + -13.9  -2.76492   TCTAGCGGTAAAGAT       TGCCGGCCCGTCC AGACA GAGCGGGCCGGCG       CTTTCGCCTGGATCA  79 36
     Atu4744 1914185 .. 1914235 +  -5.9  -3.85698   CTCTGATCCTCCCCA AGGCCGAAGG-CGTCGCGCGGGAA GAGA TGCCCGCGCGACGTCCATCCGAAA TTTATGCCGAGCGCC  63 35
     Atu4745 NONE
     Atu4746 NONE
     Atu4747 NONE
     Atu4748 NONE
     Atu4749 NONE
     Atu4750 1920323 .. 1920333 +  -2.4  -2.63631   TGCCGTCGCCCGGTT                 CGGC ACT GCCA                 TCATCTGCGAGTTGA  38 75
     Atu4751 1921789 .. 1921807 +  -8.8  -3.04322   GGAAAGTGATCCTTC             TTGTCGGC CAG GCCGACCA             TGTTCAGGAGTTCGA  60 396
     Atu4763 1933928 .. 1933942 +  -2.1  -2.83905   TAAAAGCCGGGTTTT               CCTTT CCAAT AGAGG               TGTGATGACTTGTGA  39 6
     Atu4764 NONE
     Atu4765 1936382 .. 1936394 +  -6.9  -4.20368   GCCCGCCGCATTGCC                GCGGC CGA GCTGC                TTTATGTTGGCATCC  71 272
     Atu4777 1948204 .. 1948222 + -12.4  -3.37091   GCCGCGCTTTCCACT             GCGATGGC CAT GCCGTCGC             TTGCATTTTCAAAAT  80 117
         cpo 1949125 .. 1949152 + -11.2   -3.5812   TGATCGCATAAAACG        GCCGCTACCTGC AGAA GCGGATGGCGGC         TATTTCTCGTAAATA  77 38
     Atu4780 1950875 .. 1950895 +    -9  -5.65927   TATTCCCCGCTGCAA            CCGCTATC CTCAC GATGGCGG            TTTTTTGTTTCCGTG 100 112
        afuA NONE
        afuA 1956220 .. 1956254 + -12.2  -2.71924   ACTGATATCCCATGT     CGGCTGCCTTCGTT TCTCAAT GACGAAGGCAGCCC     CTTTCCGACACACTC  72 36
        afuB NONE
        afuC NONE
     Atu4787 1960447 .. 1960462 + -11.8  -5.07107   CCCAATATCGAAAAG              CGGCCG GTAG CGGCCG               TTTTTTGCCGCTTTA 100 58
         gmd NONE
         fcl 1964490 .. 1964536 +  -4.9  -2.87132   CAATCGCACGGAAAG CTG-GTGGATCGGGCCCGACGC CGCA GCGCCGGGAGCGATCGTCTCGG TCTATGGCCGCAACC  46 519
     Atu4791 1966631 .. 1966684 + -14.7  -2.80056   TTTCATTTCAGGCGA GGGGACCGACGGATCGTTCGTTACTC CAT GAGTGGCGAGCGGTCTGT-GGTTCCA GTTTGACTGGGTAAT  83 189
        rfbC 1975637 .. 1975652 +    -4  -3.02144   CTTGGGCCGAAGGTT              CAAC-GG TGT CCAGTTG              TCTTCGAGAGCATCG  43 273
     Atu4804 1980914 .. 1980948 +  -2.9  -4.32857   GTTTTCAAGACTTCG    TTGACCCTT-CATACC CGGC GCTTTGCAAGGGTCGA     TTTCTGTTTGGAACG  62 289
     Atu4805 1983659 .. 1983680 +  -4.3  -3.53343   GCATCGGCAAGTAAC           GCCCCTTCG TTGC CGAAGAAGC            TTTCAAGCGCGGCTT  52 288
     Atu4809 1988824 .. 1988851 +  -4.8  -3.17797   TTCGAGAACGGCTCT        GACG-CGATGATC GGC GATCAGCGGCGAC        TTGGCTCTCTGTCCG  49 24
     Atu4810 1990213 .. 1990223 +  -6.8  -3.72241   CGCCGTCAAGGGCCT                 GAGC GTA GCTC                 TTTCGATGGTTGATC  62 89
         rfe NONE
        bme2 NONE
        bme3 NONE
        bme4 1994352 .. 1994368 +  -2.2  -3.75378   GTGATCACCACAGGC             GTGC-CG CAGG CGAGCGC              TTCTGTTATCGCCAT  52 236
     Atu4819 1999847 .. 1999890 + -12.4  -2.56124   GCGTGAGTTGTAGTA AGGCAGGCCG-GTGAGTTGCG CAG CGCAACTCATGCGGCGCGCCC CTGTCTTTCGGTCAG  72 35
     Atu4829 2010435 .. 2010453 +  -9.6  -2.53263   GTCAGATCGTCGAAT             TCTCCGAT GAA GTCGGAGA             TCAGTTCGACATAAC  56 452
     Atu4832 2012251 .. 2012280 +  -4.2  -3.90112   GTATCGGATTTGAAA       TTAGAGACGGGA ACCACA TCCCGTCTCGCG        TTTCATTCCGGAAAG  58 257
         cga NONE
     Atu4834 NONE
     Atu4835 NONE
     Atu4836 NONE
     Atu4837 NONE
     Atu4838 NONE
        csgA NONE
     Atu4842 2022731 .. 2022748 +  -9.1  -2.87344   GATCCGAACCACGGA             GGGAGGG GCAA CCCTCTC              TCTGTGCACCCCGTG  62 39
     Atu4843 NONE
        RBSC NONE
        ydeZ NONE
     Atu4846 2027356 .. 2027373 +  -5.5  -2.72144   GCCGCCGATCGGTTC             GGCGC CAGGATCA GCGCC              CTTTAAAACAGATAA  47 2
        rbsk NONE
        deoC 2029337 .. 2029350 +  -2.3  -3.04715   GGACTGAAATAATGC               GACCT ATTA AGGAC                ATTTTGGAAACCATG  42 41
     Atu4849 2031765 .. 2031793 +  -7.5  -4.42653   CAACTGACAAGTTTG       TCT-ACGGGGAC AAGGCG GTCCCCGTAAGG        TTTTATCCGTGAGAT  79 61
     Atu4850 NONE
        cisZ 2033934 .. 2033949 +  -4.8  -2.79289   TACTGAAAAAAGATA              GATTAT CCGT ATAATC               ATTATTGAACTGATG  43 333
     Atu4854 2036262 .. 2036281 +  -4.9  -3.81146   GAGATCTCGCATATT            GCAGCGC CTCTTT GCGCTCC             TTGTTGCTTCCGAAC  57 508
     Atu4856 NONE
        mobC NONE
       avhD4 2043379 .. 2043405 +  -3.6  -3.42996   TTGTATCGGAGGCCC         TTGGATCTCCTC GGC GTGGACTTCCAA         TTATCATGACTGATA  49 84
     Atu4860 2046229 .. 2046254 +  -4.8  -6.02919   GGTATTTGCGACGAA        GCTCCTC--CTC ATAT GAGTCGAGGAGC         TTTTTTTGTTTCTCC 100 111
     Atu4864 2050078 .. 2050088 +  -3.2  -3.53091   CATTTGGAACACGCG                 TGCA GTT TGCG                 TTTCAACCACCGCGT  49 292
     Atu4869 2053769 .. 2053792 +  -6.6  -4.21194   AAATCATGAGCGGCT          GCCGCTTCCG AGAG CGGAAACGTC           TTTTCGATCATCACA  71 103
     Atu4872 2055928 .. 2055945 +  -5.5  -3.06915   CGTAAGGGTCAGTCC             GTACACG GTTA CGTGAAC              TTCAATGAGGTGCCT  49 191
     Atu4874 NONE
     Atu4875 2057884 .. 2057895 +  -5.8  -3.01791   GATCTTCGGCTCGTA                CGCA AGCT TGCG                 TCTTCAGGAGCGACT  52 151
        mocA 2058996 .. 2059012 +  -9.4  -3.01712   TCGATCCAAACGAGA              GACGCC GAATA GGCGTC              TCTTGCACCAAGACA  63 46
     Atu4877 NONE
     Atu4878 2060796 .. 2060826 +  -6.1  -3.60098   TGTCGTTCAGCCTCT      CG-CGGGGAGACGC GTTG GTGTCTCCTCGACC       TTTACCGTCAACGAT  57 490
     Atu4880 2062372 .. 2062385 +  -2.3  -3.87815   ATATTGCTCGAAACC               GACGC TGCG GCGTG                TTTGTCACCGTCAAG  54 108
     Atu4882 2063660 .. 2063682 +  -3.2   -3.6682   TCGCCTGCGCACGAT           CATGCAGAGC GTC GCGCGGCAGG           TTTCGCTCGATCCCG  51 352
     Atu4884 2064515 .. 2064542 +  -2.6  -3.53761   GGCCAGCAATGACGA        TTTCGGAAGTCC AAAA GGACTACGGCAA         TTTCAAGGGAAGTTA  47 372
     Atu4887 2065375 .. 2065408 +  -8.4  -2.74514   TTGTGGATTGCAACA     CATGATTCTATGTG AGAGTA TACATAGAATTATG      TGATTAGGGCTTTGG  57 109
     Atu4888 2065761 .. 2065786 +  -3.2  -3.41229   GTGCTACTGTGCCGG         GCTGGCTCCCC TGGTT GGGGA-CAGGC         TTATGATCGGCATGT  47 68
     Atu4889 NONE
     Atu4892 NONE
     Atu4893 2071071 .. 2071088 +  -6.2  -3.91072   GTTCCGAGATGATGT             CGCCCC CTGATT GGGGTG              TTTGTCGGGGTTTCC  63 229
         tnp 2072973 .. 2072990 +  -9.9  -3.36518   CGCCGCCCCCCTCGA             CCTCAAC TCAA GTTGAGG              TTGTACGAATTTTGA  70 342
     Atu4895 2073821 .. 2073844 +  -4.5  -3.43071   AGACCTTGTGGCCCA          TCGGACGTG CATCAA TACGGCCGA           TTAGTTCATGTGGCC  52 388
     Atu4898 2075161 .. 2075190 +  -4.9  -3.39717   AGTACGCGCTGCAGG       GTGCGCAGGTGGA ATAT TACACCTTCGCAA        TTGCTATTAATACAT   0 81
     Atu4897 NONE
     Atu4896 2073084 .. 2073098 -  -2.8  -3.85165   TATTCGAAACCCAAA               TATCCC TGC GGAACA               CGTTTTATTGGAGCC  52 476
        orfA NONE
        orfB 2066187 .. 2066206 -  -7.8  -3.53811   TGCACGCTTGGCAAA            TCTGCGCC CGGC GGCGGAGA             TTAATGACAGGACTT  62 408
     Atu4886 NONE
     Atu4885 2064220 .. 2064234 -    -5  -3.57792   TGATTTATTGTGAAA               TTCCGA TTT TCGAAA               ATATACTAACGACCT  55 71
     Atu4883 2063272 .. 2063294 -  -2.5  -4.25104   GGGCGGTCACGAAAA           CGCTCGGGG TTACG CCGCAGGCG           GCGCGGCGGATCAGC  60 36
     Atu4881 NONE
     Atu4879 2060366 .. 2060380 -  -4.2  -4.66938   ACGCGGAAGAGAAAA               GCGG CCCTCTT CCGC               GCCGGGACTGGAAGT  71 196
     Atu4873 2055766 .. 2055799 -  -4.6  -2.61912   GGAGTGACTTAGAAT     CCTATTGTCATTGC CTGAAC GCAATGAAAACCGG      TACCGCAGTTGTGCA  44 115
     Atu4871 2054656 .. 2054670 -  -2.1  -2.75844   TGCTTGATCGTAAAC              GGC-TG CCTT CATGCC               TTCTTTTCCTTTTTA  39 38
     Atu4870 2053591 .. 2053631 -  -4.8  -3.73224   CTACGCCCCACCAAA TGGCGCAGGCTGA-C-AGC GTCTCA GCCAGATC-GCCCGCGCCA TCCTTTGGATCGGGA  57 102
        mocA 2051985 .. 2052000 -  -2.6  -3.55761   GAGCGACTGGCGAAA              TCTATGC TCA GCAT-GA              CATTATCTCCTGTCT  47 28
     Atu4867 NONE
     Atu4866 NONE
     Atu4865 2049683 .. 2049695 -  -3.3  -4.66609   CACCTGACGCAAAAA                GGGGA TGA TCTCC                GGACTAGCGCTTCGG  70 360
     Atu4863 2048956 .. 2048968 -  -4.1    -2.752   ACCTTGAGATACAAT                TCCAC GGT GTAGA                TCCCCTTGTCCCTCC  43 97
        istA NONE
        istB 2046229 .. 2046254 -  -4.8  -3.14931   GGTATTTGCGACGAA        GCTCCTC--CTC ATAT GAGTCGAGGAGC         TTTTTTTGTTTCTCC  47 480
     Atu4859 2043572 .. 2043594 -    -4  -4.33165   GCAAAGGCATGAAAA           CGGAGGCGTG CTG CATGTCTCCA           GCGACAACGAGAGCT  64 98
        traA 2035686 .. 2035701 -  -2.5  -4.93812   AAAATACAAAAGAAA              CGGAG TGCTCT CTCCA               GTCGCGCCCGGTCAG  75 125
     Atu4853 NONE
     Atu4852 2033626 .. 2033641 -  -6.1  -3.03771   TTATATGGGGCAATA              GCCCA CGATCT TGGGC               AGAGCTAGGAAAAAT  52 45
        deoR 2020541 .. 2020557 -  -6.6  -3.02461   TAATCCGCCCGAACA              GGCTAT GGGTA ATAGCC              GATGCCTCCTTCAAC  54 70
     Atu4840 2019894 .. 2019915 -  -7.3  -2.91264   GTTCTGACTTATACA           GTGCTGTTG CGAG CAACAGCAA            CTCGACGAAACGAGC  56 478
     Atu4831 NONE
     Atu4830 2009889 .. 2009911 -  -3.5   -3.9243   GAAGGCTGGAAACAA          GCCCT-AG-TC AAG GAGCTGAGGGC          CGCAAAGATTCCTTT  56 290
     Atu4828 2009250 .. 2009270 -  -6.9  -4.38712   TGGACCCTTACAAAA            CCATGTATC CGA GATACACAG            GATGTTTAACGAAAT  75 83
     Atu4827 NONE
     Atu4826 2006079 .. 2006098 -  -4.3  -2.89742   TCCAATCGTCAGACA            TAGTCGGG TTGGC CCCG-CTA            CGGGCGGGGCCAGCT  46 55
     Atu4825 NONE
     Atu4824 NONE
        acaB NONE
     Atu4822 NONE
        fabG NONE
     Atu4820 1999848 .. 1999889 - -15.9  -3.15544   CGTGAGTTGTAGTAA GGCAGGCCG-GTGAGTTGCG CAG CGCAACTCATGCGGCGCGCC CCTGTCTTTCGGTCA  93 12
         lrp 1998006 .. 1998024 -  -5.2  -4.47873   AGAAGATCCATAAAA             TGCCAGCC AAT GAATGGCA             GGAGGCGGTTGACTT  70 199
        bme8 NONE
        bme7 NONE
        bme6 NONE
        amsJ NONE
        pssL NONE
        pssF 1983009 .. 1983024 -  -5.4  -3.48884   GCTGAAAGAAAGACA              GCACCGG TTT CCGGT-C              ATTGTGATCACGGGT  55 431
     Atu4803 1979533 .. 1979554 -  -5.9  -3.61356   ATCATGGATTTTAAA           CAGGT-TCGC TTC ACGACACCTG           ACGTTAGTTTTTGAA  57 29
        hemL NONE
        galE NONE
     Atu4800 1975077 .. 1975089 -  -4.7  -3.30443   GCATCAGGAGACCAA                GCTGG TTT CCTGC                GTCAAAGGGTCGATA  49 330
     Atu4798 NONE
        rfbF NONE
     Atu4796 1971645 .. 1971669 - -12.8  -2.88861   TATGATGCCGATATA          GCCGGCCGCA CTGGC TGCGGCCTGC          GGATGCGGTGCGCCT  79 162
       bme13 NONE
       bme12 NONE
       bme11 1967474 .. 1967484 -  -2.4  -4.09243   CATAGCTCTCCAAAA                 GCGG TAG CTGC                 TTTGCAGGGCCGTTT  56 70
     Atu4792 1966781 .. 1966806 -   -14  -3.42395   TGCAGGACGCAAATA         GGCTCGCCCG GTTGAA CGAGCGAGCC          CTCCCAGTTACCAGG  95 228
     Atu4788 1960446 .. 1960463 -  -8.3  -4.28254   TCCCAATATCGAAAA             GCGGCCG GTAG CGGCCGT              TTTTTGCCGCTTTAA  81 113
        drrA 1953100 .. 1953114 -    -7  -2.64099   CCTGTTGATCACAAT               TGCGGC TCT GCCGCG               TCTGTATGCAGGACG  51 4
     Atu4781 1950805 .. 1950836 - -15.1  -3.38272   CAGTACGAGTGATAA      GAGCGGACCTCCG CAACAC CGGGGGCCCGCTC       CAGCAAGACGATCAA  95 153
     Atu4779 1949123 .. 1949154 -  -4.2   -4.4009   GCTGATCGCATAAAA      CGGCCGCTACCTGC AGAA GCGGATGGCGGCTA       TTTCTCGTAAATAGG  68 56
        fdhF 1944849 .. 1944873 -  -4.9  -4.86731   GCGGCGGAAAGAAAA          GCGCGAAGC GATCGCT GCCTTGCGC          GCCTGTCCCGCGTTC  77 42
        nwsA NONE
        nodW NONE
     Atu4773 1941781 .. 1941804 -  -2.2  -2.87132   TGTTGGCGGGAGACA          TGCGCGCCGG AAGT CATGCGCTCA           ACGGCAATGCGTGCC  40 182
     Atu4772 NONE
     Atu4771 1939871 .. 1939905 -  -7.7  -3.21099   TGTTGGGATGAGGAA     CGACCGGCGGATTGG ACGTG CCGAAACGCCGGTCA     ATAGAGGAACAAAAT  59 43
     Atu4770 NONE
     Atu4769 1937736 .. 1937747 -  -4.4  -3.10236   AACGGAAGCTGAAGA                GACT ATTC AGTC                 GGAGTTCATGCGCCG  47 75
     Atu4768 NONE
     Atu4767 1936711 .. 1936730 - -12.8  -5.07652   GCGCGCAAAAGAAAA            GGGCGCCA GAAA CGGCGCCC             TCTCAGGTGAAAATT 100 57
     Atu4766 1936162 .. 1936172 -  -8.2  -2.76696   GGCTTGTCGAATAAC                 GGCG GGC CGCC                 TTTCGCCCTTACCAG  57 34
        gabD NONE
        bioA 1930368 .. 1930407 -  -6.4  -3.53779   CTGCGAAAAGATGAA  GCCT-TATGCAGCGCAGAT GGC AACTGCGCCGTAAAGAGGC  GCAGTTGCCGTGGAA  57 81
     Atu4760 NONE
        tdcB NONE
        arcB NONE
        pepQ NONE
     Atu4756 NONE
     Atu4755 NONE
     Atu4754 NONE
     Atu4753 NONE
     Atu4752 1921234 .. 1921263 -    -5   -5.4505   TGTCTGAAGAAAAAA      TGGTCGGGACGGAG CGTT CTCCG-CCCGGC-A       CGGAAATCCGCTTGA  90 208
     Atu4743 NONE
     Atu4742 1911342 .. 1911359 -  -2.6  -3.05876   AAAACCCATAAACCA             CCGGCT CTAGAC AGCCGC              CTCCCGTGATTTTTC  42 125
        acoR 1909329 .. 1909340 -  -2.2  -3.50393   CTTGATGCCAGAGAA                GGTGC AAT GC-CC                ATGCCAGAACGGCTT  47 137
     Atu4740 1908174 .. 1908215 - -18.7  -3.27525   CGCCCCGAAAGCCAA TACCCGCGCCTGCCGGG CTCCTCTT CCCGGCAGGCGCAGGCG  AAAAGCCTATTTCGA 100 32
     Atu4739 1906264 .. 1906294 - -11.7  -2.61695   TCTAGCGGTAAAGAT       TGCCGGCCCGTCC AGACA GAGCGGGCCGGCG       CTTTCGCCTGGATCA  72 38
     Atu4735 1902190 .. 1902214 -  -8.5  -3.05963   AGGGTGACGTGAAGA          TCGTCGCGCAG ATG CTGCGCAACAT          GGAAAAGACCGAAGG  56 494
     Atu4733 1899008 .. 1899022 -  -2.1  -4.74103   CCGCTAAGGTAAAAA              GA-CGC ATGC GCGATC               CTCCCTATGGCGATC  68 39
     Atu4732 NONE
     Atu4731 NONE
     Atu4730 1894635 .. 1894647 -  -4.8  -4.17023   GCAATCAGGGGAAAA                TGCC TGCCG GGCA                GCGCTCGCGCGCTTC  65 319
     Atu4724 1888180 .. 1888195 - -11.8   -5.1523   GGCACAATACAAAAA              CCCCGC CGAA GCGGGG               TCTTTTCTCTACCAG 100 34
     Atu4716 1878118 .. 1878142 -  -2.8  -3.87869   GCAAGGCGGCACAAA         GGCTGACCTCC TGGG GGAGA-CAGCT          TGCCGCCGGCGTTAC  54 409
     Atu4714 1877275 .. 1877299 - -22.9  -4.74504   ATTGCAATTGAAAAA          GCGCGCCGCGA TCA TCGCGGCGCGC          TTGCTGTTACGTTGC 100 75
        phoP NONE
        phoQ 1874112 .. 1874124 -  -4.7  -2.91264   TTCGCGAGGCACAGA                TCGCC GCG GGCGT                TGCTCCGGGCCCTGC  45 426
     Atu4702 1863772 .. 1863788 -  -7.9  -3.36749   GATCCCCAATATCAA              GACCCCG CAG CGGGACC              GGGAGATTGTTGCGG  59 231
     Atu4694 1853795 .. 1853815 -  -3.9  -2.78996   TAGCTCCAGTCAAAG            TTCCTGACA TGA TGTCAGGTT            TGCTCCCCGGACCAC  43 111
     Atu4686 1845217 .. 1845249 - -12.7  -3.80189   AGATATCAAGGGAAA      GCACGCCGCATGATT GCG ATTGACGCGGCGTGC      ACCGGATTTATGCGA  90 33
     Atu4685 1844009 .. 1844024 -    -4  -4.15044   TTGGGCTGGAAGAAA              TCTCTCG CCG CG-GAGA              CGCACGTCGGCTGGA  60 79
         mdh 1835501 .. 1835528 - -14.2  -4.45485   ATCACAGTGATAAAA        TAAAAGGCCCGC ATTT GCGGGCCTTTTT         CATTTCCGATCCTCA 100 47
     Atu4671 1831564 .. 1831591 -   -12  -3.86346   TCATCTTTTCAGAAA        GCCTGCCGCA CCTCCTCC CGCGGCAGGC         TTTTTTGTTTTGGGG  86 68
     Atu4670 1830605 .. 1830627 -  -7.6  -3.58162   CGAGCAGGAAATCAA           GGATGATGGC AAT GCCAACGTCC           TGTTTTATCTGGGGC  64 442
        agpT NONE
     Atu4658 1814038 .. 1814052 -  -2.7  -4.09739   TGAAGTGCCGGAAAA               CCGCG TCGTG CTCGG               CATTGCCATCATCCT  57 114
     Atu4654 NONE
     Atu4653 NONE
     Atu4652 NONE
        argH NONE
     Atu4650 NONE
     Atu4649 1802776 .. 1802794 -    -3  -4.25104   CGTGCTGGAGGAAAA             CCAGCG TTTTCCG CGCGGG             GAATGAAACGGCCAG  62 47
     Atu4646 1798990 .. 1799027 -  -6.9  -2.79183   TTTATTCGGAGGAGA   GCT-TCGGCCCGGTCG TATCCAT CATCCGGGCCGGCAGC   ATCGATGAGGCCGTG  50 328
     Atu4644 1796807 .. 1796823 -  -2.2  -3.64198   GTTCCAGATAGACAA              TTCCGC AGAGG GCCGAA              CGCTACCGATTGTGC  50 61
     Atu4643 1796485 .. 1796520 - -14.8  -4.15565   GCGATTAGCCGAAAA    GACAACACCTCCCCGA GCGA TCGGGGAGGTGTTTTT     GTGGCGGCTTCCTCT 100 65
        oxyR 1792860 .. 1792887 -  -6.3  -3.53012   CTCGTGTGTCGGAAA       TCGGCGAC--GCC TATG GGCTTGCCGCCGA        TTTCTCCAATTATTT  55 313
        nolF NONE
     Atu4636 1785307 .. 1785321 -  -8.5  -3.79506   AATGAAACGCAAGAA               GCCGC ATCAG GCGGC               GGCCATCGAGGCATG  67 344
     Atu4634 NONE
        pit* 1783284 .. 1783296 -  -6.9  -3.85698   CGGTTTTTCCAGAAA                CACGC CTG GCGCG                GCATCAACAAAGCGA  65 464
        dppB NONE
        dppC 1769657 .. 1769697 -  -2.4  -2.67244   CGACATCGAAACTGA  CATCGGACACGGCCGGAA TGCTG TTGCGGCCGAACCGGACA  TTGAGGTTGCGGACC  38 59
        dppD NONE
        dppF 1768174 .. 1768189 -  -5.4  -3.25823   CCGTTTTCACAGGAA              GCTGCT TTCG AACAGC               TCAGCGGAGTAGGGC  52 1
        uvrD NONE
        rfbC NONE
        rffB NONE
        rfbD NONE
     Atu4615 1762260 .. 1762276 -    -3  -2.61274   TGTATCGGAAGGAAG             CTTGCAG CTCA CTGCA-G              ATACTGAATGACTGC  40 48
        wbbL 1760971 .. 1760986 -  -6.8   -5.0538   GCCGACTTGAAAAAA              CGCG-CG CGT CGACGCG              GGCTGAACCACTTGA  86 370
     Atu4613 1760094 .. 1760110 -    -3  -3.05963   ATTTTGATTTCAAGA              CTCTCA TGATT TGAAAG              TATTCGTTATAATAT  43 12
        wbnE NONE
         tnp NONE
     Atu4610 NONE
     Atu4609 1755954 .. 1755967 -  -5.3  -2.70232   TTCAACATCAGAGTA               CAAAC CTAT GTTTG                GTATAAAAATGACCA  46 4
     Atu4608 NONE
        nodX 1752818 .. 1752833 - -10.4  -3.60296   TATTGGCACGGTAAA              CGACCG ATCG CGGTCG               TCGACCGCTTATGGG  74 167
     Atu4606 1750840 .. 1750871 -  -3.7  -3.31792   TCACCACGCCTACAA     GACCG-TGTCCGAGG CCCG CGTCGG-CATCGGCC      GATATCTGACCTTTT  49 208
        orfA NONE
        orfB 1749289 .. 1749302 -  -3.7  -4.27316   GCTTTCAAGGCAAAA               GTGGC GCTA GCCGC                CATCCGAGGCGAACA  62 288
        orfA NONE
        orfB 1747518 .. 1747539 -  -4.4  -3.24232   GGGGTCCGAAAGAGA           GCGCTCACA TTGCT TGCG-GCGC           CGTATCACCTGCCTA  49 439
     Atu4600 1745681 .. 1745701 - -14.7  -2.95161   AAAGCTTAATAAGGA            TCGGGCGGC AAT ACCGCCCGA            TAATTGTTTGACTTA  86 38
     Atu4597 NONE
     Atu4596 NONE
     Atu4595 NONE
     Atu4594 NONE
        hpaG NONE
     Atu4592 1738723 .. 1738748 -  -7.5  -4.08216   TGACGCGCCGCAAAA         CAGGCGCCG GTTAAAGA CGGTGCCTG          TTTTGCGTGTCATGA  74 86
        mocA 1736542 .. 1736571 -  -5.7  -4.41348   GGCCCCGGAAACAAA       GTCGCCTGA-AGCT CAT AGCTGTCAGGCCGC       CTGCAATTCAGGCGG  73 53
     Atu4586 1733460 .. 1733496 -  -5.7  -3.05816   TGATGTTCGAGGGAA    GGCAAGGAATGGTGGAC CTC GCCAACTGCTCCCTGCC    TTTGCGTGATTTGCG  52 44
     Atu4584 1732268 .. 1732282 - -11.4  -2.66695   GGGCTTATGAAACAT               GCGCCA CGA TGGCGC               GGATTATCGCTCGTC  68 29
        sodB 1731435 .. 1731467 - -13.3  -2.64803   GGATGCTCAAATGGA      GTTGCAGCCGGACGG CGG CTGTCCGGCTGCGCC      TGGCCCGGCCAGCCG  78 80
     Atu4582 NONE
     Atu4581 1730241 .. 1730261 -  -5.3  -2.76453   TCACAAGCTCAACGA            GTACCCTTC GGT GAAGGGGTC            AACATCAAGCGAATT  46 271
     Atu4576 1723741 .. 1723774 -  -2.3  -3.73402   ATATCGCCGATGAAA     TCGGTTATGAATCCG CCAG CGCATTCAGCACCGC      TTTCCGTAGGAGAAT  52 241
     Atu4574 1722003 .. 1722017 -  -3.4  -4.09739   GGAAGTCGTTGAAAA               GGCGCC GGC GGAACC               TGCGTGAACTTTTTG  58 95
     Atu4567 1714853 .. 1714886 -  -5.1  -3.88029   AGCCGATACAAAATA     TTGCAGGGTGCGGCCC AAG AGGCCGCGCCCT-CTG     GCCGCCATTCGGCTT  61 71
     Atu4565 1712407 .. 1712419 -  -6.9  -4.28254   GCTGAAGAGCGAAAA                CGCCA AGG CGGCG                ATGCAGGTCTTCCTC  71 237
     Atu4563 NONE
     Atu4562 NONE
     Atu4561 NONE
     Atu4560 NONE
     Atu4559 NONE
     Atu4558 1703996 .. 1704008 -  -4.8  -2.87647   ACCCAGGAGAGGATA                TCGG TGAGG CCGA                TCCGGCCGGGGCGGC  46 77
     Atu4557 1702728 .. 1702747 -  -4.2  -3.28712   CTGTGCCGCCGACAA            TCTGGC-GC TCG GCTGCCTGA            AGGCGCTGACGGAGG  49 286
        pcaR 1691435 .. 1691451 -  -3.6  -3.07816   GTTTTATGCAGGGAA              GCTCGG CCTTT CCGAGA              CGCATCTCAACCGTC  43 282
        pobA 1689029 .. 1689050 -  -4.3  -4.11216   CCTCTATTCGGAAAA           GGTGCGC TTCGTGGT GCGCGCC            GGCCATCCGCTTTTA  61 499
        pcaD NONE
        pcaC NONE
        pcaH NONE
        pcaG NONE
        pcaB 1684656 .. 1684678 -  -4.7  -3.57561   GGCTAAGGTGTGAAA           CCGCAAGCG CTTTC CACGCGCGG           TCAACCCGCCTCCGG  52 99
     Atu4537 NONE
     Atu4536 NONE
     Atu4535 NONE
     Atu4534 NONE
     Atu4533 NONE
        aroE NONE
        aroQ 1678930 .. 1678947 -  -9.8  -2.78463   AGCGCGGGCAGGATA             CCGGCC TGTTCC GGCCGG              GACTGGACGCTCTTG  61 203
     Atu4529 1676379 .. 1676413 - -23.7   -4.4078   TGCCTTGAACGAAAA    CGGGCCGCAG-CGGCA TTTC TGCCGGCTGCGGCCCG     ATCGAATTGCTGTGC 100 47
     Atu4526 NONE
     Atu4525 1672026 .. 1672060 -    -2  -3.09452   ACTCGGGAAGAGAGA    CCCGGCCTTGCCCGC GGGATG GCTGGCAAGGC-GCT     TTTAGGGAGGATCAG  42 46
     Atu4524 NONE
     Atu4523 NONE
     Atu4522 NONE
     Atu4521 1667444 .. 1667465 - -10.1  -3.63744   TGCGTCGGCAAAATA           GGCGAACCG CCTC CGGTTCGGC            GGCGGCCAATGCACC  74 88
     Atu4520 1666832 .. 1666845 -  -5.3  -3.96892   AAGGGGGACGATAAA               TAACC TGAC GGTTA                TCAATGAGCCCGCAT  63 235
        livJ 1665478 .. 1665513 -  -3.3  -5.03314   TGCATGCTGAAAAAA   CTCC-TCCCGG-TGCAGC GAT GCC-CATCCGGGCCGGAG   ACGGGCCGCTCTTGG  76 70
        livH NONE
        livM NONE
        livG NONE
        livF NONE
     Atu4514 1661147 .. 1661167 -  -7.5  -2.78384   TGTCCCGTCACGAGA            CGGACAGTC GTG GAATGCCCG            TTTCATGGATTTGGA  50 78
        iolC NONE
        iolD NONE
        iolE 1656359 .. 1656376 -    -7  -3.39862   AGGAATGAGGGAGAA             GAGGCT TCAAGC AGCCTC              AGCCTTGTCCAGCCC  58 14
        iolB 1655438 .. 1655454 -  -3.6  -2.83233   CAAGCACAGGAATGA              GGGACG TCGTG CGTCTC              AGGGATTATCCCGCC  43 24
     Atu4508 1654069 .. 1654091 -  -9.1  -3.78775   CCGCGCATGACGAAA           GAGGTGAGC TTGGC GCTCGCCTC           CTGTCTGTCCCTATT  73 36
     Atu4503 1649913 .. 1649926 -  -5.2  -3.14132   CCTCGTGTGGAGCAA               GGCC TGTCGC GGCC                TTAAGGAATAAGTGT  50 107
        cobW 1648368 .. 1648391 -  -5.2  -4.08216   GCATTTCCGGCAAAA          GCGGAACCGC TTTT ACGGTTGCAC           GATTCGTGAAATCAA  65 399
     Atu4501 1647154 .. 1647167 -  -9.5  -2.80816   CGGGCATCCAGCAGA               CGCGC GTCT GCGCG                ACGGGAAAAGTTCTT  64 146
     Atu4499 NONE
     Atu4498 1643492 .. 1643502 -  -4.6  -4.14392   CTCGAAGGGGCAAAA                 CCGC GAT ACGG                 CTTGGTTTTCGATGA  65 484
     Atu4493 NONE
     Atu4492 1639421 .. 1639434 -  -3.7  -3.24232   GGGCGCTGAAATACA               GCGAC GGCG GACGC                AAAGCAATATTTATC  47 281
     Atu4491 1638411 .. 1638421 -  -8.2  -2.69871   GGGGAGAGGAAATAT                 GCGG TAC CCGC                 TCGATCCAAATGCAA  56 65
     Atu4484 1629828 .. 1629852 -  -7.8  -3.08867   TGAAGCTCGAAGAGA          TCGCAGCGCT GGTCG AGCGCGACGA          TATCAATCCTGAGCC  56 83
     Atu4477 1621088 .. 1621100 -  -3.3  -3.92602   GCAATACGCGAGAAA                CAAGG AGG CCCCG                CCTGTCATGGGCAGG  56 118
     Atu4476 1620135 .. 1620149 -  -9.2  -3.01924   TACCCCTCCGTAATA               CCGGCC TTG AGCCGG               TATCCAGCCGACGCG  63 125
     Atu4475 1618031 .. 1618055 -  -2.7    -3.737   GAAGTGGTCATGAAA          TTCACTCGTCG TGA CGTGGAGTGAC          ATCGGGACGGTTCAC  51 208
        gltX 1616449 .. 1616471 -  -7.6  -3.05463   ACCTTGCCCATGGAA           CGAGCGGGTG CGG CACCCGATCT           CCCCCCTTGAGGGGG  57 123
        lysS 1614294 .. 1614325 -  -5.7  -4.18506   TCACGGCGAAAACAA      GGGCGCTGCCGGCG GCGAA CAC-GGCGCCGCCC      CGGCTGAGAGCGGCC  68 520
        sitA NONE
        sitB NONE
        sitC NONE
        sitD 1609845 .. 1609886 - -17.6   -3.4556   AAAAAAGCAAAGAGA TAGAGCATTTCAGGTGAA CCGGCT TTCACCGGAAATGCTCTA  GAAGCCTGTTTCCCT 100 23
     Atu4467 1609465 .. 1609501 -   -19  -3.60296   TATCGGTATGGGAAA   GAGAAAAGGCGACCGGT GAAA ACCGGTCGCCTTTT-TC    GTTCAGACGATGGCG 100 28
        kdgR 1607654 .. 1607678 -  -7.1  -5.60993   CGCCTGACAAAAAAA          GGGGGGAAC CATCTGC GTTCCCCTC          GCGTTTACCAGACAT 100 99
     Atu4463 NONE
     Atu4462 1605006 .. 1605026 -  -3.3  -3.27994   CGAATTCGACACCAA           GCCGCATC ATAGAA GATGCG-C            TTTCACATGGACGTT  47 452
     Atu4457 1602298 .. 1602312 -  -7.8  -3.53012   TTGTTCCGGGTGAAA               CACCGC ACC ACGGTG               TTCATGGCCGGGCTG  62 146
     Atu4454 1600566 .. 1600582 -  -4.3  -4.30719   GGCGGCGAGAAGAAA              CAAGTGG TAG CCGCTCG              ATCCTGTCGCCCTGA  66 48
     Atu4428 1570380 .. 1570396 -    -3   -2.5805   ATGATTCGCCACAAG             CGTCCGA AATA TCG-ACG              GTCAAAAAACGGCAG  40 55
     Atu4427 1569460 .. 1569510 - -13.9  -3.78934   GTTTTGGGATAATAA CGTCAGG-ACCGGCTGCCGCGATG TCGT CGTCGTGGCAGCCGGGGCCTGTCA GTTCACATTGTGAAG  93 23
        gcdH 1559479 .. 1559504 - -17.7  -4.65933   GAGTTCGAAAACAAA         GGCCTTCGAAG CGAA CTTCGAAGGCC          TTTTCCTGGTGTAGG 100 57
     Atu4416 NONE
     Atu4415 1556459 .. 1556486 -   -12  -5.06414   TGCCGGCAAGAAAAA        CGCCGTGCATCC TTTC GGATTCACGGCA         TTTTCAGTCGATGAG 100 104
     Atu4411 1545668 .. 1545689 -  -4.4   -3.8709   AAATTCCTCGACAAA           CG-GCTGGA GCTTG CCCAGCACG           AATGGTCGCGCCTGA  59 368
     Atu4395 NONE
     Atu4394 1530259 .. 1530290 -  -4.3  -3.01924   GATGCGCCGGTAACA      CCGACCACGACGC GGCATG GGGTCATGGCCGT       TCTCCAAGGCCGAGG  47 16
     Atu4393 NONE
        norE 1527851 .. 1527864 -  -8.1  -3.91716   CCATTTGGCAAACAA               CGGCA GAGG TGCCG                CCGCCGGCCTTTTCA  69 334
        norC NONE
        norB 1525850 .. 1525878 - -13.2  -2.73364   GGTTGATGGTAAGGA        CCGGCTCTCC GGGGGAAAA GGAGAGCCGG        TCCGTTTCTCATTCG  79 34
        norQ NONE
        norD 1523040 .. 1523056 -  -3.6  -2.82623   TCGTTGTGACAAGCA              TCAGCC GGCAA GGCTGC              GATAGATTGCCGGTA  43 9
     Atu4385 NONE
     Atu4384 1521922 .. 1521956 - -20.9  -4.13014   GCGATACCGTCAAAA     CAAAACGCCCCGGAA GTGAT TTCCGGGGCGTTTCG     TTATCAACCGTAACC 100 48
        nirK 1519235 .. 1519285 - -17.5  -2.87931   TTCAGGCCGCAGAGA GCCG-AAGGGGGAGCGCGCCGCGG CTGT CGGCGGCGCGCTCCCGTTTGCGTC AGATGCTCGATGGGG  93 24
        nirV 1518222 .. 1518233 -    -3  -4.57882   CTGAAGAAGAACAAA                TGAT ATGA ATCA                 ACTAATTGTTTTAAT  67 50
        nnrR 1516883 .. 1516912 - -16.3  -2.86539   CTGAACCGAGAACCA       TCGGCCCGTCCGC CTTT GCGGGCGGGCCGC        ATTCATGCGGCAAGA  93 520
     Atu4368 1504636 .. 1504671 -  -2.4  -3.12283   GAATGGATCGAAAAC    GACGC-CCTGCATTCGG TTC CCATGCGCAGCCGCGTC    ACCGTCAACAATGCC  41 336
        sdhX NONE
     Atu4365 1501705 .. 1501722 -  -2.5  -3.05596   CACGCCGCCAGCGAA             TGGCTGC AGAT GCGGCCC              CGGCCAACGGCGATT  41 354
     Atu4363 NONE
     Atu4362 1498888 .. 1498901 -  -3.1  -3.53811   TGCATTGTCTGGAAA               CCTTC TCCC GAAAG                GCTTCCGTTATGTCG  49 33
     Atu4361 1497516 .. 1497565 - -12.8  -2.59935   AAACATCCTCACAAG CTCCGATCGGGGCCGCC-GTCGC TTATC ACGACAGGCAGCCCCACCGGGAG GAACCCGTGGATGGG  75 73
        thuF NONE
     Atu4359 NONE
     Atu4358 1494362 .. 1494382 -  -5.3  -4.72272   GTCCGCGACGAAAAA            GGTGATGGC CAC GCCATCCTC            ACGGTCAGAACCGAC  76 334
     Atu4356 1492420 .. 1492457 -   -12  -5.25154   AAAAAAACAAGAAAA   TTCGAGGCTGGCGTCGC GTTAT GCGA-GCCAGCCTCGTT   CGGTGTCGACTACTG 100 270
     Atu4355 1490476 .. 1490502 -  -2.1  -3.31726   TGCTCGGAGAGAAGA         GCATTGCCTCC GAACA GGCGGATATGC         CAATGATCGAGCTCA  44 292
     Atu4353 1486677 .. 1486703 -  -4.4  -3.86351   ACAGGGGAAAAAAAT        TGCCCGCATGG GGGATG CC-TGCGCGCA         TGGTGGGAGGCTGGT  59 210
     Atu4343 NONE
     Atu4342 NONE
     Atu4341 1473792 .. 1473822 - -10.4  -3.14132   GGCTCCGGTGATGAA      CGGGGCCGGGGTG GCTGAT CACCCCGGTCC-G       TGCTCAGTTCTTGGA  69 29
     Atu4340 1472365 .. 1472379 -  -3.4  -2.61144   GGAGGCGGGAAATAT               CGTCGC GCA GCGTCA               TGCGGATATCCTTTG  40 23
     Atu4339 NONE
     Atu4338 NONE
     Atu4337 NONE
     Atu4336 NONE
     Atu4335 NONE
     Atu4334 NONE
        ompA NONE
        icmF 1460754 .. 1460766 -  -4.8  -3.40403   GTTCCGTCACTAGAA                CTGC GCAGG GCAG                GCGAAGCTGGCAATC  51 7
     Atu4331 1459210 .. 1459225 -  -6.1  -2.60508   TAGGTCGGAAAAACG              TCCGG CTACCT CCGGA               TAGGCAGGCTCATCA  49 50
     Atu4330 1458307 .. 1458362 - -16.8  -2.52623   CGTGTTCCAGAAGAG TGTGCCGACGGCGGCAGCC-CCGCTGC CCG GCAGCGGCAACTGACGCCGGCGCTACA GAAGCTGTAGCGCTT  89 21
     Atu4328 1456791 .. 1456815 -  -9.9  -4.38712   CCGATGCCGAGAAAA          CCGCCGACATC GAT GATGGCGGTGG          TGGCGGCTCCGACAC  87 395
        proB 1454903 .. 1454953 - -20.1  -2.75081   GATTGCTAAAATCCA CTAAAACG-AATGCGCGG-GGTGCA ACA CGCACCGCCGCGCATTTCATTTTAG GATGCAGCGTTGTCA 100 38
     Atu4316 1443390 .. 1443402 -  -9.1  -3.57462   GACGGGATGTGGAAA                GCCAG GTT CTGGC                GCGTGCCATCCACGC  68 206
     Atu4309 1434654 .. 1434665 -    -3  -4.15669   AATTCATAAAGGAAA                TCTA TCCG TAGA                 TCATCCTCCTTGCCG  58 245
     Atu4298 1421556 .. 1421582 -  -5.1  -2.79183   GGCAGTTCGACCAGA        CCCAGCGCTGGC AATC GCCAGC-CTGCA         CTAAAGACTAGTGCT  47 26
     Atu4296 NONE
        aroE 1417723 .. 1417743 -  -3.9  -3.08812   GCCGCGGCAAGAAAG            GCCGGCA TGTCGGT CACCGGC            TATTTCGGCATGGCC  43 421
     Atu4291 1413789 .. 1413830 -  -4.7  -3.64703   CTCCTTCCACGTAAA GTCGT-TCATCAATGCCAT CTTTCC ACGGCATTGATAACACG-C GTAATTCCATCAACT  55 42
        adhC NONE
     Atu4287 NONE
     Atu4286 1409800 .. 1409826 - -13.8  -3.14211   ACCGCCGTTCAGTAA         TTCCTTTGGCGA AAA TCGCCAAAGGTA         AATTGCGGAATGCAG  84 114
         nac 1403941 .. 1403979 - -15.4  -3.07816   CGCTGACTGATGCAA   CACATTTCCCGGTCCG CTGTGGC CAGACCGGGAGATGTG   ATGTCATTCCCTAAA  91 36
     Atu4271 1396228 .. 1396268 -  -9.7  -4.11585   ATCGACCAGAAAGAA CGTTA-TCCGGCCCGGCG AAACAG CGCCGGACCGATCCAACG  CCGGCGATCATCTGG  83 33
     Atu4266 NONE
     Atu4265 1391340 .. 1391373 -  -4.5  -4.14472   TGAAGACCTGGAAAA     CACCCTGAATGGTGCG TTG CGCTCCA-TCAGCCTG     TGGTCAACTTCTTCC  62 91
     Atu4263 1389264 .. 1389283 -  -2.1  -3.05596   TATGGCTGTATTTAA            GCTGC GTCTTCAATT GCAGC             GGTCGGTTTGGCGAA  42 2
     Atu4262 NONE
     Atu4261 NONE
     Atu4260 1386569 .. 1386594 - -17.5  -5.14563   GCGCCGACGAAAAAA         GCGGGCCGGCC GACT GGCCGCCCCGC          TCGATTTGAAACCAG 100 50
     Atu4259 1384749 .. 1384761 -  -5.5  -3.57144   CTGCTTATTCGGAAA                CGCTC AGG AAGCG                GCTGAGGTGTTCGTT  55 2
     Atu4258 1383691 .. 1383702 -  -5.8  -3.53012   TTGTTTCGTCTGAAA                CGCA GGGC TGCG                 AGCTGGAACAGGCTT  57 83
     Atu4257 1382641 .. 1382655 -   -10  -3.25823   TCGTTTTCATATCAA               CGATCC TTG GGATCG               AGTGCATCACGCAAC  68 7
     Atu4256 1380674 .. 1380688 -  -3.5  -3.05384   GGCTTGGCGACCGAA              GC-GGC TATT GCCTGC               CGTGACTATGCATTT  43 365
     Atu4254 NONE
     Atu4253 1377413 .. 1377428 -  -2.6  -3.14211   AGTCCTGCGCATGAA              TAATCC TCCC AGATTA               TACGTTTTGGCTAGT  42 36
     Atu4252 1376147 .. 1376161 -  -2.7  -3.23216   TCGGATGACTACCAA               GCGTC AATTG GCCGC               CAGCAACGGATCAAG  45 14
     Atu4251 NONE
     Atu4250 NONE
     Atu4249 1373015 .. 1373038 -  -5.9  -3.28791   ACGGCCGGCGCATAA          GGCGGAACG GTCACG CTCTCCGCC           GCCTGCGCGGGGCCG  54 265
     Atu4248 1372744 .. 1372763 -  -4.9  -3.49102   ACATTCTCTAGATAA            CGGTCAG GTTGGT CTGGCCG             TGTTGTTGCGAAACA  52 9
        soxB 1348885 .. 1348911 -  -2.2   -3.1247   ACTTGCCATATCGAA         CGTCCTTGATCC GCT GGATTAATGAAG         GTTGGGCTGGGCGCC  42 17
        soxD NONE
        soxA NONE
     Atu4221 1344824 .. 1344842 -  -5.3  -3.06133   GAACTTCGCACGCAA            GGCGTGGT CGTC ACCA-GCC             TTTGCCCGGGGCACA  49 285
     Atu4217 1339152 .. 1339170 -  -4.4  -3.84183   CTTCACGATAAAATA             GGCATGCC TTC GGCGTCCC             GACCGAGAACAGGGT  58 124
        fabF 1337791 .. 1337804 -  -6.7  -2.71924   GATCTCCTGGCAAAG               GCATG ATGT CATGC                GGTTATGTGGTGACG  52 45
     Atu4215 1337032 .. 1337050 - -11.8  -3.18274   TGCACCTCAACGCAA             TACCGATC ATT GATCGGTA             CGGCAAGGATTTCGG  78 297
        cspA NONE
     Atu4213 1336220 .. 1336250 -  -5.3  -3.31461   TATTGACGCCCATAA       CCCGATCGTCG CCATCACAT CGGCGAGCGGG       TAAGACGCAGGTTCC  53 52
     Atu4207 1329597 .. 1329608 -  -4.4  -2.94412   TTGAACTGGAAATCA                GAAC GCCA GTTC                 AACGGCATCTCCAAG  46 58
        tetR 1327203 .. 1327216 -  -2.4  -3.62522   GAATTTGCTCAAGAA               GACT TGGAGT AGTC                ATCCGCTGCTTTCAA  50 390
     Atu4204 1325950 .. 1325966 -    -8  -3.04122   TCTGATCAGAAATGA              GCCTGA AGCGA TCAGGC              CGTTGGTTTTTTACG  60 20
     Atu4203 NONE
     Atu4202 1324242 .. 1324254 -  -6.9  -4.17657   CACGATACTCTAAAA                GCGGA CGG CCCGC                GTCATTATCTGGGTC  70 212
     Atu4200 1322943 .. 1322957 -    -7  -3.12999   CGACGCTATAGCCAA               TGCGGC CAT GCCGCC               CTTGAGGTCTCCGAA  54 1
     Atu4199 1322186 .. 1322200 -  -4.2  -4.07568   TTGCGGGTTGGAAAA               GTCATC CAC GAAGAC               GGTGACGCTATTGCA  62 90
     Atu4198 1321417 .. 1321430 -  -3.7  -2.73542   GCCAACCGGGAACGA               GGCGC ACCC GCGCT                CCAGCCGCTCGATTC  41 493
     Atu4191 NONE
     Atu4190 NONE
        dapA 1310758 .. 1310784 -    -3  -4.82154   AACTCACATGAAAAA         TAACAGCATCGT CGT ATGATGCTCTCA         ACGTCCGAAAGCGTT  70 64
     Atu4188 1310390 .. 1310419 - -12.9  -3.15252   AAAGCAACGACGTAA       CCGCGACATTCGGC CTT GCCGAATG-CGCTG       GACGCGGGGTGGAGC  81 83
     Atu4183 1306261 .. 1306277 - -10.9  -2.62616   TCAGCTGGGAGAGCA              CCTGCTT TGC AAGCAGG              GGGTCAGCGGTTCGA  66 465
     Atu4179 1303697 .. 1303718 - -10.1  -2.87211   AGCGCGCGCTATATA           GGGACCTGC GCAA ACAGGCCCC            CTTTAACGCTTCGTT  65 51
     Atu4178 1301562 .. 1301592 - -12.7  -4.37886   CGATGCGGCATAAAA      CG-AAAGGGCTCCG GAAA CGGAGCCCTTTTCA       TTTGGTCGGAACTGT 100 62
        deaD 1289263 .. 1289280 - -14.1   -5.4492   GATAGAGACAAAAAA             GCCCCGC GAAA GCGGGGC              TTTTTTCTTGGCTTT 100 197
     Atu4168 NONE
     Atu4167 1285716 .. 1285742 - -18.1  -6.10295   GTAACATAAAAAAAA         CCGCGCATCCA TGGCC TGGATGCGCGG         TTTGCCTTTTGCGTG 100 52
        galE 1284570 .. 1284585 - -11.8  -2.52464   CGTCCCGCGAAGGCA              CCGGCC ATTT GGCCGG               TGCTTTTTTGTGTTG  71 53
     Atu4164 1281786 .. 1281809 - -11.7   -5.9003   AAATCAACAAAAAAA          GCACGGCCC ATTACA GAGCCGTGC           TATTTTTATGACGGG 100 198
     Atu4161 NONE
     Atu4160 1278883 .. 1278904 - -15.9  -3.95073   GCGGATATGGATAAA           CGGGCAGAC GCAA GTCTGCCCG            TTCATTGTCATTGCC 100 53
        putA 1274396 .. 1274426 -  -3.1  -4.18494   GATCTCGATGTAAAA      CTGCCGCGCCCGCG CCGC CAC-GGCACGCCGG       AATTCGCAAGGCTGG  62 131
     Atu4152 NONE
        gcvA 1268868 .. 1268891 -  -6.6  -3.13403   CTTCTTCCACGAATA          CCCTGACGCCA TCG CGGCG-CTGGG          TCTCGCCGTCATCGC  54 159
        ugdH NONE
        lspL 1264948 .. 1264982 -  -7.7  -3.04144   GCGCGACGGGCAATA     TGCCGCGCTTCGCCG TGTGC CGGCCAAGGGCGACC     TTCGTTCCAATATTC  56 328
     Atu4143 NONE
        pfpI 1260398 .. 1260420 - -20.6  -5.40072   GTTCTCCCAAAAAAA           GTGCCGCCGG AAG CCGGCGGCAC           GACAATGTGCTGGTA 100 43
     Atu4141 1259906 .. 1259921 -  -3.2  -2.79796   CCTCATGCGAGGAGA              TAACGC GATG GCGTTT               TTCCGGTTCCGTCCG  41 43
     Atu4140 1259031 .. 1259043 -  -5.5  -2.62184   CTTCTCCTCACAGGA                TCAGC CGG GCCGA                CGCCGCGCCGATAGA  46 5
     Atu4139 NONE
     Atu4138 1257075 .. 1257092 -    -2  -3.70149   TCCACATGATGGAAA             CGATGGC GGAAG GCCAT-G             AGGCGGCGCGGCTCG  49 292
     Atu4136 1256149 .. 1256170 - -14.5  -5.64274   TCACGCACAAAAAAA           CCGGAATGG GTGA CCATTCCGG            TTTTTTGTTTTGGCT 100 48
     Atu4122 NONE
     Atu4121 1239375 .. 1239397 - -16.3  -5.95539   GGTGAAATAAAAAAA           GGCGGCGCA GAGAA TGCGCCGCC           TTACTCATTTCGAGA 100 49
     Atu4119 1238076 .. 1238089 -  -2.5  -4.87626   GCTGAATATTAAAAA               TAAAA AATT TTTTA                TTTTACAAAGATCGT  72 54
     Atu4118 1237319 .. 1237334 - -11.8  -2.80028   ATCAACAGTCGAAAG              GGCCGG ATTT CCGGCC               TTTTCTTTTTCGGCT  72 40
         rnd 1227645 .. 1227683 -    -6  -4.05446   CGGGCGAAGGAGAAA  CTCGACTCGTCTGCGTC CTGCGT GACGCCGA-GAGCGGAG   GAAAAGCGCGAAACG  65 361
     Atu4106 1226184 .. 1226198 -  -5.6  -4.62471   TTGAATGTTGAAAAA               TCGCCG CGC CGGTGA               TGTACAGGTGTCATC  73 176
     Atu4105 1224475 .. 1224496 - -17.3   -3.7732   TTTTGACATGAAGAA           CCCGCCGGA ATTT TCCGGCGGG            TTTTTTATTGGCCGT 100 77
     Atu4099 1218941 .. 1218967 -   -11  -3.22774   TATATGTAGCACGAA         GACATATTCTCA TTG TGAGCATATGTC         AATTGCGGGAGAGGG  74 24
        nadA NONE
        nadB NONE
        nadC 1215459 .. 1215478 -  -3.5  -3.27743   GATTATTAACGAAGA            CGCGGAA GTTTTG TTCCGTG             AGGCGTGTACGTTAG  47 48
     Atu4095 NONE
     Atu4094 NONE
     Atu4093 1214401 .. 1214427 - -17.3   -4.8622   CGCTTGAAGCAAAAA         GGGCGGCACCC GGTCT GGATGCCGCCC         TTCGTGTGAAACAGC 100 59
        idnO 1205039 .. 1205053 -  -8.5  -2.65354   GGCATTTTAAAGCGA               GGCGG TGATG CCGCC               GTCGACGTAGAGAAT  56 2
        garR 1204027 .. 1204046 -  -4.2  -2.87344   GATGCGCCGCACACA            TCCGTGGC GCTC GCCATGAA             AATCAGTCAGGGAAG  46 28
        galM 1202495 .. 1202523 -    -3  -3.15027   ATTCTCCAGGAAAAT        GCCGAAACGCCG CTCGC CGACATTGCGGA        GCAGGTTTCCCTGTC  43 429
     Atu4081 1201557 .. 1201574 -  -3.3    -3.441   GGAATAGGCAAAAAG             GCGGCAC ATTC ATGCGGC              TCTGTCGAATGCCTT  47 17
     Atu4080 1200728 .. 1200779 -  -3.7  -4.78077   TTCAATGAAAATAAA TGGGTGTTCGCCGCAGCCGC-ACCGA TCC CCGGCGGCTGCTGCG-CGAA-ACCGG GCGATATTAACGTGT  72 41
        glgP NONE
        glgB NONE
        glgC NONE
        glgA NONE
    pgm/exoC 1191238 .. 1191255 -  -8.3  -2.73542   GGCAAGGCCGAATGA             GGGGCGC TTGC GCGTCCC              TCATGAGCGGGCGGA  57 46
        glgX NONE
        nodN 1188624 .. 1188653 -  -4.9  -4.05446   TGCCTGAACGAGAAA       CGCATTCCTCACG GCTT CGTCATGCATGCG        GTTTCTCCCTAGCCA  60 45
     Atu4071 1187180 .. 1187194 -    -7  -3.53012   TGCGGGCGCGGGAAA               GTGCCG TGC CGGCGC               TTTCGGAAGCACTAG  58 441
     Atu4065 NONE
        rpsU 1181513 .. 1181541 - -13.8  -4.41609   GACCACAAACACAAA        GAGCGGTGGCGA ATTGA TCGCCCCCGCCC        AACAAGCATTCAAAA 100 60
     Atu4063 1180497 .. 1180521 - -22.9  -5.14563   GGTGCCATTAAAAAA          GCCGGCGGGTG ATA CACCCGCCGGC          TTTTTTGTTCGTACC 100 48
        exoX 1179566 .. 1179585 -  -2.2  -4.20516   TTGCGACGCAATAAA            TGAAGCTTC TTA AAAGCT-CA            CATATCGGTGAGTTT  56 23
        exoU 1178426 .. 1178446 - -12.6  -2.89267   TGCAACGAGATTAGA            TCCTCGGC ACAGG GCCGAGGA            TGACGGCAGAGAGTT  79 62
        exoT 1174580 .. 1174637 -  -6.2  -3.92746   TGCACTGCAAAAACA GCAGT-GTCCGG-CCTTGCTGCGGCA GAGGCAAG CGCCGCGGCAAGGACCGGTTAACGGC GGAAATGAGGCGTAC  65 56
        exoH NONE
        exoK NONE
        exoL NONE
        exoA NONE
        exoM NONE
        exoO NONE
        exoN 1167134 .. 1167176 - -16.2   -4.8622   CTTGTGAATTAAAAA TGGTACGCGGGAAGCCGAGC ATC GCTCGCCTTCCCGCCTCCCG TTATCAGTGCGCCGG 100 67
        exoP 1164733 .. 1164752 - -11.4  -5.31275   CCCTAGCAGAAAAAA            GGCCCGGT TTTC ACCAGGCC             GTTTCATGATCAGGC 100 35
     Atu4048 1163650 .. 1163681 -  -7.2  -3.63627   GGCTCATACGGCAAA      GGCGACGGG-GGC GGAATAG GCCGCCCGCCGTC      TTGTCGCCGGCTCAG  65 37
     Atu4046 1159133 .. 1159166 -   -14  -3.71848   GTTCTCCATGAAGAA    CCGGAG-GCGG-GGAT CTAT ATCCTCCGCACTCCGG     GAGTAAAATCGCCAG  95 190
     Atu4045 NONE
     Atu4044 1157046 .. 1157070 - -12.9  -2.91322   ACATGCTGGAAAGCA          TCCCCGGCA TATTCGT TGCCGGGGA          AATGCTGGACTGGGA  70 126
     Atu4042 NONE
        rluA 1154582 .. 1154594 -  -4.7  -3.32844   TCTGCGACCTCAGAA                CGGGC AGG GCACG                GTATAGGTGACGTCA  51 7
     Atu4040 1153792 .. 1153805 -  -4.5  -3.45231   CGATAGACGGAAACA               GACCG AAGC CGATC                CTCAACGTCGCGGAA  52 161
     Atu4038 1153434 .. 1153451 -  -6.9  -4.07568   GTCTGGCCCTCAAAA             GCCGGTT TCTG ATCCGGC              GCATTCGGCCGTTTG  70 2
         gcd 1152294 .. 1152319 -  -9.7  -4.98531   GCGGCAAACGAAAAA         CAGGCCGCC TTCGTTCC GGCAGCCTG          TCGTTCCGATCACGA 100 47
     Atu4036 1150828 .. 1150840 -  -5.5  -5.14563   GCCTTCAGGAAAAAA                GCCTC GGC AAGGC                GCATGGTTTTACCGA  85 422
     Atu4033 1147779 .. 1147827 -  -4.4  -2.65938   GAAAAAGGATAATAT CGGTGGCTG-TTGCGGCGCCCGT TTTT AGGAGCGCCGCAATCGGTCACAT CGGGACGGTGCCCGG  44 43
     Atu4032 NONE
     Atu4031 NONE
     Atu4030 NONE
     Atu4029 NONE
     Atu4028 1142334 .. 1142363 - -13.6   -3.6692   TCGCATGTCAAAACA       CGCCCTCTTCGT TGTCAG ACGGAGAGGGCG        TTGTATTATCCGGGC  88 443
     Atu4021 1134477 .. 1134495 -    -3  -4.34482   CGTTGCAAAAAAAGA             TGGGCGGA TTT TTCGTCCA             CAGGATAGGCGGGCG  62 69
     Atu4020 NONE
     Atu4019 NONE
     Atu4018 1130076 .. 1130095 - -10.6  -3.72695   ATCGGCTCCAGGAAA            GCCCCGTC TCCC GGCGGGGC             TTTTGTTTTCAGGCC  76 34
     Atu4016 NONE
     Atu4015 1127340 .. 1127352 -  -3.3  -3.57144   GCGGTGACGGTTAAA                GCATG CCC CAGGC                GCGAAAACGACCGCG  49 8
     Atu4014 NONE
        cyaA 1125320 .. 1125365 - -13.1  -3.31792   GGAGCAGGTCGAGAA CGCGAAATCCCCCGCCTTGCC AACA GGCCCTGCGGGGGATTGCGTG ACGAAGGGGTCTGGC  84 48
        idhA 1124098 .. 1124118 - -12.6  -2.80994   TTCAATGTGATCAGA            TCCTCGGC ACAGG GCCGAGGA            TGAGAGAACGGCAGC  76 76
     Atu4011 1122736 .. 1122750 -   -10  -2.65815   GCGACAGGCAGATCA               CGCTGT TCG ACAGCG               TCGGTTTTGCGACGG  63 201
         tnp 1120501 .. 1120527 - -10.1  -2.67423   CCGAAGAACATGAAG         GAGGGCCGCCA GACCG TGACGGCCTTC         GGCGTGCTTTCCGAC  60 325
     Atu4006 1118576 .. 1118590 -  -4.2  -3.42147   TCGAACCAAGATTAA               CGGAGT CAG AGTCCG               TCGTTCTACCATTGA  51 174
     Atu4003 NONE
     Atu4002 1115885 .. 1115912 -  -3.5  -3.96148   GGCGCTGATGACAAA       CACCTC-T-CAGC GCGT GCTGCATGAGGCG        GAACTGACCGCAGCC  56 323
     Atu3996 1110323 .. 1110344 -  -5.9  -4.36914   TGCTCGGGCAGAAAA           TCATCGGTT GCGA AACGGATGA            TGGTGTTCGTGGCCT  71 66
     Atu3995 NONE
     Atu3994 1108012 .. 1108031 -  -3.4    -4.128   ATGCCGAGACAGAAA            TCGCCGCA GCAT TGCGGCTT             TGCGGGCTTTTTGAC  59 377
        copB NONE
        copA NONE
        copC 1104004 .. 1104014 -  -5.4  -2.74523   TCACGCGGAACACCA                 TGGT CAT ACCA                 GGCATATCGAGGTTT  47 210
        hexA 1101175 .. 1101195 -  -3.9  -4.08945   AGGACCTGGCGAAAA            CGCCCAG CAACAGT CTGGCCG            ACTATTACGGCGTGG  59 156
        proC 1099664 .. 1099679 - -11.8  -4.42513   AAGCATAAACAGAAA              GGGGCC GAAA GGCCCC               TTTTTCGTTCTCGTT  95 58
     Atu3983 1097431 .. 1097463 -   -17  -4.28188   GATCGACAAGAGAAA      TGCAACGGGCGACG CATGC CGCCGCCCGTTGCC      TGCAAACCTCGGACG 100 63
     Atu3981 1094678 .. 1094694 -  -7.9  -4.56597   TGCGCTGGCGAAAAA              TGCCGCC ACC GGCCGCA              GGAAGATCGTCGTCT  79 401
     Atu3978 1092158 .. 1092170 -  -5.5  -3.15078   CAGATGCGACGAATA                GGCTA ATT CAGCC                ATACGCTGATGACGA  50 142
         ina 1088513 .. 1088541 -   -16  -2.65354   GTTATTTCAAACGTA        CCACGACGCGGC TTTTG GCCGCGTCGTGT        GTTGTCTGGGTTCTT  85 46
     Atu3976 NONE
         glf 1084659 .. 1084672 -  -2.3  -3.09635   ATGTTGAGTACGCAA               TCGGG CTTG CCTGA                ACCTTAAGTTGCGCT  42 119
         ina 1078997 .. 1079024 -  -7.6   -3.2794   GGCGATCGAGATCAA        CGGCCCGATCGGC TGC GGCGA-CGCGCCG        GTTTTCCCCGGGGAC  59 356
     Atu3963 NONE
     Atu3962 1066423 .. 1066441 -  -2.4  -4.72846   GCAGACATGCAAAAA             GGAGAA CACCGCT TCCTCC             AACCCGAAGATCACC  68 161
     Atu3961 1065342 .. 1065355 -  -2.4  -3.09492   CTTCGAATTTCAAGA               CGAT TTCTCC ATCG                CTGAGACGGGCACCT  42 6
        dapA NONE
        dhaL NONE
     Atu3958 NONE
     Atu3957 1060598 .. 1060616 -    -3  -2.71712   GGCTGGCCTTCAAAT             TCTGGACG CGA CGTGCGGA             TCACCCCTGGCGACC  41 54
     Atu3956 NONE
     Atu3955 NONE
     Atu3954 NONE
     Atu3953 1056289 .. 1056315 -  -2.2  -4.74103   CTCCCAATGCAAAAA         TGGTTCACGCAA CCG TTGCGCAAGCGA         AAGCGATTTATCCGG  72 441
     Atu3951 1053922 .. 1053937 -  -3.2  -3.03771   CGATACGCTCGAAGA              GGCGAT AGAG ATCGCA               AACGATACGGTCTAC  43 256
        ordL 1048887 .. 1048897 -  -8.2  -2.78384   TGCTGGCGGATGATA                 GCGG TCG CCGC                 ACTGCTCAACGGGAA  57 108
     Atu3940 1043829 .. 1043841 -  -9.1  -3.15544   GCTCAGCTCCACCAA                TCGCG GAA CGCGA                TTGGTGTGGTTATGT  63 486
        hutI NONE
        hutH 1036132 .. 1036152 -  -6.7  -2.56164   TGGTGAAGCATGAAG            GGCGTGTTC ATC GATCGCGCC            TCTCTACCGTGGGGT  51 89
     Atu3932 NONE
        hutU 1033622 .. 1033646 - -16.4   -3.5936   CGGAAAGGGTGGAAA          GCCGCGCGGC GATAG ACCGCGCGGC          ACGATAATCAATTGC 100 33
     Atu3930 1032443 .. 1032457 -  -2.8  -2.73875   TCTGGCTGAATAGGA               TGGC GCTATTT GCCA               CCGTCGTCGGCGATA  41 16
     Atu3929 1031760 .. 1031776 -  -6.5  -4.09243   CAGATCCCGCTAAAA              CGCCCTA TCG CAAGGCG              AGCCTTGAACTCTGG  68 86
        repA NONE
        repB NONE
        repC 1022736 .. 1022762 -  -3.8  -4.00407   ACTTAAAAATGTAAA         CGAAAGCTAATT GGC ACTTAACTTTCA         TTACTTTGCATTAAC  58 143
     Atu3919 NONE
     Atu3918 1020374 .. 1020403 -  -2.8  -4.07568   TTCGGCCTTTCAAAA       GGCAGGGATG TCGAATGGCT CATTCCCGCC        CGCGAAACCCCGCCT  57 256
        bfrA 1016828 .. 1016848 - -16.1  -5.41143   GATTGGGCAAAAAAA            GAGGCGCCC GGC GGGCGCCCC            TGAAATTCCGCTACT 100 80
        soxR 1016091 .. 1016104 -  -3.7  -3.90316   ACCGGGTGAAAAACA               GGCTG ACCT CGGCC                CCGAGCGTGCGGGAT  56 179
     Atu3908 1007366 .. 1007380 -  -5.6  -4.58395   CTGACCCGGCAAAAA               TGGCGC GGA GCGGCA               AGGGGTGTTTTCCCG  73 57
        nasT 1006736 .. 1006746 -  -2.4  -3.16071   CGTTACATCAACAGA                 CCCG CCG CGGT                 GACCACGCTTTGCGC  43 2
        nrtC 1005214 .. 1005234 -  -3.2   -5.0133   GACCGGTGCAAAAAA            TAGGACGC AAGAG GCGTGCCA            GTTAATAAAAATAAA  76 183
        nrtA 1003698 .. 1003708 -  -4.6  -3.14564   GCACTGGCGGATGAA                 GGGC GAT ACCC                 GGTCTCCTCCTCAGG  47 36
        nrtB 1002691 .. 1002707 -  -2.1  -3.49475   TCGAGCTTCAGATAA              GCGTTCA TGA TGGTCGC              CCTTTTAGTTGGCCG  47 30
        nrtC NONE
        nirB NONE
        nirD  998981 ..  999020 -  -4.3  -3.86822   CAATCGCGGCACAAA CTTCCCTTCACAACTGGCG TCGT CGCCGGT-G-GACGGGAAA  CGAGGAGACTTCCGC  58 112
        nasA  996209 ..  996242 -  -2.3  -3.21924   CGAGCCCCCAGAAGA     CCGG-CAATTTGGCGA GCC TCTCCATACGGGCCGG     TTCATTCCGCTGCGG  43 27
        cysG NONE
        glpR  993860 ..  993877 -  -2.7  -3.39842   ATTCGAAGACAAAAC             GAATGTC AAAC GAAATTC              CGGCGCCGCTCAATC  47 39
        glpD NONE
     Atu3896 NONE
     Atu3895 NONE
     Atu3894 NONE
     Atu3893 NONE
     Atu3892  987933 ..  987967 -  -2.1  -4.02334   GATCTACATCATAAA    GTTAGAGCGGGATTTC AGGC GAAAACC-GCTCACAC     TTTTCGCCATCCCGC  54 42
     Atu3891  986030 ..  986050 - -19.7  -2.77182   TTTCAGACGCAATGA            CGGGGCGGC AAA GCCGCCCCG            GTTTGTTCAGATTTG 100 50
        glpK  984074 ..  984086 - -10.5  -3.53012   GTGGTGCTGGCCAAA                CGCCG TCT CGGCG                ATAAGCTCGGCCATT  70 442
     Atu3888  982478 ..  982496 - -13.1  -3.70676   GACATGTAAAACGAA             CGGCCCC TTTAC GGGGCCG             TTTTTGTTTGCGGAG  86 47
        pldB  980357 ..  980376 -  -6.4  -4.63932   CACCGCGGAAGAAAA            GCCCCTTT ATGA AAAGGTGC             AGGATCAGGTCCGCC  78 301
     Atu3883  977912 ..  977935 - -11.8  -4.42976   CCAGAAACGAAGAAA          GGGTTTCCGA TTGC TCAGAAACCC           TTTTCTTGAATTCGG  95 198
     Atu3881  976623 ..  976639 -  -4.4  -3.01712   GCCGGTTTTTTAAGA             GCGACGC CTCA GCGTC-C              TTTCATATACTCATT  47 17
     Atu3880 NONE
     Atu3879 NONE
     Atu3878 NONE
     Atu3877 NONE
        glpD NONE
     Atu3875 NONE
[truncated: 110,059 more chars]
