# Supplementary material for: Rapid, accurate, computational discovery of Rho-independent transcription terminators illuminates their relationship to DNA uptake
Source: Genome Biol. 2007 Feb 21;8(2):R22. doi: 10.1186/gb-2007-8-2-r22 (PMC1852404; doi:10.1186/gb-2007-8-2-r22)
Supplement: Additional data file 4 — Best terminators found downstream of each of the genes of the 343 organisms studied. [file gb-2007-8-2-r22-S4.zip › Anabaena_variabilis_ATCC_29413.bag]

   Ava_B0001 NONE
   Ava_B0004    5324 ..    5344 +  -6.7  -3.51637   GATGCGATGGCGCAA            GCGCCCAGC GTA GCTGATCGC            TTATCGTCTCTATCT  64 81
   Ava_B0005    6394 ..    6423 +  -5.9  -4.48741   ATGATAAATATAGGA       GCAGAGTATAGATA TTT TA-CTATACTCTAC       TTTTCTAGTAGCTTA  73 48
   Ava_B0006 NONE
   Ava_B0007   11815 ..   11825 +  -2.4  -4.44046   GTAGCATCAATTATG                 GGGG TGT CACC                 TTTATTTGCAATCAC  60 383
   Ava_B0010   16825 ..   16840 +    -4   -4.4017   AGAAAAGAAAAACCC              TTACTC AATA GGGTAA               TTTTATCAAAGTTAA  63 371
   Ava_B0011   21143 ..   21176 +  -2.6  -2.87132   TCCTTCTGCGAGAAA     ATTACTTATGAGAA TTACAT TTCTGATAAGTAAA      TGTCTCGCCCAAGAG  42 57
   Ava_B0012   22536 ..   22551 +    -4  -5.88471   TTAGCAATATTATAC              TAGTAC TTTC GTGCTA               TTTTTTTTAGTACTA  90 423
   Ava_B0013   23404 ..   23417 +  -2.4  -3.06796   CTATATGTGAAGACG               CGAT TGAACC ATCG                TTACGTCGGATGGGC  42 253
   Ava_B0014   25882 ..   25924 +  -9.1  -3.61103   GACGCTACGTGTTAA GCGT-CGGCGCAGCCTCTCC GACA GGAGAAGCTATGCCGCAGGC TTTACGCTCCAATTC  75 380
   Ava_B0015 NONE
   Ava_B0016 NONE
   Ava_B0017   29887 ..   29911 +  -2.7  -2.78384   CAGTAGGAGGGGGAA          CAACGCGCTCA TAG TGAGATCGTCG          TCTAATGAGCAGGGG  42 54
   Ava_B0018 NONE
   Ava_B0019 NONE
   Ava_B0020 NONE
   Ava_B0021 NONE
   Ava_B0022   35450 ..   35462 +  -3.4  -3.55368   AAGACCCTATCGTTC                TTGG TCAAC CCAA                TTCTCTACCTTAAAT  50 0
   Ava_B0023 NONE
   Ava_B0024 NONE
   Ava_B0025 NONE
   Ava_B0026   42401 ..   42411 +  -5.4  -3.63068   ACCACTGATTCAATT                 CTGT CCC ACAG                 TTTGACATCATATAG  59 235
   Ava_B0029   44237 ..   44253 +  -5.2  -4.17023   TTTCCCTTCTTGAGA              TTTTGC CCATT GCAAAA              TTTTGAGATCATTGC  65 152
   Ava_B0034   48093 ..   48112 +    -5  -3.67775   TTACCAACTGCTGTT            TGCTATCG AAAC CGATATCA             TTCTTAGCTGAAACT  59 187
   Ava_B0040 NONE
   Ava_B0041 NONE
   Ava_B0042   55521 ..   55534 +  -2.3  -3.19157   TCACCTCCACTCATA               GGGTG TAGA CGCTC                TTGATCACCTTGATG  43 18
   Ava_B0043   55890 ..   55909 + -10.8  -2.86477   GTTAGCAACAAAAAA            CTTCTGGA ATAT TCCAGAAG             TAATTGGTGTGTTTT  79 36
   Ava_B0044 NONE
   Ava_B0045   57859 ..   57901 + -14.5  -4.40561   TGTTTTCCGATTTTA CTAGTTACTTTCGTACT CTTTTTTTC AGTACGAAAGTAGCTAG TTCTTTTTAAAAAAA 100 45
   Ava_B0046   58426 ..   58457 +  -8.9  -3.52481   ATGGGACATACAAAA      GCTGAAAGTATTT GGAAAA AAACACTTTCAGC       TTGTCTAAAATATTT  75 47
   Ava_B0048   60787 ..   60800 +  -2.4  -3.44848   GGCATCATTAATAAT               TCAG ACAAAG CTGA                TGTTTGATAAGGCAA  45 5
   Ava_B0049 NONE
   Ava_B0050   63403 ..   63414 +  -2.2  -3.10255   GGTTTATTATTGAAA                GAGC AGAA GTTC                 TTCAATAGATATTCT  42 6
   Ava_B0051   64999 ..   65011 +  -3.5  -3.02144   AATTCAGCATTAACT                TTTTT TTA AAAAA                TCTTCCGGGGGATGA  45 77
   Ava_B0052   65769 ..   65804 +  -4.2  -3.58905   TTATTTGCTATATAC    TTTTAAGTTCATCT-GG TTG CCGAGAAAAACTTAAAA    TTGTATGTCCAGCCT  55 100
   Ava_B0053   66887 ..   66897 +  -2.6  -3.12351   AGAAATCTAAAGGTA                 TATT ATG AATA                 TTAACTATCAAAAAG  45 153
   Ava_B0054   67781 ..   67792 +  -4.4  -4.63184   TGTATGTAACTACTT                TACC TGCG GGTA                 TTTTTACGATAAATT  68 457
   Ava_B0056   69786 ..   69805 +  -7.2  -4.10657   CCGCCAGAACCAGTT            TCTATTGG TAAG CCAGTAGA             TTTTAAAGCATATAA  73 518
   Ava_B0059 NONE
   Ava_B0060   72950 ..   72983 +    -9  -2.62933   AAGCCCAGTAAATAC    TTCCC-CGCTA-ACCC TTGC GGGTGTAGCGAGGGGA     TGATGTCAAAAATTA  68 105
   Ava_B0063 NONE
   Ava_B0064   77059 ..   77073 +  -3.6  -3.65902   TAGCATAAGGACGGT               TTTTTG GAT CAAAAG               TTTCGGTAAAATAGC  53 422
   Ava_B0068   82829 ..   82850 +  -8.9  -3.00138   TTAGATGAACCCCTA           CATTTTGTT AAAC AACAAAATG            TCCTTTGATATCAGT  70 33
   Ava_B0073   87319 ..   87335 +  -8.1  -2.61264   TGGTTGATAGCTTGG              GACTTTT GTT AAAAGTC              GTTGTGAGTGAAGCG  65 62
   Ava_B0086   94786 ..   94805 +  -2.1  -3.56092   CACTTTGGCTATGTG            TGCGCGA CTGTTT TTGTGCA             TTTACCAAATAGTGG  47 158
   Ava_B0087 NONE
   Ava_B0088 NONE
   Ava_B0089   98480 ..   98493 +  -3.8  -3.62859   TTGAGCGAGTATTGG               GCTG ATGATC CAGC                TTTGCGGATTGTGAT  52 45
   Ava_B0090  101116 ..  101127 +    -3  -3.48696   CATAGTCTTTAGCTT                CATT TGTA AATG                 TTGATGTTGTTATAA  49 217
   Ava_B0092  102874 ..  102884 +  -2.6  -4.56702   GTTTTCTAGCGATAG                 TATT TTT AATA                 TTTCTTTACTTAAAG  62 266
   Ava_B0093  104659 ..  104673 +  -2.8   -3.3197   GGAATCCCCCTGGCA               GCGT ATTCAGA ACGC               TTATAACGGTAATCT  46 327
   Ava_B0097 NONE
   Ava_B0098  108990 ..  109025 + -10.7  -4.15703   ATTTGGAATTGACAC   TCTCACCGCTA-ATTGC TAAA GCAATGTAGCGG-GAGA    TTCTTGTTTCTCAGA  89 516
   Ava_B0101  110718 ..  110748 +  -7.7  -2.78266   TGGTCGCAATTCATC      ATCCCGTTA-AGTC TTGC GACTGTAACGGGAG       TCCTCTTGCTCCATT  64 64
   Ava_B0104  115387 ..  115407 +  -2.6  -4.07568   ATGCCTGGCAGAATT           CAG-GACTG AATC CAGTTTCTG            TTTTCCCCAACGGAA  54 405
   Ava_B0107  120189 ..  120245 + -34.8  -3.05715   GTGAAGCTTCTCGCT CGTCCCCATTCCTCTCGCCGCCACAGC GTTA GCT-TGGCGGCGAGAGGAATGGGGGTG TTGGATGAAAAAGTT 100 205
   Ava_B0110  125928 ..  125941 +  -2.3  -2.61718   AAATTAGATTCAAGA               GGACA AAAA TGCCC                AATTTTTGCAAATTG  40 228
   Ava_B0111  127001 ..  127018 +  -6.9  -3.07283   CTGTGAACTGTGAAA             CCTGCTG TCCG CCGCAGG              CTTTTAAGAAGTTTG  62 56
   Ava_B0112  129705 ..  129722 +  -2.7  -3.18738   CTTTTAAAGCCTTTT             CTTCAGA TGTA TCTAAAG              CTTTTGCTGATAATG  44 362
   Ava_B0115 NONE
   Ava_B0116  133043 ..  133064 +  -5.9  -4.52857   TTTATATTCTTTGAA           GGCTTTTAA ATAA TTAAATGCC            TTTTCTCTAAAAACT  73 79
   Ava_B0117 NONE
   Ava_B0118  136311 ..  136322 +  -2.2   -5.2189   TTTGAGTATTCATTT                GTCG TTTT TGAC                 TTTTTTGCTGATTAC  71 380
   Ava_B0124  141360 ..  141396 +  -3.2   -4.4267   CTTACGAATCCAGAA   GTCAGAATTTAT-AACT ATTA AGCTGATTAATTCTGAC    TTTTAGCTTTTGAAA  62 50
   Ava_B0129 NONE
   Ava_B0130  147395 ..  147413 +    -3  -4.09739   GGGAGAAATAGCAAC             CATCCAGA GGT TCAGGAAG             TTTTGCAGCAGTTGC  55 30
   Ava_B0135 NONE
   Ava_B0136 NONE
   Ava_B0137  155096 ..  155107 +    -3  -4.53703   CTAAATAAGCATACA                CTTA TTAC TAAG                 TTTTCATCTTCTTTT  63 278
   Ava_B0143 NONE
   Ava_B0144  159842 ..  159857 +  -3.3  -3.35992   ATTGGGGATAAAAAG              TTAGG TAGATT CCTAA               TTAGTTGGGATCACT  48 30
   Ava_B0147  163306 ..  163318 +  -4.1  -3.61356   AAATCAAGTTAAGTT                TGACA CGA TGTCG                TTTGACATAAGTAGT  52 103
   Ava_B0148  165984 ..  166005 +  -2.3  -3.18268   TCATTTGACTTTTAA           GGAGGTT AATTATGA AACTTCC            TGGTTTTACTTGGCG  43 26
   Ava_B0149  167083 ..  167113 +   -12  -4.15029   AAATCCTGTTGTTCA       GATACCCGACTTCT CAA ATAAGTTGGGTATC       TTGTTTCTCTCCCAT  93 97
   Ava_B0150 NONE
   Ava_B0151 NONE
   Ava_B0152 NONE
   Ava_B0153  173141 ..  173159 +    -3  -3.14132   CTTTACCGAAGCGGT             GTTCCGCG TGA TGCGCGAC             TTAATGACGACCGAA  45 416
   Ava_B0155 NONE
   Ava_B0156  174036 ..  174064 + -10.4  -4.50358   TGAATAAATTCACTT        GAAGTCTTGGCT ATAGC AACCAAGACTTC        TTTTAGTATTTGGGT  95 64
   Ava_B0158  176345 ..  176378 + -11.1  -2.72043   CCAGTAGTACATCAA     GTTCGTAGTAAAGCC TTTA GTCCTTACTACGAAC      CTTTGAAACAAGCTT  78 48
   Ava_B0159 NONE
   Ava_B0160  179652 ..  179671 +  -9.2  -2.91582   AACGGAGGAAACCTC            CGCTCCGA CTTT TCGGTGCG             TCTCTGCGTGAGATA  73 102
   Ava_B0161 NONE
   Ava_B0162 NONE
   Ava_B0163  183135 ..  183177 +  -8.5  -3.23869   CGTGTCGTAGACAGA CGCTACGCGTACTCT-CAAG AGAA CTCGCAGAGTACCCGTAGGG TATTGTGAAATGGTA  69 136
   Ava_B0164  183935 ..  183946 +  -2.2  -3.07871   CTCAGCTAAAATAGA                GAGC ATCT GTTC                 ATTATCTTTTGTTTT  42 262
   Ava_B0165  185839 ..  185851 +  -5.5  -3.59023   AGCACCTAGTACGTT                GGCAG AAT TTGCC                TTCTAGTTGTGTAAG  58 211
   Ava_B0166  187211 ..  187231 +  -6.2  -3.62384   TGTAATATTTTACAA            GTTGTCTT TTGAC AAGACAGC            TTATCTCTGCATTAT  61 283
   Ava_B0167  188010 ..  188035 +  -4.7  -3.37466   ATGTCATGAAATAAA         GTCTCATAACT AAGC GGATATGAGGC          TGTTCTATCTAGAAT  55 205
   Ava_B0168 NONE
   Ava_B0169 NONE
   Ava_B0170  191385 ..  191404 +  -2.2  -2.76696   CTCAATCATCACGAC            TGAATTCA AAGG TGGATTTA             ATTGTTGCAAACCCC  41 460
   Ava_B0172 NONE
   Ava_B0173  194871 ..  194897 + -13.9  -3.70622   AAAGTATAATTTAGC         CATAATGCACC AATTC GGTGCATTATG         TCTTATTTTAACTAA 100 61
   Ava_B0182 NONE
   Ava_B0183  206163 ..  206174 +  -2.2  -4.36993   CCTGAATTGTGTAAT                CAGT AGCG GCTG                 TATTTTTTTCGCATT  58 242
   Ava_B0196  219668 ..  219680 +  -3.4  -4.63932   TACAGCTTTGAATAT                GAAG TTCTT CTTC                TTTTGTTAAAAAATG  65 400
   Ava_B0208 NONE
   Ava_B0209  234313 ..  234325 +  -6.3  -3.53563   AATACTTTTATTTAT                GTGTT AGC AACAC                TTTCGCCAACAATAT  61 160
   Ava_B0221  250708 ..  250720 +  -4.7  -3.05596   CGGTGAGAATGCCGC                CGAGC ATG GCGCG                TTGCATGAAGGGATA  50 417
   Ava_B0226 NONE
   Ava_B0227 NONE
   Ava_B0228  257754 ..  257764 +  -5.4  -2.95166   TAGCAACAGTTGTCA                 TTGC CTT GCAA                 CTATTTTTAAGATAA  53 97
   Ava_B0229 NONE
   Ava_B0230  259293 ..  259308 +  -4.6  -4.63218   GGGGCGTTCGCGTAG              CGGGAC GCAA GTCCGG               TTTTGTTGGCGCAGC  68 428
   Ava_B0232 NONE
   Ava_B0233 NONE
   Ava_B0234  262039 ..  262065 +  -6.6  -2.58249   AAGCCTGCCATGCAG         CAGTGCAAAGAG AGA CTTATTGTACTG         GTTGTCCCAAGTATG  57 229
   Ava_B0239  271706 ..  271737 +  -6.6  -3.43492   TCAAAATTAAAGACA      GTTGGAGTAGGGGAT TTA AACCCCAACT-CAAC      TTATACTACGTGTAG  62 173
   Ava_B0240  273414 ..  273428 +    -5  -3.25823   TTCAGGTGTTGCCAC               TCCAAT TCA ATTGGG               TTCATCTCAGAACAA  53 284
   Ava_B0243 NONE
   Ava_B0244  277497 ..  277518 +  -5.3  -3.29829   CCTTGTAGATGCTGT           TTGATAGAAG CTA CTTC-ATCAA           TTATCAAAGCCTGTC  57 514
   Ava_B0251  283391 ..  283407 +  -5.1  -3.76607   ACAGTTGTCCCCGCC              GCAATCT CTA AGAATGC              TTTGAATGTCTCTTG  61 259
   Ava_B0256 NONE
   Ava_B0257 NONE
   Ava_B0258  287134 ..  287145 +    -3  -5.39221   ACAGAGCCGGAAGCA                CTAA GTGC TTAG                 TTTTTTGGTTCTTGT  74 14
   Ava_B0281 NONE
   Ava_B0282  306014 ..  306037 +    -3  -4.24342   GATATCTGCTCATTC          TCCTGCCCAT TTTT AAGTGCGGGA           TTTATTGATAAGGGC  57 10
   Ava_B0283 NONE
   Ava_B0284  306824 ..  306852 + -12.6  -2.55351   TGAGTGCGTGAACTA       CCTACACTG-ACC TGAC GGTACAGTGTAGG        CTTCCTGTCCAACAG  84 30
   Ava_B0294  316487 ..  316509 +  -8.6  -4.08767   CCCAGTAATTATGGA           GTTATTTTGA GAG TCAGAATAAC           TTTTAGCAGGCTCAG  81 105
   Ava_B0297 NONE
   Ava_B0298  319286 ..  319323 +  -5.7  -3.85296   TTGACTGGAGGAATT   GCAGTTGAGGCA-TCCAT TTG ATGGAATGCGTTGATTGC   TATTTTGGTTCTAAA  63 87
   Ava_B0299 NONE
   Ava_B0300 NONE
   Ava_B0301  323336 ..  323353 +  -4.9  -3.68222   CTTTGTTCGTCCGGG             TGATAGT TGCG ACTGTCA              TTGTTGGCATTGACC  59 523
   Ava_B0313  340987 ..  340999 +  -4.8  -3.68073   TAGCTGTTAGGTACT                TGGG TACGT CCCA                TTATTCGCTGCACTA  59 479
   Ava_B0319  346444 ..  346461 +  -8.4   -2.6836   CAGTTTAAAGGAAAA             GTGGGC TTCGTC GCCCAC              TCAGTTTAACTGTTT  65 33
   Ava_B0320 NONE
   Ava_B0321 NONE
   Ava_B0322 NONE
   Ava_B0323  349464 ..  349478 +  -2.8  -3.16564   CAAGTTTACCGACAC               AAAGCA TAG TGCTTG               TTGATGAAATCAGGA  45 93
   Ava_B0324 NONE
   Ava_B0325  350459 ..  350471 +  -3.4  -2.98942   AATTGTTCGGGCGAT                CTCT AATGG AGAG                TATGTATGAAACAGT  45 4
   Ava_B0326  351122 ..  351136 +  -3.6  -3.16813   TCAAAATTTATGGAT               TAAGGA GTT TTCTTA               CTTTATTAATCCTTA  48 71
   Ava_B0327  352806 ..  352821 +  -3.2  -3.53811   TTAAACAAGCACTCG              GAGCAT AATT ATGCAC               TTTAACCACGATAAC  50 18
   Ava_B0328 NONE
   Ava_B0329 NONE
   Ava_B0330 NONE
   Ava_B0331 NONE
   Ava_B0332 NONE
   Ava_B0333 NONE
   Ava_B0334  358155 ..  358169 +  -4.2  -5.42265   CTACCATTTCTGGGG               TCAGGG CAA CACTGA               TTTTTTCTACTTTAG  85 414
   Ava_B0336  359957 ..  359975 +  -3.9  -5.29846   GCTTCTTTATCTGCA             TTTTGGT CAGAC ACCAGAA             TTTTTATTTAGACTT  78 497
   Ava_B0338 NONE
   Ava_B0339  361033 ..  361049 +  -3.7   -3.0516   AGCGATCGCACTCTG              GGATTTT CAT AACATCC              GTTTAGTTCTTCCTG  46 382
   Ava_B0346 NONE
   Ava_B0347  365018 ..  365032 +  -8.5  -3.54109   CAGTAACCACTTTTG               CCCCG CAAGT CGGGG               TTATCCTTGGGTTGA  72 157
   Ava_B0349  366148 ..  366164 +  -2.2    -3.551   CATTTTTACGAACCT              GGCTTA CTTAA TACGCC              TTATGTGAATTAAAA   0 340
   Ava_B0350  365749 ..  365769 -  -3.9  -4.21812   TGTGACTGAAAACAA            GACTACATC TGT GATGTTGGC            ATTTGCTTTAGCTAG  60 159
   Ava_B0348  364711 ..  364727 -  -3.7  -2.93348   TTGACCAACAGCAGA              TTCAATC ATT GATGGAA              TGGCTGTTTGCAAGT  46 132
   Ava_B0345  363298 ..  363329 -  -2.9  -3.32159   TTAGAGGAAACCTAA      GCGATCGCCTATG GTGGGG CGTAGCCCATCGC       AAATCAGAGACAGAT  46 112
   Ava_B0344  362162 ..  362177 -  -3.2  -3.74872   ATTCATTTGACCAAA              TAAGCC TACG GGCTTT               GTACTGGTAAATGGG  52 124
   Ava_B0341  361077 ..  361094 -  -4.9  -3.62591   CTGATAAGCTTTAAA             TTCCTGA CTCT TCAAGAA              CTTGCTGGACGCATT  57 3
   Ava_B0340  360573 ..  360601 -  -2.3   -4.4267   CGGGAAAACCCAAAA        CGCCACCAGAACA AGA TGCTCAAGCAGCA        AGTATGTATGATTTA  60 119
   Ava_B0337  359286 ..  359300 -    -7  -2.94099   TTGTCGTACTAGATA               GCCCAG GCT CAGGGC               TTGAAGGTATTACTG  58 219
   Ava_B0335  357750 ..  357760 -  -5.4  -3.14801   CGTTAGAAAAAATAC                 CATC TTC GATG                 TCATAAAAGCCAGAA  55 154
   Ava_B0318 NONE
   Ava_B0317 NONE
   Ava_B0316 NONE
   Ava_B0315 NONE
   Ava_B0314  340401 ..  340412 -  -4.4  -4.08945   ATTATCTTGGCAAAA                GGAT GCTG ATCC                 ATACAAGCTTAAAAT  61 235
   Ava_B0312 NONE
   Ava_B0311 NONE
   Ava_B0310  332923 ..  332937 -  -5.7  -2.83867   GTACCCAGTAATAAT               CCTGT TGTTT ACAGG               TGACAAGCAAAACAA  52 19
   Ava_B0309 NONE
   Ava_B0308  329880 ..  329892 -  -4.9  -3.12207   AACTAAAATCATATA                TAAGA TAA TCTTA                GTATGGCTCTTCATT  53 23
   Ava_B0307 NONE
   Ava_B0306  326220 ..  326230 -  -2.6  -2.93073   TTGCTGGAAGAATCA                 TAAA TAA TTTA                 TTCCAATTTACTCTT  42 33
   Ava_B0305 NONE
   Ava_B0304 NONE
   Ava_B0303  323577 ..  323589 -    -2   -3.1585   CCAGCTAACTCAAGA                TAGT AATAA ACTA                ATAGCTACTTGCACC  43 80
   Ava_B0296  317121 ..  317134 -  -3.9  -3.16921   ACTAACTTTTATCAA               TGTTT TTAA AAACA                GATGAGGCTAAACCT  48 97
   Ava_B0295 NONE
   Ava_B0293 NONE
   Ava_B0292 NONE
   Ava_B0291  312374 ..  312386 -  -3.4  -3.27923   TGTGAATATGATTAA                TACC CTATT GGTA                AAAATTTAGAAGTAT  47 9
   Ava_B0290 NONE
   Ava_B0289 NONE
   Ava_B0288  309982 ..  309998 -  -2.3  -3.61356   ATTATTTAGTCCAAA              TTGTCTC TAA AAAACAA              AGAAATACATCAACA  47 229
   Ava_B0287 NONE
   Ava_B0286 NONE
   Ava_B0285  306481 ..  306494 -  -2.4  -3.91911   TGGAGTTCAATTAAA               GCTA GTTTCT TAGC                TTTAGACCAACCACA  53 352
   Ava_B0280  298510 ..  298536 - -13.8  -4.56597   GTTTCTGTTTAAAAA         GCGATCGCTACT AGG AGCAGCAATCGC         TTTGATTTACTAGGA 100 261
   Ava_B0279 NONE
   Ava_B0278 NONE
   Ava_B0277  296289 ..  296311 - -10.6   -4.9792   TACCTCATACAAAAA           GCGGTCTGCT GTT AACAAACCGC           TTACGTTTTTGATGT 100 52
   Ava_B0276 NONE
   Ava_B0275  295566 ..  295592 -  -5.2  -6.02546   CTAAATCAAAAAAAA         CAGGAGAG TTTCTTCTTCG CTCTCCTG         TTAGATAATGAGGTT  95 72
   Ava_B0274  295214 ..  295240 -  -4.4  -2.55351   CGTCCCCATACCAAT         TTGCAATTCGCA ATT CGCAATTCGCAA         TTTACCCTCACATAA  47 162
   Ava_B0273 NONE
   Ava_B0272 NONE
   Ava_B0271  293572 ..  293586 -  -2.8  -3.08388   AAGAGAAAAATACTA               GCATTA GCG TGATGC               CCCGAAATTCTCAGG  43 54
   Ava_B0270 NONE
   Ava_B0269 NONE
   Ava_B0268 NONE
   Ava_B0267  290938 ..  290948 -  -2.4  -2.55019   AACTTCAAAAACTAT                 GCGC GAA GCGA                 TTGCCTTCACTATTT  40 63
   Ava_B0266  290680 ..  290717 - -14.4  -2.62018   AATATTTTAATTAAC   TTGCGGGTGAATATCC TTGAGT AAATATTCACCCGCAA    TAGACTATTTATTCA  95 34
   Ava_B0265  290052 ..  290087 - -12.8  -5.08088   AATTTCTAACAAAAA    TAAGCGGTTTGCTATT AACA AATAACAAACCGCTTG     CGATTTAAATGGCAG 100 47
   Ava_B0264 NONE
   Ava_B0263 NONE
   Ava_B0262  288605 ..  288627 -  -8.5  -5.00616   TTCTCCTTGAAAAAA           TAAGCAGCC GATAT AGCTGCTTA           AATTAAATATCTACC  95 36
   Ava_B0261 NONE
   Ava_B0260  287532 ..  287556 -  -3.6  -5.53991   CAGGTATTAAAAAAA          GAAAGACAGT ATAAA ACTGCCTTTG          AGAAACAAATTGATA  81 52
   Ava_B0259  287039 ..  287059 -  -2.5  -3.73775   TCGATTGGGACGAAA            TTTGGTCTG ATA CCGAACAAA            TACAGTTGGCGGCTT  50 108
   Ava_B0255  285440 ..  285454 -  -7.1  -5.55769   CTTGATAATAAAAAA               CCTGC ACACA GCAGG               CAATTGACTAGGTAA 100 64
   Ava_B0254  284179 ..  284191 -  -3.4  -2.76969   TAACTGAGGTCAAAT                TTGG CAAAT CCAA                TCAAACCCAACCTTG  44 7
   Ava_B0253 NONE
   Ava_B0252  282944 ..  282975 -  -3.7  -3.78934   TCCTCCTGATAATAA      TCTC-GCTGAACGC TCGCT GCGTTTAGCTGTGA      CAAAACGTAAGGTTA  56 218
   Ava_B0250  281370 ..  281381 -  -2.2  -3.37493   CTTGCAATACACGAA                TGCC TACA GACA                 ACGCAACACAACTTA  45 89
   Ava_B0249  280821 ..  280832 -  -2.2  -3.05597   TTCATGCCTCAAAAT                CAAG CTGG CTCG                 TACTGGTCTAAAATT  42 13
   Ava_B0248 NONE
   Ava_B0247 NONE
   Ava_B0246  277890 ..  277900 -    -4  -3.45911   TTGAAATAAATAAAT                 GTTT AAG AAAC                 TCACCCGTCAAACTT  50 26
   Ava_B0245  276916 ..  276928 -  -4.1  -3.09516   TCCTGCATCAGCCAA                CCCAA GGC TTGGA                ACTGTTCCGATGCAG  49 240
   Ava_B0242 NONE
   Ava_B0241  273121 ..  273141 -  -5.4  -3.07198   GGTGTATAGAGAAAG            CACTTTGG CAGAT CCAACGTG            ACCGTCGTGCCTAAG  53 144
   Ava_B0238  266563 ..  266577 -  -4.2  -2.57028   TCACAAGAAAACTAT               GATCGA GAG TCGAAC               TTTCTTAATTTTGAA  47 30
   Ava_B0237  264307 ..  264321 -  -2.2  -3.98627   TCATCAACATAAGAA               TAATAA TCA TTATCA               TTATCTTAGTCAACT  51 66
   Ava_B0236 NONE
   Ava_B0235  261978 ..  261989 -  -3.6  -3.93009   GAATATAAAGTCAAA                GCGC ATAA ACGC                 ATCATTCATACTAGG  56 450
   Ava_B0225  252724 ..  252746 -  -9.2  -3.57971   AGATCGATGCGTAAA           GGAGTAAAGA AAC TCTTCACCCC           ATTCCCCACTCCCTG  78 60
   Ava_B0224 NONE
   Ava_B0223 NONE
   Ava_B0222  249982 ..  249995 -  -2.4  -3.12803   TACCCAGAGTCAACA               TTGC TGTCAT GCAA                ATGGCTTTAGATGCT  43 361
   Ava_B0220  248762 ..  248793 -  -3.9  -2.93858   TACCAGAGTTAGACA      TTGCGTG-CTTA TCCCTGTTC TAAGACACGCAA      TCGAGGTAATGCCAT  47 2
   Ava_B0219  248365 ..  248397 - -17.9  -3.90048   CTTGTCTGAAAAAGA      GTGTAGAGACGTAGC AGT GCTACGTCTCTACAA      GGGTTCTGGTTAACA 100 105
   Ava_B0218  245184 ..  245199 -  -2.6   -3.3393   CCCACCACATAAAAT              TTATAC GCAC GCATAA               CTGTAGAGATTATGC  46 50
   Ava_B0217 NONE
   Ava_B0216 NONE
   Ava_B0215 NONE
   Ava_B0214 NONE
   Ava_B0213 NONE
   Ava_B0212  237416 ..  237431 -  -3.3  -4.41895   AAGTTCCAAGGAAAA              GGATT AAATAA AATCC               TTTAACACTCAACTT  62 41
   Ava_B0211 NONE
   Ava_B0210  235451 ..  235472 -  -5.9  -4.52857   AGTTTTTAGAGAAAA           GGCATTTAA TTAT TTAAAAGCC            TTCAAAGAATACAAG  73 154
   Ava_B0207 NONE
   Ava_B0206 NONE
   Ava_B0205 NONE
   Ava_B0204 NONE
   Ava_B0203  226579 ..  226596 -  -5.5  -4.12188   TGATTATCGGGAAAA             CCGCTGC ACAT ACAACGG              ATTGCTCCTTAACTT  65 48
   Ava_B0202  225184 ..  225199 -  -2.6  -3.08073   ATGATTGCTAATACA              GAACTT CGAG AAATTC               AGACAAAGAAACTGA  43 45
   Ava_B0201  224809 ..  224825 -  -5.1  -2.91264   TGGTTTATGTAGAGA              CGTAGTG GCT CACTACT              AAGCAGACTTCTTCC  50 24
   Ava_B0200 NONE
   Ava_B0199  221539 ..  221560 -  -5.9  -4.07885   GATTCTCCTTGAAAA           GAGGGAA TTTGATTC TTCCCTC            TTTTTTAAGAATGAC  67 141
   Ava_B0198  220710 ..  220721 -  -2.2  -2.61727   ACTTATTACAATCCA                CCAG AATG CTGA                 TTCAACTCTGTACTA  40 4
   Ava_B0197  219216 ..  219238 -  -5.6  -3.57561   GCTGAAGGTGTCAAA           CCAGATAAGT GGG ACTTACTTGG           CGTTACAATCTGCTT  61 153
   Ava_B0195 NONE
   Ava_B0194 NONE
   Ava_B0193  217117 ..  217132 -  -2.6  -3.39327   GTTCTAGATTGAGAA              TTTAGA TGTT CCTAAA               ATTTTGTAGTTAAGG  46 45
   Ava_B0192  216529 ..  216541 -  -6.3  -2.68785   TATAAGTTAAATTTA                GGTAT TAA ATACC                TGAGTTTATTTTAAT  54 31
   Ava_B0191 NONE
   Ava_B0190  213373 ..  213403 - -12.1  -3.90112   GTTTGGGTAAGTAAA      CTGTCCGTATTAAG CCGC CTTAAT-CGGACAG       TTTTATCACTTTGAT  93 59
   Ava_B0189 NONE
   Ava_B0188 NONE
   Ava_B0187  210893 ..  210917 -  -7.9  -3.20703   ACAACGAGCGATGAA          CTGCGACCA CATCTGT TGGTCACAG          TTGAAAAATGCCAGT  66 157
   Ava_B0186  210527 ..  210548 -  -5.9  -4.86731   GGTTTTTAAAGAAAA           GGCATTTAA TTAT TTAAAAGCC            TTCAAAGAATATAAG  78 181
   Ava_B0185  207212 ..  207239 -  -9.9  -3.16709   AGAAAAGGGCAAAAT        GGCGACAGAAA TAATGT TTACTGTCGCC         TCCAAAATCAAGATT  77 39
   Ava_B0184  205875 ..  205892 -  -6.3   -3.0634   AATTCTATGGGAACA             CCAAAAC CTTG GTCTTGG              GTGTGGTTAATTTTG  56 129
   Ava_B0181 NONE
   Ava_B0180 NONE
   Ava_B0179 NONE
   Ava_B0178  200235 ..  200254 -    -5  -4.86731   CTCCTGGAAACAAAA            TTAAGGAC TGGA GTCCTTAC             TACGAACATCGCACT  74 57
   Ava_B0177 NONE
   Ava_B0176  197811 ..  197823 -  -2.7  -3.17146   CCTTTTCATAATATA                CTTCT CGC AAAAG                TCCTTCTTTGCTTCT  45 92
   Ava_B0175 NONE
   Ava_B0174  195118 ..  195141 - -12.6  -3.32997   CTGCTATAAAGTTAA          GGGATACAAA TTTC TTTGTATCCC           TTATTTATTAATATT  93 135
   Ava_B0171  190761 ..  190777 -  -2.3  -3.08798   ATTCCTTACCCAACA              CAAAAAA GCC TCTCTTG              CAGATATGCAACTGC  43 318
   Ava_B0157  173700 ..  173715 -  -2.6   -3.9243   CAAGCTTGTAAATAA              TTTCGA CTAT TCAAAA               ATTTCATTCAATTAA  52 439
   Ava_B0154  172680 ..  172694 -  -2.8  -3.04398   GTGTGGGGTCAAAAG               TGGAAC ATG ATCCCA               GCATTGATAAGTTAC  43 88
   Ava_B0146  160992 ..  161012 -  -2.6  -3.60296   TACTGCGAGGGTAAA            CAAACGAA TTAAT TTCATCTG            GGAATTCGGAGCAAG  48 101
   Ava_B0145  159402 ..  159432 -  -4.6  -3.48276   GTTTGGTTGAGAGAA       CTGTCCGTAAAAAG CCG CCTTAACCGGACAG       TTTTGTTATCCCTCG  55 451
   Ava_B0142 NONE
   Ava_B0141  157648 ..  157663 -  -6.2  -2.64422   ATATAGCCTACAGTA              TAAGCT TTTT AGCTTA               TGAGTTGGTTCATTT  54 112
   Ava_B0140 NONE
   Ava_B0139 NONE
   Ava_B0138  154787 ..  154799 -  -3.4  -4.25283   ACTTTTGGAGGAAAA                CAAG AAGTG CTTG                CGACTGGGTTTTTAA  61 138
   Ava_B0134 NONE
   Ava_B0133 NONE
   Ava_B0132  148786 ..  148804 -  -3.2  -3.68908   AAATAGTTATCTAAA             TACTATTT TAA AATTAGTA             AGGAATCTTCCTTTG  52 262
   Ava_B0131  147130 ..  147146 -  -7.9  -3.20435   GGAACCAGTCATGAA              GGTACGG GTT CCGTGCC              AAGCATCCCAGATGA  63 414
   Ava_B0128 NONE
   Ava_B0127  143079 ..  143135 - -14.5  -2.72364   ATGATTAAGTAGAAG TCAGGAGTCAGGATTCAGGAGCCAGAA TTA TTCTGATTTCTGACTCCTGGCTCCTGG GTTTTGAGTTACGCT  95 34
   Ava_B0126 NONE
   Ava_B0125  141424 ..  141436 -  -6.3  -3.55203   AAAACTTTGGGCAAA                GTCTT ACC AAGAC                TCACCAAACTCATCA  61 241
   Ava_B0123 NONE
   Ava_B0122  138074 ..  138106 -  -5.4  -2.91681   TCTGAATGTGACATA     CTCCCCGCACCGCCC TCTA GGACGGCG-GGGGCT      TCTCAGCGACTCCTG  52 28
   Ava_B0121 NONE
   Ava_B0120  136846 ..  136856 -  -6.8  -2.76189   GAATTTACCGAACTA                 GAGC TTG GCTC                 TCATTCCAAAGGACT  58 202
   Ava_B0119  135978 ..  135990 -  -6.3  -3.77906   AACTCAAACAGATAA                CCATT GTT AATGG                AGTATCCTAGTTGAA  63 110
   Ava_B0114 NONE
   Ava_B0113  129370 ..  129400 -  -5.5  -4.46652   TAAATAAAAAGTAAA       CACTGCTAGTTAA TTTAC CCAACTAACAGCG       AATTAAGAAATAGTA  70 49
   Ava_B0109  124675 ..  124709 - -14.4  -4.45083   GTGACATCCACAAAA     GCGATCGCACCG TGAAGCGTAGT CGGTGCGATCGC     TGGGGACTAAGCAGT 100 32
   Ava_B0108  120312 ..  120338 - -11.7  -5.42265   TTAAATTAGAAAAAA         TAAGCCACTCT CTAAT AGAGTGGCTCA         AATTACTAACCCAAA 100 31
   Ava_B0106 NONE
   Ava_B0105  114696 ..  114707 -    -3  -3.53811   GCGATCGCTCGTAAA                CATT CAGC AATG                 GTAAACTATGATGTG  49 397
   Ava_B0103  112071 ..  112082 -  -4.4  -3.47751   GCCAACAACTCACAA                TTGC TACA GCAA                 AATTAATTCACTAAT  55 17
   Ava_B0102  110716 ..  110749 -    -4  -2.52464   GTTGGTCGCAATTCA    TCATCCCGTTA-AGTC TTGC GACTGTAACGGGA-GT     CCTCTTGCTCCATTA  45 61
   Ava_B0100  108987 ..  109028 -  -4.6  -2.53911   TCAATTTGGAATTGA CACTCTCACCGCTA-ATTGC TAAA GCAATGTAGCGG-GAGATTC TTGTTTCTCAGAAAC  47 2
   Ava_B0099  108228 ..  108238 -  -5.4  -2.57136   GTACTAAGCAGGAAT                 TGCT AAT AGCA                 CAACAAGAGAAAGTA  49 353
   Ava_B0096 NONE
   Ava_B0095 NONE
   Ava_B0094  104317 ..  104355 -  -5.4  -2.64274   AGCGCTCTAAATCCA   CCAGTAGAAAACTAGAAA AAT CTCCTAACCTTCTACTGT   AAACTTTCTAATTCC  51 145
   Ava_B0091  100544 ..  100559 -    -4  -3.41222   CCTGAAGCTCAAAGA              GTTGTA AATA CACAAC               AATTAGAAGAAATCG  52 427
   Ava_B0085   92928 ..   92953 - -16.3  -3.06183   TTCAGCTTCATTTAA         GTTAGTGGGCA ATAC TGCCCACTAAC          TCCCTTAAGCCGCTA 100 30
   Ava_B0084   92438 ..   92450 -  -3.3  -2.58579   GCAAGGGTGCAGAAC                CGCCA CGA CAGCG                CAAGGAATACAACAG  43 78
   Ava_B0083   92055 ..   92086 -  -9.6  -3.28637   CATGAATACTAGCAA      TTGCCCGAATT-TTC AGT GATTAATTCGGGCAA      GTTTCTTCTAATCAG  75 33
   Ava_B0082   91626 ..   91637 -  -5.8  -2.79718   TAATCGGCAAAACAC                GACG TTTT CGTC                 TCCGGCTGTAGCAGC  55 209
   Ava_B0081   91130 ..   91163 - -11.3  -3.33171   CTTAATAAGTAGGAA     TAGGAGCCATAAA-CA CTC TGATTTATGACTCCTA     TAAATGTCCCTAAGC  82 35
   Ava_B0080 NONE
   Ava_B0079 NONE
   Ava_B0078   89945 ..   89957 -  -4.9  -2.92192   GTTTAGTTAAGTACA                GTTAA TCG TTAAC                TAGAGATCAACTTCA  50 245
   Ava_B0077 NONE
   Ava_B0076   87535 ..   87553 -  -2.4  -4.44608   CGTACCGAAAAAGAA             TTTCAGGT TTT ACCTAAAC             GTTGGGTAGTCGAAA  58 385
   Ava_B0072 NONE
   Ava_B0071 NONE
   Ava_B0070   84754 ..   84768 -  -2.8  -3.36749   CAGGTTGAACATGAA               GAGTAA TTG TTGCTC               CTTGTTCTAGAAAAA  46 163
   Ava_B0069   82462 ..   82472 -    -4  -3.51924   TTCTTAGCTAGACAA                 GAAA ATA TTTC                 CGTGCGCGAGCTAAA  52 414
   Ava_B0067 NONE
   Ava_B0066 NONE
   Ava_B0065   76491 ..   76504 -  -6.7  -4.21737   ATCAAAACAATCAAA               CTCTG GAAT CAGAG                ATGAAAATATCCCAG  71 323
   Ava_B0062   73487 ..   73501 -  -2.9  -2.94281   GCAGAGATAAAATAG               TACAA ATGTA TTGTA               TTTCAGGCTAACTAC  43 155
   Ava_B0061   72950 ..   72983 -  -6.8  -2.67439   AAGCCCAGTAAATAC    TTCCC-CGCTA-ACCC TTGC GGGTGTAGCGAGGGGA     TGATGTCAAAAATTA  57 57
   Ava_B0058   70854 ..   70890 -  -8.2  -3.04398   TTTGGGCTTTAAAAG   CCCCCACC-A-TATTGCT CTT AGCAATAATTGGTGGTGG   GTTGTTTACCTGGAT  67 73
   Ava_B0057   69234 ..   69290 -   -35  -4.46432   AAAAAATCATCAAAA CCTCCCATTCCTTTCACCGCTTATCCT GGCA AGGA-AAGCGGTGAAAGGAATGGGAGG TGAATTGAGAAACGT 100 106
   Ava_B0055   67064 ..   67077 -  -5.3  -3.27029   GTTGATTAAGCAAGA               CAATG AGGT CATTG                GCTATATTGTTTTGA  55 448
   Ava_B0047   58426 ..   58457 - -11.1  -4.61199   ATGGGACATACAAAA      GCTGAAAGTATTT GGAAAA AAACACTTTCAGC       TTGTCTAAAATATTT  95 49
   Ava_B0039 NONE
   Ava_B0038   50950 ..   50962 -  -3.4  -2.76969   TAACTGAGGTCAAAT                TTGG CAAAT CCAA                TCAAACCCAACCTTG  44 7
   Ava_B0037   50262 ..   50276 -  -4.3  -3.14344   TATTTGCTTGATTAA               CTGAT TATTC ATCAG               AGTGTTTAATTGAGT  51 130
   Ava_B0036 NONE
   Ava_B0035 NONE
   Ava_B0033 NONE
   Ava_B0032 NONE
   Ava_B0031 NONE
   Ava_B0030   43669 ..   43682 -  -2.4  -3.24626   CAAGAAATCTAAAAG               CAAC ACTAAA GTTG                TTGTCATTTCTTGCA  45 466
   Ava_B0028   42431 ..   42441 -  -3.2  -3.17238   ACATCATATAGGTAA                 CGCA TCT TGCA                 CCTTCTGCGATTTGG  47 3
   Ava_B0027   41945 ..   41957 -  -6.3  -3.76224   CTCTTATCGACTAAA                TCTCA TGA TGAGA                GAGGGGATGCAACGT  65 261
   Ava_B0009 NONE
   Ava_B0008   11004 ..   11023 -  -4.4  -3.37975   ATTTACTAGTGACAA            TTTTCAAC AAGA ATTGAAAA             CGGCTAAATTTCCTA  51 420
   Ava_B0003    3541 ..    3551 -    -4  -3.52147   GAATTACATAATGAA                 TAAG ACT CTTA                 GTTTAATAATTTAGT  52 261
   Ava_B0002    1063 ..    1073 -    -4  -3.86015   TATGCTGTCTATAAA                 GTTA AGT TAAC                 TTTGTCGCTTATACA  57 430
   Ava_A0023   25448 ..   25468 +  -6.9   -5.5604   TCAGGTATTTTTGAA            TCAGGCT TTAAATT AGCCTGA            TTTTTTATTACTTAC 100 85
   Ava_A0024 NONE
   Ava_A0025   27407 ..   27417 +  -3.2  -2.91264   AAATTTAAGTCTGTA                 GCTA ACT TGGC                 TCTATGAATACGCAA  44 33
   Ava_A0026   27875 ..   27885 +  -5.4  -3.33696   CCCTTAGTCAATGAT                 CTTG TTT CAAG                 TTGCTTGCACGAACC  57 96
   Ava_A0028 NONE
   Ava_A0029 NONE
   Ava_A0030   31980 ..   32005 +  -6.2  -3.80881   CGTAGAATATAATAG         CTTCCTGAAA CCGCAC TTCCAGGAAG          TTATATGTTTATGGT  63 179
   Ava_A0031   33336 ..   33346 +  -5.4  -3.56862   TGAATATAATCTTTA                 CTCT GTA AGAG                 TTTCAGACAATTTAT  58 234
   Ava_A0032 NONE
   Ava_A0027   27473 ..   27488 -  -7.6  -3.27774   GATGTGAAGTAGCAA              TGCAAC AAGC GTTGCA               GTCATGGCAACCAAA  66 504
   Ava_A0022 NONE
   Ava_A0021 NONE
   Ava_A0020 NONE
   Ava_A0019   20121 ..   20135 -  -4.2  -4.42464   AAGTCTTTAAAGAAA               CTAGCT TGA AGCTCG               GTATAGCGAACAGTA  66 361
   Ava_A0017 NONE
   Ava_A0016   18321 ..   18334 -  -5.3  -3.44308   AAGTAAAAGAAGATA               CACAA CTAT TTGTG                GAAAAATAGACTCAA  57 320
   Ava_A0015 NONE
   Ava_A0014 NONE
   Ava_A0013 NONE
   Ava_A0012 NONE
   Ava_A0011   11981 ..   11993 -  -3.4  -2.76711   CATTGATAAACTAAG                CTTG CGGGT CAAG                AAATCGATTGTAGTA  44 8
   Ava_A0010 NONE
   Ava_A0009    9830 ..    9846 -  -2.4  -4.76644   AATATTTAGGAAAAA              TTTTAT TGATC ATAAAA              TATTTATTTTTACTT  64 49
   Ava_A0008 NONE
   Ava_A0007 NONE
   Ava_A0006 NONE
   Ava_A0005 NONE
   Ava_A0004 NONE
   Ava_A0003    2948 ..    2966 -  -4.5  -3.96291   TATAAAGGTTAGAAA             TGGGATG AATAA CTTCCCA             CTTCCCCGGTAAATA  59 41
   Ava_A0002     980 ..    1004 -  -8.1  -2.80991   ATTTAAATAAATCTA          TTAAGTATAAA TAA TTTACACTTAA          GTTTTTAGCGTTATT  66 56
   Ava_A0001 NONE
   Ava_C0010 NONE
   Ava_C0011   31700 ..   31721 +  -2.3  -3.14564   TACTAAGTGGAAGTG           GATATGTAA TTAG TTGCTTATC            TTGATGAGGAGATAA  43 13
   Ava_C0012 NONE
   Ava_C0013   33689 ..   33704 +  -3.4  -3.60525   TTGTTTTGAAGCAGA              TAAATT GGAT AATTTA               TTCTCTGTAAGTCCC  50 109
   Ava_C0014 NONE
   Ava_C0015   35761 ..   35775 +  -7.2  -4.05788   TCTACCTTGACCATT               TTCTAC GTT GTAGAA               TTTAATTTAGAGAAA  73 520
   Ava_C0016   36107 ..   36138 +  -5.9   -4.8048   CTTCCTAGTAAACAA      GCAGTAGCAGGTA ACTAGG TAACTGCTACTGG       TTTTTCATATCAAAA  78 67
   Ava_C0017   36833 ..   36856 +  -4.7   -5.8096   AAATATATCATCAAA          TGGTTAAGA GTTAAA TCTTAATCA           TTTTTATTTTTTCTA  91 94
   Ava_C0018   37720 ..   37734 +  -2.2  -3.53811   TTTATTATCGATTCT               TTTATT CAG AGTAAA               TTTACACAAGCTAAC  47 101
   Ava_C0019   38209 ..   38234 +  -2.7  -4.05033   TAATAAAAATATAAA         CTGATAGTA ATTAATTC TATTATCAG          TTTATATAAAATGGA  55 38
   Ava_C0020 NONE
   Ava_C0021   38845 ..   38865 +  -3.9  -4.68451   AGTGGATGGATACCA            CTGGTCGAT GAA AACAACCAG            TTTATTCTTCTTTTT  67 229
   Ava_C0028   47297 ..   47308 +    -3  -4.07568   ATTTCACCAAAATAA                TGTT TGAG AACA                 TTTTCAAACAACCCC  56 512
   Ava_C0030   49372 ..   49382 +  -2.6  -2.60711   AATGCTCGCCATTTC                 TAAA CAC TTTA                 CTATCTTATTTAGCT  41 118
   Ava_C0031   50041 ..   50079 + -26.4  -3.33492   TACCTCATATATCAA   TGTTTGACCCCCGATATA GGC TATATCGGGGGTCAAACA   TTATGAAATCAATCA 100 96
   Ava_C0032   51100 ..   51113 +  -2.4  -3.06796   CTATATGTGAAGACG               CGAT TGAACC ATCG                TTACGTCGGATGGGC  42 253
   Ava_C0033   53276 ..   53303 +  -6.2  -3.48772   CAATTTGTTGAGGAG        CTGGATGAGGGG AAAC TCTCACGTCCAG         TTCTGTAGAAGAGTT  61 78
   Ava_C0034 NONE
   Ava_C0035   56739 ..   56749 +  -5.4  -3.32836   GCAAAATTAACAAAG                 CAAC ATA GTTG                 TATGTTTCGTACTTT  57 56
   Ava_C0036 NONE
   Ava_C0037   59128 ..   59158 + -14.2  -3.00022   AATTCACCCTAATTA       GTTGGTCATCTC TGCAATT GAGATGACCAAC       TCTCTATCAGGTACA 100 39
   Ava_C0038 NONE
   Ava_C0039 NONE
   Ava_C0040 NONE
   Ava_C0041 NONE
   Ava_C0042 NONE
   Ava_C0043   65749 ..   65788 +  -3.8  -2.87229   ACACCAGATAACTAA  TGAAGAAATATGCA ACTTCACTTCAC CGCATATTTCTTCA   ATTTCCTCATGCAAT  46 100
   Ava_C0044   67624 ..   67634 +  -5.4  -3.89617   GGTTTTTATAAAGTA                 CAGT CAG ACTG                 TTTGAATTTATAGAT  63 65
   Ava_C0045   70305 ..   70322 +  -7.1  -3.53761   TTAATGATTAGTTTA             TTGTGTT AAAT AACACAA              TTTAACGAAAAATTA  67 152
   Ava_C0046 NONE
   Ava_C0047   71501 ..   71518 +    -7  -3.17392   TAATTGAGCAATTAG             CCCTCT CCAAGC AGAGGG              TTAACTTAACGAATA  63 38
   Ava_C0048 NONE
   Ava_C0049   74117 ..   74135 +  -3.8  -3.59315   TTATAGGTAAGACTG             TTAGCATC GCT GAGGCTGA             TTTGAAAATCATTGG  53 291
   Ava_C0057   87725 ..   87758 +  -9.9  -2.76404   ATTCTAATTAGAAAT     TC-AGAAAATTGTTTG TAC CAGACAATTTTCTCGA     TCAATTTTAACTCCA  75 34
   Ava_C0058 NONE
   Ava_C0059   89861 ..   89885 +  -8.6  -2.88667   TACTTTGGACTAACG          CCTACCTGCT AAAAC AGCAAGTAGG          TAACTTTTTATGACC  69 86
   Ava_C0060   92622 ..   92648 + -13.2  -5.58074   AATCAATAGTTAAGA         TAATCCTATCCA GCT TGGGTAGGATTA         TTTTTTTAGTAATTC 100 32
   Ava_C0061 NONE
   Ava_C0062 NONE
   Ava_C0063   94762 ..   94773 +    -3  -3.14693   TCCGCACCTTATTTA                GATT AGCT AATC                 TCTCTTAATCATGAG  45 6
   Ava_C0064 NONE
   Ava_C0065   95708 ..   95728 +    -9  -2.87988   AATCACAAATCTATA            GCCGCTAT AACTC GTAGCGGC            TGATTCATTATGCTA  69 39
   Ava_C0066 NONE
   Ava_C0067 NONE
   Ava_C0068 NONE
   Ava_C0069   98640 ..   98668 +  -9.1  -4.89339   AATAGCTTACGCAAA        TATATCCCAAA AACTAAA TTTGGGATATA        TTTTTATGAATCGTT 100 36
   Ava_C0070   99398 ..   99417 +    -5  -4.40184   AATTAGCAGGAGATT            CCTAAACC TCAC GATTTAGG             TTTCTGTTTCCTTCC  68 66
   Ava_C0072  101155 ..  101165 +  -2.6  -3.21912   TTCACCCATAGCAGA                 TATT TTC AATA                 TTCCTAACTTAGAAA  45 44
   Ava_C0073  102378 ..  102394 +  -5.1  -3.87597   AAGGAGATAAATATG              GCAATTG AAA CTATTGC              TTCTTATAGATTTAT  61 249
   Ava_C0074  103798 ..  103815 +  -9.9  -3.03619   CATGTAACCGAAAAG             GGTGCTA GAAA TAGCACC              TGTTAAAACATCATT  76 53
   Ava_C0075 NONE
   Ava_C0076  106549 ..  106572 + -10.4   -3.5593   GCTTAACTTTAAGGA          GGGTTATAAC TATA GTTATAGCCC           TATATTTCTTTATTT  82 35
   Ava_C0077 NONE
   Ava_C0078  108235 ..  108254 +  -4.3  -2.87564   CTTCCCCTTTTTTTG            GTCAGTT TTGACC GACTGAC             TGTCTGCGGCGATCG  46 490
   Ava_C0081 NONE
   Ava_C0082  110618 ..  110639 +  -4.5  -5.40072   ATACCAAGCAAGCAG           AAAGAGTTA ATAC TAACTCTTC            TTTTTTTAACCACCG  81 145
   Ava_C0083 NONE
   Ava_C0084  112602 ..  112635 + -13.3  -4.42806   CTCATTATCAAAAAG     CACTGCCAGTTAGAA GTAT TTCTAGCTGGCAGTA      TTTGTTTACACATAA 100 50
   Ava_C0085  113386 ..  113399 +  -2.3  -3.52906   GCAGGGTGACTTCGC               GGGCA GCAA TACCC                TGTTTGTGAGCCTGC  47 70
   Ava_C0115  138441 ..  138457 +  -5.1  -3.69333   CTGCGCCAGTGAGCG              GAGTACT GCT AGTTCTC              TTTCACTCAGTTCTG  59 386
   Ava_C0119 NONE
   Ava_C0120  148649 ..  148690 +  -5.9  -5.75945   AACCAATTAACTGAA TAATGCTAGTCCAGGCAGG TTTA CTGGTTTGAACTAGCGTTA  TTTTTTTTCAAAAAT  91 41
   Ava_C0121  149547 ..  149567 +  -5.3  -2.57344   CTCAACTGTCAGTAA            CTCAGGGAC AAA GCCACTGAG            CTTGTAAGAGAAATC  51 6
   Ava_C0122  151097 ..  151117 +  -7.6  -3.60792   TCCTGTCGCTTCCCT           CTCAG-GGC TAAA GCCTCTGAG            TTTCCCGCTTACCGA  69 65
   Ava_C0123  152138 ..  152154 +  -2.9   -3.4285   TTGTAAAAGGTACTG              GATGGCT AGA AGTCAAC              TTATAGATTAAGTAA  46 35
   Ava_C0136  166342 ..  166360 +    -3  -2.59431   GCAGATTGACGGTTG             ATGTGCGA ATC TCGCTCAC             TAGGTTGTGCAACAG  42 507
   Ava_C0146  176995 ..  177011 +  -7.9  -5.26316   GGCATCGAAAAATGG              GCGGGGG CTA CTTCCGC              TTTTTTGTCAAATAC  95 61
   Ava_C0147  177812 ..  177827 +  -3.2  -3.30243   ATATGATTGATTGCT              GGAGAT CCCA ACCTCC               TTCTACCCAGTCGGT  47 456
   Ava_C0149  179476 ..  179500 +  -7.2  -3.13772   TCACGACCTAGAAGC          ACCACTGAAT CAAAA ATTCAGTGGA          TAATTTTAATGCACT  63 43
   Ava_C0154  184675 ..  184685 +  -5.4  -3.39896   AGGTCATTCTGCAAT                 CCAT CCG ATGG                 TATTGTCTCTATGCC  57 211
   Ava_C0155  185139 ..  185176 +  -9.3   -2.6627   TGATATTTGAAGGGT   TTAACTGTCCCACTTTT GACT AAAAATGGGACAGTAGA    GTTGTCCTAGCTTGA  72 170
   Ava_C0156  188195 ..  188211 +  -9.5  -3.32562   TCGGTGTTTTCGATA              TGCTCAT TTA ATGAGCA              TTCTGAACACTTTAT  76 304
   Ava_C0160  190143 ..  190157 +  -2.8  -2.95339   TTTAGGCTTTTTAGA               GCTAGT GTA ACTAGA               TATGTAAAGTTTTGT  43 45
   Ava_C0168  199105 ..  199115 +  -5.4  -4.18421   AGCCATAAATTTTTC                 CTTC ACC GAAG                 TTGTTTATGTGGTTA  67 238
   Ava_C0169  200062 ..  200084 +  -2.8  -3.67546   CCCTGCTCTTGGGAA          CGACAGACA TAAGAT TGT-TGTCG           TTGTAATTTAATTTT  50 180
   Ava_C0172 NONE
   Ava_C0173  202912 ..  202925 +  -6.7  -3.09175   CAATCAAATCGGGAA               CGATC GCCG GATCG                TATTCGGTCAGCGTT  60 485
   Ava_C0175  204309 ..  204329 +  -5.4   -5.0666   GAGTTTTACAGAAAA            TCTCGCTC ATACG GAGTGGGA            TTTATTTTTTGACTA  78 54
   Ava_C0176  204842 ..  204891 +  -2.2  -5.54894   TACTAAAATCTCAAA GAATCAGTTAGAAAGTACTGTT TTATGC AGCACTTCACTCTAGCTGATTC TTTTTTTACTACATT  76 35
   Ava_C0179  208483 ..  208500 +  -7.1  -3.06302   CTAATCAATAACGAA             GTATTCA AATT TGAATAC              TTCGATACAAGTGCT  62 59
   Ava_C0180  210291 ..  210303 +  -4.9  -3.09772   GTCACCAAGTGCAAA                CTAAA CAG TTTAG                GTTTTAAAAATTTCG  52 116
   Ava_C0183  212534 ..  212548 +  -5.7  -3.59202   GCCACAAGATATAAA               TCCTG AAATA CAGGA               TTATGTGTAAAGCTG  58 77
   Ava_C0184  213262 ..  213287 +  -3.4  -4.70107   GGGCGTTGCGAAGCA         GTCTAAAC CTGCTTGATA GTTTAGAC          TTTATTATTTTCATC  64 277
   Ava_C0185 NONE
   Ava_C0186 NONE
   Ava_C0187 NONE
   Ava_C0189 NONE
   Ava_C0190  225749 ..  225763 +  -3.6  -3.65902   TAGCATAAGGACGGT               TTTTTG GAT CAAAAG               TTTCGGTAAAATAGC  53 422
   Ava_C0194  231803 ..  231824 +  -2.9  -3.32963   TGGATTTAGCCCAAT           CCAGAAGCT TTTT ATCTTCGGG            TTGTAAAATAGCAGT  46 152
   Ava_C0198  235724 ..  235734 +    -4   -4.2558   TCTCCTTCTATAATT                 TTTG TAT CAAA                 TTTTACTCACAAGTA  61 393
   Ava_C0202  241163 ..  241180 +  -4.1  -3.03124   GTCAAATCCCAATGA             GTTTCCA AAAC TGGCAAC              TCTTCAGAAATCACC  47 445
   Ava_C0208  247516 ..  247526 +    -4   -4.4518   TAATAATTACGTAAC                 TCTT CTA AAGA                 TTTTGGGTTTTGATT  66 68
   Ava_C0219  255597 ..  255608 +  -2.2  -4.45083   ATTAAAATTTCCCTG                CGAG TAGC TTCG                 TTTTCTAAATCTACA  60 413
   Ava_C0223 NONE
   Ava_C0224  262284 ..  262300 +  -2.1  -2.93723   TCCGTAGGCAACTGG              CGAACCC GAA GGGTGAG              TGTCGTTAGTGGCAA  42 72
   Ava_C0225 NONE
   Ava_C0226 NONE
   Ava_C0227 NONE
   Ava_C0228  269574 ..  269588 +  -3.6  -3.74251   AATGCTACTTGATAC               TGTTCA CCC TGAATA               TTTCATACAGATCTA  54 269
   Ava_C0230  271773 ..  271798 +  -5.6  -2.57489   CACATAATTGCTATG         CAGAGAATACA CAAAA TGTAT-CTCTG         TCCCTTGAGTTGCTG  51 91
   Ava_C0231 NONE
   Ava_C0232  273800 ..  273821 +  -5.9  -4.86731   CTTATATTCTTTGAA           GGCTTTTAA ATAA TTAAATGCC            TTTTCTTTAAAAACC  78 79
   Ava_C0239  294672 ..  294690 +  -4.6  -2.80622   TGGAAACACGCTCAG             TTGTCC TGATCAC GGACAA             GTTTACCTAGATATT  48 151
   Ava_C0240  294994 ..  295004 +  -6.8  -2.76189   AGTCCTTTGGAATGA                 GAGC CAA GCTC                 TAGTTCGGTAAATTC  58 40
   Ava_C0241  295860 ..  295872 +  -6.3  -3.77906   TTCAACTAGGATACT                CCATT AAC AATGG                TTATCTGTTTGAGTT  63 110
   Ava_C0244  299422 ..  299433 +  -4.4  -3.19186   AGGGATTAGAACCAA                CAGA GCGT TCTG                 ATTATTTTGTAACTG  51 188
   Ava_C0245 NONE
   Ava_C0246 NONE
   Ava_C0247 NONE
   Ava_C0243 NONE
   Ava_C0242  295528 ..  295539 -  -2.2   -5.2189   GTAATCAGCAAAAAA                GTCA AAAA CGAC                 AAATGAATACTCAAA  71 380
   Ava_C0238  292339 ..  292351 -  -3.4  -4.87626   TCTTAACATTAAAAA                GCAA TACAT TTGC                ACTATTACAGCATAA  67 364
   Ava_C0237 NONE
   Ava_C0236  285223 ..  285234 -  -4.4  -2.72344   CTTTAGTCTGAAGCA                GTCT AATT AGAC                 GAAATAACCACTCAT  47 329
   Ava_C0235 NONE
   Ava_C0234 NONE
   Ava_C0233  274080 ..  274095 -  -7.6  -3.77906   AACTGAAATATACAA              GGCTAA AGTA TTAGCC               TAATTGCATAGGGCT  72 231
   Ava_C0229  269341 ..  269373 -  -3.4  -2.50291   AATGATTTGACTAAT     TTC-GCTGCTAAAGC ATAT GCGCTGGCAGCTGAA      TGTGATTGTGAAGCA  43 436
   Ava_C0222 NONE
   Ava_C0221  255884 ..  255894 -  -2.6  -2.62616   CGAGTGGGGATATCA                 TTTA GTA TAAA                 AGTTTGCTGGTTGGT  41 85
   Ava_C0220  255086 ..  255105 -  -2.9  -3.31144   TCGCCATTGGGATAA            GCGGCTAA ATATG TTAGCC-C            AAGAGTTAGTACGGG  46 126
   Ava_C0218 NONE
   Ava_C0217  251704 ..  251716 -  -3.4  -2.63596   CCGTATTCGATAGCA                GATG GGTAG CATC                TGGCTAACTATTTCT  43 33
   Ava_C0216 NONE
   Ava_C0215 NONE
   Ava_C0214 NONE
   Ava_C0213 NONE
   Ava_C0212 NONE
   Ava_C0211 NONE
   Ava_C0210 NONE
   Ava_C0209  247390 ..  247417 -  -3.5  -2.95116   GTAGCAGGGAAACGA        GGAATAGAATT ATGGAA AATACTATCCC         AAGTTAATGTACCTA  46 72
   Ava_C0207 NONE
   Ava_C0206 NONE
   Ava_C0205  243006 ..  243016 -    -4  -3.39749   TTAACAATTCCACAA                 CTAT TTA ATAG                 ATATGTACTCGTTAA  50 167
   Ava_C0204  241473 ..  241488 -    -4  -3.64162   AGGAAGGAGGGTAAA              TTGCCT TTTT AAGCAA               TTAGATGAACTAAGT  52 158
   Ava_C0203  240475 ..  240494 -  -2.9  -5.49809   CAAAGTGGAAAAAAA            GATGG-AC ATCAA GTACCATC            TTGTCAGAAACCCAA  80 366
   Ava_C0201  238126 ..  238141 -  -4.6  -3.71848   TTGTTTTATTAATAA              GCGGTT GGTT ATCCGC               TTGTTGGAGGCGACT  57 474
   Ava_C0200  235805 ..  235817 -  -2.7  -3.81307   TTAAAATCTAAAATA                CCAAA CAT TTTAG                CGCCTGATGTCCCTC  50 39
   Ava_C0199  235291 ..  235301 -  -3.2   -4.8543   CAATTGTTAGAAAAA                 GCAG TAA CTAC                 AGGTTCAATATCTGA  68 150
   Ava_C0197 NONE
   Ava_C0196 NONE
   Ava_C0195  231689 ..  231702 -  -6.7  -3.55784   TAGAAAATTAATCAA               CTGCA ATTA TGCAG                CCGCCTGAATACTTC  64 4
   Ava_C0193 NONE
   Ava_C0192 NONE
   Ava_C0191  225181 ..  225194 -  -6.7  -4.21737   ATCAAAACAATCAAA               CTCTG GAAT CAGAG                ATGAAAATATCCCAG  71 323
   Ava_C0182 NONE
   Ava_C0181  210291 ..  210303 -  -4.9  -3.67976   GTCACCAAGTGCAAA                CTAAA CAG TTTAG                GTTTTAAAAATTTCG  59 185
   Ava_C0178 NONE
   Ava_C0177  204652 ..  204670 -  -4.6  -3.35522   GAATTTCGCCAAATA             CAAATTCA ACA TGAGTTTG             GAAGACTTGTTAGCT  53 280
   Ava_C0174  202180 ..  202195 -  -2.6  -4.33997   GACCAAAAAGAACAA              CAAAAA TATT TTTCTG               GTAAGAAAAGACAAC  59 215
   Ava_C0171  200220 ..  200232 -  -6.3  -3.62591   TTTACAATCTTTAAA                CATTG CTT CAATG                CCAAAACGTTAAGCA  61 34
   Ava_C0170  199669 ..  199695 -  -3.6  -4.15833   ATTATCATTTGAAAA         CTGGATGCCAAT GGA ATATGCTTCCAG         GAGACTTTCCACCAA  60 202
   Ava_C0167 NONE
   Ava_C0166 NONE
   Ava_C0165  195962 ..  195972 -  -2.6  -4.70511   GTAAAAAGAAAAGAA                 TTAA GAA TTAA                 GAATTAAATTTCAAG  62 286
   Ava_C0164  195152 ..  195167 -  -6.2  -2.78349   AAAGAATTCTCAAAT              TTACCT AATT AGGTAA               CAAGCATTTTAGTGA  55 49
   Ava_C0163  192614 ..  192629 -  -3.4    -4.183   GGAATTTCCAAGAAA              TAAATT ATCC AATTTA               TTCATAATTCTATTT  59 235
   Ava_C0162  191875 ..  191887 -  -4.8  -4.20516   GTTTCATGCAACAAA                GCCT AAAAA AGGC                ATTGCACTCTAACCT  65 40
   Ava_C0161 NONE
   Ava_C0159  189129 ..  189143 -  -4.3  -4.39568   ATTTAGACACGAAAA               CTAAG TTTCG CTTAG               TGACTAATTTACCAG  66 448
   Ava_C0153 NONE
   Ava_C0152 NONE
   Ava_C0151  180017 ..  180029 -  -2.7  -3.54158   TATGTGAAGAAGCAA                GCTTT CCG AAAAC                AGGCACTCGCCAAGC  48 295
   Ava_C0150  179477 ..  179499 - -11.4  -2.85216   CACGACCTAGAAGCA           CCACTGAATC AAA AATTCAGTGG           ATAATTTTAATGCAC  82 179
   Ava_C0148  177164 ..  177174 -  -8.2   -3.0264   AAAGTTCCTCGAAGA                 CGGG TTT CCCG                 GCGTAGGAAACTTTT  67 313
       groES  175312 ..  175329 -  -7.7  -3.07344   GTAGTGCTGAATAGA             GACGCAA TAAA TCGCGTC              TGTACAAGAGTTAGG  65 105
       groEL  173251 ..  173265 - -11.4  -3.07962   CGTGAGACCCCAAGA               CCGGAG TGG CTCCGG               TTCCCGTCGAGTTGA  83 378
   Ava_C0143 NONE
   Ava_C0142  171455 ..  171477 -  -4.2  -3.33151   GTTCCTAAATCAATA           CCAACGAT TTTTGCC ATCGTTAG           CAACCTCCTTCAAAG  53 264
        dnaK  169505 ..  169517 -  -3.3  -3.64822   ACTGCGTTACTCAAA                GGGTG ACG CACGC                AGGCTCGCTAAAGCA  52 90
   Ava_C0140 NONE
   Ava_C0139  167814 ..  167826 -  -6.3  -2.52933   TTGCAAGTTAGCAAT                TACAC TTC GTGTA                CACTACGCGATTACA  54 118
   Ava_C0138 NONE
   Ava_C0137  165663 ..  165674 -  -5.8  -3.05963   ACCGCTACGCTAACA                CCAC CGCA GTGG                 CTCCCCCACACCCCC  54 190
   Ava_C0135  164392 ..  164409 - -11.3  -2.88544   CCTCACTCTTATACA             GACGCGA TTAA TCGCGTC              TCCTGGCTTCTGCCC  79 15
   Ava_C0134  163298 ..  163314 -  -2.3  -2.76227   CGCAAGACAAACTCA              GGTTA GAACTCA TAACC              GCACCTCCGTTAAGC  41 18
   Ava_C0133  163000 ..  163014 -  -3.6  -2.71681   TAACGCTCTTAATTA               CGAATT TGT AATTCA               GCACGGTAGGCACGC  45 4
   Ava_C0132 NONE
   Ava_C0131  159667 ..  159685 -    -3  -2.73338   ATAACTGCTTTAAAC             TCTTGCCC TAT GGTCAGGA             AGACTACGAGAAGCT  41 1
   Ava_C0130  158913 ..  158926 -  -3.1  -3.67597   GCGGCCACCCAAGAA               GGCTT ATTT AAACC                TGTGGTAGCTCATAG  52 19
   Ava_C0129  158446 ..  158459 -  -5.9  -3.76224   TCTGCACCCACCAAA               GGCGC AGAA GCACC                TTTGCTCAATCCGCC  63 42
   Ava_C0128  157523 ..  157533 -  -5.4  -3.79071   GCTAGAATATTTAAA                 CGAT TTC ATCG                 GCTTTGCCCTCATTG  60 10
   Ava_C0127 NONE
   Ava_C0126  154213 ..  154226 -  -5.3   -3.6106   TGTAATAGCGCTAAA               TTTGC GGCA GCAAA                TTCTACAAGAGTTTG  58 28
   Ava_C0125 NONE
   Ava_C0124  152074 ..  152092 -  -2.4  -4.95547   TCTAGAAGAAGAAAA             CAAAGATG ATC CTTCTTTA             CAGCAAGGTAGTCTA  68 369
   Ava_C0118  146129 ..  146140 -  -4.4  -2.55021   AAACAATTTATCAAG                GGTA ACAA TACC                 TTCGCCAATTTAAGA  47 231
   Ava_C0117 NONE
   Ava_C0116  138169 ..  138179 -  -6.8  -2.53876   TTGGACCCGAAGGGA                 GCAG TAA CTGC                 AACAAATTTAGTCCC  57 122
   Ava_C0114 NONE
   Ava_C0113 NONE
   Ava_C0112  134376 ..  134389 -  -2.3  -3.16191   CTACATCTGTATCAA               GCATG GAAC CTTGC                GATTCACTTGCTCAA  43 227
   Ava_C0111  133727 ..  133745 -  -7.4  -2.77519   AACAGGCAAAATCTA             GCCATCAA AAT TAGATGGC             TTACAGCACTTACAG  61 79
   Ava_C0110  132344 ..  132354 -  -3.2  -3.72027   AGGGGCCAGCAATAA                 GAAG CAC CTCC                 TACAACCAGGATGAG  52 98
   Ava_C0109 NONE
   Ava_C0108  129210 ..  129224 -  -4.2  -3.41878   TGCTTTAAGCGATAA               CTTCTC TGC GAGACG               CTACGCGAACGTTAA  53 224
   Ava_C0107  128078 ..  128107 -  -5.1  -4.00066   TTCACAAGCCAGAAA       TTCAGCAGG TCACTGATTATT CCTGCTGAA        GAAAGTCCAGTAACA  61 12
   Ava_C0106  126983 ..  127008 -  -3.3  -3.83026   CTTCCGTAGAGGAAA         CCTCAAGTA TTAATGTC CACCTGAGG          TCGCTGGAGGGGTTG  55 9
   Ava_C0104 NONE
   Ava_C0103 NONE
   Ava_C0102  124212 ..  124225 -  -2.3  -3.14344   TAGCTTGTCGAGTAA               CGCTT GATA ATGCG                GCGGAAGGCTATCTC  43 55
   Ava_C0101  122712 ..  122724 -  -6.3  -3.73402   ATATTTGTCATTAAA                TGACA TTT TGTCA                CTAAGTGACATACCT  63 399
   Ava_C0100 NONE
   Ava_C0099  120895 ..  120905 -  -3.2  -4.18488   AGTGATTTGAAGAAA                 CACG AGG CATG                 ATAATTGACTCCTTT  59 89
   Ava_C0098  120127 ..  120140 -  -2.3  -3.12595   TGTAAGTATCGAATA               TGAGC TTCG GCGCA                AAATCAAACTCCGAT  43 49
   Ava_C0097  119549 ..  119565 -  -2.9  -3.69842   ATGTCAAGATAAAGA              TTGCCAC CTG GTGACTA              GCGCCACCTTATCCT  50 106
   Ava_C0096  118604 ..  118618 - -11.4  -2.79684   GCATCAATTCAAGTA               GTGGGC ATC GCCCAC               CATTTTCAAAACCTT  82 108
   Ava_C0095 NONE
   Ava_C0094  117775 ..  117794 -  -2.8  -4.71828   ATGGCACTAAGAAAA            GCCCAAAC GCTT GTTTAGTC             TCGTTCCCAGTCTTA  65 102
   Ava_C0093 NONE
   Ava_C0092 NONE
   Ava_C0091 NONE
   Ava_C0090  115762 ..  115793 -  -4.6  -2.86217   CAGCAATAGGTAAAG      GTTTACTATGAA ACAGCCCA TTCATAGTAATC       GCCACAGCGGGAACA  48 73
   Ava_C0089 NONE
   Ava_C0088 NONE
   Ava_C0087 NONE
   Ava_C0086  113536 ..  113554 -  -4.6  -4.11938   TAAAGTAAGTACAAA             TTAGCC ATTATCA GGCTAA             AACAATTACTCTATT  61 161
   Ava_C0080 NONE
   Ava_C0079  107461 ..  107480 -  -2.8    -3.182   CCGAAATAGCCAACA            CGTAGACA TTTA TATCTGCG             TTCTGAGGTGGGATT  44 325
   Ava_C0071   98917 ..   98927 -  -3.2  -4.20367   CCTGGCAACAAACAA                 TGGA ACG CCCA                 ACTTCAATATTTATA  58 504
   Ava_C0056   86836 ..   86865 -  -4.4  -3.85698   TTGCTCGTCCATAAA       CTGATGACATTG TTGTGG CAATGTCATTAA        GCATACAACACCCTC  59 185
   Ava_C0055 NONE
   Ava_C0054 NONE
   Ava_C0053 NONE
   Ava_C0052   82191 ..   82222 -    -2  -3.54779   ATGAAAATCAATGAA      GCCTACACCAGCCC GATT GGGATGGCGATCGC       ACTTCAATAAGGCCT  47 186
   Ava_C0051   81130 ..   81143 -  -3.1  -4.39386   GCCAAATTATTAAAA               TAGCG ATCG CACTA                GGCTTAATTTATATA  62 326
   Ava_C0050   73722 ..   73735 -  -3.9  -3.29626   CAATAGTGAGATTAA               TGTTT CACC AAACA                TTGTTCGAGCAATCA  49 361
   Ava_C0029   46340 ..   46364 -    -5  -3.97947   GTGACGTACCAGAAA         CAAGCGCGTCC AATG GGACG-ACCTG          CCAAGTTATGGGAGT  61 525
   Ava_C0027   44979 ..   44997 -  -3.1  -2.83522   ATTGTTCCAGCAAAC             TTCAGCT GCTAT AGCTGCA             CTTTATAAAGAATAA  44 111
   Ava_C0026 NONE
   Ava_C0025   43010 ..   43025 -  -7.6  -2.61913   AAGATAGAGAGCAAG              GCATTG CAGG CAATGC               AGAACTTAGTCGCTC  63 44
   Ava_C0024 NONE
   Ava_C0023   39829 ..   39845 - -12.3  -3.01914   CTAAATTAAGCAAAG              TCGCCCT TCA AGGGCGA              GGCTTTAAACCCATG  85 286
   Ava_C0022   38203 ..   38240 -  -6.6  -5.22006   TCAGCATAATAAAAA   TATAAACTGATAGTAA TTAATT CTATTATCAGTTTATA    TAAAATGGACAAGTA  86 429
   Ava_C0009   18329 ..   18340 -  -7.2  -2.91582   TATTTCACGCAGAGA                CGCG GAGG CGCG                 GAGAGGATTTAATTA  61 34
   Ava_C0008 NONE
   Ava_C0007 NONE
   Ava_C0006   14575 ..   14588 -  -3.9  -3.30441   TAGTATTGGCCAGAA               TTACT AATT AGTAA                TTACTATTAAGGCTT  50 32
   Ava_C0005 NONE
   Ava_C0004   11252 ..   11266 -    -7  -3.30124   CGGCAGTCGCTACAA               CGGGGG GAA CTCCCG               CAACGCGCTGCCTCC  65 56
   Ava_C0003 NONE
   Ava_C0002 NONE
   Ava_C0001     280 ..     298 -  -2.4  -2.84602   GCTAGTCTAGGAAAG             CCTAAACT TTT AGCTCAAG             ATATGGGTTCAAAGG   0 126
        dnaA    1661 ..    1692 +  -3.8  -4.10453   CTTAAGTATAATTAC      CCTGTGGAAAAG ATAGAGGG TTTTTCCACAAG       TTTTCCACAGATTTA  58 185
    Ava_0002 NONE
    Ava_0006 NONE
    Ava_0007 NONE
    Ava_0008    8036 ..    8059 +  -6.7  -5.93252   TGTAGATAGAGAAAA          GCACCGTGA AATATC TCACAGTGC           TTTTTTATTTTTGAA  93 200
    Ava_0010    9709 ..    9720 +  -4.4  -3.51924   AGTAAGAATTACTTG                GTAC CTTC GTAC                 TTATGTAACTACCCC  55 234
    Ava_0011   10320 ..   10370 +  -9.8  -2.90194   TAAGACAATTTTACA GACGCGATTAATCGCGGCTATA ACAACTG TACAGACGAGATCAATCGCGTC TCTAATTACAAAACT  75 64
    Ava_0014   13463 ..   13480 +  -2.8  -5.51353   GAGTGCATAAGTTTT             TTGTAT TTTCAT ATACAA              TTTTTGTTATTTTTA  77 122
    Ava_0015 NONE
    Ava_0016 NONE
    Ava_0017 NONE
    Ava_0018   16732 ..   16786 + -32.4  -3.81755   AATATCTAAGTATCA GTAGGGTGGGCAATGCCCACCGTATC ATA GTTTTGGTGGGCATTGCCCACCCTAC TTATATTTCAGAAAT 100 75
    Ava_0020   18573 ..   18583 +    -4  -2.82352   TGCTACAATTCTTAC                 CATT TTG AATG                 CTTAATTTTGAATTG  46 18
    Ava_0021   19644 ..   19675 +  -9.7  -3.55444   CAAACCAAAACGGAT      GAATTTATCAAAG GGAAAG CTTTGATGAATTC       TTTGCAGCCTGCCGG  78 438
    Ava_0023   22805 ..   22819 +  -8.5  -3.30124   GAAGCCACTGCGTTG               CGCGG ATTCC CCGCG               TTGTAGCAAGTGGCG  70 205
    Ava_0025   25901 ..   25911 +  -2.6   -3.1886   AGTTGATTACCGGGT                 TTAT TCC ATAA                 TTCATCAACTTCAGT  44 408
    Ava_0030   31012 ..   31028 +  -6.5  -2.67992   TGACCATCCTTGGAT              GCAGTCC GAT GGGTTGC              TAATGTGATACTCTA  57 138
    Ava_0031 NONE
    Ava_0032 NONE
    Ava_0033   32990 ..   33041 +  -7.5  -4.57569   CTTGAGTCAGGGCTG TCCATAGTCAAGAGTCCAGAGTTA AAGGC TAGCT-TGGACTGTGGACTTTGGA TTTTTGACAACCTGA  84 88
    Ava_0034   36153 ..   36165 +  -2.6   -3.4678   AAAATAAAGCACCTG                GCGC TGATT GTGC                TTGTGCTGTAGCGGT  48 455
    Ava_0036   38570 ..   38608 + -14.8  -3.84183   TGCAGATTTAAAAAT   TAGAGATACCCGACTTTT TCA AAAAGTCGGGTATCTGCA   TCTTTTGTAGTGCGC 100 30
    Ava_0038   39941 ..   39965 + -15.7  -3.14468   TTGACCTCTCCCCAA          ACCCCTCTCCG ACG CGGAGAGGGGC          TTAAATATCCTGAAA 100 46
    Ava_0040   46732 ..   46758 + -13.2  -3.51825   TGCACATATTTTTGT         GTTGACAGTTGA CGG TTAACTGTCAAC         TTCTCATTAGAATAA 100 261
    Ava_0044 NONE
    Ava_0045 NONE
    Ava_0046 NONE
    Ava_0047 NONE
    Ava_0048   55533 ..   55543 +  -5.4  -5.01823   TTTTTTCAGGTACAG                 GGTA AAG TACC                 TTTTGTTGTTGTTGT  78 398
    Ava_0050   58954 ..   58964 +  -2.6   -4.8622   TTCCACTAATTTTCT                 TTAA TTT TTAA                 TTTTTAATTGGAGCG  65 403
    Ava_0051 NONE
    Ava_0052   61778 ..   61794 + -13.7  -3.36518   TACGGGAAGTAGTAG              GGTGGGC ATT GCCCACC              TTATCAAGGTTTTGG 100 79
    Ava_0053 NONE
    Ava_0054   67089 ..   67126 +  -9.3  -3.05849   CATTAATACTAATAA   CATCAGAAGTTCTTGTG GTAG CAGAAAAGCTTCTGATG    ATTTAATTTGCTCGG  74 89
    Ava_0055   69116 ..   69129 +  -6.7  -2.80244   CAATCCTGTATAGTA               TCCAG CATT CTGGA                GTCTTTGTTGCAAGG  57 212
    Ava_0057   71547 ..   71572 + -13.3  -2.55712   CACAATTATCTGTAG         GATAGGTGGCG ATAG CGCCACCCATC          ATCTTGTAAATCTGG  87 42
    Ava_0058 NONE
    Ava_0059 NONE
    Ava_0060 NONE
    Ava_0061 NONE
    Ava_0062   79551 ..   79573 +  -6.2  -3.07113   AGTTTCTCTTAACGG           GTAGCGTCTC GTA GAGAAGCGAC           TTGACTGACGTACTC  56 139
    Ava_0065 NONE
    Ava_0066   88223 ..   88236 +  -5.3  -3.37067   ATATCAGCTTAATTT               TGCTA AAAA TAGCA                CTTTTCTATGTGATG  57 29
    Ava_0067   91225 ..   91237 +  -6.3  -3.88559   TTTAATCTGGACGCT                GTTCT GTG AGAAC                TTTATAAGCATAGTT  65 238
    Ava_0071   96199 ..   96212 +  -9.5  -4.81083   ATATTAAACTATTAA               CCCGC GAAA GCGGG                TTTTTAATAGTTCAA 100 34
    Ava_0080  102183 ..  102201 + -10.4  -2.70826   CAGCTTAGATTCACA             GACTAAGT TTT ACTTAGTC             TGCTATATCAATCTC  76 57
    Ava_0081  104205 ..  104221 +  -3.7  -3.44586   TCAGCCTGTTATGAG              GAAGAAA TCA TTACTTC              TTCTGCTACCTTCCT  50 75
    Ava_0082  106707 ..  106748 + -19.1  -4.60258   CCTGTAAGATGAACA CACATTTTTCAGGTCAGTT AATT AACTGACCTGAAAAATGTA  TTTATTATTTCGTAA 100 124
    Ava_0083 NONE
    Ava_0084  114036 ..  114046 +    -4  -3.88541   TATAAATGCTGCATT                 TCTT GTT AAGA                 TTGTTCATTCATTTT  56 48
    Ava_0086  115972 ..  116009 + -11.5  -4.52703   CATCACTGCTAAAAA   CCCTACCTCGTTTTAGCT GAT AGC-AAAATAAGGTAGGG   TTTTGTGGTAATTTA  95 77
    Ava_0089  120033 ..  120045 +  -4.8  -2.52208   AATTCAACAGAAGTT                GGGA CTATC TCCC                GTTACTGCATAGTTT  49 101
    Ava_0090 NONE
    Ava_0091  124088 ..  124103 +  -6.2  -4.13343   TTCAGAGTCATCATC              TCCATT CTGG AATGGA               TTTTCGCCGATTTGT  69 260
    Ava_0093  125937 ..  125953 +  -4.5  -3.61398   TAAAAATTAGATGTA              TCAGAAA TAA TTTTTGA              TTATTGCAAAACAAA  55 31
    Ava_0094 NONE
    Ava_0095  129705 ..  129723 +  -2.4  -3.53712   CCTTGAGTAACTAAA             TTTCGGCT TAG AGCTAAAA             TTCCTTGTTAGACGT  47 27
        fabZ  130445 ..  130457 +  -7.7  -3.68351   TTCGCCCGACACTTT                TGGTC ACT GACCA                TTTACATACTCAGCA  72 175
    Ava_0097 NONE
        lpxB  132924 ..  132938 +  -2.8  -3.35327   CAGCTTAGGCAACTT               TTACCT CCA AGGTTA               TTGTGAAGATTTCCT  46 303
    Ava_0101  135802 ..  135826 +  -2.2  -3.21099   GGGTGACTCTTGAAT         TGTGTTAGCGA TGCC TCGCCAA-ACA          TTGATAATGGCAAAC  43 458
    Ava_0107  144133 ..  144158 +  -5.5   -3.9009   ATTTTAATCATTAAT         TACGGTAAACC GATT GGTTTATAGTA          TTTATGAACTGGCTT  63 156
    Ava_0108  145751 ..  145761 +  -2.4  -5.22481   AATACTTCGCTAATG                 CCTG GAA CTGG                 TTTTATTTCTTTCTC  71 518
    Ava_0116  156018 ..  156032 +  -9.2  -3.30124   TGAGCCAGCGCGTTG               CGGGGG TTC CCTCCG               TTGTAGCGACTGGCG  76 274
    Ava_0118  157131 ..  157141 +  -2.6  -3.53444   CCAAATTACATTAGT                 TTTA TCC TAAA                 TTTACCAGCACATCA  48 135
    Ava_0121 NONE
    Ava_0122  162837 ..  162850 +  -3.9  -3.33162   CAACTCATTGAATAA               TACAT ATTC ATGTA                TTGTCAGGTGCAATA  50 220
    Ava_0123  165309 ..  165324 +  -6.2  -3.87346   TTATCGCCTCAGCAA              CCAAAT GGTA ATTTGG               TTTGCTACTTCTGAT  65 15
    Ava_0124 NONE
    Ava_0125  168365 ..  168383 +  -6.7  -2.75022   GCTCAAGTCACAGCA             GGAGAGC TAATT GCTCTTC             GTTATCTCTCAAAAC  57 16
    Ava_0126  170181 ..  170212 +  -9.5  -4.45544   TGTCAAGTAAATCCA      GCGATCGCTCT CCAGTATTTT AGGGCGATCGC       TTTTAGTTGGTAAAA  91 53
    Ava_0127  171476 ..  171491 +  -2.6   -4.4261   ATAAAATCTTGAAAG              CC-TTGT AAG ACAATGG              TTTTCGTCTTCAACC  60 216
    Ava_0128  172051 ..  172069 +  -5.2  -6.02546   AGCTAAATTCTTGAG             GTCAGGCA AGT TGTCTGCC             TTTTTTTTCATTTAA  95 60
    Ava_0130 NONE
    Ava_0131  176252 ..  176276 + -12.9  -4.92828   TATGTACATTTGTCA          TAGAGTGAGCC AAA GGCCCACTCTA          TTTATTTTTGAATTT 100 174
    Ava_0139 NONE
    Ava_0140  186526 ..  186539 +  -5.2   -3.6502   ACAACGCTGGTTCAC               CGCG CCCCTC CGCG                TTTCAATAACAGGTA  59 142
    Ava_0141  188885 ..  188903 +  -3.9  -4.31085   TCCTTCACCCACGCC             TTCCAAG ACGAA TTTGGAA             TTTTGAATTGATGTA  61 198
    Ava_0142  189341 ..  189369 +    -9  -3.11291   TTCTGCCTCAAAGAC        CTATGTGGGT GAATCATAA ACCCACATAG        TCTTAAGATTATGAA  71 139
    Ava_0143  191776 ..  191786 +    -4  -3.89881   ACTTGGCTAATTAGA                 CATT GAT AATG                 TTTGTGGGAGTTGGT  56 154
    Ava_0144 NONE
    Ava_0145  195514 ..  195541 +  -5.5  -3.94188   ACTTAAAAAAGTAAA        CGCACCTTGTC AATACA GCCAAAGTGCG         TTGTTTGAAATCAGT  63 389
    Ava_0147  197981 ..  197996 + -10.4  -5.53436   AGAGTCAAAATATTG              CCACCC ATAA GGGTGG               TTTTTTGTCTTCTGT 100 68
    Ava_0149  199631 ..  199643 +  -6.3  -2.99998   AGCAATGAAGCATAG                TAGCA GAT TGCTA                TCTGGTTGATTTGCT  56 41
    Ava_0152  203706 ..  203716 +  -2.4  -3.10894   GTTAAACCCATTGTG                 GCAG CTA CAGC                 TTGACTACTGATGAT  43 345
    Ava_0154  206146 ..  206172 +  -4.3  -2.58959   GGGGATTAGGGACTG         GGGACTGGGTA TTTTT TCCTCTGTCCC         ATATCTTTGCTGTCC  47 32
    Ava_0155  207625 ..  207635 +  -6.8  -4.07618   GATATGAGTTAAATA                 TCGG AAT CCGA                 TTTGATTATTAAAAA  70 56
    Ava_0157  210950 ..  210971 +  -9.5  -3.25088   CTCGGCAGATAAGAA           CGCTCCATTG ATT CAATGG-GCG           TTAGTGAGTTTGGCG  75 404
    Ava_0158  212601 ..  212612 +  -5.8  -3.54459   AGAATTAAGCCAACG                CGAC AAGA GTCG                 TTTCGGGGAAGTTAA  61 206
    Ava_0164  218834 ..  218846 +  -3.5  -4.12532   TTGATCCCCAATAAG                TTATT GGC AATAA                TTTATATGTAACCAC  57 195
    Ava_0165  219645 ..  219659 +  -8.6  -2.71712   CTTGTCCATCACAAT               CAGCAT TAA ATGCTG               CTTTGAGACAGCGAA  63 319
    Ava_0167  221395 ..  221415 +  -2.5   -4.4458   ATTAACGCGGGTTTC            TTCGTCCAA AAC TTTGACGAC            TTTGTTATATATATC  61 118
    Ava_0169  224443 ..  224457 +  -2.9   -3.0558   GTAAAAATCAAGATG               TCTAT CAAAC ATAGA               TCCTTTGTACTATGC  43 37
    Ava_0170 NONE
    Ava_0171  226290 ..  226302 +  -2.7  -3.18383   GTGACTATTGTCCCA                GTTAT CCT ATGAC                TTACTGCCTGAGAAT  45 129
    Ava_0172  227472 ..  227499 +  -3.6  -2.58418   CCGAATTAATTTACC        TGTACTTAAATT CCAC AGTTTAATTACA         CCTTTTGTGTCACCG  44 468
    Ava_0176  230814 ..  230838 + -15.7  -3.55761   TGCTTCCCGCAGGGT          ACCTCTCCCCG ACG CGGGGAGAGGC          TTTAAAACGTCAATA 100 76
    Ava_0180  234746 ..  234765 +   -10  -4.49644   ACCTATTAATAAAAA            CCCATCCG CAAA TGGATGGG             TTTTGGGTTTTTCGT  91 99
    Ava_0182  238545 ..  238562 +  -5.5  -2.92192   TGCCCTCGTTGTACT             GGTTGCC CCTC GGCAACA              TATAATTCACTGGCG  52 386
    Ava_0184  241740 ..  241752 +  -3.3  -3.28712   TATAAAGTAATCTCG                CGTCG CGG TGGCG                TTCTAAAGCGGCGGA  47 442
    Ava_0186  243657 ..  243680 +  -8.3  -3.23466   AACTTCATAAAAAAA          GACAGAATA TCAATC TATTCTGTC           TGTGTTAATATTTTT  69 108
    Ava_0189  245850 ..  245869 +  -5.8  -4.62471   GGATTTTCTATCTAT            TTGATGAA ATTT TTCGTCAA             TTTTCTCTCTAGCTT  75 317
    Ava_0191 NONE
    Ava_0192  248649 ..  248671 +  -4.2  -2.73994   CCAACTACGGCGGAC           TCTTGCTT AAAATCA AAGCAGGA           TGGTGTTAGAGGAAT  47 16
    Ava_0193  249534 ..  249544 +  -6.8  -3.42257   AATCAGATAGCGAAA                 CGGT GTT ACCG                 TTGGTATCTTTGACG  63 467
    Ava_0195  250177 ..  250192 +  -2.6  -4.72007   CGTTTTGAAGATAGG              GGTTTA GGGG TAAATC               TTTCTTTTCCTCACA  65 33
    Ava_0196  251993 ..  252005 +  -7.7  -2.96042   GACCCTTTTTCTGCC                CTAGC GAG GCTAG                TATCTCATGAATGTT  65 22
    Ava_0197  252416 ..  252429 +  -8.1  -3.01791   AACCACCCGTAGAGA               CGCGA TGAA TCGCG                TCTTCACCCAAGGAT  67 190
    Ava_0203  264004 ..  264023 +  -2.8  -3.34895   GGGGTGTAAGATTGT            CAATTGTC AGTG GTCAGTTG             TTAGTTCCGAGTAAC  46 32
    Ava_0204 NONE
    Ava_0205  265437 ..  265450 +  -4.5  -3.04803   TAAACGTAGTATCAC               TAGGC GAAC GCCTG                ATTGTTTCACTTTTT  50 462
    Ava_0208  268219 ..  268233 +  -4.4  -3.61894   AAATACAAAGGTAGG               TAAATT GTG AATTTA               TTATTCAAAGACCTT  55 68
    Ava_0209 NONE
    Ava_0210  270131 ..  270142 +  -4.4   -5.2204   TGGTATCGTGTAACT                TAGC TAAA GCTA                 TTTTTGTTCCTTCTA  78 92
    Ava_0214 NONE
    Ava_0216  276392 ..  276409 + -11.3  -3.61398   TAAACCATCTGTAAA             GACGCGA TAAA TCGCGTC              TTCTTCACCCAAGGA  90 198
    Ava_0219 NONE
    Ava_0220  282166 ..  282184 + -13.2  -3.54424   GAATTATAATTAAAG             TCCCCCTT TTG AAGGGGGA             TTTAGGGGGATCGAA 100 217
    Ava_0222  284635 ..  284649 +  -2.2  -2.80354   AAATATTGTAATTAG               TTATTT TAA AAATAG               ATTTAAATCGATATA  41 318
    Ava_0226  291207 ..  291229 + -19.2  -3.53761   AATGAAGGTTTTAAG           CCTCTCCCCG ACG CGGGGAGAGG           TTTGGAGAGGGGTTC 100 262
    Ava_0233 NONE
    Ava_0234  298012 ..  298044 +  -9.9  -4.64844   ATAAGGTGCGATATT      TTTAACCCCTTCCCG TGT TGGAAAGGGGTTAGG      TTTTATATATCTCAC  91 209
    Ava_0236 NONE
    Ava_0237  300217 ..  300238 +  -7.4  -3.79747   CTTAATACAACAGTA           TTGCCAAA TCGAAT TTTGGCAA            TTTGCTACTGAATAA  69 36
    Ava_0238 NONE
    Ava_0239  306030 ..  306047 +  -2.7  -3.45054   GGAACCCACTCTACT             GCTATTA CTAT TACTAGC              TTCTGGATTGTCAGA  48 284
    Ava_0241  312764 ..  312777 +  -2.4  -2.91383   TTTAGTCATTAGAGA               CGTT TCATGC AACG                TCTGTAGATGAAGAT  41 49
    Ava_0242  314034 ..  314068 + -15.8  -3.19192   TACTCAGTTATAGAT     TTTCAGCCCCTTCCCT TGT AGGGAAGGGGTTGGGG     TTAGGTTCCGTCGAA 100 304
    Ava_0243  315963 ..  315980 +  -5.7  -2.72511   TTAGATCCACTGCGC             TTAATTC TCAT GAATTAA              ATTTCCAAGCATAAA  51 8
    Ava_0244  317695 ..  317709 +  -4.2  -2.86181   TTGTGTCTTCTGAAA               CGATTG CTC CCATCG               TGCTTCATCTTGTAA  46 449
    Ava_0252 NONE
    Ava_0253  325412 ..  325435 +  -6.8  -3.55071   TTAGGTTTTTTCAAA          GCTAGGAGTT AAGA AACTTTTAGC           TTTGCCAAAATGTCA  64 37
    Ava_0254 NONE
    Ava_0255 NONE
    Ava_0256  328962 ..  328976 +  -7.1  -2.94735   TCAGTTTTGGCATAT               GCCGT TCATC ACGGC               TACTTAATTTTCGCT  62 45
    Ava_0258  330884 ..  330920 +  -5.1  -2.52543   TATGTTTTTAGCTCA    GGGTGTAGGGGTG TAAGGCTTCCC CACCCCTGCCCTC    TGCCTTGAAAGGGGT  49 49
    Ava_0259  333618 ..  333636 +  -6.8   -3.0362   AATCTTGAGAGAGAT             CCGTAAAA AGG TTTTATGG             TGTCTAATGTTTGAA  60 497
    Ava_0261  335405 ..  335425 +  -3.9   -3.9941   GGGAATAAAGTTTCT            CGCCGCTTT TAT AAAGCAGAG            TTTACTTATAGGAAG  56 206
    Ava_0262 NONE
    Ava_0263  337443 ..  337473 +  -8.4  -3.41878   TATATATAAATTTAA       TTATGCCTCTAGAT AAA ATCTGTGGGCATAA       TTGTCGATTGCAAAA  70 401
    Ava_0264  342579 ..  342611 + -13.5  -5.31275   GCCTAAAGTTTGACA      CTTGTAGGGTAGGCA AGA TGCCCACCCTACAAA      TTTTTTGTAGTAAGG 100 35
    Ava_0265 NONE
    Ava_0266  344454 ..  344477 +  -3.2  -2.69977   AATAACTTTTATAAC          TCCTTTAGTT AATG AATCAAAGGA           TAGTATGTACAGTGT  43 36
    Ava_0267  345389 ..  345411 +  -6.4  -3.83347   AAGAGATGCCAAGAA           GTCACAAAAA TGT TTTTTATGAC           TTATATTTACCATCT  68 255
    Ava_0268  346512 ..  346523 +    -3  -3.03624   AATAAAGGCAGCAAG                TCAT AAAT ATGA                 TAATTTGATTCATGA  43 20
    Ava_0269 NONE
    Ava_0270  348523 ..  348549 +    -3  -2.89039   CGGAACTATCAATCA         TTTCAGGCAGTT AAA ATCTGCTTAAAA         TATATCAAGGTGCTT  42 12
    Ava_0271  349094 ..  349110 +  -2.9  -3.12892   GTAATAGGGCTAATA              GCGGTGG TGA CTATTGC              TATTAAGATATTTTT  45 3
    Ava_0272 NONE
    Ava_0273  350901 ..  350937 +  -9.6  -2.90723   CGTTAATTTCAGGTA   GGGCTAGGCAGTGCT TGTTACTT AGCACT-CTTAGCCC    TGTAGTTAGCCGTAG  73 35
    Ava_0274  352258 ..  352279 +  -3.7  -2.60423   TATCGAAGAAACTTA           TTTCCGAGT GAAT GCTGGGAAA            TGGCTTGGTTACAGT  45 350
    Ava_0275 NONE
    Ava_0276  354025 ..  354059 +  -4.8  -4.43272   TTTGTTGGCGTAGCC     TACTCTTCGAGAACGC TAC GCGAACCCGTAGGGTA     TTTTGAATTTTGAAT  68 98
    Ava_0277  356137 ..  356150 +  -6.7  -3.54459   TTATGACTACCTGAA               GGTTG TCAG CAACC                TTTAAGAAAACTTCA  64 292
    Ava_0278  357868 ..  357879 +  -2.2  -2.68952   TCTCTCCCCCTTTTT                CTCT TATT AGGG                 TGAGTTGTGTTTAAA  40 124
    Ava_0279  358821 ..  358832 +  -4.4  -3.97209   GCCTCAAAACTGATA                TGCT ACTG AGCA                 TTTAGTATTGATTAC  59 58
    Ava_0280  359705 ..  359728 +  -2.5   -3.5774   AACCGGGAAATATAA          GTTTGTAGA TCAGGT TATACAAAC           TTTAAGGAATTAAGT  48 62
    Ava_0281  360117 ..  360132 +    -4  -2.86011   ATAATCGACTGATTG              CTACAA AATA TTGTGG               TGATGTTTAAGATTA  46 0
    Ava_0282  361050 ..  361064 +  -6.4  -2.52516   TTCCCCGGCGCTAAA               GGTGAA CAT TTCGCC               GTTAGTCATCCCACC  53 265
    Ava_0285 NONE
    Ava_0286  365566 ..  365588 +  -2.8  -2.76361   ATTGGCTATGCTGTA           TCAGAAATAG TAA TTATTTGTGA           ATTATGTACTTAGTC  42 78
    Ava_0287  365885 ..  365911 +   -16  -3.96068   AAAAGCATAAATTTT         TAGAGGCACAGC ATT GCTGTGCCTTTA         TTCTTATTGCACTCC 100 46
    Ava_0288  367206 ..  367224 +  -4.6  -4.23054   GGAAATAATAAATAA             GTAACAAT ACT AATGTTAC             TTTTACCTACTCTAT  63 117
    Ava_0289  367906 ..  367929 + -10.4  -3.87562   GGAAGTCCCTTATTA          GGGTAACAAG AGTA TTTGTTACCC           TTGTGTATTTTGTCT  88 230
    Ava_0291  369387 ..  369398 +  -4.4  -3.11272   AGGGAGTACTGAGTG                CTGA ATAT TCAG                 TGTTGAGTCCTGATA  51 52
    Ava_0294  374465 ..  374490 + -11.9  -2.76171   AAACATAAAAAAATT         CCCACTCAAGT CAAC GCTTGGGTGGG          TAATATTGAGTAGGT  84 235
    Ava_0296  379601 ..  379622 +  -5.9  -4.86731   CTTATATTCTTTGAA           GGCTTTTAA ATAA TTAAATGCC            TTTTCTTTAAAAACC  78 159
    Ava_0299  384212 ..  384224 +  -4.9  -3.64703   TCTGACTCACTCCTA                TACTA AGT TAGTA                TTTCCCTAACCCACA  59 174
    Ava_0300  385204 ..  385214 +  -5.4  -3.32294   CAGAACAGGCTAAGA                 CCAT TGA ATGG                 TTGTAGGAAGTTTGA  57 9
    Ava_0301  386321 ..  386332 +  -4.4  -3.76486   AGTAAATGGTAAAAA                CTAC GATT GTAG                 TTGCTTTATTTAGCT  57 365
    Ava_0303  387868 ..  387889 +  -3.7  -3.51545   CCAGAACCCCGACTT           CTACTTCTT GAGC AAGAAGGGG            TTCTGACTTATTTTA  52 53
    Ava_0304  390959 ..  390969 +  -2.4  -3.13899   GCCGGCAGCCGGCGC                 ACCC TAC GGGA                 TCTTGCTACAGACTT  43 230
    Ava_0305  392763 ..  392787 +    -2  -2.78679   TTTTCCTCTCCTGCC          TCCCCTGCTT ATCTG AACCTGGGGG          ATTTACCTGGAAAAA  41 84
    Ava_0306  393665 ..  393681 +  -5.2  -3.23452   ATTAGACAACTCAAT              GATTCT CAGGC AGAATC              TTAACTTCTACAGCT  53 5
    Ava_0308  396828 ..  396854 + -12.4  -5.77853   TACTAATCACTATAG         TCCCAGACTTAT CGA ACAAGTCTGGGA         TTTTTTTTGAAACTT 100 49
    Ava_0309 NONE
    Ava_0310  399478 ..  399495 +  -5.5  -3.01791   TCAAAATACCCTACG             GGTAGGC GTAA GCCTACG              TATTGAGGAAAAAAT  53 99
    Ava_0311  400770 ..  400780 +  -3.2  -3.62597   CCGCCTTTGCGTCCA                 GCTT CAC GAGC                 TTCTTCGGGGGTAAA  51 490
    Ava_0313  403770 ..  403783 +  -5.3  -2.71263   ATGCGAAAGTAAGTG               CTTAC ATCC GTAAG                TAATTAACCAAGATT  51 240
    Ava_0314 NONE
    Ava_0316  413128 ..  413145 +  -4.1  -4.57569   ATTGCTAGTAAGGTT             CCTTGTA CAAG TGCAGGG              TTTTTCCCACCATAA  66 462
    Ava_0318  416069 ..  416079 +  -2.6  -4.02535   TCTACTTTTCTGACA                 TTTT TAA AAAA                 TTTCATTAATTCTCA  55 44
    Ava_0319  416536 ..  416550 + -11.4   -3.4252   GGAGCCAGTGCGTTG               CGGAGG TTC CCTCCG               TTGTAGTAACTGGCG  85 77
    Ava_0320  417777 ..  417808 +  -6.7  -3.83998   TCATAGATTGTTAAA      GTCAAAAAGCC TCTAAAATCC GGCTTTTTGGC       TTTAATATCAACTAC  68 35
    Ava_0328  427246 ..  427257 +  -2.2  -3.07622   GCAAACAGTTGCGAT                C-GCC CCC GGCAG                TTCGCTAGGATCTGT  42 118
    Ava_0329 NONE
    Ava_0330  429329 ..  429364 +  -5.4  -3.12505   TGAATACAGTCAACA    GTCAACAGTCATGAGT TTTT ACCTTTGACTGTGGAC     TATTGACTATGGACT  55 48
    Ava_0333  430796 ..  430816 +  -3.4  -4.02139   AAATCAGCAACTAAG           C-AGACATA ATAT TATGTCTAG            TATTTTTGACTTTAC  57 61
    Ava_0334  432122 ..  432144 + -16.4  -3.05832   TGTTGTAATTTTGTG           GAGACGTTGC AAT GCAACGTCTC           TATGGTGTTTTTAGA 100 177
    Ava_0336  434888 ..  434939 + -10.4  -4.47271   TTTACTAAACTGCTA GTGAGATATACTATCCCCAAATTTC AGA GAAAAT-GGGGATAGTATACCTGGC TTTTACTTAGATTTA  95 127
    Ava_0337  436485 ..  436499 +  -4.2  -3.29511   CATAGAAGGTTTGCC               GTTGCT GAT AGCCAC               TTCTAGAGGAGTAGA  51 516
    Ava_0339  437387 ..  437397 +  -2.6  -4.81863   GGACTAATTCTGGTT                 TATT GAG AATA                 TTTTCTTGTAAATTT  67 198
    Ava_0341  439907 ..  439935 +  -6.7  -3.39895   CGGGTATTGTTTGAC        TGGATGCTTTGAT TGC AACAATGCGTCCA        TTGATTACTAAAGAC  61 322
    Ava_0343  441389 ..  441417 +  -7.5  -3.07307   GGTGTAAGGGTATAT        GGGTGTAAGGGTT TCA AACATTTATACCC        TTCCCTACACCTTTA  65 108
    Ava_0345  443557 ..  443587 +   -12   -3.3334   CACATAATTTTCTGT       GTTGGGTAGTGTTT TTA GGACATTACCCAAC       TTCTGCGATCAACTT  89 73
    Ava_0346  445900 ..  445911 +  -7.2  -3.14881   AGTCCTCCCATCTAA                GGGC TTTA GCCC                 TTACTACAAACATTA  63 51
    Ava_0351 NONE
    Ava_0357  461324 ..  461343 +  -9.2  -4.62168   CAGCCCATATAAAAA            CAGCCCTC TTTC GTGGGCTG             TTTTGTAATTTCAAT  91 90
    Ava_0358  462573 ..  462587 +  -4.2   -2.5409   AAGTTGTAGCATTCA               TCGACA TAA TGGCGA               TCGCTTGCGGCTTCT  45 312
         ddl NONE
    Ava_0361  465741 ..  465752 +  -4.4  -3.79995   CAACTAGTTATGATG                CTTG TCAG CAAG                 TTCTGTTCTGGTTCA  57 130
    Ava_0362  470928 ..  470954 + -15.2  -3.10597   TCTCTCTTGAAAAGT         TCTGATCGGAGG AAA CCTCCGCTCAGA         CTTTTCGCTCCGACA 100 339
    Ava_0365  475636 ..  475653 +  -6.3  -4.57882   AATGACTCATATACA             GACGTTG TATG TAACGTC              TTTATTCTTCTTCAG  76 118
    Ava_0367  476937 ..  476950 +  -9.5  -5.81032   CGTCTATTACCCTAT               CCCCC AAAA GGGGG                TTTTTTTTGGGGTTA 100 268
    Ava_0369  479974 ..  479984 +  -3.2  -3.64915   ACATCACTATCTAAA                 CGAT TGC GTCG                 TTCTAATTTATCGCC  51 489
    Ava_0372  485083 ..  485095 +  -7.7  -3.36648   TTCAATACTTCAATT                GCTAG TCC CTAGC                TTCTAACCTCTCTTC  67 92
    Ava_0377 NONE
        dnaK  493795 ..  493814 +   -10  -3.80573   AATCGTGCGGCTAGC            CCCTCTAG TTCA CTAGGGGG             TTTCCTCGTAGTACG  84 242
    Ava_0379 NONE
    Ava_0380  495463 ..  495499 +    -3  -3.08471   TAATCCGCCGTCCTG   TAACTGCCCAATGAGAG TTTT CAC-CACTGGACAGTTA    TTGGGTACGGTTGTA  43 12
    Ava_0381 NONE
    Ava_0382  498362 ..  498384 +  -8.5  -5.05113   TCATGAAAAGCAAAA          CCCCCAA-CA TCAA TGATTGGGGG           TTTTATTTGTATGAG  95 78
    Ava_0386  501184 ..  501196 +    -2  -3.53012   TAATGTGCGTAATTT                TTCA AGTTA TGAA                TTTAAGCGAAGGAGG  47 123
    Ava_0388  503274 ..  503287 +  -9.5  -2.80796   CAGCTATCACCACCG               CCGCG CGAT CGCGG                ATTTACATGATCCAA  70 515
         alr  505216 ..  505232 +  -2.3   -4.7078   TAATCAAATAGGGCT              TTGGTAA TTG TTACGAA              TTTTTAACTAATTCC  61 38
    Ava_0394  510377 ..  510400 +  -4.5  -4.93877   AAATAGTTTCAAAAA          TCTCCATCC CCCTGT GGCTGGGGA           TTTTGTTTAGTAGAC  74 35
    Ava_0395  512740 ..  512774 +  -5.2  -4.00476   CAAGATGATGAACAA     TTCAAAAAGCAAAATT ATC AGTTTTGAATTTTGAA     TTTGTCATCGATTTG  63 44
    Ava_0396  513988 ..  514008 + -11.9  -5.99154   TAATATGATTTTGTA            GAGCGGACT TCT AGTCTGCTC            TTTTTTTATTTGGTA 100 56
    Ava_0397  514768 ..  514780 +  -5.5  -3.57792   GTAGCTCGAAGTAGT                CGCTA ACA TGGCG                TTTGGGAATAACTAA  59 314
    Ava_0399  516262 ..  516292 +  -3.3  -3.45321   AGAGGTTGGGTGTAA      TTTAG-AGACGCGA TTAA TCGCGTCTGCACAA       TTGTCAGTTGTCAAT  48 26
    Ava_0400  516893 ..  516912 +  -4.4  -3.90744   CTCACTGAACTAACT            TGCTTTTT TAAC AAAAAGTA             TTGTTTACAACAGCA  59 320
    Ava_0403  519990 ..  520001 +  -5.8  -5.28481   GTTGACTATTGACCG                CCCT CAGA AGGG                 TTTTTTGGTTCAGTG  89 137
    Ava_0404  521198 ..  521225 +  -6.3  -4.23674   GAATAGGAATAGATA        CACCACATTGC AGGCAC GTAAGGTGGTG         TTTATCTTGCTGCGC  69 181
    Ava_0406 NONE
    Ava_0407  522878 ..  522896 +   -11  -3.99228   GTTAAACAAGATAGA             GGCACAGT CAG GCTGTGCC             TTTCTCCGTTGCTAT  89 64
    Ava_0408  525038 ..  525049 +  -2.2   -4.3534   TAGAGGGACGTAAGG                CTGT CAAG GCAG                 TTTTAATGATTACAG  58 211
    Ava_0410 NONE
    Ava_0411 NONE
    Ava_0413  531876 ..  531897 +  -7.3  -2.99273   TAGTTACACAAAAAA           GCATGGAAT AATT ATCCCATGC            CTTTCTGATAATCAA  62 87
    Ava_0414 NONE
        nadD NONE
    Ava_0416  535497 ..  535532 +    -9  -3.27525   AGAGAGGCTTTGAAT    CTTGC-GCCCCTTCCCT GCA AGGGAAGGGGTTGGGGG    TTAGGTTTGAGAGAA  71 190
        nadE  537511 ..  537526 +  -4.6  -3.01018   TAATTAATTCAAGCC              CCCGGA TTTA TCCTGG               TAGTGTTTTAATTTT  50 215
    Ava_0418  538565 ..  538580 +  -2.6  -4.15396   AGTCGCGGGCTTTTT              GC-AGTA GGT TACTTGC              TTGTTTAGTTTGCCG  57 113
    Ava_0420  539755 ..  539765 +    -4  -3.65902   GTACGTTAGGGTGGC                 TGAA TAC TTCA                 TTTACATACACTGCG  54 32
    Ava_0421  540820 ..  540845 + -11.9  -3.01684   AAATATTAATTTTCT         TAGGGACGCAC TTTT GTACGTCCCTA          TCTGTATAACTCATT  85 102
    Ava_0424 NONE
    Ava_0425 NONE
    Ava_0426 NONE
    Ava_0427  547190 ..  547206 + -13.7  -4.82678   CTTTGGATGATTGAG              GGTGGGC ATT GCCCACC              TTTTGATTTTTATGA 100 31
    Ava_0428  547981 ..  547994 +  -4.5  -4.17516   AGCTGTACCCGCCGT               GACTG CTTC CGGTC                TTTCTGTCGTTTCCC  63 339
    Ava_0431  550403 ..  550421 +  -8.9  -3.08312   TAAGTTTAGGGAATG             TGGGGAA ATTTA TTCCCCA             TTCACTAACTGCCTT  70 38
    Ava_0434  555741 ..  555771 +  -9.2  -3.53444   GGAAGTAAGATTCAA      C-GTAGAGACGTT CCATGC AACGTCTCTACAG       TTTCAGGAGAGGTAC  78 182
    Ava_0435  556550 ..  556563 +  -5.3  -2.91276   AAGCTTTCTATTTTC               TGAAC TATG GTTCA                ATTTGTCCAAGCACA  52 152
    Ava_0436  557164 ..  557181 +  -2.1  -3.08656   CATATTAAAAAATCT             TAG-TCAA ATT TTGAGCTA             GTTTATGTCTAATCG  42 7
    Ava_0437  558671 ..  558685 +  -2.8  -2.94045   CATCTTGAATTTGTC               TGGC AATAAAA GCCA               TGATTCTTCCCATGC  43 344
    Ava_0442  568248 ..  568279 +    -3  -4.22346   CCTCTGTCTTGAAAA      GTTTCCTACGGAGGG AGA CCCTCC-TACAGAAC      TTTTCGCTGCGTTTA  57 96
    Ava_0445 NONE
    Ava_0446  573505 ..  573547 +  -4.2  -3.88787   GAATTAGTGCAGATA CGTTGCAGGGAATGTC CGTTAAGTAGA GACGTTCCATACAACG TTTCTACAAATATCA  59 0
    Ava_0447  575326 ..  575344 +  -2.4  -2.76046   GCATGGGAAGCAGGG             GGAGAAAG AGG CTTTTTGC             TGCTATTAACCTTAC  41 94
    Ava_0448  576043 ..  576060 +  -2.7  -2.80195   GTTTATCTGCTCAAC             CTTTTGT AAAT ACAAGGG              TAATTGGTAATCGGT  42 17
    Ava_0449  576666 ..  576681 + -11.8  -2.74322   TAGTGCATTCCTGAG              CCGCCC CCGT GGGCGG               GTTTCCCGACTTGAG  81 58
    Ava_0450  577592 ..  577608 +  -3.7   -2.9183   GAAGTTAGAAGGTAG              GAGTTAA TAA TTAACCC              TGTGTGCGACTTTTT  46 44
    Ava_0451  578683 ..  578694 +  -2.2  -3.22113   GGAACAAAGCCTGCG                CCGA TACC TTGG                 ATTTTGTGCGGCCCT  43 372
    Ava_0453 NONE
    Ava_0454 NONE
    Ava_0455  581453 ..  581493 + -15.7  -3.91402   CAAGTCTAGATAAGA  TAAAATATCCCCGACCTCT TTA ACAAGTCGGGGATATTTTA  TTTCAATTTGTATGG 100 28
    Ava_0456 NONE
    Ava_0457 NONE
    Ava_0458  583411 ..  583432 +  -7.3  -5.92399   ATTAAATTTCAGTAA           CCCAGTTTT TCCC AAGGCTGGG            TTTTTTCTTTTATTC 100 62
    Ava_0461  586933 ..  586950 +  -4.9  -3.96327   AACGGCGAGTTTTTG             CTGGTGAA TAA TTC-CCAG             TTTCTGATCGGGAAT  61 15
    Ava_0463  590241 ..  590256 +    -4  -2.71967   GGGAATATATATGCG              TACACG AATT TGTGTA               ACTTGTTTTTTTTCA  45 275
    Ava_0465 NONE
    Ava_0466 NONE
    Ava_0467  594188 ..  594200 +  -2.7  -4.61566   ACCATTACTATTAAT                TAGTA TGG TGCTA                TTTTATCGTTTAGAA  62 495
    Ava_0470  595634 ..  595645 +  -4.4  -3.14284   AGCCCACGTTGCTCA                CCTT CAGC AAGG                 ATTTCTTGATACCAA  49 215
    Ava_0473 NONE
    Ava_0474 NONE
    Ava_0475  599748 ..  599761 +  -2.4  -2.87564   TTTTTTGCCCATAAG               CTTG CCAAGC CAAG                TCTATCAAACCATCG  41 216
    Ava_0484  607338 ..  607381 + -14.8  -2.82529   CACAATCTATTGTGA GGCCTGTTAGCTGTTGAC CGTTGAGA GTCAACAGTTAACAGTCC TGATTAGTAGTTATG 100 111
    Ava_0487 NONE
    Ava_0488 NONE
    Ava_0489  611562 ..  611574 +  -6.3  -2.63257   AGTTGAGCGCGGTAG                TTACC TTG GGTAA                TGGCTTCTATCACCT  54 327
    Ava_0492  613786 ..  613822 + -13.2  -2.82529   CACAATCTATTGTGA    GGGCTGTTGACTGT CAGCAGTCA ACAGTTAACAGCCC    TGATTAGTAGTTATG  90 240
    Ava_0498 NONE
    Ava_0499  623379 ..  623399 +  -9.8  -5.14563   TTCAGCAATCACCAA            CAGGACTT AGATA AAGTCCTG            TTTTTTAATAAAAAA 100 198
    Ava_0501  626363 ..  626380 +  -5.5  -2.89742   ACAATTAATTGTACA             GACGGGA TTAA TCGCGTC              TCTCTAAAAATTACC  52 60
    Ava_0504  629077 ..  629109 +   -15  -3.12327   CTCAGGTTGTCAAAA      GTCCAGAGTCCAAG CTAGC CTTTGACTCTGGAC      TCTTGACTATGGACA 100 100
    Ava_0510  644181 ..  644191 +  -4.6  -2.60808   CGCCTTTTCCTTCAA                 CTGC TGG GCGG                 TGCGTTCTAGATACT  48 351
    Ava_0516  652061 ..  652085 +  -2.8  -4.57073   ACAATGGGGGTGATA         TCAACACCGCC GATA GGTGG-GATGA          TTTTTCGCAAGGGTA  61 351
    Ava_0518  652932 ..  652964 + -15.7  -3.24255   GTAGCGCAGTAAATA      GCTTCAGAGCTTCTG GGT CAGATGCTTTGAAGC      TTAAATATTATATTG 100 314
    Ava_0519  654003 ..  654022 +  -3.6   -2.6063   AACCAGTAAAGATTT            GAGGTGAA AAAA TTTACTTC             TCAGTTCTGGCTCCA  45 77
    Ava_0520  654676 ..  654712 + -12.6  -3.02471   ATCTGAAAATTAAAT    TTGGGAAAGATGAAAC TAGGT GTTTCATTTTTCTCAA    TATCTATGATAAGAA  88 135
    Ava_0521 NONE
    Ava_0522  658876 ..  658887 +  -2.2  -4.44608   GTGGCGAATTGAGCG                GCTA TCGC TGGC                 TTGTTTTTGGCTGAG  60 402
    Ava_0524  662207 ..  662224 +  -2.1  -2.50545   TACTCTTAGTAGAGG             CTTG-ATT CAT AATACAAG             AATTTATTCTGCAAA  40 293
    Ava_0525  663229 ..  663239 +  -5.4  -4.21194   CCAGCGCGATCGCTT                 CATG ATC CATG                 TTTTAGCTAATGAGA  67 121
    Ava_0528 NONE
    Ava_0529 NONE
    Ava_0530  669487 ..  669499 + -10.5  -5.84381   ACATAGAATTTAGCC                CCCCC TCT GGGGG                TTTTTTTATTGGTGC 100 76
    Ava_0531  670457 ..  670476 +  -5.8  -3.06796   AATAAATCCTCCTTC            TGCTGTGAT TTC ATCAC-GCA            TTAAGTAAACTCGCA  54 400
    Ava_0534  672809 ..  672829 +  -2.5  -4.18197   CTGTAATTACTCCAC            TCCATAATC GTA GTTTCTGGA            TTTTAGCTAAAGCAT  57 261
    Ava_0536  675170 ..  675187 + -11.3  -3.25668   GGAGAAAATTGTACA             GACGCGA TTAA TCGCGTC              TCTTATAACTCACTT  80 49
    Ava_0538  680314 ..  680325 +    -3  -3.60762   TGGTGATAAATTTGT                TGAA AAGA TTCA                 GTTTTTTGGCGAATG  51 370
    Ava_0542  686247 ..  686265 + -13.2  -3.54424   GAACAAGAATCAAAG             TCCCCCTT TTG AAGGGGGA             TTTAGGGGGATCAAA 100 213
    Ava_0543 NONE
    Ava_0544  688603 ..  688628 +  -3.9   -2.6356   ACGAGATTAGCGATC         GCCACACCGTT AGCT GAGGGTGTAGC          ATTATCCATATAGCT  44 395
    Ava_0547  691665 ..  691710 +  -6.4   -3.6707   AATCATTGGTCAATA GTCAATAGTCAATAGTCA ATTTACTTGC TAACTATGGACTATTGAC TTTGGACTATTGACT  66 39
    Ava_0549 NONE
    Ava_0550  696552 ..  696565 +  -8.1  -2.93367   TCCGCGAACGAGAGA               CGCGA TTAA TCGCG                TCTGTACAATTGTTG  66 66
    Ava_0551  697432 ..  697448 +  -2.2  -3.01924   GACACAGGCCAGAGT              GCTTCT CTACA AGACGC              TATTGCGAACGAGTC  42 105
    Ava_0553 NONE
    Ava_0554  700384 ..  700394 +  -2.4  -3.54424   GTAGGCAACTGGTGA                 ACCC GGA GGGG                 TTTCCCGCCGTAGGG  47 116
    Ava_0555 NONE
    Ava_0556  702416 ..  702428 +  -4.8  -4.10552   AGAACTTCTCGACTG                GCGA TGATT TCGC                TTTGATTTGATACCC  63 445
    Ava_0558  704113 ..  704124 +    -3    -3.885   AATAATCAAAGGCTG                CTTT CCTA AAAG                 TTCTTCTATACCCCT  53 174
    Ava_0564 NONE
    Ava_0569  715622 ..  715633 +    -3   -5.4182   ATTGCTTTTTGCCTC                TCTT TTGA AAGA                 TTTTTATTTGTGATT  82 136
    Ava_0571  718270 ..  718289 +  -6.5   -4.3739   CCAAACTAATTTAAC            TCAACTG TGCCAC CAGTTGA             TTTTCTAGCAAAGTA  76 159
    Ava_0574  721473 ..  721498 + -14.9  -5.58209   TTCATTTATAAAAAA         GGTAACTCTGA AAAC TCAGAGTTACC          TTTTTTTGGCTTTGA 100 82
    Ava_0578  726388 ..  726416 + -11.2  -3.09589   AAAATTTGATACATA        TTCATCCCAGTT ACTTA AATTGGGATGAA        GTTTGATTTGTCCTT  79 393
    Ava_0579  728215 ..  728229 +  -3.6  -4.90869   TCCCAAGCATATTCA               TCTTGA TAT TTAAGA               TTTTTCGTTAATCGT  70 300
    Ava_0582  735731 ..  735758 + -11.2  -3.15544   AGGAAGATTTTTGCC        CCTCTCCCCGAC CCCC GACGCGGAGAGG         TTCATCAAACTCACG  80 89
    Ava_0583  739156 ..  739168 +  -4.1  -3.01712   AGCGGAACATGGCTT                CAAGT TGT GCTTG                TATTAGCCAACCGCC  47 131
    Ava_0590 NONE
    Ava_0591  746209 ..  746223 +  -4.2  -4.90778   GCGGGACAACACACC               CTACCC ACT GAGTAG               TTTTATTTACGTACC  74 198
    Ava_0595  752404 ..  752417 +  -4.5  -2.87564   TGATGAACTGAGGGA               CGTGA TGTA TCGCG                TCTCTCAAGAACTAA  48 47
    Ava_0596  753134 ..  753164 +  -9.9  -3.24146   CGTAAGTCCTATTTG       TATCAGTAGTTAG GTGTA CTAACTACTGAGA       ATTTTCGTTGACAAC  77 220
    Ava_0597  753737 ..  753760 +  -7.5  -3.58878   GTAAACAAATAGAAA          CCCGATTTA TGAAAT TAAGTCGGG           TATTTGCTATTCTTG  69 72
    Ava_0598  754356 ..  754378 +   -12  -5.07567   AACTATCATTAAAAA           CCCGGTTTGT TGG ACAATCCGGG           TTTTTTAGAATGTAC 100 60
    Ava_0602 NONE
    Ava_0603 NONE
    Ava_0604  760068 ..  760081 +  -8.1  -2.92425   ATTGGGTGAAAAAGA               CGCGA TAAA TCGCG                TCTCTAAAGTTGGTT  66 40
    Ava_0607  763861 ..  763882 +  -5.1  -4.66609   CACAACGGCAATAAA           GCGG-GAAGA AAA TCTACACCGC           TTTTTGCCTCCCCTA  71 297
    Ava_0609  767022 ..  767041 +  -5.6  -5.60993   ATTTTATATGCGTAA            CCCCTTGT AATT GCCAGGGG             TTTTTTTATGAGAAA  88 69
    Ava_0611  769248 ..  769263 +  -6.2  -2.72434   AATATTTATACAGAC              TTCATC TGGC GATGAA               ATATTTACTTCCCAT  54 414
    Ava_0613  772486 ..  772509 +  -4.8  -3.81626   CTTATGAAAAAGAAA          TTAAATATAA AATT TTATATTTAG           TTATTGAATTTATTA  59 137
    Ava_0615  774767 ..  774787 +  -4.7  -3.09175   CTACGAACACAAAAT            CATTAGCAG GGG TTGCTACTG            TATTCCCTGACGATT  52 112
    Ava_0616  775224 ..  775244 +  -9.8  -3.67823   TAGTTGTACGTTAGG            GTGTGCTT TATTT AAGCACAC            TATTTCTCGTTTATG  84 106
    Ava_0617  776566 ..  776579 +  -3.9  -2.77947   GCATGAAAATGATTA               TCATT TAAA AATGA                ATTTACCAATTATTA  46 174
    Ava_0618 NONE
    Ava_0619  778256 ..  778268 +  -3.5  -2.60079   TTACATCCCTAGTGC                TTTTT GCA AAAAA                TAAATTATGAAATCG  43 120
    Ava_0620  779126 ..  779144 +  -4.6  -4.07568   AAGTTCTGTAGGAGG             GTTTCC CTCCGTA GGAAAC             TTTTCAAGACAGAGA  61 105
    Ava_0621  782862 ..  782887 +  -6.3  -2.51464   TCCTCCGCAAAGCCA         GATTAATTGCA GATT TGTAATTAGTC          ATTGGTCAATAGTCC  54 6
    Ava_0622  785409 ..  785438 +  -5.1  -5.05782   ATTTAATAAAATTAT       CATAGGGATATAA TTAA TCATATCCCTATA        TTTTTTAGCCTGAAT  76 216
    Ava_0623  785904 ..  785926 +  -9.2  -4.16284   GCTAAATTTTATGAA           GCTAGGTACT TTT ATTACCTAGC           TTTCTTCACGGGTAT  85 123
    Ava_0624  786746 ..  786768 + -10.6  -5.22039   GATGTTTGCTCAACA           GCCAGTTCCT CGG AGAAACTGGC           TTTTTTGAGTTTAAA 100 334
    Ava_0625  787357 ..  787390 + -13.5  -4.86133   CTTATTGATTATGAT     GACAAGTCTTGATTTA TCT TAAATCA-GACTTGTC     TTTTTGCTATCTATA 100 65
    Ava_0627 NONE
    Ava_0628 NONE
         frr  791002 ..  791028 + -11.7  -5.28778   TCTAAACAGTTTTCA         GGCTGAAGAAT CTCAT GTTCTTCAGCC         TTTTTTATCAGTAAT 100 36
    Ava_0630  792710 ..  792732 +  -2.6  -3.51976   GCTGTGACTAACTTA           CTAGCAGAAG GTG CGGTTGCTAG           TTGATTTAAAGCATT  48 386
    Ava_0634  799197 ..  799224 +  -5.6  -3.19509   GGCTTCTCATAAACA        GTAGAAACCTTG TACG CAAAGTCTCTAC         TATATATTGTTGAAG  55 315
    Ava_0635  799746 ..  799780 +  -4.4  -3.97307   ATTTCCCGTCAACAA    GACTAACCCACTCTCT ATCCC AGGGGGTGGG--AGTC    TTATTATTAAATCAG  59 51
    Ava_0636  801740 ..  801758 +  -3.9  -3.89617   GAATTGATATTTATC            TCCAG-GT AATC ACTCTGGA             TTTAAGTTTCTCCCT  56 119
    Ava_0641 NONE
    Ava_0642  811286 ..  811302 +  -8.1  -2.83772   CATCAGACTTTGGAC              TTAGCTA ACA TAGCTAA              CTGTTTTGATCAGCT  66 49
    Ava_0643  812133 ..  812143 +  -4.6  -4.18018   CGCATTTTGTCTGAC                 CTGC TGG GCGG                 TTTTGACTCCAGCAA  63 224
    Ava_0647 NONE
    Ava_0648  822203 ..  822219 +  -5.2  -3.29096   CAAATGATTACCACT              GTTAAC CAAAA GTTAAC              TTGATAATTACTAAA  55 49
    Ava_0649  823628 ..  823644 +  -8.7  -2.53876   CTGCGCCAAGGCGGT              TTCCGTC GTA GGCGGAA              TGCCTTCCCGTAGGG  68 154
    Ava_0650  826563 ..  826575 +  -6.3  -3.68222   GCGCGAACGGGTTCC                GCTTA CGG TAAGC                TTGTTAGCCTTGGAA  63 138
    Ava_0654  832741 ..  832771 +   -14  -2.81509   TTGATTTCTGAAATA       TACGTAGGGTGGGC ATT GCCCACCCTACAGA       TACTTAGATATTTTC 100 102
    Ava_0655  836062 ..  836083 +  -5.8  -2.93765   ACCTACGGAAAAAAA           GACCAGCT TCCCAC AGCTGGCC            TAGTTGATTCTTTTA  56 323
    Ava_0657  838290 ..  838304 +  -3.6  -3.86312   CCACTTCAACCCAGG               TATTCT TAT AGAGTA               TTATTGATTGTCGAT  56 81
    Ava_0658  839361 ..  839417 +  -6.9  -3.01712   AACCTTCTGAGGGTG GTCAATAGTCAATAGTCCACAGTCCA AAAACC TTGATTTTG-ACTATTGACAATTGAC TATTGACAAAAAAGC  62 105
    Ava_0661  842755 ..  842777 +  -3.5   -4.1196   ATACTTGTCTGGAAA           GTAAGCTTT TCATC AAAGATTAC           TTTTGAGAATGCCTT  57 88
    Ava_0662  844516 ..  844527 +  -2.2  -4.49337   ACGATCAAACTATAC                TCTC TCTG GAGG                 TTTTGTAAGTTATGA  58 6
    Ava_0663  845195 ..  845207 +  -6.3  -3.48395   ATTTTTCTTGCCAAA                CTGAT TTA ATCAG                TTATCTGGCAGGCAT  61 253
    Ava_0664  846694 ..  846721 +  -9.8   -5.0133   CACGGGGGCCACCAC        CGCCG-CCGCCTT TAA ACGGTGGTCGGCG        TTTTTTGGGCAAGTC 100 288
    Ava_0666  848794 ..  848811 +  -5.5  -3.22298   GCAATAAAACTCTAA             CCCCC AATTTTCA GGGGG              TTACTGATGAGTAGG  55 34
    Ava_0668  850679 ..  850694 +  -2.6  -3.34984   TCGTAACTATGAATA              GC-CTAA GAA TTAGAGC              ATTTTTGAGCAGTAT  46 35
    Ava_0669  852524 ..  852554 +  -2.6  -2.54687   GCGGCAAGCTTAAAA       TATTGGGTTGTTCA GTG TGAAAAAACCAAAA       CTTCATGATAATTGA  41 188
    Ava_0670  853284 ..  853313 +  -8.7  -3.08798   CTTAATTAAAACAGG       GTCAACGA-TGAGC AAA GCTGAATCGTTGAC       TATTGGCTGGGAACT  70 96
    Ava_0672  854847 ..  854859 +  -4.1  -3.04398   CTTGTTAGAGTGAAA                TAGCT AGC AGCTG                ATTTTACACACAGAG  47 46
    Ava_0673 NONE
    Ava_0674 NONE
    Ava_0675  857618 ..  857630 +  -7.7  -4.37092   CATTCTGCAAAAGTC                TCCAC CAT GTGGA                TTTTGTCAGCACGGT  79 475
    Ava_0677  860390 ..  860401 +    -3  -3.04461   TTTATTTGTTGCAAC                TGAT TGTT ATCA                 TCTTCAGCCTCAATG  44 514
    Ava_0679  862756 ..  862777 +  -6.7  -5.86061   CACAAAAAATGTATA           GATGCCATAT TGA AT-TGGCATC           TTTTTTTTGCTACGA 100 109
    Ava_0683  867553 ..  867563 +  -5.4  -3.25061   GGATGCTACTGTCTA                 TCAG CAT CTGA                 ATTTATTATGTATCG  55 166
    Ava_0685 NONE
    Ava_0686  870470 ..  870494 + -11.5  -4.65933   TATAGCTAAAGGCGA          GACGTAGTGAT ATT GTCACTGCGTC          TTTGTTTTGAGCATC  95 184
    Ava_0687 NONE
    Ava_0688  872018 ..  872037 +  -3.5  -2.78384   TTTTGAAGAGGTTCA            GGAGTTG ATCATC CTACTCC             TCTAATACGCCACGA  44 35
    Ava_0689  872641 ..  872655 +  -2.8  -3.30441   AGTACTGAGTCGTGA               GGAAAA AAC TATTCC               TTATCCCCAGTCCTC  46 47
    Ava_0691 NONE
    Ava_0692 NONE
    Ava_0693 NONE
    Ava_0694 NONE
    Ava_0695 NONE
        rplV NONE
        rpsC NONE
    Ava_0698 NONE
        rpmC NONE
    Ava_0700  879230 ..  879249 +    -8  -3.85698   CAACACCAAAGCTTA            GTTGTTAT AAAA ATAACAAC             TTTATAAGGGAGACC  74 25
    Ava_0701  879620 ..  879632 +  -4.7  -2.78816   AAAATAGTTTCTCTG                GCTCC GGA GGTGC                TGTAATGCCAAGTAA  50 8
    Ava_0702 NONE
    Ava_0703 NONE
    Ava_0704  881055 ..  881067 +  -3.4  -2.82082   TGGTGAAGTACTCTG                CTAC GTCTG GTAG                TGATTAGTCATTAGT  44 13
    Ava_0705 NONE
    Ava_0706  882066 ..  882077 +    -3  -3.93695   GCACGCGAAGCTGGT                TTAG ACTT CTAA                 TTTGTCAGTAGTCAA  52 14
        rpsE  882671 ..  882684 +  -2.4  -3.02186   TGCGATCGAAAAACT               CTAC ATCTAA GTAG                TCATTTGTCCGATGT  42 16
    Ava_0708 NONE
    Ava_0709 NONE
         adk  885324 ..  885337 +  -5.3  -2.94825   GAATTGAGGAAAAAA               CTTGT CTAA ACAAG                ATTTGATTGAAATGG  53 216
    Ava_0711  885586 ..  885598 +  -7.7   -4.0075   ATAAAACAAATTATT                TGGGT GTT ACCCA                TTTACTTAATTGCAT  76 62
    Ava_0712  885835 ..  885849 +  -4.2  -4.65895   CATTAGCAACTCAGA               CGCG TCACAAC CGCG               TTTTTCCATCAGCAA  68 81
    Ava_0713  886284 ..  886301 +  -5.6  -4.29845   AGTAATATTTCTCTG             CTTGCT ATCAAA AGCAAG              TTTTACCTTAGGTTA  67 36
    Ava_0714  886739 ..  886770 + -13.2  -3.03159   GTCAAGACTTTTGTT      CTCACCTGCAATTGC TTG GCAATTG-GGGTGAG      TGTTCAAGAACTTCC  93 41
    Ava_0715 NONE
    Ava_0716 NONE
        truA NONE
    Ava_0718 NONE
    Ava_0719  890292 ..  890302 +  -2.6  -2.52464   TAACCCCTAAAAAGC                 TATA ATT TATA                 TAGATTCACCACAAA  41 93
    Ava_0720  890588 ..  890609 + -11.5   -2.8786   CTCTGCTGTTAACGA           CGACCCTGC ATTT GCTGGGTCG            ATTGTCATTTTTTGC  82 49
    Ava_0721  891795 ..  891815 +    -9  -5.48213   TAAATTATGTTTAAA            CCGTCTGT GGGTA ACAGGCGG            TTTTTGTTTTGACTC 100 53
    Ava_0722  894391 ..  894405 +  -3.6  -2.73203   ATCTTCCGCTAAGAA               GAAGTA AAA TATTTC               ATTGATTGTTCATCG  45 19
    Ava_0723  896255 ..  896284 +  -4.3  -2.78384   AATTAAGCTATGAGA       GAATAGTTAACTG TTAA CCGTCAACTGTTC        TCTCATCAGCAAACC  48 35
    Ava_0724 NONE
    Ava_0725  897763 ..  897783 +  -3.9  -3.80276   AATTGATTAATAAAA            CATCTGGAT AGT AACCTGATG            TTCTATTCTCTGGCT  56 432
    Ava_0741 NONE
    Ava_0742  916840 ..  916850 +  -5.4  -3.17146   AATCTAGCCGCTCAC                 CTCT TGC AGAG                 TGTATTGTACACAAC  55 154
    Ava_0744  919057 ..  919090 +  -8.3  -5.45652   ATTTTGTAAAATCAC     CAAGAATCTCTGATG AGAA TATCAGGGATTCTTA      TTTTTTATTAAAAAT 100 100
    Ava_0745  920561 ..  920572 +  -2.2  -4.64846   AACTAACTGTAGCAA                CTGC TGTT GTAG                 TTTTGTGATTTGTCA  61 333
    Ava_0746  922363 ..  922384 +  -3.7  -3.24513   AGTAAAGCGATTTAG           TTGCG-CTTC AAA GAAGTCGCGG           TTAGCTTGTAAATGT  49 252
    Ava_0750  928542 ..  928563 +  -5.1  -4.86939   CACAAAGGCAATCAA           GCGG-GAAGA ATA TCTACACCGC           TTTTTGCCTTTATTG  74 189
    Ava_0753  931011 ..  931022 +  -2.2  -4.07687   CTTGCGTTACCTCCA                CCAG CTTC TTGG                 TTTTGGGAGCAGCAT  55 426
    Ava_0756  933105 ..  933140 +    -9  -4.77795   AGCTTTAAAAATAGA    GGCTAGAGGCTAG-CAG CTA CAGACTAGTCCCTAGCC    TTTCTATTTTTTTTC 100 51
    Ava_0758 NONE
    Ava_0759 NONE
    Ava_0760 NONE
    Ava_0761  937822 ..  937838 +  -2.3  -4.54449   AATCTCCAATATCCT              GATATTA TCC TAATCTC              TTTTATCTCCACTAT  60 212
    Ava_0763  940955 ..  940970 + -11.8  -5.26875   TAATTGATTTGGAAA              GCCCGC TAAT GCGGGC               TTTTTTAGTTGACGA 100 55
    Ava_0764  941810 ..  941820 +    -4  -3.82097   TCAGTAAAGCAAACA                 GAAT AAA ATTC                 TTTAGTAGGTTTACC  54 20
    Ava_0765  942372 ..  942382 +  -2.6  -3.36823   CTGAAGAAAAAGTTA                 TATT CAA AATA                 TTAGGTTTTGGGAAA  46 186
    Ava_0766 NONE
    Ava_0767  943090 ..  943102 +    -2  -2.84171   GGTTGTAAATTATAT                TAGT ACCAA ACTA                TGAATTTTTAGCGAT  41 99
    Ava_0768  943423 ..  943436 +  -3.1  -2.77895   ATTCCTCAGTAGGAG               CTGAG ACTG TTCAG                GTTATTGAGCATAAA  44 42
    Ava_0769 NONE
    Ava_0770  944256 ..  944274 +  -8.9  -2.79501   TGAAATCATTTCACT             CTGAAGC CATGA GCTTCAG             TGTGGTCAGGATATC  69 22
    Ava_0772 NONE
    Ava_0773  946802 ..  946814 +  -3.4  -3.19789   GGAGAAAAAGCAGGA                GAGT AGATA ACTC                TTGACTATTGACTGT  47 54
    Ava_0774  947769 ..  947817 +  -4.8  -3.12668   ACTTTTAGTTGGTAA TAGGTGGTTGGTAATT-GAGAAG AAAT TTTCACCAATTACCAATTACCCA TTACCTATGACCGTA  53 40
    Ava_0776  951084 ..  951094 +    -4   -4.9725   CTTGCCGCGCCACTA                 TATC TTT GATA                 TTTTTATCTGGAAAT  72 281
    Ava_0777  953128 ..  953150 +    -2  -3.27653   TAACATATTTCTCAA           TGGCATTGAT GGA ATTATTGTCA           TATTCTCATCAAAAT  43 94
    Ava_0778  955240 ..  955265 +    -4  -4.30014   TGACTTTGAATTTTG         TACTCCTGCGG AGAAC CCGAAGG-GTA         TTTTGAATTGGTACG  61 143
    Ava_0779 NONE
    Ava_0782  962186 ..  962214 + -16.1  -4.41422   ACAAAATTGATGAAT        TTGTAGGGTGGGC AGT GCCGACCCTACAA        TTGTTTTGTATATAA 100 112
    Ava_0783  963768 ..  963792 +   -13  -4.27117   AGCGCAGTAAAAAAA          TGACCAAGCA GACTA TGCTTGGTCA          TTTCTCTTATAAAAC  95 181
    Ava_0785  965762 ..  965785 +  -6.6  -3.01712   TGCAGTTCCTTGGGG          GATGCTACGC GTTG GCGCAGCCTC           TCTTAGACAACGGCG  60 104
    Ava_0786  967391 ..  967403 +  -3.4  -2.62316   AATGGTTACTCTTAT                CCTT AAAAC AAGG                TAAATTCTAGGTTTA  43 20
    Ava_0787 NONE
    Ava_0790  970040 ..  970056 +  -5.2  -2.98942   GGAATGGGAGAGCAG              CAAAGT AGTTC ACTTTG              TATCTCTAGAAAGAT  52 44
    Ava_0791 NONE
    Ava_0792  972106 ..  972117 +  -4.4  -3.86106   TTACCGCTTGTTCCA                TCGT CTCC ACGA                 TTTCATAATTGCTAT  57 200
    Ava_0795 NONE
    Ava_0796  977899 ..  977933 +  -8.9  -3.30441   ATTCAAAATTCAAAA     TTCAAAATTCAAAAT GAATA ATTTTGGATTTTGAG     TCTTAGTTATGAATT  73 229
    Ava_0797  979245 ..  979291 + -10.3  -2.72511   TCAGGGCTGTCCATA GTCAAGAGTCCAGAGTCAAAG GCTAG CTTTAACTGTGGACTTTGGAC CTTTGACAACCTGAG  76 186
    Ava_0798  980643 ..  980665 +  -7.6  -2.70525   TCCCAGGTTTCCCAG           GTGCGCCTCC GTT GGAGACTCAC           GTTAATTTAAAAGCA  63 100
    Ava_0800 NONE
    Ava_0801  982585 ..  982600 +  -3.2  -3.48438   CAAACTTTAAGCCTA              TCAACC ATTT GGTCGA               TTGCTTGTGCTAGTT  49 164
    Ava_0803 NONE
    Ava_0804 NONE
    Ava_0805  986822 ..  986834 +  -2.6  -3.66999   GTGGCGTTACCTTTA                TCGG TTTCT CCGG                CTTTTTTGAATGTGC  50 221
    Ava_0808  989227 ..  989264 + -10.1  -5.36364   CCATAGTTGAAACTT   GAGTTGGTAAATACATT AAAA AATGTATTTATCCGCTC    TTTTTGTATTTTTGA 100 94
    Ava_0813  993915 ..  993928 +  -5.3  -2.56839   AAAAATATAGACTCT               CAGAT ATTG ATCTG                TCAGTTAAGTATATT  51 90
    Ava_0814  995346 ..  995359 +  -5.3   -3.2218   CTTAGAGGATGAACA               GTGTT TGTA AACAC                TTAGTAAATATTAGA  55 66
    Ava_0815  996496 ..  996509 +  -5.9  -4.89393   TGAAAGCGATTAATG               GCGCG ATCG CGTGC                TTTTTGTACCCTTTC  78 301
    Ava_0817  998340 ..  998367 + -17.2  -3.86252   ACTTTACCCTGTACT        GTAGAGACGTTG CATA CAACGTCTCTAC         TTATATTTGGTGCAA 100 184
    Ava_0819 NONE
    Ava_0820 NONE
    Ava_0821 NONE
    Ava_0824 1010401 .. 1010412 +    -3  -3.97307   TACTTCGGCAAAATA                TTTC TGCT GAAA                 TTGTTCTTCGCTGAC  56 76
    Ava_0828 1017058 .. 1017074 +  -5.1  -3.08798   CAAATACTACACCGT              TGAGGTG ATC CATCTCG              TGTTGAATGCAGCGT  53 524
    Ava_0834 1020108 .. 1020132 + -11.6   -3.5332   GGCACAAAAAATAAA          CTCCTTCAAT AATTA ATTGAAGGAG          TTACTTTAAGCCTTT  87 122
         maf NONE
    Ava_0857 1051258 .. 1051288 +  -8.5  -3.10715   ATTGGTAATCGGTAA       TGGGTAATTGA AACTTCTGC TCAATTACCCA       TTACCTACTACTAGG  67 63
    Ava_0860 1053187 .. 1053209 +  -7.6  -5.03227   GCCACACAACAAATA           GGGGTAGGCT TGA AACCCACCCC           TTTTGTTTCTGATAT  89 124
    Ava_0862 NONE
    Ava_0863 1055946 .. 1055961 +  -3.2  -3.16492   TGTAAAAGTGACTAT              GGAACT GCCC AGTCCC               TATTGGTAAATATGG  47 372
    Ava_0864 1056787 .. 1056808 +    -8  -4.21462   GATTGATACGAAAGA           CTCCATCC CCCTGT GGGTGGAG            TTTTCGGTAATAGGT  78 134
    Ava_0865 1057963 .. 1057973 +  -3.2   -4.3467   GAGGACAAGAAATAG                 GCTT GAG AGGC                 TTTTAGTATCAAAAT  59 111
    Ava_0867 1060694 .. 1060705 +  -5.8  -3.49475   AATAGAAAAGCATTA                CGGT CTAC ACCG                 TTATATGCGGGTGCA  59 352
    Ava_0870 1064669 .. 1064687 + -10.3  -5.47821   CCGCTAAATTTCTCA             CCTCCCA CACAT TGGGAGG             TTTTTTTAGGTAGGT 100 56
    Ava_0871 1066401 .. 1066414 +  -2.3  -3.57263   GCATTTGGCGATGCT               GGACA GAGT TGGCC                TTTAAACGTGGGGAT  47 7
    Ava_0874 NONE
    Ava_0875 NONE
    Ava_0876 1072914 .. 1072929 +  -5.4  -4.17425   ATTGGGGTTTCCTTA              CGGATA TAAA TGTCCG               TTTTACCCTGCTTCT  65 311
    Ava_0877 1073677 .. 1073696 +  -5.8   -5.1615   AAAATGCAGAGAAAA            GTCACC-TA TTA TAGGGTGAC            TTTTTTCGCTATTAC  83 72
    Ava_0878 1075171 .. 1075197 +  -6.7  -4.89233   GCTATTATTTAGAAT         GATATGCAGGA ATAAA TCTTGTATATC         TTTTTAGTATTAATC  80 119
    Ava_0879 NONE
    Ava_0880 NONE
    Ava_0881 NONE
    Ava_0882 NONE
    Ava_0883 NONE
    Ava_0886 1082507 .. 1082519 +  -6.3  -2.80994   AAAGTGAAACATGGC                TCAAG AAA CTTGA                TATCCTGACATTAGA  55 34
    Ava_0887 1083122 .. 1083134 +  -4.1  -3.39742   TTACCATGATTGTAG                TAGGC AAT GCTTA                TCTTAATTCTTTCTG  50 60
    Ava_0888 1083828 .. 1083843 +  -2.6  -3.54543   CAACCCAAAATTATT              TATACT GGAT AGTATG               TTTAAGAAACTGCCT  48 150
    Ava_0889 1084622 .. 1084641 +  -2.8  -4.09685   CGAATCACTGACACC            GCGAGG CTTAGGTA CTTCGC             TTTTCCCAGATGGCC  57 357
    Ava_0895 1090475 .. 1090486 +    -3  -3.97926   AAACAAGACATTACC                GTTT TCGT AAAC                 TTCTATTTGTCTTGT  56 213
    Ava_0897 1091241 .. 1091252 +  -4.4  -5.47821   TGATTGCAATCTCAA                GATG CAAT CATC                 TTTTTTTCAATGAAT  84 75
    Ava_0898 1092230 .. 1092264 + -15.8  -3.19192   TACTCAGTTATAGAT     TTTCAGCCCCTTCCCT TGT AGGGAAGGGGTTGGGG     TTAAGTTCCGTCGAA 100 180
    Ava_0900 NONE
    Ava_0901 1096588 .. 1096601 +  -6.7  -3.75653   ATTTTGTTGGCGCAA               GCCTT GCCG AAGGC                TATTTTGAATTGATT  66 132
    Ava_0904 1099434 .. 1099461 +  -2.8  -3.61646   AACAAATATTAAAAA        G-GGTAGGGAA GCATTAA TTCTCTACCAC        TTAATTTATGAAATT  48 83
    Ava_0909 1102311 .. 1102352 +    -9  -5.27938   AATAAATGTAAGTAA TAAGAAAAACGGTAGAGGA TAAAT TCCTTTACCG-TTTTCTAA TTTTTATTTGAGACT 100 49
    Ava_0912 1107431 .. 1107443 +  -3.3  -3.18383   TGACAACTGACCCTC                CGGGT GAC GCTCG                TTCCTCGCTAACGCT  47 86
    Ava_0913 NONE
    Ava_0914 1109541 .. 1109554 +  -2.4  -3.80019   TCTTGTTGACAACCT               TGGT CTTTTA ACCA                TTGTTCAATTTGTGG  51 305
    Ava_0917 1111210 .. 1111221 +  -3.6  -2.87003   ACAATTGAAGAATTG                CGGC AGAT GCTG                 TAGTGTTATTGCTCA  46 11
    Ava_0920 1115968 .. 1115979 +  -5.8  -3.14132   TATATTATCTGTGAC                TCGC GTTT GCGA                 TTGATCAGGCGAGAG  55 242
    Ava_0926 1122595 .. 1122609 +  -4.2  -2.95139   AACTTTTTACCTTCA               CGGTCA AAC TTACCG               TAGTTGTTGCCTAGT  47 339
    Ava_0929 NONE
    Ava_0930 1125061 .. 1125107 +   -19  -2.82516   TTGAGGCTGGGTGTA AGGGTATAGGGGTATAAGGGTT GCA AACATTTATACCCCTATACCCC TGTACTCATACACCC 100 72
    Ava_0935 1128918 .. 1128939 + -10.9  -5.61596   TTTGAATTTTGTAAG           TTCCCTGTC TACT GGCAGGGAA            TTTTTTTGTAAAAAT 100 62
    Ava_0936 NONE
    Ava_0937 1133017 .. 1133049 +  -7.8  -4.99043   AATTTGAATTAAAAA      TTAACGTGAGTCTT CAACA AGGGCGCACGTTAA      TTTTATTTATAGAGA  89 436
    Ava_0941 1136749 .. 1136793 +  -8.8  -5.21459   CTCTTTGATTTGACG GGGTATAAGGATGTGATGGTT TTCA AAAC-TTACATCCTCATACCC TTTATTTTTATTTTT 100 65
    Ava_0942 NONE
    Ava_0943 1139703 .. 1139717 +  -2.9  -3.21912   TTTATTTTTTACTTC               CTTAA TCAAT TTAAG               TTCATCAATTAGCAG  44 400
    Ava_0950 1147632 .. 1147643 +    -3  -2.79302   TGTGTCTAGGTTGTA                TCAT CTGT ATGA                 TGTCCTAACACTACT  42 102
    Ava_0951 NONE
    Ava_0952 1150968 .. 1151002 + -15.8  -3.19192   TACTCAGTTATAGAT     TTTCAGCCCCTTCCCT ACA AGGGAAGGGGTTGGGG     TTAGGTTCCGTCGAA 100 463
    Ava_0960 1162306 .. 1162328 +  -4.1  -4.36914   ACTTGTGATTAGTCG          CCCCTGGCTG TTGA CA-CCAGGAG           TTTTCTGCAAGCGGA  63 246
    Ava_0966 1170283 .. 1170297 +  -5.7  -4.15044   TTATACTACCAGTGG               CTGGT CTACT ACCAG               TTTCTTGGAAGAAAA  68 350
    Ava_0971 1174917 .. 1174944 +  -4.2   -3.4178   AGTAAAGGCGCAGAA        GTCAGCCTAA-CT GTT AGATTGGGCTAAC        TTCTGCTACACTCCT  53 84
    Ava_0972 1175730 .. 1175740 +  -3.2  -4.12738   TCAGAACGTCTCAGT                 CGTT TGC AGCG                 TTTAGTTTAATATCA  57 5
    Ava_0973 1176737 .. 1176750 +  -2.4   -3.6944   ACTTCTGATTTTGGA               GACA ATAATA TGTC                TATTTATGTTGGCAA  49 189
    Ava_0974 1177167 .. 1177190 + -15.4  -4.80882   CATATTACTAATATC          GGCTCAAGCA AGAA TGCTTGAGCC           TTTTTGATGTAACAT 100 135
    Ava_0981 NONE
    Ava_0982 NONE
    Ava_0983 1184252 .. 1184268 +  -3.8  -3.53444   CTCCTGCCTCCTGAC              TCTTTA ATAGA TAAAGA              TTTACCAAAGAGTAG  52 160
    Ava_0984 NONE
    Ava_0985 1186794 .. 1186808 +  -2.1    -3.551   ATTGCTGTTGGCTGT              GA-GGC AGTC GCCGTC               TTCTCTACGTTCGCA  47 96
    Ava_0986 1187166 .. 1187195 + -11.5  -4.99638   ACATACTTAAGCAAA       CAGGCATCTTTCA AACT TGAAGGTTGCCTG        TTTTTCTGTAAATGT 100 62
    Ava_0987 1188190 .. 1188208 +  -5.3  -4.67635   TGAGTTTTTGTAAAA             CATAGGT TGAAT GCCTATG             TTTTGTGATTTTCAG  73 59
    Ava_0988 NONE
    Ava_0989 1190296 .. 1190326 + -15.6  -3.19389   ATTCGTGAGAAACAA       GATACCCGAATTCT ACA AGAAGTCGGGTATC       TTGATAAATCAATTA 100 107
    Ava_0990 1191601 .. 1191634 +    -7  -2.67543   ATTCATCACCCCGTA     TTTGGTATTGAA CTATCTAACT TTCAATACCAAA      ATATTTCCACTTTTT  60 40
    Ava_0991 1192771 .. 1192820 + -10.1  -2.72829   ATTGATCCCCCTAAC CCCCCTTAAAAAGGAGGGAAAATG AAT CAAAGTCAC-CCTTTTTAAGGGGG ATTTAGGGGGATATA  74 101
    Ava_0992 1195365 .. 1195395 +  -7.4  -3.27525   GGCTTTGATTCTTTC       TCCCCTTCCCTTGT AGG GCAGGGGTCGGGGG       TTAGGTTTCAGAGAA  63 86
    Ava_0993 NONE
    Ava_0994 1197287 .. 1197314 + -10.7   -4.6468   TGTAGAGAAGAAGCA        GGGGAAATTCA GAGTTG TGGATTTCCCC         TTTTCTGTAATTTAA  95 57
    Ava_0997 NONE
    Ava_0998 1205839 .. 1205851 +  -4.9  -3.79113   CAGATTTTGTAGGGG                TTTAC AGC GTAAA                TTCTTCTACAAAAAT  59 55
    Ava_0999 NONE
    Ava_1002 1211332 .. 1211347 +  -3.3  -3.52073   TTGTTACATCAAAAA              TCAGT CTTGCT ACTGA               TTGTAATCTTAAGGA  50 327
    Ava_1003 NONE
    Ava_1004 1214148 .. 1214158 +  -5.4  -2.52516   TGTGATTCTTCCTGA                 TGCT GTT AGCA                 ATTAGTCATGGCACA  51 10
    Ava_1005 1216527 .. 1216551 +  -2.1   -3.5944   ACCCGACTTGTGCTA          GACGTAATGTA AAT TCCATGATGTC          TTTAGAACTATGCGT  47 446
    Ava_1008 NONE
    Ava_1009 1220016 .. 1220028 +  -3.4  -3.65084   CTAATTGCTCAATTG                CTGT TGACC ACAG                TTTAGCAATTTGCTT  51 480
    Ava_1011 1222656 .. 1222670 +  -4.2  -4.42238   CGTCAATTCTTTCTT               CTTCGG TTC CCGAAC               TTTTAATTCAGCTAG  66 522
    Ava_1018 NONE
    Ava_1019 1229930 .. 1229945 +  -4.8  -5.83211   GCACAAAATACTGCA              TTGATA AATT TATCAA               TTTTTTCTTTTAATG  95 183
    Ava_1021 1234431 .. 1234444 +  -2.4  -5.06451   AATCTCTTACCAGGG               TAGC TTTTTC GCTA                TTTTTTAAGCTGCTA  66 168
    Ava_1028 1247473 .. 1247483 +  -5.4  -3.03781   TAATCACATATTTAA                 GCTA TTT TAGC                 TATGGTTTAAGTTAA  53 511
    Ava_1029 NONE
    Ava_1030 1254582 .. 1254595 +  -5.9  -2.55896   TGACGATTCATATCA               CGGGC AAAA GCCTG                ATCTTCATTAGTGAG  52 376
    Ava_1033 1257111 .. 1257139 +  -7.5    -3.494   GGTTTAGGGGTTTAG        GGGTGTAAGGGTT TTA AACATTTATACCC        TTCTCTAAACCCTTG  69 106
    Ava_1034 1259369 .. 1259395 + -15.4  -5.00642   ATTGAAAGCTTCATA         TCCCTAACTTTT CCA AAAAGTTAGGGA         TTTTTATATGAATTC 100 50
    Ava_1035 NONE
    Ava_1036 1261834 .. 1261855 + -10.9  -4.20868   AGGTGCAATTGACAA           TCCTTTGGC TAAA GCCAGAGGA            TTATTGTTTTCAAAA  90 65
    Ava_1037 1262685 .. 1262701 +  -3.7  -2.88663   AAAAAGTAAGCAACT              CAGAATT AAT ACTTCTG              TATGTAGAGATAACT  45 258
    Ava_1046 NONE
    Ava_1047 1277464 .. 1277481 +  -2.7  -3.02144   TGCAAAAGCGATAAT             TATGTAC GTGT GTACAAA              TATTAAGACAAGTAG  43 222
    Ava_1048 1279037 .. 1279047 +    -4  -2.76171   TTTTGTTTGATACCG                 TTCT AAC AGAA                 ATTCTAATTCTTCGG  46 407
    Ava_1050 1280626 .. 1280643 +  -4.1  -3.10545   CGGCAGACAAGCAAC             CAGAATC CTTT GATTCAG              TAGTTTTCACCTCTG  47 63
    Ava_1051 1281667 .. 1281677 +    -4  -3.17075   TCTCAATTTCCAGCT                 TTCA AAA TGAA                 TTCAATTGGCAAGCG  48 60
    Ava_1052 1281949 .. 1281962 +  -4.5  -3.34398   GCGATGGAAAGTGTT               CTCAC AGAA GTGGG                TGTTTAGGACAGAGG  53 5
    Ava_1053 1283247 .. 1283281 +    -6  -4.32857   TGTCACGGATTAACT    CACCATTTATCAGTCT AAACA AG-CTGA-AAATGGTG    TTTATGTTTCAGAAC  69 161
        guaA 1284985 .. 1285007 +   -12  -5.09426   TTTTAGACCATTAGG           TGGGGTGGGC ATT GCCCACCTTA           TTTTTTGAGATTCCG 100 47
    Ava_1061 1293727 .. 1293746 +  -4.2  -4.57073   GCTTGAGCGATCGCA            TCCTTCGC ATCT GCGAGAGA             TTTTTCACGAGCATC  66 438
    Ava_1063 NONE
    Ava_1067 NONE
    Ava_1068 1297965 .. 1297975 +  -5.4  -4.29396   ATTAATCATCGTCCA                 GTTG CAG CAAC                 TTTTCATCAATAGTT  67 43
    Ava_1070 1301495 .. 1301506 +  -2.2  -4.17132   AAGGTAGAGTGGCAA                TGTG CGAT CGCA                 TTTCTTGAGAAATTT  55 184
    Ava_1073 1304891 .. 1304923 +  -7.5  -3.15592   TTTCCCGGCTTGGAG      CAAGTGGCGTTGGGC AAT GCCCACCGGCTCATG      GTTTTGGTGGGCATT  66 229
    Ava_1074 1307160 .. 1307200 + -14.3  -4.32049   CACAAGTTCCTCATG  TTTCTCGTTGAGAATAATT TGC AGTTAATCTCAGCGAGAAA  TTTTGATGGATTGTC 100 99
    Ava_1075 NONE
    Ava_1076 NONE
    Ava_1077 1309909 .. 1309925 +  -2.9  -4.60487   TGCATTACTGGTTTC              TCCCAAA TAT TTAGGGG              TTTTTGGCGATCGTC  64 393
    Ava_1079 1311635 .. 1311668 +  -6.9  -3.55304   ATAATATCTGTGAAA     TAGGTAATTGGTAAT GGTA AATAACAATTACCTA      TTAGTTATTACCTAT  67 298
    Ava_1080 1315357 .. 1315400 + -10.6  -3.01915   TATTTGGCAAATAGG TAATGGGTAATGGGTAATGG GTTG TTATTGCCTATTACCTATTA ATATTTTTGTCAGAC  78 23
    Ava_1081 1315841 .. 1315860 +  -2.2  -4.14472   ATTTTGGTCAGCAAT            TTCAAATT ACAG AAATTGAA             TTTTAAGGATATTGA  53 0
    Ava_1082 1316348 .. 1316358 +  -2.6   -3.2241   AAAATATAAAACAAG                 TATA AAT TATA                 ATTTTATGCGAACTG  45 118
    Ava_1083 1316765 .. 1316782 +  -2.7  -4.02302   CCCCATCAAAATTAT             TGCCA TACGCAAC TGGCA              TATTTTTCCTGTAGG  55 172
    Ava_1085 1320209 .. 1320221 +  -7.7  -3.09516   AAAGTTTTTAAAATT                TGGGA CAT TCCCA                TTCACTAATAAGCGC  65 98
    Ava_1088 1326693 .. 1326707 +  -4.2   -2.9175   CTCTATATAATCAAG               TTGGGT ATT ACCCAC               TCTGATTACAATCTA  48 56
        avtA NONE
    Ava_1091 NONE
    Ava_1092 1330462 .. 1330489 +    -2  -3.21099   TATCCATTGCTTCAA        TTGCTGAATATG TCAT CAGGTTGAGCAA         TTGCTCATACACAGC  43 250
    Ava_1094 NONE
    Ava_1095 NONE
    Ava_1096 1334534 .. 1334556 +   -12   -3.0516   AAAACCCCTCTCCAA           CCTCTCCCCT GCA AGGAGAGAGG           CTTTAATTATTACTC  85 94
    Ava_1097 1339093 .. 1339111 +  -8.8  -3.09516   CAAACGCACAGTAGG             CGAGGGGT CTA ACCCCTCA             TTACCTAGTAAAAAA  70 462
    Ava_1098 NONE
    Ava_1101 1343150 .. 1343203 +  -7.6  -3.08135   CAAAAAACAACCTAA GTTCGTAGTCAGGACTTTAGTTCT GGTTTG AGAACTTTAGTTCTCACTACAAAC ATTTAATTATTTACC  65 87
    Ava_1103 NONE
    Ava_1104 1346699 .. 1346718 +  -2.2  -2.92463   CGCTGATTATAGGAG            CCTTTA ATCATTTG TAAAGG             TGTGTCAGTGGTCAG  41 9
    Ava_1105 1349129 .. 1349146 + -11.3  -3.61398   TGAACCATCTGTAGA             GACGCGA TTCA TCGCGTC              TTCTTCACCCAAGGA  84 138
    Ava_1106 NONE
    Ava_1107 NONE
    Ava_1108 NONE
    Ava_1109 NONE
    Ava_1110 1354910 .. 1354925 +  -2.6  -3.20955   TCTGTCTAGTTTGAT              TTTTTG GTGT CAAGAA               TATCTTCATATTTGC  45 32
    Ava_1111 NONE
    Ava_1112 1356857 .. 1356880 +  -5.4  -3.35015   GCTGATTCATCTGTG          TAAAGACTAA GTGA TTAGTCATTA           TTCTCCCATCATTAA  57 53
    Ava_1113 1357499 .. 1357511 +  -2.7  -2.96822   ACAATACTGAGTTGT                GAGTA AGA TATTC                TGCTTCTGTTGCTTG  43 41
    Ava_1114 1359336 .. 1359347 +    -3  -3.63922   CAAAATAATAACTAG                TTTC TGCT GAAA                 TATTTTAAGGCAAAT  48 495
    Ava_1115 1360491 .. 1360525 +  -2.8  -3.78124   GTAACTAGCCAAAAA     GTGCTGAGTGGAAAAT ATT ACTCATTACTCAGCAC     TTATTACTGATTACT  50 45
    Ava_1116 1362864 .. 1362904 +  -9.9  -3.23174   TTAGCTATATTTTTT GAT-TGTGCGATCGCACCC CATAA GAG-GCGATCGCACACATC CTTTTGTACCCATAT  77 76
    Ava_1117 1364472 .. 1364496 +  -8.5  -2.99057   GGGTGCCTATCATGG          TTATGGTGGGC AAT GCCCACCCTAC          TACTTATATTTCAGA  67 55
    Ava_1118 NONE
    Ava_1119 NONE
    Ava_1120 1368846 .. 1368872 +   -16  -2.89191   TTTAATTCAGTCAGA         TACCCGGCTTCT CTA AGAAGTCGGGTA         TCTCTGGGGATCTAA 100 36
    Ava_1121 1369868 .. 1369881 +  -2.3  -5.08601   GGGGAGGTAGGGGAG               CCGAC AGGT GTAGG                TTTTTATTCGAGTGA  69 90
    Ava_1122 1371336 .. 1371353 +  -2.7  -3.83226   TTCGAGGAGTTGCAC             CAGTAAT GAAA ATTACAG              TTATTGTGCCTACTT  52 20
    Ava_1123 NONE
    Ava_1124 1373863 .. 1373875 +  -4.9  -3.19212   TGGGTGGAGTATTGT                GAATT CTG AATTC                TGTCTTCTGACTCCT  53 148
    Ava_1126 1376712 .. 1376749 +  -9.3  -4.17491   TTGTCTTAGTCCATG   TGGC-TACGGCTATATTT ATC AAATTCAGCCGTAAGCCA   TTTTCAGGCTTTAAT  85 41
    Ava_1127 1377697 .. 1377711 +  -2.8  -3.36228   AAGGCTAGGGCGCGA               GCAATT AGT AATCGC               TGTCTTTGTCCTCCA  46 389
    Ava_1131 1384806 .. 1384847 +  -8.3  -4.13437   GAGATATAAATTCTA TCTTAGTGAACTGCAA-ATA GAA TATATTGTGGTTCGCTAGGA TTCTCTTTTTGCTTG  79 70
    Ava_1132 NONE
    Ava_1133 1388946 .. 1388960 +  -2.9  -2.93991   TGGATAATTTGGCTA               TTTCT CTACC AGAAA               TCTCATTACCTTCAA  43 506
    Ava_1143 1402901 .. 1402922 +  -4.4  -5.09762   TGACCACTGACAAAA           CTCTATCC CCCTGT GGGTGGAG            TTTTTATCTTCCAGT  76 505
    Ava_1145 NONE
    Ava_1146 1403587 .. 1403629 +  -7.6  -4.24606   AAGCTGAAATACGCG TAGGCAATGCCCACCAAAGC CAT GATACGGTTGGCATTGCCCA TTTTACATATCCCTT  78 59
    Ava_1149 1407280 .. 1407312 + -17.3  -3.41878   GGTTGACAACTGCAC      TTGTAGAGCGACAAA TAA TTTGTCGTTCTACAA      TTGTCGATTGCCAAA 100 73
    Ava_1150 NONE
    Ava_1151 NONE
    Ava_1152 1411057 .. 1411068 +    -3  -3.78682   AAGTCAGACTTTCCC                TACA GTAT TGTA                 ATTTTTTCCTTCTAG  53 473
    Ava_1161 1423503 .. 1423520 +  -8.5  -3.60798   AATGTGGGTTAGTTT             GACTGTT GGAA AACAGTC              TTGCTTTCTGACCCT  72 128
    Ava_1162 1425391 .. 1425407 +  -3.1  -2.60211   AATCAATCGTGTCTC              TAAAATT TTG AATTTTG              AATTTTTGAACCGGT  43 47
    Ava_1163 1426740 .. 1426756 +  -5.3  -4.25283   AAACAACCACTAAGG              TTTTTTT GTA AAAAAAA              TTTTAGTGAAAACCT  67 421
    Ava_1164 1428128 .. 1428186 +  -7.8  -3.48024   GTTAGATAGTTAATA GTCAATAGTCAATAATCAATAGTA AACAAAATCCA TACTATAGATTATTGACTCTGGAC TATTTAGTCATCACA  69 36
    Ava_1165 1429238 .. 1429258 + -13.3  -3.33969   AGTAAAAACATGGAA            GCGGATGCT AAA AGCGTCCGC            TTCTGACATCAGTTA  95 148
    Ava_1168 1436977 .. 1436990 +  -3.1  -4.11884   AATTTCTACTTCTGG               TTCTG GCGG CGGAA                TTTGTGCTTCTGGTT  58 519
    Ava_1170 NONE
    Ava_1171 1439913 .. 1439953 + -16.6  -4.11484   ATTCGTAATTGCTAA  TACGTAATTCGTAATTAA CACTC TTAATTACGAATTGCGTA  TTTTAAACAATTGAG 100 45
    Ava_1172 1441862 .. 1441872 +  -3.2  -2.69288   ATGTGTTTCACTTGC                 CAGC TTA GTTG                 TCAGTTGTTAGTTGT  43 18
    Ava_1173 1443092 .. 1443104 +  -3.4  -2.76969   CAAGGTTGGGTTTGA                TTGG ATTTG CCAA                ATTTGACCTCAGTTA  44 7
        pyrB 1444420 .. 1444449 + -15.9  -3.14132   TAAATTTAGCGCGAA       G-TCAGATCGGAGG TTT CCTCCGATCTGAAC       TTCGTAAGAGAGGGG 100 291
    Ava_1176 NONE
    Ava_1177 1448076 .. 1448088 +  -3.3  -4.43272   TTTTGTAGCTTTAGC                TTCCC GTA GGGTA                TTTTGAATTTTGAAT  62 61
    Ava_1179 1449673 .. 1449685 +  -7.7  -4.33808   GTTGTTCCCTAAGCG                TACCC ACA GGGTA                TTTTGAATTGATTTC  78 133
    Ava_1182 1454449 .. 1454470 +  -6.6  -5.48213   TAACTACTGACAAAA           CTCTATCC CCTTGT GGGTAGAG            TTTTTATTTTAGCTA  93 228
    Ava_1183 1455813 .. 1455825 +  -5.5  -3.53012   TGTTGGTAAGGCAGT                CCCAT CTT GTGGG                TTTACCCCACGAGGA  58 189
    Ava_1184 1456549 .. 1456578 +  -9.5  -3.09925   AATTATCACCTCCGA       CCAATTACT-GGCA TTA TGCTTAGTAATTGG       TAATTGTTTATCTGT  74 53
    Ava_1188 NONE
    Ava_1189 1465490 .. 1465502 +  -3.3  -4.43272   TTTGTTGGCACAGCC                TTGCC GTA GGCTA                TTTTGAATTTTGAAT  62 135
    Ava_1190 1466051 .. 1466066 +  -2.5  -5.08824   TGAAACGTTTTTTAG              CGCCT GGCTGA AGGTG               TTTTTTCAGTAGCAA  70 38
    Ava_1196 1474902 .. 1474912 +  -6.8   -2.7634   CAGCCCTACCAGCCA                 CCTG AGT CAGG                 GTTTGAAATGCCCTT  57 448
    Ava_1198 NONE
    Ava_1199 1479839 .. 1479851 +  -6.3  -3.70902   GCAACTATTGAAGTT                TGACA GCC TGTCA                TTTGACTATGACAGC  63 185
    Ava_1200 1480302 .. 1480323 + -10.2  -4.91109   AAACTGACTAACAGA           TAGCGGGA CAATAA TCCCGCTA            TTTTTGTCATCAGAG 100 58
    Ava_1204 1485737 .. 1485775 + -19.9  -4.56969   ATAATGGCAACACAT  C-ATCTGTAGAGACGCGA TTTA TCGCGTCTCTACAGATAG   TTTATTTGTCGCCTT 100 224
    Ava_1205 1487001 .. 1487031 + -10.6  -4.50859   CTCTCCTCAATTTTC      GGTGCGTTA-GGA CTAATT TCCATAACGCACC       TTTGTATTTTAATTA  95 91
    Ava_1207 NONE
    Ava_1208 1491443 .. 1491453 +    -4  -4.16279   TATGTACAACAGTGT                 TCAT TGC ATGA                 TTTTACACTAATCTC  58 513
    Ava_1212 1496408 .. 1496419 +  -3.6   -3.2963   CGCTGCATAAGGGCT                GTCG CCCT CGGC                 TTGTAGAGGAATCAT  49 401
    Ava_1214 1497887 .. 1497923 + -11.8  -3.92625   TCCTAACCTCTGCTA    GTAGTAAATAGTGGGA TTTAC TCCTACTATTTTCTAC    TTTACTTAAAATATC  91 266
    Ava_1215 1498858 .. 1498876 +    -6  -3.05844   CATACAACACCACAT             CCCCAATA TGA TATTGCGG             TGTTAAGCTGCCACA  54 504
    Ava_1217 NONE
    Ava_1218 NONE
    Ava_1219 1504093 .. 1504147 + -10.1  -3.81755   AAAATCCAAGTATCT GTAGGGTGGGCAATGCCCACC AAAACCATGACAC GGTTGGCAATGCCTACTCTAC TTATATTTCAGAAAT  84 100
    Ava_1220 NONE
    Ava_1221 1505871 .. 1505884 +  -5.3  -4.19817   TGCTTTGCCTGTTTG               CTCAA TCAC TTGAG                TTTTCAGTCCATCAC  65 421
    Ava_1223 1509791 .. 1509825 +  -2.8  -4.42235   ATGCACAATCCTTTC     CTTTCCTGACTGAGTA AAA TTCGCAGTGAGAAAAG     TTATTTTTGGCGCTT  60 103
    Ava_1224 NONE
    Ava_1225 1510994 .. 1511007 +  -2.3  -3.86944   CTAAAGCGGCGACAT               CTCGG ATAC CCAAG                TTTAATCCTTGTCCA  51 372
    Ava_1227 1513353 .. 1513373 +  -4.7  -3.00476   CTCGGCATCTGTCAC            CTTAAAGCC TTG GTCTTTGAG            TGTCTGATTGAGAAT  50 254
    Ava_1229 1515426 .. 1515443 +  -2.7  -3.08133   AAAAAAATAAATTAC             CCGAAAT TGAT GTTTTGG              TTGGGTGCGTCAGTA  43 47
    Ava_1230 1516884 .. 1516900 +  -2.3  -4.59846   CAAAGATTTCAATCA              TTTCACT GCG AGTCAAA              TTATTTTTCTCTGCT  63 188
    Ava_1232 NONE
    Ava_1233 NONE
    Ava_1234 1521172 .. 1521185 +  -6.7  -2.89564   TAAATGATGTAGAGA               CGTTG CATA CAACG                TCTCTACAGTCCAGA  58 34
    Ava_1242 NONE
    Ava_1243 1531759 .. 1531780 +  -8.8  -5.96521   TCAAACGCTTTTTAA           GCTCTTGT GTAATA ACAAGAGC            TTTTTTTTAATTCCT 100 69
    Ava_1245 1533720 .. 1533751 + -18.2  -3.63991   TAGTCATATAATTTA      TTGAAGGCTGACGG TTAA CTGTCAGCCTTCAA       TTGTTAAAAATACTG 100 281
    Ava_1253 1544598 .. 1544618 +  -8.3  -2.73771   CCGCAAGTCAGTTTC            TTGAAGGGT TGC ACCCATCAA            ATTTGCCCCCTCTAA  64 515
    Ava_1256 1547874 .. 1547888 +  -4.2  -3.09933   TACCCAATTTAGAAA               TGGTGG GTT CCACAA               TTGCATGACTTCCAA  49 312
    Ava_1259 1550940 .. 1550957 + -11.3  -5.72053   AGTCAAATATTAAAA             GCTGCTG AATT CAGCAGC              TTTTTTGTTTGGTTA 100 53
    Ava_1260 NONE
    Ava_1261 NONE
    Ava_1262 NONE
    Ava_1264 1554823 .. 1554839 +  -5.1  -2.91668   CTCATGGATATCCGC              CTCTCAG TTA TTGAGGG              ATTTCCTATCATCAT  50 154
    Ava_1266 1557366 .. 1557391 +    -4  -5.95539   CCACTCATAAAAAAA         CAACCCTCTT CATTTA GAGAAGGTTG          TTTTTTTGTTTGCAA  90 69
    Ava_1269 1559652 .. 1559667 +  -4.8  -2.99438   CGAGGGTAGCGTGTT              TGTTTT AAGT AAAACA               TAAGTTTTTTCTTAA  52 7
    Ava_1270 1560314 .. 1560324 +  -8.2  -2.62935   TCTACCGTATACCAA                 CCGC CAT GCGG                 ATATTTACGGATTCT  65 145
    Ava_1271 NONE
    Ava_1272 NONE
    Ava_1273 1562988 .. 1562998 +    -4  -2.62263   GAATTAATCCTCCTA                 CATT GAT AATG                 TAGTATCCCCAGACT  45 274
    Ava_1276 1565057 .. 1565070 +  -8.1    -4.788   TCATCGGTGTTGTAA               GCTGC GATC GCAGC                TTTTTGAATTGCTTT  91 380
    Ava_1279 1567286 .. 1567301 +    -4  -2.78327   AGTAGCTCGAAGTTA              GC-ACAG TGG CTGTCGC              ATTTGAAAGTTTAAT  46 171
    Ava_1280 1570275 .. 1570292 +  -5.6  -4.56702   GTATCACATCAGAAA             TCAACC ACGGAC GGTTGA              TTTATTTGCTTAGAC  73 370
    Ava_1281 1572702 .. 1572714 +  -3.4  -3.59975   ATGCACTAGATGACA                GTAG ACGCG CTAC                TATTCTTTGAGTTCT  50 177
    Ava_1282 1573670 .. 1573684 +  -2.8  -3.62756   ACGATAGTCCACTAA               TAGTTG ATG CAACAA               TCTTTGCTTTACGGT  50 197
    Ava_1284 1575590 .. 1575616 +  -9.4  -3.16217   TGGTAGTTAAAATTT         CTGCTTCTCGTT CTA GGCGAGCAGCAG         TATCTTGCATTTCCA  72 140
    Ava_1294 1591123 .. 1591140 + -11.3  -5.14563   TTTATTTAAACAAAA             GACGCGA GATA TCGCGTC              TTTTTTCATGACGAA 100 408
    Ava_1296 NONE
    Ava_1297 1597415 .. 1597429 +  -4.2  -4.05788   AATTCGTTAATTCAC               TACCGC AAT GCAGTA               TTTAATTTGGGAAAA  61 87
    Ava_1300 1602100 .. 1602119 +  -3.7  -3.14878   CTTGCGTAAGTCCTA            TGAATTT GTCTAA AAATTCA             TGTTAAATTCCGGAA  48 281
    Ava_1301 1602934 .. 1602952 +  -3.1  -2.94118   AATTGGCAGTTTGAT             ACAGCAA GTTGA TTGCTGA             CTTTGAATTTATCTG  45 439
    Ava_1303 1604667 .. 1604677 +  -4.6  -2.86828   TGATAGGCGATCGCC                 TGCC ATT GGCG                 TACTTCTGGATCTTT  49 350
    Ava_1307 NONE
    Ava_1308 NONE
    Ava_1309 NONE
    Ava_1310 NONE
    Ava_1311 1610792 .. 1610803 +  -2.2  -3.01691   CTAAGAATAAATCTT                CAGT ATTG GCTG                 TGGTTTGAGTTTGTT  42 374
    Ava_1319 NONE
    Ava_1320 NONE
        rpsR 1619567 .. 1619590 +  -8.3  -3.70149   GGATAAACGGAAGTG          GCTACATAA ACAGTG TTATGTAGC           TTTAAATCGTCTGAG  74 71
    Ava_1322 1622117 .. 1622145 +  -7.5  -4.79451   AACACCTGGTAAATA        TAGAGGCTGAAAT GTT ATTCAAGCCTCTA        TTTTATATTTAAAAT  88 346
    Ava_1325 NONE
    Ava_1326 1633515 .. 1633533 + -11.8  -2.78463   AGCGCACCAACCCGC             CAGGGAAT GTA ATTCCCTG             TCTAATAGCGAAAGT  82 109
    Ava_1327 1634202 .. 1634220 + -11.8  -2.80935   AGATAGCCAGATAGT             CAGGGATT GAA AATCCCTG             TCTGATAGCTAAAGT  82 55
    Ava_1328 NONE
    Ava_1329 1639753 .. 1639769 +    -5  -4.50976   ACAGCACTAGAAAAC              GGCAGG CTATC CCCGCC              TTTTCTAGTATCGAC  68 92
    Ava_1330 NONE
    Ava_1331 NONE
    Ava_1332 1645235 .. 1645248 +  -6.7  -4.21737   CTGGGATATTTTCAT               CTCTG ATTC CAGAG                TTTGATTGTTTTGAT  71 323
    Ava_1335 1647410 .. 1647426 +  -7.3  -3.09516   TACACTTGACGTAAG              TCTACGT GTC GCGTAGA              TTAAATGGTAGACAA  62 445
    Ava_1337 1647838 .. 1647860 +  -8.5  -5.72622   TTTTTCCATCGCCTG          GAGACGTGGT TCAT ACC-CGTCTC           TTTTTTATTTATGAG 100 46
    Ava_1338 NONE
    Ava_1339 1651221 .. 1651233 +  -3.3  -3.34715   TAGCTATTAAGCTTC                TGACG CTT CGCCA                TCTTTGCAAAAGGTA  48 311
    Ava_1343 1657110 .. 1657122 +  -3.5   -2.6933   ATCTCAGTAATTTTG                TTAAT ATT ATTAA                AATTTTTATCAAAAA  43 81
    Ava_1344 1658421 .. 1658431 +  -3.2    -3.797   GGCTGGACTTTGTGG                 CTAG GTG CTGG                 TGTTTGTTGATTTGC  53 257
    Ava_1348 1662043 .. 1662065 + -13.4  -2.71791   AAACCCCTCTCCAAA           CCTCTCCCCG AAA CGGAGAGAGG           CTTTGAAACCCCCAT  88 137
    Ava_1349 NONE
    Ava_1350 1665063 .. 1665089 +  -4.4  -4.96501   GGCGCAGAGATGTAA         GAGGGGAGGGGA GTT TTTTCTTCTCTC         TTTATTTTTATGAAA  74 86
    Ava_1351 1667454 .. 1667472 + -10.3  -3.27747   TTTAGGGGAAGGAAA             TACCGGG ATAGA CCCGGTA             TAATTTTGTATTATG  79 52
    Ava_1353 1671516 .. 1671526 +  -2.4  -3.18264   CTATCAGCAATCAAA                 CGAC CAC GACG                 TTCATCAATCAAAAG  43 267
    Ava_1356 1673753 .. 1673769 +  -2.3  -3.54029   GCACTAACTGTCTCA              GGATTTT CTA AGAATTC              TTCTGGTTGATGAGG  47 138
    Ava_1359 NONE
    Ava_1360 NONE
    Ava_1361 1679430 .. 1679446 +  -2.2  -4.18197   ACGAATAAATCAGCC              GCTTGT AGTAA ACTAGC              TTTTAACTCACCAGT  55 406
    Ava_1372 NONE
    Ava_1373 1694370 .. 1694397 +  -8.4  -2.77192   ACCCCAATTTGAGAA        GGGTGTAAGCGT TTTA ACACCTACACCC         CTTATTCAGAACCTT  66 171
    Ava_1387 1713046 .. 1713062 +  -2.3  -3.44998   TCTTGAGGTTTTTGA              GTATC CGTTCTC GATAC              TGTTGTTCGTAAGTA  45 110
    Ava_1389 1714118 .. 1714139 +  -4.4  -3.59481   TGACCACTGACAAAA           CTCTATCC CCTTGT GGGTGGAG            TGTTTATCCCTTATT  55 191
    Ava_1392 1720174 .. 1720200 +  -9.4  -3.36492   ATTTGGTGCTATGTT         GCTGGTGGCG ATCGCTA CGTCGCCAGC         TTCTGCACTTCCACC  74 201
    Ava_1395 1724086 .. 1724120 +    -5    -3.922   GTAGCGTCCCGTAGG    GAAGTTCGCCCGGAG ACAACC CTCCTTGCG-ACTTC     TTTCCTTGCCCCTTT  61 110
    Ava_1396 1725099 .. 1725109 +  -2.6  -2.63112   ATAAGGTTTGGGTGG                 TTAA TGT TTAA                 TAATATAGGCAGTTT  41 15
    Ava_1397 1726555 .. 1726568 +  -2.3  -2.87931   GGAAAACTGTACAGA               CGCGA TTAA TGGCG                TCTCTAACAACTAAC  41 54
    Ava_1398 1727949 .. 1727967 +  -3.8  -2.69799   TAACTTTAACTACAA             ATTGAGCA ACT TGCTCGAC             TCGTGTGTAAACTCA  45 111
    Ava_1399 NONE
    Ava_1400 NONE
    Ava_1401 1731701 .. 1731711 +  -2.4  -3.39142   CTTGACGACCTAGAC                 CGCG ACA CTCG                 TTAATTACGTATGAA  45 11
    Ava_1402 NONE
    Ava_1403 NONE
    Ava_1404 1733849 .. 1733866 +  -3.5  -3.08278   TAGAATTACTAACGG             GATAGACC CAG GGT-TATC             TACTTTATGTAGTGT  48 244
    Ava_1407 1736943 .. 1736953 +  -2.4  -2.76404   ATCCCCAATTCAACC                 AGCC GAT GGCG                 TAAGTTTTGAATCGG  41 318
    Ava_1408 NONE
    Ava_1409 1740034 .. 1740046 +  -2.7  -5.93809   CTGCCAAGTATATTA                TACGA ATA TTGTA                TTTTTTTTATCAGGC  85 412
    Ava_1410 1742593 .. 1742618 +  -6.9  -5.48163   CAAATAACTTAAAAA         CCTGGCAGT ACTAATAC ACTGTCAGG          TTTTTTCGTTTATTT 100 82
    Ava_1416 1748491 .. 1748503 +  -4.1  -2.84298   GTTCTACCCATTGTC                CTGGT TGG ACTAG                TAATTCTGACATATG  46 305
    Ava_1419 1752030 .. 1752046 +  -8.7  -2.92077   TTAAAGCCAAAAAGG              CGATCGC TAG GCGATTG              GTTACTTTTTCTAAG  68 427
    Ava_1424 NONE
    Ava_1425 1760074 .. 1760100 +  -5.1  -3.35867   TGCAATTAAGGTGAG        TGGGGCCCAGCC AAAA GG-TGCGTCCCA         TTGGTTCCCCGTTAC  55 275
    Ava_1429 1768794 .. 1768829 +   -12  -4.41348   ATGCACTTTATTCTG    TACTGTAGAGACGTTG CATA CAACGTCTCTACATCA     TTTATTTGGCGCAGC 100 476
    Ava_1431 NONE
    Ava_1432 NONE
    Ava_1433 1774466 .. 1774477 +  -5.8  -3.08464   TAAAACTGACATCAC                GACC TTGG GGTC                 TTGGGTAGCTAGTAA  55 348
    Ava_1436 1778178 .. 1778198 +  -3.2  -3.44991   AGGTAATACATTGAT            GTTGCTGC GTTGG GTGGCGAC            TATTTGGACTTTGTG  48 39
    Ava_1440 NONE
    Ava_1441 1783744 .. 1783773 + -10.1  -3.18452   CACTTTATTCCGCAC       TGTAGAGATGCTG CATG CAACGTCTCTACA        TCATTTATTTGGCGC  77 240
    Ava_1443 1785758 .. 1785769 +  -5.8  -3.03771   CGTGAATATCAAAGA                CTCG CCCA CGAG                 TATTAAACACTCTCG  56 412
    Ava_1447 NONE
    Ava_1448 1790193 .. 1790206 +  -8.1   -3.0263   AACCATCCGTAGAGA               CGCGA TAAA TCGCG                TCTTCACCCCATGAT  67 222
    Ava_1449 1791566 .. 1791610 +  -6.7  -3.53012   AAAAAATATTTTCAT TTAATTTGAGTCTCCAA CTTCGCCTCCA TTGGAGACTCACGTTAA TTTACGCCACCGCGA  64 17
    Ava_1450 1793241 .. 1793263 +  -4.9   -5.1971   CTTCCCCCAATCTAA           GGCAAAAGA AAAAA TCTTTTACC           TTTTTACTTTTTACT  79 88
    Ava_1451 NONE
    Ava_1452 1795060 .. 1795079 +  -6.4  -3.53444   GCTGCTTATTTCGTA            G-GGTGGGC AAT GTCCACCAC            TTGCTTATTGAGCAG  64 112
    Ava_1453 1795840 .. 1795884 + -16.7  -3.29461   TGAGACCGGGTGTAA GGGTATAGGGGTGTAAGGGTT TCA AACATTTATACCTCTATACCC TTCTCCAAACCCTTG 100 175
    Ava_1454 NONE
    Ava_1455 1797808 .. 1797834 + -12.5  -3.75911   TTAAATTGTTTATGA         GAGTGCATTAT TACTC ATAATGCACTC         TATTATTTATTTGCG  95 43
    Ava_1456 1798819 .. 1798833 +  -2.8  -4.61231   TACTATCTCCACTCC               CTTTTG CTG CAACAG               TTTTTGGAAATCTGG  64 401
    Ava_1458 1800504 .. 1800516 +  -3.4  -3.57462   CGTTGATAATATGCC                CAGA TGTAT TCTG                TTTGGCGATCGCCTG  51 277
    Ava_1462 1803924 .. 1803939 +  -4.7   -3.4277   CAAGGCTACTAAACA              CAGCA CTGGCT TGCTG               TTGTGCGTCTTGGGT  55 277
    Ava_1464 1806710 .. 1806740 +  -4.1  -3.11836   AACTCGATTCCCAAT       TTTTGGTAAGC TCGAAGATC GCTCACCAAAA       CTTTTGGATGAATGT  48 348
    Ava_1465 NONE
    Ava_1466 1811131 .. 1811176 +  -7.1   -4.4261   TAAACTGCGTGTAGA TACAGAATTGGGTAGTCAATT GGTA AATTGTCTGTTAAATTCTGTA TTTTAATATTCCAAA  79 95
    Ava_1467 1812516 .. 1812528 +  -3.4  -3.37188   ATTCCCGTAAATCAT                TGTG CCACC CACA                CTTTTTCAAATACAT  47 451
    Ava_1469 1814560 .. 1814600 + -15.7  -5.41143   TGTTGACATTTGCGA  TTTTGGATGTGGGATGTAT TGA AGAAATCCCACATCCAAAA  TTTTTTTAGGCAATA 100 75
    Ava_1471 1816607 .. 1816631 +  -4.4  -2.62184   CAATGCGATTCAACT         TGC-TACTTCA CAAA TGAGGTAAGCA          TAATCTGAAAAGGCA  47 140
    Ava_1472 1817678 .. 1817719 + -16.8  -4.17296   TACTCCCAAAATTTA CTTTCGGGGAGTTCCTGT TTTCTT AGAGGAACTTCCCGAAAG  TTTGTATCTATAAGC 100 246
    Ava_1473 1820142 .. 1820176 + -11.6  -3.24423   CTAAATTTACCTGGG     GCGAGTGAAGCA AAAAGTCACAC TGCTTCACTCGC     TTCAATCTTATTAAG  84 57
    Ava_1474 1821520 .. 1821540 +  -2.5  -2.57489   AATTCGTTAGTTAAG            GTTTGCGCT GGT AACGTAGAC            TAGATTAAATTACTA  41 129
    Ava_1475 1822598 .. 1822610 +  -6.3  -3.07816   AGCACCTAACAAACC                TGCTA AGT TAGCA                TTAGCTGCATCCCGC  57 421
    Ava_1479 1825148 .. 1825177 + -13.7  -2.57132   TGATGAAGTTATATC       AGTAAAGACGCGA TTAA TCGCGTCTTTACA        ATTATCAGAGACACG  91 21
    Ava_1482 1828098 .. 1828122 + -10.1  -5.58179   ACTGATAAGAAAAAA          CCATACCTC TGAAAAC GAGGTATGG          TTTTTTCTTATGATA 100 201
    Ava_1483 NONE
    Ava_1484 1830644 .. 1830656 +  -4.1  -4.24432   TCAAGCCCCTGGATT                TATCC GTG GGGTA                TTTAATTTTAAATTT  61 185
    Ava_1485 NONE
    Ava_1486 1832784 .. 1832801 +  -6.3  -4.37971   TAGTTGCTCCGATAG             GGCAGTA TTTT TACTGTC              TTTTAGTCCTATTTT  73 477
    Ava_1493 1841551 .. 1841573 +  -6.4  -3.65199   AGTCTTTTTCTAAAT           TGATTGACAT TAC ATATCAATCA           TTTCAATCAAAAATT  66 361
    Ava_1497 1845098 .. 1845129 + -12.4  -4.43879   AAATTAATTGTCAAA      TGGCACTCCCTG AATACCAA TAGGGAGTGCCA       TTTTGATTACCTAGT 100 245
    Ava_1499 1847373 .. 1847410 + -14.5  -3.19246   TGTACATATTTCATT   TTATTCACAAAGCCT ATAAAAGC AGGCTTTGTGAATAA    TTCAGTTGACATTAA 100 89
    Ava_1501 1850245 .. 1850277 +  -3.4  -2.53641   CTCCAGTTGAGAAAA     GCGATCGCTGGCAAT AAAA AATGA-GGCGATCGC      CTTCATCATGACTTC  43 72
    Ava_1509 1858576 .. 1858629 + -17.1  -3.80855   ATAGTAAACAGTCCA TAGTCATTAGTGATTAGTCCGTAAT CTAA ATAACTGACTAATCACTAACGACTA TTGATTTTTGACCGA 100 58
    Ava_1510 NONE
    Ava_1511 NONE
    Ava_1514 1864368 .. 1864380 +  -2.7  -4.43037   CTACCTGTTCCTTTC                TTGTG AGC CATAA                TTTCCTTTTTATTGC  61 374
    Ava_1517 1867086 .. 1867126 + -11.4  -2.70932   GTACTGAATTTGAAT  TTATCAGTGAACAGTTGT TAATT ATTACTGTTCACTGATGA  TAATTACCGGACACC  81 445
    Ava_1520 1870204 .. 1870218 +  -2.1  -4.57569   GCGCCCAACAACAGG               GGGTT TTTTC AATCC               TTTTTACCAAACTGG  61 47
    Ava_1526 1876594 .. 1876604 +  -2.4  -3.35679   CATAACTGTAGATAG                 GCTG CAA CTGC                 TTGTGCATCAGCCAA  45 342
    Ava_1530 1880065 .. 1880095 + -17.8  -3.92659   CGGATAGATGAAAAA       TAGCCCAGGCTTAT CAG ATAAGTCTGGGCTA       TTTAAATTTTGGAGA 100 42
    Ava_1535 1884407 .. 1884424 +  -2.1  -5.80817   GCACCTTACTGACAA             TAAATTG GGAA TAATTTA              TTTTTTTGTGTTCCC  83 120
    Ava_1536 NONE
    Ava_1537 1886065 .. 1886075 +  -6.8  -3.79251   TACGTCCTTTATCTC                 CCAC CCT GTGG                 TTTGGTGGTAGCCTC  66 89
    Ava_1538 1888079 .. 1888114 +  -2.5   -3.3506   CTTCTTTGCCGATTA    CCGTCCTT-CCTACAG AGAAA CAGCAGCTAAGGACGG    TTGTCAACGTTTCCA  46 92
    Ava_1539 NONE
    Ava_1540 NONE
    Ava_1541 NONE
    Ava_1543 1893356 .. 1893385 +  -5.7  -2.61144   TAAAAAATTTAAGTA       TCTGTAGGGTGGGC ATT GCCCACCAGA-AGA       ATATTTCGGAAATAA  51 44
    Ava_1544 1895702 .. 1895755 +  -9.8  -4.08767   TCTTGCGTCAGGGCT GTCCATAGTCAAGAGTCCAGAGTTA AAGAC TAGCT-TGGACTGTGGACTTTGGAC TTTTGACAACCTGAG  86 73
    Ava_1545 NONE
    Ava_1546 1898379 .. 1898429 + -16.2  -3.55071   ATTGATCCCCCCTAA CCCCCCTTAAAAAGGGGGGAAATG AAT CAAAGTCCCCCTTTTTAAGGGGGA TTTAGGGGGATCTAA 100 173
    Ava_1547 1899969 .. 1899979 +  -5.4  -2.57211   AGCGAATCTCAACAC                 TTGC CAT GCAA                 CTTGTCCCACAAACT  51 483
    Ava_1548 1902429 .. 1902471 +  -3.2  -3.51329   AGCAAAATTAAGAAC CCCTCTCCAACCTCTCCCCG ACG CGGGGAGAGGCTTAAAACCG TTATGGTTAAAGCTA  50 39
    Ava_1549 1903533 .. 1903554 +  -5.1  -3.61988   ATCACAATACTCATC           CGGCTTTCTG TCT CAGTA-GCCG           TTGATTTATCAATCA  59 248
    Ava_1552 1906994 .. 1907014 +  -4.8  -3.25061   TACTCCTGAATTTAC            TAATCCTT CCCAA GAGGATTA            ATTTATTATCTGTGG  53 4
    Ava_1553 1908423 .. 1908458 + -20.8  -4.20516   GTCAATAGTCAATGG    TAATGTAGAGACGTTG CATG CAACGTCTCTACATTA     TTTATTGGGTGCAAC 100 49
    Ava_1559 1920600 .. 1920621 +  -4.5  -3.07113   AGTACTAATTACTAA           TTCATGAAT AACT ATTCACGAA            TTAGCTAGCCTCCTA  50 200
    Ava_1560 1921095 .. 1921110 +  -3.3  -4.36914   TGTGAAATGCCTTAG              TCTGT CTAACA ACAGA               TTTTGTGAACAGAGA  62 26
    Ava_1561 NONE
    Ava_1562 1924068 .. 1924083 +  -7.6  -3.79906   TACGGTCTTGACCCC              CAGCAA GAAG TTGCTG               TTCTTCTGCGGATAA  72 277
    Ava_1566 NONE
    Ava_1572 1944076 .. 1944111 +  -6.2  -3.41327   GTCATTAATAGTTAA    GTGTTGAGTTGAAAAT TATT ACTTCCAACCCAACAC     TTCCTAATTTTCTTG  59 59
    Ava_1575 NONE
    Ava_1576 1947992 .. 1948004 +  -3.4  -3.17194   TGTGTACACTGTAGC                TCTC TGGAC GAGA                TTAAATTAAACCCAT  47 153
    Ava_1578 NONE
    Ava_1579 1950963 .. 1950989 + -13.8  -4.17701   TTTGAATTGGTATTA         TCCCTGGCTTCT CCA AGAAGTCGGGGA         TTTATAGTTTGTGAG 100 249
    Ava_1580 NONE
    Ava_1581 NONE
    Ava_1582 1954300 .. 1954319 + -12.2  -2.94218   CATCTAATAAATAAA            GCACCCTA AAAT TAGGGTGC             TATCTACTAAGCAGT  85 53
    Ava_1584 1956799 .. 1956827 +  -2.6  -4.39877   TCAGAAGAAAAGAAA       TTTAAAGAGT-TG GTAT CATACCCTTTAAA        TTTATTAATTATTGA  60 67
    Ava_1585 1958004 .. 1958019 +  -2.4  -3.98913   GTAGCATCAATTAAG              TGCAGG AGTA CCCGCG               TTCTTTCAATGTGAC  53 460
    Ava_1589 1961865 .. 1961877 +  -2.7  -3.01791   GTAAACGTTTAAAAC                TAGTA AGA TGCTA                TCTTGAAAGCAAAAT  43 37
    Ava_1590 1963180 .. 1963226 + -17.5  -4.08767   TGTCCATAGTCTATA GTCAAGAGTCCAGAGTCAAAG GCTAG CTTGGACTCTGGACTTTGGAC TTTTGACAACCTGAG 100 203
    Ava_1596 1971836 .. 1971857 +  -2.8   -5.5074   CTCCAAAGCAAAAAA           GCGCCCCC GGTTAA GGAGACGC            TTTTTTGTTGAGTTA  77 123
    Ava_1598 1974408 .. 1974428 +  -2.6  -2.54192   ATGACTTGGTGTAGG           CGTTTCACC AATA GGT-AAGCG            GTTGCTCCTGGTGTA  41 217
    Ava_1601 NONE
    Ava_1602 1977822 .. 1977846 + -15.7  -3.14468   ATGACCTCTCCCCAA          ACCCCTCTCCG ACG CGGAGAGGGGC          TTAAATATCCTGAAA 100 131
    Ava_1604 1982782 .. 1982804 + -19.2  -3.53761   AATCAGGGTTTTAAG           CCTCTCCCCG CGT CGGGGAGAGG           TTTGGAGAGGGGTTC 100 145
    Ava_1605 1984045 .. 1984057 +  -3.4  -2.76969   CAAGGTTGGGTTTGA                TTGG ATTTG CCAA                ATTTGACCTCAGTTA  44 7
    Ava_1609 1991859 .. 1991871 +  -6.3  -3.14976   GGGTCGTTAAATAAG                CAGTT GCT AACTG                TAATTTCTATTATTA  58 96
    Ava_1610 NONE
    Ava_1611 2005280 .. 2005293 +  -5.2  -3.70902   GCATTTACAAGTCTC               CGCG CCCCTC CGCG                TTTCACTCTGCGCCC  59 47
    Ava_1612 NONE
    Ava_1613 2020252 .. 2020274 + -13.4  -2.86217   AAACCCCTCTCCAAA           CCTCTCCCCG AAG CGGAGAGAGG           CTTTGAATCTTGCTC  90 89
    Ava_1614 NONE
    Ava_1615 2022565 .. 2022581 +  -7.9  -2.52464   TGCTTCCCGCAGGGT              GCGGAGG TTT CCTCCGA              TGGCTTCGCCAACGC  62 177
    Ava_1616 2023519 .. 2023529 +  -3.2  -3.66486   CAGTTGCAGCATTAG                 TGGC TAG GCTA                 ATTTTTTCGGTAATT  52 19
    Ava_1617 2025972 .. 2025985 +  -4.5  -5.74122   TTAATTTTCTATTAG               TCCGT GTAG GCGGA                TTTTTTTGTGTGGTG  86 375
    Ava_1618 NONE
    Ava_1619 NONE
    Ava_1620 2030822 .. 2030836 +  -4.3   -4.6902   TGAAGAAATTAGTCA               TGACT TTCTT AGTCA               TTTTTCACCTTATAA  68 115
    Ava_1621 2031315 .. 2031328 +  -5.3  -3.88498   ACATTTATTTTTAGG               GATGT TAAA ACATC                TTTAATCTCTAAAAG  63 63
    Ava_1622 NONE
    Ava_1623 2035295 .. 2035309 +  -2.8  -4.13767   CGGTAGCATCCACAC               TACCAG AGG CTAGTA               TTTTGCCGTCGGGAC  57 297
    Ava_1630 2048788 .. 2048804 +  -4.4  -3.52079   CCAAAATGTTCTATT              CCAGCT ACGCG AGTTGG              TTCTATAACATCTTG  52 182
    Ava_1632 NONE
    Ava_1633 NONE
    Ava_1634 2054453 .. 2054469 + -12.3  -3.11709   AATGGGATACAAGCC              CCGTCCT TAT AGGACGG              CTTTAATTTGTGTTA  87 49
    Ava_1635 2055801 .. 2055845 + -10.4  -3.08869   TCTAAAAATATTGCG CTACAAGTATATTAAAAATT GTAAA AATTACTAATATACTTGTAG TATGTGGTTTCTACT  78 99
    Ava_1636 2058672 .. 2058684 +  -7.7  -2.97017   TAATGTCGGCAGGCT                TAGGC AAT GCCTA                TGTGATTGTAAGGTT  65 365
    Ava_1643 2064493 .. 2064510 +  -2.7   -3.2313   TCAACGGTCAACAGT             CAACAAC TATA GTTCTTG              TATATTCGTTTGAAC  45 145
    Ava_1651 2075527 .. 2075542 +  -4.6  -2.66602   GCTTGTTGCCAATAA              CGCCGA GCGA TCGCCG               TAAATTCTTCACTCA  48 509
    Ava_1654 2077418 .. 2077436 +  -7.4  -3.01924   AATTCAGCCGGAACG             CACCGTCT CAC GGATGGTG             TGTTAGGCGCGAGTA  62 177
    Ava_1655 2079856 .. 2079867 +    -3  -3.04501   TTTTACGCTGATAGA                TAGA TTAT TCTA                 TCTTGCACAATTGGT  43 107
    Ava_1656 2080860 .. 2080877 +  -5.7  -3.99806   CTTACGCAAGTGTCA             CAAAAAA TAAT TTTTTTG              TTTGTAGTAAGTTCT  63 149
    Ava_1657 2082013 .. 2082033 +  -5.4  -3.45945   AGACGTGAATGCTCC            CGGTCTTC CCATT GAAGAACG            TTAGTTGTCCATCAA  57 1
    Ava_1658 2082753 .. 2082776 +  -8.9    -3.192   GACGTATTACCAGAC          TCCTCATCC CCTTGT GGGTGAGGA           ATTTTAACTTACTTT  71 57
    Ava_1663 NONE
    Ava_1664 NONE
    Ava_1665 2090410 .. 2090429 +  -3.6  -3.68351   TCTTTTTTTAATGGT            TTTCACTT TTCT GAGTGAAG             TTTCCCTCATCAGCA  54 60
    Ava_1666 2090647 .. 2090657 +    -4  -3.87576   GTGCCACATTCAAAG                 GTTT CAC AAAC                 TGTTTATATTTTTCC  56 54
    Ava_1667 2091337 .. 2091352 +  -2.5  -2.73771   CCTTGTTATGCTTTC              CGAGG GTGCTA TCTCG               TGCTATCTATACTGC  41 128
    Ava_1668 2092372 .. 2092382 +  -5.4  -2.57988   TACGGGTTAATGGCT                 TGGA TAG TCCA                 CTCTTGGTTATGATC  51 284
    Ava_1670 2095647 .. 2095675 + -10.5  -3.48593   ATTCCAGAGTCAATA        GTCAATAGTCA ACAGTAA TGACTATTGAC        TTCTCTGAAAACCTA  82 40
    Ava_1671 2096120 .. 2096130 +  -5.4  -4.08216   ATATTGATAGTCTTT                 GACA GAT TGTC                 TTTTGACAAGCCTAC  65 168
    Ava_1672 2098802 .. 2098829 +  -9.9  -3.16709   AATCTTGATTTTGGA        GGCGACAGTAA ACATTA TTTCTGTCGCC         ATTTTGCCCTTTTCT  77 39
    Ava_1673 2100096 .. 2100125 + -13.8   -2.8507   TGCTTGATTCTGAAC       TGTAGAGACGTT GCATGA AACGTCTCTACA        TCATTGATTGGGTGC 100 76
    Ava_1674 2101946 .. 2101967 +  -2.9  -2.98873   ACGCTGCGCCATCGC           CAGGGACAA GGCT TTGAACCTG            ATCTTTTTCGTAAAT  43 199
    Ava_1675 NONE
    Ava_1677 2104168 .. 2104190 +  -2.1  -3.16323   TGAAGGTTTTTGGCT           CTAATTTTA ATCTG TAAAAATAG           TTCGTAAAAAGTTTT  43 9
    Ava_1678 2105158 .. 2105188 +  -6.9  -3.53012   AGTAAAAAGCACAAA      GTG-GACGGTGTCGG TTT CCGTCAC-GTCTCAC      TTTACAAGGAGGAAA  67 73
    Ava_1679 2106491 .. 2106534 +  -3.4  -4.90778   AAATTCAATAATAAA TCCGACTAGT-GG-TGATTT CCCCAA AAATTATCCTACTAGCCGGA TTTTCTTTACCTCCG  70 349
    Ava_1680 2108217 .. 2108232 +  -6.2  -3.80133   AAATGCAAAAGTAAC              CATCAA TACT TTGATG               TGTTTTGTCGAAGTC  63 162
    Ava_1681 2109564 .. 2109578 +  -2.8  -3.29471   CCTCCATCTAAAATC               CCAAAA CTG TTATGG               TTAGTCTCCTGGAAA  46 157
    Ava_1682 2111085 .. 2111099 +  -2.1  -3.98113   TTAACCAAGATGGTC              GTC-GC TGGC GCAGAC               TTTAATTAGTCATTA  51 6
    Ava_1683 2112702 .. 2112727 + -11.9  -4.27584   TATGGCTGAATTAAA         CCCCGGTTTCT TCAA AAAAACCGGGG          TTTTGAGTTGAAAAT  93 89
    Ava_1684 2114145 .. 2114170 + -17.7  -4.35926   ACTGAATTAAATGAA         CCCCGGTTTTC TTAA GAAAACCGGGG          TTTTAAATTTAAGCT 100 181
    Ava_1688 2117704 .. 2117725 +  -2.5  -2.50195   CACCTACTAGAAATA           TTGT-AAATT TTA AATTTAACAA           ATATTAATAATAAAT  41 103
    Ava_1689 NONE
    Ava_1690 2119814 .. 2119826 +  -7.7  -3.56568   TTACCAGTGCATCAG                GGGAA ATC TTCCC                TTTACCCCGTCCTTG  68 204
    Ava_1694 2124592 .. 2124626 +   -18  -3.55563   TTGAAAATATTTAAG     TATCTGTAGGGTGGGC AAT GCCCACCCTACGTATA     TTTCAGAAATCAAAT 100 310
    Ava_1696 2127106 .. 2127123 +  -7.7   -2.6583   AGCCATACAAAAATC             TAGCGCC TAAA GGTGCTA              ATATTTCCATCATTA  60 488
    Ava_1706 2138401 .. 2138418 +  -6.3   -4.5032   TTGAAATTTATGTTT             GGCTAAA TATG TTTGGCC              TTTATTATTCATCTG  73 54
    Ava_1708 2142340 .. 2142375 +  -6.8  -2.73468   GCAGGCGAAATCGTT    AGCGATCGCATTAATG GCAG CAATGAGGCGATCGCA     TCCTTCCGCATCTTG  56 430
    Ava_1710 2146490 .. 2146502 +  -4.9  -3.59979   GATACTAGTGACAAA                CTAAA CGG TTTAG                TTTCAAATCCAGGGA  57 177
    Ava_1711 NONE
    Ava_1712 2148025 .. 2148039 +  -3.6  -3.65902   TAGCATAAGGACGGT               TTTTTG GAT CAAAAG               TTTCGGTAAAATAGC  53 422
    Ava_1716 2154743 .. 2154774 + -10.4   -3.1577   AGGGATGAGAAATCT      GGTAATGGGTAATA GTCC TATTACTTATTACC       TATTACCTATTACCT  79 79
    Ava_1717 2155598 .. 2155639 +    -3  -4.72272   TTTCATCATTCCTCT TTTAGCGATCGCC-CCTTG AATTA TATGTAGGCGATCGCTTAA TTTTTGCTCCCAAAA  65 68
    Ava_1718 2157265 .. 2157296 +  -6.6  -3.80516   TAATTTGGAGTTAAT      TGCCGGGCTGAAAAT TTC AATTTC-GCCCTGCA      TTTGCTCAATTAATT  67 155
    Ava_1720 2159124 .. 2159145 +  -4.3  -2.51464   CCGCAGGGGCAGAAC           CAGTGGCGG TAGG CAGTCGCTG            ATTCATAGATGATAA  47 3
    Ava_1723 2161972 .. 2161983 +    -3  -4.50358   AATCGCATCAACAAA                TCTT AAAC AAGA                 TTTTAGTATTTGCCT  60 20
    Ava_1724 2163415 .. 2163449 + -13.8  -2.51702   TTTTTTACGAATAAC     CTCCATATAATCACTT CAA GAGAGATTATATGGAG     ATATTGATACTGTTA  91 82
    Ava_1725 NONE
    Ava_1726 NONE
    Ava_1727 NONE
    Ava_1728 NONE
    Ava_1729 2165160 .. 2165172 +  -6.3  -3.72985   AAATTAGGCATAGTT                TCCTA CTG TAGGA                TGTTTTGAGTCTCTG  63 78
    Ava_1730 NONE
    Ava_1731 2167011 .. 2167027 +  -2.1  -2.82082   AATTATTGTTGGGTA              GTACCGC AAG GCGGAAG              TCATTAGTCATTAGT  41 25
    Ava_1732 2167934 .. 2167952 +  -4.6  -4.49311   GTATGAGTAACAACA             TCAGAG CGCGTTC CTCTGA             TATTTTTTATTTGTA  66 475
         aat NONE
    Ava_1735 2169029 .. 2169045 + -13.7  -3.40071   CATAAAAATTAGTAG              GGTGGGC ATT GCCCACC              TTATCAATATCAATT 100 112
    Ava_1737 2171555 .. 2171582 +   -15  -3.38415   GATAAGAATCTCAAG        CGCAGATGAACG CCTG TGTTCATCTGCG         TGTATTTGTGGTTCG 100 36
    Ava_1738 2171910 .. 2171934 +  -8.8  -2.80091   GATTTGATTATTTTG          CAGAATATTA CATAC TAATATTCTG          GTTGATTTTGGGAAT  69 58
    Ava_1739 NONE
    Ava_1740 NONE
    Ava_1741 2174844 .. 2174858 +  -2.9  -4.30995   TTAGTGGGTTATAGA               TTGTA CAAAA TACAA               TTGTTTTATCCCCAG  59 383
    Ava_1744 2176648 .. 2176670 +  -4.8  -3.77111   TTACCAATTACTGGC           GCACTTAAGG AAA CTTTTGGTGC           TTCTGGTTTTTCCTG  59 66
    Ava_1749 2183681 .. 2183691 +  -3.2  -3.63515   AAATGCTGGCGCTAC                 GGGA TTT TTCC                 TTGTTGGCGCTAGCC  50 83
    Ava_1751 2186393 .. 2186429 +  -4.6  -4.04318   GGAGCGAACCAGCAA   GAACACCGA-GAC GAAACACGGCCA GTCGTCGGTGTTC    TTTCTGATCTATAGG  61 160
    Ava_1760 2194651 .. 2194661 +  -2.6  -3.77927   AGATAATTTTTAAAA                 TTTA ACT TAAA                 TATTTTCCTAATTAG  50 69
    Ava_1761 NONE
    Ava_1762 NONE
    Ava_1763 2197642 .. 2197664 +  -4.2  -5.00616   TTATTCTTAGTCGCG           GGTAGTTTTT GCC AAAAACTCTC           TTTTTTGAAGGAAGC  74 190
    Ava_1769 2206984 .. 2206994 +  -5.4  -3.85878   ATTTGATTGATAATT                 TTGC GCT GCAA                 TTCTTGATATTGTTG  61 330
    Ava_1773 2212971 .. 2212993 + -16.4  -3.53444   GAGTGGGACTCAAAG           CCTCTCTCCT GCG AGGAGAGAGG           TTTGGAGAGAGGTCA 100 267
    Ava_1774 NONE
    Ava_1775 2214439 .. 2214468 +  -3.7  -4.43272   ATTGGGGACAAAAAA       GTAAAAAGTAAAA AGGT TTTTTCTTTTGAC        TTTTGCCTTTTGACT  63 43
    Ava_1779 2220140 .. 2220150 +  -5.4  -3.35996   GGTGAGTTTGTCGGT                 GAGA GGA TCTC                 TTCTGCCTAAAGATA  55 435
    Ava_1781 2222606 .. 2222662 +  -5.8  -2.91255   AGTCCAAAGTCTGTA GGGGCAGGTTCAGCGATATGCTCG AATCATTCA CGAGTCTTTTGCTCAACCCGCCTC TACTGTTTGTCATAA  55 140
    Ava_1783 NONE
    Ava_1784 2227583 .. 2227612 +  -7.3  -4.18018   CAATTATTAAAAAAG       GCAATTCATTAAT CAAA ATTTATGAGTTGC        TTTTCGGTGAACAGC  73 14
    Ava_1788 2233146 .. 2233203 + -21.7  -3.80697   GTTTTGGTGTAGTCA GTTGTCAGCTGACAGTTGACAGTTGAC GATG GTCAGTTGTTAACTGTCAGTTGACAAA TTCTCTTAATTTCCT 100 29
    Ava_1789 2234580 .. 2234595 +    -4  -4.32177   AAATCTGGACACAAG              GGAAGA TATT TTTTCC               TTTGTTGTGGAGTGA  63 278
    Ava_1794 2237633 .. 2237645 +  -2.7  -4.74132   GCGGCTGATACTTGA                TACAT ATC ATGTG                TTTTTAGTCAAGTAT  65 33
    Ava_1795 2239455 .. 2239502 + -17.3   -2.7693   AATAGATAGAAAATA GTAAGCGATCGCTTTCTAATT ATCACA GATTAGAAGGCGATCGCTTTC ATCTTTAATTTGACC 100 40
    Ava_1798 2242597 .. 2242646 +  -5.9  -3.01712   ACCCTTCTGAGGGTG GTCAATAGTCCACAGTCCAAAAAC CTT GATTTTG-ACTATTGACTACTGAC TATTGACAAAAAAGC  56 123
    Ava_1799 2243762 .. 2243775 +  -4.5  -3.90112   AAGAACGCAAGACTC               CTCCT TCCA AGGGG                TTTGGTTCACCAAAG  59 237
    Ava_1802 2247322 .. 2247343 +  -2.3  -5.00895   TGACCACTGACAAAA           CTCTA-TCCC CTT GTGAGTAGAG           TTTTTATATCATCGC  66 170
    Ava_1803 2249826 .. 2249843 +  -4.1   -3.9279   GGAGACCACCAGGAA             TCTGCCT TTAT AGTCAGA              TTTGTGCCATTCCAT  59 298
    Ava_1805 2250985 .. 2251011 +    -6  -4.20367   GTGGCTGATATTCTC         TAAAAAATGCCT AGC AGCCATTTTTTG         TTGTTTATTAACGAG  69 33
    Ava_1806 2251241 .. 2251261 + -11.9  -4.63993   GTGTTTTATTTTTTA            GGGTGTACG TCT TGTACACCC            TTGTTTTTTAGGCTT 100 69
    Ava_1813 2258709 .. 2258725 +    -3  -3.58269   GTAAAAAGATAAAAA              CTGTTT TTCAT GAACAG              TTTAGCGATCAATTC  48 118
    Ava_1814 2261648 .. 2261662 +  -5.7  -5.75342   TTTTACCTAGTGCGC               TTCCC AGTTC GGGAA               TTTTTTTTGGGCCGA 100 179
    Ava_1817 NONE
    Ava_1818 2265268 .. 2265282 +  -2.1  -4.58395   TTGTTGAACTTGGAT               TTGCG ATAAC TGCAA               TTTTTGCCCACTGAG  63 263
    Ava_1820 NONE
    Ava_1821 2268054 .. 2268069 +  -6.2  -3.56568   GTTTAGTGAGGATTT              TTAAGC GATC GCTTAA               TTCGTCTTTTAATGT  61 299
    Ava_1823 NONE
    Ava_1824 2270644 .. 2270670 + -12.4  -3.84931   AAGATAATTCAAAAA         TCCCCGACTTTT CCA AAAAATCGGGGA         TTTCAATCTTTGTTC  93 34
    Ava_1827 2275254 .. 2275276 + -11.3  -3.15544   TAGAAATTGACATCC          TCCCCG-CCG TGAA CGGTCGGGGA           TTCCTAAGCCTCACG  80 426
    Ava_1830 NONE
    Ava_1831 2278504 .. 2278517 +  -5.3  -3.88787   TCGGCGATCGCCACT               GGATA ACCA TATCC                TTTCTGCACCTGTGC  61 244
    Ava_1834 2282393 .. 2282415 + -14.2  -3.74361   TTTCCATGTGAAAAA           GCAGGGGGAA ATC TTCTCCCTGC           TTCTTAATAAATCTC 100 52
    Ava_1835 2282886 .. 2282897 +    -3   -3.0247   GTCAATCTGTCAGGA                TATC GGGG GATA                 ATTTATCTGAGAATT  43 98
    Ava_1836 2284344 .. 2284356 +  -4.8  -3.90097   CATTAGCAGCGTTTT                GCTG GGGAG CAGC                TTGTATTTCTCCAGT  59 460
    Ava_1840 2289227 .. 2289249 +  -2.1  -3.37589   CCAAATAATCCTGAA          TTCCC-ATTT AAAT GAATCGGGAA           TTATGCGAATTTTTG  45 54
    Ava_1841 2294661 .. 2294672 +  -4.4    -3.484   TACTTCTAGTAAGTT                GCTT AAAA AAGC                 TTGTAATCTCATACG  52 232
    Ava_1843 2296518 .. 2296530 +  -9.1  -5.83226   AGAAATGATACAAAG                GGGCT TCT AGCCC                TTTTTTTATTAGGTT 100 276
    Ava_1844 2298066 .. 2298076 +  -6.8  -4.42386   CCTGAAATACAAACA                 GGCA TTT TGCC                 TTTTATCAATAACAG  76 139
    Ava_1845 NONE
    Ava_1846 2299253 .. 2299263 +  -5.4  -3.67989   CAACTCTGGATTTTT                 CATC TTA GATG                 TTTGACTAAGGTTTT  60 64
    Ava_1847 NONE
    Ava_1848 NONE
    Ava_1849 NONE
    Ava_1850 NONE
    Ava_1851 2309768 .. 2309792 + -10.7   -5.2112   TCACAAAACAGAATA          CCGCCTATCTT TTG GAGACAGGCGG          TTTTTTAATGCTGTT 100 470
    Ava_1858 NONE
    Ava_1859 NONE
    Ava_1860 2314036 .. 2314070 + -10.1  -5.00616   ATTTTCATATCTCAT    CTTTAACCCCTTTCCG GCGG CGGAGAGGGGT-AATG     TTTTTTAAACGCAAA 100 69
    Ava_1861 2314525 .. 2314538 +  -2.3   -3.4331   TGATAGGGTTATGAA               GGCGA TCGC TCACC                CTTTTTACTCAAAGT  45 146
    Ava_1862 2315579 .. 2315592 +  -2.4  -2.57294   ACATTTGCTTGTAAC               CCTA GCGGTG TAGG                CTTCCTATGGCTATT  40 87
    Ava_1863 NONE
    Ava_1864 2317034 .. 2317051 +  -3.5  -4.01381   CAAATAACGTTGTAC             TTGCTGTT CTA AAC-GCAA             TTCTTTCAGTTGAAT  58 67
    Ava_1873 2326885 .. 2326915 +  -8.3  -4.10781   AGTTCGTAGATAGAA      TGGGGCAGTCC-TA CAGT TATGGGCAGCCCCA       TTTCTGTGGCTTCTT  79 321
    Ava_1878 2331311 .. 2331337 +  -5.2  -3.12505   AATAGAGGAACAAGC         GTTAACCGTTGA CTG TTAACTGTTGAC         TGTTGACTATGGACT  53 36
    Ava_1879 NONE
    Ava_1880 NONE
    Ava_1881 2333557 .. 2333567 +  -3.2  -6.14618   TACTAACAATTCAAT                 TGTC AGG GGCA                 TTTTTTTATTTTGTA 100 201
    Ava_1882 2336698 .. 2336710 +  -2.7  -3.39923   AACTCACCGTTCGCG                TAATC GGG GATTG                TTAGATTTTACTAGT  46 342
    Ava_1883 2337223 .. 2337239 +  -2.3  -3.29854   AAATACCTGGTATTG              TGAGT GTAAATA ACTCA              TCTTCTCAATATTTT  45 233
    Ava_1884 2338363 .. 2338375 +  -4.9  -3.77721   GAGTATTTATAATGA                TTGAA ATT TTCAA                TTATATTGATTGATT  59 384
    Ava_1885 2339391 .. 2339415 +  -8.7    -4.614   CCTAAATTCAAAAAA          GTTGCTTTTAA AAA TAAAAAGCAAC          TTTTATATAATTCCC  90 59
    Ava_1895 2355158 .. 2355183 +  -5.5  -4.11235   GTACCACAGGGATAA         GTAGCAACT TCTCCGTT GGTTGCTAC          TTTCTCTACTGGTTG  65 116
    Ava_1898 2358421 .. 2358434 +  -2.3  -4.88293   TGGTAAACTAAACTT               CGGTG CGAT CGCTG                TTTCTTTTTCGGCTT  66 451
    Ava_1901 2362194 .. 2362215 +  -7.9   -4.0174   TATAGCCTATTTCTA           GGGGCGTAC AGAT GTTCGCCTC            TTTATGAATTCTATT  76 74
    Ava_1902 2363235 .. 2363246 +    -3  -3.86909   TCATCTATTTATGGG                TAGA TTAT TCTA                 ATTTTTTATTGGAAT  52 69
    Ava_1903 2363778 .. 2363796 +    -6  -5.32699   CAATTTTTTTTGCAA             GATGGGTG AAA TATCCATC             TTTTTTAGTATTTAA  89 108
    Ava_1904 2366809 .. 2366827 + -13.2  -3.33483   GCGGAGATTTGTACA             GACGTAGC GGT GCTACGTC             TTGATAATTTAGCTG  95 260
    Ava_1908 2372509 .. 2372535 + -14.6  -2.90941   AGGTTATTCTCCTGA         TAGCCGACTTTT TTA AAAGGTCGGCTA         TCTATGACCTATCAT 100 107
    Ava_1911 2374812 .. 2374836 + -12.2  -3.72324   ATCAGACTTATAGGG          GAGGGCGATC TGTGC GATCGCCTTC          TTATTGATGAAAATC  93 127
    Ava_1912 2375969 .. 2375979 +  -5.4  -4.57353   GGTGACGAATTTTAA                 CCAT AAG ATGG                 TTTTATATGCTACAA  73 202
    Ava_1913 2376758 .. 2376768 +  -6.8  -2.56259   GTCGGTGACTCGTCG                 GCAG ATA CTGC                 ATATATTATTGAGTG  57 78
    Ava_1914 2377547 .. 2377564 +  -4.7  -3.33492   AAACAACGTTGTAGT             CATCCGC ACCT GCGGGAG              TTCTGGACTCAATAA  53 155
    Ava_1917 2381712 .. 2381723 +  -2.2   -2.5474   TCTTCTTTTTTGATA                CTTG CAAT CAGG                 GTCTTCTAGATAAAA  40 132
    Ava_1919 2383545 .. 2383557 +  -4.9  -3.76534   AATTCTGTTAAGATT                CTTTT CAT AAAAG                TTTAAAATTTGTTAC  59 255
    Ava_1920 NONE
        ppnK NONE
    Ava_1922 2386526 .. 2386539 +  -8.1  -2.89039   TTTGGATGAAGAAGA               CGCGA TTAA TCGCG                TCTCTACGGATGGTT  66 160
    Ava_1923 2387642 .. 2387653 +  -4.4  -3.00565   CTAGATGAAATGACG                GCTA AGAT TAGC                 TATAATTCTCTAGTT  50 383
    Ava_1924 2388138 .. 2388163 + -10.5  -4.59424   ACAAGCAAACTAGAA         GAGCGAGTTGG ATGA TTAACTCGCTC          TTTTAATTTAGCTTT  95 148
    Ava_1928 2393421 .. 2393433 +  -4.9  -3.90464   TTATTTAACAAAGCT                TAAAG TTG CTTTA                TTATATTATTTACCA  61 142
    Ava_1929 2393832 .. 2393859 + -18.6  -3.09718   AATCAATTTAGTAAA        TGGGGGTGGAAA AAGT TTTCCACCCCCA         TAATTTTGGCAATTA 100 183
    Ava_1934 2405016 .. 2405027 +    -3  -3.60762   TGGTGATAAATTTGT                TGAA AAGA TTCA                 GTTTTTTGGCGAATG  51 398
    Ava_1936 2407717 .. 2407762 +  -5.6  -3.83675   GCATATTTTGACAAC TAGAACATCAACAATTTCTG TATGTC TGGGAACTGCTGATGTTCTA TTGTTGATTGGATTG  63 459
    Ava_1939 2409157 .. 2409175 +  -5.2  -3.59262   GCTTCTGGGTTGGCT             TGGCGTAG TTT CTCTGCCA             TTTCGGGGTCTAAAG  59 422
    Ava_1941 NONE
    Ava_1942 2417021 .. 2417043 + -13.4  -3.53761   AATCAGGTTTTTAAG           CCTCTACCCG CGT CGGGGAGAGG           TTTGGAGAGGGGTTC 100 454
    Ava_1943 2418504 .. 2418519 +  -6.2  -2.92192   AAATATAAAGGTTGG              TTGAGT TAAT ACTCAA               TATGGTTAAGTGAAA  55 40
    Ava_1944 NONE
    Ava_1945 2420760 .. 2420784 + -11.5  -3.33737   CAATAGTTTATAGAT          CACCGACTTTT TAA AAAAGTCGGGG          TTCTGAGCGTTCATA  85 42
    Ava_1946 NONE
    Ava_1947 NONE
    Ava_1948 NONE
        folE 2424547 .. 2424568 +  -6.7  -3.41084   ATAAAGATGAATGTG           GAGATAAAA GATA TTTTGTCTC            TGTGTTTATATCTAT  62 424
    Ava_1951 2426216 .. 2426237 +   -13  -4.93696   ACCTATTACCGAAAA           CACCGCCC ACAAGG GGGCGGTG            TTTTTCATCTTTGCC 100 95
    Ava_1957 2434289 .. 2434338 + -10.3  -5.06414   AGGAGTACAAAATTC AAAATTACTAGATACCCGACTTCT TGA AGAAGTCGGGTATCTA-TGGCTTG TTTTTATTGCGCCAA 100 91
    Ava_1960 2437438 .. 2437450 +  -4.8  -2.92003   GTCAATAGTCAATAA                GGTG ATACG CACC                TATATCAAATATTAT  50 26
    Ava_1961 2438215 .. 2438225 +  -3.2  -3.04144   TGTGAAAGAACAGTT                 TGCT GGT AGCG                 TATTAAAACTAGGAC  45 72
    Ava_1962 2439206 .. 2439223 +  -7.1  -2.89965   TTTGCTTTTTACCAA             TATCGTT ATAA AACGATA              ATTTGCTCCTCTATT  61 221
    Ava_1963 NONE
    Ava_1964 2441732 .. 2441761 + -12.3  -2.89569   CACTTTATTCTGTAC       TGTAGAGACGTTG CATA CAAAGTCTCTACA        TCATTCATTTGGCGC  84 157
    Ava_1967 2444238 .. 2444253 +  -4.8  -5.76633   ATACCGAGCAAATTC              TCAAAA AATT TTTTGA               TTTTTTTCTGTCTAC  88 223
    Ava_1968 NONE
    Ava_1969 2446074 .. 2446088 +  -8.6  -2.70946   AATGCGTCGGTCATT               CAGCTT CAA AAGCTG               CTCTTTATAGAAAGC  63 320
    Ava_1972 2447386 .. 2447412 + -13.8   -3.4149   GCGAAGCGACTTGAC         TCCCCGACTTCT TCA AGAAATCGGGGA         TATTTAGCATTAGAT 100 152
    Ava_1977 NONE
    Ava_1978 2453583 .. 2453594 +  -2.2  -3.66178   AGTATTGTTTCTCTG                CGTA CCTC TGCG                 TTTAAGATTCAACCC  49 40
    Ava_1979 2454564 .. 2454596 +  -9.4  -3.09878   AGATTTAAGCTAAGA      GGTAATAGCAAA AATTCTACC TTTGCTATTACC      TGTTAAGTAACTCAC  74 33
    Ava_1980 2461067 .. 2461082 +  -4.7  -3.98075   TCTCTAGTCGATTTC              CCAGT AGCTCA ACTGG               TTCTTTCACTACTCT  61 416
    Ava_1987 2469033 .. 2469045 +  -6.3  -3.27774   TTTTTCTGCCCTCCA                GGTAA ATT TTACC                TTGGTAGTTAAAATC  58 458
    Ava_1989 2470823 .. 2470840 +  -2.7  -2.66733   TTAGCGCTCGGCATT             TTCTAGC ATTA GCTAAAA              TGCTGTCGATTGAAA  41 262
    Ava_1991 2473136 .. 2473156 +  -9.8   -4.2535   TTTTTACAAATTAAA            TGGGGAAA CGTGA TTTCCCCA            TTTTCCATATCATCT  86 58
    Ava_1993 2475570 .. 2475591 +  -2.2  -3.93695   CATTTAAAACTTCGG           CGACGTTA TGAGCC TGACGGCG            TTTGTCAATAATCGC  53 443
    Ava_1995 2479401 .. 2479415 +  -3.6  -2.77895   AGCGCCAACAGTGTA               TTACAA TAT TTGTGA               GTTCTTAGCGATCAA  46 107
        bioD NONE
    Ava_1997 2480863 .. 2480884 +  -3.1  -3.54459   AATTTTTGGGTTTAT           TTAAACAAT TTTA ATTGTGTAA            TTTAAACAAGATTAA  50 134
    Ava_1998 NONE
    Ava_1999 NONE
    Ava_2000 2483461 .. 2483476 +  -3.3  -2.62078   AGGAAGCGGGGACTG              GGATT CTTTTC AATCC               ATGTTCTATCCTTGA  43 43
    Ava_2001 2484180 .. 2484203 +    -6  -5.63517   TCCAGACATGAAAAA          GCGGGTGAGAT ATC ATATC-CCCGC          TTTTTTGTTTGACAA  91 188
    Ava_2004 2487011 .. 2487022 +  -5.8  -3.36878   CGAATCAAGATTGCG                GCTC AATT GAGC                 TTGTAAATCGCTAAC  57 314
    Ava_2006 2489750 .. 2489788 +  -6.3  -4.11664   CTGGGCAGCTATTTA  GGGATAGAT-AC-TTCG CAGTAAC CGAATGTCATCTATCCC  TTTAATTATTGTGGA  67 228
    Ava_2009 2492933 .. 2492943 +  -5.4  -3.02293   TGTAGTATGAATCAC                 CTGA GAT TCAG                 CTTGTTTAGCTTTAC  52 400
    Ava_2011 NONE
    Ava_2012 2494546 .. 2494567 + -13.1  -3.78067   AAAAGCAAAACAAAA           CCCTAACCA CAAA TGGTTAGGG            TTTCAGTTAAATATT 100 44
    Ava_2016 2496661 .. 2496671 +    -4  -3.31263   TCCTCATAGCCTGCG                 GAAA GGA TTTC                 TTCTGGGAATGGGGT  50 42
    Ava_2018 NONE
    Ava_2019 NONE
        glgC 2502406 .. 2502425 +  -2.8  -3.72576   AGCAGTCAACCCTCC            GG-GTACTC TTC GAGAACTCC            TTTCCTACGGAACGC  50 43
    Ava_2021 2503091 .. 2503103 +  -3.3  -3.92097   GCCCTGACCCAGTGA                GCGTG AAC CACAC                TTGATTTTCTTTATT  55 9
    Ava_2022 2504282 .. 2504339 +  -9.1  -2.54946   ACTTGATTTTTAAAA C-GTAGGGTGGGCATTGCCCATCGGCTC ATG GTTTTAGTGGGCATTGCTCACCCTACAG ATGTTGATAATTTTT  68 78
    Ava_2025 2508329 .. 2508339 +  -5.4  -4.31166   GGCGATCGCCTTCCT                 GCTT ACA AAGC                 TTTATATATTTATCC  67 122
    Ava_2027 2510787 .. 2510799 +  -3.5  -2.64942   ATTCCTGCAAGCAGA                TTAAT ATG ATTAA                AGTTTTATTAGTAGA  43 17
    Ava_2028 2511835 .. 2511845 +  -2.4  -5.63103   ATTACCGCACCGTAT                 GGCG CAT CTCC                 TTTTTTTGCTTCGGC  82 409
    Ava_2030 NONE
    Ava_2031 2513129 .. 2513153 +  -8.6  -3.09516   TTGAAGAATAAACCA          GCGATCGC CATTTTACT GCGATCGC          TTACCTCATCCCCAC  70 73
    Ava_2033 2516441 .. 2516460 +  -4.4  -4.19472   CCCATTACCAAATTA            TCAT-ACCT TTT AGGTGATGA            TTTTAACCTATGTTA  63 98
    Ava_2036 2519201 .. 2519238 +  -7.9  -2.61912   AGCAATTTTTGTCAT   TTCT-GGGAGATAACTAG ATT TTAGTAATCTCCCAAGGA   CTTATCCATCCATGC  63 46
    Ava_2038 2521195 .. 2521239 +  -5.9  -4.28049   AATTGCAATTTGATA GTCCTGAAC-TCTGAGTG GGAAACATAA TACTCAGTTGTTCAGGAC TTTTGCCATTTTGGG  69 113
    Ava_2039 NONE
    Ava_2041 2527307 .. 2527317 +  -3.2  -2.57243   CAGATGTCAGCTTTG                 CTAG GAA CTGG                 GTATTGTCATAATAG  42 250
    Ava_2043 2528881 .. 2528899 +  -2.5  -2.70022   TTGGATGGCCTTAAA            TATGCAGC GATC GCTG-ATA             ATTGTCTAAACTGCA  41 27
    Ava_2044 2529506 .. 2529524 +  -2.3  -2.68338   TGGAAACCCTCCCGC            AGCGCTGG TTCA CC-GCGCC             TAACTTTGCGTTCCT  40 113
    Ava_2047 2535521 .. 2535546 +  -2.5  -2.97381   CCCACCATATCCGGG         T-TTTGGTGGGC AAT GCCCACCCTACA         TATACTTACTGTTGT  43 91
    Ava_2050 2540094 .. 2540116 +  -2.7  -5.06816   GCAGCTGCATAATCA           GCATCAAAA TCAAC TTTCGGTGC           TTTTTCTTCACCACT  70 438
    Ava_2052 2541302 .. 2541329 + -17.2  -3.90922   ACTTTATTCTTTACT        GTAGAGACGTTG CGTG CAACGTCTCTAC         TTATTTGGCGCAACT 100 371
    Ava_2053 2542892 .. 2542905 +  -8.1  -2.87931   AGACAAATGTACAGA               CGCGA TTAA TCGCG                TCTCTAACAACTAAC  66 92
    Ava_2054 2543297 .. 2543314 + -11.3  -5.72254   ATAATTGCTGATAAG             CCAGGGT TAAA ACCCTGG              TTTTTTGTTGTTTGC 100 83
    Ava_2055 2544318 .. 2544329 +  -5.8   -3.5556   AAGGTTTCAGCATAT                CCTG AACT CAGG                 TTAATTTAAAATTTC  61 155
    Ava_2056 2545868 .. 2545890 +  -2.6  -4.06419   CACCACACGTAATTG           GTAATCGGTA ATT TACCGAAAGC           TTATTTATGGGGAAA  55 15
    Ava_2057 2546815 .. 2546828 +  -2.3  -3.49924   TCGGAGATGAAAAAG               CCGTC TTGA GACTG                TTCTAATACTTTCAG  47 345
    Ava_2065 2558183 .. 2558213 + -13.4  -5.30339   TTGATTAATTAACTA       TGTAGAGACGTTGT ATT ACAGCGCCTCTACA       TTTTTATATTTTGAT 100 52
    Ava_2068 2561436 .. 2561455 +  -3.4  -2.59431   GTCACCATCAGGCTA            GCCCAAGC AGTT GCTCCGGC             TACGTTGTAAGCAAA  42 275
    Ava_2070 2562927 .. 2562938 +  -4.4  -2.91924   AAAGCTTGTTTTTAA                TGTC AAGT GACA                 ATTTCTAACCCATAA  48 245
    Ava_2073 2565873 .. 2565891 +  -5.2  -3.47573   TAATCGTTGTAGACC             CGCGCCAT GTC ATCGTGCG             TTCTCCTGTGGCTAA  57 492
    Ava_2076 2568128 .. 2568140 +  -3.3  -4.43272   CGAGAACGCTACGCG                AACCC GTA GGGTA                TTTTGAATTTTGAAT  62 171
    Ava_2077 NONE
    Ava_2078 2570633 .. 2570666 + -10.3  -2.87564   TGACAAGGTGATATA     CTCCCACACTTGGTG CAAA CTGTAAGTGTGGGAG      TATATCACCGAATCC  77 30
    Ava_2079 2571486 .. 2571502 +  -5.1  -3.32704   CTTGAACCCACACGA              CCGTTTA AGG TCAACGG              ATTTTCATTCTCTTG  55 195
    Ava_2080 NONE
    Ava_2081 NONE
        trpA 2573696 .. 2573714 +  -5.3  -3.79687   TTACAAAAGTATAAC             GGTGTAG TTTTT TTACACC             TATTTTGTGGACAAT  60 59
    Ava_2083 2574884 .. 2574910 +  -3.7  -4.62302   ATCTTCTAGGGCTTT         GTTGATGTCAT TAAAC AAGGCATCAGC         TTTTTGCCAATCTTG  67 356
    Ava_2085 2577236 .. 2577259 +  -6.1  -4.89519   ATCGCCTAGCGTAGC          CCAATAAGT CATAGA ACTTGTTGG           TTTATTTTCTCTTGT  80 51
    Ava_2087 NONE
    Ava_2088 2579420 .. 2579442 +  -4.8  -3.06696   CTGGGGCGATCGCCT           GGATTAATCC CAA GGATAAAGCC           TCTATTCCCCAAGCA  50 496
    Ava_2090 2582967 .. 2583025 + -12.5  -2.81509   GATTTCTGAAATATA -C-GTAGGGTGGGCATTGCCCACCGTATC ATG GTTTTGGTGGGCATTGCCCACCGTACAGA TACTTAGATATTTTC  86 481
    Ava_2091 2584845 .. 2584866 +  -6.7  -3.95324   GTCCATAACCCGTGA           GTTGCT-AGT AGC ACTTAGCAAC           TTATTGTTGGAAATC  69 514
    Ava_2093 2587709 .. 2587735 +  -2.2  -2.80307   AGTATTGCGTAAGCC         CAACTGCACAGT CAA AATGTACAGTGG         TATCATCACGATTTG  41 455
    Ava_2098 2592642 .. 2592661 +  -4.4  -5.06414   GCACTTTACCCTTTT            TCTTAGGTA TAT TACC-AAGA            TTTTTCTTGGCCAAA  74 338
    Ava_2101 2596589 .. 2596607 +  -5.3  -2.87132   GTACCAACTCATTAA             TGGCGTA GCAGA TATGCCA             TGTATAACGACAGAA  50 252
    Ava_2103 2599705 .. 2599721 +  -3.6  -2.63555   AACGGCACTTTTCAG              GGGGGC TTGAT GTCCTC              TAAATTCTGTGAGTA  44 399
    Ava_2107 2606837 .. 2606850 +  -8.1  -2.89039   CAACAGTGAAGAAGA               CGCGA TGAA TCGCG                TCTCTACAGATGGTT  66 70
    Ava_2108 2607785 .. 2607824 + -10.2  -4.34402   TGCGGTCGGAAAATC  TGACTCATCTATGGATAT GATT GTGTTCATTGATGAGTCA   TTTTGCTGTCCGAAG 100 73
    Ava_2110 NONE
    Ava_2111 2613114 .. 2613142 + -10.5  -4.59944   GCATAAAACTTAAAA        TAAACCCAACT CACTACA AGTTGGGTTTA        TTTATTTCTCCTAAT  95 35
        dapF NONE
    Ava_2113 2615723 .. 2615735 +  -2.7  -3.91897   AAGGTCGATTGCTGT                TGTTT TGT AAGCA                TTTATCGATGCCAGG  54 206
        surE 2618254 .. 2618269 +  -3.2  -2.77899   TCCCCTAGTTAGTCT              GAGAGT CATA ACTCAC               TGCTTAGTAAAAAAC  44 79
    Ava_2117 2619568 .. 2619580 +  -6.3  -3.28924   GTCAGCGCCAGAATC                TACCT GTA AGGTA                TTATGCGACGAGCTG  58 94
    Ava_2118 2620895 .. 2620934 +    -8  -4.38927   GGAACACTGTAAATA  CAGGAGTGGGGAATAA GGCATAGG TTATTCTCCATTCCAG   TTTCTTATATGAGGA  82 203
    Ava_2119 2621987 .. 2621998 +  -2.2  -3.06162   ATTCCTTAATCTGCT                TGAG TTTG CTCG                 TGTTAGGATCGCCTA  42 32
    Ava_2120 2622349 .. 2622367 +  -4.6  -3.12505   AAAATTTACGCGACC             TTGCCAAA AGA TTTCGCAA             TATTCGCTCTGACGT  51 82
    Ava_2123 2623464 .. 2623477 +  -5.3  -3.28783   GTAAACTGACTAAAT               CAACA TTTT TGTTG                TTGAGTTAATTTTCA  55 200
    Ava_2124 2626420 .. 2626461 + -16.8  -4.58283   AGATAAAATGTTTCA CGCAAAGGCGCTAAGACG CAAAGT TGTCTTAGTGCCTTTGTG  TTTTTGAACGCATTC 100 54
    Ava_2125 2629170 .. 2629180 +  -5.4  -2.54325   GAATAAATCATAAAA                 TCTG AAA CAGA                 ATGTATTTGGCACAA  51 35
    Ava_2126 NONE
    Ava_2127 2631256 .. 2631284 + -12.5  -3.40843   TATCATACATCTTCT        TATAGGGTGGGCA TCT TGCCTACCCTAAA        TATTTGGGAGTTTTA  93 77
    Ava_2128 2632262 .. 2632272 +  -3.2  -3.41795   AATACTTCCAACTTG                 TCAG ACT CTGG                 TGTATTTAATTTTGA  49 341
    Ava_2136 NONE
    Ava_2137 2644638 .. 2644657 +  -3.6  -4.36914   TGTTTGTCTAGTAAA            TTTGCGTG AATT CATGTAAA             TTTTATGAGACAGGC  63 408
    Ava_2138 2645838 .. 2645866 + -12.5   -5.1675   CAGTTAATTAAAAAA        GCGCTCTTCCA TGCAAAT TGGAAGGGCGC        TTTTTTGGTGGCTAA 100 51
    Ava_2140 2649632 .. 2649654 +  -7.1  -3.66732   AAGATATTGCCCTCT           GGATAAATG ACTAA CATTTGTCC           TTGTTGGAGTAATTC  68 510
    Ava_2146 2653654 .. 2653670 +  -3.7  -3.91911   TACATCTGATTTAGC              CTTGATC TGC GATGAAG              TTTAATTAACCTGAA  56 50
    Ava_2147 2655859 .. 2655881 + -11.4  -5.08169   TCTAACCCCACTCAA           CAGCGCTAAT CAA ATTAGCGTTG           TTTTTTGGCATATCT 100 101
    Ava_2148 2659009 .. 2659021 +  -4.9  -4.02253   TGATTCAACCTCATC                TATCA TAT TGATA                TTTATCAGTTATTCA  63 15
    Ava_2149 2660615 .. 2660637 +  -4.9  -3.88291   TATAAAAATTATTGG           TTGTAACTG TTGCT CTGTTACAA           TTTCTGGGAATCATA  61 259
    Ava_2150 2662286 .. 2662301 +  -2.6  -4.45117   CTATGATTCTTCAAT              GATTGA TAAA TTAATC               TTTATTTGCAATATA  60 117
    Ava_2151 NONE
    Ava_2152 2664645 .. 2664679 +  -7.2  -2.53876   GAATGATTTAAAAAA     AATATCCCCGACTTTT GGG AAAAATCGGGGATAAA     TGGATTGAGATAGAG  60 35
    Ava_2158 NONE
    Ava_2159 NONE
    Ava_2160 NONE
    Ava_2161 2674375 .. 2674388 +  -8.1  -2.87931   GGACAATTTTACAGA               CGCGA TTAA TCGCG                TCTCTGACAAATAAC  66 118
    Ava_2162 2677148 .. 2677165 +  -3.5  -2.84276   CAATACTGGACTAAA             TTAACTG GTTA TAGTTAA              TGATTCGTTACACAT  44 169
    Ava_2163 NONE
    Ava_2164 2678742 .. 2678761 +  -4.4  -2.66452   AATGAGGGGGAAATA            TAAAAACT ATCA AGTTTTTG             CTTGCTTGTAAGCAT  47 103
    Ava_2165 2679609 .. 2679624 +  -4.7  -4.06719   ACAAATTTACACTCA              GCCTA AAAATA TAGGC               TTTATAGTAGTTTTT  63 20
    Ava_2169 2685111 .. 2685123 +  -2.7  -3.10946   ATTTTTTTGCCAATA                TCAAT ATC GTTGA                TGATTTTCGGGTCTT  44 388
    Ava_2171 NONE
    Ava_2172 NONE
    Ava_2173 2690042 .. 2690052 +  -4.6  -3.05816   TTGAAAAATGAAAAC                 CGGG TTT CTCG                 TTGCGTGAACAATAG  50 208
    Ava_2174 2691817 .. 2691837 +  -9.8  -3.35088   TACTGACAAAACAAA            TGCACCTA ACGAG TAGGTGCA            TTGATTAGGCAATTT  78 47
    Ava_2176 2695711 .. 2695732 +  -2.3  -4.44915   TGCATTCCAAGCGGG           TTCTGTCAA CCAT TTGACATAG            TTTTCTGAGTAATTC  60 434
    Ava_2179 2697037 .. 2697053 +  -2.2  -4.18908   GAATCGCTTATTTAA              TGCCTT TAAAT ATGGCA              TTGTTTTGAAGATAT  56 90
    Ava_2180 2698126 .. 2698139 +  -2.4  -3.12803   AGCATCTAAAGCCAT               TTGC ATGACA GCAA                TGTTGACTCTGGGTA  43 353
    Ava_2182 2700007 .. 2700025 +  -4.6   -3.3095   CAATATTTAAGCCTC             TACAGTGA AAG TGACTGTA             TTATGGGCAATGTCT  53 18
    Ava_2183 NONE
    Ava_2184 2708608 .. 2708629 +  -5.9  -2.79098   TTCATCTGGTTGTAA           CATCTCAAA GTAT TTTGAGAGG            TCATTGATAAATAAC  55 122
    Ava_2185 NONE
    Ava_2186 NONE
    Ava_2187 NONE
    Ava_2188 2712731 .. 2712745 +  -2.8  -2.80994   CGCCTAATCCAAGCA               TTGATG CAG CAGCAA               TGTCATAACCTTAAA  42 155
    Ava_2189 2716530 .. 2716546 +  -2.3  -2.73123   AGACTATAAATACTA              GATGA AGCTTTG TCATC              TAGTTAAGCAATTTT  40 129
    Ava_2190 2719167 .. 2719188 +  -5.9  -4.86731   CTTATATTCTTTGAA           GGCTTTTAA ATAA TTAAATGCC            TTTTCTTTAAAAACC  78 131
    Ava_2191 2720020 .. 2720043 + -11.8  -2.80492   TAAAAACACATTATG          GCTGGCTCTA AACA TAGAGTCAGC           TGCTTCCTCATGGTA  82 63
    Ava_2192 2723624 .. 2723643 + -13.6  -5.15117   CTTTATAAGACTAAA            CCCGTCAG GTAT CTGACGGG             TTTTTTGGAATTTTA 100 222
    Ava_2194 2724498 .. 2724517 +    -5   -4.5528   CTCCTATCACCTAAA            GACGTG GCTAGCTG CACGTC             TTTTCCTTGCTTTTA  71 49
    Ava_2196 2727342 .. 2727368 +  -7.2  -3.03159   AACAAGGATTCTATA         CAGGAAGGGTGA CAA TAGCCCTTCCCG         TGTTGAGCGGGTTGA  62 464
    Ava_2197 2729428 .. 2729460 +  -9.3  -4.52505   AGTCAAAAGTAGAAA      GGCAAAAGAAAATTA ACT TATCTTTCTTTTGCC      TTTTAAATTTTTATT  91 50
    Ava_2198 2730179 .. 2730194 +  -3.2  -2.71815   GGACTGGGGGGAGAT              GGGGAA GAAT TTCACC               TACCTTGTTTCCCTC  43 49
    Ava_2199 NONE
    Ava_2200 NONE
    Ava_2201 NONE
    Ava_2202 NONE
    Ava_2205 2736281 .. 2736293 +  -4.9  -2.69042   TTAGTAGACTTTATA                TTCTT TTT AAGAA                TCAATTTCATCATCT  49 75
    Ava_2209 2742588 .. 2742615 +  -4.2  -2.58539   AATTTTTTTTCAACA        TATTAAACCCAT CTAT ATGGGTTGAACA         TAGATTAATGATATT  47 109
    Ava_2210 NONE
    Ava_2211 2745111 .. 2745123 +  -3.3  -4.43272   TTTGTTGGCGCAGCC                TTGCC GTA GGCTA                TTTTGAATTTTGAAT  62 112
    Ava_2215 2752699 .. 2752714 +  -3.2  -3.84406   CAGTCAATAACTCTG              TTCCGG TGCA TCGGGA               TTGTTATGCTCGACC  55 137
    Ava_2218 2756375 .. 2756386 +    -3  -4.56597   TTTTTTTAACTCTGT                CAAA CTTA TTTG                 TTTTTGCGCCGGGAA  62 328
    Ava_2223 2765233 .. 2765243 +  -3.2  -5.15969   TTGTTTAGTCAGTTG                 GGTT AAT GACC                 TTTTTTGAATTCACA  73 20
    Ava_2224 NONE
    Ava_2225 NONE
    Ava_2226 NONE
    Ava_2227 2770442 .. 2770462 +  -5.4  -5.24129   GAGAAGCGACTTGAC            GCACCCAA CCTAA TTGGATGC            TTTTTTATCGAACAG  81 222
    Ava_2230 2773040 .. 2773071 + -12.6  -3.25652   CAATGTCATACTAGT      TTTAGTTCCTAGAT ATTT ATTTAGGAACTAAA       TCTTACTTAAGTAAG  90 66
    Ava_2231 2773677 .. 2773702 +  -4.8  -3.94877   ACTTTGGGTTACGCT         TGCTGCT-TGT AGGGA ACGTAGCAGCA         TTCTTCTTCCCAACT  61 59
    Ava_2234 2777982 .. 2778034 + -16.6  -4.36778   AGCGCACCCTTACTA ACTT-TTGTCCCCCACTGAATTTGT TACT ACGAATTCAGTGGGGGACATTAAGC TTTTAACTTCTCTTT 100 138
    Ava_2236 2782285 .. 2782301 +  -6.5  -3.96618   CCTTCAACTAGTTCA              CAGACGA AAA TCGTCGG              TTGTTTGGGATTACC  67 159
    Ava_2240 2789188 .. 2789198 +  -5.4  -2.69151   GCTATCCTTTGCTCT                 GAAC TCA GTTC                 TAATCTCTACGGACA  51 309
    Ava_2241 2790401 .. 2790422 +  -4.4  -3.47773   TCAATCCACCGCTAA           TCTGGCGT ACTAGA GTGCCAGA            GTTTTTGAGTTGTTG  52 169
    Ava_2249 NONE
    Ava_2250 2801750 .. 2801762 +  -3.5  -3.68988   AAACACCAATATAGT                TAATT ATG AATTA                TTATGTTACCTGCCA  52 39
    Ava_2251 NONE
    Ava_2252 2804257 .. 2804267 +    -4  -3.14234   TCTTTTTCTTTTAGC                 TAGA ATA TCTA                 TCTCTTACGTTACTG  48 85
        recR 2805045 .. 2805069 + -12.9  -4.26076   TAGATAAAACAAAAA          GGCGCTCTC TAATAAC GAGAGCGCC          TTTTCGTAAAAATAG  95 60
    Ava_2255 2811659 .. 2811691 + -12.2   -3.8766   TGCAATCATAATAAA      TAAAGGGGATACCT AATTA AGGTGTTCCCTTTA      TTTAATGTGATATAC  93 66
    Ava_2257 2813568 .. 2813602 +  -3.5  -3.15544   GACCTTTACGGGTGA    C-GCTGCTAACGTCGC TACC GCTACGCTAACAGCAG     TTGCTACAAATCGGG  47 39
    Ava_2258 2815158 .. 2815185 +  -6.2  -2.89563   GATTTCTGAAATATA        CGTAG-GGTGGGC ATT GCCCACCACAACC        ATTTCCTGATATATC  55 58
    Ava_2259 2816604 .. 2816618 +  -3.6  -3.53811   ATGATTGGGCAATAG               TCAGTT GTC AATTGA               TTTAACAAAAATAGA  52 26
    Ava_2260 2818092 .. 2818106 +    -5  -2.68015   AAATTTAGCTGTTGA               CTGTCT TCA AGATAG               ATTGTGCTACTTAGA  49 92
    Ava_2261 2818946 .. 2818959 +  -4.5  -3.90328   TAAGTTGCTCCTTGG               GTTGC TAAT GCAGC                TTTATAAGCATTATC  59 431
    Ava_2263 2820062 .. 2820089 +    -2  -3.29263   ATAGTCATTGGTCAT        TGGTCAATAGTC ATTA GATTATGGACAA         TTGTACAGACGCTAT  45 37
    Ava_2264 2820400 .. 2820424 +  -6.5  -4.03078   CCAAATGGGTAATTA          TCGTCAGCT CAATCAA AGCTGATGA          TTTCTGCTGTGGTGG  70 60
    Ava_2265 2821636 .. 2821652 +  -5.9  -4.50583   CACAGTAGTCACTTG              TTCTAGA TAT TCTAGGA              TTTTGTGATAGTCTT  73 305
    Ava_2268 2825617 .. 2825655 +  -6.3  -3.68569   GAAATGAGGAAACGG   TGAACAGTTATCA AAACAAAAAATAC TGATAACTGTTCA   TTGTTGACTGAATGA  63 71
    Ava_2277 2833405 .. 2833429 +  -8.5   -4.0257   AAGTGAATTTGCCAA          GCCGACAGC GCGATAA GCAGTCGGC          TTATTAATTTTTGCC  77 160
    Ava_2279 2836487 .. 2836509 +  -6.2   -3.1355   AGCCTCGATTAGTGC           GTAGCGTCTC GTA GAGAAGCGAC           TTGACTCTCCATCCA  58 148
    Ava_2280 2837311 .. 2837341 + -11.2  -3.21595   AATTCTCAATAAAAA       GCGATCGCCTAATT TGG AGTTGTGCGATCGC       TTAATAATGGGAGTT  80 82
    Ava_2282 2839019 .. 2839042 +  -6.8  -5.59564   TACGACAGATAAAAA          CACAGATATA TTCA TCTATCTGTG           TTTTTTTGCGTTTGT  93 203
    Ava_2283 2841654 .. 2841689 + -10.6  -3.14132   TGGGTGGAGCGATAG    CGGAACCCAACA AAGTCTTGAGAA TGTTGGGTTCCG     TTCCTCCACCCAACC  79 125
    Ava_2287 NONE
    Ava_2288 2846585 .. 2846612 +   -10  -2.93435   TTGCGGGTGTTCAGA        TACCCAACTTTT TTAA AAAAGTCGGGTA         TCTATGACTGATTAG  76 89
    Ava_2290 NONE
    Ava_2291 NONE
    Ava_2292 2849910 .. 2849924 +  -2.9  -3.91317   AACAGTACTGAGTAC               TAAGT AAAAA ACTTA               ATTTTTATTTTCTCC  52 427
    Ava_2293 NONE
    Ava_2294 2852385 .. 2852416 +   -11  -2.62184   TGCGCTAAATAAATG      ATGTAGAGACGTTG TATG CAATGTCTCTACAG       TACTCTCACACCCGA  78 85
    Ava_2304 2865565 .. 2865607 +  -9.3  -4.41895   ACTAATTCCCAATAA AGAAGCTTAGGGGTAAG ACCGTTTAC CTTACCCCTAAACTTCC TTTTAATTACAAATT  91 42
    Ava_2307 2867983 .. 2868001 +  -4.6  -3.35912   GCATCAATATCTAAT             GATTTTGC TAG GGAAAATC             TTACTGTCTATGATA  53 166
    Ava_2308 2869854 .. 2869878 +   -10  -5.74086   AGATAATAAGTTAGG          CGATCGCTTC TTTGT GGGGCGATCG          TTTTTTCTTTGGTTT 100 52
    Ava_2309 2870974 .. 2870987 +  -3.8  -3.48474   GGCTTGCTCTACCCG               GCGA CAGCGA TCGC                TTAATTGTCCCTTTG  51 477
    Ava_2311 2873977 .. 2874011 + -13.1  -3.08278   GAAAAATTAAATTAT     GAGGAAATGAGACTA TTTAT TACTCTCATTTCCTC     TGTATCTCTCATTCA  93 31
    Ava_2312 2875556 .. 2875568 +  -5.5  -3.74747   CCACTTCTTGAGATA                CAGGC AAC GCTTG                TTTCATCAGGATTGA  61 401
    Ava_2316 2878434 .. 2878447 +  -6.7  -2.89564   TAAATGATGTAGAGA               CGTTG CCTA CAACG                TCTCTACAGTACAGA  58 69
    Ava_2317 2879958 .. 2879981 +  -5.3  -3.43049   AATGCCTTTCAGTGG          GCCTTCAGA CGCGTC TTTGAGGGC           TTGGTTGACTTCTTC  57 303
    Ava_2320 2883387 .. 2883418 +  -3.1  -4.52589   TGCGAACCTGCGACA     GCC-ACATT-GTGAG GACA CTCACCAATGAAGGC      TTTTATCTAAGCCAA  62 14
    Ava_2321 2884560 .. 2884576 +  -2.3  -3.84674   GGAGTAATGCCAAGA              AAAAAAC ATA GTTTTTG              TTCTTGTCCTCCCAT  51 71
    Ava_2322 NONE
    Ava_2323 2886070 .. 2886080 +    -4  -2.92792   TTGAGAAAATCTATA                 TTCA GAT TGAA                 TGATTTGCGATCGCT  47 361
    Ava_2325 2887734 .. 2887748 +  -5.7  -2.52896   ACAGAGTTTATAGCC               GCAGA TTGAT TCTGC               TAAGTTCAAGACTAG  51 174
    Ava_2326 2888179 .. 2888193 +  -2.8  -4.50976   TTGTGGTTTTGTTGA               TTGCTG AGT CAGAAA               TTTTCTCATATAAGC  60 110
    Ava_2329 2894029 .. 2894043 +  -5.6   -3.1505   ATAGCGCTTATCCAT               GTAGGG AAT CCCAAC               TTCCTGAACAGTCAT  55 440
    Ava_2335 2901640 .. 2901667 + -13.5  -5.75599   ATCCAGATTGGTTCG        CGCAAAGGCGC AAAGGC GCGTCTTTGCG         TTTTTTTGTAATTTA 100 45
    Ava_2337 2902792 .. 2902807 +  -3.2  -3.57797   ATCCATTTATTTTTA              GAGTGT TTTA ACCCTC               TTATGTCACTTTCCG  50 15
    Ava_2338 NONE
    Ava_2339 2903934 .. 2903971 +  -2.7  -3.84712   GGAAAATTCCCACCC   CGTCGCC-TGGCTAAC TGAAATT GATAACCAAGGCGATG   TTTGCTATAAAATTC  52 342
    Ava_2342 NONE
    Ava_2343 2908180 .. 2908193 +  -5.9  -4.09685   TTCTCCCTTCAACGC               CTCCC TGAT GGGGG                TTTTCGCCAATCGCG  68 236
    Ava_2345 NONE
    Ava_2346 2911079 .. 2911101 +  -7.6   -3.6692   CTTCAATCACTACAT           CCGCACCCCA GCC TTGGGTGAGG           TCTTTTACCGTACCA  70 399
    Ava_2348 NONE
    Ava_2349 NONE
    Ava_2350 NONE
    Ava_2351 NONE
    Ava_2352 2924088 .. 2924100 +  -3.5  -3.40139   AAAACAAGAAATGGA                TTAAT GAA ATTAA                CTTTTGTTGGACTTG  48 87
    Ava_2353 2926899 .. 2926920 +  -5.9  -4.58663   TCACACCACCATATA           CTGATAAGCC GGC GGCT-GTCAG           TTTTTCGCGGATAAT  75 359
    Ava_2355 2929166 .. 2929179 +  -8.1  -2.89039   ATCGTTGGGTGAAGA               CGCGA TGAA TCGCG                TCTCTACAAATGGTT  66 169
    Ava_2357 2937844 .. 2937858 +  -5.7  -2.60212   CCCTCAGTCGGTCAA               CTGCT TTCAT AGCAG               ATTGTCCAGTCGTCA  52 215
    Ava_2359 2938861 .. 2938894 +  -8.4  -3.36823   AGAGTTCATAACTAA     TAGTTAAAAGTCAG CCCTTA TTGACTTTTGACTA      TTGACTTTTAACAAA  70 47
    Ava_2360 2940060 .. 2940085 +  -2.5  -2.90161   CTTGACAGATGTGGG         GCTGCGGTTGCT ATC AGTA-CTGCTGC         TGATTGTGATTAATG  42 196
    Ava_2361 2941848 .. 2941863 +  -3.2  -2.62933   ATAATCAGGACGACA              GTCAGG ATAT CCTGAA               TAATCTAGCGCATTG  42 508
    Ava_2363 2944073 .. 2944083 +    -4  -3.37487   GAGCAGAGGCAAATA                 CTTA GTC TAAG                 TCTTTCCCCCTCTGC  50 52
    Ava_2364 2945033 .. 2945050 +  -2.1  -5.63517   AGCGTAGAAACACCA             GAA-TTTG AAG CAAAGTTC             TTTTTTGTTTACAAC  80 18
    Ava_2365 NONE
    Ava_2366 2946953 .. 2946976 + -11.2  -3.88641   AACTACGGCTATCAG          TCCTTAATAG TATT CTATTAAGGA           TTATTAATATTTATT  89 70
    Ava_2367 2948571 .. 2948617 +  -4.6  -3.03124   AAGATTTAGCTAATA GTCAATAGTTAATAGTCCAT AGTCCAA AAGCTCTATTAACTGTTGAC TGTTGACCACTGACC  50 39
    Ava_2368 2949316 .. 2949330 +  -4.2  -3.15579   TACTTATAAATCTAA               CGCTCA GCT TGAGCC               TTGCTGCACCATTAA  51 103
    Ava_2372 2954119 .. 2954164 + -11.4  -3.42861   AAGCATTGTCAATGC TGAGTGCTGAGTGCTGAGT ATAAATTTC AC-CATCACTCAGCACTCA TTAGTCTTATAGGTT  85 9
    Ava_2373 2955017 .. 2955030 +  -2.3  -4.30719   GAGTGGCATCATATC               AACCC TTTG GGGTA                TTTCTTCTAAACCAA  56 272
    Ava_2378 NONE
    Ava_2379 2958175 .. 2958185 +  -5.4  -3.20723   ACTTTTACAAAAATC                 GGTT CCC AACC                 TTGAGTTAATCCCCC  53 324
    Ava_2383 NONE
    Ava_2384 2963994 .. 2964011 +  -7.1  -3.34013   AGGTTTTAAGCATTG             CTTAATC CAGC GATTAAG              TTGATTCACAACATC  65 21
    Ava_2385 2964388 .. 2964402 +  -7.2  -2.86908   GGTGCAGACGAAGTT               TTAAGC ATT GCTTAA               TCTAGTGATTACGTT  61 11
    Ava_2386 2964839 .. 2964856 +  -4.1  -2.87132   AACATAAGCTGTAGG             GTCGC ACATTTAC GCGAC              TCTATGACAAACAAA  46 57
    Ava_2387 2965426 .. 2965449 +   -14  -4.91109   TTCACTCCGTAATTA          CTGGAACATC ATCT GATGTTCCAG           TTTTTCTGATACAAC 100 274
    Ava_2395 2977889 .. 2977912 + -10.4  -6.01187   TTCAAAGTATAGTGA          CTGGAACATC TTTG GATGTTTCAG           TTTTTTTATTTAATT 100 193
    Ava_2396 2979274 .. 2979299 + -14.9  -3.21099   ATTGAAATTCCTAAA         TACTGGAGCAT AACA ATGCTCCAGTA          TTCATCCTAAAAACA 100 130
    Ava_2397 2979690 .. 2979712 + -13.4  -3.04715   CGAACCCGCAGGGTA           CCTCTCCCCG AAA CGGAGAGAGG           CTTTTAAAACCCATA  93 115
    Ava_2398 NONE
    Ava_2399 2983796 .. 2983820 + -18.7  -3.66844   CTTAAAACTTAAGAA          CCCCGACTTCT TTG AGAAGTCGGGG          TTCTTAAGCTGTCGA 100 121
    Ava_2400 2984690 .. 2984701 +    -3  -3.29562   GAGTTTATTGGTACT                TCTA TTGG TAGA                 TATTATCATGAATTT  46 15
    Ava_2401 NONE
    Ava_2402 NONE
    Ava_2403 2988718 .. 2988728 +    -4  -2.86449   AGATCATCACCTCAA                 TTAG ATT CTAA                 TGATTCTGCTGGCAT  46 196
    Ava_2405 NONE
    Ava_2406 2995333 .. 2995354 + -10.1  -5.48825   AGGTAATTAAAAAAA           TCCCCTGCC GCAA GGTGGGGGA            TTTTTTTAACTGATA 100 59
    Ava_2407 2996355 .. 2996369 +  -2.9  -3.15885   GAAGAAGAACGCTCC               CTTTT GGAAG AAAAG               CTATTTTTTAATTCT  45 160
    Ava_2408 2996850 .. 2996861 +    -3  -4.47259   TGATGGAATAGCAAT                CAAA GAGC TTTG                 TTTTCATATTGTCGT  60 30
    Ava_2409 2998055 .. 2998065 +  -6.8  -2.92144   TAACCAAAAGGTTAC                 CCGA CTG TCGG                 TGATTATGGTTTCAA  58 52
    Ava_2411 3000519 .. 3000574 +  -7.1  -3.03124   TTATCCCAACAGATA GCTAGTGGTCAGTGGTCAGATGTCAGT TGTG ATTG-CTTTTG-CAACTGACTACTAGC TATTAACAAATGACA  62 25
    Ava_2415 3004146 .. 3004196 +  -6.9  -4.17657   GAATGCCTTCTTTGG C-GCTGAACTGGTGCGGTACA-AGC ATA GCGGTGTAACGCCCCAGTTCACCAG TTTTCCAATCTAGTA  71 330
    Ava_2424 3013936 .. 3013954 +  -4.6  -4.07885   AAGTTCTGTAGGAGG             GTTTCC CTCCGTA GGAAAC             TTTTCAAGACAGATA  61 196
    Ava_2425 NONE
    Ava_2426 3015400 .. 3015414 +  -4.2  -2.71712   TGCGATTATCTTGAA               TTTCCG GAT CGGCAA               CTTTACCAGACCAGA  45 301
    Ava_2428 3017282 .. 3017327 +  -2.7  -3.06737   AGTCTAAATTTATGA TTGAGAATTCAGCATAAATTA TCTC TTATCTATTCTGGATTCTCAC TCTTGAACGTTAATG  43 43
    Ava_2429 3018145 .. 3018158 +  -4.5  -3.27298   GGGACTTAATAATTG               TGCCG GTGA CGGTA                TTGGTGATTAAGAGA  53 489
    Ava_2432 3022603 .. 3022615 +  -2.7  -3.03243   AGTCAACAAATATAG                CTATT GCC AGTAG                TGTTAGGACATCAAT  43 71
    Ava_2433 NONE
    Ava_2434 NONE
    Ava_2435 3026898 .. 3026908 +  -3.2   -2.7264   TGTATGAGGTGCAGG                 CTTC TTT GAGG                 GTTTAGAGAGAGTTT  43 9
    Ava_2436 3028092 .. 3028114 +  -2.9  -3.76611   TTATATACGCAGATT           TTAATTTTA GGAAA TAGAATTAA           TGTTTTCAATCTTTT  50 167
    Ava_2437 3030027 .. 3030038 +  -5.8  -2.62789   GCCATTCCCCGGTCT                CGGA AAAC TCCG                 CTTCGTATTGGATAT  52 412
    Ava_2444 3036463 .. 3036515 +  -7.1  -5.83211   CTGCTGAGACCGGGT GTAAGGGTGTAAGGGTGTAAGGGTT TCA ATCATTTATACCCCTATACCCTTAA TTTTTTGTTTTCATG 100 81
    Ava_2446 3038135 .. 3038151 +  -4.3  -2.71791   GTTCTCTAGGTCTGT              GCGGGAG ATT TTCCCAC              CTTTAGCCAAAAACT  47 3
    Ava_2448 3039996 .. 3040008 +  -4.9  -3.61398   TTGAATTAGCGTAGT                TTTCA GGA TGAAA                TTATTGAAAAGCCAC  57 139
    Ava_2449 3040610 .. 3040635 +  -9.8   -4.4267   CATACAAACAAAAAA         TCGTTACGGG CTATAA CCTGTAACGA          TTTTAAGTTTTCAAC  91 43
    Ava_2451 NONE
    Ava_2452 3044627 .. 3044638 +  -2.2   -5.2189   TTTGAGTATTCATTT                GTCG TTTT TGAC                 TTTTTTGCTGATTAC  71 380
    Ava_2455 3046788 .. 3046810 +  -5.7  -3.38178   TCTGTTCCTTACCTT           CATCTATTA CTATT TAGTAGATG           TTGTCAGGTTGATTG  57 66
    Ava_2456 3047365 .. 3047384 +  -8.6  -2.86514   TACCTTACACAACAT            GGGT-GGCA TCT TGCCCACCC            TAAATTTTCTTCATT  69 57
    Ava_2459 3053548 .. 3053583 + -10.5  -3.18199   CTGAATTGCAAAAAG    CAAAAAAGCGCCTCC CGTTAA GGAGACGCTTTCTTG     TTGAATTAAGACTTC  79 197
    Ava_2461 NONE
    Ava_2462 3058250 .. 3058268 +  -3.1  -3.15579   AATTTCTTGCCATCC             GTGCATG GATGA TATGCGC             TTGATCGCCCATTCC  46 194
    Ava_2471 NONE
    Ava_2472 3068349 .. 3068360 +  -5.8  -3.19371   ACGTCCTGTACCTCT                GGTG ATGA CACC                 TTGCATTAAATCGGT  55 355
    Ava_2474 3071714 .. 3071737 +  -5.3  -5.07275   GTTAAATAAGAGAAA          GGCTAGG AAGAATTGAC CCTAGCC           TTTTTCTCTATCTAG  81 71
    Ava_2477 3074836 .. 3074851 +  -2.6  -3.54012   TGGTCACCGTACAAG              CTTAAT GTTG ATTAGG               TTATGTGGCTGGTTT  48 75
    Ava_2478 NONE
    Ava_2479 NONE
    Ava_2480 3077696 .. 3077728 + -13.7  -5.75945   TAATAACTTAATTTC      TAAAATTAGGTATGC GCT GCATTCCTAATTTTA      TTTTTTTTGGGGGGT 100 48
    Ava_2481 3079110 .. 3079149 + -11.6  -3.58177   TTTCCTAGAAAACTT  GAGTGCTGAGTAAAAAAGC CCA GCTACTT-ACTCAGCACTC  TTAATTTAAATTATG  87 33
    Ava_2490 3085982 .. 3086004 +  -3.4  -3.25084   TTTTAAAAACTGTAA           TAGATGATAG AGA CGATCTTCTA           CTTTTCGTCTTCCAG  47 323
    Ava_2492 3089157 .. 3089180 +  -8.1    -5.252   ATTGATATAAATAAA          CCGGGAAAC TTCAGT GTTACCCGG           TTTTTTGTGGAAATG 100 93
    Ava_2493 NONE
    Ava_2494 NONE
    Ava_2495 NONE
    Ava_2496 NONE
    Ava_2497 3091414 .. 3091424 +  -5.4  -3.73386   TTAGCGATGTTTTTT                 GTCA GAG TGAC                 TTTAGCTCATTGTAT  60 59
    Ava_2500 3095782 .. 3095804 +  -6.2  -2.73124   AATTGCACTCATAAA           AAGAAGTGGC AAA GCCACTTCAG           ATTTCCCAGGTAGAA  54 98
    Ava_2501 3096290 .. 3096302 +  -3.4  -2.62184   GCCGTGCTGTACTAG                CCTA GAAAG TAGG                TGATCTAGAAAAGAA  43 124
    Ava_2502 3097634 .. 3097678 +  -8.2  -5.46276   CTACCTAACGACAAG CTAGAAGGAGAAAG-GCTAAA AATC TTTAGTATTTTCTCCTTCTAC TTTTTTATCTATATT 100 90
    Ava_2503 3099058 .. 3099090 + -12.2  -3.47652   AACTCTGAATAAACA      TGAGTCTCCAAC GAAGGCGAA GTTGGAGACTCA      TCTTACTTTATTTTG  90 46
    Ava_2513 NONE
    Ava_2514 3108841 .. 3108858 + -12.7  -4.62803   TTTTGACAACTGCAA             CGCGCCA TTAA TGGCGCG              TTTGTTATTATTTGG 100 144
    Ava_2515 3109918 .. 3109929 +  -4.4  -3.61398   GGCTCTTATGGTACC                TGTC CTGA GACA                 TTATTGGCGGCACAG  55 386
    Ava_2516 3111013 .. 3111046 + -14.1  -3.52079   TTTGTCTTGTAAAAA     CAATGGGTAATTGTT CAAT ATCAATTACCCATTG      TTATATCAAATATTC 100 263
    Ava_2518 3114316 .. 3114330 +  -2.8  -3.96216   ATACAGTTACAAATC               CAAAGA CCC TCTTAG               TTATTTACCTACAAA  52 68
    Ava_2519 3115696 .. 3115710 +  -4.3  -3.73402   TCAAAATCAAATGAA               GTAAC CCAGA GTTAC               TTTAATAAAAGATGT  57 22
    Ava_2520 3117456 .. 3117473 +  -9.9  -5.40474   AATATTTATTTGTAG             TAAGGGC TAAA GCCCTTA              TTTTTTTAAAGAACT 100 62
    Ava_2521 3118339 .. 3118369 + -14.2  -4.41047   AAATCAAGAGGATCA       GATATCCGACTTCT TTA AGAAGTCGGATATA       TTTTGGTTCACGAAT 100 128
    Ava_2522 NONE
    Ava_2523 NONE
    Ava_2524 3123225 .. 3123239 +  -2.8  -3.52481   TACTTTAGTACTTCA               TAACCC CCA GCGTTA               TTCTGTAGGGTGTTT  48 209
    Ava_2527 3126899 .. 3126921 + -11.4  -5.27923   GAACTTAATTTATTA           GTGGCTCTAA ATA TTAGAGTCAC           TTTTTTATCAAGTTA 100 62
    Ava_2529 3129663 .. 3129673 +    -4  -3.88137   CAATTTTCTCAGAAG                 TATC AAT GATA                 TTTCTCGGCAATTCT  57 391
    Ava_2533 3134256 .. 3134272 +  -3.7  -3.32343   GTATAGTATTTTTAA              GAGTTAA GTA TTATCTC              TTATCCACATATCCC  50 188
    Ava_2534 NONE
    Ava_2535 3136608 .. 3136641 +  -3.2   -4.9792   GCTAATTAACTGTAG     TAACATGGGCTAGT CTCTAA ACTAGCGTTTGTTA      TTTTTGTGTAAACTA  70 184
    Ava_2536 3137516 .. 3137531 + -10.4  -2.82082   ATTGACGCTCATGCC              CAGCGC AGGT GCGCTG               TAATTCGTAATTCGT  77 7
        folE 3138412 .. 3138449 + -10.5  -2.80016   TTCTTTTAGGGAATG   GGGAGTGGGGAATGGGG AATA TCCCTTCTTCCACTCCC    TAATTCCTACTCCCC  77 32
    Ava_2539 3139655 .. 3139687 +    -2  -4.24342   TCACCAAGCGGAGTA      TTGATGTTGCTGTT AACTA ATCAGCTAAATCAA      TTTATTCATGCAGGA  56 216
    Ava_2540 3140186 .. 3140205 +  -2.8  -3.97019   TAAATATTTGGCAGA            GAGAGAGT AATA ATTCTCAC             TTATTTGAAGTTGCT  52 221
    Ava_2541 3142237 .. 3142280 +   -14  -2.90392   TAAGTATCTGTAGGG TG-GGCAATGCCCACCAAAAC CCG GATATGGTGGGCATTGCTACA TATAATTCACCAATC 100 67
    Ava_2543 NONE
    Ava_2544 3148362 .. 3148377 +  -4.6  -3.35183   ATCCTAAGATATTTA              GTCTGC AAAA GCTGAC               TTAGATTATTTAGTT  53 202
    Ava_2545 3149672 .. 3149708 + -14.8  -3.17527   GGCAATTGAAAGAAG   CCTTTCTCATAGTGAAT AATT ATTC-CTATGAGAAAGG    TATTGCTCATCGATA 100 7
    Ava_2546 3150346 .. 3150363 +  -7.7  -3.36188   TTGCGCCTAAATCTC             GTTCGGC TTTG GCTGAAC              TTAACTTTGCTTTCT  66 154
    Ava_2548 3152211 .. 3152234 +    -4  -2.92111   TGGACTGAAACATAG          CGATCCATTTA TGA TAGAT-GATCG          TGAGTTTTTTAAACA  46 170
    Ava_2549 3152658 .. 3152671 +  -9.5  -2.75064   AATCTCAGTGAATCG               GCGGC ATCT GCCGC                TAGTTAACTCGACAA  72 63
    Ava_2550 NONE
        nusG NONE
        rplK 3154348 .. 3154364 +  -2.2  -3.15579   TTAATAGTGATGGGT              ACAGTG ACTAG CACTGA              TTACTCAAAACTTGC  43 55
    Ava_2553 3155350 .. 3155378 + -14.7     -3.81   TCAGAGTCTTGAGAC        TAAACCCCGGCTG AGA TAGTCGGGGTTTA        TTGTTATACCCTGGT 100 216
        rplJ 3155971 .. 3155991 +  -5.3  -2.81815   GCTGACAAAGAAAAT            GGCGGCGAT GAT AGTGCTGCC            TAATTAGTAGTTAGC  52 2
    Ava_2555 3156529 .. 3156546 +  -7.7  -5.45652   CTTACTATAAAAAAA             GGAGTCT AATT GGACTCC              TTTTTTGTTGGCAAT 100 73
    Ava_2561 NONE
   Ava_2561a 3163160 .. 3163200 +  -7.1  -3.39717   TGCAGGATTGATGAC GACAGTCTGCTTAAGAGAG AAAAC CTTTCT-AGGC-GACTGTC TTCCTGTTCATGCCT  65 64
    Ava_2566 3172833 .. 3172849 +  -9.5  -2.53213   GTTCATGAATTGCAC              CATTCTG CCT CAGAATG              TAAGTTCAAAAATTA  71 359
    Ava_2567 3175276 .. 3175306 +  -6.9  -5.63504   TGACCTTAGCCATTG      TCCCCCTTGATACC GTTA GGTGA-AAGGGGGA       TTTTTTTCTAAAATT 100 58
    Ava_2576 3185331 .. 3185341 +  -3.2  -3.46647   CACGAATAGCTACAG                 CGTC CCT GATG                 TCTTTGCTAGGTAAG  49 225
    Ava_2578 3187398 .. 3187409 +  -5.8  -3.53091   TTCGCTATCTAAGTA                GGTC TTTT GACC                 TTTACGAACAACAAT  59 295
    Ava_2580 3189258 .. 3189312 +  -9.5  -3.75051   AGTATTTAATATTGG TGATTGGTAATTGGTAATTGGTGAT CGAGC ATTACCCATTACCCATTACCCACCA TATTTTCAGTTAGTA  81 32
    Ava_2588 3199806 .. 3199819 +  -8.1  -3.01791   AACCATCTGTAGAGA               CGCGA TTCA TCGCG                TCTTCACCCAAGGAT  67 115
    Ava_2589 3201112 .. 3201130 + -13.2  -3.54424   AAACACATATCAAAG             TCCCCCTT AAA AAGGGGGA             TTTAGGGGGATCGAA 100 187
    Ava_2590 3206921 .. 3206932 +  -2.2  -3.29739   CAGTTAATTACTCCG                CGTA CCTT TGCG                 TTCCTCTGCGTTGAG  45 34
    Ava_2591 3208918 .. 3208934 +  -8.1  -3.29471   AAAACCCTCAAAATA              TCCTAAA TGA TTTAGGA              TTGCTATAGTAGGCC  70 156
    Ava_2592 NONE
    Ava_2593 3214300 .. 3214320 +  -3.3  -2.86164   ATTACCTATTACCCA            TTACCCATT ACC AATAGGTAG            TAATTCATTGCTAAT  44 104
    Ava_2594 NONE
    Ava_2595 3217899 .. 3217921 +  -9.2  -4.88228   ATTTCATGCGTGTAA           CCCAGTTTCT CAG AAAAACTGGG           TTTTTCCTGTTGCAT 100 192
    Ava_2596 3219294 .. 3219306 +  -7.7  -3.61983   ACTAGCTCTAGGAGA                CTCCA CGC TGGAG                TTGTCTGTAACTTAG  70 150
    Ava_2598 NONE
    Ava_2599 3222618 .. 3222635 +  -2.1  -3.32895   GCTACGAGAGAGGGA             GAGTAAAT TTA ATTT-CTC             TATATTTACCTTTGT  45 87
    Ava_2600 NONE
    Ava_2601 NONE
    Ava_2602 3224762 .. 3224776 + -11.4  -3.40403   TGAAAAGTTTCCTAC               GGAGGG AAA CCCTCC               TTCTCCTAACGGAGA  85 92
    Ava_2603 3226009 .. 3226024 +  -7.6  -2.50816   TTTGAGTACACCTGT              TGGTGA AAAT TCACCA               CTTCGTAAATAAAGA  60 266
    Ava_2605 3227014 .. 3227052 + -17.8    -2.974   GCAATATAAATTCAT   GATCAAGGAAATCAATTT TAT GAGTTGATTTCCTTGATC   TAATTTAAGTCTTAA 100 32
    Ava_2609 3232256 .. 3232275 +    -7  -3.22774   GAGACTTGATTAATT            CACCGGCG TTAT CGCTGGCG             TTGCTCATGGCTGTC  59 234
    Ava_2620 3244430 .. 3244476 +  -8.9  -3.55444   TTGTAGGACAGGAGA CTGGGAACTAGGTACTGGGAAA AAAT TTTTCCAATACCCAG-TCTCAG TTTAGGGACTGGGGA  75 42
    Ava_2621 3245326 .. 3245343 +  -3.4  -3.42395   CTACGTAGTAGGTGC             GTTGCA GTAGGG TGCAGC              TGTTTCCCTGCTGAA  48 16
    Ava_2622 3245897 .. 3245922 +  -4.7  -3.16191   TGAGCTAGAAGCTGT         TTCGCACTTAG TTTA TTAAGTGCGGC          TTGATGAAGGTCTGG  53 33
    Ava_2623 3246351 .. 3246368 +  -7.7  -5.35354   AGTTAAGTTATGAGA             GGGGTCT GTTT AGACCTC              TTTTTTCATTCTCTG  95 65
    Ava_2624 3247328 .. 3247346 +  -3.8  -2.65962   CGCTACCCGTTTGAG            GC-GGCG GAGTTG CGCCTGC             ATATCTTGTTTTGTC  44 60
    Ava_2629 3253319 .. 3253358 +  -3.6  -2.76315   AGTTAAGTTTCTTCA  AACCAGATCCCTGACTTCT TCC AGAAGTT-GGGATCTGAAA  CTTTGCAAATGTTAC  46 35
    Ava_2630 3255503 .. 3255527 +  -5.8  -2.66435   CTTAGTCACTTGTCA          ATGAGTACAT ATTTC ATGTACTCAC          TAGTATAGTAAAGAT  54 197
    Ava_2631 3257072 .. 3257088 + -13.7  -4.99665   TTGTAATTCAAGTAG              GGTGGGC AAT GCCCACC              TTTTGATTTTTTTTG 100 50
    Ava_2633 3259909 .. 3259933 +  -9.3  -2.72511   ATACTGTTGGCGAAT          TATTGAGGGGT TAA GCCCCTCAAGA          GTTTGGAACAGTGGA  72 84
    Ava_2634 3261766 .. 3261788 + -15.6  -3.53761   CATAAGGGTTTTAAG           CCTTTCCCCG TGT CGGGGAGAGG           TTTGGAGAGGGGTTC 100 145
    Ava_2635 NONE
    Ava_2636 3264303 .. 3264316 +  -5.2  -3.55203   CTTTGCGCCTCCCTC               CGCG CCCCTC CGCG                TTTAAAAACAATTTT  57 56
    Ava_2639 NONE
    Ava_2640 NONE
    Ava_2641 NONE
    Ava_2642 3270097 .. 3270113 +  -3.7  -3.51708   AACCTGTGAAGATTA              TCGTG CTGCGGC CACGA              TTGATTTAGAACATG  52 118
    Ava_2645 NONE
    Ava_2646 NONE
    Ava_2647 3274318 .. 3274365 +   -11  -5.83822   ACATAAAAAATTAAA TCTATAAAAGTAAAAGGACTGTT AAT AACAGCCCTTTTATTTTTGT-GA TTTTTTTTAAGTCTC 100 40
    Ava_2653 3283464 .. 3283487 +   -16  -3.54503   TCCTCACACCACACT          CCGCCCGGAC TACT GTTCGGGCGG           TTCCTTATGTATTAC 100 234
    Ava_2654 3284010 .. 3284039 + -12.3  -3.75817   TATTTGTCCAATACT       TTATGAGGTGCAA ATTC TAGCACCTCATAA        TATTTCTTATGGACG  93 97
    Ava_2655 NONE
    Ava_2656 3286869 .. 3286912 + -14.2  -3.04404   TAAGCAGGTACTTCG CTGAAGCATGGGTGATTGTGA TGA TTACAGTCAC-CATGCTTTAG ATTTCTAATTCATGC 100 131
    Ava_2657 NONE
    Ava_2658 NONE
    Ava_2659 NONE
    Ava_2660 NONE
    Ava_2664 3295611 .. 3295631 +  -5.3  -3.02986   AAATTTATGTTGTTG            TCCAACCTC TGT GAGGAGGGA            ATGTTTTTATGGCTA  53 176
    Ava_2665 3296201 .. 3296223 +  -9.9  -3.93864   CTCACCAACAGTTGA           CAGACGTGA CTCAA TCGCGTCTG           TTTAAATTTATTAGT  85 185
    Ava_2666 3297703 .. 3297732 + -15.2   -3.6053   TGTAAAATCTCTGTT       CGGGGTAGTTTA CCGTGT TAAACTACCCCG        TTAATTTCTCAGGGA 100 265
    Ava_2670 3300501 .. 3300512 +  -2.2  -2.89055   ATGTCCTAACACTAC                TGGC AACA GCTA                 TATCTGCCAGCTTTC  41 127
         rph 3301503 .. 3301532 +  -5.8  -2.62184   AAATACCAGAAGCGG      CTACCGCCGGGACA CCAA TG-CCTGG-GGTAG       TGCTATCACCAACGC  52 146
    Ava_2673 3303844 .. 3303855 +  -5.8  -2.63208   GTAGTGAGTGCTGAG                TGGC TTAG GCCA                 AGTTTTTGGGTAGAG  54 61
    Ava_2674 3305401 .. 3305411 +  -3.2  -3.82824   TGTAGCTGAAATCCG                 GCTT GGA AGGC                 TTGTTCTCGATCATA  53 136
    Ava_2680 NONE
    Ava_2681 3317597 .. 3317607 +    -4  -2.75844   GGCGCAGAATGTAGC                 GAAA TAA TTTC                 ATTTAGGGTGAAAAA  46 81
    Ava_2682 NONE
    Ava_2683 3319913 .. 3319935 +  -4.8  -3.14924   TCACAGGAAGCAGTA           CCTACAGAGA TAA TCTCTTCAGG           ATTTTCCATAATTTC  51 485
    Ava_2686 NONE
    Ava_2688 3325365 .. 3325381 +  -2.2  -4.07568   TCGCACTAATCACCG              CCGC CGAGGGAAA GCGG              TTTTGCAAAAGAGCG  53 157
    Ava_2690 NONE
    Ava_2691 3328000 .. 3328021 +  -6.6  -5.60556   TGACTACTGACAAGA           CTCCA-CCC ACAAG GGGATGGAG           TTTTTATTTTGTATT  93 163
    Ava_2693 3330350 .. 3330377 +  -3.5  -3.53012   GATGAAATAGGAGTA        TTGCTAGATAC ATTAAG GTTTTTAGCAA         TTTGGCAGGCAAAGC  50 140
    Ava_2694 3331941 .. 3331951 +    -4  -4.49958   TTGATTTTGATCACA                 TCAT CCT ATGA                 TTTATTTAGTACAAT  63 145
    Ava_2695 NONE
    Ava_2696 3334879 .. 3334920 + -13.9  -2.79135   ACAATCCATCGTGAA GGCTGTTGACAGTTGAC TGTTAAAT GTCAACAGTTAACAGCC  CTTATTGGAAGTTAT 100 62
    Ava_2699 3338061 .. 3338072 +    -3  -2.83836   ATATTTGGTAATGGA                TACT AATC AGTA                 GTTAATTATTTTTAC  42 48
    Ava_2703 3341374 .. 3341384 +  -5.4  -2.50443   TCATCATTTATCATC                 CATC TTT GATG                 ATTACTGAAGTATGA  51 64
    Ava_2704 NONE
    Ava_2705 3343425 .. 3343436 +  -2.2  -2.99257   ATATATCTAGCCCAA                CGGT TAGC ATCG                 TCGATTTTTTTAAAC  42 422
    Ava_2712 3349822 .. 3349833 +    -3  -3.80733   GTCTCGTTGCGTTAG                TTCT GCCA AGAA                 TTGTTGTGAGCTAGG  50 193
    Ava_2713 3351095 .. 3351115 +  -7.5   -2.7243   ATAGCCAGCTGATAA            CCGTTACCA AAA TGGAAGCGG            CGTTTTTCTGATGCT  63 63
    Ava_2714 3352589 .. 3352623 + -10.9  -3.06261   GGGTAATCGGTGATC     GGTAATCGGTAATGG AAAAA TCATTACCAATTACC     TGTTACCAATTACCA  79 35
    Ava_2715 NONE
    Ava_2716 NONE
    Ava_2717 NONE
        ppnK 3355254 .. 3355293 +  -8.9   -4.2828   TTTTGTAATTTTTAA  TTCGTAATTCGTAAT TAATCATGAT ATTACGAGTTACGAA   TTTTACTGAATCAGA  83 49
    Ava_2719 NONE
    Ava_2720 3358298 .. 3358313 +    -4  -4.53303   GATAAACTACATTGT              CTTG-GG CTT CCACAAG              TTTTCTGTCAAGATA  66 200
    Ava_2724 3363135 .. 3363153 +  -4.6  -4.08064   AAGTTCTGTAGGCGG             GTTTCC CGCCGTA GGAAAC             TTTTCAAGACGAATT  61 167
    Ava_2725 3364223 .. 3364237 +  -4.2  -3.03124   CGTTTTCTCTCTGTG               TCTCCG TGG CGGAAA               TATTAAACCCTAGAG  50 50
    Ava_2726 NONE
    Ava_2727 NONE
    Ava_2728 3368339 .. 3368368 +  -5.9  -2.69151   GCATCAGTTCTGCGG       GTTATTAGTCA AAAGTAAA TGACTAATGAC        TAATATCTACAGACG  54 40
    Ava_2729 3369432 .. 3369472 +  -9.3  -5.10154   ATAATCAATTAAAAA  TTCAAAATGCAAAATTCAA AAA TTGGATTGTTCATTTTGAA  TTTTTAATTTTGAAT 100 37
    Ava_2730 NONE
    Ava_2731 3371315 .. 3371326 +  -4.4  -4.97957   TCTGCTGAAAGTAGG                TAGC GATC GCTA                 TTTTATTGTTGTATG  74 59
    Ava_2732 NONE
    Ava_2733 3373214 .. 3373232 +  -3.9  -4.20516   AGTCTAGATGTAATC            GCTTGGTA TCTA TACCA-GC             TTTCTTAAATACCCG  60 388
    Ava_2736 3375923 .. 3375962 +  -3.8  -3.05343   TGAACAGTAAATATA  TCAAGGGTTAGTAAGT-TC TTT GATATTTACTAAAACTTGA  TATTGCCAATATGAA  47 303
    Ava_2737 3376895 .. 3376914 +  -2.2  -3.65522   AGCTAAGGCGGAAAT            TTTAAGAA AGAT TTCTAAAA             TTATTACAGTAAATC  49 263
    Ava_2740 3381633 .. 3381643 +  -3.2  -4.01381   TTTAACTTTCAGCTA                 GCGA CAC TTGC                 TTGTTTCAGTTGCAT  57 36
    Ava_2743 3385407 .. 3385421 +  -2.1  -4.65666   CTCATAATCTTCCAG               GTACT TTAAT AGTGC               TTCTTTTTTGAGTGT  63 357
    Ava_2751 3392552 .. 3392562 +    -4   -3.7956   TTCTCAAAAAAAACT                 CAAT TCT ATTG                 TTATTACATTATTTA  54 150
    Ava_2752 3393635 .. 3393646 +    -3  -4.12456   GGTAGGTCAAGGCTA                TTCT GGTA AGAA                 TTTTGCCAATGCTGT  55 302
    Ava_2753 3394000 .. 3394035 +    -6  -3.31144   GCCAAAACTTAATAA    GGGTGCAAGGGTTTTG AAAA CTACACCCCTACACCC     TTATACCCCTACACC  59 146
    Ava_2755 NONE
    Ava_2756 3397533 .. 3397545 +  -2.7  -3.77196   AATACCCGTAGAGTT                TTGCA AGA TGTAA                TTTAGTCCCTACTAA  50 8
    Ava_2757 3399643 .. 3399665 + -10.6  -5.75342   AATTGATTGTGATGA           CGCAGGGT TTTATGT ACCCTGCG           TTTTTTTTCAACACA 100 58
    Ava_2760 NONE
    Ava_2761 3403399 .. 3403419 +  -9.8  -4.16284   CAAGAGTTTATAAAA            TACCCCTA ACAGG TAGGGGTA            TTTGTTGCAAAATAT  86 166
    Ava_2762 3406463 .. 3406489 +   -16  -3.11316   AAAAATAAAGTTCTT         TTGGGGTGGGTA GGA TACCCACCCTAA         TATATTGGCTAGTAA 100 101
    Ava_2763 3408521 .. 3408533 +  -3.5  -3.79747   TGGGTTGAGTAATCA                TAAAA TAG TTTTA                TTTGGTACTAGCTAG  52 178
    Ava_2764 3410456 .. 3410471 +  -5.4  -3.34344   TTACGATAACCACTA              GCATCA CTGT TGGTGC               TTCGTTCAGCGCTCG  55 456
    Ava_2767 3416337 .. 3416347 +  -2.4  -3.54755   ATGCAGGGAGCGATC                 GCAG AAG CAGC                 TATTGTTTAAACAGT  47 5
    Ava_2768 3419292 .. 3419343 +   -11  -3.02649   AATTCAGCATCTGGG TGAAAAATCTTTGTAGAGACGCGA TAAA TCGCGTCTCTACAAACATGAATCG TGTCTGTACTAGAAT  79 10
    Ava_2771 3426958 .. 3426980 +  -3.4  -3.30474   TATTATTTTTGAACC           TCACACCA CTGGGGA TGGCGTGA           TTCCTGCTTCTAGGA  48 525
    Ava_2775 3429589 .. 3429602 +  -3.9  -3.97741   AATTTAGGATCTCCC               CAAAT TCCT ATTTG                TTGTTGTTGGGCTTT  58 320
    Ava_2778 3433578 .. 3433594 +  -7.9  -3.50869   GGGGCAATATCGCAG              GCAGCCG GAT CAGCTGC              TTGTGTACGGTAATG  68 248
    Ava_2787 3441077 .. 3441103 +  -8.1  -2.67803   TCGCTCCCATAGTTT         TCCAGACTAAT CTAGA ATTAGACTGGA         TGAATTTGCTACACC  65 169
    Ava_2788 3442678 .. 3442697 +  -3.6  -2.63252   CGTTGGCAGCTACAC            CAAAGCTT TGGA AATCTTTG             ATATTATTAGCCAAT  44 378
    Ava_2791 3447495 .. 3447511 +  -5.1  -3.52515   CTAACCTTTACAGCC              GCTCTTT GGA AAAGTGC              TTGTGAATTTTGAGT  57 206
    Ava_2794 NONE
    Ava_2795 3449888 .. 3449905 +  -9.1   -5.4756   TACAAAGATTTGTAA             CGGTGGT TGGA GCCACCG              TTTTTTATTGACGTT 100 78
    Ava_2796 3451790 .. 3451817 +  -9.2  -2.53422   TAAATATGACGGAAA        CTAGGGGTGGTT GCCA AACTACCCCTAA         AATTTTGTAAAAGTG  71 76
    Ava_2798 3453906 .. 3453923 +  -5.6  -3.04144   GACTCTACCAAAGTT             TTGGCT TGATTT AGCCAA              TATTGGCGATCGCGC  54 450
    Ava_2802 3457026 .. 3457045 +  -6.5  -3.17956   TGGCATCATCGGAAA            TCAGCAA AGGGCG TTGCTGA             TTAGTGGGATGATTT  61 98
    Ava_2803 3463210 .. 3463222 +  -6.2  -3.97834   ACGCTTGAATACGAT                CGCC ACTAG GGCG                TTTATAGTCCACTTC  67 402
    Ava_2805 NONE
    Ava_2806 3467468 .. 3467482 +  -7.2  -3.14132   GAGGTTGTATGCAAC               TTCTCT ACT AGAGAA               TTGGTACAACACACC  63 189
    Ava_2807 3468607 .. 3468624 +  -8.5   -2.8007   TTAACTGTGCTGCTT             GTAAAGC TTGT GCTTTAC              TCATTCCTGAATTAC  64 296
    Ava_2809 3473720 .. 3473735 +  -6.2  -2.70298   AAACCTTATATAAAA              TTTGCT TGAA AGCAAA               ATTGTGATTAAACGA  54 47
    Ava_2810 NONE
    Ava_2811 3480842 .. 3480855 +  -6.7  -2.89564   TCAATGATGTAGAGA               CGTTG CATG CAACG                TCTCTACAGTACAGA  58 224
    Ava_2815 NONE
    Ava_2816 3486284 .. 3486305 +  -5.1  -4.66609   CACAACGGCAATAAA           GCGG-GAAGA ACA TCTACACCGC           TTTTTGCCTCCCCTA  71 165
    Ava_2822 3494478 .. 3494489 +  -5.8  -2.78463   ATCATGTTGCCGTTG                GGGA GCCA TCCC                 TGTCATGCCACCAAT  53 359
    Ava_2824 3496833 .. 3496849 +  -2.2  -5.11613   ACTATAATTTTGAAT              TACCCA AAGAG TGGGAA              TTTTTTAACTGATAT  69 254
    Ava_2827 3500137 .. 3500147 +  -3.2  -4.75954   CGATGAATCGCGTCT                 CTAC AAG GTGG                 TTTATTTTGAATTTT  67 77
    Ava_2840 3520710 .. 3520730 +  -6.1  -3.92522   ACTCCCAAATAAAAA            CCCCACG GGTGCAG TGTGGGG            TTTATAAAGTTAGAA  65 92
    Ava_2841 3521645 .. 3521682 + -16.5   -4.3208   TGCTTCTAGTGTATC   CTGTGCAAGAGGTG-TCA AGA TGAACACCTCTTGCACTG   TTTTGCCTTGTCGGG 100 142
    Ava_2849 3538079 .. 3538099 +  -4.8  -3.55444   TTACTTACCGCCGTA            GAAAAAGG CAATA TCTTTTTC            TTTCAGGGGTGCAAA  57 93
    Ava_2853 3543753 .. 3543809 +  -5.4  -3.33969   GAACAATACGCTTCG GATAAGCAGGGGAGGAAAGGAGTTTAT TTTC AT-AATTTTTCTCTTCCTCTGCTTCTC TTCTCCCCTGACTTC  57 55
    Ava_2855 3547445 .. 3547467 + -14.2   -3.5394   AATAGGGTTTTAAAG           CCTCTCTCCT TGC AGGGGAGAGG           TTTGGAGAGGGGTTT 100 391
    Ava_2857 3549556 .. 3549587 + -13.3  -3.52177   TAAAGTCTAGAAACC      TACAGAACTAGTA TTGATT TACTAGTTCTGTA       TTAAATTTTTTAACA 100 55
    Ava_2858 NONE
    Ava_2859 3552497 .. 3552527 +  -2.6  -3.24747   ACCCCATTACCGCCT       TACGCAGTGATTAA AAA TTAATTCCTGAGTG       TTACTAATATGACAA  45 12
    Ava_2860 3553290 .. 3553301 +  -2.2  -3.14468   GGAAAAAGTTTTTGT                GGTG CAGT CATC                 TTGCCTGTACTAGAA  43 105
    Ava_2861 NONE
    Ava_2862 3556715 .. 3556739 +  -9.4   -4.4959   TGGTCAGGTTAATAG         CCCCAGAAACT TCCC AGTT-CTGGGG          TTTTACTTCGTTCAC  91 449
    Ava_2876 NONE
    Ava_2877 3572036 .. 3572046 +    -4  -4.26393   AGTCACATCCTACGA                 TAGA TTC TCTA                 TTTATCTCTTCTCTG  61 75
    Ava_2890 3590924 .. 3590941 +  -5.6  -3.36452   TAAAGAGTCAATAGT             CAACAG TCTCAC CTGTTG              TTAGTATTGGGGCAT  57 53
    Ava_2893 3598761 .. 3598775 +  -4.2  -3.75153   AAATGCCTTTTGTGC               TGCTTG ATA CAGGCG               TTTAACTTCACCACG  57 387
    Ava_2895 3599744 .. 3599754 +    -4  -3.18634   AAAATGTAGAGATGT                 GATA TAG TATC                 TCTCTTACTTACCCT  48 219
    Ava_2896 NONE
    Ava_2897 3602167 .. 3602179 +  -2.7  -3.73224   GGAATCAGAGTGGTC                TTTGG CAA TCAAA                TTTAATAGCAGCTAG  50 8
    Ava_2898 NONE
    Ava_2899 3603855 .. 3603876 +  -3.6  -2.53263   ATCTAGGTTAATGTA           CAGGCGTT CCCAAT AGCGCCAG            TCCATTGCCAATAGC  45 240
    Ava_2900 3604627 .. 3604681 + -10.3  -3.34344   AGTTAAATTAGTCAT TAGTCCATAGTCAAGAGTCCAAATT AGAAA ATTTTTGACTATTGACTATTGACTA TTGATTAACGAATAA  80 41
    Ava_2901 3605512 .. 3605526 +  -3.5  -2.71447   GGCGATCGCAAGAAT               TGGGC AAATA GTCCA               TAGTCTATAGTCCGT  43 15
    Ava_2902 3608365 .. 3608376 +    -3  -4.57482   GGAAATGGGAACTTG                TAAC AAAA GTTA                 TTTCTTTGTGAATAA  62 40
    Ava_2903 3609356 .. 3609373 +  -3.5  -4.09685   CTTTAATAATATCAA             GTCCTTAC TAG GTAAG-AC             TTTTAGCGAATAGGC  57 251
    Ava_2904 3610569 .. 3610584 +  -4.8  -2.82234   TTTTTTTAGATCTAC              TTGTTT AGAC AAACAA               TATCATAGGGTTTCT  50 149
    Ava_2905 3611963 .. 3612007 +  -7.4  -2.93382   ATGATCTCAAAAATG C-GACGTAGAGCTGATTCTCAC ATA GT-AGAATCATCTCTACGTGAG TCTATCAGTCTGGAC  61 104
    Ava_2913 NONE
    Ava_2914 3622733 .. 3622754 +  -5.1  -3.19389   GGGTAATTTTCTGCA           TCGTTGGCA CTGA TGGCGACGA            TTCCTAAATCCCTTG  53 340
    Ava_2917 3624268 .. 3624288 +  -6.1  -5.50499   GTGTAATTTTATCGA            CCCTCGG CTAGCCA TCGAGGG            TTTTTTTAGGTGTAA  91 63
    Ava_2918 3624713 .. 3624733 +  -5.3   -5.4505   TACTTCTTCTATAAA            CCTCGGTTA GTT TCGCCGGGG            TTTTTTGTTGCGCGG  88 82
    Ava_2919 3625825 .. 3625859 + -11.4  -3.09933   AAAATCTAGCTGAAC     TACCCACATCTGACCC GTC GAGTCAGATGTGGGGC     TTCCGTCGGTTCAAG  83 32
    Ava_2920 NONE
    Ava_2921 NONE
    Ava_2922 3628276 .. 3628305 + -12.3  -3.20639   CACTTTATTCTGTAC       TGTAGAGACGTTG CATA CAACATCTCTACA        TCATTTATTTGGTGC  87 105
    Ava_2924 3631555 .. 3631579 +  -5.8   -3.0485   TTGTTATTTAAAACA          CAGACTTTTT TTGAC AAAAAGCCTG          CTTTAGCTTTTTTTA  56 301
    Ava_2925 3632519 .. 3632530 +  -3.6  -4.09923   GCTATTTTGATCGCG                CTGC TTCT GCGG                 TTGTTTAATTAGATT  58 6
    Ava_2926 3633163 .. 3633183 +  -2.5  -2.74215   TGAGTTACTTTGTAA            CTGCGGTGA ACA TAATTGCAG            CATTTTTCTAATTCC  41 87
    Ava_2927 3634092 .. 3634132 + -12.9  -3.20832   CAAGTGTAGAAATGG TTGCT-AGATACCCGACT CCTTCA AGTCGGGTATCTGAGTAA  ATTTTAAATTTCGGA  90 32
    Ava_2928 3634970 .. 3634986 +  -2.9  -2.50387   CTGTTCTTACATCTC              CAGTCCA TTT TGTGCTG              CATTGTTTTATCCAC  41 76
    Ava_2929 3636119 .. 3636129 +  -3.2   -3.0264   CCTGAGAAGCAGTTT                 GATC CCT GGTC                 TGTTGACAACCGTTT  45 491
    Ava_2930 3636714 .. 3636724 +  -2.4   -3.3352   AGCTACTTTGATCGC                 GCTG CTG CTGC                 TGTTGGTTAATTTTA  45 5
    Ava_2931 3637295 .. 3637320 +  -5.5  -3.14132   ACCTACATCGACTAC         GCTATCAACGCT CTC AGC-TAGATAGC         TTCCTGCCCGGAAAG  55 5
    Ava_2932 3638305 .. 3638323 +  -3.8  -4.43844   ATCGTTAGCGTCACC             TCTGCGTA AGA TAAGCGGA             TTTTGTCAGTGGTCG  63 17
    Ava_2933 NONE
    Ava_2934 3639544 .. 3639594 +  -7.7   -3.1577   AGTCAATAGTCCGTA GTCCATAGTCCGTAGTCCATAGT AGTTG ACTATTGACCATTGACTATTGAC TGTTGACTATTAACT  66 39
    Ava_2935 3640207 .. 3640227 +  -9.1  -3.22448   GTCCGCGCCCGCATT            CTATTGGCT CAA AGTCAATAG            TTGAATTGAGTTTCA  71 5
    Ava_2936 3641122 .. 3641133 +  -5.8  -2.93715   GATAACTGTACAGAC                GCGA TTCA TCGC                 ATTTCTAACAATTGT  56 44
    Ava_2937 NONE
    Ava_2938 NONE
    Ava_2939 3643558 .. 3643580 +  -5.6  -3.34227   CCAAACCGTACCAGA           CGCTAAGATT TAA AATCTGAGTG           TTGATAATTTGATAC  57 20
    Ava_2942 3648515 .. 3648550 +   -12  -3.93984   GAGCAGAATAAGCTA    TAAAAATAGGTGGGGC AAAT GCCCTACCTGTGTTTA     TTTATAAATAAATTT  93 30
    Ava_2943 3649336 .. 3649353 +  -2.7  -3.96387   GACAGTCAAAGATAC             TTCACCT ACCG AAGTGAA              TTTAATTGCATTCGT  54 358
    Ava_2945 3652165 .. 3652191 +  -3.7  -3.38378   AACCTTTATAAAGAA         GCTGCTTGATT TAGCC ATTCAATCAGC         ATTTTTAAGCTATGA  50 30
    Ava_2950 NONE
    Ava_2951 3657927 .. 3657941 +  -5.7  -3.86346   CCCGGTGTCATTCCT               GGCAA ACCAA TTGCC               TTTCTGGGGGCATCA  63 147
    Ava_2953 3659865 .. 3659881 +  -2.3  -4.87133   GTGAATTGATGACTT              TACATAA GAT TTACGTA              TTTTATTTGACCAGT  64 197
    Ava_2954 3661686 .. 3661696 +  -2.6  -4.57755   CAATAAAATGGCCAA                 TATT TTC AATA                 TTTTATCTGATCAAT  62 35
    Ava_2955 3663704 .. 3663726 + -10.6  -5.58454   TCTATAGTCCATGAC           CCCGGTTTCT CGT GGAAATCGGG           TTTTTTTCATCTAGA 100 73
    Ava_2956 3665406 .. 3665422 +  -5.1  -3.55761   ATCGTACCGTAAAAA              TTTAGGC ATA GCCCAAA              TTTGACAACTGACTA  57 29
    Ava_2957 3666554 .. 3666571 +  -5.6  -3.85698   TAAATCTGTTGTCTT             TACCCA AACTGG TGGGTA              TTTATAGCGGGAAAC  63 258
    Ava_2964 3674963 .. 3674974 +  -4.4  -5.67063   AGTTGATGTCCAGAT                GTTG GATA CAAC                 TTTTTTTCTAATGAC  86 63
    Ava_2965 3676435 .. 3676459 +  -7.9   -5.0133   TAATTATTTCCCAAA          TTCCCTCAGTT ACA AGCTGATGGAA          TTTTTTGGCGACATC  89 51
    Ava_2966 3678084 .. 3678100 +  -3.1  -3.12874   TTTTATTTAGATGAC              TATTTAT AAA GTAAATA              TTAAGTAGTGTGTGT  47 41
    Ava_2967 3680501 .. 3680525 +  -9.3  -2.72511   ATACTGTTGGCGAAT          TATTGAGGGGT TAA GCCCCTCAAGA          GTTTGGAACAGTGGA  72 101
    Ava_2968 NONE
    Ava_2969 3682511 .. 3682530 +  -3.6  -4.18494   CGAGAATTGCCGGGG            TTGAAACG AAAA CGTTTTAG             TTTTAAATGAGAATC  60 299
    Ava_2973 3689956 .. 3690014 +   -32  -2.75238   ATAGCTTTAAAGTGT CTGTAGGGTGGGCAATGCCCACCGTATC ATG GTTGTGGTGGGCATTGCCCACCCTACAC GTATTTCTAATAATT 100 222
    Ava_2975 3692682 .. 3692695 +  -3.8  -3.14134   CTGATTGTAAATCTC               GCCA AGTCTC TGGC                TCTATTCCTGAATAT  48 135
    Ava_2977 3694543 .. 3694555 +  -6.3   -2.5619   ATCCTTACGTTAAGT                CTATC TTA GATAG                CTTCATGAATTTTGC  54 47
    Ava_2979 3697442 .. 3697456 +  -4.4  -4.83169   GAATTTTAAATTATA               TTAAAA CTG TTTTAA               TTTTTATCACAAAGT  71 501
    Ava_2981 NONE
    Ava_2982 3701642 .. 3701673 +  -7.4  -4.09685   GGCATATTTGCAAGA      GGTAATGAGAAATT TATA ACTATCTCATTACC       TTTTGCAAAGTCAAA  73 59
    Ava_2983 3702259 .. 3702276 +  -4.1  -3.72632   CTGTTATCTTTTGAT             GACGAAA AATC TTACGTC              TTATTAAATATATAT  54 81
    Ava_2984 3704037 .. 3704063 +  -3.6  -3.92324   GCGGGTGTTGTTAGA         TCCCCGACTTCT TGA AAAAGACGAGGA         TTTGATCTTAAAAAA  56 11
    Ava_2989 NONE
    Ava_2990 3710289 .. 3710306 +  -2.7  -3.65313   TCGGGTATTCAATGT             GTTATAG ATTA CTAAAAC              TTTCAAATCTAATTA  50 19
    Ava_2991 3710773 .. 3710808 + -15.6  -3.02233   CGCCATTTCCCATAA    ACTTGTAGAGACGTTG CACG CAACGTCTCTACAGGA     ATTATTTGGTGATTG 100 53
    Ava_2994 3714211 .. 3714222 +    -3  -3.33744   TGCTGATGCAGGCTA                GATA TGAT TATC                 CTTTTTAACGCGGAG  46 25
    Ava_2995 3715316 .. 3715332 +  -4.4  -3.53091   TCATTATTTAATGTT              GCCAAG TCTAC TTTGGC              TTTGACAGCAACGGT  52 292
    Ava_2999 3719699 .. 3719715 +  -4.5  -3.48276   AAACCTGGATTCTTA              TTCAAAA ATC TTTTGAG              TTATATCCAGCACAG  55 497
    Ava_3000 NONE
    Ava_3001 3721049 .. 3721061 +  -9.1  -3.72576   TTTGCAGTGTAGTGT                CTCCC TCA GGGAG                TTTACTCAAGCACAG  78 119
    Ava_3002 3723785 .. 3723798 +  -5.3  -3.68256   CGGTGGTGTGAGTCA               GTAGT GGAG ACTAC                CTTTTTTGATAAACA  60 22
    Ava_3006 3730717 .. 3730769 +  -5.8  -3.25459   GCAGAGGAAGCAGAG GAGGCAGGGGAGGAAAGAAGTTTAT TTTC AT-AATTTTTCTCTTCCCCTACTTC TGTTCTCCCCTTACT  58 50
    Ava_3007 3731250 .. 3731274 +  -2.8  -3.66095   GTCCCCAAACTAAGT          GGAATGGTGT TGCTC ACATCGTGCC          TTTAAATAAACCTTT  50 169
    Ava_3009 3734107 .. 3734126 +  -2.8  -3.60792   TCTTTTGGCCAGTCT            GGTGGCTA AGTA TAGTCAGC             TTTAGGGATTGGGGA  48 1
    Ava_3010 3735552 .. 3735581 + -13.8  -3.20639   TGCTTTGTTCTCGAC       TGTAGAGACGTT GCACGG AACGTCTCTACA        TCATTTATTTGGTGC 100 492
    Ava_3013 3737490 .. 3737501 +  -4.4  -3.78042   ATTGTGCTTCTGGAC                TCCA AATT TGGA                 ATTTTTTGTAGTGGC  57 141
    Ava_3018 NONE
    Ava_3019 3742800 .. 3742829 +  -9.4  -3.21925   GTTTAGATTTAATCT       GAGGTACGCT ACACTCAATA AGCGTACCTC        TTCCTCCTCAAATCT  75 43
    Ava_3020 3744926 .. 3744938 +  -3.3  -3.54459   TCAATTCTTTAAAAA                CTCTG CCA CTGAG                TTTACCAAAAGTTCG  50 116
    Ava_3021 NONE
    Ava_3022 NONE
    Ava_3023 NONE
    Ava_3024 NONE
    Ava_3025 3749173 .. 3749196 +  -3.9  -5.14477   ATCGCTCGACAATCA          TCCTCAACA TTCTGT TGTTGAGAA           TTTTTTGAGTGTCTG  74 366
    Ava_3026 3749466 .. 3749483 +  -4.8  -3.92542   TATGGGGCAGTTTGT             GTTGGC TTTTTT GCCGAC              TTGTTTGGCGGTAGC  61 74
    Ava_3027 NONE
    Ava_3028 3751299 .. 3751318 + -13.6  -4.18494   ACACAGACCCCAAAG            GCCGAGGT CATA ACCTCGGC             TTTTGAGTGACCGTG 100 122
    Ava_3029 3752907 .. 3752943 + -31.1  -5.12068   ATTATTATAGGGGAA    GGGAAGTCAGGGCTGCC GAT GGCAGCCCTGACTTCCC    TTTTTATTGAATATA 100 91
    Ava_3031 3755044 .. 3755069 +  -2.7  -4.11141   TAAAGATTACTCACA         GACTTTTTAAGA ATC TCT-ATAAAGTC         TATTTTTCTCTGCCA  55 510
    Ava_3032 3755741 .. 3755757 +  -5.1  -4.28432   ACGCCAAGCTTTGCC              CAGCCTT AGT AAGACTG              TTTTGAGTTGCCATT  65 151
    Ava_3033 3757533 .. 3757551 +  -6.7  -3.12847   TTTCCTCTAACGACG             CTGATGC TGAGT GCATCGG             TTAAGTCTAGGACTT  61 3
    Ava_3034 NONE
    Ava_3035 NONE
    Ava_3036 NONE
    Ava_3037 NONE
    Ava_3038 NONE
    Ava_3039 3764255 .. 3764269 +  -2.8  -4.30911   TAGGTTAAATTGGTC               TTCCAA AAC TTGGAC               TTTCTGTTCTAATTC  59 295
    Ava_3042 3767274 .. 3767295 +  -5.9  -3.34398   TAGTCTTACTATATT           GCAATTTCT TCTT AGATATTGC            TATTTAACCCAAGCA  59 447
    Ava_3043 3771094 .. 3771104 +  -5.4  -3.06696   ACTGCATCGAGCAAT                 TTGC TCC GCAA                 TATATTGACCACGAC  52 365
    Ava_3047 3778073 .. 3778091 +  -2.4  -4.33808   AGCAGTTATTTATCG             GAAAAGCG AAT TGCTTTTA             TTTTGAATTGATTTA  56 39
    Ava_3049 3780238 .. 3780250 +  -7.7  -2.91126   CTTTTAATAGTTTGG                CAGCA TTT TGCTG                TGTCATCTCATTTAT  62 403
    Ava_3051 3783191 .. 3783208 + -11.3  -3.65046   ATAAACCATTTGTAG             GACGCGA TGAA TCGCGTC              TTCTTCACCTACGCC  88 143
    Ava_3053 3788043 .. 3788054 +  -2.2  -4.89233   AGCAAGTCATAAATA                CTTG CGGA CGAG                 TTTTTGATATTCGTG  64 342
    Ava_3055 NONE
    Ava_3060 3797113 .. 3797124 +  -5.8  -3.57144   CTTGGCACCAGGGAT                GGGA ATAG TCCC                 TTTAGCGATACACCA  59 189
    Ava_3063 3800421 .. 3800448 +    -7  -3.37796   AATTCTACCGTACCG        CCCGTTGAGT CTTCTGCT ACCCAACGGG         TTGTACCTACTACCA  61 371
    Ava_3067 3807816 .. 3807828 +  -4.1  -3.56594   AGTGGGGAGTAGTAA                TTGCT GTC AGCAG                TTTCAGGGCATTTAA  52 43
    Ava_3068 3808654 .. 3808672 +  -6.2  -2.63631   CTTGAGAAAGAGTAT             TATTTTTT ACA AAAAAATA             TACTGTAGAAATTAA  54 87
    Ava_3069 3809473 .. 3809485 +  -2.7  -2.50589   CAACAAAAGTTTCTG                GTATT TTT AATGC                GTAATTTATTTACGG  41 165
    Ava_3070 3810788 .. 3810809 +  -6.6  -2.93532   TAATGGCTGCAACTA           GATCCCAA GCTGGG TTGGGGTC            ATTGTTACTTTGAAT  58 400
    Ava_3075 3815185 .. 3815218 + -11.8  -2.51187   GATAGTCCAACGTAA     TGCGATCGCCTATG TAATAT CGTAAGCGATCGCA      GTTCATCAAATATTT  80 26
    Ava_3077 3816842 .. 3816858 +  -5.1   -5.4593   AGCGAATTGCTTTTT              GTAGCCA GTT TGGCTAA              TTTTTATTATTTTCC  88 468
    Ava_3078 NONE
    Ava_3079 NONE
    Ava_3080 3828906 .. 3828925 +  -4.9  -5.93252   GCTAAAGCATTTTCG            GCGGCTG CTTTCT CAGCCTC             TTTTTTATTTTTACC 100 273
    Ava_3084 3833951 .. 3833963 +  -7.7   -3.5944   GGACAGGGTAGGGCT                TCACC TAA GGTGA                TTTGGCAATCTACAT  70 357
    Ava_3086 3838096 .. 3838109 +  -5.3   -4.0274   ACGAGGAAAAACTTA               GAGAA AGAT TTCTC                TTGTTTCCTAATCCC  65 47
        dapF 3839445 .. 3839485 +   -18  -3.20435   GTTTGATTTACAGAT G-TATACCAAAGAGCTAGT CACC ACTAGCTCTTTGGTATAAC  TTCCTCCGTAATTGG 100 171
    Ava_3089 3839999 .. 3840049 +   -15  -2.87548   TAGTCATTAGCCAGA GACGTGATTAATCGCGTCTGTA CAGTTGT TAGAGATGCGATTAATCCCGTC TGTACTGCTATTGTT 100 31
    Ava_3091 3843651 .. 3843663 +  -4.1  -3.08798   TCAGTTAGTGAATTG                GCTAT CGG ATGGC                TATTCACTAACGAAT  47 57
    Ava_3092 NONE
    Ava_3093 NONE
    Ava_3094 3847818 .. 3847846 +  -3.9   -5.3798   GTTAACCCAACAATA       CACCATGACTCT CTAAGT AGGG-CGTGGTG        TTTTTGTTGTTGTTG  78 53
    Ava_3095 3850170 .. 3850193 +  -6.1  -2.99649   CGAATAATACTCACA          GCCAACC-AT CATTT ATAGGTTGGC          TCTCTCTAACGATCT  56 217
    Ava_3096 3851176 .. 3851186 +  -2.6  -2.68545   GTGCCTCACTGTACC                 TTAA CGT TTAA                 CTGTTATTGTCACCC  41 15
    Ava_3097 NONE
    Ava_3100 3854401 .. 3854440 + -17.6  -4.42667   TTTGAAACCTGTGAA  TATTGAAAAACCTGGT-CA ACC TGCACCAGGTTTTTCAATA  TTTTAATGCTTTTCA 100 398
    Ava_3101 3856085 .. 3856104 +  -2.8   -4.0075   GAGCAATTGACAGAA            CCCATTCT TGTA AAAGTGGG             TTTACTTGATTGGGT  55 208
    Ava_3104 3859248 .. 3859264 +    -5  -5.14698   GTTTTGCCCTGATTT              CCTGGC TACCT GCCTGG              TTTTATTTTAAATTT  79 119
    Ava_3105 3861535 .. 3861560 +  -3.3  -4.36914   ATGCCAGTAGGAAAA         GAATGTAGAGGT AAA GCC-CTACATCC         TTTTATCGAAAAGAA  62 91
        aroE 3862912 .. 3862944 +  -6.3  -3.76107   TTCAGTAGAAGTAAT      GAGTAATGAGTAATG AAT CAATACTCCCTACTC      TTCTGCTTTTTCACT  63 44
    Ava_3108 3864229 .. 3864263 +    -8  -3.92641   TTGGAAATGAGGAGA     CTTGTAGAGACTTG TTTACCT TACGTCTCTACAAG     TTTATGGCTCAGGTT  74 42
    Ava_3112 3867963 .. 3868019 + -15.4  -3.01329   AGCTGTACCAAGAAA TCATTCACA-CTGACGCACCCTACTAT TGGG ACAGTAGGGTGCGTCAGATGTGGAAAA TCCTTTAATGTGTAC 100 143
    Ava_3116 3871688 .. 3871698 +  -4.6  -3.86897   TGACTGGCTGATTGG                 GCGG CGA TCGC                 TTTATCCCAACTCGC  59 418
        argJ 3874492 .. 3874505 +  -8.1   -3.0263   AACCATCTGTAGAGA               CGCGA TTAA TCGCG                TCTTCACCCAATGAT  67 91
    Ava_3119 NONE
    Ava_3120 3876614 .. 3876635 +  -5.3  -2.78384   TACTGGGTGGCACAT           TAGAGATTCA CTT TGA-TCTCTA           TGTAATCAAACCAAC  52 249
    Ava_3121 3878651 .. 3878664 +  -5.3  -2.75844   CGACGTAGAGCGGAA               CAGAT CATG ATCTG                ATTTAGCGTGAAGGG  50 383
    Ava_3124 NONE
    Ava_3126 3882761 .. 3882772 +  -4.4  -4.15201   TTAACAATCGTCAGT                TGTC GGTT GACA                 TTTGCTTTCATTCAT  61 37
        cobD NONE
    Ava_3128 NONE
    Ava_3132 3889212 .. 3889233 + -10.9  -4.45068   TTGCAATTAATAATG           GCTCAGGCA GAAA TGCTTGAGC            TTTCTTATTGGGAAT  95 91
    Ava_3135 3892816 .. 3892830 +  -4.2  -4.59846   AAGTTGATTTCTAAG               GTTGGG CTT CTCAGC               TTGTTTTTATCTAGT  68 46
    Ava_3137 NONE
    Ava_3138 3902586 .. 3902600 +  -2.8  -3.88232   TTGGATTCTCAATCC               CCAATC CCC GATTAG               TTATTGTGTAAGGCA  52 122
    Ava_3140 NONE
    Ava_3141 3904500 .. 3904516 +    -3  -3.39142   GCTTCACAAGATTTG              CTAGTT CTTGT AACTGG              TTAATTGCCTCTGCA  47 347
    Ava_3146 3908832 .. 3908848 +  -3.7  -2.62396   CCCAGTCCCCAATCC              CTGATTT CAT AAAACAG              TCATCTAAGAGACTC  45 94
    Ava_3147 3909673 .. 3909716 + -22.2  -2.53715   GTGTGGTTTTCCACC TC-TAATTAACGTGAGTCTCC GAC GGAGACTCACGTTAATTACGA ATTAGTAATGATGGC 100 258
        lysS 3913918 .. 3913951 +  -9.1  -5.24551   AGAAAATAAAATTTC     AAGGGTGATTTAGGTA AAA TA-CTAAATCACCCTA     TTTTTATTAATTTGG 100 51
    Ava_3151 NONE
    Ava_3152 3914615 .. 3914646 +  -2.3  -3.12289   GAAAAAGATGAGAAA      AATAGCCCAAGAT ATGTTA ATTTTGGGCTAGG       TATTACAATATTTTG  43 41
    Ava_3153 3915994 .. 3916027 +  -8.3  -3.86897   TTCACAAAAACAAAA     TAAGGTGCGTTATGGT TTT GCCA-AACCCACCTTA     TTTCTCACAAATGAC  77 327
    Ava_3155 NONE
    Ava_3156 3918725 .. 3918736 +  -4.4  -4.07868   CGCTTCGATCTTGAC                CAAC ATCA GTTG                 TTTCTCTCAATCTCA  61 103
    Ava_3160 3924106 .. 3924124 +   -11  -3.48395   ATATAGCTCTTGTGG             GATGGGCT TCT AGCCCGTC             TTGTGTCGGCAAGAT  84 114
    Ava_3161 3925172 .. 3925182 +    -4  -3.10056   GATATCGGCTCAGAG                 CAAA ATT TTTG                 TGTTAGGTAAATAGT  47 86
    Ava_3162 NONE
    Ava_3163 3926938 .. 3926964 +  -2.2  -5.33921   CCCAGACGCACAAGA         TAGCATTTGTTG GTA CATCAACTGCGA         TTTTTTAATTGATTT  73 23
    Ava_3164 3930059 .. 3930069 +  -2.6  -4.37871   ATAAAAATCTTTACC                 TTTT GGG AAAA                 TTTAATTTTATTTCG  60 85
    Ava_3165 NONE
    Ava_3166 3933078 .. 3933115 +  -6.9  -2.74246   TTTTATCATTCAGAA   GCGTCGGTAAAATCGTT ATTT GACGGTAAGACCGACGC    AATTTTATTTAATTG  60 100
    Ava_3168 3934183 .. 3934232 + -14.5  -4.51699   AATCTAATTTTTGTA GCTCAAGGGGTAAATCCGAAAAA TTAA TTTTTTGTAATTCCCCCTTGAGC TTTTCTAGTAATTCT 100 158
    Ava_3170 3936406 .. 3936423 +  -3.3  -3.34104   TAAGGAAAGACCGAT             GCCGTAG CCTT CTTTGGC              TTCATCTCGTTCTAA  47 186
    Ava_3172 3939269 .. 3939303 +  -8.7  -3.14344   AGTACCAGTTATTAA     TTTAATGTGAGTCTC CAACA GAGGCGCACGTTAAA     TTAATAACCGAGGTG  71 176
    Ava_3173 NONE
    Ava_3174 3942598 .. 3942615 +  -5.6  -2.62613   CATTTCGACATGATA             TTTGGG AACCAA CCCAAA              CTATTTGCCATACGG  52 138
    Ava_3176 NONE
    Ava_3177 3945591 .. 3945608 +  -8.5  -4.08692   CTTTCAAGATGTGAA             CATCCTT CACA AAGGATG              TTTTCGCCCAGATTC  79 99
    Ava_3178 3947521 .. 3947576 +  -8.6  -5.53288   GCAAGGGGAAGTTAT TA-GAAATTCCAAGCGCCAGACCAAG AATATA CTTG-TCTGGCGCTTGAAATATCGTG TTTTTTTAACTTAGG 100 44
    Ava_3186 3959569 .. 3959582 +  -2.3  -2.71144   GCAGGATAATTTCCC               CCATC AAAA GCTGG                TACTTCCGCAAAATA  40 450
    Ava_3188 3962202 .. 3962215 +  -2.4  -3.12803   AGCATCTAAAGCCAT               TTGC ATGACA GCAA                TGTTGACTCTGGGTA  43 477
    Ava_3192 3967329 .. 3967358 +  -3.7  -4.68512   TCGTAATTATCCGCG       CTGGTAAATTCTTG ATT TAAGAATC-ACCAG       TTGTTTTTATTGTCA  66 243
    Ava_3193 NONE
    Ava_3194 3969686 .. 3969713 +  -9.4  -3.34398   AACCGCAACTGGAAT        GATAGATTTTGA TGAA TTAAAATCTATC         TATTTCGGGAAACAA  76 254
    Ava_3195 3972588 .. 3972611 + -12.5  -5.47846   ATTTCTTTATTTATG          GAGGGGGTT TACTTT AACCCCCTC           TTTTATTTTTTAGTT 100 65
    Ava_3198 3977238 .. 3977275 +  -2.2  -3.22491   ACGTAATCATGGGTT  CTGT-AGATAGATAAGCC ATTA GGCTT-TTTAACTGACAG   TTACTCGTGAGGTTT  43 12
    Ava_3203 3982923 .. 3982958 + -11.3   -2.8763   AATAACTATCTTCGT   GCC-TAACGCACCG-CC TTAC GGATGGTGCGTTACGGC    TAAATTTTCTTGTCT  79 160
    Ava_3204 NONE
    Ava_3205 3985271 .. 3985287 +  -7.3  -4.07568   GGCATCTTGCTTTCA              GTTGTCA TTA TGGCAAC              TTTTGCCGCAGGAGG  73 261
    Ava_3206 3986487 .. 3986500 +  -3.9  -4.13343   CTTTTTCTGTTCTTT               TTTCT ATAG AGAAA                TTTTCGCGGATTTGT  60 201
    Ava_3208 NONE
    Ava_3209 NONE
    Ava_3210 3992034 .. 3992045 +  -5.8   -3.1706   AGTTGTCGGTACTTA                GCGT AACC ACGC                 TTCCTGCAATCACTT  58 159
    Ava_3212 3994536 .. 3994571 +    -7  -3.01712   GGTCAATAGCTAATA    GTCCACAGTCCAAAAAC CTG GATTTTG-ACTATGGAC    TATTGACAAAAAAGC  62 32
    Ava_3215 3998800 .. 3998817 +    -7   -4.2558   CAGACGCGATTTATC             GCGTCT CTAACC AGACGC              TTTTACTGCCGCCTC  75 124
    Ava_3217 NONE
    Ava_3218 4001508 .. 4001545 +  -2.1  -3.88097   ATTAATCCCTAGTCC   CTCACCACTTGT-ACTAG TCG TTGGTTACAAGTTATGAG   TTATTAGTTATGTAC  51 89
        thiG 4003591 .. 4003612 +  -5.1  -3.03243   AGTCAGTAGTCAGTA           GTCCATAGT GATT GCTTTGGAC            TGTTGACCAATGAGT  52 60
    Ava_3220 4003961 .. 4003986 +  -9.1  -5.58522   TATTTATTATTACTT         CAGGTTCTAAA TTTT TTGAGAACCTG          TTTTTATTTTGTATG 100 62
    Ava_3221 4006453 .. 4006469 +  -2.3  -3.85114   GAAATTGCCAATAAT              TTCTGTA TTA TACATAA              TTTAATGTGAAATTT  51 49
    Ava_3222 4008205 .. 4008216 +  -5.8  -2.79098   ATGTCCTAACACTAC                TGGC GACA GCCA                 TAATTGATCAATCGA  55 122
    Ava_3228 4015352 .. 4015372 +  -4.1  -3.16881   AAACTACAGCCCCGG            CTATTGT AGTCAGA ACAATAG            TTAATCCGATGACTA  49 159
    Ava_3232 4018155 .. 4018169 +  -2.1  -2.78073   GTGGCTGTACCAACA               TAGAG AAAGG CTCTG               ATTCTTAAAGCTAAT  41 230
    Ava_3235 NONE
    Ava_3236 4026101 .. 4026147 +  -3.2  -4.63218   CTAGATTGGTAAAAA TGGTTCATATTGGATTAGTT CGTTAAC AATAACTCCGATATGAACTA TTTTGTTAGCAAAAG  64 37
    Ava_3237 NONE
    Ava_3238 4029637 .. 4029649 +  -6.3   -2.7873   AATTAGATGAAATCA                CTATC AGC GATAG                CTTTGAGGTGATTTC  55 84
    Ava_3239 4029901 .. 4029913 +    -2   -3.5456   TTGTGACTTTATACA                TACA CAAGT TGTA                TTAGTTCTTCCACTT  47 114
    Ava_3240 4031063 .. 4031074 +  -3.6  -4.15396   TTGTTCTAAGGCGAT                CGCG ATCG CGTG                 TTCTTTGGTTTGCCC  60 521
    Ava_3242 NONE
    Ava_3243 4032403 .. 4032421 +    -6  -3.65426   AATTTATTTATAAGC             TGGAGTAT TTC ATTCTCCA             TTTGGAAATTTCTGG  61 385
    Ava_3246 4035917 .. 4035927 +    -4  -3.86897   TTCTATACTCTAACT                 CAAA TTA TTTG                 TTTATAAAAAATAAA  56 54
    Ava_3247 4039769 .. 4039782 +  -2.4  -4.48713   TTCACTTGTTTGACT               CACA CGAAAA TGTG                TTTGTTGTTCCTCAC  60 313
    Ava_3249 NONE
    Ava_3250 4042246 .. 4042266 +  -4.1  -3.88787   AACCTTACCTATATG            TTTTTTGAA TTT TTCAATAAA            TTTATACACGTATAA  56 165
    Ava_3251 NONE
    Ava_3252 NONE
    Ava_3253 4054070 .. 4054080 +  -2.6  -2.70665   CTTACTTTTGCTTCG                 TTTA TTT TAAA                 TCCATTATTCTCTAT  41 395
    Ava_3256 NONE
    Ava_3257 NONE
    Ava_3258 4058741 .. 4058751 +    -4  -4.22678   TGCTTTCCTGTTGGT                 CAAA TAT TTTG                 TTTATCTTAAGTATG  61 52
    Ava_3264 4062056 .. 4062107 +  -6.7  -2.62792   GCATTTTTCACAAGC AGTAGGGGCGGGTTAAC-CA AGATAGTGGTGAA TGAGTAAACCCGCCCCTACA ATCTTTAGACTCCAT  57 88
    Ava_3265 4072813 .. 4072827 +  -8.6  -3.10545   CTATGATGTCTTCAT               GATGTC AAT GACATC               TGCTTTTACGGTGTA  70 297
    Ava_3276 4086981 .. 4086995 +  -4.2  -3.55444   AAACAAATTTATGCA               CCTGTA CAT TGCGGG               TTTGACCAATACGAA  52 283
    Ava_3278 NONE
    Ava_3279 4093076 .. 4093099 +  -3.8  -5.01845   AAATCCGCGATGCCT          CTTTACGTAG GCAT CGCCGTAAAG           TTTTTCATTATTGTG  72 69
    Ava_3280 4093769 .. 4093790 +  -2.9  -3.45571   AGACAATATTCAATG           CTTCAGCTA ATTC TTGCTGTAG            TTGCTGTTTCCAACG  48 271
    Ava_3284 4098338 .. 4098364 +    -3  -4.96646   TGAGGAACAAACAAG         GTGGAAAAAGAA TGA TTTTTTCACCAC         TTTTTCCTTATATGC  68 82
    Ava_3285 NONE
    Ava_3286 NONE
    Ava_3287 4102504 .. 4102524 + -11.9  -3.61103   ATAGACTTAAATGTA            GGGCATGGT AGT ACCATGTCC            TTTAAACTAAAATTG  90 357
    Ava_3288 4103835 .. 4103873 +  -8.3  -2.93723   CTGATATTCAGTAAA  TTGCTGCATAGTCTGTGG TGTA CCACGGA-TGTGCATCAA   TATAATTGGTACGCC  65 460
    Ava_3291 4106841 .. 4106852 +  -5.8  -3.15579   TTAGCCTTTTCTTTA                GGAC TAAA GTCC                 TTACTACAAACTTGA  58 52
    Ava_3295 NONE
    Ava_3296 4112473 .. 4112483 +  -2.4  -2.74263   ATCAATCCAACCATT                 CAGC GCC GCAG                 CTTTCACCATCGAAT  41 227
    Ava_3298 NONE
    Ava_3299 4118702 .. 4118716 + -11.4  -5.59962   ACAGCAGCAAATCGA               CCAGCC ACA GGCTGG               TTTTTGTTTCTTTTA 100 250
    Ava_3300 4119655 .. 4119683 +  -7.7  -4.81685   CTGAGAAATTAAAAA        TTAAAAGTCAGAA TTT TTTTGATTTTTAA        TTTTTAATCGTTAGT  88 50
    Ava_3301 4122525 .. 4122549 +  -6.5  -2.80492   GTAGAAGCTTTTTAG          CCTGTTATTTC ACT GAATTAATAGG          TAATTAGTAATAATC  58 37
    Ava_3302 NONE
    Ava_3303 4125694 .. 4125704 +  -2.4  -3.66178   CGTCCTTAGTAACTT                 GGGC TTT GCCG                 TTTAAGGTTAAAAGC  49 254
    Ava_3305 4127328 .. 4127349 +  -6.5  -4.02119   GAATTTTTTAGGCGC           GCTGTTTGC TACT GCGAACCGC            TATTTTCTTATGATC  70 140
    Ava_3307 4129242 .. 4129255 +  -4.5  -3.82083   CCTCTTAAGTCTCTA               TTCGG CTTA CCGAG                TTTGGCTTCTACTGA  59 504
    Ava_3309 4132139 .. 4132151 +  -3.3  -3.83705   GCGGTACTATATTCA                CCCTC ATT GATGG                TTTCATAGTAATTTT  53 448
    Ava_3311 4138044 .. 4138069 + -14.9  -5.65177   GAATAACCATCAAGA         TAGAGACGTTC TGTA GAACGTCTCTA          TTTTTTTATGCGTGT 100 35
    Ava_3312 4138535 .. 4138560 +  -2.7  -2.82742   TGATGTAGAGCAGGA         GGTAATTT-TCC AAT GGATAAATTAAC         TCATTATCGGCAGCT  42 1
    Ava_3313 4139146 .. 4139161 + -10.4  -4.66609   AACTGAAGAAATTTA              GCCTGC TTAT GCAGGC               TTTTTACGTGAAGTC  95 289
    Ava_3315 4140878 .. 4140924 + -13.2  -2.58708   AATCGCTTATCTCTC CATACAAGCGATCGC-CTTTG GCAATA CGGAGTGCGATCGCTTGTACG ATTAGTATAATCTAT  88 312
    Ava_3316 NONE
    Ava_3317 NONE
    Ava_3318 4142054 .. 4142068 +  -5.7  -3.54475   AATCTCTGAAATCAA               GAGCT TCATC AGCTC               TTCTCTGATGAAAGA  58 58
    Ava_3319 NONE
    Ava_3320 4142734 .. 4142744 +  -5.4  -2.61727   AGCGTTAGCGCAGCT                 TACC GAA GGTA                 TCGCTTATGGTAAAT  51 139
    Ava_3321 NONE
    Ava_3322 4143567 .. 4143585 +    -6  -2.95652   CTTAAGTTAACTATA             CACAGATT ATG ATTCTGTG             GTTTACTTGCCTAAA  56 369
    Ava_3326 4145405 .. 4145421 +  -5.1  -4.56597   TCCAAGTCTGCAACT              TGGGG TAAATAT CCCCA              TTTTTGAAAGCCGAA  70 304
    Ava_3328 4147494 .. 4147504 +  -5.4  -2.59431   ATTAACATCCATTCT                 CTAG TTG CTAG                 TAAATTATAAGCACC  49 246
    Ava_3330 4149561 .. 4149573 +  -4.1  -3.77196   AGCAATAAAACTGAA                TGTGG GAT TCACA                TTTAGTCAGTGGTCA  54 8
    Ava_3331 NONE
    Ava_3332 NONE
    Ava_3333 4153417 .. 4153466 +  -8.7  -4.89852   TACATACTTTTTTAT CAACCCAGGTTGCCTGTAA TCACAAAAAATT TTACAGGCGACCTGGGTAA TTTTTCTGGATATGA 100 46
    Ava_3334 4154211 .. 4154225 +  -4.2  -3.09759   GTTGAGTAAAAATGA               GCTAGA ATC TCAAGC               TTAAATCAATATATT  50 7
    Ava_3335 NONE
    Ava_3336 4156121 .. 4156138 +  -2.7  -3.22298   CCTACACTAATATAA             GTAAGGA TTAG TCTTTGC              TTGATAATCCATACA  45 53
    Ava_3344 NONE
    Ava_3345 4163233 .. 4163245 +  -4.8  -3.50492   GATAGTATAAAATGC                GCGA ATAAC TCGC                TTGTGGTCTGTGGTG  57 188
    Ava_3346 NONE
    Ava_3347 4164953 .. 4164970 +  -2.1   -4.5287   AACCTGTATTATGAT             TTTTTAA ATAG TTAAGAA              TTTTAATTAATTTAA  58 160
    Ava_3348 NONE
    Ava_3349 NONE
    Ava_3350 4170824 .. 4170838 +  -2.9  -3.39187   AGTTGGTCTATGGAA               CTAAT AAAAC ATTAG               TTAATATTGAATGTT  46 11
    Ava_3351 NONE
    Ava_3352 NONE
    Ava_3353 NONE
    Ava_3354 NONE
    Ava_3355 NONE
    Ava_3356 NONE
    Ava_3357 NONE
    Ava_3358 4179050 .. 4179063 +  -2.5   -4.0492   TTGAGTCAGCAGAAC               TTTTA TCTG TAAAA                TTTATCTGAAAGTTG  55 37
    Ava_3359 NONE
    Ava_3360 4181099 .. 4181121 +  -7.8  -3.09878   TCTGGGTTTCAAGCC           CCGCTAAATT TTA AATTTAGCAG           TCTTCAATGAGTGGC  65 55
    Ava_3364 4186877 .. 4186895 +  -4.5  -3.93369   TTTGCAATAAAAAAA             GCCCTCT TGTAT AGAGAGC             TTTGGTTAACATTAA  59 31
    Ava_3370 NONE
    Ava_3371 4195650 .. 4195663 +  -3.1  -5.86465   GTTTTATCTGGTTTT               CCATT ATTG AGTGG                TTTTTTTCTATTCTT  88 131
    Ava_3375 4199181 .. 4199195 +  -4.2  -3.58726   AAAATACGTGGGTGG               GAGGTG CGA CACATC               TTATCTGTGACGAGA  54 304
    Ava_3378 NONE
    Ava_3379 4202383 .. 4202397 +  -5.6  -2.93073   TCATCTTCCTGCTTT               CCAACG TTG CGTAGG               TCGTTATTAGAGAGG  52 1
    Ava_3380 4203098 .. 4203112 +  -5.6  -3.30441   CTTGAAGCGACTGTC               GTCGAG TTC CCCGAC               TTGTAGCAACTGCTG  57 113
    Ava_3381 NONE
    Ava_3382 4205775 .. 4205789 +    -5  -4.93696   ATATACTCAGCAATT               TGTTCA ACC TGAGCA               TTTTTCCTATTTGCA  76 102
    Ava_3383 4206469 .. 4206485 +  -3.6  -2.95751   CATAGAGTCGCTATG              TGTCGC AGTGG GCGACC              TCCTTCTCTTGCTCA  47 36
    Ava_3387 4211974 .. 4211988 +  -6.4  -4.37886   CAGTATGAGTAATTT               CCTGGT ACA ACTAGG               TTTTCTCGCAAGTAG  76 157
    Ava_3389 4215603 .. 4215616 +  -4.5  -3.29591   AATGCCTTGGCAAAT               GCAGG TTCT TCTGC                TTGAATTTGCATAAT  53 68
    Ava_3393 4222424 .. 4222449 +  -2.5   -2.9732   TAATTAAGGGTAATC         GATTGTCGAAG TCTG CATCGATAACC          TGATTTCCCTTAAAA  43 137
    Ava_3394 4223205 .. 4223215 +  -3.2  -4.28977   AATCTAGATTATGTT                 CTGG TTT CTAG                 TTTTGCATCTGTTGT  59 105
    Ava_3396 NONE
    Ava_3397 4225954 .. 4225965 +  -4.4   -5.7946   TTAATCAAGAAGAAA                TCAG AATT CTGA                 TTTTTTTGTTAACAA  91 51
    Ava_3398 4227255 .. 4227285 + -17.2  -2.87132   CTAGTCAGGCAAAAA       TAAAAGCAGAGAAA ATG TTTCTCTGCTTTTA       TCTCTAAAACGGGCG 100 37
        moaC 4228285 .. 4228304 +  -3.6  -3.80604   ACGAAAGATAACTCC            TGCTTTCT CAAG AGAAATCA             TCTTTGTTACTTTAT  54 398
    Ava_3401 NONE
    Ava_3402 4230072 .. 4230085 +  -8.1  -2.89039   GTCGGAGGGTGAAGA               CGCGA TTCA TCGCG                TCTCTACAGATGGTT  66 110
    Ava_3403 4230639 .. 4230652 +  -2.3  -5.71712   AATGATTATTAGCCT               GAGAG TTCG CGCTC                TTTTTTTATATGGGG  80 108
    Ava_3404 4231158 .. 4231174 +  -3.7  -3.44124   TTGTTGCGCGTTATT              TTGTCGA TAT TAGACAA              TATTATATTCCTGAT  50 199
    Ava_3405 4231544 .. 4231574 + -18.6  -3.76373   TCTTTTGATAAAAAA       TATCCCCGATTTTT TAG AAAAATCGGGGATA       TTTGGCTATTAACAG 100 42
    Ava_3408 NONE
    Ava_3409 NONE
    Ava_3410 4236655 .. 4236689 +   -10  -3.17075   TTCAGGCTATTTATA     TTTAAGCCCCTTCCCT TGT AGGGAAGGGGTTGGGG     TTAGGTTCAACCAAA  77 373
    Ava_3413 4242497 .. 4242532 + -10.6  -3.14132   TGGGTGTAGCGATAG    CGGAACCCAACA AAGTCTTGAAAA TGTTGGGTTCCG     TTCCTCCACCCAACC  79 97
    Ava_3416 4247203 .. 4247243 + -14.4  -2.78032   ATTTACTGTGATCTT  TCAAATGAGAAAGCATTT AAACC AAATGCTTTCTCATTTCA  GTGTTTTCCGCAAAC 100 424
    Ava_3417 4247959 .. 4248010 +  -9.4  -3.53811   GGGAAAATTTAGCTA GAAATTGGGGGGGGGTAGGAAGTG TTAG CACTTATTGATCCCCCCCAACTCC TTTAAAAAAGCTCAC  78 29
    Ava_3419 NONE
    Ava_3420 4251687 .. 4251707 +  -2.6  -4.18494   AAAAACTTCTTCTCT            GTACTTAT ATTTA AAAAGTAC            TTTTCACTACAGATA  57 436
    Ava_3421 4252910 .. 4252923 +  -8.1  -2.60075   ACAAATTCCTGTTAT               CCCTG TTGT CAGGG                GTTACTTAGAGCAGA  65 316
    Ava_3422 4254338 .. 4254356 +  -4.4  -2.88044   TTTTTCTTCTAACGC             CCGCTCGC AAC GTTGGCGG             ATGTTTTCTACCATG  46 187
    Ava_3424 4256982 .. 4256992 +  -5.4  -4.55128   ACTGAATGAAATATT                 CTAG TCA CTAG                 TTTTCATTTCCCAGT  73 69
    Ava_3427 4260677 .. 4260687 +  -6.8  -2.53876   TATCAACTTCCAAAA                 TGGG CAT CCCA                 TAAATTGGGCTAGCG  55 275
    Ava_3431 4264799 .. 4264811 +  -3.5  -2.62184   ATAATAGATTGTGAT                TTTTT ATA AAAAA                TCGTCTAAGAGGACA  43 138
    Ava_3432 NONE
        rnpA NONE
    Ava_3434 NONE
    Ava_3435 NONE
    Ava_3436 4267763 .. 4267778 +  -7.6   -2.7386   ACTAAAAATGGATTA              TCAGCA GAAT TGCTGA               TAATTGACATAAATT  63 133
    Ava_3437 4268666 .. 4268676 +  -5.4  -3.07291   CCTAAAATATCGCGT                 TTGG TGT CCAA                 TTCAGTCACATCATT  53 363
    Ava_3439 4271457 .. 4271472 +  -3.2  -3.46081   GCGCCGGCGAGAATT              TCGCTA GCAC TGGCGG               TTCCTTGGTTAACTA  49 375
    Ava_3441 NONE
    Ava_3442 4274151 .. 4274163 +  -4.8  -2.94218   TGTCTAATGACAAAT                CACC CTGAA GGTG                TGTGTAGTCGAAAAT  52 104
    Ava_3443 NONE
    Ava_3444 NONE
    Ava_3445 4277532 .. 4277564 +  -3.3  -3.38046   CTAATGACTAATGAC      CAAACTCGCTATCCT AGA AGGAGAGCCAGATAG      TATTTAAAATGAGCC  48 37
    Ava_3446 4277967 .. 4277982 +    -4  -2.55606   ATATATTTGCTCGCC              TCTCTA GCCA TAGGGA               CTTAATAGTATATAA  45 48
        rpmI 4278201 .. 4278211 +  -3.2  -2.73799   CGACGAAGAAAACGT                 GCGT TTA ATGC                 TGCCTTATTTGTAAA  43 1
    Ava_3448 NONE
    Ava_3449 NONE
    Ava_3450 4280118 .. 4280156 + -15.4  -3.20637   CTAGATCCCCTAGAT   TCTAGATCCCCGACTTCT CAA AGAAGTCGGGGATCTGTC   TTAACTATTCGGTTT 100 53
    Ava_3451 4282645 .. 4282660 +  -3.2   -3.5394   GCAACACTTGGATGA              GGAGAT CGCG ATCGCC               TTTAACCCGCAATTT  49 461
    Ava_3454 4285606 .. 4285617 +  -4.4  -4.32857   TTAATGTCTCTGTCA                TGGA GCGT TCCA                 TTTCTGTTTGCAGAG  63 438
    Ava_3457 4288018 .. 4288030 +  -3.3  -3.19513   CACCTCTGCCCCTCG                GTCAC TGA GCGAC                TTGCCTTGAGCTTGT  47 164
    Ava_3458 4289197 .. 4289210 +  -3.8  -3.61922   ATGGGTACATTCTTG               CAGG CTTGCA CCTG                TTTCGGATAGATATT  52 82
    Ava_3459 NONE
    Ava_3460 4291980 .. 4291995 +  -4.8  -3.69621   TTTTATTGTATTCGA              CAATAA GGCT TTATTG               TTTGCACTTGTCAGT  59 515
    Ava_3462 4295223 .. 4295248 +  -7.7  -2.79175   GGCAGAAAGTTGCTC         GTGAAGTT-TGG TTG CCATAGCTTCAC         CTTTCGGTGGGAATT  61 246
    Ava_3466 4297637 .. 4297650 +  -3.9  -3.35237   GGTTAATATTTTCTG               TATCT TGAG AGATA                TTGCATTGTTATTTG  50 178
    Ava_3467 NONE
    Ava_3468 NONE
    Ava_3469 NONE
    Ava_3470 4304491 .. 4304541 +  -9.6  -3.29031   TGACACTGCAAAAAC CTTAATTCATAAGTAAAA-AATT GGATAA AATAATTTTACTTATGAATTAAG ATTTTCATTGATTCA  75 364
    Ava_3472 NONE
    Ava_3473 NONE
    Ava_3474 4308871 .. 4308883 +  -3.3  -3.28791   ACAACGCTCACCCCA                CAGGA GTA TCCAG                TTGTGCAACCGGACT  47 152
    Ava_3475 NONE
    Ava_3476 4310994 .. 4311011 +  -2.7   -3.0297   TACTTAAGTGAGGAT             GTTGTTG TAAT TAGCAAC              TAGTTTAATATTGGT  43 34
        minC NONE
    Ava_3478 NONE
    Ava_3479 4313340 .. 4313353 +  -5.3  -4.14541   TTCGACGAAACATCA               CAGTA GATG TACTG                TTTCTATGATTGATG  65 20
    Ava_3481 4317024 .. 4317040 +  -5.1  -3.53012   TTTCCGGGTTGGGGT              GTCCAGT CAA GTTGGAC              TTTACCGAGGGAGCG  57 297
    Ava_3483 4320553 .. 4320587 + -15.8  -3.19192   TACTCAGTTATAGAT     TTTCAGCCCCTTCCCT TGT AGGGAAGGGGTTGGGG     TTAGGTTCCGTCGAA 100 122
    Ava_3484 4321982 .. 4321996 +   -10  -5.49234   TACCTAGTGGTTAAA               GGAGCA ATC TGCTCC               TTTTTTCTTGGGTGT 100 184
    Ava_3485 NONE
    Ava_3486 NONE
    Ava_3487 NONE
    Ava_3488 4328891 .. 4328902 +    -3  -5.02476   ATCAATATTTAGCTT                CTAA ATGC TTAG                 TTTTTTCCCAACTCT  68 29
    Ava_3489 4329885 .. 4329919 +  -2.4  -4.35581   ATTAATAAAAAGCAA     TAATAACTAATCAAAA TTA TTTTTATTGATTATTA     TTTTAAGTATTTTCA  56 65
    Ava_3490 NONE
    Ava_3491 NONE
    Ava_3492 NONE
    Ava_3493 4333934 .. 4333959 +  -5.5  -3.56643   AGAGGATATCTTTAC         TTTTGCAAGCA CCTC TGCTTGGGAAA          TTTAAAAACTATAGA  58 39
    Ava_3495 4337448 .. 4337483 +  -9.7  -4.99134   TGGGGTTTAACAAAA    GGCGATCGCATTTCT CTTCCC GGAGGGGCGATCGCC     TTTTTGATTTCAGAT 100 403
    Ava_3498 NONE
    Ava_3499 NONE
    Ava_3500 4341593 .. 4341617 +  -4.2  -2.70476   AATCTGATATAAAGA          CACTGCAATC AATGG GTTTGCTGTG          ATTATAGTTAGCGAT  47 0
    Ava_3501 4342215 .. 4342226 +  -5.8  -3.12521   TATAAATATCTAAAA                CGGT CATT ACCG                 TGTAGTTTTCCTAAA  58 128
    Ava_3502 4345833 .. 4345866 +  -3.3  -3.80855   GTATCCTCTTGAAGC     TTTACTATAAAGTAG TTCA CAACTTTATACTGAA      TTGGTTTTTGGAGAC  52 375
    Ava_3503 NONE
    Ava_3504 4349951 .. 4349965 +  -2.2   -4.2803   TATATAATTTTTCTA               TATTTT TAC AAGATA               TTTTGGATTAAAATA  56 478
    Ava_3509 4359985 .. 4359996 +  -5.8  -2.80344   ATAGGAGATAGTCTG                GGGA GATA TCCC                 ATTATTCAATGGAGA  55 56
    Ava_3513 4364295 .. 4364353 +  -6.2   -2.7186   GATTTTTAAAATATA --AGTAGGGTGGGCAATTCCCACC ACAAACATGATAA GGTGGGCATTGCCCACCCTACAGA TAATTAGAGAAATTT  54 91
    Ava_3514 4365257 .. 4365267 +  -3.2  -4.65747   CGCAGTTTCTCTAAA                 CGTT CAT AGCG                 TTTTGTTACCAATTG  65 416
    Ava_3516 4368420 .. 4368448 +  -3.1  -2.98181   GAGTTCCTAAGTCGA        TGGTTTCTAGGGT TTC AGTCAAGGAACCA        ATTTGATTGAGTTTA  44 342
    Ava_3518 4371056 .. 4371070 +  -2.8   -3.2218   ATTTATCGGTAAACC               GCTTAA AAT TTGGGC               TTCGTACCTGTTGGG  44 495
    Ava_3522 4375740 .. 4375788 +  -2.6  -3.66803   AAAACAGCGTAGAAG TGAGTGGGGTAAGAAAGTAGACAA GTA TTATCT-CTT-CTCACCCTCCTCA TTTCCCCTATTCCCC  50 29
    Ava_3523 4376138 .. 4376158 +  -6.1  -2.56046   TACTACTAGAATCAA            GAACCTGCT GTA AGCGAGTTC            TGAATTCACCTTTGG  54 109
    Ava_3525 4381272 .. 4381292 +  -3.2  -3.70102   AAAAAAGGATACAAG           CC-CCCGGA TTTA TCCGTGAGG            TCTTTAATTTTGAAT  52 74
    Ava_3526 NONE
    Ava_3527 4383671 .. 4383681 +  -3.2  -4.38744   ATCTTCTGGAGTATT                 GTCT GCT AGGC                 TTGTTTTATCTACGT  62 209
    Ava_3531 4389645 .. 4389665 +  -9.7   -4.5448   AATTCACACTCAGAG            GGACAAAGC AAT GCTGTGTCC            TTATTTTTCTACGTA  91 257
    Ava_3532 NONE
    Ava_3537 4404040 .. 4404051 +    -3   -3.4214   CTTTGCCTTCCCGGA                CTTT ATCT AAAG                 TATATTTGTTAGCAT  49 410
    Ava_3539 4406789 .. 4406809 +  -3.3  -2.78384   CCGCTTTACCTTAAC            TTCATCTTT ATC AAGGGTGAG            TATAGTAGAGGGAGG  44 27
    Ava_3540 4408771 .. 4408792 +  -5.9  -3.18681   AGCATTGATTGTTAC           GTGTAATCC AGGG GGATTATGC            TTGATGGCATTGACG  55 296
    Ava_3543 4413588 .. 4413605 + -11.3  -3.67597   TTAACCATTTGTAGA             GACGCGA TGAA TCGCGTC              TTCTTCACTAAACCA  88 78
    Ava_3550 4421087 .. 4421109 +  -7.1  -5.59655   CATAAAATAAAGAAA           GCATCTTTT TTTTC AGAAGATGC           TTTTTTATTACTTTA 100 56
    Ava_3554 4424833 .. 4424852 +  -8.6  -5.65513   GATTGCTTAACCAGA            CCGCC-CTA ATC TAGTGGCGG            TTTTTTTGGTTACTG 100 245
    Ava_3558 4431873 .. 4431907 + -15.8  -3.19192   TACTCAGTTATAGAT     TTTCAGCCCCTTCCCT TGT AGGGAAGGGGTTGGGG     TTAGGTTCCGTCGAA 100 269
    Ava_3559 4432376 .. 4432412 + -10.2  -3.55946   AAATTTCTGGAACCA    CGGGATACCTGAATGT ATAGA AAAGTCGGGTATCCCG    TATTCTTTCCACTCA  80 39
    Ava_3561 NONE
    Ava_3562 NONE
    Ava_3563 NONE
    Ava_3564 4437400 .. 4437430 + -21.4  -2.80622   ATAGTTTTCTATCAA       GATACCCGACTTCT TTG AGAAGTCGGGTATC       TGTAGTCGGGTATCT 100 37
    Ava_3566 4441782 .. 4441824 +  -4.3  -2.80472   AGTAGCCAAACCACT CACCA-TATTCTGGGTCAGCA AAA TGCTG-CCAGGAATAATCGTG CATTTTTTGATACCA  46 177
    Ava_3572 NONE
    Ava_3573 4452789 .. 4452803 +  -4.2  -2.82895   GTGCTTTCAAATTAT               GAGCTA TAT TTGCTC               CTTGTTGATAAGCGA  46 419
    Ava_3581 4460881 .. 4460894 +  -3.1  -4.26461   TACTCCTAACGCTCC               CCATG TGGC TATGG                TTGTTTTGAATTGGT  59 3
    Ava_3583 4463326 .. 4463350 +  -9.3  -3.15677   TAACAAATTTTGTAA          CAGCTGTGGCG CGG TGCTACAGTTG          TTAGATCGTTATGTG  75 380
    Ava_3584 4465075 .. 4465110 + -12.6  -2.65264   CAAACACAAATTAAG    ACCCCCTGACTGGTTA TTTA TATCTAGTCAGGGGGC     TAATATAGGTGATAG  85 124
    Ava_3585 4466789 .. 4466817 +  -4.5  -4.32857   AAGATTTTGGTGAAT        TGGTATTCCCTAC GGT GGGCGGAATGCCA        TTTCTATTTAGAAAA  63 522
    Ava_3586 NONE
    Ava_3587 4469884 .. 4469894 +  -2.6  -4.43272   CCAGTACTAAAAAAT                 TTAT ATT ATAA                 TTTTGAATTTTGAAT  60 96
    Ava_3588 4471107 .. 4471117 +    -4  -4.06805   GGACGCAAAGCTTGA                 GATA TTT TATC                 TTTAATTCTAATTTT  59 457
    Ava_3590 4472457 .. 4472473 +  -3.7  -3.69323   AGCATTTACCATTTT              TATAGCT TTC GGCTGTA              TTTGGATACTCATAG  54 72
    Ava_3591 4475958 .. 4475974 +  -8.7  -2.72043   AAATAGAATCAAAGC              CCCTCTT TTT AAGGGGG              ATTTAGGGGGAAATT  68 187
    Ava_3592 NONE
    Ava_3593 4477934 .. 4477957 +  -5.4  -4.68724   TTCATAGTTAATACT          GGTAATTAAT CGGT ATTTATTACC           TTTTATATTGAATAC  73 85
    Ava_3596 4487351 .. 4487363 +    -2  -3.09516   AAAATCAAAGAGAGT                TACA TCCAC TGTA                TTGAATAATAGCCAC  43 496
    Ava_3599 4491044 .. 4491101 + -26.7  -3.44792   TAAATATCTAAGTAT CTGTAGGGTGGGCAATGCCCACCGTA TCATATT TGTGGTGGGCATTGCCCACCCTA-AG TATATTTTACGTTGA 100 227
    Ava_3600 4491793 .. 4491806 +  -6.7  -3.02881   CAGTACAAGTAGGCT               GTGAG CCAT CTCAC                TGGTTTGGTTAACTA  60 0
    Ava_3606 4499452 .. 4499462 +  -8.2   -3.5771   CTCAAACGCAGCTAT                 GCCC ACA GGGC                 TTTACAGCACTTTTT  72 141
        dapA 4500633 .. 4500653 +  -2.7  -3.65554   TAATAAATATACAAT            GAATTTT TCAACTT AAAATTC            CTTTTTATTGAATCA  50 180
    Ava_3608 4502605 .. 4502631 +  -8.7  -4.35116   GCAAAGGCGCAAAGA         CGCAAAGGCTC GTAAG GTGTCTTTGCG         TTTTGCTGTGGGATA  83 65
    Ava_3610 4504838 .. 4504894 + -14.2  -5.40474   AGTCAATAGTCAACG GTCAATAGTCAATAGTTAAAAGCT AAAAATGAA GGTTTTGAACTATTGACTATTGAC TTTTTTTCCGCGCCT 100 39
    Ava_3612 NONE
    Ava_3613 4507939 .. 4507975 +   -11  -3.55761   AAGAATAAAAAAATA    GGTAATGAGTAATTGG CAGAA CCTATTACCCATTACC    TTTCACCCATGACTG  84 33
    Ava_3614 4508864 .. 4508907 +  -8.4  -4.43272   CAATCCCTAGTTCAA GGTAAAAGTCAAAAGGAAAA ATCT TTTACCTTTTAACTTTTAAC TTTTAACTTTTAACT  86 134
    Ava_3619 4514404 .. 4514434 +  -2.4   -4.1899   CTCTCTCTTGAAAAG       TTTCCTACGGAGGG AAA CCCTCCTTCAGAAC       TTTTCGCTGCGCTAA  56 51
    Ava_3628 4523913 .. 4523970 + -11.4  -3.38207   CAAATGGCTTAAATA GCTATCAGCATTCAGCCGTCAGCT TTGAAAAATT AACTGACAGCTGACAGCTGATAGC TTAAATTATTTGTTT  85 29
    Ava_3632 4529229 .. 4529239 +  -5.4  -2.80901   ACTACAACTGTTTTA                 CTTG GGT CAAG                 GTTGTTGCCGTGTTT  50 335
    Ava_3635 4532136 .. 4532157 +  -4.4  -5.34309   TGACTACTGACAAAA           CTCTATCC CCTTGT GGGTGGAG            TTTTTATTTAATCAT  81 347
    Ava_3636 4535200 .. 4535217 +  -3.5  -2.96321   CCAAATCAATAGCAT             CTTTAAT CACA ATTAAGG              TACTGTTTTAATAGA  45 122
    Ava_3637 4536858 .. 4536890 +  -7.8  -3.09492   GGATTAGAAACAAAT      CAGTGCTGGGTT TTGAGAATT GACTCAGCACTG      TCTTCAGATTACCCA  65 41
    Ava_3643 4547332 .. 4547369 + -18.1  -4.57569   TAATTGCCTAGCCAT   CATAGATACCCGACTTTT TTG AAAAGTCGGGTATCT-TG   TTTTTCACAAGGTAA 100 30
    Ava_3648 4554593 .. 4554603 +  -3.2  -2.53581   CTAAAAGGGTAAAGG                 TGTC TAA GGCA                 TAAGTTGAAAATGTG  42 247
    Ava_3654 4560426 .. 4560450 +  -2.1  -3.29324   GAGGTAGGAAGCAGG          TAGGGAACGAT GTA ATCTTACTCTA          TTAACTTTAAATCCA  45 52
    Ava_3655 NONE
    Ava_3656 NONE
    Ava_3657 4563541 .. 4563559 +  -4.6  -2.73459   CTTTTCGTAACAGTG             GATGAG GAATAAA CTCATC             ATATTTCTGCATCTC  48 177
    Ava_3660 4568224 .. 4568258 +  -4.4  -3.19157   AACACAAGTGGCTAT     TAGTCATTGGTCTA TTGACTT TGGACTATTGACTA     TTGATACCCTTAATG  51 88
    Ava_3661 4569141 .. 4569160 +  -2.2  -4.62336   TGTTCTTCAGTACAT            TTTATGGA ACCC TCGATAAA             TTTTTCCCATCAGCT  61 70
    Ava_3662 4569986 .. 4570002 +  -3.6  -3.30006   AAGTTTGTAATATTA              CCTCTC TACCT GTGAGG              TTGGTGTACATTGCT  49 522
    Ava_3665 4573121 .. 4573135 +  -6.4  -3.56099   TTTTCGCTCTTTCAC               CAGGAG CAT CTTCTG               TTTGACGCGCTTCTC  61 227
    Ava_3667 4574480 .. 4574494 +  -3.5  -2.87564   AAGCGGCGGTACTAT               GGTGA TTTTT TCGCC               TATCTGGGCAAATAA  45 394
    Ava_3670 4577828 .. 4577838 +  -2.6  -2.50034   TGCGCCTGATGTTTG                 TATT CCA AATA                 ACTTTTAAGTTCGTG  41 7
    Ava_3671 NONE
    Ava_3672 NONE
    Ava_3673 NONE
    Ava_3674 4580844 .. 4580868 +  -9.3  -2.72511   ATACTGTTGGCGAAT          TATTGAGGGGT TAA GCCCCTCAAGA          GTTTGGAACAGTGGA  72 122
    Ava_3675 4582669 .. 4582680 +  -4.4   -3.3344   AGGGGTTGGGGTTAG                GTTC CGTC GAAC                 TTATACCAATTCAAT  53 113
    Ava_3681 NONE
    Ava_3682 4589705 .. 4589733 + -12.6   -4.3467   AATTTTAACTTTGCA       CCGACTGTTCTCT TTAC AGAGA-CAGTCGG        TTTTAGTATGGGGAT  95 53
    Ava_3683 4591395 .. 4591406 +    -3  -3.61674   TTATACTTAGTTGAC                TTGT ACTG ACAA                 ATTTTTGTATGTAAA  48 361
    Ava_3684 4592372 .. 4592398 + -12.4  -2.86185   ACAACCTTTAAGCCT         CTTGGGGTTTAC GGA GTAAACCCCAAA         TCATTACTTGACTTT  84 147
    Ava_3686 NONE
    Ava_3687 NONE
    Ava_3688 4596902 .. 4596912 +  -3.2  -3.23395   AGGTGAGGAATGAAC                 TGTG AAA CACG                 TTCATGGTAATGGAT  47 142
    Ava_3689 4599424 .. 4599446 +  -7.1  -3.80651   CAATTTCTAGACTAG          CCACA-AGCT TTTG AGCTCTGTGG           TATCTTTTTTTGATT  69 111
    Ava_3693 4604251 .. 4604266 +  -4.8  -3.63922   AAAGAAAACCTTAAG              TATATG TACT CATATA               TCTTTTGAGAGAAGT  57 66
    Ava_3694 NONE
    Ava_3695 4606172 .. 4606207 +   -12  -4.41348   ATGCACTTTATTCTG    TACTGTAGAGACGTTG CATG CAACGTCTCTACATCA     TTTATTTGAGGCAGC 100 144
    Ava_3696 4606846 .. 4606861 +    -4  -4.62302   AATATACAAAAAAAA              TAGTAC TTAA GTACTG               TTTTTAGGGCTGTTG  66 75
    Ava_3697 4608043 .. 4608059 +    -3  -2.70932   CTGGACAGCCCAAGA             CT-GTGC AACT GCACTAG              TAATTAGGGAACGGG  41 9
    Ava_3699 4609595 .. 4609653 +  -8.3  -3.40566   GGTATAGGGGTATAG GGGTGTAAGGGTATAGGGGAAAGAGT AAAACTAA ATTCTTCCCTC-ACACCCTCACACCC TTCTAAATCTCCTCT  71 46
    Ava_3702 NONE
    Ava_3703 4612115 .. 4612153 + -10.5  -2.79749   ATATTAAGTAGGGGA  GGCAA-AAAGCGGTGTAGA TGT TCTTC-CCGCTTTATTGCC  GTTGTGTTACGGCTA  77 90
    Ava_3706 4614812 .. 4614830 +    -3  -2.71364   TGGGGATTGGGGACT             GGGGATGG AAT TTACCCCC             TACTTCCCCCGCTCC  41 55
    Ava_3707 4615149 .. 4615181 +  -2.7  -2.88544   ATACCTATGCCGGAT      GTTTGAGGTGAAGAA ATT TTCAACACTTAAAAC      TGTATAAGACTAAGC  42 20
    Ava_3708 4616917 .. 4616960 +  -7.6  -4.83615   GGGGACTGGGTAATA GGCAAAAGTCAGAAGAAAAA ATCT TTTACCTTTTGACTTTTGAC TTTTTGTCCCCAATC  88 97
    Ava_3710 4620102 .. 4620116 +   -10  -3.67068   AAGAATATAATTACA               GGTAGC TTT GCTACC               TTTAAAGCTTTTCAT  84 31
    Ava_3711 4621146 .. 4621161 +  -3.3   -2.9818   ATGCTTACATACAAA              CATGA CTTTTT TCATG               ATTTCTCCCTCTTAC  44 419
        cysS NONE
    Ava_3719 NONE
    Ava_3720 4632106 .. 4632128 +  -2.6  -2.99874   CTGAATCACTATATT           TAGGCTGTTG TAA CCATTGCCTA           TATATGATCATTTGT  43 59
    Ava_3721 4633883 .. 4633914 +  -6.7  -3.14564   ATGGAAACGCAGAGA      GAACTTTAGTTCT CAAAAA AGGACTAAAGTCC       TTACTACAAAACTAA  61 170
    Ava_3722 4635325 .. 4635339 +  -5.8  -3.26319   CAGATAGTGAAGTAT               TTATCA TTT TGATAA               TTCATCTGGAAGGTT  57 434
    Ava_3726 NONE
    Ava_3727 4638833 .. 4638847 +  -5.8  -3.48024   CTGCCAAGTAGAGAC               TGAAAA GCA TTTTCA               TCTTTGGTGGTGCAA  61 23
    Ava_3728 4639550 .. 4639562 +  -6.3  -3.37831   CAACAAAGTCGAAAT                TTCTC CAA GAGAA                TCTTCTAGTTGTTGA  59 251
    Ava_3731 4643579 .. 4643592 +  -2.4  -4.39426   CGAAATTTTCTAACA               CTTC ACCAGG GAAG                TTTTCTAAAGCTCTG  58 332
    Ava_3734 4646764 .. 4646799 + -10.6     -3.54   GATTGTAGCCAATGC    TGACAACGTAGCAGATG CAA CATC-GCTGCTTTGTCA    TGTTTATCAACTGCT  80 312
    Ava_3736 NONE
    Ava_3737 4652989 .. 4653026 +  -8.7  -3.86346   TTTGCCGTTTTGAAA   TTGTTGATATAAACTGA ATTC TCGGTTTATATCAAGGA    TTTATCCAAAAATGA  80 225
    Ava_3742 4658998 .. 4659019 +  -4.4  -4.22948   CATGAGAAACAGGAA           CCCCGA AGTTTTTAAA TCGGGG            TTTTGCATGAGTTTT  63 50
    Ava_3743 4659708 .. 4659725 +  -3.5  -3.13522   GTAGATTAATGCAAG             TATTCAT CGCC ATGAGTA              TATTGGTACAAAAAT  47 95
    Ava_3744 4660797 .. 4660852 + -14.4  -3.89131   TGGAGTTTTTATTTC TAGCTTTTTAGTCAGCACTTTAGTACT AAA AGAAATAAAGTGCTGACTAC-AAGCTA TTTAATAATTATTCA 100 176
    Ava_3746 4663680 .. 4663695 +  -3.2  -5.33785   TCGTTTAAGTACATA              CTGATG GGGT CAGCAG               TTTTTTCTCCTGCTT  79 307
    Ava_3748 4666943 .. 4666971 +  -6.1  -2.80612   TCATATTAGTTAAAC        TACTACGTCAACA GTA TATTGACATAGTA        ATTCTTGGGCTTCAC  55 164
    Ava_3749 4667759 .. 4667785 +  -4.5  -4.19927   ATATTAAAAGGATGT        TAGGGACAGTAT AGCA AT-CTGCCCCTA         TTTGTATGTAATTTT  63 148
    Ava_3750 NONE
    Ava_3751 4669441 .. 4669455 +  -4.2    -3.445   AAGCCCTAGCCTTTC               GATCAC TGT GTGAGC               ATTTTTACTAGCTGA  52 464
    Ava_3754 4675715 .. 4675772 +  -7.3  -3.12605   ATAAAATTTGAAAAT TGGTAATAGATAAGCGGTAAAGGGTGA TGAC TAATCAGTTACTGTTTATTTATTACCA ATTATTTTGGGTAAG  63 65
    Ava_3755 4677043 .. 4677065 + -13.4  -2.86217   AAACCCCTCTCCAAA           CCTCTCCCCG AAG CGGAGAGAGG           CTTTGAATCTTGCTC  90 66
    Ava_3757 4679841 .. 4679891 +   -12   -3.2794   TTTGAAAAAATCGTA TAACTATTGAAGCGGAAGCGGCTG ATT CAATCAGATCCGCTTCAATAGTTA TTAATGTGACTGCCA  87 91
    Ava_3759 4682182 .. 4682232 + -16.4  -2.70786   TATAGGAGTCAGTAA TCAGAACTCAGAAGTCAGCAGAAA TAG TTTCTCCTGACTCCTGAATTCTGG ATTCTCAATTTTCAA 100 36
    Ava_3760 4683250 .. 4683267 +  -2.7  -3.38314   ATAGCTGGGGACTGG             GGACT AGGTGAAA AGTCC              TGTTGTGTCTAGGTT  46 105
    Ava_3761 NONE
    Ava_3762 4684114 .. 4684135 + -11.7   -2.6197   AATAATTAATATGTA           GAGATGCAA ATAT TTGCATCTC            TAACTTAATATTTAC  81 87
        fabG 4686078 .. 4686091 +  -5.3  -3.34716   AAAAGTATGCTCCAG               CATCA CCCA TGATG                ATTTTTGAGGGATGG  55 508
    Ava_3766 4688722 .. 4688779 + -14.8  -3.75153   AATAGCCAAACATTA GGGGCAACTTCACTGCGATCGCCTGC TGTTGT GCAGGTAAACCCAGGGAAGCTGCCCC TTTAAGTTACAAAGA 100 128
    Ava_3769 4692005 .. 4692018 +  -2.3  -2.92246   TGAATTGATTCATCG               CCCAG ACCA CTGAG                TATGATTGACATTGA  41 183
    Ava_3770 4693206 .. 4693218 +  -3.3  -3.83844   CAATCAGTTACTATT                CTGTG TTA CTCAG                TTATTAATTGCTGGG  55 165
    Ava_3771 4695669 .. 4695699 +  -2.6  -2.61548   AGGTGACACAATAGC       CAAACCATCAATTG CCA TAGTTATTGGTTTG       TACCTTATCCTAAGG  41 27
    Ava_3772 4696923 .. 4696936 +  -8.1  -2.89039   GGGTGAAGAAGAAGA               CGCGA TGAA TCGCG                TCTCTACAAATGCTT  66 173
    Ava_3775 4702705 .. 4702715 +    -4  -4.18018   ATTAAATACACAACT                 TATC TTT GATA                 TTTTAGCTAAAAACC  58 254
    Ava_3776 NONE
    Ava_3777 NONE
    Ava_3778 4707078 .. 4707088 +    -4  -3.27298   ACAACCGCTAGTAAG                 TTCA AAG TGAA                 TTAATAATTCGGGAC  48 11
    Ava_3779 4711036 .. 4711048 +  -4.9  -2.93734   CGATCGCAGAGTGAC                TAACT TTG AGTTA                ATTGTTCTATAAGTT  52 65
    Ava_3782 4713453 .. 4713482 + -18.7  -3.14132   TAAATTTAGCGCGAA       G-TCAGAGCGCCGG TCT CCGGCGCTCTGAAC       TTCGTAAGAGAGGGG 100 262
    Ava_3783 4716150 .. 4716186 +  -5.1  -3.29461   TTCCTAAGGGTATAA    GGGTGTAAGAGTTTTAA ATA TTTACACACCTACACCC    TTGTCCAGACCCTTG  55 227
    Ava_3784 4719068 .. 4719099 +  -7.4  -3.09004   AATAAATAAATGAAA      GACTATCCCTCT CAACGTAA ATAGGGATAGTC       TAGTTTTACCAATCG  62 28
    Ava_3785 NONE
    Ava_3786 4720551 .. 4720565 +  -3.6  -4.93547   AGTCCTGGTCAATTA               TCATTA CTA TGATGA               TTTTTGATTGCTTGA  72 56
    Ava_3791 4727746 .. 4727771 +  -3.9  -3.53012   GTTTATACGAGTCCG         CCGGCTTCTTT TAAT AGTGAATCCGG          TTTAAGCAAAGCCCA  52 12
    Ava_3795 4730853 .. 4730866 +  -9.5   -5.4505   TTTTGTTGTGTTCAT               CCCGC TCAG GCGGG                TTTTTTGTTGGAAAC 100 64
    Ava_3796 4732148 .. 4732170 + -12.1  -4.57837   TCTAAGTTTTTATCA           TCCCCATTG TCTGT CAATGGGGA           TTTTTAACACAATAT 100 157
    Ava_3797 NONE
    Ava_3798 4734262 .. 4734276 +  -3.6  -3.35798   CTTCAATATCTTAAC               TTATTC CAG GAATAG               TTATCAATGACAACT  50 47
    Ava_3799 NONE
    Ava_3800 NONE
    Ava_3801 4736684 .. 4736708 +   -10  -5.05079   CACACCACACGAAAA          GCCGCAAAAC AAATA GTTTCGCGGC          TTTTTCTATAGTTGT 100 496
    Ava_3802 NONE
    Ava_3803 NONE
    Ava_3804 4739278 .. 4739291 +  -3.1  -3.60412   ATGATATTCTGAAAG               CTGTT ACAC AGCAG                TTGTATCTAAGATTA  50 52
    Ava_3805 4740208 .. 4740220 +  -7.7  -3.76815   TTTGTAGGTGTAGTA                TTGCC TTG GGCAA                TTTCACATTTTAAGT  72 263
    Ava_3806 4740929 .. 4740970 + -12.5  -3.10975   AGTAACTATAAATCA GTAAAGCGTCAG-CCTTC ACTTATA GAGGGACTGGCGCTTTAC TATTGAGTAGTGAGT  88 161
    Ava_3807 4742250 .. 4742267 +  -6.9  -3.44334   CTTAAAAGAGAAAAA             CCCCGAT ACCT AACGGGG              TTAATGTTACTTTAG  65 78
    Ava_3809 NONE
        purH 4752272 .. 4752311 +  -5.6  -4.56367   ATGATTGCAACACAT  CCTTGGGTGAAGACGCGA TTCA TCGCGTCTCTACAGATGG   TTTATTTGTCGGATG  73 318
    Ava_3823 NONE
    Ava_3824 4761871 .. 4761902 +  -4.5   -4.4458   CAGTCCTAAATACGA      TGGGGAAGGAG GCAATTATTA TTCTTTCCCCA       TTTCTTCTATCTCTG  66 32
    Ava_3827 4764218 .. 4764237 +  -3.4   -3.7398   TATTGAATTTTGTAG            CCCTTGGG CTTT CCGTAGGG             TATTTTGACTTCCAC  52 303
    Ava_3828 4765840 .. 4765854 +    -5  -3.80174   AAAGGCTTCCTTTAG               TTCGCT CCA AGTGAA               TTGTTATACGACTAT  59 191
    Ava_3831 4768135 .. 4768145 +  -5.4  -3.55761   CATGGCTTCACAAAT                 CAGA ACT TCTG                 TTTGACGAATGCGTG  57 496
    Ava_3834 4770712 .. 4770738 +  -2.3   -4.0942   CCACCCTACAGAGAC         TCAGATTTGTT CAATA ATCAAATCGGA         TTTCTATAGTAGCTC  53 121
    Ava_3835 4771463 .. 4771475 +  -2.7   -3.1154   ATAAAAGTAATGACT                GTTAA CTG TTGAC                TGTTGACTAATCATT  45 64
        surE 4772479 .. 4772503 +  -8.6  -6.07969   CCATAACTCTTTTAC          CCAAGCGTCA GTACA TGACGCTTGC          TTTTTTTTGATTTTA 100 296
    Ava_3837 4774766 .. 4774777 +    -3   -4.4017   ATGGCTTTCGCTGAA                TCAA AATT TTGA                 TTTTCTGGGGATTGG  60 14
    Ava_3841 4784021 .. 4784031 +  -3.2  -3.61603   TAGGCTTGATCAAAG                 GCTG TTC TAGC                 TATCTTTTTCTCAAT  51 392
    Ava_3844 4785501 .. 4785518 +  -5.6   -2.9924   CAGGCTACGCCAACA             GGAATC AAATCA GATTCC              TATATAAGTTATTTA  53 1
    Ava_3845 4787461 .. 4787481 +  -7.6  -3.62864   TATAGACTAAATCGG            CAGTTGGT TGGAT ACCAGCTG            TTTGCAGTCGATTTA  70 308
    Ava_3850 4793533 .. 4793543 +  -5.4  -2.59431   TTTCAGCCCTCCTTA                 TCTG CGT CAGA                 TGGCTTCTAACCCGG  51 5
    Ava_3851 4794250 .. 4794268 +  -3.2  -2.99438   TCACTTCACTCCAAT             TCAAAATT AAA AATTTGGA             TAAATTTTTTATTCC  45 49
    Ava_3852 NONE
    Ava_3853 NONE
    Ava_3854 4798689 .. 4798700 +  -4.4  -4.85599   TGGTAAAAAGTTGTT                GTCT AGGG AGAC                 TTTTTATAAAATAAA  71 68
    Ava_3860 NONE
    Ava_3861 4810299 .. 4810309 +    -4   -2.6187   GACAATCAAAATACA                 TCAA GTA TTGA                 TAAATTATGAATTCT  45 75
    Ava_3862 4811632 .. 4811650 +  -3.8  -4.17425   CTGTTAAGGTGACAG             CAGGTAAC AGC GCTACTTG             TTTTGCCATGATTGT  60 235
    Ava_3864 4813742 .. 4813760 +  -4.7  -2.72049   TCTTACGAGAACGCT             TTTTATC TACAC GATAAAA             TCGTTCAAAAATATA  48 171
    Ava_3866 4815782 .. 4815793 +  -4.4  -4.77165   TTTTATCCCAACTGG                CACT AATC AGTG                 TTTTGTTATCGGCGG  71 327
    Ava_3868 4820942 .. 4820955 +  -3.8  -3.20617   TAGAACACAAAATCT               TGGC TTATCC GCCA                TATTCAGTTTGGAAT  48 38
    Ava_3870 4825439 .. 4825475 +  -5.2  -2.87354   TACTAACTACTTAAG    GGGTAATAGGTAATTG CTTAC CCATTACCCATTACCA    TAATTAATTCATTGC  50 118
    Ava_3873 4827624 .. 4827637 +  -5.2  -3.14132   ATTCTCACATTATTT               CCGC AAAAAC GCGG                TTGGTAAGGAGGAAA  53 42
    Ava_3874 NONE
    Ava_3875 NONE
    Ava_3876 4830432 .. 4830449 +  -2.7  -3.92625   AGTCCGCTACTGAAG             TTTATGG GAAA CCATAGG              TTTGGTTACAATGTC  52 199
    Ava_3880 NONE
    Ava_3881 4836377 .. 4836395 +  -3.8  -2.74012   TGGGTATTGGGTATC             GGTGATGA AAT TTACCACC             TGCTTCCCCTGCTCC  45 60
        lipB 4838346 .. 4838362 +  -5.9   -2.5511   TTAGTGGAAAGTTGA              CAGTTAA CTG TTGACTG              CTTCATGATGTAATA  54 26
    Ava_3884 4838819 .. 4838832 +  -3.8  -3.70417   GTTGTTACACAAATT               CAGC AAAAAA GCTG                TTTCAATACTGTGGT  53 151
    Ava_3886 NONE
    Ava_3887 4841957 .. 4841969 +  -4.9  -3.04398   ACTCCAGATAGAGAA                TTTTC CCA GAAAA                ATTTTCCACCCCCAG  52 280
    Ava_3888 4843282 .. 4843299 +  -7.1  -4.31815   AAGAGAAAGATATTC             GAGAAAA TATT TTTTCTC              TTTATCTTGTGATTT  75 342
    Ava_3893 4847414 .. 4847424 +  -5.4  -5.72254   TAGACTCCCATCATC                 TTGC TCG GCAA                 TTTTTTGTTGTTTGG  91 332
    Ava_3897 4850406 .. 4850444 + -17.4  -4.75219   ACATAATTGTTTTTG   TTGCCCGCCCACTCCTTG CTT TATGGAGTGGGCGGGCTG   TTTTGTTGATCATTG 100 63
    Ava_3898 4850771 .. 4850783 +  -3.3  -3.28416   AATCTGTGAAGGCGA                TCGCT CTT GGCGG                TTCCTATGAATGATA  47 97
    Ava_3899 NONE
    Ava_3900 4852686 .. 4852706 +  -4.6  -2.51849   TTTTGAATTTTGTAC            TCCTGCGG AGAAC CCGAAGGG            AATTTTGAATTGTTA  47 119
    Ava_3901 4853253 .. 4853265 +  -2.7  -2.90901   GAAGGCTCGGTATCA                TATCA TTT TGATG                TCTAATTCCCCATCT  42 8
    Ava_3902 4853831 .. 4853874 +  -9.6  -3.34005   ATATTTTTTTATCTG GAAGTCCCTTACCTCACTCA GGGC TGAGTGAGGTAAGATACCAC TTCTACAGCTTAGTT  76 194
    Ava_3908 4860949 .. 4860959 +  -3.2  -2.79321   AATGGGGATTGAGAA                 CCAG AAA TTGG                 TAATGTTAATGTAGC  44 81
    Ava_3909 4862055 .. 4862093 +  -4.2  -3.78934   AGTCCCCAGTCCCCA GTCCCCAGCTATATCTTAC TGGC GTAA-AT-TAGCTGGG-AC  TTGTTCTGGAACAAC  57 287
    Ava_3912 NONE
    Ava_3913 NONE
    Ava_3914 NONE
    Ava_3915 4869923 .. 4869945 +  -2.7  -3.28924   GGTTTTTCTGTAGAG          CGATCGCC CCCTCTTC GGCGA-CG           TTCTACAAACCCCTC  45 172
    Ava_3916 NONE
    Ava_3917 4872881 .. 4872893 +  -3.3  -5.59655   CAGCTTTTGTGATTA                GTCGG AAT CCAAC                TTTTTTATTGATTTC  86 399
    Ava_3920 4874411 .. 4874422 +    -3  -2.91507   GATTGAACTATTGGG                GATT ATTT AATC                 TCTCTGAAATGTCTT  42 16
    Ava_3925 NONE
    Ava_3929 4883706 .. 4883725 +  -2.2  -3.78124   GTGGATGCTGAATGC            TGGATGAA GATT TTTATTCA             TTATTCATGATTCAT  49 99
    Ava_3930 4885432 .. 4885451 +  -2.1  -2.53876   ATTGGGTATTGGGTA            CTAGGAA TATTTT TTCCCAG             TCCCTTCCAGTCCCC  40 87
    Ava_3931 4885860 .. 4885883 +    -6   -5.1764   AGTTAGAGACTAGGG          GCTAGGGAAA GGAT TTTCTCTTGC           TTTTTGTGTTATCTA  83 49
    Ava_3932 NONE
    Ava_3933 NONE
    Ava_3934 NONE
    Ava_3935 4889947 .. 4889980 +  -5.9  -4.07568   TAAACGCAGCGAAAA     GTTCCTCGAAGCCGGG TTT CCCGGCGTAG-GAAAC     TTTTCAAGACAGAGG  67 50
    Ava_3936 NONE
    Ava_3937 NONE
    Ava_3938 NONE
    Ava_3939 4891983 .. 4891999 +  -8.1  -3.16683   TATTACCTAGTACAT              CAGTTAA CAG TTAACTG              TTAATCGCATCAAGT  69 53
    Ava_3940 4892497 .. 4892524 +  -8.6  -4.39998   CAAGTGTAGCTTAAA        TCAGGATGAA CTATATCC TTCATCCTGA         TTTCTTATATAAATC  90 76
    Ava_3941 4892891 .. 4892920 + -14.5  -3.11702   TACTTTATTCTGGAC       TGTAGAGACTTTG CACA CAAGGTCTCTACA        TCATTTCTTGGGTAC 100 103
    Ava_3943 4894644 .. 4894668 + -13.7  -3.69216   TAGCATTGTGTTTAG          TAATGGTGGGC AAT GTCCACCATTA          TCTTTTCCATGCAAA 100 76
    Ava_3944 NONE
    Ava_3945 NONE
    Ava_3946 4896912 .. 4896924 +  -3.5  -3.62491   CCCAGTCCCCAATCC                TAATT ACG AATTA                TTTCCACAATTTTTT  50 102
    Ava_3949 4900099 .. 4900111 +  -4.1  -3.88603   ATAATTTGCCAGATA                TACTC ATT GGGTA                TTAATTTTTCTAACT  57 356
    Ava_3952 4903079 .. 4903113 + -12.2  -3.19192   TACTCAGTTATAGGT     TTTTAGCCCCTTCCCT TGT AGGGAAGGGGTTGGGG     TTAGGTTCCGTCGAA  87 337
    Ava_3953 NONE
    Ava_3954 NONE
    Ava_3955 4905310 .. 4905346 +  -4.6   -4.2651   TATAAATATAAAGTG    CCGAAAATATTTTCCA TACTT TAGGAAATATTTTAGG    TTATTTTGCATATTT  63 104
    Ava_3956 NONE
    Ava_3957 NONE
    Ava_3958 4907269 .. 4907295 +  -8.8  -2.91264   ACATGAAAATCTAGA         TTCCCGACTTTT CCA AGAAATCGGGAA         TCTATAACTCAACCA  69 63
    Ava_3959 4908352 .. 4908382 + -21.4  -2.91383   AAATACTTTTCCCTA       GATACCCGACTTCT TAA AGAAGTCGGGTATC       TGTGTACGTCAAGCT 100 470
    Ava_3963 4912287 .. 4912310 + -11.1  -5.72622   GTTACTTATGTTTTG          GGGATAAGC CCGAAA GCTTATCCC           TTTTTTGTTTCTCGC 100 55
    Ava_3969 4919883 .. 4919896 +  -3.1  -3.91946   CGTTCAACTTTGGAT               TTGCA ATTT TGCAG                TTTAGATTATTTATT  55 73
    Ava_3972 4922559 .. 4922589 + -12.7  -2.80821   AATATCTAAGTATCT       GTATGCTGGGCAA GGGTA TTGCCCACCATAC       TAGTATATTTCAGAA  86 252
    Ava_3975 NONE
    Ava_3976 4930668 .. 4930717 +  -4.5  -5.03994   TGCTATAAATAAAAG TTTTAGTGAGAACTTTAGTTATA ACAA TAGGACTAAAGTCCTTACTACGA TTTTTCTCTATAAAG  74 47
    Ava_3977 4931594 .. 4931608 +  -2.2  -4.57514   AGTAGGATATAACTA               TTAATT GTA AATTAG               TTTCTATTTTATTAT  61 86
    Ava_3978 4932599 .. 4932610 +    -3  -2.74192   CACCTAATCTTCTGT                TTTC TAGC GAAA                 TAGTATTGCCAAATG  43 331
    Ava_3992 4965540 .. 4965560 +  -7.6  -4.99134   TAAATTTGTTATCCA           CCCTCAGCT ACCC AGC-GAGGG            TTTTTCGTTTGAACT  89 50
    Ava_3993 4966322 .. 4966351 + -18.1  -3.18452   TCTCTCGTTGAGTAC       TGTAGAGACGTTG TATG CAACGTCTCTACA        TCGTTTATTTAGCGC 100 271
    Ava_3995 4973723 .. 4973738 +  -7.6  -3.05463   TGTAGGTACGGTTAG              GGTCAA GAGG TTGACC               TTGAATCAACCAACT  62 441
    Ava_3998 4977069 .. 4977085 +  -4.3  -2.87132   GTCTTGCACCCCTTC              TCGCGTC AGT GACTCGG              TGTGTAGCAACGACC  48 83
    Ava_4000 4984408 .. 4984454 + -17.5  -4.08767   TCAGGGCCGTCCATA GTCAAGAGTCCAGAGTCAAAG GCTAG CTTGGACTCTGGACTTTGGAC TTTTGACAACCTGAG 100 128
    Ava_4007 4991076 .. 4991111 +  -6.2  -3.70102   GTCTACACATAGTAT    CAGTT-GATTTGGGGTT TAA ATCCCCGACTCCAACTG    TCTTTAATTTTGAAT  63 92
    Ava_4010 4995933 .. 4995955 +   -15  -3.62597   TAGTCATTGACATAC           TCACTGCTCT GAA AGAGCAGTGA           TTCTTGACGGCTCAC 100 439
    Ava_4014 4999616 .. 4999627 +  -4.4  -3.31188   ATCAAGGATTAGCTA                CAGT CCCA ACTG                 TTAATACTTGTGGTG  53 245
    Ava_4017 NONE
    Ava_4018 5003111 .. 5003150 +  -2.3  -4.29845   ACAAGAAAGTAAAAA  GTAAAAAGGTAGAAG ATTTTTTTGA CTTTTGCCTTTTGAC   TTTTGCCTTGGATTG  56 50
    Ava_4020 5003991 .. 5004015 + -11.5  -4.64591   CGCGCAGACCTAAAA          CCCCAATTTCT TCG AGAAATCGGGG          TTTTCTGTATCATTA  95 59
    Ava_4023 5008586 .. 5008604 +  -5.3   -3.7948   TGAGCATCTGGCACT             TTTGCCA CCACC TGGCGAA             TTTCATCGATATTAC  61 522
    Ava_4025 5010647 .. 5010671 +  -6.6  -3.41126   ATTTCATTTTTGGAA          TATATGTTGC ACAAG GTAACATATA          TTATGAGCTTTATAG  62 60
    Ava_4026 5013108 .. 5013118 +  -5.4  -2.52464   GAATCCAGGTATGAA                 TCTG GCG CAGA                 TACGTTACAAGCGCG  51 58
    Ava_4027 5014824 .. 5014873 +  -4.3  -3.17075   GGTACGCGAAGTATA ACGCAAAGGTACGCAGAGT TTCTCATCACTT CCTCTGTGTTCCTTTGCGC TTACCTTAGCGACCC  51 59
    Ava_4028 NONE
    Ava_4029 5017904 .. 5017940 +  -9.5   -4.2828   TTGGACTTAGATGGA   GTGCGATCGCTCTCTA AGAAGG TAGGG-GCGATCGCTC    TTTTGGTCAGTGCAG  86 31
    Ava_4033 NONE
    Ava_4034 5020715 .. 5020728 +  -2.4  -3.49482   CGACGTTCATGTTTT               GTTC GGTGTA GAAC                TGTTTCATAATATCG  47 276
    Ava_4037 5023110 .. 5023123 +  -5.2  -3.55444   CTCTGCGTAAAACTC               CGCG CCCCTC CGCG                TTTAAAAACTCCCAC  57 31
    Ava_4051 NONE
    Ava_4052 5038304 .. 5038326 + -13.6  -4.96773   TTTTTAATTATTTAA           GCGATACTAA ACT TTAGTATCGC           TTTGTTTTTGGTTGG 100 47
    Ava_4056 5042327 .. 5042346 +  -3.4  -4.51097   AAAAATTAATTAAAT            TGGCGGCG GCTT CTCCGCAA             TTTTCTAGTCATTAA  62 242
    Ava_4059 5046619 .. 5046631 +  -3.3  -4.43272   TTTTGTAGCTTTAGC                TTCCC GTA GGGTA                TTTTGAATTTTGAAT  62 465
    Ava_4060 5048776 .. 5048786 +    -4  -5.40474   TGACTCCTGAATTCT                 GTTT GAT AAAC                 TTTTTTTACCAAAAT  78 224
    Ava_4063 5052931 .. 5052941 +  -5.4  -3.14125   TGTTGCCTACTTGTA                 CTAG CCC CTAG                 TCTTAACTCTGTGGG  55 226
    Ava_4065 5055260 .. 5055281 + -14.5  -4.88405   CCAGATCATTTTGTA           GAGACGCGA TTAA TCGCGTCTC            TTTTCTTTAAAAGTT 100 129
    Ava_4066 NONE
    Ava_4067 5058540 .. 5058562 + -19.2  -3.53761   AATCAGGGTTTTAAG           CCTCTCCCCG ATG CGGGGAGAGG           TTTGGAGAGGGGTTC 100 131
    Ava_4068 5059179 .. 5059192 +  -3.9  -3.05266   TCCCGTTATTGGATT               GATTT ATGA AAATC                TAATTTAGTTCTAAT  47 17
    Ava_4069 NONE
    Ava_4070 NONE
    Ava_4071 NONE
    Ava_4072 NONE
    Ava_4073 NONE
    Ava_4074 5063653 .. 5063666 +  -6.7  -4.40181   GATGTCTTTCAATCG               GCGAT CGCG ATCGC                TTTCTTCTGGTGTTT  74 93
    Ava_4080 NONE
    Ava_4081 NONE
    Ava_4082 5072644 .. 5072664 +  -2.5  -4.09511   GGTATTTGATTTTTT            TTTCGCC CACTAGA GGCGAGG            TTTTAAACCAATATT  55 205
    Ava_4083 5076080 .. 5076126 + -20.6  -5.63517   AGAAGAAAATGAGAG TATCAAGCAAAAAGTTGTCTGT TAT AAAGACAACTTTTTGCTTGATG TTTTTTATTTAGACA 100 260
    Ava_4085 5077905 .. 5077933 +  -4.5  -2.87051   TTTACCGTACCTTGG        CGGCGGTTAGATA TTT TAACTAACCCCCA        ATTTCGTGCTACCGG  48 69
    Ava_4086 NONE
    Ava_4087 5082290 .. 5082303 +  -6.7  -2.94144   TCCCTGACAAGCAGC               CGGAA TAGT TTCCG                TAATTTGGCTGGAGG  58 493
    Ava_4093 NONE
    Ava_4094 5087490 .. 5087530 +    -7  -2.76941   TTCATATCTTCACAA  CTTTTGCCTATATACTAC AAGAA GTAGTATATAGGCTACAC  TAAATTTATTCGATT  61 282
    Ava_4095 5088562 .. 5088573 +  -5.8  -2.96274   GAATTGGAAGTTTAG                CCTG GTAA CAGG                 TGTACTTATCCCCAA  56 26
    Ava_4096 5090049 .. 5090059 +  -5.4  -3.54903   GCCTGTACTTGATTG                 CCAT AAA ATGG                 TTGTAAATTTTCTGT  57 370
    Ava_4099 NONE
    Ava_4100 5100023 .. 5100055 + -15.1  -5.29846   ACCCTACTTATTATG      CTCCCAAATGCTTAT TCA GTAAGTATTTGGGAG      TTTTTATTTAAAATT 100 60
    Ava_4101 NONE
    Ava_4102 5105795 .. 5105812 +  -2.7   -4.2717   GCAAAGGTTTCTGGG             TTCGGAT TTGT ATCAGAA              TTTTAGTGAAATGGT  57 245
    Ava_4103 NONE
    Ava_4104 5108754 .. 5108775 +    -8  -3.29558   CCTTCCTCATTTAAA           CTCCATCC CGTTAT GGGTGGAG            TATTGTGAATTCTGA  67 310
    Ava_4105 NONE
    Ava_4106 5111200 .. 5111245 + -18.7  -4.58085   TACCAGCCAAAAAAC CACGGGTAAATACAGATAAGT CTAT GTTTATCTGTATTTACCTGTG TTTCTTTCTAGATGT 100 84
    Ava_4108 5117194 .. 5117229 + -10.6  -3.14132   TGGGTGGAGCGATAG    CGGAACCCAACA AAGTCTTGAGAA TGTTGGGTTCCG     TTCCTCCACCCAACC  79 229
    Ava_4109 5122999 .. 5123021 +  -7.1  -3.75506   TTTTAGAAGAAACAA           TTAGGCGAT TTCTC ATCGCTTAA           TTATTGCTCGATTCT  69 35
    Ava_4111 NONE
    Ava_4112 5126895 .. 5126912 +  -7.1  -3.96216   AGATAAATATTGACG             TTTGACT AAAT AGTCAAA              TTGTTTAAGTAAGGA  71 21
    Ava_4113 5128394 .. 5128423 + -18.7  -3.14132   TAAATTTAGCGCGAA       G-TCAGAGCGCCGG TCT CCGGCGCTCTGAAC       TTCGTAAGAGAGGGG 100 319
    Ava_4114 NONE
    Ava_4115 5131367 .. 5131381 +  -4.3  -3.39844   CCAGAGACGGATATG               TCTTG CTAGA CAAGA               TATTTAAAATATAGC  53 4
    Ava_4120 5135408 .. 5135418 +  -6.8    -3.494   TGTATGTTACTTGCT                 GCTG ACC CAGC                 TTATATCCACCATTG  63 356
    Ava_4122 NONE
    Ava_4123 NONE
    Ava_4124 5139273 .. 5139296 + -11.8  -3.81414   GAGGTTCGTTGACAC          TCCATCGCCGT AGA ACGGCGA-GGA          TTCTTGGTTCACAGT  91 44
    Ava_4126 5142093 .. 5142135 + -29.6  -4.22652   TGGTATCAAATAATA TAATAGCATAAAGCCGCCCT TCT AGGGCGGCTTTATGCTATTA TTTTCGGTCATCTGA 100 446
    Ava_4128 5142631 .. 5142649 +  -8.2  -3.15292   CATCACTTCTGGTTA             TCACTGAT TTT ATCGGTGA             TTAACTCCTGTTTGT  69 153
    Ava_4129 5143336 .. 5143367 +    -6  -5.07275   ACACTCTTAGGATAA      TGGAGAATGAGTAA TGGA TAATTCATTCTTCA       TTTTTATGTATCTGA  83 89
    Ava_4130 5145344 .. 5145392 +  -5.3  -3.26449   AAATTGCATAACTAC TAATAAGGGCTGTTAACTGTTGA ATG TCAACGGTCAACAGCCATCAAGA TTGGATTATGTAGCA  55 81
    Ava_4134 5152406 .. 5152418 +    -2  -2.71393   AATTTTCACTCGTGC                TTCT TCTCT AGAA                ATTAATATTTATCTT  40 72
    Ava_4135 NONE
    Ava_4136 NONE
    Ava_4137 NONE
    Ava_4141 5164987 .. 5164999 +  -3.4  -3.77491   GCAGAGGGGAAATGA                GAGT TATTT ACTC                TTGATTTGTTTGGTA  52 77
    Ava_4142 5166592 .. 5166609 +  -7.7  -3.55071   GCCCAACACAGTGGC             TCCCCTT TTTA AGGGGGA              TTTAGGGGGATCTAA  69 192
    Ava_4143 NONE
    Ava_4144 NONE
    Ava_4145 5170146 .. 5170157 +  -2.2  -3.51137   CATCACCGCCGAATA                TCGC AGAG GTGA                 TTCTCTACGCTAGTT  47 1
    Ava_4146 5171711 .. 5171732 +  -7.9  -5.45802   TTAGTTTAACGCCAC           CGGGCGGCT GAGT AGCCGTCCA            TTTTTATTTTACAGA 100 472
    Ava_4147 5173862 .. 5173893 + -18.2  -4.27584   ATAGAACCATCAAAA      TGGAGTAGCTTTGC GATC GCAAGGCTACTCCA       TTTTGAGTTAAAAAT 100 132
    Ava_4148 5175055 .. 5175065 +  -5.4  -2.81208   TTCCTAGTTTAAAGC                 CATG CAG CATG                 ATCTTTTGGGTAGCA  52 34
    Ava_4149 5176884 .. 5176895 +    -3  -4.11897   TGTTAAGCGATCGCA                CTTT CCAC AAAG                 TTTCTATCCCTTTGT  55 78
    Ava_4152 5179700 .. 5179727 + -17.2  -5.00884   TTCTTTGTCTTGGTA        GTAGAAACGCGA TTAA TCGCGTTTCTAC         TTTTTTAGCGCAACT 100 73
    Ava_4158 5186618 .. 5186630 +  -6.3  -3.28447   TTTGGCACAATTATC                TTGCT GGG AGCAA                TATTGTAGTAAATGG  58 188
    Ava_4162 NONE
    Ava_4163 5212697 .. 5212719 +  -9.2  -2.55544   TTGACAATATCTTCT           GGTTTGGCTT GAT AAGCAAAACC           TAAATTACCTAATAA  68 307
    Ava_4165 5215645 .. 5215657 +  -7.7  -4.59414   TGCTTGAGGTTTCAA                TCCCT GAT AGGGA                TTTTGGTTATTGTGA  84 34
    Ava_4166 NONE
    Ava_4167 NONE
    Ava_4168 NONE
    Ava_4169 NONE
    Ava_4170 NONE
    Ava_4171 NONE
    Ava_4172 NONE
    Ava_4173 NONE
    Ava_4174 NONE
    Ava_4175 5225512 .. 5225530 +  -4.6  -4.07568   AAGTTCTGAAGGAGG             GTTTCC CTCCGTA GGAAAC             TTTTCAAGAGAGAGG  61 90
    Ava_4176 5226657 .. 5226669 +  -3.3  -4.33808   TTTTGTAGCTTTAGC                TTCCC GCA GGGTA                TTTTGAATTAATTTA  59 60
    Ava_4177 NONE
    Ava_4178 5227339 .. 5227352 +  -2.4  -3.26948   TATATTTCTCTATCG               CAGA CAATCT TCTG                TTAATGCGTTTCTAT  43 8
    Ava_4181 NONE
    Ava_4182 NONE
    Ava_4183 NONE
    Ava_4184 NONE
    Ava_4185 5243113 .. 5243129 +  -2.2  -4.19704   AAAAAACATTAATAA              TGCGTG TATTC CACACA              TTTTACGTAAAATTA  56 406
    Ava_4186 NONE
    Ava_4187 5246657 .. 5246674 +  -2.1   -3.3422   AAGCGTTAACTAAAC             TTTGAAT TGGG ATTTAAA              ATTTTTGCGGAGGTA  45 32
    Ava_4188 5247154 .. 5247175 +  -5.9  -2.70574   AGCGAACCTCCTTTA           GTTAGCCTT ACTA AAAGCTAAC            ATCTCTTTTGTGTAG  54 5
    Ava_4189 5248101 .. 5248138 +  -7.9  -3.94402   AGTCTACTCCCATGT   TTAGCAATGAGTTTTAT ATAT ATTTGACTCATTGCTAA    TTATTTGAGAATTCT  74 188
    Ava_4190 NONE
    Ava_4191 NONE
    Ava_4192 NONE
    Ava_4193 NONE
    Ava_4194 NONE
    Ava_4195 5255167 .. 5255187 +  -2.5  -2.58677   TTCCTTGGCGAAGAT            AGTCAAGCT TGC AGCTTAACC            CTATGTTGTTACTTT  41 7
    Ava_4196 5256824 .. 5256840 +  -2.2   -3.9902   CCTACTTCTGCGATC              GCATCT GCTCA AGTTGC              TATTTTCTTACTGTG  51 194
    Ava_4197 NONE
    Ava_4198 5260546 .. 5260562 +    -3  -3.59262   TAAGATCAGCGCAAA              TCCTTA AGATG TAAGGG              TTTAAGGGTGTAGGG  48 19
    Ava_4201 5264702 .. 5264720 +    -3  -3.40788   CACTGACAACTTCCA             CTACCAAC AAA GGAGGTAG             TTCATTCAGTTCAAT  49 277
        rpsT 5268101 .. 5268142 + -11.7  -3.18264   GTTGTCAGTGGCTAG TTGTCAGTGGTTGTTTGAC TACT GACAAGCGACAACTGACAA  TTGATAACTAACAAA  84 47
    Ava_4206 NONE
    Ava_4207 NONE
    Ava_4208 5275105 .. 5275138 +  -5.4  -3.05384   AGAGTCCAAAGTCAA     TAGTCCATAGTTAT ATAGCA AAAACTAGGGACTA      TTGACTAAGCGCAAA  53 44
    Ava_4209 5279378 .. 5279401 + -12.6  -4.79683   CATCTAAATTAAAAA          GGCAAAAGAA TTAC TTCTTTTGCC           TTTATTTTATGGATT 100 55
    Ava_4213 5284772 .. 5284792 +  -9.7  -2.56231   AGGTTGAGTATCTAA            CTGGTCTTG CAC CAAGTCCAG            CATTTCTTTACCTGT  70 315
    Ava_4215 5286746 .. 5286788 +  -3.5  -4.07618   TCATAAAAAACAAGT CTAACCTTTGG-GTGTCT ACTGCAAA AGCCGCTCCCAAGGTTAG TTTGCTTGTTAGGAA  57 101
    Ava_4216 5287731 .. 5287766 +    -9  -3.13177   GGTATGGGGGTGTAA    GGGTGTAGGGGTATCA GTGT TTAAAACCCTACACCC     TTACATCTGAAATAT  71 51
    Ava_4217 5288653 .. 5288663 +    -4  -3.34233   AATTGAGGAAACTGT                 CTTA TCT TAAG                 TTGTGGACGTTATAG  50 114
    Ava_4218 NONE
    Ava_4220 5292004 .. 5292017 +  -5.3  -4.49556   GCTTTAAAGTCACCA               GACAA ATAA TTGTC                TTTATTTCCTCACAG  70 17
    Ava_4222 NONE
    Ava_4223 NONE
    Ava_4224 NONE
    Ava_4225 5298140 .. 5298162 + -10.7  -5.86061   CATAATACTTTTGGA           CGAATAGAG CAAAA CTCTATTCG           TTTTTTTTGCTCAAA 100 81
    Ava_4226 5303127 .. 5303161 +  -2.2  -2.73799   GATTTTCGTTAGATA     TTGCTTTGAGTTTT GAGGTGA AGGACTCGGAGCGA     TCGCTTGTTTGTGGG  40 364
    Ava_4230 NONE
    Ava_4231 5308886 .. 5308901 +  -3.2  -2.79276   CCCAATCAATTGATG              CACTGA GATT TCAGCG               TAATTAGTCAATAGT  44 3
    Ava_4232 NONE
    Ava_4233 5311607 .. 5311619 +  -7.7  -3.28497   GATTTTATCCAAGAG                GGGTT TTA AACCC                TTAAATTTACGATAA  66 120
    Ava_4234 5312843 .. 5312856 +  -5.3  -3.27774   TTCAAGATGAAATCA               GTCTT GAAT AAGAC                TTGATCATTGGAGTC  55 293
    Ava_4235 NONE
    Ava_4236 5315580 .. 5315599 +  -8.6  -3.83998   GATCCAAGTTGTTGA            CTCTCTAG TTAG CTGGAGAG             TTTAGTATAAGATCA  80 51
    Ava_4237 5316377 .. 5316389 +  -5.5  -2.94329   GCACCTCCAATCCAA                CCTTC GGT GAGGG                CTTTAGTTAAGGCTG  52 346
    Ava_4241 5321202 .. 5321222 +  -4.6  -4.98911   GTGCTAGTTTAAGGT            GCGTTTGC CTTGA GCGATCGC            TTTATTTTTCTGCTA  74 202
    Ava_4244 5324479 .. 5324490 +    -3  -3.40597   TGCTCCCTCTGCGGT                CTTA ATGA TAAG                 TCTTTCAGTAAACAC  46 67
    Ava_4245 NONE
    Ava_4246 5326767 .. 5326777 +  -5.4  -4.11484   CAATTTCTCTTTTCT                 CGTT CCC AACG                 TTTTAGAGCGTTCAC  65 68
    Ava_4247 5327823 .. 5327857 +  -5.6  -2.63723   GTAGTCTAATACTCT     GTCTCGTAGTGAGGCT GAA ACCCTCACTACTCGCC     CTTACTTCATGGAAC  51 32
    Ava_4248 NONE
    Ava_4249 5331003 .. 5331031 +  -7.6  -3.56092   TAGTAACTAGGCGAT       CGGTAATTTGGTA AAAC TGCCAA-TTACCG        TTTCCCCCATACTCA  69 38
    Ava_4250 5331357 .. 5331370 +  -5.2  -3.29324   ATCTGCTAGCTCTCC               GCGC CCCTCC GCGC                TTACCTTTGCGTCCC  55 32
    Ava_4251 5334145 .. 5334155 +  -5.4  -2.59927   TTAGAAATTTCGTAA                 TCCT TGG AGGA                 TAAATTATGAAAATT  51 37
    Ava_4252 NONE
    Ava_4253 NONE
    Ava_4254 NONE
    Ava_4255 NONE
    Ava_4256 5336456 .. 5336480 +  -3.7  -2.71712   TCAATAGTCAATAGT          TTAAAGGTATA TTT TATGACTTTAA          CTTTAACAGAGGCAG  45 34
    Ava_4257 NONE
    Ava_4258 5337174 .. 5337201 +  -2.8   -3.4678   GAACCCTATTTAGTT        TGAGTATTGACT CCAC AGTTAGTAGTCA         TTCTCCTCTGCCCCT  46 23
    Ava_4259 5337627 .. 5337661 +  -4.4  -4.71463   AATTTCAGAAAAATA     GGAGTGAAAAGTAA CCTAAAT TCGCTTTTTACTCC     TTTATTGTTTTAATT  68 109
    Ava_4260 5340399 .. 5340411 +  -2.7  -5.48514   GCTTGTATTAATGGA                TGTTG TTG CAATA                TTTTTATTTCTTCCT  80 277
    Ava_4265 5346493 .. 5346504 +  -5.8  -2.61831   GGCGTTAGCGTAGTG                GGAC GAAA GTCC                 GGTTTTTAACCTAGC  54 86
    Ava_4266 5348749 .. 5348767 +  -5.2  -3.04322   AATCCCCGCAGTTTC             CGGCTTGG CTT TCAAGCGG             TGTTGCAAAATTAAC  52 512
    Ava_4276 5362974 .. 5362994 +  -9.1  -2.52896   AGCGAATTGTATCGC            TTTGTCTTC GCA GAAGACGAA            TAAATTGAGGACTGG  68 2
    Ava_4277 5364057 .. 5364071 +  -4.2  -3.35867   TCAACGGTAGAGTAC               TCGGCT TTT AACCGA               TTAGTTCCGGGTTCG  53 114
    Ava_4279 NONE
    Ava_4280 5367204 .. 5367220 +  -2.1  -3.13728   CAGGGCAATCTCTTA              CATCCAG CAT CCGGAGG              TTAAATGTCAGTACT  43 317
    Ava_4281 5368309 .. 5368331 +  -6.3  -3.06261   GTATTGTCGGTAACA           GGTAATTGG TCTTT CCCATTACC           TGTTACCGATTACCA  56 96
    Ava_4285 NONE
    Ava_4286 5372658 .. 5372690 + -13.5  -2.60075   TTTGATATCATTAAA      TTAACGTGCGCCTCC GTT GGAGACTCACGTTAA      ATTAATTAAAGCAGC  88 60
    Ava_4287 5374248 .. 5374277 +  -5.9  -3.39842   TAATAGTGTCAAAGG       TTTTTTGTG-GGGG TAT CTCTACACAAAAAA       TGATTTTTTCACTCA  57 353
    Ava_4290 5377260 .. 5377279 +  -2.8  -3.60792   ACCCAGCCATCTGCT            GCTGTG AAATAACG CACGGC             TTTAAAACTTAAAGA  50 89
    Ava_4292 5379704 .. 5379718 + -11.4  -5.77853   ATAAATTTCAGCAAA               GGGGCT AAT AGCCCC               TTTTTTTTACCCATT 100 348
    Ava_4293 5380985 .. 5380999 +  -4.2  -3.28745   ACAGTAGCTGTAAAC               GCCTTG AGG CAAGAC               TTACATTGTTGAAAG  51 512
    Ava_4295 5383698 .. 5383713 +  -6.2  -4.06055   GTTAGGTTATACAAA              CCAAAA TATT TTTTGG               TTTCATTTAGAAAAT  67 508
    Ava_4296 NONE
    Ava_4297 5386419 .. 5386435 +  -2.2  -3.35597   GACCTTAACACCATC              CTCAAG TAATT CTAGAG              TCTTTGACCACTAAC  45 17
    Ava_4298 NONE
    Ava_4299 5389076 .. 5389087 +  -5.8  -2.94144   CTCAGTTCGTAGTAA                GGAC TTTA GTCC                 TGATTTCCCTCAACA  56 43
    Ava_4300 5389830 .. 5389857 + -11.3  -4.14004   AAATTAACCAATTCA        GCAGAGCCAGC GTATTG GGTGGCTCTGC         TTTATGCTTGTCTTG  89 72
    Ava_4301 5391098 .. 5391117 +  -8.6  -3.32844   GGACGTAATGCCGTA            GCA-CAGCC TTC GGCTGCTGC            TTGTGCAGTCACACC  69 479
    Ava_4303 5392558 .. 5392569 +    -3  -5.71712   TTGGGTGGAACGCTA                TCAT CTGC ATGA                 TTTTTTTATCTACAG  81 472
    Ava_4304 NONE
    Ava_4305 5395975 .. 5395999 +  -2.1  -4.19336   ATGACGCATCCAGGA          GGAAAAGCC CAATAGT GGTTTCTCC          TTTCTTCAAATAATT  55 385
    Ava_4307 NONE
    Ava_4308 5398610 .. 5398640 + -12.7  -4.20454   AACTCAAAATCTTTG       GCTCCCAAAGTTT AGTTA AAACTCTGGGAGC       TTTAATTATTTATTA  95 288
    Ava_4309 NONE
    Ava_4310 5401670 .. 5401683 +  -8.1  -2.89039   ATCCTTGGATGAAGA               CGCGA TTCA TCGCG                TCTCTACAGATGGTT  66 164
    Ava_4311 5402875 .. 5402886 +  -2.2  -3.33744   ATGTAATTCTTCTTC                CAGT GATT GCTG                 ATTTTTGCCAAACAA  45 154
    Ava_4312 5403365 .. 5403376 +    -3  -2.71364   CGAACTTTAGCTTGA                TGAT AATA ATCA                 TGCTTGAGCAACTGC  41 129
    Ava_4315 5406578 .. 5406618 + -14.3  -3.18467   TTAGTCATTAGTCAT  TAGTCAATAGTCATTAGTC ATT GGTTATTGACTATTGACTA  TTAACTTACCGCTTT 100 37
    Ava_4317 5408238 .. 5408248 +    -4  -3.26545   TGGGTGGCGTAAGTC                 CTAA GTG TTAG                 TTAGTAGTCTATAAC  48 142
    Ava_4318 5409209 .. 5409219 +    -4  -4.31329   CAAGTAAAAGTAAAG                 GAAT TTG ATTC                 TTTTGCAGTTTTTCC  63 220
    Ava_4321 5411192 .. 5411202 +  -5.4  -2.87622   ACTTACTAAAAAAAA                 TCGA TTC TCGA                 CTTATTATAAAAGTC  52 32
    Ava_4323 5413315 .. 5413342 + -12.2  -5.48514   AGGTTAATCCATGAG        TATAGGGGTGTT TTTT AATACCCCTATA         TTTTTATTTGTTAGT 100 50
    Ava_4324 5414991 .. 5415017 + -13.8   -5.1963   TCACACCATACCATC         TCCCTCTGTTTG TTC CACACAGAGGGA         TTTTTCTTGGTTGGA 100 301
    Ava_4325 NONE
    Ava_4326 5422283 .. 5422311 +  -6.1  -5.37345   AAATTAAAATCTAAA       TCTTCCCATTGC TACAAT GCAA-GGGGAGA        TTTTTTATGATTAAA  89 314
    Ava_4328 NONE
    Ava_4329 5425979 .. 5425992 +  -3.1  -4.04174   TCGTAACGAAATCCT               GCATA CATC TGTGC                TTTCCTTCTCTGCGA  57 58
    Ava_4330 5427550 .. 5427581 +  -6.6    -3.737   ACCAGGAAAGGCAGA      GGGCAGGAGGCA-GC TAT GTATGTTTTCTGCCC      TTTCCTCACGACTTA  66 45
    Ava_4331 5428721 .. 5428744 +  -2.2  -2.80816   TCTGCGCCTCTGCGC          CACCCTGCGG GAAG CCGCAAAGCG           TCTACTGCGTGAAAA  41 66
    Ava_4332 NONE
    Ava_4333 5430451 .. 5430461 +    -4  -3.12923   CAAATCCCTCAACGC                 TCTT ACT AAGA                 TGTGATTTTGCTCAT  48 233
    Ava_4335 5432320 .. 5432348 +  -8.9  -4.26076   TAGAGATACTAAAAA        GGCGCTCTC TAATAAATAAC GAGAGCGCC        TTTTCGTAAAAATAG  83 61
        glyQ 5438601 .. 5438635 +  -4.3  -4.42062   AAAACTTAGTAAGAT     TTCTTAACCCTCC ACAAACCAA GGAGGGTTATGGG     TTTGTTTACAAAATA  66 63
    Ava_4337 5439178 .. 5439201 + -13.2  -4.04206   ACAACATTTATAATT          CAAAGCCTGC ACAC GCGGGCTTTG           TTTGTATAAACCTGA 100 50
    Ava_4338 5441868 .. 5441899 +  -5.8  -2.65166   ATACCTACACCTAAG      GCCCAAGCGGATTT TTGC AAAACAGCTTGAGC       TAGATTATCTCCTTT  52 281
    Ava_4340 5445102 .. 5445118 +  -2.9  -4.65895   GTTGTAAAACTACCT              TCCTGAT AAG GTCGGGG              TTTTTCAGTAACCAA  64 464
    Ava_4347 5454805 .. 5454822 +  -4.9  -4.59984   GAAAATACCCTGGTA             TTTCTAC CAGG GTGGAAA              TTTTCTCTAGCTTTT  71 45
    Ava_4349 5458249 .. 5458261 +  -4.1  -3.33696   ATGTAACCACGTCCG                GCTGT ACC ATAGC                TTAATTCAAAACCGA  51 397
    Ava_4359 NONE
    Ava_4360 5467864 .. 5467876 +  -3.5  -5.27335   CACTCTGAGTTTTAG                TTAAT TAG ATTAA                TTTTTATTTAAAGGA  76 96
    Ava_4361 5469373 .. 5469393 +  -3.3  -3.09671   AGTCATTAGTTAATA            GTCAAGATT GTT ACTTTTGAC            TGTTGACCTTGGACT  45 64
    Ava_4362 NONE
    Ava_4363 NONE
    Ava_4364 5472560 .. 5472573 +  -8.1  -2.87683   TAACAATTGTACAGA               CGCGA TTAA TCGCG                TCTCTGAACCAATAT  66 100
    Ava_4365 5473694 .. 5473707 +  -2.3  -4.74539   CAGGTAGCCCAAGCC               GAAGC GATC GCTCC                TTTTCTTCCCTTCTT  63 434
    Ava_4367 5475797 .. 5475854 + -14.9  -2.52291   AACGCAAAGGGGCGC AGAGGTAAGCGCAAAGGTACGCAAAGA AAAT TCTCCGCGTTCCCTTGCGTTTACCTCC GTGTTCCTCTGCGTT  95 39
    Ava_4368 5476712 .. 5476728 +  -5.2  -3.84185   GCTTCGGCGACATCG              GTCATT TTTTC AATGAC              TTCTATTTGAATGCG  61 376
    Ava_4370 NONE
    Ava_4371 5480438 .. 5480475 + -14.5  -4.25104   ATTCCTATAAATGGA   TAATAATCCCAGTTTTT CTAG AGAAACTGGGATTATTG    TTTTGCTGAGGACAA 100 62
    Ava_4372 5480974 .. 5481011 + -10.9   -5.4505   CTAATATTTAGGATG   TCGTGTATTTTGATG AAAACTAA TATCAAAATACACGA    TTTTTTATTGCGCGA 100 59
    Ava_4373 5481958 .. 5481969 +  -2.2  -3.19169   CAAATTATTTTAGGA                GTCA ATCA TGGC                 GTTTATTGCTGTTAA  43 164
    Ava_4374 5482186 .. 5482196 +  -3.2  -2.53012   CCTAGCTAAGTCTTA                 CAGT GAT GCTG                 GTTACTACTAAGATT  43 4
    Ava_4375 5482696 .. 5482707 +  -2.2  -3.19169   GACATAGTTTTAGGA                GTCA ATCA TGGC                 GTTTATTGCTGTTAA  43 132
    Ava_4376 5483042 .. 5483053 +  -2.2  -3.19169   CAAATTATTTCAGGA                GTCA ATCA TGGC                 GTTTATTGCTGTTAA  43 128
    Ava_4377 5483324 .. 5483351 +  -9.3   -3.4285   AAGATTATGGCATCA        GCGATTAAGCA ATATCA TGTTTAATCGC         TTGTAAATTCCATCA  76 64
    Ava_4378 NONE
    Ava_4379 5486700 .. 5486711 +    -3  -2.80879   TTCTGAAGATATCTA                TACA CCTT TGTA                 GTTATTGAACTTCAT  42 13
    Ava_4380 5487388 .. 5487402 +  -5.8   -3.7941   TTCAGCGACAATTTC               CAAATT AGT AATTTG               TTGTTGTAACCAATG  63 268
    Ava_4388 5499213 .. 5499241 + -13.1  -4.18018   CTCTCTCTTGAAAAG        TTCTGATCGCCGG AAG CCGGCGCTCAGAC        TTTTCGCTCCGACGC 100 114
    Ava_4391 5503161 .. 5503212 +  -5.4  -3.10589   TAATAATTAAGCATT GGTAGTTGGTAATGGGTAAT AATAACTTCTCA ACTACCAATTACCAATTACC TATTAACCATTTTTC  53 31
    Ava_4392 5503901 .. 5503913 +  -2.7  -3.04144   AATAAAACGTGAACT                GTTGA CTG TTAAC                TGTTGACAGTCAACA  43 36
    Ava_4393 5505585 .. 5505597 +  -2.7  -3.46106   AGTCGTCAACTAGCG                GTTTT TCC AAAGC                TATTTGAAGTTTTCC  46 6
    Ava_4394 5507092 .. 5507102 +    -4   -4.1585   TAGTTCACCCTAAAT                 TTGA GCC TCAA                 TTTTAACGATTATCA  58 289
    Ava_4395 5508441 .. 5508452 +  -5.8  -3.63018   TATCTCACCACCGGG                CCAC CAGC GTGG                 TTCTGTCTGATAATT  61 263
    Ava_4398 NONE
    Ava_4399 5513116 .. 5513134 +    -6  -2.84919   CAGACAACCTGTGTG             CGTAAGTC CTA GACTTGTG             TGGTTGTCCGTACCT  55 147
    Ava_4400 5514100 .. 5514133 +  -7.5  -2.78996   AGGACTGGAAAAACA     TCTGAGTAGGGTGGGC ATT GCCCACCATA-TCAAA     GTTTACGTCGGCATC  64 55
    Ava_4402 NONE
    Ava_4403 5522580 .. 5522594 +  -3.5  -3.30635   TTAAACGCAGAGGGG              CGC-GG TGAA CCAGCG               TTGTAGGAGGGTTTC  48 37
    Ava_4404 5524144 .. 5524157 +  -2.3  -4.42806   GTGCTATCTGGATTG               GCGAT CGCC AGCGC                TTTGTTTAGCGGTAC  60 302
    Ava_4407 5526382 .. 5526395 +  -5.3  -4.66609   TATTTCAACCTCGCT               TTGAC GACA GTCAA                TTTTTCGGTAGGATA  73 52
    Ava_4408 5527554 .. 5527575 +  -2.3  -3.21747   TGAGTGCGATTGGCG           GCGAAAT-TC TAC GACATTGCGC           TTAATAGTGACATCG  43 45
    Ava_4410 NONE
    Ava_4411 5530684 .. 5530716 +  -8.7  -3.86822   GACCTCATAGAGAGA     TTAAGCTAT-CCGA TATTTT TCGGCATAGCTTAA      TTTATAGAAAGGTTG  80 39
    Ava_4412 NONE
    Ava_4413 NONE
    Ava_4414 5533404 .. 5533426 +    -7  -2.95943   TGTTTGAGATGTTGG           GCTGTTTCTA AAC TAGAATCGGC           TGTAATGTGTTTATC  58 251
    Ava_4420 NONE
    Ava_4421 5537882 .. 5537895 +  -3.7  -5.19328   TTAGCAGCTACAAGA               CGCAG TTGA CCGCG                TTTTTCTTCTGGGGT  77 321
    Ava_4424 5540572 .. 5540582 +  -6.8  -3.44149   TTCTGTAGCTTGCTT                 CCCT GAA AGGG                 TATTCTGTCTTCTGA  62 355
    Ava_4428 NONE
    Ava_4429 5548887 .. 5548909 +  -5.5  -4.76802   AATAACTAATTAAGA           CTTCGGTTC GCCCA GACCCGGAG           TTTCTTCTTTTTCCA  75 93
    Ava_4437 5559871 .. 5559884 +  -2.3  -3.23975   GTTCTGTTAAGTGCT               GTGGC GATC GCTGC                TGATTTTTCCCGGCT  45 462
    Ava_4440 5563433 .. 5563477 + -13.8  -2.80195   TCTAATTTCTCTAAA CTCACCAAAAAGACGCAAAG TGATT CTTTGCGTCTTTTTTATGGG TAATTGGTAATAGGT 100 36
    Ava_4444 NONE
    Ava_4445 5570183 .. 5570204 +  -2.9  -3.81951   ATTGTTCTCGAATTA           CATCATCCA TTTT TGGCGGATG            TTTAATCATGTCCAA  52 188
    Ava_4447 5571186 .. 5571199 +  -2.3  -4.40572   CAGTATAACTATTGC               AGCGA TTCA TCGCC                TTTTCTACGCCTTGT  58 305
    Ava_4451 5573224 .. 5573235 +  -2.2  -2.72144   TTAATTGCTGCTGGT                CGTC TTCC GATG                 GTTTGACAGCCATCA  40 316
    Ava_4453 5578247 .. 5578258 +    -3  -3.01745   GCTTCTTGCAACTTA                TGTA ACGC TACA                 TCTACTTCTTGGCGG  44 269
    Ava_4455 5580374 .. 5580411 + -12.9  -3.57144   AAAGACCTATACTAA   TCTAAACCCCTTCAAGA ATAA TCCTGAAGGGGTTTAAA    TTTGCACCTAGAGAC  95 322
    Ava_4459 5584396 .. 5584425 + -12.2   -5.4505   ACGGTCTATTTCTCA       CCCCCGCTTC AACCAAACCA GAAGCGGGGG        TTTTTTATTAAGGAG 100 54
    Ava_4460 NONE
    Ava_4461 NONE
    Ava_4473 5600979 .. 5601006 +    -7  -2.71745   AGTCAGTTGTCAATA        GAAGAGACGTTG TATG CAACGTCTGTAC         ATTAATTCTTACCCC  60 39
    Ava_4474 5602564 .. 5602610 +  -7.5  -2.52676   AAAAGTTAATAATGG GTAATTGGTAATAGGTAATTG CAGTT TATTTACCTTTTACCTATTAC TAAATTCCAAGAATA  62 32
    Ava_4475 5603942 .. 5603957 +  -4.6  -2.84298   CATCTGGATCATTGG              TGGCGC GATC GCGCAA               TAATTGTAGAGTCTG  49 160
    Ava_4477 5608425 .. 5608441 +  -4.5   -3.6106   TTTAGTAGATAACCG              TTCTTAA GAT TTAGGAA              TTTCAGCATATTGGC  55 455
    Ava_4478 5609949 .. 5609972 + -12.5  -3.39936   TGATAGGGTTTATAA          CCCCGACTT TTAGAC AAGTCGGGG           TTATACCATTTGACT  93 58
    Ava_4481 5613097 .. 5613109 +  -9.1   -3.1585   TAGTCAGAAACTCTT                CGCCA TCT TGGCG                TGTTAAATTAGCTAC  69 214
    Ava_4484 5617268 .. 5617280 +  -4.8  -3.90922   TGATACTTCTCTGCG                CCTC TGCTT GAGG                TTATTTCGCAAAGAT  61 105
    Ava_4486 5619533 .. 5619556 +   -11  -4.72617   TTTCGACATGAAAAA          CCCCTCTACC ATCG GGTACAGGGG           TTTCTTATTTTATAC 100 177
    Ava_4493 5630945 .. 5630956 +  -5.8  -3.21822   ATCCACCCACAAATC                GCAC TTTT GTGC                 TGTTCAGTTATTGTC  58 152
    Ava_4495 NONE
    Ava_4496 5633348 .. 5633372 +    -5  -4.43272   TAATTTTGAATTTTG         TACTCCTGCGG AGAA CCGAAGG-GTA          TTTTGAATTTTGAAT  68 73
    Ava_4497 NONE
    Ava_4498 5635651 .. 5635661 +  -3.2  -3.52117   ACAATATACACATAA                 TCTC ATT GAGG                 ATTTTTATGAATCGC  50 298
    Ava_4499 5636102 .. 5636128 + -14.6  -2.89881   CTGCGGGTGTTTAGA         TCCCCGATTTTT TTA AAAAGTCGGGGA         TATATGACCTGAATA 100 52
    Ava_4500 NONE
    Ava_4501 5637704 .. 5637717 +  -8.1  -2.89039   GGGATGAGTAGAAGA               CGCGA TGAA TCGCG                TCTCTACAGATGGTT  66 30
    Ava_4503 5643860 .. 5643873 +  -2.4  -3.59979   ATTGTTGTAAATTTA               CTGA GCATCA TCAG                TTTCAGGTAAGGCAA  47 31
    Ava_4504 5649448 .. 5649464 +  -7.3  -3.56821   TCTTATTAACATTGC              CAATCTC TTA GAGGTTG              TTTGAAAAGTATGAT  67 15
    Ava_4505 5650971 .. 5650986 +    -6  -3.09834   CTTACCTTGCTGAGT              GGCTGC CCAA GCTGCC               TTGGCTGCTGGCATA  55 384
    Ava_4509 5655510 .. 5655522 +  -4.9  -3.04144   TCTGCTCTGAAATCA                GTTAA CTG TTAAC                TGTTAACAGTCACAG  52 305
    Ava_4510 5656286 .. 5656305 +  -2.1  -2.54098   GTGGGGGTTGAGTTA            ATTGCCA TAAGGC TGGCAAA             ATCTTAGTTAAGGAA  39 470
         era NONE
    Ava_4518 5665842 .. 5665856 +  -8.6  -3.64822   TTGTTGTCTCAAAAT               TCTGCT AGA AGCAGA               TTTAAGTGAAGCCAT  73 441
    Ava_4521 5668903 .. 5668924 +  -7.9  -3.73224   ATTATAACGCTTAAA           TCCCCACTC ACAA GGGCGGGGA            TTTGGTAACGGGTAA  72 27
    Ava_4523 5670742 .. 5670778 +   -14  -3.36837   TTGCATAACTACTAA   TA-AGGTCTGTTGACTG TCAA CGGTCAACAGACCTATA    TCTTTACCCCCTTAT 100 115
    Ava_4525 5674622 .. 5674636 +  -2.8   -2.9302   TATGAATATTAGTTA               GTTCAT GGG ATGCAC               CTTGTTGTAATTCAA  42 502
    Ava_4531 5679725 .. 5679751 +  -8.8  -3.30124   CTTAGTGAACACATT         TTAGGCTGCTAC TTA GTAACAGTCTAA         TTCTCCGGGCTACCC  73 376
    Ava_4532 5681774 .. 5681790 + -12.3  -5.37345   ACAAATTGAGCATCA              GGTGGGT ATT ACCCACC              TTTTTTATGCTTCAA 100 69
    Ava_4533 5682670 .. 5682707 + -10.9  -5.30575   AAGAAATATCAAGGG   TGCAGATATCCGATTTCT TGA AGAAATCGGGTATCT-TA   TTTTTTGAGTTTTTA 100 43
    Ava_4539 NONE
    Ava_4540 NONE
    Ava_4541 5694256 .. 5694266 +  -8.2  -3.10164   TTTGAATTTTGAATT                 CCCC AAA GGGG                 TTGAGTAATGCCTAC  67 189
    Ava_4542 NONE
    Ava_4543 NONE
    Ava_4544 5699759 .. 5699780 +  -3.7  -5.48213   AGAGAGAACTTTTAA           TCCTCTAGA TTAA TCTACGGGA            TTTTTATTTTGACTG  81 199
    Ava_4545 5700292 .. 5700302 +  -2.6  -3.46117   TAGAAATTAAATATT                 TAAT TGT ATTA                 TTATGCTGATATAAT  46 31
    Ava_4546 5701220 .. 5701250 +  -9.9  -3.71792   TTGAGATTGGACAAA       GGGGAAAAGAT ACTTACAAC ATCTTTTCCCC       TTGCTTTTACCTTAG  84 417
    Ava_4548 NONE
    Ava_4549 NONE
    Ava_4550 5704288 .. 5704298 +  -6.8  -4.70626   AAAACTAAACACAGC                 GCTG CAA CAGC                 TTTTTGCCATTCTTG  79 115
    Ava_4554 5708038 .. 5708054 +  -3.6  -4.72029   ATCTAACAACTCCAT              CGGGTG CATAA CACCCA              TTTTCTTACCTTGCA  67 193
    Ava_4559 5716121 .. 5716147 + -13.8  -3.06671   TAACCAAAGCAAAGA         TCCCCAACTTCT TAA AGAAGTCGGGGA         TCTTAAACTGGGTAT 100 52
    Ava_4566 5720942 .. 5720955 +  -6.7   -4.3129   GTTGCTTGCCAACTA               GTTCC GGGG GGAAC                TTTTCCTACTAAATC  74 197
    Ava_4570 5726282 .. 5726300 +  -7.4  -4.76644   ATCTATATTTTCAAA             CCCTCG ATCCTTA CGAGGG             TTTTTCATGAATATT  83 100
    Ava_4574 NONE
    Ava_4575 5731391 .. 5731412 +  -5.3  -3.99405   TAAAGATATCTAGAA           TATTTTTTC ATTG GAGAAAATA            TTTCTGGTAACTTAC  63 176
    Ava_4576 5731993 .. 5732050 +  -3.5  -3.10164   ATTATAAAAATAAAT TTGTCAGTTGTCAGTTGTTGGTTTTTA CTAC TGACAACTGACCGCTAGCTACTGACAA TTGACTAATGACTAC  45 34
    Ava_4578 5734573 .. 5734583 +  -5.4  -3.97406   GAGCATATTTGCTAT                 TGTG CCT CACA                 TTTATGAGCTTTTCG  63 102
    Ava_4579 5735330 .. 5735344 +  -7.2  -2.90392   TGACTTTCTTAATCA               CGAATT ACA AATTCG               TATCATTCAGCACTC  61 172
    Ava_4582 5738528 .. 5738544 +  -9.5  -3.67622   TCCATGAGGAAATAC              TCAGCAA CTT TTGCTGA              TTGATTTTGCAGCTG  81 326
    Ava_4583 5739780 .. 5739792 +  -2.7  -3.15027   GTTCTTTATGGTGAG                TGTTG AGT CAATA                GTTTTACTCAACACT  45 106
    Ava_4584 NONE
    Ava_4585 NONE
    Ava_4586 NONE
    Ava_4587 5744790 .. 5744806 +  -3.7   -2.7924   CCCAAGCAAAAATCT              GGAATGA GTC TTGTTCC              TGCTGTATTGTCATA  46 271
    Ava_4588 5745923 .. 5745937 +  -2.8  -2.95598   CATGAAAAAGTGTAA               ATGTCA TTT TGACAA               ATCTTTGTTTTAAAA  43 124
    Ava_4589 5747415 .. 5747439 + -10.8  -4.43669   TTAAATAACTCTCAA          TACCGCTTAG TATTT CTAGGCGGTA          TTTAATTTTTTGACT  95 71
    Ava_4592 5748534 .. 5748548 +  -4.2  -3.14881   TTAATCGATGAGGAC               GCGATG GAT CATCGA               TTCGTGGGAGCATTG  51 55
    Ava_4593 5748899 .. 5748912 +  -2.3  -3.52714   TTGATATTGGTTGTC               GAGGC GATC GCCTG                TTGTGGTCATTTTGT  47 58
    Ava_4594 5750348 .. 5750366 +  -4.6  -3.09175   CGCGACGTGTCCCAC             TTCTACAG GAT CTCTAGAA             TCTTCAATAGGAGTT  51 291
    Ava_4597 NONE
    Ava_4598 5753941 .. 5753968 +   -10  -5.03994   TTGCCTAGAGATTAG        GGGCTGAAAAAT ATTG ATTTTTCATCCC         TTTTTGTCTGTAAAC 100 118
    Ava_4599 5755039 .. 5755056 + -11.3  -3.62046   TAAGCCACTTGTAGA             GACGCGA TTCA TCGCGTC              TTCTTCAGCCAATGA  84 27
    Ava_4600 NONE
    Ava_4601 NONE
    Ava_4602 NONE
    Ava_4603 NONE
    Ava_4604 NONE
    Ava_4605 5761264 .. 5761298 + -13.6  -3.55563   TTGAAAATATCTAAG     TATCTGTGGGGTGGGC AAT GCCCACCCTACGTATG     TTTCAAAAATCAAAT 100 132
    Ava_4606 5762532 .. 5762548 +  -3.7  -3.22298   ATGCTAGTAGGCGAT              CAACTAC CAC GTATTTG              TTGATAATAAGTAGA  48 5
    Ava_4607 NONE
    Ava_4608 5763776 .. 5763787 +    -3  -3.43437   CGTCAACCCATAGAT                GTTT TTCC AAAC                 TTATGAGATTTTCTG  46 53
    Ava_4610 5768342 .. 5768353 +    -3  -3.08314   CAAGTAAATTAGACA                TACA AACG TGTA                 ATTTCTCTGTGAATT  46 518
    Ava_4619 NONE
    Ava_4620 NONE
    Ava_4621 NONE
    Ava_4622 5782766 .. 5782777 +  -5.8  -2.69977   GAGTTTATAATTGAT                GGGA TTTA TCCC                 TGATATCTGAAATAT  54 31
    Ava_4624 5785084 .. 5785101 + -11.3  -3.27476   ATAACGTTTTGTAGA             GACGCGA CGAA TCGCGTC              TTGATAATTAGACGT  80 27
    Ava_4627 5787088 .. 5787115 +    -7  -4.66625   TTTATCAAAGTTTAT        TGGTCAGTTGTC GGTT GCCAACTAACCA         TTTCTTTGTATGTGT  81 42
    Ava_4630 5790713 .. 5790751 +  -9.7  -2.50982   CAATCCTTTCCTAGC  TAGCC-TAACGCACATCT ATGA AGCGGTGCGTTATGGCTA   AATTTAATTTTTAAT  73 95
    Ava_4632 NONE
    Ava_4633 NONE
    Ava_4634 NONE
    Ava_4635 5798988 .. 5799042 +   -19  -3.42124   GTTTAGGAGTTGACA GTTGACAGTTAACAGTTAACAGTTAA CAG TTAACTGTTAACAGTTAACAGTTGAC TTATGAATGCTTTTC 100 28
    Ava_4636 5799708 .. 5799737 + -13.8  -3.25779   TGCTTTATTCTGGAC       TGTAGAGACGTT CCATGC AACGTCTCTACA        TCATTTATTTGTTAC 100 86
    Ava_4638 5802675 .. 5802689 +  -8.6  -3.09635   AGGTTTACTATTGGT               CATCAC CAG GTGATG               TTCAATAGTAGCAGT  70 394
    Ava_4639 NONE
    Ava_4640 NONE
    Ava_4641 5805835 .. 5805845 +    -4  -3.74077   TAGTATTTACAGGCT                 TTTC TCC GAAA                 TTTACATCTCTAGAC  54 183
    Ava_4642 5806190 .. 5806206 +  -3.7   -2.6933   GGACGCAACCGCTAC              TAAGCTT TAA AAGCTGA              AATTTTTGTAGCCGA  45 23
    Ava_4643 5806524 .. 5806570 + -17.6  -2.78679   TAAAGGATGACATAG AGACAAAAGAAAACCCTCATAG TGC TTATGAGGGTTTTCTTTTGGCG ATTTAGCTCAGAAGA 100 38
    Ava_4644 5807398 .. 5807423 +  -6.3  -2.61027   CTAGCAGAGAAGTAG         CTGTTCTTAGAA AAA TTC-AAGAGCAG         GTGTTAGTTTAATAC  54 130
    Ava_4646 5811519 .. 5811531 +  -7.7  -2.64747   TATCAATCAAGGCCG                CAGCT ACT AGCTG                ATTGTCATAAGATGC  60 324
    Ava_4652 5815821 .. 5815837 +  -2.1  -2.72344   ATCCAACTCAAGAAC              CGCAGCC ATT GCCTGCA              TAGTTAGAAATAGGG  40 6
    Ava_4653 5816531 .. 5816577 +  -3.9   -3.1855   TATCTGTAGGACTTA TAGTCCATAG-CCAATAGTC AAAATTAA GGTTTTTGGACTGTGGACTA TTGACTATTGACCAC  48 103
    Ava_4654 5818297 .. 5818310 +  -2.5  -4.63172   TTGTCGGACTAAGAG               TTTTA AAAT TAAAA                TTTTATGATTTCATC  62 51
    Ava_4657 NONE
    Ava_4658 NONE
    Ava_4659 5821296 .. 5821307 +  -2.2  -4.43272   GATTTTGAATTTTGT                TGGC GTAG GCTA                 TTTTGAATTTTGAAT  58 47
    Ava_4660 5821944 .. 5821955 +    -3  -3.17763   GAGTATCCAGAAGCC                TTAG AAGC CTAA                 TTGATGAACTGTCAA  45 14
    Ava_4661 5823693 .. 5823713 +  -3.9  -4.22678   CCATAGATTTTGAAT            TTGTCTCCC TAA GGGAATCAA            TTTATCTTGAGTATG  60 221
    Ava_4669 NONE
    Ava_4670 5833747 .. 5833766 +  -8.6  -2.57931   AAGGACGTATTGTTT            CTTCCTTC TTAA GAAGGAGG             CTTCTAACCACTCAC  68 121
    Ava_4672 5837315 .. 5837333 +  -6.8  -3.41125   AAAAGGGACGGTCAA             CAATCATT TTA AATGGTTG             TTGTGGCTCTCTCAA  63 235
    Ava_4675 5841483 .. 5841504 + -15.9   -5.9873   TCGTTAACAAAAAAA           GGCGATCGC TTGT GCGATCGCC            TTTTTTTTATGATGG 100 53
    Ava_4680 NONE
    Ava_4681 NONE
    Ava_4682 NONE
    Ava_4683 5848242 .. 5848260 + -10.2  -2.72344   ACCGTATCATGGTTG             TGGTGGGC AAT GCCCACCC             TACTTGGGAATGCGC  74 98
    Ava_4684 5848673 .. 5848693 + -12.7   -3.5361   GAATATATATAAGAG            GGACACAAA AAT TTTGTGTCC            TTATCTCAATCATTG  95 120
    Ava_4687 5850625 .. 5850638 +  -8.1  -2.93703   CAATACAGAAGAAGA               CGCGA TTCA TCGCG                TCTCTACATGGTTAT  67 163
    Ava_4690 5857397 .. 5857419 + -14.2  -3.70546   CCGAAGAAATAAAAG           TAGGGTGGGC AAT GCCCACCTTA           TTATGGTTTTGGTGG 100 85
    Ava_4691 5859488 .. 5859520 + -12.2   -3.7732   TCCATGATTAATTCC     GTCGTAGGGTTGTGC AAGT GTACAACCCTAC-AC      TTATTGATATAAAAA  93 45
    Ava_4693 5860908 .. 5860945 +  -7.3  -2.89068   CCTGATCTGTGTTTG   TTACGGTTGCTAATGA CATTCGT TCAT-AGCAATCGTAA   TCATTATGACTTTTA  61 120
    Ava_4694 5861486 .. 5861514 +  -4.6  -3.06915   AAATACAGATAGCAA       TGCCCACC-TTAT TATG GTATTGGTGGGCA        TTGCCTACCCTACGT  50 69
    Ava_4695 5862372 .. 5862393 +  -3.7  -3.90318   TTTTTCCGAATCAAT           TGCATGGTT TCGT AACCGTCCA            TTTCTGGCATCATCA  56 246
    Ava_4697 NONE
    Ava_4698 5872044 .. 5872058 +  -4.2  -4.59069   ACAATACTAAATGTA               GCGTCA GGA TAACGC               TTTTGTAGTTGTGGT  68 453
    Ava_4700 5874088 .. 5874100 +  -6.3  -3.19398   ATCGCTAAAGGATGA                GCTTT CCA AAAGC                TTAACTGTCCTTTTT  58 134
    Ava_4701 NONE
    Ava_4702 5879416 .. 5879427 +  -5.8  -4.79949   CGTCTAATTGTAGAG                GGCT TGAA AGCC                 TTGTTTTTTTCAGGG  78 74
    Ava_4706 5884333 .. 5884345 +  -3.4  -3.75897   GGATATGAGAGAATT                GGTA TAATT TACC                TTTCAATTACCAATT  52 92
    Ava_4709 NONE
    Ava_4710 5887015 .. 5887039 + -17.3  -4.65895   AACATTAAAGCAAAA          CCCCGATTTCT TAG AGAAATCGGGG          TTTTTAGATCGAACA 100 166
    Ava_4715 5892245 .. 5892286 + -15.5  -4.43477   TTGAACTACTTATAA GACAAAGCTGTTTATGA TTGTCATT TCATAGACAGCTTTGTC  TTTTGCTTAAGTAGA 100 50
    Ava_4724 5910065 .. 5910099 + -15.3  -3.14552   TTTCTCAAAAATCAA    GACTGTAGAGACGTTG CACG CAACGTCTCTACA-TC     GTTTATTAGTGCAAT 100 49
    Ava_4728 5927080 .. 5927116 + -14.8  -3.55444   CTTAAACTTTCTTTC   CAAACAACCCCAGTTTT TCAA AAAACTGGGGTT-TTTG    TTTAGGGAATACCAA 100 36
    Ava_4740 NONE
    Ava_4741 5947720 .. 5947747 +  -9.8  -2.52543   CTGAAATATAGGTAG        GGAAGCCATTGC GTTA GCGGAGGCTTCC         TCCCTTGGGGGAGCT  73 164
    Ava_4742 5952058 .. 5952071 +  -6.7   -4.3129   GTTGCTTGCCAACTA               GTTCC GGGG GGAAC                TTTTCCTACTAAATC  74 515
    Ava_4744 NONE
    Ava_4745 5959820 .. 5959834 +    -7  -3.61517   GGAGCCAGTGCGTTG               GGCGGC TTT GCCGAC               TTGTTCGCGCAGCGT  67 263
    Ava_4746 5963407 .. 5963438 +  -7.4  -3.41795   CTACACGTAGTATCA      GTT-GAGTTGGGGTT TAA ATCCCCAATTCCAAC      TATCTTTAATTTTGA  65 486
    Ava_4747 NONE
    Ava_4748 5968189 .. 5968211 +   -12   -2.7814   AAACCCCTCTCCAAA           CCTCTCCCCT ACA AGGAGAGAGG           CTTTAAAATCTCCAT  84 131
    Ava_4749 NONE
    Ava_4750 5975219 .. 5975233 +  -4.3  -2.91695   AAAGATATTGCTCTG               TGCTT AGTAG AAGCA               TGATTTACGCATGAA  48 8
    Ava_4751 NONE
    Ava_4752 5978419 .. 5978444 +  -8.3  -3.60925   TCATTTTCCGCGATT         GGGGTGCTTGT TATT ACAGGTATCCC          TTCGTCTTTTTGCGG  72 245
    Ava_4753 5980823 .. 5980855 +  -2.8  -3.93744   AAAACAATTAATGCA     GTCCAGC-ATAAGAA TTAA TTCTTGTTGCTCGGC      TTATATTATTTGTAG  52 8
    Ava_4754 5981725 .. 5981738 +  -8.1  -3.75718   CTTAGTGTTACAGGG               CCACC GATT GGTGG                TTGGTTTTGGTTCCC  72 317
    Ava_4762 NONE
    Ava_4763 NONE
    Ava_4764 NONE
    Ava_4765 5992984 .. 5993006 +  -5.4  -5.31877   TTTTTTTTCAGGGAA           GCCGCGCATA ATG TGGGAGCGGC           TTTTTTCTCGTAACT  86 508
    Ava_4769 5996169 .. 5996180 +    -3  -3.60762   TGGTGATAAATTTGT                TGAA AAGA TTCA                 GTTTTTTGGCGAATG  51 408
    Ava_4773 NONE
    Ava_4774 6002193 .. 6002207 +  -4.2  -3.22884   TACAATCTTTGCAGA               GATCCA ACG TGGTTC               TTAATCGATTGGTCA  51 7
    Ava_4775 6003854 .. 6003900 +    -8  -3.02829   CTTGATTTTGGAGAA TTGGTATAAGGGTGTGAGGGTT TTT AACTCTTACACCCCTACACCCC TATTAAAGAACTGTA  65 129
    Ava_4779 6010841 .. 6010881 +  -4.9  -3.78934   AGAATGAAGGGAGCG GCTTTTAA-TACCCATTG AGAAAC CAGTGGGTAATTGACAGC  TTCTTCTCCGAAACA  59 193
    Ava_4781 NONE
    Ava_4782 NONE
    Ava_4783 6015495 .. 6015511 +  -2.1  -4.27584   TGGTTTCTCTTTCTG              TCGCCAC TGG GAGGGGA              TTTTCGCTTAACCAT  58 148
    Ava_4785 6017660 .. 6017680 + -14.1  -5.89827   GCTCCTTCTCTCAAA            TCCCTCAGA AAT TCTGAGGGA            TTTTTTTTAATCATT 100 59
    Ava_4786 NONE
    Ava_4787 NONE
    Ava_4788 NONE
    Ava_4789 6020636 .. 6020651 +    -4  -3.29273   GAACACAATGCTGGG              GTATGT ATTA GCATAC               TGTTCTAGTAATGGG  50 255
    Ava_4790 NONE
    Ava_4791 NONE
    Ava_4792 6023301 .. 6023311 +  -4.6  -5.15969   GGTGCGAATTCTCCT                 GGCG CAC TGCC                 TTTTTTCGATTGCCA  80 458
    Ava_4796 NONE
    Ava_4797 NONE
    Ava_4798 6029650 .. 6029705 +  -9.8  -2.73159   ATTAAACAAATGATC AGTAGAGTCGGCAATGCCCATC AAGAAGATATAC GGTGGGCATTGCCCACCCTACA ATTTAGACAAGTTGA  74 51
    Ava_4800 6030938 .. 6030952 +  -5.6  -2.59564   GGCGCATAACATCTA               CAGGAC ATT GTCCCG               CTTCTAAGCTCCACA  52 436
    Ava_4802 6032862 .. 6032872 +  -6.8  -5.27779   TTGGGTGTTCTCTGC                 GCTG CAT CAGC                 TTTTTTGGTGTTGGC  91 236
    Ava_4803 6034195 .. 6034219 + -13.7  -5.46698   GCCATAAAATTTTTG          TATGACGGGTA ATT TGCCCGTCATA          TTTTTTGGTTTTAAA 100 303
    Ava_4806 6037528 .. 6037541 +  -8.1  -2.87463   TGATGATTGTACAGA               CGCGA TTAA TCGCG                TCTCTGACCACGCTT  66 60
    Ava_4808 6043859 .. 6043872 +  -3.1   -2.5007   TTGTCACTCATTGCA               CTACG TCGC TGTAG                ATATTCATGAATTAC  42 261
    Ava_4811 6046648 .. 6046658 +  -5.4  -3.06991   ATAGCCTTCTGATAA                 GCAA ATG TTGC                 ATTTTAGAGGTGATA  53 218
    Ava_4812 6047155 .. 6047210 + -10.1  -2.52676   TTAAAGCTAGGGGAA TAGTATTGAGTGCTGAGTGGA-TGTCT TAAT AGACAATTCACTCAGCACTCGACG-TA TGAGTTCAGACGATG  73 37
    Ava_4815 NONE
    Ava_4816 6055284 .. 6055301 +    -2  -3.60814   CTCCGTTTAACTGCC             TTTTGC CATGTC GCAAAG              TTGTATATGGCGTTT  49 109
    Ava_4821 6059564 .. 6059574 +  -2.4  -4.52415   GCACCTAGAACTATT                 GCTG CAT CTGC                 TTTGTTATTGTAACT  60 481
    Ava_4823 6060395 .. 6060417 +  -2.7  -2.62896   AATCAACCATAAAAG           CAGTTGTCT CCCAT AGTCAATTG           ATGTCTTTGTGTAAT  41 70
    Ava_4824 6062269 .. 6062327 + -15.5  -2.75536   AAACATCTAAGTATT T--GTAGGGTGGTCATTGCCCACCGTATC ACG GTTTTGGTGGGCAATGCCCACCCTACTGA ATTTGCGAATCGTTT 100 156
    Ava_4826 NONE
    Ava_4827 6066748 .. 6066762 +  -2.8  -3.29144   AATAAATGTACGACT               GTGTGA TAT TTACGC               TTATGACGGAAATAC  46 267
    Ava_4831 6070820 .. 6070844 + -18.7  -3.06671   TCTTTATTAATGAGA          CAAGGGTGAGC AAT GCTCACCCTTG          TCTTCCCCTAACTAT 100 83
    Ava_4832 NONE
    Ava_4833 NONE
    Ava_4834 6081048 .. 6081062 +  -3.6   -3.4574   ATCAGCCTATCTCTG               TTGTTT AAA AAACAG               GTTTTTGCTAATAAA  50 52
    Ava_4835 6081964 .. 6081992 +  -2.5  -3.64703   CTATCAAGGATTCTA        TTTACGTCTTCAA TAG TTTTAGATGTAAA        TTTAGCTGAGGAACA  50 10
    Ava_4836 6083295 .. 6083305 +  -2.6  -3.12327   AGCAAGAGTACAATG                 TTTT ATG AAAA                 TATTACCTATAGAAA  45 129
    Ava_4837 NONE
    Ava_4838 NONE
    Ava_4839 NONE
    Ava_4840 6093349 .. 6093365 +  -2.3   -3.3785   GGATAATCTACAGAT              GAAAATT GCC AAATTTC              TTATGAATCAATTAG  45 81
    Ava_4841 NONE
    Ava_4842 NONE
    Ava_4843 NONE
    Ava_4844 6097992 .. 6098002 +  -3.2  -3.06315   TAATTTTAGTTTTAT                 TCTC AGA GAGG                 TGTTCAAAGTATTGA  45 38
    Ava_4845 6099708 .. 6099718 +  -2.6  -3.64162   TATAAACAACAGGAA                 TTAA GAA TTAA                 TTTGCGATAGTTAAT  48 323
    Ava_4846 6102700 .. 6102714 +  -4.2  -4.11484   CATTTATGGGCAAGT               TCGTCT TGA AGCCGA               TTTTGAGCCATTAGC  61 144
    Ava_4848 6104864 .. 6104886 + -19.2  -3.53761   AATCAAGATTTTAAG           CCTCTCCCCG CGT CGGGGAGAGG           TTTGGAGAGGGGTTC 100 108
    Ava_4851 6113729 .. 6113751 +  -4.8   -3.6217   ACACTGGGCTTTCTG           GCAGGTATAG CAT CTGTTTCTGC           TGTTTGTGCTTGCCC  57 158
    Ava_4855 6119056 .. 6119068 +  -4.7  -3.40307   AATGTCAACCTAATT                CCTCC CAA GGCGG                CTTTTGTTGAGTAAC  53 157
    Ava_4857 6121948 .. 6121959 +    -3  -4.19947   TATGTAAATTCTTCT                TGTT ATTA AACA                 TTTATCATTGTTTTA  57 121
    Ava_4860 6124334 .. 6124382 +  -9.8  -2.59742   GTATCAATTGCATAA CTATTGATAAGGGCTGTTAACTG TCAA CAGTCAACAACCCTTA-CGATGG ATTGTGCAACTTAAA  74 50
    Ava_4866 6134303 .. 6134331 +  -5.5  -2.87132   TCAAGAAGCTAGACA       GTAAGAAACACA GTGGAA TG-GTTTCTTAC        TATCTGGAGAGAAAA  52 208
    Ava_4867 6135755 .. 6135766 +    -3  -3.57271   AGTGTTTTTGCTCCC                CTTA CTGC TAAG                 TGTTTAGTATTATGC  48 207
    Ava_4868 6136845 .. 6136870 +    -6  -4.03888   GATATAACAAGAACA         GGGCGATAGC CAGTTT GCTCACGCCC          TTGTTGTTGTAGCTC  66 420
    Ava_4871 NONE
    Ava_4872 6139224 .. 6139238 +  -4.3  -3.32914   TGACATATTCTGCTT               TTGTG ACTGC CACAA               TTGCTGTGATTGCCT  53 120
    Ava_4873 NONE
    Ava_4874 6140332 .. 6140348 +  -3.7  -3.73775   AAATAATATTTATTT              CTAGC CATTTAA GCTAG              TTTAATAACGATGCA  54 296
    Ava_4875 NONE
    Ava_4876 NONE
    Ava_4877 NONE
    Ava_4878 6142835 .. 6142845 +  -3.2  -3.90318   AGAAGACACACTGAT                 TCTG AAC CAGG                 TTTCTCAAATCCTAA  55 140
    Ava_4879 6143423 .. 6143456 + -10.5  -4.14627   CCACAGACCACATCC     TGAATCCTGAGTA ATACGTCC TACTCAGGATTCG      TTATTTATATACAGA  89 201
    Ava_4881 NONE
    Ava_4882 6147469 .. 6147486 +  -7.7  -2.78395   CGGTGTTATTGGTTT             TGGCTCG CAGT TGAGCCA              TGCTTGGTGCAGGTT  61 409
    Ava_4884 NONE
    Ava_4885 6152478 .. 6152491 +  -2.3  -4.46112   TGATAACTGTGATGA               ATGCG ATCG CGCAA                TTTGTTTCCATAAGA  58 224
        ksgA NONE
    Ava_4887 NONE
    Ava_4888 6155570 .. 6155582 +  -6.2  -3.57144   GTAGAGGACGCGCTG                CGGC CATTC GCCG                TTTGAAAATCCAGCC  61 252
    Ava_4890 NONE
    Ava_4891 6160947 .. 6160964 +  -9.9  -2.96031   TGCTACAGACTTTGC             GCTACGT CAAT ACGTAGC              ATTATTTCCAGTCGG  76 322
    Ava_4892 6162081 .. 6162099 + -11.7  -5.54338   TCAGCGAAACCCTGA             CCCCTGG ACAAA CCAGGGG             TTTTTATTTTACTTA 100 174
    Ava_4895 6164991 .. 6165005 +  -2.1  -3.45817   ATGGGAATTTAACAG               TTCCA AGTTA TGGAG               ATTTTCTTCTACAAC  47 336
    Ava_4897 6166794 .. 6166809 +  -5.4  -3.97102   AAAAGGAAAAATTAA              GGCTTT AAGG AAGGCC               TTCTTAATTTTGAAT  63 122
    Ava_4898 6168075 .. 6168090 +  -7.6  -2.83915   TGTTTAGAATATTCA              CCATAG GTAT CTATGG               CATTTTTTCTCCCAG  61 456
    Ava_4901 NONE
    Ava_4902 6173943 .. 6173986 + -18.4  -3.29187   TCTTGACAGCAATAT CAACAGACGGAGGTATACAA CATA TTGTGTCCCTCTGTCTGTTG TTAGCTGTTTTGGAT 100 55
    Ava_4903 6175570 .. 6175582 +  -4.9  -3.64703   ACTATGTACTTAAAA                TTTGA TAA TCAAA                TTTAAGTAGACGCAA  59 111
    Ava_4904 NONE
    Ava_4905 NONE
    Ava_4906 6177911 .. 6177929 +  -5.4  -2.76711   CAAAAACTGATCTAG             TTTAATCA TGC TGATTAGA             ATTAATTTATCCCTA  50 242
    Ava_4912 6182785 .. 6182799 +  -2.1  -3.12351   TTAAGTTTTCTTTGG              GAG-CC GATT GGACTC               TTAACTCTGGAAAGC  43 496
    Ava_4914 6184860 .. 6184877 +  -5.5  -4.46212   TAAACACGGGCAGCA             CGGCGAT CGCT ATCTCCG              TTTTGTAGTAAAAAC  70 490
    Ava_4917 6187041 .. 6187064 +  -2.2  -4.27584   GAAATACCTGAGATA          ACGTATCCCC TGGC GGGGCCACGA           TTTTCCCTTCCACCT  58 345
    Ava_4920 6189115 .. 6189164 +  -3.6  -3.33744   TATCTAGTATCTAAA TACTAAGTAATGAGTGCTGAGT ATCATA ACTCAGCACTCAAAAATCAGAA CTTTTTAACAGCCAC  50 27
    Ava_4921 6189366 .. 6189393 +  -6.4  -2.50443   CTTGTGATTACACTA        CAATATCTGAAC AAAT GTTCAAGTATTG         CTTAATAAAATGTAA  57 34
    Ava_4923 6191972 .. 6191982 +    -4  -3.79687   GTTCCTATTGATTTT                 TATG AAT CATA                 TCTTTTGTCCAAGAT  54 68
    Ava_4924 6193385 .. 6193406 +  -5.1  -3.53012   ATCTTCTTCATCTTC           TTCGTTAGC TTTG GCTACCGAG            TTTGCAGAAACAACA  57 434
    Ava_4926 6196273 .. 6196283 +  -3.2  -3.34344   AATACTGGGTTTTTC                 TGCA AGT TGCG                 TTAGTTCCAAAATGG  47 406
    Ava_4929 NONE
    Ava_4930 6202006 .. 6202016 +  -4.6  -3.05384   AGAATAAACATAAGT                 GCGG CGA TCGC                 TTAAATCAACCACCA  50 447
    Ava_4932 6203214 .. 6203227 +  -2.5  -3.20349   CAGTTTCTGATGTCA               TAAAT TCAT ATTTA                TATTGGGTTTGAAAG  45 341
    Ava_4933 6204506 .. 6204521 +  -2.6  -3.70546   GAATTGGTAATAATG              TTAGTA TGAC TACTGA               TTCTAATTTTAATGA  50 176
    Ava_4934 6205492 .. 6205502 +    -4  -2.94825   ACCTTGCCAGCACAA                 TATC TTT GATA                 ATTTACTTCACCTGG  47 401
        leuS 6208371 .. 6208400 + -11.6  -5.95946   TCAGTTCATCATGAC       TGCCGTAATACCC ACCAA GGG-ATTACGGCA       TTTTTTTATTGTTAA 100 110
    Ava_4938 6210330 .. 6210341 +  -2.2  -3.85817   AATTATTACCGCGTC                CATC TGGT GGTG                 TTTCTAGAGAAACGT  51 520
    Ava_4940 6212340 .. 6212353 +  -3.9  -3.61715   CCAAAGCCCCATTAG               TATTG CTAC CAATA                TTGTTGCAAAAACTG  53 154
    Ava_4942 NONE
    Ava_4943 6216415 .. 6216429 +  -3.6  -3.65902   TAGCATAAGGACGGT               TTTTTG GAT CAAAAG               TTTCGGTAAAATAGC  53 422
    Ava_4952 NONE
    Ava_4953 6232926 .. 6232953 + -11.4  -3.77437   TGAGGTTTATCCATA        CTTTTTCCCCTA ATTG TGGGGGAGAAAG         TTATATATTATTAAT  91 38
    Ava_4955 NONE
    Ava_4956 6235401 .. 6235434 +  -8.9  -4.14243   AGTTCATAAAAGTGA     TAGGTGACGGCTCCA GTAA TGGGGTCGTTGTCTA      TTTTGACGTAACCTG  81 94
    Ava_4958 6237409 .. 6237433 + -10.8  -5.71712   TTTTTTCAATGCTCA          GTGGTTCTGT TTTAC ACAGAGCCAC          TTTTTTTATGTCAAA 100 51
    Ava_4959 NONE
    Ava_4960 NONE
    Ava_4961 NONE
    Ava_4962 6241576 .. 6241607 +  -8.2  -2.62396   GGTCACAAGTCACGA      CGAA-GAGGGAAAGA GGT TTTTTCTCTCATTCG      TAGTGTGAGCAAATC  65 70
    Ava_4965 6246477 .. 6246519 +  -4.1  -2.96638   GTAGGGGTGTAGGGG AGCCAGTT-GCGTGGG-CGGG TTT CCCGACTTGAGCAAACTGGCG TGTATAAATGTTTGA  47 89
    Ava_4966 6247002 .. 6247016 +  -4.2  -2.64155   CAGCTTTAAAGCCTC               TCGCCT TGT AGGAGA               TAAGTTTGCAGAGAA  47 112
    Ava_4970 6252881 .. 6252893 +  -6.3  -3.21416   ATTGTCTGGGAATTA                GAAAC GCT GTTTC                TTAATAATCAACATG  58 25
    Ava_4971 6253149 .. 6253170 + -10.2  -4.89233   AAATACTGCTTGATT           CCCTATCC TCTTGT GGATAGGG            TTTTTAATATTAATG 100 59
    Ava_4972 6254941 .. 6254964 +  -9.8  -2.55213   CATTTCTGTCAAAAG          TTAATACTGA TAAA TCAGTATTAA           TACGTTAAATAAATC  73 349
    Ava_4973 6256064 .. 6256090 + -13.2   -4.3453   AATGGTAAATGCGTT         TTCACCCATATT TAT GATATGGGTGAA         TTTATGTTTAAAATT 100 129
    Ava_4975 NONE
    Ava_4976 6259035 .. 6259069 +  -7.3  -3.78775   TATCAGAATCTCGAA    TTACCCTGGTTA-CGC TGGT GGGATAATCAGGGTAA     TTTACTCATGACAGG  69 70
    Ava_4977 NONE
    Ava_4978 NONE
    Ava_4979 NONE
    Ava_4980 6262774 .. 6262786 +  -6.3  -4.28111   CGAGTTGTAATTCCT                TTACC CAA GGTAA                TTTCTTCGTACTCTA  72 327
        truB 6265026 .. 6265041 +  -2.6  -4.72007   GTTTAGGGGTTTAGG              GGTTTA GGGG TAAATC               TTTCTTTTCCTCACA  65 86
    Ava_4984 6265624 .. 6265638 +  -2.2  -4.34737   CCTAAACCCTTCTCC               TGTTAA TAG TTAATA               TTTATTCCTTACTCC  56 137
    Ava_4985 6266165 .. 6266196 +  -3.8  -4.86001   CCAATTCGCAAAAAA      GCCTCTGGT-GATTG TAT TAATTTACCAAAGGC      TTTTTCTGCAATAGT  69 152
    Ava_4986 6267350 .. 6267374 +  -4.1   -3.8698   ATCACGTCAAATCAT          GGACTCACGCC ATA GGCTGGGGTTC          TTTAACTTTCGCTTC  56 90
    Ava_4988 6269642 .. 6269653 +  -3.6  -3.80133   TGACTGGGTAAGTTT                GGGG ACGA CCTC                 TATTTTCTGCGACTG  56 380
    Ava_4990 6272396 .. 6272410 +  -2.9  -2.70994   GTTATAAGCTTACCA               GAATA AATTA TATTC               ATTATCTCGGCTTGG  41 130
    Ava_4991 6272807 .. 6272821 +  -4.9  -3.45581   ACAATTGTTGAGGAA               CGCCG CTAGA TGGCG               ATTTATTTTATAGAC  55 17
    Ava_4992 6273281 .. 6273292 +  -5.8  -2.67441   AACACTCATCTTTAA                GGTG AAGT CACC                 TAGATTTAGAATTTT  54 26
    Ava_4993 6275097 .. 6275114 + -11.3  -3.11192   ATTCTGGACTGTAGA             GACGCGA CTCA TCGCGTC              TTCACTAATGATGTG  79 71
    Ava_4995 6278651 .. 6278679 +  -8.2   -4.4715   ACTTAGTCGTTCTTG       CT-GGGGCGAAGT ACAA GCTTCGTCCCAAG        TTTTCTCCCTTGCCC  86 84
    Ava_4999 6284083 .. 6284095 +  -3.3  -4.02719   ATCTTCACTTTGCCC                CAGGG GAA CACTG                TTTAATATTTAGTCA  57 1
    Ava_5002 NONE
    Ava_5003 6289707 .. 6289721 +  -4.3  -3.23395   CCAGGTTCCTGCTAA               CAGTA CTTTT TACTG               TTCATGCTAATGGAT  51 139
    Ava_5004 NONE
    Ava_5005 NONE
    Ava_5006 NONE
    Ava_5007 NONE
    Ava_5008 6295806 .. 6295818 +  -6.3  -4.21462   AAGTTAATTTGGGTA                TCTAG GGA CTAGA                TTTTAACTCATCACT  69 34
    Ava_5010 6298140 .. 6298166 + -16.8  -2.91264   CACCATAAAACAAGA         TACCCAACTTCT CGA AGAAGTTGGGTA         TCTCTGAATAAAGCA 100 33
    Ava_5011 6299344 .. 6299368 +  -4.3  -2.92653   TGCACAGTCCCGCAT          CATGGACATCA TAC TCATATCCATG          TATCTACCATTCTGA  48 458
    Ava_5012 6301551 .. 6301572 +  -3.7  -5.62045   AATTACTAACAAAAA           CTCTATTCG CTTT TGGGTAGAG            TTTTTTATTATGTCT  85 141
    Ava_5013 NONE
    Ava_5014 6303066 .. 6303089 +  -3.8  -4.06419   CTTGGGCATGAGCTA          CCATACCC-CT GGC GGCGGGTAGGG          TTATTTCTAACCAAC  58 237
    Ava_5016 6305607 .. 6305662 +  -8.5  -2.64877   GCGCCACCACCGTAA GCGTAGCGTCTTCGTGAGGAGA-AGTT TAGA ATCTCTTTCCTTGCGA-GACGCTACTC TAACTTCTCTGTGCG  65 48
    Ava_5018 NONE
    Ava_5019 6308580 .. 6308593 +  -3.1  -3.63489   AGCTAAATGATCTCG               GATTC TATC GGATC                TATATTTCTTTTTTA  51 478
    Ava_5024 6313282 .. 6313312 +  -6.8  -2.97436   TAGACGCTAATGTTA       TCGCTGCCATTAGC GAT GGTGATGGCGGCAA       CTTTGTAAGTCTGTG  58 317
    Ava_5027 6315722 .. 6315739 +    -2  -3.73042   ATAATGAGTAAAACT             TTCCAT AGAATC ATGGAG              TATTTTAATACAAAA  49 30
    Ava_5028 6316556 .. 6316566 +  -5.4  -4.50159   TGCTCTTCTAGCATC                 TTGC TCT GCAA                 TTTGTTTGGCTTCAA  70 288
    Ava_5032 6322781 .. 6322797 +  -4.4  -3.10343   AGCTTACCGAAGGTA              TCACCT TAACT GGGTGA              TTAACTGGTGGATCT  50 121
    Ava_5033 NONE
    Ava_5034 6324521 .. 6324545 +  -2.1  -2.52676   CCGGCGTAATTTTGT          GATCGGGTCTT GGT AAAATCGGATC          TGGATTAAAACACTA  39 270
    Ava_5036 NONE
    Ava_5037 NONE
    Ava_5038 6327808 .. 6327822 +  -5.8  -2.53581   CTGAATCTTGATTTC               TCAATT GTG AATTGA               TGAGTTAGGAATATA  54 30
    Ava_5040 6329543 .. 6329565 +    -7  -3.68936   ATGGTGTTTTGACTA           GCTGTAGGAG AAA CTTCTACACC           TTGTTGAAATTCATA  65 263
    Ava_5045 6337247 .. 6337258 +  -5.8  -4.00124   TGAGATGAGCAATTA                TGGG TTTC CCCA                 TTTACTTGTAAGGTA  66 213
    Ava_5048 6340724 .. 6340741 +  -6.2   -3.1886   CGCCCCACTAAGAGC             GCCCTG GAAGGG CGGGGC              TTGATACCCTTCGCT  58 148
    Ava_5050 NONE
    Ava_5051 NONE
    Ava_5052 6345142 .. 6345159 +  -4.1  -2.57192   TCCGAGCAATTTGAT             TTACCCA TTGT TGGGGAA              TACATTCGATTCCGT  45 214
    Ava_5057 6353241 .. 6353253 +  -4.1   -3.9712   ACTTATAAAACATGG                GTGAT GCG ATCGC                TTTATGATGCGGTAA  56 189
    Ava_5058 6354558 .. 6354595 + -11.5  -3.66301   CTGATAACTGCGACA   TAAGTACTGGGCGAGTT TCCT AATTCACTCAGTACTTA    TTACTTATTTATGCT  91 149
    Ava_5059 NONE
    Ava_5061 6357384 .. 6357401 +    -7  -4.95758   CGCCAATACCTATTC             CCCAGT TTCAGT ACTGGG              TTTTTGTGGTGTAAT  85 129
    Ava_5068 NONE
    Ava_5067 NONE
    Ava_5066 NONE
    Ava_5065 NONE
    Ava_5064 NONE
    Ava_5063 6358621 .. 6358639 -    -8  -3.53012   TTGTTCGCGTTGAAA             GGGCTGGC ATT GCCCACCC             TACTAATCAGGTTCC  69 174
    Ava_5062 6357073 .. 6357085 -    -2  -4.18494   CAGGGCTATTGAAAA                TACA GCCTA TGTA                ATTGCACCTGCTCAA  55 318
    Ava_5060 NONE
    Ava_5056 6349357 .. 6349374 -    -7   -5.0666   TACGCAAAAAAGAAA             GGGAGT GTAACA ACTCCC              TAACGCTTCACCCGC  85 432
    Ava_5055 6348342 .. 6348374 -  -5.1  -3.11316   GCACGAGTTAACAGA      TATTTATTTCTAAAA TAA TATTAGAATTAAATA      ATTAAGTTTGTCAAG  53 57
    Ava_5054 6346045 .. 6346057 -  -2.7  -4.79223   GTAGATGATCAAAAA                TCTAC TTT ATAGA                TTTCCTAGAAAGCTT  65 136
    Ava_5053 6344603 .. 6344619 -  -7.3  -3.28487   TTAGAGGAAGCAAGA              CCTCTAG TTA CTAGAAG              AAGGTTTGGGGATGC  64 480
    Ava_5049 6340722 .. 6340738 -  -7.9  -3.13403   TCCGCCCCACTAAGA              GCGCCCT GGA AGGGCGG              GGCTTGATACCCTTC  66 93
    Ava_5047 6337329 .. 6337359 -  -3.3  -3.37568   CATACACAAAAATTA       GACATCTTTTACC AATTG GATATGAGATGTC       TTGATAAGCTTTAAA  48 52
    Ava_5046 NONE
    Ava_5044 6333708 .. 6333725 -  -9.9  -2.82516   GCCCTTATTAGTAGA             GACGTTG CATG CAACGTC              TCTACATCATTTATT  75 78
    Ava_5043 6331488 .. 6331504 -  -3.7  -4.15044   CCCCTTTTTAAGAAA              GGCTT TGGAAGT AAGCC              TCTAGGGCATCTTTG  58 1
    Ava_5042 6330381 .. 6330418 -  -2.9  -2.71681   CAACTTGCTCAATCA   TGAGATCCAT-TCAAT GCACGCT ATTGATATGGTTCCCA   AAAAAAAGAGTTAGG  41 156
    Ava_5041 6329024 .. 6329043 -  -3.5  -4.42788   TCTAATGGTACAAAA            GCTGCTG TGAAAG CAGAAGC             ACCACCAGCTACAGA  65 284
    Ava_5039 6327609 .. 6327620 -  -2.2  -3.90744   TCTGGTTTTAAACAA                TGGC AACA ACCA                 ATTCTGGTTCAATGG  51 213
    Ava_5035 6324295 .. 6324321 -  -5.3  -3.29829   TAGATCCTTCGAGAA         GTTTACATC TTCAAAATC GATGTAAAC         TCAACCAGACTACCT  57 39
    Ava_5031 6318584 .. 6318600 -    -8  -2.81182   GTTGAACAGAAAGAT              GGCTTG GCGTT CAAGCC              GTTGTTCTCATTCTT  64 169
    Ava_5030 6317363 .. 6317389 -  -2.2  -2.85985   ATAATATAGTTAAAC         TTTCTTGTCGTG AAG CACGACAATATT         TGCTTAATTATCAGA  41 360
    Ava_5029 6316301 .. 6316319 -  -3.1  -4.67353   GTAGTTAGTGAAAAA             CCCAG TTACTTCCT CTGGG             TTACTTAACTACTTT  64 34
    Ava_5026 6313667 .. 6313680 -  -6.7  -2.97297   ATGTAGTAATCAAAT               CACTC ATAA GAGTG                TATCCTAATTTATTA  60 72
    Ava_5025 6312913 .. 6312926 -  -2.3  -4.55128   ATTTGGAAACTAAAA               CACCG TCAA CGGTT                CCATACACGAGTCAT  60 86
    Ava_5023 NONE
    Ava_5022 6310126 .. 6310146 - -11.9  -4.81863   AAATTGACAACAAAA            GAGCCGGAA GAA TTCCGACTC            TTTATTTCTGTGCAA 100 81
    Ava_5021 6308759 .. 6308777 -  -4.7  -3.09061   CTCTAACAAAAATAG             TAATCAA ATTAA TTGATTA             ACTTAGAGATTTTAA  52 200
    Ava_5020 6308130 .. 6308141 -  -4.4  -3.25652   TGCACTCAATTAATA                CTGA GTTG TCAG                 CAAAAATAGTAACTT  51 107
    Ava_5017 6305399 .. 6305410 -  -4.4  -3.32265   GAATATCAAAAATTA                GGTA TCGA TACC                 TTTATCTTCTCCGGT  51 317
    Ava_5015 6302737 .. 6302748 -  -4.4  -2.91452   ACTACTCCAACCAGA                TGCA GATT TGCA                 AAGAGTGATGGAACG  47 170
    Ava_5009 6295409 .. 6295452 -  -3.2   -2.8293   AACAACCAGTAATCA CTACTCCCACCACATCATCTG TAT CAAA-GTTATAGCAGGAGCAG GTCATGATTGAGCTT  44 407
    Ava_5001 NONE
    Ava_5000 6284141 .. 6284158 -  -5.6  -2.91274   TTGATGTCAACCATA             GTCGAT CCTGTC ATCGAC              AAAGCTTGTCCAGCA  52 280
    Ava_4998 6281943 .. 6281963 -  -6.9   -5.4833   TTATTGAATAAAAAA            CCAGGTA ATTCTCA TACCTGG            TTTTGATCTAAGGAA 100 472
    Ava_4997 6281092 .. 6281109 -  -2.7  -2.76093   AACTTGAATATATTA             TTGGAAA AACA TTGCCAA              ATTAGGTACAAGTTG  42 5
    Ava_4996 6279532 .. 6279542 -  -5.4  -3.90112   TCCTCTCCAAGCAAA                 CTTC GGG GAAG                 AGAAGAATTCCGAAA  63 78
    Ava_4994 6275099 .. 6275112 -  -8.1  -2.89564   TCTGGACTGTAGAGA               CGCGA CTCA TCGCG                TCTTCACTAATGATG  66 78
    Ava_4989 6269190 .. 6269203 -  -2.4  -2.93447   CTAATTTTGACAAAG               CCTT AACTAA AAGG                TCTCAGCTTCCCATT  42 213
    Ava_4987 6267301 .. 6267338 -  -5.8  -3.23183   TCACACAATACTGAA  TGATGAGTG-CGACTC AACCGAAA GAG-CGCCACTCATCA   CGTCAAATCATGGAC  58 41
    Ava_4982 NONE
    Ava_4981 6262619 .. 6262637 -  -3.2  -2.58249   TACATTGTGGATAAT             TTTTGATA GCC TATCAAAC             TCCTACTTTTTCCTG  43 20
    Ava_4974 6256000 .. 6256015 -  -5.4  -2.87468   TCCTATCACATCACA              CTGCTG GAAA CAGCAA               CTATCAGTGCAGTCA  52 187
    Ava_4969 NONE
    Ava_4968 6249364 .. 6249398 -  -8.6  -3.87373   GAGACTGGGTATAAA     GGGGTAAGGGTTTTAA AAA TTTACACCCTTACACC     CTTGATGTTTGGTTG  80 92
    Ava_4967 6246935 .. 6246977 -    -7  -3.27146   AACAGCGTAAATATA GAGGTTTGCAGTTGAGTCCA ATA TAGACCCAACCCTCAACCTC TTCCTTACACAGCTT  63 81
    Ava_4964 6244080 .. 6244092 -  -4.9   -4.1021   GTTGAGAATGAGAAA                GTAAA GAA TTTAC                ATCTGATTCATTCTG  63 78
    Ava_4963 6242388 .. 6242398 -  -3.2  -3.86015   CAGTGTTGGGATAAA                 GAAC AAA GTCC                 TTGGTTTTGAATACC  55 53
    Ava_4957 6235347 .. 6235367 -  -9.7  -2.62184   GGTTTTTTTAGATTA            CCGACTTCT TCA AGCAGTCGG            TAATCTGAGTCCTAG  74 37
    Ava_4954 6232596 .. 6232609 -  -3.1  -3.84246   ATTAGCAACTAACAA               CTGAC CACT GTCAA                CTATCAACTGACCAA  55 386
    Ava_4951 6228037 .. 6228083 - -11.1  -2.73771   CTATTAGATATATGA TTCCCATGTTTGTAATCAGGAC TTAA GTCCTGACTACAAAC-TGTGCA GAACTTAGTTAACCT  78 30
    Ava_4950 6227460 .. 6227477 -  -2.7  -3.51694   AAGAATTAGAATTAA             TTAACGC ACCT GGGTTAA              ATAGGTCGCCTTAAC  48 8
    Ava_4949 NONE
    Ava_4948 NONE
    Ava_4947 6221088 .. 6221098 -    -4   -3.3334   AACTCTATCTCATAA                 TTTG ATT CAAA                 GTTTGATGTTGTGAT  50 111
    Ava_4946 NONE
    Ava_4945 NONE
    Ava_4944 6215847 .. 6215860 -  -6.7  -4.21737   ATCAAAACAATCAAA               CTCTG GAAT CAGAG                ATGAAAATATCCCAG  71 323
    Ava_4941 NONE
    Ava_4939 6209919 .. 6209934 -  -2.4  -5.45726   GACATCCTAAAAAAA              GTCCGC TTAA GCAGGC               TTCATGAATGGAAAT  76 191
    Ava_4937 6208417 .. 6208442 -  -6.9  -3.57144   TTTTTTATTGTTAAA         CACAGAGGTTT GACG AAAGCTCCGTG          TTTTGTGGTTATGAA  67 47
    Ava_4935 6205087 .. 6205105 -  -7.4  -3.35996   CAGCCGCAGCCACAA             CTAGGAGA GAT TCCCCCAG             ATATCAACTAATCTC  65 33
    Ava_4931 6201660 .. 6201675 -  -5.4  -2.53905   TTACAACTGACTAAT              CCTGTA CTAT CACAGG               TGTCCCCACTTCTAC  51 5
    Ava_4928 NONE
    Ava_4927 6195768 .. 6195780 -  -3.4  -4.57569   TCACTCCTTTAAAAA                TACC CTCTT GGTA                TGGTGCAATGATTGG  63 233
        recA 6193224 .. 6193245 -  -9.5  -4.62475   ATCCATAAATTAAAA           GATTACCCC ATAT GGAGTAATC            TTCAGATGAATCATA  91 126
    Ava_4922 6189125 .. 6189154 - -15.2  -3.47955   CTAAATACTAAGTAA       TGAGTGCTGAGT ATCATA ACTCAGCACTCA        AAAATCAGAACTTTT 100 321
    Ava_4919 6187441 .. 6187469 -    -4  -2.82156   AGCTAAATTTAATGA       GAATGAT-TCATG GTTT CACGATACCATTC        TGTATAGAGCAGCTG  46 67
    Ava_4918 6186637 .. 6186648 -  -4.4  -4.24294   AGCAATTACCCAAAA                CCTA TGGT TAGG                 TTTTGTCTTGAGTGT  61 149
    Ava_4916 NONE
    Ava_4915 6184693 .. 6184726 -  -4.6  -5.96894   ATTTAAATAAAAAAA     TTCTCATGGACACG ATATAG CGTATCCATGACAG      GAATAAGTAATCATA  95 116
    Ava_4913 6182323 .. 6182344 - -10.1  -5.01042   AATCTAAATTAAAAA           CCCCTACCT ATCC AGGAAGGGG            TCAGATTTGGAAATA 100 74
    Ava_4911 NONE
    Ava_4910 6179901 .. 6179915 -  -8.6  -4.89729   GATAAAAGTCAAAAA               GCCTAT AGA ATAGGC               TTCTCATCGATTGTC 100 69
    Ava_4909 6178657 .. 6178693 - -10.1  -3.35597   CGCATCGGTGAAAGA    TACCCTGCGGGTACTCC TGC GGAGAACTCGTAGAGTA    GCAAGCTATGGAGAA  78 86
    Ava_4908 6177953 .. 6177974 -  -8.7  -3.38056   ATCCCTAAAAAACGA           GGACAGGTG CAAA CACCCATCC            CACAAATATACAACA  73 50
    Ava_4907 6177548 .. 6177558 -  -3.2   -3.7732   CTTGTAGATCAAGAA                 GGCA ATT TACC                 TGTGTCACTCCGCTC  53 180
    Ava_4900 6168839 .. 6168857 -  -2.5  -3.72141   AGATTCAGATGTAAA             CATGAAA TCTTT TTTCATA             ATTCACCTTGGGGAT  50 135
    Ava_4899 6167270 .. 6167286 -  -2.3  -3.84406   CGTTTAGTAGAACAA              CTTTC TGGTGGC GAAAG              ACAAAGAGCTTTTTT  51 411
    Ava_4896 6164416 .. 6164434 -  -6.1   -4.3739   GATTTCTTTAGAAAA             TTCAGTT ACCCA AACTGAA             CGAACACTGTTGGAT  72 234
    Ava_4894 NONE
    Ava_4893 6162094 .. 6162126 -  -9.3  -2.91593   GACCCCTGGACAAAC      CAGGGGTTTTTAT TTTACTT ATAAAATCCCCTG      TATTTTGCTTGGGGT  73 7
    Ava_4889 6155305 .. 6155316 -  -4.4  -3.31792   GCATTAGCCGTACAA                CTGT TAGT ACAG                 CAGTTGATAAAACCT  51 49
    Ava_4883 6146978 .. 6146988 -  -2.4  -3.75629   CATCGCCAACTTAAA                 GCAG CAG CAGC                 TTCTCAAGAACGACA  51 123
    Ava_4880 6143266 .. 6143305 - -12.2  -3.15579   GTAAGGGGGCAGGAA  GAGAAGTT-GCAAGGAGGG TTT CCCTCCGGGCAAACTTCCC  TACGGGACGCTACGC  87 357
    Ava_4870 NONE
    Ava_4869 6136366 .. 6136383 -  -6.3  -3.09015   GGCAGAGGCAGTTAA             TCCACCA GTAG TGATGGA              ACGATTACGCCGTGA  57 237
    Ava_4865 6131235 .. 6131256 -  -4.5  -4.68424   TAAGTGATGTAAAAA           TACTAGG CTTCATTT CCTAGTA            AAGACTTTAGTCCTT  68 150
    Ava_4864 6129802 .. 6129818 -  -6.7  -3.61219   AGAAAATTTCCTAAA              TATTATG TTA CATAATA              ACTCAGCAAAAGAAA  64 184
    Ava_4863 NONE
    Ava_4862 6126191 .. 6126235 -  -8.7  -3.71107   CATGAAAATGAAACA TCAAGGGTATAGGGGTATAAA TGT TTGAAACCCCTACATCCTTAA ACCCTTACACCCCCA  78 247
        gltX 6124344 .. 6124373 - -13.7  -3.40309   CATAACTATTGATAA       GGGCTGTTAACTG TCAA CAGTCAACAACCC        TTACGATGGATTGTG 100 45
    Ava_4859 6122414 .. 6122424 -  -3.2  -3.04188   TACCAGAACCAGATA                 CACC CAT GATG                 ATAATTATCATTGCT  45 45
    Ava_4858 6121474 .. 6121485 -    -3  -3.76224   GTCTGATGCAGCAAA                TCAT GGCA ATGA                 TGAGACTTTGATAGT  53 493
    Ava_4856 6118540 .. 6118558 -  -7.5  -3.45832   GAATCTCACAACCAA             CAAGGTA TTTCG TACCTTG             GAAGGACATTCCGAT  66 408
    Ava_4854 6115181 .. 6115191 -  -2.6  -3.75738   TATTATGAGGAATAA                 TTTT TAG AAAA                 GAGTCAATCGATATG  50 18
    Ava_4853 6114460 .. 6114472 -  -7.7   -4.7373   TCAGTTTATGAAAAA                TAGCG CCT CGCTA                ACTAGCTAAAGCTCA  88 178
    Ava_4852 6113348 .. 6113378 -  -2.5  -4.54727   GTTCTCAAACCAAAA      GCCGGGGCGCT-GAA AAT TACTAGC-CTCCGGC      GCGGCTTGCAGCGAG  61 318
    Ava_4850 6108101 .. 6108123 - -19.2  -3.53761   GAACCCCTCTCCAAA           CCTCTCCCCG ACG CGGGGAGAGG           CTTAAAACCCTGATT 100 262
    Ava_4849 6104858 .. 6104892 - -11.4  -2.62158   CCAAAGAATCAAGAT     TTTAAGCCTCTCCCCG CGT CGGGGAGAGGTTTGGA     GAGGGGTTCTTCCAA  81 174
    Ava_4847 6102749 .. 6102763 -  -7.2   -2.7186   AAATTCCCTCAAGTA               TTTGCT ATA AGCAAA               GCACAGTAGGTGTTT  60 256
    Ava_4830 NONE
    Ava_4829 NONE
    Ava_4828 6066083 .. 6066095 -  -4.9  -2.56432   GGCAACAGGATTAAT                TATTG GTG CAATA                TTAGGATTATTCCCT  47 479
    Ava_4825 6062165 .. 6062201 -  -9.5  -4.50841   AGAATAATAGCAAAA    CCAGAACCCCGATGTTT TGA AGAAATCGGGGTTCTAA    AATTAATTAAAAATA  91 184
    Ava_4822 6058896 .. 6058912 -  -3.7  -3.75378   AGTGTCACAACACAA              CCTCAAA ATC TTCAAGG              AACTTCTATTCCCCT  56 211
    Ava_4820 6057700 .. 6057718 - -10.2  -2.68799   ACCAAACCTATATTA             TGGTGGGC AAT GCCCACCC             TACCAAATCAAATAG  74 85
    Ava_4819 NONE
    Ava_4818 NONE
    Ava_4817 6054952 .. 6054962 -  -5.4  -3.32963   ATCCCCATGTTAGAA                 CCTT TTG AAGG                 GCAGTTTTTAATTGA  55 316
    Ava_4814 NONE
    Ava_4813 6047160 .. 6047206 - -14.7  -2.75074   GCTAGGGGAATAGTA TTGAGTGCTGAGTGGA-TGTCT TAAT AGACAATTCACTCAGCACTCGA CGTATGAGTTCAGAC  95 62
    Ava_4810 6044559 .. 6044574 -  -3.2  -3.58731   AAAATAGTGGTTAAA              TTTCGC GATC GCGTAA               CTGCAAGCCTAACCC  50 5
    Ava_4809 6043667 .. 6043679 -  -4.9  -3.51032   AGGGGGCAAGGAGAA                GAATA TCT TATTC                AGTATTCATGATTCA  57 48
    Ava_4807 6037528 .. 6037541 -  -8.1  -2.90212   TGATGATTGTACAGA               CGCGA TTAA TCGCG                TCTCTGACCACGCTT  66 17
    Ava_4805 6034921 .. 6034932 -    -3  -2.95298   CCTAGCGATGACAGA                TTCA CAGT TGAA                 ATCCTTATTATTAAT  43 191
    Ava_4804 6033837 .. 6033850 -  -3.8  -4.24149   GCACCAAAAGAACAA               CCAG CTAATT CTGG                TGCAGTAACTGTCTC  60 405
    Ava_4801 6030713 .. 6030724 -    -3  -4.36914   TTTGCTGCCAGAAAA                TGAA TTTT TTCA                 TGACATTGGTAACTG  60 114
    Ava_4799 6029684 .. 6029700 - -13.7  -2.51625   ATCAAGAAGATATAC              GGTGGGC ATT GCCCACC              CTACAATTTAGACAA  91 51
    Ava_4795 NONE
    Ava_4794 6024556 .. 6024570 -  -7.2  -3.28712   TTGCCTGCCGTACAA               CAGATT AGC AATCTG               CCGCTTTCGACCACT  63 185
    Ava_4793 NONE
    Ava_4784 6015113 .. 6015123 -  -3.2  -3.12395   TCGACCAGTTAAAAC                 CAGA TAT CCTG                 ATTAGCGATATTGGT  46 326
    Ava_4780 6010481 .. 6010500 -  -6.4  -2.93869   GATGATGCCAGAAAT            GGACGGTT ACGA AACCACCC             GGAGTATCCGTCAAC  56 302
    Ava_4778 6005901 .. 6005923 - -16.4  -3.53444   TGACCTCTCTCCAAA           CCTCTCTCCT ACA AGGAGAGAGG           CTTTGATTCTCACTC 100 160
    Ava_4777 6005117 .. 6005127 -  -5.4  -3.53224   TAGTGCGCGTCTAAA                 TAGC ATA GCTA                 CTAATCAGAGTTGTT  58 82
    Ava_4776 6003855 .. 6003899 - -11.5  -2.57931   TTGATTTTGGAGAAT TGGTATAAGGGTGTGAGGGTT TTT AACTCTTACACCCCTACACCC CTATTAAAGAACTGT  81 29
    Ava_4772 NONE
    Ava_4771 5997726 .. 5997748 -  -6.2   -4.5774   GAGTAATAATTAAAA           CCTCTGTCCT TGC AGGGGAGAGG           TTGGGAGAGGGGTTT  76 63
    Ava_4770 5995495 .. 5995505 -  -2.4  -3.98172   AGCAACACCGACAAA                 CGCC GAT GGTG                 TTGTTTTCGTATCAC  53 463
    Ava_4768 NONE
    Ava_4767 5992984 .. 5993006 -  -3.3  -3.05384   TTTTTTTTCAGGGAA           GCCGCGC ATAATGTGG GAGCGGC           TTTTTTCTCGTAACT  45 89
    Ava_4766 5992517 .. 5992548 -  -6.5   -5.4111   AAGAAGTATAAAAAA      GCGGGCTAACCGC TATGAT GTGGTTAACCCGT       GCAGCTTTGGGAACG  91 54
    Ava_4761 NONE
    Ava_4760 5986734 .. 5986750 -    -3  -3.59279   GAGTACAAGAATTAA              TCGCTA TTTGC TAGCAA              CTTCTAAAAATGGAT  48 12
    Ava_4759 5985806 .. 5985816 -  -2.4  -3.28712   CGGGTTCCCCGATAA                 CGCC AGT GGCC                 TTACCTACAGATACT  43 178
    Ava_4758 5984929 .. 5984943 -  -2.8   -5.2696   TCAAAATTTAAAAAA               TCAGAT GCT ATCTGG               GTTTTACTTGAATTC  74 85
    Ava_4757 NONE
    Ava_4756 5982412 .. 5982444 -  -4.4  -2.63596   GTGTACTTTATACTA     CTGAT-CATAAAG TCTTTTCC CTTTATGTATCAG      CAAAAAGTAAGAAAA  47 140
    Ava_4755 5981480 .. 5981511 -  -8.8  -4.65895   TCGTCTAGGTAAAAA      CTTACCCCACAGCT TCTA AACTATGGGGTAAT       GGCAACGATTTTCGC  90 49
    Ava_4743 NONE
    Ava_4739 5944328 .. 5944338 -    -4  -3.86822   GAAGTTGGTGAGAAA                 TGTA GGT TACA                 CACGTTCATAGCAAA  56 110
    Ava_4738 5943080 .. 5943092 -  -2.7  -4.52142   ACTATAAAACAGAAA                TTCCT CAG AGAAA                TGGAGAATCTTTAGC  60 118
    Ava_4737 NONE
    Ava_4736 5940131 .. 5940143 -  -7.7  -3.28497   TTATCGTAAATTCAA                GGGTT TAA AACCC                CTCTCTTACAAAGTT  66 202
    Ava_4735 5936608 .. 5936618 -  -2.6  -3.99444   AATAATATTTATAAA                 TATT GTT AATA                 TTTTCTTGGCAATAT  52 424
    Ava_4734 NONE
    Ava_4733 5934336 .. 5934346 -  -2.6  -3.02144   TCATTTCCTCTAATA                 TTTT TTA AAAA                 TCTGTCAGCCCACTG  43 19
    Ava_4732 NONE
    Ava_4731 5928360 .. 5928393 -  -5.5  -4.63218   TTTTTCTCAATAAAA     CTA-TTGTAGAGAAGT TAA ACCTATCTACAAATAG     AAAATGGGAAATTAT  73 85
    Ava_4730 5927405 .. 5927426 -  -4.3  -2.82742   AGCGGTCTACAATTA           GTGGCGGGT CTGA ATCCCCCAC            GAATTGATTCTGATT  48 166
    Ava_4729 5927087 .. 5927110 -   -14  -3.90744   TTTCTTTCCAAACAA          CCCCAGTTTT TCAA AAAACTGGGG           TTTTTGTTTAGGGAA 100 75
    Ava_4727 5916506 .. 5916526 - -11.9  -5.37043   ACTTTATATAAAAAA            CGAGGGAAT ATA ATCCCCTCG            CATATTCACTAAAAC 100 63
    Ava_4726 5913595 .. 5913630 - -10.6  -3.14132   GGTTGGGTGGAGGAA    CGGAACCCAACA TTCTCAAGACTT TGTTGGGTTCCG     CTATCGCTCCACCCA  79 90
    Ava_4725 5910065 .. 5910099 - -15.3  -3.80855   TTTCTCAAAAATCAA    GACTGTAGAGACGTTG CACG CAACGTCTCTACA-TC     GTTTATTAGTGCAAT 100 74
    Ava_4723 5904799 .. 5904827 -  -2.3  -3.06162   TAGGGCATCGTAACA        CCGCCATCACCAT CAT ATTGCGATCGCGT        TATAGTCTGTAACAG  42 63
    Ava_4722 NONE
    Ava_4721 5902603 .. 5902627 -  -4.1  -2.92111   GCTGGAAAAAATTTA          GTAGGGTGGGC ATT GCCCACCAAAA          CCATGAGCCGATCAC  46 79
    Ava_4720 5901469 .. 5901479 -    -4  -2.67515   GTGATGATTACAGTA                 TCTT CGT AAGA                 TTTTTAACTCTGATT  45 80
    Ava_4719 NONE
    Ava_4718 5899767 .. 5899818 - -10.3  -2.53382   ATTATCCGGAATTGA CGATTTGGTAGGGTGCGTCAGTAC GATAT ATACTGACGCACCCTAC-ATTTTG GATATTTTTATCTGG  75 48
    Ava_4717 5898056 .. 5898066 -  -5.4   -2.6381   ATAAGTTGTACATCA                 CCTA ATT TAGG                 ATTGCTATATGTCTA  51 94
    Ava_4716 5892245 .. 5892286 - -13.3  -3.39595   TTGAACTACTTATAA GACAAAGCTGTTTATGA TTGTCATT TCATAGACAGCTTTGTC  TTTTGCTTAAGTAGA  95 112
    Ava_4714 NONE
    Ava_4713 NONE
    Ava_4712 5887331 .. 5887345 -  -2.8  -2.92463   GTCACTAGCCATATA               TAAACC ATT GGTTGA               TTTTTACTAAGGAGT  42 92
    Ava_4711 5887010 .. 5887044 - -17.4  -3.01511   AATTAAACATTAAAG     CAAAACCCCGATTTCT TAG AGAAATCGGGGTTTTT     AGATCGAACATTGTT 100 42
    Ava_4708 5884894 .. 5884910 -  -7.3  -3.47573   GGAGCGATAGCAGAA              CCCAACA AAG TGTTGAG              AATGTTGGGTTCCGT  67 133
    Ava_4707 5884113 .. 5884124 -    -3  -3.07233   TTATAATGTCCAACA                TGAA TTAA TTCA                 TTCCTGGGTGCATTT  46 270
    Ava_4705 5881882 .. 5881913 -  -8.8  -3.54543   AGTGACTTTTGGAAA      TCTCCCACTACATCC GCA GGGT-TAGCGGGAGA      AGATGTCAAGAAGTT  75 31
    Ava_4704 5880297 .. 5880307 -  -2.6  -5.33405   TCTACTAAAGAAAAA                 TTAA TCA TTAA                 TTCACTCCTATATTG  74 22
    Ava_4703 5879513 .. 5879525 -  -4.9  -2.50699   TTGGAAGTAATAGAT                TTAGT TTA ACTAA                CAATGTAAAATTTTG  49 43
    Ava_4699 5871536 .. 5871546 -  -5.4  -4.01158   AAGGTGATGAAACAA                 TCTG ATG CAGA                 TTTGTTTATCATCCG  63 99
    Ava_4696 5861955 .. 5861984 -  -5.8  -4.08394   ATATCGGTGTGAAAA       CTGGATTTACCCA AAAAA TGGGTGA-TCCAG       GTAGGACAATATGTG  68 241
    Ava_4692 5859557 .. 5859591 -   -10  -3.06418   TCTGTATAGAAATTA     TGCGATCGCCTAAC TATCCAT GAGAGGCGATCGCA     TTTATAAAAATATTT  76 48
    Ava_4689 NONE
    Ava_4688 5850623 .. 5850640 - -11.3  -3.97645   ACCAATACAGAAGAA             GACGCGA TTCA TCGCGTC              TCTACATGGTTATTT  89 75
    Ava_4686 5849373 .. 5849427 - -20.5    -3.794   TGGCAATGTATCAAA TACTTTTAGCTCCCCTAAATCACCCTT TTT AAGGGTGATTTAGGGGAGCTAAT-G-A CTTGTGTGTACACCG 100 96
    Ava_4685 5848627 .. 5848644 -  -5.5   -5.3658   ACTATAAAAACAAAA             TTTGCCC GTGT GGGCTAA              AAAAATTTGTAGGGA  86 112
    Ava_4679 5843106 .. 5843136 - -17.8  -5.22258   GAAAGCAAAACAAAA       GATCCCCGACTTTT TAG AAAAATCGGGGATC       TAATTTATCACCTAT 100 65
    Ava_4678 5842637 .. 5842666 - -10.9  -4.58685   AAACTTTTTGAAAAA       TGTAGAGATATGA CGAA TCAAATCTCTACA        ACAGCCTTATAGATT  95 116
    Ava_4677 NONE
    Ava_4676 5841483 .. 5841504 - -15.9   -5.7946   TCGTTAACAAAAAAA           GGCGATCGC TTGT GCGATCGCC            TTTTTTTTATGATGG 100 59
    Ava_4674 5838976 .. 5838988 -  -4.1  -2.61199   TAAGTCCTAATTAAT                TAGAC ACT GTCCA                CCAAGCTAAGGCATA  45 8
    Ava_4673 5837170 .. 5837180 -    -4  -4.51196   GCCAAAGCTACAAAA                 TTCA AAA TGAA                 TACAGCATAAGGGTT  63 77
    Ava_4671 5833371 .. 5833385 -  -8.6  -3.19463   CCTACGATGGATTAA               CTGCAA TGA TTGCAG               CAGGGCAATTGCAGC  67 471
    Ava_4668 5831059 .. 5831078 -  -4.4  -3.62255   GTCAATAATAATGAA            TG-TCATTC CTA GAATGAGCA            ACATTACTTAAGAAT  55 488
    Ava_4667 NONE
    Ava_4666 NONE
    Ava_4665 5828391 .. 5828403 -  -4.1  -3.29364   ATTATGAATTATCAA                TCACG AAT CGTAA                ATTAGAAATTATCAA  50 41
    Ava_4664 5825198 .. 5825224 -  -2.3  -3.41693   TCTAGCAGTAAGTAA         CAATAGTTTAC AAGAA GAAAACTGTTG         ACTGTTGACCAATGA  45 41
    Ava_4663 5824258 .. 5824272 -  -3.4  -3.01712   TTCTCCTTCCTAACA               CCTCGC AGA ACGCGG               TAGCATAAATTTCTC  45 5
    Ava_4662 5823334 .. 5823345 -  -4.4   -4.2772   TTCAAGGAACAGAAA                TTCC TGAA GGAA                 TGCTCAATCGTGTAG  63 253
    Ava_4656 5818654 .. 5818665 -  -2.2  -2.52208   AAATTAGTCATCAAG                CGCT GCTA AACG                 TTCGAGTTCTGCGGT  40 2
    Ava_4655 5817991 .. 5818005 -  -6.4  -2.80816   TTGTTATGGATGACA               CCACCA ACA TGGTAG               ATGTTGCCCGATTTT  55 372
    Ava_4651 NONE
    Ava_4650 5813956 .. 5813978 - -13.4  -2.71791   ATGGGGGTTTCAAAG           CCTCTCTCCG CTT CGGGGAGAGG           TTTGGAGAGGGGTCT  88 295
    Ava_4649 5812693 .. 5812722 -  -5.8   -2.6252   CTAGATTAGAAGTCA       CAGGAGTATCAA TTATGC TCAATACCCCTG        TTGATTTTCGCGCTT  54 62
    Ava_4648 5812225 .. 5812243 -  -4.4  -2.63992   CAAAATTAAAGACAG             CCACGCAC AAG GGACGCGG             TTTTGAACCTCACTT  47 41
    Ava_4647 5810830 .. 5810843 -  -2.4  -3.22274   ATTAAATATACCTAA               TGTC TTTACG GACA                CTTACCTTCATCATC  43 465
    Ava_4645 NONE
    Ava_4637 5799490 .. 5799511 -  -2.9  -4.80178   TAGTAATTAATAAAA           CTGACCTAG CCCC CTACGTCGG            CGCAGATTTAAGTGT  67 323
    Ava_4631 5790602 .. 5790619 -  -7.1  -2.62396   CATTTGTGGACATTA             CTCAATT CATT AATTGAG              CCAGATTTAATTCGT  60 253
    Ava_4629 5788914 .. 5788927 -  -3.9  -2.92653   CCAGAATTTTATATA               TTTTC TAGT GAAAA                AATATACGTTTTTGT  46 152
    Ava_4628 5786941 .. 5786952 -    -3  -3.01422   TACTGCCACAAATCA                TTTG GTAT CAAA                 TTACATTAATGGTGC  44 209
    Ava_4626 NONE
    Ava_4625 5785086 .. 5785099 -  -8.1  -2.87463   AACGTTTTGTAGAGA               CGCGA CGAA TCGCG                TCTTGATAATTAGAC  66 35
    Ava_4623 5782830 .. 5782848 -  -8.1  -2.86164   CGCTTAATCATCATA             GGGTAGG TAATG CCCACCC             TAACAGCACTCATAG  66 67
    Ava_4618 5777304 .. 5777326 -  -5.7  -3.95584   CCTCCACCAATGAAA           GAAAGACTT ACTAG AAATCTTTC           TTGGAAAGGTTATCA  63 46
    Ava_4617 5776292 .. 5776302 -  -3.2  -2.53263   TTTATTGGTAAGTTA                 TGAG CCA CCCA                 AAAGGGATAAGATAT  43 99
    Ava_4616 5773670 .. 5773690 -    -9  -4.26881   CTTGACAAAAGTAAA            GGATGAGC GCCTA GCCCATCC            CTAAGATAAAAACAA  83 54
    Ava_4615 NONE
    Ava_4614 5770715 .. 5770729 -  -2.2  -2.72626   TAACAGTTACACAAG               CAAATT GAC AATTTA               GATACATTATTGAAT  40 32
    Ava_4613 5769526 .. 5769538 -  -3.4  -2.76969   TAACTGAGGTCAAAT                TTGG CAAAT CCAA                TCAAACCCAACCTTG  44 7
    Ava_4612 5768342 .. 5768353 -    -3  -3.08298   CAAGTAAATTAGACA                TACA AACG TGTA                 ATTTCTCTGTGAATT  43 87
    Ava_4611 5767646 .. 5767680 -  -8.7  -2.76671   AGAGTCATGCCAAAT    TCGCCAGC-CGCAA GAGCAGGG TTACGCGCTGGCGA     TGTTATTCAAAAGCT  67 316
    Ava_4609 5763796 .. 5763810 -  -2.9  -2.84732   TCCAAACTTATGAGA               TTTTC TGCTG GAAAA               GCTTATCCCCTATGG  42 3
    Ava_4596 NONE
    Ava_4595 5750148 .. 5750182 -  -6.6  -2.87822   ATGAAATATCAATGA     GCTAATGACTAACT AAATAAA AACTAGCCATTAGC     CATACTCATAAAAAA  58 89
    Ava_4591 5747955 .. 5747969 -  -4.2  -3.14602   TTCATTCTATTAATA               GTCGCT ATC AGCCAC               ACAAATACCTTTACA  51 5
    Ava_4590 5747417 .. 5747437 -  -6.8  -3.08349   AAATAACTCTCAATA            CCGCTTAG TATTT CTAGGCGG            TATTTAATTTTTTGA  60 62
    Ava_4581 5735992 .. 5736008 -    -3  -4.30978   TTTAACTCACCAAAA             CTGAGGT GAGT ACC-CAG              CCACAAGTACTGAAG  57 169
    Ava_4580 5735330 .. 5735344 -  -7.2  -2.71364   TGACTTTCTTAATCA               CGAATT ACA AATTCG               TATCATTCAGCACTC  60 50
    Ava_4577 5731994 .. 5732035 - -10.3  -2.73005   TTATAAAAATAAATT TGTCAGTTGTCAGTTGT TGGTTTTT ACTACTGACAACTGACC  GCTAGCTACTGACAA  76 52
    Ava_4573 NONE
    Ava_4572 5726967 .. 5726980 -  -5.3  -3.68024   TTCCCTAAGATAGAA               GCTTT TAAA AAAGC                TATCTTCAAAAATCA  60 147
    Ava_4571 5726423 .. 5726437 - -12.8  -3.31322   CCGAAGTTGCCACAA               CGCGGG GAA CCCGCG               CAAGGCACTTCTCTT  93 178
    Ava_4569 NONE
    Ava_4568 5722132 .. 5722156 -  -9.3  -2.72511   TCCACTGTTCCAAAC          TCTTGAGGGGC TTA ACCCCTCAATA          ATTCGCCAACAGTAT  72 411
    Ava_4567 5720557 .. 5720588 -  -3.7  -3.78934   TCCTCCTGATAATAA      TCTC-GCTGAACGC TCGCT GCGTTTAGCTGTGA      CAAAACGTAAGGTTA  56 204
    Ava_4564 NONE
    Ava_4563 5717307 .. 5717328 -  -5.9  -3.07283   TAAACCCTCCAAAAC           CGGATATTG TGAC CAATACCCA            CATGACAGACACTAA  56 44
    Ava_4562 NONE
    Ava_4561 NONE
    Ava_4560 5716119 .. 5716149 - -19.2  -4.15201   ACTAACCAAAGCAAA       GATCCCCAACTTCT TAA AGAAGTCGGGGATC       TTAAACTGGGTATCT 100 45
    Ava_4558 5711593 .. 5711635 -  -9.2  -4.96848   TTTTCCAGATAAAAA GCGATCGCTCTCTATTTACT AGT AACAGATTCAGAGCGATCGC TGTAAAATTTACCTT 100 51
    Ava_4557 5710853 .. 5710867 -  -2.8   -3.6707   CGCAATAAAAATACA               TAAGCA TAT TGCTAA               GACTGCATATGACAT  50 22
    Ava_4556 NONE
    Ava_4555 5707938 .. 5707962 - -15.7   -3.2029   AAGCAAGATATTCAA          GCCCCTCTCCG CGT CGGAGAGGGGT          TGGGGTGAGGTCTAT 100 56
    Ava_4553 NONE
    Ava_4552 NONE
    Ava_4551 5704182 .. 5704202 -  -4.7   -2.7035   GTCAGTCAGAGACCA            TCACCTGTG GAA CATAGATGA            AATTTGACATCTTTA  49 38
    Ava_4547 5701220 .. 5701250 - -14.2  -3.91144   TTGAGATTGGACAAA       GGGGAAAAGATACT TAC AACATCTTTTCCCC       TTGCTTTTACCTTAG 100 60
    Ava_4538 5688791 .. 5688801 -  -8.2  -3.54741   TATGAGTGCTGTAAA                 GCCC TGT GGGC                 ATAGCTGCGGCGTTT  72 114
    Ava_4537 5687392 .. 5687416 -  -2.9  -3.84514   ATCGCAAGTAGTAAA          TTCTAGTAAAT ACT ATTTTCGAGAA          CAAATTAACATCGAT  52 160
    Ava_4536 5685247 .. 5685305 -  -4.6  -2.53392   AAATGTCCCAATGTA GGGTGCGTCAGTATGAATAATTTCTTG GTACAG CTAGGTTTT-CTCGTACTGACGCACCC TACTAACTTGCGGTT  47 65
    Ava_4535 5684089 .. 5684101 -  -7.7  -3.33696   CCTTCGGGGAAGCAA                GCTAC GCG GTAGC                GTCTCGTAGAGAAGC  67 75
    Ava_4534 5682678 .. 5682700 -  -9.2  -2.88579   TCAAGGGTGCAGATA           TCCGATTTCT TGA AGAAATCGGG           TATCTTATTTTTTGA  73 88
    Ava_4530 5678085 .. 5678105 -  -2.5  -2.61216   TGAGTAATTAAGTGA            GAAAGATTG CAG CCATCTATC            AGGAATACGGATCAC  41 24
    Ava_4529 5677266 .. 5677289 -  -9.6  -3.81146   CTGTCTAAGTAATAA          GGGGTG-GACA AAA TGCCCCACCCC          AAAAAATGAATCATT  81 114
    Ava_4528 5676037 .. 5676055 -  -4.5  -5.30155   CGACGAACTAAAAAA             CGGTAGG TAACT CTTACCG             TGGCGATCATCTACT  81 249
    Ava_4527 5674875 .. 5674890 -  -2.6  -3.14801   TTGTATAAAAAAGAG              TGTATC TAAA AATACA               TTTGGCACGTATCTT  45 276
    Ava_4526 5673942 .. 5673952 -  -2.4  -2.61869   CAACAAATTATTAAC                 TGGG TAG CCCC                 TTGTCCACTAGCCAA  40 372
    Ava_4524 5670745 .. 5670774 - -15.1  -3.78793   CATAACTACTAATAA       GGTCTGTTGACTG TCAA CGGTCAACAGACC        TATATCTTTACCCCC 100 158
    Ava_4522 5668903 .. 5668924 -  -7.9  -3.62859   ATTATAACGCTTAAA           TCCCCACTC ACAA GGGCGGGGA            TTTGGTAACGGGTAA  69 106
    Ava_4520 5665631 .. 5665653 -  -4.1  -4.08945   AGGATTTGCGGAAAA          CCCCATCAGT CTAC ACGG-TGGGG           ATGGATAGCAGTCTG  58 58
    Ava_4519 5665341 .. 5665352 -  -3.6  -4.14472   CTAATACTGTGAAAA                CCCA CGTC CGGG                 GAATTATGAATAAAT  60 29
    Ava_4516 NONE
    Ava_4515 NONE
    Ava_4514 NONE
    Ava_4513 5658189 .. 5658234 - -14.9  -4.30809   TAAGATGTATTAAAA GTCTTGGTAAACTCATTCGCC CATA AGCGATAAAGTTTACCAAGAC TTTATATTATTTAGA 100 233
    Ava_4512 NONE
    Ava_4511 5655922 .. 5655954 - -11.5   -2.6356   ATTTATACCCATAAC      GGCTAACTGGTAA AACACAA TTACCAATTAGCC      ATTACCAATTTCTTG  81 49
    Ava_4508 NONE
    Ava_4507 5651500 .. 5651512 -  -2.7  -2.54098   TGCGCGAAGTAATAG                TCTTG TTG CAAAA                ATCCAAAATTTTAGA  41 204
    Ava_4506 5650543 .. 5650561 -  -3.1  -3.75378   ACTCTTAGAACAGAA             CGGTG TACCAGTCC CACCG             CTACCGTGGAATCAT  53 156
    Ava_4502 5637702 .. 5637719 - -11.3  -3.44051   CCGGGATGAGTAGAA             GACGCGA TGAA TCGCGTC              TCTACAGATGGTTTA  82 280
    Ava_4494 5630910 .. 5630937 - -10.7  -3.24021   TTTTTAAATACTTAA        GGGTGAATTCT TTAAAT AGAATCCACCC         ACAAATCGCACTTTT  79 148
    Ava_4492 NONE
    Ava_4491 5627338 .. 5627378 - -10.4  -2.75844   TTCCTTACGTCAAAC GCCACTCGCCCCAAGCCGGG AGA CCCGTC-CAAGGCG-GTGGC TTCCCAACCTACAAT  77 147
    Ava_4490 5626493 .. 5626504 -  -2.2  -2.54523   TGATACCTGAATTTA                CTGA TTTT CCAG                 TCCCAAGTCTCTTAT  40 37
    Ava_4489 5620547 .. 5620559 -  -3.4  -2.80472   CCCCATCAAAAAATT                TAGC GCCTA GCTA                GAGAGGAAGTTGTAT  44 137
    Ava_4488 5620211 .. 5620235 - -15.9  -5.71983   GTAATTACAAAAAAA          TAGGACAGGTA AAC TACCTGTCCTA          GAAATTGACTATAGT 100 46
    Ava_4487 5619533 .. 5619556 -   -11   -4.8048   TTTCGACATGAAAAA          CCCCTCTACC ATCG GGTACAGGGG           TTTCTTATTTTATAC 100 266
    Ava_4485 5617164 .. 5617177 -  -3.8  -3.50853   TTTGCTCAAGCATAA               TGGG TTGCTG CCCA                ATGCTGCTTAAGTAT  52 178
    Ava_4483 NONE
    Ava_4482 5612864 .. 5612878 -  -4.2  -3.75024   GTTGAGTATGAAGAA               CCGGAA GGG TTACGG               GGATTTGAGGTGAAA  57 107
    Ava_4480 5612066 .. 5612109 -  -9.1   -4.4009   TTTTACTGTATAAAA GCAAATATTCGGGTAAATA TAATCT TAATCAACCGAATATTTGC CAAAATGTATTATTT  90 35
    Ava_4479 5609949 .. 5609972 - -12.5  -3.30771   TGATAGGGTTTATAA          CCCCGACTT TTAGAC AAGTCGGGG           TTATACCATTTGACT  93 222
    Ava_4476 5603414 .. 5603427 -  -3.1   -2.5547   ATTTTTTAGAGGAAC               TCCCT TTTT AGGAA                CAGTTTCCTATAATG  42 478
    Ava_4472 NONE
    Ava_4471 NONE
    Ava_4470 NONE
    Ava_4469 NONE
    Ava_4468 NONE
    Ava_4467 5593410 .. 5593430 -  -4.7  -3.38348   TATAGATAAAGAAAT            TCATTCTCG TTA CAAGTATGA            GTAAATCTCCAAAAC  55 276
    Ava_4466 NONE
    Ava_4465 5590322 .. 5590338 -  -2.9  -4.12474   AACTAACAATAATAA              TTGCCGT AAA ACAGCTA              ATTCCAGTTTATTTT  55 164
    Ava_4464 5587342 .. 5587361 -  -2.8  -3.36327   TTAGGGGAGGGAGAA            GGGAAATA AGTT TCTCTCCC             TGCTGTTTATTCAGC  46 32
    Ava_4463 NONE
    Ava_4462 5585406 .. 5585438 -  -7.1   -2.5571   AGTGAATAAGAAAGG      TTAGTTCTGAGTTAT CTG ATAACTCAGCACCCA      TTACACTAAGCGAAA  60 26
    Ava_4458 5583651 .. 5583700 - -15.9  -3.21466   AACTTATTAAGCTAA TAGCGAATACAGCCTAGTTACTC ATCA GGGCAACTAGGCTGTATTCGGAA AAATGTAAAACTAGC 100 36
    Ava_4457 NONE
    Ava_4456 5580374 .. 5580411 - -17.3  -3.30028   AAAGACCTATACTAA   TCTAAACCCCTTCAAGA ATAA TCCTGAAGGGGTTTAAA    TTTGCACCTAGAGAC 100 33
    Ava_4454 5577762 .. 5577784 -  -3.4  -3.80772   CAAAGAAAAAACACA           CGTCGAGAAA AGT TTCCTCTACA           AAACAAATCCCAGCC  53 388
    Ava_4452 5572773 .. 5572783 -    -4   -3.3676   TGTAATATTCTATAA                 GAAT AAC ATTC                 ATCATCTATAACTCA  50 263
    Ava_4450 5572469 .. 5572483 -  -8.5  -5.71983   CTAACTACAAAAAAA               CCCGG ATAGG CCGGG               TGTAGACTAACTAAT 100 70
    Ava_4449 NONE
    Ava_4448 5570978 .. 5570995 -  -6.3  -2.70213   ACAAATAACAGTAAG             TTGCCAC TATT GTGACAA              TCAAAAAGTAAGATG  54 181
    Ava_4446 5569753 .. 5569768 -  -3.2  -4.00124   CAGGCGACAACCAAA              TACGGC AAAA GCCACA               GTCGCGGATGTGCAA  56 336
    Ava_4443 5565059 .. 5565081 -  -3.4  -3.85698   TCGGCGTTGTATAAA           TGCGGGAT GATTTCT ATCACGCA           GTAGACGCTTTGCTG  55 102
    Ava_4442 5564072 .. 5564084 -  -2.7   -2.8937   AGATATTTGGATATA                CTCTT TAC AAGAA                TTGAGAGATGTTTAA  42 254
    Ava_4441 5563433 .. 5563477 - -13.8  -3.55622   TCTAATTTCTCTAAA CTCACCAAAAAGACGCAAAG TGATT CTTTGCGTCTTTTTTATGGG TAATTGGTAATAGGT 100 93
    Ava_4439 NONE
    Ava_4438 5559165 .. 5559177 -  -4.8  -3.26807   AGTACTGAAAAATCA                CAGC GCATG GCTG                ATTTTTTCAGCTTTT  53 340
    Ava_4436 5557776 .. 5557801 -  -4.7  -4.84529   GGATAAACTTAAAAA         CCCTGTAAACT CTAT AGCTTTCAAGG          TTTTCAGTAAGTGCC  74 186
    Ava_4435 5554958 .. 5554987 -  -6.4  -5.75342   TCTTCCCAAAAAAAA       TGGCAGCATAAC GGTAAA GTTAAGCTGCCG        TAAAGTAGAAAGTAG  93 87
    Ava_4434 NONE
    Ava_4433 NONE
    Ava_4432 NONE
    Ava_4431 5549161 .. 5549173 -  -2.7  -4.00057   AGAGTATAAAAAAAT                TGTAA CAC CTACA                TCCCCCCCTAGTTTG  52 116
    Ava_4430 5548694 .. 5548706 -  -5.5   -3.0894   GAAGTAGCGATTGAA                GAAGC AAA GCTCC                TGACAAAACTACAGG  53 200
    Ava_4427 NONE
    Ava_4426 5543717 .. 5543727 -    -4  -3.41804   GGAAATTTTAAAAAG                 GATT ATA AATC                 AGGGAAAAATATAAT  50 7
    Ava_4425 5540392 .. 5540406 -  -2.8  -4.17789   CAAGCATAAATCAAA               CTCGAT ATT ACCGAA               GAATTCAGAATACAT  55 224
    Ava_4423 5538493 .. 5538515 -  -7.1  -4.76874   AATATAAAATGAAAA          GTACG-CACT AAAA AGTGGCGTAC           TTACCAAAAAGATAC  83 76
    Ava_4422 5537467 .. 5537491 -    -5  -3.54902   GTATTGAATAATCAA         GAGTGGG-ACA AAAT TGAACCCACTC          TAATTATGTATAGAA  55 151
    Ava_4419 5535692 .. 5535705 -  -2.3  -3.41051   CTACGCCTACTACAA               GCATC CTGT GTTGC                TGCTACCTTCCGGTC  45 117
    Ava_4418 NONE
    Ava_4417 NONE
    Ava_4416 5534165 .. 5534178 -  -2.3  -3.13728   ATGATGCACAGTTAA               GGATG CTCC CGTCC                CTACAAAACCAAATT  43 64
    Ava_4415 5532822 .. 5532839 -  -2.7  -5.64873   TGTAACAACAAAAAA             TAGCAAT CTCT ATTGCTG              AACATTCAGTACCAC  81 457
    Ava_4409 5527397 .. 5527409 -  -4.7  -2.74144   GCTGTAGCTTTAAAC                GCGGC TTT GGCGC                TACAGGTGGCGGGTG  49 80
    Ava_4406 NONE
    Ava_4405 5523925 .. 5523935 -  -8.2  -3.29511   GGTACTCTGCGAGAA                 CGCC TTT GGCG                 AACGCGGTAGCGTTC  70 104
    Ava_4401 5514100 .. 5514133 -  -9.7  -3.93148   AGGACTGGAAAAACA     TCTGAGTAGGGTGGGC ATT GCCCACCATA-TCAAA     GTTTACGTCGGCATC  85 46
    Ava_4397 5509542 .. 5509555 -  -5.3  -4.12532   TCTTTGATATAGAAA               TCTGA TTTT TCAGA                ATTATCATCAGTGTC  65 174
    Ava_4396 5507989 .. 5508003 -  -2.8  -3.54424   CCTTATTTGCGGAAA               TACCCA TTG TCGGTA               TTTTTACTGGTTATG  48 306
    Ava_4390 NONE
    Ava_4389 5499212 .. 5499241 - -12.9  -4.07568   CCTCTCTCTTGAAAA       GTTCTGATCGCCGG AAG CCGGCGCTCAGA-C       TTTTCGCTCCGACGC  95 177
    Ava_4387 5498191 .. 5498201 -  -2.4  -4.05026   CCCAAACCCAAACAA                 GCGC CGT GGGC                 TGTATTCTACCTTAT  53 69
    Ava_4386 5497051 .. 5497067 -  -5.1  -4.21194   TTCCATTACTGAAAA              TTTGCCA TTT TGGCAGA              ATTTAGTAATTAATT  65 40
    Ava_4385 5495218 .. 5495235 -  -4.3  -3.37464   GCAGGAATTGTACAA             TAAATTT TATT AAATTTA              CAATAACATAACTAC  53 300
    Ava_4384 5493425 .. 5493438 -  -6.7  -2.89564   TCTTTACTGTAGAGA               CGTTG CATG CAACG                TCTCTACATCATTCA  58 147
    Ava_4383 5490146 .. 5490157 -  -3.6  -3.57561   TCTCAAGTCGGGAAA                CCCG CCCA CGAG                 ACTGGCTCTCCCTTG  52 102
    Ava_4382 5488355 .. 5488379 - -15.7  -3.62478   GAAGTAATTGTCAAA          GCCTCTCCCCG CGT CGGGGAGAGGT          TTGAAGAGGGTTGTT 100 63
    Ava_4381 5487052 .. 5487074 -  -2.1   -4.8622   TCGCCTAATTAAAAA           TAATAGTAT ACCCA ATACAATTA           AAACTCGTAAACTTC  66 270
    Ava_4369 5476171 .. 5476182 -  -4.4  -3.16564   TTCCTAGTGTAGGAA                CACA ATAT TGTG                 GTTTATTGCTTCATG  49 338
    Ava_4366 5473357 .. 5473376 -  -2.2  -4.32201   TGAATCAATTCAAAA            TTCAAAAT AAAG AGTTTGAA             ATTTCAGCACATCAA  56 67
    Ava_4358 5463545 .. 5463591 -  -4.6  -3.10597   GTCGTTAGTCAAAAG TCCATAGTCCATAGTCAAAA CCCTAAT CTTTGACTGTTGACTACAGA TTTCCAAAACCTTTT  50 19
    Ava_4357 NONE
    Ava_4356 5462575 .. 5462586 -  -4.4  -4.60041   AGGTAGCTGCAAAAA                GATG CTGA CATC                 TTTTAACCACTTCCT  68 197
    Ava_4355 5462187 .. 5462210 -  -9.6  -3.23638   TTAAATATTTATCAA          GTAGAGACGC AATA ACGTCTCCAC           TTTTTCCAGGTTTGA  75 119
    Ava_4354 NONE
    Ava_4353 NONE
    Ava_4352 5459287 .. 5459322 -  -4.8  -3.14132   GGTTGGGTGGAGGAA    CGGAACCCAACA TTCTCAAGACTT TGTTGGGTTACG     CTATCGCTCCACCCA  53 249
    Ava_4351 NONE
    Ava_4350 5457807 .. 5457832 -  -4.6  -4.41206   AACTATTCGAGAAAA         CCCGCCAAAT ACATCA AATAGGCGGG          ATTTATAAGAGTCGT  68 111
    Ava_4348 5454795 .. 5454818 -  -9.6  -4.95167   GAATGAATAAGAAAA          TACCCTGGTA TTTC TACCAGGGTG           GAAATTTTCTCTAGC 100 111
        hisG 5453249 .. 5453268 -  -6.4  -3.01712   TGTTGGTTGTTAACA            GTTGACAG TTAA CTGTCAGC             AGTCAACAAACCATA  60 95
    Ava_4345 NONE
    Ava_4344 NONE
    Ava_4343 NONE
    Ava_4342 5445288 .. 5445298 -    -4  -3.08586   TTAAAGGAAATCATA                 TTCA TCC TGAA                 TGACCTTAGAAACTA  47 120
    Ava_4341 5444465 .. 5444477 -  -6.3  -3.32294   GCAAAGTTTGGACAA                CAACA CTA TGTTG                GGTGAATTAATTTTT  59 322
    Ava_4339 NONE
    Ava_4334 5430096 .. 5430106 -  -5.4  -3.04263   AGGCGATCGCCAACA                 CGAT ATC ATCG                 GAGCCAAGCTGCACA  52 346
    Ava_4327 5422404 .. 5422434 -  -9.9  -4.13037   ATAAATACTAAATAA      CTAATAGCCCGATT GCCC AACCGGGCT-TTAG       CTCCATACTCCCCCC  86 141
    Ava_4322 5411192 .. 5411226 -  -7.2  -5.86965   ACTTACTAAAAAAAA     TCGATTCTCGACTTAT TAT AAAAGTCGGGAATCCA     TATAAAAACTAAGGT 100 34
    Ava_4320 NONE
    Ava_4319 5408998 .. 5409020 -  -7.1  -3.62255   TGCAAGAAGAATTAA           CAACGACTA GTCAA TAGTCATTG           GTCATCACTCGGAAC  67 20
    Ava_4316 5406585 .. 5406618 -  -8.3  -3.10164   TTAGTCATTAGTCAA     TAGTCATTAGTCATT GGTT ATTGACTATTGACTA      TTAACTTACCGCTTT  67 31
    Ava_4314 5404418 .. 5404440 -    -4  -3.57561   TCTCAAGTCGGGAAA           CCCCTTCGGA TAC TCCTACGGAG           AAGCAAGCTACAGCA  52 197
    Ava_4306 5395688 .. 5395718 -  -4.7  -4.64766   TGTACATTTTAAAAA       CTGCCCTTGGA TGAAGAAAT TCCCAGAGCAG       TAATAAATCAATTCA  71 59
    Ava_4302 5390652 .. 5390690 -  -9.8  -3.17146   TTTCCTGAGAACAGA  TAAGTGCTGAATA-GGC TAAAGC GCCACACTCAGCACTTA   TTACTCACTTACTAG  77 30
    Ava_4294 5380077 .. 5380096 -    -5  -4.18762   AAGCCGTAGGTAAAA            TGACAGTA CATT TACTGACA             AAATCTCATCAATTT  63 439
    Ava_4291 5377042 .. 5377055 -  -5.3  -3.04461   TACCTAGTTTTAACA               CAGAA GAAG TTCTG                CGCGACCGCCTAGCT  52 169
    Ava_4289 NONE
    Ava_4288 5373818 .. 5373835 -  -2.6  -3.03151   TCGCCTAAATGAAAT             CGACCG TCGCGC CTGTCG              CCAGCAAGCCGAAAC  43 175
    Ava_4284 5369566 .. 5369590 - -10.7  -2.67364   ATATCACTAAAAATT          TGGGCAGACCA ATT TGGTCTACCCC          CGAAGTTACTTGGCT  76 31
    Ava_4283 NONE
    Ava_4282 5368522 .. 5368536 -  -2.1  -4.42667   TCAAAATTAGGAAAA               TCAGA TTTGG CCTGA               GTTTTAAGGTTGGGA  58 45
    Ava_4278 5363846 .. 5363860 -  -2.9  -3.96618   CTGAAGGGCAAAGAA               TTCTA TTGTC TAGAA               CCTTGGAGCGCTCCT  54 456
    Ava_4275 5358646 .. 5358662 -  -2.3   -4.1523   GTCACTAGAGACAAA              CAACT TGAGTTT AGTTG              ATTTAGATATAAAAA  53 48
    Ava_4274 5357541 .. 5357554 -  -2.4  -4.67353   GGACTCACCCAAAAA               CTTG AATCCA CAAG                GGCAGGATCAGCAGT  61 1
    Ava_4273 5355776 .. 5355800 -  -7.1  -5.58522   CATATAAAATAAAAA          TCCGCTACAGC ATG ACTATAGCGGT          TAATAATTCAAAATT 100 114
    Ava_4272 NONE
    Ava_4271 NONE
    Ava_4270 NONE
    Ava_4269 5352898 .. 5352927 - -12.3  -3.18452   GCGCCAAATAAATGA       TGTACAGACGTTG TATG CAACGTCTCTACA        GTACAGAATAAAGTG  87 85
    Ava_4268 5351320 .. 5351349 - -10.9  -3.76167   TTAGAATTTAAAATA       GAAAAGACACG AAGTTAAG CGTGTCTTTTC        TCAGGCATAATTTAG  88 81
    Ava_4267 5348257 .. 5348278 -  -2.4  -2.57003   TTACCAATAACACAG           GAATGA-GA CTAAT TCGTCATTC           ATACCTAAGAATTGA  40 52
    Ava_4264 5343189 .. 5343216 -  -7.7  -3.18511   TATAGATATAGTGAA        CCCCACCCAGG AAAATA CCTAGATGGAG         GTCATTACATTATAT  66 51
    Ava_4263 NONE
    Ava_4262 NONE
    Ava_4261 5340014 .. 5340027 -  -2.4  -3.96475   AGGCTAGAAAAAAAC               TTGG TTTAAG CCAA                AGAGATTTAGCGAAG  53 330
    Ava_4243 NONE
    Ava_4242 5320863 .. 5320875 -  -3.4  -3.90318   TGATGATGGGACAAA                TCCA GACGG TGGA                GCTTGGACATTTGAT  53 430
    Ava_4240 5318464 .. 5318474 -  -3.2  -3.40788   ATCTAACGTAATTAA                 CCCA AAC TGGA                 AAGAGGGAGTAGAGG  48 93
    Ava_4239 5317410 .. 5317423 -  -2.5  -4.19024   TAAAGCAGATACAAA               TTTTA AGAA TAAAA                GTATATACCAACCAA  57 44
    Ava_4238 5315674 .. 5315689 -  -4.7  -4.80487   CAGAAGCAAAACAAA              TTGGC GTAGTT GCCAA               AGAAAGCGGCGTACC  74 496
    Ava_4229 NONE
    Ava_4228 5303836 .. 5303849 -  -2.5  -2.50195   ATTTATTACCAAGAG               TTTTA TGAC TAAAA                AGCAGTGTTTTTTAT  41 50
    Ava_4227 5302951 .. 5302970 -  -2.8  -3.82665   TAGCAGATTAGGAAA            TGCTATGA AGAT TCACGGCA             ACTTATGTATTGAAT  52 162
    Ava_4221 5291917 .. 5291930 -  -5.3  -3.38674   AAAATTCTCAAAAAT               TTTGC TCAA GCAAA                CCTACGCTACCAAGA  55 508
    Ava_4219 5289640 .. 5289656 -  -2.9  -3.30597   ATAAAGGTACAAAAG              TCCTGCG AGG CGAAGAA              GTGCGTACTGCCCTG  46 373
    Ava_4214 5283991 .. 5284005 -  -4.9   -3.4252   GCTGACTTAGTAGAA               GCAGC CGCTT GCCGC               CTGACTGCTCCTGGT  55 507
    Ava_4212 5282299 .. 5282333 -   -11   -3.4158   GCGAAAAATTACTAA     GTCATTAGTCATTTTT TAG ACAAATAACTAATGAC     ACATAATAAACTAAT  82 40
    Ava_4211 5280928 .. 5280977 -  -3.1  -4.66163   ATTCTTATTCAAAAA TTTCTGGCAATTCACATATTAATT ATC AGTAAATA-GTGAACTGCCAAAAT TTATTGAATTTACAG  64 114
    Ava_4210 5279378 .. 5279401 - -12.6  -5.00138   CATCTAAATTAAAAA          GGCAAAAGAA TTAC TTCTTTTGCC           TTTATTTTATGGATT 100 238
    Ava_4204 5265717 .. 5265729 -  -4.9  -3.20435   GCAACCACTGAGTAA                CTTTT ACC AAAAG                TATAGGAAAAAATTA  53 52
    Ava_4203 NONE
    Ava_4202 5264112 .. 5264122 -  -2.4  -3.40597   CTGCGTATCGAAATA                 GCAG CAT CAGC                 AAACACCATTCATGA  47 366
        hslO NONE
    Ava_4199 5260691 .. 5260703 -  -7.7  -3.39931   ATAAGTCAACATCAA                TCCCT ATC AGGGA                TAGCACAATAGCTTA  67 49
    Ava_4180 NONE
    Ava_4179 5229263 .. 5229275 -  -7.7  -4.23674   TTCTATTAACACAAA                TCCCT ATC AGGGA                TTGAAACCTAATAAA  78 425
    Ava_4164 5212426 .. 5212454 -  -9.7  -3.07043   GCTAGTACCCCAAGA        CTTTACCCAGG TTATTGT CCTGGGTAAAA        GGCGATCGCAGATTT  76 63
    Ava_4161 5207950 .. 5207969 -  -5.8  -4.36127   GGGAACAACCTAAAA            TTCCAGTA ATTT TACTGAAA             AACTCACACGAAGAT  73 451
    Ava_4160 5187979 .. 5187993 -  -4.3  -2.72147   TTCAACAGAATCAAT               TTCAC GGATT GTGAA               CAACTGTTAGGCATT  47 32
    Ava_4159 5186847 .. 5186861 -  -2.2  -4.69656   AACTATGTAACAAAA               TTTAAA AGG CTTAAA               AACCTTGCAATTGCT  61 173
    Ava_4157 NONE
    Ava_4156 NONE
    Ava_4155 5181750 .. 5181760 -    -4  -2.99987   GAGAAAAATTAATCA                 TGAT TAG ATCA                 GCTAAAGTTATGTTT  47 473
    Ava_4154 NONE
    Ava_4153 5179707 .. 5179720 -  -8.1  -3.96148   TCTTGGTAGTAGAAA               CGCGA TTAA TCGCG                TTTCTACTTTTTTAG  77 37
    Ava_4151 NONE
    Ava_4150 5176775 .. 5176788 -  -3.1  -3.89346   GCTTCAGCCGATAAA               GCACT GTAC AATGC                CAAACAACAGGGGCG  53 178
    Ava_4140 5161389 .. 5161413 -    -5  -3.48824   CAGCCCAGAACAATA         GTGGGTTTCGC TGTT GCTAA-CCCAC          CCTACTGGACTGACA  57 208
    Ava_4139 NONE
    Ava_4138 5159178 .. 5159192 -    -5  -4.08064   AACTTTTTTGCAAAA               TGCTGA TTT TCAACA               TCCTTTTTATTGGTC  63 183
    Ava_4133 NONE
    Ava_4132 5148052 .. 5148090 -  -6.9  -4.68724   TTATGTAATATAAAA  TCCC-CTTGCAAACA-TCA ATT CGACTGTTAGCAAGTGGGA  CAAATGAGATTGATT  81 147
    Ava_4131 5145347 .. 5145389 - -13.6  -3.30474   TTGCATAACTACTAA TAAGGGCTGTTAACTGTTGA ATG TCAACGGTCAACAGCCATCA AGATTGGATTATGTA 100 99
    Ava_4127 5141459 .. 5141490 -  -3.7  -3.78934   TCCTCCTGATAATAA      TCTC-GCTGAACGC TCGCT GCGTTTAGCTGTGA      CAAAACGTAAGGTTA  56 190
    Ava_4125 5139039 .. 5139069 -  -2.5  -4.19506   ATCGCAACCTTAAAA       CAGCAACAACC CCGCGAACT GGTAGTTGCAG       TTCCAGTGGCGGCGG  57 261
    Ava_4121 5135057 .. 5135067 -  -3.2  -4.39568   ATGCAGATATTAAAA                 GCCA AGT TAGC                 CTTTAACTAACTGGA  62 28
    Ava_4119 5132971 .. 5133005 -    -3  -4.58685   AAATCGGGTTAAAAA     TTATTAAAATGTTTAC CAT GCAAGCATTTTAGCAA     ATTTAATTTTGATAA  62 115
    Ava_4118 NONE
    Ava_4117 5131862 .. 5131881 -  -4.3  -2.83403   CGCCGCCTAGCAAAG            CAATCAC GTTTTT GTGATCG             AACCTTCTTTAGAAA  48 104
    Ava_4110 5122996 .. 5123024 -  -5.4  -4.33851   AAATTTTAGAAGAAA        CAATTAGGCGAT TTCTC ATCGCTTAATTA        TTGCTCGATTCTCAT  67 112
    Ava_4098 NONE
    Ava_4097 5089588 .. 5089604 -    -3  -4.58395   GTGATTGCCGAAAAA             CTCTACG TTTC CGTAG-G              TACAGTTAAGACTCA  65 337
    Ava_4090 5083764 .. 5083779 -  -4.7  -3.33151   TGCTTTAAATCAACA              GCCTA ACCTTG TAGGC               GATGCTTACCAATCA  55 12
    Ava_4088 5082008 .. 5082022 -  -3.6  -3.36702   ACAAACCAAAAATCA               CAATCA AGA TGATTA               TTAGAATGCCTCTTC  50 59
    Ava_4084 5076079 .. 5076127 - -14.9   -3.2024   TAGAAGAAAATGAGA GTATCAAGCAAAAAGTTGTCTGT TAT AAAGACAACTTTTTGCTTGATGT TTTTTATTTAGACAA 100 228
    Ava_4079 5068517 .. 5068540 - -11.8  -4.35742   AGGTAAGCAGGAAAA          CCCAACACCT GTTT AAGTGTTGGG           TTATTTCTTGAAGCT  91 365
    Ava_4078 5067142 .. 5067156 -  -3.6  -2.66291   GATAGATTTATAGTA               TTTTAG CAT CCAAAA               TTGTCAGACTGTTAA  45 145
    Ava_4077 NONE
    Ava_4076 5064613 .. 5064626 -  -3.1  -3.05238   AACTATCATAAATCA               TTGCC AAAA AGCAA                GCAAGCTACCCCATG  45 52
    Ava_4075 5063421 .. 5063439 -  -4.6  -3.61398   GGTGGGGGTGAACAA             CTTGCAAC GGA ATTACAAG             CGCCTCTACTGGGAC  57 173
    Ava_4064 NONE
    Ava_4062 NONE
    Ava_4061 5048851 .. 5048865 -  -2.2  -5.31275   TTTTAGTATAAAAAA               TTACTT TTA AAATAA               AGTTGATTACATATC  73 105
    Ava_4058 NONE
    Ava_4057 5042243 .. 5042299 -  -6.8  -4.17296   CCTCACACACACAAA GTTTGTAGTAAGCACTTTAGTGCTTA GAAAT TTAGGAATAAAGTCCTTACTACCAAC AGATTCAACTGCAAA  70 43
    Ava_4055 5040376 .. 5040386 -  -5.4  -3.28712   GTGCGCGTTCTACAA                 CACA AGG TGTG                 TAAATCCAAAACATA  55 183
    Ava_4054 5039018 .. 5039053 -  -2.6  -6.20267   TTAAAAATAAAAAAA    TTAGGGAATAGGAA GCAGGAAT TCCCAATTCCCTAT     GTAACAAAAAACCAA 100 254
    Ava_4050 5035092 .. 5035119 -  -5.6   -4.7339   AACAAAGTCGAAAAA        GGTTGGGTTG CGCGCGTT CAACCCAACT         TACTTTTCAGCCTCA  75 278
    Ava_4049 5033947 .. 5033963 -  -5.7  -3.57561   CTTCAAGTCGGCAAA              GCCGCCC AAT GGACTGC              TCACTGTGCCTCTGC  58 259
    Ava_4048 NONE
    Ava_4047 5030887 .. 5030930 -  -8.2  -2.76261   CGCCAAGGCGCAAAG GCGCAAAGGCGCAAAG-GTTA AGA TAACTCTGCGTACCTCTGCGC TTACCTTAGCGTCCC  66 50
    Ava_4046 NONE
    Ava_4045 NONE
    Ava_4044 NONE
    Ava_4043 5028548 .. 5028579 -  -5.2  -2.87146   CTCCGTGACAAGAAG      CTACCACGAGCAAAT TGC ATCTGC-CGAGGTAA      TAGCACAGCCTTCTA  50 354
    Ava_4042 5027396 .. 5027406 -  -5.4  -3.41222   GTTTAACTCTAAATA                 GTTG CGA CAAC                 TTCACCAATGTCGCT  57 8
    Ava_4041 5026044 .. 5026060 -  -2.3  -3.91196   TTTACACAGATTAAA              CCAAA CGATAAT TTTGG              TTGATTTTTATAGTT  51 208
    Ava_4040 5025080 .. 5025104 -  -8.5  -4.80453   GGAGTAGAAAATAAA          GCCTCTCTCCT TGT AGGGGAGAGGT          TTGGAGAGGGGTTTT  95 54
    Ava_4039 NONE
    Ava_4038 5022804 .. 5022818 -  -5.6  -2.73338   AGAATGGTTTGAAAG               CCCAGA TTT TCGGGG               TTGTGCATTTATTAA  52 346
    Ava_4036 5021476 .. 5021487 -  -7.2  -3.64703   TTTGTCTCACGCAAA                GGCG CATT CGCC                 GTAAGGCGTTCCCGC  69 349
    Ava_4035 5020528 .. 5020554 -  -9.4  -4.91573   AAAACATAGCAAAAA         GTTGAGCGCAGG AAA CCCACGCTCAAG         ACTTTTCAAAGCAGA 100 61
    Ava_4032 5018817 .. 5018846 -  -3.6  -4.53777   GGCAAGGAAAAACAA       TGGT-ACGGCGAT AAGCG ATCGCAGCCACCA       ACTTCACTTGCACAT  66 236
    Ava_4031 NONE
    Ava_4030 5017789 .. 5017826 -    -5  -3.17444   CGACAAACAGAGAGA   CTTACCTTGATAGACCA TATTT TGG-CTATGAAGGTATG   ATTAACATGATGGAA  51 166
    Ava_4024 5007793 .. 5007807 -  -2.8  -4.26559   CAAGCAAAAGAACAA               TCCTTC GCA GAAGTA               GCACAAAAATACTCC  59 332
    Ava_4022 5005849 .. 5005873 -  -9.3  -2.72511   TCCACTGTTCCAAAC          TCTTGAGGGGC TTA ACCCCTCAATA          ATTCGCCAACAGTAT  72 188
    Ava_4021 5003991 .. 5004015 - -13.7   -4.2349   CGCGCAGACCTAAAA          CCCCAATTTCT TCG AGAAATCGGGG          TTTTCTGTATCATTA 100 146
    Ava_4019 5003267 .. 5003280 -  -6.7   -2.7898   TCCAATACTCAACCA               CCCAA CTCA TTGGG                GCGCTTGTATTGCTT  58 5
    Ava_4016 NONE
    Ava_4015 4999545 .. 4999592 - -12.4  -2.96274   GGTTCTAGAATTATA GCT-ATTGACAGTTGATAGTTGA CTG TCAACTATCAACTATCAACCATC AACTGTCAATCAAGG  85 35
    Ava_4013 4997605 .. 4997615 -  -5.4  -2.52946   CCTCTGGAGAAAATG                 GAAG AGT CTTC                 TGCAAATTTCCAGCA  51 46
    Ava_4012 4996701 .. 4996714 -  -8.1  -2.87931   GTCAGTTGTCAGAGA               CGCGA TTAA TCGCG                TCTGTACTTGTATTT  66 39
    Ava_4011 4995932 .. 4995956 - -11.5  -2.91912   TTAGTCATTGACATA          CTCACTGCTCT GAA AGAGCAGTGAT          TCTTGACGGCTCACA  82 136
    Ava_4009 4992555 .. 4992567 -  -4.9  -2.81289   TGAAGGGGAAAATAT                GTAAA AGT TTTAC                CCAGTCCCCAATCCC  50 70
    Ava_4008 NONE
    Ava_4006 4989206 .. 4989216 -  -3.2  -2.97171   TATCGTAGCAAAGGA                 CTCA CAA CGAG                 GCATGATTTTTGGGA  45 79
    Ava_4005 NONE
    Ava_4004 NONE
    Ava_4003 NONE
    Ava_4002 NONE
    Ava_4001 4984415 .. 4984447 -   -15  -3.12327   CGTCCATAGTCAAGA      GTCCAGAGTCAAAG GCTAG CTTGGACTCTGGAC      TTTGGACTTTTGACA 100 94
    Ava_3999 4976957 .. 4976969 -  -3.3  -4.30441   TGATAACAGTGAAAA                TCCGA ATG TCGGC                TCAACTCAAGATTGG  61 260
    Ava_3997 4975194 .. 4975204 -  -5.4  -2.72829   CACAGCTTCTTAAAT                 TGAG CTA CTCA                 TACCAATTTGAAAAA  51 202
    Ava_3996 4973035 .. 4973051 -  -5.1  -3.68529   ACTCGATTATTCAAA              GAACTGG AAG CCAATCC              CCAAAAAATTACCAT  59 518
    Ava_3994 4966330 .. 4966343 -  -6.7  -2.90212   TGAGTACTGTAGAGA               CGTTG TATG CAACG                TCTCTACATCGTTTA  58 78
    Ava_3991 4963707 .. 4963721 -  -2.9  -3.06501   TACAGTGTTACCGAA               GTTTT GAGGG AAAAC               ACCTGCTTAGACAGA  43 59
    Ava_3990 4962342 .. 4962357 -  -4.7  -3.15292   ATAAATACGATGCAA              GCGAT TTTGTT ATCGC               AAAATTTCTACGCAA  53 136
    Ava_3989 4960922 .. 4960940 - -13.2  -2.99727   GGGAATGAATGAAAG             TCCCCCTT TTT AAGGGGGA             TTTAGGGGGATCTAA  93 176
    Ava_3988 4958739 .. 4958777 - -13.4  -3.18446   AAGTGGATAAAATTA   GTAAACAGTCAACAGT TCAATTG ACTGCCGACTGTTTAC   TGTTGACTATTGACT  95 56
    Ava_3987 NONE
    Ava_3986 4950934 .. 4950953 - -10.8  -3.39252   AATAGACAAAGAAAT            TGAGTCTG AAGC CAGACTCA             TTTAGCTGTGTAAGT  82 115
    Ava_3985 4943090 .. 4943112 - -19.2  -3.53761   GAACCCCTCTCCAAA           CCTCTCCCCG ACG CGGGGAGAGG           CTTAAAACCCTGATT 100 157
    Ava_3984 4937737 .. 4937757 - -11.2  -3.30124   CTTGATTTTGTATAA            CCTCAGAC TGGCG GTCTGAGG            TATATTTTTGGCCTG  82 59
    Ava_3983 4936605 .. 4936640 -  -3.2  -2.52896   GCAGGGGGGAAGGGA    GC-AGGGAGCAGGGG GAGCAAG CCCTTTCCCCCTTGC    TGACTAAAACTAGTT  43 52
    Ava_3982 4935774 .. 4935787 -  -2.4  -2.66272   TTTTATTTAAACTTA               GACA TTTTTG TGTC                TTAATAAGGTCACCC  40 9
    Ava_3981 4934423 .. 4934452 - -13.7  -3.10244   GTGTCCAATAAATGA       TGTAGAGACGTTG CATG CAACGTCTCTACC        GTACAGAATAAAGTG 100 329
    Ava_3980 4932954 .. 4932970 -  -2.9  -4.12188   TTATTAGTGCGAAAA              GTAGCCA TTT TGACAAC              TCATTGTCTTACTAT  55 213
    Ava_3979 4932290 .. 4932300 -    -4  -5.49579   TGACAAAAAACAAAA                 CTAA TTA TTAG                 AAAATGTCAATTTTT  81 85
    Ava_3974 4923692 .. 4923748 - -15.6   -3.4314   TAAATGGTAATAATA TCAGTG-GTAATTGGTAATAGCCCATA AGTA TATGTGCTATTACCAATTACTCACCCA CATTTGATGATTTAG 100 37
    Ava_3973 4923228 .. 4923242 -  -2.8  -3.85704   TGAGGAAGGAGTAAA               TAGGGT TTT AGCCTA               GATTATCGGAATAAA  52 135
    Ava_3971 NONE
    Ava_3970 4920517 .. 4920571 - -32.4  -3.34227   TTATTAAATTACCAA GTAGGGTGGGCAATGCCCACCAAAAC CGG GATACGGTGGGCATTGCCCACCCTAC GTATATTTTAGAAAT 100 79
    Ava_3968 4917751 .. 4917769 -  -4.6  -4.07687   ACTCTCTCTTGAAAA             GTTTCC TACGGAG GGAAAC             CCTCCTTCTCCTGAC  61 152
    Ava_3967 4916049 .. 4916059 -  -2.6  -5.21709   TTCCAGATCAAAAAA                 TATT CAA AATA                 TAGGGTGCGTCAGTA  70 205
        leuD 4915133 .. 4915148 -  -2.6  -4.40605   ACTGAGAAAGAGAAA              TCAATT GTCA AATCGA               CATCATGGGAAGATA  60 278
    Ava_3965 NONE
    Ava_3964 4912163 .. 4912186 -  -4.6   -4.2461   AGGTTGATCAAGAAA          TTGCTCGC TTGAAGTT GCAAGCAA           TGGGTATTTACATCG  66 191
    Ava_3962 4908857 .. 4908885 -    -7  -2.89564   TTTGGACGCTACATA       TCTATTATAGTAC GGAA GTACTATAAT-GA        CAAGTTTCAGGATTG  61 104
    Ava_3961 4908356 .. 4908378 - -16.4  -2.87211   ACTTTTCCCTAGATA           CCCGACTTCT TAA AGAAGTCGGG           TATCTGTGTACGTCA 100 206
    Ava_3960 4907776 .. 4907788 -  -9.1  -4.56775   ACTGGTTGTCAAAAA                CGCTG TAG CAGCG                CCCCTAACTGTGTTC  93 183
    Ava_3951 4900423 .. 4900433 -  -4.6  -3.08197   TGCGACAGATATATA                 GCGC CAA ACGC                 TTTTCCTGTCTTGAT  50 102
    Ava_3950 4899412 .. 4899431 -  -4.2  -4.17048   GTCTGGCTAAAAGAA            GCCTTTGC TCGT GCTAAAGC             TAAAAGAAGCCTTGG  61 425
    Ava_3948 4897615 .. 4897625 -  -2.6  -4.55673   AAATACATTATAAAA                 TTTA CAA TAAA                 CATAGTTAACCATTT  62 300
    Ava_3947 4896405 .. 4896423 -  -6.1   -3.5362   GAATTCTTAGAAACA             CATAAAG ATGTG CTTTATG             CAACGGCAATTGGAA  61 513
    Ava_3942 4893004 .. 4893038 - -10.3   -4.9138   ATTAGGGAAATAAAA     TAAATAGAGACTTTA ATATA TAACGTCTCTATTTA     GGGAATAAAGGTAAG 100 60
    Ava_3928 4881936 .. 4881948 -  -4.9  -3.69068   GTAGTTTAACAAACA                CAAAT TTG ATTTG                CAAATTTAGCTATAC  59 31
    Ava_3927 4880786 .. 4880796 -  -2.4  -3.23708   TTTTCCCAAAAACTA                 TCCC GTA GGGT                 GCGTCAGCATTAATT  43 94
    Ava_3926 4879713 .. 4879728 -  -3.2  -3.09452   ATTCCTGAATATAGA              CGGG GAGTATAT CCCG               ATGTGATGGTTTTTG  46 369
    Ava_3924 NONE
    Ava_3923 NONE
    Ava_3922 NONE
    Ava_3921 4874793 .. 4874803 -  -5.4  -3.23979   TCAATACTAACTTAA                 TTCG CGT CGAA                 GCTTCTGAATACGCT  55 64
    Ava_3919 4873678 .. 4873690 -  -4.9  -2.64695   TCAGCATTAACTAAT                TTTCA TGA TGAAA                TAGTTGACCCAAGCT  49 56
    Ava_3918 4872266 .. 4872302 -  -8.8  -2.81464   GTACCACCCACTACA    TCGATAACGCCACCAT CATTT ATGATGACGTTACCGC    CTACGAATTTGAAGA  67 452
    Ava_3911 NONE
    Ava_3910 4861770 .. 4861808 -  -8.2  -2.71144   TACGCTGCGGAAGTA  CGCGATCGCCAGTTCCC AGAATA GAGAAC-AGCGATCGCT   TCAAGGGTAAGTTCT  65 287
    Ava_3907 4857413 .. 4857455 -  -4.3  -3.97019   ATGAAGTTTAAAGAA TGTAAGGATGAAAGGTA TTTTTCATT TAACCTTCATCCTTGCA CCTTCAGCCTTTATC  59 39
    Ava_3906 NONE
    Ava_3905 4856532 .. 4856555 - -10.4  -5.60993   CCTGTTATAAAAAAA          GAGAGGTAAA CTCA TCTACCTCTC           CTTAACGGATAAATT 100 60
    Ava_3904 4855580 .. 4855590 -    -4  -4.77759   ATAACCCAGGAAAAA                 CAAA ACT TTTG                 ATGATACCGTTTGTA  69 106
    Ava_3903 4853477 .. 4853506 -  -9.3  -2.75963   AGTCGCACCCCAAAC       CCACCCACCACCT TGTT AGCTAGTGGATGG        TTATTCATCATCGGT  70 403
    Ava_3896 NONE
    Ava_3895 4847574 .. 4847594 -  -8.3  -4.08216   GTATCTTCTTGAAAA            GTTCTTCCT TTT AGGTAGAAC            CCAAGACGCACTTTT  79 166
    Ava_3894 4847118 .. 4847130 -  -3.5  -2.73124   GGTGACCGGCTAAAG                TAATT CGT AATTA                AGAACACTAGATGTA  43 138
    Ava_3892 NONE
    Ava_3891 NONE
    Ava_3890 4844291 .. 4844305 -  -4.2  -3.99353   CAGAGATTAAGTAAA               TTGGGA ATC TCCCGA               ACTTGCAGCCAATAA  59 177
    Ava_3889 4843251 .. 4843265 -  -6.4  -3.32343   CCGATATTGCTATAA               CACCAA TAA CTGGTG               CAAGAGAAAGATATT  62 371
    Ava_3885 4838506 .. 4838521 -  -6.2  -3.13164   TTGTGAATTATCCAA              TCAATC CGCA GATTGA               CGCTCCAGTATTTAC  57 194
    Ava_3882 4836189 .. 4836202 -  -5.2  -3.02591   AGTACGCAAACTATA               CGGC GCAACA GCCG                CTTTTGGTTTGTTTC  52 275
    Ava_3879 4833849 .. 4833866 -  -3.5  -3.53012   TCTGGTTGCTTTAAA             TTACAAA GCTC TCTGTAA              TACTCATATCATCTA  50 3
    Ava_3878 NONE
    Ava_3877 4830297 .. 4830332 - -12.6   -3.1552   GGGGAGGCAGGAAGA    GAAGT-CGCAAGGAGGG TTT CCCTCCGGGCGAACTTC    GGGGAGGCAGGGGAG  90 116
    Ava_3872 4825961 .. 4825977 -  -3.8  -2.81547   TTTGCAGACTAACTA              CTTAAT TTTCT ATTAAG              AAAGTGTCTGACTTT  46 93
    Ava_3871 4825438 .. 4825469 -   -11  -3.14136   CTACTAACTACTTAA      GGGGTAATAGGTAA TTGC TTACCCATTACCCA       TTACCATAATTAATT  80 40
    Ava_3869 4823733 .. 4823745 -  -7.7  -3.60348   TGCAACACCACATAA                TCCCT ATT AGGGA                TTGAAACAACATGAA  69 122
    Ava_3867 4815539 .. 4815551 -  -4.9  -5.33785   AACCATCATAAAAAA                CTTTA GGG TAAAG                GGTAGTATTGTTACT  84 77
    Ava_3865 4813600 .. 4813612 -  -4.1   -3.3676   GCTAATACTTGATAA                CTCTA TTT CAGAG                GTAATAAAACTTGAA  50 15
    Ava_3863 4811465 .. 4811476 -    -3  -3.39216   TGCCTACTCAAAAAG                CTTT CAAT AAAG                 ATTAGAGGAATTACT  46 17
    Ava_3859 4806155 .. 4806177 -  -2.6  -3.58932   ATAACTAACAATTAA           GTGCTGTTAA CTG TCAACGGCCC           TCACGATGGATTATG  48 418
    Ava_3858 4804002 .. 4804014 -  -3.4  -4.24432   AAATTCAAAATTAAA                GACA ATTAG TGTC                CGATTATTTGCGTAG  59 139
    Ava_3857 NONE
    Ava_3856 4801596 .. 4801620 -  -2.2  -5.64873   CTCAATAATAAAAAA         TTTCTC-ACGC AGAG ACGCAGAGAAA          ACACACTCCGCGTCC  80 128
    Ava_3855 4798753 .. 4798771 -  -6.7  -3.01119   ATGCACGCAGATACA             CGCGGAT GAATT ATCCGCA             ATTGATGGTTTGGTA  60 154
    Ava_3849 NONE
    Ava_3848 4788205 .. 4788219 - -12.8  -3.30124   CGGCAGTCGCTACAA               CGGGGG AAA CCCCCG               CAACGCGCTGCCTCC  93 58
    Ava_3847 NONE
    Ava_3846 4787181 .. 4787191 -  -5.4  -3.28791   ATCTTGGGTGTAGAA                 GGAA AAA TTCC                 CAGTTTGTCCAAGCA  55 71
    Ava_3843 4784123 .. 4784150 -  -9.2  -2.87146   TTTGCTCAGAATAAT        TGAGCGCCCT TGGTTAAG AGAGCGCTCA         CCGCGATAATCAATT  73 64
    Ava_3842 4783502 .. 4783517 -  -3.9  -4.79949   TCTGCAAAAAAACAA              CGCCG CAAAAT CGGCA               TCTGTGGGCAGGCAC  70 258
    Ava_3840 4780049 .. 4780061 -  -4.8  -4.42238   TTATCGTAAGTAAAA                GGGT TTAAG ACCC                CTACCTCTCTACTTA  68 227
    Ava_3839 NONE
    Ava_3838 4774528 .. 4774544 -  -8.1  -4.89233   CACTAAGACTAAAAA              TTTGCAA AAT TTGCAAA              TACGCATTGTTGCGT  91 368
    Ava_3833 4768800 .. 4768832 -  -9.2  -3.76413   TGTCAAAAGTCTAAA      GTCCACAGTCTAAG CTAGC CTTTGACTCTGGAC      AGCCCTGACGCAAGA  81 207
    Ava_3832 4767665 .. 4767680 -  -6.8  -2.55216   GATGACGCAGAATAG              CCCGCT TATT AGCGGA               GGGTAGGGCGCAGTG  57 72
    Ava_3830 4767010 .. 4767039 -  -4.3  -3.03124   TGCGATCGCGGAAGA       CGCTGATCCATAC AGAT GTATCAACCAGCA        ACATAACGAGTTTCA  50 16
    Ava_3829 4765531 .. 4765547 -  -5.1  -4.11394   ATTGCAGCTTTAAAA              CCATTAG CGG CTGATGG              ATTAGTTAGTCTCTC  65 344
    Ava_3826 NONE
    Ava_3825 4761836 .. 4761847 -  -2.2  -2.59564   GCTTGAGTTCACAAT                CTGC GACA GCAA                 GTAATCAGCAGTCCT  40 123
    Ava_3822 4758858 .. 4758870 -  -4.9  -4.14725   CAGTCAAATCAGAAA                CTTAA TAT TTAAG                TAAATCTTGATTTCC  63 58
    Ava_3821 4757946 .. 4757979 -  -6.1  -3.11702   CTATTTAATAAATTA     GTTACCCAACG TGGAAATACATC CGTCGGGTAAC      TCTATTAATAGACCT  58 86
    Ava_3820 4756853 .. 4756889 -  -8.8  -5.63236   AGTTAAAAATAAAAA   GCGCCTGGG-GTG GAAACACGGCAA CACTCCCAGGCGC    TTTTTAATTGAGGCT 100 209
    Ava_3819 4752285 .. 4752298 -  -8.1  -3.01791   ATCCTTGGGTGAAGA               CGCGA TTCA TCGCG                TCTCTACAGATGGTT  67 40
    Ava_3817 NONE
    Ava_3816 4749516 .. 4749526 -    -4  -3.91506   TTATCTTGAAAAATA                 CTTA CTT TAAG                 TTGTTGATGATCTTT  56 76
    Ava_3815 4748196 .. 4748220 -  -7.1  -3.19472   AAATAAACTATTTAA          CGTGAGCCTTC AAG GAAGGCTTACC          TGTGAGAAGTGCGAA  63 173
    Ava_3814 NONE
    Ava_3813 4746474 .. 4746484 -  -2.6  -2.86728   AGGATTTATACCATA                 TTTT GTA AAAA                 AATTGTAACTCAAAC  42 40
    Ava_3812 4746047 .. 4746067 -  -4.1  -3.33711   GAGTTAGAAATTCAA            TTCTTAATT ACG AATTACGAA            TTACGAATTACGAAT  50 90
    Ava_3811 4744693 .. 4744715 - -13.4  -2.71791   ATGGGGGTTTCAAAG           CCTCTCTCCG TTT CGGGGAGAGG           TTTGGAGAGGGGTTT  88 89
    Ava_3810 4743501 .. 4743513 -  -7.7  -2.54387   GAAATGGTTAAGGCA                CAGGA TGA TCCTG                CTCAATTCTGTAGAG  60 153
    Ava_3808 4742250 .. 4742267 -  -6.9  -5.28983   CTTAAAAGAGAAAAA             CCCCGAT ACCT AACGGGG              TTAATGTTACTTTAG  95 225
    Ava_3794 NONE
    Ava_3793 NONE
    Ava_3792 4727713 .. 4727727 -  -2.1  -4.58663   ATTATGGGTCAAAAA               TCACC GCTAT GGTAA               AACGTTTATACGAGT  63 90
    Ava_3790 4724182 .. 4724192 -  -5.4  -2.74371   AATTCGCCAACAGTA                 TCCT ACA AGGA                 GAGAGGCTTTGATGC  51 113
    Ava_3789 NONE
    Ava_3788 4721316 .. 4721329 -  -3.1  -3.09834   GATTTGATTATTCAA               CAAAC GTAA GTCTG                TGTATCCATTGCCCA  45 152
    Ava_3787 4720551 .. 4720562 -    -3  -2.71011   AGTCCTGGTCAATTA                TCAT TACT ATGA                 TGATTTTTGATTGCT  41 20
    Ava_3781 4711615 .. 4711631 -  -4.4  -2.71731   GCGATCGCCTAACTA              CAAAGG ATTAG CCTCTG              TCACCACTTCAGGCA  47 6
    Ava_3780 4710774 .. 4710794 -  -2.6  -3.14463   AATGCCCCGGATGAA            TGGCTT TGAATTCTT AAGCCA            TATGCAACACAATCC  44 266
    Ava_3774 4697635 .. 4697662 - -13.6   -3.0247   AATTCCTACATAAAC        GTAGAGACGTTT AATC AAACGTCCCTAC         ATTCATGTTAAACCT 100 44
    Ava_3773 4696921 .. 4696938 - -11.3   -3.9461   TTGGGTGAAGAAGAA             GACGCGA TGAA TCGCGTC              TCTACAAATGCTTTA  89 85
    Ava_3768 NONE
    Ava_3767 4688722 .. 4688779 -   -17  -2.87239   AATAGCCAAACATTA GGGGCAACTTCACTGCGATCGCCTGC TGTTGT GCAGGTAAACCCAGGGAAGCTGCCCC TTTAAGTTACAAAGA 100 89
    Ava_3765 4685439 .. 4685452 -  -6.7  -3.24456   AGACATGACCAGCAA               CCTCA AATC TGAGG                GTATTTTGCAATACA  61 268
    Ava_3763 4684111 .. 4684138 -   -10  -2.61645   AATAATAATTAATAT        GTAGAGATGCAA ATAT TTGCATCTCTAA         CTTAATATTTACTAA  74 37
    Ava_3758 4679844 .. 4679888 - -11.5   -3.4616   GAAAAAATCGTATAA CTATTGAAGCGGAAGCGGCTG ATT CAATCAGATCCGCTTCAATAG TTATTAATGTGACTG  85 76
    Ava_3756 4677043 .. 4677065 - -15.6   -3.5394   AAACCCCTCTCCAAA           CCTCTCCCCG AAG CGGAGAGAGG           CTTTGAATCTTGCTC 100 139
    Ava_3753 NONE
    Ava_3752 4668661 .. 4668673 -  -6.3  -2.80513   AGAGGTTAAGAGAAG                GTGTT AAG AACAC                TTTTAGTAATTGTCA  55 493
    Ava_3747 4663401 .. 4663458 -  -5.1  -3.44998   GAGTCAGCAATAATA GGTCATGGGTCAATTGTCATT-AGTT AGTAAAA AACTCAAGAACAACTGACCACTGACC ACTGACCACCAAACA  55 42
    Ava_3745 4660765 .. 4660786 -  -6.6  -4.43844   TGACTACTGACAAAA           CTCCATCCC CTTGT GGG-TGGAG           TTTTTATTTCTAGCT  76 109
    Ava_3741 4655476 .. 4655511 -   -12  -4.41348   GCTGCGCCAAATAAA    TGATGTAGAGACGTTG CTTG CAACGTCTCTACAGTA     CAGAATAAAGTGCAT 100 123
    Ava_3740 NONE
    Ava_3739 4653910 .. 4653926 -  -8.1   -2.9244   ATTAAAACTAGCATA              CTGATTT TGA AAATCAG              GTAAGTATTGGGGTC  66 417
    Ava_3738 4652951 .. 4652970 -  -3.5  -4.18465   GGTTAAAAAATATAA            CCCAAAG CTATGT CTATGGG             ATATTTGCCGTTTTG  59 270
    Ava_3735 4646617 .. 4646628 -  -5.8  -5.28481   CACTGAACCAAAAAA                CCCT TCTG AGGG                 TGGTCAATAGTCCAC  89 91
    Ava_3733 4644546 .. 4644562 -  -5.9  -2.73771   TGAGAGTCTTTAAAC              CTATGTT GTT AACACAG              TCTTAAATAGTTGTT  54 9
    Ava_3732 4643443 .. 4643466 -  -8.2  -3.08088   AAACTTTTCAAGACA          GAGGTACACA GAGA TTTGTACCTC           AGCAGCAGACTAGGA  67 55
    Ava_3730 4640695 .. 4640720 -  -4.7  -2.79796   GCCGATTCCAGTAGA         TGAACACAGAC ATTT ATCAGCGTTCA          TTGGCGTGTATCGGC  50 79
    Ava_3729 4639145 .. 4639170 -  -5.4  -3.21912   TTGTTAACCGATGAA         GAAGGGGAAA TTAGCG TCACCCCTTC          TGCTACAAGATTTAT  53 252
    Ava_3725 NONE
    Ava_3724 NONE
    Ava_3723 4634644 .. 4634658 -  -6.4  -2.80028   ATCAATACGGCAAAT               TCACAG GAA CTGCGA               GAAGAGATTACCCAT  55 280
    Ava_3717 4626070 .. 4626081 -    -3  -5.78622   TCATTTCAAAAAAAA                TTGA TATG TCAA                 CCAAGGTGGGGCTAC  85 219
    Ava_3716 4624914 .. 4624925 -    -3  -4.16943   GTCGATAGTCCAAAA                CAAT AACT ATTG                 ACCATTGACTATTGA  55 58
    Ava_3715 4623773 .. 4623809 -  -3.5  -2.91912   GTACTCAGTTATAGA    TTTTCAGCCCCTTCCCT TGT AGGGAAGGGGTTGGGGT    TAGGTTCCGTCGAAT  44 67
    Ava_3714 NONE
    Ava_3713 4621146 .. 4621161 -  -3.3    -4.128   ATGCTTACATACAAA              CATGA CTTTTT TCATG               ATTTCTCCCTCTTAC  57 72
    Ava_3712 4620294 .. 4620304 -  -3.2  -4.68424   CAAGTGATTCAAAAA                 CCTA TGC CAGG                 GGGAAAACATAGCCT  65 486
    Ava_3709 4616917 .. 4616960 -  -7.6  -3.03124   GGGGACTGGGTAATA GGCAAAAGTCAGAAGAAAAA ATCT TTTACCTTTTGACTTTTGAC TTTTTGTCCCCAATC  65 43
    Ava_3705 NONE
    Ava_3704 4612308 .. 4612322 - -11.4  -3.30124   CGCCAGTTGCTACAA               CGGAGG GAA CCTCCG               CAACGCACTGGCTCC  85 147
    Ava_3701 4610006 .. 4610048 - -17.3  -4.59342   TGTACTATAAATAAA TGAGCGATCGCCACACGATA TTAT CATC-TATGGCGATCGCTCA AACTTATTGCCTAAA 100 44
    Ava_3700 4609220 .. 4609234 -  -6.4  -4.13767   GGTGGTAGCCCAAAA               CTACGA AAG CCGTAG               GAAGATGGCTCAAGA  69 358
    Ava_3692 NONE
    Ava_3691 NONE
    Ava_3690 4599423 .. 4599447 -  -3.6  -2.63631   TCAATTTCTAGACTA         GCCACA-AGCT TTTG AGCTCTGTGGT          ATCTTTTTTTGATTT  45 50
    Ava_3685 4592473 .. 4592490 -  -4.2  -3.78124   AGCAATTAGCAATAA             TTACGA GTTGCG TCGTAA              GCTATTACAAATTAT  57 52
    Ava_3680 4587914 .. 4587932 -  -3.7  -3.41795   TCAAAATTAAATACA             GCCACCC ACAAG GGGGAGC             CATTCTCATGGGCGG  50 173
    Ava_3679 4587449 .. 4587461 -  -2.7  -3.20109   TATAAAATCAGTTAA                GTTTC GCT AAAAC                TCGAATAAATTCCAA  45 5
    Ava_3678 4584322 .. 4584332 -  -2.6  -3.95653   AAAGAATGCGACAAA                 TAAA CCA TTTA                 AATAAACCATTTGTA  52 183
    Ava_3677 NONE
    Ava_3676 4582748 .. 4582762 - -12.8  -3.30124   CGCCAGTCGCTACAA               CGGGGG GAA CCCCCG               CAACGCGCTGGCTCA  93 83
    Ava_3669 NONE
    Ava_3668 4573766 .. 4573798 -  -5.1  -3.76289   CGAAAACAGAGAGAA     TC-GCATCGA-AACA GAGAT TGTTGTCGATGCTGA     AGATAAAGAAGAAAG  61 335
    Ava_3666 4572953 .. 4572981 - -13.3  -3.11303   TGAATATACAAATTA        TCAAAGGACACAA TAT TTGCGTCCCTTGA        GGTTGTATTAGAGGA  95 49
    Ava_3664 4570285 .. 4570297 -  -3.3  -4.32201   GTAATCAATTCAAAA                TACCC TAC GGGAA                GCTAAAGCTACAAAA  59 79
    Ava_3663 4569372 .. 4569386 -  -4.3  -4.04319   TGATAAAGTTACAAA               TGAGT GCCTG ACTCA               AAGCCCAATCCAAAA  59 125
    Ava_3659 4565737 .. 4565751 -  -9.2  -5.25893   ATAGACATGAAAAAA               CCCGGC TTG ACCGGG               CAGATGTACTGTTTG 100 61
    Ava_3658 4563327 .. 4563341 -  -5.6  -3.78922   AAAAAATTATGTAAA               GTTGCC AAA GGCACC               AATCCCACTACGGGA  63 151
    Ava_3653 4558278 .. 4558292 -  -2.8  -4.56367   GATTTGACAAACAAA               GATTTG CAT CAAAAC               TAACACTGAGGAAAT  62 313
    Ava_3652 NONE
    Ava_3651 NONE
    Ava_3650 NONE
    Ava_3649 4554434 .. 4554449 -  -2.6  -4.78077   TGTAAGGAAAAGAAA              GATTTA TCCC TAAACC               CCTAAACCCCTAAAC  65 35
    Ava_3647 4552607 .. 4552642 - -12.6   -3.1552   GGGGAGGCAGGAAGA    GAAGT-CGCAAGGAGGG TTT CCCTCCGGGCGAACTTC    GGGGAGGCAGGGGGA  90 158
    Ava_3646 4551144 .. 4551154 -    -4  -2.70932   CTGGGTCGGGAATGA                 TATC TAT GATA                 CTTTTAGCTGGTTGA  45 123
    Ava_3645 4548806 .. 4548826 - -11.1  -5.46657   CAGCGCAATAAAAAA            GGGCAGGCA TTA TGCCCACCC            TATAGTTAATGTAAG 100 58
    Ava_3644 4547336 .. 4547366 -   -20  -2.80816   TGCCTAGCCATCATA       GATACCCGACTTTT TTG AAAAGTCGGGTATC       TTGTTTTTCACAAGG 100 83
    Ava_3642 4541224 .. 4541242 -    -6  -4.72272   TGGTTGCACCAAAAA             GCTTCTTG TTG CAAGAAGA             AATATTAAATCAATA  78 218
    Ava_3641 4540447 .. 4540457 -    -4  -4.30995   CTCCTCACAAAATAA                 GTTA ATT TAAC                 CAAGAAATAAAATCA  61 38
    Ava_3640 4539112 .. 4539140 -  -2.6  -3.03124   TGCTACTTCCCAATA        CTCAAAATTC TTTCATTTT GAATTTTGAA        TCGTTTCAATTGCTG  43 9
    Ava_3639 NONE
[truncated: 178,911 more chars]
