# Supplementary material for: Rapid, accurate, computational discovery of Rho-independent transcription terminators illuminates their relationship to DNA uptake
Source: Genome Biol. 2007 Feb 21;8(2):R22. doi: 10.1186/gb-2007-8-2-r22 (PMC1852404; doi:10.1186/gb-2007-8-2-r22)
Supplement: Additional data file 4 — Best terminators found downstream of each of the genes of the 343 organisms studied. [file gb-2007-8-2-r22-S4.zip › Anaeromyxobacter_dehalogenans_2CP-C.bag]

   Adeh_0001    1419 ..    1466 +  -8.9  -3.06183   GCCCCGCCACGCCCT CGCGCG-GCCCGCCTCGCGGCC ACGGA GGCCGTGGTGCGTCCTCGCGCC TTCCCTCACCCTGAG  54 49
   Adeh_0002    2947 ..    2964 +  -4.1  -2.64616   CATCTGACGGTCCGT             GGTTCAC CTGA GTGAAGC              TCCTCTCCCTCCACG  41 34
   Adeh_0003    4118 ..    4129 +  -7.2  -2.62184   TAAGACGTTGCCTCC                GGCG TCCG CGCC                 TGCTATACCCCAGGG  46 67
   Adeh_0004 NONE
   Adeh_0005    7721 ..    7732 +  -3.6  -3.15544   CCAGCGCCCTGGTAC                GCTG GTGA CGGC                 TTGATCGCGGTCAGC  45 18
   Adeh_0006 NONE
   Adeh_0007    9250 ..    9284 + -14.8  -2.62184   CGGGGGGACGCGTCC     CCCCGGCTAGGCCTCG CCC CGCGGCGCGGCCGGGG     TGCTCTCGGGCGCCG  66 16
   Adeh_0012 NONE
   Adeh_0013 NONE
   Adeh_0014 NONE
   Adeh_0015   20145 ..   20158 +  -2.3  -4.14739   GATGTGGGGGGAGGG               GAGCT TGCG AGCGC                TTTTGCCGTCGATCG  66 258
   Adeh_0016   20772 ..   20803 + -23.8  -2.85351   AAAGCTCGAACATCT      CGGCCCGCCAGATC GCAA GGTCTGGCGGGCCG       TCTGGTATCCGGCCA 100 277
   Adeh_0018   22063 ..   22085 +  -2.6  -4.50058   CGCCGTCCCAGTGCG           TCTCGCGG AGCACGA CCACGAGG           TTTTGGTTGTCGGTG  72 168
   Adeh_0021 NONE
   Adeh_0023 NONE
   Adeh_0024   29002 ..   29014 +  -9.1  -2.81547   GAGCCCGACGCACAT                CGCCT CGT AGGCG                TCCTTGATGTCGAAG  53 201
   Adeh_0026   30760 ..   30774 +  -5.6  -2.62184   CGGGCACGTACGGCA               CCTTCC ACT GGTAGG               TCATCTCGGCGACGG  43 196
   Adeh_0028   32718 ..   32732 +  -2.7  -3.23572   CAAACGAGCGCATGT               CCGTC TGCTC GCCGG               TCTTCTAGCGTGGGT  46 110
   Adeh_0029 NONE
   Adeh_0031   38496 ..   38535 +  -2.8  -3.31144   CCAGATGTCCGTCTT GTAG-CTGCC-CGGGAAC GCGGTG GTCCCCGTGGCCGTCTGC  TTGTCGCGGTCGCCG  46 170
   Adeh_0034   44535 ..   44547 +  -2.6  -3.21416   CTTCGGTGATCTCGG                CGTC ACGGC GGCG                TTCGTGCTCACGCTC  46 32
   Adeh_0035   46149 ..   46191 + -12.7  -3.01712   GGCCCCACCTTCCGG TGATCGAGCAC-CCGCCGCGC CTT GC-CGGCGGAGCGCTCGAGCG TGTTCGGCGCCACCA  64 179
   Adeh_0041 NONE
   Adeh_0042 NONE
   Adeh_0044 NONE
   Adeh_0048 NONE
   Adeh_0049 NONE
   Adeh_0050 NONE
   Adeh_0051 NONE
   Adeh_0052   64218 ..   64256 +  -5.1  -2.82933   GCTGAGCGCCTCGTC  GGGCTC-CGGGCTCCGGGC TGC GCCCGC-GCCGGCGGGACC  TCTGCTACGTTCGGC  45 36
   Adeh_0053   65939 ..   65951 +  -3.3  -3.01712   ATGACGCCGATGTTC                TCGCC GTA GGTGG                TGTTGGGCGGGCCGC  43 490
   Adeh_0055   68262 ..   68275 +  -2.3  -3.63627   CCTGCGCGAGCACAT               GCAGC TCGA GCTGA                TTTGAGGTGTCGCGG  54 7
   Adeh_0056 NONE
   Adeh_0057   71952 ..   72003 + -11.2  -3.19371   AGCGGTAGGACGCGG GGCCCGGCGGCGTGGGGGAAGGTG CGTC CGCCGCCCGCCGCGGCGCCGGCCG TTCCCTTGCCTCGAT  61 48
   Adeh_0058   74521 ..   74578 +  -5.4  -3.29144   GCAGACCAGCTCGCC GCCGGCGGTCGGG-TCGGGGTAGGCGGT CCGC ACCACCT-CGGCGATCCCCACCGCGCGC TTCTCGCCGGAGTGG  50 386
   Adeh_0060 NONE
   Adeh_0061   76124 ..   76142 + -11.6  -3.01712   CCCTGGCCCGGGCGG             GCGCGGCG CCC CGGCGCGC             TGTTCAGGGCCGCCG  59 52
   Adeh_0062   77576 ..   77595 +    -7  -2.93073   GGTGGCGGTCATCCT            GGAGCCGC TCTA GCGGTGCC             TCATTCTTGCCCCCG  48 13
   Adeh_0063 NONE
   Adeh_0064 NONE
   Adeh_0066 NONE
   Adeh_0067   84467 ..   84522 +  -8.8  -2.52676   GCGCGCCGTCGCCGG GCGAACCCGGGCGGGCGGCCGGGCGC TCCCCC GCTCCCG-C-GCCGGCCCGCGGTGGC TACCTTCACCGCGTG  50 40
   Adeh_0068 NONE
   Adeh_0069   86678 ..   86694 +  -3.6  -3.13403   AGGCGGCCACCGCGA              GGCTGT AGTGC GCGGCC              TGTTCGTCACCGGCA  45 18
   Adeh_0070 NONE
   Adeh_0071   87993 ..   88017 + -11.5  -2.70932   CTTCGTCTTCTCGGC          GAGCATCGACA GGA TGTCGATGGTC          TGCTTCGCGAGCAGC  57 337
   Adeh_0075 NONE
   Adeh_0076 NONE
   Adeh_0077 NONE
   Adeh_0078   93651 ..   93684 +  -8.1  -3.40403   CTTCAGCTTGCGGCA     CTTCGAGCGCAGCTCC ACG GGGG-TGAGCACGAAG     TTGTCGTCGAGCCAC  58 504
   Adeh_0080   95941 ..   95951 +  -2.4  -3.61398   CGCCCGAGATGCCCG                 CGCC GGT GACG                 TTCTTCACCAGCGCG  54 299
   Adeh_0084  101467 ..  101489 +  -5.5  -2.78463   GGTCTCGACCGCGAG           CCCGTGC AGGAACAGC GCGCGGG           TGTAGTCGCCGCGCT  44 277
   Adeh_0086  106094 ..  106112 +  -3.7  -3.56325   CTGGTCGCAGAGGTG             CTCGACG TCCTT CGACGGG             TTGTGGTTCTGGAGC  51 245
   Adeh_0088  107037 ..  107058 +  -4.3  -2.66316   GGACGTCCGCCGGAT           C-GCGGCGCC GAA GGCGCAGTAG           TCGTATCCTGGCGCC  41 4
   Adeh_0089 NONE
   Adeh_0090 NONE
   Adeh_0091  111011 ..  111052 + -12.1  -3.01712   GCCGGGCGAGTCACC CGCGACGCACGGCGTGACC CGGA GGTCGCGCCTTCCGGCACG  TCTTGCGCGGGCCGC  62 105
   Adeh_0092  111834 ..  111875 +  -8.8  -2.78384   TGAGGCCGTCGATCT CCGGG-GCCTGCTGCGCGTGG CGG CCG-GCG-AGCAGGTGCTCGG TCTCCTCGGCGCGGC  52 238
   Adeh_0096  116522 ..  116533 +  -5.8  -3.53444   CGGTCCCGGCGCCGG                TGCC GGTG GGCA                 TTTGAACGGGGCTGC  54 9
   Adeh_0097  119147 ..  119174 + -11.3  -2.78596   GCGGCGGCCCCCACC        CGTC-CCTCCGC ACGGG GCGGAGGCGGCG        TATGATCCGGGCATG  57 82
   Adeh_0098 NONE
   Adeh_0099  120831 ..  120879 + -20.2  -3.35813   CCCCCGACGAGGCGC GCGCGCGCGCGCAGCGCCGGC-CG GAT CGCGCCGCCGCC-CGCGCGCCCGC TTCCTTGCCCTGCCC  91 57
   Adeh_0100  122285 ..  122312 +  -4.7  -3.61715   GCGGGGGTTCGCAGT        GGATCAGCGGC GCGCCA GCCGCTCGGCC         TTGTTGAACGCGATC  57 122
   Adeh_0102 NONE
   Adeh_0103 NONE
   Adeh_0104  127197 ..  127245 + -15.4  -2.82623   CGGCGGGGCGCGCCG CGCGGAG-CC-GGGGCGCG-CCG GGGCGA CGGTCGCGCCTCAGGGCTTCGCG TCCTTGTCGGCGAGC  68 480
   Adeh_0115  141903 ..  141915 + -10.5  -3.44051   CTTCGCGGCCTTGGC                GGCGG CGA CCGCC                TTCTGGTGCTCGAGC  63 362
   Adeh_0124 NONE
   Adeh_0125 NONE
   Adeh_0126 NONE
   Adeh_0127 NONE
   Adeh_0128  150256 ..  150290 +  -7.1  -2.90496   CGCCGCGCACGGACC    GGCCCT-CCGCCGG-TG TAC CATCCGGCGCCATGGCC    TCCTTTCACGCCCGG  48 68
   Adeh_0129 NONE
   Adeh_0130  153800 ..  153839 + -14.8  -3.32844   GTCGCCCGCCGCCGC  CGCCGAGGCGCCGGGCGC ATTT GCGCGCGGGGCGTCCGCG   TTCTACCGTCCCGCC  72 156
   Adeh_0131 NONE
   Adeh_0132  157056 ..  157072 +  -9.3  -3.40403   GCAGGAAAGCCTGCG              CCCCGCC CCT GGCCGGG              TTATCCTCGCGCCCG  60 126
   Adeh_0133 NONE
   Adeh_0134 NONE
   Adeh_0135 NONE
   Adeh_0136 NONE
   Adeh_0141  166704 ..  166718 +  -3.4  -2.71712   ACGGCGGCGACCCGG               AGGGCT GAG GGCCCG               GTTTGCCCCGCGCCG  41 18
   Adeh_0142 NONE
   Adeh_0143  168668 ..  168687 +  -7.1  -3.31792   CCTCCTCGTCCACCT            TGGCGAG CGCCAC CTCGCCG             TTCTCGGCCTGCTGC  53 388
   Adeh_0146 NONE
   Adeh_0147  171916 ..  171953 + -14.8  -2.94099   AGAAGGAGTAGTCCG   CGCCG-GGCGTTCGGCG CTGGC CGCCGGGCGCGGCGGCG   TATATGGTACGCGCG  69 30
   Adeh_0148 NONE
   Adeh_0149 NONE
   Adeh_0150  173664 ..  173720 +  -4.3  -2.53271   CGCCTTCGCGGCCCT GCTCACCTG-GAGGCTGCTCGGGTGAGC GCGC GCGT-CCCGAG-GGCCACGCTGGTGCGC GTCTTCTGGCGCTGC  41 1
   Adeh_0151 NONE
   Adeh_0152 NONE
   Adeh_0153  176618 ..  176634 + -10.8  -2.53263   CCGCCATATTGACAC              CGCGCG GGGCG CGCGCG              TACCTTGCCCGTCCC  55 120
   Adeh_0154  177880 ..  177912 + -19.8  -2.90496   TGCGCCCCGGCCTCT      CGCGGCCCGTCCGG TCCTT CCGGGCGGGCCGCC      TCGTTTGCGGGGCAC  83 52
   Adeh_0155 NONE
   Adeh_0156 NONE
   Adeh_0157 NONE
   Adeh_0158 NONE
   Adeh_0159  183054 ..  183112 +  -8.5  -2.62184   CGGCCGCGAGGAGCT CCTCTAGCGGGCGCCC-CGCCCCCCGCG TCCC CGAGGGACGCGCGGGCCCCGGTCCGAGG TGCTATACAGCCGCC  48 19
   Adeh_0160 NONE
   Adeh_0161  186063 ..  186090 + -19.8  -4.09685   TCCACCCAGCGTAGC        GCCGCGGCCGCC TCCG GGCGGCCGCTGC         TTTTCCGGGCTACGA 100 522
   Adeh_0162 NONE
   Adeh_0163  188517 ..  188536 +  -4.8  -3.53012   CGTGCGAGCCCCATC            CGCGCGCC GCGC GCCGCCCG             TTTCCGGCCGGGCGC  52 74
   Adeh_0164 NONE
   Adeh_0165 NONE
   Adeh_0167 NONE
   Adeh_0168 NONE
   Adeh_0169  199407 ..  199437 +  -5.2  -3.75024   CTCGAAGCGCAGGTC       CACCTCGCAGGAGG CCG CGTCCGGCACGGTG       TTCTTGGTGGTGCCG  62 438
   Adeh_0171 NONE
   Adeh_0172 NONE
   Adeh_0179 NONE
   Adeh_0180 NONE
   Adeh_0181  211771 ..  211792 +  -7.1  -3.76379   GGATCCGGCGGAAAG           CGGGTGGAC ACCC GCCCCCCCG            TTTCCTACACTGTTC  65 54
   Adeh_0182 NONE
   Adeh_0183 NONE
   Adeh_0184 NONE
   Adeh_0185 NONE
   Adeh_0186 NONE
   Adeh_0187 NONE
   Adeh_0188 NONE
   Adeh_0189 NONE
   Adeh_0190  219750 ..  219766 + -13.7  -3.31144   CGATGCCGCGGTTCA              GCACGCC GAT GGCGTGC              TTCTCGAGGTCGAGG  70 301
   Adeh_0193 NONE
   Adeh_0194  223035 ..  223060 + -12.5  -2.70932   CGCCGGCCGGGTCCA         CGCGGCGCAGCC CGG GGC-GCGCCGGG         TCCTTGCCGAGCGCG  59 342
   Adeh_0197  225544 ..  225557 +  -2.3  -4.15044   GCGCGCGCGAGCTTC               GGCGT CTAC AGGCC                TTTCTTGCGGAGCGC  66 106
   Adeh_0199  226808 ..  226823 +  -4.7  -3.28712   CATGGCGACCCCCGA              TCGAC CTCGAC GTCGA               TTGTACGGCCGGGGC  48 233
   Adeh_0205 NONE
   Adeh_0206 NONE
   Adeh_0207  234532 ..  234545 +  -3.7  -3.01712   CTGAACCTCAAGTGA               GCGCC CGGT GACGC                TGTTCGCCCAGGGCG  43 26
   Adeh_0208  235481 ..  235524 +  -2.9  -3.61398   ACGCGAGCAGCGCGC CCTTGCCGGC-CAGCCCGGC CGCGA GCTGCGCCGCGCCGTTGGGG TTCTTCCCGAGCGCG  55 359
   Adeh_0210  237019 ..  237036 +  -9.1  -3.71378   GCGCGCCGCGATCCC             CGC-CGCG ATC CGCGCGCG             TTTGCGTCTACAATG  66 58
   Adeh_0211 NONE
   Adeh_0212 NONE
   Adeh_0213  240374 ..  240414 +  -7.3  -3.35679   GCACGCGCACGAGCT  CTCGCACCACCGCGCCGGG GTC CTGGGTGTGGTCGAGCGCG  TTGTGCATCCAGGCG  56 300
   Adeh_0218  248712 ..  248746 + -16.3  -2.70932   CGGAGCAGAGGTGAA     GACGGCCCGGTCCGC CACGT GCGGGCCGGGCCGCG     TCGTTCCGGGCGGCA  69 65
   Adeh_0219 NONE
   Adeh_0221  251393 ..  251441 +    -5  -3.16564   CGCGCCGCGCCGGCA GGCAGGCCAGCGTGC-CGGG-GGT GCC GCCGCCCGTGCCCGCCGTCCGCCC TTCCTCCGGTCGAGA  48 112
   Adeh_0222  252478 ..  252489 +  -2.2  -2.62184   GCGTGCTCGCAGGGT                TCAC CGCG GTGG                 TGATGTGCGCCGCCG  39 131
   Adeh_0223 NONE
   Adeh_0225  255939 ..  255951 +  -4.7  -2.51547   GTCGAACTAGCCGCC                CCGGG GCC CCCGC                ATGTTCATCTCCGAC  41 31
   Adeh_0226  259536 ..  259555 +  -7.1  -3.53012   CCTTTCCGCTGGTGA            CGCCG-CG GAGCG CGTCGGCG            TTTCCCGGCGCGGCG  57 445
   Adeh_0228  260442 ..  260473 +  -8.6  -3.51232   GCGCCGGCTGCGCCG      CGCGCGGGC-GTGAG CCC CTCCCCGCTCGCTCG      TTCGTTTCCCGACCC  59 13
   Adeh_0230 NONE
   Adeh_0231  264210 ..  264226 +  -7.9  -2.62616   GGGGAGGGGCTACAC              TGCTCGC ATG GCGCGCA              TCCTCTACGGCGTGG  48 161
   Adeh_0232 NONE
   Adeh_0233 NONE
   Adeh_0234  268470 ..  268507 + -24.1  -2.54098   GCCGGACGCGTTCCC   CGGGCCGGGCGGCGTTG CCTC CGGCGCCGCCCGGGCCG    ATGTTCCTTGAGGCG  93 46
   Adeh_0235  270118 ..  270173 + -13.9  -3.01712   CCTCGGCCTCGTGAT CCGCTAGCGC-T-CC-GCGCCGTCCGGC CCG GCCGGGCGGCGCCGGCGCGCGCCCGCCG TCTTCACCCGGAGAG  67 19
   Adeh_0236 NONE
   Adeh_0237 NONE
   Adeh_0238  278712 ..  278756 + -22.8  -3.09327   ACCTGGGCCTGAGCA CGACCGGAGGGCGCCCGCTT TCCCC GGGCGGGCGCCCTCCGGGCA TCTTCCCTGGCCTGG 100 305
   Adeh_0243  284780 ..  284816 + -17.9  -2.53876   GCCTGCAATCCCGGA    CGCGCCGGCCGCGCG ATGAGGC CGCGCGGCCGTCACG    TCGATTGCAGTGCGG  74 213
   Adeh_0246 NONE
   Adeh_0247 NONE
   Adeh_0248 NONE
   Adeh_0249  293097 ..  293134 +    -9  -2.70932   CGCCCCGCCCCGGAC   CTCGTCGCGCCCGCCCG GGTGA CGCGCCGGCGCG-CGAA   TCCTTGCGCCCCGCG  52 48
   Adeh_0250 NONE
   Adeh_0254  299181 ..  299224 +  -9.6  -3.55487   AGCACACCCTTGCGG GATGGCCAGT-CCG-GGGCG AGGATG CGCCCGCGATGCTGGCCGTC TTCTCCTTCGTCTAC  62 177
   Adeh_0255  299975 ..  300023 + -22.9   -3.0263   TCCTGGGAGACGCCG CCCGGCCCGCGCCCCGCGCAGGC GCT GCCCGCGCGCGGCGCGGGCAGCA TGTTGGCGGGATGAT 100 53
   Adeh_0257 NONE
   Adeh_0258 NONE
   Adeh_0259 NONE
   Adeh_0260 NONE
   Adeh_0261  308519 ..  308530 +  -7.2  -3.32844   GTTACGGCCGCGGTA                GCGG GTCG CCGC                 TTGTCCAGTGGACGA  53 427
   Adeh_0263 NONE
   Adeh_0265  311144 ..  311170 + -10.8  -2.54192   CGGGCGCCCGTCGTA         GGCGACGTGCAG CCG CTGCATGGCGTC         GTTGATCGTCATCTC  56 273
   Adeh_0270 NONE
   Adeh_0271  318171 ..  318198 + -22.8  -4.72272   CAGCCTGAAGCACCC        GGGGAGCCGGCA TTCG TGCCGGCTCCCC         TTTTTCGTGCCCGGC 100 50
   Adeh_0275 NONE
   Adeh_0276 NONE
   Adeh_0277 NONE
   Adeh_0278  325267 ..  325278 +  -3.6  -3.05384   AGGACGAGCCCGACG                GTGC AGGC GCGC                 TTCCCTCCGACCCGG  43 120
   Adeh_0279 NONE
   Adeh_0280 NONE
   Adeh_0281 NONE
   Adeh_0282 NONE
   Adeh_0286 NONE
   Adeh_0287  333595 ..  333613 +  -8.8  -3.29829   ACGGCCGGGGCGCGC             CGATCACG CAC CGTGAACG             TTCTCCGCGCGTCTG  58 10
   Adeh_0288 NONE
   Adeh_0295 NONE
   Adeh_0296 NONE
   Adeh_0297  347590 ..  347647 +   -22  -2.70298   GTCCGCCGCCGCGGC GCCTGA-CGCGGGCCCCCCG-GCGGGCA TCCG TGCCCGCACGCGGTGCCCTCGCTCGGGC CTTCTCCTTCCCGAC  89 20
   Adeh_0299  352464 ..  352522 +  -9.3  -2.57132   ACGCCCTTCTTCACC GTGCCCGCGGCG-GCGGTCGCGGCGGCCG GCA CCGCCTTCGCG-CCGTGCTCGGCGTGCGC CTTGTGGGCCGGGCA  51 383
   Adeh_0301 NONE
   Adeh_0302 NONE
   Adeh_0303  356521 ..  356551 +  -3.1  -2.54896   CACCGCGACGTCGTC      GTGCGACGGCGACC AGGA GATCACCG-CGCTC       TCGGTTCCCTGGGCG  40 275
   Adeh_0305 NONE
   Adeh_0307 NONE
   Adeh_0308 NONE
   Adeh_0310 NONE
   Adeh_0311  363452 ..  363497 +  -7.4  -3.04144   GGCGCGCGCGGGCGC TGACG-CTCCGGC-CCCGCCGG CCGG CCCGCGGGCGCCGGGTACGCCG TCTTCACGGTGCCGG  50 23
   Adeh_0313 NONE
   Adeh_0314  366089 ..  366103 +  -2.1  -2.72991   CCGCGCTCGACCGCG              CC-GGT CTCC ACCAGG               TGCTTCACGGTCTCG  39 499
   Adeh_0316 NONE
   Adeh_0317  369875 ..  369891 +  -3.5  -3.14931   CCGGACGCTCCGCCG              CGCGACC CCG GACCGCG              TTGATCGACCCTGCG  45 55
   Adeh_0318 NONE
   Adeh_0319  371900 ..  371943 + -26.8  -3.14211   GTGATCTTCTAGGCG CGGCGGCGCCCCGGCGGGC TCGCTCC GCCCGCCGG-GCGCCGTCG TTCCTCAGGCGGGCT 100 29
   Adeh_0321  373729 ..  373742 +  -2.3  -3.28712   AGCGGCTGGAGCACG               GGGTC CCGC GACCG                TTCTAGGCCGCCGCC  46 6
   Adeh_0322 NONE
   Adeh_0324 NONE
   Adeh_0327 NONE
   Adeh_0328 NONE
   Adeh_0329 NONE
   Adeh_0330 NONE
   Adeh_0331  390197 ..  390225 +    -3  -3.04263   GGCGTGGCTCGCGCT       GGGCG-CGGCGGG CCTG CTCGTCGGTGCGC        TGTTCAACGTGGCGT  43 69
   Adeh_0332 NONE
   Adeh_0333 NONE
   Adeh_0334 NONE
   Adeh_0335 NONE
   Adeh_0336 NONE
   Adeh_0337 NONE
   Adeh_0338  398577 ..  398619 +  -8.9  -2.71144   TCACGTGACCGCGGC CCCGGCCCGGAGCGCGGTG AGCGC CGCCGCCTTCAGGGCCCGA TGCTTCGACACGCTC  52 33
   Adeh_0340  400337 ..  400363 +  -8.6  -3.66178   GGGTGAGCGCGGGCC         GCGCGCGCTTCG CGA TGAAGCGCGGGG         TTTCGGGTTGAAAGG  63 35
   Adeh_0341 NONE
   Adeh_0343 NONE
   Adeh_0346 NONE
   Adeh_0347  407979 ..  408002 +  -8.8  -2.70932   AGGTGCCGGCGGATC          GCGGCCGCCAC GTC GTC-CGGCCGC          TCGTTCGCGAACGCG  52 49
   Adeh_0349 NONE
   Adeh_0350  410801 ..  410838 +  -5.3  -2.80816   GACCGCGAGCGCCTG   CGGGC-CGTAGGCGAGCG TCG CGCCCACCACCGAGCTCG   TGTCGTGGATGCCGA  45 423
   Adeh_0354 NONE
   Adeh_0355  414980 ..  414998 +  -5.8  -3.50853   GGCGCGGTGAGGAGG             GCGGCGGC GAA GCCGACGG             TTGTGGTTCCGGCCA  54 110
   Adeh_0358 NONE
   Adeh_0359 NONE
   Adeh_0360 NONE
   Adeh_0361  424099 ..  424133 + -12.1   -3.9461   CGACGACCGGACCTG    GTGAGCGGGGGCCCGC GCGC GCGGGCGCCGGCT-AC     TTCTTCTTCGCGAAC  78 22
   Adeh_0367  430493 ..  430545 +  -8.9  -3.31144   CGGCGAGCGCGGCCC GCACCTCGGCGAGCGCGCGCTCG AACGCCG CGAGCGCCTGCTCCACGGCGCGC TTCTCGCGCTCACGC  58 173
   Adeh_0376 NONE
   Adeh_0381  447059 ..  447093 +  -2.7  -2.80443   CCGGCCCGGGCGCTC    CCCAGGACGCGGGAGCC ATC GGC-CCC-CGTCCGCGC    TGTGCTACCCTCTCC  41 46
   Adeh_0382  448411 ..  448421 +  -2.4  -3.18264   CGCCGGAGGCCGCCC                 GCCC CAT GCGC                 TTCGTCGATCCCACC  44 197
   Adeh_0383 NONE
   Adeh_0386  454219 ..  454265 + -14.5  -3.05816   GGACCTTGCAACGTC CGGCGGCCGCCCGCATCGGAT GGGTTTG GTCCGA-GCGGA-GGCCGCCG TTCCATCCACGATCC  67 87
   Adeh_0387 NONE
   Adeh_0388 NONE
   Adeh_0389 NONE
   Adeh_0390  458619 ..  458649 +  -5.3  -2.72144   GTTCACCCACCGTTC      GGACACGCTG-CGT GCTA GCGTCCGCGCGTCC       CTTTCCCGCACCTCG  44 133
   Adeh_0391 NONE
   Adeh_0392 NONE
   Adeh_0393 NONE
   Adeh_0394 NONE
   Adeh_0395  461923 ..  461977 + -19.9  -2.72144   CGCGGTCGCGGCCGT GGCCGGTTGACGCACCGCGCCGG-GC CGCG GCGCCGCCGCGCCGCGTCAGCCGTCC CTTTCCCGGCCCTCC  82 16
   Adeh_0396 NONE
   Adeh_0397 NONE
   Adeh_0398  466138 ..  466187 +  -2.5  -3.53091   AGCGCGAGTCCTACG GGTAGCGC-CCCCGCGCCATTCCG TGG CGCCCGGGCGCGCGGCGATCTACC TTTCCGCCCGCCCGT  50 21
   Adeh_0399 NONE
   Adeh_0400  467869 ..  467908 + -18.7  -2.52623   GCTGCGCGGGGCCCG TGACCTCGCGC--GCCCGC ATGC GCGGGCACGCGCGAGGTCG  ATGTTCTGACGGGGC  78 103
   Adeh_0401 NONE
   Adeh_0402  469830 ..  469853 +  -6.6  -3.25823   GACCTCGCCTGAACG          CCCGCTGTTCC GCC GGCGC-GCGGG          TTGGTCTAGAACCAC  52 29
   Adeh_0403  471452 ..  471470 +  -6.7  -3.33261   GCTGGTCAGGATCAC            CGAGGCGC CGTA GCGC-TCG             TTGTACGCCTTCACG  52 414
   Adeh_0405  473182 ..  473206 + -13.5  -2.82635   ACCAGCCGGAGCTCC          AGCTCGCCGCC GAT GGTGGCGAGCG          TCTCCTCGTCCACGT  63 86
   Adeh_0407 NONE
   Adeh_0408  477343 ..  477374 +   -26  -3.21199   GCACCCTGGAACTGC      GAGAGGCGAGCCGG TCAC CCGGCTCGCCTCTC       TTCACTTCGTCGCTG 100 52
   Adeh_0410 NONE
   Adeh_0411  482074 ..  482084 +  -4.6  -3.24021   AGACGGTCCGCGGCA                 TCGG CTA CCGG                 TTCAATGTTTGAACG  48 3
   Adeh_0413 NONE
   Adeh_0414 NONE
   Adeh_0415  488873 ..  488904 + -24.4  -2.52543   CACGCCCCACCTCTC      GCGCGGCGGCCGGG GCGA CCGGGCCGCCGCGC       TCCGTTCGAGGGGCT  93 50
   Adeh_0425  505413 ..  505468 + -18.7  -2.70932   GGAGATCGAGGACCT GGGCGGCGCGCGCTGACCCGCGCCG CCCGGA CGGGGCGGGCCCGCCCGCGACGCCG TCGTTGACAGCCGCG  79 10
   Adeh_0426 NONE
   Adeh_0427  507666 ..  507676 +  -2.4  -3.41051   TCTGCGCCACCGTGA                 GCAC GAA GCGC                 TTCTCGTCCGCGTCG  48 275
   Adeh_0430  511005 ..  511063 +  -4.4  -3.05844   GGCCAGCACCCGGCA CCGCGTGGCGC-TCG-CCGCGAGC-GGCG CGCT CGCCAGCACGTAGTCGATGCGCCAGCCGA TGTTCCGCTGGCGCA  45 58
   Adeh_0432  513964 ..  513994 +  -9.7  -2.87132   GATGCGTTGAGCGAG      CCGGGACCCCGAGTC ACC GACCCGG-G-CCCGG      TGTCTGGCAGAGGAC  53 114
   Adeh_0435  520244 ..  520272 +  -5.7  -2.73364   TGCGGACGTCCACGA        GCTGCGGCGCCGG GCG CCCGCGCAGCCGA        TCGTTCAGCTCGACG  44 319
   Adeh_0437 NONE
   Adeh_0438 NONE
   Adeh_0439 NONE
   Adeh_0440 NONE
   Adeh_0441 NONE
   Adeh_0442 NONE
   Adeh_0444  528352 ..  528398 + -15.6  -3.40403   GGCGCCGCGCCAGCG GGAGCGGCTCGCCGCCCTGCGC CTC GCGCGCGGCCGGGAGCAGCACC TTCTCCTCCAGCGCG  74 359
   Adeh_0450  533666 ..  533698 +  -6.1  -3.31461   CCGGAGTCACGGGCG      TTCCTGCGCGGGCTG CTG TAACCCTCGCGGGGG      TTCTGAGGGTCGATA  52 5
   Adeh_0451  535228 ..  535256 + -13.8  -2.70932   CGCGCGCCGAGAGGT       CGAG-CGCCGCGG CGAG CCGCGGCGCCGCG        TAGTTGGAGGCGCCG  64 485
   Adeh_0454  537726 ..  537745 +  -4.2  -3.53811   GTGCCGGAGCAACGT            CCCG-GTGT CGG ACTCGCGGG            TTTCACCCCGCTGAC  52 113
   Adeh_0455  539311 ..  539352 +  -7.8  -3.41602   CGCGCCGAGGTGCCG CCGTGAGCG-CGGCCGCGC TGCAC GAGCGCCCGCCGCTCCCGC TTCTGCTCCGCTGGC  58 20
   Adeh_0456 NONE
   Adeh_0457  542162 ..  542182 +  -3.2  -3.14132   CGGGCCACGCACGGC            TGCCTCGA GTACG TCGATGCG            TTCCTCGCCACCGAA  45 254
   Adeh_0459  543493 ..  543518 +  -3.9  -3.61178   GATTGAGGCTATGAG         CACGGCATGGGC GGC GTCCG-GCGGTG         TTTCAGGTCGATGAG  57 35
   Adeh_0462  545738 ..  545754 + -13.7  -3.34398   GGCGAGCGGGCGTTC              CCGACCG CAT CGGTCGG              TGTTTGACGCGGCGA  72 245
   Adeh_0463 NONE
   Adeh_0464  550703 ..  550740 + -22.7   -3.5393   TTCCCACGCCGAGGT   CCCCGGGACCCCGCCTC GCCC GAGGCGGGGTCCCGCCG    TTTCCGGCCGGTCCT 100 48
   Adeh_0466  552338 ..  552371 +  -8.1  -2.78216   GTAGGCGCCCGGGGT     CGCCTCGCTGGT-CAC CGA GTGCGCCATCGAGTCG     TCGTTGATGACGGTG  49 358
   Adeh_0469  556661 ..  556701 + -11.1  -2.62983   TCCGGACGCCGGCGA CCTCGT-CCCGCGGCGGCG CTGAT CGCC-TCGCGGGCGCGTGG TAATCTCGCGCTCCC  56 4
   Adeh_0470  558157 ..  558188 +   -10  -2.82635   ATCGCCGGCGTCGTG      CGCGTGCGCGTGGG TCGT CCCGTCCGCGTGCG       TGTGCTCGTGGCCGT  56 167
   Adeh_0483  573070 ..  573125 +  -9.8  -2.90075   GCGGCCGTCGTCCCA CCGCAGCGACG-CGCTCGCGCGCAG CGGCGGGAT CT-CG-GCGAGCGGCGTCCCGGCGG TCTCGTTGCGGGCCC  56 362
   Adeh_0489  583083 ..  583105 +  -6.9  -3.18264   ACCGGCCGATCACCG           GAGGGTTGC GGCTG GCAGCCCCC           TTGCTACATGGACCG  51 138
   Adeh_0490 NONE
   Adeh_0491  584876 ..  584893 +    -7  -3.05463   CGGATCGCTCCTTCG             GGCCTA CCCGGA TAGGCC              TTGCCTCGGCCGGGT  50 110
   Adeh_0492  585391 ..  585420 +  -6.3  -2.79183   TCATCCCGATCCGCT       CGTAGCGCGCGGGC GCG GCCCGC-TACTCCG       TGTCGTGCACGTGGA  46 21
   Adeh_0498 NONE
   Adeh_0499  590026 ..  590078 +  -4.5  -3.27022   GTACCATCCGGTACA CCCG-GCGGCGCTCCGGGCGGCGC AAGTCC GCGAGATCCGGTGCGGCACGCGGG TTGCTCTGGCATCGG  48 72
   Adeh_0500  590912 ..  590949 + -18.3  -2.71712   CGCGCTCGCGGCCGG   CGCGGACGCCGGCGAGC ACCT GCTCGCCGGCGCACGCC    ATTTCCGCGAGGGCC  76 84
   Adeh_0501 NONE
   Adeh_0502 NONE
   Adeh_0503 NONE
   Adeh_0504  595592 ..  595647 +  -3.1  -3.53012   GGACGCTCAGGGTGA GCGGGCG--CGCCAGCGGCGCGGA-CCC CAG GGACTACCCGCCGCTCGTGGTCGCCGGC TTTGCGCCGAGCAGC  51 159
   Adeh_0507 NONE
   Adeh_0508 NONE
   Adeh_0509  601321 ..  601343 +  -6.2  -3.14132   GGATCGCGAGCGGGC           GCCCGTGC GCCCACG GCACGGCC           TTCCTCGGCCAGGGC  50 127
   Adeh_0510  602045 ..  602089 +  -2.5  -3.01791   CGTCGAGGTGGACCT CCTCGAAGCTGGCGGTCGCGC CCA GCGTCAGCGCCGGGATCATGG TGTTGAGGAGCGCGT  42 137
   Adeh_0513  604528 ..  604546 +  -2.2  -2.57931   GCGCGAGCAGCAGCG             GGGTGGCG ACG CGGCGGCC             GTTCTCGACCGTGAG  39 363
   Adeh_0515  606046 ..  606074 +  -3.7  -3.61398   CGATCTGGATCGACT        TGCGGACGTTGGC CGC GTCGAGGTTCGCC        TTGTTCCGCCCGCCG  55 432
   Adeh_0519 NONE
   Adeh_0520 NONE
   Adeh_0523 NONE
   Adeh_0524 NONE
   Adeh_0525 NONE
   Adeh_0526  618603 ..  618629 +  -6.5  -2.78384   AGCAGGAGGCCCGCG        CC-TGCGGGCCG CTCC CGGCCTGAACGG         TCTCGTCCCGAGACC  46 3
   Adeh_0527 NONE
   Adeh_0528  620076 ..  620100 + -11.3  -2.78384   ACCGCTCACATGGAC          GGCAGCGCCGC CAT GCGCCGCTGCA          TCTCCTCCGGCGAGA  57 40
   Adeh_0532  624211 ..  624269 +   -13  -2.62184   GCCCCGGCCGCCCCG CCGCCGCCCGGTGACCGGC-CGCGCGCCG CGCC CGGCCCGCCTGCCC--CGCCGGGCGGCGA TGGTGTAGAACGGAC  60 12
   Adeh_0533  625921 ..  625949 +  -3.9  -3.44051   AGGCGCGTCGCATCA       CGTAGCCGC-CGA AGATC TTGCGCGGC-ACG       TTCTCCTGCTCCGGG  51 438
   Adeh_0535  627459 ..  627477 + -11.6  -3.61398   CGGAGGCGCGCCGGC             CGCGGGCG TGA CGCGCGCG             TTCTTGCGCGGGCCC  71 44
   Adeh_0536  628504 ..  628520 +  -5.8  -2.78816   GCGGTCCAGCCGGCG             CGC-GGC CACC GCCAGCG              TCTGGTCCCAGGTCA  44 189
   Adeh_0540 NONE
   Adeh_0541 NONE
   Adeh_0543  633662 ..  633681 + -10.6  -2.91264   CCCCTCGCTCGCTCC            CCCGCGCC GCCG GGCCCGGG             TGTATGGATCGCCGG  56 47
   Adeh_0544  635289 ..  635303 +  -2.7  -3.33737   GGGGATCTGGCGCGC               GCGCC CGCCC GGCGA               TTGTACGAATTCATG  48 418
   Adeh_0546  636355 ..  636367 +  -4.7  -2.70932   GTAGTCCATGAAGAA                CAGCG CCA CGCGG                TCGTTCCGCGCGAGG  42 250
   Adeh_0549 NONE
   Adeh_0552  642117 ..  642139 +  -4.6  -3.90112   AGGGGCCGGCTCGAC           GCCCTGCGCC CGC GGCGCTCGAC           TTTCGTTGCGACGCC  63 140
   Adeh_0553  643828 ..  643848 +  -2.3  -3.21416   ACGCCGGCGCCCAGC            GGGACCGGC CAG GCCGGGACG            TTGGTGGTGAGCGTC  46 459
   Adeh_0558 NONE
   Adeh_0559  646728 ..  646777 +  -6.2  -4.15044   AGCCCGGGCCGAGGG CGCCGCCGG--CGCGCTGACGGTC CGCT GCCCGCCAGCACGGACCCGCGCCG TTTCTTCGCGCGCAG  72 9
   Adeh_0561  650006 ..  650022 +  -4.3  -3.35813   TTCCGCCCACGAGTG              CGTCCAC GAG GTGTGCG              TTCGTTGCCCTGGCG  51 145
   Adeh_0567  660553 ..  660571 +  -4.4  -3.18582   GTTCCCTGACGAAGG             CCCTGCGC CCC GCTCATGG             TTCGTCCCTCGACTC  46 32
   Adeh_0570 NONE
   Adeh_0571 NONE
   Adeh_0572 NONE
   Adeh_0573 NONE
   Adeh_0578 NONE
   Adeh_0580 NONE
   Adeh_0581 NONE
   Adeh_0582  677098 ..  677128 +  -6.8  -3.28712   GCGGGCGCCGAGCTC      GG-CCGCCGCCTC CTGCGC GAGGCGCTGGTCC       TTCTCGGCGAGCGCG  53 170
   Adeh_0584  679444 ..  679458 +  -7.1  -2.62983   GCACGTTGCCGGAGA               GCGTG GCCCG CACGC               TGCTGTCCAGGTGGA  46 247
   Adeh_0589 NONE
   Adeh_0592 NONE
   Adeh_0593 NONE
   Adeh_0594 NONE
   Adeh_0595 NONE
   Adeh_0597 NONE
   Adeh_0598 NONE
   Adeh_0599  695200 ..  695216 + -11.5  -2.73681   GCCCGGGCAGCAGCC              GGTCGCC GTC GGCGGCC              TCCTTCACCTCGATG  57 401
   Adeh_0607 NONE
   Adeh_0608  702945 ..  702960 +  -4.6   -3.9461   GAACAGCACCTTGAT              CGACCG GAAC CGCTCG               TTCTTCTTCACGAAG  63 161
   Adeh_0610 NONE
   Adeh_0611 NONE
   Adeh_0612 NONE
   Adeh_0613 NONE
   Adeh_0614 NONE
   Adeh_0615 NONE
   Adeh_0616  710943 ..  710957 +  -6.4  -2.78384   ACATGGTGGACGAGC               TGGTCG AGT CGATCA               TCTGGTGAACGCCCG  46 3
   Adeh_0617 NONE
   Adeh_0618  713194 ..  713208 +    -7  -3.14132   GGTGTCGGCGTTCCT               CGCACG GGC CGGGCG               TTGATGGCGCCGCCG  51 7
   Adeh_0619 NONE
   Adeh_0620  714057 ..  714115 +  -2.4  -3.06492   GCGCGGGCGAACGGC CC-GCACGCGCGCGCGATTGACGCCGCCGG CCC CCGGCCCTATGAA-CG-GCG-GCGTGCAGG TCTTCCGCTCCCTCG  42 61
   Adeh_0621  715129 ..  715147 +  -5.2  -3.34895   TCTCCTTGCAAATCG             CGGGCT TCGACCT GGCCCG             TTCCTTGACCCTCCC  52 86
   Adeh_0622 NONE
   Adeh_0623  718086 ..  718113 +  -6.1  -2.56596   GGATTCGACCCGATC        CCACCCCCGCG CTAGGA TGCGGGGGCCG         TCGCTTCGTGAGGAG  45 48
   Adeh_0624 NONE
   Adeh_0625 NONE
   Adeh_0626  722828 ..  722870 +  -6.1  -3.39327   GTAGATGTCGCCGAG GGTGGACGTGCCCGACGAG GTCCG CTCGTCGGCCCAGTACACG TTGTACGTGTAGCCG  54 479
   Adeh_0636 NONE
   Adeh_0637 NONE
   Adeh_0638 NONE
   Adeh_0639 NONE
   Adeh_0640  739975 ..  739998 + -17.4  -2.78596   AGCCGCTCGAGACGG          GGCGCGGGTG CGTT CGCCCGCGCC           TCTCGTGAAGGGATC  72 83
   Adeh_0641 NONE
   Adeh_0642 NONE
   Adeh_0643 NONE
   Adeh_0644 NONE
   Adeh_0645 NONE
   Adeh_0646  746216 ..  746234 +  -3.1  -4.09685   GTCTCCGCGGGTCCG            GGGCC-TG AAAT CACGGCTC             TTTTCGGCCGTGGAG  63 109
   Adeh_0647  746627 ..  746679 +  -4.7  -3.75332   AGCTGTAGCCGCGCG GGCGAGCGCACGCCGGCCGGTGCGCC GGGC GTCGC-CCTGC-GGCGGG-GCTCATC TTTCACTTCCGACAT  60 33
   Adeh_0648 NONE
   Adeh_0649  747862 ..  747899 +    -2  -3.02144   TTCGGCGAGCCGCTG  TTCCG-CATCGTCGCGGGC TAG GCCCG-GA-GAGGCCGGCA  TGTTCAAGAAGGTCC  42 5
   Adeh_0650  749366 ..  749378 +  -6.9  -3.01712   ATTCCTGCGTCACTT                CGCGG GAT TCGCG                TCTTGACCGCCCCCC  50 110
   Adeh_0651 NONE
   Adeh_0652  753123 ..  753154 +  -7.8  -3.33696   CACCGCGCCGCCGCC      GGCG-CGGCCGGGCC CCC GGCGCGGCCCACGCG      TTCCTTGGCGCCGCG  58 84
   Adeh_0653 NONE
   Adeh_0654  760409 ..  760435 +  -7.2  -3.75153   CGTTCGACGTAGTTG        GGCGCGGCTCG CAAACT CG-GCCGCGCG         TTTCGCTTCGCGGCG  65 243
   Adeh_0663 NONE
   Adeh_0664 NONE
   Adeh_0665 NONE
   Adeh_0666  771171 ..  771205 +  -8.5  -2.90075   CCGCGCCCCGGGCGC    CGGCGCGGGG-GGC TGACCGGT GCCGCTCCGCCCCG     TCTACTTCACGCGAC  51 10
   Adeh_0667 NONE
   Adeh_0668 NONE
   Adeh_0669  774616 ..  774655 +  -7.7  -3.11732   CAGCGGTGTCGTGGT  CCGGGTCGGCGCCGCACG CAGAA CGTGCACC-CCGGCGCGG  TTGCATGGCTTTCGC  51 97
   Adeh_0670  776512 ..  776545 + -13.7  -2.70143   CGCAGCGCGCGGAAG     CCGGCGCGCGCGAGC ACGT GCTCGAGCGCCGCGG      TGGTCTCCTTGCCGT  64 169
   Adeh_0675 NONE
   Adeh_0691 NONE
   Adeh_0692  805629 ..  805639 +  -2.4  -3.27298   CGCCCCGGCGCCCAC                 GGCG TTC CGCA                 TTCCTCGTTGCCCGC  46 66
   Adeh_0693 NONE
   Adeh_0694  808068 ..  808103 + -10.3  -2.73875   GGCTCCGCCCCGGGG    GGACGCG-GGTGCGGG CTCGA CCCGCGCCGCGCGCCG    TGCTATTCAGCCCGG  54 62
   Adeh_0695 NONE
   Adeh_0696 NONE
   Adeh_0697 NONE
   Adeh_0698  815505 ..  815525 + -10.4  -3.77196   ACGCCCCCGGTCGCC           GCCGGCGCG TAAC CGCG-CGGC            TTTGCTCGGTGGTGG  72 14
   Adeh_0708 NONE
   Adeh_0709  825130 ..  825146 +  -3.5  -2.57795   CCTGGGCGAGTGAGA              GCGGGGC GCG GCCGAGC              TCAGTTGATGCTCGC  40 28
   Adeh_0712 NONE
   Adeh_0713 NONE
   Adeh_0714 NONE
   Adeh_0715 NONE
   Adeh_0716  831528 ..  831570 +  -5.2  -3.28712   CGTGCTCTACGTCGT GCGCCAGACCGGCCCGGCGT GTC ACACCGGGACGCGCAGCTGC TTCTCGGAGAGAGAG  50 297
   Adeh_0718 NONE
   Adeh_0719 NONE
   Adeh_0720 NONE
   Adeh_0721 NONE
   Adeh_0722  838027 ..  838041 + -11.4  -3.14132   GCGAAGGCCGTCCTC               GCGGAG CTG CTCCGC               TTCATCGCCGCGAAC  61 46
   Adeh_0723 NONE
   Adeh_0724  839770 ..  839797 + -20.6  -3.50853   CCCCGAGACGCGAAA        CGGCAGGTCCCG CGCG CGGGGCCTGCCG         TTCTCGTTCCGGCGC  93 51
   Adeh_0728 NONE
   Adeh_0731 NONE
   Adeh_0732  851168 ..  851184 +  -7.9  -2.79183   GAAAGGTACGCTCCG              CGCGTGG CGG CCACGCC              TGTCCTGACGATCGC  49 168
   Adeh_0733  852099 ..  852113 +  -9.2  -2.59431   ACTGGCGTTCATCCT               GCGGCG TCG CGTCGC               TAGCTTCTCGGGCGC  51 159
   Adeh_0734  853213 ..  853266 + -20.4  -3.02144   ACCCGGCGAAGAGCT GCCCGGTCAGCG-TC-GCG-CCGTCGC GCA GCGGCGGACGCCGATCGCGGATCGGGC TGTTGAGGCGCGTGC  84 162
   Adeh_0736 NONE
   Adeh_0738 NONE
   Adeh_0739 NONE
   Adeh_0740  860402 ..  860418 +  -2.1  -2.79796   CGCGCGCTCGCCGCA              CGGCCGA GGA TCCGCCC              TGTCCTGCCGTGGCG  39 50
   Adeh_0741 NONE
   Adeh_0742  862164 ..  862189 +   -14  -2.79183   ATCCGGACCGTGCTC         CCCGCACGCG ATGGCG TGCGTGCGGG          TGTCGTAGAAGTGGA  64 233
   Adeh_0743  864385 ..  864422 +  -5.3  -2.72344   TCGCGTAGATCACGT   CGGCCTCGAGCTCGTCG GCCT CGATGCGTCCGCCGCCG    TGCTTGCGCATGCCG  44 195
   Adeh_0746  867250 ..  867292 + -14.8  -3.02511   TCCTCGGCGGTCCCG GGCCCGGCT-CCCGGGGCC GGCGCG GGCGTCGGGGAGGCGGGCC TCTTGCCGAGCTCGC  69 81
   Adeh_0755 NONE
   Adeh_0756  876816 ..  876867 +  -3.4  -2.62184   GCCACCCGCGTGCCG CTCACGTGCTCCGCGGCCGCGAGGC GCT GCGCCGCCACCGTGC-GCAGGTGGG TGGTGTGCGCGCAGC  40 387
   Adeh_0758  878037 ..  878088 +  -4.2  -3.29144   GACCACCGTGAGGAA CGTGGTCG-AGGGGTGGAGCAGCAG CTC CAGCATCTTCGCGTCGGCGACCACG TTGTAGGGCGCCTGC  48 463
   Adeh_0761 NONE
   Adeh_0762 NONE
   Adeh_0763  882249 ..  882269 +    -6  -3.26722   CCGACGACAGCCCCT            CGAGCGGC CGCTC GCCGTGCG            TGTTCTCGGTCTCGA  52 271
   Adeh_0765  883135 ..  883172 + -24.3  -3.72576   GCGATCCTGCTGCGA   CGACCCGATGCGC-CCCC ATT GGGGAGTGCATCGGGTCG   TTTCGTCCCCACCGA 100 69
   Adeh_0766 NONE
   Adeh_0767 NONE
   Adeh_0769  887665 ..  887707 +  -9.7  -2.70932   GCCCGGCGCGTGGAA GGTGAGCGCGCTCTTCGCC ATCGC GGCGAGGAACGTGCGCGCG TGCTTCGCCCGGCGC  52 434
   Adeh_0773 NONE
   Adeh_0774  893680 ..  893719 + -10.4  -3.37344   CGGCCGGCAATTGCC  CGACCGGGGGGGCCGGCG TCCA CGGCGGCGCCACCGGGCA   TTGCTTACATCGGAG  63 124
   Adeh_0775 NONE
   Adeh_0776  894766 ..  894787 +  -2.1  -2.57132   ACGCGCGGCGCCCGT           GACCGGCTC ATCC GGGCGGATC            CTTGTCGCGGCCGCG  39 24
   Adeh_0777  896030 ..  896083 +  -5.2  -2.62983   CGGCGAGCCGCAGGC GCG-CGCCGCGCTCCGGCATCGCG CCGGCCAC CGCGATGACC-AGCCCGGCGACGG TGGTGTAGCCCTCGC  43 218
   Adeh_0779  898589 ..  898627 + -16.6  -3.09655   CGGGTGCGTCCGCCG   CTCCCCCTCCTCCCGTCC AGG GAGCGGGAGGAGGGGGCC   TCTCTCTCTCTCTCA  76 62
   Adeh_0781 NONE
   Adeh_0782  904019 ..  904068 +  -4.2  -3.65046   GCCGCCCCTGGCCGA CCAGCTCGCGCAGCGCCAGCGCGTC GCG GACG-GC-GTCGCCGCG-GAGGTCG TTGTTGAAGTAGACC  57 88
   Adeh_0788  911388 ..  911416 + -21.8  -4.30719   GTCCGGAAGCACGAA        GCCCCTGCCGTC GCGAG GACGGCAGGGGC        TTTCTTCTGACGGGG 100 55
   Adeh_0791 NONE
   Adeh_0795 NONE
   Adeh_0796 NONE
   Adeh_0797 NONE
   Adeh_0798 NONE
   Adeh_0799 NONE
   Adeh_0800 NONE
   Adeh_0801 NONE
   Adeh_0802 NONE
   Adeh_0803 NONE
   Adeh_0804 NONE
   Adeh_0805 NONE
   Adeh_0806  931327 ..  931349 +  -2.7  -2.78384   TCCCGCGCCGCTCGC          GATCCG-ACG GGGG CGTTCGCATC           TCTGATGCGGCGCCC  39 76
   Adeh_0807 NONE
   Adeh_0808 NONE
   Adeh_0809 NONE
   Adeh_0810  938113 ..  938139 +  -2.1  -3.05844   CGTGGATCACGTGGC        GCGCCGCGAGGC GGAA GCC-CGGGGTGA         TCTTCGCCTCGCCGG  42 297
   Adeh_0812  940315 ..  940332 +  -2.6  -3.51825   GCCCCGTAGACGAGC             CAGGTC ACGAGC GACCAG              TTCTCCTTCGGATCC  50 309
   Adeh_0815  943671 ..  943710 +  -9.8  -3.28924   GGCGAAGCGGGCCTC  GCCGCC-GGGCAGGTCGCG CAG CACGCACTGCCCGGGCGCC  TTGTCCGGGCGGATG  61 50
   Adeh_0817 NONE
   Adeh_0818  951438 ..  951451 +  -5.9  -3.40403   TCGCGCTGACCACCT               GGCCG GTCG CGGTC                TTCTGCTCGCCCGCC  54 317
   Adeh_0827 NONE
   Adeh_0828  964014 ..  964047 +   -21  -3.81951   AGGGGGTTCTCCTCG     CCCCGCTCGCCCGC GCTCCA GCGGGTGGGCGGGG      TTTCGTCGTCTCCGG  95 52
   Adeh_0829  966754 ..  966799 + -15.4   -2.8474   CCGCACCGGCTTCTC GCGGCGGGCGCGCGCGTTGCGCG CCT CG-GCCTCG-GCGCGC-CGCCGC TCCTTCTCGCTCACC  68 294
   Adeh_0835 NONE
   Adeh_0836  975662 ..  975675 +  -3.7  -4.11394   CCACCTAGGGTGGAC               GCCCC ATCC GGAGC                TTTTCGGGATCGAAT  63 62
   Adeh_0837  976606 ..  976638 + -20.6  -2.83449   CGGCCTCGAAGCGCT     CG-CGGGCGCGGTCC TCCG GGGCCGCGCCCGTCG      TCGTTCTCGACGTCT  85 50
   Adeh_0838 NONE
   Adeh_0841  980857 ..  980867 +  -4.6  -3.14848   CTCTACGGCCGGATA                 CCTC GTC GGGG                 CTTTTCCTGGCCCGA  46 42
   Adeh_0842 NONE
   Adeh_0843 NONE
   Adeh_0844 NONE
   Adeh_0845 NONE
   Adeh_0846  986335 ..  986357 +  -3.2  -2.62616   GCGTGACCGCGCCCC           GCCGCCTCGC CCA GGGAGTCGCC           TCGTGTCGGAGCTGA  40 35
   Adeh_0847 NONE
   Adeh_0848  987736 ..  987776 +  -9.6  -3.73224   CGCGGCCCGGACGGT CTCG-GCGCG-GCCGCCCTG CTG CGGGGCGCCGCTCGCGCGGG TTTCGTCGAAGCTCA  66 350
   Adeh_0851 NONE
   Adeh_0853  992599 ..  992634 +  -2.4  -3.13403   CCATCCGCACGCCGA    TCTCGCGGGTC-CGCTC GGT GACCGAGACCAGCATGA    TGTTCATCACGCCGA  44 334
   Adeh_0857  996263 ..  996319 + -17.3  -2.62184   TGCTGTGACCGCGCG GCGCGG-CGC-CGCGGCCCCGGCCGGGCG TGG CGCGCGGC-GGGGCGGCGCGCGATCG-GC TGGTGTGGGCGCGGC  71 33
   Adeh_0858  997240 ..  997265 +  -3.2  -4.13767   GGCCCGGGTTGCGTT         CGCGCGCCTGA GGCGA TC-GTCGTGCG         TTTTACGATGGGCGA  63 388
   Adeh_0859  998780 ..  998807 +  -3.9  -3.99374   CGCGGCGTTGAACGG        GCCGGCGGGCG CGTCCA CGGGCGGCGGC         TTCTTCTTGCTCACG  63 389
   Adeh_0863 1002643 .. 1002700 +   -16  -2.85351   CGGTAGCGCCCGCCC GCGCGCCCGGCCGGCGCGGCGCGCCGG CCGCT CCGCCGCGCCGCGGCGGGGATGCG-GC TATGATGTCCCGCCG  71 35
   Adeh_0864 NONE
   Adeh_0866 1006301 .. 1006340 +    -7  -2.82529   GGCAGTGAAGCTGGC  CCCCGGCGGATCCCCAGGC CCG GCCTGGGTGTG-GCTGCGG  TAATTCGTCCTTCTC  48 33
   Adeh_0867 NONE
   Adeh_0868 NONE
   Adeh_0869 NONE
   Adeh_0872 NONE
   Adeh_0873 1013251 .. 1013268 +  -9.8  -3.04144   GGCGGGCGGCTCAAC             CGCCGG CGCCTC CCGGCG              TCTTCCAGCTCCGGA  57 43
   Adeh_0874 NONE
   Adeh_0875 NONE
   Adeh_0876 NONE
   Adeh_0877 1017490 .. 1017544 + -15.6  -3.04144   CGGCGCCCGCCCGTC CGGCCCCGCGCGGTGCCCCGCGCGCT GCCCG ACCGCGCCGAGC-CCGCGCGCG-CCG TCTTGCGCGTGCGGC  69 245
   Adeh_0879 1018710 .. 1018749 +  -9.9  -2.79796   GCTCGCGAGCCGGAG GGC-GATC-CCGGCCCGCG CCGC CGCGCGCCGGCGGCCCGCC  TCTGCTAGCATCCGG  54 42
   Adeh_0880 NONE
   Adeh_0881 1020263 .. 1020317 +    -6  -2.66316   CGCCCGCCCCGCCGC CGGCGAGGTGGGCGGGCGCCGCGACG GAG CGTGCCGGGGCTCGCCGCCGTCTCCA TCCTCTCGTGCGGGG  45 46
   Adeh_0882 NONE
   Adeh_0884 1024199 .. 1024212 +  -3.7  -3.55071   AGGTGGCCGAACCCC               GCCGG GGGG CCGAC                TTTGCGGCAATGTGC  51 114
   Adeh_0885 1024923 .. 1024941 +  -4.5  -3.14132   CTCGAAAGCCTCCAT             CGGGATG CGTGC CATCCGG             TTCCTCCGGCGCCAA  46 285
   Adeh_0887 1026326 .. 1026363 + -16.9  -3.15861   CGGGCCTCCCCGCAA   AGACGAAGGGCCCGGCG TCGC CGCCGGGCCCTTCGAGA    TTGGTGGAGCTGATC  76 55
   Adeh_0888 1028807 .. 1028854 +  -8.4  -3.53811   CGCGCGCCTCGCCGG CGGGAACTGATCG-GGGCGCCT CCTCGC AGGCGCCCGCGATC-GCGCCGG TTTCGGCGCGCTCGA  59 16
   Adeh_0889 NONE
   Adeh_0890 1031209 .. 1031252 + -15.3  -3.62046   GGTAGCCCACGCCCG GCTCG-GTCACGAGCAGGCGC GGGC GCGCCGGCTCG-GCCTCGAGC TTCTTCCGGAGCTCG  80 73
   Adeh_0896 1040894 .. 1040904 +  -8.2  -2.53382   CCGGCACGGAATTCG                 CGCC TCG GGCG                 TGCGTTCCCCCTGCT  48 236
   Adeh_0897 NONE
   Adeh_0903 1047332 .. 1047364 +  -5.4  -2.53876   GTGTCGCTGGGCGGG     GCGCGCG-GCGGGCG GTAG CATCCGCGCATGCGC      TCCGTTCCCGTCGAG  43 8
   Adeh_0904 NONE
   Adeh_0905 NONE
   Adeh_0906 1050650 .. 1050684 +  -2.1  -2.75481   CGTCGTCGGGGTGGA    GCTCCACCAC-CGA CTCGGCGT TCGCGTGGCGCAGC     TCCTTGCAGTTCCGG  39 503
   Adeh_0912 1060057 .. 1060109 + -18.2  -3.05384   TGGTCACGCCGTAGC CGTGCCCGCGCCGCCGGCGCCGGCC TCCG GGCC-GCGCCGGCGGCGCCTTCCCC TTCGCTCCAACCGCC  78 27
   Adeh_0913 NONE
   Adeh_0914 1061493 .. 1061506 +  -3.7  -3.62046   GCAGGTCCACCCGCA               CGGCG CGCT CGCCC                TTCTTCACCACCTCG  55 235
   Adeh_0925 1074307 .. 1074325 +  -2.2  -2.82516   TCGTCCACGCCGGCG             CGCCGCGC CCA GTCCAGCG             TCTGCTCGTAGGCGC  41 129
   Adeh_0930 1079414 .. 1079431 +  -2.6  -2.70932   ACGGGCGAGGCCTTC             CTCGCC ACCAGC GTCGAG              TCCTTCAGGCCGGGG  39 427
   Adeh_0932 NONE
   Adeh_0933 1081363 .. 1081373 +  -8.2  -3.05844   GGGCTCGCTGTCGAT                 GCGC GCC GCGC                 TGTTCGGCTAGGCGG  52 4
   Adeh_0935 NONE
   Adeh_0936 NONE
   Adeh_0937 1086060 .. 1086072 +  -7.7  -3.07113   CCACCATCTCGGTCG                CACGA TCC TCGTG                TTCCATCCCGTCCTC  51 331
   Adeh_0939 NONE
   Adeh_0940 1088921 .. 1088976 +  -5.3   -3.6968   AGTAGAAGAACGGCA GGTGGGAGTAGACGACGTCGGCGC-CCG CCA TGGCGCGCCC-CGCCGCCTCC-CCCATC TTGTTGGCGTTGTCC  58 292
   Adeh_0949 1099690 .. 1099747 +  -4.8  -3.61398   GTAGCGCCGGGGGTC GAGCCGCA--T-GCGCTGGCCGAACGCCC TCC GCTCGCTCCGCCAGCGCGACCTGCGGCTG TTCTTCGCCGGCCAG  57 37
   Adeh_0950 1100973 .. 1100993 +    -4  -2.79915   GGTCCCGCGCGCCCG           GCGCTGGAC GCCG GTTCAG-GC            TGTGCTACGGTGCCT  42 57
   Adeh_0951 NONE
   Adeh_0952 NONE
   Adeh_0953 1103175 .. 1103189 +  -5.6  -2.66316   GCGACCGCTCCGGCG               GCAAGC AGG GCTCGC               TGGTCTGATCCCGGG  43 3
   Adeh_0955 1105193 .. 1105238 + -24.8  -3.57263   GCCGCACGCGTTGGG GCGCTTCCGCCCGG-GCCGCGC CACC GCGCGGCGCCGGGCGGTA-CGC TTTCCGGGTGGACCT 100 52
   Adeh_0956 1106412 .. 1106425 +  -3.7  -3.28712   TCGACACCACGCCGA               GGACG TCGC CGGCC                TTCTCCACGAAGCCC  47 160
   Adeh_0958 NONE
   Adeh_0959 1108112 .. 1108144 +  -6.7  -2.62263   CCACCTGCTCCTTCG      CCCAGCGGACGCCGT CCT GCAGCGACCGGCGGG      TCGTGTCGAGCGGCT  45 519
   Adeh_0964 1112112 .. 1112161 +  -6.2  -3.61398   CGGTGAGCGCGTCGC GGTGCTTCGGGTGCGCCACCGCG ATGAG CGCGGCGGCGCGCT-GGCGCAGG TTCTTGCCGAACAGG  60 91
   Adeh_0968 1115435 .. 1115464 +  -6.4  -3.17075   GGATCCTGAGCGCGC      GCGG-CGC-GCTCG TGCG CGAGCAGCCACCGC       TTCCGTTCGAGCCCG  50 32
   Adeh_0975 NONE
   Adeh_0976 NONE
   Adeh_0977 1125629 .. 1125671 +  -3.4  -2.87132   CGCCGACCTCCGTTC GCGTCGAACGGTCGC-CCTC GCGAA GAGGAGCGACCA-TGGACGA TCTGTCGGCGGGGAC  42 157
   Adeh_0978 NONE
   Adeh_0979 1128653 .. 1128704 +    -5   -2.8664   TCGAGGCGTGACGCG CCGGCCGTCCACGGCCGG-GCGGC CGGCGC GCCGCGTCAGTCGAGCACG-TCGG TGTACTCCTTCGCTG  45 30
   Adeh_0983 NONE
   Adeh_0984 1134136 .. 1134147 +  -5.8  -2.78384   GACGCCGGCAGGGGT                CGGT GACT ACCG                 TGTAGTCCGCGGGGC  44 20
   Adeh_0985 1135671 .. 1135699 +  -6.6  -3.14132   GGGCGCTGAGCGGCG       GGCCCGGGC-GGA CGCG TCCTGCGAGGGCC        TTGATCCGGCGCGGC  50 32
   Adeh_0986 NONE
   Adeh_0987 1136775 .. 1136794 + -16.4  -3.32844   CCCGGAAACGAAGAA            GCCCGGCC GAAG GGCCGGGC             TTCTCGCGTCGACGG  75 111
   Adeh_0989 NONE
   Adeh_0990 1141406 .. 1141423 +  -2.5  -3.01712   CGCCCAGCACGGCGA             CCTGCCC ACCC GAGCCGG              TGTTGCCCACGAACA  42 514
   Adeh_0994 1149772 .. 1149804 +  -9.8  -4.13767   CGAAGCGAGCGGCCT     GGCCGGC-GTCCC TCCCCCCC GGGTCCGCCGGCC      TTTTCGCGTCCGCGG  76 148
   Adeh_0996 NONE
   Adeh_1001 1156492 .. 1156532 + -12.5  -3.28712   CGCCCTTCCACGCGT  CGTCGGCGACGGCGTCCTT CGC GAGGACCTCCTTGCCGGCG  TTGTCCACGAGCGGG  65 184
   Adeh_1009 1164695 .. 1164709 + -12.8  -2.82015   CGTAGACGTGCAGCA               CCGCGC CCG GCGCGG               TCTGCTGGCTCTCCA  63 145
   Adeh_1012 NONE
   Adeh_1014 1169970 .. 1170007 +  -5.3  -2.80935   GTTGATGCAGACCGG   CCGGCCGGCGCGCGC-CG TCT CGCGCGCGCGATCGAGGG   TCTCGTCGATCCGGT  45 109
   Adeh_1018 1176481 .. 1176492 +  -4.4  -2.71924   CGGTCGGGAGCTGCC                GTGA ACCG TCAC                 CTTTCGAAGCGCGTC  42 22
   Adeh_1019 NONE
   Adeh_1020 1181066 .. 1181080 +  -7.1  -2.78816   CCCGGTACGGCAACC               CGTGC GCGCG GCACG               TCTCCTCGACGATCC  47 160
   Adeh_1025 NONE
   Adeh_1026 NONE
   Adeh_1027 NONE
   Adeh_1028 NONE
   Adeh_1029 1187952 .. 1187963 +    -3  -3.67597   GTTGCGGAGCAATAG                TTAC CATG GTAA                 TTATTCGCTGGCCAG  55 99
   Adeh_1030 NONE
   Adeh_1031 1189148 .. 1189193 +  -6.5  -3.33696   CACCGGGACGGGGGG GACACCCGGGCTCGCCGCGCC ATTC GTCGCAGCTGGCCGGCGCGTC TTCGTTCCAAGCAGC  54 97
   Adeh_1032 NONE
   Adeh_1033 1190976 .. 1191017 + -12.9  -2.79183   GCCGCTTGGTGAGGA TCCGGTAGCGGATGC-CCGC CGC GCGGAGCGCCCGCTGCTGGC TCTCGTAGAGGTGGG  61 209
   Adeh_1035 1192252 .. 1192262 +  -2.4  -2.53581   ATGCCGAGAGCCGTT                 GCCC TGG GCGC                 TGCGTTCGGCCTGTC  39 70
   Adeh_1036 1193687 .. 1193714 +  -5.4  -3.67296   AGCATTCCATGAATC        GCGTCCATGGCC GGAA GGCCGTGCGCCC         TTTCGCTGAGTGGTG  58 106
   Adeh_1037 NONE
   Adeh_1038 1195429 .. 1195439 +  -2.4  -4.26903   CGGCGCTGAACGAAT                 CGTG AAC CTCG                 TTTTGATCAACTGAA  66 480
   Adeh_1039 1196470 .. 1196493 +  -8.1  -4.03234   TTGCCGCTCTAGCAA          GGTGGAGGG TCGCCT TCCTCCGCC           TTTGTGTCAAGCAGG  71 183
   Adeh_1043 1199841 .. 1199851 +  -2.4  -2.62184   GCGTCCAAAATTCGG                 CCGG GAT CCGC                 TAGTCTGCCCGGCGC  39 56
   Adeh_1044 1201461 .. 1201471 +  -2.4  -3.82824   TGCCGTCGAGGAACC                 AGCC CAT GGCG                 TTCTTCTCGCTGGTG  57 356
   Adeh_1047 1204432 .. 1204466 +  -6.8  -3.35679   CGGCGACGGCCGCCT     CCAGCGCGGCGGCCAG GCC CGCGACGCCGGGCAGG     TTCTCGGTGCCCGCG  56 440
   Adeh_1060 1223233 .. 1223248 +  -3.2  -2.78384   AGCGCGGAGCTGGCC              GCG-CGG GGG CTGTCGC              TGTGATCGCCGAGCG  41 5
   Adeh_1061 NONE
   Adeh_1062 NONE
   Adeh_1063 NONE
   Adeh_1064 NONE
   Adeh_1065 NONE
   Adeh_1066 NONE
   Adeh_1067 1231928 .. 1231942 +  -5.6   -3.4252   ATCGGGTTTCCGCCC               GGGTGC CCG GTGCCC               TTCTCGTCGGTGAAG  52 481
   Adeh_1069 NONE
   Adeh_1075 NONE
   Adeh_1076 NONE
   Adeh_1077 NONE
   Adeh_1078 NONE
   Adeh_1079 1248497 .. 1248537 +  -9.5  -3.01712   GCTGGGCGCGCTCGA  CGTGCCCTCCCGCGGGCGG GTC CTGTTCGAGGGGGAGGACG  TGTTCGGGCGCGGCG  54 204
   Adeh_1081 NONE
   Adeh_1082 NONE
   Adeh_1083 NONE
   Adeh_1084 NONE
   Adeh_1085 NONE
   Adeh_1086 NONE
   Adeh_1087 NONE
   Adeh_1088 NONE
   Adeh_1089 NONE
   Adeh_1090 1259468 .. 1259501 + -12.3  -3.55444   CGCGAGCACCGCGGC     GGCGCGGCCGC-CGTC GGG GGCGAGCGACAGCGCC     TTTCGCGCCTGGCGG  69 412
   Adeh_1092 1262113 .. 1262134 +  -9.4  -3.01712   CGGCCGAAGCCACCC           GG-CGCCGG CGCCA CCGGCGACC           TGTTCGCGCGCGCCG  54 43
   Adeh_1093 1263687 .. 1263707 +  -3.1  -3.05596   CGGCGGGGAGGCCGT            TGACCCCCC TTT GCGGCGTCG            TTAAGTAAGGAAATC  43 1
   Adeh_1094 NONE
   Adeh_1095 1264461 .. 1264491 + -10.3   -3.4072   CCGCGCCCCCGGCCA      GCGTCGCCGGCGGG CGCT CCGGCCG-CGCCGC       TTGTGCTAAAAGGTC  63 50
   Adeh_1096 NONE
   Adeh_1097 NONE
   Adeh_1098 1268416 .. 1268434 +  -7.4  -5.75538   CGCCGGGTTCCGAAA             GTGGGC CGCGGTC GCCCAC             TTTTTCTTTTTTCAG 100 209
   Adeh_1099 NONE
   Adeh_1100 NONE
   Adeh_1101 NONE
   Adeh_1102 1273876 .. 1273893 +  -4.7  -3.15861   GCCCGGGCCAGGGCA             CGCGCCG GAGG CGGCATG              TTCGTCGGAGTCCTC  46 129
   Adeh_1103 NONE
   Adeh_1104 NONE
   Adeh_1105 NONE
   Adeh_1106 1276194 .. 1276217 +    -3  -3.57144   CAGGACCGGGCCGCG          CGAGGGACGCC GAG GGCGCTTC-CG          TTTCCGACTGGGCCG  51 132
   Adeh_1107 NONE
   Adeh_1108 NONE
   Adeh_1109 NONE
   Adeh_1110 1281014 .. 1281036 +    -9  -3.05963   GATGGAGAGGCCGAG           GCCGCTGCCG CGC CGGGAGCCGC           TCTTCCAGTAGCGGT  54 152
   Adeh_1113 1284619 .. 1284644 +  -8.9   -3.9461   ACGGAACGGCCTAGG         CCGCGGGAGCCG CCT CGGCGCCC-TGG         TTCTTCTTCCGCGAC  71 27
   Adeh_1125 1294057 .. 1294075 +  -6.6  -3.05384   TGGGCGCGCGACGGC             GGACGGTG CAC CTTCGTCC             TTCCGTCGGGCGAGA  48 239
   Adeh_1128 NONE
   Adeh_1129 NONE
   Adeh_1131 NONE
   Adeh_1132 NONE
   Adeh_1133 1304432 .. 1304442 +  -2.4  -2.78384   GCCGTAGCAGGTGGT                 CGCC ATC GGGG                 TATCATAGCCGGACC  39 368
   Adeh_1135 1306428 .. 1306453 + -11.7   -3.2794   CCACCCGCTGCAGGA         GCGCCCACCCG AGCT CGGGGTGGCGC          TTCATCTCGGTCCAC  65 419
   Adeh_1140 1313157 .. 1313186 + -17.1  -3.75153   GGCTGGCCTCGCGGA       CGCCGCGCGCGCCG TGA CGG-GCGGGCGGCG       TTTCGCTTGAGGGGC  88 9
   Adeh_1141 1315550 .. 1315562 +  -7.7  -2.90075   CGCGACAGCGTCGGG                TCGTC GAT GACGA                TGTCGTTCCCGGCGG  48 246
   Adeh_1146 1320434 .. 1320446 +  -4.1   -3.9461   CTTGTCGGCCAGCGC                CTTCT GCG AGAGG                TTCTTCTTCGAGCGG  63 233
   Adeh_1148 NONE
   Adeh_1149 NONE
   Adeh_1150 1321919 .. 1321952 +    -6  -2.72344   CGGGCCTTGCCGTCA     CGGGCCC-GCG TACACCGTCACGC CGCCGGGCCCG     TACTTCAGGCTGGGC  46 82
   Adeh_1152 NONE
   Adeh_1153 1325643 .. 1325697 +   -14  -2.82635   AGCCCGGCGAGGACC TCCGCGACCGCCTCCGCGGCGCGCCG CGC CGCCGGCCCGTAGGAGCGCTCGCGGA TGTCGTGCTCCACGT  65 226
   Adeh_1156 1329252 .. 1329305 +   -16  -2.52464   GCGCGCGACCCGCTC GCGACGAGCATCCGCTCACCCCGAG CCTGT CGAGGGGCGAGCGGATGCTC-TCGA TCCGTTCCGCCGAGC  68 47
   Adeh_1158 1331723 .. 1331741 + -17.4  -3.27298   CCGAGGAATCCAGAA             GGGCGCCC GTG GGGCGCCC             TTCGTCGTTGGGGCA  77 160
   Adeh_1159 1332630 .. 1332648 +  -9.5  -3.14344   CGCCACCTGGGTGTG             CCCGGTG ATCGG CGCCGGG             TTCCTCGCGCGGCTG  56 78
   Adeh_1160 1334639 .. 1334656 + -14.1  -3.32769   TCCGGATCCACCGAA             GCCGCCC GCCC GGGCGGC              TTCCTCGTTTCCGGG  70 50
   Adeh_1163 1337963 .. 1338015 +  -4.6  -3.28712   AGAAGTGCTCGCCCA TCTCGACCGAG-GGCGCGTCGATGGG CGC CTCGGCGCCGCGCCACCCGGA-GAGC TTCTCGAGGAGCCGC  48 213
   Adeh_1169 1347395 .. 1347410 + -11.8  -2.61548   GTCGCACGATGGGTC              GCGCCG CCGG CGGCGC               TCGATTATCCTCGCG  58 101
   Adeh_1170 1349542 .. 1349565 +  -8.8  -4.15841   CCGGGGCGAGACCTT          GGGCCGCG-GA TGT TCTCGCGGGCC          TTTGTGGTTTCATGA  77 132
   Adeh_1171 NONE
   Adeh_1172 NONE
   Adeh_1173 NONE
   Adeh_1174 NONE
   Adeh_1175 NONE
   Adeh_1176 NONE
   Adeh_1177 1357685 .. 1357703 +  -4.4  -3.23692   TGTAAGAGGAGGAGC             GCCCATGG GCA CCCTCGGC             TTCCTCATCGTCCTG  48 36
   Adeh_1178 1357999 .. 1358010 +  -2.2  -2.84617   ACCTGCATGCGGTCG                TGCT ATAC GGCA                 TCGCTTTTTCCGATC  41 132
   Adeh_1179 1360636 .. 1360672 + -25.9  -2.71731   GGCCCGCGCCGTCCT    CGAGGCCCCTCTCCCGC AGC GCGGGGGAGGGGCCTCC    TCGTTCGCGCGTCCG 100 51
   Adeh_1180 1368163 .. 1368212 +   -12  -2.71364   CGGCGAGCGCGCGAT CCAGCAGCCGGCCGGCGGGGCCG ACGAA CGGCTC-GCCGGCCCGGTCCTCG TCGTTGCCGGGCTGC  59 468
   Adeh_1197 NONE
   Adeh_1198 NONE
   Adeh_1199 NONE
   Adeh_1200 NONE
   Adeh_1201 NONE
   Adeh_1202 NONE
   Adeh_1203 NONE
   Adeh_1204 1396657 .. 1396681 +  -6.9  -3.03124   GCCGGGGCGTCACCC          CGGCCTCCCCG GCG CGGGGCCGCCA          TATTGCCGGGTGCGG  50 504
   Adeh_1206 1398960 .. 1398982 +  -2.6  -3.61398   GCGCGCTCAGCACGC          CGCCCTGCG GGTAGA CGCCGG-CG           TTGTTCACGAGCACG  54 453
   Adeh_1209 1404078 .. 1404092 +  -5.6  -2.90194   GGCGACTCGGCCGGC               CCGACG ACC CGTCCG               TGTGCTTGCGAGCGT  45 79
   Adeh_1210 NONE
   Adeh_1211 NONE
   Adeh_1212 1405585 .. 1405606 +  -7.1  -2.79183   GCGCCCGGGAAGCCC           GCCGCGCGC GCCA GCGCGAGGA            TCTCCTCGGGCTCGA  47 158
   Adeh_1214 1407819 .. 1407830 +  -5.8  -3.15544   CCACGAGGACGTGGC                GGCA CGGG TGCC                 TTGATGACGCTGACG  48 10
   Adeh_1215 1408917 .. 1408942 +  -5.9  -3.61398   CGACCTCCGCCTTCA         GCGCCGCGCGG ATCG CCTCGCTGCCC          TTGTTGCCGCAGGCG  60 254
   Adeh_1219 1412845 .. 1412871 +  -3.8  -3.01712   TCGCGGCGCGGACGT        CGC-GCACCTTC ACGTC GAAG-TGCAGCG        TCTTGCCGGCGAGCG  43 216
   Adeh_1223 1417771 .. 1417817 +   -20  -3.29144   GCTCGTCGCCGAGCG CCGCGTCGGGCGCCTGGCCGCC GTC GTCGGCGAGGCGGTCGAGGCGG TTCTGGCGCCCGTCG  89 313
   Adeh_1225 NONE
   Adeh_1226 1421959 .. 1422004 +  -6.9  -3.21395   GGCCGGAGCGGCTAG TTGAGCGCCA-CC-GGCTCGCC GGCGA GGCGGGCCCGGGTGG-GCGCGA TCTTCTCGGCGAAGT  53 26
   Adeh_1233 NONE
   Adeh_1234 1431350 .. 1431368 +  -5.2  -3.34398   ACGTCCCCTTGACGG             TCCCTGCA GGT TTCGGGGA             TATTTCGCGGCCGAG  52 98
   Adeh_1235 1431672 .. 1431708 + -22.4  -3.28791   CATCCGGTCCGCTGG   GTGACGAGCGGCCTCGG GTGA CCGAGGCCGCTCG-CGC    TTATGAGCCGGGCCT  93 43
   Adeh_1236 NONE
   Adeh_1237 1433568 .. 1433611 +  -4.3  -3.62046   CCGTGAGCGCCGCCT CCCGCACCTTCCGCGCCAG CGTCTT CTCGCGCGAGAGGAACAGG TTCTTCGCGAGCTGC  57 463
   Adeh_1239 NONE
   Adeh_1240 NONE
   Adeh_1248 1445389 .. 1445412 +    -8  -2.87344   AGCGTCCGAGAAGCG          CTGGCGTGCC TGGC GGCGCGGCGG           TATCTCGGGCCGATG  51 42
   Adeh_1249 1446427 .. 1446437 +  -2.4  -3.05384   GGCGAGATGCCCTGA                 CGAG GCG CGCG                 TTGAATACGGCCGCG  42 26
   Adeh_1250 1447113 .. 1447125 + -10.5  -2.70932   ATCCGGCCGGAACGC                GCGGC CCA GCCGC                TCGTTGGCGAGCGCG  54 378
   Adeh_1256 NONE
   Adeh_1257 NONE
   Adeh_1258 1456393 .. 1456411 +  -3.1  -3.07222   TCCCGCCGACCTTTC            CGCG-GAG CCCC CTCATGCG             TCTTCGCCTCCTCCT  45 101
   Adeh_1259 NONE
   Adeh_1260 NONE
   Adeh_1261 1461015 .. 1461038 +  -6.6  -3.11951   CCCTCGAGGGCCTCG          CTCCGGTCGTG TTT CCCG-CCGGGG          TCTCTCTCTTGATGG  50 41
   Adeh_1262 1462782 .. 1462815 + -14.6  -3.61398   CCCGGCTTCCGCCCG     CCCGTCCCGGTC CCCATGTTCC GACCGGGGCGGG      TTCTTCCCCGCCGGG  78 54
   Adeh_1263 NONE
   Adeh_1264 NONE
   Adeh_1265 NONE
   Adeh_1266 NONE
   Adeh_1267 1467842 .. 1467881 +  -8.4  -3.61398   CGGGGCGAGCGCACG  CGGGCCGCG-GTCCACGGC GAC GCCGTTCACGCGCAGGCCG  TTCTTCGCCCCGAGG  63 241
   Adeh_1271 1471886 .. 1471914 +  -8.7  -2.54523   CCGCACGGACGGAAG        TCCGCGCGGCGGT CGC GTCTCGGCGCGGA        TCGCTTGACGTCTGG  48 66
   Adeh_1272 NONE
   Adeh_1273 1474825 .. 1474851 +  -8.6   -3.4489   CTTCTTCTCTTCCTT         GTGGCGCTGC TTGTCTC GCCGCGCCGC         TTCCTTCTGCCGCTT  58 186
   Adeh_1275 1478977 .. 1479022 +    -4  -3.31144   CAGCAGCGAGGCGGG CGAGAGC-AGCG-GCCCGGACTC GAG GA-TCAGGGCGCGCTCGATCACG TTCTCGAGCTCCCGG  48 248
   Adeh_1278 1483481 .. 1483536 + -20.3  -3.59315   ACCCGGTGGGCGGCG CCGCG-CGGGCGCCCGCCCG-CCGCCC GTCC GGGCGGACGGGCGTGATCCGGGCGCGG TTTCCGGGTAATTCC  91 50
   Adeh_1279 1485685 .. 1485703 +    -8  -3.74693   AGCCCGCCGCTTAAG             TCGGACGG CGA CCGGCCGG             TTTGATAAGGTCGGG  67 27
   Adeh_1280 NONE
   Adeh_1281 NONE
   Adeh_1282 1488356 .. 1488382 +  -6.5  -2.62983   GCGCGCTCCAGCAGA        TCG-CGGCGGCG GTGA CGCCGGCGGTGA         TGGTCTCCGCCTGCG  45 124
   Adeh_1283 1489008 .. 1489047 + -14.8  -2.53015   GCGGCGCGGACCGGC  TCGGACGGCGGCGGCGCG CCCG CGCGCGGCTGCGGCCCGG   TCGGTTGAGGCATCT  65 214
   Adeh_1284 NONE
   Adeh_1285 NONE
   Adeh_1286 1493641 .. 1493651 +  -4.6  -3.16564   AGAAGCCGCGCCCTC                 GGGT GAA GCCC                 TTGGTGCCGTCGAGC  46 431
   Adeh_1292 NONE
   Adeh_1293 1501449 .. 1501460 +  -7.2  -2.62184   GAGGCGGGCTGACAG                GCGG CCCC CCGC                 TGGTGTAAGCAGGCC  46 60
   Adeh_1294 1502600 .. 1502610 +  -6.8  -3.46783   GAGACGTACGGCCGT                 CCCT CGC AGGG                 TGTTTACGTTCCCTC  56 50
   Adeh_1295 NONE
   Adeh_1296 NONE
   Adeh_1297 NONE
   Adeh_1298 NONE
   Adeh_1299 NONE
   Adeh_1300 NONE
   Adeh_1301 NONE
   Adeh_1302 NONE
   Adeh_1303 NONE
   Adeh_1304 1509325 .. 1509343 +    -3  -2.90075   ACGCGCCGGCTCGAA             CGCGAG GAGAGGA CGCGCG             TGTACTTCCAGGACC  42 123
   Adeh_1305 NONE
   Adeh_1306 1512436 .. 1512457 +  -3.7  -2.87132   GCCCAGGCCAGGGCC           GGGT-AGGTG GAG CGCTTGACCC           TCTCTCGGACGCCGG  42 20
   Adeh_1307 NONE
   Adeh_1308 1516604 .. 1516616 +  -6.9  -3.53012   CCGCTGATCCCCGCC                CGGGG CGA CCTCG                TTTGACGGGCGCCCC  57 34
   Adeh_1309 1517299 .. 1517328 + -10.5  -4.07568   CGCGCTGAAGTAGCC       TCGCGGCGGTCCC GTCC GGCCCCGCCGCGC        TTTTCCCGCGCCGCC  76 28
   Adeh_1310 1520241 .. 1520292 + -10.1  -3.22475   CGCTGGCGCTTCAGC TCGTTGATGTCGTCCACGATGCGC AGGAA GCGCG-CGTGGGCGCCCTGGACGA TCTTCTCGGCCTGGA  61 198
   Adeh_1312 NONE
   Adeh_1313 NONE
   Adeh_1314 1525295 .. 1525334 + -22.8  -3.05463   TGAAGTAGCGCCTCG  CACGGCCCGCC-CGCCCGC CTT GCGGTCGCGGCGGGCCGGG  TTAGATCCGCCCGAT 100 33
   Adeh_1315 1526374 .. 1526405 +  -6.4  -2.70932   CGAGGTCGAAGCGCT      CGGCCAGCGC-CTCC ACC GCCGCGCGCTTGCCG      TCCTTGAACACCACC  46 275
   Adeh_1318 1529429 .. 1529453 + -12.1  -2.70932   CTGGCGCGGCTCGGG          CGGCGCGGC GAGGCAG GCCGCGTCG          TCGTTCGCGGGCGAG  59 67
   Adeh_1320 1531492 .. 1531539 + -12.7  -3.01712   AGCCGGCGCGCCAGC CCGG-G-GCGGACGCGCTGGGCCG GAC CGGGCT-GCGCGTCCGGACGCCGG TGTTCGGGACGGCGC  64 203
   Adeh_1321 1532440 .. 1532481 +   -10  -2.62184   CGGCTCCGCGGGGCC GCGGCAGGGGCCGGCC-CC GAGGA GGAGGTCGTCCCATGACGC TCGTCTGCGAGGCGA  53 99
   Adeh_1322 NONE
   Adeh_1323 NONE
   Adeh_1324 NONE
   Adeh_1325 1534761 .. 1534780 +  -4.9  -3.54424   CGAGAATGGTGCATA            ACCTGCG GACCGA CGCAGGG             TTTGCGCAGGTCAGG  54 124
   Adeh_1326 1536314 .. 1536324 +  -8.2  -2.80816   CGTGAAGCGCGCGCC                 GCCC TCC GGGC                 TGTCCTCGATCCGGA  51 80
   Adeh_1334 1543545 .. 1543559 +  -8.5  -3.04792   CGGAGTTCCTGTGCG               CGCGC GACCG GCGCG               TGTTCGCGGTGGTGA  52 395
   Adeh_1335 NONE
   Adeh_1336 1546940 .. 1546967 +  -8.2  -3.14132   GCAACCCCGCGCGGC        GACGGGGGCCGG GGCG CCGGCACCGGGC         TTGCTCCAGCGCCGG  53 48
   Adeh_1337 1548785 .. 1548816 +  -6.4  -2.73364   TCGCGGGCGGCTACC      CGCCCAGCAGCTTG AGCG CGAGCTGCGGCGCC       TGGTTGGCCTGGGCG  46 500
   Adeh_1353 1561163 .. 1561179 +    -3  -2.70932   GGGCCAGCCGCACCA             CGGACTT CGAG AAG-CCG              TCCTTGCCGCGGGGC  41 185
   Adeh_1370 NONE
   Adeh_1371 NONE
   Adeh_1372 1578843 .. 1578872 +  -3.4  -3.25823   ATCACGTCCACCGAG       GGCCGG-TGGCGG TTCAC CCGCGGGCCGTCC       TTGATCTCCACCACG  47 300
   Adeh_1376 NONE
   Adeh_1377 NONE
   Adeh_1378 NONE
   Adeh_1379 NONE
   Adeh_1380 NONE
   Adeh_1381 NONE
   Adeh_1382 NONE
   Adeh_1383 1592729 .. 1592743 +  -8.5  -2.82015   TGATCCAGCGCCCGC               CGCCG CCCAC CGGCG               TCTCGTCGGTGTGGC  51 278
   Adeh_1400 1609366 .. 1609417 +  -9.3  -3.82084   CGGCCCGGGCCCGGC GCGCGGCGCGGGCTACGTGCCGGTC GGCC GGCCGGGG-GT-GCCCACGCCGTAC TTCTTCATCTTGCCC  69 41
   Adeh_1402 NONE
   Adeh_1403 1614053 .. 1614086 +  -5.1  -3.15544   CGTGCGCAAGGCCGC     GTAGGCGGCGG-GCGG CCT CCGAGCCGCCGAGTGC     TTCCTCCCGGTGCGG  48 22
   Adeh_1404 1614718 .. 1614775 + -14.8  -2.78712   CCCGCCGCGTCCCGC GCCGTC-CGCGCCGCGGCGGGCCTCG-CG GGC CGACG-GGCCCGCTGTTGCCCGGGACGGG TGATTCCCTTACAAA  67 63
   Adeh_1405 1616047 .. 1616087 + -13.2  -3.14602   GCCGCGCGCCACGAG GCCCCGCACCACCGCCTCG GCGC CGATGCGGCGGT-CGTGGC  TGTTCGTGCCGTGCA  66 242
   Adeh_1407 1619112 .. 1619131 +  -3.4  -2.79183   GTGGCAGTTCACCGG            GGTCCGGC TCGC GAGGGACC             TGTGATCGGACTGGG  41 1
   Adeh_1408 NONE
   Adeh_1409 NONE
   Adeh_1410 1621433 .. 1621459 +  -7.2  -4.03806   TTCGATGTAGTCGCT         GATCGCGACCTT CGC GAGGTCGCGAGA         TTTGTAGATTTGCTT  69 299
   Adeh_1412 NONE
   Adeh_1413 1624505 .. 1624527 + -11.2  -3.08471   GGCCGCGCGGCGGCC           CGAGGTCCGC GCG GCGAGCCTCG           TTGGCTGCGCTTGTC  61 80
   Adeh_1414 1625110 .. 1625120 +  -6.8  -3.14132   GAGTAGGGGAGCCAG                 GCAC CGG GTGC                 TTGGTCAGAGCGGCG  51 35
   Adeh_1415 1626104 .. 1626120 +  -2.1  -2.75268   GCTGGCGTCCGGGGC              CTCGCCG GAG CAGGGAG              ATTTCGGGATGGTTC  39 158
   Adeh_1416 1628314 .. 1628339 +  -9.7  -3.28712   CCAGCACCTCGCGGC         CGACGGCGTACG CGG CG-GCGTCGTCG         TTGTGCCAGAGCGCG  58 256
   Adeh_1419 NONE
   Adeh_1420 NONE
   Adeh_1421 1637338 .. 1637395 +    -7  -2.52464   ACGCCCGCCGGAACG C-CCCATCCGGACCGGCCGTCGATTGAT CCGC GTCAACTGACGG-CGGTCAAGACGGGCG TAGCTTCCCCGCCGC  46 139
   Adeh_1422 1638103 .. 1638161 +  -8.8  -3.14132   ACGCGCCGCCCGCGT CGC-CGC-GCGACGGCGTCGATCCCATCG GCGA CGGTCCGCTCGAC-CCGGCGCGGCGCGCG TTCCTCCGCACCGCG  56 77
   Adeh_1423 NONE
   Adeh_1424 NONE
   Adeh_1425 1640791 .. 1640838 + -14.9  -2.62184   CGCTCGACGCCGCCC GCGCGGTGGGCGTGGTGGCC ATGGTCTTC GGCCA-CACGCTCGACGCGC TGCTCTCGGCGGAGG  66 190
   Adeh_1430 NONE
   Adeh_1432 1649057 .. 1649108 + -10.7  -2.71731   CCCGCGCGGCGGGGA TGGCGCG--ACCGGCCCCCCGGCGG TATG CAGCCAGGAGGCCGGTCACTCGCCG TGGTTCCGCGATGCG  54 61
   Adeh_1433 1649530 .. 1649566 + -15.2  -3.68827   GGGCGCTCCGGTGAG   CC-GGCGGCCGGTGCCGC GTC GCGGCATCGG-CGCTAGG   TTTCGATCGTGGGTC  80 27
   Adeh_1434 NONE
   Adeh_1438 NONE
   Adeh_1439 NONE
   Adeh_1440 NONE
   Adeh_1441 1663484 .. 1663534 +  -7.3  -3.01712   AGTCGCAGTCGCCGT CCGGGCAGCGCCCGGAGCGGTGCG GCGC CTCGCTGCTCAGGCC-CAGCGCGG TGTTGACCAGCGCCA  50 65
   Adeh_1444 NONE
   Adeh_1445 NONE
   Adeh_1446 1669610 .. 1669624 +  -2.1  -2.80816   AGGCGCTGTCGCCCT              CC-ACG CCGC CGTAGG               TCTGCTCCATCACCA  41 520
   Adeh_1448 NONE
   Adeh_1449 1672730 .. 1672781 +  -6.3  -3.62046   TGCCGCACTGAGCGC GGGC-GCCGCGCGCGCGCCCGCCGG TCCG CCGGCGGGCTAG-GCGAAGCCGTAC TTCTTCAGCCGGTCG  60 30
   Adeh_1452 NONE
   Adeh_1453 1677157 .. 1677175 +  -2.3  -3.29471   GGCTTCCGGGCCGTT            GC-CGCAC GGGC GGGCGAGC             TTCATCTCGTCGGGC  46 112
   Adeh_1454 1679401 .. 1679432 +  -6.5  -3.14132   CGGCCCGCGGGTTCG      CGGCGAG-GTCGCG CGCCT TGCGGCTCTCGCGG      TTCGTGAAGAACGCG  50 466
   Adeh_1456 1680440 .. 1680476 + -26.6  -3.06696   GCTGCGACGTGCCGT    CGCCGGGCCGGCTCGC CACGC GCGGGCCGGCCCGGTG    TCTCTTCGAGGCAAG 100 47
   Adeh_1458 NONE
   Adeh_1459 NONE
   Adeh_1460 1683921 .. 1683936 +  -4.6  -3.61398   GCCGTCGCTCCACTG              GTGGCC GGGC GGGCAC               TTCTTCGAGGAGGCC  57 119
   Adeh_1461 1684600 .. 1684626 +  -2.9  -3.73224   TTCGCAAGGCCGGCC         CCGTAGCTC AGCTGGATA GAGCGGCGG         TTTCCTAAACCGTAG  55 133
   Adeh_1466 1688851 .. 1688881 +  -5.9  -2.52795   GAGGACTGCGAGAAG       GGGACCCCGCGGC CGCGC GTCGCGAGGCGCC       TCGGTTCGCGGGGTT  44 75
   Adeh_1467 1689606 .. 1689617 +  -7.2  -2.93073   GCGTCCTCGGCATCT                CGCG CCGT CGCG                 TACTTCTTGACGCGC  48 90
   Adeh_1469 1690546 .. 1690563 +  -5.5  -3.07816   CCCGATCTTCGAGGT             CCGC-GCG GAC CGTTGCGG             TTGCCTACATCGCCA  48 47
   Adeh_1473 1697807 .. 1697832 + -14.7  -2.78384   GTTCGCGCGCATGAG         CGCGATGGCGC GGGC GCGCTGTCGCG          TGTCGTCGAGGAGCC  67 353
   Adeh_1475 NONE
   Adeh_1476 NONE
   Adeh_1477 NONE
   Adeh_1478 1705138 .. 1705156 +  -5.9  -2.54193   CGGACCCACCGTATG             CCTCCGG CTCCA CAGGAGG             TGGGTTCGCGTGATC  45 150
   Adeh_1479 NONE
   Adeh_1480 NONE
   Adeh_1481 1708755 .. 1708771 +  -7.9  -3.14132   GATCCGGCGGCGCCG              CCCAGCG CCT CGCTCGG              TTGATCCGGGCCGCG  53 5
   Adeh_1482 NONE
   Adeh_1483 NONE
   Adeh_1484 NONE
   Adeh_1485 NONE
   Adeh_1486 NONE
   Adeh_1487 1714157 .. 1714181 +  -8.5  -2.52795   TCCATCGCTTCGCTG          GCTTGACGCTC CCG GAGCGGGAAGC          TACGTTCGCGCGGTT  48 68
   Adeh_1488 NONE
   Adeh_1489 1715409 .. 1715435 +  -3.7  -3.02144   CGCCGTAGTAGCCAC         CCACGCC CAGGATGCCGACC GGCGTGG         TCTTCCCGAGCGTCG  43 441
   Adeh_1494 1721220 .. 1721250 +  -4.5  -2.53995   ACGCCTGGCGGCGCG       GGGCGCGGTGCGG AAGAG TCGGACCTCGCCG       TCGGTTCCGGTCGAT  41 72
   Adeh_1495 NONE
   Adeh_1496 NONE
   Adeh_1497 NONE
   Adeh_1498 1725498 .. 1725521 +   -16  -3.01712   CGCCGCCCGCCGCCC          GGC-CCGCGCC GGT GGCGCGGCGCC          TGTTCGGCACCGACG  72 141
   Adeh_1499 NONE
   Adeh_1500 NONE
   Adeh_1501 NONE
   Adeh_1502 NONE
   Adeh_1503 NONE
   Adeh_1509 1736068 .. 1736119 +  -6.4  -2.88999   GCTCGGCGGCGCCTA GCCCCGC-CGCGGAGGGCGGG CTCCCCACACC CCCGTGCATCACGGGCGGGGC TCTGGTATCTACGCC  47 25
   Adeh_1510 NONE
   Adeh_1511 1737932 .. 1737948 +  -5.7  -3.13403   CGCGGGGCGCCGGGG              CCCGCTG ATG CGGCTGG              TGTTGGTCGCCGGAC  48 18
   Adeh_1512 1738833 .. 1738859 +  -4.3  -2.52464   CGCCGCGTCGAAAAG        CGCTGAGAAGCC GGTG GGCTGCGC-GCG         TGCGTTCCGCCGGGG  41 20
   Adeh_1513 NONE
   Adeh_1515 NONE
   Adeh_1516 1741826 .. 1741847 +  -4.4  -3.44051   GGCGCGCTCGGCCTC           GGCC-ACCG CGCGC TGGTAGGCC           TTCTCGTAGTCGGCC  51 72
   Adeh_1517 1743022 .. 1743049 +  -9.8  -3.28712   CAGCACGTCGTGGGC        CGCCGCGCTGGCG GGA TGCCAG-GCCGCG        TTCTGCCGCAGGGCC  61 271
   Adeh_1519 NONE
   Adeh_1520 1747031 .. 1747060 + -24.3  -3.81256   CGGTCCGGAGCACCT       GCGGGCGGCCTGC GCGA GCGGGCCGCCCGC        TTCCTTTTTGCCGGT 100 49
   Adeh_1521 NONE
   Adeh_1522 NONE
   Adeh_1523 1749898 .. 1749918 +  -8.1  -3.33696   TCCCTGAGGGCGCCC            GCGCCCCGC GCG GCCCGGCGC            TTGCTTCCCGCGCGC  58 34
   Adeh_1524 NONE
   Adeh_1525 NONE
   Adeh_1526 1752943 .. 1752957 +    -7  -3.05384   ACTACGGCCGCTGAG               CCCGGC GAC GGCGGG               TTGCCTCGCGCAGGC  50 27
   Adeh_1529 1755408 .. 1755445 + -22.7  -5.40072   CCACGGCCTCGAAGC   GCGCGGACGGTGCCGGG AGAA CCCGGCGCCGTCCTTGC    TTTTTTTCGGGCCCC 100 52
   Adeh_1530 NONE
   Adeh_1531 NONE
   Adeh_1532 NONE
   Adeh_1533 1758943 .. 1758967 + -17.9  -4.06786   GAGGGCAAAACAAAA          GGGGATCCGGT TTC GCCGGATCCCC          TTTCTGCTGTTCGGT  95 96
   Adeh_1536 NONE
   Adeh_1537 NONE
   Adeh_1538 NONE
   Adeh_1539 NONE
   Adeh_1540 1765472 .. 1765505 + -23.9  -3.29511   ACCCGTTCGCGCGCC     CGTCGCCGCGGGCCGG CGG CCG-CCCGCGGCGGCG     TTCTCGCACCGTGAA 100 76
   Adeh_1541 NONE
   Adeh_1542 1767417 .. 1767475 +  -9.4  -2.71708   CAGGTCGCACCGCGT CCGAGATCG-CGC-CCGGAGGCCCTTGG CCCAT CCGTGGCGCTCCGGCGCGACGTTCGCGG GTTCTGTCAAGTTTC  52 56
   Adeh_1543 1767780 .. 1767793 +  -3.1  -2.78384   CGGGCACCTGCCGGA               TCAGCG GAG CGC-GA               TGTGATCGCGCCCGA  41 7
   Adeh_1545 NONE
   Adeh_1546 1770421 .. 1770433 +  -4.7  -3.79251   CCGGGCTCCGAATTC                CGGGG GCT CCCAG                TTTGGTGGTAACATC  60 90
   Adeh_1547 1771960 .. 1771972 +  -4.7  -3.44146   AGCAGGGAGGAATTG                CGCGG CAC CCGCC                TTGCTTGTAGGACGG  51 233
   Adeh_1548 1773810 .. 1773829 +  -4.9  -3.14344   TCCGCACCACCAGCT            CGCGCTG CCCGTC CACCGCG             TTCGTCGCCGCGATC  48 320
   Adeh_1550 1777554 .. 1777593 +  -6.9  -3.73107   CCGCCGCCGGGCGGT  CGGCCCGCACGCCGAGG GAATTG CCTCTTCGGGTCGGCCG   TTTCGAATTTCGTGC  61 59
   Adeh_1551 1778437 .. 1778447 +  -2.4  -3.28712   CGGTGGCGACGCCGG                 CGGC GAA GCAG                 TTCTAGCCGCGCGCG  46 9
   Adeh_1552 1779921 .. 1779975 + -13.5   -2.8474   GCGATCCACGGCCAC CAC-GCGGATGGCCGGCCGGCGGGCGG GCT CCTTCCGCCGGTCGATC-TCCACCGTG TCGTTCTCGGTCCAC  63 276
   Adeh_1554 NONE
   Adeh_1555 1783911 .. 1783930 +  -4.2  -3.18681   TGGCGCGGTCGCCGG            CGGCGTGGC CCA GCT-CGTCG            TTGATGGGCTTCAGG  46 397
   Adeh_1557 1785771 .. 1785803 +    -4  -3.22475   AGAGCGCGACCGCCA      GCATCCCGCGCG CGATCCAGT TGCGCGAGAAGC      TCTTCTGCAGGTGGG  48 461
   Adeh_1559 NONE
   Adeh_1560 1789982 .. 1789999 +  -2.5  -3.36327   TCCGGGCAGGCGGCG             GGCGCCG GATC CGACACC              TTCTGCATCACCTCG  48 318
   Adeh_1563 1792382 .. 1792420 +  -6.7  -2.70232   GCTAGGCGCGCGGTC  CGG-GGCGGGCATACGGTC TGG GGCT-TGTGCCCGGCGCCG  TGGTCTGATATTGAG  46 36
   Adeh_1564 NONE
   Adeh_1565 1795196 .. 1795223 + -12.6  -3.02144   TCGTTCCCGCAGGAG        GCCGGCGTGGCC GGCG GGCTGCGCAGGC         TGTTCGACCGGCTGA  62 185
   Adeh_1566 NONE
   Adeh_1567 1797327 .. 1797339 +  -3.3  -3.28712   CCAGGTGAACGTCGG                CGCGG GGT TCGTG                TTCTAGGGGCGGCCA  47 7
   Adeh_1568 NONE
   Adeh_1569 NONE
   Adeh_1570 NONE
   Adeh_1572 NONE
   Adeh_1573 NONE
   Adeh_1574 1803373 .. 1803395 +  -5.4  -3.86346   ACACCCGCCCACCCG           CGGGCCGGTG AGA CATCGGCCGA           TTTCTGGACGGGTCC  62 87
   Adeh_1575 NONE
   Adeh_1576 NONE
   Adeh_1577 1807549 .. 1807605 +  -9.8  -2.71731   GCCCGCCTTCGCGGG CTCGCGCGCGGTCCCCGCGGGCGCGCC TGAC GGCGCGCGGTCAGGG-CCGCGATCGAC TCGTTCCGGGCTGCG  54 116
   Adeh_1578 1808346 .. 1808367 +  -7.3  -3.28924   GCCCTCGGCGTCGCC           GCCGAT-CTG CAG CGGCATCGGC           TTCTCGAAGCGCATG  53 129
   Adeh_1580 1811577 .. 1811622 + -13.1  -4.07568   GCGTCCGGCGTCCGG GCGGGGCGGGCCGGGGCGC CGCGCGTC GAGCTCCAGCGCGCCTCGC TTTTCGGGCGCCCCC  82 95
   Adeh_1581 NONE
   Adeh_1582 1813066 .. 1813076 +  -8.2  -2.62616   TCAAGGTCGAGTAGG                 CGCG ATG CGCG                 TCGTCTACGGCGTGA  48 27
   Adeh_1583 1813846 .. 1813857 +  -2.2  -4.07568   GCGTCCTTGACAAGA                TGGG GCCA CTCA                 TTTTAAAGACCGCCC  61 31
   Adeh_1584 NONE
   Adeh_1585 NONE
   Adeh_1586 1816415 .. 1816425 +  -2.4   -4.4009   GGGCCGCCAGCACGG                 CTCC ATC GGCG                 TTTTCTGGAATCGAC  69 85
   Adeh_1587 NONE
   Adeh_1588 NONE
   Adeh_1589 1818274 .. 1818299 + -15.4  -3.40403   AAGCGCTTCAGGAGT         TCCCGGCGGC AATCTC GCCGCCGGGG          TTCTGGTCCAAGACA  74 39
   Adeh_1590 NONE
   Adeh_1591 1819675 .. 1819705 +  -7.5  -4.38154   TCGGCCGGGCGACGC      AGG-ATAGCCGGCC CGGC GGCCGGCTAGACCC       TTTTGTGGCGGGTCT  76 178
   Adeh_1592 NONE
   Adeh_1593 1828333 .. 1828360 + -18.4  -4.35327   CCTCGCCGAGACCAA        GGGTCCGGTCCC AGAA GGGGCCGGGCCC         TTTCCTTTTTGATCG 100 59
   Adeh_1594 1829492 .. 1829524 + -26.3  -2.69151   GTCCCGCGGCCAACC      CGAGGCCCGCCCCCG AAC CGGAGGCGGGCCTCG      TCGTCTCTCCGGACC 100 63
   Adeh_1595 NONE
   Adeh_1596 NONE
   Adeh_1597 1832480 .. 1832503 + -11.6  -2.82623   AGCGAGCGCGGCTTC          AGGTGCGCCG GGGC CGGCGCGCCG           TCCTTCTCGAACCGG  58 484
   Adeh_1601 1834791 .. 1834803 + -10.5  -2.63596   GCGGAATCGCGAGCC                GCGCG GGC CGCGC                TCCTCTAGAATGCCG  53 71
   Adeh_1602 1835889 .. 1835907 + -17.4  -3.28712   GCGGGCCCACTCCGA             CGCCGGCC CGG GGCCGGCG             TTGTAGGCGGCGAGC  77 217
   Adeh_1606 NONE
   Adeh_1607 1842429 .. 1842476 + -12.5  -4.13767   CCGCCCGCCGGGGCC CGGCCCACCGCGCGCCCTC-CC GTCAG GGCGGGGGCGCGCGGCGAACCC TTTTCCCCTCGGCGG  80 45
   Adeh_1608 1843419 .. 1843440 +  -2.9  -3.34104   CCGGAGCTTCTTGTC           GGAGTTCGC GAGC GTCAGCTCC            TTCGTGTCCTTGTCG  49 493
   Adeh_1610 NONE
   Adeh_1611 NONE
   Adeh_1612 1850129 .. 1850177 +  -9.4  -3.14881   GCAGGTCGGGCAGGG CGGGGCG-TCGGTGTCGGTGACG TGCG CGCCGTTGACGCCGTTCGACCCG TTCATCGCGCCGTTC  56 323
   Adeh_1614 NONE
   Adeh_1615 NONE
   Adeh_1616 NONE
   Adeh_1617 NONE
   Adeh_1618 NONE
   Adeh_1619 NONE
   Adeh_1620 NONE
   Adeh_1621 1861596 .. 1861627 +  -4.4  -3.62522   GGCCGAGGTCCTGGT     CCTGC-G-CGCCCG GCACGA CGAGCGGCAGCAGG      TTCTTCGCCCCCTTC  57 364
   Adeh_1623 1863099 .. 1863111 + -10.5  -3.05384   ACTAGCGATCCGGCG                GCGCG CCC CGCGC                TTGACTCGGCGGACG  57 36
   Adeh_1624 1863848 .. 1863862 +  -5.6  -3.32844   TGGGCGGACCAACAT               CGACCG CCG CAGTCG               TTGTAAAGTGCCGCG  50 45
   Adeh_1625 NONE
   Adeh_1626 1866269 .. 1866303 + -15.8  -3.21099   GTAGTAGGTTTCTCG    GGCCGGTCGTTCGCC CCTTCC GG-GGACGACCGGCC     TTCGTCGTCACCACG  75 37
   Adeh_1627 NONE
   Adeh_1628 1868593 .. 1868631 + -21.1  -3.53012   CGAGGATCCAGGGAC  GCTCGCGCCCCCGTGCTCG CGG TGAGC-CGGGGGCGCG-GC  TTTCCCGCAACCCGG  93 49
   Adeh_1629 1869200 .. 1869221 +   -13  -3.91197   GCTAGAATGCACGAA           CCCGTCCC GCCCCA GGGACGGG            TTTCGTCGTTTCTGG  80 108
   Adeh_1630 NONE
   Adeh_1631 NONE
   Adeh_1632 1872797 .. 1872838 +  -2.2  -2.62616   GATCCGGGCGGCGGC TACC-ATGCGC-CGCCCGGC ACGG GTCGAGCATGCGCATCGGGA TCATCTCCGACATCC  39 46
   Adeh_1633 NONE
   Adeh_1635 NONE
   Adeh_1636 1878796 .. 1878825 + -12.2  -3.60627   GGCGGGCAAGTAGCC      GCGCGGCGGCGAGG GCCA CCTCGC-GCCG-GC       TTTCCGCTAAGATGC  73 28
   Adeh_1637 NONE
   Adeh_1638 NONE
   Adeh_1639 NONE
   Adeh_1640 NONE
   Adeh_1641 1883174 .. 1883207 + -15.4  -3.34398   GCGAACGCTCGATCG    CGA-GGGCGCG-GACC GGAC GGTCTCGCGCCCGTCG     TCTTTCCGGGCGCGC  74 521
   Adeh_1642 1884730 .. 1884742 +  -4.7  -2.71712   GGGCGCAACCCCGCG                CCGAG CCA CACGG                ATTTCCGGGCGCGGC  42 124
   Adeh_1643 1886246 .. 1886260 + -12.8  -2.59431   CAGGCCCCGTCCTCA               CCGCCC CGC GGGCGG               TCCCTTCTCCACCGG  60 50
   Adeh_1644 NONE
   Adeh_1645 NONE
   Adeh_1646 NONE
   Adeh_1647 1891255 .. 1891266 +  -4.4   -3.3452   TGCAGCGGATGGTCA                TCTC GCGG GAGA                 TTCTGAGGTAGTCTC  51 3
   Adeh_1648 NONE
   Adeh_1649 NONE
   Adeh_1650 1894856 .. 1894873 + -10.5  -3.50832   AAGGGGGCGCGCCCC             CGGCGCT GAGG GGCGCCG              TCTTTCCATTTGCCG  64 17
   Adeh_1651 NONE
   Adeh_1652 NONE
   Adeh_1653 NONE
   Adeh_1654 1898589 .. 1898640 +  -5.7  -2.52795   CGCGAGTAGGGCGGT GGGGCCGGCCCGGCGGGGCG GGCTTTCGCTTGA CGCCCC-CCGGGTAGCCGCC TAGATTGGCCCGGTT  43 32
   Adeh_1655 NONE
   Adeh_1656 NONE
   Adeh_1657 1901055 .. 1901068 +  -4.5  -2.94218   AACGGCCGAGATCTC               GCG-CG ATG CGACGC               TGTATCGTGCGCCAT  45 171
   Adeh_1658 1901743 .. 1901790 + -24.1  -3.53012   GGGATCGGTCGTCCG CACCGCGCCGCGC-CCGCCCGG CCTCT CCGGGCGGTGCGCGGCGTGTCG TTTCCGGGCGGCGCG 100 43
   Adeh_1660 NONE
   Adeh_1663 1908134 .. 1908165 + -14.3  -2.72991   CCGCCTGATCGCCCG      CGGCGCGGCGCGC CTAGCC GCGCGACGCGCCC       TCCTTCAGGATCTCG  64 33
   Adeh_1668 1915067 .. 1915086 +  -7.8  -2.75481   ACGAGCCGACCACGG            CGACGTAC GGGT GGACGTCG             TACTTGAGCTTCAGG  49 501
   Adeh_1675 1921368 .. 1921396 +  -2.4  -3.21747   CCACCGCGATCTCCA       CGTCGAG--GAACC GGC GGATCACCTCGGCG       TTGGTGGTGAGGTGC  46 124
   Adeh_1677 1923708 .. 1923743 +  -2.4  -3.60762   GGAGCACCGGCTGGG    GCTGATCGGCTAGG-CC CAA GGTCCGAGGAGAACAGC    GTTTTTTCACGCCTC  54 13
   Adeh_1678 NONE
   Adeh_1679 NONE
   Adeh_1680 1927110 .. 1927121 +  -7.2  -3.01712   GCGGCTTCACCGCGG                CCGG CGCG CCGG                 TCTTGCCGAGCGCGA  50 329
   Adeh_1695 1944730 .. 1944757 +    -4  -2.56715   TGGAGATGGCCTGAC        GGTCCCCTCC CGGCGGGA GGAAGGGCCC         TGAATTGATGCACGT  41 27
   Adeh_1696 1945206 .. 1945230 + -18.6  -3.53298   CTTCGCCGCCGCACC          GAGGGGCCGC CGCGC GCGGCCCCTC          TTCATTTGCGCTGCT  89 49
   Adeh_1697 1945721 .. 1945751 + -20.5  -4.40804   GGCCATGAGCGCAGC      GCG-AGGGGGCCGG GCGA CCGGCCCCCTTCGC       TTTTCTACCCTACTC 100 65
   Adeh_1699 NONE
   Adeh_1701 1951957 .. 1951979 +  -5.5  -3.19246   CGACGGGTCCTGCCC          ACC-AGGGCG AGCC CGCCCTCGGC           TTACCTTGCCCTTCC  48 89
   Adeh_1702 1952382 .. 1952422 + -16.9  -2.83271   CCTGGCGCACGAACC  GGTCGAGGTCCTCCCGGTC GAT GAGCGAGAGGATCTCGATC  TCGTTCTGCCGCTCG  73 130
   Adeh_1706 1957049 .. 1957072 +  -5.2  -3.99374   GCGCGGAAAACGGGC          GCAAGCGCTC GGAA GACCACTTGC           TTCTTGTTGATAACG  64 313
   Adeh_1707 NONE
   Adeh_1708 1960761 .. 1960814 +  -7.2  -3.29144   CTCTGGGGCGGGCGC CCTGCCCGCC-TGGTAGGGGGCGCG CCCCA CCCGCCCCTGACCACGGCGGACGAC TTGTGGCCGGGCTCG  53 10
   Adeh_1709 NONE
   Adeh_1710 NONE
   Adeh_1711 NONE
   Adeh_1712 1966328 .. 1966350 +  -8.3  -3.41051   CCTCGCCCACCTCGT           CCGCCAGGC GCCAG GCCCGGTGG           TTCTGCTCGGCGTGC  58 318
   Adeh_1716 1970479 .. 1970493 +    -7  -3.19602   TGGACGAGGACGTGG               CCGCGC GCG GCTCGG               TGTTCCTCTAGCGCG  51 0
   Adeh_1718 1971934 .. 1971980 +  -2.2  -2.82623   GCTACATCTGGGCGG TCTAG-GGACG-GG-GCGGCCGC GCCC GCTGCCGCTCCTCCTCCACCGGA TCCTTCTCGGGCGGC  41 21
   Adeh_1736 NONE
   Adeh_1737 1994905 .. 1994931 +  -6.6   -3.5944   CAGGACCCGCCGCGC        CCGC-G-TGCGC CGGCC GCGCAGCAGCGG        TTTCCAGGTGTCGAT  56 277
   Adeh_1739 NONE
   Adeh_1740 NONE
   Adeh_1741 2000526 .. 2000561 + -21.2  -3.90744   GTGTCGGCTCTGAAA    TAACGGGCGCTTGGCC TCAC GGCCGGGCGCCCGTTG     TTCTTTGAGGGAGGG 100 341
   Adeh_1744 NONE
   Adeh_1745 NONE
   Adeh_1749 2006651 .. 2006666 +    -6  -3.41229   GACCCCGTCTGGCGT              CGCGCC ATGT GGCGCA               TTATGATCGCCATAT  54 67
   Adeh_1750 NONE
   Adeh_1751 2007663 .. 2007696 + -12.4  -3.28712   TGGTGCGGTAGGCGA     TCCGCCCGCCCC TCGACAGTTC GGGGCGAGCGGA      TTCTCGAGGCACGCG  65 30
   Adeh_1753 NONE
   Adeh_1754 2009854 .. 2009869 +  -8.2  -2.78935   AGCGGCACGGTGACG              CCGGCG AGCG CGCTGG               TCTGCTGGGCGGTGT  49 401
   Adeh_1766 NONE
   Adeh_1770 2029128 .. 2029140 +  -2.6  -3.28712   CACCGGCGCGCCCAT                CGCC ACGAA GGTG                TTCTGAGCCGGAGAC  46 7
   Adeh_1776 NONE
   Adeh_1777 NONE
   Adeh_1778 2038433 .. 2038449 +  -5.8  -3.28712   AGCGGGTCACGTTCT              CGTCCG AGTCC TGGACG              TTCTCCGCCAGCACC  50 345
   Adeh_1781 NONE
   Adeh_1782 NONE
   Adeh_1784 NONE
   Adeh_1788 NONE
   Adeh_1789 NONE
   Adeh_1790 2047389 .. 2047438 +  -2.5  -3.14931   ACCTGCGGCGCGGGC TAGGCGCCGGCCAGCCGAAGAGGG GTC CCC-CACCCCCTGCCCGCCGCCGA TTCCTCCGGGGTGCG  44 84
   Adeh_1791 2048215 .. 2048256 + -10.8  -3.61398   GTAGCCAAGGTGCTT GGCGTCACGCCGG-CGGAGC TCCG GCCATGACCGGCG-GACGCC TTCTTGGGACAGGCG  71 254
   Adeh_1792 2048709 .. 2048735 +  -4.2  -2.64616   GCGCAGAGCTCGGGC         GCGGGCGCGTGG ACG TCACTCGGGCGC         TCCTGTGGCTCGAGC  41 107
   Adeh_1793 2051141 .. 2051169 +  -5.1  -3.71649   CCGGCTGGAGGCTCC        CGTGACGCACGGC CGC GCCGCCTGTCAGG        TTTCAAGTTTCAACC  58 21
   Adeh_1794 NONE
   Adeh_1795 NONE
   Adeh_1796 NONE
   Adeh_1797 NONE
   Adeh_1798 NONE
   Adeh_1799 NONE
   Adeh_1800 NONE
   Adeh_1801 NONE
   Adeh_1802 2056584 .. 2056620 +  -7.7   -2.8664   GCCGACCTAACCCGC    GCCGCCGCCCCGTGGGC ATA GTCCGGAGGGCGGCACC    TCTACTGCTTCGATG  48 90
   Adeh_1803 2057740 .. 2057783 +  -9.4  -2.62184   TGGGCTGACGGTGCG CGCCTGGGGCGAGCGGTG GGCGGCGG CGCGGATCGCCCGGGGCG TCGTGTCGGCCGACA  51 313
   Adeh_1809 NONE
   Adeh_1814 2071311 .. 2071331 +  -2.4  -3.45737   ATGACGCAGACGATG            GCGGACGG GACCA CCGTCACC            TTCTGGTACTGGTTC  48 291
   Adeh_1818 2078871 .. 2078906 +   -11  -3.05384   AGTGCGCCGGGACCA    GGAAGCCGAG-CCCGAC CAC GCCGGGGCTCGGCAGCC    TTCCCTGCGGCCAGC  59 223
   Adeh_1820 2081860 .. 2081879 +  -4.8  -3.21747   CCTCCACCACCACCA            GCGCGCCC GGCC GGACGCGG             TTGATGCTGGGGTCG  48 182
   Adeh_1829 2091947 .. 2091971 +  -8.4  -3.96148   GAATCCGCGCTGCGC          GCCCCCGCGC AGGCC GCCCGGTGGC          TTTCTCCTCCCCCCG  69 39
   Adeh_1830 2093467 .. 2093494 +  -3.3  -2.70932   GCGGTCCGCCACCAG        CCAGTGCACCG GGTACG CGGCGTAGTGG         TGCTTGGCCGCGAGC  41 481
   Adeh_1835 2098982 .. 2098992 +  -8.2  -2.87468   CTCTACCTTGACGCT                 GGCG TGC CGCC                 TGTGGTCTCGTAGCC  51 60
   Adeh_1836 NONE
   Adeh_1837 NONE
   Adeh_1838 NONE
   Adeh_1839 2102397 .. 2102446 +  -6.3  -3.66896   GGGTTACGAGAACGC GGGGGCACCAGGGGAAGACCGGAC CAA GTCTTGGCGTCC-CTGGTCTCCTC TTCTCTCTCTCTCAC  60 170
   Adeh_1840 NONE
   Adeh_1841 NONE
   Adeh_1842 2104053 .. 2104077 + -15.7   -3.4252   AAACAGGAAGCGAGC          CACCAGCCGAG GCA CTCGGCTGGCG          TTGTGCTCCATGACC  77 202
   Adeh_1844 2106436 .. 2106448 + -10.5  -2.52464   CCGCACGACGCCGCG                CCGCG CTC CGCGG                TCCATTGCCGGGAGA  53 78
   Adeh_1845 2107053 .. 2107092 +  -4.3  -2.71791   AAGATGCTTAGCGCG TCG-CCGGAG-AACGGCGA GGAG TAGCCGTGACTCTGGACGA  GTTTGCGCGCCGCCT  42 2
   Adeh_1846 2108217 .. 2108246 +  -9.1  -3.01924   GCGTCGGAGGCGGCA       TCGGCGCGGCAGC ACCG GCTTCCGCTCCGC        TCTTGGGCGCGGCTG  54 408
   Adeh_1848 2110449 .. 2110476 + -11.2  -3.12351   GACGTAGTCGGGCAC        CTCCTCGGCAAG GCGG CTCGCCGCGGAG         TTCCATCTGCCGCGC  61 238
   Adeh_1854 2115603 .. 2115616 +  -5.9  -2.62263   GCCTCCTGGAAGCGT               GGGCT CGGC GGCCC                TACTCTGGACGAAGT  45 510
   Adeh_1864 2125349 .. 2125380 +  -5.6  -3.55444   TGCGCTGCTCGGCCG      GCGGGACCCCGCGC ACGA GCGCCAGGTAGCGC       TTTCGCGGCTCGCCC  54 453
   Adeh_1868 2129082 .. 2129132 +  -8.7  -3.48276   CCGCCGGCAGGGCCC CGCGCCGGCCGCGCGGCCCCGAC CACGC GTTGAGGCCCCCTCCCCGGCGTG TTATCTCGGCGCGAG  59 352
   Adeh_1870 2131248 .. 2131284 +  -5.6  -3.62522   GGCGAGGCCGAGGGT    CGCCAGGTCGTCGCGG AAGCA CCGCCACGTGTAGGCG    TTGTTCCGGGGCTTC  58 497
   Adeh_1893 2146220 .. 2146236 + -10.8  -3.34895   ATCTCGGCTCCTCTC              CCCGGC CGCGC GCCGGG              TTGGTTGACGGTCGG  65 294
   Adeh_1895 2146997 .. 2147012 +    -9  -2.90075   TCCGGGTCCTCGTCG              TCCACG AACA CGTGGA               TCTCGTTCACCCGGC  53 227
   Adeh_1897 NONE
   Adeh_1898 NONE
   Adeh_1899 NONE
   Adeh_1900 2154349 .. 2154404 +  -5.3  -2.80816   CTCGCGGCGGGTCCC GCCGTAGACCGCGTCCCCGAGCAGCGGG TGG CCCGC--CTCGGAGAGGTGGAC-GCGGA TCTGGTGCGTGCGGC  45 255
   Adeh_1907 NONE
   Adeh_1908 2164715 .. 2164755 +  -4.4  -3.16564   CCGCGAACCGGTCCG  CCAGCCCGGCGAGCGGGC CGCGC GCCAGCTCCTCGTGCAGC  TTGGTCAGCTCGCGG  46 257
   Adeh_1953 NONE
   Adeh_1956 2197424 .. 2197448 +  -5.6  -3.40403   GCGCGCCTCGGGGCC          GAACGCCTGC GTCAG GCAGGAGTGC          TTGTCGTCGAACAGC  52 518
   Adeh_1968 2207723 .. 2207737 +    -7  -2.65993   TCGGACGGAACGTCA               GCACGC GGC GCGCGC               TGATCTCGATCTCCT  46 165
   Adeh_1986 2226236 .. 2226246 +  -8.2  -3.25823   TGCTCGCCTCGACCC                 GCCG GAT CGGC                 TTCATGTAGCGGCCC  55 6
   Adeh_1987 2228380 .. 2228407 + -19.8  -2.66316   ACCCCGAAAGCGAGA        CGCGCCGCCCGG TCTC CCGGACGGCGCG         TCGTGTCCTGCGGCG  81 180
   Adeh_1991 2231613 .. 2231671 + -12.4  -3.62046   ATCGCGCGCTGGCCT G-ACCGCGAGGC--CGGCCGCCGCCGGGCG CCG CGCCCGGC-GCGGCCTACGCCATGCCGTGC TTCTTGAGCCGGTAG  73 24
   Adeh_1995 NONE
   Adeh_1996 2237368 .. 2237395 +   -22  -3.52472   GGCGGGGCGAGGACC        GGGGCCGGCGGC GAAT GCCGCCGGCCTC         TTCCTTTGGGAGTGT  95 45
   Adeh_2012 NONE
   Adeh_2013 NONE
   Adeh_2014 NONE
   Adeh_2015 2256167 .. 2256188 +  -5.8  -3.28712   CAGCGCCAGGAACAG           CGG-CGTCG CCACC CGGCGGCCG           TTCTCCACCAGGAAG  50 408
   Adeh_2017 2257832 .. 2257845 +  -2.3   -2.6063   TTTCTATTTGTCTGC               GTCTC GCCA GCGAC                TAGGTTCTCCCTGCG  39 107
   Adeh_2018 2258851 .. 2258890 + -27.2  -3.40403   GCCGGCAGCCGCGGG  GGCGGCGCCCGGT-CCCGC TGC GCGGGGACCGGGCGCCGCG  TTATCCTAGGAGAGG 100 85
   Adeh_2019 2259175 .. 2259219 + -10.7  -3.34013   CGCGGGGAGTGACGC GCCGCGCAGCGCCGGGCGCCGA CGCA TCGGC-CCCG-CAC-GCGCGAC TTCCTTCCGGAAATC  63 29
   Adeh_2020 NONE
   Adeh_2021 NONE
   Adeh_2022 NONE
   Adeh_2023 2265299 .. 2265334 +   -29  -3.16564   GCGGGGCAGGAAACG    GCGCGCCCCGGCGACC GCTC GGCCGCCGGGGCGCGC     TTGCTCCGCTCCGGG 100 44
   Adeh_2026 NONE
   Adeh_2028 2270423 .. 2270435 +  -3.3  -3.28924   CTCCGGCGAGAGCCT                GCCCA GGA TGGCC                TTCTCGGCGGGCGTC  47 304
   Adeh_2030 NONE
   Adeh_2031 NONE
   Adeh_2032 NONE
   Adeh_2033 NONE
   Adeh_2045 2299865 .. 2299912 + -14.1  -2.75064   CGGCGCCGCTCTACC CGCCCCCGTAGCGGCGCCGCACGC GCG GTG-GCGGCGGCGCC-CGGGG-CG TGCTTCACTCCCGCG  64 15
   Adeh_2046 2300811 .. 2300827 +  -2.1  -3.16564   GGGGGACGCCCTTGC              GGAGCAC CAC GTACGCC              TTGATCCGCTCGCCC  44 270
   Adeh_2049 2306134 .. 2306147 +  -5.2  -2.58544   ACCTGGTCGAGCTTC               GCGC CCGAGA GCGC                CTTGTACAGGTCCGG  43 66
   Adeh_2051 NONE
   Adeh_2052 NONE
   Adeh_2053 2309681 .. 2309729 + -15.3  -2.72344   GAGATCGGCGCCGGC GGCGCCGGCCTTG-TCGCCGAGG AGCCG CC-CGGCGGCCGAGGTCGCCGCC TGCTTCACGATGGCC  67 155
   Adeh_2055 2314732 .. 2314753 +  -3.5  -3.02511   CCGGCGCCCACGCCC           AGGGCGGCG ATGA TGCCGACCA            TCTTGCCCACGTCCA  43 479
   Adeh_2057 NONE
   Adeh_2059 2321074 .. 2321105 +   -10  -3.61398   GGCCAACCCCCTGGC      CGGCGCCAGGCAGGG CGT CTC-GCCGGGCGGCG      TTGTTCCGCCGCGCG  69 93
   Adeh_2060 2322077 .. 2322090 +  -2.3  -2.70932   CCGCCTCCATCCCCT               CCAGC TCGC GCTGC                TCCTTGAACGAGAGC  39 483
   Adeh_2062 2324931 .. 2324970 + -12.6  -2.77899   CTCCCGCGCCTCGAC  CCCGGGCCAGCCGTGAGG CGAT CCCCGGCGCAGGCCCGGG   TGGTTCCTCACGAAC  59 10
   Adeh_2063 NONE
   Adeh_2064 NONE
   Adeh_2065 NONE
   Adeh_2066 2328646 .. 2328659 +  -3.7  -3.53224   TCCCACCCGGACCCT               CCGCG CCGG CGCCG                TTTCGCCGCAGGATC  51 100
   Adeh_2067 2330407 .. 2330451 +  -7.5  -3.01712   ACGAGTCCATGCGGC CGGCGGTGGTCGGGCCGAACG AGC CGGACGGCTTGCCCGGCGGCG TCTTGGCGGGGCCGG  50 305
   Adeh_2073 NONE
   Adeh_2074 2337391 .. 2337405 +  -3.5  -3.73775   CGCTCGTGTTCGAGG               TCGAG CTGCT CTCGG               TTTACTGAGCGTCCG  58 3
   Adeh_2075 2338076 .. 2338091 + -10.4  -3.37796   GCCGGGCCCGCCTCA              CCCGAG CCAG CTCGGG               TTGTGCGTGGTCGCG  63 41
   Adeh_2078 2340950 .. 2340988 +  -6.5  -3.16191   AGGAAGCAGACCTCG  GCGCGCG-CCGTGGCCGC GTCC GCGTCCACGATCGCGAGG   TTGGTGGAGGTCTGC  50 376
   Adeh_2080 2342859 .. 2342899 +  -7.5  -2.78384   CCGCCACGCGGCCGG GGC-G-CCGCCGCGCGC-CC ACGC GGCGCGCGAGGCGGGCAGCA TCTCGTCGCCGGCGG  47 61
   Adeh_2085 2347914 .. 2347937 +  -6.7  -3.05963   CCGCGAGCAGCAGGT         CC--GGCCCGC CCTC GCGGGCCACGG          TCTTGAGGTAGCCGT  48 175
   Adeh_2090 2356984 .. 2357014 +  -9.7  -3.30124   CCCGCCGCGCCAGGT      C-TCCACGCCGCCGG GCC CGGGCGGCG-GGACG      TTCTCGGCGATGAGC  58 218
   Adeh_2094 NONE
   Adeh_2095 2365802 .. 2365825 +  -8.1  -3.01712   GGCTCCCCCCGCAAC          GCCGTGC-CC AGACC GGTGCGCGGC          TCTTCCGCCCCCCGG  52 474
   Adeh_2096 2367412 .. 2367460 + -17.3  -3.05384   GCCGCCTAGGCGGCC ACGCGGATCCCCGGCGCCGGT CCTGCTC GCCGGCGCCGGGCGTCCGCCC TTCCCTCACCGGAGC  74 32
   Adeh_2097 NONE
   Adeh_2098 NONE
   Adeh_2099 2370565 .. 2370599 +  -8.5  -2.71364   CGGCTCAGCCGTGCA    GCCCGAGGCCGGCCGCC ATC GCCGGC-GGC-TCGGGA    TCGTTCGCCGGCTCC  49 202
   Adeh_2106 2381158 .. 2381181 +    -8  -2.52464   CCGCGCCAGGCACCT          TGACGCGGCG CGAA CGCCTCGCCA           TCAGTTGAGCCCGCC  48 23
   Adeh_2107 2382064 .. 2382093 +  -9.2  -3.53091   TCCGCGCGCGTGCCG       TAGCCGGCCGCGC GACCG GCG-GGCCGGCGG       TTTCCGGCCGGGAAT  62 23
   Adeh_2108 2383409 .. 2383427 +  -6.7  -3.14132   GCCGGCGAGCTGCAT            CGCGTACG GGAG CGT-CGCG             TTGGTGAGCGCGAGC  50 179
   Adeh_2110 NONE
   Adeh_2111 NONE
   Adeh_2114 2388798 .. 2388808 +  -4.6  -3.38339   GAACGCGGGGCGGGG                 CTGG CTT CCGG                 TTGGTGTTCGCTCAT  51 180
   Adeh_2115 NONE
   Adeh_2116 NONE
   Adeh_2117 NONE
   Adeh_2118 NONE
   Adeh_2120 2394143 .. 2394158 +  -2.4  -3.53012   CGAGGGCCCAGAAAG              TCGGAG GCTC CGCCGG               TTTCCCGGCGGAGCC  50 181
   Adeh_2126 NONE
   Adeh_2128 NONE
   Adeh_2130 NONE
   Adeh_2131 2410530 .. 2410566 + -10.7  -3.40403   GTAGGCGAGGAGCCG    CCGCTCGGCCTCGGG CGAGAAC CCCGGGCCCGGGCGC    TTCTCCTCGGCGAGG  63 502
   Adeh_2133 2412334 .. 2412368 +  -9.1  -3.14132   GGATGGCCGAGCTCG    CCCGG-CGCGCCGGCG CTCC CGAGGACGCGGCCGGG     TTCGTCCGCCACACC  56 314
   Adeh_2135 NONE
   Adeh_2136 NONE
   Adeh_2137 2415526 .. 2415557 +  -3.5  -3.02263   GCCCGCCGGCGGCGC      GCGCC-GGGCCCCG TCCCC CATGACCCAGGCGC      TCTTCGGCCAGCTCT  43 63
   Adeh_2138 NONE
   Adeh_2139 NONE
   Adeh_2140 2418299 .. 2418317 + -10.2  -2.79831   GTCGCGGCCACCGGC             GCGGCCAC CGC GTGGCCGG             TCTGGTCGCCGTTCG  54 189
   Adeh_2146 2424256 .. 2424266 +  -6.8  -2.87132   ACGGGGGCACGATCG                 TGGC GTA GCCA                 TCTCTCGAGACGGGA  48 152
   Adeh_2147 2424776 .. 2424788 +  -4.8  -3.66178   GCGCGTCCCCGCTCC                CGAC CCAGA GTCG                TTTGCCGTTCCGGAC  57 42
   Adeh_2148 NONE
   Adeh_2149 NONE
   Adeh_2152 2429682 .. 2429713 +  -4.9  -3.28712   CCTGCTGGATGGCGG      CCGGGGCGACGCC CGGGAT GGCGGCGCCGTGC       TTGTCGCGGGCCAGC  50 463
   Adeh_2154 NONE
   Adeh_2157 2434725 .. 2434757 +    -7  -3.55444   AAACACGGTGCCCGG     CCACGTCTCGGTCCG GTCC CGGACCCAGA-GTCG      TTTGCCGGCTGACAG  57 126
   Adeh_2159 NONE
   Adeh_2160 2437673 .. 2437687 +  -2.8  -2.78032   GTTCCCAGCGCCGAA               CGTC GCTCCAG GACG               CTGTTTTCGCGCGGC  39 73
   Adeh_2161 2438597 .. 2438609 +  -4.7  -3.14132   TGACGCACGGCGTAC                GGTGC GAG GCCCC                TTCGTAGCGCGCCGA  46 6
   Adeh_2163 2440006 .. 2440056 + -10.8  -2.71144   TTCAGGGCTCCGGGT CCTCGGGCGCGCTCGCGGCCTCGG GGT CCGTCGCCGCTGCTTCGGCCGAGG TCCTTCCAGGGCCTG  57 65
   Adeh_2165 NONE
   Adeh_2166 2441557 .. 2441574 + -12.7  -2.62184   TCCGCCCCGGCGCCA             CGCCCTG AGGT CAGGGCG              TCGTCTGCCCGGAGG  60 18
   Adeh_2169 NONE
   Adeh_2170 NONE
   Adeh_2171 NONE
   Adeh_2172 NONE
   Adeh_2173 NONE
   Adeh_2174 2451947 .. 2451975 +  -7.4  -2.62616   ATCGTGGATGCAGAG       CCGGCG-CGCCTG CGCG TAGGTGCCGTCGG        TGATCTGCAGGATCC  46 441
   Adeh_2179 2457282 .. 2457307 +  -2.5  -2.62616   GATCATCGCGCAGAT         GGC-CGTCAGCG GAG CGTTGATGGGGC         TCGTCTACGCCCTCA  39 133
   Adeh_2180 NONE
   Adeh_2181 NONE
   Adeh_2182 NONE
   Adeh_2183 2461823 .. 2461859 +  -9.2  -3.05384   GCCGGCCCGCCCGGC    CGCCCGCCGGCGGCCG GGACA CGGCTGCGGGAAGGTG    TTGCGTCCGGGGCCG  54 71
   Adeh_2184 2463015 .. 2463052 +   -12  -3.53012   GCCAGCGCGGCCTGG  ACC-GCGCC-GGCGTCGC CGCG GCGACGCCCGGTGCCGGG   TTTCCGGGCAGCCCG  69 376
   Adeh_2190 2468973 .. 2469022 + -14.9  -3.14132   CGAACACGTGGGTCA GGTGATCGCGCGCGGTGTAGGGCG AGA TGCCCAGGGCCGC-CGCGATCTCC TTCGTGCACAGGCCC  71 197
   Adeh_2192 2471012 .. 2471055 +  -7.2  -3.61398   CGGCGTCGGCCGCGG CGCGGAACAGGCGGGCGATC TGCG GGTAGCCCTCCTTCTCCGCC TTCTTCGCGAACGCG  61 407
   Adeh_2198 2477772 .. 2477796 +  -4.1  -3.28712   CTCCAGGGTGGGCAC          CTCGTGCAGGC GCA GGCGCCACGAG          TTGTGCGCGCGCAGG  48 522
   Adeh_2207 NONE
   Adeh_2208 NONE
   Adeh_2209 NONE
   Adeh_2210 NONE
   Adeh_2211 2494825 .. 2494844 +  -5.6  -2.70932   CGATGGAGCGGTAGT            CC-ACGCCG CTC CGGCGCAGG            TCCTTCACCGACGCG  44 169
   Adeh_2213 2497404 .. 2497416 +  -3.3  -2.71364   GCCGGCGCGGATGGC                GAGGT CGA ACCCC                TCCTTCACCAGGTCC  41 515
   Adeh_2215 2498547 .. 2498568 +  -6.5  -3.53012   CGCTGACCAGCGCCC           TCGCGCGGCG CTC CGC-GCACGA           TTTGCCGCGCGACCG  56 46
   Adeh_2216 2501482 .. 2501518 + -25.2  -3.36823   CAGCCGCTGAACCTC   GGGCCCGGTGGGGCGGC TTCG GCCGCCC-GCCGGGCCC    TTCCCTTTTCCGGCG 100 47
   Adeh_2218 NONE
   Adeh_2221 NONE
   Adeh_2222 NONE
   Adeh_2223 NONE
   Adeh_2224 2510165 .. 2510205 +  -9.6  -3.55444   GCCGGCGGCGGCCGG GCGT-CCG-GGCGCTCGCCG GCC CGGCGCGCGCAGCGCCACGC TTTCGCCCCTCGCGG  62 42
   Adeh_2225 2512034 .. 2512068 +   -12  -2.70932   CGAGCGGCACCATGT     CGTCGCCGTGGCCGCC CAG GGTGACGGCGGTGACG     TCCTTCACCGAGACG  59 521
   Adeh_2230 2520530 .. 2520540 +  -2.4  -3.28712   TGTAGCGCACGAACG                 CGTC GAA GTCG                 TTGTGCCCCCAGAGC  46 385
   Adeh_2233 NONE
   Adeh_2243 NONE
   Adeh_2244 2536373 .. 2536403 +  -3.9  -3.16191   CCCGCGGCCCTCGTC      GG-CGCCGGCGGGCC AGC GGCTCG-TGACGACC      TTGCTCCGCGTGTAG  46 85
   Adeh_2246 NONE
   Adeh_2247 2541206 .. 2541241 +    -3  -3.36803   CGCCTCTAGCCCGCC    GCCATGAGCGACCTGC TCTC GCACCTCGCGCTCGGC     TTCTCGGTCGCGTTC  49 32
   Adeh_2248 NONE
   Adeh_2249 NONE
   Adeh_2250 NONE
   Adeh_2251 2545784 .. 2545803 +  -4.8  -2.57132   TCCACGCACGATCCG            GCGCCGCG CGCC CGCGACAC             GTTGTCGCAAAGCGC  41 94
   Adeh_2252 2546859 .. 2546892 + -14.5  -3.14344   GAGGTCCTCGCGGAA     CCGC-CCCTCGCGCGC GGC GCGCTCGAGGTCGCGG     TTGGTGGCGGCGATC  68 489
   Adeh_2254 NONE
   Adeh_2255 NONE
   Adeh_2256 NONE
   Adeh_2257 NONE
   Adeh_2258 NONE
   Adeh_2260 2560056 .. 2560086 +  -4.4  -2.78384   AGGCGCGGGACCCGG       GCGGTGCCGCCGGT GCA GCAGACGGCCCCGA       TCTCCTCCGCCGCGA  42 165
   Adeh_2263 2563150 .. 2563164 +  -4.2  -3.65314   AGTCCATAACCGGCG               CTGATG GCA CATCCG               TTCTTGCGCGTTCCG  57 70
   Adeh_2264 2563949 .. 2563998 + -16.4  -3.41602   GAACGCCATGCCGTT CCCCCTCGCTGGCGCGATCCC TCGCCGGCC GCGGTCGCGCC-GCGCGGGGG TTCTCCTAGCGTGAG  77 512
   Adeh_2268 NONE
   Adeh_2269 2568473 .. 2568503 +  -6.6  -2.69151   GCTCGCGCTCCGCAT       CTGCGCGGGAGCCC GTC GGGCCCGCCTGCGG       TAGTCTCTCCCCCGG  46 99
   Adeh_2270 2569825 .. 2569837 +  -9.1  -3.66018   CTCGGCCCAGGTCAG                CCAGG AGG CCTGG                TTCTTCGCGTCGTCC  66 326
   Adeh_2288 2585448 .. 2585483 +  -3.1  -3.28712   TGGATGAGGATGCTG    CCCGC-CGAGAGGCGC AGCGC GTGCGTGCCGAGCGGG    TTGTCCGGGCCGGGC  47 373
   Adeh_2296 2594597 .. 2594617 +  -4.6  -3.05384   CGGCGCCCATCGGCC            AGCCTCGA CTGGA TCGGGGCG            TTCGCTCGGGGCAGC  45 99
   Adeh_2297 2595808 .. 2595851 + -14.4  -3.16564   GCCCGGCGACGCCGC GCGCACGCAGCGCCTCCGCGG CGG CCGCGGCGA-GCAGCGTGAGC TTCATCACCTCGCGC  68 228
   Adeh_2299 2597514 .. 2597537 +  -3.6  -2.56596   CCGCGCCCGCCGCCC          CGCCCGGCCG ATCC CGGCCCGTCC           TCGATTCGTGCGCGC  40 334
   Adeh_2301 2599462 .. 2599511 +  -7.7  -2.53876   GGCGGGCACGACGGG CG-GCGGCTGCGGGAGGCGGCGA TCCCTC TCGCAGCG-CCGGCTGCCGCGCG TCACTTCCGGTCCGA  46 42
   Adeh_2303 2601064 .. 2601082 +  -4.4  -2.52896   CTGCCGAGCGTGCGC             TGGCGCGC CTC GACCGCCA             TCCGTTCGGGGCTCA  41 59
   Adeh_2304 2603597 .. 2603649 +  -8.9  -2.83164   CCCGCGCGCCGGCTC CCGCCC-CGGCCAGCGGGCGCGCGC CCCGA GCGCGAGCGCGC-GAACGCGGGCGA TGTCCTCGTCGGTGA  53 63
   Adeh_2306 2607209 .. 2607223 +  -2.7  -3.29144   GGCAGCTCCACCGTC               GCCGG CCCCA CCAGC               TTGTGGGCGAAGTCG  46 493
   Adeh_2308 NONE
   Adeh_2309 2609680 .. 2609696 + -11.5  -2.73364   AGACGTGGACCTCGA              CGGCGCG CAG CGTGCCG              TCCTTCGCCTGGACC  57 451
   Adeh_2313 NONE
   Adeh_2314 2613596 .. 2613612 +  -3.6  -2.78216   ACGCGGTCAGGCTGA              TCCGGA AGTAG TCCGGC              TGCTTCATGAGCGTG  41 127
   Adeh_2317 NONE
   Adeh_2318 2619334 .. 2619376 +    -5  -3.67597   GGAGTAGAGAAGCAC GAGCGT-CTTCTCGAGCGCGG TCAG TC-CGCT-GAGAAGGACGCGC TTCTTACCTCCCACC  58 337
   Adeh_2332 NONE
   Adeh_2333 NONE
   Adeh_2334 NONE
   Adeh_2335 2636365 .. 2636397 + -22.7  -3.18031   AGACCCGCAGGTTCC      GAGGCCCCGGCGTCC AGC GCGCGCCGGGGCCTC      TGTCGTTTTTCGGCG 100 52
   Adeh_2336 2638449 .. 2638472 +  -4.4  -3.04398   AGGCGGGTTTCTACA          GTCCGGGCCG GTTT CGGTCAAGAC           CTTTTCGCACCGCGC  45 119
   Adeh_2350 NONE
   Adeh_2357 2661906 .. 2661955 +  -4.1  -2.70932   AGATCGCGTCGGCGA CGCGGCGGTCGGGCAGGTC GCCCATCACCTG GAACAGCCCCACCGTCCCG TCCTTCGCGACCGCG  42 169
   Adeh_2366 2671798 .. 2671837 +    -7  -3.40403   GTTGCGGATGGAGAG  CGTGCCGCCGCGGA-CCTC GGT GACGATCAGCGGCTGCAGG  TTCTCGTCGGCCACC  56 513
   Adeh_2371 2676505 .. 2676527 + -10.4  -3.61398   TGGTGTCGCCGCCGA           AGCCGGCGCC CGG GGCGCCGACC           TTGTTCGCGACCACC  69 257
   Adeh_2373 2678766 .. 2678782 +  -9.3   -3.2496   CACCGCGATGCGGTC              CCGGCCG CCT CGGCCCG              TTACCTTGTCCCTTC  58 52
   Adeh_2374 NONE
   Adeh_2375 2680357 .. 2680369 +  -6.2  -3.28712   CACCAGGTCGAAGCG                GCGC CCCTC GCGC                TTGTAGCGGGCGAGC  52 386
   Adeh_2378 NONE
   Adeh_2379 2684383 .. 2684423 + -13.3  -4.14243   GGCCGATCGCGGCGC CGG-CGGTGTGGTCGCGGG GACGA CCCGCGACC-CGGCGTCCG TTTTGACCTCGCCTC  85 42
   Adeh_2380 NONE
   Adeh_2393 2700813 .. 2700832 + -10.6  -3.97139   CCATCCCGGCGCCGG            CGCCGCCG CCCG CGGCGGCC             TTCTTCTTCGGCTTG  74 326
   Adeh_2395 2703951 .. 2703979 +  -8.8  -3.28924   CGGGCTGCACCAGCA       CGTCGGCGCCCTG CTTC CGGTGCGCC-ACG        TTCTCCGCGAACATG  58 240
   Adeh_2407 NONE
   Adeh_2408 2719861 .. 2719891 +  -3.2  -2.70932   GGCGAGGATGTCGGC      GCCGACC-ACCAG CGCGAA CCGGTAGGTCGGG       TGCTTCGCGGCGAGG  41 247
   Adeh_2420 2730458 .. 2730488 + -10.2  -3.41051   CGGCGTGCCGGCCGC       GGCCCGGGCCTTCG CCT CGGCGGCGCGCGCC       TTGTCCTCGCGGTGC  63 117
   Adeh_2422 2733757 .. 2733780 +  -3.6  -2.60723   CGGTGACGGTGATCG          CCCTCCGCCG TTAG CGGCAGCCGG           ATTCCTTAGAAATCG  40 12
   Adeh_2423 2735260 .. 2735298 + -29.6  -4.07568   AAGTTCTAGCTTCTC   CTCGAGGGGCGCCCGGGC GAC GCCCGGGCGCCCTTCGTG   TTTTCAGCGCACCCC 100 32
   Adeh_2424 2736520 .. 2736558 + -17.3  -4.56597   CAGCGTGAAGTCAGC   TTCGAGCCGGGGGGCGG CGCGA CCGCCCCCCGGCTCTTC   TTTTTCCGGCCCGGC 100 62
   Adeh_2425 NONE
   Adeh_2426 NONE
   Adeh_2427 NONE
   Adeh_2428 NONE
   Adeh_2429 2740628 .. 2740670 +  -3.9  -3.14132   CCGCCTCTACCAGAA GAACTTCGCCGCCGCGAAC AGCCC GATCGCGATGGCGAACGCC TTCATCCCCGCCGGC  46 95
   Adeh_2431 NONE
   Adeh_2434 2746695 .. 2746726 +  -6.5  -2.62184   CTCGCCGCCGACGTG      CGGCACGATGGGTG AAGCG CACCCCCCGT-CCG      TGGTATGAGGGGCGG  45 11
   Adeh_2435 2747495 .. 2747510 +  -2.4  -4.15698   ACCTCCCGGTAGAAA              CGCCCC GCGA GAGGTG               TTATTTCTCTCGGTG  66 29
   Adeh_2436 2747895 .. 2747905 +  -4.6  -3.65991   CACGTGGCGTCCGCC                 GCGG AGA TCGC                 TTATGTTCCGGCGGT  57 122
   Adeh_2437 NONE
   Adeh_2438 NONE
   Adeh_2442 2754312 .. 2754338 +  -6.4  -2.79183   GTCGGCCGTGCGGGC         GGACGCACGAAG CCA CGTCCGGCGTCC         TCTGATGGGGATGAC  46 153
   Adeh_2443 2754805 .. 2754820 +    -4  -3.14132   GCGCCCAGGGGGTGT              CTCCGTG CTC CACG-AG              TTCCTGAACCAGCAC  46 51
   Adeh_2444 NONE
   Adeh_2445 2756476 .. 2756503 + -18.4  -5.18726   CCCCACAAAAGAAAA        CGGGCGGCCAGG TTTC CCTGACCGCCCG         TTTTTATTGTGGACC 100 136
   Adeh_2447 2758415 .. 2758445 +  -6.7  -3.62522   GCGCGATGCCGGCCC       GCCGTTCGCGTCC GGGGA GGACGCGGGCTAC       TTCTTCGACGACTTC  60 163
   Adeh_2458 2774107 .. 2774134 + -14.8  -3.28712   CGCGTCCAGGCGGCA        GGCGTACCCGGC CAGC GCCGGGTGCGGC         TTCTCGCCCAGCACG  72 457
   Adeh_2473 NONE
   Adeh_2474 NONE
   Adeh_2475 NONE
   Adeh_2476 2798867 .. 2798882 +  -5.4  -2.70932   GAAGCCCAGCACCGG              CAC-CGG GGC CCGGGTG              TGGTTGCGCAGCGAG  44 136
   Adeh_2478 NONE
   Adeh_2479 NONE
   Adeh_2480 NONE
   Adeh_2481 2804175 .. 2804229 + -14.9  -2.70932   CACCGTGGCGGCGCC GAAG-TCGAGCTCGACGTGCCCGACG CGCC CGCCGGGCTCGACGAGCCGGAACTTC TCCTTCGCGCCGAAC  67 333
   Adeh_2485 NONE
   Adeh_2486 2808439 .. 2808452 +  -8.1  -2.70932   TCATGTGATCCGCGG               CCTCG ATGG CGAGG                TCGTTGGCGGGGCCC  49 364
   Adeh_2488 2809832 .. 2809842 +  -6.8  -3.71848   CGAGCCCTTCGCCGA                 GCTG GGG CAGC                 TTCTTCGTCCCGAAG  61 187
   Adeh_2489 2811625 .. 2811682 + -11.2  -2.57344   GCAGCCCCTGCACCG GGCGTGCGCCG-A-GCTCCGCCCCCGGGC CGA GCGCCAG-GCGGAGCGTGCGGTGCCCGCC CTTCTCCACCACGTG  56 240
   Adeh_2496 2816968 .. 2816995 + -14.8  -2.52464   TGCGGCAACGTGCCG        CGCCGGCCGCTCG AGG CGCGCG-CCGGCG        TCAGTTCACGAAGCG  65 103
   Adeh_2501 NONE
   Adeh_2502 NONE
   Adeh_2503 2824962 .. 2824986 +  -9.9  -3.35197   TCCCGAACAATGTCC          GGCCGGCGC GGAGGTG GCACCGGCC          TTGCTCTATCTCGGG  63 477
   Adeh_2504 2825831 .. 2825861 + -15.3  -3.28712   CCGCCCTGCCGGGCG       GCGCACGCGCGGG GTGAG CCCGCGCGCTCGC       TTGTGCGGGCGGACC  72 44
   Adeh_2505 NONE
   Adeh_2506 2828742 .. 2828756 +  -4.9  -3.85698   CGACGGCGGGCAGGC               GGCTC ATGGC GGGCC               TTTCTGCGCCGCGCG  62 392
   Adeh_2511 2832366 .. 2832401 +  -5.5  -3.34895   TACGCGGGTCGGAGC   CGCGGCGGGCCGCCATCG CCC TGAT-GCG-CTCGC-GCG   TTCCTTCCGGCTCAG  52 457
   Adeh_2515 2840496 .. 2840531 +  -5.3  -2.78384   CGCGCAGCGCGCCGA   CGCCCACCGGCGCG-CC GTAG GGACGCTTC-GAGGGCG    TGTCGTAGACGGGCC  44 211
   Adeh_2517 2842056 .. 2842089 + -12.3  -2.73364   GCGGCCGCCCTCCAC     GCCGGCGCGCATGGC CTCG GCCATGAGCACCGGG      TCCTTCGCCTCGGCG  59 298
   Adeh_2520 NONE
   Adeh_2521 NONE
   Adeh_2523 NONE
   Adeh_2524 2851268 .. 2851292 + -12.7  -2.62184   CTGCGTGTGAGATTG          CCGCCGGCGCC CTG GACGGCGGCGG          TCCTCTCCCCAGAGC  60 31
   Adeh_2525 2852213 .. 2852249 +  -3.6  -2.75712   GGCGAACGACTCCGC   TTCCGCCCTCAC-GGCGG CGT CGGCCAGTG-GCGCGGAC   TCATTGCGTCGATGC  41 95
   Adeh_2528 NONE
   Adeh_2534 NONE
   Adeh_2535 2864609 .. 2864642 + -10.8  -2.75481   GCCGTGGCGCCGTAG     CGCGCGGGCGGCGC CTCAGC GCGCCGGCCGCAGG      TCCTTCAGCTTGAGC  57 26
   Adeh_2537 2867188 .. 2867243 +  -5.3  -3.28712   CTCAGGACGCCGCGC GCCGCCTGG-CCAGCGCCGCCTCGATCG CGG CGACC-AGGCG-CGCGGGGTCGAACGGC TTCTGCAGGAACACG  50 95
   Adeh_2548 2878855 .. 2878893 + -10.9  -2.83164   GGCCCGCGCCGGCCG  CGGCGAGCGCCGCGCG CAGGTTCC CGAGCG-CGCGCGCCG   TCTCCTCCTCGATGG  58 288
   Adeh_2551 NONE
   Adeh_2552 2883200 .. 2883257 +  -4.7  -2.53164   GGACCGCGGCGGCGG GTGGGCACGGCCGGATG-GTAGCCCGG CGCGCA CCGCGCCGCACGTCCGCGCGT-CCCGC GTTCCTGGTACCTGC  41 193
   Adeh_2553 2884528 .. 2884579 +  -6.4  -3.65046   GCTCGAGGCCAGATC GATCTCGTCCGGGAGGTCGTCCGT GTCG AAGGACGATTCCTCGGTCAGGGTC TTCTTCGCCTGCACG  60 356
   Adeh_2555 NONE
   Adeh_2556 2887443 .. 2887467 +  -5.5  -2.78816   ACCGGATCGGCGGGG          TCCACGCGGCG CAG CGCGGCGGTGA          TCTCCTCGGCGGTCC  44 160
   Adeh_2560 2891321 .. 2891357 +  -5.5  -2.64472   GCGGTAGATCGGCCC    GCCTCGCCGGGCGCTCG ACG CGGGCGCCCATCTCGCC    TACCTTTCCCGGCTG  43 34
   Adeh_2561 2893014 .. 2893059 + -13.2  -3.76125   GCCCATCGCCCCCGG CCGGGCGCGCGC-GTGGGCTC GCGAA GGGCTCACCGCGTGCGCGCGC TTTCGCTTAGGATGC  78 112
   Adeh_2562 2893772 .. 2893813 + -19.6  -2.70932   TCCAGCACCCGCACC GGCCAGAGGCGGAAGTCGCGC AGC GCGCG-CT-CCGCCTC-GGCC TCCTTCCCCCGCACC  82 97
   Adeh_2571 2902641 .. 2902684 +    -8  -3.17212   CCTGCCCGGGCCGAG CCGCGCCGCGCCGCCTGAC GGAACAA GTCGGGCTGCAC-GAGCGG TTCATCGACTGATCG  53 8
   Adeh_2572 NONE
   Adeh_2573 NONE
   Adeh_2574 NONE
   Adeh_2575 NONE
   Adeh_2576 NONE
   Adeh_2577 NONE
   Adeh_2578 NONE
   Adeh_2579 NONE
   Adeh_2580 NONE
   Adeh_2581 2914021 .. 2914052 + -21.6  -2.83403   CCCGCAGCCCTCCCC      GGGCCCGGCCAGCG CCCC CGCTGGTCGGGCTC       ATTTACTACGAGGGC  89 54
   Adeh_2583 NONE
   Adeh_2584 2916969 .. 2917025 +   -20  -2.70932   GCTCTACAAGCTGAT CG-GCTGGGCGCTGGCCGGG-CGCTGAG CGG CGCCGCGTCCCGGCGCGCGCCCGGCGCG TCGTTGCCGCGCCGC  82 1
   Adeh_2585 NONE
   Adeh_2586 2919124 .. 2919138 +  -4.9  -2.55351   GAAGGTGCGCGACTC               GCGGT AGTAG GCCGC               CTTGATCTCCGGCGG  43 448
   Adeh_2589 2922156 .. 2922174 +  -3.1  -3.40403   CTGCGCCTTCACGAA            CTC-GTCG TGGA CGACCGGG             TTCTCGTAGACGCGC  49 251
   Adeh_2592 2929730 .. 2929769 +  -4.8  -3.28712   CCCGGGCGTTATACT  CGATCCCGCCATGGTCCGG GAG CCTG-CGGTCGCGGGAGCG  TTCTACGACGCCCGG  48 512
   Adeh_2594 2930810 .. 2930861 +  -5.7  -3.25823   CGGGTACATGGTGAC GGC-GTCCGATCC-CGGCGGCAGGC TGGC GCAGGCCGGGGTGGATCCGACCGCC TTGCTCTCGCACGGA  50 298
   Adeh_2597 NONE
   Adeh_2598 NONE
   Adeh_2599 2936692 .. 2936704 +  -3.3  -2.79004   GATGGTGACCCGTAC                GGGAT TTG AACCC                ATGTTTTCGGCGTGA  41 181
   Adeh_2603 NONE
   Adeh_2604 2944094 .. 2944114 +  -6.1  -3.41878   CTTGAGGTTGGCTTC            CCGCTTAGA TGC TTTCAGCGG            TTATCCGTTCCGCAC  54 501
   Adeh_2605 2949938 .. 2949968 + -11.2  -2.55351   CGGGCGGCAGCACGA      GCACG-GTGGCCGC CTGCT GCGGCCACGCG-GC      CTTGATCTGCGCCCC  56 315
   Adeh_2620 NONE
   Adeh_2621 2968239 .. 2968266 +  -7.7  -3.35679   CATGAACGCGCAGAG        CTC-GTCGAGCC AGGCC GGCTCGACCGCG        TTGTAGGTGGACACG  56 128
   Adeh_2626 NONE
   Adeh_2633 NONE
   Adeh_2634 NONE
   Adeh_2635 NONE
   Adeh_2636 NONE
   Adeh_2637 NONE
   Adeh_2638 2985282 .. 2985297 +  -3.2  -3.31144   GGCCGGCGCGCCGGG              CGGC ACCAGGAA GCCG               TTCTGCCCCTCGCGC  47 242
   Adeh_2652 NONE
   Adeh_2655 3006389 .. 3006433 + -16.3  -2.55351   GCCGCTGACGGCCGC CCGGCGAGCTGCGGACGCG GAGCGCA CGCGTCCGCGGCACCCCGC ATTCGTCTCCCCCGC  69 113
   Adeh_2656 NONE
   Adeh_2657 NONE
   Adeh_2658 3011042 .. 3011075 +  -7.9  -2.65815   CGGGCCACGTCCTCG     GCCGCCGGCACGTCG AACA CGCCGTCGCGGCGGA      TGGTGTGGGTCTCCC  48 265
   Adeh_2668 3022747 .. 3022761 +    -7  -3.06183   GGGGGACGCCGCCGC               GCCGCG TCA CGAGGC               TTGCCTCCGGGTCGC  50 84
   Adeh_2669 3023745 .. 3023783 + -15.3  -3.57144   GGTCACAGGATTTTT  CGCGAACCGCCCGGCCCG ACCC TGGACCGGGCG-TTCGTG   TTTGGAACTGGCCCC  75 187
   Adeh_2670 3025052 .. 3025082 +  -8.9  -2.71364   GAGCTCGACGTAGAG      CG-CGGCGGCGAGC ACGT GCATGCCGTCGTCG       TGCTTGCGCCAGTAG  52 223
   Adeh_2675 3028974 .. 3029002 +    -3  -3.28712   CGCCCGCGGCGCGCG        CGCGCTCGAC GAAGCGGAA GTAGTGCGCG        TTCTCGAAGAACAGC  47 340
   Adeh_2677 NONE
   Adeh_2678 3030667 .. 3030705 +  -2.8  -2.60813   AGCGCGGCTGAGCAG   GCCCCGCCTCCGCGGGTG CGC CACCGCCGCACGCGGCCC   ATCTTTGCCCCGGTG  39 30
   Adeh_2679 NONE
   Adeh_2680 3032150 .. 3032163 +  -4.5  -3.43217   GCGCGAGCACGCGGC               GC-GCC TTG GGCAGC               TTGTCCGTCTTGGTC  51 207
   Adeh_2683 NONE
   Adeh_2684 3034297 .. 3034311 +    -7  -3.01791   CGCAGGCTTCCCAAC               GCGCCC CCC GTGCGC               TATTGACCGCGGCAT  50 5
   Adeh_2685 3035484 .. 3035539 + -15.2  -3.40403   CCGCCTGATCCGTCC GCCCGCGCGCCCGCGCGGTGACGC CCCGCGTC GTGATTCCGAGGGGGTGCGCGGGC TTGTGCTCCGCCCGG  74 33
   Adeh_2686 NONE
   Adeh_2687 3036942 .. 3036957 +    -9  -2.62184   AGGCCGCCCTCCGGG              TCGAGC TCCA GCTCGA               TGATCTCCGCCGCCG  51 504
   Adeh_2698 3049179 .. 3049191 +  -3.3  -3.66732   GTTCGGGCAGGCGAC                GAACG GGC CGGTC                TTCTTCGAGTACTTG  55 195
   Adeh_2704 3057192 .. 3057211 + -10.6  -2.71364   TGCGTGAGCGCCCGT            CCGCGGGG CCGC CCCCGCGC             TACTTGACGGGGTCC  54 34
   Adeh_2706 NONE
   Adeh_2707 3063094 .. 3063137 +   -13  -2.70932   GCTGCGCCGCGGCGG CGAGCTCGCCCTTGCGCTCG CGCG CGAGCGCCACGTCGGCCTCG TACTTGAGCGCGAGG  61 229
   Adeh_2711 NONE
   Adeh_2712 3068558 .. 3068611 + -17.9  -2.50816   GGCGTGCCGGCCTGA GCGGCGGCGGGCGACGCCGGCGCCGC GCG GCGGCCGCGCCTCCGCCC-CTGCCGC CTTGGTGCGTGCCGC  74 26
   Adeh_2713 3070509 .. 3070529 +  -3.3  -3.21276   GCTGGCCGCGCCCAC           CGGTTGAG GCTAGA CTC-ACCG            TCTTATGGAAGGACA  47 68
   Adeh_2714 3071640 .. 3071676 +   -18  -3.44229   GACGGGGGGCCGTCC   CGCGTGATCGCCGCCGG CGCC CCAGCGGCG-TCGCGCG    TTCTGGTGGTGGGCT  84 19
   Adeh_2715 3072760 .. 3072780 + -10.4  -3.84406   TTCAGCGCCTCGGCG           GCGTCGCGG GCGG CCGCG-CGC            TTCTTCTCCTCGAGA  72 240
   Adeh_2724 3084706 .. 3084724 +  -4.5  -3.38812   GACGCGGCTCGCGAT             GGGCG ATAGAAGCG CGCCC             TCTTATTCAACCCGA  51 450
   Adeh_2725 3085401 .. 3085440 +  -2.1  -2.57132   GCTCCTCCCGCAGCG CTG-CG-GTGAGCGCGGCGC CCA GCTCCG-GATCGCTCGACAG GTTCTGGAACGCGCG  39 396
   Adeh_2728 3089595 .. 3089629 +  -9.2  -2.70932   TGCGCACCGCCTCGA     CCACCTGGTGGGCCTG CAC CGGCTTCACCAGGTAG     TCGTTCGCGCCGAGG  52 128
   Adeh_2755 3115075 .. 3115108 +  -4.3  -3.29144   CGCGGGACCGCGGCC     GTTGCCGCCGTGCGC GAAC GCGCGCGGGTGGACC      TTCTCGCCGCCGTGG  48 415
   Adeh_2758 NONE
   Adeh_2759 NONE
   Adeh_2760 3117403 .. 3117422 +  -4.8  -3.29461   CCTGCTGGGTGGTGG            ACGGCGGG CAGT CCCGCAGC             TTCTGACGGGGCTTC  48 0
   Adeh_2761 NONE
   Adeh_2762 NONE
   Adeh_2763 NONE
   Adeh_2764 NONE
   Adeh_2765 3123603 .. 3123625 +  -9.1  -3.82084   GGCGGATGAACCGGC           CGATGCGCG TCACC CGCGGATCG           TTCTTCATCTTGAAG  69 403
   Adeh_2767 NONE
   Adeh_2768 3127222 .. 3127279 +  -6.7  -2.71364   CCAGGGCCGGCGGCC CTCGCG-ATCGGCGGCAGGCTGGCGCGC GGT GCGCGCCACGATGGCGAGGAAGCGCGGG TCCTTCACGAGGTAG  46 105
   Adeh_2772 3133166 .. 3133185 +  -4.8   -3.2794   CGGGACCGGGGGTGC            CGAGGACG TTCC CGACCACG             TTCATGTACATGGCC  48 478
   Adeh_2779 3145763 .. 3145787 +  -9.9  -3.28712   CACGCGCTGCTCGAG          CGACGCCGCCA TGC TCGCGACGTCG          TTGTCGCGCAGGAGC  61 411
   Adeh_2782 3149940 .. 3149965 +  -9.7  -3.79906   GCGACGCGAACCAGC         GCTGGATCCGCG GGG CGCGGATGC-GC         TTCTTCTGGCGCTGG  69 344
   Adeh_2785 NONE
   Adeh_2786 3156183 .. 3156202 +  -3.4  -3.36273   AGTTGTTGAACGCGT            CGAGCTGC CCCT GCAGCCAG             TTCATGTTCCCGCAG  49 236
   Adeh_2788 NONE
   Adeh_2789 NONE
   Adeh_2790 3160924 .. 3160954 +  -9.8  -3.02511   TCCTCGGGCCGGTGC      TCGAG-GC-CGGCG AACAG CGCCGCGCGCTCGA      TCTTGAACCCCTCGG  57 323
   Adeh_2792 NONE
   Adeh_2794 3166942 .. 3166958 +  -6.5  -2.76046   GGATCTCGCCATGGT              GGGCG TCTGGAT CGCCC              TGCTGTTCGCGTTCG  46 243
   Adeh_2795 NONE
   Adeh_2796 3170717 .. 3170748 +  -5.6  -3.59979   CCGCCCTGAGCGACG      GGCGGCGGTGCGCG CCCG CGCCCACCCCCGAG       TTTCGCGTGCCGCCC  54 32
   Adeh_2797 NONE
   Adeh_2799 NONE
   Adeh_2803 3177097 .. 3177118 +  -2.2  -2.80816   CGCGCCACCGTAGCC           AGGC-CACC CAGGA GGTGCGCCG           TGTCGTCGCTGGCCC  41 118
   Adeh_2804 NONE
   Adeh_2805 NONE
   Adeh_2807 3183182 .. 3183195 +  -2.3  -2.94293   AGCCCCTGGACCTCG               CCAGC CACC GCTCG                TGCTTGTCTTACCGC  42 110
   Adeh_2808 3183684 .. 3183720 + -12.2  -4.15044   GTGCCGCGAGAGCCA   C-CGCGGCTGGAACGGC CATC GCCGTCCCGACCGCGAG    TTTGTTCCGCGGCGC  84 66
   Adeh_2810 3185368 .. 3185381 +  -3.7  -3.19921   GCTCGTCGTACTGCC               CCGGC AGCC GCAGG                TTCGTCACCTTCTGT  45 90
   Adeh_2811 NONE
   Adeh_2812 3186645 .. 3186670 +  -3.3  -3.35679   AAGTGGACCGGCTGG         C-AGGACGGT GACCTCG GCCGTCCTCG         TTCTACATCGGCACG  49 83
   Adeh_2815 3192139 .. 3192178 + -10.7  -2.52543   CCGCGCCCGGGGGCA  CACGTCACGCGATCCGCG CCTCC TGCGG-TCGGGTGACGCG  TCCCTTGCGCACGGT  53 69
   Adeh_2816 3194270 .. 3194304 + -25.1  -3.60818   ACGTACCGTGAAGGT    C-CCGAGGCCGGGGGG TCCG CCCCCCGGCCTCGGCG     TTTCGGCCCTTTTCC 100 50
   Adeh_2817 3195178 .. 3195198 +  -4.5  -3.28712   CTCCCGTCACCGCGC            GCCGGCGCG CTC CGCCCTAGC            TTCTCGGGCAGGAGG  48 46
   Adeh_2818 3196340 .. 3196363 +  -7.3  -3.14564   GCGCGCGCCTGCGTG          CGCCAGCCG AACGTC CGGCCGGTG           TTGCTGCGGACCTCG  51 260
   Adeh_2832 3210478 .. 3210511 +    -8  -3.64703   AGGACCCGCGCGCCG     GCGCGCCGGCGGCTG CGCTC CTGCCGCCGG-GTGA     TTTACCTGCCACCGG  63 410
   Adeh_2834 NONE
   Adeh_2835 3214242 .. 3214294 + -11.3  -3.28712   CGACGACCGAGATGG CC-GGCGCGCGCTCCTCGAGGCGCTT CCCG ATGCGC-TCGAGCC-CGCGCGCCAGG TTCTGCACCGGCACG  63 110
   Adeh_2837 3215769 .. 3215787 +  -9.5  -3.36273   GCTGAGCACGCGCTT             GCGCGTC GCCTG GGCGCGC             TTGGTCTTCGAGCGG  60 166
   Adeh_2841 3220470 .. 3220486 +  -2.2  -3.51329   CACCCTGGATATCCA              CGTCGC AGCGG GTGATG              TTCTGGTTGCAAGTC  50 258
   Adeh_2845 3222869 .. 3222886 +  -8.3  -3.28712   AGCCTGCTCGAGTCC             GGCCCGG TGAT CCTGGCC              TTCTACACGAAGGCG  55 207
   Adeh_2846 NONE
   Adeh_2847 3223464 .. 3223498 +  -9.9  -3.28791   CGCGGAGGCCTGAGC     CCCGCTCGTGGTTCG ACAGG CTCACCACGAGCGGC     TTATGCAGGCGCGCT  61 28
   Adeh_2852 NONE
   Adeh_2855 3231066 .. 3231122 + -14.5  -3.61398   GACGCACCCGCCGTG AGCAG-C-CCGGACGGCGCGCGAGCG-GC CGC GCACGCGTGCGC-CCGTCCGGCGTCTGCC TTGTTCCGGGCGAGG  78 39
   Adeh_2856 3232044 .. 3232099 + -11.1  -2.70932   GCCGCGCCAGGGTGA CCGCGCTCATCCCGAGCGTAGCCCCGCC GGA GGCGGGGCGGAG-TCGAGG-GA-CGCGG TGATTGCCGACCCCC  57 69
   Adeh_2857 NONE
   Adeh_2858 NONE
   Adeh_2859 NONE
   Adeh_2860 NONE
   Adeh_2861 3238020 .. 3238036 +  -3.5  -3.89346   GCGAACGGGGGACGA              CGCCCCG GCG CGCGGAG              TTTCTCGACTCGCCC  61 71
   Adeh_2862 3238657 .. 3238708 +  -4.9  -3.05384   GACCCCCGGTCTCCG CTTGACCGCCCCCCCCACCGCG-GC CCAC GCTCGCGGTGCGGAAGGAGG-CGCG TTCGATGGCGAAGCC  46 100
   Adeh_2863 3239263 .. 3239292 + -22.1  -3.00704   ACGGCGCGCACGCGG       CGGGCGGACGCCC TCCG GGGCGGCCGCCCG        TGTCATTTCCCCGCT  90 72
   Adeh_2868 3244867 .. 3244879 +  -4.7  -2.62184   ACCTGATCCGCTCGC                GCGCC TCC GACGC                TCCTCTCCAGCAAGG  41 35
   Adeh_2869 3245650 .. 3245668 + -13.1  -5.07652   TCAAGGCAACAAGAA             GCCCGCG TTCTT CGCGGGC             TTTTCTTTTCGCACC 100 497
   Adeh_2870 3246013 .. 3246037 +  -2.7  -3.14051   CGATGCGACGCTCCG          GAAGCTCGC GAAGTGA GCGAGCCCC          TCTTCCTCGACCTGG  44 10
   Adeh_2871 3246593 .. 3246623 +  -6.8  -3.17075   AAGTTACGGTCCCCT       GATGACGTGGTTCT GGA GGTAGCGCGTCATC       TTCCGTTGCCAGAAC  51 192
   Adeh_2874 3248381 .. 3248406 + -10.3  -3.35798   GCAAGGAGGGTCGGA         CGCGCGAGTGC ATGG GCACGCGCGCC          TTCTCGGTGGCGCCT  63 160
   Adeh_2876 3249906 .. 3249923 +  -3.3  -3.05596   TCACGCCTTGCCTCG             GTCGACGC CGA GCG-CGCC             TTGCGTCCCCGGGTG  43 119
   Adeh_2877 NONE
   Adeh_2878 3251392 .. 3251407 + -11.8  -4.68908   CACACCCCCGGAGCT              CCCGCC GCGA GGCGGG               TTTCTTTTACGTCCG 100 222
   Adeh_2879 3252095 .. 3252107 +  -4.8  -3.62046   GTCGGCGGCCGCCAC                GAGC AGCGC GCTC                TTCTTCGGGAAGTAG  57 458
   Adeh_2881 NONE
   Adeh_2882 3254126 .. 3254148 + -11.2  -2.62184   GCGGATCGGCAGGAA           CGCCGTGCGC AGC GTGAACGGCG           TGATCTCGACGGCGG  56 63
   Adeh_2885 NONE
   Adeh_2886 3258938 .. 3258971 +  -8.7  -3.28712   GGCCTGCCCGTGCAT     GCACGCGAGCGTGGTG GGC CGCCGCGCG-GCGAGC     TTCTCGACGAGCGGC  55 159
   Adeh_2888 NONE
   Adeh_2889 NONE
   Adeh_2895 3268250 .. 3268298 +  -4.5  -3.31792   CAGCGGCCCGTCGAT GGCGAGGT-C-CGGCCGCGC-CGC GCGC GCGAGCTCGGTCGCGCGCTTCACC TTCTCGACCTCCTCG  48 349
   Adeh_2898 3272422 .. 3272432 +  -2.4  -2.71144   CCGACGCGAGGTCCA                 CCGC CGC GAGG                 TGCTTGCGGCGGATC  39 184
   Adeh_2901 3276751 .. 3276770 +  -4.2  -3.31792   CGAAGTCGAGGCGCC            ACTGC-GCG GCC CGCTGCAGG            TTCTCGAGCTCCTGG  48 225
   Adeh_2905 3281953 .. 3281963 +  -2.4   -3.9461   GGGTCACGAAGCGCT                 CGCC GGT GTCG                 TTGTTGTTCAGGAAG  60 521
   Adeh_2910 3287543 .. 3287575 + -24.1  -3.05816   TGTAGCGGCGCACGC      AGGGGCGCGGCGGCC ACC GGCCGTCGCGCCCCC      TTCACTCGGCGCTCA 100 36
   Adeh_2912 3289101 .. 3289141 + -13.4  -3.61398   CGCGCCTCGTCATCC GC-TGAGGCGCCGGCGCC CTGCCGC GGCGCCG-CGCTTCACGC TTCTTCACGAACCGC  76 21
   Adeh_2913 3289709 .. 3289732 +  -4.4  -2.78596   CCCCGGAGCCGACCC          GCG-GTGACGG CGC CCGCCCCACGC          TATGATGCCGCGGTG  42 48
   Adeh_2914 NONE
   Adeh_2915 NONE
   Adeh_2916 NONE
   Adeh_2917 NONE
   Adeh_2919 NONE
   Adeh_2920 3296215 .. 3296243 + -13.8  -3.29947   GGGCGGCGCTGGTCG        CGCTCGCGGCGC TCATC GCGCTGTGGGCG        TTCGTGTCCTACCTC  70 56
   Adeh_2921 3296933 .. 3296951 + -11.8  -3.53091   GCGCGGGAGCCGAAT             CGCGAATA GCG TATTCGCG             TTTCAGCCCACCCGT  69 56
   Adeh_2922 NONE
   Adeh_2923 NONE
   Adeh_2927 3305461 .. 3305497 +    -5  -2.78816   CCCGCCGCGCGCGCC    GCACACCGGCCGCG CGCGAGCTT CACGGACGGTCTGC    TATGGTGCGCGCTCC  44 124
   Adeh_2928 NONE
   Adeh_2936 3316607 .. 3316642 +  -5.2  -2.93901   CCGCCTGGAGGATGC    CGTCGCGCATGTCCTC GAAC GCGGGCGTGGACGGCG     TGTAGTTCATCCCGT  46 263
   Adeh_2939 NONE
   Adeh_2940 3322459 .. 3322473 +  -4.9  -2.80816   CCAGCGGTTCGCGCG               GCCGG AGGGC TCGGC               TATGCTCGGTCCCCG  45 157
   Adeh_2941 NONE
   Adeh_2942 3325545 .. 3325573 +  -4.3  -3.16564   CGGACCGCTCGATGG        CCCGGCGGAGCGC GTC GATCTCCACCGGC        TTCGTGAGGTGCAGG  46 77
   Adeh_2947 NONE
   Adeh_2949 3332819 .. 3332844 +  -4.5  -2.62184   GGCGATCCTCGCCGC         GCTCGCGGCGG TGTG CGGCTGCGGCC          TGCTCTCGCCGGGCG  41 48
   Adeh_2950 3333979 .. 3333992 +  -5.2  -3.01712   CACGTAGGAGGCGCG               CGCC ACCGCC GGCG                TGTTGCCGAGCCGGG  46 318
   Adeh_2952 NONE
   Adeh_2953 3336806 .. 3336849 + -10.9  -2.52464   GTCCCGTCGCGCGGG GGCGA-TGCAGCCCGGGCGG CACAC CCGCCCGGGCTGCGCTAGGA TGCGTTCCGGCCACC  55 88
   Adeh_2954 NONE
   Adeh_2955 3339794 .. 3339828 + -11.5  -3.40403   CGTGCCCGGCGTGCG    CGAGCACGTCGG-CGAG CAG CTCGGCCG-CGTCCTCG    TTGTCGTCCACCACC  65 356
   Adeh_2960 NONE
   Adeh_2961 NONE
   Adeh_2962 3349756 .. 3349784 +  -9.5  -3.16564   CCGGGTTCTGCCACC        CCATCAGCCGGTC GTA GATCTGCTGCTGG        TTGGTGAAGTGCAGG  56 393
   Adeh_2965 3355134 .. 3355150 +  -6.5  -3.01712   CCCGCCCCGCGCGCC              CGGGC ATCCTCC GCCCG              TCTTCGAGACGGACG  48 116
   Adeh_2966 NONE
   Adeh_2967 3356925 .. 3356974 +  -5.7  -3.65046   CACGTCCGCACGCCT GCGGGGACGACCACCCGGCGGGAT GCCCG AT-CCGCCGGG-G-TCGCGCACGC TTCTTCCCCTGCGGA  58 115
   Adeh_2968 3362627 .. 3362654 +    -4  -2.64616   CGCGCGGTCTGCACC        CCCTGGCGCGCGG CGT CCACGT-CCACGG        TGATCTGCGTGCGGA  41 270
   Adeh_2973 NONE
   Adeh_2974 NONE
   Adeh_2975 NONE
   Adeh_2976 NONE
   Adeh_2977 3374733 .. 3374759 +  -5.6  -2.79183   GCCGCGGGCCGCCGC         CCAGGTACGCCG CCA CCGCGCGCCAGG         TCTCCTCGAACTGGC  44 86
   Adeh_2979 3376640 .. 3376657 +  -3.4  -3.40403   CTCCGGCCGGCGCCC             GGTCAC GGACGG GTGATC              TTCTGCTGGCGCCGA  49 10
   Adeh_2980 3377452 .. 3377479 + -10.4  -2.61548   GGCGCGCGGCTCGTG        CCGCGCGGGGCT CGAT GGCCGCGCGAGG         TGGCTTATGCTCCGG  53 127
   Adeh_2981 3378675 .. 3378685 +  -2.4  -3.31144   CGATCCCGGTGCAGC                 GGAC GCC GACC                 TTCTCCCCGTCGCGG  46 155
   Adeh_2983 NONE
   Adeh_2984 NONE
   Adeh_2985 3382225 .. 3382243 + -10.3  -2.70932   GACGCCGTGCAGCGC             CGCGATC GCCTG GATCGCG             TACTTCACCACCGCG  54 150
   Adeh_2986 NONE
   Adeh_2988 3385110 .. 3385122 +  -3.3  -3.15861   AGGATCTCCACCCCG                CGCTC CAG GAGCC                TTCATGACGCTCGTC  45 99
   Adeh_2989 3386046 .. 3386060 +  -3.4  -3.06671   CGGCGGGGAAGCGCA               CCGGGC AGT GGTCGG               TGTTGGCCTGGCTGT  43 376
   Adeh_2991 3390227 .. 3390261 +  -3.5  -2.77523   GTCCGATTGACATTC    GG-GCAT-CGCTCGGAC ACC GTCCGCGCGCGTGAACC    TCCTGTTGCTCGAGC  41 189
   Adeh_2992 3391179 .. 3391189 +  -2.4  -3.79906   AGAACACCCGGCCCA                 CCGG GTT CAGG                 TTCTTCTCGACCTGA  57 188
   Adeh_2994 3393955 .. 3393989 +  -9.8  -3.40403   CGTAGCCGCCCGACT     CGAGCGCCTGCGCCAG GAG CGTGCGCAGGATCTCG     TTGTCGTCGACCACC  63 424
   Adeh_2996 NONE
   Adeh_2998 3400813 .. 3400831 +  -5.3  -3.23274   GCCAACGAGGCCCCG            CCG-TTCC GGCC GGAATCGG             TTACGTTGTCGGGCG  50 162
   Adeh_2999 NONE
   Adeh_3000 NONE
   Adeh_3001 3404612 .. 3404624 +  -5.5  -2.74523   AACGCCCGGAACAGC                TTGCG CAG CGCGA                TGGTGTTGCGCATCC  44 272
   Adeh_3003 3406810 .. 3406867 +    -3  -2.90496   TGCGCCGCGGCCACC GGCCCCCACCAGGCGCGCTCCGACGCG GGATG CGCGGCGCC-CGCGGCCGGTTAGGGCA TCCTTTCACAAGGAG  42 67
   Adeh_3004 3407379 .. 3407411 +  -5.5  -3.65991   CCGGCGGCGGGCCCC     GGCTCGCCTTGCGGG TATTC CCCGCGTGG-G-GCC     TTCTATTGCCCACGT  58 96
   Adeh_3005 NONE
   Adeh_3006 3408863 .. 3408878 +  -2.4  -3.13403   GGGAGGCCAGAAGAA              GTGAGC CCGC GCACGC               TGTTCATCGAGGCGG  44 22
   Adeh_3007 3410665 .. 3410683 +    -3   -3.7732   GTCGCGCGTCCACTG             CCCGGC GCGATCG GCCGAG             TTCTTCGTGTCCCGC  58 433
   Adeh_3011 3415519 .. 3415572 +  -7.1  -3.01712   CGAAGGTGGCGCCGA GCTGGATCGCGAGCGCGCAGGTGTC GATG GGCGGCAGCTCGTTCGCGACGCCGC TCTTCAGGCGCGAGC  50 524
   Adeh_3014 3419826 .. 3419862 + -21.6  -3.01712   TAGTGCACGGACGGG    GGTGAGGGGCGGCTCC GCGCG GGGGCCGCCCCTCACG    TCTTCACCGGCGCGG  90 38
   Adeh_3018 3428525 .. 3428541 +  -2.9  -3.53012   CGCGCCGGTCCTCCC              TCGATCG GAT CAGTCGA              TTTCCGGGCCCGGCC  51 136
   Adeh_3019 3430011 .. 3430034 +   -21  -4.40333   AGGCGCATTGCTTGA          GGGCCCGGCG GCGA CGCCGGGCCC           TTTCTGTTCTTTGGG 100 53
   Adeh_3020 3430968 .. 3431017 + -12.8  -3.21747   AATCGGGTCCGCGGC AG-GCGCCACC-ACCGTCGCCGGC GTGG GCCCGCGACGGTGGGCGGTGCACC TTCGTCCTCGCGTCC  68 95
   Adeh_3024 3436197 .. 3436207 +  -6.8  -3.65046   CCGCGGCGTCCACCT                 GCTC CGA GAGC                 TTCTTCAGCTCCGCC  61 489
   Adeh_3026 NONE
   Adeh_3035 3449827 .. 3449842 +    -6  -3.41051   GGGCGTGAGCCGGAT              CGAGGC CGCG GCCACG               TTCTCGTCGAGGTGC  54 159
   Adeh_3038 3452600 .. 3452657 +  -5.4  -2.90496   GGCAGCGGCCCGGGC TGCGGGCGGTCGTGCGCCCAGCGGCA-GC CGG GCGTGC-GCCTCGCGC-CGCCTGCCCTCA TCCTTTCGCGAAGGG  45 70
   Adeh_3039 NONE
   Adeh_3040 3454408 .. 3454465 +  -6.3  -3.14211   CGCGCCCGCGCCTTG TGCGGCGCGCAGCC-TGTGCCGAACCTCC ACTC GGAGGAA-GGC-CATGGC-GCGCATCGCA TTCATCGCGGACGAT  50 49
   Adeh_3041 NONE
   Adeh_3042 NONE
   Adeh_3043 NONE
   Adeh_3044 NONE
   Adeh_3046 3459385 .. 3459426 + -10.1  -3.23216   GAGGCCGCACGGTCG GTGCGCTTCGCCGCGCGC CTGCCCC GCGCGCGTGGGA-CGCAC TTCCTGGTCGTCCCG  61 62
   Adeh_3047 NONE
   Adeh_3048 3461389 .. 3461413 +  -9.1  -2.78384   AGGAGTGCGGGTGAG          CCGTCCCGGCG CGC CGCCGCTGCGG          TATCCTCACCCCGCA  52 27
   Adeh_3049 3462271 .. 3462308 +   -17   -3.7941   AGATGAAGTTCCGCC   CGAGCAGGCGCGTCAGC CCGTA GC-GGCGCGCCTGCCCG   TTCTTGTAGGCCGTG  88 386
   Adeh_3051 NONE
   Adeh_3052 NONE
   Adeh_3053 NONE
   Adeh_3054 NONE
   Adeh_3055 NONE
   Adeh_3056 NONE
   Adeh_3057 3469544 .. 3469563 +  -9.2   -3.7941   CGGTCCTGCCGAGCG            CGCGCAGG AGCA CCTCCGCG             TTCTTGTGCGGGGTG  69 519
   Adeh_3078 3504837 .. 3504869 +  -4.7  -4.06384   GGCCGGGAGCGCTGC     GGCCG-GCGCGCGC AGCCGC GCCCGTGCTCGCCC      TTTGTGGTGTTCCAC  64 88
   Adeh_3079 3505196 .. 3505253 +    -6  -2.72344   CGCCCGGTATCTCCG GATGAGCGCGTTCGTGGAGCCGTCGT GCGCGA GCGCCGGGTCCGCGGGCGCCTCCAGC TCCTTCACGATCCGG  46 64
   Adeh_3081 3509070 .. 3509083 +  -5.2  -3.05384   CGCCCTCCCGTCTGG               GCCC GAATTG GGGC                TTGAGTCCGCAGGGC  46 53
   Adeh_3082 NONE
   Adeh_3083 3511262 .. 3511311 +   -12  -3.29471   CGGCGAAGCCGCGCC CGTGCTCGCCGGCGCGCGCGGCC TCGAT GGCCGCGTTCAGCG-CGAGCAGG TTGGTCTGGTAGGCG  65 473
   Adeh_3086 NONE
   Adeh_3087 NONE
   Adeh_3088 NONE
   Adeh_3089 3519082 .. 3519130 + -10.3  -3.35679   GTTCGCGTCCACCGC CGTGACCAC-CTTGATGCCGGG CGCGAA CCCGGCGTCGGGCGTCATCACG TTGTAGCTGCCGGAG  63 359
   Adeh_3091 NONE
   Adeh_3092 3523941 .. 3523954 +  -6.7  -4.07568   CCCCTGGCTCTTAAT               TCGAC GTTC GTCGA                TTTTCACCCCGAAAG  67 308
   Adeh_3095 3525616 .. 3525635 + -10.6  -2.72344   CGCCGCGCGGCCCGA            GCCGCCCG TTCG CGAGCGGC             TCCTTCACGATCACC  54 299
   Adeh_3098 NONE
   Adeh_3099 NONE
   Adeh_3100 3532316 .. 3532361 + -11.9  -2.78384   GCGCCGAAGGAGAAG CC-G--CGCGCGCGGCCGAGCGC CACC GCGC-CGGCCGCGCTCGACCAGG TGTCGTGGCCGGCCC  59 284
   Adeh_3107 NONE
   Adeh_3108 3544851 .. 3544863 +  -6.2  -3.29461   GCCGCCCGGCCCGCT                CGCG TCCAC CGCG                TTCTGCACCAGGTTG  52 354
   Adeh_3111 NONE
   Adeh_3112 NONE
   Adeh_3113 NONE
   Adeh_3114 NONE
   Adeh_3115 3552827 .. 3552852 +  -5.3  -2.87564   GCGACCCGACTTCCG         CTG-ACCGCGCC GGC GGCGGGGAGCAG         TATGTGGGGCGCTGC  45 72
   Adeh_3116 3556779 .. 3556800 +  -4.3  -2.90194   CCGAGGAAGCCCGGC           TGCACGCGC GCGA GCGCCTCCA            TCTCCTTGGCGGGCT  44 264
   Adeh_3119 NONE
   Adeh_3120 NONE
   Adeh_3121 NONE
   Adeh_3122 3563216 .. 3563265 +  -3.3  -2.69964   CTCCGCCTCCCGCCG CGATGCGTACCGTAGCTGGGGCCT CGC GGGCCCCGGA-ACGGGAGGAGCCG TCATGTGGTTCGAAC  41 80
   Adeh_3123 NONE
   Adeh_3124 3565180 .. 3565234 + -15.8  -2.82516   TACCGGACCATCGCC CCGGCGAGCA--GGCGC-CGGAGCTGCG CGT CGTGGC-CCGCGCGCCCGTGCGCGCCGG TCTCGTCGTCCACCC  71 435
   Adeh_3127 3568530 .. 3568569 +  -2.6  -3.28912   CCAGACCGGCACCGC  GTAGAGCCGC-TGCTCGGT CTC GCCGTGCGCGCGGGCCTCC  TTGGTGTGCATGTCC  46 374
   Adeh_3129 3569963 .. 3569978 +    -6  -2.62184   TCCAGCACCACCAGC              CCGCCC GCGC GGGCGA               TCATCTCGGCCGGCG  45 200
   Adeh_3131 3571512 .. 3571562 +  -7.5  -3.07043   GTGGACGGGGGGCAT CCGCTGGTCTAGCC-CCGCGCCGTT GAC AGCGTCGCGCCGGCTCGGCTA-CGG TGTTCGCATCCTGAA  51 14
   Adeh_3132 3571843 .. 3571873 +  -4.5  -3.71848   CCCGGCTCACCCGCG       GTCGCGGTCGCGG TACAT CCGTCGCTGCGCC       TTCTTGATGGGCCGC  57 77
   Adeh_3135 NONE
   Adeh_3136 NONE
   Adeh_3137 NONE
   Adeh_3138 NONE
   Adeh_3139 3580116 .. 3580134 + -12.4  -2.79098   CCCGGTGAGCGCGGG             CGGGGCTC AGC GAGCCTCG             TGCTTGCTCCGTCCG  59 33
   Adeh_3141 NONE
   Adeh_3142 3582733 .. 3582743 +  -2.4  -3.40522   TGCTCGTCCTATGAA                 ACGG ACG CCGC                 TTCTGGTAGGAACGT  48 121
   Adeh_3143 3584071 .. 3584110 + -15.8  -2.78384   GCTCGCGTCGCTGCC GGCGTGACCGC-GCGGCG GCCCCG CGCCGCCGCGGTC-CGTC  TATACTGCGCCGCGA  69 19
   Adeh_3144 NONE
   Adeh_3145 3586383 .. 3586416 +  -9.5  -2.52464   TCACGCCGGGACGTG     CACCGTCACCGCCAGG GCA TC-GGCGGTGACGTCG     TACGTTCCGAGCGCG  50 51
   Adeh_3148 NONE
   Adeh_3149 3589283 .. 3589295 +  -4.7  -3.21276   ATGCCGGCCGTGGCC                GCGCC CAT GGCGA                TCTTGTGCAGGAGCG  48 209
   Adeh_3151 3591267 .. 3591300 + -19.5  -3.52459   GAGCCTGGAACGCCG     CCCCGCGAGCCCGGC CAGC GCCGGGCTCGCGCCG      TTCTCTCCGGTTCAT  89 93
   Adeh_3152 NONE
   Adeh_3153 3593121 .. 3593158 +  -3.9  -3.14051   TCCTGGAGTACGTCC   GCCGC-TGGGGGGTGCTG TGA CCGCGCCGCTCGTGCCGC   TGTTCGTGAAGCTCG  46 6
   Adeh_3154 NONE
   Adeh_3155 3596463 .. 3596516 +  -9.6  -3.25719   CGCGCTCAGCGGGCC GCGGCCCG-CCACCAGGCG-TC-GG TCGCGTC CCAGGCCGCCTGGTGGTCGAGCCCC TTCATCATCTCCTCC  58 169
   Adeh_3158 NONE
   Adeh_3163 3607091 .. 3607126 + -21.8  -2.66316   CTCCCTGCTGCTCCC    AAGGGGCGGAGGCGCC ATCC GGCGCCTCCGCCCCGC     TCGTCTGATCGCCGC  86 69
   Adeh_3166 NONE
   Adeh_3171 3615096 .. 3615125 +  -6.4  -2.52543   CCGAGGCAGCGGGCG      GGCTGAGCC-CCGC GAAG GAGGAGGCTC-GCC       TGAGTTGCCAGCCGT  44 20
   Adeh_3172 NONE
   Adeh_3173 3617187 .. 3617197 +  -2.4  -3.14132   CGACGCTCTCGCCCT                 GCGC AAG GCCC                 TTCCTCGACGACGCC  44 111
   Adeh_3174 3618305 .. 3618321 +  -2.1  -3.35679   CCTCCCGGACCGACC              GTCCGAG CAG CTCCGCC              TTGTCGATGGCCGCG  48 62
   Adeh_3177 NONE
   Adeh_3183 3632987 .. 3633020 + -12.3   -3.1085   CCCCTTCGCCGGGCT     CGGGGCGAGCGGC CCGGCGCT GCCGCGCGCGCCG      TGTTAGATCCATTGC  63 364
   Adeh_3184 NONE
   Adeh_3185 3641666 .. 3641718 + -11.9  -2.52464   GTCGAGCTCCCGGTG CCGGGCGCCGTCT-GGTCGCCG CTGCCCATCC CGGCGCCCGACGCGGCGCCCGA TGGGTTCACCGCCAC  58 120
   Adeh_3187 NONE
   Adeh_3188 3645248 .. 3645266 +  -6.6  -3.28712   CTCCTCCTCGTGCAC             GGGCACCG AGA CGCTGTCC             TTCTCGAACGCCCGC  52 295
   Adeh_3190 NONE
   Adeh_3191 3648414 .. 3648429 +  -4.6  -2.70932   GGCCAGCGTGGTGAT              GGGCGT CCGG ACGCCG               TAGTTCAGCGCCAGG  42 76
   Adeh_3194 3651346 .. 3651375 +  -4.9  -3.18264   GATCGACGTCGCCAA       GATCG-AGGCCGCG CGG CGCGGCTGACCATC       TTCCTCACTCCCAGG  48 1
   Adeh_3195 NONE
   Adeh_3196 3652600 .. 3652616 +  -4.4  -3.06183   CGGCGGCATGCCCGC             TGCC-GG CCCC CCAGGCA              TTCGGTGGAGGTCCC  45 122
   Adeh_3197 3653279 .. 3653292 +  -8.1  -3.31144   TCTTCCCCCTGGCGA               GCTCG TCAA CGAGC                TTGTCCAGGTAGCGG  55 99
   Adeh_3200 3657931 .. 3657961 + -24.8  -3.35867   GCGGGTGAAGTGAGC       GAGAGGGCGGGCCC ACC GGGTCCGCCCTCTC       TTCGTTCCCGCTTCG 100 61
   Adeh_3202 3660025 .. 3660036 +  -7.2  -3.14132   TCGAGCAGGTGCCAG                CGCG GGTC CGCG                 TTCCTCAGCGGGAGC  51 122
   Adeh_3205 NONE
   Adeh_3206 NONE
   Adeh_3207 3663994 .. 3664026 +  -4.8  -3.28712   GGAGGTTGCCGGCAC     CGG--GGTCGGCGCGT GAT ACGCACCCACCGTCCG     TTGTGGCGCGCGACG  48 54
   Adeh_3208 3664244 .. 3664272 +  -2.9  -3.14132   GCGGCCTTCTGAGTC        GGGGAGACAGGAT TTG AACCTGCGACCCC        TTGGTCCCGAAGGGC  45 9
   Adeh_3219 3673998 .. 3674053 + -12.7  -3.23216   GCGACGAAGGAGCCG TGATGCGACGCGACACCAGACGCGGCG CCGC CGCCGCGA-TCGTGTTG-GTTGCGTCA TTGCTCGTGCTGGCG  68 23
   Adeh_3220 3675303 .. 3675327 +  -9.2  -2.69151   ACAAGGGCGCGTTTC          GCCGTGAGGC GGTCG GCCCCATGGC          TCATCTCTGGAAGGC  52 318
   Adeh_3222 3676072 .. 3676082 +  -8.2  -3.25652   AAGCGAGGGAATAGA                 CGCG AGA CGCG                 TATTCATTCGGTGCC  55 162
   Adeh_3257 NONE
   Adeh_3258 3730661 .. 3730685 + -15.1  -3.38768   CGCTACCAGCTCCCG          GGTCATGCGGA ACG TCTGCATGACC          TTCTCGGTGCTCTGG  74 334
   Adeh_3264 3735618 .. 3735643 +  -8.1  -3.02511   CGTGGCCGGCGATCC         GCCCTGCCGGC CCGT GACGGCGAGGC          TGTTCGCGAGCTGGC  52 452
   Adeh_3275 NONE
   Adeh_3276 3750302 .. 3750312 +  -4.6  -3.27298   GGCATCGTCGCCAAT                 GCTC CTG GGGC                 TTCATGGTTCCGAGG  48 125
   Adeh_3277 3751590 .. 3751600 +  -6.8  -3.61398   GGACGCGGCTGCAGA                 GTCG AAG CGAC                 TTCTTGAGGAGGGAA  61 102
   Adeh_3278 3752146 .. 3752180 +  -6.9  -3.20382   GCCTTCGATCCCGGC     GCGGCGAGCGCCGCG ATGAC TGCGCCGCGTTCCGC     TTCGTAGATCTCGCG  53 161
   Adeh_3281 NONE
   Adeh_3282 3755974 .. 3755997 +    -3  -2.72144   AGCAGCGGGGCGGAC          GCGTTTTCAC ATGA GTGGGCGCGC           CTTTCCGCGCAATGA  41 105
   Adeh_3283 NONE
   Adeh_3284 3757247 .. 3757286 + -12.1  -3.53224   GTCCTCGCGTTCCGG CGCGCG-GCGTCGCGGTGA CGGT TC-CCGCGTCGCGCGCGAG  TTTCAGAGGACCGTC  69 8
   Adeh_3285 3758432 .. 3758443 +  -2.2  -3.25823   GCGGAGGCGCTCGAC                GTCT CGAC GGAC                 TTCATCTACCAGGCG  46 256
   Adeh_3289 3766938 .. 3766954 +  -3.7  -2.50816   GGCCGAAACCCGAAC              ATGAGAA TGA TTCTCAA              CTTCATCGCTCACGG  39 142
   Adeh_3290 NONE
   Adeh_3291 NONE
   Adeh_3292 NONE
   Adeh_3293 3770586 .. 3770622 +  -2.1  -2.62983   GGCCCGGGCGATCTC   GCCGCGTCGGC-GGTC ATCCTC GGCCTGGCGCTGTGGC    TCCTCTGGCGCTCCG  39 46
   Adeh_3294 3772250 .. 3772270 +  -8.3  -2.65264   CGCAGCGGAGCGCGC            CGGTGAC GTGCGCG GTCACCG            TCGTCTCGCTGATGG  48 447
   Adeh_3299 3778181 .. 3778230 + -20.7  -2.52464   ACCGACTTCTGACGC GCGCCGCC-CGGGGCCGGC-CCG CTCCGC CGGAGCCGGCCCCGCGGCCGCGG TCACTTCCCGCCGGC  83 29
   Adeh_3300 3780386 .. 3780430 +  -7.6  -3.01712   TGCTGGGCGCGCTGC GGCGCCGGCTCGCGCG-CTGA GCCG TCCGCCCCCCGCGCCGGCGCA TGTTCGCGGGCCGCC  50 6
   Adeh_3301 3781629 .. 3781647 +  -2.4  -2.78816   CGGCCCGCGGCGGCG            TCG-GCG AACGCG CGCTCGA             TGTGGTCGAGCGTCG  39 439
   Adeh_3303 NONE
   Adeh_3304 3785584 .. 3785632 + -11.2  -2.76696   CGGTGCGGGTGCAGT TCTAGCCGATGG-CCGCCCAGGCG CCGCC CGCC-GGGCGGGCCA-CG-CTGGA CTTCTTCGCCGCCCA  57 21
   Adeh_3305 3787737 .. 3787771 +   -13  -3.16564   AGAAGTCCACCAGGC    CGGCCTCGAGGT-CCT TCACC AGGCACC-CGAGGCCG    TTGATGCGCTCGACC  66 179
   Adeh_3307 NONE
   Adeh_3308 3791017 .. 3791047 + -11.1  -3.31792   CAGGCCACGCGAGAG      GCGCCGG-AGCACG CGCT TGAGCTGCCGGCGC       TTGTACCGCTCGTGC  63 274
   Adeh_3316 3812551 .. 3812603 +  -3.8  -2.82516   ACGCCGGGCAGGCAC GGTGG-GTGACCCCCCGCGCGCCCG CTTC CCGGCGCGCGGGTCGCTGCGCTGCA TGTGGTCATGCGACG  42 79
   Adeh_3317 3814459 .. 3814517 +  -3.1  -3.05844   GCGCGTGAAGTACTC GAT-G-CCG-GGGCC-GCCCTGCACCACC ACGTC GGTGGTGCTGAACAGGCCCTCGGGCCAGC TCTTCGCGTACCCGC  43 200
   Adeh_3326 NONE
   Adeh_3327 3827068 .. 3827086 +  -8.8  -3.14051   ACGAAGCGCGTCCCC             ACCGGAAG GGT CTTCCGGG             TCTTGATGAACGTGC  56 320
   Adeh_3329 NONE
   Adeh_3330 3830753 .. 3830774 +  -3.5  -2.70932   GCGCAGCGCGGCGAG           CCGGTCGCG GTAG CGCCGCCAG            TCCTTCCAGGCCAGC  41 198
   Adeh_3333 3833279 .. 3833309 + -13.3  -3.61398   CCGCGGCGCGGGGTT      GGCTAGCCTCGGGC GCAT GCCCGAG-CTTGCC       TTCTTCCGCCACGGC  76 103
   Adeh_3334 3835216 .. 3835230 + -12.8  -2.70932   AGCGCGACCACCACC               GCCGCG CCG CGCGGC               TCGTTCACGCGCGAG  61 282
   Adeh_3338 3838804 .. 3838818 +    -7  -3.53012   CAGGGGCATGACCTT               TCGCCG CCG CGGCGC               TTTGCCGGACGCCAC  57 175
   Adeh_3339 3842009 .. 3842028 +  -2.8  -3.71848   CGCTGGTCGGCGAGG            CGAT-CCCG GCC TGGGCGTCG            TTCTTCCTGCAGCAC  54 410
   Adeh_3341 3844468 .. 3844503 +  -2.5   -2.6518   GGCTGCTGGGGGGAG   GCGCGCGATGACGCTCC GAAC GAAGC-TCG-CGCTCGC    GTTCTCGCTGTTCGC  39 15
   Adeh_3342 3846350 .. 3846369 +  -6.4  -3.41527   TGCGGCAGCCGTACT            TCGCGACCA GGG TGG-CGCGG            TTCTGCTCGAGCTTC  54 155
   Adeh_3344 3850326 .. 3850358 + -25.6  -2.74605   CGCGACGGAACGCCG      CGGGCCCGGGTGCC GACGA GGCGCCCGGGCCCG      TCCATTTTGCCGCGC 100 41
   Adeh_3345 3852185 .. 3852225 +  -8.1  -3.33261   CGGCGCGGCACTCCG  GGTGCGCGATGACCACC GCCTCCG GGCGGCTGGCGCGCACC  TTCTCGACGTTGGCC  55 417
   Adeh_3348 3854307 .. 3854365 + -10.9  -3.56273   GGAGCCTGGCGCGCG CGCAGA-ACGGTGCCGCGGCGCGTAGGC GCTG GTCGAGGGGTCGCGGCACCCTCTCTTCG TTCTCTCGTCCTGGA  67 314
   Adeh_3349 3855923 .. 3855970 +  -9.9  -3.28712   CCGTCCTTGGGGATG GC-G-CCCTCGGGCACGTGGACG TGGA TGTCCACGTTCTCGAGGAACCGC TTGTCGAGCCCGAGC  61 410
   Adeh_3351 3860262 .. 3860278 +  -6.5  -3.99374   CGAGGATGGCGCGCA              GGCCG CGGGCGC CGGCC              TTGTTCTTCATGGCG  66 424
   Adeh_3355 3864254 .. 3864304 +    -9  -2.73364   ACCTCGATGAACTTG CC-GG-TGACGTCGCCGGCGCG GAAGAACGG CACGCCGGCGAGGTCGGCCCGG TGGTTGAGCTCACCG  52 289
   Adeh_3370 3878861 .. 3878913 +  -6.3  -3.61398   TGCGGGCGCCCGGAC GGCCGTACTTCTTGCGCTCGACGGCG CGCG CGTCG-CGGGT-CATGAAGC-CGGCC TTCTTGAGGACCGGG  60 152
   Adeh_3373 NONE
   Adeh_3375 3883945 .. 3883986 +    -5  -3.29144   CGGCCTTCGGGGCGC GGGGGGCGGTCG-GGTTCG CGAGA CGGGCCATGGCCTCTCTCC TTGTAACCGGCATGC  50 220
   Adeh_3376 3885003 .. 3885029 +  -2.3  -2.78384   TGCGGGCGCGGTCGG        TCTG-GTTCACC GCGT GGTGGACGTAGG         TCTCGTCGAACAGCA  39 316
   Adeh_3378 3887452 .. 3887506 + -18.5  -2.62983   GCGCCGGCCTCGAAC GCGGCGCGCAGC-GCCGCCAGCGCC CGGTCGT GGCGC-GCCAGCAGCAGCGCGCCGC TCGTGTCGCGATCGA  74 476
   Adeh_3380 3888805 .. 3888850 +  -8.1  -3.02511   TTGCCGTCGGCGTCC ACGAGCTGGATCTGCCCGAGG CCGA TCTCGCGCAGGCCGGGCTCGA TCTTGGCGCGGTCGC  52 218
   Adeh_3382 3893081 .. 3893107 +  -6.6  -3.28924   GGTGGCGTCCCCGGC        GGGCA-TGCGT CCGTGC GCGCAGTGCCC         TTCTGGCGCCGCCTC  52 167
   Adeh_3383 3895038 .. 3895052 +  -4.9  -2.72511   CGTGATCCAGAACAG               GCGTC CCGCC GGCGC               ATTTCACCCCCTGGC  44 315
   Adeh_3385 NONE
   Adeh_3386 3898071 .. 3898095 +  -2.8  -2.80016   CGCGGCCACGTTCAC         CGCGAACTGCGG CAG CC-C-GTGCGCG         TAGTTCGTCGTCCCG  39 522
   Adeh_3388 3898790 .. 3898826 +    -5  -2.62616   GCGCCGCCGCCGCGC   GGGTGACCCCGGCGC CGCGCAAT GCGCCCGCG-CGCCC    TCCTCTACCGGCTCC  43 20
   Adeh_3389 3900839 .. 3900870 +  -8.7  -3.23853   GCCCGTCGTCGCGGT      GCTCCCGCGCCATC CGATC GA-GGTGCGGCAGC      TGTTCCTTGCAGGGC  55 269
   Adeh_3391 NONE
   Adeh_3392 3903763 .. 3903794 + -23.8  -3.51232   GCGAGCACGAGCAAC      GAAGGCCCGGTCGC GCGA GCGGCCGGGCCTTC       TTCCTTTCCAGGCGC 100 49
   Adeh_3396 3909756 .. 3909807 + -17.9  -2.73441   TGATCGCCCTCCCCC CGGCCCGCCCCGTCCGCTCCC GGCGCGAAAA GGGAACGGGCGGGGCGGCGCG CTTTCGGCGATACTC  76 38
   Adeh_3397 NONE
   Adeh_3398 NONE
   Adeh_3399 NONE
   Adeh_3400 3913329 .. 3913353 +  -6.3  -3.31144   GATCCCGACCTCGGC          GGCGGTCATGG CGG CCAGCATCGCC          TTGTGCACCTCGGCC  52 314
   Adeh_3403 3916851 .. 3916881 +  -5.3  -3.14132   GTAGGACAGGCCGAA      GCTCACC-GCCTTC ACCA GGCGGCTGGCGAGC       TTGGTCAGCGACCGC  48 268
   Adeh_3405 3920570 .. 3920580 +  -6.8  -3.78934   CCTCCCACGCGCCGC                 GGTC CTC GACC                 TTGTTCTCCCAGGCG  65 340
   Adeh_3407 NONE
   Adeh_3413 NONE
   Adeh_3414 NONE
   Adeh_3415 NONE
   Adeh_3416 NONE
   Adeh_3417 3933555 .. 3933613 + -28.3  -2.74792   GCCTCTGACGGCGCG GCGGCGG-GCCGCGCGGTCCGGGCC TCCCCCCCCCC GGTCCGG-CCGCGCGGCCCCGCCGC CTTTCCACGTGGTAC 100 33
   Adeh_3418 3934591 .. 3934631 +    -3  -3.40403   GATCGAGCAGCAGGT  GCGCGCTCCAGGTCTCGG CCGGC TCGAAGCCGCGGGCGAGC  TTGTGCTCCCCCCCG  49 213
   Adeh_3420 NONE
   Adeh_3421 NONE
   Adeh_3422 NONE
   Adeh_3423 NONE
   Adeh_3424 3940530 .. 3940543 +  -3.7  -3.96068   CCTTCGCCTTCGCGG               CGGCC TGGT GGCCC                TTCTTCTTGCCGTGC  61 294
   Adeh_3427 3943290 .. 3943341 +  -4.3  -3.21416   GATGCCGGCGAGGAT CGTGCCCTCGAGCGC-GGGGGTGAC CACG GTCGCGCCCAGC-TTCGCGAACACG TTCATGGTCCCGATC  48 336
   Adeh_3429 3944859 .. 3944872 +  -9.5  -3.31144   TCCGCTCCCAGAACG               CCCGC GCCC GCGGG                TTCTGCGCCTGCACC  58 284
   Adeh_3431 3945942 .. 3945963 +  -7.9  -3.33696   CGTTCGGGCCGTGGC           GGGGGGAGT CGTC GCTCCACCC            TTCCTTCCACGGGCG  58 245
   Adeh_3432 3947163 .. 3947215 + -31.3  -2.78816   GACCCCTTAGCTCCC GCCCCGGCG-GGGGCGCGGGGCTC CCGCGT GCGCCCCGCGCCCCGCCCCGGGGC TATCCTGGGACGTGA 100 31
   Adeh_3433 3949093 .. 3949109 +  -9.3  -2.80816   GAGCCGCTCGCCGAC              GAGGCGC CCG GCGCCGC              TCTCCTCCATGGCGA  53 378
   Adeh_3437 NONE
   Adeh_3439 3954254 .. 3954279 +  -6.7  -2.71364   CCTCGCCGGACCCGG         GCCGCCCGCGCG CGC CGCGCAG-CAGC         TCCTTCACGACGTGG  46 53
   Adeh_3441 NONE
   Adeh_3442 NONE
   Adeh_3443 NONE
   Adeh_3444 3958693 .. 3958711 +  -3.9  -3.75153   CCACCGTTCGATTGG            TCCT-AGC AGAA GCTGAGGA             TTTCGCTTCGCCAGG  60 20
   Adeh_3445 3962676 .. 3962725 +  -6.3  -2.82516   AGTCGAAGGGCGAGC GTGGTTTCCGGGCGTCCATCCGTA CGG TA-GAGTGGCCGCCCCGTGACCGC TCTCCTGCTCGCCGC  47 269
   Adeh_3446 3963561 .. 3963614 + -14.6  -3.13403   CCGCCACGCTCGCGT ACGCGCTCGACGTGGAGGC-CGCGAG CCAC CTCGCGCGCCTCGGCGTC-ATCGCGC TCTTCGTCACGCCGC  68 101
   Adeh_3447 3964762 .. 3964801 + -17.8  -3.21099   GCGGGCCGCTCGCGA  CGGGCCTCTCCGGCGGCGT CCG GCGCCGCCGC-GACGCCCG  TTCCTCGTCCGGACC  82 53
   Adeh_3448 NONE
   Adeh_3449 NONE
   Adeh_3450 NONE
   Adeh_3451 NONE
   Adeh_3455 NONE
   Adeh_3456 3976355 .. 3976374 +  -5.6  -3.37245   GCCACTTGGCGACGT            GCTGCTCG CGCT CGACCGGC             TTCATCTTCGGCTCG  52 177
   Adeh_3459 3979160 .. 3979171 +  -7.2  -2.71731   CGAGCGGAGCTCGCG                GGGG CCCA CCCC                 TGCTTCGCGGGTCCC  47 68
   Adeh_3460 NONE
   Adeh_3461 3980307 .. 3980356 +  -6.9  -2.71011   CTGGCGGAGCGACGC TGCTCCGCGGCCCCGGAAGCCAGG AGA CCTCCC-TCCGGGTCCGCCGCGAA TGGTTCGCGGCACGT  47 301
   Adeh_3462 NONE
   Adeh_3463 NONE
   Adeh_3464 NONE
   Adeh_3465 NONE
   Adeh_3466 3986867 .. 3986886 +    -7  -3.05596   TGGGCGCCCGTTCGG            GTCGCTGC GCCT GCTGCGGC             TTCGGTGGCCGGGTC  50 286
   Adeh_3469 NONE
   Adeh_3470 3990992 .. 3991014 +  -5.5  -3.61398   ACATGAGCTCGAGCG          CGTCCGG-CG CGAC CGTCCGGACC           TTCTTGCCCAGCCGA  58 485
   Adeh_3474 3995887 .. 3995924 +  -7.5   -3.0263   CTCCACCGCGCGGGC   CCACGCGTC-CGGCGCCG TCT CGGCGCCGAGGTGCACGC   TCTTGCCGCCGTAGT  50 224
   Adeh_3476 NONE
   Adeh_3477 NONE
   Adeh_3478 NONE
   Adeh_3479 3999757 .. 3999770 +  -5.9  -3.34233   CCTGCTCGATGTTCC               GGCGC AGCG GCGTC                TTGTCGGCGTTCTCG  54 264
   Adeh_3482 4001857 .. 4001884 + -13.4  -2.70932   CCGTTTACCTCGGCG        GTG-CGCTCCCGG CAA CCGGGCGCGTCAC        TCCTTGCCGGCCGCG  61 435
   Adeh_3485 4002866 .. 4002907 +  -9.3  -2.78384   CGAAGTCCATCCAGC GCGGAT-CGCGGTGGTCGCG GTC CCCGATCACCGCGTGGCCGA TCTCGTGCACGAGCA  52 159
   Adeh_3490 NONE
   Adeh_3498 4016386 .. 4016441 + -14.5  -2.78384   GCCCAAGGCACCGCC GCGCCCGTGAGCGGGTGGCGCCGCCC TCCGT GCGCGGCGCCGCCTCCA-GCGGGCCC TGTCCTGGAGCGGGC  64 16
   Adeh_3501 NONE
   Adeh_3506 4025877 .. 4025929 +    -6  -3.51924   CCCGGGGCTGAGCGC CGGGGTC-GCGCCC-CGAGCGCACCG GGT CGCCGCGAGCGCGGGCTCAGGCCTCG TTCTCTGCGTGCGGC  56 30
   Adeh_3508 4027411 .. 4027446 + -17.7  -2.61264   CGTACCCAGCGCGTA   CGCGCCGAGCGGCG-TC CGGC GATCGCC-CTCGGCGCG    CTTCTCCGTCCCGGC  74 290
   Adeh_3512 NONE
   Adeh_3514 NONE
   Adeh_3515 4036343 .. 4036379 +  -5.1  -2.78371   ACAGCGACGCCGGCA   GCGTCCG-GTCGG-TCC TCGCC GGATCCCACACGGTCGC   GTTGTTCACCGTGTC  44 262
   Adeh_3518 NONE
   Adeh_3519 NONE
   Adeh_3520 NONE
   Adeh_3521 NONE
   Adeh_3522 NONE
   Adeh_3523 4046492 .. 4046550 +  -5.8  -3.53091   CCTCGCCCCCGTCGG CGCTGGCGTGACCTCGCACTCCGGG-GC CGCGC GCGCCCGG-GTGAACGCTCGCGCCGGGG TTTGCGACGGCCGCT  54 47
   Adeh_3524 4052513 .. 4052569 +  -3.5  -3.08015   GTGAATGACTGGGGC GTGGGCCGC-GCGGCTCGGCGCTGACGC GTCC GAGCC-GCGCCGTCCCGGAGTGGCC-AC TCTTCGCCTGATTGC  45 37
   Adeh_3525 NONE
   Adeh_3526 NONE
   Adeh_3527 4055319 .. 4055334 +    -6  -2.89935   CGGCGCAGCGTGAAC              CCCGCC GCTC GGCGGA               TGTGTCGAAGTGTTT  47 48
   Adeh_3528 4056212 .. 4056240 + -19.5  -3.25823   AGGACCCGGTGCACC        TGCGCGGCCGCGG CGC CCGCGGCGGCGCG        TTCCTCTCCGGGCGC  86 439
   Adeh_3530 4059928 .. 4059945 +  -4.7  -3.28912   ATGATCATCTGCACC             CGGCTGC CGCT GCGGACG              TTCGTCTCCGTCTCG  48 236
   Adeh_3533 4062836 .. 4062865 +    -5  -2.73875   TTCGGGTGGGACATC       GGCCTGTGAGCGA GACCG TC-CTCGAAGGCC       TCCTCTTCGACGGAC  44 17
   Adeh_3534 4064238 .. 4064262 +  -9.9  -2.78816   TCCAGGACCTCGCGC          TCGGCGAAGCG CTC CGCCTCGGCGA          TCTCCTCGCGCGTGA  54 271
   Adeh_3537 4065055 .. 4065074 + -16.4  -3.05384   CTAGAAAAGAAAAAA            CCCCCGGC CGAA GCCGGGGG             TTAACTGGAGCGGGA  72 37
   Adeh_3546 4073971 .. 4074004 +  -2.4  -2.70932   GACGTGCCACACGGC    CTTGG-GGCGTA-GCG ACGC CGTGTGCGCCTCCTAG     TCGTTCCGCGCCCAG  39 14
   Adeh_3547 4075128 .. 4075143 +    -6  -3.06501   CTCTCCTCTTGGTCC              GGGGTC CGTG GTCCCC               TTGGCTGGCGATGTA  48 129
   Adeh_3549 4076138 .. 4076170 +  -5.4  -3.54424   CTTGAGATACCCGAC      CGGATCCAGCGCCG GCACG CGCTGCTGAACCCG      TTTGACGAGATCCCA  54 209
   Adeh_3550 4077886 .. 4077915 +  -9.9  -3.05384   GGCTGGCGGGTTCCT       GCCG-TCCCCGGCC ATC GGCCGGGGATCCCC       TTCACTCCAGCAGCG  57 110
   Adeh_3551 4079205 .. 4079245 + -24.2  -3.14344   AGACGCAGAACCAGT CGACG-GGGCCCC-CGCTCA TGG TGAGCGCGGGGCCCTCGTCG TTGATGGGCGCCCTC 100 268
   Adeh_3552 NONE
   Adeh_3553 4080916 .. 4080949 + -13.1  -3.14468   CTGATGTCGCTGGTC     GGGGTGGCTGATCCA GGAA TGGATCCGCTTCCCC      TTAGCTCTCATAGAC  66 37
   Adeh_3555 4082929 .. 4082961 + -14.7  -2.70932   AAAGAAATATCAATA      GCGGACGAGGCTCGC GAG GGGAGCCCCGCCCGC      TGCTTGAGAGGCAAC  67 25
   Adeh_3556 4083847 .. 4083860 +  -5.9  -3.06183   CCCCGAACTCCTCGA               GCCGT TGGA GCGGC                TTGCCTGAACCTGCG  48 116
   Adeh_3557 4085226 .. 4085251 +  -9.7  -2.87211   CCCGACCATCTTGAT         CGACGAGA-CGG CGT CCGCTCTCGACG         TGTCTCCGCCAGAAT  53 289
   Adeh_3559 4087579 .. 4087609 +  -6.7  -3.40403   TCCGGAGCGCTGGAC       CCGCCGCATCATC CGCAA GCTGTTGCGACGG       TTGTGATGCGAGCCC  54 148
   Adeh_3560 NONE
   Adeh_3561 4089149 .. 4089175 + -23.8  -2.78384   CTGCGAACACACCGT         CACCGCGGCCCT CCG AGGGCCGCGGTG         TATCATCCGCGCCCC 100 234
   Adeh_3562 NONE
   Adeh_3566 4095225 .. 4095235 +  -2.4  -3.52539   AGATGCTCCTCGGCG                 CGTC CAG GTCG                 TTCTGCTTGCCGTTC  50 326
   Adeh_3575 4101288 .. 4101303 +    -6  -2.93073   CACGAACATCAGGCC              CCCGGC CATC GCCAGG               TCCTTGTTCGACAGG  47 131
   Adeh_3586 NONE
   Adeh_3587 NONE
   Adeh_3588 4114777 .. 4114815 + -14.5  -2.70932   GGGCTGAGCCCCGCG  CGTCACCCGACGAGCTGC TCGT GCAGC-CGGCGGGCGGCG   TCCTTCAGGACCGCG  64 34
   Adeh_3590 4117030 .. 4117051 + -18.7   -3.6715   GCCGCAGGACTCCGA           GGGCGCGCC TGGC GGCGCGCCC            TTTCGCGTTCACTGG  91 51
   Adeh_3593 NONE
   Adeh_3594 4120750 .. 4120779 + -22.9  -4.25256   CTCCCGGACGGAACC       GAGGGGTCGCCGG TGCG CCGGCGGCCCCTC        TTCTTTTCGTGAGGA 100 52
   Adeh_3595 4122417 .. 4122428 +  -7.2  -3.16881   GCGGGTGTGGACGAC                CCGC GAGA GCGG                 TTGGTACCGTGGGTG  51 65
   Adeh_3596 NONE
   Adeh_3597 NONE
   Adeh_3601 4128557 .. 4128580 +  -7.4  -3.06162   GCGGCGACAGCGCCC          CCGCGTTGACC ACG GGTCA-CGCGC          TCTTCACGTGGGATG  50 111
   Adeh_3602 NONE
   Adeh_3605 4131234 .. 4131254 +  -6.8  -3.62522   TCCGGAGGCGCGGCG           GGCGCGGGC GGCG GCTCG-GCC            TTCTTCAGCCGGTTG  61 160
   Adeh_3609 4137299 .. 4137309 +  -4.6  -2.78384   ATGGTCATGACCAAT                 CGCG AGC TGCG                 TGTGATGCGCGGCCA  42 40
   Adeh_3610 4138140 .. 4138160 + -11.1  -3.60792   CGGTCACCCGGCGCG            CGGTGCGCT CTT ACCGCACCG            TTTCACCCTTGCCAC  71 286
   Adeh_3612 NONE
   Adeh_3613 NONE
   Adeh_3614 4142623 .. 4142652 + -11.3  -3.16564   AGCGGATGCGGACCA       CGGGCTCGGTGCG GGTG CTCACGGGGCCCG        TTCGTACCCTCGCGG  61 479
   Adeh_3616 4146543 .. 4146557 + -12.8  -3.16564   ACCGCGAGCGGGGTC               GGCGCC CCG GGCGCC               TTGATCCGCTCCACC  66 142
   Adeh_3620 4150082 .. 4150121 + -12.8  -2.70932   CTGGTCCACCACGAA  CGTGATGTGGTGGTTGGT CGCG ACCCGCCGCCACGTCTCG   TGGTTGCCCGACCCG  61 21
   Adeh_3624 4153864 .. 4153884 +  -3.1  -3.28712   GTGTGTCCGAACGCT            CGAGCCCGT TCC GCGTGCTCC            TTGTAGGCGGCGGAG  47 369
   Adeh_3627 4156139 .. 4156149 +  -2.4  -3.87075   CTGTTCACGTATTAA                 GGGC GTG GCCG                 TTTCTGACGAGTGCT  57 357
   Adeh_3639 4170824 .. 4170846 +  -3.2  -3.29144   ACGCGACCCCGCGCC           GCAGCTCCCG GGC CAGGAACCGC           TTCTCGAGGCCCTGG  47 209
   Adeh_3641 NONE
   Adeh_3642 NONE
   Adeh_3643 4175904 .. 4175917 +  -3.7   -3.7282   CCTGCTGGTCGAACA               GCTCG CCGC CGCGC                TTGTTCATCACCTCG  55 95
   Adeh_3646 4178736 .. 4178751 +  -6.8  -3.21099   GCCGGCGAGGTACAG              GC-CGCC CAC GGCGCGC              TTGGTCGTGAACGCG  53 402
   Adeh_3650 4183372 .. 4183396 +  -9.1  -3.61715   CTGACGCGGCGGCGG          CCGCGGGCGGG CAG CCGGCCTGCCG          TTCTTGCACCACGTG  66 37
   Adeh_3651 4184995 .. 4185008 +  -3.7  -3.24925   GTTCCGGATGAAATG               ACGCG GTGG CGCGG                TTCCTGCTCTCGGGT  47 95
   Adeh_3652 NONE
   Adeh_3653 NONE
   Adeh_3654 NONE
   Adeh_3655 NONE
   Adeh_3656 NONE
   Adeh_3657 NONE
   Adeh_3658 NONE
   Adeh_3659 NONE
   Adeh_3660 4195730 .. 4195742 + -10.5  -3.35679   GGCGGCGCAGCGGGT                CGCGC CGG GCGCG                TTCTCGGTGCGGCAG  63 329
   Adeh_3663 NONE
   Adeh_3665 4201663 .. 4201715 + -23.4  -3.33696   GACGGCCCGCGCGCC GCCGCCGGCACCGG-CGGTGCGC GGGTGTGG GCGCGCCGTCCGGGGCCGGCCGC TTCCTTGCCCGCGCC 100 52
   Adeh_3666 4202519 .. 4202533 +  -7.8  -3.05384   GCGGGCTCGCCTGTT               CGTGCG ACC TGCACG               TTCGGTCGCCCGCCA  52 482
   Adeh_3669 4204675 .. 4204709 + -11.3  -3.72576   GGGGTCCGGGGTTCC    GGCCGC-CGCGGTCGC GCGC GCGGCGGCGAGCGGCA     TTTGGTCGCGGCGCG  71 110
   Adeh_3670 4206402 .. 4206427 + -20.5  -2.92667   GCAGCCTGAAACACC         GAAGGCCGCCC GCGA GGGCGGCCTTC          TCGTTTCCGGGTTCC  83 55
   Adeh_3673 4210214 .. 4210224 +  -2.4  -4.09685   CCATTGAAACTATTA                 GGTC AGC GTCC                 TTTTGGCCCATCGCA  61 301
   Adeh_3674 4210876 .. 4210915 + -14.2  -2.78384   CCCAGGAACGTCTGC  TCGTCCTGCGGGTCCGGCG GCT CGCCGCGCCCGCGCG-CGA  TGTGCTCGGCGCGGC  64 313
   Adeh_3676 4214350 .. 4214377 +   -22  -3.27525   GCGAGACGTCTCCGG        GGGGCCCGGCCG GCGA CGGTCGGGCCCC         TTCCCTTTGCACGGG  93 50
   Adeh_3677 NONE
   Adeh_3678 4215751 .. 4215777 +  -4.4  -3.54424   GGCCTACACGGGGCT        GC-GCCCGG CCCCTCGACT CCGGGCCGC         TTTGCGGCCCTACGC  52 224
   Adeh_3684 4220532 .. 4220587 + -13.8  -3.01712   GGCCGCCGCGAACGC CGCCTCGAGGCGCGC-GGGCTCCGCGA GCT TCGCCGAGCCGAGCGCGTTGCGCAGCG TCTTGCGCCGCAGGC  67 211
   Adeh_3690 4228085 .. 4228108 +  -2.2  -3.08508   TCGAGCTGGTGGTGC          CCTGACCGCG TTTT CCCGGGCAGA           TCCTTTTGACCGCTG  44 21
   Adeh_3691 4229292 .. 4229307 +  -2.4  -2.73364   CGCCTCGAGGTAGCG              CTCCGG CGTG CCGAGG               TCGTTCCAGTAGCCG  39 391
   Adeh_3693 NONE
   Adeh_3698 4237847 .. 4237881 + -24.4  -3.32997   GTCGCCGCTCGTGCC     GGGGCCGGACGTGC ACATCCC GCACGTCCGGCCCC     TTCCCTTTCTCCGGG 100 131
   Adeh_3702 NONE
   Adeh_3703 4242565 .. 4242590 + -23.3  -3.33419   CGCCCCGAAGCCGCG         CGGGCGGGCCC CTCC GGGCCCGCCCG          TCTTCGTTTCGCCCT 100 70
   Adeh_3706 NONE
   Adeh_3707 4248656 .. 4248671 +  -6.8  -3.15544   GGACGTGCCGGTCGG              CG-GCGG GCT CCGCGCG              TTCCTGCCGGTGGGC  51 375
   Adeh_3712 NONE
   Adeh_3714 4255157 .. 4255196 +  -5.7  -3.41051   CGTGCCCTGGTGGTA GGCGGCGT--CGC-GGGTCC GCA GGTCCCCGTGGTACGTCGCC TTGTACTCGGGGTGA  52 283
   Adeh_3717 NONE
   Adeh_3718 4261610 .. 4261623 +  -4.5  -3.12668   GTTTGGCTTGCGGAG               CG-CGC GGG GCGGCG               TTCCATATGCGCATG  46 43
   Adeh_3719 4262865 .. 4262884 +    -7  -3.14344   CCGTGTCGCCGGGCA            CGCGCAGC CAGC GCAGCGTG             TTCATGAGCGGCGTC  51 196
   Adeh_3721 NONE
   Adeh_3722 4267290 .. 4267310 +  -6.7  -2.71712   GCGCCGGCGGCCTGC            CGCACGCAG AGG CGGGGTGCG            CTTTCGCGCGCACCC  46 44
   Adeh_3723 NONE
   Adeh_3724 NONE
   Adeh_3725 NONE
   Adeh_3727 4274798 .. 4274820 + -12.7  -3.62096   GGGCTGTAGGCGCGG          CCGCCTGCCG CGCG CGGC-GGCGG           TTTGACCTGCTCCCG  76 32
   Adeh_3728 NONE
   Adeh_3729 4278255 .. 4278312 + -13.1  -3.14132   CGCAGGGGCGCAGCC CCGCGGCGCGGCACGCGATTCC-GGCGC GGC GCGCCCGGCGGCGCGGGTGGCACCCCGG TTGCTGAAGCCGCCC  66 123
   Adeh_3730 NONE
   Adeh_3731 4280847 .. 4280903 + -20.1  -2.66435   GGCCCCCCTTCCGCC GGAACCGCCGCCTCGTCAACCGTGACC TCC GGGCACGGTTGACGAGGCGGTCCTCGC TGCTATCCTGCGCGT  81 68
   Adeh_3732 NONE
   Adeh_3733 NONE
   Adeh_3734 NONE
   Adeh_3735 NONE
   Adeh_3736 4284759 .. 4284791 +  -5.3  -2.78384   ATCCTGGACCTGTAG      GCGTGCTCGCGCCGA GCC TCGTCGCCCTCGCGC      TGTGCTCGGCCGCGC  44 26
   Adeh_3737 4285632 .. 4285643 +  -3.6  -2.82516   CGGGCGTGCGCGGCA                GCGC GAGG GTGC                 TCTCGTGGTGAGCGG  42 3
   Adeh_3738 NONE
   Adeh_3739 4286999 .. 4287036 +  -2.5  -3.05384   TTGTGGTCCCCCGAG   GGGGCGGGCTAACATCCC GCC GTGGTCG-AGGCCGCCCC   TTCCATCCCGACGGA  42 66
   Adeh_3740 NONE
   Adeh_3741 4289530 .. 4289555 + -10.4  -2.54896   GCGCCCGTCGAGCCT         CCC-GGCGCGC CCGCC GCGCGCTAGGG         TCCCTTCACTCGCCG  53 2
   Adeh_3744 4291280 .. 4291294 +  -8.5  -3.63627   TGCTGCCCCCGTTCA               CCGGC GGGAG GCCGG               TTTCGCGTCTGGCCG  63 131
   Adeh_3746 4293200 .. 4293242 + -11.1  -3.06831   GCGGCGCGTCCGGCC CCGGTGGGACGCCGCCGCCC GTGC GGGCGGCGGCC-CCGGTCGA TTCGCTACGGGTTCG  59 64
   Adeh_3748 4296572 .. 4296606 +  -5.5  -3.21199   ACGACCCAACCGAGA    TCGAGCGCC-CCGGTG ACAC CCCCGCAGGCGCCCGG     TTAGGTTCATGCGTC  50 129
   Adeh_3749 NONE
   Adeh_3750 NONE
   Adeh_3751 4299315 .. 4299331 + -11.5  -3.05384   CCCGCCGCCGCGGGG              GCGCCCG GCG TGGGCGC              TTCCCTGCGGCGCGG  59 51
   Adeh_3752 4300449 .. 4300465 +  -9.3  -2.71011   ACGGACGGTCCATGG              CGCCGCG CGT CACGGCG              TCATTCACGAAGCGT  52 101
   Adeh_3753 NONE
   Adeh_3754 NONE
   Adeh_3755 NONE
   Adeh_3756 NONE
   Adeh_3757 NONE
   Adeh_3761 NONE
   Adeh_3762 4310170 .. 4310192 +  -6.2  -3.57144   GACGTGGAGGAGGCC           GTCCGGGC GGCGTGA GCGCGGAC           TTTCGCCATGAGCCG  56 11
   Adeh_3763 NONE
   Adeh_3764 NONE
   Adeh_3765 4313696 .. 4313731 +  -6.9  -3.70863   ACGCCCGCGCGCAAC   CGGCCG-C-GCTTCG GAGGAAAA CGAGGCGGACGGCCG    TTTGCATGGTATCTC  61 77
   Adeh_3766 NONE
   Adeh_3767 NONE
   Adeh_3768 NONE
   Adeh_3769 NONE
   Adeh_3770 NONE
   Adeh_3771 NONE
   Adeh_3772 NONE
   Adeh_3773 NONE
   Adeh_3774 4325255 .. 4325292 + -11.3  -3.28712   CGTCCCGGAAGCGCG   TGAACGCCGTGGTCTCGG CCT CCGAGACCA-GCCGGTCG   TTGTGGCAGCCGAAA  63 363
   Adeh_3776 NONE
   Adeh_3777 4328430 .. 4328442 +  -3.3  -2.52623   GGTCCGCATGAAGGA                GTGGC TGG GCCAG                ATCTTCTAGCCGCGG  39 4
   Adeh_3778 4329711 .. 4329743 + -23.4  -3.34895   CGGAACCCTCGCGCC      CCGCGGCGCGCCCG CTCGC CGGGCGCGCCGCGC      TTCGTTCCGGCTACG 100 48
   Adeh_3786 NONE
   Adeh_3787 NONE
   Adeh_3788 4342265 .. 4342281 +  -9.3  -3.62522   TCAGCTCCGTGCCGA              CGCGCAG CTT CCGCGCG              TTCTTCAGCCCGTTC  66 449
   Adeh_3790 NONE
   Adeh_3791 NONE
   Adeh_3792 NONE
   Adeh_3795 4349194 .. 4349208 +  -5.6   -4.1466   GCTGCAACCTATCCT               CCCACG ATA CGTAGG               TTTTCCCGCTTGCCT  70 136
   Adeh_3796 4352487 .. 4352524 + -18.5  -3.34398   GCGCGGGTGGTCGCT  CGG-GGCCCCGGACCGC TCCCAC GCGG-CCGGGGCCTCCG   TGTTTCCGGGGCCGG  84 43
   Adeh_3797 NONE
   Adeh_3798 NONE
   Adeh_3799 NONE
   Adeh_3800 4364081 .. 4364115 +  -4.1  -3.31144   GGCTGTTCGGGTAGC     CCCGCTCGTCCTTCG ACAGG CTCAGGACGAGCGAA     TTCTACCGCTCACCC  48 27
   Adeh_3802 NONE
   Adeh_3803 NONE
   Adeh_3807 4371232 .. 4371246 +  -5.6  -3.05384   GATGTCAGGGGGGGC               GGCTAG GCT CCAGCC               TTCACTCACGACGCC  46 61
   Adeh_3808 4371815 .. 4371844 + -22.9  -3.17194   ACCGCGGGCAGCACC       GACGGCGGGGGCC TGCT GGCCTCCGCCGTC        TTCCGTTCCAGGCGT 100 50
   Adeh_3809 4372840 .. 4372876 +  -2.2  -3.09834   GGGACGACATCCCGC   GACTGCGGCCTTCCCGCG CCG CGCTGGA-G-TCGCGATC   TTGCGTGATAGGCTC  44 146
   Adeh_3810 4375823 .. 4375871 +    -6  -3.02511   AGCGCAGGTAGCGCG CGG-GGCGCTAGCATCGGGGCCA TGGCCC TCGCCCCGGTCC--GCGCCGCCG TCTTCGACGCCTACG  48 30
   Adeh_3811 4376681 .. 4376691 +  -8.2  -2.72344   GTGAGGGCTTGCGCG                 GGCC GGC GGCC                 TGCTTAACACTGAAC  49 182
   Adeh_3812 NONE
   Adeh_3813 NONE
   Adeh_3819 NONE
   Adeh_3820 4388511 .. 4388557 +  -9.3  -3.34344   TCGCGCTGCAGGAAG CCGGCTGACGG-CGCGTCGGCGC GGC GCGCCGGGTCGATCG-CAGCCAG TTCGTTCAAGCCTCC  60 18
   Adeh_3821 4389027 .. 4389041 +  -5.6  -2.62263   TGACGCCGAGCATGC               GGCGGA AGG TCCGGC               TCATGTGGGCGGCGT  43 81
   Adeh_3825 4392864 .. 4392919 + -17.4  -2.57468   CAGTAGCGGACGGGG CCGCTCGCCCTTCGACTCCGGCGGGCC TGG GGCCCGCCTACG-CTCAGGGTGAGCGG ATTGATCTGCTCACG  71 35
   Adeh_3831 4399051 .. 4399072 +  -4.3  -3.62775   TCACGCCGATCGACC           GCGCCGCCGC GAA GTAGCG-CGC           TTCTTCCCCGCTCGT  57 9
   Adeh_3840 NONE
   Adeh_3841 NONE
   Adeh_3842 NONE
   Adeh_3843 4409763 .. 4409773 +  -2.4  -3.28712   GAGTCGAGGGACGAG                 CGGG TTA CGCG                 TTCTGCGCGGCCGGC  46 103
   Adeh_3847 4414478 .. 4414530 + -12.6  -3.61398   GGTCCGGCTGCACGT TCTGGAAGCGGTCGCGCCGGCGC TGCAGCTC GCG-CGGCGCGGCGGCGGCCAGG TTCTTCCACACCGCC  73 509
   Adeh_3853 NONE
   Adeh_3854 NONE
   Adeh_3864 4438941 .. 4438951 +  -2.4  -2.91695   CACCACGAAGACCTC                 GGCC CAC GCCC                 TGATTTCCAGCTGCG  41 97
   Adeh_3868 4442289 .. 4442342 +  -8.1  -3.53091   CCGTCGCGGGAGCGT GGCGGCGCGACCGCACCCGACGAAC GCTGCG GGTC-TTGCG-GTGTTCGCGCCGCC TTTCGACAAGCGCCT  59 246
   Adeh_3870 NONE
   Adeh_3875 NONE
   Adeh_3877 NONE
   Adeh_3878 4464734 .. 4464766 + -11.9  -3.87869   CTGTTCACCGCCGAC      GGCGGGCTCCGCT GGGTGTA GGCGGCGTCCGCC      TTTCTCGAGCCTTCG  78 5
   Adeh_3880 4465919 .. 4465970 +  -7.1  -3.59315   GCCCGCGGTGTGGGT CC-GGCGCGCAG-CGTTCGCGCGCG CCCG CGCGGGCCACCCACTGCGCCCCTGG TTTCCCGGTGGTTCG  57 87
   Adeh_3881 4466788 .. 4466808 +  -3.1  -3.10715   CCCTCCTCCGGGCCG            TCGCGCGGG CCG CCTGCGACA            TTCCGTGCTGGTACG  45 96
   Adeh_3882 NONE
   Adeh_3883 4469531 .. 4469554 +  -7.3  -2.72344   TTCACGAACGACACG          CGGCGGCCG GTGGGG TGGCCGGCG           TCGTTCCAGCTCCCG  47 316
   Adeh_3885 NONE
   Adeh_3886 4474166 .. 4474183 +  -7.7  -2.64735   GCCCGCCGCGCTCCA             GCACCAGG TTG CC-GGTGC             TGGTCTCGGTGAGCT  46 131
   Adeh_3890 4477223 .. 4477236 +  -6.7  -3.30124   GAATGGTCGCGCCCC               GATCG GCGG CGATC                TTCTCCGGAATGCGG  52 188
   Adeh_3891 4477850 .. 4477868 +  -7.4  -3.38316   GCCTACGGCGCGGCC             TACGCTCA GGG TGAGCGGA             TTCGTTCGATCATCC  56 112
   Adeh_3894 NONE
   Adeh_3895 4486654 .. 4486669 +  -8.2  -3.25823   GTCGGTCTGGAGGCG              CGGCTG GTTC CGGCCG               TTCGTCTGCGACCAG  55 475
   Adeh_3897 NONE
   Adeh_3902 NONE
   Adeh_3904 NONE
   Adeh_3905 4507370 .. 4507402 + -15.5  -3.09015   TCGGGGGGTAGGACG      CGGGGGCGCCGGG CTTGATT CCCGGCGCCTCCA      TTCCCTAACTATGCG  71 30
   Adeh_3906 4508416 .. 4508429 +  -3.7  -2.62184   ACCAGCCCTCACCCG               CGCGG TAGG CGGCG                TGCTGTGCCCGGAAC  40 18
   Adeh_3908 4509921 .. 4509944 +  -4.4  -2.78813   GAACCGCGACGCAAG          CGCGCGCACG CCCC CGTGAGTACG           ATTCTTCACGTCGCG  42 7
   Adeh_3909 4510680 .. 4510697 +  -4.7  -2.75481   GTGATCCGGCCGCCC             TGCCCGC GCCC GTGGGCC              TCGTTCGCCTTCGGA  42 296
   Adeh_3912 4513058 .. 4513084 + -11.5  -3.05384   TGGGCGGCTGATCCC         GGCCGCTCCGT TGGCT ACGGGGCCGCC         TTGCCTGGCGAGAAC  59 30
   Adeh_3915 NONE
   Adeh_3916 4517861 .. 4517901 +  -8.7  -3.44051   GCGTCTTGGCGAGGT  GGAGCCGGCCGCGCTCGCC GCC GGAGAGCGTGCCCACCACC  TTCTGCTGGTCGGCG  58 465
   Adeh_3919 NONE
   Adeh_3920 NONE
   Adeh_3921 NONE
   Adeh_3922 NONE
   Adeh_3923 NONE
   Adeh_3924 NONE
   Adeh_3925 NONE
   Adeh_3926 4532000 .. 4532016 +  -2.2  -2.70932   TGGTGCCGACCCAGG              GGATCT TGAAC AGCTCC              TCCTTGGCGACCCAC  39 439
   Adeh_3929 4535374 .. 4535395 +    -3  -4.69559   AGATGCACCAATTGA           TCTGC-GTC TCATT GACAGCGGA           TTTATTTTGGGATTT  79 223
   Adeh_3930 NONE
   Adeh_3931 4538897 .. 4538918 +  -9.3  -2.71364   GATCGCTCAGCAGCG           CGGCGCGGG CGGG TCCTCGCCG            TCCTTCGCGGCGTCG  52 39
   Adeh_3933 4541283 .. 4541304 +  -7.3  -4.07568   CTGGGTGCGTTCGCG           CGCATG-GGA CGA TCCTCGTGCG           TTTTACGGAGGGCGA  69 486
   Adeh_3934 4542901 .. 4542929 +  -5.1  -2.70932   CGAAGAAGTACTCGG        CGCCGAGGGTGAC GGC GTCCTCGTCGGAG        TACTTGGCGGACCAG  44 378
   Adeh_3940 4549955 .. 4549990 +  -3.2  -3.65199   CGGCGCGGGCGCAAC    GGTTCGCCTCAGCCTCC CCG GGACGTTGCGGA-AACC    TTTGGGTGGCGCGTT  55 72
   Adeh_3941 NONE
   Adeh_3942 NONE
   Adeh_3943 4556213 .. 4556230 +  -8.3  -3.63515   CCCAGGAACAGCGCG             GCGAGCC AGCC GGCCCGC              TTCTTCACCATGGCG  63 497
   Adeh_3948 4561377 .. 4561406 + -11.3  -2.53876   GTGGCCGTAGGCGAT       CCCGACGTCGGCGG CGG CCGCCT-CGCCGGG       TCCGTTCACCTCGCA  56 210
   Adeh_3951 NONE
   Adeh_3952 4565341 .. 4565360 +  -7.1  -3.14132   AGGTGGCCGCAGGCG            CGGATCG CCTTCA CGGTCCG             TTCATCGGCGCCCGC  51 226
   Adeh_3956 NONE
   Adeh_3958 4571672 .. 4571686 +  -9.2  -3.01791   GCGAGTTAGGCGCGC               CCGCGC CAC GCGTGG               TATTGAGGCGACCCT  54 32
   Adeh_3959 4573594 .. 4573613 +    -7  -3.14051   GGTGCGGTAGACCTC            GGCCGTGG TCAC CCGCCGCC             TGTTCGTGGCCCTCG  51 82
   Adeh_3960 4574162 .. 4574214 +  -7.7  -2.73364   GAGGCGCTCCTGCGC GC-GCCGC-TCGGCGG-C-GGGTAGCG CCG CCCTACCCCGTCCGCCGCCGCGTCAGC TCCTTCAGCTGGCCG  47 5
   Adeh_3962 4576468 .. 4576507 +    -7  -2.90075   CAGGCCAGCTCGCAC  TCCGCGT-CGAGCGCGCCG GTC TGCCGCGCCTGCGTGCGGA  TGTCCTTCGCCCCGA  48 73
   Adeh_3964 NONE
   Adeh_3965 4580243 .. 4580265 +  -2.7  -2.70932   CCGGCCGCTTCAGCC          GGA-GCGC CAGCCGCA GCGCGTCC           TCGTTCACGCCCGCG  39 205
   Adeh_3968 NONE
   Adeh_3969 NONE
   Adeh_3970 NONE
   Adeh_3971 4587056 .. 4587083 +  -4.8  -3.02511   CCGCCGGCGAACGGG        CCGCGGTCGGTGA CCT TCACC-ACCACGC        TCTTGCCGGACTCGA  45 134
   Adeh_3975 NONE
   Adeh_3978 4592303 .. 4592313 +  -6.8  -3.35996   CGCCCTTCTCCACCT                 GCAG CCC CTGC                 TTCTGCATGGCCGTC  56 175
   Adeh_3981 4596488 .. 4596501 +  -3.7  -2.70932   CCGGCAGGTAGATGC               CGAGC CACA GCACG                TAGTTCCCGCGCGCC  41 495
   Adeh_3983 4597639 .. 4597662 +  -5.8  -3.61715   TCCAGCCGCGCCTGC          GCGTCGCGCG ACGC CGCGCGGATC           TTCTTGCCGAGGATG  58 113
   Adeh_3985 4599350 .. 4599366 +  -5.7  -3.61398   AGAGGTCGGGCAGCG              GGCTGGC GGG GCGGGCC              TTGTTGGCCGGGCGC  58 63
   Adeh_3986 4599693 .. 4599711 + -10.2  -3.53012   CTCGCCTGCGGCTCG             CGCTCTCG TTC CGAGCGCG             TTTGCGACCCCACCC  64 109
   Adeh_3987 4601211 .. 4601233 +  -5.5  -3.50853   GGTCGAGGTGGTTGG           TGGGCTCGT CGAGC ACGAGCACG           TTGTCCTTGAACAGC  54 359
   Adeh_3989 4604023 .. 4604059 +  -5.8  -2.78384   GTTGGCCGGCGCCGG   CCCGGGCGA-CGAT-CGC GCG GCGTAGTGCTCGCCCGGC   TCTGCTGCGGCAAGG  44 1
   Adeh_3990 4605475 .. 4605500 + -14.7   -2.5655   TCGGGGCCTCCCGGG         TCGGGGCCTCG GGGT CGGGGCCTCGA          ATTACTCTGGGTCGG  66 305
   Adeh_3995 4608174 .. 4608228 +  -3.7  -3.31144   CGACGCGCTGGTGAA GGTCACGCTC--CGGCTCGAGCGCTAGCC CTT GGCC-GCGC-CG-GCCGCCGAGCG-GATC TTCTGCGCCTGCGCG  47 1
   Adeh_3996 4609169 .. 4609212 +  -3.7  -2.62396   GATCCGTCCCGCCCG AGCGGGCTGCCGGGCGGGCAGG CCG CC-GCGCGCACGG--GTCCGCA TCGTGTGGCCGCATG  40 39
   Adeh_3997 NONE
   Adeh_3998 NONE
   Adeh_3999 NONE
   Adeh_4000 NONE
   Adeh_4001 4613277 .. 4613319 +  -3.3   -3.0263   TGGTCGCCGAAGCGC TCCAGGTGCTTCGCCGCG AACATGAG CGAGGTGGCGCGCC-GGA TGTTGCGCCCGTCCT  43 316
   Adeh_4010 4621954 .. 4621980 +  -2.1  -3.05384   GGGGCACGCCGGCCC         GTGACGGCGGG GGCAG CTGGTCGTCCC         TTGGCTGCGGGGAGG  42 22
   Adeh_4011 NONE
   Adeh_4012 NONE
   Adeh_4013 4624952 .. 4625006 +  -7.7  -2.79183   TCCGGCAGCGCCTGC CCCTCGGCGAGCGCG-CGCTGCAGGGT GGC GCGC-GCGGCCTCGTCCTCGCCGAGCG TCTCCTCCGCCTCGG  47 261
   Adeh_4022 4633356 .. 4633405 + -14.1  -2.82516   GGCCGCGCCGCCGGG CGT-CCGCGCGTACGCCCAGCCGG CCG CCAGCAGGGCGAGCGCGTGGTACA TCTGGTACTGCGCGC  65 218
   Adeh_4024 NONE
   Adeh_4025 NONE
   Adeh_4026 4635816 .. 4635873 +  -2.3   -3.9344   CTCGAGCCGTGGTTC ACGATGCGTGATGCACCTGCCTGGCCC GCTT GGGCCCTGCCCGTGCGGTAAGCACCGA TTTACTCTTGGCGTT  60 79
   Adeh_4027 NONE
   Adeh_4028 4639270 .. 4639290 +  -3.1  -3.35679   CGGCGCGAGCCCGCG            CGGCGGTGG AGG CCGTCGATG            TTCTGGGTGACGAGC  49 510
   Adeh_4031 NONE
   Adeh_4041 4650413 .. 4650434 +  -2.1  -4.07568   CTGGGTGCGTTCGCG           CGTCCGGGG CGAG TCTCGTGCG            TTTTACGAAGGGCGA  61 451
   Adeh_4042 4651642 .. 4651659 +  -6.9  -3.33261   TCGCGGGCGACGGCG             GTCGCGC GGGT GCGCCAC              TTCTGGCCGTTCACC  53 124
   Adeh_4047 NONE
   Adeh_4048 4658838 .. 4658857 +  -6.3  -3.31144   TGTTCGGCCTGGCGT            CGCGGCG AGGAGC CGGCGCG             TTGTCCACCTGGGGC  52 83
   Adeh_4049 NONE
   Adeh_4050 4661777 .. 4661816 + -14.3  -3.01712   ACGACTGAACCGGGT CCCGCT-C-CGCCGTGCGG GGGA CCGGACGGCGGGCGGCGGG  TGTTGCGCGAACCGA  67 33
   Adeh_4051 4662255 .. 4662265 +  -6.8  -3.55563   GCAGGGTGACGGCAT                 GACG GTG CGTC                 TTTGGCAAGTCCGCT  57 24
   Adeh_4052 NONE
   Adeh_4053 NONE
   Adeh_4054 NONE
   Adeh_4055 NONE
   Adeh_4056 NONE
   Adeh_4057 NONE
   Adeh_4058 4669210 .. 4669230 +  -6.8  -2.75382   CGGCAGGACGATGTC           G-CGGCGCT CCCC GGCGCCGGC            TGCTTCCATGGGCTC  47 196
   Adeh_4060 4671569 .. 4671625 +  -4.8  -3.25823   CGCGCGGAGGTCGAG GTCGCCGCGGCGGCCGGGTCCGGC TATCCTGCC GCCGTGCGCGATCGGCGCTGGGAC TTCCTGTACGACCGG  48 59
   Adeh_4061 NONE
   Adeh_4064 NONE
   Adeh_4065 NONE
   Adeh_4072 4682562 .. 4682604 + -18.3  -3.16742   GGGCCCTCTGCTGGA CGGTTCCGCTCGCCCCTCG ACAGG CTCGGGGCGAGCGGGTCCG TTCCTAGAACTTCGC  80 73
   Adeh_4076 NONE
   Adeh_4077 4688339 .. 4688354 +  -3.2  -3.31144   GTCGATGTCCTGGTA              GCGG ACGTGGAA CCGC               TTCTGGAACTCCCAG  47 285
   Adeh_4079 NONE
   Adeh_4080 4690302 .. 4690316 +  -3.5  -2.57211   CCGGCGCGGCGGCTA              G-CCGG CGAA CCGGGC               GTTGTGGAGCGCCAT  40 25
   Adeh_4082 4692048 .. 4692073 + -14.7  -2.74523   CACGGTTGACCGCTA         CGATCCCGGCG TGAC CGCCCGGATCG          TCCTGTTCGCGCTCG  67 32
   Adeh_4083 NONE
   Adeh_4084 NONE
   Adeh_4086 NONE
   Adeh_4088 NONE
   Adeh_4089 4699525 .. 4699573 + -15.2  -3.05384   GCTGCCCCGCGCGGG CGGTGCCGCC-CGGGCCGGCACGC GCC GCGGGGCGGCGCGAGGCG-CATCG TTCGGTGCGGAGGGA  69 426
   Adeh_4090 NONE
   Adeh_4091 4702883 .. 4702897 +  -4.2  -2.52896   CCCGTGCGCATGGGA               CCCG TCGCCTC CGGG               TCGATTGGCCGGTCG  41 55
   Adeh_4092 4704669 .. 4704685 +  -2.2  -3.30124   CGCTGGTGCTGCTGG              TGCTGG CGCTC CTGGCA              TTCTAGGAGGTGGGC  46 3
   Adeh_4093 4705104 .. 4705131 +  -2.6   -3.7941   AGCCAGCGGCGACTC        GGT-GAGCAGGCG GAG CGCCCGTTCGAGC        TTCTTGTCGCCGATG  57 95
   Adeh_4094 4705800 .. 4705818 +  -4.4  -3.74747   GGCGAGCGGCCCGCC             GGCGTCTG ATC CCGGTGCC             TTTCGTCGCCGTTCC  60 17
   Adeh_4095 NONE
   Adeh_4096 NONE
   Adeh_4097 4710891 .. 4710914 + -14.6  -3.31792   GAGCCGGCCGCGTCC          GGCGTCGCGAG GAC CTCGCG-CGCC          TTCTCGAGCTCGTCG  70 117
   Adeh_4099 4711876 .. 4711895 +  -4.9  -2.62616   CGCGGGTGGGGTGGG            CCGGAGG CTGGCC CCTGCGG             TACTCTCGGCGCTCA  43 79
   Adeh_4100 4712423 .. 4712477 + -22.2  -3.06302   CGCTCGCCGGGTCCC GTGCGCCGCCGCGGGCGGCTTCGCCGC GGAC GCGGCGG-GC-GCCC-CGGCGGCTCGC TTCGCTCGCGGTCGT  90 93
   Adeh_4101 4713705 .. 4713732 + -19.8  -2.58544   CTCCGGAGACGGCAA        GGCCCCGGCGCC TCTC GGAGCCGGGGCC         CTTCTGCGGATGCCG  81 53
   Adeh_4103 4715332 .. 4715376 +  -2.7  -3.61398   CCCGGCGCCTACGCC GCGGCGACCTCGGC-CTCCTC GGGCA GCGGCTTGCCGAGCTCGC-GC TTCTTCCACAGGAAG  54 47
   Adeh_4107 NONE
   Adeh_4112 NONE
   Adeh_4113 NONE
   Adeh_4114 4729234 .. 4729292 +  -8.9  -2.66316   TGCAGGCGTGCGAGC -GGG-CGGTGCCGCGCCGGCGCTGATCGC CCCGC GCGATCGTCGTCG-CGCGGC-CGGACCCC TGCTATCGTCCGGCC  51 3
   Adeh_4115 4730632 .. 4730644 +  -4.7  -3.36289   GCAGCGGTAGAACGA                CTCCC GGT GGGCG                TTCATTGCGATCCTC  51 225
   Adeh_4117 4733155 .. 4733177 +  -6.3  -3.56593   CGTCCGGGGGGACCT          CGC-TC-CGGC CGT GCCGCGACGCG          TTATGATTCTGAAAT  56 135
   Adeh_4118 4734989 .. 4735027 + -23.9  -2.70932   GCCGCGGACGCGAGG  CGCCCGCGCGCTCC-CCG GGGA CGGTGGAGCGCGCGGGCC   TGGTTCGCGCGGACG 100 40
   Adeh_4120 4737071 .. 4737111 +  -4.6  -3.21747   CGACCCGCAGCGCGA CCGGC-CCCGACGCGCCGTG CTT CACCGCGT-TCGAGAGCAGG TTGGTGATGACCTGG  48 360
   Adeh_4122 4744645 .. 4744671 +  -6.4  -3.37344   CGGTGCGGTAGGCGG         CGGCGCGGGC GCGCGCG GCCCGGGCGG         TTGCTTCCCTCGCCA  54 30
   Adeh_4123 4746350 .. 4746384 + -14.9  -3.18366   CGTCACCGGCCCTCC    GGCCGGCGGCGGCCGC GTGC GCC-CCGGCGCCGGCC     TGTCTTGGTTCCCGC  71 182
   Adeh_4124 4747604 .. 4747616 +  -5.5  -3.31144   GCCCAGCGACTCGCC                CATCG CCG CGGTG                TTCTGGAGCTGAGCC  50 1
   Adeh_4125 4748901 .. 4748913 +  -3.3  -3.14132   CGCCTGCGCCTCCTC                CTCCG GCG CGTAG                TTGATGGGCCCGCGG  45 468
   Adeh_4127 4751187 .. 4751203 +  -3.6  -3.83026   CCAACTGAGACGATC              GTCGCG CTTGA CTCGAC              TTTACTGTCGGAGAA  58 280
   Adeh_4128 4752419 .. 4752467 +    -6  -2.50492   GTGGACACCACGGGC CTCGCGTGCTGTC-ATGCCGGCCG CCA TGGGTGGCATGGGTCGCAC-CGAG CTGTTCCTCGTCGTC  44 53
   Adeh_4129 NONE
   Adeh_4141 4765407 .. 4765434 + -11.2  -2.95388   TCTCGCGGCCGGGTG        GGTCGGCGGTCGC GCG GCGGCC-CCGCCC        TGTCTAGCTTCGGTA  59 54
   Adeh_4142 NONE
   Adeh_4151 NONE
   Adeh_4152 NONE
   Adeh_4153 NONE
   Adeh_4154 NONE
   Adeh_4155 4780134 .. 4780172 +  -4.4  -3.14132   GGTGGCGCTGTCCGG   CGCCCGGGCGGTCC ACGCATGAACC GCGCCGTCCGGGCC   TTCGTCCGCGCCGGC  46 4
   Adeh_4156 NONE
   Adeh_4157 NONE
   Adeh_4158 4783779 .. 4783795 +  -2.9  -3.57144   GGCGTTCGCCCGTCC              TGTGCGA TCC TCGTGCG              TTTCACGATGGGCGA  51 448
   Adeh_4159 4784990 .. 4785004 +  -9.2  -3.41051   GTCTCGATCGTGTCC               GCGTCC TCG GGGCGC               TTGTCCTCGCGGTAG  60 183
   Adeh_4176 4803382 .. 4803398 +  -9.3  -2.94099   CGCGGGGACGGGGGC              GCGGCGG CGG CCGCCGG              TGTATGGTGCGCCGG  54 49
   Adeh_4177 NONE
   Adeh_4178 4805146 .. 4805172 +  -4.4  -3.39482   GCGGTGGAGGACCAG        CGCCG-CACGT CCAGCC ACTTGTCGGCG         TTCTGGCTGATCTTC  51 449
   Adeh_4183 4808112 .. 4808151 +  -8.4  -3.05844   TCGCGGATCACCATC  CAGAGCAGGCGCAGCTTGC TGC GCA-GCTTCGCCGGCGCGG  TCTTCGCGTACCAGG  52 345
   Adeh_4192 4818374 .. 4818430 +  -9.3  -3.31144   GCCCCGAGGGGAAGT CC-CCGTCGCCT-CGCGGTGTTCCCCTC CCGC GCGGCGATC-CCGCGCGGGCGCCGGAGG TTGTCCGGGTCCCCG  58 88
   Adeh_4193 4819441 .. 4819499 + -11.5  -3.56318   TTCTTCCGGACCCCG GTGGCGCGAGCTCGGCGC-GGCGATCGC GCTC GCGGCGGCTTGCGCCGGGCTCGTGCGGA TCTTCTTCTTCACGC  67 289
   Adeh_4201 NONE
   Adeh_4205 NONE
   Adeh_4207 4832776 .. 4832798 +  -5.6  -3.90744   TAGCGCATCCGGTTC          TCGGCT-CC GAGGTG GGTAGCCGA           TTGTTTACCCCCGCG  64 492
   Adeh_4212 4838987 .. 4839004 + -12.7  -2.57132   GGCGGCCTGGGCGAT             GCGCTCG ACCC CGAGCGC              CTTGTCCAGGACCGC  60 88
   Adeh_4217 4848335 .. 4848386 + -15.6  -3.28712   CTGGAGACGATCCGG GCGCTCTTGGCGCGGCGGCTCGGC GCAC GCCGGGCCGACGCGTCCTGACGGC TTCTCCGCGCGGCGC  72 199
   Adeh_4219 4849909 .. 4849961 + -11.2  -2.71364   CGGCGGGCTGCGCCG TCGCGAGCCGGTCCGCC-TCGCCCTC GGC GAGCGCGGCGGCGAGCCGG-TCGAGG TCCTTGCGGCGCTGC  57 351
   Adeh_4221 4851619 .. 4851631 +  -2.6  -3.36327   CGCGAGCAGCGCCTC                GCTG GTGAA CGGC                TTCTGGATGAGCTCC  48 332
   Adeh_4227 NONE
   Adeh_4228 4860766 .. 4860796 + -13.9  -2.71144   CGCGTTCCACTCGTC       CTCGTCCGGCGGG CGGTA CCGGCCGGACGCG       TCGTTCACCGCGATG  64 161
   Adeh_4230 NONE
   Adeh_4232 NONE
   Adeh_4233 NONE
   Adeh_4234 NONE
   Adeh_4235 NONE
   Adeh_4236 4868555 .. 4868566 +  -7.2  -2.91264   GGAAGCCCGTGGAAA                GCCG GTAT CGGC                 TGTGTCGCTCGAGAC  48 85
   Adeh_4237 4869153 .. 4869197 +  -4.3  -3.18582   CGAGGCGGCGGCGCG GCGGGCGGCGGGACGGACGAGCT AGG AGCTCGGC-G-C-CGCA-CCCGC TTCCTCCCTCGACTC  46 1
   Adeh_4241 NONE
   Adeh_4242 NONE
   Adeh_4243 NONE
   Adeh_4244 NONE
   Adeh_4245 4878734 .. 4878774 + -11.1  -3.61398   TGCCGCCGCCCTCGC GGTCGAGGAGCGCGAGCG CGCCGC CGTGCGCG-TCCGCGACC  TTCTTCGCGAGCGCG  71 94
   Adeh_4248 4882063 .. 4882115 +  -8.1  -3.02511   CGCCGACGCGGTCGT GATCGTCGGCGCCGACGGCGGGGTG CTG CACCTCAACCCCGCCGCCGAGGAGC TGTTCGGCCGCTCGC  52 184
   Adeh_4249 4883086 .. 4883102 +    -5  -2.55999   GCCCCGCGCTTGCCC              CGCCGG TTGGC CCTGCG              CTTGCTATGACGTAC  43 69
   Adeh_4250 NONE
   Adeh_4252 4886933 .. 4886960 +   -22  -3.17075   AGGTCCCGCAGCACC        GGGCGGCCGTCC GCGA GGGCGGCCGCCC         TTCGCTTGCGCGGCG  91 50
   Adeh_4254 4888167 .. 4888201 +  -8.4  -3.14132   GAACGCGCCGTGGCG     GGCGCCGCGTCCGCCT GGT AGATGCACGGGGCGTC     TTGATCCCGCCGCCC  53 78
   Adeh_4255 4889486 .. 4889536 +  -2.3  -3.05384   CCGGTGGAGGGGCGA GCGGCGG--CCCCCGCGCCCGCC TTCCGGC GCCGGCCGCAGGGCATCCGCAGC TTGGGTCCGGAGGAG  42 50
   Adeh_4256 4890956 .. 4890999 +  -3.7  -3.40403   CGATGTTGCCGGTCT CGAGCACGTAGGCGCGGTGG GCGAG CTGGAGCGCCT-TGTGCGCG TTCTGCTCGACGAGC  49 299
   Adeh_4262 4897390 .. 4897408 +    -3  -2.71712   GTACCGACTCCCCGT             CTGCGGTC GCA GGTCGCAC             CTTTGACGCGGAGCG  41 245
   Adeh_4263 4898778 .. 4898797 +  -3.4  -3.28712   CGGTCGGGTCGCGGC            CGATCTCG AGCG CGGGGACG             TTCTGGACCAGCGCC  47 296
   Adeh_4271 NONE
   Adeh_4272 NONE
   Adeh_4273 4911849 .. 4911862 +  -2.3  -3.15544   GGCCCAGGCCGCGGT               CGAGG CGCA CGTCG                TTCATCACGATGCCG  44 262
   Adeh_4278 NONE
   Adeh_4279 4920080 .. 4920095 +  -3.2  -3.85698   GTCTTCGTCGCGAAC              GTAGCT GCAA AGCGAC               TTTATGCGCCAGCCG  58 112
   Adeh_4280 4921239 .. 4921249 +  -2.4  -3.80841   ACCCTGAACTGCGAT                 GCGC ACC GGGC                 TTTCGTCATGGTCAT  57 54
   Adeh_4281 4921806 .. 4921826 +  -3.2  -3.35046   TCACCGCCGCCAATG           TTCGGCAGC GCTC GC-GCCGAC            TGTTTGCGCACCTGG  49 41
   Adeh_4282 NONE
   Adeh_4283 4923920 .. 4923935 +  -6.1  -2.82516   CCGAGCGTATTCGCG              CCGAC ACGCAA GTCGG               TCTCATCCTCGCAAA  47 47
   Adeh_4284 4925377 .. 4925408 +  -8.7  -2.52676   CGGGCGCACAACGCA      GCGCTCCGCC-AGT ACCGC GCTAGGCGGATCGC      TCGCTTACGGCCGTA  48 3
   Adeh_4286 NONE
   Adeh_4287 4929706 .. 4929740 +  -7.7  -3.16881   GCGCGGCCTCGAAGT    GGTGC-CGCGGCGCCC AGCC GAGCTTCGCGCGCGCC     TTGGTCGCGTCGATG  51 175
   Adeh_4291 4933145 .. 4933171 +  -6.5  -3.05343   CCACCCGCGGCCCGC        CGCTCCCC-TGC ACGA GCGCGGGGAGCA         TGTTGCGCGTGTCCA  48 69
   Adeh_4293 4936632 .. 4936648 +  -5.1  -3.14132   GGCCGATGGAGGCGC              CGAGG AGCTGGC CCTCG              TTCGTCCACGAGAGG  48 332
   Adeh_4301 NONE
   Adeh_4303 NONE
   Adeh_4304 4949912 .. 4949941 + -10.6  -3.64703   GCCGTGATCGGCCCG       GCCGGGGCGTGC TAGATT GCGCGCCTCTGC        TTTCCGTGAGGGACC  69 34
   Adeh_4305 NONE
   Adeh_4311 4958668 .. 4958688 +  -5.3  -3.06183   GCCTGGCGGCACGGC            CTACGCTCG GGA TGAGCGGGG            TTCCATCCAACTCGC  46 197
   Adeh_4332 4986487 .. 4986503 +  -3.5  -3.55444   CCCGGGGTCCAAGCG              GGCGGCG CCA CGCCGGA              TTTCCGCGGTGCCGG  51 47
   Adeh_4333 NONE
   Adeh_4334 NONE
   Adeh_4335 NONE
   Adeh_4336 4990936 .. 4990984 + -13.8  -3.14881   CTTCTCGCGGCAGGC GGCCTCGGTCTTCAGC-TCGAGG AGGT CCTCGATGCGGATGACCTCGGCC TTGATGAAGCCCTTC  68 257
   Adeh_4352 5006712 .. 5006733 + -12.9  -4.46212   AGCCGCAAAGGAAAA           GCGGGCCCC TCCC GGAGCCCGC            TTTTCTCATGCCCAC  95 94
   Adeh_4361 NONE
   Adeh_4360 NONE
   Adeh_4359 NONE
   Adeh_4358 NONE
   Adeh_4357 5010254 .. 5010273 -    -7  -2.72344   CTGCAGCGCGAAGGA            GCGCCGCA GCAC CGCGGCGG             AGAAGAGCCGCTCCT  47 66
   Adeh_4356 5009243 .. 5009253 -  -8.2  -3.04144   GTTCCACGTGGAACA                 CGCC CGC GGCG                 GCGGTGCCGCCGTTC  52 208
   Adeh_4355 NONE
   Adeh_4354 NONE
   Adeh_4353 5006712 .. 5006733 - -15.1  -4.55128   AGCCGCAAAGGAAAA           GCGGGCCCC TCCC GGAGCCCGC            TTTTCTCATGCCCAC 100 57
   Adeh_4351 NONE
   Adeh_4350 NONE
   Adeh_4349 NONE
   Adeh_4348 NONE
   Adeh_4347 5001093 .. 5001132 - -21.4  -3.54307   AACACGGCCCGGAAA  CGGCGACGGGGAAGGCGC CGGA GCGCCTTCCCCGCCGTGG   GAAGCCCGTTCGCGT  93 44
   Adeh_4346 NONE
   Adeh_4345 NONE
   Adeh_4344 NONE
   Adeh_4343 4994800 .. 4994836 - -16.5  -2.62396   CACGCCCGTATAGCA    GGCGGGAATCGCGGC GTCAATG GCCGCGCCCCCCGCC    CGGAGCCATCTCGCT  69 41
   Adeh_4342 NONE
   Adeh_4341 NONE
   Adeh_4340 NONE
   Adeh_4339 NONE
   Adeh_4338 4991992 .. 4992023 - -20.9  -4.67942   CGCAAGAAACGAAAA      CGCTCCGGCGGAC GCGGGG GCCCGCCGGAGCG       CGATGCGAGCAGCGG 100 52
   Adeh_4337 4990729 .. 4990770 -  -7.2  -3.54543   ACCCAGCGCGGCAAA GCCGCACCCGCGGGGAC CTCGCGCGT GCCCGCGCAGGCG-GGC GCGCGAGGTCACGGG  57 101
   Adeh_4331 NONE
   Adeh_4330 4980530 .. 4980540 -  -8.2  -3.61398   CGCCGCCGCGAACAA                 GGCG ATC CGCC                 CGCGTCCGGGGCGCG  63 67
   Adeh_4329 NONE
   Adeh_4328 4977779 .. 4977810 -  -9.4  -3.28712   GGCGGGCGCTGACAA      TTCGCGCGCGGCG GGCCGGG CGCCGCGCG-GCA      GGGGGCCGTGGGGGC  58 57
   Adeh_4327 4976551 .. 4976561 -  -5.4  -3.09288   GAGCGTGGAAGAAAG                 TCCT GGG AGGA                 GTGCGCCCGCGCGCG  48 54
   Adeh_4326 4974381 .. 4974435 -  -6.2  -3.20991   CGGAAGGTAAGCTAA TGGCGGCCCGC-G-ACCCGGGCCAAC GTTCG GCGAGCCAGGGCGCGGCGGGCCGCGC CGGCGCCCGCGCCTA  52 38
   Adeh_4325 4973386 .. 4973414 - -23.1  -3.60627   CGAGTCTAGCCGAAA        GCCCCGCCGGCCG GAG CGGCCGGCCGGGC        CGCTAGAGCGAGATG 100 28
   Adeh_4324 NONE
   Adeh_4323 NONE
   Adeh_4322 4970102 .. 4970126 -  -5.7  -3.14132   CCGCTGGTTGAGGAA         CGAC-GCGCC GATCAT GGCACCGTCG          CCTCGGGCGGCAGCC  48 12
   Adeh_4321 NONE
   Adeh_4320 4967743 .. 4967755 -  -4.7  -2.62613   GGTGATGTCAAAGAG                GGCGC GGT GCGCG                GAGGTGGTCGTGCCC  41 5
   Adeh_4319 4966239 .. 4966249 -  -6.8  -2.74523   CGACGCGGAAGACGA                 CGTG GCG CACG                 CCTCGGACCTCAGCC  47 35
   Adeh_4318 4965804 .. 4965816 -  -6.2  -3.28712   TTGCGCGGCGGACAA                GGCG CCGCC CGCC                TGCGCACCTCTGCGC  52 44
   Adeh_4317 NONE
   Adeh_4316 NONE
   Adeh_4315 NONE
   Adeh_4314 NONE
   Adeh_4313 NONE
   Adeh_4312 4958699 .. 4958718 -  -7.2  -3.05384   CGGGGTTCCATCCAA            CT-CGCTCA CCC TGAGCGTAG            GCGGGCCGCAGGCCC  50 252
   Adeh_4310 NONE
   Adeh_4309 NONE
   Adeh_4308 4954734 .. 4954758 - -12.7  -3.34013   GATCTTGGCAAGTAA          CGCGTGCCCCG GGC CGGGGCCCGGG          AGGCCGGGCGGCGCC  70 77
   Adeh_4307 NONE
   Adeh_4306 4951133 .. 4951149 -  -3.6  -2.73681   GACCGAGTGGAACGA              GTTCCG CCAGC CGGACC              TGGCGCGCCTGAAGC  41 344
   Adeh_4302 4945308 .. 4945349 - -13.7  -2.73681   GATGTACGCGAAGGA GGCGCGCAACCGCCGCCG CCGCGCC CGGCGCCGGCT-CACGCC GTGATCGGCCCGGCC  64 19
   Adeh_4300 4943427 .. 4943461 -  -7.9  -3.14132   CGCGCGGCCGAGGAA    GCCG-GTG-GCGCCG GTCAGCG CGACGCGCACGCGGC    CCGCCCTTCGAGGTT  53 66
   Adeh_4299 NONE
   Adeh_4298 4941384 .. 4941397 -  -8.1  -2.78384   GTCCGCGGGACGATA               GGCGA AGCC TCGCC                CGGCGTCGAGGGCCG  49 61
   Adeh_4297 4940316 .. 4940346 -  -2.3  -2.74523   CCAGGTGGAACACCA       GCTCCGGCCGCGC CTCGC GCACCACCGCGGC       GAGGTTCGCCGCGTC  39 262
   Adeh_4295 NONE
   Adeh_4294 4935872 .. 4935928 -  -6.2  -3.14132   CGGCGCGCTCAGGAA CGTCCGCGCGGCGCTCGC-CGAGACCG GCCG CGCCATCGTGCTCGTGCCGCGCGGCCC GGACCTGTTCGGCAC  50 406
   Adeh_4292 4932959 .. 4933016 - -20.6  -3.01712   TCGTGCCGGTGAAGA CCGCCGACG-CGAAGCTGCTCGCGCCGC GGCC GCTGCG-GAGCGGCCTCGACGTCGGCCG CGCGATGGCGCTGCT  86 128
   Adeh_4290 4931168 .. 4931184 -  -2.9  -3.27475   GCGTGCATCAGAACA              CCCGC GTCTCGA GCAGG              CTCCGCACGTATTGA  47 1
   Adeh_4289 NONE
   Adeh_4288 4929151 .. 4929176 -  -2.5  -3.14132   CGCCTCGCGCATCAA         GGTCG-GCCTCC AGC AGAAGCTCTACC         TCGGCAACCTCGACG  44 436
   Adeh_4285 4925373 .. 4925411 -  -7.5  -3.28791   ACGGCGGGCGCACAA  CGCAGCGCTCCGCC-AG TACCGCG CTAGGCGGATCGCT-CG  CTTACGGCCGTATCG  53 27
   Adeh_4277 4915671 .. 4915681 -  -8.2  -3.72576   TGGCCGCCCACCAAA                 GGCG GCA CGCC                 TGCATGCCCCCGGAC  63 53
   Adeh_4276 NONE
   Adeh_4275 NONE
   Adeh_4274 4911572 .. 4911609 -    -4  -3.21924   TGACCGGCGAGAAGA  GCGGCGCCGCGTTCTTCC TGAC GGT-GATCGCGGGGCC-C   TGAGCTCCGCCCACC  48 212
   Adeh_4270 NONE
   Adeh_4269 NONE
   Adeh_4268 4903762 .. 4903778 -  -2.1  -2.79098   TCGAGGGACGAACCA              TGCGCGG CCC CCGGTCA              CTTCCCCTCCATCAG  39 23
   Adeh_4267 NONE
   Adeh_4266 NONE
   Adeh_4265 NONE
   Adeh_4264 4898718 .. 4898757 -    -2  -3.21912   CGGGCAAGCGAGGAA  CGAAATCTAGTCGAGGCGG GGA CTGCCTC-ACAAGTTACCG  TCAGGCGGTCGGGTC  46 26
   Adeh_4261 4894392 .. 4894402 -  -2.4  -2.77899   CTCGGTCACTAAGGA                 TCGG TCT CCGC                 GGCGCGGCCGCTACT  39 36
   Adeh_4260 NONE
   Adeh_4259 NONE
   Adeh_4258 NONE
   Adeh_4257 NONE
   Adeh_4253 4886845 .. 4886856 -  -3.6  -3.48684   GTACAAGTACGACAA                GGAG ATCA CCCC                 GGTCCGCATGCGCCC  51 148
   Adeh_4251 4884569 .. 4884581 -  -9.1  -3.10464   GGATGAACCGGAACA                CGCTC CGC GAGCG                CATGCGCGCGCTCGG  56 115
   Adeh_4247 NONE
   Adeh_4246 NONE
   Adeh_4240 NONE
   Adeh_4239 4870073 .. 4870085 -  -6.9  -4.08767   CGGACCCTCGGAAAA                CCGAG CCT CCCGG                TCACGGCGCGTGCGT  69 26
   Adeh_4238 NONE
   Adeh_4231 4861750 .. 4861780 - -12.4  -3.29144   CCAGCCGCCGGAGAA       CGCGCCGCCCCCTG CGC CGGAGGGCGAGGCG       CCGCCCGAGGCCTCG  65 354
   Adeh_4229 4860180 .. 4860198 -  -4.5  -3.32268   GAACGACGCGCAGAA             GGTGATG GGCAT CATCTCC             GTCATCCTCTACGGC  48 461
   Adeh_4226 NONE
   Adeh_4225 NONE
   Adeh_4224 NONE
   Adeh_4223 4853433 .. 4853458 -  -3.1  -3.03159   GGAACCGCCGGAACA         CGTCGAGGATC ACGG GCTCGTCGTCG          ACGATGAGGATCGTC  43 9
   Adeh_4222 4851204 .. 4851226 -  -2.7  -3.31144   GCGCGAGCTGGAGAA          GATGCGCTCGC GGA GCG-GC-CACC          CGATGCACCGGCCGC  46 361
   Adeh_4220 NONE
   Adeh_4218 4848330 .. 4848382 -  -6.1  -2.62983   TCGAGCTGGAGACGA TCCGGGCGCTCTTGGCGCGGCG-GC TCGGC GCACGCCGGGCCGAC-GCGTCCTGA CGGCTTCTCCGCGCG  45 54
   Adeh_4216 NONE
   Adeh_4215 NONE
   Adeh_4214 4840433 .. 4840456 -  -9.4  -2.78384   GCGCCGCCCACGAGA          TGGGGGCGCC GGCC GGCGCCCCTC           GCAGGCGTGCGCTAG  52 37
   Adeh_4213 NONE
   Adeh_4211 4836097 .. 4836107 -  -8.2  -3.28712   TCGCTCCTCCTAGAA                 GGCG AAT CGCC                 AGGTGAGCCCGGCCG  55 9
   Adeh_4210 NONE
   Adeh_4209 NONE
   Adeh_4208 4831963 .. 4831980 -  -4.7  -2.62184   CGTCCTGGGACACCA             TGCCGGC GCGC GCCGACG              TGGAGGCGCTGCGGC  41 361
   Adeh_4206 NONE
   Adeh_4204 NONE
   Adeh_4203 4826057 .. 4826082 - -21.9  -4.23781   TTCACCAAAAGGAAA         CGCCCGCCGGA AGGC TCCGGCGGGCG          CGGTTGCATCGGTGT 100 50
   Adeh_4202 4825081 .. 4825109 -  -6.5  -3.14564   CGAGTTCGCCACGAA        CGGCCAGCAGGCC CTG GAGCGGCTCGCCG        CCCCGCCGGCGGTGG  50 492
   Adeh_4200 NONE
   Adeh_4199 NONE
   Adeh_4198 NONE
   Adeh_4197 4821860 .. 4821870 -  -2.4  -2.78679   CCGCCCGAGGGAAAG                 CGCG CTA CTCG                 GAGAGGACCCGGACC  39 19
   Adeh_4196 NONE
   Adeh_4195 NONE
   Adeh_4194 NONE
   Adeh_4191 NONE
   Adeh_4190 NONE
   Adeh_4189 NONE
   Adeh_4188 NONE
   Adeh_4187 4810443 .. 4810476 - -11.5  -2.72344   CCGCAGCGCGAAGTA     CCCGGCCGCGCTCGC GGCC ACGCCCGCGGCCGGC      CAGCGCCCCTGCGTC  57 162
   Adeh_4186 NONE
   Adeh_4185 NONE
   Adeh_4184 4807369 .. 4807383 -  -3.5  -3.71848   GCGTCCTATGAACAA               GCGAC ACCTG ATCGC               CCTCGCGGGCGCCCT  55 513
   Adeh_4182 NONE
   Adeh_4181 4806474 .. 4806512 - -16.7  -3.87994   AGCGACCTCGAGAAA  CGCGAAGCGCCGCGGACC CGAG GATCCGCGGCGCG-CGCA   GTGCCGTCGCCCCGA  93 64
   Adeh_4180 NONE
   Adeh_4179 4804668 .. 4804678 -  -8.2  -3.28712   GCGCGCCGCGCAGAA                 GCGC CCC GCGC                 CGCTCTCACCGGACG  55 66
   Adeh_4175 NONE
   Adeh_4174 NONE
   Adeh_4173 NONE
   Adeh_4172 NONE
   Adeh_4171 NONE
   Adeh_4170 NONE
   Adeh_4169 NONE
   Adeh_4168 NONE
   Adeh_4167 4793690 .. 4793743 -    -8  -3.62096   TGGGAGGACCGCAAA TGCTTCGGCCGCGG-TCCGGCGGG CGCTGTTT CCCGTCGGTGCCGCGGCCGC-GAA TGCTGCCGGAGCTGG  63 201
   Adeh_4166 4793033 .. 4793061 - -13.7  -3.28745   TGGGCAAGAAGGCAA        GGCGGCCGCGGCG TCG CGCCGGAGCCGCG        ACGGGCGGGACGCGG  70 72
   Adeh_4165 4792409 .. 4792462 -  -7.4  -3.59979   CCGCTCCACGTCAAA CCCAGACGGGGCACCCCCCGAG-CGC CGCG GCGACGCAGGGAAT-CCCCGTGTAGA CGCGGAGTTACGGCG  57 86
   Adeh_4164 NONE
   Adeh_4163 NONE
   Adeh_4162 4786957 .. 4787005 -  -2.7  -2.64616   TGCCGAGGCACAGGA TCAGGACCGGGCCCATGGCCACC CGT GGCGGGCTCGAGGCGGGGCCCGG CCGGACCGAGCGCCA  39 144
   Adeh_4161 NONE
   Adeh_4160 4784754 .. 4784782 -  -8.7  -3.32844   CTGCCGAGGTCACAA        CCTCGAGGAAGCG CGC CGGGTCCTCGGGG        ACGCGCTGATGGATT  55 193
   Adeh_4150 4773976 .. 4773990 -  -3.5  -3.53012   CGGGCCGGGGCGAAA               GGGTA AGGCG CACCC               CGTGGGAGCCGCGCT  51 40
   Adeh_4149 NONE
   Adeh_4148 NONE
   Adeh_4147 NONE
   Adeh_4146 NONE
   Adeh_4145 NONE
   Adeh_4144 NONE
   Adeh_4143 4765771 .. 4765816 -  -2.4  -3.28712   GGCCTTCCTGGAGAA GCCCTTCTCCCGCGAGCAGCTC GAGT GGGC-GCTCG-AGCAGGTGGGC GCGGACTGATCCACC  46 63
   Adeh_4140 NONE
   Adeh_4139 NONE
   Adeh_4138 4761780 .. 4761795 -  -2.4  -3.68619   GCCAATGTACGCAAA              CCCCCA TTTA CGCGGG               GTTAGCGACGAATCG  54 27
   Adeh_4137 NONE
   Adeh_4136 NONE
   Adeh_4135 NONE
   Adeh_4134 NONE
   Adeh_4133 NONE
   Adeh_4132 4754437 .. 4754452 -    -9  -3.28712   GCGCCTCGGCTAGAA              CCAGGT CTCC ACCTGG               GCGCCGAAGGTGAGG  58 4
   Adeh_4131 4753808 .. 4753839 - -20.2  -3.79071   GTGAGAACACCCAAA      GAGAAACGGCCGGG TCCC CCCGGCCGTTCCCC       TGCGTCGTTCCGTCG  95 46
   Adeh_4130 4752313 .. 4752323 -  -2.4  -3.28712   CTGCGCGGCGCACAA                 CCTC GAG GCGG                 CGCGGCGGGTGTTCG  46 399
   Adeh_4126 4748083 .. 4748103 -  -5.4  -3.28712   CGCGCCGTCGGAGAA            GCGGTG GGGTCGGTT CACCGC            GCTGTTCGCGCCGGG  50 382
   Adeh_4121 4736205 .. 4736250 -  -7.9  -3.01712   GGCCCGCGCCGAAGA CCCCGCGCCGCCGGTGGAGGG ACGG CTCGACGCCGGCGCCGCGCAG GTGGAGATCCTGGGC  52 517
   Adeh_4119 4734968 .. 4735005 -  -9.7  -3.29144   GTACGGCTGGGACAA   CCTGTAGC-CGCGGACGC GAG GCGCCCGCGCGCTCCCCG   GGGACGGTGGAGCGC  58 86
   Adeh_4116 4730710 .. 4730735 -  -3.9  -3.53012   GGCGCCGCGGCGAAA         GGTAGCGCC-CG CGG CATGGCGCCACG         GTGCCGGGATCGTGT  52 72
   Adeh_4111 NONE
   Adeh_4110 4724033 .. 4724048 -  -4.6  -2.76189   GAAGGGATTGAAGGA              TGGCCG CTGC CGGTCA               GGCGGCGCCGCTGAG  42 23
   Adeh_4109 4723593 .. 4723625 -   -12  -3.37344   TGCCCATGCAAGCAA     CGAGGCGGGCGCGCCC GTC AGGCGCGC--GCCCCG     GGCCCGTCCGCCCTG  67 10
   Adeh_4108 4722588 .. 4722626 -  -5.2  -3.01712   GGGCCGGCGGGAAGA CGCTCCTGCTCGCCGCGGC GGTG GGCGCGGCG-G--GGCGCG  TGCACGCCGCCGATC  46 515
   Adeh_4106 NONE
   Adeh_4105 NONE
   Adeh_4104 4715139 .. 4715167 - -10.2  -2.71144   GAGCGCCGCGAACTA        CCTGCTCGTCCG CACGC CGGACGCGAAGG        CGGCCTGGGAGCACC  54 183
   Adeh_4102 4713649 .. 4713689 -  -5.1  -2.62263   ACCTCGCCGAGACCA  TCGACGCGGCGCTCGGCCG GAC CCGCTGAGCGCGGCGGGCA  CTCCGGAGACGGCAA  43 108
   Adeh_4098 4710607 .. 4710624 -  -2.5  -3.65046   CGCCGACCTCAAGAA             CACCGGC GAGC GCTGGGG              CGGCGCCATCACCGC  54 228
   Adeh_4087 4696367 .. 4696380 -  -5.2  -2.70932   CCTGCTCGGCAAGGA               GGCG CTCGCC CGCC                TGTACGCCACCGCGG  44 373
   Adeh_4085 4693306 .. 4693329 -  -4.4  -3.27475   CGCTCGAGGAGAAGA          TCGCGGCCAC GCAG GCGTTCGCGA           AGGACGTCCTGCCGC  48 212
   Adeh_4081 4689912 .. 4689928 -  -7.9  -2.70932   CGCCTGGGCGAAGGA              GGCCCGG CTC CCGAACC              TGCGCCCGCCGCTCG  49 396
   Adeh_4078 NONE
   Adeh_4075 4685280 .. 4685292 -  -6.9  -3.72576   GGGGGCGCGAGTAAA                CCGCA GCC CGCGG                CCGCCCGCAACGCGC  61 47
   Adeh_4074 4684554 .. 4684570 -  -5.7  -4.37658   AACGGCTGGATAAAA              CACGCGC CCT GAGCGCG              GTCAATGGTTGCGAC  74 298
   Adeh_4073 4682418 .. 4682458 -  -9.5  -2.82623   CTTCCCGGAGAAGTA  CCGCGAGGCGCTGGTCCGC GTG GCGGACCAGTGCGCGGTGA  AGAAGGCGATCCAGG  53 175
   Adeh_4071 NONE
   Adeh_4070 NONE
   Adeh_4069 NONE
   Adeh_4068 NONE
   Adeh_4067 NONE
   Adeh_4066 4676037 .. 4676072 - -10.3  -3.60971   AGCGGAATCCCGAAA    GCCGCTCGGGGTGAG CTCCGT CGAACCCCGAGCGGT     CAGAGCGGGTACAGG  69 25
   Adeh_4063 4673429 .. 4673477 - -12.3  -3.53444   CCACTCTGCGTGAAA CGTGCGCCCGGACGCGCGCCGGG GTGGT CCCGGCGCGCG--CGGTGACGCG GCTACTTCGCCGCCT  69 27
   Adeh_4062 4672201 .. 4672221 -  -5.3  -3.06315   CGAAGACCGCGAACA            CCCACGGGA GGA TCCCGTCCG            CGGCGGGGTGCGGCT  46 484
   Adeh_4059 4669129 .. 4669151 -  -4.6  -3.29144   GCACCGCGGGCAGAA           GCTCGCGGCG TGG CCCCGCTCGC           CCAGGCGCACCTCCA  48 296
   Adeh_4046 NONE
   Adeh_4045 4655824 .. 4655854 -  -3.8  -3.34962   CTCGAGATGGGAGAA       TCTCGACTGCGCCC GGA AAACGCAGCCGCGG       AGCCACCATGCTCGA  49 150
   Adeh_4044 4652851 .. 4652865 -  -2.8  -3.63744   GCCCGCGTCAAAATA               CGGA GCGTGCG TCCG               GCATCCACCGCCTCG  54 73
   Adeh_4043 4651129 .. 4651174 -  -3.2  -4.56597   GGCGTTCCTGAAAAA GCTCGACGCGGCCCGGAATGCG CTCT CACATTCCATGCC-CGACGC-C TCCCGCGAGGACGTC  74 396
   Adeh_4040 4648086 .. 4648107 -  -2.1  -4.24342   GGGCCTATCAAGAAA           TCCGGGGAG CGGG CCCCGCCGA            GCCGCGCGGGGGTGC  66 119
   Adeh_4039 NONE
   Adeh_4038 NONE
   Adeh_4037 NONE
   Adeh_4036 NONE
   Adeh_4035 NONE
   Adeh_4034 NONE
   Adeh_4033 NONE
   Adeh_4032 4640545 .. 4640564 -  -4.9  -3.28712   GCGCCCCGGTTATAA            GGGGTGG GCGTGT CCACCGC             CGTCACCGAGGGCAT  50 409
   Adeh_4030 NONE
   Adeh_4029 NONE
   Adeh_4023 4632879 .. 4632933 -  -4.7  -3.18383   ATCTCGACCGAGGAA GCGGCGCA-GCTCATCGCGCAGGGCG GCTA CGACCTGGTGGACGTGCGCGAGCCGC ACGAGTGGGCCGGCG  46 262
   Adeh_4021 NONE
   Adeh_4020 4630011 .. 4630051 - -11.7  -2.90194   AGCGCGTGAATCATA  GAGGCCCTGGTCGATCGGC CGC GCCGCCCCAGCAGGGGCTC  GACCTTCGCCCGCGC  60 47
   Adeh_4019 4629085 .. 4629108 -  -3.1  -4.07568   TCGCCCTCCGTAAAA         CGCG-C-GAGG ATCG CCCCAGCCGCG          CGAACGCGCCCAGGC  63 373
   Adeh_4018 4627951 .. 4627962 -  -7.2  -2.78596   CACCGGGGCACGATA                CCGC GGGG GCGG                 CGAACCCGCCTCAAG  47 36
   Adeh_4017 NONE
   Adeh_4016 NONE
   Adeh_4015 NONE
   Adeh_4014 4624668 .. 4624678 -  -2.4  -3.28712   GTTCTGCTTCGAGAA                 GCAG GGC CGGC                 GCTGGTGGCTCACCG  46 220
   Adeh_4009 NONE
   Adeh_4008 4618900 .. 4618947 -    -8  -2.52464   CGCTCGGTGAACGGA GGGTGACGGGCGCGCGAGCGGC GGGT GACGCGGGCGCGCCGGACGCGC CGCCGCGGTCACGCC  48 34
   Adeh_4007 4617558 .. 4617583 -  -8.9   -3.0263   ACGACCGCGTGAACA         CGTC-ACCGGCC CCG GGCCGGCCGGCG         CTCGGCTAGAACTTC  54 31
   Adeh_4006 NONE
   Adeh_4005 NONE
   Adeh_4004 NONE
   Adeh_4003 NONE
   Adeh_4002 NONE
   Adeh_3994 NONE
   Adeh_3993 NONE
   Adeh_3992 NONE
   Adeh_3991 4605371 .. 4605383 -  -6.2  -2.87132   GTCGCCCCGTACACA                CCGC GTTCG GCGG                GCAGGGCACCGTGGC  47 192
   Adeh_3988 4600535 .. 4600586 -  -3.4  -3.33261   GGCGAAGGCGGAGAA GCGGAAGAGTGCGCACTCGGACCGG CCT CGGGGCGGCGTTCGC-CCCTCCCGG CCGGATCGCGTTCCT  47 435
   Adeh_3984 4597425 .. 4597449 - -10.7  -3.40299   CTACGACACCCAGAA         GCTCCGCGCG TACGCG CGCGCGG-GC          GGCGGCGCGGCGGCC  63 124
   Adeh_3982 4595895 .. 4595921 -  -3.7  -3.61398   CTCGCGCTTCAACAA        GCCGCTGCCGTA CCTC TACCGCAA-GGC         GTTCCCGTTCCTGCT  55 119
   Adeh_3980 NONE
   Adeh_3979 NONE
   Adeh_3977 NONE
   Adeh_3976 4589117 .. 4589129 -  -9.1  -2.52464   TGCCGCGGGAACGGA                CTGCG GGT CGCAG                CGCCGCGCGGCTGGG  50 331
   Adeh_3974 NONE
   Adeh_3973 NONE
   Adeh_3972 NONE
   Adeh_3967 NONE
   Adeh_3966 4579996 .. 4580019 -   -16  -2.60075   CCCCCGGCAAGGAAG          TCGCCGCCGC GCCC GCGACGGCGA           AGGCCCCGGGCAAGG  69 223
   Adeh_3963 4576343 .. 4576357 -  -3.5  -2.61264   GTGCCCATGGAGAAG              CGCTGG GAGA CC-GCG               GTGCGGCGGCTCGGG  40 108
   Adeh_3961 NONE
   Adeh_3957 4567930 .. 4567949 -  -7.1  -2.73364   GCTCGAGGGGAACCA            CCTCCAC CTCATC GCGGAGG             CGGACGGGTCGCGGG  47 468
   Adeh_3955 NONE
   Adeh_3954 4565891 .. 4565922 - -12.9  -3.53012   GCCGCGGGGGGGAAA      GCCCGCGCGGACG CCGCGC CGTCAGCCCGGGC       GCCGCAGCAGCGTCG  71 15
   Adeh_3953 4564759 .. 4564778 -    -7  -3.31144   GGGCGAGGTGGAGAA            GGGCGACG TGCT CGCCGCCG             CGCGGCTGGCCGGCG  53 278
   Adeh_3950 4562367 .. 4562410 - -11.6  -3.56643   TCGACACCTCCGAAA CGGCACGGCGGCCGCGTCC GGATCTA GGACGGGGCCGCCG-GCTT CGCCAGCCTGAGGTC  67 46
   Adeh_3949 NONE
   Adeh_3947 NONE
   Adeh_3946 NONE
   Adeh_3945 NONE
   Adeh_3944 NONE
   Adeh_3939 NONE
   Adeh_3938 NONE
   Adeh_3937 NONE
   Adeh_3936 NONE
   Adeh_3935 4542052 .. 4542105 -  -9.6  -3.55444   GTGCCAGCCGCGAAA CCATCC-TCGAGGCGGCGCTGGACGAG CTC CTCGCCGAGCGC-GAC-CGACGGAAGG GCCTCACGGCTCGGC  62 360
   Adeh_3932 4539035 .. 4539045 -  -4.6  -3.22223   GAACTGCATCAGGAA                 CCAG AGC CCGG                 CGACGGCGGCGAAGG  48 116
   Adeh_3928 NONE
   Adeh_3927 4531217 .. 4531230 -  -5.9  -3.33261   GTGGAACGTGGAGAA               GGCGC ACGA GCACC                TGTACCGGCTCGACC  52 388
   Adeh_3918 4519267 .. 4519303 - -10.6  -4.15453   GAATCTACCCGAAAA    CCGGCCGGCGCGCCGC GGGAT GCGCTGCGCGGGCCCG    GGGGCACGGTGGGCC  80 109
   Adeh_3917 4517274 .. 4517305 -  -2.9  -3.28712   CGTCGTCCGCCACAA      CCCGGTGACGCACC TCGCG AACGCGTC-CCGCG      ACCTGATGCACGGGC  47 273
   Adeh_3914 4514613 .. 4514635 -  -6.1  -3.30124   GGCGATGCTCCACAA           CCGGGCGCG CGGGT CGCGCCGCG           CATGGCAGGTCGTCG  52 75
   Adeh_3913 4512753 .. 4512784 -  -6.4  -3.65046   CGTGGAGTGGAACAA      CTCCCACCTCATCG AGGG CGACGTGGTCGGCG       AGGTGCGGAAGCTCC  60 313
   Adeh_3911 4511805 .. 4511818 -  -3.7  -2.69151   TGCCGTTATACAGGA               TCCGC CCCG GCGGG                GTACCACGCCCGGCG  41 42
   Adeh_3910 4510183 .. 4510224 -  -7.2  -2.90075   GCCTCGCGAAGGATA CGGCGCGGGGCGTC-GCGCT CGCG AGCGCCGAC-CTCCGCCTCG GCCGGACCAAGGACC  48 324
   Adeh_3907 4508487 .. 4508514 - -11.2  -2.71144   CAGGCGGGGGAACGA        CGGGGCGGCG CATCCGCT CGACGCCCCG         GCACTCACCGCGACA  57 30
   Adeh_3903 4502827 .. 4502884 - -10.5  -3.14132   GCTGCCGCCCATCAA CCTGAGCGCGCGCG-AGGCGGCG-GTGC TCGTC GCGCTCGGCGCCTACGCG-GCGCGCATG CGCCTGCTCCCCTTC  58 418
   Adeh_3901 4501794 .. 4501808 -   -10  -3.20435   GCAATTATCCACGAA               TTGCGC CAT GCGCAA               ACGAATAGGTGAATA  61 293
   Adeh_3900 NONE
   Adeh_3899 NONE
   Adeh_3898 4489147 .. 4489196 -  -6.2  -3.29471   CGCCTACCAGACCAA CCTGCTCGC-GCTGAACGCGGCC ATCGA GGCGGCGCGCGCCGGCGAGCACG GCCGCGGGTTCGCGG  52 524
   Adeh_3896 4485907 .. 4485918 -  -7.2  -3.36327   CCACGCCAGCCACAA                CGCG ACCT CGCG                 GCCGGGGCTGGAGCT  56 392
   Adeh_3893 4480858 .. 4480890 -  -2.7  -3.86346   GGACCCCCTCACAAA    GCCGGGGCATTCGCGG ACAT CCG-G--TGCCTCGGC     GGCTCGGCCACGCCC  57 131
   Adeh_3892 NONE
   Adeh_3889 NONE
   Adeh_3888 NONE
   Adeh_3887 4473583 .. 4473607 -    -7  -2.73681   CACGGACCTGAAGGA          CCGCTTGCTG CTCGT CGGCGAGCGG          TCCGCTGCCGAAACC  47 396
   Adeh_3884 NONE
   Adeh_3879 4464594 .. 4464629 -  -9.6  -3.05844   TGGTGGACTTCAAGA    CCGACGCGCCGCCCGCC GGC GACGTGC-ACGCGTCGC    ACGCGGCCTACGTGG  54 348
   Adeh_3874 NONE
   Adeh_3873 4447700 .. 4447723 -    -8  -3.05384   CGCCTCGGCAGCGAA          CGCGCCCAGC GTCC GCCGCGCACG           CCCTCGAACCCCCGC  52 74
   Adeh_3872 NONE
   Adeh_3871 4446390 .. 4446437 - -15.4  -3.29273   TCGACGATTAGAAGA CGGCGCGCCGCCGACTGGCGGCT CCC AGCCGGC-GCCGGCGCATCGCCG TAGCGGGCGGAGTTG  72 71
   Adeh_3869 4442201 .. 4442212 -  -7.2  -2.75712   CGAGCTACGTAAGCA                GGGG CACG CCCC                 GTCCTAATGGCTCGT  47 264
   Adeh_3867 NONE
   Adeh_3866 4439396 .. 4439420 - -12.1  -3.31208   TCCGACAACAAGAGA          GACGATGGCCG CCA CGGCCAGCATC          GACGCTATCGAATGG  65 236
   Adeh_3865 4438671 .. 4438681 -  -2.4  -3.48395   AGCGCTGTCAGACAA                 GGCG ACG CGCA                 GTCAGGAGAAGCTGC  50 467
   Adeh_3863 NONE
   Adeh_3862 NONE
   Adeh_3861 4430092 .. 4430127 - -12.5  -3.01712   GCGGCCCGCGCAACA    CCGCCGTTGGCGCGA ACCCGA TCGAGCCATCGGCAG     AGATCCTCGCGGCCT  62 411
   Adeh_3859 NONE
   Adeh_3858 NONE
   Adeh_3857 NONE
   Adeh_3856 NONE
   Adeh_3855 NONE
   Adeh_3852 NONE
   Adeh_3851 NONE
   Adeh_3850 NONE
   Adeh_3849 NONE
   Adeh_3848 4413940 .. 4413964 - -11.3  -3.33261   CGCGAACGTCGAGAA          CCCCGCGGCGT TCG ACGCCGCGCTG          ACCGCGTTCGTGGAC  63 201
   Adeh_3846 NONE
   Adeh_3845 4410155 .. 4410171 -  -4.3  -2.95097   ACGAATACAGAAGTA              TCTACGC AGC GCGCAGC              CTGCAAATTCGCGTC  45 108
   Adeh_3844 NONE
   Adeh_3839 NONE
   Adeh_3838 4405694 .. 4405710 -  -2.1  -2.62184   TGGCCGCGCACATTA              CCCGAGA GCG CCGCGGA              GGTGCGGGCCGAGAT  39 40
   Adeh_3837 4404240 .. 4404288 - -27.4   -3.9392   CCCGATGGCAAACAA CTTGACGCCCGGCCCGGACCGG TGATC CCGGCCCGGACCGGGCGTCCTG GCCCGGCGCTCACGC 100 43
   Adeh_3836 NONE
   Adeh_3835 NONE
   Adeh_3834 4400447 .. 4400463 -  -4.3  -3.05384   GCGCCCGCGACGGAA              CGCCCAC ACG GTCAGCG              AAGGCCGCGTCTTCT  45 57
   Adeh_3833 4399990 .. 4400023 - -12.3  -5.00616   GGGGCCGGCAAAAAA     GCGCGCGGGGCGG CGTGGTGC CCGCCCCGCGTTC      CCCCGTCCCCCCCGC 100 102
   Adeh_3832 4398653 .. 4398663 -  -6.8  -3.52539   CAACCGCAAGCAGAA                 GCTC CCC GAGC                 TGCTGCCGGTGGGCA  57 398
   Adeh_3830 NONE
   Adeh_3829 NONE
   Adeh_3828 NONE
   Adeh_3827 4393896 .. 4393917 -  -7.9  -2.70932   TGCCGGGGTCAACGA           GGGC-GCCCC ACG GGGGCCGCGC           TAGAACCGCGCGCCC  49 25
   Adeh_3826 4392833 .. 4392847 -  -2.7  -2.70932   GCGGGTGCCGAAGGA               GCCGC AGAAG GTGGC               GCAGTAGCGGACGGG  39 384
   Adeh_3824 NONE
   Adeh_3823 NONE
   Adeh_3822 4388510 .. 4388535 - -11.1  -3.14132   CTCGCGCTGCAGGAA         GCCG-GCTGACG GCG CGTCGGCGCGGC         GCGCCGGGTCGATCG  61 395
   Adeh_3818 NONE
   Adeh_3817 NONE
   Adeh_3816 4383558 .. 4383574 -  -4.3  -2.79796   CGGGATTCGACCACA              CCGCACG CAG CGTGTGA              AGCGCGCCTCGAGGG  42 50
   Adeh_3815 4381944 .. 4381959 -    -6  -4.09864   AGGCACGCCCGAAAA              GCGGGC ACCT GCCGGC               GGCCCGGGAGCGTGA  67 87
   Adeh_3814 4377068 .. 4377085 -  -4.8  -2.71364   CCAGGCCGTGAAGCA             GCGCGCC GCGAA GGCG-GC             GGTGTCCACCCCGAC  42 511
   Adeh_3806 NONE
   Adeh_3805 4367812 .. 4367828 -  -3.6  -2.84602   GCGACGTGAGGAAAT              TCCGGA CCTGT TCCGGC              GAACGTGAGCGCCCG  42 50
   Adeh_3804 4366700 .. 4366723 -  -2.3  -3.84406   GTGGGAGGACAAGAA          GTGGCACGCG CTGTT CCCGCGCC-C          GGGCGCGCCGCCCGC  57 432
   Adeh_3801 4363821 .. 4363840 -  -6.3  -2.80492   GATCACGAGGAAGTA            CCCCGGC AAGAAG GCCGGTG             AGATCTACGAGAAGG  47 482
   Adeh_3794 NONE
   Adeh_3793 4346426 .. 4346442 -  -7.2  -2.70932   GCGCGCGCTGAACCA              CGCGCA TTGAC CGCGCG              GCGGCGCTAGGCGAT  47 32
   Adeh_3789 4341928 .. 4341949 -  -5.7  -2.79098   TCGAGGGACGAACCA           CGAGCAGCG GTGG CGCCGCCCT            ACCCGCGCCCGGGCC  44 24
   Adeh_3785 4337488 .. 4337521 - -12.3  -2.70932   CGGCTCGCGCAACGA     CGCCGGCCGCGGCGGC ACC ACCGGCGCG-CCGGAG     AGCACCACGCCGCAG  59 138
   Adeh_3784 NONE
   Adeh_3783 NONE
   Adeh_3782 NONE
   Adeh_3781 NONE
   Adeh_3780 NONE
   Adeh_3779 4329301 .. 4329337 -   -10  -2.74012   GCACGAGGTGAACGA    GGCGGTGTCGATGGCG CAGGC CGCCGCCGACAGCGAC    GCGAACATCATCTTC  54 442
   Adeh_3775 4324805 .. 4324846 -  -8.6  -3.05844   TCCTGGAGGTGAACA CGCTCCCCGGGATGACCG CGACGT CGCTCGTCCCGAAGATCG  CCGCCGGGCTGGGCC  52 201
   Adeh_3760 4308195 .. 4308225 -    -6  -3.25823   CCGTGCGGAGACGAA       CGCCCGACCTCC GCCCACA GGCGGTCGGGTA       CGACACGCTGGGTGA  52 83
   Adeh_3759 4307247 .. 4307266 -  -4.8  -3.29144   GCAGCCCCGTCAGAA            GGCGGGGG GCAG CCCCCTCT             AGATCGCCCTGGACA  48 24
   Adeh_3758 4305899 .. 4305924 -  -8.9  -3.31792   CCACCACCTCGAGAA         CGATCCCGGCG CGCG CGCCGAGACCT          GCGCCGCCTGCCAGG  58 202
   Adeh_3747 4293165 .. 4293205 - -21.7  -3.02511   GTGATGGCCTGAAGA  CGGCGAGGCCGGGCGCGCC AGC GGCGCGTCCGGCCCCGGTG  GGACGCCGCCGCCCG  90 67
   Adeh_3745 4291221 .. 4291244 - -19.6  -2.64155   GCGGCCGGAAAGCGA          GAGGGCCCGC CGTG GCGGGCCCTC           GAGCGCTGGAGGCGT  81 58
   Adeh_3743 NONE
   Adeh_3742 NONE
   Adeh_3726 NONE
   Adeh_3720 4262474 .. 4262507 -  -9.6  -2.78384   GCCCCGGCTACCAGA    CCGGCTTCGCCGAGCG GATC CG-TC-GCGAGGCCGG     CATCGCCACCGGGTC  52 228
   Adeh_3716 NONE
   Adeh_3715 4254577 .. 4254591 -  -9.2  -2.56271   CGCGCACGAGAAGAT               GCAGGG GCG CCCCGC               GCGGCGCGAGCGCGG  51 288
   Adeh_3713 4254079 .. 4254089 -  -2.4  -3.71848   CCTGTGGATGAAGAA                 GGCC ACC GGCT                 CGCCCGTCTCCGCCA  54 131
   Adeh_3711 4251740 .. 4251753 -  -3.7  -2.52464   CGCCCGCCGAAGGGA               GGGCG GTCC CGGCC                TGCGTGCGGCGGGGC  39 41
   Adeh_3710 NONE
   Adeh_3709 NONE
   Adeh_3708 4247885 .. 4247906 - -12.3  -3.01712   TGCGCGGCCTGAAGA           CGCTGCACG TCCG CATGCAGCG            CCACGCCGAGAACGC  62 340
   Adeh_3705 4244364 .. 4244412 - -11.6  -2.73364   CCCCGAGTGCAAGCA GGCGCCCGCCCCG-GC-TGCGGCA CCG CGCCGCACGCGCCGGGTGGAAGCC GGACGCCGGAACGCC  57 180
   Adeh_3704 4242388 .. 4242415 -  -7.6  -3.61398   CCTGCCGTGGAAGAA        CCCGGCCATCTT CTCG ATGACGGCCGCG         TTCGTCGCGGGCATC  61 245
   Adeh_3701 NONE
   Adeh_3700 NONE
   Adeh_3699 4237569 .. 4237616 -  -4.9  -2.78384   CGCTGCCGTACCACA TCGGCAACG-GCTGGTTCGGC-GG CTT CCTGCCGA-CCATCTCGTTCGCGA TGGTCGCCGCCAGCG  44 320
   Adeh_3697 4235459 .. 4235469 -  -8.2  -3.02511   CTCAGTCCTCGAACA                 CGCC GTG GGCG                 CGGTCGAGCCGGTTC  52 1
   Adeh_3696 4233652 .. 4233687 - -11.9  -2.78596   CATCCCGCGAGGATA   GCGGGGCGCGGCGCCCGC GTC ACGG-CGCC-CGCCC-GC   CGTCGTCAGCGGCGC  59 31
   Adeh_3695 4231805 .. 4231817 -  -3.4  -2.56271   CGGCGACGAGAAGAG                CATC GAGGG GATG                GTAGCAGCGGTCAGA  40 36
   Adeh_3694 4230943 .. 4230992 -  -3.4  -3.14132   GGCCGCGGCCATGAA GGGCATGGC-GG-AG-GTGGTGCCG GCG CGGCTCCGCGCCACCGGCCAGGCGC TGTTCAGCGCGGTGG  45 238
   Adeh_3692 4228671 .. 4228684 -  -4.5  -3.28712   GGCGTTCCCGCACAA               GAACG TGAT CGTCC                GCGCGCTCGGCATGA  48 282
   Adeh_3689 4225216 .. 4225226 -  -2.4  -3.14931   CGGATCTCGCAGCAA                 CGGC CCG GCGG                 AGTCAAGGCGCGGAA  44 85
   Adeh_3688 4222796 .. 4222847 -  -6.9  -2.79183   TCCATCGCGACGAGA CCGTTGCGAGCGCAGGGGCAGGC GGATGA GCCTGCCCCGGAGCGAGCGGGGG GCCCGGGGGGGCGCG  47 170
   Adeh_3687 4221709 .. 4221756 -  -5.5  -3.13403   TCCGGGCGATCAATA GGTACGG-CGGGC-CGCGGCCG CAGGGAC CGGGCGGGCGCCCGTCCGC-CC GGCCGCCTCGCGATC  48 39
   Adeh_3686 NONE
   Adeh_3685 4220253 .. 4220269 -  -2.1  -3.14344   CATCCGGTCGATGAA              GCTCGAC CCG GTCGCGT              TCCGGCGGTACCTCG  44 198
   Adeh_3683 NONE
   Adeh_3682 NONE
   Adeh_3681 NONE
   Adeh_3680 4216801 .. 4216848 - -15.4  -3.14132   GGGCCCGCCGAGGAA GGAGCAGG-GCCGGGGGCGTCCG GCG CCGACGCTACCGGCGCCGGCCCC GGGCGAGCGCCCGAT  71 9
   Adeh_3679 4215503 .. 4215546 - -11.6  -3.22475   CGGACGGCCACAACA CCGGCCTCTACGCCTGGCCCA CGC TGCGCCAGGCGT-GCGGGCTG AGCTAGCGGGTCCCT  63 285
   Adeh_3675 4210345 .. 4210355 -  -3.2  -2.88544   CGCGATGGCCACACA                 GTAC GGT GCAC                 TGTCGTACTCGTCTC  42 296
   Adeh_3672 4207785 .. 4207798 -  -3.7  -3.96327   AGGGCGGATGATAAA               CGGCC GACC GGCCC                GCGATCTTCCGCCCA  61 157
   Adeh_3671 4206405 .. 4206424 - -16.4  -3.24021   GCCTGAAACACCGAA            GGCCGCCC GCGA GGGCGGCC             TTCTCGTTTCCGGGT  75 127
   Adeh_3668 NONE
   Adeh_3667 4201750 .. 4201763 -  -4.5  -2.76696   GGCGGGCGTAAGAAC               GCCGGC CAT GCC-GC               TCCACACCCTGCTCG  42 339
   Adeh_3664 4197046 .. 4197102 - -14.2  -2.71011   ATCGGGCCTGAAGGA TGCCGCGGCCGCAGGCAGCGCCGC-CCC GTG GGGCGGGGCGCAGCCC-CGCGCGCGGCC CAGCCGCGCCCGCGG  64 146
   Adeh_3662 NONE
   Adeh_3661 4195426 .. 4195452 -  -7.9  -2.70932   CGGGCGCCTGAAGTA        GCCGGCGCGCGC CTCA GC-CGCCCCAGC         CGCTCGGCGCAGGGC  49 12
   Adeh_3649 NONE
   Adeh_3648 NONE
   Adeh_3647 NONE
   Adeh_3645 NONE
   Adeh_3644 4175474 .. 4175490 -  -3.5   -3.7282   CGACGTGATGAAGAA              GCTCGAC ACC GGCGGGC              TGTTCACCTGCGAGG  55 371
   Adeh_3640 4170342 .. 4170390 -  -4.3  -3.01712   GCGCCCCGTCCAAGA TCGCCGCCGCCTACCGGG--GGC TCGAC GCCTACCCGGACGGCCGCGGCCT CGAGTTCACCTACCA  45 325
   Adeh_3638 4166564 .. 4166584 -    -4  -2.53876   TGGGATTTGAACCCA           CG-GTACCG TTCC CGGTACACA            CGATTTCCAGTCGTG  41 498
   Adeh_3637 NONE
   Adeh_3636 NONE
   Adeh_3635 4163497 .. 4163521 -  -4.9  -3.13432   GCGAATACCAGGGAA         CCGTGCCGCG TTCAAT CGGGGC-CGG          CGCGTGTAGCGCGAT  48 92
   Adeh_3634 NONE
   Adeh_3633 4162267 .. 4162306 -  -2.7  -3.99678   ACCGCCAGAACTAAA GTCGAGTCCGCAGGGGTCC GAGC GG-CCCGCGCGGGCGC-AC  GGACGATGCGCACGG  60 97
   Adeh_3632 4160487 .. 4160531 - -16.3  -3.03124   CGGGAGGGCGGAAGA GGTGCGGCCCGGTCCGGCGG GTTCGT CCGCCGT-CCGGGCCGCGTC CATCGCGGGCTCGCG  72 51
   Adeh_3631 NONE
   Adeh_3630 NONE
   Adeh_3629 4157867 .. 4157888 -  -3.7  -3.85698   TCCGGGTCGCATAAA           TTACGCCTA TCAC TCAGCGTAA            TCCGTTCTCAAACTT  58 65
   Adeh_3628 4155774 .. 4155793 -  -3.4  -3.50869   CACCACGCGAGAGAA            CCGGCGCA AGGG TGCCGCGG             GCTGCCGGCGCTGAC  51 296
   Adeh_3626 4154136 .. 4154152 -  -2.9  -3.29626   GAACACCCAGACGAA              CAGGGAC CGC ATCACTG              CACCTCAAAGATGTC  47 20
   Adeh_3625 4153272 .. 4153326 -  -9.1  -3.12351   GCGTCGGAGATGGAA GCGTACCGCCTTCGCGGAGCA-GCTT CGCG AGGCCTGCGCCGCGATGGCGGGATTC CTCTGCCTTCTAGCG  56 289
   Adeh_3623 4152090 .. 4152111 -  -5.8  -3.12351   CTGGTTCACATCTAA           CCACGATG GTCTGA CATCGAGG            GAGGGCGGCGCCGTA  48 483
   Adeh_3622 4151340 .. 4151362 -  -6.3  -3.21099   GTCCTTGACGAGGAA           GGCGGAA AGTACGAAA TTCCGCC           CGTTCACCCCACGTC  52 118
   Adeh_3621 4149833 .. 4149871 - -20.3  -3.05384   CGCCCGGGCAGGTAA   GGCTCCGGTCCGTCCGG CGCGC CCGGTCGAACCGGAACC   TCGACCTGAAGGCCG  84 155
   Adeh_3619 NONE
   Adeh_3618 4148035 .. 4148053 -  -3.7  -3.32844   CCTCGGATCGGAGAA             GGCCCTG GTCAG CGAGGCC             ACGAGTCGCGCGTCC  47 469
   Adeh_3617 4146362 .. 4146378 -  -3.5  -3.13403   TCGGCGGCATCAAGA              CGCCGGC GAT GCAGGAG              GGGACGAAGTGGGTG  45 150
   Adeh_3615 4142028 .. 4142044 -  -4.4  -3.30124   CGGCACGCCGGAGAA             GC-CGGT GGGC ACCGTGC              ACCTCGCCGTGGCGG  48 167
   Adeh_3611 4138384 .. 4138410 -    -5  -3.55622   GGCAATGCGCCCAAA         CGGCCGACCATG ATC CGTGATCGGCAA         GCGAGCGGAGCGAGC  54 60
   Adeh_3608 NONE
   Adeh_3607 NONE
   Adeh_3606 4130912 .. 4130940 -  -8.9  -3.13403   TCCCCGTCACCAACA       CCTCGGTGAACC CCGCCC GGTCCACCG-GG        CCGGCGCTGTTCGCG  56 258
   Adeh_3604 NONE
   Adeh_3603 4128850 .. 4128862 - -10.5  -3.14132   CCCGCTCGTCACGAA                CGCCG CCA CGGCG                CTCGACGCGCAGGGC  58 425
   Adeh_3600 NONE
   Adeh_3599 NONE
   Adeh_3598 NONE
   Adeh_3592 NONE
   Adeh_3591 4116812 .. 4116842 -  -7.6  -3.14132   GCTGCTCGCGACCAA      GCGGAC-CC-GCCA GCTCA TGGCCGGCGCCCGC      CCGCTGCAGGCGGCG  51 243
   Adeh_3589 4114369 .. 4114394 -  -6.1  -3.25823   GCTCTCGGAGATCAA         GGCCG-GCTTCG ACG CGAACCGCAGCC         ACATGGACATCCTGC  52 410
   Adeh_3585 NONE
   Adeh_3584 NONE
   Adeh_3583 4109100 .. 4109128 -  -5.8  -3.05844   CCGGGGAGGCGAAGA        CGCTCGCCTGCC CCGTC GGCGGGGGAGTG        GGCGGGGCGGATTGC  46 51
   Adeh_3582 NONE
   Adeh_3581 NONE
   Adeh_3580 4105109 .. 4105121 -  -6.9  -2.52464   CGGGGCCTCAACTCA                GCAGC TGC GCCGC                CACGTTCGCGCCCGG  46 5
   Adeh_3579 4104109 .. 4104123 -    -7  -2.52464   GGGGGGCGGAACCTA               GCGGCC CGG GGCGGC               GGCGGCAAGCGCGCT  46 39
   Adeh_3578 4103045 .. 4103071 -  -7.2  -4.38712   GCGAGGCTGACAAAA         TGGCAGCGCC CTACAGC AGCGCGGCCA         GCCGCTCCAGGATCT  76 9
   Adeh_3577 NONE
   Adeh_3576 4100978 .. 4101006 -  -4.5  -3.35679   GCGCGCCATCGAGAA       CCTG-GCCTACG TGATGG CGCCGGCGCAGG        TGGGCCGCCACTCCG  51 286
   Adeh_3574 4099620 .. 4099638 -  -2.3  -2.79183   CGGAGCCGCAGGATA            GCGGCGGG CGGG CCC-CCGG             TTCAATCCGCGTCGC  39 27
   Adeh_3573 NONE
   Adeh_3572 4098098 .. 4098116 -  -6.6  -2.87132   TGTTCCGCGCACACA             CGCAACGT TCA ACGCGGCG             CGCGCGCCGAGAGCC  47 15
   Adeh_3571 NONE
   Adeh_3570 NONE
   Adeh_3569 NONE
   Adeh_3568 NONE
   Adeh_3567 4094681 .. 4094710 -  -4.2  -3.35679   CGTCCGCACCGAGAA      GCG-GCTGGA-GCG CGCC CGCACCCGGCTCGC       GATGCTGCGCACCGA  51 265
   Adeh_3565 NONE
   Adeh_3564 NONE
   Adeh_3563 4090210 .. 4090222 -  -3.3  -3.61398   GGTGGTCTCGAACAA                CAGCG GGC CGATG                CACCTCGCGGTCGCG  55 466
   Adeh_3558 4084670 .. 4084691 - -11.5  -2.79915   AGGCAGCCGAGTACA           TCGCCGGGC GTAT GGCCGGCGA            GGTGGCCGCCGACAA  57 489
   Adeh_3554 4080615 .. 4080640 -  -7.5  -2.82635   ACGGCGAGGACCAGA         TCCGGTGGG ACATCCAG CCCACCGGG          TACAAGCTCGCCGCA  48 387
   Adeh_3548 4074749 .. 4074771 - -11.2  -3.28712   CGTCGCGCGCTAGAA           GCTGCTGCCG GAG CGGCTACAGC           TGATGGCGACCGAAG  63 311
   Adeh_3545 4071736 .. 4071752 -  -2.1  -3.42574   GTAATTGGACCAGAA              GCCCAGC GCG ACAGAGC              GCCACGACAACGTCC  48 431
   Adeh_3544 NONE
   Adeh_3543 NONE
   Adeh_3542 NONE
   Adeh_3541 NONE
   Adeh_3540 4066925 .. 4066944 -  -2.7   -2.7566   AGGCAACTCCAAGCA            CGGGTGC TCGATC GCTCCCA             CCTGAACATCTTAGC  39 70
   Adeh_3539 NONE
   Adeh_3538 4065055 .. 4065074 - -16.4  -5.86976   CTAGAAAAGAAAAAA            CCCCCGGC CGAA GCCGGGGG             TTAACTGGAGCGGGA 100 208
   Adeh_3536 NONE
   Adeh_3535 4063571 .. 4063586 -  -7.5  -3.01791   AGGCGCTCCTGAAGA              GCGCC GGCGTG GGCGC               CGCGGCGAGCCTGCT  50 451
   Adeh_3532 NONE
   Adeh_3531 4059644 .. 4059655 -  -7.2  -3.01712   GGGCCGCGTGGAACA                CGCC ACAC GGCG                 CGCGGACGCTCGGGA  50 123
   Adeh_3529 NONE
   Adeh_3517 4038334 .. 4038350 -  -5.8  -4.56775   ACGGTGTCGCAAAAA              CCCTCA CAATC CGAGGG              GCTACACCGCTTGGG  77 238
   Adeh_3516 4036142 .. 4036183 - -25.9  -2.71144   CACGCGCGCGAACGA CGA-CGGCCCGGGAGCCCGC GCT GCGGGGTCCCGGGCCGGCCG GACGGCGGCGATGCC 100 51
   Adeh_3513 4029636 .. 4029661 -  -6.1  -3.12668   GACCGCCACATCGAA         GCCGAGGAGCAG GTC CTGTTCC-CGAC         GTTCGAGGGCGCCAC  50 521
   Adeh_3511 NONE
   Adeh_3510 4027762 .. 4027820 -  -7.2  -2.78384   GTCCCCTCGACCACA CGTTGCGTGTACCGC-GGGACGCAGCG GCGCGG CGTCGCGTCCCTACGGCGCGAGCACCG CGAGCTGCCCGGGTG  47 9
   Adeh_3509 4026741 .. 4026796 -  -4.5  -3.14132   CTGCGGCGCGATGAA CCGCCTCGCGC-TGCTCACCCCTGGGC GCCA GCCCGTCTGCG-GCAAGTGCAAGGCGG ACCTCGACACCTCCG  46 379
   Adeh_3507 NONE
   Adeh_3505 4023570 .. 4023609 -  -9.3   -2.7419   AGAGGATCGGAAGCA TGGC-GAACGCGGCGCCCG GGAG CGCGCGCAG-GTTCAGCCA  CGCCACTTGGACCAG  52 159
   Adeh_3504 4022333 .. 4022346 -  -4.5  -2.62184   CGCTGCTTCAGACCA               CCTGC TGAT ACAGG                TCGAGCACGCGCCGC  41 4
   Adeh_3503 NONE
   Adeh_3502 4019790 .. 4019800 -  -2.4  -2.70932   CCCGCCGCTGAACGA                 TCCC GTC GGGC                 AGCAGGACGCGTTCC  39 293
   Adeh_3500 NONE
   Adeh_3499 4016953 .. 4016963 -  -8.2  -3.24423   CCCAAGAACATCGAA                 CGCG ATC CGCG                 CGCGTCCTGCGACCG  55 152
   Adeh_3497 NONE
   Adeh_3496 NONE
   Adeh_3495 4012447 .. 4012461 -    -7  -3.13403   GGCCGGGCACGAAGA               TCCGCG CGC CGCGGC               CGGCGGCCTCAGCGG  51 34
   Adeh_3494 NONE
   Adeh_3493 NONE
   Adeh_3492 NONE
   Adeh_3491 4008435 .. 4008462 -  -8.2  -3.15544   GCCGACCGCGACGAA        GGGCGAGGCCGC GCCG GCGCCCACGCCG         CAGGAGATGGAGGAG  53 241
   Adeh_3489 NONE
   Adeh_3488 NONE
   Adeh_3487 4003407 .. 4003449 -  -8.9  -2.89881   GACGGATCGGAGATA TCGCCGGGGCGCGGCGC CACGATCCC GCGGCGCGTCACGGCGC GGTGGCGGCGATCCG  53 58
   Adeh_3486 4002710 .. 4002760 -  -6.6  -3.05844   CGCTCGAGCGCAAGA CCGGCGGGCGCGAGGCGCCG TAGCGCGGAGG CAGCGCGGCTCAGCCGCCGG GCAGGTGCCGCCAGA  48 15
   Adeh_3484 NONE
   Adeh_3483 4001018 .. 4001041 -  -9.4  -2.70932   CGTCGTCGCGAACGA          TCCCGCGCCG TACG CGGCGCTGGG           CGCGCGCGTGATCCC  52 441
   Adeh_3481 NONE
   Adeh_3480 3999389 .. 3999408 -  -4.9  -3.14564   GGAGCGCTCGATCAA            GGAGCGG CTGTTC CCGCTCG             GCGACGCGGTGCGCT  48 243
   Adeh_3475 3995484 .. 3995529 -  -2.9  -3.28712   GGCGGCGTTCGACAA CGAGCCCGCCCACGTGAACGC CTAC GCGCGGGCCTGGCCGGACGCG CTCTGCGTGCACCTC  47 107
   Adeh_3473 3993737 .. 3993749 -  -3.3  -2.62184   CCCCGGGTGATATCA                CACCC TCC GGGTT                TCGGCGTACCGGACA  40 65
   Adeh_3472 NONE
   Adeh_3471 3990334 .. 3990367 -  -8.7  -3.28712   CGCGTTCGTGGACAA     GGAGGCGTTCCAGCCG CTC CGCCTGGT-CGCCGCC     GAGGGCGGGGCCCTC  55 249
   Adeh_3468 3987097 .. 3987148 -   -15  -3.61398   GGCCTTCTTGAAGAA GCTCGACGCGGCCCGGGACGCCCTG TCC CACGCCCTGCCGGGC-GCGTCGCGC GAGAAGGTCCTCGAA  80 382
   Adeh_3458 NONE
   Adeh_3457 NONE
   Adeh_3454 3973053 .. 3973074 -  -7.9  -2.78384   GGGGCTCGCACGATA           GACAGGCGG GGAT CCGCTCGTC            AACCCGGCGGCCAGT  49 347
   Adeh_3453 NONE
   Adeh_3452 3970435 .. 3970448 -  -5.2  -2.79183   CGGACTGGCAGTACA               CCGG CACGTT CCGG                CTCCGCAGCGCCTCG  44 332
   Adeh_3440 NONE
   Adeh_3438 NONE
   Adeh_3436 3951015 .. 3951059 -    -9  -2.63596   CCCCACGCGAGAGGA TGTCCACGCGGCGGCGCCCGG GTCG CCGGGCGACGG-GCGGGGGCT CAGCGGGCGGCGGCG  51 25
   Adeh_3435 NONE
   Adeh_3434 3948574 .. 3948585 -  -7.2  -2.90075   TGCTGTTCAACCAGA                CCGG CCAG CCGG                 CGATGAGCCTGCCGC  48 170
   Adeh_3430 3944339 .. 3944395 -  -4.1  -2.70932   GCGCGTGTCGAAGCA GGCGCTGGCGCGGCC-GCTGCGCGAGC TGGTG GCGCACGG-GCTGGTCGCGTCGGCGGC GGTGCCCGACGACCG  42 346
   Adeh_3428 3942867 .. 3942878 -  -4.4  -2.62616   CCATCGCCGACACCA                TCTC CTGG GAGA                 TCCTGGCCGGCATCT  41 131
   Adeh_3426 NONE
   Adeh_3425 NONE
   Adeh_3419 NONE
   Adeh_3412 3925181 .. 3925191 -  -8.2  -3.67517   GACGAACAGCTCAAA                 GGGC ACG GCCC                 AGCTCCGGCCCCGGC  63 10
   Adeh_3411 NONE
   Adeh_3410 NONE
   Adeh_3409 3922449 .. 3922470 -  -7.9  -3.28712   CGTTGCGGTTGACAA           GGACCGGCC GGAA GGCCGATAC            CCGTCCTCCGACCAT  55 444
   Adeh_3408 3921322 .. 3921343 -  -9.4  -3.14132   CTTCGTGGTGACGAA           CGCGCTCA TCCTGG CGAGCGCG            ATCGCCGGCGTGGCG  56 42
   Adeh_3406 3919961 .. 3920003 - -16.1  -2.70932   GCTCGCGCGGAAGGA CCACGCCGCGGCGGTGGCG GCGCT CGCGCCCGGCGCGGAGTGG ACGCCGGCCAGCCTC  69 293
   Adeh_3404 NONE
   Adeh_3402 NONE
   Adeh_3401 3912749 .. 3912767 -  -2.3  -3.16564   GCCGGACTCGACCAA             GTGCCGC GACCT GGAGCAC             GACCCGCGCTGCGCG  44 302
   Adeh_3395 NONE
   Adeh_3394 NONE
   Adeh_3393 3903763 .. 3903794 - -21.6  -2.53715   GCGAGCACGAGCAAC      GAAGGCCCGGTCGC GCGA GCGGCCGGGCCTTC       TTCCTTTCCAGGCGC  86 99
   Adeh_3390 3900462 .. 3900487 -  -3.9  -2.79183   GGGAGGCGGACGAGA         TGGCGTACTGGC TGC GCGAGT-CGCCG         TCCGAGCCGGGCGAG  42 102
   Adeh_3387 3897112 .. 3897136 -  -4.1  -3.33261   GCTGAACGGCGAGAA          GCCGAGCGTGC ACT ACGGGCTCGAC          CTGACCGGGCCGCGC  48 474
   Adeh_3384 3894394 .. 3894406 -  -9.1  -3.14881   GAACGTGGCGATGAA                CGCCT GCG AGGCG                ATGGGCGCGAAGGGC  56 382
   Adeh_3381 3888240 .. 3888285 -  -7.3  -3.28712   GCGCTTCCCGGAGAA GGGGATGCTCCCGCCGGCCGGG ACG CCCGGCC-GCGCGCTCACCTAC CAGTGGCTGTTCTTC  53 433
   Adeh_3379 NONE
   Adeh_3377 3884661 .. 3884677 -  -5.7  -3.62046   GGACTGCGGCAACAA              GGCGAAG GCG CGCCGCC              ACCATCAGCGCGCCC  58 76
   Adeh_3374 NONE
   Adeh_3372 NONE
   Adeh_3371 3878652 .. 3878687 -  -5.2  -2.78384   CGCGCTCGTACGAGA    TCGAGCCCGGCGCGTGG CGG CGGCG-GCCGGGGGCGA    TGCGGCTCCGCGAGG  44 158
   Adeh_3369 NONE
   Adeh_3368 NONE
   Adeh_3367 3874431 .. 3874470 -  -3.3  -2.92175   CCGGAAGATAGCAGA  GGCCCGGCCGGCGCGCAG TCGTT CCG-GGGACGGCCGGGGG  TTCAGCCGTCCTGGT  42 27
   Adeh_3366 NONE
   Adeh_3365 3872798 .. 3872812 -    -7  -2.85999   CGAGTCTACACCAGA               CCGCGC CGC GCCCGG               AGCCGGCGCCTCACA  48 36
   Adeh_3364 3871962 .. 3871993 -  -7.8  -2.87211   ATGGCCCGGGACATA      TCGTCCCCGGGGCC CCGC GGCAACGAGGACGC       GGTCGCGCGGCGACG  51 90
   Adeh_3363 NONE
   Adeh_3362 NONE
   Adeh_3361 NONE
   Adeh_3360 3868470 .. 3868480 -  -2.4  -3.34715   CATTGCTGTCAAAGA                 GTCG GGG CGGC                 CGGATTCGGACCGGC  48 166
   Adeh_3359 NONE
   Adeh_3358 NONE
   Adeh_3357 NONE
   Adeh_3356 3863984 .. 3863995 -  -3.6  -3.62046   CCAGGGCGGCAAGAA                GGAC TAGC GCCC                 CCCGGCCGGCGCTAC  55 37
   Adeh_3354 NONE
   Adeh_3353 NONE
   Adeh_3352 NONE
   Adeh_3350 3855481 .. 3855512 -   -23  -3.51232   CGCCCCGCAAACGAA      GAGGCCGGCCGCGC TCGC GCGCGACCGGCCCC       GGGAACGTCGGAGCG 100 48
   Adeh_3347 NONE
   Adeh_3346 3851667 .. 3851677 -  -2.4  -3.21747   CTACTCGATCACCAA                 CGGC ATC GGCG                 CGGGCTTCGTCTCCT  46 192
   Adeh_3343 3846064 .. 3846080 -  -5.7  -3.21747   CTACTTCACCACCAA              GCCCGGC GGC ACGGGGC              TCGGGCTCGCCATCG  50 215
   Adeh_3340 NONE
   Adeh_3337 NONE
   Adeh_3336 3835598 .. 3835616 -  -8.8  -3.27022   GGGAGGTGAGAGGAA             CGCGCC TACTTCC GGCGCG             GCTTCTTCGGGGCGA  58 12
   Adeh_3335 3834703 .. 3834740 - -10.6  -2.78816   TGACGTTCGAGGACA  CGCG-CGCCG-CGCCCGCC GAC GGCGG-CGACGACGACACG  CTCTACGTGCGCGGC  54 254
   Adeh_3332 NONE
   Adeh_3331 3830192 .. 3830225 -  -8.2  -3.13403   TCCCCGGCACCAACA    TCGAGGACACCCG-GG ACAA CCGCGGG-GTCTTCGA     GGCCATCCAGCAGTA  53 496
   Adeh_3328 3826378 .. 3826416 -  -5.1  -2.52464   GCCTCTCCCAAGGCA  CCCGA-GCCGGCGCGCCC CGCC GCGCGCGTCATCGTCGAG   ACCGCGGCGGGCGCG  43 451
   Adeh_3325 NONE
   Adeh_3324 NONE
   Adeh_3323 NONE
   Adeh_3322 NONE
   Adeh_3321 3817375 .. 3817395 -  -4.6  -2.52464   GTGCTCCGGAACCGA            CCTCCACG CTCAC CGTGACGG            GTTCGGGGGCGATGT  41 14
   Adeh_3320 NONE
   Adeh_3319 NONE
   Adeh_3318 3814020 .. 3814048 - -10.1  -3.31461   GATCGAGCTCTACAA        CCGCGAGGACGCG CCG CGCGACCTGGGGG        GCCTCGCCCTCACCG  61 319
   Adeh_3315 3809714 .. 3809726 -  -3.3  -3.34043   GGCACCACGCTAGAA                CCTCG TCG CGAGC                TGGACGGCGATCGCG  49 7
   Adeh_3314 3809024 .. 3809048 -  -3.5  -2.90075   TGCCTTCGAAGGAGA         CGAGCATGGG GTCAGG CCC-TGCGCG          TGCGCGCCGGCGCGG  42 12
   Adeh_3313 NONE
   Adeh_3312 3806498 .. 3806511 -  -5.9  -5.10029   AGGAACCGGAAAAAA               GCGCC TGAC GACGC                GGAAGTATAGGGCGC 100 341
   Adeh_3311 NONE
   Adeh_3310 NONE
   Adeh_3309 3790847 .. 3790874 -  -4.6  -3.29144   GCAGCGGGGGCAGAA        GGCGTTCGGCGC GGAC GCGCCGGGCACG         GCGATGGTGTCCCCC  48 117
   Adeh_3306 3787588 .. 3787598 -  -8.2  -3.16564   CCCTCAGTTGAGGAA                 GGCC GGC GGCC                 GGACCGTCACGCCCT  53 3
   Adeh_3302 3780631 .. 3780651 -    -9  -2.52464   GCCGCGGCGAAGGCA           GGCC-TCGC GGAC GCGATGGCC            GCGCTGGGCGAGCTG  50 525
   Adeh_3298 3774915 .. 3774954 - -22.8  -3.35679   GCCGTTGATCGAGAA  GCGGCGCGGCGGCCGC-CC GAG GGCGCCTCCGCCGCGCCGC  GCACCCGCGGTCCAC 100 41
   Adeh_3297 3774410 .. 3774447 -  -3.9  -3.29144   GGACGCCGCGGAGAA   GCACGTGCGACGCGGGGC CTC GCGGCGGATCGCCCG-GC   GGCGGGCGGTCGCGC  48 52
   Adeh_3296 NONE
   Adeh_3295 3771636 .. 3771687 -  -3.4  -2.70932   CCTCGCCGCGAAGGA CGGCGGGACGGTGATCTTCTTCTC GATG GCGACGAGCTTCACCGCCGCGGCG CTCGGGGCGGAGGGC  41 163
   Adeh_3288 3761552 .. 3761575 -  -5.2  -3.31144   GGCGGACCCTTATAA          CCCAGCCC-CC GCA GGCAGGCTCGG          GCCGTGATCAGGGCA  50 87
   Adeh_3287 3759795 .. 3759843 - -21.8  -2.79518   CGAAAATCGGGAAAG GCGAAGGCCGCGACA-CCGACGG TTTC CCGTGGGACGTCGCGGCCTTCGA TGAGTCGGGGAGACA  89 399
   Adeh_3280 NONE
   Adeh_3279 3751812 .. 3751827 -  -4.6  -3.44527   GACCTACGAGGAGAA              GCTGAG GCTG CTCGGC               ATCTCGGACTCAGAC  51 259
   Adeh_3274 NONE
   Adeh_3273 3747148 .. 3747187 - -15.8  -3.36273   GCCCGGTAACAGGAA GCCGGAC-G-GGCCGCGA GGTCAA CCGCGGCCACCGTCCGGC  GAACGACGAACGGGC  77 54
   Adeh_3272 NONE
   Adeh_3271 3742704 .. 3742743 -  -9.3  -3.71848   GGCGGGCATGAAGAA GCCGGACGGGTACCGCAGA TCAT TCCGCGG--CGCGTCCAGC  TAAGTCGCGACCGTG  66 355
   Adeh_3270 NONE
   Adeh_3269 NONE
   Adeh_3268 3739254 .. 3739288 -   -25  -3.28712   GCTGTCGGGGGAGAA     CCCCCGGGGCTCCGAG CAA CCTGGAGCCCCGGGGG     GCGGTGAGCCCGACA 100 97
   Adeh_3267 NONE
   Adeh_3266 NONE
   Adeh_3265 NONE
   Adeh_3263 NONE
   Adeh_3262 3733529 .. 3733541 -  -4.8  -2.53876   CCGCACGGTAATCTA                CCAC TTGGG GTGG                ACCGCATCATGTGAA  41 118
   Adeh_3261 NONE
   Adeh_3260 3730942 .. 3730989 - -10.5  -3.63805   ACCCCATACGTCAAA GGCCGAAGGCGGCGCCA-CGAGC CCCG GCACGCTGACCCCGCGT-CGGCC TCGAGGAGTCGTGCG  69 95
   Adeh_3259 3730289 .. 3730301 -  -4.7  -3.41745   CGCCGAGAAGATGAA                GCGGC ACC GCCGG                GAGAACCCCGAGTCA  51 124
   Adeh_3256 NONE
   Adeh_3255 NONE
   Adeh_3254 NONE
   Adeh_3253 NONE
   Adeh_3252 NONE
   Adeh_3251 NONE
   Adeh_3250 NONE
   Adeh_3249 NONE
   Adeh_3248 NONE
   Adeh_3247 3718403 .. 3718430 -  -4.6  -2.75064   TCGCTTATGGAATGA        CGCGCGTGATCG TGCT CGCCCGCGGGCG         AGGGGGCGCACCTGA  42 59
   Adeh_3246 3712361 .. 3712384 -  -3.8  -3.62644   TCCAGAACGACAGAA          GGT-GCGCCTC GCG GAAGCGCCAGC          TGCCGGAGAATCCGG  55 66
   Adeh_3245 3711048 .. 3711066 -  -3.8  -3.91084   GGAGCGCCAATGAAA             TGCTCATC CGG AAGGAGCA             TCATCTCGCGGCGAA  61 82
   Adeh_3244 NONE
   Adeh_3243 NONE
   Adeh_3242 NONE
   Adeh_3241 NONE
   Adeh_3240 NONE
   Adeh_3239 NONE
   Adeh_3238 NONE
   Adeh_3237 3701098 .. 3701140 -  -6.9  -3.61398   TTCCCTCGTCAACAA CCGTGTAGTCTCCGCCGGCA AGTT TGCCGGCGGAT-CGAAAGGG TCGCTATCGCCACCG  61 139
   Adeh_3236 NONE
   Adeh_3235 NONE
   Adeh_3234 NONE
   Adeh_3233 NONE
   Adeh_3232 NONE
   Adeh_3231 NONE
   Adeh_3230 3685679 .. 3685695 -  -5.1  -3.14211   ACGGCCTCGGAGGAA              CCAAGCT CGA AGCTCAG              AACCCATACTTCTGT  48 22
   Adeh_3229 3684602 .. 3684623 -  -5.7  -3.18912   CGACTGAGGCACGAA           GTGACAGCG CATC CGCAGTCTC            CGAACCGGGAAGCAC  48 89
   Adeh_3228 3683510 .. 3683523 -  -3.1  -3.18264   TGGCGGAGGGACGAA               TCCCA TCCG TGAGA                GTGTCGTCCGGAGCG  45 216
   Adeh_3227 NONE
   Adeh_3226 3681304 .. 3681330 -  -4.2  -3.32844   CTCCGGATCCCAGAA         CTCGGCCGGCTG CGC CCACCTGCCGAC         TCCGAAACTCGGGCA  48 95
   Adeh_3225 NONE
   Adeh_3224 3677750 .. 3677764 -  -5.7  -3.07994   CGTAAGGGCAGCGAA               CGTCA TAACG TGACG               AGCGCACTCAAGACC  48 13
   Adeh_3223 3675544 .. 3675584 - -24.1  -4.20868   CGCCGAAAAGAAGAA  GGCCGCGGAGCTGCTCATG TTT CATGAGCAATCCCGCGGCC  TTGATTGAGTCGGGG 100 421
   Adeh_3221 3674728 .. 3674738 -  -5.4  -3.14564   GTATGGTGGCAGCAA                 GCTT CCG AAGC                 CGGCCGTCGTCGTGA  48 316
   Adeh_3218 NONE
   Adeh_3217 NONE
   Adeh_3216 NONE
   Adeh_3215 NONE
   Adeh_3214 NONE
   Adeh_3213 NONE
   Adeh_3212 NONE
   Adeh_3211 3665151 .. 3665170 -  -4.2  -3.14602   GCGACTCCACGAACA            GC-CGTCTC ACC GCGACGAGC            CTACCATACTACTAA  46 248
   Adeh_3210 NONE
   Adeh_3209 3664197 .. 3664234 - -16.4  -3.29096   GCCAGGAACGACGAA  GGCCGCGAC-CCG-ACGG TTTC CCGTGCGAAGTCGCGGCC   TTCTGAGTCGGGGAG  75 290
   Adeh_3204 3660589 .. 3660603 -  -5.6  -3.14931   GCCAGGCGGTACGAA               GTGCCC ATC GCGCAC               CTCTCGGGCGGCGGT  48 477
   Adeh_3203 NONE
   Adeh_3201 3657929 .. 3657963 - -15.6  -2.52676   CAGCGGGTGAAGTGA     GCGAGAGGGCGGGCCC ACC GGGTCCGCCCTCTCTT     CGTTCCCGCTTCGCA  65 48
   Adeh_3199 NONE
   Adeh_3198 3652824 .. 3652857 -  -4.5  -3.61398   GCGCGCGTTCAAGAA     GGCGATCGAGGACAGC GAC GCCATCCT-GTTCGTC     ACGCCGGAGTACAAC  57 406
   Adeh_3193 3648795 .. 3648828 -  -7.3  -3.14344   GACCGTCCCGACGAA     GCCCCAGAGCAGCCAG CTC CCGAC-GCTCACGGGC     CCACCCCGTCGGCCG  51 18
   Adeh_3192 3648119 .. 3648138 -  -2.8  -3.02511   GCCACCCGCCGAAGA            GCG-TCCAC GTG GTCGAGCGC            ATCGTCGAGGACTTC  42 229
   Adeh_3189 3644816 .. 3644856 -  -5.6  -3.14344   CACGCTGTTCACGAA CGGC-T-GCACCGTCGCCGA TCTCC TCGG-G-CGGTGCGACGCCG CCGGGAACCGCGGCG  48 207
   Adeh_3186 3641411 .. 3641435 -  -9.1  -2.79183   CGCAGTTCCACGACA          CGCGCGCCGCC GAC GGCCGCACGCC          CGCGGGCTGGACCGA  52 186
   Adeh_3182 NONE
   Adeh_3181 NONE
   Adeh_3180 3625420 .. 3625450 -  -4.6  -2.52464   GTCCGCGTCAACGTA      CGCCGGC-CGCGG CCGGAT CCGGGCGCCGACA       TGGGGGGTGGGGCAT  41 83
   Adeh_3179 NONE
   Adeh_3178 3619821 .. 3619867 -  -3.6  -2.52623   CCTGCTCGACAAGAT GGGCGAGCT-CG-GGACCCGGC CCTAC GACTGGTCGGCGGAGCTCGCGC GCCTCGCCGCACCCA  39 286
   Adeh_3176 3618613 .. 3618648 - -16.8  -3.16564   GCTCGAGCCCAGGAA    CGGCGAAGCCCGGCCT GTCG AGGCCGGGCTCCGTCT     CCGCTGCGAAGCGGA  76 57
   Adeh_3175 3617998 .. 3618010 -  -6.9   -3.4072   GATCGCGCACTACAA                CGACG AGG CGCCG                CCGCCCGGCCCGGAC  56 300
   Adeh_3170 NONE
   Adeh_3169 NONE
   Adeh_3168 3610297 .. 3610318 -  -5.8  -2.82015   CCGAGACGCAGGAGA           TGCTCGAC TTCTGC GGCGAGCA            CGGCATCACCGCCGA  45 500
   Adeh_3165 NONE
   Adeh_3164 3606987 .. 3606999 -  -6.2  -3.41051   GCACGCGTACGACAA                CGGC TGGGC GCCG                TCGGTGTTCGAGAAC  54 175
   Adeh_3162 NONE
   Adeh_3161 NONE
   Adeh_3160 NONE
   Adeh_3159 3598812 .. 3598845 -  -3.8  -3.65046   CGTGGACCTCAAGAA    GCACGGCCTGG--CGCC GGT GGCGTTCCTGGC-GCGC    TGCTACGCGCTGGAG  55 383
   Adeh_3157 NONE
   Adeh_3156 3596240 .. 3596267 -    -9  -2.78384   TGCGGCTCGAGGACA        CCCGGCCCGAGG ACTT CGTCGAGCCCGG         CACCACCGAGGACTT  52 211
   Adeh_3150 3589090 .. 3589121 -  -8.6  -3.35679   GGTGCTGATCGAGAA      GCGCGGCTGACCGGC GCC GCGGATCGGCC-CGC      CCGCTCAGAACAGCA  58 30
   Adeh_3147 NONE
   Adeh_3146 3586095 .. 3586122 -  -7.7   -2.6381   ACAACGTGCACACCA        CCGCGAA-CCCG GCCGG CGAGATCCGCGG        CCAGCTCGAGCGCGG  46 271
   Adeh_3140 NONE
   Adeh_3134 3572905 .. 3572958 - -13.8  -2.53263   TGGACCTCGAAGGCA CGAGCAGGCGGACGCG-CCGCGCCGCG CCG CACGG-GCGGACGCGTCGGGC-GCACG GGCCGCGCGGGCGCT  62 97
   Adeh_3133 3571792 .. 3571828 - -23.8  -2.56715   ATCCTCACGAAGTGA   GCGCCCCGGCCGCGCCCG TCG CGGGC-CG-CCGGGGCGC   CCGGCTCACCCGCGG  93 31
   Adeh_3130 3569755 .. 3569783 -  -4.5  -3.33261   GCTCAACCCGGACAA       GC-TGCG-GCGGG TCGAG CCCGCTCGCGTGC       GCTGAACCGATCAGC  48 36
   Adeh_3128 3568132 .. 3568155 -  -3.9  -2.78384   TCGTGGGCGAGGACA         CGCTCGT-GCC GCAG GGCGACGA-CG          GGATCGCGGTCGAGC  42 118
   Adeh_3126 NONE
   Adeh_3125 3564328 .. 3564383 -  -4.2  -3.01712   TGGCGGCCGTGAACA GCATGCTCCAGCGGGCCCGCGCGACG CTGC CGGCGCGGGATCCCTCCGGCCCGGGC GCCGCGCTGTCGCAG  45 416
   Adeh_3118 NONE
   Adeh_3117 3556309 .. 3556330 -  -4.3  -3.56325   CGGCTACAAGGAGAA           GGGCAGCAT CGAC ACGCCGCTC            GAGCTCGCCATCGAC  52 272
   Adeh_3110 NONE
   Adeh_3109 3544185 .. 3544211 - -11.4  -2.96274   CCTTCGAGAAGGAGA         CGCTCGGCGCGC TGG GCATGCCGCGCG         AGCTGGTGATGCGCC  59 386
   Adeh_3106 3539658 .. 3539690 - -20.5  -2.70932   GCGCCGCGGGAACGA      CACGCCCGCCCCGCG GAG CGCGGGACGGGCTCG      GGGCCTACCGGCCGC  82 30
   Adeh_3105 NONE
   Adeh_3104 NONE
   Adeh_3103 NONE
   Adeh_3102 NONE
   Adeh_3101 NONE
   Adeh_3097 NONE
   Adeh_3096 3524967 .. 3524995 -  -8.8  -3.54424   GGGCAGCGCCGGAAA       CGGCCGGATCGCCG CCG CGGCG--CGGGCCG       ACTACGCCGAGGCCG  62 374
   Adeh_3094 3523969 .. 3523991 -  -6.9  -3.57263   ATTTTCACCCCGAAA           GCGGACGCG GCCGG CGAATCCGC           GATCGACGCCCGGCG  57 42
   Adeh_3093 3523384 .. 3523394 -  -2.4  -2.78384   TGCTGTCGCACGAGA                 GCGC CGA GCGG                 TTCGGGTCCTACCCG  39 315
   Adeh_3090 3518754 .. 3518788 - -27.9  -2.78384   GGTGCGCTGACGACA     GGGCCGCGGCCCCGG ACGCA CCGGGACCGCGGCCC     TCCCCCTCACCTGCG 100 43
   Adeh_3085 3512538 .. 3512565 - -19.8  -2.80816   GGCGCAGGGAGCAGA        TCCGGCGCGGCC GCGG GGCCGCGCCGGG         CGATCACTCGTCCTC  83 29
   Adeh_3084 3510417 .. 3510433 -  -3.5  -2.66316   GGCCCGAGGAGATCA              TGCGCGC GGT GCGGGCG              GTGCAGACGTTCAAG  40 426
   Adeh_3080 NONE
   Adeh_3077 3500275 .. 3500314 - -18.5  -2.78384   GGGCGCGCGACGATA  GCACGGCGGCC-GCCGCC GCGCG GGAGGCAGGCCGCCGAGC  AGGCCGGCCTGCCCG  76 52
   Adeh_3076 NONE
   Adeh_3075 3495944 .. 3495962 - -11.7  -2.52464   GCTCCGTTCAATGGA             GCCGCCA TCCAT TGGCGGC             CCGGCTGAGTTGCTC  58 393
   Adeh_3074 3494548 .. 3494578 - -20.5  -4.77173   TCCGCACAAAAGAAA       GGAGGGAGCCGCA TGCTG CGCGGCTCCCTCC       GAGTCCAGCTACGTC 100 53
   Adeh_3073 NONE
   Adeh_3072 NONE
   Adeh_3071 NONE
   Adeh_3070 3488954 .. 3488964 -  -5.4  -3.07344   CTACCGTGTAACATA                 CGAA AAT TTCG                 GAAGTTTTTCGCGGG  48 119
   Adeh_3069 NONE
   Adeh_3068 NONE
   Adeh_3067 NONE
   Adeh_3066 NONE
   Adeh_3065 NONE
   Adeh_3064 NONE
   Adeh_3063 NONE
   Adeh_3062 3473730 .. 3473747 -  -2.5  -2.79915   AGGGAGCGCATCACA             GCTCGAG CTGG CACGCGC              CCCGGTTCGCCTCCC  39 3
   Adeh_3061 NONE
   Adeh_3060 3471714 .. 3471730 -  -3.5  -3.16564   GCGGCACGCGAGGAA              TGGCAGG CAT CCGGCCG              CGTTCAGGATCGACG  45 29
   Adeh_3059 NONE
   Adeh_3058 3468929 .. 3468966 - -10.6  -3.09516   TGGTCGATCACGGAA  GACGG-CAGGTCGCCAGG TTCA CCTGG-GACCGGACCGCC   CGCGCGTATCGCGCG  58 106
   Adeh_3050 3461676 .. 3461703 -  -3.4  -3.63991   CACCATCGGCAAGAA        GACCGTCCAGCCC TCC AAGCCAGA-GGTC        GCGAACCGGCACTCC  55 243
   Adeh_3045 3457868 .. 3457889 -  -4.4  -3.13403   GGTTCCGGATCAACA           TCGGCC GCGAGAAGAA GGCCGA            TCCCAAGTGGCTGCT  46 280
   Adeh_3037 NONE
   Adeh_3036 NONE
   Adeh_3034 NONE
   Adeh_3033 NONE
   Adeh_3032 3443073 .. 3443125 -  -6.8  -2.81464   CCACCAGGTACCAGA CGCCG-AGCACGACCAGCATCGGCAC GAT GAGCCGCGGCTGG-CGCGCCACGACC GCGATCACCACCGCG  48 131
   Adeh_3031 NONE
   Adeh_3030 3441366 .. 3441384 -  -4.4  -2.64243   GCAGAGCCTAGACCA             GGTGATGC TCC GCCGCACC             GGCCGCGGCGCGCGT  41 68
   Adeh_3029 NONE
   Adeh_3028 NONE
   Adeh_3027 NONE
   Adeh_3025 3435334 .. 3435377 - -10.3  -3.21747   GGAGGGGACCACCAA CGTCCT-CGCGCTCGAG-GCGC AGC GCGCGCTCGCG-GCGGAGGGCG CGGCCGAGGCGCTCG  61 384
   Adeh_3023 3432468 .. 3432495 -  -5.6  -3.33696   GCGCGGCGCAAGCAA       CGGTCCCTGTCG CTTGCC CG-C-GGGACCG        CGGGCGCCCCGGGCT  52 39
   Adeh_3022 3430805 .. 3430839 -  -6.9  -4.07568   CCGGCCCGTGGAAAA     CCGGCCGCGGCGCGA GGTCA TCGTGCCGGTGCGGG     CGGTCTGCGGCAGGG  69 405
   Adeh_3017 NONE
   Adeh_3016 3423361 .. 3423387 - -20.8  -2.52516   TCCGGGACGACGAAG         CGGCGCGCGCAC GCG GGGCGCGCGCCG         TTGGCGAGGTGGAGA  83 287
   Adeh_3015 NONE
   Adeh_3013 NONE
   Adeh_3012 NONE
   Adeh_3010 3412585 .. 3412612 -  -5.4  -2.70932   CGGTGCGCTCAAGGA        TCTGCCTCCGGT GGGA AACGGGGGCGGA         ATCCTAGACGCGCGC  44 114
   Adeh_3009 3410855 .. 3410881 -  -2.1   -2.6063   CCGACGCAGAAGGTA        GGCA-CGCGTCC GGAC GGGCGCGACGCG         CCGCGGCGGCGTGGG  39 85
   Adeh_3008 3410281 .. 3410318 - -26.3  -2.52464   GCGGCGCCGAAGGGA   CGGCACGGGCCCCGCGC ACGC GCGCGAGGCCCGTGCTG    CCTCCGGGCGACGTT 100 39
   Adeh_3002 3404002 .. 3404014 -  -3.3   -3.4252   CGGGACGCACGACAA                CGACA CGG TGGCG                GGCTGGTGGGGGGGC  49 343
   Adeh_2997 NONE
   Adeh_2995 3393451 .. 3393506 -    -9  -3.40403   GGCCCGGCAGGAGAA CGTGCTCGCCGTGCTCGCCGCGATCG AGCAGG CGCTCGCGA--AGCAGGGCAAGCTCG CCCGCACCGGCGCGT  60 145
   Adeh_2993 3390517 .. 3390538 -  -5.1  -3.01712   TGCCCCGTCCGAAGA           TCCTGC-GCA AGG TGCTGCAGGC           GGCCGCGTCGATGGG  46 475
   Adeh_2990 3385284 .. 3385310 -  -7.3  -3.36749   CACGCCGAACACCAA        GGC-GCTCGATC CCAA GACCAAGCAGCC         GTACTCCGGCACCAC  56 483
   Adeh_2987 NONE
   Adeh_2982 3378473 .. 3378508 - -14.6  -3.25823   CCGCGCGCACATGAA    GGCGAAGGCGAAGCCG GCCG CGGCCCCGCCCCCGGC     GCCCGCCGCACCCGC  70 73
   Adeh_2978 3374599 .. 3374632 -  -8.7  -3.01712   CCGGGCCGTCCAAGA     CCGCCGACATCGAGC AGGC GCTCGTGATCGGCGC      GCACGGCGCGCGCTC  52 88
   Adeh_2972 NONE
   Adeh_2971 NONE
   Adeh_2970 NONE
   Adeh_2969 3362163 .. 3362202 - -19.3  -3.31144   GGTCGAGGCGGAGAA GGCC-GCCG-CCGCGGGCG GCGC CGCGCGCGGGCGGCTGGCC  GAGATCGTCGCGGCG  86 224
   Adeh_2964 3351475 .. 3351493 -    -3  -3.75153   TCGGTGGAATTCAAA             CGAATCCG AAC CGAACGCG             ACCCTAAACTCGGGA  58 189
   Adeh_2963 3349401 .. 3349441 - -28.4  -3.17392   TAGCGGCGAACGGAA CGCGCCGGACG-GGAGCCC CGGA GGGCCCCGCGTCCGGCGCG  CGGGCGATCACGACC 100 56
   Adeh_2959 NONE
   Adeh_2958 3342618 .. 3342661 - -13.2  -2.70932   GCTGCGCCGGAAGGA CGA-GCGCGGCGAGCGGGAGC GCTGA GC-CCCGCG-GCCGCGCATCG CCAGCCGCGCGCCTC  61 39
   Adeh_2957 3341745 .. 3341758 -  -5.2  -2.65815   CCGAGACGGATAGGA               CGCG GTGCGG CGCG                CTCAACGCTCAGGCG  43 133
   Adeh_2956 3339262 .. 3339309 - -12.8  -3.14132   CCCGGCCGGCATGAA CCGCAACCGCC-GCCGCGCCGCGG CGCA CCGCGAC-CGGCTGACGG--GCGG CAAGGGCGGCGCGGA  66 187
   Adeh_2951 3333401 .. 3333413 -  -9.1  -3.65046   CGCGGACTGGAAGAA                GGTCC ACC GGACC                CAGCCGCCGCCCGAC  66 324
   Adeh_2948 3330838 .. 3330894 - -19.5  -3.40403   TTCCCGCCACGACAA CCGCGC-CAACG-GCCGGC-GCCGCCGC AAGG GCGGCGGCGGCCGCCGCATCGCGCACGG CCCCCGGTCCCCGCA  88 270
   Adeh_2946 3329342 .. 3329369 - -12.7  -2.78384   GCCTTCCGGAGGATA        GCGGA-GCCCGG CGGCC CCGGGCGCCCGC        CGGTGCGCGGCCGAA  61 66
   Adeh_2945 NONE
   Adeh_2944 NONE
   Adeh_2943 3325151 .. 3325166 -  -3.9  -3.40403   GGTGGTCGAGGACAA              CCCGG ACTCGG CCGAG               ACGCTGCGCGACCTG  51 375
   Adeh_2938 3318634 .. 3318676 - -11.1  -3.57792   TCACGCATGGCGAAA CCCCCGCTGGATCGAGCCCG GGCA CGGGCGCG-TCCTGCGCGGT CGCGCCGCGGCCCGG  67 208
   Adeh_2937 3316122 .. 3316146 -  -9.9  -2.62184   CGCTCCGCGAGATCA          TGAGCGAGGCG GTG CGCCTCGATCG          GTCGCTCTCGTGGAC  53 313
   Adeh_2935 3313829 .. 3313844 -  -6.1  -2.73875   GCGCCCTGAACAGGA              GTGCG CGGAAT CGCAC               CATAGCTGCGACCCC  46 154
   Adeh_2934 NONE
   Adeh_2933 NONE
   Adeh_2932 3310296 .. 3310327 - -25.2  -2.64155   TGGGCCGGAAACGCA      GCGGGGCAGGGACG CGCG CGCCCCTGCCCCGC       CTCATGCCGTCATGC 100 53
   Adeh_2931 NONE
   Adeh_2930 3308690 .. 3308712 -  -3.3  -2.80816   CGGCCACGCACCACA          CGCGCCGGCC CTGC GGCTAG-GCG           AACACCGCCGGGTGA  42 241
   Adeh_2929 3306435 .. 3306462 - -11.2  -2.75481   GCTGAAGGCGAAGGA        CGCC-GGGGCGCA GGC CGCGCTCCAGGCG        CTGTACCGCGCCGAG  57 439
   Adeh_2926 NONE
   Adeh_2925 3299753 .. 3299763 -  -4.6  -3.05384   CCCCGGTCTATTCAA                 GGGC GGA ACCC                 TCGGTCCGGGCTGAC  45 11
   Adeh_2924 3298605 .. 3298618 -  -3.8  -3.29144   CTACTTCCCGGACAA               GGAG GCGCTG CTCC                GGGCCGCGGTGCCGC  47 501
   Adeh_2918 3293314 .. 3293332 -  -8.1  -2.73364   CGGCCACGGCAAGTA            CGCG-CGG CGCT CCGACGCG             GCCCGGCTCCGCCTC  49 293
   Adeh_2911 3287074 .. 3287128 - -18.5  -2.71011   ACGGTGCGTGAACCA GGCCGCGCCCAGGCGCGCGGCCGCCAG CCA CCGGCGGC-GCACTCCCGGTCGCA-CC ACGACGCCCCTCCCC  76 474
   Adeh_2909 NONE
   Adeh_2908 3285465 .. 3285505 -    -9  -3.74693   CGGGACCCTAGCAAA GTGCCGCA-GGATTTCCCC GGCC GGGGAAGCCCATGCGACAA  CATGCCCAGGTCAAT  69 134
   Adeh_2907 3282922 .. 3282954 - -22.8  -3.46602   CCCTCCAGACGAGAA      GGGCGAGGCGAGCA GGATG CGCTCGCCTCGCCC      GGTTGCTTGCTTCGC 100 86
   Adeh_2906 3281094 .. 3281136 -  -2.5  -2.70932   CCTGGTCCTGAAGCA CG-GCTACGCGCGCCCGCGGC CCG ACCTCGTGC-CGCACGGCTCG TACGTGTACACGGCC  39 171
   Adeh_2904 3278845 .. 3278893 -  -4.2  -4.11216   CGGGGATGCGCAAAA GGGACGCAGGGAACCCCGGGGG GGCGA CCGGCAGGGCGCGCCGCGCCGC CCGGGCGCTCAGCGG  64 34
   Adeh_2903 NONE
   Adeh_2902 3276153 .. 3276177 -  -9.1  -3.14132   CCTCCCGTCCAGGAA          GGCGCCCCGCA CCA CGTCGGGCGCC          GGGAGACTCCCATGC  56 423
   Adeh_2900 3274468 .. 3274510 - -21.2  -2.52464   GCGCGCCGCAATCGA CGCCGGGCGCGGCGCGGC CCGGGCC ACCGCGCCGCGCCAGCCG GCCGGGTCACTCGCA  83 32
   Adeh_2899 3271981 .. 3272006 -  -5.3  -3.14564   CTACCTGCGGACGAA         GGGCGAG-GCCG AGG CGGCGCTGGCGC         GCCTCGGGTACCCGC  48 286
   Adeh_2897 NONE
   Adeh_2896 3267472 .. 3267490 -    -3  -2.78384   GCCTGCGGGAGGAGA             GCGCGG GCGACAA CTGCGC             GCGGCCGAACTTCGT  41 485
   Adeh_2894 3265554 .. 3265582 -  -2.9  -2.52543   ATCGGCCCGAACCTA        CCCTCCGCGCG CCCGGAC CGCCAGGCGGG        GCTCAGTACGGCGTC  39 28
   Adeh_2893 3264851 .. 3264892 -  -6.5  -3.14132   GGTCCCCTCGACGAA GGTCACCGG-GCGTGGCGC CGCGGC GCGTCACGCGCCGGCG-CG GGGCGTGGCGCCGCG  50 56
   Adeh_2892 NONE
   Adeh_2891 NONE
   Adeh_2890 NONE
   Adeh_2887 3258717 .. 3258742 -  -8.9  -3.28712   CGTCGTCGTGCAGAA         GCACCGCGCCG TCAT CGACGCGATGT          ACGCGGGAACGGCGA  58 134
   Adeh_2884 3254786 .. 3254799 -  -4.5  -3.30124   CCGCACGCGCGAGAA               GGTAC GTGG GCACC                CGGGGCACGTCCTGA  48 116
   Adeh_2883 3253839 .. 3253852 -  -2.3  -3.25823   GCTCCTGGAGATGAA               CCTCG GGAT CGACG                TCCGGCCCCTGCTGC  46 254
   Adeh_2880 3251659 .. 3251690 -  -9.4  -3.31461   CACGTACCGCGACAA      GTAGGACGGCCG GCCGCTCG CGGCCCCCCTAC       AGCACCGCCCGCAGC  58 22
   Adeh_2875 3248059 .. 3248085 -  -4.9  -3.40403   CTGGCTGGACGAGAA         CGCTGGCGGCC CTCGT GGTCGCCGTCG         TATGGGCTGCCGCTG  52 383
   Adeh_2873 NONE
   Adeh_2872 3246373 .. 3246396 -  -2.2  -2.62463   CGCAGGATGGACAAG          CCGGGCCTCG CCAC CGAGTTCAGG           AGTCTGGCGGCTGAG  39 210
   Adeh_2867 NONE
   Adeh_2866 NONE
   Adeh_2865 NONE
   Adeh_2864 3238976 .. 3238988 -  -4.8  -3.29471   GCGCGAGGACATCAA                GGTG GAGAT CACC                GGGGACCTCGTGACG  48 344
   Adeh_2854 NONE
   Adeh_2853 3227676 .. 3227687 -  -2.2  -3.05844   TCGCCGACCTGAAGA                GCAT CACC ACGC                 TGGCGGCCGCGCCGC  42 423
   Adeh_2851 NONE
   Adeh_2850 3225500 .. 3225529 - -13.5  -2.52464   TGGCGCCGGAATGTA       GCCGCCGGCGCGCG GGG CGCAAGCCGGCG-C       GGGGCTCAGGACGCC  60 31
   Adeh_2849 3224583 .. 3224620 - -13.4  -3.28712   CGCCCCCGTGGATAA   CGCGGGCGCGGCGCG GGCTCAAGG CGCGCGGCG-CCGCG   GGCTACCCGCGCTCG  68 28
   Adeh_2848 3223376 .. 3223394 -  -5.9  -2.86343   AGCTGAAGGAGGAGA             TCGCCGC CGTGC GCCGCGA             GCTGGACACGCTCCC  47 285
   Adeh_2844 NONE
   Adeh_2843 NONE
   Adeh_2842 3220072 .. 3220097 -  -2.6  -2.71364   GGAGCGCGGCAACGA        GGCCATCCCGTA CCAG TACGG--CGGCC         CCGCCACCGCGCACC  39 180
   Adeh_2840 NONE
   Adeh_2839 NONE
   Adeh_2838 3215684 .. 3215704 -  -3.1  -3.28791   AGCCGGGCCGTAGAA            GGCCTCGCA GCA TGGAGGGCC            TGGCGCGCGACTACC  47 36
   Adeh_2836 3213902 .. 3213954 -  -7.7  -3.28712   GCTCGCGCTGCAGAA CGGCGGCG-A-GGC-GGGCG-CCCGCG TGA CGCAGGTCGCCCCGACGTACAACGCCG GCGGCAACATCTCCT  53 245
   Adeh_2833 NONE
   Adeh_2831 3208348 .. 3208361 -  -3.7  -2.70932   CGCTGGCCCGAACCA               GCTCG GCTC CGGGC                CAGCACCGTTCGCGT  41 47
   Adeh_2830 NONE
   Adeh_2829 NONE
   Adeh_2828 NONE
   Adeh_2827 NONE
   Adeh_2826 NONE
   Adeh_2825 NONE
   Adeh_2824 NONE
   Adeh_2823 NONE
   Adeh_2822 NONE
   Adeh_2821 NONE
   Adeh_2820 NONE
   Adeh_2819 3195625 .. 3195649 -  -6.9  -3.61398   CGTGCTCGTGAACAA          CGCCGCGTTCC AGG GGCGCGCGGTG          GAGCGGTTCGAGGAC  61 496
   Adeh_2814 NONE
   Adeh_2813 3186957 .. 3186997 - -10.4  -3.79849   CAACGACATCAAGAA CGATGGCGAGCACGGGCCC GAGC GCGCCCGTCCTTGCCAT-G  AAGCCTTGCACTCCA  72 132
   Adeh_2809 3183588 .. 3183601 -  -2.3  -4.42386   GCGTTATCCAGAAAA               GGCCA ACAG TCGCC                AGGAACAGCAGTCCC  72 439
   Adeh_2806 3180591 .. 3180639 - -13.1  -3.53012   GGCGCGTGCCGCAAA CCGCGCCGA-GACCCGACGAGG AGCTCG CATCAGCAGGTCGCCGGCGCGG CCCATCCGGGCGTGT  71 6
   Adeh_2802 NONE
   Adeh_2801 3174522 .. 3174574 -    -6  -3.59979   CGCCTCCACGGGAAA TCTGCGACGGCG-CGCGGCGCCCGGA AGC TCCGGGC-CGGCGGCGCCCGCCCGGC GCCCCGCCCCGCGCG  56 100
   Adeh_2800 NONE
   Adeh_2798 3171378 .. 3171398 - -10.3  -3.21099   TGCCTCGACTACGAA            CGCGACGAC CTC GCCGGCGCG            GTCCGCGAGGAGACC  61 392
   Adeh_2793 NONE
   Adeh_2791 3160655 .. 3160680 - -23.3  -3.70902   CGGTCGAGATGGAAA         GGCCCCGGGGG CGAA CCCCCGGGGCC          TCGTCACGGTCTCCG 100 55
   Adeh_2787 3155750 .. 3155765 -  -7.5   -3.2794   CTGGACGTACATCAA              CGCCG CCACGC CGGCG               CGGATCGAGGCGTGG  53 339
   Adeh_2784 NONE
   Adeh_2783 3149503 .. 3149551 -  -8.7  -2.78384   TGGCGGCGGAGTACA CGGACGACG-GCGGGCACCTGA ACGGCG TCGGGCGCCAGCGCGCCGCGCG CGAGCTGCTCCGGAT  49 283
   Adeh_2781 NONE
   Adeh_2780 3145275 .. 3145306 -  -4.4  -3.39327   CCGCTACACCGAGAA      CGACAGCTGGTCC ACGAACG AGACC-GCCGCCG      ACTGGCAGGGCGCCG  51 101
   Adeh_2778 NONE
   Adeh_2777 NONE
   Adeh_2776 3139789 .. 3139801 -  -5.5  -2.81272   CAGGACGACCGAAAG                GCTAG TCC CCAGC                GTGCGGCCGATCGAC  45 82
   Adeh_2775 NONE
   Adeh_2774 3136502 .. 3136532 - -23.3  -3.59979   TCGCCGGACGCGAAA       CGGGCGGCGCCCC GGGGA GGAGCGCCGCCCG       TCGCGAGGCGGAGGG 100 54
   Adeh_2773 3132529 .. 3132557 -  -8.9  -2.78384   CCCGTCCGGAGGAGA       TCGCCGCC-GCCG TGAAC CGGCTGGCG-CGA       GACCCGGCCGCCCGC  52 257
   Adeh_2771 NONE
   Adeh_2770 3128412 .. 3128460 - -13.2  -2.79183   CTCATCTCGACTACA TCACCGCGTCCGGCATCGCCGA CGCGATC TCGGC--CGCCGGGCGCGGCGA GGGCGTGCCGGAGGA  61 239
   Adeh_2769 3126970 .. 3126984 -  -9.2  -3.21395   ACGGCGGCGAGAACA               CGCGCC GCT GGCGCA               TCGAGGCGCGGACGT  58 194
   Adeh_2766 NONE
   Adeh_2757 NONE
   Adeh_2756 3114718 .. 3114749 - -20.9  -3.33162   GACCGGACGTGAGAA      GGCCCCGGCCGCCC GCGTA GGGC-GCCGGGGCC      TTCGGCGTTCCGGGG  90 64
   Adeh_2754 3111579 .. 3111607 - -19.6  -3.17194   ATCCCGCGAAGTCAA       GGCGCGC-CGGGC CGTT GCCCGCGCGCGCC        GGACTCCCCAGGGAT  86 116
   Adeh_2753 NONE
   Adeh_2752 NONE
   Adeh_2751 NONE
   Adeh_2750 NONE
   Adeh_2749 NONE
   Adeh_2748 NONE
   Adeh_2747 3106581 .. 3106623 - -15.5  -3.34398   CTCTCCTCGGAAAGA GCGCGTGCGGCGGCGGCGAGG CCC CCCGGCC-CCGCCCC-CGCGC GCGGTACCGACTCCG  74 50
   Adeh_2746 NONE
   Adeh_2745 3104831 .. 3104850 -  -2.7  -3.05384   CGCCGGGTCAGGCAA            CGGGGCG GTTCAG CGCTCCA             GCGCGCCGATCTTGT  42 15
   Adeh_2744 NONE
   Adeh_2743 NONE
   Adeh_2742 NONE
   Adeh_2741 NONE
   Adeh_2740 NONE
   Adeh_2739 NONE
   Adeh_2738 NONE
   Adeh_2737 NONE
   Adeh_2736 3096181 .. 3096234 -  -7.2  -3.28712   GGGCGTCTTGGAGAA CGGCTTGCGGGCGAGGCGGAAGTGC TCGAG GTACATCCGGCTAGCCCGCC-GCCT CGCGGGGCTCCCCCG  53 12
   Adeh_2735 3095309 .. 3095340 - -13.6  -2.87132   GGGTCCGGCGACAGA      GGGCGGCCGGGCCGC GGC GCG-CGCGGCGGCCC      GCTCCCTCGCCTTCT  63 77
   Adeh_2734 NONE
   Adeh_2733 NONE
   Adeh_2732 NONE
   Adeh_2731 NONE
   Adeh_2730 NONE
   Adeh_2729 3089482 .. 3089501 -  -2.7  -3.97674   GCATGATGGAAAGAA            TCACGCC GTAGGT GGCGCGG             CGCGCCGCGAGCGAA  60 84
   Adeh_2727 NONE
   Adeh_2726 3084542 .. 3084571 -  -8.5  -3.35798   ACCCTTGAGCCACAA       GGCC-CGCCGGG GGGCATG CGCGGCGAGGCC       GCTCCGCTCTAGGGC  58 505
   Adeh_2723 NONE
   Adeh_2722 3079988 .. 3080046 -  -4.6   -2.6063   GGCACTCATAATCTA CGCCCCGTCGCGCGCCAGCGGAGGATGGGC GCG GCCC-TACTCCACCGGAG-GC-A-GGAGCA CGAACCGCCCCGCCG  41 3
   Adeh_2721 3078780 .. 3078795 -    -6  -3.42354   GAGCGCAACGGAGAA              CCGGGG CTTC CCCCTG               AACACGCGGCGAGGT  54 80
   Adeh_2720 NONE
   Adeh_2719 NONE
   Adeh_2718 NONE
   Adeh_2717 3073614 .. 3073642 - -10.9  -3.59979   CCGCTCGACGTCAAA        GCGACCCCCGGAG CGC CTCCAGGCGTCGG        GTGAGCTCGGCGATG  67 89
   Adeh_2716 3072422 .. 3072456 - -11.2  -2.52623   CGTGCGCGAGAAGAG     CGCCACCACCGGGCGG CAG CCCTCCGGCTGCGGCG     TGAAGCTGCTCGCGC  55 130
   Adeh_2710 NONE
   Adeh_2709 3064197 .. 3064243 -  -9.8  -3.10715   GGCACGAGGATTGAA GCGGGGGAGCCCGAGTCCCGCC GGA GGCCGGCCACGGACCCCGCCAT GACGAAGCTCCTGCC  58 232
   Adeh_2708 3062939 .. 3062967 -  -9.6  -3.07816   GCCCCACCGAGCGAA       GCGC-GTC-GGGGC CCC ACCCCGGACTGCGC       GGGTCCCGTGACCTC  56 129
   Adeh_2705 3056926 .. 3056940 -  -2.7  -2.57132   CTCGCGTCGGAGAAG               CTCCG GCAGG CGGTG               GAGGCCGCGGCCCTC  39 296
   Adeh_2703 3054860 .. 3054873 -  -9.5  -3.33696   CTTTCCGTCAAGGAA               GGGGG GCCG CCCCC                GGCATCGGGCCGGGT  60 4
   Adeh_2702 NONE
   Adeh_2701 3052562 .. 3052603 -  -6.4  -4.25104   GGGCGTGCACGAAAA GAC-CCCAGGAAGACGGGG CAATC CCCCGCCCGCCCGGCCGCC GGACGGCCAGCGTCC  72 51
   Adeh_2700 NONE
   Adeh_2699 3048637 .. 3048665 -  -2.9  -3.36803   CAACGTGAGCGACAA        GGACCTTGGGCCG CTG CGGGCCGAGCTGC        TCCGGCGGCGCCGCA  49 443
   Adeh_2697 NONE
   Adeh_2696 NONE
   Adeh_2695 NONE
   Adeh_2694 NONE
   Adeh_2693 NONE
   Adeh_2692 NONE
   Adeh_2691 3040111 .. 3040164 -  -2.7  -3.54424   CCGCAGGGGGTCAAA TCCGCTCCGGCGCGCGCGC-CCGCCC CAC GGGCCCCGGACACGCGCCGGGGCCCG TCCGGGCGGCCAGTC  50 39
   Adeh_2690 3039094 .. 3039106 -  -3.3  -3.16564   CGCTCATCCCAGGAA                GCTCC ACC GCAGC                CGCTTCAGCCGCTCG  45 1
   Adeh_2689 NONE
   Adeh_2688 3036412 .. 3036424 -  -6.2  -2.72991   CGAGACCCGCAACCA                GCGC GGCGA GCGC                GTGGTGCGCGGGGTC  46 68
   Adeh_2682 NONE
   Adeh_2681 3031705 .. 3031728 -  -2.2  -2.50994   TGGAAGGCGATGAAG          GGGATGCTCG ACCG CGAGCTGCTC           TTGAAGCGGATGGGG  38 280
   Adeh_2676 3028469 .. 3028483 -  -4.2  -2.78384   TCGCCGCCGAGGAGA               CCGG CGGGAAC CCGG               AGATCGCCATCGCGG  42 211
   Adeh_2674 3027420 .. 3027465 - -18.9  -2.58544   CTTCACGCCGACAAT GTGAGCACCGGACGGCGAGCGG CTC CCGC-CGCTGCCCGGCGCCCGC TCGCGCGGCCGCCCG  78 46
   Adeh_2673 NONE
   Adeh_2672 3026111 .. 3026124 -  -3.7  -2.62184   GCCCGCCGGATAGCA               GGCCG GACG CGCCC                CGGGCTTGTACCGGA  40 41
   Adeh_2671 3024827 .. 3024880 - -23.2  -2.71144   CACGCGCGTGAAGGA CGGCG-CCG-GCTCGGGCGCGGCGCG GTAG CGCACCGCGCCGGAACACGGTCACCG CCCCGCCGGCGGCGC  95 20
   Adeh_2667 NONE
   Adeh_2666 NONE
   Adeh_2665 NONE
   Adeh_2664 NONE
   Adeh_2663 NONE
   Adeh_2662 3013086 .. 3013099 -  -2.3  -2.71791   ACCTCCGGCCGAAAT               GTCTG GACC CGGAC                GGCACGGCGGAACCC  39 57
   Adeh_2661 NONE
   Adeh_2660 3011455 .. 3011492 - -21.3  -3.86897   CGCAGCCCCGAGAAA   CGGCCGCGCCAGCATGC AGGT GCATGCTGGCGCGGGTG    CTGCTCCCCCCTGGA  95 226
   Adeh_2659 NONE
   Adeh_2654 NONE
   Adeh_2653 3002761 .. 3002805 -   -10  -2.82516   TCCCGTACGACGAGA TCGC-GCGCCGCGCGCCCGG CGAGCTC CCGGAC-CGCGACGCCGCCA TCGTGCTCTACTGCC  56 164
   Adeh_2651 3000166 .. 3000212 -  -8.5  -3.28712   GGCGGCCCGCGAGAA CGC-CGCTCGG-CGGGCGGTCCG GGC CTGGCCGCGCGGCCGGGCGCACG GCGTCGCGGAACGGC  55 429
   Adeh_2650 2999350 .. 2999365 -  -2.5  -2.91264   CCCTCCAGGGAGAGA              CGG-GC GATGG GCTCCG              CCACCGTCACCGCCG  41 151
   Adeh_2649 NONE
   Adeh_2648 2995955 .. 2995970 -  -2.5  -3.64703   GCGGCCCCACGGAAA              GCTGGG ATCTG CCC-GC              GTTCCGCACATCACC  54 215
   Adeh_2647 NONE
   Adeh_2646 NONE
   Adeh_2645 NONE
   Adeh_2644 NONE
   Adeh_2643 NONE
   Adeh_2642 2988731 .. 2988753 -  -6.1  -3.51924   CCGCCACGCAGACAA           GCTGGGTGC GCGGG GCCCCCGGC           GGCGAGCATTTGAAC  56 73
   Adeh_2641 NONE
   Adeh_2640 NONE
   Adeh_2639 2985031 .. 2985077 -  -7.9  -2.87132   CCGGCGCGCGAGAGA CCGCCGAGCCCGCCGAGGAGCCC GCG AAGC-CCTGAGCGGAC-CGGCGC GGGCGGTCACCCCAG  51 32
   Adeh_2632 NONE
   Adeh_2631 NONE
   Adeh_2630 NONE
   Adeh_2629 NONE
   Adeh_2628 NONE
   Adeh_2627 NONE
   Adeh_2625 NONE
   Adeh_2624 2970054 .. 2970074 - -10.3  -3.59979   GCGTGGGACGGGAAA            GCGCGGAGC GGC GCCCGGCGC            GGGGATCAGACCGCG  64 45
   Adeh_2623 2969347 .. 2969357 -  -2.4  -2.70932   TCCTCGGGGGAAGGA                 TGGG GGA CCCG                 GGATTTATCGGAGCG  39 30
   Adeh_2622 2967698 .. 2967724 -  -5.1  -3.28712   GGGCGGCGCGGAGAA        CCAGCTCGCG CACTGGAC CGCG-GCCGG         GATCCTGGAGGGCGC  50 501
   Adeh_2619 NONE
   Adeh_2618 2961526 .. 2961551 -  -6.8  -2.71364   GTAGGCGCGCAAGGA         GGGGCCATCC TAGTCC AGATCGCCCC          CCGGCGCAGCGCTGC  47 64
   Adeh_2617 NONE
   Adeh_2616 NONE
   Adeh_2615 NONE
   Adeh_2614 NONE
   Adeh_2613 NONE
   Adeh_2612 NONE
   Adeh_2611 NONE
   Adeh_2610 2952589 .. 2952631 -  -6.1  -2.66435   ACGCGGACGAGAGCA GCTCGAGCACGCGC-ATCGG GGCC CCGCTCGCGCGCACCGGCGC GCTCATCCCTTCCGC  45 28
   Adeh_2609 NONE
   Adeh_2608 2951259 .. 2951281 - -10.4  -2.52464   GGGGGCGTCAAGGCA           GCCGCGGCCG GGC CGCCCCCGGC           TCAAGGGAGCGGGCG  53 26
   Adeh_2607 NONE
   Adeh_2606 2949134 .. 2949146 -  -9.1  -3.43217   TGCAAACTCAAGGAA                TGCGG TTT CCGCA                TCCTTAGTAGGCTTG  60 524
   Adeh_2602 2937913 .. 2937929 -  -9.3  -4.14243   GACGTTAGCGCAAAA              CCGCCCG CGC CGCGCGG              TCGCCGGCCGCTCCC  77 58
   Adeh_2601 NONE
   Adeh_2600 2936644 .. 2936671 - -13.5  -5.86976   TCAGAAAAGAAAAAA        CCCCGAGAACC GGACGA AGTTCTCGGGG         GCACAGATGGTGACC 100 246
   Adeh_2596 NONE
   Adeh_2595 NONE
   Adeh_2593 2928952 .. 2928968 -  -2.1  -3.15544   CCTCACCGGCACCAA              CTTCGCG AGG CCCGACG              CCTCCGGCACCGGCG  44 388
   Adeh_2591 NONE
   Adeh_2590 2921755 .. 2921797 -   -12  -2.79183   GCGAGCTGGACGAGA TCGGGCCGGACACGCCGGA GAGCGA TCCG-CGCGTCCGGCCGCA CCGCCGCGTGAAGGC  59 177
   Adeh_2588 2919238 .. 2919295 -  -6.5  -3.21416   CACCTCGATGAGGAA CTGCGCGTCCATTCCGTCCCGTCCGTC CGCG GACCGCCCGGCCGGTCAGGCCGCGCGG GGGCCGCGCGCGAGC  52 13
   Adeh_2587 2918482 .. 2918523 -   -13  -3.13522   AGGTGCCGAGGAACA GGAGCGCCGGGGC-GGCCGC GCGC GCCACCAGCCCCGGCA-TCC AGCGGTCGAGGCCGC  66 188
   Adeh_2582 NONE
   Adeh_2570 NONE
   Adeh_2569 2901094 .. 2901122 -  -2.2  -2.62184   CGGCCTTGGACATGA       GGGTCCTCGCGCC TACC GGC-CGGGGCCGC        CCGCGATCACCGGGA  39 9
   Adeh_2568 NONE
   Adeh_2567 NONE
   Adeh_2566 NONE
   Adeh_2565 NONE
   Adeh_2564 2895239 .. 2895269 - -21.9  -3.18264   TCCCGGACGCACGAA      GGCCCCG-CCGCCG GAGC CGGCGGGCGGGGCC       TCGGGACGCCCGGGC  91 46
   Adeh_2563 2893594 .. 2893621 -  -4.1  -3.05844   GCGCGTACTTCAACA        TCGCC-CCGAAG GTCCG CCTCGTCGGCGA        GATCGCGCTGCACCC  45 76
   Adeh_2559 NONE
   Adeh_2558 NONE
   Adeh_2557 2887170 .. 2887219 -  -9.2  -3.29144   CGACCGGCGCGAGAA GC-GCACCTGCCTGCGCCGCGC-CG AGG CGTGCGCGCCGCTCG-AGGCGCTGC CGCCGCTCACCGTGC  58 32
   Adeh_2554 2884240 .. 2884263 -   -21  -2.69151   GCCCCGGAGACACGA          CGGCCGGGCG TCTC CGCCCGGCCG           CGCGCGAGACCCGTG  85 56
   Adeh_2550 NONE
   Adeh_2549 2878193 .. 2878237 -  -3.5  -2.74488   CAACCATCCGAAGGA GTGCACGGCCGAGGCGTTCGAG GCCG CCCGC-CGCCTCG-CCG-ACGC CGGGTGCGTCATCGG  41 452
   Adeh_2547 NONE
   Adeh_2546 NONE
   Adeh_2545 NONE
   Adeh_2544 2873268 .. 2873291 - -13.8  -2.97747   CCCGTATAGCACACA          CCAGCGCACC TCAC GGCGCGCCGG           ACGGGACGCGCGGGG  67 43
   Adeh_2543 NONE
   Adeh_2542 2871318 .. 2871332 -  -2.8  -3.49419   TTGGGTGAGAAAAAG               CGCT GTGTTCT AGCG               TGATTTCGACGAGGG  50 112
   Adeh_2541 NONE
   Adeh_2540 NONE
   Adeh_2539 2867688 .. 2867704 -  -2.1  -3.28712   CGTGTCGCGCGAGAA              GTTCACC GAC GGTGTGC              GACCCGGCGCCGCGC  46 201
   Adeh_2538 2867013 .. 2867071 - -10.2   -3.2794   GGGCACGGACACGAA CGGCGCCGGGACGAGCGGCACGACCGGCG CGGA CACCTACC-CGCCGC-CGG-CCGGCACCG GGACCGACGCGAGCG  61 128
   Adeh_2536 NONE
   Adeh_2533 2861108 .. 2861145 - -10.3  -3.53012   CGCGGTCGCGCGAAA   GGTGAGGCGCCGGGGAC GGCC GCCCGCGGCGGCGCGCC    GCGGGGCGGGCACGC  64 43
   Adeh_2532 NONE
   Adeh_2531 2857987 .. 2858040 -  -2.9  -2.62184   CGGGGGGGGAGACGA CGGAGACCGCGTAGCGCGCCATGC GAGCCGG GGATG-CACGCGCCGCGCCCGCCG CGCGCGGCCGGGATC  40 92
   Adeh_2530 NONE
   Adeh_2529 NONE
   Adeh_2527 2853338 .. 2853354 -  -5.7  -2.73364   GCTGCAGGGTAAGGA              CCGTGGA GCG CCCGCGG              CGAGGTCAACGCCCC  44 31
   Adeh_2526 2852147 .. 2852157 -  -3.2  -2.73364   TGCGGACGGTAAGGA                 CGAA GCG TCCG                 GCTAGCTCGGTACTG  41 219
   Adeh_2522 2844155 .. 2844174 -  -4.2  -2.71144   CACCGTGCTCAACTA            CCTGC-TCG GCG CGACGCCGG            TGCCGCTCCGCGCGT  42 286
   Adeh_2519 NONE
   Adeh_2518 2841567 .. 2841611 -  -5.7  -3.29626   GAAGACCTACATGAA CCTGAAGTCGAAC-CGGCTCG AGACG CGGGCCGTGATCGACCTC-GA CACGTACCGCGGCTA  50 374
   Adeh_2516 2840199 .. 2840231 -  -5.4  -3.40403   GCCGCCCGAGCACAA     GGTGTCGC-GCGAGG GCTT CCTCGCCGCGGCGCG      CGAGGCCGGGCTGGA  52 114
   Adeh_2514 2839096 .. 2839107 -  -7.2  -2.65264   GGACCAGGCAGAGGA                CGGG CACG CCCG                 ACCCTACCGCGCGCG  46 67
   Adeh_2513 2835977 .. 2836026 -  -4.8  -3.04144   CCTCCAGGCGGAACA GCGCCTGCGCCGCCGGGCCGAACG TCAC CTTCCCGCTCA-CGGCGC-GGCGT CCTTGCCGGCATCGC  45 12
   Adeh_2512 2832094 .. 2832111 -  -5.5  -3.90112   GGCGCCCGAACCAAA             TCCACCC AACG GGGTCGA              GCCCGCGGAGCATTC  64 352
   Adeh_2510 2830462 .. 2830495 - -12.4  -3.53012   GCGCCTCCCCGGAAA    CGGCGAGGGCGGCGCC CGGC GGCGCCGCCC-C-CTG     GAACCCGCGCCGGCG  69 50
   Adeh_2509 2829553 .. 2829598 -  -4.5  -3.12351   TCGGGCGATATCGAA GGTCAACTTTCCGGCGGCGCCG CCG CGGGGC-GCCGGAGACGCGACG GCCCGCCGAGAGGGC  46 74
   Adeh_2508 NONE
   Adeh_2507 2828282 .. 2828307 - -11.7  -2.77899   GTGGTTCACGAACGA         CCGGCGCCGCC TGCT GGTGGCGGCGG          TGAGCGAGATCGACC  59 110
   Adeh_2500 2820645 .. 2820682 -  -3.9  -3.04792   GCAGCAGGGCGAACA   CGACGTG-CGCGAGCGGC TTC ACCGCTGGCTTCCCGGCG   CGTACGCGGAGGGCT  45 6
   Adeh_2499 NONE
   Adeh_2498 NONE
   Adeh_2497 2816878 .. 2816915 -  -5.4  -3.64487   GGACAGCGTCAAGAA   GGCGATCGGCTAGCCGG CCGTC CCCGCTCGCGG-CCGCC   GCCACGGCGGGCCGC  58 106
   Adeh_2495 NONE
   Adeh_2494 NONE
   Adeh_2493 NONE
   Adeh_2492 NONE
   Adeh_2491 NONE
   Adeh_2490 2811353 .. 2811383 - -11.8  -3.29461   GAAGCGCGCGGAGAA      GGCCGCGCGCGCG GACCGT CGCGCG-GCGGGC       AAGGCGACGGCGAAG  65 85
   Adeh_2487 2807697 .. 2807744 -  -6.8  -2.78384   TGCGGGTGGACGAGA TCGAGGTGCCGACCGGCTGG CTGATCTC CCAGCGCGTCGTCACCACGC CCCGGTATCACCCGT  47 418
   Adeh_2484 NONE
   Adeh_2483 2804376 .. 2804406 -  -8.2  -3.33815   ACCGTCTTGAAGGAA       TCTGACCTTCAGCG CGG CCCTGAAGGGCCGA       GCGGCAGGTGGTTCG  58 3
   Adeh_2482 2803418 .. 2803474 -  -5.7  -3.29144   CGAGCTGGGCGAGAA GGCG-GC-CAAGTGACGCG-CGCCCGCC TCGC GGCGATCGCCGCCGCGCTCGCGCTCGCC GGCTGCCGCGCCACC  50 423
   Adeh_2477 2798425 .. 2798451 -    -2  -3.01712   GCCGCCTGCTCAACA         TCGACCTCACCG ATC CGGAGATGGCGT         TCCACGACGCGGAGG  42 282
   Adeh_2472 2789389 .. 2789421 - -25.6  -3.56704   CTCCCAGGAAAGGAA      CGGCGGGGCGCGCC GCACG GACGCGCCCCGCCG      GAGGAGGGTCCGGCG 100 299
   Adeh_2471 2787563 .. 2787614 -  -9.8  -3.22091   ACGTCAATGGACGAA GGCGCGCACGG-GCGGGGCGTGGAG GTG CGCGGCGGCCCGCGCCGCGCGTGCG GCACGGCCGATGCGC  61 125
   Adeh_2470 NONE
   Adeh_2469 NONE
   Adeh_2468 2784547 .. 2784565 -  -4.5  -3.41051   GGACTCGCATGAGAA            CCCG-GGC TTAT ACCACGGG             CCGGCGCGCCGGAAG  51 100
   Adeh_2467 NONE
   Adeh_2466 NONE
   Adeh_2465 NONE
   Adeh_2464 NONE
   Adeh_2463 2779059 .. 2779075 -  -2.2  -2.54896   GTCCGAGGGAACGTA              GGCG TCGATCGCT CGCC              CGGGCACCCGCCTGC  39 64
   Adeh_2462 NONE
   Adeh_2461 NONE
   Adeh_2460 NONE
   Adeh_2459 NONE
   Adeh_2457 2769278 .. 2769306 - -13.9  -3.28712   CCGGGCGCGCGACAA       GGC-TCCGGGCC GCCGGG GGCCCGGATGCC        CGCGGCCGCGCTTCA  70 48
   Adeh_2456 2767788 .. 2767803 -  -6.8  -3.14132   CGCCGGTGCCACCAA              CGTCGCG ATG CGCG-CG              CCCGCCCGGAAGCCC  51 102
   Adeh_2455 NONE
   Adeh_2454 NONE
   Adeh_2453 2764253 .. 2764305 - -16.2  -3.53012   GGGGCCGCCGGGAAA GGCGGCCGAGT-GCCCCGGGGGTCCG CCC CGG-CTCCCGGCACCACCCGGCGGCC GGGCCTACGGCGACG  78 30
   Adeh_2452 NONE
   Adeh_2451 NONE
   Adeh_2450 NONE
   Adeh_2449 2760097 .. 2760134 -  -3.3  -4.18018   CTCGGGCATGCAAAA   GACTTACGCCACCCGCCG CCC CGG-GCGAAGCGGAAATC   CCGTCCTGGCGCGGA  67 85
   Adeh_2448 2758383 .. 2758423 - -21.3  -3.55444   GCGGCACCCCTGAAA GCGAAACGGCGGGCCCGGC GCGAT GCCG-GCCCGCCGTT-CGC GTCCGGGGAGGACGC  93 223
   Adeh_2446 2756471 .. 2756508 - -20.7   -4.4009   CGTTACCCCACAAAA   GAAAACGGGCGGCCAGG TTTC CCTGACCGCCCGTTTTT    ATTGTGGACCCGACC 100 112
   Adeh_2441 NONE
   Adeh_2440 NONE
   Adeh_2439 2749676 .. 2749698 -  -4.7  -3.14468   GTTGAGCAGAGCCAA           CTGCCCGTC AGGTG GACGGGCTC           TCCGAAGACCCCCGA  46 63
   Adeh_2433 NONE
   Adeh_2432 2741894 .. 2741908 -   -10  -4.07885   GAGCGGGCGGGAAAA               CGCTCA GGG TGAGCG               GGCGGGAAGCCGCTC  76 80
   Adeh_2430 2740216 .. 2740234 -  -6.7   -3.8917   GCTCAAGGAGAAGAA            CATCCGGC GGCT GCCGG-TG             ATGCGGCAGGGGCGC  66 410
   Adeh_2421 NONE
   Adeh_2419 NONE
   Adeh_2418 NONE
   Adeh_2417 NONE
   Adeh_2416 NONE
   Adeh_2415 NONE
   Adeh_2414 NONE
   Adeh_2413 2723162 .. 2723173 -  -7.2  -3.40522   ACGCGCCCATCAGAA                GCGG TACC CCGC                 GCCCACCAGCAGCTC  56 8
   Adeh_2412 NONE
   Adeh_2411 NONE
   Adeh_2410 NONE
   Adeh_2409 2719405 .. 2719441 -  -5.1  -3.28712   CGGCGCGGTGGAGAA   CCTGGCCGAGCGCG GGCTGCCCGG CGCGCTC-ACCGGG    CCCGCGTCCCGCGGC  50 211
   Adeh_2406 NONE
   Adeh_2405 NONE
   Adeh_2404 NONE
   Adeh_2403 NONE
   Adeh_2402 NONE
   Adeh_2401 NONE
   Adeh_2400 NONE
   Adeh_2399 NONE
   Adeh_2398 NONE
   Adeh_2397 NONE
   Adeh_2396 2703610 .. 2703625 -  -4.7  -3.40403   CGTGCTGTACCAGAA              GAACC TGGAGC GGTTC               GCGCGGAGCCGCGAG  51 187
   Adeh_2394 2700527 .. 2700558 - -20.2  -5.75342   GGCGGGCAAAAAAAA      CGCGGGGCCAAGGA AGGA TCCTTGGCCCCGCT       GACGACGACTGCCGG 100 236
   Adeh_2392 NONE
   Adeh_2391 NONE
   Adeh_2390 NONE
   Adeh_2389 2692687 .. 2692712 -  -3.8  -3.53444   CGACGGCCTGTCAAA         TGGCCCCGCC GGCTCA GGCGAGGTCG          AACGCGAGGTCCACG  51 13
   Adeh_2388 NONE
   Adeh_2387 NONE
   Adeh_2386 NONE
   Adeh_2385 NONE
   Adeh_2384 2687243 .. 2687264 - -12.9  -2.52464   CCTCGCGGCAAGGTA           GGCCGCGGG CCCA CGCGCGGCC            AAACCCCGGGGAGGC  60 50
   Adeh_2383 NONE
   Adeh_2382 2686461 .. 2686509 -  -3.7  -3.28712   CCCCGGCCCGGAGAA GAGGAGTCCAAGGTG-CGCGCGC GCACG GCGCGGGTCAACCCGG-CGCCCC AACGTGGAGGACGCG  47 119
   Adeh_2381 2686083 .. 2686138 - -10.8  -3.28791   ACCGGCCGCCGAGAA GGACCGCCGCGCCGCCGCGCCGCTCG TGCG CGACTAGCGCCGCCGCGCCGCGTTAC CCGAGCGCCTCCTCG  63 22
   Adeh_2377 NONE
   Adeh_2376 2679836 .. 2679854 - -10.2  -2.79302   ACGAGGTGCACGAGA             CCGGCCAC TCC GTCGCCGG             GGCGCGCGCCTGGGT  54 210
   Adeh_2372 2676330 .. 2676383 -   -11  -3.09516   CTCGGGATGAGCGAA CCGGCCCGCTCGGCCTGAGCTCGTCGA AGG CCGA-GCGCTCAG-CCTCGCGGGC-GG CGCGCGTCGAGCACC  61 10
   Adeh_2370 NONE
   Adeh_2369 NONE
   Adeh_2368 2672051 .. 2672103 - -24.8  -2.62263   AGTCCTCCGACATCA GGTGCGGGCGCGGGAGAGCGCGGCG GCAC CGCCGCGCTC-CCCGCACCGGGTCC TCTCTCCCCAGAGCG 100 76
   Adeh_2367 NONE
   Adeh_2365 NONE
   Adeh_2364 NONE
   Adeh_2363 2667544 .. 2667572 -  -6.5  -3.04144   TGGTGAGCGTGAACA        GCGGACCGGCCAC GGG GTGCCCTCCCCGC        CCCGCGCCCGGGGCG  48 48
   Adeh_2362 NONE
   Adeh_2361 2666368 .. 2666378 -  -2.4  -3.28791   ACGCGCCGGGGATAA                 CACG GGC CGGG                 GCGAACTTCAGCCGG  46 41
   Adeh_2360 NONE
   Adeh_2359 NONE
   Adeh_2358 2661701 .. 2661724 - -12.4  -2.78384   GCGCCTGGCACTACA          GCCACCCGAC GCTG GTCGAGCGGC           TGGAGGCGATCCGGG  59 94
   Adeh_2356 2658982 .. 2659005 -  -5.1  -3.05384   TGGGCGGGGAGTCAA          TCGCCGGGC GGCCGG GCACGGCGG           GGGGCGGGCCGGCGG  46 42
   Adeh_2355 2657449 .. 2657488 -  -4.9  -3.40299   GGAGGAGAGCCAGAA GATGAGC-CCCGCGTACGC GGCG GCGCCCGCGGCCGC-CACC  GCCCGCCATCCCCTC  52 87
   Adeh_2354 NONE
   Adeh_2353 NONE
   Adeh_2352 NONE
   Adeh_2351 2655002 .. 2655052 -  -5.3  -3.04144   GCGGGATGGTGAAGA TCGCGGTGACGTTCGAGCTGGGCGC CGA GTGCCT-GCTC-ACCGTCACCGCCC GCGAGCTCAACACCG  46 303
   Adeh_2349 NONE
   Adeh_2348 2649567 .. 2649581 -  -4.9  -2.96695   CCCTTGAGCAAACGA               CGCGG CAATC CCACG               TTCACCGACCGTCGG  46 112
   Adeh_2347 2647378 .. 2647395 -  -6.9  -2.62616   GCAGCGCGCAGATCA             TCCGGCA AGCA TGCCGGG              ATGCGTCCCGCTTGG  46 206
   Adeh_2346 NONE
   Adeh_2345 2644773 .. 2644816 -  -7.8  -3.05384   CCCGGGGTCAGTTAA GCACTCGCTGCCCCGGGGCG CGAC CGCCTCGTGGGGGCGACGGC TACTCGGCGTAGAAG  52 25
   Adeh_2344 2644276 .. 2644287 -  -2.2  -3.45118   TGATTCCAGAATCAA                GCCT GCGG AGAC                 GGCAACGTATTGGGC  48 78
   Adeh_2343 NONE
   Adeh_2342 2642673 .. 2642708 - -11.6  -3.75153   GGCTGTCAACCGAAA    GTGCCAGCGCCCCCGC CGCG GCGCGGGCGCGGGTTC     ACGCTCCGAGCGCGC  74 24
   Adeh_2341 2642272 .. 2642302 -  -8.2  -2.55544   CGATCAGTGAACGCA       TGACGCACCTCG GCGCGCG CGCGGCGCGCCA       TGTTACGCGGAATGG  48 88
   Adeh_2340 NONE
   Adeh_2339 NONE
   Adeh_2338 NONE
   Adeh_2337 2638288 .. 2638321 - -16.7  -4.13767   CCCTGCAGTTGAAAA     GCGAAACGGCCACCC TGGT GGGCGGCCGTCTCGG      TGCTGAATCAACTGG  95 225
   Adeh_2331 2631938 .. 2631960 -  -6.2  -3.53012   GGGGTCGGCCGGAAA           CGGGCCAC GTAGGGG GTGGCCCT           GCCGTCATCCTGCCC  56 439
   Adeh_2330 2630864 .. 2630899 -  -2.4  -3.12351   CCGGGCGAGATCGAA    GCTTGACGCGTGTTCCG CGA CGAGACG-GCGCCCAGC    TCGTTCGCGGCGTCG  44 62
   Adeh_2329 NONE
   Adeh_2328 NONE
   Adeh_2327 2624839 .. 2624851 -  -7.7  -3.14344   TAGCGTGTCCACGAA                TGCCT CCT AGGCA                GCGAACGCCTCACCG  51 19
   Adeh_2326 NONE
   Adeh_2325 2623836 .. 2623869 - -20.4  -3.63744   GGGCGCCCCAAAAGA     CGACGCCGGCTCAGC TCTGG GCTG-GCCGGCGTCG     AACTGGTTGCGGGGG  95 313
   Adeh_2324 2623027 .. 2623047 -  -2.5  -2.87683   ATAGGCGGCCAGACA           CCGGCCGC CTTCTT GCG-CCGA            ACGCCCCGACCCCGC  41 42
   Adeh_2323 NONE
   Adeh_2322 2621275 .. 2621289 -  -3.5  -3.23216   CTGCATCATGAGGAA               GGACT TCCGT AGCCC               AGCAAGCGACTTGCT  47 167
   Adeh_2321 2620642 .. 2620657 -  -5.4  -2.91695   CCGAGCGCCAAACTA              GGCA-CG GCC CGCTGCC              ACCGCACGGCTGAGT  45 7
   Adeh_2320 NONE
   Adeh_2319 2618847 .. 2618870 -  -7.4  -3.13522   ACCGCCTCATGAAGA          TCCCGATGAGC CTC GCGC-TCGGGA          TGGTGGCGGGGATCC  51 282
   Adeh_2316 NONE
   Adeh_2315 2613496 .. 2613526 - -10.2  -2.94099   TGCGCGCACCATAGA       TCCGACTGGCGGCC GAG GACCGCCGGGCGGC       GTCCTCACGCCCGCC  57 30
   Adeh_2312 NONE
   Adeh_2311 NONE
   Adeh_2310 2608876 .. 2608925 - -14.1   -3.4072   CATGCTCGACGAGAA CCTCGAGTCGGCGCAGC-GCGCGC TGC GCGCGCTGATGCCGCGTCTCGTGG CGCAGCGCTCCGGCA  72 397
   Adeh_2307 NONE
   Adeh_2305 NONE
   Adeh_2302 2599211 .. 2599223 -  -7.7  -3.39327   GCTGGAGACCGAGAA                GAAGG TCA CCTTC                TCCAGCACGGACGTG  56 314
   Adeh_2300 2597234 .. 2597269 -  -3.8  -2.82519   CCACGAGACGAACCA    GGCCCGG-CGAGGAACA GGA TGATGCGCGGCCGGGCG    AACGCCGATCAAAGG  42 34
   Adeh_2298 2595344 .. 2595369 -  -8.3  -3.02461   CAACGGTGCCGAAGA         CGCGCGACGG CGTGTTT CCGTC-CGCG         AGGACCCGCACCCAT  52 258
   Adeh_2295 2592354 .. 2592380 -  -2.1  -3.35679   GTCGGGGAGTGACAA         GTGCGGCGC GATTCCGGA GCGGCGCGC         GTCACGCGCCGATCG  48 96
   Adeh_2294 2591790 .. 2591803 -  -4.5  -3.40403   TCGGGGCGAGGAGAA               CCTCGG CAC CCG-GG               CGGCCGTCAGTTCCA  51 32
   Adeh_2293 2590328 .. 2590361 - -13.1  -3.12351   GGCGTCGAGATGCAA     GCCGGTGCCCA-CGGC GGC GCCGCCGGACACCGGA     ACCCTCCCCCGCGTC  66 429
   Adeh_2292 NONE
   Adeh_2291 NONE
   Adeh_2290 NONE
   Adeh_2289 2585111 .. 2585128 -  -2.7  -3.29511   CGTAGCGCCTCAGAA             GACGT CGATCGAC ACGTC              CACCGGGATGCCGCG  46 2
   Adeh_2287 NONE
   Adeh_2286 NONE
   Adeh_2285 NONE
   Adeh_2284 NONE
   Adeh_2283 2580597 .. 2580653 -  -7.7  -2.62616   TCAGGTGGTACACGA CCTTGATCGGCGCCGCCTTCGGGGCG GCGGCG CGCGCGGAGGGCGGCG-CGGCCCGGG CCGCCGGGGCGGCCG  46 119
   Adeh_2282 NONE
   Adeh_2281 NONE
   Adeh_2280 NONE
   Adeh_2279 NONE
   Adeh_2278 NONE
   Adeh_2277 NONE
   Adeh_2276 NONE
   Adeh_2275 NONE
   Adeh_2274 NONE
   Adeh_2273 NONE
   Adeh_2272 2570930 .. 2570951 - -18.7  -2.66316   GGCCGGACCATAGCA           CCGCGCCGG CGCC CCGGCGCGG            CCCCGGCGGGCGTGT  78 64
   Adeh_2271 2569358 .. 2569375 -  -6.3  -3.01712   TGGGCGCGTTCAAGA             CGTCCATG CTG CA-GGACG             TGGAGGCCGGCCGGG  48 211
   Adeh_2267 NONE
   Adeh_2266 NONE
   Adeh_2265 NONE
   Adeh_2262 NONE
   Adeh_2261 2559511 .. 2559525 -  -2.7  -3.62522   CAAGTGCTCGAAGAA               GTGCC CGGTC GGCGC               CATCCCGCGCGTGCC  54 429
   Adeh_2259 2555586 .. 2555600 -  -7.8  -3.40403   GGGGGTCGAGGAGAA               GGACAG CGT CTGCCC               GCAGCTCGAGGGCCG  58 92
   Adeh_2253 2546005 .. 2546024 -  -3.5  -3.68988   CCCCATCGAAGAGAA            CCGCGGCC TCCTC AGCC-CGG            TGTCGCCTCACTTCG  55 350
   Adeh_2245 2535847 .. 2535860 -  -9.5  -3.06796   GCGGATTCCACGGAA               CGGCG CGCG CGCCG                CGGCTACCTCTCCCG  54 496
   Adeh_2242 NONE
   Adeh_2241 2532999 .. 2533021 - -10.6  -3.11291   CGCAGAACTCCAACA           GCCTGCTCAA ATC TTGAGCAGGT           CACGTCGCCCCGGCG  58 81
   Adeh_2240 NONE
   Adeh_2239 2530021 .. 2530054 -  -5.1  -3.53563   ACACCGCCTGCGAAA     CCGAAGGACTGCGCGG GAT CCTCGC-GTGCGCCGG     GCCGCACGCCACCCC  54 117
   Adeh_2238 NONE
   Adeh_2237 NONE
   Adeh_2236 NONE
   Adeh_2235 2523619 .. 2523671 -   -10  -3.18912   CGATGGAGGGACGAA CCGGC-G-AACCCGGGGATTCATGC CCCGCC GCGCGA-TCCCCGAGTTTCCGCCGG CGCCGGCCCCACACC  58 76
   Adeh_2234 NONE
   Adeh_2232 2520617 .. 2520661 -    -9  -2.62184   GGCGCGCGTACAGGA CGGCCCAGCGGAGCGCGCCG CCGCT CACCGCGCCGCCCCGTGCCG CGCGAGCACGCCGCG  51 5
   Adeh_2231 2520002 .. 2520021 -  -2.7  -3.71848   GCTGGTCATGAAGAA            CGGCCGC CTCCAC ACGGTCG             CGGAGCTGATGGCGC  54 202
   Adeh_2229 2516400 .. 2516436 -  -9.3  -2.85668   CATGCGCACAGGATA   TCCGGCCGCGCGCCCC CGCGCC GATGCGC-CGGCCGGG    GTGCCGCGGGAGCGC  53 85
   Adeh_2228 2515006 .. 2515016 -  -2.4  -3.13073   ACGTCTACGAACAGA                 CCCG CCG CGCG                 ATGGATTCCGGGGGC  44 86
   Adeh_2227 NONE
   Adeh_2226 NONE
   Adeh_2220 NONE
   Adeh_2219 2503710 .. 2503750 - -20.4  -2.70932   GGGCGGGGGGAACGA CGCG-AGGCGGGGCCCGTC GCAC GGCGGGTCCCGCCTCCGCG  CACCCGGGCCGCGCG  82 46
   Adeh_2217 2501252 .. 2501266 -  -2.1  -2.63631   GGAACTGGGACATCA              CGTTCC CGCA GGA-CG               TCCGGAACTGCCAGG  39 317
   Adeh_2214 NONE
   Adeh_2212 2494543 .. 2494581 -  -8.1   -3.2614   GACCGTGGACATGAA  GCGCGC-GCTCTTCCGGCG CGT CGCCG-ACGACCTGCACGC  AGCGGTCGGCGTCCG  55 141
   Adeh_2206 NONE
   Adeh_2205 2486589 .. 2486603 - -12.8  -4.08216   CGACCCTGCGCAAAA               GCGCGG AGG CCGCGC               CGGCGGATGGGCGCG  82 117
   Adeh_2204 2484405 .. 2484437 - -11.2  -3.15996   GAGGACGCACGAATA     GTCGGCGCGGCCCGC GGGG GCAAGC-GCGCCGCC      GCGCGCATCCGCGCG  61 164
   Adeh_2203 NONE
   Adeh_2202 NONE
   Adeh_2201 NONE
   Adeh_2200 NONE
   Adeh_2199 2476989 .. 2477002 -  -9.5  -3.02511   TGGACCCGGCGAAGA               CGCCG CTCG CGGCG                GTGCTGCGCCCCGAC  54 309
   Adeh_2197 2475701 .. 2475725 - -18.5  -3.85698   GCCCGCGCCGACAAA          GCGCCGCGGGG TCA CCCCTCGGCGC          CGGCCTAGGGCCTGG  90 30
   Adeh_2196 NONE
   Adeh_2195 2473506 .. 2473543 -  -3.4  -3.53012   CGCTTTCGGGGGAAA  GCGGCGGCATGGTACCACC AGG GGCG-T-CCCCGCCGC-GC  CCCGAACCGGCGGTG  51 131
   Adeh_2194 NONE
   Adeh_2193 2470306 .. 2470328 -  -3.4  -2.70932   GCTCTCCGGCAAGGA          GGCGGCCAG GGGCTT CTA-CCGCC           AGCTCTTCGCCGACC  41 335
   Adeh_2191 2468694 .. 2468704 -  -8.2  -3.05596   CAGGGCCCGATGGAA                 GGCC ACG GGCC                 CGGCGAGCCCTGGCA  52 151
   Adeh_2189 2466783 .. 2466825 - -11.9  -3.53091   ATCGCCCCGTCGAAA CGACGAAGCCCACGCGTGC TCAGG GCAGACGTGGGCTGGGCCG GAGGACCGGTCTCGC  69 262
   Adeh_2188 2465350 .. 2465385 -    -8  -3.33696   CCTCTGGTGAAGGAA    GCGGGCGTGACGGGGG TGGA CCGCCGCCCCGCCGGG     AGCTCCGGCGGGACG  58 57
   Adeh_2187 NONE
   Adeh_2186 NONE
   Adeh_2185 2462446 .. 2462463 -  -2.6   -2.5805   AGCACCGGCGAGAAG             GGCGAG AAGGTG CTCGTC              ATCCGCTGCGCGTTC  39 236
   Adeh_2178 NONE
   Adeh_2177 2453756 .. 2453780 -  -6.9  -2.71011   AGCCGCGCCCAAGTA          CGTCGAGCGCG ATC CGCGCGCGTCC          TACGACCGAAGGCCC  47 206
   Adeh_2176 NONE
   Adeh_2175 2451324 .. 2451334 -  -8.2  -2.83271   GCAGGCCCAGAAGGA                 CGCG CTC CGCG                 AGGGCGGCGCGGTGG  51 263
   Adeh_2168 NONE
   Adeh_2167 2441506 .. 2441540 -  -2.7  -3.02511   CCTACGCCGGCAAGA    TCGGCCGTCACCCCGC CCAG GCGA-GCGACATCCGG     TTCCGCCCCGGCGCC  42 52
   Adeh_2164 2439868 .. 2439912 -  -8.4  -3.44325   ACCCGCGAGAAGGAA GGCGGGC-AGGTGCCGCCGCCG GTG CGG-GCCGGCGTGTCGCCCGCC ACCGGAACCGTGGCG  58 105
   Adeh_2162 NONE
   Adeh_2158 2434823 .. 2434833 -  -8.2  -2.98823   CCGGGGCCACACATA                 CCCG ATT CGGG                 GTCGATGAATGACTC  52 107
   Adeh_2156 NONE
   Adeh_2155 2431352 .. 2431397 - -10.9  -3.63515   GGCCACGCTGAACAA CGCGCGGCGCGCCTGCGACCTC GCC GAGGAGGCCGGCTCGCT-CGCG GCCTACTTCTGGCGG  71 355
   Adeh_2153 NONE
   Adeh_2151 NONE
   Adeh_2150 NONE
   Adeh_2145 NONE
   Adeh_2144 2421440 .. 2421474 -  -6.9  -3.53012   GCGGGTTCCCGGAAA     TCCGCTCGCGGTGAG CCGGT CGAACCGCGGGCGGT     CCCCGGTCAGCCGCG  57 32
   Adeh_2143 NONE
   Adeh_2142 2419590 .. 2419623 -   -11  -3.30243   ACGCAGCGGGGAGAA    GCTCCAGGC-CGACGC GGGT GCGGCGCGCC-GGAGC     AGCGCGCGCGGCGGT  63 63
   Adeh_2141 2418154 .. 2418187 - -24.6  -2.64155   GTGGCCGGAAAGGCA     CGGCCCCGCCGCCC GGCGAT GGGCAGCGGGGCCG      TCTCCCCTCCCGATC 100 76
   Adeh_2134 2411685 .. 2411705 -  -3.8  -3.41051   GCACGGGGACCACAA            CCCGCGCC TGTTC GGCGTGCG            CGACGCGTACCTGGA  49 319
   Adeh_2132 2409858 .. 2409895 -  -5.5  -3.21416   CACGCCCATCATCAA  CGCGCC-CGAGGTCGCC ATCCTG GGCGTC-TCGCGGAGCG   CCATGCGCCCGGCGT  50 342
   Adeh_2129 2403249 .. 2403288 - -11.3  -3.14344   GATCCCTGGGACGAA  CGGCGCC-GCGCCCGCCT GGTGA AGGCGCGCCCCGGCGGCG  GCGCGCGCCTCGTGC  61 314
   Adeh_2127 2401913 .. 2401936 -  -6.6  -2.66316   CGCCGCAGTACATGA          CGGCGGGCTT CCGC AAGCCGGTCG           AGGCGGACCCGGGCT  45 303
   Adeh_2125 NONE
   Adeh_2124 2396387 .. 2396401 -    -7  -3.14026   CACACTTACAGCGAA               GCTCGC AGC GCGCGC               GCGTCCCGCGCCAGC  51 1
   Adeh_2123 2395930 .. 2395967 - -23.4  -2.74012   GGATCACGGGAAGGA   GCCGGCGCGCGCCGCC ACAGGA GACCGCGCGCGCCGGC    GGGGTGACGCTAGAT  95 35
   Adeh_2122 NONE
   Adeh_2121 2394143 .. 2394178 -   -24  -2.91924   CGAGGGCCCAGAAAG    TCGGAGGCTCCGCCGG TTTC CCGGCGGAGCCCCCGT     GGCCCCCCGGCCACT 100 189
   Adeh_2119 2392213 .. 2392247 -  -6.3  -3.28712   GCGCTGGCTGGAGAA    GGGGCGGGCCTGAGTC CCTC GACTCCG-CGCGGCCC     AATGGGCCGCGCTAC  52 137
   Adeh_2113 2386941 .. 2386978 - -10.6  -3.28712   GGGGTCCTTCCAGAA  TGCGAATCGCCCCGGGCC AAGG GACCCGGGGCGAG-CG-A   GCGTCTGTGTCGTCG  61 125
   Adeh_2112 2385270 .. 2385314 -  -5.6  -3.22475   CCGACGGCTACAAGA TCGAGCTCATCCAGCGCGG GAGCTAGG CCGCGC-GGACGACCACGC CGGTGGCGGTCTCGG  50 3
   Adeh_2109 2383006 .. 2383028 -    -9  -3.62522   GAACTCGTGGAAGAA           GCCCGAGCTG CAG CCGCTCGTGC           TCCGCGACGTGGTCC  66 256
   Adeh_2105 NONE
   Adeh_2104 NONE
   Adeh_2103 2376178 .. 2376217 - -22.2  -3.66178   CGCCCCAACGCGAAA  GACGACGGCCCCACCCCCG GAC CGGGAGCGGGGCCGCC-TC  GCTTTCGAAGCGCCG 100 48
   Adeh_2102 NONE
   Adeh_2101 NONE
   Adeh_2100 NONE
   Adeh_2093 NONE
   Adeh_2092 NONE
   Adeh_2091 2356461 .. 2356477 -    -5  -2.71681   GAACGCGGTGAAGTA              CGGGCC CGGGC GGCCGG              TGGAGGTGCGGGTCC  44 355
   Adeh_2089 2353450 .. 2353468 -  -3.7  -3.53012   TGGGGCTGTGTCAAA             GCCGTGC CTGGT GCTCGAC             GTAGCTCGTCCCGAG  51 2
   Adeh_2088 NONE
   Adeh_2087 2348674 .. 2348711 - -26.5  -3.69216   CTTGTAGCGAAAAGA   GAAGCTCCCGGC-ACCGG GAT CCGGTCGCCGGGAGCTTC   GGGGTCGCGTACGCG 100 49
   Adeh_2086 2347758 .. 2347808 -  -6.5  -3.61398   GGTGTTCCTCAACAA GATCTGACCGGCCGCGGCGCCCGC CCCT GCGCGC-CCGGGGCGGGCCGGCGC TCCCGCTGGCCTACA  60 36
   Adeh_2084 NONE
   Adeh_2083 NONE
   Adeh_2082 NONE
   Adeh_2081 2342793 .. 2342808 -    -6  -3.40403   CCCGCCCGAGCACAA              GTGGGC GCCG GCCCGC               GACGTGAAGCCCTAG  54 37
   Adeh_2079 NONE
   Adeh_2077 2339103 .. 2339157 - -11.1  -2.62263   ATCTCCGCCACAGGA TGCGGCCGCCGCGGGCGCGGCGGGAG GGCC CGGCCGC-GCGCCCGGGCCGGCTACG CGCGCGAGGAGCGGG  56 21
   Adeh_2076 2337967 .. 2337977 -  -6.8  -2.74012   CGAGGAGCTGAAGCA                 CCAG CGG CTGG                 TGCGCGAGAAGATGG  47 121
   Adeh_2072 2335838 .. 2335856 -  -2.3  -2.78816   GGACCGTGCACGATA             CACGACC CGGAT GGTTGCG             TCGATCCGCCACGTT  39 64
   Adeh_2071 NONE
   Adeh_2070 NONE
   Adeh_2069 2331773 .. 2331826 -  -5.7  -3.66178   GGTGGGAAGTCGAAA CGCGGGCCGGTGCGCTCTCG-GTGCC CGG GGCCCGCAGGAAAGCACAGGACGGCG GCCGGTGTCGATGCG  58 121
   Adeh_2068 2330037 .. 2330081 - -26.5  -3.01712   CGCGGCCCCGGAACA CGCCGGCCGGCAGGCG-GCC TTCGCG GGCGCGCCTGCCGGCCGGAG GGTGCGGGTGATCGA 100 52
   Adeh_2061 2321607 .. 2321628 -  -6.5  -3.79906   CGACGCCGAGAACAA           GCCGCACGAC TAG GCCGCGC-GC           TGGACCGCCCCGCGG  63 274
   Adeh_2058 2317969 .. 2317981 -  -3.3  -3.33261   CGCCAACCTCGACAA                CCGGA GCC TGCGG                CTCAACTTCGAGGTC  47 252
   Adeh_2056 2313826 .. 2313840 -  -7.8  -2.57344   CAGCTCGCCGAGAAG               GGCGAG GCG CTCACC               GGCGAGAGGATGAGC  48 460
   Adeh_2054 2309463 .. 2309482 - -10.6  -2.62184   GGCGCGTCGAGACGA            CGCCGGTG CCGG CGCCGGCG             CCGCCTCGGGCCGCG  53 98
   Adeh_2050 2305636 .. 2305694 -  -6.5  -3.02144   TGATGGTCGCGAAGA GCGGCGACCGGCTGCTCGACGCGGCCGCG GAG CGCGCCTACGTGGAGCGGCTGTTC-CCG- CTCGCCGCGATCGTC  48 437
   Adeh_2048 2302698 .. 2302739 -  -9.2  -3.05844   GGGCGCAGGCGAAGA CCCCGACGGCAGGACGCC GATTCG GGAGTCAGGCCGCCGGCG  CGAACCCGGCGCGCG  54 12
   Adeh_2047 2300233 .. 2300261 -  -8.8  -2.77899   GTCGCGGACCAAGCA       CGACG-AGCCCGC CCCG GAGGGCTACGCCG        AGGACATCGCCATCA  52 372
   Adeh_2044 NONE
   Adeh_2043 NONE
   Adeh_2042 NONE
   Adeh_2041 2293842 .. 2293857 -    -6  -2.78463   AGCGCGCCGATCAGA              TGGGCG GCCG CGCCCG               CGCGCCGTAGCCCGT  46 5
   Adeh_2040 2292574 .. 2292610 - -20.7  -2.52676   GAGGGTTCTAAGCGA    CCCGCGCCGCCGTCGCC GCG GGCGGCCGCGGGGCGGG    CCGGTCAGGCCGCCG  83 30
   Adeh_2039 NONE
   Adeh_2038 2290050 .. 2290085 -    -6  -2.82516   GCGCCGAGTAGGACA    CACCGCAGGCTGTGGGT GCA ACGCTC-GCGTGCGGCG    CCGGGCCGCGCTCCG  47 44
   Adeh_2037 NONE
   Adeh_2036 NONE
   Adeh_2035 NONE
   Adeh_2034 2279471 .. 2279516 -  -5.1  -3.30124   GGTGATCCGCGAGAA CGCGCGCCGGCTGCTCGGGGCC GAC GGCTGCG-GAACCCGCCGCGCC GCCGCCGAGCTGATC  50 203
   Adeh_2029 2269916 .. 2269944 - -10.3  -3.43961   GCACAAGATGGAGAA       CCCGGTGCTGCA GCGGGT CGC-GCACCGGG        TCGGGCGCACGCCGG  63 249
   Adeh_2027 2268103 .. 2268134 -  -9.2  -3.14132   CGCGCGGGTGATGAA      CGCGCAGCGCGCCG TCCT CGGCGCCGAGCACG       TGTACGCGTTCGCGA  56 215
   Adeh_2025 NONE
   Adeh_2024 2265297 .. 2265336 - -24.2  -3.72576   GCGCGGGGCAGGAAA  CGGCGCGCCCCGGCGACC GCTC GGCCGCCGGGGCGCGCTT   GCTCCGCTCCGGGCC 100 64
   Adeh_2016 NONE
   Adeh_2011 NONE
   Adeh_2010 NONE
   Adeh_2009 2248690 .. 2248706 -  -4.3  -3.48276   CGCCGGTGGAGAGAA              CCTCGAC GGT GCGGAGG              AACTCGACGTGGCAG  52 230
   Adeh_2008 NONE
   Adeh_2007 NONE
   Adeh_2006 NONE
   Adeh_2005 NONE
   Adeh_2004 NONE
   Adeh_2003 2244162 .. 2244172 -  -3.2  -3.14564   TCACGGCCGCAGGAA                 CGAC TGC GTCA                 GCGCCGACCATCCCT  45 0
   Adeh_2002 NONE
   Adeh_2001 NONE
   Adeh_2000 2240891 .. 2240901 -  -4.6  -3.76482   TCATATCACGAAGAA                 CAGC AGG GCCG                 TCAGGGTGAGGGCCG  60 0
   Adeh_1999 NONE
   Adeh_1998 NONE
   Adeh_1997 2237273 .. 2237285 - -10.5  -3.45023   TGAGGAGGAGGAGAA                GGCGC CGG GCGCC                GCGCCGACGAAGGAG  63 421
   Adeh_1994 2234587 .. 2234609 - -14.9   -2.5092   CAATATCTCAGGAAT           TCCGGGCCT GGGGA AGGCCCGGA           CCCCGGGCTACGCGG  65 33
   Adeh_1993 NONE
   Adeh_1992 2231185 .. 2231198 -  -4.5  -3.62522   CAAGGTGGCGAAGAA               GCTCC GCGT GAAGC                CCGGCGAGGTCCGCG  57 483
   Adeh_1989 2229249 .. 2229265 -  -9.3  -3.17075   GTGCTGTCAAGCGAA              GCCCGCG TGG CGCGGGG              GGTTTTGCCGCGGGG  56 46
   Adeh_1988 2228378 .. 2228409 - -25.2  -2.64803   CGACCCCGAAAGCGA      GACGCGCCGCCCGG TCTC CCGGACGGCGCGTC       GTGTCCTGCGGCGCT 100 54
   Adeh_1985 NONE
   Adeh_1984 NONE
   Adeh_1983 2222914 .. 2222934 - -18.3  -5.75342   GTGGTCGAAAAAAAA            GGCCAGCCG TGG CGGCTGGCC            CTCGGTGGCGGGGGA 100 162
   Adeh_1982 2220714 .. 2220729 -  -8.2  -3.07816   TGTGTACCCATCGAA              CACCCG TAAA CGGGCG               TTCCACCGCACCCTG  53 226
   Adeh_1981 NONE
   Adeh_1980 NONE
   Adeh_1979 NONE
   Adeh_1978 NONE
   Adeh_1977 NONE
   Adeh_1976 2213440 .. 2213474 -  -6.2   -3.7941   GACGCTGTAGAATAA     GGATTTCGGCCGCAAT GTC AACGCGGCCGTACGCC     CGGGCGCGCGCGTCC  63 80
   Adeh_1975 NONE
   Adeh_1974 NONE
   Adeh_1973 2211967 .. 2211982 -  -4.6  -2.62616   CGAGCTGCGAGAGCA              GGTCGG CCAT CGGACC               CCTCCCCTACGCCTG  41 32
   Adeh_1972 NONE
   Adeh_1971 NONE
   Adeh_1970 NONE
   Adeh_1969 2207180 .. 2207196 -  -2.9  -3.05816   TCAGCGGGGAGGGAA              GCCACGT GGA ACGCAAC              CGCACGATCGTCATC  43 439
   Adeh_1967 NONE
   Adeh_1966 NONE
   Adeh_1965 NONE
   Adeh_1964 NONE
   Adeh_1963 2203428 .. 2203441 -  -4.5  -3.90922   ATCTGGCGCAAAGAA               CCGAG CCAC CTCAG                CGACTTGCGCGGGGT  63 136
   Adeh_1962 NONE
   Adeh_1961 2200182 .. 2200208 -   -23  -3.18264   CTCCGGACGCACGAA         GGCCGGCGCCCA GGG CGGGCGCCGGCC         TCCGGACTTCACGAA 100 57
   Adeh_1960 NONE
   Adeh_1959 NONE
   Adeh_1958 NONE
   Adeh_1957 2196935 .. 2196972 - -16.1  -4.07568   GCGGCGCGCTGAAAA   TGGGGCGCGCCGGGCCC GCGA GGACCCGGCGCGCCGGT    GCGACGGGGGCGTCC  91 42
   Adeh_1955 NONE
   Adeh_1954 2193306 .. 2193324 -  -6.7  -3.35679   GCTCGGCACCGAGAA             GAGCCTG TGGCG CAAGCTC             AAGGAGGCGCTGCTG  54 520
   Adeh_1952 2191960 .. 2192018 - -23.1  -3.53012   CGCGCGCGGGTCAAA CGCCGGACG-CACGACGGCCCGGACCGC TCGC GCGATCCGGGCCGCGGGGACGTCGAGCG ATCGCGCTACGCGAG 100 32
   Adeh_1951 2190595 .. 2190619 - -10.6   -4.1891   TTTTCTCAACAGAAA          CGCCCCGGCG TTCGG CACGGGGGCG          TCGGAGGACAAATCC  80 153
   Adeh_1950 NONE
   Adeh_1949 2189577 .. 2189601 -  -6.9  -3.64703   TCGTGCGTACGCAAA          GCCGGGCCGCC CTG GGCGGCGCCGT          GACCAACGACCGAGC  61 123
   Adeh_1948 NONE
   Adeh_1947 NONE
   Adeh_1946 NONE
   Adeh_1945 2185205 .. 2185219 -  -5.6  -2.79183   GCGAGGTTCATGACA               GGCTGG CCT CCAGCT               TCTTGGCGGTGTCCG  44 3
   Adeh_1944 NONE
   Adeh_1943 NONE
   Adeh_1942 NONE
   Adeh_1941 NONE
   Adeh_1940 NONE
   Adeh_1939 NONE
   Adeh_1938 NONE
   Adeh_1937 NONE
   Adeh_1936 2181264 .. 2181277 -  -3.8  -2.65264   CCATGACCTAGAGGA               CCTC CGGCGC GAGG                CTGATGATCTTCATG  40 4
   Adeh_1935 NONE
   Adeh_1934 NONE
   Adeh_1933 NONE
   Adeh_1932 NONE
   Adeh_1931 NONE
   Adeh_1930 NONE
   Adeh_1929 NONE
   Adeh_1928 NONE
   Adeh_1927 NONE
   Adeh_1926 NONE
   Adeh_1925 NONE
   Adeh_1924 2174277 .. 2174306 - -10.5  -5.28983   TTCAAAAGACAAAAA       CGCCCGCCGCGAC GACC GGCGGGGCTGGCG        GCGGGGTCTCGCTGG 100 194
   Adeh_1923 2174113 .. 2174137 -  -6.9  -4.07568   TCGTCTCTCCGAAAA          CGCGCGGGGGC CTA GCCCTGGCGCT          GCTTGTGGCGGGGGT  69 12
   Adeh_1922 NONE
   Adeh_1921 NONE
   Adeh_1920 NONE
   Adeh_1919 NONE
   Adeh_1918 2170761 .. 2170785 - -22.9  -2.91681   CCCGAACGCGAGAGA          GGCCGCGTGCG GCG CGCACGCGGCC          TCCCCTGGGAGCGTC  95 57
   Adeh_1917 NONE
   Adeh_1916 NONE
   Adeh_1915 NONE
   Adeh_1914 NONE
   Adeh_1913 NONE
   Adeh_1912 NONE
   Adeh_1911 NONE
   Adeh_1910 NONE
   Adeh_1909 2164045 .. 2164061 -  -4.3   -2.8474   CTTCATCGAGAAGTA              CGACCAG CGC CTGGGCA              AGAAGGTCGAGGGGA  44 449
   Adeh_1906 2158263 .. 2158288 -   -14   -2.9155   GTTCGGAAGATCATA         CGCG-GCGGCC CCGGC GGCCGCACGCG         GGCCCGGGGGCGCGG  65 83
   Adeh_1905 NONE
   Adeh_1904 NONE
   Adeh_1903 2155653 .. 2155667 -  -7.1  -2.89564   GCCGGAGTCGAGAGA               CGCTC GGGGT GAGCG               GGCCGATCGGGGCAC  48 106
   Adeh_1902 NONE
   Adeh_1901 2153828 .. 2153870 - -11.1  -3.28712   GGCCGCGCTCTACAA CCTCGCGCAGGAGCTGCTCG GGCG CG-GCCGCTCCGGCGAGGGG CTGCCGTTCGCGCGC  63 276
   Adeh_1896 2146558 .. 2146568 -  -2.4  -2.80816   CGGGCAGCGAGGAGA                 GCCC CTC GCGC                 TTCAGCTTCTCCTTG  41 228
   Adeh_1894 2145951 .. 2145994 - -22.5  -2.75481   GGCGAAGGCGAAGTA GCCCGCGCGCGCTCCCGGGCC CCGC GGCCCGGGAGCGC-CGCCG-C GTCCCGCCTCACTCC  95 34
   Adeh_1892 2144877 .. 2144904 - -11.3  -3.14132   CCTGCGCTGGATCAA       GC-GGC-CGCCGG AGGA CCGGCGCGCCCGC        GCCTCACCGCGCGGC  61 29
   Adeh_1891 2143684 .. 2143701 -  -9.1  -3.56594   CTAAACGGGGCGAAA             CCGGCGGC GCG GCC-CCGG             AATCCCCGGCGTTGA  62 93
   Adeh_1890 2143422 .. 2143440 -  -7.4  -2.62983   TCCAGCCGGATATCA             TGCGTCAA GGA TGGACGCA             TATCGGCTCACGCAC  46 33
   Adeh_1889 NONE
   Adeh_1888 2142224 .. 2142237 -  -4.5  -2.94199   CATCGAGGAACGACA               CCAGCG CCT CGC-GG               ACGATCCGGCTCTTC  45 445
   Adeh_1887 NONE
   Adeh_1886 2140261 .. 2140273 -  -4.7  -3.14132   TCGGTGGCGGAGCAA                GGGGG CTT CACCC                TCCCCCTGACTCCAT  46 163
   Adeh_1885 NONE
   Adeh_1884 NONE
   Adeh_1883 NONE
   Adeh_1882 2139236 .. 2139274 -    -5  -2.62616   CGAGCTCGGAGACCA   TGCCGGCGAGGCGGTCGA TCT TCGCCCGGTTCACTGGCC   TTCCTCGCGGTCCAC  43 17
   Adeh_1881 2138938 .. 2138950 -  -6.2  -3.04248   GAACAGGGCCGAACA                GGCG ATGCA CGCC                ACGAGCGCGGCCCCG  48 63
   Adeh_1880 NONE
   Adeh_1879 NONE
   Adeh_1878 NONE
   Adeh_1877 NONE
   Adeh_1876 2133933 .. 2133984 -  -2.9  -3.34233   TTAGAACGGCCAGAA CACCGAAGAGGACGGCTCGACCCGCA GCG TCCGCA-CG-GCCGCCCTCC-CGGAG AAGTCGCAGGCACCC  49 350
   Adeh_1875 NONE
   Adeh_1874 NONE
   Adeh_1873 NONE
   Adeh_1872 2132141 .. 2132166 -  -9.6  -2.64616   CGTCCACGTAGATCA         CCGCCTCGAG CTTGTT CCCGCGGCGG          GTGCGGACGTGACCC  51 110
   Adeh_1869 2128529 .. 2128549 - -16.1  -3.26531   CGACCAAGATGAAGA            CGCAGCGGG ACC CCCGCCGCG            AGGAGCTGCGCCGGC  75 270
   Adeh_1867 NONE
   Adeh_1866 NONE
   Adeh_1865 2124540 .. 2124559 -  -9.2  -3.14132   TTCGTTCTGCACGAA            GTGCCAGC TCAT GCTGGCGC             ACACGGTTCACGCGG  56 384
   Adeh_1863 NONE
   Adeh_1862 NONE
   Adeh_1861 NONE
   Adeh_1860 NONE
   Adeh_1859 NONE
   Adeh_1858 2119319 .. 2119350 -  -4.3  -2.62184   CCGCCCGTCATATCA     CG-GCGACGGCCCGC GGGC GCGGGTGG-CGCGCG      CTACGGCACCGGGTG  41 26
   Adeh_1857 2117829 .. 2117850 -  -9.5  -3.71848   GCGTGGTACGAAGAA           TCCGATATC GGAG GATACCGGA            TGCGGAAGACCGCGC  66 385
   Adeh_1856 NONE
   Adeh_1855 2115112 .. 2115155 -  -7.3  -2.70932   GCCCTCCTGGAAGGA GCGGTAGGCCGGAG-GCCGCC GATC AGCGGCGCGCCGGTGT-CCGC GGCTCGAGGACCACG  47 4
   Adeh_1853 NONE
   Adeh_1852 2112341 .. 2112353 -  -4.7  -3.16564   TCGGGACCCCAGCAA                CCGCG GCC CTCGG                ATCTTCAGCCCTGCG  46 58
   Adeh_1851 NONE
   Adeh_1850 NONE
   Adeh_1849 2110170 .. 2110199 -  -9.9  -3.14132   GGTGCGGGCGACGAA       CCCTACGCACTCG GCCG CGCGTGCGAAGAG        GACGATCTCGCGGGC  58 85
   Adeh_1847 2107936 .. 2107951 -  -4.6  -4.38712   GCCACGGCCACAAAA              GCACGT CACG ACGGGC               CCTTGGACGCGTCCC  72 244
   Adeh_1843 2103642 .. 2103661 -  -7.8  -3.58726   GTTCGTCACAGAGAA            CGCGCACCG GTC CGA-GCGCG            TCCGCATCCGCGACG  59 249
   Adeh_1834 NONE
   Adeh_1833 NONE
   Adeh_1832 2094214 .. 2094227 -  -2.3  -2.87132   CTCCCGCGGGAGACA               CTAGG CCGG CCGAG                GGCGCTCCGGGGGCA  41 125
   Adeh_1831 2092716 .. 2092734 - -10.2  -2.78384   GCCCCGCCTACCACA             TGCGCGGC ACC GCCGAGCA             CGAGGGCCGGACCGT  54 314
   Adeh_1828 NONE
   Adeh_1827 NONE
   Adeh_1826 NONE
   Adeh_1825 NONE
   Adeh_1824 2085419 .. 2085429 -  -4.6  -2.52464   GCCCCGCTCAAGCCA                 GCCG GAA CAGC                 GCCCGGGCGTTCGCG  41 7
   Adeh_1823 2084403 .. 2084442 -   -12  -4.35524   CGGGTAAACGCAAAA  TGCCCGCCCGGACAGGGCA CTG CGCCCGG-CCGTCCGGGCA  GCGGCCGCCCGGTGC  87 105
   Adeh_1822 NONE
   Adeh_1821 NONE
   Adeh_1819 NONE
   Adeh_1817 NONE
   Adeh_1816 NONE
   Adeh_1815 2070733 .. 2070746 -  -3.8  -3.78934   CGTGTCGGAGAACAA               GGTG CTCTGC CACC                CGGCCTCGGTGGACT  58 373
   Adeh_1813 2068932 .. 2068955 -  -4.4  -3.95424   ATCAGCAAGACGAAA          TCCCTCCGCC CCCG GGTGGAGGAG           CCTACCCCAGGGCTG  63 50
   Adeh_1812 2067268 .. 2067288 -  -3.1  -3.24924   GCGCGAGCCAGAAGA            TCGCTTCCA TGG CGGCAGCGG            GCGAGCAACCCGCGC  47 66
   Adeh_1811 NONE
   Adeh_1810 NONE
   Adeh_1808 2061321 .. 2061331 -  -3.2  -3.54424   TGCCATGGCCCGAAA                 CCTA GCA CAGG                 AAGCGGCGGCGCCCG  51 67
   Adeh_1807 NONE
   Adeh_1806 NONE
   Adeh_1805 2058763 .. 2058801 - -16.7  -4.11216   GCGGGATCCGGAAAA   GGAAAAGGCCCGTCGCC TCAGT GGCTTCGGGCCTCTTCC   TTCTGTGGGCGCTGC  95 156
   Adeh_1787 2045707 .. 2045717 -  -4.6  -3.21925   ATAGCCGAGGACGAA                 CAGC ATC GCCG                 CGAGCAGGATCTTCC  48 103
   Adeh_1786 NONE
   Adeh_1785 2043486 .. 2043498 -  -2.6  -2.62263   ACCTGGTCGAGACGA                CCGC AGGCA GCGA                GGGCGAGCACGGCGG  39 160
   Adeh_1783 2041714 .. 2041732 - -13.8  -2.71681   GAACGCGCTCAAGTA             CGGCGCGC GCG GCACGCCG             GTCACGGTCGGCGTC  64 310
   Adeh_1780 NONE
   Adeh_1779 2037780 .. 2037816 - -12.2  -3.01712   CGCGCTGGGTGAAGA   GGCCGGCCGGCTCG-CGG CGC CCGACGGGACG-CCGGCC   GAGGCGCTCCTCGAG  62 319
   Adeh_1775 NONE
   Adeh_1774 NONE
   Adeh_1773 2031578 .. 2031589 -  -2.2  -3.53761   GAAGGTCGTGTCAAA                CGAC GGGG GTCA                 GGGCGGCGGGGGCTC  50 23
   Adeh_1772 NONE
   Adeh_1771 NONE
   Adeh_1769 2027880 .. 2027915 -  -4.6  -3.01712   CCGGTCCGGGTAACA   CGGCGACCGGGGGGCG GCAAGG CGCCGC-CGG-CGACG    GAGGGTGAACCGGCG  45 65
   Adeh_1768 NONE
   Adeh_1767 2025140 .. 2025158 -  -8.8  -3.29144   CGAGTGGCTGCAGAA             CCAGCGCC TCG AGCACTGG             TCCGAGGCCGAGGTG  58 344
   Adeh_1765 2022825 .. 2022837 -  -5.5  -2.78384   GCGCGCGCCACCAGA                GCAAG GCG CCTGC                CAGCGTGCACGGCCT  44 126
   Adeh_1764 NONE
   Adeh_1763 NONE
   Adeh_1762 2018586 .. 2018604 -    -8  -2.62616   CCATGCCCCACAGCA             TGCCGACG GCG CGCCGGCG             CGTGCATCGGCCGGC  48 115
   Adeh_1761 NONE
   Adeh_1760 2017034 .. 2017056 -  -8.3  -3.12999   TGACGCCACACGGAA           CGGCGCGAC CCAAC GCCGCGCCC           GCGCTCAGCCCTCGG  53 30
   Adeh_1759 NONE
   Adeh_1758 2013641 .. 2013658 -  -9.8  -3.30701   GTTGAGCAAAGGCAA             CGCGCC GGGCGG GGCGCG              CGCGCAAGGCGAGGA  61 93
   Adeh_1757 NONE
   Adeh_1756 NONE
   Adeh_1755 2009493 .. 2009521 - -24.7  -4.55128   AGCCGGAAACGAAAA        GAGGGCGCCTGGA CCA TCCAGGCGCCCTC        CCCCGCTGCGAGGCC 100 96
   Adeh_1752 NONE
   Adeh_1748 2004490 .. 2004521 -  -4.3  -3.08679   TCGCTCCACGCAATA      CGCGCGCGGGT CGTTCCGGTT ACCCGCGCGAC       CCGGCCAACCCCGGG  46 102
   Adeh_1747 NONE
   Adeh_1746 2002922 .. 2002966 -  -4.8  -2.78384   GGGCCTTCGAGCAGA TGGCCTCGGTCGCGG-G-CCGG GCG CCGGTCGCCACGCTCGCGGTCA CCGAGCGGGAGGCCG  42 163
   Adeh_1743 NONE
   Adeh_1742 2000529 .. 2000558 - -16.3  -3.90744   TCGGCTCTGAAATAA       CGGGCGCTTGGCC TCAC GGCCGGGCGCCCG        TTGTTCTTTGAGGGA  88 173
   Adeh_1738 1994479 .. 1994507 -  -5.7  -2.70932   GTTCTCGTGGAAGGA        GGTGCGCTTCGCC GCC GGCGCCGAGCTCC        GCGCCGAGCTCGTGC  44 168
   Adeh_1735 1989431 .. 1989452 - -12.9  -2.62184   CGCCCCTTCATAGCA           CGCGCGGGC GAGC GCCCGCCCG            TCCGCCGCGCGGGGC  60 46
   Adeh_1734 NONE
   Adeh_1733 NONE
   Adeh_1732 1987368 .. 1987416 -  -9.4  -3.55173   ACGAGAATACCAGAA CGGGTGCTCACCGCCAGGGGCGTC GTG GCCGCCC-TG-CGGCGTTCCCCCG GGCGCGGCGGGCGTC  62 46
   Adeh_1731 1986032 .. 1986068 - -28.8  -2.52464   CCCCCCCCGAAGGCA   CGGCGCCCCGCGCGGCC CGGA GGCCG-GCGGGGCGCCG    GGGGCGTGCGTCGGC 100 44
   Adeh_1730 1985421 .. 1985431 -  -2.4   -2.9627   GGAACCTAGCACACA                 CCGC CCC GCCG                 ATGGGACCCCGCCGC  42 129
   Adeh_1729 1982059 .. 1982101 -  -6.1  -4.57073   CACCTTCCCGAAAAA CGAGGACGGCCGACCCCGGA GATG CCCGGAG-CGGCCGCGTTCC TCTCCTTCACTAGAG  79 90
   Adeh_1728 NONE
   Adeh_1727 NONE
   Adeh_1726 NONE
   Adeh_1725 NONE
   Adeh_1724 NONE
   Adeh_1723 NONE
   Adeh_1722 NONE
   Adeh_1721 NONE
   Adeh_1720 1973007 .. 1973033 - -12.2  -2.51471   GAGAAGGCCACCAAG         GGCGCGCTGGAG ATC CTCCAGGGCGCG         GGCAAGATCGACAAG  58 63
   Adeh_1719 1971890 .. 1971912 -  -6.9  -2.71364   CCAGGTCGCGAAGCA           GATCGCCGA GCTGG TCGGCGTCC           GCATCGGCTACATCT  47 48
   Adeh_1717 NONE
   Adeh_1715 1967016 .. 1967047 -  -4.2  -3.63627   GCTGCATATTTGAAA      GGCCAGGCCGCCCGC AGG GACGGCG-CCCGTCC      GGTAAAGTCGCCTGA  57 263
   Adeh_1714 1966585 .. 1966604 -  -4.2  -2.72511   CGGACTCTGCCAAAG            GGGCGG GGGGGCGT CCACCC             GGTTCTTCCGCGCCG  42 69
   Adeh_1713 1965919 .. 1965953 -    -5  -2.76696   GTGGTCTCGAACAAC    TTCTAC-GCGCCGGCC GACGA GGCC-GCGCTGCCGAA    CCGGAGCGCCGCGCC  44 104
   Adeh_1705 NONE
   Adeh_1704 NONE
   Adeh_1703 1952261 .. 1952273 -  -3.4  -2.78463   AGGTGGCGGATCACA                TCGA GGGGA TCGA                GTAGCGGCGGCGCCG  41 102
   Adeh_1700 NONE
   Adeh_1698 1945675 .. 1945723 -  -4.5  -3.79906   CGAGTGCCACAAGAA GGCGTAGCGACCTCGACGGCCGGG CACG CCCGGCCAT-GAG--CGCAGCGCG AGGGGGCCGGGCGAC  60 63
   Adeh_1694 NONE
   Adeh_1693 NONE
   Adeh_1692 1937270 .. 1937296 -  -4.2  -3.58269   GAACGGACCGTGAAA         CGCGATCAGTCG GCG CGGGCGAGCGCG         GCCTCCAGCGCGGCG  52 4
   Adeh_1691 NONE
   Adeh_1690 NONE
   Adeh_1689 NONE
   Adeh_1688 1934720 .. 1934763 - -13.8  -2.78463   ATCGCGCCGACGATA GCGCC-GCGCCGCCCCGCG TCCAGTT CGCGGAGCAACGCCGGCGT CACTCCATCAGGTCG  64 25
   Adeh_1687 1933768 .. 1933798 -  -6.7  -3.53012   CCGCTCCCCTCGAAA       CCGCCGGGGCG CGCCGATTC CGCCCGGGGGG       CGTGGCGCGGCTCAG  56 37
   Adeh_1686 NONE
   Adeh_1685 NONE
   Adeh_1684 NONE
   Adeh_1683 NONE
   Adeh_1682 NONE
   Adeh_1681 1926611 .. 1926633 -  -5.5  -3.28712   GCCGGTGCCGGAGAA          GC-GCCGCAC GGTG GTGCTGCAGC           TCGCGCTCGGCACGG  50 195
   Adeh_1676 1921164 .. 1921200 -  -5.8  -3.14132   GTTCTTCGGCATGAA   CCTCGACATCCTGCCACC GCG GGTGGC-GG-TGCCGCTG   GTGCTCCTGTCGATG  48 98
   Adeh_1674 NONE
   Adeh_1673 NONE
   Adeh_1672 NONE
   Adeh_1671 NONE
   Adeh_1670 1915282 .. 1915323 - -10.8  -2.87132   TTCTTTCTTGAGAGA CGCTGGCCGGACCGGCCCTC GGTG GAGGACCGCGCCGGC--GCG TCCAGCGGTATTGCA  58 160
   Adeh_1669 1914617 .. 1914652 - -29.8  -6.22802   CGTGAGAAAAAAAAA    CGGCGCCCGCGCGCTC CCTG GAACGCGCGGGCGCCG     GGCTGCGGCGCAGGG 100 69
   Adeh_1667 NONE
   Adeh_1666 NONE
   Adeh_1665 NONE
   Adeh_1664 1907961 .. 1907979 -  -8.8  -3.75024   GCTCATCACGAACAA             CCCGCAGA AGC TCTCCGGG             CTGGCCGAGGCCGGC  69 193
   Adeh_1662 1906495 .. 1906531 - -10.8  -2.91452   ATTATGGTAACTAGA   CGCGGGA-C-CCGGGCCG GCG CGGCACGGCGTTCGCGCG   ATGCTCCGCGGACGC  58 130
   Adeh_1661 1906055 .. 1906077 - -10.4  -3.05384   CGTCGCTCGACTGAA           GGCGCGCCGG GGA CGGGCGCGCT           CAGGCCTGCGGCTGG  57 25
   Adeh_1659 1902469 .. 1902507 -  -9.4  -2.52464   TGGCGGCCCAAGCTA   CCACGCGCACCGCCGC GGCGGGA GCGGAAGCGCGCGCCG   GCGAGGACGCTTGGG  50 53
   Adeh_1634 1873218 .. 1873245 -  -8.4  -2.70932   CGTGTTCGCGAAGGA        GCAGGCGAGGGAC CTC GTCCCGCACCT-C        GACGGGCTCGAGGAC  49 362
   Adeh_1622 1861044 .. 1861069 -  -6.8  -3.31144   GCGCGAGGCGCACAA         GGCGATCCAC GCCGAG GTGAAGCGCC          TGCGCAAGGCGGCCG  53 226
   Adeh_1613 1849858 .. 1849895 - -24.9  -4.11692   GAGCCACGCGCAAAA   GAGCAGCGCCCGGGACC CTGA GGTCCCGGGCGCCCCTC    GACTCGGCGCGGCTG 100 172
   Adeh_1609 1842978 .. 1843011 - -24.7  -3.34398   GCGGCCGGCGAAAGA     GAAGGGCGGATGGCC GCGA GGCCACCCGCCCTTC      GAGCCTCCGCGCCTG 100 46
   Adeh_1605 NONE
   Adeh_1604 1838220 .. 1838233 -  -3.7  -3.18582   CACCGCACCCATCAA               CCCCG ATCG CGGCG                TCGAAGGCCACCGGA  45 197
   Adeh_1603 1835663 .. 1835686 -  -6.6  -2.62616   GCATGGGCGAGACGA          TCGCCGCC GCGCTGAA GGCGGCGG           GGCAGGGCTAGAAGC  45 33
   Adeh_1600 1832925 .. 1832938 -  -9.5  -3.28712   GCCGCGGCCCGACAA               GCGGG TAGG CCCGC                GCCCGCCCTGTCTCA  58 38
   Adeh_1599 NONE
   Adeh_1598 1831792 .. 1831845 -  -6.4  -2.78384   GGCTGCGGGACGAGA CGGAGGCGCTCGCGGCCGCGCTCCG GGGCG CGGAG-GCGGCGGTGGTCGCGCGCG GGGAGGCCCTCGAGG  46 225
   Adeh_1579 1807964 .. 1808013 -  -7.8  -2.52516   CTCCCGATGACGAAC CGG-GCCGAT-CCCACGCCGCCGGC CGC GCCGGCG-CTCGAGTACCCGCTCCG CTACACCTTCAAGGT  48 262
   Adeh_1571 NONE
   Adeh_1562 1790096 .. 1790121 -  -8.9  -3.53012   GCGCCGGCGGTCAAA         GCGTCA-GCGGC CGC GCCGCCCGCCGC         CGGGGCGCGGGCCGC  62 3
   Adeh_1561 1789527 .. 1789543 -  -2.2  -3.14132   CCTCGGCTCGACCAA             GCGCGGC GCCG GCCAC-C              TCGGGCTCGGGCTCG  44 226
   Adeh_1558 1785152 .. 1785176 -  -5.7  -2.73681   GATCTACGGCAAGGA         CGCGTGCC-CC TACAC GGCGGC-CGCG         CGCCGGGAGTACGCG  44 273
   Adeh_1556 1783410 .. 1783422 -  -6.2  -3.62522   GAACGGCGGCAACAA                GGCG CGCAC CGCC                GAGATCCTCGGGATC  60 146
   Adeh_1553 1779215 .. 1779243 - -20.3  -2.50113   GAGTACTTCATGAAC        GTGGCGCGGGTCG TCG CCACCCGCGCCAC        CTGCGATCGCAAGCA  81 430
   Adeh_1549 NONE
   Adeh_1544 1767630 .. 1767645 -  -3.2  -3.17075   CGCCGTGGAAGGCAA              CCCGAA CCGG CTCGAG               CCCATGCTGGTCCGC  45 284
   Adeh_1535 1759516 .. 1759536 -  -9.7  -2.52464   CGGGTTCCTAATCTA            GGGCTCG TAATAGT CGAGCCC            GAGGTGGGTGATGAG  50 2
   Adeh_1534 1758943 .. 1758967 - -17.2  -5.09259   GAGGGCAAAACAAAA          GGGGATCCGG TTTCG CCGGATCCCC          TTTCTGCTGTTCGGT 100 214
   Adeh_1528 NONE
   Adeh_1527 1752728 .. 1752741 -  -3.1  -3.66018   GTACCACGTGAAGAA               GGA-CG AGA CGATCC               ACCTCTGGAGCGGCG  55 338
   Adeh_1518 1742548 .. 1742577 - -12.8  -2.64616   CGGCCAGGTAGACCA       CCGGGAGCCGCGC GCCGG GCGCGGC-CTCGG       GCGCGCGCACGGTGA  60 218
   Adeh_1514 1739744 .. 1739796 -  -4.1  -3.63515   GCTCACCGCCAAGAA CGTGGGCGACGCGCTCCGGCGCC ACCTCGCCG AGCTCCGGAA-GC-TCACCCCCG AGCAGCTCGTCACCG  57 74
   Adeh_1508 NONE
   Adeh_1507 NONE
   Adeh_1506 1731640 .. 1731691 -  -7.6  -3.05384   CGGCCGCCGATCCAA TCCGGGCGGGGGCGCACCCGCGGC GGCG GGCGGGCGGGCGCCGCCCCTCAGA GCCGCGCGTCCACGG  50 21
   Adeh_1505 1730793 .. 1730815 - -12.7  -3.05384   GCTGGCGGCACGGAA          CGCGCCGGGG TGGT CCCC-GCGCG           GAGGGGCTCAGGCGG  64 33
   Adeh_1504 1729779 .. 1729793 -  -4.9  -3.01712   TCGGGGCCGGCAAGA               CGCAG CTCGT CCGCG               GCGCCTGCGAGGGCG  46 429
   Adeh_1493 1719025 .. 1719061 - -25.2  -5.08824   GGGCGACGCAAAAAA    GGCGAGCCCGCACCGG ATGGA CCGGTGCGGGCTCGCA    AAAGCTCTCGAGACG 100 60
   Adeh_1492 NONE
   Adeh_1491 1716041 .. 1716082 - -15.7  -3.75665   CGAGAGGTCACGAAA CG-TGAACGCCCGCCCCCGG AGG CCGGGGGCGGGCGCGGGTCG CCGCGGTGGGGCCGG  85 43
   Adeh_1490 1715012 .. 1715048 -   -23  -3.34517   AGGCGCGGTGAAAGA    GGCGAGGCGCCCCGGA TCTCC CCCGGAGCGCCCCGCC    CGACGCGCACCCACG 100 54
   Adeh_1474 1697233 .. 1697260 -  -3.2  -3.31144   CCTGGAGGTGCACAA        CCGCGGGGTCCCG ATC CCGG-CCGAGCGG        CTCCCGCACGTGTTC  47 278
   Adeh_1472 1692170 .. 1692205 -  -6.6  -2.73875   GCGGTGCGAATAGGA    GCGAGCGTGCGACCAC CACG GCGCCCTCGCGCCCGC     CGCGAAGCGCGCCCC  46 197
   Adeh_1471 NONE
   Adeh_1470 1690449 .. 1690459 -  -6.8   -3.7282   CGAGTGGATCAACAA                 CGAC TCT GTCG                 GCCCGTACCGTTCTT  61 134
   Adeh_1468 1689013 .. 1689067 - -10.6   -3.4072   GACGCTCGACCAGAA CCCGGCGCTCGCGCGTGACGAGCTGC GCGCG GCCGCTGGTCGC-CTCG-GCGCCGAG CTGGTCCTCGACATC  63 515
   Adeh_1465 NONE
   Adeh_1464 NONE
   Adeh_1463 NONE
   Adeh_1462 NONE
   Adeh_1457 1680418 .. 1680466 -  -8.7  -2.71144   GACGGCGTCGAAGTA GCTCCTCGCTGCGACGTGCCGTC GCCGG GCCGGCTCGCCAC-GCGCGG-GC CGGCCCGGTGTCTCT  49 69
   Adeh_1455 1678630 .. 1678653 -  -5.2  -3.14132   CCGCGCGGTGACGAA          CCTGCG-CATC GCC GACGCCGCCGG          GACCACCCGCCGGAC  48 399
   Adeh_1451 NONE
   Adeh_1450 1672661 .. 1672710 -  -8.4  -2.80935   AGGTGATCGAGCAGA GCCGCGAGCCGGGGCGGCGCC-CGG TGC CGGCGGAGCCGCCC-GGCG-GCGGG CTCGTGCCGCACTGA  51 81
   Adeh_1447 NONE
   Adeh_1443 NONE
   Adeh_1442 1663117 .. 1663138 -  -5.1  -2.70932   CCTGGTCGCGAAGGA           GTTCGTGGCG GCG CGCGACG-AC           GAGGCGGGGGTGCTG  44 354
   Adeh_1437 NONE
   Adeh_1436 NONE
   Adeh_1435 1650677 .. 1650691 -    -7  -2.62983   GCTACGCGGACACCA               TGGCGC GCC GCGCCG               AGGTGGAGGCGTTCC  46 97
   Adeh_1431 1645675 .. 1645718 -   -21  -2.62184   GTGGGTGGGATACGA GCTCCACC-CCGACACGCCGC CCG GCGGCGTCGCGGTGGCGGAGC GCTTCCCGAACGCGG  83 493
   Adeh_1429 NONE
   Adeh_1428 NONE
   Adeh_1427 1641755 .. 1641788 -    -5  -2.70932   CCTCGCGTTCAAGCA     CCTCCGCGGCGCGG GCGCGG CCGGGCTGCGCCGG      GTGCGCTCGGCGCTG  44 61
   Adeh_1426 1640070 .. 1640091 -  -7.3  -3.39327   CGTCTACATCGAGAA           GGGGATG GGGCTGAT CATCCCC            GGGTTCACCCCCTCG  56 505
   Adeh_1418 1630180 .. 1630238 - -12.3  -3.28712   GCGCCGCCGGCACAA CGGGACCGGCCAGCCCCCTTCGAGGTTCC GGC GGAGCGGCGA-GGGGGCGGGC-GATCCGG CGGGCGCCCCGGGAT  65 69
   Adeh_1417 1628059 .. 1628115 - -12.2  -3.78022   CGCAGACGCAGGAAA CCGC-GCAGCGCCCGCCG-CGTGCTG AAGGAGG CAGGGCGCCAGCGTGCGCCGCAGCGG GGCTCCACGCGAACG  76 51
   Adeh_1406 NONE
   Adeh_1401 1609292 .. 1609304 -  -4.7  -3.01712   TGGGCGGCGCGAACA                CCGCC GGC GGCGT                CATCGCCGAGATCTT  45 99
   Adeh_1399 NONE
   Adeh_1398 NONE
   Adeh_1397 NONE
   Adeh_1396 NONE
   Adeh_1395 NONE
   Adeh_1394 NONE
   Adeh_1393 NONE
   Adeh_1392 NONE
   Adeh_1391 1598138 .. 1598169 -  -2.2  -3.21099   CGCGGCCACCAGGAA      GGCCA-GGACGGC GGGGCTA GCCATGCGCGGCC      TCCTTCCTCGCGGCG  46 10
   Adeh_1390 NONE
   Adeh_1389 NONE
   Adeh_1388 NONE
   Adeh_1387 NONE
   Adeh_1386 NONE
   Adeh_1385 NONE
   Adeh_1384 1592086 .. 1592110 -  -3.4  -2.70932   GGTCGCGGTGAAGGA         GGCCGCCGACG GGGA CG-CGGTGGTC          CCCGGGCGCGCGCTG  41 405
   Adeh_1375 NONE
   Adeh_1374 NONE
   Adeh_1373 1578424 .. 1578458 -  -7.1  -2.70932   CGGCCGCCGGAACCA    CGCCGCGATGTGGCGCA TCC TGCGGCACG-CGCGG-G    TGGCGGTCGTCGCCG  47 142
   Adeh_1369 NONE
   Adeh_1368 NONE
   Adeh_1367 1572145 .. 1572167 -  -8.3  -3.14564   CGACCCCCGGAGCAA           GCCGCGCGC CACGC GCGAACGGC           CTGATCCCGCGGGGT  53 90
   Adeh_1366 NONE
   Adeh_1365 NONE
   Adeh_1364 NONE
   Adeh_1363 NONE
   Adeh_1362 NONE
   Adeh_1361 NONE
   Adeh_1360 NONE
   Adeh_1359 NONE
   Adeh_1358 NONE
   Adeh_1357 NONE
   Adeh_1356 NONE
   Adeh_1355 1561863 .. 1561878 -  -6.8  -2.68434   GGCCAGACGACAGCA              CCGGGCC CGG GGC-CGG              TAAAGGTTTCCGCGA  47 123
   Adeh_1354 1560952 .. 1560980 -   -16  -2.74012   GGACGATCGGAAGGA        GCGTCGCGCGCT GGACG AGCTCGCGACGC        TCGCGTTCAACCGGC  69 32
   Adeh_1352 NONE
   Adeh_1351 NONE
   Adeh_1350 NONE
   Adeh_1349 1557649 .. 1557662 -  -2.3  -2.57132   GGCGGGGCTCAGAAG               GGCCA GAAC CAGCC                GAGGAGGCGGGAGAG  39 5
   Adeh_1348 NONE
   Adeh_1347 NONE
   Adeh_1346 NONE
   Adeh_1345 NONE
   Adeh_1344 NONE
   Adeh_1343 1552695 .. 1552731 -  -5.7  -3.28712   CGCGGCCGGCGATAA   GCCCGGGCGGCGCGCG CCTCAC CGCA-GCCGGTCGAGC    AGGGTGAGCTGGAAC  50 7
   Adeh_1342 1551776 .. 1551796 -  -4.5  -2.62983   TTCACCGCGAGATCA            CCCGAGCAG CTT CAGCGCGAG            CTGCGGCATCTGGTT  41 2
   Adeh_1341 1550187 .. 1550234 -   -11  -2.64616   GCCGCAGCCACACCA GGTGGTCCACCGCCGCGCCCAG GGCG CGGACCGCCTCGGCGGACCGCC GCGCCTCCAGGGCGG  56 143
   Adeh_1340 NONE
   Adeh_1339 NONE
   Adeh_1338 NONE
   Adeh_1333 NONE
   Adeh_1332 1540649 .. 1540677 - -17.4  -3.53012   GCCGGGGCGGGGAAA        CCGAGGCCGGAC GGCGG GGCCGGCCTCGG        GCGCGGGGCAGGAGC  80 246
   Adeh_1331 1539801 .. 1539838 -  -6.1  -2.64616   CCGCCACCGAGATCA   TGAGGC-CTCCGCGCGCG CCC CGCGCGCGGCGAGTGTAA   CCCGGGACCGGGCGC  45 54
   Adeh_1330 NONE
   Adeh_1329 NONE
   Adeh_1328 NONE
   Adeh_1327 1536060 .. 1536090 - -13.2  -2.78816   CCACGCTCTACGAGA       TCGAGCGCGAGGCG ATC CTCCGCACGCTCGA       GATGGTGGGCGGCTC  61 210
   Adeh_1319 1529126 .. 1529184 - -17.9  -3.28712   CGCCTTCCGCGAGAA CGTCGGGCCGGACGGCCGGCGCCCGACC ACCG GGCTGGGCGCCTGGCTCTCGGCCCG-CG GCGTGCGCCGGGTGT  82 240
   Adeh_1317 1526960 .. 1526981 -  -3.6  -2.86449   ATTCTACGACAACTA           CCCCGCCGG CTTGT CCT-CGGGG           GCGGCCGTCCCGGCC  42 1
   Adeh_1316 1526099 .. 1526135 -  -4.2  -3.21924   GCACCGCCGAGAACA   CCCGGCGGCTGTTCCGG CTCG CCTGAGCTGCGG-CGGG    CCGGCCCCGCCCCGC  48 43
   Adeh_1311 1519816 .. 1519849 -  -5.2  -3.15544   GCGCACCGCCATCAA     CACGCCGATCCAGGG GACGG CCGCGGA-CGTCGTG     AAGATCGCCATGATC  48 272
   Adeh_1291 1499151 .. 1499197 -   -20  -2.73124   TCCGACCTCCGAAAC CCCCGCGCCAGCGTCCGGCCCC CGC GGGAGCGGACGGAGGCACGAGG TTCTACAACGAGATG  82 28
   Adeh_1290 1498353 .. 1498378 -  -5.9  -3.53224   GATTCCGCCCGGAAA         TCCCGGACCTG CAGG CCGGGCCGGGG          GTCCGCGGTCACCCG  56 34
   Adeh_1289 NONE
   Adeh_1288 1493970 .. 1494006 - -19.4  -4.56597   GCGCCGCCGGAAAAA   GCGCGCGGCGGCCGCCC GGGA GGACGGCCGCCGCG-GA    TGCGACGGTCTATCG 100 49
   Adeh_1287 NONE
   Adeh_1277 NONE
   Adeh_1276 1478583 .. 1478602 - -12.8  -3.31144   CCTCGAGTTCGAGAA            GGCCGCGC AGCT GCGCGACC             GGGTGCAGGCGCTCA  68 181
   Adeh_1274 1474924 .. 1474957 - -23.9  -2.71712   GTTGGGGGCCTAAAG     CGCGAAGGCCCGGCC GAGC GGCCGGGCCCTCACG      ACACTGCGACTCCGA 100 47
   Adeh_1270 NONE
   Adeh_1269 NONE
   Adeh_1268 1467403 .. 1467458 -  -2.5  -3.05844   TCGTCTACCGGAAGA CCTGGATCGCGGTGACGCCG-GACGGC ATCGTG GCCGCGACGCCG-CTCCGCG-TCC-GG CCGGTCCGCTTCGAC  42 196
   Adeh_1255 NONE
   Adeh_1254 1451275 .. 1451293 -  -4.4  -3.53012   CGCCCGGGCGCCAAA             CGATCTCG TCC CGCGGTCG             AGGGACGATCCCACC  52 85
   Adeh_1253 1449670 .. 1449695 -  -3.2  -2.97747   GCGGGATATTACAGA         GTG-GCCCGCG AAAGG CAAGGGCTCAC         TTCAGAACGTCCCGC  43 22
   Adeh_1252 NONE
   Adeh_1251 1446703 .. 1446745 - -20.5  -3.63515   GGCGACCGCGAAGAA GGCGACCCCGAAGGCCGCC GAGAA GGCGGCCCCCGAGGCGGCC CCGGTGGCGAAGTAG  95 177
   Adeh_1247 NONE
   Adeh_1246 NONE
   Adeh_1245 NONE
   Adeh_1244 NONE
   Adeh_1243 NONE
   Adeh_1242 NONE
   Adeh_1241 1436814 .. 1436826 -  -9.1  -3.01791   AGGTCGGCGCGAAGA                TCGCC GAG GGCGA                GCTGGACGTGCTGGT  54 296
   Adeh_1238 NONE
   Adeh_1232 NONE
   Adeh_1231 NONE
   Adeh_1230 NONE
   Adeh_1229 NONE
   Adeh_1228 1423301 .. 1423313 -  -5.5  -3.20901   AGGCGAGGAAGGGAA                CCGGA AGC TCCGA                GTCGACCACCTCGGC  50 41
   Adeh_1227 NONE
   Adeh_1224 NONE
   Adeh_1222 NONE
   Adeh_1221 1413349 .. 1413391 -    -4  -3.54146   CCTGGCAAGCAAATA CGACGATGGGTCCGC-GGC CCGCCT ACCAGTAGCCCCACCGCCG GCGGAGCACCCACTC  52 5
   Adeh_1220 1412405 .. 1412418 -  -9.5  -3.31144   CGTGGACGTGCAGAA               GCGCG TCAC CGCGC                GCGGGCCGGGCACGC  58 375
   Adeh_1218 NONE
   Adeh_1217 NONE
   Adeh_1216 1408349 .. 1408402 -   -11  -3.28712   CGTGGCGCGCTACAA GGCGCGCACCGGCGGCAAGG-ACCTCG ACC CGCGCTACCTCGCCGC-GGTGT-CGCC GCGCCAGATCCTCGC  63 304
   Adeh_1213 1404933 .. 1404964 -  -6.4  -3.16564   GCCCGAGGCGATGAA      GCTCGCCG-GCTGGC AGC GCCTGGTCGGCGAGT      ACGCGGCGCAGTTCG  50 525
   Adeh_1208 1399333 .. 1399368 - -14.8  -3.14132   GCGCCCGCGCAGGAA   GGTCTCCCGCGCGGCG AGGCCG CGCC-CGCGGG-GACC    TCGCGCGGACCCGCG  71 143
   Adeh_1207 NONE
   Adeh_1205 1396046 .. 1396062 -  -7.9  -3.14132   CTCGCGGCGCATCAA              CGCGCTG GAG CAGCTCG              TGCTGCCCGCGCTCC  53 151
   Adeh_1196 NONE
   Adeh_1195 NONE
   Adeh_1194 NONE
   Adeh_1193 NONE
   Adeh_1192 1380819 .. 1380836 -  -2.6  -3.71284   GTGGGACGAACACAA             CCTGTC GGGGAG GCCAGG              GTCGTCAGCGCCGGA  54 30
   Adeh_1191 NONE
   Adeh_1190 NONE
   Adeh_1189 NONE
   Adeh_1188 NONE
   Adeh_1187 NONE
   Adeh_1186 1373945 .. 1374003 -    -8  -3.14931   CCGACGGGTCAGGAA TTCCGCG-CGAACCCGGGCGGGC-CGGCG GCCT CGCCGTGCCCGGGCGGCGCCGTCACGGA- TCGAACGTGCCGTCC  53 19
   Adeh_1185 NONE
   Adeh_1184 NONE
   Adeh_1183 NONE
   Adeh_1182 1368414 .. 1368447 -  -7.4  -3.22475   GGCATGCGGACAACA    TGGGGCCGCGCCGGCG GGGA CGCC--CGCGACCCGA     GGGGCCGAGAGAGTA  53 51
   Adeh_1181 1367705 .. 1367736 -  -3.5  -3.30124   CCCCATCCTCGAGAA      GTACCTGGCCGGC TGAGCC GGCGGTCAGGCGC       CGGCGGCGGGCGGCT  47 18
   Adeh_1168 NONE
   Adeh_1167 NONE
   Adeh_1166 NONE
   Adeh_1165 1338789 .. 1338839 -  -4.6  -3.14132   CGCGGCGCCGAGGAA CCCGGTGCCGCC-GG-TGACGAGCA GGTT CACGCGTCCTCCGGGCGGC-CGGGG TGGTGCCGCGGCGCC  46 1
   Adeh_1164 1337347 .. 1337396 -  -6.8  -3.64703   CGCGCCGCAGCGAAA TTCGCGCGACGCCGCGGCGGGCC GGGCG GGCTCGCC-CGTCGGCGTGCGGC CGCCGGCCGCGCCGC  61 425
   Adeh_1162 1336188 .. 1336216 - -11.8  -2.89191   GCACACGCGCACACA        TCACGATGGGTG ACACA CACGCATCGTGA        TGACGCGCCGGCGCG  60 42
   Adeh_1161 1334639 .. 1334656 - -14.1  -3.07816   TCCGGATCCACCGAA             GCCGCCC GCCC GGGCGGC              TTCCTCGTTTCCGGG  68 57
   Adeh_1157 1329041 .. 1329070 - -11.4  -3.25823   GGTGGCGCACATGAA       GGCGGCGGAGCTG TACGC CAGCGC-GCCGCC       GCCGGACGGCGTCTC  63 284
   Adeh_1155 NONE
   Adeh_1154 1325095 .. 1325108 -  -2.3  -2.57132   CTGCTCGGCGAGAAG               GGCAC GCCG GTGCT                GGCGCTGGTGTGGAC  39 370
   Adeh_1151 1321693 .. 1321744 - -10.8  -2.79183   TCGAGCCGGAGGAGA CGCTGCAGGCGAGGCCGCCGCGGGC GCTCT GCCCGCG-CGGCTTCGTC-GCCG-G CCACTCGCTGGGCCG  57 197
   Adeh_1147 1320181 .. 1320208 -  -6.2  -3.30771   CGAGACGGGCGAGAA        GGCG-CCGGCC GAGTGGA GGCCGGGCGCG        CCGACGCTGGGACGT  52 110
   Adeh_1145 NONE
   Adeh_1144 NONE
   Adeh_1143 1315868 .. 1315890 -  -9.8  -3.62849   CGGAGCAAACCAGAA           CTCGCACCGA GTG TCGATGCGGG           TCTCGCGGTACCCCG  69 49
   Adeh_1142 1315164 .. 1315192 - -11.5  -2.70932   CTGGTGCTCGAAGTA        CCGCGAGCAGGAG GCG CGCCGGCGCGCGG        TGGTGGACTCGCACT  57 163
   Adeh_1139 NONE
   Adeh_1138 1309166 .. 1309204 -  -6.5  -3.16055   GAAAGCCCTCACGAA  GCCCGGTAG-GGTCCCGC GATC ACGGGCCCGCCTCCGGGG   TCACCCACTCCTCGG  50 6
   Adeh_1137 NONE
   Adeh_1136 NONE
   Adeh_1134 1303953 .. 1303996 - -12.3  -3.01712   TCCTCGTGCTGAAGA CCCGCGC-CGCGCGCGTGGA CGCGC TCCGGGCGCGCGTGCTCGAG CTGCACCCGTACCAG  62 122
   Adeh_1130 NONE
   Adeh_1127 1294194 .. 1294222 -  -8.7  -3.28712   TTGCCGGGGGCACAA        CCTCGAGGAGGCG CGG CGCATCCTCGGCG        ACGTGCTGATGGACG  55 86
   Adeh_1124 1291471 .. 1291486 -  -2.4  -2.80816   GCGGCACGGAGCAGA              GGTAGC GCAG GCCGCC               CCGTCGGTCAATTCG  41 72
   Adeh_1123 NONE
   Adeh_1122 NONE
   Adeh_1121 NONE
   Adeh_1120 NONE
   Adeh_1119 NONE
   Adeh_1118 NONE
   Adeh_1117 NONE
   Adeh_1116 1286084 .. 1286107 -   -16  -2.52543   ACGCGGCCGAAGCCA          CGGCGGCGGCC GGC GGC-GCCGCCG          ACGCGGCCGCAGGGG  68 282
   Adeh_1115 1284932 .. 1284967 - -11.6  -2.78384   GCGGTGGTTACCAGA    CCCGCGGCCGGAGCGC AACA GCGCGGGGGCCGCGGC     GGGCCCCCGATCACT  57 36
   Adeh_1114 1284610 .. 1284621 -  -7.2  -3.05384   CGCGCGGCGACGGAA                CGGC CTAG GCCG                 CGGGAGCCGCCTCGG  50 18
   Adeh_1112 1282372 .. 1282384 -  -4.7  -3.14132   GCGGCTCGTCAGGAA                CTGCG CCT CGCCG                GCCACCATGCTCGCC  46 460
   Adeh_1111 NONE
   Adeh_1091 1259160 .. 1259182 -    -9  -3.90112   GGCGCCCGAACCAAA           CGCACCCCGC CGG GTCGGGTGCG           AGGTCGCGGGCCACT  71 176
   Adeh_1080 1248141 .. 1248160 -  -6.4  -3.35679   CCTGCTCATCGACAA            GGTCG-GCA TCC CGCTCGACC            CGGGCGTCTACTACA  54 227
   Adeh_1074 1238249 .. 1238292 -  -8.7  -3.65902   GCGAGTCTACCGAAA GACGCG-CGGCCGCGGTCCGC ATTC ACCG-CCGCGGGCGTCGCGGC CGGGGCGCGGGCGAA  63 53
   Adeh_1073 NONE
   Adeh_1072 NONE
   Adeh_1071 NONE
   Adeh_1070 1233286 .. 1233304 -  -5.9  -3.61398   GCTCGTCGCGAAGAA             GCTCCGC GTGCG GCCGAGC             GACGTGGTCGAGATG  60 495
   Adeh_1068 1231439 .. 1231468 -  -8.5  -3.28924   CAGCCTGGTGGAGAA       GCAGACCCGCGGGA TGT TCCCGCTCG-CTGC       ATGACGGGGCTGCGC  55 157
   Adeh_1059 1220748 .. 1220793 -    -3  -3.14229   AGAGCCCCAGGAACA CCACGTCGAGCGCGCCGGCCG TCATT CGGCCCACCC-CTGGGCGAGG GCGCGCTCCGGGGCG  45 1
   Adeh_1058 NONE
   Adeh_1057 NONE
   Adeh_1056 1216012 .. 1216028 -  -5.7  -2.78384   GCGCGCGCGATCATA              GGCGACC TCG GGCCGCG              ACGCCCGCGCCGTCG  44 64
   Adeh_1055 1214523 .. 1214536 -  -9.5  -3.29461   GAAGCGGGCGGAGAA               GCCGG CGGA CCGGC                TCCAGTAGCGCTCGT  58 40
   Adeh_1054 NONE
   Adeh_1053 1209420 .. 1209464 - -10.6  -3.05384   GGCCGCGGGATTCAA TCGCACCGTGCGCGCG-GGGCG CGG CGCGGGCGCGCGCTCAG-GCGA GCGGCGGGAAGGGCC  57 18
   Adeh_1052 1208363 .. 1208381 -    -3  -4.13304   AAAGCACCCGGAAAA             CGGCCC TCGTGTC GGGCGG             ATGTACGGTCGCTCG  63 84
   Adeh_1051 1207176 .. 1207223 -  -7.6  -3.33525   CGTAGCTATACAATA GCCGGCCCCCGCCC-C-GCCAT GCTCGG ACGGCCGCGGGCGGGGGGAGCC CCAAAATCCAGTGCT  53 158
   Adeh_1050 NONE
   Adeh_1049 1205170 .. 1205185 -  -7.5  -2.64616   GGTCGAGGTAGATCA              CCGGC GCTCCG GCCGG               CCCGGCAGGGCAGGG  46 45
   Adeh_1048 1203588 .. 1203630 - -10.3  -3.25823   GCTCGGCGAGATCAA GCTCGGCGACTTCGGCGTG GCGCT CACGCCGGGGGCGGCGGGC GCGCCGGGGCCGGGC  61 420
   Adeh_1046 1201992 .. 1202012 -    -4  -3.05463   AGCGCGCGCAGTCAA            CCGCTT TCTCGCTCG AAGCGG            AGCGTCCGGGCCTCG  45 1
   Adeh_1045 1200691 .. 1200721 - -12.7  -2.78384   TGTCGCTCGACGAGA      TCGCCGCGC-TGCTC GCC GAGCAGGCGCG-CGA      CCCGGGGAAGCGCCC  61 466
   Adeh_1042 1198146 .. 1198171 - -20.5   -4.4078   GGGCGGGAACGAAAA         GAGCAGCGCCC ACGG GGGCGCTGCTC          CTCGTCAACACGCCT 100 71
   Adeh_1041 1197666 .. 1197699 - -20.3  -2.62184   CGGGTGGCGAGACGA     CGACGCCCCGCGCACC ATG GGCACGCGGGGCG-CG     GGACGGCGTCCGCCG  81 48
   Adeh_1040 1196820 .. 1196867 - -17.1  -5.03715   ACGATGCGTAAAAAA TCGAAGCCCCCGG-ACTG-TCGC TTTC GCGTGCAGTTCCGGGGGCTTCGG AAGTCGGGGCGACTG 100 209
   Adeh_1034 NONE
   Adeh_1024 NONE
   Adeh_1023 NONE
   Adeh_1022 NONE
   Adeh_1021 1180670 .. 1180680 -  -6.8  -2.70932   GGCGTTCTTCAAGCA                 GCTC CGC GAGC                 GCGGCCTCTCCGTCG  47 313
   Adeh_1017 1173896 .. 1173932 -  -5.8  -2.78816   CGAGCGCGTAGGAGA   CCCCGAGGACCGTCAGCG CCA CGCGGCC--TCCTCGAGG   CCGAGCGCGGCCGCC  44 1
   Adeh_1016 1171740 .. 1171760 -  -8.1  -2.78384   CCGCGCGGGAGGAGA            GGGGGCCCG CGA CGGGGCGCC            GGGGCGGGAGGGGCA  49 113
   Adeh_1015 1169604 .. 1169626 -  -5.4  -3.04144   CGCGGAGGGGGAACA           CGCCGGCGTG CAT CACGTCGAAG           GTCCGGCCGCGTACT  46 306
   Adeh_1013 1167987 .. 1168005 -  -7.3  -3.21099   TCTGGGCATCACCAA             GCGGCGC AAGAA GCGACGC             AAGGTCCAGAAGACC  53 212
   Adeh_1011 NONE
   Adeh_1010 1164457 .. 1164473 -  -2.9  -2.79183   CGGACGGCTACGACA              CGCCC TCGGCCT GGACG              TGCTGGGACGCCGCG  41 140
   Adeh_1008 1162225 .. 1162242 -  -4.1  -3.14132   TGGCCTGGCGACGAA             CGAGCCCG GGC CGGA-TCG             ACATGACGCTCCACG  46 292
   Adeh_1007 NONE
   Adeh_1006 NONE
   Adeh_1005 NONE
   Adeh_1004 NONE
   Adeh_1003 NONE
   Adeh_1002 1156372 .. 1156402 - -26.2  -3.27525   GCGCCGGAAAGGGAA       CGGCCGCGACCGGC GGA GCCGATCGCGGCCG       TGGCGCGCCTCGCGG 100 47
   Adeh_1000 NONE
   Adeh_0999 NONE
   Adeh_0998 NONE
   Adeh_0997 NONE
   Adeh_0995 1149765 .. 1149777 -  -4.7  -2.54523   GCAGACCCGAAGCGA                GCGGC CTG GCCGG                CGTCCCTCCCCCCCG  41 118
   Adeh_0993 1146279 .. 1146303 -    -7  -2.70932   TCCCCCCTCGAACGA          CTCGCGCCAC TGTAG GCAGCGCGCG          ATCGCCGCGAACAGA  47 192
   Adeh_0992 1143245 .. 1143272 -    -4  -3.35679   TCCCCCCAGGGAGAA        GCGGCGATTCTAG GCG CC-GACGCGCCGC        GCGGACAGGGGGTCC  51 71
   Adeh_0991 NONE
   Adeh_0988 1136768 .. 1136800 -   -20  -3.53012   TCGCGTCCCCGGAAA     CGAAGAAGCCCGGCC GAAG GGCCGGGCTTCT-CG      CGTCGACGGAGCGAC  91 51
   Adeh_0982 NONE
   Adeh_0981 NONE
   Adeh_0980 1128461 .. 1128489 -  -3.8  -2.62263   ATCTGCTCGAGACCA       CCGC-CGCGCT-GG TGG CCGAGCTCATGCGG       GAGCGGCCTGCGCCG  40 224
   Adeh_0974 1120094 .. 1120138 - -23.6  -2.78816   CGACGTGCGACGAGA GGCCGCACGCGGCGAGGGACG GCGT CGTCCCCCGCCGCGCG-GGCG TGCGCTAGAAGCGGA 100 30
   Adeh_0973 NONE
   Adeh_0972 1118140 .. 1118188 - -21.8  -2.57132   GCGCGCCCCGAGAAG GCGTCCGCTCGTCCCGGAGC AAGGGGGGA GCTCCGGGACGAGGGGACGG TCAGCCCCTGCGGCG  86 73
   Adeh_0971 NONE
   Adeh_0970 NONE
   Adeh_0969 1115236 .. 1115275 -  -6.2  -3.14564   GGAGCCGGTGACGAA  CGCGGCCGCGACCACCGGG GAG CTCGGC-GTGGTGGCGGCG  CTCGCCTGGGCGATC  50 97
   Adeh_0967 NONE
   Adeh_0966 NONE
   Adeh_0965 NONE
   Adeh_0963 NONE
   Adeh_0962 1108587 .. 1108630 -  -7.2  -3.40403   GCGCGCCGAGGACAA GGTGCGACCGCGGCGCA-GGC GGC GCCACGCGCCGGAGGCGTACG GCCGCCGCCGCCCGG  56 64
   Adeh_0961 NONE
   Adeh_0960 1107434 .. 1107450 -  -2.9  -2.62263   AGGCGTTCGAGATCA              CCGCC AGCGGGA AGCGG              CACGTGTTCGACAGC  40 224
   Adeh_0957 1105776 .. 1105797 -  -5.8  -3.35679   GCGGCTCACCGAGAA           GCGCGC GGGGCTGGGG GCGCGC            GGCGCGGTGCGCCTG  52 506
   Adeh_0954 1102746 .. 1102756 -  -2.4  -2.91274   CCGAGCTGAAGGAGA                 TCGC GGT GCGG                 GCGGCGCGCAAGCTG  41 481
   Adeh_0948 1096000 .. 1096017 -  -9.1  -3.29471   CCCGGAGGATAGCAA             CGCGCCCG GGC CGGG-GCG             GGCGGGACGGCGGGT  58 47
   Adeh_0947 NONE
   Adeh_0946 1094021 .. 1094035 -  -5.6  -2.52676   CATGCTCCCAAGCTA               GGCACG CGC CGTGGC               GCGGCGCAGCGGGTC  43 54
   Adeh_0945 NONE
   Adeh_0944 NONE
   Adeh_0943 NONE
   Adeh_0942 NONE
   Adeh_0941 1088497 .. 1088523 -  -3.4  -2.78384   TGGTCCCGGACCAGA         CGCTCGTGTCGG CCG CCGCGCCGCGCG         CGACGCTCGTGCCGG  41 175
   Adeh_0938 NONE
   Adeh_0934 NONE
   Adeh_0931 1078771 .. 1078804 -  -8.2  -3.05844   CGCTCTACCGCAAGA    CGCAGC-TCGCCGACG AGAT CCT-GGCGAAGCTGCG     CGAGCGGTTCCCGGG  52 199
   Adeh_0929 NONE
   Adeh_0928 NONE
   Adeh_0927 NONE
   Adeh_0926 1073788 .. 1073801 -  -4.5   -3.1478   AGGACCTCATCAAGA               CCTCC GGCG GGAAG                TACGTGGCGCCGGCC  46 431
   Adeh_0924 1070772 .. 1070803 - -25.2  -3.05384   GCGCCGCGGACGGAA      CGGCCCCTCCCGCC GCAG GGCAGGAGGGGCCG       GGGCGCTGCGCGGCG 100 51
   Adeh_0923 NONE
   Adeh_0922 1067372 .. 1067392 -  -3.8  -3.86015   GACTCGCGGGAGAAA            TGGCCGCG GCCGG CGCCGCCG            AGTGCACGGAGCGTG  58 74
   Adeh_0921 NONE
   Adeh_0920 NONE
   Adeh_0919 NONE
   Adeh_0918 NONE
   Adeh_0917 NONE
   Adeh_0916 NONE
   Adeh_0915 1061202 .. 1061227 -  -6.8  -3.14132   GCTGCGCGCCATGAA         CGAGC-GCGAG GCGGA CGCGCTGCTCG         CGAACCTGAAGGCGA  51 91
   Adeh_0911 NONE
   Adeh_0910 NONE
   Adeh_0909 NONE
   Adeh_0908 NONE
   Adeh_0907 NONE
   Adeh_0902 1046050 .. 1046097 -    -2  -2.84602   GTGAGTTGACGAAAG GTGAACTCGGCCGCACGCCCGCGC AGGG GCGCGG-CG-GCGACAG-G-TCAG GGCTCGTCGTCGTCG  41 22
   Adeh_0901 NONE
   Adeh_0900 NONE
   Adeh_0899 NONE
   Adeh_0898 1042645 .. 1042668 - -10.2  -3.14132   GGGCTCCGCCATGAA          CCGGTCGGGCG TGA CGGCCG-CCGG          CGTCCAGGCGCTGGT  58 138
   Adeh_0895 NONE
   Adeh_0894 NONE
   Adeh_0893 NONE
   Adeh_0892 NONE
   Adeh_0891 NONE
   Adeh_0886 1024374 .. 1024396 - -11.3  -2.90212   CCATCATCCGAGAGA          CCGC-CGACC GCGT GGTCGAGCGG           ATCTCCGCCGCCATC  58 297
   Adeh_0883 1020909 .. 1020940 -  -3.5  -3.40299   GGACGACACCGAGAA      CGTG-GCCGAGGCG CACCT CGCGGCGGCGCGCG      CGCTGAAGCGCAGCC  49 81
   Adeh_0878 1017203 .. 1017223 - -12.5  -2.79831   TGAAGCCGCACCACA            CCAGCCCGC CGC GCGAGCCGG            AGGAGTACGCCGACT  59 63
   Adeh_0871 1009915 .. 1009926 -  -7.2  -2.53876   GCCGACCTTAACCGA                GGCG GCGC CGCC                 GTGGGGACGCGCGTG  46 68
   Adeh_0870 1008114 .. 1008130 -  -3.5  -3.40403   CGCGTTCCACGAGAA              CGGGCTG CAC CGGACCG              CGGAGGGCACGGGCG  49 320
   Adeh_0865 1004820 .. 1004868 -  -9.3  -3.36749   CACCGGCAACATGAA GTTCGCGCTGAACGGCGCGCTCA CGG TGGGGACGCTGGACGGCGCGAAC GTGGAGATCCGCGAG  60 348
   Adeh_0862 1000034 .. 1000044 -  -6.8  -2.62184   GCGGGCTTCACAGGA                 GCTC CGA GAGC                 AGGAGGCCGGGCGCG  46 7
   Adeh_0861 NONE
   Adeh_0860  997981 ..  997992 -  -2.2  -3.61398   GGCCTTCCTGAAGAA                GCTCG AGG CG-GC                TCGGGACGCGCTCTC  54 462
   Adeh_0856 NONE
   Adeh_0855  993599 ..  993655 - -14.2  -2.71364   TCACGCCCCGAAGGA CCGCCGCGGCTCCGGCGGCGATCGGGGC CGC GCTCAGGCCGCGGCCGC-G-CGCGGCGG GTCGGGGCGGATGGC  64 2
   Adeh_0854 NONE
   Adeh_0852  989220 ..  989239 -  -7.8  -3.61398   CGCGCTCGCGAAGAA            GGCGC-GGC AGG GCCAGCACC            AGGAGCTCGCCTCGT  63 301
   Adeh_0850 NONE
   Adeh_0849  987024 ..  987040 -  -9.4  -2.71144   CATCGCCGGCAAGGA              CGCCGA CGCGC TCGGCG              AGGCGTTCGTGGAGG  52 415
   Adeh_0840 NONE
   Adeh_0839  978738 ..  978752 -    -7  -2.73364   GGCGGAGGCGAAGGA               GCGCGG CGT CCCCGC               CTACGTGGTGTTCTC  47 174
   Adeh_0834 NONE
   Adeh_0833  971039 ..  971086 -  -9.6  -3.05384   CCGGCGGGGAGGGAA GTTGGGGCACGC-GCGCGCGCCC GCG GGGCGGACGCCGCCAGCCCTACC GCTCGCCCGCCTCCT  54 21
   Adeh_0832  970224 ..  970243 -  -3.4  -3.57144   TCGGGGATGCGGAAA            GCGCCGTT CGAC ATCGGTGC             CACCCTCCTAGGGCC  51 143
   Adeh_0831  968583 ..  968593 -  -8.2  -3.28712   CCGCCGCCGGGACAA                 GCCC GCC GGGC                 CCGGCGCCCGCCCTA  55 38
   Adeh_0830  966398 ..  966410 -  -6.9  -3.15544   GGGCAGCGTGATGAA                CCCGA ACA CCGGG                ACGCAGCTCCGGATC  51 138
   Adeh_0826  959988 ..  960008 - -10.3  -2.52464   TGTGGCGGCAACCGA            CCCGCGCCG CCG CGGCTCAGG            GCCCGGTCAGCCCGA  53 21
   Adeh_0825  959317 ..  959335 -  -8.8  -2.70932   GCCGCGGCCGAACGA             GATCCCCA GAC CGGGGACC             GTGGAGCTGTGTCAG  52 37
   Adeh_0824 NONE
   Adeh_0823 NONE
   Adeh_0822 NONE
   Adeh_0821 NONE
   Adeh_0820 NONE
   Adeh_0819  950768 ..  950787 -  -5.6  -3.14132   CTGCGCGCTCACCAA            GCGCTTCA TCGG CGACGCGC             AGGGCAGGGTGAAGG  48 452
   Adeh_0816  943328 ..  943338 -  -2.4  -3.40403   GCTGCCCGACCAGAA                 GGCG GTC CGCG                 TGATCCTCTACGGCC  48 340
   Adeh_0814 NONE
   Adeh_0813  940083 ..  940112 - -22.2  -5.40072   GCGCGGCGAAAAAAA       GGCCGCCCGGCA GTGGTG TGCCGGGCGGCC        CCGAGCGCGCGGGGG 100 65
   Adeh_0811 NONE
   Adeh_0794  917750 ..  917764 -    -7  -3.57144   CCGCCGAGGCGCAAA               CCCGGC GGG GGCGGG               CGGGGGAGGGGCTGC  57 56
   Adeh_0793  916960 ..  916974 -  -3.4  -3.28712   GCGCCCCGGTCAGAA               GCGGCC GGA GAACGC               CAGCGTGGGCGGCGT  47 5
   Adeh_0792  916083 ..  916126 -  -6.6   -3.9461   CGGCTTCAAGAAGAA GGAGAACCGCGACCACG-CCG ACG CGGTCACCGTCGCGTTCCTGC AGCGGATGCTGGCCG  66 110
   Adeh_0790 NONE
   Adeh_0789  911388 ..  911416 - -21.8  -3.27298   GTCCGGAAGCACGAA        GCCCCTGCCGTC GCGAG GACGGCAGGGGC        TTTCTTCTGACGGGG  93 95
   Adeh_0787  908100 ..  908140 -  -4.6  -2.53995   ACCGAGCGGAAGGGA CACCG-CCCGGTCAGCCTGG GCT CCTGACCG-CCGGATCAGCG CCGCCGCGGGGCCGG  41 20
   Adeh_0786  907361 ..  907374 -  -3.7  -2.70932   GGCGGCTGGGAAGGA               TGGGC GCAT GCCCC                CGAGCTTACCTCGCC  41 101
   Adeh_0785  906703 ..  906732 -  -4.9  -3.55444   GGGCCACGCGGGAAA       GCTCACCACCGCGG GCG CGGCG-CGGCAAGC       GGCGCTGCCGCCGGG  54 87
   Adeh_0784 NONE
   Adeh_0783  903527 ..  903555 -  -5.1  -3.30441   CAGCATCGTCTACAA        GGACCACTACGAC GTC GGCGTGGCGGTCG        GCGGCGGCAAGGGCC  50 442
   Adeh_0780 NONE
   Adeh_0778 NONE
   Adeh_0772 NONE
   Adeh_0771  889095 ..  889120 - -13.2  -2.87468   GGCGAGGATAGCAGA         GCGGCGCGCG GGCCCT CGCGCGCCGT          GCGGCGCTGCGGCTT  63 73
   Adeh_0770  887082 ..  887130 -  -8.6  -3.28712   CCCGCGCTTCCAGAA CCCGCGCTACCGCGCGCTGGTGC AGGC GCTCACGCGCATGGC-GCGCGAG GTCGGCGCGCACACC  55 161
   Adeh_0768 NONE
   Adeh_0764  881679 ..  881715 - -12.1  -2.72344   GCGCATCGCGAAGGA    CGCCGCCGCCGGCGC GGTGCTG GCGCTCGCGGCGGGG    AGCGTGCTCGCGTTC  59 368
   Adeh_0760  878702 ..  878740 -  -5.6  -2.52543   AGCGGCGCGAACCTA   CCTCGCCCACCCCCGCAG CAC CATCGGGCGGGGGCTCGG   CCGGTGCAACGCCCG  43 80
   Adeh_0759 NONE
   Adeh_0757  876442 ..  876469 -  -4.6   -3.4252   GGGCACCTACCAGAA        GCGAGGCCGCTG ATCG CTACGTCCGCGC         CCGGCCCAGCTCGTC  51 14
   Adeh_0754 NONE
   Adeh_0753 NONE
   Adeh_0752 NONE
   Adeh_0751 NONE
   Adeh_0750 NONE
   Adeh_0749  869091 ..  869115 -  -9.1  -3.10908   AAACCTATCACCGAA          GCGGCGTCACG GCG CGCTCCGCCGC          GCCCGCTCGGCCGGG  56 7
   Adeh_0748 NONE
   Adeh_0747  867157 ..  867188 - -18.6  -2.52543   AGGTGCTCGAAGGCA      GGCGGCCGCGCGCC GGCC GGCGCCCGGCCGCG       GGCTGACGCTCAGCC  78 35
   Adeh_0745 NONE
   Adeh_0744  864089 ..  864111 -  -3.2  -2.83271   CGAGGCGGAGAACCA           GGTGGCGCTC TGC GCGTTCCACC           ACCTCCGCTGCGTCC  42 174
   Adeh_0737  856890 ..  856911 -  -4.3  -3.92963   CAAGAAGTACAAGAA           GTGCCACGGC GCG ACCGAGGC-C           GCGGTCTAGGGGCGG  63 382
   Adeh_0735  853052 ..  853073 -    -8  -3.30124   CGGCATCCCGGAGAA           CCCGAGGA AGTTCA TCCTCGAG            TGATCCTGGCCCGGA  55 91
   Adeh_0730  846953 ..  846965 -  -4.7  -3.16683   AGCCTAGCCGAGGAA                GGCCG GCG CCGCC                CTACTTCCCGGCCTT  46 26
   Adeh_0729  846251 ..  846298 - -15.5  -2.76453   GCATAAGGCGAAGTA GGCCGGCGGCCGGCGCGCCG CTCCGATCC CGGCGCGCC-GCTACCGCCC GGTCACCGGCCGCAG  67 17
   Adeh_0727  843290 ..  843308 -  -5.8  -3.14132   CCGCCGGGCGACCAA             GCCGCCGC CGC GCCGCCGC             CGTGCGTGCGTGCCG  48 44
   Adeh_0726  840415 ..  840441 -  -5.1  -3.12999   GGATCCCACATCTAA        CGGGGAAG-G-GG CCG CCGCGCATCCCCG        CGGAATCGGGCCCCC  48 62
   Adeh_0725  839770 ..  839797 - -18.4  -3.63627   CCCCGAGACGCGAAA        CGGCAGGTCCCG CGCG CGGGGCCTGCCG         TTCTCGTTCCGGCGC  88 54
   Adeh_0711 NONE
   Adeh_0710  824674 ..  824698 -  -4.2  -3.28712   CTTCCCGCCGGAGAA         GGCGGCGCTCA TGAG CGAGCGC-GTC          TTCCGCGGCGGGCTG  48 474
   Adeh_0707 NONE
   Adeh_0706  821679 ..  821699 - -12.5  -3.12351   GGCGGGGAGATCGAA            CGGAAGCGC CAT GCGCGTCCG            GATTTCCAACCCGCG  63 463
   Adeh_0705 NONE
   Adeh_0704 NONE
   Adeh_0703 NONE
   Adeh_0702 NONE
   Adeh_0701 NONE
   Adeh_0700 NONE
   Adeh_0699  815222 ..  815276 - -13.4  -3.35679   CGGTGTGACCCAGAA GCAGGCCGAGGCCACCATCGAGACGA TCT TCGACTCGATGAAGGACGCGCTCTGC AAGGGAGAGAACATC  70 335
   Adeh_0690 NONE
   Adeh_0689  801461 ..  801496 - -20.4  -3.72576   GTGGCGCCGATCAAA    CGCAAGGAGCGGCGCC GGGT GGCGCCGCTCCTGGTG     GTGAACCGCGGGACT  95 53
   Adeh_0688  799594 ..  799618 -    -7  -3.76775   GGGAATACACGCAAA          TCCCGGACGG TGCGC CCGCCCGAGG          GGAGCGCGGCCCCCG  65 100
   Adeh_0687 NONE
   Adeh_0686  795792 ..  795802 -  -6.8  -3.54741   GAGGATCCCGTGAAA                 CGGA CGG TCCG                 CCCCCGCTCATTCCT  57 33
   Adeh_0685  793939 ..  793949 -  -2.4  -3.05844   CCTTGTACTCGAAGA                 CCGG CAT CAGG                 CGACTCCGTGGGCGC  42 53
   Adeh_0684 NONE
   Adeh_0683 NONE
   Adeh_0682 NONE
   Adeh_0681 NONE
   Adeh_0680  790402 ..  790412 -  -2.4  -3.40403   GGGCGCGCATCAGAA                 GTCC AGC GGCC                 GCGTCAACGCGACCC  48 9
   Adeh_0679 NONE
   Adeh_0678 NONE
   Adeh_0677 NONE
   Adeh_0676  785555 ..  785577 - -10.4  -3.31144   GGTGGAGCGCCACAA           CGCGGCCACG CGC CGGGTCCGCG           AGGGGTTGCGGGCGC  61 178
   Adeh_0674  779377 ..  779418 - -21.7  -2.71011   ATCTCGCCTGAACGA CGGCGTGAGCCGCGA-CACC GGA GGTGATCGCGGCTCACGCAA TCGTCGTTCAGGCCG  89 33
   Adeh_0673 NONE
   Adeh_0672 NONE
   Adeh_0671  776368 ..  776384 -  -5.7  -3.01712   GCCCTCGCCGGAATA              GCGGCGC GCT ACGCCGG              CTCCAGCGGCTTCTC  46 17
   Adeh_0662 NONE
   Adeh_0661 NONE
   Adeh_0660 NONE
   Adeh_0659 NONE
   Adeh_0658  763510 ..  763557 -  -6.9  -3.21099   CTGGTCCACCAGGAA CGCGTACACCGCCGCGGCCGGCC CGAA GGCC-ACCGCCGCG-TAGAGGCG GCCGGCGCCGTCACG  53 36
   Adeh_0657 NONE
   Adeh_0656  761711 ..  761738 -   -22  -3.63627   GCCGGAGACGTGAAA        GGGCCCGGCCGC GAGC GCGACCGGGCCC         TCTGGTGCGGTGAGA 100 49
   Adeh_0655  760465 ..  760505 -  -5.2  -2.87132   GCGCGGCCTCAGACA TGCTCGCCGCGCACGCCGG CTGA CCA-CGCGCGCGGAATGCG  GTCGGCGCGTGCTGC  45 509
   Adeh_0635  734202 ..  734240 -   -16  -4.41633   CATCTGGAAAAAGAA   GAGGGCAGCGCCCCCA TGTAGTC CGGGAGCGCTGCCCTT   GACAAGTTCGCGACC 100 50
   Adeh_0634 NONE
   Adeh_0633 NONE
   Adeh_0632  730640 ..  730678 -  -7.4  -3.47322   CGCGAGCACAAGCAA  GGTTCCGGCCG-TCGCG TCCGTT CGCAAGCTGCCGGAACG   AGGGGAATTCTCCAG  57 147
   Adeh_0631 NONE
   Adeh_0630 NONE
   Adeh_0629 NONE
   Adeh_0628 NONE
   Adeh_0627 NONE
   Adeh_0609  702638 ..  702671 - -10.9  -2.70932   CGGCGTCGCGAACGA     CCGCCCGCCGGAGCTG CTC CTGCT-CGACGGGCGC     GGGGAGACGATGGCG  57 170
   Adeh_0606 NONE
   Adeh_0605 NONE
   Adeh_0604 NONE
   Adeh_0603 NONE
   Adeh_0602 NONE
   Adeh_0601 NONE
   Adeh_0600  694502 ..  694528 -  -7.9  -2.76453   CGACAAGCTGAACGA        GGCG-GCCGGGC TCGC GCCCAGCTCGCG         GCTCGGGTGCCAGGC  49 326
   Adeh_0596  692167 ..  692215 -  -8.5  -2.78463   AGTGGCGCGAGGACA TGGCGCTCGCGCAGGCGGATCGC GAC GCGGGCGGCCTGCGCGAGATCGC GGCCCGCGCCCGCGC  49 146
   Adeh_0591  687742 ..  687761 -  -2.8  -2.71712   GCGCGGTGCGGAAAC            GCATGGTGT CGA AC-CCAGGC            CGGGGCCGGTGGAGG  39 295
   Adeh_0590  685231 ..  685286 -  -2.8  -3.65522   GATCGACTCGAAGAA CCACACCGATCGCGGGCTCGAGGTCG CGCC CGGCCTCGCGCTCTCGCGCCGCGCCG GGGGCGGCGTCGCCT  54 487
   Adeh_0588 NONE
   Adeh_0587 NONE
   Adeh_0586  680295 ..  680311 -  -2.2  -3.53012   GCGCGCGGCGCGAAA              GCGG GAGTTGGGG CCGC              GCGTGCGAGGCGTGG  50 42
   Adeh_0585  679156 ..  679178 -  -5.4  -2.72344   CGTCACCGGCAACTA           CTTCGCCGGC CTC GCCATCGAGG           ACTGCGTGCTCCGCT  44 70
   Adeh_0583  676485 ..  676509 -  -6.9  -4.08394   AGATCCTCCCGAAAA          TCGTGGGCCGG CGC CCGGCACGCGG          GACGCATCGCGCCGG  69 482
   Adeh_0579  673199 ..  673239 - -10.4  -3.22102   ACATCGTCCAGAAGA GCG-AGCTCGAGCTCGCCGG CGA CCGGTACGC-CGAGCTGCGC CGCCGCCACGAGGCG  61 363
   Adeh_0577 NONE
   Adeh_0576 NONE
   Adeh_0575  668742 ..  668755 -  -3.7  -3.21747   CGAGCCTAGCATGAA               GCCGG CCCG CCGGA                CGCACCCCGGTCGCA  47 88
   Adeh_0574 NONE
   Adeh_0569 NONE
   Adeh_0568 NONE
   Adeh_0566 NONE
   Adeh_0565  653051 ..  653065 -  -4.2  -3.86897   CTCAGTGCGCAGAAA               GCGC ATGATGA GCGC               GCTCTTGTTGGAATC  60 61
   Adeh_0564  652643 ..  652662 -  -4.2  -3.83154   CAACGAGAACGGAAA            TCACGAGA GGTC TCCCGAGA             CAGACTTCAGATAGG  60 6
   Adeh_0563  651103 ..  651120 -  -2.5  -4.15044   GCGCGCGTGAAGAAA             CGGCGCG CCCT CGGCCCG              AGACTGGCGGTGTCC  66 328
   Adeh_0562  649493 ..  649543 -  -2.5  -2.94045   CTACTGGAACAACCA TCACCACCTGATGCACACCGTCCAC CAC GTG-ACGGGCAGCATCATGTGG-GC CAACCTCCACCTGCT  42 384
   Adeh_0560 NONE
   Adeh_0557 NONE
   Adeh_0556 NONE
   Adeh_0555 NONE
   Adeh_0554  643417 ..  643440 - -17.4  -3.14564   GCACGCGCTCAGCAA          CCCGGCCGGC GCCG GCCGGCCGGA           TACGCCGACGCGAGC  76 88
   Adeh_0551 NONE
   Adeh_0550  638553 ..  638584 -  -8.6  -2.70932   CCTGGTGGTGAACGA      CGCGCTC-GCGGCGC TGG ACGCCGCCGAGGCCG      GTGACGGCCTCACGC  49 284
   Adeh_0548 NONE
   Adeh_0547 NONE
   Adeh_0545  634773 ..  634788 -    -6  -3.41527   CAACCTGGAGGAGAA              CGTCGC GGCC GCGTCG               ATCGCGCTCTCGCCG  54 151
   Adeh_0542  631420 ..  631477 - -17.5  -2.73364   CCTCGAGGTGAACTA CGGCGCGATCCCCGGCGTGCAGCTCCAC CTG GTCGCGCCGCTCGCCTGGGCCCG-GCCG CCGGGCGGGCCGGGC  72 498
   Adeh_0539 NONE
   Adeh_0538 NONE
   Adeh_0537  628279 ..  628327 -  -5.1  -2.82516   CGCTCCAGTACGAGA GCGAGCC-GGGCAA-GGGGACCG TGGTC CGGGCCACGCTGCCCCGGCGCGA GCGGGCGGCCTAGGG  45 88
   Adeh_0534  625376 ..  625396 -  -4.5  -3.40403   CCTGCTGGAGGAGAA            CATCCTGGC CGT GCCCGGGCG            CGGCTTCGGGATGCC  51 134
   Adeh_0531 NONE
   Adeh_0530 NONE
   Adeh_0529  619881 ..  619926 -  -5.2   -3.2614   GACGCCCGAGATGAA GGGCGAGCTCGCCGCGAT-CG TGGGC CGCATGGCGGGGCGCGCGCCG CTCGACGCGCTGGTG  50 165
   Adeh_0522 NONE
   Adeh_0521 NONE
   Adeh_0518  610321 ..  610371 -  -4.4  -2.80344   CCTCGACTGAAGAAT GGGAAGGGGTGCGCGGGCGG-CC GGCTCG GGTCCGGCCGCGCGCGCGGTCAC GCTGTCGGGCGCCTC  44 39
   Adeh_0517 NONE
   Adeh_0516  605202 ..  605215 -  -3.8   -4.4727   GGAACATTCAGAAAA               GCTG TGCATC CAGC                GGACCCGGCCCGACC  73 446
   Adeh_0514 NONE
   Adeh_0512  603170 ..  603194 -  -6.9  -2.78816   CGAGCTCGGAGGACA          CGGCCCGCACC ATC GCAGCCGGCCG          CCCCGCGGGCAACCC  47 51
   Adeh_0511  601484 ..  601500 - -15.1  -2.87564   TCACCGCTGGACACA              CCCGGGC CCG GCCCGGG              CCGAGCGACTGGAGG  68 475
   Adeh_0506 NONE
   Adeh_0505  595373 ..  595383 -  -8.2  -3.38812   CCGGCGGGAACAAGA                 CGCG CGC CGCG                 AGGCTGCTCGGGGTG  58 265
   Adeh_0497  587983 ..  588012 -  -5.6  -3.05596   GACGGGTTGACGCAA       CCGCCGCTCAGCG CAGGT CG-TGCCCGGCGG       TGGCGGGCACGAGCT  46 3
   Adeh_0496  587372 ..  587406 -  -5.5  -3.25823   GGCGGGCGAGAGGAA    GCCGTCCGGGACGTGC ATCG GCTAGCCCCCG-CGGC     CGCGGCCGCCGCGCC  50 44
   Adeh_0495 NONE
   Adeh_0494 NONE
   Adeh_0493  584991 ..  585013 -  -4.1  -2.70298   GCCTGGAACGAGAAG          CTCGACCTCG GCCA CGAGG-CGAT           GGACCACGAGCACCA  42 425
   Adeh_0488 NONE
   Adeh_0487  579942 ..  579979 -  -9.8  -2.78816   TCATTGTGGAGGAGA  GCCGCCCCGCGCGCCAGC GTGG GCC-GCG-GCAGGGCGCC   TCGAGGGATGGGCGC  54 43
   Adeh_0486  575531 ..  575583 -  -3.2  -3.05384   GGCGGCCGGACGCAA GGTCCGTGGTTGCCG-CGCGACGATG CGC CCCCGCCGTGACGGGTT-CACGGACC GTGCGGCGGGCCGCC  43 40
   Adeh_0485  574913 ..  574965 -  -7.4  -2.87132   GGTCCTCCGGACACA CGGGTACACGTCCGCC-GCGCGCAC GCCG GCTCGCGCCGGCGGCCGCGGCCGCA GGTTCACGGTTCGTG  48 61
   Adeh_0484  572625 ..  572641 -  -3.5  -3.30124   GGCCATGCTGGAGAA              GCTGGGC GTG GTCCGGC              CCGAGGTGGCCCGCG  47 172
   Adeh_0482  570252 ..  570298 -  -9.4  -5.47218   CGGGATCGAAAAAAA TCCGGCCTCGC-CCCCGCGGTC GAGCG GATC-CGGGGCGCAGGACCGGA TCGTCACGCACCGAG 100 144
   Adeh_0481 NONE
   Adeh_0480 NONE
   Adeh_0479 NONE
   Adeh_0478  564827 ..  564865 - -20.3  -4.07568   CGGGGCTCCCGAAAA   GGCCGATCCCGTCCCCG GCGGT CGGGGACGGGATCGGAT   GTACCACTCGACGCG 100 43
   Adeh_0477 NONE
   Adeh_0476 NONE
   Adeh_0475 NONE
   Adeh_0474 NONE
   Adeh_0473  559269 ..  559294 -  -3.9  -3.10796   CTCCACCAGGGAATA         CTCGTGCATGCG GCT CGCCTGC-CTAG         CAGATGCGCGGCAGG  46 22
   Adeh_0472 NONE
   Adeh_0471  558077 ..  558103 -   -13  -3.14344   TACGCTCGGCATGAA        CGGGC-CCGGC GCTAGT GCCGGTGCCCG         TGGTCGTGCCCGTGG  66 10
   Adeh_0468  552643 ..  552657 -  -7.1  -2.78816   CGATGTTCCAGGACA               CCGGA GCGTT TCCGG               GTGGCACAGGGGCGC  47 75
   Adeh_0467  551594 ..  551607 -  -9.5  -2.71144   CATCGGCGTGAACGA               GGCGC TCAT GCGCC                TGCGCGGGCGCGAGC  52 489
   Adeh_0465  550359 ..  550369 -  -8.2  -3.31792   CCAGCACTTCGACAA                 GGGG CAG CCCC                 TCTACATCATCGAGG  55 411
   Adeh_0461  544275 ..  544288 -  -5.2  -3.05993   CCATTTACAGAGACA               GCCG GTGCCG CGGC                GGCGGGTGCCGGAAT  46 108
   Adeh_0460  543127 ..  543149 -   -12  -3.05596   CAGGTGGTGATGGAA           CGGATGCGCA CGC CGCGCATCCA           GGAGGGCGGCGCCCA  62 521
   Adeh_0458  541558 ..  541582 -  -8.5  -3.31461   CATCGATCCCGACAA          GGACTTCGCCA AGG TGGCGTACTCC          GGCGCGCACGACGTG  55 416
   Adeh_0453  535761 ..  535811 -  -7.4  -3.07816   GCGCGAGGGATCTAA CG-GCGAGCGGCCGCACGTTCAC CCGCGC GTGACCGCGCACCCGGGCGCGCG GACGGGGCGGCGATC  51 39
   Adeh_0452  534774 ..  534786 -  -6.2  -2.52464   GCCCGCCTGAAGCGA                GGCG ATCAG CGCC                CGCCCGCACCCTCCA  44 18
   Adeh_0449  530546 ..  530560 -  -3.4  -3.20878   TAACACGCAAGCGAA               CCGGCC GCG GCCCAG               GAGGGCACCCCGCAC  47 70
   Adeh_0448 NONE
   Adeh_0447 NONE
   Adeh_0446 NONE
   Adeh_0445  527931 ..  527950 -  -4.2  -3.40403   GCCCGCCGAGTACAA            GGAGCG-GC TGC GCGCGTTCC            CGGACGTGGTGCACC  51 113
   Adeh_0443  526175 ..  526188 -  -8.1  -2.62184   GGCGCCCGGACAGGA               GGAGG GACG CCTCC                TCGCTATCGGCCTTC  48 171
   Adeh_0436  519510 ..  519522 -  -6.9  -3.59979   GGGCCTGACGCGAAA                GACCG TGT CGGCC                GAGGTGCGCGAAGTG  57 490
   Adeh_0434 NONE
   Adeh_0433  514294 ..  514320 -  -4.4  -3.06183   GCGATGCGGAGCGAA        GGTCGCCTGGA ACCTCA TCC-GGCGATC         ACGCGCCGATGAGTG  45 155
   Adeh_0431  510807 ..  510838 -  -6.4  -3.71848   CGTCGTCACGAACAA      CCACTTCCGCGGCC AGGC GCCCGCGAACGCGA       AGATGCTGGAGGCGA  60 87
   Adeh_0429 NONE
   Adeh_0428  507239 ..  507249 -  -6.8  -3.28712   CCTCGCCGCGGAGAA                 CCAG CGC CTGG                 TGGACGTCGCCTTCC  53 377
   Adeh_0424 NONE
   Adeh_0423 NONE
   Adeh_0422  499302 ..  499314 - -10.5  -3.53224   GATTGTGTTCGGAAA                GCGCG CGG CGCGC                CACCCCGTCCCTCGA  64 172
   Adeh_0421  498368 ..  498411 -  -9.4  -2.64155   GGCGCCCGAAATCTA CCACGCGGCGGGGCGGATGGC GCC GCTACCCGCCCTGC-GCGTCC CGCTCCGCCAGCCGC  51 7
   Adeh_0420 NONE
   Adeh_0419 NONE
   Adeh_0418 NONE
   Adeh_0417  489333 ..  489389 -  -4.7  -4.82111   AGAAAAGAAAAAGAA GTGCAAAGC-GC-AGCTGAAGT-GGC GGGGGGGG ACCTACTTCAACAGGCTGCTTTGCAC TTCTCGCCGGCACCA  86 252
   Adeh_0416  488710 ..  488764 -  -6.1  -2.70932   CCTGCCGTCGAAGGA CGAGGCCGGCGAGGTGGTGCTC-TCG GCGC CGTCGCTCACCATCGCGCTGGCCGCG GCGGTGGCGGTGGTG  46 222
   Adeh_0412  481655 ..  481679 -    -7  -3.61398   CCTCTCGGCGAAGAA          CCAGGAGACC GACAA GGTCGCCGGG          CTGCAGCTCGGGGCC  61 499
   Adeh_0409  477232 ..  477284 -  -6.8  -3.36327   CGAGCGGATGGAGAA GCTGCGCGCGCGGCACGGCGACCGCT TCG AGCCGGCGCCGCTGCTCGC-CG-AGC TGGGCCGGACGGGCC  56 180
   Adeh_0406  472626 ..  472666 -  -7.5  -3.42503   GCTCAACATCGAGAA GGCGCACAACCTC-CGCG AGAAGG CGCTCGAGGTGGTGCGCA  TGTACCGCGACCTCG  56 489
   Adeh_0404  470892 ..  470944 - -10.4   -3.4072   CAGCCTGCAGGAGAA GCACGT-GCGGCCCGGGAACCGCGC CTTC GAGCGGCTCCTGCGCGGCGACGTGG TGGAGGTGACCGGGG  63 149
   Adeh_0385 NONE
   Adeh_0384  448661 ..  448686 -  -8.9  -3.41051   CTACCCGCAGCACAA         GGGGGAGCACG ACCG CGTGCTCGCCG          AGATGGACGGCGAGG  60 206
   Adeh_0380 NONE
   Adeh_0379  443385 ..  443411 - -13.6  -3.33696   CGCGGGGTCAACGAA         TGCGGCCCGCGG CGG CCGCCGGCCTCA         CTGGTAGGAGCGGAG  70 23
   Adeh_0378  442217 ..  442234 -  -6.9  -3.23899   GGCGAACGAAGGCAA             GCAGGGA GGGG CCCCCGC              ACGGCGGGGGAGGGG  53 51
   Adeh_0377  439282 ..  439308 - -11.4  -3.53012   GCGGGCCTGGCGAAA         CGCCTGACGCCC GGC GGGCGCCGCGCG         CCCGCGCCCACCGCA  67 69
   Adeh_0375 NONE
   Adeh_0374 NONE
   Adeh_0373 NONE
   Adeh_0372 NONE
   Adeh_0371 NONE
   Adeh_0370 NONE
   Adeh_0369 NONE
   Adeh_0368  429997 ..  430008 -  -7.2  -2.71681   GAACGCGCTGAAGTA                CGGC GCCG GCCG                 GCCCATCACCATCGG  47 325
   Adeh_0366 NONE
   Adeh_0365 NONE
   Adeh_0364 NONE
   Adeh_0363  424613 ..  424640 -  -4.1  -3.38768   TCATACTAGGCAGAA       GCCG-TGCCACGT TTCA ACG-GGCTTCGGC        GTCCGCGGCGGCGAC  51 11
   Adeh_0362  423865 ..  423878 -  -3.1  -3.16564   CGGCTACTCCACCAA               CCTGCC GCT GG-AGG               AGGCGCTGAAGCCGG  45 277
   Adeh_0357  415449 ..  415467 - -13.1  -4.32046   TGCCGAAAAACGAAA             CGCCCGG GGTCG CCGGGCG             TCGGGTCCATCGAAG  89 198
   Adeh_0356  414508 ..  414544 -  -4.2  -2.71144   CATCGGCTTGAACGA    CGTCCTGCAGCGCGGC ACCTG GCCGAGCCCCAGCACC    TCGGGTCCCACTGAG  42 385
   Adeh_0353 NONE
   Adeh_0352  411421 ..  411433 -  -4.7  -2.52464   TGCGGCGGGAACCTA                GTCGC TCG GCGGC                CCGGCGGCCCGCCGG  41 75
   Adeh_0351  409990 ..  410008 -  -4.4  -3.34043   GTGATGACCCCAGAA             CGCCCGAA TCG CCCCGGCG             CGCCCGCGCGCGCCA  51 437
   Adeh_0348  407496 ..  407520 -  -2.8  -3.61398   CTGCCCGGGCAAGAA         GGCGG-GCGAGA AGG TC-CGCACCGCG         ATCCACGACTTCGAG  54 450
   Adeh_0345 NONE
   Adeh_0344  403701 ..  403712 -  -3.6  -3.01712   TGTTCCGCTGCAACA                GCAC CACC GCGC                 TCATCCAGGCGGCGC  43 246
   Adeh_0342  401247 ..  401290 - -10.2  -2.58544   CTGGATGGCCAGAAG GTCAACGCGAAGGCCGAGGGC CTC GCCCTGGGCCTCCAGGCCG-C GTATCAGGCACCGTT  53 205
   Adeh_0339  398305 ..  398341 -  -4.4  -3.53012   TCCGTGGCCGGGAAA   CGTCCGCGAGCTCCA GCACGCCA TCGAGCGCGCG-ACG    GTGGTGGCCTCGCAG  52 246
   Adeh_0326  382639 ..  382667 - -11.5  -3.05384   GCCGCGGGTACGTAA        CCGCGCCGGGCTC CGC GCGCCCGGGGCGC        AGGCGGTAAGGCTCC  59 57
   Adeh_0325 NONE
   Adeh_0323  375851 ..  375871 -  -3.3  -2.82516   TCTGGTACTACGACA            CGTCGTT CGCCAAC AACAACG            TGGGGGACGCCTGCG  42 365
   Adeh_0320  371439 ..  371457 -    -3  -2.78816   GCACCGGCCAGCAGA             TCCAGGCC ACC GGCGCGAA             CGGCACGTTCGACGG  41 516
   Adeh_0315  365375 ..  365391 - -10.1  -3.14132   GCGCCTGCGCATGAA              CCGGCTC GTG AAGCCGG              CCGCGAGCAAGCTGG  58 251
   Adeh_0312  363113 ..  363170 -  -4.1  -2.58544   CTCGACGTGGACAAC GGCCCGTCCGCGCTCG-CGCA-CGCCGGC AACC ACCGGCTCTACGGCGA-CGCGGG-GGTCC ACGCGTGCCGGGCGG  41 282
   Adeh_0309 NONE
   Adeh_0306 NONE
   Adeh_0304 NONE
   Adeh_0300  352121 ..  352156 - -23.3  -3.28119   ACGCAGGGAGACGAA    GGGCCCGCCGTCCGC GGCGGA GTGGACGGCGGGCCC     GCGGCCAGGCGATCC 100 56
   Adeh_0298  347532 ..  347567 - -11.8  -3.30124   CGGGATCCTGCACAA    GCC-CTTCAGCGTCGAG GAG CTCGCCGCCGAGGTGGC    GCGCGCCGTCCGCCG  65 331
   Adeh_0294 NONE
   Adeh_0293 NONE
   Adeh_0292 NONE
   Adeh_0291 NONE
   Adeh_0290  336513 ..  336530 -  -8.3   -3.2614   CACCGGCGAGATCAA             GGGGGGC GTCA GCCCCGC              CCGCCACCGCCCCGG  55 16
   Adeh_0289  334087 ..  334117 -  -9.7  -2.70932   GTTCGCGTGCAAGGA      CTCG-GCG-GCCGCC GCC GGCGTCTCGCCCGAG      ACGATCCGCGCCCGC  52 361
   Adeh_0285  329737 ..  329772 -  -5.2  -3.14881   GAACTTCGTCATGAA    GCCTCCTTCCGCGGCCG CGA CGGCGGCCGATCG-GGC    GGCCGAGTGTATGCC  48 121
   Adeh_0284  329164 ..  329206 - -28.5  -2.64155   GGTCCGTGAAACGGA GGCGGCCCGCACCCGCCCCG CGAG CGGGG-GAGCGCGGGCCGCC GGGCGCCGCGAGGAC 100 49
   Adeh_0283  328123 ..  328133 -  -6.8  -3.37796   CCCCATGAGCGACAA                 GGAC CTC GTCC                 GCGTCCCGATCCCCG  56 523
   Adeh_0274  320400 ..  320417 -  -3.3  -4.07568   GCCCGGTCCCGAAAA             GCCCGGT CAGG ACGGGAC              CTTGCGGGCGGTCAC  63 37
   Adeh_0273  319055 ..  319083 - -18.8  -3.11208   CTTTACGTAAAAGGA        TGGGGGCGGGCC TGGTG GGCCCGCCCCCG        GGAAGCGAAGCACCC  84 64
   Adeh_0272  318299 ..  318334 - -27.6  -2.90496   GTCCCCCGCAAACGA    CGAGGCCCCGGCCCGC GAAC GCGGACCGGGGCCCCG     GATGCCGACGAAGGA 100 50
   Adeh_0269  312667 ..  312679 -  -3.4   -2.8474   TTGGAGGCAGAAGGA                CTTC GAACG GAAG                ACGCGTGCTGCGGAT  42 40
   Adeh_0268 NONE
   Adeh_0267 NONE
   Adeh_0266  310924 ..  310956 - -18.4  -4.08767   CGCAGGGCCGGAAAA      CGAAGAGGGCCGGC GTCCG GCCGGCCCTCCGCG      AAACCTCTCGACCGC  95 48
   Adeh_0264  308962 ..  309010 -  -2.3  -3.11291   GCTACAACCGCAAGA TCCGCACCCTGCTCCGCGCCTAC CTGGC GCAGGCGCCG-G-AGGACGTGGT CGCGCCGTTTGCCCA  44 194
   Adeh_0262  307939 ..  307969 -  -9.5  -3.17075   CGCCCGGGAAGGGAA       GGCGCGCGCCGAC GAGGG GGCCGCGCGCGGC       CGCGAGGGAGCAGCG  56 198
   Adeh_0256 NONE
   Adeh_0253  296279 ..  296311 - -11.2  -3.12351   GTTCCTGACAGTGAA     CGTCGG-GCGGCCGC TCAG GCGGCCGCGCCCACC      GCGTCCGGCCGGGCC  61 7
   Adeh_0252  295875 ..  295918 - -18.9  -3.53012   CCGCGGGCGCTGAAA CGTCGCGGGCCCGG-CCCCTC TGGC GAGGAGACCGGGCCCGTG-CG GCGCGGAGAGAGCGC  89 45
   Adeh_0251  294756 ..  294775 -  -2.8  -3.61398   GCTCCCGGCGAAGAA            GCA-CGGGA ACA TCCCGCTGT            AGCCCTTCGACTCCG  54 344
   Adeh_0244 NONE
   Adeh_0242  281189 ..  281209 -  -8.1  -2.78463   ATCCCGGGGAGGATA            GCGCGGCGG GGC CGGCGGCGC            CTCGGCGAGGGTCAG  49 37
   Adeh_0241 NONE
   Adeh_0240 NONE
   Adeh_0239  278449 ..  278472 -  -8.8  -3.01712   CCGCGCCCGTGAATA          CCCGGGGTCGG GAT CC-ACCCTGGG          GCGGCGACCGCGCGG  54 356
   Adeh_0229  260217 ..  260252 - -11.1  -3.40403   GGCGGCCGAGCACAA    GCGGCTCG-CGCTCGA GTACA TCGAGCGGCTCGCCGC    CGAGGCGGGCGCCGC  65 403
   Adeh_0227  258699 ..  258716 -  -4.9  -3.24747   CGGCGACACCATCAA             CCTGATGA GCC TCATC-GG             CGTCATCCTGCTGTT  50 450
   Adeh_0224  253309 ..  253323 - -12.8  -3.05384   TGCGGCGCGACCGAA               CGGCCG CGC CGGCCG               ACCCGCGCCTCGCCG  64 79
   Adeh_0220  248949 ..  249003 - -10.8  -3.14881   GAATCCGTCCAGGAA CGCCGGA-GCGCCGAGGAGACGCG CCGGATGCT CGCGT-TCCTCGACGCGTACGTCG TCGAGCACTTCGGCG  61 308
   Adeh_0217 NONE
   Adeh_0216 NONE
   Adeh_0215 NONE
   Adeh_0214  239550 ..  239600 - -18.3  -3.61398   GCCGTTCGCGAAGAA GACGCCCTCGAAGCGCGCGCCCGCG CGC CGCGGGC-CGCCCGT-GAAGGCGCC CGGGAAGAAGAAGGG  88 470
   Adeh_0209 NONE
   Adeh_0204 NONE
   Adeh_0203  229729 ..  229742 -  -3.7  -2.78596   CATCCTCTCACGAGA               TCCGG CGAC CCGGG                GGGCGCCTCACGAGA  41 33
   Adeh_0202  228703 ..  228732 - -17.1  -2.71712   CCCCCGGCGGGAAAT       CTGCG-GCCGCGCC CGG GGCGCGGCACGCGG       GGGCGCTACTCGCCC  72 31
   Adeh_0201  227961 ..  227977 -  -9.3  -3.17075   GCCGCCCGAACGCAA              CGGCTCC GCC GGGGCCG              CTGCCCGGCCCCGCT  56 39
   Adeh_0200  226944 ..  226970 -  -9.2  -2.62983   CGGAGGCGGACAGGA         GCGCGCAGGCGC GGG GCCCCGGCGAGC         GGCCTACCCGAGCGC  51 29
   Adeh_0198  225399 ..  225433 - -20.6  -2.87931   CGGAGCCCGGAGACA     CGGCACCCGCGCCGGG GGA CGCGGCGCGGGCGCTG     GTGGCGCGGCTCGAG  85 141
   Adeh_0196  223601 ..  223649 -  -4.5  -2.52516   TCCGGCACGAGCAAG GTCAGGCGGCGCA-CGGGCGGGCG GGGG CGCG-GCGCGCTACGCGGCC-GAC TTGCTGGCCGGGCAG  41 13
   Adeh_0195  222397 ..  222439 -  -7.5  -3.31144   CTGGGACGCCGAGAA GGAGCTCACGGAGCGGCGG CGCAT CGGCGGCGGCGTGAGCTAC GTGTGGGAGCAGGAG  53 301
   Adeh_0192  220098 ..  220128 -  -2.3  -3.05384   GGCCGGCGCACCGAA       GCCTAGCGGCGGG GAGGG CGCGCGGCTCGGA       CGGGCCCCAACTGAG  42 73
   Adeh_0191  219303 ..  219333 -  -3.1  -3.65046   GGTCGATCGCAAGAA      GATCGGCCGCACCG TGCG CGGGGCG-CCGGTG       GTCTCCTACGAGGAG  55 266
   Adeh_0178 NONE
   Adeh_0177  207108 ..  207136 - -23.9  -4.10953   ATCTAGGAAAGGAAA        CGGCCGCGCCCCT CGC AGGAGCGCGGCCG        TTCACACGCGGATCG 100 51
   Adeh_0176  205942 ..  205958 - -15.1  -2.52516   GCCCGCACGAGGAAG              GCGCGGC GCG GCCGCGC              GCTCGCTCGCTCGGG  65 68
   Adeh_0175 NONE
   Adeh_0174  202712 ..  202761 -  -7.5  -2.78596   CATGCCCGGAGCAGA GCATGGGCCCGGAG-CGGCCGTCG AGG CGGCGGCCGGCGCCGGGTGTGCGC GCGGGTGCGCGAGCG  47 46
   Adeh_0173  201851 ..  201897 -  -9.9  -3.36273   GGCGCTCAACATCAA CGGCGACACGGTGGCGAGCCAG CTGG CGGGCGCGCT-CCGCGCCGACG CGCTCGTGCTCGTCA  63 294
   Adeh_0170  198481 ..  198530 -  -7.6  -3.04792   GCAGCACCCCGAAGA TCTCGCCGTGCACGGGAAGGTG GCGCCG CTGCTCGCCGCGCGCGGCGAGC GCGAGGCGGCGCTGC  50 518
   Adeh_0166  195054 ..  195106 - -15.5  -2.67515   TGGAGTACCAGATCA CCCGCCGCTGGACGTTCGAGTCGC GCTACG GCGACGCGCA-GTCCGGCGGCGCG AGCCTCATCTGGTCG  67 30
   Adeh_0145 NONE
   Adeh_0144 NONE
   Adeh_0140  164716 ..  164729 -  -3.7  -3.53012   CCGGCGCGCCGGAAA               GGCTC GCGT GCGCC                GCGGCGAGGGGCCGA  51 45
   Adeh_0139  163504 ..  163526 -  -4.6  -3.53012   TGGGCCCGGTGGAAA           CCTGCGGCCC GGG GCGGCGCCGG           GCAAGGCGGGCGGGC  52 47
   Adeh_0138 NONE
   Adeh_0137  161104 ..  161119 - -11.8  -2.77523   CGGCGAGGAAGAGGA              GGGCCG GCCC CGGCCC               GGCGCGCCGCGGACG  59 68
   Adeh_0123 NONE
   Adeh_0122  145629 ..  145657 -  -7.4  -3.24021   CCCGCAAAGATGGAA       GGCGACGCGCACGC CCG GAG-GC-CGTCGCC       GGACGTCGGATCGTC  53 110
   Adeh_0121  144560 ..  144589 - -14.3  -3.64822   AGGGCCCCAGCCAAA       GGCTGGGGAGGGGT GCA ACCCCTCCCC-GCG       GGGACCTCGCTCGGC  78 63
   Adeh_0120 NONE
   Adeh_0119 NONE
   Adeh_0118 NONE
   Adeh_0117 NONE
   Adeh_0116  141564 ..  141595 - -14.4  -4.62069   CGCGCACCGCAAAAA      TGAGAAGGGCCGGC GGGA GCCGGCCCTTCGGA       GCTTCGGGATGACGC 100 48
   Adeh_0114 NONE
   Adeh_0113  136481 ..  136526 -  -9.7  -3.40403   GGTTGCCTACTACAA CACGGTCCGCGGCCAAACCC TTTCTGC GAG-TTGGGCGCGGATCGCG GATTCGCCCACCCCC  60 93
   Adeh_0112 NONE
   Adeh_0111 NONE
   Adeh_0110  133051 ..  133079 - -19.6  -3.01712   GGGTGGGGGGGAAGA       GGCGGGCCCGGCC TCGC GGCCGGG-CCGCC        CCGGGGTCCCCGCCC  84 48
   Adeh_0109  131095 ..  131122 - -24.2  -3.27525   CCGCCGGAAAGGGAA        GGGGCCGCACGG AATC CCGTGCGGCCCC         CGAGGTGCCCCGACC 100 55
   Adeh_0108 NONE
   Adeh_0107 NONE
   Adeh_0106 NONE
   Adeh_0105  126414 ..  126431 -  -8.3  -3.05844   TCCTCGACTGGAAGA             CCGGCCG CGAG CGGACGG              TGGACCACACCCAGC  52 333
   Adeh_0101  121864 ..  121889 -  -2.4  -3.61398   GTTCGTGTTCAACAA         CGAGCGCGAC AACCGG ATCGGGCGCG          CCACCGACTCGCTGA  54 424
   Adeh_0095 NONE
   Adeh_0094  113090 ..  113118 - -13.9  -2.52464   GCCCGGGGCAATCCA       GCC-CCCTCCCC AGGGCG GGGGAGGGAGGC        GCGCGGCGCTGCTAC  62 37
   Adeh_0093  111197 ..  111211 -  -8.5  -2.54896   TGGGCATGGAATGGA               CCGCG CGGCT CGCGG               TCGGCATCGACGACA  48 448
   Adeh_0087  105484 ..  105494 -  -8.2  -2.70932   CCCGGGCCTGAACGA                 CGGC GAC GCCG                 AGCTGCACGAGCTGG  49 445
   Adeh_0085 NONE
   Adeh_0083 NONE
   Adeh_0082   99102 ..   99140 -  -5.1  -2.78384   CTGCGCGCGAGGACA  GGCGCCGCGGCCGGCTAG AGCG CCAGCCGGAGG-AGCGGC   GTCGCGACCAGCACG  44 1
   Adeh_0079   92752 ..   92771 -  -7.1  -2.73364   GCTCGAGGGGAACCA            CCTCCAC CTCATC GCGGAGG             CGGACGGGTCGCGGG  47 449
   Adeh_0074 NONE
   Adeh_0073 NONE
   Adeh_0072   87373 ..   87398 - -10.5  -4.18018   CGCCTGGAGCGAAAA         TTGGATCGATC GCGA GATCGATCCTA          GATCGCTGACGTGCC  80 515
   Adeh_0065   78573 ..   78631 - -15.3  -2.72344   GGTGATCGGCAAGGA CGGCAAGGGCGAG-CCGCCCCGCTGGAT GAACTG ATCC-GCGGCGCGGGCGCGCCCG-GCCG TCAGCTCACCGCCAC  67 26
   Adeh_0059   74308 ..   74322 -    -7  -3.40403   CTCGTGGGATCAGAA               CCGCGC CTT GCGCCG               CAGCCCGCCGGTGCG  56 5
   Adeh_0054   65021 ..   65059 - -10.2  -3.62046   CTACGCCGGCAAGAA  CGG-CCAGCGCTACGCC GCGGTG GGCGCGGAGCTGGTCCG   GCGCGGCGCGCTCCG  69 496
   Adeh_0047   58837 ..   58872 -   -22  -3.62096   GGCGACGAGGGTAAA    CGAAAGGGGAGCCCTC TCGC GAGGGCTCCCCTCTCA     CGAAGCGGAATGCGG 100 46
   Adeh_0046   56793 ..   56821 - -11.5  -2.52676   CACTGGGGCAATGTA        CGCGCCCCGCCGC GCG GCGGCCCGGGGCG        GCTAGAAGTAGCCGA  55 27
   Adeh_0045 NONE
   Adeh_0043 NONE
   Adeh_0040 NONE
   Adeh_0039 NONE
   Adeh_0038 NONE
   Adeh_0037 NONE
   Adeh_0036   45674 ..   45717 -  -5.3  -3.14132   GGTGCGGCCGACCAA GGACGCGACG-GA-CGCGACGA AGC TCGACGCGATCTCGCCG-GTGC GGACCGGCGGCTTCT  48 435
   Adeh_0033   39633 ..   39660 -  -2.6  -3.15861   GAGGACGGCGAGGAA        GGCGATCCGGAA GGTC TTCCGCATGGTC         GTCACCTCGTTACGG  44 35
   Adeh_0032   38380 ..   38407 -   -22  -3.32844   CGCCTGACGCGAGAA        GGCCCCCCCGCC GCGA GGCGAGGGGGCC         TTCGAGTCCGCGGGC  93 51
   Adeh_0030   34775 ..   34802 -  -6.1  -3.31461   CACGTACCTGCAGAA        CGGCTCGCTCA CGGGTC CGGGCGTGCCG         GGAAGCTCGGTGGGC  52 327
   Adeh_0027   30151 ..   30202 -  -7.8  -2.71144   GACGCCGGTGAAGGA CGCGACGCCGACGTGCATCGCCGAG GGA CCCGACGGCGCGC-TCTACGTCGGG ACGCTCGCGCTGGCG  49 446
   Adeh_0025   28466 ..   28512 -    -5  -3.36803   GAAGCCGAGGGAGAA GCAGAGCGTC-CCGCGGGCCGA GCTCG TC-GCCGGCGTTGGCGCGCTGC TGCAGGAGATCCAGG  52 290
   Adeh_0022   25639 ..   25655 -  -9.4  -2.72661   GACGAGGGCGAACGA              CGACGC CGTCC GCGTCG              AGGTCGAGGACGACG  52 276
   Adeh_0020 NONE
   Adeh_0019   21450 ..   21467 -  -4.1  -3.14931   GCGATCGTCGAGGAA             CCGCCACG ATC CGTGA-GG             CGCGCGCACGTCAGG  46 523
   Adeh_0017   20760 ..   20816 -  -7.3  -3.82218   AGGCACACCATCAAA GCTCGAACATC--TCGGCCCGCCAGATC GCAA GGTCTGGCGGGCCGTCTGGTATCCG-GC CACCGCGCGCCGCCG  65 43
   Adeh_0011   13591 ..   13645 -  -2.4  -3.28712   GCGCGCCGCGCAGAA GCGACGGGCGGCTGCCTGCTCCCCCG TGT CACGCGAGCCGGCGACTGCGCGCGAC ACCCACACGACGCAG  46 50
   Adeh_0010   12647 ..   12680 - -10.8  -2.71263   AACCCCGCGGAACGA     CGCGCGTGGGCGCG GATGTG CGCGCGCGCCCGCG      GCACGGCGTGAAGCG  57 226
   Adeh_0009   11456 ..   11484 - -18.9  -3.39895   GGTGCCACGAACGAA        GAGGGCCGCCC TGGTGAG GGGCGGCCCTC        CTGGAAGGCCCGCGA  88 50
   Adeh_0008    9178 ..    9194 - -12.3  -2.70932   GCGCTCCGGCAACGA              CCTCGAG GCG CTCGAGG              CCGAGGTGCGCCGAC  59 87
