# Supplementary material for: Rapid, accurate, computational discovery of Rho-independent transcription terminators illuminates their relationship to DNA uptake
Source: Genome Biol. 2007 Feb 21;8(2):R22. doi: 10.1186/gb-2007-8-2-r22 (PMC1852404; doi:10.1186/gb-2007-8-2-r22)
Supplement: Additional data file 4 — Best terminators found downstream of each of the genes of the 343 organisms studied. [file gb-2007-8-2-r22-S4.zip › Anaplasma_marginale_St_Maries.bag]

      AM1359    2029 ..    2040 +  -5.8   -4.0162   TAGTAGCGACCGGGG                TGCC TTTA GGCA                 TTTGTACTATAGACA  66 149
        rodA    4222 ..    4238 +  -5.9  -3.54743   TTTCTTCCTATGATG              TAGACTT GTC AAGTCTG              TTGTACTTGGTGCTA  59 64
       AM006 NONE
       AM007    5358 ..    5383 +  -6.9  -2.63616   TGCCAGGTCCTCTAC         CACGGGAGAGTG TGC CAC-CTCTTGTG         CTTGCTCTTCCTCAT  52 458
        murC NONE
        murC    8783 ..    8796 +  -5.3  -3.95567   TTGATGCGCGCAGCA               TCTGA CGCG TCAGA                TTTACTCATTTTCTT  61 440
        ribD   11301 ..   11321 +  -3.1  -3.73402   TTATAAGCAGTGCCG            CGGGTCATG AAA CTTGGCGCG            TTTAGTAACAGATCT  52 114
       AM020 NONE
        xerD   15265 ..   15283 +  -9.6  -3.14132   GCAAGTATTATGGTG             GGGGAATT CAC GATTCCCC             TTGCTACCGCAACCC  68 413
        maeB   18307 ..   18344 +   -12  -2.66711   GGGCTAAACTGCATG   GCTCTACGCGCTGTCA TGGCCC TGGTGGCGCGTGGGGC    ATTATGCGTTCTGGC  73 60
       AM025   21298 ..   21308 +  -8.2  -4.61633   AGGTTGTAATTATCG                 CCGC CAT GCGG                 TTTTTCAAAGTATGT  86 157
       AM026   23028 ..   23041 +  -9.5   -3.2396   TATATGGCGAAAACT               GCCGC TGAG GCGGC                TTAGTACTACTGGTT  70 153
       AM035 NONE
        thiG   28905 ..   28921 +  -6.6  -3.14132   TTGCGGAAATAGCAT              GCTTAG TTCTT CTAAGC              TTCATGCGCAGCCAG  56 221
        gltX   30763 ..   30775 +  -4.7   -3.3543   CGCATAACGCACTGG                CGGCC TAC GGCAG                GTTTTTCCAAGGTTG  52 34
       AM041 NONE
       AM042   33411 ..   33424 +  -3.8  -3.09635   CATATAACAACAGTC               GCTG TATCAT CAGC                TTCAGTACTGGGACT  46 469
        rpmI NONE
        rplT NONE
        pheS NONE
       AM056   41796 ..   41818 +  -5.5   -2.7782   CGGATTTGCCGGCTA          TGC-GGGCAG ATTC CGGCCCAGCA           CTTCTTGGCGCATTG  48 72
        glmU   43581 ..   43593 +  -4.8  -4.44667   AGTCAGAAACCACGA                CCCT ATAGA AGGG                TTTCTTCTTCGCACC  68 390
       proP1   45371 ..   45388 +  -2.7   -3.1085   CAACCCACCAAGCAT             CTACC CCGCGGTT GGTAG              TATTCCGTAAGTTAA  44 181
        orfY NONE
        orfX   48996 ..   49025 +  -2.9   -3.2327   CTTTGTTATGTCGGT       GGT-ACCAAGAACT TCA AGTTGATGGTGACC       TTGGTAGTAAGTTGG  46 486
        fpbA NONE
       AM070   50895 ..   50914 +  -3.6  -3.46563   GGGGAAGTATGTGTG            CCTACT ATAGCGGC AGTAGG             TTATGCTCGTGTGTG  50 271
       AM072   61283 ..   61329 +  -6.6  -3.58726   CGTAACTAGCAGCAA GGTCA-CAG--CGGCCCCGCGTG GAGG CAAGCGGGGTCGAACCGCTGACC TTCTGTGTGCAAAAC  62 36
       AM074   63055 ..   63069 +  -2.7  -2.57541   ACTGTCGTGCAGTGA               GTGGC GTTTA GCCTC               CTGTTGGTTGTCGGT  40 194
       omp14   64497 ..   64507 +    -4  -2.73701   GCGGCACTTCATTTC                 CTAA CCT TTAG                 CTTGGTTTGGTGCCG  44 253
        orfX   68156 ..   68166 +  -2.4  -3.76775   CAGGTTATGTAGGAG                 GCAC CAA GAGC                 TTTGACTGTGTTAGC  50 203
        recA   69896 ..   69906 +  -4.6  -3.36983   GTTTTCTAGTGCCGG                 GCGC GCG GTGC                 TTGATTGCGGATTTT  52 32
        pyrE NONE
        thiF   71602 ..   71625 +  -8.9  -2.52464   ACGCTAAGCCGAATT          TG-CAGCCCC AAACC GGGGCTGGCA          TGCATTCCAAAAAGC  61 201
       AM094   77098 ..   77124 +  -4.3  -3.91911   GGTTCGGTCAGCAAG         GTTGGGGTGGG GCCCA CCAACCCCGAA         TTTGATTGCGCTCAA  59 139
        fabD   88392 ..   88402 +  -5.4  -2.72661   CTAAAATCGGAGAAA                 CTAG CCG CTAG                 TAATTCCGGGTAGTA  48 2
         tmk NONE
       AM112   90553 ..   90583 +  -8.3  -3.43919   CGCTGGTAGAAGTCA       GATACCACCGCCT GCCCG AGGTGGTGATGTC       TCTTTCGAATTTCCA  65 203
        secB NONE
       AM116   92719 ..   92732 +  -3.7  -3.03619   TCCGCAAACCACTGG               GGGCG AACT CGCGC                TGTTGGGAAATACTT  46 177
       AM118   95765 ..   95777 +  -6.2  -3.36492   ACTGCGAATAGCGAA                GCCC TGGGT GGGC                TTATAGCGTTGAGGG  57 290
       AM119   97325 ..   97347 +  -2.7  -3.41125   ATGGTTTCATCATCG           TTCCTGTTG TTTTT TAGCAGGGA           TTCTAGGTATCTGGC  47 141
       AM122   98386 ..   98399 +  -2.3   -3.8512   CCTTCCACGCCCTTG               GCTTC AGGG GTAGC                TTCTTGTAGTCCCTG  53 262
        rnhA NONE
       AM127  108931 ..  108943 +  -3.4  -3.36175   TGACCGGCAATACAG                TACC TGTTC GGTA                TTGTAGCAATTTATT  47 38
        pyrH NONE
         frr NONE
        uppS NONE
        cdsA  112186 ..  112198 +  -6.9  -3.36505   GACTTCGTCCTGATT                GGGGC AGA GCTCC                TTCTACATGACATAT  60 259
        hisS  119908 ..  119919 +  -7.2  -3.02144   TCTCTAAATACTATG                CGGG CTTT CCCG                 TCTTCAAGCAGCTGC  57 426
        coxW  121634 ..  121646 +  -3.3  -2.94099   GAAGTACTTGCATTT                CTGGC CAC GCTGG                TATATCGTAACCCGG  42 3
        panB  122767 ..  122781 +  -8.5  -3.28261   GTATAACAATACCTC               CCCGC TCCGC GCGGG               TTAGTATCAGATTCT  64 268
        cspA NONE
        ntrY NONE
         rnd  130079 ..  130096 +  -4.1  -4.81852   TAGCGGTGAATCCTA             GATGCGGT CCT GCCGC-TC             TTTTGTTGGTTATGC  72 25
       AM159 NONE
       AM160 NONE
        rpsF  138698 ..  138708 +  -2.4   -3.4439   AAGGGAGATTCGGGC                 GGCG GTG CGCA                 TTCTCCGTTGGTGTA  46 83
        rpsR NONE
        rplI  139603 ..  139616 +  -2.3  -2.91274   GCGACGCTTCCGATG               GGGAA GAAA TGCCC                TCTACTTAAGATACG  41 3
        glyA  141008 ..  141060 +  -2.6  -4.01888   ACGATGCAAGTGTAG CGCCGTGGCGGCTGCTCGTGGTCGGT TGC ATCG-CTATG-GTGGCCTCTGGGGCG TTTATGGTGTGAGGT  55 90
       AM166 NONE
       msbA2  143145 ..  143158 +  -3.1  -4.27316   CAGTATAGGGGATAG               GCG-GT TGT ACACGC               TTTTGAGTTGCGCCG  59 26
        sdhA  145193 ..  145206 +  -4.5  -2.81464   GGTGGAGTGGTTTCC               TCCTC AGAA GAGGG                TATACTAGATAGTGG  45 4
        sdhB NONE
        thyl  146952 ..  146963 +  -7.2  -3.06671   TTCTTTTTGTAGGGG                GCCC TCTT GGGC                 TATTGAGGTCAGTCT  59 74
        bcr2  148372 ..  148387 +  -5.4  -3.03903   ACGAGCCTATATGTA              CTTGCT GCTG AGCAGG               TATTCAAAGCCTTTT  51 176
         gmk  151631 ..  151643 +  -6.9  -3.36273   GAAATTTACTCGGTT                CTCGC TAT GCGGG                TTCGTGTTCCACAAA  60 61
       AM178  152912 ..  152931 +    -2  -3.90888   GTTGGTTGGGTAGTG            GGGTGTGC CTAG GCACAGCA             GTTTTTTTGAGTTCC  53 104
        folD  154198 ..  154239 +    -8  -2.69151   TTTACGAGCTCGGGC CCCGTTCTGC-GCACGCGTC TGTG GAC-CTTGCTGCGGGGCGGG TGCTCTGTGAGGCGA  58 337
     msp1B-1  157012 ..  157036 +  -4.1  -4.11664   AGTACCGGAGCCCGA          GGGGGTGGGGA TTT TCGTCTTCCCC          TTTAATTATTATGAG  59 461
       AM185  159731 ..  159751 +  -5.3  -3.85857   ATTTAGCATCTGCCT            TCGCTGCTG CCT CAGCTGCAA            TCTTTTCTGATAGTT  61 300
       AM202  170947 ..  170958 +    -3  -2.50016   CAGCAAGTTGCGTCG                CTAA AGGG TTAG                 GTATTCGTGCTCAAA  40 22
        gshB  171965 ..  171977 +  -2.6  -3.01791   ATGGCCGGTGTGTCT                GTGC TATTT GCGC                TATTGCAGCGCGCCT  41 99
        ddlB NONE
        ftsQ  173890 ..  173904 +  -4.2  -4.09321   ACGCTATGAATAAGT               TACAGG CAT CCTGCA               TTATTTGATTGAATA  61 118
        ntrX  175557 ..  175571 +  -5.6  -3.41051   TGCTCTTGATACAGG               GGCTGG CCC CCAACC               TTGTACTCAGCCTAC  54 144
        orfX  176311 ..  176321 +  -2.4  -3.76641   CAGGTTATGTAGGAG                 GCAC CAA GAGC                 TTTGACTGTTCCAGT  50 122
       AM216  181763 ..  181803 +    -4  -4.98522   ACGTTTTTTAGCCTA CACTA-CCGGCCGGGCAGGT CTA ATCTGC-CGGCTGCTTAGAG TTTTTGTGTCCGGTT  74 50
       AM217 NONE
       AM218 NONE
       AM219  184549 ..  184563 +  -7.1  -2.87931   GTCATGTGCAGAACT               GCTGC ATTAA GCAGC               TATATGCGAGGTAGC  54 145
       AM220  185728 ..  185753 +  -7.5  -3.79906   TGCTCCTATTGTTCC         CGCCCCAACTA ACCG TGGTCGGGGTG          TTGTTGTCGGCATGG  67 292
        alaS  190554 ..  190593 +  -2.8  -4.14739   TAACCTCCAGAGTTT  GCTGCGCTACATATAG CAACATCA CAGTACGTATCGCAGC   TTTTGCGGTAGCTAA  59 458
       AM240  199241 ..  199264 +  -4.6  -3.65812   TTAGCTCGCAATCCG          CTGTGCTCACC GCT GGTGACCA-AG          TTCTCTTCAACGGCA  56 512
        murD  203362 ..  203380 +  -3.9  -2.78547   AGAATATCCACCCTT            GC-CAGAA CTAA TTCTGCGC             TGGTTGGTGCCATCC  44 374
       AM247 NONE
       AM248  208468 ..  208495 +    -4  -4.18697   TAAGTGGAGCTGCTC        TTGCTATCCCCG GGGA CGTGGGTAGCGC         TTTTCAAGTGGTTTT  61 155
        rpsL NONE
        rpsG NONE
        fusA NONE
         tuf NONE
       AM255 NONE
        nusG NONE
        rplK NONE
        rplA  214669 ..  214681 +  -6.2  -3.89614   TCAGAATAGCTGGTA                CCGG GTAGG CCGG                TTTCGTATGTGAGTT  64 18
        rplJ  215269 ..  215285 +  -5.8  -3.52481   CCAGCTCCGTTGGGT              GGGGAG AACGC TTCCCC              TTCTATAGGCTGTTT  59 91
        rplL NONE
        rpoB NONE
        rpoC  224205 ..  224216 +  -3.6  -3.14527   CGGCATCTCCTCGGC                CGTC CACC GGCG                 TCTTGATGCCGGTTG  46 54
       AM265  228962 ..  228977 +  -2.5  -3.28712   ACTGAAGTAAGTGAC              CGAGC AGACTG GCTTG               TTGTGGAGAAAAGGG  44 159
       AM270  231926 ..  231947 +  -2.2  -5.19261   CACAAACATGACAGG           CGCGGCGGC CCTCA GCC-TTGCG           TTTTTTCGTAAATTT  74 102
       AM275  234681 ..  234706 +  -4.5  -3.31501   CTTTCTATTCTCGCT         TGCGCGCTCGG ATTG CCGTTCGCCCA          TTATAGCGCGTTAAT  50 69
       AM276  235532 ..  235546 +  -7.8  -3.02829   CATAGCAGCTCCTAC               CGCCAC TCT GTGGTG               TGTTGCACAGATATC  59 36
       AM279  236753 ..  236768 +  -2.4  -4.17048   TTGTTGGCGGGTAAC              GCGGCC GCAT GGCTGG               TTGTTTTCGCAGGCG  57 27
        pdxH  237780 ..  237791 +  -4.4  -4.41177   CGTACTGACTGGCCA                CCAT ACCC ATGG                 TTTTGCGTTTCTCTC  66 317
       AM283  239445 ..  239463 +  -5.2  -3.28446   GGGTACGATGGCAGC             CCCGGGTA AAT TACCTGAG             ATATTTTTTTGTGTG  53 360
       AM286  242197 ..  242207 +  -2.4  -4.07885   GATAGACGCAGATTA                 TGCC TCG GGCC                 TTTTCACGACAAGTC  55 365
        dnaE  245759 ..  245797 +  -5.9  -3.55444   TCACAGCCGCTGTGG  CGAAGGGCTGGGGTGTGC TGTG GCGCACTATAGCCCG-CG   TTTCCACAATAACCG  59 133
         rrs  247547 ..  247574 + -12.8  -3.14132   TGCAAGTCGAACGGA        CCGTATACGCAG CTTG CTGCGTGTATGG         TTAGTGGCAGACGGG  79 293
        sdhC NONE
        sdhD  249883 ..  249904 +  -6.7  -3.09968   GTGAAGTTTATTAAT           TTTTAGAGA ATTT TCTCTAGAA            TGTTCCCCTTGCGTG  56 117
        pep1  251345 ..  251368 +  -2.4  -3.19463   CTGGCCTGTATGTGG          GTGGATGC GGATAATA GCATGCAC           TTGGTCAGTGGTACG  44 58
        rpsD  256067 ..  256083 +  -6.5  -4.45083   CGTTGAGTTCTTTTC              CGGGTAG TGG CTACCCC              TTTTGTCCATGTGGC  76 19
         tig  261105 ..  261119 +  -2.8  -3.15027   ATCTAAAGTCGCTTT               TCGAGA GTA TCTAGA               GTTTTGCTGGGAGCT  44 12
        clpP NONE
        clpX NONE
         lon  265620 ..  265640 +  -8.2  -3.78436   GGATCTTTGTGTTGT            GGGTCCGG GGATG CCGGAGCC            TTGTTCGTGTAGGTT  70 203
         fmt  266978 ..  266998 +  -6.9  -3.89524   ATAAAGCTTGGAAGG            GGCGGAATT GAC AATTTTGCC            TTTCTGCAATAGCAT  67 133
       AM315  267843 ..  267900 + -10.6  -2.84617   CATCATGTGTTGGGA CTGCA-GGCTACAGGCATGAGGAGGTG CGCTA CGCCTTCTCGTGTCGGTGGCCATACGG TGAGTTTTTCCACTA  69 7
       AM316  268905 ..  268917 +  -3.3  -4.21194   GATGCCCTCTACTAA                CCACG ATG CGTGC                TTTTGCCTGCTGGGG  59 26
        thiE  270488 ..  270506 +  -4.4  -3.79747   TATTCGCCCTTCCTA             CGTCGCCC TTG GGCCGGTG             TTTCATACTACCTCG  56 174
       AM321 NONE
        ftsK  274976 ..  274991 +  -7.5  -4.60797   CACAAGTGAGGACTG              GGGCG ATTCGG CGCCC               TTTTCTGTGTACACC  82 435
        barA  279174 ..  279185 +  -5.8    -3.889   CATTCAACGAACCGA                CTCC TGAT GGAG                 TTTGCTATCCTTACC  64 313
        mutL  282254 ..  282264 +  -4.6  -5.42198   AAAACCCCCCACGCG                 CGGC GGA GCTG                 TTTTCTTTTTTGGGA  87 52
        mutL  283203 ..  283219 +  -4.3   -3.6018   GCCGCTATTGGACGT              GCGCTGG GGT TCAACGC              TTGTATAATATCTTC  54 289
       AM342 NONE
       AM343  291138 ..  291150 +  -9.1  -4.77567   GCCAAAGGCAAATAG                CCGCA GGG TGCGG                TTTTATTGTCAAACT  91 26
       AM345  291634 ..  291649 +  -4.7  -4.24204   ATAAACATCTTTTCG              TGCAC GACTCA GTGCA               TTTTCGGTGTGGATG  63 37
       AM346  293019 ..  293041 + -11.9  -3.45849   CTAACCTACCTTTGT           CCGCCCCCC GGCGG GGGGGGGGG           TTGTAGTGCTCTCGG  80 74
       AM348 NONE
        coq7  297582 ..  297592 +    -4  -3.81146   TGCGATTTCCAAGGT                 TCTA TAA TAGA                 TTATTCATTAACCCA  57 19
       AM351  298201 ..  298224 +  -8.8  -4.08692   CTACGCTGGCCGCGC          TCTCCCGCAC CAGT GTGTGGGGGG           TTTTAACCAAAATTG  77 96
       AM371  327575 ..  327589 +  -2.8  -3.81516   TGGTATACAGGGATG               CACAGT CGT ACTGTA               TTGTTGATAGTTTTA  54 151
        gyrA NONE
         nth  331982 ..  332013 +  -2.8  -3.63895   AACTGCATGCTGGGT      CTGCGGCGGCGGTT CCAT ACCCGTCGATGTGG       TTTACCGTAGTTCCG  49 43
       AM375 NONE
        htpG NONE
       AM378 NONE
       AM380  336225 ..  336238 +  -3.1  -3.72695   GAGGCAGTTGCGCCT               TGCTT TCGG AGGCA                TTTACTGCGCGCCCT  52 239
        uvrC  342291 ..  342307 +    -8  -2.57132   CCCGTCATGATTCCA              CTTGGC CCTGC GCCAAG              GTTGTAGCCCCAAAG  58 212
       AM392  350700 ..  350714 +  -2.8  -2.62184   AGTTATGGGTGATCT               CGGA AAGGGCA TCCG               TAGTCTGAGAAAGGA  40 138
        recR  351894 ..  351910 +  -5.8  -3.05384   TCAGTTCAAAATACC              CGTCCG TACCC CGGATG              TTGCGTCCAAGCGGA  53 482
        znuC NONE
        ubiB NONE
       AM400  356211 ..  356229 +  -3.8  -3.61398   AACGGTGCGGCTGGT             TTGGCCGA TTA TTGGCTGA             TTATTGAACCAGACA  52 122
        sucA  364548 ..  364558 +  -6.8  -3.54012   GGTGATGCCGCAGGT                 GCAC CAA GTGC                 TTGTGTGCGTCCTTT  62 93
        mutS NONE
       AM413  372276 ..  372293 +  -4.8  -3.58177   ATGCGTGCGGCACTA             CGCCTG GGGTTG TAGGCG              TTACTTTAGGTTATA  54 98
       AM414  373749 ..  373763 +  -5.6  -2.97825   CTTCTGATTGTGCAC               CACCCG TAT CTGGTG               TGTAATGTTCTTGAT  49 53
       AM415  375159 ..  375173 +  -8.5    -3.281   TATGGGCTGATGATC               GGCCC ACACG GGGCC               TGTTGTAGCTTGAAG  64 31
       pbpA2 NONE
       AM419  382505 ..  382518 +  -2.3  -3.92324   GTCAGAAAGTGGTGA               TCCGT AGTA GCGGG                TTTACTGTTAGCAGC  53 154
       AM420  384370 ..  384381 +  -5.8  -3.47361   CGCCGATGCTACGCC                CCCT CAGA AGGG                 TATTTCATCCATATC  57 394
         mcd  386446 ..  386460 +  -2.8  -2.55351   CCAAGGAAGTGTCGG               CCTTGT TGA AAAAGG               GTTGATGTGGGGCGA  40 6
        gatB  388238 ..  388248 +    -4  -3.85817   CTTTGCGCTGTATCG                 TACT CGT AGTA                 TTTATCGCAAGAGGT  57 328
        fabI  389391 ..  389414 +   -11  -2.79796   AATGTGCAGCAATTG          GCGC-GCATGG GTG CCGTGCTGCGC          TCTACTGCCGTCAAA  71 133
        dnaA  391385 ..  391403 +  -8.8  -5.39221   GTTCGGGACACACCA             CATCCGAG CTC CTCGGAGG             TTTTTTAGTTCTTAT 100 470
       AM432  392827 ..  392839 +  -9.1  -3.86346   ATGCCCGTGTAGCGG                CGAGC ACG GCTCG                TTTGTCGAGGCCTGG  75 29
        pdxJ  393770 ..  393787 +  -2.6  -3.50447   CAACGCCTAGCACGT             CAGGAG CACTGT CGCCTG              TTATGTGGCGGTTCA  47 31
        coaE  397916 ..  397938 +   -10  -2.71712   TTGGTCTACCAACTC           TTTGCTCAGT TTC ATTGAGCAAA           ATTTCGGCCCACACA  65 92
        leuS  404588 ..  404602 +  -4.2  -3.96216   TATGTACACTGGTTC               GCCG CACCAAC CGGC               TTGTTTAGATGGCCA  59 223
       AM447 NONE
        pyrF  406220 ..  406234 +  -5.6  -4.61231   GGATGTTGTGGTCGC               GGCCCA TTT TGGGGC               TTTTTGGCCGTATGG  73 80
        murG  426895 ..  426908 +  -2.3   -5.1634   ATAGTTACAGAGAAG               CCGGA GGGT TCGGG                TTTTTGTGTATTTGT  74 64
         efp NONE
        suhB NONE
        rluC  429662 ..  429672 +  -8.2    -3.322   CGAAGTCGTTCAGCC                 GCCG TCA CGGC                 TTGATCTATACCCGT  64 468
       AM480 NONE
        cysS  438911 ..  438922 +  -2.2  -3.01712   GCGGCATTAATTTGG                TGCG TAGA TGCA                 TGTTGCCACGAAAAA  41 175
        nrdB NONE
       AM485  441003 ..  441015 +  -4.7  -3.25234   CGAAAGAACCACGCA                GCGCC GCT GTCGC                TATTAGGTTTGTTAC  50 468
       AM487  442793 ..  442805 +  -9.1  -2.52464   TTCTGGCGATATAAT                CCTGC TCT GCAGG                TAGCTTGGAGGCGCG  61 136
        dnaG NONE
       AM489  445038 ..  445053 +    -4  -4.14392   TATCTCACGCAAATC              TGCCAGC ACT GCTG-CA              TTTTCCGGCTTCACA  61 225
        ispE  449273 ..  449286 +  -2.3  -3.44051   GATCGGCAAAAAGTG               CGCTG ATAA TGGCG                TTGTAATAGTCCCCC  46 413
       AM500  454536 ..  454569 +  -5.9  -3.12402   AGTTACAGAGCGGTG     GGGCTGCG-CGTGGTT AGT GGCTGTGCCGCGGCCC     TTCAATAATAATTTG  53 93
       AM501  456130 ..  456144 +  -2.8  -4.81357   GTCTACGTGTCGAAA               ATCCTT TCC AAGGAC               TTTATTTTATAATAT  70 75
        topA  458688 ..  458708 +  -3.9  -3.37607   GCCGTTGGCTTACAG            CGCTACGTG GAC TATGCAGCG            ATTATTTTGTTTTGT  50 67
        coaD  464247 ..  464258 +    -3   -4.3739   CGTTCAGACAGGAAT                TTCT CTCT AGAA                 TTTTCTCCGAAGCTC  61 112
        aatA  466889 ..  466902 +  -5.9  -4.00042   AACTTGTCTAGGATC               CGCCC CTAC GGGTG                TTGTTTACTCCAGGG  66 30
        aatA  467647 ..  467661 +  -4.2  -4.82667   TGCAGCAACCTGTTA               GCGTGA CAG TCACGG               TTTTTAGTCTCCTGG  74 111
        mreC  474456 ..  474473 +  -6.9  -3.53012   GGTTAGATGCAACTG             CAACCGG GAGC CCGGTCG              TTTCGGCCAGCAAGC  62 232
        truB  476637 ..  476654 +  -3.3  -5.09685   AGTTCTTTATGTAGC             CGAGAGG AGGA CCTTGCG              TTTTTATGTCTATTA  76 41
        rpsO  476955 ..  476967 +  -6.9  -4.58395   GATGTTGTTGTTTGT                GCGCT ATA GGCGC                TTTTTAGAGGGTAGG  76 39
         pnp NONE
       AM527  480303 ..  480323 +  -2.6  -2.64099   ATAGTGACTTAAACT            CTCAAAGA CGCTA TTTTTGGG            CTTGTGGTGGGCGAA  39 136
        lepA  482457 ..  482496 +  -5.6  -3.61398   CGGCGTAGGCGCTTT  CAGCGGGCCGTCAGTGTGT AGC ATAC-CTAGCGGCCAGCAG  TTATTACAACCAGGG  56 356
       msp1a  486046 ..  486088 + -10.5  -4.05181   TTGGGTTGTGTGCTT GGCAGGT-GCCGCGGCTTTC ATAT GAGCGCTGCGGTGACCGGCC TTTGCTGTTTGTGCT  84 302
        mlp2  487381 ..  487403 +  -6.2   -3.6993   TTGGGATATGCGCGA           TTCCCTGTGC AGA GTACGGGGCA           TGTTTTGAGTAAGTA  62 240
        mlp3  488735 ..  488753 +  -5.2  -4.09685   TTAAAGCCAAACTTA             GTGAGGTA CAA TACCACGC             TTTTGCAGGGTGCGG  63 245
        mlp4  489894 ..  489910 +  -5.7     -3.67   AGGAATAGGGGTTGT              CGTGGCC TCT GGACGCG              TGTTTTCGGCATTCA  62 46
       AM537  490646 ..  490660 +  -3.5  -4.48987   ATTCAAGACAAAATA               TGGCG CGGGC CGTCA               TTTTAGTTGTGGCAA  66 45
       AM540  498971 ..  498982 +  -4.4  -3.62096   AGAGCAGGGGGTAGG                TGCT GCGC AGCA                 TTTGCGGTAGTCGCC  54 4
       AM541  500884 ..  500895 +  -5.8   -2.7873   GGAATTGGAAGGTGA                CCAC CATA GTGG                 ATTTAGCATAGTTTA  51 26
       AM543  503261 ..  503277 +  -7.2  -4.56358   CCTCCAGAAAGTGCA              GCCGCG GTATG TGCGGC              TTTTGTGTGCATGTG  79 105
       AM545 NONE
       AM546  505952 ..  505980 +  -5.3   -4.2528   GGTATTTTGGTGCCG        TAACACAGCTACT CTC AGGAGGTGTGTTG        TTTGTTACATTGCGA  66 86
       AM547  508063 ..  508080 +  -5.5  -4.89233   TGTGTGTAACCGCGG             CTTCCGC GCGC GTGGGAG              TTTTTGCTGTTGCTG  76 101
       AM550  510616 ..  510658 +    -2  -3.36878   GGTGCGCGAAGCCTG CTAGTTATATGAGCTAAGTC AAG GTTTTAGTGCATGTAGCGAG TTGTGGATCAGTGCA  46 22
       AM551  513076 ..  513098 +  -4.1  -4.46212   CTTTAAGATCTGCCG           CTATGCGCA TTATT TGTGCGTGG           TTTTCTGCTACAGCG  66 138
       AM555 NONE
        bioA  516797 ..  516811 +  -8.6  -3.31263   AGAGGCTGAAGGCGG               CGGTTT GCT AAACCG               TTATACAAGTAACAT  64 330
       AM557  517347 ..  517360 +  -9.5  -5.26918   ATAGCACCTAGATGC               CGCGC AACT GCGCG                TTTTTTGTCGGGTGT 100 104
        tpiA NONE
       AM560  520185 ..  520208 +  -3.8  -2.75081   GGCATGTTGAAATAG          CTCCGCAC GATGTCCG GTGTGGGG           TGCATTTTGGGGATA  44 26
       AM561  521569 ..  521583 +  -2.8  -4.22346   TCCTTAGTCAAGGAA               GCAC CCATTCT GTGC               TTTTCCATCGCTTTG  59 375
        folB  522261 ..  522277 +    -3  -5.64274   ATTTGTTAGAGTGCG              GCAAGT TCAGC ATTTGC              TTTTTTTATGCGTAG  86 53
         mdh  523487 ..  523499 +  -5.5  -3.52906   GAGCAGGCTCTGCAA                TGGGG TAT TCCCA                TCTTTATCCAGCTGG  56 274
        infB  525112 ..  525128 +  -4.3  -3.51235   GAGTGAGACTACCAA              CCGAGGG TCG CCTTCTG              TATTATTGATTCTCA  54 382
        rpiB  525593 ..  525623 +  -7.5  -2.71322   GAAAAAGTTGGGTAG       TGGCTAGCTCCCG AGCGC CGTGATCTAGCCG       TGGTCTATGGGTTGG  55 19
        ubiG NONE
        fabG  536297 ..  536315 +  -2.4   -4.4648   ACTTCAGTGCGCTCA             GTTAAGTA TCT TACATAGC             TTTTCTCATCGGCGT  62 317
       AM589  538673 ..  538683 +    -4  -3.92745   TGTTTGAAAGTTGTT                 CATA TAA TATG                 TTTCTAGACATTTTT  57 388
        rpmJ NONE
       AM594  542082 ..  542092 +  -4.6  -3.40611   GAATTCCAAATCAGG                 GCCG CAA TGGC                 TATTATTCCGATAAA  52 219
         eno NONE
        hflX NONE
       AM603  546576 ..  546587 +  -5.8  -5.38054   ACCTCCTCATCTGTC                GGCA TGAT TGCC                 TTTTTATTTATCAAG  95 269
       AM612  553645 ..  553658 +  -3.8  -4.17556   CACAGCAGGGCATAG               TGGC AATAGA GCCA                TTTCTTGGCACTATG  61 57
       AM613  555850 ..  555869 +  -2.8  -2.91322   AGTGGGCAAATTTTT            CC-GCCC AATTCAC GGGCAGG            TGATTTCCAGGCTAT  42 519
        nuoD NONE
        nuoE NONE
        dnaQ  565552 ..  565570 +  -2.5  -4.36914   TTCATTGACGCAGAG            CTTGTAGA ATTA TC-ACAAG             TTTTCTGGGCAAACA  60 369
       AM628  568176 ..  568195 +  -2.8  -3.27994   GCTAAAATGTGACGT            G-TGTGTGC TTT GCCCACAGC            TTACTGTAGAGTTAA  46 372
       AM629  570306 ..  570319 +  -2.3  -3.94846   CTTACTAAACCCCCT               GAGTG AGTA CACAC                TTTCGATTTTCCTGC  53 216
       AM632 NONE
       AM634  572668 ..  572681 +  -3.7  -3.61715   CTAATGTCCAAGCTT               CCGCG TTAT CGCAG                TTATTCCAGAAGATA  52 367
       AM638  582343 ..  582355 +  -7.7  -3.19293   AGGGGAGAATGGAGC                GGCAA TAG TTGCC                TTACATATTAAAATT  61 18
        ubiX NONE
       AM657  598815 ..  598841 +  -3.7  -3.64755   CCAGGTTCGGCTTTT         GTCTTGCACAT GCTGG AAGTGTAGGAC         TTGTTGGGCGTATGT  52 129
        lysS  600694 ..  600704 +  -3.2  -3.55815   TTTGTTCTGTATTGT                 GCGA CGC TTGC                 TTTGGGCGGATGTTT  49 105
       AM660  601405 ..  601426 +  -5.1  -3.93868   TTTGGACTGGCATTC           CTTTGCACG AAAA CTTGCGAAG            TCTTTCTTTTCACCA  61 329
        mgtE  607356 ..  607369 +  -3.8  -2.95598   TGTAAATCTACAGAA               GCAC CCACAC GTGC                CTGTTTGTTTTGCGC  45 36
        ftsJ  608746 ..  608758 +  -5.5   -4.3767   TCAACCCATAGTTTG                CGTGA ATA TCGCG                TTTATTATAGTATAG  69 342
       AM670 NONE
       AM671  610796 ..  610806 +  -8.2  -3.31144   GTAACGCGTCACGCA                 GCCG GAA CGGC                 TTCTAGACCTACACA  64 37
       AM673  613005 ..  613019 +  -6.4  -3.08173   GAACGTCCATTTTCG               GGTTTG ATG CAGACC               TTCAGTAAGCTTGGT  53 62
       AM675  617120 ..  617140 +  -6.8  -4.11216   GGTTGCGCGACAGTC            TTGGGTGC GACAG GCTCCCAA            TTTTGGGGATCAGCA  69 360
        recO  621366 ..  621378 +  -4.1  -3.34984   AACCGGGCTACTGGG                GTAAG ATT CTTGC                GTTTTTAAAGAATAT  50 22
       AM681  622059 ..  622074 +  -3.2  -2.62263   ATGAGCCATTAGCCA              CTGACC ACGT GGTGAG               TGCTATAGCAGCGCT  40 29
       AM682  622671 ..  622689 +  -9.6  -4.14243   GCGGTGCGGCGCATA             CAGTTTGG ACA CCAGACTG             TTTTAAGCTAGGATG  83 423
       AM685 NONE
       AM686  628866 ..  628909 +  -3.8  -2.87132   CCGCAGAAGTTGCGC GTAAGCCGCGGA-ATTACGGT TAC GCCTGAATCTACGCGGCATAC TGTATGGCCGCCCAG  45 54
       AM689  632520 ..  632536 +  -2.2  -2.87132   GCAGCAGACCTACAC              GCCACA CGGGC TGTAGC              TATATCCAACAAAGA  41 245
        folC  638195 ..  638209 +  -3.5  -3.56987   TCCTAGCGGGTGACT               TGCTC AAAGA GAGCG               TTGTATGCTGATATC  52 0
        hemC NONE
        murB  640191 ..  640202 +  -2.2  -3.82261   CGCGTGTCAGCCAAC                GC-GC TCT GCAGC                TTAGTTTTATTGGCA  53 53
        ankA  644678 ..  644694 + -15.1  -2.90813   GAAACTTGAATCGCC              GGCGCCC AGG GGGCGCC              TCATTTCCCCGGATA  86 84
       AM712  658220 ..  658236 +  -7.9  -2.71144   AACACAAGGAAACGC              GGCCTCC CTC GGAGGGC              TGCTTCGCGCACATG  55 107
        orfY NONE
        orfX  663802 ..  663812 +  -5.4   -3.1372   GTCGGTGGTACCAAG                 CACT TCA AGTG                 TGTTGGTGCCCAGTA  51 280
        terC  670310 ..  670328 +  -6.7  -4.06505   CGACTTGTCCCCAAT             TGCCACG AACAC TGTGGCA             TTTCTCGTGTCTTCA  69 417
        miaA  693561 ..  693571 +  -6.8  -3.12999   CAGCTAGCACGCCGT                 GCAC TAT GTGC                 TTAACTCTAAACTCC  56 199
        serS  697219 ..  697231 +  -7.7  -3.35679   CATACAGTTCACAAA                TGCAC AAG GTGCA                TTGTGCCTCAACCCC  62 181
        prfA  702061 ..  702074 +  -9.5  -2.74263   GCAGATTTCCTCCTA               GCGCG CTAC CGCGC                ATTTACCCATAACCT  65 25
       gltX2 NONE
       AM776  708705 ..  708738 +  -3.7  -4.07618   GCTAATCAGGTAACA     ACCCCGCCAGC AAAGTAAGCGCA GCAGGCGGGGA      TTTGCTTCTTCCGAC  59 386
        engA  727942 ..  727954 +  -3.3  -3.15999   ACAATTACACAGCAC                CAGGG GCA CCGTG                TTAGATGTGTGCGCG  44 268
        carA  730702 ..  730726 +  -6.3   -3.3514   ATGGTGATATTCGGA          CCGCAGGTCGC TGC GCCACTTGCAG          TTCTGGAATATAAGT  57 34
        lytB NONE
         dut  732944 ..  732962 +  -4.4  -2.88054   TGAGGTTCTCTATGG             CCGCAACC ATA GATAGCGG             GTTTGCGTTGTACGC  47 425
       AM809  735105 ..  735121 +  -4.3    -3.494   TGCGAGCCAAGCGTA              GCGAGTG TTA CATCCGC              TTCTGTACCCGCTTC  52 308
        pstA  754931 ..  754943 +  -3.3  -2.80935   CGACCTCTACCTCCG                GAGGG TAG CGCTC                TATCCTGACTGAGCT  41 203
        sfhB  766096 ..  766108 +  -3.3  -3.61398   CTTCGTCTTACGGTT                GGAGT GCG ACACC                TTGTTACCGAAGGAC  49 277
       AM854  789957 ..  789971 +  -2.8  -4.59853   GCTCAGTGGGCTTTA               GTGC GTTGTGA GCAC               TTTTTACGGGGTTGG  66 272
        purA  791722 ..  791735 +  -2.3  -4.66537   TGTGCCCTAACCCTG               CACCA GAAC TGGCG                TTTTCTATTAGGCCA  65 406
        ispA  796205 ..  796216 +  -3.6  -3.63991   TACTGTGCGTAATCG                CGGT TTTC GCCG                 TTCTTGGCCCTGCTG  52 59
       AM862  797238 ..  797253 +  -7.5  -2.79518   TTCCTGAATGCAGAA              GCCCG GAGTAG CGGGC               ATTTCCACATTTTAG  56 147
        ssnA  801734 ..  801753 +  -4.2  -4.03234   TGTACCCAGCCTTGC            CGGTAGAGG CAA CCCC-ACCG            TTTGTGTAGAGCACA  61 513
         tgt  805083 ..  805116 +  -5.9  -2.86271   GTTGGTGGCATCTAG     GGGATAGAAAGAGCG CACC CGCACTATCAATTCC      TGGTTATGCTGCAGA  51 67
        rpmH  812377 ..  812389 +  -2.6  -3.31144   CAGGAGGCGTGCCAA                GGGG AGGTG CCTC                TTGTGCGCCTGAAAG  44 1
       AM881 NONE
       AM882  814456 ..  814479 +  -4.5  -3.09452   CGTGGCTGCACGGTG          CCGGGTAGCG CGGGC CGG-ACCCGG          TGTGTATTACCAAAT  48 383
       AM915 NONE
         cmk  835185 ..  835208 +  -3.8  -2.55545   TGGAAAAAATAAAAA          CGTTCTTGTA AAAC TGCGCGAACG           GTATATTATTGCCAC  42 15
        rpsA NONE
        sppA NONE
       AM919 NONE
       AM920  839221 ..  839232 +  -2.2  -3.85817   TGCAGGTCTCTGCTC                TGTG GCAT CGCA                 TTTGTGGGCAGGAAT  53 238
       AM921  840254 ..  840269 +    -4  -3.13432   TCCCCTCGTGTTGAT              GTTGCCG CCG CGG-AAC              TTAGCTAGTGTTCGC  46 2
        hemH  841846 ..  841867 +  -3.7  -2.86271   GCCTTTGATAAATAT           GGTAGCGAA GTTT TTGGCTATC            TCCTTATAGTCCGCA  44 238
       AM927  848472 ..  848482 +  -4.6  -3.53012   GCGGCTGAGGAACTT                 GTGC ATG GCGC                 TTTAGACCAGCCGCC  54 143
        folP  853301 ..  853311 +  -3.2  -4.08767   CACAGTCGCAGGCAT                 GCTG ATG TAGC                 TTTTGCGCCCATCCC  56 16
        carB  857427 ..  857457 +  -5.4  -4.09353   CTCTACGAGGATAAC      CATGCACCAGACG ATCAAC CGCC-GGTGCGTG       TTGTATTTTTCGCTA  63 375
       AM938 NONE
        pyrC  862894 ..  862909 +  -6.1     -2.84   AAAATTTGCAGCGCG              GCGAC CAGGCT GTCGC               TAGTTGTGGAATGCT  51 496
       groES NONE
       groEL  867916 ..  867931 +  -3.2  -4.29656   GCAGCATACAGTGGA              GTTGTG GTGG CACGGC               TTTTCCGATTTTCTC  61 360
        clpB  871966 ..  871976 +  -6.8  -4.17516   ACTTGCGTGTGCAAT                 CCGA GGG TCGG                 TTTCTCTACTTTCGG  71 224
       AM955 NONE
        pepA NONE
       AM957  878625 ..  878645 +  -6.8  -4.11216   GGTTGCGCGACAGTC            TTGGGTGC GACAG GCTCCCAA            TTTTGGGGATCAGCA  69 203
        gidA  883056 ..  883085 +  -2.7  -3.35046   GTTCGTTTTAGATAT       GGCAGTTGCAG CGCACAGA CCGCAGCAGCC        TATTTGAGAGAATCA  47 94
       AM965  885066 ..  885082 +  -9.5  -2.89881   TAAACGCGACATGTG              TTGACCA GAG TGGTCAA              TCTCTGGCATCCGTG  67 38
       AM967 NONE
       AM968 NONE
        bioB  887219 ..  887230 +  -7.2  -2.59565   CAAACCATAGGCTTG                CGCG GCTC CGCG                 GTATTGTATAGAATT  55 230
        purL NONE
       AM974  891025 ..  891042 +  -2.6  -2.76492   GCATTGCTGCGCATT             GGTGAG ATTGTG CACACC              GTTTGCGATACATAA  39 21
       AM975  892200 ..  892210 +  -2.4  -4.56597   CATCTACGTAGCACA                 CGTC ATA GTCG                 TTTTTACACAGGGCG  62 355
       AM980  894813 ..  894832 + -12.8  -3.18768   AAGCTATTCTATAGT            CGCCCTGC GGTG GCGGGGCG             TCTGTTGATCTTAAA  81 218
       AM981  896154 ..  896166 +  -3.3  -3.16742   CCCGTTCTATGTCCC                GATGC ATT GCAAC                TTCGTCAGCCTTGAG  44 424
        purM  897804 ..  897818 +  -4.2  -3.82652   GACGGCCACGGAGTA               GTCCTA AGT TAGGCC               ATTTTTCTTTATAGT  59 14
        gpsA NONE
       omp15 NONE
        hslV NONE
        hslU NONE
        ubiE  907220 ..  907234 +  -2.8  -3.41602   TTTTGCCACCACACT               CCCT GTGCACA AGGG               TTATAGTACGCTGAA  47 460
        lysC  910086 ..  910109 +  -4.6  -3.13601   GCCTTGCTATTTCCA          CTGTTGCGATG TAC CATC-CGACGG          TATATGTTGGCTTTC  48 274
        coxB  910999 ..  911021 +  -4.8  -2.64877   GGTTGTTGCGTGTTT           CCTCCCAGAG CTA TTTTAGGAGG           TGGGTTATATGTACG  44 100
        coxA NONE
        ctaB  913571 ..  913589 +  -7.4  -3.78934   ACAACAGTGATTCTC             GCTGTGCA TCC TCCACAGC             TTCTTCTCCGGCAGC  67 95
        purD  915905 ..  915919 +  -7.1  -3.40597   GGCTTTGCTACACTG               CACGC GGGTG GCGTG               TGTTTGCATCCAGGG  60 44
        yajC  916480 ..  916496 +  -5.1  -3.00907   GAGTGGCCTGCTTAT              CCCTATT CTC AATTGGG              TGTCCTTATGTGTGG  49 82
        glmS  918715 ..  918730 +  -6.8   -3.4252   CATTATTATGTGCAT              GGAGCC GCCG GGTTCC               TTGTCCTGAATCAGC  60 422
        tolC NONE
      AM1025  928356 ..  928380 +  -7.9   -2.6252   AGTTGGGTCTCTGCA          CTCCGAGGTTT GAC AAATTTCGGGG          TCAATTCTGATGTCA  55 252
        prsA  930335 ..  930346 +  -5.8  -3.89346   CTTTTGGGAGACTGC                GTGC TATC GCAC                 TTTATGAGGTACAAG  64 189
      AM1030  930853 ..  930865 +  -3.3  -4.08394   TCCCTCTCAGAGCCA                TCCGC TTC GCGAA                TTTTGCACACAATCT  56 194
        purK  935771 ..  935784 +  -3.1   -4.7373   TTGCAGTCAGTGTGT               CC-TGC GGG GCAAGG               TTTTTGATCAAGTGC  66 454
      AM1041  939975 ..  939985 +  -4.6  -3.08312   GCTGTTGCTTCGGCA                 GCGT GTT GCGC                 TTACGTCAGTGAATT  48 283
      AM1046  941665 ..  941684 +    -5  -3.25223   ATTTCCCGCACCTTG            TACTGCCT AGCG AGGAAGTA             TTCGTAGTCTGCCTC  53 216
      AM1058 NONE
        orfY NONE
        orfX  963125 ..  963135 +  -2.4  -3.76641   CAGGTTATGTAGGAG                 GCAC CAA GAGC                 TTTGACTGTTCCAGT  50 122
        msp3  966220 ..  966240 + -16.9  -5.72622   AGATAGAAGGCTTAG            GGGGAGTGC AAT GCACTCCCC            TTTTTTATTTGTCCC 100 49
        hflK NONE
        hflC NONE
      AM1066 NONE
      AM1067 NONE
         rnc NONE
       cox11  971884 ..  971898 +  -2.7  -4.15565   TACGCCGAAAGGTAC               GACGG AGGCA CCGCC               TTTTGAGATCCTGAC  59 68
      AM1077  974289 ..  974299 +  -6.8  -2.52464   AGAATATCGTGGGCT                 GAGC TCC GCTC                 TCCCTTAGCACCAGG  52 194
       grxC1  980217 ..  980235 +  -5.9  -3.43071   GCCGGGTATTTTGCA             CCTCCTG ATATA CGGGGGG             TTGCTTACTATCAGG  57 450
      AM1091  985930 ..  985942 +  -4.9  -3.55444   ATCTCAAGCAGCGTT                TTTTC GCT GAAAA                TTTGCGGCATAGGCC  54 79
      AM1094  988588 ..  988606 +  -2.4  -2.80345   CGTCACCTTCAATGA             CGTCAAGA GCA TTTTGAAG             TGAGTTTTATGAGAT  39 4
       oma87 NONE
      AM1097 NONE
        fabZ NONE
        purH NONE
      AM1103  996061 ..  996073 +  -7.7  -2.70932   GGAAACAAAACATGG                CACCT CAT AGGTG                TGCTTACCCCAAGGG  55 16
         slt  998560 ..  998582 +    -2  -2.70932   ATCCTGCCTTGCCAG           CGAAAACC CGTATAT GTTTTTCG           TCCTTAAAAACACCC  39 463
      AM1108 1001612 .. 1001631 +  -2.8  -5.06585   AAGTTTGCACAAGTC            GCGGTTGCA TGT TGCA-CAGC            TTTTTCTGTAGTTTC  76 471
        atpB 1003546 .. 1003563 +  -6.9  -2.73542   CGCACCCACCGGCGA             GGACGCC GCAC GGCATCC              TCATTACGCCTTCAC  53 88
        atpE NONE
      AM1113 NONE
      AM1114 1006355 .. 1006367 +  -4.9  -3.53012   CTGTCATACTCTTTG                TTCAT ACC ATGAA                TTTGAGCAGGCAGAC  54 307
        mesJ NONE
        ftsH 1012569 .. 1012584 +    -4  -2.51815   GGTCGGTTAGTCACC              GCGTGGA TCT TCCA-GC              ATATTAATCATTGAG  42 98
        secA 1015341 .. 1015351 +  -2.4  -3.69216   TGGGCCCGCGTCGTC                 GCAC TCA GCGC                 TATTTTCACTCACAC  50 59
        dksA 1018536 .. 1018546 +  -8.2  -2.89564   GAGGTTGTCTGAGGC                 CGGC GCT GCCG                 TGTGTGCGCTGCCCC  60 129
        ftsY 1020609 .. 1020622 +  -3.1  -3.75193   AGAGTGTGCTATAAT               GGCTGA TAT TC-GCC               TTTCAGTATATGATT  52 198
         icd 1022209 .. 1022223 +  -2.8  -2.70354   GTTCGGGAGTTTGGG               GTTGCA GTG TGTAGC               TACGTTTATAGCCGC  40 57
        recJ 1024208 .. 1024219 +    -3  -3.29461   AAATCTGTTGTAAAC                TTTG CCAG CAAA                 TTCTCCAACAAGTTC  46 171
        pcnB 1025958 .. 1025974 +  -8.1  -4.04206   TGCTCATGATTTCGT              GTTCTTT AAA AAAGAAC              TTTATCTCCCACTCA  74 197
      AM1138 1027231 .. 1027251 +  -8.9   -3.2963   CGCAGCGTGGTGAGA            GCGGCATGG CAT CAGTGCCGC            TTCTGCAGGGCTGCT  67 101
        omp1 1028725 .. 1028750 +  -8.3  -3.31726   TTTAGTATACCTTAT         GGGT-GTGTGGG TTG CACACACTACCC         TCTTCTGTGCGCAGA  64 188
       opag3 NONE
       opag2 NONE
       opag1 NONE
        msp2 1032266 .. 1032288 + -19.2  -5.38054   TAGATAGAAGGCTTA           GGGGGAGTGC AAT GCACTCCCCC           TTTTTATTTGTCCCG 100 48
      AM1146 1033853 .. 1033869 +  -5.1   -2.7224   GTATCCAATGCTAGT              TCCCTAC CTA GTAGGAA              TGCTGTGTCATCTCC  48 388
      AM1161 1040158 .. 1040169 +  -3.6  -3.05596   AGGTGTAGTTGTGAG                CGCG TGCA CGTG                 TTACCTGCACCAATA  46 33
        omp4 NONE
      AM1165 1041959 .. 1041973 +  -9.2  -3.65656   GTAGAATCCCGGGCA               CTGGGC TCG GCCCGG               TTGTATATATGCTGG  73 121
        omp5 1043077 .. 1043094 +  -3.3  -4.18018   TACTCTGGTTGCAAT             CTGGGGC TGAA GCTCGAG              TTTTAGCTACGCACG  59 2
        valS 1049477 .. 1049489 +  -7.7  -2.64422   AACATTGGGCCCGAA                GTGTG CCC CACAC                TGATGTGCAATCTAT  55 416
      AM1185 1059423 .. 1059436 +  -3.8  -4.25661   TTTTCCTTAATCATG               CGCA TTTTGT TGCG                ATTTTTTTTGTTCAT  61 348
      AM1191 1064672 .. 1064720 + -11.8  -3.71279   TACTACGCGCTCTGC GGGTTTTCCT-GGGGCCTC-GTCT AAG AGACAGGGGCCCCGAGGACAGCAC TTCCTTTTGCATCTT  85 264
        pdhC 1066630 .. 1066646 +  -4.3  -3.97406   GGGAGCACTAGCATC              GCGGCGG GTG TTGCTGC              TTTGTGCGGTTTTGG  61 305
        fbaB 1067587 .. 1067611 +  -3.6  -4.57474   GCTGGGTGGCAGAAT         GGTTTATGCAG AGGA CTGCA-AATCC          TTTTATATCGGTTCG  66 44
      AM1200 1071196 .. 1071208 +  -9.1   -3.1485   CTAAGTCGCTCCGTA                CCGTG TGG CACGG                TTGGGTAGTTGATTG  65 152
        glnA NONE
       mraY1 NONE
        ispB 1077649 .. 1077673 +  -6.5  -3.28791   AGCCGGCACTGGTGG          TACACTTGGAG CAT TTCTGAGTGTA          TTCTCCCCACACCGT  58 208
      AM1216 NONE
        argF NONE
        recF 1088022 .. 1088036 +  -8.6  -3.65425   CCCTAGCAACAAGAA               CAAGGA GTT TCCTTG               TTTCCAATGTCTACC  70 64
      AM1226 1095531 .. 1095574 +  -9.6  -3.48668   CGCCTTCGTTTTTCC TGGTAGCTGACGGCAACAGC GAGA GTTGTTGCGGTCGGTTGCGA TTGTGATGTGCTGGT  72 42
         lgt 1099567 .. 1099578 +  -2.2  -4.14243   TCCGGTTGCAAGTGG                CTAG ATAT CTGG                 TTTTCACCTGCCATA  57 92
      AM1232 1100000 .. 1100015 +    -4   -2.7317   TTATTCACAGGCTTG              GC-CAGT GCA ACTGCGC              TAATTACACGTGTCT  44 70
         def 1102005 .. 1102017 +  -4.8   -3.5361   GCACTGGAGTTTGGG                CTGC AACCG GCAG                TTATCTCAATAGTTA  54 103
      AM1237 1103091 .. 1103109 +  -4.4  -2.98823   GATTTGGCAGTAAGG             GCGCTGTG GTT CGGGGCGC             TGTGTCTGCGCAGCA  47 70
      AM1238 1104222 .. 1104233 +  -5.8  -5.15634   CCAAAGCAGTACATG                TGCG TTGC CGCA                 TTTTTTGGTAAAGTG  86 331
        secD 1110525 .. 1110557 +  -5.4  -4.19704   TTTGAGTTGATTCCA     GCAGTCGCCGCGCGC AAAG GCGC-CGTCGTATGC      TTTTAGCTCCGGTTG  66 214
      AM1248 1112902 .. 1112921 + -10.8  -3.34239   GACGTACTGATGTTG            CTACTCTC AGCA GAGAGTAG             TGTTGTATCACTATC  75 278
        orfY NONE
        orfX 1114420 .. 1114438 +  -6.6  -4.72272   CATGACTATCCTCCG             CGCGTGCC CTG GGTACGCC             TTTTTGATGGAAACC  79 435
        ftsZ NONE
      AM1264 NONE
        parA NONE
        parB NONE
        rimM NONE
        trmD NONE
        rplS 1124839 .. 1124855 +  -5.1  -3.46106   AACCGTGAGAGGTGG              TTCCAGT CAT ACCGGAA              TGTTTGCACTTTTGA  54 111
        thrS 1127243 .. 1127258 +  -5.4  -4.15998   ACGCTGTTGACTTGT              GTTAGC ATGC GCTAGC               TTCTTTAGTTTGGGT  66 11
        infC 1127838 .. 1127861 +  -6.7  -3.97406   AATATCGTCCCCCTG          CTACCAGGC ACATTC GCTTGGTGG           TTTCTAGAGTTTTAC  69 43
      AM1285 NONE
      AM1286 1135587 .. 1135600 +  -3.8  -3.25896   CCGTAGCTGAGAAAC               GGCA GTGCGA TGCC                TGTTGTGGGTAGTAA  48 162
        ubiH 1139211 .. 1139225 +  -3.5  -4.01137   ATGTGTTAGTTATAC              CCGCGC TATT GC-CGG               TTTCTGGATTCTATA  59 32
        glyQ NONE
        glyS NONE
        dnaJ 1144504 .. 1144516 +  -3.4  -4.31433   AGCTTTTTATAGATT                CTTC TACTT GAAG                TTTATTATCACACTC  61 271
      AM1298 1146041 .. 1146055 +  -4.2  -4.54047   TAAATACCTTCTCGA               TCGACG CCT CGTCTA               TTTTATATAAACTCA  68 316
      AM1303 1149764 .. 1149782 +    -3  -4.94487   GGTCCTTAACACTAT             GTTGCCAT AGT AGGGCCAC             TTTTCTCTTTTGTAG  73 344
      AM1306 1152042 .. 1152062 +  -2.6  -3.39018   TTGCTGATATCATAG           CGCTA-ACG TCTG TGTCTAGCG            TATTTGCCGTCATGC  46 34
        nadA 1153459 .. 1153481 +  -8.4  -3.44284   CGAAAGAGCAAATAC           TGCAGGCG CCGCAAC CGCCTGCG           TGTTGTTGGTACGCG  65 475
        ilvC 1154907 .. 1154918 +  -4.4  -3.64703   CAACAACGTTGGGCC                GAAC TTCA GTTC                 TTTGAGTGAGGAGGA  54 433
         pgk 1168301 .. 1168314 +  -4.5  -4.14243   CAGGATTTCGTTTGC               CGCTT GTGT AGGCG                TTTTACCATGCCGTG  63 122
        dapD 1171229 .. 1171239 +  -4.6  -3.12142   CGCAATCAACGAGAT                 CCTC AGA GGGG                 TGTATTAGGTGTCAC  48 7
        thdF 1172847 .. 1172859 + -10.5  -2.97747   CCCGCACGCCAATAT                GCCGG TCT CCGGC                TCTATGATCTGCACA  70 293
        recG 1175536 .. 1175547 +  -2.2  -3.73068   ACCCGGTGCAAGTTG                CGGT GATT ACTG                 TTATTGGATTGCGCG  50 159
      AM1337 1176566 .. 1176578 + -10.5  -2.61199   GACTCTTGCGCTTAA                GCGCG CGG CGCGC                CTTGGTTGAGAGTTG  68 26
        tldD 1194652 .. 1194665 +  -3.8  -3.05384   GCCCAGTGCAGTAGG               CCTC GCAGCG GAGG                TTGCCTCAGCGCAGC  46 404
        ispD 1196562 .. 1196574 -  -3.3  -3.43944   AGCAGTAATGGACAA                CACGC AAT GCGTT                GTAGGCGGTGGTAAC  47 47
        ispF 1195844 .. 1195854 -    -4  -3.19026   CATTCTAACACCGAA                 TCAA AAT TTGA                 GGTACTACATTTACT  48 149
      AM1355 1194604 .. 1194638 -  -2.7  -2.56095   CCCACACTGAAGTCA     GCCGCAATCGCAAAC TTGGT GCTAAAGTTTGCGGC     CCAGTGCAGTAGGCC  40 90
      AM1354 1194094 .. 1194119 -  -5.3  -4.07568   GGGCGTCCGCTAAAA         GGCGCCACACTC ATC GGGAGTGG-GCC         TGACATCCTCAAAAA  63 263
      AM1352 NONE
        pdhB 1188317 .. 1188341 -  -6.3  -3.08679   GCCGTTTATGCAATA          CAGCGCGCCCC GCC GGAACACGATG          TTTTGCCCGGCGCAC  53 72
      AM1350 1187681 .. 1187695 - -11.4  -3.55203   AAAATGCGGCTGAAA               GCAGCC CTT GGCTGC               AAAATTCAAACCACC  79 141
      AM1349 NONE
        kefB NONE
        dapE NONE
      AM1346 1182984 .. 1182998 -    -7  -3.24245   CCATTGACAAGGCAA               CGCCGC TCT GGGGCG               GATTTCAGGTACTGG  58 282
      AM1341 NONE
        rplY NONE
         pth NONE
        purF 1176447 .. 1176468 -  -2.9  -3.27408   CGCTACTGAAATATA           GCATTGTTG CTGA CAGCACTGC            TGGTGGTGACGTGCG  46 257
         dfp 1172450 .. 1172460 -  -4.6  -2.97747   TTCCGATATTACAGA                 CGAG ATG CCCG                 CTGAGATTGTTGCTG  47 301
      AM1328 NONE
        xseA 1167936 .. 1167947 -  -5.8  -3.76393   ATATTGGAACGCAAA                CCTC TGCT GAGG                 TGGCTGAGGTTTTGG  62 474
      AM1325 1166190 .. 1166206 -  -7.3  -2.89564   CTGTCAGCTTACACA              CTGAAAG AGC CCTTCAG              CAGCTTTGCTGCTTC  57 2
      AM1324 NONE
        dapF 1164437 .. 1164448 -  -3.6  -2.79501   CACACCCTGATTATA                GCGC GCAC ACGC                 CGCATTTGTAATCAG  44 57
      AM1320 NONE
      AM1319 1162658 .. 1162677 -  -2.8  -3.90328   CACAACCGCGACAAA            TGCG-GACC AAT GGTAACGCA            AAATGGGTTTGTCTG  54 57
        ribA 1161364 .. 1161382 -  -5.9   -2.7314   GCCGAAACTAGACTA             GGAAGGG GGATA CCCTACC             CGATGATAAGCCCAC  51 102
       virB8 NONE
       virB9 1159814 .. 1159824 -    -4  -2.75343   CTGACATCCCTAAAC                 TCAA CTA TTGA                 TCAAAGCACCGTATT  44 26
      virB10 1158457 .. 1158480 -  -2.2  -3.14527   ACACTAATAAACAAC          GCGCCCAGAC CTGA GCCAGGCCAC           TACCTACGCACCGCC  42 25
      virB11 NONE
       virD4 1154800 .. 1154818 -  -8.1  -4.48823   AAGCAATCCAGAAAA            GCGTGCCG CTTA CGGC-CGC             TATGGCCATATTACA  82 164
        infC 1154448 .. 1154462 -  -5.6  -3.62476   TAAGGAACTAGAGAA               GCATCC TAT GGAAGC               AGTAGGGAAGGAACT  56 89
        fdxA 1152812 .. 1152826 -  -2.1  -4.63172   TACCAAATGAGAAAA              GCGTCC CCGG GGA-GC               GAGTTTTATGTAGTT  65 230
      AM1305 NONE
      AM1304 1148943 .. 1148954 -  -5.8  -2.71204   ACATTAAGGACATTA                CCTC GAAA GAGG                 GTTTGGACTTCAACG  50 503
        hemE 1147096 .. 1147110 -  -7.2  -4.30576   GTTTTAGTAGTAAAA               GTAACT GGA AGTTAC               AGACTAATGAGAGTA  76 61
        coxC NONE
        ruvC 1145491 .. 1145505 -   -10  -2.60283   GAGGTAAAGGAATAG               CCCCTA CTA TAGGGG               TTGTGCTATCTATAA  65 262
        nadC 1143893 .. 1143905 -    -2   -4.2772   GTTAAGGAACATAAA                TTCT TCACT AGAA                GATCTTCTGACTTGC  57 397
      AM1292 1139173 .. 1139185 -  -7.7  -3.51721   AAGAGAAACTTATAA                CCCAT GCC ATGGG                TGTGAGTACAATGTG  64 56
        metK NONE
        ftsW 1134969 .. 1134983 -  -7.2  -4.06361   CCACAGAGAACCAAA               CAAGAA ACA TTCTTG               CTGAGTCTGCTAGAA  71 517
        gapB 1132299 .. 1132309 -  -2.4  -2.74203   GCAACCCAGAAAGAC                 GACG CTA CGGC                 TGCTTTATTTCTAAC  39 157
        dnaZ NONE
      AM1278 NONE
         asd 1129479 .. 1129490 -  -2.2  -3.82824   TAGCAGCCAGAATAA                GAGC TCTC ACTC                 CCATTCACACCCATC  53 40
      AM1276 1128649 .. 1128685 - -10.1  -3.83026   GCTGGTGATAGGAAA    CAGCCTTGTCCCCTTGT TGT ACAGGGGGACACATCTG    TTATCTGCGATCTCC  78 26
      AM1275 1128094 .. 1128113 -  -5.6  -3.10641   TAATTCATCACCCAA            GGTACGCC GCAC GGGGCACC             CCATTCCGGCATTAA  51 139
        cinA 1124382 .. 1124400 -  -3.1  -3.94438   GAGTTCAATAAAAGA             CAGATAG AGTCA CTTTCTG             GAGTTGAAAGGCCTC  54 385
       omp13 1117726 .. 1117742 -    -3  -4.58663   ATTATCCCCTAAAAA             TTAGCCG GAAG CGGC-AA              CTCTCACACGATTTC  64 200
       omp12 1116682 .. 1116718 - -18.1  -2.76227   CTCAACACAAAGCCA    CGCACGATAGCCCGCCA TAA CAGCGGGCTATCGTACA    CCAAGTATTTACTCC 100 159
       omp11 1115625 .. 1115656 -  -2.2  -3.47071   AAACACCAACAAAAC      CCTAGTGGCGCCATA CAA CACGCCACCACC-GG      CAATTTCCTCTCCTA  46 38
      AM1254 1113738 .. 1113751 -  -3.8  -3.09635   AGTCCCAGTACTGAA               GCTG ATGATA CAGC                GACTGTTGTTATATG  46 349
        uvrB 1106610 .. 1106622 -  -5.5  -3.86202   TTTCAGGAGACGAAA                TGCCC ATG GAGCA                AGCTCAAGGCTGTAT  61 214
      AM1242 1105300 .. 1105312 -  -2.7  -5.15634   TACCCTAGGAAAAAA                TAGAT TTA ATCCA                TCCAAGAATTTTAGA  76 2
      AM1241 1104536 .. 1104563 -  -4.9  -4.18506   TCAGTCCTAAAACAA        TTTATTGCCCC TAGTGT GAGGCACTAAA         TGCTGTACACCCCAA  63 197
      AM1240 NONE
      AM1239 1103934 .. 1103955 -  -8.1  -2.73681   TATCTATTGCAAGGA           GCACCACAGA TTT TCT-TGGTGC           TTCTTGCACTGTCCT  59 77
        plsC NONE
        rpsT 1100102 .. 1100112 -  -6.8  -4.08767   CTCACGGCGCTAAAA                 GCAG CCG CTGC                 ATAGAATTTTTGTAC  69 117
        mviN 1096998 .. 1097016 -  -6.7  -3.70571   CACAAAGATGCCAAA            GCCCACGG TTTG CC-TGGGC             TTTACACATGTGCCA  64 62
      AM1228 1095613 .. 1095625 -  -3.3  -3.53012   GCGGCGCGTGTTAAA                CGTGC GGA GCATG                GCCAGCTGTGCGTGG  49 379
      AM1225 1093878 .. 1093905 -  -9.1  -3.24411   ACTTTGGGAAAGATA        GCGCGGGGCGGC ACATA ACCACCCCGC-C        AGGAACGACCTGACG  67 96
       omp10 1092263 .. 1092280 -  -3.5  -3.77808   TGGAGGAGAACACAA             TCA-GTAG ACG CTACGTGA             GTATAAACCTCAGGC  54 18
        omp9 1090958 .. 1091005 -  -4.7  -3.24747   TCCGTACATCAGCAA CACATAGCCCCCCACTGGAGG AGAACA CAATCAGTAGGGCGCTACGCG AGTATAAATCTCAAC  50 19
        omp8 1089733 .. 1089743 -  -2.4  -3.38535   GGAAACAACAATAGA                 GCGC TAC GCGA                 GTATAAACCTCAACC  46 18
        omp7 1088444 .. 1088461 - -12.7  -3.42078   GAGACCTGAGCACAA             CCCCTCC GATT GGAGGGG              GAACGCAATCAGCAG  82 45
        omp6 1087699 .. 1087709 -  -3.2  -3.59301   AACGCAGATAAAAAC                 CTCG CAG CAAG                 TGACTGCTCAACCGG  49 296
        polA NONE
         rpe 1081236 .. 1081253 -  -3.5  -2.67364   ACAGCAGCAAAAATT             GTTGCAAC AGC GTT-CAAC             TCTACCTCACAATAT  43 43
      AM1212 NONE
         mkl 1079634 .. 1079645 -  -2.2  -3.09987   CCAACAGCGACCCAA                CGTG TTAA CACA                 TGGGCACAGGCGGGA  42 129
      AM1209 1077344 .. 1077360 -  -2.9  -4.87273   AACATCGTACAAAAA              GCCACAA AAT TTGCTGC              GGAATATGTAGATGC  70 206
        tyrS NONE
        hemA 1070636 .. 1070652 -  -7.3  -4.07568   GTTGCTCTTGCAAAA              TATCGAC TGC GCCGATA              TAAACTGCACGTACA  71 445
        secF NONE
       pbpA1 1067719 .. 1067737 -  -5.9  -2.75064   GCCGCCAGCCAATTA             GACGCGC TGCGT GCGTGTC             AATTTCAACCTGTCT  51 110
      AM1193 1066040 .. 1066054 -  -4.2  -4.95155   CTGACATCACAAAAA               GTCTGG CTA CCAGAG               CCAAAGAGAGGAAAT  76 478
      AM1189 1063679 .. 1063689 -  -8.2  -2.72379   TGAAGGCTCCAATTA                 CGCC TTA GGCG                 CGTCCACTCCGAAGG  59 12
        guaA NONE
        gltA 1060578 .. 1060590 -  -9.1  -3.63627   GGTTCAGACCTGAAA                TGCCG TGA CGGCA                ATGTCTAACAAAAAA  70 115
      AM1186 1058625 .. 1058638 -  -3.1  -4.04482   TGGGTGAAAAAAAAT               CTCTG TCAA CAGAA                GACGTACAAAAAAGC  56 482
      AM1183 NONE
      AM1181 NONE
      AM1180 NONE
      AM1179 1054072 .. 1054090 -  -5.3  -3.65812   TGCTCGTCAACATAA            GCGCTTGC TCGC GCAAGC-C             GTACCGCGTCTTTGC  59 232
        atpH NONE
        atpA 1051617 .. 1051630 -  -2.3  -2.55763   ACAGTCAAAAACTAG               CAGCG AAAC CCCTG                ATAACCTCCAAAAGC  39 1
        greA NONE
        ribA NONE
        smpB 1049768 .. 1049780 -  -2.6  -3.76219   ACCCCACAACAAATA                GGCC CTCTC GACC                GGCCCGAAGTTGCAA  50 227
        ccmF NONE
      AM1168 1043202 .. 1043230 -  -7.4  -3.75665   GGAGATTGCACCAAA       CCGCCGGA-A-GGC AGG GCCACACCCGGCGG       AGAGTAGCTTGCGTT  67 263
        omp3 NONE
        omp2 1038126 .. 1038137 -  -4.4  -2.95942   TTGATATGGAAAGCA                GTGA GTCT TCAC                 ATGGAGTATCCTCCA  47 280
        orfX 1034284 .. 1034299 -  -5.4  -3.14647   ATGGAGGATACCCAA              TGCTGA TACC CCAGCA               ATCAGTAAGAATCTA  51 233
      AM1145 1032261 .. 1032293 -  -6.1  -2.75022   CCTTCTAGATAGAAG      GCTTAGGGGGAGTGC AAT GCACTCCCCCTTTTT      ATTTGTCCCGTTGAG  51 187
      AM1141 NONE
         ndk 1025720 .. 1025731 -  -2.2  -5.00616   GCTGTTGGCAAAAAA                GCTC TTAG AAGC                 CCAACAGGCGGCAAG  70 217
      AM1135 1023807 .. 1023819 -  -4.1  -3.72576   GTTCGGCCCAGGAAA                TCCAG AGC CTAGA                TTCATCCTTAAAAAT  54 243
        dtbS 1018434 .. 1018468 -  -6.5  -2.67825   AGGAAGAAGATTAAG    GCGCCAG-TTGCTG AATGCAAA CAGCAACCCGGCAC     GTTCGCGTGGCGCAG  52 317
        ccmB 1017233 .. 1017249 -  -3.5  -3.66497   GAACAAATTTTGAAA              CTGCGCC TCT GGCCCCG              CTGAAATCAGTCTTT  54 32
        czcD 1016132 .. 1016142 -  -5.4   -2.7224   CTACACCAGACAGCA                 TAGC TCA GCTA                 GCATCGGAACATTCT  48 19
      AM1122 1015386 .. 1015407 -  -2.9  -2.67992   TACATTACCATACTA           GGAAACGGC ACCG GCAGTTTGC            GGACGCAACCCACCT  40 1
      AM1121 1015086 .. 1015104 -    -6  -3.99228   GAATTTAAAATAGAA             GCTTTCAC CAT GTTAAAGC             ACATGCTGTTGAAGT  66 79
        trkH NONE
        ftsA 1006043 .. 1006056 -  -6.7  -2.66316   CCCTTCACCAGAGCA               CGATG ACGA CATCG                CAAAAAAGCTTCACT  52 167
      AM1111 NONE
      AM1109 1001001 .. 1001011 -  -4.6  -5.26247   CGAAAACAAACAAAA                 GAGC GGT GCCC                 CGCGGCCAGACGCTT  84 273
       surf1  997713 ..  997723 -  -3.2  -4.55016   ACAAAAAAGCTAAAA                 GTCG GTC CAAC                 GCGCTTGGGCTAATG  64 431
        pgsA  993151 ..  993165 -  -2.7  -4.49389   AGGTTACAACTAAAA               CAGCG CCTCC CGCGG               TTCTGCAGGATTTGC  64 375
      AM1093  987128 ..  987146 -   -11  -2.69151   CTCTGGCATACACCA             CCAGCAAG TTA CTTGCCGG             ACGCACATGCCGATA  70 15
        dsbD  985737 ..  985774 -  -6.3  -2.75708   CTCCGGTAAAAAAGG   GCCAGGAGATAGGCAC ACTTTCA GTGCAGATC-CCTGGC   ATGGCAGATAAGGTG  51 114
        panC  983584 ..  983598 -  -4.2  -2.83403   TGTCTGCTACGAAAG               CGGTAG AGT CTACAG               ACGGAAGACGCCCAT  45 173
      AM1088 NONE
        sucB NONE
         map  980895 ..  980907 -  -4.1  -3.42346   AATATTGTATCACAA                TACAG AAA CTGCA                CTCTTCTGCAAAGCC  50 100
        hemK  979631 ..  979641 -  -3.2  -3.09092   AACAAAAAAAATGTA                 CCCT TTA AGGA                 GATTGACATCACCGA  44 328
        ribF  978556 ..  978571 -  -3.2  -2.69468   CACTGTGACATAGGA              GCCGCA AATG TGCAAC               TAATGCCTTTGCTTT  40 25
        lspA NONE
      AM1080 NONE
      AM1079  975176 ..  975199 -  -8.2  -4.75472   GGCAGAGCAACAAAA          CACTTTGTTG TGCA CAACAACGTG           AGCTTCTTGGAGACT  87 75
      AM1078  973933 ..  973954 -  -2.2  -2.97707   CTATAGTAATAATTA           GCAATGCA CACCCC CGCATAGC            AGAGTATGGCACAAT  41 248
       ana29  972815 ..  972828 -  -5.2  -2.79831   CTAACCGGCAGCACA               GCGG GAACAA CCGC                ACCCACAGCTACCAG  48 169
      AM1073  971359 ..  971378 -    -7  -4.79352   GGAGGCACAACAAAA            GAGGCCGC ATCT GTGGCCCC             AGTGAAAAAAACGGG  82 498
      AM1057 NONE
      AM1056  960476 ..  960507 - -15.1  -2.79492   TCCGCAAGGCTAAAC      CACCGCCGCCCCG GGGGTG CAGGGCGGCAGCG       TGGGCGCCTGTCTAC  84 100
      AM1055  959308 ..  959338 -    -9  -2.78463   ATGCTGTGCATTATA       GTTTAACGGGACAC AAT GTGCCCCGTTAAGA       GATGGACTGAACCTT  62 105
      AM1054  958723 ..  958738 -  -3.2   -4.8622   TCCGTGAACCAAAAA              TAGGCA AACC TGCCGA               TGTTCAGAAAGCCCG  70 58
       virB4  956050 ..  956065 -  -5.4  -3.88731   TAATATCACAGCAAA              CTGGCCT CAG AGGCC-G              TGCACAGCACCATGG  61 169
      AM1051  950052 ..  950063 -  -2.2  -4.21922   CGATGGAAAATTAAA                TCGC GCTC ACGA                 TACTACCCTTACCTT  57 20
      AM1050  945424 ..  945435 -  -5.8  -3.29161   CAACCCACCAGAACA                CGTG CCCA CACG                 GTAACTCAGCAACGC  55 228
      AM1048  941009 ..  941022 -  -6.7  -2.87132   GCGGCTTGGGATAGA               CGTCA CAGA TGACG                GAAGGGTGGCAGTAG  54 508
      AM1037  935387 ..  935417 -  -3.2  -3.06183   CCCACGGCTACCCAA       CACAAGGGCCGG GTTGTCA CCAACACTTGCG       GTGGGGCTGCAAAAT  44 80
        apaG  933607 ..  933619 -  -6.9  -3.65991   ACTTGCGGAAGAGAA                GGCGC ATG ACGCC                ACCATAGCGGACTCA  64 150
        acnA  930685 ..  930711 -  -5.1  -3.92604   AAGATTATAGAATAA        GCAGTGCG-GCC GAAA GCCACGCACTAC         AGCCTACGTCACGCA  61 34
      AM1027  928265 ..  928278 -  -8.1  -2.67515   TGCACGATTATATTA               CACCG CCTT CGGTG                ATGCTTGTTAGCATG  58 4
        rplM NONE
        rpsI NONE
      AM1021  924817 ..  924837 - -12.5  -3.06711   TAGGCACAAAGCACA            CACCCGCGG TGA CCGCGGCTG            TCAAGAGTAGACATG  79 167
         ppa  922890 ..  922900 -    -4  -4.07568   CCCGTTGCGGGAAAA                 CTTT GCC AAAG                 CTAACATCACCAGAA  59 513
      AM1018  921639 ..  921653 -  -3.4   -5.1675   CCAGGCACCAAAAAA               CCGCCC CCT GCACGG               TGCCCTAACTTCTCA  76 269
        czcR NONE
         rnd  919943 ..  919957 -    -7  -3.22851   CAATAGTATAACAGA               GGCCGC TGT GCCGCC               GCATGTATTGGAATT  58 113
        dnaN  918451 ..  918477 -  -8.6  -4.37092   AGCTCTTGGACAAAA         TGCATCACCCGG GCA CCGGATGTTGCG         CGACAGCGACAGTAT  79 233
      AM1010  913405 ..  913418 -  -2.3  -4.08767   CGTATTTCGGGAAAA               GGGAC AGCC GTCAC                ATAAGGCATGCATGG  55 161
      AM1006  909768 ..  909780 -  -4.7  -3.14998   GATGCATGAACAAAG                CGCTG CAC CGGCG                TTGAGCCTCCTTCAC  48 116
        metS  906272 ..  906288 -  -3.6  -3.25942   AGTGTGCGACATTAA              CCCCGA TATGC TAGGGG              TTGGGAGAGATAGGG  48 523
       AM997  903285 ..  903296 -  -4.4  -3.95022   TCCAGGAATACCAAA                CTTG AGCA CAAG                 CGCTGAAGCACACCA  59 233
         rho  901730 ..  901762 -  -9.8  -2.77899   GTTGGGCAGTAAGCA     GGGGGACCTGGG-CG TGGG CGACCCAGGTCTCCT      GTACCTGTATGTGCA  65 115
        orfY NONE
        orfX  900479 ..  900489 -  -5.4  -3.54027   TTAGGAAAAACAAAG                 GAGA AGG TCTC                 AGCATCCTTCGGGCT  56 319
        xerC  897553 ..  897576 -  -4.7  -2.50074   TTGTTCACAATATAC          CCAGAGTGTT GCCGG AACA-TCTGG          CGGCACACATTCGGC  44 256
       AM982  895865 ..  895876 -  -3.6  -3.51924   TGTGCAGTGAGATAA                GCGG TTGA CCAC                 TAGCGCCGAGACAAC  52 142
       AM979  892756 ..  892768 -  -2.7  -4.49958   ATGGTAGTAAACAAA                GAATT ATT AACTC                GCTGCTCAATTGCAG  64 54
       AM977 NONE
       AM976  891840 ..  891860 -  -5.3  -4.57837   AGATGTGGTCAAAAA            GTACGGCCC GCT GAGCTGCAC            CCGCACGTAGCCTCG  71 91
        glpX  882861 ..  882877 -  -5.8  -4.26076   GGAGGCGCAGGAAAA              GCTGCA ACGTG CGCAGC              CGTTTTCCATAGGAG  68 448
        purQ NONE
       AM959  878535 ..  878569 -  -8.7   -2.5294   CACTGTGTACAACAT    GCAGCACTACACAACA TTAT TGT-GCACAGTGCTGC     TATGGCGCAGAAGTA  61 50
       AM953  874809 ..  874819 -  -4.6  -4.00124   CAGTGTACAACGAAA                 CCGC ATC GCGA                 ATCAATCATGCGCAA  61 74
       AM952  873556 ..  873583 -  -4.1  -4.26344   ACATTTTCAGTAAAA        CCAAAAAGAGC GCCTCT GCCCATTCTGG         AACGGGCATTCATTA  61 213
       AM950  871721 ..  871735 -  -3.4  -3.90588   TACGGCGGAAGGAAA               CGCCCA CCA CGCGCG               CAGAATCCGGAGCAA  54 169
       AM947  867959 ..  867969 -  -3.2  -3.34398   CTCCTGTCTTAAAGA                 GCAC ATG ATGC                 TTGGCACGAAGCCGG  47 252
        radC  864596 ..  864617 -  -2.2  -2.72094   AACCAAGCAAACTCA           CAGCACCAC GTTGA GGGGTGC-G           ACTCTACAACACAAA  39 95
        lipB NONE
        glmM  862342 ..  862361 -  -2.8  -3.68936   TAGCAAGTCTAAGAA            TTC-GCCGT TTC ACGGCAGGA            CCGTAAAAGGTAAGG  52 221
        fumC  858752 ..  858768 -  -2.1  -4.05446   GCGGTCAATTACAAA              CTTGCGG TAT CAGCCAG              CGCGCAGCGGTCCGC  55 107
       AM936  858004 ..  858022 -  -6.6  -3.18386   ACACGCCACAATACA             GCCCAACA CAC CGCCGGGC             CACAACGACCGCCGA  58 296
       AM929  849765 ..  849792 -  -2.6  -4.36914   CTTTGTTCCATAAAA        GAC-CTAGTCCTG CTC CGGGACCAGTGAC        CCAGCTTCCATGCGT  60 1
         qor  848526 ..  848557 - -10.8  -3.02511   TGCACCGGCGCAACA      CGCATCACCGCCAC ACAT GGGGCGCTGATACG       CACCCGGGAAACTAC  70 147
       AM926  844779 ..  844791 -  -5.5   -3.6682   CGGCATGGACGCAAA                GCCCA TTT TGGAC                AGCTAACGGGCAGCT  59 39
        hflK NONE
       AM924  842701 ..  842717 -  -6.5  -4.03174   AAACTTACCAAACAA              CCCCG CTAGATC CGGGG              GATTATAATTCGCAA  69 264
       AM923  841138 ..  841160 - -14.2  -3.85864   GGACGAGTATAATAA           GGCTGCCATG GGC CATAGCAGCC           CGAGAATATTATTTT  93 501
         tuf NONE
        rpsJ NONE
        rplC NONE
        rplD NONE
        rplW NONE
        rplB NONE
        rpsS  829111 ..  829123 -  -2.7  -2.55216   TAGCACTGATAACAG                TAGTC ATA AACTA                ACCCTTCCTGGACAC  40 23
        rplV  828764 ..  828778 -  -2.8  -2.86432   TCCAATAGGATTAGA               CTTCTG CCC CATAAG               TTACCTTTTCAACAA  41 26
        rpsC NONE
        rplP NONE
        rpmC NONE
        rpsQ  827269 ..  827279 -  -3.2  -2.94099   TTTTTGTATCATACA                 GAAG TTA CCTC                 AACTATCCACCACAA  42 24
        rplN NONE
        rplX NONE
        rplE  825985 ..  826004 -  -2.7  -2.57132   CTTTTTTCCGACAAC            CGCGCAG AAATAG CAACGCG             TTTCAGATTTCTCTG  40 73
        rpsN  825742 ..  825756 -  -6.4  -3.18264   CCTTCTATCTACCAA               CTCGAC TTC GTCAAG               CCGGGCATCTGCCCT  53 4
        rpsH NONE
        rplF NONE
        rplR NONE
        rpsE NONE
        rplO NONE
        secY NONE
         adk  821396 ..  821409 -  -3.1  -3.14801   CCCTACAAAAAACAC               CAGCGG AAC CC-CTG               TATAGCAAATGTACC  44 53
        rpsM NONE
        rpsK NONE
        rpoA NONE
        rplQ  819038 ..  819056 -  -4.5  -2.50338   ATAAGCCAGGAATAT             GCGAACC TCACG GGTTAGC             CCTCAGCCACCTTTT  44 21
        pheT  816585 ..  816602 -  -5.5  -2.57468   CTTTAGGACATTAAC             GCC-CCGC GCG GCAGCGGC             CTGCAGTCTGAGCGT  47 108
       AM884  813758 ..  813771 -  -6.7  -3.60098   ATGCTGCATTGGAAA               GCACA AATA TGTGC                TTCACTGCTTTTACC  62 411
       AM880  811182 ..  811207 - -11.9  -4.23045   CAAGCATCCAAGAAA         CCACGCTACAC AGAC GTGTAGCGTTG          CAACACAAAATTGAC  95 85
       AM879  809758 ..  809783 - -11.9  -4.42619   GAATATTTCAGAAAA         CCACGCTACAC AGAC GTGTAGCGTTG          CAACACAAAATTGAC  95 83
        aaaP  808419 ..  808431 -  -3.4  -3.75153   TTCGCTCAAGGCAAA                CCTA CCGGC TAGG                ACCCCAAGCATCCAA  52 21
        ubiA NONE
       AM875  806845 ..  806870 -  -2.5  -4.20769   ACACGGCAACACAAA         CATGCAGCTGCC GGC GGCGG-TGTATG         ATAGCGTCCCACAGA  57 111
        dapB NONE
        pstB  805093 ..  805106 -  -3.7  -4.05033   TCTAGGGGATAGAAA               GAGCG CACC CGCAC                TATCAATTCCTGGTT  59 156
        rpmF NONE
        plsX NONE
        fabH  801206 ..  801220 -  -2.8  -4.27259   CAGAGATATTGAAAA               GCTTTT TCT ATAAGC               TACGGAACCAGCAGC  59 183
       AM867  799882 ..  799900 -  -3.8   -4.7254   ATCCTGCACTAAAAA             CCCCAA CAACGCC CTGGGG             ATTATACCACCATGG  68 69
        dnaB  798192 ..  798202 -  -4.6  -4.72986   CATCCCGATCAAAAA                 GCGA GAC CCGC                 CACCCATTTTGCAGT  70 238
        thiO  796769 ..  796788 -  -7.2  -2.78679   GTGCCCGAGGCAAAT            GACATAAG AAAC CTCATGTC             CTTCGACAAGCGCGA  56 383
        nrdA  792901 ..  792918 -  -4.1  -2.91924   CTACGCGGTACAAAC             CGTGTGA CTAT TGACACG              CCAAGCATTCATCAT  45 15
       AM859 NONE
       AM858  791155 ..  791168 -  -8.1  -4.61199   ATCCCACATACAAAA               CAGGC TTGA GCCTG                TATATGAAACCTTAC  86 202
       AM853 NONE
        tktA NONE
       AM851 NONE
       AM849 NONE
       AM848 NONE
       AM847 NONE
       AM846  783225 ..  783242 -  -5.5  -2.53798   ACGAAACTAACACAT             GCAACAC CTCG GCGCTGC              GAATAAAAATCCTCA  47 38
         rne  781197 ..  781207 -  -4.6  -2.93816   ATAAAAAATATACGA                 GGAC CCG GCCC                 AAAGCACATAATCCG  47 119
        dnaK  778959 ..  778973 -  -2.7  -2.87319   TGTAACTCACGAAAG               GGTGG GGGAT CCGCC               TTTGCCGCAATGCTT  42 216
       AM841 NONE
       nuoL3 NONE
         ffh  775468 ..  775479 -  -2.2  -2.82187   ATGACAACAAAAAGG                CGCA GCAA TGCA                 TGAATCCATTACATC  39 34
         era NONE
       AM836  773438 ..  773448 -  -2.4  -4.15106   CAGCAACCTGGAAAA                 GGCG CCG CGGC                 TCTGGCCACAAAGCA  57 241
       AM833 NONE
       AM832  770853 ..  770867 -  -2.8  -5.09685   GAACATACACAAAAA               TTGTGC ACG GGACAA               CCCTGATGTCATTCC  76 68
       AM830  769924 ..  769943 -  -2.1  -4.01071   ATAAGACCAACCAAA            TCCGGCA TTATAT TGCCAAA             ACCTCTAAACAAAAC  55 92
       AM829  768830 ..  768842 -  -6.9  -3.53012   CGGCCGCTCTCGAAA                GAGCG CGG CGCCC                TGCAGGTACATGGCT  62 144
        priA  766639 ..  766656 -  -5.5  -5.19212   AGGAGCACCAAAAAA             TGGGCGC TCGG ACACCCA              ACAGCATCAAAAAGC  83 124
        rpmB  765478 ..  765496 -  -5.9  -3.61268   GATGGAAGCTGCAAA             TTCCGGC GGAAA GCCGGCA             AAAACAGAATATGAG  59 376
        pycA  762433 ..  762446 -  -2.4  -3.82031   CCAACGATTAGCAAA               GCAA GCAAGG TTGC                CGAGTAACACACTAC  53 82
       AM823  758218 ..  758241 -  -2.4  -4.66953   GCAATATTGTAAAAA          GCGTAC-ATTG CCG CAGTCGCACGC          GCTTAGTCTACCTAA  65 242
       AM821  756358 ..  756370 -  -2.7  -4.16016   TGACCGTTGAAGAAA                CATTG CTT CAATA                TTTCACTATAAAACG  59 258
        lipA NONE
       AM819  754729 ..  754741 -  -4.1   -3.9712   CGATCTCATCAGAAA                GCGAT TTG ATCAC                TTTTCGTTCTAGTGG  59 6
        sodB NONE
       virB3 NONE
       virB4 NONE
       virB6  747105 ..  747115 -  -6.8  -2.91656   ATATCATAAACATTA                 CGTC CCA GACG                 ACCCTCCAGACACAG  54 12
       AM812 NONE
       AM811 NONE
       AM810  734372 ..  734385 -  -4.5  -3.29461   TAACGTGGCGTACAA               CACCG CATC CAGTG                ATCAGTGCAGTGCAT  50 477
        murF  732498 ..  732510 -  -9.1  -3.52341   AGGTGAACAGCATAA                CGGCT ACC AGCCG                CGGAGAGGGGGGGTT  70 106
        yibO  727749 ..  727774 -  -9.1  -3.06361   TACTAACCACACACA         CTGCAGTTAGT CCTG ACCAACTGCAA          CCCGTAGTGCAGCCG  65 58
       AM798 NONE
        lpdA NONE
       AM796 NONE
        infA NONE
         maf  721436 ..  721450 -  -4.2  -4.57569   CCAGCGTTGGAAAAA               CACCGG CCC CCAATG               CTAGCAGGCACTCTG  68 48
        rpsB  720351 ..  720364 -  -3.8  -3.62275   ACGCATTATTCCAAA               GCTG CACCAT CAGC                AACACCGGGATCTGG  52 2
         tsf NONE
       AM790 NONE
        znuB  718004 ..  718033 -  -2.3  -4.68384   ACTCACGTAACAAAA       GCAGTTATAGCTTT TCC AAAGCTAT-ACTAG       TTCTGGCATCAAGGT  65 238
       AM788  717217 ..  717231 -  -2.8  -3.93984   AAACTCAGGCACAAA               TGGAAA CTT CCTCCA               CGTAACACGCATCTG  54 0
        petA NONE
        petB NONE
        petC  714268 ..  714284 -  -2.1  -3.86346   GCATTCGTTCACAAA              CCCGCCA TGG TGGAGGT              TGATAGCAATACAAG  53 120
       AM780  712420 ..  712438 -  -3.7  -3.42078   GATACCTGACTAGAA             GACCAGC CTCAC GCCGGAC             ATTAACACATCAAAA  50 1
       AM779  710744 ..  710783 -  -9.3  -2.87463   AACTGCCGCGAGAGA GGCAGGGCCC-CCG-CTGC CGCC GCAGTCATCAGGCCCTGCC  TCAGGAAAGACTAAA  63 36
       AM778  708706 ..  708737 -  -9.2  -3.70853   CTAATCAGGTAACAA      CCCCGCCAGCAAAG TAAG CGCAGCAGGCGGGG       ATTTGCTTCTTCCGA  73 52
       AM773  705085 ..  705105 -  -9.7  -4.11394   AGTTTAGTGGTAAAA            CGCGTCCTT GGT AAGGACGAG            CCTCAAGTTCGATTC  80 61
         fpg  704040 ..  704060 -  -6.2  -3.86346   CTATGCCGGCACAAA           TTGCGCTCA TGTA TG-GCGCAA            CAGGCGCCCATTTGT  64 92
        pccB  701876 ..  701888 -  -3.3  -3.00786   CGCAAAAGCCAGATA                GGTTC AGG GGACC                GTTCGGAGCGTATCC  42 436
       AM764 NONE
         agk  699062 ..  699074 -  -6.2  -2.94062   CACAGCAACACCATA                CGGG AGAAA CCCG                GTGCTTAGGGAAGCT  52 64
        hemF  698047 ..  698057 -  -4.6  -4.26344   ATACCGTTAGGAAAA                 CCCA TAC CGGG                 CTTGGCCTATTCCCA  63 32
       AM760  697219 ..  697231 -  -7.7  -3.91858   CATACAGTTCACAAA                TGCAC AAG GTGCA                TTGTGCCTCAACCCC  69 33
       AM758 NONE
       AM757  693108 ..  693132 -  -4.1   -4.0162   GGTTGACATGATAAA          CTCGTCCGCAG TGG CTGAGGTTGAG          TATTTGATGTCACTA  59 326
       AM753 NONE
        fadB NONE
        nuoF  689297 ..  689309 -  -6.2  -3.14132   GCCCTCGTTCATGAA                GCCG CGACC CGGC                GCTTTTTCTTTCCCT  53 6
        nuoJ  688455 ..  688471 -  -2.1  -2.66882   AAAAACTCCATACCA              CCTCCCC TAC GTGGAGC              GAATCAACCAACCTC  39 53
        nuoK  688086 ..  688096 -  -3.2  -2.74144   CCCTCACCCCCAAAT                 GTAC CAT GCAC                 CAAAACGTGCACCTT  41 53
        nuoL NONE
        nuoM NONE
       nuoN1 NONE
         dxr  682025 ..  682038 -  -2.3   -3.3393   CTTATCATACAAAAG               GCACG CGAG CTTGC                ACTGTCACCGAATAA  44 30
       AM742 NONE
        gcpE  679198 ..  679217 -    -7  -2.79098   GGGATTTACCAAGCA            GTCCGCGC GGCA GCACGGCC             ATATACAGCCCGACC  53 81
        tatC  678256 ..  678270 -  -5.7  -3.21276   CTCCCCCTCACAACA               CACCA AAAAG TGGTG               AACATCGTCTATATA  55 148
        acrD  674588 ..  674612 -  -4.2  -3.32963   ACCTTGATGGTAGAA          GCGGCGCTTT TACGC AACACGCCAC          GGCGATTCTACTTAT  50 463
        nusA NONE
        infB NONE
        rbfA  669996 ..  670008 - -10.5  -2.94062   TACATCAAGATCACA                GCCCG CCA CGGGC                CCCGGCAACGAAACA  70 144
        clpA NONE
        typA  664723 ..  664734 -  -4.4  -3.25942   ACTCTTGCAGAGCAA                TACC ATCG GGTA                 GCGCGCTCTCACCCA  50 133
        orfX  659303 ..  659318 -  -4.6  -2.75647   TCCCAATCACACAAG              CCTCTG CCCA CTGAGG               TCCCAGCCCAACTTT  45 106
       AM715  658217 ..  658230 -  -3.7  -4.09827   TATAACACAAGGAAA               CGCGG CCTC CCTCG                GAGGGCTGCTTCGCG  59 325
       AM709 NONE
        lepB NONE
        nuoI  644984 ..  645025 - -13.7  -2.61274   CCCAGCCCAACCAAT GCCACCACCTCTGCACCGT CACT ACCCAGCAGAGGTGGTAGC  CTTGGTGGCGGTGCC  78 424
        gatA  634973 ..  634991 -  -4.5   -4.4009   GGCCACCGTAGAAAA             TGGCAAG TCGAC CCCGCCA             CCATGCAAGTAAAAT  66 196
       AM694  633944 ..  633955 -  -2.2  -3.11292   AGCTTTAACATAAAT                CCCA TATC TAGG                 CGACTGCGCCGATGC  42 101
        prfB  632308 ..  632343 -  -3.8  -5.15634   GAGGTTAGTAAAAAA    CAGGTATGCGCCCTGG CAAC CCATGGGGAGCACCTG     GAGCAAGAATGGTGC  78 407
       AM688  628629 ..  628654 -  -3.9  -3.72576   TGTTGTGCGATGAAA         CTGGCGGCGGCA AGC CACC-CCGCGAG         GTTCTGCAAAACGAC  54 212
        ileS  623701 ..  623724 -  -4.5  -4.87291   TACCTCAAGCAAAAA          GTAGGCCGT ACCAGG ACGACCTCC           ACCCACACCGATAAT  74 239
       AM683  621835 ..  621851 -  -6.6  -2.87564   TTACCTCCGGAGACA              GTGATG AGGGA CATCAC              CTGGATGCAAGAGAT  54 414
        argS  618460 ..  618496 -  -8.7  -4.22883   TATCACTGAAAATAA    CACTGCAGCTACGCCAG CCA CTGCTACAGCTGCAATG    ATGGGTGGACAACAT  79 178
       AM676  617038 ..  617052 -  -6.4  -3.08173   ACCAAGCTTACTGAA               GGTCTG CAT CAAACC               CGAAAATGGACGTTC  53 62
        atpD  604026 ..  604056 -  -3.1   -4.0386   TAAACAATTCACAAA       CCGCAGGGCTTGC ACACA GTAAGCCCGGCAT       GCTACTTCAGGGATG  56 27
        atpC NONE
       AM664  602853 ..  602865 -  -6.2  -2.55287   AAATAAAGAAATTAT                CGGC ACACA GCCG                TCCCTTTCTGGCACC  49 106
        pyrB NONE
        truA  600798 ..  600814 -  -2.9   -4.6759   AATAGGTGAACAAAA              GCCTGAC GTT GTAAGAC              TGCTTGGGTCACCAG  66 358
       AM656  596255 ..  596265 -  -3.2  -3.06302   ACGAGCCCTAGTTAA                 CCGT CAT ACGA                 AAGCCATTATAGATT  44 7
        iscS NONE
        nifU  594286 ..  594299 -  -4.5  -2.68806   CGCTATAATAATCGA               CCGTA GTAC CACGG                ATGAACATCATAGCC  44 304
        hscB NONE
        hscA NONE
        adx1 NONE
       AM649  590278 ..  590297 -  -9.3  -2.69799   TTATCCCACACATCA            TGCTGGC GGCCAA GCCAGCA             CACAAGGGCGCGGCA  61 107
       AM647  589168 ..  589184 -  -5.1  -2.99471   TGATGCTCAGAGAGA              CCCCA CTGCACT TGGGG              CACTTGCGCACCATG  49 295
       gyrB2 NONE
       AM642 NONE
        nuoG NONE
        nuoH  582433 ..  582453 -  -5.3  -4.13767   TCCCCCAGCCTAAAA            GTTCGCGAG CGG CTTGCGCAC            CCGACCTCTAGGCAA  66 68
        rpoH NONE
       AM630  570155 ..  570175 -  -2.5  -4.61633   AGACACCCCCAAAAA            CAGAGGG TTGCTCC CCCCCTA            CTCAAGCCGCGAGTC  65 99
       AM626  565198 ..  565215 -  -3.3  -3.41836   ATATGTACCTAAAGA             CGAGTGA CTGA CCACACG              TACGCCACCGGCTAC  47 55
        atpG NONE
        folE NONE
        pmbA  559648 ..  559660 -    -2  -2.85699   ATCTACCCACCAAAC                TACT ACTTA AGTA                CGAGGCTAACGCGCT  39 70
       trxB2  558411 ..  558439 -  -8.1  -3.03243   ATCCACTGGCCAAGA        TAGCACCCCCACA GAT TGCGCGGGCACTA        TCGCACTACTCGCTA  62 188
       AM616  556589 ..  556609 -  -3.1  -2.74597   TGGATATACACACTA            TCGGATTGC TCT GCCACCCGG            CACTTGGACCTCAAA  41 2
       AM615  555471 ..  555487 -  -5.1  -3.17146   CCGGGCGATAATAGA              TGCACGT AGG AAGTGCA              GGATTAACAATACTG  51 422
        ygfA  547506 ..  547520 -  -4.2  -4.09864   ACCCATTCGGCAAAA               CTGACC ACG GCTCAG               CTCATGAGGGAGTAT  61 55
        mraW  546157 ..  546170 -  -8.1  -2.88579   GTAAGGTTTCATATA               CAGGC TCAA GCCTG                TTTTGTATGTGGGGC  60 358
        rplU NONE
        rpmA NONE
       AM595  541896 ..  541910 -  -8.5  -3.33171   CGCAATAAGGACGAA               GCGCG TTACT CGCGC               ATCTTGGCCTCCATT  64 16
       AM592 NONE
       xthA2  539233 ..  539247 -  -2.2  -3.95836   ACTTTTAAAATACAA               TCAAAA CCT TTTTAA               GCAATTCTGCAGTTT  53 139
        rlpA  538287 ..  538303 -  -8.7   -3.0641   AAAAACGCGTTAATA              GCGCTAG GCA CTAGCAC              CAGATAGGGTTCAGA  65 189
       AM586  535883 ..  535899 -  -2.2  -3.26712   ATCTTGAATAACATA              CCGATG GGCCG CATGGG              CACTCCTGAAGACAT  44 185
        putA  531466 ..  531488 -  -2.6  -3.53091   ATGTCGTGTCGTAAA           GGTGAAGC CCGCATT GCCTCTCC           GCGGAGGATTCTCCC  47 406
       AM582 NONE
       AM581 NONE
       AM580 NONE
       AM579 NONE
       AM578 NONE
       AM576 NONE
       AM574  527434 ..  527456 -  -7.1  -3.04322   TTTAACGTCGGAACA          GAAGCGGGAT TGGC ATCCC-CTTC           CCTACTAGATTGCTC  56 30
       AM573  526989 ..  527012 -  -3.8  -2.75081   TATCCCCAAAATGCA          CCCCACAC CGGACATC GTGCGGAG           CTATTTCAACATGCC  44 26
         gcp NONE
       AM569  524396 ..  524411 -    -4  -3.63341   AATAGTGTCGAAGAA              GCATTA CCCT CAATGC               CCGTTAGAGTTTTAG  52 338
        ubiG  523329 ..  523343 -  -3.4  -2.99704   TCCTTACCAAATAAT               GGCCCC TTG AGTGCC               TTTGCCATATCACAC  42 236
       AM562  520846 ..  520856 -  -2.4  -4.07568   TTTCTGGGCTCAAAA                 CCGC GGT GCGC                 TATACCATCGCCAAG  55 347
        ksgA NONE
        thiL  512599 ..  512621 -  -4.8  -4.29738   CGAGACCCATGAAAA           CACTGCAAAC CCC GCTTGCAAGG           CTGAATCCAGAAGGC  66 355
       AM529  483112 ..  483129 -  -5.5  -2.66733   TTGCAAGGTACACGA             CGTCAGA CGCT TCTGCCG              AAAGACTTATTCCAC  47 10
        mreB  473921 ..  473932 -  -5.8  -4.11216   GGCTCATCGGTAAAA                CCAC AGAT GTGG                 GCGAGCATAGTGCCA  66 451
       AM520 NONE
       AM518 NONE
       AM517 NONE
       AM516  467308 ..  467324 -  -7.3  -2.80946   AAGATTCTAAAATAT              TGAAAGC GCA GCTTCCA              CACGGGGCATTTTAC  56 508
       tdpX1 NONE
        trxB  464247 ..  464258 -    -3  -2.58999   CGTTCAGACAGGAAT                TTCT CTCT AGAA                 TTTTCTCCGAAGCTC  40 98
       AM508  462108 ..  462120 -  -9.1  -2.88634   GTCAAGAAAATTAAG                GCTGG TCG CCAGC                TGCTAACACCCTTCC  63 214
        proS NONE
        acpS  460227 ..  460241 -  -9.2  -2.78813   CCCCACGCTAAGAAG               CGCGCC AAC GGCACG               GACATTACTTGTGAA  62 193
       AM504  458594 ..  458606 -  -6.3  -5.01811   CTATCAAAGGAAAAA                GTGAT GAT ATCAC                GCTGGAAGAAGCTGT  81 285
       AM499  452977 ..  452992 -  -4.6  -3.74693   TGGTATTGTAGCAAA              GCCGCA GGTA CACGGC               ATGTAGTTTCCTGGC  56 275
        dhkA NONE
        cutA  449516 ..  449528 -  -2.6  -3.86194   AAGTGTTGGCATAAA                GGCC CCTGT AGCC                GTAACTTGGGGTAGC  53 357
       AM495  448890 ..  448902 - -10.5  -2.66695   TCTCCCAGTAAACAC                CGGCC GGC GGCCG                CAGCTGCTTCACACC  68 133
       AM492  446728 ..  446741 -  -4.5  -4.23999   GGACACCCAAAAGAA               CCGCT AATC AGCGA                AACGAAGGCCACGCC  63 198
        rpoD  444568 ..  444586 -  -7.4  -3.34236   AAACTGAGGCTAGAA             GGGCGATA TGA TATCGCAC             TGAACCTTTCTGAGC  62 252
       AM486  440832 ..  440846 -  -5.6  -5.55769   GCGGATAACAAAAAA               TGCTGC GGA GCCGCA               CAATCGTTTTTCTGC  95 330
       AM477 NONE
       AM476  431017 ..  431027 -  -3.2  -3.16564   GCGGTAGCCGATTAA                 TGGC GCC ACCA                 TAGACTTAGTTGTCC  44 31
       AM475  429108 ..  429124 -  -2.9  -3.29144   CGATCTTGCTGAGAA              GGAGATG CTA CACCTGC              ATGCTTCATTGCTGA  46 370
       AM470  421398 ..  421420 -  -6.2  -4.65916   TCTACCGCAACAAAA           TGCGTCCGCG TGC CACAGATGCA           GGCCACCCAGCCGGC  76 376
       AM465  417821 ..  417834 -  -3.1  -3.05384   CTCTGTTGCATGCAA               TCACC ATTA GATGA                AATTACTGCTTTACA  44 143
         psd  416965 ..  416978 -  -6.7  -2.64933   CAGGTAGCGAGACTA               GCACA AATG TGTGC                TGCGGGCAATCTATA  52 36
        pssA NONE
        yidC NONE
        ribH NONE
        nusB  413014 ..  413026 -  -3.3  -2.71268   CTCCACCAGACACTA                CCGGT TAC ACCTG                CTTGCTATAGAGACT  40 44
        uvrA NONE
        nuoA NONE
        nuoB NONE
       nuoC1 NONE
        surE  406762 ..  406772 -  -4.6  -3.91737   CGAAGAAAAACAATA                 CGGC GAA GCCA                 AGCGAATACGCCAAG  59 55
        ccmE  406047 ..  406058 -  -2.2  -4.98758   AAAAACGGACAAAAA                CACC CATG GATG                 CGCTGTCAGATGGAG  70 225
       AM445  401079 ..  401100 -  -5.7  -2.87211   ATGCGGCTTGACACA           GCGCACCAC TGAC GAGGTGCGG            CCAATACGTAATGCG  52 120
        rpoZ  400417 ..  400427 -  -8.2  -4.30014   CCTAGCAATGGAAAA                 GGGC GAA GCCC                 AACAGCAGCTATATA  79 72
       AM441  399740 ..  399750 -  -8.2  -3.34902   GTTTAGGATAGAACA                 GGCG TCA CGCC                 TTCTTGTTTGTTCTC  65 19
        thiC  397796 ..  397809 -  -3.1  -5.14563   GTTGCGAGGAAAAAA               CT-CGC GAT GCGCAG               TGCGCTGGACCGGCG  76 114
       AM436 NONE
       AM435  394899 ..  394911 -  -3.3  -3.48395   ACTGTGTGTATACAA                GCTCT GGT AGCGC                ATTTGGGAATATATT  47 49
       AM431  390530 ..  390549 -  -3.6  -4.79752   GCCAAGAACATAAAA            TCCAACATC AGG GA-GCTGGA            GGGTGCGCTGAACAA  72 520
         ssb  383958 ..  383984 -  -3.4   -3.7941   CATTTTCCAGAAGAA         GGGGGGGGGGAG TAA CAGCCCCGCACC         GGAAGCTTATGGGCT  52 414
        hemB NONE
        nadE  375142 ..  375168 -  -7.2  -3.59979   GCCCCGCACCGGAAA         CTTATGGGCTGA TGA TCGGCCCACACG         GGGCCTGTTGTAGCT  64 0
       AM410 NONE
        pkcI  367455 ..  367465 -  -4.6  -3.21924   TTATGCGGCACAAGA                 GGCC AGT AGCC                 GCGCTGCCGACAATA  50 84
        dapA  366243 ..  366259 -  -5.2  -2.92091   ATATGCAGGTAGAGA              GATTCT TGGTG AGAATC              ATAGTAGCGCTCTCC  49 188
       AM406  365006 ..  365040 - -15.1  -3.73224   TTACCGCGCACTAAA     TGCACAATGGGGCGT GATGA ACGCCCCACCGTACA     GGTTGTCGAGTTTTT  95 39
       AM404 NONE
       AM402 NONE
       AM401  355918 ..  355944 -  -2.2  -3.01712   CTTTCGGGTGTAACA         TGACGGCTGCAA GGG TTACAACCTTCT         GCGCGATCGTCAATG  41 358
        znuA  351830 ..  351844 -  -2.8  -3.19255   CCAAGATATAGCTAA               TCACCA CGC TGCTGA               AGGCAGCTCCGGAAA  46 7
       AM395  350992 ..  351009 -  -5.5  -3.96531   TTAGAGAGTTAGAAA             TGCACAC TAAG GAGTGCA              CAATCTGCCACAATT  61 450
       AM391  348594 ..  348625 - -12.4  -2.93348   TGCATCAATACCACA      CTCAAGCCAGAAGCA CAA CGCC-CTGGCTTGAG      TACTGAGCCAACTTA  76 38
         gst  347866 ..  347889 -    -6  -3.35679   TGGTGTGATGTATAA          CGAACCCATGC ACG GC-TGGGCTCA          GAAATCTAGCTGTGC  57 23
        birA  346977 ..  346990 -  -6.7  -2.91997   CCGCACACACAACCA               CTAGC ATAA GCTAG                CCACAAACCATCTCC  54 185
       AM387  342154 ..  342179 -  -6.7  -3.43919   TGCAAATGCGAAACA         CGGGACGAGCG CGCG CAACCGCCCCG          ATTGGTGTGTTGTGG  60 76
        purB  337770 ..  337781 -  -5.8  -2.72455   TTACAAGGAAAAATG                GGTG GAGG CACC                 TTAAGCCTTGGGAGT  51 356
       AM382  336329 ..  336355 -  -9.5  -2.61383   ATGTGGATGCATAAG        TCTGCACCACCC CAGT GGG-AGTGCAGA         TGTGAAATTGCGGAG  65 356
        uvrD  323526 ..  323538 -  -7.7  -3.65046   GCTGGATGCTAACAA                CCATG CTG CATGG                AGCCATCTACATTTT  64 6
       AM368  319862 ..  319876 -  -4.2  -3.25603   AATGTGTAAACAAAG               GAGGAA ACT TGCCTC               AGAAGCTGTTTATAT  50 184
       AM366  310955 ..  310966 -  -4.4   -3.2794   TGCTATTTATAGCAA                TGCA CTAT TGCA                 GATGGGCAAAACTAG  50 287
       AM360  310425 ..  310442 -  -7.1  -3.76373   CGCCGAACAGCCAAA             TCAACAA CATA TTGTTGA              CTGTGTGAGACAAAG  64 192
       AM359  306091 ..  306111 -  -3.9  -3.55714   ACACCCATGATAGAA            CCCGCAAGA GTG CCCTACAGG            TGCGTGCTACTTGCA  52 112
       AM357 NONE
       AM356  301025 ..  301043 -    -3  -3.41836   ACATGCATGCAAAGA             CGTATCCC GGC GGCGTACG             TTCCCGCTCCGGGAG  47 51
       AM354  298101 ..  298119 - -13.2  -2.72568   TGGAAGAGGAAATAT             TGCGGACT GCA AGTCCGCA             GGCCGTGGTAGGGGA  79 153
       AM347  292950 ..  292962 -  -7.7  -3.84808   CCTAATTTACAACAA                CAGCA TAC TGCTG                CTACTTAAGGAGATG  69 198
        rpmG  289291 ..  289304 -  -3.8  -3.10612   TCTAAGCGCAAGACA               GGGA CACTGC TCCC                ACCAGAGGCATCGCG  46 294
        acpP  288589 ..  288601 -  -6.3  -3.75665   CGAGATTTGATGAAA                TTGGA AGA TCCAA                ACGCCGCACCGCAAA  62 51
        fabB  287145 ..  287160 -  -8.2  -3.20349   GTGGTAAATTGAAGA              CCGCGC TGGT GCGCAG               CGAAGCCCACAACGC  64 104
       AM336  285788 ..  285819 -    -3  -4.39287   GCAAGCACACTAAAA      CCCCGC-GTTCAC GACCCAT GTAAACTGCGGTG      CCTGCGGGTGATGGG  61 122
        trmU  284101 ..  284126 -  -2.7  -4.14615   AAAAAGCCCGTAAAA         GTTACTTTATT AACT AATATAATAAC          TACAAAAAGCAATCG  59 464
         smf  282827 ..  282838 -  -5.8  -3.25475   TGGAAGAGATGAACA                GCCT GCTG AGGC                 AGATGGAAGATACTC  55 140
        tolQ NONE
        tolR NONE
       AM328  278842 ..  278859 -  -7.7  -3.20841   ATAGTGACATTAACA             TTCCCGC ACAA GCAGGAA              GGTGCGAAAGAGGGA  61 66
        argD  275880 ..  275894 -  -4.2  -4.45738   CACCCCAAGAAGAAA               CCTGCA CAG CGCAAG               TATTGTAACCTTTAT  68 251
       AM324  274833 ..  274843 -  -5.4  -3.71915   TCAAAAAAACAGTAA                 TAGG TGG CCTA                 AGCCATCGCAGGTGC  59 23
       AM320  270421 ..  270435 -  -2.8   -4.4267   TCCTAAAATCTAAAA               TGAAGC TGG GCTTGA               GCACGCACTGCTATC  61 176
       AM306  259050 ..  259068 -  -3.1  -4.03978   AAGGGTGGAGACAAA            GCGCCAGC GGCC ACTGGC-C             AGGGAGCATCACCCA  56 34
        pgpA  258493 ..  258504 -  -5.8  -2.87931   TTCACCTCCTACATA                GAGC TTGC GCTC                 ACCACTGCGAGACAC  52 7
       AM303 NONE
       AM302  256127 ..  256141 -  -4.2  -3.10597   CTGCGGACTTAAAAT               CCGC TGACCTT GCGG               TCGTGGGAGTTCGAG  48 374
       AM299 NONE
        perM NONE
       AM296 NONE
        thiD  251717 ..  251735 -  -9.6  -2.88544   CGGTACCGCTAGATA             GCGACAAA TAA TTTGCCGC             GGGACGTTTGCGATA  67 146
       AM291  249114 ..  249128 -  -2.7  -3.31144   TTTGCAGGTCTACAA               GCTGC CTGTT GCTGC               CTTGCTCTCCATCAC  46 209
        bolA NONE
        metC  239033 ..  239049 -  -3.6  -2.71712   GTTTTTGGTGGAAAG              CGGGTA CTGGC TGCCCG              ACTGCAACAACTCTC  44 108
        murE  237014 ..  237028 -  -9.2  -4.11216   TTGCGATGTTCAAAA               CAGGCC ATC GGCCCG               GGTCGTACTGCTCAA  77 490
        pyrD NONE
       AM271  231490 ..  231501 -  -4.4  -3.81146   GGTGCCAAGGAAGAA                TCTG GTTC CAGA                 TATGAACCGCCTCAT  59 461
       AM268  229502 ..  229534 -    -2  -3.07912   CACGGATACAGAAAG     TG-GGACCGGTGCGAT TCG AACGCAC-GACCCTCA     GATTAGGAATCTAAT  42 264
       AM266  228535 ..  228547 -  -4.7  -2.90941   GATGAACGAGTAAAG                GCGTC CAG GGCGC                ACCTTACGCTACCGA  47 501
        rnhB  223973 ..  223986 -  -4.5  -3.05844   GTTGGTAGGCTAATA               CCTGC GGGT ACAGG                GTTCATTATGAACAA  48 212
       AM245 NONE
        tolB  202795 ..  202807 -  -4.8  -3.35597   GTTAGCCTGCAAAGA                GCTC GAGTT GAGC                ATGTCATGTGTTATG  52 256
       AM242  200565 ..  200588 -    -6  -3.71917   ACCGCAAATGCCAAA          CACGCTTTAA CTAA TCGAAGCGTG           CATCAAAAACCTTCA  62 12
        aprE  198627 ..  198637 -  -2.4  -3.72576   TGGTTGCGGATGAAA                 GGCC TAT GGAC                 GCCGCACCGTATGCG  50 337
        cybB NONE
       AM237  195224 ..  195244 -  -7.5  -5.10029   AGTAACCCGAAAAAA            GCGTGTAGC CAC ACAACACGC            AGTGAGGCTAACGGT  91 33
        msp5 NONE
        pstS  193364 ..  193375 -  -3.6  -2.87405   ACAGCAACAACATCA                CCCC GCCA GGAG                 CTCATTCACCCTCTG  45 11
        rpsU  192926 ..  192941 -  -2.4  -4.06148   AAGACCGCACACAAA              CGCGAC AGCA GCAGCG               GGCACATATGAACTA  55 74
        sucC NONE
        sucD  190508 ..  190529 -  -5.1  -3.25823   TGTTTGTCATACTAA           GCGGGGTGAT GGC AACACCCC-C           AAGCCGTTATAACCT  53 324
        pstC NONE
        glnA  185407 ..  185422 -  -6.8  -5.10933   TTACGTAAAAGAAAA              GCTCCC GGGC GGGAAC               GTCCTTGTTGCCTAT  91 59
         gor  177211 ..  177242 -  -8.1  -2.94322   ATCTTACCTAAAGCA      GCAGCAAGACGGTC TACCT GACC-TCTTGCTGT      ATCATATGCTAACTC  60 382
        aspS NONE
        aspS  168020 ..  168038 -  -3.8  -4.18197   ATGCCGTAGTTAAAA             CTCGGTTA AAC CAACGGAG             CCAGTACTTTACGTT  61 152
       AM198 NONE
       AM197 NONE
        ppdK  163570 ..  163583 -  -3.9   -3.7229   ACAAAACACCCGAAA               GTAAA ACAC TTTAC                TTTTGTACTCATGGA  54 330
       nuoL2  161829 ..  161849 -  -4.5  -2.64595   AAGGCTTATGACAAC            GCCGTTCCA AGC CGGCTCGGC            CCATTTACTGCATGA  44 174
        cycM  160838 ..  160865 -  -4.8  -4.07746   CCCCGAAAAACACAA        CAGA-CACGGGGC TTT GAACCGTGGTCTG        CATGTATGATATGTA  61 219
       AM189 NONE
    msp1Bpg1  159390 ..  159418 -  -5.1  -3.53444   GGATGCCGCTTCAAA        GTTGGAGCAGCGC ACG GCACGGCAGCAAC        CCGCGATACAACAGC  56 102
        ccmc NONE
        ruvA NONE
        ruvB  148044 ..  148060 -  -8.7  -3.16564   TCGTGAGGTCAGCAA              CAAAGGC GCA GCCTCTG              CCTTCATTATTTTTT  65 328
        radA NONE
       AM156 NONE
       AM154 NONE
       grxC2  132185 ..  132195 -  -3.2  -3.06696   GCCTGCTCCAACATA                 GCAG CAA CTAC                 CCCGCTATGATGCCC  44 22
        ligA  129848 ..  129887 -  -2.3  -4.11484   TGGAATCTCGCAAAA  GTTGGTT-GCTTCAAAAG TTGAG CTTGTGAAACTAATCAAC  AAAATACATAGCAAC  55 300
       AM148  125243 ..  125255 -  -3.3  -4.29176   AGACGCAAGTTAAAA                CTCGC TGA GCGAT                ATGGGTTATGGCTCT  61 39
         dcd  124626 ..  124637 -  -2.2  -2.79796   CGTTAGCTCACTATA                GGCA GCGT TACC                 CCACCTTGCCTCATG  39 1
        murA NONE
        ccmA  122407 ..  122420 -  -3.7   -3.8637   GCACACGATAAAAGA               CGCCG TGGT CGGCT                ATGTGCGCGCAGTGA  57 271
       AM139  119477 ..  119500 -  -6.6  -3.73068   CGCCCAAGGCAACAA          CCGG-GCGGCC CTC AGCAGCGCCGG          AGAGTAGATAACCGC  64 42
        purC  117283 ..  117310 -  -5.1  -4.72272   GTGTTCTATTAAAAA        GTCAATAAATA TTAACT TATTTATTAAC         GTACACGAGAAGTGC  73 84
       AM136 NONE
    msp1Bpg3  111871 ..  111882 -  -5.8  -2.85351   TGGTGGCATATTAGA                CCGT GTTG ACGG                 GTTCATGTTCACGGC  51 390
         mfd NONE
    msp1bpg2  100593 ..  100634 -    -8  -2.69151   TCGCCTCACAGAGCA CCCGCCCCGCAGCAAG-GTC CACA GACGCGTGC-GCAGAACGGG GCCCGAGCTCGTAAA  58 97
     msp1B-2 NONE
        ribA   97071 ..   97088 -  -5.5  -2.53119   AACGCTGCAGAACAT             CATTCGC AAGG GCGATTG              TGACGGAGAGCTGAT  47 243
         mpp   92801 ..   92819 -    -6  -3.15999   GCCCCACACATGCAA             CTGCTG TAGTGCC CAGCAG             CCTAGGCAAGCATGT  53 27
       AM113   90511 ..   90524 -  -4.5  -2.73124   GTGTATCTTGGAAAG               CAGGA CTGC CCCTG                TGGCTAACTTATGCG  45 34
        rpmE   86858 ..   86885 -  -2.6  -4.21462   ACCTAGCAGGCAAAA        CAGCGCTCTGCA CGCT CACAAATCGCCG         AACTTGCTCAGGAAC  57 13
       AM106   86042 ..   86061 -  -4.9  -3.04144   CGCGCACGTGCAATA            GCGTCGC TCGCAC GCTACGC             AAGAAACTGTTCTGC  48 20
        guaB   84071 ..   84084 -  -4.5  -3.04515   AAACACCCGGTAACA               TCCCG AACC CGGAA                GTTAAGCCTCCCAGC  48 458
         rrf NONE
        pdhA NONE
        trbG NONE
        trxA   77314 ..   77334 -  -8.9  -4.35742   ATGCAATGACCAAAA            TGGAGCCCC GCT GCGGCCCCA            AAGCTGCGAACGCGC  83 110
       AM093   76321 ..   76335 -  -2.8  -3.03439   AACACCCAAACTACA               GGTC AAATAAG GACC               ACGCGTGCAGGTACT  44 101
       AM092   75163 ..   75184 -  -6.6  -3.21395   ACCCCTTCTACAACA           GTGTGACT CATCCC AGCCACAC            ACTCTATCCGTTTGT  58 229
        msp4   71734 ..   71767 - -12.7  -3.11999   ACCAAAGTGACGCAA     CATGTGGCAAAGA-CT TTT AGATCTTTACCACATG     TGAAAAGCCCACAAT  79 40
        orfX NONE
       AM073   61283 ..   61329 -  -6.6  -3.25015   CGTAACTAGCAGCAA GGTCA-CAG--CGGCCCCGCGTG GAGG CAAGCGGGGTCGAACCGCTGACC TTCTGTGTGCAAAAC  58 139
       AM071   50863 ..   50876 -  -9.5  -3.02144   CTATGCCCCCGAAGA               GGCGC GCTT GCGCC                CCCGGGGAAGTATGT  67 48
        rpsP   43326 ..   43338 -  -6.9  -4.06491   GCAAGCCGACACAAA                CGCCG CCA CGACG                CGGCACCGGCCACCA  69 56
       AM052   38163 ..   38184 -  -4.3  -3.45536   ACAATGAAGGTATAA           GCAAGCGCC CCCG GAAGCCTGC            TGGGCAGGGGGCCGT  52 75
         rho   36574 ..   36587 -  -5.3  -3.35813   GGTGATGCCAAGGAA               CTTTG AATG CAAAG                GTGGTGGAGGTAGTT  54 199
        orfY NONE
        orfX   32909 ..   32928 -  -8.6  -3.19463   GCTATGAGCTACTAA            CCCGCAAGT CTT ACT-GCGGG            TCGGAAGTACTATTC  64 240
       AM038   28654 ..   28679 -  -5.3  -4.24948   GCATGATAGGCAAAA         GGGAGTTCGCA GTGG CGAGCACTCCC          CTTATAGATACGCCT  66 153
       AM034   24602 ..   24618 -  -7.3  -2.56914   TATCTCATCAATGGA              CACCACT GCC AGTGGTA              CTAGTAACACCATCA  55 411
        orfY NONE
        orfX NONE
       AM027   22750 ..   22777 -  -7.1  -2.71144   GAGCTGTGCTAACGA        CATAGCCCT-GA AGACG CCAAGGGCTATG        ACTCTCTGCATTTGG  52 163
        phnL   14864 ..   14880 -  -2.1  -4.60041   ACCCATTTGCAAAAA              GCCCTCC TAA GTAGCGC              TTGCCGCCTTGCGTA  65 220
       AM019 NONE
        pyrG   11369 ..   11392 -  -9.6  -3.15579   TGAAGGCGCGACCAA          GTGCCAGCAT TTTT ATGTTGGCAC           AACACCAGAAACATA  68 119
        grpE NONE
        trpS    7964 ..    7980 -    -5  -3.84185   CCCACTGAAATAGAA              GCCTCG AGAAA CGCGGC              CAAGCTATCCACAAC  61 440
       AM009 NONE
       AM008    4714 ..    4728 -  -4.2  -3.61517   AGCGGCGCGGAAGAA               GGCTGT ACG ACAGGC               AAAATGTTGCCATTA  54 484
       AM002 NONE
        purE    1578 ..    1588 -  -6.8  -3.93638   AAGTAATGCTACAAA                 CCTC CCT GAGG                 GTGTGGAAACATTGC  67 299
