# Supplementary material for: Rapid, accurate, computational discovery of Rho-independent transcription terminators illuminates their relationship to DNA uptake
Source: Genome Biol. 2007 Feb 21;8(2):R22. doi: 10.1186/gb-2007-8-2-r22 (PMC1852404; doi:10.1186/gb-2007-8-2-r22)
Supplement: Additional data file 4 — Best terminators found downstream of each of the genes of the 343 organisms studied. [file gb-2007-8-2-r22-S4.zip › Anaplasma_phagocytophilum_HZ.bag]

        polA    2759 ..    2787 +  -2.3   -3.4997   CGTATGCACAATTTT        GGCGTTTTACCTG TTG CAGCTTGAAAGCC        TCTTGTTCTGCCTAT  47 101
         rpe    3604 ..    3616 +  -5.5  -2.87598   CCCTATTTTTTTTTG                CTGCT GTG GGCAG                GTATTTTGTGGGACT  52 81
    APH_0003    4358 ..    4372 +  -2.1  -3.15257   TGTTTTTTACGCGTA               GTGTA GTATG TACGC               TGTATCTCTTTCAAA  43 25
    APH_0004    5537 ..    5550 +  -2.4  -3.21593   TCTGATTTCTATTAC               GCTA TGGTTC TAGC                TCTTCTAAGGCACTG  43 472
    APH_0005    7005 ..    7021 +  -5.9   -3.1916   TATGGAACATGGTTT              GTGATAT TAT GTATCAC              TGTTAGCATTTTTTA  54 22
    APH_0006    7937 ..    7958 +  -4.5  -3.43264   AATTAGAGACAGGTC           TAGCTTTTC CCAT GAAAAACTA            TTCTCATGAGTCCTT  55 251
    APH_0009   10777 ..   10790 +  -3.8  -2.62263   AAAAGTATCAACGTC               TGGG AAATAA CCCA                TAATATGAAAGGAGT  45 303
    APH_0010   11485 ..   11497 +  -2.7  -4.55689   ATCTTTAGTCTACCT                TCTAA TCC TTAGG                TTTTGTATCACTAGT  62 93
      glyQ-1 NONE
        glyS   15363 ..   15383 +  -7.7  -2.93045   CTAAGGAATCTTAAA            TTGTGATAT TGA ATATCGCAA            CTTTGATGTCTACAT  63 27
        dnaJ   16645 ..   16658 +  -2.4  -3.96327   CCAGGCCTATGTCTT               TGCA TTTTAC TGCA                TTTGTAATACAGCCT  53 83
    APH_0017   18527 ..   18540 +  -6.7  -3.64703   TCGAGGAGAGAAAGA               GAACC AGAC GGTTC                TTTGAGTACGACAGC  65 445
    APH_0021   22122 ..   22138 +  -2.3  -4.88228   GAGACCGAATGAATT              TTCTG TAAGTCT CAGAA              TTTTTCCTATTGGAT  66 336
    APH_0025   24487 ..   24497 +  -2.6  -2.71339   AAATAATTTTACTGA                 TATT GTT AATA                 AGTTTTTCATTGATA  41 35
        nadA   25538 ..   25549 +    -3  -4.25283   GGGAAGGTTATCTAT                TCTT CCTT AAGA                 TTTTCGTCGAAGAAT  57 64
    APH_0028   26520 ..   26547 +    -2  -4.10007   ACTATAAATTGTTGC        GTGGCC-ACCATT GTT AATTTTGGGCCAC        TTTTCAGCGCCTTGT  53 459
    APH_0031   28850 ..   28860 +  -5.4  -3.54951   ATCTCTACTCCAGTG                 GATG GCG CATC                 TTGTGTGCTGACCTC  57 374
        ribD   34720 ..   34733 +  -3.8  -3.89822   ACTTAGAAAGCACAT               CCCT ATACTC AGGG                TTTATCCCATACCTA  56 295
        xerD   37887 ..   37901 +  -3.5  -2.91656   ATGTGTCTGATGTTG               GGGCA AGTCA TGCTC               TAGTATTTGTCATAT  44 239
    APH_0042   41570 ..   41600 +  -2.6  -4.73633   AAGAATATATGGATA       TTGTGGAGTAACAA GTG TTTTTGCTCTACTA       TTTTATATATTCTTA  65 240
    APH_0043   44709 ..   44723 +  -2.8  -3.32844   TTTTCAGTATAACTG               CAGCGA TGC TTGTTG               TTATCAGGTGAAAGG  46 346
    APH_0044   46225 ..   46235 +  -5.4  -3.05384   ACAAATAGCAATTAC                 TCTG TGT CAGA                 TTAGCTAGGCAAAAA  53 7
    APH_0047   49092 ..   49113 + -11.6  -4.24283   TCTTACAGGTTGTGC           CCAGCCTC TGAAGC GAGGCTGG            TTGTTTGTATTCGTT  93 209
    APH_0050   60929 ..   60943 +  -7.2  -2.75891   TTGTCTTTTCTTGGT               TAGGAA GTT TTCCTA               TGATTGGATACATGT  60 326
    APH_0051 NONE
    APH_0052   62247 ..   62275 + -10.3  -2.83403   TTACTCAGGAAACTA        ACAAGCAGCCATT AAC AATGGCTGCTAGA        CTTTAGTAAGAAACC  73 45
        rpsP   64370 ..   64407 +  -8.5  -5.33921   CAGGTGTTGTTTATT   CGGTTATT-CGGGGTAGT GCT GCTACCCTGTGGTAGCCG   TTTTTTAGTTCATTT  93 189
    APH_0055   65043 ..   65057 +  -5.7  -2.75471   AGGAGCTCTAATAGC               TGAGG ATGTG CCTCA               ATATTATTTAATGCT  53 230
    APH_0057   66138 ..   66151 +  -5.3  -2.54801   ATCATTTCAAGAATA               CTCAT TTGT ATGAG                CTCTCTTTACGCATA  48 214
    APH_0058   67480 ..   67498 +  -3.8  -2.83164   CACGCGCGACATCTA             CTACAGGA CTA TTCTGCAG             TCTCATAATGGATCC  46 183
    APH_0062 NONE
    APH_0063 NONE
       rho-1   71977 ..   71993 +  -3.7  -3.88498   TACGATTAGGCGTAA              CGATG GCTGCAG CATCG              TTTGGTGTCTACACC  57 57
    APH_0067   74984 ..   75007 +  -5.3  -5.18726   ATTTTTGATGAGGCG          AAAGCCTCA AGTGAA TGAGGCTTC           TTTTTCTTATAAAAG  83 386
        thiS NONE
    APH_0070   78359 ..   78372 +  -5.3  -3.77008   TTGTGCGCATATACG               TCACA TTAG TGTGA                ATTTTTTGCTTGCTA  58 127
      gltX-1   80451 ..   80477 +  -5.2  -3.55071   AGGGCATAATGCCAA         TTGATATGGGGT AAG ATCCTATAGCAA         TTTAAGAGAGTATAG  56 22
    APH_0074 NONE
    APH_0075   82991 ..   83004 +  -5.3  -3.56958   ACAGTATATCTACTA               GCTAA GGAG TTAGC                TTATGATGTTGTTAC  56 365
        xseB NONE
    APH_0091   97954 ..   97968 +  -2.1  -3.63762   CATATTGCATGTAGC               CTCTA GGGGG TGGAG               TTGTGTCTACTGTGT  49 173
        fabD NONE
         tmk   99757 ..   99776 +  -4.3  -3.57651   GTAGGGGGTTTTTTG            CATGGTT TTTGAT AGCCATG             TTCTATGCTCTGCAG  54 176
    APH_0094  101027 ..  101047 +  -2.5  -4.85599   TTAGTATAAGGAAGG            TTCACGTTA TCA TAGCGTGGC            TTTTTGTAGGGTGGC  68 103
    APH_0095  101466 ..  101476 +  -3.2   -3.6761   ATTTAGATTATCCGA                 GCAG GTG TTGC                 TGTTTATTAAGGCGA  52 272
        secB NONE
    APH_0098  103751 ..  103761 +  -8.2  -4.36649   ATAAGGGCTTGTGAA                 CCCC AGC GGGG                 TTATTTTGTGCTGTG  80 105
    APH_0099 NONE
    APH_0100  104709 ..  104720 +  -5.8  -3.53444   GAAGCTTCTTTAACT                CCGT GGTG ACGG                 TTTGAAGCAGAATAG  59 509
    APH_0102  106111 ..  106125 +  -5.6  -2.70932   TGCTAAACTTTCGGA               CAGGTC GTG GTCCTG               TGGTTGAAAAGCCCA  51 58
    APH_0103  107593 ..  107605 +  -5.5  -3.28878   GGATACTAGTTCTCG                CGAGC AAG GCTTG                TAATTTCTTTTGTAG  56 32
    APH_0105  109122 ..  109136 +  -4.3  -2.70932   TATCCTGTATGTAAG               GCATT TTTAT AATGC               TCGTTGACGCAGCCG  47 117
        rnhA NONE
    APH_0110 NONE
        pyrH NONE
         frr  119062 ..  119076 +  -7.2  -2.52464   TAGGTTGCTTAGGTG               TATTGC ATT GCAATA               TGGCTTCAAAGCGCG  59 75
    APH_0113  120593 ..  120607 +  -6.4  -2.90078   TCATTTGGGAGAGTA               GCACGT AAA ATGTGC               GTTTGCTGTGCAATG  55 361
    APH_0114  121290 ..  121305 +  -3.2   -5.4505   GCTGCAGTGTATTTA              CTAGCT AGGT AGCTCG               TTTTTTATTAGCCCG  79 385
    APH_0116  123242 ..  123252 +    -4  -3.40926   TCAAAACACGCCACA                 TACA AGA TGTA                 ATTTCTTTATCTTGT  50 326
        hisS  129477 ..  129492 +  -2.5  -3.53012   TACGAACCAGAAAAA              GGCCA CGGGTA TGGTC               TTTGGGGAACGCGCG  48 50
    APH_0121  129938 ..  129950 +  -3.4  -2.81768   AAGCTATTTATTCTT                TGCA TCAAT TGCA                CTTTGAATCATGTCA  44 274
    APH_0123  132214 ..  132224 +  -3.2  -3.57825   ATATGACTTCTCACA                 TGCG GAT TGCA                 TTGGTGTTTTCTAAG  50 270
    APH_0128  134097 ..  134108 +  -5.8  -3.18832   CACGCACCGTAGGAA                GAGC GTTA GCTC                 TATATTATGGCCTTC  54 29
    APH_0135  139367 ..  139380 +  -2.3  -3.57263   AAAGGTTTCTGCTGT               GAACC TAGA GGTGC                TTTCGGAGTAACACT  47 1
    APH_0136 NONE
    APH_0137  143033 ..  143045 +  -7.7   -3.2856   TCTTTCCAGAAATGG                GAGAC GCA GTCTC                TGTATTTGCGATTTC  66 384
    APH_0148  150881 ..  150905 +  -6.6  -2.59458   TGAGAAGTAATATCT         TGATACCGTCA TTAC TGA-GGTATCA          TACATTCATGTAATT  56 149
    APH_0149 NONE
    APH_0150  154405 ..  154431 +  -6.6  -5.84381   GTTCTTGATTGTGTC         TTGCTCTGGTAT ATA ATACCTGAGTGA         TTTTTTTGTTCATGA 100 49
        rpsF NONE
        rpsR NONE
        rplI  155713 ..  155725 +  -5.5  -3.37556   GTGGTGCCGATGCTA                GCGGT GGT ACTGC                TTAGGTTATTTTGAG  56 9
        glyA NONE
    APH_0155  157117 ..  157144 +  -4.8  -3.54717   TTCTCTGCGGTTAGA        TTGCGTTCTAGC GCAT GTTTGTACGCAA         TTGGTTGTAGTTTTT  56 27
    APH_0156 NONE
    APH_0157  159569 ..  159579 +  -5.4  -3.15574   AGCAGGATTCAGATC                 CTTG GGA CAAG                 TCTTAGTGCAATTAC  54 265
      sdhA-1 NONE
      sdhB-1 NONE
    APH_0160 NONE
      sdhA-2 NONE
      sdhB-2 NONE
        thyX  166512 ..  166532 +    -7  -4.04719   CTGTGGTATTGTTTC            TTGTGATA ATGTC TATCACAA            TTTGTGATATATCAT  71 473
    APH_0164  168036 ..  168056 +  -4.8  -3.18044   GCTTTAAGACATAAG           TCATACCCA GCAA TGGGTA-GA            TCATTTTGTACCATC  51 372
    APH_0169  171418 ..  171428 +  -6.8  -2.94099   ATTATAGGTGCTATG                 GCAG GCG CTGC                 TATGTAGTGCAGGAG  59 34
         gmk  172192 ..  172212 +  -4.7  -2.73542   CCTATAGAAGATTAA            GCAATCTGT AGA ATAGAATGC            TGGTTGCACATTAAC  47 26
    APH_0173  174854 ..  174869 +  -4.6  -5.18726   ACTGCTCTTCCCAGC              CTGACC AGTA GGCCAG               TTTTTATTCTCCGAC  80 306
        folD NONE
    APH_0177  178345 ..  178361 +  -2.9  -5.26316   TATTAAGTGCACTGA              AACGTTC TTG GAGCGTA              TTTTTTCTGCAATAG  76 245
    APH_0183  184187 ..  184199 +  -3.3  -4.08706   GTGCCGCGATCAGTT                TTGCC ACA GGCAC                TTTATATGGTGAACA  58 407
    APH_0188 NONE
    APH_0189  189306 ..  189347 +  -6.8  -3.08642   ATGCGGAGACGTTTG GGCCTATATTCCCCGCATGT TTCC ACAT-TGGTG-ATATAGGCC TTCAGTAGATGATGT  59 471
    APH_0191 NONE
    APH_0192 NONE
        gshB NONE
    APH_0194  193255 ..  193268 +  -4.5  -3.90291   AGGTGAGTCTGCATG               CCTAC TTCG GTGGG                TTTGGTTGGGGGAAT  59 40
    APH_0195  194212 ..  194222 +  -5.4  -3.47841   ATTGCATTATTTGGT                 TGCA TGC TGCA                 TTGTGATGTAAATAT  58 140
    APH_0196 NONE
    APH_0197  195900 ..  195911 +  -4.4  -3.56643   TATCTTTTGTTTTTG                GGAA TTGT TTCC                 TTTAAAAGCTGTGAA  54 9
        xerC  198623 ..  198640 +  -2.7  -4.18018   AGTTCCGCATAACTG             CTATCAA CCAT TCGATAG              TTTTGACTAAGACCA  57 29
    APH_0201  199708 ..  199718 +  -5.4  -3.34894   GGTTTCTAGCATATC                 TTCC TTA GGAA                 TATTTCCGGCACCTT  55 347
    APH_0203  201566 ..  201576 +  -6.8  -2.88491   GTTTTAGTCAGTATT                 CCAG TCA CTGG                 TGATTGCTCTTTATA  57 266
    APH_0204  201813 ..  201828 +  -2.5  -4.70117   CAATTCTACAAGTTT              GCTGT CTGGAT GCAGC               TTTGTTTATTCCATT  65 158
    APH_0208  205161 ..  205195 +  -5.8  -2.99947   ACAAGACCTTGAAGA    TGCTTACAGGGCAAGC TAAAC GCG-GCCCTG-AAGCA    TATGTCTAAACATTA  53 7
    APH_0209  206148 ..  206158 +  -5.4  -3.34894   GGTTTCTAGCATATC                 TTCC TTA GGAA                 TATTTCCGGCACCTT  55 347
    APH_0217  216172 ..  216211 +  -6.7  -3.18945   ATGCCAAAAACTGTC  CGTAGGTATTGTAAACAG GTATG CTGTTTA-AATGCATACG  TATATTCTGCATCAA  60 362
        glpX  220951 ..  220967 +  -3.7  -4.72188   GCAGGAGTGTCAGTC              GCATTTT CTC AGAGTGC              TTTCTTTTAACTTAA  69 457
    APH_0225  224058 ..  224071 +  -3.1  -3.55486   TATGGCATGTGATAT               CTACA GATG TGTGG                TCTTTAGTATTAGGT  50 79
    APH_0227  225720 ..  225739 +  -5.7  -3.84406   TTGTTAGGTCACCAG            CGACAGC TTTGGC GTTGTCG             TTCTTATCATCAGAC  63 410
    APH_0232  230672 ..  230688 +  -2.3  -3.29829   GTTTCAGCGTTCAAT              TCAGAAT TTG ATTTTGG              TTGTGCAAAAGTATA  45 97
    APH_0233  231773 ..  231796 +  -6.8   -5.0809   CTGGCGCCTATTTAG          CGTGTTGTTA CTTG TAGTAACACG           TTTTTGTAGTTTGTT  85 161
    APH_0234  233880 ..  233892 +  -2.7  -5.31456   GAAATTGTAATGCCT                TTGTC GCT GATAA                TTTTTTGTAGATTCG  76 314
    APH_0236  237291 ..  237303 +  -4.1  -3.10901   AAGATGTGTGCATGG                GGGAA TTG TTCTC                TATGTTCCAGTGTTT  48 81
    APH_0238 NONE
    APH_0239  238609 ..  238623 +    -5  -3.24146   AGTATCCACATTGTA               GATAAG TTC CTTGTC               GTTTTGCTTCAACAA  53 383
        radC NONE
        lipB  242282 ..  242301 +  -2.9  -3.28712   AGGGGTTTAAATGTA            CTATACT AATAGG AGTGTAG             TTATCAAAGACCAAC  46 272
        fumC  246121 ..  246156 +    -7  -5.48825   GTACTTTCCTGCTTG    C-GGGTGTTTATAGATG ACA TGTCTATAGGCACCCTG    TTTTTTTAAATGCTG  93 78
    APH_0248  246994 ..  247011 +  -3.4  -4.53475   TAGCAGTTCTTCTTA             TGTCCG CGCTGT CGGATA              TTGTTTTTATGCCCT  63 226
    APH_0250  251106 ..  251121 +  -4.6  -2.75765   TGTCGAATTGGCAGG              TGTGGC TCAT GCCGCG               GTTATCTGTGAGCTT  48 423
    APH_0256  255806 ..  255833 +  -2.6  -2.73554   AGTACTGATGATGTA        CCTATTGGAGAT TAGC AGCGCCAAGAGG         GTTCTGATTACTTAG  41 11
         qor  257226 ..  257242 +  -4.3  -4.91511   AATTTGTATCGCTAG              CGCACCA TAA TGGCGTG              TTTTTATCATCAAAT  74 327
    APH_0259 NONE
    APH_0260  261934 ..  261949 +  -4.8  -4.21989   TCATCGGGAAAGGTA              TCATAA TGAA TTATGA               TTTATTAGGCTTATA  65 440
    APH_0261  262252 ..  262271 +  -6.5  -3.19449   TGCTACTATCAAGCT            CTATGCA AAAACG TGCATAG             TTCATGCAGTATTTA  58 6
    APH_0262  263829 ..  263843 +    -5  -2.97951   ATTATCATTGCAGGC               TCTGAG AAG TTCAGA               CTTTGTGCTGGGCTC  50 264
    APH_0269  268533 ..  268544 +  -4.4  -2.89564   CTCATGCGCATGGGG                CGTT TTTC AACG                 TATCTGCAATGAACC  48 368
       tuf-1 NONE
        rpsJ NONE
        rplC NONE
        rplD NONE
        rplW NONE
        rplB  277650 ..  277663 +  -3.1    -2.752   ATATTAGGGTTTCGT               CTGTC AAGA GATAG                GTTATATGTCCAGAT  44 12
        rpsS NONE
        rplV  278295 ..  278309 +  -2.8  -2.80994   TTGTTGGAAAGGTAG               CTTATG GGG CAGAAG               TCTAATCCCATTGGA  42 26
        rpsC NONE
        rplP NONE
        rpmC NONE
        rpsQ NONE
        rplN NONE
        rplX NONE
        rplE NONE
        rpsN NONE
        rpsH NONE
        rplF  282323 ..  282333 +  -3.2  -4.15396   GTGATAGAGGGAGTC                 TGAC TAT GTCG                 TTGTTTGATTTGAAA  59 37
        rplR NONE
        rpsE NONE
        rplO NONE
        secY NONE
         adk NONE
        rpsM NONE
        rpsK NONE
        rpoA NONE
        rplQ  288007 ..  288023 +  -2.3  -3.83844   AGCTAGCTTAGGTGA              TATGTGA GGT TTGCATA              TTCTTGGTTGCTGGA  51 35
        pheT  290502 ..  290514 +  -4.8   -4.2349   CATTAGATACAAAGT                CCCA CGTGC TGGG                TTTTAGCTCTAGCGG  65 139
    APH_0306 NONE
        ubiA NONE
    APH_0311  298156 ..  298176 +  -5.5  -4.46675   GATCTCGATTAGCTT            TTTACGTTG TAT CAGTGTAAA            TTTGTTGTATTAAAT  70 255
    APH_0312 NONE
        pstB  299795 ..  299816 +  -4.5  -4.27297   TGCATCTGTACTGGT           TCTGAATTT TGCG GAATTCAGG            TTTATGTATTCTCTT  66 315
        rpmF NONE
        plsX NONE
        fabH  303570 ..  303587 +  -9.9   -3.1855   TTGAATCTCGCAAGT             TTGGCTG GATG CAGCCAA              TTCGCTATTGCAAAG  73 178
    APH_0320  304970 ..  304988 +  -4.6   -4.3534   GCTACTTCTTAAGGC             GCATTTTT TTG AAAAAAGC             TTTTAGTAGTTCGGC  66 402
    APH_0322 NONE
        dnaB  307598 ..  307624 +  -6.6  -3.44146   GTTCTCGCATTGTTT         GGTGGGATATTG CTG CAGTGTTCTACC         TTGCTTGTAGGGACG  62 108
    APH_0325  310510 ..  310526 +  -3.7   -2.5055   GCCATTCCATTCATA              CATGC GGCCATG GCATG              CTCTCTTATACCATA  44 215
        nrdA NONE
    APH_0332  316540 ..  316554 +    -5  -3.52073   GGGGTATGCTGTGGT               GGAATA TGT TGTTCC               TTGTACTCTTGCGAG  56 97
    APH_0333  317343 ..  317353 +    -4  -4.74801   CACTTATAGTTGTAA                 TACA TAA TGTA                 TTTTTAGTCCCGTTG  69 499
    APH_0335  318213 ..  318229 +  -2.1  -4.08767   ATCATGTAATCGCTG              CGAGCCA GCA TGGCGCC              TTTTCCCAAAATAAG  53 479
    APH_0337  321970 ..  321980 +    -4  -2.73542   ACCATAGAAAACACA                 GATA GTG TATC                 TAGTTAGCGATTGCG  45 98
    APH_0339  324401 ..  324412 +  -2.2  -2.57931   TAAATAGATATCTAA                GCAT GTGA GTGC                 GTTATGGGAGATGAG  40 18
         tkt  326402 ..  326414 +  -3.3  -3.84394   AAGGTGCTGGCTAGG                CTGCA TCC TGCTG                TTTAGGTTCTGTGTG  54 8
    APH_0341 NONE
    APH_0342  327032 ..  327050 +    -6  -3.28146   TAGTAACAATATAAT             TGACGGCA TGT TGCTGTTA             TTCCTCGTAGTTTTT  60 38
    APH_0344  328396 ..  328411 +  -3.3  -3.08934   AGATAGAGAAGTCGT              CTTGA GCTAGG TCAAG               TATTGCCATGTGTGC  45 21
    APH_0345  330499 ..  330523 +  -7.9   -3.2178   TTGTATTACTAGTTT          CCTGACATGTA TTG TGCATATCAGG          TCTGTTGTGGTGTAA  65 120
        dnaK  332638 ..  332651 +  -2.3  -3.78436   AGTTTGGTATCCTCC               TGCGG GGGT CTGCG                TTGTTCGTGTAGGTT  49 60
    APH_0347  333311 ..  333325 +    -5   -2.9415   AATTAGCTGTTGCTA               TAACGC GCT GTGTTA               TATGTGCATGCTTTG  51 52
    APH_0348 NONE
         ffh NONE
         era  337958 ..  337973 +  -4.6  -2.89191   TTGCGTATTTATCTT              GCGGGT TAAT AACCGC               TGTGTAGGAATATGG  48 58
    APH_0351  338824 ..  338861 +    -7   -3.3785   AAGGGAAGTTTTTAT   TGACGCCGTAGGCGGCA GAGTG TGGCGCTTACGTCG-CA   TTGTACGTGGGTTGA  62 15
    APH_0352  342216 ..  342227 +  -4.4  -3.58522   TGTCTTCTATAATTT                TCCA GGCT TGGA                 TTTCCGAATGCTGCT  54 273
    APH_0353  344297 ..  344314 +  -4.1  -5.16841   ATGGTACATAACGAA             CAGTTCT TCCC GGAGCTG              TTTTTCTTACTATCG  74 334
    APH_0354  345167 ..  345192 +  -2.7  -2.60992   AAATTATGATTATCA         ATTAATAAAGA TATA TCTTTGTTAAA          ATATTTAAAAACATT  41 64
    APH_0355  346266 ..  346280 +  -4.2    -3.441   TTTTGCCGTAGGTAT               CTAACG GTG CGTGAG               CTTTTTCAGTCTTCG  50 74
        priA  348785 ..  348800 +  -3.2  -4.20696   AGTGGGATATAGCAT              GCGG TGTAGCTC CCGC               TTTTAGAATTAGTGA  59 87
    APH_0357 NONE
    APH_0358  349307 ..  349318 +    -3  -3.30007   GCCCTTCTAGTAGGA                TGAT AATT ATCA                 TTGTGAAGCCGTATT  46 109
        rpmB  350268 ..  350305 +  -4.9  -4.61566   TTATCTGTATCACAA   GTCTATTTGCTGTGC GGGTTGTA GCGCAGCAAGTAGGG    TTTTGTAGTTTCCAC  71 59
    APH_0361  351222 ..  351235 +  -3.9  -4.65666   CTGGTATGCCGCATC               TAAGA CTTT TCTTA                TTGTTTTTTCCGTAT  67 489
    APH_0363  352395 ..  352416 +  -5.1  -3.36283   TCTGGCGTTGTATTT           GCTGCTG GTGGATTA CGGCAGC            TCTTAGTTTGAATTT  54 185
        pccA  354415 ..  354428 +  -2.4  -3.28304   TTATATTGAAGTTTG               TTGC GAGTTA GCAA                TCTATTGTTGAGTAT  45 15
    APH_0365  359002 ..  359012 +    -4   -3.2375   TCCGTTCAAATGGTA                 TAGT TTA ACTA                 TTAAGTTCTCAGGTA  48 263
    APH_0366  360782 ..  360809 +  -4.2  -2.61681   TAAATGTGTTAGTAA        GAAAATTTTCCA ACTA TGGAAAACGTTC         ATTATAGACTTAAAA  45 247
        lipA  361953 ..  361976 +  -3.2  -3.77087   GAGTCCTGCTGAGTG          CGCTTACATTT TAC AAAAGTA-GCG          TTTGGGTATTACCTG  52 131
    APH_0369  362395 ..  362407 +  -3.4  -3.42699   ACTTTCTAGGTGTTA                CACA ATACG TGTG                TTGTGCTGCGTAAAT  48 201
        sodB NONE
       virB3 NONE
     virB4-1 NONE
       virB6  370310 ..  370329 +  -2.1  -2.70532   GTAGTTAATGGGGGC            TTCGTAG TTTTGT CTGCGAG             TACATTTCTAGCCGT  40 88
    APH_0375 NONE
    APH_0376 NONE
    APH_0377  384931 ..  384941 +  -5.4  -2.71011   GCATATACTTTTACT                 CCAA GCT TTGG                 TGCTTCCAGAAAGCT  49 236
    APH_0382  392387 ..  392403 +  -3.7  -4.27117   CGGTTTATTGAAATC              TAGCATA ACG TAAGCTA              TTTCTCTTGTAGAAG  61 271
    APH_0385  397257 ..  397277 +  -3.2  -3.35679   TCCCAGGCACATGGG            CGCGCC ACTATGACG GGTGCG            TTATGCATCAAAACA  48 58
    APH_0386  398949 ..  398968 +  -2.9  -4.16943   ATAATGTTGAGCTGC            GTATAGC CAGTGT GTTATAC             TTTTAGAGTGTGAAG  57 121
    APH_0387  401098 ..  401108 +    -4  -4.20042   GATAGTTACTATCCG                 TATG TAA CATA                 TTTTGGAGTATTGGT  61 36
    APH_0388 NONE
        gpmI  402912 ..  402927 +    -4  -3.21593   GTTATACCGAGGGAT              TGCAAT CCAA ATTGCG               TATTGTGAGGGCCTG  48 40
    APH_0391 NONE
    APH_0392 NONE
      lpdA-2  407458 ..  407471 +  -2.4  -3.45386   TGCGTAGGAGATATG               CAGT TGCGGC ACTG                TTAGTTGTGGGCTGT  47 65
    APH_0394 NONE
        infA NONE
         maf  409512 ..  409527 +  -4.7   -3.4678   CAGCTGCGCAATGGT              CCTAC TTAGCC GTAGG               TTGTGCTGTGGAGGT  54 104
        rpsB NONE
         tsf  411374 ..  411396 +  -6.3  -3.11539   TAGATGTTAGGGGGT           GGGGCATTT GTTAG GAATGTCCC           TGCTTGTTCTTTTGT  58 38
    APH_0399  412415 ..  412431 +  -3.8  -2.74038   TGCACATGTTTTGAG              CAAAAA ATGAG TTTTTG              TGGTGTATATACTGT  45 16
    APH_0400  413397 ..  413411 +  -3.6  -3.59627   GAGCTTCAAGACTTA               TGAATT CAT GATTCA               TTATGGTATTTGTAT  50 15
        petA NONE
        petB NONE
        petC  416480 ..  416494 +  -6.4  -3.15699   GAGTCGTTTTGGCAT               GAAGGC TGG GTCTTC               TGTTGATGCGTGAAT  58 237
    APH_0404  418783 ..  418801 +  -2.4  -2.63382   TTTTTGAAGGTTTTG             TATGAGAG GTT CTCTGGTA             GTTGTGAGTATGGCG  40 63
    APH_0405  420479 ..  420505 + -10.9  -5.60993   CCAAGTCTTCTTATT        GGGGCG-TGTAC TGAG GTACGGCGCCCC         TTTTTTTGTGGAGAG 100 83
    APH_0406  423855 ..  423900 +  -2.1  -4.95155   AAAAGCTGTACCTGA C-AAGCATCTCCATAGTGCCGT GATTA ACGGTA--ACGGAGATGCTTAG TTTTTGTAATATGGC  67 64
    APH_0407  424489 ..  424504 +  -2.5  -3.92001   TGAAGTAACGTGCTG              CGTCC ATATTG GGATG               TTATTATGTAGTATC  53 157
    APH_0409  426953 ..  426973 +  -6.1  -3.31263   GAATCGAACTCGGGC            TTCGTCCTT ACC AAGGACGCG            TTCTACCACTAAGCT  60 75
        mutM  428216 ..  428232 +  -5.2  -3.04845   TTGAAACTAACTCTG              TATACC CAAAT GGTATA              TCTACTTCTTGTCCT  51 301
    APH_0413  429452 ..  429462 +  -2.4   -4.3739   GGAGATAGAGGAGAT                 GCTG TTA CTGC                 TTTTGTAAGGCCATA  59 59
        pccB NONE
    APH_0416  431956 ..  431968 +  -2.7  -3.66844   AGGTGAGGGCGATAG                CTTAT GTT ATGAG                TTCTTGGACTATAAC  50 259
    APH_0421 NONE
        argB  436471 ..  436481 +  -3.2  -3.01365   GACTGAGTTATATAG                 TGGG CTG CTCA                 GTTTATGCTGTGCTA  45 35
        hemF NONE
    APH_0424  439017 ..  439046 +  -2.1  -3.97834   AACCACCTTGTCGTC       GAGCTCTTGTA TTAGCTGC TTCAAGTGCTC        TTTGTCATGGCATTA  53 76
    APH_0425  439375 ..  439389 +  -2.1  -3.81287   ATCGCTGTAAATGTT               CACGT GTGAG ATGTG               TTTCCTACTGGTATG  51 68
    APH_0426  441541 ..  441553 +  -4.9  -3.11272   CTATGTAGATATAGT                TTCAT GTA ATGAA                TATTAAATGCTGCTC  53 152
    APH_0428  444547 ..  444569 +  -2.6  -3.61764   GGTTGACGCTTTTAG           CGTGCTGAGG GGT TTTCCGTACG           TTTGGAAATTACTAA  50 83
    APH_0429  444911 ..  444921 +  -3.2  -3.94276   GAACATTATGGGATG                 TGGG TAA TCCA                 TTTGTGGGGTATTTT  54 119
    APH_0430  445741 ..  445751 +  -3.2  -3.79419   GATGATCATTACCAA                 CGGA TTT TCTG                 TGTTTTGTCCCGGGG  54 132
    APH_0432  447723 ..  447736 +  -3.8  -3.66772   TTAAGGACGAGTTTG               GTGC ATAGGG GCAC                TTGTTAGCCATTTGG  54 18
    APH_0433 NONE
        nuoF  450519 ..  450529 +  -3.2  -3.47841   GCACTTTATGTATGC                 TGCG ATC TGCA                 TTGTAGTCTCGGTAT  50 312
        nuoJ NONE
        nuoK  452445 ..  452457 +  -4.8  -2.94235   AAAGATGTAATGTTG                CTCC AGAGG GGAG                ATTTGCTGTCTGTGG  51 31
        nuoL NONE
        nuoM NONE
        nuoN NONE
         dxr NONE
    APH_0441  460498 ..  460518 +  -8.3  -3.43081   GATCTTGGTGATTTT            GTGAGCCTA AGG TAGGTTCGC            TATTTCACGTTGTGT  70 11
        ispG NONE
        tatC  462932 ..  462942 +  -6.8  -3.10052   GCTATGGTGTGGTAA                 TGCG TGA CGCA                 ATTTCTTAGGCATCT  60 155
    APH_0444 NONE
        nusA NONE
        infB NONE
        rbfA  470762 ..  470772 +  -3.2  -3.09208   TGCGTATTAGTGATG                 CGCT TGC AGTG                 TTGAATGACTAATTT  45 3
        clpA NONE
        typA  476262 ..  476289 +  -8.4  -3.05562   CGAAGGTTAGATTAT        GTTGGGATCTCC AATA GGGGATCCTGGC         TATTAGGCACTTTAT  67 31
    APH_0452  478439 ..  478455 +  -2.3   -4.1891   GTCTTTTTATTGTGT              TATTTAC GCA GGAAATA              TTTGTATTACAGGAA  56 56
    APH_0453  481351 ..  481367 +  -3.7  -4.27117   CGGTTTATTGAAATC              TAGCATA ACG TAAGCTA              TTTCTCTTGTAGAAG  61 271
    APH_0455  485889 ..  485902 +  -2.4  -3.49086   TATATGAAGATCTGC               CGTT GCTGAA AACG                TTATGCTAGTTATGT  47 68
    APH_0456  486321 ..  486333 +  -2.7  -5.24129   CTGTTTCCTCTTTTT                TCAAT ACA ATTGG                TTTTTTATGCCACGG  75 266
    APH_0458  488639 ..  488658 +    -5  -3.03439   GCAGTGGTGAAAGCT            CAGAGCAT AGGG ATGATCTG             TATCGTTTACCTCTT  51 280
    APH_0459 NONE
    APH_0460  490741 ..  490753 +  -6.3  -3.34902   AAGTCTGGAAATTCA                TACAG AAA CTGTA                TCTTATGTACTGGGA  60 517
    APH_0464  493708 ..  493724 +  -2.2  -3.49653   AGTCGAATTAAAACC              CTGGAG GACAA CTTCGG              TTGTGTAACGGTCAT  47 354
    APH_0467  494987 ..  495001 +  -4.2  -3.18088   TTTTTATAGCCTAGC               GTCCAG CTA CTGAAC               TCTCCTTTATTTTAC  48 110
    APH_0468  495896 ..  495912 +  -2.2  -3.57144   CGGAATGTAGTCATG              GTGGCA AAAGA TGCAAC              TTTGCCACTCAAGCG  47 212
    APH_0469 NONE
        gatB  499012 ..  499030 +  -3.8   -3.1272   AAATGTGGAGTACTG             GGAGATAG GCT CTAATTCC             TATGTGCTTTTGTAG  48 90
    APH_0471  499857 ..  499868 +  -2.2   -3.9442   GTGGGGTGTCTTGAC                TCTC TTAT GAGG                 TGTTTTTAAGGTATT  51 97
        fabI  501656 ..  501672 +  -4.3  -3.02211   TGATGCTTGTTTTGT              CTCTCGC ATA GGGGGAG              TGTGCTTTGAGATTG  49 90
        dnaA NONE
    APH_0475 NONE
    APH_0476  503705 ..  503717 +  -6.3  -3.34902   AAGTCTGGAAATTCA                TACAG AAA CTGTA                TCTTATGTACTGGGA  60 298
    APH_0481  509879 ..  509895 +  -3.7  -3.36968   AATGTGTTACCATAC              TTCCTAT TTT ATGGGAG              TTGTGAGGTTCCATG  50 59
        bioA  511587 ..  511601 +  -2.9  -2.96009   ATAGCTAATTGTGGT               TATAC TGCGC GTATA               TGTGTCCGGTTTTTC  43 433
    APH_0483  511896 ..  511914 +  -6.8  -2.72829   AGGATGAATGTTGAA             TTACTCTG TGG TAGAGTAA             GTTTCACAAAATATA  56 67
    APH_0484  512656 ..  512670 +  -4.2  -3.53855   TACCCATAACATCAC               GCAGGA ATA TCGTGC               TATATTTTTCAGCCA  52 357
    APH_0486  514966 ..  514976 +  -2.4  -2.66611   CATATTTACAACGAA                 GCCC ACG GGGA                 ATTGTAGCCTTTTTT  40 155
    APH_0487 NONE
    APH_0488  516573 ..  516630 + -10.7  -3.21914   GGGCTGTCTTCTGAT TCGGGATTGAAGTTTTTCAGC-CACTTC TTC GAAGTGTGCAGATGGCTTTCAATCCCGG TCTCCTTTTGTTTGA  79 50
    APH_0489  518117 ..  518135 +  -3.2  -3.58726   TCTATTACATTAAGG             GAAATC AGATTAA GATTTC             TTGTCTGTGCAGCCC  50 238
    APH_0491  519420 ..  519430 +  -3.2  -3.05616   TAGCCTGTTGAGATG                 CTGA CTT TCGG                 ATTTATATCGTAATG  45 332
        mgtE  524664 ..  524690 +  -4.5  -4.15565   AGCTATTTTTAATGT        GATCACCTTTTC CAAA GGGAAGG-GATC         TTTTCAGATAGTGAC  63 243
    APH_0497  526393 ..  526421 +  -7.3  -3.14132   GACAGAAAACGCGTC        GGGGTGGAGAGAT TTG AACTCCCGACCCC        TTGGTCCCAAACCAA  63 289
    APH_0507 NONE
        rpmJ NONE
    APH_0509  534699 ..  534712 +  -6.7  -3.49653   GTTCTGGTGCCCTGA               CAGAG ACAT CTCTG                TTCTATGGGAGTAAT  64 298
    APH_0510  535171 ..  535181 +  -3.2  -3.13164   CAATTTGTGTAGGAA                 GTCG TGT TGAC                 TTCAGTCGTTAGGGG  46 16
    APH_0511  535953 ..  535965 +  -3.4  -3.53012   AGTATGGATATAACC                GTGT TCTGC ACAC                TTTAAAGCCGCAAGA  50 358
    APH_0516 NONE
    APH_0518  540336 ..  540346 +  -3.2  -3.87869   AGTAGTAGTCGTTAG                 GCGT AGT ATGC                 TTTATCAAAAATTGA  54 284
        nuoA NONE
        nuoB NONE
        nuoC  542207 ..  542219 +  -3.4  -3.53012   AGTATGGATATAACC                GTGT TCTGC ACAC                TTTAAAGCCGCAAGA  50 358
    APH_0523  543451 ..  543465 +  -2.8  -4.22009   CTTATATATCTCTTT               TAACCT TCC AGGGTA               TTTATCTTAAGTGAT  57 160
        surE  545258 ..  545277 +  -5.8  -3.59966   GAATCGCATGCTAGG            TAGTTAGC AAGG GTTAACTA             TTATGTATCCGGTAT  58 19
    APH_0525 NONE
        ccmE  546227 ..  546251 +  -6.4   -3.5121   CTGTTGATGAACGTG         CCTCAGCG-GT AATT ACACGCAGAGG          TGTTATTGTACTGGT  62 432
    APH_0529  548474 ..  548484 +  -2.4  -4.52347   TGCGCTTCTATGCCA                 GCTC CTA GCGC                 TTTTGCTATTCTTTC  61 117
    APH_0530  548901 ..  548914 +  -3.1  -2.95476   TAAGACGCGTCAACT               GAG-GC AAC GCTCTC               TGTCTCATACGTCAT  45 127
    APH_0541  562226 ..  562244 +  -2.4  -3.70902   GTTAGTCCTGTTAAT             GAATTTCC TCT GTAAGTTC             TTTAGATATAGAAAG  49 11
         efp NONE
    APH_0548 NONE
        rluC  575506 ..  575523 +  -4.9  -4.00411   TTAACTATCGTTGCA             TGCATAT CATA ATGTGCA              TTATTTAAGCTTTTA  63 37
    APH_0550  576070 ..  576082 +  -4.8  -2.75708   ATTGAATGCGAGAGG                GCGT TTATC ACGC                GGTTTTTTAAAAGCC  50 439
    APH_0554  584955 ..  584965 +    -4  -2.63301   GTTCTCTTTTATCTA                 CAAA TTT TTTG                 TAATATGAAGCTGTA  45 7
        cysS  586395 ..  586407 +  -4.1  -2.74144   ATATTGTAGAGATTT                CCTTT AGT AAGGG                CTTTGGCAATAGCAG  45 62
    APH_0556  586619 ..  586633 +  -2.8  -3.85817   TGCTTTACGCTATAT               CACCTT GGG AATGTG               TTTATGAGAACGCGT  53 121
    APH_0558 NONE
    APH_0559  588120 ..  588130 +  -5.4  -4.07568   TGGGGTACTTGTTTT                 TGCA TGA TGCA                 TTTTAAAAAAGCCAA  65 361
        nrdB NONE
    APH_0561  590378 ..  590396 +  -6.1  -4.42667   ATTCTAAAGCTATAG             CCAATAA ACTTG TTATTGG             TTTTGATGATTTTCC  74 413
    APH_0563  591789 ..  591808 +  -5.8   -3.0464   ATAATAACTATAGAA            TAGAACTA CCTG TGGTTCTA             TCTTAGCGGTGAATT  53 194
    APH_0566  594627 ..  594645 +  -6.1  -4.42667   ATTCTAAAGCTATAG             CCAATAA ACTTG TTATTGG             TTTTGATGATTTTCC  74 95
    APH_0569  596960 ..  596973 +  -2.4  -2.57211   GAAGACGGATACAGA               GCAT TATGGC ATGC                ATTATGAGAAAAGAT  39 81
    APH_0570  597628 ..  597640 +  -7.7  -3.36273   TATATATGTTCTGCG                TGGCA TAA TGCCA                TTAGTCTTGCAAAAA  66 524
        dnaG  600109 ..  600119 +  -6.8   -3.3517   ACAGTTGCGTGAAAT                 GCAC AGT GTGC                 TCTTGTATAGTAGGT  62 397
    APH_0573  601421 ..  601438 +  -4.1  -3.67481   ATCGAAACTGTTTTT             GTCTGCT GCAG AGGAGAC              TTAGTTTCTCTCTCC  54 114
    APH_0575  603609 ..  603623 +  -4.2  -3.02432   CAGAATTTATGTTAG               TGGGAG TGC CTACCA               GTTGTGTTTTATATC  47 78
        rpoD  605897 ..  605909 +  -7.7  -3.53768   ATTGTACAACTCCTT                GCAGA GTT TCTGC                TGTCTTTTCTATGTC  68 266
    APH_0580  608326 ..  608338 +  -2.7  -5.42862   GGTGTGTTATAAGGG                TGAAG TTC CTTTA                TTTTTTTCGCAATCT  80 231
    APH_0585  613691 ..  613703 +  -7.7  -5.33331   TTTTTGTTAATTTTG                CCACT AAC AGTGG                TTTTTCTTATGTTTG  91 106
    APH_0586 NONE
    APH_0587 NONE
    APH_0588  617074 ..  617085 +  -4.4  -4.12841   TCTGCACTATAGCAA                TGCT CTAC AGCA                 TTTATGCTTAATTTT  61 29
    APH_0589  617946 ..  617968 +  -4.7  -3.50437   AGCGCTATAATGCAA           TAGGCGCGG CTGAT CCGCGCAGA           CTTTTTCATCGTTTT  54 178
    APH_0590 NONE
    APH_0591  618445 ..  618461 +  -2.2  -2.71924   TATCTCGCTGGATAT              ACTTGC AAAAA GCAAGG              GTTTGGCAAGAAGTA  40 56
    APH_0592  618738 ..  618750 +  -2.7  -3.60987   TGCACGGTTATTCTT                CATAG AGC TTATG                CTTTTTACTTCTTTA  48 176
    APH_0593  618987 ..  619008 +  -2.2  -2.88861   ATACTCGCAATATGC           AGTGCTGG AATATG TCAGCACA            TATATAAGAATAATG  41 148
    APH_0595 NONE
    APH_0596  620423 ..  620436 +  -2.5  -5.71712   TTAAGAAAAAGTTTA               TAATT TAGC AATTA                TTTTTTTCTATACAG  85 259
        topA  623533 ..  623547 +  -4.3   -2.9043   GCGTAAAGTGGAAAG               GCTAA GCGGG TTAGC               ATCTTTTCTCATAAT  48 523
    APH_0602  630776 ..  630792 +  -6.7  -4.21194   TGCAGAATTCTATTC              TTAATGT ATA ACATTAA              TTTTAAATCGTAACA  73 118
    APH_0614  644085 ..  644097 +  -6.3  -3.07013   AACTTGTATTAGTAG                GCTTT TGA AAAGC                TATGTTACAGCGATA  56 431
    APH_0617  646798 ..  646817 +  -3.6  -2.54523   TACACTCAATAAAAA            TC-AGGCAA TAA TTGCCTAGG            TACATTCCCCTGTGG  42 15
    APH_0618  647322 ..  647336 +  -6.4  -3.25072   TTCGGGTGTGCTTTA               CGTGCT ATG AGTACG               TTGGATTGTGATGAG  58 228
    APH_0619  648608 ..  648626 +  -6.6  -3.00173   ATCTTACCTCTTTTG             CTCGGAGT ATT GCGCCGAG             ATTTAGTGTATTTTT  59 154
    APH_0620  649363 ..  649380 +  -6.3  -4.11394   ATATTTGCCATAGCT             TCAGTCG GTAT TGACTGA              TTTTCGGAGTGAAGT  69 389
        tpiA NONE
    APH_0625 NONE
    APH_0626  653371 ..  653381 +  -2.4  -5.10461   ATTCGCCAGCATGTC                 GTGC CAT GCCC                 TTTTTCTTGAGTCAA  71 87
        folB NONE
         mdh  655400 ..  655410 +  -5.4   -3.9392   TGCATTCGGGTGGGT                 GATG TTT CATC                 TTGTTTGGGATGAAA  63 63
    APH_0630 NONE
    APH_0631  656487 ..  656500 +  -2.3   -2.5507   ATTATTAGGTAGGAC               CTTGG TGTA CCTAG                CTATTCATTAGGTGA  39 133
    APH_0633 NONE
    APH_0634 NONE
    APH_0635 NONE
    APH_0636  659935 ..  659948 +  -3.8  -3.41745   GGTCTATAAGAGCTC               GGGA TCCGCC TCCC                TTAATATTATACCGC  50 109
    APH_0638  661073 ..  661083 +  -3.2  -4.34402   ATTGCGGCAAAGACA                 CCTG GTA TAGG                 TTTTGATATCAGGAG  62 147
    APH_0640  664245 ..  664257 +  -6.3  -3.07013   AACTTGTATTAGTAG                GCTTT TGA AAAGC                TATGTTACAGCGATA  56 368
    APH_0643  667893 ..  667905 +  -4.8  -3.48924   TTTAGCGTACGATTT                GCAC AAATA GTGC                TTCTATGCAACGTAC  56 334
        coaD  673942 ..  673955 +  -2.3  -4.21142   TTTTCCTTCCCGCGG               CAGAG GAGA CTCAG                TTTATCTCTTCGAGT  56 283
    APH_0652  674693 ..  674709 +  -3.7  -2.60615   AAGACGCAGAGGAAA              TGCACTA TTA TAATGCA              GTGTTTACAGGCACT  45 172
    APH_0653 NONE
    APH_0654 NONE
    APH_0655 NONE
    APH_0656  675945 ..  675962 +  -3.3  -2.50816   GCAGCAACATTGTAC             GAGTGGC AGCA GCAGCTC              ATTACTCAATAGAAA  42 169
    APH_0657  676495 ..  676515 +  -6.9  -2.60075   TACCCATTATGACAA            TGGAGACTA CTC TGGTCTTCA            GTTACTTAAAAAGGC  56 355
        aspC  679943 ..  679964 +  -5.9  -4.84914   AGGAATATGTGTACT           CTCTCTTTT GGAA AGAAGGGAG            TTTTGTTATATAGAT  79 341
    APH_0661  680439 ..  680451 +  -4.9  -3.65812   TAGGTTGTAAGGATT                GATAT GAG ATATC                TTATATTAACCGGAG  58 395
      p44-70  681991 ..  682018 +    -7  -4.11394   GGGTGATTGGTGGAT        CTGGGG-GGAGGT AGA GCCTCTGCCCTAG        TTTTAGGAGTAAAGT  71 40
      p44-71 NONE
      p44-72  685083 ..  685097 +  -3.6  -2.72799   AGAAGTAGGGGAGAC               TAGTGT TTG ACATTA               TAGTGTGTCTAACGA  43 412
    APH_0665  685953 ..  685965 +  -3.3  -3.05463   TTTTCTCCATAATGC                CCGAG TAT CTCGC                TTAGATAAAACGCAT  45 338
        putA  691520 ..  691551 +  -3.6  -4.90296   GAAAACTTGGAGGAA      GCGTAGTCTAACCT TTAA GGGGTATGCTGCGC       TTTTTCTGAGCTTTT  70 43
    APH_0672  693981 ..  693998 +  -7.7  -3.80893   GAATTGTGAGGTTGT             CGTGTTG ATGA CAACGCG              TTTGCGTTATGCCGT  73 32
    APH_0673  695523 ..  695538 +  -2.6  -2.67747   AATCTACAGTAATTT              TC-ACTC GCT GAGTTGA              GTTGTCCTGTAGGCA  41 10
        iscS NONE
        iscU NONE
    APH_0676 NONE
        hscB NONE
        hscA  699822 ..  699838 +  -2.1  -3.66288   TATCTTAGTGATAGG              CGACGAT AAT AGCGGCG              TTATATTGAGGAGTG  49 41
    APH_0679 NONE
    APH_0680  701687 ..  701705 +    -3  -4.30057   CTTATAAGTTTTTTT             GCTGGGGA TTA TCTCAGGC             TATTTTTTATGATCT  57 302
    APH_0685  706496 ..  706509 +  -2.3  -3.50219   CACAAGTTCTTGCTG               CTTCG GTGC CGGGG                TTCTATGCGCATGTT  47 168
    APH_0686  706735 ..  706753 +  -2.4  -3.63991   GTGATGATTCTGATG             CATTGGTG AGA CAGTAATG             TTATTGAGAGTGCTA  49 158
    APH_0687  707683 ..  707696 +  -4.5   -3.2913   ATACAGTATCCACTC               TGCCG CATG TGGCA                ATTTTAGTGTTTGCA  52 387
    APH_0688  710242 ..  710268 +  -3.1  -5.00616   ATACATAAAGCAGCA        TTTATA-CGCAG CTTA CTGCGCTATGGA         TTTTTTAGGAGGCGC  70 384
    APH_0689  711413 ..  711433 +  -6.9  -2.82623   ATAGGAAGAAGAGAG            CGCATATAA AAA TAATATGCG            TCATTATGGACAGCG  57 238
        mraW  712882 ..  712892 +    -4  -4.23615   GAGAGTATGCCTCGA                 GTAA AGT TTAC                 TTTCTTGCATGTAAT  61 155
    APH_0691  714820 ..  714831 +  -4.4  -3.82276   ACAAGTTACGTTTTG                GTAC TGTA GTAC                 TCTTTATGTTTGTTA  59 17
    APH_0692  715515 ..  715537 +  -5.6  -3.19602   GCTTCTTTTCAGATT           CTCTATTAAG GTA CTAGATAGAG           TGTTACTGTGAAAAG  54 394
        rplU NONE
        rpmA  720955 ..  720967 +  -9.1  -2.59132   TTATACGTGAGGGAC                CCCTC GTT GAGGG                CATTTTCTGTGGGTG  67 339
        argS  723947 ..  723958 +    -3  -5.16969   CTTTGAAAAAGCAGC                CAAT CTGA ATTG                 TTTGTTTTTTATATA  70 144
    APH_0701  724519 ..  724556 +  -2.7  -4.44667   TCATCAGTATCCATA   CTCAACCCACAGGTTTA GGTT TTAGCTTATGAGTTGAG    TTTATTATTAAGAAC  60 180
    APH_0709  742704 ..  742737 +    -9  -5.05782   GGTAATATCGCATTT     AGGGCTATATTGAG GTAATA TTCAATATAGCCCA      TTTTTTAAAATACGT  90 36
    APH_0726  771814 ..  771850 + -20.4   -3.8579   GTAATGGTGAATTCC    TCTGACACAAGCTCCA AGGAA TGGGGCTTGTGTCAGA    TTTGGCTTGTTAGAT 100 121
    APH_0727  773006 ..  773019 +  -4.5   -4.8622   TCCGAAAAATGTTAA               GCATG CAGG CGTGC                TTTTTCCTTGGACAA  74 500
    APH_0734  779624 ..  779638 +    -5   -2.5237   TCAATACTCTGAATT               TGCTTT ACA AAAGCG               CTGTTAAATTCTTGT  48 323
        thiL NONE
    APH_0736 NONE
    APH_0737  782890 ..  782905 +  -3.2  -2.72371   GTTATCTTAAAATCA              TCACAC TTTT GAGTGA               ATATTATTTACACAG  43 76
        gatA  795861 ..  795874 +  -5.3  -2.96991   AGTTTATAGATTTGA               GCAAA ATTA TTTGC                TAGTTATGTTATAGG  51 93
    APH_0750 NONE
    APH_0751  798137 ..  798149 +  -3.3   -2.7224   CAATAAGCCTTTAAA                ACCTC ATT GAGGA                TAATATATACTCTAC  43 483
    APH_0753  798481 ..  798493 +  -6.3  -4.25104   AGAGGTAGAGTGTTA                TTGTC ATG GACAA                TTTTACTAAGCAGCA  71 134
    APH_0755  801258 ..  801275 +  -8.5  -2.72186   AGCATATCCATCACG             TAGAGTG AGTG CACTCTA              ATATTTGTAGAATCT  65 46
    APH_0756 NONE
    APH_0757  804063 ..  804073 +  -5.4  -4.27774   ATGTGTAACAACACC                 GCAA TAA TTGC                 TTTATCCTTTTTCCT  67 188
    APH_0758  804372 ..  804392 +  -5.3  -2.72947   ATTGGTAGATGTTGA            GCATACGTC GCG GACGTTAGC            ATTATATCATGCGTC  49 183
        mreB  819014 ..  819030 +  -6.6  -3.67052   AAACGGTTATATACT              GCCTTT ATTAA AAAGGC              TTATGTTCGACCTCT  66 146
    APH_0778 NONE
    APH_0779  823480 ..  823496 +  -3.7  -2.95079   TTTTCAGCCTGCACT              TGCCT ACTTAAA AGGCA              CTTTATCCCCTCTTG  46 496
    APH_0781  824454 ..  824466 +  -2.7   -3.1793   GGCTACCAGCAGGCT                TATAG TAA CTATG                TATATTGGTATATAT  44 186
    APH_0782 NONE
    APH_0783  825946 ..  825960 +  -2.8  -2.56181   CTCAAATCCAAAAAA               TAGGGA TAT TGCCTA               GTGTTCATGTTCTCA  41 23
         hup  826411 ..  826422 +  -2.2  -4.04206   TTAGATACGGTAAAT                GTGT AGAA GCAC                 TTTGTATGCGGGTAG  53 20
    APH_0785  826687 ..  826706 +  -3.6  -3.00667   CTTTGAGTGGATATT            GTT-GCCTT GTA AAGGCTAGC            TGTGCTTAGTTTCTC  45 61
    APH_0786  827078 ..  827090 +  -3.3  -5.28942   ATATAACTATAAATA                GAGAG TGC CGCTC                TTTTTGTTTAACCTA  76 203
    APH_0787  827780 ..  827790 +  -5.4  -2.61735   AGAAGAGTAAATGCT                 CTGT AAT ACAG                 CTTGTGAGGTATTCA  51 115
    APH_0789  828928 ..  828955 +  -2.8   -3.6512   TTTCTAGATGATATC        TTCTGCTTTTACG AGA TG-AAAGGCAGAG        TTTACACCTTATTTC  50 30
    APH_0792  832429 ..  832462 +  -2.3  -4.43213   TTTTGTTCTGTAGAT     GGCTGTCTATACGAG TAAA TTCAGACGGACAGCC      TTTTAGTGTCTTGCA  59 62
        ileS  843336 ..  843356 +  -3.9  -3.95787   ATTGCTCAAGCCGAT            GCGGAAGAG GCA TTCTCCTGC            TTTATGGATGTAATG  57 159
    APH_0798  843647 ..  843668 +  -3.1  -4.57474   TCTTTGGGATGTACT           TC-CTTAGCA GAA TGTTAAGAGA           TTTTCTATGGGTTGG  64 123
    APH_0805 NONE
    APH_0806  851205 ..  851222 +  -2.1  -4.07568   AGTCCTCTTATCTTT             TTTATTA CTCT TAGTAAA              TTTTAAAGGAAAACC  53 143
    APH_0807  853452 ..  853472 +  -6.2  -3.75193   AGCTTTTTACGCTGT            GAGCATAT CGTAT GTATGCTC            TTTAACTCTCTGATT  64 453
    APH_0808  856791 ..  856829 +  -9.9   -3.0497   TAGCAAGACAGCACA  GCACTCTGGATAACACATA TAA TA-GTGTTATCTAGAG-GC  TGTTCCAGGTGCTAT  72 143
    APH_0811  860372 ..  860408 +  -9.6   -2.5409   AGGACTTAGAAAACG   TGTCAGGC-TTGTGCAA TTTA TTGCACGATGTCTGGCA    TACGTTCAGAGTTAT  70 183
    APH_0812  863621 ..  863642 +  -2.3  -2.83345   ACAAGGTAATTTTGT           TCAGTTCAT TAAA GTGAGTTGA            TGATTGGTCTGTGCC  41 32
    APH_0813 NONE
    APH_0814  865045 ..  865055 +  -2.6  -4.08111   ATACTCGCTATCCCA                 TTTT TAA AAAA                 TTTATAATATCTTTA  55 264
    APH_0815  867217 ..  867244 +    -7  -3.06969   ATGGATGAGCCATTA        GGGCACAGT-ACG GAG CGTTATGGTGCCC        TCTTCGAGTGCGTTA  59 108
    APH_0816  867571 ..  867590 +  -5.8  -3.20382   GAAGTGTGGTATGAG            TGATACTA AAAT TAGTGTCA             TTACTAACTATCCCG  54 256
    APH_0817  868002 ..  868017 +  -4.7   -2.8934   TTTCTCCAGCTCAAG              GGGAT ACACGA ATCCC               TCTCATGATTTAACC  48 115
    APH_0819  869970 ..  869986 +    -3  -3.05816   AACCCTGGTCATACG              CGTAGT ATAAC ACTATG              TTGCATGCAGAATAC  43 79
    APH_0820  871823 ..  871845 +  -9.9  -5.26155   GCAATAACTGCAAAA           GGGCACGTT ACAAC AATGTGCCC           TTTTTATCTTTCTAT 100 86
    APH_0826  875932 ..  875951 +    -5  -4.10429   CATAGCGTAATGTCG            CAATGGGT ATTT GCTCATTG             TTTTCAGCGCTGATT  63 36
    APH_0827  877815 ..  877832 +  -6.9  -3.08992   AGAGCAAACTTGTAT             GGCGCAG AACT CTGCGAC              TCTATTACCGTACGT  59 406
    APH_0829  880397 ..  880407 +  -5.4  -4.09685   AATTAAGTAGAAACA                 GAAG TAG CTTC                 TTTTAGGGAATAACA  65 365
    APH_0832  882784 ..  882796 +  -5.5  -3.43676   AGAAGAAAGGTAAGC                GGTAC CCG GTGCC                TTATGCATTAATGAG  56 74
    APH_0833  883350 ..  883366 +  -3.7  -2.60615   AAAACGCAGAGGAAA              TGCACTA TTA TAATGCA              GTGTTTACAGGCACT  45 13
    APH_0834 NONE
    APH_0835  883947 ..  883958 +  -4.4  -3.00498   GTAACCTTTCCCAAT                GCTT TTAG AAGC                 TGTGTCTACCATGTA  49 18
    APH_0836  884476 ..  884486 +  -6.8  -3.16191   TGCCTGCACATAGAC                 GGCA CCG TGCC                 TTCGTAAAAGTGTAC  60 74
    APH_0837  886177 ..  886187 +  -6.8  -3.16191   TGCTTGCACATAGAC                 GGCA CCG TGCC                 TTCGTAAAAGTGTAC  60 74
    APH_0838  888517 ..  888550 + -13.9  -3.14211   GTTCATTTTGTGGTA     TTGCTGTGCGCGCCT TTGT AGGTGCGTACGGCAG      TTGCTACAAGCAGCT  93 54
    APH_0839  890649 ..  890682 + -13.9  -3.85817   ATTCATTTTACGGTA     TTGCTGTGCGCGCCT TTGC AGGTGCGTACGGCAG      TTTCTACAAGCAGCT 100 67
    APH_0840  890971 ..  890999 +  -3.1  -4.21098   CGTCTATGTTATTAT        TCTAACACAAGCG ATC TGTCTGTGTAAGA        TTTTCGGCTTCATCT  59 220
    APH_0842  892824 ..  892850 + -11.6  -2.91873   TGTTGCGTGGTATTG         CTGTGCGCATCT CAA AGGTGCGCACAA         TGGTTTGAGCATAGT  80 53
    APH_0843  894716 ..  894729 +  -6.7  -3.29461   TTCTCAAGCGGACTG               CTCTG TGAT CAGAG                TTATAAACGGGCTTA  62 307
    APH_0844  895636 ..  895646 +    -4  -3.70694   ACGTGTTTAGAATAA                 CAAA TGG TTTG                 TATTTGTATATGTTT  54 183
    APH_0847  898754 ..  898766 +  -3.3  -3.63805   ATGTTATATCGCGTT                GCCAC TGC GTAGC                TTTGAGATATACAGT  52 221
        hemB  904541 ..  904557 +  -2.9  -2.94099   GAAGTTGCAAGGAAG              TTACGCG GCG CGGGTGA              TGTGTAGTGACAAGA  43 2
    APH_0852 NONE
    APH_0854  907352 ..  907382 +  -4.7  -3.56486   CGATTGCACTTTCAA       GCCTATAGCAGTA AATAC TCCTTCTGTAGGC       TATTTGCATTTTATG  54 164
    APH_0859 NONE
    APH_0860  914370 ..  914382 +  -4.1   -4.7629   TGCACGTTCTAACAA                GCTTT TAT AGAGC                TTTTTAGCTTAATGC  69 470
    APH_0861  916747 ..  916757 +    -4  -3.50572   ACATTCTTTGTGAAG                 TGAA GCT TTCA                 TTATGTCACCTCACT  52 523
    APH_0866 NONE
        purB  923143 ..  923179 +  -6.6  -2.92463   CACAGTTACATTTAC    GTGCTTCATCAGTTAA CTAGA TCAACTGAAGCAGCAC    TCTCTGCCTCATACA  59 340
    APH_0869  923703 ..  923719 +  -5.8  -4.18018   ACACACGCCCACTCG              CTTGCC CATCC GGCAGG              TTTTACATCACAAAC  67 131
    APH_0872  924891 ..  924904 +  -6.7  -2.78384   GTCATTATCAACATC               CTGAG CACC CTCAG                TCTCATACACCACCC  57 450
    APH_0878  934378 ..  934405 +  -7.8  -3.57662   TTAAACGAAGCCACA        CCTTATCTAGCGC CTT GAGCTAG-TAAGG        TTCCTCTTTGTTTCA  68 349
    APH_0879  935719 ..  935741 +  -3.4  -4.57569   GCTTGGAGCCGATAT           GTGTATAGAC TGA GTATATTCAC           TTTTTCCAAAAATCC  63 321
        uvrC  941753 ..  941767 +  -4.2  -3.64103   TAGTAGTGCCTTAGC               TTTCCG TTA CGGCAA               TTTCCAGTCTGACTA  54 115
    APH_0885  943249 ..  943265 +    -3  -4.00057   AGAAGCATCACTCAT              CTTACA TGATT TGTAGG              GTTTTTTTATGATGT  55 286
    APH_0890  947951 ..  947969 +    -6  -4.34482   ATTATTCCTGGTGCG             CTAGTAGC ATA GCTAGTAG             TATTTTTTTGCAGCA  74 456
    APH_0895  951928 ..  951948 + -14.1  -3.94051   TCTTACTAAAGTCTA            GCAGCCATT GTT AATGGCTGC            TTGTTAGTTTCCTTT 100 59
    APH_0903  961363 ..  961378 +  -5.4  -3.05463   CAATGTGGAGCTGTT              GCG-TGC AAG GCAACGC              TTAAGTACCCCACAT  53 91
    APH_0904  961909 ..  961923 +  -2.1  -3.34089   GAGGAAGTAAAGTAT               TGCAG CAATT TTGCA               TGTTCATTGTTGGAA  45 65
    APH_0905  963765 ..  963798 + -11.1  -2.71144   GACCTAAGAGCAGCG     CATTGTGGCTATCAT ATCC GTGATAGCCACAGCG      TCCTTGAAAAACATG  76 262
    APH_0906 NONE
    APH_0908 NONE
    APH_0909  972019 ..  972029 +  -3.2  -2.53876   GTGACCTATTAATCA                 TGGC TGC GCTA                 TAACTTCACGTAAGC  42 100
        trmU  973590 ..  973604 +  -2.1  -4.17023   ATTGCAGGATAGATA               CGGTT ATAAG AACTG               TTTTACAATGGTTGC  56 127
    APH_0914  978035 ..  978053 +  -5.2  -4.47328   AACATCTGAATACAC             CTCTGAAC CTT GCTCGGAG             TTTTCTGGTAAAGTT  68 352
    APH_0915  979751 ..  979761 +  -6.8  -3.33525   GATGAATAACAAAAC                 GAGC CAT GCTC                 TCTTATGTCGCTGAG  62 118
    APH_0916  981336 ..  981358 + -14.2  -3.65812   GCTGCTCTAATCATA           CGCCCACTTA CTT TAGGTGGGCG           TTCTATTACACAAAA 100 148
    APH_0918  983327 ..  983345 +  -3.1  -4.13945   GTGCGGCATTGTTTT             GCAAGTT CTTGT ACCTTGC             TTTTGAAGTGACCAT  59 208
    APH_0919  985080 ..  985092 +  -2.7  -4.08945   GGCTGCCAAACAAAC                GTTAT TGT GTAAC                TTTTGCCAGCATCAT  55 338
    APH_0920  986140 ..  986158 +  -2.4  -3.58726   GCAAAGCGTTCTCTG             TAAATGCG TTA TGCTTTTA             TTATGTATAGGGCCC  47 318
        rpmG NONE
    APH_0926  990606 ..  990621 +  -2.4  -5.48787   CTAGTGTGGCTTAGG              CCCTGC ACTT GCGTGG               TTTTTTATCTCTTCT  76 56
    APH_0929 NONE
        fabF  997264 ..  997278 +  -2.8  -3.14211   TTAAGCCCGGCTGGA               GAACGT TAT ACCTTC               TTGGTCGCAGAAGAT  44 37
    APH_0931  997822 ..  997841 +  -7.2   -3.7732   GGTGATCCTTCCTTA            TGCATACT TTGG AGTGTGCA             TTATTCATGTCAGAA  68 375
    APH_0933  999201 ..  999212 +    -3  -3.97385   ATAGTATCATCGCTA                TACA GGGA TGTA                 TCTTGTTTTTCTTTT  55 202
    APH_0938 1002338 .. 1002349 +  -5.8  -3.35849   GAGTGCTCTCCATGT                GCCT GAGT AGGC                 TGTTCATTTCCTCCA  57 299
        tolQ 1005202 .. 1005220 +  -7.5  -3.52079   ATATTACAAACAATC             GATGTAC GGGAA GTACATC             TTCTATACCCTGTTG  66 105
    APH_0941 1006246 .. 1006259 +  -3.1  -2.67713   CCCCAGCAAGTTTCA               TAGGT ATTC GCCTA                TCGCTTATGTTCTAA  43 23
    APH_0942 1006410 .. 1006422 +  -9.1   -3.1247   CTCTTGCAGATAGCG                CCCTG CTG CAGGG                TTGAGTATAGAAGGT  70 9
        argD 1010674 .. 1010688 +  -4.9  -4.48299   TCTTACCTCCAATTC               GTGCG AACAG CGCGC               TTTGTTTGCATGTAG  68 388
    APH_0946 1011103 .. 1011119 +  -6.7  -2.90494   AAAACAATGTTCTGC              TATTTTG TCA CAAAATA              TCGCTTTTCTTTCTC  57 208
    APH_0949 1013327 .. 1013359 +  -5.5   -2.9621   CAGTAGTAAAGATAA      GCAACAAAGAACAGC TTA GTGGACCTTTGTTGC      TACTTTGCGTGTAGT  53 7
    APH_0950 1014425 .. 1014439 +  -8.6  -3.18274   GAGATATGAGTATCT               CCATAC TCG GTATGG               TTAACTTGAGATAGG  68 509
    APH_0952 1015005 .. 1015015 +  -3.2  -4.35604   TGGTGAGGCTGTTGA                 TCTC AGG GAGG                 TTTCTTCTACCTTCA  62 206
    APH_0957 1020985 .. 1020995 +  -2.6  -3.21276   GATAGAATGCAGTCA                 TATA CGG TATA                 TCTTCTCACAAAAGC  44 109
    APH_0958 NONE
    APH_0959 NONE
        pgpA NONE
    APH_0975 NONE
    APH_0976 NONE
    APH_0979 1038625 .. 1038642 +  -4.2  -2.81173   ATAGCCTCGTATTGG             TTACGA TCTGCC TCGTAA              TATACTACCCTTCGT  46 174
    APH_0983 NONE
        ubiB 1044126 .. 1044142 +  -2.2  -4.40358   AGCTTCCGTCATCTT              CAACGG CGTTT CCATTG              TTTTATAAGCTCCAT  59 197
    APH_0986 1046264 .. 1046278 +  -2.8  -2.66451   TTAGACTCTGATGTT               TATGAG GTA CGCATA               TGACTTTGGGTCCAT  41 30
        tatA NONE
        recR 1047405 .. 1047417 +  -3.4  -3.04122   TTGGTATTGCTATAT                TTGC ACATC GCAA                TAATTTGTAATACCA  45 322
        rpsD 1048988 .. 1049004 +  -6.5  -3.16709   GGGAGTTCAAGTCTC              CCCATGG GCA CCATGGA              CTTTTGCGATTTTGT  58 110
    APH_0991 1049604 .. 1049614 +  -3.2  -4.49981   CTGTGGAAAGCTGCT                 TACC GAG GGTG                 TTTTATGCTGCTGTA  64 303
    APH_1004 1065130 .. 1065141 +  -2.2  -4.41895   TGAAATATTCTGGCA                CAGG CATG CTTG                 TTTTCGTTGACCATT  59 486
    APH_1005 1065566 .. 1065583 +    -2  -3.53012   GGTGCGCTAACTTAT             TGAAGA AATTTG TCTTCG              TTTCCGAAGACCAAA  47 309
        pyrD NONE
    APH_1014 1073274 .. 1073285 +  -4.4   -3.1855   CGGGACACCGGGGTC                TACC ATTA GGTA                 TTAAATGTTGCACGA  51 287
        bioF NONE
    APH_1021 1080190 .. 1080204 +  -4.2  -2.73771   TCTTACCAGTGACTT               CAGCGT AAT GTGCTG               CTTTGGCGGGTATAG  45 117
        rnhB NONE
    APH_1036 NONE
    APH_1037 1102558 .. 1102569 +  -4.4  -3.24721   CTTTACCAACGCTTT                GTTG AGTT CAAC                 TGTTCAATTTATATT  51 187
    APH_1039 1103477 .. 1103487 +    -4  -3.60627   AACGAGCTTGGTACA                 TCTA GTA TAGA                 TTTCAAGTACACTGA  52 60
    APH_1042 NONE
    APH_1043 1108247 .. 1108260 +  -2.3  -4.36914   GTAGAGTACTGCTTA               CCCTG CTTG CAGGA                TTTTATAGCACCGCC  59 511
    APH_1047 1111980 .. 1112019 +  -6.6  -3.49837   GACAAGGCTAAATGG  CATGTACTCTTTGTG-GCT TAA AGTACACAAGTGGTACATG  TGTTTAGGTTCTGTG  64 159
        fabK 1113232 .. 1113242 +  -3.2  -4.24623   TGTGTCAGCATAGGT                 GCTA CGA TGGC                 TTTCTATATCTTTGC  59 115
        msp5 1113923 .. 1113941 +  -4.6  -3.55173   TTTCGTTAATAAGTA             CCTTAATT CTT AGTTAGGG             TTATGGTGTTATAGT  54 13
    APH_1050 NONE
        rpsU 1115437 .. 1115454 +  -3.4  -2.93365   GTTGGTGTGTTTATT             GAGTGT GAGCTG GCACTC              TGAGTTTTTGTGTTT  45 70
        sucC NONE
        sucD 1117656 .. 1117671 +  -3.3  -2.80878   TACTGGGTGAATATC              TTGTG ATGCCG CACAA               AGTTTTGTTTTATGG  44 134
    APH_1054 NONE
    APH_1055 1118685 .. 1118702 +  -7.7  -3.12434   GTAACCCTTGTGGCT             GAGCTGG TTTT CTAGCTC              TCTGCTTTGTTCATT  65 250
    APH_1056 NONE
    APH_1057 1120356 .. 1120378 +  -7.1  -2.81187   GAATGCCTGGGTCAG          GGTATCCGAG TGGT CT-GGATACC           TATGCTCCGCTATTT  60 168
        pstC NONE
    APH_1061 1125078 .. 1125089 +  -4.4  -3.83502   TGCTACAACAACTTT                TTGC CCCG GCAA                 TTTACTATGCAAGTA  57 79
      lpdA-3 1135833 .. 1135847 +  -8.6  -2.75022   AAAGTCGTTGTTATC               CTTAGC CAT GCTAAG               CTTGTCTCTCAGAAA  64 144
        hslV NONE
        hslU NONE
        ubiE NONE
        metG 1145755 .. 1145767 +  -6.9   -4.9181   TGCGTCCTGCGTGTA                GGGTG TCG CGCCC                TTTTTGGTCTTATAT  84 516
    APH_1084 1149898 .. 1149920 + -10.6  -5.42198   GAGTCTTGAGTGCGT           TGCGATCACT TAT AGTGGTCGCG           TTTTGTTTTTTCCGA 100 32
        ctaD NONE
        cyoE 1152389 .. 1152406 +  -2.6   -3.6849   CTTATTCCTCATCTT             CTCAGC AATTGC GCTGTG              TTCTTAAAGTTCCCT  50 1
        purD 1154652 .. 1154671 +  -2.1  -2.74799   GTTGTTTACTGGCAG            TACCTCT GTACAA AGTGGTA             ATTTGGGGGGTTGTG  41 93
    APH_1089 NONE
        yajC 1155381 .. 1155393 +  -3.4  -2.90307   GACTTCGAAGTTATA                CTCA AAAGG TGAG                CTTTACTGGTGTTGA  44 208
    APH_1091 NONE
    APH_1092 1155967 .. 1155984 +  -7.7  -3.12434   GTAACCCTTGTGGCT             GAGCTGG TTTT CTAGCTC              TCTGCTTTGTTCATT  65 250
    APH_1093 NONE
    APH_1094 NONE
    APH_1095 1157751 .. 1157761 +  -3.2  -2.84795   GGTAGACTTGCTCTA                 GCTA TAC TGGC                 ATTTCCTCCCCCTTT  43 85
    APH_1104 1164926 .. 1164939 +  -3.9   -3.8917   TAGATACCTACTCTA               TATCA GCTC TGATA                TTATTCTCGTTGCCA  57 431
    APH_1105 1165502 .. 1165518 +  -2.1  -5.37593   ATATATACAAGGTAA              GCACCTG GAA CAGGCAC              TTTTTTGATTTAAAA  76 152
    APH_1109 NONE
    APH_1110 1168482 .. 1168505 + -12.5  -3.14211   GTTCACTAGACATAA          GTCGCCACA GAGTGG TGTGGCGAC           TTCGTGACACAGAAT  85 170
        prsA NONE
        gatC 1172590 .. 1172601 +  -2.2  -3.55622   CCTTAGATAATTACT                GGCA ACGT TGTC                 TTTCAAACAATTACA  47 119
       p44-7 1174914 .. 1174933 +  -6.4  -3.76835   GTTATCTAGGAATCT            CCTCTGAA ACTT TCCAGAGG             TTATCTGTTCTTAGA  64 151
        apaG 1183787 .. 1183806 +  -6.4  -3.96624   TGTTGAGATTTCTGC            CCCTACCA TCGA TGGTAAGG             TTTGTAATGGGACTC  69 421
    APH_1124 1186136 .. 1186146 +  -5.4  -2.84504   GAAAGCTAAGCTGTG                 TCTG ATG CAGA                 TAGTGTTTAGAACAT  52 225
    APH_1125 1186587 .. 1186608 +  -7.3  -2.62396   ACACAACAGTAGCAC           TGCTCTCAT AATA ATGTGAGCA            TCCTGTGCGACAGTG  59 185
    APH_1126 1187243 .. 1187253 +  -6.8  -2.73364   CATATTTTTCTTTAT                 CGTG GTC CACG                 TGCTTGAGATGGAGC  56 230
    APH_1135 NONE
        hflK NONE
        hflC NONE
    APH_1148 1207686 .. 1207715 + -13.6   -2.9294   TTGTATTACAGCTAG       CATGCCCTCGGG TTATTT TCCGGGGGCATG        TGGTATTGTTATTTT  93 47
         rnc 1209703 .. 1209714 +  -2.2  -2.62184   CCAAATTCACCAGGT                GCTA GTCA TGGC                 TAATATGAACAAAAA  40 60
        ctaG 1210650 .. 1210662 +  -3.4  -3.02511   GACACCTTATTAAAC                GAAG TCAGC CTTC                TATTACCAAGATACG  44 414
        grxC 1227961 .. 1227978 +  -4.1  -3.53224   TTTGACTGGAACACT             CCTGATC CTCG GATTGGG              TTTAAGGACAACATG  52 388
    APH_1171 1240756 .. 1240784 +  -6.9  -3.06492   GATACCCCTGTCTTG        GCTTTAATAATAA GAT TTATTACTGAAGC        TCTTGGGATACATAG  59 118
        pyrE 1242923 .. 1242936 +  -2.4  -3.14229   AAATAAGCTGTTTTT               GTGT AGATTG ACAC                TATTCGTCAACATAT  43 35
        thiF NONE
    APH_1175 NONE
       p44-2 1245768 .. 1245781 +  -5.3  -3.58565   ACAGTATATCTACTA               GCTAA GGAG TTAGC                TTATGATGTTGTTTC  56 389
    APH_1182 1254615 .. 1254630 +  -3.2  -3.85527   CTATATAAGATGTAC              TGGGCT AGTA ATCCCA               TTATCTTGTCTTATA  54 57
      ftsA-2 1256205 .. 1256221 +  -9.5  -3.41701   TTCAATAGTTTTAGC              TAGTAGC CCT GCTACTA              TGGTTTTTTCGTCAC  75 315
    APH_1187 1259015 .. 1259028 +  -3.7  -2.50988   TTGTAGATGATACTA               GCCCC GCGC GGGAC                GTATTAATAATATCG  44 389
    APH_1193 1263329 .. 1263345 +  -5.2  -3.92869   ATTGTAAAGCCACTG              TACAGA CCCGC TCTGTA              TTTGTAAATGGCTGA  61 203
    APH_1196 NONE
    APH_1197 1266149 .. 1266160 +  -4.4   -4.3534   ATTCATCTATGGTTT                GACA TTAG TGTC                 TTTTGGTGATTACAC  66 47
        sucB NONE
         map 1268221 .. 1268235 +  -2.8  -2.66272   ATGTCGCCAAAAAAT               TGGC ATTGTCC GCCA               TACCTTTAAGTAGGA  41 2
    APH_1200 1269679 .. 1269695 +  -9.5   -3.5087   TTCAATAGTTTTAGC              TAGTAGC CCA GCTACTA              TGGTTTTTTCTTCAG  77 487
    APH_1204 1271541 .. 1271553 +  -3.3    -3.794   CATGCTTATACTATA                GAGCT ATA AGCCC                TTTGCTCCCTTGCGC  54 193
        pgsA NONE
    APH_1212 NONE
    APH_1213 1282768 .. 1282782 +    -5  -3.34398   CAAAGATGTGCCCTT               TTTGTG TTT CACAGA               TATTTCCCCAACGAC  53 304
    APH_1216 1286994 .. 1287012 +  -4.6  -3.29511   CCCGCAGCCTCTATA             TAGGAAAT AAC ATTACCTA             TTATGCCACGCTCAA  53 409
    APH_1218 1287921 .. 1287933 +  -4.8  -4.30576   AAGTTTGCGAGCGGG                CAGC TTCGT GCTG                TTTTAGTGCTGCCCG  65 97
      omp-1X 1289090 .. 1289104 +  -4.3  -3.89212   ATGGATTGGAATGTG               GTGTT CGACT AACAC               TTTAGTATGTCAGTA  59 6
      omp-1N 1290144 .. 1290156 +  -5.5  -4.27512   GCTACGTAGGGAATG                CGTGC GGG GTACG                TTATTTGTTCTAGAG  67 0
    p44-18ES 1291696 .. 1291713 +  -5.5  -4.64076   TTGCTTATCTAAAGA             GGGG-GCT AAG GGCTCCCC             TTTTCTACTTTAATT  73 43
    APH_1222 NONE
    APH_1223 1292480 .. 1292492 +  -3.3  -4.35646   ATTTCTTCGTATAAT                GGCCA CTT TGGAC                TTTCTGTTTCACTAT  61 271
        bioD NONE
      p44-2b 1300609 .. 1300635 +  -2.3  -3.94853   ACTGCTATTGCTAAC        TTCTCCA-TGGC TTAT GTCGGTGGGGAA         TTTGGTGTTAGGTTC  51 332
    APH_1234 NONE
    APH_1235 NONE
    APH_1236 1306144 .. 1306178 +  -8.7  -2.91681   ATGTTGTTTGATAGA    TGCCTGGAGCAGAT-CT AGT AGCATC-GCCCCAGGCA    TCTCTCCCATTCCAA  68 41
     p44-15b 1309427 .. 1309437 +  -5.4  -2.89668   TATCACAGGTTCCAG                 CTGT CTT ACAG                 TCTCTGGAGATGTTA  52 275
        glnA 1318308 .. 1318319 +  -2.2  -4.21319   CTTTTAGTGGTTTCG                TCTG GGTG CAGG                 TTTGTTACGCTTAGT  56 177
        ispB 1319440 .. 1319453 +  -5.9  -4.49311   GTATTAGCTCGGGTA               CGCCC TTTA GGGTG                TTTTATCGTGATACT  73 102
        holA 1324250 .. 1324263 +  -5.3  -3.56958   ACAGTATATCTACTG               GCTAA GGAG TTAGC                TTATGATGTTGTTAC  56 235
    APH_1254 1325346 .. 1325359 +  -5.3  -3.56958   ACAGTATATCTACTA               GCTAA GGAG TTAGC                TTATGATGTTGTTAC  56 167
      p44-23 1327618 .. 1327628 +    -4  -4.36729   AACGAGGTTCTTACT                 TTAC GAT GTAA                 TTTTGAGTTGTTGAT  64 198
    APH_1257 1329058 .. 1329086 +  -9.5  -4.53648   CCTATAATTGGAGAG        TGAGCACTCGGCG CAG CGCTGGGTGTACA        TTTGTCTTTTGTATG  91 177
         fba 1330040 .. 1330064 +  -3.6   -4.4017   GCTGGGTGGCAGAGT         GGTTTATGCAG AGGA CTGCA-AATCC          TTTTATACCGGTTCG  62 46
    APH_1260 1330510 .. 1330523 +  -5.3  -3.56958   ACAGTATATCTACTA               GCTAA GGAG TTAGC                TTATGATGTTGTTAC  56 216
    APH_1265 1335448 .. 1335461 +  -3.9  -4.13767   GTAACTGTTCTATTT               GTTTA TTAT TAAAC                TTTTCAAGTAACCCA  60 396
    APH_1273 1342807 .. 1342820 +  -5.3  -3.56958   ACAGTATATCTACTA               GCTAA GGAG TTAGC                TTATGATGTTGTTAC  56 138
     p44-16b 1345150 .. 1345167 +  -4.9  -2.63382   CTGATATCTTGTAGT             TTCCTGA GACG TTAGGAA              GTTGTGCCTATAGAA  49 167
    APH_1278 1348866 .. 1348882 + -12.3  -2.68823   ATCATATCTGAAAAT              GCGCGAT AAT ATCGCGC              GTTATGTACACACCC  83 17
        ihfA NONE
    APH_1282 1351583 .. 1351597 +  -2.8  -3.32343   TATTGTATCTGAAAT               GATATC CTA GATAGC               TTCTCCCGGTATAAA  46 324
        ychF 1353517 .. 1353539 + -13.6  -3.39483   GTAGTACTTTGCTCC           CTAAGGTGTA GTG TACACCTTAG           CTTTTTCGATGGCGT  95 148
      p44-32 1355625 .. 1355639 +  -2.2  -2.79205   AGAACAAGAAGCATG               TATTTT ATT GAAATA               GATTTTATTTTGGTA  41 142
        trmE 1357528 .. 1357544 +  -5.9  -2.79796   ATCTATCAAATCCAC              TTCCAAA CTC TTTGGGA              TATGATGCGGTGAAC  52 506
    APH_1293 1361334 .. 1361345 +    -3  -2.73364   AGAGTAGAGAAGATG                TAAG AAAG CTTA                 TCATTAAGATCAGCA  42 300
        recG NONE
    APH_1299 1367622 .. 1367633 +  -4.4  -2.98368   GTTTTAGCTCAACAC                CAAG CTTC CTTG                 CTTTATCCGTTGGCT  47 514
        tldD 1378114 .. 1378126 +  -4.7  -3.34222   AGAACGTTAATAAAC                GCCAC TGG GAGGC                TTATAGAGTAGTAGT  52 70
         pgk 1389418 .. 1389428 +  -5.4  -4.42765   AATTTTTCGTTTATG                 CTAG CAA CTAG                 TTTACTTTTTTCCGG  70 467
    APH_1325 NONE
    APH_1353 NONE
        recA 1418868 .. 1418880 +  -3.3  -5.27779   TTTCATGCTAAAATT                AGCAG TGG CTGCG                TTTTTTGATCTTCCC  79 113
    APH_1358 1422879 .. 1422890 +  -4.4   -2.6574   AATGAGCCTCAGATA                CTCT TTTT AGAG                 TGCTATGCATGGTTG  47 16
    APH_1359 NONE
        ubiD 1425674 .. 1425690 +  -2.3  -4.72386   ATGTTCTCTATTGCA              TCATAAT ATA ATTTTGA              TTTTTCCGTAGTTTA  64 177
    APH_1361 NONE
    APH_1362 1427099 .. 1427113 +  -8.6  -3.19522   ACGGTGCTGTTCTTA               GCTTTG CGT CAAAGC               TTGCCTGTTAAGTAC  68 137
        uvrB 1432498 .. 1432527 +    -3  -3.15403   GCTCTGTATGTTGAT       TAAGATTGACCAT GCAAA ATGGTCA-TCTCA       CTATTTTTTATACAT  44 451
    APH_1368 1433125 .. 1433155 +  -6.4  -3.84246   TTAGTTCTTAAATAT       TAATATATTAGCAT ATA ATACTAATATATTG       TTTCATGCTTAGGGA  66 77
    APH_1369 NONE
    APH_1370 1433863 .. 1433877 +  -4.2  -3.73775   CCGCAAATAAAAATC               CTGTAG CAA CTGCGG               TTTGCTAAAGATCGA  54 45
    APH_1373 NONE
        rpsT 1437703 .. 1437719 +  -2.1  -2.74192   GTTGATGCGTTAGTG              GTGCGGG TTT CCCGAAG              TGGTATTAGGACGTC  40 287
        mviN NONE
    APH_1378 1444039 .. 1444053 +  -2.8  -3.03104   TCTGTATGCGGTATT               CCAG GTCATGA CTGG               TACTTGTCTTTTGGG  43 240
    APH_1379 1444693 .. 1444703 +  -2.4  -3.50929   TTATTACTAATGTCC                 CGTC ACC GTCG                 TTGTACTCTGATTTC  47 400
    APH_1381 1445464 .. 1445474 +  -5.4  -2.85402   TACTTCCCGGTGGCC                 CGTT ATA AACG                 TATAGTGCTGGTTTG  52 312
    APH_1382 1445856 .. 1445868 +  -2.7  -4.02456   AATAATCACTCAGGT                TTTGC AAA GTAAA                TTTATACTAATATTT  55 14
    APH_1387 1450619 .. 1450657 +  -9.7  -5.29846   TCTTTCTCGTGAAAA  GTATGGGG-AAGGTTCGA TGTG TTGAACCGTGCCCCATGC   TTTTTCTTTAAGATT 100 45
    APH_1393 1454772 .. 1454788 +  -7.3  -3.14878   ACGCACGGAATTATT              TTTCGCA TTC TGCGAAG              TCTTGCATTAACAGC  63 52
    APH_1398 1457879 .. 1457891 +  -4.8  -3.06696   CTAGGGTCTATACAC                GCCA ACGTA TGGC                TCTATTCGGAGAGAG  51 53
    APH_1411 1470633 .. 1470648 +  -6.1  -2.78935   TTGCCAATTCACACT              CAGCG TTGTAT CGCTG               TATGGTAGACACTAT  55 248
    APH_1412 1470449 .. 1470460 -  -2.2  -4.29153   TCAGCATAAAAAACA                GTAG CCCA CCAC                 ATTGTAAATCAACAT  56 336
    APH_1410 NONE
    APH_1409 1467873 .. 1467890 -  -4.1  -3.53224   CATGTTGTCCTTAAA             CCCAATC CGAG GATCAGG              AGTGTTCCAGTCAAA  52 443
    APH_1407 1466410 .. 1466434 -  -3.5  -3.88331   TTGAAACAAAACCAA          GCAGTGGAG AAACCAG CCCCATTGC          AAGGCTGCCCAAACA  54 66
       virB8 NONE
     virB9-2 NONE
      virB10 NONE
      virB11 1462462 .. 1462474 -  -2.7  -2.87274   GCTCACAAGTAATTA                TAACC GCA GATTA                CTTATTACCCTCTGA  42 23
       virD4 1460033 .. 1460073 -  -6.9  -3.09004   CTACTCTCAAAACTA  CCAAACTGAGGACATTTGC ATT ACATCTGTCCCCAATTTAG  CACTCATGAACGCCT  59 150
    APH_1397 1456528 .. 1456542 -  -2.8  -2.94218   ACTTGTCATTACACA               CCAC ATCAAGA GTGG               GTGATACTGGACTCG  43 130
    APH_1395 1455575 .. 1455590 -  -4.8  -2.51045   CGACGTATAATATAC              TAATCA GTAG TGATTA               TCGTAAGATTAATAC  48 63
    APH_1394 1454724 .. 1454737 -  -3.9  -2.74286   AATAAGGTGTAACCA               TATAG TGCT CTATA                GCGAATAGTTTTGAT  45 231
      p44-11 1453169 .. 1453191 -  -7.1  -3.14683   ATATCTTCTTATCAA           TCTCGGAAT GAGAA ATTCCAAGA           GTCTTAGCAAACTGA  63 267
    APH_1388 1450619 .. 1450657 -  -5.3  -4.07568   TCTTTCTCGTGAAAA  GTATGGGG-AAGGTTCGA TGTG TTGAACCGTGCCCCATGC   TTTTTCTTTAAGATT  63 293
    APH_1386 1447884 .. 1447900 -  -5.8  -2.71364   TGATTTCGCCAATCA             GCGC-GC AAAA GCTGCGC              TTTGAGTATGTTATA  51 36
    APH_1385 NONE
    APH_1384 1446516 .. 1446535 -  -2.2  -3.55622   CTCAAGTTTTGCAAA            GTAAATAT ACTA ATATTTGC             ACATCGCGCTAGCAT  47 98
    APH_1383 1445889 .. 1445920 -  -8.7  -3.10028   ACTAATATTTGAATA      TCGCGCTAGCAGA ACATTG CCTACTAGCGCGG       AAATTGTGTTGTAGG  68 54
    APH_1380 1444467 .. 1444477 -  -3.2  -2.99319   AATTGTGCAGAGAGA                 CAGC TGC ACTG                 AAATAACGACGTACC  45 146
         lgt 1440239 .. 1440249 -  -5.4  -3.10389   AGAAAGGATATAAAT                 GCAT AAA ATGC                 TGTGAGCGGCGATGG  54 118
    APH_1375 1438846 .. 1438864 -  -4.6  -4.65168   ACCAGAGGTGAAAAA             TTAGCACT GAG AGTGGTAA             AAAGGAACAAGATTG  69 455
         def 1435577 .. 1435600 -  -3.2  -3.46102   CAGGCAAAAATGCAA          TAATGTATGT TTAT ACCCACATTA           GATCACCTACTCTGT  50 96
    APH_1371 1434495 .. 1434533 -  -5.6  -3.45768   TATTATAAGGTACAA  CTTGTTGCTTAAATTTG TAAGTG CATATTTAA-CAACAAG   AAACGCCCTACAAGT  58 44
        secD NONE
    APH_1365 1428332 .. 1428353 -  -5.3  -3.82117   TTCATCTATAAAAGA           TG-TAATGTG AAG CACATTAGCA           GGTTTTACTTTAGTA  61 30
    APH_1364 NONE
    APH_1363 1426797 .. 1426830 -  -5.3    -3.737   TAATGTGCCACTAAA     GCGGTTGGTTGACGAT ATC AGC-CCAACCAACAGC     GTTAGAGAGAAAACG  59 401
    APH_1356 1420342 .. 1420364 -    -5  -3.30213   CACAGCAACAAGAGA           TATTACCT GTACACT AGGTAATA           CGCCTCAGCCCCGCA  54 59
      p44-79 1418710 .. 1418723 -  -3.1  -3.65353   CGAAATTATTGGAAA               GCATGC GTA GCA-GC               GACGTTTTTGGTTCT  51 116
         gap NONE
        dnaX NONE
    APH_1347 1411238 .. 1411248 -    -4  -3.41013   CAACTACAGCTATAA                 TATG ATC CATA                 TCTAGAAATAAAAAG  50 27
    APH_1346 1410102 .. 1410120 -  -7.5  -3.24032   ATTGCTCAACTAATA             TGGTATG GCTAA CATACCA             AGAACTTGAAAATAA  63 139
    APH_1345 NONE
    APH_1344 1408659 .. 1408675 -  -3.7  -3.59738   CAGCAGATCCCCAAA              TATGACA TGT TGTCTTA              GCCCCTGCTAGCTAC  52 174
    APH_1341 NONE
    APH_1340 NONE
    APH_1339 NONE
    APH_1338 NONE
    APH_1337 NONE
    APH_1336 NONE
        atpH NONE
        atpA NONE
        greA 1399203 .. 1399215 -  -2.7  -2.57294   AATACCTATATGAAC                TCAAC TTT GTTAA                TTTGATATACCTTAT  41 3
        ribB NONE
        smpB 1397608 .. 1397621 -  -5.3  -3.56958   GTAACAACATCATAA               GCTAA CTCC TTAGC                TAGTAGATATACTGT  56 496
    APH_1327 1394920 .. 1394936 -  -3.7  -4.63542   CACAACTTCTAAAAA              TGCGCTT AGC AAACACA              TAGAGCACATTCGCC  66 50
        secF 1393402 .. 1393413 -  -3.6  -4.37658   AACGCCGGGACAAAA                CCGC AATT ACGG                 GTGAATATACACTTA  62 42
    APH_1323 NONE
        xseA 1388685 .. 1388703 -  -4.6  -3.20751   TGTAACAATGGAAGA             CTCAATAT TTG ATATTGGG             GAGAAAACTTCCCGC  51 367
    APH_1320 1386647 .. 1386673 -  -4.5  -3.14132   TTCTCTTTCTAGCAA         CTTCAAACAAA AACTA CCTGCTTGAAG         CCGCATCACCGATCC  51 265
    APH_1318 NONE
    APH_1317 NONE
    APH_1316 1383005 .. 1383019 -  -2.7  -3.89348   AAGTCTACAGAATAA               GCTCC ATATA GGCGC               CCAAGTTGAATGTAT  53 54
        ribA 1381463 .. 1381475 -  -5.5  -4.26202   ATAGCCAGCAATAAA                GAACC TTG GGTCC                CGATTGTAGATGCTT  67 295
      p44-24 1378103 .. 1378114 -  -4.4  -3.96483   ATCTTACTTAAAGAA                CGTT AATA AACG                 CCACTGGGAGGCTTA  61 250
    APH_1308 1374863 .. 1374883 -  -4.7  -2.95789   ATCAGACGAAGGAGA            CACATGCCT TGT AAGCATCTG            GAGCTCGCGTATCCC  49 123
    APH_1307 1373773 .. 1373787 -  -7.2     -3.94   TCAACCCGGAAACAA               GAATGT TGT ACATTC               TAAGCTTTCGCGCAG  71 390
    APH_1306 NONE
    APH_1305 1371351 .. 1371362 -    -3  -4.43309   GAAGTGCAATCAAAA                TACA ACGC TGTA                 CAAACGCTTCCCTAC  60 115
    APH_1304 NONE
    APH_1303 1370373 .. 1370383 -  -5.4  -2.80291   AAGGACTCTAGCACA                 CTCT TGA AGAG                 ACGCTCCTAGGTGAA  52 204
    APH_1302 1369519 .. 1369529 -  -5.4  -3.16534   TAACCCGACTAAAAG                 CAAC ACA GTTG                 AATACTACTTACCTG  54 30
         pth 1368929 .. 1368941 -  -4.1  -3.25072   GCTAGCACAACTCAA                CAGCA AAA TGCTA                GGATGATATATGCGA  48 57
        purF 1366981 .. 1366994 -  -2.3  -3.20227   TTGCAACCAGCAACA               GGATC GTCC GAACC                AATAGTGACAAGAGA  43 255
    APH_1297 1363201 .. 1363212 -  -2.2   -4.5464   TATAGATAATCAAAA                TACC TTAC GGCA                 TCTCCGTTTATTTTA  61 180
    APH_1296 1362638 .. 1362654 -  -2.2  -4.06687   ACCTTGCATAAAGAA              GGCCAT TCTAC ATGGCG              CATATGTTCATAATT  53 290
    APH_1295 1361551 .. 1361573 -    -5  -3.30213   CACAGCAACAAGAGA           TATTACCT GTACACT AGGTAATA           CGCCTCAGCCCCGCA  54 269
    APH_1294 1360990 .. 1361003 -  -2.3  -4.70879   GGTAAATTTGAAAAA               GGATC AGAA GGTCC                TCGAGCTTATCGAAG  63 226
        ftsZ NONE
    APH_1291 NONE
    APH_1290 1358098 .. 1358109 -  -2.2   -4.5464   TATAGATAATCAAAA                TACC TTAC GGCA                 TCTCCGTTTATTTTA  61 294
    APH_1286 NONE
    APH_1280 NONE
        purE 1348866 .. 1348882 - -12.3  -3.10112   ATCATATCTGAAAAT              GCGCGAT AAT ATCGCGC              GTTATGTACACACCC  85 357
        ispD 1345680 .. 1345698 -  -2.4  -3.21034   TATGTACATCAAAAC             CCATTC CCACTCT GAACGG             CATCCCTAAGTACCC  43 265
        ispF 1344840 .. 1344854 -  -3.5  -2.72511   GCTATCTCCTGAAAT              CTCCGC TTTT GCGG-G               TGGATTCTACCATCG  44 381
    APH_1271 NONE
    APH_1270 NONE
      p44-16 1336796 .. 1336811 -  -3.2  -4.63527   GCAGCATGCTAAAAA              TAGCCT TCAA AGGCAA               CTTTACTATGCATGA  64 31
        rimM NONE
        trmD NONE
        rplS 1334631 .. 1334643 -  -4.9  -4.57921   CATAATAAAAAAATA                CAAAT AGC ATTTG                CTGAATCATGCACAG  71 477
        thrS 1332580 .. 1332594 -  -3.5  -4.01603   TACCTAAACACTAAA               GCACC TGACG GATGC               TAACATAAGTCACTA  56 6
        infC 1332015 .. 1332029 -  -4.2  -2.80018   AACAAAGGAGACAAG               CTGCTC TTA GAGAAG               ACGATTAAGACCCAC  46 30
    APH_1262 1331686 .. 1331698 -  -2.7  -2.97177   CTCAAAAGCAATAAG                GAAAA TAA TCTTC                TGTCGCCTTGAACAT  43 153
    APH_1251 1322358 .. 1322377 -  -2.1  -3.27259   CATACATAGTATCAA            GGGTCCT GGATAT AAAACCC             CCATTATGGTACCTC  45 429
      p44-12 1320767 .. 1320780 -  -5.3  -3.56958   GTAACAACATCATAA               GCTAA CTCC TTAGC                TAGTAGATATACTGT  56 138
        tyrS 1315089 .. 1315100 -  -2.2   -4.2361   AACACAACCTCAAAA                CCTG CACT CAGA                 CACGAAAGCCTGCGA  56 133
        hemA 1313369 .. 1313382 -  -3.1  -3.35542   CTTACTTCGAAAAAG               GAAGA TCAC CCTTC                GTAAAAGAAGGTAGA  48 317
        msp4 1309875 .. 1309885 -  -5.4  -3.77219   ATCAGTTAATTGAAA                 GCAA ATC TTGC                 TCCTATGTTGAAGCC  60 5
    APH_1237 1306070 .. 1306106 - -10.1  -2.79796   GTTTAGCCCAGGAGA    CTGCTGCAGTTCAAGCA CAG CGCCTAACCGGCAGCAG    GTGCTGCATGCACAG  73 12
        guaA NONE
        gltA 1302288 .. 1302301 -  -4.5  -3.22738   AACACAAGCAATACA               CACCC CTAC AGGTG                CTTTGCAGGAACTGT  51 66
        gshA 1300568 .. 1300589 -  -5.1  -2.85351   GTCTTGTAGATGATA           CTAGTCCGG CGGG CCGTACTAA            GGATACTGCTATTGC  50 123
        ftsY 1296462 .. 1296477 -  -4.8  -2.71681   CAATTTCCGGAAGCA              TTTCAT CGTT ATGAAA               GATAGAAGTTGCAGG  49 221
    APH_1225 1294697 .. 1294714 -  -4.1  -3.65812   TCTGTGGCAACACAA             CGATCTT AACG AAGGTCG              CGGGGGAACATCTAT  54 271
        valS 1292191 .. 1292212 -  -2.9  -3.53012   TTTTTGGCCCTGAAA           GCTCGGGTA AGAC TACCTTAGC            TCTTCATGTTATTGC  48 34
         ndk 1286530 .. 1286548 -    -6  -3.63837   ACAATGTGGGAAGAA             GACATACG CAA CGTATCTC             GTGATCAACTGCTAA  61 122
      p44-14 NONE
    APH_1214 1282440 .. 1282452 -  -4.1  -2.64299   CAATACCTCAAATAT                TCAGC GAG GCTAA                GCTGACAGACTTTCT  45 59
    APH_1211 NONE
    APH_1210 NONE
    APH_1209 NONE
        fabZ NONE
        purH 1274614 .. 1274637 -  -3.2   -4.1399   GCATGCACACACAAA          TTACTCACTCC CCT AGAGTG-GCAA          CACAACACGCCTACA  59 264
    APH_1205 1271732 .. 1271742 -    -4  -4.52857   ATGTTTTACACAAAA                 CATT CAT AATG                 CATACTGAAGCTTCT  66 40
    APH_1201 1269346 .. 1269356 -  -6.8  -3.86346   TCATTTGCTCACAAA                 TGGC GAA GCCA                 TAGTAATATTATATT  69 67
       p44-1 1264048 .. 1264061 -  -5.3  -3.56958   GTAACAACATCATAA               GCTAA CTCC TTAGC                TAGTAGATATACTGT  56 106
        atpB 1260721 .. 1260731 -  -3.2   -2.6006   AAGTGAGTCCATAAC                 CACC ACC AGTG                 CAAATTTCAACCTTA  43 216
        atpE NONE
    APH_1190 NONE
    APH_1189 1259124 .. 1259136 -  -3.3  -4.21812   TTTTACCTAAAAGAA                GAGCC CTT AGCCC                TCTTTTTCTACTTCA  59 384
    APH_1188 1258399 .. 1258409 -  -2.4   -4.2142   AACACTCTAAAACAA                 GCAG CAA CAGC                 AGTCTGTTTCAGTAG  56 332
        tilS NONE
        ftsH 1249489 .. 1249504 -  -2.6  -3.82505   AAAAGCACAACAGAA              TTGACT CGGT AATCAA               CTGCACTTCTACCGC  53 120
        secA NONE
    APH_1172 1240455 .. 1240468 -  -6.7  -3.01497   GTATGTCAAAGCACA               TAGGG GTGC CCCTA                GAAGATTGTATAATA  59 141
    APH_1170 1237556 .. 1237573 -  -4.1  -3.53224   CATGTTGTCCTTAAA             CCCAATC CGAG GATCAGG              AGTGTTCCAGTCAAA  52 260
    APH_1169 1236550 .. 1236580 - -22.8  -3.04501   ACTAACTCCCTAATA       GAAGCGGGGTAAGT TTG ACTTACCCCGCTTC       CAACAAACCACCTTA 100 38
      p44-36 1235093 .. 1235103 -  -3.2  -3.89501   TAACATCTCCAGAAA                 CTGC AAG ACAG                 CTTGAACCTGTAATG  54 354
    APH_1167 1233718 .. 1233731 -  -4.5  -3.20573   CGAGTGATATTAATA               CCGCA ACAT TACGG                ACAGCTACAACATTA  51 140
    APH_1166 NONE
        recJ 1230087 .. 1230101 -  -2.7  -4.38712   CCCATGTCGAGAAAA               CTGGC ACACA GCCCG               TAAGAATCATGCTTG  60 126
      ftsA-1 1228506 .. 1228524 -  -8.8  -3.38604   GACGAAAAGTAGCAA             GGTGCCAG CAG CTGTCACC             AACGACAACGCCAAA  70 393
        ribF 1226346 .. 1226362 -  -2.3  -2.97382   TTTGAATAGAAGAAC              TCTATTG GCA CAATATA              TGTATTATGACTAGT  42 36
        lspA 1225765 .. 1225776 -    -3  -3.64184   AAATATTACCGTAAA                TAGT TTCA ACTA                 TCTTAACAATATCAT  50 58
    APH_1159 NONE
    APH_1158 1222847 .. 1222862 -  -3.2  -3.76224   TGGCCAGCTACGAAA              CCCG GCTTTCTG CGGG               TTTCATAGCTGCACA  52 2
    APH_1157 1221799 .. 1221813 -  -5.7   -3.6959   ACATCACTACTCAAA               GCTTG CCGTC CAAGC               TCTAACGCATTATAA  60 27
    APH_1156 1221231 .. 1221248 -  -4.1  -3.63046   AGGATAACCACATAA             TCACGCT CTGA AGCGTTA              CAGAAGCCGTATGGA  54 354
      p44-53 1219454 .. 1219467 -  -5.3  -3.56958   GTAACAACATCATAA               GCTAA CTCC TTAGC                TAGTAGATATACTGT  56 102
    APH_1153 1212889 .. 1212902 -  -5.3  -3.56958   GTAACAACATCATAA               GCTAA CTCC TTAGC                TAGTAGATATACTGT  56 399
    APH_1151 1209847 .. 1209858 -  -2.2  -4.05446   TGGCGGAACCACAAA                GCAA TCCA CTGC                 TCCCATTAACAAATC  53 450
    APH_1145 NONE
    APH_1144 NONE
    APH_1143 1202417 .. 1202446 -  -7.9     -3.67   CCAAGCCTTAAAATA       CCCCAGATC-TGTA CTT CACAGGATCAGGGG       TTATAAACAACAGCT  70 43
    APH_1142 1202157 .. 1202167 -  -5.4  -4.55721   AAACGCGATACAAAA                 TGCT ATT AGCA                 GACGCTCGTATCACA  73 78
    APH_1141 NONE
    APH_1140 1201679 .. 1201695 -  -3.7  -3.09834   GAGTCTACTATGCAA              TAGCG TATGCAG CGCTA              CTGTCTACCTTTTGC  48 141
    APH_1139 1201397 .. 1201409 -  -6.3  -4.19324   AAATGACAGAAAGAA                CTTCT CAA AGAAG                ATACTACTACAGTGT  71 175
    APH_1138 NONE
    APH_1137 1199998 .. 1200016 -  -2.4  -3.30124   GTGTACCCCGTACAA             CCTTCTGT ACC AAAGAAGA             GAAAAGGCCTACCGA  45 34
    APH_1136 1199392 .. 1199425 - -11.2  -3.02186   ACAGTCTACAAAGCA     TGCACTAGTTGTTG TTAACT CAATAACTAGTGCA      CAAAGCCTCGCGTCC  81 59
    APH_1134 1197857 .. 1197899 - -12.1  -3.21099   TGCTTGCACTATTAA CACGCCGCGAGTAGTAA GACTAAAAG TTGCTACTTGCGGCGTG TTTTGTGTTAGTTAA  83 61
    APH_1133 1196517 .. 1196528 -  -2.2  -3.89435   CTGAAAGAACCCAAA                GCAC TTTA ATGC                 GCATAATTACTATGC  51 213
    APH_1132 1195463 .. 1195486 -  -3.2  -3.12351   TTTTGCCATAGTTAA          CCTCTATTTA TGAT TAAACAGAGC           TTGATTCTTCAGCCT  46 15
    APH_1131 1194959 .. 1194972 -  -3.9  -4.44187   AGATACAAACATAAA               TGAAA AAAT TTTCA                TTCTGTTTTTGCAAT  64 150
    APH_1130 1194236 .. 1194252 -  -2.1  -3.82519   ATTATCCACAAAAGA              CACTGGC AAA GCCCCTG              TAAAAATTCATGCAA  51 159
     virB4-2 1191407 .. 1191420 -  -5.3  -3.56958   GTAACAACATCATAA               GCTAA CTCC TTAGC                TAGTAGATATACTGT  56 450
    APH_1127 1186807 .. 1186817 -  -8.2  -3.42583   TGAAGAGACGGATAA                 CGCC AGT GGCG                 CCAATGCGAGCGAAG  71 447
        purK 1181327 .. 1181337 -    -4  -4.06904   GCAGCTAATGAGAAA                 TACT GAC AGTA                 AGTGGGGTTGAGTAC  59 463
        acnA 1176641 .. 1176657 -  -6.5  -3.07816   TTCTCACTTATGTAA              CCCACCC CAT GAGTGAG              ATCATTATAGTAAAA  56 349
    APH_1116 1175332 .. 1175343 -  -4.4  -3.32647   CGTCAATGAGAGCAA                CCAA ATGT TTGG                 CGCTTTGGGAACACT  52 46
    APH_1111 1169915 .. 1169929 -  -8.6  -4.87626   TTTGAACAGTAAAAA               CGTATG GCG CATACG               AAGGGTTTTTCTATG  90 163
        rplM NONE
        rpsI NONE
    APH_1106 1165502 .. 1165518 -  -6.5  -3.28309   ATATATACAAGGTAA              GCACCTG GAA CAGGCAC              TTTTTTGATTTAAAA  60 349
    APH_1103 NONE
    APH_1102 1163650 .. 1163663 -  -5.3  -4.11275   ATAAGTTAAAGCAAA               TTCTC ATCA GAGAA                TCGCTTGGACAGTTA  63 226
         ppa 1162024 .. 1162034 -  -2.6   -4.1552   TAGTTGCTTAATAAA                 TTTA TGG TAAA                 GCATAACAAAAATTC  57 491
    APH_1100 1161089 .. 1161117 -    -4  -3.75169   CATGATCTCACGAAA        TGTATAACATAT TTCTC ATATGTTGCACA        TACAACACAGTAAAA  54 177
    APH_1099 1160074 .. 1160093 -  -2.8  -4.20531   TACAGCCATGCAAAA            CCCCGT TCCTACCT ACAGGG             CTCAACTCTATCACA  57 67
    APH_1098 1159419 .. 1159431 -  -5.5  -3.80597   ACAAGCACAACAGAA                GGCGT AAT ACACC                CACTGATACCACCGA  63 47
        dnaN 1158160 .. 1158176 -  -9.5  -2.77104   TCATAAGCACACAAC              TCTTCTC TTT GAGAAGA              ACTTAGGAAAATTAA  71 61
    APH_1096 1157627 .. 1157639 -  -3.3   -3.0353   CGTTTGATAAAGAAT                GCCTG GGT CAGGG                TATCCGAGTGGTCTG  45 46
    APH_1087 1152318 .. 1152331 -  -2.3  -4.25256   TGTTTATTAAAAGAA               GTTGG TGAA CCATC                GCCAAAGGCTTGCAT  58 147
    APH_1083 1148439 .. 1148451 -  -7.7  -3.26783   GACGAAAAAACCATA                GTAGC TGG GCTAC                TCGCTAAAACTATTG  65 447
    APH_1076 1140740 .. 1140757 -  -5.6  -3.08032   GGTTTTTCAAAATCA             CGCATA AGAACG TATGCG              GGGGAATCGCCACAC  55 274
    APH_1072 1137381 .. 1137391 -  -4.6  -5.12785   TAAGGAAAAAATAAA                 CCCC CCA AGGG                 AAACCCCGGACGAAC  76 57
       rho-2 1135749 .. 1135765 -  -3.7  -3.88498   GGTGTAGACACCAAA              CGATG CTGCAGC CATCG              TTACGCCTAATCGTA  57 57
    APH_1069 1131646 .. 1131675 -  -2.4  -3.66995   TGTAAAAAACATTAA      TGT-AGACTA-AAG CTTA CTTGTAGTCTGACA       AAACATACTAGTGGC  49 2
    APH_1068 NONE
    APH_1067 NONE
    APH_1066 1128951 .. 1128961 -  -5.4  -3.14132   TGGCTGGGTTATTAA                 CCAA AAT TTGG                 ATTACATAATTGACG  54 67
    APH_1062 1124768 .. 1124785 -  -2.7  -3.83318   GTGGTAACAATAGAA             GCACTGCG TTG CGCA-TAC             CAGATACTACACTAT  52 276
        alaS 1120345 .. 1120357 -  -3.3   -3.0353   CGTTTGATAAAGAAT                GCCTG GGT CAGGG                TATCCGAGTGGTCTG  45 46
    APH_1046 NONE
    APH_1045 1108998 .. 1109011 -  -2.3  -3.57462   TATCTTATTGTCAAA               GAGTG CTCT CCCTC                AACCAATAACCTATT  47 384
    APH_1044 1108093 .. 1108105 -  -4.1  -3.14344   TATCTTTTCGACTAA                TACGC ATA GCATA                GGATGCCACGTACCA  48 326
    APH_1041 1104407 .. 1104418 -  -5.8  -2.79796   GGGTAGTTTATGATA                GCCT GATC AGGC                 CCATGCATGCTCAGA  52 469
    APH_1038 1102782 .. 1102798 -  -2.9   -4.1891   CGCTTTCAAGAGAAA              TCTAGCG TTG CACGAGA              TACGCATTAAAACTC  57 200
        rpsL NONE
        rpsG NONE
        fusA NONE
       tuf-2 NONE
        secE 1093878 .. 1093890 -  -2.7  -2.77523   TCGTGACCAATACCA                TCATG CTT CATAA                ATAACCCCAAGCATC  42 13
        nusG NONE
        rplK NONE
        rplA NONE
        rplJ 1091595 .. 1091605 -  -5.4  -2.68823   GGCCCCGCACATAAC                 TGGT AGC ACCA                 TAACAAACACTAAGC  51 118
        rplL NONE
        rpoB NONE
        rpoC 1082490 .. 1082500 -  -3.2  -4.71776   GAATACGCAATAAAA                 CCGA TTA TCGA                 AGTCTAAATGGCTTT  67 221
    APH_1019 1078632 .. 1078645 -  -5.3  -3.56958   GTAACAACATCATAA               GCTAA CTCC TTAGC                TAGTAGATATACTGT  56 508
    APH_1017 1075392 .. 1075417 -  -6.9  -2.88544   CTTCACTCTTACACA         TCTCTACCCCC ATTC GGGAATAGAAA          CAGGGCACAAGAGAA  57 57
    APH_1015 1072773 .. 1072786 -  -6.7  -2.78058   ACTAAGGTAATATCA               GATGC TACT GCATC                ATCCTTAGAATCTGG  57 518
    APH_1012 NONE
    APH_1011 1070041 .. 1070053 -  -2.7  -3.40899   AACCTCGTATCATAA                CTTAA GGA TCAAG                CTCTAAGACGCTTAT  46 62
    APH_1010 1068459 .. 1068493 -  -6.4  -3.64198   CTGCTATACAGATAA     GGGTATCTAAGAGACA GAG TGCCCCCTAGTTACGC     CCCTGCAAGAGTTCT  64 39
    APH_1009 1067660 .. 1067672 -  -7.7  -2.72096   CGTACGAAGGATAAG                GGCTT TCG AAGCC                GAAATTCTGGAGAAA  61 437
        pdxH 1066118 .. 1066131 -  -2.3  -4.21631   AACGGACTTAAGAAA               GGGGT AGTT ACCCA                CTAAGGATACAGATA  56 26
    APH_1007 1065815 .. 1065827 -  -2.7  -2.76696   CCTTTGCGCAACAAT                GCTTA TCG TAAAC                CGCTAGTAACACACT  42 121
    APH_1006 1065574 .. 1065597 -  -8.2  -4.21631   AACTTATTGAAGAAA          TTTGTCTTCG TTTC CGAAGACCAA           ACTAGATCTTAGTAT  77 34
        dnaE 1060667 .. 1060678 -    -3  -2.79574   TATACCCACTAACCA                TTAC AACC GTAA                 CTCAGATCTTGTTCA  42 76
    APH_1002 1060482 .. 1060497 -  -3.3  -2.66964   TTATCGAGCATACTA              TGAGT AGAGGG ACTCA               GCTTATACGTGCAAT  43 28
    APH_1001 1058819 .. 1058848 - -10.3  -3.14132   CCCGTCTGCCACTAA       CTATTCTTTATAG CAAG CTATAAAGAATAA        TCCGTTCGACTTGCA  75 332
        sdhC NONE
        sdhD 1056571 .. 1056583 -  -6.9  -3.96051   ATATAACATACCAAA                GGCGC CTT ACGCC                ATAATAAAGGCAGCT  69 45
    APH_0997 NONE
    APH_0996 1054457 .. 1054467 -    -4  -3.95219   CTGAAACGGCAGAAA                 GAAT AAA ATTC                 TTCTCTTTACACTAA  57 260
    APH_0995 NONE
    APH_0994 NONE
        thiD 1051014 .. 1051026 -  -7.7  -2.84839   GAGAGATATTTAAAG                GTAGC AAC GCTAC                GCGCAGGCTATCACA  62 288
    APH_0992 1050189 .. 1050200 -  -5.8  -4.00526   AATCTCAGAATCAAA                GGCT TCCT AGCC                 TACACCATCCTCTTC  65 207
    APH_0985 1044011 .. 1044022 -    -3   -3.7282   TTATCTCACTAACAA                TTAG CACC CTAA                 GAGGCCGTACTCCTA  50 128
    APH_0982 1040843 .. 1040856 -  -5.3  -2.70298   GTTCGCAATTAGAAG               CTGTA ATAT TACAG                ACCAAACATGCATCC  49 105
    APH_0978 1037114 .. 1037133 -  -2.2  -3.02916   AATATATAATAATTA            TCTATGCT ATAA AACATAAA             CCTTGCTTTTTAGCT  42 12
    APH_0977 1036751 .. 1036772 -  -6.7  -2.90615   AGTTGTCCCAAACCA           CAGACAAGAG CTT CTCTT-TCTG           TACAGTCACAATCAG  58 125
    APH_0971 NONE
        clpP NONE
        clpX NONE
         lon 1027683 .. 1027698 -  -3.2  -3.11572   AACTAACAAAAACAC              CCACCA CACC TAGCGG               TAAAAGTACCACATC  46 105
    APH_0967 1027332 .. 1027346 -  -4.3  -4.31293   CCACATACTAAGAAA               TTGTC GACAT GACAA               ACACGCCAGACAAAA  66 269
         fmt 1026282 .. 1026296 -  -3.5  -2.74038   AGACCAGAGAGACCA               GAGGT CACAT ACCCC               CTCCCTACAACAGAT  43 78
    APH_0964 1025713 .. 1025727 -  -2.8  -4.34402   GTGCGCATACTAAAA               CTCAGG GGC CCTAAA               ACTTCTCATGAACAT  60 90
    APH_0963 NONE
    APH_0962 1024439 .. 1024456 -  -3.3  -4.43864   AAACAGATATCAAAA             TGCACCC GAAT AGGTGCT              AACATGGCTAAGCCC  62 118
    APH_0961 1023135 .. 1023149 -  -4.3  -3.46144   ACATTACTAATAACA               TGATG GTATG CATCA               ACAAATGCTTCTACT  54 435
        thiE 1022216 .. 1022231 -  -2.6  -4.88067   ATGCACCTACAAAAA              TAAAAC CAGG GTTCTA               TAATTTGAAAACATG  68 124
    APH_0956 1019138 .. 1019152 -  -2.1  -3.62616   CAGCACCACACAGAA              GC-GGA ATAA TCCTGC               TATGTACTTCATTCG  49 55
    APH_0955 1016345 .. 1016363 -  -5.2   -2.9176   AACGTTACTCATACA             TGCACATG AGT CCCGTGCA             CCATGCTTTAGTGGG  50 118
    APH_0954 1016014 .. 1016052 -  -5.4  -3.26807   AGGATCTAAAAACTA   TCTTATGCAAGAGCAT CATACAT ATGCTCATACAAAAGA   GACTCTACTCTTCTG  54 47
    APH_0948 1011399 .. 1011415 -  -5.1   -2.9699   AGCATATTGATAAAT              CCCTCAT CCT ACGAAGG              CAAAACACTCAGCAA  51 101
    APH_0947 1010882 .. 1010894 -  -7.7  -3.36569   GTAATCTTGGAAATA                CTGCT CAA AGCAG                AACATAGTCAACTTG  66 296
    APH_0944 1007400 .. 1007413 -  -2.3  -3.88559   AATCACTGGTATAAA               TGCTG TAAA CCGCA                CAAATACTCCCTCAT  51 180
    APH_0943 1006499 .. 1006510 -  -2.2  -3.91642   AAAAGAAGCACTAAA                CCTC CTGA GAGA                 TAGCTAATACTTGAA  51 370
        mutL 1002021 .. 1002032 -  -4.4  -3.44284   TGCTTATTAACAACA                TGGT ACAA ACCA                 CCGCCAGTATTCAGT  52 230
    APH_0937 1001480 .. 1001504 -  -3.5  -3.39028   TACAACCTCTAAATA          TAACCGCAGCA CTG TAAAGCGGTTA          GGAATATAGAGTTGG  48 73
    APH_0932  997313 ..  997323 -  -3.2  -3.14878   GGTCTGAACCTAAGA                 GCAA GCC CTGC                 AACACATAGAGGGAT  46 221
    APH_0928 NONE
    APH_0927  991393 ..  991403 -  -6.8  -4.80487   GAGAAGCAAAACAAA                 GCCT GCA AGGC                 TATATCAAAATGTTG  81 409
    APH_0924  989371 ..  989384 -  -3.7  -3.90888   TTAACTCAAAAAAAC               GCGTG AGGC CCCGC                TAAAGCAAAGTATAT  57 2
    APH_0923  988636 ..  988647 -  -4.4   -3.1241   AGTATACCTAACACA                TAGC ACAG GCTA                 AAAGAGAAACTGCAT  51 122
    APH_0922  986724 ..  986736 -  -6.2  -4.42721   CAAGCAGAGAATAAA                GGGC CTCTT GCCC                ATAAAACATGAGAAA  74 453
    APH_0921  986213 ..  986225 -  -4.1   -3.6692   CCTCACCGGAAAAGA                GAGTT CTT AACCC                GATAATGCTGACGAA  54 95
    APH_0917  981336 ..  981358 -   -12  -2.90075   GCTGCTCTAATCATA           CGCCCACTTA CTT TAGGTGGGCG           TTCTATTACACAAAA  81 15
    APH_0913  975032 ..  975045 -  -2.5  -3.49232   CTTCTAAACACAAGA               TTATT TCCA AATAA                TACTACGGGGTTTAG  48 37
    APH_0912  974808 ..  974842 -  -2.3  -2.84325   TTCTTCCAAAGAGCA    TGAT-GGGTTTTATAGC TTA GC-ACAAAGCCCTATCA    CTGCTAAGCACTGTA  41 132
    APH_0911  974024 ..  974034 -    -4   -5.1925   CCATAACGGAAAAAA                 CAAT AAA ATTG                 TCAGTCAATAACCTG  78 116
    APH_0907  969781 ..  969798 -  -2.7  -2.66316   CCCTCTACTACAGTA             CCTAAAA AACC TCCTAGG              CCTGCTCGTGGTGCT  41 473
    APH_0901  957919 ..  957935 -  -3.7  -3.41701   GTGACGAAAAAACCA              TAGTAGC AGG GTTACTA              GCTAAAACTATTGAA  50 332
        gyrA  954006 ..  954020 -  -8.6  -4.49377   TGCATAATAAAATAA               TACGCA TCC TGCGTA               TACGGTCAAAAGCGT  87 330
    APH_0898  953658 ..  953679 -  -5.9  -2.94622   ATATATATGTAGATA           GGTAACTTC CGGG GAACTTACC            TGCATACGGCAGCTG  53 207
         nth  952752 ..  952772 -  -2.6  -3.14839   CATAGACATGTAATA            GTCAATAC TCCAC GTATTCAC            GCTCCCCACTTCTCA  44 66
    APH_0896  951924 ..  951952 - -10.3  -2.83403   GGTTTCTTACTAAAG        TCTAGCAGCCATT GTT AATGGCTGCTTGT        TAGTTTCCTTTAGCT  73 470
    APH_0894  950503 ..  950517 -  -6.4  -3.12862   ACTAATCATTCAATA               CCCTTG TTT CAAGGA               TTAGAGGCATGAAAA  58 43
        htpG  948175 ..  948187 -  -6.3  -2.95774   TATAGCTAGCATATA                GGAAA AAT TTTCC                TGATTTTTATTAGTC  56 373
    APH_0892 NONE
    APH_0891  947015 ..  947027 -  -2.7  -3.99236   GGGAGAAAAAAGGAA                TACTG CTA CAATA                AGCGACCTCTTCAAA  55 510
    APH_0888  945535 ..  945559 -  -2.1  -3.35597   GTTAGCCTTTAAAGA          GTTAACATCCA GAG TGAAAGTTTAC          TTCTTGTGCAACAGC  45 164
    APH_0887  944896 ..  944943 -  -5.6  -4.36914   GCTTTTGGCACAAAA TGCGCTACCATAGGCAATAATA GCCA CATTGCGGCATACAGTAGCGCA AATAGATACTTATCT  70 427
    APH_0886  944694 ..  944727 -  -4.7  -4.42653   ATGGCATCTAGAAAA     TTAAAGACATCACAC ATAG GTGCGATATACTTAA      AAAGTAAGATATTTT  66 110
    APH_0883 NONE
    APH_0882  938604 ..  938618 -  -2.8  -2.76261   AGATCCACAGAGAAG               CACC TATTCCT GGTG               TCAGTTTTATGCTCT  42 210
    APH_0881  937875 ..  937892 -  -8.5  -3.02829   TATATGCTGGCAATA             CCATACA TAAC TGTATGG              AGATCTCTACACGTA  67 148
        miaB  935603 ..  935620 -  -4.2  -4.63218   CGTCCGCTAATAAAA             TAATGC TAGTTT GCATTA              GACAACACAGTCCCT  66 13
    APH_0877  931440 ..  931454 -  -4.3  -3.54183   TTGCATCATAAAAAC               TGGTA GTTAT TACCA               TACATTCGGGTATAG  54 59
    APH_0876  929825 ..  929841 -  -2.2  -3.32844   CTTTCTATGTGATAA              CTTCGT CACGT ACGCAG              GAAAAACATTGTAAA  45 197
    APH_0875  929012 ..  929027 -  -3.2  -3.84406   TCGTCACTATAATAA              GAGATG CCAT CAACTC               ACATACAGTTCCCCC  54 41
    APH_0874 NONE
    APH_0873  924560 ..  924571 -  -2.2  -3.37902   AATACCACAAACACA                CACG CCTA CATG                 CTTGCCCATCCAGCA  45 19
    APH_0871 NONE
    APH_0870  923408 ..  923422 -  -3.4  -2.86728   AGCACCTACACCACA               CTGCAG CCT CCGCCG               CTAGCAAGGCCACTT  44 398
    APH_0868  922911 ..  922923 -  -2.6  -3.53012   TTGTGTGCCCTTAAA                CACC TGTGG GGCG                CAAAAACTGAGACAT  48 261
    APH_0864 NONE
        sucA  917400 ..  917418 -  -3.8  -3.64142   TAAAATAGCATAGAA             CTTGACTC TCT GAGTCATA             CAGAAAGACATATTG  54 239
    APH_0862  916396 ..  916406 -    -4  -3.62864   GAAAGCTAGCTGAAA                 GTTA AAG TAAC                 GCAGTGGGTGACATG  54 382
    APH_0858 NONE
        mutS  909762 ..  909772 -  -3.2  -3.86266   ACACGATGATAATAA                 CGCA TTC TGCA                 ACAGACCGTAATACG  54 42
    APH_0856  908940 ..  908956 -  -2.2  -3.32844   CTTTCTATGTGATAA              CTTCGT CACGT ACGCAG              GAAAAACATTGTAAA  45 197
    APH_0855  908127 ..  908142 -  -3.2  -3.84406   TCGTCACTATAATAA              GAGATG CCAT CAACTC               ACATACAGTTCCCCC  54 41
    APH_0853  906157 ..  906175 -  -4.6  -4.24948   TCAGCAGAGTTAAAA             CCTAATCA GAC TGATCAAG             ATACTTTGCCTGAGT  66 177
    APH_0850  903194 ..  903204 -    -4  -4.48713   GTCACGAACAATAAA                 CTAT GCC ATAG                 AATGCTCGTCAGCAA  66 121
    APH_0849  900189 ..  900204 -    -4  -3.51976   AATTGCGTAAACTAA              GAAGAT AAAT ACCTTC               TGATCATCCCCATCA  52 62
    APH_0848  898303 ..  898313 -  -5.4  -2.96216   TTTCACTAGCACACA                 GCAA TGC TTGC                 AATCTCTTAATACCA  52 506
    APH_0846  895995 ..  896007 -  -9.1  -3.56262   GAAACGTTACAAATA                CCGCT AAT AGCGG                GGTACAACGCTGCTC  74 395
    APH_0845  895636 ..  895646 -    -4  -3.79113   ACGTGTTTAGAATAA                 CAAA TGG TTTG                 TATTTGTATATGTTT  57 114
    APH_0841  891139 ..  891154 -  -4.7  -2.71791   ATTCTGCCGGCAAAG              CCGTT CCCATC AACGG               GGATATTCTAGTCTT  47 90
    APH_0831  881049 ..  881062 -  -6.7  -2.53581   TACATGGTCAACCTA               CCTGT ACCC ACAGG                GTTTCTGATAGTTCC  56 96
    APH_0830  880727 ..  880739 -  -7.7  -2.80464   GCATTAATTTGAAAG                GTGCA TCC TGCAC                ATATTTATTGAGTAT  62 104
    APH_0828  877932 ..  877961 -  -2.1  -3.12432   AAATGAGGGAATATA       CAATGCATGCGAGG TAA CACCAC-TGCATCG       CTCTAGCAATGTACC  43 411
    APH_0825  874401 ..  874415 -  -2.7  -4.18367   TACTACATATACAAA               GGCGG GGAAA CCTCC               TTCTGTGACACACTA  57 234
    APH_0824  873695 ..  873714 -  -4.3  -2.56539   TGTAATCCACAATAT            TGATGCA ACAAAG CGCATCA             GTAAGCAGGCATCCA  47 44
    APH_0823 NONE
    APH_0822 NONE
    APH_0821  871823 ..  871845 -  -8.4  -4.24123   GCAATAACTGCAAAA           GGGCACGTTA CAA CAATGTGCCC           TTTTTATCTTTCTAT  82 182
    APH_0818  867908 ..  867918 -  -2.4  -3.82098   CAGAAGTAAGTCAAA                 GCTG AGG CGGC                 AAAATCGGTTATCAG  51 147
    APH_0810  857013 ..  857040 -  -3.4  -4.68424   GAATTTATTCAAAAA        CTTAGGATGAGC ATAC ACTCATACTCAG         AGCACTCAAGACTTT  67 449
    APH_0809  856786 ..  856834 - -10.6  -3.13867   GTACTTAGCAAGACA GCACAGCACTCTGGATAACAC-AT ATA ATAGTGTTATCTAGAG-GCTGTTC CAGGTGCTATAGGAG  79 9
    APH_0804  847395 ..  847418 -  -4.6  -3.41602   GCCATCCTACTATAA          TGACGATCTC ATAG GAGATTATCA           TTTGGAGATGATCTA  52 382
    APH_0803  846095 ..  846106 -  -4.4  -4.93365   TCTCACAACGAAAAA                CTGT TCCC ACAG                 CCACAACCAAACTTT  74 1
        lepB NONE
        nuoI  844784 ..  844795 -  -4.4  -3.45514   GATATAGAACAGTAA                CTAC CTCA GTAG                 CTATACCGCCCCAAA  54 62
    APH_0800 NONE
    APH_0799  843702 ..  843724 -  -6.2  -3.02511   CGGATTTTCTCAATA           TTCGTGCAGC ATT GCTGCGAGAA           GTCTTCCTATGCAAA  56 42
    APH_0797  843136 ..  843148 -  -6.3  -2.97456   AGACAGTATTACAGA                TGCTA AAG TAGCA                GGATATACTCAAGTA  56 203
    APH_0795 NONE
    APH_0794  837861 ..  837872 -  -4.4  -4.12532   TGGGGTATACATAAA                TGCT ATAG AGCA                 CCAATGAATATGCAT  61 385
    APH_0793  833793 ..  833803 -  -2.4  -4.65747   CAACGTGCAATAAAA                 TCGC AAT GCGT                 GATCGTGCGTGATTC  61 346
    APH_0791  830523 ..  830537 -  -3.6  -3.86897   CCTATGTTCTAGAAA               TTATGA CGT TCACAA               GCGTCTCTACCTTCT  54 110
        pdxJ  829301 ..  829321 -  -2.5   -4.0274   CTTAGTACTAAAGAA            CATGCTGCA CAG CGCATCATA            AATTGACATAGTGTT  55 396
    APH_0788  828356 ..  828368 -  -4.1  -3.51633   ATATATTTGAGATAA                GGAAA ATT TCTCC                CCTAAAAGCATAGTC  52 350
        coaE  823221 ..  823233 -  -4.1  -3.75418   GAGAGAAAGCTGAAA                TAGAC CCG GCCTA                CGTAGGAGCAGCTGC  54 73
    APH_0775  820780 ..  820794 -  -2.8  -3.07816   TCCGCAGCTAGCTAA               CCAC TTTGCCG GTGG               CTGCCCCTTCTCCCA  43 121
    APH_0774  820549 ..  820565 -  -3.7  -2.60615   AGTGCCTGTAAACAC              TGCATTA TAA TAGTGCA              TTTCCTCTGCGTTTT  45 39
    APH_0773 NONE
    APH_0772  819957 ..  819968 -  -4.4  -3.00498   TACATGGTAGACACA                GCTT CTAA AAGC                 ATTGGGAAAGGTTAC  49 18
    APH_0771  819146 ..  819163 -  -8.5  -3.53811   TTTACTGCTTGTAAA             CGCATAT GGCC ATATGCG              TAATTCCTAACTATA  72 350
        truB  816713 ..  816723 -  -2.4  -4.84527   CTCAGACATTAAAAA                 CCCG CAC CGGC                 TTCGCGGTGCCATCT  67 1
        rpsO NONE
         pnp  813809 ..  813826 -  -3.3  -4.27774   ATCAAAAAGCATAAA             GCCTAGA AAAA CCTTGGC              TTCTTAGGAGCAGCA  59 10
    APH_0766 NONE
        lepA NONE
    APH_0764  810518 ..  810534 -  -3.7   -5.0925   TGGTAAAATTAAAAA              TCGTCTT ACT AAGAAGA              CCGTACCTCGCTAAT  74 258
    APH_0763  809840 ..  809861 -  -6.7  -2.62157   TATCAAGCCCATAAC           TATGCTAAA GTTC TCTAGCATA            TACAAAATACATACC  56 116
    APH_0762  809328 ..  809346 -    -6  -5.04733   CAAGTATAAACAAAA             CTTTTCCG ATG CGTAAAAG             CCCAAAATAATCTGA  83 273
    APH_0761  807124 ..  807138 -  -2.8  -3.53718   CAAAAACCATTACAA               GTTATG CTT CATACC               CATTGTTGCTATAGG  48 44
    APH_0760 NONE
        rpoH  805735 ..  805749 -  -2.1  -2.92442   ATCCAACACAGTAGA               CGCTA TAAAC TAGCA               GCATATCTTGTATCT  42 20
    APH_0754  798624 ..  798645 -  -7.3  -3.57213   CACATGAATAATCAA           GCCTTTTGG AATG CAAAAAGGC            TTATTAAACTCCAGT  66 200
    APH_0752  797727 ..  797742 -  -3.2  -3.49102   ACACGCCTCAGATAA              CCTATC ATCT GAAAGG               CATATGAAACCGGGA  50 230
        ubiX  796499 ..  796521 -  -4.9  -3.36505   ATATGCCATGTATAA           GATACTCCC GCTTT GAAAGTATC           ATATTCTACAAATAA  54 63
        folC  792367 ..  792378 -    -3  -4.15197   CAAAGAGCACATAAA                CAAA AATA TTTG                 CTATCTCTCACCTTT  57 51
        hemC NONE
        murB  790166 ..  790196 -  -7.6  -2.72126   AACCCAAATAAAACT       CGGTCTATGCAGCT TAT AGCTATATAGACAG       TTTCCTATAAGCGGT  59 239
    APH_0744 NONE
    APH_0743 NONE
    APH_0742  789172 ..  789184 -  -3.4   -5.0925   TTGGAAAACTAAAAA                GCTT GCCAT AAGC                GCAATGTATTCTGAA  72 336
    APH_0741  788861 ..  788883 -  -7.1  -2.85657   GACAAAACGGAATCA          CGCACTTTGC CCAA GCAAAGTG-G           CCATGATACTTAATT  60 188
         ank  784672 ..  784719 -  -2.2  -4.21194   CCCTACTACTTAAAA TAAT-CTGCCCCCTTTAGAGC GTTATGT ACTCTAAAAGGGGTATTATTA AAGTGGCGAGATCAT  56 106
    APH_0739  783988 ..  784003 -  -6.1  -5.55769   TTTCATAACAAAAAA              GCCCT TTCAGC AGGGC               AGTCAAAAAGGATTA  95 279
    APH_0733  777956 ..  777966 -    -4  -3.80595   ACATACACTAAAATA                 CATA CCT TATG                 AGTATTTATGTGTAC  57 168
        nuoD NONE
        nuoE NONE
        dnaQ  774839 ..  774863 -  -2.2  -3.19602   CCTCTTACATTAAGA         TTCTCTTCCTG ATAT CAG-AAGTGAA          ACATAGCACTTTGGC  43 491
    APH_0728  772318 ..  772340 -  -2.6  -4.70169   GCACAGGTAAGAAAA           GGTACCACTC TGA GAGCGCTACT           CCCCGTGCATCATAT  65 265
    APH_0725  768889 ..  768932 -    -2  -4.40804   CATCATTGTATAAAA TAAAGAAAATTAACCTATCTG CAC CAGGTAACCTAAT-TTCTTTA ATTTTTACTCCAAAT  59 104
    APH_0724  765058 ..  765071 -  -3.9  -5.85737   ATAGCAACAAAAAAA               TTAAC GTAG GTTAA                GGATTATGAGAATTA  88 59
    APH_0723  764070 ..  764086 -  -3.8  -3.95369   ATTAAAATTAAAAGA              TATTGA ATCCG TCAATA              CTACTCTACTGATGC  57 135
    APH_0722 NONE
    APH_0721  763465 ..  763475 -  -2.4   -4.4448   AAATTCTGAAATAAA                 GAGC ACT GCGC                 CTATTAAAATAACGA  59 124
    APH_0720  753071 ..  753104 - -10.4  -2.88758   ATAAGCGTTTATATA     CCTGGAGATGCG GCTTTAAATT CGCATCTCCAAG      CACTTTTATTACTAC  73 78
    APH_0719 NONE
    APH_0718 NONE
    APH_0717  749765 ..  749775 -  -5.4  -4.16943   TTTTACACTGTAAAA                 CTGT TGT ACAG                 TCCCAATATAAAATC  67 427
        gyrB NONE
    APH_0715 NONE
    APH_0714 NONE
    APH_0713 NONE
        nuoG  744303 ..  744317 -  -2.8  -4.07526   AACCACCCATATAAA               GCATAC AAA GTATCC               ATATCAGCAGACTTG  55 29
        nuoH  743070 ..  743091 -  -4.5  -3.23708   TGCTGCTAAAAACCA           TAACCTC GGATAATT GAGGTTA            TATTGAGCAAAACTT  51 186
    APH_0710  742836 ..  742864 -    -4  -4.91109   TGGGTATCATAAAAA       CTCTGTTCTA-AG TGCT CTATAGAAGAGAG        TTTAGAGAATACTTT  71 64
    APH_0708  729439 ..  729450 -  -2.2  -4.10164   TGAGCATGATAGAAA                CTGC CATA ACAG                 AAATATGATATGGAT  53 90
        atpG NONE
        folE NONE
        pmbA NONE
    APH_0704  725612 ..  725626 -  -2.8  -3.70709   ATCATTCAAGAAATA               CATGAA TAC TTCTTG               CCCACAATCTCACAC  50 45
    APH_0703  725213 ..  725229 -  -2.3  -3.52102   ATGTCACGTATAGAA              TCCATCT CAA AAATAGA              ATCATCAATGTTTTT  47 249
    APH_0702  724573 ..  724588 -  -4.8  -3.45742   TTATTATTAAGAACA              CATAAT ATCT ATTATG               GAAAATAGGCACCAA  56 136
    APH_0696  719177 ..  719193 -  -2.2   -2.7497   ATATTATCGCTAAAG              CTCAGT CTGCT ACTGTG              TCCATCCTCGTACTT  41 80
         eno NONE
    APH_0694  716375 ..  716389 -    -2  -3.79787   TTATATTAAGCTAAA               CTGAGG ATA CCTCTA               TCAGAAGTAACATTA  51 281
    APH_0693  715269 ..  715281 -  -4.1  -4.11412   TAAGTAACAACGAAA                GCACT AAA AATGC                CCATGAACTTATGCA  59 344
    APH_0684 NONE
    APH_0683  702573 ..  702589 -  -4.5  -3.70902   TGTTGCAGACGTAAA              TTCTATC CAT AATAGAA              ACACATTCTTTCAAC  56 367
    APH_0682 NONE
    APH_0681  701764 ..  701776 -  -6.3  -3.04517   ATGTCGTCTTAAAAG                GACTA TGA TAGTC                AAGAAAGCACATTAT  56 266
    APH_0671 NONE
    APH_0670  692925 ..  692941 -  -2.2    -3.254   TATGGATTTATAATA              GCACAC TTTCG GCATGC              GCTTATACATCTGGA  43 28
        fabG  687403 ..  687413 -  -3.2  -3.16338   ATGGACATTAATACA                 TGAG CAT CCCA                 CCATTTACATGTATG  46 7
    APH_0667  686635 ..  686645 -  -6.8  -3.20901   AGTTCACGAATCTAA                 GACC TTT GGTC                 GGGCTATTTGAGCAT  60 511
    APH_0666  685442 ..  685460 -  -4.6  -3.02461   CAAGCTTCTCCAACA             CTGCTAAA TCC CTTAACAG             TGCTTTTGTATTGGT  49 493
    APH_0659 NONE
        trxB  676528 ..  676551 -  -3.9  -4.67353   TCAGTTACTTAAAAA          GGCAGTAAA ACCCTA CTTACTACC           TACCACAAGCTTACT  69 39
    APH_0648  671624 ..  671636 -  -2.7  -5.02323   TTATGAGAAATAAAA                TTCCT ATA AAGAA                AAGCAGCGTGAATTC  70 304
        proS NONE
        acpS  669394 ..  669406 -  -3.3  -3.31144   TTCCCATGCGCACAA                CGCAG CGC CTTCG                TTTTTTACTCGTATT  48 114
    APH_0645  669092 ..  669102 -  -5.4  -2.90813   TACCTCGTGAAATTA                 CTCT AAC AGAG                 AAGGAAGTTGCTGAA  52 224
        rpiB  666446 ..  666456 -  -6.8  -3.32022   TTTTGGATAGAGCAA                 TCCC GCA GGGA                 CAGAAAGTACGCATA  62 150
    APH_0641  663697 ..  663709 -  -4.1  -2.91924   GGATGCTTTATAAAC                GCACT TCC AATGC                CGCGTGATTTCACTG  46 169
    APH_0637  659517 ..  659531 -    -5  -3.58159   TGAAAAATGTAAAGA               GTGTCA AAA TAACAC               TATGTAATAAAAATA  57 417
    APH_0627  653136 ..  653146 -  -2.4  -2.89421   TTAAGAACTATTATA                 TCGC AGT GCGC                 AGAAGACATGGGTGT  41 181
        ksgA NONE
    APH_0621  648944 ..  648960 -    -3  -3.78953   ATGTGCATCAGGAAA             GT-CTGC TGAT GCAGCAC              AAACTAGTGGTCTAT  53 159
    APH_0615 NONE
    APH_0612  641039 ..  641052 -  -2.5  -2.81584   ATGCAACACAAACAC               TTAAT ACAC ATTAA                TCTATCAATAAGATC  42 58
    APH_0611  639704 ..  639719 -  -2.6  -3.13853   GCAAGTATTTAAAAT              CATTAT CTTC ACAATG               GTACCTTGCTAAACT  44 39
    APH_0610  639074 ..  639091 -  -6.3  -4.42653   AGCTTACGCACAAAA             GCTAGAC ACAT ATCTAGC              CCGATTGATGTTATC  74 62
    APH_0609  637078 ..  637106 -  -6.7  -4.54477   CCAAAAGTGACAAAA        GCCATGGCACC TAAAACC GTTGCCATGAC        CACCCAAACATAAAT  79 257
    APH_0608  634986 ..  634998 -  -5.5  -3.66288   CATCCGGCAATATAA                GCTAC TTA GCAGC                GACACATGAGTTTAC  60 271
        lysS NONE
        ubiG  632101 ..  632117 -  -5.1  -2.90194   ACCCTTGGAAGGACA              CAAGCTA AAG TTGCTTG              ATGTTATAGCCACTA  50 465
    APH_0605  631611 ..  631643 -  -3.4  -2.79796   TTTCAGGTTAGTAGA      GCATATAACATCGC ACAAA GCGTTATTACAAGC      TCTTACTCATTGATC  44 126
    APH_0604  631258 ..  631272 -    -7    -2.604   TAACAGAGTAAGTTA               GCGCTG TGG CTGCGC               ATGTCTCAGATGTAT  56 231
    APH_0603  630597 ..  630609 -  -4.1  -2.52988   AACAGCATAACAGAC                CTACG CGA CATAG                CGCTAAAGGATAGCA  45 383
    APH_0601  629918 ..  629964 -  -6.8  -3.01688   AAAATAATAGAATCA CTGCAGCTATGAACAACATATT CCT AATATATTGTGTATAACTGCAT TCTCTACAGGTTTTG  59 237
        thiC  625685 ..  625695 -    -4  -4.68994   AGCATCAGCGAAAAA                 TGAT TAC ATCA                 GAAATTGCCCGTTCC  69 480
    APH_0599  625153 ..  625167 -    -5  -4.58859   AAATACAACAACAAA               GACTAT GTG ATAGCC               GTTAGTCCCTGCTCT  71 366
    APH_0598  623058 ..  623068 -  -5.4  -3.89614   GCTAATTGGTATAAA                 GCTA GGG TAGC                 CTGGGTTGTAATGTG  63 130
    APH_0594  618479 ..  618497 -  -8.1  -3.01745   TTGGCAAGAAGTAGA             GCCTGCC AGATG GGCAAGC             GGACACACATACGTA  62 488
    APH_0584  612307 ..  612317 -  -3.2  -3.52113   ATCCGCTTATAAACA                 CACG CTA CATG                 TTCTTGCGTATTCTA  50 93
    APH_0583  611315 ..  611331 -  -6.6  -3.63515   TGTCATTTGCAATAA              CTGCAT TTAGC ATGCAG              TACGAGTATAGCAGC  66 344
    APH_0582 NONE
        cutA  608164 ..  608180 -  -2.9  -3.36256   GAGATTCCCAAAAAC              GCGAGCA ACA CACTCAC              TATAACTAAAACTCC  46 68
    APH_0578  606854 ..  606864 -  -5.4  -3.73953   ATCATGCCTAGCAAA                 GCTA CAT TAGC                 CTCACGGGGAATGTA  60 71
    APH_0577  605891 ..  605902 -  -2.2  -3.39668   TGCTAAATTGTACAA                CTCC TTGC AGAG                 TTTCTGCTGTCTTTT  45 261
        ispE  601153 ..  601171 -  -5.2  -2.52464   TGGCTCTTTAAGTTA             CGCTGCCT ATA AGGTAACG             TTACAGTCAACTATA  48 380
    APH_0572  600109 ..  600119 -  -6.8  -2.72263   ACAGTTGCGTGAAAT                 GCAC AGT GTGC                 TCTTGTATAGTAGGT  56 438
    APH_0568  595813 ..  595827 -    -5  -3.28791   ACGCTTTTGGCAGAA               TACGCA AGA TACGTA               TTCTTATGCATGATA  54 414
    APH_0567 NONE
    APH_0565  592872 ..  592886 -  -4.2  -3.67296   CAGTATGTATGGAAA               TAGGGC AGT GACCTA               TGCTTCACTTCGCAT  54 30
    APH_0562  590941 ..  590951 -  -5.4  -3.08812   TCTCGCTGAAGAAAG                 GCTA CCC TAGC                 AGCAAGCAGAGTAGT  53 21
    APH_0557 NONE
    APH_0553 NONE
    APH_0552  577536 ..  577549 -  -5.3  -3.28924   TACCGTCTTGCACAA               TACGA TGAA TCGTA                CCTGACACTATAGTC  54 139
    APH_0551  576104 ..  576123 -    -5  -3.45404   TTAAAAGCCAAGGAA            GTTGAGAC GATC ATCCCAAC             GAGAATAAATTTAGA  56 36
    APH_0546  569178 ..  569220 - -17.2   -3.8591   GTTTAGAATCAAGAA CGCGCCACACAATTCATGTT AGA AACATTAACTGTGCAGCGCG CGTGTAGATCATCCT 100 70
    APH_0545 NONE
    APH_0544  564041 ..  564057 -  -3.7  -2.79023   CAATGCTAGCAATTA              CACCTTT TCA AAAGTTG              CTCTAGGATATCCCG  46 6
        pssA NONE
    APH_0540 NONE
        ribH NONE
        nusB NONE
        uvrA  554839 ..  554852 -  -2.4  -3.96327   AGGCTGCATTACAAA               TGCA GTAAAA TGCA                AAGACATAGGCCTAG  51 400
        leuS NONE
    APH_0533  549770 ..  549793 -  -2.4  -4.16681   AAGAGTACCGCAAAA          TTTGCCATCT ACTT AAACGGCAAT           GGTAGCAAAGTTTTC  56 14
    APH_0532  549599 ..  549618 -  -7.2   -2.8805   ATTATGCTCCATAGA            GTATGCGA TACA TCACATAC             TCCTAGATTGTTGTG  60 18
    APH_0531  548576 ..  548588 -  -3.4  -3.69841   TGCCAATAAAGAAGA                TCGA TGGCG TCGA                AACCGATTCACCATA  51 319
    APH_0528 NONE
        pyrF NONE
    APH_0522  541849 ..  541869 -  -3.9  -3.19192   GGTTATTCAATTCAA            TGTCGCCAT GGA AAGGCTACA            AGTAATTAATGTATA  48 149
    APH_0517  539627 ..  539637 -  -5.4  -3.09968   TACCTAATGTTAATA                 TAGC ATG GCTA                 CGGGGGAGGGTATGA  54 233
    APH_0515  538315 ..  538326 -  -4.4  -2.82834   CATTGGAGGACCATA                CTAG CATC CTAG                 GCTACAGATTTCATG  48 269
        rpoZ  537779 ..  537798 -  -7.2  -2.68419   TAATAACTCACAGGA            GAAGGTCT TTAG AAACCTTC             TATACCATCATCTTT  59 14
    APH_0513  536929 ..  536940 -  -4.4  -2.57335   AGAACAGCGAATTTA                CCTA TGGC TAGG                 GATCTATATAGATTT  47 39
    APH_0512  535595 ..  535615 -  -3.9  -3.19192   GGTTATTCAATTCAA            TGTCGCCAT GGA AAGGCTACA            AGTAATTAATGTATA  48 149
    APH_0506  532854 ..  532871 -  -2.7   -4.1585   GTACAACTGCCAAAA             TTATGCT TCGT AGCAAAA              AAGGCGCTGTAAGCA  57 108
         xth  531710 ..  531721 -  -2.2   -3.9442   AATACCTTAAAAACA                CCTC ATAA GAGA                 GTCAAGACACCCCAC  51 97
        rrmJ  530321 ..  530339 -  -4.6  -2.71061   TAAAAAGGCACATTA             TCTACACA TGT TTTGTAGA             GCATTGAATTACGGA  47 91
        pyrB NONE
        truA  528329 ..  528341 -  -2.7     -3.94   GGAATTTTGAAATAA                TGTAT ACC ACACA                AAAGCTACTGACGTA  53 301
    APH_0499  526437 ..  526458 -  -2.9  -3.51232   TTGGTCCCAAACCAA           GTG-CGCTAC CAA GCTGCGCCAC           ACCCCGAAGCCCCGT  48 502
        atpD NONE
        atpC NONE
    APH_0492  519599 ..  519609 -  -2.4  -5.82388   AAATTGCAAAAAAAA                 GCCG CAG CGGA                 TTACGGACTCTATAG  84 412
    APH_0490  518032 ..  518047 -  -4.7  -2.97747   GTCGTACATTACACA              TGGGA TGCATT TCCCA               AAAGCAATTTACGGG  49 335
    APH_0485  512299 ..  512319 -  -2.6  -3.58726   CGTGCTCATATAGAA            CTACAACT TCCAG AGTTACAG            ATTAAAAAGAGAAAT  48 225
    APH_0480  507179 ..  507196 -  -4.1  -2.56273   ACCATAGCTAAGCGA             CTGCCAG AATA CTAACAG              ATGTCACATATAAAA  44 94
        prfB  505793 ..  505804 -  -4.4  -3.06501   GATATGCGCATGGAA                TGCA ACAG TGCA                 CATCCATGTTATTAG  49 154
    APH_0477  504070 ..  504082 -  -6.3  -2.64651   AAGTCTGGAAATTCA                TACAG AAA CTGTA                TCTTATGTACTGGGA  54 315
    APH_0466 NONE
         ssb  493293 ..  493312 - -12.2  -2.81223   GGTAAGAAGATACGA            GGCATGGT TGTG ACCATGCC             GGGAAAGGGCATAGA  83 259
    APH_0463  492464 ..  492475 -  -4.4  -3.06501   GATATGCGCATGGAA                TGCA ACAG TGCA                 CATCCATGTTATTAG  49 154
    APH_0461  490741 ..  490753 -  -6.3  -2.64651   AAGTCTGGAAATTCA                TACAG AAA CTGTA                TCTTATGTACTGGGA  54 315
    APH_0457  486494 ..  486506 -  -3.4  -3.55563   ACCGCAGTTTCGAAA                TGAG TATGC CTCA                GACTGTATATAAAGA  50 88
    APH_0449  471130 ..  471141 -    -3  -2.86773   GGAAAAAGGTAAGTA                GAAA TTCT TTTC                 TAGAGCGAATGCCTG  42 44
    APH_0448  470322 ..  470336 -  -2.8  -2.62018   AAGATGTTAAGGAAG               TTAACC GTG GGTTAG               AGTGTGGTCTTCTTG  41 470
        miaA NONE
        serS NONE
        prfA  433254 ..  433271 -  -2.7  -5.20781   TAGTAGAAAACAAAA             GACACAA GAGT TTGTGTA              GCGCACTGTCAGGGA  75 268
    APH_0419 NONE
    APH_0418 NONE
    APH_0417  431301 ..  431315 -  -2.8  -3.21354   GTATATAGTGATGAA               CTCAAG ACA CCTAAG               GGGAGATGTTAATTA  44 421
    APH_0414 NONE
      gltX-2  425188 ..  425205 -  -2.7  -2.75074   GTGATTGGAAGACCA             TTGGTAC TCTT GTAGCAA              GGCAAATACATTTAT  42 214
    APH_0390  402868 ..  402886 -    -3   -2.8655   CCTAGTGATATGACA             GGGTGCTC CTT GATCACCA             GAAATAGCTAGTTAT  42 142
    APH_0384  394615 ..  394626 -  -4.4  -3.76224   GTGTCATTTATGAAA                TCCT TCAA AGGA                 TTTTAGGTCGCTTCT  56 238
        carA  388502 ..  388520 -  -5.2  -2.94099   TGGGTGCATTATACA             GCACGATA CCA TTTCGCGC             AATTTATGATAATCC  51 454
        ispH  387250 ..  387267 -  -2.7  -3.29144   CGACTTCTTGGATAA             CCACA CTTTCACT TGTGG              TTATCTTGATGCATT  46 165
         dut  386169 ..  386179 -  -6.8  -2.75064   TTGTTCACCTAAGCA                 TGCC GAA GGCA                 AGATGGTAGGGAGTA  57 293
    APH_0378  384499 ..  384520 -  -7.3  -4.04071   AAAGACCAAGAACAA           GATGCTTCT AAGG AGACGCATC            AGGATGAGAAAAAGA  72 303
        pstA  362277 ..  362290 -  -3.8  -3.05046   CTACTTGCCTAAAAT               CTCC GACCTT GGAG                TAAATAAAAGAAACA  47 344
    APH_0362  350803 ..  350815 -  -3.4  -3.05844   CCTTCGATGCGAATA                GCAT AAGTA ATGC                TTGGCTCATTTCAAA  45 259
    APH_0360  350210 ..  350244 -  -3.6  -3.83502   TATTGCTACAGGAAA     GTCTAAGCAGTCCGAT AAT ATATAATTGCTTAGAC     GTATTTCGTTATCTG  54 43
    APH_0338  321529 ..  321546 -  -4.1  -3.77008   GACGAACTAAAAAAG             GCATGGA TGTC TACATGC              TTATACGAAAAGATA  57 459
        purA  318494 ..  318505 -  -2.2  -4.83722   AACAGCACAACAAAA                GAAG CAGT CCTC                 TACTTAGCTAAGCAG  67 54
    APH_0334  316662 ..  316675 -  -2.3  -2.90941   AGCAGAGGGTATACA               GGCCA CGGG TGGTC                ACGATAGCTGTCTGT  41 245
        ispA NONE
    APH_0328  311633 ..  311645 -  -3.3   -3.3761   GCTTGGTAACAAAAT                GCTCA AGG TGCGC                GAAAGCAGATACTCC  48 104
    APH_0327  310860 ..  310872 -  -7.7  -3.35962   GCTAGAGAAAAAGTA                TGCAG ATT CTGCA                GGAGGTGAAGGTGTT  66 151
    APH_0324 NONE
    APH_0321 NONE
         tgt  299448 ..  299462 -  -2.8  -3.08798   AGGTGCCACTCAAGA               GGTTTT TCA AAATCC               CAAATCAGACGTAGT  44 145
        rpmH NONE
        rnpA NONE
    APH_0307  293873 ..  293883 -  -3.2  -3.05384   GCCTTCCGTACGCAA                 TCAC AGC GCGA                 GAGTTACGCTACACT  45 76
    APH_0275  272505 ..  272518 -  -3.1  -3.51202   TATTAAAGGAATTAA               GCAAG ACAA CTTAC                TTTACTGACTGCGAG  50 63
        cmkB  271629 ..  271652 -  -5.3  -4.41633   GAGCCCGAAAAACAA          CGAAAGGCA ATGATA TACCCTTCG           CGTAGTTTTACAAGA  68 33
        rpsA NONE
        sppA NONE
        ihfB  268684 ..  268705 -  -3.7   -3.3517   AGCTAGGAGATAACA           TAGCGGAGTA AAA CAC-CCGCCA           TTAACTCAAATACTA  50 38
    APH_0270  268052 ..  268073 -  -3.8  -3.64049   TCAAGAAGCGGTAAA           TTCTACAG ATGTGG CTGTAAAA            CCTGTGCTAATCAGA  53 471
    APH_0267 NONE
    APH_0266  266363 ..  266376 -  -2.5  -4.11394   AGCGTATGCGCAAAA               TTTTT CTTT AAAAA                ACCCTTAAGATATAC  55 211
    APH_0265 NONE
    APH_0264  264753 ..  264763 -  -2.6  -2.87344   TATGTGTTGCAGACA                 TTTA GAA TAAA                 AGCATAAAACTACAA  42 123
        hemH  263361 ..  263373 -  -3.4  -4.81212   CTGATTATAAGAAAA                TAGC GCAGA GCTA                TTCTTACATTTTTAT  68 289
    APH_0258  256696 ..  256710 -  -5.6  -2.82856   AAGGAACATAAACAT               GTCCAC GTT GGGGAC               TAGATCGTGGTTTGT  53 284
    APH_0255 NONE
        folP  251646 ..  251658 -  -3.3  -3.77119   TATTAATGAAGAGAA                CTGCC GTA GGTAG                AAATTACACAAGCAA  52 29
    APH_0253  251454 ..  251467 -  -3.1  -2.55085   CAGTTCAAAGAAACG               CTGCA AAGG TGCAA                TATTAAGCATAGGAA  42 61
        carB  246568 ..  246591 -  -3.8  -3.44146   TGCTTCCATAATGAA          GATGCAGGAA AAGG TTCTTGCGTC           TAGTATGCAGCAAGA  51 264
    APH_0246  243883 ..  243899 -  -2.3  -3.17844   AGGATACAACACACA              GTTAG GGTATAT CTAAC              CTATTGAGATAGTCA  43 10
        pyrC NONE
    APH_0244  242282 ..  242293 -    -3  -2.64274   AGGGGTTTAAATGTA                CTAT ACTA ATAG                 GAGTGTAGTTATCAA  41 37
        groS NONE
        groL  238307 ..  238334 -  -8.4   -4.2803   CACCGCAACCTAAAA        GGCGTCGCAACC GACA AATCGCGACACC         TTTCAAGTTTAATCA  82 87
    APH_0237  237543 ..  237559 -  -2.2  -4.58395   GTGATTTGTGAAAAA              GGTGTG TTGTC CACAGC              TACGTAATTCTGCAG  61 179
        clpB  233579 ..  233598 -  -7.1  -3.97602   GAATACAGTGACAAA            GGCTGCG GCGTAA CGCAACC             GTCTTGTAGTATTGT  73 93
        pepA  228023 ..  228033 -  -5.4  -2.63079   TCTTCACAGAAGCTA                 CTTC CCT GAAG                 GTTTTTGATGAGCAG  51 12
        purN  226910 ..  226922 -  -6.3   -3.1506   AAACCTTCTTATCAA                TCTCA GAG TGAGA                AATATTAAGAGCATC  58 482
    APH_0226  224128 ..  224145 -  -2.6  -4.22554   GCACCTAAGAAAGAA             CCAGCA AGTACA TGCAGG              AGATAGCAGAATAAA  57 81
    APH_0224  221101 ..  221115 -  -7.1  -3.68351   CCTGTATCAGGCAAA               CGCTG GAGTA CAGCG               TACATAGATATGGTA  68 144
    APH_0223  220345 ..  220355 -  -3.2  -3.38656   CTACGACAGAGAATA                 CACA GAG CGTG                 ATATGGTAAGAGATA  47 352
    APH_0221  218473 ..  218494 - -13.1  -3.21912   CGGGGAAGCGAGGAA           TTCCATGCC AATT GGCATGGAA            TTTATTATTGGATTT  91 359
    APH_0220  217837 ..  217851 -  -2.1  -3.91858   TACAAAAAGACAGAA               CGTAC GCAGA ATACG               TTAATTTCATAAAAG  51 56
    APH_0219 NONE
        bioB  216511 ..  216527 -  -6.5  -3.66028   GAGAATTCCTAACAA              GCACAAG ACT CATGTGC              TCCGGAAGGTGTTGC  64 2
    APH_0215  214179 ..  214192 -  -6.7  -3.85698   CTCCTGTCGCATAAA               CCTTG TTAT CAAGG                CTCAGATGAGAAATT  69 262
    APH_0213  209407 ..  209417 -  -2.4  -3.63341   AACAGCGGCTAAGAA                 GCTG TAT CGGC                 CAAAAAGAAGCAGAA  49 267
        folK  208224 ..  208238 -  -2.1  -3.99324   TGGTACGAGGAGAAA               GCCTT GTTCA AAAGC               TCCTTGGTATGCATC  53 229
    APH_0211  207397 ..  207409 -  -3.3  -3.80862   AAATGTATTATTAAA                GAAGC TAA GCTGC                TATGGTATGGACGTT  54 17
      purM-2  205837 ..  205860 -  -2.2  -3.46914   AGTAGCGACCAAATA          GCTATGGGGC TGTA GCACCAATGC           TCGAAAACCTTGCCG  47 154
    APH_0207  203226 ..  203236 -  -6.8   -3.3903   GAACTAGTTAACCAA                 TCCC GTT GGGA                 TCTATGAGCATGTAC  62 121
    APH_0206 NONE
      purM-1  199397 ..  199420 -  -2.2  -3.46914   AGTAGCGACCAAATA          GCTATGGGGC TGTA GCACCAATGC           TCGAAAACCTTGCCG  47 154
        gpsA  196331 ..  196343 -  -6.3   -2.5844   TTAGAGCATATGAAG                TTCAG GTT CTGAA                ATTATGCGAACAGTA  54 27
        aspS  189009 ..  189023 -    -5  -2.91144   TGACTTTGCAAAGTA               TTGCTG GAA CAACAA               TCTCTCATATTTTGA  50 374
    APH_0187 NONE
    APH_0186  186944 ..  186961 -  -5.5  -2.53082   AAAAAGCGGATGAAT             GCTGGTA TAAT TGCCAGC              TGTAGTTGTGTCAGA  50 136
        ppdK  184014 ..  184030 -  -5.1  -3.71687   GCAAAACAGCTCAAA              GCGATTG AAG CAATCCC              GAGAATATGTAGCGT  58 138
    APH_0184  183779 ..  183789 -  -5.4  -4.75289   TATCAGAACATAAAA                 CTCA TGA TGAG                 AGCAGGTGATCAATA  75 46
    APH_0182  182599 ..  182617 -  -6.8   -3.4799   ACAAAATATCTATAA             GTAAAACA CTT TGCTTTAC             CTACACCAAAGGCAT  64 247
    APH_0181 NONE
        cycM  180036 ..  180068 -  -9.9  -2.79501   TATATGCTCAGTATA      TCGCCATTTATCGCG GAT CGCAACACATGGCAA      ACTCATATGGAAGCC  71 177
    APH_0179  179226 ..  179241 -  -6.2  -2.83299   GCAGCACACGCAAAT              TTGTGA AATT TCACAA               TAACTACAGAGAAGC  55 29
    APH_0178  178126 ..  178170 -  -4.4  -3.90744   GGGCGTGCTAAATAA TTCCTTTCCCAAAGTTCTAT AAGAA ATAAAATTTCGGGGAGGGAA AGAATATTCTTTTCC  59 107
    APH_0174  174380 ..  174393 -  -6.7  -2.91681   CTTGAAGTGTAGATA               GCCTT TATA AAGGC                CGCAGTGAAGATTCC  57 183
    APH_0172  174042 ..  174072 - -22.8  -3.04501   ACTAACTCCCTAATA       GAAGCGGGGTAAGT TTG ACTTACCCCGCTTC       CAACAAACCACCTTA 100 38
      p44-45  172442 ..  172452 -  -4.6  -3.39327   TGGTGATATCTACAA                 CCCC CAC GGAG                 TTCCCTTCAAGACCC  52 494
        ccmC NONE
        ruvA NONE
        ruvB  168831 ..  168845 -   -10  -3.68359   TGGTGAAAATGAGAA               GCAGCA GTT TGCTGC               GGATCATCATGCAAA  80 47
      glyQ-2  167725 ..  167739 -  -7.2  -3.91084   CGAGGTCCAATCAAA               GCAAAT TCG ATTTGC               CGAGACTAAAGTTCT  71 174
    APH_0147  149773 ..  149784 -  -5.8   -2.9155   CTGTGTAAGAGGATA                GGTG ATAT CACC                 ATTCCTACACTGGAT  52 262
    APH_0146 NONE
    APH_0145  148025 ..  148042 -  -4.1  -2.80622   AGAGATTTCAGGAGA             GAGCTGA TAAC TCAACCC              AGCCTTTAACCTATA  46 285
    APH_0144  147604 ..  147627 -  -5.3  -3.59266   AGATCATCATAAACA          CCATCACCA ACAACA CGGTGATAG           AAACCACCCGCAAAA  56 234
    APH_0142  146336 ..  146357 -  -8.8  -2.80699   GTGTAATTAATATTA           TAAGGGGA TAAAGT TCCCCTTA            TGTAGCGCGACACCC  66 229
    APH_0141  145396 ..  145410 -  -4.2  -3.80014   ACAGCCATTACCAAA               GCCCCT AAA AGAGAC               CAGATGTATAACACT  57 236
    APH_0140 NONE
    APH_0139 NONE
        ligA  142743 ..  142753 -  -3.2  -2.93382   TTTTAGATGCACACA                 GCAC CAT ATGC                 TCCATAGTAAATAAG  45 63
    APH_0133  137300 ..  137313 -  -5.3  -3.56958   GTAACAACATCATAA               GCTAA CTCC TTAGC                TAGTAGATATACTGT  56 142
    APH_0131 NONE
    APH_0130  134949 ..  134959 -  -3.2  -2.52676   CACCTGTTGAAGCCA                 CAGC AAA ACTG                 CGCGCATTAAGGATC  42 65
    APH_0129  134165 ..  134178 -  -2.4   -4.1899   GCACCCCAGGCAAAA               TCTG CTGGCT CAGA                TTTTAGGAGCCAAAA  56 55
    APH_0127  133384 ..  133394 -  -5.4  -3.61232   GGCGCTAGATAAAGA                 TAGC AGC GCTA                 TGGCGGCGGCTATAG  58 313
    APH_0126 NONE
        ccmA NONE
    APH_0124  131988 ..  132000 -  -4.1  -2.62157   TACTAATGGTATAAC                GCGTT CCT AACAC                TCACGTCGTTTGTAC  45 406
    APH_0122  129882 ..  129896 -    -5  -3.98826   TGACCAAGCTACAAA               GTAACC ACA GATTAC               TGATCTTGACACAAC  63 55
        purC NONE
    APH_0118  127000 ..  127011 -    -3  -5.33866   TAAATTTATAAAAAA                GTTT ACCA AAAC                 ATGATGAGCATGATA  75 189
    APH_0117  123032 ..  123042 -    -4  -2.89602   CGTTGTATATCAAAT                 CTAT GTA ATAG                 CCTATTCTGCAGAAT  46 369
    APH_0108 NONE
         mfd  110158 ..  110175 -  -4.1  -4.81212   CCTATGAGAATAAAA             CTACCAG TACA CTGTTAG              CTGGGTAGTGGTGCT  69 248
        ribE  109135 ..  109157 -  -5.4  -2.58663   AGGCATTTTTATAAT           GCTCGTTGAC GCA GCCGGCGAGC           TACATAGAACCAGAA  51 90
    APH_0104  107756 ..  107768 -  -4.8  -3.68351   CTTGCATCACTTAAA                GTGC TCACG GCAC                ATAGGGCGGAGCTTT  58 207
    APH_0101  104228 ..  104238 -  -6.8   -3.4678   AGTGTTATATTAGAA                 CTGC TTT GCAG                 TAAAAAGGTGGGGAA  64 185
    APH_0096  101567 ..  101585 -  -5.3  -3.10017   AATGTTCAAGATATA             GCTCTAC TAGAT GTAGAAC             CACGAGCTGCTGTGC  53 122
    APH_0090 NONE
        ppnK   96006 ..   96016 -  -2.4  -2.59921   AGCAATCTCCACAAC                 CGTC TAC GCCG                 ATTTCACACTGCGGA  40 87
        guaB NONE
    APH_0087 NONE
    APH_0083 NONE
        pdhA   87459 ..   87471 -  -4.1  -3.81022   AAATGTGGACAACAA                CCTCA TTG TGAGA                AAAAGCTACCACTCA  57 120
     virB9-1 NONE
         trx   85890 ..   85901 -  -2.2  -4.29139   CCAAACTTAAAATAA                GCGT ATGC ACAC                 AATGCGGCACACCAT  56 171
    APH_0078   85020 ..   85030 -  -6.8  -3.09581   TAAACGCCGAAGATA                 GGCT ATA AGCC                 CCTCTTTCTTAAGAA  60 17
    APH_0077   83651 ..   83672 -  -3.8  -2.73771   GTAGATTTTGCAAAG           GAAGATAA ATCCCA TTACCTTC            ACACTGCCCACGTGC  45 346
    APH_0071 NONE
    APH_0068   74987 ..   75004 -    -7  -3.62096   TTTGATGAGGCGAAA             GCCTCA AGTGAA TGAGGC              TTCTTTTTCTTATAA  66 53
    APH_0066   73551 ..   73561 -  -3.2  -2.84693   CGGACCATGAAGAAT                 GCAG GGA CTAC                 TTGTTACCAAGCAAA  44 22
      lpdA-1   71895 ..   71909 -  -8.6  -2.75022   TTTCTGAGAGACAAG               CTTAGC ATG GCTAAG               GATAACAACGACTTT  66 144
        rpmI NONE
        rplT NONE
        pheS   67600 ..   67620 -  -2.5  -3.70853   TCAAGTAGTGAATAA            TGTACGTTG TTG CAAAGTTCA            GTACTGTTAAAACGC  50 303
    APH_0056   64543 ..   64560 -    -7  -3.21593   TATTCTTCTATAAGA             CCTCTC ATTCAA GAGAGG              ACTCTTGTTGTTTGT  60 423
    APH_0053   62251 ..   62271 - -14.1  -3.91541   TCAGGAAACTAACAA            GCAGCCATT AAC AATGGCTGC            TAGACTTTAGTAAGA 100 59
    APH_0049   49013 ..   49043 -  -4.6  -2.87132   TCTGTTTTGCACACA       GAAGGTCAGCGG TTCGACC CCGCTTGCCTCC       ACATTTCCGGCTCTG  48 132
    APH_0046   47854 ..   47878 -  -3.5   -3.5774   ACCTAATCTGCTAAA          CCCGTTAAAGC GAA GCACTAACAAG          CGATACACAAATCTG  50 175
    APH_0045   47202 ..   47218 -  -2.9   -4.6265   AGAACAATTATAAAA              CCAACAC ATG GAGTTGA              TGTTTTGAGAGGTTT  62 189
    APH_0041   37702 ..   37712 -  -3.2  -2.57564   CGAGGTGTCCAGAAT                 TACG CTT CGCA                 GCTTAGAATTTTCTC  43 350
        secG NONE
        pyrG   34376 ..   34386 -    -4  -3.24976   AAGTTTGTAAAGACA                 GATA CGC TATC                 TTTTTTTGACGATAC  51 153
        grpE NONE
        trpS   31488 ..   31507 -   -10   -4.2074   GTCGCAATATATAAA            CGACG-GGC CTG GCCACGTCG            TACTCAATCCCGAAA  89 157
    APH_0033   30737 ..   30753 -  -2.1  -3.38683   ATACGTAAAACCTAA              CGCACGC GTG ACAAGCG              AAGCAACTCCCTAAC  45 80
    APH_0032   28622 ..   28659 -  -7.1  -3.32411   TTAAAACACCAAAAG   TGGTAGTCCGAAACCCT GTAT AAGATCTTAGACTACCA    TTAGTACTGCTTTCC  65 155
        fdxA   25248 ..   25260 -  -4.1  -3.67597   GTGTTGACGGAAGAA                GGCAT AGT ATACC                AAATGAAGAAATCTT  54 299
    APH_0024   23513 ..   23535 -  -4.9  -2.83403   GTTGGTGCAGTAAAG           GCTAAAAGA TTCAT TCATTTAGC           GACCTTATTTGCATA  50 17
    APH_0023 NONE
    APH_0022   21482 ..   21492 -  -5.4  -3.83668   GAAGATATAATAGAA                 CCTA TAG TAGG                 TGATATCGAATACGA  61 385
        hemE   19465 ..   19477 -  -6.3  -4.54449   AGAGCGTAGACAAAA                CTTAC AGA GTAAG                GTGTAAAAGTGTCAA  77 73
    APH_0019 NONE
        ruvC   17706 ..   17716 -  -3.2  -2.98823   CTTCTGTTAGACATA                 GCAA AAT CTGC                 AGTTTTGATATACTC  44 418
        nadC   16485 ..   16495 -  -5.4   -3.7051   AAAGAAACAAGAAGA                 GCTT CTC AAGC                 AGTTTGAAGATGAGT  59 140
    APH_0011   11128 ..   11151 -    -6  -4.11216   GCGTTATTTTGAAAA          CGGAGTCAGT GCCT ATTGACTCCA           TCTTAAGAAGTACTT  69 360
        metK    7728 ..    7764 -  -6.8  -3.14002   ACAATACTTAATATA    GTGTGCATAAAACA TTGCGCGCG TGTTTTATGCACAT    ACGAAGTTGTTTGCA  60 156
