# Supplementary material for: Rapid, accurate, computational discovery of Rho-independent transcription terminators illuminates their relationship to DNA uptake
Source: Genome Biol. 2007 Feb 21;8(2):R22. doi: 10.1186/gb-2007-8-2-r22 (PMC1852404; doi:10.1186/gb-2007-8-2-r22)
Supplement: Additional data file 4 — Best terminators found downstream of each of the genes of the 343 organisms studied. [file gb-2007-8-2-r22-S4.zip › Aquifex_aeolicus.bag]

        fusA NONE
       tufA1 NONE
        rpsJ NONE
        rplC NONE
        rplD NONE
        rplW NONE
        rplB    6208 ..    6221 +  -3.7  -3.28712   TTATCGTAACGAGAA               GGGAC GGAA GACCC                TTATAAAGGAGGAGA  50 6
        rpsS NONE
        rplV NONE
        rpsC NONE
        rplP NONE
        rpmC NONE
        rpsQ NONE
        aroD    9909 ..    9920 +    -3  -3.28791   CATCAGAAATCCCCT                GAAA AAGA TTTC                 TTCTGCCAAGGCAAT  46 274
       moeA1 NONE
        trnS NONE
      aq_032   21363 ..   21375 +  -4.9  -4.56597   CACGTTCCTTTTCAA                GATTT CTG AAATC                TTTTTGAGAACGAGG  71 326
      aq_036 NONE
      aq_037   23513 ..   23551 +  -4.6  -4.51196   AAGGCTTTCCGAAGT   CCTGTCTTCATAAAGTAA AAT TTTCCCTATGAAGGTAGG   TTTTATAGGTTTAGG  69 13
        hibD   24420 ..   24445 +  -3.2  -4.17523   TAAATAACGCCTTTC         GTTGAGGGCA CTCCGC TTCCCTCTAC          TTTTACCGCTTCTTT  59 38
        pyrD NONE
        phhB NONE
      aq_050   33013 ..   33024 +  -4.4  -5.18726   AGGCTTAAGTTTTAC                CTCT CGGT AGAG                 TTTTTCTTCTAAAGG  80 2
       hemX1   36457 ..   36470 +  -5.2  -5.03314   AGTATAAGCTGGTCT               CCCG GGTAAA CGGG                TTTTTTAAACCTCGC  79 160
        sfsA   37623 ..   37640 +    -7  -3.13853   AGTCTTGATTTTCAA             GGGCTT AAAGAA AAGCCC              GTTTTGGCTCCTTGG  60 222
      aq_058 NONE
      aq_059   39049 ..   39061 +  -4.1  -3.92324   TTTTATGGATTGAGG                CTTTC CGG GAAGG                TTTACTATTAAGCAA  57 152
        speE NONE
        rpsF NONE
         ssb NONE
        rpsR NONE
     aq_064b NONE
     aq_064c   42242 ..   42264 +    -7  -4.75219   AAATTAACTTGTAAA           GTGTTTTTCC CAT GGAAAGCCAC           TTTTGTTCATACTTG  80 384
      aq_066   44145 ..   44163 +  -3.9  -3.31905   CAGATATACCTTCTA            CCC-TGAA AACT TTCATGGG             TCTTATATACAGGCT  50 407
        rpmB NONE
        aroC NONE
      aq_082   52563 ..   52576 +  -2.3  -2.60688   CGACTTTTATGTTGT               TCTCG TGGG CGAGC                CTTATGAGGTAATTC  39 183
        kdsA NONE
        modC   55143 ..   55164 +  -7.3  -3.14211   GTTTGACGTTGCAAC           AGTGTTGCA ACAC TGCAACACC            TTCCTGAAACGCCCT  63 35
      aq_087 NONE
      aq_088 NONE
      aq_090 NONE
     aq_091m   58146 ..   58187 +  -5.7   -4.4648   ACTTCTGCCTTACCG CCGCCGCCCTTATGGTCCA CTCG TGGTCTATAGTGTAGGCGG  TTTTGTAGTGCCAGT  72 207
        secG NONE
        hemK NONE
        hly3   64479 ..   64519 +  -2.6  -4.86621   GTGTTCAGTATCCCT TCCGTA-CCTTTTTCGGGA AGAG TCCCGCAAAGGGTTAAAGA  TTTTTCCTTGGAAAT  68 484
      aq_106   66476 ..   66488 +  -4.9  -2.53392   CCTTTAAGGTTTCCA                TAATG AAC CATTA                TAACTTGAGGAATTT  48 55
        fdx4   67035 ..   67045 +  -5.4   -3.0792   AGTAAATAAATCAAA                 GGAT CTT ATCC                 TTCCCTGAAGTCTTA  52 157
        glnB NONE
        glnA   69119 ..   69133 + -12.8  -4.39002   TTAAACAAATTCTCG               GGGGCG TTT CGCCCC               TTTTATAAAAACTTT 100 37
        amtB NONE
      aq_113   71684 ..   71705 +  -8.1  -3.93057   TCTATTCCCTCTCTC           CGATAGAGT TCAA ACTTTATCG            TTTCGTCCTTTTGAG  73 209
        rpsP NONE
     aq_124a NONE
      aq_125 NONE
      aq_126 NONE
      aq_127   80860 ..   80885 +  -9.1  -3.40867   AGTGGGCGGAGGTGT         TTACCGCGTGAA CCA TTC-CGCGGTAG         TTCCTTGCTCCGTAA  72 319
        ribH NONE
        nusB   82814 ..   82832 +    -3  -3.33744   ATATCACCGGGAAGT             TTCCCAAG TCC CAGGGGAA             GTTTTTCAAAGAACA  46 109
      aq_134 NONE
        nueM NONE
         cpx   85641 ..   85653 +  -2.7  -3.61908   ATGAGGTGCATAATT                TCAAG CTC TTTGA                GTTTTTTAAGGATAT  50 245
      aq_142 NONE
       rfaC2 NONE
        cobW NONE
        deoC NONE
        gltA NONE
        tlpA   92373 ..   92389 +  -2.3   -2.5805   GAAAAGTAATTAGGT              CTTTATA ATT TAAAAAG              GTTATGAGCAGTACT  40 97
        ctaA NONE
        ctaB NONE
      aq_155   95829 ..   95839 +  -3.2  -4.05181   GTACTATCCGTAGTA                 GGAG GGG CTTC                 TTTCGTCTTTGTAGT  56 46
      aq_156 NONE
      aq_157 NONE
        apfA   97632 ..   97646 +  -2.8  -4.21319   TACGGGAGATTTGAA               GAGCAT AAT ATCCTC               TTTGTTCAGATTGGT  58 360
        folK NONE
       ntrC4  100405 ..  100416 +  -4.4  -4.67755   TGGCTCTAAAAGAAC                GGAT TTAA ATCC                 TTTTTCCCTCAGTAT  72 87
        proC NONE
      aq_167  102566 ..  102583 +  -2.7  -3.41359   CCTTAAAAACTCCCT             GAAGTAA TTTC TCACTTC              TCTTGGTTTTACGAA  46 199
      aq_171  105970 ..  105994 +  -5.8  -3.01119   TCACATAGTGGCTTT          TTCTTGCAAA ACTCC TTTGCATGAA          TGTCTATAAGTGCGT  53 397
        hisF  111436 ..  111448 +  -3.4  -4.59993   CAGAGCTCTTTTTTT                TGCA ATTTC TGCA                TTTCTTTCTGGATTT  66 84
       trpD1  118959 ..  118977 +  -3.8  -3.67183   TCTCAAATAAAATCT             GATGAAGG AAG CCCTTATC             CTTTTCTTTCTTATA  54 24
      aq_197 NONE
      aq_199 NONE
      aq_200 NONE
      aq_202 NONE
       atpG2  124194 ..  124206 +  -4.8   -3.5867   TACAGAGTCTATTAT                GGTG TGCTT CACC                TTGTAAGTTTTTATT  57 375
        nirB NONE
        cobA NONE
       trpD2 NONE
         fhp  130061 ..  130071 +  -3.2  -2.96274   AAACTTTATAGCCAG                 CCTT AGG GAGG                 TCTAATTATGAGGAG  45 20
        cynS NONE
       glnBi NONE
        nasA NONE
        narB  134578 ..  134589 +  -2.2  -5.41746   TTGTAAAAGTAAATA                GGTG AATT TACC                 TTTTTTTGGGGAGTT  76 21
       ntrC3  143136 ..  143146 +  -4.6  -3.47498   AATGCTTCCCTTTCC                 GGGG GCA CTCC                 TTAAGTTTATTTTTC  54 11
        dhsU NONE
        soxF  146288 ..  146305 +  -7.1  -3.01712   AGGGTGGAGGAGTAC             GTAAATG AAGT CATTTAC              TGTTGACAGAAGGAA  61 2
       fccB'  147854 ..  147867 +  -3.1  -5.08601   AATCCGCCTTCCTCA               GGATT TCTA AGTCC                TTTTTATTCACCTCA  74 334
       sodC2 NONE
        folE  150386 ..  150401 +  -6.1  -3.65902   TCCAGAACGTCTTCC              GGGAC GACAAA GTCCC               TTTCCCTGAAGTAAG  62 137
         lon  153923 ..  153938 +  -5.4  -3.48593   GCATACTCGTAAACT              CCG-GGA ACC TCCGCGG              TTGTGTAGGAAAGTC  57 355
        purK  158239 ..  158253 +  -7.2  -3.59979   GAAGAAAACAGGGCG               TAAAGG ACC CCTTTA               TTTAAGGTAAAGAAA  67 373
      aq_254 NONE
      aq_255  164118 ..  164132 +  -7.8  -2.96984   GTCCTTAACTTCCAA               GAGGGC AAT GCTCTC               TATGTGGTAGGTTTG  63 465
        hemC NONE
      aq_264  170936 ..  170957 +  -5.7  -4.19276   AAACTCTTCTGTTTA           GGAGACCCG TAAG CGGGTCAAC            TTTTAGCGCTTTTGA  67 422
      aq_267 NONE
      aq_268  173790 ..  173803 +  -5.3  -3.36237   ACACCCTGTGTCCCG               CTTCA AACC TGAAG                GTTTTGCTTATTTCC  54 497
         lgt NONE
      aq_271  175979 ..  175992 +  -3.1  -3.96291   TCTATCAATTCCGTG               GCTTT CTCC AGAGC                TTTGTGAGGTTTGTC  55 118
       aspC4 NONE
      aq_274  178632 ..  178654 +  -6.2  -4.43272   TGTTGAGACGTACCT           GTGGGGGAGT TTA ATCCCTCCAC           TTTTCAGTTTTGGAT  73 358
       mutY1  184776 ..  184792 +  -2.2  -4.17089   AAGTGCTGTCTTTGA              GGTCGT TTATT ACAACC              TTTTCAACGTTTCCG  57 270
      aq_291 NONE
      aq_293 NONE
      aq_294 NONE
      aq_296 NONE
       abcT8  193625 ..  193649 +  -9.3  -4.18161   TGTATGGAAGTCCGA          GAAGCTGGAGA ACT TCTTCAGCGTC          TTTTACAAGTTTCTC  82 353
        glmS  196404 ..  196432 +  -6.1  -3.06696   AAGGTTGCGAGTATC        GTCTCTATAATTC CGA GAATAATAGATAC        TATATTCGCCGCGAG  56 60
       mutS1 NONE
        phoB NONE
      aq_321  209068 ..  209083 +  -4.8  -4.70353   CTTTCTGAGTTCAAG              GTTAAA CTCC TTTAAC               TTTTCCTTTATTATC  73 448
      aq_324  212088 ..  212104 +  -5.1   -4.7889   CCTTAAAGTCCTTCA              GGTAATG CTC CACTACC              TTTTTCGGTATTTCT  75 297
        kdtA  213937 ..  213948 +  -4.4  -3.73084   TTTCCATTATGCACC                TGAG TGTC CTCA                 TCTTGTTTTCGTCCT  58 296
      aq_328 NONE
      aq_331  215867 ..  215891 +  -6.3  -2.72511   GGCGGAACTGGCAGA          CGCGCCGTCTT GAG GGGACGGTGCC          CTTTACGGGCGTGCG  54 96
        dcuP  217044 ..  217056 +  -9.1  -3.30203   TTCCGTAGCCCACCT                GAGGG CTT CCCTC                TTAACTTCTTCGTCC  72 99
      aq_340  221555 ..  221577 +  -6.4  -3.53012   AGAATTGAGGGAGAC           TTATTTGCAA TAT TTGCAAAAAA           TTTAAAGAAAAAGGA  62 421
      aq_341  222544 ..  222558 +  -2.8  -3.07132   TGAAAACGAAGCCCA               GCTTTT GAT ATAAGC               TAATTTCTATGAGTA  43 13
      aq_342  223581 ..  223595 +  -4.2  -4.58395   TACGAGTCTTTTCGT               TTCCTC AAA GGGGAG               TTTTTCGGGAGTAAG  66 266
      aq_345  227773 ..  227794 +  -5.9  -4.06384   GGTCGTCGTAGACCA           CTATCATCT GCTC GGGTGATAG            TTTGTACTCTTCGAG  65 333
        ribA  229992 ..  230008 +  -5.1  -2.63112   CTTCAACCTCGTCCT              CTTCGGA AAG TCCCAAG              TAATCTAAGAGCTTT  48 81
        flgM NONE
        dinG  236507 ..  236544 +  -4.9  -3.05769   AGAAAGAAGAGAACT   CCTTTCTGGTAGTATTT CACT AAATGCTGCTTGACAGG    TATCTGCTTTCCCGA  51 14
      aq_359  237634 ..  237648 +    -5  -2.84977   TAGTCCGTTTATCTC               TTCGTG TTT CATGAA               CTCTTTTGCGTTCTG  50 59
      aq_367  244950 ..  244960 +  -5.4  -4.10552   AACCATTTAACTATG                 TCGT ATC ACGA                 TTTCATTTCATCACG  65 429
      aq_388  264988 ..  265001 +  -3.1  -2.68823   GACCCAGGTTCTAAA               GC-GGA TAT TCCAGC               GTTCTGTCAAAGGAC  43 523
      aq_389 NONE
      aq_390  266128 ..  266151 +  -2.6  -5.72207   CCCCCTTTATAAGAA          TATTTTTATA TGAC TATAAAAAAA           TTTTTTTGATTTCCC  85 61
      aq_391  266980 ..  266997 +  -4.7  -3.09492   GGCTTAAGCTAATGA             GGGGGGT TGGT GCCCCGC              TCTTAAAATTAAAAC  49 34
      aq_392  267804 ..  267818 +  -5.7  -3.29461   ACGGACAAAGACCAG               CAGCT TCCAC AGCTG               TTATAAAGAAGCTTG  56 131
      aq_394  268386 ..  268401 + -11.8  -3.54012   TAAACACACATACAT              GGGGGC TCTT GCCCCC               TTCTATAAATCCTTT  89 38
        hdrA NONE
      aq_397  270316 ..  270340 +  -2.1  -3.28712   TTAGAGGAGGTGTGA          GAGATGGCT ATTCACG AGCGGTCTC          TTGTAGAACCGGAGA  45 37
        hdrC NONE
        hdrB  272097 ..  272114 + -14.1  -3.57144   TGCTTAATGTCTTTT             GCCCGCC TTTT GGCGGGC              TTTAAAAATAAAAAA 100 34
      aq_401 NONE
      aq_402 NONE
      aq_403 NONE
      aq_404  275686 ..  275707 +  -5.2  -4.07885   CTACAAAAAGTCCAA           GAAGGG-CA AAAAA TGTCCCTTC           TTTTGCGAGCAAATA  63 440
       pcnB1 NONE
       abcT7 NONE
      aq_414 NONE
       napA1 NONE
      aq_416 NONE
       abcT6  287540 ..  287576 +  -9.5  -3.37685   ATAGGGTTTATTACC   CGCG-GGGGAGACG TAAATAAAGT CGTTTCCCCACGCG    TCTTTCGGAACTTTT  74 356
       aspC3 NONE
       metG' NONE
      aq_423  290956 ..  290968 +  -4.1  -3.52906   GCAGACTTCCAGCTG                TAGGG ATT TCCTA                TCTTTATAGCCGTAG  52 327
      aq_429  293614 ..  293628 +  -2.1  -4.13995   CGCAGGCATTCACAA               GTTCT ATGGA AGAGC               TTTCCTTTGTGGAGA  55 67
        nuoG  299325 ..  299337 +  -3.4  -5.04597   TCTTCTTTTCCCTGA                GTTC GGAAG GAAC                TTTTTGTATGTCGCT  74 347
      aq_440  301929 ..  301939 +    -4   -4.0371   CACAGGTGTATTCCC                 GTAA GGA TTAC                 TTTATCTCCCGCCTC  59 290
         gua NONE
        accD NONE
        mgtC NONE
      aq_448 NONE
      aq_449 NONE
      aq_450  305931 ..  305941 +  -2.4  -3.75292   ACTGCCTTACCATCC                 CGAG GTA CGCG                 TTGTTAATAATAGCT  51 336
         bcp  311252 ..  311262 +  -3.2  -2.56391   TTTTATAAAATAAAC                 TCCA TCG TGGG                 CTATATTTACATCGT  42 42
      aq_459 NONE
      aq_460  312370 ..  312390 +  -2.6  -2.57496   CAAGTAAAGGAGAGA            CTACTTCA AAAAC TCAAGTAG            AATTTATTCTTATGA  41 5
        gatB NONE
      aq_465  314461 ..  314476 +  -2.6  -3.51904   GACGGAAAGCCCAAA              GG-AAAG GCA CTTTACC              TCTTTGAGTTTAATC  48 294
      aq_467 NONE
       czcB3 NONE
       acrD3 NONE
      aq_473  320732 ..  320746 +  -8.6  -3.96188   TTCTTCCGAAACTAT               GAGCTT TAA AAGCTC               TTTATCCATCTCCTT  76 524
        panD NONE
      aq_477  323010 ..  323025 +  -3.2  -3.57615   AGCGGTTTTATCGAG              CTCTTC GGGG GATGAG               TTTACAGCCTCTTCA  51 126
         eno NONE
      aq_495 NONE
       mutY3  334562 ..  334572 +  -3.2  -3.28857   ACAAGGGCAAAAGTG                 GGAG CTT TTCC                 TTGATAACTTTTGTA  48 499
      aq_507  344417 ..  344427 +    -4  -3.85698   AATTAATGTGGAAAG                 TACT GAA AGTA                 TTTCTCGAAAAAGAA  57 164
      aq_509 NONE
      aq_510 NONE
       murB2  347812 ..  347823 +  -4.4  -3.78235   TCTGACCTCCTGGTA                TTCG GGTT CGAA                 TTCTCTTACTTCTAC  58 291
        mtfB NONE
        mtfC  351703 ..  351735 +  -2.7  -3.35679   TGCTCCTTTGGGACT      TGGACTTGCAGTGGT GTA ACTGATCTAAGTCCA      TTATGAATGGGAAGG  46 54
        spsK NONE
         rfe NONE
       murB1 NONE
        ddlA NONE
      aq_522 NONE
        ftsA NONE
        ftsZ NONE
        moaC NONE
        dedF  359648 ..  359661 +  -2.3  -2.93393   TCGGGAACCTTTACA               CCCGT TCTG AAGGG                ATTTCTCAAATAAGA  41 409
      aq_531  362583 ..  362595 +  -3.3  -3.98236   CGAGTTTTTCGCGAA                GAGCT ATC AGCAC                TTTCTCATCGGGTTT  55 115
        draG  365541 ..  365555 +  -2.1   -4.1673   GTAAAGGACGTAAAA              CTC-GC CCTT GCTGAG               TTTCTTGAGCACTTC  56 260
        lpxD NONE
      aq_539  367452 ..  367465 +  -2.4  -3.27389   TCTGCGAAGGGCAGC               CTCA ATTTCG TGAG                CTTTTCCCTTTTCTT  44 323
        bcpC NONE
         hpt  370238 ..  370250 +  -7.7   -3.6075   TAAATGTGGTTGAGG                CCTTC GGT GAAGG                TTCTGTAGTGTTCGT  69 485
        dapE  371974 ..  371994 +  -9.7  -3.30124   CGGGATACACTGCCT            GGCTTTTGG TTA CCGGAAGCC            TTATAGACAGTCACA  75 77
      aq_555 NONE
       pbpA2  380458 ..  380471 +  -3.9  -3.32562   GATATCTTTTGGTAG               TTCAA CATC TTGAA                TTCTGGGAACTTTGT  50 58
      aq_563 NONE
        rfaE NONE
        birA  386972 ..  386987 +  -2.6  -3.52321   TCGGGAGAGTTCAGC              CTC-AGA AGG TCTTGAG              ATTTTTAATTCCATC  48 11
        deoD  388682 ..  388694 +  -4.1   -5.0133   CGGGGTTTTGATAAA                GCTTT AAG AAGGC                TTTTTTAACGCACTC  74 442
      aq_577  393687 ..  393700 +  -3.7  -5.09685   ATACTTCTCCTTTAT               CGCCC ACGA GGACG                TTTTTGTATATGTTG  76 208
         def NONE
      aq_581  395265 ..  395277 +  -4.1  -2.85712   AATATATCCCTGTCC                CTGTA AAC TGCAG                TCCTTATGGCTATCG  46 165
      aq_585  399461 ..  399478 +  -4.1   -4.2704   TCTTTTCCCTCCACT             TTCTCGC CTTT GCGAAAA              TTTCTTCCTGATCCA  62 63
        xanB NONE
      aq_591 NONE
      aq_592  404751 ..  404765 +  -2.8  -3.26712   GTTAAAGACTTTTGC               TTTGTC AAC GACAGG               TATGTTGTTCCACCT  45 277
        rpoN  409735 ..  409755 +  -8.3  -3.41024   CAGTTTTTGCTTGTC            CATGGGGAA GTG TTCTCCGTG            TATTCTCTTGAGAAC  69 210
      aq_601 NONE
      aq_603  411955 ..  411967 +  -6.9  -3.65353   CACAATTTTTACGTC                CCGCT AAG GGCGG                TTTAAAATACTTTAA  66 8
        lpxA NONE
        glmU  414333 ..  414346 +  -6.7  -4.48877   CTACGGTCTCTTCGG               GGGAA ATCA TTCCC                TTTTCTACGTATTTC  77 159
      aq_615  419017 ..  419048 +  -3.2  -4.17789   CTCGTAAAGGTTGAA      GAGAAG-GAAGTT TGTGAGT AATTTCTCTTCTC      TTTCCTTTATAATTC  59 5
      aq_616 NONE
        pfpI NONE
        yfeA NONE
       abcT2  421624 ..  421635 +  -5.8  -3.62046   CTTAGTTACGACTTC                GTCC AGAG GGAC                 TTATTGCCGGAATAC  60 36
      aq_621 NONE
        mrcA NONE
        bioF  426737 ..  426759 +  -6.3  -4.07687   GACTTCCCCGGCTCC          CTG-TGCGGC TTTA GCCGTAACAG           TTTTGGGAAGAGCGT  68 91
        ligA  435327 ..  435338 +    -3  -4.05045   TAGGCAGACTATTTT                GAAA CCTT TTTC                 TTTACTTCCTTGTTT  55 24
         thy  439003 ..  439018 +  -3.3  -2.83141   TTAAAATTTGCTCTA              TCAAG AAATCC CTTGA               GTTCTTACAATTTTC  44 37
      aq_645  442146 ..  442171 +  -4.2  -4.08767   AAAGAATCAATAAAT         TTATTTTCTG AATTAA TAGAAAATAA          TTTTGACGGAGTAGG  59 28
      aq_647  443954 ..  443976 +  -4.8  -2.88544   GACTCGAACCCGCGA           CCTCGAGATT AGG AATCTCGCGC           TCTATCCGCCTGAGC  50 64
      aq_648  445679 ..  445691 +  -6.3  -2.59323   GCCGTACAAAGTATC                TGTAG GAG CTACA                ATTATCCCGCCTTTT  53 525
        topA  450826 ..  450837 +  -4.4  -5.09245   ACGTGGTTATTTACC                TTCC TTAA GGAA                 TTTTTATGATTTTAA  76 447
       mbhS1 NONE
       mbhL1 NONE
        hoxZ  454576 ..  454601 +    -2  -4.38712   GATATAAAGTAAGGA         GGTAAAAA AATGAGGAAG TTTTTACC          TTTTGTGGGGCTCGC  59 29
        hupE NONE
        hupD NONE
      aq_668 NONE
      aq_669 NONE
        hypB NONE
        hypF NONE
        atpC NONE
      aq_674  460888 ..  460900 +  -7.7  -3.66178   AGCCCTTGTTACGTT                CGTAG CAC CTACG                TTTCCGCTTCCAACG  69 478
        atpA  463325 ..  463343 +  -3.8  -3.72695   GTCCTCTCCTTTTAC             GAGTGAGA TAC TCTCCTTC             TTTACTCCGGGGGCT  55 176
      aq_684 NONE
        arsC NONE
        uvrA  468429 ..  468445 +  -2.9  -5.42131   ATGTGGTCGGGGTTT              TTCTTCG CCT CGTAGAG              TTTTTTATCTACTTC  78 47
        kpsU  471568 ..  471581 +  -2.3  -4.62102   GCATCTGTATCTGGT               GAACC GTTT GGTCC                TTTTCGTCTTTTTCT  64 92
       trpB1 NONE
      aq_707 NONE
        hyuA  486739 ..  486755 +  -2.9  -3.80207   CGAATGCGAGTCCTT              CCTTTAC GAG GAGAAGG              TTTAACATTTTGTTA  52 134
        glgP NONE
         mpg NONE
      aq_720  497370 ..  497381 +  -4.4  -2.68079   CTTTTGTAAGGAGGG                CTCA GGAG TGAG                 GGTTTTATTCTGCTC  47 15
        glgA NONE
        glgB NONE
        malM NONE
       ctrA1 NONE
        ldhA  505629 ..  505644 +  -3.4  -3.87994   CCTGAAGCAAATATC              TATAAA AGTA TTTATA               TTTATCGGAATGACT  54 36
        speC NONE
      aq_729  507738 ..  507754 +  -2.3  -3.39327   GCTTTACCCTGATTG              TGGATTA AAA TAATCAA              TTATGGATGTAACCG  45 18
        ccdA NONE
        hisH NONE
        lpdA NONE
      aq_737 NONE
       nifS2 NONE
      aq_740  515362 ..  515383 +  -4.5  -3.62275   TTCGTAAAAATTAAG           GAGCG-TTTC GAG GAAATCGTTC           TTTACCCTCATAAGT  55 357
        pilT  517411 ..  517427 +    -8  -4.13767   AAAGAATGATTAGGG              GAGGCA GGTAG TGCCTC              TTTTCAAGTACAAGG  75 15
       pilC1  518697 ..  518711 +  -2.9   -4.5774   TTCTTGGCTTTCCTT               GAAAA TTTCT TTTTC               TTTTAGTTCTTCGTA  63 75
       gidA1 NONE
        genX  529529 ..  529544 + -10.4  -2.88249   GGCGGAAGCGTAAAG              CGGGAG AACC CTCCCG               TATCTCGAGAGTATC  72 363
      aq_765 NONE
      aq_766 NONE
      aq_768  532807 ..  532824 +  -2.7  -2.79796   CGGTGGTTGAGGAGT             TTTACCT CGGA GGGTGAA              TATGGTCACCTACAG  42 9
        purM  533950 ..  533980 +  -5.7  -3.83205   CTTAAACTGGTCCGA      CAT-GGTTTTTATT TTAG AATAAAGACCCATG       TTTAGTATGACCGGT  63 154
      aq_770 NONE
      aq_771 NONE
         tly  535607 ..  535628 +  -2.3  -2.66787   CCTTGAGGAGGTAGT           GGATTGAGG CGTT TTTTAATCC            TCCTGTACGTGTTCC  40 19
      aq_775  536897 ..  536920 +  -4.6  -3.37091   AAGTTCGGCTTATCA          CTTCCTGCTCT CTC AGAGC-GAAAG          TTCACTTTTGAGGGT  52 332
      aq_788  545556 ..  545572 +  -3.7  -3.64703   TTTAGAGGCCCGGAG              GAGTTTT ATG AAAACAC              TTTCCGTGGAGAGGA  54 36
      aq_789 NONE
      aq_791 NONE
       cycB1 NONE
        rpmI  548147 ..  548168 +  -2.4  -5.12172   CTTCGGAATGTCGGA           CA-AAAACC TGCTC GGTTTTCTG           TTTTCTTTCTTGGTG  71 249
      aq_796 NONE
         prc NONE
         gcp NONE
       mbhS3 NONE
       mbhL3  555171 ..  555185 +  -2.8   -4.2679   GTCTGGATAAGCCCT               CTTGAA GTC TTCGGG               TTTTAGTGGAACTTC  58 407
      aq_812  560304 ..  560345 +  -5.7  -3.10409   GGGGACGGGTATGTA CTGAACGGACGGCGGTTGG GAAC CCATCGGCTGTTCGTAGAG  TTCCATGAGTTCGTA  52 438
         gsa NONE
      aq_818 NONE
         lnt  566299 ..  566310 +  -4.4  -2.78025   ACCTATATTTGCAAA                CTTC TTGA GAAG                 TGGTGTCATTTTTAA  47 485
        exsB  574170 ..  574189 +  -2.1  -4.87892   GGTCCTTCGTTTATT            CCCGA AAGTACAAGA TCGGG             TTTCTTTTCTTCAAG  66 489
         nox  577793 ..  577806 +  -6.7  -3.04398   AACGGCGAGTAGTAT               CAGGA GTGT TCCTG                CTTTTCCAACCCCAA  58 513
        ilvD  579922 ..  579938 +  -2.1  -3.95219   AGAATCCCACCGTCT              GGAGCTG TGA CTCCTCC              TTTATGAGCTTTAGA  53 240
      aq_843  581670 ..  581680 +  -4.6  -3.56594   CCGAGGATCTCATCT                 CCCG GAA TGGG                 TTTGCAACACTTTGC  54 393
        mreB NONE
      aq_847  585275 ..  585292 +  -3.3  -2.73542   TTCTCTTCAGCGGAG             GCGTGGA GAGC TCCGCCC              TCCTTGCACATTACC  43 53
      aq_848  585948 ..  585958 +  -5.4  -4.89605   GTGTCATGGGATGGT                 GCTT TTC AAGC                 TTTCTTATTTTTTTG  79 131
        purN  593680 ..  593693 +  -6.7  -3.16177   GGTACCCAGTCCGCG               GGAGT TGCC ACTCC                TTCCCTGTCTGCGGT  59 459
        thdF NONE
         rho NONE
        rpmE NONE
        prfA  606016 ..  606027 +  -7.2  -4.00756   CCTCTACTATACTCG                GCGG AAGT CCGC                 TTCTTTCGTAAGATA  73 168
      aq_880  608106 ..  608121 +  -3.2  -4.57474   ACGCCCGCCCTTCAG              GGCG TCCCTCAC CGCC               TTTTCTATACCTTCA  64 46
      aq_888 NONE
      aq_890  615420 ..  615437 +  -6.3  -4.43208   GCCTGAACCTCTTAC             TCCTTTC CTCC GAAGGGA              TTTCTTTGAAAGTAT  74 175
        fabD NONE
      aq_893  618433 ..  618460 +  -5.5  -4.54727   TTCTGAAAAGTGCAG        GGAAGCGGTGG GAGATG CTACTGCTCCC         TTTTCCTTTGCAAAA  72 482
        nifU NONE
      aq_898 NONE
      aq_899  621626 ..  621645 +  -3.5  -3.06569   ATAAAGGCTGACGTA            GTTCACG ACGTTA CGGGAAC             CTTTTGCCCCGTTCC  45 45
      aq_900  622202 ..  622218 +  -2.9  -4.05788   GCTCGTAGATATTAA              GGAAGAC ACC GTTTACC              TTTCCTTTGAAGGAG  55 130
        aroE NONE
      aq_903 NONE
      aq_904  624465 ..  624475 +    -4  -2.99179   ATTAAGTCCTTCAAG                 GAAA TCC TTTC                 TGGTTTCAGTTCTCT  47 359
        gmhA NONE
      aq_909  627921 ..  627931 +  -6.8  -3.30214   CGGAACCCTTTATAA                 CGAG CAA CTCG                 TTCATCTCGTAAATT  61 64
      aq_914 NONE
      aq_915  631402 ..  631412 +  -5.4  -3.53224   TTCAGGAACTCCTCG                 CAAG GTT CTTG                 TTTAAGGAAGGCGTC  58 189
        dapB  632315 ..  632327 +  -9.1  -3.66117   ATGTTTGACGTGCTC                GGGCT CTG AGCCC                TCTTTATATGCTTCA  76 17
      aq_919  634526 ..  634541 +  -4.6  -4.01737   TCTTCGTCTACCGCC              CCCACT CTCC AGAGGG               TTTCCTCTTCTTCCT  61 110
        argS NONE
        rnpH NONE
      aq_926 NONE
      aq_928 NONE
       napA2 NONE
      aq_931  643616 ..  643626 +  -4.6  -4.10657   GGGAGGGATTCGAAC                 CCTC GGA GGGG                 TTTTAGCCCCTCTGC  61 50
        ftsH NONE
        leuC  649116 ..  649133 +  -3.3  -5.07053   AGCCTTCTCACACCT             GAGGCGG TTCA CGGTCTC              TTTTTTAACCTCCTT  72 106
      aq_943  650542 ..  650554 +  -4.9   -2.9834   AAAGTAAGCCTCAAA                TAAGA AAT TCTTA                TATCCTTATAATGAT  51 23
       gcsH3  651110 ..  651132 +  -5.7  -3.03012   GTGTGTGATGGGTGC           GAAGGATAA ACACG TTATTCTTC           TGGTTTCTCAATGGT  53 33
        glyQ NONE
         rnc NONE
        hemH  653834 ..  653848 +  -7.1   -2.8194   GTAAAATTAAGTAAA               GGGCT TTTTT AGCCC               TCTCGTGGCTCCTTG  60 40
      aq_950  655038 ..  655050 +  -3.3  -4.38712   AGCCAACTCCTGCAC                TGGGC AAG GGCCA                TTTTATGGGAATAAA  62 525
        rplT NONE
        pheS NONE
        lepB NONE
      aq_957 NONE
       pgsA2  659595 ..  659605 +  -5.4  -2.71924   TTCCTAACGTAGTCC                 CTCA GAC TGAG                 CTTTAGAGCGGCGTA  51 390
      aq_966 NONE
        ostA  668972 ..  668995 +    -3  -5.24796   TTTCTATCATAAGGT          GGGCATCTAT GGGA AGGGAAGCCC           TTTTTCTTATGTGAG  76 498
         tmk  670046 ..  670057 +  -4.4  -4.12901   GTAAGGAGTTCGCTA                TAGC CTCC GCTA                 TTTCTCTGGCTTTTA  61 310
        secD NONE
       cphA2 NONE
        bioB  675717 ..  675744 +  -2.1  -4.11897   TCAAAAATAAAAATT        TTTCTCCTA AATTAATTCA TAGGAGGAA         TTTATATGCCTTTGT  53 71
      aq_977 NONE
      aq_978  677383 ..  677404 +  -2.9  -4.12188   TTTTCCAAACATCTT           GTAAGCCAG AATA CTGTCTTCC            TTTTCCAAGTACTCA  56 220
        gyrA NONE
      aq_983  681158 ..  681168 +  -5.4  -4.04752   CTCCCTTTATCCTCT                 GGTT ATC AACC                 TTTCTGCTGTCCTTT  65 93
        trpS  685865 ..  685877 +  -3.4   -4.2772   GAAAAGCCATGAACC                TTCC CTGAT GGAA                TTTCTCTTACTTCCC  59 18
      aq_993 NONE
        pncA NONE
        dnaK  689731 ..  689744 +  -2.4  -3.68859   ACCAAGTTCTCTGGC               GAGT ATGGCG ACTC                CTTTTTTGAATTCCA  49 252
        cutA NONE
     aq_1006  698119 ..  698129 +  -8.2  -3.62032   TTCCCTTTAGTTTTT                 CGGC AAC GCCG                 TTTAGGGCTTGCTCT  69 198
     aq_1012 NONE
     aq_1013  703957 ..  703969 +  -4.8   -3.9978   AAAGACATCAAGCCC                GAGC AGTGA GCTC                TTCTTCCTTTTCTAC  63 17
     aq_1017 NONE
     aq_1018  706381 ..  706394 +  -6.7  -2.71364   GCTCGATTTACTTGT               TCCTG ATCA CAGGA                TAATTCCCACAGTAA  56 373
        hypE  707435 ..  707446 +  -4.4  -3.78775   CGCCGGCGGGAGAAC                TCCT TCCG AGGA                 TTTGCTAATGCACGA  56 6
        hypA NONE
     aq_1022  709076 ..  709087 +  -5.8  -2.80816   TAAGGATGGTATCCG                CCTC CTCC GAGG                 TATACTCCCTCCCCG  50 266
        selB  718496 ..  718520 +  -8.6  -2.79983   ACAGTGCGACAAACA          GGGAACTCTG ATCAG CAGACTTCCC          TCCTATCTTCTCTCC  64 459
       lysR2  720770 ..  720792 +  -3.6  -5.14525   ATGTTCATATGCCTA           TTTTTAAAAT ATT GTTTTGAAAA           TTTTGTCTTTTTTTT  72 143
        fdoG NONE
        fdoH NONE
        fdoI NONE
       sodC1 NONE
        fdhE  726860 ..  726873 +  -3.9  -5.23943   AAAGGAGAACGTTTT               TAGAA TCTC TTCTA                TTTCTTTTTTTAATA  78 47
       gcsH1  727412 ..  727445 +  -8.7  -3.19371   CCCGGGACTTCAAAT     CCCGTGGGAGGTCCC GCAA GGGAGCTCCGGAGGG      TTCGATTCCCTCCCT  68 69
       nifS1  728960 ..  728989 +  -4.3  -4.46742   AGCATATTAAGCAGA       GGATAAAGGGCTT TTAC AAACTCTTTCTCC        TTTATTACTTTGTTT  66 393
     aq_1054  730174 ..  730186 +  -4.1  -5.38054   CTTTTCAACCTTTTC                GTCGA GTA TTGAC                TTTTTCTTTATCCCC  83 415
     aq_1056  732359 ..  732369 +  -5.4  -4.08216   TTCTCTTTAAGTAAA                 CCTT TTC AAGG                 TTTTCAAAGACCTCC  65 400
       acrR1 NONE
     aq_1059 NONE
     aq_1060 NONE
        emrB  736950 ..  736966 +  -7.9  -3.54129   AAAGTTTATAAAGAA              GAGGGCT TAA AGCCCCC              TTTCGGCGAGGTATA  68 16
        miaA  739025 ..  739040 +  -3.4  -3.15324   ATAATAGAATTTGTA              TTAAAT CCCG ATTTAA               CTTTTCCTGACCCTA  46 108
     aq_1070  742926 ..  742940 +  -2.8  -3.00138   TTAAAAAGCAAGTAC               CGAAGT TAA AGTTCG               TGCTTTAGTGTGAGT  43 3
        proA NONE
     aq_1072 NONE
        czcD  745724 ..  745738 +  -2.9  -2.61681   CACTGAGTTAAATTA               TCTTT ATGGA AAAGA               CTTATAAACTTCCCA  41 35
     aq_1075 NONE
       rhdA1 NONE
     aq_1078 NONE
     aq_1079 NONE
     aq_1080  752579 ..  752589 +  -5.4  -3.01329   CGAGTGCACATATAA                 CAAC TCC GTTG                 TGCTTTACTATCTCC  52 317
        rfbD  755086 ..  755099 +  -2.3   -4.6526   TATATTTCTGAGCTG               GTGCA TCGT TGCCC                TTTTTACCAATTTCT  64 67
     aq_1093  762527 ..  762541 +   -10  -3.89346   GTGGTAACACTCCTG               GGCATG ATC CATGCC               TTTGTGGAGTGCCAC  82 123
       abcT5  768680 ..  768707 +  -9.2  -3.30651   TCCAGAGAGCCTTCG        GCGTACATCCTCG TTG CGAGAATGT-CGC        TCTTGTCCTCTGACC  71 410
     aq_1104 NONE
        purQ NONE
     aq_1106  773821 ..  773831 +    -4  -2.67613   TCTCCTGAGTGGCGG                 CATA GTT TATG                 ATTAATTAATTCGTA  45 10
        moaD NONE
       gcsH4 NONE
       gcsP2  776229 ..  776245 +  -6.5  -3.30243   ATTTAAACGCTCGTA              CCACCTC CTT GAGGTCG              TTATAAAAACTCCAT  59 317
     aq_1111 NONE
     aq_1113 NONE
       hksP1 NONE
       ntrC1  781484 ..  781504 + -11.3  -2.58714   TGTCAGACTGGCAAA            TTTTTGCCA AAA TGGCAAAAA            TCCCTTCCTCTAACC  79 42
     aq_1119  782151 ..  782168 +  -4.1  -2.70932   TTCTACACCCTCTCA             CGCCATA AGGA TATGGAG              TCCTTCAGAAAACCA  45 98
     aq_1120 NONE
     aq_1121  783939 ..  783955 +  -5.8  -4.60797   TTTTACTCCTTATTT              CGCTCT CTTTC AGGGCG              TTTTGTATGTAAACC  74 263
     aq_1137 NONE
        rpiB NONE
        ftsW NONE
        argG NONE
     aq_1141  800087 ..  800097 +  -5.4  -3.24161   CTACACCGTGTATTA                 GAAC GAG GTTC                 TCTTCTCCAACTTTC  54 271
        dapA  801795 ..  801807 +    -2  -2.76671   AAGCTTCCAGCCCTC                TTGA AAGCC TCAA                CTTTGAGATGCATCT  40 39
        metK  811169 ..  811183 +  -6.4    -4.855   CTCAAGCAGTTTCCC               GAGCTC TAG GAGTTC               TTCTTTTTCTTTTTC  80 503
       topG1 NONE
     aq_1163  818933 ..  818949 +  -2.3  -4.20696   GGACGTTATATACAC              TTAAACC GTT GTTTTAA              TTTTGAGCTTCCTCA  56 63
     aq_1166 NONE
       forA2  820927 ..  820938 +    -3  -3.55548   GAAAAGAAGGTTGTT                GTTT AAAA AAAC                 TTTAAGGAGGTGTTG  48 20
       forB2 NONE
       forG2 NONE
        fdx2 NONE
       carB1  824845 ..  824858 +  -2.3    -3.224   TATCGTAGTTTTACT               CGCGT TAAT ACCCG                TATTCTCAAAGCTTC  43 98
     aq_1173 NONE
       rlpA2 NONE
        purF NONE
     aq_1176  828167 ..  828192 +  -4.8  -3.33696   TTTTCGTAGTGAATT         TTTCCGGTAA GGAGAA TTACCTGAAA          TTCCTTCGGAAGAAC  54 399
        purE NONE
        sahH  830589 ..  830603 + -11.4  -4.14615   GGGAAATGGGCACCT               GAGGGC TCA GCCCTC               TTTTAACCACTTTTT  93 24
     aq_1188 NONE
       pbpA1  839303 ..  839319 +  -2.3  -4.67904   CATACCCTTTAGTTT              TTTAATC CTT GATTCAA              TTTTTAAAATTCCTG  64 463
        fdx3 NONE
     aq_1192 NONE
     aq_1194 NONE
       forA1 NONE
       forB1 NONE
       forG1  844102 ..  844114 +  -3.5  -4.88067   TTTTTCCTTTCCTTT                TAAAA ATT TTTTA                TTTTTCTAGATGAAT  70 46
        lysU  846568 ..  846592 +  -6.5  -2.61507   CGTTTTCTATTAATT          CTTCAGGAGAA ACT TTTTCCTGAAC          CTTCTGGGATATCTT  53 57
        accA  849425 ..  849441 +  -3.7  -4.34811   TATCAAGAGAAGGTT              CTACGAT GTA ATCGTAA              TTTTCCCTCTTTCTT  64 510
     aq_1211 NONE
        flhA NONE
        flhF NONE
       minD1 NONE
        fliA  856864 ..  856882 +    -3  -3.88985   AGTACCTAACTCCTA             CGGGATCT TCA GGGTCCAG             TTTATAGAGCATTTT  54 167
        gltX  860490 ..  860511 +    -3  -3.00704   GATACTGAGGGTTCT           GGAAAAGC TCTCGT GATTTTCC            TCTCCTTTAAAAAAT  43 10
       abcT1  861584 ..  861595 +  -4.4  -4.78661   GGATTTTTTTAGTAT                CTTG TCTT CAAG                 TTTTGATTTTTCCCT  73 418
     aq_1224 NONE
     aq_1226 NONE
       mffT2  865723 ..  865736 +  -3.8  -4.10657   TTCTTTTATCGCTTC               CGGA TCTTTT TCCG                TTTTCAGGAGTGTCC  59 169
     aq_1236  872973 ..  872990 +  -3.3  -3.92522   TTTACCTCACGAAGA             GGCGCTC TGGA GATTGCC              TTTATAAGATTAAGG  54 94
        cysG  873845 ..  873863 +  -4.4   -4.4767   CGCTCAGGAGTTCTT             CCCTTTCC TTC GGATCGGG             TTTTCTCATAGATAG  69 241
     aq_1247 NONE
     aq_1248 NONE
         cds NONE
     aq_1250  882565 ..  882575 +  -5.4  -4.07246   TTACTGGTTTTTCCA                 TCCT TGC AGGA                 TTTCCTTTAAGGTCA  65 349
     aq_1254  883485 ..  883500 +  -6.2  -3.35996   TAAGATAGGAGTTTG              TAGGAA ATCG TTCCTA               TTATCCATGCAAGTA  60 38
        metG  888244 ..  888259 +  -5.4  -2.53894   GAAAGAAAAATACTA              TTTCCC AAAA GGGAAG               GTTGATACTAATACT  50 5
     aq_1258  889173 ..  889189 +  -2.3  -4.09243   TCTTTTGTTAATATA              CTGAAAT CAA ATTTCAA              TTTTAAGGAGGTGTG  53 71
     aq_1259  890539 ..  890553 +  -4.2  -4.13748   CGAGGAGGAGCGTGG               GGAGGT GGG GCTTCC               TTTAGTCTTTTTAGA  59 50
     aq_1262 NONE
     aq_1263 NONE
     aq_1264  893925 ..  893939 +  -7.1  -3.53012   ATCAGGAGAGCGAGC               CCAGC GAGAA GCTGG               TTTGCAGCACCGAAA  65 241
     aq_1267  896410 ..  896437 +  -3.6  -3.58726   TTCAAAAGGCATAAG        CTTTTTTTAATA TTCT TATTAAATAAGG         TTATATATAACAGAG  50 27
        hvsT NONE
     aq_1270  899030 ..  899043 +  -5.3  -3.63805   TTTTACGTGTATAAG               GCTTT CTAA AAAGC                TTTAAACTATAAAAT  58 7
         mpp  900984 ..  901002 +  -2.5  -3.64488   GCCCTTTCTGCCTCC             TTAAAGG CCTCC TCTTTAA             TCTTTTCCCAGCGTT  50 449
     aq_1276  904096 ..  904107 +  -4.4  -4.34557   TTTGTAAACTTTAGC                GAAG AGAA CTTC                 TTTACTTTTTGCGTT  66 160
        hemA NONE
        murA  907604 ..  907614 +  -3.2  -4.06678   AACTTCTACGGGCAG                 GGGT ATT ACTC                 TTTCTATAACTCCGT  57 189
        alaS NONE
     aq_1295 NONE
        clpC  920467 ..  920484 +  -4.2  -4.59773   TTCCTTTATAATACT             TTCCTT GTGAAA AAGGAA              TTTTTAACCCTAGCC  66 57
         omp  923266 ..  923282 +  -5.7  -4.21351   AAAGAAGAAACCCCT              CCCGAGG CTA TCACGGG              TTTCTTCACATGTTT  67 482
       sucC1  925990 ..  926000 +    -4   -2.7556   AAGCTTCTGACCTCG                 GAAT GTA ATTC                 TCCTTCCCTCCCCTT  46 18
         tgt  927409 ..  927420 +  -2.2  -4.04811   CTTATCCCTTACAGC                TTCC CTTA GGAG                 TTTGTAATCCTTTGT  55 267
       nuoA2 NONE
        nuoB NONE
       nuoD2 NONE
       nuoH1 NONE
       nuoI1 NONE
       nuoJ1 NONE
       nuoK1 NONE
       nuoL1 NONE
       nuoM1 NONE
       nuoN1 NONE
     aq_1323  939080 ..  939092 +  -5.5  -3.16742   TATCCCAACCGCACA                GGGGA CAC TCTCC                TTCCTGAGCCTTCAG  54 180
     aq_1327  940895 ..  940908 +  -2.3  -4.57474   AACTTTCACTCGGAA               ACTCC GAAA GGAGA                TTTTGTATGAGTTCC  61 282
        moeB NONE
        gltP NONE
       czcB2 NONE
     aq_1332  947734 ..  947757 +  -4.6  -4.29953   GTCCAGGTTGTGTCC          CGTGGCTATCA CAT TG-TAGCCGTG          TTCTTTTGCTACTTT  66 455
         nse  951528 ..  951546 +  -2.5  -3.49419   TCAAGAAGATTGTTT            GAA-ACTC TATG GAGTGTTC             GTTTTTGTACGCAAG  48 459
     aq_1345 NONE
     aq_1347 NONE
     aq_1348 NONE
     aq_1349 NONE
     aq_1350  961043 ..  961053 +  -2.6  -3.27022   TACAAAATTAACACT                 TTTA AAC TAAA                 TTAATATAACATGGA  46 30
        phoH NONE
     aq_1354  962828 ..  962849 +  -2.3  -4.54727   CGGAACAGTCTCAAC           GTT-GTGGTT CAA AACCACGGGC           TTTTCCTTTAGGACA  61 367
     aq_1356  963820 ..  963835 +  -4.8  -4.19238   AACTTTAAGTGTTGG              GTTAAT GATT ATTAAC               TTTTAACCTTCCGGA  65 102
        cydA NONE
        cydB  966795 ..  966814 +  -4.4  -3.05647   GAATTCCCCTTTTCG            CGAA-TTCT GTG AGAAGTTCG            TATATGTACTTGGCG  49 452
     aq_1365  971963 ..  971973 +    -4  -4.09509   GAGTCTACCTGAAGC                 TTTC AGG GAAA                 TTTATGTAAATTAAT  59 1
     aq_1369 NONE
       rlpA1  975732 ..  975751 +  -2.2  -2.57132   AGTAAAGGACATAAT            GAAAACTT ACTA AAATTTTC             CTTATGGAAAAACCA  39 13
        argH  977198 ..  977228 +  -3.2  -3.39018   AAATCACTTCGGGAG       GAAGGTATGCACAG TTT CTGGATAAACCTTC       TCTTTGCAGTGATAA  48 95
       nuoH2 NONE
       nuoH3 NONE
       nuoI2 NONE
       nuoJ2 NONE
       nuoK2 NONE
       nuoL3 NONE
       nuoM2 NONE
       nuoN2 NONE
       nuoA1 NONE
     aq_1386 NONE
        arsR  986238 ..  986254 +  -5.8  -3.29273   GAAGTTTTAAAGTAC              GGGGTG ATGAC CACTCC              TGTTCTGGTCGTGGA  56 163
     aq_1388  987321 ..  987335 +  -5.7  -3.78096   GTTCCGCCTTCCCTT               GGCTT CCGTA AAGCC               TTATCCTTTTCTTTA  61 44
     aq_1391  989789 ..  989808 +   -15  -2.91395   CCCCTATAGTTTTTT            GGCCCTCC GCCC GGAGGGCC             CTTTCTAAAGCAAGT  95 180
     aq_1392  990994 ..  991010 +  -9.5  -2.76171   TCGGCATGAGTATCT              CTTCAAG TTT CTTGAAG              TCGTCTTCGGTAAAT  69 302
     aq_1400 NONE
        celY NONE
     aq_1402 NONE
     aq_1403 NONE
     aq_1404 1000431 .. 1000458 +  -2.8  -4.89393   TCAGCAACGGAGTAA        GGAAAGTAACTCT TAA AG-GTTATTTCCC        TTTTTGTGAGCTTTC  70 229
     aq_1408 NONE
     aq_1409 1004937 .. 1004960 +  -2.3  -3.78902   GTCAAAGTGGGGCAA          GCTTCGGGC TCAACC GCCAGAACC           TTTAAGTCTTCCTTC  51 437
        valS 1010680 .. 1010713 +  -2.6  -5.39755   CGAACTCTTCAAGGA     GTTTTACGGTTCTGT AAACG GTAGAAC-GTGAAAC     TTTTTTATCCTTGTG  79 274
     aq_1421 1012927 .. 1012952 +  -2.5  -2.68544   AAAGGAAAAGAGTAC         GAGAGAGTTTA CCCT TAAGCCCTCGC          TAAGTTCTTCCTCTT  41 8
        pdxJ 1015589 .. 1015599 +  -3.2  -2.61264   AGTACTTTTCTTCAA                 TACC TTC GGTG                 GTTCTCAGTCCCAGC  42 163
     aq_1426 NONE
        lpxB NONE
     aq_1428 1019076 .. 1019086 +  -3.2  -3.71745   ACTCCTTCCTGATCA                 GTTC TAC GAGC                 TCTTTTGCATACTTG  53 511
       ppdD1 NONE
        fimZ NONE
       ppdD2 NONE
       ppdD3 NONE
     aq_1436 NONE
     aq_1439 NONE
        oppA 1025528 .. 1025549 +  -2.3  -3.68351   CGAGCCATACAGAGT           TTACCTG ATATCGGA CAGGTGA            TTTAAGTAATGGAAC  49 4
     aq_1442 1029187 .. 1029207 +  -3.9  -4.09243   CTCTTTGTCTTTCCA            GCAGTCCTT AGG AAGACCTGC            TTTTAAACACGTATA  59 113
        htrA NONE
        rpoS NONE
     aq_1453 1038051 .. 1038063 +  -3.3  -3.54424   AGAGGGATACGTAAG                GGTGC AGA GAACC                TTTAAAGAGATAGGA  50 8
     aq_1455 1039159 .. 1039182 +  -5.8  -2.94313   GAGTAAACTTCTTCC          GGCGGGGGTC CTTT GTCCCTCTCC           TCCTTCTTCCAGTCT  53 57
        gcvT 1040709 .. 1040734 +  -4.8  -3.73402   CCCGCAAAGTGTCCT        TCGCTG-TCCCC TTTT GGGGAACAG-GA         TTTACTACCCGCTAT  59 68
     aq_1462 NONE
     aq_1464 NONE
     aq_1465 1044568 .. 1044578 +  -2.4  -3.56262   TCAATATTCCCTTCA                 ACCG CCA CGGA                 TATTTCTCCGGTTTC  47 449
       accC2 1048774 .. 1048793 +  -2.9  -4.65494   GGATGTCCCTTATAC            CTTTCTT GTTTTG AAGGAAG             TTTTCTATCTCCTTT  62 168
        dnaB 1050501 .. 1050517 +  -6.5  -2.73542   TCAATCGGCAGAGCG              GGTGGCT GTT AACCACC              TGGTTGGGGGTTCGA  54 83
     aq_1473 NONE
        gspE NONE
     aq_1476 NONE
     aq_1477 1054128 .. 1054138 +  -3.2  -2.93073   CGTGATTTTTACCGC                 GGGA AAC TTCC                 TCCTTATTAAACCCG  45 58
     aq_1494 1064394 .. 1064408 +  -2.1  -4.88687   ATATAATAAAAATTC               CGGAA TAATT TTCTG               TTCTTTTTTCTTTAA  69 335
        sodA NONE
     aq_1501 1068090 .. 1068108 +  -3.3  -4.32678   CAGAGGAAATACTAT             TTAAATT CTGGT AATTTAA             TTCTTTCTTTCCCAG  62 407
         icd NONE
     aq_1515 NONE
     aq_1516 NONE
        pycB 1079924 .. 1079935 +    -3   -3.5393   TAGCCGCTTACCACG                GTTT ATAA AAAC                 TTTAAAGGAGGTAAT  48 18
        pycA NONE
     aq_1525 1082582 .. 1082592 +  -2.6  -4.03234   TATAAACGAAACCTG                 TTTA AAT TAAA                 TTTGTATGGAAAAAG  55 60
     aq_1526 1083508 .. 1083522 +  -4.2  -3.82604   CGTTAGCCGTTCAGG               CGGATT AAT AAACCG               TTATTGATTCCGTAA  57 18
     aq_1527 NONE
     aq_1528 NONE
     aq_1530 NONE
      abcT10 NONE
     aq_1533 NONE
     aq_1534 1088806 .. 1088817 +  -5.8  -5.08015   ATGTCTATCAAGAGT                GGAG CGTT CTCC                 TTTATTTTTTCCCTT  81 416
     aq_1542 1092722 .. 1092732 +  -3.2  -3.21276   CGTCTTGGCGAGCTT                 TCTC GGA GAGG                 TGTTATGAAGAAGGC  46 7
       rfaC1 NONE
     aq_1545 1095529 .. 1095550 +  -7.3  -3.56092   TCTGAGCTTCCTTCC           GAGAGCGCCC GCC GGGTG-TCTC           TTTGCAAAGTCCTCC  65 415
        cysM NONE
     aq_1558 NONE
       mglA1 NONE
     aq_1562 NONE
      abcT13 NONE
        gltB NONE
     aq_1569 NONE
     aq_1570 NONE
     aq_1571 1112461 .. 1112473 +  -4.1  -4.05714   CCTAACTTTAAAGGG                CTTCG TTC TGAAG                TTTCTAATTCCCCCT  59 121
     aq_1575 NONE
        mutL NONE
        iagB NONE
        pyrF NONE
     aq_1581 NONE
        gidB NONE
     aq_1583 NONE
     aq_1585 NONE
       atpF1 NONE
       atpF2 NONE
        atpH 1120614 .. 1120629 +  -2.6  -2.64144   ACCCAGCTTGAAAAA              CTCGCAA GAG TTG-GAG              GTGTTTAAATGGCCG  41 2
         ndk NONE
        shyS NONE
     aq_1593 1122607 .. 1122618 +    -3  -4.03234   TTCCACTTTTTCTAA                GTTA TTTA TAAC                 TTTGTCTACCAGAGG  56 446
     aq_1598 1125813 .. 1125836 +  -3.8  -4.06182   TTTCAGGTTTAAAGA          GCTTGTCCAT AGGG ATGTGCAGGC           TATTTTTGTAGGTAA  59 205
     aq_1618 NONE
       sucC2 NONE
       sucD2 1139808 .. 1139821 +  -4.5   -3.0634   ACCAGGAAACCTGTA               CGGCT TGCG AGCTG                TGTTACGATAGAGTT  49 418
     aq_1625 NONE
     aq_1627 NONE
         pol 1142475 .. 1142485 +    -4  -4.76213   TATTCCGAAAAAACT                 TCTT CCA AAGA                 TTTTATTACGTTTCT  71 473
        gspA 1146826 .. 1146845 + -10.8  -2.74182   AACCTCAGGTAAAGA            GGGAACTT ACAG AAGTTCCC             TCCTGTATCCTTCTT  76 168
        glpC 1151463 .. 1151485 +  -8.5  -3.18264   TAACTATTTACACCG           CAAGGGGAA CGAAA TTCTCCTTG           TTAGTCAATACCCGG  68 138
         cap 1153754 .. 1153768 +  -6.4  -4.11371   CAGCGAGAGCGAGTT               CAGCTT CGG GAGCTG               TTTTAGCGGCTGTTA  69 292
     aq_1655 NONE
     aq_1656 1160574 .. 1160601 +  -4.8  -3.57561   TCCCCTTCTATGTCC        GCGGGAA-CGGGT CCA GCCCACTTTCCGC        TTTCAAGGCTTGCCA  57 244
     aq_1660 1162944 .. 1162954 +  -5.4  -3.56836   GTTTAGTGTAGTCCA                 CTTC CCT GAAG                 TTTACCGACTCCTTT  57 304
        flgK NONE
        flgL 1166108 .. 1166121 +  -5.3  -3.58802   CATTTAAACCATTAT               CCTTT CCAC AAAGG                TTATGTCGTGCTTTC  56 34
     aq_1668 NONE
     aq_1669 NONE
     aq_1670 NONE
        hslV 1174452 .. 1174470 +  -3.8   -4.8083   TCTCTTCGGAGGATG             CGGAAACC TCA GCTTTCTG             TTTTTCGTACTCTTC  71 172
        aspS NONE
        fumX NONE
     aq_1680 1181108 .. 1181120 +  -4.8  -3.42482   CGAATATCTGAGTGC                CCCT CGCGT AGGG                TCTTCTCTTAGGTGC  56 422
     aq_1691 NONE
        dplF 1190563 .. 1190583 +  -6.9  -3.81488   CTTTACTTTTCCCTC            CTTGAGCTT TGC AAGTTCGAG            TTCTATTTCCGAAAG  66 405
        argF 1205132 .. 1205142 +  -6.8  -5.06451   AAGCCCTGTTTATTA                 CGTC CTG GACG                 TTTTTTGCCGTGGTA  85 485
        fabG NONE
        acpP NONE
        fabF NONE
         maf 1209714 .. 1209742 +  -2.4  -3.68853   TCAGGAGTCTAATCT        CCTCTTCGTGAA CAGTA TCCATGAACAGG        TTTCCGACTTTTTGA  49 525
        degT NONE
        lepA 1215301 .. 1215314 +  -2.3  -3.19966   ATAAACTCGTTTGTA               GGCGT CGAA ACACC                ATATTTTTTTCCAAG  44 66
        pheT 1219888 .. 1219922 +  -5.7  -3.14132   AGGGCGGACACTCTT    GCCTTCC-CCTCCTGT AAAA GCAGGAGGCGGAAGAA     TTGCTAAAAAGCGAA  54 186
     aq_1731 NONE
     aq_1732 1222171 .. 1222182 +    -3  -4.63932   CTGTCGTTTTATACT                CTTA TAAG TAAG                 TTTTATTGAAAGATA  62 50
       dnaJ1 1223684 .. 1223699 +  -3.2  -3.22656   TGCCTATAGTGTGAA              GTAGGA AAAG TCCTCC               TTCCTCCATTACCTT  46 388
        lytB NONE
     aq_1740 1226245 .. 1226259 +  -2.7  -3.14881   AATATCCCGGCTAAA               GTGGG CATTT CCCCC               TTCATCCCAAGCTTG  45 336
     aq_1743 1229015 .. 1229027 +  -6.3  -4.09243   CGTGTTGTCCATGTG                GATGT GCC ACATC                TTTTCAAGCCCTATC  68 103
     aq_1752 1234678 .. 1234700 +  -2.7  -4.59109   GGAATTTCTATTTTG           GGAGAGATA ACTTC TACCTCTTC           TTTTTCAAAGATATC  63 464
        tyrA NONE
        exbB 1237586 .. 1237608 +  -4.2   -4.5115   CCTTTTTCACGAGAC           CTTTTACGAG AAC CTTGTAAAAC           TTTTCCGTTTTTCTC  66 414
     aq_1763 1242790 .. 1242803 +  -2.5  -4.58283   AATACCCCCTTTAGG               TAAAA ATTT TTTTA                TTTTTAAAAGGATTC  62 70
        tktA NONE
        rpsT 1245500 .. 1245521 +  -2.9  -4.07246   CAAAGCCCTTCAGCA           GCAACAAGC TCAG GCTTGATCC            TTTCCTTTGCCCTCC  55 7
     aq_1768 1246525 .. 1246535 +  -2.6  -4.57837   TGTCAAAAAAGACGA                 TTTT TTT AAAA                 TTTTTAAAAAGATGT  62 249
     aq_1771 NONE
        envA 1251007 .. 1251022 +  -6.2  -4.35091   GTTCTGCACTCCCCT              TACCTT ATCA AAGGTA               TTTCTTATAAGTCTT  73 90
        rpmA 1252150 .. 1252166 +  -9.5  -2.70532   CGGAAGTTCCCCTTT              CCTTAGA AAG TCTAAGG              TGCGTTTCTACGAGT  69 162
     aq_1794 NONE
     aq_1795 1268030 .. 1268041 +    -3  -2.91063   TCCAAAGAAAGAGCC                CAAA AGTT TTTG                 ATTTACGTTTACCTA  42 13
     aq_1796 1269317 .. 1269328 +  -2.2   -4.5028   GAGATGTCTCTTTAT                TTGG GCTT CCAG                 TTCTTTTATTCTCGT  61 224
        thrA NONE
     aq_1814 NONE
     aq_1815 1280071 .. 1280083 +  -4.1  -4.00066   ACAAAAAGGGAATTT                TGAAG CGT CTTCG                TTTATGACTTCTAAC  57 494
        purU NONE
        nfeD NONE
     aq_1822 NONE
       mglA2 NONE
     aq_1824 NONE
     aq_1825 1285496 .. 1285527 +  -2.3  -2.53112   AAGTGATCTGATAAC      CTCTTCTAGGAAGC CCTCC GCTTCCTTCA-GAG      CTTCGTCACTTCCCT  39 35
         alr 1287092 .. 1287106 +  -2.8  -4.01101   TTTATTGACATGCTC               CCAC CTTCCTC GTGG               TTCTTGTTACCTTTC  56 362
        purL NONE
         lsp 1292338 .. 1292352 +  -3.5  -3.85698   ACAGGAACTACGAAG               TGCGG AACAC CCGTA               TTTATGAAAACACCG  54 339
        exbD NONE
    aq_1840a NONE
        prfB 1294799 .. 1294817 +  -2.4  -3.78409   TTCTACTTCGTTAAC             GGGTATAA CAC TTATCCTC             TTTACGTTGAATTCC  51 242
     aq_1852 1302517 .. 1302532 +  -6.2   -4.1472   CTCCTTAGCATTTTA              GGATAT TCAA ATATCC               TTATATTTTTATGAT  71 508
     aq_1853 1303594 .. 1303608 +    -2  -4.26475   GTTGCCCTTTCTATG               TGGCAG GCA CTGCAG               TGTTTTTTATAAACT  57 371
        dnaX 1305294 .. 1305315 +  -2.3  -3.08679   GTCCAGCGGGACGAG           GCTGTTTTA AAGG TAAAGGAGC            TCTTCAATGCAAAAA  42 16
        uvrB 1308012 .. 1308031 +  -4.4  -3.10098   AACTTCCGAAGTAGG            TTTATGAG GAAA TTCATAAA             TGCTTTTCAAATGCT  51 457
     aq_1858 NONE
        flgE NONE
        fliL 1310776 .. 1310804 +  -4.6  -3.44334   AGTTCGTGATTCAGG        TAGAGTAAGGTT TATAC AACCATACTCAA        TTAATATTAGTTTGC  54 18
     aq_1861 1311890 .. 1311919 +  -2.7  -4.63542   TTTGGAAAAAGTAAA       TTTTAAAGCCCCC TTGC GGGGGCAGGAAGA        TTTTTAGAAGTTGTA  62 27
         kch 1314783 .. 1314796 +  -2.4  -4.78149   CCATCCTGAAGGCTA               CAAG TACTCC CTTG                TTTTTGCCTTATACA  64 201
         asd NONE
     aq_1869 1316800 .. 1316816 +  -5.1  -5.24291   CATAGGGGTAGAAGC              GGGCT ACCTCTG AGCCC              TTTTCTTTTAGTTTT  83 13
        secA NONE
        pmbA NONE
     aq_1873 NONE
     aq_1875 NONE
        rplM NONE
        rpsI NONE
        argC 1325819 .. 1325830 +    -3   -3.2121   CCTTCAACTTCCCGT                TTTC CCCT GAAA                 GTTTGTTATACTAAT  44 16
        dnaN 1326992 .. 1327018 +  -3.6  -3.01712   TTGAGCCTTTTAATT         CCTGCGTTTAGC GAA GCCAAACCCAAG         TCTTCAAAGAAGAAG  45 73
     aq_1884 NONE
        sbcD NONE
        mesJ 1330062 .. 1330074 +  -6.3   -3.5365   CTTCAAAGTCTCTGG                GAACT CCG AGTTC                TTCTATGCAGTTTAC  60 104
        nadA 1332459 .. 1332477 +  -4.4  -3.30635   ATTAAAGCTCCAACT             CCGCCGAG AAC CTCGCAGG             TTCTGAGCAAGTTTC  52 389
     aq_1894 NONE
     aq_1896 1336516 .. 1336528 +  -3.4  -3.62518   TCAAGTGAGCGAACT                TCCT CTTAT AGGA                TTTCAAAGTGTTTAA  51 33
    aq_1899a NONE
    aq_1899b NONE
       gcsP1 NONE
        serA NONE
        umpS 1343319 .. 1343329 +  -6.8  -3.61232   GTCCGGGTATATAAC                 CCTC GCG GAGG                 TCTTTGTGTCAAGCG  64 421
     aq_1909 NONE
     aq_1910 1346532 .. 1346554 +  -2.1  -4.93288   CTCTTGGGAGGGATT          TCC-CT-CTAC GGT GTAGCAGAGGA          TTTTGTTTACATATT  67 64
     aq_1912 NONE
       trxA1 NONE
     aq_1917 NONE
        era2 1351629 .. 1351648 +  -5.8  -4.04149   TTTTCGCTATACTCA            GGAAAGCCT CTA AGG-TTTCC            TTTCTCGTGTGCTTG  65 316
     aq_1923 1354646 .. 1354657 +  -4.4  -3.92832   TAATCAACCTGTATA                GGAA AGTT TTCC                 TTCTTTAAAAACTTT  59 471
       tufA2 NONE
        rpmG NONE
        secE NONE
        nusG NONE
        rplK NONE
        rplA NONE
        rplJ NONE
        rplL NONE
        rpoB NONE
        rpoC 1370888 .. 1370905 + -11.3  -3.27525   AAGAAAGAACCCAAA             GAGGGCT CTTA AGCCCTC              TTCCCTTTAAAAACC  85 14
     aq_1952 1374020 .. 1374030 +  -2.6  -4.71234   ATTTCTGATATCATT                 TTAT GAG ATAA                 TTTTATATTCCATTT  65 395
        rplS NONE
        rnhB 1375152 .. 1375167 +    -9  -3.64487   GCTGTGTTAAATCAA              GGAAGG CATA CCTTCC               TTCTTCAAACTCTCC  75 66
     aq_1959 NONE
        thiD 1379017 .. 1379040 +  -4.6  -3.39288   GAAACCGAGACCCGT          G-TGGAGGGCT ATA AGTTCTCCAGC          TATTATTAAAGCGTC  52 480
        polA 1385730 .. 1385742 +  -4.9  -2.70774   GAAAGGTGGACGAAA                GATTA ATA TAATC                CTTATGCTTAAACTC  49 20
       hisIE 1386362 .. 1386376 +  -2.1  -4.18401   TAAGACGCTTTAAGT              GACGCC TGCG GGC-TC               TTTTGCCCTCTCTCC  56 24
       aspC1 1388108 .. 1388118 +  -4.6  -3.19634   CAGCAGAACATCCTT                 CGGG ATA TCCG                 CTTTCTCTTTACACT  50 325
     aq_1975 NONE
        masA NONE
     aq_1978 NONE
       fucA2 1392957 .. 1392977 +  -5.5  -5.81412   CTATCTTGTTAATGA            TTTCTAAGA AAT TCTCAGAAA            TTTTTTTTACATCCC 100 101
     aq_1982 NONE
        imp2 NONE
     aq_1985 1396524 .. 1396540 +  -2.2  -3.85698   GGTTTACGAAGAACT              CACAAG AGACC CTTGAG              TTTGTAAAAGAGCAA  51 10
     aq_1997 NONE
        fliC NONE
     aq_2000 NONE
        fliD NONE
        fliS 1409185 .. 1409212 +  -3.4  -4.14511   AAAAGTCTTCGTTAA        GAGCGTGGGAGAA TTT TATTCCC-TGCTC        TTTTACCCTCCCGTT  59 66
     aq_2013 NONE
        flhB 1417289 .. 1417309 +  -3.9  -3.34962   AAGAAAGCACCTTCT            GGGCTAC CTTTTTA GAAGCCC            TTATGCAGTCTGCGG  50 51
        pstS NONE
        pstC NONE
        pstA NONE
     aq_2020 NONE
        tldD 1423811 .. 1423822 +  -2.2  -3.17825   AAAATTTAGGAGGTG                GGTA ACCA TGCC                 TGTGTTCGTAATTTT  43 215
        guaB 1426067 .. 1426084 +  -4.8  -3.53343   AAAGCCCTGAGGGTG             GGGAGG AAAAGG TCTCCC              TTTACAGCCCCCGTT  56 455
     aq_2028 NONE
       napA3 1428666 .. 1428695 +  -4.9  -3.30903   ACTCCCGGTTTTACT       CTGTAAGCGGGACC TTC GG-CCCGTCCACAG       TTATCGCAACGTTTT  54 163
        infB NONE
     aq_2035 1432118 .. 1432137 +  -3.6  -3.80841   CAAGTGTTTTGACCT            GAAATGAG AAAA CTGATTTC             TTTAATCCTAGTAAT  54 19
     aq_2036 1432762 .. 1432784 +  -2.6  -4.75954   ATTTTTGAAAGGGAA           AGGGGCTTAA ACT TTAGCCCCCA           TTTGTTTTGCCTTTT  65 16
        rplI NONE
       hemX2 1436556 .. 1436573 +  -4.1   -4.5081   CACTCTTACGCTACC             GAGTGAA GTTC TCCACTC              TTTCTTTCGCTATTT  66 20
        vacB NONE
     aq_2049 NONE
       flgG1 1442453 .. 1442467 +    -5  -5.06451   CATCTTGTCTCCGTA               CTTCTT TAT GAGAAG               TTTTTTAAGGTCCTG  79 58
         aas 1451152 .. 1451163 +  -4.4  -4.16371   TACCTTTTCGTAAGC                CACT CCTA AGTG                 TTTCATTATTTCCTC  64 241
     aq_2066 NONE
     aq_2067 1455891 .. 1455901 +    -4  -2.50493   CCTTACATACGGGAA                 TTTC ACG GAAA                 GGTTTTCGTGATAAA  44 81
        argB NONE
         obg NONE
     aq_2071 NONE
     aq_2073 NONE
        murD 1461363 .. 1461373 +  -6.8  -4.85599   AAATATGGTTCACTC                 GGAC TTA GTCC                 TTTTTATAAACTCCC  84 18
         snf NONE
        sppA 1464422 .. 1464437 +  -4.6  -2.95126   GGTTCCCTACAGAAG              GGGGAG TTTA CTCGCC               TACTTTGACATTGTA  49 78
     aq_2082 1466546 .. 1466568 +    -7  -3.08224   CTTTTCCATTAGGAA           TTCTCTTCCC TCC GTGAGGAGAA           CTTTTGCCATCACCT  58 311
     aq_2088 1469527 .. 1469539 +  -3.5  -4.18494   TCTGTTGACTTTTCT                TATTT GAG AAATA                TTTTCAATAACCATG  59 54
       leuA2 1471202 .. 1471216 +    -5  -3.44552   TAATTATGGGAGTTC               TTGTTC TGG GAACGA               TATTCTTCATAACAT  56 101
        dsbC 1472359 .. 1472370 +  -5.8  -4.39002   AGGTTCAAGTTTCCT                CTCC TTCT GGAG                 TTTTCTGAAGGCTTT  70 276
       carB2 NONE
        prmA 1479473 .. 1479498 +  -2.5  -4.14056   TTTCGGAGGGTTCTA         CGCCTTTCTTG AGGA CAACGAAGGCC          TTTATGCTTTCACCT  57 240
         ssf NONE
     aq_2107 NONE
     aq_2108 NONE
        hemB NONE
       acuC2 1488027 .. 1488047 +  -5.5  -3.48897   TTTAAAGAAGTTTTC            GGAAAATGA TTA TCGTTTTTC            TCCTTTTTATTTCTT  58 312
     aq_2113 1489028 .. 1489040 +  -4.1  -3.53444   CTGCTACGTAGAAGG                GAACG TTG TGTTC                TTTACACAGAACTGC  52 245
        uvrC NONE
     aq_2128 1500042 .. 1500052 +  -5.4  -3.28712   AAGAGAATAGAAAAG                 GACT TAA AGTC                 TTCTGAAGAAGAGGG  56 232
     aq_2134 NONE
     aq_2135 NONE
      abcT12 1504901 .. 1504915 +  -7.2  -2.78816   CCTCAAACACGCCAA               GGTTTA GAA TAAACC               TATGCTCAAAAATCC  60 19
     aq_2138 NONE
     aq_2139 NONE
        glyS NONE
        ppsA NONE
     aq_2144 NONE
     aq_2145 1512562 .. 1512587 +  -2.6  -2.57132   GAAAGGGCATAGAAA         GGAAGAGTAA AAGTTA TTACCCTTTC          CTTATGGAAAAGAAA  41 16
     aq_2146 1514767 .. 1514777 +  -4.6  -4.08279   TCCTTACTTTTTCAA                 CGGG TAT TCCG                 TTCTTTATAAGGTAT  61 123
        gatC NONE
        recA NONE
        pilU NONE
         cmk NONE
       pgsA1 NONE
        recJ 1520785 .. 1520797 +  -2.7  -4.80178   TTTAACGTTCTCGCT                TTAGG TCC TCTAA                TTTTGTTAGTTCCTC  65 54
     aq_2157 1521371 .. 1521389 +  -4.6  -4.35339   ATGATTTCATCGCCG             TTCAGGAG GGG TTTCTGAA             TTTCTTCCTTCATCT  66 171
     aq_2159 NONE
       abcT9 NONE
        uraP 1524950 .. 1524966 +  -6.5  -3.96291   TGAACGATATCTGGA              GTTTGCC ATG GGCACAC              TTTATAACCTTTCTC  66 231
     aq_2170 NONE
     aq_2171 NONE
     aq_2172 NONE
     aq_2173 NONE
        ihfB NONE
     aq_2175 NONE
        aroK 1532729 .. 1532740 +  -7.2  -3.15996   TAGGATCTTTTGCCT                CCGC GAGG GCGG                 TATTCGTGAGTACTC  62 136
       acrR2 1534253 .. 1534263 +  -2.6   -3.1247   TGAAAGTAGCGAGTT                 TTTT CCT AAAA                 TTAAATATGACAAGT  44 38
        moaE NONE
        moaA 1535734 .. 1535747 +  -2.4  -4.00407   TTTTAATGGTTTCAG               GATC CTTAAT GATC                TTTCCCTTTTTACCT  53 69
        coxC 1538597 .. 1538614 +  -3.5  -4.08763   ACCTTAGGGGTGTAA             GATGAGAA TTC TTCTC-TC             TTTCCTCTTTCTTAT  56 26
     aq_2189 NONE
        coxB 1540246 .. 1540266 +    -4  -2.87344   GCGGGTGTATTTGGT            CTGCTC GTAAGGCTG GAGCAG            TCTGTGCCCGGGATG  46 163
       coxA1 1541840 .. 1541850 +    -4  -3.62191   AAACAAAGAAACATA                 TTGA TTT TCAA                 TTAGTTTAATCTTGT  54 138
       coxB2 NONE
       coxA2 NONE
     aq_2194 1545005 .. 1545022 +  -2.5   -3.0752   TCAAAAGAGGAAGAA             GGCCGCG TAAA CGAGACC              TATTAAAATCCTGTA  43 16
        mopB NONE
        mopA 1549176 .. 1549188 + -10.5  -5.51046   CTTGACTAATTCCAG                CCCCC TCT GGGGG                TTTTTTATCTATTTA 100 32
        ymxG 1549814 .. 1549832 -  -4.6  -3.04715   TACCCTTCTCAAAAC             TAGGAAAG TGC CTTTCATA             CTAAGGTTCTACGAC  49 26
     aq_2203 1548759 .. 1548769 -  -5.4  -3.84406   GCTGCAGTAGAAGAA                 GGAA TAG TTCC                 CGGTGGTGGAGTAGC  63 449
     aq_2197 NONE
     aq_2196 NONE
        bacA 1544512 .. 1544530 -    -3  -3.10959   TAAGCCCAATATACA             CCCACTGC AGA GCAGCATG             TCCTTTAATTACTAA  43 485
         sqr 1536306 .. 1536334 -  -6.2  -3.23638   TTAAATACTTACTAA        CTTTTTCTTATA AAAGA TATAAGAAAAGG        AAAAGGGAAGGGAAT  58 40
     aq_2185 1535588 .. 1535598 -    -4  -4.99043   CGTTGATAAAGAAAA                 CTTT ATT AAAG                 AAGTCTGGAAAGACA  74 114
        thiG 1532324 .. 1532339 -  -2.5  -5.27023   ATCCGAAAAAGAAAA              CGTAG TCATTT CCACG               GGAGGAGGACTCGGG  76 272
     aq_2168 NONE
        scbA NONE
     aq_2165 1525307 .. 1525319 -  -6.3   -3.1682   AAGAATTAAGATACA                CTCTT CTT AAGAG                TTGTTAAAAACACCA  58 3
     aq_2164 1524681 .. 1524695 -  -5.7  -3.64523   AAGATTAAACGACAA               GGGAT ACATA ATCCC               GGGTCTGGGAGACAT  59 51
       pcnB2 1521062 .. 1521080 -  -3.8  -2.72661   TAGGAGTTTTAAGTA             TTTTAGGC TTT GCCCCAAA             AGAGCTTCTATCCTT  45 147
         pal 1514329 .. 1514349 -  -5.4  -4.87273   AATACGGGACAAAAA            CCCTTGAA GCCTT TTCATGGG            AAATAGCTAACTTCC  76 342
     aq_2140 1506085 .. 1506104 -  -2.2  -4.47551   AGGGAACTCATAAAA            CTTTCCAA GGAC TTAGAAAA             AGAATACTTTAAGGT  61 55
        panC NONE
         fmt 1501386 .. 1501399 -  -3.8  -3.85698   GGCTGTTCCCAGAAA               GGCA AAGATA TGCC                CTTACTGTCACTCTG  57 33
         sbf 1500042 .. 1500052 -  -5.4  -3.45997   AAGAGAATAGAAAAG                 GACT TAA AGTC                 TTCTGAAGAAGAGGG  58 18
        hemN NONE
      abcT11 NONE
        hlyC NONE
        thiL NONE
     aq_2118 NONE
        purC 1491313 .. 1491329 -  -2.3  -4.66264   GAAAAGCGGGAAAAA              TTAAGAA ATC TGCTTAA              CGAGTTCCTTTGCAG  64 373
        rfaG NONE
         eif 1488338 .. 1488354 -  -2.3  -3.71645   AAGCTTACACCTAAA              TTAATAC GAA GAATTAA              AAAGGAAAGAGAAAA  51 457
         acs NONE
        acs' NONE
        pepA NONE
     aq_2098 NONE
        floX 1473952 .. 1473966 -    -5  -2.56164   TCCTTAATTATTAAT               CTACAA ACC TTGCAG               GGTCTTTTCTAATCT  48 6
        dksA NONE
       aspC2 1471886 .. 1471896 -  -6.8   -4.2717   AGGAGCGGATGAAAA                 GGCT GCA AGCC                 TTATATGTAAAAAGG  72 458
     aq_2087 NONE
     aq_2086 NONE
     aq_2085 NONE
        hisC 1465841 .. 1465852 -  -4.4    -3.052   ATTTCCATAGACAGA                GTTG TTCT CAAC                 GTGCACGATCCCAAC  49 419
        trpF 1461135 .. 1461146 -  -2.2  -4.97888   AAAAAAAGGTAAAAA                TCGC CCTT GCAA                 TAGGAGAGACAAAGG  69 236
        gltD NONE
     aq_2063 1453032 .. 1453042 -  -3.2  -6.02919   TTATAAATAAAAAAA                 GAGT GGC ACCC                 CCGGCGGGATTTGAA  90 172
     aq_2060 NONE
     aq_2059 1450843 .. 1450855 -  -7.7  -3.17194   ACCTTTGGAATTCAA                GGGTT TAG AACCC                AGCGTTAAGAACTAC  65 85
        helX NONE
     aq_2056 NONE
     aq_2054 NONE
        recG 1442082 .. 1442113 -  -7.5  -3.19463   CTTACTACGGAGGAA      GGGTATCAAGTTTT AGACG AAAACCTGA-ACCC      TATACAAATTCAGGG  62 329
        folC NONE
     aq_2044 1436240 .. 1436255 -  -5.4  -5.07107   TAAATTCGTAAAAAA              CCTCCT TCCG AGAAGG               GAAATCCTCGACGAG  80 321
       atpG1 NONE
        atpD 1432763 .. 1432782 -  -7.8  -3.84451   TTTTTGAAAGGGAAA            GGGGCTTA AACT TTAGCCCC             CATTTGTTTTGCCTT  73 11
     aq_2031 1428529 .. 1428553 -  -4.9   -3.9461   CCTCCCCAACAATAA          CCTCTCCTCTT GTA AAGGGGTAAGG          GATTACGAGACCGTC  61 133
     aq_2027 1425223 .. 1425247 -  -7.8  -3.88498   CGGGGACATAGTAAA          GGCTCTCGCA GCGGG TGCAAGTGCC          GTAATGCTCGGGAAC  72 412
        hemG 1417113 .. 1417129 -  -4.4  -4.41548   TGAGATTGCAGAAAA              CTACAG TATAC CCGTAG              TGAGGAAACCGGAAC  66 150
     aq_2011 NONE
     aq_2009 NONE
        rpsB 1410898 .. 1410908 -  -3.2  -2.61264   TCCTTCAGCTATAAC                 GGAA CTC CTCC                 ACTGGCAACAAAAGG  43 103
     aq_2005 1409891 .. 1409914 -  -6.8  -3.02144   CTATCTTTCCGAAGA          GGTCAAAG-CC CAC GGTCTTTAACC          TTACAGGATTTTTCG  59 26
     aq_2004 1409076 .. 1409093 -  -6.3  -3.88541   AAAACCAAGGAAGAA             CTCCAGA AAAT TCTGGAA              ATTTTAAAAGATTTA  66 374
     aq_1996 1403955 .. 1403971 -  -2.3  -3.86194   AATTTTCTTTATAAA              GAATATA TCA TATTTTC              CTTTTGGCTACCTCT  51 33
        era1 NONE
     aq_1993 NONE
        htpX NONE
        pgmA NONE
     aq_1989 NONE
        tolQ NONE
     aq_1987 NONE
     aq_1986 1396103 .. 1396115 -  -4.1  -4.11751   AGGAAGTCGTTAAAA                CCTTC GGT AAAGG                TATACTGGACGAAGA  59 433
     aq_1980 1392957 .. 1392977 -  -7.7  -2.71364   CTATCTTGTTAATGA            TTTCTAAGA AAT TCTCAGAAA            TTTTTTTTACATCCC  61 276
     aq_1974 NONE
        panB NONE
        tapB 1387565 .. 1387576 -  -4.4  -3.05224   AGAGCTTTCTAAAAT                TCCA GGTA TGGA                 TGTGGTAAAACCCGA  49 254
     aq_1966 NONE
     aq_1965 NONE
     aq_1964 NONE
        purH 1380175 .. 1380191 -  -2.3  -2.99834   AAAGTATATCACATA              TCTTTAA TGT TTAAAGT              GTCTTAAACCTGTGA  42 12
        fliQ NONE
        fliR 1378331 .. 1378341 -    -4  -4.07246   GCACTTGAAAGGAAA                 CTAT GCG ATAG                 ATATTCTTTACGACG  59 233
     aq_1958 1376003 .. 1376039 -  -2.7  -2.62175   TTTTAAGATAGGAAT    GGCGGAGCGGACGGGAT TTG AACCCGCGACCTCCGGC    TTGACAGGCCGGCGT  41 118
     aq_1956 1374718 .. 1374733 -  -3.2  -5.39721   TGAGGAGATAAAAAA              CAAAGC CCTG GCTGTG               GGAACGGCAGTTGTG  81 400
     aq_1953 1373397 .. 1373416 -  -4.2  -3.32844   GGGTGTACTTGAGAA            CCGCGGTT CACA AAGCGCAG             GGAGGCTTGATCAGA  50 247
        aprV 1370888 .. 1370905 - -11.3  -3.91946   AAGAAAGAACCCAAA             GAGGGCT CTTA AGCCCTC              TTCCCTTTAAAAACC  90 16
        hyuB NONE
     aq_1924 1353956 .. 1353966 -  -3.2  -4.77925   AAAAAAGGGGAAAAA                 CTCC CGA GGAA                 TTCAAGAAAGAGTTA  69 233
     aq_1922 1352257 .. 1352271 -    -5  -4.10164   CTACGAGGAGAGAAA               TGCCAA CCT TTAGCA               GGTATTCAAGAACTT  63 44
        fliP 1351027 .. 1351042 -  -7.6  -2.86676   GCGACGAAGGGAAAG              GGAGTT GAGG AACTCC               TGAACTGGATAGACG  59 322
        hflX 1342417 .. 1342434 -  -3.3  -5.60993   CGCCTCATAAAAAAA             CGCTCCC TGAA AGTAGCG              GATGAACCCGTGTTT  86 511
         dmt NONE
        folD 1336135 .. 1336156 -  -4.5  -3.66095   AAAGGGCGAGGGAAA           TTATAAAGG AGCT CCTCTACAA            GGAAAACCTCACCAA  55 350
        ilvE NONE
     aq_1891 NONE
        tsnR 1331915 .. 1331928 -  -2.4  -3.68936   GATTAATCCGAATAA               GGAA TACATT TTCC                CCCAATCCATGAATT  49 189
       sucD1 1329920 .. 1329930 -  -3.2  -3.91911   GGGAGGGGAAGTAAA                 CCTC GGG AAGG                 GAAAAGTTTTAAAGA  55 62
     aq_1862 1311897 .. 1311912 - -11.8  -3.74781   AAAGTAAATTTTAAA              GCCCCC TTGC GGGGGC               AGGAAGATTTTTAGA  89 36
     aq_1857 1307425 .. 1307437 -  -3.3  -3.61517   AGCGTTCCCGAAGAA                CTGCC GAA GGGAG                TTAAATCAGAAGAGG  51 186
     aq_1854 1302867 .. 1302879 -  -3.3  -4.64598   CAAGGACCTTAAAAA                GGGGA TGT TCCTC                ACCTCCATAGCCGGA  66 391
        ilvH NONE
     aq_1850 1298878 .. 1298899 -  -4.5  -5.77734   AAATAAAAATAAAAA           GATAAGCTT TCAA AAACTCATC            GGTTAAAGAAATCCA  95 52
     aq_1849 NONE
     aq_1847 NONE
     aq_1845 NONE
     aq_1844 NONE
     aq_1843 NONE
     aq_1842 1294160 .. 1294197 -  -9.1  -5.08878   AAGATAGAAATAAAA   CCTGAGGACCTGAAGAT AGAA ACCTTCAGGGCTTCGGG    AGCGGGAGGACAGTA  93 396
        dapF 1291673 .. 1291689 -  -8.7  -3.59698   TTACCTGATATACAA              CAAAGGC GTA GCCTTCG              GTCTCCTTTCCGAAC  72 298
       rpsL1 NONE
       rpsG1 1288050 .. 1288071 -  -7.3  -4.51787   TATAGAAGAAAACAA           CCTTTTCCT GTAG AGGTAAAGG            TGTATGTAGATGAAT  81 352
     aq_1829 NONE
    aq_1827a 1286525 .. 1286535 -  -5.4    -3.745   GGACTCATGAAAACA                 CTGT CCA ACAG                 GAGTTATTTGCTTTA  61 194
        ksgA 1279497 .. 1279512 -  -4.7  -3.89212   GAGTGAGATAGCAAA              GACCT TGAAAC AGGTC               AAGAGGTACGTAGGA  59 92
       trxA2 NONE
     aq_1810 NONE
     aq_1809 NONE
     aq_1807 NONE
     aq_1806 1274127 .. 1274140 -  -3.1  -3.14026   CAGATGCATATTTAA               TCCTC CTTA GAGAA                AAGTATAAAGAAAAA  46 51
        soxB NONE
     aq_1802 NONE
     aq_1800 NONE
       rhdA2 NONE
       cphA1 NONE
     aq_1797 1269109 .. 1269121 -  -3.3  -4.54477   GGAAAAGTTAGAAAA                GGGTC TCT GACTC                TTCCAGTTCTTCTAC  64 5
     aq_1793 1265874 .. 1265900 -    -3  -2.75064   GGCTTGACGGAATTA         TCGGTAGTATAA GAC CTATAATTCCGA         ATATTGAAAGGATAA  42 65
       ntrC2 1264232 .. 1264242 -  -2.6  -3.12895   TGGTGGACTAATATA                 TTTT ATT AAAA                 TTTCTTAAGTTCTAT  44 20
     aq_1791 NONE
     aq_1790 NONE
        mviB NONE
        trpC 1260390 .. 1260416 -  -5.4  -4.07885   GACCTCCTTTCAAAA         CAATTTTAAAAC TTC ATTTTAAAATTA         GAAACCTTCAAAAGC  65 33
         aco NONE
        mdh1 NONE
        fumB 1256556 .. 1256566 -  -5.4  -2.85297   TGATTGCAAACAGGA                 GAAG GTA CTTC                 ATACAACCCTTTCCG  52 24
        infC NONE
     aq_1776 1254768 .. 1254785 -  -4.9  -4.56597   GGGCTCTTTTAAAAA             CCTTCTT GAGG AAGAAAG              CCAGGAGGAGGGAAC  71 51
        glnE 1251995 .. 1252008 -  -2.4  -4.11484   GGTAATGGCTCAAAA               GAAC GGAAAA GTTC                ACTGAGCCAGAAACT  53 24
     aq_1773 1250616 .. 1250629 -  -3.8  -3.85474   AACGAAGAAGAAATA               GTCC TTGCGC GGAC                TTTTTGCTTTGACTG  55 295
       leuS' NONE
        dld1 1246213 .. 1246223 -  -3.2  -5.08088   AACTTGGAATAAAAA                 TCCC TAA AGGA                 ACTTCAAAGGAAGTT  74 370
     aq_1761 NONE
     aq_1760 1238111 .. 1238123 -  -2.7  -2.92653   CCAGAACCTCAGATA                TCTTC ATA AAAGA                AAAAATTAGGAGGAG  43 31
     aq_1758 1237119 .. 1237134 -  -6.2  -3.30619   AACCATTCTTTACAA              CTTTCT GGTG AGAAAG               GTAAGGGAGAAGCTC  59 58
     aq_1754 NONE
       nlpD2 1234124 .. 1234134 -  -5.4  -5.46276   AAGAGATAGAAAAAA                 CTGT AAG ACAG                 AGGATTAAGAAGTAC  87 127
        tyrS 1232082 .. 1232093 -    -3  -3.98282   TGCAGAGGAAGGAAA                TTTC TCAA GAAA                 CTGTAAACCTTCTGG  55 403
        murE 1229608 .. 1229619 -  -2.2  -2.61264   CTCTTTATTTACAAC                GGTA ACTA CACC                 TAAGTTTTCAAGGTA  40 205
        gpmA 1228437 .. 1228447 -    -4  -3.72395   AGAAGGGAAAATGAA                 GAAA AAA TTTC                 GGAAATTGGAAAGAA  55 494
        lgtF 1226723 .. 1226739 -  -3.7  -3.63068   GTAGAGGAGTTGAAA              CAGATAT GAT ACACCTG              AAACATTCTTTTACA  54 173
     aq_1741 1225849 .. 1225863 -  -2.1  -3.65812   TTCCGCTGAACATAA               TTCCC GACAA AGGAA               AAGTTATAGAAGGTG  49 76
         cfa 1223192 .. 1223210 -  -8.2  -4.58663   AGGAGTTCCCAAAAA             CCTTTCAA AGT CTGAAAGG             AAACTTTTAGAAAAG  82 107
     aq_1727 1215102 .. 1215112 -  -2.4  -4.50976   TCGGAGAGGATAAAA                 CCCC TCA GGGC                 AAACGTTACGGCAAA  61 150
     aq_1723 1211190 .. 1211204 -  -2.8  -4.18024   ATAAGAAATAAAATA               TCACTT CTA AAGAGA               AAGTTTTCAAGCTCA  57 38
         ffh NONE
     aq_1719 1209007 .. 1209017 -  -5.4   -3.8822   CATAGCAAAGGTAAA                 GTTC AGG GAAC                 TGAGCAAAGAGGAAA  63 393
        flgH NONE
        flgI 1204633 .. 1204649 -  -2.9  -3.64466   ACTGCACACACAGAA              GACACTC ATG GAGTTCC              TATTCAGAGAACCTC  50 29
        metE NONE
        pfkA NONE
        ribC NONE
     aq_1706 NONE
        galF NONE
    aq_1695a 1197136 .. 1197152 - -10.9  -2.69468   CAGTTGGATAGAGCA              GGGGATT TCT AATCCCC              AGGTCGGGGGTTCGA  76 63
     aq_1695 NONE
     aq_1694 1190147 .. 1190163 -  -5.9  -3.16079   CACGATAATAAAGGA              CTTTGAA AAA CTCAAAG              AACTCCTCACTCAAG  54 32
     aq_1689 NONE
     aq_1687 NONE
         alg 1183429 .. 1183439 -  -3.2  -2.73529   TTTCAGATAAACTTA                 CTCC TAA AGAG                 GATTTTAACACCTAA  43 37
     aq_1682 NONE
        amiB 1180526 .. 1180537 -  -3.6   -3.8709   AAATCCGTGGAGAAA                GCCC CGGC GGAC                 GAGATAGCTCCCGCT  55 180
        clpB 1174208 .. 1174219 -  -5.8  -3.19602   CCCTTTACAGGAATA                CGGA TCTT TCCG                 CCAGAGAGATAGTGG  54 229
        thrS 1168999 .. 1169018 -   -15  -2.93572   ATTTATTTTAGAAAG            GGCCTCCC GGGC GGGAGGCC             AAAAATCGGTGGAGG 100 239
     aq_1666 NONE
        mdh2 NONE
       accC1 1165934 .. 1165948 -  -4.3  -4.88407   AAGAAATGAACAAAA               CTATC AGGAA GATAG               AAAACTCGTCCTTGA  75 173
        spoU 1162162 .. 1162173 -  -5.8  -3.99678   ATGGCGATAATTAAA                CCCT ACAA AGGG                 AAGTACCCTAAAATA  63 503
        bioW NONE
       fucA1 NONE
       gcsH2 1159914 .. 1159930 -  -2.9  -3.53012   TCTCCCCGCCGGAAA              TCTGAGG GAA CCTCTAA              AGGAAATAAGGAGGG  48 428
        rplN NONE
        rplX NONE
        rplE NONE
        rpsN NONE
        rpsH NONE
        rplF NONE
        rplR NONE
        rpsE NONE
        rpmD NONE
        rplO NONE
        rplU 1153472 .. 1153482 -    -4   -3.6422   GATTTTTTCAAAAGA                 TTTC TGG GAAA                 AATAACTTTTTCTTT  54 447
     aq_1640 1151366 .. 1151380 -  -2.8  -2.79501   TAGACTTTTATCATA               TGAAGA TAC TCTTCT               ACGCACCGAACTTTA  42 173
        lplA 1147762 .. 1147775 -  -3.8  -3.79747   TCATGGAGGATTAAA               TGGC TGGGGC GCCA                GGACTCGAACCTGGA  57 129
         prs 1146801 .. 1146831 -  -6.8  -3.97947   CGCATTTAGGACAAA       GTTCCTTCATAACC TCA GGTAAAGAGGGAAC       TTACAGAAGTTCCCT  71 9
     aq_1632 1144415 .. 1144430 -  -3.2  -3.03781   TGAATTTAAATTATA              CCTTTC AAAA GAAGGG               AAAAGAAAAAGGGAA  45 45
     aq_1631 NONE
     aq_1630 NONE
         nfo 1141515 .. 1141525 -  -2.6  -4.83615   TACTTGGCAGAAAAA                 TTTT CCC AAAA                 AGGTTTTAAAGTAAA  68 509
        oadA NONE
        hisG NONE
     aq_1612 NONE
        radC NONE
        modA 1130431 .. 1130441 -  -5.4  -4.80396   GAAAAGACTCAAAAA                 GAAG GAC CTTC                 AGGGAGTAAGAGATC  75 273
         dcd NONE
        pabC 1128901 .. 1128913 -    -2  -3.33865   TAGCGGAAATTAACA                TTCA TTTCG TGAA                GGTTAGAAGTTTAAT  45 202
     aq_1603 NONE
        secF NONE
        pilD NONE
     aq_1599 1125188 .. 1125198 -  -4.6  -3.33492   CTATTCACGCGAGAA                 CCGC AAA GCAG                 GGATTTAGCGGGAAA  52 446
     aq_1596 NONE
        fliI 1122050 .. 1122060 -    -4  -3.16336   AGGGTAAGTTAAAAG                 GAAA AAT TTTC                 AGGATTTCCCACATG  48 470
     aq_1574 1112306 .. 1112320 -  -5.6  -3.62491   AAAAAATTCCTCAAA               GTGGAC GAC GACCAC               CAGCTAAACGAAAGT  59 67
     aq_1554 NONE
        fabI NONE
       cycB2 1098036 .. 1098051 - -11.8  -2.88292   ATAAAGAGGATTATA              CCCGCC CGAA GGCGGG               TGAAAGGAATTATTT  81 35
     aq_1549 NONE
        trpA NONE
         ppa NONE
        kpsF 1095041 .. 1095055 -  -7.8  -4.57073   TACCTCGCCCAAAAA               CTCGGA AAA CCCGAG               GAGTACATAGACGAA  82 106
        gcpE NONE
        fliN NONE
        aroA NONE
        pepQ 1087886 .. 1087901 -    -4  -4.59207   ATAAAGACGATAAAA              CCT-CAC GAG GTGGAGG              AATGGTAAGGCTCTT  66 482
     aq_1510 NONE
        oppC NONE
     aq_1508 NONE
         omt 1072930 .. 1072956 -  -3.7  -4.64861   TGCCCCGAAAATAAA         TCCTAAATCCT TCCAC AGGAATTTGGA         AGTAGAAAATTCATG  66 61
        nrdF NONE
        trk1 NONE
     aq_1503 NONE
     aq_1502 1067247 .. 1067261 -  -7.2  -3.06492   TTACTCATTCCAAGA               GAAAGT GGA ACTTTC               AGAATTTATAGAGTT  60 432
     aq_1498 NONE
        xylR NONE
         ogt 1064078 .. 1064088 -  -3.2  -3.60792   TCTTGAAGTTTTAAA                 GGAT TAA ACCC                 TCGTGTTTTAATAGT  50 10
        dnaG NONE
        rpoD NONE
        trmD 1059556 .. 1059578 -    -5  -2.87463   AACTTCCTCCAGACA           GAATTTTTTA TTG TAAAACATTC           TCACTTCTTTTTCAA  50 53
        rpsA NONE
        himA NONE
     aq_1484 1057102 .. 1057112 -  -2.4  -2.53876   CTTTATTTTAATTGA                 CACC CGA GGAG                 TTTTTTCAGTCTACT  39 2
     aq_1483 NONE
     aq_1482 NONE
     aq_1481 NONE
     aq_1480 NONE
        recR 1053721 .. 1053735 -  -2.9  -3.39842   AGGGGAATAGAAAAC               GTAAA GAGCG TTTAC               CTGCCTCCTGAGATA  46 316
        folP NONE
     aq_1467 NONE
     aq_1466 1043762 .. 1043784 -  -3.5  -3.60505   AGGAGATGATAAACA           GGAAAGT TGTTTACGC ACTTTCC           GCCCTTTTGCTCTTC  51 366
         npr 1040274 .. 1040286 -  -6.9   -3.7511   GTTCTCAGAATAGAA                GCGGG ACT CCCAC                TTTACGGAAATGAGC  66 396
     aq_1457 1038647 .. 1038663 -  -6.6  -2.87132   CTTCCTGTTTATAGA              CCTTGA CAACT TCAAGG              AAGTTAACGATAGAT  57 346
        mutT NONE
     aq_1447 NONE
     aq_1446 1031744 .. 1031774 -  -2.6  -3.13919   CGTAAACCTTAAAAG       CTTTCCTCATACTT CAT AAATTTACGGAAAG       AGTGTTATGATAAAT  44 61
       ctrA2 NONE
     aq_1444 1028957 .. 1028969 -  -3.3  -4.23054   AGATAGGACTTAAAA                CACTC GGA GAGGG                AATAGAAAACGCCAA  60 147
        metF 1018435 .. 1018448 -  -3.9  -4.35682   GGAGAACTAAAAGAA               GTTTT CGTA AAAAC                TAAGGATACAAAAAA  64 159
        hemF 1015018 .. 1015030 -  -9.1  -2.98381   GAAGGGAGGAAATCA                CCACC GAA GGTGG                TCTTGACGTAGTATC  67 426
        dpbF 1012709 .. 1012730 -  -6.5  -3.33492   CCACGCACTTTATAA           CCTTCAGTG CCAT CTCCGAAGG            AACGAGGGCTGAAAA  59 236
     aq_1420 NONE
     aq_1419 NONE
       furR2 1010049 .. 1010063 -  -7.2  -3.70331   AACCGAGCGAAAAGA               TAAAGG CTT CCTTTA               AAACTGAGAGCGAGT  67 397
     aq_1412 NONE
       trpB2 1004321 .. 1004336 -  -5.4  -3.97406   CGAAAATGCCATAAA              GCACCT TGAG AGGTAC               TTAGAACTTCAGGAA  65 211
        bcsA NONE
     aq_1405 1000225 .. 1000239 -  -2.8  -5.02476   ACACTCCTTAAAAAA               TGAGTT TTA ACCTCA               AAACTTTGTTTCTGT  70 3
        leuD NONE
         lig  990581 ..  990591 -  -2.4  -3.75153   TGGCTTTAATCGAAA                 GTGC TAT GCCC                 CCGATGGTATTTGCT  51 135
         fba  986881 ..  986894 -  -5.3  -3.23149   AAATTAAAGAAATGA               CCTTT AAGG AAAGG                CTTGAGTTTGCAAAG  52 423
       tagD2 NONE
        spsI NONE
       thiE1  971676 ..  971686 -  -2.6  -3.63073   GATATTGCTCAAGAA                 TTTT CAG AAAA                 GAACAGGTGTTATTT  50 435
         efp NONE
        accB NONE
        adh1 NONE
        murC NONE
     aq_1359  966232 ..  966252 -  -3.3  -3.04248   TAACAGTTTTTAACA            GTGCTTCCT CTG AAAAAACAC            TCCTCACCATGCTTA  45 122
        lipA  962435 ..  962445 -  -5.4  -4.47491   AGAGGAAGAAAAGAA                 GTTC AGG GAAC                 TGGAGAACTACGTAC  72 33
     aq_1343 NONE
         gph  955520 ..  955532 -  -3.3  -3.14888   AATTATATTTAAAAT                TCCAC GAT GTGGT                TATCCATTAACTTAA  46 6
         tig NONE
        clpP NONE
        clpX NONE
     aq_1336  951015 ..  951026 -  -4.4  -4.27316   GGTGGGAACCTAAAA                CTTC CCTT GAAG                 AGGGCGTAAAGAAAA  64 90
        pyrG  948233 ..  948244 -    -3   -3.0806   TTTAAACTTCGAAGA                GTTT AATC AAAC                 AATCTCTGCAGGGTT  43 255
     aq_1333  947091 ..  947104 -  -4.5  -4.41348   CCTCCTCGAAATAAA               GTCCC TGAA GGAAC                GAATAAAGGCTGTGA  66 214
     aq_1328  940625 ..  940644 -    -5   -4.2717   ATTACTTCAGGAAAA            GGAGTTAT TCCT AAAACTCC             ACTTCCTCGTAATTC  65 16
        mobB NONE
     aq_1324  938456 ..  938471 -    -4  -2.94118   TAGATAAAGTTAAAG              TTCACC CGAA AGTGAA               GAAAGTAGCGGGAGG  46 476
        thrB  927059 ..  927077 -  -2.4  -3.39884   AAATACCATTCATAA             CTTGAGGT TTT ACCTGAAA             ATGATGGAGGAAGTG  45 99
       pyrDB NONE
        hisA  923129 ..  923139 -    -4  -2.52623   CCCTCGTCAGAAGAC                 CTTA CTT TAAG                 TATATAGAGTTTTAA  44 37
        cspC  922828 ..  922844 - -10.1  -4.22231   AAGTAAAAAAGAGAA              GGGCGAA TTA CTCGCCC              AAAACTCTTACGTTT  89 16
     aq_1292 NONE
        purA  912749 ..  912759 -  -5.4  -3.80858   CGATAAGGTAGGAAA                 TAGC TCC GCTA                 ATTATCTCCGCCGTG  63 162
        gspD NONE
     aq_1287 NONE
     aq_1286 NONE
       pilC2 NONE
        hspC  907067 ..  907082 -  -2.4  -4.12532   CTTGTGATATAGAAA              CTCAGG TTTA CCCGGG               ATTTCCCACGGATAT  55 433
     aq_1277  903955 ..  903967 -  -7.7  -3.29739   CGGAATTCAGAGTAA                GGAGT AGA ACTCC                CTCACAAAGGCTTCC  66 4
        cafA NONE
     aq_1273 NONE
     aq_1272  900109 ..  900122 -  -6.7  -3.64703   TGGTTTTCAGTGAAA               TCCTC TGTG GAGGA                AGGATTTCTGTATTC  64 473
        cstA NONE
     aq_1256 NONE
        feoB  883415 ..  883433 -  -7.4  -3.56099   GATAACCTTCTCAAA             GGAAGCCA TAG TGGCTTAC             CAGCCGGGATATGAG  65 61
     aq_1253  882655 ..  882666 -  -2.2  -4.60317   AGAGAAGAAGGAAAA                CGAG GAAC CTCA                 TCAATGGTGCATGTG  61 26
        ilvC NONE
     aq_1244 NONE
       mutS2 NONE
     aq_1241 NONE
        adh2 NONE
     aq_1239 NONE
     aq_1238  873261 ..  873280 -  -2.2  -3.03525   TGGATTGATAGAAAG            TTCAAACC TTCG GATTTAAA             GGACAAATTCCTCGT  42 360
        dmsA NONE
       dmsB1 NONE
        dmsC  866329 ..  866355 -  -4.4  -3.59979   GGTGTGTATGTGAAA         GTCACAAAGGAG CCA CTCTTCCATGAC         ATCTCCCTCCGAACT  54 384
     aq_1230  865219 ..  865233 -  -2.7  -3.91947   AAAAGGAAAAATGAA               GCCTG TATTT CTGGC               GGGTATCGCCTTTGT  54 401
     aq_1223  860792 ..  860813 -  -5.9  -3.15861   AAGGGAGAACATAGA           GTTTGCCTT AAAG AAGGCAAAA            GAACCTCAGTTTACA  54 400
     aq_1220  857287 ..  857301 -  -2.9  -2.71815   CACTTAAATAATTTA               TACAA ATTCA TTGTA               GCTTTACTTGATGAC  41 29
     aq_1219  856612 ..  856627 -  -5.4  -3.72027   ATTTTTTACGAAGAA              CTTCCC GCAA AGGAAG               TTGCAAAAATTCTCG  61 107
     aq_1210 NONE
        lysA  849375 ..  849395 -  -2.6  -5.29742   ACATAAAAAAATAAA            TTGAGAAG GAAAA CTTTTCAA            GAACATTTATCAGAT  75 35
       furR1  848569 ..  848598 -  -3.5  -3.01712   GTTGCGGTTGTAATA       GGCGAGGGC GGAAGCGGCGGA GCGCTCGCC        TTCGGTGTGGCAAAC  45 351
        thiC  846518 ..  846551 -  -7.3   -5.4477   AAAGCCGGAAAAAAA     GAAGAAGGAAGCCCC TTAA GGGGCTACCCAGTTC      CCGTTTTCTATTAAT  93 7
     aq_1201  844040 ..  844060 -  -3.9  -3.79841   GAACAAGGAATAGAA            CCCTGGCTT CCC AAGCCTGAA            GCTGTTCTCCAGAGG  57 449
     aq_1191  838689 ..  838700 -  -4.4  -4.66388   AAAATGAGAAAGAAA                CTTC CCTG GAAG                 TACAGAAACCACGCG  71 187
     aq_1187 NONE
     aq_1186 NONE
     aq_1185 NONE
        flgB NONE
        flgC NONE
        fliE NONE
        fliF  830311 ..  830335 -   -10  -3.09117   GTACAAATTAAAGGA          CGGAAGGAGG ATATA CCTCCTTGCG          GAAGGGAGGCTCGTG  73 285
        murG  827717 ..  827731 -  -2.8  -4.20148   AGGACGGGAAAATAA               CCAC AATAGAA GTGG               TGGACAAGGAAGGAA  58 76
        hypD  813501 ..  813518 -  -4.1  -2.80307   TAAACCTGTAGGAGA             GAAAGAG TATT CTCATTC              CGATAACCTCTTACT  46 36
        hoxX NONE
       hisS2  810608 ..  810619 -  -5.8  -3.45632   ATATACAGGCAAACA                TCCG TTTA CGGA                 CACTTCGGAAAGGAA  57 86
        lysC NONE
     aq_1151  805375 ..  805394 -  -3.6  -3.49924   CTGAAATGACTAGAA            GAGG-GAAC ATA ATTCACCTC            CCCTATGTTTGTTAT  50 416
     aq_1148 NONE
        dhaT NONE
        pabB  801688 ..  801702 -  -2.8  -4.09685   GGGTATGTGTGAAAA               GGAATT CAG ACTTCC               CTTAACGGAAATGTC  56 87
     aq_1142  799698 ..  799713 -  -7.6   -3.9243   GAACTCGTTAAAGAA              CTGAAG AAGG CTTCAG               CAGATGAAGAATACA  70 118
        proB NONE
     aq_1133 NONE
       czcB1 NONE
        sufI NONE
     aq_1129 NONE
     aq_1127 NONE
       ctrA3 NONE
       acrD2  783522 ..  783541 -  -2.8  -4.52857   ATCTGGTATACAAAA            GCGAAGCT CATG AGCTTAAC             CTTTGAGTATCAAAT  63 166
     aq_1110  775806 ..  775817 -  -4.4  -3.91196   GCTATATACAGGAAA                CTCT TGAA AGAG                 AAAATAGTCCTCGGT  59 131
     aq_1103 NONE
        rpmF NONE
        plsX NONE
        fabH  768059 ..  768078 -  -7.2  -2.82327   GCTCTATATGGAAAT            CCCAGAAT AGTT ATTCTGGA             TGAACCAGATTCTAA  58 239
        mtfA  764495 ..  764513 -  -3.1  -2.67981   AGTTGATTAAATCCA             CAGCTTC TTTCG GAAGCTT             TTCGGTGTCGTACTC  43 83
       abcT3 NONE
       abcT4  761981 ..  761995 -  -7.8  -2.71731   TGTACTCTTCAACTA               CCGCAG TAG CTACGG               TATCGAGGGACAAGA  60 437
        hylA  759819 ..  759832 -  -4.5  -3.76968   AAGGGAGTTAGTAAA               CGAAG ATAT CTCCG                TCATTAAGGCCGTTA  56 4
     aq_1088 NONE
     aq_1085  755712 ..  755725 -  -8.1  -4.10855   AAAAGTTTTGTAAAA               GTCCG GTTC CGGAC                AGAATTCTCTTTAAC  75 360
     aq_1084  754556 ..  754566 -  -8.2  -2.81815   TTTAACCACGAATCA                 CCCC TAA GGGG                 TATTGAATTTGTGAC  60 506
        cysD  752226 ..  752237 -  -4.4  -3.63968   CGGTAAACTGGGAAA                GCTT AGGC AAGC                 GTTTATCCAACATAA  55 65
        galE NONE
        cysS  739537 ..  739548 -  -3.6  -3.03701   CTGGACGAAATTAGA                CCCG CTCT CAGG                 TTTGACGGCGGTGAC  45 223
         gap  736950 ..  736966 - -10.1  -4.09551   AAAGTTTATAAAGAA              GAGGGCT TAA AGCCCCC              TTTCGGCGAGGTATA  86 15
     aq_1057  731606 ..  731616 -  -8.2  -2.87211   AGGCGCTCCCATAGA                 CGCC TTC GGCG                 TAGGAACGAAGTTCA  61 379
        pstB  729785 ..  729797 -  -5.5  -3.59293   GGAAAGGGAAATTAA                CCGAA CCT TCCGG                TGATGTAGTCTTCCG  58 9
     aq_1037  719136 ..  719153 -  -3.5  -5.47399   TTAATCCTAAAAAAA             TTCAAAC GAAA GTTTAAA              ATTCTCCAAATTTTT  79 110
     aq_1036 NONE
     aq_1035  717738 ..  717749 -    -3  -3.79906   TGATCTTGAGAAGAA                TGAA GACT TTCA                 AAAGTTAATGTCTAT  52 335
        selA  714868 ..  714880 -  -4.1   -3.9279   ACTTAAGTTTATAAA                GAATG TTC CACTC                TTTTGTTTTTAATTT  57 73
        selD  713599 ..  713610 -  -2.2  -3.17146   CCTTTTCAGAATATA                CCTC TCAA GAAG                 TTAATTCAATGAGAC  43 254
     aq_1029 NONE
        gyrB  710787 ..  710801 -  -2.8   -2.7263   ATTATCCTGTTAAAC               GTCAAG GTG CTTTAC               CTCCTTCGCGTAAGC  41 5
     aq_1024 NONE
       acuC1  708673 ..  708687 -  -5.7  -3.35798   ACGCTTTATGGACAA               CCTGT TTTTC ACAGG               ATACACTTACTCCCT  56 170
         col  703520 ..  703540 - -11.3   -3.5812   TAGTCAGTATAAATA            TCCTTACAA CCA TTGTAAGGA            CTTGGGACAACGTGG  87 434
         udh NONE
        dnaE  697810 ..  697824 -  -2.8  -3.76393   AGAGGGTAAGCGAAA               TTCTGG AAG CCATAA               AGACAAACGTGAACA  52 144
        motA NONE
       motB1 NONE
       motB2  692468 ..  692481 -  -8.1  -3.59315   CCAAGGAGCCCGAAA               GCCCT CAGC AGGGC                TTTAAATTATTATAC  68 40
        fadD  689118 ..  689141 -  -7.4  -3.55191   GTAAGGGTAGAAATA          TCCTCCGGAC TAAC GCCCGAAGAA           ATTGAAAGGATTATC  65 405
      aq_990 NONE
      aq_988 NONE
      aq_987 NONE
      aq_986 NONE
      aq_985  680818 ..  680836 -  -7.4  -4.59109   GACATCCCTCAAAAA             GAACCCTC AAC GAAGGCTC             AGGAACTCTACTTTG  80 276
      aq_979  676849 ..  676859 -    -4   -4.7078   GGAATTACTCAAAAA                 TTAC GAA GTAA                 TCCCTATTTGTCCAG  69 351
      aq_972  670869 ..  670880 -    -3  -3.15324   TACGCCCATTAAAAT                TTCA GCCA TGAA                 TTTATTTTAGAAAAT  44 32
        argJ  669254 ..  669270 -  -2.1  -4.88918   GTACCTTAAACAAAA              GGGCTAC TTT GTGTCCC              TTTACAGGGAGCCCG  69 493
       cbbE2  668349 ..  668368 -    -5  -3.28912   GGAGACTTACAGGAA            CGTTTACG TAGG CGTAAAAG             GAAAGTGCTGGAGTT  54 153
       mbhS2 NONE
      aq_963  663524 ..  663537 -  -3.1  -3.28791   AGTCCCCCTTTAGAA               GGAAA CACC TCTCC                TTCCAACTTTCCAGC  48 6
        hdrD NONE
       mbhL2 NONE
        nadE  658464 ..  658486 -  -3.5  -5.05116   CGAGAAAGAATAAAA           GAGTTTC AAACTTTGG GAAACTC           CTCGATCCTTACGCG  74 335
        pheA  654121 ..  654137 -  -2.1  -3.63336   ATAGAGGAGTTGAAA              CGTCGTC TAT GAAGTCG              TAAGCCTCTTTAAGT  49 430
      aq_935 NONE
      aq_933 NONE
        purS NONE
        dnaQ  643652 ..  643669 -  -8.3  -3.14132   TCTGCCGCTTAGCAA             GCGGCCG CCTT CGGCCTC              TCGGCCACCCCTCCT  68 69
      aq_922 NONE
        ftsY NONE
        fdx1  634177 ..  634187 -  -2.4   -3.5525   ACAGATCTGGGTAAA                 CCCC TTC GGCG                 GTGCCTACATGTGGG  47 276
      aq_918 NONE
      aq_917  632098 ..  632110 -  -9.1  -3.85698   GGTTTTCGGTAGAAA                GGGAG AAG CTCCC                AGAAAAGAGGACGAG  77 208
      aq_913 NONE
         ebs NONE
        dnaC  627728 ..  627767 -  -3.5  -3.63744   TGGTTTCGGAAAATA  TGGAAGCCTTCTTGACC TTGGAC GGTCAGGAGGGATTTCA   TCTAAAGAAGGGGGA  51 126
        phoU NONE
       hksP3  624114 ..  624127 -  -8.1  -2.65091   ATTTCAAGCGAGAAG               CCCTC TTCT GAGGG                GTAAACTCTTACTTC  61 182
        ispB NONE
        queA  617970 ..  617981 -  -4.4  -3.58533   GTACAAGCCCTCAAA                GGAT TAAC ATCC                 CGTCCCCGTAGCTGT  54 9
         ppx  614882 ..  614900 -  -7.4  -3.68836   AGAGGTACGCAAGAA             GGGAGTTT AAG ATACTCCC             CATAGTTGTAACCTT  67 375
       topG2  610139 ..  610153 -  -6.4  -2.69799   CGAGTGTATAGAGCA               TCAGGA GTA TCCCGA               GCCACTTGTGGGGGA  54 278
      aq_881  608027 ..  608041 -  -2.8   -3.2697   AGATAGGTATAAAAC               TCATAG ACC CTAAGA               ATTTCAAAAACATTT  45 66
        minC NONE
       minD2  605816 ..  605828 -  -6.2  -3.36839   GGACGAAATAATAGA                CGCC TTGAG GGCG                AAGGAAATAGAAAAG  59 308
        nadC  600644 ..  600654 -    -4   -4.6038   TATACCAAATTAAAA                 TCTA TTT TAGA                 GATGTTCAAGTACAT  66 253
        rpsU NONE
       nuoL2 NONE
      aq_863 NONE
      aq_862  594331 ..  594345 -  -4.2  -3.80733   GTTAGTGTATAATAA               GGGGAA CGC TTCCTC               GGAAAGGACACTGTG  57 296
       ahpC2  593517 ..  593538 -  -8.8  -3.03151   GTTTTTAAAGGAAAG           GAAGAAGG ATTAAA CCTTCTTC            TTACAGATGTACCAG  67 13
      aq_855 NONE
      aq_854 NONE
      aq_853 NONE
        pdxA NONE
        corA NONE
      aq_850 NONE
      aq_849  585815 ..  585830 -  -6.1  -3.44991   TATAAAGTGCAAAGA              GAGGG AAGAGG CCCTC               AGTTTGCTCTAGCCT  62 276
        spoT  580876 ..  580889 -  -5.3  -2.70932   TTCCTTCCTGAACGA               TTTCC ATAA GGAAA                AATATTAACAAATGG  49 439
        trm1  579557 ..  579575 -  -2.4  -3.18913   AATAGATATACCGAA             CAGAAG GATAGAG CTCCTG             ATTTCCGAAGAAGAG  44 154
      aq_836  577217 ..  577251 -  -2.1   -4.1552   GATTGGTGGAAGAAA    TGTTCGTGAGGGCGAT GGCA AAC-CCCTCACGAGAA     ATACCACTTTTCACA  57 36
       flgG2 NONE
        flgA NONE
        surE  573329 ..  573355 -    -5  -3.67622   TACCCTGAAAACGAA         CCTCCTGTGACC ACC GTTCCCATGAGG         AATTTGATTTTTCTC  57 359
        murF NONE
      aq_820  565313 ..  565330 -  -3.5  -4.21644   AAAAAGGAAAGGAAA             TTCTTGA ACTC TCAAAAA              AAGTTCCCATAATTA  60 517
         dfp NONE
      aq_814 NONE
        acpS  559537 ..  559547 -  -5.4  -3.18511   CAGAGATATAGTTAA                 CAAC CAC GTTG                 AGAACTTCACGAGGA  54 366
      aq_811 NONE
      aq_809 NONE
      aq_808 NONE
        pyrC NONE
      aq_805  554315 ..  554346 -  -9.6  -3.38281   TTACTCAAAAGCTAA      TCCCGTAAGGTA CAAAGGCT TACCTTACGAGA       CAGGGCCCCTCGCCC  74 469
         rep  547536 ..  547546 -  -2.4  -4.11484   GTTAAGTTCTTAAAA                 GGTG AGG CTCC                 CGCAATAGTAGACCC  55 377
       acrD4  541095 ..  541109 -  -7.2  -3.06341   AATATTGCCTAAAAG               CTTTAC CAT GTAAAG               TCCAGAAATCAGTGC  61 220
        hisD NONE
      aq_780 NONE
      aq_778 NONE
        nadB  536463 ..  536478 -  -6.8  -3.14344   GACTTTCTTCACTAA              GGGCAG CGCT CTACCC               TGCGAAGGTAAATTA  59 134
        iclR  529050 ..  529062 -  -4.1  -5.28481   GAGGGAAGCAAAAAA                GAGAA ATC TTCCC                TTGGACGAGGACTTT  79 132
      aq_759 NONE
      aq_758 NONE
      aq_757 NONE
      aq_756 NONE
      aq_755 NONE
      aq_754 NONE
      aq_752  521114 ..  521130 -  -5.9  -2.73441   CACCACTTTGTAAAC              TTCTTCC ATG GGAAAAA              TTATAAGGGGAAAGA  51 51
         pgi NONE
        truA NONE
        ispA  518161 ..  518173 -  -7.7   -4.0162   CTTTTACAGGACAAA                CCTGA AGT TCAGG                GCTTTAATTCACAGA  74 492
        purD  515008 ..  515020 -  -3.4  -3.48689   AAATTTACAGGAGAA                GAGT TATTC ACTC                AGGTATTTAAAGGCT  50 16
       rpsL2 NONE
       rpsG2  509106 ..  509135 -  -7.2  -3.01712   TTCGTCTCTTCAATA       GAACTGGATAAC GTAGTG GCTTTCCAGTTC        CACCCCGAAAAGAGT  60 93
      aq_716  489868 ..  489888 - -11.1  -2.74514   GGAAAGTGTGAACTA            TCCCGCATC ATA GATGCGGGG            CTTCGGGTGGGTTTA  76 12
         tsf NONE
        pyrH NONE
         frr NONE
      aq_711 NONE
        nucI  486385 ..  486410 -  -3.3  -5.04601   GGGATAAAGGAAAAA         CCTCCCTTGAA AGAG TTTAAGGAAAG          GGGAGATAAGTATCC  74 232
        truB  481480 ..  481499 -  -2.2  -3.10091   AGTTTCAAAATCACA            CTAAAC TAATAAAC GTTTAG             GGGAAAGAACACCTC  43 6
       dnaJ2 NONE
        merR NONE
      aq_701  478616 ..  478637 -  -3.1  -3.31365   TAGTATATCACAATA           TAAGAATAT TCTA ATGTTCTTA            TTTCCACTCTAGAAT  48 23
      aq_699 NONE
        acrE NONE
       acrD1  472843 ..  472858 -  -3.4  -3.03159   TGAATTTTGTTAAGA              TTTTTT TTAG AAAAAA               TTAAAAAATTGTTAA  45 61
      aq_693  471512 ..  471526 -  -5.6  -4.55485   TATAAAAAAAGGAAA               GCTCCT CGC AGGGGC               AAAAAGGAACTGTCA  73 38
       gidA2 NONE
      aq_689  468029 ..  468045 -  -3.5  -4.12532   GCTGGGATACATAAA              GCTCGGG CAA CCCGCTC              CCACGCTCTCGGGCG  57 384
       arsA1  463136 ..  463152 -  -4.3  -4.82162   GAGAAGAAGATAAAA              GAGGCGC TCG ACGCCTT              CAAGCAAAAGTTCGT  72 63
      aq_678 NONE
      aq_676  459976 ..  459992 -  -3.7  -4.01411   GAGGAAAAACGTAAA              GTTAAAC GGC GTTGAAC              ACCTTGTTGAAGTGG  59 465
       frdB2 NONE
        fliG NONE
       nlpD1  445759 ..  445772 -  -3.9  -2.73994   AGGCTTTTAAGATCA               TTTCT TTTT AGAAA                GATACATCAATGGGT  45 9
      aq_651  445120 ..  445136 -  -6.5  -4.56969   AACCTCATAAAGAAA              GCGGG TAAAACT CCCGC              TGAAAGGGATACCTT  76 52
      aq_644 NONE
      aq_642  438760 ..  438773 -  -3.1   -3.2891   TTTGATAAGCAAAAG               CGTAA AGCT CTACG                AGGAGATAATAGAAA  48 255
       lysR1  436417 ..  436427 -  -2.4  -3.35867   TTAATTCGTAAGTAA                 CGTC CCA GTCG                 TTGTTTATTCCGTTT  45 174
      aq_635  434986 ..  435004 -  -6.7  -4.33739   TAAAAAACTGGAAAA            GGCG-GGT GTAA ACCTCGCC             AAGAAAGTCAAAGAA  74 341
      aq_632 NONE
        xcpC  428206 ..  428221 -  -4.6  -3.03635   GAAATGGCGGTAATA              GTGAGG ATAC CCACAC               CCTTGAGAAGGTTAA  49 270
      aq_628  427611 ..  427627 -  -5.1  -3.75535   CCAGATACACCGAAA              GCTCCTA TAC CAAGAGC              AAGTCTTTAGTTTAC  58 32
      aq_627  426664 ..  426678 -   -10  -3.68023   AAGTTTTAAAAGGAA               GGGCTT AGA AAGCCC               AGTTTAGCCCTACAC  80 15
      aq_622  422315 ..  422327 -  -6.9  -2.71144   TATTTCCTTCAATTA                CGACG TTC CGCCG                AGCGGTTCGATAGTG  55 74
        deaD  417076 ..  417098 - -13.5  -3.59946   TTGCCAAGGAGACAA           GTGGGCTCT CTTAC AGAGCCCAC           TTAATATTATATACC  95 151
      aq_609 NONE
       thrC1  414119 ..  414137 -  -2.3  -3.30662   GTAAACAAAGATATA             CCGGAAG GGGCA CTCGCGG             TCTCAAGGCCTGAAC  45 84
      aq_600  409522 ..  409538 -  -7.3   -3.2048   GGGAAATGTTAGGAA              TTCCCTC CTC AAGGGAA              AGAAGGATTTAAAAG  63 54
      aq_598  407855 ..  407868 -  -2.4  -4.08485   GGGAGGGAAAGGAAA               GAAG GGATTA CTTC                GCAGCTTCTTCCATT  53 19
        purB  406280 ..  406294 -  -5.7  -3.56558   TTACAAGGTATATAA               TCGTG CCTCC CACGA               TTAAGGAAAAAACAA  58 238
        frdA  404074 ..  404086 -  -7.7  -3.86194   AATGCTGGCTACAAA                CCTCT GGA AGAGG                TGAAGGAAGAAATAA  72 435
        neaC  398905 ..  398926 -  -5.9  -3.76125   TTACTTGAATTTAAA           CTTCTCGCT TACG AACAAGAAG            GAAGGGCAAAGAATG  61 519
        trpE  394753 ..  394769 -  -4.4  -4.62471   CGTAAGTCCTAAAAA              GAGGAA GAACT TTCCCC              TATTTAAGTGTTTTT  71 382
      aq_578 NONE
        stpK NONE
      aq_575 NONE
        nuoE NONE
        nuoF NONE
      aq_572  388408 ..  388421 -  -6.7  -2.90486   AATAACGCTTATATA               CCTGA ACAA TCAGG                GTATCGTTGAAATTC  57 149
        rimI  386670 ..  386680 -  -5.4  -4.19024   TAAACCAGAGAGAAA                 TTCC GGA GGAA                 ATAAAAGACAGGGCT  67 299
        recN NONE
       thiE2 NONE
        bioD  379949 ..  379963 -    -5   -4.0616   GATCTGAAGTATAAA               GTAAAC AGG GCTTAC               GCTTCGATAGGACAG  63 460
      aq_554 NONE
       frdB1 NONE
         sms  375141 ..  375157 -  -2.3  -3.03151   TCCCTGAAATTAAAC              CTTTATT AAT AATAACG              ACTTTAAAACAAAAC  42 29
       nuoD1 NONE
        trpG NONE
      aq_548  371912 ..  371930 -  -7.4  -4.52781   GAAGGAGAAGCAAAA             GGAAGGGA TAA TGCCTTCC             TGGACTCATGCGAGC  81 176
      aq_545  369272 ..  369283 -  -4.4  -4.39407   GGAAAGAAGTTAAAA                CTTC TCTT GAAG                 GAAGAGGACATAAAG  66 502
      aq_540  366717 ..  366730 -  -6.7  -3.05715   AAGTTTTTTAGTGAA               GTTCC CGCG GGAAC                CTTCGTCAGCTTCGG  58 438
      aq_533  363146 ..  363166 -  -2.6  -3.51411   ACCCCCTTAAATTAA           TCTATCACG ATAG CGTG-CAGA            CACTTTAAGTAAAGG  48 1
      aq_532  362218 ..  362247 -  -2.3  -5.24129   TTTTCGTATAAAAAA       GAATTTTTGAAAA TCAA TTTTGAAAAAATC        AGAAATTACGTTCAG  74 239
        oprC  359563 ..  359578 -    -6  -2.52263   AAGGAAAGAAAGGAT              TGCCCC TGCA GGGGCC               GTGAGTAGGCTTCAG  54 37
      aq_512  347319 ..  347331 -  -6.3  -4.08064   AATTTTGCTGGAAAA                CTTCT GGA AGAAG                TAAGTTTAAAAGGTT  69 77
      aq_506 NONE
        otnA NONE
       otnA'  340164 ..  340180 -  -5.9   -3.9735   ATAGGAAAAAAGCAA              CTACAAC TTT GTTATAG              TGTAAACAGTTAGCG  65 9
      aq_503 NONE
         pmu NONE
        trxB NONE
      aq_499 NONE
         gnd NONE
        gsdA  333683 ..  333694 -  -4.4  -4.33956   CTTAAAACACATAAA                CTTC TACC GAAG                 AAAGGCAAAGCTTAT  66 403
      aq_494 NONE
      aq_493  331372 ..  331384 -  -3.5   -4.0342   TCTAATTAATAATAA                TAAAA AAT TTTTA                TCGGATTGGTACTCC  56 23
      aq_492 NONE
         fnr NONE
         tpx NONE
       ahpC1  327825 ..  327846 -  -3.1  -4.05788   TGCTCGCAAAGGAAA           GAAATTACT CAGC AATAATCTC            CCACCGTTCCGGAGA  57 509
        oppB NONE
        glyA NONE
      aq_478  322444 ..  322464 -  -3.9  -3.86524   AGACTCGGGCACAAA            GGCGACCTT ATA ATAATCGCC            TCTTACGCCCAGTAC  57 460
      aq_474  320017 ..  320027 -    -4  -3.74056   TAAGAAGGAGGGAAA                 CTTT TCT AAAG                 CCGTGAAACGCTACT  55 223
         sor  309622 ..  309636 -    -5  -4.06001   GAGAAATTAAGGAAA               GAGAAT CAG ATCCTC               CATGAGTGGCATGAA  63 2
      aq_454 NONE
      aq_453 NONE
        ilvB  305573 ..  305596 -  -2.4  -4.41177   GAGATAAAGGGAAAA          CACAACGGGCT TAT AACCC-TTGAG          GATGTAGAAGTCATA  59 46
      aq_442  301390 ..  301419 -  -6.5  -3.55563   ACGGTATTTGGGAAA       TAAAGGGAAAGGT AAAA AACGTTCCCTTTA        CCCTGAGAGTTGCGT  60 267
      aq_439  300189 ..  300200 -  -5.8  -3.55815   AAATATCGGCTGAAA                TCCG TAAA CGGA                 ACCAAAAACGCTGTA  58 142
      aq_438  298773 ..  298789 -  -7.3  -3.75153   TTCGGTGAAGTTAAA              GGAAAGA AGT TCCTTCC              TTGGGCTTTCGACGA  68 355
       ribD2 NONE
        glpK NONE
        grpE NONE
      aq_430  293358 ..  293368 -  -4.6  -3.79113   AGTTCGTGATAATAA                 CGGA GGC CCCG                 AGGGGAGACGTCCTG  58 206
      aq_428 NONE
      aq_427 NONE
       thrC2  290615 ..  290627 -  -4.1  -4.25283   ACTCTTTCAGGAAAA                GCCTT TTG AAGAC                ATAACTGTGGAGATA  62 41
      aq_420 NONE
      aq_419 NONE
        gspG  287176 ..  287204 -  -3.1  -4.35483   CGGCAGGATAATAAA        CTTGAGGGACG GAGAAAT CGTCACTCAAC        GGTGAGGAGTTCAAT  62 277
        carA NONE
        pyrB NONE
      aq_408 NONE
      aq_407  276089 ..  276105 -  -2.3  -2.96184   TATGAAAAGGGAAAG              GAAAATT TTC ACTTTTC              TTTTGGAACGTCGTG  42 17
      aq_406  274806 ..  274819 -  -8.1  -4.53648   CATAGAAAACATAAA               GGTGG TTAT CCACC                CGCAGAGCTTTGTCC  82 437
      aq_387 NONE
      aq_386 NONE
      aq_385 NONE
      aq_384 NONE
      aq_383 NONE
      aq_382 NONE
      aq_381 NONE
      aq_380 NONE
      aq_378 NONE
      aq_377 NONE
      aq_376  252278 ..  252290 -  -4.7  -2.73956   ACAAGTAAGTATAAC                GCCCC GCG GGGTC                CGTTTCTGACATCAA  47 44
      aq_374 NONE
      aq_373 NONE
      aq_372 NONE
      aq_371 NONE
      aq_370 NONE
      aq_369 NONE
        proS NONE
      aq_364 NONE
      aq_363 NONE
      aq_362  238616 ..  238626 -  -5.4   -3.3879   AATGCACTGGAAAGA                 CTTC AAG GAAG                 TAATAGATAAACTAA  56 37
        timA  237134 ..  237144 -    -4  -4.73432   GGAAAGATAAAGAAA                 TCTT TAT AAGA                 AGCGGAGAAATTTAC  69 440
       leuA1 NONE
      aq_355 NONE
        leuS  229475 ..  229492 -  -3.4   -3.9392   GGTGAGTGGAAAGAA             GACGAA CCCGTT CTCGTC              AGAGTTCACTCGGAA  55 466
         ctc  228048 ..  228060 -  -7.7  -2.75183   ATGTCCATTCAATTA                GGAAG TTG CTTCC                GTTTCTCCCGTTTCT  62 10
         pth  227032 ..  227043 -  -4.4  -5.04601   TCGATAAACTAAAAA                TGGA GTTT TCCA                 TAAAAGTGTTTAACG  77 444
        rfaD NONE
       arsA2  222851 ..  222861 -  -6.8  -3.20011   TAAAAAGTTAATAGA                 GAGG CAC CCTC                 ACGTTTTTGGATGCG  59 496
      aq_338 NONE
        cysQ  217869 ..  217879 -  -4.6  -2.74094   CTCCATATAAAAAGG                 CGAC GTG GCCG                 AGCGGTTAGGCGGGG  47 56
      aq_336  217174 ..  217184 -    -4  -3.73072   AAGCGTTCCACTAAA                 GAAA ACT TTTC                 GTGGAGTGCTTCCTC  54 10
      aq_327  213544 ..  213570 -  -7.4  -3.66237   GTAAAGAATGAAACA        GAGCT-CGTGA CAAAAC TCACGGAGCTC         CTATCCGTAAAGAAA  67 96
        murI  211591 ..  211606 -  -4.6  -4.36595   GAGGGAAAGGGAAAA              CAGGGC AAAC GTCCTG               AGAGACGTCAGGGAA  66 232
      aq_323  209933 ..  209945 -  -3.4  -2.92938   GGAAAGAACTTAAAT                CACT TAAAG AGTG                TTAAAAACTTTTCCC  45 12
        dnaA  208567 ..  208580 -  -4.5   -3.2963   AGTATTTCTCCACAA               CGAAG GACT CCTCG                AGAAACCCCTTCTTG  52 87
       hksP2 NONE
      aq_314 NONE
      aq_313 NONE
      aq_311  203474 ..  203515 - -12.6   -4.2331   AAGGAAAATTAGAAA TCAGGAAACC-TAAAAGCC TTAGG GACTTCTATGGTTTCCTGA AAGGAAAGAAATCTA 100 518
        ileS NONE
      aq_303 NONE
      aq_302  196200 ..  196221 -    -3  -3.91087   TTAAAGGAGACGAAA           CTCTCAAA AGCAAA TCCGAGAG            CGTTATGGAAATCCC  54 174
        serS  193043 ..  193057 -   -10  -3.17714   CGAAAGCCCTACGAA               CTCTCC GGG GGAGAG               CAACAGAGGGTAGCG  74 252
      aq_288 NONE
         smb NONE
      aq_286 NONE
      aq_284 NONE
      aq_283  184106 ..  184118 -  -2.7  -4.42619   GAAGATCTTATAAAA                CTTTC CGA AAAAG                AAATTGAAGAACTAA  60 435
       acrR3 NONE
      aq_278 NONE
      aq_277  179954 ..  179965 -    -3  -3.53761   TAAGTCCCCCGTAAA                GTAT CTTC ATAC                 CGCTACCTCCCTTCT  48 20
      aq_276  178147 ..  178160 -  -6.7   -4.4009   CCTTACTTCAGAAAA               CTCAG GGAA CTGAG                GGACGAGCTCCAAAG  74 452
      aq_272  175712 ..  175724 -  -4.9  -3.24924   GGCTGATCTAGAAGA                GAAAA TCG TTTTC                TACATAGAGGAGAAC  52 180
      aq_269  173289 ..  173303 -  -7.2  -3.70722   CTCATCAACATAGAA               GAAAAG CAC CTTTTC               CCCGTTTCCCGTTAA  68 60
      aq_265  170453 ..  170467 -  -2.8  -2.61873   ACTACGCTTAAAGAG               TTAGGA ATA TCCGAA               GAGGACTTTAAAACA  41 33
      aq_262  167213 ..  167227 -  -2.8  -4.01411   TACGAAAAATTTAAA               GGATTC TAT GAATAC               ATTGATTTTCAGGCA  55 384
      aq_260 NONE
        nusA NONE
        ygcA  163969 ..  164003 -  -4.3  -2.53911   GGAAGCGGTAAGGGA    GGACGTGAACGTACAG ACAC CCGT-CGTTTACTTCC     TCGCAGGACTCGTGG  47 122
        kdtB NONE
      aq_252 NONE
      aq_251 NONE
      aq_250 NONE
        gatA NONE
      aq_246  157352 ..  157370 -  -6.1  -3.14522   GTAAGGGACAGGGAA             GGTAAAA CGTAC TTTTACC             CTCAGCCATTCAATA  57 512
        leuB NONE
      aq_243  153575 ..  153589 -  -7.8  -3.74345   AGTGAGAGAGCCAAA               GCCCCT CAA AGAGGC               GTGATCTCTATAAGG  70 16
      aq_240  149785 ..  149796 -  -5.8   -3.3375   AGGAATAGGAGAAGA                TCCC GACA GGGA                 AGGACTGAAAGAGAC  56 500
        guaA  147072 ..  147085 -  -4.5   -5.0133   GACCCCGTCAAAAAA               GTGGC AAGA ACCAC                GAAAGGCGACATAAA  75 486
       hksP4  142720 ..  142744 -  -7.9  -3.85165   CAGTGGAAATCGAAA          TCCCTCCTCTC AGG GAAAGAAAGGA          AGACATACCCCTCCT  73 375
       aldH2 NONE
        rpsO NONE
        phpA NONE
         dut  136110 ..  136120 -  -2.6  -3.11732   TTTAAATCCATCTAA                 TAAA AAA TTTA                 ATTACTTGGTTCCCG  44 27
        nifA  134512 ..  134534 -  -7.7    -3.494   TAACGTCCGACAGAA           CGGATCCTT ACTCA AAGGAGCCG           GATCTTAAGTACTCA  67 76
      aq_204  123381 ..  123395 -  -3.6  -4.09455   ATGAAGAGGAAATAA               TAAGAA CCG TTCTCA               AACTGTACACGGAGT  57 449
      aq_194 NONE
        hslU NONE
       aldH1 NONE
       tagD1 NONE
      aq_184 NONE
        rpoZ NONE
      aq_183 NONE
      aq_182  111263 ..  111287 -  -7.1  -3.54459   CGAAGTTTTTTCAAA          GACAAAGGTAG AGG CTGCCCTTGCC          GCTTCAGTATTCCAC  65 93
        atpB NONE
      aq_178 NONE
        atpE NONE
        rpmH NONE
     aq_175a NONE
      aq_175 NONE
      aq_173 NONE
       mutY2  105700 ..  105712 -  -4.1  -3.83318   TTCGCAATAATACAA                CCTAT TGT ACAGG                GGAAATTTAATATTA  57 225
        bioA NONE
      aq_169 NONE
      aq_168  102227 ..  102253 -  -2.2  -3.96542   GGAAAGAAACGGAAA         GCTTTTCTTTGA TCC TCAGAGGGAAGC         TGTAGAACAACTAAG  53 161
      aq_165  100309 ..  100319 -  -2.6   -4.9725   ACTTGTACAGAAAAA                 TAAA AAG TTTA                 AACATAAGAGTCAAA  68 36
      aq_159   96873 ..   96885 -  -6.3  -3.64299   GACATCACAAATGAA                GTTCT GAA AGAAC                TCGATAAATGAAGAA  64 427
        pkcI   87440 ..   87452 -  -6.9  -3.48269   TCCATTAAACATTAA                CCCGG GGG CCAGG                ACATTTCTCTTCCGC  64 9
        ribF NONE
       ribD1   85182 ..   85199 -  -5.6  -3.64822   ATGTTCGTATTCAAA             GTTCCT TCCCTC AGGAAC              ATAGAACACACGTAC  59 244
      aq_128   80105 ..   80115 -  -2.6  -3.55801   ACTAATTCTTTGAAA                 TTTA GGT TAAA                 GGCATCTCCTTTCGT  48 300
       hisS1 NONE
      aq_121 NONE
        talC NONE
         pgk NONE
      aq_116 NONE
      aq_114   71466 ..   71480 -  -2.1  -4.98917   CAAAAGACAACAAAA               CCACT CTGGC AGTAG               AACTCGGCTTCACCT  67 348
         hfq   66835 ..   66847 -  -7.7  -3.07283   GAAATTGTTGAAAAG                CACCT GAA AGGTG                GTGAACCTGTGGAAA  62 78
        rbfA NONE
      aq_104 NONE
      aq_103   63553 ..   63565 -  -6.3  -3.80114   GACGAACCCATTAAA                TCCTT TAT AAGGA                GAATCCTTATCTTCA  64 446
      aq_097 NONE
        nrdA   57891 ..   57905 -  -6.4  -4.86731   CTGGGGGAAACAAAA               GCCTTG CGG CAAAGC               TCTTGGGTATCCACA  80 81
      aq_083   51999 ..   52009 -  -6.8  -3.05596   GAGTGGGTTACTTAA                 CCTC CCT GAGG                 ATAGGCGTAACTTTT  58 406
        secY NONE
         kad NONE
         map NONE
        infA NONE
        rpmJ NONE
        rpsM NONE
        rpsK NONE
        rpsD NONE
        rpoA NONE
        rplQ NONE
       dmsB2   43579 ..   43589 -  -6.8  -3.29144   CGAGCTCCGTTATAA                 GGGA CAT TCCC                 GTTCCAGAAAGGGCT  61 192
      aq_065   41728 ..   41744 -  -7.9  -3.01712   TTCGGTGCTGGAAGA              CTACCGG AAG CCGGAAG              AGCGCTTGGTGAAGG  62 161
        mogA   38443 ..   38456 -  -3.7  -2.91924   GTACTTGTGAGAAAG               CTGGG ACTT CCCTG                GAACGAGGAGGCTGG  46 492
        fabZ   36061 ..   36074 -  -3.9  -2.55487   AATCCTAAAGAAACT               TGAAA GGGT TTTCA                TAATAGCGGGCTTTG  44 257
      aq_054 NONE
        mraY NONE
        ubiA   32632 ..   32649 -  -5.7  -4.94811   GGAAAAATAAAGAAA             GAATTTT TTGA AAAATTC              GGTTCAAGGCTGAAA  78 409
        petA NONE
        petB NONE
         cyc   26602 ..   26614 - -10.5  -4.61527   AAAAGTTTTTAAAAA                GCCCC AAA GGGGC                GGATTAATGATATCC  91 29
      aq_041 NONE
      aq_040 NONE
        hisB   24207 ..   24218 -  -2.2  -5.64873   GTTAAGAAGAAAAAA                CTCC TCGA GGAA                 GACTTCTCAACGCAC  86 211
      aq_035   20947 ..   20962 -  -3.2    -4.067   GTAAAGGAACAATAA              TGGAAG AAAT CCCCCA               GGCGTACAAGGACGT  57 114
      aq_028 NONE
      aq_027 NONE
      aq_026 NONE
        thiS NONE
        rodA   12715 ..   12726 -  -4.4  -3.14344   CAGCGGGCGGAGTAA                TCCT TACC AGGA                 ATTCTACTAAAGTAT  51 186
         nsd NONE
        argD NONE
      aq_022    9667 ..    9677 -  -3.2  -4.06055   AGGCTTTAAATTAAA                 CTCC TCT GAAG                 TAATTCTCCTAACTC  56 5
     aq_aa03 NONE
     aq_aa04 NONE
     aq_aa05    3278 ..    3325 +  -2.3  -3.40307   ACCCTTCTATCAAGT TTCCCTTTATAGGTTATT-CCCT TTTC AGAGAAATAGCTT-TAGAGGGAA GTTTTCTTCCCTAAA  45 129
     aq_aa07    5518 ..    5532 +  -4.4  -2.92613   TTTACACAGAAGCTT               TTAAAA CTC TTTTAA               TAATTTCAGCTACAC  49 479
     aq_aa09    6846 ..    6857 +  -5.8  -2.57501   TTCATTTATAAGCCT                CTCC CCTC GGAG                 CTATATTTACTACAG  51 47
     aq_aa10    8418 ..    8440 + -11.4  -3.25192   GCCTTTTCCTGTTCA           GTTCTGCTAA AAC TTAGCGGAAC           TATTATCAAGTTCCC  82 464
     aq_aa11   10062 ..   10072 +  -3.2  -4.19735   GATTATTCAGAACTG                 GCTT CCG AGGC                 TTTCATTTTAAGGGA  59 346
     aq_aa17   13189 ..   13208 +    -2  -3.13403   GCTACGAGTCCCATA            ACAACGGC CGTA GCCATTGA             TGTTCCTGCAAAGGG  44 354
     aq_aa21 NONE
     aq_aa22   18785 ..   18816 +  -2.4  -5.28414   AAAAAGAACAGGACA      GGAAAAAGAAAACTG AGT CAGTTT-CTTCTTCA      TTTTTCTGTTTATTC  73 10
     aq_aa23   19957 ..   19969 +    -2  -3.05597   ACGTATCCTTTTGAG                TTGT AAAGC ACAA                GTTTTGCCACATGGG  42 312
     aq_aa34   31301 ..   31321 +  -5.5  -2.75992   CACTCCCTTTCCTTC            TTTTACAGA GTT TCTGTAAAC            TACTCTTGAGTGCAA  50 361
     aq_aa37   33758 ..   33777 +  -2.8  -5.22006   AACTTCGCTTCTTAG            TTCTCCTG AATT CGGGATAA             TTTTTGTTGTCCTAG  75 133
     aq_aa38   34925 ..   34946 + -10.3   -4.3208   CAACTTTTCTACAGA           GTTCTCATA TCGG TATGAGAAC            TTTTGCGTTGTGAAC  90 96
     aq_aa40   36923 ..   36937 -  -5.8  -4.16842   CGTAGTTGCAATAAA               GAATTT GTC AAATTC               AAACATTTACTCACC  67 160
     aq_aa39   34925 ..   34946 - -10.3  -2.87881   CAACTTTTCTACAGA           GTTCTCATA TCGG TATGAGAAC            TTTTGCGTTGTGAAC  73 317
     aq_aa35   30758 ..   30788 -  -3.3  -3.90038   AGTAAAGAAGTTAAA       GGAAATTGTTTCA TGGTT TGAAACCCTTCCC       TACGAAATAAAACAG  55 442
     aq_aa32   27980 ..   27990 -  -5.4  -3.55444   CCTGCATCCGGTAAA                 GTTC GCC GAAC                 CTACGACTGCCCTTT  58 440
     aq_aa31 NONE
     aq_aa29   26303 ..   26314 -    -3  -4.27483   ACTTATAAAACTAAA                CTTT ATTT AAAG                 AATAAAATTCATTAG  57 46
     aq_aa28 NONE
     aq_aa27 NONE
     aq_aa26   24163 ..   24178 -  -3.3  -3.24825   TCATCGTAAGTAATA              TTCCT TTTATC AGGAA               CTGTTTCTATATCAA  46 94
     aq_aa25   21626 ..   21638 -  -6.3  -3.28783   TGAAAATCAAGGGAA                CTGTT AAT AACAG                AACTTTACTGGAGTT  60 100
     aq_aa24   19456 ..   19467 -  -2.2  -3.02043   AACTGCTCGTGAACA                TCGC AACA GCAA                 TCTACTTCCTTATTA  42 241
     aq_aa20   16243 ..   16262 -  -4.4  -3.35857   ATTAACAAGAAGACA            TTCAATTT TCAA AAACTGAA             ACTGCTGAAATTGCT  52 238
     aq_aa19   15474 ..   15491 - -11.3  -2.71712   GGGTTTCGCTGAAAG             GTCCCTC ACGT GAGGGAC              ACAATCTAAGCGGAG  79 154
     aq_aa18   12761 ..   12779 -  -7.4  -3.26471   CGATCCCGATAGTAA             GCCTTCCG AAA CGGAAAAC             TACCTTAAAATCCTC  62 197
     aq_aa15   10961 ..   10975 -  -5.7  -3.63968   CCCTAAACTTGGAAA               GCTTG AAATA CAAGC               ATTTCCCGAAGAAAG  60 128
     aq_aa13    9894 ..    9908 -  -5.7  -2.91912   CTATTTATCCAGAGA               CAGGT AAAGA ACCTG               ACAGAGAAGGGAAAG  52 507
     aq_aa01 NONE
