# Supplementary material for: Rapid, accurate, computational discovery of Rho-independent transcription terminators illuminates their relationship to DNA uptake
Source: Genome Biol. 2007 Feb 21;8(2):R22. doi: 10.1186/gb-2007-8-2-r22 (PMC1852404; doi:10.1186/gb-2007-8-2-r22)
Supplement: Additional data file 4 — Best terminators found downstream of each of the genes of the 343 organisms studied. [file gb-2007-8-2-r22-S4.zip › Archaeoglobus_fulgidus.bag]

      AF0003 NONE
      AF0004    6805 ..    6819 +  -7.2  -2.53747   GGAGTATTACTACTA               TTTCTG AAT CAGAAA               ATCTTATAAGGATTG  59 19
      AF0005    7479 ..    7504 +  -4.1  -4.78848   CAAAAGTCAGATAAT         TTTGTTATGAA CTGA TTCATAACAGC          TTTTATCTTTAGAAG  69 61
      mtaC-1 NONE
      AF0007 NONE
      oxlT-1 NONE
         mtr NONE
      AF0010 NONE
      mtaC-2 NONE
      AF0012 NONE
        exuT   16625 ..   16650 +  -3.5  -4.07133   TTTATAAAATTTTTT         TTAATTAAC TTTTTGTT GTTAATTAA          TTATTTATCAGGATA  56 55
      AF0014 NONE
      putP-1   18563 ..   18576 +  -3.8  -4.34557   GGATGAGGACATAAG               GGCT GCAATG AGCC                TTTAATTTTTAACTT  64 7
      AF0016 NONE
       hbd-1 NONE
      acaB-1 NONE
      AF0019 NONE
      caiB-1   24218 ..   24237 +  -2.2  -4.07885   AGGGAGTTGTCGATT            TTTGAGGA AAAC TTCTTAAA             TTTTGCACCACAATC  53 21
      AF0021   25271 ..   25281 +  -5.4  -3.57783   CATCACCGTCGTTAA                 GAAC TCT GTTC                 TTCTCCTTCTGATAA  56 64
      AF0026 NONE
      AF0027   31471 ..   31490 +  -5.7  -5.01535   CCCTTGCGGTGCAGC            CGAGGAG CTCAAC CTCCTTG             TTTTTGTACTTCTCG  81 400
      AF0030 NONE
      AF0031   34598 ..   34611 +  -6.7  -3.72576   TCATCCTCTCCAAGC               TCCCT CGCA AGGGA                TTTCATGACCGCCGC  64 467
      acaA-1 NONE
      acaB-2   37884 ..   37909 +  -4.7   -3.4268   TTTCGAAGGTGTTCA         GGAGCGTTTTG AAGT CAAAGTCCTCC          TCTTTCAGCTTCTCC  52 456
       pcm-1 NONE
      cobS-1 NONE
      AF0038 NONE
      AF0039 NONE
      AF0040   44397 ..   44421 +  -2.2    -4.254   TTCATGTTTTTGAAC          TTTTCAAGTT CTGCA AACCTGAAGA          TTTCTTCAATCTTAC  57 378
      wbaZ-1 NONE
       gmd-1 NONE
        mtfA   51755 ..   51767 +  -6.3  -4.72846   AATTCTTCGCACTCT                TCGAA GAA TTCGA                TTTTTACGTCTCTAA  76 173
      AF0047   53801 ..   53817 +  -3.7  -3.63968   GAACTAAGAAATTTT              GAGATTA GGA TAAACTC              TTTGAGGCTTTAAAC  54 34
      AF0050   58047 ..   58064 +  -4.1  -3.03589   GGTTATTGAGGGGAA             GGTCAGA ACCT TCTGACA              ATATTTTTGTAAATT  47 10
      AF0052   60108 ..   60126 +  -3.1  -4.02953   GACCCATCCGGCGAA            GGCTA-CC GGAT GGATGGCC             TCTTTTTGGTAATTT  56 366
      AF0060 NONE
         tmk   63853 ..   63863 +  -5.4  -3.58726   AACGAATTCGGAATT                 TGAG AGC CTCA                 TTATCTCTCCGACCA  56 389
      AF0064   65710 ..   65720 +  -5.4  -2.91873   TTTAACCTTGAGTTT                 TACC ATA GGTA                 TGATTTGGGGATACT  52 454
        birA   74281 ..   74297 +  -3.7  -2.69273   TACGCCGGAGACTGC              ATTCATC TCA GATGAAA              AATTTTTAGTATATC  45 11
      AF0075 NONE
      AF0076 NONE
       aor-2   77803 ..   77813 +  -5.4  -2.79968   TCACCCAGGCGTGCT                 TGGA ATC TCCA                 CTTTCCCCTTCCCTC  48 141
      AF0079 NONE
      argD-1   81427 ..   81453 +  -4.4  -4.15833   TCCCGAAAGTTACCG         CCATGTACGAAG CCA TTTCGTAAACGG         TTTTCAGATCCTCCT  63 508
      AF0082   83134 ..   83151 +  -5.6  -3.19192   CTTCTCAACTATGAT             GTTGAG CTCATC CTCAAC              TTCCGTTAGGTCGAC  54 458
      AF0085   83783 ..   83804 +  -7.3  -3.34962   TACATTGTCGTGTAG           TCGGC-CCTG CTC CAGGAGTCGA           TTATGAGGTATCCCA  65 85
      fadD-1 NONE
      AF0090 NONE
      hpcE-1   89912 ..   89923 +  -4.4  -2.91276   GAGTATTTTCGAGAC                CTTC AGCA GAAG                 ATTTCTCGCAGAGAG  48 43
      AF0103   98542 ..   98559 +  -5.6  -3.62096   CTCCAGAAATTCCTC             GATCTG CCTTAC CAGATC              TTTCCCGTAGTCCAG  56 375
        pyrB NONE
        pyrI  100424 ..  100437 +  -8.1  -3.42078   GGAACTCCAAGGCCT               CGCTG ACGT CAGCG                TTATCGTGGACTATC  65 48
      AF0110  103478 ..  103501 +  -3.8  -3.36823   CCACGAACTTGCCGT          TCTTCTGGAC TGGT GTGCAGTAGA           TTCCGTTTTCGGCAA  50 308
      AF0114 NONE
      AF0115 NONE
        hemD  107908 ..  107922 +  -2.8  -5.03747   TAGATTCCCGATGTT               CACGTT TTT AAGGTG               TTTTTTGGCCGCTTT  73 38
      AF0119  110975 ..  110988 +  -6.7  -4.81852   CTTTACGAATTCATT               CAGAG CCTT CTCTG                TTTTCTTAATTCTGC  81 367
    11500014  113455 ..  113469 +  -3.5  -3.53563   TCCAGAACTCCGATG              CC-GGC AGGT GCCAGG               TTTCAACCACCCTGT  52 271
      AF0125  115112 ..  115122 +  -3.2  -3.33492   TGAAAAAATTAGGTG                 TGCA AAG TGCG                 TTATGGGCTGACTAC  48 4
      AF0128  117744 ..  117759 +    -4   -3.9712   CGGCTCAGGAAGCTT              GTAGCCT TTA AGGC-AC              TTTCTCGTCAGCTCC  59 245
      AF0131  120494 ..  120508 +  -4.2  -3.58698   CTGCCGCATGAAGCG               CAGAGG GAG CCTATG               ATTTTTCTCTCCCTG  54 470
      AF0137  124674 ..  124694 +  -4.7   -3.0263   ATAAATCCTCGACCA            GAATTTACG ATC CGTGAAGTC            TGTTAGAGAGATCGT  49 56
      AF0138  125286 ..  125298 +  -5.5  -3.17194   CATGCTGTACTACAA                CCATC TGA GGTGG                TTAAGTTGACAGGAT  54 140
        ubiE NONE
      AF0141 NONE
      AF0142 NONE
      AF0143 NONE
        cbaB  129805 ..  129817 +  -3.3  -3.89822   TAAGGCGAAAGATGC                CGGTG TTA TGCCG                TTTGTGAAATGGGTA  54 470
      AF0148  131207 ..  131221 +  -6.4  -3.87104   GCGGAATTGGTGCAC               CTGTTG TTG CAGCAG               TTCTTATAATGTCAA  66 2
      AF0149  131620 ..  131637 +  -2.1  -5.02074   AGTTTATGTCCTATC             CAAAAGCT GAA AG-TTTTG             TTTTTTCGGCAATAA  69 16
        copB  135365 ..  135381 +  -7.9  -3.16191   TGCCCCATCCTGCAA              CGTGGCC GAA GGCTGCG              TTCATGCCGGTGTAG  59 457
      AF0154 NONE
      AF0155 NONE
       fdx-1 NONE
      AF0157 NONE
      AF0158 NONE
      AF0159 NONE
      AF0160 NONE
      moeA-3 NONE
      AF0162 NONE
      AF0163 NONE
        nirA NONE
      AF0165  147498 ..  147508 +  -2.6  -2.64472   GAACTAAAATCTTCA                 TTTT TTA AAAA                 TAAATTTGAAAAATC  41 134
      AF0170 NONE
      AF0171  151568 ..  151578 +  -6.8  -3.04715   CCAAGTCTTAACTCA                 CCTC CAT GAGG                 CTTTTGCCAAAAATG  59 17
      AF0172  152245 ..  152257 +  -7.7  -2.74681   TTTTCTAAAAGCCCT                TGCGA AGG TCGCA                TAAATTTCTGATTTC  56 44
      AF0178 NONE
      AF0179  160260 ..  160270 +  -3.2   -4.7173   TCTCCGTCATCAAAG                 GCTT CAA GAGC                 TTTTTCGGTCTCCTC  66 211
      AF0194 NONE
      AF0195  170499 ..  170512 +  -2.5  -2.73012   AGCACGATTTGTTTA               TTTAT GATG ATAAA                GTATTTATGAATACT  41 90
      alkK-1  172189 ..  172205 +  -6.6   -2.8838   CTCGTACTCCCCTGA              TGCTCA CACTT TGAGCA              TAATTCAATTTTTTA  57 26
       acs-1 NONE
      AF0198 NONE
       acd-1 NONE
      fadD-2 NONE
      acaB-5  178804 ..  178814 +  -3.2  -4.08767   CTACGCCCAGAAGTC                 TTGC GTT GCGA                 TTTTGGAGGGATAAA  56 1
      acaB-6  179959 ..  179969 +  -3.2   -3.1919   CCCTCGCTTTGCTTT                 CTTC AAG GAGG                 TGATTTTATGGATGT  46 12
      AF0203  180425 ..  180439 +  -2.9  -5.08824   AGTACTTTGAACCAG               TGAAA TAAAC TTTCA               TTTTTTGCATGAAAC  70 18
      AF0204 NONE
      AF0205 NONE
      AF0206 NONE
        rpoL  182655 ..  182690 +  -9.8  -3.22476   CACCGTACTTGAAGC    TCTCCTTGAAAATCTG CCTC CTGATTTCCAAGGGGA     TTCCTACTCCGTAGT  70 235
      AF0209 NONE
      AF0210 NONE
      AF0211  188444 ..  188463 +  -3.5  -4.58395   CAGCATTTCTGACTT            TCCCGAG CCATTC CTCCGGA             TTTTTAACCGCTACC  66 294
      AF0214 NONE
      AF0215 NONE
      AF0216  193413 ..  193427 +  -3.5  -3.31263   CTGAGGAGACTCCGA               TTGCC ACACC GGCGA               TTGTAAGGCTCAGCT  48 126
         acc  198959 ..  198971 +    -2  -3.49102   ATTCCAAGCTCCTCT                TTGA TCGTC TCAA                TTCTCTCGGCGATGT  46 191
      braC-1 NONE
      braD-1 NONE
      braE-1 NONE
        noxC  203959 ..  203971 +  -3.3  -4.82901   CGATTCGAGCTTTCT                GAGGT TAA ACCCC                TTTTTGTGGAAGACC  70 194
        glnH NONE
        glnP NONE
      AF0233  210508 ..  210518 +  -5.4  -3.80877   CATCAATCAGGTATG                 TGGA ATC TCCA                 TCTTTTATGAGATAA  59 354
      AF0236 NONE
      panF-3  213620 ..  213630 +  -5.4  -2.85847   AAGCAGGTCCTGCAG                 TGTG TAG CACA                 TGTCCTCTCCAAATT  48 394
      gptA-1 NONE
        adeC  216696 ..  216723 +  -7.8  -3.15999   GATTCGGCCTGCTCG        GAGAGCGGGTG GTGAAGA CACCC-CTCTC        TTCGGTCTCTCCGGG  59 167
      graD-1 NONE
      AF0243  219612 ..  219624 +  -4.9  -2.61264   TTAAACTCTCGGCGG                TGAAT ATG ATTCA                ATTGTAAATAAAAAA  49 57
      AF0244  220919 ..  220931 +  -2.7  -5.40279   CCTCAACTTATTCCA                GTTTT AGA AAGAC                TTTTATTTTCTTTTA  78 19
      AF0247  225252 ..  225264 +  -4.8  -4.87665   TTCAGCAGTTCCTCT                GCAG TTTGC CTGC                TTTTTATCCCTCCCA  74 193
      AF0249 NONE
      AF0250  227064 ..  227093 +  -6.3  -4.19746   GCTGGACGATGAACA       GCAGGAAGAGGGC TGAA GCTTCCTTCCAGC        TTATTTTCAGGTCAA  68 161
        pyrG NONE
      guaA-1  231068 ..  231079 +  -5.8   -3.6215   CAGCTTACCATTTCT                GTCG GCAA CGAC                 TTTCAGGTGGATTAA  59 230
      AF0255  232797 ..  232821 +  -3.6   -4.0162   CAGTGGGTCTTCTAT          CTTCACAC CATGCTTAA GTGTGAGG          TTTCTCATCTCCGGC  59 103
      AF0259  235750 ..  235782 +  -8.4  -3.56594   TTAAGCGATGAGAGC     GCCCG-GGC-CGGGAT TTG AACCCGAGTCGCGGGC     TTTCCGCGGATTTAG  72 470
      AF0261  239198 ..  239210 +  -6.2  -3.03635   CACTCGTCGATGGTT                GCGG CATCA CCGC                TCTTCCACCACTTTA  53 414
        rad2  242970 ..  242986 +    -3  -3.40403   TGAAGTCAACCCAGG             CCACGCT TGAG AG-GTGG              TTCTGATGCACGAAA  46 3
        moaB  243483 ..  243506 +    -3  -3.99374   TCTGAGCCACGCTAA          GGGGATGAGC TGAA GAATATCCCC           TTCTTCTTCATCAGC  55 13
        soxA  250793 ..  250816 +  -4.6  -3.86346   ACTACGAGAAGTGCA          CG-GGATGCAT GAA GTGCATTCGCG          TTTGTCCGGGCCTCG  59 227
        soxB  252408 ..  252418 +  -2.6  -4.75372   CGATTGTTGAGCCCT                 TTAA ACC TTAA                 TTTTTCATAGGTAGT  65 15
      slgB-1 NONE
      AF0276 NONE
      AF0277  258618 ..  258643 +  -6.3  -2.58788   TCAACCCTCCTCATG         TTAAGTATATC CATA GAAATACTTAA          ATACTTTTTGGTTGG  54 182
      AF0279 NONE
      AF0280  260392 ..  260408 +  -2.1  -4.74103   GTACTTGGCGATTTT              GGCCGCA TGC TCCGGGC              TTTTTGCGTTAAAAA  65 484
      acaB-7 NONE
      AF0284 NONE
       hbd-2 NONE
        etfB NONE
        etfA  266608 ..  266618 +  -2.6  -2.62583   AAACACTATGGAGAA                 TTAT CTC ATAA                 CGTTATTTTTTAATA  41 367
        cysC NONE
      rfbA-2 NONE
      rfbB-2  268841 ..  268851 +  -3.2  -4.27467   AAAGAACTAGTCATT                 TGCT TAC AGCG                 TTTCTTGCCTTCTGC  59 143
      AF0291  270356 ..  270370 +  -4.3  -4.24002   GGGTTGGTTTTTAAC               CTTAG CTCAA CTAAG               TTTTCGAATTTAGAC  63 51
      AF0295 NONE
      AF0296  273617 ..  273627 +  -5.4  -3.47751   CGGTTTCTCCGGATC                 TGGA GCG TCCA                 TTATGGGTTATTAAG  54 285
       ugd-1 NONE
      AF0303  278011 ..  278021 +  -5.4  -2.84192   CGCCCTCTCTATAAC                 TTCC CTC GGAA                 TCTGATCCTGCTGTC  48 485
      AF0306  279963 ..  279974 +  -4.4  -3.45324   GGTCTTCGATACCCC                TTGC TTTC GCAA                 TATTTGGTCGAAGTG  54 102
      AF0309  282675 ..  282689 +  -2.8  -4.21772   AGAACCAATTATCTC               CAAATG CTT CAATTG               TTCTTCTTTATTCAA  59 402
      AF0313  288169 ..  288182 +  -2.3  -3.09028   AAAGCTTGCCACGAA               GTGGC GAAC GCCAA                ATTTTAGAAATTGTG  42 68
      AF0314 NONE
      AF0315 NONE
      AF0316 NONE
      AF0317  289662 ..  289674 +  -3.4  -4.27117   GAGGTTGTTGAGCCT                TAGG GGAAA CCTA                TTTCTATTCTCAGAC  59 23
      AF0318  290388 ..  290399 +    -3   -4.0031   AAAGAAGCACCAGCC                GAAA CCTA TTTC                 TTCTTTCATGCAAAT  55 54
      AF0319  290648 ..  290668 +  -2.6  -3.63073   ATCGACCTGCTGAGA            GGAAAGAA AAGCG TTGTTTCC            TTCTTCCGGGATGTG  50 54
      AF0320  291331 ..  291342 +  -2.2  -3.40403   ACCACACTCCACACC                CAGT TCCT GCTG                 TTGTAATACACAGAG  46 354
      AF0327 NONE
      AF0328 NONE
      AF0329  302032 ..  302052 +  -5.3  -3.25786   TAACTTTAATCGGGG            GGAGCATCC TCA GGATGCACG            TTGAGTTGTACTGTC  53 327
      hpaA-1 NONE
      AF0334  306309 ..  306325 +  -2.1    -2.924   CTCAAGGCCATGAGA              GGTTAGC TCC GCACACC              ATTTGTGCGGAGTTA  42 20
       pol30  307121 ..  307140 +  -4.2  -2.78547   TCGAGTACATCCTGG            CTCCG-CGC ATA GAGTCGGAG            TGATTGATGAAATAC  46 3
      AF0336  308535 ..  308547 +  -2.7  -3.04398   TCCTATATAAATTTT                TTCAT GAA ATGGA                CTTTTCAGGAGGCAA  43 301
      AF0339 NONE
       aor-3  313879 ..  313889 +  -4.6  -3.65832   CCATTTCCACTGCAT                 CCCT GTA GGGG                 TCTTTTCCCAGGTTT  56 462
        mae1  317785 ..  317795 +  -5.4  -3.82724   ACAGAAAAAGCGCTG                 GAGA CAC TCTC                 GTTTTTCTTTGGTTT  63 87
      AF0348 NONE
      AF0349 NONE
      AF0350  319545 ..  319555 +  -4.6  -4.41895   CGCTTGTAATTATTG                 CGGT AAT GCCG                 TTTTCCTTGAGCATT  66 443
       fdx-3  322326 ..  322342 +  -3.7  -2.64981   AATCCCAAGGGAGGA              TGAAGAA GGC TTCGTCA              TCGATTTGAAGCTCT  45 92
      AF0356  323431 ..  323443 +  -4.8  -4.91109   AGCGCTTTAATAACC                TCCC CGTAA GGGA                TTTTTCTGCTGAAGA  76 317
      AF0359 NONE
      AF0360  326974 ..  326987 +  -3.8  -3.70553   TCACGGCCATTCTCA               CAGC TTCCTC GCTG                TTGTATCTTGGCTTC  54 58
      AF0362 NONE
        cinR NONE
         lon  330484 ..  330497 +  -3.9  -4.08394   CTGACCTTCAAAGAC               CTTTT CAAG AAAAG                TTTTGACGAACCTCT  59 98
       acs-2  333189 ..  333200 +  -2.2  -3.42304   AAGGCGGCCCTTGAG                GGGT CCAA ATCC                 TAATTTTTTGGTGGT  45 11
      oxlT-2  334387 ..  334413 +  -5.8  -5.55855   TAATTGCAGCCTTTA         TGAGCTTCCTCC TCA GGAGGAAGTGAA         TTTTATTTTTTTAAA  93 0
      AF0368  335158 ..  335168 +  -6.8  -4.56597   TTTAACGTTTAGAGG                 GGCA ATC TGCC                 TTTTTCCACAGAAAA  76 490
      AF0373 NONE
        pho2 NONE
      AF0375  339805 ..  339816 +  -2.2  -4.17048   GTAAAAAATTACTCT                TTGG GTGG CCAG                 TTCTTTTCGAGCCAC  56 57
        dph5 NONE
      AF0382  349467 ..  349480 +  -3.7  -3.36073   CGAACCTTTGTGCAA               GCCCG CATT CCGGC                TCTTTAGAAAGTATA  50 102
      AF0384  350673 ..  350701 +  -4.5  -4.11585   ATGTGATGGAGATCG        TTCTTTACCTCGC AAG GTGAGGGTAAGAG        TTATTTATAATGCAT  61 6
      AF0385 NONE
      AF0386 NONE
      AF0387 NONE
      AF0388 NONE
      AF0389 NONE
      AF0390 NONE
      AF0391  355951 ..  355965 +  -4.2  -4.13767   GACTGGAAAGGCATA               GCTCGA AAA TGGAGC               TTTTAAAATCAGAAC  63 84
      AF0397  362310 ..  362327 +  -2.7  -3.53012   GGGACACGCAATTAT             TGATCGGT AAG GCCGA-CA             TTTGGAGCAAGACAA  48 172
      AF0398 NONE
      AF0399  363994 ..  364020 +  -5.2  -3.35597   TGGTCATTCCGGCCT         GAATTGCCGT GCTTAAA ACGTCAATTC         TCTTTGCAACCTCCC  54 484
      AF0401 NONE
      AF0402 NONE
      AF0403 NONE
      AF0404  368031 ..  368056 +  -3.9  -3.76568   CCTAAGCCCAAGGTC         GCGGGTTCG AATCCCGC CGGGTCCGC          TTCTGTTCTCAATCC  54 113
      AF0405  368701 ..  368717 +  -3.5  -4.31397   CTTTACATCAATGCT              GTGCCCG TAT CGCGCCC              TTATTTTGTCGCCCT  64 337
      aspB-4 NONE
      AF0410 NONE
        cysS NONE
      AF0412  376107 ..  376120 +  -2.3   -2.5789   ACCTTGGACGTCGGT               TCCGG AACT CAGGA                CTTCATGCTGTTTGC  40 51
      AF0413  377384 ..  377399 +  -2.4  -5.09225   TTATCGATGCCGCGA              GCTCTC TTAG GGGTGC               TTTTTTGACTGCAAT  74 332
        dsrA NONE
        dsrB NONE
        dsrD  384101 ..  384115 +  -2.1   -5.2894   GAGAAGAAGAGAGCT               GAAGG TTAAT TCTTC               TTTTATTTTATGTTT  73 17
      AF0426 NONE
       fdx-4  385305 ..  385327 +  -4.9  -3.44315   GCCCTGAGGGGGCAA          TCAC-CGTAG ACGT CTGCGAGTGA           ATTTTTACCATTTTT  54 3
      AF0443  401338 ..  401351 +  -2.3  -3.22924   TGAACTCCACCTCTG               GCAAC AGCG GCTGC                TATTACTGCTTTCAA  43 278
      AF0444  403069 ..  403107 +    -9  -3.38314   ACATCCCGCAGGCGT  TGCA-GTGCCA-GGAAGC AACAC GCCTCCATGGCACGTGCA  TGTTTGAAAGTTAGC  72 407
      AF0448 NONE
      AF0449 NONE
      AF0450 NONE
      AF0451 NONE
      AF0452 NONE
      AF0453  410090 ..  410100 +  -2.6  -2.60212   ACGACCTAAAAAGTT                 TTAA ATA TTAA                 GTTCTAAAATAATAC  41 32
      AF0454  411146 ..  411159 +  -2.3  -3.85817   GAAGCTCGTCATACA               GCCCA TTGT TCGGC                TTTGTACCGACAGCT  53 138
      AF0456  413580 ..  413604 +  -2.8  -2.52543   GCTCCGCCCCTCACG          CCCGGG TGAGAAGCATGAT CCCGGG          TCGGTTGGCGGAGCT  41 66
      AF0457  414542 ..  414564 +  -3.4  -3.09785   TCTTCTCCCTGCACT           CCACTTTG CCTTTTA CAATGTGG           TATCTTGGAATCTCA  44 238
      AF0459  417965 ..  417977 +  -3.3  -4.27617   TTGAGAACTCTGTCA                AAGCC GAA GGCTC                TTTTAATGAACTCTG  59 104
        mvhB  421075 ..  421088 +  -5.3  -3.90007   GAGTCCTAACGAAAA               GCAAA TATA TTTGC                ATTTTTTCCTTTTTC  61 32
      chlP-1  422435 ..  422448 +  -3.7  -4.47485   TCCGAAGCTCCTCTG               GGACC TCAA GGACC                TTTTCTAACCTTTTT  64 4
      AF0472  432294 ..  432307 +  -5.3  -2.82923   TTGTAAATCAAGGCC               CAGAA AATG TTCTG                CTTGATTTTGCTCAT  48 417
      AF0474  434918 ..  434929 +  -4.4  -3.60412   CAAAAAGAGAATTAG                GCTT TGTA AAGC                 TTATCTCTCAGCTTA  54 26
      AF0477 NONE
        phnP NONE
      AF0479  439727 ..  439737 +  -2.4  -3.55368   GTCATCAAGATTCTC                 ACCG GAG CGGG                 TTATGTAAATTGAAT  47 425
        psmB NONE
      AF0482 NONE
      AF0483 NONE
      ribA-1 NONE
      AF0485 NONE
      AF0486 NONE
      AF0487 NONE
      AF0488 NONE
      AF0489 NONE
        psmA NONE
      AF0491 NONE
      AF0492 NONE
         rph  450952 ..  450967 +  -3.2  -2.59742   ACAGAGGGTGGTGAA              GATGCC TGAA GACATC               CTTGTGGACATTAAA  43 17
      AF0494  451723 ..  451737 +  -3.6  -4.76233   GAGGGAGAAATTTAA               GGAAAT TTA ATTTTC               TTTATTATTTTGTTG  67 16
      AF0495 NONE
      AF0496 NONE
        polB  455467 ..  455480 +  -2.5  -4.64861   ATCTGATTCTTAAAA               TTTTA AAGA TAAAA                TTTGTTTTGACAACA  62 156
       acd-3  457279 ..  457291 +  -3.4  -3.53091   ATTTTTTCTTTTATA                CCAA CCAAT TTGG                TTTAAAAGCAGGAAT  50 40
      AF0499 NONE
      AF0500 NONE
      AF0501  460626 ..  460636 +  -3.2   -3.3452   CGGACTACAAGATTG                 TTCC CGA GGAG                 TTGTGAGGTGGTATA  48 9
      AF0502 NONE
      AF0503  463182 ..  463204 +  -5.7  -3.04501   TGCGCCATGAAAAAC          CGGTT-TTGA GAGC TCAACAACCG           TGTTGCCGAATTCGT  53 457
      AF0505  464452 ..  464469 +  -4.1  -4.07868   CCACCAGCGCCGCAG             CAAAGAG CCTG CTCTCTG              TTTCTCTCCATCTCC  59 193
      AF0508 NONE
      AF0509 NONE
      AF0510 NONE
       rps6E NONE
      AF0512 NONE
      AF0513  471063 ..  471111 +  -2.4  -3.35679   AAACCTGCTCCCGCC CATAAGCGGGTGGGGAGGGCAAAG GAG CGCTGCGCTCTC-ACCC-CTGATG TTGTAAGTCGCCCGA  46 477
      AF0516 NONE
       cdc21 NONE
      AF0518 NONE
      AF0519  475353 ..  475367 +  -2.8  -2.66316   GAATAGCTCTTTTCG               CTGCTT TCG AAGAAG               TGGTGTGATGAGAGC  41 3
      AF0520  476279 ..  476309 +  -4.7  -4.30719   CGGCCTCCTCAAATC      CTGCGAGGCGTAGA ACCT TCT-CGCCCTGTAG       TTTGTTCTGCCCACC  66 90
        argE NONE
      AF0523  478568 ..  478582 +  -4.2  -3.64703   AACCTTCCTCTTCAG               CCTGCT AAA ATCAGG               TTTGACTACGGACAG  54 450
      AF0529  481889 ..  481903 +  -5.8  -4.71482   AATTATGTTACACAA               TTTTTG TAA CAAAAA               TTTTTAGGATTTCCT  75 246
        gyrB  484160 ..  484174 +  -2.8  -2.73124   GCCCACTCGAAAGAG               GTGAAG AAC CTTGAC               ATTTGAGAAATACAG  41 5
        moeB NONE
      AF0532  486202 ..  486215 +  -2.3  -2.63102   GTACGCACCGAAGAA               CGGAG AAAT CTACG                TAATATGAGGGTGCT  40 4
      AF0533  486997 ..  487011 +  -4.2  -4.14472   ATGTTATGCTCGGTG               CAACCT CCC AGGCTG               TTTTCGGCGTATTCA  63 182
      ftsZ-1  489003 ..  489017 +  -3.6  -2.72043   AAAGTACGGGATTGA               CTTTGT AAG ATAAAG               CTTTAAAAACAGGTT  43 13
        secE  489224 ..  489238 +  -2.8  -4.08853   AATACTTCCGGGTGC               CCTG AAATGAG CAGG               TTCTTTGCTGTTAAG  55 16
        nusG NONE
      rpl11P  490228 ..  490242 +  -2.2  -5.17744   CCTCATAACCTGTTT               TTTTAA TAT TTGAAA               TTTTTATTGGTCTAT  74 95
     AF0542m  493071 ..  493084 +  -4.5  -4.32678   TGCAGTTGCTGCAGG               GTGCG CAGA CGTAC                TTGTTTATTTCGGGG  66 214
        narI NONE
      AF0547  499543 ..  499556 +  -3.9  -6.04324   GTTGCCAACGCCTTG               GTTTA CGAG TAAAC                TTTTTTCTTTTTTAA  90 14
        thrS NONE
      AF0549  502083 ..  502099 +  -6.5  -3.22789   AGCCTCGAAAACCTC              CTCCGCT TTT AGCAGAG              TTGGGTTGCTGTGGT  58 306
      thrC-1 NONE
      AF0552  504628 ..  504644 +  -2.1  -3.09516   GAGGTTTCAATCGTT              CCGACGG TGG CTGGTGG              TTAAATGCTGAACAA  42 5
        thiF NONE
      AF0554  505708 ..  505722 +  -5.8  -4.07687   TTTTTATAAAAGCTT               TTTAAC ACC GTTAAA               TTTTCAGGGAGCAGT  65 55
      AF0555 NONE
      AF0556 NONE
      AF0557 NONE
      AF0558  508016 ..  508030 +  -7.2  -3.90874   AATTTTTTAAACTTT               GTTAAC AAC GTTAAC               TTTAAATCTTTTTTC  71 40
      AF0559  509092 ..  509102 +  -5.4  -2.52896   CCCCTATGGCTTTAT                 CAAC AGC GTTG                 TGCCTTCCAACGTCG  50 259
      AF0563 NONE
      nifS-2 NONE
      nifU-2 NONE
      AF0566  514636 ..  514650 +  -2.1  -4.08692   CACTCTTAGGTTGAT               CTCAT CTTCT GTGAG               TTTTGAAGCAAATTC  55 366
      AF0569 NONE
      ftsZ-2 NONE
      AF0571 NONE
      AF0572 NONE
      AF0573  518541 ..  518551 +  -3.2  -2.75712   TGCGGGTTCGAGGGA                 CCTT AAG GAGG                 TGGTTGAATGGGTAG  44 20
      AF0574 NONE
      AF0575 NONE
      AF0576  519688 ..  519704 +  -6.5  -3.14132   CTGGAAAGGCTGAGA              CTCTCCA GAA TGGGGGG              TTAATGGCGGGAAAG  58 5
      AF0577  520809 ..  520821 +  -5.5  -2.55668   CTTCTCTCAGATTCT                CGGGA ATG TCCTG                CTTCGTGTGCCAGTA  47 95
      AF0579 NONE
        xthA NONE
      AF0581 NONE
      AF0582 NONE
      AF0583 NONE
      AF0584 NONE
      AF0585 NONE
      AF0586  528773 ..  528792 +  -6.4  -3.55866   GCTCCAAAATTCTGC            GGTAAAGG TCGA CCTTTCCC             TTGCTTTCAATCTCC  59 389
      prsA-1  532490 ..  532503 +  -2.3  -4.57569   CCTCATTGACGTTGA               CCACC CCAA GCTGG                TTTTTAAGCAGGTGA  61 186
        hisG  533816 ..  533832 +  -5.1  -3.54129   TTGCAGTCCCCACTG              CGAGC ATGAGGG GCTCG              TTCATCTTTATCTTC  56 481
      AF0593 NONE
      AF0594  535813 ..  535830 +  -2.7  -2.98127   TATTCAATTCAGCCA             GCATG TTTTCGCT CATGC              TCATTGGTTTTGTTG  43 168
      AF0595  537426 ..  537439 +  -3.9  -2.50493   GCCTGCAATCATAGT               GTTAA TGCT TTAAC                CGTTTTCCTGCTCAC  44 77
       ugd-2  539271 ..  539295 +  -9.3  -3.53444   TTTAGCCGTAAAGGC          GGGTGGAAC GGGAGAA GTTCCGCCC          TTTAGGGCGGGGTAG  74 266
      AF0597 NONE
      AF0598  540305 ..  540320 +  -3.9  -3.66691   CCTTTACTATTATTC              TCCCG CTTAAA CGGGG               TCTCTTTTTATGTTG  54 210
      AF0609  549820 ..  549832 +  -3.3  -3.65314   ACTTTCGGCAATTTT                CCGCT CGG ATCGG                TTGTTAAAACTTCGA  52 237
      AF0611  551651 ..  551667 +  -5.1   -3.6502   TCTGGCATAAGAGCC              GGTGGAT TCA ATCAACC              TTTCCGTAGGAAGTG  56 232
        exoM  558073 ..  558083 +  -5.4  -3.55548   AATCGTCAAGCGTCT                 TCTG CCT CAGA                 TTTGACACCGTCTTC  58 423
         lig NONE
      AF0624  562262 ..  562274 +  -4.1  -2.75963   TGGTCGTTGGAGCAG                CATGA AAC TCGTG                GTTTGCAGTGAAAGT  46 21
      AF0625  563476 ..  563486 +  -4.6   -2.9294   TGGGCTAAGATTGTT                 CCGT TCA GCGG                 TATGTGGATAATATC  47 402
      AF0634  572228 ..  572241 +  -8.1  -2.80474   GCAGCGGGATTGGCA               TGCCC TCAA GGGCA                GTTTCGAGTGTTATG  59 92
      AF0642  579322 ..  579342 +  -3.3  -4.15106   CCAAAGTCGGAGGAA            GCGGAAATT TTA AATTTTCCC            TTTTGAAAATTCGTA  59 48
      AF0643 NONE
       eif5A NONE
        speB NONE
         icd NONE
      AF0648 NONE
      AF0649  584420 ..  584432 +  -3.4  -3.21342   ATTTGATAACCAAAG                GTTG AATTA CAAC                TATTGATAATTGCTT  46 21
      AF0650  584918 ..  584932 +  -2.9  -3.04515   TGGCCTTCTGACTAT               CTTTT AGGGG AAAAG               TATTAAAGCCTCTTT  43 30
      AF0651 NONE
       top6B  587138 ..  587160 +  -2.7  -5.16472   CGGGGTTGAGCCTCG           TTTCTTCCA TGATT TGGGAGAAC           TTTTTTGGCCTTTTT  76 167
      AF0654 NONE
      AF0655 NONE
        pmbA NONE
      AF0664 NONE
      AF0665  602108 ..  602118 +  -8.2  -3.34043   GCGACAGGCTTCTTT                 CCGG TTC CCGG                 TTCTGGAATCATGGC  65 236
      AF0667 NONE
      AF0668  602763 ..  602774 +    -3  -3.37877   GTTGAAGATTTAAGG                GTTT AGAA AAAC                 GTTTTATTACCCAAT  46 20
      AF0669 NONE
        aroC  604172 ..  604186 +   -10  -2.60456   CATCTTGTAGGTTTC               GTGCTG TAT CAGCAC               CTTCATGATTTCGTT  65 123
      AF0674 NONE
        todF  608819 ..  608834 +    -4  -4.90079   TCAGGAACAACAACG              TTGATG ACGG CATCGA               TTTTCTTGTTCAGCT  72 334
      AF0678  611881 ..  611893 +  -2.7  -2.75064   GCTCAACGCAAACAC                TCAAA GGC TTTGG                TCCTTCAATAAACCA  42 101
      AF0679  612382 ..  612395 +  -3.1  -2.97289   AAGTATCATGCTCAA               GAACT TTCT GGTTC                TCTCGTGTTTGGGGT  45 70
        sdhA NONE
        sdhB NONE
        sdhC NONE
        sdhD NONE
       fad-2 NONE
      AF0686  618523 ..  618538 +  -5.4  -3.55548   CCGCAATGTCACCGC              TGTGGA ACCA TCCGCA               TTTGAAAGCCTCTTC  56 449
      AF0688  621110 ..  621124 +  -2.8  -4.62471   AAGGGAAGAGACCCT               TCAGGG CTT TTCTGA               TTTTTCCCCATTAAC  62 11
      AF0689  622091 ..  622110 +  -6.4  -2.57822   GGAAATCTCACACTC            CCTTCTGC CGAT GCAGAAGA             ATGTTGCTCTTTCCT  50 347
      AF0691 NONE
      AF0692  625599 ..  625616 +  -5.5  -3.55966   CGGGGAAAAGCCTGA             GAAGCTC GCCA GCGCTTC              TTGCTCTTTTCATAA  56 337
      AF0695 NONE
      minD-1 NONE
      AF0697  630644 ..  630662 +  -5.9  -3.35679   AAATATGGTCGCTAT             CGGACTC GCGGA GAGCCCG             TTCTCCATAACCAGA  57 501
      AF0704 NONE
      AF0705  638113 ..  638125 +  -4.8  -2.90562   AGCTATTCCCCTTTC                CAGC TTAAC GCTG                TACTTGTACTTCGTT  50 489
      AF0707 NONE
      AF0708 NONE
      AF0709  640625 ..  640638 +  -5.9  -3.55761   ATCCTCAAGTATTAG               CGCTG CTGC CGGCG                TTTCAACCATCACTC  59 376
       trx-1 NONE
      AF0712  643355 ..  643365 +  -3.2  -3.85817   CTTACTACATCAAGC                 GGTA TTT TGCC                 TTTATGCACCGCCGT  54 53
         mtd NONE
      AF0715  645317 ..  645335 +  -6.7  -2.80796   TGAAAGGGTAAGAAG             GGCTCTG GATGA CAGAGTC             GTTTGCGTCCTCACC  57 30
      AF0716 NONE
      AF0717 NONE
      AF0718 NONE
      AF0719  647412 ..  647425 +  -5.2  -4.72631   ACCATCTTCACCGCA               GGGG TCGATT CCCC                TTTTCTTAACTTCAT  73 157
      cbiM-1 NONE
        cbiN NONE
      cbiQ-1 NONE
      cbiO-1 NONE
        cbiT  656620 ..  656646 +  -5.8  -3.52102   TGTGCCTTCTCGCTT         CGCCGATGGC AAAACCG GCTATCGTCG         TTATCTCGCTGAAAT  59 504
      AF0735 NONE
      AF0736  659527 ..  659549 +  -5.6  -2.71144   AAAGGGCATGAGAAA           GCTTTTTAGC AAG GATGAAAAGC           TCCTTGAGAGCAATG  51 136
      AF0737  659951 ..  659966 +  -3.2  -2.63596   AAATGATGTTGAATA              CTCGCT TCTG AGGGAG               TGATGTCCCATGCAC  43 138
      AF0738  660602 ..  660618 +  -5.1  -3.35522   GCAGGATTGCGCGGA              GAGAAGG CTT CCTTATC              TATTTCGAGAACTTC  54 370
     AF0740a NONE
      AF0741 NONE
      AF0742  662631 ..  662641 +  -6.8  -3.01684   TCTCAAGACACTGGT                 CCTC GTT GAGG                 TGTATGTGCGTGCTT  54 147
        pyrD  665823 ..  665837 +  -5.7  -3.03124   CCCTCAAAACAGCCC               TGGCT GCCGA AGCCA               TCTTCGCCCCTGCCA  53 98
      AF0748 NONE
         orA NONE
         orB NONE
      AF0751  671359 ..  671369 +  -5.4  -3.92522   GCTTGTGGTGAGGGA                 GCTT TAA AAGC                 TTTGTCAGATTGCCC  63 306
        ppx1 NONE
      AF0757  678206 ..  678217 +  -4.4  -4.18494   TCAAAAAACCTGCAC                CAAG CATC CTTG                 TTTTCCGTACCCCTC  63 188
      rpl7AE NONE
      rps28E NONE
      rpl24E NONE
         ndk NONE
        infB NONE
       trx-2  687524 ..  687551 +    -7  -3.48772   TGTTTTATCTCATCC        GGAATACCGATT CCAA AATCGGCAATCC         TTATCTCACACCATT  60 168
      AF0771  690409 ..  690419 +  -3.2   -3.3579   ATTAAGAAACACTGT                 CGAC AAC GTTG                 TGTTTAAACAAATTT  48 74
        tyrS NONE
       eif1A NONE
      AF0778  695308 ..  695319 +  -4.4  -3.54424   TCGACTCCGGATCGG                CGAT GCTT ATCG                 TTTCGGGGCGTAAAG  54 327
      AF0781 NONE
      AF0782 NONE
      AF0783  698672 ..  698685 +  -8.1  -3.18268   ACCTTTTTATCTCAT               CCAGC AGCT GCTGG                TGCTTTTCCTTCAAA  62 46
      AF0787 NONE
      AF0788  703317 ..  703342 +  -4.1  -2.61831   GTAATCATCGTTTCT         CTCAGAGTATAG CCT CTA-AGTCTGAG         CATTTTTGAAATACC  45 14
      AF0789  703929 ..  703944 +    -4  -3.75332   GCCACAAGAGTGCCT              TCGAGA ACTC TCTTGA               TTTCCATTAGAGCCT  54 223
      AF0791  705782 ..  705808 +  -2.9   -3.9712   TAGGTGGGACTGCTT        GGAG-GGTGGGT GATT ACCTGCCACGCC         TTTATGGTGAACTCA  56 496
      AF0793  707102 ..  707119 +  -4.9  -3.08344   AGGTACAGCCTGTCT             GAATCTT TTTC AAGGTTC              TCTATATCCTTTAAA  51 448
      AF0795 NONE
      AF0796 NONE
      AF0797 NONE
      AF0798  711342 ..  711353 +  -5.8  -3.26947   CTTCTTCATCAAGCA                GCCT GTAA AGGC                 TTCCTCTGAAACTTC  55 157
      AF0802  714584 ..  714596 +  -4.8  -3.35298   TATTCGGAAGAGAAA                CAGC AAATG GCTG                TTGGTGATTTAATTC  54 405
      AF0803 NONE
      AF0804  714960 ..  714972 +  -4.8  -2.59683   GAAGGGGAACAGAAA                GGTC AAGAG GACC                GTTGTGCCATACGAT  49 88
        lctP  718121 ..  718142 +  -4.3  -3.62591   CGCTGCAGAGTCAAT           GTCCATGCC AATT GCCATGGCC            TTTGACGATTCTGCC  56 514
        glcD  720174 ..  720188 +  -4.3  -3.01712   AGTTAACACAATTTC               CCTTT ACCTG AAAGG               TCTTGCAACAGAGGA  49 153
      AF0809 NONE
      AF0810 NONE
      AF0811 NONE
      AF0812  723660 ..  723678 +  -9.6  -3.67775   TAAAAAAGCTAAAGC             TCGACGTA GGT TGCGTCGA             TTATTCCATCAAGCT  79 47
      AF0814 NONE
        trm1  727263 ..  727277 +  -5.6    -3.922   CATCAGGGAGATTAT               CGTAGG CTC CCCACG               TTTCATTGAGAGTTT  61 431
        acyP NONE
        hisF NONE
      AF0820 NONE
      AF0821  732695 ..  732708 +  -2.3  -5.09762   TTTAAGGAGGAAATA               GCCTA AAAT TCGGC                TTTTCTTTGTTCAGA  69 55
      AF0828  738868 ..  738884 +  -2.1  -3.82963   TCTCCACCTCCCAGT              CGTCGAG GAG CGAGACG              TATTTGTTCTTAAAG  53 353
      AF0836 NONE
        pelA NONE
      trkA-2 NONE
        trkH  746256 ..  746266 +  -2.6  -2.85061   ACTAGAAGAGAAAAG                 TTTT TAA AAAA                 TACTTATCACCTTCT  42 122
      fadD-4  748313 ..  748327 +  -7.1  -2.78679   ATGCCGAGCTTCTCG               GCCTC CTCCT GAGGC               ATTTCCGTGGGGAAC  53 320
      AF0843  750148 ..  750160 + -10.5  -3.21099   TTCTATCTTCTTCAT                CCCCG CTT CGGGG                TTGCTCATCGCGAGA  73 307
      guaB-1 NONE
      AF0848 NONE
      AF0849 NONE
      AF0850  757535 ..  757561 +  -2.3   -4.3739   CTTCCGAACTCTCCT        CTGTGGGGTGTG AGAA TGCACTC-ACAG         TTTTCTGGCACACTA  60 387
        glyA NONE
      AF0853 NONE
      AF0854  761226 ..  761238 +  -6.3  -2.65354   AGAAGGGTAATCGAT                TAAGG AAA CCTTA                TAAATTTAGCATCAA  54 23
        mdhA NONE
      AF0856  763020 ..  763034 +  -4.9  -4.21194   TCCAAGTCCCCCGAA               GGGGG AAAAG CCCTC               TTTTAAATAATCACC  65 1
      AF0858  764579 ..  764597 +  -8.2  -4.62069   GTTACCGAACATCTC             GTAGTACT TTG AGTACTGC             TTTTTCCAGTAAAGG  86 346
       hps-1  766878 ..  766889 +  -2.2  -2.92475   CGAACCCTCGAACCC                CTAC GGGA GTGG                 ATTTCTCCCCATCAG  42 57
      AF0872  776511 ..  776527 +  -2.9  -3.75629   CCCTCCTCCCCCTCA              CGTTCTC CCT GACGACG              TTTACCTTCAGCCTC  52 389
         nt5 NONE
      AF0877  780748 ..  780759 +    -3  -4.11484   AATTATACCCTCCCT                TTCA AGGA TGAA                 TTTTGCCCACTTAAG  56 247
        rd-1  782961 ..  782972 +    -3  -4.63486   TAAGGGCGAGTTTTC                CTTT CTTA AAAG                 TTTTCTTGAGAGAAT  62 315
      AF0884  788866 ..  788881 +  -2.6  -4.26589   GAAGTAGTCCAAAAT              TCGATGA ACT TCA-CGA              TTTTAAGTCTCTGCT  57 328
      rbsA-1 NONE
      rbsC-1 NONE
      rbsC-2 NONE
      AF0890  795845 ..  795857 +  -6.3  -3.01848   TGTTGGAGAAATTCC                TTCAG CCT CTGAA                TAAATTTTTTATTTC  56 10
      AF0892  797426 ..  797437 +  -4.4  -3.34029   TCATCAGCAATTCCA                GGTT TCTC AACC                 TTCTGAGGGTCTTTA  52 473
        argS  800315 ..  800332 +  -6.3  -3.40597   CTCCATATCAGGTTT             TTCTCAG GAAG CTGAGAG              TGTTTGAGTACACAA  60 273
      AF0895 NONE
      AF0896 NONE
      AF0897  803776 ..  803791 +  -4.6  -3.76413   AACAGTTCTCTTCGT              CCAGTC TTTT GACGGG               TTTGACATTTTCAGA  56 358
      AF0899 NONE
        endA NONE
      AF0901 NONE
      AF0902 NONE
      AF0903 NONE
      dapE-2  809422 ..  809438 +  -4.3  -4.62471   TTCCGTAAGTTTTCA              GAGCTTC TAC GAGGCCC              TTTTCTATCTCCATT  70 150
      AF0908  813451 ..  813465 +  -2.8  -3.15999   AAACACCAATCTCGC               TTTCCC TCG GCGAAA               TTCCCTCTCTGCACG  44 232
      AF0914  817868 ..  817884 +  -5.1  -2.87132   GAAGTCCCTCAACTC              GCAAAAG AGC CTTATGC              TGTCTCCGGGACCAA  49 219
        glyS NONE
      AF0917 NONE
       act-2 NONE
      AF0919 NONE
        aspS  823809 ..  823821 +  -6.3  -2.91582   GTTTTTACCCCCTCC                TCAAC GGC GTTGA                TGTATCCCTCAGATG  52 401
       fdx-5  825041 ..  825051 +  -6.8  -4.13767   ATTTGTAGCCAATCA                 GCCA ATC TGGC                 TTTTCGGGTAAGGAA  71 88
      AF0926  827316 ..  827338 +  -2.6   -3.9693   CTGTCCTCGACAGGG           GGTTGAGGTC AAT GGCTATAACC           TTCTTTCCGTGCCTC  55 236
      moeA-2 NONE
      moeA-1 NONE
      AF0932 NONE
        ilvE NONE
      AF0934  835794 ..  835804 +  -3.2  -2.79183   GATTGAGCCGGTCAA                 CGAG GAG CTTG                 TATGATAAAGATAGC  44 10
         hom  836761 ..  836783 +  -2.6  -2.57974   TACTGTCAGACCTGT           ACGAGATCTA TGC TGGACCTCGC           TAAGTTCCTGGTAGT  41 0
      AF0936 NONE
         tuf  838810 ..  838835 +  -8.5  -2.66435   GTTCTCGACCTTACC         CCAAGAAAATA ACTT TATTTTTTTGG          TGGTCTCATGCCGAT  65 14
      rps10P NONE
      AF0939  840151 ..  840171 +  -4.6  -4.18983   TCCAAACCGTACTTT            GCCAGGGC CTGCT GCTCTGAC            TTCTTGTTTATCTCG  63 92
      AF0941 NONE
        surE NONE
         rpi  843155 ..  843173 +  -6.7  -2.68491   CTCAGCCCTTACCTT             CAGCGAC GTAAG GTTGCTG             CTTATGCTCTCAATT  56 183
        cooF NONE
      noxA-4 NONE
      AF0952 NONE
        gltB NONE
      AF0954  856936 ..  856951 +  -4.6  -4.25848   CTCCATGTAGTGCTT              GGCGGA GTCT TCCCCC               TTTTCCTCGGCCCTT  63 376
      leuA-1  859373 ..  859384 +  -4.4  -3.79533   AGGCATTCATTGAAG                GCAT TAAT ATGC                 TCTTTTAATAATTTA  59 6
      AF0971 NONE
        dnaQ NONE
      baiF-1 NONE
      baiF-2 NONE
       acs-4 NONE
       acs-5  879727 ..  879748 +  -3.1  -6.04324   AGCAGAGTAGCTGAT           TTTTCTTTT TTTA AAAAGAATA            TTTTTTATTTTTTGA  90 27
       amt-1 NONE
      glnB-1  881600 ..  881621 +  -2.9  -3.85698   TAGAATGGCTATGCT           GTTGGCAAG AATC CCTGCAAAC            TTTATCCCCGCAAAC  54 211
    bcsp31-3 NONE
      AF0989  891565 ..  891578 +  -4.5  -4.15788   GCTGCTCCCTGTGCT               TCAGC CTCT GCTGG                TTTGTTGCAAACCTT  63 376
      AF0992  894659 ..  894691 +  -3.6  -5.26155   GTGGAGGAGGTTGTT      GAGGAGTAAAAAAT TATTT ATTTTTTCCTTTTC      TTTTTGTCTTTCTCT  76 17
      AF0994  896730 ..  896742 +  -3.3  -3.62597   GCAAACCTCACGAGC                GCGTC GGA GAGGC                TTATTCCCCAGTCGA  52 453
      AF0998  902273 ..  902285 +  -3.3  -4.52873   GTGTAACTTCCTGCT                CCAGA AGC TCAGG                TTGTTTTTCTGAGCG  64 236
      AF1003  905697 ..  905715 +  -6.7  -3.66178   GGTCACAACGTTTTC            GCC-GTGG TAAA CCACCGGC             TTTGAAATTACCACG  64 393
      AF1007  910358 ..  910368 +    -4  -3.29144   GACAAACATAACATC                 TCTA TAA TAGA                 TTGTGGAGGGAATAC  50 343
      AF1008 NONE
      AF1009 NONE
       fdx-6 NONE
      AF1011  912915 ..  912927 +  -4.1  -2.82742   CGGAAGGAGAAAGGT                GAGGT ATG ACTTC                TACTTCTAAGCCCAT  46 4
      AF1012 NONE
      AF1015 NONE
      AF1016  917085 ..  917101 +  -4.3  -3.10522   AGACGTAGCTCGCAT              CCTGGAG TAT CATCAGG              TCTATTGCATACCCT  48 175
      AF1021 NONE
        mopB  922068 ..  922078 +  -6.8  -4.25104   CCATTGCCGAGAAAA                 GCTG CTC CAGC                 TTTTCGTCAGGAAGA  71 168
      top-RG  926419 ..  926433 +  -2.8  -3.55444   CCATTTCAACGAGCT               TAACCG CTT CGTTTA               TTTCGACCATCAGAA  49 213
       acd-7  929133 ..  929144 +  -2.2  -3.88291   ATTGGGAATAAAGGT                TCCT GCAG GGGA                 TTTCTGACCGTAGTG  53 465
      AF1030 NONE
       rad32 NONE
      AF1032 NONE
      AF1033  940285 ..  940298 +  -3.7  -4.83722   CTGCTGAGGTTTCCT               CGCTG CTCG CTGCG                TTTTCTTCTGCTGTT  72 248
      AF1036  944793 ..  944805 +  -3.3  -3.67517   ATAGAGATTAACCAC                CCCTC ACC GAGCG                TTTCGAGTATTGATA  52 466
      AF1059  964534 ..  964545 +  -4.4  -2.54896   TTGTTGAAGTTGAAA                GAAG ATCC CTTC                 TCCATTCCCTACAGG  47 117
      AF1060  966571 ..  966588 +  -2.6  -4.61527   TTCGAGAGTGTAATC             CCCAAC ACTCAC GTAGGG              TTTTTCGGCACTTTT  65 55
      AF1065 NONE
       mer-1  971913 ..  971923 +  -5.4   -2.5111   GCGCATTCTCCCTGC                 CTTC CTG GAAG                 AGTTCTTTTGATTAT  50 127
      AF1067 NONE
      AF1068  972992 ..  973002 +  -8.2  -3.34192   CAATCTCGACAATAA                 CCCC CAT GGGG                 TTGATTGCAAAGATT  65 251
      AF1071  976167 ..  976177 +  -2.6  -3.82528   AAAACCGAGTTTGGC                 TAAA GCC TTTA                 TTACTTTTTCAGCTT  53 285
      cdhA-1 NONE
      cdhB-1  990265 ..  990278 +  -2.4  -4.29369   CAGCATGCTTCAGGA               GGTT CTCGAC AACC                TTTAATTCTTTTTTA  56 7
      AF1102 NONE
      AF1103 NONE
      AF1104 NONE
      AF1105 NONE
      AF1106  993162 ..  993173 +    -3  -4.58466   CGCTCGGTCTCGCAT                CAAT CTCT ATTG                 TTTTATCGTTCTGGC  64 143
      AF1111  995744 ..  995754 +  -2.4  -3.41073   GCTCCTCTATCTTAG                 GCCC ACC GGGA                 TGTTTGAGTCCCATG  46 480
      AF1119 NONE
      AF1120 NONE
      AF1121 NONE
       hbd-5 NONE
      AF1123 NONE
      AF1124 1003059 .. 1003085 +  -3.7  -3.53091   CATCTGGTAAGCGCC        GGG-G-GTGGGAT TCG AACCCACGCGCCC        TTTCGGGCAGGAGAT  52 31
      nirJ-1 1004549 .. 1004575 +  -3.7  -5.14563   GTCCGTCGCAATCCT         GATGTCGGCAA AATCG TTGCAGAGATC         TTTTTTCCTCGGCAG  78 226
      rpl18E NONE
      rpl13P NONE
       rps9P NONE
        rpoN NONE
        rpoK 1006672 .. 1006697 +  -2.5  -3.27298   TTGTATGGCTTGAAA         GATACGACCTT TTCT GAGGTGGTAGC          TTGATAATTGAGGAC  46 9
         eno NONE
       rps2P 1008470 .. 1008481 +  -2.2  -2.97744   TACAGCATTGAGGAC                TTCG AGGC CGAG                 CTTTAAGTTTATTTT  42 8
      AF1134 1009916 .. 1009931 +  -2.5  -2.65906   AGGTAAGGGTGTACC              CGGTG ACTCCC CACTG               ACTTTTTAACTTACC  41 9
      AF1135 1010661 .. 1010678 +  -4.1  -5.27923   AGGAGCTTTCCAAAT             TGGGTAA GCTA TTTCCCA              TTTTTTCTCAGCTTC  78 19
      AF1136 NONE
      AF1137 NONE
      AF1138 NONE
      AF1139 1014944 .. 1014966 +  -8.4  -3.32536   CTGGAGGTGCTGTCT           TCTGGCTGAG CCC CTCAGCAGGA           TTCTGGACGTGATTT  70 17
      AF1140 1016375 .. 1016387 +  -3.3  -3.90318   TGTGATTTTGGCATC                CCTGT AGA ACTGG                TTTATCGCATACTCA  54 106
      pgsA-1 1018925 .. 1018947 +  -2.7  -3.65351   GCAGAGCGCGGCGAA           GATCGAGAA GGCTA TTCTTGAGC           TTTCGATGAACCTGC  52 88
        argJ 1024616 .. 1024635 +  -5.7  -3.51563   ATTTCCTTCAAGCTT            TTGCGGG CATCAT CCTGCAA             TTCTCTCAAAATTTT  59 410
       lhr-1 NONE
     AF1149a NONE
      AF1150 1028265 .. 1028283 +  -3.1  -4.95155   AGGTCATCTCCCACA             GCTACGA CGTTC TCGTAGA             TTTTTCTCATCTCAC  73 229
      AF1152 1029482 .. 1029502 +  -4.8  -3.13906   GGATGTGATAGCTGT           CA-GCTGAT TTCA ATCAGCCTG            TAGTTTTGCGTTCCC  53 19
      AF1155 NONE
      AF1156 1032653 .. 1032665 +  -7.7  -4.41548   TTTTCGTCACTCCAC                TCCTG ATT CAGGA                TTTTGTCACCTCTGC  80 208
      AF1158 NONE
        atpI NONE
      atpK-1 NONE
      AF1161 NONE
      atpK-2 NONE
        atpE NONE
        atpC NONE
        atpF NONE
        atpA NONE
        atpB NONE
        atpD 1043416 .. 1043426 +  -2.6  -4.33754   AGTCTTAATTCTCTT                 TTTT TGG AAAA                 TTTTAAATTCTCGTT  60 33
      AF1169 NONE
      rbsA-2 NONE
      AF1171 1045945 .. 1045964 +  -2.8   -4.7373   CCAGAACTTTGTTGA            CC-ACATCC ACC GGATGAAGG            TTTTTGATAAGGTGA  66 156
      AF1173 1047266 .. 1047287 +  -3.1   -2.7808   GCTAACATTTAAACA           TTGTAATCT CAAA AGATTAAAA            TACTCTTCAATGTTT  44 41
      AF1174 NONE
        acdS 1049256 .. 1049297 +    -3  -3.55761   TGAGGGTTTTGGGTT GAGGTGGTACTATGCTGAA GGGAA TTCCGCAT-GACTCACCTC TTTACGAGGTGGATG  48 24
      AF1176 NONE
       hbd-6 1051117 .. 1051129 +  -3.3  -3.06302   TACGGTATAATTGAT                GCAGC CGA GCTAC                TTGGATACCAGTGCT  45 87
      AF1178 NONE
      AF1179 NONE
      AF1180 NONE
      AF1181 NONE
      AF1182 NONE
      AF1183 NONE
      AF1184 1056991 .. 1057001 +  -3.2  -2.50113   CTTCACGATTATCAC                 CTCG CAA TGAG                 CTTGCTCAAATCCTC  42 405
      AF1201 1073463 .. 1073494 +  -2.2  -3.13432   CTCTGATTCTTCCGG      GGTCG-TCGAAGTTC TCG GAGCTGTGCTCGACC      TTGCATGCTATTACG  42 386
      AF1211 NONE
      AF1212 NONE
      AF1213 1085173 .. 1085189 +  -3.5  -4.14243   TACTGCCCCCATCTC              CGCCAGC CTT GCAAGCG              TTTTGAGGTGCCCTG  61 198
        lysS NONE
      AF1217 NONE
      AF1218 NONE
      AF1219 1090381 .. 1090391 +  -3.2  -2.85351   GCAGTACAGGAAGAG                 TCAC GAG GTGG                 TGTGATGTCCCAGAA  44 10
      AF1220 NONE
      AF1221 NONE
      putP-3 NONE
      AF1232 NONE
      AF1233 NONE
        mutT NONE
      AF1235 1102750 .. 1102760 +  -6.8   -2.8294   AAATTTTGAAATTTA                 GGAG CCT CTCC                 TCCTTATCAGCCATA  57 66
      AF1236 1103765 .. 1103794 +  -2.7  -4.01853   CCGCTGAAGGCGTGG       CAGGCCAGACAGT TCTT GCTTTGCGGCCTG        TTTATGATGCTCTTC  56 382
      AF1238 1107033 .. 1107045 +  -3.4  -4.05816   TTCTCTCGCATTTCC                TGCA GCCCG TGCA                TTTCTCCTGGTTTTC  56 116
        hemL NONE
        hemC NONE
      cysG-2 1111488 .. 1111501 +  -4.5  -3.61527   CTTTACGGCGTTTTG               TCCAG ATGG CTGGG                TTAATCTTTTTAAGT  54 8
      AF1244 NONE
      napA-2 1113075 .. 1113086 +  -4.4  -3.14564   TCTCCAAGCACGAAG                TCCT CAGG AGGA                 TTGGTCAAAACCTCA  48 76
      AF1247 NONE
      AF1253 NONE
      AF1254 1119375 .. 1119388 +  -2.4  -3.76952   GAAATTCCATTTTTT               GTGT AGAACC ACAC                TTTCAATTAACTCAG  49 78
      AF1264 1128901 .. 1128916 + -10.4  -2.97382   TGAGACGATAAAGCC              CGCTGG AAGG CCAGCG               CTTATTATGTTCCCC  70 357
      AF1266 NONE
      AF1267 1130808 .. 1130820 +  -4.1  -2.63112   AAACCTCCAGAGTTG                CTGCT CAT AGTAG                TGGTCTCAGCGATTT  45 343
      AF1268 1131539 .. 1131550 +  -2.2  -2.79983   TAGGATATTCTGGAT                GCTG CAGA TAGC                 GTTCTTACCAATTTT  41 175
      AF1269 NONE
      AF1270 NONE
        purE NONE
        hemH NONE
        carA NONE
        carB NONE
      AF1275 1138902 .. 1138922 +  -2.5  -5.09895   TTCACAGCTGGATTT            TCAAATCCT CTC AGGATTAGC            TTTTTTCCCTCGATA  74 141
      AF1277 1139895 .. 1139930 +  -4.6  -3.34029   ATGATGGCAGAAGGT    TGCCAACGGCGATGCT GTGA AGCATCGTTGCGAGCA     TTATAACCATGTTTA  52 182
      AF1282 NONE
      AF1283 1144295 .. 1144305 +    -4  -2.64651   TGCTGAGGGCAGCAG                 TGTT CGG AACA                 TGAGTTTGACCGGTT  45 12
       trx-3 1145247 .. 1145264 +  -5.5  -2.79302   GAAAGACTATACAGG             GAGCAAG CTGC CTTGCCC              TCTCGTAGAGCTCGT  48 498
     AF1288a NONE
     AF1288b NONE
      AF1289 NONE
      AF1290 NONE
     acaB-11 NONE
      AF1292 NONE
       acd-9 NONE
     AF1298a NONE
         tfb NONE
      AF1300 NONE
      AF1301 NONE
      AF1302 NONE
      AF1303 1163696 .. 1163706 +  -8.2  -3.39556   TCCGGATTCAACGCT                 GCCG CCG CGGC                 TGTTGTTGGGACGTT  65 299
      AF1307 1167413 .. 1167429 +  -2.9  -3.29144   AATCGCCGCCATGAG              GTGGAAG AAT TTTCCCC              TTCTGAGGAGGCTGG  46 390
      AF1310 NONE
      AF1311 1170144 .. 1170162 +    -3  -3.58209   TTTAAAAATAAAAAT             TAGCTGAG CGA CTCTGCAA             TCTTTATAAGTTCAT  48 36
      AF1313 1172133 .. 1172151 +  -2.3  -5.50925   GGCAAACTTAACGAG             GTCGTGC ATCGG GCAGGGC             TTTTTTATCTTGGTT  80 195
      thrC-2 1175111 .. 1175121 +  -5.4  -4.20883   GAGAAAGAACCACGG                 GCTT CTG AAGC                 TTTTGAAAATTTTTG  67 303
      AF1319 1179098 .. 1179117 +    -2  -2.91824   CGGCTGCATCAACAA            TCAGTGCC AGTG GGCACAAA             GTTAATTTTTCCTTC  41 1
      guaA-2 1179972 .. 1179982 +  -2.4  -3.36919   GCTTACCTCGAAGAG                 AGGC TTT GCCC                 TTGTAACAATTTTCT  46 299
      AF1323 1183504 .. 1183515 +  -5.8  -4.08164   ACGAGCTAATATTCC                GCTG AGTT CAGC                 TTTCTGTAAACTTTT  65 21
      AF1325 1186436 .. 1186449 +  -4.5  -5.02476   CATCTCTATCTCAAC               GGGGA TGTA TCCTC                TTTTTTCCCACCTCT  76 245
        glpA NONE
      AF1329 1189492 .. 1189502 +  -3.2  -2.64616   GCGTTGGCGGTTTGT                 CGAG CAT CTTG                 TAATCTGGATGGAAG  40 246
      AF1332 NONE
      rpl44E NONE
      rps27E 1192733 .. 1192748 +  -2.6  -4.36914   TTACAATATAACAAG              TTTTTG TTTG CAAAAG               TTTTATACACGCCCA  60 438
        cobD NONE
      AF1337 1196015 .. 1196025 +  -2.4  -3.21034   TCCTGTCCAGAATCA                 CTGC GTT GCCG                 TTAACTCTCTTCTCT  44 306
      AF1343 NONE
      AF1344 1204020 .. 1204030 +  -3.2  -2.52464   AACCGCAGCCAACAA                 CGAG CCT TTCG                 TGGATTAAAAGCAGC  40 207
     AF1346m NONE
     AF1347m NONE
      AF1348 NONE
        rd-2 1205822 .. 1205836 +  -2.1   -5.4833   CCAGTTTGAGAAAAT               TGAGG ATTAA CCTTA               TTTTTTATTCCCTCG  76 16
      AF1351 NONE
      AF1352 NONE
      AF1353 1208938 .. 1208955 +  -3.5  -4.43037   TGGCTCTACGTGAGC             TCAGAAA ATAA TTTTTGA              TTTAATTTTTGTTAC  62 8
      AF1354 1209920 .. 1209937 +  -6.3  -3.34439   CGCTCTGATTGAGCA             GGAGCTT CAGC AAGCTTC              TTAAATATTTTTATC  60 4
        phoX NONE
        pstC NONE
        pstA NONE
        pstB NONE
        phoU NONE
        arsC NONE
      AF1362 NONE
      AF1363 NONE
      AF1364 1218301 .. 1218335 + -11.5  -2.87211   AATGGGGTCTGAGAT    TGGCTG-GGGTACAAC TCTC GTTGTTCCCACAGCCG     TCTCTAAAACAACCT  73 352
        hypA NONE
        hypB NONE
        hypC NONE
        hypD 1223963 .. 1223980 +  -7.7  -3.18452   TAACACCAATTGAGT             GGGAGGT AAAG ACCTTCC              TTGCCTTAAGGTCCT  65 161
      AF1384 1236352 .. 1236362 +  -6.8  -4.66833   CTCTCTTTCTGAAAA                 CTGC TTT GCAG                 TTTTTCAGCTTGGAC  81 184
      AF1386 1236957 .. 1236973 +  -3.7  -3.19522   TTTGGCATAATTTGA              GTAAGAC GGA GTATTAC              TTAAGTCTTACCTCG  48 26
      AF1388 1239463 .. 1239481 +  -5.3  -3.36671   AAAGCTCTCTGCACA             TTCTGCT CGACC AGCAGGA             TTGTGAGCTTCAGGT  54 290
      braD-4 NONE
      braE-4 NONE
      AF1394 NONE
      AF1395 NONE
      AF1396 1246222 .. 1246246 +  -3.5  -3.27259   CATACCAAAGGATGT          GGGCAACCC TGACTTC GGCTTGTCC          TTCATACTCTCTCTA  48 390
        pheT NONE
      bcpC-1 1287901 .. 1287912 +  -5.8  -2.80816   CGGAAACCTCCCGAT                GCTC CACA GAGC                 TATCGTCACTGCCGG  51 492
      rpl40E 1291036 .. 1291052 +    -3  -4.24204   AGAGTTCAAATTCGA             GCATGTC TTCG GACA-GC              TTTTCCCTCTCAATG  59 127
      AF1433 NONE
      AF1434 NONE
      AF1435 1294408 .. 1294424 +  -3.6  -4.12188   ACCCTGTTCATGTAG              CCCGCA ACCTC TTCGGG              TTTTCCAACTCCTGC  59 289
      AF1443 1301675 .. 1301697 +  -6.3  -2.64981   CAACGGGTCGGAGAA           GTGGAAAAG GTTTG CGTTTCCAC           TCAGTTTGGCCATAT  54 73
      AF1446 NONE
      AF1447 1305675 .. 1305689 +  -3.6  -4.44046   TGCTCTCCAACGTCA               GTTTAT AAG GTAAAC               TTTATTTACAATGAA  62 93
      AF1448 NONE
        pflD NONE
        pflC 1309541 .. 1309552 +    -3   -2.7728   CCGTTGGAGGATATT                TTTG ATAA CAAA                 TGCTTGCAATTTAAA  42 21
        thsB 1311309 .. 1311319 +  -3.2  -3.62746   CCTGTAAAGCGTATT                 TGCT GGC GGCA                 GTTTTTTGGAATGGA  52 63
      AF1452 NONE
        metS 1314804 .. 1314822 +  -4.4  -2.83674   CTTCACAATCATTAT             CAGCCACC AGA GGGGTCTG             TACTTCATCCTTTCT  48 110
      AF1458 1320400 .. 1320414 +  -7.1  -3.56643   GGATTTATCTCTCAG               GCAGG ATAAA CCTGC               TTTAAAGCCTATCAA  66 160
      AF1461 1321833 .. 1321845 +  -5.5  -3.90328   GCGGACTGCGTTAAA                GGAGG CTA TCTCC                TTTATGACCGTTCTC  63 146
      AF1462 NONE
        fdrA 1324061 .. 1324071 +  -6.8  -3.21225   TGGCTACTGGCCGAA                 TGGG GAC CCCA                 TTGAGTGATTTTTCC  60 7
      AF1464 NONE
      AF1465 1325191 .. 1325205 + -11.4  -2.88031   CTGAGATGCCCAAGA               GCGCTC CCA GAGCGC               CTTAATTTTTCCGAA  80 6
      AF1466 NONE
      AF1467 1327494 .. 1327507 +  -5.3  -3.61764   TACGGCTTCAAGAGC               TTCTC TGAC GAGAA                TTTCCAAGTTGCTCC  58 76
      AF1468 NONE
      AF1469 NONE
      AF1470 NONE
      AF1471 1332413 .. 1332435 +  -3.4  -3.24032   TTCTGGGCAAAAGCT          CGATGGGGG CTATCT CTCCCA-CG           TCTTCCTTAAAAACT  46 106
      AF1476 NONE
      AF1477 NONE
      AF1478 NONE
      AF1479 NONE
        tgtB 1343313 .. 1343324 +  -5.8  -3.21416   TTTCAGCTTTTCGGC                CACC TGAA GGTG                 TTCCTCGTCAACATA  55 507
       rpl1P NONE
      rpl10E NONE
      rpl12A 1349981 .. 1349993 +  -9.1  -3.61541   GAAGAGGCCATCGAG                GGGCT CGG AGCCC                TCTTTGGTTAATTTT  74 2
     hpyA1-2 1350438 .. 1350448 +  -2.6  -5.01732   TGTAAAAATTTTAAA                 TTTA CCT TAAA                 TTTTTTAGACGACTT  70 36
      AF1495 NONE
      AF1496 NONE
        aroA 1353923 .. 1353937 +  -2.8  -4.43909   GCGTAATCAGACTCT               GACG TACTTCC CGTC               TTCTTTTCTTACCCT  60 24
      AF1499 1355535 .. 1355551 +  -2.3  -4.86033   GGATTTAACTTGACA              TAACTTT TAA ATAGTTA              TTTTTATAACACTTT  67 23
      AF1500 NONE
      AF1501 1356840 .. 1356860 +  -2.6   -5.3236   GATCGGCCCGATTTC            CTTTTTGA GCTCA TCTAAAAG            TTTTTTGTAGGTTAT  78 190
      AF1515 1371138 .. 1371154 +  -6.5   -3.0169   ACCTCTTCCCTATCT              CCTCAAG CAG CCTGAGG              TGCTTTCTACCCCTT  54 179
      AF1521 1375365 .. 1375378 +  -4.5  -3.53811   TGATTATTTTTTCTT               TTGGC TTTG GCCAG                TTTCACCAGCATAGC  54 38
      AF1522 NONE
      AF1523 1378508 .. 1378523 +  -4.6  -2.76696   AATTATCAGCATGCT              TGTGGC AACT GCCACC               CTTATTGGCAGCAGC  45 515
      rpl21E 1381903 .. 1381930 +    -2  -3.55622   ATTGTAAGGCCCGAG        CACCTCAAACCAC AGA GTGGTT-GAAATG        TTTAAAGAGGTTAGG  47 2
      AF1530 NONE
      AF1531 1382912 .. 1382935 +  -3.3  -3.55173   AAGCTCTTTACTGCT          TGAAAAAAT TAATAT ATTTTTTCG           TTCTGCTATTCTCAT  50 23
      AF1532 NONE
      AF1534 1384996 .. 1385006 +  -6.8  -3.78837   CTCAGCCCCTGATTA                 GCTC TTT GAGC                 TTCTCTTCATTATAT  66 386
      AF1543 NONE
      AF1544 1392685 .. 1392697 +  -4.8  -2.77227   CGAAAACGTAGAGTG                GAGG TAATC CCTC                GTTATAGTTTCATCC  50 19
      AF1545 NONE
      AF1546 NONE
      AF1547 1394460 .. 1394473 +  -8.1  -4.17048   TGACGAAGTTCTTGA               GCTCG TCAT CGAGC                TTCTTTTCAAGCACA  77 45
      AF1548 1395329 .. 1395339 +  -4.6  -3.55444   AAACTATGGTTTTCG                 GCTC GTG GGGC                 TTTAACACGTCGAGC  54 261
      AF1550 1396363 .. 1396376 +  -5.9  -3.02043   AGTCGAAGAGTTTAT               CCGCG GCAA TGCGG                TCTTCGCAAACGATT  52 332
      AF1553 NONE
        trxB NONE
      AF1555 1399933 .. 1399947 +  -4.2  -3.20723   CAGAATAGCTTTTAT               TCATGC AAA GCCTGA               TTGGCTTGATGAGAC  48 168
      AF1556 NONE
      AF1557 NONE
        smc1 NONE
      AF1559 1405836 .. 1405850 +    -5  -3.26378   GCAGAATTAAAGGCA               TGCTTT AAA AAGGCA               ATTTGTGTTTTCCCG  53 87
      AF1560 1406492 .. 1406505 +  -3.8  -2.62616   TAGATAGGTGTAAAC               CAGC GTGGAA GCTG                TGATGTGCGCGATAA  45 116
      AF1561 NONE
      AF1562 1407944 .. 1407958 +  -5.7  -4.79223   TGGTCGCCATTAACC               CTCAG CACTT CTGAG               TTTTTGGTCATCTCC  78 148
      AF1566 NONE
      AF1567 1411401 .. 1411413 +  -3.5  -3.32521   TAGTGCTAATTAAGT                TATAA TTT TTATA                TTCTCAAACTATGGT  48 28
      AF1568 NONE
      AF1569 NONE
      AF1570 1413926 .. 1413937 +    -3  -3.32644   GAGGTGTTGAAAAGT                GATT AAAA AATC                 TAATTTGTTTTGTTT  46 42
      AF1571 1415345 .. 1415366 +  -2.9  -2.73771   ACAGCAAAGCTGGGC           TCTGTGGAG CTCC CACCAAAGA            ATTTCGAGACTATAA  41 243
      AF1572 1415938 .. 1415950 +  -4.1  -2.98823   GTATTGTTTTTTTGG                TGGTA GCA TGCCA                TATGTGTGCGGCCAC  47 208
      AF1573 1416422 .. 1416458 +  -5.1  -3.89704   CTGGTATTAAGGAGG    TGTTAGGGTGAGTCGCA AAT TGCTACTGGCACTGACA    TTCTTGGTTGTGTTG  61 96
      AF1574 NONE
      AF1575 NONE
      AF1576 NONE
      AF1577 NONE
      AF1578 1419442 .. 1419457 +  -3.3  -2.57132   CGGAGAAGGCTTTCA              GGTAA CGAAAA TTACC               ATTCTAAGGGACCCG  42 66
      AF1579 1420605 .. 1420615 +  -5.4  -2.96298   TGCAGCTTCTTCACA                 TGCT CGT AGCA                 CTTGTTTCCCCTGAT  49 476
      AF1581 1421467 .. 1421488 + -10.9  -2.55545   AAGAGGAGTTTAAAA           CGCACGTCAC TTC GTGACG-GCG           CTCTGTTCTTCGCAG  76 126
      AF1585 NONE
      AF1586 1424924 .. 1424953 +  -5.7  -4.03234   TTCGGCTTGTTCTTT       CGAATCACTGTCA CATG TGACGGTTAGTCG        TTTATATCCGCCGAA  65 101
      AF1591 NONE
      AF1592 NONE
        nirD NONE
        nirH NONE
      AF1595 1434195 .. 1434205 +  -3.2  -3.10493   CTTCTTTTAATTTCA                 CCTT CCA GAGG                 TATATATCTTCGGAA  46 494
        proS 1446610 .. 1446621 +  -2.2  -3.54146   AAAGTTGGAAAACGC                TCCG AATT TGGA                 TATTTCCTTCAGGAG  47 299
      AF1610 NONE
      AF1611 1448033 .. 1448043 +  -5.4  -4.13767   CCTACTGATCTCTTT                 TCCA TTT TGGA                 TTTTCAAATCGGCAA  65 33
       cat-1 1450741 .. 1450755 +  -8.6  -3.69685   AGGTTATGTAGGCAT               TCTCCA CAT TGGAGA               TTCTGTCTATGTTCT  70 467
         cmo 1452193 .. 1452207 + -11.4  -2.52018   GAGCTCATCCAGAGA               GTGGCC TTT GGCCAC               AATTTCTTCATTCTC  70 182
         lrp NONE
      aspB-3 NONE
        moaD NONE
      AF1625 1461010 .. 1461030 +  -4.7  -3.05521   ACATCGAACTTGACA            TTCTGACTT GAG AAGGCAGAG            TCTTGGAAATATAGT  49 15
      AF1626 NONE
      AF1627 NONE
      AF1628 NONE
      AF1629 1464056 .. 1464068 +  -6.3  -2.87564   GCTGCTAACAGGAAC                GAGAT TGA ATCTC                TCTATCCCGGCATCG  52 120
      AF1632 NONE
      AF1633 1466543 .. 1466559 +  -7.9  -4.11404   AAACGTGGTCGCTGA              GGAGGAG GGT CTCCACC              TTTATCTCCTCTACG  71 239
      chlP-3 NONE
      rbcL-2 NONE
      AF1639 1471083 .. 1471093 +  -2.6  -4.19577   CTCGAAAATCGAACC                 TAAA TTT TTTA                 TTCTTTTAAACATTG  57 23
         rr3 1471991 .. 1472002 +  -2.2  -3.07962   CCGTCCAACCGCTCT                GCTT ACGA AGGC                 TATTGGCGTGTAGCA  42 387
      AF1643 NONE
        fwdF NONE
         dfp NONE
      AF1646 NONE
      AF1647 NONE
      AF1648 NONE
        fwdG NONE
      fwdB-1 NONE
      fwdD-1 1482234 .. 1482244 +  -5.4  -4.20981   CCGTTGCTGAACACC                 CAGA TGA TCTG                 TTTATAGTTTATTCC  67 167
        arcB NONE
      AF1666 1496599 .. 1496611 +  -3.5  -2.93708   GAAAATTCGAAAACC                TTTAA TCA TTAAA                ATATTTTTCGAAACC  45 114
         sat NONE
      AF1668 1498415 .. 1498427 +  -3.5  -2.87881   AGAGTAATTTAATTT                TTTTT TAG AAAAA                TGTATGAAAAGGTTG  44 34
        aprB NONE
        aprA 1500843 .. 1500863 +  -4.7  -2.99289   CGTGCAGGTCATCGA            GTGGAGCTT CTA AAGCTCTAA            AATTTTTCTTTTTTC  49 13
      ftsA-2 NONE
      AF1672 NONE
      AF1673 1503810 .. 1503822 +  -7.7  -3.84406   CCGTAGTACTTTTCG                TGGAG GTA CTCCA                TTATTATCGTACCGA  69 245
      AF1676 1506237 .. 1506247 +  -5.4  -4.62069   GCACGCAAAGTCCCC                 CTCT TCC AGAG                 TTTTTAGGCTGCCGA  73 387
      AF1679 1509456 .. 1509478 +  -4.8  -3.59995   TGAACAATTCATCTT           GCTCGATAGA TAA TCCATCCAGC           TCTTTATAACTTTCA  56 419
      AF1682 NONE
      AF1683 NONE
      AF1684 NONE
      cooC-2 NONE
      AF1686 NONE
      AF1687 1514781 .. 1514800 +  -2.2  -3.70811   CTCCACTTTCAGCGA            TGAGGATT TCAG AATTTTCA             TTTCCCCTTCTATGC  50 462
      AF1689 NONE
      vapC-2 1515984 .. 1516005 + -10.3  -3.54919   TAAAAAGAGAAAATC           GAATTTGAG ATTT CTCAAATTC            TTTAAAAGGATGGTT  79 43
        purM 1518802 .. 1518853 +  -5.8  -2.76737   TCCACCCGTGAAGGC CTTCATGACCTTCTTCGCTCCCTCT TCA GGAGGGT-CGAGGAGGGAGATGTAG CTTTCAGGCTTGCTG  51 286
        apbA NONE
        qacE NONE
      AF1697 NONE
      AF1698 NONE
        porG NONE
        porD NONE
        porA NONE
        porB NONE
      AF1703 1526387 .. 1526419 +  -4.8  -3.09273   CAGGCTCAAAATCTT      CAACAGCAAGCTTC AGCAA GAGGTTTGCAGTGG      TATATCTTCCGGGAA  48 495
      AF1705 1527811 .. 1527827 +  -2.2  -3.41988   AGCGAGGCAATTTCC              CTACCT AAGGC GGGTGG              TGTTGTTACATCAAA  46 71
        estA 1539077 .. 1539088 +  -2.2   -5.3321   CTAAAAATAAAAAGA                GAGG TTTA CTTC                 TTTTTCTTCTTGATT  73 460
      AF1721 1543331 .. 1543344 +  -2.5  -3.52515   CATACCCCCAATTTT               TTAAT CTCT ATTAA                TTATAGGTTTTCGCT  48 98
      AF1722 NONE
      AF1723 NONE
        draG 1548292 .. 1548303 +  -5.8  -2.93382   ATCCTGCATTCATCG                GGAC TTTT GTCC                 TCTCTCAGTCTCAGA  53 44
         mae NONE
      AF1728 NONE
      AF1729 1553684 .. 1553704 +  -8.2  -3.68359   ATTAGACCGTAAGGT            GGAGCGGG CTCGA CCCTCTCC            TTGTGCTTTTCCGGG  70 166
      AF1734 1557517 .. 1557527 +  -2.4  -3.94634   CTACGACCATACGGT                 GGTG ATG CTCC                 TTGTTTGAGCTGGTA  51 7
      AF1735 1558868 .. 1558900 +  -6.9  -3.85817   CGTTCCAACCAGATT      CCCCTTCCTGTCAAC CTC GTAGGTAGTGAGGGG      TTTATAGCCGCCAAT  69 373
      AF1738 1563304 .. 1563326 +    -7  -3.11732   TGAAGGCCAAACCGA           GCTTGCTTAG AGT TTGAGCGAGC           TTCACTGCCTTTCCG  56 344
      AF1740 NONE
        pyrE 1565533 .. 1565543 +  -6.8  -4.52703   GCTATCGCCCTCAAC                 TCCC CCA GGGA                 TTTTATCATGCTTTC  79 327
      AF1743 NONE
      pgsA-2 1567520 .. 1567531 +  -4.4  -3.77927   CCATAAGCATTTTAA                CGAA CTTC TTCG                 TCTTTTCGTGATTGA  56 114
       amt-2 NONE
      glnB-2 1569801 .. 1569814 +  -8.1  -4.35327   CAGGACAGGGGAGAG               GGGAG ACGA CTCCC                TTTAATTTTTGATGA  80 7
      AF1748 NONE
       amt-3 NONE
      glnB-3 1572555 .. 1572567 +  -4.1  -3.51206   TATTGCCGCCTTAAC                CTTTG CCT CAAGG                TTCGTGTTCTTGTTT  52 442
      AF1760 NONE
      leuD-2 1580967 .. 1580979 +  -3.3  -3.37655   AAAAATTTAATTTCG                GTCGA ATT TCGCC                TCCTTTTTTCAAGCA  47 31
      AF1763 1583097 .. 1583114 +  -6.9   -3.6608   GACAGGTGGAGCGCT             TCGCCAC AACC GAGGCGA              TTTCCATGAAGTACT  64 441
      AF1766 1585988 .. 1586009 +  -2.9  -3.89822   GGCGATGTCCTCTCT           GTCAATTGC AGCT GCAATGGCC            TTTCTGACGTAGATG  54 251
        dppB NONE
        dppC NONE
        dppD NONE
        dppF 1591524 .. 1591539 +  -4.6  -4.19238   CTTTGCCTGCCACTA              TCCGCT GGAG GGCGGG               TTTTAGGCTTGGAAA  63 4
      fadD-7 1593356 .. 1593371 +  -6.2  -4.18018   TTATCTTTTTCTTTA              GCATTT TTAG AAATGC               TTTTAAATCACCAAA  71 44
      AF1773 NONE
       cat-2 1596280 .. 1596293 +  -3.1  -3.03243   GTCGGAAGTCCTCCT               GAAGC TGCA GTTTC                TGTTGAAGACTACGT  44 104
      AF1776 1597720 .. 1597742 +  -3.3  -2.67747   GCCTTTTCCAGCTTT           GCCGAGAAG CCAAT CTTCACGCC           CTTGTACTCTCCAAA  40 356
       spoVG 1598498 .. 1598514 +  -3.7  -5.32599   GTAGTTAAGAGTTTG              GCTTTTG CTT CAAAACC              TTTTTATCTTTTCTG  78 37
      AF1779 NONE
      ilvB-2 NONE
        nfeD NONE
      AF1782 NONE
        ksgA NONE
        hemK 1604019 .. 1604033 +  -3.4  -4.59109   CGCTTACAATTTCTC               CCGGCT TAA GGCCGA               TTTTTGCCAGGTATG  64 107
       sec11 1609466 .. 1609489 +  -2.6  -3.01924   CAAGCGAAAGAATTT          TAATGTTA TGTATTTC TAACATTA           TGTTAGAAAAACCTA  43 62
      AF1792 NONE
      AF1793 1610548 .. 1610596 + -10.4   -4.0896   ATGTTGTAGCTCATC CAGCCCACGACCTCCATGTTT-CT GTA GGCGAACATGGGGG-CGAGGGTTG TTTTGACCAGCGTTT  84 457
      AF1798 NONE
      AF1799 1616235 .. 1616253 +  -3.8   -4.2349   CTCCGGAACAACGCT             TGTCGTTC TGC GAACGAAG             TTTTCCATGTCCGCG  61 509
      AF1804 NONE
      AF1805 1620959 .. 1620970 +  -5.8   -2.6675   GGAGGGATTTGAAGA                CGAG AAGT CTCG                 ATTGGTTATGAGCTG  51 3
        topA 1623350 .. 1623361 +  -3.6  -3.95435   ACTTTTATGTTTGCG                GGGC GAAA GTCC                 TTATATTTTGGAGCC  54 412
      AF1808 1623825 .. 1623839 +  -7.8  -3.58343   GAGCGGAATTCCCTT               GCTGGG ACA CTCAGC               TTTCGGAATAATAGA  64 234
      AF1810 NONE
      AF1811 NONE
      AF1812 1625976 .. 1625993 +  -5.5  -3.78474   GAAAACTTCGCAATC             GCCAAGA ATCT TCCTGGC              CTTTTCTTTTATTTC  60 250
      AF1814 NONE
      argD-2 NONE
      AF1816 1630424 .. 1630440 +  -3.8  -3.33711   GGATATCACACGACC              GATTTT AATGA AAAATC              TTAAATTTCTGACTA  50 121
      AF1817 NONE
      AF1818 NONE
      AF1819 NONE
      AF1820 NONE
         ppa 1636508 .. 1636520 +  -3.5  -5.23316   AAAATTTGGTTCCAT                TTATA ATG TATAA                TTTTTTCATGTAATA  76 13
      AF1823 NONE
      AF1824 NONE
        nuoM NONE
        nuoL NONE
      AF1827 NONE
      AF1828 NONE
      AF1829 NONE
        nuoD NONE
      AF1831 1645731 .. 1645741 +  -2.4   -2.9834   GCTGGTTGTTGGAGG                 CGCC TTA GGAG                 TGTGGTTGTCATGAT  42 1
     AF1832a 1646289 .. 1646323 + -11.5  -3.30007   AGGAAAGGAAGGCTG    CCTGC-ACTGAGCCAG AAAG CTGCCTCGGTTGCAGG     TTGTGCGCCAATGTT  85 116
      AF1833 1648046 .. 1648069 +    -3    -3.068   TGCTGCATTCCAGCT          ACCATCCTCG TTTT CGGTGATGGC           TATAATTTCGTTAAT  44 525
    11500029 NONE
      AF1838 NONE
        nadC 1652415 .. 1652427 +  -2.7  -3.10134   CGCCCCCGCCTTAGA                TTTCA GCC TGAGA                GTTTTGCAATAATTT  44 1
         map 1653658 .. 1653685 +  -3.5  -2.74799   GCTTGTTCAAAAGGT        GAGTAATGCCGA ACATC TCCGCAT-ACTC        CTTTACGGCATTCTC  44 338
        cooS 1659894 .. 1659911 +  -2.7  -2.90992   GAGGAGAAGAGGAAG             GCACTCGG AAT CTGA-TGC             TAATTTAGAAACATT  42 11
      AF1850 NONE
      AF1851 1661982 .. 1662038 +  -7.2  -3.61517   CATCACTCCTCGTGC TGGTTACGCTGAGAGTTGCCGGGGGTG ATGG CACCTTTGTCA-CACCCAGCGCAACCG TTATTCCCGCAGGAT  64 177
      AF1853 1663535 .. 1663561 +  -2.9    -3.281   CCCTGTGGTCTGGAT        GGGCAAGCTGAA TCAT TGCCGCT-GCCC         TCTTGTAGATTGGCA  46 158
        entE 1666738 .. 1666752 +  -2.2  -5.67283   AAATAACACATTCTC               TTATTT TAA GAATAA               TTTTTTATTTAAATT  80 63
      AF1856 1668721 .. 1668738 +  -6.3  -2.76322   ACCCGAAAATAGCAG             GCGTATC AGGA GATATGC              TCCTCTCTTCACTCA  55 66
      AF1870 NONE
      AF1871 NONE
      AF1872 NONE
      AF1873 NONE
      AF1874 NONE
      AF1875 1687816 .. 1687828 +  -2.7  -3.63817   GGAGTTCAGCGAGTT                CTATT TAA AGTAG                GTTTTTTAACCTCTG  50 13
      AF1876 1688278 .. 1688295 +  -6.3  -2.79796   TATCCTTAAAAGTGC             TTTCCTG TCAT CAGGAGA              TATGCTGACCTCCAC  55 161
      AF1880 NONE
        rpoH NONE
       rpoB2 NONE
       rpoB1 NONE
       rpoA1 NONE
       rpoA2 NONE
      rpl30E NONE
        nusA NONE
      rps12P NONE
       rps7P NONE
         fus 1707646 .. 1707665 +  -2.8  -3.32223   ACTTGAAATGCCAAA            GCCCGA AGATTTTG TTGGGC             TCTAATTTTTTCTTT  46 1
      AF1895 NONE
       isf-3 1709089 .. 1709101 +  -3.3  -3.39216   GGACTTTCATGTCCA                CTCTG TAA CCGAG                CTTTTTCGATGCAAG  47 159
      AF1898 NONE
      AF1899 1712131 .. 1712144 +  -2.4  -4.08064   CTCCTGCAGAAATAA               GCTT TAAGCC AAGC                TTTTCGGCAACAATT  55 467
      fwdD-2 NONE
      fwdB-2 NONE
        fwdA NONE
        fwdC NONE
      fadD-8 1732843 .. 1732863 +  -2.3  -2.89564   CCTGCTTTTCGACAA            CCTCCGCTG AAG CCGCGATGG            TGTCTCCGATGAAGA  41 131
      AF1938 1738771 .. 1738792 +  -4.5  -4.47707   GAAATACGCAAAAAG           GAGAATTCA GTCG TGAATTATC            TTCTTTTTCCTCACC  66 10
    11500030 NONE
      AF1944 NONE
      AF1945 1745709 .. 1745719 +  -5.4  -3.13073   TATCAATGTATTAAA                 GTCA ATG TGAC                 TGTGTTAATGAGGGT  54 56
      AF1946 NONE
      AF1947 NONE
      AF1948 NONE
      AF1949 NONE
       hisIE NONE
      AF1951 1754926 .. 1754958 +  -2.8  -3.96481   GAACCTGCCGATAAG     GCTGAAGGTGGTA GGTTGAGA TACC-TCTTCGGC      TTGCTTTTTCTTCTC  55 7
      AF1952 NONE
      AF1953 1756752 .. 1756763 +  -7.2  -3.07443   GGCATCCATCCTATT                GGCG TTAT CGCC                 TTACCTGCAATCTCC  59 238
        pheS 1759410 .. 1759420 +  -2.6  -4.40561   CGCGAGAAAGTAAAT                 TTAA TGA TTAA                 TTATTTTTCAACAAA  60 28
      AF1956 NONE
        hgdB NONE
        hgdA NONE
        hgdC 1762759 .. 1762780 +  -7.3  -3.90112   TATTGCGGCTACCAT           GAACCTCGT GAGC AAGAGGTTC            TTTCCTTCGAGGGCC  69 67
      AF1962 1765918 .. 1765931 +  -2.3  -3.53012   ACCAAAGCATTCAAG               TCCCG CCTC CCGGA                TTTGAACCGGGGACC  47 67
         acn 1767471 .. 1767485 +  -3.5  -3.02144   TCCGCAACGAATTTG               CAGGC GAGGG GCTTG               TATTCGCCAAGCTGG  45 144
      AF1965 NONE
      AF1966 NONE
      AF1967 1769872 .. 1769896 +  -4.3  -2.68532   GCGTTGGCCAGAGAG          CGGCAGA AGAGGGCGAAC TCTGCCG          TGCTATAAATTTCCC  47 169
      AF1969 1771460 .. 1771472 +  -3.4  -3.59252   CGATGCGGTCGCAAG                GCTT TCCGC AAGC                TCTTCTTTGGTGCCA  49 415
      AF1972 NONE
      AF1973 1774709 .. 1774725 +  -2.2  -2.63596   AGCCGTTCTTTATCG              CAGCTT TGATC ATGCTG              TACTCTCCGCTCACG  40 141
      AF1977 NONE
        cutA NONE
      AF1979 1779764 .. 1779777 +  -6.7  -2.88252   AACGACCATCGAAGC               CAGCA TTAC TGCTG                TGTAATCATTCATTT  57 109
        ilvC NONE
        slyD 1792193 .. 1792225 +  -5.6  -3.65351   TAACTATAGTTATAA      CAAGAAGCCTTTCT CTCCA AGATTGGTTTCTTG      TTTGGATGAGAGTGG  60 107
      AF1990 NONE
      AF1991 NONE
      AF1992 NONE
      AF1993 NONE
      AF1994 1796807 .. 1796849 +  -2.1  -5.52384   CTACGAGGTTGCAGC CTTTGAGGGCTGAGCGTTTG CAAA CAAAAGTT-GGCCCTTAAAA TTTTTTTAGTAAAAC  76 13
      AF1995 1798391 .. 1798401 +  -8.2  -2.63715   CGCCATGGCGGTATT                 CGGC TTT GCCG                 TGCTCTACGGTGGAT  61 47
        mobA NONE
        moaA NONE
        ribG 1806929 .. 1806950 +  -5.9  -3.44553   CTCACCCAAAATCGA           GGATTTGAA TTCC TTCAAAACC            TTCTCGGGTTTTTCC  57 63
      nirJ-2 1808721 .. 1808731 +  -2.6  -5.09204   TTGAGGCCTAAATAG                 TAAA ATT TTTA                 TTTTTGTTAGCATGT  70 37
      AF2010 1809586 .. 1809597 +    -3  -4.42788   CAGTCTTGTCGTAAG                CTTA ATAA TAAG                 TTTTATAACCTTCAC  60 157
      AF2011 NONE
      AF2012 1810450 .. 1810462 +  -7.7  -4.25104   ATGATTAAAGGCAGT                GGCTT TTA AAGCC                TTTTGCTGCAAACGC  77 206
      ftsA-3 1811876 .. 1811901 +  -6.3  -4.92239   GCTCTAAAGTGTGCA         TTTTATGCATA TTTA TTTGCATAAAA          TTTTTAGCTTTTTAA  82 34
      AF2014 NONE
      ilvB-3 NONE
      galE-2 NONE
       hbd-9 NONE
      AF2018 1817284 .. 1817297 +  -2.4  -3.26042   TGGATAGCTTCAGCT               TCTC CTGCGT GAGA                GTTGTTTTTGGATGG  43 34
      AF2019 1818460 .. 1818476 +  -5.9  -3.55622   TACTTTTTGCTGTAA              TACTTCT CGT AGAGGTA              TTTCAGCAGATTGAG  59 78
        mreB NONE
      AF2022 NONE
      AF2023 NONE
      hisC-2 1822594 .. 1822618 +  -4.9  -3.67792   TATTTCGAGATTCAT          CCTTGCTCCAA CTT TTGGTGGGAGG          TTTCGGTAGCTCTGC  56 196
      AF2029 NONE
        iorB 1829262 .. 1829296 +  -4.2  -4.12941   CCTGCTTCGACTTCA     GGGCCTTTATGACCTT CTC AAGGTCCTTGATGTCC     TTTCTCCTCTTTATT  63 143
      AF2032 1832463 .. 1832474 +  -5.8   -2.8092   TTTTCGAGTGTCAGC                GTGG AAAT CCAC                 TCTCCTCCGCTCTTC  51 308
        pepQ 1835252 .. 1835273 +  -3.7  -4.18018   AGTCCGTGCAGTTGC           TGCAGGAAA CCAT TTCCCTGTA            TTTTGCCTGAGCGGG  61 267
      AF2038 NONE
      AF2039 1841431 .. 1841443 +  -3.3  -3.09718   CTCAGCAGCGCATCT                GCAGC ACC GCTTC                TGGTTTTGGAGGTTG  44 319
      AF2041 1843237 .. 1843248 +  -2.2  -3.51924   CTGCTCAACCAACTA                CGAT GAAA GTCG                 TTCTGTCGCTCGGCG  47 112
        pyrH 1844151 .. 1844161 +  -5.4  -2.77005   CACAGCTCCGAATGG                 CCTT CTC AAGG                 ATTTCCGCATTCCTT  52 278
      AF2048 NONE
      AF2049 NONE
      AF2050 NONE
        ftsJ 1850989 .. 1851012 +    -6  -4.21933   GGTTCCTCCTGTCCT          CAGTTTTCCC TTTA GGGGAAGTTG           TTGTTTTCGCCTTCC  68 425
      acd-10 NONE
      AF2058 1856432 .. 1856452 +  -3.1  -4.56736   TTCCTCTGATTCTTT            GCCTCGAGG TAA CCTCTGAGC            TTTTCCTTCTTAAAT  64 525
      AF2072 1863467 .. 1863485 +  -8.8  -2.60075   TGCTTGGACCCATCT             CCGGATAC TTC GTTTCCGG             CTTGCTTCCAGCGGA  61 348
    AF2090-N 1880930 .. 1880955 +  -6.3  -2.58788   TCAACCCTCCTCATG         TTAAGTATATC CATA GAAATACTTAA          ATACTTTTTGGTTGG  54 117
      AF2092 NONE
    AF2090-C 1883919 .. 1883931 +  -2.7  -3.11291   TTAACCCCCAGAAAC                TCTAT TTT ATGGA                TGTTGAAATTGTAGA  44 58
      AF2093 1884818 .. 1884836 +  -3.2  -3.47218   TTTAGAACTGCTAAG             TATTGC CTTAGCT GCAATA             TTCACTTTTTACTCC  50 179
      AF2094 NONE
      AF2095 1885615 .. 1885633 +  -3.8     -3.24   CCCTCCTTCATCCAC             CTGTGCTT GAT AAGCGTGG             CTTTTCTCAGCTCAT  48 87
     cdc48-2 1890366 .. 1890379 +  -2.4   -5.1861   TTTTCAAGCTCCTTG               GCAA CCTTCA TTGC                TTTTTTCCTGCTCCA  74 521
      ilvB-4 NONE
      AF2101 1894167 .. 1894185 +    -3  -2.62983   CAGCCATAGAGAGGA             GTTGGCGG TTC CGGCAAAC             TGCTCTCCAACTGAA  40 159
      AF2106 NONE
        ribB 1898026 .. 1898038 +  -4.1  -4.09685   GCCTGTTCGTCTAAA                CCTTT CTC GAAGG                TTTTCGGGGATACGG  59 27
      AF2108 1899143 .. 1899158 +  -5.4  -3.67878   CCCCATCCGTTTTCA              GCGTAGG TCT CC-ACGC              TTATCTTCACATCAT  60 244
      AF2110 1901436 .. 1901461 +  -2.7  -4.82901   CTGATAGAGCCGAGG         TT-GTTTCAAAG GTC CATTGAAACCAA         TTTTTCTGCAAGCCC  65 6
        alkA NONE
      guaB-2 1908199 .. 1908213 +  -2.8  -4.72986   CAAACCGAGCTTGGA               CAGCAA CTG TTGATG               TTTTTGCTCAGCCTG  65 185
        ribH NONE
      aspB-2 NONE
      AF2134 NONE
      AF2135 NONE
      AF2136 NONE
      AF2148 1931047 .. 1931059 +  -6.3  -4.57837   CTGTCAATCTGCTCC                TCAAG TAT CTTGA                TTTTTAGCAGAATGT  73 187
        entB 1932964 .. 1932979 +  -3.2   -3.5882   ATCTTTTTCACTTTC              CTCTCA CCGA TGAGCG               TTTCAACCTGCTCTC  49 436
      AF2153 1934275 .. 1934291 +  -2.2  -3.78629   ATGAGCATCACCAAT              GTTCCT CTGTA AGGCAC              TATTTTAAGTTTGCT  50 505
        ncd2 1947817 .. 1947829 +  -2.7  -2.84504   GCGTTTGAGCAGAGT                TTGTA TAG TGCAA                TGCTATTTAAAGGAT  42 413
      AF2178 1953437 .. 1953451 +  -8.6  -2.56601   CTCGTAAACCTCCTT               CTTCCA GAT TGGAAG               CTCCTTTTTCATCAA  58 75
      AF2181 1955732 .. 1955747 +  -3.2  -3.34242   CTCAACCAGCGGCAC              CTCGAC TCCG GTAGAG               TTGGTGGTTGTTATC  47 454
      AF2188 1959841 .. 1959853 +  -3.3  -3.61654   TTGGGGGAGAGAAAC                TGCCG CAT CGCCA                TTTGGCATAACTCTC  50 114
      AF2189 NONE
      AF2190 1960926 .. 1960950 +  -3.4   -4.2828   CCCGCGGACCCCTTC          GGGACAGGGT CTTAA GCCCTGCGCC          TTTTCCTGGCTCGGC  59 364
      AF2191 NONE
        nrfE NONE
      AF2193 1963332 .. 1963344 +  -4.7  -3.85817   CGTCAACTCTGAAGT                CCACC TCC GGCGG                TTTCTCGGAGACGAT  59 270
      AF2196 1965511 .. 1965521 +  -5.4  -4.74103   GCTTTCGACCCTTGC                 CTCT CCA AGAG                 TTTTTCCGTTGAGCG  73 183
      AF2200 NONE
      AF2201 1969570 .. 1969593 +  -3.8  -3.39803   GACATAGTGAGGAGT          GGTAACAGGA CTGC TCCTGTAAAC           TTGTCAGTGTAGCTG  50 202
      AF2204 1971869 .. 1971881 +  -3.5  -4.66163   ACAGGGTTGAAGATT                TTTAA GCG TTAAA                TTTTTAACTGAAAAT  67 21
      AF2205 1973421 .. 1973433 +  -5.5  -3.05384   GGGGTGTGGCGAGGC                TCTGC AAC GCGGA                TTAAGTGGAAAAAAG  53 9
      AF2206 1974105 .. 1974125 +  -6.9  -5.10665   CAAGCCTCACTCCGA            GCCTTAGAT AGA ATTTGAGGC            TTTTGTTTGTTGAGT  85 203
       ftr-2 1975276 .. 1975286 +  -2.6  -2.53449   CTTCTAAATTTTTAT                 TTTT ATG AAAA                 CTATTCTAACAATCT  41 34
        thiD 1976488 .. 1976504 +  -5.1  -2.66964   GTATTCTGACGAGGA              GAGCTGA ATT TCATCTC              TAATGTCATCGATAA  47 502
      AF2212 1978479 .. 1978491 +  -3.3  -4.03078   GGACATGGATGTCTT                CGTAG ATA CTTCG                TTTGTGATATCCTAC  56 21
      AF2213 1979002 .. 1979012 +  -5.4  -3.65201   AACAACCTTTCTTCT                 TTCG AAA CGAA                 TTATTGGGGGTGTTC  60 115
      AF2214 1980720 .. 1980738 +  -3.1   -2.6356   CCTCGTCAATGGCCT             TCTGCTT CTCGT AGGCGGA             CTTCTGAATCTCCCT  40 360
      AF2220 1985579 .. 1985595 +  -3.7  -2.64942   ACTTTTGTAATTACA              CGTATAT TTA ATTTACG              GATTTTCTTAGTCAG  45 194
      AF2223 1988318 .. 1988338 +  -2.5  -3.47227   ATCAGCTTCTTGAGG            GGGGC GTTTAAAGCCA GCCCC            TTATCGTGCTTGAAC  46 476
      AF2226 1992685 .. 1992699 +  -3.6  -3.57561   ACCTGCTGAAGGACC               TTATGG CGA CTATAA               TTTCCCCCCTTCCGG  52 263
        dsvC 1994029 .. 1994046 +  -5.5  -3.02121   GAATTGCTGGTCTTC             CAAAGCC AACT GGCTGTG              TCTAATCTTATTTTT  53 3
      AF2230 1996151 .. 1996172 +  -5.1  -5.63103   GAGCTCCCTTGAGAA           GGTTGAGGA GTAC TTCTCGGCC            TTTTTTTCGTTGAAC  95 421
        perA NONE
      AF2234 NONE
      AF2235 2001161 .. 2001171 +    -4  -3.21099   TTTCCTGTCTTCAGG                 CAAA AGC TTTG                 TTGCTGCTACACCCA  48 392
      AF2237 2002546 .. 2002561 +  -8.2  -3.03159   CCAGCAACGACCTTA              CCGCTC TCGA GGGCGG               TCTTGACGACCTTGA  62 455
      AF2239 2005330 .. 2005344 +  -4.9  -4.56597   CAGGCCTGATTTTAT               CGTCG CTTAT CGGCG               TTTTTCCGAAAAAGA  68 315
    11500032 2011784 .. 2011802 +  -3.1   -4.2558   CGGCCCGCTGTTTGT            GAGCAGGG AAAG CTC-GCTC             TTTTCATAGAAACTC  59 120
      AF2247 NONE
      AF2248 2014165 .. 2014175 +  -2.6   -5.0538   GAAATCATCAAAAAG                 TAAA TTT TTTA                 TTTTTTACGCTACGG  70 23
        mobB 2018267 .. 2018281 +  -3.6  -4.42788   CTGCGTTAAAACTCT               TTTTCA TGG TGAAAG               TTTTGTAAAGTTAAA  62 32
        deaD NONE
        alaS NONE
      AF2256 NONE
      AF2257 2024123 .. 2024133 +  -5.4  -3.61398   CCTAAATTCTGGCCT                 TCGA ATT TCGA                 TTGTTGAGAGCAAAA  58 36
      AF2262 NONE
      AF2263 2029734 .. 2029746 +  -3.4  -5.08255   CTCTGATCATTGAGA                GGTT CAATA AACC                TTTTGTTTTAGCCAT  72 229
      AF2264 2030642 .. 2030652 +  -5.4  -2.77506   GCTCTCAACACCGTC                 CAGA ATT TCTG                 CTTCTCTCGTTATCT  48 228
      AF2266 2032147 .. 2032171 +  -5.7  -4.65078   GCGTTGGGCAGCATC          TGACCGAAGGT GAA AGCTTCGCTCA          TTTTCTTCAGCATCT  76 313
      AF2268 2033125 .. 2033141 +    -8  -3.15078   AGTAGGGGAAGAACT              CGAACC AGTCC GGTTCG              TATTCCTCCACTCTG  65 36
      AF2271 NONE
      AF2272 NONE
      hbd-10 2038668 .. 2038687 +  -2.8  -3.36327   CGCTCAACCCAAGCC            CGCCGT GAATCTGA ATGGCG             TTGTAGGTAACCTCC  47 514
       act-4 NONE
      AF2279 NONE
      AF2280 NONE
       aor-4 2044954 .. 2044964 +  -4.6  -3.25823   TGTTCGTTTCGTTCA                 CGCT GAT GGCG                 TTCATCTCACAGACC  50 167
      AF2290 NONE
      AF2291 2052576 .. 2052589 +  -5.3  -2.70932   TGTTGGAGGGGGTAT               GTTCA TTTC TGAAC                TCATTCCCACCACAA  49 56
      AF2302 NONE
        rimK NONE
      AF2304 2064848 .. 2064859 +  -5.8  -2.68823   TCCGGCTTATTTTAC                GACG AGTT CGTC                 ATTCTGTACCCCCAG  51 184
      AF2305 2065305 .. 2065317 +  -9.1  -3.61764   TCGAAGGTGAAAGGT                CCTGC AAC GCAGG                TTTCGGGCTTGATGC  70 261
      AF2310 NONE
      AF2311 NONE
         rr4 NONE
        maoC 2071880 .. 2071896 +  -3.7  -2.53213   AAAGATGGATACGTT              GAAAAGT AGG ACTTTAC              TGCCTTCCCCCCTTC  42 370
      AF2321 NONE
       pcm-2 NONE
      cobS-2 2078673 .. 2078683 +  -6.8   -3.2396   CGTTTTTGACACCAA                 GCTG CTT CAGC                 TTGCTCCTCATCCTT  60 427
        aroE 2081228 .. 2081254 +  -5.8  -3.54424   TTACCCACCCTTAAC         CACCCTTCATGG TAT CCATCGAGGATG         TTTACCACACTGCCG  58 134
        gatC NONE
      gatA-2 2083077 .. 2083089 +  -2.6  -3.54838   AGAAAACCTCTCGCA                GCGC CTTCT GTGC                TTCTCTGCCTCTCTT  47 215
      AF2332 2084684 .. 2084715 +  -8.1  -2.81272   TGAAACATCACGGTA     TTTC-CGGTTGCGGC AAGC GCCGC-ACCGAGAAG      CTTTAACTCCTCCTC  62 451
      AF2335 2086809 .. 2086822 +  -6.7  -3.18031   CGGGATAACAACCAT               TTCCG CTGA CGGAA                TGTGCTTTTTGAAGA  56 119
      AF2338 NONE
      AF2339 NONE
      AF2340 NONE
      AF2341 2092998 .. 2093049 +  -4.5  -3.91716   CCTGAAGAAGTGTTT TTCTGGGCGTAGAAGCTCTCATCC ACGAA GAATG-GAGCTTATGCGTTCAGGG TTCTTTACGGGCTGA  59 14
      AF2344 2093815 .. 2093827 +  -4.1  -2.72379   CCTGAGATAGGTGGT                GCAAT GAA GTTGC                TGATTGAAGAGTTCA  45 70
     AF2345m NONE
      AF2348 2096835 .. 2096856 +  -3.7   -3.6608   GTCATCATAGATGCA           TTTCGCCAG AAAT TTGGTGAGA            TTTCGGTGAGGTGAT  54 438
      AF2350 NONE
      AF2351 NONE
      AF2352 2100671 .. 2100681 +  -3.2  -4.39426   ATAGGTTTCTCCGGA                 GTTG TTT CAGC                 TTTTATCGGGCTGTA  62 79
      AF2353 NONE
      AF2354 2101893 .. 2101906 +  -6.7  -2.73159   TTCCCTGAATTTGAC               CTCTC TAAG GAGAG                CTTTGCAGGAATTCA  56 169
      AF2355 2102251 .. 2102268 +  -3.5  -4.17878   GTTTGCTGGAAGCTC             TCAG-GAA TAA TTCGCTGA             TTTAATTTGATTTAC  59 3
      AF2356 NONE
      AF2357 2104068 .. 2104080 +  -6.3  -3.75665   TGATTTTATCTGCCA                TTTGC TCT GCAAA                TTTCCTCAAATCTCC  62 252
      AF2359 NONE
      AF2360 2106434 .. 2106450 +  -3.6  -2.97925   GGTAAAAAAGGACCT              CCTCTG GCTCG CAGTGG              TCTATCATCTCAAGT  45 146
      AF2362 2108122 .. 2108134 +  -3.3  -4.09739   ATGAAGTCAATTTCA                AGCTC TTC GAGCA                TTTTGAGCACCTTCG  56 404
      AF2364 NONE
      AF2365 2111155 .. 2111165 +  -3.2  -3.15013   AAGTTTCAAGCAATT                 GGAG TAT TTCC                 TGTGTATTATAAACT  46 139
      aspB-1 NONE
      AF2367 2114093 .. 2114109 +  -4.4  -3.42663   TACAAGCTCCCCCAC              TTCTCC GGGCG GGAGGA              TGTTTCCCTCATCGT  52 499
     AF2370a 2117096 .. 2117118 +  -4.1  -3.45088   AAATCCATTCATTTT          TCCGGAATCG TTTA CG-TTCCGGC           TTACCTTTATTTTGG  52 63
      AF2371 NONE
        suhB NONE
      AF2373 NONE
      AF2374 NONE
      AF2375 NONE
      AF2376 NONE
      AF2377 2122233 .. 2122250 +  -2.7  -2.78344   ATCATCACCACTAAA             TTTTAGG CAAT CCGAAAA              GTTATATGCTTTAAG  42 27
      AF2378 NONE
      AF2379 NONE
      AF2380 NONE
      AF2381 NONE
      AF2382 2125365 .. 2125375 +  -2.6  -3.19091   CCCCTTCTAACTATT                 TTTA GGA TAAA                 TTGCTGGCTAAATCT  44 31
      AF2383 2126138 .. 2126158 +    -2  -3.41804   ACTCAGTATTCTCAA           TTT-TAGGT AATA ACCTATAAA            CTTTTTGCAATTTCC  45 117
      AF2384 NONE
      AF2385 NONE
      AF2386 2130164 .. 2130181 +  -2.7  -3.00704   TTGAGGCGGGAATAC             TGCAG ATTCCCTG CTGCA              TCTAATTTCAAAAAT  43 3
      AF2387 NONE
      AF2388 NONE
    11546073 2134018 .. 2134032 +  -5.8  -2.81547   ACAACCCTGTACTCG               TTTATC CCC GATAAA               TAATTCCTGTAGGCG  52 403
    AF2389-C 2135187 .. 2135204 +  -2.7  -5.09225   TTTTTCGCTTAAAAC             TTTTAGG TTAA CCGAAAA              TTTTTTAAGTCAACT  70 57
      AF2391 NONE
      AF2392 2135704 .. 2135720 +  -2.3  -3.93166   TGAAGAGGGAGCTTG              GGAAGTA ATT TATTTTC              TTGCTTTTTTAACCA  51 18
      cdhA-2 NONE
      cdhB-2 2141679 .. 2141698 +  -5.6  -2.50816   ACCCGTCAATCATCA            CGCCGCTGG AGC CC-GCCGCG            CTTCCTGGCTACGCC  50 188
      AF2399 NONE
      AF2400 NONE
      AF2401 2146015 .. 2146035 +  -2.5  -3.10614   GCGGAGGTCATGAGG            GAGGTAAAA GAT TTTAACCGC            TGATTTCTACTTTTC  44 2
      AF2402 2147909 .. 2147921 +  -3.4  -4.32046   TTTAATCATTGTAAT                TACG TCGGC CGTA                TTTCGTTTTTGCAAG  62 328
      AF2404 2148424 .. 2148434 +  -2.6  -3.74347   ATAAATTATTATACT                 TTTT TTT AAAA                 TTTAAGGTTTCTCCA  50 51
      AF2405 2148792 .. 2148802 +  -5.4  -2.57501   GGAAATACCTGATTT                 CGAT AAC ATCG                 GTGTATTTCCTCCAG  51 42
      AF2409 NONE
      AF2410 2153647 .. 2153657 +  -2.6   -2.5844   TCCATGTATCGTTAA                 TTTT TAA AAAA                 GTTCATATAGTATGA  41 26
      AF2411 2154782 .. 2154798 +  -7.3  -3.71363   GAGTCACTTTTAGCG              GGCAAAG TTT TTTTGCC              TTTGCGCCTTTTTTT  68 28
        thiC NONE
        pqqE NONE
      AF2414 NONE
      acaA-2 NONE
     acaB-12 NONE
      AF2417 2160626 .. 2160647 +  -5.2  -4.16921   TGCTATTCTCTGGAT           GCTTC-CGA AGTAG TCGAGAAGC           TTTTCCGCCTTCTTC  66 118
      AF2426 NONE
      AF2427 NONE
      AF2428 NONE
       fad-5 NONE
         icc 2174853 .. 2174883 +  -7.4  -2.81888   ACTGGCTTAAATCAC       GAATACCGCCGCTG CAA CGGCGGTGGTGAAC       TCCTTAACTTTCCCC  60 31
      AF2436 NONE
      AF2435 NONE
      AF2434 NONE
      AF2433 NONE
      AF2432 NONE
      AF2431 2174689 .. 2174699 -  -5.4  -3.09234   AGAAAGTTCAGTGAA                 GACA TGG TGTC                 GGACTTTGACGCCAT  51 170
        moxR NONE
      AF2424 NONE
      AF2423 NONE
      AF2422 2165989 .. 2166019 -  -4.7  -3.68658   ATGGGATTAAAAAAT       TTGGCGTTTGGCC TGATT GACCAAAAGCTAA       TCAAGCCTGTAACCC  56 22
        leuS NONE
      AF2420 NONE
      AF2419 NONE
      AF2418 2160354 .. 2160374 -  -5.3  -3.91897   GTTGTGAGGGAGAAA            GAGCCCTAC GTG GTGGCGCTC            ATTGAGCTGGAAAAC  61 181
      AF2408 2151814 .. 2151825 -    -3  -4.85599   TGCAGTGGAGAAAAA                TTCA GGGC TGAA                 GAGGGAAAGCTGGAC  68 142
      AF2407 NONE
      AF2406 2148719 .. 2148733 -  -5.6  -3.35586   GGAAAGGAAAGGGAA               GCCGAG GAG CTCTGC               AAGAGCTTGAAGAGG  54 64
      AF2403 NONE
      AF2396 NONE
      AF2395 NONE
      feoB-2 NONE
      AF2393 2135270 .. 2135293 - -10.2  -3.58726   CTGGCGGAGACAGAA          CCGGACCCTG GGGT CAGGGGCCGA           GAACTGGCAGAAGAG  77 445
      AF2370 NONE
      AF2369 NONE
      fadD-9 2113559 .. 2113569 -  -8.2  -3.33009   CAAAATGCTCGACAA                 CCGC TTT GCGG                 AAAAAAATTTTGGGG  64 72
      AF2363 2107735 .. 2107753 -  -5.2  -3.91066   AGGGAAATAAGAGAA             GAGGCCTG AAT CAAACCCC             AAAAGAATTATGAAT  61 57
      AF2361 2106246 .. 2106278 -    -5  -4.64763   GTAGGGAAAAAATAA     GCCTT-GCAACCT-TC GAC GAGAGGTTGAGAAGGC     AGGCGAGAGCAAGAG  73 77
      AF2358 2103712 .. 2103723 -  -4.4  -3.31853   GAAACTTAAAGTGAA                TCTC TACC GAGA                 AACAGAATATTACTT  50 194
      AF2343 NONE
      AF2342 2092801 .. 2092812 -  -4.4  -4.33274   GCTACAGGATGAAAA                TAGC CTCC GCTA                 CTGGATGGAGAAAAG  66 279
      AF2337 2087826 .. 2087836 -  -5.4  -4.72272   TTGCCTCATCAAAAA                 CACT AAC AGTG                 ATCAGCCTTGAAGCG  75 453
       est-3 2086286 .. 2086297 -  -2.2  -3.66424   GAAAAGGACGGTAAA                GCTC GTTA AAGC                 TATAGTCGCCTTAAA  50 444
        speE NONE
      AF2333 2084241 .. 2084257 -  -5.1  -5.30189   GATAACATCAAAAAA              TGGCTGA AGA TCAGCTA              ACGGCCGTCTCGACG  83 19
      AF2331 NONE
      AF2330 2082786 .. 2082809 -    -8  -3.57144   GTCGGGATGGTTAAA          GGCCTGCCGG TTGG CCTGCAGGTC           ATAGGGAACTACTTC  67 125
      AF2326 NONE
      AF2325 NONE
      AF2324 2078047 .. 2078057 -  -5.4  -2.54745   TTTATGGAGAAAATT                 TCCT CAA AGGA                 CGTTTTCATCGGTGC  47 216
      rps3AE NONE
      rpl15E NONE
      AF2318 NONE
      AF2317 NONE
      AF2316 NONE
      AF2315 2071957 .. 2071968 -  -2.2  -2.56539   CTTAACCGAGAACAT                CAGA AGTC CCTG                 CCGGAGATGTCCCTC  39 13
         ogt 2071088 .. 2071101 -  -3.8  -3.71848   TGCCTGCATGAAGAA               CCTC TATTTC GAGG                ATTTTGAAATCGGAA  54 437
      AF2309 NONE
        arsB NONE
      AF2307 NONE
      AF2306 2064700 .. 2064716 -  -5.1  -3.74077   CTTGAGAGAGCTAAA              GCGGATT TAA AATCTGC              TGAAGTGCTGATGGA  58 379
      AF2301 NONE
      dys1-2 NONE
      AF2299 NONE
      AF2298 NONE
      cydA-2 NONE
      cydA-1 NONE
      AF2295 NONE
      AF2294 NONE
      AF2293 NONE
      AF2292 2052317 .. 2052329 -  -4.9   -3.6968   CGATAACTGGAACAA                CATAA AAA TTATG                TGGGACACGAGTAAA  56 403
         mvk NONE
      AF2288 2049023 .. 2049039 -  -4.3  -3.06183   TGTATCCTGACTCAA              CCTCCTC TTC GAGGCAG              ATTTTCAGGTGGTCA  49 60
      AF2287 NONE
        idsA NONE
      rps13P NONE
       rps4P NONE
      rps11P NONE
        rpoD 2044431 .. 2044449 -  -2.3  -3.96298   CACCTACGAAGGAAA             GGCCGCA TGGGT TAAGGCC             TTCCAGGACTTCACC  53 393
      AF2277 NONE
      AF2276 NONE
      acd-12 2038495 .. 2038505 -    -4  -4.68593   TGGAGTATTTAAAAA                 GTTT AAA AAAC                 ATCCTTGATCGGAAA  69 45
      AF2274 2038158 .. 2038174 -  -6.5  -3.54029   CCTGAGGAAGGACAA              GCCCC AGTTCAA GGGGC              GCTAACCTTTTATTT  62 27
      AF2270 NONE
      AF2269 2032665 .. 2032682 -  -7.7  -2.64412   CTGAAGGTGAAATAT             GGCG-GGA GAG TCCTCGCC             TACTGCCCCTTTATG  55 451
      AF2267 2031676 .. 2031695 -  -5.8  -3.03124   TGCGATGCGGGAATA            CCTCAAAA AAAT TTTTGAGA             GGGATAAGGCCATTA  53 155
        hisH 2030061 .. 2030083 -    -7  -4.89852   TTACATGTACAAAAA           CGACAAACTC TTC GAGCTTCTCG           ATGCGAGGATTCTGG  82 371
      AF2261 NONE
      AF2260 NONE
      AF2259 NONE
      AF2258 2024346 .. 2024360 -  -3.6  -3.68351   GTTTTAGTACGCAAA               TTTAGT TTT ACCAAA               GACAGTATAGATTAA  52 297
        argG 2016511 .. 2016526 -  -3.4  -2.52896   CCATGTTCCAAGTTA              TTTTAA AAAT TTAAAA               ATATTATTGAAACAG  42 29
      AF2251 NONE
        pyrC 2014554 .. 2014566 -  -4.9  -3.86935   TAATCATTATAACAA                TTGTA ATT TACAA                GTTAAAAAATCTTTT  61 71
      AF2249 2014065 .. 2014088 -    -6   -2.5602   GAACGAGGCAATCGA          GCTGGGTGTTG TTG CGACA-CCAGC          AGTGTGGGTTGACGG  50 117
      AF2246 2011763 .. 2011795 -  -5.4  -2.71712   GTCGGGGGTTCAAAT      CCCTCCCGGCCCGC TGTTT GTGAGCAGGGAAAG      CTCGCTCTTTTCATA  51 472
      acd-11 2008262 .. 2008272 -  -2.6  -3.90922   ACGTTTTTCAAATAA                 TAAA AAA TTTA                 CTGTAGAGGATGTTT  53 23
      fadA-3 NONE
        purB NONE
      AF2241 NONE
      AF2240 2004739 .. 2004762 -  -2.3  -3.75378   AGCTGCAGAAGAGAA          CCTCGGC TTTGCAGGCT GCCGCGG           CTGTAATTGAGTTTG  50 260
        thsA 2001824 .. 2001839 -  -4.6  -4.08767   GCTACGTTTTCAAAA              CCATCG GCAA CGAGGG               GATTCTTAAGCTCAT  61 308
      AF2236 2000746 .. 2000767 -  -5.2  -2.75382   TATTCCAGCCAATGA           CGATGCAGA GAAAA TCTGC-TCG           GAAATTGAGGCTGTG  48 110
         fur NONE
      AF2231 1995557 .. 1995576 -  -8.6  -3.69323   TGAGGACGACGTAAA            GCTTGCAG AAAT CTACAAGC             TGGCGTCCAAGCTCC  70 192
        cbiA 1993918 .. 1993930 -  -6.3  -3.37796   CTCCACCAGTCAGAA                TGCTT GTA AAGCA                CTGCAAGAAAGAGGT  57 149
      AF2227 1992371 .. 1992410 -  -7.2  -2.97667   CCACTGAGCAAACCA  TCCCAGTAACCCTATCAGC GTT GCTGAC-GGTTTACGAGGA  AGATGAAGAGGCGAG  57 49
      hpcE-2 NONE
        valS 1987876 .. 1987888 -  -4.9  -3.33671   AGATTGATCTGAGAA                TTTTG TCC CAAAA                CCGGTATTATAGCCC  54 79
      AF2222 1986613 .. 1986634 -  -2.9  -2.58544   TCTGATCCTGATAAG           TTTGCTGTC CGAT GCCAGCATA            GCTCAAATTTATTCT  41 86
      AF2221 1985530 .. 1985551 -  -9.4  -3.18383   ATGTGGAGTTAGGAA           GCACCCCC TGGTCT GGGGATGC            CTCCACGTTCTAACT  73 85
       mcmA2 NONE
      AF2218 NONE
        mmdA 1982559 .. 1982570 -  -5.8  -2.87132   CTTCTCTCTCAGATA                GCGA TTTA TCGC                 AGCTACCGCAGCCAG  52 68
        mmdC 1982056 .. 1982070 -  -2.1  -3.01726   CTTGTTCATACAAAC               CACCT ACTTA AGGTA               AACAAGCACATCACC  42 14
       mcmA1 1979928 .. 1979943 -    -4  -3.60505   ATGAGATTACAAAGA              GTGTCA TAGA TAACAC               TACGGATGCAGTTAT  52 485
         hit NONE
      AF2210 NONE
      AF2209 1975855 .. 1975866 -  -2.2  -2.61695   CTCACCCGTAAACAT                CCACG GCA CG-GG                CTGCGTTTACAGCAC  39 167
      AF2203 NONE
      AF2202 1969047 .. 1969065 -  -3.8  -3.60234   TCAGAGATGCTGAAA             GCGTAAGA AAA TCTCAGGC             GATTTTGTTGATAGG  52 358
        leuC NONE
      AF2198 NONE
      AF2197 1964997 .. 1965017 -  -2.4  -5.15634   GATTCGAGCAAAAAA            GTCGTTGC TGCTG GCTACGGC            GACTATTACAGAATT  74 339
      dys1-1 NONE
      AF2194 1962677 .. 1962691 -    -5  -3.87815   GTTTACTTTTACAAA               GTTGCT GGG AACAAC               AGAGTTTCTTCAGTT  61 418
      AF2187 1958995 .. 1959016 -  -3.7  -2.64651   AAGGTTCTAAATCGA           TCTGCCTTT CTTC AAAAGCAGC            TGAGATCTCTGTCAG  45 15
      sucC-2 NONE
      sucD-2 NONE
      AF2184 NONE
      AF2183 1955625 .. 1955638 -  -2.4  -3.71857   CAAGGAAAAAAGAGA               GCTT ACGTTA AAGC                ATTAGGTATTGCCTT  49 14
      AF2182 1955057 .. 1955069 -  -6.9  -3.67954   TAAAGACATGGTAAA                GGCCG GTG CAGCC                GCCTTGGCTGGAAAC  64 256
      AF2180 NONE
        moaE 1953036 .. 1953069 -    -9   -3.4285   TTACGGAATGGAGAA     GTTTC-GAAAGCACC TTGTT GGTGCTATCAGAAAC     GCCGTAAATGCGGGA  72 333
    11500031 NONE
        ubiA NONE
      AF2175 1947931 .. 1947961 -  -3.3  -3.17901   ACAGCCTTAACCCAA       CCAGATTCGAG AACCATTAA CCCGAATTTGG       CAAAATAGTCATAGG  46 34
      AF2174 1947328 .. 1947346 -  -8.8  -2.59191   GGAGATTCTGAGAAT             CCTGCTCT GGG AGGGCAGG             TTTCAGGGCTGATTA  61 257
      AF2172 NONE
      AF2171 1944529 .. 1944542 -  -2.4   -2.8511   TACCACATGAGCAGA               GGTA GGTTTA TACC                TCATACTCTACTCGG  41 63
      AF2170 NONE
      AF2169 NONE
      AF2168 1942484 .. 1942506 -  -3.4  -4.08064   AATCTTCGCCGAAAA           CGGGGA TACTGTTTCCC TCCCCG           CGTACAGCTCAACAG  56 219
      AF2167 NONE
      AF2166 NONE
      AF2165 NONE
      AF2164 1939897 .. 1939909 -  -3.3  -3.72576   TCCCGTGTCAGCAAA                CCGCA CGA TGTGG                GATTGGTATGGCTAG  52 108
      AF2163 NONE
      AF2162 NONE
      AF2161 NONE
      AF2160 NONE
      AF2159 NONE
      AF2158 NONE
      AF2157 NONE
         cca NONE
      AF2155 NONE
      AF2154 1933729 .. 1933747 -  -6.6  -2.73243   AGCCATTCCGCAAAC             CTCCGCAG ACC CCGAGGAG             TTCAAAAGAAAAGTA  53 78
       rps8E 1932511 .. 1932521 -  -5.4  -4.86133   TAGACACATGAAAAA                 CGTT TTC AACG                 CAAAAATAATCGAAT  76 206
        moaC NONE
      AF2149 1930660 .. 1930678 -  -4.6  -2.75992   GCTCATCGAACACTA             CTCATC GAGGGCG GATGAG             GTTTACGATGCCGTT  45 219
      AF2147 1929296 .. 1929307 -  -4.4  -2.55624   CCATTAAGGAAAATC                GGAT TAAA ATCC                 TTTATCTGAGCAATC  47 47
      AF2146 1928185 .. 1928217 - -11.5  -3.07198   CGTCCATATATAAAT      GCTTTTACCGGTTTT GAC AAAATCGGTAAAAAC      TATGCGTAGATTGTT  81 25
       grx-2 NONE
       trx-4 NONE
      AF2143 NONE
       fdx-8 NONE
      AF2141 1926469 .. 1926481 -  -3.4  -4.17425   AGAAGTACTGGAAAA                GGTT GCTTT AACC                TTGCTTCTCTAAAAG  59 20
      AF2140 NONE
      AF2139 1925043 .. 1925055 -  -3.3  -3.28637   GATGAACATGACGAA                CATGC CCT GCAGG                ACGGTCTGCTCAATA  48 211
        serB NONE
      AF2137 1922697 .. 1922711 -  -2.8    -3.737   GAATTTGGCAGGAAA               GTCG TTGACGG CGAC               GAGCTTTTCGTGAAA  52 477
      AF2133 NONE
      AF2132 1919806 .. 1919818 -  -5.5  -3.35046   GTACGGGCTGAAATA                CTGCG TAC CACAG                AAGAATAAGATCTGG  56 167
      AF2131 1918520 .. 1918534 -  -5.7  -3.57561   TTGCAAGGCCGCAAA               GGTAC ATCAA GTACC               TCTCACGCCGATTTC  58 190
      AF2130 1917950 .. 1917962 -  -3.3  -2.72511   GCCACTTTCGGAAAT                TGTGC CTT GCGCA                GAATTAAGAACAAAA  43 89
      AF2127 1915095 .. 1915113 -  -2.4  -5.01732   AACTGCTTCAAAAAA             CTCAACTT TAA AGGTTAAG             TGGATTCAAAAACCA  69 43
      AF2126 NONE
      AF2125 NONE
      AF2124 NONE
      AF2123 NONE
      AF2122 NONE
      AF2121 NONE
      AF2120 1910582 .. 1910594 -  -2.7   -4.2558   CACTTTTCACGAAAA                TTCGA TAA TCAAA                TTAATTATTAAATGT  57 126
      AF2119 1908168 .. 1908178 -  -6.8  -2.60194   ACTTTTGCAACCAAT                 GCTG GAG CAGC                 TTCTTCAAACCGAGC  56 198
      gatB-2 NONE
      AF2115 NONE
      AF2114 NONE
      AF2113 NONE
        metE NONE
      AF2111 1900972 .. 1900984 -  -6.2  -3.10245   CTACGGGAAGAGAGA                GGCC AAAAA GGCC                GTAGAAGTAGGATTC  58 482
      AF2109 1898813 .. 1898827 -  -2.8  -3.78235   GGACAACGAATACAA               TGAAAC TCT GCTCCA               CGTCGGTGGTTACAT  52 103
      AF2105 NONE
      AF2104 NONE
      AF2103 1894705 .. 1894717 -  -4.7  -3.57263   ATGCTTACCGTCAAA                GCCGG GGT CAGGC                CGAGGCCGACAATTG  54 20
      AF2102 1893738 .. 1893750 -  -7.7   -3.7941   CAGCCCTGAGAATAA                CCAAG CCT CTTGG                CAGAGTTGTGATTGC  67 298
        clcB 1889849 .. 1889861 -  -6.2  -4.24342   GGTTGCAGCAACAAA                GCCC TTCAT GGGC                TACGGTTAAGCAATT  71 31
      AF2097 NONE
        radB 1885523 .. 1885536 -  -3.1  -3.53184   GAGGAAAATTGACAA               GGTTA CGGG CAACC                TACCTCTGCTGAAGT  50 43
      AF2091 1880379 .. 1880393 -  -7.1   -3.6682   CTGGAGCTATGCAAA               CCCAG TAGTT CTGGG               GCAGGTTATGAGCTA  68 402
      AF2089 NONE
      AF2088 NONE
         fib NONE
      AF2086 NONE
      AF2085 NONE
        oadB 1870709 .. 1870722 -  -2.3   -3.2027   TAAAAAAAGCAGATA               CGCCT CAAA ATGCG                ATGATTAACCTACCC  43 35
      AF2083 1870298 .. 1870308 -    -4  -3.04248   CAATATCTCTTAACA                 TAGT GAA ACTA                 CTGCGTGAGAATATT  47 76
      AF2082 1870136 .. 1870147 -  -4.4  -3.22476   ATTACTCAGTAGGAA                GGTT CAGA AACC                 TCTCTCCTCTCTCTG  51 0
      AF2081 NONE
      AF2080 1868879 .. 1868896 -  -4.1  -3.26985   CATAAAAAATTAAAT             TTGAGAG CTTA CTCGCAA              GCTCCCGCATCTGCA  50 16
      AF2079 NONE
      AF2078 NONE
      AF2077 NONE
      AF2076 1865625 .. 1865649 -  -3.6  -3.77722   GTCAAGGATTAAGAA          CTTTTGCTCA CTGAT TGTGCAAAAA          AATTGAAAACTAAAT  52 35
        thiM 1864799 .. 1864809 -  -3.2  -2.66316   CTGCTCATCAGACCA                 CCCT CTC AAGG                 TTCAGCCTTTCAATA  43 7
        thiE NONE
       ftr-1 1863020 .. 1863037 -  -2.5  -4.91511   AGGTGAGGATAAAAA             GCCCCGC CAAG GAGGGGA              AAGCGAACAGGGAGC  70 192
        argC NONE
      AF2070 NONE
      rps19E 1861104 .. 1861129 -  -2.5  -4.88736   GATCATCCATAAAAA         CCACCCTCAGTA CTT TTC-GAGGGCAG         GTATCTCGGAAACGA  68 6
      AF2068 NONE
      rpl39E NONE
      rpl31E NONE
      AF2065 NONE
       rplXA NONE
      AF2063 NONE
         dpa NONE
      AF2061 1857452 .. 1857465 -  -3.9  -3.16742   TCGAAGTTTTATTAA               TTATG GTTG CATAA                AAACTCTACGTTCCA  48 12
      AF2060 NONE
      AF2059 1855601 .. 1855643 -    -4  -3.30771   CGATACTTCTTATAA TCAGCATCGTCAATGGCTTC AAC GCCGCCGTCAACATTGCTGA TGCAGCTCAGGCAAT  48 273
      AF2056 NONE
        vorG NONE
        vorD NONE
        vorA NONE
        vorB 1850352 .. 1850367 -  -4.6  -3.66424   GAAAATCAGCGGAAA              GTGGAC TATC GACCAC               CTGAGGTCTATCGAC  56 234
      AF2047 NONE
      AF2046 NONE
        psd2 NONE
        pssA 1844209 .. 1844225 -  -3.7  -3.80516   AATGAATTGATGAAA              TAACGCT CCA AGCTTTA              TTCCTGCTTCGAAAG  57 23
      AF2043 1843623 .. 1843640 -  -4.1   -4.4715   GCCGAATTTATAAAA             GCTGACG TGTT CATCAAC              GCCACGAACGTGGAT  66 318
      AF2040 1840889 .. 1840912 -    -6  -3.34013   GATTGCCTTAAGGAA          GGAGGAGT-GA TGG TCTACTCCACC          TGCTCGCTCACACCT  57 213
      eif2BD 1837287 .. 1837297 -  -3.2  -3.15699   ATTTATCGATTAACA                 GCAA CCA TCGC                 TAATCAAAGTGCCTC  46 25
        coxD NONE
        serS 1834962 .. 1834984 -    -4  -4.72272   TGTTGTGAGGAAAAA           TGGATGTGAG GTT CTCACTCCCT           TCGAGAAGTTCATAA  68 45
      alkK-5 1831916 .. 1831929 -  -4.5  -3.19511   GGAGAGAAGGGAAGA               GCTGC TCAA ACAGC                TTGTTGAGAATATCA  50 273
      AF2031 1828651 .. 1828670 -  -3.4  -3.55444   TGGTCACCGCTGAAA            CCCACGGG ATGG CCCAAAGG             GGGGGAAGTGTTGAG  49 471
      AF2028 NONE
      AF2027 NONE
      AF2026 NONE
      AF2025 1822125 .. 1822136 -  -7.2  -3.60098   ATCCTGCAGTTGAAA                CGGC AATT GCCG                 CTTTGAGGTCCTTGG  64 309
      AF2020 1818181 .. 1818195 -  -5.6   -4.1891   CCTCTTTAAGAGAAA               CTGCAC TAA GAGCAG               GAATTGGCTTTGCCA  66 202
      AF2008 1806494 .. 1806513 -  -7.2  -2.62184   TTGTTGTGGACAGCA            GGTGCAGAG TGC CTCTG-ACC            GCCAGAATTCTTAAT  55 393
      AF2004 NONE
      AF2003 NONE
      hisC-1 NONE
      AF2001 NONE
      ahcY-2 NONE
      AF1999 1800158 .. 1800168 -    -4  -3.06418   CTGTGAGAGAAACCA                 TAGT TTA ACTA                 CACCTGCAAAATAAA  47 114
      AF1998 NONE
      AF1997 NONE
      vapC-1 1798471 .. 1798484 -  -3.8  -3.91716   TTATTTTTTAAACAA               GCTG GAGCTT CAGC                CCGAATTTTCGGAAA  57 114
      AF1988 1790546 .. 1790566 - -11.2  -2.65271   GACAAGCCCACATCA            GACCGCAT TTTGC ATGCGGTC            CTCCCACAATATACC  79 234
      AF1987 NONE
      AF1986 1784372 .. 1784398 -  -4.4  -4.29656   GAGAAAATCGGAAAA        GAGCTAAGGGC TATGAT GCCCTG-GCTC         AAAAAGGACTAATAC  63 34
        troR NONE
      AF1983 NONE
      AF1982 NONE
      AF1981 NONE
        helC 1779614 .. 1779626 -  -7.7  -2.52795   AATTCCTTCAACTGA                CTGCT TCG AGCAG                GCTCTTAAGGAAATC  61 182
      AF1976 1776832 .. 1776843 -  -4.4  -3.18264   TTTTTTATTCAGCAA                TGCT GAAA AGCA                 AAAATTAAAATGATA  51 65
        hemA NONE
        hemB 1774217 .. 1774230 -  -3.8  -3.29324   TCCACTCAAAGGCAA               GGAG AATATA CTCC                ATTGAAATTAACCCT  50 382
     hsp20-2 NONE
      AF1970 1770945 .. 1770965 -  -3.9  -3.74251   GAGACTTGCATGAAA            GCAGGCC TACCACC GGACTGC            TGGCTCACCGGAGCG  54 127
      AF1968 1769290 .. 1769316 -  -5.1  -4.60258   TCACGAAAGAAGAAA         GTACCACAGAG CTTTT CTCGGTAGCAC         CTACTTCGACCTGCT  73 364
      AF1964 1767309 .. 1767332 -  -3.9  -3.15861   CAGTAGCGGCAGCAA          CGGCAATCT ACGGAG AAATTACCG           ACCCGAGAAAAATAA  48 46
        pflX 1764123 .. 1764133 -  -4.6  -3.14211   ATCGCCTCGCATCAA                 CGAC CCA GCCG                 ATGGGATACGCTGCA  51 210
      AF1960 1762528 .. 1762543 -  -4.6  -2.87211   AGTTGCTGGGATACA              CGAGGC GATA GCGTCG               AGAATTGCGGCAATG  47 196
      gatA-1 1756511 .. 1756524 -  -6.7  -2.91452   AGTACCTGAAGGACA               TCCTC TACA GAGGA                AAGCCCTTCCCATAA  57 54
      AF1941 NONE
        purL 1739034 .. 1739045 -  -2.2   -3.6761   CTTGCGCAATAAAGA                GAGA AAAG CCTC                 GTGAATTTACAGGAA  49 32
      AF1939 1738771 .. 1738792 -  -4.5  -3.45707   GAAATACGCAAAAAG           GAGAATTCA GTCG TGAATTATC            TTCTTTTTCCTCACC  54 10
      minD-2 NONE
      AF1936 NONE
         mch 1734175 .. 1734191 -  -4.5  -3.29406   GAAAATAAAAAAGAG              TTATTCT TCC AGAACAA              TCTGGTATGACTGGA  52 9
      AF1934 1733235 .. 1733248 -  -3.1  -3.69216   GTGCTATGGAAAATA               CTGAG AATC CTCAA                TCACACGGCACTATA  52 22
      AF1933 1732485 .. 1732498 -  -6.7  -4.72272   GGTTGTGATGAAAAA               TCCCA AAGT TGGGA                TAGCTGCAGCCTTCG  79 239
      AF1927 NONE
      AF1926 1725495 .. 1725506 -  -2.2  -3.60805   ATACTTCATTCCAAA                CCAC CCCA GTAG                 TCTGCAAAATTAACA  47 4
       rpl3P NONE
       rpl4P NONE
      rpl23P 1723502 .. 1723514 -  -2.7     -2.54   ACCACCTCAGAACAC                TCCAA GCT TTGAA                AGAATCTCTTCAGCC  41 4
       rpl2P NONE
      rps19p NONE
      rpl22p NONE
       rps3p NONE
      rpl29P NONE
      AF1917 NONE
      rps17P NONE
      rpl14P NONE
      rpl24P NONE
       rps4E NONE
       rpl5P NONE
      rps14P NONE
       rps8E NONE
       rpl6P NONE
      rpl32E 1716977 .. 1716991 -  -6.4  -3.48465   AACTCAAATCCATAA               CCATCA CCC TGACGG               ATTGAGAACTTTAAT  62 14
      rpl19E NONE
      rpl18P NONE
       rps5p NONE
      rpl30P NONE
      rpl15P NONE
        secY NONE
      AF1901 NONE
         cmk 1711292 .. 1711309 -  -3.5  -4.00868   TGACGCAGAAGGAAA             TCCTGAAG TCC CTT-AGGA             ACAAAGTTCCGGTTG  59 386
      AF1897 1708799 .. 1708814 -  -3.2  -4.16943   TTCGATAGTTGAAAA              CCCCAT CACG ACGGGA               ACGTTCCCTGTTGGA  59 163
        drrA NONE
        drrB 1694398 .. 1694440 -  -3.4  -2.64099   CCTGGTGATTACAAG TCACCCGCT-CTGCCAGCTG AGCCA CGGC-GGCAGCATGGGGTGA TTGAGGCGAAGAGTT  43 49
      AF1882 1693235 .. 1693255 -  -4.8   -3.7104   ATTCATACTCAAGAA            CCTTCTTA ACAAG TAAGAAAG            GGAGGCTCCTGAAAA  58 376
      AF1881 1691588 .. 1691601 -  -5.3   -3.2178   GCACAGGAGAACACA               TTGCA CCCT TGCAA                GTAAGAAAGGGAGGC  53 452
      AF1879 1689739 .. 1689749 -  -6.8  -2.84919   AGCCATCGACAACGA                 GCCT CAT AGGC                 AAAAGGCATTAAACA  57 18
      AF1878 NONE
      AF1877 1687779 .. 1687795 -  -7.3  -4.69053   GAGGAGGTAACAAAA              CACCCTT CGG AAGAGTG              GTGGAGGAGTTCAGC  82 394
      AF1869 NONE
      AF1868 NONE
      AF1867 NONE
      AF1866 NONE
      AF1865 NONE
      AF1864 NONE
      AF1863 NONE
      AF1862 NONE
      AF1861 1672556 .. 1672595 -  -6.5  -3.82946   GGACGTTAAACATAA TCTGGC-AGGGACGA-GAG TCCT CACATCGTCCCTTGCAAGA  TTTGCCTCGTATAGT  66 130
      AF1860 NONE
      AF1859 NONE
      noxA-5 NONE
      cat2-2 1663326 .. 1663337 -  -4.4  -4.72846   TTAGAGACGTAAAAA                CGTA CGTT TACG                 ATAAAGAGGGGATAA  70 110
      AF1852 1661506 .. 1661517 -  -4.4  -4.08706   TGCCTACCAGAGAAA                CTGT TCCA ACAG                 GTTTATTGCCGAGAC  61 416
      AF1848 NONE
      AF1847 NONE
      AF1846 1656910 .. 1656926 -  -3.8  -4.41494   GATTTCGAATTAAAA              TATCAA ACGAA TTGATA              AAAATTTTATCGAAC  64 32
      AF1845 NONE
      AF1844 NONE
      cbiM-2 NONE
      cbiQ-2 NONE
      cbiO-2 1653167 .. 1653185 -    -3  -3.36046   AGGAGAATTACAAGA             CTCTGCCC TTT GCGAAGAG             ATGGCTGAAAAAGGC  47 178
      AF1835 NONE
      AF1834 1647432 .. 1647472 -  -5.3   -4.5954   CTACATCAGAGAAAA  GGACTACGCCGAGTTTGGC GAG GCGAAGCTCGACATCGTGC  AGAAGCTCTGCGACC  73 101
      AF1821 1634989 .. 1635009 -  -3.9   -3.2918   ATAGAGGCACAGGAA            TCCATTGAG GAG CTCATGGGA            TTTTTCTACGCTTTC  50 435
      AF1813 1625966 .. 1625981 -  -3.2   -4.3534   TTCCAACTATGAAAA              CTTCGC AATC GCCAAG               AATCTTCCTGGCCTT  62 373
      AF1809 1623593 .. 1623603 -  -3.2  -4.50943   GAAGAAGGTATAAAA                 GCCT TGA AAGC                 TCTGAAAATGTAGGA  64 121
      AF1807 1622564 .. 1622582 -  -4.5  -4.14392   CGCTAAGCTTGAAAA             CGAGATG GACCT CATCGCG             GAGGGGAAGAAGAGG  63 403
      AF1803 1618468 .. 1618482 -  -2.8  -4.26792   AGATAAACGTCAAAA               CCTC TCCTTTC GAGG               CTTTCCATCACCTTT  57 227
      AF1801 NONE
      AF1800 1615516 .. 1615536 -  -5.4  -3.53811   TGCAGCTTGTTGAAA            CTTCCTTC AGCAA GAAGGAGG            TGAACAGAGCTTTGG  58 205
      AF1797 NONE
      AF1796 1612360 .. 1612376 -  -2.2  -2.58544   CTTCATCCTCATAAC              CGCTAA TTCCG TGAGCG              TTGCTCAGTTTTGCG  40 64
        celM NONE
        ino1 1610020 .. 1610036 -  -2.1  -3.52539   GAAGGGGAAGTACAA              CCCGTCT CTA AGGCTGG              CGTACAAAATAGCGA  47 110
      AF1790 NONE
      gptA-2 NONE
        mtaP NONE
      AF1787 NONE
      AF1786 NONE
      AF1785 NONE
      AF1777 1597238 .. 1597251 -  -3.1  -3.09671   AGGGCAAGGCGAAGA               CACCA CCGC TGATG                TCCTCTGCAGGTATA  46 160
      AF1775 1595904 .. 1595917 -  -3.1  -4.90455   AGAGAGGGAGAAAAA               CCTCAG AAA CTG-GG               AGGAGTGGATTCCTG  70 310
        dppA 1585594 .. 1585621 -  -8.4  -2.92618   GGTGGACAGAATAAG        GAATCCTCTCGC TGCT GCGAGAGCCTTC         TGCGAGTTAAGGGAA  60 227
      AF1765 NONE
      AF1764 1582296 .. 1582316 -  -6.1  -2.60813   TACTGCCCGAAAGAC            TCTCCCCAG CAG CCAAGGAGA            CATCGGGACTGCTGC  50 387
      AF1762 1580722 .. 1580734 -  -3.4  -3.57144   GCGGTCATCGCCAAA                TCCT TCGCT AGGA                TATTCTACAGGAACG  49 224
      AF1759 1578366 .. 1578385 -    -5  -4.53774   ATAAACCAACGAAAA            CGTTCGAA AATC TTTGAACG             AATTCGTAAGGCTTA  71 394
      AF1758 NONE
      AF1757 NONE
      AF1756 1576683 .. 1576693 -  -3.2   -3.7108   AGTTTGAGAGGTAAA                 CACC GAA GATG                 AGCTGGATAGAATTT  52 103
      AF1755 NONE
      AF1754 NONE
      AF1753 NONE
      AF1752 NONE
      bcpC-2 1572140 .. 1572156 -  -2.4  -3.68244   ATGAGGAAGTTTAAA              TTTTAT TTTTT ATAAAA              TATATAAAAGCTCAA  49 37
      AF1745 1567097 .. 1567111 -  -4.2  -3.15236   GAAAGGCAGAGTTAA               CCACAA AGT TTGGGG               GCTACCTTGATTCAG  48 342
      AF1742 1565194 .. 1565206 -  -3.3  -3.07935   AGCTCAGCGACTTAA                TCGAG GCG CACGA                CTCCATCCAGCCCAC  44 9
      AF1739 1562852 .. 1562863 -  -2.2  -3.92485   ACAGGAGAAAGATAA                CTCC CTAT AGAG                 TTGCGGAGGGCTTTT  53 128
      AF1737 NONE
        mvaA 1558091 .. 1558115 -  -6.3  -3.02471   TTGTGAGGAGATACA          GAGCGGCTCTC TGG AAGTGCTGCTC          TCCACACCCCTCTCA  52 433
      AF1733 NONE
         gap NONE
      AF1731 1554320 .. 1554339 -  -2.9  -2.80994   GCGAACTTCATCACA            GCTCTCTC CCGAC GAGAGA-C            GAAACGAACTCGTTA  42 1
        truA 1553240 .. 1553252 -  -4.1  -3.68222   CTTTAACTTTAAGAA                CCTGA TTT TCAGA                AGGAACAGCGAGCTC  54 294
      AF1726 NONE
      AF1725 1548097 .. 1548111 -  -4.2   -4.3739   GAGTCGCTGATAAAA               GCCG TTAACGC CGGC               GGAGATGCGGACTCA  66 184
      ilvB-1 NONE
        ilvN NONE
      AF1718 NONE
      AF1717 NONE
    11500027 NONE
      AF1714 1535460 .. 1535477 -  -2.8   -2.8294   GAGTGGTCAGAAGCA             GATTTA TCAAAC TAAATC              CCTTTTTAGCTCCAT  42 14
      AF1713 NONE
      AF1712 1534859 .. 1534872 -  -5.3  -2.83867   CGATGTATCAATAAC               GATCA TCCC TGATC                TCCTCTAATTCTCGA  50 4
      AF1711 NONE
      AF1710 NONE
      AF1709 1532236 .. 1532252 -  -2.3  -3.46285   GAGGTCAAAGAGTAA              GTTATAT TTC ATATACC              AATAAATTCGCTACT  47 10
      AF1708 NONE
      AF1707 1528540 .. 1528559 -  -3.6  -2.87881   TAACCTCTGGAGACA            GCTGAAAT GTCT ATTTAAGC             AAAAAAACAGAATAT  44 52
        pcbD 1527546 .. 1527563 -  -4.1  -4.30719   TCTTGCCAGAATAAA             CCATCCA CAAA CGAATGG              AAAGATAGAGAGGTT  64 230
      AF1704 1525591 .. 1525604 -  -2.3  -4.26305   AAAACTGAAGAGAAA               GCCGA GAGC TCTGC                CAACCCCTTCTCCAC  57 335
        trpS 1518313 .. 1518323 -  -3.2  -3.58878   GAAGAATATGAAATA                 CGTC ATT GACA                 AACCGCTAAAGCCGC  49 240
         nth NONE
      AF1691 1515982 .. 1516007 -  -3.3   -5.0432   AATAAAAAGAGAAAA         TCGAATTTGAG ATTT CTCAAATTCTT          TAAAAGGATGGTTTG  72 95
      AF1688 1513923 .. 1513936 -  -2.3   -2.8805   AGCAGGCCGCAGAGA               GAGGC ATTG GCCTT                GTCATCATTTCGGGA  41 453
      AF1681 NONE
      AF1680 1508603 .. 1508615 -  -2.6  -3.87815   TGTGACGGTGATAAA                CGAC GCGGG GCCG                GGAATAAATCCGGAT  53 480
      AF1678 1507158 .. 1507175 -  -5.5   -3.6144   AAAAATAAAAAATTA             GGGATCG GTGT CGATCTC              AATGGAGTTCTGAAG  58 5
      AF1677 1505470 .. 1505506 -  -2.2  -4.05446   GGCGGGAAGCAGAAA   CGTCATCCACCTCCACG GCAG CTTGAGGGTGG-TGAGG    TGCACATCCTGCAAC  55 375
      AF1675 NONE
        gldA 1503224 .. 1503236 -  -4.1  -4.33248   CAATCCGAGAATAAA                GACTG TTG CAATC                CTCAGAAGCCCGGAT  64 376
         nrd NONE
      AF1663 1492058 .. 1492069 -    -3  -5.04987   AATATTGTCAAAAAA                TTGA GTTT TCAA                 CGGCATTTTTCAAAG  70 6
      AF1662 1491600 .. 1491614 -  -3.6  -3.08015   CCAATCACCTCAAGA               TGAAAA ACG TCTTCA               TTTTTAATATGCTTA  45 127
      AF1661 NONE
      AF1660 NONE
      AF1659 NONE
      AF1658 NONE
       spc21 NONE
      AF1656 NONE
      AF1655 NONE
      AF1654 1485668 .. 1485689 -  -3.1  -3.81575   CCGAAAAAATTAGAA           TAACAAATT TAAG AATTAGTTA            AAAAATATTAACAAC  54 88
        aprM NONE
      AF1652 1481686 .. 1481706 -  -2.5   -4.1891   CCTCTGGAAGAGAAA            GAGGTTAAC GAC GTTTACATC            CTTCAGAGGATTAAG  57 408
        hisS 1472468 .. 1472484 -    -3  -3.14863   AAAAAACTTACTGAA             GGATGCT GAAA AGC-TCC              TCCTCAGCCACAACA  44 1
       fad-4 NONE
      AF1636 NONE
     AF1634m 1466044 .. 1466057 -  -6.7  -3.49668   AAACCCGGCAGACAA               CCTCA ACCT TGAGG                TTCAGAAGTGGTCGG  62 311
      AF1631 1464198 .. 1464222 -  -4.3  -3.27525   GCGGGCTAAATTTAA          CGTTTATCCAA AAA TCGGAAAAACA          CCCAGGCTCTCAACG  52 4
      AF1630 1463756 .. 1463777 -  -5.2   -3.2115   TAAACGATTCAGCAA           CTTACCAGC TCTCT GCTGG-AAG           TGTAAAAGACTTTGG  53 169
      AF1621 NONE
      AF1620 1454096 .. 1454112 -  -3.7  -2.53134   GCAAATCAACAAATC              CCACATT CAT AATTTGG              TTTTAACAAAATATT  44 72
      AF1619 NONE
      AF1618 NONE
      AF1617 1452244 .. 1452274 -  -4.8  -3.60234   CCAGACATCCCCAAA       TCTTAGAGTGAAAC TGA GCTTCACCATAAAA       AATCACATAACCTCA  56 52
      AF1616 1452011 .. 1452021 -  -3.2  -3.29829   CACAGCCCTGCAGAA                 CCTG CTA CAAG                 GCCTATTCAGTCTAA  48 32
      AF1614 NONE
      AF1613 1449935 .. 1449953 -    -6  -3.31144   TTTTGATTTCCACAA             TTGGCG GACCGCA CGCCAA             GCTTGGTTACGAGAT  55 368
        potA NONE
        potB NONE
        potC NONE
        potD 1440816 .. 1440828 -  -4.1  -4.15748   GTATGGCAAAAAAGA                GGTAA AAG TCACC                TAAACTTTCTGATAA  61 21
        trpD NONE
        trpE 1437886 .. 1437898 -  -4.1  -2.80344   CTTGCAGTCAACAAC                GACTA TCA TAGCC                CAACCGCCCTCAAAA  46 18
        trpG NONE
        trpF NONE
      trpB-2 NONE
        trpA NONE
      AF1598 1434479 .. 1434493 -  -2.8   -3.5882   TATACCATGGTGAAA               CTCTTA ATT TGAGAG               TGCAAGTCGAGCAGC  48 51
      AF1597 1434212 .. 1434222 -    -4  -2.93382   TTCCAGAGGTATATA                 TCTT CGG AAGA                 ATCTAAGAAAAATGC  47 65
      AF1596 1433602 .. 1433618 -  -2.9  -3.36823   GCTTTGAAAAGCTAA              TTCCCTG TCT CAAGGAG              ATTTATCCGCAGATT  47 184
      AF1590 NONE
      AF1589 NONE
      AF1588 NONE
      rbcL-1 1424722 .. 1424747 -  -2.5  -3.60316   AGTCCCGGAAAAAAT         CAATTTTGCAG AATA CTGCAGCATCG          TCAGGTCTCTGACGG  47 340
      AF1584 1423476 .. 1423486 -  -3.2  -2.69319   AACCGCTCATACAAC                 TCCC CTC AGGA                 AAAGCATAAAGACAC  43 6
      AF1583 1422037 .. 1422049 -  -4.1  -3.29074   GAAAGACAGCAGGAA                GAAAG GCC CTTCC                AAGACTCTGCCGCAT  50 200
      AF1582 1421467 .. 1421488 - -10.9  -4.16681   AAGAGGAGTTTAAAA           CGCACGTCAC TTC GTGACG-GCG           CTCTGTTCTTCGCAG  90 343
      AF1580 NONE
      AF1565 1409375 .. 1409390 -  -4.7  -2.56164   CCGCTAAGGAGTAAC              GCTGA ACACCA TCAGC               TGCCATCGGGAGAGT  47 21
      AF1564 NONE
      AF1563 1407778 .. 1407794 -  -4.4  -3.70773   TCGCAGAGGTAATAA              TACTGC TGCTT GCAGCA              AGCGGCCTCCTGCAG  56 84
      AF1552 NONE
        ispB 1395770 .. 1395800 -  -2.6  -4.12603   GTGAGGAAATAACAA       TCTTGGCCCATC CGGGCAT AATGAGCGAAGA       GGAGGCTGAGCTGGC  57 271
      AF1549 1394773 .. 1394792 -  -7.9  -2.58544   CTTGATGTCGAGAAG            CATGGCT TCACCC AGCCATG             GATTTTCACCAACAC  55 323
      AF1542 NONE
      AF1541 1389886 .. 1389909 -  -4.7  -5.47159   TTTCAATATAAAAAA          TTTTCGGAA TTTCTT TTCCAAAAA           ATTTAAATAGTAACT  86 40
      sucC-1 NONE
      sucD-1 1387663 .. 1387674 -  -4.4   -2.7641   AAAAAGTTTCTAAAG                TGCA AATC TGCA                 ATCAAACAAAACAAA  48 108
      AF1538 NONE
       est-2 1385357 .. 1385371 -  -2.1  -3.03865   TAGTCTAAATTAAAC               CCCAA CTTTT TTGAG               AAACTTTTCAAGCGC  42 5
       grx-1 NONE
        ftrB 1384577 .. 1384596 -    -2  -3.90298   TCGAAGGAAACATAA            TGGAAGCC CAGA GGCTTGCC             GGAGTAATCAAGAAG  53 81
      AF1533 1383191 .. 1383206 -  -3.2   -4.1891   CCTCTTTAAGAGAAA              GTCGAG AGTG CTTGAC               TACGAGTCCAGGGAG  59 42
      AF1528 1381020 .. 1381030 -    -4  -3.03124   TCTCACTTTTTAACA                 CTTT ATC AAAG                 AAAAACTACGAGCCT  47 20
      AF1527 NONE
      AF1526 NONE
      AF1525 NONE
      AF1524 1377959 .. 1377970 -    -3  -3.80746   GCGTTAAAAAGAATA                TATG GGGA CATA                 AGGGATGATGAGTTC  52 78
      fprA-2 NONE
       isf-2 NONE
      AF1518 NONE
      AF1517 NONE
        sfsA 1370684 .. 1370699 -    -4  -3.61103   GAATCTGATCGGAAA              TGCCGTG AAG CACGG-A              GGAGCCACCGAAGTT  52 261
      AF1514 1369409 .. 1369426 -  -6.9  -2.53876   TGGGATTCGAACCCA             CGCGGGC GAAC GCCCACA              CGCTCTCCAGGCGTG  56 92
      AF1513 NONE
      AF1512 NONE
      AF1511 NONE
      fadD-6 NONE
      AF1509 NONE
      AF1508 NONE
      AF1507 NONE
         asd 1359538 .. 1359563 -  -4.7  -3.73775   CTCAGCCCCATCAAA         CCCGGAATC ACGATGAG GATTTCGGG          GTAGGTTGTGAGAAG  56 208
      AF1505 1358530 .. 1358540 -  -2.6  -3.53012   TTGGTGGTCTTCAAA                 TAAA AAC TTTA                 TGCAATTAAATATGC  48 23
      AF1504 NONE
      AF1503 NONE
      AF1502 1356534 .. 1356546 -  -7.7  -3.89346   TGTTGATGTGATAAA                CGACT GCA AGTCG                GCTGAGGAGCTTGTG  69 151
      AF1498 1353681 .. 1353691 -  -5.4  -2.56571   GATAGAGGGAATCCA                 TCAG AAC CTGA                 AGGCCTTGGGTGTTG  50 248
      AF1494 1349969 .. 1349995 -  -6.4  -3.83675   GAAGTCAAGGAAGAA         GAGGCCATCGAG GGG CTCGGAGCCCTC         TTTGGTTAATTTTTT  66 483
        iorA NONE
      AF1488 NONE
      AF1487 1344591 .. 1344601 -    -4  -5.27476   GCCAATAAAATAAAA                 TAAG GAG CTTA                 ATCACCCCTTAACTC  78 27
      AF1486 1342621 .. 1342652 -  -2.2  -3.61902   CTTCAGGATAGACAA      CAGGCCAGTTGACAG AAC CTG-CGACTGCCTTG      TCTGCCAGAACTACT  47 206
      AF1484 NONE
      AF1483 1338619 .. 1338645 -  -5.9  -3.28712   TCCCGGCTTTCATAA         CTTCACCGGAA ATAAA TCCCGATAAAG         AGTGCAAATACCTTC  56 56
      AF1482 NONE
      AF1481 NONE
      AF1480 1337789 .. 1337825 -  -6.1  -3.16564   GAAGTTAATCTAATA   GAC-GTGCT-CATTGCA TCTGT TGCAATGGAACACAGTC   TTAAACTTGTAACGA  53 53
      AF1475 NONE
      AF1474 NONE
      AF1473 NONE
      AF1472 1332016 .. 1332027 -  -2.2  -2.99471   TGATTTTCACATACA                CCGA AGTT TCAG                 CCGTAATGTATGAGG  41 420
      AF1460 NONE
      AF1459 1320313 .. 1320339 -  -9.4  -3.21747   GTAGCTCAGCAGGAA         GAGCGCGTGCTT GGT AAGCACGAGGTC         CCGGGTTCAAATCCC  73 112
      AF1457 1317503 .. 1317519 -  -5.1  -3.55622   TCGAACCGGGGTAAA              GCGGA TCTGCAG TCCGC              CGCATAGCCCCTCTG  56 138
      AF1456 NONE
      AF1455 NONE
      AF1454 1314473 .. 1314485 -  -4.8   -4.6902   CGAGAAGGTGAAAAA                GAGC AAGAA GCTC                ATCAAGCTCATTATT  70 520
      AF1445 NONE
      AF1444 1301157 .. 1301167 -  -5.4  -3.03007   AACATGCTTGCAATA                 GTTG ACG CAAC                 TTCAACAAAAATCGG  51 482
      AF1442 1299703 .. 1299715 -  -3.4  -3.28924   CATTCCGTGCCAGAA                GATG TGCTT CATC                AGACTTCTTCGAACC  48 24
      AF1441 NONE
      gatB-1 1297280 .. 1297300 -  -4.8  -3.41701   GTTATTAAAAAACTA           CTGAGAGAG CGCG CTCT-TCAG            GGCCTTCTTCAGCTT  54 2
        asnB NONE
      AF1438 NONE
      AF1437 NONE
       isf-1 1293768 .. 1293794 -    -5  -3.09491   CAGAGAGGCAGGCAA         GCTCCGCCAGGA ACT TCTTGGAGGAGA         GGGGGATAAGGGCGG  51 368
      AF1432 NONE
      AF1431 1290832 .. 1290846 -    -5  -3.11222   TTTCAACGTGAAAAT               CTGCAT GAG ATGCAA               CGCTCGGAACCCAAT  51 114
      AF1429 1290019 .. 1290032 -  -4.5  -2.61831   GGTAGGGTAAAAATC               GCGGA CATG TCCAC                CGGGTCATAATTAAA  47 51
      AF1428 1288417 .. 1288436 -  -2.1  -4.04355   AAAAAATAGATTAAA            CTGCC TCTTTCCACT GGCAG             TACGCATGTCTGAAG  53 1
      AF1427 NONE
        glpF NONE
      AF1423 1283344 .. 1283358 -  -2.1  -4.07975   TAATCCAATCATAAA               TAGAC TAATC GCCTA               ACAAGATAAAGCTTT  53 43
      AF1422 1282661 .. 1282679 -  -3.8  -3.13403   GCTGTGCTACCAATA             CTCTACCC TTC GAGCAGAA             GCTGAACCGCAGCTT  48 9
      AF1421 NONE
      AF1420 NONE
      prsA-2 NONE
        taqD NONE
        aspC NONE
        ribC 1276063 .. 1276077 -  -2.8  -3.17194   ACGGTGTCAATTGAA               GCTTTG GAG CAAAGA               AGTAAACTTTGAAAG  44 74
      AF1415 NONE
      AF1414 1272633 .. 1272646 -  -2.3  -3.24825   TCATCCCAAGCAATA               GGCAA AAAA TAGCC                CGTAGCTTGGTTTCG  43 105
      slgB-2 NONE
      AF1412 1264142 .. 1264153 -  -4.4  -3.71148   CAAAATGGATTTAAA                GCTT TACG AAGC                 TTTAGGATACTTCAG  56 74
      AF1411 1262748 .. 1262758 -  -2.6  -3.32518   CTGAATTAAAAACTA                 TATT AAA AATA                 AAAATCAAACATTAA  46 270
      AF1410 NONE
      AF1409 1258607 .. 1258632 -  -3.2  -3.35679   GCTGTCCATTGACAA         GCTCATTGCC AACCCG GGCAACATGC          TACCATCTATTATAT  48 40
      AF1408 NONE
      AF1407 1257709 .. 1257722 -  -2.5  -3.53224   GAGCTTTCTCTTAAA               TTTTT CCCC AAAAA                TTGTGAAAACAGACA  48 56
      AF1406 NONE
      AF1405 NONE
      AF1404 1254579 .. 1254594 -  -4.6  -3.44051   CCCTCAGCATCAGAA              CCTCGC CCCT GTGAGG               GTTTTCGTTTCAATC  52 4
      AF1403 NONE
      hemU-2 NONE
      hemV-3 NONE
      AF1400 1251127 .. 1251141 -  -2.8  -4.83243   TTGATACAAAATAAA               GCATAT TTG ATTTGC               TACCACGGAGCTTAC  65 37
      AF1399 NONE
      AF1398 NONE
    11500024 1245823 .. 1245836 -  -3.8  -3.89695   TTTTGATAAACATAA               CGGA GTTCTT TCCG                ATGGAGAGGTTCCGG  57 64
      braC-4 NONE
      braF-4 NONE
      braG-4 1239254 .. 1239275 -  -2.3  -2.72463   AGGCACGCTTAAGCA           GAGGATCTT TGAT AAAATCATC            AAACCAAAATCGAAG  40 80
      AF1387 1236953 .. 1236977 -  -2.9  -2.57344   GACCTTTGGCATAAT          TTGAGTAAGAC GGA GTATTACTTAA          GTCTTACCTCGAAAT  41 111
      AF1385 1236145 .. 1236155 -  -5.4   -2.5806   AAAGCCCTTCACAAG                 GAAG AAG CTTC                 TGGAAACAATTGAAA  47 130
      AF1383 NONE
      AF1382 NONE
        vhtG NONE
        vhtA NONE
        hydC NONE
      vhtD-2 1230188 .. 1230202 -  -2.2   -3.5764   AATTCCAGCTTTAAA               TCATTT TAT AAATAA               TTACATACATGAAAA  47 122
      hdrA-2 NONE
        hdrC 1227713 .. 1227725 -  -2.6  -3.37522   ACCTCACCGAATTAA                GCCC AGCTG GGAC                ATCTCAGTGCATTCA  46 1
        hdrB NONE
        vhuD NONE
        vhuG NONE
        vhuA NONE
      vhtD-1 1223348 .. 1223361 -  -4.5  -4.17556   GAGATTCTGAAGAAA               TACGG AATA CCGCA                GGTGATTGCAGGATT  63 463
        hypF NONE
        hypE 1218275 .. 1218296 -  -3.7  -3.12351   TTCGCGTAGACCTAA           CAAACCC TCGGAATG GGGTCTG            AGATTGGCTGGGGTA  48 0
      AF1355 1209549 .. 1209560 -  -4.4  -3.11326   GACAAGGTGAAGATA                GTCT TCAG AGAC                 TTCCCTGGGTTTGGA  48 450
      AF1350 1205737 .. 1205759 -  -6.2  -2.99717   ACCCAGACAACGACA           TTCCCGCTGG AAC CAAGTGGGAA           GACCTGCCTGACGAC  56 107
      AF1345 NONE
      deoA-2 NONE
      deoA-1 NONE
        citZ NONE
      AF1339 1197144 .. 1197157 -  -3.9  -3.54585   AGGCATCAGAAAAAG               TTGAT TTGA ATCAA                AAAAACTTTACTCAA  52 37
        cbiP 1195520 .. 1195544 -  -8.5  -2.88231   AGCAGAAGTATGAGA          GGATCGTAACC ATA GGCTACGGCCC          CGACTTTGCTGTTAT  60 221
      AF1335 1192077 .. 1192102 -  -6.1  -4.18488   ACTGAGTGCAAGAAA         GCTCACCACCGC CCG ACG-TGGAGAGC         GAAGAGGTTTGAACT  68 262
      AF1331 NONE
       act-3 NONE
      AF1327 NONE
      AF1326 1185990 .. 1186007 -  -4.8  -3.04263   ACGGCATTGTGAACA             CTGCAG TCTTTG CCGCAG              CCTCCGACTACGAGA  48 193
      AF1324 1183242 .. 1183281 -  -3.4  -4.15044   CCCGGCTCCAAGAAA  CTGGGCTTTCCGAGGAGT CTGC ACTTCTCGGTAATTCCGG   GCCATGCGGAGGTTG  59 238
      AF1322 NONE
      AF1321 1179605 .. 1179617 -  -5.5   -3.8512   GAGGCACGAGAAGAA                GCCAC TCT ATGGC                GTGCAGTGGCATCCT  61 107
      AF1318 NONE
      AF1317 1174997 .. 1175009 -    -2  -3.10843   GAAAACTTTGAAAAT                TTCA TCCCC TGAA                TGGTGAGTTTCAACT  43 349
      baiF-3 NONE
      AF1314 1171532 .. 1171546 -  -5.7  -2.64099   GTTGCGGAGCAGAAG               CTTCC ATTGG GGAAG               TATAAGAGCTTCGTT  50 429
      AF1312 1170137 .. 1170168 -  -4.6  -4.56775   AGGGGGCTTTAAAAA      TAAAAATTAGCTGAG CGA CTCTGC-AATCTTTA      TAAGTTCATCTTTCG  69 0
      AF1309 NONE
      AF1308 1166621 .. 1166648 -  -5.4  -2.91395   AGCTTGCTGAGAAAT        GCGGCGAGCTCG GCAT CGAGTTTGCCTC         TCCCAAGCCCTTCTG  49 397
      AF1306 NONE
       hps-2 1164099 .. 1164114 -    -4  -3.08046   TTCTCACCTCAAAAG              TCCGTCA TAA TG-CGGA              ACTGGTCTGTGTCGG  47 3
        tpiA 1163424 .. 1163440 -  -6.5  -3.57971   ACAGGGACTTCTAAA              GAAGCCC TAC GAGCTCC              TCAAGTGCCCTCTTC  62 4
      AF1298 NONE
     cdc48-1 NONE
     hsp20-1 1156291 .. 1156305 -  -4.2  -4.84359   TCAGTTGCATAAAAA               CGCTAT GCT AAAGCG               GTTATAAACTCTTCT  71 84
      AF1295 1155523 .. 1155542 -  -2.2   -3.8709   AAACCCTCTCACAAA            CTGCCTTTC CAC GAAAAG-AG            TTGGCAAATGCCTTA  51 355
      AF1294 1154684 .. 1154696 -  -4.7  -3.16267   TGGAAGGATATCGAA                GCTGC AAG GCTGC                TGGTTTACAAGGCTG  48 327
       acs-6 1146459 .. 1146471 -  -4.8  -3.61398   CCGCTGCCCTAACAA                CTCC CCTGC GGAG                TGCCAGGCTGTCGAG  56 253
      AF1286 NONE
      AF1285 1144705 .. 1144718 -  -5.9  -4.42765   TTTCAAAAAAGGAAA               GCCGG TGGA CCAGC                TTGTGGGAGCAATGC  71 78
        pfpI 1142797 .. 1142828 -  -3.6  -3.30243   ATCTACGGCTTAGAA      GGCCGTCGCTCTATC CAT GCT-GAGCCACGGGC      CCTTAAGGGTAGGGG  48 57
        argB 1141718 .. 1141728 -  -3.2  -2.62184   GCTTCGCCGATATCA                 CGGT TCC ACCA                 TCGTCCCGATTCCCT  43 12
      AF1279 NONE
      AF1278 1139688 .. 1139700 -  -3.3  -5.19275   AGGGAGAAAATAAAA                GCCCA CAA CGAGC                TGTGCGAAAAATTTG  76 53
      AF1276 1138717 .. 1138727 -  -2.4  -3.68962   GGTGAACATAGACAA                 CGGC TTT GGCG                 CAGCAGTCTTCGCAG  50 49
      AF1265 1128334 .. 1128345 -  -4.4  -3.82191   CCAATCCGATAAGAA                TCAG AATA CTGA                 AGGCCCTCGCAAAGG  59 260
      AF1263 NONE
      noxB-2 NONE
      alkK-4 NONE
        purQ 1122843 .. 1122854 -    -3  -4.74504   ACGGCAAGCTAAAAA                CTTT TGCT AAAG                 CTTTTCCAGATAATC  65 20
      AF1259 NONE
       srp19 NONE
      AF1257 NONE
      AF1256 NONE
        argF 1118928 .. 1118955 -  -3.4  -3.78736   TAGAGATGTACGAAA        CCTACGACCCCGA CTA TCGCTGTC-TAGG        TTTGCCCCCAATAAG  52 470
        oadA NONE
      AF1251 NONE
      AF1250 1115794 .. 1115817 -  -2.4  -3.67175   ATTTTCTAAAAGTAA          GGC-TACCTCG CAT CGAAGTATGAC          ATCTCAACCACGTCA  49 4
      AF1249 NONE
      AF1248 1114515 .. 1114530 -  -4.6  -4.64598   GAAGGAGGGCAAAAA              CGGCAG AAAT CTGGCG               AGGATGAATTCCTAC  70 114
      AF1246 1112674 .. 1112696 -  -2.6  -3.05844   GCTTTGATGGCAATA           CTTTTCGGAG TTG CCCTGAACAG           GCTCAGGATAGACAA  42 343
      trpB-1 NONE
       fdx-7 NONE
      AF1237 1103045 .. 1103062 -  -6.3  -3.28001   CAGTTGCAAAGGCAA             TTCCAGC CTTT ACTGGAA              CGGGGACCCTATCCT  55 511
      AF1231 NONE
      AF1230 NONE
      AF1229 NONE
      AF1228 NONE
      AF1227 NONE
      AF1226 NONE
      AF1225 NONE
      AF1224 NONE
      AF1223 1093133 .. 1093147 -  -5.6  -4.78107   CAGGATGACCAAAAA               CGCAGC AAG GCTGAG               CATGATTGCGGGGTT  76 141
      AF1215 NONE
        pad1 NONE
      AF1210 NONE
      AF1209 1079655 .. 1079667 -  -3.3  -3.54129   CACACCTCGTTTAAA                CGAGC TTC GCTTG                AACAATTCGAAAAAT  50 77
      AF1208 NONE
        kduD NONE
       hbd-8 1077362 .. 1077390 -    -4  -2.58215   CACCAGGAAATACAC       CAAAACGGG-TAT CAGT ATATCCCATCTTG        CCTCCAAAATACCAC  45 50
      panF-2 NONE
      AF1204 NONE
      AF1203 NONE
      AF1202 1072596 .. 1072616 -  -2.6  -4.07124   CAGGACGCATACAAA           CTCC-TCAG AGAG CTGACAGAG            CTTTACGGAAACCAG  55 486
      AF1200 NONE
        gctA 1070307 .. 1070318 -  -5.8  -3.37354   GACACGCAGCCAGAA                CAGG CATT CCTG                 TCCCCACAAACACAC  56 113
      fadA-2 NONE
       mer-2 NONE
      AF1195 NONE
      AF1194 NONE
      AF1193 NONE
      AF1192 1062659 .. 1062672 -  -5.9  -4.70879   CTGAAACTTCAAAAA               GCCCA CCTC CGGGC                AGGGAAAAATGTACT  75 50
        menB NONE
       hbd-7 NONE
      AF1189 NONE
      AF1188 NONE
      AF1187 NONE
      AF1186 NONE
      AF1185 1056183 .. 1056195 -  -7.7  -4.61633   AGAGAGCTTGAAAAA                GCTCT TGA AGAGC                TCAAACCTGTCAATG  82 425
      AF1172 1045577 .. 1045593 -  -5.1  -3.31461   CAGCGACTTTGAGAA              CGTGAAG AGC CTTTACG              GCAGGTCTTATTACA  53 198
        purD NONE
      AF1154 NONE
      AF1153 1029161 .. 1029179 -  -5.2  -4.07868   GGAGAGGCACAGAAA             GACCTACA GGG CGAAGGTC             GTTTTTGAGGAGAAG  63 327
      AF1151 1027996 .. 1028016 -  -5.4  -3.18292   AGGCAGGAGGAAAAG            CTCAGGGA GAGGT TCGCTGAG            ACACAGCAGAAGCTC  51 51
      AF1148 1024165 .. 1024175 -  -2.4  -3.80083   AAAAGGTAATGGAAA                 GGGC TTT GCCA                 TCGGCTGCGACCTAA  50 78
         pgk NONE
      cat2-1 NONE
      AF1144 1018369 .. 1018407 -  -3.1  -2.78712   CGCCGAATTTAATCA  CCGTTATTG-CCACAATC GTCG GATTGGGGGCAGCAGCGG   TCATTGCAGCTGGAG  44 477
        rfbF NONE
       acd-8 1016093 .. 1016105 -  -6.3  -2.76696   CTCCTCGCTAATAAT                CTTCT GGC AGAAG                GGAGAAGAAATTTAC  51 211
      AF1126 1003910 .. 1003932 -  -8.5  -3.28712   GGCTCTCCTCGATAA           CCTTCTCAG GGAGG CTGAGAAAG           AGGGAATGGAGATTA  64 414
      AF1118  998084 ..  998105 -  -2.1  -2.52775   CGTACATAAAATCAT           CACCGCAGC CTTT GCTGGGTCG            GGAAGCAATATAAAT  39 58
       rpoE1 NONE
       rpoE2 NONE
      AF1115 NONE
      rps24E NONE
     rps27AE NONE
         gcp  994911 ..  994933 -    -2  -4.43859   TAGAACTCCATAAAA           TAAAACCTAA TAC TAAGGTTATA           AGGATTTTGACAAAA  59 378
      AF1110 NONE
      AF1109  994001 ..  994014 -  -5.9  -3.28924   CATCCCCGCTCAGAA               CCGCC ATGC AGCGG                TTTTGTGGGAAGGAG  56 41
      AF1108 NONE
      AF1107  993025 ..  993044 -  -3.6   -4.6902   TCAGAATTTTAAAAA            TCAGCCGAA GCT CTCG-CTGA            AGTCAACGAACTCCT  67 6
       fum-2 NONE
       fum-1  985831 ..  985853 -    -2  -4.15788   AAGGTTGGTAACAAA           TTAAAAAAGG TTA CCTCCTGTAA           AGGCTGTTCCCGTGA  56 13
        manC  984313 ..  984327 -  -7.2  -3.69216   TTGGCAGGTAAAAGA               GTGAAA AAT TTTCAC               CGGTTATGATGGTCA  68 52
      AF1096  983722 ..  983734 -  -4.1  -3.27771   TTTAGAATACGAACA                TCAGA CCA TCCGA                AGAAATTCTTTCATT  50 86
      AF1095  982949 ..  982960 -    -3  -3.61398   TCTTTCTCGGAAGAA                GAAA AGGG TTTC                 GTTGGTCGGTATTTT  48 159
      AF1094 NONE
      AF1093  982283 ..  982294 -    -3  -3.61398   TTTGTCTTGGAAGAA                GAAA AGGG TTTC                 GGAAACATTGAGCTT  48 49
      AF1092 NONE
      AF1091  981651 ..  981662 -    -3  -3.61398   TTTTTCTTGGAAGAA                GAAA AGGG TTTC                 GTTGGAAGTTAGAGT  48 34
      AF1090 NONE
      AF1089 NONE
      AF1088  980360 ..  980371 -    -3  -3.96216   TTTGCACTGAAAGAA                GAAA AGGG TTTC                 GTATGGATTAGGTTT  53 331
      AF1087 NONE
     AF1086m NONE
      AF1084  979069 ..  979084 -    -4  -2.82327   TTTTGATACCGAAAT              GCTTGCA GGT TGCA-GC              TATTAAAGCGTCGTT  46 380
      AF1081 NONE
      AF1080  978458 ..  978469 -    -3  -2.62184   TTGGTTTTGAGATTA                GAAA AATT TTTC                 CTCAGTTTTTGTAAA  41 11
      AF1079 NONE
      AF1078 NONE
      AF1077  977831 ..  977848 -  -2.7  -3.48877   CATGACATCAAAAAC             TAAAGCT TTAA AGCTTAA              CAACCTCCAGAAAGT  48 15
      AF1076 NONE
      AF1075  977177 ..  977188 -    -3  -3.28712   TTTTTCTCGGGATAA                GAAA AGGG TTTC                 GTTGGTTGATAAAAG  46 84
      AF1074  976688 ..  976699 -    -3   -3.3452   CATATGAGTTCATAA                TTTC AGCG GAAA                 TTTTCTCTACTTCTG  46 285
      AF1072  976081 ..  976093 -  -3.4  -3.20382   CTTCACACTGAGGAA                CAGT ACACG ACTG                TCATCCTACCGTCTG  46 124
      ftsA-1 NONE
      panF-1  972661 ..  972673 -  -3.3   -4.0098   CGTTAAGGCAAACAA                GGCTG CTG CAGAC                TTAAGCAGAGAAATG  56 78
      AF1064  968519 ..  968535 -  -3.6  -3.16742   CTGAAGTTTTATTAA              GGGGAT TCGGT AACCCC              ACCATAACCCACGTA  46 5
      AF1063 NONE
      AF1062 NONE
      AF1061  966335 ..  966355 -  -2.4  -4.10552   GTTGAGGAAATCAAA            CGCCTTCC GCCCG GGCATGCG            ATGATCGTCAGTCCG  55 208
      AF1058  963550 ..  963577 -  -2.6  -3.44362   AGAGAAGACGGATAA        TATGCCAAGGGC GAAG GCCATCAGCATC         TCAAGCATAAAAATT  48 64
        ccdA NONE
      AF1056  962360 ..  962377 -  -5.7  -3.17527   CAGCGATTAGCAATA             TATAAGA ATTT TCTTATA              TGTTGAAATTACCTT  54 71
     flaB1-2 NONE
     flaB1-1 NONE
      AF1053 NONE
      AF1052  959686 ..  959715 -  -3.5  -3.62046   TTATCGCCGCAACAA       CCGTGTCGA-AGCC CAT GGCCATCACCACGA       GAAGTAATCGTTCGC  52 17
      AF1051 NONE
      AF1050 NONE
      gspE-4 NONE
      AF1048 NONE
      AF1047 NONE
      AF1046 NONE
      tlpC-2  950948 ..  950968 -  -5.4  -3.61506   TCACCTCCAAAAAAT            TAGAGGAG TTTGT CCCCTCCA            TTCGTCATCGTCTTT  58 4
        cheW NONE
      AF1043 NONE
        cheY  949246 ..  949257 -  -2.2  -3.94877   AGTCGTCAACAACAA                GCAC CCTC ATGC                 TCAGCCCATTCCGGC  51 26
        cheB NONE
        cheA NONE
      AF1039 NONE
      AF1038 NONE
        cheR  943866 ..  943877 -  -4.4  -2.74192   CAGCGTTGAAGATGA                GCTT TCCA AAGC                 CGCTCGCGAAATCCT  45 517
      AF1035  942223 ..  942234 -  -5.8  -3.55563   ATTTCAGTTTTGAAA                TCCG CTAT CGGA                 ATAGAGAAGGTCCGC  58 2
      tlpC-1  939989 ..  939999 -  -2.4  -3.96497   TGAAAACTATAATAA                 GCGC GAT GCTC                 TCAGCCACCGACCCC  53 114
      fadD-5 NONE
      fadA-1  930200 ..  930222 -    -8  -3.55453   CACCAACACAATTAA           TTTTTAAAAA TAT TTTTTAAAAA           AATTAAACTCTCTCA  68 28
      hpaA-3  928471 ..  928492 - -10.1  -2.72344   GGCGATGGCGAAGTA           CTACACGGC CAAG GCCGCGCAG            TTCATTGTTAATGAG  65 270
       hbd-4  926027 ..  926037 -  -5.4  -3.96148   GCTCTTCATGAGAAA                 CTAC GTC GTAG                 AAAAGTACGGAAGGA  61 216
      chlP-2  921765 ..  921776 -  -2.2  -4.07568   GTGGTGGGGGTAAAA                CCGT CTTA ACAG                 AGAAGGGAAGGGAGA  55 171
      AF1020 NONE
      AF1019 NONE
      AF1018 NONE
      AF1017  916838 ..  916852 -  -5.7  -3.31144   TTTTCACTTTCAGAA               GCAGA GAGGT TCTGC               TTTACAAAAAAGGCC  56 112
        ilvD  914254 ..  914269 -  -4.7  -4.45175   CATTAAAAAATCAAA              GAAGG GCGGCA CCTTC               CTCAGCCCCCCTCAC  66 5
      AF1013  913690 ..  913700 -  -4.6  -2.90615   AGCTGCGGGAAAGCA                 GCGA GGC CCGC                 ACAACTGCGGGAAGT  47 180
      AF1006 NONE
      AF1005 NONE
      AF1004  905238 ..  905249 -    -3  -4.85599   GGGACTGGAGAAAAA                TTTC CGAT GAAA                 CAGGGATAGAGGCCG  70 107
      AF1002  904122 ..  904148 -    -3  -4.09542   AAAGATGTATATAAA         GCTTTGTAAAAA ATT TTTCAACTAAGC         CAAATTGCCAGAAAT  55 40
      AF1001 NONE
        nadE NONE
      AF0999  901666 ..  901676 -  -2.4  -3.75629   GAGCGCCAAGGGAAA                 CGGC GTG GCCC                 TGACTTCTGCTGAAG  50 404
      trzA-2 NONE
      gspE-3 NONE
      AF0995  895841 ..  895853 -  -9.1  -2.71924   GACGTTGTTTTAAAG                GCAGC AGA GCTGC                ACGACATTGCCAGAG  67 409
        radA  894540 ..  894550 -  -6.8  -3.02829   GAGAGGCTGTTAAGA                 CTGC AGT GCAG                 CACACCAAGGAGTGC  56 151
        gcdH NONE
      caiB-2  891197 ..  891207 -  -5.4   -3.9902   CAGACCAAGAAAATA                 TCCA TGA TGGA                 GGAATAAAAATATTT  65 51
      AF0987 NONE
      hisA-2 NONE
        hisB NONE
      AF0984 NONE
      AF0983  884853 ..  884866 -  -4.5  -5.20606   AAAGATGAAGAAAAA               CCCCA CTTA TGGAG                CAATTATACAACATT  80 331
        proX NONE
        proV NONE
      proW-2 NONE
      proW-1  880922 ..  880946 -  -2.9  -3.31144   CTGCTAGTTTCACAA         CTGATTGCGG TTGCAT CCACAA-CAG          CCTACGCCTTCCTCG  46 490
      AF0970 NONE
      putP-2  868921 ..  868934 -  -4.5  -2.81937   AAGCTAAATACAGTA               CGCTA AAAA CAGCG                TGTTAAAAACAAAAA  48 56
     acaB-10 NONE
      acaB-9 NONE
      AF0966 NONE
      AF0965 NONE
       acd-6 NONE
       fad-3 NONE
      braC-3 NONE
      braD-3 NONE
      braE-3 NONE
      braF-3 NONE
      braG-3  859092 ..  859111 -  -4.2  -4.59773   CTTCAGCGGTAAAAA            CGTCATGCC GAT GGCAAG-CG            TGAAGCTCAAAATCG  70 314
      AF0956 NONE
      AF0955  856445 ..  856462 -  -4.9  -3.70773   GTTGATATGGAAGAA             GAGG-ACT GGA AGTTCCTC             GAAAAACACATAGGA  56 184
        glnA NONE
      AF0948 NONE
      AF0947  848580 ..  848591 -  -2.2  -2.64155   GCGGCGGGAAAGCTA                CAGC ATCA GCTA                 ACCCGCCGCCACCGT  40 213
      AF0946 NONE
      AF0945 NONE
      AF0944  842487 ..  842516 -  -2.1  -2.83012   AATTCCATCATCATA       CCAGTCCTACTTCG CTG CGAT-CAGGAATGG       GGTTGAAATTGTTGA  39 511
       top6A  839949 ..  839970 -    -3  -4.66833   GGCGAACGTGAAAAA           GCTGATAC TTACTC ACATCAGC            ACCCGCTACTCCAAA  66 136
      AF0929 NONE
      AF0928  827700 ..  827720 -  -3.2  -2.74144   CCTTCAGGGCGAAAT            CTCTCGTC TCCTC GCCGAGAA            TGTAGTCGAAAGCCT  43 159
      AF0927  826744 ..  826758 -  -8.6  -3.23274   CCTGGTACAAGCTAA               TCGGAA TGG TTCCGA               AGTTACAGGGAGACA  68 362
      AF0925 NONE
      AF0924  824870 ..  824889 -  -4.3  -3.76393   AGAGTGCAAGGGAAA            TGCCATC CACCTC AATGGCA             GCAAGGCTTACGTTG  56 160
      AF0922 NONE
      AF0921  823393 ..  823420 -    -4  -2.72109   AAAATGTGAGAGAAG        CGGTGCTTTTCC CGAG GGACAGGCACAG         GCTCGTTCCTTAGCT  45 35
      AF0915  817275 ..  817296 -  -6.5  -3.87149   GTCATCAAAGCTAAA           CCGCATTGC CTAT GCAAAGCAG            GGAATGATGATGTAA  66 378
      AF0913  816864 ..  816883 -  -2.2   -4.2237   AAATTAATCTTAAAA            TTTTCTTT CAAA AAAGAAAT             TACTAAGGCTTAATG  56 28
      AF0912 NONE
      rps17E NONE
        dapA  814052 ..  814069 -  -2.7  -2.59876   GGAGTATATAAAATG             TTCAGCT AATC AGCTCAA              GACTCTTGAGAACTT  41 9
        dapB  812736 ..  812748 -  -4.7   -4.3898   ATGAGCTTTACAAAA                GCGGG CAG CTCGC                CTACGAGGCGGGATA  66 525
      AF0907 NONE
        hyuA NONE
      AF0905  809164 ..  809182 -  -7.4  -4.25104   CGTTTTTCAGGAAAA             GCGGTTTC ACC GAAACTGC             TGCATGGTGCACCGC  74 137
      AF0898  803507 ..  803517 -  -2.6  -4.67755   ATATTTATTTAAAAA                 TAAT TGT ATTA                 AAACTTCTTTCCATC  65 492
      AF0893  796588 ..  796606 -  -8.2  -3.10053   AGACACTGCAAGAGA             CCTCAAAA ACA TTCTGAGG             GAAAAAATCGTCGTT  62 408
      AF0891  795841 ..  795861 -  -3.3  -3.85817   ACGTTGTTGGAGAAA            TTCCTTCAG CCT CTGAATAAA            TTTTTTATTTCCTCA  54 30
      ahcY-1 NONE
      hpaA-2  788378 ..  788389 -  -3.6  -3.57144   GGCGTTATGGCCAAA                GCCG ATTT CAGC                 GATCCGGTCAAGGTA  52 366
        argH NONE
        asnA  785209 ..  785231 -  -2.7  -2.69601   TTGAGATTAAATGCA           CTCAGAAAG ATGGA CTTTGCGAG           ATAGTGGTTGAGGAC  41 334
      AF0879 NONE
      AF0878  780655 ..  780671 -  -3.6   -5.1861   TTTATCACCAAAAAA              TACCGG GCCCG CCGGGA              ATTGAACCCGGGTCG  76 69
      AF0875  777708 ..  777729 -  -5.1  -2.62184   TTCCGTCCGACATCA           CTCACCACC CGGA GCTGGTGAA            ACGAAAACAACCGTG  49 1
      rpl37E NONE
        purF NONE
        gpsA NONE
      AF0870 NONE
      AF0869 NONE
      AF0868 NONE
      AF0867 NONE
        glpK NONE
       est-1 NONE
      AF0864 NONE
      AF0863 NONE
      AF0862  767009 ..  767029 -  -7.5  -3.52477   AATTTAAAAAAATTA            CCCTTTAGC AAC GCCTAAGGG            CCTCAGCCTCGCCAC  66 2
      AF0860 NONE
      AF0859  763787 ..  763797 -  -5.4  -3.51076   GCACTATAGAAGCAA                 TCCT AAA AGGA                 AAGGTAAAGACTTCA  58 315
      AF0857  762734 ..  762747 -  -3.1  -4.48072   ACATCGACGATAAAA               CGCTCA TCA TG-GCG               GATATAGCAGAGAAG  64 358
      AF0851  756777 ..  756789 -  -7.7  -3.91716   GGAGTTCCCAAAGAA                GCTGA TTT TCAGC                GGGGGGGTAAAGAGC  69 422
        nhe2  751979 ..  751991 -  -2.7  -3.50219   AATAGTGGCAGACAA                CTCAT TCC ATAAG                TTCGGCGGTTTTGCT  48 14
       acd-5 NONE
      AF0844  749644 ..  749659 - -10.4  -3.40299   CGAGGAGAGGCAGAA              GAGCGG GAAG CCGCTC               AGAGTAGAGGAGTGG  75 211
      AF0842  749118 ..  749128 -  -3.2  -3.61075   AATAGATCAAATGAA                 GCTC AGC AAGC                 CAAGAAAACCACCGG  50 6
        purA  747908 ..  747922 -  -4.2  -3.85698   CTCGCTGCCTACAAA               GTACCG AGG CTGTAC               GAGTTCAGAGATGAG  59 118
      AF0835 NONE
      AF0834 NONE
         dfx NONE
         rr1 NONE
         rr2 NONE
      AF0830 NONE
      AF0829 NONE
      braC-2 NONE
      AF0826 NONE
      braD-2 NONE
      braE-2 NONE
      braG-2 NONE
      braF-2  732597 ..  732610 -  -2.3  -3.96932   ACAGACATGGAGAAA               GCGAG AGAG CTCGT                GCTGAGACAGATGGA  55 172
      AF0817  728164 ..  728181 -  -3.5  -3.78785   TTATAAAAATGATAA             TAGTAAT TGTT ATTACCA              TGAAAAATAAGAAAT  52 40
      AF0816  726752 ..  726766 -  -2.1  -4.63527   TGAGGAGCTCAAAAA              GC-TCG GCTA CGAAGC               TTCAAGGACGCACTA  65 109
        serA  723350 ..  723370 -  -6.8  -3.10164   CCAGCCACCAGTCAA            GCCTCCAG AGCCG CTTGAGGC            GCTGGACTTCATGGG  56 308
        lldD  717397 ..  717408 -  -4.4  -3.57144   GGTTCCAGTTTGAAA                TTGC AAAC GCAA                 CAGGCCTGCCGAAAA  54 255
      AF0805  714960 ..  714972 -  -4.8  -4.21439   GAAGGGGAACAGAAA                GGTC AAGAG GACC                GTTGTGCCATACGAT  65 260
      rps15P  713128 ..  713139 -  -4.4  -2.74461   CAGTTACTTCGAAAT                CTCA ATTT TGAG                 TCTATCCGGATTGTA  47 2
        lysA NONE
      AF0799  711313 ..  711323 -  -3.2  -4.70319   CCACTAAAACGAAAA                 CTGC TCA ACAG                 TTACTTCTTCATCAA  67 3
      AF0794  706589 ..  706607 -  -4.4   -3.7398   TCTGAATTTAAAATA             CTCTGCCA TCG TGGCCGGG             ATAGTCTTCACTGGA  56 33
      AF0792  705147 ..  705167 -  -9.7  -3.21276   CCCGTCTCCACAACA            TACTGCACC GTC GGTGCGGTA            ACTGGAGTTGGGCTC  70 132
      AF0790  703515 ..  703528 -  -3.8  -3.33737   CATGAACCTCGACAA               GCTC AGCAAG GAGC                AGCTTGAAAAACTTG  48 212
        corA NONE
      AF0785 NONE
      AF0784  698321 ..  698341 -  -8.9  -2.52464   CGGGGTGGCAATTGA            GCCCGGCCC GGC AAGCCAGGC            CTTCATCACAAACCT  61 327
      AF0780  695694 ..  695707 -  -4.5  -2.79312   AAAGCCGTCATTATA               CCTCC TCCA GAAGG                GCTTTAACCTTCTCA  48 7
      AF0779 NONE
      AF0775 NONE
      AF0774  691606 ..  691620 -  -4.2  -2.93991   GCGAACTCAATCATA               GACTCG CAG CGACTC               GGTGTCTATTCTCAC  47 2
      AF0773 NONE
      AF0772  690073 ..  690084 -  -4.4  -4.52589   TCTGCCGATATAAAA                TCTG GTTA CAGA                 ACATTAGCCGTAGTT  68 329
      AF0770  687063 ..  687079 -  -7.3  -3.19602   TTCTTGAGATTAAGA              GAAAGGA CAA TCCCTTC              TGGGGCAAGTGATGA  63 295
      AF0763 NONE
      AF0762 NONE
      AF0761 NONE
      AF0760 NONE
      AF0759 NONE
      AF0758  677840 ..  677851 -  -2.2  -2.68789   AGGGAGAAAATAGAG                GC-CG AGA CGAGC                ACCATCTACTACATT  39 214
      AF0755  674266 ..  674284 -  -3.2  -3.19656   AAATTTATTGACCAA             TCTCATAA AAA TTATGATA             ACAATAAGTTACTCC  46 34
      AF0754  672891 ..  672905 -  -2.1  -3.54424   TTCGAGGTGGGTAAA               GCTTC GTGTG GAAAC               AATTTTTAAATGAGC  47 208
      AF0753 NONE
      AF0752  670839 ..  670853 -  -4.3  -3.04398   CCCCTGCCTCAAAAG               CTTGA AGAGA TCAAG               AGGGCTGATAAGGTT  48 242
        dapF NONE
      AF0746  665439 ..  665449 -  -5.4  -3.18634   AGGGGAATGAAGATA                 GACA TAA TGTC                 TGGAAAGCCGGTTTT  54 304
      AF0744  663202 ..  663214 -  -4.9  -4.74132   AGAGGCGATTAAAAA                GTTTT CAA AAAAC                CCTGATTATCTCCCC  74 17
      AF0743  662265 ..  662279 -   -10  -3.36518   TTAAAAGGCTGATAA               GGCTTC CGG GAAGCC               TTCACGGGAAAACCG  77 252
      AF0739  660029 ..  660043 -  -2.8  -4.90906   CTACAACATTAAAAA               GCTTTT CGA AAATGC               CGGCATCGCCAACGG  73 211
      AF0734 NONE
        thiL  655951 ..  655964 -  -2.4  -3.56821   AGGAGATGCTGGAAA               TCTG CAACGC CAGA                AGGGTTGTGGTTAAT  47 199
        cbiL NONE
        cbiF NONE
        cbiG NONE
        cbiH NONE
        cbiD NONE
        cbiE NONE
      AF0721 NONE
      AF0720  647145 ..  647161 -  -9.5  -2.72263   AGAGCTTCCTGAAAT              CATCAAG TGG CTTGATG              CCATAATCGAGAAGA  65 141
      hisA-1  643173 ..  643183 -  -6.8  -3.10796   CCGCAGGAGTTAACA                 GAGC ACT GCTC                 ACCTTCTGGAGGTTT  56 166
        ppsA  640261 ..  640273 -  -3.3  -3.97444   AGGCAAGAAAGATAA                TTGCC TAC GGCTA                AATCTTTCTGAGCTT  56 23
      AF0706  637554 ..  637576 -  -7.8  -4.08394   ACACCCTCCGGAAAA           TCGACGAT AGAGAGA ATCGTCGA           AACTCCCGGATTTGA  71 64
      AF0703 NONE
        thi1 NONE
      AF0701 NONE
        lysC NONE
      AF0699  630385 ..  630401 -  -2.1  -2.53263   TCTACTTCTAAGCGA              GCATGGC ACA GCAAAGC              CTGTCAACCTCCTTC  39 1
      AF0698  629700 ..  629720 -  -6.1  -3.65812   TCGTCGTTAACAGAA            TCACAACGC TCG GCATTGAGA            TGGCAAAAAACGAGA  62 488
      AF0694  627205 ..  627218 -  -8.1  -3.16191   CCACATTTCCATCAA               GCTCC TTCA GGAGC                TCAACAAGCACGGAG  65 223
        boxA  625096 ..  625107 -  -2.2  -3.67068   ATCAAAAGCTGTAAA                CCTG AGAG CAAG                 ACAAGCGAGAAAAAA  50 182
      AF0690  621280 ..  621293 -  -3.8  -3.95324   CAGCGTTAAGAAGAA               GCTC TACACC GAGC                TGAAGCCGAAATACC  57 517
      fadD-3  617757 ..  617776 -    -5  -2.57132   CTTCTTCGCCACAAT            CGTAAACA CCAT TGCCTACG             CATCCATCGAAAAGC  47 389
        glnQ  611998 ..  612010 -    -2  -4.42639   AGATTTCAAGGAAAA                TTCT AAGAA AGAA                TCCGTATGTGAATTT  60 379
       acs-3 NONE
         adk  608378 ..  608397 -  -3.5  -3.34962   GCTCACACTTTACAA            CCTTGCG AGGGAG CCCAAGG             CATTCGTGGAGGTGG  50 128
        merR  606856 ..  606871 -  -6.2  -2.88634   AAATAATATTTAAAT              TTAACG TTTA CGTTAA               CTTCCCTTTTCCAGC  55 22
      alkK-3 NONE
       acd-4  603630 ..  603640 -  -2.4  -5.00616   GGTCGTTGCAAAAAA                 CGTC CCT GCCG                 GTTTGGGTGAGCCGG  70 461
      AF0666  601467 ..  601489 -  -3.5  -3.61398   TCTCCGCTGCAAGAA          GAGCTGGTGT GCCA ACACCAA-TC           GTTCTGGATGTTGAG  52 430
      hdrA-1 NONE
      AF0662  596490 ..  596502 -  -3.3  -3.33162   TAGTCCACCTCAGAA                CCCCT TAT ACGGG                TTCGCACCAATCTCC  48 7
      AF0661  595339 ..  595360 -    -3  -3.44801   CTCCATAAAAAATCA          CTGCTGGGGC TCTC GCCCCA-C-G           CTTTTCGCCCACGTG  48 1
      AF0660 NONE
      gspE-2 NONE
      AF0658 NONE
      AF0657  591185 ..  591205 -  -8.3  -4.27861   AAGACAGATTGAAAA            CACAGTAAC GAA GTCACTGCG            CTTTAGAAGCGTGAG  76 43
      AF0653  586923 ..  586944 -  -7.4  -3.58914   TTAAAGGAAGGATAA           TCAACAAG AATCCG CTTGTTGA            AGGGGTCGAGGAGGA  64 61
      AF0644  579336 ..  579372 -    -9  -3.71917   AGCGGAAATTTTAAA    TTTTCCCTTTTGAA AATTCGTAG TCCAAAAGGGAAAA    ATTTTAAAGGATTAT  76 520
      AF0641 NONE
      AF0640 NONE
      nrtB-2 NONE
      nrtC-2 NONE
      AF0637 NONE
      AF0636 NONE
    bcsp31-2  572104 ..  572117 -  -4.5  -3.04398   GGCTGTTGTTAAAAG               CGAGG CAGG CCTCA                AAACAATGGTTGACC  48 74
        ileS  567994 ..  568015 -  -4.5  -3.84158   TACACAAACAAAAAT           TGGAGGGATT TCT AACCCCTC-A           GCCTTTTTATTCCTA  59 15
      nifU-3 NONE
      AF0631 NONE
      AF0630 NONE
      leuD-1 NONE
        leuB NONE
      AF0627  563912 ..  563929 -  -2.8  -3.36569   TTAAGGTCGTAAATA             TTCAAA TTCTTC TTTGAA              TGCTTCGTATACGAG  46 229
      AF0626  562604 ..  562614 -  -5.4  -3.32769   CCCGCAAACGATGAA                 GAAC TAC GTTC                 TCGCCTTAAGGGAAA  53 502
       srp54 NONE
        rnhB  558044 ..  558062 -  -3.1  -3.61715   CATTTGTGGTAATAA             CGGTTTC GTTTA GAAATCG             TCAAGCGTCTTCTGC  52 16
      AF0619 NONE
      AF0618 NONE
      AF0617 NONE
      AF0616 NONE
      AF0615 NONE
      AF0614  552377 ..  552389 -  -4.1  -4.23647   AAAGCATTCAAGAAA                TCATC TTT GACGA                GTGGTTCAATCTTTA  61 158
      AF0613 NONE
      AF0612  551096 ..  551112 -  -3.6   -4.7497   CGTATCCACCAAAAA              CTGCTG GAATG CTGCAG              AAATAGATCCCTTCA  72 396
    11546068  549939 ..  549955 -    -8  -4.59853   GGAATCTCGGAAAAA              CGTGAG TTATT CTCACG              GTTCAATTAACTTAA  82 21
      AF0608  548794 ..  548810 -  -2.3  -3.48081   TCAGAGAAAAAATCA              GGAAA GGCGATT TTTCC              GAGTTTATTCCGCTC  47 208
      AF0607 NONE
      wbaZ-2 NONE
      AF0605  545737 ..  545748 -    -3  -3.05294   TCAAAGTGTTTAAGA                CTTT TCCC AAAG                 TTGAGCTAGGTTGTT  43 436
      AF0604 NONE
      AF0603 NONE
      AF0602  543355 ..  543367 -  -3.3  -2.72991   TTACATCCTGAACTA                GTCCC ATT GGGAT                TCACCTTTTTGTTAA  43 188
      AF0601 NONE
      AF0600 NONE
      AF0599  540501 ..  540517 -  -5.9  -3.53012   CTTCTTCTTTGGAAA              TAACACC TTG GATGTTA              TGGGTAACTTACTCC  58 121
       eif2G NONE
      AF0591  532784 ..  532795 -  -4.4   -3.0169   AATTGCGAGAAAGTA                TGCT GAGA AGCA                 CGGGCTGAATGCAAT  49 508
        tgtA NONE
      AF0587  528014 ..  528035 -  -8.1  -5.29385   AAGCTAACGAAAAAA           TGGAG-GCTT ATA AAGCTCTCCA           GAATGCATTACAGCG 100 371
      AF0578  520510 ..  520528 -  -5.2  -3.41572   AAGGAATAAAAAGGA             GGCTCGAA ATA CTTGAGCC             CTGCCTGTCATGCAG  54 226
      AF0568 NONE
      AF0567  514207 ..  514221 -  -2.1  -4.17048   CTTCTGGCAAAATAA              CCATCG AAGA CGA-GG               TGGATTACCTCTGCA  57 116
      AF0562  511514 ..  511528 -  -4.2  -2.90075   CTTTCCGTAACGATA               GCCTTT ACT ACAGGC               TTTGTAACCGCCTTA  46 18
      trzA-1 NONE
      AF0545 NONE
      AF0544 NONE
      AF0543  492780 ..  492792 -  -3.3   -4.1934   AATAAAAAATAAAGA                GGACA TCT TGGCC                ATCGCCTCCGTCCAT  59 158
      AF0541  491530 ..  491568 -  -2.5  -3.88498   GTGGCAGAGATTAAA  GCA-AGCAGAAG-GAGAAT CAC ACTCCCACCCCCGCTATGC  TGCTCTTAACCAGCT  53 3
      AF0540 NONE
      AF0539  490053 ..  490065 -  -5.5  -3.41836   AGAGGTAGTCAAAGA                GGTCC TCG GAACC                TGCAACTCGATGGGA  54 126
      AF0534 NONE
      AF0528 NONE
       eif2A NONE
      AF0526 NONE
      AF0525 NONE
      AF0524  477712 ..  477722 -  -6.8  -3.11326   GACAATGCCAAGACA                 TCCG CAA CGGA                 CATAGTCCAAAGAAT  60 394
      AF0521  475730 ..  475742 -  -3.3  -2.81815   TCGAAGCAGGAATTA                GCTAC ACG GGAGC                GTTTGACGACGCCTC  41 520
      AF0515 NONE
      AF0514  470500 ..  470511 -  -2.2  -3.13369   TGAGAAGATAAAGGA                CCTC AGAG GAGA                 CATGACAATTATCCC  42 103
      AF0507 NONE
      AF0506  464115 ..  464136 -  -2.1  -4.13654   TCTCCAAACCAGAAA           TTGCGGGCA GCGA TGCCCACTC            AGCCAGAGCGGTTGG  57 124
      AF0504  462260 ..  462273 -  -3.7  -4.08945   AGCATTCGGTGAAAA               GCCAG AGGA CAGGC                AGTTTGACCTGAGAG  59 499
        fucA  439096 ..  439110 -  -4.2  -3.46106   GGAAAAGGTTAAAGA               GCTTGC TCT GGAAGC               GAAATGGGCCATGAT  52 219
      AF0476 NONE
      AF0475  434909 ..  434938 -  -4.3  -5.30448   AAAGAAATACAAAAA       GAGAATTAGGCTT TGTA AAGCTTATCTCTC        AGCTTAAGAGCAACG  80 1
        pacS  431756 ..  431767 -    -3  -3.28712   TCCTTTGTTGGAGAA                CTTT CACA AAAG                 ATTCAGCAGTCGATA  46 170
        korG NONE
        korD NONE
        korA NONE
        korB NONE
    bcsp31-1 NONE
      AF0466 NONE
        gyrA  422402 ..  422430 -  -8.1  -3.12351   TGCCGCGATAGTCAA        GGAGCTTCTAAAG GCG CATCCGAAGCTCC        TCTGGGACCTCAAGG  62 35
      AF0462 NONE
      AF0461 NONE
      AF0460  417860 ..  417876 -  -6.6  -2.59738   TACGAGAAAAACTAC              TTCAGG GAAAT CCTGAA              AATGACCTGACTTGC  56 5
         pmm  414044 ..  414070 -  -7.2  -5.24129   GGCTCTCACAAAAAA         CCCCTCCAAAGG AAA CCTTGTGAGGGA         TTTGGAGGGCAATCT 100 276
      noxB-1  410747 ..  410781 -  -2.2  -3.91357   GGAGAATCATAAGAA    GCTCTCTTGTAGCTA TTAAGG CAGCTTC-AGAGAAC     CTTGCTCTTCTTGTC  53 274
      AF0447 NONE
      AF0446  403276 ..  403294 -  -4.4   -2.5805   AGCAGTTTCGAGAAC             CTGTTCGG AAC CCGTCCAG             TGCCAGTAGTGATTA  47 45
      AF0445 NONE
        exsB NONE
      AF0441 NONE
      AF0440  396328 ..  396338 -  -2.6  -4.12375   AGTAAACTAAAAATA                 TAAA AAT TTTA                 TGTTTGCCATTAAAT  55 74
      AF0439 NONE
      acaB-8 NONE
      AF0437 NONE
       acd-2 NONE
       fad-1 NONE
       hbd-3 NONE
      AF0433 NONE
      hemV-2 NONE
      hemU-1 NONE
      hemV-1  387239 ..  387251 -  -3.3  -3.68936   TACTAAGGCCAAGAA                GTCAC TGC GGGAC                AATAAGAACCCTCCC  52 14
      AF0429 NONE
      AF0428  385249 ..  385266 -  -3.3  -3.55761   GAGCTACCCGGCAAA             CCCGGAC GAGT GTCAGGA              GTGCTGCTCCTGCGT  50 20
      cysG-1 NONE
      AF0421 NONE
      AF0420 NONE
      AF0419 NONE
      AF0418  378589 ..  378603 -  -6.4  -2.93853   TCCGGTCAATTAAAG               TGCCAA TTG CTGGCA               AATAATTCTTAATTC  56 45
      AF0417 NONE
      AF0416 NONE
      AF0415 NONE
      AF0414  376863 ..  376875 -  -3.3   -3.3393   TGGATGAGATAAAAT                CGCTC CTT GAGAG                GTTTGAGAGGGGTGA  46 220
      AF0408 NONE
      AF0407 NONE
      AF0406  368004 ..  368024 -  -6.7  -2.82834   TAGCCTAGCAGGACA            GGGCGTGGG CCT CCTAAGCCC            AAGGTCGCGGGTTCG  57 372
      noxA-3  363179 ..  363195 -  -5.1  -3.09015   GCCACACCCATCGAA              TCGCC GGTGAAG GGCGA              GGGTTGCAACAAGAT  51 411
      AF0396 NONE
      noxA-2 NONE
         dld NONE
      AF0393 NONE
      AF0392  355527 ..  355537 -  -5.4  -2.88031   CCTGCAAAAATCAAG                 CTTG ATC CAAG                 GGCGAGATGGAAGTG  49 343
      AF0383  348877 ..  348890 -  -8.1  -3.04398   GGCGTTGGCCAAAAG               CGGCA GAGT TGCCG                TTGAAGGCGTGGTTT  62 486
      AF0380  345250 ..  345261 -    -3  -4.98468   ACAATAAAAAAAGAA                GTAA CACT TTAC                 AGATCAAGCTGAATG  68 22
        cdhC NONE
      cooC-1 NONE
        cdhD NONE
        cdhE  339790 ..  339801 -    -3  -3.65554   TGATTTAATAAAAAG                GTAA AAAA TTAC                 TCTTTGGGTGGCCAG  50 22
      AF0372 NONE
      AF0371 NONE
      eif2BD NONE
      AF0369  334677 ..  334719 -  -2.1  -3.40481   TGAGAGACAAATACA CCT-CTGTGGAGCAATAATCC TGT AGCTTATC-CTCCTCAGGAGG AGGCGAATTTTAAAC  45 165
      AF0365  330366 ..  330410 -  -5.8  -5.61881   CGGTAAAAAGAAAAA CAGGCTGATGAGCAAGTTCAAG GAG CTTGAGCTTGC-CG-CAGTCTG ACTATTTTTCGACTA  93 27
      galE-1  326771 ..  326789 -  -3.8  -2.83403   GCTCTGCTACCAAAG             CTCTCGTT CTC AACAGGAG             TTCTCTCAGCCCTCT  44 160
      AF0358 NONE
      AF0357  322794 ..  322833 -  -6.5  -4.66264   GAAAATTCTGAAAAA  CACCACGATATTCCTCCC AAACA GGCAGGAA-ATCGAGATG  CTCTTTTCGGAGGAT  79 328
      AF0354 NONE
      AF0353  320683 ..  320696 -  -4.5  -2.68823   GTTCTCGTAGAGAAT               CACCA AACC CGGTG                GGAAGCCCCCTATCT  47 76
      AF0352 NONE
      AF0351  318874 ..  318884 -  -8.2  -3.62572   AGGGAACGATAAAGA                 GGGC GAT GCCC                 GAAAAGCCCGGAAAT  67 450
        merP  315922 ..  315935 -  -5.3  -2.70932   TTTCCCGTCTAAGCA               TGATG GCTT CATCA                GAGACAGAAATGCAT  49 87
      AF0345 NONE
      AF0344 NONE
        wrbA  314107 ..  314127 -  -4.1  -4.59773   CTGGATTTTGAAAAA            TCCAAATTT ACG AAATTCGAA            CCATTTGCCTGTCTG  66 83
      AF0342 NONE
      AF0341  313083 ..  313101 -  -3.8  -2.71791   ATTCTTGCGGCAAAG             GTTCAGAA CTT CTCTGAGC             TTTTCAACGCCATCA  44 376
      gspE-1  308641 ..  308655 -  -4.2  -4.24002   TGTTAAATCGGAAAA               TGATGG TTA CCAACA               TTAGCCCAATCTTCC  61 130
     hpyA1-1  308187 ..  308203 -  -8.7  -2.64061   CACAATGAGAACCTA              CAGCAAC TGC GTTGCCG              ATTGCAGGGTTTCGC  61 87
      AF0332 NONE
        traB NONE
      AF0330  301664 ..  301679 -  -4.7   -4.1585   GGAGAACGCCGAAAA              CCTGA CCCACT TCAGG               CTGGTAAAGGAATTC  63 73
      graD-2  295259 ..  295275 -  -2.9  -2.92613   TTCCACCTCAAAGCA              GGATCTC GGA GTAATCC              CCAATGGTGAATCTT  43 1
        rfbB NONE
     AF0323a NONE
     AF0323b  292873 ..  292888 -  -3.2  -2.61144   CGATTGCGTAAACAG              TCCTCA TTTA TGCGGA               GGATAAAACCAGTCC  43 13
        rfbQ NONE
      AF0321  290907 ..  290923 -  -2.3  -4.15453   GAACTTATTGGAAAA              TTTGG ATTGCTG CCAAA              CGATGCCTTAATCGC  57 153
      AF0312  286213 ..  286225 -  -2.7  -4.38712   CGTATTTGGATAAAA                TATAG CTC CCATA                ACCCTCACCGCATCC  60 242
      AF0310  281904 ..  281928 -  -5.8  -2.80511   TTGAGAAGGCAACGA          CTGAGAAC ACGATCAAA GTTCTCAG          GAAAGGGTTCGCTGA  52 337
      AF0308 NONE
      AF0307  279995 ..  280011 -  -3.6  -3.97368   GGTCGAAGTGACAAA              GGCAAC AAATG GTGGCC              TGAATTGAACAAAGG  56 159
      AF0305 NONE
      AF0304  277350 ..  277360 -  -5.4  -3.22618   GGTTTACATAAGAGA                 CGAA GGA TTCG                 AGGAGCTCGTTTTCT  54 247
      AF0301  274876 ..  274887 -  -4.4  -3.87627   TCCCGATAGAAAATA                CAGA AAAA TCTG                 AGACTTGCAAGTGTT  59 133
      AF0300 NONE
      AF0299 NONE
      AF0298 NONE
      AF0297  273364 ..  273383 -  -5.8  -4.91511   ACTCGATGATAAAAA            GTTGTGTTG CTC CAAC-CAAC            AGATCACCTCTGGTT  79 160
      AF0293  270843 ..  270862 -  -2.2  -2.77192   AACTGTCCGAAGAAC            TCCATTCA CTCC TAAATAGA             CTAAGATATCCAATG  41 49
      AF0292 NONE
      AF0282  260244 ..  260255 -  -4.4  -3.03159   TCAATTTTCTGAACA                CCAT AATA ATGG                 TAGTAAGTAACGTAT  49 84
      AF0281  259909 ..  259919 -  -8.2  -3.00946   GGTCCTGAGAAAGTA                 CGGC TTT GCCG                 AAGTTGTTGAGTGAA  63 54
      AF0278  258061 ..  258081 -  -5.3  -3.22878   TAAGCAAAGCTAAGA            GCCTGGCCG TTC CAATCAGGC            ATAACGGGAACGTTT  53 402
      AF0272 NONE
      AF0271  247494 ..  247513 -    -3  -2.83191   GAGATAACAAAAATG            GAA-AAACT TAA AGTTTATTC            TCCAGGATCCTCGCT  42 13
      AF0270  246760 ..  246774 -  -2.8  -3.66883   TCAACACACCTCAAA               TCTTCT TGT AGCAGA               ACCACCAGTCGTAGC  50 6
      AF0269 NONE
      AF0268 NONE
      AF0267 NONE
      AF0266  243390 ..  243403 -  -8.1  -3.60151   TCTTGTAAATGACAA               GGCAG TCTT CTGCC                TGCCGGGCTCAAGCA  67 299
      AF0263 NONE
      alkK-2  238565 ..  238575 -  -5.4  -3.65351   CCACGGGCATCGAAA                 TGAG CTA CTCA                 TCCATAGCTCTCCCT  59 278
        gltX  235731 ..  235749 -  -3.1  -4.52873   GTGTTACAAAAATAA             GCTCTTA AGCGA TGAGAGC             GCCCGGGCCGGGATT  64 182
      AF0258 NONE
      AF0257 NONE
      AF0256  232535 ..  232548 -  -3.8  -3.79906   TGAGCCCTATAAGAA               GGCA GATTGT TGCC                GCGATAGGCGTTCAG  54 193
      noxA-1  230860 ..  230882 -  -4.1  -2.78505   GACAATCGAATACGA          GTAGCTACGG CAAT CCG-AGCTTC           CTGAATATGTTCCTC  46 7
      AF0251  226926 ..  226936 -    -4  -3.75863   AAAATGCTCAGGAAA                 TAAG CCT CTTA                 ACCGTCCTGAAGCTC  54 7
      AF0248  224799 ..  224813 -  -4.2  -4.34402   CGTGGCAGACGAAAA               GGAGGT GCT ACCTCT               CAGCGAATACGAGTT  66 286
      feoB-1 NONE
        desR  220865 ..  220881 -    -3  -4.10657   TTACAGGCTGCAAAA             CCTCAGA AAAT TC-GAGG              GGGAGCTGAAGAAGC  56 204
      AF0241  216187 ..  216198 -  -7.2  -2.78032   TTGGCCTGAAAAGAG                GGGC TATA GCCC                 AGAGCATCGCTCACG  56 353
        cbf5  213007 ..  213036 -    -8  -2.87881   CAAGGCCCGGATACA       TCGTTGAGCTCA GTGTCT TAAGCTCAACAA        TACTCCTCTGCCAGC  60 237
        htpX  210592 ..  210605 -  -2.5  -5.15969   TTTGAAGTTAAAAAA               TTTTA CAGC TAAAA                AACTCTTATACTCTC  70 20
      AF0234  210041 ..  210052 -    -3  -3.88583   TAAACCCCTGAGAAA                TTCA ACCC TGAA                 ATTTTTCTTACTGAT  54 134
      AF0230 NONE
      AF0229 NONE
        aroD NONE
        pheA  203748 ..  203758 -  -2.4  -4.15044   TCCGTCTCCAAGAAA                 CAGG TAT CCGG                 TGAGCATGCTCACGC  57 58
      braF-1 NONE
      braG-1  198646 ..  198658 -  -3.3  -3.87815   TTTCAGGCCGATAAA                GGCGA GGC TCGAC                GAGATATTCATGGAG  54 172
      leuA-2 NONE
      trkA-1 NONE
      napA-1  193195 ..  193217 -  -4.8  -3.05715   AAGGCGCGGATTCAA           GGAGCTCGAA GCG TTCGAGTTGC           TTAGAGTGGACCTAG  48 90
      AF0213 NONE
        hisD  188149 ..  188160 -    -3  -2.74817   AGAATGATAAAAAGG                TTCT ACGA AGAA                 GTTCTCGAATACTAA  42 37
      AF0208  182144 ..  182155 -  -4.4  -3.30124   CGGGAGGGTTGAGAA                GAGA AAAA TCTC                 GACAGATTACGGCAA  52 361
      AF0192  168182 ..  168201 -    -7  -2.63301   GAGATGCCCACATCA            GCCCCCGC TATA ACTGGGGC             ATCGTTGATGCCATC  56 13
      AF0191 NONE
      AF0190 NONE
      AF0189  166364 ..  166378 -  -7.2  -3.29461   CAACCTGTTTCATAA               CTTAAC ATT GTTAAG               GTAACTATTTAAAAG  65 361
      AF0188 NONE
      AF0187 NONE
      nifS-1 NONE
      nifU-1 NONE
      AF0184 NONE
      AF0183  163195 ..  163209 -  -2.1  -3.71205   GAAAAATCAAACGAA               GATGA AGTTG TCACC               GCCAAGAACCTCTGT  49 2
      AF0182 NONE
      AF0181 NONE
      AF0180  159981 ..  159994 -  -4.5  -3.18788   GTATTCAGAAAAGCA               CGGTG CAGA CACCA                TATTCCTCAACAGGG  51 119
        fwdE NONE
      AF0176 NONE
      AF0175 NONE
      AF0174  152649 ..  152686 -  -2.8  -3.43308   GATAGGAAAAAATCA   GCGAGAAAAGCTTAAGA TGCTC TCTCATGCCT-TCTCAC   CCACATCTTTGAGAG  46 12
      AF0173  151713 ..  151724 -    -3   -3.2794   GCTCATGTATATGAA                GAAA GATT TTTC                 ACTCGTTTTTCCAAT  46 498
      AF0169 NONE
      AF0168 NONE
      fprA-1 NONE
       fdx-2  147140 ..  147152 -  -3.4  -5.15634   GAGCTCATTAAAAAA                CATC TTGGT GATG                GATATGGAGCTAAAG  72 395
      AF0153  135130 ..  135148 -    -6  -2.71712   GGTTGCTTTTCAAAG             TCAGAATG CTT CATTCGGA             GATTATTGTTTGGAT  54 186
      AF0151  132411 ..  132421 -    -4  -3.40597   TCTCCCAGTCAAAGA                 TATC TAT GATA                 TGCAAAACCTACAGG  50 198
      AF0150  131932 ..  131942 -  -6.8  -2.82516   CCTGCCATCATCATA                 GCTG GAG CAGC                 AGGATTCAAAATTCC  57 196
      AF0147  130212 ..  130222 -  -3.2  -3.57309   TAAAATTTTTCTAAA                 GCTA TTG CAGC                 AGCCTCACCAGAGCC  50 16
      AF0146 NONE
      AF0145  128898 ..  128912 -  -2.8    -4.128   AGGTTGACAGATAAA               TTTGAG GCC CTCACA               GCGGTTTACAGCGTT  59 499
      AF0139  124889 ..  124906 -  -4.1  -5.03994   TTCGACAGAGAAAAA             GCAAAGA AATC TCGTTGC              AATCGATGAAACTGT  74 473
      AF0136  123503 ..  123522 -  -7.2  -2.60244   TTTTTAAGGAATTTA            CATGAGCA TAAA TGCTCATA             CTCTGCGGTAGAATT  59 21
      AF0135 NONE
      acaB-4 NONE
      acaB-3 NONE
      AF0132  119926 ..  119936 -  -3.2  -4.10164   CGAGGAGGAGATAAA                 CAAG GCT CTCG                 GCGTTGAGGGTAAAA  56 204
        aphA NONE
      AF0129  117281 ..  117299 -  -2.4  -4.94972   TATGAGAATCAAAAA             CCTGCT CAACTAC AGCAGA             GAGGGTGGAATTTAC  70 386
      AF0127 NONE
      AF0126  114904 ..  114925 -  -4.4  -3.67878   AGCAGGTCAAGATAA           TCCTCGGA AACGTA TCGGAGGA            GGTGCTGAGGCTCGA  56 234
      AF0124 NONE
      AF0123  112882 ..  112892 -  -8.2  -3.20896   GAAGGAAGTAAGATA                 CGGG GAG CCCG                 AAATTATAAAGATTA  64 343
      AF0118 NONE
       act-1  107420 ..  107432 -  -3.3  -3.53779   GGCTGAAAAGAGTAA                TAGCC ATC GGCAA                AAAAACCGCTGAGCT  49 468
      AF0113 NONE
      AF0112  104224 ..  104241 -  -2.8  -4.52502   TTTAAAAATAAATAA             GAAAAA ATATTA TTTTTC              ACTCCTCAACCGCTT  62 17
      AF0111  103212 ..  103227 -  -3.3   -5.3167   CAAAAACAAAGAAAA              GGAAA TTTAAG TTTCC               ACCTGCTCGGGCGCG  76 16
      AF0109 NONE
      AF0108  100027 ..  100038 -  -4.4  -3.63744   CTTGTCTTGAAAATA                CTGA AAAT TCAG                 CCCGGCACAGATTTG  54 385
      AF0105 NONE
      AF0104   97843 ..   97862 -  -3.5  -3.80276   AGGGAGAGAACACAA            TGCCTCC TGAGGT GGAGGAA             GAGCTCAGAAAAAGG  54 366
      AF0102 NONE
      AF0101   95918 ..   95928 -  -6.8  -4.07568   GGCGCTCTGTGAAAA                 GCAG TTG CTGC                 GAGAGAGGACATGTG  71 390
      AF0100 NONE
      AF0099   94859 ..   94871 -  -3.5  -3.04864   TTGACAACTAAATTA                TTATA TTA TATAA                TTTAAATAAATCCAA  45 86
      AF0098 NONE
      AF0097   93701 ..   93723 -    -2   -4.5528   CAAAATTAATTAAAA           GTAAAAAGAC GAG GTGTTTTTTC           TTCATGGTATCACTT  61 283
      AF0096 NONE
      AF0095   92575 ..   92609 -  -9.4  -4.91573   AAAATATATTAAAAA     TTCGATTAATTCCGAA TTG TTCGGAGCCAACCGAA     TTGTTCAGAAAGTCC  93 444
      AF0094 NONE
        cysT NONE
        cysA   89816 ..   89826 -  -3.2  -3.55761   GATGCACGTTGGAAA                 GCTC CTC AAGC                 CGGGAGACGTGGTGG  49 90
      AF0088 NONE
      nrtC-1 NONE
      nrtB-1   83528 ..   83542 -  -2.1   -3.5486   CACGCTAAGGAAAGA              CGG-GA ATTT TCTCCG               GAAAAGGGCAGTTTT  47 163
      AF0084 NONE
      AF0083   82345 ..   82368 -  -4.6   -3.1886   ATCGAAGCTCAGGAA          GCTCTCAA GGCGTTTT TCGAGAGC           TACAAGCCTAAATCG  50 367
      AF0081   80859 ..   80872 -  -8.1  -3.38812   TGCTGGTCAACAACA               CCTCC GAAA GGAGG                ATTCGCTTGGTGCCG  65 320
      AF0078   77534 ..   77552 -  -3.1  -4.24606   AATTTACAGGGAAAA             GGCGA GGCTGAAGG TCGCC             ATGGGCTTCAATCCC  59 157
      AF0073   72771 ..   72785 -  -4.2  -2.92038   GCCAAAATTATCAGA               CTTCAC ATA GTGAGG               CAAGAGGTCTTAACC  46 288
      AF0072   71171 ..   71181 -  -4.6  -4.24342   CCCTGCATCAATAAA                 CCAG TTA CCGG                 TAAACCTAAGCTCAT  63 110
      AF0071 NONE
      AF0070 NONE
      AF0069 NONE
      AF0068 NONE
      AF0067 NONE
      AF0066 NONE
      AF0065   65069 ..   65090 -  -2.9  -4.17878   GTAAATCAAAGCAAA           CAGCGGTCA AACA TCACCTCTG            CCAATCCACACCCTC  59 10
      AF0063 NONE
      AF0062   63039 ..   63057 -  -2.5  -5.20328   CGGGAAAAAAATAAA            GAGT-TCT GAGG AGAGACTC             TCGCCCGAGGAGGAG  74 431
      AF0059 NONE
      AF0058 NONE
     rpl37AE NONE
      AF0056 NONE
      AF0055 NONE
      AF0054   60468 ..   60487 -  -2.8   -2.5474   GGCGAGGGAGAACAT            CAAACCGC CTGC GAGGTTTA             TCTTCTCACCGTAGA  41 23
      AF0053   59757 ..   59776 -  -7.2  -2.73875   GGGCTGTGAACACGA            CCTTC-ACG TGA CGTAGAAGG            GGACGGGAGTAAAGC  59 9
      dapE-1   58004 ..   58019 -  -7.6  -2.68434   TTGCAGAGGAGATGA              TTGCCA ACGT TGGCAA               GATAACTGACATGGT  55 55
      AF0049   55516 ..   55532 -  -3.1  -3.40597   CTTCCTATTTAAACA              TTTTCAA AAA TTAAAAA              GGCTTCTGAATGGTC  48 19
      AF0048   53753 ..   53771 -  -5.2  -3.16564   GCTCGAGGCCATCAA             GATCTGGG GAT CTCAGACC             GAGAAAACAGGAGAG  53 496
      AF0046   51310 ..   51328 -  -6.7  -2.80077   TCTTGACAAAATTTA             CAGAGCC TGCAC AGCTCTG             ATTATGGCAAGCGAA  53 307
      rfbA-1 NONE
      rfbB-1   43929 ..   43941 -    -2  -4.19342   AAAATAAGGAAATAA                TTGA TTTCT TCAA                CAAAACCATGCTTTA  57 177
      AF0035   37228 ..   37240 -  -4.7  -4.32177   TGAGCTGATAAGAAA                CGGCG TTA CGGCG                ATTGATGGCGACTTC  66 235
      AF0032   33887 ..   33902 -  -4.6  -4.41241   GAAAGTGCGATAAAA              GCTGTG CAGC CACCGC               TCGTGGCGAAGTGGA  66 276
      AF0029   32206 ..   32217 -  -5.8  -3.01712   TCTCCCTTTTGAACA                TGCC TTAA GGCA                 GATGCAGAACTTAAA  53 46
      AF0028   30677 ..   30696 -  -5.8  -4.19215   TATACTCAAAAAACA            GAG-GTCTT GTG AAGACTCTC            AACGAAATTTACGAG  68 420
        cynX NONE
      AF0024 NONE
       aor-1   25513 ..   25525 -  -4.8  -3.25419   AAAAATTAGGAAAAT                TCGG TTAGG CCGA                GATCCTCAAGCTTCT  53 3
      AF0022   24802 ..   24813 -  -5.8  -3.72893   GAGCCTTCGAGCAAA                CGCT GACC AGCG                 GAGAACTCGTCGAAA  62 433
      AF0002    3106 ..    3121 -  -5.4  -3.67989   AAAATGGGATTGAAA              GTACTG CTCC CAGCAC               AAGGCAGCGCAGGCG  60 126
      AF0001     318 ..     347 -  -2.1  -4.08485   GGGATTGAAAGTAAA       GCAGTTCACCC CTGTTACT GGTTTAACTGC        CTTGTTGAAATCAGA   0 84
