# Supplementary material for: Rapid, accurate, computational discovery of Rho-independent transcription terminators illuminates their relationship to DNA uptake
Source: Genome Biol. 2007 Feb 21;8(2):R22. doi: 10.1186/gb-2007-8-2-r22 (PMC1852404; doi:10.1186/gb-2007-8-2-r22)
Supplement: Additional data file 4 — Best terminators found downstream of each of the genes of the 343 organisms studied. [file gb-2007-8-2-r22-S4.zip › Aster_yellows_witches-broom_phytoplasma_AYWB.bag]

        dnaA    1531 ..    1551 +  -2.7  -3.41445   TAAAATATCTATATT            TTTAAAAAA GCA TCTTTTAAA            TATTTGAAGATTTTT  44 41
        dnaN    2853 ..    2863 +  -2.6  -5.86332   ATGATTGATATTTTT                 TATA TTT TATA                 TTTTTTTTACATTGC  72 33
        rpsF NONE
    AYWB_004 NONE
        rpsR    4325 ..    4340 +  -2.5  -6.15536   ATTCAACAATAAAAA              CAGGG GTTGCA TCCTG               TTTTTTTTATTAATT  79 29
    AYWB_006 NONE
        dnaB NONE
        prfA NONE
        sua5   10428 ..   10441 +  -3.9  -3.24324   CAAGGTTTTATAAAT               TTGAT AAGC ATCAA                TATAATTTTGTTTTA  49 352
    AYWB_011 NONE
        valS NONE
    AYWB_013   15416 ..   15429 +  -2.5  -2.93817   ACTAAACAAGCTACT               TTAAT GAAA ATTAA                TAATTCTTAAACATT  39 2
        cbiO NONE
        cbiQ   18314 ..   18328 +  -3.6  -4.93877   TTGCTATTTTGGCAT               TGGTAA TGT TTATCA               TTTTATTTAGTAAAA  67 191
        ibpA   22066 ..   22111 + -15.3   -3.0914   ATACAATTAAATTAA GATATAATAAAAACAAGTTAA TTAA TTAACTTGTTTTTATTATATA TATGATTATTATTTT 100 26
    AYWB_019   27436 ..   27453 +  -4.3  -3.95219   TTTAAAAAAAGACTT             TAAAAAA ACTC TTTTTTA              TTTATAAAATTTCAA  54 131
    AYWB_020   28375 ..   28387 +  -2.7  -3.82764   TAAATAGAATTAAGT                TCATT GCC AATGG                TTAATTTTAATTTTT  47 38
    AYWB_021   28562 ..   28582 +  -8.3  -5.26119   TTTTTAATTAATTTT            GCTGTCTAA TTA TTGGACGGC            TTTTGTTTTTGGAAA  93 54
    AYWB_022   29325 ..   29340 +  -4.6  -5.79595   TTAATTCTCATTAAA              GACCCT TTTC AGGGCC               TTTTTTATTTTAAAA  82 81
    AYWB_023 NONE
    AYWB_024   31172 ..   31186 +  -5.8  -5.16151   CAGCTTTTAAGTTGA               TCTTTT TTT AAAAGA               TTTTTCTTGCATTTC  81 72
        nrdA   34255 ..   34273 +  -5.3  -5.95946   TTTTTGTTAAAATAA             GGCTATC ACATG GATAGTC             TTTTTTTATTCTTAA  86 162
        nrdF   35774 ..   35784 +  -2.6  -5.39905   ATATAACTATTGAAA                 TTAT GAT ATAA                 TTTTTATTATTTAAT  66 265
        mscL   38215 ..   38231 +  -8.1  -5.83226   CAAACAATTATAAGG              GACTATT TTT AATAGTC              TTTTTTTATTAAGTT 100 83
        evbG NONE
        evbH   41895 ..   41918 +  -6.8  -4.77173   AATATTAAATATAAA          GACCAAATAT TTAT ATAGTTGGTC           TTTCTTTTCTAAAAA  81 52
    AYWB_032 NONE
    AYWB_033 NONE
    AYWB_034   47363 ..   47378 +  -7.6  -6.25578   TTAATCAAAAACCAA              GAACCT GATG AGGTTC               TTTTTTTTATTTAAT 100 72
    AYWB_035   48029 ..   48055 +    -6  -2.78206   AGAAAAAACCTTTAA         TTTTGGTAGC TAATAAT GCTACTAAAA         ATATTATTTATGATA  57 13
    AYWB_036   48747 ..   48759 +  -4.9  -3.51091   TTTATACCTCAAAAA                CATTT TTA AAATG                TTAATTATCGTTCTA  56 364
    AYWB_037   49552 ..   49565 +  -2.5  -4.00323   GGCTATGAGACTCGT               TTAAA AGGG TTTAA                TTATTATATGTTTGA  49 22
    AYWB_038 NONE
    AYWB_039   50025 ..   50039 +  -2.8   -3.8186   TTTGGTCTTTGGAAA               CTACTA AAT TAGGAG               TTATTCATTAACATA  47 19
    AYWB_040 NONE
    AYWB_041   51160 ..   51187 + -10.1  -5.71638   TTTTAAAACAAAAAA        TTAGCTAAACA TTTGAC TGTTTAGCTAA         TTTTTTTAGTTGTTA 100 273
    AYWB_046 NONE
    AYWB_047   54480 ..   54493 +  -3.9  -2.95475   TATGCCCCATTATCT               GATAA GCCT TTATC                CTTTCGTCTATTAAA  46 145
    AYWB_048 NONE
    AYWB_049   56115 ..   56132 +  -2.7  -3.87562   AATGATAATGATACT             CGATATT TGAT ATTATCG              TTGTATCTTTTATCT  47 444
    AYWB_050   57557 ..   57587 +  -4.2  -3.55071   AAATATCTTTTCAAA       CTAAAGAATTAT CAAAAAA ATATTTCTTTAG       TTTGAAAAGATATGA  50 519
        sfcA NONE
        citS   60926 ..   60977 +  -4.6  -4.56597   TAAAACGTTTTTAAC TATTACGGTTCCCTTCGAT-TTGTT TAT GATAATATTGGGGGGTGCCGTGATA TTTTTAAAGCAAAAC  65 190
        pgsA   62342 ..   62356 +  -4.4  -4.08958   ACATTTTTTATAAAA               TTTTAA TTT TTAAAA               TTGTTCTTTAAGACT  59 357
    AYWB_056 NONE
    AYWB_057   67595 ..   67610 +  -3.4  -4.19974   TTTTTTTGTTGTACT              TTTTTT ATGC AAAAAA               TTTATTAAAAATTTT  56 113
        hrcA   69576 ..   69586 +  -2.6  -3.02881   ATAATAAATAATAAG                 TAAA TAA TTTA                 TAATTTAATTAAATA  41 84
        grpE NONE
        dnaK   72315 ..   72335 +  -6.8  -4.89477   AAAGAATAATGAAAT            CAAAGGGG CAAAA CCCCTTAG            TTTTATTATTAGGAG  81 114
        dnaJ   73468 ..   73483 +  -7.6   -5.8187   AAAATAATAAGGAGA              CCAACT TAAA AGTTGG               TTTTTTTATTAAGTG 100 63
    AYWB_063   74252 ..   74262 +  -2.6  -5.00616   CAATTACTATTTTAC                 TTTA TTA TAAA                 TTTTTTAAAAAAACA  61 315
        ftsY NONE
         ffh   77418 ..   77437 +    -8  -5.63374   AATCTTGTATTCTAA            GAAAGTTT TTCC AAACTTTC             TTTTTTTAATATTAC 100 92
        polA   80099 ..   80111 +  -2.7  -4.12911   ATGGTAATATTTAAT                TAGGT AAA ACTTA                TTATTTATAAATTTA  49 27
         nei   81004 ..   81028 +  -5.9  -3.81954   TCCTATTTGTCAAAA          TCATAATTC CAATAAA GAATTATGA          TTGATTTATTTTCAA  67 1
        dnaB NONE
        dnaC   83473 ..   83483 +  -4.6  -4.32678   TAAGTTAATTTAAGT                 GCGG GTT CTGC                 TTATTTATTTAAGCA  61 318
    AYWB_071   85242 ..   85268 +  -5.4  -2.83271   AATAATTTTTTATAG         TATTATTATTTA TTT TTAATAATAATA         TAATTATGGCGATGG  55 84
    AYWB_072 NONE
    AYWB_073   86261 ..   86273 +  -4.8   -4.3613   TTAAAATTTCAAACC                CCCT CCCCC AGGG                TCTTTTTCTTTTACC  63 59
         tmk   87906 ..   87922 +  -6.6  -6.23545   TTAAAACCCTAAAAA              GACTCT AATTA AGAGTC              TTTTTTTTATTTAGA 100 145
    AYWB_075 NONE
    AYWB_076   88848 ..   88862 +  -2.2  -3.97674   TCAAGATAACTTTAC               TTTAGA TTC TTTAAA               TTATTTAAATGATGA  49 106
    AYWB_077 NONE
    AYWB_078 NONE
    AYWB_079   90377 ..   90392 +  -7.6  -4.17355   CATTAAAAAAAAATA              CCAACT TTTA AGTTGG               TTTCCTTATTGTTTC  78 167
    AYWB_080   90761 ..   90779 +    -9   -2.7185   TGGATTAAATAATGA             GTGTTTTT TTA AAAAACAC             TCATTAAGGGATAAT  73 162
    AYWB_081   91216 ..   91229 +  -2.5  -4.03885   TGGTTCAATTATGGG               TATAT TTTT ATATA                TTAATTTTTTTACCA  49 96
    AYWB_082 NONE
    AYWB_083 NONE
    AYWB_084   93764 ..   93793 +  -6.5   -5.1523   AACTATTACCCCCCT       CCTATAAAGTCCCC TCT GGGGA-TTTAGGGG       TTTTTATATTATAAA  86 130
        uvrD   96936 ..   96960 +    -6  -5.66868   CAACTTTCTCCTTAA          TTTAATTTAA TTAGT TTAAATTAAA          TTTTTTTAATTAATT  95 26
    AYWB_086 NONE
    AYWB_087   98417 ..   98435 +  -9.6  -6.22691   AAAAATAATAAATAA             GACTCTCG TAA TGAGAGTC             TTTTTTTTATTATTC 100 450
    AYWB_088 NONE
    AYWB_089  100854 ..  100874 + -14.1  -4.83269   CAAACAAAACAAACC            CCCCCTTTT TAT AAAAGGGGG            TTTTTAATATAATAT 100 420
    AYWB_091  104425 ..  104440 +    -4  -5.63374   ATATATAAAGAAAAA              CCAATT TAAA AGTTGG               TTTTTTTAATATTAA  75 353
        hflB  111046 ..  111063 +  -2.6  -5.95449   AAAGACCTTAATAAA             CCCTTC TTAATT GATGGG              TTTTTTATTTTATTT  75 30
    AYWB_097  113583 ..  113596 +  -2.5  -4.65895   ATATTTAGTATTTTG               TTTAA TTAC TTAAA                TTTTTAAATCAAAAG  56 334
    AYWB_098 NONE
        degV  117449 ..  117462 +  -2.5    -5.011   CATATTTTCCAAATA               TTTTT CATA AAAAA                TTTTATTATTTGACT  61 176
    AYWB_101  120939 ..  120957 +  -4.7  -2.85019   TTGATATTAAAATTT             TTTATTG AATCA CAATAAA             TAACTTTTTACCCTT  49 126
        rnhC NONE
         hit NONE
    AYWB_105  124165 ..  124191 +    -6  -4.59773   CATTTTGCTAATAAT         TGTTTTTTTGGA ATA TTCAAAAAATCA         TTTTTCAAGATAAAA  75 282
        dnaX NONE
    AYWB_118 NONE
    AYWB_119  141608 ..  141632 +  -5.8  -4.08846   TTCTTTTCAATGATA          TCCTTTATTC TTGAT GGATAAGGGA          TTCTTACTTTTTTAT  65 95
        pssA NONE
         psd NONE
        pyrG  145095 ..  145111 +  -9.5  -5.94214   TTATAAATGAAAAAA              CTACCTT TTT AAGGTAG              TTTTTTTGTTATATT 100 55
    AYWB_123  145595 ..  145610 +  -2.6  -4.50686   GTTTGTTTGTAATTG              TCTATT TAGT AATAGG               TTTATTGGTTTTTAG  54 232
    AYWB_124  146424 ..  146441 +  -2.7   -4.3129   AACTCACAAAAGCTT             GCACT AACATAGG AGTGC              TTTTAATAATCCATA  55 519
        lysU  153172 ..  153196 +  -3.7  -3.38986   CATATAATACATAAC          CATTAAAATAA TCA TTTTTTTGATG          TGTTAATTTATCATC  48 34
        dnaE NONE
    AYWB_130  156379 ..  156390 +  -2.2  -5.00616   TGTTTGGGGAGCAGA                GGTG TGAG CATC                 TTTTTTAAACAAAAA  64 118
    AYWB_132 NONE
        pheS NONE
        pheT  160796 ..  160808 +  -2.7  -3.06796   AATTTGATTAAACAC                TTTCG CAT TGAAA                TTAGATAAAATGGAA  41 5
        phnL  162793 ..  162816 +  -9.8  -6.10295   AAATATTAATTGAAA          TACCATATAT TAAA ATATATGGTA           TTTTTTTTATCTTAA 100 39
        acoA NONE
        acoB NONE
        aceF NONE
         lpd  167942 ..  167958 +  -6.6  -4.88407   CTTTGAACAAAAAAA              GAACCT TTAAT AGGTTC              TTTTTCCTTAAATGG  81 53
        tatD  169093 ..  169105 +  -3.5   -5.9663   ATGTAGCTAAGTTGT                TTTTT AAT AAAAA                TTTTTTTTAATATTT  79 3
        plsX NONE
         rnc NONE
    AYWB_144  172677 ..  172694 +  -5.7  -5.66989   TCTTTTTATGTGTTA             TAATTAC TTAT GTAATTA              TTTTTTTAGTATTTC  89 75
    AYWB_145  173217 ..  173245 + -14.9  -3.39505   AATAATTTAACTAAA        TAAAAATACCCTT TTT AAGGGTATTTTTA        TTATCCATATACGCT 100 23
    AYWB_148  176562 ..  176576 +  -4.4   -3.7581   TTACATTTATATCAA               TTATTA TTT TAATAA               TGTTATTCTTTTTAT  55 85
    AYWB_149 NONE
         ssb  177150 ..  177169 +  -9.3  -3.28712   ATAAATAAAATAAAG            GCCCCTA TTAAAT TAGGGGC             TTATACAAGAAAGAG  76 33
    AYWB_151  177918 ..  177940 + -13.6  -3.08015   ATTGAAGAGTTTTAG           TAAACTCGGT AAA ACCGAGTTTA           TATTAAGCTACTTAA  95 183
    AYWB_152  179077 ..  179106 +  -6.5  -5.71712   ATCTATTACACCCCT       CCTATAAAGTCCCC TCT GGGGA-TTTAGGGG       TTTTTTTATATAAAA 100 503
    AYWB_153  179742 ..  179755 +  -2.5  -6.12458   CCTTTATTTTTGATA               TATTT TAAT AAATA                TTTTTTCTTTTTTTG  79 321
    AYWB_156  182109 ..  182131 +  -2.8  -6.23545   TCATCACCTTCTCAA           TATTGTCAAA ATT TTAGATAATA           TTTTTTTTATTTCAA  79 5
    AYWB_157  182580 ..  182599 +    -8   -2.7185   TGGATTAAATAATGA            GTGTTTTT TTAA AAAAACAC             TCATTAAGGGATAAT  68 161
    AYWB_158 NONE
    AYWB_159 NONE
    AYWB_160 NONE
    AYWB_161 NONE
    AYWB_162  184338 ..  184348 +  -2.6  -3.98857   AATAGGCAATAAACA                 TTAT AAA ATAA                 TTCCTTTTTTAATTA  49 86
    AYWB_163  185465 ..  185475 +  -8.2  -3.07431   CCCATCTTATAAAGC                 CCCC TTT GGGG                 TGTTGGGGGTCTTTT  70 139
    AYWB_164  185882 ..  185899 +  -4.3  -4.61873   CAAAAATAATGCTCG             TTATAAA GCCA TTTATAA              TTTTGCTTTCTGAAA  62 107
    AYWB_165  186161 ..  186174 +  -2.5  -3.69809   TGTTTGGTATTTTCA               TATTA TGTT TAATA                TTGATTTATTAAGTG  45 55
    AYWB_169  190704 ..  190740 + -13.9  -4.44974   AATTAAATCATTTGA    AAACAACCATCTACGGA ATT TCCGTAAATGGTTGTTA    TTTTATCCCATTTAA 100 66
    AYWB_171  192602 ..  192620 +  -3.1   -5.7946   TAAAAAAACAATTAA             GACCTTC AAAAC GAAGATC             TTTTTTTATTACCAA  74 190
    AYWB_172  193299 ..  193312 +  -3.9  -2.95475   TATGCCCCATTATCT               GATAA ACCT TTATC                CTTTCGTCTATTAAA  46 130
    AYWB_173  194702 ..  194714 +  -3.5  -3.35679   TTATAAAAAAAGGAT                TAAAT GTT ATTTA                TTATCAATCGGAAGA  46 294
    AYWB_174  195967 ..  195979 +  -6.3  -3.73725   TGTTCCGTTTTTTTA                GACAA CTT TTGTC                TTTAAAATTGTTCTT  65 57
    AYWB_195  216047 ..  216067 +  -8.5  -2.52676   ACGTAACAGTGCAGG            CTTAATAAA TTG TTTATTAAG            TAAATTAAAGAACTG  70 355
    AYWB_206  222465 ..  222479 +  -2.8  -6.09888   TTAAAAAAATAAAAA               GACC CGAATAA GGTC               TTTTTTTTATTAAGA  75 267
    AYWB_207  223049 ..  223063 +  -2.2  -3.72481   AAAGCATCACTTTTC               TTTATT TTA AGTAAA               TATTGTTTTCGTGGC  45 12
    AYWB_208  223555 ..  223565 +  -2.6  -3.02461   AAAATAAGAAAAGAG                 TAAT AAA ATTA                 TGTTAAACAACGTTC  41 49
    AYWB_209 NONE
        himA NONE
    AYWB_211 NONE
    AYWB_212  225310 ..  225328 +  -7.5   -5.7946   AATAAAACATCAAAA             GACCAAT TAATT ATTGGTC             TTTTTTTATTGAGAA 100 39
        hflB NONE
    AYWB_214  227706 ..  227719 +  -5.3  -3.90291   GGCGCAATAAAGATA               CCTTT TTTA AAAGG                TTTAATTAAAAAGAT  59 280
    AYWB_234  244462 ..  244505 +  -6.4  -3.28924   AATAAAGTTGTATAA TAGTAGTAATTAATTATTTTC AAA GATAATA-TCAATTACTACTA TTATCGGAAAGGCTA  64 68
    AYWB_235  244811 ..  244827 +  -3.7  -3.85698   GTTTTAACAATAAAT              GATCTTT CTA AATGATC              TTTCTCAAGAAGAAA  52 11
    AYWB_236  245946 ..  245969 +  -3.4  -2.73124   TAAATGGTGATAAAA          TTTAACA-ATT TCC AATATGTTAAA          ATTTAAGGAATAAAA  43 235
    AYWB_237  246444 ..  246459 +    -9  -5.54907   AATAAATTCCCAAAA              GACCCT CCCT AGGGTC               TTTTTCTTTTATCCA 100 68
    AYWB_238 NONE
    AYWB_239  247885 ..  247900 +  -7.6  -4.17355   CCATTAAAAAAAATA              CCAACT TTTA AGTTGG               TTTCCTTATTGTTTC  78 34
    AYWB_240  248283 ..  248304 +  -5.9  -5.80364   AATGAATATTTTAGC           CCAAACTGT AAAA AAAGTTTGG            TTTTTTTGTTGAAAT 100 187
        rpsD  249294 ..  249311 +  -4.8  -5.82281   AATAGATAACTTAAA             CGCCCT TTAATT AGGGTG              TTTTTTTGTGTATTT  82 32
        mgtB  252422 ..  252436 +  -2.2  -4.40882   TTTGTTTGTCAAAAA               TTAATT ATA AATTGA               TTGTTTTGCTTTCTA  53 119
    AYWB_243 NONE
        degV  254402 ..  254433 + -10.5  -5.04175   TATTTTAAGATACAA      TATAATGTAACTA TATATT TAGTTACATTATA       TTTTTATATCCTTGA 100 160
    AYWB_245  255198 ..  255215 +    -7  -5.55001   TTTCAAATAAGCGAA             GACCGT ATCAGC ACGGTC              TTTTCTTTTTTCTTG 100 154
    AYWB_246  255955 ..  255969 +  -3.6  -5.41143   CAGAGGAAATAGTGA               TGAATC CTT GATTTA               TTTTTTTAAAAAATA  71 207
    AYWB_247 NONE
    AYWB_248 NONE
    AYWB_249  256872 ..  256882 +  -2.6  -3.99957   CAATGGTATTAACCT                 TTTT TAA AAAA                 TTTCTAACTGTTTCA  49 29
    AYWB_250 NONE
        qri7  257986 ..  258013 +  -6.4  -5.91981   TTTGAATATAATGAA        AAAAAGATTCCT AAAA GGGAATCTTTTA         TTTTTTTTACCTTTT 100 57
    AYWB_256  265949 ..  265959 +  -5.4  -4.81523   TAATTTAAGTAAGAA                 GAGT AGA ACTC                 TTTTAGTTTTTAGTT  73 314
    AYWB_258  268459 ..  268479 +  -4.2  -2.88945   TAAGTCAAAAATATA            TTAATTTA CAATA TAAATTAA            ATTGTTGTGAATAAA  46 241
    AYWB_259  269586 ..  269599 +  -3.9  -5.95539   AAAATTCTTTAAGGC               TAACT TCAT AGTTA                TTTTTTTGTTTCAAA  81 91
    AYWB_260  271021 ..  271038 +  -2.7  -5.81032   CTTTCAAATTAGTAA             CAATCCA TCAA TGTATTG              TTTTTTTTAAGATTA  72 42
    AYWB_266  283505 ..  283525 +  -8.3  -4.89477   TTTTTAATTAATTTT            GCTGTCTAA TTA TTGGACGGC            TTTTGTTGTTGGAAA  86 68
    AYWB_267  284197 ..  284208 +  -2.2  -3.36327   GTAGGTGGTGTGCTG                CTAC TGGT GTGG                 TTGTAAATGAAGTAA  41 352
    AYWB_268  285328 ..  285339 +    -3   -3.3539   CGAACATAAATATAT                CAAT AAAA ATTG                 TATCTTTATAAATGT  45 427
    AYWB_269  286264 ..  286284 + -14.1  -3.28712   TAATATAAAACATAA            GCCCCTAAT TTA ATTAGGGGC            TTATACAAGAAAGAG 100 120
    AYWB_270  286896 ..  286915 +  -9.4  -5.95539   TTAAAAATTCTTTAA            GACTAACT ATTA AGTTAGTC             TTTTTTTGTTTCAAA 100 456
         ssb  287944 ..  287958 +  -2.8  -5.60993   TATTTAAAAAATTAA               GTCC CCAAAAT GGAC               TTTTTTTATAAACCA  69 41
        himA  288484 ..  288494 +  -2.6  -3.62046   AAATAAATGAATAAA                 TTTT ATA AAAA                 TTATTAAGAAAGTAG  45 188
    AYWB_273 NONE
    AYWB_274  289254 ..  289272 +  -8.9  -5.93809   ATAAATAACAACCAA             GACTCTC ACCAC GAGAGTC             TTTTTTTTGTACCAA 100 37
        hflB NONE
    AYWB_276 NONE
    AYWB_277  293646 ..  293659 +  -5.3  -3.51904   CAATATCACAAAAAG               TCCAA CAGA TTGGA                TGTTTCAATTTAGTC  56 46
    AYWB_278  294772 ..  294799 +  -2.8  -3.97022   TGGCTTGGATGGTAA        CAATAATGAATA TTTT TTTGCATTATTG         TTCTATTTATGTTAA  49 26
    AYWB_279 NONE
    AYWB_280  296022 ..  296040 +  -8.9  -5.60993   ATAAATCCAACCCAA             GACTCTC ATCAC GAGAGTC             TTTTTTTATACCCAA 100 105
    AYWB_281  296685 ..  296703 + -11.8  -5.60993   CTAAATCACAAATAA             GACCTTCA AAT TGAAGGTC             TTTTTTTATACCCAA 100 26
         tmk  297492 ..  297508 +  -6.6  -6.23545   TCAAAAACCCCAAAA              GACTCT AACCA AGAGTC              TTTTTTTTATTTAGA 100 145
    AYWB_283 NONE
        dnaB NONE
        dnaG NONE
    AYWB_286  302005 ..  302022 +  -2.7  -3.87562   AATGATAATGATACT             CGATATT TGAT ATTATCG              TTGTATCTTTTATCT  47 223
        tra5  303255 ..  303273 +  -3.3  -4.49756   TGTCAAAATCTTATA             TAAATTA TTTTT TAATTTA             TTTTAATGTTTAGCC  56 23
        mgs1  305208 ..  305227 +  -3.5  -4.29436   TTTATAGTTATTAAA            TAAGCGC TTTAGC GCGCTAA             TCTTTTTGTTTAATA  56 340
        tra5  306359 ..  306377 +  -3.3  -4.49756   TGTCAAAATCTTATA             TAAATTA TTTTT TAATTTA             TTTTAATGTTTAGCC  56 23
    AYWB_290  307002 ..  307012 +  -2.6  -3.77773   AAATTGATTATAAAG                 TTTT AAA AAAA                 TCTTTTGAATTGTTA  47 63
    AYWB_291  307810 ..  307823 +  -3.9  -4.74161   ACTTTAAATGATTCT               TCTAT TTTT ATAGA                TTATTTTTATTCTTT  65 139
    AYWB_292 NONE
    AYWB_293  309176 ..  309191 +  -3.4  -2.52543   TGTTTTTGGAAAAAA              TAAATA AAAT TATTTA               TAAATTACAAAAACT  43 134
    AYWB_294  310047 ..  310062 +  -4.6   -5.9218   TTAATTATTTAACAA              GGCCCT CTTT GGGGTC               TTTTTTTATTATCTC  85 37
    AYWB_301  315336 ..  315348 +  -4.9  -4.11773   AACCAAAAAATTATT                TTCTT AAT AAGAA                TTTTAAAAAATATTT  61 56
        mutT  317125 ..  317145 +  -3.3  -5.61824   TGTTTTAACTAAAAA            GACTATC TAATGGC GGTAGTC            TTTTTTTGCATTTTC  71 138
        secA NONE
        prfB  321424 ..  321444 +  -5.6    -5.055   ATCTTTCACCTTAAT            TAAAATCT CCAAA AGATTTTA            TTTTTTAAGAATTCA  77 308
        rpsP  321838 ..  321859 +  -4.6  -3.55761   AAAATAAAACTAAAT           TTGAAAAA TAATTT TTTTTCAA            TTTCAAAAATAAATG  53 15
        trmD NONE
        rpls NONE
        tyrS  324293 ..  324326 +  -2.7   -3.6543   TTATTAATAACTTTT     TATTTATTTTATTAA TTTA TTTATAAAAAAAATA      TGTTTTAACAAATTA  45 41
        csdB NONE
        iscU  326013 ..  326065 + -22.7  -2.91383   CACACAATAAAAAAA GTTATTAAATAAAAAAGACAACCTT TTT AAGGTTGTCTTTTTTATTTAATAAA TATATAAATCAAAAT 100 18
    AYWB_320 NONE
         lig NONE
    AYWB_322 NONE
        acpS  345704 ..  345726 +  -3.6  -2.67792   TACAATAGCGCTCCA           TAATCAAA TTCGTTT TTTGATTA           TCCCTTGATTTTATT  43 33
        hcaD NONE
    AYWB_325 NONE
        sodA NONE
        nusB  348442 ..  348462 +  -9.8  -6.32976   AAATAATTTTTTAAA            GACCTTTC TAATT GAAAGGTC            TTTTTTTATTTTTTT 100 67
    AYWB_328  348746 ..  348765 +  -5.2  -2.59569   AGCAGTTAAAAAAAA            TAAATAAA ATAA TTTATTTA             ATATTCATTTAACCC  50 163
    AYWB_329  349747 ..  349765 +  -8.2  -3.48529   AAAAAAACAAATTAA             GATCAACT TTA AGTTGGTC             CTTTTTGCTACTTAT  72 100
        lepA  351905 ..  351925 +  -6.9  -5.67711   AGAATATTTAAAAAA            CTCCTTTTA ATA TATAAGGAG            TTTTTGTTTTATTTA 100 63
        tldD NONE
        pmbA  355532 ..  355576 + -23.5  -2.70932   AAAACCTTTTAATTA TTTATATAAAAAACACCATCT TAA AGATGGTGTTTTTTATATAAA TAATTAAACAACAAA 100 107
    AYWB_337 NONE
    AYWB_338  364446 ..  364466 +    -4  -6.00086   CTTTTAAAATAAAAA            AACTCTCT ATAAG AGAGAGTC            TTTTTTTTGTAATAT  81 366
    AYWB_345  368225 ..  368241 +  -5.9  -5.48825   TTACCACCGACATTC              GCTATTT TAG AAGTAGC              TTTTTTTGAATGATA  89 116
    AYWB_354  376222 ..  376234 +  -3.5  -3.41878   ACTATAAAAAAGGTT                TAAAT GTT ATTTA                TTATCAATTGGAAGA  48 324
    AYWB_355 NONE
    AYWB_356  377903 ..  377913 +    -4   -4.7416   CTTTTGAAACTAAAA                 GTTT TAG AAAC                 TTTTTGAAATTTTAA  65 213
        rpoD  380923 ..  380947 +  -5.1  -5.43487   CTAACAAAGTATTTT          CATTAGACG AAAAAAG TGTCTAATG          TTTTTTATATAATTT  79 162
    AYWB_363  382880 ..  382897 +  -2.7  -3.87562   AATGATAATGATACT             CGATATT TGAT ATTATCG              TTGTATCTTTTATCT  47 159
    AYWB_364 NONE
    AYWB_365  384552 ..  384567 +    -4  -5.30686   TGGGTAAAAGAAAAA              GACC-CT GGG AGAGGTC              TTTTTTGTGAATATT  70 442
    AYWB_381  394060 ..  394074 +  -7.1  -5.60993   TATTAATACAATTAA               GTCCC CAAAA GGGAC               TTTTTTTATAAACCA 100 41
    AYWB_382 NONE
    AYWB_383  395498 ..  395508 +  -2.6  -5.20735   ATAAGATGGCAATAA                 TAAA TTG TTTA                 TTTATTTTTTATTAA  63 439
    AYWB_389  399400 ..  399415 +  -3.4  -5.40072   AGTTTTTGTAATTTA              TAAATA ATTT TATTTA               TTTTTTTCCAACAAC  71 449
    AYWB_395  404743 ..  404759 +  -9.5  -5.66338   TTTAAACTAAAAAAA              CTACCTA AAT TAGGTAG              TTTTTTATTATATTT 100 52
    AYWB_396  405893 ..  405904 +    -3  -2.70932   AAAATTACGGAATTT                CAAA TGAG TTTG                 TAGTTAAAAAAGAAA  41 396
        nfnB  407493 ..  407524 + -13.4   -4.3467   TTAGTATTTAGAAAA      CAATAGATTATATT CCTT AATATAATCTATTG       TTTTGCTATCAGGAT 100 439
        uvrC NONE
        uvrB  412576 ..  412607 +    -8  -5.23316   TTAAACACAAAACTA      CTCCTTTACTGAGA TAGT TCACGGTAAAGGCG       TTTTTTGGTATAATA  93 516
    AYWB_401 NONE
    AYWB_402  414436 ..  414446 +  -2.6  -3.22909   AAAAAGAAAAAATAA                 TTTA ATA TAAA                 ATTTTAATCCTTTAA  42 26
    AYWB_403 NONE
    AYWB_404  415566 ..  415576 +  -2.6  -5.48623   AGCCGTTGGTTAGTT                 TATT ATT AATA                 TTTTTATTTATCTTT  66 17
    AYWB_405  416185 ..  416197 +  -3.3  -5.05782   AAAATCCACCCAGTT                GCGCT CGA AGCCC                TTTTTTAAAATAAAT  63 5
    AYWB_406 NONE
    AYWB_407  417456 ..  417495 +    -6  -3.76839   CTACTTATTTGGAAG  TCTTAAAGAACAATTTTAG AGA CAAAATTTGTTCTTT-AGA  TTTAAGTTGGGATTG  67 438
        lplA NONE
    AYWB_413  425803 ..  425821 +  -3.2  -3.04416   CTTTTTTTAAAATCC             CAACAAAA TAA TTTTTTTG             TATAATATTTGTTTT  43 53
        hflB  427186 ..  427208 +  -3.5  -6.17669   TAAAATATAAAAAAA           GTTAACTGA GAAAA TAAGTTAAC           TTTTTTTATTTTATT  83 55
        alaS NONE
    AYWB_417 NONE
        yqgF NONE
        smtA  433042 ..  433058 +  -2.4  -3.92522   AAAAAAGAAGGTCTT              TTTTAT GAATA ATAAAA              TTTATGAACTTACCC  47 40
        greA NONE
    AYWB_421 NONE
    AYWB_422 NONE
    AYWB_423 NONE
         asm  435175 ..  435189 +  -2.8  -2.75935   GAAAAAACAAAAAGG               AGTTCA AAA TGAACA               ATATTTGGTTATATA  39 57
    AYWB_425 NONE
    AYWB_426  435797 ..  435817 +  -8.4  -5.60689   TTATATAATAAAAAA            CACCTTTT ATAAC AAAAGGTG            TTTTTTATTATATAA 100 75
    AYWB_432  441531 ..  441545 +  -8.6   -5.8901   TTAAAAAATATCAAA               GAGGTT TAT AACCTC               TTTTTTATTTTATAT 100 41
    AYWB_433  442820 ..  442845 + -10.6  -5.34055   AAAATTTAAAAAAAA         CAGTAGATTG TAAATT CAATCTACTG          TTTTTTAATATTTAT 100 32
        norM  455448 ..  455465 +  -8.5   -5.9218   TCATAAATCAAAAAA             GACTATC AATT GATAGTC              TTTTTTTGTTATATA 100 43
    AYWB_451 NONE
    AYWB_452 NONE
        gidA NONE
        gidB  469788 ..  469807 + -10.8  -5.95449   AATATAATAAAAAAA            GATCACGA ATAT TCGTGATC             TTTTTTATTTTCTTT 100 49
    AYWB_471  494801 ..  494819 +  -4.6   -4.4959   CTTGGGTTTTTGACG             GATAGG ATTCTCA CCTATC             TTTTCGTTACTTACA  63 475
    AYWB_526 NONE
        dppF NONE
        dppD  541558 ..  541568 +  -2.6  -3.53012   TTAAACATTAAAATA                 TTTT ATA AAAA                 TTTAAAAAAGAAGAA  44 111
        dppA NONE
        dppB NONE
        dppC NONE
    AYWB_532  546608 ..  546626 +  -7.5  -6.28401   ATAAAAAAAAAAAAA             GACTCTT CTTGA AAGAGTC             TTTTTTTGTTTTTTA 100 50
    AYWB_558  577508 ..  577532 + -15.9  -3.81689   TAACAAAAAGAAAAA          GCATGCAAAAG GAG CTTTTGCATGC          TTTCATCCTAATATT 100 104
    AYWB_562  583210 ..  583223 +  -3.1  -3.74198   TATTTTAATCTTTTA               GGCAA AATT TTGTC                TTTACCATATTTTTT  48 365
    AYWB_563 NONE
    AYWB_564  584318 ..  584335 +  -5.6   -5.7946   CAAACAAACCCCAAA             GAGACT TTTTAC AGTCTC              TTTTTTTATTAAACC  91 245
        priA  587173 ..  587187 +  -2.9  -2.63208   TTATCACAATAAAGA               TCTTT GAAAA AAAGA               CGTTTTTGGATAAAA  41 326
        tlyC  588538 ..  588561 +  -5.4  -5.33866   AAAATAAAATAAAAA          AAGCAAATAT TTTC ATATTTGCTC           TTTTTTATACCTTTA  84 34
        rpmB NONE
        rpmE NONE
         tdk NONE
        codA  630401 ..  630420 +  -7.9  -5.07652   ATAACAACCCAATTA            GACCATC ACAACC GATGGTC             TTTTATTTTCAAAAA  90 79
        pcnB NONE
         cbf  633442 ..  633452 +    -4  -2.98491   CCACAATAAAAAAAT                 TTCA AAT TGAA                 TATATCCTGTGAGTT  47 409
    AYWB_625  651914 ..  651933 + -10.8  -5.73978   ATAAAGACAATGAAA            GCCAAACT TTGT AGTTTGGC             TTTTTTATTTATAAT 100 96
    AYWB_636  666055 ..  666068 +  -8.1  -5.60993   TATTTACACAATTAA               GTCCC TTTA GGGAC                TTTTTTTATACCCAA 100 323
    AYWB_640  668876 ..  668887 +  -4.4  -3.28791   AATTTAAACAAAAAA                CCTA TTAG TAGG                 TTATAACAAAAAAAT  52 8
    AYWB_641  669739 ..  669754 +  -3.4  -5.40072   AGTTTTTGTAATTTA              TAAATA ATTT TATTTA               TTTTTTTCCAACAAC  71 381
    AYWB_645  673817 ..  673868 + -20.9  -4.88711   CTTCTTTTCTTTTTT TATAAACAAAAAAACTAATCTTT CTAAAA AAAGATTAGTTTTTTTGTTTATA TTTTTAATATCTTGT 100 85
        pduL  676681 ..  676738 + -16.9  -2.80579   AAAAATTATTTTATT TTTTTATTGAACGAAAGACATAAAT TTCCTTTC ATTTGTGTCTTTCGCTCAATAAAAA CTCTTCTTTTAAAAA 100 175
    AYWB_647 NONE
        ksgA  679098 ..  679108 +  -2.6  -4.15748   ATCAATATCAAAAAA                 TTAA ATA TTAA                 TCTTTTTTAAAATAA  51 120
       spoVG  679587 ..  679602 +    -4  -5.85178   TTACCTTTAAAAAAA              TTCCAG TTTT TTGGAA               TTTTTTTTACATGTT  78 47
        zntA  681813 ..  681828 + -10.4  -5.65927   CAAAGACAAAAAAAA              CCACCC CAAA GGGTGG               TTTTTTATTTACATA 100 77
        asnS  704078 ..  704107 -  -6.7   -5.4756   AACCCCAACAAAAAA       TAAAAAAATGTTT CTAA AAACATTTTATTA        TTAAAAAATATTTAA  93 103
        malK NONE
        malF NONE
        malG NONE
        malE NONE
    AYWB_666 NONE
        thdF NONE
    AYWB_664 NONE
        thrS  693573 ..  693598 - -12.1  -4.82901   TTTTTGTTACAAAAA         TCCTAAACTAT ATAA ATAGTTTAGGA          TTTAAAATTTTGCGT 100 88
        infC  691495 ..  691519 -  -3.6    -3.745   TCAGCCATTAAAATA          CACCATTAAA GTTAT TTTAAAGGCG          ACAGAACTGCTGTTA  50 12
        rpmI NONE
        rplT  690389 ..  690413 -    -3  -4.17023   CTAATTATTGCAAAA          TGAAAAATTA AAAAA TAATTATTCA          TGAAAAACATAAAAA  54 99
    AYWB_659 NONE
        ysdC  688600 ..  688634 - -11.8  -4.33417   TCCATTTACAAGAAA     CAAACTAAAATATTTT ATT AAAATAATTTAGTTTG     TTAATGAGAAATTAT 100 59
        acpP NONE
        leuS  685619 ..  685634 -  -3.4  -5.55664   TCACCACCAAAAAAA              TTAATA TTGA TATTAA               TATCGATTAATTAAC  74 32
         gmk NONE
        rpoZ  684555 ..  684586 -  -2.6   -4.6341   ATTATAAAAAAAATA      GTTAAATTACA-AAT AAT ATTGTTTAATTTAAC      TTATTTTATCAAATA  56 63
    AYWB_653 NONE
    AYWB_652  683462 ..  683472 -  -2.6  -2.92657   ATAACACATATTATA                 TTTT ATC AAAA                 TTAGAGGGGTTTTAG  39 100
        norM  681813 ..  681828 - -10.4  -6.15717   CAAAGACAAAAAAAA              CCACCC CAAA GGGTGG               TTTTTTATTTACATA 100 119
    AYWB_644 NONE
    AYWB_643  670395 ..  670409 -  -2.9  -2.82449   CTTTATTAACATAAT               CTTTT TTATC AAAAG               TGCCTTTATAAAAAA  42 163
    AYWB_642  669774 ..  669794 -  -8.3  -4.89477   TTTCCAACAACAAAA            GCCGTCCAA TAA TTAGACAGC            AAAATTAATTAAAAA  86 169
    AYWB_639 NONE
    AYWB_638 NONE
    AYWB_637  666254 ..  666274 -  -8.3  -4.89477   TTTCCAACAACAAAA            GCCGTCCAA TAA TTAGACAGC            AAAAATTAATTAAAA  86 270
    AYWB_635 NONE
        glnQ  660038 ..  660059 -  -5.9  -4.97312   AAAATCAAGGAAAAA           CCAAACTGT AATT AAAGTTTGG            GTTATTTTAATTAAA  81 62
        rpsT  658734 ..  658744 -  -2.6  -3.83169   CATAAATGCATCAAA                 TTAT AAG ATAA                 AGAAGGTGGGCATTA  47 261
        serS  657220 ..  657255 -  -3.5   -5.4505   TTTGGCAATAAAAAA    CGCCGAATCATTTTAT TTTTC ATAAAA-GATTCGACT    CTATATTCTAAATTA  71 62
    AYWB_631  656774 ..  656796 -  -2.8  -4.77173   GGTTTATAAAATAAA           TTTTAGGA GTGTTCT TCCCAAAA           AATATACATATTTTG  58 5
    AYWB_630  655612 ..  655634 -  -2.9  -6.28631   CAAACCAAAAAAAAA           TACAATAAT CATAC ATTATTATA           ACATATCTTATTGAA  82 59
        rplU NONE
    AYWB_628 NONE
        rpmA NONE
         obg  653178 ..  653194 -  -8.1   -5.7946   TGGGTAATAAAAAAA              GATCTTA ATA TAAGATC              TTGCATTTGACTTAT 100 88
        znuA NONE
        mntA NONE
        mntB NONE
        mntB  645500 ..  645511 -  -4.4  -3.98859   GGCAAGCTAAAAATA                CCTT AGTG AAGG                 ATTATTTTTTTTATT  59 112
    AYWB_620  643938 ..  643950 -  -3.5  -4.07968   CAATAGATAATGAAA                TATTT AAG AAATA                ATAATAATAGCAAGA  54 97
        phnL  642323 ..  642349 -  -6.8  -3.25356   TGATAATTAAGTCAA         TTCATTTATTAA GCA TTAAGAAATGAA         ATAGTTAAAAAATTA  64 38
    AYWB_618 NONE
        dnaB  639247 ..  639265 -  -3.2  -3.87737   TATAAACATCAATAA             TATCGTAA TCT TTACAACA             TTTCCAACAATGAAT  50 314
        dnaG  638120 ..  638133 -  -2.5  -4.32177   TTATTTTATAATAAA               TAATT ATGT AATTA                TTTCTACTTTGTCTT  51 15
    AYWB_615  636928 ..  636945 -  -9.9  -6.02914   TTGATATAAAAAAAA             GACCTTC AATT GAAGGTC              AAGTTTGAATATTGA 100 152
    AYWB_614  636049 ..  636066 -  -2.7  -3.87562   AGATAAAAGATACAA             CGATAAT ATCA AATATCG              AGTATCATTATCATT  47 264
    AYWB_613 NONE
         rve  634603 ..  634613 -    -4  -4.70879   TTTAAATTTCAAAAA                 GTTT CTA AAAC                 TTTTAATAATTCTTT  62 223
    AYWB_611 NONE
    AYWB_610  633442 ..  633452 -    -4  -4.11512   CCACAATAAAAAAAT                 TTCA AAT TGAA                 TATATCCTGTGAGTT  56 181
    AYWB_609  632781 ..  632793 -  -7.7  -3.25528   AAGTGGAAAAAGAAG                CCCAA TTA TTGGG                TTTACAAGATAAAGA  68 470
    AYWB_602  626672 ..  626701 -  -2.9  -3.13164   TTTGTAATGATTTAA       TTTTAGCACTAAA TAAT TTAAGTGCCAAAG        CAATTTTATTATATC  43 156
       groES  626347 ..  626357 -    -4   -3.1211   TATTATATTATTTAA                 TTTG TGC CAAA                 ATATCTTTTACAGCA  47 7
       groEL NONE
    AYWB_599  623898 ..  623918 -  -5.5   -6.5058   ATAAATAAAAAAAAA            CTAGGTT AAAAAAA AACCTAG            CTTTTTTTAAAAACA 100 58
         qns NONE
        trmU  620339 ..  620365 -  -2.4  -2.60956   AAATCATCTTATAAC         CTTCCTTTTTAA GGA TTTAAAAAAAAG         CAAAGAAAATAAAAG  39 56
        spoT  618085 ..  618095 -  -2.6  -4.11183   CTGCATTATAAATAA                 TAAA TTA TTTA                 ATTATTGATTCTTTG  49 23
    AYWB_595 NONE
        hisS NONE
        aspS  614793 ..  614805 -  -4.9  -3.11178   CAAGCAAGTTTAATA                TTTTC CAT GAAAA                ATCCTTAATTAAAAT  53 30
        mesJ  613411 ..  613433 -  -9.4  -3.53224   TATCTTTGGGTTAAA           CATTAAAATA AAA TATTTTAATG           TTTTGAGTTTAAATT  80 82
        ftsH  611243 ..  611272 -  -6.6  -3.48438   AATTATCATAACGAA       CACCAACTCTAA GAAAGT TTAAAATTGGTG        TTAATTGTAAAGATA  66 94
        rluA NONE
        metN  609355 ..  609369 -  -5.8   -3.1552   TTTTATTTATTAATA               TTTTGT TTG ACAAAA               ACATTTGTATGATAA  56 54
        nlpA NONE
    AYWB_587 NONE
    AYWB_586 NONE
        rpsO  606813 ..  606833 -  -2.6  -6.01725   AATAAAAATAAAAAA            TACCACAA AAAAA CTGTGATA            TTTTAATTATTAATT  75 35
        thiJ  606089 ..  606107 -  -3.2  -4.05678   TCGTTAAATAAAATA             TTTTTTTG AGG CAAAAATA             TTATTTTTTAATTCT  52 63
    AYWB_583  605832 ..  605842 -  -2.6  -4.28018   AATATTTTACTAAAA                 TAAT GTC ATTA                 AGTCAAGTAAAAAAA  51 58
        rplM NONE
        rpsI  604759 ..  604779 -  -2.6  -6.11019   AAAAATTAAAAAAAA            GGAACTTT TTTAC AAAGTTCT            TTTTTGGATTAACGT  79 34
        glnS  603303 ..  603318 -  -3.4  -2.78586   GTAAATGAAATTAAT              TAATAT ATAA ATATTA               TTTTTCAAATGGAAT  43 44
        cysS  601762 ..  601775 -  -3.8  -4.88711   ATAATATATTAAAAA               CCTC AATTAA GAGG                TCTTTTCCTAAATAA  63 169
         udk  600030 ..  600053 -  -9.8  -6.28967   TATAAACAAAAAAAA          GATTAACTTT TACA AAAGTTAATC           TTTCCATATAAAAAA 100 61
        thiI NONE
        spoU NONE
         ppa  596061 ..  596079 -    -4  -5.79588   TCAAAACTAAAAAAA             TCATTTTT TCA AAAAATAA             ATTTTATTTGCAAAA  78 55
        smpB NONE
    AYWB_573  593282 ..  593302 -  -4.1  -4.65494   AAACTAGATACAAAA            TAAAAAAAC AGT GATTTTTTA            CAAGCACCATTTTTT  62 161
        nusA NONE
    AYWB_571 NONE
        infB NONE
        rbfA NONE
    AYWB_568 NONE
         pth  588540 ..  588559 -    -8  -6.17669   AATAAAATAAAAAAA            GCAAATAT TTTC ATATTTGC             TCTTTTTTATACCTT 100 102
        hlyC NONE
        ackA  579415 ..  579431 -  -6.5  -3.14344   TATTTGGCGGAGGAA              GAGGGAT TCG AACCCTC              GCATCTTTTTAGATC  62 134
    AYWB_559  577508 ..  577532 - -15.9  -5.74684   TAACAAAAAGAAAAA          GCATGCAAAAG GAG CTTTTGCATGC          TTTCATCCTAATATT 100 45
    AYWB_557 NONE
         ung NONE
         dut  574276 ..  574288 -  -3.5  -5.70522   AATAAGAACAAAAAA                TAAAA TGT TTTTA                AAATGATGAAAATAA  74 117
        rpsB NONE
         tsf  572089 ..  572099 -    -4  -3.42373   TAAACATCCGAAACA                 TCTT TAA AAGA                 GTCTAAATTTGAGTT  50 78
        pyrH NONE
         frr NONE
        cdsA  569732 ..  569742 -  -2.6   -5.0065   CATTTACAAATAAAA                 TTAT ATC ATAA                 CAAGGCAAAGGCAAA  61 90
        tpiA  568711 ..  568728 -  -3.5  -3.15131   TTTAAATAAAAACAT             TTACCAA ATCA TTAGTAA              CAAAAAGGACAATCA  45 19
    AYWB_548  567724 ..  567736 -  -3.5  -5.28561   AACAGAGAAGAAAAA                TATAA AAA TTATA                AAAGCCAGCAAAAAT  68 77
         fba  566409 ..  566419 -    -4  -4.64676   CCACTCTTAATAAAA                 CAAA AAG TTTG                 GTTTCGTTTTTTCCT  62 265
         pgk NONE
        gapA  563543 ..  563567 - -10.9  -3.52187   AGAAAATAAAGAAAG          TAGACCACTTT CAA AAAATGGTCTA          AGGAGTTTTATTTAT  87 65
    AYWB_544  562639 ..  562655 -  -2.3  -4.09511   AAGAGGGGGCTAAAA              TTATCTA TAA TAGTTAA              GGTAGGTTTTAATTC  49 9
    AYWB_543  561842 ..  561855 -  -2.5  -2.90726   GATTTGAAAAAAATT               TTATT GTCG AATAA                CTATATTTTAATTAT  39 57
        oepF  560083 ..  560093 -  -2.6  -4.66264   GAAAAGGTGGAAAAA                 TTTT TAT AAAA                 TGGAGTAATTAAATT  56 18
        cbiO NONE
        cbiO  558257 ..  558269 -  -3.5  -3.15427   AATACCTTTTAGCAA                TAAAA TTC TTTTA                AATATTGAGCAAGGG  45 6
        cbiQ  557193 ..  557205 -  -3.5  -3.96827   AAAATCATTTACAAA                TTTAT TTG ATAAA                CAATAGAGCAAAAAT  54 14
        glyA  555721 ..  555752 - -11.8  -5.36441   TTGTTACATAAAAAA      GAAAAGACTCCTTA TTAT TAAGGAGTCTTTTG       TTAATTTTTTATTAA 100 127
    AYWB_537 NONE
    AYWB_536  553182 ..  553192 -  -2.6  -4.88217   ATGAAAAAATGAAAA                 TTAA ATA TTAA                 ATCTAAAAGTAATAA  58 15
        ileS NONE
    AYWB_534  549546 ..  549567 -  -5.2  -5.95449   AAATAAAATAAAAAA           CTAAACCG TTTTAG CAGTTTAG            TTTCGTTTCTTTTTT  86 14
        mgtA  546608 ..  546626 -  -8.2  -7.00209   ATAAAAAAAAAAAAA             GACTCTTC TTG AAAGAGTC             TTTTTTTGTTTTTTA 100 44
        rpmF  534130 ..  534146 -  -2.4   -5.7946   TGTCTAAGAAAAAAA              TTATTT AAACA AAATAA              TTTGTCTAATAATGA  72 45
        rpsJ NONE
    AYWB_523 NONE
        rplC NONE
        rplD NONE
        rplW NONE
        rplB NONE
        rpsS NONE
        rplV NONE
        rpsC NONE
        rplP NONE
        rpmC NONE
        rpsQ NONE
        rplN NONE
        rplX NONE
        rplE NONE
        rpsN NONE
        rpsH NONE
        rplF NONE
        rplR NONE
        rpsE NONE
        rmpD NONE
        rplO NONE
        secY NONE
         adk NONE
         map  520934 ..  520950 -  -2.3  -2.76528   AAATGAAAAATATAT              TATGCAA GTA TTTCATA              TCCTTTAGGAGTTAC  38 8
        infA NONE
        rpmJ NONE
        rpsM NONE
        rpsK NONE
        rpoA NONE
        rplQ  518177 ..  518202 -  -4.1  -5.27779   GTTAATATTAAAAAA         CCTCCTTAATCC TTA AGAT-AAGAAGG         TTTTGATAATTGAAG  70 81
        truA  517360 ..  517375 -  -3.4  -3.75115   TTGTCACAAAATCAA              TAAAAA ATTT TTTTTA               AAACTAAGGCTTTGG  50 6
         tmk NONE
        holB NONE
         tpm NONE
        metG NONE
    AYWB_488  512633 ..  512645 -  -3.4  -2.64144   TCCGGATTTAAATAC                CATC CATTT GATG                TTGTTTCCTTTTTCT  43 86
    AYWB_487  512213 ..  512248 -  -6.3  -3.56568   TAATTATTTCGCAAA    TCACTTATTTAGCAG CTTTTC CTGCTAAAAAAACGA     TAATTTCTTAGATTA  63 182
    AYWB_486  511861 ..  511871 -    -4  -3.28712   TTTCTTCTTGGATAA                 CAAA AAC TTTG                 TATTTAAGAGAAGCT  48 188
        trxA  511206 ..  511216 -  -5.4   -4.2787   TGACTAAAAAAAAAC                 CGTT CAT AACG                 TTTGATTTTGCTTTC  67 55
        truB NONE
        rsuA NONE
         cmk NONE
        yphA  507251 ..  507269 -  -7.5  -4.56187   GATAATTAAAAATAA             GGTTGAA TTTTC TTCAACC             ACTTATAATTAAATC  81 116
        gpsA NONE
        himA  505659 ..  505704 - -10.9   -4.7373   TCACTTTATCAAAAA TTGTAAATAAAAAAACAAACT AACT AGTTTGTTTTTTTATTTTAAA ATATTAAAAAAATTA 100 16
    AYWB_478 NONE
    AYWB_477  504305 ..  504317 -  -4.9  -2.84192   TATAGTACTATTATA                TCAAA TTT TTTGA                TAAATAATAAAGAGT  51 55
        rpmG  504062 ..  504092 -  -4.3  -4.83759   AAGCAAACGTAAAAA       TGTTTAATATTAA AAAAA TTAATATTAAAAA       AAGAAGGCAAAAAAT  65 45
        proS  500754 ..  500767 -  -3.9   -5.3167   TAAAAAGAAAGAAAA               CATTT GGAT AAATG                ATTTTTAATAAGCTC  70 30
        rpmH  500410 ..  500425 -  -6.1  -5.54894   AATTTATCAAAAAAA              CACCG AAAAAG CGGTG               TTTATTTTTGGTTTG  95 70
        rnpA NONE
        yidC  498033 ..  498045 -  -7.7  -2.73364   GGTGGATTCGAACCA                CCGTA CCT TACGG                AACAGTTTTACAGAC  65 360
         pnp  490461 ..  490474 -  -3.9  -2.77895   CGTATTGGTAATAAT               TTTTG AAAG CAAAA                CTAAGAGTTTTTTTC  45 26
        mgtA  487932 ..  487942 -  -2.6  -3.53012   GGTTTTTTCCGTAAA                 TAAT CAT ATTA                 ATTATTTGTTTTCTT  44 27
        spoU  487074 ..  487086 -  -3.4  -5.34632   AATAAAATACAAAAA                TTGC TTTGT GCAA                AAAATTATACCGCAA  71 170
        secE NONE
        nusG  485730 ..  485760 -  -4.2  -2.63079   TTTTTAGACAACTTA       TTTTAACATAAATT TTA AATATTTGTTAAAA       AAATGTTAGAAATTG  45 50
        rplK NONE
        rplA NONE
        rplJ NONE
        rplL  483367 ..  483382 -    -9  -5.27779   TGCAAGACTAAAAAA              CCTGAG AAAA CTCAGG               TTTTTATATTACTTA  95 53
        rpoB NONE
        rpoC NONE
        rpsL  474834 ..  474852 -  -2.4  -2.73875   CTTTTTTTAATATGA             CCTTTGCG GGA CACAAAAA             TTCACCTACTTTCTT  39 91
        rpsG NONE
        fusA  472247 ..  472257 -  -2.6  -2.82623   GGCTTTTCACAACTA                 TTTT GTA AAAA                 AAATGTTTTTTTGGT  39 52
        tufB  470904 ..  470935 -  -6.8  -5.88197   GGAAATACAAAAAAA      GATAAAAAACCCACA TTA TGTGGG-TTTTTATT      TATTAATAAGGTTTC 100 55
    AYWB_455  469788 ..  469807 - -10.8  -5.94214   AATATAATAAAAAAA            GATCACGA ATAT TCGTGATC             TTTTTTATTTTCTTT 100 30
        rmuC  464544 ..  464556 -  -3.5  -5.77856   AATAAATCAAAAAAA                TATTT GCA AAATA                ATGTTAAAAAGTGGT  76 51
    AYWB_449  463913 ..  463947 -    -8  -6.20267   GTAAAAATAAAAAAA     CTTAAAAGCTAACCTT AAA AAGGTTAGCTTTTGTA     ATAAAAAATATTGAA 100 88
    AYWB_448 NONE
    AYWB_447  461062 ..  461073 -    -3   -3.0485   TAAAAAAATGCAAAG                TGTT GAAA AACA                 AAAAAAGTTTAAAGA  43 98
        miaA NONE
         efp  459449 ..  459463 -  -2.8  -5.86976   TGATAAAACAAAAAA               GCAGTT TAA AAATGC               AAAAAAATAAGGTTT  72 42
    AYWB_444  458451 ..  458469 -  -3.2   -2.8829   ATATGACCAGGAAAC             CAATTAAA TGT TTTCATTG             TTAAACCTATTTCTT  42 53
    AYWB_443 NONE
        topA  455448 ..  455465 -  -8.5  -5.42514   TCATAAATCAAAAAA             GACTATC AATT GATAGTC              TTTTTTTGTTATATA 100 102
        pfkA  451911 ..  451927 -  -3.1  -3.89614   GTTAATTTTGATAAA              TAAAATA TTT TATTCTA              CAATCATTTTACAAC  50 34
        norM NONE
         pgi NONE
         eno  447389 ..  447408 -  -7.9  -4.34402   CTCCTTACATCAAAA            GACCATC TTAAAC GATGGTC             TTGTCAACAATAATG  79 63
        gpmI  445697 ..  445708 -    -3  -3.23745   AAATAACTAATAAAT                TCAT AAAT ATGA                 TGTAATATAAATAAT  45 143
        citS NONE
        pykF  442820 ..  442845 - -10.6  -5.91981   AAAATTTAAAAAAAA         CAGTAGATTG TAAATT CAATCTACTG          TTTTTTAATATTTAT 100 52
        pepD NONE
        thyA NONE
        folA NONE
        plsC  436366 ..  436380 -  -4.4  -3.78677   AAATAAGTTAAAATA               TAATTA TTT TAATTA               AAACTAGAGTTAATA  57 19
    AYWB_427  435797 ..  435817 -  -9.1  -5.60689   TTATATAATAAAAAA            CACCTTTTA TAA CAAAAGGTG            TTTTTTATTATATAA 100 53
    AYWB_415  427186 ..  427208 -  -3.5   -5.9362   TAAAATATAAAAAAA           GTTAACTGA GAAAA TAAGTTAAC           TTTTTTTATTTTATT  79 40
    AYWB_411  422910 ..  422920 -    -4  -2.86728   ACTAGCTATAGCACA                 GTAA AGC TTAC                 AAAAATTTTAGTTTT  46 265
    AYWB_410  422323 ..  422339 -  -4.5  -4.09627   AAAGATAAAATATAA              CAAAAAA ATA TCTTTTG              AAACTAATGAATTAT  59 288
        hflB  418671 ..  418700 - -11.1  -3.25312   AAAAATACTGATTAA       TTAAAACAATATT TTAA AATATTGTTTTAA        TTCTTGCATTTTTTA  86 55
    AYWB_408  417463 ..  417489 -  -5.2  -3.60792   TTTGGAAGTCTTAAA         GAACAATTTTAG AGA CAAAATTTGTTC         TTTAGATTTAAGTTG  57 181
    AYWB_400  413477 ..  413493 -  -4.5    -5.093   TTTAAAATAATAAAA              CTAAAAA TCA TTTTCAG              TATCATCAATATATT  70 9
    AYWB_394 NONE
    AYWB_393 NONE
    AYWB_392 NONE
    AYWB_391 NONE
    AYWB_390  399435 ..  399455 - -10.5  -4.89477   TTTCCAACAACAAAA            GCCGTCTAA TAA TTAGACAGC            AAAATTAATTAAAAA 100 73
    AYWB_388  397631 ..  397641 -  -2.6   -3.9243   TAATTTTTTAAATAA                 TAAT CTT ATTA                 TTTAAATTTATTATT  47 96
    AYWB_387  396897 ..  396908 -  -5.8  -6.25578   ATTAAATAAAAAAAA                CCCT AAAA AGGG                 CCTTGCTTTATGATT  95 205
    AYWB_386 NONE
    AYWB_385  395782 ..  395792 -  -5.4  -3.67498   GAACTTTTAATATAA                 CCTA TAA TAGG                 ATGAAAAAAACATTA  61 54
    AYWB_384  395498 ..  395508 -  -2.6  -3.68704   ATAAGATGGCAATAA                 TAAA TTG TTTA                 TTTATTTTTTATTAA  45 27
        rpoD  392995 ..  393021 -  -8.2  -3.01712   TTTCCTTTCTTAATA         TAAAAAGACC TTATTCG GGTCTTTTTA         TTTTTTTAATTTATT  70 189
         dam NONE
         ssb NONE
        himA  390844 ..  390856 -  -4.9  -3.18134   TTAATCAATTCAAGA                GAATT ATT AATTC                CTGTTGTTAACCAGG  54 280
    AYWB_376  390158 ..  390176 -  -7.5  -6.09888   TTCTAACAAAAAAAA             GACCAAT TAATG ATTGGTC             TTTTGGATGTTTTAT 100 40
    AYWB_375 NONE
    AYWB_374 NONE
    AYWB_373 NONE
    AYWB_372  387387 ..  387397 -    -4  -2.67209   GAGTAATTGATATTA                 TCTT TTA AAGA                 AATTAATTACTGCTA  45 83
    AYWB_371 NONE
    AYWB_370 NONE
    AYWB_369  385844 ..  385865 -  -3.1  -4.57882   TTTAAGAATAATAAA           TGATGTTTA ATTT TAAACATTA            ATAATGCTCCTTTTA  58 108
    AYWB_368 NONE
    AYWB_367 NONE
    AYWB_366  384552 ..  384567 -    -4  -5.45802   TGGGTAAAAGAAAAA              GACC-CT GGG AGAGGTC              TTTTTTGTGAATATT  73 68
    AYWB_362 NONE
    AYWB_361 NONE
    AYWB_360  381112 ..  381124 -  -6.3  -3.66166   GGCGCAAAAAAGATA                CCTTT TTA AAAGG                TCTATTTTGAAAGCT  65 68
    AYWB_358 NONE
    AYWB_357  377897 ..  377919 -  -6.4  -3.55815   AAATATCTTTTGAAA           CTAAAAGTTT TAG AAACTTTTTG           AAATTTTAAAAAAAT  66 410
    AYWB_353  371876 ..  371904 -  -9.2  -3.87373   TATATTTTTTATAAA        TTTAAAGATTTT TATTT AAAATCTTTAAA        TAAAATAAGAAATTA  82 44
    AYWB_352 NONE
    AYWB_351  370482 ..  370495 -  -2.5  -3.93367   CCTGTTAAGAAAAGA               TTAAA AGCA TTTAA                ATTTTTTAATTCGGT  47 482
    AYWB_350  370071 ..  370085 -  -2.9   -4.1552   GATTTCGTCAATAAA               GATAA TTGTT TTATC               ATTTTCTTCGGCTTC  54 133
    AYWB_349 NONE
    AYWB_348 NONE
    AYWB_347  368816 ..  368831 -  -7.6  -6.09196   TTTAAAATAAAAAAA              GACTCT ATTT AGAGTC               TTTTAATGTTGGTGA 100 49
    AYWB_346 NONE
    AYWB_344 NONE
    AYWB_343 NONE
    AYWB_342 NONE
    AYWB_341 NONE
    AYWB_340 NONE
    AYWB_339  364448 ..  364462 -  -8.6  -6.09196   TTTAAAATAAAAAAA               CTCTCT ATA AGAGAG               AGTCTTTTTTTTGTA 100 77
        uvrA NONE
    AYWB_335 NONE
         tig NONE
         lon  355532 ..  355576 - -23.5  -2.73123   AAAACCTTTTAATTA TTTATATAAAAAACACCATCT TAA AGATGGTGTTTTTTATATAAA TAATTAAACAACAAA 100 29
    AYWB_319  340176 ..  340202 -  -3.8  -4.18494   TATTTCCAGTTAAAA         TATAAGTAAGTC TTT GACTTTATTATA         AATTATAATGACGTA  56 21
        srmB NONE
         nfo  337617 ..  337635 -  -7.6  -4.49937   TTAACAATATTAAAA             TTCTAAAA TAG TTTTAGAA             AATATTTTAATAAAC  80 111
        argS  335311 ..  335322 -  -4.4  -6.17669   AACAAAATAAAAAAA                GTCT TTGC AGAC                 TTTTCTTTGGGATTT  89 76
        glnP NONE
    AYWB_314  331976 ..  332024 - -23.9  -5.00616   TCGTTTTTTAAAAAA TAAAACAAATAAAAATTACATGA AAT TCATGTAATTTTTATTTGTTTTA TTTTTTTTCATAGAT 100 336
        polC NONE
        trpS  326013 ..  326065 - -22.7   -5.9218   CACACAATAAAAAAA GTTATTAAATAAAAAAGACAACCTT TTT AAGGTTGTCTTTTTTATTTAATAAA TATATAAATCAAAAT 100 34
    AYWB_303  316924 ..  316936 -  -2.7  -4.51196   TGGAAATTGACAAAA                CCTTT TTA AAAGA                TTTTTTACAACACAA  58 216
    AYWB_300 NONE
    AYWB_299  314090 ..  314105 -  -3.4  -3.32022   TTCTTGACATACTAA              TAAAAA ACCT TTTTTA               GTTAGTGTTTGTTGG  46 27
    AYWB_298  313658 ..  313668 -    -4   -4.7416   TTAAAATTTCAAAAA                 GTTT CTA AAAC                 TTTTAATAATTCATT  65 223
    AYWB_297 NONE
    AYWB_296  310874 ..  310889 -  -6.2  -3.67622   GATTTTGAAAATTAA              CATGAT TATT ATCATG               TCCTTTATTTTTAGA  65 136
    AYWB_295  310213 ..  310228 -  -3.2   -5.7946   TTGTCAATAAAAAAA              GACCAT GAGG AAGGTC               TTAATTAAAATAGTA  74 61
        artQ NONE
        artP  279705 ..  279725 -  -4.1  -3.59935   TAATTATGATAAACA            GATATTATA ATT TATTATATC            TTGGTCTCATTTATA  52 32
        artI NONE
        artM  277745 ..  277760 -  -6.1  -5.84432   TAGAATATAAAAAAA              CCACC TTTTTG GGTGG               TTTTTTTATTGATAT 100 197
    AYWB_261  274805 ..  274823 -  -4.6   -4.4959   TGTAAGTAACGAAAA             GATAGG TGAGAAT CCTATC             CGTCAAAAACCCAAG  63 475
    AYWB_257  265417 ..  265441 -  -4.4  -4.47328   AACTTTAGGAGAAAA          TAATGCAGTT ACTAA AACTGAATTA          AATACTGAAGGAATT  66 428
        gyrB  262684 ..  262705 -  -6.1  -3.53343   AACCTCTTTTTTAAA           TATATATAT ATAT ATATATATA            AGTTGTTATTTAATG  63 83
        gyrA NONE
    AYWB_253 NONE
    AYWB_252  258835 ..  258851 -  -9.5  -5.71712   TTTTATATAAAAAAA              GAGACTT AAA AAGTCTC              TTTTGGGATTATTTC 100 70
        rpoD  242866 ..  242881 -  -4.8  -3.87543   CAAAATATTAAAAGA              TAGAAA ATAT TTTCTA               GTTTCATATCATTTA  57 38
         ssb NONE
    AYWB_231 NONE
        himA NONE
        hflB  239523 ..  239538 -  -7.6  -5.71712   TTTGATATAAAAAAA              GACTCT AAAT AGAGTC               TTTTAATGTTGGTGA 100 49
    AYWB_228 NONE
    AYWB_227 NONE
    AYWB_226 NONE
    AYWB_225  236786 ..  236796 -  -3.2  -3.21747   GTATTTTAGGATTAA                 GTAG TTA CCAC                 CTGGGCCTTTGTGTT  45 11
    AYWB_224  236111 ..  236126 -    -9   -5.7946   TGGGTAATAAAAAAA              GACCCT GAGG AGGGTC               TTTATAAAAAGTTAA 100 68
    AYWB_223  234948 ..  234966 -  -8.9  -5.60993   TTGGGTATAAAAAAA             GACCTTC GATTT GAAGGTC             TAAAATAATTAATTA 100 38
         tmk  234128 ..  234145 -  -5.6  -5.95539   CTTTAAATAAAAAAA             GACCTT TAAATT AAGGTC              TTTTGTTGGTTTTTT  93 155
    AYWB_221 NONE
        dnaB NONE
        dnaG  230624 ..  230637 -  -2.5  -4.32177   TTATTTTATAATAAA               TAATT ATGT AATTA                TTTCAACTTTATCTT  51 15
    AYWB_218  229807 ..  229824 -  -9.9  -5.71712   TTTGATATAAAAAAA             GACCTTC AATT GAAGGTC              AAGTTTGAATATTGA 100 451
    AYWB_217 NONE
    AYWB_216  228841 ..  228881 -  -4.4   -2.5409   ATAACTGGTAAGGCA  GTTATTTTAAAAATTAAA GTTTA TTTAATTATTAAAATAAA  TTAAAAAATAAAATT  48 285
        tra5  227647 ..  227660 -  -3.9  -5.58522   TATACAAAATAAAAA               GAAAA TACA TTTTC                TTATTAATAATATCA  75 113
    AYWB_205  220922 ..  220945 -  -6.2   -2.7462   ATATTAAAAATACAT          CTT-TGTTTTC AGA GAAAACATAAG          TTTTTATTTTTTCAA  57 356
    AYWB_204 NONE
    AYWB_203  219605 ..  219615 -  -2.6  -3.40597   TTTTTGATTTAAACA                 TTAA TTA TTAA                 ATCTCCTTTTATTTT  44 155
    AYWB_202  219034 ..  219048 -  -7.8  -5.45802   TGGGTAAAAGAAAAA               GACCCC GAA AGGGTC               TTTGATTTGTTATTA  95 280
    AYWB_201 NONE
    AYWB_200 NONE
    AYWB_199  217579 ..  217595 - -10.9   -5.4505   TTGGGTAATAAAAAA              GACCCTT GTG AAGGGTC              TTTGGATGATATTTT 100 43
    AYWB_198 NONE
    AYWB_197  216439 ..  216458 -  -8.6  -5.60993   TTGGGCATAAAAAAA            GACCTTCA ATTT TGAAGGCC             TTAGGGTTTTAATTA 100 77
    AYWB_196  215914 ..  215924 -    -4  -4.37013   AATGAATTATTAAAA                 GTTT TAG AAAC                 TTTTTGAAATTTTAA  60 88
        rpoD NONE
         ssb  214418 ..  214432 -  -7.1  -5.60993   TGGTTTATAAAAAAA               GTCCC TTTTG GGGAC               TTAATTGTATTAATA 100 41
        himA NONE
    AYWB_191 NONE
    AYWB_190 NONE
    AYWB_189 NONE
    AYWB_188 NONE
        hflB NONE
    AYWB_186 NONE
    AYWB_185 NONE
    AYWB_184  205758 ..  205785 - -10.1   -5.7827   AACATAAACAAAAAA        CAATAATGCAA AGAAAA TTGCATTATTG         TTACCACCAACGTTT 100 26
    AYWB_183  204591 ..  204609 - -11.8  -5.60993   TTGGGTATAAAAAAA             GACTCTCA TGA TGAGAGTC             TTAATTAAGATTTAT 100 187
    AYWB_182  203896 ..  203918 -  -6.3  -5.24129   TTTGGGTATAAAAAA           TAGACTCTC GTGAT GAGAGTCTT           AATTAAAATTTATTT  84 24
         tmk  203092 ..  203108 -  -6.6  -6.23545   TCTAAATAAAAAAAA              GACTCT TAATT AGAGTC              TTTTTAGGGTTTTAA 100 145
    AYWB_180 NONE
        dnaB NONE
        dnaG  199579 ..  199592 -  -2.5  -4.32177   TTATTTTATAATAAA               TAATT ATGT AATTA                TTTCTACTTTGTCTT  51 15
    AYWB_177  198389 ..  198406 -  -9.9  -6.02914   TTGATATAAAAAAAA             GACCTTC AATT GAAGGTC              AAGTTTGAATATTGA 100 129
    AYWB_176  197511 ..  197528 -  -2.7  -3.87562   AGATAAAAGATACAA             CGATAAT ATCA AATATCG              AGTATCATTATCATT  47 203
        tra5  196066 ..  196076 -    -4  -4.70879   TTTAAATTTCAAAAA                 GTTT CTA AAAC                 TTTTAATAATTCTTT  62 223
    AYWB_170  190707 ..  190737 - -17.8  -4.18094   TAAATCATTTGAAAA       CAACCATCTACGGA ATT TCCGTAAATGGTTG       TTATTTTATCCCATT 100 72
    AYWB_168  189397 ..  189420 -  -5.4  -3.28924   TATTTTCTGCTATAA          TCTATCTTGC TTTC ACAAGATAAA           CCAAAAATATGTTGT  57 86
    AYWB_167  188022 ..  188061 - -21.2  -5.22104   TAAAAAAGAACAAAA  TAACAATAAAGACCAACT TTTA AGTTGGTCTTTATTGTTA   TCATAAATATTTAGT 100 103
    AYWB_166  186668 ..  186686 -  -2.5  -4.00443   CTATTACTAAAAATA             TCAAATA TTTTC CATTTGA             TCTTCATTATAATGA  49 170
    AYWB_155  180883 ..  180901 -  -3.9  -5.37043   ATTGGATATAAAAAA            GACC-TCA AATT TGAAGGTC             TTAGTTGTATTTTAA  73 127
    AYWB_154  180550 ..  180560 -    -4  -3.65693   ACGAGATATGCGAAA                 TTAG AGC CTAA                 CCACATCTATCTACA  52 32
    AYWB_147  174826 ..  174852 -  -8.1  -6.08563   AATATATAAAAAAAA         TAACTCCCTAA AATAA TAAGGGAGTTA         TATAATAGTTAAAAT 100 60
    AYWB_146  173671 ..  173684 -  -3.9  -4.18494   CATGCTGATTGAAAA               CTTTT TTTT AAAAG                TTGTTGGGATTTTAA  58 274
    AYWB_141  169198 ..  169221 -  -8.2   -5.9218   TATATAATAAAAAAA          TCAACTCCGC TTAT ACGAAGTTGA           TTTTACTTTTTTCTT 100 12
    AYWB_131  155861 ..  155873 -  -2.7  -3.13382   GATTAAACCGCAATA                CTTTG GAA CAAAA                CAAAGATTTAAAAGA  42 468
    AYWB_127  149064 ..  149083 -    -5  -5.89827   AACCATTAAAAAAAA            TACCAACT TTTA AGTTGGTT             TCCTTATTGTTTCTA  84 99
    AYWB_126  147680 ..  147695 -  -7.6  -5.86976   CTATAAAACAAAAAA              CCTTCT TAAA AGAAGG               TTTGAGAGAAACTTG 100 450
        artM  145735 ..  145745 -  -2.6  -3.99955   AAGATATTAATCAAA                 TTTT AAA AAAA                 CTTTATTATTCAATT  49 246
        glnS NONE
        uvrD NONE
    AYWB_114 NONE
    AYWB_113  131972 ..  132027 - -10.4  -3.40565   AATTACCAATACTAA TTATATTGTATCTCTTTTT-TTGTT TTTTGTC AATAATAAAAAGAGATACAATATAA TTAAATATTTACTTA  86 164
        rpsU  131714 ..  131732 -  -7.4  -6.37666   ATAAAATAAAAAAAA             GCAACTTG TTT CAAGTAGC             TTTTAATTGATTAAA 100 44
    AYWB_111 NONE
         era NONE
        grs1 NONE
        dnaG NONE
        rpoD NONE
    AYWB_106  124859 ..  124880 -  -8.1  -5.88565   TTTATAATAAAAAAA           CCAAACTAT TTTA ATAGCTTGG            TTTAATCATAGATGT 100 58
    AYWB_102  120936 ..  120960 -    -3  -4.34402   TTTTTGATATTAAAA          TTTTTTATTG AATCA CAATAAATAA          CTTTTTACCCTTTTT  54 278
         cof  118103 ..  118121 -  -8.2  -5.94214   AACACAACAAAAAAA             CTGCAACA ATT TATTGCAG             ATTTTTTAAACTATT 100 39
        potA NONE
        potB NONE
        potC NONE
        potD  104230 ..  104250 -  -7.7  -4.20136   ACTCCGAAAATTAAA            GTTTATTTG CCT CAAACAAAC            AATAAAGTAGCTGAT  78 274
    AYWB_090  100854 ..  100874 - -14.1  -2.72316   CAAACAAAACAAACC            CCCCCTTTT TAT AAAAGGGGG            TTTTTAATATAATAT 100 192
        cspC   83710 ..   83725 -  -4.8   -5.0538   TTTTAGTTTAAAAAA              CTTTTT AATT AAAAAG               TTTTTTTAGATTTGT  70 261
    AYWB_058   68018 ..   68031 -  -3.9  -5.44198   AATAAATAATAAAAA               TTAGA TATC TCTAA                GAAAAAATTACTATT  73 135
    AYWB_055   65068 ..   65088 - -10.5  -6.12328   ATAATATAAAAAAAA            GACTCTCAT TGG ATGAGAGCC            TTTATAGATTTGGAT 100 40
        srmB   62844 ..   62869 - -13.5  -4.50257   ATATAATATAAGAAA         TAAGCTAGCTT AAAT AAGCTAGCTTA          TTTTATATTATTAAG 100 52
    AYWB_045 NONE
    AYWB_044   52535 ..   52593 -  -8.9  -2.91036   TAGGATCACAATAAC TTAAATTAATTATTTTTTAATTTTA AAATCACGA TAAATTCAAAAAATAATTAATTTAA TTTTAGAAATTTATC  74 91
    AYWB_043   51996 ..   52006 -  -2.6  -4.61482   CTTTTTAAAAAAGAA                 TAAA ATC TTTA                 ACTTTCATTTCAGTT  56 293
    AYWB_042   51160 ..   51187 - -10.1  -5.79595   TTTTAAAACAAAAAA        TTAGCTAAACA TTTGAC TGTTTAGCTAA         TTTTTTTAGTTGTTA 100 41
    AYWB_031 NONE
    AYWB_030   42637 ..   42654 -  -7.1  -3.35832   AAAGGGCGCAAAAAG             TAACCTT TTTC AAGGTTA              ACATTTAAACAATTA  66 230
        mgtA   22606 ..   22626 -  -3.3  -5.85737   ATATTAACAAAAAAA            GACCTCT AAAAAAA AGAGATC            TTTATTTTATAAATT  74 59
    AYWB_016   18182 ..   18206 -  -4.5  -4.22369   ATCAAAATTAAAGAA          TTAAATATTTT TTA AAAATATTTTA          TAATTTATATACAAT  61 23
        holA    9840 ..    9856 -  -3.7  -6.10489   AATTTTAAAAAAAAA              TGGTCCT TTA AAAACCA              CTTCTGTTAACCAAA  90 279
        repA    1548 ..    1571 +  -6.8  -5.65177   TTTATACACACATTT          ATACACACAT TGCA ATGTGTGTAC           TTTTTTTATCAATGT 100 454
   AYWB_pI02 NONE
   AYWB_pI03 NONE
   AYWB_pI04 NONE
         ssb    3930 ..    3949 +  -9.3   -3.6502   ATAAATAAAATAAAG            GCCCCTA TTTAAT TAGGGGC             TTTAGATAGAAAGTA   0 33
         rep    1289 ..    1332 +  -7.6  -5.24796   TGTTAAAATAATTAA TGACTCTATATATATGTGCG TCCG TGTGCTTATATGTAGGGTCA TTTTTGTTATCTAAA  90 165
  AYWB_pII02 NONE
  AYWB_pII03    2467 ..    2488 +  -3.1   -3.4052   AATCCTGTTATTCCT           TTTAGGT TTAAAATT ACCTAAA            TTGCTTAAATTAAAA  46 95
         ssb    3335 ..    3354 +  -9.3  -3.59262   ATAAATAAAATAAAG            GCCCCTA TTAAAT TAGGGGC             TTTAAAAATATAAAA   0 33
        repA    1277 ..    1298 +  -6.1  -4.12405   TAAGCTTAAAAAAAA           TAAAATTTA GTTC TAAATTTTA            TTTAATTATATTTAT  69 195
 AYWB_pIII03 NONE
 AYWB_pIII04 NONE
 AYWB_pIII05 NONE
 AYWB_pIII06    4630 ..    4643 +  -4.5  -4.41302   TCTGTAGTTCCAATT               GCAGC TCCT GTTGC                TTTATTACTTTAATA  63 73
         ssb    5063 ..    5082 +  -9.3  -3.28712   ATTAATAAAACAAAG            GCCCCTA TTTAAT TAGGGGC             TTATACAAGAAAGAG   0 36
 AYWB_pIII02    2480 ..    2505 - -10.6   -5.9667   AAAAATATAAAAAAA         TAACTCCCTA TTATTT TAGGGAGTTA          TATAATAAATAAAAT 100 62
         rep    1269 ..    1312 +  -7.6  -5.54907   ATGTTAAAATAATTA TGACCTTATATATATGTTCG TTGC TGTGCGTATATGTAGGGTCA TTTTTGTTTTGTAAA 100 166
  AYWB_pIV02 NONE
  AYWB_pIV03 NONE
  AYWB_pIV04 NONE
         ssb    3273 ..    3292 +  -9.3   -3.6502   ATAAATAAAACAAAG            GCCCCTA TTAATT TAGGGGC             TTTAGATAGAAAGTA  80 33
  AYWB_pIV06    3635 ..    3651 +  -6.7  -2.78596   AATTATTAAAATCTA              TTAAACT TAT AGTTTAA              TATAGTAAAAAAATA   0 9
