# Supplementary material for: Rapid, accurate, computational discovery of Rho-independent transcription terminators illuminates their relationship to DNA uptake
Source: Genome Biol. 2007 Feb 21;8(2):R22. doi: 10.1186/gb-2007-8-2-r22 (PMC1852404; doi:10.1186/gb-2007-8-2-r22)
Supplement: Additional data file 4 — Best terminators found downstream of each of the genes of the 343 organisms studied. [file gb-2007-8-2-r22-S4.zip › Azoarcus_sp_EbN1.bag]

        ebA2    1379 ..    1401 +    -4  -3.53459   AAGGTCGAACTGACA           TGGGCCGTGA CAG TCACGACCGG           ATTTTTCGTGTTCTA  49 228
        ebA5    2202 ..    2217 + -10.4  -3.66378   GGCGGCATAAAAAAA              GACCGC CGAA GCGGTC               TTTACGTGGAATATG  73 107
        ebA7    3463 ..    3481 +  -8.8  -5.09895   CGCGCTTCGCAATCT             GCCCGC CGCTTGA GCGGGC             TTTTTTACGTCCGTA 100 47
        ebA8    4862 ..    4878 +  -3.5  -4.65895   CCGCAGCGTCGAGCG              CCGCGCC AAA GCCGCAG              TTTTTGCCTGACCCG  70 236
        ebB1 NONE
       ebA11    6406 ..    6422 +  -2.2  -3.03124   CTCGATGAGCCGCGC              CGTCGA CACCT TCAACG              TCTTGACCGGTCACA  41 248
       ebA15    7836 ..    7850 +    -7   -2.7094   GAGACGCTCGAGCAG               CGCGGC ATG GCCCCG               ATTATCTCGCTCGAG  50 133
       ebA22 NONE
       ebA23   10017 ..   10058 + -13.8  -2.84745   GACGCCCAACGCGTA GCT-GTGCGG-CCTGCGCGG CTTT TCGCGCAGGTCCGAACGAGC GTTGTGTTATGCGGC  71 377
         int   12085 ..   12097 +  -5.5  -3.30124   CACGTACCGGTCGAG                GTGCT CGG AGCGC                TTGTGCCCCGTGACG  51 307
       ebA50   30245 ..   30259 +  -3.5  -2.67613   AAATTGCTTGGCAGA              CC-GGC CAAG GCCAGG               ATTCCTTCATTCGTG  41 100
       ebD23   30708 ..   30737 + -10.7  -2.63715   GCGCCTCCGAGGTTG       C-ACTCCCTGCGCC GGC GGCGCAGCGGGTCG       TGGTCTAGAGTGAAT  60 61
       ebA54   31545 ..   31565 + -10.3   -3.9461   AGGTTGTCCACGTCG            CGCTCGAGC ATG GCGCGGGCG            TTGTTGTTGGCCGCG  77 307
       ebA88   47805 ..   47821 +  -6.5  -2.50113   CGATTGGCAGTGCCT              GTCGTCG CGT CGATGGC              CTTCCTCCACTCGTC  48 361
       ebA90 NONE
       ebD25 NONE
       ebA93 NONE
       ebA95 NONE
       ebA96   50310 ..   50322 +  -4.7  -3.85698   CACCGTCGCCCTGAG                CGCCC TTT GGGGG                TTTCTGAGGCGCCCC  59 264
        tnp4   53029 ..   53060 + -13.8  -3.14132   AAATCGTACGCTGAC      GGCTTCTCGCAGAC CTTC GTTTGCGAGAAGCG       TTGCTGAGAAGGCGG  78 267
      ebA107   55255 ..   55267 +  -4.7  -3.46586   ATTGACCGGGGCGAC                ACCGG AGC CCGGC                CTTTTGTGTTTGAAG  52 40
      ebA108   55565 ..   55596 + -13.1  -3.35798   CCCTATAAAGCAAAA      CAGCGCATCACAC TGCGAT GTGTAATGCGCTG       TTCTAACTACCAAAT  76 221
      ebA127   67128 ..   67169 +  -4.3  -5.61596   CTCCCGTTTTACCCA TCGGCCGGGGGACCT CTCCCTCCCTCC CTCTCCCCCGGCCGA  TTTTTTTCTGCCGGT  95 55
        aceE NONE
        aceF NONE
         lpd   73853 ..   73870 + -14.1  -3.45027   TCACGGAGCAAGCAC             GGGGCGC TGCG GCGCCCC              TGTTTCATCCGGCCT  86 52
       ebD26   80520 ..   80540 +  -6.7  -2.75074   GGATCACGTAACGCG            CTGGCAGGT TGT ACCCGCCCG            TGATCTTCGCCTCGC  48 336
        ebB5   81485 ..   81504 +  -4.2  -3.53091   CGCCCGCGGAGTATC            GCCTTGTC GCTC GACAGGCC             TTTCAACGAAGGCCT  52 226
        poxB   83468 ..   83483 +  -2.5  -5.01732   GATCGATTCCTGGCT              GAGCG CAAAGC CGTTC               TTTTTTCCGCGACTT  78 24
      ebA152   86120 ..   86145 + -13.2  -4.15044   CCTCCCCCTTCAATC         CCGCGCCGGC ACCGCG GCAGGCGCGG          TTTCTTCGCCGAGCC 100 70
      ebA159   91228 ..   91242 +  -3.4  -4.11216   GGCGAATCCTTCCCT               CCGGGC GAC GCTCGA               TTTTCAGGATCAGGA  59 115
      ebA161   92017 ..   92037 +  -2.3  -3.15663   GCGAGCGAAACCGTC            GGCGAACAC GCG GCGCGCGCC            TTCATGACGGTCGAT  43 280
      ebA163   95405 ..   95461 +  -4.9  -2.78384   CCGTCCGAAGGATGA TCGCGGCTCAGCTCTGACTCCGGCGT CGCACT GCGACCGAGTCCG-GCTGCGCCTCGC TGTCCTCCACCGGGA  43 204
        fumA  107093 ..  107115 + -11.3  -5.67063   TCGATCCATACAGAA          CCCGACCAGG GAAA CC-GGTCGGG           TTTTTTTATCGTCGC 100 55
      ebA175 NONE
      ebA176 NONE
      ebA177  110354 ..  110379 +  -2.5  -3.12999   TGGGGTGGCGGCCTC         GTCG-TCAGCCG CGC CTACTGAGCGAC         TTCCGTCTGACATCG  43 5
        norC NONE
        norB  112559 ..  112576 + -14.1  -5.89827   AAGGACACGATCACG             GGGCGGC GCGA GCCGCCC              TTTTTTTTCCTGCTT 100 73
        norE NONE
        ebB7 NONE
        norQ NONE
      ebA184 NONE
      ebA186 NONE
      ebA188 NONE
       dnrD1 NONE
      ebA192  120007 ..  120028 +  -7.9  -4.63479   AGAATCAAATACTTA           CGCCAGCTC TTCG GGGGTGGCG            TTTTGCTTTCTGGTC  81 216
      ebA196  121200 ..  121217 + -12.7  -2.57344   CTTTCTTCTCATCGA             CTCGCCC TTGA GGGCGAG              CTTGTGCGCGGCGTG  64 344
        istA NONE
        istB  127559 ..  127579 +  -6.7  -4.16016   CTTTCGCGGCATAAA            CGGGCCGAT GAA ACCGGCCCA            TTTATTCCACGGTCC  71 222
      ebA213  129882 ..  129913 +  -8.1  -3.90112   GGTATTGGTTTCCAT      GTGGC-TCACTCCT ATTCA ACGAGTGATGCCAC      TTTGATTACCGGCAA  69 91
      ebA224 NONE
      ebA226  137176 ..  137207 + -13.7   -2.5602   GCCATCGAAGCGATG      GGCGAGTGCGACG TATTTT CGTGGCGCTCGCC       TGACTTCGCTACTTA  72 77
        apbA  138713 ..  138747 + -12.8  -2.78867   GGCAGGCCATCCCGA     CCTGTACGCGCGGA AAGCCGC TCCGCGCGGCCAGG     CTTATTCGCCCTTGA  69 47
      ebA238 NONE
      ebA240  143810 ..  143830 +  -3.2  -4.26076   AGCTTTTTGGCGTCA            GTATCTCG TTTGT CGAGAAGC            TTTTCATGCGGCTGC  62 455
       tnpF1  144687 ..  144697 +  -5.4  -3.26596   GCTTTAACACCCGCT                 TGTC CTC GACA                 TTCCCTTCGTTTGAG  50 50
      ebA249 NONE
      ebA250 NONE
        hepA NONE
      ebA253  153537 ..  153578 + -10.7  -2.64695   GCTCGCCGTCGCCCT TGC-GCGCCAGGAAGCCGCC GAG GGTGGCGATCAGGCGCAGCA CTTCGTTGATGGTGG  59 77
      ebA264 NONE
      ebA265  157340 ..  157373 +  -8.9   -2.9348   ATTTGGTCTGGGCAT     GAAGAGCGTCTTTCA TCTT TGCGAGGCGTTCTTC      TATGTGGCCTTTGAC  59 435
      ebA267  158205 ..  158231 +    -3  -3.15999   TGACAATTAGCCTGG        CCGGTCGACGA CAACTA TC-TTGGCCGG         TTGGATCTGTAGCCG  43 38
        istA NONE
        istB  160904 ..  160914 +  -6.8  -3.44206   CTGAGGTCGGGGGAG                 CACG TAC CGTG                 TTCTGCTCCATCTTC  58 332
      ebA272 NONE
      ebA274  169776 ..  169788 +  -3.3  -3.53444   GCTGAACGACTGTTT                TCAGG TCT CCGGA                TTTAGCGAGCGGTGA  49 36
      ebA275  173901 ..  173917 +  -5.8   -4.1673   TGCTCGACCCGCGCG              CGCGTC TTGGC GATGCG              TTTGTTGCGCCGTTG  69 303
      ebA280 NONE
      ebA284  180001 ..  180016 +  -4.6  -3.05384   CCTGCCCGCGTTGTT              GGATCG TTGT CGCTCC               TTGAATAGCGGAGCA  46 392
        istA NONE
        istA  182185 ..  182216 +  -7.2  -3.78775   CGAAATAGTGTGACC      GGTGAATCCGCGGT CGTG ACCGCGGATTCCGA       TTTGATCGTGACCGA  63 28
        istA NONE
        istB  185079 ..  185095 +  -4.4  -3.21099   GCAAGGATCAGGACC             GCCAGCG GTTA CG-TGGC              TTGCTCCTGGCGGGC  48 416
      ebA295  185811 ..  185827 + -10.1  -4.07568   CTGCCATGTTGGAAA              TGAGGCG ATC CGCCTCG              TTTTCGACAGGAGCA  80 269
       tnpF2  186736 ..  186746 +    -4  -4.49958   GCTCCGCGACGAGGA                 TGTT TAC AACA                 TTTATTTGGTGAAAT  68 70
      ebA324  205499 ..  205510 +  -7.2  -3.89971   TTTCAACAAGATGTC                CGCG GCTT CGCG                 TTTCATCTCGTTGTC  66 427
      ebA341  213731 ..  213757 +    -5  -3.16492   CAAACGTGATTGAAC         TGCCTGGCGTCA GGG TGACCCGGGGCG         TCTTCGTCGGTATGC  48 32
      ebA342 NONE
      ebA343 NONE
      ebA346  216020 ..  216033 +  -3.1  -4.07687   AGGCGACATCAGGCT               GC-TGC CGC GCAAGC               TTTTGCGCCGCCACT  59 92
      ebA350  217011 ..  217036 +  -7.5  -2.52464   GAGGAATTTCGGCTA         CCTGCCGTAAG TTGG CTCAAGGCAGG          TCAGTTCCCGACGGC  48 16
      ebA351  217349 ..  217359 +    -4  -3.41602   CATCATCATGACGTC                 TTCA AGT TGAA                 TTCTCCTGCGATACA  47 16
        nuc1  218765 ..  218777 +  -5.5  -3.91674   GTTCCAGTACTTCTT                GGCAG TGT CTGTC                TGTTTTCTCTCTGCG  63 472
        tnp7 NONE
      ebA360  222343 ..  222357 +  -4.2  -2.87344   CCGGAGAACTCCAGC               GTGCAG AAG TTGCGC               TGTGTGACCAGCGTC  43 408
        istA NONE
        istB  225742 ..  225754 + -10.5  -2.52543   AGCGCCCCTGCGGTC                GGGCC TTC GGCCC                TCCCTTCGGGGCGCT  60 55
       tnpF3  232943 ..  232953 +  -3.2  -3.53091   TTCATCGGGTATAAT                 TCCG GCA TGGA                 TTTCGCCGCCGAACT  49 116
        istA  234818 ..  234841 +  -5.2  -3.14564   GCGAACGGCACAACG          TTCGGATTCG CGGG CGGAACCGGA           TTGATCCAGCGCTCG  49 317
      ebA395 NONE
      ebA397 NONE
      ebA398 NONE
      ebA400  240336 ..  240350 +  -9.2  -3.53091   CCTACGATTCCCCTC               CCGCCG CAA TGGCGG               TTTCGGCACAACCGT  66 109
      ebA403 NONE
      ebA405  243639 ..  243653 +  -2.7  -3.43604   GGTCGAGCCGCTGAA               GGGCG ACTAC CGCCG               TTGATCTTGTCATGT  48 323
      ebA409 NONE
      ebA410 NONE
      ebA412 NONE
      ebA415 NONE
      ebA416 NONE
      ebA418 NONE
      ebA419  253406 ..  253416 +  -8.2  -3.90112   CACCCATCGGCCCGG                 CGCC CGC GGCG                 TTTCCTTCGGACGGC  69 55
      ebA421 NONE
      ebA425  255691 ..  255701 +  -5.4  -3.56704   GTCTTCATGCGTGTC                 TCCT GTG AGGA                 TTGATTTAATGACAG  57 18
      ebA426  256492 ..  256534 +  -4.7  -3.29144   AGAGCTCGATGCGGC GCTGACGCGAGC-GGCTGCGC GAT GAGTAGCCTGCACACG-CGGC TTGTGACCGCCCTGG  49 1
      ebA427 NONE
      ebA430 NONE
      ebA432 NONE
      ebA435 NONE
      ebA436 NONE
      ebA439  260882 ..  260933 + -10.6  -3.28924   TTCGCCCCACAGTTA GG-CAGCGCCCCCGTGGCCTGCAGC CGC GCCGCACGCCACGGTTGCGCACACC TTATCCACAGAGCTG  68 270
       ebB11 NONE
      ebA443  263942 ..  263959 +  -6.9  -3.07816   CCTGCAGCGCGTCCG             GGCGGCT CGAC AGCAGCC              TTACCTCGATCCCGC  52 151
      ebA449  265180 ..  265201 +  -5.8  -3.30771   CAATTCGTCGATGCG           GCTGTTGG GCCAGG CCGGCAGC            TTCTCGAGGGTGTCG  51 503
      ebA459 NONE
      ebA462  269059 ..  269069 +  -5.4  -2.93723   GAATCGCCATGATAC                 TGAG GCC CTCA                 TGTCGTTCATGAGCG  48 87
      ebA463  269451 ..  269465 +  -5.6  -3.12668   GGACGTCTTCCGCCG               GCAAGC TTC GCCTGC               TTGCGTCTGCCGCTC  50 87
        istA NONE
        istB  271224 ..  271234 +  -4.6  -2.79501   CCTGTCCAGACAATC                 GGGG CCA CCTC                 TCTCATCGACCTATC  43 259
      ebA480  276546 ..  276566 +  -8.9  -2.59431   CCCGCGCGTGAAGCG            CCGCGAGAG CGT CCCTTGCGG            TCACTTCTGCCGCCG  56 71
      ebA485 NONE
      ebA486  279260 ..  279291 +  -7.8  -3.70902   TCACGGCACCATCGC      GCGTGGGCTGAGGG CTCG CCCCCGGCCCACAA       TTTCACTGTGCCGGC  67 169
      ebA488  281059 ..  281070 +  -5.8  -2.60075   AGTTGGCTGGATATT                GTCG GTGC CGAC                 CTTGATTCGGCGAGG  46 338
      ebA503  289882 ..  289893 +  -5.8  -3.29461   CAATGCGCGCTTACA                CTGG CCGC CCAG                 TTCTCACGCGGATTG  52 277
      ebA508  292625 ..  292645 +  -5.3  -3.80625   AAGGCGACAGTAGTA            TTCCCCTGC AAA GCCGCGGAA            TTTACATTATGAGCA  60 28
       tnp9A NONE
       tnp9B  300118 ..  300133 + -10.4  -2.92442   AGACGCTGCACGAAG              GCCTGC AGGC GCAGGC               TCTAATGTGTTGCGT  59 250
      ebA522  302042 ..  302054 +  -6.2  -3.86194   GTTCCCGACGGAGGA                GGCC TGCAT GGCC                TTTGTCGAGCGGCTT  62 309
       tnp10  303390 ..  303409 +  -7.8  -2.57132   GGGAGTTCCTCCCCC            ACGGAGAG ACGG CTCTCCGC             ATTGTCCAAGGAGAC  52 476
      ebA527  304055 ..  304082 + -16.4  -4.36914   TTCCTCGCGCTTCGC        GCGGCCAC-TGCA CCT TGCACGTGGCCGC        TTTTCTCAGGCGGCC 100 61
      ebA529  305051 ..  305078 +  -2.7   -3.1355   CCGCTTCCACTTCGG        GTGGTCGAC CTCCGGTCGC GTCAACCAC         TTCAATCTGGCTGCA  43 87
      ebA531 NONE
        pinR  307228 ..  307251 +  -5.2  -5.46698   ATAAAGTACAGAAAA          CCCAATCACT TCAC GGTGGCTGGG           TTTTTTGCTTTTGGG  91 66
      ebA536  309581 ..  309605 + -12.1  -3.78934   TTCGCGGCCCGGTTC          AGGAGTGCGCG ACG TGCGCACTCCG          TTCTTGTGCAGGAGG  85 74
      ebA541 NONE
      ebA542  313933 ..  313946 +  -5.2  -3.55444   AAACCGATAACGCCG               CCGG ATTTTG CCGG                TTTCACGCGTGAAGA  52 69
      ebA544  315121 ..  315147 +  -4.2  -4.67353   GGGGGTGTTCGCATG         GTCCGGGTGCGC CAT GCGCGCCAGCAG         TTTTTCGATGACTGC  73 389
        putA  321459 ..  321469 +  -6.8  -3.14344   TTCTCGTCCGCGACC                 GTCG CTT CGAC                 TTCATACAGGCCGTC  52 511
        istB  330578 ..  330596 +   -16  -3.58159   GCTCACAAAATCAAG             CCACCGGC TTT GCCGGTGG             TATTTGACTTTTTAA  93 82
       tnp12  332887 ..  332898 +  -2.2  -4.07568   TAAGTGCCGAGGGAT                C-CCG TTA CGGTG                TTTTGCAAACAGGGG  57 62
      ebA570  334155 ..  334167 +  -9.1  -3.40403   TCGTGCTGCTTAAGT                CTCCG GCG CGGAG                TTCTGGTAGCGGCAG  63 98
       tnp13  335719 ..  335731 +  -6.9  -4.34402   ACAGCGCCAACTGCT                CCGGC GCC GCTGG                TTTTCCTATCCCCAG  74 247
         glk  344547 ..  344588 +    -5  -3.51934   CCAAGGGCCGCAAGC TGGCGAGCGACCTGC-TCG ACGAG CGGCGCCGGCAGTTCGCCA TGTTTATGGCGCAGC  52 512
        trmA  347876 ..  347892 +  -4.3  -3.23274   CTGCTGACACGGCGC              GGGGGTC CGC GAGCTCC              TTGACTTATGCGGGG  48 5
         pat  349192 ..  349240 + -12.2  -3.17075   GATCCTTCCTTCCGC GCGCCGCGTGCGGACGCAGCGGC GCTC GTCGCCGCG-CCGCGCGCCACGA TTCCATTCGCCGCGG  74 39
       ebD27  349660 ..  349673 +  -3.8  -3.02144   GTATGAAAAAGCTGC               TCGC ATCGGG GCGA                TGTTCACGGAAATCA  43 152
      ebA598  352181 ..  352200 +  -2.8  -3.74056   ACAATCGAGTCACCC            CATGCACG ATAA CGTTTATG             TTTCCGTCCTTATTC  52 206
      ebA600  353122 ..  353139 +  -3.3  -3.25223   GATCCAGTGTTCATC             GTCGGGC AGTC GTTCGGC              TTCATCGTCTACCTG  45 222
      ebA602 NONE
      ebA603  355238 ..  355248 +  -5.4  -3.33696   CCGGCAATTCTTCCC                 TCGA GAA TCGA                 TTGCTTCACCCCGAA  52 100
        tnaA  356756 ..  356810 + -11.9  -2.80074   CTGGGCCCAGTAACC GGCGGCCGTGCGGAAGGGGTGGCGGC CGCC GCAGCGGCCCCGTCGGC-CGGATGCC TCCTGTTCTCGAGCG  65 43
      ebA624  365373 ..  365405 +  -7.7  -2.66812   GGGATGATCGGAGAG      CGACGACGGCC TTGGCGATGTC GGCCGTGGTCG      TCCTATCGTAGCCTT  52 34
      ebA625  367080 ..  367092 +  -6.9  -3.21912   CTCAACCTCCAGCAT                GGCGG GAG TCGCC                TTGATGGCTTCGGGC  54 463
      ebA639  374137 ..  374159 + -13.5  -5.41746   CCCGCCGCGGATCAG           GGGCTGATG CGAAC CATCAGCCC           TTTTTTTCGCACCTT 100 55
      ebA642  375789 ..  375812 + -11.6   -2.5844   GATCACGAGCTCGAG          CGTGCGCCGG TCGT CCGGCGCGAG           ATTCCTGTCCTCTCC  61 280
        mutL  383867 ..  383879 +  -3.3  -2.90075   GCCGCGTGTCCGATC                CCCGT TCA ACGAG                TATCCTTGCACCCCC  42 56
        parE  385986 ..  386007 +  -2.2  -3.01924   CTGCTCACGTGCGAC           TCACTGTG CCCCTC CGCAGCGA            TGTTGCCGGGGGATA  41 98
        vapB  386291 ..  386301 +  -2.4  -3.06162   GCCGGAACAAGCGGA                 ACGC GAG GCGC                 TGTTGCCGTGAAGTA  41 4
       ebB17 NONE
        parC  389149 ..  389169 + -11.9  -2.72991   TTGACGGCGTAAGCA            CCCGGTTTT CTA AGAACCGGG            TGCTTACAGATCTGA  65 68
      ebA666  392341 ..  392367 + -20.9  -2.78596   ACACTGACGACACGA         GACGGCGCGCC CCAAC GGCGCGCCGTC         TGTCATCGCGCACTG  95 158
      ebA669 NONE
      ebA670 NONE
      ebA671 NONE
      ebA672 NONE
      ebA675 NONE
      ebA682  402703 ..  402713 +  -5.4  -3.73224   GGTGAGCGGCTGCAG                 TACG CGG CGTA                 TTTCGTCCGCCATGC  60 363
      ebA725  416999 ..  417018 + -10.7  -4.14541   CGCGGAACGAAACAA            CGGCGGT CTTCGA ACCGCCG             TTTGTGTGCTTGCTG  84 44
      ebA749 NONE
      ebA750 NONE
         int  431360 ..  431372 +  -3.3  -3.14931   CACACAAAACTCGAC                GGCAA GCA TAGCC                TTGCTGACGCATCCC  45 245
       ebB19 NONE
      ebA753  434183 ..  434195 + -10.5  -4.09685   CCCCGCTGTAAAAAC                CGCGC ACA GCGCG                TTTTACGCGGTCGCG  78 324
      ebA759 NONE
       ebB20  436300 ..  436323 +    -8  -3.14132   AATTTCTGGTTGATT          ACCGGCCCGA AGAC TCGCGCCGGC           TTGATCGAGAAAGCC  57 145
      ebA768 NONE
      ebA769  440503 ..  440525 + -15.6  -5.26316   TAACAATCGCTGCAA           CGGCGCCTTC AGT GAAGGTGCCG           TTTTTTGTGCGATGG 100 135
      ebA772  442828 ..  442843 + -11.8  -4.72272   TTCCGGAACGAAAAA              GCCGGC GCAA GCCGGC               TTTTTCATGAGCGAA  95 48
        mltB  447378 ..  447388 +  -6.8  -2.71731   CCGCGAAATGCCGCG                 CCGT TTG ACGG                 TCCTTCGCAACTGGC  48 72
        istA NONE
        istB  454777 ..  454791 +  -7.1  -3.54459   AATGCGCAGTTTTTC               TCGGC TCGAT GCCGA               TTTCGCAAGAATTGA  58 238
      ebA798  464406 ..  464450 +  -2.1  -4.07568   ATATCTTTGCATTCG CCAACGTTGATTGACCGAGC AATTCC GCAAGGA-AATCAACGATGG TTTTCCGAAAGGAGA  57 102
       ebD31 NONE
       ebD32 NONE
       ebD33 NONE
      ebA800 NONE
      ebA803 NONE
      ebA806  468427 ..  468438 +  -7.2  -2.64155   CTGGACCCCCTCAAG                GCGG GAAA CCGC                 TCGGTTTCGCACGCG  49 97
      ebA808 NONE
      ebA809  469360 ..  469376 + -10.8  -4.39571   CGCCCCCATCCCCGA              CCCGGC CGCGC GCCGGG              TTTTCCGTTTGTGGG  87 43
      ebA812 NONE
      ebA816 NONE
        glcB NONE
      ebA821 NONE
      ebA822  475941 ..  475974 +  -2.3  -3.76373   GGATTCAGGCACACC     ACGGTGCAGTCCG ACGTCGAG CAGACTTCACCGG      TTTCGGTATTGACGA  54 142
      ebA826  478121 ..  478174 +  -3.5  -2.78384   GGCTGCGCAGCGCCT GAACCGGCCTGTC-CGACCTGCGGGC GTT GCACGCGCGGCGCGACAGGCGGAAAC TCTGGTCAAACGACA  41 24
      ebA825  480289 ..  480330 + -33.1  -3.10245   CACCGGGAGAACCGC GCGCATGCGGCCGGGGAGC AGCA GCGCCCCGGCCGCATGCGC  TCTCTGTTGCGCTCA 100 57
      ebA828  480808 ..  480822 +  -9.2  -3.08173   GTAGGTCACGACCTT               GTCGCC GAT GGCGGC               TTCCATGCCCTTGAT  59 206
      ebA833  487232 ..  487258 + -12.2  -2.74263   TGCTGAACCGGCGCG         TTGCGGGGGGGC TCC GGCCCTCCGCAG         GTTTCGGGATAAAAT  69 35
        aceK  489558 ..  489598 +  -9.6  -3.55801   CCCGTGACGCATTCA GTGCTTGCCGGTGCTGCCG AACC CGGCTGCGCCG-CGATCGC  TTTGCGGGAATTCAT  66 476
        radC NONE
        rplU NONE
        rpmA  492882 ..  492902 +    -9  -5.93252   GTTCCGGTTCGAAAA            GCCCTATC CTTGC GGTAGGGC            TTTTTTGTTTTTGCC 100 52
      ebA843 NONE
        proB  495744 ..  495758 +  -3.4  -2.65993   CGCTCGATCCGAAGT               CGCGGT TTC GCAGCG               TCATCTCGGTATGCT  39 489
      ebA849  497386 ..  497404 + -11.7  -3.35813   GGTTGCGAGGACGGA             GGCCGAG TTCCC CTCGGCC             TTCGTTGCGCTCAGG  72 44
        istB  499977 ..  499992 +  -4.6  -3.68658   GCAAGTCACCGCAAA              CCCGCA TGAA TGCTGG               CTTTTTTGGTAAAAT  54 17
        istA  502005 ..  502015 +  -8.2  -3.21099   CGATTCGCTGCAGGT                 CGGC GTT GCCG                 TTGGTGATCGCCGCC  56 400
      ebA864  504082 ..  504109 + -14.3  -3.43853   AACGCCCGCAAAAAA        CAAAGGCCAGT CCTTGA ACTGGCCTTTG         TATTTGAATCATTGG  90 55
        msrA NONE
      ebA875  513192 ..  513237 + -16.1   -3.1505   GGCTAGCGGCTGCGG CGCCCGAGCC-CTGAGCCGCGC CGC GCGCGCTTCAGTGGCTCGTGCC TTCCTCGCGCATGGT  85 35
        cysG NONE
      ebA887 NONE
        nirS  522843 ..  522863 +   -14  -5.41143   ACCGCGAGATGCAGA            CGGCCAGC TCAAC GCTGGCCG            TTTTTTTCAGCCCTC 100 67
      ebA911 NONE
      ebA913  544283 ..  544300 + -12.7  -4.98531   TCAGTGCCCGTGAAA             GCCCTGC TCCG GCAGGGC              TTTTTCATTTGGCCA 100 51
        ubiG  545242 ..  545268 + -15.9  -4.36914   TTTGGACAGCAAAAA         GCCGCTTTCCC GGGGA GGGGAAGCGGC         TTTTGTGCAGAGCAA 100 189
      ebA932  553450 ..  553469 + -13.6  -3.27476   AGGCTGAAAAGAAAA            CGGGATGC AGCA GCATCCCG             TTCCTGCTTCACCCT  81 57
       ebB31  557329 ..  557340 +  -7.2  -3.60296   CTCGTCCGAGGCCCG                CGCG AGTT CGCG                 TTTGACGTCGAGGTC  58 446
        proS NONE
      ebA955  562541 ..  562568 +  -2.8  -3.57462   CGCTGGGACACGACA       GTCGTCAGCTGG CGCCCA CCA-CTG-CGAC        TTTCGGCATCGGCTC  49 100
      ebA958  563331 ..  563341 +  -5.4  -3.14211   CCCATGAGCGACGCT                 TTGC ACG GCAA                 TTGATCACAACAACT  50 80
        yfhK NONE
      ebA964 NONE
      ebA966  567115 ..  567134 +  -2.1  -4.15543   TGAAGCCTGCTGTAA            GGC-AGGG ACCAG CCTTCGCC            TTTTCAGCCTGTTTA  60 188
        glnE NONE
      ebA978 NONE
      ebA981 NONE
      ebA983  580280 ..  580319 +  -5.5  -3.59262   CTCCGTCGACGAGCG  CCTCGATCTCGCACGGC ATGTCC GGCGTGCGGTAGCGCGG   TTTCGCGGTGTACAC  54 399
        ilvE NONE
       ebB32  583950 ..  583965 + -11.8  -2.53213   GCTTCCGCGCAGTTT              CGCCCG GTTG CGGGCG               TGGATTGAACCATTG  64 105
      ebA995 NONE
      ebA996  585912 ..  585930 +  -6.6  -3.01712   GTGCAGCTGCCGTTC             TGAGCGGC CCG GCCGATCG             TCTTACCGCGCAAAA  52 23
      ebA999 NONE
        atoC  589291 ..  589303 +  -3.3  -3.33792   AGGCATTGCACTTTG                GCATG AGG CTTGC                TGTTCTCTCGATACT  47 107
       cytC6  590638 ..  590668 + -16.1  -3.06183   CTTCCGTAACCCGAG       CGCGCCCGACCGT CCGAC GCGGTCGGGCGCA       TTCCGTGGCCCTGAG  83 32
     ebA1009 NONE
     ebA1012 NONE
     ebA1013  593215 ..  593229 +  -3.4  -2.87931   GGGTGGGCGCGGAGC               GACGGG GGG CTCGCC               TATATGAGGGGTAAG  42 87
     ebA1017  595897 ..  595913 +  -9.3  -2.58758   ATAGCGCGAACAGCC              CGCCGCG CTG CGCGGGG              ATTCTCCGGCCTTAT  56 153
     ebA1022  599736 ..  599758 +  -3.2  -3.53091   ACCGGCCGCTCGTCG           ATGCCGCGGC ACA GCCGATGCAG           TTTCGCACCGAAGCT  49 435
        pmbA  604363 ..  604415 +  -6.7  -2.82516   CGCATGAAGATCGCG GGCCGCTGAAAGCCCCGCACCTC CATCGCC GGGGCGTGGCGCTACCGACGGCC TGTGGTCCTGAAGGA  50 17
     ebA1032 NONE
     ebA1033  606983 ..  606994 +  -4.4  -2.57132   GCTGTAGCATCCCGC                TGGA AGCA TCCA                 ATTGTCGCGCCAGAC  43 98
     ebA1036 NONE
     ebA1037 NONE
        gpmB  610077 ..  610091 +  -3.4  -2.66481   TGCCCCACCATGGCC               GCTTGC GGT GCGTGC               TAATATCCGCTTTTA  40 98
        glyA  611436 ..  611486 +  -5.3  -4.03234   ACAGCGGCTTTTCGC CGGCTGTTCG-GACCGGCGCCG CAGTGTCC CGGCGCCGATCGTGAAGTGCCC TTTCTGTGGCGACCC  65 79
     ebA1044 NONE
        ribD  613484 ..  613504 +  -7.6  -3.14132   GGAACAGTCGAGCAC           CAGGTCCGC CGCA GCG-ACCTG            TTCGTCGAGCGCAGC  54 437
     ebA1054 NONE
        secB NONE
     ebA1059 NONE
        gpsA  621686 ..  621714 +  -8.8  -3.01712   GAGATCGAAGCCGAG        CGGGCGCACG AGATGCAGG CGTGCGCCGG        TGTTGGCCGCGAGCC  55 475
        bioB NONE
        bioC NONE
     ebA1070  625574 ..  625598 +  -7.7  -2.62184   CGGTCGAGTTCGGCG          CGGATGCGCGC GAT GCGCCCGTCCA          TCATGTCGGACGGCG  50 501
       cytC3  627796 ..  627812 + -10.1  -5.06414   CGCAGTTCGTGAACG              GGGTGGT TCG GCCACCC              TTTTTCTTGCCGGCC 100 58
        moeA NONE
        rpiA  629930 ..  629950 +  -2.5   -5.1861   GCGCGCTCCCGACGC            TCACCTGAA ACA TTCCGGTCA            TTTTTTGCTGCTAGC  83 46
        phoU  630719 ..  630748 + -20.9  -2.70932   CTGCGGCCGGAAAAG       CGAAGGGATGACC CGCA GGTCATCCCTTCG        TCGTTCGCACCCGCG  95 49
     ebA1085  631122 ..  631153 +  -2.9  -3.62046   ATTCGTGCGCTTCAC      TCCTGGCCAGCGTC CATCT GTTGC-GGCCACGA      TTCTTCGAGCAGTAC  49 58
     ebA1095 NONE
        suhB NONE
         prk  637633 ..  637668 + -10.4  -2.70786   AGGCCCGCGCCGCCC    CGTCAGGCGGCGGCAAT AGC GTTGCCGC-GCCAGACA    CTTATCCGTTTTGCA  61 39
        tktA NONE
        gapA  640883 ..  640903 +   -14  -4.65895   TCCACCGACTCCCGA            CGCCCTGC TCTTC GCAGGGCG            TTTTTCCATCCGGAA 100 44
         pgk NONE
        pykA  643671 ..  643681 +  -2.4  -4.07568   ACGCGAGGCGGGCAA                 GCTC CAG GTGC                 TTTTCCGGCCCGGCC  57 99
        fbaA  644918 ..  644964 +  -3.6  -3.39327   CGCGTCACCGGTCGG CGGCGAAGCGCAGGTCGCCGA ACAGCG TCGTC-ACCTGCTCGTCGGTG TTGTCGGTATCGGCG  47 49
     ebA1110  645647 ..  645668 +  -4.3   -3.7331   CCCTGCGGTGCGCAA           G-GCGGCGGC GAA GCCGTAGCAC           TCTTTTCATGCGCGT  57 7
     ebA1112 NONE
     ebA1114 NONE
     ebA1115 NONE
       ebB34 NONE
     ebA1117 NONE
     ebA1121 NONE
     ebA1124  651059 ..  651075 +  -7.2  -2.82681   GGCGCGGTGAGCGGC              GGCCGG ACAAG CTGGCC              TATAATCGCGTTTTG  50 49
        hemH NONE
     ebA1128 NONE
        prlC  655354 ..  655389 +  -4.4    -3.137   GGAGGCAGCCCCCTC    CAGGACGCGCCGCTGC ACAT GCAGCGGGACGCCACG     TTCGGTCATGTTCAT  48 64
        xthA NONE
         nnr  657208 ..  657226 +  -2.3  -2.87463   GGCGCCACGAGTAAG            GCTGGGGC CAAG GCGCC-GC             TGTGTAACCGAGGTT  40 27
     ebA1135  657745 ..  657794 + -15.5  -2.72344   TATTGCGCAGCGTCT TGCGGCGCTGGCCGAACGCGGCG GCGA CGACGCGCTCGAGCAGCGCCTCG TCCTTCGCGGTGCGC  75 265
     ebA1142 NONE
     ebA1143 NONE
        pepP NONE
        ubiH  667687 ..  667710 +  -3.8  -3.01712   CCGCTGCTCGGCCGG          CGGCGCAT GGGGTAAA ATGCGCCC           TCTTCCCCGAACACC  43 115
        dusB  668864 ..  668882 +  -6.7  -2.56164   TGGTGATTCGCAACG             TCGAGCG CCCGA TGCTCGA             ATTCGTGCTTCGCCA  49 134
        purH NONE
        purD NONE
        hemF  673150 ..  673162 +  -5.5  -3.53012   CATACAGCAGGTCCG                CATCC TTC GGGTG                TTTGCGCAGCCACCC  54 269
         ppc  680402 ..  680427 +  -3.1  -3.46068   CGTCGAGCAGGAACT         CG-CGCCCCGCG GTG CGCGCAGTGACG         TATTTGAGTTCCGCG  48 280
        argH  682688 ..  682700 +  -4.7  -4.19817   GGCGACGAGAGGGTG                GTCCG CGC CGGCC                TTTTCGATCAGTGAC  65 201
     ebA1171  683414 ..  683435 + -15.9  -4.96501   ATGGATGGATGCGCA           CTGCCCGTC GCTC GACGGGCAG            TTTCTTTTTCTGGAC 100 79
     ebA1173 NONE
     ebA1174  685668 ..  685699 +  -5.7  -4.29738   CTTGCTGCGTTGCTC      CGGCGCTCTTCAG AACTTC CTGCAGCTCGCCG       TTTTCATACATCTCG  71 76
        dadA  699270 ..  699286 +  -2.2  -4.07568   TCTTCAGGTGGTTGC             GCG-CTG CTGA CGGACGC              TTTTCCGCAGGCGGC  58 205
     ebA1210 NONE
     ebA1220  720889 ..  720910 + -13.7  -3.30124   CGGAGCAAAAGCGAA           GCGCGCAGG ACTG TCTGCGCGC            TTCTCCCGAATCAGG  81 68
     ebA1221  721842 ..  721853 +  -2.2  -5.61824   CACACGTACCGATAT                GGTT GAAA AGCC                 TTTTTTTGGCTTTTC  95 312
     ebA1223 NONE
        pulF NONE
     ebA1226 NONE
       ebD34 NONE
     ebA1229 NONE
     ebA1234 NONE
     ebA1237  727737 ..  727751 +  -2.7  -2.62098   TACAACTGCCGCCAT               GGCGG CAGCC CCACC               GGTTTTTCGCATCCT  38 48
     ebA1239  730098 ..  730116 +  -4.5  -2.71924   AGGAAGCGGAGGCGT             CGTCAGC ATCGA GGTGACG             CTTTGAGGAGGGGTC  43 1
     ebA1241 NONE
       ebB36 NONE
     ebA1245  731632 ..  731642 +  -8.2  -3.16191   GCAAGCTGCGTGAAA                 CGGG AAT CCCG                 TTCGTCCGGCTGTCC  57 124
     ebA1278  756408 ..  756439 +    -5  -3.21099   ATATGGCCGGCGCTG      TTCGGCTGCAGCGG GGTT CCGATCCAGCCCAG       TTCCTGATCGCCGAA  47 389
     ebA1283  758059 ..  758097 +  -6.5  -2.76509   CCGACCGACACCCCC  TGCCGAGCGCTGATCGCG CTTG CGCGTCCAGCGG-CGGCC   CTTGCTTATTTCCGG  50 13
        hisC  764981 ..  765018 +  -9.8  -3.31792   CGCGGCCGAGCGTCT   GCGCGCCGGCTTCG GATATCTGCA CGATGCTGGTGCGC    TTCTGGAAGTCGTAC  63 163
     ebA1315  777740 ..  777751 +  -2.2  -2.78384   CCCACGACCTGATGC                TCGC GAAG GTGA                 TCTGATGCCGGCCCA  39 9
     ebA1316 NONE
     ebA1318  778863 ..  778873 +  -5.4  -2.73483   CCTCGCGGACCCAAC                 CATG AAG CATG                 TCCTTGCACTCGCCT  46 21
     ebA1320 NONE
         ech  780326 ..  780359 + -18.3  -4.31412   ATTCCTAAGCCATTC     TCACCGTGATGCTGC AATT GCAGCATCACGGTAA      TTTTCATACCTGTTT 100 88
     ebA1322 NONE
     ebA1323  781205 ..  781218 +  -9.5  -5.95166   CACCGCATCAAAAAG               CCCCG CTTG CGGGG                TTTTTTTTACTTCCG 100 55
     ebA1350  797582 ..  797599 + -12.7  -2.57344   CTTTCTTCTCATCGA             CTCGCCC TTGA GGGCGAG              CTTGTGCGCGGCGTG  64 390
     ebA1356 NONE
     ebA1358  801224 ..  801236 +  -4.7  -3.95073   GCCACCAGCCAGAGC                CGCCG CCA CGTCG                TTTGTCGATATGCCG  59 86
     ebA1363 NONE
     ebA1364 NONE
     ebA1365 NONE
     ebA1369 NONE
        nagI NONE
        nagK NONE
         s5h NONE
        nagL  810755 ..  810811 +  -9.3  -3.13522   CACGTGCCGCTCCCG GCGCCTGACTCGCCGCCTCCCGGTGCC TCGCC GG-ACCCGGCGGCG-CTCGTCACGCGC TGTTCGTCACCGCGT  61 71
     ebA1381  811673 ..  811683 +    -4  -3.69333   ATTTTTCGTTCAGAA                 CAAA TCG TTTG                 TTTCGATAGATTATC  51 6
     ebA1383  812933 ..  812949 +  -2.1   -3.1247   CCGGCATTCGAAGCC              TGACCCG GAC CGGACCA              TTCCGTCTCCGCAGT  41 23
     ebA1394 NONE
     ebA1395 NONE
     ebA1396 NONE
        coaD  819922 ..  819939 + -12.7  -5.04249   GATCGGGCAGGCAAA             GCGCACC GCAA GGTGCGC              TTTCTTTTTTCCGGG 100 331
     ebA1403  824835 ..  824845 +  -3.2  -3.87815   CAGCGATGAACCGGC                 CTCT TGC AGGG                 TTTGTGGCGATCGCG  56 32
        lolB NONE
        ispE  826348 ..  826374 + -18.1  -2.98493   CCCCAGCCAGTAAAT         TACGGGCAGGC CGCGC GCCTGCCCGTA         TCGTTTCATCCTCGC  89 128
     ebA1406  827401 ..  827426 + -11.1  -3.53224   AGCCGGCGGCCCAAC         CCATCCGCCTG GTCG CGGGCGGATCG          TTTCAACCAGGAGTC  74 59
        rplY  828042 ..  828060 +  -8.1  -3.91897   CCACGGAAGGCGAAG             TCGCGGC CTGAA GCTGCGA             TTTCTCGCTCGCCGC  69 15
         pth  828798 ..  828817 +    -8  -2.55544   TCAATTGCAAGCCAT            TGATTCTA CAAT TAGAATCA             TGCCTTGACTGGTGC  52 130
        queA NONE
         tgt  831131 ..  831148 + -11.3   -3.4529   GGCACCCGCCGCGCC             GTCGCGA CGGG TCGCGAC              TTATCCTGCTGCTAT  74 56
        yajC NONE
        secD NONE
        secF  834772 ..  834784 +  -6.2  -3.85879   GACTGCCAGCGAGCC                GGCC TGCCC GGCC                TTGTTCTCGATTGTG  62 322
     ebA1421  836993 ..  837031 +  -2.4  -4.58283   GTAGCCCTGTACCTC  CTGGCAGCCGCTCGC GCGCAGAAAG GCGAGCTGTT-CCGG   TTTTTCCACGCCTTC  70 168
     ebA1424  840628 ..  840648 +  -9.7  -4.32034   CCGGTCATGGCAAGG            CGGCGGA TGACGAC TCCGCCG            TTTTGGTGCTCCTGC  82 290
     ebA1427  841771 ..  841787 +  -9.3  -3.13343   TGGGTGCGACGACTG              CGCGGCG CGC CGCCGGG              TTCCGTCGTTGCAGT  59 412
     ebA1434  848575 ..  848605 + -14.6  -3.61398   GAGCACCCTCGCGCT       ACGCGCGGTCCCGC CAT GCGGGACTGAGCGC       TTCTTGGGACGGCCC  90 52
     ebA1454  867354 ..  867371 +  -3.3  -4.21322   CCTTGCCTGATCTCC             TCGCGGA GCCA TCGGCGG              TTTGCTTTCTGTTGC  62 31
        gmhA NONE
     ebA1464  871647 ..  871681 + -15.6  -3.14132   CATAGCAATAGACGC     GGTCCGCCTGCGCGAG ACT CTCCGGCAGGCGGTCC     TTCATGACGCCCAGC  78 284
     ebA1467 NONE
     ebA1468 NONE
        aroQ NONE
        accB  875168 ..  875197 +  -8.5  -3.53012   AGCGGCGCAGCCAAA       TCGCGC-GGTACGC GCA GCGTCCGAGCGCGA       TTTCGCCGCGGAGGC  62 105
        accC NONE
        prmA  877497 ..  877507 +  -2.4  -2.73994   GCTCTCCGCGACAAA                 CCGG GAG CCAG                 TGATGTTCGCGCGCT  39 12
     ebA1476  878605 ..  878629 +  -7.8  -3.02144   ACCGGCCTGACCGCA         CGCGCTCGAGC GGCT GC-CGAGCCCG          TCTTCGACAACCTGG  56 41
        dgkA  879251 ..  879267 +  -2.2  -4.77757   ATTCCATTGTTTTTC              CAGCAG TTTTC CTGCTA              TTTTGATTTTTACAC  72 232
     ebA1479  880357 ..  880369 +  -3.3  -4.24342   CTCATCAGTTTCTCG                GCAGG GGC CGTGC                TTTCTTCGTGCGCGC  62 53
     ebA1490 NONE
     ebA1496  886290 ..  886315 +  -3.3  -4.07568   TTACCTCAACTGATC         GGCGGATATGGT GAG ATAAT-TCCGCC         TTTTCCGCAAAACCA  59 64
     ebA1500  887609 ..  887619 +  -5.4  -3.86346   TAAATCAAAAAATTT                 TCAC TTT GTGA                 TTTATAAACAAATAC  62 104
     ebA1504  889171 ..  889199 +  -5.9  -3.51234   ACGCAGTGCCAAGCG        GGAAAACCGGGGT CTG ACCCCAATTTCCC        TATTTCCGTTTCCCT  55 9
     ebA1507  891097 ..  891113 +  -2.1  -3.64703   TTCGACCAGCGAAAA              CCGGGGT CTG ACCCCAA              TTTCCCTCCGCGGCA  49 125
     ebA1512  892556 ..  892572 +  -5.8  -3.04792   CGACAAACTCGCATA              TGGCGA ACTTG TCGCCG              TCTTCGCGATCGTCA  49 128
     ebA1513 NONE
     ebA1514  895052 ..  895062 +    -4  -3.30619   CAGCGATCCGCAGAT                 TACT CAG AGTA                 TTCTGAAAAATAGTT  47 9
     ebA1515 NONE
     ebA1516 NONE
     ebA1517 NONE
        rffG  899649 ..  899663 +  -2.2  -3.80855   TATGAATGCACTATT               TTTTAA AGT TTAAAG               TTAATTTTTCGACGG  52 87
     ebA1519  901605 ..  901623 +  -3.1  -3.05844   AAATTCGGCCTTAAT             TCGCG TTAATAAGT CGCGA             TATTGGAGTACGGCA  43 17
     ebA1520 NONE
       ebD36  902115 ..  902131 +  -6.5  -2.88243   TCGCAGTGGAAGAAT              GGGCGAT CGA ATCGCCG              TAATATTCTTGTCAA  51 6
     ebA1522  903723 ..  903781 +    -3  -2.67189   ACGACTTTCTGCAGA CGCGCGGAGGGGCGGAGCGGGTGCTGCA CTGCC TGCA-TGCCCACTTCGCGGCACCG-GTG TGCGTTGGTTTTGTG  38 70
     ebA1527  904834 ..  904849 +  -4.6  -4.14739   TGCACCCTATCGCTC              TCGGCT TGGA AGCCGC               TTTTCCCCTGAGTCC  65 88
        wcaJ  906592 ..  906616 +  -6.3  -2.94416   CAGCGCGCAATAGCG          CGGCCGAGCGT TCA GCGTTCTGCTG          TGTATCCTCGGAATC  49 299
     ebA1541 NONE
     ebA1542 NONE
     ebA1543  911095 ..  911137 + -18.5  -3.05343   GGCCAGCGCTTCAAG CTGTAGTCGATGGCGC-GCG CCAG CGCCGCGCCATCGGCCACGG TCTTGCGGGTCTGCA  90 298
         tnp  916437 ..  916456 +    -5  -2.71263   GAGCCTGGCAAAGGT            CTGGCT GTACCCCG AGCCAG             TCATTGCGGAGAGTT  43 190
       tnp18  917623 ..  917638 +  -3.2  -3.28712   GGTCTATTTCAGGAA              GGCC GGAATCGA GGCC               TTCTGACGCCCGAAA  47 4
     ebA1558 NONE
     ebA1559  918384 ..  918394 +  -4.6  -2.71712   AAGGGGCCCATAAAA                 GGGC CAG GCTC                 ATTTAAACAAAAGAA  43 28
        higB NONE
        vapL  919538 ..  919550 +  -9.1  -3.53091   AGAGTGATCTGCATG                GCTGC GTC GCAGC                TTTGCGCCGGCACGT  66 426
     ebA1573  924067 ..  924119 +   -17  -3.13432   TAGCCGGGATGCTTC GGGTTGAGCGCAATGGC-GCGGTCG ATAT CGGCCACCGCCGCTGCGCTTGACCC TTGCATGCTGTTCAG  84 147
     ebA1600  938716 ..  938728 +  -4.8  -4.21098   GGAATGTCGTGCAGC                CAGG GCACG CCTG                TTTTGCCGTTGGTGT  66 369
     ebA1629  955175 ..  955208 + -11.7  -2.62983   GCCTGCAGCACGAGC     TGCGCCGCTTCGTGG ATCG CCATGAAGTAGCGCG      TGATCTCGGGATGCG  61 483
        kdtA  961209 ..  961243 +  -6.2  -3.60792   CGTGTCGTAGCGGGC     GCGAGCGAGCTGGCGC AAG GTGTCGGCGAGCTGGC     TTTGCGCATTCAGCA  56 183
     ebA1663  972811 ..  972854 + -16.1  -2.74144   GATATCGAGGCTGCC GTCGCGGCCGACGC-GTC-GCT CGC AGCCGGCAGCG-CGGCCGCGGC ATTTGCCGGTGCCGA  77 281
     ebA1684 NONE
     ebA1686  988273 ..  988283 +  -8.2  -3.04144   GCGTCGTCGTGCCGC                 CGCG GAT CGCG                 TATTCCCACTCCGCC  55 442
       ebB46 NONE
       ebB47  990464 ..  990500 +  -2.9   -2.6155   TACAGCGTCGCTGCT    CATCATTCCGGCATC CCGTCCT GATGCGGGAACGGCG    CTTGCTATTGGCGAC  38 185
     ebA1694  991180 ..  991214 + -16.6  -2.74012   TACGTAGCAACTACA    CGAAGGCCACGGGCT CCCAAA AG-CCGTGGCCTTCG     TAGTTCGCATCATCG  84 68
     ebA1700  994526 ..  994547 + -10.1  -3.72695   TGACCCGCGCAAACA           GGCGCGCCGC GAT GCGGTG-GCC           TTTCGTCAGCAGGAT  70 409
     ebA1705 NONE
     ebA1709  996362 ..  996383 +  -8.8  -3.64703   CGGCTGAGCGCATCA           CCGTTCAT GAGGAA ATGAACGG            TTTCGATCGGGACGC  68 34
        thiD NONE
        thiC NONE
       ebD37  999835 ..  999847 +  -6.2  -3.05463   ACAACCCCTCGATAA                GCGC CTCGC GCGC                TTCGATCCGGAGCGT  49 125
     ebA1715 1001330 .. 1001351 +  -5.1  -3.01712   TTCGATCGGGAGCCA           GG-CAAAGCC CAT GGCTTCGACC           TGTTCGGCGAACACC  47 298
     ebA1720 NONE
     ebA1722 1002988 .. 1002998 +  -2.4  -4.07568   GTAGCGTCTCGCCGT                 CCGC CGC GCGC                 TTTTCGAAAAAAACA  57 37
         upk 1006264 .. 1006311 +  -8.5  -3.54424   AGCTCGTCGAGTGGA GCGA-ACCCTAGCCGCGCCGC ATCCCGCC GCGG-GCGGCTAGACTGTCGC TTTCCGGCCGTCCCG  62 15
     ebA1728 1006905 .. 1006930 +  -3.9  -2.71712   CCCTGCTCGCGTTTG         CGGGACTGC-CA TCA TGAGCACGCCCG         ATTTCGACGCGCGCC  41 9
     ebA1729 1007918 .. 1007928 +  -2.4  -3.62291   GCTTGCTCATTGATG                 GCGG TAG CCGA                 TGTTTGTGCTGTTCG  49 117
     ebA1734 NONE
     ebA1737 NONE
        aroE NONE
        mtgA NONE
        mgtE 1014324 .. 1014367 +  -8.7  -4.25104   CGGCGTCGTTCGCCG CCGCGGCGAGCCCCGTGACG AGTTG CGTCGTGCG-CGCGCCGAGG TTTTCGTAGAAACCG  76 430
        pilG NONE
        pilH NONE
        pilI NONE
        pilJ NONE
        pilL 1026172 .. 1026197 +    -9  -3.15861   TCGCCACGAGGACGC         TGCGGCGAAA AATCCC TTCCGCCGCA          TTCCTGCGCATCCTC  61 93
     ebA1753 NONE
     ebA1756 NONE
        pyrR NONE
        pyrB NONE
        pyrX 1030135 .. 1030157 +  -6.8  -3.55444   GCCCGCCCCTTCGAT           CCGCACGCGT TTC GCGCGCGAGG           TTTCGCCACTGAGAA  58 165
        pilT 1033654 .. 1033666 +  -9.1  -3.75437   TTTCACCGGGTGAAT                TCCGC CGG GCGGA                TTTCGTCGGATAATT  71 42
        pilU 1035046 .. 1035073 +  -7.6  -3.18681   GAACAGCCGGCATTC        GAGCGCGCCGTT GAAG AGCGGTGTGCGC         TTGCTCGCCTTGAGC  54 150
        ascD NONE
     ebA1777 1038828 .. 1038844 +  -3.5  -3.16564   CCCTCGCGTGGATGA              CGAGGCC GGC GGCCAGG              TTGCTGAACTGAGCC  45 43
     ebA1779 1039393 .. 1039404 +  -2.2  -3.72576   TCAGTCCCGGTTTGC                GTTG ACGT CGAC                 TTTCCTGCCCCGGGA  52 116
     ebA1781 1040021 .. 1040036 +  -5.4  -2.84098   GATCCGGCATCGCGC              GG-CGCT GAA AGCGGCC              TGGTTCATTGGCGCA  48 51
     ebA1785 1043444 .. 1043455 +  -2.2   -2.7752   ATCGTCCAAGTCCGA                C-CCG TCG CGGAG                ATTTGCAGTCATGTC  39 47
     ebA1787 1045502 .. 1045521 +  -6.4  -4.08216   GGATATGGAATCGTT            CGTGC-GCA TCG TGCAGCGCG            TTTTCGCCGAGATGG  66 115
     ebA1809 NONE
     ebA1811 NONE
     ebA1812 NONE
     ebA1813 NONE
     ebA1814 1058245 .. 1058257 +  -6.9  -3.02144   CGGATACGGCAGATA                CGCCG AGG CGGTG                TGTTCCCACACGTCG  51 246
     ebA1823 1063781 .. 1063797 +  -2.9  -2.89039   CGCTCGCAGTTCGAA              TGAGCGC CCG GCTTTCA              TATATCACGCTCCTT  40 23
         lgt NONE
     ebA1826 1065099 .. 1065115 +  -5.1  -2.71924   ATGCCACAGGCCCGA              CCCTGAT GAC ATTGGGG              ATTTCACACGGCATC  43 51
     ebA1829 1066672 .. 1066690 +  -2.2  -2.63747   CGTGAAGCGGCTTGC             GCGGCGCT GAC GGCGAGGC             ATTGTGAAGTTTCCT  38 16
     ebA1830 NONE
     ebA1833 1070343 .. 1070357 +  -3.5  -3.86346   GAACACGCTCAGCCT               GTCGC TCGAT GTGAC               TTTCTGAGGCGATAC  56 4
       ebB54 1070778 .. 1070809 +  -7.2  -3.15544   CGGATCCGCGCATGA      GAGTGCTGCTCGAG CTTC CCTGAGCGCCACTC       TTCCTGCACGTCGGC  54 3
       ebD40 NONE
         bfd NONE
         bfr 1072083 .. 1072112 +  -6.4  -2.72144   CCGACCGATTCCCGC       GCTCCGCGGCACG ATTCC TGTGCC-CGCAGC       CTTTGCCGCGCATCG  50 215
     ebA1839 NONE
        exbB NONE
       exbD1 NONE
     ebA1846 NONE
     ebA1848 NONE
     ebA1847 1079558 .. 1079568 +  -2.4  -3.29273   CCATGGCGCAGGCCA                 AGGC ACC GCCG                 TCTTATGCTGGTGGG  44 289
     ebA1852 NONE
     ebA1853 NONE
       ebD42 NONE
     ebA1855 1081488 .. 1081499 +    -3  -4.15044   GCGACCGCCAATAAT                TGAA GCGC TTCA                 TTTATTGAGCGCGCC  60 237
       ebD43 NONE
     ebA1858 1082384 .. 1082403 +  -8.6  -4.18018   GAACTCGCGAGACTG            GTGAC-GCG GCG CGCGGTCAC            TTTTCACTGAGAAAG  75 22
     ebA1861 NONE
     ebA1863 1084753 .. 1084779 + -16.5  -4.42667   TGCACGCCCCTCCTG         CCCCGCCCGGC TCCCC GCCGCGCGGGG         TTTTCGTCATTTTCA 100 44
       ebD44 NONE
     ebA1866 NONE
     ebA1869 1087744 .. 1087760 +  -4.4  -4.65895   CAGAAAGGGAAAAAG             TC-CGGC ATGT GCCGTGA              TTTTTCCCTCGCGGA  73 397
     ebA1872 NONE
     ebA1873 NONE
        ahcY NONE
        metF NONE
        cueO NONE
     ebA1879 1091998 .. 1092049 +  -5.7  -4.08394   AACAGCGAGCCGAGC ACG-C-CGCGCACGATCTGCCGACC GACC GAACTGCCGATCGTGCGCGCGACGG TTTTCGCCGCGATAT  64 156
      c2A175 1098155 .. 1098165 +  -6.8  -2.71731   CGCGCCTGAAACATT                 CTCG GAT CGAG                 TCGTTCCGCCCTGCA  50 45
      c2A178 1099908 .. 1099933 +  -6.7  -2.82834   GCCGGCAACCGCGTT         CGCG-GACCGGC GCC GCCCGCCGCGCG         TGTCGTGATGCCGTG  50 55
      c2A179 1100649 .. 1100687 + -12.4  -2.90075   GGCTCACGAGAGCCG   AAGTCTCTTTTGCCCGCG AGC CGCAGGCAAAGGAGACGC   TATCCTTCGCCGAAA  70 47
        bssD NONE
        bssC NONE
        bssA 1107334 .. 1107352 +  -4.5  -3.17763   GGCGTGGGCCGGGAA             CGCGG CGAAACGAC CCGCG             TTCCTGCCCTCTCCC  48 42
        bssB NONE
        bssE NONE
        bssF NONE
        bssG NONE
        bssH NONE
      c2B001 NONE
      c2A200 NONE
      c2A203 NONE
      c2A204 1116363 .. 1116382 +  -7.2  -3.97444   CAATTTCCTCCCCTT            TCTGCTCA TAAA TGAGTAGA             TTATATTTATTCCCT  65 126
      c2A308 1117810 .. 1117820 +  -8.2  -3.53012   AGCGCCCCCAGGAAA                 CGGC TTT GCCG                 TTTCCGCCCCCCCGA  62 40
        istA NONE
        istB 1129206 .. 1129233 +  -2.6  -2.62616   GTCGGAATGCGCAGG        CTGTGGACGC TGGTCAGC GCGTCGGCGG         TGCTGTACCAGATCG  38 234
      c2A229 NONE
       tnpF4 1130144 .. 1130159 +  -5.4  -3.21595   TGAAGAATCTCCTCG              TAGGCG TCTG TGCCTA               TTCGTACTACACCTT  51 350
       tnpF5 NONE
     ebA1938 NONE
        pinR 1140165 .. 1140186 +  -5.8  -3.30771   CAATTCGTCGATGCG           GCTGTTGG GCCAGG CCGGCAGC            TTCTCGAGGGTGTCG  52 48
         int 1141342 .. 1141396 + -12.2  -2.66695   GCCGCAGCCGAGTCC GCCCGTCCATTTCTGAGACCGG-GGCG TGCG CGCCACCGGGCTC-GAGGTGG-CGGAC ATCTTTCGTCAGGCC  68 10
       tnp19 NONE
     ebA1944 1143298 .. 1143312 +  -5.6  -3.15861   GTGATCGCGAGGGCA               AGTCGC TCG GCGACA               TTCGTGCGGGTCATC  49 411
        badR 1149992 .. 1150006 +  -7.8  -2.57211   TACACGCCGTCAGAT               CTCGTG CGC CGCGAG               CTTCTCGCGCCCGAT  52 168
        aliA NONE
        badK NONE
        ompC 1155015 .. 1155027 +  -3.3  -3.95153   CGAGCCTCATGGTCG                GCGTG AAT CACAC                TTTCTGAGTCGTTCC  56 6
        acrA NONE
        acrB NONE
        opmR 1165068 .. 1165079 +  -7.2  -3.01791   AACGGCGTGGCACCG                GCGC GGCG GCGC                 TCTTCGCGGCAACCT  52 57
       ebB56 NONE
       ebB57 1166134 .. 1166190 +  -9.4  -3.74158   GTCGGGCACTGCCGG CCGCCCGG-TCCTGCGCAACC-GCTC AGTCTTC GAGCAGGCTGCGCAGCATCCACGCGG TCTTTTCGTGGACTT  71 65
     ebA1984 1173196 .. 1173225 +  -5.7  -3.14132   CGTCAGCCCGGCCAC       GCCCGAT-CGATCA GCG TCGTCGCGTCGGGC       TTCGTGAGCAGGCCC  50 103
        trxB 1176234 .. 1176248 +  -3.5    -3.737   GCCGAGCTCCTGGGC               GCGCT TCTGC AGTGC               TTTGATGGCGCGTTC  54 304
        pilA NONE
       ebD47 NONE
       ebB58 NONE
     ebA2001 1183169 .. 1183181 +  -6.2  -2.55074   TTGGTGCGCCCTCCC                CGCG GCACA CGCG                TCCCTTCGCCTTGCC  46 140
       ebB59 NONE
     ebA2003 1183897 .. 1183907 +  -2.4  -2.51738   CCCTTGGCTGCGCCC                 GCGG ACT CCCC                 CTTCGTCCAGTTCTT  37 67
       ebB60 NONE
       ebB61 1184834 .. 1184860 +  -3.5  -3.63515   CGACCCATGCGAACC         GCGGGCACGCT CGGAT AGCGCGGCAGC         TTCTTGGCCATACGG  54 290
      tnp12A 1185863 .. 1185894 +  -7.2  -3.78775   CGAAATAGTGTGACC      GGTGAATCCGCGGT CGTG ACCGCGGATTCCGA       TTTGATCGTGACCGA  63 28
        istA NONE
        istB NONE
      tnp12B NONE
        istB 1189798 .. 1189810 + -10.5  -2.52543   AGCGCCCCTGCGGTC                GGGCC TTC GGCCC                TCCCTTCGGGGCGCT  60 55
     ebA2019 1192294 .. 1192339 +  -6.7  -3.76224   TCTCGCCCCGCCGAA CCGT-GAGGCGATCGCTACGCG ATG CTCTTCGCGATCGACGCGACGG TTTCGTCGATGAGCC  63 118
       ebD50 1200380 .. 1200394 +    -7  -3.18264   CGCCTCGTCGAGCGT               GCGGGC CGA GGCCGC               TTCGTGAATCGCGGA  52 197
     ebA2047 NONE
     ebA2049 NONE
         fcs NONE
        hyuA NONE
       ebD51 NONE
        hyuB NONE
     ebA2055 NONE
        SbmB NONE
        sbmA NONE
     ebA2062 NONE
     ebA2063 NONE
     ebA2064 1218282 .. 1218327 +  -8.9  -4.09864   GGGCGGATGAGCCGC GCAGCGGCGTTATCCGCCGTAT GCC ATTCGGCGGAAGGCGCTTC-GC TTTTCCGCCCTACGT  76 67
     ebA2066 1219636 .. 1219673 + -13.3  -3.38522   TGCAGCGTGTCGGGC   CGGCGCGGGC-GCTGCAC CGG GAGAGGCAGCTCGCGCCG   TATTTCCCATGCATC  81 82
     ebA2070 NONE
     ebA2073 1223593 .. 1223611 +  -8.8  -3.10905   TTTCTGCACCCCACC             GGCGCAGA ACG TCTACGCC             TTCGATGCCTTCTCG  60 91
     ebA2079 1226012 .. 1226028 +  -6.5  -3.59738   TTGATCCGGAACAGA              TCCGCCA TGT TGGCGAA              TTTCAGAATCTGATC  56 271
     ebA2083 1226496 .. 1226522 +  -2.3  -3.20348   TCGGGGAAAATGTAA        CG-GAGTTGTAA ATTT TTACGACACGCG         TTCGCTGTTGCTGCC  43 26
     ebA2085 1227871 .. 1227926 +  -7.5  -3.40371   ACCGGGCTGTCGCGC ATCGCCGAGCCCGACG-GCG-CGTCG AGCCTGC CGGCGCCGCACG-CGGCCGCGGCGAG TTCCTTGATGCGCTG  59 408
        katA 1236975 .. 1237004 +  -2.7  -4.38712   GCTCGCCGGCAGCAT       GCAGGCGGGCA CCAGGACC TTTCCGCCCGC        TTTTCTGACGCTCCC  66 425
     ebA2105 1238261 .. 1238283 +  -2.8  -3.53012   TCCGATGCCGGTCCG          TC-ACGTTC TTTCTT GAACGTCGA           TTTCACAGGCGGGGC  47 50
         bfr 1239026 .. 1239047 +  -8.7  -3.21924   AAAGCGATCACGTGG           TCGGCATCC AGGC GGATTCCGA            TGTTCTCGCCGATGG  58 170
     ebA2119 1246972 .. 1246986 +  -2.7  -3.35522   TGCCTGATTTCGAGA               CCGCC TCGGT GGCGC               TGTTTCGCGAGCTTG  48 303
     ebA2122 1247564 .. 1247581 + -12.7  -2.57344   CTTTCTCCTCATCGA             CTCGCCC TTGA GGGCGAG              CTTGTGCGCGGCGTG  64 73
     ebA2125 1250532 .. 1250560 +  -5.8  -4.18494   CGACTGCTCCGCCGC        GTGCCAGCCCGC AATAC GCTGGCCGGGAC        TTTTCCCTCACCCTC  69 227
     ebA2127 1251259 .. 1251289 +  -4.5  -5.17353   CTCGAGGTGTACCTG       CCCCCCCTAGGTG ATCAG CGCCTTGGAGTGG       TTTTTTCCTGGATAT  86 129
     ebA2131 1252445 .. 1252460 +    -4  -3.73775   ATCTCGATGACGAGG              TGCAGCG GAT CGCT-CA              TTTGGTCGCCCTCGC  54 149
     ebA2139 1256693 .. 1256728 + -18.3  -3.68351   CCTGACCGTTCCCCT    CCGCCCAGTACCGGC ATGCGG GTCGGCACTGGGCGG     TTTGAGTAGTCGAGG 100 107
     ebA2144 1258365 .. 1258396 +  -2.8  -2.72144   GGCCGCGAGAGTTCA      GGGGCGGGTATATC GACT GTCATGACCGCCTC       GTTTCAACAGCATCC  39 300
     ebA2146 NONE
     ebA2147 NONE
        cheB NONE
        speE 1266250 .. 1266266 +  -2.1  -3.97388   GCGACAGAGCCAGCG              GCCGTCG TGG CGGTGAC              TTTGTCATCGCGTGT  54 55
     ebA2155 1267778 .. 1267828 +   -11  -3.66921   CCGCCAGGCTGGCGG GCGACGGCAGGGCCGGCCGCGCG CTAACT CGTTCGGTCGGCCCCGTC-TAGC TTTCGCCTTCGCGTT  77 55
     ebA2165 1272935 .. 1272945 +  -2.4  -4.18018   CTCGACGCGCCATTT                 CGCC TTC GGCA                 TTTTCCCTGCCCACC  60 103
     ebA2169 NONE
     ebA2168 NONE
        cusA 1279160 .. 1279193 +  -2.2  -3.13446   CATCCGAAGCTTCGC     CCGACGACCGGCACG GCCAA CGAATCGG-CGCCGG     CTTTATTGCCTCTGC  43 153
     ebA2178 NONE
     ebA2180 NONE
       ebB64 NONE
     ebA2182 NONE
     ebA2183 NONE
     ebA2185 1284749 .. 1284765 +  -2.2  -2.53263   GGAAACAAGGAGCTT              GCGATG ACCAC CATCGG              TCGGTTCCAGGTCGA  37 282
     ebA2186 NONE
     ebA2187 NONE
     ebA2188 NONE
         crt NONE
     ebA2194 1291298 .. 1291321 +  -8.8  -4.60255   TTCGCTCCCTGTACA          C-GTTCGGCGC GCT GCGCCGGGCAG          TTTTTCAAAGGTTAT  85 196
     ebA2196 NONE
     ebA2197 1292755 .. 1292766 +  -5.8  -2.57013   ATGCGCTTCATGTAG                CAGG AACT CCTG                 TGGCTTGAATTCGGG  46 6
     ebA2200 NONE
        lysR 1294257 .. 1294310 + -21.9  -2.64794   CACATCAAGTTCGCC G-ACGCGGC-GCTGCCGCCGGACCGG CGAAA CCGGTCCGGCGGCAGCTGCAG-GTAC TGCTGTCGCGTTCAG 100 158
     ebA2210 1296848 .. 1296888 +  -4.6  -3.53012   CGGCGTGGTGGTCGT CGG-CGAGGACGGTGTCACG CTG CGGGACTTCGAC-TCGTCCG TTTCGAACGCGGAAA  52 307
     ebA2236 1309600 .. 1309613 +  -3.8  -3.96148   GTTGTCGAAGGAGTC               TCGC CGAACA GCGA                TTTGTAGTACGACGA  59 302
     ebA2239 NONE
     ebA2241 1312812 .. 1312825 +  -5.9  -3.16564   TATTACCCCGAGGTG               CTCCG AGAG CGGGG                TTCCTGAGCTGCCCA  50 5
        dhaL 1314572 .. 1314591 +   -15   -5.0133   CGCGGAAGAGTTTCA            CGGACGGC CTTG GCCGTCCG             TTTTTTCACCGCGTG 100 149
         pta NONE
        ackA 1320819 .. 1320838 +   -15  -3.16564   ACGGCCTTCGCGCCC            TGCGGGCC GGTC GGCCCGCA             TTCGTCCACTCCCCG  82 193
        mcrA 1337788 .. 1337801 +  -9.5  -3.24902   CCCAGATCTCGCGCG               CCGCC GTAT GGCGG                TTGATGATCATCTTC  61 206
     ebA2269 NONE
        lysA 1339600 .. 1339613 +  -9.5  -3.29471   GCTGCGGGTCCGGAT               CGCGC AACA GCGCG                TTGGTGTGCTCGGCG  61 190
     ebA2281 1345305 .. 1345334 +  -9.1  -3.89346   AAGATGCGACTGCCG       GCGGCGCGCTCCG TTCG CGCAGCCCGCCGA        TTTGTCCGCTACAGG  73 525
      CV1508 1356483 .. 1356493 +  -6.8  -2.54523   CATACGGCGAGCCGC                 CGAG GAT CTCG                 TCCATTCCCATCTGC  47 303
     ebA2304 NONE
     ebA2305 NONE
     ebA2308 NONE
     ebA2309 1359929 .. 1359942 +  -2.4  -3.98378   ACGAGACCGTAAAAA               GACT AAATTA AGTC                TTCTTATTCGGTATC  54 124
     ebA2310 NONE
        parE 1360708 .. 1360722 +   -10  -3.13475   GGTGGCGCTGCAGCG               GCCGAA CGC TTCGGC               TTCGCTCTCCAGTTG  62 148
       c1A29 NONE
      c1A229 NONE
         rph NONE
      c1A234 NONE
        hemN NONE
         int 1386257 .. 1386267 +  -2.4  -4.13767   AGGAGGCAATCTCCT                 GGGC AGA GCGC                 TTTTCAGGTCCGAAG  58 323
       ebB68 1387076 .. 1387089 +  -4.5  -2.61106   GCCCGCGAATAGGCG               CGAGGC ATT GCC-CG               TCACTTGTCCGTCTG  43 40
       tnpF7 1399171 .. 1399187 +  -7.9  -2.56596   CTTTTTCGGGCGCAG              CGGGCGG ATT TCGCCTG              TCAGTTCATCAAGGC  52 373
        tcs2 NONE
        tcr2 1405130 .. 1405163 +  -4.5  -3.05384   ACGATCCCCGCGGCC     TCCGAGCA-CGGCCCT TCA ACGGCCGCTGCTGAGA     TTAAGTCCGACAACG  46 81
     ebA2383 1421909 .. 1421922 +  -2.3  -3.54459   CAAAGCACTGGGATT               TTCGC GTCC GCGTA                TTTACGAGGGGTTGG  47 266
       tnpF8 NONE
       tnpF9 1422700 .. 1422717 +  -3.4  -2.71011   CAGATGAAGAAACTT             GCGC-TG TCCTT CATGCGC             TCATTGCGGAAAACT  40 106
     ebA2389 NONE
     ebA2390 NONE
     ebA2392 NONE
     ebA2393 NONE
     ebA2394 NONE
     ebA2413 NONE
     ebA2414 NONE
     ebA2415 NONE
     ebA2416 NONE
     ebA2417 1454763 .. 1454780 +  -7.7  -2.78712   CTCGCGGATTACCTG             CGCTTTG AGGT CAAGGCG              TAATTGAGTTGCCGC  53 5
     ebA2418 NONE
     ebA2441 1470489 .. 1470504 +  -5.4  -3.06133   GCCACTCGCGGACTA              GGCAAT CTAT GTTGCC               TTCACTGGCACGTTG  49 81
     ebA2473 NONE
     ebA2475 1492430 .. 1492451 + -10.2  -3.57674   AATTGGATTTTCAAT           CCCTTTCG AATTGC CGAAAGGG            TGTTTCTCGTGCCCT  73 205
         int 1495291 .. 1495308 + -12.7  -2.57344   CTTTCTTCTCATCGA             CTCGCCC TTGA GGGCGAG              CTTGTGCGCGGCGTG  64 73
        intF 1499141 .. 1499171 +  -6.9  -3.57561   CGCGCCATGGCTCGT      CGGCCGTTGA-CTG TGCG CAGATCAAGGGCTG       TTTGAGCACTTCGCA  60 481
     ebA2491 1500102 .. 1500129 +  -9.2  -4.08692   CCAGATGTTCAGCCC        GCTG-GCCTGC TTGCGGT GCAGGCCCAGC        TTTTCGAAACGCTTC  75 241
     ebA2504 NONE
       ebB78 1508303 .. 1508332 +  -5.6  -3.53091   GCCACTTGTGCATCT       CGCGTCCCAGCGG CCAAT CC-CTGGATCGCG       TTTCCGGCGCGCACT  54 84
       ebD63 NONE
       tnp24 NONE
        vapI 1519105 .. 1519132 +  -5.6  -3.14002   TGCTGCAATGCTAAA        CTCCCTCTTGTCA CGC TG-CAGGAGTGAG        TATGTTGAATGTTCT  50 182
     ebA2528 NONE
     ebA2531 1520674 .. 1520708 +  -8.5   -4.1552   ACGACCTTGACCCGC    CCGCCGGCGAAGCCGCG CGG CGCGGC-TCGC-GACGA    TTTCTTCACACCATC  75 116
     ebA2536 1524272 .. 1524284 +  -3.3  -3.78775   GTCGCGCCGAACCGG                CGTGC TAC GAACG                TTTCCTCGTCAACCA  56 173
     ebA2553 NONE
     ebA2554 1532527 .. 1532546 +  -9.2  -5.43866   GAATCCTGCGCCTGC            TCGGCGGG GAAA CCTGCCGG             TTTTTTTACAGCTTC 100 39
     ebA2558 1533979 .. 1534020 +  -8.4  -3.53012   GGATCACGATCAATG GCGGCAGGCGGCGCCCGC CGAGCC GCTGGCGCAGCCCGGCGA  TTTCGGGCGAGCGCC  62 392
       ebD64 1536346 .. 1536390 +  -7.2  -2.80816   CGTCGCCCCGCTGCG CCAGCACCG-CGTCGA-AAGCC GGC GGATTGTCGAGGTCGGTGCTGA TGTCGTGAATCCGCG  50 406
     ebA2571 NONE
     ebA2572 NONE
        rnfA NONE
        rnfB NONE
        rnfC NONE
        rnfD NONE
        rnfG NONE
        rnfE NONE
        rnfH 1543083 .. 1543095 +  -5.5   -2.9348   CGTCCATCAATTCGC                CGGGA AAT TTCCG                TCTCTAAACTTTGCA  48 125
       ebB83 1543722 .. 1543736 +  -2.8  -2.91924   GCTGCCATGCTTGAA               CGGA CAGGAAA TCCG               GTTTGTCGCGCCTGC  40 77
     ebA2590 NONE
     ebA2598 NONE
     ebA2601 NONE
     ebA2602 1549498 .. 1549518 +  -9.7  -2.57931   GAGCACCTTGAAGCC            GCGCTCG ATGTCGG CGAGCGC            CTTGTAGCGCGTGAC  54 430
     ebA2617 NONE
        cysI NONE
     ebA2621 1564039 .. 1564053 +  -3.4  -3.08679   CAGGTGAAATCGTGA               GCGGCG CCG TGACGC               TGTTGCGTCCCGCGA  43 26
        cysH 1564903 .. 1564916 +  -3.1  -3.53811   TCGGCGCTGCGTGCC               G-GGCT GAA AGCCGC               TTTCCGCGCGCTGCG  49 123
        cysD NONE
       ebD65 NONE
        cysN NONE
     ebA2630 1568967 .. 1568998 + -18.7  -5.09426   CTCTGACCTCCTGAA      GGGAGCGCCCGCC TGCTGC GGCGGCCGCTCCC       TTTTTTCGCCTTCCG 100 46
        nfeD NONE
     ebA2633 NONE
         fpr NONE
       ebB84 NONE
        tolQ 1577636 .. 1577667 + -10.8  -2.75844   AGAGTTCTCGAACAT      CCTGCAGCGC-CAGC TGC GCTGAGCGCCGGAGG      CTTTGCGATGCGCCA  61 4
        tolR NONE
     ebA2648 NONE
        tolB NONE
         pal NONE
     ebA2654 NONE
     ebA2656 NONE
     ebA2659 1583412 .. 1583433 + -12.3  -4.63479   AGATTCAAGCACTTA           GGCCAGTTC TCAC GGACTGGCC            TTTTGCTTTCTGGTC 100 317
       istAp NONE
       istBp NONE
       istBp 1590020 .. 1590061 + -10.7  -2.64695   GCTCGCCGTCGCCCT TGC-GCGCCAGGAAGCCGCC GAG GGTGGCGATCAGGCGCAGCA CTTCGTTGATGGTGG  59 77
       istAf NONE
        istB 1593916 .. 1593936 +  -6.7  -4.16016   CTTTCGCGGCATAAA            CGGGCCGAT GAA ACCGGCCCA            TTTATTCCACGGTCC  71 222
     ebA2686 1596637 .. 1596658 +  -7.3  -4.11484   TTTGCTAAGCCGCTC           TCAAGGGTT CGCT AACCCATGA            TTTTCAGCCGTTGCG  68 138
     ebA2697 NONE
        mutY 1602668 .. 1602689 + -10.9  -3.61103   CCATCACGCTCCAGA           CG-TTCGGCG CGG CGCCGAAGCG           TTTCCGGTAGCGTTC  70 358
     ebA2713 1609456 .. 1609473 +  -3.3  -3.25823   GCGAACTTGTGGCAA             CCTGCGCG AAT CG-GCCGG             TTCATGTCACGGAAG  45 53
        mscL 1610098 .. 1610122 +  -3.4  -3.14211   CGCCTCAGGCGTGGT          CGCCGACGTA CGGAT TGCTGCGGCG          TTCCTCGCCGAACGT  45 87
     ebA2729 NONE
     ebA2730 NONE
       ebB88 NONE
     ebA2733 1625347 .. 1625371 +  -3.3  -3.34398   CCCGCTGCCTCGACA          CGCGACGGACG GAC CGGATGGCGCG          TATTTACCCGGAAGG  47 83
     ebA2737 NONE
       ebD66 NONE
       ebD67 1627531 .. 1627550 + -10.7  -2.92192   CATCCTGAAAGAGCG            CGCCCGA AGTCGG TCGGGCG             TATGATTCGCTCCCG  62 250
        trkG NONE
        trkA 1629681 .. 1629692 +  -3.6  -3.56325   GCTGTGCTCCGACCG                GCGG GTTC CTGC                 TTCTACTTCTGAAAG  51 71
        boxR NONE
        boxC NONE
        boxB NONE
        boxA NONE
     ebA2768 1649253 .. 1649272 +  -9.2  -2.80816   TGTCGGCCAGGGCAT            CGCGCTCG CGAT CGAGCGGG             TGTAATCCGTCCCGC  57 1
     ebA2769 1649880 .. 1649898 + -10.3  -3.15427   CGATCGGCTTCGGCA             GCAACGG CTGAA CCGTTGC             TTCGTAACAAATGTT  65 15
        phbP 1650656 .. 1650681 + -10.3  -4.56597   TCATTTGCGTTAGAT         CCTCCGGCGCC TTCG GGCGCCGGAAC          TTTTTACGGCCGGAC  89 75
     ebA2774 1653340 .. 1653360 + -10.4  -2.78712   ATCCTGAACCGTCCG            TCGGCGTC GGTCA GGCGCCGA            TACTTGAGTTCGCCG  57 400
     ebA2788 NONE
     ebA2789 NONE
     ebA2792 1662000 .. 1662017 + -14.1   -4.2558   CGCGCCCGGGCGAGG             GCCGCCC ACGA GGGCGGC              TTTTGGTGCCCGGTA 100 59
        manX NONE
        ptsH NONE
        ptsI NONE
     ebA2797 NONE
     ebA2800 NONE
     ebA2801 1667517 .. 1667537 +  -2.5  -3.59979   CGAGATCATTCCCGG            TCCCTGA CGATGAA TCCGGGA            TTTCCCCTGCCGCCC  49 19
     ebA2804 1668474 .. 1668487 +  -8.1  -5.36441   ACCCAGTCCGCGTTT               CCCAG CCGG CTGGG                TTTTTTGTCTACAGC 100 167
        metX NONE
        metW 1670261 .. 1670290 +  -4.7  -3.53091   CCGTACAACGCGGCC       GCGGGGACCAGGG AGTG CCGCGAACCCCGC        TTTCCCGAACCCCCT  52 59
     ebA2811 NONE
        ampG NONE
        smuG NONE
         can 1675681 .. 1675693 +  -6.2  -3.14931   GAGACCGGGGCAGTT                GCGG CCGGC CCGC                TTCATCGCGGATCAC  50 39
        dnaA 1695411 .. 1695421 +  -2.4  -2.54434   CAGGGGATGAGCACC                 GCAG CCC CAGC                 CCTTTTGATTGCGCT  37 31
        dnaN 1696589 .. 1696617 +  -5.7  -4.10657   TGCCGATGCGGATCT        GACCGACGCGGCG CAC CGCCGCCGCAGGC        TTTTCGCCCCTGTGC  65 24
        gyrB 1699212 .. 1699225 +  -8.1   -5.1675   AATGTAATGAAAAAA               GCTCC CGCG GGAGC                TTTTTTCATGGCTGC 100 70
     ebA2849 NONE
     ebA2850 1700011 .. 1700025 +  -3.4  -4.76041   AACCGCCACGTTGGC               CCGCGC CCT GTGCAG               TTTTTCGTAGCTATC  75 41
     ebA2852 1702687 .. 1702720 +  -3.7  -3.53444   AAGGCGGTAGCACGG     TTGTTGCCACCGGAG AGCG CATCGGTGGAGACGG      TTTCCCGCGAACTGA  49 121
        istB NONE
        istA 1704480 .. 1704497 +  -5.5  -3.72984   AAAGAGACAAGTCTT             GCGCAAA ACGC TTCGCGC              TTTAACTCCTTATAC  60 293
         ggt 1711635 .. 1711653 +  -8.8  -2.73124   GGGCCGAGGGGGAAT             CGCAGGGT GGG AACCTGCG             CTTTCGCCAGTCCGA  57 89
     ebA2872 1713352 .. 1713362 +  -2.4  -4.65168   CCCGTGTGTCAATGG                 GGGC GCC GCGC                 TTTTTCCGGTGTGGT  68 44
        ccoN NONE
        ccoO NONE
        cccA NONE
     ebA2886 1719698 .. 1719730 +  -5.4  -2.53876   CGAGGCGGCCGGACT     CGCCGCGGCAGGCCA AGGA TGAGCGGCCGCG-CG      TGCGTTGCCCTCGCG  45 4
     ebA2887 1720644 .. 1720672 +  -7.9  -2.52516   CTGCGCTTGGCAACG        CCGCCGCCGCGCG TGT TGCGCAGCGTCGA        ATTGGTGGTCGGGCA  49 276
     ebA2893 1723203 .. 1723216 +  -3.7  -3.61715   CGTGCGTTCCGTCAC               GCGCC GCCC GGCGA                TTATTGAGCGCGGTC  51 5
     ebA2896 NONE
     ebA2897 1727418 .. 1727437 +  -7.8  -3.41878   CATTGCCGGCATGGG            CCGGGC TTGCGAGC GCCCGG             TTGTCGATTACACCG  62 132
     ebA2904 1729929 .. 1729962 +  -9.3  -2.78596   GGGGTGTGCAGCGGC     GCAAGCCGGACGCTG CCGA CTGCGACCGGCCGGC      TCTCGTCGACGGGTA  55 491
     ebA2908 1731629 .. 1731641 +  -3.3  -2.72661   ATAAGGCTCACCTCC                GGCCT TTG AAGCC                TGCTTGCGGATCATC  41 17
     ebA2909 NONE
     ebA2910 1732610 .. 1732637 +  -9.1  -3.69333   GTTCGATCATTTCCT        GGG-CGAAGGCC ATGTA GGCCTGCGTCCC        TTTGGCTGCCTTGTC  68 391
     ebA2917 1737436 .. 1737467 +  -8.7  -3.40403   GCTCGTCCTTGATCT     CG-CCGACGAGCTGC GAAT GCAGCACG-CGGTCG      TTCTCGTCGAGGACG  60 79
     ebA2921 NONE
     ebA2924 1742695 .. 1742714 +   -10  -3.58162   GGCCCGGGCATCAGC            GGCCGGGCA GTT TGCC-GGCC            TTCATTTCGTCATGC  73 139
        fdhD NONE
        mobA NONE
     ebA2947 1754813 .. 1754854 +  -9.3  -3.04144   GCGACACCGCGAGCC CG-CGCGCATCGAGCACGGC GAT GACGCGCTCGATCAGCGACG TCTTGCCGCTGCCGG  57 437
     ebA2958 NONE
         smf NONE
     ebA2962 1761722 .. 1761742 +  -5.4  -3.40522   CTCCGGCCTGCGCTT           GCACG-TGC CGCA GCGGCGTGC            TTATCATGCGCCGCT  52 44
       topB2 1764684 .. 1764697 +  -3.7  -4.36914   CGTAGCCGCGCCGGC               CAGCG CATG CGCCG                TTTTCTCCCGCACAG  68 324
        mucD 1768870 .. 1768895 +  -7.5   -3.5774   GCCGCACGCATTGGG         GTGCTGTCGCCG GCG CGGCTGC-GCAC         TTTCGCCAGTTCGGT  60 421
     ebA2980 1778168 .. 1778181 +  -2.3  -2.71744   GCATGATCGCCGAGT               CGGGA CGCA TCCAG                TAATCTCTCGTCATG  39 9
        rdgC 1779541 .. 1779570 +   -15   -3.1505   CAGCCCCATCGACTT       GAGCAGGCCGAG GCGCTG CTCGGCCTGCGC        TTCGTGCCCCATGAT  76 371
     ebA2995 1790150 .. 1790170 +  -3.2  -3.85698   GCCTTTCGCCAGCGC            GTCGGCGA TGTGC TCCTCGAC            TTTCTCGACCGCCCG  56 504
     ebA2997 1791639 .. 1791653 +  -2.8   -4.2679   TCGCCTCGGCGGATC               CCATGT TCA AAATGG               TTTTCCTGCAGCTTG  60 165
       ebB92 NONE
        atpB NONE
        atpE NONE
        atpF NONE
        atpH NONE
        atpA NONE
        atpG NONE
        atpD NONE
        atpC 1798567 .. 1798589 +  -9.9  -5.30616   CGAGCGAAAGAAAAA          GGGCAGCTCC GTCA GGA-CTGCCC           TTTTTGTTTGCGTGC 100 50
        phoB NONE
        phoR 1803756 .. 1803774 +  -5.8  -3.55563   ACCACCCGCCGGGCA             GCACCAGC GAC GCCGGGGC             TTTCAGCGCTGGCGT  55 134
     ebA3032 NONE
        mreB NONE
        mreC NONE
        mreD NONE
     ebA3040 NONE
        mrdB NONE
        rlpA 1816699 .. 1816725 +  -3.7  -3.60792   GCTGAAACATGATCA        CCCGG-GCGGCAT CGG AT-CCGCGCCGGC        TTTGCCCGTTCGACC  51 36
     ebA3044 NONE
     ebA3046 NONE
       ebD70 NONE
        lipB NONE
        lipA 1820757 .. 1820771 +  -3.4  -2.63596   GGGCCGACCAGCAGG               CGTACG GCG CGGGCG               TCGTCTGAGCTGCCG  40 3
     ebA3051 1821543 .. 1821566 + -12.4  -4.08945   TCGGCTAGAATGCCG          GCATGCCGCC TGCC GGCGGCATCC           TTTTCCCGCAGTCCT  89 277
         rep NONE
        ttrB NONE
        ttrC 1825556 .. 1825575 +  -4.2  -2.73364   TGCTGCCGCTCGACC            GGC-TCGGC AAG GCCGGCGTC            TGATTCGAATCACGG  43 3
        ttrA 1828730 .. 1828740 +  -4.6   -3.1352   AATGACGATCGGGAC                 GGCT GGC GGCC                 TATATTGAATTGGAG  48 71
     ebA3059 1829414 .. 1829433 + -11.4  -4.22652   TTTCCATGACGTGCT            GGCGGTGC ACAT GCACCGTC             TTTTCACTGATGTCG  91 143
     ebA3069 1833336 .. 1833362 + -13.1  -5.29445   CGCGCCATAGAATAA         TGGGTTAGGTC ATTCA GACCTAGCCCA         TTTTTGTTCTTGGCC 100 293
     ebA3075 1835234 .. 1835246 +  -6.9  -3.77177   GCGGCTGAGCATCGC                GCTGG CGC CCGGC                TTTGCATGTGTTGCT  63 33
     ebA3087 1842187 .. 1842209 +  -9.1  -4.05629   GGGAGCGGGGTAGTT          GCATGGGCGG GACG CCGCCCG-GC           TTGTTTCACTTTGAT  76 28
     ebA3088 NONE
     ebA3090 1843875 .. 1843889 +  -9.2  -4.07885   TGGCCGTCGAGAGAG               TCGCGC AGG GCGCGG               TTTTCGGCGAGAGTC  75 332
        rlpA 1845702 .. 1845729 +  -5.4   -3.9243   TTACGCCCGTATAAT        TCGCTCCCTCGC TGCA GCGATGTGGCGG         TTCTTTAAAAAGTTG  62 130
     ebA3114 NONE
     ebA3117 1858512 .. 1858522 +  -8.2  -3.53012   AGATGTCCTGCCATC                 CGCG TGC CGCG                 TTTGCGCCGCCCCGA  62 47
     ebA3118 1859718 .. 1859732 +  -5.6  -3.72893   TCCGGCGAGCAGGTG               GCCGAG CCG CTGGGC               TTTGGTGCGCAGGTA  60 81
        pdeR NONE
     ebA3146 1877826 .. 1877837 +  -5.8  -3.67611   AAAACGTTTGATTCG                GCGA TATT TCGC                 TTCTCTTGACCTGCG  57 176
       korA2 NONE
       korB2 1880976 .. 1880999 + -13.2  -5.40072   CGCAGCCGAAAACGC          GGAAGGAGGC GCAA GCCTCCTTTC           TTTTTTTGCCGACCA 100 52
       ebB96 1884212 .. 1884247 +  -7.7   -3.1355   TTTGTCATCGACGCC   GTCTCCG-G-TAGACTG CTCC CAGTCCATCCCGGAGAC    TTCGATGTCGCTGGC  57 110
     ebA3157 NONE
     ebA3158 1887316 .. 1887334 +  -8.8  -3.21276   ACCCTGTACGTTGCC             GGCAGCCA CTT TCGCTGCC             TATTCTCAACGCGGA  61 265
        pchA 1888938 .. 1888949 +  -2.2  -2.82516   GCGTCGCTATCCGTT                CTGA TGCA TCGG                 TCTGATGCTCGGCCG  39 22
        pchC 1889313 .. 1889334 +  -2.1  -2.82015   GACCCTGCCGGCTCC           GGCAGCTCG GCCT TGAGGAGCC            TGTCATGAGTGTGAA  39 10
        pchX NONE
        pchF 1892116 .. 1892157 + -12.3  -2.73364   GGCTTTCATGCACAT CGATGGCGAAGATCTGCTGG CAG CCGGC-GATCTTCGCCGCCA TGATTGCGCTCAGGC  65 525
     ebA3176 NONE
     ebA3180 1900269 .. 1900310 +  -5.5  -4.56597   GTGAGGCAGCGGACC GTGGCCGCGGGCGGACCGG GCAG CCGGACCACCGGCTGATGC  TTTTTGCACCGCGCC  74 37
     ebA3181 1900813 .. 1900823 +  -5.4  -2.77899   CGGTTCGTCTGCAGG                 GGAT TTC ATCC                 TAGTTGCTCCACGGA  46 12
     ebA3182 1900989 .. 1901026 +  -9.2  -4.19735   TCAGCAACCGAACAA  CGGCGCTCGCAAACCATC CACC GG-GGTTTGCC-GCGCCG   TTTGCTTTTGCGCGC  79 56
        metH 1904902 .. 1904923 + -12.3  -2.52464   TCGCGCGCTGAACGA           GC-GCGTGGG TCG CCCACGCTGC           TCGCTTCGACCGAAG  68 71
       tnp28 1914526 .. 1914550 + -10.6  -3.05384   CCCAGGCCGCTTCGA          GGCTGACCCG AATTG CGGGACGGCC          TTCAGTGACAACAGA  64 508
     ebA3201 1915036 .. 1915047 +  -2.2  -2.52896   ACGCCGGCTGGACGC                CGAT CAAG GTCG                 TGCCTTGAGGGCTGC  37 6
         cpx 1916693 .. 1916713 + -12.6  -3.06133   CGACCGGCAGCAGTG            GGCCGGTA GAACG TACCGGCC            TTGGCTCAAGACTTC  72 280
     ebA3206 NONE
     ebA3208 1918363 .. 1918377 +  -2.1  -3.91434   CGACATCGTTGTCTC              GAGGCC CATC GGC-TC               TTTGTAGGGTCGTTT  56 284
       ebB99 1923012 .. 1923036 +  -5.6  -2.87931   TGGTGAGTCCCCTGG          CGCGTTGGTG CTGGC CACCGGCGGG          TCTGTCCGACATCCC  48 290
       tnp29 1924672 .. 1924692 +  -9.7  -2.80016   TACACGCCATCAGAC            CGAGCGC CGCGCAT GCGCTCG            TCGTTGATCGTGGCG  57 202
     ebA3235 1931527 .. 1931555 +  -9.5  -3.19602   GCGCACTCCCGTTAA        TGAGGTCGATCGC GAG GCGATCGTGCTCG        TATTCGTATGCGAAG  59 155
       tnp30 1935713 .. 1935738 +  -8.3  -3.61398   GGTGCAGCGTCGTGG         TGTGACTGCGCG TGT CGCGTGGTC-CA         TTGTTGCCGAACACC  62 273
        terC 1938414 .. 1938431 +  -9.1  -5.04249   GGCTTGTCCCGCCCG             GCCGCTCG GCT CG-GCGGC             TTTGTTTTTTGCGAA 100 446
        prfC 1940204 .. 1940243 +  -3.5  -3.14211   GGCCATCAGCGCCTG GCGCTGCGGATCGCGCAGC AGCA GCTCCTCG-TC-GCGGTGC  TTGATGACCCCGGCT  45 130
     ebA3254 NONE
     ebA3255 1941984 .. 1942007 +  -9.4  -2.73994   ACGTAGTTTCAATCC          ACGCCCCCCG TCAC CGAGGGGCGA           TGCTGTTGACGCAGT  57 35
     ebA3256 1942582 .. 1942620 +  -6.6  -3.06483   GCCCCCCGTCACCGA   GGGGCGATGCCATGCACA CGG TATTCACGGCATCCTCCC   TGTCTCGTTTCAATC  52 82
     ebA3258 NONE
     ebA3259 NONE
     ebA3260 1943285 .. 1943308 +  -9.4  -2.53911   GACGTGTTTCAATCC          ACGCCCCCCG TCAC CGAGGGGCGA           TGCCTTGGCGCTTAC  56 60
     ebA3262 NONE
     ebA3267 1946908 .. 1946929 +  -2.1  -3.17212   GCCCCCCGTCACCGA           GGGGCGATG CTCC CGTCGAACC            TTGATGGCCTGATCC  43 84
       tnp31 1948577 .. 1948614 +  -5.6  -3.37831   CGGATTCATGGTGTT  TCAATCCA-CGCCCCCCG TCAC CGAGGGGCGATGCAT-GA   TGTTGTCCTTGTTCA  52 241
     ebA3273 NONE
     ebA3276 NONE
        istA NONE
        istB 1952482 .. 1952494 + -10.5  -2.52543   AGCGCCCCTGCGGTC                GGGCC TTC GGCCC                TCCCTTCGGGGCGCT  60 55
     ebA3280 NONE
     ebA3281 1954000 .. 1954016 +    -5  -3.76641   GATACGCCGCAGTCG              CCGGCG GCCGG CGCGGG              TTTCAGTGTTGACAT  57 429
     ebA3292 1962806 .. 1962821 +    -6  -3.85698   GCCCCGAGATCGATT              CCGCGC AGCT GCGCAG               TTTCTCGGCCAGCGG  62 297
     ebA3296 NONE
     ebA3297 NONE
     ebA3298 1966811 .. 1966869 + -15.5  -3.53437   GCATCAAACGCATCC CGTTCGCCCTGAGCTTGTCGAAG GGTGGTGGTGGGG CTTCGACAGGCTCAGCCCGAACG GTTTTTGATTGCTGC  93 117
      ebB100 NONE
     ebA3300 1968667 .. 1968682 + -11.8  -2.66395   CGGTCTCCTCGTCAT              GCGCGG CCTG CCGCGC               CTTGTCCTCGTCGAT  64 184
        plsC 1972037 .. 1972050 +  -4.5  -3.73042   CGCTCGCACACACCC               GC-CCG CTG CGGCGC               TCTTTTGGTCCACCG  55 185
        colR 1976451 .. 1976464 +  -6.7  -2.69151   GTTGGTTATCGCCTG               TCGGA GAGA TCCGA                TGCTGTCTAAACAAC  50 2
     ebA3320 1978088 .. 1978110 +  -3.3  -3.85698   TCGACAGCCAGGGGC          GCGTGGTCGC TGAA GCGCTC-CGC           TTTGTAGACCGCGGC  56 381
        pyrE NONE
     ebA3326 1980162 .. 1980192 +  -7.5  -2.85847   CGCACGACGCTCGGT      TCGCTGCGCGCCGG CCTT CCGGCGTG-GGCCA       TGTCATGTGACGGTT  52 59
     ebA3328 NONE
         npd 1983087 .. 1983107 +  -2.5   -2.8806   GAGGATTGATCGCCA            CCTGCTT CCGTGAT GGGCAGG            TCTGTGCAACAATTT  40 32
      ebB103 1983651 .. 1983674 +    -3  -2.70932   CATTGCGCAGGCGCG          CGGGCACT ACGAATAA GGCGCCCG           TGATTGCAGCCGCCG  39 10
      tnpF10 NONE
     ebA3334 1985306 .. 1985337 +  -7.2  -3.78775   CGAAATAGTGTGACC      GGTGAATCCGCGGT CGTG ACCGCGGATTCCGA       TTTGATCGTGACCGA  63 44
        istA NONE
        istB 1988022 .. 1988034 +  -4.1   -3.6968   GAATGCGCATTCGGG                GATCG CCG TGATC                TTGTTGGACTTCTCC  54 238
        istB NONE
        istA 1990474 .. 1990498 +  -2.9  -3.65542   CCGTGCAACGACGCG          TTTGATTGAGG GTG CTTCAAATAAA          TATTTTGGGGCTGCC  49 118
     ebA3346 1991254 .. 1991265 +  -4.4  -3.87815   TCACGAGCAACAGGT                CTTG CATG CAAG                 TTTCTGGCCATCGAG  59 46
        stbB 1992793 .. 1992809 +  -2.1  -2.52464   AGTTTATGTCCCTCG              GGGGCCG GCG TGGCTGC              TACATTGGAAAGCGG  37 42
       ebD75 NONE
       ebD76 1993945 .. 1993972 +  -4.8  -4.03234   CTTCAGTCGCCGCAG        GTCGGCCGTG ACGTCCAC CATGTCCGAC         TTTATCTCGCCCAAG  62 340
     ebA3370 2004307 .. 2004319 +  -6.2  -3.14693   GTCCGCCTCACGCGC                GGCC TCCGC GGCC                TCTATTCCTGGTAGC  50 143
       ebD77 2006865 .. 2006877 +  -6.2  -3.07043   TCCGACACGGCCCGC                GCGC GATCG GCGC                TCTTCGCCTCGTGGC  49 445
     ebA3386 2012276 .. 2012288 +  -4.8  -3.79747   ACCATGTAGCGGACG                TGGC TCTTC GCCA                TTTCGTCGTCGGTGA  58 327
     ebA3395 2018387 .. 2018404 +  -2.6  -4.24342   GCAGCGCGTCTCGGA             GCCGAC CACTTC GTCGCC              TTTCTTGATCGCGCC  62 370
     ebA3436 NONE
     ebA3439 2040396 .. 2040412 +  -5.7  -3.76952   TGTAACGACATGTAC              GCGCCGG AAC CTGGCTC              TTTGCGTTCCGTCGA  60 93
     ebA3441 2041749 .. 2041773 +  -3.5   -3.4691   TTTTGCCCGAATAAT          TGCCTTGGCAG TCA TTGTCAGCGCA          TTCATATTGTTGCCT  49 142
        marR NONE
     ebA3445 NONE
     ebA3446 NONE
        emrB 2046680 .. 2046716 +  -8.7  -3.14132   CGCGGTGCTGAACCG   GATCGTGCGCCTCGCG TAAGGT CGCGA-GCGCGCAGTC    TTGGTGAAGGGCCGC  61 59
     ebA3449 NONE
      ebB110 2047820 .. 2047878 +   -17  -4.13767   CTGTGTGTGAGGCGT -GA--AGAGACTGTTCCAACGGGGCCGCC TGCA GGCGGCCCCGTTGGAACAGTCGGTAGTCA TTTTAACGTGAAAGA 100 499
     ebA3457 2049840 .. 2049851 +  -3.6  -3.05597   GACGCAGACGTCGAA                GTGC AGGA GCGC                 CTTTTCGAGCGTCAG  43 138
     ebA3458 2050279 .. 2050303 +  -4.8  -3.95324   TGCCAGCACCCCGAT          GGTCGGCGCC CAGTC GTCGCCGGGC          TTCTTCTTGCGCGTG  59 113
        ilvA 2052696 .. 2052712 +  -4.3  -3.84719   CAGGCCATCCGCGCC              GCTGCTA GAA TCGCGGC              TTTCCCTTTGCCGCT  57 56
        thrH NONE
        purU 2054264 .. 2054315 +  -9.2  -4.07885   CCACTGAACGTCGGC GGGCCGCCGTGAAGCTCGCACGGCG CGT CGCGGTG-GCGTAGCATTGCGGCCC TTTTCCGACCGGCTG  76 48
     ebA3469 2055635 .. 2055651 + -15.1  -3.71527   CCGCAAAAGCAAAAA              GCCCGGC AAT GCCGGGC              TTTGACTCGTTGCGC  93 58
     ebA3471 2058091 .. 2058112 + -10.1  -2.70932   CTGGTCGAGGCGCTT           CGGC-GCGTC GTC GGCGCTGCCG           TCCTTGAGGCCGAGA  57 494
         gmk NONE
        rpoZ NONE
        spoT NONE
     ebA3498 2066937 .. 2066958 +  -2.9  -3.23216   ACGATATCAACCACT           GACGCGT ACCGCACC ACGCGAC            TTCCTGATCGTCGAG  43 24
         cho 2068875 .. 2068923 +  -3.8  -3.28712   CGGCGTGTCGGACAG GAT-GTTCTCCTCGCAGAACG ACTCGCCC CGTCCGGCGAGGCGCACGATC TTCTCGGCGCCCGCG  47 480
        narX NONE
        narL 2072099 .. 2072131 +  -4.3  -4.56597   CAGAAGGATTCTTTT    CGCCTACC-G-CAAGC AGGT GCTTGTCAGGTA-GCG     TTTTTCGCGGAGGAG  70 161
     ebA3511 2074080 .. 2074111 + -18.8  -3.06261   TCCGGTGATCCTGAA      GCGCGGTTTCGCTT CCCG GGGCGAAACCGCGC       TGTTCGACCTTCAAG  90 113
        ccmA NONE
        ccmB NONE
        ccmC NONE
        ccmD NONE
        ccmE NONE
        ccmF NONE
        ccmG NONE
        ccmH 2079907 .. 2079918 +  -5.8  -3.28984   CACGTCCCCTTCCTC                CGAG GAGC CTCG                 TTCGTGATTCCCTTC  52 7
        cycH 2081194 .. 2081231 +   -20  -3.53091   GACCGGCTCCGCAAC   TAGCGCCGT-CGTCCGC GAGAG GCGGGCGAACGGCGCTA   TTTCCGGGAGGACGT 100 23
        mdoB 2084992 .. 2085002 +  -3.2  -3.17273   GTAAGCCGGGCGTAA                 GTCT CCG GGAC                 TACTTTTCGTCTGTC  45 147
      ebB115 NONE
        actP 2087133 .. 2087170 + -23.7  -4.27584   GGGCGGCGGTGAACG   GCAAAACGGCGACGACCT TCC AGG-CGTCGCCGTTTTGC   TTTTGCATTCCGCCT 100 74
        paaG NONE
        paaH NONE
        paaI NONE
        paaK NONE
        paaA NONE
        paaB NONE
        paaC 2096683 .. 2096697 +  -2.7  -3.01712   GCGCAGTGGTGAGCG               GGGCG ACGGC CGCCA               TGTTGACCGAAGCCC  41 29
        paaD NONE
        paaE NONE
        paaR NONE
     ebA3554 NONE
     ebA3556 2100404 .. 2100441 + -19.1   -3.6682   AACACGCTGAAAGAG   ACCGGTTCGGCGGCGTC GTCG GGCGCCGCCGAACCCGC    TTTCGATGCATCGGA 100 50
     ebA3558 NONE
     ebA3559 NONE
     ebA3560 2104130 .. 2104166 + -21.7  -3.01924   GACCTGAGTGCGGGA   GGTGCGAC-GGCGCCG CGACCC CGGCGCCCGTCGCACC    TGTTGCCCGGCAGTC 100 34
        nemA 2105407 .. 2105423 +  -5.1   -4.9181   TGGATGACGGTTTTA              TGGCGAT GAA ATCGCTG              TTTTTCGTGTTGTAT  81 34
        hupA 2105838 .. 2105873 +   -11  -5.19879   GCTTTTTCATGCGGA    AGCAGGACCCGGCACC TCCT GGCGTCGGGTCCTTCG     TTTTTCTCTTTCCGG 100 49
      ebB117 NONE
       rhlE1 2107768 .. 2107797 + -21.5   -5.1971   GCCGGGATGAAAAAA       GCGCGGAACCGCG ACAA TGCGGTTCCGCGC        TTTTTGCTTTTTGGT 100 144
       modA1 2124372 .. 2124390 +  -8.1  -3.02511   CGCGAGCCGATCGCG             CCGACGT AGAAC GCGTCGG             TCTTCAGCGCGTCGA  53 377
     ebA3606 2130720 .. 2130735 +  -6.8  -3.36518   GAGCGGCACGAAAGC              GGTCGC GAGC GTGACC               TTGTACGCGTTTTCG  56 317
        argS NONE
        ftsN NONE
        dsbA 2139266 .. 2139279 +  -2.4  -4.07568   CTTTCGCCGCGCGTC               CGAT CCGGGT ATCG                TTTTCGACGGAAGCG  57 108
         gdh 2144567 .. 2144583 +  -4.4  -3.28712   CGCGATGATGCAGCA              CCTTGT TGTGC ACGAGG              TTGTGCAGCAGCGCG  49 422
     ebA3624 2148310 .. 2148355 +  -2.4  -4.09685   AAAGCTCGTCGACCG CTTC-CGCTGGCAGCCGATTC AGCGC GAAGCGAACGCCTGCGCGAAG TTTTCCGGCGTCAGG  57 43
     ebA3634 2152797 .. 2152810 +  -4.5  -5.24129   TGGAGCGTACGGGGC               GCC-GC AGG GCAGGC               TTTTTTATGCCGAAA  89 494
     ebA3637 2153877 .. 2153896 +  -8.6  -3.67622   GATGGAAAGCGCTTC            GCTTCTGGC TGA GCC-GAAGC            TTCGTTTTCCGCCTG  64 121
     ebA3639 NONE
     ebA3640 2156255 .. 2156268 +  -3.7  -3.25538   GGCTGGTGATCGGAC               GGGCG CTCG CGGCC                TGATTTTGTTGCCGA  45 9
     ebA3642 2157119 .. 2157131 +  -5.5  -3.72576   GGTGTCGCAGCAGGG                CTGAC CCA GTCGG                TTTCGTCGGGGGCCG  60 22
      ebB119 NONE
     ebA3647 2158548 .. 2158567 +  -2.8  -4.09685   GGTCGCGGCCTGAAT            GCCGT-TCG CAT CGACACGGA            TTTTCGCCGCTGGCC  57 28
     ebA3650 2159587 .. 2159601 +  -9.2  -2.80074   GTGCGCTCGCGGTAT               GCGTCG TGT CGGCGC               TGCTGTTGTGGCGCG  57 101
     ebA3652 2160462 .. 2160476 +    -7  -4.77567   TCGTTCGGGAAAACA               CCGGGC CGT GCCAGG               TTTTCTTGTCCCGCT  85 67
     ebA3654 2162089 .. 2162117 +  -3.2  -3.91897   GTGCGGATGCAGCCG       CTC-GCGACGTAGC GCA GCTG-GTTGCCGAG       TTTGTCGATGACGCC  58 486
       coxB2 NONE
       coxA2 NONE
     ebA3668 NONE
     ebA3670 2167915 .. 2167929 +  -3.5  -2.82895   CTGCGCACTCGACCC               GTTGC CGAAC GCGAC               CTTGTTGCTGACGAC  43 468
       ebD78 2170596 .. 2170606 +  -5.4  -4.36914   AGCCGCTGCGGACGA                 TGTC AAT GACA                 TTTTATCCGGAGCGC  72 467
     ebA3679 2171802 .. 2171836 + -11.2  -3.88232   CCTGCCTGCCGGCCG     GGCGATCGGTCCGCGC CTG GCGCGGCGCGTTCGCG     TTGTTGTGTCGCGAC  77 326
     ebA3686 2174609 .. 2174629 +  -6.7   -3.6682   GTTCCCGGCCCGGCT            CGCTGCCAG CCC CGGCCAGCG            TTTCCATCGATCGAG  61 165
        cobQ 2177158 .. 2177216 +  -7.1  -3.99324   TGCTTGTGCCAGCGT GCGACCAGCGGCGCGCCGGCG-GCGATG CGGG CGGCGCTCGCCTGCGCTTCGTCGATCAC TTTCTCGTCGTCGAC  66 230
     ebA3695 2179348 .. 2179388 + -18.3  -4.07687   GCGCTTCGGCGCGGC  GGCAAGACCCCCGTCAGGC ATT GTCCGGCGGGGGTTTTGTC  TTTTCGCCCCCGCCT 100 64
     ebA3723 2195014 .. 2195026 +  -4.7  -3.85698   TTTCGGCGAGGATCA                GGCTC TTG GCGCC                TTTGTGGCGGACGAC  58 374
        fumC 2199031 .. 2199075 + -15.8  -2.54732   GTGCTCGGCAAGCGA CTGTTCGAGCCGCCCTTCGCT GAAC AGCGAATGGTGGCGCGA-CAG CTTGATGACTTTGCG  74 185
        sbmB NONE
     ebA3739 2202374 .. 2202398 +  -5.6  -3.37344   GCTTGAACGGCTGAT          TACGCGGAGC GGTGA GATCCGCGAA          TTCCTTGCGTCGACA  52 48
        argK NONE
        pccB NONE
        pccA 2207113 .. 2207148 +   -25  -3.39668   CTTGCGCAGCCGATC    CGGAAAAAGGGCTCAC CTCG GTGAGCCCTTTTTCCG     TTATCCCGTTTCGGC 100 78
     ebA3744 NONE
     ebA3745 2208879 .. 2208925 +  -9.3  -3.73224   GAAAGCTGAACAACG CGCCGGCGCCGGCGGCTGTC CTGGACGC GACTCCTGCGGGCGCCG-CG TTTGCTCCACGGTGA  71 32
     ebA3747 2209902 .. 2209922 +    -6  -3.28712   TGAACGCCCTCCTCG            GCGGCCGT CGGTA GCTGCCGC            TTATCCCGCGAGGCG  52 38
     ebA3751 2212738 .. 2212763 +  -4.7  -3.19653   CGCCGAGGAAAAGCC         TTGATCCCTTG ATTT CAGGGCATCAG          TTACTGACCTTCTCG  48 70
     ebA3753 2213134 .. 2213145 +  -7.2  -3.65522   CCGGCGAAGAGGAAG                GCGC CGAT GCGC                 TTGTTGCCGTCGGTA  61 223
     ebA3766 2221582 .. 2221597 + -11.8  -4.34402   GGCTGAAAGACAAAA              CGGCGC TTCG GCGCCG               TTTTGCTGTCCGGAA  93 55
     ebA3773 NONE
     ebA3774 NONE
     ebA3775 NONE
      ebB121 NONE
        istA NONE
        istB 2228950 .. 2228970 +  -6.7  -4.16016   CTTTCGCGGCATAAA            CGGGCCGAT GAA ACCGGCCCA            TTTATTCCACGGTCC  71 222
     ebA3784 2231296 .. 2231322 +  -5.8  -3.01712   CGATGAAGAGCTCGA        CAC-CCAGCGC CTTCAA GCGCTGGAGCG         TCTTGAGCGCGCCGA  47 456
        caiB 2236168 .. 2236186 +  -5.2  -4.08692   CATCTGCAGCATGTT             CAGGTTCA TCT TGAGCCAG             TTTTCGACCGCCTTC  64 368
     ebA3801 2240542 .. 2240554 +  -5.5  -3.85698   CCGACGAATCGCTTC                GCAGG AGC CTTGC                TTTATCCGGCGGGCA  62 148
     ebA3804 2242682 .. 2242695 +  -5.3  -2.72344   TCTGACGGCACTGCC               TTCGA AGGT TCGAA                TCCTTCCCCCTCCAC  46 142
         tuf 2244256 .. 2244283 +  -5.5  -2.71268   GCGATTGCTTGATCG        GAAGGCGTCTC GGAACA GAGACGCCTCG         TAGTCTCTGCTGCAG  46 59
        secE NONE
        nusG 2245334 .. 2245355 +  -9.3  -3.96148   CCGGGCGTAGCGAGG           AGCGCCGGC CGTG GCCGGTGCG            TTTGTACTCAAGACA  73 78
        rplK NONE
        rplA 2246699 .. 2246711 +  -3.3  -4.19506   TCCAGGTCGCCGTGG                GTGCG AAT CGCAG                TTTTGCGGTTCGCGT  62 208
        rplJ 2247261 .. 2247273 +  -3.4  -2.77431   TGCCTGAGCGTTTTC                CGAA TAGTT TTCG                ATTTAGGAGTGTTTT  41 34
        rplL 2247684 .. 2247711 + -19.2  -3.91197   CCCGTTTGTTTTTCG        GGGCTGGCGTTC TCCG GAGCGCCAGCCC         TTTCGTGCTTTGTAA 100 43
        rpoB NONE
        rpoC 2256324 .. 2256349 + -16.9  -2.79133   GCCGGAATCAACCGC         CCGAGGCGGCCC GTG GGG-CGCCTCGG         TATAATGGAAAATTC  84 108
        rpsL NONE
        rpsG 2257270 .. 2257297 + -12.8  -4.36914   TTCCGGAACGGTGGT        TAATCGGGCCCT GGCA AGGGCTCGATTG         TTTTGTGACAACACA 100 43
        fusA NONE
         tuf 2260688 .. 2260708 + -11.8    -4.323   AATTGCTCGTCTCCG            CCCGGGGT TCGTT GCCCCGGG            TTTTCGCTCTTTCAG  93 39
        rpsJ 2261093 .. 2261110 + -11.3  -3.68351   GGTATAATCCGGCCT             TTGCGCC TTTG GGCGCAA              TTTACGTGATAGGGC  77 73
        rplC NONE
        rplD NONE
        rplW NONE
        rplB NONE
        rpsS NONE
        rplV NONE
        rpsC NONE
        rplP NONE
        rpmC NONE
        rpsQ 2265902 .. 2265939 +  -2.7  -5.23644   AGCGTAGTGTAGGTT   TTCGGACAGCTTGGC AATGCAGC GCCAAGCTGTTATAG    TTTTTATCTTTGCTT  83 40
        rplN NONE
        rplX NONE
        rplE NONE
        rpsN NONE
        rpsH NONE
        rplF NONE
        rplR NONE
        rpsE NONE
        rpmD NONE
        rplO NONE
        secY 2271534 .. 2271554 +  -3.1  -3.61398   ACACCTCGGGAAGAA            TGCGGATGC ACT GCCTCCACG            TTCTTCCCGGCGACA  51 149
        rpmJ NONE
        rpsM NONE
        rpsK NONE
        rpsD 2273223 .. 2273234 +  -7.2   -3.6502   TCGTCGAACTGTATT                CCCG CTAA CGGG                 TTTGCCTGAAGAATC  60 18
        rpoA NONE
        rplQ 2274711 .. 2274730 +   -15  -5.22312   CGTTTCGCAGATGAA            TGGGCCGG GAAA CCGGCCCA             TTTTTTCGTCTCGAT 100 56
        galE 2276044 .. 2276055 +  -3.6  -3.65046   GGGCGGGCCTCGTCC                CGTG CCAT CGCG                 TTCTTCAGGTAGAGG  54 162
      ebB134 2276979 .. 2276999 +  -5.4  -2.77895   CAGGCCGACCGGCAG            CTCCAGGA CGACA TCCTTGAG            GTTGTTCCCGCTGCA  46 158
      ebB135 2278839 .. 2278852 +  -3.7  -3.76224   GTTATGGGTGCGGGC               GCCGC GGAT GCGGA                TTTCGTCCATGGGGC  57 509
     ebA3858 NONE
         ssb 2280721 .. 2280736 +  -8.2  -5.00138   TTGACGCGGTGTCGA              CCGTCC GCAA GGGCGG               TTTTTCCTTTCGCTC  93 50
     ebA3861 2283399 .. 2283438 + -12.8  -2.61274   GCCCCCGCAGCCCGT  CGCAGCCAGCGCCACGCGG CGT TCGCGTCGTGC-GACTGCG  CTTCGTTGCGATACA  64 470
        moeB NONE
     ebA3869 2284980 .. 2285018 +  -3.6   -3.1085   GAACGCTGACGGCAT   CTTTGCCACCTTCGCGGG TGG CCTGCAATGGAGGAGAGG   TCTTGACTCGCTTGA  43 39
        acrA NONE
        acrB NONE
     ebA3874 2289690 .. 2289716 +  -3.6  -2.72511   GCGACCAGTTCGCGA         TCGACAGGCC GAGGAAA GCCCAGTCGA         CTTTCGAGCAGTCGC  41 127
     ebA3877 NONE
        acpD 2291011 .. 2291031 +  -8.9  -3.19389   CGGCCTGACCCGGGC            GCTGCGGCG TCG CGTCGCACC            TTCATCGATCGCTTC  61 57
     ebA3881 2292148 .. 2292165 +  -8.3  -3.53012   CGGCAACGCCTTCGA             GCGGCGG CGCA CCACCGC              TTTCGGCCGGCCACG  62 172
     ebA3884 NONE
        tsaR 2294915 .. 2294941 +  -2.9  -3.73302   CTGTTCCGCGGGCCT        GCCGTACCAGCG GAAG CGCTCG-ACGAC         TTCTTGCATCTCTTC  52 191
     ebA3890 2297920 .. 2297963 +  -8.1  -3.41693   CGCAGCCTGCGAGCG GCTGTGCCGGGTGTAGCGCG GGCTG CGTGCTAAACTCGCCGC-GC TTCGTTCCTGATAGA  59 10
      ebD129 NONE
        pilS NONE
        pilR NONE
     ebA3896 NONE
     ebA3897 2302798 .. 2302829 + -17.4  -3.03124   AGAGAGAGGCGGAAA      ACGAAGAAGACCGC CGGA GCGGTCTTCTTCGA       TGTTGCCAGGTCAGG  87 106
     ebA3900 NONE
      ebB137 2304927 .. 2304943 +    -8   -4.7254   ATGTGCCCATCTCGC              GACGAC CGACC GTCGTC              TTTTTGATCAGCCAT  85 484
        ampD 2308294 .. 2308316 +  -4.6  -2.74999   GGGCCGGATACGAGC           AGCCGGCGCG TGT CGCACCGGGA           TCCTCTTGCCAATTA  43 417
        hlyD NONE
        czcA NONE
      ebB138 NONE
     ebA3931 2318371 .. 2318396 +  -5.3  -3.93695   CGCAAGGCCCGCTCC         TGACG-GGGGCG GAA CGCCCTGCGACG         TTTGTCGCTGCTCAA  62 23
     ebA3932 NONE
      ebB139 2319716 .. 2319730 +  -7.1  -3.54424   GTCCAGCGCTCGGGC               TGGCG CACCT CGCCA               TTTCCCCAGCTCACG  58 402
     ebA3945 NONE
        htrB NONE
        dapF NONE
     ebA3951 2329517 .. 2329539 +  -6.2  -2.61912   GGAACGATCCGGACC           CCGCGAGC CTCCGCA GCTCGCCG           ATTCTCCATGCGTCC  46 78
     ebA3954 NONE
     ebA3956 2331931 .. 2331951 +  -3.9  -3.72576   TTGCGAGCGTTCAGG            GAGCGGA AAACAGC TCCGCGC            TTTCGTCGCCGGCGC  54 324
        polA 2345170 .. 2345205 + -11.8  -2.57931   GAGGCCTGCCTTTTT    CTGCCGCTCGTAGTCGC GCA GCG-CGACGAGCGCCGG    CTTCTGCAGGATCAG  61 131
     ebA3984 NONE
     ebA3985 NONE
     ebA3987 2350664 .. 2350690 +  -6.6  -4.07568   CGCTGTCATCGTAGT         CCGCTGAACT TGCATGC AGTTCAGGGG         TTTTCGACAGGGCAA  68 27
       tnp34 NONE
     ebA3990 NONE
        msbA 2355090 .. 2355108 +    -3  -3.61398   CGGTCGCAGAGGGTC             GCTAGCTG CTC CAGTCGGC             TTCTTGAGCGGGGCG  49 21
      ebB141 NONE
     ebA4007 2364967 .. 2365005 +  -7.9  -2.52464   CATTGAGGAAGTTCG  CCGCCGCCTGCACCAGCG GGAA CGCGAGCGC-GGCGCCGG   TGCCTTCGCCGAGGC  49 91
     ebA4013 2369067 .. 2369082 +  -2.4  -3.60792   GCCATTTCGCGTTTT              TCGCCG TTGA CGGAGG               TTTCCGAATTGCGAC  49 42
     ebA4019 NONE
     RSC2398 NONE
        cobO 2371480 .. 2371529 + -29.1  -3.61764   AAGGAAATAAAGAAA TAGGGGACAGACCACGTTTT-TGA GAA TCATAAAACGTGGTCTGTCCCCTA TTTCCGGGTTGATCG 100 46
        cysG NONE
        cobB 2373766 .. 2373777 +  -7.2  -3.06796   GCCTGTTCGGCTGAG                CGCG TTGG CGCG                 TTGCGTCGAGTCGCA  52 27
     ebA4026 NONE
     ebA4029 2374928 .. 2374952 +  -7.8  -3.08996   CTTCGCCGCACATTC         CGC-GGCGCCG AGCC TGGCGTCTGCG          TGTTCCATGCGCATG  56 153
     ebA4032 2375977 .. 2376008 +  -2.1  -3.48924   GGCGTCTTCGCCTGA      GCCGGCGCAGCGA TGAACT TCCTTGCGCACGC       TTATCTCGCCGGTGA  47 26
     ebA4033 2376568 .. 2376586 +  -6.6  -4.37092   AGCTGCCGCGCGCAG             CGGTGACG GTC CTTCGCCG             TTTTGTCCCGCCGGT  74 20
        mltE 2379431 .. 2379460 + -20.9   -4.7373   GCAGGAAACCGAAAA       GCAAAAGCGCCGA CGGA TCGGCGCTTTTGC        TTTTTCATCGGCTGC 100 98
       maeB2 2383994 .. 2384004 +  -2.4  -2.71144   CCGCAGCCGCCTGCA                 CGCC CGT GGCA                 TCATTCCCCCGCATG  39 73
     ebA4044 2385241 .. 2385267 +  -9.7  -3.40082   AACAATATGTCCGGG         GTTTTTTTGAA TCCAC TTCAAAAAAAC         TTGATATCTGTTTAA  63 93
         pbp 2386601 .. 2386620 +   -10  -4.20696   CGTCGCGGATCCCGG            CGGCGATGC AGC GCA-CGCCG            TTTTCGACTTCGTCG  85 205
     ebA4050 NONE
     ebA4051 2389547 .. 2389564 +  -2.5  -2.62184   AGCGGAATTCCGCTG             CCCGCAG TGCT CCGCGGA              TGCTATCGGCGCAGG  38 75
     ebA4052 2390280 .. 2390293 +  -4.5  -5.03314   CCCGACCGCCTATAA               TCGGG CGCT TCCGA                TTTTTTGACGATGGC  83 66
     ebA4054 2391834 .. 2391880 +  -7.9  -3.14211   CCGCAGGACTCTCGG CGTC-AAGCCGGCAG-CGGCG GCCGACG CGCCGGCCGCCGGCAACGACG TTCCTGCCAGGAAAT  57 285
        rsuA 2393308 .. 2393320 +  -9.1  -4.66537   GCGTCGCCTGCGCTT                CACGG GTT CCGTG                TTTTCTATTCGGCGC  85 422
     ebA4066 NONE
     ebA4067 2401773 .. 2401783 +  -2.4  -3.53224   GATCGATCGACAGTT                 CGAC CGT GCCG                 TTTGCCGCGAGCGTG  48 481
     ebA4071 2404014 .. 2404028 +  -3.4  -3.35015   CCTCACACGCGCTCC               GGTGGC CCT GCCGCG               TTCTGGCATAATTCC  47 89
        hrpA 2408279 .. 2408292 +  -4.5  -4.43477   GCGAGGCCGGATGGC               GGC-CG GAT CGTGCC               TTTTGATTCCCTGCG  70 48
        rpsF NONE
        priB NONE
        rpsR NONE
        rplI 2409864 .. 2409883 +   -15  -4.19735   GAAGTCTGATCCTGA            GGGGCTGC TTCG GCAGCCCC             TTTGCTTTTCAGCGC 100 51
        dnaB 2411562 .. 2411579 +  -9.1   -3.9243   GTCAGAATCTCTTTC             TCGCTGC AACG GCAGCGG              TTCTTTAAAAAGTTG  73 223
     ebA4098 2418203 .. 2418214 +  -2.2  -2.92475   GCGGTATGCCGCCGG                CGGA CGCT TCTG                 ATTTCTGGAGATACC  40 13
        dsbC 2418966 .. 2418982 + -10.8  -4.03413   AAGTAGGCGGAAAAC              GCCCGC ACAGG GCGGGC              TTTGTCTGCGCCCCT  80 35
     ebA4101 NONE
     ebA4102 2422647 .. 2422680 +  -5.1  -3.57144   CCGCGCCCTCCCATC     GTCAGCTGGTACGTG CCGC CGCGCGCAAGCTGCC      TTTCAGGCTGGGCGC  54 409
     ebA4122 2433285 .. 2433316 +   -13  -2.57489   TCGCAGCGTGACGGT      GTCCATGGCAACCC CTGC GAGTTGCCATGGTC       TGAATTACATTGCTA  68 47
        nadA 2434441 .. 2434454 +  -3.1  -2.82516   GAAGGTCGCACTGGA               CCG-CA TGC TGTCGG               TGTCGTGATGGGCAC  41 4
     ebA4126 NONE
     ebA4127 2436441 .. 2436469 +  -8.1  -4.56597   AAAAAGCTGAGAAGC        GCATTTGGCGCGA TCA TCGCGCGAAGTGA        TTTTTCCGACGACAA  79 89
     ebA4129 NONE
     ebA4131 2437662 .. 2437681 +  -4.2  -2.84125   CGGTACGTCGACGAG            GGACCAGTG CGT CAC-GGCCC            ATTTCCATGTCTCGC  43 159
     ebA4135 NONE
     ebA4137 2440427 .. 2440480 +    -6  -3.85698   GCTCTTGTCGGCGTC GTCGAGTTCG--GCGATCTCGGCTTC GATC GCAGCGCAGATCGCGACGACCTCGGC TTTCTCGGCAGCCGC  62 514
       ebD81 NONE
     ebA4143 2443503 .. 2443532 + -22.9  -5.40072   GCTGCGGCGGCCATG       CGGGGCGGTTCGC GCAG GCGGACCGCCCCG        TTTTTTTGCGCGACC 100 49
        accA NONE
       mesJ2 2450768 .. 2450780 +  -5.5   -4.1899   GTCGACAAGGTCACT                GTCGT TGA ACGGC                TTTTCGATGAAGTCG  69 336
     ebA4157 NONE
        dctP 2454237 .. 2454276 +   -17  -4.25104   CCATCATCCGCTGAA  CGCCCGCCGGC-CCCTGCG CAA CACCGCGTGCCGGCGGGCG  TTTTCGTGACGGGAG 100 42
        dctQ NONE
        dctM 2456320 .. 2456341 + -17.3   -4.8622   TCGTCGCACAGCAAA           GGCCCGCCT TTCG AGGCGGGCC            TTTTTACTTCCAGAC 100 51
         ocd 2457370 .. 2457383 +  -3.8  -3.14931   CGCGAACGCGGCCTC               GGCA CCGCGC TGCC                TTACTGAAAGCTGCG  45 5
     ebA4165 NONE
     ebA4167 NONE
       gspE2 NONE
         rpe NONE
        cbbZ 2463097 .. 2463124 +  -6.8  -3.65046   AACGCGACCGCTTTC        GCGGGCTGCCGG CGCG CCCGCACCCCCC         TTGTTCCGATCGAAC  60 182
        trpE 2464752 .. 2464795 + -12.5  -3.98913   ACCGGATCGTCGGAT CAGCCTCTGAATGAGCGAT GGTGCG ATCGCGCATTCACCGGCTG TTCTTTCCCTGTCAC  86 131
        trxC NONE
        phnA 2466048 .. 2466068 +  -6.2  -3.59087   CGTCACTCGCGGCGT           C-GACGACA GGGC TGTCGTCCG            TTTGCGGATGGTGTT  56 357
        pabA NONE
        trpD NONE
        trpC NONE
     ebA4202 2483123 .. 2483134 +  -3.6  -2.78384   TAACCGGGAATGGAC                GTGC AGCG GCGC                 TGTCATAGCAGCAGC  41 38
        msrA NONE
        fkpA 2484124 .. 2484148 +  -8.4  -2.62396   CGCTGAACGGGGTTC          ATGCCGGCGC TTCGC GCGCCGGCCG          TAATGTCGGGGAATG  52 35
     ebA4214 2485317 .. 2485338 +  -7.1  -3.14132   TCCGCGCCGGCAGCC           GCCCCGACG ATGG CGCCGAGGC            TTGCTCCCCAGCCGA  52 228
        coxB NONE
        coxA 2492888 .. 2492910 +  -3.2  -2.83073   CTCCGCACCGCCCTG           GTGCTGGCGG CGC TCGCCCTCGC           GTTCTTCGTCGCCGT  41 79
     ebA4229 NONE
     ebA4230 NONE
        coxC 2494878 .. 2494898 +  -6.8    -3.794   TGGAAACGGACGACG            GCGGCG ATGATTTTC CGCCGC            TTTCATCCGTTGCCG  63 275
     ebA4233 NONE
     ebA4234 NONE
        ctaA NONE
        ctaB NONE
     ebA4238 2498790 .. 2498831 +  -3.5  -4.37092   AAACGGCTTTGCCGT TTCCGCCCTCCCGGACGGCA GGA TGAC-TCCGAGGGGCCGGCG TTTTCTCGAAAGCCT  65 98
        ompC 2501244 .. 2501261 + -14.1  -4.96388   ACGATTTGAACCCCG             CGGGCGC TTCG GCGCCCG              TTTTCTTTCCTGGTT 100 51
         wza 2503077 .. 2503090 +  -3.1  -2.87319   GTGCTGATCATTCCC               CAGAG CTGG TTCTG                ATTTCCTGACTTGGG  42 11
     ebA4249 NONE
     ebA4250 NONE
     ebA4252 NONE
     ebA4256 NONE
        wbpI NONE
     ebA4258 NONE
     ebA4259 NONE
     ebA4261 NONE
     ebA4262 NONE
        asnB NONE
     ebA4264 NONE
     ebA4265 NONE
     ebA4266 NONE
        algD NONE
     ebA4269 NONE
     ebA4271 NONE
       tnp35 2524557 .. 2524578 +  -4.4  -2.71731   AAGGACAGGGGCATT           GCGATTTC GGACAG GAAACCGC            TGATTGGAACCTGAA  43 46
     ebA4275 NONE
     ebA4277 2526995 .. 2527005 +  -5.4  -3.55444   GAATGCAGAAAAACG                 GATC CTG GATC                 TTTCCCGGCTGAAAC  54 157
     ebA4287 2533653 .. 2533684 +  -5.9  -3.17075   TGACGAGTTCGGGGC      GCGTTGTTACG-GC CATCT GCTCGTAGTAGCGC      TTCAATTGCGAGGGA  51 423
     ebA4300 NONE
     ebA4303 NONE
     ebA4304 2545497 .. 2545534 +  -2.7  -3.15544   TCATATTTTGTGTAG   CT-TACTGTCTTTTTGGG ACT CCCATGAAGACAGGCCAG   TTGATGCCCGTGAGC  43 137
      tnpF13 NONE
       revt3 2547898 .. 2547925 +  -2.1  -3.48593   TTCGCTTGATGGGAG       CGGT--GTGAATC GAGA GGTTCACGCACCG        TTCTGTGAGAGGCTG  47 32
      tnpF14 2548211 .. 2548241 +  -6.1  -2.60555   ACAAAACGGTGCAAT      TGC-CCTGCATTGC AGCC GCCATGCGGGCGCG       TAGATTGTGCACTTG  46 56
     ebA4310 NONE
        exoW 2550370 .. 2550382 +  -6.2  -2.96695   AATTCGAGCATCGCT                CGGG TTCGC CCCG                TCGTTTCCTGGAGAA  48 80
     ebA4312 2551934 .. 2551944 +  -6.8  -3.53012   TATGCTTGCGGAAGG                 CTCG CGT CGAG                 TTTCGAAGAGAGGCA  58 134
     ebA4319 2556913 .. 2556936 +  -3.2  -3.80114   ATCTGACGCGCCTTC          GT-GTGTCGGA GAA TTTGACACTAC          TTTGCTCCGTTGCTC  54 161
     ebA4321 2557180 .. 2557201 +  -7.9  -3.01712   CAGAATGCGTCGGGC           CTGATGCGC CTTT GCGCCTCGG            TCTTCGACAGGGGCG  56 51
     ebA4323 NONE
      ebB145 NONE
     ebA4326 NONE
     ebA4327 2562912 .. 2562934 +  -6.2  -4.58395   CGTCGGGAACGATGT           CGTCGCCG GGGCTGG CTGCGACG           TTTTTGCCACGTCCA  78 153
       ebD82 2566123 .. 2566148 + -11.1  -3.85362   GTGCCAGTCACGCAG         CTGGCC-CGCGG ACA CTGCGAGGCCGG         TTTCCTCGTTCACTT  77 289
         ffH NONE
     ebA4352 2577239 .. 2577261 +  -2.7  -4.08216   GCGCTGCCCGGCGCT          CCGTCATAGG GAGT CC-GTGATGG           TTTTCGGCGCAGTCA  57 17
     ebA4355 NONE
     ebA4356 NONE
        gloA 2579186 .. 2579209 +  -5.2  -3.78775   ACTGCCCGCCTCAGC          CGCTG-CGGCG AAC TGCCGCCACCG          TTTCCTCGTCGAGCG  57 41
         cfA 2582033 .. 2582052 +  -4.3  -2.72379   CGATCTGGCGGATGC            GTTCG-CG GGTGA CGTCGAAC            TGCTTGCCGACTTCC  43 327
         gcp 2587834 .. 2587844 +  -3.2  -3.34013   CTGCGGACGCGCCGG                 GAGT TCA GCTC                 TTGCTTGCGCCAATC  47 80
        folB 2588858 .. 2588892 +  -5.7  -2.53831   CAATCTGAACGGAGG    GGTCGTGACGCGCCCGT TCA ACAGGCGC--CACGACG    GGTTATTTTTCGGCA  45 33
     ebA4375 2589639 .. 2589651 +  -7.7  -3.40867   TGCGTTTCCGGCCGG                CTTGC CGT GCAAG                TTCCTTCGTCGATAC  59 374
        uvrD 2599322 .. 2599342 +  -7.5  -4.57569   CACCGACAGGCCTTC            GTCGATCAG TTC CTGGACGAC            TTTTTGCGGCAGTGC  81 222
       maeB1 2602649 .. 2602659 +  -8.2  -3.05384   GGAGTAAGGTCCTGT                 CCGG GCG CCGG                 TTCCGTCGAGGAGCC  56 34
     ebA4393 2604079 .. 2604106 +  -3.2  -3.05384   ATCCAGCGCTGAACC        GCGGGCGACGGC GGTT GCCATCCTGCGC         TTGCCTGCGCCGCGC  43 29
         qor NONE
     ebA4397 NONE
        dnaE 2609088 .. 2609116 + -18.8  -4.03234   CTGCCGGAAGCAAAA        CGGCCGCGGCCC TTTCC GGGACGCGGCCG        TTTCTATCCGACAGC 100 52
     ebA4400 NONE
     ebA4401 2610412 .. 2610422 +  -8.2  -4.09685   CGCACAGGATCAGCT                 GCGC GCC GCGC                 TTTTGCAGCGTGCGG  72 197
         mrp 2616211 .. 2616231 +  -3.3   -3.3692   GCTTTCGATCCGGCA           CGGCTTAG CCTAAA CTA-GCCG            ATTTTTCGCGTCCGG  47 72
         dcd 2616891 .. 2616909 + -13.1  -3.60865   GACCACACGACGAAC             GGGGCCG GCTGA CGGCCCC             TTGTCCTTTCCGGTA  82 67
     ebA4413 2619251 .. 2619279 + -15.3  -3.07013   AGGACTGACCGACGA        CGCTGAGCCGGGA GTT TCGCGGTTCAGCG        TGTCTTGCGCCGATA  80 33
     ebA4434 2627252 .. 2627285 +  -3.7  -3.53444   AAGGCGGTAGCACGG     TTGTTGCCACCGGAG AGCG CATCGGTGGAGACGG      TTTCCCGCGAACTGA  49 152
        istB NONE
        istA 2629019 .. 2629038 +  -3.6  -3.96148   AACTTTGGATTGTCG            TACG-CATG CTC CGTGACGTA            TTTCTCGTCCGGGCG  59 267
     ebA4441 NONE
     ebA4443 2634168 .. 2634218 +  -7.3  -4.46073   GAGGCGTTCGACGAC CGCATCGACGAGCACTTCCGGCGC CGAT GCCCCGGCCGTGA-CGCCGACGCG TTTCTTGTCTTCGAG  77 214
     ebA4454 2642749 .. 2642773 +  -5.5  -2.87132   TGAAGCGGATTTCGC          CGAAGGCCTGC CAG GCAGCCCACCG          TCTGTCGCCCACGGA  48 38
        murI 2643627 .. 2643676 +  -2.3  -5.15634   GAAGTCGAGAAGCTC GACTG-GTAGCAACTGCTGGCACCGC TTT GCG--GCC-GCTGT-GCTGCGCAGTC TTTTTTCGTGAACTA  78 17
     ebA4458 2644786 .. 2644796 +  -2.4  -3.28712   GCTTGAAACAGCCAC                 CCCC GAC GAGG                 TTGTCGCGGAAAAAC  44 332
        glpK NONE
     ebA4463 NONE
     ebA4464 2650117 .. 2650134 +  -5.6  -3.50853   GGCACGATAGAAAGG             CTCGAA CACTTT TTCGAG              TTCTGCTTCCGGCAA  54 262
     ebA4474 2654895 .. 2654951 +  -7.8  -3.75153   CACGCCGAGCAGCGC GAGCTGGTCGCCGACGAGC-GCGCACCG CAT CGAGCCGCCGC-CGTCGACGACGAGCAC TTTGCCTTGCCCCGG  67 434
       ebC12 2658500 .. 2658527 + -22.8  -3.14132   GGTTCCAGAAAGCAA        GAGGCCGCCGGA GCGA TCCGGCGGCCTC         TTGCTGCCGAGGGGA 100 83
     ebA4487 NONE
        glcD 2663277 .. 2663288 +  -3.6  -2.65264   TCCAGCTGCTGCTCG                TCGG CGTG CCGG                 TGCTGTCGCTGATCG  40 56
        glcE NONE
        glcF 2666030 .. 2666063 +    -3  -3.63515   CGCGTCGCGGTGTTC     GGGCACTCGTCGTG GCGTGG CACGATGATGGCCA      TTCTTGCCGATGGCA  53 331
       pntAA NONE
        pntA NONE
        pntB 2670919 .. 2670975 + -23.8  -3.78775   GAAGCCTGAGCATGT CGTG-AAAAGCTGCCCGCCGGCCCTCC TTCG GGAGGGCCGGCGGGTGACGTTTACGCG TTTGGTCCTCGCGCC 100 32
     ebA4507 NONE
        ugpQ 2676692 .. 2676704 +  -4.7  -2.59564   ATCCGCCTTTTTCCC                GCGAG TGC CCCGC                CTTGTCGACTCAGCA  43 65
        ispB 2677783 .. 2677800 + -11.3  -5.72622   AATTCCCGCAAAAAA             GCCACTC GAAA GAGTGGC              TTTTTTGTTTCTGCA 100 134
     ebA4521 2681194 .. 2681212 +  -7.4  -3.14132   GTCTCAGCGCTCGAA             GGCTGC GAGGTCG GCAGCC             TTCGTCCGGGCGGCA  54 48
     ebA4535 2686354 .. 2686365 +  -7.2  -3.21099   GCCGCGTCGGCTGCT                GCGG AACG CCGC                 TTGCTGGTCGGCCGG  54 42
     ebA4536 2686682 .. 2686704 + -14.8  -2.71731   CCTGCGGCGAGCGCA           GCCAGCGCAC CAT GTGCGCCGGC           TCGTTGCGCAGTGCA  72 183
        gltI 2696241 .. 2696266 + -11.8  -3.97356   GAATAAGCCGCCTGG         CAGCCGGGGG ACGTCG CACCCGGCTG          TTTCCATTTTCCTTT  82 35
        gltJ NONE
        gltK 2697749 .. 2697759 +  -2.4  -3.56092   GCCATCATCCGTTGA                 CCCC TCT GGAG                 TTTCGAACGTGATCG  47 26
        gltL 2698972 .. 2699002 +   -17  -2.62515   GCCCGTGCTTCGGCT       GCAGCGAGGATTTC ACC GAGATCCTTGCTGC       TGATATCGAGCAGTT  80 501
      ebB153 NONE
     ebA4574 NONE
        sdhC 2701317 .. 2701330 +  -2.3  -3.33696   GTCGCCGCGAGGTGG               CTGTC ATGA GACTG                TTCCTTGGGCAAAGG  44 17
        sdhD NONE
        sdhB 2702388 .. 2702403 +  -6.1  -2.60496   CGAATCGTCCTGAAC              CGACG CCCGTT CGTCG               CTGTTTCGCAGGAGC  46 28
        nnrR 2703376 .. 2703390 +  -3.5    -3.737   GCCGAGCTCCTGGGC               GCGCT TCTGC AGTGC               TTTGATGGCGCGTTC  54 233
     ebA4585 2706268 .. 2706285 +  -3.3  -3.45768   CTTCTTGTATAACAA             CATGCAC CATA GTGCGCG              TTCTGAATTATACTG  49 118
        korC NONE
        korA NONE
        korB 2711245 .. 2711298 +  -4.5  -3.53091   TGCCCTCTTCGCCGC CTTCCGCGCGGCCGC-ACAGGCCGT AGCGGA ACGGCGTGTCGCCGC-GCCCGGGAA TTTCGAAGCGCAGGT  52 158
     ebA4594 NONE
     ebA4595 NONE
        metC NONE
      ebB156 NONE
     ebA4600 NONE
     ebA4601 NONE
     ebA4602 NONE
       tnp37 NONE
     ebA4605 NONE
     CBU1499 2724589 .. 2724604 +    -6  -2.57132   CGCACACTGCGACCA              GTCCCG CGAG CGGGCC               GTTATGCACGAAGCC  46 460
     ebA4612 2726850 .. 2726864 +    -7  -4.07687   GTAACACAGGGTCCT               GGCGAG CGT CACGCC               TTTTGCACCCGCACT  68 326
     ebA4619 2730873 .. 2730892 +  -4.2  -2.78384   CGGGTTTTCCTTCCA            GTCGAGGA CTGC TCCATGAC             TCTGGTACGCGACAA  43 114
        betB 2732426 .. 2732463 +  -6.9  -3.60792   GGCCGCCCCCGGTCG   GGACGACGAGAAGACGGC CAG GCCGCCGCCTT-TCGTCC   TTTCGCCGTTACAGC  60 136
     ebA4627 NONE
         cho 2738837 .. 2738851 +  -2.7  -2.71712   GAACGGCAGACGCAT               CGGCG CCAAT CGACG               GTTTCAGCCGGGAAC  39 39
     ebA4629 NONE
        asnA 2741080 .. 2741094 +  -3.5  -2.87132   GCAGCGCGCCGACGA               GCGTG AACCC CATGC               TCTGTGGCGGGGCGG  43 331
      ebB159 NONE
     ebA4652 NONE
     ebA4654 2747826 .. 2747840 +  -9.2  -2.52464   GGCTGCGGAAGGCGG               TCGGCG AAT CGCCGG               TCCATTGACGGAACG  54 144
         acd 2750170 .. 2750182 +  -9.1  -2.65264   CGGCCGCGAGCTGTT                CTCGG AGA CCGAG                TGATGTCCGTCCTCA  56 10
     ebA4657 NONE
     ebA4659 NONE
     ebA4661 NONE
        hmgL NONE
     ebA4663 2757161 .. 2757175 +  -8.5  -3.28712   CCGCAATCGGTCGCC               CGGGC GAGCG GCCCG               TTCTGAACGAGGAGA  59 5
     ebA4666 2759278 .. 2759288 +  -4.6  -3.17392   AAAACGGCAGGGGGC                 CGCT TCC GGCG                 TTCGATTGGCGGATA  48 114
     ebA4680 2766646 .. 2766681 + -11.8  -3.59979   TGCGGTAAGCAGCAC    GATCGAGCCGGGGGAG AAGC TTCCCCCGGCTTCACC     TTTGCAGTCGAGGAG  77 33
      ebB160 NONE
     ebA4686 2768210 .. 2768248 +  -5.1  -3.15663   CGCAAGGCTTCCTGG  TGCTGCGGCCGCCACGCC TTTC GCCGTGTCGGC-GCCGGA   TTCGTACCAGTCCGT  48 442
     ebA4689 2768839 .. 2768893 + -11.5  -3.56092   TCGGGCCGACACGGA G-GAACTCGCCGGCAACAGTGTTT GATTACGG AACCGCTGTTGCCGGCGAGCGCGC TTTACAGCGTGATCG  74 51
     ebA4698 2772585 .. 2772601 +  -3.6  -3.29973   CCGCTGCGTGCACGA              CGTTCG ATTTC CGTACG              TTCCTCCGTTTTTCG  47 291
        acxA NONE
        acxB NONE
        acxC 2777881 .. 2777912 +  -7.9  -4.28254   CCGCCATGGGGAGCG      CCGGCTGCGGGCCG CGCTC CGCTTCGC-GCCGG      TTTTCCCTCTTCAAG  75 85
     ebA4705 NONE
     ebA4709 2781413 .. 2781432 +  -4.8  -3.57462   AGGCCGACCTGGTGA            CGGTCAGC TGAA GCCGCCCG             TTTCCCAATGAAATC  54 15
     ebA4712 NONE
     ebA4715 2784456 .. 2784487 + -11.5  -4.57569   ACGCTGTCCTCCCCT      CGTCCGCCCCTGG CCCGTT TCGGGGGCGGACA       TTTTTCCCGCCGTGC  95 70
     ebA4717 NONE
        kctA NONE
        kctB 2787945 .. 2787963 +  -8.1  -3.13403   CCCGTAATTCTCCGC            GGCG-CGG CTGC CCGGCGCC             TGTTGCTGGCCGAGG  57 53
     ebA4720 2788165 .. 2788178 +  -3.7  -2.74999   TGCTATTCTGCTAAG               GCCGC AACG GAGGC                TGGTGTTGCGGCTTC  41 27
        acxR NONE
        algA 2792156 .. 2792209 +  -3.7  -4.07568   TCGGGAAGTTCTTGC GC-ATCACGCGGTCGGCGTCGTCGCG CAG CTCGGTCATGCCGAGCGTGTCGTAGC TTTTCACCAGCACGA  61 167
        rluD NONE
     ebA4726 2794654 .. 2794664 +  -4.6  -3.09327   GGCACCTGTCTCTTC                 GTCG CCG CGGC                 TCTTGCGTGCGCTCC  47 93
        phbC 2796747 .. 2796779 +  -3.3  -2.76815   ACAAGAAGAATCAGC      TCGCGGCAGCG GATACGGGGGG CGCTGCCGGGC      ATTGTTACAGACCCT  41 68
        phbB 2797590 .. 2797618 + -16.7  -4.99435   CGCAAGGTTCGATGA        CGGCGTGTTCCGG CAG CAGGAGCACGCCG        TTTTTGCTTATTGCA 100 49
     ebA4730 2797732 .. 2797751 +  -5.6  -2.52516   GAGCGGGGCAGCCGA            CGAAGGCG CGAC TGCCTGCG             ATTCCTCATCACCCA  45 47
         adh 2798562 .. 2798579 + -14.1  -5.27335   TAGACGATTGTGAAC             CCCCGCC GAAT GGCGGGG              TTTTTCTTTCGGCAG 100 59
        phbR NONE
     ebA4733 NONE
     ebA4736 2801613 .. 2801623 +  -6.8  -2.71011   CCCACGTTGCGATAC                 TGCC TGG GGCA                 TGGTTGAACCGGAGT  50 8
     ebA4737 2803243 .. 2803253 +  -2.4  -3.53811   TCGTCTAGAGGCCTA                 GGAC ATC GCCC                 TTTCACGGCGGTAAC  47 215
        hbdA 2805345 .. 2805393 +    -8   -3.2218   TCACGTCGTCCATGC GGC-TGCCGGTGTCGATCAGCGC GGTC GCGATGATCGTCAGCGACCCGCC TTCCTCGATGTTCCG  56 418
     ebA4745 NONE
        fdxA 2807401 .. 2807446 +    -6  -3.86015   GAATAACGCAGTGGA GAGCCGCATTCGAGGTCTGCG CACGC CGC-GACGACGAGTGCGGCGA TTTATGCAGACGCTG  62 48
     ebA4747 2808066 .. 2808109 + -18.8  -2.56914   CGGCTCCGATGACAG ACCGGATCCCGCCGCCGCGTC TCT GACGCCG-GGCGGGTTCCGGA TGGCTTGATCAGATC  88 104
     ebA4749 2810023 .. 2810059 + -20.2  -5.00616   CAGGTAGCATCGATT   CCAACCCCCGCCGGCGC GCAG GC-CCGGCGGGGGTTTG    TTTTTTGCGCCGCCG 100 217
        ilvB NONE
        ilvN NONE
        aroC 2813355 .. 2813365 +  -8.2  -3.33696   GCGCCCCCGCGCTGA                 CGGC TTT GCCG                 TTCGTTCGGGCGCCG  59 26
     ebA4754 NONE
     ebA4755 2815414 .. 2815430 +  -5.7  -3.05819   CAAACGATGAAGAAA              GCCTTGC GGG GCGCGGC              TATTCACGCTGTCTC  49 31
        leuC NONE
        leuD NONE
        leuB NONE
         asd 2819862 .. 2819901 +  -7.1   -4.0942   GCTGTCGCAGTAAAA  TCGCCGGCCGGAATCGTG CCTGA CGCGGTTCCGGCCC-CAA  TTTGTCTCCTGCATG  68 28
     ebA4764 2823031 .. 2823041 +  -6.8  -3.51924   AGCGGGAAAGCGCCT                 GCTG GAG CAGC                 TTGTCTGACTGCAAC  58 7
     ebA4769 NONE
        truA NONE
        trpF NONE
        trpB 2826324 .. 2826347 +  -7.4  -3.14211   ATCCAGTTCTGAGCC          TGACGAGTCGC CTC GCGACCCG-CA          TTCCTGACACCGAAT  54 29
        trpA NONE
        accD NONE
        folC NONE
     ebA4781 2830055 .. 2830073 +  -5.9   -3.7175   CTGCTGCTGCGGGCC             CGCGTTC CTGAT GACCGCG             TTTGACTACATTTTT  60 43
        cvpA 2830564 .. 2830577 +  -2.4  -4.12188   TCAGATAGGTGTTTA               TTCC ATGTGC GGAA                TTTTAGGGGTCGTCG  57 33
        purF NONE
        metZ 2833551 .. 2833561 +  -4.6  -3.71378   GTCGCTGGCCTTTTC                 CTGC TTC GCGG                 TTTCGCTCTGGAATC  55 297
        cysS 2837414 .. 2837442 +  -3.1  -3.41581   GCCATTGACACCCGG       TTCGCC-GTGAC CGGCGT GTCGCAGGCGCA        TTCCTTCGTCGATTC  48 517
        gdhA 2840454 .. 2840466 +  -7.7  -4.36914   GATCGCCTGGTGCTT                GTTCG GAT CGAAC                TTTTGTCCGGCCGGG  77 267
     ebA4796 2842447 .. 2842467 +  -2.4  -2.52464   TGAGTCGGGAAAATC            GCAGGGCC CGGGA GGCCATGA            TCAGTTCCGGCGCCG  37 38
        ppnK NONE
        recN 2847709 .. 2847738 +  -4.8  -2.78495   TGATCGCAGGGCCGT       CTGCCGCGGCCG AAGAAA CGACCCCGGGAG        TGATGTTCCTGGTCA  43 38
        dapB 2849680 .. 2849705 +  -8.9  -5.47399   GCGGCTTCTTGAAAG         CGGGATTGGCC GGTC GGCTCGTCCCG          TTTTTTTCACATTCG 100 98
        carA NONE
        carB NONE
        greA NONE
     ebA4818 2855187 .. 2855215 +   -11  -3.90744   TCCGCAAATTGCTCG       GCCG-CTGACGGG GTGT CCCGTCAGGCGGA        TTATTTGCGGCCGGC  82 18
        ftsJ 2856511 .. 2856521 +  -8.2  -2.59569   CAGGTGATTGAAACA                 GCCC ATC GGGC                 CTATTGGTTTACGCC  52 187
        hflB 2858526 .. 2858552 + -20.9  -3.51708   GAAGTTCGACCTTCC         CTCGGGCCGGC ATTTA GCCGGCCCGAG         TTCATTTGAGGACTG 100 56
        dhpS 2859428 .. 2859439 +  -2.2   -2.9838   CACGAAGTCTCCCCG                TCGT TGAT GCGA                 TAATTCGTTTTTCGA  41 50
        MRSA 2861147 .. 2861159 +  -2.6  -3.53811   CATTTACCAGGAGAT                TCCG TATGT CGGG                TTTCAAGCAGGTCGC  47 346
        pstS 2862150 .. 2862176 + -25.2  -3.63627   AAAGCTCTGACGTCC         GGGTGCGCGGGC GGC GCCCGCGCACCC         TTTACCCTGTCAACG 100 31
        pstC NONE
        pstA NONE
        pstB 2864993 .. 2865046 +  -2.1  -2.73124   TCAGGCCGCACACCA GC-TTTTCTGCGGTCCCCCGCTTGGC CCG GCCGCGCGGGTGGTCGAGGGCATCGC CTTTACCCCGTAGGG  39 44
        tpiA NONE
        secG 2866406 .. 2866423 + -14.1  -4.26903   CCAGGTTTTGAAGAT             CGCCCGC TAAT GCGGGCG              TTTTCATGCCGTGCA 100 184
        nuoA NONE
        nuoB NONE
        nuoC NONE
        nuoD NONE
        nuoE NONE
        nuoF NONE
        nuoG NONE
        nuoH NONE
        nuoI NONE
        nuoJ NONE
        nuoK NONE
        nuoL NONE
        nuoM NONE
        nuoN NONE
     ebA4849 2881624 .. 2881647 + -14.6  -4.62002   TTCCGATGCGCGAAA          GCCCGCGATT TTCC GATCGCGGGC           TTTTGTCTGGTTCCT 100 83
     ebA4857 2887424 .. 2887438 +  -8.5  -3.14132   CAGAGTCGGAAGGAG               GGCGC AGGTC GCGCC               TTGCTCGCGCCGCCG  56 524
     ebA4863 NONE
        greB NONE
        hptG 2894277 .. 2894303 + -18.8  -5.95539   CGCACGATGCGACAA         CGCCACGTACCG ATG CGGTATGTGGCG         TTTTTTTATTTCACG 100 63
        marR 2896558 .. 2896579 + -10.1  -5.28683   GCGGACAGCAGTTTG           AAAGCGGCC TTCG GGCCGCTTC            TTTTTTGCTATTACT 100 84
       cytC1 NONE
       cytC2 2899635 .. 2899647 +  -9.1  -3.24423   CACACGAGACGTAAG                CCGGA CCG TCCGG                TTGCGTGTTGTTGCG  61 90
     ebA4893 2911575 .. 2911591 +  -2.1  -3.05343   GCGGAAGTCTAGCCG              CCGCGGT GAG ACCGCAC              TCTTAACGATGTGGA  41 29
     ebA4894 NONE
     ebA4895 NONE
     ebA4898 2913664 .. 2913713 +  -2.7  -4.07568   AAAGCGTCAGGCTCG GCG--CCGCGCCGCCGGTGCTTCG AACAA CGTAGC-CCAGCGACGCGAAACGC TTTTCCAGCACCCCG  59 499
     ebA4929 2928490 .. 2928516 +  -5.6  -2.62735   TCCGTTGGCGTCGGT         TTGGGGACGGCG TCC CGGCGGCCCCCG         TGCTGTGCGCAGTCT  46 62
       tnp38 2930146 .. 2930156 +  -8.2  -2.78384   TTTGTGCCGTCATGC                 CGCC AGC GGCG                 TCTCATCGCGGAGCG  53 215
       revT1 2932371 .. 2932385 +  -3.4  -2.74563   GGAAGCGCAGGCCCT               GCGGGC GGC GCTCGA               TGCTTGACGTCTGGA  41 4
       revT1 2933021 .. 2933048 +  -2.1  -3.48593   TTCGCTTGATGGGAG       CGGT--GTGAATC GAGA GGTTCACGCACCG        TTCTGTGAGAGGCTG  47 32
     ebA4943 2933873 .. 2933887 +  -4.2  -2.87146   GCCGTGAATAGTACA               GCCTTG TTT CAATGC               GTTGTTATACAAAGG  45 159
     ebA4951 2939811 .. 2939828 +  -6.3  -3.53811   AAGCGGCACGCCGCC             TGAGCGCG TCC CGC-CTCA             TTTAACCGGCGTCAA  55 23
        thrA 2941551 .. 2941603 +  -3.2  -4.61824   ATTCGAGGCGCAACG CGAGCTCCGCGGCTTTCGCGTGGTC TTTC GACCA-GATCGAGCCGCCCAGCCCG TTTTCATTGTTGTTC  71 371
        thrC 2944652 .. 2944682 +  -8.9  -3.01712   CCGCGAACGGGAGTT      CGTCGCGG-CCTCC GTCG GGCGGTCCGTGGCG       TGTTAGGAGAGCCGC  60 56
     ebA4967 2953562 .. 2953572 +  -3.2  -4.07687   CGCGCCGCTTGCTGG                 TCGG GAG TCGA                 TTTTCGGGGCAAACT  59 71
         tig NONE
        clpP NONE
        clpX 2956870 .. 2956882 +  -2.6  -2.95177   CTAGCCCGGGCGAAT                CGGT CGCGC GCCG                CTTGATTTTTTCCGG  40 37
         lon 2959649 .. 2959673 +  -9.9  -5.60689   CACGCAGTACCATAA          CCCGCACGGCT CAA GGCTTTGCGGG          TTTTTTGTTATGTCA 100 299
     ebA4975 2960364 .. 2960374 +  -2.4  -3.56092   GGAAACCCGCTGAAT                 GCCG AAA CGCC                 TTTCGGACCTCCTCG  47 28
     ebA4977 2961903 .. 2961929 +  -2.2  -2.75992   GGCGCGGCGGAAAGA         GTGCTTTGGTGC GTT GCAGCAAAATGC         TAGTCTTCAATGCAC  39 65
     ebA4979 2964487 .. 2964499 +  -4.7  -4.18018   TCCGGAAGCAGAGTT                CGGCG CAA CGCGG                TTTTCCCTGCGGCCC  65 216
     ebA4980 NONE
     ebA4983 NONE
     ebA4984 2967854 .. 2967900 +  -7.9  -3.12999   GGGCGCACGCGCACC GGAGGATGAGCGGTATCCGGCC ACGC GGTCGGATGC-GCCCGTCCGCA TTCAGTCTGCAGTGA  57 17
        pcaK 2969565 .. 2969597 + -13.4  -3.27923   GATCGTATAAGGCCG     GGCCCGGACTTCGCC TTCC GGCGGGG-CCGGGTC      TTCCTGCTGTTGCGG  81 39
        DCTP 2971226 .. 2971249 + -14.6  -4.32034   GCCGTTGATCCGGAC          GGGCAGGGAG CCAG CTCCTTGCCC           TTTTCATGCTGATCC 100 102
        arsR NONE
        arsC NONE
        arsD 2972555 .. 2972606 +  -5.6  -3.32832   TGCTGCAGCGGCGGC CGCTGCTGCTGAGCGCGGGAATCGC GAT GCGTTTCCT-CGACCAGCCTCCGCG TTACCTGTTTTTCAC  52 14
        arsA NONE
     ebA5001 2975589 .. 2975604 +    -6  -3.08464   ATCTTCGTTGCGCCG              CCCGCG ACCG CTCGGG               TTCGATGCATGATGC  49 121
     ebA5002 2975919 .. 2975933 +    -7  -2.90496   AAACAGATTGCTTAG               GCCCCG CCC CGGTGC               TACTTTCGGGAAAGC  51 120
     ebA5004 NONE
     ebA5005 2978388 .. 2978401 +  -5.9  -2.78384   GACGCCGGAAACACT               GTCCC GGCT GGGGC                TGTCCTGACCGCCGG  46 4
      TM0395 NONE
     ebA5010 2980876 .. 2980904 + -13.9  -3.14564   GCTGACCTTTGGCCG        GCGGTTTCTGCAG CGT CTGCAGGAAGCGC        TTCGTGCCGCCGTAG  73 485
     ebA5015 NONE
     ebA5014 2983284 .. 2983316 +  -5.3   -3.7732   TTGGTGATGCCGAGG      CCGCGGATCGCCGCT TCG AGCAGCGCGTCGCCG      TTGTTCATCTGCAGG  60 295
     ebA5020 NONE
        cybB NONE
     ebA5022 2986131 .. 2986163 +  -5.5  -3.27382   CCATGCAGTCGCCCG     GAGCGTCGGCG-CG AAATAG CGTCGCCTGTGCTC      TCTCTCTTTCTTACC  52 7
     ebA5028 2986813 .. 2986838 + -20.5  -2.52464   GAACTCCGATGCACG         CAGTGCCCCCG GGGA CGGGGGCACTG          TCGATTGGGCCCGGG  95 55
     ebA5030 NONE
      ebB174 2988973 .. 2988984 +  -5.8  -3.76224   CATCCTGGGGATTCT                TGGC GCGG GCCA                 TTTCCTGCATCGCCG  60 410
     ebA5049 NONE
     ebA5051 2998867 .. 2998907 + -14.8  -3.57039   TGTTCAATGAGGGCA GCGCAGCGGAGGTTCCGTT ACCG AACGGGATG-CCGCTGCGC  TTGTCCTTCTGCCTG  90 48
     ebA5056 3001965 .. 3002001 +  -7.1  -3.02144   GATCGTGAGGAACGC    ACTGACCGTCGCGGC CATCAAT GCCGCGGCGCACAGC    TCTTCGCGGCCGTAC  51 84
     ebA5064 3003727 .. 3003738 +  -2.2  -3.29144   TCGTCAAAGAGCGAC                TCGC CAAG GTGA                 TTATGAGGAGGATCG  44 44
     ebA5068 3005012 .. 3005035 + -13.2  -3.53761   TCGATAGAAATCGGG          GTCGGCGACGG TTT CC-TCGCCGAC          TTTCACCAGCGCTTC  77 103
      ebB175 3006579 .. 3006590 +  -5.8  -4.07568   GTGCTCGCGTCGATC                CAGC GCAG GCTG                 TTTTCCCGCAGCAGC  64 501
         gst 3009325 .. 3009363 + -13.9  -5.00616   GGCTCTTGCACCCGG   AAAAACGGCCCGTCGAT GTGAA GTCGACGGGCCGTTGTG   TTTTTTGCGCGGCCC 100 48
       exbB2 NONE
       exbD2 3012879 .. 3012920 +    -5  -3.85698   CTCTCCCCGCCCGGG GCCGGTGCGGT-CGTTCTG AACCA TGGCGCGCAACGCGCCGGC TTTCTGGCAGACCCG  59 54
        lpxK NONE
        kdsB 3014837 .. 3014862 +  -3.3  -3.10843   GCGTGCGGGCGGCGT         TTGACCGGC ATGAACGA GTCGGTTAA          GTTTTGCGGCTTTTG  43 0
         adk 3015617 .. 3015655 + -23.2  -3.66178   GGTTTTCCCGCATGG   TGCGGCGAGCGGCGGGAA TTT TTCCCGTCCCTCGCCGCG   TTTGCGCTTCCGGAC 100 45
        pfkA 3017271 .. 3017300 +  -2.7  -3.53811   GCTTGCCGCCCGGCG       TGACGGCCGCCGAG AAG CT-GCCGGCCGCAA       TTTCCCGCAGCTCGG  49 365
        rpsT 3019653 .. 3019671 + -12.4  -5.55769   GGCAGCAAGTGAAAA             CGGCGACT TCG GGTCGCCG             TTTTTTATTGTCCGC 100 55
        argD NONE
        argF 3022490 .. 3022511 + -15.9  -3.06696   TGCAAGTCCCGGCTG           CAGGCCGCA GGGC TGCGGCCTG            TCTGTTGAGCGGAAA  83 51
        argG NONE
       ebD87 NONE
       ebD86 NONE
     ebA5101 NONE
     ebA5103 3025069 .. 3025117 + -12.4  -3.31322   GACATCTTCGTCTGA TCTTCTGC-GCGTCGGGGCGAGA GCAA TCTTGCGCCGACGCGGCCGGCGA TTCTCCGAAATTCCC  76 26
         cpx NONE
     ebA5106 3027365 .. 3027385 +  -6.1  -3.65522   ATTTTTGAGGACTAA            CTGGGAAGA AAG TCTTCTCTG            TTCTTGCCGTCGCTC  57 49
     ebA5117 3034201 .. 3034219 +  -4.4  -2.52464   GTGACGAGGAGGTCG             GCCGCACC GCT GATGCGAC             TGGCTTCGAGGAAGC  42 462
     ebA5121 3035192 .. 3035202 +  -8.2  -3.64703   AACGCCCCCGGGAAA                 CGGC ATT GCCG                 TTTCAGTCCGCGAAC  64 40
     ebA5123 NONE
     ebA5124 3036442 .. 3036469 +  -8.4  -3.66288   CCATCGGTATCGGCT        TGCCAGTTGACG TTGA CGTCAACGGACA         TTATGTTGCGCCCTC  64 225
     ebA5126 3037339 .. 3037371 +  -8.3  -4.26903   GCGGCGTGCGCGACG      ATTGCGGCTCTTCGG GAG CTGACGTGCCGCAAG      TTTTGCTGCACTGCA  75 72
     ebA5128 NONE
     ebA5129 3040434 .. 3040446 +  -4.1  -2.92026   TGTGCTTCCGCCCGA                TTGCG CGG TGCAA                TATAATGTTGACCTA  42 8
        ccoN NONE
        ccoO 3042664 .. 3042677 +  -2.3  -2.76492   GAGCAGGAGAAGCGC               CGTGG ATAT CAACG                ATTTGCGATCCCTCA  39 42
        ccoQ NONE
        ccoP NONE
     ebA5135 NONE
     ebA5136 NONE
     RS02795 3046288 .. 3046305 + -11.3  -3.15999   GTTCACGATCGTATC             GGTGTCG GCAG CGACACC              TTCGCTATCTGCCAC  64 255
     ebA5139 3048097 .. 3048116 +  -3.4   -5.0538   CGGCGGGACAGACCT            ACGCGCTC GATT GAGCACGA             TTTTTTCGGCTGCGC  80 12
        phbC 3049939 .. 3049949 +  -4.6  -4.66833   AGCATTGAGCTGGAT                 CCGT CCC GCGG                 TTTTTCCGGTTGCCG  73 33
     ebA5142 NONE
        sirB NONE
     ebA5146 3053044 .. 3053079 +    -3  -4.56597   CGCGCAGTTCCTGAT    GCGGGTCAGCCCCGCG GCGA CGGGTGGTGGATCAGC     TTTTTCAGGCCGCAG  66 27
        hemN 3055360 .. 3055380 + -14.7  -3.85509   ATAGAAGCGTTTTCT            GTGACGCGG GTT CCGCGTCGC            TTTCGCTTGTATTCG  93 79
     ebA5153 NONE
        copA 3058651 .. 3058661 +  -4.6  -2.52775   TTGCTCAAACGGTGG                 CGGC CAG GTCG                 GTGATTTTCTGTGGA  42 11
        copZ 3059398 .. 3059437 +  -3.4  -4.08945   GGCGGGGCAGCGTTG  CCTGGGGTGCGGGCGTGCG GGG CGCA-GTTCGCGTTGCCGG  TTTTGCGGCGGTGCT  59 523
     ebA5160 3060654 .. 3060674 +  -8.9  -3.02263   GTTCCTAGCAGGCCG            CCCGGTTCG CGC CGGACCCGG            TGTTGCGCAGCGTCT  60 42
     ebA5166 NONE
     ebA5167 3065170 .. 3065184 +  -7.8  -3.45945   CCGCGACTTCCTTTC               CGCGAG CAT TTCGCG               TTCGTTCTGACTGAG  62 1
     ebA5169 3067597 .. 3067608 +  -3.6  -2.71364   CGGCCCGGTTCGCGC                GCCG CTGA TGGC                 TCATTGAGGAGATGC  41 7
     ebA5171 NONE
     ebA5176 NONE
        qhpA NONE
        qhpX NONE
        qhpC NONE
        qhpB NONE
     ebA5186 NONE
     ebA5187 3076115 .. 3076125 +  -2.4  -3.16564   GAAAACAGAAGAATC                 GCGG AGA CCGA                 TTCATGACATCGACC  43 8
     ebA5188 3077098 .. 3077123 + -11.1  -2.62983   CGAGGGGGTTGAGGC         CTCCCTTGGGG GTGG CCCTACGGGAG          TCCTATGAAAATCAC  64 77
     ebA5191 3078184 .. 3078195 +  -5.8  -3.54436   CGCCGGATCAATCCG                TCGG ATCG CCGA                 TTATGTAACTATATG  55 47
        ftsH 3080883 .. 3080898 +    -9  -2.70932   CGCGACTTCTTTCGC              CATGGC CGGC GCCATG               TCCTTGCACACCGGG  55 433
        cbiB NONE
     ebA5202 3083584 .. 3083599 + -11.8  -5.76949   ACCGGTACGAAAAAA              CCCCGC TGCG GCGGGG               TTTTTTTTGCCAGTA 100 53
         orn 3086788 .. 3086811 +  -6.6  -3.54919   CCGGACAGACCAGAT          GCGGCGCGAGC ACT GC-CGCTTCGC          TTTCCGCAAGTCCTT  58 317
     ebA5218 NONE
     ebA5220 NONE
     ebA5221 3092462 .. 3092477 +    -6  -2.52543   GAAGACCACTACTAC              CGCGCC TTCC GGCTCG               TGCCTTGACCAAACT  45 2
     ebA5222 3096325 .. 3096347 +    -9  -3.75024   GGTCCGGCAGCTTTT           CCAGCAGCAC CGC GCGCTGCAGG           TTGTTGATCATCACG  68 233
     ebA5225 3100955 .. 3100966 +  -4.4  -2.73875   TGGCACGTAAACTTA                CAAC CCTC GTTG                 TGGTCTTGCGCGGAG  43 49
     ebA5226 NONE
     ebA5228 NONE
     ebA5230 NONE
     ebA5234 3104817 .. 3104830 +  -3.1  -2.52676   TGGAGCGGATTTGTG               CGCACA GGA TG-GCG               TCGATTGGAGGGGTG  40 41
     ebA5236 NONE
     ebA5237 NONE
     ebA5238 NONE
      ebB184 3105906 .. 3105928 + -13.6  -3.14683   TTATGCTCTGGGAAT           TTGTGCAAGA GGT TCTTGCACAA           TTGATCCGGGGCTGT  78 52
        istA NONE
        istB NONE
     ebA5243 NONE
     ebA5244 NONE
     ebA5249 NONE
     ebA5250 NONE
     ebA5251 3116612 .. 3116622 +  -6.8  -2.52464   GCCGCTGCCCGAAGG                 CGCA CCC TGCG                 TGCCTTGACGGAGAA  48 7
     ebA5255 3117474 .. 3117502 +  -8.7  -3.64703   CGGCGTGCCGGCGCG        CCGCGAGCGTCGG CTT CGGGGGCTTGCGG        TTTCGATCACGCGGG  68 127
        acnB 3127103 .. 3127142 + -24.4  -2.70525   GACCGGCCGCTTCAT  CAGAACGCCCCTGTCCGG GAAA CCGGGCAGGGGCGTTGTG   CTTGGTTTGACGGAC 100 71
     ebA5268 3127764 .. 3127774 +  -2.4  -3.01791   GTGACGTGCTGCGCC                 AGGC TTG GCCG                 TCTTCCGACAGCGAT  41 63
       ebD89 3128168 .. 3128198 +  -7.4  -3.73775   CGCGCCGGAGGGCCG       CGCTGGAGCGCAGG CAA CGTTCGATCCGGCG       TTTCGTCACGATCAA  63 160
        asnB NONE
     ebA5272 NONE
     ebA5273 3133313 .. 3133335 +  -5.4  -2.98942   CGACGTGCAGCGTGA           GCGAGTCGGT CGC ACCGGCAAGC           TGTGTCTCGGCGACT  47 147
        bzdR 3135301 .. 3135329 +  -4.4  -2.57344   GCCTGAACTGCACAC        GGCCGGTGTCAC CGGTC GTGCCAGCTGCC        ATTCTCCGGCGGCTG  43 35
     ebA5280 NONE
        bcrC NONE
        bcrB 3138130 .. 3138151 +  -5.7  -3.14931   CGTTCATGGAACAGC           TCGGCATGC GCCG GCAAGCCGC            TTGATCAGAACTGAG  50 0
        bcrD NONE
        bcrA 3139979 .. 3139996 +  -9.8  -2.78679   CCCCCAGCCGGGAAA             GCCGCG TTCAAT CGCGGC              GTTTCCCTGGGCGGG  61 63
         fxd NONE
      ebB187 NONE
        ORF3 NONE
     ebA5293 NONE
        bzdV 3144536 .. 3144580 +  -2.8  -3.96148   GCGGCTCGGACGAAC TCGACGACCTGTTCTGAG-CG GCAC CGACATGGGACAAGTCATCGA TTTCTGGTCGGCGGA  54 9
         dch NONE
         had NONE
         oah 3147874 .. 3147913 +  -9.3  -5.75342   AAGTCTCTCCCTTCT CGGGGTGGG--GGCGACGG TGAT CCGTCTTTAACCCACCCCG  TTTTTTTTCGCACGG 100 47
        bzdZ NONE
        bclA NONE
     ebA5303 3151758 .. 3151798 +  -6.1  -3.18681   TCTCCCCCTCGCTTC GCCGTCA-TCCGGG-CGCC TTCGC GGCGGCCCGGACTGGAGCC TTCATGGACTTGACG  50 75
     ebA5304 NONE
     ebA5306 NONE
     ebA5307 NONE
     ebA5309 NONE
        benK 3156649 .. 3156660 +  -2.2  -3.72576   GCAGCATGTCCACCA                TCGT CGCT GCGA                 TTTCCTGCGGCGACC  51 107
     ebA5316 NONE
     ebA5317 NONE
     ebA5318 NONE
     ebA5319 NONE
     ebA5320 NONE
     ebA5321 3165742 .. 3165766 +  -5.6  -2.87931   TGGTGAGTCCCCTGG          CGCGTTGGTG CTGGC CACCGGCGGG          TCTGTCCGACATCCC  48 254
        tnpA NONE
        tnpB 3167506 .. 3167524 +   -11  -2.79183   TCGGCGTTCAAGGCT             TCGCCGAT GCC GTCGGCGA             TCTCGTCCACCTCGA  65 307
     ebA5328 3170903 .. 3170924 +  -8.7  -4.04806   CCCGAAAATGCACTG           TC-CGCGACC ATG GGTCGCGAGG           TTCTTTGATATGGAA  76 215
     ebA5330 3172013 .. 3172049 + -13.1  -3.74693   GAAACCACTTGTCAC    TGAGAATGCTTCGCGTT TAT GATGCGACGCGTTCTCA    TTTACTCACGTCAAA  85 281
     ebA5333 NONE
     ebA5334 3174825 .. 3174841 + -10.8  -4.73108   GGTCGCTGCCCGGCA              CCGGCG CAAGC CGCCGG              TTTTCCTTTTCTGCC 100 444
       tnp41 3180516 .. 3180534 +  -4.4  -2.60615   GGATGAACCGACCTC             TGTGCCGG ACG CCGCCCCA             CTATTTAACGCCCGT  43 419
     ebA5361 NONE
        dctP NONE
      ebB188 NONE
        dctM NONE
       hbcL1 NONE
     ebA5371 NONE
     ebA5375 3194090 .. 3194105 +  -6.8  -3.57792   CGCTTCGATGCGCGC              GCGCTG CCCG CAGTGC               TTTCCAGGTAAGTGG  60 204
        intF 3194524 .. 3194535 +  -2.2  -3.53012   GCGCTTGCTTTAGCT                CGTC CTGA GATG                 TTTGAAGGCCAACAA  47 95
      ebB190 3195187 .. 3195242 +  -7.2  -2.69964   CCGGCAGATCGCAGC GGCTCGCGGGGCGGGGCTGGCGTTGG ATTC CCATCGCCGTATCGGCACGGCCAGCC TGGTGTCGTTCGCGA  50 125
     ebA5380 NONE
         pdh 3198316 .. 3198354 + -13.2  -3.14344   CCGTTCTGATGCAAC  CCGGTCCCTGCATTGCGC CCGCT GCGCGGTGC-GGG-CCGG  TTAGTGCGAAAAATC  78 32
     ebA5384 3199324 .. 3199358 + -15.7  -3.34398   GTTCTGAGCGGCTTC     TCCGGGCGCTTCCCG CCCCC TGCGAGGCGCCCGGA     TCTTTCGCGGGCAGC  89 34
     ebA5388 3200400 .. 3200411 +  -5.8  -5.03994   GGATACAAACAAAAA                GCTC GATA GAGC                 TTTTTGTGTATCAAG  85 17
        padA NONE
        padB NONE
        padC NONE
        padD NONE
        padE NONE
        padF NONE
        padG NONE
        padH NONE
        padI NONE
        padJ NONE
     ebA5403 3215364 .. 3215389 + -12.5  -3.53811   CTGGGCTGAAAAAGC         GGCAGCCTTCC ATCC GGGCGGCTGCC          TTTGGAAAACATGGA  79 43
      ebB192 3215870 .. 3215888 +   -16  -3.33696   CGTCGTACCAGGGAA             GCGGCAGC TGG GCTGCCGC             TTCCTTGGCAACCGC  89 62
     ebA5406 NONE
     ebA5408 3217436 .. 3217448 +  -6.9  -3.76224   TCGAGCAGCCTTACG                GCGCC AGT GGTGC                TTTCATGGATGCCCA  64 465
     ebA5414 NONE
         tmk NONE
        holB NONE
        pilZ 3222374 .. 3222386 +  -3.3   -2.5007   GCCCGGTTTCCACGA                GGTTC GTC GATCC                ATGTTCGTCGATTCC  40 45
        tatD NONE
     ebA5423 NONE
        gdhA 3225331 .. 3225346 +  -4.6  -3.14132   GCGATGCTTTCTCAG              GGCGTC ATCT GAAGCC               TTCGTAACGAAGGCG  48 14
     ebA5427 NONE
     ebA5428 3229327 .. 3229344 +  -6.9  -2.78384   GCAATCGGGCGAGGC             GCGCCGA ATCA TCGTCGC              TATAATCCGGCACGA  50 133
     ebA5429 3230877 .. 3230931 + -11.9  -2.91274   GTCACCGACGAGATG ACGCCGATCTCGCCG-GCGCCGTCGC GATA GCGCCAGCGCTCGGCGACTTCGCCGG TGTAGTTGGGATCGA  63 315
     ebA5433 3234799 .. 3234832 +  -3.7  -2.94825   AGCGATCATTGAGGC     ACGGTCCCTGCCTTG GGGG CAAGGCAGGAGTGGA      ATTTGCTTCAGGTAG  42 29
     ebA5434 3235673 .. 3235688 +  -8.2  -3.14132   AGGCCTCCATGAGGC              GCCGGG TCAC CTCGGC               TTCATGGACAGGCGC  56 495
        uvrB NONE
     ebA5440 3244546 .. 3244571 + -14.7  -3.53012   TGCAGCGCGAAAAAA         TGGGGCCGTCC GCGA GGAGGGCCCCA          TTTGCGCCAAACGCC  90 90
     ebA5442 NONE
        rluC NONE
     ebA5444 3250091 .. 3250106 +  -4.6  -3.06696   GCCGGGCAGCCGGCT              TCGGAC ATCA GCCCGA               TGTGTTCCCCGGCAA  45 509
     ebA5452 NONE
        rpmF 3251734 .. 3251761 + -16.3  -5.14965   TCCGGTCACCGGAAA        CGGCGC-GGCGC CTTGT GCGCCTGCGCCG        TTTTTTCATCCGAAT 100 42
        plsX NONE
        fabH NONE
        fabD NONE
        fabG 3255491 .. 3255506 +  -3.2  -3.43756   GTGAGCGCCGGCCGC              GATAGC GGTT GCCATC               CTTTTTGGTAGAATA  49 37
        acpP NONE
        fabF NONE
     ebA5460 3257790 .. 3257802 +  -6.9  -3.47322   GATCCGGTGCTGAGC                GCGCT GCA GGCGC                TTCGTTGTCCTGACG  56 253
       rpoE2 NONE
        rseA NONE
        rseB NONE
        rseC NONE
        degQ NONE
     ebA5471 3263683 .. 3263698 + -10.4  -4.92812   AACCAATTCATTCAA              GGTGCC GCAC GGCACC               TTTCTTTTGTTGTCG 100 48
     ebA5489 NONE
     ebA5490 3274477 .. 3274519 + -10.5  -2.71924   GTTACGGCTCAAATA CGACTGCGCGCTGTCGCATG AGCG CAT-TGCCCGCGCGCTGTCG ATTTCCAAAGGCGTG  61 5
        istA NONE
        istB 3279556 .. 3279576 +  -2.6  -3.38056   CAGCGGCGAACTTCA           GCGA-GTTG GCGT CAACCTTGC            TCATTTTTTCAGCCT  46 413
     ebA5501 3280681 .. 3280698 +    -4  -3.01712   GTCCGCTCCCCGAGG             ACGCCG AGCTGG CGGCGG              TGTTCCAGGAACGGC  43 442
      tnp42A NONE
      tnp42B 3282107 .. 3282148 + -10.7  -2.64695   GCTCGCCGTCGCCCT TGC-GCGCCAGGAAGCCGCC GAG GGTGGCGATCAGGCGCAGCA CTTCGTTGATGGTGG  59 77
        istA NONE
        istB 3286003 .. 3286023 +  -6.7  -4.16016   CTTTCGCGGCATAAA            CGGGCCGAT GAA ACCGGCCCA            TTTATTCCACGGTCC  71 222
     ebA5517 3286707 .. 3286728 +    -3  -3.36965   CTGATATACGGTAGA           TGTCAAGC GCAAGG GCTTGAAA            TTGCTGATTATTTTG  44 127
     ebA5531 3293123 .. 3293150 +  -4.1   -4.4767   TGACGAGGAAAGGTG        TCGTCCTCGCGC ATCCA GCGCCAG-ACGG        TTTTCTCGTGGATGG  70 399
        lepA 3296721 .. 3296742 +  -4.5  -3.59087   ATGGCGCCGGAACGC           TTCGATACGG AGT CCGTGT-GAA           TTTCGCCCTGGTATT  54 57
        lepB NONE
     ebA5537 NONE
        rncS NONE
         era NONE
        recO NONE
        pdxJ NONE
        acpS NONE
        nagZ NONE
        uvrC 3304288 .. 3304300 +  -6.2  -2.80096   TGACGCGCTCGCCTC                GGCC CGAAA GGCC                TCATTCAATGTTATT  46 38
        pgsA 3305176 .. 3305191 + -11.8  -5.52384   GAATCAATGACTTAA              GCCCGC TATA GCGGGC               TTTTTTTCGTCCAAA 100 300
     ebA5552 3305738 .. 3305757 + -10.7  -2.92192   CATCCTGAAAGAGCG            CGCCCGA AGTCGG TCGGGCG             TATGATTCGCTCCCG  61 304
     ebA5555 NONE
     ebA5556 3307888 .. 3307899 +  -3.6  -3.56325   GCTGTGCTCCGACCG                GCGG GTTC CTGC                 TTCTACTTCTGAAAG  51 71
       ebD95 3308358 .. 3308368 +  -2.4  -2.97934   ATCGCCCCCGAACGT                 GCGG TAC CCGA                 TCCTTTCATCGATGT  41 235
     ebA5573 NONE
     ebA5576 NONE
        dgkA NONE
     ebA5581 3318333 .. 3318347 +  -4.9  -3.02144   GAAAAAATGCACACT               CGGTG CCAAT CGCCG               TCTTACACGCCGTGC  46 39
     ebA5582 NONE
     ebA5585 NONE
     ebA5586 3321662 .. 3321677 +  -4.8  -3.91716   ACTGGAATCGATATC              TTTTTC GCAC GAAAAA               TTGTTTCGCGAATAG  59 384
     ebA5595 3325054 .. 3325085 +  -5.8   -3.8062   GTCCTGCGAGAACAT      GATGTTCGATGCGG TGAG CCGTTTCGAGGATC       TTCTTGTGCCGGTTG  60 203
     ebA5600 3327125 .. 3327143 +  -6.7  -3.31144   GAAGCCCTGTTGCTG            CGCCA-GC TCTC GCGTGGCG             TTGTCCACGTAGGCA  56 165
     ebA5604 3329756 .. 3329766 +  -8.2  -2.61452   GCACGAAATCGGCCG                 GCGC ATT GCGC                 ATTGATTCGAATGAT  52 83
       ebD96 3331150 .. 3331183 +  -8.9  -3.93556   TTGGGCCAGGAGCCG     TTGTCGAGCAGCAGT TCCA GCTCCTGCTTGACGA      TTTCGTTGACTCGAT  70 246
     ebA5619 NONE
     ebA5620 NONE
      ebB198 NONE
       padB2 NONE
       padC2 NONE
       padX2 NONE
      ebB199 3344955 .. 3344971 +  -7.2  -2.78384   CCGCTCTCCCTTCGA              GGCCGC GTGAA GCGGTC              TGTGCTGCACGACAA  50 16
     ebA5637 3346323 .. 3346367 +  -5.5  -2.70932   GGCCCGCGTCGTCAC CGCCTGATCTGGCTGCGCTTC AGG GAAGCACGGCCGCGTCGAGAG TGATTGAAGCAGAAC  46 19
     ebA5640 NONE
     ebA5641 NONE
         ald NONE
     ebA5643 3351572 .. 3351588 +  -2.1   -3.6279   AGGCATGCCTGAAAC              ACGGAGC AGC GATCCGA              TTATTGGGCCGGTTT  49 91
     ebA5644 3352850 .. 3352877 +  -7.6  -4.84146   GACGCATTGTTGTGC        AGGGTAGGGGGC GAAA GCTCCTTGCCCG         TTTCTTTTCTATCGT  91 93
     ebA5649 NONE
     ebA5652 3356918 .. 3356932 +  -2.8  -2.61144   CGTCCAAAAATTTTG               TCGACA GCG TGTGGA               ATGTTTGCAGGGTAG  38 78
     ebA5654 NONE
     ebA5655 NONE
     ebA5658 NONE
     ebA5660 3362950 .. 3362962 + -10.5  -2.89742   TCGAACCGAGCCATA                GCCCG CGT CGGGC                TCTGTGGAGCTTGCG  62 222
        ferA NONE
     ebA5668 NONE
        pimD NONE
     ebA5670 3369508 .. 3369530 +  -7.6  -5.24129   AGTACTTCGCGGCGT           GGGAATCCCT GTA AGGGAAGCCC           TTTTTTCTGCGCAAC 100 12
     ebA5671 NONE
     ebA5673 NONE
      ebB200 3372142 .. 3372158 +  -2.1  -4.12456   CATCACCCTCTGGGC              ACCGTTG CGG CGGCGGG              TTTTCCGGATGCTGT  57 147
     ebA5677 3373777 .. 3373793 +    -5  -3.86307   CGCCGGGAGTTTGCC              GGAGCG TCTTT CGCCCC              CTTTTTTATTACGGA  59 85
     ebA5678 3374646 .. 3374657 +  -4.4  -3.63627   CGCATTATGAGACAG                CAGT GTGG ACTG                 TTTGAGGTCTGACAG  54 322
        ubiX 3375538 .. 3375551 +  -2.3  -4.07687   TGGCGGGCGCATCGA               TCACG GCAT CGTGC                TTTTCGAGGAAGGCT  58 254
     ebA5684 NONE
     ebA5686 3378194 .. 3378220 + -10.9  -3.12668   GTAGCGTTGCAGGTC        G-GCTTCGGCCGG CGG CCGGCCGA-GCAC        TTGGGTGTAAGCGTA  64 323
       tnp44 3379500 .. 3379516 +  -7.9  -3.51597   TACTAGCGGTATCAC              CGGCGCT GCC GGCGTCG              TTGTAATTCGCGGTT  62 55
      ebB201 NONE
     ebA5694 3380835 .. 3380850 +  -6.8  -5.60993   GAATCAAAGACTTAA              GCTCAC TTCA GTGGGC               TTTTTTTGTGCCCGG 100 223
     ebA5705 3384774 .. 3384794 +  -5.3  -3.60098   AGTGATGGCGACGAT            CGCGTCGTC CTT GAAGAAGCG            TTTGAGCTCGGGCAT  54 274
     ebA5710 NONE
     ebA5711 3387438 .. 3387490 + -11.5  -3.14132   CCCATCGAGTGGCCG CTGATCGCGCGCTTGTCGGAGGCG GGAAAGTG CGCCTC-GACGAGCGC-CGG-CAG TTCATCGACGACGAA  66 502
     ebA5715 NONE
     ebA5719 3391084 .. 3391105 +    -3  -3.16564   ACTGAATCGGGAGCC           GTCTGGAGC CGCCT GCTTC-GAC           TTCCTGCGCTCCCCG  43 36
       paaA2 NONE
       paaB2 NONE
       paaC2 NONE
       paaD2 NONE
       paaE2 3395261 .. 3395275 +  -4.2  -2.66873   CCTACAGAGAGAATC               GAGATG ACC CATCCC               ATGTTTGCTCGCCAT  43 105
       paaZ2 NONE
       paaK2 NONE
        paaJ NONE
        paaF 3400891 .. 3400928 + -22.3  -3.56643   TCCCGCTCCAGAAAT   TGACAAAAGGAAGGTGC AAGC GCACCTTCCTTTTGTCG    TTTACCGGCTCTGGC 100 484
     ebA5735 3402244 .. 3402260 +  -4.3  -3.76021   TCGATGAGTTCCCCG              ACGTCGT CGT GCGACGC              TTTCCCCTTTATGTT  57 122
     ebA5743 3410666 .. 3410683 +  -3.3  -3.10056   GTTCCCGACTCGCCC             TGCTCGT CACG GCGTGCA              TCTTGCCTGCGTCAT  43 65
     ebA5744 3412242 .. 3412258 +  -2.9  -4.56597   CAGCGGGGTCTGCCG              TCGTTTC CCG GGACCGA              TTTTTGACAGGGAGA  66 52
        tnpF NONE
     ebA5769 3428574 .. 3428586 +  -7.7  -2.89564   TGTCCGAGGTGAATT                GACGA AAG TCGTC                TGTATCAAATACGGA  55 29
       tnp45 3429950 .. 3429968 +  -2.3  -4.41348   CGTTGCATCCTTCCT             TTCGCCG CGCGC CGCCGGA             TTTATTTAACCGGCG  63 93
        xccB NONE
        xccC 3432104 .. 3432117 +  -6.7    -3.214   TTTCGCGAAGGAGGT               TCGGT CATG ACCGA                TGTTCATCTCGTCGA  54 16
        xccA NONE
     ebA5780 NONE
        ppsA NONE
        ppsB 3437377 .. 3437390 +  -9.5  -3.50447   GAACCTCGACAGAAA               GCCGG AGGT CCGGC                TTCTGTCGAGGTTCG  66 39
     ebA5788 3439109 .. 3439125 +  -4.3  -3.08464   GAAAACCCGGTCTGG              CAGGCGG AGA CGGTCTG              TTAAATACGTCGTCA  46 94
        ped2 NONE
       ebdA2 NONE
       ebdB2 NONE
       ebdC2 NONE
       ebdD2 3445294 .. 3445306 +  -4.7  -2.54896   CGATCGGGAGTTCAT                CCAGC TGC GCCGG                TCGATTCAGTAGGCG  43 1
     ebA5797 3446698 .. 3446720 +  -6.1  -5.09173   GTCTCCTCCGAAATT           TCGGGGCGC GTAAA GCGCCCCAC           TTTTTTGAGCTGTTG  85 160
     ebA5799 NONE
     ebA5802 3448212 .. 3448240 +  -8.8  -3.73783   TGTCGATGCGGTGCT        CGGCGAGCTG CAGGTAGAT CAGCACGCCG        TTGTTCAGTTCGGTG  65 325
     ebA5813 3453077 .. 3453090 +  -2.3  -3.50853   CGTTCTTCGATAACT               GCAGC TTCA GGTGC                TTGTCCTTGAGCAGA  48 370
     ebA5819 NONE
     ebA5820 NONE
        rec2 3461003 .. 3461021 +  -2.3  -2.52516   CACCGGCATACGCAT             CCGGGCT GCTAA ACTCCGG             CTTCCTAATCCAACG  37 128
     ebA5823 NONE
     ebA5826 3463042 .. 3463056 +  -4.9  -4.58395   GTATTCCCCGGTGAA               GGCGC GCTCG GTGCC               TTTTTCCCGCGTGAC  75 392
         pps NONE
     ebA5831 3468350 .. 3468394 +  -2.8  -3.57263   GCCTGGGTGATCCGG GCAAGTGAGGG-CGGGAG-GAG ATA CGCGCTTACGACCCTTTCTTGC TTTCCCCGTCCGCGT  49 18
     ebA5833 3469278 .. 3469296 +    -3  -2.75183   TCCTTCGCGCCTCCA             GGCGCG ATGTGCC CGCCCC             TCCTTCGATGCCGAT  39 54
     ebA5834 3470837 .. 3470866 +  -9.9  -5.06414   AACTTTCGTCGGCTT       GCGCTGCAGCAAC CACA GTTGCCGCGGCGG        TTTTTCTTCCGACGC 100 377
     ebA5838 3473262 .. 3473274 +  -3.3  -4.24002   AATCGAGAAAGCACG                CCTGG TAC CCAAG                TTTTGAGCTTTCGGA  62 7
        nusA NONE
        infB NONE
        rbfA NONE
        truB 3478976 .. 3478996 +  -3.1  -3.50853   TGAGTTTTCCGGCCA            GCGTTCGGT ATA ATCGTCCGC            TTCTGATTGGCAGAA  49 48
        rpsO 3479357 .. 3479387 + -20.5  -4.85782   AAGTTAAGCCGGCAA      GCCGGTGCGGGCCC CGAA GGGC-CGCACCGGC       TTTGTTTTTGCAGCG 100 81
         pnp 3481588 .. 3481605 + -12.7   -4.8048   CGAGCTGAAGAAAAA             GGGACGC CACG GCGTCCC              TTTTTCATGTGCCGG 100 50
     ebA5850 3484240 .. 3484256 +  -3.6  -3.53012   CGGTCTGGGGCGGGA              GAGCCT GTACA AGGCCC              TTTCGGGCGAGGGCA  51 223
     ebA5855 NONE
     ebA5857 3488129 .. 3488154 +  -3.9  -4.73388   CCTGGGGCTTCTACG         GTCGACAGCGA GAAC TCGCTCTCCGC          TTTTTGATCAAAATT  74 142
     ebA5860 NONE
       ebD99 NONE
     ebA5862 NONE
      ebD100 NONE
     ebA5865 NONE
       ebD97 3490703 .. 3490714 +  -4.4  -3.21416   ATGCGTGATGCGCTA                GCAT CATG ATGC                 TTACTCATCACGCTA  48 33
     ebA5867 3491131 .. 3491143 +  -3.3  -4.23674   GCTGTGAAATATTTG                CTTGC AAG GCATG                TTTATGTTGATAACA  63 170
        wbpO 3492743 .. 3492767 +  -3.4  -3.14344   CTGGCTCAACAGCTT          ACGGGACCGC CCCAC GCGCTTCCGG          TTGCTGCGCCGGCTC  45 158
       ebD14 NONE
       ebD15 NONE
        wbpP NONE
     ebA5875 NONE
         wzx NONE
        capG NONE
     ebA5879 NONE
     ebA5880 NONE
     ebA5881 NONE
     ebA5884 NONE
        wbjB NONE
     ebA5887 3504024 .. 3504040 +  -5.8  -3.82603   CGCCCAAACCTCTGA              TGTCGG CTCGT CCGGCA              TTATGTTTGGGCCTT  60 122
     ebA5889 3505064 .. 3505078 +  -2.8  -2.87344   AAAACTTTTCGGAAT               GAACTG ATC CATTTC               TCTATGAAAAAACTG  40 19
     ebA5890 NONE
     ebA5893 NONE
     ebA5895 NONE
     ebA5899 NONE
        wecE NONE
     ebA5901 NONE
     ebA5903 NONE
        wbbJ 3513520 .. 3513530 +  -5.4  -3.05844   TTGAGGCAGTCGTTC                 GAGT GCC ACTC                 TGTTAGCATCACGGC  49 117
     ebA5907 NONE
      ebB204 NONE
     ebA5909 NONE
      ebB205 3517053 .. 3517074 +  -4.3  -2.91276   CGCTACCCAACCCGA           TCGCCACCG CCTG CGCTGACGA            GTTTCTCGGCAAGGA  45 93
     ebA5912 NONE
     ebA5913 3518051 .. 3518063 +  -4.7  -4.59982   CCCCCATCGTAAACA                GGGGG ATA CCCAC                TTTCTTTCGTTCTCG  73 121
     ebA5915 NONE
     ebA5917 3520232 .. 3520255 +  -6.6  -2.88544   TTTGAAGTGGGTGAT          GGGTGGTTCG AGAT CGACCTGCCC           TCTCTGCAACTGAAG  51 120
      ebB206 3521556 .. 3521568 +  -3.3  -3.55444   GAATGCAATGAAAAA                TCCGG AGC CGGGA                TTTCGGGGATGCCCG  49 65
     ebA5923 NONE
     ebA5924 NONE
     ebA5926 3523216 .. 3523228 +  -4.7  -4.59982   CCCCCATCGTAAACA                GGGGG ATA CCCAC                TTTCTTTCGTTCTCG  73 51
      ebD105 NONE
     ebA5934 NONE
     ebA5936 NONE
     ebA5938 NONE
     ebA5940 3528788 .. 3528808 +  -6.1  -3.13522   CCTTTGAGCTATCGG            CGAGTGAGC TGC GCTGATTCG            TGTTGCTGCCCAGCT  50 9
     ebA5941 NONE
     ebA5942 3529375 .. 3529388 +  -2.3   -3.1855   GGGCGTGGCGTAGCG               GCTAC AATC GGAGC                TTCGCTGTTCCGGAG  43 28
     ebA5943 3530962 .. 3530976 +  -4.2  -3.44794   AGCGGGTCGATGCGG               CCTCCT CGT AGGATG               TTCTAGTAATCCGTT  52 15
      tnpF17 3531979 .. 3531999 +  -2.4  -4.56597   CGATTCCGCAAACAT            TGGCTGCG GTGTG CGCCGCGA            TTTTTCAGGGACGGG  67 81
        istA NONE
        istB 3535134 .. 3535163 +  -7.9  -5.75538   TGGTACGGCCCGATA       ACCGCATCATG-TC GTG GAGCATGGTGCGGC       TTTTTATTTTTTGCA 100 257
      ebD104 NONE
     ebA5952 3537202 .. 3537250 + -10.4  -3.59946   CAGCGCGAACAAAGG GACACCCACTTTGTCCTTGCCCGG TAA CCGGGCGGGCA-AAAG-GGCTGTC TTCTCTCATTACACA  67 121
      ebB207 3537860 .. 3537885 +    -9  -2.62184   CAAGCGCCTGCGCCA         CCAGAATCCG GTCGAA CGGATCCTGG          TGGTGTGCAGGCAGG  54 101
      ebB208 NONE
     ebA5959 NONE
      ebB209 3539651 .. 3539708 +  -3.8  -2.60244   AGACGGTAGGGACTG ATG-CCA-TTC--GTCCTGGATGTTAGC AAAATC GCTAACATCCAGGGCATGAACTGGACAG TCAGTTACTTCAACG  40 25
      ebD106 NONE
      ebD107 3540345 .. 3540360 +  -4.6   -4.7078   AAAAATCGGGGACGG              ACGGGA AGGA TCCCGA               TTTTTCGGTGATTAC  73 44
     ebA5961 3540805 .. 3540818 +  -2.3  -3.33696   GGGTTTCCCGGGCAC               CCGAT GAGG AGCGG                TTGATTCGGACGACG  44 19
     ebA5962 3541081 .. 3541106 +  -4.7  -3.90112   CGCGACACATTGAAT         CTGCGCATT AAGCCCGA AGTGCGCGG          TTTGATTGACCGCGC  59 15
     ebA5964 NONE
      ebB210 NONE
     ebA5967 NONE
      ebB211 3543281 .. 3543308 +    -7  -2.54702   TTGCGGCATCGAACA        GGGCGGTGACAAG CAG CTTGTC-CAGCTC        TGAATTGGGCTCTAT  49 137
     ebA5970 NONE
     ebA5971 3543879 .. 3543903 +  -8.6  -3.83026   AACGCGAGGATATGG          CGGTTTACCG AACAG CGGTAGATCG          TTTGCTGTCCCGACA  67 73
     ebA5973 NONE
     ebA5975 3545941 .. 3545952 +  -5.8  -3.12351   GGGAGCGGGGCGCAA                TCCG TTTG CGGA                 TTGAGTGTGGAGCCG  49 10
       ebD16 3546250 .. 3546271 +  -2.9  -2.95298   AGGAACAGCAGGAAC           GCGAAGC CCTCTGAT GCTGCGC            TATCTGCTCGATACG  40 12
        VapC 3547155 .. 3547188 +  -4.4  -5.03145   TCACCTGACGCGACA     GCCGGCCCG-CGGAC GGGCG GTCGGGCGGGGCGGA     TTTTTTCAGGCGTTC  83 516
     ebA5985 NONE
        rpsB 3551397 .. 3551424 +  -7.6  -3.74693   CCAGGAAGACGGCTC        GGACGAGCAGGCC TGA GCCCTGC-CGGCC        TTTGATCGCGTCGAA  67 10
         tsf NONE
        pyrH NONE
         frr NONE
        uppS NONE
        cdsA NONE
         dxr NONE
     ebA5995 NONE
     ebA5996 3560243 .. 3560259 +  -5.8  -4.36914   AAGGGGACAGGAAAA             C-CCGGG GCGG CCCGGCG              TTTTCTCGAGAGAAA  71 76
     ebA5997 NONE
        lpxD NONE
        fabZ NONE
        lpxA NONE
        lpxB NONE
        rnhB NONE
     ebA6005 NONE
        spoU 3566444 .. 3566474 + -11.9  -3.55801   TGCGCCCGCAGGCTC      TCGAACGCTGCGCG GATG CGCGCAG-GATCGA       TTTCGACGCCTTCCT  72 403
     ebA6021 NONE
     ebA6023 3572957 .. 3572970 +  -2.3  -4.59069   CGAGGTGATCGAATC               CCTCG CGAT CAAGG                TTTTGTCGTTCTCAT  68 42
      ebB212 3573717 .. 3573736 +  -9.3  -3.55563   TGCATATATTCACGC            TGACGGG TTGCGC CCCGTCA             TTTAGGCGGTCCACT  64 120
     ebA6028 NONE
     ebA6029 3574812 .. 3574822 +  -6.8  -3.60627   GAGCCGACCGTCACA                 CTGC TGC GCAG                 TTTGCCGTCGGCTGA  60 51
     ebA6030 NONE
     ebA6031 3576196 .. 3576206 +  -3.2  -3.17229   CGCGACATCGAGGCA                 CTGA TTA TCGG                 TCTTGGTGGTGAAGT  45 76
     ebA6033 3577031 .. 3577061 + -10.4  -3.69434   TCGACGATCGCGCCC      CGCACC-CGGCCG GTGAGG CGCCCGTGGTGCG       TTTCGAGTTCATTCG  70 358
     ebA6047 NONE
     ebA6049 3586313 .. 3586339 +  -7.3  -2.52623   ACTGAAGCCATTCGC        CGGCA-CTCCGT CGGG GCGGAGCTGTCG         ATCTTGTGCGAAGCG  48 36
     ebA6051 NONE
     ebA6058 3592713 .. 3592769 + -13.6  -3.23853   CACGCATCGTGCCCA GCGCTGCGGCGCTGCAGCGCTGC-GCGG AAG TTGCAGTCGCGCTGCCACGC-GCGGCGC TCTTCGTTCGCGAAC  78 400
     ebA6067 3594093 .. 3594103 +  -6.8  -4.07568   GGGTTCGGCAGGGAT                 TCCG TCA CGGA                 TTTTCCGGGCAGGCC  68 64
     ebA6070 3595613 .. 3595624 +  -7.2  -3.72968   TCGCTTCCGGTGTTT                CCGC CGGT GCGG                 TTTGCCTCTCGTCAT  63 213
     ebA6077 NONE
      ebB215 NONE
     ebA6078 3600749 .. 3600759 +  -5.4  -4.47786   TTTGGTTTAAGACCG                 CTTG CAG CAAG                 TTTCTTTGCATCCTT  74 339
     ebA6084 3601398 .. 3601422 +  -3.5  -3.58269   CGAAGTACTCTCATC          GCCGGGG TCAATAACTTT CCCTGGC          TTTCCACCTCGATTG  51 104
     ebA6090 3603801 .. 3603813 +  -4.7  -3.85817   AACGTAGAAGCCACC                GACGC TGC GCGGC                TTTATCGCGCAGCGT  59 57
     ebA6092 3605885 .. 3605895 +  -2.4  -3.63073   CTATGATGATCGTGC                 CCTG TTC CCGG                 TTGTTCGCAAGTATC  51 292
     ebA6095 3607882 .. 3607925 +  -6.9  -3.12351   CCACGATCACCGAGG CGACGTGCTCGCGG-TCGAACA GGT TGT-CGAGCCGC-AGCATCTCG TTGAATGTCCACGGG  52 306
     ebA6098 3611469 .. 3611485 +  -9.3  -2.71364   CAGCGATCGGCCCGC              ACCGGCG CGG CGCCGGG              TGATTCAGGGAGTGA  57 6
     ebA6104 3617523 .. 3617534 +  -3.6  -3.53811   GCAGCGCCGAGAGTT                TCGC CAGC GCGG                 TTTCCAGCGCCTGCA  51 370
     ebA6111 3620177 .. 3620204 +    -4  -3.14132   CATGGTCGAATCGAA        CTGCAGCACCACG AAT CGTGGCGA-GCGG        TTGCTCCGGAGGGAC  45 64
     ebA6113 3621695 .. 3621713 +  -2.3  -3.08812   TTCCACCCCTTGGGA             GTGCGGA CGAAT TCCCCGC             GTTTCTTGACGAGGC  42 468
     ebA6127 NONE
        yrdC 3632992 .. 3633022 +  -5.2  -4.09685   GCATGGCGATGAAGG       GGGCGCAGTCGCGC TCT GCTAGAATGCGCCG       TTTTACACCGTGACG  61 104
     ebA6130 3633708 .. 3633724 +  -2.9  -3.91716   ATTTTGATTACCGAT              CATGTAC GCA GAACGTG              TTCTTTCAGGCATGC  54 34
        trpS NONE
     ebA6132 NONE
     ebA6134 NONE
        rsuA 3637476 .. 3637487 +  -5.8   -3.5394   GCGGGCGCGCGGTCT                GGCA GGGC TGCC                 TTTGCGCCGCGCTTT  55 153
     ebA6138 NONE
     ebA6137 NONE
      ebB218 NONE
        purL 3643629 .. 3643660 + -16.5  -3.06915   GGCTGGGGTGAACGC      ACCCGGCGGCCGG CTGGGA CCGGCTGCCGGGC       TTGACTGCAGTCAAT  83 30
     ebA6147 NONE
     ebA6149 NONE
     ebA6152 NONE
     ebA6153 3649006 .. 3649041 +  -7.7  -2.57931   GCAGGGCTGGTCTTC    CTCGTGGTTCGTGTTC GACAG GAACACGGACGAC-AG    CTTGTCGAAAGTCAG  50 408
        fcbC 3650959 .. 3650975 +  -2.2  -2.83403   GCGAAGGATTGTGAG             GCCG-GC TACC GTACGGC              ATTTCGTGCGCCCGC  39 27
      ebB219 3651597 .. 3651643 +  -5.2  -3.41795   CGGCGGTGCCGGGGA CTGAAGGGGGCCGGTCAGCTCCG CTTC CGGACC-GGC-GGCCT-CTTCGG TTATCATCGCGCTTT  52 65
        pyrG NONE
        kdsA NONE
         eno 3655569 .. 3655596 + -15.5   -5.0538   TGCATGACACATGAC        CCGGGCCGGCG CTCATC CGCCGGCCCCG         TTTTTTCAACTCCGA 100 76
        ftsB 3655992 .. 3656033 +  -8.9  -3.53091   CGGGTCATCTCCGAC CTGACTG-ACGCCTCG CTGTCGTGTCC TGAGGCGTTCAGTCAG TTTGCCGCGACCAGT  66 69
     ebA6174 NONE
     ebA6173 NONE
     ebA6176 NONE
     ebA6177 NONE
     ebA6182 NONE
     ebA6183 3665222 .. 3665242 +  -2.4  -3.57144   GGATCGCGACGGCTC            CTGGCCGG CTGAA CCGGATGG            TTTCCACCTGCCGCC  49 58
     ebA6186 3666424 .. 3666449 +  -2.5   -3.8917   GACGGCTTCGAGGGG         GC-GGTACGTGA GTG TCACGAACCAGA         TTCTTGTCATTGCGC  54 109
     ebA6189 3667870 .. 3667884 +  -3.4  -4.56597   CGAGCCGGATTCGCG               GCCGCC GCC GGTGTC               TTTTTCGCCGCCGAA  69 166
     ebA6192 3670009 .. 3670019 +  -5.4  -3.78934   ACAGCGGCGTTTTGG                 CGAA CGA TTCG                 TTCTTGTGCCGGCGC  60 376
     ebA6197 NONE
       tnp48 3673888 .. 3673930 + -16.2  -3.01712   TTCAGCTCATCCGCG TCGAGGCTGCGCGCGATCTC GTC GCGGTCGCGCACGGCGTCGA TGTTCAGGGCCGCGG  79 267
      ebB221 3674770 .. 3674782 +  -3.3  -4.17023   GCCAGCCGGCTCGCC                CCTGC GTG GGAGG                TTTTCCCATAGTTCC  62 2
        cysP 3675912 .. 3675943 + -12.8  -3.82208   TCCGTCGCTTCGAGT      GCCCGGCGGCCCGC TTAG GCGGGCCGCGTCGC       TTTCAATCTTTCGTC  85 43
        cysT NONE
        cysW NONE
        cysA 3678955 .. 3678979 +  -4.1  -4.19735   GGGTGGCGGTAGATG          TGCCAGGTCGC GCC GCGAAACGGCA          TTTCCTTTTCGAACG  62 148
     ebA6221 NONE
        dnaJ NONE
     ebA6224 NONE
     ebA6226 NONE
     ebA6228 3687936 .. 3687966 +  -7.4  -2.87468   TCGGATCGACGCCCG       CCCGCGGCACATCA CCC TGGTACGACGCGGG       TCTGCTATCGTCCCG  51 70
     ebA6230 NONE
     ebA6231 3690031 .. 3690068 + -12.8  -2.71011   TATTGAGCCAGACGT  CGACGCCGGACACCAGCG TCAG CGC-GGTGTCCAG-GTCG   TAGTTCGGCAGGAAT  65 378
     ebA6247 NONE
     ebA6248 NONE
     ebA6251 NONE
     ebA6253 3702479 .. 3702496 +  -2.7  -3.05343   TGTTGGCGTGATTAC             GATGACAG CTC CTG-CGTC             TCTTCCCGATGTCGA  41 179
      ebB223 NONE
     ebA6257 3704441 .. 3704452 +  -5.8  -3.25823   AGCGGAAGCAGCAGA                CTCC AGTC GGAG                 TTGCTGTCACCGACC  51 452
     ebA6259 NONE
     ebA6262 NONE
     ebA6263 3706037 .. 3706052 +    -4  -4.23892   GATGGGCACTGCAAG              GCG-TTC TCC GAAGCGC              TTTTCGATGGTTGCC  62 84
     ebA6298 3735929 .. 3735976 +  -2.6  -4.09685   CCAGCGTAGTTCACC CAGC-TCACTTTCGCGTGGTTCT TCA GGAAGCTCGCGATCCTGACGCTG TTTTCGCAGATGCGG  58 455
      ebB226 3740612 .. 3740628 +  -2.9  -2.77899   CCTTCCCCGACACGT              GGATCAG CTC CGGATTC              TGATTCCTCCCGGAA  39 6
     ebA6313 3741206 .. 3741220 +  -3.4  -3.53811   GTCGGACTGAGCGAG               GGGGCT GCG GGCCGC               TTTCCCGGCCGTCCC  49 31
     ebA6315 3743234 .. 3743257 +  -4.5  -4.08767   CAAAGGCTGGCTGGG          CG-GCTGACC GTTCA GGTCTGCACG          TTTTGCGGGCGTCGC  61 19
         int 3747247 .. 3747271 +  -9.9  -3.08679   ACATGGCGAACGAGA          TCGAGCGCCGG ACC CCAGCGCTGGA          TGTTCAGTCGCGAAG  64 189
     ebA6328 3755377 .. 3755408 +  -8.7   -3.6106   CGAAGCCGCGGCGCT      GTCGCGCCGT-TGC CGGTA GCACACGGCGAGGC      TTTGCGGCTGTTCCG  68 177
        norE NONE
      ebD114 3756449 .. 3756467 +  -2.2  -3.63515   GCTGTGCTCGTGTAG             CGCCTCGT CCG GCCTGGCG             TTCTTCACCATACCG  49 26
     ebA6332 3758523 .. 3758562 +  -6.4  -2.63102   TTACGCGCATCTGAG  TTTCGAGCGCGCGAAG ATGCGCGG CCTCAGGCGCTCGAAA   TCCTGTCCGAATGCT  49 27
         dcm 3761820 .. 3761851 +  -7.2  -3.78775   CGAAATAGTGTGACC      GGTGAATCCGCGGT CGTG ACCGCGGATTCCGA       TTTGATCGTGACCGA  64 180
        istA NONE
        istA NONE
        istB 3765200 .. 3765212 + -10.5  -2.52543   AGCGCCCCTGCGGTC                GGGCC TTC GGCCC                TCCCTTCGGGGCGCT  60 55
        istB NONE
     ebA6348 3766738 .. 3766768 + -16.3  -3.21747   AATTTGACGCGGCAG      GGAAGCGCAGA-CC TTCA GGATCTGCGCTTCC       TTCATCGTCAGCTCG  82 197
       tnp49 3773989 .. 3774003 +  -4.3  -3.99955   AGGGATCGACGTCCT               TCATC AGCGA GATGA               TTTCCTTGATGTCTT  61 257
      ebB228 3777257 .. 3777301 + -11.4  -2.57132   TCAGCCTGCGCGGTT CAGCGCCGCGTCGAG-GTACC GGAC GGTGCGCTCGACGTCGTGCAG CTTGTCCAGGCCAAA  64 178
     ebA6371 3780933 .. 3780966 +   -11  -3.53012   GGCCGGCGTGCTCGG     TCGTCCCGGGCGGCG AACCG CGTCGTTCGGG-CGA     TTTCCACACAGGAGG  74 181
     ebA6372 3781546 .. 3781562 + -10.8  -2.72344   TGCCTTTTTCGCTCG              CGCCGC GCCCG GCGGCG              TAGTTCGCGATGACA  60 166
        typA 3784193 .. 3784210 +  -8.4  -5.71712   CCGGGCGACAAAAAA             GCGCTG CTTCGA CAGCGC              TTTTTTTGTCTGCGA 100 64
        dapC NONE
        dapD 3794166 .. 3794213 +  -2.5  -4.27316   CATCAGGCTGTCGCT GAGCCGGGCGGACAGGCAG-TCC GGCT GGTTCAGC-TGTCCGCCCTCCCC TTTTCCGTTCCGGAG  60 49
       pilU3 NONE
     ebA6388 NONE
     ebA6390 NONE
     ebA6392 3798331 .. 3798348 +  -3.4  -4.15044   TGACGCCGTAGTTCT             TCGC-GC AGAAC GCAGCGA             TTTCTTCAGCCCCGC  59 353
        suhB 3808156 .. 3808172 +  -4.3  -2.62184   GGATTTCCTCGAATT              GCATCGC ATC GCGGTGA              TGATCTACGACCCCC  42 452
         int 3810257 .. 3810269 +  -4.7  -3.17688   CAACGAACTCGCGAT                GCCGC AAC GCAGC                TTCGTCCACTGCTTG  47 93
     ebA6438 NONE
     ebA6439 NONE
        atoC NONE
        mutS NONE
     ebA6454 3830463 .. 3830519 +  -9.4  -3.62522   AGCAGTGCGCCGTGC AGCGTC-CGGGACGCGTTGT-CGATCTG GTG CCGGTCGCACAGCGCGTCGAGCGACGCC TTCTTGCCCGGGTTC  68 329
     ebA6461 3832928 .. 3832956 +  -8.1  -3.71649   CTGAGGGCCTGGAAG        GACGTTTTCTGAG GGC CCCAGGAAACGGC        TTTGCCGTTTCCGCC  67 14
        mltE 3834675 .. 3834696 +  -2.1  -2.79796   AAAAGGCAAATGCCG           GGGCCTTGG AAGC CCGAAACCC            TCTGCTGCGGTCGCA  39 95
     ebA6485 3848304 .. 3848331 + -10.6  -2.63073   CGAGGAGCTTGCCGG        CAGCGCCGACGAA CGG TTCGCCG-CGCTG        GTCTTCTTCCGCCCC  59 440
     ebA6496 NONE
        ompR NONE
     ebA6498 3852746 .. 3852756 +  -8.2  -3.62046   CGCATGAGAGCAGGC                 CCGG CAT CCGG                 TTCTTGCACCGGTAC  64 34
        ispZ 3853476 .. 3853494 +  -4.4  -2.95116   TCTGTCCCGACATAT             CCAGGAGG AAA CCACCTGA             TGCTTTACGTACTCC  45 7
     ebA6499 NONE
        bolA NONE
     ebA6504 3854882 .. 3854911 + -10.8  -4.05788   GATCCAGCGTGACAA      GGGCCGGTTTCTGC GCAG GCAGA--CCGGCCC       TTTCGTTTCAAGGCG  80 45
     ebA6513 NONE
         ppk NONE
     ebA6529 NONE
     ebA6530 NONE
     ebA6533 3875525 .. 3875547 + -20.6  -3.35813   GTGACCTCGAAGAGC           TGCGGGGCGC CAG GCGCCCCGCA           TTCATTCGGCTCGAA 100 110
         gst 3877142 .. 3877161 +   -10  -3.07816   GCTCGACGGCAAAAT            CGGC-CGCT TCG AGCGCGCCG            TTGAGTCGCTCGACG  60 278
     ebA6548 NONE
     ebA6549 NONE
     ebA6551 NONE
     ebA6553 3885671 .. 3885691 +  -5.3  -4.07568   CGCGCGACTGGAAAC            TCGTCGACG GGC CGGCGAAGA            TTTTACCGAACCGGG  65 72
         mfd NONE
     ebA6557 3890132 .. 3890187 +    -6  -3.33261   GCGGCAGTCCGACTC CG-CGGGGACGAACGCTTGAGCGAGC TGCGCT GCTCGC-CTGCCGCTCGCCTCCGTCG TTGTGCCCGTTCAGG  52 7
      ebB231 3890928 .. 3890944 +  -2.1  -3.67976   GCCGCAAAGATGCTT              GCGTACA CGA TGGCCGC              TTTCGGGTTGCTGAG  51 389
     ebA6568 NONE
     ebA6570 3894708 .. 3894719 +  -5.8  -3.55622   CCAATGATACCGTCA                GGCA ATCG TGCC                 TTTGGAGCAGTTACC  54 253
     ebA6571 3895321 .. 3895333 +  -3.3  -3.58037   TGATGTCTGATGGTT                GGGTC CAC GACGC                TTTGGCCGCTTCCTC  51 31
     ebA6574 NONE
     ebA6575 NONE
     ebA6577 NONE
     ebA6578 3903916 .. 3903933 + -11.3  -3.59979   GCACCGAGAACGCAT             CGGCAAG GCGT CTTGCCG              TTTCGCGTGGCAGCG  77 95
     ebA6579 NONE
     ebA6580 NONE
     ebA6581 3907839 .. 3907863 +  -2.7  -2.69545   GGAAGACACTGCCGT          CGCTGCGGG AGATTGA CCCTTGGCG          CTTGTGATCTGTCCG  39 10
     ebA6583 NONE
     ebA6585 NONE
        istB NONE
        istA NONE
     ebA6589 NONE
     ebA6590 NONE
     ebA6591 3914506 .. 3914517 +  -3.6  -3.03151   CTGCCCGCTTCCCTG                CGGG CCGT TCCG                 GTTTCGTTTGGAGAG  43 149
     ebA6594 NONE
     ebA6593 NONE
     ebA6597 3916471 .. 3916483 +  -4.8  -2.80443   AAGCACCCGGCCTAT                GCCA TCCAC TGGC                TGTACTGGCATCTGC  43 49
        traE NONE
     ebA6601 NONE
        traB NONE
        dsbC NONE
        traV NONE
        traC NONE
       ebD17 NONE
        traF NONE
       ebD18 NONE
        traW NONE
        traU 3926314 .. 3926324 +  -4.6   -3.4178   TTCGCAAAAGGAACT                 GCTG TGT CGGC                 TTCTAATCCCGTCCT  52 9
        trbC 3927112 .. 3927169 +  -8.4  -2.64616   GTTCGTTCGCTGCCC CCCGAGGGGGCA-CCAGCCTCC-TTGAG GCGG CTCGGCGGAGGCTGGATGCGTCGCTGGG TCATCTGGATCACGC  52 71
        traN NONE
     ebA6631 NONE
        traF NONE
        traH NONE
        traG NONE
        traG 3935031 .. 3935046 +  -7.6  -3.83026   AATCGGCCATTCCGC              CAGTTC CGCC GAACTG               TTTGCTGTCCGCGGA  67 43
     ebA6643 3935717 .. 3935731 +  -4.2  -4.56597   ATGCGGTAGTTCATG               GCCC TCCTTTT GGGC               TTTTTCGACGACAGC  70 290
        smpB 3942240 .. 3942254 +  -2.7  -3.14132   TTTCGCAGCACGAAG               CGCGG ATTGA CAGCG               TTCATGCGAACGCGG  44 297
        fabI 3952020 .. 3952039 +  -7.8  -5.40072   CGGGCAGCAAAAAAA            CCCGGC CAGATCGC GCCGGG             TTTTTTTCGCCCCCG 100 50
      ebB234 3955639 .. 3955692 + -15.9  -3.62531   GATGTAGCGATGCGA CAGCTCCGCTGCGGCGACGATCGCCG GGT CGGTGAT-GTCGACGCCGTGGTGCAG TTCGTATTTTTCCTG  93 116
        phbP 3957578 .. 3957594 + -15.1  -4.12532   CCGGTCTTGCGACAA              CGGCGCC CTT GGCGCCG              TTTCTCTGTCGCACC  95 48
         mdh 3978265 .. 3978287 + -13.4  -5.88471   TTCTTTGCGAGAAAA           TGCCGCGGGA GGA TGCCGCGGCA           TTTTTTTTGATGGTG 100 51
        citE 3979507 .. 3979521 +  -2.8  -4.56775   CGGCGAGGATGCGGA               TGCG GTGTTTG CGCA               TTTTTCCCGAAGCGT  69 191
     ebA6699 3980923 .. 3980949 +  -2.2  -3.09516   TGCCTCTGACCGGAA        GCCGACGGTCC CGGCAA GCGCC-TCGGC         TTCGATGATCCGGCA  41 32
     ebA6701 3981631 .. 3981645 +  -5.6    -3.551   CGCCGCGGTGGTCAC               GGCATG CGC CTTGCC               TTCTGTACCTTCCGC  55 62
     ebA6704 3983742 .. 3983790 + -16.9  -2.52516   AGGCGGTGCGATAAA TTTTTTGGTTCATCGCGCCTTCC ACG GAAAGGCACGATGAACCATAAGA ATTCCTCATCGCCGG  83 249
        merA 3986295 .. 3986321 +  -8.7  -3.57797   CCGCCTCGTCCCGCC         CCATTTCCTGC AGAGC GCAGGAAGAGG         TTATCTGAGTTTGGG  68 205
     ebA6728 NONE
     ebA6730 3996090 .. 3996109 +  -2.7  -3.05294   ATTGCCCCTTTCTGC            TTGGCCG CAGCAC CGGCCCG             TCTTCAAACCTTTGG  41 74
     ebA6732 3996697 .. 3996728 +  -4.3  -3.29739   GCGAAGTCGCGACCG      GCCGC-GTCGCCGG CGCAA TCGGCCACTGCAGC      TTCCTGTCGATTCAC  49 43
     ebA6733 3997703 .. 3997715 +  -4.8  -3.34895   CATGGGCGAAAGGCT                GGTG GGCTG CACC                TTGCTTGCCAATCGG  49 111
     ebA6736 3999302 .. 3999321 +  -5.6  -3.03124   CGCTCATCGGCACAG            CTTCGGCG CCTG CGGCGAGG             TGTTCGGGGATCGGG  49 83
     ebA6743 NONE
        yhiH NONE
     ebA6745 4005766 .. 4005800 +  -2.6  -2.94099   TCACCCAGTTCTTCC     GGCTGCCCAAGGGC ATCGACA GCCGCCGCGCAGCC     TCTCTCATCGACAGC  40 353
     ebA6747 4008681 .. 4008699 +  -3.1  -3.61398   GGTGAGCATCGAGGC            GGCCA-CG CCGA TGATGGCC             TTCTTGGCACCGCGG  49 524
     ebA6748 NONE
     ebA6750 4010503 .. 4010526 +  -7.4  -3.11291   CCGTGATCGCCGACA          GCAGCGGG AAACCGAA CTCGCTGC           TCTTCGCCTTGTCGC  54 134
     ebA6755 4013204 .. 4013214 +  -2.4  -4.25283   GCGGCGCTTCACGCG                 CGGG TGG CCGG                 TTTTCGTCGCGCCAT  60 125
        ilvD 4015905 .. 4015942 +  -2.5  -3.13403   CGACGAGCTGCGTCC   CCGGCACGGCGTGGTGCG CAA CGT-CCATGGCGAGTGGG   TGTTGCTGAGACACG  43 148
        istA NONE
        istB 4018021 .. 4018033 + -10.5  -2.52543   AGCGCCCCTGCGGTC                GGGCC TTC GGCCC                TCCCTTCGGGGCGCT  60 55
     ebA6767 4019348 .. 4019368 + -12.5  -3.75115   CAATCCAAGTCAAAT            ACCACCGGC AAA GCCGGTGGC            TTGATTTTGTGAGCG  85 291
     ebA6771 4020427 .. 4020440 +  -5.9  -3.64703   ATGGCGGTAGTAATC               CGCCT CGCT GGGCG                TTTCGATGCGGACGG  59 181
        relB NONE
     ebA6787 NONE
     ebA6791 4030116 .. 4030136 + -11.8  -4.78149   GACGAACTTCCGAAG            GGCTCCGC ACAAC GCGGGGCC            TTTTTCAATTGTGCA 100 65
     ebA6809 NONE
     ebA6810 NONE
     ebA6811 4043922 .. 4043934 +  -3.3  -4.07885   GCCGGCGAGCTCGAG                CGGCA GCA TGACG                TTTTCGAGGGCGGTC  59 388
     ebA6814 4045363 .. 4045380 +  -4.1  -4.15044   CATTGCGGCATAGTC             GGCCT TTTCGAGC AGGCC              TTTCTTGAGCCCGGC  61 512
        ybbB 4047131 .. 4047181 +  -8.7  -2.78384   CGCACACGCGCTGCA CGACCGCCGGCCGCG-GCCGGGCG ACTT CGCCCTGCTCGAAGGCGACGATCG TGTAATCGCCGGCGA  52 59
     ebA6824 4049817 .. 4049829 +  -4.1  -3.02511   CCCATGGCCAGCGGT                TACGG ACC CTGTA                TATTCAGGCGATAAA  43 231
        yfiQ 4052596 .. 4052609 +  -5.2  -4.63527   AAACGCTGCTCTCCC               GCGG CCGATC CCGC                TTTTTCCGCTCATGA  73 87
     ebA6832 4053492 .. 4053546 +  -6.3  -3.53012   GAGCGCCGCGGCCAC GGA-GCGTTGGCGCAGC-GCTTGCGGC GAT GCGGCCGGTTGTTGCACCATCGCGTCC TTTGCCCGGCGGCCG  55 48
     ebA6834 NONE
     ebA6835 4056844 .. 4056856 +  -3.4  -3.28712   ACGCCGCCGACCCTG                CACT GACGA AGTG                TTCTCCAAGGGGCCG  47 20
        minC 4057772 .. 4057786 +  -4.2  -3.01791   ACCGCTGCAGCTCGA               TTGAGC GCG GCTCCA               TCTTAAGAAAAGGGT  46 22
        minD NONE
        minE 4058878 .. 4058890 +  -3.4  -3.31144   CCTTCCCGAGCAGAA                TCAG GGACG CTGA                TTCTCACCCTCACGC  47 13
        lysU 4060671 .. 4060686 + -11.8  -3.60151   CCCCATCGTCACCCG              GGCGCC GCAA GGCGCC               TTGTCGTTTCCGAGG  77 55
     ebA6842 4062895 .. 4062917 +    -7  -4.62772   CCCGGATGCCCACAC           TGCGGGTTTC CCT GAAATCGGCA           TTTATTTCGTTTGAC  78 297
     ebA6844 NONE
     ebA6850 4066234 .. 4066260 +  -2.2  -2.87344   CAGATTACCGGCTTT        CGGGGA-CGCC AAACAC GCCGATCTCCG         TATATCCCCAAACTG  40 58
     ebA6852 4067099 .. 4067128 +   -10  -5.37593   TACGAAATGACCCCC       TCCCCGCGAAACC GTCCA GGTG-CGCGGGGA       TTTTTTCGTTTCGCG 100 103
     ebA6866 NONE
     ebA6868 NONE
        serA 4073976 .. 4074001 +  -9.8  -4.77438   GCCAGCATCCCGGCC         CCCCAGA-CGT CGATA ACGATCTGGGG         TTTTTCGTACTGAAT 100 69
     ebA6874 4075632 .. 4075647 + -10.4  -2.87132   CTCGGCCTCGAGATA              GCGCTG GCTG CAGCGC               TGTGTCCACGAGAGC  59 507
     ebA6904 4089843 .. 4089857 +  -2.1  -3.17212   TACATCGCCCCGCCG              TGCCGG ACCG CCG-CA               TTCGTCCGCTCGTCG  43 66
     ebA6907 NONE
     ebA6908 NONE
     ebA6910 NONE
     ebA6912 NONE
        rfaG 4094921 .. 4094931 +  -4.6  -2.52464   GACCGCTTCGACGAG                 CGCC GCC GGTG                 TCGCTTCGGCGAACA  42 238
       rpoN2 NONE
     ebA6933 4112801 .. 4112812 +  -2.2  -3.55444   GCCGAGTCCGGAGCA                CG-GC GAT GCACG                TTTGCGACGTGACGA  47 76
     ebA6934 NONE
     ebA6939 4114933 .. 4114970 +  -7.5  -3.14564   ACAGGTGCAGCCCCT   GCAGCCGGACGTACGGCC GCG GGCGGCACGCGCGGC-GC   TTGATCAGCAGGTAC  54 198
     ebA6943 NONE
     ebA6946 NONE
     ebA6951 NONE
     ebA6952 4120991 .. 4121025 + -18.6  -3.57309   AGCGAGGGTTGACCA     GCAGCGAAATGGCCGG ACG CCGGCCATTTCGCATC     TTTCAACACGTTTTA 100 274
     ebA6953 4121941 .. 4121959 +  -5.8  -3.04248   CGCGGGTTAATTCCC             GCGCCTGC GCA GCCGCCGC             TCTTCGAAAATGTTC  49 107
     ebA6957 NONE
         ndh NONE
     ebA6960 NONE
     ebA6963 4126519 .. 4126534 +  -3.2  -4.31433   GCCGATTGGTCGAGG              CGGAAG AGTT CTTCCA               TTTCTTGTGCGAATG  66 181
     ebA6969 4129397 .. 4129416 +  -9.2  -4.85599   GCGCACCAACAAAAA            CCGGACCC TGCA GGATCCGG             TTTTTGTCGGGTGGG 100 58
     ebA6971 NONE
        rimK NONE
     ebA6981 NONE
     ebA6983 4134917 .. 4134954 +  -9.7  -3.02144   GACTCCGGACTCGCC   CGGC-ACTGCGGCTGCCG AGG CTGCCGCCGTCGTCGCCG   TGTTCGCCGCCATAC  57 394
     ebA6999 4140118 .. 4140132 + -11.4  -2.71712   GGTCAATGGCTTCCC               TGCGGC GAC GCCGCA               ATTTCCGCGAGCGCC  65 166
     ebA7035 4157829 .. 4157848 +  -9.2  -3.54424   CCGCTTGGTTGTCGA            GCTCGCGC AGAT GCTCGAGC             TTTGCCGCGATCCGC  64 98
        trxB 4164419 .. 4164457 + -11.8  -3.64703   ACCCCCTCTCCCGCC  GTGCGC-GCGTCCCTCGA TGGAC TCGAG-GACGCAGCGCTC  TTTCGCTCGGCGACC  77 388
     ebA7046 4165330 .. 4165351 +  -2.1  -4.07687   TCCACGAGGTCGTCG           CCGAGGACG ATTT CGACCTTGA            TTTTCGGCAGGAAAT  58 196
     ebA7051 4168597 .. 4168617 +  -9.6  -4.07568   CGCCGGAATGAAAAA            CAGCCCGC GCTCG GCGGGCCG            TTTTCGGACAAGACA  76 30
        acpP NONE
     ebA7058 NONE
     ebA7059 4171875 .. 4171891 + -13.7  -3.54935   CCGCGATCGTCGTCG              CGCCGGA CCA TCCGGCG              TTTGCCGGGCATTTC  86 50
     ebA7063 NONE
     ebA7065 NONE
     ebA7066 NONE
     ebA7067 NONE
     ebA7069 4177620 .. 4177633 +  -3.7   -4.1822   GGCGCGGCGCTTCAG               GCGCG TTGC CGCGA                TTTGTTAAACTAGCG  62 45
       fabF1 NONE
     ebA7073 NONE
        fabA NONE
        fabG 4180837 .. 4180855 +  -3.1  -2.64803   CGGCCAGGTGATTTC             GATCAAC GGCGG GATGATC             TAAGTTTGAGGGTCG  40 4
     ebA7077 4182651 .. 4182665 +    -7  -4.22652   TGCGAGGAACTGCGT               GCCGGC ATA GCCGCC               TTTTGCGTCGTATAC  72 351
     ebA7082 NONE
     ebA7085 4185560 .. 4185580 +  -4.5  -3.09492   ACTGCACGCCTCTTA            CGGGCCTGC ACG GCGAGCCGG            TGTTCGAGTTGGGAA  46 520
     ebA7089 NONE
     ebA7090 4186665 .. 4186691 + -10.9  -4.52589   TGATGGTTTGTTGAA        GGCCGC-ATCCT GCAA GGGATTGCGGCC         TTTTCTATGCACGGA  95 97
        miaA NONE
     ebA7105 NONE
     ebA7107 NONE
     ebA7110 NONE
        pcnB NONE
        folK NONE
     ebA7118 4201669 .. 4201683 +  -2.1  -2.78816   GCGCCGCGACATTTT              G-CGGA AAAC TCCGGC               TCTCCTCAGGAGTCC  39 93
        panB NONE
        panC 4203410 .. 4203422 +  -4.8  -3.05384   CCAGCCTGCTTGCAC                GCAC AGGTG GTGC                TTGCGTCCGCGCCGA  46 57
     ebA7121 4204024 .. 4204046 +    -9  -3.09492   GGCGACGGAGCACGC           TGCGGCCGGC CGT GCCCGCCTCA           TCTTCCGATTCCGGC  60 86
        ilvI 4210699 .. 4210755 + -11.4  -3.09635   GCGACGGGGCGCTTA CCG-GCCCCCGCCGCCGCGGA-TGCCGG CTT CCGGCAGTCCGTATCCGCGGAAGCACGG TTCAATCGTAGACCT  68 86
        ilvH NONE
        ilvC 4212424 .. 4212455 + -18.8  -5.71712   CTGTCTCGAACAACA      GGCCGGGTTCC-GCG TCT TGCCGGAACCCGGCC      TTTTTTTATCTCGAG 100 42
         psd 4213117 .. 4213139 +  -4.1  -3.74693   CGATTCTGGCCGAGC          TGCCCTGATG ATTG CG-CGGGGCA           TTTCATGACATCCCG  54 18
        pssA 4214078 .. 4214088 +  -2.4  -3.53811   GTCGAGCGTGCGGGC                 ACGC TGG GCGA                 TTTCCGGCGCATAGC  48 119
     ebA7147 4217465 .. 4217475 +  -6.8  -3.18274   AACGCACCGTGAACG                 GCTG CTT CAGC                 TTCGGTTCAGGTAGG  54 104
     ebA7148 4218011 .. 4218027 +  -2.9  -3.11208   CGCCCTTCCCCACCC              TTCCGCG CCC TGCCGAA              TCGTTTTGCCTCCCA  41 42
     ebA7150 NONE
     ebA7151 4219116 .. 4219148 +    -9  -4.56597   CGGGGTGTGAGCGAA     CGGCCCGGT-TCGGC CAAT GCCGCCGCCGGGCCA      TTTTTCCGACCCCCG  84 31
     ebA7152 4220704 .. 4220728 + -11.4  -3.47345   TCGTGTTGTTTGCCT         GCTGCCGGCGT GAAA GCGCCGGC-GC          TTGTCATATCCGCTT  70 230
        leuA 4222308 .. 4222353 + -16.2  -3.62046   GAACCCGCAGTTGTA AACC--ACGGTAGCCGCCGGCG ATGA CGCCGGCGGCTACCGTCAGGCG TTCTTCGGCCGCTGG  93 25
     ebA7158 NONE
     ebA7160 4226266 .. 4226279 +  -2.3  -3.05775   CCGTCGAGCATATGC               CCTAC AATC GTCGG                CTTTTCGCACCTACT  41 56
        rpsP NONE
        rimM 4227106 .. 4227150 +    -7  -3.02263   GGACTGGTGAAGGCA GCGTGAACACCCCGGCG-GCC GCAA GGCGCTTCGATGTGATCACGC TGTTCCCGGAGATGT  52 31
        trmD 4227924 .. 4227940 +  -6.5  -2.90075   TACAAACCGCATGCA              TCAGGCT TCT AGCCTGC              TCTGCTTGCAAGGCC  51 50
        rplS 4228397 .. 4228414 + -12.7  -5.61596   ATCGGTAGCTGGAAA             CGGGCCT TGCG AGGCCCG              TTTTTTTGTCCACCT 100 51
     ebA7174 NONE
        holC NONE
     ebA7176 4233403 .. 4233447 +  -6.4  -3.59262   TCATGCTGTCGATGA TCG-GGTCGAAGAG-GTAGCGC ATG GCGCTGCGCTTGCCGGCCACGA TTTCGACCTGTGCGA  56 147
        valS NONE
     ebA7187 4241461 .. 4241479 +  -6.7  -3.39449   GCGCTCAGTTCCCCT            CG-CGCCT GTCG AGGCGGCG             TTGGTGTTCCTCGGC  56 155
        moaC 4243467 .. 4243499 +    -4  -3.28791   TCGGGGCACTGGGTC     GCCGGCAACG-CCGG GTAG CCGATCCTTGCCGCC      TTGTGCAGCGGCGGT  47 8
     ebA7196 4246755 .. 4246769 +  -4.2  -3.53811   GGCAACTCTAGGGAG               TCTGCC GTT GGGAGA               TTTCCGCGGCATCGC  52 120
     ebA7197 4247561 .. 4247580 +  -5.7  -3.29144   GACGGTAGATCGACC            GGATCTG CAAGAC CGGATCC             TTCTCCAGCGCCTCA  51 252
     ebA7210 NONE
     ebA7211 4254215 .. 4254234 +   -15  -4.79352   TGAGCTAAATCATGC            GGGGGCAG CTTG CTGCCCCC             TTTTCTTGTCCGTCC 100 49
     ebA7217 4256690 .. 4256710 +  -3.1  -3.44848   CCACAGGAGCGGGAG            GCGCTCTGA ATG TCGGTCCGC            TATTTGCTCGACACG  49 17
      ebD130 4257253 .. 4257276 + -11.7  -4.31433   CAACGCTTGACGTTA          CCG-GCCCGG ACCAG CCGGGCGCGG          TTTCTTGTCACCGTG  93 169
     ebA7221 4259819 .. 4259834 +  -4.7  -3.53761   CTTCATCGTCGCGAG              GATCC AGTGCA GGATC               TTTCCGCCGACGTTA  52 431
         int 4264991 .. 4265005 +  -7.8  -2.89055   TCAATGGGAGGAATG               CAGGCG CAA TGCCTG               TATCTACGCGGTTTC  55 63
     ebA7228 4265801 .. 4265828 +  -2.7  -4.28361   TCGCGCGACGATTTC       GC-CGGCGTAGGC GAGC GCCTG-GTCGAGC        TTTTGCTGCGCTTGG  63 400
     ebA7238 4269910 .. 4269928 +  -7.3  -3.57263   TGGAACCGAACAGTG             CCCCGGG CCGTA CCAGGGG             TTTCAGGGTGACCGT  60 88
     ebA7265 4284339 .. 4284378 +    -7  -3.14344   GCCCGAGGTAGCGCT  TGCCGTCGCCGGGTTCGGT GTT GCCGAGGTCG-CGGCGGCC  TTCGTAGCGGCGCTG  52 341
     ebA7271 4286764 .. 4286791 +  -9.2  -3.89346   CCTGAAACACCTTTC        GATCGCGC-GATC TGC GATGGGCGCGATC        TTTGTGACGTCCGCG  73 36
     ebA7272 4287268 .. 4287300 +    -4  -4.19953   CAAACAAGAGCGACT      TGGCGCTCTTGCCT CAGCC ACGCCGGAGCGCTG      TTTTGCGATTCGATG  62 46
      ebB252 NONE
      ebB251 4294554 .. 4294570 -  -6.5  -3.53012   CCCCCGTCCGGCAAA              TCGCCGT TCG ACCGCGA              CCCATGCGGGAAACT  58 295
     ebA7287 4291891 .. 4291916 -  -2.5   -2.6927   ATGCCGCACAGACGA         TGCCGCACATA TCCG CACATGCCGCA          CAGCGAGGGGCGACT  39 52
     ebA7286 4291183 .. 4291202 -  -3.5  -4.07246   GCACGTCAAAGTAAA            GGCCGAA CTTCTC TTCGCCC             AGCTTTTCCACCACG  59 265
     ebA7281 NONE
     ebA7278 4288428 .. 4288441 -  -5.2  -3.01712   GGGTGCCGCCGAAGA               GCGC GAGCAG GCGC                AGGGTGGCGGTGGTG  46 98
     ebA7273 NONE
     ebA7270 NONE
     ebA7269 NONE
     ebA7268 NONE
     ebA7267 4283954 .. 4283966 - -10.5  -3.29144   CCATGCGGCCCACAA                CGCGC CCT GCGCG                GCGGCCAGATCCTCG  63 120
     ebA7264 NONE
     ebA7261 NONE
      ebB250 NONE
     ebA7259 4280612 .. 4280643 - -17.3  -4.07568   CGCCGTCGCGCAAAA      CCGCCTCGTCGCC GAGGTG GGCGAAGAGGCGG       TCGTGCATCCGCGCG 100 63
     ebA7253 NONE
     ebA7252 4278179 .. 4278232 - -13.9  -3.28791   AGGGCGCCGGGAGAA GGTCAAGGCTCAAGCCCCC-TGCC CTGCTGC GGCACGGAGGCTTTGGCCTTGGCC CTCGCTCAGACCATG  81 31
     ebA7243 NONE
      ebB249 NONE
     ebA7242 NONE
     ebA7239 4269581 .. 4269601 -  -6.7  -2.72661   GAGGAGGTCGAACGA            GGCCTGCAG CGC CGGCAGGCG            GGCGGCTGCGTCGCG  48 391
     ebA7235 4267017 .. 4267074 -  -5.4  -2.98823   CGCCCCGCACATACA CATGCTCCCCGACCGTCGCCTCGCCCCG CGCG CGGATCGTCGCGCC-GTCGATGAGC-TG AACGGTGACGCCGTC  49 105
      ebB248 NONE
     ebA7232 NONE
     ebA7231 4265345 .. 4265367 -  -5.6  -3.04792   GGATGACTGGGAAGA          CGTCGATCG GCCGGA CGA-CGACG           ATCTGCGCCAGAACT  47 331
     ebA7225 NONE
     ebA7224 4260560 .. 4260582 -  -7.7  -2.54276   ATGCGCAATGAATAT          GGACGTCACG CTTT CG-GACGCCC           CGGTTTTTTGGGCCG  52 42
     ebA7223 4259385 .. 4259405 -  -3.2  -2.62396   TATTTTTCCAGACGA           TCG-AGCGG GATT CCGCAACGA            AGCCGTGATTCTAGC  40 142
        prpE 4257135 .. 4257158 -  -6.6  -3.78022   CGCAGAGCCAGCAAA          GGCCCGCC TTTCACCG GGCGGCCC           CTGCTTTTAGCAGTT  63 172
        moeB NONE
        moeY 4253858 .. 4253907 -  -3.5  -3.62597   CGGAGCGTTCAAGAA CGTGCGCAACGGACCACTGAAGAA TGA TCCTTCCGTGGTCC-CCGGGAATG GGGGAACATTGCACT  54 371
     ebA7208 4250723 .. 4250760 -  -2.7  -3.15544   GCTCACGGGCATCAA   CTGGCCTGTCTTCATGGG AGT CCCAAAAAGACAGTA-AG   CTACACAAAATATGA  43 105
       tnp52 NONE
       revT2 4248332 .. 4248359 -  -2.1  -3.48593   CAGCCTCTCACAGAA       CGGTGCGTGAACC TCTC GATTCAC--ACCG        CTCCCATCAAGCGAA  47 32
        tnpF 4247982 .. 4247994 -  -2.6  -3.64703   TTTGTCGCAGGGAAA                CCCG GCTCG CGGA                AAGACCACATCCAGT  49 81
     ebA7200 4247336 .. 4247351 -    -6  -3.39895   GGCCGGATGAATGAA              CCCGGC TCTC GCCGCG               TCGGGATCATCATTG  52 53
         ada 4244661 .. 4244679 -    -3  -2.78816   CGACCTCGCAGGACA             CGGTCG CCGTCAT CGCCCG             GCCTCGCGATCGAGC  39 16
        alkA 4243440 .. 4243451 -  -2.2  -4.57073   CAGCTCGTCGAAAAA                CTCG GCGG CAAG                 TCGGGGCACTGGGTC  67 345
     ebA7188 4241039 .. 4241085 -  -2.8  -4.96848   GCGGCGATAGAAAAA GGGGCCGCGGAATCCTACTTGC GCC GCAGGAAGAATTCGAAAGCCCG ATCGGCCGTCTCGCC  77 390
     ebA7184 4236453 .. 4236463 -  -2.4   -3.6715   CGAGGGAAGTGCAAA                 GCCG CTC CCGC                 CGAGGTGTTTGCGCG  49 93
     ebA7181 4234662 .. 4234672 -  -2.4  -2.83403   TTCGCGCCATCAAAC                 GCCG ACA CGTC                 TGACTCCCGGGACCG  39 9
        aprE 4233166 .. 4233185 -  -6.3  -3.53012   GCCTGCGGGTCGAAA            CGCTCGC CCACCT GCGCGCG             ACCCTGCTCCCTGCC  56 205
     ebA7173 NONE
     ebA7171 4228397 .. 4228414 - -12.7  -3.57263   ATCGGTAGCTGGAAA             CGGGCCT TGCG AGGCCCG              TTTTTTTGTCCACCT  82 164
        wrbA NONE
     ebA7156 4222310 .. 4222349 - -25.8  -3.57263   ACCCGCAGTTGTAAA  CCACGGTAGCCGCCGGCG ATGA CGCCGGCGGCTACCGTCA   GGCGTTCTTCGGCCG 100 23
      ebB246 4220078 .. 4220102 -  -7.2  -3.35597   GCCAGCCGGTAAAGA         TCGAAG-GCCC GTAC GGACGCTTCGA          CTATCGCCGCGGCAG  56 492
     ebA7146 NONE
     ebA7143 NONE
     ebA7139 4213584 .. 4213596 -  -6.3  -3.25073   GCTTCAACACCAACA                TCGAT GTC ATCGA                CAAGCGCTACTTCCA  53 459
       rpoE4 4208104 .. 4208125 -  -5.7  -4.56597   CTTCCGGCCGAAAAA           CCATCCCGG CCTT CCGGCAGGG            GAGCTCGCACGAAGC  74 144
     ebA7126 4207430 .. 4207444 -  -2.1  -3.14878   GTGTTCAATCGAAGA               TCCAG TCTGG CTAGA               GTTTCATTTGTCGTC  43 29
      ebB245 4206829 .. 4206841 -  -4.8  -3.04853   CAAATTCAAAGTATA                CGCA GGATT TGCG                ACGGGACGAATGCGG  46 160
        pepN 4203796 .. 4203812 -  -9.5  -3.15249   CACACCGTCGATGAA              GTCATGA ACA TCATGAC              CGAGAACCGCTTTCG  59 292
        purM NONE
     ebA7103 NONE
     ebA7101 NONE
     ebA7099 4189195 .. 4189224 -  -9.2  -3.53012   GGCCGCTCGCCGAAA       GCTACGCC-CGGC GCGAG GCCGCGGCGCTGC       CGTTCCGCATGCTGC  64 406
        dnaL 4187510 .. 4187526 -  -3.7  -2.96321   TTCATGAAAATATTA              TATAGCA ATT TGCGATA              TTACACCCCGGCGAG  42 41
     ebA7093 NONE
     ebA7092 4186741 .. 4186764 - -15.3  -4.65263   ACCCCCGAAAACAAA          GGGCTGCCG GCACTT CGGCAGCCC           TCAATCAACACCTTA 100 72
      ebD127 4181986 .. 4182003 -  -3.3  -3.34398   TTCCTTCCGGAAAGA             CCAGCAG GTGA CTTCCGG              CGGCCAAGTCTTCGG  47 481
     ebA7076 4180750 .. 4180776 -  -7.9  -3.14132   CCTGGTGCCGATGAA        GCG-CGCCGGCC GCCC GGCCGAAGTCGC         CGACCTGGTCGGTTT  54 104
         ppa 4168597 .. 4168617 - -11.8   -4.8622   CGCCGGAATGAAAAA            CAGCCCGC GCTCG GCGGGCCG            TTTTCGGACAAGACA 100 54
        nadE NONE
        glnB 4165184 .. 4165196 -  -6.3  -3.35867   GCAAGCCGGAAGGAA                GCAAT CAG ATTGC                GGCTTCGTCCGTTTC  52 17
         crp 4162137 .. 4162148 -  -7.2  -4.09685   TGCGATCCGTCAAAA                CGGC CGTT GCCG                 CTGTTGCGAAGGGAA  68 56
        ftsK NONE
        lolA NONE
     ebA7036 4157363 .. 4157374 -  -4.4  -3.91897   GCGGCGATGCACAAA                TCCA TTAA TGGA                 ATCAATCGTTTATAG  61 424
        serS 4155634 .. 4155674 -  -8.3  -4.53034   GGCATATAATGAAAA  GCCACATTCCCCAAGTCAT TGA AAGAAATGGAAAATGTGGC  TCTTGAATGCTTATG  79 302
     ebA7030 NONE
      ebD124 NONE
     ebA7025 NONE
     ebA7020 4151297 .. 4151307 -  -3.2  -3.13403   CGGCGGCGACGAAGA                 CCTC ACC GAAG                 TTCTGGCGCAGGCGC  45 17
     ebA7016 4150112 .. 4150122 -  -4.6  -2.60075   CCTCGGCGAAGCAAG                 CGGA GGG CCCG                 ACTGTCATGCGCGGA  43 73
     ebA7011 4149110 .. 4149132 -  -4.1  -3.17571   AAGCGCGCAAGCGAA          CCCG-TCGCA TCGC TCCGAACGGG           GTGCATTTGCCGTAC  45 48
     ebA7008 NONE
     ebA7006 NONE
        glgB NONE
     ebA7002 NONE
     ebA7001 4139614 .. 4139628 -  -7.1  -3.73068   CGCCGAATGGAAGAA               CTGGC GCATT GCCAG               TCACCCGGAACTCCA  61 502
     ebA6997 4137730 .. 4137748 - -11.7  -3.61398   GGTTTCGCCGAATAA             CCACCCG AGCAG CGGGTGG             ATATCCCGTGTCGAG  77 42
     ebA6994 NONE
     ebA6991 4135948 .. 4135961 -  -5.9  -2.83903   CCTCTGAAAAAGGTA               CGGCA CTGG CGCCG                GTGACGCGGGTGTTG  48 79
      ebB244 4135453 .. 4135469 -  -2.2  -3.17229   ATTCCATCAGCAACA              TCCGTA CCGCC TGCGGA              AACCCTGTCGGGGCA  43 134
     ebA6987 4134540 .. 4134552 -  -4.7  -3.87815   CTGGAGCTTGAGAAA                CGCGC TTA GCCCG                CAGTCGGCACATGAC  59 18
     ebA6968 4128346 .. 4128362 - -11.5  -3.02263   ATATCCGGCTCAAGA              CGGCGGC GGC GCCGCCA              GCGCATTGATCACTT  68 3
     ebA6967 NONE
     ebA6964 4126344 .. 4126355 -  -5.8  -4.15044   TGTCGCCGCAAGAAA                CAGG CCCT CCTG                 CGCAGTGACCGTTCT  68 80
     ebA6959 4123764 .. 4123791 -  -6.2  -3.25823   CGCCCTCGACACGAA        CGAGCGGCAGCAG TTG CTGGT-CCGCACG        ACACTGCAGACTTTC  53 446
        gtrB NONE
     ebA6940 4114634 .. 4114687 -  -5.1  -3.18024   CGCGATGACGAAAAT CGGGTTTGCGAACGCGCTCGGTGC GGCGCTG GCACCGGGCGCGC-CTCAGATCGG CGGCATGACCACCAG  49 17
     ebA6930 4109564 .. 4109586 -  -8.5  -2.52464   CCCCTGTGCAACTCA          TCGGCCCTTC ACAC GAAGG-CCGA           GCGGGATGCGCTCAC  52 46
     ebA6926 NONE
        glgX NONE
        topA NONE
        glgC NONE
     ebA6920 NONE
        treY NONE
        glgA 4094257 .. 4094287 - -14.7  -2.90075   CGGTGGTGAACCATA      TCGCGCGCCGCGGC CGGC GCCTCGGCGCG-GA       CGTCTTCGCGATGGC  73 500
     ebA6902 4087627 .. 4087643 -  -9.4  -3.14294   AAGACTTACATCGAA              GCAGCG TGTTT CGCTGC              TGCCGCCTCACCGGA  61 33
     ebA6899 NONE
      ebD123 4086476 .. 4086499 -  -4.5  -2.83403   TCCGGGCCACGAAAT          GCCGTCCTGG AGCAG CCAGC-CGGC          GACGGCGACGACGAA  43 258
     ebA6897 4085840 .. 4085860 - -11.9  -3.53444   TCACCCTCGCGCAAA            GACGGCCAT GAG ATGGCCATC            CGGCTCACTCATGTT  74 81
     ebA6890 4082787 .. 4082820 - -17.5   -2.7185   AGGAGGGTGCAATTA     GCGGCGCGA-ACCGGC GCG GCCAGTGTCACGCCGC     CGATGCCTGGCGGCG  84 17
     ebA6885 4081604 .. 4081633 - -19.3  -3.17051   GTTCCACGATGAAGA       CGGCCGGACACCG CGCG CGACGTCCGGCCG        GCCCTGCTCACTCCC  91 33
      ebB239 4081067 .. 4081098 - -20.2  -5.40072   CGTTCGGCAAAAAAA      CAGGGCCGG-GGCGA AAT CCGCCGCCGGCCCTG      GCCTCTCATGCAGCG 100 43
     ebA6882 NONE
     ebA6881 4077671 .. 4077692 -  -5.7   -3.1364   TATTCAACGACTCAA           CGCGACCGC AGCA GCGACGGCG            GTTCCGGCTCGGGCG  50 0
      ebB238 4076983 .. 4077004 -  -3.5  -3.01712   TCTCCTTGTCGAATA           CGATCAGGG GCGT CCCCGTACG            ACGCCCGGTCGGCCG  43 83
      ebD117 NONE
     ebA6876 4075443 .. 4075455 - -10.5  -2.71831   CTTTGAAAAACACAT                CGGGC ACG GCCCG                GATCGAGCACGACAA  61 46
     ebA6875 4074806 .. 4074824 -  -2.3  -3.84246   CGCCGAAGCATGAAA            GCCGACTG CACG CTG-CGGC             CCGGACCCGGTTTTG  54 329
     ebA6871 4073560 .. 4073572 -  -7.7  -3.28712   GCTGCGCTTCGACAA                CGTCA TCC TGACG                CCGCACATCGGCGGC  56 484
     ebA6861 NONE
     ebA6860 4069656 .. 4069695 - -11.3  -2.50935   AGCCGATGGAGCAAG  GGCCGGTCCCGCGGCAGC GGAAG GCTGCCG-GCGTCCGGTC  AATGTCATATCGGCT  64 30
     ebA6857 4068745 .. 4068768 -   -11  -5.69262   GCATAAAAACAAAAA          CCCCGAAGCC GGGC AGCTTCAGGG           TCGTGTCTGGTGGGC 100 307
        gltX 4067050 .. 4067088 -  -3.1   -4.4784   GAAAGCGGAAAGAAA  TCCTCCGCAAGTCCCGGGG AAC CCCCGGG--TTGGGTACGA  AATGACCCCCTCCCC  68 178
     ebA6843 NONE
     ebA6840 4058500 .. 4058514 -  -5.6  -3.61178   GCGATCCACCTGAAA               GGCAGC GAC GTTGCC               GAAGCCTATTCCGAC  54 389
     ebA6822 4046652 .. 4046665 -  -5.2  -3.57144   TCGTCGAGGCCGAAA               GCCG CAAGAT CGGC                CGCATCCAGGTGCCC  54 426
        selD 4044912 .. 4044931 -  -9.2  -3.53012   GTCGCCGTCGTCAAA            CGATCCGC AGCA GCGGTTCG             CCCACCTCCATCCGG  66 1
     ebA6813 4043364 .. 4043382 - -10.2  -3.37796   GGTCATCACCGAGAA             GCGCGCGA CTT TCGCGTGC             CGCCCGGGCCTCGCC  68 199
     ebA6806 NONE
     ebA6805 4037009 .. 4037053 -  -2.8  -2.64735   ACGCGAGCCACAGCA GCACTGCGGCGACGAATGCGCG CAT CAC-CAGTCCTC-CCGCACCGC GAGCACCGCCGACTG  38 5
     ebA6804 4035867 .. 4035879 -  -4.7  -2.73364   CGGGCATTCGAACGA                CGCCC GGA GCGCG                GATTATACATAGAAG  43 67
        capC 4034883 .. 4034896 -  -3.8  -3.29144   TGACGTTTTCGACAA               GGCA GGCTAA TGCC                GTCGAAACAGCCGGT  47 18
        gumB NONE
        gumC NONE
     ebA6795 4030163 .. 4030204 - -20.1  -2.91695   TGCAGGGGGAAAGCA CGCAGGGCGGGGCAGAC-GG TTT CCAGGCCGCCCCGCCCTGCC GGTCAATCGGACGGC  95 28
     ebA6781 4026223 .. 4026242 -  -8.6  -4.12942   GGAAAGGGTGGAAAA            CGCTCAGAC GCG GTC-GAGCG            CTTCGGCGTTGTCCA  71 9
        tnpF NONE
      tnpF19 NONE
        istA NONE
        istB NONE
     ebA6775 4023334 .. 4023374 -  -6.2  -3.24924   GCGCTACGGACAAGA GTTGCCGGACCTGCGCGCGG TCA CCGCGCGCAA-TC-AATAAC CGGCAAATTCTTCGG  50 18
       acnA2 4020150 .. 4020169 -  -9.2  -3.14229   AGATGCTGACGAACA            TGGGGCCT GGAG AGGCCCCC             CACGGAGCTGCATTC  59 226
       tnp51 4019349 .. 4019367 -   -16  -3.47184   AATCCAAGTCAAATA             CCACCGGC AAA GCCGGTGG             CTTGATTTTGTGAGC  93 82
     ebA6758 4013172 .. 4013192 -  -8.9  -2.59431   CGGCGGCAGAAGTGA            CCGCAAGGG ACG CTCTCGCGG            CGCTTCACGCGCGGG  56 71
     ebA6753 NONE
     ebA6752 NONE
     ebA6751 4010238 .. 4010249 -  -7.2  -3.68222   GTCGAAGGTCAACAA                CGGC GAGA GCCG                 TATCTACAAGGCTGG  61 163
       tnp50 4008510 .. 4008527 -  -2.7  -3.79519   AACCCTAGGATGAAA             CCCAGTCT TTT AAAC-GGG             CACGACGCTCACGGC  52 17
      tnpF18 4005471 .. 4005482 -  -5.8  -3.56325   GCGCGACAAGGAGAA                CGCT CACA AGCG                 CGACTGAGGTAACCT  57 106
     ebA6738 3999132 .. 3999150 -  -4.4  -3.79747   TCACTCAGGACGAAA             CCGACCGC ATC GCGTTCGC             CTACGGTGCAACGTA  58 255
     ebA6729 3994069 .. 3994086 -  -5.5  -3.75153   GTTTCCTAATCCAAA             GCCACGT TTTC ACTTGGC              TTCACTCTCCGCTTG  60 27
        tauA NONE
     ebA6722 NONE
     ebA6720 NONE
     ebA6719 3990115 .. 3990128 -  -3.1  -2.74792   GCATCAGGCGGAAAG               GCC-GT AGA ACAGGC               GTCCGAGCAGTTCCT  41 0
     ebA6718 3989589 .. 3989602 -  -2.4  -3.30443   GGATCAGGAGATCAA               TCGA CAGGTT TCGA                GTTGAAGCGACGTTG  44 59
     ebA6716 3989232 .. 3989273 -  -4.9  -2.57931   GGGAGTCTGGATAAT GGCCCGCGGCGGCTGCACGT TGA ACGGG-ATCCGCGGCGTGCG CGTCCCGGGCAAGGT  43 60
     ebA6713 NONE
     ebA6712 NONE
      ebD122 3987155 .. 3987175 -  -5.3  -3.60971   ACCGGAAGGGTGAAA            CCAGCCGCA GCG CGCAGCCAG            GACGGAATGGGCATG  57 57
     ebA6709 3985998 .. 3986014 -  -5.8  -3.17075   GGCCGGTGAATGGAA             GC-GCGC GCAT GCGCCGC              AAAAACTGCTCGAGT  50 286
     ebA6706 3983742 .. 3983790 - -19.1  -3.85817   AGGCGGTGCGATAAA TTTTTTGGTTCATCGCGCCTTCC ACG GAAAGGCACGATGAACCATAAGA ATTCCTCATCGCCGG 100 92
       infA1 3979174 .. 3979197 -    -8  -3.68222   TCCGAAGTCGAAGAA          GCCAGCGGCA TTCT CGCCGCCGCC           CAGGAGGGTGGTTGG  63 207
     ebA6694 NONE
     ebA6693 NONE
        sdhC NONE
        sdhD NONE
        sdhA NONE
        sdhB NONE
     ebA6688 3972697 .. 3972729 -  -9.2  -3.33696   GCTCCCTGTAACGAA     CGTCCTGCTG-GTCA TTGC TGACGCAACAGGCCG      ATCATCTCCTTCCAC  63 4
        gltA 3971279 .. 3971304 - -14.1  -5.40072   CGGCCCCGAAAAAAA         CGGGATGGCCAC AGC GTG-CCATCCCG         TCGAGGTCGTGGTCG 100 72
        sucA NONE
        sucB 3967092 .. 3967141 - -14.9  -3.45031   TCCGGAAAAAGGGAA CAGCGTGGCCCGCCGGCACGA TGAAGCTG CCGTGCCGGTGCGCCACACAG CCGGTCGATCAGACG  90 34
         ldp 3965586 .. 3965620 - -14.3  -4.05788   TGTTCGGAAACGAAA    TCAGGGGTGGC-CAGG ATAT CCCGCGCCACCCCTGT     CCTGCGGCAGGCCGA  95 44
     ebA6682 3964398 .. 3964422 -  -4.2  -3.53224   TATGCGCGCTCGAAA          CTGGCGCG AGGCGGGTG CGCGGCAG          GCGCCTGATGCCCCG  52 41
        pemT 3963656 .. 3963666 -  -8.2  -2.65264   GGACGATTGACATTA                 CGCC AGC GGCG                 TACGAACGCTGTCAA  52 72
        dinG NONE
     ebA6677 3960198 .. 3960211 -  -2.3  -2.67393   AGGAGAATACAACAT               GCTCA GGAT TGTGC                GCAGGGAAGCGCCAC  38 14
        mobB NONE
        moeA NONE
        moaD NONE
        moaE 3957578 .. 3957594 - -15.1  -3.28712   CCGGTCTTGCGACAA              CGGCGCC CTT GGCGCCG              TTTCTCTGTCGCACC  86 133
        clpB 3954031 .. 3954051 -  -5.3  -2.95113   GCCGAAAACGCAAAG            GCGGCATTA TCG CATCGCCGC            GGGCAGCAGGCCACC  48 158
        ppiD 3952020 .. 3952039 -  -7.8  -5.52384   CGGGCAGCAAAAAAA            CCCGGC-CA GAT CGCGCCGGG            TTTTTTTCGCCCCCG 100 58
        oppA 3948882 .. 3948899 -  -8.3   -2.7555   TATACGCGAACATCA             GGCGGCG CCTC CGACGCC              GGTCGCGCGCTCACG  53 5
        oppB NONE
        oppC 3946427 .. 3946444 -  -2.5  -3.78934   CGTCGGCGAGAAGAA             CGGGGCG GCGG CGCTGCG              AACTTCAGCCGCGCT  52 48
     ebA6657 NONE
     ebA6655 NONE
     ebA6654 3941941 .. 3941959 -  -7.3  -3.31144   CTGGGAGCGCGACAA             GGCGCGC CTGAT GCGCGTC             AAGACCTGAACGTCG  56 110
     ebA6653 NONE
     ebA6652 3940575 .. 3940600 -  -7.5  -3.14132   GTGCTCGGCGACGAA         GGCCGGGCCGAC GAG ATCG-CCCGGAC         GCAAAAGTTCGTCGA  54 75
     ebA6649 NONE
        guaB 3938550 .. 3938567 - -14.1  -3.60865   GACCGGAAATGAGAA             GGGCGGC CGCA GCCGCCC              CAAGAACGTCTGAGC  88 45
        guaA 3936889 .. 3936921 - -17.2  -4.91511   ATGGGACGACAAAAA     CACGAAGGCCCTTGA AAAA TCAAGGGCCTTCG-G      CGGTTGGCGGGTCGT 100 68
         int 3935245 .. 3935255 -  -5.4  -3.21595   AAGCCCCATCATGAA                 CACT TTG AGTG                 CCCACGTCTCGCCCA  51 238
     ebA6572 3894535 .. 3894551 -  -7.9  -3.60098   AGGGCCGACCGCAAA              TCCGGCG GCA CGCGGGA              AAACACGGGCGAGGA  64 139
     ebA6565 3892406 .. 3892416 -  -5.4  -3.06133   GAATCCCCTATGCAA                 CAGT GAA ACTG                 GACCGACCAGCATAA  49 7
     ebA6563 3891415 .. 3891450 -  -6.7  -4.11216   CGGCGAGCGCCAAAA    CGAACCGTGCGGCGG CAGCGT CAGCGGCGCAGTTCG     AAGACCAGTGCGCGG  68 10
        rhtB 3890616 .. 3890627 -  -4.4  -2.75712   CCAGTGACTGAATTA                TTCC GCCC GGAA                 GGAAATCGAGGAAAC  43 94
         epd 3880434 .. 3880448 -  -2.7  -2.54298   GAGACGCCAGAATAC               GCGCG CTTGC CGAGC               ATGAAATTTCGTTTT  37 87
         pdc 3878696 .. 3878733 -  -6.9   -3.5393   ATGACGGGGCTGAAA   GTTCTGCATGGCGCGGAT TCT ACCCGCGCGATGCCGG-C   TCCCGCCAAGACGAC  58 66
        ispD NONE
        ispF NONE
        ligT 3876633 .. 3876653 -    -9  -3.79519   AATGGCAGCAGGAAA           CGATCGCGC GCTC GCGCGA-CG            CCTTCACACGCGAAC  71 281
     ebA6535 3875523 .. 3875549 - -13.6  -3.04144   GCGTGACCTCGAAGA         GCTGCGGGGCGC CAG GCGCCCCGCATT         CATTCGGCTCGAACG  76 48
     ebA6532 3874685 .. 3874702 -  -2.6  -4.36914   GCGTCCGCGACAAAA             GGCGGT GCCATG ACGGCC              GCCCACTACGCACCT  65 70
        relA 3870585 .. 3870610 - -13.9  -3.02511   GCTATCGCCGCAAGA         CGCCGCGCAGC GTGC GCCGGGCGGCG          CAGATGGTCCTGCTC  72 128
         ppx NONE
     ebA6524 NONE
     ebA6523 NONE
     ebA6521 NONE
     ebA6519 NONE
     ebA6518 NONE
     ebA6516 3860802 .. 3860813 -  -7.2  -2.99471   GGATGTCGACAGACA                CGGG CACA CCCG                 CCGTCCGCGCCGACT  52 40
        tatD 3859653 .. 3859669 - -10.8  -2.90901   ACATCGTCAAGCAGA              CCCGGG CGGAC CCCGGG              CGCGAGCTGGAGCAG  61 373
        etfB NONE
        etfA 3857461 .. 3857489 -  -8.1  -3.56092   CCAGGAGGCGGGAAA        CAGTGAGACAGGA AGG TCCAATCTCGCTG        CTCCCCGTGCCGGTC  62 72
      ebD121 NONE
     ebA6506 3854882 .. 3854911 - -10.8  -3.31461   GATCCAGCGTGACAA      GGGCCGGTTTCTGC GCAG GCAGA--CCGGCCC       TTTCGTTTCAAGGCG  68 77
     ebA6494 NONE
     ebA6491 NONE
     ebA6487 3847631 .. 3847647 -  -4.3  -3.14132   CGTCGTGCCGATGAA              TGCGCTG CTG CAGCACC              GCGGCCATATCCTGA  47 293
     ebA6482 NONE
        radA 3844134 .. 3844160 -  -2.1   -4.1822   TCGGACCGTAACAAA         TCGCCTTCCCG CCGAC CGAGACGACGC         GCGAAGGATCGTGTC  60 39
     ebA6478 NONE
      ebD118 NONE
     ebA6472 3838683 .. 3838701 -    -8  -2.61727   AGCCATGACAAGTGA             CGGGCCGA GGA CCGGGCCG             AAGCAGCGAGACGGC  52 69
     ebA6470 NONE
         bcp NONE
        slyD 3836801 .. 3836818 - -14.1  -4.40237   GAGCAGACAGGAAAA             GGGCCGC TTGC GCGGCCC              CCTTCGTGCAGGATC 100 50
     ebA6466 3834251 .. 3834283 -  -6.9  -3.29471   GCTCTACCAGATCAA     CCGGCTC-GACGCG CGCAGC CGTGTCAGCGCCGG      CTACTCGCTACTCGT  54 455
     ebA6459 NONE
        rnhA NONE
        dnaQ 3830076 .. 3830088 -  -6.9  -3.64703   GCCCGGGCATTGAAA                GACCG CGC CGGCC                TCGACCTCGGCCCGA  61 132
     ebA6451 3826421 .. 3826445 -  -2.8  -3.57263   ACCCGGACGTGGAAA          GGTAGCTGCT CCGTC ACCAGCTATC          TGCCGCATCCGCGCA  49 14
     ebA6450 NONE
     ebA6449 3824489 .. 3824510 -  -7.3  -2.59564   TGGGGACGGCAGAAC           CTC-TGCGGC GCC ACCGCAAGAG           CGGCGTTGAACTTGC  49 186
     ebA6447 3824217 .. 3824227 -  -3.2  -3.29471   TGTCCATGACACGAA                 CTCC GGC GAAG                 GCTTGCCGCCCGGAC  47 69
     ebA6443 NONE
     ebA6442 3822100 .. 3822116 -  -3.5  -4.26076   CCACCCCGAGGAAAA              GCGGCGC ATC GACCCGC              GCACCGAGGAAGCAC  65 403
     ebA6437 NONE
     ebA6435 NONE
     ebA6432 NONE
     ebA6426 NONE
     ebA6425 NONE
     ebA6423 NONE
     ebA6422 NONE
     ebA6420 NONE
     ebA6418 NONE
     ebA6416 3810206 .. 3810223 -  -2.7  -4.08706   CCTCGACCACAGAAA             TCGTC GGAAGTTG GACGA              AAACTTAAGGGACTG  57 30
     ebA6413 NONE
     ebA6411 3807641 .. 3807659 - -14.6  -3.70902   CGGCGTACATGGAAA             CCGGCAAC GTC GTTGCCGG             CACGCCCAAAGTGTT  83 82
        lasT 3806104 .. 3806126 -  -6.2  -3.09516   CGTTGCAGTAGTGAA           TTCCCGACTA GTT TAGTCGGGTT           TGCGTTCGAGTGCAC  49 15
        cysE 3805274 .. 3805294 -  -2.4  -2.73123   AAAATCGGTCAACTA            CTCCGGGA GCGGA TCGCGGCG            CGTTCAATCAACCAT  39 29
        iscR NONE
       iscS1 NONE
        iscS NONE
        iscU NONE
        iscA NONE
        hscB NONE
        hscA NONE
         fdx NONE
     ebA6395 NONE
        btuE 3797849 .. 3797872 -  -3.8  -3.53444   CTACCTCGCGTGAAA          GGCAGGACATC CAC GAAG-CCTACC          GGCTCGGTGCGAACA  51 254
         smc 3788418 .. 3788463 -  -7.6  -5.27335   TCCTGTAAACAAAAA GAATCGGTCGCCGCCGG TGGTGCGGGCAGG CCGGCAGCGCCCG-TTC GTGTGTCAGGCTGCG 100 31
     ebA6382 NONE
         lig NONE
        epsT 3784193 .. 3784210 -  -9.1  -5.24129   CCGGGCGACAAAAAA             GCGCTGC TTCG ACAGCGC              TTTTTTTGTCTGCGA 100 90
     ebA6375 3781350 .. 3781378 -  -5.2  -3.72695   ACGGCCGCGAGCAAA       CCCGACGCGC-CA GCGT TGCGCGCACCGGC        CAGCGATCGCTGACC  57 95
     ebA6369 3779979 .. 3779997 -  -8.1  -2.87683   ACAGGCGCGGAGACA            GCCGCGCC TGCA GGC-CGGC             GTGAGTAATATCACG  55 72
     ebA6367 NONE
     ebA6366 3778412 .. 3778431 -  -3.5  -2.78596   GACGGGGCGAGGATA            CCCG-GAC TAACT GCCGCGGG            CCATCCCCTGCCGGG  41 104
     ebA6365 NONE
      ebD119 3776757 .. 3776777 -  -5.3  -3.92522   TTTGAACGGCACAAA            GTCACTGCG GGG CGCACTGCC            CGGGCTACCGGAGGG  62 374
     ebA6362 3775516 .. 3775535 -  -2.8  -4.37886   TTATGCTTCACAAAA            CAGAT-CGC ATC GCGTAACTG            ATGTAGTGGAGTGCC  63 137
     ebA6357 3773615 .. 3773656 - -10.7  -2.64695   CCACCATCAACGAAG TGCTGCGCCTGATCGCCACC CTC GGCGGCTTCCTGGCGC-GCA AGGGCGACGGCGAGC  59 275
     ebA6352 NONE
     ebA6350 NONE
     ebA6349 3766388 .. 3766405 - -12.7  -2.57344   CACGCCGCGCACAAG             CTCGCCC TCAA GGGCGAG              TCGATGAGAAGAAAG  64 238
     ebA6341 3761644 .. 3761659 -    -6  -3.13899   AATCCTTGATGAACA              GGCCTG CGCC CGGGCC               GCGTAAATACTTCGC  50 134
         vsr NONE
     ebA6337 3759162 .. 3759184 -  -7.7  -2.52464   CGCGCGGCGAATCTA          CGCTCGCGCG CGCC CACGCGA-CG           GCATCGGCCACATCC  52 134
     ebA6336 3758596 .. 3758638 -   -17  -3.23274   CGCGCCAGAAGCGAA GCACATCGGGCGCAATGCGC ATC GCCTATTGCGCCCGATGCGT CCTGATCCTCGATGA  89 59
     ebA6324 NONE
     ebA6322 3747247 .. 3747271 - -12.1  -2.90901   ACATGGCGAACGAGA          TCGAGCGCCGG ACC CCAGCGCTGGA          TGTTCAGTCGCGAAG  70 29
     ebA6317 3744693 .. 3744711 -  -2.4  -3.51573   TAGCCAAAAAAACCA             GGAACA TACCAAC TGCTCC             GGCGGTTCCGGTTCC  47 91
     ebA6316 3742908 .. 3742947 -  -3.4  -3.65827   GAAGCGGCATCGAAA  GGCCCGACGCTTGGCGCGA AGC TCGCCCCGAAT-TCGGGCG  AGGCGAAGCTCGCCA  53 323
      ebB225 NONE
     ebA6311 3738702 .. 3738741 -   -10  -2.53759   AACAGCGCGAAGGGA  GCC-GAATCAGGCAGCATC GGG AAAGCCGCCGGATTCAGGC  CGTTACGGCAGCCGT  60 20
        pabB NONE
        metY 3735398 .. 3735409 -  -7.2  -4.56597   CGCCTGCTCGAAAAA                GGCG AGAT CGCC                 GCGAACCGGGTCTTT  77 211
     ebA6296 3730418 .. 3730434 -  -4.3  -2.52464   GCTGCCTGCAATGCA              GACGGGA TTA TCGCGCC              GCCCCCCCCCGGAGG  42 43
     ebA6294 NONE
     ebA6293 NONE
     ebA6291 3728327 .. 3728353 - -19.5  -2.71364   CGATCGCCGGAATGA         CGAAGGCCGCC CGGAC GGCGGCCTTCG         AGGATTCCCGTGAGA  88 50
       narK1 3726803 .. 3726817 -  -5.6  -2.77182   GGTGACATGGAATTA               CTCCTG TTT CAGGGG               TTCGTTCACTTCGTT  46 31
       narK2 NONE
        narG NONE
        narH NONE
        narJ NONE
        narI 3718262 .. 3718288 - -16.6  -3.13403   CCTCCTCGAGCAAGA         GCGGGCAGCACA AAA TGTGCTGCCCGA         TACTACTTTCGACTC  89 45
        narX NONE
        narL 3715493 .. 3715513 -  -3.1  -3.36581   GAAAGGCGGAATCAA            CGCAAAGGG GAG CACTACGCG            GCCGAAAGTGGCGCT  47 87
     ebA6274 NONE
        nosZ 3712814 .. 3712824 -  -3.2  -3.30124   CGGCAGGCTCGACAA                 GCTC GTA AAGC                 TTACGCTTCGACGAT  47 26
        nosR 3710405 .. 3710419 -  -2.8  -2.73124   TTCGACTCTCCAAAT               CCTG CAGCGAT CAGG               CCGCTTGCGCCTTGT  39 21
        nosR NONE
        nosD NONE
        nosF NONE
        nosY 3706928 .. 3706941 -  -2.3  -3.55444   CGTTCATTTGCGAAA               TCTCC AGGT GGCGA                CAGCGAGCGGTGTCA  47 0
        nosL NONE
      ebD113 3705644 .. 3705662 - -14.6  -2.96873   ACCGGCAGCAAATGA             GGGGCGAT CCA ATCGCCCC             TTTTTTTTTGGGGTG  74 450
      ebD112 3703701 .. 3703724 -  -4.5  -3.03124   TGGGACTGGGGAACA          GCTTCGC-GC CAGGT GCTGCGATGC          GCGACGCCGCACTCC  45 405
     ebA6245 NONE
     ebA6243 NONE
     ebA6242 3695743 .. 3695755 -  -3.4  -2.58663   AGGGATTCGTAGAAC                GACA TCAAG TGTC                TCCTCAGAGGGTTGC  40 29
     ebA6241 NONE
     ebA6240 NONE
     ebA6236 3693579 .. 3693589 -  -4.6  -3.44051   CTTCCACCAGCAGAA                 CCCG CAT CGAG                 TGTTTTTTCCCTTCC  52 62
     ebA6235 NONE
     ebA6233 3691409 .. 3691432 -  -4.4  -2.73364   GCGCCAGGTGAAGGA          CCGGCTTGCC GAGT GACTATCCGG           CGTGCACGCGCCCCA  43 62
     ebA6232 3689414 .. 3689433 -    -7  -3.34233   CGACAATTTCGAGAA            GCTGCAGC TCGT GCCGCTGC             TGATCATCACTCCGC  54 276
     ebA6220 NONE
     ebA6216 3682132 .. 3682148 -  -7.2  -3.03124   CGCGACGCGCCAAGA              GGGCAG GGCAT CCGCCC              GCGCGCTGCTGCGAC  52 115
     ebA6215 3681139 .. 3681155 -  -2.1  -3.75153   TCGCGCGAAGGGAAA              TCCTTCC ATT GGACGGG              ACGCGGCACGTGCGA  52 83
        phbC 3679954 .. 3679977 -  -3.8  -2.78798   AGGTGCGATTGAAAT          CAGCGCTC ACTCGGAA GAACGCCG           CTCCATCCAGTCGAA  41 8
      ebB222 3679679 .. 3679691 -  -2.7  -2.71924   CATCTTCGCTGAAAC                GTTTC ACG AAAAC                CCCGCTCTGACGTCG  39 16
     ebA6211 3679484 .. 3679496 -  -4.8  -2.97021   CTTTCAAACAGCACA                GCTC CCGAT GAGC                CAGCTCGCATGGATG  45 41
        rimL 3678782 .. 3678815 -  -6.7  -3.59979   CCGCGGCAGGCGAAA     GTCTTTGCCGCCGGTG CTG CGCCCGCGACAAA-AC     AGCCGTTCCTGTTCT  60 143
      ebD111 3673344 .. 3673356 -  -6.2  -3.05384   GCCGCCGGGATCGAA                CCGC TGATC GCGG                TCGGGCGCGACGAGC  49 460
     ebA6196 NONE
     ebA6193 3669589 .. 3669600 -  -2.2  -4.43012   AGCCGAACAGGAAAA                TCGC GGCG ACGA                 GGATCGGAAGCGGGA  65 165
     ebA6190 3667681 .. 3667708 -    -7  -2.85712   CGACATCGACAATTA        CCGCATCGACCAG TTG CTGGTC-ACGCGC        GCAGCATCGCTCGAG  51 73
     ebA6181 3662654 .. 3662670 -  -4.3  -3.23393   CCGGATCGGAGAACA              TCTGCAG GTG CCGCGGA              AAACCGGATCTGTCA  48 38
        folE 3661446 .. 3661460 -  -2.7  -2.70932   CCGCCTGGGTAATCA               CCGTC CCCGC GTCGG               CGCTAATGGCGGGGC  40 472
     ebA6171 3657879 .. 3657909 -  -4.5   -3.0263   AGTATCCGCGCAATA       CGGGAGGGCAGGA TGTTT TCACGCCCAGCCG       GAACCCGGCGGCGTG  46 116
     ebA6169 NONE
      ebD110 NONE
     ebA6165 3655568 .. 3655597 -   -12  -2.71268   CTGCATGACACATGA       CCCGGGCCGGCG CTCATC CGCCGGCCCCGT        TTTTTCAACTCCGAT  65 458
     ebA6155 3648702 .. 3648735 - -14.7  -2.81464   GCAGGAGGTATTACA     GCGCTTCCGTCACCGA CAA TCG-TGACGGAAGTGC     ACTCGATCACATCCC  77 32
     ebA6143 3643630 .. 3643659 - -18.5  -2.52464   GCTGGGGTGAACGCA       CCCGGCGGCCGGC TGGG ACCGGCTGCCGGG        CTTGACTGCAGTCAA  85 61
        gcvT 3629777 .. 3629801 -  -7.9  -4.23758   ACTCCAGAGGGAAAA         CGTGACGACC GGACGA GGTCGTC-CG          GTTCCGGGTTGGGGA  75 102
        gcvH NONE
       gcvP1 3626344 .. 3626365 -   -13  -5.53991   GATGCATGAAAAAAA           GCCACGCC TGGCTT GGCGTGGC            TTCCCGGCGACGGGG 100 48
     ebA6119 3624167 .. 3624216 -  -4.2  -4.62783   GATGCAGCGCAAAAA TCAATCCTGGCCGGGCTTGTGA CACAAT TCACCAGCTCGACCGCAACTGA TGCGGCGCGAAGTTT  73 490
     ebA6116 3621249 .. 3621288 - -12.4  -3.55907   GAAGAAAATGGAGAA  GT-GATTTCCGGCATCG CTCCCTT CGATACCGGAAATCGAC  CGCTTCGGCCCCTTA  79 95
         fpr 3618296 .. 3618316 -    -4  -3.91897   TTCCGGAGGGAGAAA           GCGGAGAAG TTTA CTCCTCC-C            GACCTCACTTCTCGA  56 30
     ebA6109 3617756 .. 3617789 -  -8.8  -3.37612   GGGAAGGGGAAGGAA     GGAAGGGGCTCTCCG TTGTG CGG-GAGCCGCGTCC     TGGAATTCTATCCTT  63 33
        gcvR 3617163 .. 3617173 -  -2.4  -3.61268   GAGCGAAGGGCGAAA                 CCGC GTC GCGT                 ACTGATCGCGCCCGC  49 43
     ebA6102 NONE
     ebA6101 3612389 .. 3612399 -  -2.4  -2.62515   AATCGGGCGACATCA                 CTGC GAG GCCG                 GCGGCAACGGCGCGA  38 12
     ebA6100 NONE
     ebA6099 3610993 .. 3611003 -  -8.2  -3.28712   CGCCGCGCCCGACAA                 GGCG GAC CGCC                 TGCAGACGGCAGACG  58 524
     ebA6096 3607427 .. 3607440 -  -3.8   -3.1552   GGCCATCGACGAAGA               TCGC GACATG GCGA                CGCAGTGTTCCCTGG  45 372
     ebA6094 3606144 .. 3606158 -  -8.5   -5.5943   AAACCACGAAAAAAA               CCGGC GTCAA GCCGG               TTTTTTGTTGCCTCC 100 64
     ebA6093 3605427 .. 3605447 -  -3.1  -4.59511   AACATCCGCGAAAAA            GTCGTGCGC CAC GCGAACAGC            TGCTTCTTCACGATG  71 267
     ebA6091 3603795 .. 3603835 - -12.5  -3.42056   AGGCTCAACGTAGAA  GCCACCGACGCTGCGCG GCTTTAT CGCGCAGCGTCCGTGTG  GACTGCCGGGTTAGC  79 48
     ebA6089 NONE
     ebA6088 3602705 .. 3602742 -  -2.7  -3.15544   GCTCACGGGCATCAA   CTGGCCTGTCTTCATGGG CGT CCCAAAAAGACAGTA-AG   CTACACAAAATATGA  43 105
       tnp47 3601167 .. 3601178 -  -2.2  -3.17797   TGGAGACAGAGCGAA                GCCA GCCG TAGC                 GAGTCGGGTGCAACC  43 442
      ebD103 3600818 .. 3600829 -  -5.8  -3.10641   CAACTTACCACTTAA                GCTC CTTC GAGC                 TTTTTGCGAGAGGTT  49 3
      ebD102 3600165 .. 3600192 -  -9.8  -2.71364   CGACCCCGCGAATTA        CGCCGCGACCCAG CGA CTCGG-CACGGCG        ATGCGGCAAGCCGGC  57 380
     ebA6075 NONE
     ebA6074 3596676 .. 3596713 -  -7.5  -4.56597   TGGGTTCGGGAAAAA   TGGCATCGGCGGCACGGC CCG GCCG-GCCGCCGAGGGGT   GGCGTGTCACGCGCG  76 32
     ebA6073 NONE
       rpoE3 3595113 .. 3595143 - -10.5  -2.72344   CTTGAGGTCGAACGA      TCGCTCGATGCGTC GGGC GACGCATC-AGCGG       GGAAGGAAAAGGAAA  61 160
     ebA6069 3594517 .. 3594527 -  -4.6  -3.29471   CGTTCAGGACACGAA                 CGCC GAC GGCA                 CCGGGTCTTCGCCGA  49 3
      ebB214 3593884 .. 3593912 -  -7.2  -3.15544   TCCGACCTCGACGAA        CTCGTCGCCGCG TCGGG CGCGGCGCTGTG        GATCCACGGTCATGT  52 210
     ebA6064 NONE
      ebD101 3592074 .. 3592128 -  -3.3  -3.19192   GTTCAGCGAACTGAA GGTCGACCGCGGCTTCGTGCATGGCGC CTG GCGCAACGC-CTC-GCTGCGGGCGATC GTGGAGGCGAGCCTG  44 359
     ebA6041 3581322 .. 3581350 -  -2.9  -2.66316   CTTTCCAGTATAGGA        GCATGTCGCGGAG TTG CCCGGCGAACCGC        GACGCAGGGTGCCTT  38 63
      ebB213 3581022 .. 3581052 -  -5.2  -2.60075   GTTTCCGGAATGAAC       CGGGATCGCCAAGC CGC ACCTGGCGCGGCCG       TTTGCGGTTCAGGAT  43 34
     ebA6039 NONE
         rbr NONE
     ebA6036 3578823 .. 3578838 -  -2.4  -3.57144   GCGGCGAGGCGGAAA              CGCCGC CGCC GCAGCC               CTTTCGAGGGTCAGT  49 36
        aroA NONE
        serB 3576563 .. 3576579 - -10.1   -4.4715   GGTCAAGCCAGAAAA              GCCTGCC TCC GGCAAGC              TCATGCTGCGCGTTC  89 245
     ebA6027 3573641 .. 3573652 -  -4.4  -3.85698   GCTTGCGTTCATAAA                TAGG ACGC CCTA                 AAAATTTGTAAGGAA  59 7
     ebA6025 3572889 .. 3572901 -  -4.7  -3.14132   CGGCGCGCGCAGCAA                GCGGC TGG GCGGC                GCGATGCTGAATGCG  47 127
        bioA NONE
        bioF NONE
        bioH 3567619 .. 3567631 -  -3.3  -2.70932   CCGTGCGGTTAACCA                CGGAC GAC GTCCT                CGATGAGCACGGCAC  41 6
        bioC NONE
        bioD 3565886 .. 3565898 -  -3.3  -2.67803   GCTGTACGAAATGGA                CTTGC GCG GCACG                GTCGCGTGGCTGTTC  40 210
         map NONE
        glnD 3546876 .. 3546893 -  -4.9  -3.53012   GTTCGCCCTGTTAAA             TG-TGCAG CCG CTGCAGCA             GTTCGCGTTCGATCT  52 3
     ebA5955 3537557 .. 3537569 -  -3.3  -3.21218   ACCGCGGACGAGCAA                CTGCA GGA TGCCG                TCGTTCGCAACATCG  44 273
     ebA5953 3536893 .. 3536908 -    -6  -3.23216   GTTCATCAGCATGAA              CTGGCG CGGT CGCCCG               TTGATCAGCCATGAG  53 233
     ebA5951 3534858 .. 3534875 - -12.7  -2.57344   CACGCCGCGCACAAG             CTCGCCC TCAA GGGCGAG              TCGATGAGAAGAAAG  64 382
     ebA5946 3531617 .. 3531627 -  -3.2  -3.08046   GGTCGATGCCAAAAG                 CGTA CGC CACG                 TCAAGGCGCGCAAAT  44 307
        istB NONE
        istA 3524314 .. 3524330 -  -6.5  -2.74012   TTACGAGCTGAACCA              GGTCTTC TTC GACGACC              TGGGGGTGCGCAAGC  50 82
     ebA5929 3523138 .. 3523165 -  -9.7  -3.78775   CGTCCCATCATCAAA        GCCGGTCGGGC TTTCTT GCCCGGGCGGC         AGAAGAGGCGATGCG  71 503
     ebA5920 3520104 .. 3520114 -  -6.8  -4.07568   CGTTTGGGTGGAAAA                 CCAC CAG GTGG                 CCAAGAAGGATAAGC  68 205
     ebA5869 3490766 .. 3490796 - -10.4  -3.70902   CGCTCGACATCGAAA       GCGACGTCCTTGCC GCC GCCAAGGAAATCGC       ACGTCAGCAACACAC  70 313
     ebA5853 3483988 .. 3484000 -  -3.3  -3.28712   GGCGGGCGGCGACAA                GTCCT CCC AGGCC                AAGGACATCAAGACC  46 142
     ebA5851 NONE
         int 3482387 .. 3482403 - -10.1  -2.70275   CAATTGGATAGAGCA              CCGGCCT TCT AAGCCGG              GGGTTACAGGTTCGA  61 242
      ebB202 3481588 .. 3481605 - -12.7  -5.08601   CGAGCTGAAGAAAAA             GGGACGC CACG GCGTCCC              TTTTTCATGTGCCGG 100 69
        fadH 3470315 .. 3470350 -  -2.4  -3.72743   TATCAGGAAAAGGAA    TGGGACGGACTCGC GAAAGACT ACGAGTTCGGCCCC     CTGACGATGCGCGAC  51 182
     ebA5829 NONE
     ebA5828 NONE
        msrB 3462454 .. 3462464 -  -4.6  -3.04398   GGCCGCGGCGAAAAT                 GCCG AGG CGAC                 GGTGAACCGGCTCGC  45 258
     ebA5821 3457837 .. 3457849 -  -4.7  -3.75292   ACCCACGACGAACAA                CTCGC CGG GCGGG                CGCAGCGCACGCTGC  55 79
     ebA5817 NONE
        recJ 3452784 .. 3452816 -  -4.7  -3.16564   CGTCCAGCGGAGGAA      TCCCAGGCATGCTGC ATT GCAGCATCCGTGGTG      TCGCCTGGAGATTTT  48 131
        ompW 3451771 .. 3451793 - -18.4  -4.61873   CTGCACAAATGAAAA           CGGCGACCGC TGG GCGGCCGCCG           TGGTTTCACGAGTGA 100 57
        prfB 3450259 .. 3450270 -  -3.6  -3.96327   ATGCGCCATCATAAA                GCCG CTCG CAGC                 ATAGGTGTCCGGAAT  56 169
     ebA5807 3449511 .. 3449535 -  -5.5  -2.66634   CAGTTCATCAGATCA          GGTCGGAGCGA TGA TCGCGCCGGGC          GAGCCGTGACTCAGC  46 36
     ebA5805 NONE
     ebA5803 3447704 .. 3447741 -  -3.3  -3.05343   CGCAGACGCGCAAGA   TCCGTCGCCGGCCGATCA TCC TGATCGGCCG-CGATTTC   TGGGAGCGCCTGATC  42 254
       tnp46 3437365 .. 3437401 - -21.8  -3.06831   CGAAGCCGCATTGAA   CCTCGACAGAAAGCCGG AGGT CCGGC-TTCTGTCGAGG    TTCGGCCCCGCGGGG 100 256
     ebA5768 NONE
     ebA5766 3424715 .. 3424752 - -16.3  -4.11394   ACCTCAGCCTGAAAA   TCAGGGGCCTGCCT-GCC CGC GGCCAGGCAGGCCCTTGG   ACGACTGTCAAGCAG 100 51
     ebA5764 NONE
     ebA5763 NONE
     ebA5762 NONE
     ebA5761 NONE
     ebA5760 3417796 .. 3417810 -  -8.6   -3.2313   CCCGAAAGGAATACA               TGACCT GTC AGGTCA               GTGTGTAGTCATGCT  57 18
     ebA5757 3416732 .. 3416755 -    -6  -3.39407   AACAGAACCCGATAA          GATCGCCG CAGTGTAT CAGCGATC           AACCATTCCCCACGT  52 135
        poxR 3414815 .. 3414829 -  -4.2   -2.8867   ACTGAATGAAAACAT               CACCGA AGC CCGATG               TGGACTAGATCAGCC  45 169
     ebA5752 NONE
     ebA5750 3412484 .. 3412513 -  -6.3  -3.45945   GTCAGCCACAAGCAA       CCCGCGGTA-CGGC GAA GACGACACCGCGTG       CGGGAGAAGTGCGCA  55 43
        hutH NONE
        hutU NONE
        hutI NONE
        hutG NONE
        deaD 3402642 .. 3402660 -  -2.2  -4.37658   AAGTCCTGGAGAAAA             TCACGCGC AGT GCGCTCGC             TGGTGCCGGGGACGG  63 190
        fdhG 3387912 .. 3387923 -  -3.6  -3.28712   GGTTGGCGTGGATAA                CCCG CGGG CGGA                 GCGAGACTCAGAAAC  47 33
     ebA5712 3386640 .. 3386656 - -13.7  -3.80625   GCGCGATAACTGAAA              CGCCGGA CTG TCCGGCG              AATGCGCATGCATGG  91 401
     ebA5708 3384582 .. 3384610 -  -4.4  -4.41348   GGCTCGGGAAAGAAA       GGCG-CGCCAAGC ATCA GCACGGCGACGAC        GATCAGGAGCGGAAA  68 72
     ebA5696 3380764 .. 3380788 -  -2.7  -3.57561   CGCCAATGCTGGAAA          TCCCACGGCCT GCA AAGCCGTGTAC          ATCGGTTCGATTCCG  49 60
     ebA5693 3379471 .. 3379484 -  -6.7    -3.452   GCCAAACAGTCATAA               CCTCT GTGC AGAGG                TACTAGCGGTATCAC  58 174
     ebA5688 3377556 .. 3377568 -  -6.9  -2.62184   CCGTCTTCCATATTA                CCGGC GAT GCCAG                CTTCTGTTTTTCGGC  47 459
     ebA5682 3375297 .. 3375319 -  -4.8  -3.30701   CGCGACGAAACTCAA           GGTTGCGG TCTGAAC CCGCAACG           CGGGCGTCGCATCGC  49 143
        gntR 3362860 .. 3362906 -  -4.1  -5.14563   CCGCGTAGTAAAAAA CACGCCCCCCGGCGGCTGGCCG ATTG CGTCCGGCTG-CGGGGGGTACC ACGCAAGAAACTGGG  80 225
     ebA5646 3352806 .. 3352837 -  -6.5  -3.75153   CGTCGTGAATTGAAA      CTTCGCCTAGCCG GTGATG CGGCTAGACGGAC       GCATTGTTGTGCAGG  63 130
        nagL NONE
        nagI NONE
         s5h NONE
        ferA 3332069 .. 3332082 -  -2.3  -2.85583   CGAAAACCAAGATGA               TCCCC TTCC GGTGA                GCTTCCGCTTCCGCC  40 186
     ebA5610 NONE
     ebA5608 3330409 .. 3330451 -  -2.8  -3.31144   TTGTGAGGCTCAGAA GTTCGTCGC-TCGGCG-CAAGG GCA CGCTGTCGCCGACGCG-CGA-C GTTGATGTCTGTACA  46 337
     ebA5606 NONE
     ebA5605 3329298 .. 3329309 -  -5.8  -3.06583   ACAACACTTTCAACA                GTCC GGAC GGAC                 TCGGCTTCGACAGCG  47 431
     ebA5602 3326817 .. 3326851 -  -4.2  -3.85698   GCTGCCCCGGATAAA     TCCAGCCATCGACGAA CAC CTCATCGATGGTTCGT     TGCAGACCGAAGAAT  57 399
     ebA5598 3325430 .. 3325460 - -15.5  -5.75822   GAGAAAGTAAAAAAA       TCCCTGTGCAACG TGATT CGTTGCGCAGGGA       TCGGGGCGCGACAGG 100 114
     ebA5593 NONE
     ebA5591 3322317 .. 3322327 -  -6.8  -2.79492   GTGCTAATCGGAAAG                 CGAG GCA CTCG                 TCGATGCCGCCGCCG  50 3
     ebA5590 3321821 .. 3321833 -  -7.7  -2.94806   TGAATGAACACGACA                TCGAG CAG CTCGA                TTCAAGACTGAGGCC  55 120
     ebA5572 NONE
     ebA5570 NONE
        plsC 3312625 .. 3312635 -  -6.8  -2.75481   TTGCAACGGCAACGA                 CGGA AGG TCCG                 GCGGCGAGCGAGATC  50 69
      ebB197 NONE
     ebA5565 3311197 .. 3311210 -  -4.5   -3.1506   AAACGTCTCGAGGAA               GCCAC CCCA GTGAC                CGCTTTCGCGCGTGA  48 73
        istA NONE
        istB 3309161 .. 3309173 - -10.5  -2.52543   AGCGCCCCGAAGGGA                GGGCC GAA GGCCC                GACCGCAGGGGCGCT  60 55
     ebA5559 NONE
     ebA5558 3307869 .. 3307883 - -11.4  -3.40522   ACCTGCGGATGAGAA               CGGAGC TGT GCTCCG               ACCGGCGGGTTCCTG  72 346
     ebA5553 3305209 .. 3305235 -  -5.1  -4.56597   TTTTTCGTCCAAAAA         CGAGTGGCAGA GTGGT TTTGCCACTCC         GGAATAAAGCGGTAC  74 289
         int 3293232 .. 3293261 -  -5.7  -2.82516   TGGCCGATGAGGACA       TG-GCGACTTCTCC CTT GGAGAGTTCGCGCA       AGTCGGGTTTGGCTC  46 247
     ebA5533 3292859 .. 3292882 - -10.2  -3.22223   GAAGCCGAGCACGAA          GGCGCCGC-GC AGT GCAGCGTCGCC          GTGCGTCACTTCGCG  65 166
     ebA5530 NONE
     ebA5528 3291190 .. 3291225 -  -4.6  -3.06796   CGGCAGCGCACCGAA    CTGCAGGCGC-CAGCCC GAC GGGCTGCACAGCGACAG    CACATCCCCCGCTTG  46 276
        istB 3290691 .. 3290701 -  -3.2  -3.53091   AGTTCGGCGGCGAAA                 TCCA TGC CGGA                 ATTATACCCGATGAA  49 116
        istA 3288963 .. 3288977 -  -5.6  -2.73875   CCGTGGTGAACAGCA               CGCCGA ATT TCGCCG               AGAAGCACGGGCCCA  46 166
     ebA5520 3287173 .. 3287188 - -11.8  -5.27335   CCCCTCAAAGAAAAA              GCGCCC CGAA GGGCGC               CTTGTTGGGCTCGGA 100 46
     ebA5510 3283747 .. 3283775 -  -3.7  -3.44146   CGCTTCTACAACGAA        CGCCGGCCGCA CCGCGCT CACGACGGGCG        CACCCCCGACCAGGC  49 14
     ebA5509 3283404 .. 3283414 -    -4  -2.52543   ACTTCGTGTAAGTCA                 TTGA AGG TCAA                 CGATTATTCAGATCG  40 22
       tnp43 3281476 .. 3281508 -  -6.2  -3.87075   ATGATTTTTTAGAAA      GCGCGCTCACCAAG GCGGG CCTGCTGAGCGCAA      GAAAATGATCGACCG  62 523
     ebA5504 3280409 .. 3280427 -  -9.5  -3.55548   CAAGATCGCCGTAAA             GGCGCCA GGAGG CGGCGCC             GAGAGGAAGAAGTCA  66 314
     ebA5500 3279124 .. 3279141 - -12.7  -2.57344   CACGCCGCGCACAAG             CTCGCCC TCAA GGGCGAG              TCGATGAGGAGAAAG  64 237
        istB NONE
        istA 3274529 .. 3274540 -  -7.2  -3.57144   CTGTCGATTTCCAAA                GGCG TGGT CGCC                 AAGTATGTGAAGGCG  60 85
     ebA5488 NONE
     ebA5486 NONE
     ebA5484 NONE
       ebD94 NONE
     ebA5483 NONE
     ebA5482 NONE
       ebD93 NONE
     ebA5480 3267327 .. 3267339 -  -5.5  -3.02043   AATCCCTCTTGAACA                GAGCC ATC AGCTC                ATCCATGAACTGCTC  49 253
     ebA5472 3263683 .. 3263698 - -10.4  -3.10677   AACCAATTCATTCAA              GGTGCC GCAC GGCACC               TTTCTTTTGTTGTCG  64 175
        nadB 3257076 .. 3257103 -  -7.8  -2.53876   TCGCATCTGAACGGA        CGGGATAGCGC TGCGCAT GCGCTATCC-G        CTCGAACTGCCGCTC  50 487
        yceF NONE
     ebA5446 3249481 .. 3249502 -  -2.8  -4.61231   GCAGATGGCGAAAAA           TGCCGGCG TCCAGT CGCTGGCG            GTGGCGTTCGGCGCC  71 175
         rne 3244546 .. 3244571 - -14.7  -5.03314   TGCAGCGCGAAAAAA         TGGGGCCGTCC GCGA GGAGGGCCCCA          TTTGCGCCAAACGCC 100 48
        tyrB 3240279 .. 3240300 -  -9.4  -5.61881   GCGGAAAAAGAAAAA           GGCCAACC GGTGAA GGCTGGCC            TTGTCCTGCTTTTTC 100 292
     ebA5435 3234725 .. 3234779 -  -6.3  -2.82623   CGCTCGCCACAATGA CGGCAGCGAAGCATGCGTTTGCCGAA GGGC CTGGGCGTACGCAT-CGCCACCGCCG GCGGAGCGATCATTG  46 518
     ebA5432 NONE
     ebA5431 3231705 .. 3231715 -  -2.4  -3.06302   ATGATTTTCATGTAA                 GGCG GTT CGCT                 GAGAGCTTTTGGCGA  41 7
        moaA 3230494 .. 3230516 -  -6.2  -3.31144   CGCGCATTTCCAGAA           GATCGAGTCG GCG CAGCTCGACC           AGGGTGCCAGCGACG  53 130
     ebA5412 NONE
       ebD92 NONE
     ebA5409 3216944 .. 3216956 -  -3.4  -2.63631   GCAACCGCGACATCA                TCGA GCTGT TCGA                ACTCGTCCCGGTCGG  39 117
        padR 3200394 .. 3200417 - -12.6  -4.16101   AAAACAGGATACAAA          CAAAAAGCTC GATA GAGCTTTTTG           TGTATCAAGAATACG  95 103
        marR 3199254 .. 3199275 -  -5.8  -3.78953   AGTGGCAGCATGAAA           CGGAAGCG GAGAAT CGATTCCG            CGGCGACAAGGCGTG  60 162
        ompC 3184259 .. 3184276 - -14.1  -4.54727   GGGTGTAAATGAAAA             CGGGCGC CGCA GCGCCCG              TCTATTCCAGTCGGG 100 47
     ebA5355 3181660 .. 3181692 -   -17  -3.53012   TCCGGGCCCCCGAAA      GCACAACGCCCCGC TGCTG GCGGGGCGCTGTGG      CGCTCTTTGCTGTCC 100 72
        osmY NONE
     ebA5349 3180035 .. 3180052 -  -3.3  -3.40163   GAGCATCAAGACCAA             GCGGCTG CTGG CAGCAAC              ATCCGATGAGTTTCG  48 462
        istA NONE
        istB 3176143 .. 3176155 -  -2.6  -3.21416   GACGTTCACGATCAA                GCAC TTGCC GCGC                CCCTGTTCACAAGCC  43 428
       tnp40 3175045 .. 3175062 -  -2.7  -3.79251   GAGTCTAGGATGAAA             CCCAGTCT TTT AAAC-GGG             CACGACGCTCACGGC  52 17
     ebA5335 3174264 .. 3174275 -  -3.6  -4.07687   ACGGCTTTCTGAAAA                CCGA TACT CCGG                 GGGCTGATGCGATGC  59 299
     ebA5329 3170488 .. 3170515 -  -7.6  -2.64803   GCAGCCCGAAATGTA        CGGCGTCACGCTG GCA CCGC-TGCCGCCG        GCATCGTTCGCCCGC  52 309
     ebA5327 3167156 .. 3167170 -  -3.5    -3.737   GAACGCGCCATCAAA               GCACT GCAGA AGCGC               GCCCAGGAGCTCGGC  54 261
     ebA5314 3156221 .. 3156235 -  -3.4  -3.01712   TGCTCGGCTTCAAGA               GCCCGA CAG CCGTGC               TCTACCTGCTGGTGG  42 401
     ebA5276 NONE
     ebA5275 3132765 .. 3132819 -  -7.8  -3.36327   CCACCTCACGCACAA GCTGATCGCGCTCGCGCGCGAGCACGG CATT CCGCAC-CGC-CGCGA-CGTGTTCCGC TTCTACCGCTCGGAT  59 406
     ebA5267 3127006 .. 3127022 -  -5.1  -3.26471   CTACCGCTACATGAA              CTTCGAT CAG ATCGAGG              AGTTCAAGAGCGTGG  51 105
        acnA NONE
     ebA5263 3120945 .. 3120960 -    -6  -2.90075   CTTCCGGCAATTATA              GGGGCC GGGG GGCGCC               GCGCGACGGCTTCAC  48 37
      ebB186 3120454 .. 3120470 -  -2.2  -2.78816   TGATGGCGCAGCAGA             GGCGTCA TCGG CG-CGCC              TCGCCGCCTAGCGGC  39 33
     ebA5259 NONE
      ebB185 NONE
     ebA5257 3117145 .. 3117161 -    -5  -3.14564   CCATGGGCCGACGAA              GCTGCG GCTAG CGCGGC              CGATGATGCCATGCG  47 373
       ebD91 NONE
      ebB182 3096091 .. 3096109 - -10.2  -3.13432   CTCAAGATCATTCAA             GCCGGCCA GCG TGCCCGGC             TGCAATGAGAAAAGC  65 53
     ebA5219 3090963 .. 3090994 -  -5.9  -3.21416   GACGCGTATCACCAA     GGTCCG-GACGCTGT CAGA AC-GCGTCGCGGATC      ATGAGCAGATTCAGG  51 303
        rpmE 3089939 .. 3089954 - -10.4   -5.4505   TGGTTGAATAAAAAA              GGCAGC CGAA GCTGCC               TTTTCTAGACTTTGG 100 48
     ebA5211 NONE
         pgi 3086409 .. 3086431 -  -7.6  -4.82901   GGGGGTCGAGAAAAA           GGGCAAGCAC GAA GCGCTCGCCG           ACATTCGCGAGTCGA  85 110
     ebA5205 3084598 .. 3084609 -  -4.4  -3.07816   TGGGGAGGCAGTCAA                TTGG TTTC CCAA                 GCGTCACGTGCCTGC  46 29
        engC 3083584 .. 3083599 - -11.8  -5.14965   ACCGGTACGAAAAAA              CCCCGC TGCG GCGGGG               TTTTTTTTGCCAGTA 100 73
     ebA5197 3080427 .. 3080441 -  -3.4  -2.71364   CGACGCGGCGAACGA               CGCGGC AGC ACTGCG               TGTTGCGATGGAAAC  40 98
     ebA5163 3060574 .. 3060593 -  -4.2  -2.72144   CGACCCGCCGCAAAT            GCTCG-CGC AGC GCTTCGAGC            TCGGCGATTCGACAT  41 75
        tonB 3058746 .. 3058799 -  -4.2  -3.01712   GCGGGTGCGTGAACA GCGTCACGGCGGCGCTGAAGTCGC TCCCCG GCGTCACGGACGCCAACGTGTCGC TGGATTCGGCGCAGG  44 160
         fnr 3052643 .. 3052685 -  -2.7  -3.26722   CCGACAGGCACAACA GGCAGCAGCCAACGT-GATGC GTT ACTTCGAC-CTGGCTGCCGTC AATCATCATCTCGAC  46 389
         dnr 3049886 .. 3049900 -  -7.8  -2.91274   GGCATCGGAAGCATA               TCCCCG CCT CGAGGA               TGCGCCCGGGAGCTA  52 193
        UspA 3046043 .. 3046084 - -10.7  -3.28745   TCCGGAAGAACTGAA CCGGCAACAGCCCTAGCTG ACTG CAGCGAGACCCGCGGCCGG  CGGGCTTCGCCTGCC  68 52
        fimT 3033515 .. 3033547 -    -4  -4.08216   GGAGCCGTCCGAAAA     CGGTGGCGAGATCCG CGTG CGGATCGGGCG-CCG      GGGCAGGGTTCTCGA  61 255
       tnp39 NONE
        pilE NONE
        fimU NONE
     ebA5111 NONE
     ebA5109 NONE
        pilV 3026872 .. 3026917 -    -6  -4.18494   CAGCTGTAGGGAAAA GGCGGGACG-G-GGCGCAGTTC AGGA GGGCTGCGCCGCTCCTCCCGCG ACGCGGGGCTGCGAT  68 515
     ebA5094 NONE
      ebB178 3019653 .. 3019671 - -11.7  -4.30014   GGCAGCAAGTGAAAA             CGGCGAC TTCGG GTCGCCG             TTTTTTATTGTCCGC  93 114
        mviN NONE
        bbsI 3016843 .. 3016863 -  -5.3   -3.6715   TGATCGAAGGGGAAA            TGCCGGC GTGTTTT GCCGGCG            GGCTGCCGGATTATC  57 119
     ebA5079 3011598 .. 3011608 -  -2.6  -3.04144   GTCGTATTTTCAACA                 TATT GAT AATA                 AAGAAAATTTTAGTT  41 9
        xseA 3010041 .. 3010061 -  -5.3  -4.07568   GTTGTTGGGCTAAAA            GCCTGACGA TTC TAGTCGGGC            TTTGATGATGGTGGC  65 98
        sodB 3009330 .. 3009358 - -17.5  -4.59773   TTGCACCCGGAAAAA        CGGCCCGTCGA TGTGAAG TCGACGGGCCG        TTGTGTTTTTTGCGC 100 80
        phbC NONE
     ebA5072 3005692 .. 3005725 -  -7.3  -3.51329   CATTCTGAAGGAGAA     GCCCGATCCGACCGT TCAT ACGATCGGCCCCGAC      GCGTCAGTGTTCGAT  58 500
       ebD85 3004706 .. 3004716 -  -4.6  -3.30124   CTTCATCCCGTACAA                 CAGC GTC GCCG                 GGGCCGGTTTCGCCC  49 270
     ebA5059 NONE
     ebA5055 2999468 .. 2999491 -  -6.6  -2.92192   TTCCATTCAAGGAGA          CGGAGTTGCCG GGA CGGCG-CCCCG          ACGATCGTCATAAAC  51 181
     ebA5052 2998799 .. 2998811 -  -3.3  -4.25256   GCTGCAGGAAAAGAA                CCGCA ACC CGCAG                GCGCCCGCATCGACC  63 98
     ebA5037 2991624 .. 2991634 -  -8.2  -2.55351   CTGCTCGACAGCAAT                 CGGG ATT CCCG                 GGCGTCACGACGCGC  52 48
     ebA5035 NONE
     ebA5034 NONE
     ebA5033 2988637 .. 2988652 - -11.8  -6.11644   GGAGGCAAAAAAAAA              GGCCCC TCGC GGGGCC               GGTCCAGAACGTCTT 100 56
     ebA5018 2982858 .. 2982887 -  -7.1  -3.35996   GATGGCGACCCACAA       TC-TCGGCCAGGCG ACG CGCCTCGGCGACGA       CGTCGTCTTCATGAG  56 196
     ebA5013 2980174 .. 2980185 -  -4.4  -3.14132   GCGTCGCCGCAGCAA                TTCG AGCG CGAA                 TTGCGCAAGGCGTGG  47 429
        prkA NONE
     ebA4964 NONE
     ebA4963 2948417 .. 2948445 - -10.1  -3.55444   GTGCGATGTCGCAAA        GGGTCGGCAGCCG GGC CGGCTGTCGTCAC        GCTCCCCTCTCTACG  70 62
     ebA4962 2946660 .. 2946674 -  -4.2  -3.28712   CCGCTGCCTCGACAA               GGTAGT CAG ACGACC               GCGAGAGGCGAGGTA  49 172
     ebA4959 NONE
        nadC 2944491 .. 2944548 - -13.3  -2.90615   AGTTCGCCGAAACGA TCCGCGAAGCGCTCGGGCGCGAGCCGGA GCG TCCGGC-CGAGCTCGAAGGCATCGAGAA ACTGCCGCAGCGTGT  69 195
     ebA4954 2941225 .. 2941243 - -17.4  -5.75342   GCCCGGCAAAAAAAA             CGCCCCGG TTG CCGGGGCG             CAAGCGGATCGTCCC 100 169
     ebA4950 2937946 .. 2937963 -  -8.3  -2.59564   GTTGCAGCTGACAAT             GCGCGCC GGAA GGCGGGC              GCGGTGTTCAGGGCG  52 33
         bcp NONE
     ebA4946 NONE
     ebA4944 2933598 .. 2933612 - -11.4  -3.14132   CGGCGTCGGCAGCAA               GAGCGC AGT GCGCTC               GATCGCCAGCCGCCG  66 383
        istB NONE
        istA 2929777 .. 2929798 -    -8  -3.53091   AGCGTTGGGGTCAAA           GCGTCGGGG ACGTA CCCCGA-GC           AGGTAAGGATCAGAG  60 367
      tnpF16 NONE
      tnpF15 NONE
     ebA4925 NONE
     ebA4923 NONE
     ebA4921 NONE
     ebA4919 NONE
     ebA4918 2923065 .. 2923082 - -14.1  -5.77853   AATGGCGAAAAAAAA             GCCGCCC TGCA GGGCGGC              TCTGGTAGCAGCGAT 100 53
     ebA4916 NONE
       gspD2 NONE
       gspE3 NONE
       gspF2 NONE
       gspG2 NONE
     ebA4910 NONE
       gspI2 NONE
       gspJ2 NONE
       gspK2 2914851 .. 2914862 -  -2.2  -3.48276   CGTCGGGTCATAGAA                TGCG TTGC CACA                 GGATGGTGGGCCAGG  47 6
        gspL 2913533 .. 2913544 -  -3.6  -4.11216   CCGCGACGTGGAAAA                GCGC GCTT GCAC                 TGACGACGATTGCGG  59 110
     ebA4892 NONE
         aat NONE
         ate NONE
        pyrD NONE
        rnfA 2905370 .. 2905384 -  -5.7  -2.72344   GTTGATTTTCAATTA               CTGGA ACCGG TCCAG               GCCCGCGAAACCCAT  46 8
        rnfB NONE
        rnfC NONE
        rfnD NONE
        rnfG NONE
        rnfE NONE
         nth NONE
      ebB169 2899150 .. 2899166 -    -3  -2.53263   GCGACGGCGAACGCA             GC-CATC CGAC GATGCGC              GCGATTGCCGCAAGC  39 453
     ebA4871 2897874 .. 2897887 -  -3.7  -2.93708   CTGCCGGAAAAACAG               TGGGC AAAC GCCCT                GACGTCAGCGGTTGT  42 30
     ebA4870 2896561 .. 2896576 - -11.8   -3.5882   GACAGCAGTTTGAAA              GCGGCC TTCG GGCCGC               TTCTTTTTTGCTATT  77 39
     ebA4867 NONE
     ebA4866 2894277 .. 2894303 - -16.6  -3.34043   CGCACGATGCGACAA         CGCCACGTACCG ATG CGGTATGTGGCG         TTTTTTTATTTCACG  93 36
     ebA4862 NONE
        metB NONE
     ebA4860 NONE
     ebA4859 2886594 .. 2886614 -  -9.6  -2.52464   CCGGGCGGGAAGCCA            GCCCGGCC TTTGC GGCAGGGC            GCCGACCGGTGACCG  54 343
     ebA4853 NONE
     ebA4852 NONE
        nrdA 2881624 .. 2881647 - -13.9  -3.55444   TTCCGATGCGCGAAA          GCCCGCGAT TTTCCG ATCGCGGGC           TTTTGTCTGGTTCCT  86 40
     ebA4819 2855048 .. 2855063 -  -3.2  -3.83205   ATGGCGCAGATGAAA              GCGG ATGCCTGG CCGC               GCGAGGTGATGGACA  56 178
         fur 2847647 .. 2847665 -  -9.5  -2.65442   ACATCACCGAGACGA             CCCGCCG TCACG CGGCGGA             AATGCTCGGTACGGA  54 111
        hrcA NONE
        hemH NONE
      ebB166 2842254 .. 2842274 -  -2.3  -3.28912   TTACATCGAGATCAA            CCCGGCGGC GTT GGCGCTGGC            GACGGAAGAGGTGCG  44 219
        grpE 2840276 .. 2840292 -  -3.5  -2.78384   TCGTTGTTTAGTAGA              TCGGGGC GCC GCGCCGG              ATTTCAAGCATCCGC  41 49
        dnaK 2838175 .. 2838217 - -18.5  -4.21194   CCCGATCATGCAAAA GGCCGAG--CCGGCCAGTGCG AGG CGCACCGGCAGGGGCTCGGCC GACATCCCGCCTTCC 100 50
        dnaJ 2836954 .. 2836993 -  -9.3  -3.17392   GACTCGCGAACGCAA GCCTCCAGGCACG-CAAGG ATGG CCTTGGCGAGCCTGG-GCC  TCAGGCACCGAAAAA  61 26
     ebA4791 NONE
        ppiA NONE
        ppiB 2834034 .. 2834054 -  -3.2  -3.51708   GAGGTCGGAAATGAA           CAGGGC-CG ACAT CGAGGCCTG            TGCCGGCAAGTTATG  49 48
        lpxH 2833125 .. 2833172 -  -5.4  -4.34402   TCGGCGACACGAAAA CGACGATCACTCATCCG-GCGTC GAC GACGCACGGCCGCATCAGCGCCG AAGCACGCGCTGCTG  72 161
        trxA 2806384 .. 2806397 -  -2.3  -3.15999   CTGGGAGAGAGGCAA               TCGCG GCGC CGGGA                ATTTCGGCACGGGGC  43 81
         rho 2805022 .. 2805039 - -12.7  -5.06816   ACGCTGCAATAAAAA             CGCCACC CTCG GGTGGCG              TCATGACTTGAACGT 100 47
     ebA4727 2794195 .. 2794210 -    -6  -2.56164   TCTGCAATGACGAAG              GCAGCG TCGT CGCAGC               GGCCCACGCGGGCTG  46 421
        com1 2791611 .. 2791638 -  -4.1  -2.86164   CGCGCAAGGACCAGA        CGCAGGACG-TC AAGAA GATCGTCGCGCG        GCTCAAGTCCGACAG  43 469
     ebA4696 NONE
     ebA4694 2768843 .. 2768888 - -17.7  -3.20382   GCCGACACGGAGGAA CTCGCCGGCAACAGTGTTT GATTACGG AACCGCTGTTGCCGGCGAG CGCGCTTTACAGCGT  90 32
        cysK 2763725 .. 2763736 -  -7.2  -2.90496   GGCCGCCGCAAATCA                CCGG TGTT CCGG                 GCGAGGGCGGCCGCG  51 53
        talA 2762167 .. 2762187 -  -6.8  -3.53444   CGAGCGCTGCGTAAA            CCGCATTC GTCGG GCATGCGG            AAGGGCAGCTCGCAC  58 333
     ebA4673 NONE
     ebA4672 2760693 .. 2760718 - -12.5  -3.34962   TCCGACAGGCCAGAA         CGCGCCGGCTC GAGG AAGCCGGCGGG          GAGATGCTGGAAGGG  76 53
        guaD 2759246 .. 2759284 - -10.3  -3.54543   ACGTAGGGCGGGAAA  GCGAAGC-GCCTCCCGCCA AAA CGGCAGGGGGCCGCTTC-C  GGCGTTCGATTGGCG  70 96
     ebA4655 2747623 .. 2747672 -  -7.7  -2.70932   CTTCCGCTGGAACCA CGTCGCGATGATGCACGCCGGCGG CGT CGGCCT-CGCGCGTCACCTCGACA GCCGCGCGGTCCCGC  51 129
     ebA4649 2745211 .. 2745241 -  -2.5  -2.76162   GAGCTTATCGCAAAC      GAT-GCTCCG-GGCG CGC CCCCGCGGCGCGATC      CTCCCTGCGGGCGCC  39 46
       chrA1 NONE
        chrA 2743922 .. 2743965 -  -2.2  -4.02334   TATTTAGACGACAAA TCGAAGGCTCACCGGCCGG GATCGCT CCGGCCGG-GAGGGCGCGC CCTGCGGACAAGGAG  57 64
        doxD 2743407 .. 2743433 -    -5  -2.82623   TGCGGGCGAGAAGCA         GCGCGTCGATGT CCC ACATGGTCGAGC         CTTTTCAGCTTGTCG  43 74
        cioA NONE
        cioB 2740905 .. 2740960 -  -6.6   -3.2614   GACGGCCCAGATCAA CACGAGCCAGCCGATGCGCCTGAGC CATCCAC GCGCCGGCGTCGCGGCCG-CTCGCG CCTCGACCGGTTCGC  54 44
        aldB 2733667 .. 2733679 -  -6.2  -3.89938   AGAATGAAATTGAAA                GGGC TTTGC GCCC                CGTTGTCGTGATTTG  62 49
        adhB 2732438 .. 2732452 -  -9.2  -3.44051   TCGGGACGACGAGAA               GACGGC CAG GCCGCC               GCCTTTCGTCCTTTC  66 45
         hfi NONE
         hfr NONE
        glcG NONE
      ebB157 2726288 .. 2726304 -  -2.9  -3.35679   CGCGCTGATCTACAA              CGGCC TGCTGGC GACCG              GGCTCGCGTGGCTGA  48 248
     ebA4609 2723681 .. 2723693 -  -3.3   -3.6682   GCTGATGCACGCAAA                GCCCT GGA AGCGC                CAGCCGAGGCGCTGG  53 511
     ebA4593 NONE
     ebA4590 2711117 .. 2711153 - -15.9  -2.54896   TGCTCAGGTAAGCCA   CCG-GCCGCAGCACGC TCCCGG GCGTGCTGCGGCGCCG    CGCAACCCCTGATTC  78 43
        FDXA 2704781 .. 2704805 -  -5.6  -2.87931   GGGATGTCGGACAGA          CCCGCCGGTG GCCAG CACCAACGCG          CCAGGGGACTCACCA  48 251
       tnp36 2703029 .. 2703056 -    -9  -3.73224   TGAGCCGCGAGGAAA        TCAGCCAGCTCG TGAG CGCGCGGGCCGA         GACCGTCATCCGCAT  68 291
     ebA4568 2698286 .. 2698296 -  -6.8  -3.32769   CCCGGAAATGATCAA                 CGAG GTG CTCG                 ACGTGATGGTCCAGC  54 250
     ebA4558 2693803 .. 2693818 -  -5.4  -3.06183   CCGACCCCGACGCAA              CGCAGCA TCG TGC-GCG              CAAAGTCGCTGTTGT  49 89
     ebA4557 NONE
     ebA4555 NONE
     ebA4552 NONE
       ebD84 2691923 .. 2691951 -  -8.7  -3.02947   GACGGACGATACAGA        TGGGCGATTGCTC CGG GCGCCAGCGCCCA        TGCCGCCTCACCACA  60 33
        coxB 2690766 .. 2690786 -  -3.1  -3.51924   CGGCCACCCACACAA            CGACCCCGG CGG CCAGGAACA            CGGCGACGTTGATCC  49 63
        CoxA 2688833 .. 2688860 -    -9  -3.21416   CATGCGCAGCACGAA        CTCGGG-CCGCGC GTC GAGCGGACCCGTG        ACGATCGTCTCGCGC  61 103
        coxC 2688057 .. 2688071 -  -2.1  -3.33696   GCTGGTCGCAACGAA               GTTCA TCCCG CGAAC               CTCGGAAAGCCGTGC  44 13
        coxX NONE
        ctaC NONE
        cycA 2686474 .. 2686488 -  -7.1  -3.61178   CCGACCTACCTCAAA               CGCGT ATTCG ACGCG               GCCAGCGGGCTGGCG  58 115
     ebA4532 NONE
      ebB152 NONE
     ebA4529 2683122 .. 2683156 -  -2.8  -3.14284   TCCCGACGAACAAAT    CGTCGAGCGTCCGTGC ATCGA GCACG--CGTTCGGCG    TCGCCCACCACCCAC  43 62
        flgL 2681771 .. 2681782 -  -4.4  -4.09292   AAGGCAATAATGAAA                GCAA CAGA TTGC                 AAGAAAGTCAAACAT  61 177
     ebA4524 2681093 .. 2681132 - -10.6  -3.01712   GCCGCGCTCGCAAGA  CCAGTCGCCTCGCTTGCA GGAC TCCGAGCGGGGAGACTGG   ACGCCGGGCAGCGAT  62 75
     ebA4519 2680070 .. 2680083 -  -3.9  -3.36327   TCACTCCAGGCACAA               TTCAA GTTG TTGAA                AAATAATGAAAAAAC  47 13
     ebA4518 NONE
        rpoE NONE
     ebA4513 2677783 .. 2677800 - -11.3  -5.01732   AATTCCCGCAAAAAA             GCCACTC GAAA GAGTGGC              TTTTTTGTTTCTGCA 100 127
     ebA4504 2673202 .. 2673221 -  -6.4  -2.79183   GGCAGGCGGATCAGA            CG-GCTGCG GCG CGCAACGCG            AGGTAGCCTGTGATC  50 1
     ebA4502 2671438 .. 2671470 -  -5.5  -3.20227   GGGGAAGTATCAAGA     GC-TGCCACCCGGG TTTCGG CCCGGGCAGGATGC      GCCGGACCCGGAGTA  50 57
     ebA4501 2670927 .. 2670966 - -22.8  -4.08945   AGCATGTCGTGAAAA  GCTGCCCGCCGGCCCTCC TTCG GGAGGGCCGGCGGGTGAC   GTTTACGCGTTTGGT 100 334
        corA 2666590 .. 2666636 - -14.2  -3.55622   GGTAATCGCGGCAAA CCCGGCGCGGGAGGCAGCCGAG ACG CTCGTCCGACTTGCGCGCCGGC GGGCCGCCGGAAGCG  86 113
     ebA4494 2665580 .. 2665605 - -12.5  -3.40403   GCTGCGCGACGACAA         GCTCG-CCGCGC TCG GCGCGGGCGGGC         CGGCGCTGATCGCCT  73 354
     ebA4484 2659097 .. 2659122 -  -3.4  -3.74859   GCAAGAAAACAAAAT        GGAA-TCAGCGC TTCG GCG-TGACTTCC         GGGGCATCCTGGCGC  54 4
        rpmB NONE
        rpmG 2658496 .. 2658531 - -29.2  -3.86015   GACGGGTTCCAGAAA    GCAAGAGGCCGCCGGA GCGA TCCGGCGGCCTCTTGC     TGCCGAGGGGAGCGA 100 72
     ebA4479 NONE
        clpS NONE
        clpA 2655213 .. 2655228 - -11.8  -5.40072   TTCGGGGTAAAAAAA              GCGGCC CACA GGCCGC               CTTTTCGGAGCGCGC 100 45
        menG NONE
     ebA4475 2654317 .. 2654352 -    -3  -2.73441   TATGAGCGTGGAAAC    GTTCCTCGCGCGCGTC TGAC GATGTGCCCGCGGATC     ATTTCCGTTCGATTG  40 156
        aceA 2652906 .. 2652926 - -10.4  -5.27335   TTCCCCAAACAAAAA            GCCGCGTC TTGTG AACGCGGC            TTGCTGCGACGGGCA 100 73
     ebA4471 2652132 .. 2652151 -  -3.4  -2.63596   TTGTATCCCAGAGTA            TCCCCGGC CCGC GCCGAGAC             ATGCGCATGCAAACG  40 118
        ompR NONE
     ebA4466 2649551 .. 2649563 -  -2.6  -2.75844   CGCGGCACCGGAAAC                CCGC TCGCG GCGA                CCGCCGGAAACTTCC  38 393
      ebB151 NONE
         tst 2644368 .. 2644386 -    -3  -2.56095   CGCAGAGGCAAGCGA             CGACATGC TCG ACCCGTCG             GCGATCGCTGAAGCC  39 198
     ebA4453 NONE
        amiC 2639819 .. 2639847 -  -3.8  -3.51597   AAGCGGTAATTATAA       CGGCAA-CGCGAG CGCT CTGGCGGTTCCCG        CCGGTCAGTCCAGCT  49 30
        ribF NONE
        ileS NONE
        lspA NONE
        fkpB NONE
        ispH 2633724 .. 2633745 -  -4.3  -3.64703   TCCGCGGGACGTAAA           CAGGACGAC CAAC GTCGTCGAG            TTTTACTACCCTGAG  55 340
        ispA 2631616 .. 2631632 -  -2.2  -3.42621   AATCGGAATTCAGAA              TCTTCG ATGGA CGATGA              AAGTGGCGAGTTCGT  47 3
         dxs NONE
     ebA4438 2628382 .. 2628413 -  -6.4  -3.53012   TGGCTGGGCGTCAAA      CCGTCGTACTCGCG CCCG CGCGTCTCCGACGA       CAACGCCTACGTGGA  56 459
        thyA NONE
        dfrA 2618984 .. 2618996 -  -3.3  -3.01791   ATGCGTTCGCGAAGA                TGGCG CAT CGCGA                GATCGAGCGGGTGCC  42 303
     ebA4407 2614263 .. 2614287 -  -4.2  -4.21351   AAAGAGTGTAACAAA          GGCGTCGC CGTTGTCTT GCGACGCG          GCGGGAAACCGTCGT  65 47
        metG 2611989 .. 2612007 -  -5.8  -2.62184   CCGGGTGCTACAGCA             CTGCCGCG GCC CGGGGCCG             GTCCGATGCTGCACG  46 88
        sulP 2609995 .. 2610012 -  -7.7  -4.19817   GGGACGGACCGAAAA             TGCGCCGG GCT CCGGC-CA             CTCCGCTGCAGTGAC  74 264
        ahpC 2609088 .. 2609116 - -18.8   -4.4078   CTGCCGGAAGCAAAA        CGGCCGCGGCCC TTTCC GGGACGCGGCCG        TTTCTATCCGACAGC 100 46
     ebA4391 2598818 .. 2598828 -  -5.4  -3.72576   GCTTTCTCGAGGAAA                 TTCC GGA GGAA                 CTCACGAAGTGGCTG  60 360
     ebA4389 2596171 .. 2596202 -  -2.8  -4.10855   AAAATGCTTTGAAAA      CGCGAATGCCTCGA GGCT TTGAGGCGCCCGGG       ACGCGTCCCGGGGTC  57 317
        leuS NONE
        rlpB NONE
        holA NONE
        proA 2590469 .. 2590482 -  -5.9  -2.82516   CCCGTGACGACGAGA               CGAGG TGCT CCCCG                AGCGGTCGCAGGCGG  46 91
         ada NONE
     ebA4376 2589328 .. 2589339 -  -4.4  -3.48629   ATGAAATGCAAAAAT                CCAT ACTC ATGG                 TCACTGCCAATTATT  52 86
     ebA4373 2587786 .. 2587831 - -11.8  -4.41494   CAGCCGTAAGCAAAA GGCGCCTCCGGCAG-GCGCCAG GCGG CAGGTGCGCTGC-GGACGCGCC GGGAGTTCAGCTCTT  93 32
        rpsU 2586323 .. 2586364 - -26.7   -4.4267   TTCGAAAATGCAAAA GCCACGCCGGGCACGAATC CTGT GACTCGTGCCCGGCGTGGT  GCCGGCCGGCTGAAC 100 51
      ebB149 2585811 .. 2585855 -  -4.8   -2.7185   ACGACTGCGGAATCA TGACCGGGCGCCTGCCCGCCC GCTG GGGCGG-CAGGCAATCAGTTC GTCAGCCTCGCGCGC  43 19
        dnaG NONE
        rpoD 2581782 .. 2581803 - -12.3  -3.60151   TGGGCGAAAGCACAA           CGCCAACCC CGAA GGATTGGCG            CAAGTGCCTGATTCT  82 163
     ebA4361 NONE
     ebA4360 2578692 .. 2578715 - -15.3  -4.13945   ATCCGGACTGGAAAA          CCGCCCGCA CCCGGC TGCGGGCGG           CCGGACGAACGCTGC  93 491
     ebA4348 NONE
        pilB NONE
        pilC 2571113 .. 2571143 -  -5.4  -2.54896   GCTTGATTGAATCCA      TCCGG--CGGCGCT GCGCA AGCGCCGGGCCGGG      CAGGAGGAAAAACTT  46 40
        pilD 2570157 .. 2570191 -   -18  -3.30441   CATCATGGGCGAGAA    GTGAGCGACAGCGGG ACTCGG CCCGCTGTCGCTC-C     GTAGATGAGGGCGAG  95 74
      ebB147 NONE
     ebA4340 2569170 .. 2569190 - -13.9  -3.51232   GGTTCCGGAAACGAA            GCGCGGCCC GTG GGGCCGCGG            GGTTACTCACTGAGC  86 28
        aspS 2567298 .. 2567321 - -14.6  -5.26316   TCACGGCACAAAAAA          GGGCAGATGG TGTC CCACCTGCCC           CGTGTCGCTAGCGGT 100 53
      ebB146 NONE
     ebA4336 NONE
        ntpA 2565861 .. 2565873 -  -9.1  -3.55622   CTGAAGTGCGCTAAA                CCGGA ATA TCCGG                TTGCCGCCCGGCGAT  66 8
     ebA4332 2565029 .. 2565063 - -20.8  -4.07877   TCACGCCATAAAGAA     GAAGCCGCAGCCCCTC GAT GAGGGAGTGCGGCTTC     ACGGCGCGGGGAACG 100 48
        argB 2564041 .. 2564073 -  -3.2  -2.57132   CCGGCGCGGCACAAC      GGCGCCTTCTCCCG GCAGT CTGCCGAAGGCGTC      ACTTGCTCTTGATCA  40 24
     ebA4328 2562604 .. 2562616 -  -7.7  -3.66178   TGCCGCAATGGCAAA                GCTGA TGG TCAGC                GAATCCCTGCTCCGG  63 214
     ebA4317 NONE
     ebA4315 NONE
     ebA4313 2551765 .. 2551807 -  -4.1  -3.29461   TAAGCCCTTGGAGAA CCCATTTTCGCGCCTGTACC CGTT GCTGCAGGCGCG-AGATGAA CTCGGAATCGAACTT  47 46
     ebA4298 2541123 .. 2541156 -  -4.5  -3.14963   GTGACAAGCAGCTAA     CGTGGGGAATCGTCCC AGC GCGTCGACTCCC-ACA     TCAGGCCTTACCCGT  48 26
        fadD NONE
        lysA 2538124 .. 2538137 -  -3.1  -3.17901   AGAGCGCGAAGGGAA               TGACA GTCA CGTCA                GGATCTCGATAATCT  45 18
     ebA4295 NONE
        exoV 2535727 .. 2535737 -  -2.4  -3.04398   TCGTGGTTGGAAAAT                 GTCC TCA GGTC                 GTAGTCAGGCATCGA  41 30
     ebA4292 NONE
     ebA4291 2532994 .. 2533024 -  -3.1  -4.17762   CATGCTGGAAAAGAA       CCGCTGGTACAGC ATCGA GCAGTACGTACGG       ATGAACACCCCGGGC  63 409
     ebA4285 NONE
     ebA4284 NONE
     ebA4281 NONE
     ebA4278 NONE
     ebA4246 2501139 .. 2501152 -  -2.3  -4.07568   CGGTCCTCGCTAAAA               GGACT GACG AGACC                ACTGGCGCCCCCCTC  58 336
     ebA4243 NONE
        rpoH 2498778 .. 2498788 -  -8.2  -3.83502   GAGCCCCACAGGAAA                 CGGC TTT GCCG                 TTTCCGCCCTCCCGG  67 83
     ebA4232 NONE
      ebB144 NONE
        recQ 2487417 .. 2487433 -  -2.2  -5.40072   CGTCTCTCAAAAAAA             CGCCGGG CCGT CCCAG-G              TTTTCTTGTCCCCCT  85 79
     ebA4221 2485909 .. 2485946 -  -7.6  -2.66964   GGATGCAGCAGATCA   CGCACGGA-GCGTACTG TATCG CGGGACGCGCCCGCGCG   AGCGAGCGGCACGGC  52 148
     ebA4217 2484957 .. 2484967 -  -2.4  -3.09492   TCGTCAACCTGAAGA                 CGCG CGT CGCC                 GGAGCGATGCAGTTC  42 200
     ebA4198 NONE
     ebA4197 2475350 .. 2475363 -  -2.3  -2.83822   TCCAGTCGAGAAGCA               GCACG TGCG CGTGG                CTTTCAGCGCCGGCG  40 29
        hyfB NONE
        hyfD NONE
        hyfE NONE
        hyfF NONE
        hyfG 2468580 .. 2468593 -  -2.4  -3.33492   CGATGTACTTGAGAA               TGTG CCACAT CACA                GATCCTGCGCGGAAT  44 21
        hyfI NONE
     ebA4183 2467774 .. 2467787 -  -5.3   -3.0464   AATCCATTTTGAATA               TCATG GCAG CATGA                CGCGGGATGCGAAGG  49 12
     ebA4180 2465579 .. 2465595 -  -2.9  -3.64162   ATCAAGGACCTGAAA              GTCAAGG GAT CCTCGAT              CACGCTGAAAGTCGG  53 188
        dctS 2451096 .. 2451109 -  -2.4  -2.80816   GCGGGATTCATGAGA               GTTC GACCGG GAAC                GACAGGATGAAGATG  39 4
        dctR 2450301 .. 2450311 -  -6.8  -3.63515   GCGCAGTTTCAAGAA                 CCTG TGC CAGG                 AAGCCGGCATTCCGG  61 197
        tlyC NONE
     ebA4146 2443481 .. 2443502 -  -5.7  -3.16421   TGAACAACGACTGAA           CGTTGCCGC TGCG GCGGCCATG            CGGGGCGGTTCGCGC  50 102
        lysR 2441353 .. 2441363 -  -8.2  -2.84812   AGCGATACGACGATA                 GGCC GGC GGCC                 GCGCGCTCCCCTACG  55 54
     ebA4139 2440010 .. 2440035 -  -4.6  -3.96148   TTGCCGTACGACAAA         CCCCGTAACC ACAGAA GCTTGCGGGG          TTGGTGCTGCCGGAT  59 69
     ebA4133 2437165 .. 2437193 -  -4.3  -3.51708   GACGCTCGAAACCAA        CCTGTTCGGCGCG TTG CGCGTCTCCCAGG        CGCTGCTGCCGCTGA  52 410
        glnA 2431000 .. 2431020 - -18.3  -5.26918   AGACCTCATAAAAAA            GGGACGGGC AAT GCCCGTCCC            TCCCGTGACCCGGGT 100 51
     ebA4118 2430422 .. 2430432 -  -2.4  -3.60048   GGTCTCGCAAAAAAC                 GCGC CAG GCCC                 CTTCGCTACTTGAGG  49 31
        ntrB NONE
        ntrC 2427741 .. 2427773 -  -5.6  -3.05384   GGTCGGGGCAGTCAA     GCCGGTTTTC-CC GTGTCGTG GGTGAAAGCCGGC      ATTATCCGATATTGG  49 97
        birA NONE
     ebA4111 NONE
     ebA4109 NONE
     ebA4108 NONE
        coaE 2423238 .. 2423253 - -10.4  -3.53012   GGCTGTGCCCGCAAA              GCCAGG GCGT CCTGGC               TGGAGCGCCGGATGA  70 114
     ebA4104 2422378 .. 2422392 -  -2.8  -2.61548   TCCGAGCAGAATGGA               CGAAAA GGA TTGTCG               GTCGACCACTTTGTC  38 99
        mltA 2418965 .. 2418979 -  -8.5  -4.12902   GAAGTAGGCGGAAAA               CGCCC GCACA GGGCG               GGCTTTGTCTGCGCC  71 56
         mug NONE
     ebA4068 NONE
        glnS NONE
     ebA4062 NONE
     ebA4061 NONE
     ebA4059 2394510 .. 2394536 -  -5.7  -3.15544   CGCGAGCTGGAGGAA         GTCGGCGAGGC TCATC GCTTCGCCAGC         GCCTGCACCGGATCG  50 10
     ebA4058 2393191 .. 2393203 -  -4.8  -3.02144   GTAGTTGCGCGAAGA                GCGA ATCCG TCGC                TTCACTCTAGTCGTC  46 147
       ebD79 2392723 .. 2392737 -  -6.4  -3.53012   CTGCGGCCGGCGAAA               GTCGAG TGG CTCAAC               GAGGATCAGCTTCGC  56 176
     ebA4048 2386231 .. 2386276 -  -5.4  -3.02511   TCGACGTGTCGAAGA CCGGC-TACATCCGCGAGGCGG GCCG CTGCCTCGTG-ATGCAGGCCCG GCTGCTCAACCAGCG  47 195
     ebA4042 NONE
        ppcK 2379431 .. 2379460 - -20.9  -4.37711   GCAGGAAACCGAAAA       GCAAAAGCGCCGA CGGA TCGGCGCTTTTGC        TTTTTCATCGGCTGC 100 64
     ebA4036 2377913 .. 2377952 -  -8.4  -2.66272   GGTGAGCGAAAGCGA  CACGG-CCCGGCTGGAAGG TGC CCTCTGCGCCGGGTCCGCG  CAGGCGCAATGTGTC  52 94
     ebA4035 2376554 .. 2376568 -  -7.1  -3.70902   GGCGCTACACCGAAA               GCTGC CGCGC GCAGC               GGTGACGGTCCTTCG  63 103
     ebA4012 NONE
        cobU 2366038 .. 2366052 -  -2.7  -2.71144   CAGGCCGCCGAAGCA               GCCGG GTCCG CCTGC               CGGGGGGGGCAGGCC  39 85
        cobT 2364531 .. 2364541 -  -2.4  -3.36968   CATCGAAGTGTACAA                 CCGC ATC GTGG                 AGGCCGAAGGCGTGC  46 392
        cobS NONE
        gpmA NONE
     ebA4002 NONE
        rfaE NONE
        wcaG NONE
        rfaF NONE
        waaC 2358582 .. 2358602 -  -3.1  -3.39327   CTTGTACAGGCAGAA            CGCGAGCTG CAT CAGCCGGAG            GCCTTGCGGTCGAAC  47 16
        waaG NONE
        waaP NONE
     ebA3993 2354815 .. 2354842 -    -4  -4.56597   CGCGCTGCTCAAAAA        CGCCCCGATCCTG ATC CTCGA-CGAGGCG        ACGAGCGCGCTCGAC  70 329
     ebA3983 2344851 .. 2344903 -  -9.6   -3.7282   CGACCTGATCAAGAA GGCGATGATCGCGACGCGGCGCTGG CTGG CCGACGCCGCGCTGCGTTCG-CGGC TCGTGCTGCAGGTGC  68 217
     ebA3981 2341465 .. 2341479 - -12.8  -3.15056   ATGCCGAAGGCAAGA               GCCGGC GGC GCCGGC               ACGGGATTCCGTCGT  74 68
      ebB140 NONE
        thrB NONE
     ebA3976 NONE
     ebA3974 NONE
        nadD NONE
     ebA3971 NONE
     ebA3968 2336841 .. 2336878 -  -2.6  -3.53444   GCAGGTGGGCGGAAA  TTCTACCGCGCGCAGCCC CGCC GGGC-G-GCGCGGCAATC   GTTCACGCGGCTACT  47 36
     ebA3966 2336098 .. 2336156 - -13.6  -3.06515   GCTCATTGGGAAAAC CGGTAATGGGGAATGCGCAATCGATGATCG CAG CG-TCATCGATTGCGCATTGCCCAT---CG CGCCCCGCAGGCGAG  76 51
        cafA NONE
        menA NONE
        ruvA NONE
        ruvB NONE
     ebA3957 2331496 .. 2331517 - -10.9  -4.37658   AACTGTTCCAGAAAA           TCG-TCGCCG GCG CGGCGAGCGA           CGCTGGCGTCGATGC  93 128
        metK 2324578 .. 2324594 -  -9.4  -3.05384   CTGCCGTGCAGCGAA              GCAGGC TAAAG GCCTGC              GTCGGCCCGCAGCGC  60 14
     ebA3939 NONE
     ebA3937 2320049 .. 2320070 -  -4.3  -3.78953   AGGTGGATCACGAAA           CGCTCTCTG GCAA CAGGGATCG            GTGAGGAGGGATCAG  57 37
     ebA3935 2318961 .. 2318988 -    -4  -2.73364   TGCGGACGGCAAGCA        CCGGACGTTCGCG TCG CACTGACG-CCGG        CGGCGGAAGTTGACC  41 440
     ebA3922 2311227 .. 2311237 -  -2.4  -3.17212   CGATGAGGTCATGAA                 GCGG TCT CCGG                 TTCTTGTTCTGGGCA  43 8
     ebA3918 NONE
     ebA3917 NONE
     ebA3914 2308334 .. 2308344 -  -4.6  -3.90112   CTCTTGCCAATTAAA                 CGCG AGC CGCA                 GACGAAAGGTTGGCG  59 69
     ebA3912 2307867 .. 2307882 - -11.8  -3.05384   GTCCGCGGGACGCAA              CCGCCG CGAC CGGCGG               CAGGTGCCGAGACTG  68 50
        marR NONE
     ebA3906 NONE
     ebA3903 2304106 .. 2304127 -  -6.5  -3.57144   GGCCGCATCTTGAAA           CCCGGCC CTGACGCC GACCGGG            TTTATCTGGCGCATA  56 469
       pilE2 2302799 .. 2302828 - -20.9  -4.13728   GAGAGAGGCGGAAAA       CGAAGAAGACCGC CGGA GCGGTCTTCTTCG        ATGTTGCCAGGTCAG 100 74
     ebA3889 NONE
        fucA 2294387 .. 2294415 -  -6.8  -3.54424   GGGCAGGTCGCGAAA       GCGTGCAACCA-GA TGA TCATGGTCGC-CGC       GATCGAAGCCTGCGC  58 501
     ebA3882 2291938 .. 2291969 - -10.1  -3.14132   CCCGTTCGTCATGAA      CACCGA-GGCCGAG ATCCA CGCGGCCCTCGGCG      ACTACCGCGACGGGC  62 67
        dsbB NONE
     ebA3865 2282936 .. 2282970 -  -6.3  -2.71144   CACCGCCGGGAAGGA    GCCGGCGCCGACG-CA GTAG TGTCGCCTGCGCCGAG     GGCGCTCACGGCGTG  46 48
     ebA3862 2280398 .. 2280422 -  -4.1  -3.53012   GCCGGCTCGCCGAAA          TCGTGGCGCAG TAC CTGCGCAAGGG          CAGCCAGATCTACGT  51 353
        uvrA 2275591 .. 2275603 -  -7.7  -2.78384   GCGTTCGCGACTACA                TCCAC GTC GTGGA                CCTCGCGCGCGGCCA  51 414
        dldH NONE
     ebA3798 NONE
     ebA3794 2236406 .. 2236424 -  -5.9  -3.28712   CGCGCGGCCTCAGAA             GTCCCGC TCCGG GTGGGAC             AGGCGGTTGAGCAGC  52 1
      ebB122 2235787 .. 2235799 -  -9.1  -2.52464   CTCGGGCTCAATGCA                GCGCA GAT TGCGC                GACTGCGAGCCGATG  54 127
     ebA3790 NONE
        dedA 2232997 .. 2233009 -  -3.3  -2.70932   GTTCTGCCGCAACGA                CGGTA GAT TGCCG                GGTGCAGGGCGGCGC  41 85
     ebA3785 2230472 .. 2230485 -  -2.3  -3.65046   GCGCGAGCGCAAGAA               CCTGC TCAT GCAGC                GCGTCAACCGCGCTT  51 474
     ebA3783 2228950 .. 2228970 - -11.1  -3.85698   CTTTCGCGGCATAAA            CGGGCCGAT GAA ACCGGCCCA            TTTATTCCACGGTCC  82 178
     ebA3772 NONE
      ebB120 NONE
       tnp33 2221582 .. 2221597 - -11.8  -4.78848   GGCTGAAAGACAAAA              CGGCGC TTCG GCGCCG               TTTTGCTGTCCGGAA 100 147
        araC 2216915 .. 2216928 -  -3.7  -2.73875   TGGTGCGCAACATCA               GGCGG GCAT CCTCC                GGGAGTGAGTTTGGC  41 83
     ebA3761 NONE
     ebA3758 NONE
     ebA3757 2214030 .. 2214040 -  -2.4  -4.67982   CTTCATGCAAGAAAA                 CGCG TGA CCCG                 TTGGGTTTTCTGGGA  68 75
     ebA3754 2212717 .. 2212727 -  -2.4  -3.58726   GCTGGTTACAGAGAA                 TGGC TTC GCCG                 AGGAAAAGCCTTGAT  49 254
     ebA3750 2210462 .. 2210497 -    -9  -2.55015   ATTGTAGCGAACGGA    CGAACG-CAGTGCATGA GCC TCCCGCACCGCCGTCCG    GCCTCCTCATGTCAC  56 37
     ebA3749 2209566 .. 2209594 -  -5.2  -4.58395   GGCATCTCCGAAAAA       GTCCAGCAGGCGC GTGA GCAGCTGCCGG-C        GCGCGAGGCGAATGC  77 354
     ebA3736 2198691 .. 2198701 -  -2.4  -4.19577   GAATCTCGAAAAGAA                 CCTG ATG CTGG                 TGACGGCGCTGAATC  62 214
     ebA3729 NONE
     ebA3727 2194556 .. 2194578 -  -3.2  -3.64822   ATCGGCGGAGCCAAA           GCGCTCGACA AGA TGGCGTGCTC           CACGCGTGCGGCGAC  53 318
     ebA3722 2193520 .. 2193540 -  -4.6  -2.63596   CTTGACTTCAGATTA            GGCGCCGA GCGGT TCGGCAAC            ATCCGCAATTGCGCC  43 46
         flp 2193201 .. 2193217 -  -7.9  -5.64274   TCATTTAGAAAAAAA              CGCCGGA CCT CCCGGCA              ACCAACCGGAGCGGG 100 100
       ebD22 2192962 .. 2193002 -  -8.3  -3.51924   CCTTTATCGAGACAA CG-CCGGACCCCCGGCTAC TAACT GCA-CCGGAGGTCCGTTCG GTCAGGCGGCAACGA  62 27
         flp 2192731 .. 2192766 - -12.6  -2.77523   CCTTCATCAAGAGGA    CGCCAG-ACCTCCGGCT ACT AACCGGAGGTGCCGTCG    CTTAGGCGGCAACGA  69 27
     ebA3718 NONE
     ebA3716 2190656 .. 2190681 - -16.1  -4.07568   CTGCTCCGGTGAAAA         CCGGCGACCGC CAAT GCAGCCGCCGG          CCCCCCCTCCCCCGG 100 49
        cpaB NONE
        cpaC NONE
     ebA3712 NONE
     ebA3711 2186328 .. 2186346 -    -3  -2.79183   TCGACGGCGACGACA             CCGCGCAT GTG ACGCATGG             CTCGAATCCTCACTG  39 35
     ebA3710 NONE
     ebA3709 NONE
     ebA3707 NONE
     ebA3705 2182815 .. 2182840 -  -5.3  -2.52464   GGCCGCCCCAAGGGA         GGCCTGCGCCCC CTT GGGGGGCAG-CG         AACAAAGTGAGCGTG  45 61
     ebA3703 NONE
     ebA3702 NONE
     ebA3696 2179355 .. 2179381 - -11.4  -3.01712   GGCGCGGCGGCAAGA         CCCCCGTCAGGC ATT GTCCGGCGGGGG         TTTTGTCTTTTCGCC  68 51
     ebA3691 2176608 .. 2176620 -  -4.8   -3.2964   AAAGCGCCTCGAGAA                CGTG TGCGG CACG                CTGAACCTCCCCCGC  49 406
     ebA3688 2174346 .. 2174358 -  -9.1  -3.17723   GCACGGCGAACGCAA                GTCGG TCG CCGAC                GCCTGCCTCGCGCCG  59 147
       rhlE2 2171447 .. 2171466 -  -9.3  -3.97368   CTTCGAATGGACAAA            GACCACC TGCTTC GGTGGTC             TTTATCAAAAGCTGG  73 86
     ebA3678 2169835 .. 2169868 -  -6.5  -3.14878   TCGTCGAACGCAAGA     TCCTGCCGTCGGTCG ACGG CGAGCGCTGGCGGGA      GCGCTATCAGGCCTT  51 399
     ebA3674 2168460 .. 2168474 - -12.8  -5.53991   CATTGACGAAAAAAA               CCGCCC GGC GGGCGG               TTTGTCGCGAGCGGT 100 48
     ebA3672 NONE
     ebA3662 2162467 .. 2162494 -  -2.6  -2.87051   GCGCGACGAGGAAAC        CGGGCGCACGTTC TCC GAA-GCGAGCCTG        ATGTACGTCTGGGAG  40 161
     ebA3659 2162306 .. 2162321 -  -2.5  -3.63515   GCGCAGGGTCAAGAA              CTCGCC GGCCA GGCG-G              TGGTCATGCATGATG  49 3
        ruvC 2161197 .. 2161220 - -10.2  -3.37344   GGCCGACCGAACGAA          GCCGAGTACC TGAA GGCGCTCGGC           GCCGCCGAGATCATC  65 452
     ebA3636 NONE
     ebA3635 2152094 .. 2152152 - -10.1  -3.51232   GCTCGCCGAAATCAA GGAATTGCTCGAGATGCACGGCGGGGT GCGCA ATCCCGCCGCACAGCTGGTGCGGTTCC TCGTCGTGCTCGCCG  67 219
     ebA3630 NONE
        phbC NONE
     ebA3626 2148298 .. 2148351 -  -3.1  -3.90112   GGTGGCGTAAGGAAA GCTC-GTCGACCGCTTC-CGCTG GCAGCCGATT CAGCGCGAAGCGAACGCCTGCGC GAAGTTTTCCGGCGT  56 2
         ald 2146158 .. 2146168 -  -4.6  -2.62396   GAGGCGCGTAGATTA                 GCGC AGT GCAC                 CATCGCCGACGAGCA  43 74
         kup 2143818 .. 2143829 -  -7.2  -3.53343   AAGTCGCGGCGGAAA                CCGG GCGG CCGG                 AAGCGACCGTGGCGC  58 392
     ebA3613 2134303 .. 2134325 -  -2.6  -3.71848   GCTGCGGACGAACAA           GTCGAAATGC CTG ACGGTTCGAC           GTGGGCGGCAGGGAT  52 103
        rocD 2131908 .. 2131923 -  -3.2   -3.2327   GTAAGCGATGACGAA              GCCGAT CAGC ATGGGC               GGATTCTTCCGGGGA  45 214
     ebA3608 2130230 .. 2130240 -  -8.2  -3.01712   CGCCGGCGCCGAAGA                 GGCG GCA CGCC                 ACGGCGTCGCGGTCG  55 238
        hcrC NONE
        hcrA NONE
        hcrB NONE
     ebA3601 2124017 .. 2124046 -  -3.5  -3.28712   GCTGCCGTGGTACAA       GTAGGGGGAAG-GC GCG GCACTTTCCGCCAC       GAAGTCCCGGCACAC  47 110
       modB1 2121649 .. 2121666 -  -4.1  -2.90194   AGCTTCGCAACCATA             GTGCG ACTCGCTG CGCAC              CGCGTTGACCGCGGT  42 103
     ebA3595 NONE
     ebA3592 NONE
     ebA3590 NONE
     ebA3587 2117929 .. 2117952 -  -2.2  -3.01712   TCCGGTCGGGGAAGA          TGGCCGGCGT CGCA ACGCCGGATC           GGCTTCGGGCCGATT  41 71
      ebB118 NONE
     ebA3584 NONE
     ebA3583 2116265 .. 2116285 -  -2.5  -4.07568   CGGCCCTCCGGAAAA            GTCCGTCTT CGC AAGAGGCAC            TGCATCATCATCCTA  57 33
        nodI NONE
        nodJ 2114332 .. 2114342 -  -6.8  -2.94912   TTGGCAAGCCATATA                 TGCC GCA GGCA                 GGCCGCCGCTGTGCG  51 150
     ebA3576 NONE
     ebA3574 NONE
       cutA1 2112660 .. 2112670 -  -4.6  -2.73875   GCCGTCCGAAGATGA                 CGCA CTG CGCG                 GTCACGGGGTCGGTC  43 27
       cutA2 2110712 .. 2110738 -  -3.5  -4.58685   AAAGTGGGCGAAAAA         CGGTGGATTGC CAATC GCTTTCCGCCG         CGGCCTCTTCGCGCC  70 45
        ribE NONE
       ribAB 2108818 .. 2108833 -  -7.5  -5.19879   CTTCAAAGACAAAAA              GGCCG GCAGCA CGGCC               GCGATGCGCGACGGC  93 70
        ribH NONE
        nusB 2107768 .. 2107797 - -20.8  -5.14563   GCCGGGATGAAAAAA       GCGCGGAACCGC GACAAT GCGGTTCCGCGC        TTTTTGCTTTTTGGT 100 118
        paaZ 2088247 .. 2088266 - -16.4  -3.64703   CGGGGGTGATGCAAA            CGGGGCGC CGCA GCGCCCCG             TTTGCACGGCGAGAG  93 49
        paaY NONE
     ebA3539 2087139 .. 2087164 - -15.5  -4.19238   CGGTGAACGGCAAAA         CGGCGACGACCT TCC AGG-CGTCGCCG         TTTTGCTTTTGCATT 100 61
        dadX NONE
     ebA3532 2081196 .. 2081229 -   -16  -2.70932   CCGGCTCCGCAACTA     GCGCCG-TCGTCCGC GAGAG GCGGGCGAACGGCGC     TATTTCCGGGAGGAC  79 131
     ebA3506 NONE
        dnrE 2068122 .. 2068140 -  -6.7  -3.91084   GCACCGGCAAGGAAA             GCATCGC CGCGC ACGATGC             GCGCCTCGCGGGAGC  66 343
     ebA3490 NONE
     ebA3488 NONE
     ebA3486 NONE
        creA 2060315 .. 2060341 - -10.1  -3.59979   CCGCCGGAGCTTAAA        TCGGGCGT-GCG CGTT CGCGACGCCCGT         CGAAGATGGCGGTAC  73 204
     ebA3480 NONE
     ebA3478 NONE
     ebA3472 NONE
        cspD 2055635 .. 2055651 - -15.1   -5.0925   CCGCAAAAGCAAAAA              GCCCGGC AAT GCCGGGC              TTTGACTCGTTGCGC 100 88
     ebA3462 2051133 .. 2051153 -  -2.5  -3.58536   AAACGCATCGGCAAA            GCCCAGT CCCTTCC ACTGCGC            AGTCAGCAGCCAGCG  49 28
      ebB112 NONE
      ebB111 2050324 .. 2050353 -    -5  -3.14132   CTTGCGCGTGACCAA       GGGGAAATCGTGG CCTGT CCCCAATT-CCCC       TCCTACAACTTCGTC  48 39
       tnp32 2047825 .. 2047870 - -37.9  -3.03124   TGTGAGGCGTGAAGA GACTGTTCCAACGGGGCCGCC TGCA GGCGGCCCCGTTGGAACAGTC GGTAGTCATTTTAAC 100 144
     ebA3452 2047498 .. 2047530 - -12.1  -2.51173   ATCAATTCCAGCAAT      CCAACCGGTGG TAACAGGCCGG CCACCGGTTGG      CAGCCTCAATGAAGG  68 121
     ebA3440 2040332 .. 2040354 -  -4.6  -3.34715   GACTGGCTGTAAAGA           CCGCCGCGGG TCT CCCGGCCCGG           GTCGCGTTTCCCGCC  49 158
     ebA3433 2035952 .. 2035996 - -10.6  -2.75844   GCGCCGACGCCAAAC CGCCTCATCGCAGGCAGGGC GCAAA GTCCTGCCGGCGATGAATCC TGATGCTCAACGTAT  61 225
     ebA3430 NONE
     ebA3429 NONE
        livK NONE
     ebA3426 2032168 .. 2032183 -  -2.4   -3.4072   GACGGGGGACGACAA              CGGGCC GCGC GGCCTA               ATGCTCGCGTCCGAA  44 23
     ebA3425 NONE
     ebA3424 NONE
     ebA3423 2027949 .. 2028001 - -20.6  -2.71483   ACACCGCCTGAAGCA CTTTCACGCGTCGCAACCCCCGGA CCCTC TCCGGGGGTTGCGACGCGTCCGAT TCACGGCGCCGGCAA  95 26
     ebA3419 2026915 .. 2026927 -  -4.8  -2.71791   AGTCTCCCGGGAAAT                CCCT GCGAA AGGG                GAAAGGGCGGTGAGT  43 221
     ebA3413 2024672 .. 2024690 -  -3.1  -3.18571   GCCGGCAAAGATAGA            GC-CTAGC TGCA GCCAGCGC             AACCGGACCGGTCCG  45 41
      ebB109 NONE
        murB 2023093 .. 2023108 -  -6.1  -3.12668   CATTCGGATACTCAA              TCCCG CTTTGC CGGGA               ACGGCGCGTTTCAGA  50 36
     ebA3408 NONE
     ebA3407 NONE
        thiL NONE
        pgpA NONE
     ebA3399 NONE
        recA NONE
     ebA3394 NONE
       rpoN1 NONE
      ebB108 2015071 .. 2015087 -  -7.9  -3.02947   CACGCATTATAGACA              CCCCCCG GAG CGGGAAG              AGAGAGGGACTCGAT  56 40
        ptsN NONE
        ptsK 2013539 .. 2013569 -  -3.9  -2.84417   GAACAAAGGGAACGA      GCGTAGCAGCCG-GC GTG GCACGGCGGCAA-GC      GTGGGGTCAGTCCGG  42 32
     ebA3389 2011650 .. 2011669 -  -2.8  -3.70902   GGTGGTACAGGCAAA            GGCAACGCC GAT GGTGTT-CC            GCAGGTGGATGCCGG  53 340
     ebA3385 NONE
     ebA3382 2008384 .. 2008416 -    -2  -3.06515   CGTCAGGTGGAAAAT     CGTCCGGCCG-TTC AGCCGTG GAGTCGGCCGGA-G     TGGCTACGCATCGAA  41 4
     ebA3380 NONE
         cca NONE
     ebA3377 NONE
     ebA3373 2004593 .. 2004603 -  -6.8  -3.58269   CAACGGACCGGGAAA                 TGCC GGA GGCA                 CCGGGGTACCGCGAT  60 151
     ebA3372 2004053 .. 2004095 - -11.4  -2.78384   CGTCGGCGGACTACA TCCGCGCGGCG-CG-C-GCCGC CCA GCGGCTGACGACGCCGCA-GGA GATGGGGGAGCTTTT  62 251
     ebA3368 NONE
       mesJ1 2001054 .. 2001067 -  -2.3  -2.71364   GTACTTCGGCAACGA               GGACG CAGA CGTTC                TTCGGCTGGATCATG  39 134
     ebA3362 2000126 .. 2000138 -  -9.1  -4.41348   TGTCGCGGAAAGAAA                GCTCG ACG CGAGC                AGCGCCGCGAGGCCG  82 102
     ebA3360 NONE
     ebA3359 1995557 .. 1995595 -  -7.2  -3.05963   ATGCTGACGGGAAGA   GGCGCGGGGGAATGTGCC GAC GGCATTCTTCCCCGGACC   CCGGTGGCGTTTCCC  52 101
     ebA3357 1994880 .. 1994894 -  -4.9  -3.65224   AGGGGAGCTGAAGAA               CGGCA TCCTG CGCCG               CTGGCCGCGTCGCGG  54 81
     ebA3353 NONE
     ebA3351 1992552 .. 1992579 -  -4.7  -3.10843   GAAAACCTGGAAAAG        CGCGTGCTGCCG CTGTT CGCCGGC-CGCG        TGCTGCCCTTTGACC  47 255
     ebA3349 1991938 .. 1991967 -  -2.8  -3.12668   CATCGTTACATGCAA       CATGCCTCGG GTAAATGGCG CCGAGACAGG        CATGTGGCGGAAGGC  43 79
      ebB107 NONE
        mazF 1991220 .. 1991237 -  -4.2  -3.37612   GTGAAGGGCAAGGAA             TCATTC GAGAAT GAATGA              ATCACGAGCAACAGG  49 119
     ebA3343 1988522 .. 1988540 -  -3.8  -2.60802   AAAGACAGGAAGCTA             CACAAAAC AAC GGCTTGTG             AACAGGGGCGCGGCA  40 59
      tnpF12 1987765 .. 1987782 - -12.7  -2.57344   CACGCCGCGCACAAG             CTCGCCC TCAA GGGCGAG              TCGATGAGAAGAAAG  64 238
      tnpF11 1984316 .. 1984349 - -11.7  -2.52464   TCCGCCCCGAATGTA     GGGCGGATGA-GCCGC GCA GCGGCGTTATCCGCCG     CATGGGGCAAGGGGA  64 256
     ebA3331 1982966 .. 1982982 -  -7.9   -3.2614   GAGCGTCGAGATCAA              CCCCGGC GAA ACCGGAG              TCAGCGGGATCGTCA  56 180
     ebA3327 1980022 .. 1980034 -  -7.7   -5.0538   TCGCAGCCCAAAAAA                GCATC ATC GATGC                GAAGATTCGCGAAAC  88 80
       xthA2 1977877 .. 1977890 -  -6.7  -3.24456   AGACACTACGACGAA               TCAGG CCCA CCTGA                ACCTCTTTTGTGAAT  54 189
     ebA3318 NONE
     ebA3316 NONE
     ebA3314 NONE
     ebA3311 1971436 .. 1971449 -  -9.5  -3.27923   CGCGAAGATCATCAA               CGCCG AGAT CGGCG                CGCTGCTCGACGCCG  63 444
     ebA3307 1970349 .. 1970367 -  -2.2  -2.52635   AGGCCGAGCAGGAAT             GCGAGACC GGC GGCAGCGC             CGACTGATTGCCAGG  37 145
      ebB101 NONE
       ebD74 1969599 .. 1969611 -  -4.8  -3.53012   CGGGCGGGGCCGAAA                TCGC TACAG GCGA                GCGGCGCGCCATCGT  52 16
     ebA3304 1968381 .. 1968398 -  -3.3  -2.97667   GCACTTACGAAACGA             TCGAAGC CGGC GCGCCGA              AGACGCCGTTCATGC  42 495
     ebA3295 1962625 .. 1962666 -  -5.1  -4.37092   AGGGTGGCGAGAAAA TGCT-GCATTGCCAGCACCC CAT GGATGCGGACGATGCGATCA GTCTGACTCACGGCA  68 127
     ebA3291 NONE
     ebA3290 NONE
     ebA3288 NONE
     ebA3286 NONE
     ebA3285 NONE
     ebA3284 NONE
     ebA3283 1954041 .. 1954055 -  -2.1  -3.75665   TGACATCGTAGCAAA               CGATA ACGAG CATCG               GTTCATCTCACGAGG  52 28
     ebA3282 1953550 .. 1953571 - -15.1  -2.52464   TCTGGTTTCAATCCA           CGCCCCCCG TCAC CGAGGGGCG            ATGCTCTTCGCACGT  76 114
        amiC 1940045 .. 1940063 -  -4.4  -4.21462   AGTGACGATGGAAAA             GTGGCCGA AAG TCGGCTTC             CACGCGACGCGGGAA  66 103
     ebA3247 1936767 .. 1936785 -  -4.5  -4.14739   GGATGGACTGGAAAA             CGGGAAC GGTGT GTTTCCG             GATTCCGTCCGAAAA  65 108
     ebA3244 1935286 .. 1935302 -  -5.8   -4.1673   CAACGGCGCAACAAA              CGCATC GCCAA GACGCG              CGCGCGGGTCGAGCA  69 323
     ebA3238 NONE
     ebA3236 1930929 .. 1930941 -  -9.1  -3.23853   TGTCGTCAATGAAGA                CGCCA TAG TGGCG                GCCAGATCTGAGTTC  61 483
     ebA3234 NONE
     ebA3233 1929857 .. 1929882 -  -2.5  -2.73829   CCATTTAAAGAATAG         CGTTCATCCACC GCT GGCAGAGGA-CG         GGGTCAAACTCGGGG  39 3
     ebA3232 1929042 .. 1929052 -    -4  -2.52543   ACTTCGTGTAAGTCA                 TTGA AGG TCAA                 CGATTATTCAGATCG  40 22
        istA 1927303 .. 1927315 -  -4.8  -3.57561   CGCCAACGCCGCAAA                GTCG ATGTG CGAC                TCGATCTCGGCCAGC  54 354
        istB 1926379 .. 1926394 -  -3.2  -3.28712   TTTCGGGCGTCAGAA              GGCC TCGATTCC GGCC               TTCCTGAAATAGACC  47 4
     ebA3226 NONE
     ebA3225 1925722 .. 1925732 -    -4  -4.56597   CTGCCGTCGCAAAAA                 TTGT GCA ACAA                 ACCTGCGAGCGGCCG  68 41
     ebA3224 1924427 .. 1924441 -  -3.5    -3.737   GAACGCGCCATCAAA               GCACT GCAGA AGCGC               GCCCAGGAGCTCGGC  54 304
        istB 1921498 .. 1921530 -  -3.9  -2.75064   CTGCCGACGGAACCA      GTCGAGCTGGTGGCG CAT CGCCTCGAATTCGCC      TTTGATGACCTCGAA  41 177
        istA NONE
     ebA3210 1918095 .. 1918107 -  -6.9  -3.30124   GCTGACGGGCTACAA                GCGCC GAT AGCGC                GGACCCTGCGGGCGG  56 110
       ebD73 1916326 .. 1916353 -  -9.8  -3.28712   TCGCCTTCCTGACAA        GTCTTGGCGGGA GTTT TCCCGCGCAGAC         CATGCCGCGTCTTCC  63 391
     ebA3200 1913864 .. 1913880 -  -5.8   -4.1673   CAACGGCGCAACAAA              CGCATC GCCAA GACGCG              CGCGCGGGTCGAGCA  69 323
       ebD72 1912394 .. 1912410 -  -5.8  -3.69621   ACCGACAAGCCGAAA              TCGGAC TGGAT GCCCGA              GGAGGCGATGAAACA  57 76
     ebA3197 NONE
     ebA3196 NONE
     ebA3195 1911558 .. 1911584 -  -2.9  -3.90112   TGCGCGCGAACGAAA        GACC-GCCTTCG CCAA CGCAGGATGGTC         ATTTCGTTTTCGGGT  54 24
     ebA3194 NONE
     ebA3193 1908719 .. 1908738 -  -3.6  -3.28712   TCCTGTCTTTCAGAA            GACATCTTC ACG GAAG-CGTC            CCTGCATTTTCAGCG  47 0
        abpE NONE
     ebA3191 1907369 .. 1907414 - -13.9  -3.79251   GAGTTGATGAGGAAA GGGCGACCCGTCGCAGCGCAA CGGC TTGGACTGCTGCGGGTCGTCC AGGCGCTGAATCTCT  91 49
     ebA3189 NONE
     ebA3188 NONE
     ebA3186 1904938 .. 1904974 - -13.7  -3.05384   CTCGCTTCGACCGAA    GCGCGAAGCGGTCCG TGGTCGG CGAGCCACTTCGCGC    GCTTCAGCGCATGTC  76 29
     ebA3175 1897763 .. 1897801 -  -4.2  -3.66666   GTGAAAATCGGGAAA   CCGGGCCGATGCGCCGCG TGT CACGTCGCCCTCGCCCGC   GCCCTCGGCAGCTGC  54 166
     ebA3173 NONE
     ebA3172 NONE
     ebA3170 NONE
        livG NONE
        livF 1892912 .. 1892938 -  -3.6  -3.24488   TCGGTGTAAAGAAAG         GAGATGATCTGC TCC GCGAAGCATCCC         GAGCGCCGTGAAGGT  45 54
         adh 1891474 .. 1891485 -  -3.6  -3.02511   TTTACCGGGTTAACA                CCCG TTTT CAGG                 AGCGTGTCGCGCAGA  44 210
       ebD71 1886632 .. 1886656 -  -4.1  -3.01712   TCTCGGGCCGCAACA          GTTCGGCTGGA TGT TCGTGCCGACC          GTGCTCGGCATGGTG  44 390
     ebA3154 NONE
        glnK NONE
         amt 1881026 .. 1881050 - -24.3  -4.85129   ACCACAGACGAAAAA          CGGGCGCCCCG CGA CGGGGCGCCCG          TCCAGTGGCCGGGGA 100 67
        ppsA NONE
        ppsB NONE
        ppsC 1871339 .. 1871352 -  -2.3  -3.32963   AGGTCCATTCGATAA               CTCCT TGAT AGGTG                ACGGTGCAGGTCAGC  44 61
        ppcB NONE
        ppcC NONE
        ppcA NONE
        ppcD 1867464 .. 1867497 -   -11  -2.74322   CCCAATTCTTGAAAC    CGTGTCGAGCCGCGGC GCCG GCCGCGGG-CG-CACG     TCCTGAACGTGCTGC  65 92
        ppcX NONE
        ppcY 1865369 .. 1865385 - -10.9  -2.80091   AGGCGGAAAACGAAG              TTTCGGC GTA GCCGAAA              GCGAAGCGCCTTCCA  65 132
     ebA3131 NONE
     ebA3130 1864155 .. 1864173 -  -6.7  -2.70932   CCCCGGCCGGAACGA            GACGGCGC AATG GC-CCGTC             TCGTCCCGGCCGGAA  50 110
     ebA3127 NONE
     ebA3125 1861599 .. 1861615 -  -3.6  -3.53012   CGCGTTGCGCGTAAA              GCGCCA GTTCG TCGCGC              TATATGGCGAACCGG  49 25
     ebA3122 NONE
        ribA 1859656 .. 1859708 - -12.8  -3.16668   GAAGATCGCGATCAA GCCGTGATGC-GAG-CGGCAGCGGC CGATGC GCCGCTGCCGCCTCAGTGTC-CGGC GAGCAGGTGGCCGAG  74 14
     ebA3113 NONE
        sbcD NONE
        sbcC 1851037 .. 1851063 - -15.9  -4.36914   TTGCTCTGCACAAAA         GCCGCTTCCCC TCCCC GGGAAAGCGGC         TTTTTGCTGTCCAAA 100 164
     ebA3091 1843401 .. 1843417 -  -4.4  -2.63549   CACTGCGAAGAAGAT              CACCGA GAAGG TCAGTG              CAAGGCCGAAGAGGA  42 245
        lexA NONE
     ebA3084 NONE
     ebA3079 NONE
        polC 1834788 .. 1834807 -  -2.7  -3.28712   CCTCTGGTTCGACAA            GGACGCC GAGGAT GCCGCCC             GCTTCTACGCCGCGA  46 485
     ebA3074 NONE
     ebA3072 1833336 .. 1833362 - -10.9  -3.88232   CGCGCCATAGAATAA         TGGGTTAGGTC ATTCA GACCTAGCCCA         TTTTTGTTCTTGGCC  82 261
     ebA3067 NONE
     ebA3063 NONE
        fixJ 1829152 .. 1829165 -  -4.5  -3.53224   GATGGGGCCGGGAAA               CCAGA TGGA TCCGG                GTGAACGCCAGCGCC  52 188
        gatA NONE
        gatB 1806654 .. 1806689 -  -8.2  -2.78816   CTATTTGCCATTATA    GCGAGCGGCGCGCAG GGTCATT CCG-GCGACGCCCGC    CCCTGCCTTGGGCGG  53 53
        gatC 1805794 .. 1805804 -  -2.4   -2.8088   ATGAAGCAAAATTTA                 CCTG CTT CCGG                 TGGCGCGGGACGGTT  39 12
     ebA3025 NONE
     ebA3023 1803490 .. 1803502 -  -6.9  -3.53224   GACGCTCGCGCGAAA                CCGGC GGC ACCGG                GCTCGGCCTCGCGAT  58 112
       ebB94 NONE
        ubiE 1800222 .. 1800239 -  -2.6  -2.83403   GCCCCCGCAGGAAAG             GAAGCG GGCGCA CGCTGC              GGAATCAGAGCTTGT  39 30
     ebA3013 NONE
     ebA3010 1798567 .. 1798589 -  -9.9  -5.30616   CGAGCGAAAGAAAAA          GGGCAGCTCC GTCA GGA-CTGCCC           TTTTTGTTTGCGTGC 100 60
        gabD 1789673 .. 1789717 - -10.6  -3.05384   CGGGGCTGGAGTGAA CTGCGCATGC-GGCGGCCGAAG CGC CCCCGGCCGCCTGCGC-CGCGG CGACTGCGAGGAAGC  64 41
        gcdH 1787235 .. 1787288 -  -6.5  -3.28791   ACGGGCCGGCCAGAA TCCTCGACAGGTCGAGCACCCGG ATATGCGA CAGGGCGCCCGACATGGGGTGGA TCAGTTCGAGAACGC  56 26
        coaT NONE
     ebA2991 NONE
     ebA2989 NONE
     ebA2987 1783028 .. 1783039 -  -2.2  -3.80625   TGGTCATAAGGGAAA                CTCC ACGA GGAA                 GGTGGCGCCTTTGCC  52 2
     ebA2986 NONE
     ebA2985 1779036 .. 1779046 -  -6.8  -4.18018   TGTCGTCAGGGAAAA                 GCTC GAC GAGC                 AGGGGGCGGACGATG  72 190
        rsuA 1776770 .. 1776781 -  -3.6  -5.35721   ACAGAAGAACAAAAA                CACG AACC CGCG                 AAACGCGGCAAACGA  85 182
     ebA2974 NONE
         efp 1774719 .. 1774758 - -27.3  -3.28537   AGATGTAATCACGAA  GACCGCCACGGGACCCGC ACGCA GCGGGTCCCGTGGCGG-C  GACATCGGCTTACTT 100 35
     ebA2972 1774208 .. 1774220 -  -4.7  -2.71712   TTTCCTCGGCGAAAT                CGGTG ATG CGCCG                GCACGCCTCTTGCGT  43 40
       uvrA2 1767992 .. 1768021 - -11.3  -3.73072   AAGGCCGGCATCAAA       GCCGGCGACGTCG TGCT CGGCGTCAACGGC        ACGAAGATCGATGAC  80 471
     ebA2968 1766708 .. 1766719 -    -3  -5.00616   CCGCCGCGGAAAAAA                TATC GAAA GATA                 TTACTCCGTACCCCG  75 26
        lysR NONE
        norW 1764314 .. 1764341 -  -9.8  -4.77036   GCGGACGACGAAAAA        CCCCCGGTCGCCG CCA CGGCGAC-GGCGA        AACCCGCGCGCGCGC 100 160
         def NONE
         fmt 1757404 .. 1757425 -    -5  -2.75064   CGCGGTATTCAATCA           GCGCGCCG CAGCCT CGAAGCGC            TCGCCTGCACTGACC  43 1
        htpX 1756481 .. 1756496 -  -3.9  -3.53224   GAGCGCCGTGGCAAA              CCCGC TCAGGC GCGGA               CCATGCTACGCAGTC  49 15
     ebA2951 NONE
        mobB 1754014 .. 1754024 -  -2.4  -4.08216   CCAGCCGCTCGAAAA                 GCTC GCG GGGC                 AGGAAGTGCGCTGGG  58 371
     ebA2942 NONE
     ebA2941 1750662 .. 1750672 -  -5.4   -4.0274   CTGATCACGAAAGAA                 TACG AAC CGTA                 ACGGAGCGATTTTCC  65 133
     ebA2940 NONE
     ebA2939 1747829 .. 1747839 -  -8.2  -4.07568   CCCTTTCTCCCAAAA                 CCGG TTG CCGG                 GCGCGTTCGCCGGGT  71 71
     ebA2938 NONE
        fdhA NONE
        fdhB NONE
       ebD69 NONE
        fdhC 1742442 .. 1742457 -  -6.1  -3.55622   CGGAAGGGGTCGAAA              CGCAG GCGCAA CTGCG               CTTCCTCGCCCGCCA  56 258
         tpx 1736925 .. 1736939 -  -5.6  -3.72576   TGCGGGCGCAGGAAA               TCGGCG TCG CGGCGA               CTCTCGTGCCGTTCG  57 472
        gidA NONE
        gidB NONE
        parA 1732430 .. 1732441 -  -5.8  -3.05844   CCCGCGACGGGAAGA                TCGG CTCG CCGA                 ATTCCCGCACCACCA  49 162
       spoOJ NONE
     ebA2905 1729343 .. 1729374 -  -6.4  -3.76492   TCGAACTGCAGCAAA      GACAGCGCGGCGGCC ATC GACCGGAGCGC-GCC      GGGGCTGCAGGAGTT  62 147
     ebA2903 NONE
        phbZ 1726997 .. 1727018 - -11.5  -3.65224   ATCGTAGCCGAAGAA           CCTGCGACG ATCC CGGCGCAGG            AATTGACCGAATCGG  75 452
     ebA2890 NONE
     ebA2889 1720169 .. 1720189 -  -3.9  -2.52464   CGCTTGTGCAACCTA            TACCTGCTG GAT CAGCAGCTC            GTCGCGGGGCGCGGG  40 308
     ebA2878 NONE
     ebA2876 NONE
     ebA2875 1713075 .. 1713088 -  -2.3   -4.4078   CCTGCTCAAGGAAAA               CGTCC GGCT GTACG                TCTACCTGGAACATT  65 364
     ebA2870 1711540 .. 1711558 -  -4.4  -4.00042   GTGCCGACCAAAGAA             GCGAAGGC ACG GTCATCGC             CTTGCCAAGATAGGG  61 161
         maa 1708660 .. 1708691 -  -5.1  -4.60487   TAGCATGCTGAAAAA     CG-AAGCGCCGC-GC GCGT GCTGCAGCGCATACG      AGTGCGCCGGGGCAG  73 217
        cspC 1707947 .. 1707959 -  -4.1  -3.01712   CGGTCCCGCTGAAGA                CTAGC ATC GCTAA                GGTTGCCGCCGTCGA  43 106
     ebA2864 1707557 .. 1707593 - -12.3  -3.38581   ACGAACTTTGAAATA    GGCAGGTTCCGCCTA TTTGTGC TGGTCGGAACCTGCC    AATTTTTGTACAGAA  76 1
     ebA2863 NONE
     ebA2862 1706359 .. 1706369 -  -2.6  -2.51459   ATGTAAATATAAATG                 TTTA CTT TAAA                 TTCACACGAAGGAAT  37 16
     ebA2861 NONE
     ebA2860 NONE
     ebA2859 1704720 .. 1704730 -  -5.4  -2.52676   CAGCGTCTCAACTCA                 GACT GAA AGTC                 GGAAAATAACCTCGC  45 12
     ebA2858 1704406 .. 1704426 -  -3.2  -3.40022   GAACGAATAGATCAA            GCTCGCTG TGGCG CAATGAGC            AATACATCGACGAGC  47 106
     ebA2856 1703739 .. 1703753 -  -5.6  -3.93695   GCGATGATCGACAAA               CCCGTG CTT CACGGC               GACAACGGCAGCACG  63 497
     ebA2851 1699932 .. 1699944 -  -4.7  -2.86676   TCGAGCAACTGAAAT                GTGCG AGA CGCTC                TGGCGACTCTTGTGG  44 65
        rpmH NONE
        rnpA 1693182 .. 1693193 -  -3.6  -3.56092   TCATCATTCGCGAAA                CCGC CCGA GCAG                 ATTCACGACATCGTC  49 2
       ebB89 NONE
        yidC NONE
        thdF 1689938 .. 1689970 -  -5.6  -3.53444   CGATTTCCCTCGAAA     CTGCCCCGG-AAGCA TCGC TACTTGCCGATGCAG      AACCGCGAAAAAATC  55 10
     ebA2840 1688823 .. 1688837 -  -2.1  -4.20749   CAACACTGCAACAAA              CGATGC AGAA GCA-CG               CAAATCGACTAAGCT  60 212
     ebA2834 1687902 .. 1687919 -  -4.7  -3.59979   CTCGGCTATCGCAAA             CCCGGCC TTCG AGCCCGG              CGGGACAAGCGCACG  54 65
         sun NONE
     ebA2832 NONE
     ebA2830 NONE
     ebA2828 NONE
        trkA NONE
     ebA2824 1679436 .. 1679449 -  -2.3  -3.64703   CCGGTTCGAGGCAAA               GCGCA ATTA TCCGC                GTTTTGCGGCGTCAT  49 77
        hemE 1678278 .. 1678302 -  -9.9  -3.75153   TCCCGGGAACGGAAA          CCACCCGTCGC AGC GCGACAGGCCG          GGGGGTGGGGCAGTT  76 54
        priA 1675658 .. 1675676 - -10.2  -3.14132   TGCGCTGCGCACGAA             GCCCCGCT GAG ACCGGGGC             AGTTGCGGCCGGCCC  65 54
     ebA2790 1659149 .. 1659170 -  -3.6  -4.25283   AGGGCCGCACGAAAA           GCCCGTAC TACGTC GCACGCGC            GAGCCAGGCCTATCG  65 471
     ebA2787 NONE
     ebA2786 1656634 .. 1656656 - -11.3  -2.50988   GGACAGCAGGAACAG          CGCT-GCGGC CGAT GCCGCGAGCG           TCTTGCAGGAACGTG  64 55
     ebA2783 1655801 .. 1655819 -  -8.1  -3.19117   AGCACAGCAGCAACA            GCCACGCG AGCG CGCG-GGC             GCGAAACGTAAGCAC  57 72
     ebA2779 1652693 .. 1652705 -  -4.7  -3.14931   GTGATCGGGGACGAA                GCCCG GAT CGGCC                ACTGGCTGGCGCGCC  47 392
     ebA2773 1650575 .. 1650589 -  -7.8  -3.96483   AGGCGATCGAAACAA               GCGCTG CCG CAACGC               ACAAGAAGAGCGCCT  69 86
        boxZ NONE
     ebA2758 1640159 .. 1640178 -  -5.7  -2.52464   CCTGGTTTGAAGCCA            TC-GCCGG CAGAT CCGGCAGA            CGTGGTGCGGTGCCG  45 62
        bclA 1638419 .. 1638436 -    -7  -3.31144   CTGTCATCGGGATAA             TGGGAC TATGTC GTCCCA              TTATCCTTTACGACC  56 55
     ebA2755 1637198 .. 1637234 -  -8.7  -4.76041   GACAGGGATGAAAAA   CGCGCGCCGC-GCT TCTTACATCG AGCAGCCGCGCGCG    GGATCGGCGAGCCCT 100 4
     ebA2753 NONE
     ebA2752 NONE
     ebA2751 NONE
        fdhB NONE
        fdhA 1630931 .. 1630973 - -12.6  -3.75169   CATGATCGCACGAAA TACCGCAGGATGGCCGCCGC CAC GCCGCGGCCATCCTCATGCA TCACGCTTGCGCCCG  85 26
        proQ 1629837 .. 1629852 -  -8.2  -2.52676   GACCCCGTCAAGGCA              CGCGAG CTGG CCCGCG               CACTCGGGATCGAAG  52 480
        cbpA NONE
        merR 1622371 .. 1622392 -  -7.3  -2.71731   CGTACGGCGCAAGCA           GGCAACCCGA GCT TCGG-TCGCC           GGGTTGCGTGACCTC  50 61
        recC NONE
        recB NONE
        recD NONE
        modA NONE
        modB NONE
        modC NONE
     ebA2717 1609839 .. 1609849 -  -2.4  -3.86822   GAAGCCGCCGAGAAA                 GCCG GGG CGCC                 ACTGGTGAAATACGG  54 263
        livM NONE
     ebA2706 1606806 .. 1606818 -  -4.1  -3.39327   CCCTGACAGGCAGAA                CACCA CTT TAGTG                CGACGCCGTGAAATT  47 76
     ebA2702 NONE
     ebA2700 1602358 .. 1602383 -  -6.1  -4.07568   GTGTCGGGCGGAAAA         CGAAGTTTCGGC GCA GCCG-AACGCCG         AAAGCGCAGCGCTTT  65 71
     ebA2695 1599688 .. 1599712 -  -4.1  -5.33785   AACGACTAGAAAAAA          TCCGACGGCGC ACT GCATCGTCGAT          CCTGGTCCGGTAGAG  85 161
         int NONE
        relE NONE
     ebA2689 NONE
     ebA2688 1596189 .. 1596205 -  -7.9  -2.87881   CAATTCGTCGACATA              CGCGGCA AGT CGCCACG              AATGCGGGAACGTCG  55 482
     ebA2684 NONE
     ebA2682 1593916 .. 1593936 - -11.1  -3.85698   CTTTCGCGGCATAAA            CGGGCCGAT GAA ACCGGCCCA            TTTATTCCACGGTCC  82 213
     ebA2675 1591317 .. 1591327 -    -4  -2.52543   ACTTCGTGTAAGTCA                 TTGA AGG TCAA                 CGATTATTCAGATCG  40 22
       tnp27 1589389 .. 1589421 -  -6.2  -3.87075   ATGATTTTTTAGAAA      GCGCGCTCACCAAG GCGGG CCTGCTGAGCGCAA      GAAAATGATCGACCG  62 523
     ebA2668 1587752 .. 1587783 -  -7.2  -3.78775   TCGGTCACGATCAAA      TCGGAATCCGCGGT CACG ACCGCGGATTCACC       GGTCACACTATTTCG  63 51
        istA NONE
        istB NONE
     STM0901 NONE
     ebA2661 1583154 .. 1583166 -  -4.8  -4.42653   ATGCCATCGAGAAAA                GCGT TTATC ACGC                TTTATCACCAATGAC  68 260
     ebA2640 NONE
     ebA2638 NONE
        hslU 1573138 .. 1573161 -   -11  -2.78996   CATGGCGAGTGAAAT          TCCGGCGC GCTCGTCG GCGCCGGA           GGCCGGTCAAGCGGA  65 127
     ebA2636 1571799 .. 1571827 - -10.1  -2.72144   CGATCGCTTCGAAAG        CGGGCGCGACCTG TGG CTGCTCGCGACCG        GCACCGGGCTCGCGC  57 448
     ebA2631 1568706 .. 1568719 -  -9.5  -3.30441   CATCACCGCCTACAA               CCGCG AGCT CGCGG                CGCACCCGGACGCGC  63 173
        cysB NONE
     ebA2614 NONE
     ebA2613 NONE
        hsdR NONE
        hsdS NONE
        prrC NONE
     ebA2608 NONE
        hsdM 1550961 .. 1550976 -  -2.4  -4.57837   AGAGTTTCGGAAAAA              TCGGGC TGAA ACCCGC               ATGAATGCTGAGGCG  66 263
       tnp26 1549183 .. 1549194 -  -5.8  -3.29043   AACGTGCCCCTACAA                CAGC GTCA GCTG                 CTCAGGCGCGACCGG  52 8
     ebA2596 1545638 .. 1545654 -  -5.8  -3.16288   CAAAGCGGACTAACA              CCAGTC GCAGG GACCGG              GTTCTGCAGGCAAGG  50 56
     ebA2594 1544885 .. 1544896 -  -4.4  -3.28712   GCTGCGGCGCGACAA                CAGT CGCA ACTG                 GCACTCGGGCGTGCC  49 211
     ebA2569 1535574 .. 1535610 - -10.7  -2.74322   CCGAAGCGCTGAAAG    CCGCAGGACTGACCG CTTACGT CGGCCCGCCCGGCGG    TTACGTGCTGAAGTT  60 384
        phbZ 1533152 .. 1533167 -  -6.1   -4.3208   GTTCACAATGGAAAA              GGCAG TACCAG CTGCC               GCGCCTGATTCTTCT  73 520
     ebA2556 1532484 .. 1532508 -  -4.8  -4.65895   CTGCTGACCGAAAAA          GGCGCGCAGG TGGAT CCCGCGGGCT          CCTGAATCCTGCGCC  73 287
     ebA2549 1529764 .. 1529777 -  -8.1  -3.53012   GCTTTTCTCGGGAAA               GTCCG CGGG CGGAC                ATGCCGCGGCAAATG  62 89
     ebA2547 NONE
        gshB NONE
        rnfF NONE
     ebA2542 NONE
     ebA2541 1524732 .. 1524787 - -13.1  -5.36689   AAAGGAAAAAGAAAA GGCCGGCAACTGACAGCCGCCCGGCG CGCGC CGCCGGGCGGC-GCCCGCTACACGTC GCCTGTTTCCCGCTC 100 62
     ebA2538 1523996 .. 1524006 -  -8.2  -2.75481   CCTGAACGGCAAGGA                 CGGC TAC GCCG                 TCCGCGCTATCCTTC  53 152
       tnp25 NONE
     ebA2533 1520571 .. 1520589 -  -3.8  -4.35524   TGTTGAAAGGGAAAA            CCAGCCC GCGTAG GGGC-GG             AAACAGGGGACGCTA  65 160
     ebA2526 1517809 .. 1517819 -  -8.2  -3.24747   GGGCGAGATGATGAA                 GGCC CTC GGCC                 AGCGCTACGTGCAGT  58 520
     ebA2523 1517030 .. 1517074 -  -4.4  -2.84307   ATGAATCGAAAATAG GGGACAGACCACGATTTCCA CCGCCTC CGAAAAACGTGGTC-G-CCC TATTCGCTCAATTCG  45 33
     ebA2521 NONE
     ebA2520 1515526 .. 1515537 -  -5.8  -3.55815   AAAGACTTTGTGAAA                CGCT ACGA AGCG                 CACTGGGCAGATTGC  55 60
       ebB81 1513742 .. 1513756 -  -8.5  -3.14211   ACGGGTGTCGATCAA               CGCGG ACAAG CCGCG               CCGCAGCCTTGAAGA  57 48
     ebA2514 1513051 .. 1513069 -   -16  -4.24075   ACCGACGAAGAGAAA             CGGGAGCC AAG GGCTCCCG             TGGTGATGAAATGAG 100 45
       ebB80 NONE
     ebA2511 1511556 .. 1511568 -  -5.5  -3.83026   GTTCCTCACATGAAA                TCGAC GCT GCCGA                GGAAGACCTGGCCAC  60 3
     ebA2510 NONE
       ebB79 NONE
     ebA2508 1508563 .. 1508587 -  -2.7  -3.19653   CCAGAAGTCCACGAA          GAACAGCGCAA ACT CCACGCAGCTC          ACCGCGACCAAGGCC  43 79
       ebD62 1507842 .. 1507862 -  -2.5  -3.32536   AAACGAGCTTGAGAA            CCCCACA GGACAAA CGTGAGG            TAGCACCATGAAACC  44 408
     ebA2502 NONE
     ebA2500 NONE
     ebA2499 NONE
     ebA2494 1501941 .. 1501999 -  -2.3  -3.21099   GGGGGCCACGATCAA TGC-GGCATGGGGCAATCCCGGCAA-GCT GGG AGCGTCGTCACGTCTGGCCCAGGCCGGCA TCAAGGGCACCGGCG  43 213
     ebA2492 1499690 .. 1499723 -  -5.4  -4.20367   TGCGCGAAGAAAGAA    TGAACCAG-GCCATCT CCCA AGA-GGCGCTGGCCCA     TCTGGCCGGGATCGA  69 215
        lysR 1498686 .. 1498717 -    -5  -3.49475   TTGAGGCTCACATAA      CGGCAGGC-GCTGAC TGG GACAGCTGCATGGCG      TCAGAACGCCGGCCA  52 168
        istA NONE
        istB 1495051 .. 1495063 -  -9.1  -3.90425   TAGCGAAATGAAGAA                GCGCA TGA TGCGC                ATTCCGACGAACGTG  73 226
       tnp23 1492007 .. 1492030 -  -8.8  -3.21684   CGAGAAGGATCAATA          TCCGACCACC CGCA AGTGGGCGGA           GGCGATCCTCCGCCA  58 487
     ebA2472 NONE
     ebA2471 1489471 .. 1489481 -  -8.2  -3.62597   CCCAGGCGCTAACAA                 CGCC GAG GGCG                 TCAAGGCCCGTGCGT  64 54
     ebA2470 1488566 .. 1488584 -  -4.6   -3.6215   GGAAGCCACTGCAAA             TGCAGT TTCCGGG ACTGCA             CATACACACTTGCAA  54 97
       ebD61 1488257 .. 1488281 -  -5.5  -2.62192   GGGTATTCAAGGAAT          CCGTGGGAGAC TCG GTCACACCCGG          TTCTTGAGGCGTTCG  46 16
         soj NONE
     ebA2468 NONE
     ebA2467 NONE
     ebA2466 NONE
     ebA2465 1483607 .. 1483653 -    -2  -3.43049   CAAGAACTGAAGGAA GCCTGTCTGTGCCGGCTATCCC CTA GGGATAGCCCAGTCGATCAGGG ATCGCGCATCATCGA  47 20
     ebA2464 1482567 .. 1482602 -  -9.8  -4.05788   GCTGCGGAAAGCAAA    GCAAGGCATGAGTGCTG GCA CAGCA-TCATGCAATGC    CGAGCAAGGCTACAT  80 35
     ebA2462 1481637 .. 1481654 -  -2.6  -3.65991   ACGGCCGGAAGAGAA             CACGGC TGTCAT GCCTTG              GCGTCCTCGTCTTGC  49 16
     ebA2461 NONE
       ebB77 1480592 .. 1480627 -  -3.2  -3.14564   GCATGTCCTGATCAA   GCGCGG-CGG-TCCGC AGGGAA GCGGAACCGTCCTGGC    ACCGATTTGTTGGCT  45 118
       topB1 NONE
     ebA2457 1478051 .. 1478080 - -12.1  -3.57662   TCAAACAAAGACCAA       CAGGCCGAAGGCC CTTG AGCCTTCAGCCGG        AGAAGAGAGAAACCA  82 18
     ebA2455 1477281 .. 1477314 -    -9  -4.49556   GTCCGACGAAAGAAA    CGAGCGGCGTGGTGAA CCGG CTCACCAC-CCGCT-G     TAGTTCAGCACCAAA  84 13
     ebA2454 1476347 .. 1476375 - -14.6  -3.50532   AGGGAAAGGAATGAA        GGGCCTTCCGTC GAAAG GACGGAAGGCCG        CGTGGCAGTCAGTGC  90 34
       ebB76 1475919 .. 1475937 - -11.6  -3.72576   CCTCTGGCGATGAAA             CGCCCCCG GAG CGGGGGCT             GGGAATATGGGACGG  80 41
     ebA2450 1473937 .. 1473981 -  -5.7  -2.92026   TAGGCCAACAGTAGA TCTCGCTCCGCGGAACG GGTCAGGCCGT CGTTCCGCAAAGCGGCA ATCGATTCGAGGGAC  48 123
     ebA2448 NONE
     ebA2446 1472098 .. 1472108 -  -3.2  -2.82516   CCTCCGAGGATCAGA                 TCCA GGT CGGA                 CGCGGTGCGTGGCCA  41 10
     ebA2443 1471077 .. 1471089 -  -3.3   -3.4811   CGGGGTAGAAGAAGA                TCCGT ATC ACGGG                AAGGGCCGGGTCAAA  49 19
     ebA2442 1470191 .. 1470206 - -10.4  -3.14463   AACTGGGGTGATCAA              CGCGGT CGGA ACCGCG               TCGTAGCCTTGAAGA  65 366
     ebA2440 1469454 .. 1469477 - -12.4  -2.84098   TCGCGGAAGGAAGGA          CCAGGCTCCG GAGG CGGAGCCTCG           TGGATCAGAACGACT  70 30
     ebA2436 1468697 .. 1468731 - -10.6   -5.4833   GTAGGGAAGAAAAAA     GCCCGAGCCCCTCCCC GTC GGAGAAGAACCCCGGC     GGGTAGTGGAACGTC 100 59
     ebA2435 1467619 .. 1467671 - -18.9  -2.62396   GAGGCTGGGACAGCA CCGGCCCCAGGGGCGGCTACGGCCC CAG GGGCGGCTACGGCCCCTGGGGATGG AAGAACGCTCTGGTC  88 98
     ebA2434 1466897 .. 1466918 - -14.5  -2.62371   ATCGATGGAACGAAG           CGGACATGC GCGC GCATGTCCG            GTGCGGAGACCTCAA  76 37
     ebA2433 1465676 .. 1465710 - -17.8  -3.14132   CTCCTTGTGGAGGAA     GGGGCCACGGCACCCC AGC GGGGCGACATGACCCC     GGTGGGTAGATGAAG  90 69
       ebB75 1465267 .. 1465306 - -13.6  -2.64472   GATGCTCCAAAGCGA  TCGGGCATGC-ACCTCCCC TAC GGGGCGATGGCATGCCCCA  GAGTGGGAAGAAGGA  72 66
     ebA2431 1462937 .. 1462963 -   -18  -4.78237   TAGGGGAGAAGAAAA         TGCCGACGACCC GAT GGGCCGCCGGCA         GCGTCAGTGAATCAA 100 37
        ihfB 1462360 .. 1462384 -  -5.7  -2.91912   GGACTTATCGAGAGA          GTTATCCACAG TTT CTGTGGAGAAA          CGCGGAAAGGGACTG  48 128
     ebA2428 NONE
     ebA2426 NONE
     ebA2425 NONE
     ebA2424 NONE
     ebA2423 NONE
     ebA2421 NONE
     ebA2420 1455758 .. 1455770 -  -4.8  -2.72379   GCAATCCTGGAAGGA                CTGG TTGAC CCAG                CGAGTCATCCGCACC  43 448
     ebA2412 1442872 .. 1442895 -  -5.2  -2.89564   CGCCCAGCCGACATA          GGCG-GTACGC ATT GCCCACACGCC          CCACAGCAGCAGGAC  45 133
       ebB70 1442384 .. 1442394 -  -2.4  -2.62184   CCGGCCCTTACAGCA                 CGCC GGT GGCC                 TTGGTCAGCAGCCAG  38 7
       ebB69 NONE
     ebA2410 NONE
     ebA2409 NONE
     ebA2408 NONE
     ebA2407 NONE
     ebA2406 NONE
     ebA2405 1434642 .. 1434656 -  -7.8  -3.60805   AGATCGGAGGGCAAA               TGCCCC GGG AGGGCA               AACCCTCCTGGGAAT  64 173
     ebA2402 1434047 .. 1434064 -  -4.7  -4.41348   CGCTGGCGAAAGAAA             TGGAGCC CGAA GGCCCCC              GTGGAGATGAACGGC  68 74
     ebA2400 NONE
     ebA2398 NONE
     ebA2397 1431089 .. 1431125 -  -8.7  -3.03124   CGCGACGGTTGAACA   GCCACG-CCGGCCACA GCCAGG TGCGGCCGCTCATGGC    GTGCCCCGGGGCTTC  60 19
     ebA2396 NONE
     ebA2395 1429116 .. 1429132 -    -5  -2.73364   TGCGGAGGGCAAGGA              CGAGCC TGAAT GGCGCG              AGGGACACGGTGGCT  43 120
     ebA2388 NONE
     ebA2387 1422260 .. 1422270 -  -2.4  -3.09831   CCGAGGCTAAAAGCA                 GCCG GGG CGGA                 CATCTTCTTCGGCGA  42 358
        apc1 NONE
        apc2 NONE
        apc3 1416690 .. 1416707 -  -4.7  -2.93723   CTTGTATCAATCAGA             CGATCGC TGCG GCGGCCG              CGCTGACCCTCTTGG  45 3
        apc4 NONE
        apc5 NONE
         bal NONE
       c1A92 NONE
       c1A90 NONE
       c1A87 1406414 .. 1406427 -  -2.3  -3.30159   TCAATTTCGCCAGAA               GCCCA ACCG TCGGC                TCCGCATAAATCTAC  44 77
       c1A84 1405517 .. 1405535 -    -3  -2.91681   CCGCAATGGCACATA             GGATTAGC GAC GCTCAGCC             CTTCTTGCGGGCGAC  40 20
      c1A283 1404807 .. 1404826 -  -2.8  -3.82604   CGACGCAATCAATAA            GGCGATGCA GAT TGC-TCGCG            AACGTTTCGAATTGC  56 344
        tcr1 1401503 .. 1401517 -  -2.8  -3.53091   AGCCCGTGGCCTAAA               GTCC TTCCTCG GGAC               GATAGCGGATCAGGT  47 6
        tcs1 NONE
       tnp22 1399130 .. 1399150 -  -6.8  -2.73124   CGCCACCGCTGAAAT            TCGAGGCC TATTC GGCTTCGA            TCGCCCTTTTTCGGG  50 63
       c1A68 1396610 .. 1396626 -  -3.6  -2.89971   CCCAATAATTAACTA              GTCGCG TTAGT CGCCAC              CGCGCATGTTCTGAA  42 15
        ebdA NONE
        ebdB NONE
        ebdC NONE
        ebdD 1390973 .. 1390989 -    -8  -3.33696   TTTCTCGGCAACGAA              CCTGCT GGAAA AGCAGG              CCTACTGAATGGTCC  59 27
         ped 1390128 .. 1390138 -  -6.8  -3.44051   TGGCGAGGACCACAA                 GTGC CGC GCAC                 TGAATAAGGCATGTT  58 57
       c1A57 1388943 .. 1388957 -  -2.1  -2.57132   GGTTTTGGCGAGAAC               CTCAA GTTAT TCGAG               CTGCCCACGTGTTAG  38 17
       c1A56 1388028 .. 1388048 - -10.4  -2.71011   ACCGTGGGTCAACGA            TCGGCACG CATGC CGCGCCGA            TCAAGCTGAACAACC  61 522
        reg3 1386725 .. 1386739 -  -5.8  -3.78233   ATAGCAAGAGTTAAA               TTTAAC GTG GTTAAA               CACGTCGCGATATTC  60 376
        reg2 1385632 .. 1385646 -  -3.4  -3.63569   CCAACTGGGGAACAA               GGGTCA GCG CGTCCC               GGTGTGGCAGCTCGA  53 400
        thiG 1382447 .. 1382490 -  -5.1  -4.11216   CCGGCACGGCGAAAA GGGTCGACGCGCGCGGTCCAG CTTG CAGG-CGGCGCGCG-CGACGT TCGTTCAGGAACCGA  61 30
       c1A43 1381562 .. 1381577 -  -2.6  -3.99805   GCCGAAAAAGGCAAA              GATGCGT TTC AC-CATC              GTTCAGATCTCCCTT  54 56
      c1A237 1379388 .. 1379425 -  -7.5  -2.64616   GGTCGATCCACACCA   GTCCCGCGTCGCGCGCC TCGA AGCGCGGCAGGCCGGAC    GACGACACGTCGCGC  49 335
       c1A25 1373827 .. 1373843 -  -6.5  -5.00196   CCGGAAACAACAAAA              CCCGC TAGCTGC GCGGG              TTTCGTCGACTATTG  88 66
        reg1 NONE
        fadE NONE
        fadA 1369087 .. 1369098 -  -2.2  -2.78384   TGCGCCCCCATCACA                CCGT CTCC ACGA                 GCATCGCGCCACCCT  39 9
        fadB NONE
      c1A206 NONE
        fadL 1365153 .. 1365171 - -13.8  -2.70932   GCTCGCCCCGAATGA             CCGGCCCG GAA CGGGCCGA             TGCACGAGGGGAAAT  73 124
     ebA2315 NONE
     ebA2314 1361502 .. 1361520 -    -3  -3.06073   CATATCGGGTAAAAG             GGGCGGAA AGT CTACACCC             GCTCGAACACTCCCG  41 18
     ebA2313 1360389 .. 1360414 - -12.5  -3.55622   TGGAAGTCGTGGAAA         GCCTCGCACAG TTCC CCGAGCGAGGC          AGCTACCCGAAGGAG  74 238
        wrbA 1355972 .. 1356027 -    -9  -3.53012   GCGCCGCTGCTCAAA GCG-GCCG-GCGTGCGCCGTGTGC-TG CTCGT CACGCACGCCGCGCACATGCGGCGCGC CCGGGCCGAGTTCGA  64 338
        tdcF NONE
        recG 1352548 .. 1352560 -  -2.6  -4.25256   TGCGCATGAAAAGAA                CGCC GGCAT GACG                CCGCAGAGCCACGCA  60 120
        ubiC NONE
        ubiA NONE
       ebB65 1350669 .. 1350698 - -17.1  -3.50853   CGGGCCGAATGATAA       GCCGGCCG-GCGGC TAC GGCGCACGGCCGGC       TTATCGATGCGCTGC 100 101
        pyrF 1349806 .. 1349816 -  -2.4  -3.35679   GCGGGCGATGCAGAA                 CCGG GGG CGGG                 ATTCAGCGGTGGCGG  44 28
     ebA2288 1347329 .. 1347353 - -12.2  -4.98531   GCCTTAAACGAAAAA         CCCCGC-CTTC CTGC GAAGAGCGGGG          TTTCGGAATTGGCTC 100 82
       ebD60 NONE
       ebD59 NONE
        ubiD NONE
     ebA2284 1344320 .. 1344371 -  -4.9  -4.29106   CGCGAGATGAACAAA TGGTCGAGCAACGTGATCGCGCGC GAGCT GCTCGCGACC-CTCGGCGCGACCG ACGCGGCGTCCCCCG  66 491
        rmlB NONE
        rmlA 1341263 .. 1341275 -  -2.6  -3.27475   GCCTTCATCAGAACA                CCCG CTCGT CGAG                GAGTCGCTGCAGATA  44 5
        rmlC NONE
        rmlD NONE
     ebA2272 1339440 .. 1339450 -  -8.2  -3.36515   CGCTACCCTGAAAGA                 GGGC CGC GCCC                 GGACTCTTCGATCAG  59 2
        pilM NONE
        pilN NONE
        pilO NONE
        pilP NONE
        pilQ 1330001 .. 1330011 -  -4.6  -3.95424   ACGACTAACACCAAA                 CCAG CAT CCGG                 TACGTTGCGGGATCG  59 70
        aroK NONE
        aroB 1328388 .. 1328407 -  -7.8  -2.63596   GCTGACCGCATAGGA            CGCGAGTG CGAT CACCCGCA             ACGCGCCTCGATCGA  52 17
        dgt1 1327137 .. 1327159 - -11.3  -5.45726   CAGACGTCAAAAAAA          GCCGG-GTGC ACTC GCACACCGGC           TTTGTTCAGCCCGTG 100 144
        gls1 NONE
        gltD 1320688 .. 1320719 -  -8.7   -3.6682   CTCCAGCCACCCAAA      CGACAGGGGCGAC CCGCAC ATCGCCCCTTTCA       TCACCGCCCGCGGGC  68 181
        GLMU NONE
        glmS 1314277 .. 1314319 -  -6.7  -3.14132   GGGCCGCGCGATCAA GGCCGGGCGGGTGTGGACG AACTG CTACCACGCCTACCCGGCG CACGCGACTTTCGGC  52 372
     ebA2237 1309510 .. 1309520 -  -4.6  -3.01712   CCGTGCTTTGCAACA                 GGCA CCG CGCC                 CGTCGTCAATCGTCA  46 38
        qhpA NONE
        qhpX NONE
        qhpC 1305537 .. 1305548 -  -5.8  -3.35597   GTCATTTCGGAAACA                CGCT TTGC AGCG                 CCTGCCAGTCGCGTG  52 0
        qhpB NONE
     ebA2229 1302316 .. 1302340 -  -7.8  -2.83715   GCGACCAGGACGACA         CCGGTTCGCGC CGCA GCGCG-ACAGG          CATTCGCGAGGCGGG  55 323
     ebA2226 NONE
        ccmF NONE
     ebA2217 1298538 .. 1298549 -  -2.2  -3.01712   TGCGTCGGTTCAATA                TCCC GCGC AGGA                 AGCCAGCTGCCTCGC  41 8
     ebA2214 NONE
     ebA2213 NONE
     ebA2212 1296630 .. 1296658 - -18.8  -4.56597   GCTGCTGCGCAAAAA        CGGCGGCCGGGG AAAAG CCCGGGCCGCCG        TTCGCGAAAGTCATG 100 110
        vacJ 1295480 .. 1295496 - -11.5  -3.00298   CGGGTCAATCAGAGA              CGCCCGG CAG CCGAGCG              CTCGTCACTTGCGGG  68 2
     ebA2206 NONE
     ebA2204 1294251 .. 1294284 - -16.7   -2.5655   GGGACGCACATCAAG     TTCGCCGACGCGGCG CTGC CGCCGGACCGGCGAA      ACCGGTCCGGCGGCA  83 79
        abmA 1269713 .. 1269723 -  -5.4  -3.33261   CTTGAATCCTCACAA                 GTCT ACC AGAC                 ACCTATCTCGGCGAG  52 93
     ebA2161 1268742 .. 1268763 -  -5.1  -4.22652   GCACAGCACGCAAAA           CT-GTCCGGT TGG ACCGGGCCAG           CCGCATTTCGTGCCG  65 339
     ebA2159 1267750 .. 1267790 - -10.9  -2.54687   GCAAGGAGGAGTAAC  TCGCCTCTGCCGCCCGCCA GGC TGGCGGGCGACGGCAGGGC  CGGCCGCGCGCTAAC  64 59
     ebA2143 1256547 .. 1256596 -  -4.2  -3.53091   AGTCCTTCCTCGAAA CAGGTGTCCCCGCACGCGACTCGG CCGC CCGACGCACG-GCCGA-ACACCCG CAGCGGTTCCACTGA  52 217
        cobD NONE
        cobC 1252789 .. 1252808 -  -7.8  -5.19212   ATCACGACGAAAAAA            CAGCCGTCC AAA GG-CGGCCG            AAGGAGCGATGGGGA 100 169
       ebD58 NONE
       ebD57 NONE
       ebD56 NONE
       ebD55 1252004 .. 1252014 -  -2.4  -4.73108   GCCAGAAAAGGAAAA                 GCCC CAG GGGT                 TCGGCACACTCTCGG  74 283
       ebB63 1251601 .. 1251618 -  -3.5  -2.62184   GTGTCGCCGATACGA             GAATGCCA CAA TGG-ATTC             ATCGGTGCGGAGGCA  40 64
     ebA2129 1251113 .. 1251127 - -11.4  -2.74144   CGGTGATCGTGAAAG               GCGTCG TCT CGACGC               GCGGCCAGAACCACA  62 62
     ebA2126 1250276 .. 1250295 -    -5  -4.11216   GCTGGATCGGGAAAA            CGTCATCCA GCA TGG-CGACG            AATATCTTTCAGTTT  62 150
        istA NONE
        istB 1247286 .. 1247296 -  -2.4  -4.04318   GCCAGACATTACAAA                 GGCG AGC CGGC                 AAAGACGCTTCCTGA  58 266
     ebA2121 1246519 .. 1246531 -  -3.3  -3.07043   GGCACCACTTCAAGA                CGTTC GAC GAGCG                TTGCCTGGAAGCGGG  42 316
        hemR NONE
     ebA2115 NONE
     ebA2114 NONE
     ebA2113 NONE
     ebA2112 1240161 .. 1240183 -  -4.1   -3.1585   CCACCGAATTGAAGA          GACGCGGACC GGAC GGTC-GAGTC           AGGAGAGGCGCCGGA  45 111
     ebA2111 1238556 .. 1238574 -  -3.8  -3.73224   GGATTGCCCATGAAA             TGTCGGAG GAA CTCGAACA             TGCCTCGGGCCTCAT  54 425
     ebA2104 1236458 .. 1236473 -  -6.8  -4.07885   GACGTTGTTCGAAAA              CACCGC CCGG GCGATG               GGCGACGCCCCGCTC  67 214
     ebA2101 NONE
     ebA2099 NONE
     ebA2097 NONE
       ebD54 NONE
     ebA2092 NONE
     ebA2089 NONE
     ebA2087 NONE
       ebD53 1227397 .. 1227419 -   -12  -4.07568   CCGCCCGGGCGAAAA           CGAACAGCAG CCG CTGCGGTTCG           GGCTGCTGCCGCGCA  82 155
     ebA2082 1225758 .. 1225786 -  -3.8  -4.17048   GCCCGCGCAAAACAA       CAC-GTCTGAGCG ACGC CGCACAAACCGCG        CGTCAGTATTCGAGC  62 28
     ebA2078 1223223 .. 1223237 -  -3.5  -5.00616   TGTTCGGCGAAAAAA              GC-GCG CTGC CGCCGC               CACTTCGCGACGGCG  81 393
     ebA2072 1220767 .. 1220809 - -12.6  -4.56597   CGCTCGCGGCAAAAA CCGCGAAGCCCGGCACGAAA GCG TTCCGCGCGGCGCTGCGCGA CAGCCTCGAACAGAC 100 380
     ebA2046 NONE
     ebA2038 1199831 .. 1199843 -  -9.1  -3.69256   ATGGAGTGAATATAA                CGACG CGC CGTCG                CCGCCACCCCCCCCA  68 436
     ebA2036 NONE
       ebD49 NONE
     ebA2032 NONE
     ebA2026 1195566 .. 1195578 -  -6.9  -3.85698   GGGGGCGGGCAGAAA                CCGGC GAT GCCGA                AAAGGGAAGGATCCG  65 44
     ebA2024 NONE
     ebA2023 NONE
        NPY1 1192205 .. 1192219 -  -3.4  -3.09492   TTGTTAACGTGAAGA               CCCCCG AAT CAGGCG               AAATACCCCAAGCAG  43 114
     ebA2018 1191345 .. 1191357 -  -4.1  -3.54109   CCAACGGAACGATAA                GCTTG TCG CAAAC                GTTTTATTTGTCAGG  49 66
     ebA2017 NONE
     ebA2016 1190365 .. 1190387 -  -6.3  -4.30719   CTTGCGCAGAAGAAA          GCGGTTCACG CCCC CGCGAAC-GC           CGCCGGGCGGCCGAA  71 8
       ebD48 1189868 .. 1189881 -  -3.7  -3.58343   TGTATCAGTTTTAAA               TCGGC AACC GCCGG                GAAAGCGTGTCAGTT  51 109
       ebB62 1184512 .. 1184525 -  -5.2  -3.30124   GTGGACGCTGGACAA               GCGC CTGGCC GCGC                TGTCGGAACGGTTCA  51 66
     ebA1996 NONE
        phbZ NONE
     ebA1993 1177639 .. 1177663 -  -5.6  -2.87931   GGGATGTCGGACAGA          CCCGCCGGTG GCCAG CACCAACGCG          CCAGGGGACTCACCA  48 219
       tnp21 1175882 .. 1175900 -   -16  -2.69964   GGCTGAACCAGATCA             GCGTCGCC GCG GGCGACGC             CGCCATTGCCGCTGC  75 305
        aidB 1172818 .. 1172828 -  -4.6   -3.7282   GGACTTCACGAAGAA                 CCGG CTA CCGA                 AGTTCCTCGGCTATT  55 380
     ebA1982 NONE
     ebA1980 NONE
     ebA1979 1166781 .. 1166818 -  -5.5  -4.01888   AGGGCACAGGACAAA   GGTATTGCCGCGATGCGC GCA GCGAATGACGGC-ATGCC   TTAGGGTTGCGGGTT  65 40
         dps 1166000 .. 1166030 -  -7.4  -2.62616   CGATCGCGCACACGA       CCGGCACGGCACAG GCG CTGCGGCTTTCCGG       CAGCCTGTCGCTCGC  50 151
     ebA1969 1158265 .. 1158292 -  -2.1  -3.35746   ATCAAAGGACAGGAA        TTCA-TCCCACG CAAGC CATGAGACTGAA        ACGTACCCGACGGAG  44 183
     ebA1965 1154674 .. 1154704 -  -2.5  -3.84406   CCGCGACGACAAGAA       GGAATGGTACGCG GGCGG CTCGTACAATTTC       GGCGTCGTCACGTTG  54 389
        badJ 1149919 .. 1149956 -  -7.7  -2.78384   CCGCCCGGCACCACA   CATCCGGCGGATAACGCC TTC GGC-TCATCCGCCCTACG   CTCCGTCACGACCTG  53 55
        badH NONE
        badI NONE
     ebA1953 1146340 .. 1146350 -  -2.4  -4.37886   GGAGTGTCGACAAAA                 CCGC GGG GCTG                 TTACAGGTGGGAGCG  63 93
       ebD46 NONE
       tnpF6 1145536 .. 1145546 -  -3.2  -3.53091   AGTTCGGCGGCGAAA                 TCCA TGC CGGA                 ATTATACCCGAAGAG  49 117
        tnpF NONE
       tnp20 1144049 .. 1144061 -  -3.4  -3.51034   GACTCACAGGAAACA                CCAT TTCTT ATGG                CAGGTTTGCAGACAG  49 68
         int 1142649 .. 1142694 - -16.7  -3.55761   CAGGCACGGCCGAAA CCGCCGGAGCG-GCTCCGCGTC GTC GGCGCGGTGCTCGCCCGGGCAG CCACCCCAGGCATCC  86 340
     ebA1941 1139909 .. 1139923 -  -5.6  -3.36327   CGAGCTGATGTAGAA               GCGCTC CTC GAGCTC               GGCCGCCTTGTTGCC  53 237
     ebA1936 NONE
     ebA1932 1134059 .. 1134097 - -11.1  -4.08064   AACCCGGCCTGAAAA  TCA-GGGGCCTGCCTG CCTACGCC CAGGCAGGCCCTTTGA   CGACTGCCAGGCAGC  84 66
     ebA1929 NONE
     ebA1928 NONE
     ebA1926 1129922 .. 1129941 -  -2.7  -5.40072   CTGCGGGTAAAAAAA            GGGGGCA TGCAAC CGCCCCG             AAAGTCTTCGGAGGA  85 62
      c2A224 1126126 .. 1126141 -  -3.2  -3.66844   CCTACACGGCAACAA              TTGGTG CGAA CACCTA               AACGCTAGGGGGCAA  51 23
        bbsA NONE
        bbsB NONE
        bbsC NONE
        bbsD NONE
        bbsE NONE
        bbsF NONE
        bbsJ NONE
        bbsG NONE
        bbsH 1117621 .. 1117643 -  -6.9  -4.56597   GCGCGTTGTGAAAAA           CGGCCTGCC CCTGC AGCAGGCGG           TCGCGGCCCTGGGGC  77 354
   tdiS/tcs3 NONE
   tdiR/tcr3 1100616 .. 1100626 -  -6.8  -3.97947   CTGAGCGAGCAGAAA                 CAGC GCA GCTG                 ACGGAGCGGCTCACG  65 186
      c2A174 NONE
      c2A173 1094776 .. 1094786 -  -5.4  -2.50016   GTCGAGCATCAATAG                 TCCT TGT AGGA                 AAAACAGGTTCAGTT  45 35
      c2A172 NONE
     ebA1881 1091527 .. 1091546 -  -4.2   -4.1899   CGAGCCTATCGAAAA            GCG-TCGAC ACT GTCGCTCGC            ACGGCAGTTAGCTCA  65 437
        infA 1086955 .. 1086970 -  -3.2  -3.91084   TTACCCCGAAGCAAA              CGACGT GTTC ACGTGG               CTCGACGGCCTGATG  58 503
     ebA1857 1081492 .. 1081511 -  -4.3  -3.28745   CCGCCAATAATTGAA            GCGCTTCA TTTAT TGA-GCGC            GCCCCCGTGCCGCCA  49 15
     ebA1856 1080876 .. 1080891 -    -9  -2.73468   CAATAGCGGCAATGA              CGCAAG ACGC CTTGCG               CCAACAGGAGGCTGA  55 414
     ebA1827 1064706 .. 1064722 - -13.7  -2.82834   CAGGTCACGACGACA              TCGGCGC CGA GCGCCGA              CGCGGCGCGGGCAGG  71 385
        ilvD NONE
       ebB53 1060243 .. 1060272 - -18.7  -4.40561   CGCCCGCAAAAACAA       GAGAGGCACGGAC CGCA ATCCGTGCCTCTC        AGTTTGGCCCCCCAC 100 258
     ebA1817 NONE
     ebA1815 1057830 .. 1057853 -  -2.2  -3.86346   CTACGGCGCGAGAAA          GCCCCTGCCG TGTT CGTCGAGAGC           ATCAGTGATCCGCGT  54 216
     ebA1807 NONE
     ebA1805 NONE
     ebA1803 NONE
       ebB52 1049784 .. 1049808 -  -6.3  -2.70932   GGTCCGCTGCAATTA          CGCCGGCATTG TTC CGATGACGACG          TCAATCGCCGGAAAA  46 60
     ebA1795 1046672 .. 1046693 - -11.5  -4.40358   ATCCATTCGAGAAAA           TGGCGGACC CGCG GGACCGCCA            CCGACGTCACCTCAT  93 48
     ebA1793 1045317 .. 1045329 -  -4.7   -3.9279   ACCGAAGCGGAGAAA                CGCGC GCT GCCCG                CCTTCGGCGTCGACG  61 115
     ebA1783 1041013 .. 1041023 -  -4.6  -3.14132   CTGCGGCGGCAGGAA                 CGCC GGC GGCA                 GCTGCGTCCCCGCGC  48 53
     ebA1782 1039788 .. 1039800 -  -6.2  -3.32268   GAACTACCGCCACAA                CCGC GCGAT GCGG                GTGTATCTGCCCGGC  53 266
     ebA1775 NONE
     ebA1774 1036210 .. 1036232 -  -7.7  -4.07568   GGCGCGGCGGCAAAA          CGGC-GCAAG CCGT CTCGCCGCCG           GCAGGGTACGTCAGA  71 36
     ebA1773 1034882 .. 1034894 -  -4.8  -3.34029   CAAACACGGCGACAA                GGAC CTGGT GTCC                GGCATCCAGCACCTC  49 108
     ebA1768 NONE
        proC NONE
     ebA1764 NONE
     ebA1762 1029678 .. 1029704 - -18.8  -3.05463   ACGCCGTTCAGCGAA         TCCGAGGCCGGT GCG ACCGGCCTCGAA         CTGCTGCTGCCGCTG  90 405
     ebA1746 NONE
        thiD NONE
        thiE 1015377 .. 1015396 -  -4.2  -5.15969   TTTGAAGGGAAAAAA            GCGGACGCC TCA GGCGTC-GA            ACAGCGTGCGGTAGG  83 15
        hemL 1013646 .. 1013664 -  -4.4  -4.20707   CCTGATGAAAAAAGA             GATCGGCG TCG CGCTGTTC             AACGGCGTCGTGTGG  66 416
     ebA1724 1003012 .. 1003027 -  -2.4  -5.40072   GCTTTTCGAAAAAAA              CACGGC TTGC GCCCCG               CTCCTTTTCGGTTCC  85 63
       ebD39 NONE
       ebD38 1001119 .. 1001133 -  -5.7  -3.39142   CCGATAGGGAATGAA               TCAGG CATAT CCTGA               CCCTGTTCTCTTTCC  52 48
     ebA1714  999958 ..  999973 -    -4  -4.09685   CCGTAGGGCGGAAAA              GCG-AAG CGC CTTCCGC              CACTCCGACGCCTGC  59 91
     ebA1702  993907 ..  993933 -  -5.1  -3.02511   TGTACCTGGCGAAGA         CGGCGCC GGCTTCCACTTAT GGCGCCG         CGGGCTCGCTGGTGC  47 256
         fdh NONE
     ebA1698  991180 ..  991214 - -17.3  -2.94199   TACGTAGCAACTACA    CGAAGGCCACGGGCTC CCAA AAGCC-GTGGCCTTCG     TAGTTCGCATCATCG  85 58
     ebA1688  987771 ..  987794 -  -9.6  -3.21276   GCGCCGTCGACAAGA          GCTTGCGCGAC ATC GCCGCG-AAGC          ACGGGCAGGACAAGA  59 136
     ebA1682  983169 ..  983202 -  -5.7  -4.56597   CTTCCGCGGGAAAAA     TTCGCGCTCCGCGGC TCAG GCCGCGGCCCACGCC      TTCGATTCGACGAAC  74 7
        tolC NONE
     ebA1675 NONE
     ebA1673 NONE
     ebA1670 NONE
     ebA1666 NONE
     ebA1664  972251 ..  972292 -  -3.5  -3.70902   TTGCCGATAGCGAAA CGCTCGCATCCGCGCAGAAC CTC GTCACGCGCGCAGTCG-GCG CCCTCGACACGCTCG  54 321
     ebA1660  970393 ..  970414 -  -6.5  -3.21416   GACTCTGACCATCAA           GGACCTGTC CCTC GACAAGGCC            CTCGATCGCAAGTCC  54 244
     ebA1658  969865 ..  969875 -  -8.2  -3.36289   CATCACCGCAAGCAA                 CGCC CAC GGCG                 CGGAATTTTCATGAT  59 63
     ebA1656 NONE
     ebA1652  968034 ..  968045 -  -7.2  -3.54488   CCGGCCGAAAGAATA                GCGC GATA GCGC                 CCGATGGAGCAGCGG  58 174
     ebA1649 NONE
     ebA1647  963527 ..  963544 -  -7.1  -3.53012   GGCTTCCTGTGCAAA             TATTAGC ACAC GCTAATA              GAGTGCGCGACCGGA  58 60
         pcm  962543 ..  962576 -  -8.8  -3.13403   GGCGCTCGAGGAACA     TGCCGACCTGGGCGC TGCGC GCGCCGTGGT-GGCA     GATGACGACCGTCTC  61 303
        tolC  960885 ..  960909 - -10.8  -3.14211   ATCCCGGCGCAGGAA         TGGCAGCAGCG GTCG CGCTGCT-CCA          CGATCCGTCACGCCG  64 178
        wcaG NONE
       galE1 NONE
        wbiH NONE
     ebA1630  954726 ..  954743 -  -6.9  -3.31792   GCAGTAGTGCTACAA             CGCCGAC GCCG GTCCGCG              ATTGACCAGACTTAC  56 42
        apaH NONE
     ebA1626 NONE
     ebA1625  950114 ..  950149 -  -2.5  -2.72379   CCAACCCCGGAAGCA    CGACACCTCCTTCTTC ACCGG GTTGAAGGA-GCGCCG    GACCGCTCCCGGCAT  39 4
     ebA1624 NONE
     ebA1623 NONE
        gspE NONE
        gspF  946038 ..  946064 -  -3.5  -4.39028   CCTCAAAAAAAAAAG         CGGCGGGGCGA CATTT TTGCCCTGTCG         ATCGCAGGGCATTCT  65 109
        gspG NONE
        gspH  945082 ..  945113 -  -2.2  -3.14211   ATCCGTGCTCAGGAA      TGCTACGGCGCACGA CCT TCATCCACCG-AGCG      GCTCCTGGGACACCC  43 12
        gspI NONE
        gspJ NONE
        gspK NONE
     ebA1610 NONE
     ebA1609 NONE
     ebA1607 NONE
        gspD  938277 ..  938310 -  -8.7  -3.14132   GTCCTTGGCGATCAA     TGCGTCGAAGCGGGC CTGG GCGCGCTTCGCCACT      GCTTCTTCCGGCGTA  56 172
     ebA1598  936332 ..  936351 -   -15  -6.04324   TCAAAAAACAAAAAA            CACCGGCC TTTC GGCCGGTG             TTTGCACTACAAATT 100 53
     ebA1597  935535 ..  935554 -   -15  -6.17268   CGAGAATAAAAAAAA            GCAGGCCG AAGT CGGCCTGC             TTTCCATGCGAGAAA 100 47
     ebA1594 NONE
     ebA1593 NONE
     ebA1592  932332 ..  932348 -  -4.3  -2.63596   CCCTACGCTACAGGA              CATCGGC AAA ACCGCTG              CGCAGGCGACGGAAC  43 1
     ebA1588 NONE
     ebA1585 NONE
     ebA1583  928139 ..  928185 - -19.5  -3.04144   CGGGGATGTGCAACA CCTGCGGCGCAGCAATGCCGGC GAGT GCCGGCATTGC-GCCCCGGAAG CTGCTGGCCTGCGCT  90 216
     ebA1578  926086 ..  926137 -  -4.9  -4.04474   ACAGGTTCACATAAA CCGGGCACGGCCTCGCGGGC-TGC AGTCA GCATGCCCCCGCGGACCTACCCCA GCACGCGGGAAACGG  61 18
     ebA1575  923514 ..  923539 -  -2.5  -4.58283   GAACGCGGCGAAAAA         CTGCTGTGCGTC GAC GAGG-ACAGCGG         CTTGATCACCGATCC  70 486
     ebA1570 NONE
     ebA1565 NONE
     ebA1563  919138 ..  919148 -  -3.2  -3.05596   CATGCGGCGATGTAA                 GCTG CAC CAAC                 AACATAAACAAACAA  43 82
     ebA1552 NONE
     ebA1551 NONE
     ebA1550  914155 ..  914170 -  -3.2  -3.72695   ACTTTGTTTACGAAA              CGCG AAACTCAG CGCG               CTCCAGTGCAGACCT  54 18
     ebA1549  913290 ..  913300 -  -6.8  -2.64155   GTTTTTGGAAAGTCA                 TGGG ACA CCCA                 CGTTAAAAAAACGTA  49 156
        istB  912367 ..  912377 -  -3.2  -3.53091   AGTTCGGCGGCGAAA                 TCCA TGC CGGA                 ATTATACCCGATGAA  49 116
        istA  910555 ..  910567 -  -9.1  -3.18023   GGAGGATTACGAATA                CTGGC AAG GCCAG                GACCGCAAGGCACTC  59 252
     ebA1535  907611 ..  907623 -  -3.3  -3.85698   TCGGCTTCGTACAAA                GCCAG ACG CTGGT                TGAGCCGCCGGATCT  56 317
        xanB NONE
     ebA1532  906124 ..  906148 -  -2.7  -3.38768   CCACATTACTTACAA          CGCCACCGGAT GAA ACCCGGCATCA          CAGGTTGGGCGCAGG  48 239
     ebA1495 NONE
       ebD35 NONE
     ebA1492  882993 ..  883003 -  -2.4  -3.89346   TTCGTACGCGACAAA                 GGGG AAG CCGC                 CACGCTGCGCTTCTA  54 200
     ebA1488  882095 ..  882140 - -13.1  -2.72471   CGGCCATTATAGAAC TCTTGCGCCCCCGCCCGCGGA CCGA CCCACAGGCGCAGGCGCATGC CAGAACAGCGGGACG  69 42
        pfkB NONE
        slyB  880616 ..  880633 - -11.3  -4.18197   ACCCGGGAGCGAAAA             GACGCCA CCGA TGGCGTC              AGCGCGTGACCCGCG  89 24
         mpl  871350 ..  871376 -  -9.4  -3.22476   ATCACCGACCAGGAA        GC-GCGCCGGC TCGACG GCCAGCGCAGC         AGCGGCACGTAACAG  61 81
     ebA1457  868733 ..  868747 -  -4.2  -3.55444   TTCGGAGTCTGGAAA               CCGGAA CGG TTCGGG               ATGCGGCGCCGGCAA  52 54
        pyrC  867607 ..  867619 -  -3.3  -3.28924   TACCGGCGGCGACAA                GGGCT CGC AGCAC                GACGGACGGGCTCAT  47 53
     ebA1455  866951 ..  866966 -  -5.4  -3.87641   AAGACTCCGTATAAA              CCCTGA AAAA TCAAGG               CCTATAACGGATTTC  62 459
       ebB43 NONE
        mraW NONE
        ftsI NONE
        murE NONE
        murF NONE
        mraY NONE
        murD  857935 ..  857980 -    -6  -4.41348   CGCGTGGCAAAGAAA CCGGCGAAGGTGCTGGCG AACTTCATGA CGCGCGCACCTCCGGCAG CCGCCGTGCCGCGGC  71 2
        ftsW NONE
        murG NONE
        murC NONE
         ddl NONE
        ftsQ NONE
        ftsA  851241 ..  851270 -    -3  -3.57144   GGGCGCACCTTCAAA      TTC-GA-CGGATGA CTCC CCATCCGCTCAGAA       ATTCTTCTCGAACCA  49 20
        ftsZ  849977 ..  849987 -  -2.4  -2.85574   CGAACGGGACGAAAC                 GCCG GTG CGTC                 AGTCGGCCTGCTTGC  40 24
        lpxC  848804 ..  848823 -  -2.9  -3.32268   CAAGGACTGCGAGAA            GACGAATG GCCAG CAT-CGTC            GTGATCAGGTCGCCG  44 30
     ebA1435  848017 ..  848064 - -24.2  -2.53876   CCGTATTGCAAGTCA CGC-TGCGCCGCAAGGGCGTGAC CAC GTCCCGCCCTTGCGGCGCTTGCA GGCGCAGGGCGTGAA 100 518
        secA  845143 ..  845153 -  -8.2  -3.62046   CCATGCCCGGAATAA                 CCGG AAT CCGG                 GTCGTGGCACGCGAT  64 91
        argJ  843767 ..  843783 - -11.5  -4.88407   GCATGGAACGAAAAA              GCCCGGC AGT ACCGGGC              TTTTGTTCTTACGCT 100 67
         int  842349 ..  842377 -  -8.8  -2.70354   CGCTCGAGAAATCCA       GCCGCGTGCACGA GCAA TCGCCC-CGCGGC        GTCCTCATCGTATGG  57 30
     ebA1429 NONE
     ebA1428  841249 ..  841267 - -13.8  -3.80733   CTCATCCCACAACAA             GGCCCGCA AAG CGCGGGCC             AATCGGGAAGGTCTT  83 195
     ebA1426  840501 ..  840515 -  -4.2  -3.09015   TCGATACCCACCCAA               CTTCTC AAA GCGAAG               CATGGGAGACCGGGG  46 175
     ebA1422  836884 ..  836898 -  -5.7  -3.74693   CGCGACGGGAGGAAA               TTCGG GGATT CCGAA               TTCATTTCGCCGCCA  60 27
        purB  834921 ..  834938 - -14.1  -3.29511   GCGATGGCGGCAGAA             CGCCGCC CGCA GGCGGCG              CTCGTCAGTGCCCGT  81 54
       ebB41  834464 ..  834479 -  -4.6    -3.965   CGGGAAAAGGAAGAA              GCGGTC GTGT GATCGC               CACGCGAGGCGATGC  59 117
        mutM  822002 ..  822047 -  -8.3  -2.64099   CGGCGCCAGCATAAC CCCGATTCC-GGCACCA-TCC AATTTG GGACTGGCGCCAGGTAACGGG TGCATCCCGCCGGTA  52 75
     ebA1400  819922 ..  819939 - -12.7   -3.6502   GATCGGGCAGGCAAA             GCGCACC GCAA GGTGCGC              TTTCTTTTTTCCGGG  82 50
        ftsY  814509 ..  814543 -  -2.1  -3.28924   TAGCCGCCGGGATAA    CGCTTCACGACC-TCT TCGA AGACGATCATGCCGCG     CTGCCGGCTCCATTC  44 16
        ftsE NONE
        ftsX NONE
        lysR  805863 ..  805898 -  -9.7  -3.08798   ATCGCCGACTCAAGA    GCCGGAGGCGACCG TCCTGCTCC CGG-CGCCTCCGTC    AATGCCCCAGCGGGC  60 24
     ebA1370 NONE
         int  800945 ..  800958 -  -5.2  -3.65812   CGGCCCGGAACACAA               CGGC CATACC GCCG                CGCTCAAGGGTCACG  57 362
        istA NONE
        istB  797085 ..  797102 -  -8.4  -3.76224   TTCGCATCCATTAAA             TCCCGC TGGGGT GCGGGA              TGGATGCGAACTTTG  68 478
     ebA1348 NONE
     ebA1345 NONE
     ebA1344 NONE
     ebA1343 NONE
     ebA1340  792443 ..  792464 - -10.1  -3.31415   CACCATTAAATTCAA           GGGCTTGCA GCGA TGCAGGCCC            TTTTGCTTTTTGGTC  68 45
        miaB  790970 ..  790983 -  -2.3  -3.05816   GGACGCCCCATTCAA               GTCTC CGTT GTGAC                GATTTCGCCGCGCAG  41 8
     ebA1337 NONE
     ebA1336 NONE
     ebA1335 NONE
         lnt NONE
        glyQ NONE
        glyS NONE
     ebA1328 NONE
        nlaB  782586 ..  782603 -  -8.3  -2.52464   TTCGTGCCGAACGGA             CCGCCCG GGTG CTGGCGG              ACGAGGGTCAGCTCT  52 33
       pilU2  781204 ..  781219 -    -6   -4.7373   GCACCGCATCAAAAA              GCCCCG CTTG CGGGGT               TTTTTTTACTTCCGG  81 79
        kefB  774518 ..  774529 -    -3  -3.26779   CTTTGAAAACACAGA                CTAA CGCA TTAG                 GGACGAGCAGCACTT  43 136
     ebA1313 NONE
     ebA1312 NONE
     ebA1311 NONE
        vacJ NONE
     ebA1308 NONE
     ebA1307 NONE
     ebA1306 NONE
     ebA1304 NONE
        bolA NONE
        murA NONE
     ebA1301  766865 ..  766884 -    -5  -3.08812   CGCCTCGGAAGAAAT            CGGGCTGAC ATT GT-AACCCG            GCACGCCTTCTGTTA  46 142
        hisG NONE
        hisD  764475 ..  764495 -  -3.9  -3.06796   CCGGATCTGATCGAA            GCGCTCGAC CGC GTCAAGGAC            AGCTTCAACTCGTAT  44 419
        hisB NONE
        hisH  762301 ..  762312 -  -3.6  -3.61103   GAAGTGGATGGGAAA                CGGC AATG GCCA                 GACGGGTCAGGGCGC  51 32
        hisA NONE
        hisF NONE
        hisI NONE
        hisE NONE
        hitA NONE
        tatA  759383 ..  759413 -  -9.7  -4.08767   CGGATCGCTCCAAAA      CGAAGGGGCG-CAC TGCC GCGGCGCCCCTTTG       AGCGGGTATATCCCA  76 48
        tatB NONE
        tatC  757794 ..  757808 -  -2.7  -4.07595   AGATACAGGAAATAA               CTGCC GAACT GGCCG               AATCCTTCGGTCTGC  59 320
     ebA1284  755759 ..  755771 -  -7.7  -3.66844   GCGACAGCTGAACAA                GACGT TCA ACGTC                AAGGCGGTAACCTGG  63 331
     ebA1276  754140 ..  754154 -  -5.6  -3.30214   AACGCAGGATACGAA               CCCTGC GAG GCAGCG               GCGACCCGTGGCGGG  52 77
     ebA1274  753278 ..  753297 - -10.6  -3.08679   CCCTTCGATCGAAGA            CGCGACGC GCAA GCGGCGCG             AACAGGTTGATGGGA  64 232
        sucC NONE
        sucD  751146 ..  751164 - -13.1  -4.45544   TCCCAGCAACGAAAA             GCGCCGG TCCAG CCGGCGC             TTTTCCACTGGGCGG 100 53
         ndk  750577 ..  750609 -  -9.9  -3.23274   GCTCCCATAATGCAA     TCGGCCCGC-TATC GATGAA GATGCGCGGGCCGA      TGCGCGGGCTCTCCC  65 51
     ebA1268  749291 ..  749320 -  -2.2  -3.64866   ACACGACAGCGCAAA      GGA-GCAGCC-GTCC CGC GAACCGGC-GCATCC      TCAGCGGCCCTCCAT  49 26
        pilF NONE
     ebA1262 NONE
        ispG  746332 ..  746345 -  -6.7  -3.28712   TTTTTTCTGTCATAA               GCTGA CGGT TCAGC                CCGCCTTTTTCACGT  56 21
        hisS NONE
     ebA1259 NONE
     ebA1258 NONE
        engA NONE
         hfq NONE
        hflX NONE
     ebA1253 NONE
        hflC NONE
     ebA1251 NONE
        hisZ NONE
        purA  735468 ..  735485 - -12.7  -4.44548   CAGATCCAAGCAAAA             GCCGGTC GTTC GACCGGC              TTTTGCTTTTTCCAG 100 69
        vacB NONE
        spoU  731539 ..  731574 - -13.2  -2.78596   GAGCCTGTGACGAGA    GCTCCGACGGCCGCGGC GGC GCCTCGGCCGT-AGCGC    ACACGGGCAATTGCG  73 131
     ebA1217  718529 ..  718543 -    -7  -2.52464   CTCCTTGCGAATTCA               GTCGGG CTG CCCGGC               GTGCTGCGACGCCGC  48 8
        nirB NONE
        nirD NONE
        narK NONE
     ebA1212 NONE
        narA  709476 ..  709488 -  -9.1  -2.63631   CCAACCGCTATACGA                GCTGC TGT GCAGC                GAGGCCGAAGCCGAC  54 240
        acsA NONE
     ebA1205 NONE
        dnaX NONE
     ebA1202 NONE
        recR  703048 ..  703059 -    -3  -4.10161   CATCATTCCTGAAAA                GAAA GCCA TTTC                 CGGATACAAAAAAAC  57 186
        petA NONE
        petB  701163 ..  701174 -  -2.2  -2.57468   CTTGATCACACGAAT                GCTC ATTT GAAC                 GTCACCCTTTCCGGT  38 16
        petC  700346 ..  700374 - -16.7  -4.30161   TGATACAAAAGCAAA        GCGCACCACGCGA TGA CCGCGTGGTGCGT        CAAATTCAGTGAGTG 100 64
        sspA NONE
        sspB  698814 ..  698830 -  -9.4  -3.29626   CAATACCGACATCAA              CCTGGC CCGCT GCCAGG              CCATCCTGGACTGGC  61 439
         fbp NONE
     ebA1189 NONE
     ebA1188  694087 ..  694109 -  -9.9  -3.15056   AGTTCGAATTCAACA          TGTCTGCGGG CAGA CCCGCAG-CA           TAAATTTATCAAGGG  65 84
       groeS NONE
       groeL  691981 ..  692012 - -22.4  -3.60296   CACGCTCACGCCAAA      GCAAACGGCCCCGC CGCA GCGGAGCCGTTTGC       TTTGGCGCCGCCGGG 100 81
     ebA1183 NONE
     ebA1182 NONE
     ebA1181  689415 ..  689446 -   -21  -3.58343   TTCAGCAGCCCGAAA      GAAAACGGGCCGGC ATTT GCCGACCCGTTTTC       GTGTTCTGGTGGCCA 100 192
        hemA  688039 ..  688051 -  -3.3  -2.80977   TGGAAAACGAAACAG                GTTGG GGG CCGAC                GACTAATCGGGGGAG  41 28
        prfA NONE
        hemK  686047 ..  686074 -  -5.4  -3.03124   CCGCACGCGTCAATA        GCCTC-CGCACGC CGT GCGAGCGCGGGAC        TTGCCGCGATCAGCG  49 35
     ebA1175  685607 ..  685630 - -12.4  -4.72272   GGCCGGCACGAAAAA          GCCCGCCG TGAGGCGC CGGCGGGC           AATTCGATAAAGCCG 100 43
     ebA1169  680114 ..  680127 -  -5.2  -3.16191   CCACATCTCGATCAA               CGGC ATCGCG GCCG                GTTTGCGCAACAGCG  48 73
        hemC NONE
        hemD  675445 ..  675458 -  -2.4  -3.05997   TCGCTAGAAATGAGA               TTCG AGTGCG CGAA                TGAGCCCTTCGTCGC  41 0
        nirE NONE
        hemY  672879 ..  672889 -  -6.8  -2.62184   GGCGCGTCTATACGA                 CGAG TTT CTCG                 CCCCGCGCGACTGGT  49 83
        ostA  660772 ..  660784 -  -3.3  -3.60792   CGTGTAATGCTGAAA                TACGG CCG CCGGA                TTCAGTAGGCACCGA  51 27
        surA NONE
        pdxA NONE
        ksgA  657500 ..  657536 -  -2.7  -3.72576   TGCCCGCTCAGGAAA    GCCTGAGCGCCACGGCG ATC CGCCTCGACGCCTACCC    GTGACCGGCGCCGAG  52 73
     ebA1094  634242 ..  634257 -  -2.5  -4.07885   TACGCGCCGCCAAAA              CGAGGC ACGGA GCC-CG              AAAACCTCACATTCT  57 254
        argA  632811 ..  632821 -  -2.4  -2.89191   GCATACTGCGAGAGA                 CCTC TTT GCGG                 CAGGCAATACCTCGC  40 47
     ebA1086  630718 ..  630749 - -17.4  -4.07568   GCTGCGGCCGGAAAA      GCGAAGGGATGACC CGCA GGTCATCCCTTCGT       CGTTCGCACCCGCGG 100 330
        engB  626173 ..  626191 -  -4.4  -3.90588   CACCCGGTAACGAAA             CCGCGGAG GAA CTTCGCCG             AAAGAGGCTTATCTT  59 201
        hemB  624660 ..  624708 -  -6.8  -3.17212   CCACCACGGCACGAA CCCGCACCACTTTCTCGAGGCGA CGCA TCGCTTCGAGAAACTG-CACAAG CTGATGGTGTTCGAT  54 434
     ebA1065 NONE
        cspR  620902 ..  620917 -  -5.4  -3.54424   GCGGACTCGCCGAAA              TCGCGCG GCT CGC-CGA              AGCCCTTGGCGGGCG  54 431
     ebA1053  617974 ..  617991 -  -2.5  -2.80113   GACGACGGGACGAGA             CCGGCTC GAGA GCGCCCG              GCGCAACACAAAGAC  39 73
        gpmA NONE
     ebA1051  615805 ..  615821 -  -5.7   -5.1675   CCATCGAGGAAAAAA              CGCCGGG AAT CCCGGAA              AAGCTAATTGAGCCG  90 29
     ebA1050 NONE
     ebA1048  613912 ..  613925 -  -4.5  -3.33696   GGCCTGGGGAAGGAA               CCTGGG GAA CCC-GG               CCTACTTGTATTCAC  49 27
        thiF  612732 ..  612770 -  -5.9   -4.3898   AGGACTGCGAGAAAA  GCGCGGCG-CTGGCGGCAC TCG GTGCCGA-AGTCGTCGTGC  TGCCGAATGGCCGGG  73 346
     ebA1030 NONE
        mogA NONE
        aroG  600502 ..  600519 -  -2.6  -3.62096   CGGGAGGACCGGAAA             GGCGCA GCGTTT TGCGGC              AGATCAGTGCATTCA  49 89
        dinP  599060 ..  599086 -  -9.4  -3.12847   AAGCTCGAGACCGAA         CTCGACCGGCTC AAC GAACCGCTCGAA         CCGCTGAAGGACTTC  59 278
        alaS  595894 ..  595913 -  -5.6  -3.05343   GCGATAGCGCGAACA            GCCCGCCGC GCT GCG-CGGGG            ATTCTCCGGCCTTAT  49 136
      ebA990  581967 ..  581990 -  -9.6  -2.74701   ACAGCGCGAACACGA          GCG-GCCAATG ATG CATCGGCTCGC          AGTCAGCCGGAGTAG  57 28
      ebA988 NONE
        trmU  579685 ..  579729 - -15.9  -3.14132   GTGGCCGGCGAGGAA CTC-GCCG-CGTTCGCGCCG-CG GCT CGTCGGCGCGA-CGTCGGCGGAG GACCTGCAGCTTGTG  78 457
      ebA972 NONE
      ebA970  569077 ..  569102 -  -2.4  -3.89346   GGCCGACCCGATAAA         GGTCACCGGA GTCTCG TCCGGCCCCC          CGGTTCAGGTTGCGA  54 30
        tldD  567493 ..  567532 -  -5.7  -3.06915   ATCGAGGTCACCGAA CCCTGAACCGCACCGC-GCG GGC CGCGGCAACGCGG-CC-GGG AGGGGCTACGCGTCC  49 74
      ebA968  566661 ..  566691 -  -6.1  -3.31144   CCGCCAGCTGCAGAA      CGTCGTCGAACAGG CCTG CGCGCTCG-CGACG       ACGTCACTGATCCCG  53 481
        nudH  559271 ..  559303 - -19.2  -4.88918   TCAGCTCAAAGAAAA      CGCCCCGCATGCCG GATAT CGACATGCGGGGCA      ACGAGGAACGGCACT 100 40
      ebA948  558125 ..  558136 -  -2.2  -4.29106   CCGCACAGGAACAAA                CGAA TCCT CTCG                 GGCAGCGTATCCACC  63 349
      ebA945 NONE
      ebA942  556672 ..  556693 -  -7.9  -3.57144   GTGCTGATCCTGAAA           CGCGG-CCGC CAG GAGGTCCGCG           GCTGCGAGGTAAAGC  60 277
        rplM NONE
        rpsI  555066 ..  555083 -  -9.8  -4.61566   TTCGAAACGAGAAAA             GCCGCC TCGAAG GGCGGC              TTTTCTGCTCGCAGA  89 50
        argC  553888 ..  553904 -  -8.7  -2.56271   CCTCTATCAGAACAC              TGGCACA TGA TGCGCCA              CAGGAAGCATTTTCG  56 76
       ebB30  553450 ..  553469 - -13.6  -5.08255   AGGCTGAAAAGAAAA            CGGGATGC AGCA GCATCCCG             TTCCTGCTTCACCCT 100 71
        tyrS  550576 ..  550593 -  -9.1   -3.9243   CAACTTTTTAAAGAA             CCGCTGC CGTT GCAGCGA              GAAAGAGATTCTGAC  73 253
        gyrA NONE
        serC NONE
        pheA NONE
        tyrA NONE
        aroO  534153 ..  534170 -  -6.3  -4.67635   TTGAAAATCAGAAAA             CAAACTC TTGC GAGTCTG              CTTCTCGCCTGCGGG  76 47
        rpsA NONE
        ihfB  532024 ..  532045 - -13.7  -5.09426   GCGAAGGGCAAAAAA           GAAGGCGGC TTGC GCCGCCCTC            CCGGACATTCATGAT 100 63
       ebB29  531689 ..  531705 -  -2.1  -4.58395   TCCATCGCTCAAAAA              GTCTCGG GCG CCTGGAC              TTCGGCCGTGCTCGG  68 2
      ebA900  530458 ..  530483 -  -8.2  -3.68979   GGAAGAAACAACGAA         CCGGC-GGGCG ATCCA CGCGCAGCCGG         CAAAACATGTCATCG  64 45
         ugd  529040 ..  529050 -    -4  -2.52543   ACTTCGTGTAAGTCA                 TTGA AGG TCAA                 CGATTATTCAGATCG  40 80
       tnp17  527548 ..  527566 -  -5.9    -3.272   ATGAGCCGATAGTAA             GCGTGGA GCCCG TCCGCGC             AAACCCGCGGGGCGA  52 101
        cysM  526584 ..  526605 - -10.9  -4.68539   AGCAAAAGCAGAAAA           GCCAGACGCA TCA TGCGTC-GGC           CGGAACGGAGCTCAG  95 37
      ebA893 NONE
       ebB28 NONE
       ebB27 NONE
      ebA890 NONE
      ebA889  522782 ..  522802 -  -5.4   -3.2818   TCAACATCTATAACA            CCCAGCAC GACGT GTACTGAG            TTGCATGGCGGCGAA  52 110
      ebA884 NONE
        nirF NONE
        nirD NONE
        nirG NONE
        nirH  516102 ..  516113 -  -4.4  -3.53444   CGATCCGCCGGGAAA                TGAC GGCG GTCA                 AGGGGATGGCAGGGG  52 46
        nirJ NONE
        nirN  513046 ..  513084 - -10.8  -2.83822   TCGACTTCAGAATGA   TCCTGCCGCGCACGGAGT ATC ACTGCGCGCGCTGCGGGG   GGCACCAGGGCCATG  61 164
        thrS NONE
        infC  509110 ..  509122 -  -4.8  -2.71791   AGCGGGGGGGCAAAT                TCCG TATTG CGGA                TCAGCGGTTCTTCTT  43 26
        rpmI  508788 ..  508806 -    -3  -3.14132   GCGGTCTCCTATCAA             GCGTAAGG CAG CATTGCGC             GGATCAGCTTTTCAT  43 3
        rplT  508377 ..  508391 - -11.4  -6.15828   TTCAGGAAAAAAAAA               GGAGGC CAG GCCTCC               TTTTTTCATGCCGCA 100 46
        pheS NONE
        pheT NONE
        ihfA NONE
       ebB24  504082 ..  504109 -   -15  -5.01732   AACGCCCGCAAAAAA        CAAAGGCCAGTC CTTG AACTGGCCTTTG         TATTTGAATCATTGG 100 163
      ebA863 NONE
      ebA861  501140 ..  501179 -  -3.5  -2.83903   CGGTCGAAAAACGCA TCCGCGAGGCCACG-CTCG TCGG CGAGGCGTG-CCGGGCGTA  CCGGATCGAGCATGC  43 522
      ebA855 NONE
      ebA853  497853 ..  497871 -  -3.7  -4.59773   GGGCATTCCCAAAAA             CGCATCG GCGCT CGTCGCG             CTGAACTTCCCGGGC  70 163
      ebA851  497205 ..  497227 -  -4.1  -3.71527   GGCGAACCAGCGAAA           CGTGCAATT ACTCG AACAGCACG           TCGACGACCCCGCGG  54 244
      ebA845  495282 ..  495300 -  -3.1  -3.87815   TGGTACTGCGATAAA            CCG-CACG GCTT CGTGACAG             CCTGCATTCATCGAT  56 143
         dfp NONE
         dut  489498 ..  489527 -  -4.2  -3.21099   GCGTCTGAGCAGCAA       CACTTCGCCGTC CTGCTC GACGATGACGTG        TACGCCGACCGGAAT  48 53
      ebA836  489098 ..  489119 - -10.1  -2.62983   CGGACGCGCACACCA           GGCGGCC TGACGGGC GGCCGCC            TCACGCATCGTCCTG  60 26
        icd2  482126 ..  482153 -  -8.4  -4.10161   GATTATGGCGCAAAA        TCCCGGCACC TTCCTTCC GGCGCCAGGA         TTTCCGCCTGCGCGC  71 71
         icd  480675 ..  480688 -  -9.5  -4.81249   TCGTAAACGCAAAAA               CCCCC TTTC GGGGG                CTGCGAGGTGTTTTG 100 52
       ebB21  475827 ..  475847 - -11.1  -3.76125   CTACCCGAAGTGAAA            GCCATCCCG CTG CGGGATGCC            TACTGCACCATCGGC  80 25
        lysR  469456 ..  469477 - -12.3  -4.63479   GACCAGAAAGCAAAA           GGCCAGTCC GCGA GAACTGGCC            TAAGCGCTTGAATCT 100 242
      ebA796  462153 ..  462174 - -12.3  -4.61873   CCCCAGAAAGCAAAA           GGCCAGTCC GCGA GAACTGGCC            TAAGTGCTTGAATCT 100 259
      ebA795  461448 ..  461459 -  -2.2  -2.73243   AGCCAGCGCGCAAAG                CTGC TCGC GCAA                 GTGCATTCCCCGAAG  39 121
      ebA793 NONE
      ebA791 NONE
        cheR  454559 ..  454572 -  -2.3  -5.04601   CGCAGAAAGGAAAAA               GCATG AGGC CGTGC                GCGCGATACGCCTTA  78 409
      ebA784  450722 ..  450740 -  -9.5  -2.80994   GGCAATCTCATGAGA             CCGCCCC CTTGC AGGGCGG             CACCACTTCTAACAG  57 34
        surE NONE
        pcm1 NONE
      ebA779  448285 ..  448306 -  -5.7  -2.89683   ACCGGATCGTACATA           GCCTCCTCG TCAG CGTGCAGGC            AGATATTTCATCGGA  48 13
        rpoS  447307 ..  447319 -  -4.7  -4.30576   GCGTGAGCAGCAAAA                GGCTG AAA CCGCC                CGCGTGGAATGAATG  68 54
      ebA775 NONE
        dapA  444077 ..  444095 -  -3.1  -3.76373   TCCTGAAGATTCAAA            CGTTCACG CCGG CGCGA-CG             CATCGCGAGCAGCAC  54 2
        nlpB  442828 ..  442843 - -11.8   -4.8622   TTCCGGAACGAAAAA              GCCGGC GCAA GCCGGC               TTTTTCATGAGCGAA 100 94
        rumA  440373 ..  440399 - -13.1  -2.52516   CGGCCGAGGAGGAAG         GGACCGTCATC TACAC GATGACGATCC         GCCTTAAGTCCGGAA  68 524
      ebA767  439327 ..  439339 -  -5.5  -3.54902   GCAGCGAACAAGGAA                GCTAG CAG CCAGC                AGCGCGACGGGAACC  55 14
      ebA766 NONE
        istA NONE
        istB  437044 ..  437056 - -10.5  -2.52543   AGCGCCCCGAAGGGA                GGGCC GAA GGCCC                GACCGCAGGGGCGCT  60 55
      ebA762  436032 ..  436047 -  -5.4  -2.50816   CGCTGACCGAGCAAG              CGAAGC AAGT GCTTCA               GGCTGTGGCGGATGG  44 427
      ebA757  434296 ..  434313 -  -2.5  -2.62184   CTTTGTGGGAGATCA             GGGCTTC GGCT GGCGCCC              TGTCAGTCCATTGAA  38 5
      ebA756  433939 ..  433972 -  -2.3  -3.51924   CCCTCACTTAGAGAA     CCCCCGACCGC ACTTACCCCCCA GCGAACAGGGG      TTCGCTAGGGAGGGG  47 46
        bcrC NONE
        bcrB  426792 ..  426806 -    -7  -2.62111   GCGCGAAAAAATCAG               GCGGCG AGA CGGCGC               AGGCCGAGCTGCTCC  49 7
        bcrD NONE
        bcrA  424863 ..  424892 - -10.6  -3.85698   CTTCTCCTCGATAAA       TGCAGCGTCGGC CGGGAT GCCGGCGCTGCT        TCAGCCCGGACTTCA  78 38
      ebA741 NONE
      ebA739  424162 ..  424183 -  -6.7  -2.64155   CTGCCTCTAAATCGA           TGAATGAAT GGTC ACTCATTCA            TGTCGGCACGTCAAG  49 23
      ebA738  423140 ..  423166 -  -4.4  -2.71712   TCTCCTCCTGCAAAC         GGGAAGGTGA GCCGATG TCACCTCCTC         CTCTGGTTCATTGTC  43 120
      ebA736  421908 ..  421920 -  -7.7  -3.57462   GACGCGAGTGCGAAA                CGATC TCC GATCG                CTCGCACTGGACGGC  64 46
      ebA733 NONE
        DctM  419801 ..  419816 -  -6.1  -2.63432   ACAGATCGAATGAAC              CGGCT CCGGCT AGCCG               CCGAAAGTCCGTACC  46 19
        DCTP  418697 ..  418718 - -11.6  -5.75478   AACGACAGAAAAAAA           TCCCCGGT GCGAGG ACCGGGGA            ACGAGACGACTTTGC 100 43
        hbcL  416999 ..  417018 - -11.4   -4.0825   CGCGGAACGAAACAA            CGGCGGTC TTCG AACCGCCG             TTTGTGTGCTTGCTG  84 106
      ebA723 NONE
      ebA722  413535 ..  413586 -  -9.3  -4.25104   GTGTTCCGACGAAAA CCGCGGCGGCGCAAGGGACGCCCTC GGGC GCCGGC-TCCCTCTGGCCG-CGCGG CCATGTTTTTCCCTC  79 87
      ebA720 NONE
      ebA715 NONE
      ebA713 NONE
      ebA710  410437 ..  410452 - -10.4  -2.50307   GAAACCGGGACGAAC              CGCGCT GCTC AGCGCG               CCGCGGGGAGCTTGT  60 18
        flhB NONE
        flhA  408459 ..  408472 -  -5.2  -4.63932   TAGGGTGGAATAAAA               GCGG TTTCCC CCGC                CTATTCGGGCATGCG  73 41
        flhF NONE
        motA NONE
        tnpF NONE
       ebD29  405978 ..  405996 -  -3.7  -2.90309   CGGGAAAGAACATCA             GCCGCGC ACCAG GTGCAGC             ACCACGCCGTCACCC  42 4
      tnp16B  405609 ..  405624 -  -4.6  -3.68658   ATTTTACCAAAAAAG              CCAGCA TTCA TGCGGG               TTTGCGGTGACTTGC  54 17
      tnp16A NONE
      tnp16C  402540 ..  402593 - -10.2  -2.74144   CGGTGATCGGGAAAT CCGCACCGGCGAGCAC-CTGC-GCGA CAGC TCGCAGCACCGCGACCGCCGGCGCGC CGAGCGTCGCGTCAC  61 369
      ebA665  388786 ..  388809 -  -3.6  -4.72486   GAGAAAGGCGAAAAA          GTGCTGGCGC CGGC GCGCGTGCTC           GGCGAGCGCATCGCC  77 343
        purN NONE
      ebA651 NONE
      ebA650  378739 ..  378771 -  -2.8  -3.23692   CACGAGCAGCAGCAA    CGCACGGCACAGATG TTCACG CATC-G-GCCG-GCG     CCCGCTCCAGCACCG  43 9
      ebA647 NONE
      ebA645  376757 ..  376774 -  -2.7  -2.71681   TAAGTCCTGCAAGCA             TATGGAA CCCG TTCCTTA              AATGTCGATATCCTC  39 23
      ebA644  375402 ..  375415 -  -4.5  -4.09864   ACCGACCGCTGAAAA               CCTCG CCAG CGAAG                CGTTCCGCATCCTCG  62 198
      ebA640  373813 ..  373829 -  -2.9  -4.77036   TGTGAGCATGAAAAA              CACCGAC ACC ATCGACG              TTCGCGAGATCCGGC  75 329
        lysC  372140 ..  372155 - -11.8   -5.4505   GGGTGCAAGAAAAAA              GCGGCC CGGA GGCCGC               TTGTTTCTTCATCGA 100 196
        istA NONE
        istB  369052 ..  369070 -  -2.2  -3.34013   CAGCTTCTCAAGCAA             CGACCCCG ATT CGAGTGCG             CATTCCGACGAACGT  44 228
      ebA631 NONE
       tnp15  367237 ..  367258 -  -4.4  -2.71731   TTCAGGTTCCAATCA           GCGGTTTC CTGTCC GAAATCGC            AATGCCCCTGTCCTT  43 46
      ebA627  366486 ..  366496 -  -4.6  -3.84406   GGTGGACGACAACAA                 CCGG AAG CCGA                 TCTGTCGGCTGCACT  58 407
       cytC4 NONE
       cytC5  362744 ..  362757 -  -9.5  -4.05446   GGGGTGAAGGACAAA               CCGGG TCTG CCCGG                GTGGCCCAGCGACCA  76 111
      ebA616 NONE
       ebB16  361819 ..  361832 -  -2.3  -3.18912   GTAGTTACGCACCAA               GCAGC TCCC GATGC                TTGGTCACCAGTATG  43 1
      ebA614  361055 ..  361076 -  -6.5  -3.01712   TGCCCGCCTTGAACA           GCCGGATGCC CAA GGCA-CCGGT           CACCAGGCCGACGGC  52 63
      ebA611 NONE
        ctpC  357877 ..  357888 -  -4.4  -3.37877   AGTTCCGAAGAAAAC                GCAA ATTA TTGC                 CTCCGACGAACCACC  49 101
      ebA608 NONE
        dgkA  356600 ..  356617 -  -6.2  -3.40403   GTGGCTGCACGAGAA             CCGCCA CCTCAT CGGCGG              CCTCGTGTTCACCGA  55 246
      ebA594  345982 ..  346002 -  -8.9  -3.05384   TTCGGCTCGACGTAA            TGACGGCAC GCT GCGCCGGCA            GTTCCAGAAACACAC  60 141
      ebA590 NONE
      ebA587  344070 ..  344103 -  -7.3  -3.31263   ACCTGACGGGGATAA     CGCCCGGC-AATCGGC CGT GCCGCTCAGCCCGGCA     GCGGAACCGCGCCCT  56 15
      ebA583 NONE
      ebA582  339892 ..  339911 - -13.6  -5.01811   GCACCAAAGCAAAAA            GGCCAGTC TTTC GACTGGCC             TAAGTGCTTGATTAT 100 329
      ebA578  337456 ..  337488 -  -6.2  -3.85698   CGTGGCTGTTACAAA     CGTGCCACCACAGCA CTTT TGCGGTCGCGGC-CG      TCAAACCCGCGCCGG  62 168
       tnp14  335567 ..  335582 -  -4.7  -4.56597   CGCTCCGTCCAAAAA              TGGCA AAAACA TGCCA               ATGACCTAGCCGGAA  70 142
      ebA567 NONE
        istA  330577 ..  330597 - -12.5  -3.75115   CGCTCACAAAATCAA            GCCACCGGC TTT GCCGGTGGT            ATTTGACTTTTTAAA  85 49
       tnp11  328317 ..  328340 -  -4.6  -2.90199   CGGAAGGAAATATGA          GAGAAATAGCC AAT GGC-ATTACTC          AGAAGACAGGAACTT  45 78
      ebA561  328112 ..  328134 -  -6.4  -4.27512   CGGGACAAGAAATAA           TTCTACCA TTGAACT TGGTAGAA           AGTCTAGTCCCATAC  71 53
        phaA NONE
        phaC NONE
        phaD NONE
        phaE NONE
        phaF  321938 ..  321976 -  -6.6  -3.28924   GAGCGCCGCCCACAA   CGGCACGTTCATCGCG TTCATGG CTCGATGACCTCGCCG   CGGAGCAGGAACTTG  56 4
        phaG NONE
      ebA552  320925 ..  320947 -  -7.6  -3.21416   CACCGTCAGCATCAA           CACCGCCGCC GCC GGAGGCAATG           CCAGCCTGATGGCGC  54 71
         cls NONE
      ebA546  314436 ..  314456 - -10.3  -2.63596   GCTGATGGCACACGA            CGCGCTCGG CGC CCACGCGCG            CGACGAACTCGGAAT  57 348
       norVW NONE
      ebA537  309424 ..  309437 -  -2.3  -2.74523   GCAGGCCGAAGAGCA               TCTGC TGCC GCTGA                TGGTGGTCGCCGGTG  38 167
      ebA535  307228 ..  307251 -  -4.5  -4.65584   ATAAAGTACAGAAAA          CCCAATCAC TTCACG GTGGCTGGG           TTTTTTGCTTTTGGG  73 284
      ebA521 NONE
      ebA519  299596 ..  299611 -    -6  -3.54543   AGCGATCGCCGGAAA              GCGCGG CCGG CCCCGC               TGGCGACCTCACAAG  56 301
      ebA516 NONE
      ebA515 NONE
      ebA514  296231 ..  296243 -  -3.3  -2.90349   CGCCCAAACCTAAAT                GCTCA CTT TGGGC                GGACGGCATCTTTCG  42 15
      ebA511  293986 ..  293998 -  -4.7  -3.32963   ACGTTTAGGGCATAA                CCGGC GGT GGCGG                AGTCGGAGCGGGTGG  49 2
      ebA510  292959 ..  292991 - -12.1  -3.02144   TGACCCCCTTCAAGA      CAAGGACGGCTCT GAATCCA AGAGCAGTCCTTG      GCATATCTATGAAAG  72 51
      ebA506  290556 ..  290572 -  -2.1  -2.71712   CCGCTCGGCGCAAAT              CGTCCAG GCG CCGAGCG              GCTGCTTGCTGGAGC  39 132
      ebA505  289666 ..  289697 - -11.6  -2.81088   AAGCGAGCGAAGAAC      CAGCGCCCGTCCAGT TTG AC-AGACCGGCGCTG      CGCTCCGCTGCCAAG  65 289
         int NONE
         int NONE
         int NONE
         int NONE
         int NONE
         int  281133 ..  281153 -  -6.8  -3.14463   AAGGGTCTGCAGGAA            GCGCATGA GCGAG TCAGGCGC            CTGGAACCGACGGAT  54 347
      ebA483  276524 ..  276534 -  -2.4  -4.25283   ATGGCGCGACGAAAA                 CCGG CCA CCCG                 CGCGTGAAGCGCCGC  60 125
      ebA478 NONE
      ebA475  273213 ..  273250 -  -2.5  -2.77962   TCGTATAGGTCAAAC   CTCTGTGAGTCCCCCGGC AAA GCCGGGGG-CTTACCTCA   TTACTGAGTTACGCA  39 18
        tnp8  272642 ..  272660 -   -16  -3.40597   CCGTCCAGTCAAATA             CCACCGGC AAA GCCGGTGG             CTTGATTTTGTGAGC  89 82
      ebA473  271638 ..  271652 -  -8.5  -3.42013   AGGCTACAAGACCAA               CGGCC GTTCA GGCCG               AGATGCTGAAGCACA  62 506
        istB  266702 ..  266712 -  -3.2  -3.53091   AGTTCGGCGGCGAAA                 TCCA TGC CGGA                 ATTATACCCGATGAA  49 116
        istA  264684 ..  264698 -  -4.2  -3.14132   CGGGCGTCCGATGAA               GATCAG GTT CGGATC               GTAGTCATGGCACAC  48 456
      ebA408  244192 ..  244204 -  -4.1  -2.78384   CGTCCGGCGACTACA                TCGAG ATT CTCAA                GCAGTACTTCAAGCT  41 363
      ebA407 NONE
      ebA406  242851 ..  242868 -  -9.1  -2.78816   TGATGGTCGAGGACA             CGGTCGGC TTC GCCG-CCG             GCCTTGCCGAGCGCA  55 482
      ebA394  237568 ..  237587 -  -7.8  -3.57144   TTCGTCATCGGTAAA            GTCTCGGA AGAT TCCGCGAC             TTTACGCTTGACATG  64 168
      ebA392 NONE
      ebA387  234623 ..  234656 -    -3  -3.73509   AGAGCAAATGGGAAA     GCAGTGTGCCTACGG GATGG CCGTCGGTACGC-GC     TCGCGTTGCGACGAG  52 144
         soj NONE
      ebA377  229707 ..  229720 -  -3.1  -2.91695   GGGAGGCGGAAACGA               CG-GAC GCA GTCTCG               GCACTCATGGCGGCT  42 39
      ebA374 NONE
      ebA371 NONE
      ebA370  226802 ..  226831 -  -7.1  -3.27475   CGTCGCATTAGAAGA       CGCTGGAAGCG GACGCCGA CGTTCCCAGCG        TGTGAAACGCTACCG  56 35
       ebB10  226297 ..  226316 -  -2.1   -2.8552   TGGCATCCATCAAAC            GGGGA CAGCTCCAAT TCCCC             ATCCCTTCCGCCCTG  40 68
      ebA367  225812 ..  225825 -  -3.7  -3.58343   TGTATCAGTTTTAAA               TCGGC AACC GCCGG                GAAAGCGTGTCAGTT  51 166
      ebA362  221809 ..  221819 -  -3.2  -3.61398   CTCGCCGGTGAACAA                 TCAG ACT CCGA                 TCAACAGGCAAGGAG  51 434
      ebA356  219457 ..  219502 - -21.5  -2.72344   CGCGATGCCTAACGA TTAAGGTTAGATCGTG-GCTCG CTT CGCGCTCACGATCTAACCTTAA TCGTTAGAGTTCGGG 100 41
      ebA355  218195 ..  218212 -  -4.7   -3.7282   TGACGCTACCAAGAA             CCGCGCG TGGG CGCACTG              GCTGCCCAACACTGA  55 278
         hns  215884 ..  215898 -  -2.7  -3.51232   CGCGGCCGAAAGTAA               GGCCG ATCTG CGGGC               GCTGCTTAGGCCGTG  49 130
      ebA340  213276 ..  213290 -    -5  -3.06831   CCAAGGCTTAGCCAA               CGCTTT AAC AAAGCA               CTACAAAGCAATGAA  46 26
      ebA339  212894 ..  212906 -  -5.5  -2.79919   ATAAAATTGTGAAAC                CCCTC TCA GAAGG                TGCTGTCGAACTTCA  46 18
      ebA335 NONE
      ebA332 NONE
      ebA329 NONE
      ebA327 NONE
      ebA326  205076 ..  205092 -  -3.6  -4.08349   ATGCGAAAAATACAA              GCTCGC TGAAG GCGAGA              GTTGACCGTCGGAGG  59 183
      ebA322 NONE
        acsA NONE
      ebA318 NONE
        xccB NONE
        xccC NONE
        xccA NONE
      ebA312  195480 ..  195490 -  -2.4  -3.57792   CCACTGATGCCTAAA                 GCGC CTG GCGT                 TGCAGCAATCGCAGC  49 10
      ebA310  193851 ..  193864 -  -4.5  -3.29704   GCTTCATGAAATACA               CCTCGG TTA CCG-GG               TTATGAGCGATTGGC  49 26
      ebA309 NONE
        chnA NONE
        tioL NONE
      ebA305  190575 ..  190589 -  -2.8  -2.60508   TACCTGTCAAAAATG               CTGC TGCATTG GCAG               TCCGTGCCCCTGTAA  38 100
      ebA303  189468 ..  189494 -  -2.8  -3.19522   TTATTTAAGACTTAA         GACGCTGCATAC TGA GCAGGCGGTGTC         CGGGCTCCAGTTGCA  43 77
      ebA302 NONE
        pchF NONE
        pchC  186500 ..  186524 - -11.4  -2.66316   CGTCGCACGACAGCA          CCGGCGCC CCAGTTCCC GGCGCCGG          GAGCGGCCGGCTGTT  61 264
        tnp6  173465 ..  173477 -  -4.7  -3.22298   GGCACCGAGCACGAA                GACGC CTT GCGAC                TGCGGCTGAACAAGT  49 286
        tnp5  153044 ..  153066 -  -3.4  -3.71378   CACAGCGAACAAACA           TTACGACATC ATC GATCTCGAAA           AAATACCAGACGACT  53 395
      ebA244  143127 ..  143181 - -17.8  -3.05343   TCGACATCCTCAAGA TCGACCGCAGCTTCGTCACCGACCTC GCC GAAGTCGGTGTGGACGCCGCGATCGT TCGCGGGATCGTCTC  86 387
        aroD  138729 ..  138743 -  -8.5  -3.54424   CTGTACGCGCGGAAA               GCCGC TCCGC GCGGC               CAGGCTTATTCGCCC  62 31
      ebA229  136785 ..  136838 -    -4  -4.02817   GCGCGACAAGAAGAA CCCGAAGCCG-CTCGACGTCAACGCGT TTC ACACACT--CGTCAAGACCGCTTCGGA GGTCCTGCGCCGCCA  59 407
        uspA  132568 ..  132592 -  -5.5  -2.57974   AGCAGCATGAAGGCA          TCAGCCCGCCC CAT GGTCGGGCTTT          TTGCTTTTTTGCGCC  46 86
         int NONE
      ebA218  129938 ..  129955 -  -6.3  -3.66803   CGGCAACATCCGAAA             CGCTTACC GCC GGTA-GCG             AATCCCAGCAGCGGC  57 94
      ebA210  127559 ..  127579 - -11.1  -3.85698   CTTTCGCGGCATAAA            CGGGCCGAT GAA ACCGGCCCA            TTTATTCCACGGTCC  82 178
      ebA202  123955 ..  123969 -  -5.6  -4.84359   CCATTGTCATAAAAA               CGGGCC TGA AACCCG               CGCCAATACTGGGAG  81 126
        istA NONE
        istB  120886 ..  120909 -  -5.2  -4.05446   TCCGCGAATGAGAAA          CCTGGCGG TTTCCGGG CCGGCAGG           GGTCCAGACTTCTAC  61 289
        acsA NONE
      ebA171  103076 ..  103107 -  -5.8  -3.18429   GAAAACCGCCACCAA      CCGCTGTCCCGCAAG ACC CTTGCGCATCAG-GG      ACTCCTCATGATGAC  50 54
      ebA170  102869 ..  102926 -  -5.5  -3.60214   AGGCGAACGAGACAA CGACGACCGTGGTAC-CGGTGAGCAT GCGGCCA ATCCTCAGCGTGCGCCACGCTCGACG ATCCACGCGACTGCG  57 4
      ebA169 NONE
      ebA168   99716 ..   99748 -  -3.2  -3.78953   ACCGCCAGCAGGAAA     CGTGTGCGTGCCGTC ATCC GTCAGCTCGC-CGCG      AGCATGCTGCGCACG  54 13
      ebA166 NONE
      ebA165   95137 ..   95150 -  -3.7  -5.24129   GGCCGCGATAAAAAA               CGTCG CGAT CGCCG                GCTGGAAGATTGTGA  83 287
        coxB NONE
        coxA NONE
      ebA154   86002 ..   86021 -  -2.8  -3.59979   GCGGCGCAGTCGAAA            GTCACTACG GCG CGTGG-GAC            CGCTATGCGAAAGCG  49 118
      ebA148   79818 ..   79844 - -10.1  -2.82623   TCGGGCCGAGAACCA         TTCCCGGCCTG CCACC CTGGCCGGAAA         CCGCAGCCACCGTCA  59 393
      ebA145 NONE
      ebA142   77414 ..   77445 -    -7  -3.44848   CCCTGTTACCAAAGA      CGGCTGGCGGGGGC TTCG GCCCCCGCTTCACG       TTCACCGTAGTTGGT  58 94
      ebA140 NONE
      ebA139   76968 ..   76979 -  -3.6  -2.61199   CAAGCGTGAATTAAT                CCGG GGTT CCGA                 CCGCTGCCCACAAGA  40 9
      ebA138 NONE
      ebA137   73901 ..   73916 -  -7.5  -5.08824   CGGCCATCGAAAAAA              GGCCG GGGCAG CGGCC               GACTGCAGGATGCTT  89 51
      ebA126 NONE
      ebA125   62051 ..   62076 -  -2.5  -4.82667   GCAGGACACGAAAAA         GTCAGCCGATAT GGA AT-CCGGCCGTC         AGTTGCTCCAGCGCT  72 297
        iorA NONE
        iorB NONE
        folD NONE
        purE NONE
        purK NONE
        sua5   55565 ..   55596 - -15.3  -4.61873   CCCTATAAAGCAAAA      CAGCGCATCACAC TGCGAT GTGTAATGCGCTG       TTCTAACTACCAAAT 100 169
      ebA106   54695 ..   54752 -  -9.8  -3.13164   TCGGTAAGCACGGAA GCCCCTGCGCCGCCACGGGCGCGATGAT CTTC ATCATCT-GCCCTCGGCAGC-CGGGCGC CGCTGCGCCATCTGT  65 1
      ebA104   54005 ..   54055 -  -9.1  -4.07568   TTTTCCCCGCGAAAA CGGCTCATCCATGAGCTGTTT TCCTGTTAT ACACAGCTCACGGATGACCTG GCTCATGGGTGAGCT  76 57
        ebB4 NONE
      ebA101   52861 ..   52886 -  -4.6  -2.87931   TCGATCCGGTACATA         TCCACACCGC GCGGTG GCGGCGCCGA          AGACGCGTGACGCTT  45 284
        trbL   49531 ..   49560 -  -6.9  -3.85704   TGATCAAGGAGGAAA       TGACCCGCCTCGC TGGC GAGCGGCGGGCCT        TGCGCCTGGGCCAGC  64 458
       ebA89   47340 ..   47356 -  -5.7  -3.14132   TTCCCGGCGTACCAA              CTGGCCG AGG CGGCCTA              TTCCGTCATCTCCGC  50 23
        tnp3 NONE
       ebA82   44442 ..   44455 -  -2.3  -2.68942   ATCCTGGCATAGAAG               CGCGT TGCC AAGCG                GCTGACTCTGGTTCA  38 160
        tnp2   42374 ..   42384 -    -4  -2.52543   ACTTCGTGTAAGTCA                 TTGA AGG TCAA                 CGATTATTCAGATCG  40 429
        tnp1 NONE
        ebB3   40533 ..   40564 -  -7.2  -3.78775   TCGGTCACGATCAAA      TCGGAATCCGCGGT CACG ACCGCGGATTCACC       GGTCACACTATTTCG  63 44
        istA NONE
        istB   37825 ..   37868 -  -3.1  -2.64293   CTCGCAATAGAACAC CGTCAG-ATCCGCGAGCCCCG CCGG CTGGCCT-GCGCATTCCGACG AACGTGACCGCCTGC  40 218
        ebB2   37297 ..   37317 -    -4   -3.9392   GCCGAGGTGAAAGAA            GATCCC CCCTTCCAC GGGATC            ACCCTTGAGCCGCAG  56 284
       ebA67 NONE
       ebA65   35104 ..   35123 -  -9.3  -3.66844   GGCAGACGTGAAGAA            GGCCAGA GCAATG TCTGGCC             TTTTTGAATTGGTGG  68 180
         dtd   34337 ..   34352 -  -2.5  -4.39448   AAATAATGAAAACAA              CGATC GGATCA GACCG               GCAGCGCCGTCGGCA  63 18
         def   33655 ..   33675 -  -8.3  -3.41527   GAATGCGCACCACAA            TCTCCGC ATGACTA GCGGAGA            TCAAGGCTACATCCG  59 125
       ebA59 NONE
       ebD24 NONE
       ebA56   31225 ..   31262 -  -3.4  -3.54307   AAGATGTTGCGCAAA  CCCGGCGACGTGTCGGCG TTCG CACCG-CA-GTCACCGTA   GGAATGGGCGCTGGC  49 58
       ebA53   30674 ..   30685 -  -2.2  -2.86151   CGAATCACGAATAAG                GGAT GCCG ACCC                 GGACCACGCGCCTCC  40 3
       ebA52   30489 ..   30518 -    -2  -2.70932   GTCCTTGCTCAACCA       CCTTGGCGCCGTC ATCGA GGCAG-GCCACGG       CGGACGCTTCCGCGT  39 45
       ebA51   29951 ..   29963 -  -4.8  -3.14211   ACCCTGGCTCATGAA                GACC CTCTC GGTC                CTGGGCACCGCGGCG  47 279
        phbC   26339 ..   26366 - -22.8  -2.94144   TTGGCATTGAAACGA        CGCAGCCGCACG AGGC CGTGCGGCTGCG         CTCCCCCTCGCCGTC 100 94
       ebA47 NONE
       ebA46 NONE
       ebA45   25500 ..   25513 -  -4.5   -4.3467   ACCCCGATATGAAAA               TCAGG AGGT CCCGA                TTCTAACGGAGAGCA  68 70
        lipP   24506 ..   24518 -  -4.7  -2.56914   CACTCGACGAATCGA                CCGTC AGG GCCGG                ACTGCCCGGCGCAGG  43 16
       ebA41 NONE
        sthA NONE
       ebA38 NONE
       ebA37 NONE
       ebA36 NONE
       ebA35 NONE
       ebA33 NONE
       ebA31   13245 ..   13265 -  -7.5    -3.551   GTTCAATGGATAGAA            CGAGCGCCT CCT AAGCGCTAG            ATGTGAGTTCGATTC  58 95
         int   11847 ..   11885 -    -5  -4.57073   TACCTGCTCGAAAAA   TACGGCCCCCTGCTGACC ACC GAGCAGCTGGGTTCCGTC   CTGCACCTCGAACCC  70 87
       ebA26    9652 ..    9673 - -12.9  -3.14522   CCAACGCAGAGGTAA           GCGGCGGGC TTTA GCCCGTCGC            GCTTGAGCGCCCAGT  74 220
       pilE1    2202 ..    2217 - -10.4  -5.60993   GGCGGCATAAAAAAA              GACCGC CGAA GCGGTC               TTTACGTGGAATATG 100 59
      ebB253 NONE
        p1B8    3794 ..    3830 +    -5  -3.60296   TCCCGATTGCACGAA   CACCCC-GCCCGCCATCG GCG CGCTGG-GGTCAGGGGCG   TTTCCAGTCGCCCTA  54 194
       p1B12    5207 ..    5226 +  -6.4  -2.74192   GGTGGGCCTCGCACG            CGGGACTGT TGC ACGG-CCCG            TAGTGTTGGCGGATC  47 268
       p1B20   10050 ..   10063 +  -2.3  -4.73677   GCGCCTAGCAACGCG               CAGAC AAGC GGCTG                TTTCTTTCTTCTGAA  74 278
       p1B23   12140 ..   12150 +  -3.2  -3.96148   GCGGTCGATCGCTTC                 TCCA AAC TGGG                 TTTCTAGTGAGAGAA  58 421
       p1B32   15823 ..   15845 +  -7.1    -3.494   CAGAGGCCAGTAGCC          CGATGCCTTG GCGT CAAGG-ATCG           TTATCTCAGCGATTC  58 304
       p1B37   17418 ..   17457 +  -9.1  -2.71712   CAGACAACAACAGGA  GGCCGCGCCCGCCGC TTTTTGGTTT GCGGCAGGCGCATCC   GTTTGGACAGAAGGG  57 145
       p1B50 NONE
       p1B51   22626 ..   22639 +  -2.4  -2.53343   CCCCGGGAAGCTTTA               TCCA AAACAC TGGA                GTTCGTGATGGCTGT  37 4
       p1B52 NONE
        recG   25155 ..   25165 +  -6.8  -2.91144   CATTGGTCGTCGCGG                 GGCT GGA AGCC                 TAATTTCCGCCGTCG  51 12
       p1B62   29152 ..   29178 +  -9.5   -5.5074   CGGGACTGACACCAG         CCCTTCATTTC TTACC GAATTGAAGGG         TTTTTTATTGCGTTA 100 386
       p1B71   34052 ..   34076 +    -7  -4.46112   CCTCAGGCAACAGAT          CGGCAACGGT CGGCA ACCGAAGCCG          TTTCTTTCCGTGCCA  77 457
        lasR   58327 ..   58340 +  -5.3   -2.7264   AAGTCATATAAGGCC               CTGTT ATAA AACAG                ATTTAAAAAACGTTT  46 44
      p1B115 NONE
      p1B116   60144 ..   60155 +  -3.6  -2.93382   CGCTCTCGATGTCAT                CGGC CCCT GCTG                 TATCTGCATGTCGAG  43 400
      p1B123 NONE
      p1B124 NONE
      p1B125 NONE
      p1B128 NONE
      p1B129   65518 ..   65528 +  -4.6  -3.18024   CGGGCTTCCGGCGGG                 GGCG CTA CGTC                 ATTTTCCTGCTCCCG  48 234
      p1B134 NONE
      p1B135   69499 ..   69516 +  -6.9  -2.78384   GATCGGTCAGCGGAA             CGCTAGC CGTA GCGAGCG              TGTAGTAGCCGACGA  48 329
      p1B140   72035 ..   72060 +  -5.5   -3.4072   GCGCTCTTGATCAGA         GAAATC-GCCTG TTT CATGCTGATTTC         TTCTGATGCAACCTG  53 333
      p1B147   76770 ..   76798 + -18.9  -4.55128   TGATGACCTCTGAAA        CGAGGCCGCCAAT TGG AATGGCGGCCTCG        TTTTGCTTTAGCGGT 100 28
      p1B169   94850 ..   94864 +  -5.6  -4.12456   GCTCGTAAGGGGTCA               CGCCAC CCT GTTGCG               TTTTCACGCTCATCT  64 196
        traG  102377 ..  102405 +  -2.4  -3.20307   GTTGGTTGACGGAAT       TCGCAAGTCACTT TTCT ACG-GTCTTGCGA        TATTCCTCATCTTGA  43 63
      p1B182 NONE
      p1B183 NONE
        sppA NONE
      p1B185  105956 ..  105983 +  -3.3  -3.96624   TGAGCAAGTTGACCT        CATCGCTGTCC CAGCAA GGGCAGCCAGG         TTTCTCATAGAGGTG  58 280
         hns  107530 ..  107555 +   -14  -4.13945   TTGGAGGCAAAAAAA         CGCCCGGGAC AATGAG GTCTCGGGCG          TTTTAGGGTCAGGAT  95 42
      p1B197  113212 ..  113247 + -12.7  -5.07652   GCTTGACCAACACAA    CCCCGTAGCGCACCGT ACTCA ATGGTGC-CTATGGGG    TTTTCTTTTGAGGAG 100 35
       p1D12  113951 ..  113965 +  -3.5  -2.61274   CGCGGATCAGGACGA              GCAGCC TCAG GGC-GC               ATTCGTTGGCATCCA  40 302
        istB NONE
      p1B205  117523 ..  117549 + -15.9  -4.78149   AAGCGTGCATTCTCG        GCCCGCC-CTCC TTCT GGAGTGGCGGGC         TTTTTACGTTCTCGA 100 318
         int  118593 ..  118639 +  -9.5  -2.81535   GGGTTGGCTGCCGAG CTTGCGCCACGT-AAAGCAACA TAGG TGTTGCATTGACGTGTCGCCGG TGGTATATTTGAATC  57 239
      p1B209  118888 ..  118898 +  -5.4  -2.80443   TAGGGCTCATTGGCG                 GATG GAC CATC                 TATCGTCAGGTCTGA  46 0
       p1D13 NONE
       p1D14 NONE
      p1B212  119829 ..  119851 +  -2.6  -3.02144   AGGAGGCCGCCAATA           GGCGGAAATA GTA TGTGTCCGAC           TATTGCGAAACGTGA  41 15
       p1D15 NONE
      p1B214 NONE
      p1B215 NONE
      p1B216 NONE
       p1D16 NONE
      p1B218 NONE
      p1B219 NONE
      p1B220 NONE
      p1B221 NONE
      p1B222 NONE
       p1D17 NONE
       p1D18 NONE
      p1B225  123950 ..  123971 +  -6.5   -2.7263   AGCTGGCCATCAAGG           CG-GCCGGGT ATA ACCAGGCCCG           ATTTGCCAAGGTGAT  50 65
      p1B226 NONE
       p1D19 NONE
      p1B228  125440 ..  125452 +  -6.3  -4.63218   GATGACGCACGCAAC                TGAAC TCT GTTCA                TTTTCTTCAGCGAAC  76 180
      p1B239  130913 ..  130941 + -13.9  -4.74103   GCAGACTTCAATCGG        CCCGTCACTGATA ATC TTTCAGTGGCGGG        TTTTTACGTTGACGG 100 53
      p1B240  131656 ..  131666 +  -4.6  -3.73953   CTCTGAACGAATTGC                 CCGC GCT GTGG                 TTTGGTCCGAATCGT  57 73
      p1B247  133729 ..  133742 +  -2.3  -3.75824   AAACAAGGAGCCCCA               GGATG ACCC CAGCC                TTCTCTTATGAAATG  52 20
      p1B248  134031 ..  134052 +  -2.9  -3.53091   ATATAAACGTGTAGA           GTTCGAC-GC ATC GCAGGCGAGC           TTTCGCCGCAACGAT  47 92
      p1B250 NONE
      p1B252 NONE
      p1B253  135879 ..  135905 + -16.7  -3.60098   CGCTCAGAAGAAGAA         TCGCCCGTCTA GCCTA TAGACGGGCGA         TTTGGCATCAAGCAT 100 50
      p1B260  140563 ..  140582 +  -2.1  -4.24002   GAGTCGTTCCTCTAA            CCCATAC CAAGGA GTATGCG             TTTTGAGATTTGACG  60 147
      p1B262  141195 ..  141219 +    -2  -3.60627   GATCCAACCGCCGCT         GGCGAGC-AGC ATCC GATAGCACGCC          TTTGCGCTCACATCG  49 96
      p1B263  142160 ..  142192 +   -12  -5.10029   GCTGCGTGACCCACA      GAACCCGATCTTGC CTAGC GCTCGATCGGGTTC      TTTTTTGAAATTGCT 100 193
      p1B265 NONE
      p1B266  142984 ..  142995 +  -7.2  -3.28712   TTGCGTTGCTCAGAA                GGGG CGAG CCCC                 TTCTGAGCAACGCGG  54 74
      p1B271  145978 ..  146004 +  -5.9  -3.08679   GGCTAAGTCGCACGT         TACGATAACTC CACTT GAGTTGTCGAA         TATTCACTCACCCGA  49 35
      p1B273 NONE
      p1B274 NONE
      p1B275  148504 ..  148514 +  -6.8  -3.26947   ATGCGGCCAGGTGCA                 CGAC CGC GTCG                 TTGGTGTCGAACTTG  54 517
      p1B278  150728 ..  150770 +  -2.5  -3.54424   CCGCAAGAAGCTCGA CTCGCTGGGCGACCCGCTG GCCGA CATCGAGTTGCACATCGAC TTTGCGGCGCTGGCC  48 222
      tnp1P4  151716 ..  151740 +   -10  -3.23853   CGCCCGAAATGGGCC          GAATCGCCGC TGCCC GAGGCGATTC          TGTTAGTTACAACGG  65 41
      p1B281 NONE
      p1B282 NONE
      p1B283  153101 ..  153119 + -12.4  -5.88565   TGATCCTGATCCACG             CGCCCCTT CAA GAGGGGCG             TTTTTTTCTTCTGCC 100 187
      p1B294  160189 ..  160217 +  -3.8  -2.71763   CATGTACCAGCACAT       GGAGTG-CAAGCC GAAG GGCTGAACACTCC        TGCTATGCTTGTGGG  41 250
      p1B295  163389 ..  163404 +  -2.5  -3.64703   AGCGCGTCGTGGGCA              CTGTC TATTGC GACGG               TTTGAATGCCAACAG  49 314
      p1B297  163814 ..  163835 +  -2.1  -2.78384   TGAGCGGCAGGGAAC           CTGGCCTCG CAAC CACGGTCAG            TGTCGTCGACAAGCG  39 50
      p1B298  164241 ..  164259 +  -2.3  -3.59979   TTCGGCCTTGCCCGT             GTGACCG CAATT CGGTAGC             TTTCGCCTACCCGCA  49 22
      p1B299  165005 ..  165035 + -16.3  -4.08349   TCGAGGCCAGCCTGA      GGCCGCAC-AGAGA TCGT TCTCTTGTGCGGCC       TTCTCTTTTTGAGAT 100 56
        pgpA  174811 ..  174824 +  -3.8  -2.55668   GCCATCGCATGTCTC               GCCT TCGCCC AGGC                CTTGCTCTGAACCTC  40 2
        terY NONE
        terX NONE
       terY2 NONE
       terY3 NONE
      p1B325 NONE
      p1B327 NONE
      p1B328  181350 ..  181364 +  -2.1  -3.61371   CGGATGCGAAAAGTT               TTACG GCAGA CGTGA               TTTGCCCTAACGTTT  49 11
        terC  182476 ..  182505 + -10.1  -3.60792   CAACACGCAAAGGCA       TGGCCTGCGAGACT GCA ATTCT-GCAGGCCA       TTTCCCAGTTACCAC  73 42
        terB  183460 ..  183473 +  -6.7  -3.01791   TCCTGCAATTCGAAC               GAGAC CAAG GTCTC                TCTTGGCCAGGCAAT  51 499
      p1B332  184853 ..  184877 +  -2.7   -2.7263   TTACTCGGAGAGCAA          GACCGCTTCCG AGC CAGGATTGGTC          ATTTACAGGGATGGT  40 441
      p1B338  186580 ..  186591 +  -5.8  -3.17075   CGCCTATCTCGTGCT                GTGC GTTG GCAC                 TTCCATTACAGGGGC  50 69
      p1B341 NONE
      p1B342  187949 ..  187979 + -14.1  -5.15969   TCTGACTCGACTCCA       GGCCTCTCACTGA TCCTT TCAGTCAGAGGCC       TTTTTTGCGTTCACG 100 50
      p1B343  188754 ..  188768 +  -4.2  -3.14344   GGTTTCTGGTGATCT               GCAGAT GCA ATCAGC               TTGATAAGCCGCCTC  45 469
      p1B351  192912 ..  192922 +  -6.8  -4.56597   CAGTGTTCTGAAGCA                 GCTC CTC GAGC                 TTTTTGCCGGCGGCG  77 514
      p1B359  195763 ..  195815 +  -3.1  -3.05816   ACGGCATACATGCAT CGACTTCCGCTCTCGTCGGCTTTCG GTT CTCAGGCGGCCGACAGCGGCAGATG TTCGCTCGCCCGTAG  42 449
      p1B372 NONE
      p1B374 NONE
      p1B375 NONE
      p1B376  207282 ..  207299 +  -3.4  -2.63382   CTCGGGTATTGCCCG             GACTCG TTGTTC TGAGTC              ATTCTGGCTATGCAG   0 11
      p1B369  201178 ..  201194 -  -5.1  -2.89683   ACTGCACCTCAGAGA              TGCGC TGGACGG GCGCA              TAAAAAACATGCTCC  45 61
      p1B367 NONE
       p1D21 NONE
      p1B366  199747 ..  199787 - -10.4  -4.42806   TCATTCCGAAAGAAA  TGGCGAACACTCACCCCC TGGCG GGAAGTGACTGTCCGCCG  AGGGTGGTCGGGGCA  87 77
      p1B365 NONE
      p1B364  198245 ..  198279 - -17.2  -4.89063   TCAGCCAAAAAGAAA     GCCCAGCGCACCTC GTGAACG GAGGTGTGCTGGGC     TTGTGATCAGAGTCG 100 73
      p1B362 NONE
      p1B361  195260 ..  195292 - -15.6  -4.46233   CGAACCTCAAACAAA     CCGGGCGGCACAGCA CCAA TGCTG-GCCGGCCGG      AACTGCAAACCGTAT 100 161
      p1B357  193706 ..  193718 -  -3.3  -3.29096   CCCATCAACCATCAA                CCCCA GAT CGAGG                GATGTACTCAACGAA  47 2
      p1B355  193273 ..  193290 -  -2.7  -3.27676   ACGCAGTCAAATAGA             TGCATCG ATTC CAATACA              ATGGAGAAATTAAGG  44 35
      p1B354  192380 ..  192393 -  -3.8  -3.93369   GCAATTCCAAGGAAA               GAGC AAACCA GCTC                CTCATCGATGGCACG  59 239
      p1B349 NONE
      p1B347  189653 ..  189667 -   -10  -4.46233   TCAACCTCAAACAAA               CCGTTG CTA CAACGG               CAAACCATGCGTCGG  89 17
      p1B346  189171 ..  189182 -  -4.4  -3.25486   ATTCAAGAGGAAAAG                TCCT ATAG AGGA                 AGCCCATACGCAGAG  48 103
      p1B345  188267 ..  188287 -  -3.1  -4.62471   TGCAACCCTCAAAAA            CCAAGCTGG CAT CCGGCCTGT            GCAAAAACTCGCAAC  70 156
      p1B340 NONE
      p1B339  186473 ..  186485 -  -4.8  -3.63922   ACCCTCGGCAAAAGA                TGGC GATCT GCCA                GTGGCCATGCGTGTG  55 189
        traT  185094 ..  185127 -  -8.2   -4.7078   TGAATCATGCAAAAA    GCCCGG--AGCCATCC ATCA GGATGGTTGTCCGGGC     TTTCTATTTCCGTTC  81 44
      p1B334  184567 ..  184580 -  -2.3  -3.07291   AATTACTCGATGGAA               TAGCG AATG CGCTG                AATCGTACATGCCCG  41 242
      p1B331 NONE
        terE NONE
        terD NONE
      p1B313  171868 ..  171889 - -12.3  -4.08692   GAATTGGGTTCAAAA           GCCCGGCATG AGT CA-GCCGGGC           AGGGAATTACACCGT  89 80
        terZ NONE
      p1B310  170214 ..  170224 -  -8.2  -2.80816   GCGGCACTCATGACA                 GGCG CAC CGCC                 TGGTTGATCTCGGCT  53 7
      p1B308 NONE
      p1B307 NONE
      p1B306 NONE
      p1B303 NONE
        terA  164698 ..  164713 -  -7.6  -3.21099   CGCGGTGACGAGCAA              GAAGGA CTTC TCCTTC               ATGGGCGGTTTCCTG  54 362
      p1B296  162906 ..  162923 -  -4.7  -3.58343   CGGATCATTCCGAAA             CCTGGCC ACGA GGCCGAG              CTGAAGAAGCGCACG  52 234
      p1B290 NONE
      p1B288 NONE
      p1B286 NONE
      p1B285  152673 ..  152689 -  -9.3  -3.17075   TGGCGGGCAATTGAA              GCGCGGG TGA CCGGCGC              GGAGCAGCCGACATC  59 485
      p1B279  150333 ..  150352 -  -2.1  -4.07568   TCTGCTTGTGGAAAA            GCGAATG GCCATT CATTTGC             GTAAAATTTCCGTCA  58 255
      tnp1P3  147865 ..  147881 -  -4.3   -5.2696   GGAAAACGCAAAAAA              GCACGGC GCC ACAGTGC              TCGCCCACGGGATCG  93 394
      p1B272  145722 ..  145732 -  -2.4  -3.09831   GGTACGGCAAAATCA                 CACG TTA CGAG                 AGGAAATGACAATGG  41 305
      p1B270  145307 ..  145333 -    -3  -3.12351   CGGCTGCAGATCCAA        CCGGCCAA-GA TAGTTG TCGTCGACCGG         CCAGGCTAATTGTCG  41 31
        istA NONE
        istB  142538 ..  142552 - -11.4  -3.02745   CCCAGGGACAAACCA               CCGTCC TCT GGACGG               GTCTCTCAGGGCTTC  68 414
      p1B264  141797 ..  141821 -  -6.3  -3.54741   GATCACCGCCCCAAA          CCGGGAGTTCA ATC CGCACTACCGG          ATTGAAAAAGGGTTT  56 202
      p1B259  139795 ..  139808 -  -3.1  -2.71918   TGACGCGATAAACAC               CTTGC TCAA GCAAA                CTCAAGCCCGCGGTT  41 111
      p1B258 NONE
        dnaB NONE
      p1B256 NONE
      p1B255 NONE
      p1B254  135879 ..  135905 - -16.7  -4.02817   CGCTCAGAAGAAGAA         TCGCCCGTCTA GCCTA TAGACGGGCGA         TTTGGCATCAAGCAT 100 50
      p1B245 NONE
      p1B244 NONE
      p1B243  131589 ..  131601 -  -4.8  -3.85817   ATTGGCTTGCAGAAA                GGCA GGCTA TGCC                AGGTTGAGAAATGAC  59 105
        rdgC  129023 ..  129047 -  -2.1  -4.16943   TTGGACATGCGAAAA          GAGGCATCT TTTATTG AAAGGCCTC          CCCTGATGCGAGCAC  60 11
      p1B236 NONE
      p1B235 NONE
      p1B234 NONE
      p1B233  127087 ..  127101 - -12.8  -5.81032   TAAGTCCAAAAAAAA               CCCGGC ATA GCCGGG               TCCGCTGGGCGATAA 100 57
       p1D20 NONE
      tnp1P2  125467 ..  125485 -  -4.5  -3.05463   ATTTTCTTCAGCGAA             CCGCC ATTTTGCTA GGCGG             TGTCGCTCCGTTTTC  46 86
      p1B206  117256 ..  117269 -  -3.9  -3.60805   AGAGTTCATTGCAAA               GATAA ACGG TTATC                CTTCCTGGCACATCG  51 2
        istA NONE
      p1B201  114731 ..  114745 -  -4.2  -3.01712   GTTTGCCGCGCAACA               GCCG AATTCAG CGGC               TCTTTCGCCACTCCC  46 18
      p1B200 NONE
      p1B199  113212 ..  113247 -  -8.3  -3.71284   GCTTGACCAACACAA    CCCCGTAGCGCACCGT ACTCA ATGGTGC-CTATGGGG    TTTTCTTTTGAGGAG  67 457
      p1B196 NONE
        istA NONE
        istB  108402 ..  108414 -  -5.5  -3.11024   TTCTTCAATACAAAG                TGCCG CCC CGACA                GCCAGTCCTCTGTGA  49 162
      p1B191 NONE
      p1B190  107530 ..  107555 - -11.8  -5.47218   TTGGAGGCAAAAAAA         CGCCCGGGAC AATGAG GTCTCGGGCG          TTTTAGGGTCAGGAT 100 41
      p1B188  106572 ..  106591 - -11.4  -6.02914   CTTATACAAAAAAAA            CCCGACCT CATG AGGCCGGG             CTGTGTGTCATCGTT 100 33
      p1B187 NONE
      p1B186  105440 ..  105451 -  -4.4  -3.21276   GGTGGCCGCAGAACA                GCTT GGTA AAGC                 GTATCAGCTTGGGAT  47 312
        dsbG NONE
        traW NONE
        traU NONE
        trbC NONE
        traN   95136 ..   95161 - -13.3  -4.57569   TTATTTCTCCAAAAA         GGAGCCTCATC GTCA GAGGAGGCTCC          GCATCATGGGTTATT 100 36
      p1B171   94560 ..   94570 -  -8.2  -3.18264   CTTTCGACTCAGGAA                 GCCC GTA GGGC                 TCAGAACTTTGCTCA  56 174
        pilT   93234 ..   93247 -  -2.3   -2.8294   GACTTTTGATAATCA               TCAGG ACGA CCTGT                ACGCGGCCCACACCT  39 12
       p1D10 NONE
        gspE NONE
        dsbA NONE
        ompA NONE
        traL NONE
        traE NONE
        traK NONE
        traB NONE
      p1B159   86637 ..   86660 -  -5.2  -2.57067   GCAATAGCCAAGGCA          TGGGGTTTCA TTAT TGAATCCCCC           CCGGAATCCGGCCTT  43 12
        traV NONE
        p1D9 NONE
        traC NONE
      p1B153 NONE
        p1D8 NONE
        trhF NONE
        traF NONE
        traH   79676 ..   79691 -  -3.2  -2.91144   CTAGTGTGTAAACCA              TCCATG AAGA CATGGC               TATTCCTCAACGCGG  42 32
        traG   76770 ..   76798 - -18.9  -3.56092   TGATGACCTCTGAAA        CGAGGCCGCCAAT TGG AATGGCGGCCTCG        TTTTGCTTTAGCGGT 100 33
      p1B146 NONE
        topA NONE
        parA NONE
        parB   71571 ..   71599 -  -8.1  -4.15222   ACCCTTTTCAAGAAA       GCCCGG-CTCGG TTGGCC CCGAGACCGGGT        TTTTCTTTTGTCAGC  69 241
         rep   70069 ..   70081 -  -3.3  -3.14564   GCACGGGCGGAGGAA                CGCAC TCA GCACG                GCCGCAGATGCAAGC  45 18
      p1B137 NONE
      p1B136   68751 ..   68773 -  -3.5  -3.79909   TTAAATGACGAAGAA          CTACCGCAGTG AAG CACT-CGGT-G          CTATCCACGAGACAA  57 458
      p1B133 NONE
      tnp1P1   65289 ..   65300 -  -2.2  -4.06903   AAGGTGCAAACCAAA                GTCA TTAT CGAC                 GCAAAATAGATTCAA  57 336
      p1B121 NONE
      p1B120 NONE
         int   59736 ..   59746 -  -6.8  -3.37464   GGATGAATTCGATAA                 GCTC GTC GAGC                 GATTCGAACTCTTCC  56 388
      p1B110 NONE
        p1D7   55982 ..   56014 - -14.3  -5.30155   CCAGTAATGAAAAAA     CCCGCCGCTCACAA TGTGGT TTGTGAG-GGCGGG      CGATTGGGGCGCTAG 100 37
      p1B109 NONE
      p1B107   54964 ..   54992 - -11.8  -5.90981   CCAGACGAAAAAAAA        CGCACACACTCA AAGAA TGAGCATGTGCG        TTTTGGTTATTACAT 100 35
      p1B106 NONE
      p1B105   53361 ..   53393 - -19.3   -5.5353   CAGAGCAACAAAAAA      CCCCGTCACAAGC AATACAG GCTTGTGACGGGG      TTAGGTTTCTAGAAC 100 34
      p1B104 NONE
      p1B102 NONE
      p1B100   51425 ..   51435 -    -4  -2.79823   TGTCTCAAAACCAAC                 CTTT CTC AAAG                 CGTATCGAAAAGCGC  41 20
        p1D6 NONE
       p1B99 NONE
       p1B98   48746 ..   48756 -  -6.8  -3.20723   GTTCTATGAAGGCAA                 CTCG AGA CGAG                 CCGCCAAGTTAATCG  54 3
       p1B95   46735 ..   46760 - -16.9  -5.29782   CACAGTGATAAAAAA         GGGCCCAAGCG ATTG CGCTTGAGCCC          TTGTGTGATGTCAGC 100 36
       p1B93   46210 ..   46234 - -10.8  -5.05782   ACGTACGCGAAAAAA         CACCCTCT-GC CGAA GCGAGAGGGTG          AGGGGGGCAGCACTG 100 48
       p1B92   45099 ..   45127 - -16.1  -5.93809   CGGGCACAAAAAAAA        CCGCCTCAGAAAA TGA CTCTCTGAGGCGG        CGGTGTTACATCATC 100 39
       p1B90 NONE
        p1D5   44297 ..   44329 -  -7.1  -4.87291   GACCTCAATGAAAAA     CCCGCAG-TCTCGA ATTGAA TCGAAATCTACGGG      TTTGGTATCAGTAGA  88 33
        p1D4 NONE
       p1B87   43016 ..   43044 - -16.8  -5.01497   AGCACCATAGAAAAA       GGGCCGG-TGACG TGAA CGTCAGCCGGCCC        TTCGTTTAGATCAAG 100 31
       p1B86   42095 ..   42116 -   -13  -4.16943   CGCCATACGTGAAAA           CGCCCCTG GCTGTG CAGGGGCG            CGTAGAACGGTTCAA  95 356
       p1B84 NONE
       p1B83   41262 ..   41277 - -10.4  -5.41746   AAGGGCGTAAAAAAA              CCCGCT TATC AGCGGG               TTTTCAGGATCGAAC 100 67
       p1B81   40515 ..   40542 -  -9.8  -5.78622   GCATGCGAAAAAAAA        CCGCTCTGCCTC GAGA GGAACAGAGCGG         CTGCGATCCTTAATG 100 35
       p1B80   39768 ..   39802 - -12.1  -4.74504   AGCTGAATGTAAAAA    GCCCGCC-AGCCCCTG AAAA CAGAGGCAAAGCGGGC     TTTGGGATGGGCGGT 100 47
        parB   38031 ..   38041 -  -8.2  -4.65895   TCCTGCATTGAAAAA                 GGCG TTA CGCC                 TTCCACATCACATTC  81 19
       p1B78   37190 ..   37216 - -13.8  -4.77036   CCTCATCATGAAAAA         CGGGAAGCAC AGTGTGA GTGCTTCCCG         TTTCGATGATTTCGC 100 303
       p1B76 NONE
       p1B75 NONE
       p1B74   34633 ..   34658 - -16.9  -5.02074   GTAGGGCGTAAAAAA         GCCACCCCTCG ATCA CGAGAGGTGGC          TGGTTTTGATCGGTT 100 52
       p1B72   33728 ..   33760 - -11.9  -5.00616   TTCTCCTTGAAAAAA      GCCGCCCTCTCCTGC GTT GATGGAGAGAGCGAC      CGTTTTACCCAATTA 100 48
       p1B69   31558 ..   31586 - -15.3  -5.65177   AGAGGCATAAAAAAA        CCGGCACGCCTCC GAA GAAGACGTACCGG        TTTGGGTGGGGTCAG 100 37
       p1B68   30522 ..   30535 -  -3.1  -2.84325   TCGGGTGAAACAGCA               CATGA AACT CCATG                CCGGCCTCCCCTAGA  42 36
       p1B67   30076 ..   30099 - -15.3  -6.43839   ATAGTAAAAAAAAAA          GGCCGCCTC GGAAGA GAGGCGGCC           TTTCGATTAGAACCA 100 32
       p1B66   29583 ..   29615 - -12.8  -3.89956   GGAGGACATAGTAAA      TGTCCTTCCTCCAG GGTTG CTGAAGGAAGGACT      ATGTCCAACCAGATA  86 59
       p1B65   29305 ..   29325 - -13.3  -5.82388   AAAGTGCAAAAAAAA            CCCGCACTC AAT GAGTACGGG            CAAAGGCGGAACGGG 100 58
       p1B63   28623 ..   28643 -    -9  -2.91912   CGAGGTAGTGACACA            CCCGAAGC GGCCA ACTTCGGG            CTACCAACGCAGCAA  56 265
       p1B61 NONE
       p1B60   27394 ..   27406 -  -4.9  -3.22475   TTGACGTGGATAAGA                TTCTT TTC AAGAA                GTGGTTCGGGCTTGC  48 19
       p1B57   25027 ..   25055 -    -3  -4.08216   CGATCTTGCCGAAAA        GGACGCCGAG TTGCGTGGC CTCGGCGATC        TCTCCTCGACCGGTT  59 275
       p1B49   21029 ..   21058 -  -2.8  -4.11216   GCCCCACCCCGAAAA       CCTCCGTTTTCG TTGAAT CGAAAACGATGC        AATTTGACAGGTTTT  57 61
       p1B46   20045 ..   20062 -  -9.1  -5.55664   GCAGGACGAAAAAAA             GGGAAGG CCTC CCCTCCC              CCCCTGCGGCCTCCG 100 54
       p1B45   19211 ..   19247 -  -4.3  -3.27298   CGCCCGAAGGACCAA    CACCCCTCCCCCATGCA GCC TCCAAAGAAAAGGGGCG    AACGCGCAGACACCC  49 181
       p1B41 NONE
       p1B40   17418 ..   17457 - -13.5  -2.89314   CAGACAACAACAGGA  GGCCGCGCCCGCCGC TTTTTGGTTT GCGGCAGGCGCATCC   GTTTGGACAGAAGGG  75 148
       p1B36   16247 ..   16257 -  -5.4  -3.66556   AACTCGCCAACATAA                 TCTC CTT GAGA                 AGAGAGTAGGGACCC  57 53
       p1B35 NONE
       p1B34   15725 ..   15754 -  -7.8  -4.62069   CGTGGACGTGAAAAA       CCCCCG-GTAGCC AATGA GACTGCGCGGGGG       TTGAAATTTGATCGG  81 43
       p1B31   14564 ..   14576 -  -4.7  -3.61715   GACGCGTTGGAAGAA                CGCCC CAA GGTCG                AAGCGCTCGATCATC  54 36
       p1B29   13738 ..   13769 -    -3  -4.51197   TACAAGCAAGCAAAA      GCGCGGCG-TTCTTC ACA AAAGAAGCACCAAGC      CAGCGCTCATTGACG  66 282
       p1B26   12586 ..   12618 -  -9.8  -5.13741   GCAAGCCAACAAAAA      TGACCGTCACACCC GCGAG GGAAGTGACGGTCT      GGATGGCTTACGCGG 100 33
       p1B25   11761 ..   11788 - -16.4  -4.70659   CGCCAGACGGAAAAA        TCCCCCG-ACAGC CAA GCTGTGCGGGGGA        GGGGTGCTTGATGAC 100 44
       p1B21    9298 ..    9318 - -12.6  -5.87688   AGAAGCGAAAAAAAA            TCGCCCTC GTGAT GAGGGCGA            CGTTGGATCGATGTG 100 501
        p1D2    8445 ..    8462 -  -8.4  -5.77853   AAGGCCGAAAAAAAA             CGCCAG ACCGGG CTGGCG              TTTTTTGGCTCGAAC 100 491
       p1B17    7757 ..    7781 - -13.6  -4.46926   CAGCCCATGAGAAAA         CCCCCGT-GCC AGCA GGCGACGGGGG          TTAATGGGTAAGGAT 100 40
       p1B16 NONE
       p1B13    4912 ..    4942 - -16.3  -5.40072   CGGGGGTTAAAAAAA      CCGCAGC-CAACCT TGTG AGGTTGAGCTGCGG       CCGAAACCGAGAGCC 100 66
       p1B10    3796 ..    3820 - -12.7  -3.14602   CCGATTGCACGAACA          CCCCGCCCGCC ATC GGCGCGCTGGG          GTCAGGGGCGTTTCC  74 239
        istA NONE
        istB NONE
        p1D1     725 ..     737 -  -9.1  -3.40403   GGGGCTCGATCAGAA                CGACG GAT CGTCG                AACGGCAGCTCGGCC  63 7
        p1B2 NONE
        p2A2    1954 ..    1974 +    -6  -4.15044   CTGCAGGGTGCTGAT            CCCCTGCG AGTCA CGCGGCGG            TTTCTTCGGCCCGCG  68 102
        p2A7 NONE
        p2A9    4265 ..    4287 +  -5.5  -2.62616   AGAGACGCGGATTGC          CGAGCGCCAC GACG GTGG-GCGCG           TGATATCCGGCGTGC  46 50
       p2A10 NONE
       korC1 NONE
       korA1 NONE
       korB1 NONE
       p2A17   10550 ..   10583 + -13.1  -4.72986   TCGGACGCCGGTTCT     TTCGCCCATCCGGCT GTTC GGCCGGATGGGCATA      TTTTTCGTGCGAGTA 100 124
     tnp2PF1   11629 ..   11639 +  -8.2  -3.72324   GCATCAGCGTCTTGC                 GCGG CTC CCGC                 TTGTTCCTAGCCGTG  67 81
        trbA   12528 ..   12543 +  -8.2  -3.95051   CAGAAATACGCCGCG              GCGCCC GCTC GGGTGC               TTTGTCGGATTCTTC  69 142
        trbB NONE
        trbC NONE
        trbD NONE
        trbE NONE
        trbF   17752 ..   17765 +  -2.4  -4.03078   TTAGGGGTTATCCAA               GATG AAAAAA CATC                TTTCTGCTGTGATCC  57 42
        trbG NONE
        trbH NONE
        trbI NONE
        trbJ NONE
        trbK NONE
        trbL NONE
        trbM   23804 ..   23822 +  -7.4  -2.60901   AACTATTGGTGGGGA             GGCAGC TAATCGT GCTGCC             GTTCGTTGCGGATCT  49 17
        trbN NONE
        trbP   25090 ..   25100 +  -2.4  -4.21812   TTCCGATGAGCAAAG                 CCGG ATA CCTG                 TTCTTTTGAATGGAA  60 6
       p2A40   25643 ..   25682 +  -6.4  -2.52543   AATGGATTCTTAAAA  AAAGTACGCCGTACCT ATTGACTA AGGTACGGCGTACCGA   TACATTGCAGGCCAT  48 39
      hsdM_2 NONE
      hsdR_2 NONE
      hsdS_2 NONE
     hsdS_2a NONE
       p2A52   34956 ..   34973 + -12.7   -5.3236   CGACTAGGGAGCGAA             GCCGGTC TTGC GACCGGC              TTTTTTCTAGCTTGT 100 92
       p2A54   36324 ..   36349 +  -6.7  -3.16742   CGGCACTGCCCCAGA         GAGGGACGGCAC CAT GAGCCG-CCCGC         TTCCTCCAGCTTCCG  54 9
         int   37432 ..   37451 +    -7  -2.91429   AAGTAATGCGGAACT            GCGGGCGG TGCT CGGTCCGC             TCTCTAAGCATTTTG  51 134
       p2A58 NONE
       p2A60   39674 ..   39702 +  -5.2  -4.06904   GCCGCGGTCATTTCA       CGTCGGGGTCAGG CGCA CC-GACCGTGGCG        TTTGTGATTCAATCG  61 69
         int   44858 ..   44880 +  -6.2  -2.72799   CACGACTGCTTATTT           GCGCGCCA CATAAAA TGGCGCGA           TACTGTCTATCGCGC  46 83
       p2A75   46289 ..   46300 +  -2.2  -3.14132   TTCGGCGTGGCTAGA                GCAGC ATG GC-GC                TTCGTGAAGCCACAC  43 7
       p2A76   46942 ..   46963 +  -8.1  -3.13475   GTAGCTTCGAAACCG           GATC-GCTCA CCC TGAGCCGATC           TTCCATCTGAACTTG  54 185
        traK NONE
        traL   59887 ..   59897 +  -4.6  -2.62184   CCCAGCTCGAGAATA                 CGGC GGT GCTG                 TGATGTCGGACAAGA  43 12
        traM   60337 ..   60361 +  -2.1  -3.76182   CTCGACGTTATGAAG         CCGGC-GGAT AGGGAG ATCCAGACGG          GTTTTTTATGGCTCA  52 28
     tnp2PF2   61317 ..   61327 +  -5.4  -3.14848   TTGAACAGGTTCTCA                 GGAA TTC TTCC                 ATTTTCCTGAAAACA  50 250
     tnp2PF3   66201 ..   66224 +  -2.4   -3.6279   GGCCTTCCTCTGCCT          CATGCTCAAA AGAC TTTGAACAGG           TTCTTAGGGAAATTT  49 7
      p2A143   83662 ..   83674 +  -6.2  -3.05384   GCTCGTCGCGCCCGA                CCGC GATCA GCGG                TTCGATCCCGGCGGC  49 505
        istA NONE
        istB   87849 ..   87861 + -10.5  -2.52543   AGCGCCCCTGCGGTC                GGGCC TTC GGCCC                TCCCTTCGGGGCGCT  60 55
      p2A156   89379 ..   89411 +  -9.7  -2.72379   CCCTGCCATGCGGGC      CGGCGGATCGCAGCG GCG CGTCCCGATCCGCCA      TGATTGGAGGATTCC  57 73
      p2A160   90367 ..   90380 +  -8.1  -3.39668   CGAGCGACAGGCCGT               GCTCG CGGG CGAGC                TTCTGCAGTTTGCGA  59 329
      tnp2P2   91649 ..   91662 +  -3.8  -3.52459   CTTCCTTCAGCCCGA               GTGC CAATAC GCAC                TTATCTGACATTACT  49 4
      p2A165 NONE
      p2A166   92562 ..   92572 +    -4  -3.41602   CATCATCATGACGTC                 TTCA AGT TGAA                 TTCTCCTGCGATACA  47 16
      p2A168   93588 ..   93598 +  -4.6  -3.53811   GGCGGCTGTCTAGCA                 GCCT GTC GGGC                 TTTCACAGAGATAGG  52 82
      tnp2P3   95158 ..   95183 + -14.9  -2.73364   ACTGAGTGCTTCCGA         CCCTTATGGAA AGCT TTCCATAAGGG          TCGTTGGACTAAACC  77 175
         int   96187 ..   96241 + -12.2  -2.66695   GCCGCAGCCGAGTCC GCCCGTCCATTTCTGAGACCGG-GGCG TGCG CGCCACCGGGCTC-GAGGTGG-CGGAC ATCTTTCGTCAGGCC  68 10
      tnp2P4   97763 ..   97779 +  -5.1  -3.45054   GCCAGGCTAAAAACC              CTCTGCA TTA TGCAAAG              TTCTCGATTATGGAA  52 377
         int   98798 ..   98815 +  -9.1  -2.57344   CTTTCTTCTCATCGA             CTCGTCC TTGA GGGCGAG              CTTGTGCGCGGCGTG  56 15
     tnp2PF6  101363 ..  101382 +  -4.2  -2.87564   GGGTCAGGCCCGCCC            CGA-GGGGC TCG GCGCCATCG            TCTATCACGGCATGC  45 114
        pinR  104110 ..  104122 +  -3.3   -4.0098   CTCTTCCCACAGCAA                CGCCA GCG TGACG                TTCTTTCGCTTGAGC  58 503
        intF NONE
         int NONE
         int NONE
         int NONE
         int  109523 ..  109540 +  -4.8  -4.34402   TTCCGGAGGTCTGTT             CC-GCGG GCACA CCGCAGG             TTTTGATGTCAGGCG  68 511
      p2A198  114589 ..  114613 +  -9.2  -4.23999   GATCAGCGGTTCGAT          CTTCGCGGCG ACGCA CGCCGTGACG          TTCTTTTCGCTGTAG  80 422
      p2A204 NONE
      p2A206  117393 ..  117407 +  -4.2  -3.17075   CCGAGGACCGGAAGT               CGGC CTCACCT GCCG               TTCAGTTCCCGCGGA  48 119
      p2A209  122637 ..  122649 +  -5.5  -2.73124   CGTAACTATCTGATT                TCGCT AGA GGCGA                CTTTCAAACGTGCCC  46 138
      p2A211  123418 ..  123438 +  -9.7  -2.57931   GAGCACCTTGAAGCC            GCGCTCG ATGTCGG CGAGCGC            CTTGTAGCGCGTGAC  54 377
         int NONE
         int  127315 ..  127330 +  -2.4  -4.57837   CGCCTCAGCATTCAT              GCGGGT TTCA GCCCGA               TTTTTCCGAAACTCT  66 192
      tnp2P8  129097 ..  129108 +  -5.8  -3.29043   CCGGTCGCGCCTGAG                CAGC TGAC GCTG                 TTGTAGGGGCACGTT  52 8
         int  130019 ..  130030 +  -3.6  -3.85698   CAAGAAGTTCAGGAG                CTGG TCTC CCGG                 TTTATAGCGCCCGGG  57 7
      p2A236  136007 ..  136037 +  -5.2  -2.81133   GGGCGCACCATGGCT       CGGCGAAAGCGGTG CAG CATCGTCCACGCCG       TCTGGTAACTGCCTA  43 83
        istA NONE
        istB  138042 ..  138054 + -10.5  -2.52543   AGCGCCCCTGCGGTC                GGGCC TTC GGCCC                TCCCTTCGGGGCGCT  60 55
        rumA NONE
        rumB  140533 ..  140551 +  -3.7  -3.63515   CTTCAACCAGGCCCA             GCCCTCG GTCGG CGGGCGC             TTGTTGAGGATCAGC  54 239
      p2A253  144006 ..  144052 +  -9.3  -3.54638   CAGCTCGCCGAGCTT CCG-CTGGTAGCTTTCCTCGGC CCGG GCCAGGGCCAGCTTCCAGACGG TTTCCACCAAGTTGT  66 155
      p2A254  144990 ..  145010 +  -7.5  -3.42395   AGCCGGAGAATGGCT            GGTTGGCCG TGA TGGCCAAAC            TCTTTCGCTCGTAGC  59 307
    tnp2PF10  151562 ..  151600 +  -2.3  -2.72511   GGCCACAGAGCAAGC  GG-GCCCGTGGGCG-ACGC GAT GCGTGCGTTCCCGGCTACC  ATTTAACGCCATGCC  39 47
         int  152913 ..  152929 +  -2.1  -2.90075   GACTGAAGGGAATCC              GGTATGC GCA GCTCACC              TCTCATTGAAGCCGA  40 35
      p2A271  153451 ..  153465 +  -3.4  -2.50935   AACCCCGAGCGAACC               GCCGCG CTC CGTGCC               CTTCGTCGCTAAGCT  40 132
      tnp2P9 NONE
        istA NONE
        istB  158528 ..  158547 +   -10  -3.55071   GGATCGATTCGAGGC            CGCCGCGCT CGA AGC-CGGCG            TTTCGAAGGATCTCG  70 234
     tnp2P10  164973 ..  164985 + -10.5  -3.06183   AGGATCCTTGCAACC                GGCGG CCT CCGCC                TTGGGTGCAGGTGAG  60 374
    tnp2PF11  167024 ..  167049 +  -3.9  -3.74251   ACGACTACGACGAAG         TGCGGGAGCTGG TAG CCGGC-CTCGGA         TTTACTGCCCATATC  54 160
    tnp2PF12  168456 ..  168491 +  -5.5  -3.15249   CAGTTCGTTGAGTCG   C-GCT-GCGACCTGC-CG GTC CGTGCAGGTCTCGAGCAG   TTCGTCCACCGTCTG  49 347
        istA NONE
        istB NONE
      p2A317 NONE
        istA NONE
        istB  174838 ..  174873 +  -8.9  -3.53012   CGCTGTTGACGATGA    GCGACGTGGGC-AGCC GCGGA GGAGAGCCCGCGTCGC    TTTCAGCGCGCCGAG  66 356
      p2A329 NONE
        yjgH  181094 ..  181125 +  -7.2  -3.13403   TCGCCCCAATAGGGT      GCC-GACCAAGCCGC CCT GTGGCTCGCTCCGGC      TCTTCATCAAGGGCA  54 61
      p2A332 NONE
      p2A334  183517 ..  183535 +  -5.9  -3.90744   GGGTTACGAGTTCCC             TGGCGCG ATTTG CCCGCCA             TTCTTTAACACGCCG  64 321
      p2A337  185986 ..  186000 +  -8.5  -3.24386   TCTACAACCGCCAAC               GGCGC CACTC GCGCC               TTGCTACTAACTTTT  57 451
      p2A358  196213 ..  196262 + -26.7  -3.75024   TCGCTGCGCAGGAAT C-CACAATGGCCGATGCAAGCGGT TCG GCCGCTCGCATCGGCCATTGTGTG TTGTTAGTACTACAG 100 203
    tnp2PF13  197160 ..  197182 +  -4.7  -3.88291   GCGATGGCGCCAAGG           GGCCGCGTC TGTAC GACTGGGCC           TTTGTGCCGATGCTC  59 221
      p2A362  198080 ..  198101 +  -6.6  -3.64703   TCGACCAGCTTCATG           TCG-TGGCG GTTCG CGCCATCGA           TTTCAATGGCCAGCG  60 346
     tnp2P14  200441 ..  200454 +  -3.7  -3.58343   AACTGACACGCTTTC               CCGGC GGTT GCCGA                TTTAAAACTGATACA  51 188
      p2A379 NONE
      p2A380 NONE
        ditF NONE
       ditFa  208545 ..  208566 +  -7.9  -4.34737   AGCAATCTGCACGGG           GCGGCGGGCG CTA CGC-CGCCGG           TTTCTTCATTCGTCC  77 63
        ditJ NONE
        enoH  211512 ..  211535 +  -4.4  -4.63218   CCGAACTTCATTGGC          GCCTGACGCA GCCG TTCGCCGGGC           TTTTATTCGGCGGGC  73 20
        ditN  212469 ..  212486 +  -2.7  -2.71364   TTGCGGAGGGCCGGC             TGATG-CG CGA CGTCGTCA             TCGTTGAAGCCGTCC  39 23
        ditO  213737 ..  213751 +  -2.8  -4.74103   TGTCGGGCGAATGCG               TCTTTC ATT GAGGGA               TTTTTCGGTTGGACC  75 116
      p2A397 NONE
      p2A399 NONE
      p2A402 NONE
      p2A405  220522 ..  220554 +   -12   -4.7629   CAATAATCGAGGAGG     GCACGCCTTC-GGCC GCAT GGCCGGGAGGCGTCC      TTTTTCCATTCATCC 100 35
        p2D4  221012 ..  221026 + -12.8  -3.19371   GGCGTAAGGGGGAAG               GGCGCC GCC GGCGCC               TTGAATTGAATCAAT  74 34
         had NONE
        tioL  223214 ..  223235 +  -3.5  -2.76696   GGTAACTCTGCCATC           GGCCGGGCC GACA GGCACGCTC            CTTCTTCGAGACAGG   0 128
        p2D3  213143 ..  213162 -  -2.8  -4.58663   ACCAGCCGCGAAAAA            CTCGCC ACTCTGAA GACGAG             CTTCCGGCCGGAAGG  71 368
      p2A376  203043 ..  203053 -  -2.4  -3.30619   AAGCATGGGCTAGAA                 GGGG AGC CCTC                 GGTTGCGCTGTCATC  44 494
      p2A373 NONE
        istA NONE
        istB  200260 ..  200274 -  -9.2  -3.20307   CGAAGAGCACGAACA               GCAGCG GCT CGCCGC               CTGATCAGCCATGCC  61 305
    tnp2PF14  197836 ..  197888 - -10.6   -2.8092   CAACAGGCGACGATA GCGATTGAGC-CAGCCGTGGGTCCGC TCG ACG-ACCCACCGCCGCGCTCGATAGC CGAGTTCCCGGATGT  61 241
      p2A352  193889 ..  193902 -  -4.5  -3.48593   TAGCGGGCGATAGAA               TCAGG GGAT CCCGA                GCAACATCAAGTGCC  52 115
      p2A350 NONE
      p2A348 NONE
      p2A347 NONE
      p2A344 NONE
      p2A342  188101 ..  188142 -  -5.7  -3.68662   AGACAACATCGGAAA CATCGGCACGCGCGCAGGCC GCC GGCCC-CTCAGGCGACGATG CTTTCGCTCCGGCAT  57 13
      p2A341  187190 ..  187215 -    -4  -2.69799   GCACGGTAGACAGGA         CATCTCAGTCG CAGGC CGACTG-GCTG         GGGGCGACGGATGAT  41 60
     tnp2P13  185845 ..  185855 -  -3.2  -5.00616   CGTGTCCGCAAAAAA                 CGTC GTG GACA                 CTATGCTCATCATCC  77 201
     tnp2P12  183240 ..  183270 -    -3  -3.85698   CGTCGTCCTGATAAA       GCGCTGACCGGGCG ATC CGTTCGGCCAGCTT       CCCCTGCTCCGCCTC  54 159
      p2A328  179225 ..  179243 -  -4.4  -3.61654   TACAGTTACGGGAAA             GCAGGGCG TGT CACCGCGC             TTATATTTCCTTTTC  54 43
        istA NONE
      p2A323 NONE
        pvaA  174462 ..  174478 -  -2.1  -3.48105   CGAAGCGAGCAAACA              GCTCGTG GGC CTCGACC              ACTATGAGGTGCGCA  46 458
      p2A311  170361 ..  170380 -  -4.2  -2.87564   GCATGCCGTGATAGA            CGATGGCGC CGA GCCCC-TCG            GGGCGGGCCTGACCC  45 114
     tnp2P11  167621 ..  167633 -  -3.3   -4.0098   GCTCAAGCGAAAGAA                CGTCA CGC TGGCG                TTGCTGTGGGAAGAG  58 503
      p2A299  165255 ..  165265 -  -3.2  -3.05384   CGCTCCTCGAGCCAA                 CCGT TTC ACGA                 AGGTCTCCTCTCGTC  43 20
      p2A298  164807 ..  164824 - -12.7  -4.41494   GACCCCGAACGAAAA             CGGAGCC CTCA GGCTCCG              TCGTCAATGAGTTCC 100 51
        parA NONE
        parB  160418 ..  160441 -  -6.7  -3.89614   CCCAATGCTCAGAAA          GCTGCCC TGTGGACGAT GGGCAGC           TTTCTGAACATTCGG  65 144
        repA  158722 ..  158746 -  -6.3   -3.5393   AGCATCTGCTCGAAA          CCGACGGGGTC CCG GACGACGTCGA          GGTCCCGCCCGTCAC  55 233
      p2A277  154105 ..  154129 -  -9.2  -2.63596   GCGCAGCCGAGAGGA          GTGGCAGGAG GTGTT CGCCCGCCAC          GGTTCGAGCGGGCTG  56 88
      p2A264 NONE
      p2A263  149403 ..  149415 -  -4.7  -2.72471   CTCCTACTATAGAAG                GGCGC GGG GCGCT                TGCAACGACGCTTTT  43 46
      p2A261  148631 ..  148682 -   -16  -3.12351   CGGTTGCAGACCGAA GGCGCGCCAGATGC-GGCTGACGGC GGTTT GCCA-CAGCCCGC-TCTCGCGCGCC ATGCTGCCACGCTTC  83 175
     tnp2PF9  147540 ..  147571 -  -8.9  -3.76492   TGGAAGCCTAGCAAA      TATACGTGCATAC GTGTTG ATACGCACGTATA       GCGTTATATTTGTGT  71 401
        istA NONE
        istB  144503 ..  144515 -  -4.7  -3.33696   GTCCTGGGCAAGGAA                CGCGG GGG CAGCG                GTTGCCGGCGAGCAG  49 315
        trfB NONE
        parA NONE
        parB  140110 ..  140131 -  -3.7  -4.07687   ATGCCGGCCGGAAAA           CGGC-AACAG AGC CTGTTCGACG           AGCTGGCGAGCGATA  61 340
        traO  134631 ..  134663 -   -10    -3.524   GAGGCATCCACATAA     TCGGCCTTTATGTTG AGCT CCACAT-AAGGCCGA      GTTGCTGTCCGTGGC  70 494
         int NONE
         int NONE
         int NONE
         int  129782 ..  129804 -  -6.2  -3.05596   GATGTCGCGATGGAA           CGTGATGCAG CGA CTGGATCGCG           CCGTCCAGGTTGCCG  49 213
      tnp2P7  122752 ..  122796 -  -9.7  -3.08679   TGCGTTGATGGAAGA CACCCCCGTCACAGGTTCGGC GGC GCCGAGCCGGACGCGGTGGTG CTGGATGCGATGCAG  59 326
      tnp2P6  114142 ..  114164 -  -4.1  -3.75897   AAGCCGGAACGCAAA          CGAGGCGGCT CCCT AGCAGCCT-G           TCGGACTACGCCACC  57 141
     tnp2PF7  103252 ..  103287 -  -5.5  -3.15249   CAGACGGTGGACGAA   CTGCTCGAGACCTGCACG GAC CG-GCAGGTCGC-AGC-G   CGACTCAACGAACTG  49 347
     tnp2P5B NONE
     tnp2P5A   98435 ..   98449 -  -3.5  -3.85698   TGCGGGCCGGAGAAA               TCGCC CGCCT GACGA               TCAGCGACATCGACT  57 347
      p2A162   89678 ..   89690 -  -5.5  -2.91276   CGGTGGCCGAGAAAC                CCTCG TTC CGAAG                CGCTTGGCACAAGCG  46 448
     tnp2PF4   84844 ..   84865 -  -2.3  -2.57344   TACGTCGCTGAGAAC           CTGTTCAAA GTCT TTTGAGCAA            ACGGGCCAGGAATGC  38 8
      tnp2P1   83132 ..   83142 -  -8.2  -2.52464   CGGTCCTTGAACGGA                 GCCG GGG CGGC                 AGCACAGAAAATTGG  51 255
        iclR   81521 ..   81549 - -13.2  -2.52896   TGATGTGCGAATGGA        TTCCCGGGTGTC GCCAG GACATCCGGGAA        TCCGGTTGCTTACGT  72 55
      ubiX_R NONE
      ubiD_R   78823 ..   78847 -  -9.3  -3.15249   GAGATCGGCGAGCAA         CCG-ACCGGC GAGCCA GCCGGTGCGG          TTGCTCAGATCCAGG  61 88
        tauA NONE
        tauB NONE
        tauC NONE
      ubiD_R   73779 ..   73797 -  -2.4  -5.28176   GTTACGGACAAAAAA             TTGCCC CGGGAGC AGGCAA             ACCTGCTCGCGTTTT  83 319
      p2A117   72399 ..   72417 -  -5.2  -4.19735   GCGTCGAAAATTAAA             GGCCCC GTGCCGA AGGGCC             CACTGCCGCCCGCCG  65 75
      p2A115 NONE
      ubiX_R NONE
      ubiD_R NONE
        coaT NONE
        coaT   66348 ..   66362 -  -3.5  -2.86164   CGCGCAACGAGCAGA               GCGTC ACTGG AACGC               TCCTTCGATCTGATA  42 14
      SO0456   64170 ..   64205 -  -7.5  -2.83271   TCATCTCGACAAGGA    CCGGAGCG-CGGTGGA ATTTA TCCGCCGCCGCTCTGA    TTGGTCATATCTATT  50 36
       p2A96 NONE
       p2A95   61341 ..   61357 -  -2.2  -4.08216   CCATTTTCCTGAAAA              CAGCTG CTGGC CAGGTG              CATCGCATTTCTCCC  57 107
        traJ NONE
        traH NONE
        traI NONE
        traG NONE
        traF NONE
        traE NONE
        traD NONE
        traC   47328 ..   47346 -  -9.5  -5.15969   TGCCAAGCGAAAAAA             CCGCCCC GGGGT GAGGCGG             TTTAGGGTGGGGGAG 100 52
       p2A77   46814 ..   46828 -  -5.7  -3.28712   CGGGTTTTGGCACAA               CCTGA CGGAT TCAGG               TTGGAGCACCCTCTT  52 80
       p2A69   42444 ..   42457 -  -3.8  -3.20858   CATGATAGGCACGAA               CGGT CATGGC ACCG                GCTCATGGGTGGCGA  45 56
       p2A67 NONE
       p2A65   39806 ..   39829 - -12.4  -3.53012   GCGCTGCTGCTCAAA          CTCCCGGGCG TCAG CGCCCGGAAA           ATCAGCGGCCTGGAC  79 283
       p2A53   34956 ..   34973 - -12.7  -3.08464   CGACTAGGGAGCGAA             GCCGGTC TTGC GACCGGC              TTTTTTCTAGCTTGT  72 63
