# Supplementary material for: Rapid, accurate, computational discovery of Rho-independent transcription terminators illuminates their relationship to DNA uptake
Source: Genome Biol. 2007 Feb 21;8(2):R22. doi: 10.1186/gb-2007-8-2-r22 (PMC1852404; doi:10.1186/gb-2007-8-2-r22)
Supplement: Additional data file 4 — Best terminators found downstream of each of the genes of the 343 organisms studied. [file gb-2007-8-2-r22-S4.zip › Bacillus_anthracis_Ames_0581.bag]

GBAA_pXO1_0001    1016 ..    1029 +  -3.9  -4.23528   CATTCTTTTTCATCA               CAAAA TCTT TTTTG                TTTCCTTTTAACTTG  60 487
GBAA_pXO1_0005 NONE
GBAA_pXO1_0006    3471 ..    3504 + -12.7  -3.38294   AACCTAATGGGTAGA     TAAAAGGTACTGAAT GCAG ATTCAGTACCTTTTC      TATCTTTATATACGG 100 23
GBAA_pXO1_0018   15519 ..   15529 +  -2.6   -4.7254   ATCTAATTTACTTGT                 TAAT AAT ATTA                 TTTTTGATAAAAGCT  65 481
GBAA_pXO1_0022   21719 ..   21739 + -14.1  -5.90231   TTGGCCTTAGATGAA            GAAGACGGA TTT TCCGTCTTC            TTTTTTTATATTTAT 100 31
GBAA_pXO1_0023   24140 ..   24160 +  -6.2  -5.61596   ATACCAAATCAAAAG            GACTTCAT ATAAA ATGGAGTC            TTTTTTTATGCAACT  93 134
GBAA_pXO1_0024   24695 ..   24712 +  -6.3  -3.98658   CTAATTTTCCCTTGT             GGGAGTA AGTC TATTCCC              TATTTTTGATAACCT  68 340
GBAA_pXO1_0025   25136 ..   25161 +  -4.7   -4.8048   TCAACATATCAAAAA         CGCAAAGGG TTGTTTGT CCGTTTGCG          TTTTTGATATGCCAG  72 44
GBAA_pXO1_0026   26218 ..   26273 +   -10  -5.00851   TGACCTATATTAACC ATACTAAAATAAGAAGACGTGTTCTA TAAA TAGAATACGTCTTCTTATTAATGTAC TTTTCTTTGATTACT 100 38
GBAA_pXO1_0029   28719 ..   28757 +  -8.5  -3.06798   TCTTCTTACTTTTAA  TTTAAAGAAAGTACCTAT TTTA AT-GGTACTCTCTTTAAA   TATATCTCCTATTTA  72 448
GBAA_pXO1_0041   36537 ..   36564 + -10.2  -3.66742   TTCTGTATATTCTTT        TATACAAATAAT ATAT ATTATTTGTATA         TGTTATTTATATAAG  86 519
GBAA_pXO1_0043 NONE
GBAA_pXO1_0044   38654 ..   38667 +  -8.1  -3.79747   GCAAAACTTAAAGGA               GGGGT AAAA ACCCC                TTTACTAATAGATGG  74 461
GBAA_pXO1_0054   46917 ..   46958 + -13.2  -4.60041   CAACTTTTAAATAAC TTTGATACCCTCCTATCA TCTGTT TGATGGGAGGGTATCATG  TTTTTAAAGGTAAAT 100 95
GBAA_pXO1_0055   48806 ..   48821 +    -4  -4.94222   CAAAGATAGTTTTCT              TCTCAT ATCT GTGAGA               TTTTTGTCCATTCTT  72 368
GBAA_pXO1_0059   50912 ..   50938 +  -5.3  -4.89567   TAGGATATTCATTAC        CCCAAAGTA-AT TAAA ATATGCTTTGGG         TTTTGTATTTTCCAA  74 52
GBAA_pXO1_0060 NONE
GBAA_pXO1_0061 NONE
GBAA_pXO1_0062   51962 ..   51985 +  -8.2  -5.63103   CGATAATTATGTAAA          TAAGCTGTCC ATCT GAACAGCTTA           TTTTTTTGCTTAGCG 100 89
GBAA_pXO1_0069   60584 ..   60616 + -18.1  -4.44915   CTTTTCGGGAAAAAA      TAAAAGAGACTATCA TTT TGATAGTCTCTTTTA      TTTTCTAAATCCTTA 100 23
GBAA_pXO1_0070   61007 ..   61024 +  -7.7  -5.75538   CAACGTTATGCTAAA             GGAATCC TTAT GGGTTCC              TTTTTATTTTTTCCA 100 27
GBAA_pXO1_0073 NONE
GBAA_pXO1_0074   64012 ..   64048 + -16.7  -5.72616   ATTTCTAGCTAAACG    GACACACCGAAGGCA CATAACC TGCCATCGGTGTGTC    TTTTTTTGTATAAAT 100 519
GBAA_pXO1_0075 NONE
GBAA_pXO1_0076 NONE
GBAA_pXO1_0077 NONE
GBAA_pXO1_0078   67460 ..   67477 +  -4.9  -5.40072   AAAAAGAGGTAAAAA             CTATACT GAAA AGTGTAG              TTTTTTTGCCAGAAA  82 57
GBAA_pXO1_0079   68953 ..   68993 +  -5.7  -5.56264   TTGAATTTACGTAAA GGACACACCT-TA-CGT ACCATCCCA ACGGTACAGGTGTGTCC TTTTTTGTGTTTAGG  90 112
GBAA_pXO1_0080   71453 ..   71477 + -17.2  -5.14563   AATGGATAAACCAAA          GGCACACCCC TTAAT GGGGTGTGCC          TTTTTTCGTAGAAAG 100 106
GBAA_pXO1_0081   72143 ..   72176 +    -4   -5.2696   ACAGTTGGGTTGATA     GCTTAAAAACATTG ATATGA CAACGTTTTTAAGA      TTTTTTAAGTTTTGG  74 503
GBAA_pXO1_0083 NONE
GBAA_pXO1_0084 NONE
GBAA_pXO1_0085 NONE
GBAA_pXO1_0086 NONE
GBAA_pXO1_0087 NONE
GBAA_pXO1_0088 NONE
GBAA_pXO1_0089   77606 ..   77618 +    -2  -3.18506   AATTAAAGGTTTAAA                TAGA TAAGT TCTA                ATTTTAGTAGATTCT  44 39
GBAA_pXO1_0090   77891 ..   77914 +  -2.4  -4.17762   TGATTGAAAATAAGA          GGGGGC-GTGT TTT ATATAGCTCCC          TTCTTTTAAAACATA  55 45
GBAA_pXO1_0091   78569 ..   78592 +  -3.2  -3.51924   ACTTATTATATAGAA          GGGAATCA CGTATGTA TGATTCTC           TTCTGTACATAGAAA  48 46
GBAA_pXO1_0092 NONE
GBAA_pXO1_0093 NONE
GBAA_pXO1_0094 NONE
GBAA_pXO1_0095 NONE
GBAA_pXO1_0096 NONE
GBAA_pXO1_0097   82874 ..   82895 +  -6.6  -5.96894   TTAAGGTAATAAAAA           GGCAGAAG AAAAAA CTTCTGTC            TTTTTTTATTTACAT 100 32
GBAA_pXO1_0098   84202 ..   84241 +  -5.9  -5.62288   ATATGCAGAGGGAAT  GACAGAAATCTGTAGTT AAAAAC GACTATGAATTTCTGTC   TTTTTATTTTATTGA  90 157
GBAA_pXO1_0099   85648 ..   85664 +  -2.3   -2.6006   GGATTTAAACCTGTA              TTTCAGA GAT TGTGAAA              GTTATAAAGTAGGTT  40 11
GBAA_pXO1_0100 NONE
GBAA_pXO1_0101   86707 ..   86750 + -11.4  -4.90869   AGTAAATATAAATGA TATAAAACAGGTAATTGT GATTACAA ACAATTACCTGTTTTTTA TTTTTGATTGATGCT 100 36
GBAA_pXO1_0103   87602 ..   87651 + -20.3  -4.87318   TCGCATATAAGAGAA GACCTCAATATGCGC-CATGTCCT TAG GGGACGTGTGCGTATATTGGGGTC TTTTTGCGTTTTGCG 100 133
GBAA_pXO1_0104   88048 ..   88070 + -11.3  -3.79874   TAAGAGTTCGTACAA           GCTCTCCTC CATTT GGGGAGAGC           TTCTCTTATATAAGG  95 43
GBAA_pXO1_0105 NONE
GBAA_pXO1_0106   89484 ..   89501 +  -7.1  -3.24924   GACCCAATTAGACAA             TCAAACA ACTG TGTTTGA              TGTTATCGCTCCAGA  66 147
GBAA_pXO1_0108 NONE
GBAA_pXO1_0109 NONE
GBAA_pXO1_0110   95994 ..   96007 +  -8.1  -3.28712   GAGGTGTGCGAGGCA               GGACC GAAT GGTCC                TTGTGAAAAAAAGAA  71 56
GBAA_pXO1_0111 NONE
GBAA_pXO1_0112   98321 ..   98346 +  -6.2  -4.36914   ATTAAGAAAAAATGA         GGGTTGTG GAAGAAAAAA CACAACCC          TTTTATAAAAAAGAA  74 36
GBAA_pXO1_0113 NONE
GBAA_pXO1_0114 NONE
GBAA_pXO1_0115   99600 ..   99615 +  -3.2  -5.28414   GATTAGTAGCTGAAA              TGCTAG TTAT CTAGCC               TTTTTGTGTTTATTG  71 62
GBAA_pXO1_0116  100425 ..  100473 + -20.9  -2.55253   GGTTTTTTGTTTAAG AATTTTAAAATTATGGTAGTCTT AAT AAGACTACCATAATTTTAAAATG TGGGTTCAAGTTGCT 100 80
GBAA_pXO1_0123  106458 ..  106488 +  -2.8  -2.96963   AGGTATATATAAATG       TTAAAATAATGTAT TTA ATATATAATTTTGA       TGATTGTTCGTGCTA  42 29
GBAA_pXO1_0124  108943 ..  108968 +  -8.5   -5.0538   GTTTTTTGGTGAAAA         GACAAACT-TCT ATA AGAAAGTTTGTC         TTTTTTAACATAACG  95 187
GBAA_pXO1_0125  110027 ..  110055 +   -14  -5.21709   ATCAAGCACTTAAAA        GATGGTTCCGAT ATTCA ATCGGAGCCATC        TTTTTTAATGTCCAC 100 159
        galU NONE
         ugd  114858 ..  114902 + -17.7  -4.66625   TAGAAATAAGAAATA TGAAACTACTTATTACTTATA CTA TATAAGTAATAAGTAGTTTGA TTTATTTATATCTAT 100 71
GBAA_pXO1_0133 NONE
GBAA_pXO1_0134  117748 ..  117764 +  -3.7  -2.63703   TATTTGGAGAGCTTA              CGTTG TATTTAT CAACG              ATTATAGATGCTTCT  44 286
        cyaA  125319 ..  125330 +  -2.2  -3.91087   CTCGAGGGTTTATTT                TTGG TTGC CCAG                 TTTCATATGCTTTGG  50 334
GBAA_pXO1_0148  129999 ..  130055 + -11.2  -5.64006   AAAAAAGAAATATAA CTAATAAAACCCCTTACGATTTAG AACAAAAAA CTAGATTGTAAGGGGGGTTATTAG TTTTTTTAATTAAAT 100 22
GBAA_pXO1_0150  131539 ..  131558 + -10.8  -4.11183   GCGCAAGGAACCCAA            GGGAGTTA TAAC TAACTCCC             TTATTTCTAATGAAA  93 387
GBAA_pXO1_0151 NONE
GBAA_pXO1_0152  132190 ..  132205 +  -3.4  -4.38712   TTATTGTTAAAAAAA              TAATAA CAAT TTATTA               TTTTATAGAAATAGA  61 170
GBAA_pXO1_0153  132961 ..  132976 +  -3.4  -4.00465   TCTTATATTTTATAT              TAATTA TAGA TAATTA               TCTTTTTAAATTCTA  56 508
GBAA_pXO1_0155  136900 ..  136912 +  -4.9  -5.22039   AGGGCATTACATAAG                CAATT TTC AATTG                TTTTTTCGGTTTCAG  79 101
       gerXB  138231 ..  138247 +  -2.3  -2.50816   ATAAGAAAAGAGCTT              AGAATAT TAT ATATTCG              GTTAATGGATGCAAA  39 24
       gerXA NONE
       gerXC NONE
GBAA_pXO1_0159 NONE
GBAA_pXO1_0160  141284 ..  141301 +  -4.9    -3.727   TGCGCCAAAAACTAA             TATTGAC CAAA GTCAGTA              TTTAGGTGTAATAGA  58 401
GBAA_pXO1_0162  141620 ..  141647 + -14.4   -4.9725   GAAAAAATATAAAAA        GGTGATTCTTTA AATA TAAAGAATCACC         TTTTTATGTAAAAAT 100 60
GBAA_pXO1_0163  143266 ..  143291 +   -12  -2.79535   AATTAAATTGTAAAA         CCCCTCTTAA GCATAG TTAAGAGGGG          TAGGTTTTAAATTTT  88 286
        pagA  146123 ..  146157 + -11.7  -4.10161   ACAGTAAAATTAAAA     CATACTCTTTTTGTA AGAAA TACAAGGAGAGTATG     TTTTAAACAGTAATC 100 75
GBAA_pXO1_0165  146856 ..  146880 +  -4.5  -2.55551   AAGTTCTTAAAAACT          TAATATTAAAA TCA TATTAATATTA          TACATTAGAATTATA  48 204
        pagR  147414 ..  147445 + -13.3  -2.91873   GTAATAAAAATCTTA      TAAAAAAGACGCT TTTTAT AGCGTCTTTTTTA       TCGTTTAAAGATACT 100 144
GBAA_pXO1_0168 NONE
GBAA_pXO1_0169  148645 ..  148663 +  -2.4  -3.01726   CAGTGGATTATAGCT             TCAATTCA AGA TGAGGTGA             GTTTGTATGGAAAAG  43 28
GBAA_pXO1_0170  148958 ..  149011 + -34.5  -3.35088   TGCAAATCTGTATAA GCATACGTCAAAAAACCGAAATCTG AGCT CAGATTTCGGTTTTTTGACGTATGC TTAATTACAAAATTT 100 51
GBAA_pXO1_0173 NONE
GBAA_pXO1_0174 NONE
GBAA_pXO1_0175  153450 ..  153463 +  -4.5  -3.22965   ACAAAAGTACTACAA               CCCAT TTTT GTGGG                TGATTTTAATTATTT  52 397
GBAA_pXO1_0176 NONE
GBAA_pXO1_0177 NONE
GBAA_pXO1_0178  154716 ..  154730 +  -4.4  -4.20707   TTTACATTCTTTAAA               TTTTAT TTG ATAAAA               TGTTTTTTAATGAAA  62 524
GBAA_pXO1_0181  155554 ..  155575 +  -4.5  -3.53559   AGGTAGAAAGGCAGA           TGAACTAGA GGCA TCTAATTCA            CTTTTCTGTTTTCGT  55 319
GBAA_pXO1_0183 NONE
GBAA_pXO1_0184  157428 ..  157465 +  -2.8  -5.61881   GAATTCTAGAGATAA   TAGATCCCTAAAAAACG AAAAA CGTTATA-AGGGGTCTA   TTTTTGTTTTTAAGA  75 40
GBAA_pXO1_0186  158398 ..  158421 +  -9.6  -5.42514   CAGTAGCAGTTATGG          GACGGGATGT TGAC GCATCTCGTC           TTTTTTAGTTTATGC 100 63
GBAA_pXO1_0187  158986 ..  159000 +  -7.2  -2.50074   TACAAGATTTACAAG               CTGAAA AGT TTTCAG               ATATATTATACAGCG  62 198
GBAA_pXO1_0188 NONE
GBAA_pXO1_0189  160153 ..  160186 + -14.9  -5.00616   AAGATTAATATTTCA     GATAAAAGTTGCAAC TATT GTTGTAACTTTTATC      TTTTTTAGGAACGGA 100 33
GBAA_pXO1_0190 NONE
GBAA_pXO1_0191  162102 ..  162136 + -13.8  -3.99986   AAAAAAACACCTATG     CTACCTGTTTCTTGTA TTC TATAGGAGACAGGTAG     TTTAACTTTTCTTGA 100 152
GBAA_pXO1_0194  164016 ..  164027 +  -4.4  -3.07816   GTAGCCCCTCATCGA                TTGG AGCG CCAA                 TTCGATGCATCCAGA  50 367
GBAA_pXO1_0197  166302 ..  166312 +    -4  -3.15544   GTAAAGATACGGTTG                 CAAT AGA ATTG                 TTGGTGGAAGTAGGA  48 254
GBAA_pXO1_0198  166442 ..  166467 +  -9.9  -5.30616   GTATAATGCAATTAA         TCCCTAAAAAT TCAT ATTTTTGGGGA          TTTTTCTTTAAATAA 100 35
GBAA_pXO1_0199  167748 ..  167777 + -12.4  -3.82499   GATCCACAGAAATAA       CTGTTCGTTAAA AGTGTA TTTAACGAACAG        TTTGATGGATTTCAT 100 26
GBAA_pXO1_0200  169113 ..  169147 + -13.9   -4.1673   TTGTGCAATTATTTA    TAGGGGTGGAGATATA TTAA TATATCTCCACCC-TA     TTTGTTAAAACATTC 100 62
GBAA_pXO1_0205  173548 ..  173579 +  -8.8   -4.9725   CGGATGATAAATAAA      CAAAGGTCTTCACT TTAT GGTGAGGGCTTTTG       TTTTTATATGAAGGT  95 171
GBAA_pXO1_0206  174148 ..  174185 + -14.4  -4.82667   ATGCAAAATCACAAA   TAAAATAAGGACAGCC TGATAT GGCTGCCCTTATTTTA    TTTTTAATCTCATAA 100 256
GBAA_pXO1_0217 NONE
GBAA_pXO1_0216  179858 ..  179870 -  -6.3  -3.56643   GTTACATCCTTCAAA                GCATT CAG AATGC                CTATGTATCAATGTT  62 144
GBAA_pXO1_0215 NONE
GBAA_pXO1_0214 NONE
        topX  176632 ..  176668 - -13.2  -5.53079   AAAATACATAAAAAA   GGACACACCTATGGCAT ATGT ATGCG-TAGGTGTGTCC    TTTTGCAAGATAGTT 100 116
GBAA_pXO1_0212  176387 ..  176397 -  -3.2  -4.67607   CGTCTAATAAACAAA                 CGGA CTT TCCA                 ATGTATTTACTTCTC  62 3
GBAA_pXO1_0211  175678 ..  175689 -    -3  -2.53876   TTGTATTGCAATGGA                TTAG GGTG CTAA                 GCTGCATCATTACGG  42 22
GBAA_pXO1_0210 NONE
GBAA_pXO1_0209 NONE
GBAA_pXO1_0208 NONE
GBAA_pXO1_0207  174141 ..  174192 - -16.3  -4.30885   AAAATATATGCAAAA TCACAAATAAAATAAGGACAGCC TGATAT GGCTGCCCTTATTTTATTTTTAA TCTCATAATCTGCTA 100 56
GBAA_pXO1_0204 NONE
GBAA_pXO1_0203 NONE
GBAA_pXO1_0202  170896 ..  170908 -  -3.5  -2.87683   ATAGGGTTTTATAGA                TATTA ATA TAATA                AATCATCTTTCAATT  45 15
GBAA_pXO1_0201  169109 ..  169151 -  -4.3  -2.71144   CATTTTGTGCAATTA TTTATAGGGGTGGAGATATA TTAA TATATCTCCACCC-TATTTG TTAAAACATTCAATA  48 173
GBAA_pXO1_0193  162781 ..  162793 -  -4.9  -2.67244   CCATATCGAAAGTGA                TTTGT CAT ACAAA                TTGTCAAAATAGCCT  50 173
GBAA_pXO1_0185  157603 ..  157619 -  -6.7  -4.10161   ATACAAAAAAAGTAA              CATATAT ACT ATATATG              GAAAATGATGGAGGA  71 65
GBAA_pXO1_0182  155206 ..  155243 -  -2.1  -5.55664   CTATGAGCAAAAAAA   TAGGAAGAAAC-CGAT GCATCAA ATCGAGAATCTTCCTA   TTATATATGTTTACT  74 39
GBAA_pXO1_0180  154874 ..  154904 -  -2.7  -3.14581   CAATTCATCAATAGA       GATATTGTGTA GATCTGAAA TACACATTATC       GAATCTCCATCAGAA  43 52
GBAA_pXO1_0179  154716 ..  154730 -  -4.4  -3.56643   TTTACATTCTTTAAA               TTTTAT TTG ATAAAA               TGTTTTTTAATGAAA  54 13
         lef NONE
GBAA_pXO1_0171  148958 ..  149011 - -34.5   -3.3506   TGCAAATCTGTATAA GCATACGTCAAAAAACCGAAATCTG AGCT CAGATTTCGGTTTTTTGACGTATGC TTAATTACAAAATTT 100 26
GBAA_pXO1_0167  147421 ..  147438 -    -7  -5.28826   AAATCTTATAAAAAA             GACGCT TTTTAT AGCGTC              TTTTTTATCGTTTAA  88 271
GBAA_pXO1_0161  141143 ..  141158 -  -4.8  -4.91357   AAATATACAACAAAA              TATAAG GTTA CTTATA               AACATGATACATATT  72 163
        traX  133082 ..  133134 - -13.1  -2.69468   TATTTTTACATATTA TTAAGAAATAAAAACACAGAGAAAA TAA TTTTCCCTGTGTTTTTATTTCTGTT TTATTCTATTTTTCC 100 15
GBAA_pXO1_0149  130008 ..  130046 -  -6.1  -4.82756   ATATAACTAATAAAA   CCCCTTACGATTTAG AACAAAAAA CTAGATTGTAAGGGG   GGTTATTAGTTTTTT  80 152
GBAA_pXO1_0147  129273 ..  129287 -  -2.8  -2.73483   ACGGTATTTTAACCA               TGTCAT CAG ATGACC               TGACAAATGCTATTA  40 45
        atxA  127715 ..  127728 -  -2.4  -3.57561   TCCTAACCTTTTAAA               GCAT CTGCAT ATGC                AATCATTGTGTCATT  48 62
GBAA_pXO1_0145  127005 ..  127018 -  -6.7  -3.31054   AAACAATAGGATGAA               TGGAC GGAC GTCCA                TTGTTTTCACAATAA  63 206
GBAA_pXO1_0140 NONE
GBAA_pXO1_0139 NONE
GBAA_pXO1_0138  119723 ..  119762 - -18.2  -4.54727   TTCTGGAAATTAAAA  CCCCAAATAAAGACACTT ATAT AAGTGTCTTTATTTGGGT   TGTGTGCATAAGAGG 100 435
GBAA_pXO1_0137  118731 ..  118748 -  -8.5   -2.8806   AAATTTTTTTATACA             CTCTTCA TTAT TGAAGAG              TCCTATTGTATGCTT  71 170
GBAA_pXO1_0127  110568 ..  110578 -    -4  -2.74144   GGTTCATTGTTAAAG                 TTAG AAG CTAA                 TAATTATCTATGGAA  46 454
GBAA_pXO1_0126  110027 ..  110055 - -11.8  -4.24294   ATCAAGCACTTAAAA        GATGGTTCCGAT ATTCA ATCGGAGCCATC        TTTTTTAATGTCCAC 100 128
GBAA_pXO1_0122  104814 ..  104830 -  -9.5  -2.64616   TGTGTACCGACAGTA              CAGTACT CTC AGTACTG              TACTGTCGGTACACT  74 17
GBAA_pXO1_0121  104037 ..  104053 -  -3.7  -5.43553   AGTTAAAAAATAAAA              GGTATTA CCT TATTACC              TCTTTGTGCACATAT  76 339
GBAA_pXO1_0120 NONE
GBAA_pXO1_0119  103197 ..  103232 -  -7.7  -2.90573   GTATTTATATTAAAG    CCAACCTTAAGGACT ATAGAA AACCCTTAAGGTTGT     ATACTAAATAAAAAA  66 169
GBAA_pXO1_0118  102002 ..  102026 -  -7.9  -5.27335   TCTTCCAAAGAAAAA          CGAGCACTA TACTAGC TAGCGCTCG          AATTACGTCTTGCAA  91 12
GBAA_pXO1_0117  100427 ..  100471 - -23.5  -3.61398   TTTTTTGTTTAAGAA TTTTAAAATTATGGTAGTCTT AAT AAGACTACCATAATTTTAAAA TGTGGGTTCAAGTTG 100 382
GBAA_pXO1_0102   86714 ..   86743 -  -9.5  -4.65584   ATAAATGATATAAAA       CAGGTAATTGT GATTACAA ACAATTACCTG        TTTTTTATTTTTGAT  93 64
GBAA_pXO1_0082   71453 ..   71477 - -17.2  -4.15669   AATGGATAAACCAAA          GGCACACCCC TTAAT GGGGTGTGCC          TTTTTTCGTAGAAAG 100 396
GBAA_pXO1_0072   61882 ..   61896 -  -4.4  -4.12532   TCTTCTAGATATAAA               TTAATT AAT AATTAA               ATGTTTATATAATAT  60 75
GBAA_pXO1_0071   61285 ..   61298 -  -2.4  -5.07107   TAAAGTTTCAAAAAA               TGGT TTTGCT ACCA                AATCATTTTTTCTCA  66 131
GBAA_pXO1_0068 NONE
GBAA_pXO1_0067   57677 ..   57703 - -12.4  -5.20783   ATTGAAATAGAAAAA         GACCGACAAAAA TTA TATTTGTCGGTC         TTTTGTTTAGAATGA 100 32
GBAA_pXO1_0066   55829 ..   55870 - -23.9  -5.71712   CTCCATATAAAAAAA GGCAAGCGACACCCACTGT AAAA ACAGCGTGTGTCGCTTGCC  TTAATTTCATATGTT 100 142
GBAA_pXO1_0065 NONE
GBAA_pXO1_0064 NONE
GBAA_pXO1_0063   51481 ..   51492 -  -4.4  -4.15788   AACGCTTTGAAGAAA                CAGA TGAC TCTG                 ATACAACAATAAAAT  61 445
GBAA_pXO1_0058 NONE
GBAA_pXO1_0057   50175 ..   50212 -  -8.6  -5.30686   AAGATTCATAAAAAA   CGCCACCCTTTCTGTA TATTTC TACAAAAAGAATAGCG    TTTTTAGGGTCGAAT  95 103
GBAA_pXO1_0056   48568 ..   48625 -  -8.2  -5.41143   CATTTTGTAAAAAAA TATACT-TTAAGTTGATG-G-ATGTGGGG TAC CGCCACATGCCCATCAACTTAAGAGTGTA AACAAACTGAACTCT 100 132
GBAA_pXO1_0053 NONE
GBAA_pXO1_0052 NONE
GBAA_pXO1_0051   44270 ..   44309 -  -8.2  -5.54907   TTGACAAAATAAAAA  TGTCTAAAACAAAC CAACGAGAAAAT GTTTGTTTTAGACA   TCTTTCCTTTAATCT 100 172
GBAA_pXO1_0050   43876 ..   43900 -  -9.4  -5.32944   TGTACAACGAAAAAA          CGAAGTTTGC TTGTT ACAAACTTCG          TTTTTGTTTATATAA 100 58
GBAA_pXO1_0048 NONE
GBAA_pXO1_0047   40231 ..   40271 -  -5.7   -5.1925   CTAGAACGTAAAAAA GGACACACCTGTACCGT TGGGATGGT ACG-TA-AGGTGTGTCC TTCACGTAAATTATG  83 313
GBAA_pXO1_0046 NONE
GBAA_pXO1_0045   38240 ..   38291 -  -8.8  -3.02263   ATACTCTGTTGAAGA CAAACTAAGCCACCCTTTAGAG GAAGATGG CTAGCATGGGTGGCTTAGTTTG TTGCAAATAGCTTTG  72 18
GBAA_pXO1_0042   35813 ..   35827 -  -2.1  -5.74086   AAATGAAACAAAAAA               GCACA ATAGA TGTAC               TTTTTTTATTTCGCA  78 419
GBAA_pXO1_0040   35200 ..   35225 - -10.6  -5.47821   ATTTATTCAAAAAAA         GACATTGAAC CAGGTC GTTCAATGTC          TTCTCTCTTCTTACA 100 36
GBAA_pXO1_0039   34688 ..   34700 -  -5.5  -3.58177   TACAAGTCAAATGAA                TGCCG ATG CAGCA                GGAATAACTCCTTCC  59 4
GBAA_pXO1_0038 NONE
GBAA_pXO1_0037   33331 ..   33343 -  -7.7  -3.54741   TATCATTGTTTTAAA                GGTCA TTT TGACC                TCCGATTTAGGTGCT  71 497
GBAA_pXO1_0036 NONE
GBAA_pXO1_0035   31083 ..   31094 -  -4.4  -3.18199   TAAGTTCTAAGCGAA                CAAC GCTA GTTG                 TTCATGTTTCATTTC  52 56
GBAA_pXO1_0034   30490 ..   30512 -  -9.2  -5.76633   TTAGATAGAAAAAAA           GAGTCCCTAT TTA ATAGGCACTC           TCTTTTATGTATATC 100 49
GBAA_pXO1_0033   30130 ..   30146 -  -2.9  -3.38812   CTCGGTGGAAGAACA              CCCCTTC CTA GAACGGA              AGATTTTGTTTATCT  48 16
GBAA_pXO1_0032 NONE
GBAA_pXO1_0031   28725 ..   28751 -  -5.3  -3.75629   TACTTTTAATTTAAA        GAAAGTACCTAT TTTA AT-GGTACTCTC         TTTAAATATATCTCC  59 51
GBAA_pXO1_0030   28084 ..   28100 - -10.9  -5.83211   TATGAAAAGAAAAAA              CTCCATC AAC GATGGAG              TCAAATTGGAAATTA 100 415
GBAA_pXO1_0028 NONE
GBAA_pXO1_0027   26227 ..   26264 - -15.9  -4.39287   TTAACCATACTAAAA   TAAGAAGACGTGTTCTA TAAA TAGAATACGTCTTCTTA    TTAATGTACTTTTCT 100 52
GBAA_pXO1_0021   20922 ..   20936 -  -3.6  -3.02461   TAATTGCTTCTAATA               CAATTA TAT CAATTG               CTACTAATCATTAAT  46 142
GBAA_pXO1_0020   19190 ..   19217 -    -8  -3.83998   TTATTTTATAGTAAA        GTGGTTTAATTTA TAA TAAATTAA-CCAC        TTCTTGTCTCTCTAT  77 8
GBAA_pXO1_0019   15133 ..   15153 -  -3.9  -5.04597   ATGTATATAGAAAAA            GAGCCCTTT TTA ATATGGCTC            TTTAATATATTATCT  70 46
GBAA_pXO1_0017 NONE
GBAA_pXO1_0016   13119 ..   13153 -  -5.8  -5.88565   TTTACAATAAAAAAA     GGAAGATCCAAGTA CATACAT CACTTAGTTCTTCC     TTTTACCCTCTATAT  95 56
GBAA_pXO1_0015 NONE
GBAA_pXO1_0014   11700 ..   11717 -  -4.1  -5.79595   TCCTAAAATAAAAAA             CGCATCA TAAT CGATACG              TTTCATGTCCTACTC  86 55
GBAA_pXO1_0013    9063 ..    9084 -  -2.3  -3.21218   ACCTTTCATGACTAA           GGTGACTTCA TAA TGAAG-CACT           ATTTATTAGCGACTT  44 31
GBAA_pXO1_0012    8622 ..    8632 -  -6.8  -2.87564   CTATCTTTCGATATA                 GCGA CAT TCGC                 TTTCTCCAACCTCCT  61 384
GBAA_pXO1_0011    6592 ..    6607 -  -3.2  -2.52676   TAGTCGGGTAAGTCA              GAGGTG TTAC CAACTC               TTTCTCCCCTAAGAA  42 96
GBAA_pXO1_0010 NONE
GBAA_pXO1_0009    5108 ..    5141 - -10.5  -4.00694   TTAACTAAGAAAATA     CAACTAGGAAATAGA ATTA TATATTCCCTAGTTG      TCTATTACTCCATTC  91 8
GBAA_pXO1_0008 NONE
GBAA_pXO1_0007    3476 ..    3499 - -12.6  -4.53705   AATGGGTAGATAAAA          GGTACTGAAT GCAG ATTCAGTACC           TTTTCTATCTTTATA 100 50
GBAA_pXO1_0004    1760 ..    1772 -  -2.7   -2.5742   TTCAAATATCAACAC                TTCCA TAA TAGAA                TCCCCCTTTTTACAT  40 35
GBAA_pXO1_0003 NONE
GBAA_pXO1_0002     517 ..     534 -  -5.5  -4.68103   TCAAGTCGAAGAAAA             GGCACTC AAAT GAGTGTC              TTTTCTTATGGACAA  71 487
GBAA_pXO2_0040 NONE
GBAA_pXO2_0041   35785 ..   35824 + -12.5  -5.46657   AAAATAATTATATAA  TGTGTAAATGTGTACAT TTACAC ATTTACACATTTACACA   TTTTTTATTCGAATC 100 34
GBAA_pXO2_0042 NONE
GBAA_pXO2_0043 NONE
GBAA_pXO2_0044   36814 ..   36840 +  -8.8  -3.14977   AATGACTTCACTAAA         GGAATTGAGTTT GAT ACACTCAGTTCC         TAATTTTAGATTATA  72 43
GBAA_pXO2_0045   39244 ..   39288 + -11.7  -5.13741   CACCTATTAAAACAC CTAAACCATCTATTCCCTAAA TTC TTTAAGGGATAGGTGGTTTAA TTTTTCTTGAATTCG 100 257
GBAA_pXO2_0051   41748 ..   41776 +  -2.5  -3.05463   TTTTACAACATCCAA        TTACATGTGTC TCTCTAT GACATATGCAA        TTGAATAAAAGCAAT  43 308
GBAA_pXO2_0054   43683 ..   43723 +  -5.5  -5.67063   GCTTGTAAAATTTCA  ACTCACGCATTTTAATCAA ATT TTTTTCAAAATGCGTGAGA  TTTTTTTGTGATGAA  87 106
GBAA_pXO2_0055   44962 ..   44999 + -10.8  -4.56358   ATATAACGAAAAAAA   CGCTATTCTTTTTGTA GAAAAA TACAGAAAGGATGGCG    TTTTGTATGACTCTA 100 418
GBAA_pXO2_0061   51799 ..   51839 +  -7.2  -3.89346   AAGTATTGAGAATGA CTTAAAAG-GGT-TCTCATA TAT TAAGAGATACCCCTTTTAAG TTTATAAAATCAGAA  72 41
        pagR   58838 ..   58848 +  -3.2  -3.78736   ACTACAATACGAGTA                 GGCA GTT TGTC                 TTTACTCCCTATATA  52 122
GBAA_pXO2_0114   60727 ..   60740 +  -3.9  -3.99481   CTGTATAACTGTCAA               TGATA ACAA TATCA                TTATATTTTGGTAAA  56 362
GBAA_pXO2_0077   64856 ..   64878 + -16.4  -5.55769   ACCGCGATCATTTAT           CGTCCCTACA TGA TGTAGGGACG           TTTTTTGTTGTCAAA 100 183
GBAA_pXO2_0078   65712 ..   65746 +  -9.5  -5.09245   TATTTATATAAAAAA    CCAGTGATATC-GGTA CGTA TACAAGATATCACTGG     TTTTTGTAATTTTCA 100 132
GBAA_pXO2_0080 NONE
GBAA_pXO2_0081   67119 ..   67158 +  -2.9  -5.07011   TTGTACGAGTAAAAA  GGCTA-CCCACAAATC GATTTTACA GACTTGAGGGATAGCC  TTTTTACTTTCTATA  67 180
GBAA_pXO2_0082 NONE
GBAA_pXO2_0083 NONE
GBAA_pXO2_0084   70246 ..   70269 +  -8.4  -2.87463   GTACCATTAAAAGAG          TTTTTAACAA TAGG TTGTTAAAAA           TATGTAAAAACACTT  68 381
GBAA_pXO2_0085   71051 ..   71065 +  -4.3  -2.77899   AAGACCTCTCAGCTT               GGATT ATAAG AATCC               TAATTAATGAAGACA  48 420
GBAA_pXO2_0087 NONE
GBAA_pXO2_0088   72535 ..   72572 + -24.5  -4.73388   TTAAAGATATAAAAA   CAGCCATTCTTTCATGG GTAC CCATGAAAGAATGGCTG    TTTTTGATGAAAATT 100 95
GBAA_pXO2_0091   75553 ..   75576 +  -9.6   -5.1861   TTCTTTTAAAGAGAA          GCCTTCCG AGTATATA CGGAAGGC           TTTTTTACTAATAAA 100 419
GBAA_pXO2_0094 NONE
GBAA_pXO2_0095 NONE
GBAA_pXO2_0096   78718 ..   78739 + -11.7  -5.71712   TGAGCCGTTAAAAAA           GAAGTACCA TTTT TGGTACTTC            TTTTTTTATATAGAA 100 298
GBAA_pXO2_0100   83485 ..   83501 +  -3.7   -5.4148   GGCATTAATGAGGAA              GAACC TAGGAAC GGTTC              TTTTTTCATTGTTTG  76 48
GBAA_pXO2_0101   84842 ..   84865 +    -6  -5.16572   ACCCCAAATAAAAAA          GCGCCATAAC GGTT GTTATAGTGC           TTTTTTAACTTCGCT  83 271
GBAA_pXO2_0105 NONE
GBAA_pXO2_0106   89124 ..   89134 +  -6.8  -3.40597   CACCCATTACCGCTC                 CCGT TTC ACGG                 TCTTTCCATAGGAAC  65 488
GBAA_pXO2_0108   89829 ..   89844 +  -6.2  -2.78463   AAAATCATTTTTTCC              GCTATA CCGT TATAGC               TGTAATAAAAAACAT  55 156
GBAA_pXO2_0113 NONE
GBAA_pXO2_0112 NONE
GBAA_pXO2_0111   91306 ..   91325 -  -8.6  -6.09196   TTTAAAATAAAAAAA            GAACACCT ATTA AGGTGTCC             TCTTATCTCTCCATT 100 28
GBAA_pXO2_0110 NONE
GBAA_pXO2_0109   89648 ..   89669 -    -3  -5.52384   CCTCCATTAAAAAAA           GACCATGC TTTTTC ACATGATC            TTTTTCGTTTTATTT  77 61
GBAA_pXO2_0107   88314 ..   88336 -  -9.9  -5.80003   TCAACAAATAAAAAA           GCAGGAAGA ATAAA TCCTCCTGC           TTTTACAATTCATTA 100 280
GBAA_pXO2_0103   85547 ..   85586 - -12.5   -2.6027   TTAAAATCGAATTTA  TTTACACATTTGCACAT GTGTAA ATGTGTAAATGTGTAAA   TGTGTACATTTTTAA  89 37
GBAA_pXO2_0102   84842 ..   84865 -    -6  -5.64421   ACCCCAAATAAAAAA          GCGCCATAAC GGTT GTTATAGTGC           TTTTTTAACTTCGCT  90 106
GBAA_pXO2_0099   80767 ..   80782 -    -9  -5.56673   ACCCACAACAAAAAA              GACCCT ATTT AGGGTC               TTTCTTCCTAGCTTA 100 33
GBAA_pXO2_0098   80351 ..   80373 -  -4.2   -4.3014   ATATACTTATTAAAA           GTATGTACAT ATT ATGTATACAC           ATATTACTTATATAC  60 85
GBAA_pXO2_0097   78718 ..   78739 - -11.7  -5.02074   TGAGCCGTTAAAAAA           GAAGTACCA TTTT TGGTACTTC            TTTTTTTATATAGAA 100 31
GBAA_pXO2_00093   75553 ..   75576 -  -9.6  -3.81488   TTCTTTTAAAGAGAA          GCCTTCCG AGTATATA CGGAAGGC           TTTTTTACTAATAAA  83 72
GBAA_pXO2_0092   75051 ..   75071 - -11.1  -5.83211   TATCAAAAGAAAAAA            GGAAGGGGA ATA CCCCCCTCC            TTTACTTGTACTTTT 100 27
GBAA_pXO2_0090 NONE
GBAA_pXO2_0089   72806 ..   72835 -    -8  -5.84432   GAGAACATAAAAAAA       TAGAGTGCAGAA TCTTAC CTCTACACTCTA        TTTATAATCACGATT 100 212
GBAA_pXO2_0075 NONE
GBAA_pXO2_0074   61172 ..   61193 -  -4.4  -5.42975   TTATATAAATAAAAA           CGAAGCCT CCAATT AGACTCCG            TCTTTTTTTAGCGTA  81 119
GBAA_pXO2_0073   59921 ..   59954 -  -8.3  -5.34309   ACTAGTAAATAAAAA     CGAGACAAAATCT CATTCAAC AGAATTTGTCTCG      TTTTTATAAATTTCA 100 454
GBAA_pXO2_0068   57834 ..   57854 -  -4.7  -5.42259   TTAGTCGCAAAAAAA            GTACACCCA TTA TGAATGCAC            TCTTTTCCAAAACTC  82 332
GBAA_pXO2_0067   57260 ..   57275 -  -2.6  -5.59962   GAAAACAAATAAAAA              GTTCTT TCTT AAAAAC               TCAAATTCTCCATTT  75 64
        capB NONE
        capC NONE
        capA NONE
         ggt NONE
GBAA_pXO2_0062   51806 ..   51831 -  -5.5  -4.24963   GAGAATGACTTAAAA         GGGT-TCTCATA TAT TAAGAGATACCC         CTTTTAAGTTTATAA  66 341
GBAA_pXO2_0060   48476 ..   48530 - -17.6  -3.50219   AATATCGCCATATAA TATGCACTTCATTCATATTCATAAAA AAA TTGCATGAATATGAATGAAGTGCACC CTTAAATAGGGCACT 100 423
GBAA_pXO2_0059 NONE
GBAA_pXO2_0058   47032 ..   47044 -  -3.5  -4.21768   TAACTAAGCCTAAAA                TATAT ACC ATATA                TTCCGCTAAAAATAT  58 223
GBAA_pXO2_0053   41743 ..   41781 -  -6.2  -3.24365   TGATATTTTACAACA   TCCAATTACATGTGTC TCTCTAT GACATATGCAATTGAA   TAAAAGCAATAGAAT  61 6
GBAA_pXO2_0052   41263 ..   41286 - -10.4  -5.67063   GCCACTATAAAAAAA          CCACAGTTTA CACT CAAACTGTGG           GTTTTCGACGTACAA 100 141
GBAA_pXO2_0050 NONE
GBAA_pXO2_0049 NONE
GBAA_pXO2_0048 NONE
GBAA_pXO2_0047   40074 ..   40088 -  -2.2  -2.74605   TTCTCCGAAAACTCA               TTTAAA CCA CTTAAA               AGACCGATTAAAGGG  40 109
GBAA_pXO2_0039   32039 ..   32051 -  -5.5  -3.90588   GACTGGCTAACCAAA                CCACG TAT CGTAG                ATATACTATGTATTG  61 61
GBAA_pXO2_0038 NONE
GBAA_pXO2_0037   30851 ..   30863 -  -6.2  -5.72622   TTTATAAAGAAAAAA                GCCC ATGCG GGGC                TAGATACTTTTCTTC 100 25
GBAA_pXO2_0036   30197 ..   30224 -    -2  -2.63367   GAAGAATGCCACAAC        TACGCATCCAAA CTAG CTCATATGCGTA         AGCCCATTCTCTATT  40 40
GBAA_pXO2_0035 NONE
GBAA_pXO2_0034   29188 ..   29228 -   -15   -4.0896   AAATTTCCCGTAAAA CAGCGAATGCGATTGCCTC TATT GAGACAATCGCATTCG-TA  TTATTTATAGATTAA 100 37
GBAA_pXO2_0033   27662 ..   27672 -  -6.8  -4.76213   ACAAATGCAAGAAAA                 GGAG TAT CTCC                 ATTTGTAACAGAAGC  83 415
GBAA_pXO2_0032   26911 ..   26923 -  -4.9  -2.67441   AAAACTTTAAAGGTA                TGAAT GAC ATTCA                TTTTATTGCAGCAGA  50 127
GBAA_pXO2_0031   26228 ..   26255 - -13.6  -5.45652   ATTGGCAATAAAAAA        GAGCAGAACCAT TAAT ATGATTCTGCTC         TCTAATTTAATTTGT 100 32
GBAA_pXO2_0030   25615 ..   25626 -    -3  -4.36914   CTCCTTTTTATAAAA                TTCA AATT TGAA                 ACTAATTAACGCTTT  60 40
GBAA_pXO2_0029   25232 ..   25250 -  -8.9  -5.50723   TGACCAAAACAAAAA             GCCTATC GAAAT GATAGGC             TTCAGCTTAACTATT 100 36
GBAA_pXO2_0028 NONE
GBAA_pXO2_0027 NONE
GBAA_pXO2_0026   20468 ..   20491 - -10.4  -5.36441   TTTTTATATAAAAAA          GAGACGTAAT AAGA ATCACGTCTC           TTTTTCTACCTAATA 100 35
GBAA_pXO2_0025   20242 ..   20261 -  -8.6  -4.32678   TTCCCAAACAAATAA            GGAGAGAA AATT CTCTCTCC             CCTTGTTGGATATAA  87 41
GBAA_pXO2_0024 NONE
GBAA_pXO2_0023 NONE
GBAA_pXO2_0022 NONE
GBAA_pXO2_0021 NONE
GBAA_pXO2_0020 NONE
GBAA_pXO2_0019 NONE
GBAA_pXO2_0018 NONE
GBAA_pXO2_0017   15697 ..   15723 -  -7.3  -5.07652   TTTTTTAAAACAAAA         GAGAAGCCCAC AATTA GTAAGCTCCTC         TTCCAGTGTGTTTCT  88 40
GBAA_pXO2_0016 NONE
GBAA_pXO2_0015   11891 ..   11906 -  -3.2   -2.8341   TTAAACAACATATTA              CGACCT GCGC AGACCG               TTAATACCCCCCATA  43 7
GBAA_pXO2_0014 NONE
GBAA_pXO2_0013 NONE
GBAA_pXO2_0012 NONE
GBAA_pXO2_0011 NONE
GBAA_pXO2_0010    7383 ..    7407 -  -9.3  -5.03994   CGTGAGATATAAAAA          GGAGAGCGC TATATCT GCACTCTCC          TTTCATTCCTATTTC  95 34
GBAA_pXO2_0009 NONE
GBAA_pXO2_0008 NONE
GBAA_pXO2_0007 NONE
GBAA_pXO2_0006    2908 ..    2931 -  -8.2  -5.27335   TTTGTTAAACAAAAA          GCCCCTTACT TTTT AATAAGGGAC           TTTACTATTGCTTCA  93 49
GBAA_pXO2_0005 NONE
GBAA_pXO2_0004 NONE
GBAA_pXO2_0003    1575 ..    1599 -    -8   -3.3447   CATAAGGAAACCTAA         TC-CCACTTTG AGTT CAAAGTGGCGA          GATAGGCTGTGCCTA  71 78
GBAA_pXO2_0002 NONE
GBAA_pXO2_0001     449 ..     460 -  -4.4  -2.80344   GTCTCATGCAATAAT                CTAC ATAC GTAG                 TAAAACTCTTTTTGT   0 108
        dnaA    1786 ..    1811 +  -9.1  -4.77986   CCCTTGTTTTACGCA         CAGTCTATCCA CATG TAGATAGACTG          TTTTTACATCTTTCA  93 64
      dnaN-1    3074 ..    3109 +  -8.4  -4.33653   TTACTAAGTAAGAAA    TAAGGGTTGCTAGTTT TCAG ATGCTAGTAGCCCTTA     TTTGATTTTTGGGTA  83 34
    GBAA0003    3403 ..    3420 +  -6.3  -4.42062   TTCCAAGTTCAGTCA             TAAAGGG GGAG CCCTTTG              TTTATTTCAGAAATA  74 23
        recF    4536 ..    4551 +  -2.5  -3.64822   AGATTGTGAAATAGA              TAGGG CGTAAT CCCTG               TTTAAATGGAAAAGT  48 16
        gyrB    6516 ..    6539 +  -9.7  -3.39803   ATTTAAATGAGTAAT          GACAGGAAT CTGAGT ATTCCTGTC           TTCTACATATAAATC  80 35
        gyrA    9064 ..    9090 +  -8.9  -5.67967   GTTTCTTCAGAAGAA        TAA-GAGAGGAG ATAT CTCCTCTCTTTA         TTTTTTTATAATAAT 100 23
        guaB   16947 ..   16973 + -10.3  -6.25242   TGTCTTATATACAAA         TAGACGGAGAT TTGAT ATCTCTGTCTA         TTTTTTTTTGATTAT 100 41
        dacA   18355 ..   18372 +  -4.8  -5.31855   AGGTTGGTTTTAAAA             GCTCCT CATTGT AGGGGC              TTTTTCTTATTCCTA  79 28
    GBAA0010 NONE
    GBAA0011   20273 ..   20300 + -17.1  -5.65678   GGCAACGCGGGTTAA        CTCCCGTCCCT TTATAT AGGGACGGGAG         TTTTTTGTGTTTTAT 100 288
        serS   21669 ..   21709 +  -3.5  -4.72007   GCGTTGTCAGTACTA TAATGTAGGAGGGGAAAA GTAAAA TTTTCCTTTCCT-CATAA  TTTATTTTAGTAGGG  63 82
    GBAA0013   22426 ..   22458 +   -13  -4.17089   GAAGAAGTAATTTAG     TAGAAAAACCCGTGC GTAT GCACGGGTTTTT-TA      TTTTACAAGTTTACG 100 31
    GBAA0017 NONE
    GBAA0018   25401 ..   25422 +  -9.5  -5.36441   TATATGTATACAAAA           CTCACCTTA ATAC TAAGGTGGG            TTTTTTGTATAGAAA 100 391
        dnaX NONE
    GBAA0020 NONE
        recR NONE
    GBAA0022   28402 ..   28424 + -12.1  -5.62288   GGAACAATGGTAAAA           GGTTCTGCT GAAGA AGCAGAACC           TTTTTGTTTTATTCC 100 28
        bofA   28873 ..   28896 +    -9  -5.41143   TTAAGCTTTACATTA          TGCCAAGATA AATT TATTTTGGCA           TTTTTTTAAAAAGTG 100 15
    GBAA0025   34481 ..   34500 +    -5   -5.9218   AAGTATCATATTTTT            AAATAGGC ATAT GCCTATTA             TTTTTTTGTTCTGTA  93 24
       cad-1 NONE
         tdk NONE
        holB NONE
    GBAA0029 NONE
    GBAA0030   38823 ..   38852 + -15.3  -5.28176   AAATAAAAAGTGAAA       TTACCTTTCCAAT TATT ATTGGAAAGGTAA        TTTTTTATACATGAG 100 28
    GBAA0031 NONE
    GBAA0032 NONE
    GBAA0033   40795 ..   40830 + -13.6   -2.6621   TCTATCATGTCGATA    AAAAATAAGCTTCTCA TAAT TGAGAAGCTTATTTTG     CTGTTTCGATATAAT 100 18
        metG   43590 ..   43634 + -11.7  -4.65168   AAGTAATTAAGACAA GAAAAGAGATGTTTCACGTGT AAC ATGTGTGAAGCGTCTTTTTTC TTTTTACACTCTCAT 100 35
    GBAA0037   44516 ..   44533 +  -7.7  -6.23317   TGGTGTTGAATAAAA             GAGTGGG AGGA CCCATTC              TTTTTTTATTTTTGT 100 28
    GBAA0038 NONE
        ksgA   46171 ..   46195 + -17.3  -4.45577   CATAAGAATACAAAA          GGGACAGTTCA ATT TGAACTGTCCC          TTTTGTCACCTTTCT 100 36
    GBAA0040   47135 ..   47156 +  -9.5  -5.63517   CATTACGAAGAATAA           GCAAGGTAC ATAT GTATCTTGC            TTTTTTATTTGGAGA 100 26
    GBAA0041   47638 ..   47649 +    -3  -3.06815   TGATTTTATAATTCA                TGTA TCGT TACA                 TATATTCCCACAAAT  45 30
        sspF   47932 ..   47952 + -15.5  -4.95155   TTCTATGCTACGGTA            GCCGAGGAA TGA TTCCTCGGC            TTTTTGTACTATAAA 100 53
        ispE   48974 ..   48984 +  -5.4  -3.72242   ACGCTTGAATAAAGA                 CGTA TAA TACG                 TTATGATTTGTTTAG  59 29
        purR NONE
    GBAA0045 NONE
    GBAA0046   50423 ..   50437 +  -4.4  -4.59853   CAATTACATTAAAAA               TTTTTA TCT TAAAAA               TTTTTAAAAAATTAA  68 78
       spoVG   50864 ..   50893 + -14.5  -5.73339   CCTATAATTTTGCAA       CAAACTCCTGTAA GCAT TTACAGGGGTTTG        TTTTTTTGTAGTTAT 100 73
        gcaD NONE
         prs   53504 ..   53527 +   -14  -4.34402   AATTGGATAGAATGA          GACGTAACCA AGAT TGGTTACGTC           TTTTCGTATCGAAAA 100 39
       spoVC   54136 ..   54148 +  -4.9  -3.91506   TAAGGGTATGATTAG                GAATA TTT TATTC                TGTTTTTACCCATAC  60 38
    GBAA0051   54427 ..   54447 +  -5.4  -5.34632   GCAATAAAATGTTGT            CGCTTTGG CGTGT CCAAAGCA            TTTTTCTGTTTTCTT  84 34
         mfd NONE
       spoVT   58819 ..   58835 +  -8.7  -5.28481   TGTATATTGAATGAA              GGTAGCG CTT TGCTACC              TTTTTTCATTGAATA  95 118
    GBAA0054 NONE
    GBAA0055 NONE
    GBAA0056   62331 ..   62374 +    -4  -3.67296   TTCTAAAATCGATTA TCCTTTCATACATTACTATT AGCT AGTATAAATGTATGGGGGGA TTTACGTGAATAATG  53 35
    GBAA0057 NONE
    GBAA0058 NONE
     divIC-1   63699 ..   63711 +  -3.4  -2.64739   TTTCTAAGTAGAGTA                TGTC TTATT GACA                CTATATTTTAGGATT  44 30
    GBAA0060   64592 ..   64613 +  -9.5   -5.8187   CGGGTCATCTAAAAA           GATCATGCG CATT TGCATGATC            TTTTTTTGTTAAATA 100 353
      spoIIE   67358 ..   67375 +  -9.9  -5.75822   TTTTCTTTCTAAAAA             CCTAGGT GAAT ACCTAGG              TTTTTTTGCTTTATA 100 69
    GBAA0062 NONE
       hpt-1   69545 ..   69555 +    -4   -3.1207   GTCACAATTGTATAG                 GAAA GTT TTTC                 TATGTTACGATTTAC  48 53
        ftsH   71513 ..   71532 + -12.2  -5.72622   TAAGTAAGAGATGAA            GGAGTGAC GATA GTCACTCC             TTTTTTATTTGTAGA 100 34
    GBAA0065 NONE
        hslO NONE
      cysK-1   74446 ..   74465 + -10.8  -5.63236   CATGTGATTGAAAAA            GCATCCTT GAAA AAGGATGC             TTTTTCTTTTTGGAT 100 44
        pabB NONE
      pabA-1 NONE
        pabC NONE
        folP NONE
        folB NONE
        folK NONE
    GBAA0074 NONE
    GBAA0075   80450 ..   80482 + -13.6  -2.75064   ATTACGTGAAAGAAA      GAAGAACTGCCAGT TAGTT GCTGGCAGTTTTTC      TAGTTGAGTAGAAAA 100 84
        lysS   82051 ..   82072 + -13.1  -5.96894   CATAAACAAGACTAA           GCTTTGGAG ATTT CTCCAAAGC            TTTTTTTATTTGGGT 100 26
        ctsR NONE
    GBAA0078 NONE
    GBAA0079 NONE
    GBAA0080   92141 ..   92161 + -11.2  -4.30719   GTATAGACAAACTAA            GAGGGCTA CGAGA TAGCCCTC            TTTCTTGTACGAGAA 100 41
        radA NONE
    GBAA0082 NONE
    GBAA0083 NONE
        ispD   96662 ..   96689 + -16.4  -3.87815   AATGATTATAGCGAA        GAAAAGCTCGGC AACG GCCGGGCTTTTC         TTTATAAGGATAGCG 100 45
        ispF NONE
        gltX   99064 ..   99092 + -16.1    -5.626   GAACCGCGCTTATAA        GGCGTCTCTGTCA ATA TGACAGAGGCGTC        TTTTTTTATACCGTA 100 309
        cysE NONE
        cysS NONE
    GBAA0090 NONE
    GBAA0091 NONE
    GBAA0092  102914 ..  102935 +  -7.3  -4.58297   AAATTAAGAAGAGGA           GAGCGTTGA AGCA TTGACGCTC            TTTGTCTTTTTACTG  80 17
        sigH  103659 ..  103678 +    -5  -5.35224   TAATAACAAGAGCTA            CAGGTG TAAAAAAT CACCTG             TTTTCTTTTTGTAGA  82 38
        rpmG NONE
    GBAA0095  104196 ..  104208 +  -6.2  -5.37593   AGAACTGTGTAAAAG                CCCG GTGAA CGGG                TTTTTTCATTTGCGC  88 85
        nusG  104853 ..  104872 +   -10  -5.03747   TCTTTTAAGTCAGTA            CGTCTTCG TTAT CGGAGACG             TTTTTTGAAAGATTT 100 77
        rplK  105416 ..  105446 +  -9.1  -4.35885   TTGTTTTTTAAAAAA      GGTTGCGGGTCTGG AATT CCA-ATTCGCAACC       TTTATTATCGTAAAT  89 47
        rplA  106414 ..  106442 + -11.8  -4.75404   TTCTGTGACTATATG        CCTCCATGTCTA CAAGT TGGGCATGGAGG        TTTTTAGTGCACTTT 100 175
        rplJ  106983 ..  106993 +  -2.4  -3.93166   GCAGACCAAAAGGAA                 GAGC AAG GCGC                 TTAATTTTTTAAAAG  51 11
        rplL  107449 ..  107466 +  -8.4  -5.50499   GATGCTTTAAAAAAA             GCTCGC TCTCAT GCGAGC              TTTTTTTAACTGTAA 100 50
    GBAA0101  108339 ..  108357 + -10.4  -4.00038   ATTTATTTGTGATTT             TGCACAAA TTT TTTGTGCA             TTTATAATACTCATG  91 266
        rpoB NONE
        rpoC NONE
    GBAA0104  115940 ..  115980 +   -15  -4.67048   TAATAAGTTAAAACT GTTTTTGTGAGGAGAGAGC ATTT GCTCTC-CCTTGCAAAAAC  TTTGTTTTCAACTAA 100 30
        rpsL NONE
        rpsG  117036 ..  117052 +    -8  -3.90588   ATGGAAGTGTGGAGA              GGGAGA ATGCC TCTCCC              TTTCGTTGGGCGCTC  77 89
        fusA NONE
         tuf  120583 ..  120605 + -15.6  -5.34381   AACTGATATAAAAAA           CCCCGAGGGA TTT TCCCTTGGGG           TTTTTGTTTGCGTTT 100 45
        rpsJ  121266 ..  121276 +  -2.6  -2.53581   ATATCGAAATCAAAC                 TATA ATT TATA                 TAACTTAAAAATGTA  40 21
        rplC NONE
        rplD NONE
        rplW NONE
        rplB NONE
        rpsS NONE
        rplV NONE
        rpsC NONE
        rplP NONE
        rpmC NONE
        rpsQ NONE
        rplN NONE
        rplX  126754 ..  126764 +  -2.6  -2.54841   AAAAAATCTGGTGAA                 TTAT TAG ATAA                 ATAATTTTCTTAAGA  40 11
        rplE NONE
        rpsN NONE
        rpsH NONE
        rplF NONE
        rplR NONE
        rpsE  129449 ..  129461 +  -3.4  -2.52464   TTACGCGGTAAATCT                GTAG AAGAG CTAC                TAGGTTAAGGAGGGA  44 5
        rpmD NONE
        rplO  130120 ..  130136 +  -2.3  -2.87501   TTGAAGCAGCTGGCG              GATCA GTTGAGG TGATC              TAATGTTTCGTACAA  41 6
      secY-1  131438 ..  131474 +  -6.7  -2.85351   GGGTTTATCAAGCAG   TGAGTAAGT-GGGAAG TATTGT CTTCCCTACATGCTCA    TGTACTCTGAGGGGG  61 23
         adk NONE
       maP-1  132924 ..  132935 +    -3  -2.96695   GGATTTCAGAGCAGT                GTAA AATG TTAC                 TGATTTGATGAAGGG  43 56
        infA NONE
        rpmJ NONE
        rpsM NONE
        rpsK  134244 ..  134280 + -13.9  -2.79518   TGCCTAAGGGGGACT    TTCGGTTAGACAGAGGT TAT ACCTTTGTTTAACCGGG    GTTTCGACGTTTTGA 100 139
        rpoA NONE
        rplQ  135693 ..  135703 +  -2.4  -5.45726   TCTTTTCAAGAAACT                 GGTC ATG GCCC                 TTTTTTTAAAATATA  72 65
    GBAA0139 NONE
    GBAA0140 NONE
    GBAA0141  138449 ..  138485 +  -2.9  -2.52543   AAGTGATACACTTTG    ATACACCGTTGTCTCTT GAA GAGTGGCAATGGAGTAA    TGCATTAAACACAAT  42 236
        rplM NONE
        rpsI  140018 ..  140038 + -15.5  -5.88197   TTTGCGAACTACAAA            CCCCAACCA TTT TGGTTGGGG            TTTTTTTATGTTTCA 100 43
    GBAA0145 NONE
        cwlD  141359 ..  141377 +  -3.8  -5.59564   CACGGAAAAAGGAAA             TCCTCC AGAATAA GGGGGA             TTTTTTTGAGTTTCT  81 13
    GBAA0147  142575 ..  142633 + -12.3   -4.8083   ACAGCTTTTGCGCAA AAATAA-AATAATAATGAGTGGACGATA CATA TATTGTCCACTCATTATTAGTGTTATTA TTTTTACTGCTGTTC 100 20
        kbaA  144062 ..  144092 + -14.2  -5.03994   ATCGGGATGAAAAAA       GCTCCATTACCT GAATGAA AGGTAATGGAGC       TTTTTATGTGTAAAA 100 82
    GBAA0151  145253 ..  145267 +  -5.8  -3.10464   ACGTAAGAAAAAGAA               CTTTTT ATT AAAAAG               TGTTGACGTTCATGG  57 15
    GBAA0152  145700 ..  145716 +  -5.1  -3.35679   GTTCGAAATTGAAAG              GTGGC TTCGGCT GCCAC              TTATGGATGGACCCG  54 206
        rocF  153508 ..  153523 +  -7.6  -5.95539   ATAAATGTAAGAAAA              GCAACT GAGA AGTTGC               TTTTTTTATTTGAAA 100 37
    GBAA0155 NONE
    GBAA0156 NONE
        glmM  157400 ..  157437 + -13.8  -3.82519   ATAATTTGATAAATT   TATTGAAAAAGGAGCAC AAAAA GTGCTCCTTTTTCA-TA   TGTTTTATAGATGAT 100 37
    GBAA0158 NONE
        glmS  159829 ..  159864 +  -9.3  -5.15167   ACACCTGTTGGATAA    GAAACCATTTTGA TTAGACTTTT TCAAAATGGTTTC     TTTTTATTCATCATA  95 178
    GBAA0160  160993 ..  161022 + -10.8  -4.44608   TGAACAACTAAAAAA       GCAGCTACCTCT CCATTT AAAGGTAGCTGC        TTCTTTTTACATAGA 100 169
        gntR  162477 ..  162497 +  -7.7  -3.07113   CTTCAAAAAATTCTT            TGATCAATA TGT TGTTGATCA            TTCCATCGCCTAGTG  67 515
      gntP-1 NONE
        yqjI  166665 ..  166690 + -10.6   -4.8622   ATATAAAATAATAAA         TGGACTAAGA TTAAAT TCTTAGTCCA          TTTTTCATTCCACAA 100 35
    GBAA0165 NONE
    GBAA0166  169667 ..  169684 +    -7  -5.42164   GGAGTAAACAAAAAA             GAGCCT ATACGC AGGCTC              TTTTTCTTATTTATA  93 45
    GBAA0177  179186 ..  179209 + -12.5  -5.57729   AACAGTTTTGATGAG          GAGGGACCT AAAATA AGGTCCCTC           TTTTTTGTATTCTTT 100 39
    GBAA0178 NONE
    GBAA0179 NONE
    GBAA0180  183052 ..  183070 + -11.8  -5.75945   ATTTGAACAAGTAAA             GCGATAGA GAT TCTATCGC             TTTTTTTTACAAAAT 100 27
    GBAA0181  184433 ..  184478 + -17.4  -4.44046   TAGAGGTTTAATGTA T-AAAGAAGAGCTGATTCAAA TATTT TTTGAATCAGCTCTTCTTTCA TTTCTTTGAAATAAC 100 30
    GBAA0183  185177 ..  185198 + -11.7  -5.64873   GCAGAAACGAAAAAA           TAACCTTGC CTGT GCAAGGTTA            TTTTTTCTTCTTGCC 100 23
    GBAA0185 NONE
    GBAA0186 NONE
    GBAA0187 NONE
    GBAA0188 NONE
    GBAA0189  191110 ..  191149 + -16.8  -4.55004   AGATTTAAGATATGT  AAAAATAAAGAAGTAGGC AACC GCCTACTTCTTTATTTTA   TTTCTCTTTTATATT 100 10
    GBAA0191 NONE
    GBAA0192  192931 ..  192960 +  -2.1   -4.9181   ATTAACACAAATGTT       TCTAACTTGTGTT TGGA AACGCAGGTATGA        TTTTTAATATTATCT  62 66
    GBAA0193  193244 ..  193263 +  -8.6  -5.08088   AGCATAAAATAAAAA            GGTATCCT CGGT GGGATACC             TTTTTATTAGCACTT  95 34
    GBAA0198 NONE
    GBAA0199  199838 ..  199863 + -13.3  -3.80461   ATTAGAATTAAAAAA         CCCCTGAAGCA TATG TGCCTCAGGGG          TTTACTAATAGATTA 100 47
    GBAA0203  202184 ..  202195 +    -3  -3.37655   ATTTTTCCCTTCCTT                TTCA TTAA TGAA                 TCCTTTTTTAACAAG  48 476
    GBAA0205  203758 ..  203782 + -15.1  -5.07275   GGGACAAACTAAAAA          GCTGCTTGTCT ATA AGACGAGCAGC          TTTTTCTATATATAA 100 179
    GBAA0210 NONE
    GBAA0211  206305 ..  206328 +  -9.6  -5.03994   AGAAACATTTAAAAA          GACGACCG GGCATAGA CGGTCGTC           TTTTTCTATATAAAG 100 29
    GBAA0213  207273 ..  207310 + -12.9  -3.51406   AATCAAATCAAAAGT   AAGAAAAGACGACCG GGCATAGA CGGTCGTCTTTTCTA    TTACTATTTATAATA 100 24
    GBAA0216  208730 ..  208763 + -12.7  -5.45726   TCTACAGTGTAATTT     TAATCCGTTATGTGT ATAA GTACATAACGGATTA      TTTTTTTGAAATATC 100 29
    GBAA0217 NONE
    GBAA0218  210162 ..  210185 +   -14  -5.64873   TAAAGCAAGCTAAAA          GGTGAACGAA TAAA TTCGTTCACC           TTTTTTATTCTTACA 100 28
    GBAA0219  210728 ..  210751 +  -9.6   -5.9218   AAGGGTCGTAAAAAA          ACCTTAGTCC AGAG GGACTAAGGC           TTTTTTTATTATATA 100 100
    GBAA0221  211353 ..  211374 +  -9.5  -5.93809   ATATAGATGACAAAA           CAAGAAGGG AGAT CCTTTCTTG            TTTTTTTTATGGGGG 100 40
    GBAA0222  212264 ..  212275 +    -3  -5.42862   CGTTTTGGTTTTGTA                TTAG GATT CTAA                 TTTTTTTGCACGTCT  74 128
    GBAA0224  215027 ..  215040 +  -3.9  -5.89659   TAGGACGATCTGAAA               TATTG AGTT CAATA                TTTTTGTTTTTTTGT  90 355
    GBAA0226  216213 ..  216225 +  -4.9  -4.91511   CACGTGCCAAATTTT                TAGAT TTT ATCTA                TTTTTGTCGTGCGAT  72 443
    GBAA0228  218329 ..  218360 + -11.8  -5.32882   AGTGAAAAATGAAAA      GCGAATTCTTTCAGT TTT ACTGAA-GGATTCGC      TTTTTTATACTGCTA 100 36
    GBAA0230  218978 ..  218997 +  -2.2  -5.27335   AAGATAGAACAATAA            TTTTGAAA AAAT TCTCAAAA             TTTTTATTTAGAAAG  68 26
    GBAA0231  220961 ..  221016 +  -2.2  -3.95214   TTGACCTAAATAATA GAAG-ACGTTTTTTC-ACACAGCAAT GAAATG GTAGCTGTTTTGAAAAAATGTTCTTC TATTTTTAAGTAAAT  50 44
    GBAA0232 NONE
    GBAA0233 NONE
    GBAA0234 NONE
    GBAA0235  224977 ..  224994 +  -5.6  -4.26924   AATTGCTCGATTGCA             TGAGCA ACACCA TGCTCA              TTGTTTGTTAATGTT  66 61
    GBAA0238 NONE
    GBAA0239  226549 ..  226587 +  -4.7  -6.01725   TTCAAAAAAAATAAA   GACTCGAGCATATTAGT AAGTA ATTGATATGTTGGGGTC   TTTTTTATTTTTCTT  93 59
        hppD  227951 ..  227984 + -11.1  -4.23781   AATTTATAAAATTTA     TATCCACCAGCAATA ATTC TTTTGCTGGTGGAAA      TTTCATTTTCATAGG 100 32
    GBAA0241 NONE
    GBAA0242  230113 ..  230141 + -14.7   -4.4009   TGAAATAAATAAAAA        GAGGCATGCTC AATAACG GAGCATGCCTC        TTTTATGGAATCGAC 100 33
    GBAA0243  230266 ..  230280 +  -5.8  -4.60808   AGATTAATGTGGCAA               TTTTCA GTT TGAAAA               TTTGTATTTTTCTGA  74 63
    GBAA0244  231924 ..  231936 +  -3.4  -4.83615   ACATTTTATTTCAAA                TAGG AACTA CCTA                TTTTTATAAAAAGTG  66 339
        murF  234751 ..  234777 +  -7.4  -5.48825   AGCATTCAGGAAAAG        GGC-TTTTCCG CAAATT CGGAAAACGCC         TTTTTTTAAATGATA 100 260
    GBAA0247  236419 ..  236443 + -10.1  -6.04953   TTAATAATAAAAAAA          GAGAATGCC CTTTGCC GGCATTCTC          TTTTTTTATTTCTGT 100 37
        uvsE NONE
        acpS  238530 ..  238545 +  -5.4  -2.75997   TTGTGGTAGCGATAA              GGAAGG TACA TCTTCC               ATTCATTTATAGGGG  52 72
    GBAA0251  239599 ..  239625 +  -9.5  -4.84642   GAAGTAAACTTCTTA         GACGTGGTG ATATATGTG CACCACGTC         TTTTCTTAGTTTGAA 100 34
       dal-1  241114 ..  241124 +  -5.4  -3.40611   TCTTTGCAACAGGCT                 CCAT ACA ATGG                 TATTATTACAATAGG  58 261
    GBAA0253 NONE
    GBAA0254  241844 ..  241865 +  -6.6  -5.88565   AAATCGGCAGTTTAA           GTTGCTCT CTTTGA AGGGCAAC            TTTTTTTATTATAGA 100 39
    GBAA0255  244077 ..  244094 +    -7  -5.60993   AATAGTAAGAGAAGA             GAGCAG ATGAAA CTGCTC              TTTTTTTATAGGGCA 100 36
    GBAA0257  244974 ..  245000 +  -2.4  -4.44667   CTCTTGACTTACGAT         GAGAATTTTTAT AAG ATACAAATTGTC         TTTATTATTCCGCAG  58 105
    GBAA0258 NONE
    GBAA0259 NONE
        rimI NONE
         gcP  253985 ..  254020 +   -18  -3.64466   ACCACAGCTTGTGGA    TAAAACCCATATTATC TGTT GATAATATGGGTTTTA     TTGTGTATATAAAAT 100 56
    GBAA0263  257167 ..  257210 + -14.1  -5.72622   TTTTTGAAGAATTAT CCACAATAAAACGCAGAGG AAGCGA CCTCTGCGTTTTATTATTG TTTTTTCTTTGTGAA 100 17
       groES NONE
       groEL  260520 ..  260545 + -13.5   -5.9667   GTTTGCCCTAAAAAA         CATCCATTTCT ATAT AGAAATGGATG          TTTTTTTATGTTTTT 100 45
        guaA  262460 ..  262491 +   -19  -5.38497   AGTATTATAATAAAA      GATCCATCTATTGC TCAT GCAATAGATGGATC       TTTTTTGATTTGAGT 100 39
    GBAA0270  264172 ..  264198 + -11.7   -5.1615   AAGGGGTTTTTGAAA         GGTCTAGACTT AAGGG GAGTCTAGACC         TTTTTTGCGTCTTCA 100 41
    GBAA0271 NONE
    GBAA0272  266521 ..  266544 +  -4.6  -5.44837   GGTATATGATAAAAA          GGCTTATTTT AAAA GGGATAAGCC           TTTTTATATTTTTTT  81 55
    GBAA0281  280298 ..  280309 +  -3.6   -2.6063   TTCGAAATTGAAAGG                CGGC TTCG GCTG                 TCACTTATGGATGGA  44 207
        purE NONE
        purK NONE
        purB  298489 ..  298516 + -12.9  -4.06419   GCGTAAAATTTCATA        TGGCACAGAAT AGAGTC ATTCTGTGCCA         TTCTTTATAAAAACA 100 35
        purC NONE
    GBAA0292 NONE
        purQ NONE
        purL NONE
        purF  303832 ..  303857 + -10.5  -2.84096   AGAAAAATGAAAAAA         GCTTCTACTTC TTTT GATGTAGAAGC          TAGCTTCTTTTTTAT  81 40
        purM NONE
        purN NONE
        purH  307175 ..  307201 + -14.6  -3.04231   ATTGATATGAAAAAA         CAAACTAGGAGC ATA GCTTCTAGTTTG         TACTTATTTAAATAT 100 92
        purD  308502 ..  308543 + -14.7  -3.93225   ATGACGAGAAGTTAA TATGTAAAAATCCCGCTGA TTCC TCAGCGGGATTTTTATGCA  TCTTTATCTTTTTTT 100 26
    GBAA0304 NONE
        pcrA NONE
        ligA NONE
    GBAA0307  316674 ..  316694 + -12.6   -5.8187   AGATTAAGTAGAAGG            GCCGTTCC TTTAT GGAACGGC            TTTTTTTCTTGGGTA 100 34
    GBAA0308  317529 ..  317554 +  -9.9  -5.94214   TATACTCATATTTTG         TAGAGTTATAC ATTT GTATAACTCTG          TTTTTTTATTATATT 100 23
    GBAA0309  319245 ..  319271 + -18.2  -5.41746   TAAGAAATAGTAGAA         GAGATCTTCGCA GTC TGCGAAGATCTC         TTTTTTTGAAAAATT 100 38
    GBAA0310  319781 ..  319813 +  -9.3  -5.64274   TGGTTTGACAAGAAA      CACTCTTTTCGGT TTTGCTC ACTGAAGAGAGTG      TTTTTTTGTAGCTAA 100 239
    GBAA0312 NONE
    GBAA0313 NONE
    GBAA0314  323528 ..  323547 + -12.2  -5.28176   TTAAGTAGAGTAATG            GACCAGGA GTTT TCCTGGTC             TTTTTTATGAATGAA 100 168
        gatC NONE
        gatA NONE
        gatB  329847 ..  329874 + -13.6  -2.56596   TTTAAAGATTAAGCA        GAAAAACACCCG TACA TGGGTGTTTTTC         TAGGTTAATCAAACG 100 52
    GBAA0323  331184 ..  331204 +  -9.7  -5.24796   TCCTGAACATCAAGA            GGATGCCCT GTA AAGGCATCC            TTTTTATTATATAGA 100 13
    GBAA0324  332086 ..  332124 + -19.3  -5.24129   AATGTGTAAGAAAAA   TAAGTCTATAAAGACTC TTAAT GAGTCTTTATAGACTTA   TTTTTTATGGCGAAA 100 32
        gabT NONE
    GBAA0326 NONE
        gabD NONE
    GBAA0328  336890 ..  336927 + -15.1  -4.65916   GGTGTCATCTGCATC   ATAAAAGGCTATCTTCC ACTG GGGAGATAGCCTTTTAC    TTTTATTAAAATGCC 100 22
    GBAA0333  343862 ..  343893 +  -6.6  -5.09521   TGGTATAATAAAAAA      GCAGTTGATATAGG AAAA TCTATACCATCTGC       TTTTTGGTTTATTGA  85 33
    GBAA0334  345132 ..  345157 + -10.5  -4.61566   TTTAGTTTAAAATGA         GGCAACTTTCC TTTT GGAGAGTTGTC          TTTTATGCTTTACAG  95 217
    GBAA0335  346000 ..  346010 +  -5.4  -3.29471   ACATTCATTTACACA                 TGCT AAA AGCA                 TTACTATAATCAACA  56 255
    GBAA0336  346597 ..  346620 +  -8.2  -5.72622   ATGATATAATAGGTA          GAGTAGGGTG TTCG TATCCTACTC           TTTTTTATTTGTAAA 100 61
    GBAA0337  347522 ..  347545 + -11.1  -5.88565   GAAGAGAAAGCAAAA          GGAGATGTC ATAGCA GACATCTCC           TTTTTTTGTTGTAGC 100 184
    GBAA0340  351007 ..  351024 +  -6.3  -3.61398   GTAGTCCTTTTTCTG             TGTATGC ATTC GCGTACA              TTCTTGAAGGAACAA  61 286
        amhX  353542 ..  353561 +   -10  -5.67967   GAAAGTGTTAGAAGA            CAGGGGCT AGAG AGCTCCTG             TTTTTTTGTAGTAAT 100 16
    GBAA0343  354316 ..  354335 + -13.6  -5.52986   TAGGATTATAAAAAA            GCAGGTGC CAAG GCACCTGC             TTTTTTTACTCACGT 100 30
    GBAA0346 NONE
    GBAA0347 NONE
        fucA  360041 ..  360067 + -15.3  -4.48743   GCAGTAGAATAAAAA         CACCCTCAAGA AAAGA TCTTGAGGGTG         TTTCTTTACGCTTTT 100 34
    GBAA0352  364483 ..  364526 + -16.2    -4.946   AAGGAACAAGTATAC CCCCATTTACTTCTCTATTC GAAT GACGAGAGAGGTAAATGGGG TTTTTCCTGTTTACT 100 43
    GBAA0354  365462 ..  365501 + -13.9  -5.95539   ATTAACTATGGGAAA  TCCCTTATGAAGATATG CAGAAA TGTATCTTCATAAGGGA   TTTTTTTGTTTAAAG 100 36
    GBAA0356 NONE
    GBAA0357  367522 ..  367562 +  -7.1  -3.83744   TAAGCTAGTTGAAAG GGCT-GGCTTTTTCTTTT ATATGC AGAAGAAAAGGTCGAGCC  TATTTGTTTAACTCG  72 38
    GBAA0358  369018 ..  369051 + -14.7   -2.6186   TGGATATAAGTTGTG     ATGAAAAGGAAGGGG AAAT CCCCTTCCTTTTCGC      GTTATAAGGTTACAT 100 32
    GBAA0360  370256 ..  370279 + -10.4  -5.75478   ATAAAAAATATAGAA          GCAAAGGTCA ATGA TGATCTTTGC           TTTTTTTGTATCATT 100 12
    GBAA0362  372409 ..  372431 + -10.6  -3.79993   AAAGAATTTTAGCAG           GCTGTCGGGA ATT TTCTGACAGC           TATTTTAGTATGTAG  89 46
    GBAA0363  373282 ..  373303 +  -2.9  -5.86976   GAAGTATACAAAAAA           GAGCACGAG TAAA TTTGTGCCC            TTTTTTATTTTGTAG  81 14
    GBAA0366  377974 ..  377993 + -12.2  -5.18726   TGTTACAGTGAAAAA            GCAAGCCA TCTC TGGCTTGC             TTTTTCTTATAAAGA 100 52
    GBAA0370  383823 ..  383846 + -10.4  -5.36441   TTTTCAATGTGAAAA          GGAAGAACAG TATT TTGTTCTTCC           TTTTTTATATGAACA 100 29
    GBAA0371  385757 ..  385767 +  -2.6  -2.70354   GCAAAGTGAAAACGC                 TTTT ATT AAAA                 TAGATTTATGAAAAC  40 62
    GBAA0372 NONE
    GBAA0373  388336 ..  388364 +  -7.5  -5.41143   ATATAATAGAAGAAA        TCCTCACAGAT GATGAAA AGCTGTGAGGA        TTTTTTTGAGGAATA 100 35
    GBAA0374  391458 ..  391496 + -14.2  -3.79021   AAAATCATTCACTAA  CATAAAAGGTTCCTACC GATAGA GGTAGGAACCTTTT-TG   TTTAATCAAATTTTA 100 26
        thiM NONE
        thiE  395656 ..  395686 +  -4.1  -5.27335   CGTTTGATTAAAAAA      GCACAAACCCTTTA AATT TGTAG-GTTTGTGC       TTTTTCTTTAAAACA  74 103
    GBAA0379  399454 ..  399478 + -17.3    -5.093   ATAACTTGCATACAA          GGCTTTCCTAC GTG GTAGGAAAGCC          TTTTCTTGTTTTAAA 100 222
    GBAA0380 NONE
    GBAA0381 NONE
    GBAA0382 NONE
    GBAA0383  402333 ..  402371 +  -7.6  -5.36441   GAAAAAATAGAAAAA   GTCTTTTAACAGTTTTTG GTA TAATTACTGTTAAAAGGC   TTTTTTATATAGGAA 100 31
    GBAA0384  404161 ..  404204 + -22.2  -2.74756   GCTGAACAATATGAA TAAAGAAAAGGCATTAGCTT GTAT AAGCTAATGCCTTTTCTTTG TGATTAACATGATTT 100 23
    GBAA0386 NONE
    GBAA0387  407727 ..  407739 +  -3.5  -4.57057   AATAAGGGAGGCTTT                TAAAT GGA ATTTA                TTATTTTTATACTAT  63 36
    GBAA0388  407988 ..  408006 +  -6.7  -4.85782   GGTGATTGATGAAAA             TGCGCCT TATAT AGGCGTA             TTTCTTTTTAAACAA  83 32
    GBAA0389  408834 ..  408857 +  -4.6  -4.63932   TTGTTAAAAGGAATG          GCAGCTGA ATAATAGG TCAGTTGC           TTTTCTTACAAAATA  68 14
    GBAA0390  410154 ..  410171 + -11.3  -5.27335   AAATAACTATTGTAA             GGGAGCA GAAG TGCTCCC              TTTTTCTTTGGCGAA 100 35
    GBAA0391 NONE
    GBAA0392  410862 ..  410877 +  -4.7  -5.19328   GTTATAGATAAAAAA              GATCC CCTAGA GGATC               TTTTTCTTATAGCGT  79 30
    GBAA0395  414323 ..  414349 +    -8  -5.65678   GGTAACGCCGGCAAA        GCTCG-GTCCC TATTTT GGGACGCGGGC         TTTTTTGTATTTTCT 100 312
      proS-1  416011 ..  416023 +  -4.1  -2.60977   ATGTGTTGCAGTATT                CGGTA ACT TATCG                CCTTGTTTTTTCGCA  45 126
    GBAA0398  417856 ..  417872 +  -5.9  -3.00946   GAGAAGAATACAATA              TTTTCCG CCT TGGAAAA              TGCTTTGTAGAAAGG  57 112
    GBAA0399 NONE
    GBAA0400  419111 ..  419149 + -12.8  -5.09426   AGAGTAATAGATTGA   TATATCCATCGGTAAA ACAGATG TTTACTGATGGATATA   TTTTTTAAGATTAAA 100 34
    GBAA0401  419772 ..  419790 + -11.8  -5.49809   TGGATGCATAAGAAG             GGAAACGA TAT TCGTTTCC             TTTTTTTGACCTTTC 100 30
    GBAA0402  420639 ..  420665 +  -4.5  -5.28176   CATAAATAATTGAAA        TGGGTTTGCTCGT TTT ACGAGC-G-CCCA        TTTTTTATAACTAAA  77 32
    GBAA0403  422350 ..  422363 +  -3.8  -3.49419   TCACAAACAATAAAA               GGAC TATTTC GTCC                ATTTTTATAAGGAAA  51 2
    GBAA0404  423477 ..  423512 + -16.4   -2.8585   ATTGCAAGGATAAAT    GAAAAGGCAATGAGGA TTAA TCCTCATTGCCTTTTA     GTTTCGCTTCACTAA 100 28
    GBAA0407 NONE
    GBAA0408 NONE
    GBAA0409  428836 ..  428857 + -12.3  -4.63107   TACCATTAAAAAAAG           CGGGTCCTT TATG AGGGACCCG            TTTTAATTGTTTCCT 100 186
    GBAA0411  432030 ..  432049 +  -9.4  -5.71712   AAAACGATTACAATG            GAAGAACA GTAC TGTTCTTC             TTTTTTTATATAGAA 100 49
    GBAA0412  432813 ..  432853 +  -7.9  -5.36314   GTGGGATTATAAAAA GATGCTCTCAAAAATGGT GGATAG ACTAT-TTTGAGAGTATC  TTTTTTACTATTTTG 100 29
    GBAA0415  437436 ..  437448 +  -6.2  -5.47218   TTACATAAAGAAAAA                CCGC GAGTA GCGG                TTTTTTTAGCTGAAG  88 16
         cax NONE
    GBAA0420  440829 ..  440848 + -12.2  -5.69473   CAATAACATGAAAAA            CGTCAGCT TATA AGCTGACG             TTTTTTTATAATGTA 100 35
    GBAA0422  442389 ..  442413 +  -9.3   -4.9725   ATAATATATTAAAAA          GGCTGCCAATT CCA ATTTGGTAGCC          TTTTTCTGTGCGGAT  95 37
        fumA  444112 ..  444136 + -15.9  -5.60864   TTAAGTAAACAAAAA          TGCATCTCGAA TGA TTCGAGATGCA          TTTTTTTGGTATATA 100 33
    GBAA0424  445008 ..  445029 + -10.9  -4.49981   GTAAAAAGCAATCAA           CCGTAAGCA TGTA TGCTTGCGG            TTTTCTCATGCTATA 100 20
    GBAA0426  447343 ..  447381 +  -6.2  -5.77632   GGGGTTTCAATGAAA  TTGTTGATG-GGTTTGA CCACAT TCTGACCACATCAACAA   TTTTTTTATGATTTT 100 42
    GBAA0429 NONE
    GBAA0430  451492 ..  451517 +  -7.6  -3.53779   AATATAAATTTTAAA         TGACATCGTC TTAATT GGCGGTGTCA          TTCGTATTTTACGGA  71 72
    GBAA0431  451731 ..  451764 + -14.9  -2.71348   ATACAGAAGAGAAAT     TAAAAGAAGCTAACT GAGT AGTTAGCTTCTTTTG      TAATGTAATATTATT 100 9
    GBAA0433  452491 ..  452507 +  -6.7  -3.64703   TTTTTCGGCTTTTAA              TGATAAA AAA TTTATCA              TTTGAATAGAGGAGG  67 4
    GBAA0434 NONE
    GBAA0435 NONE
    GBAA0436 NONE
    GBAA0437 NONE
    GBAA0438 NONE
    GBAA0439 NONE
    GBAA0440 NONE
    GBAA0441  456322 ..  456345 +  -3.1  -2.52896   TAACTCATTCGAATC          GTACCAGAG CTGAAT TTCTGGCAC           TAGATTAGGAGGTAA  42 263
    GBAA0442 NONE
    GBAA0443 NONE
    GBAA0444 NONE
    GBAA0445  457867 ..  457891 +  -8.6  -2.78596   CTATACACAAAGGTA          GCAGGCAACT AATTA AGTTACCTGC          TATGCTCGCCCACTG  69 81
    GBAA0446 NONE
    GBAA0447 NONE
    GBAA0448 NONE
    GBAA0449 NONE
    GBAA0450  460080 ..  460090 +  -2.6  -3.72576   CAAGGGTAATTCAAA                 TAAA AAC TTTA                 TTTAATAGAAAAGGA  48 478
    GBAA0452 NONE
    GBAA0453  460765 ..  460783 +  -2.5  -2.62244   GAAATGGGTTGTCTA             CAGTATT GACGG AATATTG             AGTTTTATTCAGGGG  40 88
    GBAA0454  461230 ..  461243 +  -2.3  -2.86747   GATTGCCACAACAGC               GGGCT TGTT AGCCA                TGATTGTACTCAATA  41 91
    GBAA0455  461543 ..  461594 + -12.6  -5.45802   GGCTAGAAAACTAGA GGACACCAATTCATTAAAACGGC GATTAAG GCTGTTTTAG-GAATAGGTGTCC TTTTTATTTTGAAAA 100 61
    GBAA0456 NONE
    GBAA0457  462416 ..  462430 +  -2.8  -3.65542   GGGGATTAATACGGG               TCTTAG AAT CTCAGA               TATTTTGAAACTGAA  48 138
    GBAA0459  463381 ..  463396 +  -6.8  -5.65496   ATAAACGATATAAAA              GCATCC ATTC GGGTGC               TTTTTGTTTTTGATA 100 318
          54 NONE
    GBAA0462 NONE
    GBAA0463 NONE
    GBAA0464 NONE
    GBAA0465  466321 ..  466333 +  -4.9  -3.29829   TGGAATGGAGATATC                TATCA GAG TGATA                TTATCAGAGCGTGTA  54 146
    GBAA0467 NONE
    GBAA0468  469192 ..  469206 +  -2.8  -3.93782   AGCTTAATAAAGGAG               TGATAC AAT GAATCA               TTTCGTGTTGAATAC  51 34
    GBAA0469 NONE
    GBAA0470 NONE
    GBAA0471 NONE
    GBAA0472 NONE
    GBAA0473 NONE
    GBAA0474 NONE
    GBAA0475  471648 ..  471702 + -14.6  -4.48713   ACAGAAGATGAACAA GGGCAAGGAA-GTAACGACGGGAAA GGTGGA TTTTCCGTTGATACATTCCTTGCTC TTTGTTATTCATGCA 100 40
    GBAA0476 NONE
    GBAA0477 NONE
    GBAA0478 NONE
    GBAA0479  480239 ..  480249 +  -2.6  -3.11732   ATGATAGCATGTTAA                 TATA TTA TATA                 TTGAATACGTTTAGG  43 55
    GBAA0480  480452 ..  480471 +  -4.3  -5.38326   ACTTATTATCCAAAA            GGGCTTT TACATC AAAGCTC             TTTTTATTTGGTTAA  81 41
    GBAA0481 NONE
    GBAA0482  482625 ..  482643 +    -6  -5.45802   AGCATTACAACTACA             GAGCAGTT ATA AACTGGTC             TTTTTATTTTGAACA  86 14
    GBAA0483  483009 ..  483034 +    -4  -5.72053   ATCAAAAAAACGATT         CCGCAACT GGAAAACATG GGTTGCGG          TTTTTTCTTTGCTTG  86 64
    GBAA0484 NONE
    GBAA0485  484017 ..  484032 + -10.4  -5.45652   TAAACAAAAATAAGA              GCCGTC AAAT GACGGC               TTTTTTATTGCAAAT 100 59
    GBAA0490 NONE
    GBAA0492  489299 ..  489324 +  -4.8  -5.61596   ATATTGAGTAATTTA         GAGACTGT AAAATTGTAA ACAGTCTC          TTTTTTTGTGAAAAT  85 40
    GBAA0493  490671 ..  490696 + -11.3  -5.15634   ATTAGTATGTTGAAA         TCGTACAGGTA TGTA TACTTGTACGA          TTTTTTAGTGAACTA 100 36
    GBAA0495  492177 ..  492199 +  -3.5  -3.15999   ACAAGGTTCGAGTAT           TTCCTTG GAAATATGG CAAGGAA           TTGCATATATCGACG  46 53
    GBAA0496  492425 ..  492440 +    -9  -5.08169   GAAAAAACATTAAAA              GCACCT ACAT AGGTGC               TTTTTTACCGTATAT  95 28
    GBAA0500 NONE
    GBAA0501  495722 ..  495770 +  -6.4  -5.80817   TAAATAATTAGATAA GAGGATA-TC-CAAAAAGATTGAT AAC ATCAATTTTTTAGAGGGTATCCTC TTTTTTTATGTTAAA 100 38
    GBAA0502  497205 ..  497224 + -10.8  -5.95166   TATTGAAGTGTAAGA            GACTATCC TTTT GGATAGTC             TTTTTTTTGCTTAGA 100 28
    GBAA0503 NONE
    GBAA0504 NONE
    GBAA0505 NONE
    GBAA0507  501713 ..  501733 +  -4.7  -3.58505   TGGTTTCGTGAAGAA            GACAATGGC TAA GTCATTATC            TGTTATTATTCCTGC  58 14
    GBAA0508  503263 ..  503301 + -13.5  -3.22102   GAGATATTTTATAGG   TAACAAAAAAGTGTACA ACATA TGTACACTTTTTTGTTC   TGTTATAAAAACTAT 100 27
         pfl  505860 ..  505895 +  -6.8  -3.40597   ATGTAAATGAAAAAA    GTGTCCCTCTGCATTT TATA AACAGCAGAGGGAGGC     TGTTTCAATAAAGGA  65 35
        pflA  506640 ..  506676 + -14.7  -3.25946   GCAAGACATATTTTA    CAAGCAGTCTAATCCAA ATA TTGGATTAGACTTTTTG    CTTTCTTTACAATAA 100 14
    GBAA0511  508490 ..  508511 + -11.7  -5.35459   ATCCACATAAAAAAA           GGTTCCTTA TTTA TAAGGAACC            TTTTTTCTACTCTAT 100 285
        recX NONE
    GBAA0517  513025 ..  513047 +  -9.2  -4.51363   CAAGAAAAATAAAAA           CCAGAGAG CGAATAT CTCTCTGG           TTTTCATCTTTGGTA  89 29
    GBAA0520  513834 ..  513847 +  -8.1  -5.58454   GAAACATTAAAAAAA               GCGAC TTAA GTCGC                TTTTTTTAATGTGGA 100 31
        mutY  516090 ..  516110 + -14.1   -5.1861   CAATAAACAAAAAAA            GTGTTCCCA GGT TGGGAACAC            TTTTTTAATCGTAAG 100 35
    GBAA0524  516764 ..  516787 +  -6.8  -5.06089   GTAATGAAAGAAAAA          CACTTCTC TAACTCGT GAGAAGTG           TTTTCTTTGTGCTTT  85 37
    GBAA0526  517228 ..  517257 +  -7.3  -5.89921   ATCTTCAGATAAAAG       GTCCTTCTTTA CATGGAAA TAAAGAAGGGC        TTTTTTTATTCTCAT 100 52
    GBAA0527  517967 ..  517997 + -16.2  -2.73875   GTACAGAAATTAACA       CAAACCTGCAGGGG ATT TCCCGGCAGGTTTG       TCCTATTAGAGGGGG 100 28
    GBAA0528  519763 ..  519788 +   -12  -5.54885   AACATATAACAGAAA         CAGCTCCTTT AGCGTA AAAGGAGCTG          TTTTTTATTCGTCTT 100 9
    GBAA0532 NONE
    GBAA0533 NONE
    GBAA0534 NONE
    GBAA0535 NONE
         bcP  530879 ..  530895 +  -8.7   -5.4251   ATGATAGTATTCCAA              GTGCGAT TAT GTCGCAC              TTTTTTCTATGTAAA 100 136
    GBAA0537  531506 ..  531539 + -16.2  -3.78409   GTAATATATAATAAA     GAAAGAGGCTGACG GATTTA CGTCAGTCTCTTTC      TTTGAATTACGTTAG 100 37
    GBAA0539  532649 ..  532660 +  -3.6   -2.6063   TTCGAAATTGAAAGG                CGGC TTCG GCTG                 TCACTTATGGATGGA  44 207
    GBAA0541  540252 ..  540278 + -13.8  -5.14965   ATAATACTGATAGAA         GCCCCTGTTCGT TTA ATGAATAGGGGC         TTTTTTAATGAAGGT 100 37
    GBAA0542  540859 ..  540894 +  -4.2  -5.40625   AGATTGTAAAGAAAA    GAGTAGCCGATTTGA GATACAG TCAAATCA-CTACTC    TTTTTTGTATACTGT  77 32
    GBAA0543  542118 ..  542139 +  -9.5  -5.47821   AGCAGTGAGCTAAGG           GAAGTTCCT ACAT AGGAGCTTC            TTTTTTTGAATAAAT 100 28
    GBAA0544  542944 ..  542981 + -13.7  -5.09225   AGCAATTGATAAAGA   ATTGAAAAAGTGATGAG TCCT CTCATCACTTTTTCGAC    TTTTTTCGATAAAAT 100 13
    GBAA0545  544482 ..  544496 +  -2.8  -3.53459   AGCGCAGAAAAAAGA               GTAGAT AAT ATCTCC               CTTTTTCATATTGTA  46 22
    GBAA0546 NONE
    GBAA0547  545967 ..  545982 + -10.4  -5.61596   AATTGTTTATTAAAA              GTCGCC ATAT GGCGAC               TTTTTTTCTAAAAAT 100 28
    GBAA0548  548172 ..  548195 +   -14  -5.03994   AATAATTGATAAAAA          GTGATGTGCT AAGA AGCACATCAC           TTTTTATGTGTACCG 100 36
    GBAA0550  550462 ..  550490 +  -5.3  -4.80959   AGTTTGATAACAAAA        CGCTGTCTC TTGTATTTTGC GGGACAGCG        TTTTATTATCCGTTC  74 39
    GBAA0551  552071 ..  552085 +   -10  -4.96435   AGAAAATGGCATAGC               CCCCTT AAA AAGGGG               TTATTTTTTTGTTAA 100 27
    GBAA0552  555493 ..  555539 +  -6.3   -5.0133   ATGAGTTTTTGAGAA GACATTATCATGA-CG-ATTTCA TTT TGAAATATGCTTATGATGATGTC TTTTTTAGAAGGATA  82 75
    GBAA0553  556464 ..  556509 + -16.6   -3.7256   CTATATAATAGAGTA AAAAACCCATTCATATGAAA ATGATA TTTCATATGAATGGGTTTTA TTCATTTACTTTTTT 100 25
    GBAA0555  561366 ..  561397 + -12.4  -4.61482   ATATCGGTTATTTTC      TAGGAGGAGCCTGT CACA ATAGGCTTCTCCTG       TTCTTTTTTAAAGGC 100 107
    GBAA0556 NONE
    GBAA0557  563684 ..  563714 + -10.6  -3.58231   ATAGTATAGTGAATG       GAGCCTCTAGTA AGTGAGA TACTAGAGGTTC       TTCTGTGAATTATTT  87 37
    GBAA0558  565899 ..  565927 + -11.2  -5.60993   AATAATAAATGTTAA        GAAACGAGGTAA TAATT TTACTTCGTTTC        TTTTTTTATGAAGAG 100 39
    GBAA0559  567677 ..  567710 +    -4  -3.14848   GAAGTATTGATTGTA     GAAGATG-ATATTCG AATTG CGGATATTCATCGTC     GTTTTACTGAAAAGA  48 55
    GBAA0562  570198 ..  570221 +  -9.7  -5.62045   TTGTGAATAATGAGA          GATGTGTAG ATATGA CTACACATC           TTTTTTGTTCTATAT 100 31
    GBAA0563  570831 ..  570870 +   -19  -3.16564   GGCGGGCATCATTAA  TACTAGAAAAAGACAACT GTAT GGTTGTCTTTTTCTAGTA   TTACTCAGGTGCAAA 100 26
    GBAA0564  572080 ..  572090 +  -2.6  -2.90496   TGAATGGGATTTTTG                 TTTT GGA AAAA                 TCATTTGAAGAGAGG  42 116
    GBAA0565 NONE
    GBAA0566 NONE
    GBAA0567  575129 ..  575139 +    -4  -2.77344   GCTGAGAGAAAGGTG                 CATT ATA AATG                 ATTGTTAAACAGTGG  46 14
    GBAA0568 NONE
    GBAA0569  577359 ..  577390 + -17.5  -3.55444   GAGTCAAAAATAAGA      GAAAGCCGTATCC AAAAAA GGATACGGCTTTC       TTTAGGAGATAAGAG 100 28
    GBAA0570  578472 ..  578507 + -13.6  -5.06414   TGTACGTAGTAAAAA    GTTGAAAGAGATAAGG AGAA TCTTATTTCTTTCAAC     TTTTTATTAAGCAAA 100 21
    GBAA0571 NONE
    GBAA0572  580552 ..  580577 + -11.9  -5.40072   GAATATAAGTGAGAA         GACGACCTTGT TTTT ACAAGGGCGTC          TTTTTTTAAGGGAAA 100 33
    GBAA0573 NONE
    GBAA0574  582399 ..  582439 + -24.5  -5.37345   TTTTTTGTACAGAAA  TAAGAGAACTTGAGCTTAT TCT ATAAGCTCAAGTTCTCTTA  TTTTTTATGATTAAA 100 92
    GBAA0575  584579 ..  584610 + -11.8   -5.0916   TATAATAACAGCAGA      TAAGTAAGGTGAGA ATAA TATCACCTTACTTA       TTTTTCTATTCAGCA 100 36
    GBAA0576 NONE
    GBAA0577  586950 ..  586980 + -18.6  -5.63103   AAAATAGAGTTTTAC       GTATAAGCGACTTA ATA TAAGTCGCTTATAC       TTTTTTTAATTACAA 100 20
    GBAA0578  588433 ..  588456 + -12.6  -3.36492   TTCATGATCAAACAA          GCTAGCTATA TTCG TATAGCTAGC           TTGTCAAATTAAGGG  90 34
    GBAA0579  589693 ..  589713 + -15.5   -5.0538   TATTAATAGCTAAAA            GCAGTGCCT AAA AGGCACTGC            TTTTTTGAGATAAGA 100 35
    GBAA0582  593072 ..  593092 +  -6.9  -5.74288   AAGAAAGTAAAAAAA            CATCCTC CAAACAT GAGGATG            TTTTTTATTATTTAT 100 31
    GBAA0586  596421 ..  596448 + -12.8  -5.71638   TTATAATATATAAAA        GCTCATTGCTCC TTAA GAAGCAATGAGC         TTTTTTTGATTATTA 100 35
    GBAA0589  602073 ..  602115 + -11.6  -2.99649   GAGAAAAAATAGAGT AGATGAAAAAAGTGATGG GGAGTAA CCATCACTTTTTTCATTG TATGTATAAGAGTGT  87 524
    GBAA0591  604084 ..  604110 + -16.7  -5.24129   TATTTATAAGTTATC         CAGCTGCTAGC TAAAT GCTAGCAGCTG         TTTTTTATAAAAAGA 100 12
       ald-1  605650 ..  605676 +   -11  -3.61398   AAACCAACATGATAA         GAGCTAAGAG TGAATAT CTCTTAGCTC         TTCTTGGCAAAAGGG  89 77
    GBAA0593  607150 ..  607178 +   -14  -5.54907   ATATAAGTATAGTAA       GCCTTGTGCGTCT AGGG AG-CGCACAAGGC        TTTTTCTTTTGTGCA 100 58
    GBAA0594 NONE
    GBAA0595  610156 ..  610180 + -15.8  -4.82333   AAAGATTTATAAAAA          GAGAGGACGC AACCC GCGTCCTCTC          TTTTTAGGTTATTCT 100 29
    GBAA0597 NONE
    GBAA0598  613423 ..  613459 + -16.2   -3.6761   CAAATTAATTCATAA   TTG-AAAACCCCTTTCC AACC GGAAAGGGGTTTTTCAA    TATTTGTTCCCCAAA 100 26
    GBAA0599  615327 ..  615354 + -15.8  -5.68039   AAAATACCTCAAAAA        TAAAGAAGGAGC ATAG GCTCCTTCTTTA         TTTTTTTCTCCATTT 100 63
    GBAA0602 NONE
    GBAA0603  617073 ..  617103 + -17.1  -5.08169   AGTATTATTGCAAAA       GAAAAAGGCGTGA TTTAC TCACGCCTTTTTC       TTTTTTGAAATGTGT 100 13
    GBAA0607 NONE
    GBAA0608  622770 ..  622782 +  -4.1  -4.56597   TGAAAAATTCTTCTA                CATGA TAC TCGTG                TTTTTAGAGGGCGAA  65 38
      aspA-1  624279 ..  624310 + -14.6  -4.59511   AGAAGATGTAATGTG      AAAAACACCGATCC ATTT GGATCGGTGTTTTA       TTTTTAAAAGATATT 100 30
    GBAA0612  627049 ..  627059 +  -2.6  -3.79071   GTAGTAAAAACATTA                 TTTT CTT AAAA                 TTTGAATATTATGGA  51 17
        sspH  627352 ..  627389 +   -13  -3.42702   TTAGAGGAGAAGTAA   TAGAAAAGACGCTTCT AAAATC AGAAGCGTCTTTTTTG    TATTATTCCATCATA 100 26
    GBAA0616 NONE
    GBAA0617 NONE
    GBAA0618  633171 ..  633190 + -10.8  -5.79595   TGAGATAAAGAAAAA            GACGATGA GGAA TCATCGTC             TTTTTTATTTTCGGC 100 33
    GBAA0620 NONE
    GBAA0621  636345 ..  636368 + -15.4   -4.4078   ATGAATTAATAGGAA          GGGTCGATTC TTAG GAATCGACCC           TTTTAATTGAAGGAG 100 43
    GBAA0622  636813 ..  636865 + -14.6  -3.10975   CAACCAGAAACAAAA TGATT-AAAAGAAAAAACAGGAGCG TTGT TGCTCCTGTTTTTTCTATTCAATCG TCTTCAGTAATAACT 100 23
    GBAA0626 NONE
    GBAA0627  642070 ..  642117 + -14.6  -3.88703   CAACAAACACCATAT CCGTATTAAATAAAAAAAGAGG CTAT CCTCTTTTTTTATTTAATAAAG TATTTATTTATAAAA 100 17
    GBAA0628  644148 ..  644166 +  -8.9  -5.33921   ACTTCTAATAAAAAA             GAGAAGC CAGAA GCTTCTC             TTTTTTAATTCATTT 100 33
        treR  646732 ..  646756 + -10.1  -5.60993   CGCGGAGAAAATAAG          GAGATGGAACG AAA TGTTTCATCTC          TTTTTTTATAAAAAA 100 27
        treB NONE
        treC  649968 ..  650004 + -19.8  -4.07687   TATCGATATACGAAA    TAAAAGGTTGTATGCC TGCGT GGCATACAACCTTTTA    TTTTAAGACACCACT 100 23
    GBAA0636 NONE
    GBAA0637  655619 ..  655629 +  -2.6  -4.06419   TTTATAATTTTTATA                 TATT CTG AATA                 TTCTTTATAAAAAGG  53 117
    GBAA0638  657134 ..  657154 + -14.1  -5.60993   AATAGAAATGAAAAA            GCAAAGGGA AAA TCCCTTTGC            TTTTTTTATGAGCAA 100 44
    GBAA0639 NONE
    GBAA0640  658837 ..  658858 + -13.1  -3.78934   AGATAGTAAAAGTGA           GAGGATGAG AGTA CTCATCCTC            TTCTTGTAAAGAAAG 100 39
    GBAA0641 NONE
    GBAA0642  660188 ..  660208 +  -8.4  -5.05712   TTAGAACTTCGTTAA            CTCTTACA ATATA TGTAAGAG            TTTTTCCTTGTTTCT  91 26
    GBAA0643 NONE
    GBAA0644  662182 ..  662202 + -10.5  -5.24799   AGTGAAATATAAAAA            CGTGAGAAT ACG GTTCTCACG            TTTTTATATTTGTAA 100 36
    GBAA0645  662714 ..  662747 +  -6.9  -5.64304   TTCTAATAAACAAAA     GCTCAATTTCTC-ATT TAA AATAGGGGAATTGGGC     TTTTTTATTCTATTA 100 72
    GBAA0646 NONE
    GBAA0647  664813 ..  664851 + -20.6  -3.21354   TAATAGAAACAAATC   GACGAAAAAAGCTGCTTA TAT TTAGCAGCTTTTTTCGTC   TTCATACATATGTAA 100 38
    GBAA0649  666420 ..  666450 + -17.8  -3.91897   AAGTAAAATGATAAA       GAAACACGACTACT GAT GGTAGTCGTGTTTC       TTTATAGATGGCAAG 100 30
    GBAA0653  671546 ..  671563 +  -9.1  -3.90358   AATTGCTAGTTAGAA             GCCTCCT TTTT AGGGGGC              TTTACTATATAATAT  81 28
    GBAA0654  672062 ..  672083 +  -6.6  -5.07567   CTGTAGTGTAAGCAG           GGCCTTGA TATAAT TCAAGGTC            TTTTTTGACGTATAA  85 56
    GBAA0655  672427 ..  672459 + -12.2  -5.05301   ATTATAAATAAAAAA      TAGCTCTTAGCAGT AAGTA AATGCTAAGAGCTA      TTTTTATGATTATTT 100 87
    GBAA0662  680938 ..  680953 +  -6.1  -2.59431   TGCTTCTGTAATTGG              GCCAC AAGTTG GTGGC               TGGATTGTAGACGCA  56 494
        rbsR NONE
        rbsK NONE
        rbsD  684480 ..  684491 +  -2.2  -3.68256   GCCAATGTAATTTTA                CATG CAGG CGTG                 ATTTTTTAATAAAGG  47 5
        rbsA NONE
        rbsC NONE
        rbsB NONE
    GBAA0670  688576 ..  688602 + -12.5  -5.56264   ATAATAGAAAATCAA         GAATCCTAGTT TAAGT AACTAGGATTC         TTTTTTGTATTTAAA 100 37
    GBAA0672  691291 ..  691316 + -12.7  -4.78149   GTTAATAACAGAAAA         GCACATTCTTC ATAT GAAGAGTGTGC          TTTTTAAATTGTACA 100 36
    GBAA0673  691965 ..  691993 +  -9.8   -5.4387   TATCATTAAAAAAAA       GACAATGAT-GGA ATTA TCCTATCATTGTC        TTTTTTACTTTGTCT 100 50
    GBAA0675  694445 ..  694476 + -13.2  -5.71712   ATAGAATAGTAAAAA      GTAGCTCTTTTCTA GAAA TAGAAGAGGGCTAC       TTTTTTTCTATACAG 100 42
    GBAA0676  694886 ..  694911 + -13.5  -5.54192   TCGAATAGAAAAAAA         GAGTAAAGCAT GTGG ATGCTTTACTC          TTTTTTTACATTAGT 100 20
         plC  696009 ..  696037 +  -6.9  -5.16841   TAAGGATTTAAAAAA       GGTCAAAT-CTC ACAATA GAGTATTTGACC        TTTTTATTACTATAC  88 38
         spH  697081 ..  697103 +   -10  -5.86976   AAGTAGTCTTAAAAA           GTTTCTTCTT AAT AGGAAGAAAC           TTTTTTATTTTGTAG 100 35
    GBAA0679 NONE
    GBAA0680  699648 ..  699671 +  -9.7  -5.59357   CGATTATGAAAAAAA          GCTGACAAA GTATTA TTTGTCAGC           TTTTTTTAGTATGAT 100 21
    GBAA0682  701192 ..  701223 + -11.7  -4.62475   TATACGCATAAAAAA      GCGAGTCATCCTA GTGTAA TAGAATGACTCGC       TTTTGATTTGTAAGT 100 30
    GBAA0685  704625 ..  704651 + -15.4  -5.61596   TAAGCTAACACAAAA         TCCAACTTTACA TAT TGTAAAGTTGGA         TTTTTTTGTGAAAAT 100 33
    GBAA0686 NONE
    GBAA0687  705418 ..  705447 + -18.1  -4.22338   AAAATTGCTTAAAAA       GAAACCTTCTTGC ATCG GCAAGAAGGTTTC        TTTTCAGCTTATACT 100 29
    GBAA0688  706168 ..  706187 + -12.2   -5.1675   CGAAGAAATAAAAAA            GATGAGGG AAAT CCCTCATC             TTTTTTAATCCATCC 100 30
      brnQ-1  709134 ..  709167 +    -9  -5.75342   TAAGAAGAAATAAGT     AAGAGGTGTTTTCC TATTTC GGAAAACACCTTTC      TTTTTTTTGGAAAAA 100 28
    GBAA0691  710995 ..  711016 + -10.2  -5.05712   GAGAAGTAGAAAGAA           GGCAATCC ATATCC GGATTGCC            TTTTTCATTATTTCT 100 32
    GBAA0694  715728 ..  715749 +  -6.5  -5.43414   TATAATATAGGAGAG           GGGGCTTCT TATG AGGGGCTCC            TTTTTTGTGTATAAT  88 36
    GBAA0695 NONE
    GBAA0696  716485 ..  716524 + -13.9  -3.23165   AAGTGAAGATTGAAA  TATAAGAAGAGCTTTCC TGTTGC GGAGAGCTTTTCTTATA   TCCTTTTATATAGTA 100 28
    GBAA0705  724362 ..  724378 +  -7.3  -5.65496   TATAATAATGAAAAA              GTCATCA TTT TGATGGC              TTTTTATTTTTAATC 100 36
    GBAA0707 NONE
    GBAA0708  727339 ..  727364 + -11.3  -5.77988   GTAATTCGTATGCTA         GAGCTATCTTT GAAA AGAGATAGCTC          TTTTTTTGTATATAT 100 37
       gerLA NONE
       gerLB NONE
       gerLC NONE
    GBAA0712  731320 ..  731343 + -12.6  -3.72695   TGATGTGCAAAAAAA          GAAACCTGAA TGAT TTCAGGTTTC           TTTCGTGCAAAGCAT  95 13
    GBAA0715  735172 ..  735193 + -10.1  -3.36283   GTAATAAAATTTATG           GGGCTGGCT GCAA GGCCAGTCC            TGTTCATTTCAATTT  82 37
    GBAA0716 NONE
    GBAA0717  737056 ..  737083 +  -7.8  -4.88222   ATAAGTTACAAAGAA        GAACTCTCTATT TATA AGTAGGGGGTTC         TTTTTGCGTTTTAAT  87 37
    GBAA0718  737762 ..  737789 + -15.8  -5.00138   GTAGGTAGAGAAAAA        GCGTTATCTTCA TTCG TGAAGATAACGC         TTTTTCATTTAAATA 100 33
    GBAA0720  748862 ..  748882 +  -4.1  -2.89657   TAGATATAAGTATTA            TGTTAGATT TCG AATATAACA            ATATTTATTATTAAT  47 231
    GBAA0721  750129 ..  750152 + -11.1  -5.84381   TATATAAATAAAAAA          GGATCTCAC ATAAAC GTGAGATCC           TTTTTTTGTTAGTAA 100 52
    GBAA0725 NONE
    GBAA0726 NONE
    GBAA0727 NONE
    GBAA0728 NONE
        tenI NONE
        goxB NONE
    GBAA0731 NONE
        thiG NONE
    GBAA0733 NONE
      thiD-1  760199 ..  760216 +  -6.3   -5.5762   TGTAAAGAAAAGAAA             GTCAGTT TTAT AACTGGC              TTTTTTCTGTTTACT  93 36
    GBAA0735 NONE
    GBAA0736  761163 ..  761209 +  -7.6  -5.37171   TAGTGAATAAAAAAA GAGCGAATG-C-T-AAGTGCAAC AAGC GATGCACTTCATGTCATTCGCTC TTTTTATTTCGTATT 100 42
    GBAA0737  761577 ..  761601 + -13.7  -5.38348   TGTTGTTCATTTTTT          GAACACTGAGT AGA GCTCAGTGTTC          TTTTTTAATATTTTT 100 295
    GBAA0738  761748 ..  761764 +  -6.6  -4.02856   TGTGAAAGAAGGGAA              GCAATC ATGAC GATTGC              TTTATCGATTATTGT  71 16
        kdpA NONE
        kdpB NONE
        kdpC  766232 ..  766258 + -12.4  -3.54488   GAAATAGTAACAGTG         CTACCTCAATCT AAT GGATTGGGGTAG         TGTTGTTTCGAAAGA  91 34
        kdpD  767432 ..  767466 +  -9.5  -3.59814   GCGGATCAAAGAGCT    TAAAATAGAGCCGACC TTTT GGG-GGCTCTATTTTA     CTTTTTGTGTGGTAG  82 23
    GBAA0744  769244 ..  769260 +  -2.3  -4.43221   ATTTGGAAATATAAT              TGGAA GAAAAAA TTCCA              TTTTCTCAAGTCTTT  57 27
    GBAA0745  770232 ..  770259 +  -6.3  -5.66229   CAAAAATAATAATTA        GGCTGTGGAGA TGGGAT TCTCTGCAGTC         TTTTTTATTATTGGT  93 32
    GBAA0746  770623 ..  770649 + -18.2  -5.23316   TGTTGTAAAAGAAAA         GTAGAGCATCGA ATT TCGATGCTCTAC         TTTTTTAATGTGGTA 100 92
    GBAA0748  773182 ..  773196 +  -4.3  -5.42259   ATTAGTGAACCTTAC               GACAA ATCAG TTGTC               TTTTTTTGAAAATGG  81 184
    GBAA0750  773853 ..  773875 + -10.6   -4.1851   TAATGTTCCGTAATG           GCTACCGTAT TAT AGACGGTAGC           TTATTTCTACTTTGA  95 28
    GBAA0751  774200 ..  774237 + -15.9  -3.17051   TGATTTTTGGAGGGG   AATGTAAAAGCATACGA TTAC TCGTATGCTTTTACATC    TGTTAATGATGGAAG 100 19
    GBAA0766  786708 ..  786734 +  -5.9  -5.19328   AAGGTTAATAGATGA         GACATTCTCGT TTTTT ATGAGGGTGTC         TTTTTATTATGCAAT  83 33
       spoVR  788241 ..  788268 + -17.2  -5.63517   TATGTGTGATGGAAA        GAACGGACATAG AATG CTATGTCCGTTC         TTTTTTATTTGGAAC 100 32
    GBAA0768  789668 ..  789705 +  -9.4  -5.38951   TACATCTGTAGAAAA   CGAATCCATTTTGA AGAAGATGAA TCAAAGTGGATTCG    TTTTTTGTATGGGTT 100 89
    GBAA0771  790964 ..  790975 +    -3  -3.16177   AATTATGGTCTATTT                TACT CAAT AGTA                 TTCAGTATCTAAAAT  45 111
    GBAA0772 NONE
    GBAA0773  791726 ..  791747 +  -3.8  -4.85129   TTTTTTATAATTTAT           TATATACC CATACA GGTATATG            TTTTTCGTATGTGAT  68 48
    GBAA0774  793585 ..  793598 +  -6.7   -2.7924   TAAGGGTTTACAAAA               TACCC TGCA GGGTA                TAATATATTGTCATA  61 141
    GBAA0775  793919 ..  793943 +  -6.6   -4.0896   GTAAAAAGCCGATAA         TCTGTCAA-AC GTAA GTGTTGACAGA          TTTTCAAAAACATTT  71 26
    GBAA0776 NONE
    GBAA0777 NONE
    GBAA0778 NONE
    GBAA0779  796606 ..  796623 +  -4.1  -2.60776   GTCGTTCTGGCGGAA             GAAGTGC AAGG GCAGTTC              AATTTTTAGAAGGTT  46 242
    GBAA0781  798036 ..  798070 + -15.3  -3.86346   GATATGATATCGAAA    TAAAAGGATGGTGCTG CTTG CAGC-CCATCCTTTTA     TTTATGCCCAAATCA 100 23
    GBAA0784  801172 ..  801193 + -10.2  -3.98159   TATGAAATGAAAAGA           GAGACGCT TACATT AGCGTCTC            TTTCCTATTATAATG  90 31
    GBAA0789  805805 ..  805836 +  -6.6  -5.07275   ATAGATAAAATAAAA      GGGAAAAACTACTG ACTT CAGCAGCTTTTTCC       TTTTTATATATATAG  85 37
    GBAA0790  807823 ..  807842 + -10.8   -5.5762   AAAAGTATGTAAAAA            CTTCCGTT ACAC AACGGAAG             TTTTTTATGTTTAAT 100 42
      celC-1 NONE
      celA-1  808561 ..  808573 +  -3.5  -2.58398   TTATATTTTTTTAAA                TATAA ACA TTATA                ATGTTATAACTTTAT  44 41
      celB-1 NONE
    GBAA0794 NONE
    GBAA0795  811280 ..  811302 + -14.2  -4.91511   TAGGGGAGTATAGGA           GGCTGTCCAA ATT TTGGGCAGCC           TTTTTATCATAAAGT 100 38
    GBAA0800  817154 ..  817176 +  -9.2  -5.72616   CATACGCATAAAGAA           TCACTAGGAT CAT AACCTAGTGA           TTTTTTTGTGTGAAT 100 11
    GBAA0806 NONE
    GBAA0807  823025 ..  823062 + -10.8  -4.91357   ATGTAATCCGCTTTA   AAGAAAAAGAGGTCAA TTTTAT TTGGCCTCTTTTTCTG    TTTTATTGTCTCTTT 100 25
    GBAA0809 NONE
    GBAA0810 NONE
    GBAA0811 NONE
    GBAA0812  825948 ..  825967 +    -5  -5.26875   CGATTTCATAAAAAA            GTATACCG TAAA TGGTATGC             TTTTTTGATTGAGAA  79 30
    GBAA0813  826179 ..  826191 +  -4.1  -3.21276   ATTGTAATTGCTTCT                GTGCT GCT AGTAC                TATTGTAAACCGAGA  49 5
    GBAA0814  826435 ..  826449 +  -2.8  -3.77413   CTTCAATACAACCCC               CTCCTT TTT AAGTAG               TCTTTTACTACTATT  51 15
    GBAA0815  829253 ..  829274 +  -8.1  -5.58179   TAAGAGAGAAGAAAA           GAAGCTTAT CATG ATAGGCTTC            TTTTTTGTTATACTA 100 38
    GBAA0816 NONE
    GBAA0817  829693 ..  829740 + -10.7  -5.49569   CGAAAAAATATAATA GTACAGAAAGATAGCTCGCCG CTAAAA CGGCGAGCTATTTTGTTATGC TTTTTTCTGTTCATC 100 12
    GBAA0819  832550 ..  832574 + -10.1   -5.7946   TCGTGTAAAGAGGAA          GAGCTTATCTG AAG TAGGTAAGCTC          TTTTTTTATTGGAAA 100 33
    GBAA0820 NONE
    GBAA0821  833879 ..  833894 +    -9  -5.81412   AAGCTGAAATGAGAA              GATGGG GAAA CCCATC               TTTTTTTTGGATACG 100 29
    GBAA0822 NONE
    GBAA0823  836304 ..  836323 + -10.8  -5.84381   GGCAGAAAACATATA            GAGAAAGG GATT CCTTTCTC             TTTTTTTATTCATAG 100 25
    GBAA0824  837449 ..  837471 +  -7.8  -5.95449   TACTTTGTAGGAAAA           CATTATCCGT AAA AGGGATAATG           TTTTTTGTTTTCTTT 100 57
    GBAA0825  838081 ..  838103 +  -9.3  -3.49475   TATTTTTTTACACAA           GATGTAACT ACATA AGTTACATC           TTGTGTAAAAATAAA  78 124
    GBAA0827 NONE
    GBAA0828  839029 ..  839051 +  -6.2  -5.26875   AGAATAAATAAAAAA           CATCGCCAAC TAA GATGACGATG           TTTTTTCATTAAGAA  84 30
    GBAA0830  840655 ..  840678 +  -3.9  -5.76237   ATACGAAATGAGGAA          CCGAGC-ATC GATTA GATTGCTTGG          TTTTTTGTTTGTATA  86 11
    GBAA0831  841268 ..  841293 + -11.9  -3.36073   AAGCAAAAGAAATAA         GAGCAGCTAGC AAAA GCTAACTGCTC          TATTTAAGGGATCTC  89 40
    GBAA0832 NONE
    GBAA0833  842286 ..  842308 + -13.6  -5.18726   TAAAGATATACTGTA           TCTCCTAACA AGT TGTTAGGAGA           TTTTTATTGTAAAAA 100 38
    GBAA0834  843087 ..  843107 +  -8.3  -3.62597   AGAGTGAAATTCTAA            TGAGTGGGG CAT CTTCACTCA            TTATTAGCCCATAAA  75 131
         blT  844400 ..  844419 + -12.2  -5.54907   TGCGAAGTAATAAAA            CCCCTTAC AACG GTAAGGGG             TTTTTGTTTTATAAA 100 31
    GBAA0837 NONE
    GBAA0838  846061 ..  846095 + -11.6   -4.4767   TTTATATTTGTATGT     GAAGAAGGTACTAC TAAGGAT GTAGTACCTTCTCC     TTTTATAATGAATCG 100 44
    GBAA0840  849222 ..  849254 + -15.1  -2.74605   GATTGGATAAAACTA      TATGAAAAGCGATGC TGA GAATCGCTTTTCATA      TGAATTTTAAAACGG 100 31
      racE-1  856476 ..  856486 +    -4  -3.39664   GCATCTGTAATTAGG                 CTTT ATT AAAG                 TACTTTTTGTTCCAT  51 27
    GBAA0848  857717 ..  857738 +  -7.3  -3.39505   TGTATATAAAAAGAA           GCTGATCCA AAAT TAGATCAGC            TTCTACATATAAGAT  68 64
    GBAA0851  859554 ..  859599 +   -10  -4.89852   AGGGCATTTTTGTCT TATA-AAAAGCGTACGTTGCG TATAT CGTAACGTACGCTTTTATGCA TTTTTGTGCATATCG 100 39
    GBAA0852  861994 ..  862004 +  -3.2  -4.22748   GACTATTATTACTTG                 GTGG AGG CTAC                 TTTGCTTTATTAGTA  57 476
    GBAA0855 NONE
    GBAA0856  865297 ..  865314 +  -2.7  -5.69262   CTACACATTAAAATA             ATCCTTT TACA AAAGGAG              TTTTTGTTTTTATGA  75 25
    GBAA0857  866070 ..  866095 + -17.7  -4.65838   CAATAAATGAAGGAA         GGTCTCAAGGC ATAT GCCTTGAGACC          TTTTTGCCATATATA 100 35
    GBAA0859  866926 ..  866951 + -12.7  -5.71295   CGTGTAAATAGAAAA         CTTCCACCTTA TGAA TGAGGTGGAAG          TTTTTGTTTTTGTAT 100 34
    GBAA0862 NONE
    GBAA0863  871234 ..  871277 + -10.6  -5.06451   GCGCAACAACAAGTG TAATGAGAGAAGACG-CCCTA GTA TAGGGGCGTCTTTTTTTGTTA TTTTTTGAAATACTC 100 23
        alsS NONE
        alsD  875320 ..  875350 + -15.6  -4.30014   CGGAAGGTGCAGAGT       AAAAAGAGAAGCCG ATT CGGCTTCTCTTTTA       TTTTGGGTTACTCCC 100 24
    GBAA0870  877374 ..  877390 +  -8.7   -5.9003   AACGATAAAGGAAAA              CGTAGCT TTT GGCTACG              TTTTTTTGTTGGTTT 100 33
    GBAA0871  880770 ..  880808 + -15.6  -5.95539   AACTAATATGTTTTA   TAAAAGGCATAAGAGAAA TAT TATCTCTTATGCCTTTTG   TTTTTTTATTTAAGC 100 35
    GBAA0875  884312 ..  884338 + -15.2   -5.5208   TTGCATAAGAAGAAA         GGAGCTGTTCCG AGT CGGGACAGCTTC         TTTTTTATCTTGTCA 100 33
    GBAA0876  886173 ..  886199 + -13.9  -5.30616   AAAGGGGCAAAAAAA         TAGAAAGTGGG GGATG CCCACTTTCTA         TTTTTATTTACGTGA 100 23
    GBAA0878  888613 ..  888634 +  -8.1  -4.84363   AATTTAGTGAAAAAA           GAATCCTTA GAAT TGAGGATTC            TTTTTCGTAGTTTGG  90 304
    GBAA0879  889035 ..  889060 + -12.7  -3.56569   ATTGGTGAAATAAAG         GGCATCGTTCT CATA AGAATGATGCC          TTAATTATATTATAC 100 129
    GBAA0880  889680 ..  889720 + -11.3  -4.96848   TTACATAAAGAAAAA  GCCTGTCCAAAGAGGTG TGATGAC CATCTTTTTGAACAGGC  TTTTTGTATGAAAAA 100 44
    GBAA0883  894835 ..  894850 +  -3.3  -2.82909   CGTAAGTAAATGAGT              CCATA AATGAG TATGG               CTATTTATATGTTTG  45 32
        csaB  896079 ..  896090 +  -5.8  -6.04324   GGGATCTTAATTTAA                GAGG ACAT CCTC                 TTTTTTATTTTTTGA 100 31
         sap  899247 ..  899265 +  -8.2  -5.52079   AGAAAATAGACAAAA             GTCTATGA GTA TCATAGGC             TTTTTATTTTGCTCT 100 79
         eag  902528 ..  902551 + -13.2  -5.14563   AGATAAAGTGAAAAA          TCAGTGGGGA TTCA TCCCCGCTGA           TTTTTTAATAGAAAG 100 50
    GBAA0890 NONE
    GBAA0891  907979 ..  907999 +  -6.9  -6.09133   GTTTTATTTCAAAGG            TCGAATCGT AAT GTGATTCGA            TTTTTTTTTGCAGTC 100 50
    GBAA0892  908213 ..  908231 +  -3.9  -3.67188   GAGCGATAGGACGAG             TGTGCTA GCTAG TAGCATA             TGTTTTACGCTAAAT  54 112
    GBAA0894  910584 ..  910594 +  -2.6  -3.59979   GTAGTGATAGTTTTA                 TTAA CGG TTAA                 TTTAAGGTAAAGGGG  48 44
    GBAA0895  911151 ..  911177 + -13.9   -5.4756   AGATTTGTAGGGAAA         GCATAGCGTTA CGCAT TAACGCTATGC         TTTTTTGTTGCAATT 100 56
    GBAA0897  912524 ..  912544 + -12.7  -5.63517   GAATAAGAAAAGAAA            TAGGCTACT TCT AGTAGCCTA            TTTTTTGTTTGCAGA 100 35
    GBAA0898  914338 ..  914390 + -16.8  -4.50993   AACGTATCTTCTTTC CGTTAATACATCAAAAGAGATTGCC AATA GGCAGTCTCTTTT-ATTTATTAACG TTTCTCTTTATTTCC 100 20
    GBAA0899  915438 ..  915457 + -13.6  -5.69793   TGAATAAGAAAGGAA            GGTCACCC GTGT GGGTGACC             TTTTTTGTTTGGTAT 100 34
    GBAA0901 NONE
    GBAA0902  918009 ..  918026 +  -5.5  -5.47218   TTGAGTTTTGAGGGA             GACTGCC TTTT GGTGGTC              TTTTTTTGCATAAAA  84 30
    GBAA0904  920319 ..  920358 +  -6.8  -3.05358   AGTTTCAGATGAAAT  TAAATGATTGAATATTTA TATT TAAATAATCGATTATTTA   TGCTTTAATATTTCT  62 314
    GBAA0905 NONE
    GBAA0906  921336 ..  921373 + -10.1  -4.83169   AGTAGATTGTCTTTG   TTTGTCTCTTATTTTCC AATC GGAGAATAAGGGATGAA    TTTTTATGAAGGAGT 100 57
    GBAA0908  923661 ..  923682 +  -9.5  -3.75153   GAAACAAACAGTAAA           GAAGCTGGT GGAA ATCAGCTTC            TTTAGCTTGAGGGGG  82 41
    GBAA0909 NONE
    GBAA0910  925604 ..  925626 +  -2.7  -4.08485   TAGAAATTGGAGAAG          TGGAA-GCCG TTCG CGGCGTTACA           TTTCGTTTAAATAAG  53 116
    GBAA0912 NONE
    GBAA0913  927980 ..  928008 + -11.2  -5.37043   AACACCAACGTAAAA        CATGATCTTGGT ACTAC ATCAAGATCATG        TTTTTTATATGCAAT 100 429
    GBAA0915  928780 ..  928795 +    -9  -5.56673   GTGTTTATTTATGAA              GAGGAG AGGG CTCCTC               TTTTTTGTTATAAGT 100 40
    GBAA0916 NONE
    GBAA0917 NONE
    GBAA0918  930087 ..  930108 +  -5.9  -3.73402   AATACAATGCTTGAG           GAAGCGTTA AAAA TAACTCTTC            TTTAATAGGGGGTAT  62 48
    GBAA0919  930651 ..  930673 +  -7.1  -5.22312   ATCATGAGTAAAAAA           GCTTATGTA TAACC TGCATAAGC           TTTTTTAATGTCCAT  91 86
    GBAA0923 NONE
    GBAA0924 NONE
    GBAA0925  936078 ..  936093 +  -4.8  -3.64523   AGATTCTTCCTTTTA              TAATGA TAAT TCATTA               TTATGGTTTCATATT  58 137
    GBAA0926  937408 ..  937427 +  -5.1  -5.54907   TAGTAGAGTAGAAAA            TCATACA TTAAAT TGTATGA             TTTTTCTTTTATACA  85 38
    GBAA0927 NONE
    GBAA0928  942590 ..  942616 +  -3.8  -5.38958   TGTTAGTTATGGGAA         GAAGGGCATA GAAGGCA TATGTTCTTC         TTTTTATTTGTAAAT  77 170
    GBAA0929 NONE
    GBAA0930 NONE
    GBAA0931  944119 ..  944143 + -11.6  -4.33151   AAAAGAAGCAATGCA          GCAGTTTAAC AACTA GTTAAACTGC          TTTTCCATTATAATA 100 10
    GBAA0932 NONE
    GBAA0933 NONE
    GBAA0934 NONE
    GBAA0935  947064 ..  947084 +  -6.2  -5.60993   ATCTCGTTAACAGAG            GAGTAATG TTCAT CATTGCTC            TTTTTTTATACGCCA  93 31
    GBAA0936 NONE
    GBAA0937  947985 ..  948004 + -12.2  -5.13741   AAATGTAATTAAAAA            TAGCCGAC TCTA GTCGGCTA             TTTTTATTAGGTTAA 100 43
    GBAA0939  950060 ..  950086 +  -8.8  -4.13748   CATTTTTCATTTGAA         CGTTGTAGCCAT CAT ATAGCTATAACG         TTTCATGTTTTTAAA  82 120
    GBAA0942  950513 ..  950530 +  -6.3   -5.9218   GTAGTTATTAGGGAG             GAGATGT TAGC GCATCTC              TTTTTTTATTATATA 100 65
    GBAA0944  952838 ..  952862 + -11.6  -4.37711   AGGTTTATATAAAAA          GACATCTTTC AGAGG GAAAGATGTC          TTTTACATTTCCTCC 100 40
    GBAA0949  955251 ..  955268 +  -6.9  -5.73339   ATATTATTTTTTGAG             CGCCCCA GTAA TGGGGCC              TTTTTTTATAATTGT 100 279
    GBAA0952  957770 ..  957791 +  -7.4  -5.53079   TGAAGAAGTTTAGGG           GATCAACT TATAGC AGTTGATC            TTTTTTATGTATTTT 100 28
    GBAA0953  958828 ..  958838 +    -4  -5.52023   CACACTCCCATCTGC                 TAGT ATT ACTA                 TTTTTTATTACTAAT  81 415
    GBAA0957  962844 ..  962867 +  -7.5  -5.26875   CTTTACGTATGAGAA          GGAGACATC TTAATT GATGTCTTC           TTTTTTCATTGCGAA  91 148
    GBAA0958 NONE
        pssA NONE
    GBAA0960  964434 ..  964461 +  -7.9  -6.19302   AATAGATGAGTAAAC        TCTCAAGTATA GAATGA TATACTTGAGG         TTTTTTTTATTATAT 100 36
    GBAA0961  965376 ..  965398 +    -7  -3.41745   CATTTTTGATGTGAA           TCTGCTGTCA TAT TGAGGGCAGA           ATTTTTCAGTAGTTC  65 32
    GBAA0962  966418 ..  966443 + -10.6  -4.49311   TTCAATTTGCAAAAA         GCCTTTAACT TGTTAT AGTTAAAGGC          TTTTATCATCATAAT  95 78
    GBAA0965  969991 ..  970016 + -13.3  -3.88703   ATAGGAATTGGAAAG         TCCCCTCTGCC TTAA GGTGGAGGGGA          TCTTTATTTATAACC 100 37
    GBAA0967  971403 ..  971436 + -11.2  -5.85011   CTTCAACCAAAAAAA     CTCTAACTAAATCG CCATGA CGAATTAGTTAGAG      TTTTTTTGGTTTTTA 100 16
    GBAA0972 NONE
    GBAA0973  974564 ..  974594 + -12.7  -5.58522   TGGTAGCAAGAAAAA       GGCGCATTCCT ACTTTCAAA AGGAATGCGCC       TTTTTCTTTTCTATA 100 297
    GBAA0975  976089 ..  976106 +    -7  -4.53607   GGCACATAAAGAGAA             GGTACC CATATA GGTACC              TTTTCTAATAGTTTT  78 143
    GBAA0977  976928 ..  976948 +  -9.8  -5.36689   AATAGTGGATTTTTT            GAACCTCA TTTAT TGAGGTTC            TTTTATTTTTAGTTT 100 36
    GBAA0980  979083 ..  979099 +  -2.3  -2.60685   TATATTAATATGAGT              TTTTGCA TAT TTCAAAA              CTTAGTATATCCTTC  40 206
    GBAA0981  980947 ..  980976 + -15.2  -5.31456   CGTTTATGTAAAAAG       CAACCTAGATCC CATGTT GGATCTAGGTTG        TTTTTTATAACTTAA 100 30
    GBAA0982 NONE
    GBAA0983  982450 ..  982473 + -12.5  -5.07567   TGTAATAAAGATAAA          GCTCGCCTA CGGAAA TAGGCGAGC           TTTTTTAACATATAA 100 453
    GBAA0986 NONE
    GBAA0987  984405 ..  984425 +  -9.8  -3.18582   ATACATGTTTATCAA            GCTTTGGT TACAT ACCAAAGC            TTGATAAATACAATA  78 40
    GBAA0988  984795 ..  984820 +  -8.5  -5.40625   AATATACATAAAAAA         GCATCC-AATTA AAC TAATTTGGATGC         TTTTTTATGTAATCT 100 103
        rsbV NONE
        rsbW NONE
        sigB NONE
    GBAA0993  987390 ..  987431 + -14.7  -2.87931   GTGGAAATTTATAGA GTGAAAGAACAAACTCTCA TTTC TGGGGGTTTGTTCTTTTGC  TGTATAAAAAATAGG 100 43
    GBAA0994  988689 ..  988731 + -15.2  -4.20875   AAACGAATGCGAAAT AAAAAGCGTATGAAATCC AAATAGA GGATTTCATACGCTTTTA TTGTATTTTTTGATA 100 24
    GBAA0998 NONE
    GBAA0999 NONE
    GBAA1000 NONE
    GBAA1001  994496 ..  994523 +  -7.7  -6.13503   TAAAAAAACAGGCTC        ACCCCTCGAAG ATTATG CTTTGAGGGGG         TTTTTTTTGTTCATA 100 46
    GBAA1002  995000 ..  995036 +    -6  -2.65046   TGATGCAAAAATAAA    GGGCAGTACATATT TTGATGACT ACTATGTACTGTCC    CGTTTATTCTTTTTG  55 69
    GBAA1006  997263 ..  997279 +    -8  -5.42259   TAGTAGAGTGAAAAA              GAAGCG GATGA CGCTTC              TTTTTTTAGCGCTGG 100 30
    GBAA1008 NONE
    GBAA1009  999473 ..  999487 +  -4.3  -2.54371   GAAAGAGTGGCAAGG               GTAAC TAACT GTTAC               AATTTATTTAACCAA  48 22
    GBAA1010 NONE
    GBAA1011 NONE
    GBAA1012 1004717 .. 1004752 +   -12   -5.0916   ATAGTGTGAATAAAG    TGGCCTCATTAAGTGT TAAT ACGCTTAGTGAGGCTG     TTTTTGTATTGAACA 100 40
    GBAA1013 NONE
    GBAA1014 1006809 .. 1006840 + -14.6  -5.60993   CTTGTAAATAGAACG      GCCTCATTAAGTGT TAAT ACGCTTAGTGAGGC       TTTTTTTATAGGAAG 100 111
    GBAA1015 NONE
    GBAA1016 1009129 .. 1009163 + -15.2  -5.65927   GTAATAAGTAGGAGA     GCAAGTAGTTTTAGCG GAA TGCTGAAACTGCTTGC     TTTTTTATTTGGGTA 100 49
    GBAA1017 NONE
    GBAA1018 1010566 .. 1010614 + -13.5  -3.30159   TGGTGATTATGGTGG CTAAAAGAGAAAAAGGGATCTCA CAA TGAGGTCTCTTTTTTCTTTTTAG TTGTAAAACAATTGA 100 22
    GBAA1019 NONE
    GBAA1020 1011968 .. 1012006 +  -3.8  -5.75538   ATAGAAATGTCGAAA   GGCTATTATCTAGTAGAA GTT TACATCTAGGTGGTAGCC   TTTTTCTTTTTTGGG  86 40
    GBAA1021 1013014 .. 1013039 +  -9.9   -5.3104   TTTGCTTTCAGTTGA         GAAGTTAACAA TTTA TTGTTAGCTTC          TTTTCTTTTTAATGA 100 61
    GBAA1022 NONE
    GBAA1023 NONE
        glpP 1014610 .. 1014621 +    -3  -3.15231   TCTTTTGACAAAAAC                GAAT GGCC ATTC                 ATTTTACCTCTATCA  45 190
        glpF NONE
        glpK 1017053 .. 1017103 + -11.5  -5.32944   GGTAGGAGATTTGGA GAGACCAC-AACAC-GCTATAGA GGCGAAA TCTATAGCGGAGTTTGTGGTCTC TTTTTTCGTTATCAA 100 79
        glpD 1018825 .. 1018849 + -10.8  -5.48063   GCGTAAAATGAGAAA          CACCTGAAGG CGAGC CCTTTAGGTG          TTTTTTCTCTTGACT 100 35
    GBAA1030 NONE
    GBAA1031 1020204 .. 1020220 +  -2.3  -6.11392   GTGTTTTATAAAAAA              TGTTATT ATC AATTACA              TTTTTTTATTTATTT  84 93
    GBAA1032 NONE
        lstR NONE
    GBAA1034 1022502 .. 1022536 +   -10  -4.87133   AGCTTAAAAAACAAA     CCACCTAGTCCCTATA TTT TTTAGGGTGTAGGTGG     TTTTATTTACACACT 100 34
    GBAA1036 1023757 .. 1023778 +  -3.8  -3.22738   GATAAAAATGATATC           CTCATTAT AAAAAA ATAGTGAG            TATATTCATTATGTT  49 96
    GBAA1037 NONE
    GBAA1038 1026720 .. 1026751 + -15.4  -4.46587   AGTTAAGGGGCGAAG      TAAAGAGGGTATGCC GAG GGC-TACCCTCTTTA      TTATTTTGTTCCTAC 100 35
    GBAA1044 NONE
        ecsA NONE
        ecsB NONE
        ecsC 1037246 .. 1037274 + -17.6  -5.40072   AGGAATTAAAAGGAA        GGCGTCCTACAT GTGTA ATGTAGGACGCC        TTTTTTTAGAAGCCA 100 32
    GBAA1052 NONE
    GBAA1053 NONE
    GBAA1054 NONE
    GBAA1056 NONE
    GBAA1057 1041164 .. 1041195 +  -6.1  -5.26316   AGCTTTAAATAAAAA      TGTTATTACTC AATTTAACAA GAGTAATAACA       TTTTTTATGCCATGA  84 43
    GBAA1059 1042267 .. 1042307 + -10.1  -5.48054   TTCATTTTTGAAAAA TACGCTATTCTTT-CTGT AGGCTC ATAGGAAAGAATAGCGTA  TTTTTTCATTTTCAT 100 65
    GBAA1061 1043797 .. 1043821 +  -6.5  -4.72846   TAGAGATAATAAAAA          GGTATCCTT TAAGTAC GAGGATACC          TTTTTACATGTATGA  76 79
    GBAA1063 1045601 .. 1045625 + -11.5  -5.21709   ACAATTGTTGAAAAA          GCATCCTCAAA GTA TGTGAGGATGC          TTTTTTAGTATAAAA 100 93
    GBAA1064 1046142 .. 1046152 +  -2.6   -2.9914   ATGTAAAAACTATAA                 TTTT ACA AAAA                 TGTATATACCAACTA  43 35
    GBAA1065 NONE
    GBAA1066 1048076 .. 1048103 + -11.4  -5.43414   TGGTACAAAGAAAAA        GGAAACACCG GCGTGTAA CGGTGTTTCC         TTTTTTGTGTGTCAT 100 8
        pbpF 1051077 .. 1051088 +    -3  -2.83668   TTAATGAACAACGTA                CATA ATAT TATG                 CATTTTGTTTTTACA  43 108
        hemE NONE
      hemH-1 NONE
      hemY-1 1054619 .. 1054641 +   -15  -4.84262   CACAATAAAGAGAAA           CGCCTTCAAT CAT ATTGAAGGCG           TTTTGTTACTTATTC 100 33
    GBAA1075 1058618 .. 1058641 +   -14  -4.93877   CATCTTAAAGTAGGG          GAACGCTTAG GTAA CTAAGCGTTC           TTTTATTTGATAAAA 100 33
    GBAA1076 1059254 .. 1059264 +  -5.4  -4.22883   ATGTACGGTGACATT                 CCAT CCA ATGG                 TTGTTTTGGATCATA  67 164
        blaI NONE
    GBAA1079 1062490 .. 1062521 +  -8.8  -4.76874   TTGAAATAATAAAAA      GGTGTTCTAGAGAT GTAT ATCTTAAGGACACC       TTTTCCTTTTCTCTT  93 32
    GBAA1080 1063250 .. 1063282 +  -8.7   -3.7941   TTGAACTTTATTTAT      TAAAAGGATTGTC AAACTAA GATAATCCTTTTA      TTATTATAAAAAGTG  79 6
    GBAA1081 1066100 .. 1066114 +  -7.1  -5.83211   GAAGCATAGAAAAAA               GCACC TTTTT GGTGC               TTTTTTATTTTAATA 100 32
    GBAA1082 NONE
    GBAA1083 1067228 .. 1067257 + -10.9  -3.89412   TCAAAAGTGAAAAGA       TGCTCAATATGTA ATGT TGCATATTGAGCG        TTTGATAGTTTGAAT  89 459
    GBAA1085 1067845 .. 1067872 +  -5.7  -5.64274   ACATATTAATAAGCT        GATGTGTATAC GTAATG GTATGTACATC         TTTTTTTATACCTAC  90 59
    GBAA1086 1069058 .. 1069080 + -12.8  -5.80817   ATACGATGTTATTAG           CCTAGTAGAC TAT GTCTGCTAGG           TTTTTTTCTGTTCAC 100 57
    GBAA1088 NONE
    GBAA1089 1071152 .. 1071175 +  -8.8  -4.89063   CTTCTAAAAATAAGG          GAGGCTACCG TAAC TGGCAGCCTC           TTTCTTTTTGCGTAG  93 34
    GBAA1090 1071943 .. 1071966 +    -4  -4.38712   TTTTAATATAATTAA          TTTAGAATTT TTAA ATATTCTAAA           TTTTATAAAGGTGGG  62 142
    GBAA1091 1073522 .. 1073561 + -13.8  -5.10029   CGATGCAAGTTTAAA  TATAGGGGCAACCATCTT TATG AAGATGGTTGCCTTTCTA   TTTTTTAGCATTGGT 100 27
    GBAA1092 1073882 .. 1073892 +  -2.6  -5.29846   TACTTATGTAGGAAA                 TAAT ATT ATTA                 TTTTTATTTGACATT  69 4
    GBAA1093 1075015 .. 1075050 +  -7.1  -5.55769   ATGAAATAGAAAGAG   GCGCACAA-C-ATTCAC TTTT GTGAATGGATTGTGTGC    TTTTTTATTGTGGGA 100 32
    GBAA1094 NONE
    GBAA1095 1082506 .. 1082517 +  -2.2  -3.47322   TTTAATAAGGTATAA                TCCT AATT GGGA                 TTCATTATGCTAGGG  46 36
    GBAA1096 NONE
    GBAA1097 NONE
    GBAA1098 NONE
    GBAA1099 NONE
    GBAA1100 1084253 .. 1084296 + -10.7  -5.10154   AGTAAAGTCGATTCG GTGTATTTCAAAATCTAAAC AAATA GTTT-GATTTTGGGATACAC TTTTTAATTTTGAAT 100 146
    GBAA1103 1085710 .. 1085731 +  -7.3  -5.29782   AATAATTTGTAGAAA           GAAGAGCTG ATAT CGGCTTTTC            TTTTTTATAAATATC  91 194
    GBAA1106 1086114 .. 1086137 + -10.3  -4.73388   TGAGATGATAAAAAA          GCGCACTCA ACAATC TGGGTGCGC           TTTTTCATAACCGTT  95 38
    GBAA1109 1086705 .. 1086744 + -12.4  -4.31835   TGTTATGTTGAATTG  CACCTCTAATTGTTAGAT TTGC ATCTAGCAATTAGGGGTC   TTTATTGTGAAGATT 100 47
    GBAA1111 1089133 .. 1089159 +   -11  -4.62783   GTTTCAGATTAAAAA         GTAGAGCATC ACTCCTA GATGCTCTAC         TTTTTCACATCACTG 100 29
    GBAA1114 1091829 .. 1091852 +  -8.2  -5.24129   AATAATAGATTGAGA          GCGAGTCATT GAGA AATGGTTCGC           TTTTTTATAAAGGGA  93 36
    GBAA1116 1092257 .. 1092286 +  -9.5  -5.28176   AGCTGAAATATGGAG       TGACCTTTCATAG TGAG TTATGAAAGGTTA        TTTTTTATGAGTGGA 100 39
    GBAA1117 1092595 .. 1092619 + -12.9   -2.9652   AGCTTTAGTTGCAGT          GACGGGGTGTT GGA AGCACCTCGTC          TACTTCATTTTATGC 100 33
    GBAA1120 NONE
    GBAA1121 NONE
    GBAA1122 NONE
    GBAA1123 1097292 .. 1097311 +  -6.5  -5.72616   TAAAGGTAGGTAAAA            CTCTTCT TTATGT AGAAGAG             TTTTTTTATGTAAAT 100 28
    GBAA1124 1098686 .. 1098707 +  -8.8  -5.61596   GAAACAAAGCAAAAA           GAAGTAGC TATTAT GCTACTTC            TTTTTTTATAGAGAT 100 19
    GBAA1125 1100680 .. 1100699 +  -4.4  -2.96395   TTATATTCTAATTTT            TTACAATT TTCC GATTGTAA             TATATAATAATACGT  49 149
    GBAA1126 NONE
    GBAA1127 1102438 .. 1102479 + -10.3  -4.72497   ATAGATAAAGAGAAA GCTCATAATGTGTAGAAGA GGTA TCTTCCGCTTATTATGAGC  TTTTATTAATAGATA  95 37
    GBAA1129 1103544 .. 1103580 + -12.5  -4.40311   TAATATAATTTGTAT    CGAGAAAAAAGTGTGGG AAT TCCACACTTTTTTCTTA    TTTTAAATTATTTAT 100 72
    GBAA1130 1104502 .. 1104525 +    -6  -6.06529   GCTTTAATAAAAAGG          GATCAGTGTT GTAT AACACTGGCC           TTTTTTTTATGTGTA 100 34
        aceB NONE
        aceA 1107574 .. 1107598 + -10.7  -4.40692   ACGAAATAAAAGGAA          GGGGCACCTTT TGA AATGGTGTCCC          TTGTTATTTTTTGAA  95 32
      cspA-1 1109109 .. 1109126 + -11.3  -5.89921   TTATTATAGAAAAAA             GGATGGC TGCT GCCATCC              TTTTTTTGTTGTCAT 100 50
    GBAA1136 1109453 .. 1109495 + -23.8  -4.67168   TTTTTTGAGGACGAA GAAGAGTAAAAGGCCTTCCA AAA TGGAAGTCCTTTTACTCTTC TTTTTCAACCTTTTT 100 17
    GBAA1138 1110538 .. 1110556 + -14.6  -5.48514   AGAAGAGGTGTGAAA             GGATGGGG AAC CCCCATCC             TTTTTATTTCTTAGT 100 28
    GBAA1139 NONE
        sipT 1112048 .. 1112067 +  -6.5  -5.23316   AGAAGTATAGAAAAA            GACAAAC TACTCT GTTTGTC             TTTTTTCGTGTCCTA  84 51
        addB NONE
        addA NONE
    GBAA1143 1119690 .. 1119708 + -11.8  -5.46629   AAAATAAAAGAAAAA             GTAGGAGA TAT TCTCCTAC             TTTTTTTACGCTGTT 100 39
    GBAA1152 1123508 .. 1123540 + -13.6  -3.40878   ACTACTAAAAAAAGA      AAGAGTCTGTCCTA ACGTG TAGGACAGACTCTC      TATTATTACGATAAT 100 413
    GBAA1155 1125265 .. 1125301 +  -8.2  -5.80951   TAATAAAAAATAAAA   CCACCTTATAATCTCAA ATGT TTGGGAG-ATAAGGTGG    TTTTTTATTTTAGGT 100 38
      asnO-1 1127959 .. 1127983 + -15.9  -5.10461   AAGAATAGGAGAAAA          GCGACTTACTT TAT AAGTAAGTCGC          TTTTTATTAAATAAA 100 33
      hemH-2 NONE
        katB 1130635 .. 1130658 + -11.8  -5.58454   AAATAAATAGGAAAA          GACGACTGTT ATGA AACGGTCGTC           TTTTTTTAGTGTAAA 100 35
    GBAA1161 NONE
    GBAA1162 1133705 .. 1133736 + -13.2   -4.9792   CGTTGCTCTTAAGAT      CAGGTTAAAGAGAA GACT TTCTCCTTAACCTG       TTTTTCTGTGAAGTA 100 84
    GBAA1163 1134806 .. 1134828 +   -15  -4.21936   TATAGTACAATAAAA           CCTACAGGAA AAG TTCCTGTAGG           TTTTACACTTATAAA 100 50
    GBAA1167 1137215 .. 1137255 + -13.6  -4.75174   AAAGTGGATGGAAAA  GAACTACCTTTTCTCTAA GTTTA TTAGAGGAAAGATAGTTC  TTTTTGCGTTCAGTA 100 39
    GBAA1168 1137653 .. 1137684 + -13.2  -5.41359   TGAAAGATTAAAAAA      GCACAACCTTATCT GAAA AAATAAGGTTGTGC       TTTTTTAATTTCCTT 100 30
    GBAA1171 1139766 .. 1139785 + -12.2  -5.22312   TTCGAAAAGATTAAA            GAGGACCA AAGT TGGTCCTC             TTTTTTAATGTAAAT 100 27
    GBAA1175 1141720 .. 1141739 + -12.2  -5.63103   AAAACCGTAACAGGA            GCCGCAAT CGTT ATTGCGGC             TTTTTTTCATTACGC 100 31
        clpB 1144531 .. 1144553 + -12.8  -5.56568   TGTGAAATAAAAAAA           GAGTTCGGAT AAA ATCCGGACTC           TTTTTTTAGTGCTGT 100 31
    GBAA1180 1145634 .. 1145658 +  -3.6  -3.81557   AAGAAGAATTGTGAA         GCTCC-CATAT ACAT AAATGAGGAGC          TATTTGTTTCAAGGA  54 27
    GBAA1181 NONE
    GBAA1182 1146789 .. 1146820 +    -5  -5.55769   TTTAGATGGAAGAGA      GGCCCGAACCGT GGATAGAA GCGGTCAGGGCC       TTTTTTGTTCTCGGC  85 50
    GBAA1183 NONE
        fabH NONE
        fabF 1149367 .. 1149406 + -22.6  -4.86385   AAATAATAGATAAAA  TAAGGAGTTTTTTCGCAA TATA TTGCGAAAAAACTCCTTA   TTTATTTTTACGCCT 100 35
    GBAA1186 1150257 .. 1150274 +  -3.4  -5.63374   TTCATATATAAAAAA             CAGGAG CTCTCT TTCCTG              TTTTTTTAGTATTAA  79 30
    GBAA1187 1151134 .. 1151171 + -18.1  -3.47573   AAAACGAGCAAAAGG   TAAATTAAAAAACCGCC GATT GGCGGTTTTTTAATTTG    TTGTAGTCTAGCTCC 100 18
    GBAA1191 1155159 .. 1155193 + -13.8  -4.08767   GGTTTCCATCATGAA     TAAGGGTATATGCCTA TGA TGGGCATGTACTCTTA     TTTTAAAAAAATAAA 100 45
    GBAA1192 NONE
    GBAA1193 NONE
    GBAA1194 NONE
    GBAA1195 1159208 .. 1159237 +    -8  -5.35459   TCAATAATAAAAAAG       GCCATTCTTC TATTATTACT GAAGAATGGC        TTTTTTCTACTATAT 100 34
    GBAA1197 1162802 .. 1162818 +  -9.4  -5.53991   TAGAAAAATAAAAAA              GCAGGC TAACC GCCTGC              TTTTTTTAATACGTA 100 30
        spxA 1164012 .. 1164037 +  -8.5  -5.89827   ATAATAATATGAAAA         CCTTCTACCTAT TAT ATAG-TAGAAGG         TTTTTTTTAATGCTT 100 43
    GBAA1202 1165068 .. 1165078 +    -4  -2.91664   TGAAAGAATTAATGA                 TCAT ACG ATGA                 AGTTTTTTATTACGT  47 15
        mecA 1165729 .. 1165754 +  -9.1  -4.96848   CCTGCTAAAACGTAG         GCCGATTTC TGTAGTAT GAAATCGGC          TTTTTATATGAAGAA  95 26
         cls 1167349 .. 1167373 + -11.5  -5.75342   CCTTTATTATAAAAA          GAGATGTCCGA AAT TGGGACATCTC          TTTTTTTTAAAGGAA 100 29
    GBAA1205 NONE
      pepF-1 1170544 .. 1170586 + -15.9  -3.76183   TATTATTTGAAGAGA AGT-AACAAAAAGACGAGGG ATTT CCCTCGTCTTTTTGTTTACA TGTTATTTTGTCGAT 100 21
    GBAA1211 NONE
    GBAA1212 NONE
        ppnK 1175282 .. 1175310 +  -3.9   -3.2657   GCCAACATGCGAGTG        TTCGTCATCAGTT GCA AGTTGGTGAAGAA        TTACGTATCTTTTTT  49 195
    GBAA1224 1185005 .. 1185024 +  -5.8  -3.93236   GTAAAGTATCGGTAA            TGTAACCA GCAA TGGTTATA             TTTATAGACTTCATA  64 84
    GBAA1225 NONE
    GBAA1226 NONE
    GBAA1227 NONE
    GBAA1228 NONE
        rfbC NONE
        rfbB NONE
        rfbD 1190299 .. 1190324 +  -6.3  -5.67283   TTATAGAAACCAAAA         GTCATTAAC AATTTTAA GTTAATGAC          TTTTTTGTTTGCCTT  93 18
        fabI 1191205 .. 1191232 + -11.4  -5.52807   AATATTAATTTTAAA        GGACAATCTCTA CATG TTGAGATTGTCC         TTTTTATTTGTTCTT 100 45
    GBAA1233 1192195 .. 1192215 +  -6.9  -2.89564   AAGGTGCAAATGCTT            CAAAAGGTG CGC CAGCTTTTG            TGTATAAAATAAAAG  61 346
    GBAA1235 NONE
    GBAA1236 1193210 .. 1193236 + -14.6  -4.75372   TATACATATAAAAAA         GCGGTATTTCTG TAT TAGAAATACCGC         TTTTTACTAGCTAAT 100 71
    GBAA1243 1199590 .. 1199609 +  -6.5  -5.54907   TAGTAGAGGAGAAAA            GAGAAGT TGTGAT ACTTCTC             TTTTTGTTTTATCCC  93 41
    GBAA1244 1200115 .. 1200146 + -16.8  -3.90286   ACACATTGAAATAAA      GTAAAAGAGTGGCT ACGA GGCCACTCTTTTAC       TTTGGGTTTGTCATA 100 22
    GBAA1247 1202816 .. 1202851 + -14.1  -5.03994   TTAAGGTGGCACCAC    GGGAGTACCCGTCCT TTCTAT AGGATGAGTACTCCC     TTTTTGTGTATAAAA 100 71
        trpE NONE
      pabA-2 NONE
        trpD NONE
    GBAA1251 NONE
        trpF NONE
        trpB NONE
        trpA 1209520 .. 1209561 + -21.3  -2.82987   AATTCATACAGGCAA CAAAACAAAAAGAAGAGGC GTAA GTCTCTTCTTTTTGTTTTG  TGTAATAAATGTTAA 100 3
    GBAA1255 1209986 .. 1209999 +  -8.1  -5.04987   GAGTGATCCAAAAAA               GAGCC AAAC GGCTC                TTTTTTGAAACTGTT  91 35
    GBAA1256 1211594 .. 1211613 +  -7.2  -5.84381   TTGAGAAATTAAAAA            TTCTCCTA TATT TAGGAGGA             TTTTTTTGTTACTGG 100 29
    GBAA1257 1212366 .. 1212402 + -13.8  -4.36914   AAGAGGAATAATTGA    GAAGAAGAGGGCGTTC AAAAA GAACGCCCTCCTCTTA    TTTTATAAAAACCAA 100 26
    GBAA1259 1214503 .. 1214543 + -11.4  -4.14627   TAAAGAGAATAGAAC  ACGTGAAAAAGGTACAGT GCGTA ACTGTACCTTTTTTATGG  TTATTTATCTGAACC 100 333
    GBAA1260 NONE
    GBAA1261 1215046 .. 1215061 +  -3.3   -3.9009   AAGGCACGACGGTTA              CCTAT TCACGT ATAGG               TTTGTGCACTAAATT  54 74
    GBAA1262 NONE
    GBAA1263 1216505 .. 1216523 + -10.4  -5.63103   GCAAGGCGAGCGGAA             TAGCACTT TTT AAGTGCTA             TTTTTTTCGTTAAAG 100 23
    GBAA1264 1217185 .. 1217198 +  -2.5  -2.84257   ATAGTACGTATCGCT               TATAT TGTC ATATA                GTATTTAGTTTTTAA  42 110
    GBAA1265 1217664 .. 1217684 +   -14  -3.52652   AATCTAGTAAAAAAA            GCACGCCG ATGAG CGGCGTGC            TTCTAATTACGTAAA 100 34
    GBAA1271 NONE
    GBAA1272 NONE
    GBAA1273 1229136 .. 1229151 +  -7.6   -5.4182   AATGTAAAAATGTAA              CCTTAC TTGA GTAAGG               TTTTTCTTTATAGTT 100 41
    GBAA1274 1229648 .. 1229659 +    -3  -2.71144   ATGCAGACAGTAACT                TCAT ATCC ATGA                 TCGTTAAGAAAAATG  42 59
    GBAA1275 1229903 .. 1229926 +  -6.8  -5.17488   ATAAATAAGAGATAA          CCTAGCAATCT TAA AG-TTGCTGGG          TTTTATTTTGCTATT  88 26
    GBAA1276 1230521 .. 1230531 +  -2.6  -2.73681   AGTTTTAAGAGTATA                 TAAA ATA TTTA                 TAGTTGCAATAACTC  40 87
    GBAA1277 NONE
    GBAA1278 NONE
    GBAA1279 NONE
    GBAA1280 1232251 .. 1232268 +  -7.7  -5.01422   AAGAAATTAACAGAA             GCAGGGA GAAA TCCTTGC              TTTATTTTTGTATAG  89 96
    GBAA1284 1234699 .. 1234721 + -10.8  -5.62045   GATTGATGAGAAGGA           TAAGAAAGAA TAA TTCTTTCTTA           TTTTTTATTGTATAT 100 13
    GBAA1286 1236169 .. 1236196 + -17.2  -5.80817   ATTACTAGTTTAAAA        GGACTGTGAAGA GACT TCTTCACAGTCC         TTTTTTTATATTAAA 100 41
        sipW NONE
    GBAA1288 1237583 .. 1237606 +  -9.7  -4.91109   TAAGGACAACAAAAA          GAGACTATC AAAAAC GATAGTCTC           TTTTTCTGCTAAAAG 100 41
    GBAA1290 1239493 .. 1239507 +  -8.5  -5.93809   AAAATAATAAAAAAA               GCGGG TATCC CCCGC               TTTTTTTTATAAAGA 100 34
    GBAA1295 1242839 .. 1242863 + -15.9  -5.60993   GCTAATACAGTAAAA          CTACCGAAAGA TTC TCTTTCGGTAG          TTTTTTTGTGAGCAA 100 36
        ywdH 1244407 .. 1244426 +  -9.3   -5.0916   GCCGTATGATAATAG            CCCCTTC GCAATG GAAGGGG             TTTTTCTGTTCGACA  95 65
        potA NONE
        potB NONE
        potC 1247221 .. 1247234 +  -4.5  -3.96148   GGTGAAGAAAACTCT               GGAGG ACAC CTTCC                TTTATAATACGAACG  60 5
        potD 1248327 .. 1248351 + -12.3   -5.1861   AAATAAGTAAGGAAA          TGCGGTTTCTA AAG TAGAAATCGCA          TTTTTTCATAGTAGG 100 35
    GBAA1301 1249030 .. 1249065 + -19.4  -5.63517   AGAGAGATAGAAAAA    CGTCTAGAAAAACTAT TATT ATAGTTTTTCTAGACG     TTTTTTGTTTGCAGG 100 31
    GBAA1302 1251332 .. 1251352 + -11.3  -5.28176   AATCATCATAAAAAA            TACTCATCT ATA AGATGAGTA            TTTTTTATGAATAGC 100 30
    GBAA1303 1252304 .. 1252325 + -10.3  -3.53091   TTGCAAATCTTGTTG           CCTTTCATT ATCA AATGAAAGG            TTTAGAGACGAAGGT  85 485
    GBAA1305 1253563 .. 1253597 +   -16    -2.606   AAGTTATGAAACATA     AAAAAGAGTCTTCTCA TTA TGAGAAGACTCTTTTA     ATCTATTTACTTCGT 100 25
    GBAA1311 NONE
    GBAA1312 NONE
    GBAA1313 1262034 .. 1262062 + -15.5   -4.1891   AGTACAGAATGAGGA        GAGCATGTTCTAA TTT TTAGAGCATGCTC        TTTATATTGAAGACA 100 13
    GBAA1314 1263037 .. 1263066 +    -3  -3.97444   TCTTTAGAAGAGGGA      GAGGA-TAGGC-CA TGGT TGAGCCTACTCTTC       TTTCCTTAGTCATCT  55 99
    GBAA1315 1263859 .. 1263869 +    -4  -2.88663   CTCATGAAGGGGGAA                 CATA AGC TATG                 TCTATGAAAATCAGT  47 34
    GBAA1316 NONE
    GBAA1317 1266010 .. 1266030 + -12.6  -5.15634   ATAAAAGAGGGGAAA            GCAGGCCA GAAAA TGGCCTGC            TTTTTTAATAGAATA 100 37
        comC NONE
    GBAA1319 NONE
    GBAA1320 1267156 .. 1267188 + -13.7  -3.50588   AAATATGTTGGGAGC      TAAAAACTCCAAAGT AAA ACTTTGGAGTTTTAA      TGTTTCATATGCGCT 100 23
    GBAA1329 1273374 .. 1273384 +  -5.4  -4.64844   AACAGATAAAAGAGA                 GAGA GAA TCTC                 TTTTCTATGTATAAA  71 58
        fabG 1274247 .. 1274277 +  -3.4  -5.40072   TAATGAAGTAAGAAA      AAAGTGCATATCC ATAGCA GGA-ATGCACTTC       TTTTTTTAGAAGGAA  76 38
        phaC 1275413 .. 1275437 + -10.1  -5.60993   AGTAAAAATGAAAAA          TCCAACTAGCG TTG TGTTAGTTGGA          TTTTTTTATGGAAAA 100 36
    GBAA1332 NONE
    GBAA1333 1278072 .. 1278098 + -16.8   -5.2189   TTGGATAGTATGAAA         CCATTCTACCTA TGT TAGGTAGAATGG         TTTTTTAGTCGTTAA 100 33
    GBAA1335 1278737 .. 1278761 +   -13  -5.63504   AAAGGTAAACAAAAA          TGAGGCGTTT TTTAC AAACGCCTCA          TTTTTTTGTGGGATT 100 23
    GBAA1337 1280487 .. 1280513 +  -8.8  -2.99649   TGGTGGACAACAGCA        GCGAGTAGCAC TTGCAC GTGC-ACTCGC         TCTGTCTCCGGATAT  72 468
    GBAA1339 NONE
        phnX NONE
    GBAA1341 NONE
    GBAA1342 NONE
    GBAA1343 1286767 .. 1286791 +  -5.7   -4.3534   GTTAAATACATTGAA          TTTCCACCTGA TTT TAAGGTGGGAG          TTTTACTGCTTACAA  72 36
    GBAA1344 1287028 .. 1287047 +  -7.8   -5.8096   TACGATAAGTAAAAA            GGCCCTCT GAAT AAAGGGCC             TTTTTATTTTTTATC 100 16
    GBAA1346 1289487 .. 1289519 + -15.2   -5.4251   TAAAAGATGAGAAAA      TACGTTATTCTTTC ATTGG GAAAGAATAACGTA      TTTTTTATGTATAAA 100 38
    GBAA1348 1291112 .. 1291142 + -16.3  -5.38497   AAGATGAAAAGGAAA       GGGAGCTATTTGC TATAT GCAAATGGCTCCC       TTTTTTAGTTTGAGT 100 39
    GBAA1352 1294738 .. 1294761 +  -7.5  -5.65927   GTATATTCCAAAGGA          GCTTTGGAT ACAGAA ATCCAAGGC           TTTTTTATTTACATG 100 43
    GBAA1353 1296659 .. 1296684 + -10.5  -4.07568   ATTCAGAATACTAAA         GAGGTGTTTCT AATA AGGAGCACCTC          TTTTCACCAACAAAA  91 109
    GBAA1354 1297256 .. 1297273 +  -9.9   -5.1675   GCGATAAGTTAGACG             GAAGTGG GAGA CCACTTC              TTTTTTCATACGTGC 100 34
    GBAA1355 1297462 .. 1297482 + -10.5  -5.38047   AAGGAACAGAAAAAA            CGTGATGAG TAT TTCATCACG            TTTTTTGTATGAGTG 100 21
    GBAA1359 NONE
    GBAA1360 NONE
    GBAA1361 NONE
    GBAA1362 1301412 .. 1301464 + -29.9  -3.53787   TGACAACCGTTAATA TATAATAGAAAGAAAGGATCTGTAT GTT ATACAGATCCTTTCTTTCTATTATA TTATGCATTTTGATT 100 28
    GBAA1364 NONE
    GBAA1365 1302760 .. 1302785 + -12.7  -4.85782   GAATTTAACATAAAA         GCACACGATTT ATAT AGATCGTGTGC          TTTCTTTTTAAGAAA 100 28
    GBAA1367 NONE
    GBAA1368 1304329 .. 1304354 + -10.5    -3.786   TTCTTTTTTGCGTGA         TGCTGGAGAAA TAAA TTCCTCCAGCA          TTTGCCGTTTTATGA  89 199
        nrdI NONE
        nrdE 1308182 .. 1308213 +  -7.4  -2.62718   TAAAAAGTGAGACAT      G-ATGAGCACGGTTT TCT GAACCCTGCTCATGC      TCAGTTATGAATTTT  62 43
        nrdF 1309234 .. 1309283 + -24.9  -4.90778   ATTTTTAATATATGA TCATAAAGAAAAGCTGTCTTATT CATT GATAAGACAGCTTTTCTTTATGA TTTTGTTTACATAAC 100 33
    GBAA1373 NONE
    GBAA1374 NONE
    GBAA1375 NONE
    GBAA1376 NONE
    GBAA1377 1313012 .. 1313033 +  -9.5  -5.10461   TTATAATAAAAGAAA           TCCCTGTTT GTAA AAACGGGGA            TTTTTATTACATAAC 100 35
    GBAA1378 1314226 .. 1314244 + -13.2  -5.05505   ATAGATAAGTAAAAA             GTAGCTCC TTA GGAGCTAC             TTTTTAATTTGTAAT 100 33
    GBAA1381 NONE
    GBAA1382 1316080 .. 1316090 +  -2.6  -2.74019   GAAGCATTAAAATTA                 TTTT AAG AAAA                 TAATTGCGAATTATG  40 20
    GBAA1383 1316573 .. 1316594 + -13.1  -4.98531   CTATTATAAATAAAA           GGAAAAGCG TAAT CGCTTTTCC            TTTTTAATTTGAACA 100 28
    GBAA1385 1318715 .. 1318739 + -11.5   -4.5287   ATGTATATAGAAAAA          GACCACTTGAA TAA TTCAAGCGGTC          TTTTCATTAGTTTGC 100 12
        amaA 1324583 .. 1324606 + -12.5  -5.18866   GAAATATAAAAAAAG          GCAACTGCG CTCTAT CGCAGTTGC           TTTTATTTCTTTCCG 100 42
    GBAA1393 NONE
    GBAA1394 NONE
    GBAA1395 1326208 .. 1326225 +  -9.9  -5.95946   ATATTGTACATTAAA             GGATGCA AATT TGCATCC              TTTTTTTGTTGTTGA 100 27
    GBAA1396 1326527 .. 1326539 +  -6.3  -3.39482   AAATTCAAGTTCATT                CTTTG TTT CAAAG                TTATAAATCATGTTA  59 85
    GBAA1398 1328143 .. 1328154 +  -4.4  -4.40963   CTGCATACCCTTTTT                CTGT TTTC ACAG                 TTCTTTTTGAACGAT  66 194
    GBAA1401 1328908 .. 1328920 +  -3.3  -2.75957   GCTCCAACTTCAAAT                CCAAC AGC GATGG                TCATTGCCATTGCTA  44 424
        uppP 1330785 .. 1330826 + -15.5  -2.60854   TCTATTTCTTCATTA TGTAATAAAAAAACTGCCG GGTT CGGCAGTTTTTTTATTTTA  CTACTTTTTCTATCA 100 21
    GBAA1406 1332491 .. 1332520 + -17.3  -3.88498   TTACGTAATGAAAGA       GGAGACCTTCCTT ATAT GAGGAAGGTCTCC        TTTCGTATGTAAAAG 100 63
    GBAA1407 1332739 .. 1332758 + -10.8  -5.37593   AAGTAAATCAAAAAA            GGAGTGAA TCAT TTCACTCC             TTTTTTGATTTAAGA 100 19
    GBAA1409 1336537 .. 1336572 + -15.6  -4.56597   GAAGATGTATTTACA    GGATAAGGTATCTCGC ATAA GCGAGATACCTTTTTC     TTTTTAAAAAAGGGA 100 20
    GBAA1411 NONE
    GBAA1412 1338151 .. 1338187 + -13.9  -5.08824   CGTTAGGTGAATATA    AAAAAGAGGACTCCTTT TCA AAAGGAGTCCTCTTTCA    TTTTTTAAGTGCGGC 100 337
    GBAA1415 1339209 .. 1339228 +  -2.1  -4.67982   ACATAGGAGGCGCTT            TCCAGTG AACGAG CAATGGA             TTTTCTTAAATGGAG  59 141
      ilvE-1 1340101 .. 1340113 +  -3.4  -4.85599   TACGAAGAAAATAAA                GTTG GATAA CAAC                TTTTTATAACATAAG  66 17
      ilvB-1 NONE
        ilvN NONE
      ilvC-1 NONE
        leuA 1345179 .. 1345191 +  -2.7  -3.46647   AAATCTTTTATCCAG                CTTGT GAA ATAAG                TGTTTGATAGGTGAG  46 14
        leuB NONE
        leuC NONE
        leuD 1348430 .. 1348466 + -13.2   -3.6968   TCATCATACGTAAAG   CCCTTGAACCTA-ACGT GAAA ACGTGTAGGTGCAAGGG    TTATTCCCGTTGTAC 100 170
    GBAA1424 NONE
        hisG NONE
        hisD NONE
        hisB NONE
        hisH NONE
        hisA 1353660 .. 1353670 +    -4  -3.01924   AAGAAGTGGTAGAGG                 TAAC AAA GTTA                 TGTTAGCGAAACGTA  48 9
        hisF 1354422 .. 1354436 +  -2.8  -4.07885   AAACGTCGAGGTGCG               GTTATG AAA CCTAAC               TTTTCAAAAGGACTA  53 19
    GBAA1432 NONE
    GBAA1433 1356333 .. 1356352 +  -5.7  -5.14563   AAAAGCGTAAAAAGA            GGGGAGA CTTGCA TCTCCTC             TTTTTTCATGGAAAA  83 31
    GBAA1434 1357437 .. 1357486 +   -14  -4.60648   CAAAAAGTATTCGTT ACAAAATAAAAAGAAACCTTCC AGTTCC GGAAGGTTTCTTTTTATTTTTC TTTATTTGCTCTTTT 100 17
    GBAA1437 1361243 .. 1361266 +  -9.6   -5.4492   TTTCCTAATAAGAAA          CGCGTGTGAAC ATT GTTC-CGCGCG          TTTTTTGTCTATCTA 100 377
        lysA 1362908 .. 1362927 +  -2.9  -5.96219   TATATTACCGAACAG            TCTTTTC GAAATG GGAAAGA             TTTTTTTTATGAATA  85 269
    GBAA1439 1363129 .. 1363164 + -15.7   -5.0925   ACTAGAAAAACTAGA    GGCGGTTTTAACCTA TTTCAT TAGGTTAAAACCGTC     TTTTTGCTTTTACAG 100 50
        cysH NONE
         sat NONE
        cysC NONE
        nirA NONE
    GBAA1444 1367529 .. 1367554 +  -6.9  -3.87551   ATGAAGAAATGAAAA         CTTCCATTCAT ATAT AAGGATGGAAG          TTTCACTTTAATAGT  69 54
        cysG 1368359 .. 1368381 +  -2.1  -3.02471   AAGTAAGTGGAGTGT           TATAAAATG AAAGC CATCTTATA           TATATGTCATGGAAG  42 21
    GBAA1446 NONE
    GBAA1447 1370014 .. 1370045 +   -16  -5.86976   AACATTACATATATC      GTCCTCTACATGCA TATT TGCGTGTAGGGGAC       TTTTTTATTTTCTAA 100 327
    GBAA1448 1371487 .. 1371522 + -19.4  -2.82759   TTTAAAATGTTTGCA    TAATAAAAAGACGGAG AAAG CTCCGTCTTTTTATTA     TGTGGTAGGTGTATT 100 23
    GBAA1450 1374779 .. 1374811 + -12.9  -2.87132   TTAATTATAATTTGA      AAAAAGCTCTCACAT AAT ATGTGAGGGCTTTTC      TATATAGAAGGGAAG 100 37
    GBAA1451 1375603 .. 1375626 + -11.8  -4.95167   CTTATAGATGTATAA          GACCTCTTCT CGTT GGAAGAGGTC           TTTTGTTATTCATTA 100 275
    GBAA1452 1377022 .. 1377049 +   -12    -5.626   TTAAAAGTAACGAAA        GCCGTTCAGAGA ATGT TCTCTGTGCGGC         TTTTTTTGTGCGATA 100 56
    GBAA1453 NONE
    GBAA1454 1378327 .. 1378365 + -12.7  -3.05022   CTTATGATATAGTGA   TAGGAGAAAAGGTGTTG GAAAG CAATGCCTTTTCTTCTA   TGTATATGTGACAAG 100 63
    GBAA1455 NONE
    GBAA1456 NONE
    GBAA1457 1380834 .. 1380863 + -14.5  -3.51232   GATACAGTGAAACTT       TAATCAGTGGGGA GCTA TTCCCACTGATTA        TTAGTTTGCACCGAA 100 39
    GBAA1458 1381221 .. 1381234 +  -8.1  -5.44721   ATCAAAAGTAAAAAA               CTCCC TTTT GGGAG                TTTTTTTAGGATGCT 100 30
    GBAA1461 1383389 .. 1383437 + -12.7  -3.73775   TTGCAAAATTAGATT ATGAAAG-AAGGAAGCCTCACA AAATAA TGTGAGGCTTCCTTCCTTACAA TTTCATGGCGCTCCA 100 22
    GBAA1463 1385237 .. 1385265 + -13.3  -4.20136   CTTTCCTAGGAAATG        ATAATAGAGAGGG GGC CCCTCTCTATTAC        TTTGCTTTTGCAGAT 100 95
    GBAA1465 1386767 .. 1386795 +    -2  -3.44848   ATTTCTACGAGAGAA       TGTTACAAGTATA GTCA TATA-TTGTAATA        TCTTTAGTAGAGAAG  46 85
    GBAA1466 1387341 .. 1387368 +  -7.8  -5.19275   ATACAGTCTAAATAA        TAAGCGAGCTAG CATT CTAGTTGGCTTA         TTTTCTTTTGTAAGT  91 26
         hmp 1388725 .. 1388765 + -13.7  -3.45023   TTGAGCTTTAATAAG CAAA-AAAAAACGAGGTG TTATTT CACCTCGTTTTTTATTTG  TTCTCGTAATAGTCG 100 42
    GBAA1469 1389657 .. 1389673 +  -9.5   -5.7946   TTCTTCATTAAAAAA              GATGTCA ATA TGACATC              TTTTTTTATTAAACC 100 30
    GBAA1474 1394835 .. 1394858 + -11.1  -5.36441   TTTTGGTAAAAGAAA          GAGGCGAAT AAAGAA ATTCGCCTC           TTTTTTGTATGAAAA 100 32
    GBAA1479 1398979 .. 1399019 + -15.6  -2.87132   AGTGATAATAAACAA  GAAAGGCACTGTACAAAC AGGGG GAATGTACAGTGCCTTTC  TATATGAAAAAGAGG 100 36
    GBAA1484 1404854 .. 1404884 + -14.8   -2.8084   GTGTTCTAACTCAAG       CCCCCACTGAAATG TTT TATCTCAGTGGGGG       TAGTTGACTATTTGT 100 274
    GBAA1485 1405765 .. 1405782 +  -8.5  -5.95286   TCAAAAAAGAAAAAA             CAGCTAA CTAT TTAGCTG              TTTTTTCTTTTTCCT 100 19
    GBAA1487 NONE
    GBAA1488 1409455 .. 1409488 + -11.9  -4.43859   ACAAATATTAACTGC     GAAAAAGAAGCTGAG GGGA CTTAGCTTCTTTTCC      TTTTGTACAGTTATA 100 30
    GBAA1489 1410470 .. 1410488 +   -11   -5.4505   ATGGACACCGTATTA             GACGCAGG TTT TCTGCGTC             TTTTTTATTGGAAGG 100 25
    GBAA1490 NONE
        spmA NONE
    GBAA1492 1412868 .. 1412895 + -11.5    -5.626   ATAATACGTATACGA        CCACTATTAAG GTGTTG CTTAATAGTGG         TTTTTTTATGCGGTA 100 70
        resA NONE
        resB NONE
        resC 1417382 .. 1417416 + -13.9  -4.90296   ATACGCATAGAGAAA     TAAAATAGGAGAGTG TATGT CACTTTCCTATTTTA     TTTTTGTCAACTTTT 100 31
        resD NONE
        resE 1420159 .. 1420177 +  -3.2  -4.67904   GTATATTTACCGAAT             CGTATA ATTTAGA TATACG             TTTTTAAAGTTGATA  62 14
    GBAA1499 1420877 .. 1420898 +  -5.9  -5.75478   TGATAAAAAAGAGAA           GGAAGTGGA GTAA TTCACTTTC            TTTTTTTGTATACTT  95 13
    GBAA1500 1421720 .. 1421747 + -12.8  -4.17048   TATATCTAAAAGAAA        ACCGTCCCAAAA TTTA TTTTGGGACGGC         TTCTTTTACCAAAAA 100 157
    GBAA1502 1423580 .. 1423606 + -12.5   -5.4833   TAATATATACTAAAA         CCATTAGTAGT GTGAA ACTACTAATGG         TTTTTTATTAAGTAA 100 38
    GBAA1504 NONE
      recQ-1 NONE
    GBAA1506 NONE
    GBAA1507 1428194 .. 1428207 +  -2.4  -3.87373   GGAGGAGATTTAGCA               GAGA AAGGTG TCTC                TTTATCAAAAATCTC  51 338
    GBAA1509 1429632 .. 1429647 +  -3.4  -3.46081   CTATTTTCTATTTCA              TATAAT AAAA ATTATA               TTCATTGGTTGCGTA  50 59
    GBAA1510 1430270 .. 1430305 + -13.6  -5.85244   TACTTTGTGAAAAAA    CAAAACCTTAGCTA ATATAACA TAGCTAAGGTTTTG     TTTTTTATTTTACTT 100 11
        gdhA 1431858 .. 1431882 +  -5.8  -5.80364   TATATTGTGAGAAAA         CGTGATTCCTT TCGA GAGGA-TCACG          TTTTTTTGTTGAAGT  95 44
    GBAA1512 1432145 .. 1432167 +  -6.3  -2.69178   TAAAAACAAAAAGAA           CGCTTGTTC TGTGC GAACAAACG           TGCTATAATCTCCTT  57 43
    GBAA1513 1432512 .. 1432526 +  -4.2  -3.23216   AAGAAGTAAGGTAAT               CTTCTG AAG CGGGAG               TTGGTAGTAATGGCG  49 81
    GBAA1514 1433103 .. 1433120 +  -5.6  -5.80727   CAATAAAGATAGGTG             CCTACT GCTGTA AGTAGG              TTTTTTCTTGTTTTT  91 122
    GBAA1515 1434160 .. 1434189 + -15.2   -5.1861   AGAGAAATATAAAAA       GAAGCTGTCGAA ATAAAC TTCGACAGCTTC        TTTTTTAATCGTGCA 100 29
    GBAA1517 1435594 .. 1435609 +  -6.1  -4.83677   AGCAAATGAGAAGAA              GCAGG AGAATA CCTGC               TTTTCGTTTTGTTTT  80 98
         cmk 1436329 .. 1436348 +  -8.6  -5.76237   TGTTTGCGAAATAAA            GAAAGGGG GTAG CCTCTTTC             TTTTTTGTTTATATA 100 27
        rpsA NONE
    GBAA1520 1439136 .. 1439186 + -13.1  -2.54955   AGTAAAAATTATGAG GAATATGTAAAAGACGGTTTCG-TA CAA TATCGAAACCGTCTTTT-TGTATTC ATTAGTGCTGATTCT 100 290
    GBAA1522 NONE
    GBAA1523 NONE
    GBAA1524 1441178 .. 1441198 +  -9.8   -5.1101   TTCTGGAATGCAAAA            CCCTTCTT GCACA AAGAAGGG            TTTTTTACATAATAA 100 85
    GBAA1525 1442562 .. 1442587 +  -3.4  -2.71144   AGACTAATGGAGAGG         ATGTGATTTT ATGACA AAAATCACAG          TAGTTGGAGCAGGTA  44 34
        gpsA 1443602 .. 1443629 +   -15  -6.17033   TACTTTAAAGAAAAG        CGACAGAAGTGC ATTT GTACTTCTGTCG         TTTTTTATTTTTTTT 100 33
    GBAA1527 1444047 .. 1444073 + -16.6  -5.07523   GGCATATTTGGTCAA         CCGAAGCGAGAG ATA CACTCGCTTCGG         TTTTATTTGTATCTA 100 110
    GBAA1528 1444511 .. 1444523 +  -3.5  -4.84311   AGTGAAAAAAGTCCA                TATTA TTT TAATA                TTTTGTTGTATGAGC  66 104
    GBAA1529 1445219 .. 1445252 +  -6.2  -5.47159   ATCATAAGTCATGAA     CCTTTCTTTTAG TGAATAAGTT CTAGAAGAAAGG      TTTTTTATGTTACAC  88 34
      spoIVA 1446939 .. 1446958 +  -7.9  -5.79588   TATTATAAGAAAAAA            TCCCTCT CATCGT AGAGGGA             TTTTTTTAATTTTCA 100 33
       hup-1 1447524 .. 1447550 + -13.9   -5.0925   CATATTAACAGGGAA         GAAGAGTTTCC TTTTT GGAAACTCTTC         TTTTTGCTTTTAAAA 100 47
        folE 1448194 .. 1448215 +  -5.9  -7.14698   TTAAAACGAAGTAAA           GAAAAGTGG GAAA CTGCTTTTC            TTTTTTTTTTTTTTT 100 27
    GBAA1533 NONE
        menG NONE
        hepT NONE
    GBAA1536 1451517 .. 1451548 + -15.4  -6.04953   TGATAATAGTAGAAA      GTGCAAGGAGAATA GGGG TATTCTTCTTGCAC       TTTTTTTATTTCTAT 100 77
      aroF-1 NONE
        aroB NONE
      hisC-1 1455255 .. 1455273 +  -6.7  -5.27923   TTAAGAGATTGTGAA             GGCTCCT ATTAG AGGAGTC             TTTTTTATCGCATTA  88 37
    GBAA1541 NONE
    GBAA1542 1457475 .. 1457504 + -12.4  -5.54264   TTCAGACTTTTTCAA       GAAAAACTACCT TAATAT AGGTAGTTTTTC        TTTTTTTACCTCTTT 100 72
    GBAA1543 1458203 .. 1458215 +  -3.4  -3.46167   AGAAAGAACATCGTG                TGTC AAGAA GACA                GTTTTTAAATTATAC  50 191
        qcrA NONE
        qcrB NONE
        qcrC 1460186 .. 1460210 + -15.9  -5.50723   AAAAAGTAATAGGGA          GCTGACTACAA AAT TTGTAGTCAGC          TTTTTATTTTAATGA 100 32
    GBAA1547 NONE
    GBAA1548 1460873 .. 1460885 +  -4.9  -4.02022   GCTTACGTGAGAACC                GAAAA CAA TTTTC                TTTATGATAGTTAGA  62 6
    GBAA1549 1461593 .. 1461610 +  -4.2  -6.02919   ATGTCAAATAAAAAA             TTCTCT GCTTAA AGAGAA              TTTTTTTGTTTGTAA  90 14
    GBAA1550 1462481 .. 1462497 +  -3.7  -2.66964   AAAGAAAAAGTAATG              TCCATTC TAA GAATAGA              TAATGTAATAAATAA  44 6
    GBAA1551 1463287 .. 1463322 + -11.4  -4.01381   TATGCAACGTAGTGA    CGAATAAAGACTATCA ATTT TGATAGTCTTTTTTTG     TTGTTTGGATTGAAT 100 19
    GBAA1552 1464033 .. 1464058 + -13.5  -3.95348   ATATGTAATAAAAAA         CTAGAAAAGCT AAAA AGCTTTTCTAG          TTATGTTTATGTATG 100 22
    GBAA1554 NONE
        dapB NONE
        mgsA NONE
    GBAA1557 NONE
    GBAA1558 NONE
        pcnB NONE
        birA 1470886 .. 1470907 +  -8.8  -5.65927   CGAAATTAAGTAAAA           GAAGTTCC TCTTTT GGAACTTC            TTTTTTATTTCCATA 100 28
        panB NONE
        panC NONE
        panD 1473869 .. 1473891 + -11.4  -5.30686   ATTATAAGTAAGGTG           GCTATCTCTA TTA TGGAGATAGC           TTTTTTGTGCATCTT 100 34
    GBAA1565 1476850 .. 1476874 +  -5.1  -3.88232   GCGTAAAAAATGTGG          GTAGGAGGAAT TTT ATTTTTCTTAC          TTCTTGTATACAAAA  60 82
    GBAA1566 NONE
    GBAA1567 NONE
        aspB 1478962 .. 1478982 +  -7.6  -5.41746   ATGCAATGCAAAAAA            CCTTCCTA CATAA TAGGGAGG            TTTTTTTGACGAATT 100 56
        dnaD NONE
         nth NONE
    GBAA1571 1480927 .. 1480958 + -11.1  -5.80817   AATGATAACAAAAAA      GAAGTCCTGTTCTC GTTAA GAGAA-AGGACTTC      TTTTTTTGTATTAAG 100 7
    GBAA1574 1485467 .. 1485500 + -18.3    -3.272   TGATATAATAAAAAA     GAAGTCCCGCCTTCA TTTA TGAAGACGGGACTTC      TTAATGTGAAGTAAT 100 33
    GBAA1577 NONE
    GBAA1578 1486591 .. 1486610 + -12.2  -5.73339   GAGCAATGTAAGTAA            CAAGAGGG GGAA CCCTCTTG             TTTTTTTATGCTTCT 100 26
    GBAA1580 NONE
    GBAA1581 1488053 .. 1488073 + -10.5  -5.37345   GTAAATGATATGTTA            GAACTAGCG AAA TGCTAGTTC            TTTTTTGTAATTGGA 100 37
    GBAA1582 1488645 .. 1488669 +  -2.9  -3.05647   ACAGTGGAATAATGC          TGAGTAATATG TAA TATAGTACTCG          TATATATGATTGACA  45 19
    GBAA1583 1489136 .. 1489148 +  -4.9  -3.64599   TAGAAAAAAACATTG                CAAAA TCT TTTTG                TTTCCACTATACTAA  58 74
    GBAA1584 NONE
    GBAA1585 1491137 .. 1491158 +  -8.9  -5.92337   TAATATAGAAGAAAA           TTTTCCTTT TTCG AAAGGAAAA            TTTTTTTTCGTGTAT 100 33
    GBAA1586 1493212 .. 1493229 + -11.3  -5.84432   AATTATAAGGAGAAA             GCTTGGC GCTT GCCAAGC              TTTTTTTCTATTATA 100 33
    GBAA1587 1494832 .. 1494851 +  -7.1  -5.40474   ACGAGTTATAAAAAA            GGGCTGC TTACTT GCAGCTC             TTTTTTTAAGGGGAT 100 30
    GBAA1588 1495337 .. 1495383 +  -7.7  -5.41143   GAATTACATATGTAA AAAT-AACTAAAAAACAGAAGA GAGT TCTTCTGTTTTTTAGTTTAATG TTTTTTTAGCAACTG 100 16
       maP-2 1497824 .. 1497872 + -14.8   -5.8187   TTCTTTTTTGCGAAA CTCCAAAAGCGCGTCTCTCACTTG TAA CGAGTG-GTGGCG-GCTTTTGGAG TTTTTTTATTGCATA 100 272
         xpt NONE
        pbuX 1499829 .. 1499864 + -19.4  -5.19879   GAAGCGTAAAATTGA    TAAAAGGTTCAAATCG TATG CGATTTGAACCTTTTA     TTTTTGTATTTCAAA 100 32
    GBAA1595 1505531 .. 1505565 +  -9.5  -3.54424   TTGTCCATGGTGAAT    CCCTCCTT-TCTATTA CTTA TGGTAGACAAGGAGGG     TTTAGAACAATAGAG  80 291
    GBAA1597 NONE
    GBAA1598 NONE
    GBAA1599 1507439 .. 1507453 +  -4.9  -4.64657   CTGTGAGGGCATCCA               CCTGC GAGTA GCGGG               TTTTTGGACATTTAC  69 271
    GBAA1601 1508756 .. 1508770 +  -2.8  -4.75404   TTGAAAAGATTTTTA               TTCGAA ATA TCCGAA               TTTTTGGTCGGATTT  63 64
    GBAA1602 NONE
    GBAA1603 1510337 .. 1510368 +   -14  -4.86773   GGTTGTATAACTTAT      TAAAAGCCTTACGT TTAA ACGTAAGGTTTTTA       TTTTTACTAATTTTG 100 23
    GBAA1605 1511837 .. 1511862 +  -9.1   -4.8487   GGTAATCTATTTATA         TAACCTTACGT AATG ACGTGGGGTTA          TTATTTTTTTGGTAG  93 105
    GBAA1606 1512807 .. 1512830 +  -5.5   -4.2828   AGACTAGGTGACACC          TTCTTTTTT ATTTTG AAAAAAGAA           TTTTAGTAGATGAAA  66 78
    GBAA1607 1513263 .. 1513306 + -21.6  -3.02144   TTAAATAAAATAAAA TAAAATAAAAAAGATAGCCT ATAA AGGCTATCTTTTTTATTTTA TATTGGGAAAAATGC 100 37
    GBAA1608 NONE
    GBAA1609 NONE
    GBAA1610 NONE
    GBAA1611 NONE
    GBAA1612 NONE
    GBAA1613 NONE
    GBAA1614 NONE
    GBAA1615 1520658 .. 1520685 +  -2.8  -3.67792   AACAATATTATTACA        GTAAGTGAGTTT GAAA AAAATAACTTAC         TTTCAATGCATGTAG  48 423
    GBAA1617 1523012 .. 1523047 +   -15  -5.41941   AAAGGTAATGAAAAA    GAGATTGTAATTTGGT TTCA ACCAAACTACAATCTC     TTTTTGTTTCATTTA 100 89
    GBAA1619 1539101 .. 1539123 +  -6.4  -5.33921   TTTTTGGCTAAAAAA           GAATCCTT TTCACGT AAGGATTC           TTTTTTCGTTCATTT  88 30
    GBAA1621 1540146 .. 1540159 +  -2.3  -6.09196   CAAGCGTAACTTCAC               GCAGC CTGC GCTTC                TTTTTTTGTTTTGGA  81 32
    GBAA1625 1543068 .. 1543091 + -11.8  -5.13473   ATGTAATAGATGAAA          GAGCTATTCC TATA GGGATAGCTC           TTTTTTACATGTGAT 100 35
    GBAA1626 NONE
    GBAA1627 1544044 .. 1544091 + -16.6  -3.51804   GTATGGGGAACAGTT GTCATGAAAAAACATCCAGAGA AAAT TCTCTGGATGTTTTTTAGTGTC TTGCTTCGTTTAGTT 100 19
    GBAA1630 1545641 .. 1545661 +  -6.9  -4.35581   AAGATAGAAAAGTAA            GAGCCAT CACCTAA ATGGCTC            TTTTGCATATTTTGG  78 26
    GBAA1631 NONE
    GBAA1632 1546751 .. 1546783 + -15.1  -4.07568   ATAAGATATAGAAAA      GAAATAGTCGTAACG ATA TGTTGCGACTATTTC      TTTTGAAAAGGGGGA 100 51
    GBAA1633 1547418 .. 1547446 + -12.6  -4.25104   AAAAGGAAAAAAAGA        CAAAAGTAGTGC GTTAA GCACTGCTTTTG        TTTTAATGAGGAAAA 100 9
    GBAA1634 NONE
    GBAA1635 1549557 .. 1549589 + -12.2  -4.84219   CTTCGCATTAAAAAA      GAGGAGCTTTTC AATAGATAA GAAAAGCTCCTC      TTTCTTTTGTCCTTT 100 30
    GBAA1636 NONE
    GBAA1637 NONE
    GBAA1638 1551470 .. 1551501 +   -19  -4.68705   AGATAAAACAAAAAA      GGAGATTGCTATCT TATA AGATAGCAATCTCC       TTTTATTAAAATTAT 100 41
    GBAA1640 1554697 .. 1554716 +  -7.2  -6.09196   AATAATGAATAAAAA            GAATTCTC GTAT GGGAATTC             TTTTTTTGTTTTGAA 100 65
    GBAA1641 1555689 .. 1555707 + -11.8  -3.63627   TTAATTCTCTCTTGA             CCTTCAAG TTA CTTGAAGG             TTTAAACTGTGAACA  95 103
    GBAA1642 1557115 .. 1557136 +  -6.6  -6.12458   ATATAATGAAGAAAA           TCCCCTTG AGCAAG TAAGGGGA            TTTTTTATTTTTTTA 100 35
    GBAA1644 NONE
    GBAA1645 1558555 .. 1558578 + -16.8  -5.00884   ATATAGTGAAAGTGA          TCCCGCCTAG CATT CTAGGCGGGA           TTTTTTGAGCGAAAT 100 35
    GBAA1646 1559182 .. 1559203 + -11.7  -5.01535   AGACGTTTTAAAAAA           GAGCAATTC AAAA GAATTGCTC            TTTTTGTGCTTATAA 100 199
    GBAA1647 1560023 .. 1560046 + -11.8  -5.00616   AGAAATGAGTAAAAA          GGCAGACCTA AATG TAGGTTTGCC           TTTTTTGGGAGGAGA 100 33
    GBAA1648 1560664 .. 1560679 +  -7.5  -5.39755   AAGTGAAAATAAAAA              GCGGC AAAATA GCCGC               TTTTTTATCGTTATC 100 39
    GBAA1655 1565862 .. 1565882 +  -2.7   -3.0976   GATAAAGTACATAAA            TAAAGAATT TGT AGTTTTTTA            TATTAAGATATTAAA  43 23
       hfq-1 1566096 .. 1566136 + -20.9   -3.3482   AGGCTATATCAACAA  TAATGAAATAAGACACTCG TGC TGAGTGTCTTATTTCATTA  TTGCTTACAAGCTTC 100 15
    GBAA1658 NONE
    GBAA1659 1568486 .. 1568496 +  -2.6    -3.273   AAAATACGAAAATTC                 TTTT AAA AAAA                 TATTAAATTTTATCA  44 70
    GBAA1660 NONE
    GBAA1662 NONE
    GBAA1663 NONE
    GBAA1664 1575028 .. 1575070 + -11.7  -5.14563   TTTTAATTCGAGTTA TATAAAA-AGGTCGTCAC TTTACATT GTGACGACCTCTTTTATA TTTTTTCGTAAAAGA 100 21
    GBAA1667 NONE
    GBAA1668 NONE
    GBAA1669 1578921 .. 1578936 +  -5.4   -4.4634   TAGGTAAGGAGGGAG              CCGGAA ATAA TTCTGG               TTTCTTCTTCAAATT  69 169
    GBAA1671 NONE
    GBAA1672 NONE
    GBAA1673 1581884 .. 1581918 +  -7.8  -4.46112   TAGTGATGGAGTTTA     GAAACGGATTCCCCCT TTA AGAGGGGATCCATTCC     TTTATTTAAATAAAG  82 38
        flgB NONE
        flgC NONE
    GBAA1676 1583485 .. 1583495 +  -6.8  -2.57132   TAGTAATCGGTGCTG                 CGCT TTT AGCG                 ATTGTAACAGGAGCA  59 112
        fliG NONE
    GBAA1680 NONE
    GBAA1681 1587981 .. 1588005 + -11.6  -6.28401   ATGCACCATATCGTA          TAAGACCTCT GCTTA AGAGGTCTTA          TTTTTTTGTTTTTTA 100 23
    GBAA1683 NONE
    GBAA1684 NONE
    GBAA1685 NONE
    GBAA1686 1591521 .. 1591537 +  -2.3  -3.12606   AGATGAAGTATTAAA              TGAAGTT GTA AACTTAA              TTCGATAATATATCA  42 1
    GBAA1687 1591957 .. 1591969 +  -3.3  -3.51307   TAAAAGCCTTAAAAA                GACCT TAA AGGCC                CTTTTTGGGTTTTGA  50 49
    GBAA1688 NONE
    GBAA1689 1592749 .. 1592784 + -10.1   -5.1166   TTAAATAAATGAATC    GTCCAACTATCTATAT TTTTT ATATAGATAGTTG-AC    TTTTTCGTTTTAATA 100 49
    GBAA1692 1595360 .. 1595398 + -13.5  -5.40072   AATTTGGGTACAAAA   TAAAAGGGAGATACATA GCTTA TATGTATTTCCCTTTTG   TTTTTTTAAGAAGAG 100 44
    GBAA1693 NONE
    GBAA1694 1597013 .. 1597023 +  -2.6  -3.22618   GCGTATGAAAGTATT                 TTAT CAA ATAA                 TATGTTATATGAAGA  44 65
    GBAA1695 NONE
    GBAA1696 NONE
    GBAA1697 NONE
    GBAA1698 1600187 .. 1600230 + -12.1  -4.41114   GCGCTTAGTAAAATG TACCCTATAGAATAGAT ACTTAAAAAA GTCTATTCTATAGGGTA TTTCTTGTATAATGA 100 462
    GBAA1699 1601144 .. 1601160 +  -3.7   -4.4648   GAAAGGTGCTTCTTG              CAGATAT CAC ATACCTG              TTTTATGGTAGGAAT  61 72
    GBAA1701 1602946 .. 1602988 +  -6.5  -4.14541   TCAGAGGTAGAAAGA GAGTGC-GCTATAAGTAGCT AAAT AACTATTTATAGTAGCGCTC TTTCTCTAATTAATG  68 68
    GBAA1703 NONE
    GBAA1704 1605713 .. 1605764 + -15.6  -3.78934   ATATTGTCATTCATT TGTGAAAAGTAATTATAGTATCCC GTTC GGAATACTATAATTACTTTTCGAA TTCTTCTCAAGAACA 100 115
    GBAA1707 1609397 .. 1609407 +  -6.8  -3.29829   CATTTGGTAAACAGA                 CGTC ACA GACG                 TTGTCAGCGCGTATG  63 524
    GBAA1710 NONE
    GBAA1711 NONE
    GBAA1712 1611648 .. 1611658 +  -3.2  -2.94416   AAACGGTCGCCTGAA                 GCGT TTG ATGC                 TATGTGATAGGAGTC  43 27
    GBAA1713 NONE
        fliR NONE
    GBAA1715 1613801 .. 1613811 +  -3.2  -4.44046   ATAATAGCGCGTTTG                 GAGG AGA TCTC                 TTTGTTTAAGATAGA  60 37
        flhA NONE
    GBAA1717 NONE
    GBAA1718 NONE
    GBAA1719 1618020 .. 1618038 +  -8.9  -4.89562   AATATTGAGATAGGA             GACTCCT AATAA AGGAGTC             TTTTATTAATTTTAA  93 28
    GBAA1720 NONE
    GBAA1721 NONE
    GBAA1722 NONE
    GBAA1723 NONE
    GBAA1724 1620939 .. 1620969 +  -8.4   -5.5454   AAGGTAAACATAAAA       GGAAGAAAAGTTGA ATG TAGGCTTTTCTTCC       TTTTTATTTATTTGA 100 12
    GBAA1725 NONE
    GBAA1726 1622390 .. 1622406 +  -6.7  -3.05997   AATCAGTAAGAGTAA              TGTAAAT GTC ATTTACA              TCTCCTTTATAAGAG  62 400
    GBAA1731 1626483 .. 1626509 +  -3.8   -5.1244   GAAAAGGAGACAACA         GCATGAAAAAAT TAA GTTTTGTTATGC         TTTTTCTATTAGTCG  70 129
    GBAA1732 1627020 .. 1627057 + -15.2  -5.28176   ATAAATAGATTCATA   GTGTAAAAGGCTGTCGT GTATA ACGACAGCCTTTTA-AC   TTTTTTCTGCATAAG 100 33
    GBAA1734 NONE
    GBAA1735 NONE
    GBAA1736 NONE
    GBAA1737 NONE
    GBAA1738 1633910 .. 1633932 + -10.7  -5.04597   AGTAAATAGTAAAAA           GGAATCCAT ATGCC ATGGATTCC           TTTTTATATATGAGT 100 36
    GBAA1741 1634798 .. 1634820 +  -4.1   -5.9218   AAGAATATCACAAAA           CATGCTCTC CTTAT GAAGGCATG           TTTTTTTGTTATGTG  90 68
    GBAA1742 1635538 .. 1635585 + -13.9  -3.15658   ACAAATAACACCATG TGAAATAGAATAACTCTTTCT TTTTTT AGGAAGAGTTATTCTATTTTG TATAATTTTGTAATG 100 13
    GBAA1743 NONE
    GBAA1744 1637456 .. 1637481 +  -9.8  -4.75472   GTCTATTTTAATTGA         GGGAAATACC ATATGA GGTGTTTCCC          TTTTATTAATATAAA 100 46
    GBAA1745 NONE
    GBAA1746 1638639 .. 1638660 + -10.9  -6.20267   TGAATAGATAAGTAA           GGAAGCAGC TTTA GTTGCTTCC            TTTTTTTATTTTTAG 100 34
    GBAA1753 NONE
    GBAA1754 1645034 .. 1645057 +  -9.6  -5.63103   AAGAAATAAAAGAGA          GACCGCCTAA AACA TTAGGCAGTC           TTTTTTTCGTTAAGG 100 32
    GBAA1756 1647376 .. 1647388 +  -4.9  -4.68994   TCAAAAGTGGTAATT                GATAA AGA TTATC                TTTTTCAATGATCGT  69 171
    GBAA1757 1647614 .. 1647647 + -17.7  -5.33405   ATATATTAGTAAAAA     GAGAGCTGGCTAC-AT AAA ATCGTAGCCAGCTCTC     TTTTTATTTCGTAGA 100 45
    GBAA1762 NONE
    GBAA1763 1652736 .. 1652746 +    -4  -3.73756   TGCAATAAAAAAGAA                 TGAA TTC TTCA                 TATTTTCATGAAATA  53 33
    GBAA1764 1653508 .. 1653533 +  -9.1  -5.36441   ATAAATAAAAGTGGA         GCATGCATCAT TTGA ATGATGTGTGC          TTTTTTGTGTGGGGA 100 33
      nhaC-2 1655245 .. 1655271 + -12.4  -5.55769   GTCATAAATAAAAAA         TCACCTTCTGCG TGT TGTAGAAGGTGA         TTTTTTATTATGAAA 100 34
        fumC 1656889 .. 1656916 + -10.7  -5.34055   AGAGTAATAAAAAAA        GCCGAGATTCT TTGTTT AGAATCTTGGC         TTTTTTAATATTTAT 100 34
    GBAA1769 1657718 .. 1657741 +  -4.7  -5.37345   ATATAAAAAGTAAAA          GGTGTTTTCT TATAC AGA-AACACC          TTTTTTGTAGTTAAA  82 28
    GBAA1770 1658974 .. 1658985 +  -5.8  -2.52896   TAACAATAAAGAAGG                TGCG GAGT CGCA                 TAAGTTAGAAAGTGA  54 156
    GBAA1773 1660392 .. 1660413 +  -5.3  -2.84617   TACTTAGGGACATTT           TTTGTAAAG GTAT CTTTATAAA            TAGCTTTTTAAAGTA  53 5
    GBAA1775 NONE
    GBAA1776 NONE
    GBAA1777 1663256 .. 1663272 +  -6.6  -3.53444   TTTTTTAAGAATTAA              CACTAC TTGTT GTAGTG              TTTCAGGGGGAATAA  65 46
      ccdA-1 NONE
    GBAA1779 NONE
    GBAA1780 1665277 .. 1665308 + -13.8  -5.12068   CCGAAAAGATAAAAA      TAGCCATGTACGGA GGAA TCCGCACGTGGCTA       TTTTTATTACATCTA 100 29
    GBAA1782 1666458 .. 1666468 +    -4  -3.01984   ACCCAAAAAAAGTTT                 CATT AGA AATG                 TGTCTAATTGGATTA  48 20
    GBAA1783 NONE
        dsdA 1669263 .. 1669282 + -10.8  -5.22312   ACAATATTAGAAAAA            TGAGGCTA GATG TAGCCTCA             TTTTTTCATGTACAT 100 23
    GBAA1785 1670665 .. 1670684 + -13.6  -4.76802   ATTATATGAGAAAAA            CCTTCCGC AATT GCGGAAGG             TTTCTTATTTTTCGA 100 32
    GBAA1791 NONE
    GBAA1792 1675702 .. 1675732 +    -2  -5.40464   ATTCTCATGTAAAAA      GAGTGAACTTCTGC ACTGA GCAG--GTTCATTC      TTTTTGTTTATACTA  71 66
    GBAA1793 1676743 .. 1676763 +    -4  -3.19293   GAGAAAAGGTAAAGG            GAGGTTCA TCAAT TGAACATC            TTCAATATTGCAATT  49 51
    GBAA1794 NONE
    GBAA1795 NONE
    GBAA1796 1680346 .. 1680366 + -11.2  -4.13767   AGGTTGATGGGAAAA            GGGTGTCT TTTAT AGACACCC            TTTTAAAATGAAAAA  93 41
    GBAA1799 NONE
      aspA-2 1684244 .. 1684262 +  -7.4  -5.64421   GAAAAATTAAAAAAA             GAGGGG GGACAAG CCCCTC             TTTTTTGTTTACAAT 100 31
        ykwA 1686034 .. 1686056 + -12.8  -3.99986   CAATATAGAAATAAA           GCCCGTTTAT AAT ATAAGCGGGC           TTTCACTTTTATTAC 100 33
    GBAA1802 NONE
    GBAA1803 1688329 .. 1688348 +  -9.4   -5.8187   GAGATAGAGTGAAAA            GATGCTTA TAGA TAAGCATC             TTTTTTTGTTAAATC 100 29
    GBAA1804 1691646 .. 1691675 +   -13  -4.94972   GATCTAATAAAAAAA       GCTATGCCTTCA AATATA TGAGGGCATAGC        TTTTTCGTTGTAATA 100 34
        asnA 1693589 .. 1693621 + -12.9  -5.60864   TATTTTAATAGAAGA      GAGAGAATAGCTTAA ATA TAGAGCTATTCTCTC      TTTTTTTACTGTGTA 100 33
    GBAA1814 NONE
    GBAA1815 1700296 .. 1700314 +  -9.6  -4.71061   GGAGAAGTAAGAAAA             GCTTGGAG AGA TTCCAAGC             TTTTTACGTATAGGT  93 31
    GBAA1817 1702217 .. 1702241 +  -7.2  -3.30597   AATGTTGATTGCTAA         GCCCATCGTCT ACAT AGA-GGTGGGC          ATTTTGTAAGTTTAT  66 42
    GBAA1818 1703829 .. 1703878 + -24.3  -3.64866   AGAAGAACTTAAAAA TATAAATAAAAAAGGTGTTTTCA CTTA TGAAAACACCTTTTTTATTTATA TTTAACATGTAATAT 100 21
    GBAA1819 NONE
    GBAA1820 1705593 .. 1705623 + -14.2  -3.37344   GGTTTTGTAAATAAA       GAGTAAGCCCTAAT CAA ATTAGAGCTTACTC       TTCATTAAATACAAA 100 20
    GBAA1822 1707760 .. 1707783 + -10.4  -5.34555   AATTAGAGAAGGAAG          CTGTGTAGAG ATTT TTCTACACAG           TTTTTTCTAATGTGA 100 18
    GBAA1823 1708683 .. 1708717 + -18.9  -5.63517   AATATAAAGTAGAAC     CACCCTGTAATTTTG AATGA CAAAATTACAGGGTG     TTTTTTATTTAGAAG 100 87
    GBAA1824 1709104 .. 1709115 +  -5.8  -3.39841   TGTTTACGATGGGAT                CTGC GGTA GCAG                 CTTTCTTTGTTGGGA  61 285
    GBAA1827 1712345 .. 1712362 +    -7  -5.80951   ATCCGTTTACGAAAA             CACAGG CAGCGA CCTGTG              TTTTTTATTTTACGT 100 453
    GBAA1828 1713658 .. 1713705 + -27.6  -3.54475   AAGCGTTTTGCAATT TAAGAAATAAGGCGATCCTAAA ATGT TTTAGGATCGCCTTATTTCTTA TTCTGTAATAGAGGC 100 23
         fsR NONE
      cysK-2 NONE
    GBAA1832 NONE
    GBAA1833 1719238 .. 1719268 + -13.5  -6.01187   ATGCGAAGTAAGAAA       GAAGGGATGTAAC AATGC GTTACATCTCTTC       TTTTTTTATTTAATT 100 30
    GBAA1835 1722998 .. 1723026 + -13.3  -5.46706   TTATTTAAAAAGAAA        GGTAGCGTATCGT TTT ATGATACGTTACC        TTTTTATTTTGCACT 100 33
    GBAA1837 1724336 .. 1724369 +   -17  -4.98531   CTAAATGAAATAAAA     GAGTCTCGTTCAAA TATCAT TTTGAACGAGACTC      TTTTTGCTTTGCCCG 100 33
    GBAA1838 NONE
    GBAA1839 NONE
    GBAA1840 1725950 .. 1725985 +  -9.9   -5.0133   ATTGAAGAAATAAAA    TGGAAGACCTCTAGT GCTTAA ACTGGAGGTCTTTTA     TTTTTTGAAGAAGTA 100 28
    GBAA1841 1727114 .. 1727136 +  -2.7  -3.16742   AGATAAGAAGTAGTG          CC-ACCTAAG CTTG CTAAGGTCGG           TTGGTGGACCTTAAA  45 513
    GBAA1843 1728363 .. 1728391 +  -8.3  -5.09225   AATAGGATATGTAGA        TAAGAATCCCTTT TAA AAAGAGGTTCTTA        TTTTTTCCGTAAAAT  91 94
    GBAA1844 NONE
    GBAA1845 1728811 .. 1728842 +  -5.1  -5.54403   TTTCAAAGATAAAAA      CGCATCGCACTTT GAAAAG AGAGCACGATGCG       TTTTTATTATTTTTT  85 29
      ilvE-2 NONE
      ilvB-2 1734056 .. 1734067 +    -3  -3.29144   AAGGAGTGTATGGAG                TATG AAAA CATA                 TTATGAGCAAGATGC  46 248
      ilvC-2 NONE
        ilvD NONE
        ilvA 1738248 .. 1738277 +  -2.1  -5.88471   CATACATAGTAAATT       CAAAGGGAGAAAG GTTT CTCTCTCGCTTTA        TTTTTTTTAATAGTC  78 195
    GBAA1856 NONE
    GBAA1857 1741339 .. 1741362 +  -8.2  -4.77165   ATTATGGATCATTAA          CCAACTTCAT TTAG GTGGAGTTGG           TTTTATTATGAAAAA  90 26
    GBAA1858 1742733 .. 1742767 +   -16  -3.66178   TAACTAAGTGAATGA     AAAAAGGATGAAGCAA AGA TTGCTTCATCCTTTTC     TTTAAAATTGGAGAC 100 38
    GBAA1860 1744888 .. 1744909 + -11.7   -5.0538   ATTGTATGAGAAAAA           CCTCACTTT TTCT AAAGTGAGG            TTTTTTAAGGTAACG 100 257
    GBAA1861 1745736 .. 1745748 +  -2.7  -3.31575   TCTAAATTATTCTGC                TTTAG AGA CTAGA                TTCGCTGTTTTGTCT  44 36
    GBAA1862 1747413 .. 1747449 + -10.3  -4.12599   CTATAAAGGTTGAAA    GAAAAGAACGCCAATTT TCA GGAATGGCGTTTTTTTC    TTTTAAAAAATTATT  91 71
    GBAA1863 NONE
    GBAA1864 1748406 .. 1748451 +  -5.7  -2.50994   TTATCTTTTGACTCT TAATCTTTAATAAGTTACTAT AATG GTGGTAACTTATTAAAGGGAA CTTCATAGAGTTGAA  54 23
    GBAA1865 1749795 .. 1749826 + -18.2  -5.03994   AAAGATAGGTATTTT      TAGGCTGTGGAGAA AGAC TTCTCCACAGCCTG       TTTTTGTGTCTGAAC 100 33
    GBAA1869 NONE
    GBAA1870 1754308 .. 1754319 +  -2.2  -3.32769   GTAATGTTTAAAGAT                TGGG AACA TCCA                 TTAATGGTTTAAGGA  44 2
    GBAA1871 1754605 .. 1754615 +    -4   -2.8502   CATAAAAAAGGGGAA                 TTTC TAT GAAA                 TCATTACGTTTATTT  47 100
    GBAA1872 1754996 .. 1755022 + -11.6  -3.94333   TAAGCTATGAAAAAA         CGGCAAGTGG AGTGCAC CCGCTTGCCG         TTTCCATTTTCAGTT  95 31
    GBAA1873 NONE
    GBAA1874 1757463 .. 1757494 + -12.6   -4.1891   AAAGTTGTGTAGCTT      TACCCCTTTAGA-TA ATT TAGTCTAAAGGGGTA      TTTATATTAAAAAAA 100 123
    GBAA1875 1758765 .. 1758813 +    -7  -4.46212   AAAACAGAAAAAGAA CATAAAA-AAGGGACATGAGTAA AAGC TTACTCATAGCCCTTCTTTAATG TTTTATAATGGAGAG  78 4
    GBAA1877 1760419 .. 1760429 +  -2.6  -4.07346   AAAAATATTCATTTT                 TATA TTT TATA                 GTTTTTTTAATTTTT  53 169
    GBAA1879 1762299 .. 1762327 + -13.3  -5.06414   TAATTCAAACAAAAA        GGGTATTCCAAAT TGA AATTGGAATACCC        TTTTTATTAACCCAC 100 49
    GBAA1881 1765076 .. 1765103 +  -7.9  -3.51853   AGTAAGAGGGAAAAA        GCTAATCTAAA TTTTAT TTTGGATTAGC         CTTTTTCATATTCGA  71 36
    GBAA1884 1767913 .. 1767940 + -10.8  -5.24531   ATGAAAAAATAAAAA        GAAAGCAATATA TAAG TGTATTGCTTTC         TTTTTTATGACAAAT 100 37
    GBAA1887 NONE
    GBAA1888 1773381 .. 1773406 + -14.1  -4.88388   GATGAATGATTTGAA         GCTCCTGTTCA GTTG TGAGCAGGAGC          TTTTTATACCCTTAT 100 72
    GBAA1890 1775398 .. 1775425 + -10.8  -4.29119   TATGTATATGAAAAA        GAGAAATAATCA ATAG TGGTTATTTCTC         TTATTTATTCTAATA 100 42
    GBAA1891 1776690 .. 1776731 + -19.9  -4.60797   AAAAAAGGTTAGAAA TAAAAGGCTTTCTCAAGAT ATTC ATTTTGAGAAAGCCTTTTA  TTTTGTATGTAGGAA 100 29
         dra 1777682 .. 1777715 + -12.7  -3.60792   TTAATGAAGTCAAAA     GCAATAGATACAC AAAGTAAA GTGTATCTATTGC      TTTAACAATTAAAAG 100 44
    GBAA1893 1778936 .. 1778950 +  -2.2   -2.5844   GCAACAATCGTAGGC               TTATTA TTT TAATAG               ATTCATATCATATAA  39 14
       pyn-1 NONE
       cdd-1 1780722 .. 1780752 + -12.8  -5.27335   TAAAATAAGTTAAAA       GCCATTTTGCGATT AGT AATTGTAAAATGGC       TTTTTGTTTGGAACA 100 33
    GBAA1896 1780952 .. 1780983 + -12.4  -5.34632   AAAAAACAATAAAAA      GAGCTGGAATTTCT ATAT AGGAAATCCAGCTC       TTTTTATGTTTTATT 100 72
    GBAA1898 1782430 .. 1782456 +  -9.6  -5.05601   ATATAATTTTAAAAA         GGTAAGTTCA CATGAGT TGAACTTACC         TTTTTATATGTACTA 100 41
    GBAA1901 1785700 .. 1785720 +  -5.4  -5.08255   ATAATAATCAGGAAA           GG-CGCTCA ATTT TGGGCGTCC            TTTTATTTTGCCCAT  76 37
    GBAA1902 1787495 .. 1787519 +    -5  -4.63586   TATTAATGATGTAAA          GCAGTTATCT TTAAT AGGTGGCTGC          TTTTATATGTCATGT  69 59
    GBAA1903 1789893 .. 1789932 + -16.7  -3.54743   ATAAAAATAATGAAA  TCGATCCCCTCTAGTAT GATGAA ATAGTAGAGGGGATCGA   TTATAATTGCTAATG 100 157
      topB-2 1793003 .. 1793046 + -14.3  -5.47218   ATGATAATTAAACTG TATCCTATAGAATAGAC GCTTAAAAAA GTCTATTCTATAGGATA TTTTTTTGAATAAGG 100 63
    GBAA1906 1794572 .. 1794612 + -12.9  -3.13743   ATCCTATAATTTCTT  GATAATAAAAAACGTCCCA AAG TAGGACGTTTTTTATTATA  TATATTGCCGTTTTT 100 116
        acpD 1796585 .. 1796606 + -13.1  -5.28755   GTAAAAATGGAAAAA           CCAACATGG ATGA CCATGTTGG            TTTTTTAGTCTATTT 100 51
    GBAA1910 1798680 .. 1798703 +  -6.8   -5.4433   AGATATTTTTAAAAA          GATGTTACGT AATA AAGTAACATC           TTTTTATTTATGTAT  93 46
    GBAA1912 1800652 .. 1800673 + -12.3  -3.61398   AAAGTGAAACTTTAA           TCAGTGGGG TATC CCCCGCTGA            TTATTAGCACGCCCC  95 39
    GBAA1913 1801392 .. 1801415 + -10.4  -5.19251   TAAGTAATATTGAAA          GGTCTCATTG AAAA TAATGAGACC           TTTTTATTAATATTA 100 46
    GBAA1916 1804343 .. 1804368 +  -4.1  -5.04222   GCAGAATAAAAAGAG         GTGTCTCGTATA TTA TA-ATGGGACAC         TTTTTAATTTACTTA  70 32
    GBAA1917 1804886 .. 1804898 +  -3.5  -4.36993   GAAAAAATGAATGCT                TAAAT CAT ATTTA                TATTTTTTTAACATT  61 23
    GBAA1918 1805588 .. 1805607 +  -2.2   -2.8237   TTGAAGGTATGCAAT            GTAATA-CC GAT GGATATTGC            TAATTCGCTTGTTAT  41 3
    GBAA1919 1806293 .. 1806318 +  -9.1  -5.32882   AATATGTAACGAGAA         GGAAGCTGT GCTTAAAA ACAGCTTCC          TTTTTTGTAGTGGTG 100 48
    GBAA1921 1808271 .. 1808295 +  -2.1  -2.64735   TAAACGAAAAAAAGA          GCTCAACTG AAGTAAG TAGGTGAGC          TAATATAAATAGAAT  40 46
    GBAA1922 1809458 .. 1809481 +  -9.7  -4.65838   AAAATAAACAAAAAA          GCAATCCAA AATAAA TTGGATTGC           TTTTTCACATATATG  93 41
    GBAA1924 1812130 .. 1812142 +  -6.3  -2.81564   ATAATAAATATAAAT                CGTAA TTA TTACG                CTTTGAATACGTTTG  58 75
    GBAA1925 1813117 .. 1813155 + -26.2  -5.50774   AATTAAGATTAAAGT   AGCTGCCCACAAGTCGGT GAA ACCGACTTGTGGGCAGCC   TTTTTATTTCTTATG 100 35
    GBAA1927 NONE
    GBAA1928 NONE
    GBAA1929 NONE
    GBAA1930 1818148 .. 1818163 +  -2.6  -2.52946   AAGGGGCGGCGAATG              TAATGG TACT TCATTA               AATTTTCTCAACAGA  40 81
    GBAA1931 NONE
    GBAA1932 NONE
    GBAA1933 NONE
    GBAA1934 NONE
    GBAA1935 NONE
    GBAA1936 1822945 .. 1822972 +  -9.3   -5.5604   TATAAAATATGAAAA        TCCCTCTTTTA GATTCG TAAAGGAGGGA         TTTTTTATTAATTAA 100 52
    GBAA1938 1824427 .. 1824439 +  -4.9   -3.1314   ATGAGATTTTACACA                TTTCA CGA TGAAA                ATTTGTTGAAGTTTA  52 15
    GBAA1939 NONE
    GBAA1940 NONE
    GBAA1941 NONE
    GBAA1942 1826917 .. 1826943 + -11.7  -5.09685   AAATAATTTGAAAAA         TACCGAGAGTC TAATC GATTCTCGGTA         TTTTTCTATGTATTG 100 35
      cydA-1 NONE
      cydB-1 NONE
    GBAA1945 NONE
    GBAA1946 1833401 .. 1833431 +  -7.8  -5.42975   GTTGGTTTTTTTAAA       GTATTCATTCTT CATAAAA AAGAATGAATGC       TTTTTATTTATATCC 100 53
    GBAA1947 NONE
    GBAA1948 1834428 .. 1834449 +  -5.9  -5.65678   GGGCAATAATGAAAG           GCTCCGGTTG TAA TAAC-GGAGC           TTTTTTATGTTTTCT  90 32
    GBAA1950 1836605 .. 1836645 + -15.8  -5.65496   CATCATTATATGAAA  GGCGATTTATTGTTAC GTATTATCA GTAACAATAAATCGCC  TTTTTATTTTTAATA 100 60
    GBAA1951 1837434 .. 1837460 +   -11  -5.43414   ATAGAAACGATAAAA         GGTGAACAGA AATATAA TCTGTTCACC         TTTTTTATATGTAAT 100 42
    GBAA1952 1839632 .. 1839657 + -11.9  -4.98857   TTCGAATAGAGAAAA         GGCTTTCCAGG GAAA CTTGGGAAGCC          TTTTTATAGTTGAAT 100 62
    GBAA1955 NONE
    GBAA1956 1844287 .. 1844328 + -22.7  -3.58536   ATTCCAAATTATGAA GAGAAATAGTGTTAGGAGG GAAT CCTTCTAACACTATTTCTC  TTTAAAAATACATTT 100 17
        fabG 1845840 .. 1845886 + -16.2   -5.4251   GATACATGTATAAAC AAAAGAAGGGACATCTATTTTG TAA TGAAGTAGATGTCCCTTCTTTA TTTTTTGTATATGAG 100 43
    GBAA1959 NONE
    GBAA1960 1847079 .. 1847107 + -11.9  -5.38958   AATAATAGTCAGCAG        TAAGACTGTCC AAATGAC GGACAGTCTTA        TTTTTGTTTATGAAT 100 39
    GBAA1961 NONE
    GBAA1962 NONE
    GBAA1963 1848429 .. 1848461 +  -9.3  -4.87133   ACAATAATGAAAAAA     TAGGACTCCACGCA ATATTA TGTG-GGAGTCCTA      TTTTATTTACAAACT  93 34
    GBAA1965 1850246 .. 1850276 + -12.7  -5.42265   GTGGAACCACGAAAA       CACATTCGTCCCT TTCTT AGGGATGAGTGTG       TTTTTTATAGTTTCA 100 473
       hom-1 NONE
        thrC NONE
        thrB 1853994 .. 1854028 +   -16  -3.48994   AAGAACATATTGGAT     TATAAAGAGAGCTAGC ATC GCTAGCTTTCTTTATG     TTGTAAATATTTTTA 100 21
    GBAA1971 1854461 .. 1854485 +  -7.1  -5.03145   TTTTAATATCCAAAA          CAGAGCTAGCG TTA TGCTGGCTCTA          TTTTTTGCCACATTC  88 159
    GBAA1972 1856952 .. 1856969 +  -8.5  -2.71011   GGATTTATGATGTAA             CCTTACA AAAT TGTAAGG              TAATTGAAAGGAAAT  69 136
    GBAA1973 1858055 .. 1858072 +  -9.9  -5.61596   ATGAATAATAAAAAA             GATTGGC TTCT GCCAATC              TTTTTTTATCGCGAT 100 33
    GBAA1974 NONE
    GBAA1975 NONE
    GBAA1976 1861520 .. 1861536 +  -2.4  -2.66634   TCCCATTATAATACA              TATAAA GTCTG TTTATA              TAGTGTAATAAAATA  40 30
    GBAA1977 NONE
    GBAA1978 1863135 .. 1863166 +  -8.9  -5.16572   AAGCGTAATAAAAAG      CCGGAGAAACATT ATCACA AATGTTTTTTCGG       TTTTTTACGTTAAAT  95 52
    GBAA1979 1863962 .. 1863980 +  -5.3  -5.74086   AATTGTAAGAAAAAA             GGGTGAA GTAAA TTCACTC             TTTTTTATTTGGTTT  91 39
    GBAA1980 1864747 .. 1864804 + -14.2  -3.47345   TTCTGAAATATACTA TTG--AATTGAATATCGTTATCAATTAT AATT ATAATTGATAACGATATTCAATTATCGA TTGTAATATGAAATT 100 205
    GBAA1981 NONE
    GBAA1982 NONE
    GBAA1983 NONE
    GBAA1984 NONE
    GBAA1985 NONE
    GBAA1986 1871957 .. 1871978 +  -8.8  -5.04987   TATAAAATGATGAAA           GAGTCTCT CATTGT AGAGACTC            TTTTTTAAAAATATT  95 41
    GBAA1987 1872292 .. 1872313 + -11.7  -5.86332   TAGAAGGTTATAGGA           GAAAGGAAG GATT CTTCCTTTC            TTTTTTTTCAATTAA 100 44
    GBAA1990 NONE
    GBAA1991 1874721 .. 1874753 + -16.7  -5.40474   TACGCAGGAAGTAAA      TAAGCTTAGTAATAT ATA ATATTACTAAGCTTA      TTTTTTTGAAAGCGT 100 27
    GBAA1994 1876979 .. 1877003 + -11.6  -4.66953   CTTGTTAATGAAGAA          GGTTGTTCTT GTAAA AAGAACAACC          TTTTTACAATGTTAA 100 33
    GBAA1995 1878289 .. 1878309 +  -7.6  -6.08563   TTAATCGGTTAAAGA            GAGCATCT GTAAA GGATGCTC            TTTTTTTTATGTATT 100 37
    GBAA1996 NONE
    GBAA1997 1879081 .. 1879102 +  -7.4  -5.65678   CGTTAACATAAAAAA           GAAGCTAA ATGAGA TTAGCTTC            TTTTTTATGTTTTAT 100 35
    GBAA2000 1882537 .. 1882564 + -11.5  -4.58644   ATTCTTTAAAGACAA        TAAAAGGACCA ATTTAG TGGTCCTTTTA         TTTTGGTTATTGGTT 100 74
    GBAA2001 1883714 .. 1883762 + -14.4  -3.70848   TTATTGAAAGAATAA CAATTACTAAAAAACATCTCATA TTTT TATGAGATGTTTTTTAGTA-TGG TTCTGTTGCATGTAT 100 26
    GBAA2003 1885113 .. 1885128 +    -9  -4.86033   AAGATTAGTTGAAAG              GAGGGA TAGT TCCCTC               TTTTTATCCCGCTTT  93 33
    GBAA2004 1886646 .. 1886687 + -13.3  -3.54146   GAAAAATAACATAAT AAAAAGCACTGTTTTAGCT AATG AACTAAAACAGTGCTTTTC  TCTTTGATTGAACAG 100 188
    GBAA2007 NONE
    GBAA2008 1889276 .. 1889314 + -12.7  -4.07786   AACAGCATAAAAAAA   TGTGAAAAGTCAAAGGG TGATT CCCTTTGACTTTTTGTA   TTTGTAAATTTTATA 100 21
    GBAA2009 1891475 .. 1891515 + -14.4  -6.48081   AAGTTTAATAGAGAA CAGACTACTCCAAAATAGCA GTA TGCTATT--GGAGTAGTCTG TTTTTTTTTTGTAAA 100 33
    GBAA2010 1891970 .. 1891993 +   -14   -4.8048   GGGAAATTCTTTTAA          GGAGAGTGAT GTAA ATCACTCTCC           TTTTTGGTGTGAGCA 100 26
    GBAA2011 1892592 .. 1892627 + -12.9  -5.11937   GATTGTGAATGAATA    TATAAAAAGCATCCA ATAACA TGGATGCTTTTTATG     TTTTTTGAAGTTGTT 100 29
         dpS 1894371 .. 1894395 + -10.2  -5.47914   AATATAAAGAAAAAA          GTCATTGAAA AATTC TTTCAATGAC          TTTTTTGTGATTTTT 100 48
    GBAA2014 1894921 .. 1894944 +  -5.4  -6.02919   GGTAGATGTATGGAG          AACAACAATA AATA TATTGTTGTC           TTTTTTTGTTTATAA  95 36
    GBAA2015 1896088 .. 1896115 + -13.6   -4.6902   TAAGTAGTAAGAAAA        GGAGATGCATCA TATG TGATGTATCTCC         TTTTTAAAATTATAA 100 34
    GBAA2018 NONE
    GBAA2019 1899722 .. 1899747 +  -9.8  -5.12474   AATACATATGAAAAA         GAAGAGCTGT AAAGAA ACGGCTCTTC          TTTTTGTGTATTATG 100 14
    GBAA2021 1901774 .. 1901798 +  -7.2  -5.09426   GAGGAGTGTGTGAAA          TAAGTCTGCG TTTAC TGCAGGCTTA          TTTTTTGGACTTAAC  88 23
    GBAA2023 1903292 .. 1903314 +  -7.1   -3.1994   TTATTTAATAAAAAA          GCAGT-TAGC TTTC GCTAGACTGC           TTGCTCCCTAATGTA  66 415
    GBAA2027 1904267 .. 1904289 + -10.8   -3.2496   TGATCTCCCTCAAGA           TGTAATTTAC TAT GTAAATTACA           TTAACTTATCCGTTA  85 45
    GBAA2028 NONE
    GBAA2029 1905363 .. 1905383 +  -6.9  -5.72622   ACATATAAGAAAAAA            GGCTTTGTA ATT TACAAGGTC            TTTTTTCTTTGTAAA 100 69
    GBAA2031 1908119 .. 1908138 +  -7.2  -5.52023   CTATTAAATAAAAAA            TACATCCT TATA GGGATGTA             TTTTTTATTAATGAT 100 318
    GBAA2033 1909912 .. 1909959 + -28.2  -3.99062   ATCCAAAGCGAAAAA TGCCCGGTTATAGTAGAAAATC TGTT GATTTTCTACTATAACCGGGCG TTTCTCATCCATATT 100 290
    GBAA2036 1911421 .. 1911452 +   -19  -3.41602   GAGAAAAAAGAGTGA      GTAAAGCACTATGC GTAC GCATAGTGCTTTAC       TTGTGGTAAAATGAG 100 26
    GBAA2037 1912193 .. 1912231 + -19.3  -4.05816   ATTACAACGATAGAA   TAAATAAAACCGAGAAG AAAAG CTTCTCGGTTTTATTTA   TTTGTACTAATTTTC 100 23
       ogt-1 NONE
    GBAA2040 1914888 .. 1914908 +  -5.6  -2.74747   TAATCCGAATCTTTT            GTATAATA ATATA TATTATAC            TGGCTTTCATTTATA  52 43
    GBAA2041 1916614 .. 1916645 +   -14  -4.03234   AAAAAAATAGTATAA      TAAAAGATGAGTGA ATTT TCGCTCATCTTTTA       TTTGTATAGGAGGAA 100 31
      fosB-1 NONE
    GBAA2043 NONE
    GBAA2044 1918276 .. 1918290 +  -8.5    -5.252   AATAAACGAAAAAAA               GGCCG CAAAA CGGCC               TTTTTTGTAGGGATA  95 36
        cotH 1920137 .. 1920159 +  -5.6  -5.74122   GGATTAATTTTGAAA           GAGATTGGAA CAT TATCAATCTC           TTTTTTTGTATAATA  91 34
    GBAA2047 NONE
    GBAA2048 1921560 .. 1921579 +  -7.2  -6.11392   AAGCAGCACGTTAAA            GTCAATGA TTTT TCATTGGC             TTTTTTTATTTGTTT 100 27
    GBAA2049 1923050 .. 1923067 +  -7.7  -5.56573   ACATAAGCTTTTTAA             GGCAGAG AGCA CTCTGTC              TTTTTCTTTGTTTAT 100 35
    GBAA2050 1924177 .. 1924214 + -17.9  -5.21709   TTTAACGATAAAAAA   GCTGCTCTAGCATAGTT GTAT AACTGCGCTAGAGCAGC    TTTTTTGCTATGAAA 100 36
    GBAA2051 1925264 .. 1925278 +  -3.6  -3.29576   GATGGGGTGGTAGGT               TATGTT TCG AGCATA               TATATTATTAGGTTT  48 28
    GBAA2052 1926124 .. 1926146 +  -5.6  -5.26316   AATATGTATTTAGAG           GAGCCGAT TGATAAC ATCGGTTC           TTTTTTATGGACTAA  80 15
    GBAA2053 1926886 .. 1926928 + -14.5  -5.14965   ACTGAAATGTTTTTC ATATGAAAAGCGGACACCTA AAAG TAGGTGTCCGCTTTT-ATAG TTTTTTCATCCACAT 100 75
    GBAA2054 1928888 .. 1928913 +  -6.2  -5.95286   AATTTGCATAAGAAA         CTAAGGCG GAAAGATAGG CGCCTTAG          TTTTTTATTTTTCGT 100 520
    GBAA2056 1929262 .. 1929285 +  -9.6  -5.56673   TAATGTAATAATAGA          GCTTCCTCTT ATAT ATGAGGAAGC           TTTTTTGTTGTAAAT 100 38
    GBAA2057 1930105 .. 1930118 +  -5.9  -5.31456   ACTCCTACTAGAAAA               GCGTC TTTT GGCGC                TTTTTTATGCATTAA  89 159
    GBAA2061 1933694 .. 1933728 + -15.2  -3.70848   CGATAGAGTAACATG     CAAAAGCCGTCTAATT TTG AAGTGGACGGCTTTTG     TTATGTTACATGTAT 100 30
      brnQ-4 1935453 .. 1935474 + -10.9  -5.40072   AAGTGAACTACAAAA           GAAAGGTGC TTAG GCGCCTTTC            TTTTTTTAAAGGGGA 100 13
        csaA NONE
    GBAA2065 NONE
      spoIIP 1938262 .. 1938280 +  -8.2  -5.73978   TGGGAGTCTGAAAAA             CGTAAGTG TAA TACTTACG             TTTTTTCTTTGTAAT 100 58
    GBAA2069 NONE
    GBAA2070 NONE
    GBAA2071 1940178 .. 1940211 + -10.4  -5.61881   TGTAAAGTAAGAAAA     GAGTCTGAAGCGGA CGTTTA TACGTTTCAGACTC      TTTTTATTTTTCAGG 100 31
    GBAA2072 1941842 .. 1941873 + -14.6  -4.34223   TCATAAGTAAAATAT      ACAAAAAGGACAGG AATT CCTGTCCTTTTTGC       TTTATTGATTACATT 100 35
    GBAA2074 NONE
    GBAA2075 1944784 .. 1944805 + -11.7  -5.55769   TAATAAGAGTGAAAA           GAGAAATGG GATG CCATTTCTC            TTTTTTATTATAGAA 100 38
    GBAA2076 NONE
    GBAA2077 1946246 .. 1946283 + -13.7  -3.51778   GAAAAGCATTATGTC   GTCTAACGTACCTTTAT TGAA ATAAAGGTACGTTAGGA    TCTTTAATGTGCTCG 100 20
       dal-2 1948064 .. 1948082 +  -8.2  -6.20267   TATACTAAGAAAAAA             CTGAATCG TTA TGATTCAG             TTTTTTTATTTTTGA 100 22
    GBAA2083 1952189 .. 1952216 +   -10  -3.06133   AAATAAATGTTTGAG        GCACACTTAC TACAATGC GTAAGTGTGC         TTCAATAAAAAATTA  81 35
    GBAA2084 1953197 .. 1953241 + -23.3  -3.53012   CAGAAAAATAGTGAA TGAAAATAGCTCCACGTAAGT ATA ACTTGCGTGGAGCTATTTTTA TTTAGGGAACCACGC 100 30
    GBAA2086 1955200 .. 1955231 +  -9.6  -5.27023   AGTTATAATACTAAG      TAGGTTCCGTGTGT AAAA ATATATGGAACCTA       TTTTCTTTTTCAGAT 100 33
    GBAA2089 NONE
    GBAA2090 NONE
    GBAA2091 NONE
    GBAA2092 NONE
    GBAA2093 NONE
    GBAA2094 1959194 .. 1959208 +  -2.2  -3.05496   GTGAAACTAGAGGGA               TTAAAA CAA TTTTGA               TGATTATTGTTATAA  42 73
    GBAA2095 NONE
    GBAA2096 1959683 .. 1959704 +  -2.2  -4.22338   TAATAGTTTTAATTG           GGGGTGAC CTACCA GTTGCCTC            TTTTAACGTTATAGT  54 88
    GBAA2097 1960433 .. 1960448 +  -7.6  -3.54638   TATCCAATCACCGAA              TGTGGA TACC TCCACA               TTTAAAAAAGCTTCT  69 505
    GBAA2101 1962417 .. 1962436 +   -10  -5.58179   GAAATCCTTTAAAAA            CGCCTGCT CACG AGCAGGTG             TTTTTTCTTGTAATC 100 29
    GBAA2102 1963336 .. 1963375 +  -9.6  -4.08216   TGGCAATGGGTTGTG  GACTAAGAAAACTTGGC GCATGCA GTCAAGTTTTCTT-GTC  TTTTGAAAGGAGTAC  86 20
    GBAA2103 1963704 .. 1963725 +  -8.1  -5.24416   TTTTGTTTCAGAGAA           GACTTTCTA GTAA TAGAAGGTC            TTTTTCTTATGCTTA  93 16
    GBAA2104 1963997 .. 1964019 +   -15  -5.40474   TGTATCACGAATGAA           CACACCAAGT ATA ACTTGGTGTG           TTTTTTTAAAACGCT 100 27
    GBAA2106 NONE
         fhs 1967079 .. 1967106 +  -9.8  -5.00884   CTATATATACATCAA        GTGGCGCCTTTC CATC GAAAGGCGCCTG         TTTTTTGGAGGAAAT 100 72
    GBAA2109 1968851 .. 1968874 + -10.4  -5.73978   ATAAATGATGAGGAA          GGCGTAACTA TTTG TAGTTACGTC           TTTTTTGTTTGTAAT 100 37
    GBAA2110 NONE
    GBAA2111 1969888 .. 1969912 +   -10  -3.24289   TTGTTATGTGAAAAT          CCCCCCTCAA ATATA TTGAGGGGGA          TTACATATTTGAAGT  82 46
    GBAA2114 NONE
    GBAA2115 1973037 .. 1973058 +  -8.7   -5.4505   AAGATAAGTTAGAAA           GCTCATAGC TTTT GCTTTGAGC            TTTTTTATTGAAACA 100 34
        bsaA 1975612 .. 1975653 + -14.8  -3.76839   AGTTTCACTTTATTA AAAAATGTCTCAAAGAAC TATTTT GTTCTTTGAGACATTTTA  TTTACATTCACATTG 100 46
        narG NONE
        narH 1986936 .. 1986946 +    -4  -4.21974   AGGTGGTCCAGGTTC                 TTGT ATG ACAA                 TTTCTTAAATAATGG  60 7
        narJ NONE
        narI 1988252 .. 1988275 +    -6  -4.75472   GCAGTTAAAACGAAA          CGAGGTCT CATATGGC AGGCCTCG           TTTTATTCATATAGG  78 66
    GBAA2129 NONE
    GBAA2130 NONE
    GBAA2131 1990268 .. 1990285 +  -4.1  -3.09933   TACCTTTTGTCGCTC             CTACTCT TATA AGAGGAG              TTCAATCGATTCACA  48 41
      narA-1 NONE
    GBAA2134 NONE
      moeA-1 NONE
      moaE-1 NONE
      moaD-1 1995884 .. 1995900 +  -5.8  -3.68798   GTCGTAGCAATGATT              CCGCCA GTAAG TGGTGG              TTGATTCTTTTCAGC  62 5
        narK 1997165 .. 1997194 + -15.9  -4.25283   ATTAATAAGGAAAAA       GAACCGTTCCAAA GTAT TTTGGGACGGTTC        TTTTAGTAACAGGCT 100 36
    GBAA2139 NONE
    GBAA2140 NONE
    GBAA2148 2006564 .. 2006608 + -11.8  -4.62069   ATTAGATCTTATATG TAACAGTAAAAAAGAAGCTT ACTAG AAGCTTCTTTTTTACTACTA TTTTTCACATGCAAC 100 108
    GBAA2150 2007984 .. 2007996 +  -4.8  -3.99592   CTAGAGTAGAAAGAG                GAGG ACAAG CCTC                TTTCTACTAATACAT  62 50
    GBAA2151 2008427 .. 2008458 +   -14  -3.36131   TAACAAAATATAAAA      TAAAGCAGATTCTA AATA TGGAATCTGCTTTA       TTATGAAATACTTTT 100 68
    GBAA2153 2011489 .. 2011521 +    -5  -4.97461   AAGAATGAGAAAAAA      GTACCGAATTTT TGTAGTAGT AAAGTTCGGTGC      TTTTTCATGTTTATT  75 43
     spoVS-1 2012230 .. 2012253 +    -9  -4.91977   ATAAAGTAATAAAAA          GACCACTCTCA TTT TGA-AGTGGTC          TTTTGTATTTTCGTA  93 79
    GBAA2159 2013761 .. 2013795 + -10.8  -3.37466   TGTGCGTTAATTTAA     CGAAAAGGGCCCCTTA TTA TAGGCGGTCTTTTTCG     TGTTGTATGTAACAT  87 31
    GBAA2163 NONE
    GBAA2164 NONE
    GBAA2165 2018572 .. 2018592 +  -9.8  -5.93252   ATGACTAATAAAAAA            TCCTGCAT GAAAA ATGCAGGA            TTTTTTGTTTTTCAA 100 33
    GBAA2166 2018930 .. 2018962 + -15.9  -6.14618   TGAAGTATAAATTTT      GAAACCTTACATGTT TAA AATATGTAAGGTTTC      TTTTTTTCTTTTATA 100 31
       ssb-2 2019686 .. 2019696 +  -5.4  -3.90286   TTTTTAATTCATTTT                 CTAC TAA GTAG                 TTTGACTTTATAATC  63 290
    GBAA2171 NONE
    GBAA2172 NONE
    GBAA2173 2023567 .. 2023587 +    -9  -5.05113   AGAATTGCTAAAGAA            GGGGGAGA GTAAA TCTCCCTC            TTTTCTTTATATAGA  95 30
    GBAA2174 2024632 .. 2024654 + -12.1  -5.63645   TACCACGGGTTCAAA           CTCGTCTCT TTTTT AGAGACGAG           TTTTTTGTGTTTTAA 100 269
        argS 2026394 .. 2026424 +  -9.9  -5.65927   ATAGTAATAAACTGA       CAAACTGGGTTTA GTATA TAAACCTGGTTTG       TTTTTTATTTGGATA 100 42
    GBAA2176 NONE
    GBAA2177 2027090 .. 2027117 +  -9.3  -4.99134   TCTTCCAAATAAAAA        GCTAGTGTGTT TTTAAT AATACACTAGC         TTTTTGCTTTGAAAT  95 46
    GBAA2178 2028109 .. 2028120 +  -4.4  -3.05521   ATACGATGAAAAATG                TCGA TAAG TCGA                 TATTCGACATATAAT  50 50
    GBAA2179 2030468 .. 2030479 +  -4.4  -2.73338   AGTATGAGCGAGCGA                GATG TGCG CATC                 ATTTAGGGAAATTAT  48 39
    GBAA2180 2032983 .. 2033007 + -15.8  -5.43487   GGTATCGCGGGTAAA          CCCGTCCCTA CTTTA TAGGGACGGG          TTTTTTGTGTGCTTT 100 352
      ileS-1 2036159 .. 2036183 + -15.9  -5.00895   TCAGTAAAGAAAAAA          GGAAGTTGGAA TGA TTCCAACTTCC          TTTTTGTGTGCTGGA 100 34
    GBAA2183 2037991 .. 2038014 +   -11  -5.05577   GAATTAATATAAAAA          GTCGTGGCAT TGAT AAGCCACGAC           TTTTTAATTTGCTTT 100 34
      aspS-1 2040914 .. 2040940 + -12.4  -3.85909   TATACCGTAACATTA         GCACCCTTATAT AGT ATAGAAGGGTGC         TTTGCATTTCAATAA 100 31
    GBAA2187 NONE
    GBAA2188 NONE
    GBAA2189 NONE
    GBAA2190 2047100 .. 2047142 +  -6.1  -3.63305   AATAATATTAAAATA GGGTTAAATTACTATAAAATA GAA TATTTT-T-GTAATTTAACTC TTTAAAAATTGTATG  64 36
    GBAA2191 2047509 .. 2047532 + -13.2  -5.75945   AGAACAATTGCAAAA          GACCAGGAGC TATT GTTCCTGGTC           TTTTTTTTGAAAAAT 100 45
    GBAA2192 NONE
    GBAA2193 NONE
    GBAA2194 NONE
    GBAA2195 2051370 .. 2051380 +  -3.2  -2.57468   TCAGTATTTGAAAGC                 GTAG ATC CTGC                 ATTAGTATAGTAGAA  42 5
    GBAA2196 2052887 .. 2052917 + -14.9  -2.96031   TAATTAGATTTAACA       TTCGCCATCTTAC CTTGA GTAAGGTGGCGAA       ATTATTTCGCATAAG 100 38
    GBAA2197 NONE
    GBAA2198 2054836 .. 2054846 +  -2.6  -3.35992   CGTACACAACAATGG                 TAAT AGA ATTA                 TTCCTTAAACTAAAT  44 7
    GBAA2199 2055526 .. 2055557 +    -6   -5.2696   ACATATGAACTTAAA      GCACTTGATTGTC AATTAAA GGCAA-CAAGTGC      TTTTTTGCGTTTTAG  83 314
    GBAA2200 NONE
    GBAA2201 NONE
    GBAA2202 NONE
    GBAA2203 2058201 .. 2058213 +  -2.7  -3.07895   AACGCCTGACCCTGC                TTTAC CTG GTAAG                TATATTACAGATAGA  43 231
    GBAA2204 NONE
    GBAA2205 2059546 .. 2059577 +  -6.7  -5.22312   ACATATGAACTTAAA      GCGCTTGATTGTCT ATGAA AGGCAA-CAAGTGC      TTTTTTCGTCTCAGT  88 325
    GBAA2206 NONE
    GBAA2207 2061005 .. 2061046 + -16.9  -3.07013   TATAGATGAATAAGA CTTAACAAAAGGGACCTCA TATT TTAGGTCTCTTTTGTTAAG  TGTATTGAAAAAATC 100 168
    GBAA2208 NONE
    GBAA2209 2062595 .. 2062623 + -16.9  -5.26875   GAGTAAAGGAATGTA        TCCGTTGCGCTAT TTC ATAGTGCAACGGA        TTTTTTAGTTCGCAA 100 415
    GBAA2210 NONE
    GBAA2211 2065367 .. 2065389 +  -6.4  -5.63103   TTATCTCTTTAAAAA           TCAGGAAT ATATTTC ATTCCTGA           TTTTTTTCATTAAGG  93 29
    GBAA2212 NONE
    GBAA2213 NONE
    GBAA2214 NONE
    GBAA2215 2069369 .. 2069406 + -18.7  -5.86976   ACCGCGTTAAGCAAA   TGGCTTAGCGTCTCTTT ATAT AAAGAGATGCTGAGCCA    TTTTTTATTTTATAG 100 386
    GBAA2216 2070836 .. 2070849 +  -2.5  -2.59527   TAAATGTAATAGGGG               TTATT TAAG AATAA                ATGTTATAATATTCA  40 18
    GBAA2217 2071796 .. 2071822 +  -8.8  -4.04319   TTAAAATGAAGAAAA         GGGTGCTTCT CTTAATA AGAAGCATCC         TTTCTAAATTTCTGG  82 32
    GBAA2220 2074127 .. 2074140 +  -2.4  -5.63517   TCCCTTTATAACGTA               CGAT GATGAA ATCG                TTTTTTGTTTAAAGG  75 57
    GBAA2221 2075799 .. 2075810 +  -4.4  -2.69601   AGGGGTGGAGTACTT                GCAA GAAG TTGC                 TGAGTTTCGTATGCC  48 80
    GBAA2222 2077074 .. 2077100 + -11.2  -2.59714   AACGTAAAGTCTTGC         TTTATTATGTAT AAT ATACATAATAAA         ATGTTGTAATTAACT  82 100
    GBAA2223 NONE
    GBAA2224 NONE
    GBAA2225 2078851 .. 2078889 + -19.2  -3.83154   TTAAATAATAATAGA   TTAAAAGAGGCGCTTTCA TTT TGAAGGCGTCTCTTTTAA   TTTGCATTATAGTTG 100 37
    GBAA2228 NONE
    GBAA2229 2081955 .. 2081971 +  -5.8  -4.96762   TTTACCATAAAAAAA              GAGCCG GAAAA TGGCTC              TTTTTCTAATCTGTC  80 174
    GBAA2230 2082823 .. 2082842 +  -7.2  -5.59879   TGGCTTTCTTAAAAA            GAACGAGA GAAA TCTTGTTC             TTTTTTATGTTTATA 100 29
    GBAA2231 NONE
    GBAA2232 NONE
    GBAA2233 2084893 .. 2084925 + -12.1  -5.11937   AATTAATATGAAATA      GAAAAGGTAGGTGTG ATT CACACCTACCTATTA      TTTTTTACCATTCTT 100 25
        thyA NONE
        dfrA 2089463 .. 2089488 + -11.3  -5.42975   AACAATAATCCCAAA         GATTGATGTGA ATAT TCGCATCAATC          TTTTTATTTGTATCC 100 33
        pbpC 2091609 .. 2091637 + -15.5  -4.96848   TAATATGTAATAAAA        GACTAGCTCTATA ATT TGTAGAGCTAGTC        TTTTTATATGAAGAA 100 38
        acpD 2092492 .. 2092516 + -11.6  -5.80727   TATCATACTTAAAAA          TGTCCAAACA CTTGC TGTTTGGACA          TTTTTTCTTCTTTTT 100 43
    GBAA2240 2093313 .. 2093338 + -14.9  -5.58179   ATAAGTAATAAAAAA         GGTTTCAGCTT ATAT AAGCTGAAACC          TTTTTTATTATGCTG 100 33
    GBAA2242 NONE
    GBAA2243 2095174 .. 2095193 +  -2.1  -6.11392   AAAGCCAGTCGAAAA            GTGCC GCGTTATAAA GGCAC             TTTTTTTATTTATTT  84 12
    GBAA2244 NONE
    GBAA2245 2095793 .. 2095813 +  -5.4  -5.10154   ATGATATAGAGTGTG            GACAGGGT CAAGA GCTCTGTC            TTTTTCATTTTAGAT  76 37
    GBAA2246 2096791 .. 2096816 + -13.5  -5.38047   AGAGTAATAAAAAAA         GCTACTTGAAA TTTA TTTCAAGTAGC          TTTTTTATGTGAATA 100 34
    GBAA2249 2098884 .. 2098911 +  -8.5  -5.54192   TTAGCAGAATAAAAA        GAAGGGTGC AGATTATAAA GCACCCTTC         TTTTTTTACATTAGT 100 29
      asnO-3 2101512 .. 2101537 + -12.7  -5.53991   GTTTAATTAGAAAAA         CCTTAAGATCG CATA CGGTCTTAAGG          TTTTTTTCATAAATA 100 35
    GBAA2252 NONE
    GBAA2253 2102321 .. 2102339 +  -8.1  -5.73339   ACAAAATGATAGCAA             CCGCCTT ACTTA AGGGCGG             TTTTTTTGTAATTGT 100 13
    GBAA2254 2102705 .. 2102719 +  -3.6  -3.46285   TATATCTATTGACAA               TGTATG AGA TATACA               TTAATCTTTAAGGTG  50 109
    GBAA2255 2103743 .. 2103767 +  -9.4  -5.92399   AAATGAATAATCGAG          TGCATCACTT TAAAT AGGTGATGCA          TTTTTTATTTTGTTA 100 39
       dat-1 2104742 .. 2104776 + -14.6  -2.69964   TACGAACTAATACTA     TGAAAAAAAGCTGG TATTCCT CCAGCTTTTTTTCA     TGATATAATTCAAGC 100 31
    GBAA2257 2105481 .. 2105534 + -14.2   -3.0281   CAACGTTTGTTTTTT AAAGCCCAAAATAAAAAGACATTG AATGAA CAATGTCTTTTTATTTTGGGCAGG TATGTAATTAATCTG 100 24
    GBAA2258 2106243 .. 2106269 +  -3.8  -5.67283   TAATAAGGATAAAAA         GTACATTACT CAAAAAA AGTAGTGTGC         TTTTTTATTTGGATT  81 38
    GBAA2259 2107041 .. 2107053 +  -3.3  -2.98304   GGAATTGAAGAGGTT                CACCT TGT AGGGG                TATGTACTGATATTT  45 514
    GBAA2262 2108361 .. 2108379 +  -8.9  -5.73339   TAATATTGAATAAAA             GAGCTGA TAAAT TCAGCTC             TTTTTTTGTACTTAT 100 28
    GBAA2263 2109623 .. 2109642 +  -7.2  -5.04601   ATTGATTTAAAAAAA            GAGCTGAA GGAA TTCAGTTC             TTTTTAATTTGTAGA  88 98
    GBAA2264 NONE
    GBAA2265 2111584 .. 2111601 +  -5.5  -2.70354   TGGCTCTGGTATTAT             TGCGACG GATG CGTAGCA              TAAGTTTATGAGAAC  52 147
    GBAA2267 2113392 .. 2113420 +    -9  -5.16133   AGACGGTATAAAAAA        GATGATCTCTGT ATTCA ATAGGGATCATC        TTTTTATATTCTACT  95 93
    GBAA2271 2118496 .. 2118510 +  -2.9  -3.64703   ACAAGTTAAAAAAGA               TCAAT TTTTT ATTGA               TTTACGTAAGGCAAA  50 130
    GBAA2272 2118875 .. 2118911 +    -9  -5.99154   TAAAATGAAAAAATA   CGCTATTCTTT-CTATA GAAT TATAGGAAAGGATGGCG    TTTTTTTATTTAATC 100 215
    GBAA2274 NONE
    GBAA2275 2122205 .. 2122228 +  -6.8  -6.02919   CAAAGTAATTGTGCG          AAACTCATAC GAAA GTATGAGTTA           TTTTTTTGTTTATCA 100 33
    GBAA2276 NONE
    GBAA2277 2124119 .. 2124166 +  -5.9   -3.0353   TGTTTAAAAAACACT TCTGC-CTTCCTTTCTTTTTTT ATATA ATAAAAAGAAAGGAAGTGTAAA CTTATTTATGAACAA  57 34
    GBAA2278 2124731 .. 2124748 +  -9.9    -5.626   ATTGTTAGACCGTTA             GAGCTCA AATG TGAGCTC              TTTTTTTGTAGAATA 100 25
      proV-1 NONE
    GBAA2280 2127335 .. 2127356 + -11.7  -5.64274   ATATGTATGAAATGA           CCGTTCATT ACAA AATGAACGG            TTTTTTTGTGCATAC 100 64
        arcD 2128940 .. 2128959 +  -4.3  -5.76237   TATAAAAATGTAAAA            GTCCTTT TCATTT AAAGGGC             TTTTTTCTTTGTCTA  87 28
    GBAA2282 2129294 .. 2129312 +  -8.1  -5.73978   CGATTTCATTTTGAA             CCTGGCG GATAA CGTCAGG             TTTTTTGTTTCTAGT 100 45
    GBAA2283 NONE
    GBAA2284 2133047 .. 2133063 +  -5.2  -5.53288   AAGAAGTAAAAGAAA              TCCTTT TTTAT AAAGGA              TTTTTTTAGATTAAG  87 32
    GBAA2286 2134335 .. 2134349 +  -7.2  -5.09225   TTTTTAATTCTTCAA               CATCAT TTG ATGATG               TTTTTTGAGTAGGGT  90 447
    GBAA2288 2136263 .. 2136280 +  -7.7  -5.42259   AAATTAGTTCGTAGA             CTCTGCT AGAT GGCAGAG              TTTTTTTGAGCATAA 100 27
    GBAA2289 2137851 .. 2137881 +  -5.5  -5.48054   TAGCGCAATAAAAAA      CGAGTA-GGAAATG TTTA CGATTCCATACTCG       TTTTTTACTTTTGCT  84 58
    GBAA2291 2139696 .. 2139725 + -15.2  -4.62475   CATTTCAAAAATAAA       CAGTCTACACCA AATAAA TGGTGTAGACTG        TTTTAATTTGTAAGT 100 27
    GBAA2293 2141203 .. 2141222 +    -2  -4.72201   TAGTTTTTTGATAAA            TTCACTGC TTTC GCAGAGGG             TTCTTTTTTATGAAA  59 97
    GBAA2294 NONE
        atoD NONE
    GBAA2296 NONE
    GBAA2297 NONE
    GBAA2298 2146120 .. 2146139 +  -8.6  -2.68782   ATAATCGCACATAGG            TATGCCGG AAAT TCGGCATA             GTATTTGCTGAATTT  69 75
      rocR-2 2147545 .. 2147562 +  -9.1  -5.14985   GTAAGTACGACAAAA             CCGCCGA ATAA TTGGCGG              TTTTTGTGTGTTTGC  95 15
        kamA NONE
    GBAA2301 2149457 .. 2149472 +  -6.1  -6.28401   TATTTCGACTTTTAA              CCAGC TTTTAT GCTGG               TTTTTTTCTTTTTTG 100 26
    GBAA2302 2149773 .. 2149790 +  -3.4  -5.55698   TTTTTTCGACATGAA             GCTAGT CTATTT GCTAGC              TTTTTTTACGTTGTA  79 54
    GBAA2303 2150843 .. 2150857 +  -5.8  -2.68612   ATGACCTATAAAAAA               GAAAAA CTA TTTTTC               TAATCTCATATACAT  54 272
    GBAA2305 NONE
    GBAA2306 NONE
    GBAA2307 NONE
    GBAA2308 NONE
    GBAA2309 2153650 .. 2153671 +  -7.4  -4.77896   ACGTTCATTAAAAAA           GAACCTAT GTCATA ATAGGTTC            TTTTTCCATTGGTTC  86 11
    GBAA2316 2160123 .. 2160140 +  -7.7  -5.97575   AACAATAACAAAAAA             CGACTGT AAAA ACGGTCG              TTTTTTTTATGACTT 100 33
    GBAA2319 NONE
    GBAA2320 2161582 .. 2161594 +  -7.7  -2.87931   AATAAGGGATATATA                CCCTT TAT AAGGG                TATATGGGGAGTGGA  66 112
    GBAA2321 NONE
    GBAA2322 2163581 .. 2163596 +  -3.2  -3.30507   TTAACAACTACTGGC              TCCTCG CTTG CGATGA               TGTCTTTGAATTCCT  48 240
    GBAA2325 2165453 .. 2165468 +  -3.2  -2.62983   AAATTTAAAAGAACA              GCTAGC AAAT GCTAAC               TGCTCTCCAAATGGA  42 200
    GBAA2327 2167091 .. 2167102 +    -3  -3.93148   TATAGGGTGATATAG                GTAA TTTG TTAC                 TGTTTTTAAGCTCGT  52 128
    GBAA2328 2168167 .. 2168177 +    -4  -2.82895   TCGTGAAAAATGGAA                 TACA ACA TGTA                 CTTATTGATAAAGGA  47 80
    GBAA2330 2168861 .. 2168876 + -10.4   -4.7497   GAATAAATTAAAAAA              GAGGGC TTAA GCCCTC               TTTTTAATAAATGCC 100 109
    GBAA2332 2169658 .. 2169682 +  -9.4  -4.38154   TATAGTAGTGAAAAA          TAAAGCATCC GTTTA GGGTGCTTTA          TTTTGTGGAGAATGT  91 46
    GBAA2333 2170225 .. 2170245 +  -3.2  -3.61715   AGTAGAGAAAAATAA            GGGTGC AAGAATAGG GCGCCC            TTATTAGAAAAAATA  50 40
    GBAA2334 2170906 .. 2170927 +  -4.3  -5.51353   TATGTTTAGTTAATC           CCCTTCACC AAAT GGTGGGGGA            TTTTTATTGTTTTTC  81 65
        prsA 2173255 .. 2173290 + -18.6  -3.33708   AAATAATGACTGTAA    TTAGAAAAGGGAACCT TTAA AGGTTCCCTTTTCTAG     TTAGTGTGTGAGTTA 100 35
    GBAA2337 2174016 .. 2174026 +    -4  -3.85698   TTTAAATTGCTCTCT                 TTTC ATA GAAA                 TTTATAAGGAACGAG  56 73
    GBAA2338 2174589 .. 2174611 + -10.6  -5.30155   GGTGATTAGAAAAAG           CGACTTCTCT TTA AGTGAAGTCG           TTTTTTAGTTGATAC 100 54
    GBAA2340 2175316 .. 2175365 + -18.3  -3.12351   TGCGGATATTATTGA AATAACGTAAAGTAAGCTAAAAG TTAA CTCTTAGCTTACTTTACGTTATG TTAGGTGTGGAACAG 100 16
    GBAA2342 NONE
    GBAA2343 2176836 .. 2176859 +  -8.9  -5.33848   AAATGATTTTAAAAA          GAAAGGGGG GGACTG CCTCCTTTC           TTTTTTCATTCTGGT 100 51
    GBAA2345 2180044 .. 2180079 + -14.4  -5.28481   AAAAAATATTAAAAA    GCACTTAAGATTTGTAA AAA TTACAA-TCTTAAGTGC    TTTTTTCGTTAAATG 100 52
    GBAA2346 NONE
    GBAA2347 2182160 .. 2182183 + -11.8  -6.25578   ATATAATGCAAAAAA          CGGGCTGTAT ATGA ATACAGCTCG           TTTTTTTTATTTAGT 100 102
        mmgD 2183638 .. 2183662 + -10.8  -2.52516   TAGCACCGCCCGCCA          GATGGGTGTT TGACC GACACCCATC          ATTAATAATAACGAA  82 59
        prpD NONE
        yqiQ 2186083 .. 2186096 +  -2.4  -3.53012   TAAAACAACTAAGGC               GATG AGAATA CATC                TTTAGCAAGACGAAC  46 42
    GBAA2352 NONE
        garR NONE
      mmsA-1 2190367 .. 2190398 + -14.6  -4.04023   AATCAATTATTAAAT      GAAAACCACCACTA TTAA TTGTGGTGGTTTTC       TTCTTGTTAATTGCT 100 58
    GBAA2357 2192854 .. 2192867 +  -2.4  -5.61881   CTCCAAAAATAAAGA               TGTC ACATGA GACA                TTTTTATTTTTGGAA  75 29
    GBAA2358 NONE
    GBAA2359 NONE
    GBAA2360 2197815 .. 2197838 + -11.1  -5.61881   GTAATAAAATAAAAA          CAAGCTCTC AATACC GAGAGCTTG           TTTTTATTTTTACGA 100 308
    GBAA2363 2199317 .. 2199356 + -13.8  -4.30995   AATGAAGTATTTTCA  TATAAAATAGCCGCTGCT GGTA AGCAGGGGCTATTTTGTG   TTGTTTTATCCCGCG 100 39
    GBAA2365 2199944 .. 2199989 + -19.5  -3.81137   ACTTGTAAATTCACC TAATAAAACCGTCTCTTTTAT AAAT ATGAAAGAGACGGTTTTATTG TTTCACTGTTTAAAA 100 51
    GBAA2366 NONE
    GBAA2367 2201492 .. 2201538 +   -22  -4.28762   AGCTTCTATCACACT AAATTACGAAAAAGCATCCTGT TAA ACAGGGTGCTTTTTCGTAATTA TTTTAATGAGGTTAT 100 49
        entA NONE
        dhbC NONE
        dhbE 2205712 .. 2205730 +  -7.5  -3.70902   TTGGAAGGAAGTGAT             TAGATGG CTATC CCATCTA             TTTCAGTATACAAAA  73 54
        dhbB NONE
        dhbF NONE
    GBAA2373 NONE
    GBAA2374 2215449 .. 2215466 +  -2.7  -2.68823   AAAGCACTTGTCAAT             GAATAAC AATT GATATTC              GTTATATAAAGGAGA  40 20
    GBAA2375 2216227 .. 2216238 +    -3  -3.08187   CAGTAGCGCTTTTAA                CTTA TAAA TAAG                 TTAAATAAAATATTT  45 15
    GBAA2376 2216818 .. 2216851 + -16.3  -4.42464   ATTACTTAAATAAAA     CAAGAAACCAGCCTAT AAA AT-GGCTGGTTTCTTG     TTTATTTCACAGCTT 100 28
    GBAA2378 NONE
    GBAA2379 2218647 .. 2218685 + -14.8   -4.4767   AGTAATATAGTTTGT   AAGAAGGAGAGACTTTCA TTG TAAAAGTCTCTCCTTCTA   TTTTATCCTGCATGA 100 36
    GBAA2384 2223033 .. 2223057 +    -8   -5.1925   GGGAGATTAGCTAAA          GATGTAATTC ATTAA GAGTTACATC          TTTTTTGCATTCTGA  93 31
    GBAA2385 2223896 .. 2223907 +    -3  -2.77899   TAATAAAGATATTTT                CTTA TAAA TAAG                 TAATTAATAGAAGAC  42 69
      thrS-1 2227327 .. 2227359 + -15.1  -5.15969   AATAGATTTAAAAAA      GAAAACACACCAATT CAA AAATGGTGTGTTTTC      TTTTTTACCTTACAA 100 36
    GBAA2390 2230232 .. 2230274 + -11.7  -3.98661   GGTAGCTAAATAGTT TAT-GAAAAGAGTCCTTGTT TGAA AACAAGGGCTTTTTTCTATA TTTGTAATACCTGTG 100 28
    GBAA2391 NONE
    GBAA2392 2231609 .. 2231633 +  -6.5  -5.36965   AAATCAAATAAAAAA          GACTCTTGTAT AAA AAATAAGAGTC          TTTTTTATAATGTTC  88 104
    GBAA2393 2233461 .. 2233485 +  -2.9  -3.34398   ATTTTAATAATTTTA          TTATCTCAACT TCT AGTTGTAATAA          TCTTTCAAAAGACAG  46 473
    GBAA2396 NONE
    GBAA2397 NONE
    GBAA2398 NONE
    GBAA2399 2238839 .. 2238864 +  -9.2  -4.88228   TAAACTATATAAAAA         GAGTATTGAA AGTTAA TTCAATACTC          TTTTTAATATTAAGT  93 65
    GBAA2402 2241439 .. 2241475 + -17.6   -3.5365   AGTAAAACAGTGACA   TGTACAAAGAGGG-TGC AAAT GCAACCCTCTTTGTACA    TTCTATAAGCTTTAC 100 231
    GBAA2404 NONE
    GBAA2405 2243608 .. 2243634 +  -6.7   -5.4505   CTAAATTATAAAAAA         ACATGTTTGAA AAAAA TTCAAACATGC         TTTTTTATTAAAGGA  93 74
    GBAA2407 2246639 .. 2246667 + -16.2  -3.67389   TGGATGCATAGTTAA        GAAAGCCAAGGA TATTT TCCTTGGCTTTC        TTCTATGTAGTTTAT 100 30
    GBAA2409 NONE
    GBAA2410 NONE
    GBAA2411 NONE
    GBAA2412 2250095 .. 2250116 +  -8.8  -5.48514   TAATGGATAGTGAAA           GCATGACA TTATAC TGTCATGC            TTTTTATTTGTTAGT 100 31
    GBAA2414 NONE
    GBAA2415 2252840 .. 2252859 +  -3.7  -3.01712   TGTAAATAGGCTATA            CTAAAAT ACATAC ATTTTAG             TATTGGAGAGAGAAG  46 139
    GBAA2416 2253037 .. 2253069 +  -5.8  -5.63517   TTTTTAAAATAGAAA      GAACTATGACAT GATGTGAAA ATGTTATAGTTC      TTTTTTATTTGGAAA  90 29
    GBAA2417 NONE
      hemY-2 2255349 .. 2255392 +   -20  -4.45664   TTAATATAGAATAAA TAAATAAAATGTCCCTCCAT TATA ACGGAGGGACATTTTATTTA TTTTACTTGAATTGA 100 37
    GBAA2420 2257059 .. 2257084 +  -7.7  -5.38549   GTTATATATTAAAAA         GGTTGTTAACCG TGC TGGT-AACAACC         TTTTTATTGTTTGAA 100 296
    GBAA2423 NONE
    GBAA2424 2259223 .. 2259273 + -26.6  -3.16743   TGGTTAAAAGAAAAT CGCGCATAAAAAGAACGAGTACCT GTA AGGTACTCGTTCTTTTTATGCGTA TTGAATATGTAAGTT 100 17
    GBAA2426 2261173 .. 2261183 +  -5.4    -3.745   AGCAGCGAAAAAAGA                 GATG CTG CATC                 TGTTTTGATAAATAG  59 60
    GBAA2427 2262227 .. 2262240 +  -5.3  -3.65199   TTTAGTTCATACAAG               TGTGT AAAA ACACA                TTTAAATAAAAAATT  59 411
    GBAA2428 2262625 .. 2262639 +  -6.4  -3.87815   AAACTAACTACACTA               GTAGGA CCT TCCTGC               TTTGTAAGAGTAAGA  66 202
    GBAA2432 2264120 .. 2264135 +    -9  -5.52384   CGGGAAAATAAAAAA              GAGAGC TAAT GCTCTC               TTTTTTTAGTGGCAC 100 98
       asd-1 2267679 .. 2267710 +   -11  -5.54907   TTAGTATTAACGAAA      CTAGGGAACTGTTA AAGA TTACAGTTTCCTAG       TTTTTATTTTATAAC 100 37
    GBAA2437 2269015 .. 2269025 +  -2.6  -3.37869   AGGGATTACCGATGC                 TAAA CAT TTTA                 TTAATGATTGTTTTT  46 83
    GBAA2438 2269309 .. 2269356 +  -9.4  -4.85545   GTTTCATTATGGAAA GAGATTATTCTACTAGGTCGTT ATGA AATGACTTCATAGGATAATCTC TTTTGTTCGTTTAAT 100 60
    GBAA2440 2271187 .. 2271210 +  -2.6  -4.16909   TTTATATTATAAACT          TATTAATATT CAAA AATCTTAATA           TCTTTTTATTCGACT  55 104
    GBAA2441 2272258 .. 2272269 +  -4.4  -4.30719   TAGAATTTTAAATGT                GCAT ACAG ATGC                 TTTATTATGGAGGAA  62 30
    GBAA2442 2272892 .. 2272917 +  -8.4  -5.08178   CATATAGATGAAAAA         CCGTATTCTT TTCATT AAGAATGCGG          TTTTTATATGTATAT  91 34
    GBAA2443 NONE
    GBAA2444 2276666 .. 2276694 +   -14  -5.24799   AGAACTTTGATATAG        TGCGGTTTCTCT AGAAA GGAGAAACCGCA        TTTTTATATTTGTAA 100 43
    GBAA2446 2278042 .. 2278067 +  -3.4  -4.66833   TTCCGCCCAAAAAAA         GAGGA-TACTT TTAAT GAGTAATCCTC         TTTTTGAAATTAAAG  63 78
    GBAA2448 2279383 .. 2279409 + -11.1  -5.37345   AGAAAGGGGTAATGG         TAAAACCATCT ATAAG AGATGGTTTTA         TTTTTTATAATTCAC 100 65
    GBAA2450 2281677 .. 2281711 + -17.5  -4.57073   AAACAGGGGTTCGTA     TATAGTCCTTCCTAA TAAAT TTAGGAAGGACTATA     TTTTTGGGCGAAATA 100 66
    GBAA2452 2283406 .. 2283451 + -14.2  -4.77165   AATTTTCATGTCACA TCCCTCTTTAATCGTTCGTC TTGTTT GTAGAACGATTAAGGAGGGA TTTTATTATGAAAAA 100 67
    GBAA2453 NONE
    GBAA2454 2285621 .. 2285640 + -10.8  -5.69068   TAAAAATATAAAAAA            CGCATTTC TTCA GAAATGCG             TTTTTTATATTTTTA 100 30
    GBAA2457 2286905 .. 2286916 +  -5.8  -2.80512   AGAAACAGGGAATGA                CTGC ATAA GCAG                 GTATTTCTTGAAAAT  56 218
    GBAA2458 NONE
    GBAA2459 2289003 .. 2289035 +  -9.3  -5.49234   AATAAATAAAAAAGG      CGCCTTAAAGC ATTAATACTTA GCTTTAAGGCG      TTTTTTATTAGCTGT 100 32
    GBAA2461 2290788 .. 2290809 +  -5.1  -2.61106   GTTAGTAAAGTGAAA           CTTCCTTTC ATTT GAAGGGTAG            TAAATTATAAGTATA  50 121
    GBAA2462 2291124 .. 2291134 +  -2.6  -2.60075   CTTTATTAAAGACTG                 TAAA TGA TTTA                 ATTCGTTAGGGGGAA  40 6
    GBAA2463 2292463 .. 2292485 + -11.4  -3.96618   TGCTTTATTTTGTGA           GTGATAGGCA TTT TGTCTATCAC           TTCTTTCACATTAAG 100 47
    GBAA2464 2292763 .. 2292773 +    -4  -3.24698   GATCGGTTGTACATT                 TGTA ACT TACA                 TGATTGTTTTTTAGT  49 1
    GBAA2465 NONE
    GBAA2466 NONE
    GBAA2467 2295582 .. 2295610 +  -6.8   -5.4833   AATGAAATAAACATT        TAATAAGTGGGG TTAAT CTCCACTTATCA        TTTTTTATTAAATAG  93 36
    GBAA2468 NONE
        tdcB 2298316 .. 2298362 +  -9.8  -3.52113   TGAAGTGGAATAGTT TTATGAAAAAGGAGCTAA GTGAAATTATA TTAGCTCCTTTTTCATTA TGTTTGTGCGGGAGT  80 28
    GBAA2472 2300425 .. 2300449 +  -4.4    -4.183   GAATTAAATCCTTTA          CGCTATAT TTTCCTTTT ATATAGCG          TTTGTTACCAATTGC  63 107
    GBAA2474 NONE
    GBAA2475 2302921 .. 2302942 +  -7.3  -6.04953   AGTTATAATTGTAAA           GAGTCGCAA AATA TTGTGGCTC            TTTTTTTGTTTGTAT 100 43
    GBAA2476 2303456 .. 2303466 +  -5.4  -2.75228   AGAACTACGCATAAA                 CAGA AAA TCTG                 CTTGTAATTAGTTTT  52 136
    GBAA2479 2306149 .. 2306163 +   -10  -2.52464   TGTTTGTGTATTATA               GACCGA CAG TCGGTC               TAAATTAAAGGAAGG  77 50
    GBAA2480 NONE
    GBAA2481 NONE
    GBAA2482 2310563 .. 2310581 +  -5.3   -5.7827   TTTTAAAGAGAAAAA             CTCCTAT TGAAT GTAGGAG             TTTTTTCTTTGTCTT  91 35
    GBAA2483 NONE
    GBAA2484 2311963 .. 2311994 +  -3.9  -5.04597   AATAACATTAATAAA     GGTATTCC-AA-CTG TCAA CAGGTTTGGAATGCC      TTTTTATGTGTAAGT  70 98
    GBAA2485 2313069 .. 2313118 + -17.6  -3.28204   GGTTCTTAAAATAGT ATATATAAAAGGAAAAGGGTGG CACCTT CCATCCTTTTCCTTTTATATAA TTAGGTTATGCTTTT 100 78
    GBAA2487 2315561 .. 2315574 +  -2.4  -3.84406   CAATAAAATTCACAT               TTCC GAGAGG GGAA                TTATTATGATAAAAC  51 174
         gpm 2316311 .. 2316325 +  -2.2   -3.5393   TCCGAAACATATTAC               TTTTTA ACA TGAAAA               TTTGAAACGCATGCT  46 19
    GBAA2490 2317244 .. 2317264 + -12.7  -4.32482   TATTTTAGTAAATAA            GGACAGAAA TTT TTTCTGTCC            TTTTCACTTATACAT 100 26
    GBAA2491 NONE
    GBAA2492 2317710 .. 2317758 + -13.6  -4.23391   TAAGTATATAAAAGA GGGG-AATGTAAAAGAGAATG CGTAAAAA CATTCTCTTTTACATTACCTC TTTATGATTTGTTTA 100 1
    GBAA2495 2319063 .. 2319095 + -19.5  -4.98522   ATGAGAGCAAAAAAA      GAGAAAGAAAATGCA TAG TGCATTTTCTTTCTC      TTTTTATATGCAATT 100 261
        pepD 2320711 .. 2320736 + -13.5  -5.37043   TTCATAAAATGAAGA         GTAGCCTATAA AATT TTATAGGCTAC          TTTTTTGTATAGAGT 100 43
    GBAA2501 2322579 .. 2322599 + -12.7   -4.8048   ATATTTTCTGTTGCA            GAACCCTTA GTA TAAGGGTTC            TTTTTGGTATCAAAA 100 80
    GBAA2502 NONE
    GBAA2503 2324101 .. 2324126 +   -12  -5.74684   CTATTTGGTAAAAAA         GGAAGGTTCA CTTTAA TGAACCTTCC          TTTTTGTTTTTATTC 100 30
        bla1 2329577 .. 2329605 + -14.1  -5.49569   ATATGAACTTGGAAA        GCGATTCTTTTTA ATA TGAAAAGAATCGC        TTTTTTGTATTCCTA 100 75
    GBAA2509 2331372 .. 2331419 + -15.2  -3.44991   CCTATTTGAATGTAA CAAAAGAAGGTCATCGTAACTG AATA TAGTTAGGATGACCTTCTTTTA TATTTAGGATTTATA 100 56
    GBAA2511 NONE
    GBAA2512 2335358 .. 2335372 +  -2.8   -3.4285   TAATCAAGTGAGGGC               GTATCT TAT GGATGC               TTCTACATTACATAA  46 57
      mmsA-2 2336941 .. 2336975 +    -8   -4.8048   GTAAAACATAAGAAG     GAAGTATTAGGAGTTT ATC GAATTCCTGATACTCC     TTTTTCATATGCAGA  90 99
    GBAA2514 2338933 .. 2338947 +  -5.7  -2.66329   GAGTAAAGTAAGTAA               CTTGC AACAG GCAAG               ATCTTATTAGATTAG  55 1
       fba-1 2340953 .. 2340963 +    -4  -3.43151   AACAGAGCATAATCA                 GAAA AAT TTTC                 TTCATTACTAGTTAG  51 29
    GBAA2517 2342207 .. 2342223 +  -8.7   -3.2946   GGCATCCGATGGGAC              GCGAGCA ATC TGTTCGC              TTACTAGCTTTTCTT  73 386
    GBAA2523 NONE
    GBAA2524 2348035 .. 2348056 +  -4.4  -5.20216   GTAAGGTCATAAAAA           GTCTTGGT TTGGTC GCCAAGGC            TTTTTTCATGCTGTA  77 221
    GBAA2526 2349820 .. 2349857 + -21.7  -5.06451   CAGTTTTTTACTAAA   TAACAAGGCATCATTCT AATT AGAATGATGCCTTGTTA    TTTTTTAGCATAATC 100 210
    GBAA2528 2352472 .. 2352515 + -17.4  -3.17136   ATTTTTTTGTATTTT TTTAAACAAAAATTTTAAAT ATAT ATTTAAAATTTTTGTTTAAA TCGTTATTTTGTGTT 100 86
    GBAA2530 2355358 .. 2355377 +  -9.4  -3.66378   TGAATTCGGTCAAAG            TCCATCTT TCGT AAGATGGA             TTTAAATAACGTCTC  81 417
    GBAA2533 2360361 .. 2360385 +  -9.4  -5.33331   ATTAAAGCGAAAAGA          CGTTCTACTC ATATG GAGTAGAATG          TTTTTCTTATGTTTA 100 59
    GBAA2534 NONE
    GBAA2535 2361728 .. 2361758 +  -4.1  -5.38958   TTTCATAGAAAAAAA      GCCG-TTTTTTCTA GATT TAGAGATAATCGGC       TTTTTCTTTGTAAAT  77 169
    GBAA2537 NONE
    GBAA2538 NONE
    GBAA2539 2365574 .. 2365601 + -12.9  -4.52589   AGGCCAGAACTTGTA        GTCGTACAGTT AAATTG AACTGTACGAC         TTTTCTATACAGAAA 100 8
    GBAA2540 2366073 .. 2366123 + -19.4  -4.11363   AATATATAATTTAAA TGAAACAGAGTCGACTTTAGGA AATGAAA TTCTAATGTCGACTCTGTTTCA TTGTTTAATATTGTT 100 46
    GBAA2541 NONE
    GBAA2542 NONE
    GBAA2543 2368703 .. 2368728 + -13.5   -3.8691   ATTTAAGTAAAATAA         TAAATCGCCTT TAAA AAGGCGATTTA          TATTTGTTATATTTT 100 69
    GBAA2546 2370303 .. 2370348 + -11.5  -2.56596   AATTACATAATTCGA CAAGAAAACTCCTATGTTGTT GTAG AACAATGTAGGAATTTTTTTG TGCATTAGTACAGAA  86 47
    GBAA2547 NONE
    GBAA2548 2372982 .. 2372997 +  -2.6  -2.74792   TTTGTAACGAAACAA              CTTGTT AAAA AATAAG               ATTTAAAAATACTAA  40 11
    GBAA2549 NONE
        mvaB NONE
    GBAA2551 NONE
    GBAA2552 2376511 .. 2376524 +  -8.1  -4.24342   TTATCCAGTTTAAAA               GCCCT ATTT AGGGC                TTTCTTGCTCAAAAA  83 28
    GBAA2553 2378522 .. 2378546 + -15.9  -5.03994   CATGTATAATGTGAA          CTGACCTCTAA CAA TTAGAGGTCAG          TTTTTATGTATACAG 100 49
    GBAA2554 2379028 .. 2379055 + -15.8  -4.12738   GGGGCTATGTTTTTT        GTAAAGCCATTC TTAT GAATGGCTTTAC         TTTCATTTCGTATAA 100 56
    GBAA2555 2379651 .. 2379667 +  -2.3  -2.98062   TGAATGGGGCGATAA              AAAACAA TAG TTGTTTA              TAATTATGTTATGTC  41 16
    GBAA2556 NONE
    GBAA2557 NONE
    GBAA2558 2381474 .. 2381498 +  -9.3  -4.18674   TATAAATTTAGAAAA          CGGCTTGCACT GTA AATGCAAGCTG          TTCTTTATATATAAG  88 36
    GBAA2562 NONE
    GBAA2563 NONE
    GBAA2564 NONE
    GBAA2565 NONE
    GBAA2566 2388268 .. 2388289 +  -7.3  -5.69262   GTATTGCTGTAAAAA           GCGGAAGGA AATA TTCTTTCGC            TTTTTATTTTTGTAC 100 29
    GBAA2567 2388815 .. 2388843 +    -9  -4.74103   ATTACATATTGAAGA        GGTGACTTTTGT TGATT ACAGAAGTCATC        TTTTTACATTAGAAA  93 94
    GBAA2569 2392489 .. 2392508 + -10.8  -5.45802   TTTATTATAAAAATC            GCAGAAAG TATT CTTTCTGC             TTTTTATTTTGCAAA 100 112
    GBAA2570 NONE
    GBAA2571 2393862 .. 2393875 +  -2.5  -3.49102   CGTTAAAGGTTATAT               TAATT GTGT AATTA                TTATATCGCAAATAT  46 44
    GBAA2572 2397182 .. 2397219 + -12.4  -4.58236   AAGGTAATGAAAGAA   GATCTAATTTCTTAAT ATCAAA ATTAAGAAATTGGATC    TTTTAGTATTTTATG 100 117
    GBAA2573 NONE
    GBAA2574 NONE
    GBAA2575 2399827 .. 2399837 +    -4  -3.61103   CAGTTGACTCTCACA                 CAAT GTC ATTG                 TTTAAGATGAAGTTG  53 86
    GBAA2576 2400696 .. 2400743 + -13.1  -3.38966   GTTATCCAGTTAAAT GATGATAAAGAAAAAAGGCAT TATAAT ATGCCTTTTTTCTTTATAAAC TTATCCATAAATTTT 100 24
    GBAA2578 2402998 .. 2403009 +  -4.4  -3.05343   CAAGGGGGAATGTAA                TGTG ATTA CACA                 TATTACAGATATAAA  50 206
    GBAA2579 2403775 .. 2403810 +  -4.8  -5.47431   TCCAAGTAAATTAAA    CTTACCGCTTTCTATT TAAG GATGGAAAGTGGTAGA     TTTTTTGTATCTTCG  82 7
    GBAA2580 2404015 .. 2404072 + -19.2  -2.52023   TTGTCTAGTAGCTAA TTAATAAACACTGTTGTTTAACTAAAG TTTCC TTTTAGTTAAACAACAGTGTTT-TTAA ATATTGATATACGTA 100 54
    GBAA2582 2406416 .. 2406454 + -12.7  -3.54029   GATTAATAAAATAAA   GAAGAAAGCTACACCTA AAATA TAGGTATAGTTTTCTTC   TTATAATTGCTCAAG 100 1
    GBAA2584 2408979 .. 2408998 +  -2.2  -4.10657   CTGAAGGAGGTGTAA            TATGTATA AGTA TTTACATA             TTTTAAACGATATAG  52 95
    GBAA2585 2410364 .. 2410386 +  -7.7  -5.45802   AAATTGATATTTTTA           GAGCACCCA ATGGC TGAGTGCTC           TTTTTATTTTGGACA 100 39
    GBAA2586 NONE
    GBAA2588 2412022 .. 2412036 +  -2.8  -3.62032   AATGACCAGGTACCG               CATAGG CCA CGTATG               TTTCGACATTAATAT  48 48
    GBAA2589 2412399 .. 2412414 +  -6.8  -5.86609   AAGTTTAATCTATAC              GCATCC ATTC GGGTGC               TTTTTATTTTTTTGA 100 39
    GBAA2590 2413529 .. 2413552 +  -8.9  -5.09762   TCAAAATCCCCAAAA          GGGCACTTG CGGAAA CAAGTGCTC           TTTTATTTATTAAGG  95 164
    GBAA2595 NONE
    GBAA2596 2417979 .. 2418002 +    -9  -4.81249   AGAATAATAGAAGAA          GGATGCTTTT GTAT AAAAGTATCC           TTTTTAAATTTACGG  93 40
    GBAA2597 2419043 .. 2419059 +  -5.1  -3.04501   CAAAATTCTGATTTT              GCAGC TATATCT GCTGC              TCTTCAACACTTGCT  52 271
    GBAA2601 2423506 .. 2423527 +  -8.8  -5.15969   CGAAATCATTAAAAA           GCTTAGAG CTAAAA CTCTAAGC            TTTTTTACATTCAAA  95 53
    GBAA2602 2424470 .. 2424489 +  -7.9  -4.46155   ATTTAGGTAGTAAAA            GACCGAT AAAGCA ATCGGTC             TTTTCTCAGTATATA  82 96
    GBAA2603 2425807 .. 2425821 +    -5  -4.05322   TTGAAAATATGTTGA               TTGGAC TTG GTTCAA               TTTGTATAGGGATTT  62 349
    GBAA2605 2428129 .. 2428167 + -19.2  -5.04601   AAAAATCTTAAAAAA   GAGTTCGAGCTTGATAGA AAC TTTATCAAGCTTGAACTC   TTTTTAGTTTATAGA 100 30
    GBAA2607 2430028 .. 2430065 + -13.6  -3.65812   ACCGAAATAGATAGT   AATAAAGCGCTCTCGA TGGAAT TCGAGGGCGCTTTATA    TTATATTGAAAGAGG 100 31
    GBAA2608 NONE
    GBAA2609 NONE
         ddl 2433850 .. 2433873 + -11.2  -5.88565   ATACTGTCAATTTCA          CTTTCTTTAC GCCT GTAAAGAAAG           TTTTTTTATTATAAA 100 233
        tenA 2434640 .. 2434674 + -11.7  -4.93595   ATAAGATAAAGAAAA    GAGGTATTG-CTATAC GTAT GTATGGACAATACCTC     TTTTTAGGTTTTTAT 100 32
    GBAA2612 2435536 .. 2435558 +  -7.1  -3.77464   TTAAATTAATAAAAA          GCAGT-TAGC TTTC GCTAGACTGC           TTTGCTCCCTAATGT  72 273
    GBAA2613 2436050 .. 2436062 +  -2.7  -2.77043   TTTGAGAGAAAGGGA                TTATC TGA GATGA                GTTTCAGCTAATCCC  40 54
    GBAA2614 2436551 .. 2436561 +  -3.2  -3.62518   ACCGTAGCTACCGCA                 TGGG CAG TCCA                 TTTAGGCATATTTAA  50 259
    GBAA2615 NONE
    GBAA2616 2437436 .. 2437448 +  -4.1  -3.73775   AACTAACTATACTAG                TAGGA CCT TCCTG                TTTGGTAAGAGTAAG  54 273
    GBAA2618 2440782 .. 2440819 +  -2.1  -5.22312   GATTTAAATAATAGT   AGATAAATCCTGTTC-AT TAT ATCGGTCAGGATTTGTCA   TTTTTTCATGTAAAT  68 34
    GBAA2619 NONE
    GBAA2620 NONE
    GBAA2621 2441771 .. 2441794 + -11.2  -5.71983   AGAGATTTTAGTAAA          CCTTTAATGA TTTA TCATTAAAGG           TTTTTTTGTAATTAC 100 40
    GBAA2622 NONE
    GBAA2623 2442655 .. 2442682 +   -13  -2.87963   TTAAAAATGTGTACA        TAAAAAACATCC AGGG GGATGTTTTTTA         TATGATAATTGTACA 100 37
    GBAA2625 2444476 .. 2444499 + -10.4  -4.62336   TTTTATGTTTAAAAA          CCTCGTATTT TTAA AAATGCGAGG           TTTTTAAAATGAAGT  95 49
    GBAA2626 2445010 .. 2445040 + -16.4  -5.93252   TTTGCATAAAGAAGA       GTGAGAGAGTAGAA GTA TTTTACTCTCTCAC       TTTTTTATTTTTCAA 100 32
        cypA 2446631 .. 2446660 +    -8  -5.36441   CATATGATTTGTGCT       GCCTCCTGT-TCA GAACA TGAAATAGGAGGC       TTTTTTATGTCGACA 100 258
    GBAA2628 NONE
    GBAA2629 2448593 .. 2448638 +  -4.1  -2.62184   GCATAACAAAGAGTA TCATACCTCCGAATTTTGTTA ATGA TAATAGAACAAGGAGGTGTGA TACTATGGCACAAGA  46 46
    GBAA2630 2448808 .. 2448830 +  -7.7  -4.81852   GTATAAATTTTTGAA           GGGTAGCCA AATCG TGGTTGCCC           TTTTATTAATTATAG  87 35
    GBAA2632 2450762 .. 2450786 +  -6.5  -6.02919   CAATAAACTGTTCAA          CAAGGTGCA AATTTAC TGTACCTTG          TTTTTTTATTTCTCA 100 35
    GBAA2633 2451447 .. 2451490 +   -23  -5.05712   TTATAGTTCATAGTT TAAAATCAGAAGCTTTTCTT TAAA AAGAAAAGCTTCTGATTTTA TTTTTAATTATTTCT 100 28
    GBAA2634 2452490 .. 2452505 +  -6.2  -6.23317   ATAAAAAGAAAAAAA              GAATCT AAAT AGATTC               TTTTTTTCTTTTTAT 100 42
    GBAA2635 2453201 .. 2453217 +  -6.7  -2.97245   AATTGCCAAAAATAC              TTTGAAA TGC TTTCAAA              TCTAATTATAGATGG  61 79
    GBAA2636 2454746 .. 2454784 + -21.4  -5.23644   TCTTAAATTATTAAA   TACCCAATAACGAAAAGT TAA GCTTTTCGTTATTGGGTA   TTTTTGTATTTAATT 100 35
    GBAA2637 2457267 .. 2457288 + -13.1  -5.28481   TCCTTATCACGGTTA           GGCATCTAC TTAT GTAGATGCC            TTTTTTAATTAAATA 100 207
    GBAA2638 2458607 .. 2458649 + -18.9   -3.4072   AATAAATAGTGTAAA TCATATAAAAGCATAGAGG CTCAA CCTTTATGCTTTTATATGA TTATCCTGCAAACTG 100 32
    GBAA2640 NONE
    GBAA2641 NONE
    GBAA2642 2462793 .. 2462810 +    -7  -4.70739   GGTATCCATTTTAAA             GCACTC TCAAAT GAGTGC              TTTTACTTATTTTTA  79 27
    GBAA2643 2463096 .. 2463133 + -20.3  -3.33969   ACTTATGTATCGAAA   CAAATAAAAAAGGAGCA TAAT TGCTCCTTTTTTATTTG    TTATCAGATGAGTTC 100 87
    GBAA2646 2466038 .. 2466066 +  -4.6  -5.64321   AAAAATTTAAAAAAC        CTCCTTCCTATG TTATT TATAGGGAGGAA        TTTTTCTTTTGTTAT  83 59
    GBAA2647 2467219 .. 2467244 +  -6.1  -5.60689   TAGCTTAGGAAAAAA         TCCCCCTTTGG AAAT TCAGAGGAGGA          TTTTTTGTTGTATAC  93 80
    GBAA2648 2470094 .. 2470128 + -14.4   -5.9003   CACCGCGATGATAAA     TCTCGTCCCTAAGACT AAA AGTCTTGGGGGTGGGA     TTTTTTTATTGGTTT 100 482
    GBAA2649 2471447 .. 2471466 + -12.2  -2.89191   TCTTACGATGTTCAA            TAGGAGGG TTAT CCCTCCTA             TATATGGAAATATAA  90 62
    GBAA2650 NONE
    GBAA2651 2473334 .. 2473350 +  -2.3  -3.56594   TTTTATAACAAGGGA              TGATTAT ATG ATATTCA              TTTACACGGATTTCG  46 217
    GBAA2652 2473861 .. 2473887 +  -7.4  -5.72622   AATGTAAGATAAAAA         GAAAATCGAGCA AAT TTCTTGATTTTC         TTTTTTATTTGTGAA 100 39
    GBAA2653 2474862 .. 2474880 +   -11  -5.95539   TTATTAAGAAGAAAA             CCCGTGAA TAA TTCGCGGG             TTTTTTTATTTAAAA 100 34
    GBAA2656 2477564 .. 2477600 + -13.2   -3.4376   AATTTCACCAAGTAT    GATAACTTCCCTGACG TTAAC TGTCAGGGAAGTTATA    TTATAATAGCTATAT 100 24
    GBAA2657 2478547 .. 2478588 + -17.7  -4.72272   AGCTAAAGTATTTGG C-TAAAAGAACTTGTAGCGG GGC CTGCTACAAGTTCTTTTATG TTTTTAGTAAGGCAA 100 300
    GBAA2658 2479434 .. 2479459 +  -7.7   -4.9181   TATACGTAGTTGACA         GTGGATATG AGTTTAAG CATATCCAC          TTTTTAATATTATAT  87 71
    GBAA2660 2480643 .. 2480655 +  -3.3  -3.72363   GATTAATACGAAACA                GCAAG CAA CTAGC                TTTACAATTTAAATA  52 132
       adP-1 2482064 .. 2482100 + -13.9  -5.27335   ACTACCCTGTGATTT    GAACTATAACTTTGCCA TTT TGGCAAGGTTACGGTTC    TTTTTGTTTACGGCA 100 236
    GBAA2663 2483760 .. 2483787 + -11.4  -4.46233   ATATTCATTTTTTGG        AAAAAGATGGGG TTAA CCCCATCTTTTA         TTTATTTCCCCTTAA 100 10
    GBAA2664 2485207 .. 2485228 +  -8.7  -3.63018   AATAATATTGAAATA           GCGCAGGAT CATT ATCCTGCAC            TTATCTATCGTAATT  77 40
    GBAA2667 2487227 .. 2487240 +  -2.5  -3.28791   ATTTGAAAATCGACA               TTTAT TTGA ATAAA                TTATCCAAGCCAAAT  44 13
    GBAA2668 2488189 .. 2488212 + -11.2  -5.31519   TAGTTTATAGAAAAA          GAATCCAATA CTTT TATTGGATTC           TTTTTATTTAGCTAT 100 66
    GBAA2670 2489444 .. 2489465 +  -7.3  -5.19328   TAAGATACATAAAAA           CTCCTCTAT AGAA AAAGAGGAG            TTTTTGTTATGCCGT  91 42
    GBAA2672 2492057 .. 2492067 +    -4  -4.57353   ATTTCAGTTAAATAT                 TGTA TGT TACA                 TTTTATGTAGTAAGC  65 114
    GBAA2673 2493497 .. 2493518 +  -9.5  -4.28375   TGGTTACTTAAGAAA           GGAATTAGC ATAC GCTAGTTCC            TTTTCCATCTATTGA  90 54
    GBAA2674 2493801 .. 2493815 +    -5   -2.7119   AATTAAAAATATATC               CTCTTT ATA AAGGAG               ATTATCATATTGAAT  50 77
        bltD NONE
    GBAA2676 NONE
    GBAA2677 2495243 .. 2495288 + -16.5  -3.23684   CATCAAAGCTACTTT GCTTGAAGGAAAGGTGTGAAA ACTA TTTTGCACTTTTCTTTCAAGC TGTAATTTTTGTGTA 100 49
    GBAA2678 2496341 .. 2496359 +  -3.1  -2.72344   AATAGGGTATAATTA             CTCCTAT AACAA AAAGGAG             TGATTGAAAGTGAAA  42 29
    GBAA2679 2496666 .. 2496686 + -10.5  -4.99035   TATAACCTGCAAAAA            GACACTTCA TAA TGGAGTGTC            TTTTTGTGTACATGA 100 179
    GBAA2680 2498015 .. 2498033 +  -9.6  -5.36441   GCTTAATACAAAAAA             GAGTCCTA ATA TAGGGCTC             TTTTTTGTGTAGAGA 100 35
    GBAA2683 NONE
      dnaN-2 NONE
    GBAA2685 NONE
    GBAA2686 NONE
    GBAA2687 2503638 .. 2503665 +  -4.9  -5.24416   ATCAATAAGTAAAAA        GCGAATCTTTT ATATAA GACAGATTCGC         TTTTTATTATAATTA  79 40
    GBAA2689 2505923 .. 2505952 + -13.1  -2.61628   ATTATAAAAATGCAA       GAAACCTTAGTAT ATCT ATGCTAAGGTTTC        TAACTTGATATTATT 100 34
    GBAA2690 NONE
    GBAA2691 2507679 .. 2507716 +  -8.8  -5.72254   TCGCAATCATATCAA   TACAATTCGTTTAA AATGAACACA TTAAACGAATTGTA    TTTTTTATTATTTAA 100 55
    GBAA2698 2513478 .. 2513504 +  -8.8   -5.1471   AAAATAACATAAAAA         GGTAAAGCGTAT TTT AAATGCTTTACC         TTTCTTTTTTGTAAT  95 125
    GBAA2704 2517644 .. 2517669 +  -9.1  -5.87996   ATTCTAAATAAAAAA         CAATCCCAGTA TATG TACTAGGATTG          TTTTTTTATTGCTTA 100 40
    GBAA2710 NONE
    GBAA2711 2521623 .. 2521651 + -15.5  -4.14345   ACATAAAAAAGATTA        GGACCGTACATAT CTA ATATGTATGGTCC        TTTCGTTTGCTATTG 100 69
    GBAA2721 2528872 .. 2528893 +  -2.9   -4.7889   ATATTTGAAGAAAAA           GAGTCCTAT TTAT GTTGGGCTC            TTTTTCAGTATTTAT  65 40
    GBAA2722 2529260 .. 2529298 +  -7.5  -5.06505   TACAGAGTAGGTGAA   CGGGACGATATTTAGGT CATAC ATCTAGGTAATGTCCCG   TTTTTATGTGTAATT  89 44
      secY-2 2550488 .. 2550513 +  -9.1  -4.94972   AATTAAGTAAAAAAA         CACAGTTGG TTATTTTT CCAACTGTG          TTTTTAATTCTACTG  95 35
    GBAA2737 2554296 .. 2554308 +  -3.4  -4.03234   ACATGTTGACCTTCA                CTCA AAATA TGAG                TTTCTCTAACCACCA  56 167
    GBAA2738 2555378 .. 2555419 + -18.3  -3.12351   ATAATAGATAAATAA CGAATAAAAGGGGCACG CCACAATT TGTGCCCCTTTTATTCG  TTACATGTAAAAAAG 100 26
    GBAA2739 2555755 .. 2555768 +  -2.4  -3.98172   AGCCATGCAAGCATT               TCAG GTGATA CTGA                TTTATGAATATTAAT  53 5
    GBAA2741 2557621 .. 2557652 + -14.7  -5.02439   CAATATAAATAAAAA      GAAGAGGTTTTCT ATAGAC AGAAAACCTCTTC       TTTTTATAGTTATAT 100 29
    GBAA2749 2563556 .. 2563584 + -11.1  -5.38958   TAGATAAAATAAAAA        CCTCACAGTTTAT AAC GTAAACAGTGAGG        TTTTTATTTCTAAAT 100 34
    GBAA2754 2568554 .. 2568570 +  -8.7  -3.20723   CGAACTACCGCTTCT              TCTGGAG TTT CTCCAGG              TTCAATTGCTCCAGC  71 323
    GBAA2756 2569607 .. 2569632 +   -12  -4.31085   CTTCAAACAGTAAAA         GCGTTACTCA CGGAAT TGAGTAACGC          TTTTACCTTAATATA 100 3
    GBAA2766 2575615 .. 2575636 +    -8  -4.76892   GTATCTAAATAAAAA           GGCCAGTC TTAAAT GACTGGTC            TTTTTACATTCATGT  90 29
    GBAA2772 2579020 .. 2579052 +  -6.4   -4.3953   CCGTAAAAATTCAAA      CCACTATTCTCTTA TTCAT TTAGAAAATAGTGG      TTTATTATAATTCCA  74 59
    GBAA2778 NONE
    GBAA2779 2585975 .. 2586014 + -16.2  -3.52147   ATTAAATGTTTAAAT  TGAATAAGAAACCATTTA GCAG TAAATGGTTTCTTATTTA   TTAGTTATCTCATTA 100 28
    GBAA2787 2591962 .. 2591994 + -13.6  -3.08046   AAAAGATTAATAAAA      CAGGCTAGAGAATA TACTT TACTCTCTAGCCTG      CTTTCTGCTATTTTT 100 31
         fdX NONE
        rpiA 2594374 .. 2594392 +  -8.9  -5.65678   GGAATTATAATGAAT             GCTGACT CTTAC AGTCAGC             TTTTTTATATTTTCT 100 31
    GBAA2792 2594918 .. 2594956 + -10.7  -3.05964   TATCATAATAAAAAA  GGCAGTATATGAA-AC-TA CTT TATGTATTCATATACTGCC  CTGTTTTATTTATAG  83 33
    GBAA2803 NONE
    GBAA2804 2602647 .. 2602670 +   -11    -5.252   TTGAATAGTAAAAAA          GAGCCCTCCA AAAC TGGACGGCTC           TTTTTTGTACAAATG 100 33
    GBAA2815 2611217 .. 2611239 + -10.7  -5.52347   CTATAGAAGCAAAAA           GAGTAAGGA ATTAA TCCTTACTC           TTTTTTACTTTTATT 100 35
    GBAA2820 2616878 .. 2616903 + -10.6  -5.36441   TGAAAATACTAAAAA         GAAAGCATCT AACTTC AGATGCTTTC          TTTTTTATCTAGAAC 100 525
    GBAA2821 2617464 .. 2617480 +  -6.6  -5.31855   CCTTATAAAATGAAA              GAGTAC TTAAC GTACTC              TTTTTATTATTAATA  88 41
    GBAA2824 2619980 .. 2620003 + -12.6  -4.50193   ACGAATAAACAGTTA          TAAGGATAGC GAAT GCTATCCTTA           TTTTAATTCATTGAT 100 23
    GBAA2836 2634036 .. 2634083 + -21.8  -3.30741   AGACCACTTAATTGT TTGTCGATGTGAAGAAGTT-ACT TAC GGTCAACTTCTTCACATCGACAA TTGCTGATTATAAAT 100 126
    GBAA2837 2634729 .. 2634740 +    -3  -3.05463   AAGCCTGGCGGGAGA                TTGT TAGG ACAA                 TTACATCAAGAGCCT  45 468
    GBAA2841 2637645 .. 2637664 + -10.8  -5.60993   TGAAGCCGTAAAAAA            TAGGAGCA GAAA TGCTCCTA             TTTTTTTATGAGAAA 100 30
    GBAA2842 2638483 .. 2638540 + -11.8  -3.82442   AAATCTTGCGTAAAA ATATATAATAAAAACCGCTATACATTC ATTAC GAATGT-TAGCGGTTTTTATTATAGGC TTGATTTTGTATTAG 100 28
    GBAA2845 2639375 .. 2639395 +  -9.7  -4.84017   TCTATACTAAAAAAA            GGAACAGCT TAT AGCCGTTCC            TTTTTCTCCACACTT 100 31
    GBAA2855 2647475 .. 2647497 +  -5.6  -6.04953   ATTCCAATAAAAAAA           CAATCCGTTT TAA AAACGAGTTG           TTTTTTTATTTCTGT  95 73
    GBAA2859 2649958 .. 2649991 + -14.9  -2.88452   CTCCCCTTTTCAAAA     TATAAAGAGCTTACT ATAC GGTAAGCTCTTTATA      CTATTTATTTCACAA 100 45
    GBAA2863 2655033 .. 2655054 +  -3.1  -2.70153   TCATATTCACTTATT           AGTTTTATT AGGA AATAAAACC            CTTCATCTTTGCTTT  42 515
    GBAA2873 2662813 .. 2662829 +  -2.4  -2.78774   TACATAAAGAGAGCA              TATATA TTAAT TATATA              CTTTCCACATTTATA  40 44
    GBAA2874 2663287 .. 2663312 + -17.7  -4.52589   TTCCCCCTTGGAGAG         GAGCAGCTAGC TTTT GCTAGCTGCTC          TTTTATGTACAACGA 100 101
    GBAA2876 2664286 .. 2664309 +   -11  -4.87893   CGTACATACGAAAAA          GCTCCCTTCC AATT GGAAAGGAGC           TTTTTCATTACACTT 100 49
    GBAA2882 2671218 .. 2671257 +  -5.9  -5.89921   TTACACCCCAAAAAA  GGATGTCAC-ATAGTC ATCGATTTC GACTTTTGTGACATCC  TTTTTTTATTATCCT  95 56
    GBAA2893 2677191 .. 2677234 +  -5.6  -4.74285   CTTAAAGTATGAAAA GCATCAAGAAATA-TACCAC CTAATT GTGGTTCTATT-CTTGATGC TTTTATATTATAACT  74 36
    GBAA2894 2677818 .. 2677842 +  -4.4  -6.20267   TTATATTTGAGAAAA         GTAAG-ACGTA GTAT TACGTTCTTGC          TTTTTTTATTTTTAA  95 58
    GBAA2896 2679258 .. 2679299 + -11.1    -3.494   AATTTATAACATAAA CAAAGACGCATGGGT CCTATTAGATTA ATCCATGCGTCTTTG  TTATATAAAAACTTA  87 32
    GBAA2897 2679605 .. 2679618 +  -3.1   -3.2672   AAAGCTGGATTTGGC               GC-AGG GGG CCTAGC               CTTTATTGTTGCAAT  46 39
    GBAA2898 2680254 .. 2680273 + -10.8  -4.44211   ACACTTCATATCAAA            CGCAGAAA TTAT TTTCTGCG             TTATTTTGTATTCCA 100 43
    GBAA2899 2681625 .. 2681647 +   -12  -3.49048   AAATTAGTTCCCACT           CCCCTGCTTA ACT TTAGCAGGGG           TATTATTCATTGGAG  91 34
    GBAA2900 NONE
    GBAA2901 2682990 .. 2683005 +    -9  -4.62069   CTACGAATAAAAAAA              GCTGAC TTTT GTCAGC               TTTTTGAAATGCGGA  90 21
    GBAA2910 2687059 .. 2687088 +  -9.4  -4.58395   TTAATTCATAAATTC       GCCACAGG-AGGT CGTAT ACTTTCCTGTGGC       TTTTTCACGCCTAGC  93 60
    GBAA2911 2687356 .. 2687369 +  -3.9  -5.42198   AAGGAGGAATTCATT               TATGA CTTT TCATA                TTTTCTTTTTTACGA  77 52
    GBAA2912 2687493 .. 2687507 +  -2.2  -4.07687   CATACTATACGCAAA               TGTATT AAA AATATA               TTTTAAAGGGGCAAT  52 18
    GBAA2913 NONE
    GBAA2914 2687859 .. 2687873 +  -2.2  -3.69934   AAACTTATAAAGGGG               TTTTAT CTA ATGAAA               TTTAAAGTATTCTTT  47 42
    GBAA2915 2688375 .. 2688401 + -12.4  -3.88787   GATTAATAAAGAAAA         GATACACCACTT AAA AAGCGGTGTATC         TTTCTAAACATATAC 100 226
    GBAA2917 2690899 .. 2690921 +  -8.4  -6.02919   AGTTTACGATGAAAA           CCCGCAAGTG ATT TACTTGCGAG           TTTTTTTATTTCTCA 100 453
    GBAA2931 2701400 .. 2701431 + -13.2  -4.17789   AAAACGCTATATGAA      CAAAGAGCTCATCA AAAA TGATAAGCTCTTTG       TTTCATTTATCCTTC 100 40
    GBAA2944 2709602 .. 2709632 +  -6.2  -5.09245   GTATGTAATGAAAAA       GACTTGATTTCC TTTATTT GGTGATCAAGTC       TTTTTATCGTTTTAG  82 33
    GBAA2945 2710449 .. 2710472 +  -8.3  -4.38219   ACAGTAAGAAATTAT          GGATTGAAT ATACAA ATTCAATCC           TATTTTTTATATTAT  85 58
    GBAA2946 2711219 .. 2711254 +   -15   -3.8535   ATGTTATATTTACAA    ACAAAAGACACTATTC ATAT GAATAGTGTCTTTTGC     TATTTATTTAGCTTC 100 46
    GBAA2961 2733555 .. 2733575 + -11.2  -2.66098   CTTCTAAATAAAAAA            CTGCCTCT TATTT AGAGGCAG            TCACTTTCAAATCTT  82 167
    GBAA2966 2735571 .. 2735607 +   -14  -2.90232   ATGATGTTATGGTAC    GAAAATAAGACCGACA GAATA TGTCAGTCTTATTTTC    ATTATGTTATATTCT 100 18
    GBAA2971 2739554 .. 2739577 +  -4.8  -3.53761   GAATGACCATTTTAC          TTTAATAGAA ATCA TTTTATTAAA           TTTGAAAGGACGTTA  56 108
    GBAA2972 2739959 .. 2739980 +  -7.3   -5.4251   ATGTAATTCAAAAAA           TGCTTAGGA TTTC TCCGAAGCA            TTTTTTGTATATAAA 100 41
         mqo 2743022 .. 2743040 + -10.3   -5.5112   ATGAAGAAATAAAAA             CGTCCGA ATATA TCGGACG             TTTTTTGTTACTAAA 100 40
    GBAA2979 2748685 .. 2748731 +  -7.1  -2.53015   GAAGTATTCGAGCAG TTCTTTTTGATTTACATGGTAAT CAA ATTGC-A-GTAAGTCAAAAAGAA TGGATTCACAAATCT  62 74
    GBAA2981 NONE
    GBAA2982 2751437 .. 2751457 +  -6.9   -4.4784   TTACTATAAGGAAAA            GCCCATA CATAACA TATGGGC            TTTCTTTGACATTTC  78 86
    GBAA2990 NONE
    GBAA2991 2758711 .. 2758755 + -11.8  -4.26189   TATGGTAAATAATTT TTAAAATAAAAGACACCCAA ACGAA TTGAGTGTCTTTTATTTTTA TTTTCGAATTTGTCC 100 33
        proC 2762707 .. 2762736 + -11.6  -5.13016   CACTACAGGATAAAA       GGCTAAACTCGA ATATAC TTGAGTTTAGCC        TTTTTCATTTTAATT 100 85
    GBAA2998 2766955 .. 2766996 + -16.9  -2.89714   AATACTCTGCTTATA TAAAAGACCGCACATGG CTTTTACT TCATGTGCGGTCTTTTA  TCCTTCTAATTCGCT 100 39
    GBAA3002 NONE
    GBAA3003 2772368 .. 2772391 + -11.1  -5.08088   GAAAGCGAATAAAAA          GAGTCCTTC ATACGA GAAGGACTC           TTTTTATTGCACATT 100 29
    GBAA3012 2778257 .. 2778288 + -11.8  -5.65927   ATAATGTCATTACTA      TCCCTTGTAGAAAA AATT TTTTCTATAGGGGA       TTTTTTCTTTAAATA 100 40
    GBAA3016 NONE
    GBAA3017 NONE
    GBAA3018 NONE
    GBAA3019 2782892 .. 2782913 + -11.7  -5.01535   ATAACACAATAAAAA           GACTCCTAT TTTC ATAGGAGTC            TTTTTATACTTCTAC 100 37
    GBAA3021 NONE
    GBAA3022 2786701 .. 2786717 +  -9.5  -5.22039   TAACAAAATAAAAAA              GATGGTT TGT AACCATC              TTTTTTACCTTTACA 100 88
    GBAA3030 2795977 .. 2796002 +  -7.7  -5.24129   TGAGAATATAAAAAA         CGTCATTTTCA ATCT TTAAAATGACG          TTTTTTATGGCGAAA  91 38
    GBAA3042 2807473 .. 2807491 + -10.3  -4.74453   CTTATTAAAGTAAAA             GAGGTGC AATTC GCACCTC             TTTTTGCATGTGTTG 100 33
    GBAA3050 2811593 .. 2811618 +  -6.1  -5.52023   TTCACATACGAAAAA         CACCTTGTTTC TTTA GTAACAAGGCG          TTTTTTCTTAATACT  93 123
    GBAA3060 2819892 .. 2819918 +  -3.7  -5.30348   TTACGAAATGAAAAA         GGATCTCCTTC TATAT GAAAGAAATCC         TTTTTATTGTTAACT  72 8
    GBAA3062 NONE
    GBAA3063 2823296 .. 2823306 +    -4  -3.76888   AATAATCATTATACA                 CTTT TTC AAAG                 TCTTTCTTGTCCATA  54 392
    GBAA3065 2824477 .. 2824510 + -10.5  -3.57883   ATTCAATTACAAAAA     CGATCATTT-TGTAGG GAA CCCACAGAAATGATCG     TTTAAAAAATCTTAT  87 91
    GBAA3074 2832980 .. 2833001 +  -5.8   -5.9362   TTAATTACTAAAAAA           CCGCTCAA CTTACT TCGAGCGG            TTTTTTTCTATTTTC 100 37
        lysP 2835552 .. 2835575 +   -14   -5.4505   TAAAATAAAGTGAAA          CGAGCAAACA AATT TGTTTGCTCG           TTTTTTATTGCAAAC 100 33
    GBAA3077 NONE
    GBAA3078 2836783 .. 2836814 + -11.8  -5.03994   GTATTTTAAACAAAA      GTCCTTATACTTCA AAAA TGAAGTATAAAGAC       TTTTTCTCTCTCAAA 100 41
    GBAA3081 2838286 .. 2838306 + -11.1  -5.52096   CGTGACTAACGGAAA            AGAGGTGGC AAA GCCACCTCC            TTTTTTGTTCCGTTT 100 32
    GBAA3085 2840103 .. 2840130 +  -8.5   -3.6075   AAAGTGAAACGTTAA        TAAGTGGGGAT AGAGAA ACCCCCACTTA         TTCTATGATCTTCAT  77 34
    GBAA3088 2843780 .. 2843797 +  -9.9  -5.13521   TACCCAAATAAAAAA             CTGAGGT GGAT ACCTCAG              TTTTTTCGATAATTT 100 50
    GBAA3104 2856639 .. 2856669 + -11.2  -3.57971   TCCTGCACATAAAAA       GCACGCGTTCGATT ACT AATCAAACACGTGC       TTTCAAAATAACTAT  89 161
    GBAA3109 2860172 .. 2860213 + -17.7  -2.80925   TTTACTTAATAAAAA TAACAAAAGAAGCCTTC CTTTTACA GAAGGCTTCTTTTGTTA  TAGCTTTATCTTTTT 100 99
    GBAA3115 2865815 .. 2865851 + -19.7  -3.90856   CAAGTATATATGAAA    CAAAGGATCATCCACTA TAA TAGCGGATGATCCTTTG    TTTCATTACAACATT 100 43
    GBAA3118 2870047 .. 2870078 +  -8.2  -3.22209   GAATAAAAAGTGAAA      GGCAGAAACGTTGAT TTA AT-AACGTTTCTACC      TATTCAATTTCATGT  71 265
    GBAA3123 NONE
    GBAA3124 2874781 .. 2874791 +  -6.8   -3.6579   TTAGCAAACATTGCA                 GGTG CAT CACC                 TTCTTCAGCTAAGTT  67 460
    GBAA3128 2877064 .. 2877091 + -14.4  -5.47159   GATACATCTAAAAAA        TAAAAAAGTGGC CAAT GCCACTTTTTTA         TTTTTGTTTATTAAG 100 23
        adhB 2879851 .. 2879877 + -11.8  -3.63046   GCCCTTTAGCTGAAG         GAAAAATCAGTT TAT AGCTGATTTTTC         TTCTCTAATTCTAAT  95 371
    GBAA3134 2881916 .. 2881934 +  -7.4  -5.85011   ATTGTAAACAAAAAA             GAGGGG CTTGTCC CCCCTC             TTTTTTTAATTTTTC 100 145
        ansR 2885259 .. 2885295 +  -6.8  -5.08178   CATTTGTAAAAAATA   CGCTATTCTTTC-TGTA GATT TATAAGAAAGGATGGCG    TTTTTGTATGTCTAT  85 295
    GBAA3139 2885515 .. 2885563 +    -5  -5.03314   ATTGCTACAAGCAGC GAATTT-ACTACTTTAAAGTTAA GTGT TTAACCTTGAAGTACTTAAATTC TTTTTTCCAGATAAA  75 106
    GBAA3157 2905536 .. 2905570 +    -8  -4.36262   ATTACTTTAGAAAAA     CCCAAATATCTCAG CATTCAA TTGAGAAATTTGGG     TTTTAATATAGGTAT  85 48
    GBAA3159 NONE
    GBAA3160 2908001 .. 2908019 +  -3.2  -5.39905   CAAAAAAACAAGTAA             ACATTATA ACT TATAATGC             TTTTTCTTATTTCAT  74 26
    GBAA3166 2914691 .. 2914715 + -14.5  -4.27316   GTAGATAGTATAAAA          TTAGTGCTGAT TAA ATCAGCACTAA          TTTTAAATTAAAAAG 100 80
    GBAA3167 NONE
    GBAA3168 2916466 .. 2916477 +  -4.4  -3.99062   AATGCTGTTTCTGAA                GACA CACC TGTC                 TTTGTGCTACATCTT  60 447
    GBAA3175 2923104 .. 2923120 +  -4.5  -3.25729   TTCGGAGCTCGTCCC              CTTTTTT GGA GAAAAAG              TTGATAATACTTGTG  51 244
    GBAA3177 2924367 .. 2924380 +  -2.3  -2.72463   TCTATTTTTTCTACA               GTTGC TAAC GCATC                TACTTCCCCATAAAT  40 254
    GBAA3185 2934042 .. 2934077 +  -9.1   -2.5166   TAGTCAAAATAAAAA    CCCCAATCTCTCCAT ATTAAA ATTGAGAAATTGGGG     CTAATTTATTTCATC  71 50
    GBAA3188 2936679 .. 2936702 + -11.8  -3.41978   CATGATACAAAAAAA          GAGCCAATTC ACAT GAGTTGGCTC           TTCCTTACCTTATAA  91 72
    GBAA3194 2942246 .. 2942258 +  -2.7  -4.13767   TATTGTTTCAATATC                TATGC AAT GTATA                TTTTCAAATACAAAC  55 320
    GBAA3205 2951931 .. 2951951 + -15.5  -3.54424   TCCAAAAAAGAAAAA            GGGAGTGGA TTA TCCACTCCC            TTTAACCACCTACCC 100 62
    GBAA3208 2956276 .. 2956293 +  -2.5  -4.40963   TGCGGGATAGAAAAG             GAGCCGG AATT CAGGCCC              TTGTTTTTAACCAGT  58 56
    GBAA3209 2956563 .. 2956585 +  -5.7  -5.00339   CCCTATGAAACAAAA           TGACTTATT CTCTT GATAAGTCA           TTTTTAATTATTAGT  80 10
    GBAA3225 2972063 .. 2972100 +  -3.5  -5.84381   TTCAATAGGAAAAAA   CCAAATATTTTGAAAGA AAAC TCGATCAAAATGCTTGG    TTTTTTTGTTGCTAG  84 128
    GBAA3229 NONE
    GBAA3230 2976372 .. 2976397 + -14.1  -2.72581   ACGATCAAAATAAAC         CCCCAGAAATC CAAA GGTTTCTGGGG          CTTCATTATATATTT 100 277
    GBAA3235 2980300 .. 2980317 +  -9.9  -4.81083   AGTATATAACAAAAA             GCATTGG ATAC CCAATGC              TTTTTCATACTTACG 100 166
    GBAA3253 2994511 .. 2994523 +  -4.9  -3.32268   AATTTCAAAATTACA                TAATC ATA GATTA                TTATGCAAATCCTTC  54 44
    GBAA3254 2995794 .. 2995817 + -13.9  -3.11709   AAACAATTATACAAA          GGCCAACCG CATGTA CGGTTGGCC           CTTTCCTTTATATTA 100 59
    GBAA3257 2998363 .. 2998373 +  -5.4  -5.81412   AAAGAAGAAGAAAAA                 TCGT AAT ACGA                 TTTTTTTTACATAAA  91 20
    GBAA3258 2999816 .. 2999828 +  -6.3  -3.53012   TATATCAGCGATTTT                TCGAT TAT ATCGA                TTTACCGACAAAAAA  62 144
    GBAA3263 3003473 .. 3003484 +    -3  -2.52491   TTCTTTTTTGTCTAC                TTCA ACGA TGAA                 ATTGCTGGGTATCTG  42 246
      paiB-1 3004560 .. 3004596 +  -9.8  -3.41195   CATTTAATTAAAAAA    GAATCTATTTTGAA AACAGATGA TTCAAAATAGATTC    TTACGTTTTAGTATT  80 144
    GBAA3271 3011355 .. 3011384 + -12.3  -3.23984   CCTTTTAAACAGAAA       GTACCCACCAAAT GATC ATTTGATGGGTAC        TTCATGATACATTTA  90 175
    GBAA3275 3013751 .. 3013761 +  -2.6  -3.69483   GTCCTGGTTTTAAAG                 TATT CAT AATA                 TGTTTTAAATCAACT  48 397
    GBAA3283 3021187 .. 3021212 +  -2.5  -5.09245   TGTGATTAATAAAAA         GAGGTCGTA AATAATAA TGCGTCCTC          TTTTTATCGTTTTAG  66 68
    GBAA3284 NONE
    GBAA3285 3022952 .. 3022980 + -11.2  -5.96894   CCCTAATTGATGAAA        GTGAGAAGAATG TTTAT CATTTTTCTCAC        TTTTTTTATTTAAAT 100 320
    GBAA3288 NONE
    GBAA3289 NONE
    GBAA3290 3027759 .. 3027778 + -10.8  -4.58466   AATTCAAGTGAAAAA            GGAGCAAA TTAA TTTGCTCC             TTTTATCATTATAAG 100 30
    GBAA3294 3031940 .. 3031952 +  -6.3  -3.10112   ATTCTCCGGATATTT                GGTAT CAT ATACC                TTGGATAAATTAGAT  59 172
    GBAA3295 3032748 .. 3032783 + -10.7  -4.63932   AACTGAGAATATTAA    GAGTGTGTTTTGA TTTACCTTTT TCAAAACACACTC     TTTTATTCCGAGATA  95 147
    GBAA3303 3041937 .. 3041971 +  -5.8  -4.08064   TCTAATTTTTTAAAA     CTGTTGTATATGGG ATCGTCC TCCATATGCATCAG     TTTTAAAACAGGCTT  67 118
    GBAA3317 3055265 .. 3055310 + -14.4  -2.88731   ACTTTCAAATAACAA CCCTTTTTTATAACGTATCT CTGCAA AGAAATGTTATAAAAAAGGG TGATTGATTATGTGC 100 183
    GBAA3329 3066145 .. 3066181 +  -3.7   -3.1382   TATTTCGAATATGGA    AACAGCCCACTATCA AATTAAA TGATAGTAGGCTGGC    TGTTAAAATTATTTA  46 5
    GBAA3335 3072674 .. 3072701 +  -8.5   -5.2422   TAAAAACAGCAAAAA        GGGTATCAATC TTTCTT GATTGACACCC         TTTTTTGCTGTGATT  95 38
    GBAA3338 3074633 .. 3074672 +   -11  -5.25893   ATATATAAAGCATAA  AAAAATCCTTCAAGAACA TGCC TTTTCTTGAAGGATTTTA   TTTTTTCCTATCTAT 100 61
    GBAA3340 3075864 .. 3075889 +  -8.4    -3.885   TGTTAAAAATAAAAA         CGCTATTGAT ATTGAA ATCAGTAGCG          TTCTTATGTGACCAT  77 35
    GBAA3344 NONE
    GBAA3345 3080205 .. 3080238 + -14.2  -4.93454   TCCGCTTAGCTTTTA     TAAGGAAAGTAAAC TTCCCC GTTTACTTTCCTTA      TTTTGTATTTCTTTC 100 32
    GBAA3346 3081639 .. 3081674 + -16.4  -4.37348   AACATCAATATATCT    AAAAAGGAGCTCTCTT CATA AAGAGAGCTCCTTTTC     TTATTTCTTCTTCTT 100 106
    GBAA3351 3084599 .. 3084630 + -13.1   -3.2313   ATATACATAATACAA      GCCGATGCTTCCT TACCAT AGGAATCATCGGC       TATCTTCATTTCGAA 100 50
    GBAA3356 3089725 .. 3089741 +  -6.6   -5.1101   TTATTTAAACGAAAA              GCTAGT TTTAT ACTAGC              TTTTTTACATAATAA  85 33
    GBAA3361 3092126 .. 3092147 + -10.9   -5.0538   ACAAGATTGAAAAAA           CTTCCCATC ATAA GGTGGGAAG            TTTTTTCAAATGGCA 100 31
    GBAA3369 3101490 .. 3101514 + -10.1  -4.38712   GTATAGATATAAAAA          GGGATTAATCA TAA TGATCAATCCC          TTTTCTCAAAGTAAA  93 118
        hisS 3109154 .. 3109171 +    -4  -5.32599   TATTTATAATACAAA             CCTCCC TCGTTT GGGTGG              TTTTTCTATTTTATA  77 32
    GBAA3377 3109719 .. 3109739 +  -9.9  -5.37593   CTAACACCCAAAAAG            GATTTACTT TTT AAGTAAATC            TTTTTTAATTTCAAA 100 124
    GBAA3378 3110497 .. 3110531 + -10.2  -3.89501   GTAAAAATACAGAAA     TAAAAGGTGTCTTC ACGTATG GAAGCCACCTTTTA     TTTCTACAACTCTTA  87 37
    GBAA3380 3111776 .. 3111788 +  -2.7  -3.74697   TATACCCATACGAAA                GAAGT AGA ATTTC                ATTTTTCTTATGTAT  48 65
    GBAA3381 3112178 .. 3112201 +   -11  -5.63236   TAGAATGAAACACAC          GAGGACGGAT ACAT ATCCGCCCTC           TTTTTATTTTTCACT 100 38
    GBAA3389 NONE
    GBAA3390 3118618 .. 3118649 + -13.2  -5.72622   AGGATGAATAAAAAA      TACCGGCATTCTTT TCAC AAAGAATACCGGTA       TTTTTTATTTATACA 100 30
    GBAA3393 3121344 .. 3121368 +  -7.1  -3.00214   ATCAACAGTAAGAAA          AGGAGGCTAAT CCA ATCAGCCTCCC          TCCTCTTTATTTATC  64 89
    GBAA3396 3124555 .. 3124578 +  -5.4  -4.32857   TCAAATCTATCCAAA          CAGC-AGTACA CGG TGTACTCGTTG          TTTATATTTGCCGAG  66 318
       dxr-1 3134914 .. 3134943 + -13.8  -4.76644   ATTGTTAATAAAAAA       GAGCTAAAACAG ATAATA CTGTTTTAGCTC        TTTTTCCTACGTATT 100 19
    GBAA3412 3137052 .. 3137062 +  -2.4  -4.45485   TCCAAATTTTGGAGC                 GGGG GAA CCAC                 TTTTGTAGCTATGCT  58 96
    GBAA3413 3137422 .. 3137453 + -13.9  -5.17786   TAACCTTTAATAAAA      TACAGCGTACGCT TTTTTC AGTGTACGCTGTA       TTTTTCATTTTCTTG 100 45
    GBAA3416 3140114 .. 3140143 +  -7.9  -5.20333   ACCTATAACGAAAAA       GATTCGACCATCA TATT TGACAGTCGAATC        TTTTTATTGTCCATA  91 49
    GBAA3418 NONE
    GBAA3419 3142078 .. 3142109 + -11.8  -4.88918   ACTATTTATAAAAAA      GAGAGAAATCTACT TAAA AATAGATTTCTCTC       TTTTCTTTACGATAC 100 63
    GBAA3424 3146524 .. 3146546 + -12.8  -3.06162   AAGAAATAAAAAGCA           GGCAGAGATT CTT AGTCTCTGCC           TGTTCGCATACACTC 100 32
    GBAA3426 3147760 .. 3147779 + -12.2  -5.76949   AAGAAACAGTAAAAA            GCAAAGCG ATAT CGCTTTGC             TTTTTTTTAGGCATA 100 29
    GBAA3438 3162165 .. 3162199 +   -11  -3.76641   ACAAATAAAAAATAA    CAGCCGAATTTTTCT TATAAC AG-AAAATTCGGCTG     TTTGCATGTTGCAAT  88 151
    GBAA3450 3175271 .. 3175299 + -16.1  -4.24342   AAATTAATACCGAAA        CAGCCACCTTATC TCT GAAAAGGTGGCTG        TTTGTTGCTAGAAGA 100 48
    GBAA3457 3180717 .. 3180745 + -13.3  -5.30686   ATTGAAGACAAAAAA        TAGGTTGAGGC AATACGC GCCTCAACCTA        TTTTTTATGCCTCTT 100 57
    GBAA3463 3186604 .. 3186631 + -17.2  -3.53444   AATAAATTGAAACCT        TAATCAGTGGGG CAAT CCCCACTGATTA         TTTACCCGCAAATAC 100 36
    GBAA3464 3187101 .. 3187128 + -17.2  -4.67353   TGAACTACTAAAAAA        CAACGAAAAGCC ATAT GGCTTTTCGTTG         TTTTTAGGTACATGA 100 38
    GBAA3468 3189987 .. 3190013 + -10.2    -5.252   TATTGAACAGATAGT         GAAAGTCCGG ATGTATG CCGGGCTTTC         TTTTTTATCCCGCTA 100 27
    GBAA3475 3195897 .. 3195944 + -15.2  -2.90194   TTTTGGGCTAACTTG TTTTCTTAGATTGATGGACGTG ATCC CACATCCATCAATCTAAAAAGA TATAATTAGAAAAAT 100 112
    GBAA3478 3198433 .. 3198483 +  -5.8  -4.15006   GATACTCCTTAAAAA TAAAAAACGCTATTC-TCTCTGT AAAATC ATAGAAAAGAATAGCGTTTCTTA TTTTGAAATAGATGT  67 113
    GBAA3487 3208130 .. 3208179 + -13.9  -4.59109   TTTATAGACTTAAAT TGAATACCCTTCCCATAAAAAGT ATTT ACTGTTTATGAGAAGGGTATTAA TTTTTAGCAACTGTA 100 61
    GBAA3490 3210327 .. 3210367 + -16.6  -3.61894   TACACTCCATAAGAA GTGACTAGTTAAACCTCAA AATA TTGAG-TTTAACTAGTCAC  TTCTTAACGAGGCTT 100 331
    GBAA3498 3216509 .. 3216530 +  -7.5  -4.88711   CAGCTACCATCGTGA           TAGATTTAT CAAA ATAAATCTA            TTTTTCATATGTTAT  87 9
    GBAA3499 3216930 .. 3216954 + -17.3  -5.79595   TATAGTTAGAAAAAA          GCGAGGAGAAA TTG TTTCTCCTCGC          TTTTTTATTTTAACA 100 65
    GBAA3503 3219457 .. 3219467 +  -6.8   -3.7456   TTCCTTCTTCCATAA                 GCTG ACG CAGC                 TCTTTATTAATCTCA  66 154
    GBAA3505 3219976 .. 3219996 +  -5.5  -5.71295   GAATTAACTAAAAAA            CTTCATC TTTAATC GATGAAG            TTTTTCTTTTTCTCT  87 34
    GBAA3506 3221123 .. 3221151 + -11.9  -3.55323   CGTTATAATGAAAAA        GAAAGAAGCTG TTCCTTT CAGCTTCTTTC        TTATATAACATTTTT  91 33
    GBAA3511 NONE
    GBAA3512 NONE
    GBAA3513 3225579 .. 3225602 + -11.1  -4.65838   TATTTAACCGAAAAA          GTCATGAGC ACGTAA GCTCATGAC           TTTTTGCACTATATA 100 34
    GBAA3519 3231781 .. 3231823 + -16.7  -2.79239   TTTATAGTTTCTCAT TTATATAAAAGAAAGAGGG AGCTC CCCTCTTTCTTTTATATCA TCCCTTTTAATATCA 100 34
    GBAA3526 3236684 .. 3236708 + -17.3  -5.14563   TCGTCACATACAAAA          GGTTTGCAGCA AAG TGCTGCAAACC          TTTTTTCATCACCAA 100 64
    GBAA3529 3238619 .. 3238651 + -20.1  -4.30833   ATAGAGATTTCATTA      GTACAAAGGTCATCC ACA GGATGGCCTTTGTAC      TTTATTCATCATTTA 100 197
    GBAA3535 3243826 .. 3243849 + -12.6  -5.23396   TTGTCTACAGTCCGA          GGTTGAGAAA GTAT TTTCTCAACC           TTTTTATTCGTTGTT 100 257
    GBAA3539 3247409 .. 3247437 + -10.5  -3.12289   ATGAATACAAATCGA        GCATGTTTTGA AAACCAA TCAAAACATGC        TCTTAAAATATTTTA  83 57
       qor-2 3250776 .. 3250809 + -14.1  -3.73008   CATAATTCATAAAAT     GAAAAGGAAGCTAGA TTTC TCTATCTTCCTTTTC      TTATCTCTATTTGAG 100 36
    GBAA3550 3255418 .. 3255451 +  -5.3  -4.66938   ATAACAATATAAAAA     GAAGAGGAAAACTTA TATT TCAGTCTACCTCTTC      TTTTCTATTAACAAT  71 71
      pepF-2 3259926 .. 3259945 + -12.2  -4.37506   CTTTATAAAAAAGAA            GAGCCTCT CGCT AGAGGCTC             TTTCTCTTTCATGCT 100 33
    GBAA3555 3261828 .. 3261844 +  -5.1  -3.44284   GCAATTTGATTTAAT              GTAAGTG CTA CACTCAC              TGTTATTCCTACAGA  55 279
    GBAA3557 NONE
    GBAA3558 NONE
    GBAA3559 3265137 .. 3265161 +  -5.8  -4.53163   AGCATAATAGAAAAA          GGTATACC TAAAACACC GGTATACC          TTTTATGCTATCTCA  72 34
    GBAA3565 NONE
    GBAA3566 3272157 .. 3272189 + -13.7  -3.55486   AAAATGAAATAATAA      TAAAGACTCCATTTT CTT AAGATGGGGTCTTTA      TATTTACTGTTAAAT 100 29
    GBAA3567 3273817 .. 3273849 + -14.3   -5.0916   TTTAATATGTAAAAA      AGGTGTGTTCATACA AAT TGTGTGAACACACCC      TTTTTATATTCCCAC 100 44
    GBAA3570 3275346 .. 3275365 +  -7.9  -4.67011   CTTTAAAAAACGGAA            GACCTTC AATTAA GAAGGTC             TTTTTAAATACGCTT  82 35
    GBAA3586 3293598 .. 3293625 + -14.3  -4.49311   ACGTATCAAAAAGAA        GCGAGAAAGTG ATTATA CACTTTCTCGC         TTTTCTGATGCTACT 100 309
    GBAA3589 3296355 .. 3296373 + -14.6    -3.551   TAAAAAATATATGAA             GGAAGGGG CTC CCCCTTCC             TTATATAAATTGACG 100 50
    GBAA3590 3297621 .. 3297640 +  -9.4  -5.06735   CATTTATATGAAAAA            CTGATTCT ACTA AGAATCAG             TTTTTCTACTTTATA 100 108
    GBAA3600 3303599 .. 3303648 + -19.7  -4.93454   AAAGAATCTACATGA TTAATGCAGAAAGAGCATCCT TCTCTTAC AGGATGCTCTTTCTGCATTTA TTTTCTCTTTATTTG 100 26
    GBAA3602 3311583 .. 3311627 + -20.3  -3.49951   GTTATTAGAATTGAT GAATAACAAAAAGGCGTGCTA AAT TAGCACGCCTTTTTGTTCTAC TTCTCTAAAAATATA 100 20
        dhaS 3319896 .. 3319920 +   -10  -4.55544   TAAATTAACAAAAAA          GAACCTGACC TATCC GGCCAGGTTC          TTTTCATTATGTATT  93 33
    GBAA3611 3321002 .. 3321044 +  -7.3  -5.74122   CAGGGACCTACTACC CA-ACAAAATAAACCGAGAG ATAT CTCTCGGTTTATTTTCTATA TTTTTTTATATAATG 100 66
       gerSA NONE
       gerSB NONE
       gerSC 3340578 .. 3340618 + -14.4  -3.79451   TTAAATAGCAAAAAA CACGCTACTTGTTCTTATA CGTT TA-AAGAATAAGTAGCGTG  TTATCATTTTATTTT 100 33
    GBAA3640 3347503 .. 3347526 +  -8.2  -5.63012   ATTTAACATAGTAAA          GAGTTGACTA CCTT TAGCCAACTC           TTTTTCTTTATTTTT 100 35
    GBAA3654 3361478 .. 3361506 + -16.3  -4.45485   TCTGTTCCACAAAAA        TAAAAAGACACGA AAC TCGTGTCTTTTTA        TTTTATAAATATGAT 100 23
    GBAA3665 NONE
    GBAA3666 3373634 .. 3373651 +  -6.9  -6.07374   ATGAAAAATAAAAAA             ACGTGGC TTCT GCCACGC              TTTTTTATTTTTTCT 100 30
    GBAA3668 3375471 .. 3375490 + -13.6  -4.93318   TACGATTACGAAAAA            GGGCTGAC AAAA GTCAGCCC             TTTTTGTACATTCTG 100 19
    GBAA3673 3377486 .. 3377499 +  -2.4   -4.8622   TTGTCCAATAAGATA               GGAA ATGTAA TTCC                TTTTTCCTTCGCAAA  64 169
    GBAA3675 3378400 .. 3378445 + -17.3  -3.03243   GAGTATCAAATAAAT GACGCTGAATAAAGATAAGAGC AAT GCTCTTATCTTTATTCA-CATC TCTTAAAAAATGAAT 100 14
        sspO 3383373 .. 3383400 + -12.8  -5.38321   ACCAGTAACGAAAAA        TCCCAAAAGGAG CATT CACCTTTTGGGA         TTTTTTCTAATGTTT 100 33
        cotM 3385211 .. 3385237 + -15.3  -4.89521   AAATAAATACAAAGA         TAAGCCCCAGT CGTCT ACTGGGGCTTA         TTTTATTTCGCATGT 100 40
    GBAA3684 3387331 .. 3387358 +  -8.6  -2.59797   TCTAAAACCTGTTTA        T-GAAGGATAGCT AAC GGCTATCCTTCCA        CTATATTTATAGGCC  69 36
    GBAA3686 3388724 .. 3388739 +  -5.4  -4.42806   ACAAGCTACAACTTT              TGAGGC AAAT GCTTCA               TTTATTTCAAAATAA  70 255
    GBAA3693 NONE
    GBAA3694 3395662 .. 3395689 + -15.8  -2.87683   ATCATTTTAAAACGA        CAAATAGATGCC TCAA GGCATCTATTTG         TCTATAAACAACTAT 100 111
    GBAA3696 3398393 .. 3398405 +  -3.3  -4.75967   AAAATTGCTGAATTT                GTGCT ACA AGCTC                TTCTTTTTTATCATT  67 338
    GBAA3700 3400692 .. 3400711 + -12.2  -5.48213   GAAAAGGTTAAAAAA            CTAGGTGG ATTT CCACCTAG             TTTTTATTTTCCATA 100 30
        kinA 3402846 .. 3402898 + -11.8  -3.29266   CTTACAATTCAGTCT TAAATAAA-AAAGAAGCATCTGCTA ATGA TTGCAAATGCTTCTTTCTTTATTTA CTTTTATAGTACTGT  89 23
    GBAA3714 3417767 .. 3417782 +    -9  -4.49337   GTCAAAAAGAAAAAA              GCTAGC ATTA GCTAGC               TTTTATACATTCTCA  89 21
    GBAA3718 3419443 .. 3419465 + -16.4  -3.95007   TTGTTTAAATGATAA           CGCTTGGTCA AAA TGACCAAGCG           TTCTTGCTTTCTATG 100 33
    GBAA3719 3419984 .. 3420004 +  -8.4  -5.15969   CTACCTCATAAAAAA            GATTGCTA GCTTA TAGCAATC            TTTTTTAACTTACAG  93 30
    GBAA3721 3422018 .. 3422029 +  -4.4    -3.727   CCAATTCGAAATAGC                GCTT CATC AAGC                 TTTCAATATAATCCA  56 460
    GBAA3725 3428933 .. 3428954 + -10.2  -5.54907   CAATATAAATAAAAA           GACAGCGT CAAAAA ACGCTGTC            TTTTTATTTTATACA 100 41
    GBAA3730 NONE
    GBAA3731 3433397 .. 3433416 +  -6.4  -5.76237   GGATACATTAAAAAA            GCAAGTGT TTAA ACACTCGC             TTTTTTATTTATGTA 100 30
    GBAA3734 3434156 .. 3434176 + -11.2  -3.83998   TTGAACAAAAAGAAA            GCTGACCA TAAAT TGGTCAGC            TTTCATATCCGATCA  90 21
        lexA 3454564 .. 3454601 + -14.5   -5.9362   ATTAAGAATATAAAA   GAAGATAATTACCTTAT TTAT ATACGGTAATTATCTTC    TTTTTTTGTATTTTG 100 36
    GBAA3763 3460044 .. 3460065 +    -8  -3.72453   CATAACAACAAAAAA           GCCGACTC ATAAAA GAGTTGGC            TTTCAAATTATTCAT  75 165
    GBAA3791 3481514 .. 3481531 +  -7.7  -3.86015   TAACCCATTGGGAAA             CTCAACC AACT GGTTGGG              TTTCTCAAAAAAATA  74 38
    GBAA3792 3482198 .. 3482218 +  -8.3   -5.4251   TAAGAACGTATAAAA            GAGATGATG TAT CTTCATCTC            TTTTTTCTATCTCCA 100 28
    GBAA3801 3486971 .. 3487000 +  -6.6  -5.95449   TATAAATATAAAAAT       GTGTAGCAAT GAAGTAGAAA ATTGCTACAC        TTTTTTATTTTATTT 100 306
    GBAA3812 3496081 .. 3496106 + -14.1  -5.03227   AATTCCCCTGGAGAT         GAGCAGTTAGC TTTT GCTAGCTGCTC          TTTTATTTGTAATCT 100 112
    GBAA3829 NONE
    GBAA3830 NONE
    GBAA3831 3505791 .. 3505827 + -11.8  -2.57132   TTATAAAGAGACTCC    TGTGAAGTGGTTGGAT GAGTA ATCTAGCCACTTTACA    ATTATAAGGAAAGAG  87 4
    GBAA3838 3512320 .. 3512342 + -10.7  -5.56263   TAAATAGCAATCCAA           CCTCTTTAC AAATC GTAAAGAGG           TTTTTCTTTTCTAAT 100 34
    GBAA3840 3514594 .. 3514628 + -21.8   -5.4505   TCAATACGCAGAAAA     TGGAAAAAACGCCTTA TCA TAAGGCGTTTTTTCCA     TTTTTTCTTCAAACA 100 4
    GBAA3841 3516201 .. 3516217 + -12.3   -5.9218   TAACAAATAAAAAAA              GAGCGAG AAA CTCGCTC              TTTTTTTGTTATGTA 100 61
    GBAA3844 3517875 .. 3517920 + -13.6  -3.21354   TCCTTTTCAATAATC CATAAAAGGCGGTTGCTT ACATACTTTC AAGCAACCGCCTTTTATA TTAATACATATATAC 100 28
       chi36 3528372 .. 3528401 + -10.2  -5.72622   CAAAAATAATAAAAA       CAACAATAGGTT TTATAT GACCTATTGTTG        TTTTTTATTTATACA 100 32
    GBAA3857 NONE
       hup-3 3530875 .. 3530932 + -18.9  -3.14564   AACTAAAAGAAGCTG TAAAATAATGAAAAAATAGCCTTCTCG TAAA CGAGAAGGCTATTTTTTCATTACATAA TTAGTAAAAACCTGA 100 18
        adaA NONE
       ogt-2 NONE
        alkA 3542977 .. 3543002 +  -6.1  -4.63993   TTATACTAAAAAAAA         CCAAGTAGCAC ATCT GCACTACTTGG          TTCTTTTTTAAGCTT  76 32
    GBAA3873 3545098 .. 3545131 +  -8.9   -4.5032   TTAATACAAATCAAA     CACCCTATTTACGAT TCTC ACCGCAGATAGGGTG      TTTCTTCTTCATCTG  89 49
    GBAA3879 3550994 .. 3551018 +    -5  -5.75599   TACATACAAGAAAAA          GGAAGAAGAG CCCGT CTCCTCTTTC          TTTTTTTGTGCTTTG  90 47
    GBAA3881 NONE
    GBAA3882 3552661 .. 3552678 +  -5.6  -3.63991   GCATAAAAAAATAAA             GAGATC ATTATA GATCTC              TTCTTAAGCATAATC  59 35
    GBAA3893 3561891 .. 3561915 +  -7.2   -5.4251   ATTTAAAATCATTAA          CAGACCTCTT CACTT AAAAGGTCTG          TTTTTTATATGTAAG 100 42
    GBAA3894 3563745 .. 3563759 +  -5.8  -4.03586   TTCCCATTGTACGTA               TATGAA TAC TTCATA               TTATTATCTTTAGAA  67 295
    GBAA3895 3565795 .. 3565830 + -13.5  -3.77808   AAATAATGTAAATAT    GAAAAGGGAGCAACT GTAATG AGTTGCTCCCTTTTA     TTCTCTTCTAATACA 100 35
    GBAA3897 3569426 .. 3569464 + -14.9  -4.04579   ACATAGATAATAGAA   GAACAAAAAAGTATGGA TATTT TCCACACTTTTTTGTTC   TTTACTATTTATAAA 100 128
    GBAA3934 3611683 .. 3611705 + -10.7  -5.06414   CATACAAATAAAAAA           TGACCTAGT TCTAC ACTAGGTCA           TTTTTATTAACGAGG 100 30
    GBAA3940 3617153 .. 3617184 + -13.2  -4.69664   TATATCCACAAAAAA      TAACCGTATCTCGT TTAA AAGAGATACGGTTA       TTTTTAAATCATATA 100 430
    GBAA3956 3634454 .. 3634467 +  -3.1  -3.35176   AAAAGAATTGTCCCG               TTTCC GTCT GGAGA                TTGGTCTCCTTCTTG  48 520
        rpmB 3674746 .. 3674759 +  -8.1  -5.58454   TTAATAATAAAAAAA               GAGCC GCTA GGCTC                TTTTTTTACTATGAA 100 37
    GBAA4013 3694622 .. 3694643 + -10.9  -5.72254   GCTTAAATACAAAAA           TGCGTTGCT TATA AGCAGCGCA            TTTTTTATTCTTTCC 100 35
    GBAA4014 3696098 .. 3696127 +  -9.4  -4.00348   AGGTATTGAAAATGA       GAAAATGCCACC GAATAA GATGGCATTTTC        TTTCATTCATTAACG  85 113
    GBAA4018 3698432 .. 3698457 +   -12  -5.55769   ATGTTTATTTTATAA         CGTAAGCAAG TGTTCT CTTGCTTACG          TTTTTTATTGTAAAA 100 26
    GBAA4019 3698931 .. 3698965 +  -5.3   -5.0133   GGCTGCTGAAAGAAA     TGGTATTATAGATTT TTTTC AAATATATAATACTA     TTTTTTCAGGCAATG  76 104
    GBAA4060 3744264 .. 3744304 + -18.7  -4.18644   GAAGAGTCTGCATAA  GAAATAAAAAAACAGCTAC ATA GCAGCTGTTTTTTTATTTC  TTTAATTTCTCTAAT 100 26
    GBAA4065 3746690 .. 3746711 +  -9.5  -4.68705   TAATTAAACAAAAAA           GAGCTGAGT ACAT ATTCAGCTC            TTTTATTGAAATTCT  93 34
    GBAA4070 NONE
    GBAA4071 NONE
    GBAA4072 3750239 .. 3750264 + -14.1   -5.0133   TAATGAAATAAAAAA         GGGTCTGCTCA AGTA TGAGTAGACCC          TTTTTTACAAAACTA 100 38
      fosB-2 3778946 .. 3778967 + -10.3  -5.26316   ACTTTTTACATATAA           TAAGAAAGC TAGG GCTTTCTTA            TTTTTTATCAAATAA 100 26
    GBAA4126 3785614 .. 3785641 +  -7.1  -6.28401   GGCCATAACAAAAAA        TGATTGTCAGC AATTGG GCTAACAATCA         TTTTTTTCTTTTTTA 100 23
    GBAA4130 3787985 .. 3788001 +    -8  -5.82172   TTCATCAACAAAAAA              GAGAGC GCTTA GCTCTC              TTTTTTTATATTCCT 100 93
    GBAA4134 3789829 .. 3789847 +  -3.9  -2.80113   TATAATGCATTTATA             GTGTAAG TTTTT TTTACAC             TATAATGAAGTCATC  47 59
    GBAA4135 3791177 .. 3791193 +  -5.9  -6.08342   TCCTATAAAAAAACC              TCTCTTT TTC AGAGAGA              TTTTTTTATTTATTC 100 33
    GBAA4138 3794334 .. 3794353 +  -9.3   -3.6834   AGCAACAAAGAAAAA            CCCCGTT CACTTT AACGGGG             TTTGAAACTTTTCTT  80 11
    GBAA4148 3800406 .. 3800453 +   -24  -3.92542   GAATTCCAAATCATT GAGTAAATAGAACAAGCGCATCA ATA TGATGCGCTTGTTCTATTTA-TC TTATTTAAGAATGAA 100 20
        ctaA 3809037 .. 3809059 + -12.8  -5.03314   CAAAATAAATGAAAA           TACCTTGCCG AAT TGGCAAGGTA           TTTTTTCGCAATAAA 100 33
    GBAA4160 3815129 .. 3815150 + -14.5   -4.9218   ATTATTTAAAGAAAA           GGAGTGAGC TTTT GCTCACTCC            TTTTTATAGTAAATC 100 32
    GBAA4163 3817535 .. 3817576 + -10.6  -4.66833   AGACGATTGGTAAAA TGTAAATAAGTCCTTAATC ATATA GAT-AAGGACTTATTTATA TTTTTCGGGTTCACG  95 28
    GBAA4167 3820490 .. 3820516 +  -2.3  -5.87996   CAATAACGTCAAAAA         GTAAGAAGC CTATTTACA GCCTCTTAC         TTTTTTTGTTACTTC  78 35
    GBAA4170 3822433 .. 3822452 + -10.8  -5.01845   ATCGATAGTAGAAAA            CGGACAAT TTAT ATTGTCCG             TTTTTAGTTGTTATC 100 33
       cad-2 3824603 .. 3824620 +  -9.9   -5.4477   GATCAAAGAGTACAA             GCCTATC AGTT GATAGGC              TTTTTTTCACCCTTT 100 13
         tgl 3825525 .. 3825544 +  -7.8  -5.95539   CAGTTTATTAAAAAA            GCACCTAC ATAT GTAGGCGC             TTTTTTTATTTAAGC 100 30
    GBAA4178 3827474 .. 3827512 + -20.6  -2.65106   TTTTATTATAAAATA   AAAAATAGCCCCTCTCTT TTA AAGAGAGGGGCTATTTTC   ATTACTTAAATTATT 100 443
    GBAA4186 3833068 .. 3833106 + -20.6  -3.18264   AAAACGAAACAACTA   TGGAAAGAAACAGACGGC TCT GCCGTCTGTTTCTTTTTA   TTCCTACATAACCGA 100 44
         def 3833759 .. 3833779 +  -7.6  -4.90906   GCGATAATAAAAAAA           GGCGGAAGA TGAT TCT-CCGCC            TTTTTACTATTATGA  87 34
    GBAA4189 NONE
    GBAA4190 3837016 .. 3837060 + -24.8  -3.03619   ATCATTATGGAAATA TAAGAGAAAAGGACAATACC TTTAT GGTATTGTCCTTTTCTCTTA TCTTAAAAAGTGCTT 100 23
    GBAA4201 3844508 .. 3844539 + -17.6  -3.33087   CAACTACTTAATATA      GAATAGGAATAGGT AAAG ACCTATTCCTATTC       TTATCCCGCTATATT 100 20
    GBAA4205 NONE
    GBAA4207 3849093 .. 3849144 +   -25  -3.64755   GAACATACAATAAGT AGAGAACAAAGTAAAAACCTCTTT TTAA AAAGAGGTTTTTACTTTGTTCTCA TTATTCAGCATCTGT 100 147
    GBAA4210 3853534 .. 3853570 + -18.3  -5.57729   ACTTATACAAAAAAA    TAAAACAGTTTGGCCAA TTG TAGGCCAAACTGTTTTA    TTTTTTCTCTTCTTT 100 23
    GBAA4214 3855908 .. 3855928 +  -6.9  -5.01535   ATCTTCACTAAAAAA            GGAACCT TCCATAC AGGTTCC            TTTTTATCATTGTCG  85 30
    GBAA4216 3858416 .. 3858447 + -14.6  -4.05389   TATATAGAAAAGAAA      CGGCATATCCCTTT ATGA AAACGGATATGCCG       TTTATAATATGTATA 100 41
    GBAA4217 3859103 .. 3859153 + -12.2  -4.23758   TTTCATTTCAAAGCC TAAAACAAATATAACCTCATTCTA ATT TAGGATGGGGTTATGCTTGTTTAA TTTTCGATATAAGAT 100 79
        metE 3861962 .. 3861988 + -13.9  -5.39905   AACGCATAATAAAAA         TGGGTTATCCT CCAAA AGGATAACCCA         TTTTTATTCTTTACT 100 32
    GBAA4222 3863871 .. 3863889 +  -4.6  -4.85618   TATATAAAATAAAAA             GTTACC TTCCATC GGTAAC             TTTTATTCCTTATTT  70 58
    GBAA4224 3865680 .. 3865694 +  -7.8  -5.84432   GTACGGATATTAAAA               GTCGCT TAC AGCGGC               TTTTTTTCTATTATC 100 28
    GBAA4225 3866952 .. 3866972 + -12.7  -5.11063   TTTCTACAACAAAAA            GCTAAGAGT TAA ACTCTTAGC            TTTTTGTTGCATAAT 100 14
    GBAA4230 3873844 .. 3873868 + -14.5  -5.38549   TGGTAACCAAAAAAA          TCCTTATACCA AAG TGGTATAAGGA          TTTTTCTTATTTCAA 100 35
    GBAA4232 3876948 .. 3876970 +  -6.9  -4.59414   TAGCATACAAAAAAA           CCGTCCACA TATAT TGAGGGCGG           TTTTCATTATTATCC  79 60
    GBAA4236 3878838 .. 3878867 +  -5.8   -5.8187   AAGAACAAAAAAAAA       CAGTCAGCAT AATATTGTAA GTGCTGACTG        TTTTTTTCTTACATG  95 6
    GBAA4239 3881360 .. 3881399 + -14.6  -2.89793   TCATTTATTTGATTC  TTAAAAAAAAGAAGCAGC GATT GCTGCTTCTTTTTTATAG   TGCTTCTATAAATAA 100 22
    GBAA4243 3884333 .. 3884352 +  -7.2  -3.63336   TTGCAAAGAAAAAAA            CAGTAACG ATTT TGTTACTG             TTTAAAATAATATAT  70 20
    GBAA4249 3888138 .. 3888166 + -13.4  -5.24129   CCGCTCAATAAAAAA        TAAAGTTTGCTC ACGAA GAGCAAACTTTA        TTTTTTATCGCGAGG 100 30
    GBAA4254 3893182 .. 3893200 +    -6  -5.96894   CTGGTTGTAAAAAAA             CCTCTC CTTAGCT GAGAGG             TTTTTTTATTTAACT 100 214
    GBAA4255 NONE
    GBAA4256 NONE
    GBAA4257 NONE
    GBAA4258 3896335 .. 3896367 + -12.2  -5.86976   ACATCCTCCTATGGA      GCAGGCTTATTTCA AAATA TGAAATAAGCCTGA      TTTTTTATTTTCTCA 100 105
    GBAA4259 3896861 .. 3896894 + -17.1  -4.77567   TTAAATATACTTAAA     TAAATAAAAGTCCTC ATTT GAGGACTTTTATTTA      TTTTCTTCTAGAAAT 100 49
    GBAA4264 3900828 .. 3900856 + -13.3  -5.24796   ATATCAGGTAGAAAA        GAAGCGAAGGTAG AAA TTACCTTCGTTTC        TTTTTGTTCTGTCAC 100 83
    GBAA4265 3901269 .. 3901311 +  -2.9  -5.35459   TATAAAAGCAAAAAA GTGTAAAGGCTACCCG TTTCATTTATTT CGG-TGGTCTTTACAC TTTTTTGTGATATCT  74 20
    GBAA4266 3901891 .. 3901918 +  -7.8  -5.87996   TTCTCATAGAAAAAA        CCTGAGACCGATT TCA AATCGA-CTCAGG        TTTTTTTATTAATTA 100 83
    GBAA4271 3908245 .. 3908275 + -12.1  -5.65927   TGCTCATAATAAAAA      TACGACTCACTCCT TGTA AGGA-TGAGTCGTA       TTTTTTCTTTACATG 100 7
    GBAA4279 3913858 .. 3913909 + -19.2  -3.55219   AGCTTGCTTCTGCTA ATATGAACAAT-AACGACTAGGGAG AAA TTCCCTAGTCGTTTATTGTTCATAC TTCTATGATAAACTT 100 25
    GBAA4280 3914466 .. 3914493 +  -9.4  -3.57119   ATTACAAAAAAGAAA        GCAGAGATAA-TA AAC TACTTATCTCTGC        TTTCACGAATGTATA  82 16
    GBAA4284 3916828 .. 3916850 + -16.4  -4.31433   TTATTCAAGTAAAAA           GAAGCTCGTC ACT GACGAGCTTC           TTTCTTATGCAAGTA 100 29
    GBAA4298 NONE
    GBAA4299 NONE
    GBAA4300 3930032 .. 3930051 +  -7.9  -5.76633   AACCAAATAAAAAAA            GCATTGC ACAAGA GCAATGC             TTTTTTTATATATCC 100 71
    GBAA4302 3930776 .. 3930788 +  -3.3  -3.77209   CCATTTCTATTTCTT                GGTCG CTC CAACC                TTTAAATCTCTCTTT  52 64
    GBAA4304 NONE
    GBAA4305 3933414 .. 3933435 + -14.5  -5.63103   TTGGTTAAGTAAAAA           CACCGAGGA AAAT TCCTCGGTG            TTTTTTTACTTAAAC 100 33
    GBAA4315 3942208 .. 3942234 + -13.8  -5.01535   GCAAAAATCAATTAA         AAAACACTCGCC TTT GGCGAGTGTTTA         TTTTTGTAGTTGTAA 100 26
    GBAA4317 3942981 .. 3943025 +    -8  -3.28924   AAAAAGTAAAAGTTT GTCAACCTCTTTTCCCTT TCGTACAAT AAGAGTAAGGAGGTTGAC TTATGAAAAAACGTC  71 32
        lolS 3943946 .. 3943968 + -16.4   -4.8667   TTACATCGTTAAAAA           GACGCTACCA TAC TGGTAGCGTC           TTTTTATAACGTATC 100 29
    GBAA4322 3947838 .. 3947852 +  -2.8  -5.75478   ATTTCTTTATTAATA               GAAAAG GTA CGTTTC               TTTTTTTCTGTACTT  81 287
    GBAA4324 NONE
    GBAA4325 3950743 .. 3950773 + -11.3  -6.07374   TGCCGCGATTACATT       ATAAAAGGTGCGT TTTAT ACGCACCTTTTAC       TTTTTTATTTTTTCT 100 22
    GBAA4328 3953208 .. 3953225 +  -9.9  -5.80364   AAAAGAAACAAAAAA             CAGGCTT GCAT AAGCCTG              TTTTTTTATTGCGCT 100 13
    GBAA4330 3953835 .. 3953856 +  -8.8  -5.93252   TAATTTTACATGTGA           CATGCACA TTTTTT TGTGCATG            TTTTTTCTTTTTAAC 100 38
        ribD NONE
        ribE NONE
       ribBA NONE
        ribH 3957897 .. 3957922 + -13.5  -5.59502   ACTGGGCATAAAAAA         TAAAAAGAGGC TGCG GCCTCTTTTTA          TTTTTTACTTTTTTC 100 30
    GBAA4344 3965143 .. 3965170 + -18.6    -5.626   GTACCGCGATTTCTT        CGTCCCTGCATA ATTA TATGCAGGGACG         TTTTTTTATCCAATC 100 95
      nhaC-3 3966706 .. 3966727 +  -8.8  -5.24799   ATAATATACGAAAAA           GGATTACC GATTAA GGTAATCC            TTTTTATATTTCTCG  95 37
    GBAA4347 NONE
    GBAA4348 3970749 .. 3970778 + -16.7   -2.8076   TTGAAAACAAATGTA       TAAAGCTGCTTCT AAAT AGAAGCAGCTTTA        TGATTCGTAATAATT 100 23
    GBAA4356 3977346 .. 3977373 + -15.8  -5.30155   TGGAAAATAAAAAAA        TAGGAGATTTCC ATAT GGAAATCTCCTA         TTTTTTACTTAATGA 100 31
      proC-3 3980132 .. 3980165 +   -17  -3.33087   ACAAAAGAAAAATAA     GAAATGGAGCTCAA TCTTAC TTGAGCTCCATTTC      TTATAAACATATATT 100 26
    GBAA4365 3983854 .. 3983881 + -14.4  -4.17537   TCTCTTAATCTATCG        TAAAAAGCACTG GTTA CAGTGCTTTTTA         TTTATACTTATTTAG 100 33
    GBAA4367 3985655 .. 3985682 + -15.8  -5.64304   GAATCAAAGTAAAAA        GCGTGTAAATCA CAAT TGATTTACACGC         TTTTTTGTTATATTA 100 29
    GBAA4370 3987771 .. 3987787 +    -8  -5.85011   ATGTTTTGGTAAAAA              GGACGA TGTAT TCGTCC              TTTTTTTACTTTTTA 100 29
    GBAA4390 4006141 .. 4006163 + -10.6   -5.7946   TTTATAAATAAAAAA           TGAGACCGCT TGT AACGGTCTCA           TTTTTTTATTGACAA 100 54
    GBAA4392 4007091 .. 4007107 +  -8.7  -5.32599   ACGAAGAATAATACA              GTCCTGT TTC GCAGGAC              TTTTTATATTTTCTA 100 30
    GBAA4419 NONE
    GBAA4420 4030960 .. 4030982 + -16.4  -5.21709   TTTCCTATAAAAAAA           GCACTCGTGA TGA TCACGAGTGC           TTTTTTACTATGCAC 100 31
    GBAA4425 4034794 .. 4034806 +  -3.3  -3.82031   TAATTATTTAAAAAT                GGTGT TCA ACTCC                TTTCCTCATCGTTAA  54 38
    GBAA4426 4035241 .. 4035277 +  -9.5  -4.47679   TAAAAAAAACAAAAA    GAAAGACCGTGCTTCCT TTT AGTAGATACGGTCTTTC    TTTATATTTTGCATT  91 4
    GBAA4430 4038699 .. 4038724 + -11.9  -5.37345   TTTACTATAAAAAAA         TAAGAGGCGGC AATT GCCACCTCTTA          TTTTTTATAATTCCA 100 31
    GBAA4432 4040126 .. 4040146 + -12.7  -5.37593   AACAACATACAAAAA            CTAGCTGAA CGA TTCAGCTAG            TTTTTTCATTTGAAA 100 39
    GBAA4433 4041343 .. 4041362 +  -8.6   -4.8143   GATACTGTCTAAAAG            GAGCGTTA CCTA TAGCGCTC             TTTTTCAGTTCTTCA  93 29
    GBAA4434 4042015 .. 4042042 +  -6.3  -4.59853   CGAGGCCTTTCAAAC        TGACGGATTGC TCCTTT GCAATGCGTCG         TTTTTAAGCCCTTCA  76 23
      sugE-1 NONE
      sugE-2 NONE
    GBAA4437 4042986 .. 4043016 +  -9.1  -5.50925   TAAGTTATTTAAAAA       GGACAGTTCTTCT GAACA AGAGTAACTGTCC       TTTTTTATATTCATT 100 1
    GBAA4450 NONE
    GBAA4451 4054942 .. 4054964 +  -8.4   -5.1925   TTTCTATCTTAAAAA           GCCCCTTCTG TTT TAGAAGGAGC           TTTTTTGAGTTATCC  93 29
    GBAA4455 4056384 .. 4056424 + -23.7  -4.26344   AGTCCATACAATAAA  TGAAAATCCCCTAGTAGTA TGA TGCTACTAGGGGATTTTCA  TTTTGCTACACATAT 100 27
    GBAA4467 4062964 .. 4063021 + -18.3  -3.62096   TATAAACTAACAATT TAATTATTCATATAAAAAGAAGCCAAT GATA ATTGGCTTCTTTTTATATGAACGAATA TTTACAATAGTAAGA 100 23
    GBAA4468 4063337 .. 4063353 +  -8.7  -5.95166   GGCTGGACATTAAAA              GGTGGCA TTT TGCCATC              TTTTTTTTAATTCCG 100 28
    GBAA4469 4064843 .. 4064868 + -16.3  -5.43514   GCTTCATAATAAAAA         GGACGCTAACA AAAA TGTTAGCGTCC          TTTTTTAGTTCTTTT 100 32
    GBAA4473 4066273 .. 4066328 + -18.3  -3.58476   ACTAGATGATAAAAT TATTATAATGTAAAAAAAGAACGTGA GGTGA TCACGTTCTTTTTTTACATTATA-TG TTCATCTTTTCCTTT 100 13
      metC-1 NONE
      metC-2 4076893 .. 4076926 + -14.2  -3.71527   AATGCATAGAATGAA     CAGAAGATATGAAA TTAAGT TTTCATATCTTCTG      TTTACATAGTTCACA 100 32
    GBAA4482 4077597 .. 4077618 +  -8.8  -5.09259   CATTTTCACCATAAA           GAAGCTGA TTACAT TCAGCTTC            TTTTCTTTTAACCTG  95 146
    GBAA4483 4078361 .. 4078387 + -12.4   -5.9362   AGTCGTATTAAAAAA         CAAGACACAGAA CTA TGCTGTGTCTTG         TTTTTTTATATTTTC 100 138
    GBAA4486 4080527 .. 4080547 + -15.5   -4.3534   GATTTCGCACAAAAA            GAGGAAGGG TTT CCCTTCCTC            TTTTCATAGTTCACA 100 67
    GBAA4500 4095797 .. 4095810 +  -6.7  -6.34424   ATAAGAACAAAAAAA               TGCCT AAAT AGGCA                TTTTTTTTTTGGACA 100 37
    GBAA4501 4096281 .. 4096293 +  -5.5  -4.04474   ATAGTAAAAGTGAAA                CCGAG CAC TTCGG                TTTCTATAGCCCTGT  64 84
        gcpE 4097494 .. 4097526 + -17.9  -4.36914   CAAGAACAATAAAAA      GAAGGTTGCCCACAA TAT TTGTGAGCAACCTTC      TTTTATACACAAAAA 100 29
    GBAA4507 4101126 .. 4101143 + -12.7  -3.71321   CAACTACTAAAATAA             GGAGGGG ATAT CCCCTCC              TTATTGCGCTTTAAT 100 26
        lytB 4105572 .. 4105605 + -12.7  -5.18726   AAAAAAGAACAATAA     TAAAAACCGTTGC CTATATGA GCAACGGTTTTTA      TTTTTCTTATACAAA 100 26
    GBAA4518 4112038 .. 4112054 +  -5.1  -3.62096   CATCTTCTATTTCAG              GATAGCG AAA CCCTATC              TTTAACATAATAAAA  57 356
        rpsT 4137000 .. 4137015 +    -9  -5.71712   AAGGCGTTTAAAAAA              CGATCC ATTT GGATCG               TTTTTTTATATCCAA 100 39
    GBAA4550 4138562 .. 4138582 +  -7.6  -5.47431   TTATCGGTTCTTAAA            GACTGCTG CTTAC TAGCAGTC            TTTTTTATCTATTCC 100 27
    GBAA4554 4143182 .. 4143218 +   -14  -2.92714   ATTACAGCTCCTTTA    CAAAACAAAAGCAACC TTCTC GGTTGCTTTTGTTTTA    TCCGTTTTTCTTCGC 100 163
    GBAA4564 4148813 .. 4148825 +  -4.8  -2.90227   CGAATAAACAAATAC                TCCC ATCTA GGGA                ATTTCATCATTACGC  51 103
    GBAA4567 4151189 .. 4151207 +  -4.6  -3.73072   TGGATCCAATTATTA             CTTTAAAG AAA CATTAAAG             TTTAGTGAAAAAATT  56 63
    GBAA4568 4151749 .. 4151796 + -13.3  -2.50575   GAACAGGCAAATTAT AAAAATAAAAAGAGTTATTTT CTTTGA AAAATAACTCTTTTTATTTTA CTTGCTCCAAATTTT 100 24
    GBAA4572 4155285 .. 4155304 +  -8.6  -5.32699   ACCACTATAAAAAAA            GGTTCTCG CCAA TGAGAACC             TTTTTTGCTATTTAC 100 31
    GBAA4576 NONE
    GBAA4577 4159242 .. 4159266 + -17.3  -4.43213   GAAAAATAACATAAA          CGGGTATCTCA TTT TGAGATACCCG          TTTTCATATATTAAG 100 32
    GBAA4581 NONE
    GBAA4582 4161899 .. 4161951 + -25.6  -3.53811   AATAAAACACATAAA TAAGAATAAAAAACTTGCCTAAAA TTATC TTTTAGGCAAGTTTTTTATTCTTA TTTCACCGAGATAAC 100 23
         vpR 4166453 .. 4166479 + -19.6  -5.14477   ACCGCGATTTTTATC         GTCCCTATCGGA TTT TCCGATAGGGAC         TTTTTTGCGTCTGTC 100 315
    GBAA4586 NONE
    GBAA4587 4168954 .. 4168979 +  -7.6  -5.09259   ATAAGAAAGTAAAAA         AGAGAAGCCT TTATTT AGGCTTCTCC          TTTTATTTTGAAATG  89 29
    GBAA4590 4170960 .. 4170980 + -11.2   -4.9934   TTATTAAACAAAAAA            GAAGCCTG TAAAT CAGGCTTC            TTTTTATCCTCTTAT 100 34
    GBAA4604 4183163 .. 4183214 + -22.8  -3.54741   AAATTAAAGAAATTA CGCT-AACTAAAAAAGAGAAGCTCC TAA GGAGCTTCTCTTTTTTAGTTTAGAG TTTGAACAAGTACTG 100 20
    GBAA4617 4196113 .. 4196148 + -19.2  -3.06583   CAACTCTCTAAATAA    CGAAGGCCCTCTACTT AAAA AAGTAGAGGGCCTTCC     TATTACACATCTTCT 100 99
    GBAA4619 4197613 .. 4197632 +  -7.9  -5.11033   AAGCACATAAAAAAA            CTCCCTT ATCATG AAGGGAG             TTTTTTACGCTTATA  89 31
    GBAA4628 4205630 .. 4205646 +  -4.3  -3.23274   AACATAAGCGAAAAC              GTCACCA TTA TGGAGGC              TTCACTTATGAAAAC  52 39
    GBAA4629 4206295 .. 4206338 + -12.6  -5.38047   TTCTGCAGAGAATTA AAAACAGGGGTGCCACTT TTTTGATT AAGTGACACCCCTGTTTA TTTTTTCTGTGAATA 100 25
       spoVB 4222940 .. 4222964 +  -8.7  -3.24324   TTTTTGAAGTAAACA          GGCTTACTA CGTCGTA TAGTAAGCC          TCTAGTTTTCTTTTA  74 29
    GBAA4645 4224104 .. 4224128 + -12.9  -3.32228   AAAATAATTAAAAAA          GGCCCTGCA CATTTCA TGCAGGGCC          TTCCTCATTAGTTTT 100 30
    GBAA4652 4229600 .. 4229639 + -17.6  -4.15006   TTAGCTAAGAATAAA  TAAG-AAAAAAGCAGCTCA CCA TGAGCTGCTTTTTTTCTTA  TTTTGCACTGCGTAT 100 23
    GBAA4657 4232464 .. 4232485 + -14.5  -5.31091   ACGACGATGAATAAA           GAGGAAGGG CTCA CCCTTCCTC            TTTTGTTTTGTTATC 100 27
    GBAA4663 NONE
    GBAA4664 4240819 .. 4240847 +  -3.2  -5.20216   GTTTATTAATGTAAA        GCACAGAG TTTTTTTATCATT CTCTGTGC        TTTTTTAATGATATA  71 32
    GBAA4665 4241546 .. 4241566 +  -8.3  -5.06016   AGTTAAAATAAAAAA            TCCCACC ATTTATA GGTGGGA            TTTTATTTATATACT  91 30
    GBAA4699 NONE
    GBAA4700 4276347 .. 4276366 +  -9.2  -5.98675   GTATAAAGAAAAAAA            CGCGCGAC ATTC GTCACGCG             TTTTTTGTTTTTGTA 100 45
    GBAA4710 4286943 .. 4286968 + -14.9  -4.60487   TAACTAAACAAGAAA         CCCTTGTTATC AAAA GATAACAAGGG          TTTTTCAGCGTCCTA 100 34
    GBAA4720 4294476 .. 4294506 + -12.1  -5.02074   ACATGTAATAAAAAA      GCAGGTTTTCC-AT TACA ATAGGAAAACCTGC       TTTTTTACGAAATCA 100 40
    GBAA4731 4304665 .. 4304677 +  -3.4  -2.96288   AAAAAATAGAAAGGG                GCAT TATAT ATGC                TAATGTTTATATTTC  45 32
    GBAA4732 NONE
    GBAA4733 NONE
    GBAA4734 4307729 .. 4307749 + -12.7  -4.53142   TAACTATACTTGTCT            TAGCTCCAA TTT TTGGAGCTA            TTATTTTATTATGTT 100 141
    GBAA4736 NONE
    GBAA4737 4309904 .. 4309918 +  -2.2  -3.45592   TGGCGTTCGCTTCTC               TAATTA TGA TAGTTA               TCTTTAGTGGGAGTT  46 23
    GBAA4738 NONE
    GBAA4739 4310906 .. 4310929 + -12.6  -5.00616   TGGAAATATAAAAAA          TCACCTATAG CATT CTATAGGTGA           TTTTTTCACGAAGAA 100 62
    GBAA4741 4312578 .. 4312608 + -14.2  -5.88565   AAACAGCATAAAAAA       GAGTATGGTTCTAT AAC AAAGAACCATACTC       TTTTTTTATTGTCCC 100 30
    GBAA4742 4313410 .. 4313436 +  -8.1  -5.32699   TTCTGAATAAAAAAG        GCGAGC--CCTCA TTA TGAGGATGCTCGC        TTTTTTACTCTTTCA 100 53
    GBAA4746 4317261 .. 4317302 + -16.1   -4.2074   TTAAAATCATTTGAT GCAAAATAAAGAGGATGGC ATTC GCCACCCTCTTTATTTTAC  TTTCTCTGTTAAAGG 100 17
    GBAA4750 4319907 .. 4319929 + -11.4  -5.31519   ATGGAAGACAAAAAA           TAAGAGAGCG TTT TGCTCTCTTA           TTTTTCTTTCACTCT 100 23
    GBAA4756 4324444 .. 4324471 +  -9.3  -4.98616   GTAGCATTACCCGCG        GTCAACTAGAC ATATAA GTTTAGTTGAC         TTTTTCGTATTTTCA  95 37
    GBAA4766 NONE
    GBAA4767 4336365 .. 4336412 + -13.8  -3.40403   AGAGTGGGAAGAAGG TTAATTAAAAAAGAGGCTTCTT ATGT GAGAAGCCTCTTTTTTCATTCA TTCTCATAAGCCCGA 100 18
    GBAA4768 4336999 .. 4337022 + -10.4  -5.00642   TGTAACGACAAAAAA          GACAAGGTGT TTAC ACATCTTGTC           TTTTTCTGTAACTTG 100 36
    GBAA4769 4337483 .. 4337503 + -11.9  -5.17054   TACATATACAAAAAA            GAGTTGGTG TAA CGCCAACTC            TTTTTTACGTATTCT 100 51
    GBAA4778 NONE
    GBAA4779 4343264 .. 4343287 +   -11  -5.47159   CGTTCAATAAGAAAA          GGAGCTCAAG TAAA CTCGAGCTCC           TTTTTCTTTATTACC 100 31
    GBAA4782 4347030 .. 4347071 + -14.7  -5.62219   TATTTCTTTTTTAAA GTATAGAATAGGAGAAACG TTAC CACTTCTCCTATTCTATAC  TTTTTTTACTGTCTT 100 44
         rnh 4363683 .. 4363702 +    -5  -5.63517   TAGTATCGACAAAAA            CAGGAG CCTACAAA CTCCTG             TTTTTTGTTTCACCC  85 38
    GBAA4799 NONE
    GBAA4800 4364307 .. 4364344 + -13.8  -3.47498   TAAAAAGATGTAACA   CATAAAAAAGGAGAGTC GCCAA GACTCTCC-TTTTTATG   TTAGCTTTGTTTTTG 100 28
    GBAA4806 4371359 .. 4371382 +  -3.8  -5.89921   TAAGCAATTTAAAAA          TCACCTTTAC ATAA GCTAAGGTGA           TTTTTTTCTTCTCCT  86 38
    GBAA4807 4372070 .. 4372095 +  -8.3  -5.12916   GTTATCAATGAGAAA         GAGGCATCACT ATAG GGTGATACCTC          TTTTATTATTTTATG  93 30
    GBAA4808 NONE
    GBAA4809 4373667 .. 4373687 + -12.7   -5.0916   TTTCAATGTAAAAAA            GAGGTATCA CGA TGATACCTC            TTTTTCTATTCACAC 100 30
    GBAA4810 NONE
    GBAA4811 4374600 .. 4374620 + -11.2  -4.85894   AAAAAGCACAAAAAA            GCAGGGAA ATTAA TTCCCTGC            TTTTCTATTTGCTTT 100 39
    GBAA4814 4378000 .. 4378020 + -15.5   -5.1485   TTTAAAACATAAAAA            GCGAAGGAG AGG CTCCTTCGC            TTTTTCTATTAATTA 100 36
    GBAA4835 4398453 .. 4398485 +  -5.6  -3.15768   CTTCAACTAAAAATA     GCGCTAGC-TCCCTT ATGA AAGGTATGCTAGCAC      TATTCACATTTTCAT  54 31
    GBAA4841 4405178 .. 4405204 + -16.8  -3.51694   CAAAAAACTTACATG         TAATCAGTGGGA AAT TCCCACTGATTA         TTCCTTGTACTTATT 100 62
    GBAA4850 NONE
    GBAA4851 4417517 .. 4417543 +  -8.8  -4.49389   AGAAAGAAAAATAAA        GAAGGAG-GGC TTTAGC GCCACTCCTTC         TTTTCGTTCTAACAT  88 27
    GBAA4854 4419040 .. 4419075 + -16.5   -2.6999   AAGTCTATGAAACAA    CGTAAAAAAGCATCA ACACTA TGATGCTTTTTTACG     TCCTCTAACTTTTAA 100 21
    GBAA4859 4421716 .. 4421743 +  -8.5  -4.84146   TACACACGTAAAAAA        CCCTTCACTTG TCTTTT CAAATGAAGGG         TTTCTTTTCTATAGT  93 30
      pepQ-2 4423690 .. 4423707 +  -8.4  -5.42975   TAAAATAATAAAAAA             GGCAGC TTAATT GCTGCC              TTTTTATTTCTCTGC 100 33
    GBAA4864 4425404 .. 4425427 +    -9  -3.84587   ATATTATTAAAAAAA          GAAGGCCACTT AGA AAGTG-CCTTC          TTCTATTTCACTAAT  81 31
    GBAA4871 NONE
    GBAA4872 4429305 .. 4429328 + -13.2  -3.98915   TAGCCTAAATAAAAA          GCCCTTCCTT ACAA AAGGAGGGGC           TTTCATGTATTTCTA 100 38
    GBAA4875 4432102 .. 4432125 + -13.2  -4.99134   AATTTATAAATAAAA          CACCAAGTCC ACAT GGGCTTGGTG           TTTTTCATTTCACAT 100 39
    GBAA4877 4433109 .. 4433134 +  -8.9  -5.56573   TGATTAAAAGAAAAA         CGACTGCAGGC GAAT GCCATCAGTCG          TTTTTCTTTCTTTAT 100 34
    GBAA4883 4437192 .. 4437227 +  -6.4  -3.77607   AATAACTTAGGCTTT    TCTACAAAAATATTTA AACA TAACAATTTTTGTAGA     TTTCCTCCGGTTATT  66 96
    GBAA4884 4438420 .. 4438441 + -10.1  -5.70829   CAACAAATTAAAAAA           GCGAAAGGC CTCG GCCTCTCGC            TTTTTTTATGCTCTT 100 30
    GBAA4886 NONE
    GBAA4887 4440545 .. 4440568 +  -9.6  -4.76191   ATCAAAAAGAAAAAA          GACGAAATCC TATA GGACTTCGTC           TTTCTTTTCATATAT 100 11
        ppnK 4445960 .. 4445997 + -21.7  -4.41616   TTTATAGTATTAAAA   TAACCGTAGAATTATGG TGGC CCATAATTCTACGGTTA    TTTATTTACCCCGAT 100 34
    GBAA4903 4456762 .. 4456788 +  -9.5   -5.1287   AAGAAAGCACAAAAA         TCCCCACCT CCGTTCGTT AGGTGGGGA         TTTTTTACATATGAA 100 6
    GBAA4905 4458065 .. 4458113 + -12.6  -5.87996   ATATGTAACAAAAAA GAGCTAGTTATCGATTGAGTAC ATTAC GTACAAAACCGATAGCTAGCTC TTTTTTTATTGATTA 100 33
        rpsD 4460295 .. 4460330 + -13.6  -4.13246   TTCTACTCTCGTTAA    TGACAAAAAGCCAATCC TGT GGATTGGCTTTTT-TCG    TTTATATATAAAATA 100 26
    GBAA4910 4461381 .. 4461391 +  -3.2   -4.8543   GCACCTAATGCTTTT                 TGTG CTG CACG                 TTTTTCTGGCGCTTC  67 476
        acuA NONE
        acuB NONE
        acuC 4468486 .. 4468510 +  -5.8  -4.88405   TGTACTAAACGAAAA         GGAGGCTCGTT TTTG AAT-AGCCTCC          TTTTATTTAAAACTT  78 33
    GBAA4922 NONE
    GBAA4923 NONE
        mscL 4473642 .. 4473665 + -13.2  -5.40625   TTGAACGGATAAAAA          GGCATGTTCC TCTC GGGACATGCC           TTTTTTATATGCTAT 100 41
    GBAA4926 NONE
    GBAA4927 NONE
    GBAA4928 4475081 .. 4475102 + -14.5  -5.38249   TGAATATAAATAAAA           GCTCACAGC AATC GCTGTGAGC            TTTTTTATACTTACT 100 28
    GBAA4933 4479916 .. 4479954 + -13.5  -2.84218   GAGAACTTAAAATAA  TAATAAAAACGCTCGGAG TTTT CTCTGAGCGTTTTT-TTA   ATATTTTAATAAGTC 100 26
    GBAA4948 4493697 .. 4493720 +    -3  -4.73828   TAGCAGCATAAACAG          GAGGGTTCCC ATTA GGTGAACCTC           TTATTTTTTAATTGT  62 30
    GBAA4951 4496027 .. 4496080 +  -4.8  -5.60689   CTTAAGTATTACTCT GAAGCAAGTAGTTGCTGTAAATATTG ATGC CAATA-TT-CAGCTTCTGCTTGCTGC TTTTTTGTTGTATGC  85 36
    GBAA4957 4501989 .. 4502018 + -12.3  -4.38712   ATGTAAATAAATACA       TACCCCTTTCTAA CTCA TTAGAAAGGGGTC        TTTTCTGCGCCTAAA 100 55
    GBAA4960 4505995 .. 4506014 + -10.8  -5.64274   GCAATATTAAACTGA            GAAACAGG GATT CCTGTTTC             TTTTTTTATAGGTAC 100 31
    GBAA4961 4507715 .. 4507739 + -14.4  -4.46404   GTGAGCAATAATAAA          GAGGATGACC ATTTC GGTCATCCTC          TTTTACTCTTCATTC 100 30
    GBAA4964 4509150 .. 4509188 + -22.1  -3.87075   TTGTCCCAACATAAA   GCATAAAAAAGAGCTGG CTCAT CCAGCTCTTTTTTATGC   TTTATAAACGATCAT 100 27
    GBAA4967 4510318 .. 4510330 +  -3.4  -5.93809   TCACTAAATTTAAAA                TAGC TGGCC GCTA                TTTTTTTTGTAAAAA  88 23
        moaC 4515636 .. 4515670 + -15.2  -3.14262   TCTTGATCTTCTCTC     TGTTGAACCTAAAGGG TTT CTCTTTAGGTTCAACC     TATGTATCTTGTATA 100 35
    GBAA4982 NONE
       gerHA NONE
       gerHB NONE
       gerHC 4526551 .. 4526585 +  -2.8  -5.48213   TGAGAAATGATTGAA     CTCCTCTCCCCG GCATGATACAA CGGAAAGAGGAG     TTTTTATTTTAGATA  72 38
    GBAA4987 4526823 .. 4526849 +  -3.6  -4.90302   AGAATAGCGAACAGG         GCTGTCCCAAAA GTA TTCCGGGATGGC         TTTCTTTTATTAATG  66 34
    GBAA4988 4527420 .. 4527439 + -12.2  -5.62045   AGAAGCTGAAAAAAA            CTGCTAGG AACT CCTAGCAG             TTTTTTATTATGTCT 100 19
    GBAA4990 4528440 .. 4528463 +  -9.6  -4.88918   TTTCTACACAAAAAA          GCTCAGAGCA TAAA TACTCTGAGC           TTTTATTTAGAATGA 100 13
    GBAA5001 NONE
    GBAA5002 4541881 .. 4541901 +    -9  -5.34365   AAGATAACAAAAAAA            GACGTGCG CTCAT TGCACGTC            TTTTTGTTATTCTCC 100 142
    GBAA5003 NONE
    GBAA5004 NONE
    GBAA5005 NONE
    GBAA5006 4545658 .. 4545683 + -10.6  -5.37171   GATCATAATGAAAAA         GCATTTGTAC TCCCAT GTACAAATGC          TTTTTATTTACTATT 100 33
    GBAA5010 4548461 .. 4548480 +  -3.5  -5.71712   AAAAATGATTTTACT            GCTACCA TAATAC TGGCAGC             TTTTTTTATATAAAA  84 33
    GBAA5011 NONE
    GBAA5012 4550296 .. 4550318 +  -9.2  -4.19371   GCTTAAATAGAAAAA           CTCCCTTC AAAAAAC GAAGGGAG           TTTATTACACATTTA  88 35
    GBAA5015 NONE
    GBAA5016 4552285 .. 4552307 + -13.5  -5.62219   AAACGAAATAAAAAA           GCTTTGCGC TCACT GCGCAAAGC           TTTTTTTCATATATT 100 30
    GBAA5018 NONE
        pckA 4555751 .. 4555776 + -12.7  -4.22949   CACTTACATAAAAAA         GAAGCTTACGT TTTT GCGTAAGCTTC          TTTCTATATCTTATA 100 150
    GBAA5020 4556294 .. 4556318 +  -4.3  -5.38398   CTATTCCTCTCTGGA          GCCTCTATT CCATCTA AAAAGAGGC          TTTTTATCTTTTTGT  81 206
    GBAA5023 4557204 .. 4557237 + -16.3  -4.36931   CCAAAAATAAAAAAA     TAGGAAAGCAGATCA TAGG TGATCTGTTTTCCTA      TTTTGATATAGGTTC 100 23
    GBAA5026 NONE
    GBAA5027 4560158 .. 4560187 + -10.9   -4.6644   TTTATTCACAAAAAA       GGGAAATCACT CTCAAGTA AGTGATTTCCC        TTTTTAAAATATATT 100 179
    GBAA5030 4563955 .. 4563978 + -11.2  -5.71295   AAATACTATAAAAAA          GAACTTGTAT CGTT ATACAAGTTC           TTTTTGTTTTTCTAT 100 176
    GBAA5036 NONE
    GBAA5037 4568793 .. 4568806 +  -3.7  -3.11634   CCAAAATATATGGAA               GGAGC TGGA GCGCC                TTGGATAATATAAAG  46 4
    GBAA5038 4569986 .. 4570011 +  -5.7   -4.4595   TATAGTGATAGTTCC         TTCT-TCTTTTT AAT AAAAAGACAGAA         TTTTCAATTTTATCA  72 398
    GBAA5045 4573888 .. 4573900 +  -4.8  -3.02511   TCACAATTTCTATTA                GGAG CTTTA CTCC                TCTTAAACAAATAAA  52 126
    GBAA5046 4574584 .. 4574595 +  -4.4  -3.07013   AGTCGATATCCAGTG                TCGA AACG TCGA                 TATATTAAAAAAATC  50 389
    GBAA5048 4575912 .. 4575926 +  -2.8  -2.95111   CAAACGGATGTGAAA               TAACAG CAC CTGCTA               CTTTAATAATTTTCA  43 384
      cydA-2 4577675 .. 4577687 +  -6.3  -2.91452   TAAGGGAGGCGTGGC                TCATG TCT CATGA                TATGCTTGCAATCAT  58 13
      cydB-2 4578716 .. 4578735 + -10.8  -5.29782   ACTAAAATGAAAAAA            GACACTTC GTTT GAAGTGTC             TTTTTTCTACGTATG 100 36
    GBAA5055 4581754 .. 4581776 +   -15   -4.4204   CTTAATTGCATTGCA           TCCCATCCTT TGA AAGGATGGGA           TTTCTTATACTTATT 100 36
    GBAA5056 4582823 .. 4582852 + -17.3  -4.22535   ATCGTTATGAAAAAC       GAGGGTGTGCCAA CATA TTGGCACACCTTC        TTCTTTTACCATTGT 100 40
    GBAA5062 4586742 .. 4586784 + -10.9  -5.37345   GCTTCGCGAATGAAG TGCACC-CCAATTGTTAG ACACATAA TTAACAATTGGAGGTGCA TTTTTTATGGTTAAA 100 50
    GBAA5066 4590399 .. 4590417 +   -11  -5.23316   AAATGCAAACAAAAA             GGGCGCTT AAT AAGCGCTC             TTTTTTCATATCGTA 100 16
       hpt-2 4596134 .. 4596173 +  -9.4  -3.75153   AGCGCCCTATTAATA  GGAAGAAGCTGTTCTG CAATACAT CGGAACAGCTCCTTTC   TTTCCATTACAAAAA  82 187
    GBAA5075 4597118 .. 4597149 + -12.5   -5.4505   TGTATAATACAAAAA      GACGAGCTAAAGT TTTAAC ATTTTAGCTCGTC       TTTTTTATTAGAACG 100 34
    GBAA5077 4599133 .. 4599156 + -12.5  -3.69902   AATAATCATAAAAAA          GCCTGCAGT TGTTAC ACTGCAGGC           TTTCAAATGTTTAAT  95 131
    GBAA5086 4607251 .. 4607296 + -14.3  -2.61562   CGGTTTTGAAGAAAT AAAAATAAAGCTGCTTTTCCT TTTT AGGAAGGGCAGCTTTGTTTTA CATTTTAGTTCTTTT 100 24
    GBAA5087 NONE
    GBAA5088 4609196 .. 4609219 +  -8.3   -5.0538   CATATGCAAGCAAAA          TGTATGAGA ACTCAC TCTCATACA           TTTTTTGCAATAAAA  91 47
    GBAA5090 NONE
    GBAA5091 4614313 .. 4614358 +  -3.4  -4.93877   CGGAAGCAACAATTT GGCGTTTTAACTGTTCTCGG TATATC TCAAAAACAATTAAAACGTC TTTTGTTTACTGAAA  69 292
    GBAA5113 4636009 .. 4636028 + -11.4   -4.8048   ATATTTCCTTTAAAA            GGAGCTGC TAAT GCGGCTCC             TTTTTCATATACCAA 100 28
    GBAA5114 4636854 .. 4636874 + -14.1  -4.88067   AAAGAATAAAAAAAA            GCATTCCGA AAA TCGGAATGC            TTTTTATCGCTAGCT 100 32
    GBAA5116 4638199 .. 4638227 + -11.1  -4.27617   TTAGATGGGAAAGAG        TAAAAAGGGCCCT TAT GGGGCGCTTTTTA        TTTTGGTAAACTATA 100 23
    GBAA5117 4639102 .. 4639116 +  -2.8  -3.48668   AACCAGTAAACAATT               GGAAAT TAA ATATCC               TTATACTATAATAAT  46 39
    GBAA5118 4639314 .. 4639338 + -15.9  -4.74653   AGCAAAAAAAGAAAA          CCGAGCTTAAT GAG ATTAAGCTCGG          TTTATTTATTAATTT 100 40
    GBAA5124 4648300 .. 4648326 + -11.7  -4.52589   AAAAATAATAATAAA         GAGCACTCTAT ATAAA GTAGAGTGCTC         TTTTCTATAAACGAC 100 33
        sapB 4657967 .. 4657987 +  -2.6   -5.8096   GTAACGCAAAACAAA            CTCTCT TTTAAAATT AGAGAG            TTTTTCTTTTTTCTA  79 37
    GBAA5128 4659520 .. 4659556 + -25.5  -4.11371   GACTTTTCGACGAAA    TAATAAAAAGCGGCCGG ATT CCGGCCGCTTTTTATTA    TTTTAAACGCTCTTC 100 499
    GBAA5131 4661491 .. 4661534 + -20.7  -3.06679   ATATATATCATAAGA TAAAGTAAAAGAGGAACGC TCATAT GCGTTCCTCTTTTACTTTG TTAACTCGGACTCTT 100 102
    GBAA5135 4664935 .. 4664959 + -17.3  -5.80364   ATGGAATAAACGAAA          GGCAAGATGAC ATC GTCATCTTGCC          TTTTTTTGTTAACAT 100 42
    GBAA5136 4666045 .. 4666063 +  -7.4  -2.69354   TCATCAAACACACTT             GCGACGTT CAC AACATCGC             TCGCTTCTGTTTCAT  60 203
    GBAA5138 4667582 .. 4667599 +    -7  -4.86293   ACACTACACAAAAAA             GCTACC ATGCAC GGTAGC              TTTTACTTTTTCTTC  83 190
    GBAA5141 4668946 .. 4668976 +   -12   -3.3382   TTTAAAAAAACAAAA       CGACCAAATTACAT ACT GTGCAATTTGGTCG       TTACTGTGTGCTCAC  89 36
    GBAA5143 4671209 .. 4671259 +   -15  -3.38046   TTATTTACGCTACCT TATGTAGTAGAAAAAGCGCTCTGA TAA TCAGGGCGCTTTTTTCATTACACA TATTTAAAATAGACC 100 19
    GBAA5145 4672606 .. 4672625 +  -3.6  -3.00213   TTGAGATTTAAAAAA            GAACGTGT TAGA ATATGTTC             ATTATTATTAATATA  46 58
    GBAA5146 NONE
        glyS 4674308 .. 4674330 +  -9.9  -5.46698   TCTAATTACAAAAAA          GAGGC-GCTC TATT GAGCCGCCTC           TTTTTTACTTTTCAC 100 36
    GBAA5149 4675607 .. 4675623 +  -2.3  -4.35926   ACAGGAGGTTAACAT              TATGAGA AGA TTTCATG              TTTTAGATTTAGCAT  57 75
    GBAA5150 4676209 .. 4676236 + -10.1  -5.46698   TTTCATAATAAAAAG        GAGTTATCTTA CTATGT TAAGATAACTC         TTTTTTCATTTTCGA 100 33
    GBAA5151 4677187 .. 4677206 + -10.8  -5.60993   CTGATAAAAATTAAA            GACACTCT CTCC AGAGTGTC             TTTTTTTATCAAAAA 100 27
    GBAA5154 4680804 .. 4680829 + -11.9  -3.79482   ATATATCAATAAAAA         GGCTGTTCCAA AATG TAGGAACAGCC          TTCTCTTATAATCTT 100 69
    GBAA5160 4686806 .. 4686829 + -15.4  -4.75518   ATATACAAAAATAAA          GCTCCTTCCA CGCA TGGAAGGAGC           TTTTCCTTTTATATC 100 40
    GBAA5162 4693810 .. 4693831 + -11.7  -5.37345   CTAAACGACAAAAAA           GAAGATACC ATTT GGTATCTTC            TTTTTTGTCGTTAAA 100 37
    GBAA5163 4695228 .. 4695253 + -11.2  -4.57569   TTTGATTAACTACTT         GGAGTCATGC ATTTAC GCATGGCTCC          TTTTTAAACGGATCA 100 32
    GBAA5165 4696653 .. 4696677 +  -8.7  -5.48787   TTGAAAATCAAAAAA          GGAATTGAC CCTGTTT GTCAATTCC          TTTTTTCTATCTTAT 100 18
    GBAA5168 4698064 .. 4698101 +  -5.7  -4.27886   CACGCCAAAAGAAAA   GACCTCTTTAACGAT TTTATTCC ATCGCTAAAAAGGTC    TTTCTCTATTTCACC  69 72
    GBAA5173 4701300 .. 4701322 +  -8.5  -3.84304   GGTTAATACTTAAAA           GGCTGTCTA CTAAT TAGACAGTC           TCTTTTATGAGTTAA  79 35
    GBAA5174 NONE
    GBAA5175 NONE
    GBAA5176 4703337 .. 4703358 + -11.6  -5.38326   ATGACATAATAAAAA           GAGGAGGC CTATAC GCCTCCTC            TTTTTATTTACTTAC 100 173
    GBAA5180 NONE
    GBAA5181 4707871 .. 4707914 + -12.6   -3.0169   ATGTATATAAAAAAA CTAGTAGAAAGTGCAATGTG ATTT CACATTGTGCTCCCTACTAG TGCTTTATCACACTT  90 5
    GBAA5186 4711378 .. 4711397 + -12.2  -5.96894   AGTCACTTGCTAAAA            GGAGACCA AATT TGGTCTCC             TTTTTTTATTTAAAT 100 304
    GBAA5187 4711772 .. 4711807 + -15.1  -4.62069   CATACAGTTGTGGTA    TATAAAAAAGAGACC TCACTC GGTCTCTTTTTTATA     TTTTTAAGATAACCA 100 48
    GBAA5189 4713427 .. 4713465 +   -17  -3.06183   GCATTCGGAGTGAAA   TATGAAAGACCGTCAGTG TCA TACTGACGGTCTTTTGTA   TTCCATGAGCATAAA 100 28
    GBAA5191 4715312 .. 4715334 + -10.6  -4.33621   AATATCAGAAAAAAA           GCTGCTCCAA GGT TTGGAACAGC           TTTCTTCATTACATC  95 221
       fbp-1 NONE
    GBAA5196 4718776 .. 4718795 + -12.2  -5.22039   ATAATTTATCTTAGG            CACCAGCT TTTT AGCTGGTG             TTTTTTCACTTTAAG 100 37
    GBAA5197 4719653 .. 4719674 + -11.7  -5.71638   AGAATATGCAAAAAA           TCCTCTTAC AATC GTAAGAGGA            TTTTTTTACTTCTTC 100 104
    GBAA5199 4720674 .. 4720706 + -13.6  -5.34055   GATATGATAAAAAAA      TAAAGAAGGCGGAG ACAAC CTCCACCTTCTTTA      TTTTTTACTATTTAT 100 23
    GBAA5201 4722350 .. 4722371 + -10.9  -5.25803   GTGCCAGAATAAAAA           TAACCCGCC AATT GGTGGGTTA            TTTTTTATACGAATT 100 29
    GBAA5203 NONE
    GBAA5204 4724045 .. 4724065 +  -8.3  -5.43514   GAGTATAAACAAAAA            GAGAGCTAA TCG TTAGCTCCC            TTTTTTCATTATTTT 100 17
    GBAA5206 4726141 .. 4726165 + -15.9  -4.98531   GCAAATACAAAACGA          TAACCGTAGCA CAT TGCTACGGTTA          TTTTTCATTTACAAC 100 23
    GBAA5210 4729183 .. 4729206 + -10.4   -5.0916   GTAGGATTCGGATTT          TAGAGCTAGT TATT GCTAGCTCTA           TTTTTATGTTGCGGG 100 23
    GBAA5211 4729948 .. 4729961 +  -3.1  -2.73124   AGCCATTCAAAATTT               TGGAG AAGC CTCTA                CTTTAGGAACTGAAA  42 195
    GBAA5212 4730721 .. 4730749 + -13.1  -4.24786   AGATAAACAAAACAA        AAAAGCGCCCTGC ACA GCAGGGCGCTTCC        TTTATATATTATCCA 100 222
    GBAA5227 4741846 .. 4741865 +  -9.3  -3.07443   ACACAAAATAAAAAA            GGACAGC ACAAAG GCTGTCC             TTCAGTCGACTATAA  74 111
    GBAA5238 4746478 .. 4746501 +   -11  -5.05113   CATAAAATGTAAAAA          GCAGACTGTG GCTT CTCAGTCTGC           TTTTCTTTATATAAA 100 29
    GBAA5251 4758098 .. 4758146 +  -7.6  -4.55295   AATAACGCTATATTT TTGGGCAGAGAACGTGGC-ATAA TGGG TAATGGCTGCTTTTTCTGCCCAA TTTATTTGTAACAAA  82 36
    GBAA5252 4759012 .. 4759039 + -15.8  -5.03314   TTTCAGCAATTAAAA        TAACCAAGGAGT ATTT ACTCCTTGGTTA         TTTTTTAACCATACC 100 23
    GBAA5257 4763891 .. 4763908 +  -4.1  -5.68039   GAGATACTAAAAAAA             CGCCT CTATTACA AGGCG              TTTTTTTCTACATTT  81 31
    GBAA5265 4772740 .. 4772765 + -13.4  -5.75538   AACGCATATAAAAAA         GCGCAAGGAA CTAATA TTCCTTGCGC          TTTTTATTTTTTACA 100 30
    GBAA5266 4773454 .. 4773474 + -14.1  -5.57729   GAAAGTAACTCGTAA            GCTGGAAGA TAT TCTTCCAGC            TTTTTTATGTTGTTT 100 26
    GBAA5271 4776913 .. 4776932 + -13.6  -3.23711   ACATAAAATAAAAAA            GGCAGTGC TTTT GCACTGCC             TTCCTAAATTCTGAC 100 30
    GBAA5273 4778403 .. 4778415 +  -2.7    -2.752   AATAAAGTATTACGA                GGATT GCA AATTC                ATTGTATGTAAGACT  40 2
    GBAA5274 4778942 .. 4778963 +  -6.7  -4.62561   TGCGATTTACGTGTA           GCCAAGA-AT TTT ATGTCTTGGC           TTATTTTATTTCTTC  79 49
    GBAA5275 NONE
    GBAA5276 4781450 .. 4781479 + -15.8  -5.72254   TTACTCTGTTTCGTT       CGCCCGTTATCC TTATTT GGATAGCGGGCG        TTTTTTATTATTTAA 100 107
    GBAA5277 4782416 .. 4782439 +  -9.7  -5.07275   TAGTGCATAACAAAA          GACCTTTCA TGCATT TGAAAGGTC           TTTTTCTCTATCTCA 100 31
    GBAA5279 4785334 .. 4785344 +  -5.4  -4.68593   AAAGGACCCCTTCAC                 GGAT AGG ATCC                 TTTTTGCATGCTCAC  71 20
    GBAA5280 4787456 .. 4787477 +  -5.9  -5.44721   ATAGCCTTTAAAAAA           TATCCCTCT TCCA AAAGGGATA            TTTTTTTGAGCTCAT  86 37
    GBAA5281 4787889 .. 4787910 + -10.2  -5.21506   GACTAAATACAGAAA           GACCTGAC ATTCTA GTCAGGTC            TTTTTCTCTTATTAT 100 35
    GBAA5289 4795192 .. 4795217 + -13.5  -5.27335   ATATATCAAACAAAA         TCCCTATTACT CTAC AGTAATAGGGA          TTTTTATTTACACAG 100 79
    GBAA5290 4795807 .. 4795825 +  -8.1  -5.37043   TAATTAAAAGCGGAA             GCGGCTC GTTTA GAGTCGC             TTTTTTCTATGAAAT 100 41
    GBAA5291 4796293 .. 4796318 +  -6.2  -3.65535   AATCAAAATGATAGA         GGCATTCC AAAGTAATAC GGAATGCC          TTCCTTATTGTTTCC  64 11
    GBAA5295 4797713 .. 4797723 +  -2.6  -3.48378   TGAGAATATTATCAA                 TTAT GGT ATAA                 TATTCTTGTCACAAT  46 38
    GBAA5296 4798269 .. 4798294 +  -9.2   -5.8901   TGAGTAGTATTTCAA         TCACCTTAAT GAATGG ATTAAGGTGA          TTTTTTATTTTCTCT 100 34
    GBAA5302 4806746 .. 4806802 + -18.5  -3.79678   GTTGTTTCTGAAGCT GAATAATAAAGAAAAGCTCGTAAAACA TAG TGTTTTACGAGCTTTTTATTATTGTAC TTGTTCTAAACCATT 100 20
    GBAA5311 4815175 .. 4815208 +  -9.8  -5.97979   GAATAATAGGAAAAA     GGAAAAAACGAACA TGAATT TGTTCATTTTTTCC      TTTTTTTCTTATTAT 100 35
    GBAA5312 NONE
    GBAA5313 4817274 .. 4817306 + -17.1  -4.84017   TACTAATCTGAATAT      AAGCCCGAATCATGC CCT GCATGGTTCGGGCTA      TTTTTATCCGAAATT 100 35
        ccrB NONE
        ccrB 4824735 .. 4824752 +    -7  -5.60993   GCGGAATATAAAAAA             GCGACT CTTATC AGTCGC              TTTTTTTATAAGAAG 100 30
    GBAA5326 4828968 .. 4829004 + -13.1  -4.70659   TATTCGAAACATGAA    TTAGCATAAGCTGACCG TTT TGGTCAGCTTATGCTTC    TTTTTACATGTAACA 100 68
    GBAA5333 4835817 .. 4835828 +  -4.4  -3.36283   AGCGGACGTAGATGC                GGAT GCAG ATCC                 TCTTCCTTTCCCTTT  53 217
    GBAA5338 4841796 .. 4841823 + -12.8  -3.18517   ATTTTAACATAAAAA        AACAGACCGTGA TTTC TCACGGTCTGTC         GTTATTTTCTACAAT 100 34
    GBAA5347 4846599 .. 4846618 + -11.4  -3.59979   GTACATTAAAAGTAG            GGTGCTCC GAGC GGAGCGCC             TTTAAAATAAAAAGG  93 32
    GBAA5352 NONE
    GBAA5353 4848637 .. 4848661 +  -3.5  -5.84432   TGGATTATTGAAAAA          TACGGGCGCTA ATA TGGTGGTCGTA          TTTTTTTATGTTCTA  84 14
    GBAA5354 4849323 .. 4849336 +  -3.7  -6.17669   ATACACAAATATAAA               CCCCC TCTA GGTGG                TTTTTTTATTTTGTT  91 98
    GBAA5355 NONE
    GBAA5356 4851491 .. 4851521 +  -7.1  -3.18681   TTTTTATGCCCCAAA       TCCATTAATGGAA TCAGC TTTTATTAATGGA       TTAATCGAGTTCAGA  66 18
    GBAA5357 4852405 .. 4852426 + -10.9  -5.56372   AATTGAACCCCTAAA           GCTCGTAAC TTCG GTTACGGGC            TTTTTATTTTGATTT 100 389
    GBAA5358 NONE
    GBAA5359 4854216 .. 4854249 +  -3.9  -5.93809   ACGCAATCAAGCATA     CAGGCTCGTTCGATTG AAG TAATCGAAAC-GCCTG     TTTTTTTTATGGAAA  90 4
    GBAA5360 4855360 .. 4855383 +   -14  -5.88565   TTCATTTTGTTTATA          TAAGACTCCC ATTT GGGAGTCTTA           TTTTTTTATTATCAA 100 48
    GBAA5361 4856412 .. 4856433 + -10.1   -3.2694   AAGAGTAAAAATCAC           GAGCGCTCC GTTT GGAACGCTC            ATATTTTTTTATAGT  82 33
    GBAA5373 4867995 .. 4868039 +   -11  -3.19026   GGATTCGTCATGCTG TGAAATAGAAAAAGGATGAT ATGCA GTCATCCTTTTTCTATCACA TTACATATTGCAATA  85 42
    GBAA5374 NONE
    spoVAC-2 NONE
    GBAA5376 NONE
      spoVAE NONE
    GBAA5378 NONE
    GBAA5379 4871546 .. 4871569 +  -4.6  -5.45813   GAATAGATATCGAAA          GAACGCTT CAATAAAA AGGCGTTC           TTTTCTTTTTTCCTA  81 35
      clpP-2 4872418 .. 4872436 + -11.7  -5.71983   TGGATACATAAAAAA             GCGCCCT CTCAC AGGGCGC             TTTTTTTATACTTAG 100 84
    GBAA5406 4896398 .. 4896417 + -10.8  -3.61654   AAAAAACAGCATTGA            CCTTCACA TTAG TGTGAAGG             TTTACAATGCATGTA  89 26
    GBAA5407 NONE
    GBAA5408 4897600 .. 4897622 + -12.8  -5.65177   AAGGGCGACGTTTAT           CCTCTCTAGT GAA ACTAGGGAGG           TTTTTTTATGACTAT 100 261
    GBAA5409 4899339 .. 4899361 + -10.5  -3.38007   CATAGCATACAAAAA           GCCGTGCAG TTCAT CAGCACGGC           CTTTTACTTTATATA  85 100
    GBAA5431 4918423 .. 4918433 +  -2.6  -2.83677   ACTACTTTATCGCCT                 TTAA AGA TTAA                 TGTAGTGAATTACTT  42 46
    GBAA5432 4919611 .. 4919632 + -13.1  -5.71638   CAGCAATAAAAAAAG           GCCAAATCG CATG CGATTTGGC            TTTTTTTACTTATTA 100 32
    GBAA5435 4923798 .. 4923827 + -13.8  -5.57396   TATGAAATATTCAAA       TAGCATCCTCTT TCTTAT AAGAGGATGCTA        TTTTTTATTCATTAT 100 62
    GBAA5436 4924700 .. 4924727 + -11.5  -5.40873   GACACAAGATTGTAA        CAGCTTTAGTA CCTATA TACTAAAGCTG         TTTTATTTTTCTCTT 100 26
    GBAA5437 4927660 .. 4927699 + -15.4  -3.09117   AAAATTCGCACCTTA  TAGCAGAAAAGGCTGTTCA ATA TGAACAGCCTTTTTT-CTA  CTTCTTTACTTTCCT 100 206
    GBAA5439 4929491 .. 4929510 +  -7.2  -5.47159   TTGTAAATAAAAAAA            GACGGCATA ATG TA-GCCGTC            TTTTTTCTATTAAAA 100 35
        speE NONE
      speD-2 4935695 .. 4935710 +    -9   -3.3782   ACATACATAAAAAAA              CCTTGC ATAC GCAAGG               TTCATTCAGTCACTG  78 119
    GBAA5450 4939110 .. 4939134 + -14.4  -5.63374   CTTAATAGATAGAAA          GAGGATGCTC CTAAC GAGCATCCTC          TTTTTTTGATGTTAA 100 36
    GBAA5451 4940436 .. 4940448 +  -3.4  -2.79023   TACAAGAAAAGAAAG                TAGG ATACA CCTA                TGATTAATCAAATTG  45 56
    GBAA5452 4940833 .. 4940861 + -13.3  -4.19735   AACGCAAATAAAAAA        GAAGCTATCCG AAAAAAC CGGATAGCTTC        TTTCATTTTAGGAAA 100 30
    GBAA5454 4943905 .. 4943939 +  -7.9  -3.83486   AATGATATCAATAAA     TAAAAGATGCCATCC CGATA GGGTGGCACCTTCTA     TTGTTCACTTTTCTC  74 41
      cydA-3 NONE
    GBAA5461 4949797 .. 4949834 + -11.3  -3.97406   AAAAATAATATTGTG   GGGGGCCTGTTCCAAAA GGTA TTTCGGGATGGGCTCCC    TTTGTCACGTTTTGG 100 33
    GBAA5462 4951545 .. 4951582 + -17.2  -3.77906   GCCTTATAAACGACA   GAAGCCCACTTTGCTA CCGTCT TAGCAAAGCGGGCTTC    TTCTATATTTAAGTT 100 32
    GBAA5466 4956006 .. 4956031 + -16.3  -5.84432   ATTAATAAGAAAAAA         CCGTCCCAAAA TACT TTTTGGGACGG          TTTTTTTATCTTCTG 100 58
    GBAA5470 4959407 .. 4959429 +  -8.5  -5.90231   TAAAGAAGAAAAGAA          GAGCGCTGAG TAAT CTCAGC-CTC           TTTTTTTATATTTCT 100 13
       dat-2 4960867 .. 4960890 +    -9  -5.58179   GTATTTAAATGGAAA          TCAAGGTATA GATT TATGCCTTGA           TTTTTTCTTGTAATC 100 78
    GBAA5475 4964342 .. 4964365 + -15.4  -5.35365   ATAAAATAAAGCAAA          GTCCCCTCTT TCTA AAGAGGGGAC           TTTTTATTATATTTT 100 37
    GBAA5476 4965416 .. 4965429 +  -3.9  -4.60924   CATCACATTTTCGAT               TAAGT ATGT ACTTA                TTTTTACAGCCTTTC  65 99
    GBAA5481 4970119 .. 4970153 +  -6.6  -5.67063   ATAACCAATGACTGC    TGAA-GCCAGTTCTC TTTGTT GAGAGCTGGCTTTTA     TTTTTTTATAATAGC 100 37
    GBAA5482 4970546 .. 4970572 + -12.4   -2.9155   TAGATACAAAATAAA         GAGGCTGTTCAA ATA TTGAACAACCTC         TCTCATATTAACGAG  90 82
    GBAA5486 NONE
    GBAA5487 4978697 .. 4978722 + -14.9   -5.0916   GCGGGATAAACAAAA         GGAGCTAATCT CACA AGATTAGCTCC          TTTTTCTATTCCAAA 100 185
    GBAA5489 NONE
    GBAA5490 4979814 .. 4979843 + -15.2  -5.45652   CTTTATAAACAAGAA       GACGAATCTGCA TCATTT TGCAGATTCGTC        TTTTTTCTTCGGCAT 100 33
    GBAA5498 NONE
    GBAA5499 4986687 .. 4986710 + -12.6  -4.07885   TTTCCTAATATAAAA          GCTATCCAAT CACA ATTGGATAGC           TTTTCAAACAAAATA 100 91
    GBAA5509 4997407 .. 4997462 +   -18  -3.61922   CAATTTTAAAACACT TTAATAAGTAAAAAAGAGCCAAATCG CATG CGATTTGGCCCTTTTTTACTTATTTC TTTACAATCGATATT 100 15
    GBAA5543 5035807 .. 5035835 + -11.8  -4.08644   TTTCTACAAAAAACA        CCCAGTATGAAC CAATA GCTCATACTGGG        TATTTTTATCATACT 100 8
    GBAA5564 5051008 .. 5051038 + -12.8  -5.00895   GAGATTGTTTAGATG       GAACTTACTTCAAT AAT AATGAAGTAAGTTC       TTTTTATGTAATAAA 100 57
    GBAA5565 5051902 .. 5051945 +   -17  -3.03644   ATTCCTTCCATCACT CAAACATAAAATCCCCTGCT AAAT AGCAGGGGATTTTATCATTG TAATTCTTCCTTTTT 100 180
    GBAA5582 5065720 .. 5065753 + -12.7  -3.46202   ATGTTAAATGAATAT     TAAAAAAAGCGCC CTATTTCA GGCGCTTTTTTTA      TTACTTGCTCTCTTT 100 23
    GBAA5591 NONE
        uvsE 5078129 .. 5078167 + -19.3  -5.40072   GATAAAAAGAATAAG   TAGCTCAACATTACAAT GGTAA ATTGTAATGTTGAGCTA   TTTTTTTCAAAAAAA 100 4
    GBAA5593 5080946 .. 5080968 + -12.1  -5.94597   TACTCCACAAAAAAA           CAACCGTCT AAGTA AGACGGTTG           TTTTTTTTAATATTC 100 15
    GBAA5596 5082754 .. 5082780 +  -9.6  -2.90573   GAATTACAAGAAAAA         GAAGTTTACC ATTCATA GGTAAACTTC         CTTTCATATCCATCC  75 199
       maP-3 5087109 .. 5087144 +   -10  -5.18355   ATATAAAATTAAAAA    TGACCGTTTT-TTAGAA TTT TTCTACTAAAACGGTCA    TTTTTAATTTTTGGA 100 35
    GBAA5606 5097412 .. 5097435 +   -14  -4.63218   TAATCATTTTTGAAA          GACCACTGAT AAAA ATCAGTGGTC           TTTTATTGAGAAAAA 100 38
    GBAA5607 5097928 .. 5097943 + -10.4  -4.15514   TATTCAATAGAAAAG              GGCCCT TTAC AGGGCC               TCTTTTATTTCTCTT  95 31
    GBAA5613 5103121 .. 5103155 + -10.1  -5.41787   CACTATTTTAACGCA     CTAAAAAAGGAGCGA ATGAG TCGCTCCTTTTATCG     TTTTTCTATTTTTTC 100 22
    GBAA5615 5104791 .. 5104819 + -14.8  -5.80003   GTTGCATAAGAAAAA        GAGCTATTCTCA TCGTT TGAGAATAGCTC        TTTTTTGTTTGTTAC 100 32
    GBAA5622 5109677 .. 5109699 +  -5.6  -5.45802   AGCACGCGCCTTTGA           GCTCCTTT CTTAATT GAAGGAGC           TTTTTGTTTTCAAAA  84 13
    GBAA5623 5111848 .. 5111875 + -10.8   -4.4204   CTTGGTGAAACACGA        GGCTATTCCA-AT AAA ATGTGGAATAGCC        TTTATTGTCATTCTT 100 33
    GBAA5626 5113585 .. 5113611 + -16.8  -5.63103   TTTCAAGTTCTTTCA         TAAGAAGCAGCT CTT AGCTGCTTCTTA         TTTTTTTCCTTCGAG 100 41
    GBAA5633 5120605 .. 5120623 + -11.8  -5.38549   ATTGCAGAGTAAAAA             GGATGCAT TAC ATGCATCC             TTTTTGTTATTTCAC 100 29
    GBAA5635 5122240 .. 5122272 + -22.3  -3.82098   CTTGGCTTAGAAAAA      TAAAGACCGTCGCTA TAA TAGCGACGGTCTTTA      TTTCAATTCATTATA 100 23
    GBAA5637 5124266 .. 5124296 +   -15  -3.52909   TACACATATAAATCG       TGAAAAAGGAACGA AAT TCGTTCCTTTTTTA       TTATCCTCTATATTT 100 30
    GBAA5639 5125742 .. 5125757 +  -6.8  -6.09196   TTTTTTAATAAAAAA              GCTGGC TCAC GCTAGC               TTTTTTTATTTTCCA 100 33
      cwlJ-2 NONE
    GBAA5641 5126801 .. 5126816 + -10.4  -5.05116   AAGACCATAAAAAAA              GCTGGC ATAT GCCAGC               TTTTGTTCTTTATAG 100 31
    GBAA5645 5129965 .. 5130003 + -17.1  -3.05069   CTGTAGAGTTGTTAC   GATAAATTATCATGGGC AATAC GCCTATGATAATTTATC   TACTTCTTTCCTAAG 100 70
    GBAA5646 5130932 .. 5130960 + -13.4  -5.33026   TTTCCACCCATAAAA        CCTATTTGAAGT CAAAT ACTTCAAATAGG        TTTTTATTTAAATTA 100 43
    GBAA5647 5131419 .. 5131452 + -12.7  -3.59995   ACGAACAACAATAAT     AAAAAGGTAGTTAAC GACA GTTAACTACCTTTTC      TATTTATAAATTTGG 100 27
    GBAA5653 5136623 .. 5136653 + -15.7   -4.2461   AGTTTAAATAGAAAA       GAACCTATTAAGC AAGCC GCTTAATAGGTTC       TTTATTAGTGGAGAT 100 2
    GBAA5657 5142006 .. 5142036 +  -9.1   -5.4505   ACAAACGAATAAAAA      TGGGCAGTAGGGAC TAAA GTTCC-ACTGCCTA       TTTTTTATTACACAC 100 29
    GBAA5659 5143519 .. 5143552 + -15.6  -3.65827   AGTTAAAAATATAAA     GAAACAGCATTAAC ATAAAC GTTAATGCTGTTTC      TTTGAGTGACGATTA 100 27
      thiD-2 5147605 .. 5147640 +    -4  -5.26918   CTAACTAAACGAAAA    CACCCACAGGGT TCATATATTTCC TCTCTGTGGGTG     TTTTTTATAAACTCT  74 37
    GBAA5672 5157899 .. 5157928 + -13.9  -4.14193   AATTAATAAAGGCCA       TTAAGAGAATTCT ACAT AGAATTCTCTTAA        TTTATATACTATTCT 100 22
    GBAA5673 5159407 .. 5159423 +  -9.5  -5.54907   CCATTCAAAAAAAAA              GAATCCA ATT TGGATTC              TTTTTATTTTCTAAA 100 98
    GBAA5675 5161589 .. 5161617 +  -7.6  -5.24531   CATTAAGACATCTTC       TGAGCGAATAACG ATCA TGT-ATTCGCTCA        TTTTTTATAAACAAT  91 49
    GBAA5676 NONE
    GBAA5677 5164259 .. 5164295 + -10.4  -5.42975   ATTTAAAATAAAAAA    TAAGGTGTAACCACTT ATATA AAATGGTTATACCTTA    TTTTTATTTCTCTCA 100 30
    GBAA5678 5166017 .. 5166049 +  -7.9  -4.20806   AATCCCCTAAAAACA      TCCCTTTACAC TGATATTTAAT GTGTAAAGGGA      TTTCATTTTAAAATA  80 39
    GBAA5679 NONE
    GBAA5680 5167548 .. 5167579 + -19.6   -5.4659   AAGGCCAAATAAAAA      GCGTAAGCTCGGTG CAAT TACCGAGCTTACGC       TTTTTATTTATATTC 100 29
    GBAA5683 NONE
    GBAA5684 5170728 .. 5170755 + -11.5  -5.16133   ATGCATAATAAAAAA        GGTAACAATGA AAACTA TCATTGTTACC         TTTTTATATTGTAAT 100 33
    GBAA5686 5174889 .. 5174911 + -12.1  -5.63517   AAAATAACAAAAAAA           TAACCTCGC TAACT GCGAGGTTA           TTTTTTATTTCCAAA 100 34
    GBAA5693 5182788 .. 5182817 + -11.5  -4.99035   TGGATAAATAGGAAA       GAGGAAGTATCCC AAAT GAGATGCTTCCTC        TTTTTATATAAATAC 100 71
      sodA-2 5186742 .. 5186764 +   -12  -4.17537   CGAAATCCTCCAGAA           TCCCCCGG ATTGCCA CCGGGGGA           TTTATGATTATTTCA 100 84
    GBAA5699 5189236 .. 5189250 +  -5.8  -2.91269   CAAACGCTATGGTCA               GTAATA TTT TATTAC               ATTCTCTTTCCTAAA  56 84
    GBAA5702 5191944 .. 5191967 +  -8.2  -6.01187   TCTTAAACAAAAAAA          CTATCCACCT ATTA AAGTGGATAG           TTTTTTTGTTTACTT 100 35
        guaC 5195884 .. 5195907 + -10.4  -4.84527   TAAACTTAACTCGAA          GGACAAGTAT TTTT ATGCTTGTCC           TTTTTCATATATAGA 100 45
    GBAA5706 5197821 .. 5197845 + -10.8  -4.05229   ATGAAGAATAAAAAA          TAAGCCCTCG CTTTA TGAGGGCTTA          TTTCATATTTACTTT  93 30
    GBAA5728 5218182 .. 5218213 +  -9.7   -5.2197   TGTGCATTAAAAAAA      GCAAACCATC-TAT AAATA ATAAGATGGTTTGC      TTTTTAGTTTTTCTG 100 11
        rpmH 5227106 .. 5227127 - -13.1  -5.67967   ATTATTAGAAAAAAA           GACCACTGA ACGA TCAGTGGTC            TACGCAGATAATACT 100 25
        rnpA NONE
   spoIIIJ-2 NONE
         jag 5225176 .. 5225208 - -13.7  -5.08824   TCCTCATGTAAAAAA      CACTAAACTTATTCA CAG TGGATAAGTTTAGTG      TTTTTTAGTTATCCA 100 87
        trmE NONE
        gidA NONE
        gidB 5220930 .. 5220945 -  -6.2  -4.37886   CTATTCTCCATAAAA              TGTTTC CTTT GAAACA               TTTACGTTTTCATTT  74 70
    GBAA5731 5219973 .. 5219999 - -10.3  -4.48903   GAAAATATAGTAAAA        GAGACCT-ATCC AATA GGATTAGGTCTC         TAGCACGCCATTATT  95 39
         soJ NONE
       spo0J 5218182 .. 5218213 -  -9.7  -5.52384   TGTGCATTAAAAAAA      GCAAACCATC-TAT AAATA ATAAGATGGTTTGC      TTTTTAGTTTTTCTG 100 29
    GBAA5726 NONE
    GBAA5725 5216207 .. 5216233 -  -8.1  -5.72207   TCCAAACGAAAAAAA         GTAACAGCTAC CCACT GCAACTGTTAC         TTTCTCTCTATTCTT 100 33
        ychF 5214963 .. 5214991 - -11.9   -5.4251   CCCATACATAAAAAA        CTTGGCAAACACA TAA TATATTTGCCAAG        TTCATATCTTTATTT 100 59
        rpsF 5214506 .. 5214519 -  -5.3  -3.30731   CCAACGAGGATAACA               CGATT CATC AATCG                AACCACTCTCCCTTA  56 49
       ssb-1 NONE
        rpsR 5213664 .. 5213713 - -18.3  -5.42198   TTTCAAAAAAGAAAA GCATAGCAAAATGCACAGTAGAGT CCG ACTCTACTGTGCATTTCA-TACGC TATTATTCACCAACA 100 28
    GBAA5720 5212646 .. 5212665 -  -2.2  -4.61873   TCCTATAAAGTAAAA            CTAACT TATCTTCC AGTTAG             TTAAACAGATTAAAA  59 60
    GBAA5719 NONE
        rplI NONE
    GBAA5717 5208770 .. 5208800 -  -2.7  -6.30182   TTATATAAAAAAAAA       GAAACACATCT TATTATAAG AAATGCGTTTC       TTTTTTATACTATCT  87 41
        purA 5207276 .. 5207291 -  -7.6  -5.66338   AAAGATAAGAAAAAA              CTCATG CGGA CATGAG               TTTTTCTCAAAAATA 100 45
        yycF NONE
        yycG NONE
    GBAA5713 NONE
    GBAA5712 NONE
    GBAA5711 NONE
    GBAA5710 5199670 .. 5199688 - -10.3  -4.73682   TTCTACAATAGAAAA             CAGGAGG TAGGC CCTCCTG             TTTTTAATACTTTTG  95 29
    GBAA5709 NONE
    GBAA5708 5198854 .. 5198881 -  -4.9  -4.15106   TATTAATGTGTAAAA        GACCATCGG TGATTTTTGT CCAATGGTC         TTTTTTACTCTTTTT  62 58
    GBAA5707 5197821 .. 5197845 - -10.1  -5.66229   ATGAAGAATAAAAAA          TAAGCCCTC GCTTTAT GAGGGCTTA          TTTCATATTTACTTT 100 34
    GBAA5704 5193563 .. 5193588 - -11.9  -4.67697   TTTTAAAATAATAAA         GGGCAGCCTTA ATAA TAAGTCTGCCC          TATCTATACCATATT 100 46
    GBAA5703 5191944 .. 5191967 - -10.4  -5.95539   TCTTAAACAAAAAAA          CTATCCACCT ATTA AAGTGGATAG           TTTTTTTGTTTACTT 100 35
    GBAA5701 5190458 .. 5190487 -  -5.8  -5.38047   TATTTATATAAAAAA       GAGCCACATAAC CTTTAC GTTATGCAACTC        TTCAACATACATATG  86 100
      galE-2 5188833 .. 5188849 -  -5.1  -3.44284   GGTGTATTAACAAGA              GAACCTG CAA CAGTTTC              AGCAGTAATAAACAT  55 497
    GBAA5698 5187713 .. 5187740 - -12.2  -5.10064   GCTAACATATAAAAA        GCATGGAATTCGT TTA ACGA-TTCCATGC        TTTTCTACAGAAAAT 100 44
    GBAA5697 5186742 .. 5186764 -   -12  -3.32294   CGAAATCCTCCAGAA           TCCCCCGG ATTGCCA CCGGGGGA           TTTATGATTATTTCA  89 33
    GBAA5695 5184602 .. 5184623 - -10.3  -5.24291   AAAAGCAAAATAAAA           GACCTTATA TTTC TATAAGGTC            TTCGAAACAGAAATT 100 172
    GBAA5694 5182788 .. 5182817 - -11.5  -4.04579   TGGATAAATAGGAAA       GAGGAAGTATCCC AAAT GAGATGCTTCCTC        TTTTTATATAAATAC 100 47
    GBAA5692 NONE
    GBAA5691 5178620 .. 5178643 -  -9.6  -4.82128   GGATGAAATACAAAA          GCTGCTTCTT AAAT ACGAAGCAGC           TTCTTGAGTTCTTTT 100 10
    GBAA5690 NONE
    GBAA5689 5177271 .. 5177309 - -11.9  -5.09762   ACTGTAACATAAAAA   GCAAGCTATCAGTAGAA ATCTG TCCTACAAATAGCTTGC   TTTTCTCATTTTTTT 100 53
    GBAA5688 5175936 .. 5175964 - -17.7  -4.40804   CATCATGTTATAAAA        GAAAAAGCATCGA AAA TCGATGCTTTTTC        TTTTCTTCGCTTTAT 100 37
      msrA-2 5174889 .. 5174911 - -12.1  -6.04419   AAAATAACAAAAAAA           TAACCTCGC TAACT GCGAGGTTA           TTTTTTATTTCCAAA 100 23
    GBAA5685 5170728 .. 5170755 - -11.5  -5.56673   ATGCATAATAAAAAA        GGTAACAATGA AAACTA TCATTGTTACC         TTTTTATATTGTAAT 100 21
    GBAA5681 5167548 .. 5167579 - -18.9  -5.29846   AAGGCCAAATAAAAA      GCGTAAGCTCGGT GCAATT ACCGAGCTTACGC       TTTTTATTTATATTC 100 33
    GBAA5674 5159407 .. 5159423 -  -9.5  -6.11644   CCATTCAAAAAAAAA              GAATCCA ATT TGGATTC              TTTTTATTTTCTAAA 100 29
    GBAA5671 5155564 .. 5155589 -  -9.9  -4.81212   TTTACTATAACAAAA         TAAAAGCTAAC ATAT GCTAGCTTTTA          TTTTTCTATCATTCA 100 34
    GBAA5670 NONE
    GBAA5669 5153649 .. 5153666 -  -7.7  -5.93252   TGGAAAAATAAAAAA             GTAGCGA TATT CCGCTAC              TTTTTCGAACGCATA 100 22
    GBAA5668 5152097 .. 5152115 -  -6.7  -5.72118   AAAAAACAGAAAAAA             GGAAACC TTCAC GGTTCCC             CCTGCCTTTTTATTC 100 103
    GBAA5667 5151149 .. 5151181 -  -5.6  -2.87881   CAATGTTCTCACATA      CAATCCCCCCAATA CTATT TCTTAGTGGGATTG      TACTAAATTTTCTGA  53 111
        cstA NONE
    GBAA5665 5148846 .. 5148873 -  -7.1  -5.66989   GAAACAGCAAAAAAA        TAAAAAGGACG CAAATT CGTCCTTCTCA         TTAACAACAGCGTGA 100 26
    GBAA5664 5147468 .. 5147481 -  -6.7  -3.92832   AAATCTGTGAAAGAA               GCAGT AAAA ACTGC                TAAAGAGTTTATCAC  68 216
    GBAA5661 5144354 .. 5144374 -  -8.3  -5.60993   TTTTCCATAAAAAAA            GTCCACCTT CTA AAGGCGAAC            TAGGTCTTACGACTT 100 46
        acpD 5143519 .. 5143552 - -16.3  -4.56791   AGTTAAAAATATAAA     GAAACAGCATTAACA TAAA CGTTAATGCTGTTTC      TTTGAGTGACGATTA 100 50
    GBAA5658 5142006 .. 5142036 -  -4.7  -5.25906   ACAAACGAATAAAAA      TGGGCAGTAGGGAC TAAA GTTCC-ACTGCCTA       TTTTTTATTACACAC  79 33
    GBAA5656 NONE
        metA 5137978 .. 5137999 -  -3.9  -5.20216   TATATGAGTAAAAAA           TCTGAAAAAC AAT GTTTTT-AGA           ACATTCGGAATAATA  74 91
       hom-2 5136623 .. 5136653 - -16.4  -4.79451   AGTTTAAATAGAAAA       GAACCTATTAAGCA AGC CGCTTAATAGGTTC       TTTATTAGTGGAGAT 100 42
    GBAA5652 5134923 .. 5134933 -  -3.2   -4.1466   ACGCAATTTTGAAAA                 GCGA TTT TCAC                 ACCTTATCTATTATG  55 36
    GBAA5651 NONE
    GBAA5650 NONE
    GBAA5649 NONE
         ung 5131424 .. 5131447 - -12.6   -5.3798   CAACAATAATAAAAA          GGTAGTTAAC GACA GTTAACTACC           TTTTCTATTTATAAA 100 34
    GBAA5643 NONE
    GBAA5642 5126801 .. 5126816 - -10.4  -5.70829   AAGACCATAAAAAAA              GCTGGC ATAT GCCAGC               TTTTGTTCTTTATAG 100 35
         pta 5122240 .. 5122272 - -22.3  -4.82901   CTTGGCTTAGAAAAA      TAAAGACCGTCGCTA TAA TAGCGACGGTCTTTA      TTTCAATTCATTATA 100 44
    GBAA5634 5120605 .. 5120623 - -11.8  -4.80882   ATTGCAGAGTAAAAA             GGATGCAT TAC ATGCATCC             TTTTTGTTATTTCAC 100 32
    GBAA5632 5119371 .. 5119393 -  -7.1  -5.61596   ATGGGCATAAAAAAA           GAAGAGTAA TCTGT TCACTCTTC           TTTTCCTTACTTATT 100 32
    GBAA5630 NONE
    GBAA5629 5116168 .. 5116188 -  -9.7  -2.66042   AACATCCATTAGAAG            TCCCCCCTC TTT AAGAGGGGA            ATTCTACTTATGCTT  74 33
    GBAA5628 5115022 .. 5115045 -    -9  -5.98675   TATAAAAAGAAAAAA          TCACCTTTAC CGGA GTAAAAGTGA           TCTCTTTTTATACAT 100 40
    GBAA5627 5113588 .. 5113608 - -14.1  -3.29461   CAAGTTCTTTCATAA            GAAGCAGCT CTT AGCTGCTTC            TTATTTTTTTCCTTC 100 26
    GBAA5625 5112607 .. 5112619 -  -3.3  -3.29935   TAATGATTATAAAAG                GCCAA AAA TAGGC                GCAATGATACTATTT  48 4
    GBAA5624 5112018 .. 5112055 - -12.9  -5.49568   AAGCCAAAATAAAAA   GGATGTCAC-CTAGTCAA CAA TCGACTAGCGAGACATCC   TTTTCTTTTATTCAC 100 33
    GBAA5621 NONE
    GBAA5620 5107229 .. 5107246 -  -9.9  -5.08483   TAAAAGGAAAGAAAA             CCCTTTC TTAA GAAAGGG              CTTTTGTCTCTATTT 100 15
        speE NONE
    GBAA5617 NONE
    GBAA5616 5104976 .. 5105020 - -15.4  -2.75993   TTACCGACACATAAC GACAAAATAAGAGCCCCC-TA ATCA TATAGGGGCTCTTATTTTATC TAGCTGCATCGGCTA 100 21
    GBAA5614 5103129 .. 5103147 - -10.3  -5.18357   TAACGCACTAAAAAA             GGAGCGA ATGAG TCGCTCC             TTTTATCGTTTTTCT 100 28
    GBAA5612 NONE
      argS-2 5099519 .. 5099544 -   -12   -4.9725   ATTTCCATACAAAAA         GGCAATCACA ATATCG TGTGATTGCC          TTTTACTGAAAGCGA 100 309
    GBAA5610 NONE
    GBAA5609 NONE
    GBAA5608 5097928 .. 5097943 - -10.4  -3.40511   TATTCAATAGAAAAG              GGCCCT TTAC AGGGCC               TCTTTTATTTCTCTT  85 30
    GBAA5605 5095568 .. 5095590 -  -6.4  -5.36441   TTTTTATACAAAAAA           GAACGATA TATAGCG TATCGTTC           TTTTAACGGGGTGAG  88 203
    GBAA5600 NONE
    GBAA5599 NONE
    GBAA5598 NONE
    GBAA5597 5082754 .. 5082780 -  -9.6  -5.24416   GAATTACAAGAAAAA         GAAGTTTACC ATTCATA GGTAAACTTC         CTTTCATATCCATCC 100 29
        papR 5080946 .. 5080968 - -12.1    -5.626   TACTCCACAAAAAAA           CAACCGTCT AAGTA AGACGGTTG           TTTTTTTTAATATTC 100 32
    GBAA5590 5073504 .. 5073524 - -14.1  -3.31144   TTGTTACGCTGAGAA            GAGGTGCAA TGA TTGCACCTC            TCTCTAAAGTTGTAT 100 54
    GBAA5589 NONE
    GBAA5588 5071371 .. 5071383 -  -5.5   -3.5764   AATTTTATTCGTAAA                CGTAG AAA CCACG                ACCTGTTTTACGACC  59 2
    GBAA5587 NONE
    GBAA5586 5068967 .. 5068986 -  -9.3   -4.8622   TTTTGGAAGGAAAAA            GCGTAGG AAAATA CCTACGC             CTTCGATCCTACTTC  93 34
    GBAA5585 5068143 .. 5068154 -  -3.6  -3.06341   AATATTGCTTAAAAT                CCAC TTAT GCGG                 CACTTCCTTTCATCA  46 172
        rpoE 5067483 .. 5067531 - -10.7  -6.07374   ACAAAAAACAAAAAA GAAAATTGCTCCC--CTCATCAC ATAAA GTAATAAGTAGGGAGCAATTTTC TTTTATATTTACACT 100 113
        ctrA 5065728 .. 5065745 -  -6.2  -5.63374   TGAATATTAAAAAAA             GCGCCC TATTTC AGGCGC              TTTTTTTATTACTTG  93 34
       spo0F NONE
       fba-2 5063513 .. 5063542 - -15.2  -4.05245   CATTATACAACGAAA       GGAAACCGTCTA AAAGAG TAGACGGTTTCC        AAAACGGAATTTTAT 100 43
       murA2 NONE
    GBAA5577 NONE
       fbp-2 5060680 .. 5060705 -   -12   -4.0777   ACACAAATACAAGAA         GCGAAGACAA GAAAAT TTGTCTTCGC          TTTTTATTTAATCTA 100 176
         rho 5059202 .. 5059225 -  -8.2  -5.72118   AAAAAACATAAAAAA          CTCGCTTACC ACAA AATAAGCGAG           TCCCAATCTTTTCCC 100 42
        rpmE 5058552 .. 5058579 -    -7  -5.75342   TTTTCGCAAAAAAAA        CAGACAAGCGAA TAGA TACACTTGCCTG         TTTTATGTTTTTATT 100 39
         tdk 5057877 .. 5057894 -  -2.6  -5.42259   CTATTCTGAAAAAAA             CCCGCC TTGCAC AGCGAG              TTTACTTATCTTTGT  72 31
        prfA NONE
    GBAA5571 5055693 .. 5055718 - -10.6  -5.60993   TTTTCCACAAAAAAA         TAGAGTAAGG TGTAAT CCTTACTCTA          TTTCTGCAAATACCA 100 18
    GBAA5570 5054685 .. 5054722 -  -9.3  -3.29263   ATACCTTCTTCATAA   TAAATCCCTCCTCTTTT TTAT ATATGAGAAGGGATTTA    CGAATAGTACTATTT  77 35
    GBAA5569 5054191 .. 5054223 - -12.9  -4.46775   TATCCAAAAGACAAA      CAAGGTTTATCCACA AAA TGTGGATAAACCTAA      TTAATCCGTGGATAA 100 26
    GBAA5568 NONE
    GBAA5567 NONE
    GBAA5566 5051906 .. 5051941 - -16.4  -3.68351   CTTCCATCACTCAAA    CATAAAATCCCCTGCT AAAT AGCAGGGGATTTTATC     ATTGTAATTCTTCCT 100 24
    GBAA5563 5049662 .. 5049695 -  -7.5   -5.3658   ACTACAAAAACAAAA     TAAGGAATCCATTTC ATAC GAAACGGACTCCCTT      CATGTAATAATTATT 100 36
    GBAA5561 5048999 .. 5049013 -    -5   -3.0464   AAGTGATCTCCAATA               TCGTAT TAT ACACGA               AACATCAACCTTCTG  52 30
    GBAA5560 NONE
    GBAA5559 5047762 .. 5047804 - -19.6  -2.62616   TGACTTTCTATATCA TAAAAGAAAAAAAAGACCGA AAA TCGGTCTTTTCTTTCTTCTA TGATAAAGTCAGACA 100 60
        glyA 5046339 .. 5046368 - -10.1    -5.252   TATGTCCACAAAAAA       GACTGCCAAAACA ATTA CGTTTCAGCAGTC        TACTTCAATCTATTA 100 38
         upp 5045450 .. 5045470 - -16.9  -5.66684   CAAGGTACAAAAAAA            CGAGAGGGG AAT CCCCTCTCG            TCAGTTGTCTTACTT 100 35
    GBAA5556 NONE
    GBAA5555 NONE
        atpI 5044331 .. 5044350 -  -2.2   -2.6585   AGAAATTCAACTAAT            TTACC-GTG TTC CACTAGTAA            TTCACCTCTCTTCCC  40 27
        atpB NONE
        atpE 5043295 .. 5043328 - -11.1   -3.6053   TCGTTCATAAAGCAA     TGGCGAAGAAAGTTC GGAA AAACACTCTTCGCCA      TCTATGTAAGGGGAG  89 47
        atpF NONE
        atpH NONE
        atpA 5040573 .. 5040612 - -13.1  -2.76696   CTTTCGTCTAAGAAC  CTTCCCCACAAGAAGGTA AAAAG CACCTTCT-GTGGGAAAG  AACCTTAGCCGATGG 100 70
        atpG NONE
        atpD NONE
        atpC 5037481 .. 5037503 - -16.4  -5.64274   TTATCCATAAAAAAA           CCGTAAAGGC AAA GCCTTTACGG           TTTTTTTTATTTCAT 100 32
    GBAA5545 5036603 .. 5036615 -    -2  -3.40522   ATGTTCCTACTACAA                TTCA TCTTT TGAA                ATATAGCGATAAAAA  46 7
    GBAA5544 5035805 .. 5035837 - -14.3  -5.25803   AATTTCTACAAAAAA      CACCCAGTATGAACC AAT AGCTCATACTGGGTA      TTTTTATCATACTAT 100 84
        nuoA NONE
        nuoB NONE
    GBAA5540 NONE
        nuoD NONE
        nuoH NONE
        nuoI NONE
        nuoJ NONE
        nuoK NONE
        nuoL NONE
        nuoM NONE
        nuoN 5022654 .. 5022687 -  -8.3  -5.26316   GTAGTTCACAAAAAA     TAAAAAGCGCAGAGT AACG ACTCCACACCTTTTA      TTTTCACTATTGTAC  93 32
    GBAA5531 NONE
    GBAA5530 NONE
       murA1 5019956 .. 5019985 - -15.9  -5.71638   TAATAACCAAAAAAA       TAGCCTCTACGTC AAAA GACGTAGAGACTA        TTTCAATTAAGCGTG 100 32
      spoIID 5018725 .. 5018756 - -12.4  -4.72201   TGTTATAAAAAAGAA      GGACCGTCCCAA CGTATCTC TTAGGACGGTCC       CTTTCCCCCTACTTC 100 34
    GBAA5526 NONE
    GBAA5525 5015881 .. 5015898 -    -7  -6.07374   AGAAAAAAGAAAAAA             CTGAGC GCTTCG GCTCAG              TTTTTAGTCTAATTG 100 29
    GBAA5524 5014799 .. 5014821 -  -8.5  -6.23317   ATAAAAATAAAAAAA           TCAGCTCTC CTAGT GAGAACTGA           TTTTTTCACTTTCTT 100 39
    GBAA5523 5014536 .. 5014561 -  -4.7  -5.37345   GTGAATCATAAAAAA         TAACGCCCTAT AACA AAAAGGCGTCA          TTCTTCTCGTTCAAA  82 23
    GBAA5522 5013950 .. 5013997 -  -3.2  -3.73386   ATATAACTATTTAAA CAAACAAAAA--AATACCCA AAAATATTAA TGGGTATTCCTTTTTGTTTG TCTAAAACCTATGAA  50 51
     spoIIID 5013214 .. 5013228 -  -6.4   -4.2349   CCTCGATATTCAAAA               TCAGGT TAC ACCCGA               ATTCTTTTACACCTA  70 143
         mbl 5012129 .. 5012173 -  -8.7  -4.86773   TAAAACCAGCAAAAA GTACCCATGCAAAACGAAATA CAC TCTCATGTTTTGCATAGGTAC TTTTTAATTTTATTT  93 35
    GBAA5519 NONE
    GBAA5518 5009309 .. 5009334 -    -2  -4.14792   AAATTAAAAAGATAA         TGTAAAAATT ATATAA AATTTATACA          TTTCAATCGCTATAC  52 90
    GBAA5517 NONE
    GBAA5516 NONE
    GBAA5515 NONE
    GBAA5514 5004083 .. 5004115 -  -7.9  -3.61777   AAGATATTATAAATA      TGTTAGATGCATTTT ATA AATATGCATTTAACA      TTCCACTTTTTTACC  73 36
    GBAA5513 NONE
        wecC NONE
    GBAA5511 NONE
    GBAA5510 4997406 .. 4997463 - -16.7  -2.81289   GCAATTTTAAAACAC TTTAATAAGTAAAAAAGAGCCAAATCG CATG CGATTTGGCCCTTTTTTACTTATTTCT TTACAATCGATATTG 100 18
        fabZ 4995162 .. 4995203 - -14.6   -5.0065   TACTTACAAATAAAA TAGGTGGACACAAGGCTA CAAATT CAGCCTGGTATCCACCTA  TCTGTATAAAAAACA 100 52
        lytR 4993246 .. 4993267 - -11.7  -4.46212   TCTCTTATTATAAAA           GGTATACGA TTGC TCGTATACC            TTTTGTGTACCTTTA 100 129
      galE-1 4992137 .. 4992178 -   -11  -5.75478   AATCATACAAAAAAA GAGAGGGTATTGTCGAACA TATAT TGAACGACAATACCC-CTC TTTCACTTATTAAAG 100 48
    GBAA5504 4991372 .. 4991391 -  -2.2  -2.85297   CGATTCCAAACACCA            TATTTCTT TTCA AAGACATA             CCATCACCACTTAAC  41 36
    GBAA5503 NONE
    GBAA5502 NONE
    GBAA5501 NONE
    GBAA5500 4986682 .. 4986715 - -12.7  -3.01712   TTGTTTTTCCTAATA     TAAAAGCTATCCAAT CACA ATTGGATAGCTTTTC      AAACAAAATATTACG 100 36
    GBAA5497 NONE
    GBAA5496 NONE
    GBAA5495 4982399 .. 4982457 - -23.3   -2.7094   TTCTATTTATATAAC CCGTTCTAACGGGCGGTTCACTTCCTC ATATA GAGGCTACGAACCGCCCACTAGAACGG TAGTGTGTAGTTCTA 100 53
    GBAA5494 4981631 .. 4981650 -   -10  -5.93252   GGTAAAAATAAAAAA            GGTGACTC CGAA GAGCCACC             TTTTAATTCAATCAT 100 45
    GBAA5493 4980937 .. 4980968 - -12.5  -3.17906   TTAACAAAATAAGTA      GAATGGAAAGCAA TATCCC TTGCCTTCCATTC       TTATGATACTATTTA  90 38
    GBAA5488 4978692 .. 4978727 -   -15  -3.91072   TTAAAGCGGGATAAA    CAAAAGGAGCTAATCT CACA AGATTAGCTCCTTTTT     CTATTCCAAAACCAA 100 13
    GBAA5485 NONE
    GBAA5484 NONE
    GBAA5483 4970546 .. 4970572 - -14.6  -4.85653   TAGATACAAAATAAA         GAGGCTGTTCAA ATA TTGAACAACCTC         TCTCATATTAACGAG 100 33
      opuD-2 4966900 .. 4966931 -    -6  -3.41528   ATATAAACGTGACAA      CACATTTCCGACAA TTTT TTGTCAAAAATACG       AATAGAATTTGCAAA  61 146
    GBAA5478 4966537 .. 4966567 - -14.2  -5.48623   AAAGATAAATAAAAA       TAAGCACAGAGC GCCGTAT GCTCTGTGCTTA       TTTATTGCCGTATAA 100 135
    GBAA5471 4959407 .. 4959429 -  -8.5  -4.57912   TAAAGAAGAAAAGAA          GAGCGCTGAG TAAT CTCAGC-CTC           TTTTTTTATATTTCT  89 157
    GBAA5468 NONE
    GBAA5467 4956006 .. 4956031 - -16.3  -5.66229   ATTAATAAGAAAAAA         CCGTCCCAAAA TACT TTTTGGGACGG          TTTTTTTATCTTCTG 100 31
      lldP-2 4953465 .. 4953498 - -15.4  -5.46706   ATGCCAAAATAAAAA     GAGCCAGGTCCATA AAAAAA TAAGGACCTGGCTC      ATAAAGACATCATTA 100 227
        thiC 4951540 .. 4951586 -   -14  -3.85698   TCTTCGCCTTATAAA CGACAGAAGCCCACTTTGCTA CCGTCT TAGCAAAGCGGGCTTCT-TCT ATATTTAAGTTAGGT 100 79
    GBAA5459 4946984 .. 4947002 - -10.4  -5.22039   CGTAAATGTAAAAAA             GACAATCT ATT AGATTGTC             TCCCGTTCCTCTATC 100 36
    GBAA5458 4946476 .. 4946487 -    -3  -4.13872   ATCCAATTAGACAAA                TTTC TAAT GAAA                 CTTTTTTGGGGTTTT  55 17
    GBAA5457 NONE
    GBAA5456 4945164 .. 4945194 -  -2.4  -2.95204   CTATTGTGAAAGAAT       GACGGCAGGTTCCT GTT AGGAACGATCTGTC       CTTGCATACTACCAT  42 102
    GBAA5455 4943905 .. 4943939 - -10.9   -4.3078   AATGATATCAATAAA    TAAAAGATGCCATCCC GATA GGG-TGGCACCTTCTA     TTGTTCACTTTTCTC 100 23
    GBAA5453 4940833 .. 4940861 -   -14  -5.67283   AACGCAAATAAAAAA        GAAGCTATCCGA AAAAA CCGGATAGCTTC        TTTCATTTTAGGAAA 100 33
      celA-3 NONE
      celB-3 NONE
      celC-3 4935695 .. 4935710 -    -9  -5.77988   ACATACATAAAAAAA              CCTTGC ATAC GCAAGG               TTCATTCAGTCACTG 100 27
      celA-2 NONE
      celB-2 4932063 .. 4932106 - -11.3  -4.13591   TGAACATGATATAAA GGTAATTGTTCTCACAGAT CCTGTT ATCTGTGAGAACAATTATT ATGTTACATAGGTAC 100 29
      celC-2 NONE
        celF 4930253 .. 4930271 -  -6.7  -5.94214   AATAGAATAAAAAAA            GCGG-GCT AAAT AGCGCCGC             TTTTATTTCTCTACC 100 28
    GBAA5440 4929491 .. 4929510 -  -7.2  -5.95539   TTGTAAATAAAAAAA            GACGGCATA ATG TA-GCCGTC            TTTTTTCTATTAAAA 100 35
    GBAA5438 4927665 .. 4927695 - -14.2  -2.63596   TCGCACCTTATAGCA       GAAAAGGCTGTTCA ATA TGAACAGCCTTTTT       TCTACTTCTTTACTT 100 27
         ugd 4920840 .. 4920850 -  -3.2  -2.88366   TTTTTAACGAATAAC                 GGAA AAA TCCC                 TCTTATAAATACTTT  43 3
    GBAA5433 4919610 .. 4919633 -  -9.6  -5.84381   TCAGCAATAAAAAAA          GGCCAAATCG CATG CGATTTGGCT           TTTTTTACTTATTAA 100 30
    GBAA5430 NONE
    GBAA5429 4916555 .. 4916572 -  -2.7  -4.56775   AGTTTCTTGTAAAAA             GTAAGTT ATAA AACTTTC              CTCATTATTTTATTT  60 35
    GBAA5428 4916142 .. 4916159 -  -7.7  -5.72053   TAAGCAAAGAAAAAA             CGCAAGG TTTC CCTTACG              TTTTATTAAATATAC 100 63
    GBAA5427 4914568 .. 4914603 -  -7.8  -5.30575   TAAAAACTCAAAAAA    GCCGATAACCTACTTAT AAA AT-AGTAAGCTATCGAC    TTTATACACATGTTT  91 57
       comFA 4913033 .. 4913053 -  -9.1  -2.79327   GCACTCCATGCAAAT            CTCTCCTAT AAT ATAGGAAAG            TTTCCGCTCACATCT  73 130
       comFC 4912387 .. 4912402 -  -3.2  -3.42841   ATAATTTGACTATAA              CGAATG ACAA CATACG               AAGTCAAAGAAGACT  48 77
        cspC 4912047 .. 4912068 -  -4.4  -5.19328   ATTTTATAACAAAAA           CCCCTTGC AAAAAA ACAAGAGG            TTCTACTACATATAT  77 87
        yfiA 4911233 .. 4911253 - -14.7  -5.52384   TTTTCAGCAAAAAAA            GCGCAGCCA TTT CGGCTGCGC            TTTTGAATTATTATT 100 36
      secA-2 4908387 .. 4908411 -  -8.6  -3.92716   TGAAAACAAGGGAAA          CTCTCTCCAC TTATG ACGGAGAGAG          TTTAATCCTTCTTAA  79 94
    GBAA5419 4906931 .. 4906945 -  -4.4   -3.6968   TGAGAACCCTAATAA               TATAAA GCT TTTATA               AGTTGTTTCAATTCT  56 135
        cccB 4906437 .. 4906461 -  -9.4  -4.10795   CCAAAAAAAGGGAAA          CGAGTTGACT ATATG AATCAACTCG          TCCATTTTATGCCTT  86 41
        ftsE NONE
        ftsX 4904546 .. 4904568 - -16.4  -4.25104   GGTGGTGTAGCAAAA           GGCATCACAC AGC GTGTGATGCC           TTTACCTATTTCTAC 100 78
    GBAA5414 4903029 .. 4903066 - -13.7  -3.01791   AGCGTTTGTTTAACA   CAAAAAAATACAGGCAG CAAA CTGCCTGTATTTCTTTT    TATTTCGCCATTAAT 100 25
    GBAA5412 4901739 .. 4901762 - -14.6   -5.4505   GCCCCCAACAAAAAA          GGGCGTCACC TCAA GGTGACACCC           TCACTTCTATTACAT 100 35
    GBAA5411 4899339 .. 4899361 - -10.5  -5.02502   CATAGCATACAAAAA           GCCGTGCAG TTCAT CAGCACGGC           CTTTTACTTTATATA 100 409
    GBAA5405 4894288 .. 4894321 - -17.7  -4.54553   TATAAACATAAGAAA     GAAGCTGTCCCAAAA TATC TTTTGGAACAGCTTC      TTCTTCCTACTACAT 100 35
    GBAA5404 NONE
    GBAA5403 NONE
    GBAA5402 4893051 .. 4893083 -  -4.9  -2.73268   AATACGATAAACCTA      CAGTACCAATCAC AATACAA ATGCTTGGCACTG      GATTACGAGAAAAAT  50 118
    GBAA5401 4892897 .. 4892936 - -13.3  -4.34482   TTTTGTAAAAAAATA  CA-AAAAGCTGTTTATAC TCTTT GTATAAACAGCTTTTATG  GAAATAACCCCTTGT 100 21
    GBAA5400 NONE
    GBAA5399 4891438 .. 4891471 - -18.5  -2.63102   ATTATTTGTATACCA     GAAAAGCTACTTTCA ACTA TGAAAGTAGCTTTTC      TTTCCCTTTCTCCTT 100 8
    GBAA5398 4890944 .. 4890966 -  -7.1  -5.08178   ATATACATAGAAAAA          GGAAGG-AGT ATAT ACTTCCTTCC           TCTACTAACTCTATT  88 36
    GBAA5397 4889351 .. 4889361 -  -2.4  -3.08996   CAGTTTGATCTAACA                 CTCC ACA GGCG                 TAAATTCCGATGTAG  43 66
        uvrB NONE
        uvrA 4884347 .. 4884367 -  -6.1  -5.24796   CCTATACAATAAAAA            CCGAGCG TCACTTC CACTCGG            TTTTCATTCATACAC  84 41
    GBAA5394 4883816 .. 4883828 -  -3.3  -3.26668   TAATAGATAATAAAC                GCAAG TAT CATGC                AAACACTTATATCAA  48 71
    GBAA5393 4883344 .. 4883366 -  -5.7  -5.90231   ATAAATAGAAAAAAA           CATTTCATA CACAT CATGAAATG           TTTTTCTTTTTGTCA  95 38
        hprK NONE
         lgT 4881425 .. 4881449 - -12.3  -4.08853   CTGAATATGAAAGAA          GCAGCATCTTA TAA TAAGATGCTAC          TTGTCTCTAATTTTC 100 32
    GBAA5390 NONE
    GBAA5389 4880188 .. 4880202 -  -7.2  -3.93875   CATTAAAAAAGAAGA               GAAATG TTA CATTTC               TAGTATGAACCTTCT  72 25
    GBAA5388 NONE
        trxB 4877462 .. 4877490 - -11.2  -5.76949   CATTTTCAAAAAAAA       GAAGAAAGCT-CC TATC GGTAGCTTTCTTC        TCAAAAGGTATGTTA 100 45
    GBAA5386 4876502 .. 4876531 - -13.7  -4.79223   GTATAGCATGAAAAA       TCCCCTTAACGAT TTTT ATCGCCAAGGGGA        TTAAAGCCGTTATTT 100 35
    GBAA5385 NONE
    GBAA5384 NONE
    GBAA5383 4873962 .. 4873995 - -10.3  -2.89602   TGTCCTATATGAAAT     GAGGAGCGTTACCTC AAAC GAGATAACGCACATC      TACAACAGTGAATAT  81 25
    GBAA5382 NONE
      ptsH-2 4872657 .. 4872678 - -10.9  -5.64321   ATAACAAAACAAAAA           GCTATCGCA CATA CGCGATAGC            TTTCTTACTGTACAT 100 30
        sigL NONE
    GBAA5371 4865630 .. 4865655 -  -2.6  -2.67047   GTTAAAAAAATAATC         CCTGCTAC GTGTATTATT GTAACAGG          AGATAGAAACTTATT  40 40
        cggR 4864510 .. 4864520 -  -6.8  -3.86202   GGGGATTATATTAAA                 GGGT AAT ACCC                 TTTGTTAACTGTTTT  69 10
       gap-2 4863414 .. 4863441 - -13.5  -4.21465   TTTAAAACGAAAGAA        GAGAGAGAGGG AACAAA CCCTCTCCCTC         GTTTTGTCATTGATA 100 58
         pgk NONE
        tpiA NONE
        gpmA 4859836 .. 4859846 -  -2.6  -4.04174   TTTTATATAAGCAAA                 TTAT TTA ATAA                 TTGTTTTACCTGTCA  53 15
         eno 4858376 .. 4858411 - -11.3  -5.83211   GAGCAAAACAAAAAA    CCTCCTGTCCATGTG GATTAA CACATAAACAAGAGG     TTTGTGTACGACTAA 100 124
    GBAA5363 4857420 .. 4857432 -  -3.3  -2.71011   ATTGTGTGGTAACGA                GCGGT AGG ACGGC                CATCCTATAATCCGT  44 54
    GBAA5362 4855948 .. 4855973 -  -4.7  -6.25578   AGCAAACAAAAAAAA         CGCATTTTGGA TGAT TTCAAAAAGCG          CCAAATTCAGCATCT 100 524
    GBAA5351 NONE
    GBAA5350 4847053 .. 4847065 -  -4.7  -3.15544   CTTCATTTGTATCAA                CTCCC ATT GGGCG                AATATTTAGCCCTCA  52 9
    GBAA5349 NONE
    GBAA5348 4846632 .. 4846656 -  -7.2  -5.45802   CCTTTAAAATAAAAA          GGTGTACTTC ATTTA AAAGCACACC          TTCATTCCATATTTT 100 27
    GBAA5346 4845602 .. 4845616 -   -10  -5.50723   GTATGAAAATAAAAA               CACTCC ATA GGAGTG               CTTCTTAAAATCCGA 100 30
    GBAA5345 4844753 .. 4844796 - -13.4  -3.05022   TTCTTCATATATATA TAACAAAAAAACACCAACTC TCAT GAGTCGGTGCTTTTTCGTTG AAACCAATTATATGT 100 33
    GBAA5344 NONE
    GBAA5343 NONE
    GBAA5342 4843495 .. 4843517 -  -3.6  -3.81027   GGTAAGGAAGCTAAA           GTAAAAAA ATATATA TTTTTTAC           CAATCCCAATCATTG  54 22
    GBAA5340 4842898 .. 4842917 -  -5.7  -3.59202   GATTTTTATATACAA            GGAACTC ATTAAA GAGCTCC             CATTGATAATTTGTT  62 53
    GBAA5339 4841798 .. 4841821 - -15.4  -5.80817   TTTAACATAAAAAAA          CAGACCGTGA TTTC TCACGGTCTG           TCGTTATTTTCTACA 100 479
        secG 4839133 .. 4839167 -  -9.5  -6.09196   GGCAAAACAAAAAAA     GAAGAACCATTAGTA CATCT TACTAACGCTTCTTC     TTTCCATTCTATAAG 100 34
        estA 4838260 .. 4838292 -  -7.8  -5.14563   TTCCTTATGAAAAAA      GAGGCAACTAGATC TTACC AATCTAGTTGCTCC      AAGAAGTTATATACA  91 7
        vacB 4835671 .. 4835695 - -10.8  -5.84011   AATAAAAAAGAAAAA          GCCTCGCTTT TCATC AAAGCGAAGC          CATCCTTTTCTTACT 100 36
        smpB 4834494 .. 4834514 -  -6.9   -5.8901   ATACAAAATAAAAAA            CCACCAA ATATGTA TTGGTGG            AGACGGTGGGAGTCG 100 501
    GBAA5331 4833371 .. 4833400 -    -3  -5.96894   ATTTAAAGAAAAAAA       CGAATAAAAC TAAATGCAAC GTTTTACTCG        TTTTTTCTATTATCT  85 49
    GBAA5330 NONE
    GBAA5329 NONE
    GBAA5328 NONE
    GBAA5327 4829098 .. 4829126 - -16.9  -5.63103   CTTCAAGTAAAAAAA        GCTGCTGCCTATA AAA TATAGACAGCAGC        TTTTTTACATGCTCA 100 49
    GBAA5325 NONE
    GBAA5324 4826083 .. 4826108 - -12.7  -5.80248   CAAGATATAAAAAAA         GTAGTGCAAAC TTAT GTCTGCACTAC          TACTCTTTTCTCAAA 100 25
        speG 4825411 .. 4825436 -  -6.3  -5.31275   TCGCATGACAAAAAA         GCTATAGATAA AATA TTATCTATATC          TCTTCCAATTAGTTA  84 38
    GBAA5322 4824984 .. 4824999 -  -4.8  -4.93296   CTACCACTATAAAAA              TAATGA TTCA TCATTA               TTCAACTCACTTATG  72 102
    GBAA5321 4824735 .. 4824752 -    -7  -5.47159   GCGGAATATAAAAAA             GCGACT CTTATC AGTCGC              TTTTTTTATAAGAAG  93 31
    GBAA5318 NONE
    GBAA5317 4821034 .. 4821052 - -11.8  -5.38497   ATTTAAATGAAAAAA             GAGCACAA ACA TTGTGCTC             TTTTTAAGTGATATT 100 39
    GBAA5316 4820457 .. 4820482 - -11.3   -5.5112   TTCATCAACAAAAAA         GATGCCTTTAC CTAT GTAAAAGCATC          TTTTTCATTACTTAT 100 47
        murB 4818871 .. 4818893 -   -15  -5.93252   TTTAAAAACAAAAAA           TCCCTATGTC TAT GACATAGGGA           CGATTATTCACCGTG 100 330
      tyrS-2 4817276 .. 4817304 - -17.5  -3.69069   CTAATCTGAATATAA        GCCCGAATCATGC CCT GCATGGTTCGGGC        TATTTTTATCCGAAA 100 295
    GBAA5309 NONE
    GBAA5308 4812392 .. 4812409 -    -7  -5.64274   TTATGCACAAAAAAA             GAGTGC TTTTAC GCACTC              TTTTTTCTTACCTTA 100 44
    GBAA5307 NONE
    GBAA5306 4811240 .. 4811252 -  -4.9  -2.90956   AAACCATCCTATATA                TTCAT TTA ATGAA                AAATCCTATTATTTT  51 18
    GBAA5305 NONE
    GBAA5304 NONE
    GBAA5303 4806756 .. 4806792 - -16.9   -4.4634   AAGCTGAATAATAAA    GAAAAGCTCGTAAAACA TAG TGTTTTACGAGCTTTTT    ATTATTGTACTTGTT 100 27
    GBAA5301 4804362 .. 4804392 - -20.6  -5.58179   TACTACAACAAAAAA       GGCGAGCATCGAAT TCA ACTCGATGCTCGCC       TTTTCATTTATACTG 100 33
    GBAA5300 4802594 .. 4802620 - -14.6  -6.17669   AATAAAACAAAAAAA         TGAGCATCAAGT TTC ACTTGATGCCCA         TTCCATTATACCGCT 100 31
    GBAA5299 4801116 .. 4801140 - -15.1  -5.31877   ATTTACCATAAAAAA          TAGCCCTAGCT ATG AGCTAGGGCCA          TCTTTTTCTATAACA 100 33
    GBAA5298 4799578 .. 4799617 - -13.9  -3.83816   ATAAAGCAAGTTAAA  CAAAAAAAGCAATGAGC CCATAC GCTCATTGCTTTTCTTA   TTCTTAAAGCATAAC 100 29
    GBAA5294 4796662 .. 4796705 -   -10  -3.95148   ACATATTTAACCAAA TTAAAAACACATGTC-TTTCA AGA TAAAATGACATGCGTTTTCAA AAAATTCTATACAAT  87 45
    GBAA5292 4796293 .. 4796318 -  -8.3  -3.12207   AATCAAAATGATAGA         GGCATTCCAAA GTAA TACGGAATGCC          TTCCTTATTGTTTCC  70 30
    GBAA5288 NONE
    GBAA5287 NONE
    GBAA5286 4791536 .. 4791559 -   -14  -5.80364   ATGCCAATAAAAAAA          GGGATCTATG TCGA CATAGATCCC           TTTTTCATACATATT 100 63
    GBAA5285 4790929 .. 4790939 -    -4  -4.00124   TAGTTTAGAACTAAA                 CTTT ATA AAAG                 TCAATTACTTATTTT  58 85
    GBAA5284 4790443 .. 4790456 -  -3.1  -2.63596   CTTCACCTCATATTA               TCTCG AATT CAAGA                TTTATCCCAAAAATT  42 45
    GBAA5283 4789687 .. 4789710 - -15.4  -5.47218   TTCCACTCAAAAAAA          GAGGACATCC TATC GGATGTCCTC           TTTTTTATAAACATT 100 41
        nprB 4787889 .. 4787910 - -10.2  -4.29493   GACTAAATACAGAAA           GACCTGAC ATTCTA GTCAGGTC            TTTTTCTCTTATTAT  93 42
    GBAA5278 4782416 .. 4782439 -  -9.7  -4.78237   TAGTGCATAACAAAA          GACCTTTCA TGCATT TGAAAGGTC           TTTTTCTCTATCTCA 100 38
    GBAA5272 4776913 .. 4776932 - -13.6   -5.8901   ACATAAAATAAAAAA            GGCAGTGC TTTT GCACTGCC             TTCCTAAATTCTGAC 100 58
    GBAA5270 NONE
    GBAA5269 NONE
    GBAA5268 4773930 .. 4773960 -  -9.1  -5.43414   ACGACATAGAAAAAA       GAGGATACCTCAC CCATC GTAAGATACCCTC       TTCTTTAGCTGCTCA 100 4
    GBAA5267 4773516 .. 4773538 -  -4.9  -5.22006   GCATCACAATAAAAA           GAAGTTACC CTCAC AGCAACTTC           TTTTCCACATACCCC  79 189
    GBAA5264 NONE
   spoIIIJ-1 4770435 .. 4770471 - -13.9  -3.13164   TCCTTAACGACTTAA    CAAAAAAACACCGCTCA TCA CGAGCGGTGTTTCTCTA    AGCTTTTTGTAATTG 100 23
    GBAA5262 4769446 .. 4769482 - -13.1  -4.00262   AAAAAACGACAATAA    GTAAGGGGAGACTTTCT AAA AGAAAGTCTCCCCACAT    ACATACCTTCCGGTT 100 67
    GBAA5261 4767583 .. 4767605 - -16.4  -5.21709   TTTTACAGCAAAAAA           GGTAGGCGTA TGA TACGCCTACC           TTTCAATTATGACAC 100 32
    GBAA5260 4766313 .. 4766334 -  -8.1  -5.72622   TTTACAAATAAAAAA           GAACCTATC AAAC GATAGATTC            TTCTTTTGCAAACTG 100 11
    GBAA5259 4766014 .. 4766030 - -10.9  -5.66338   AAACATAATAAAAAA              GGCACTT TAT AAGTGCC              TTCTTAACTTACGGG 100 65
    GBAA5258 4763891 .. 4763908 -  -4.8  -5.60864   GAGATACTAAAAAAA             CGCCTC TATTAC AAGGCG              TTTTTTTCTACATTT  85 33
    GBAA5256 4760843 .. 4760861 -  -2.4  -2.66106   TACTGGAATAATCGA             TACGTCAA CAA TTGCCATA             GTAGTCTTCCTCCTA  40 102
    GBAA5255 4760535 .. 4760551 - -12.3  -5.21709   TCCTATATGAAAAAA              GCAGCGA AGA TCGCTGC              TTTTCTTTATAATTT 100 32
    GBAA5254 4760155 .. 4760184 - -16.7  -3.93695   TTTACTAGGCACAAA       TAAGCATGTCGAA AATA TTCGACATGCTTA        TAAAACCCTTTATAT 100 105
    GBAA5253 4759012 .. 4759039 - -15.8  -4.45544   TTTCAGCAATTAAAA        TAACCAAGGAGT ATTT ACTCCTTGGTTA         TTTTTTAACCATACC 100 23
    GBAA5250 NONE
    GBAA5249 NONE
    GBAA5248 NONE
    GBAA5247 4753884 .. 4753913 - -12.3  -3.32343   TTCATATTTTCATAA       GCC-GCTTCTCTCA TTT TGAAAGAAGCTGGC       TCTCCCGTTTATTTT  90 120
    GBAA5246 4752031 .. 4752060 - -15.9  -5.24129   TTTTTTCAGAAAAAA       GAACAGTAGCCGT ATAA ACGACTACTGTTC        TTTAAAGGTATTAAA 100 36
    GBAA5245 NONE
    GBAA5244 4750455 .. 4750486 - -16.8  -3.70511   AATATCATTTAACAA      GAAAGAGCCTCTAA ACCA CTAGAGGCTCTTTC       TCATCTAATATCTTC 100 197
    GBAA5243 4749304 .. 4749336 - -15.9  -4.53303   CACGTGCATACAAAA      TAAAAGATGAATAGC TAA GCCATTCATCTTTTA      TACTAGTTATGTATT 100 46
    GBAA5242 NONE
    GBAA5241 4748724 .. 4748753 - -18.1  -5.07275   TGACATATACAAAAA       GAAAACGAGCGAA TAGA TTCGCTCGTTTTC        TTTTTCCTGTTATTC 100 35
         ldh NONE
    GBAA5239 4746478 .. 4746501 -   -11  -4.89729   CATAAAATGTAAAAA          GCAGACTGTG GCTT CTCAGTCTGC           TTTTCTTTATATAAA 100 55
    GBAA5237 4745131 .. 4745151 -  -4.7  -4.92669   TACATAAAAAAATAA            GAAGCCT CGTTTAC AGGCTCC            CTCATCCTCTATTCA  72 27
    GBAA5236 NONE
    GBAA5235 4744391 .. 4744405 -  -3.6  -5.50499   TTACATTCAAAAAAA               CTATAG CAT CTATAA               TATTATTTTAACTCT  76 284
    GBAA5233 NONE
    GBAA5232 4743544 .. 4743559 -  -6.2  -4.02911   TCCAAATAAATACAA              TATGCA TATT TGCATA               TTTCTTGTATATTAA  68 37
    GBAA5231 NONE
    GBAA5230 4743195 .. 4743216 -  -7.3  -5.95539   CTGCAAAGAAAAAAA           GACGCATTT AAAT AGATGCGTC            TTTTGGCGATGTTTC 100 11
    GBAA5229 4742302 .. 4742314 -  -3.4   -4.7078   TTAATTATGTAAAAA                TACC TTATT GGTA                CTTTTTCCACACACT  63 17
        gcvH 4741846 .. 4741865 -  -9.3   -5.8901   ACACAAAATAAAAAA            GGACAGC ACAAAG GCTGTCC             TTCAGTCGACTATAA 100 41
    GBAA5226 NONE
    GBAA5225 4740703 .. 4740731 -  -7.6  -2.80244   TTTCCCAAGAAATAT       GTCGAGGCGGCAAA AAC TTTGCCGCCT--AC       TTTAATTCCGTATAT  66 22
    GBAA5224 4739937 .. 4739963 - -11.7  -6.01369   CAAACAACAAAAAAA         CCTTTCCGCTT TAGAG AAGCAGAAAGG         TTTATATGCGTATAT 100 291
    GBAA5222 NONE
    GBAA5221 NONE
    GBAA5220 4737147 .. 4737166 -  -9.2  -4.88067   ATGTAGTTATAAAAA            GGGCCGGC ATAC ACCAGCCC             TTCCCCAGCAATTAT  93 37
    GBAA5219 4736266 .. 4736286 -  -9.7  -5.76237   TATATAAAGAAAAAA            GGACTGGAA AAT TACCAGTCC            TTTCCTTCATATTTA 100 38
    GBAA5217 NONE
    GBAA5216 NONE
    GBAA5215 NONE
    GBAA5214 NONE
    GBAA5213 4730725 .. 4730745 - -18.3  -5.95449   AAACAAAACAAAAAA            GCGCCCTGC ACA GCAGGGCGC            TTCCTTTATATATTA 100 160
    GBAA5208 4726919 .. 4726953 -    -8  -5.65177   ATACTCATAAAAAAA     CCTCCTTCTTATAT CATTTCT ATGCAAGAAGGAGG     GACGATATATGCTTA 100 38
    GBAA5207 4726138 .. 4726168 -  -9.8  -4.78848   CGCGCAAATACAAAA       CGATAACCGTAGCA CAT TGCTACGGTTATTT       TTCATTTACAACTAA 100 37
        lipA 4724045 .. 4724065 - -10.5  -5.40464   GAGTATAAACAAAAA            GAGAGCTAA TCG TTAGCTCCC            TTTTTTCATTATTTT 100 34
    GBAA5202 4722350 .. 4722371 -  -8.7  -5.18726   GTGCCAGAATAAAAA           TAACCCGCC AATT GGTGGGTTA            TTTTTTATACGAATT  95 23
    GBAA5200 4720674 .. 4720706 - -16.5  -5.69473   GATATGATAAAAAAA      TAAAGAAGGCGGAGA CAA CCTCCACCTTCTTTA      TTTTTTACTATTTAT 100 33
    GBAA5198 4719653 .. 4719674 - -11.7  -5.17054   AGAATATGCAAAAAA           TCCTCTTAC AATC GTAAGAGGA            TTTTTTTACTTCTTC 100 31
    GBAA5194 4716876 .. 4716913 - -10.8  -3.58726   CTCCCTCACATACAA   TATAAGACCCCCAAAA GGCTTT CTCTGGGGATCTTATA    AGCATAATTATTCTG  89 33
    GBAA5193 4716189 .. 4716205 -  -9.5  -6.02919   TTACAAAGAAAAAAA              CGCTTTA CCT TAAAGCG              CCCCATAACGTTCAT 100 37
    GBAA5192 4715312 .. 4715334 - -12.8  -5.70829   AATATCAGAAAAAAA           GCTGCTCCAA GGT TTGGAACAGC           TTTCTTCATTACATC 100 34
    GBAA5190 4713434 .. 4713458 - -14.4  -4.01603   GAGTGAAATATGAAA          GACCGTCAGT GTCAT ACTGACGGTC          TTTTGTATTCCATGA 100 12
        cotS 4711378 .. 4711397 - -12.2  -4.09864   AGTCACTTGCTAAAA            GGAGACCA AATT TGGTCTCC             TTTTTTTATTTAAAT 100 439
    GBAA5185 NONE
    GBAA5184 4709466 .. 4709489 -  -8.3  -5.58209   TTAAACGTAAAAAAA          GACAATACA TTCAAC TGTATTGTC           CATTTTCTTCCCTAC 100 37
    GBAA5183 4708699 .. 4708721 - -12.8  -4.10958   CTACAAAATAGGAAA           GACGCCCTTT TCA AAAGGACGTC           TTTTTACAGTTGAAA 100 29
    GBAA5182 4707871 .. 4707914 - -12.6  -5.72616   ATGTATATAAAAAAA CTAGTAGAAAGTGCAATGTG ATTT CACATTGTGCTCCCTACTAG TGCTTTATCACACTT 100 54
    GBAA5179 4704955 .. 4704980 -  -4.1  -3.44902   ATATTCACTAAAAAG         GATGCATCAAA ATCA TTTTATACATC          TTTTTTAGTGAATAT  51 88
    GBAA5178 4703901 .. 4703923 -  -7.8  -5.26875   TTTCCAAGTAAAAAA           GAAGAACCTT CAC AAGATTCTCC           TTTTCAAAATGAACG  91 49
        phnA 4703328 .. 4703367 - -15.3  -3.28457   CGACAAAAAATGACA  TAATAAAAAGAGGAGGC CTATAC GCCTCCTCTTTTTATTT   ACTTACGCCTTCTTA 100 28
    GBAA5172 4699608 .. 4699628 -    -9  -5.60556   AATAGAAAAGAAAAA            GGTGCTGC CGATT GCAACACC            TTAAAACATTGGATT 100 26
        dapF NONE
    GBAA5169 4698064 .. 4698101 - -10.1  -5.09259   CACGCCAAAAGAAAA   GACCTCTTTAACGAT TTTATTCC ATCGCTAAAAAGGTC    TTTCTCTATTTCACC 100 48
    GBAA5166 4696653 .. 4696677 -  -8.7  -5.46698   TTGAAAATCAAAAAA          GGAATTGAC CCTGTTT GTCAATTCC          TTTTTTCTATCTTAT 100 37
    GBAA5164 4695106 .. 4695117 -  -2.2  -3.28119   ATGCATTCACATCAA                TCGC GCTT GCAA                 TAGGAATTCCAATTG  43 140
    GBAA5159 4684089 .. 4684115 -   -16  -5.37593   TTTGAAATGAAAAAA         GCAGAAACAGCT CTT AGCCGTTTCTGC         TTTTTCTACTATATA 100 41
    GBAA5158 NONE
    GBAA5157 4683165 .. 4683189 - -13.1  -5.52909   GAATATGCAAAAAAA          TAATCTCCAAT TGC ATTGGAGATTA          AAACATTTGATATCC 100 23
    GBAA5156 4682452 .. 4682474 -  -5.6  -6.14618   TATAAAATAAAAAAA           GTCTAGCG CAATTAC CACTAGAC           TATCTTTGTTTTAAA  95 25
        pepA 4680804 .. 4680829 - -11.9  -5.17744   ATATATCAATAAAAA         GGCTGTTCCAA AATG TAGGAACAGCC          TTCTCTTATAATCTT 100 39
    GBAA5153 4678234 .. 4678259 -   -12  -3.58726   TTTCCTTACATAGAA         CAAAAGGGAG GTTTCG CTCCCTTTTG          TTTCCTACTACTTAA  95 53
        gtaB 4677187 .. 4677206 - -10.8  -4.38116   CTGATAAAAATTAAA            GACACTCT CTCC AGAGTGTC             TTTTTTTATCAAAAA 100 110
    GBAA5148 4674308 .. 4674330 -  -9.9  -5.37345   TCTAATTACAAAAAA          GAGGC-GCTC TATT GAGCCGCCTC           TTTTTTACTTTTCAC 100 30
    GBAA5144 4671224 .. 4671244 - -11.1   -4.9218   TATGTAGTAGAAAAA            GCGCTCTGA TAA TCAGGGCGC            TTTTTTCATTACACA 100 55
        kapD 4668946 .. 4668976 - -13.5  -5.55855   TTTAAAAAAACAAAA       CGACCAAATTACA TACTG TGCAATTTGGTCG       TTACTGTGTGCTCAC 100 26
    GBAA5140 4668119 .. 4668141 -  -2.1  -4.15114   AATAGTAAACAACAA           CTGAAAAAA AGCCG TTTTTTCAT           TTCATTCCCTCCAAA  52 94
        sodC 4667582 .. 4667599 -  -7.7  -5.40625   ACACTACACAAAAAA             GCTACCA TGCA CGGTAGC              TTTTACTTTTTCTTC 100 28
    GBAA5137 4665875 .. 4665897 - -17.8  -4.30014   CGCAGTAATGTAAAA           GGCTGTCGGA AAT TCCGACAGCC           TACAATGAACAACTT 100 25
    GBAA5134 NONE
    GBAA5133 4662082 .. 4662120 -  -3.2  -2.74371   AATTCTCCAATATTA   GGGTAGAATACTAACA CATGGCT TTCTAGTATTCCCCCC   CTTTTATGGACAAAA  42 29
        yugI 4661495 .. 4661530 - -19.3  -4.29907   ATATCATAAGATAAA    GTAAAAGAGGAACGC TCATAT GCGTTCCTCTTTTAC     TTTGTTAACTCGGAC 100 22
         pgi 4659520 .. 4659556 - -25.5  -3.72893   GACTTTTCGACGAAA    TAATAAAAAGCGGCCGG ATT CCGGCCGCTTTTTATTA    TTTTAAACGCTCTTC 100 23
    GBAA5129 4658675 .. 4658685 -  -4.6  -4.19506   ATTTTAACCGCAAAA                 GGGC TCA ACCC                 AAACATTCACTGCAT  63 373
    GBAA5126 4656940 .. 4656956 -  -2.9  -3.55444   CGTTCAGTTTTCAAA              GAACTAC TTG GTCGCTC              ATTTGCGACTCCCTT  48 44
         ldh 4648417 .. 4648449 - -11.4  -4.18119   ATGAAATTATATAAA      TTCAGAGGTAGGAA GCAGT TTCCCGCCTCTGAA      CTATTTAGCAATTAT 100 40
        glgB NONE
        glgC NONE
        glgD 4643378 .. 4643396 -  -8.1  -2.78738   TTAAAACTTTAATCA             GTGGAGG AAAGA CCCCCAC             TGATTTCTTAAGAAT  67 33
        glgA NONE
        glgP 4639309 .. 4639343 - -11.6  -5.63103   TCTTAAGCAAAAAAA     GAAAACCGAGCTTAAT GAG ATTAAGCTCGGTTTAT     TTATTAATTTCAATT 100 116
        cspD 4636854 .. 4636874 - -14.1  -6.25741   AAAGAATAAAAAAAA            GCATTCCGA AAA TCGGAATGC            TTTTTATCGCTAGCT 100 43
        menF NONE
        menD NONE
    GBAA5110 NONE
        menB 4629836 .. 4629860 - -12.3  -4.49556   CTTTCATGAAAGAAA          GAGACTTGATA TGA CATCAAGTCTC          TTAGTTGTTTTGTTT 100 181
    GBAA5108 NONE
    GBAA5107 4627064 .. 4627083 -  -8.6  -4.46656   TGTACAATACGAAAA            GGTTACCC GTTA GAGTAACC             TTTGTAAATAAAATT  88 199
    GBAA5106 NONE
    GBAA5105 NONE
    GBAA5104 4624235 .. 4624253 -  -8.2  -5.71983   CCAACCAGAAAAAAA             GCTATCTA CTT CAGATAGC             TTTTTTTCTATTCCT 100 33
    GBAA5102 4623110 .. 4623120 -    -4  -2.98942   ATTTTTTCATAGATA                 TAAG CTC CTTA                 GACATTATCTAAAAT  48 30
    GBAA5101 4622683 .. 4622714 -  -3.9  -5.72622   GTCATAAATAAAAAA      CCAAAAAGCACT TAAATTGAT AG-GCTTTTTGG      TGATAGATAAATTTA  86 125
    GBAA5100 NONE
    GBAA5099 NONE
    GBAA5098 NONE
    GBAA5097 NONE
    GBAA5096 4617786 .. 4617801 -  -6.8    -5.626   TACTTTATAAAAAAA              GAGGGA AAAT CCCCTC               TTTTTTATACGTCAT 100 30
      gntP-3 4616412 .. 4616429 -  -8.5  -5.52384   GCTTCATCAAAAAAA             GATACCT ATTC AGGTATC              TTTTAAAGAAACATA 100 28
    GBAA5093 4616023 .. 4616059 - -17.5  -3.65109   ACATAAAAATATGAA    TAAAATGGCCTTGTGCA ATA CGCACAAGGCCATTTTC    AATAGTTTTTAATTA 100 38
    GBAA5085 NONE
    GBAA5084 4603334 .. 4603358 - -15.1  -5.66229   ATGAAGAATAAAAAA          CAGCTATCGCC TAT AGCGATAGCTG          CCCCTTTATTACTTC 100 34
    GBAA5083 NONE
    GBAA5082 4602023 .. 4602051 - -11.2  -5.74288   AGAAACAACAAAAAA       GGCTG-TCCAAAA TGTA TTTTGGAACAGCC        TCCGCTACTTACTCA 100 30
    GBAA5081 4601376 .. 4601408 - -15.8  -4.35042   TTTACCATAAAATAA      CAAACCCGATTCTC TCATC GAGAATCGGGTTTA      TATTTACAATCCTAA 100 29
    GBAA5080 4601112 .. 4601145 - -15.5  -5.14563   TTCTTCATTAAAAAA     GGCAACAACGAAC TGAAATAT GTTCGTTGTTGCC      TTTTGACCTTCTTTA 100 38
    GBAA5079 NONE
    GBAA5078 4599133 .. 4599156 - -12.5   -5.4111   AATAATCATAAAAAA          GCCTGCAGT TGTTAC ACTGCAGGC           TTTCAAATGTTTAAT 100 48
    GBAA5076 4597118 .. 4597149 - -10.3   -5.1523   TGTATAATACAAAAA      GACGAGCTAAAGT TTTAAC ATTTTAGCTCGTC       TTTTTTATTAGAACG 100 46
    GBAA5072 4595018 .. 4595040 -  -5.7  -5.80003   GTAAGAAACAAAAAA          CCTTCAC-TA TGCC TATGTGAAGG           TCTCTTATTTCTTAT  95 30
    GBAA5071 4594485 .. 4594503 -  -5.3  -6.28401   TAAAAAATAAAAAAA             CATCGCA ATATA TACGATG             TTTTTTCGGGTGTGT  95 51
    GBAA5070 4593840 .. 4593858 -  -8.9  -4.62069   CCTCCATGCCAAAAA             TGGTAGG AATAA CCTACCA             TTTTTAATATATGAA  90 73
    GBAA5069 4593195 .. 4593205 -    -4  -2.75769   TTTCGAAACTACAAT                 TTCA TTT TGAA                 TAACTACCAGTTAAC  46 16
    GBAA5068 NONE
    GBAA5067 4590601 .. 4590622 -  -8.1  -6.60239   AAAAATAAAAAAAAA           GCGTAGATCA TAT TG-TCTACGC           TTTTTTCGGTAAATA 100 20
    GBAA5065 NONE
        feoB NONE
    GBAA5063 4586742 .. 4586784 - -10.2  -2.60075   GCTTCGCGAATGAAG TGCACC-CCAATTGTTA GACACATAAT TAACAATTGGAGGTGCA TTTTTTATGGTTAAA  77 202
    GBAA5061 4585024 .. 4585051 -  -4.2  -4.77629   AAAAGTAATAGAAAA        CCGACATG AATTTGTTTAGA CATGTCGG         TTCATTTGTCTCTAT  68 47
    GBAA5060 NONE
    GBAA5059 4584023 .. 4584049 -  -2.3  -3.14136   TCACGAACGATTTAA         TCATGGTAAAC AATCG GTTTGACATGA         TTACGCCCCCTTACG  42 36
    GBAA5058 4583197 .. 4583225 -  -9.7  -5.31275   TCCCAGGATAAAAAA        GACCGAAAAGC CAATTCC ACTTTTCGGTC        TCTACACTATCTTCT 100 32
    GBAA5057 4582822 .. 4582853 - -11.6  -4.73388   AATCGTTATGAAAAA      CGAGGGTGTGCCAA CATA TTGGCACACCTTCT       TCTTTTACCATTGTC 100 88
    GBAA5054 NONE
    GBAA5053 NONE
    GBAA5052 4578716 .. 4578735 - -10.8  -5.48054   ACTAAAATGAAAAAA            GACACTTC GTTT GAAGTGTC             TTTTTTCTACGTATG 100 162
    GBAA5049 4575216 .. 4575245 - -12.4  -3.17075   CCGCTTTTAATTTAA       TTCCGTTATATC CAATAT GATATAACGGAA        ATGCACATTAGTAAA  90 330
        luxS 4574690 .. 4574707 -  -4.8    -5.626   CATGCCACAAAAAAA             CTGCCC TTTCAC AGGCAG              TCTCACTTTATCCAA  85 33
    GBAA5044 4573240 .. 4573253 -  -3.9  -2.77007   AATATTATCCAATTA               TAATC CATT GATTA                TTCCCATTTGCGCGA  46 9
    GBAA5043 4572660 .. 4572696 - -17.5  -5.71712   TCTTATACAAAAAAA    GAAACCGGCCACTTTAC TTC GTAAAGCAGCCGATTTC    TTCTATATGTTTCAT 100 2
    GBAA5042 4571989 .. 4572014 -  -9.8  -4.66395   AAAAAAATAGTAAAA         GGAGGC-TTCG TTTCC CGAACGCCTCC         GCTTCCTTTATGATT  93 33
    GBAA5040 4570048 .. 4570071 -  -6.8  -7.14698   AAAAAAAAAAAAAAA          CGCAAAGAAC TAAA ATTCTTTACG           TTTTCTTAACTAACA 100 54
    GBAA5039 4569609 .. 4569638 -    -3  -6.02546   GTAAACGAAAAAAAA       GCTGACT-TAG GGCGATAGA CTATAGTCAGC       TTCTTTCTTTTACTT  85 35
    GBAA5035 NONE
    GBAA5034 4566318 .. 4566341 -  -8.2  -4.81814   ATTACCATAAGAAAA          GAACCTACCA ACAA TGACAGGTTC           TCCTTCATTTTAACA  90 57
    GBAA5032 4565563 .. 4565584 -  -2.3  -2.53831   CCTCTAAAAATAAGC           TTAAAATGG TTCA CCATCATAA            AAATAATTAAAACTA  39 82
    GBAA5031 4563955 .. 4563978 - -11.2  -5.38321   AAATACTATAAAAAA          GAACTTGTAT CGTT ATACAAGTTC           TTTTTGTTTTTCTAT 100 37
    GBAA5029 NONE
    GBAA5028 4560158 .. 4560187 - -11.6  -5.28176   TTTATTCACAAAAAA       GGGAAATCACTC TCAAGT AAGTGATTTCCC        TTTTTAAAATATATT 100 43
    GBAA5025 4558400 .. 4558429 - -15.9  -5.60689   TTATACAATAAAAAA       GGTGGCTCCAAAA TACG TTTTGGAACCACC        TTTTCTTTACTACAC 100 35
    GBAA5024 4557204 .. 4557237 - -14.1  -6.20267   CCAAAAATAAAAAAA     TAGGAAAGCAGATCA TAGG TGATCTGTTTTCCTA      TTTTGATATAGGTTC 100 23
    GBAA5022 4556077 .. 4556087 -    -4  -3.14468   TTGTATTATATCCAA                 CTTT TTT AAAG                 AACCTAAAAGTCATA  48 260
        metK 4552285 .. 4552307 - -13.5  -5.74086   AAACGAAATAAAAAA           GCTTTGCGC TCACT GCGCAAAGC           TTTTTTTCATATATT 100 39
    GBAA5014 NONE
    GBAA5013 4550296 .. 4550318 -  -9.9  -5.19879   GCTTAAATAGAAAAA           CTCCCTTCA AAAAA CGAAGGGAG           TTTATTACACATTTA 100 276
    GBAA5009 4547055 .. 4547073 -  -4.7  -2.54896   CCTCTATTCAATGTA             CAAATAA TTTAC TTATTTG             TTTCTATTATGTTAT  50 15
    GBAA5008 4545935 .. 4545951 -    -8  -5.58179   TATTATAACAAAAAA              CCACTC TACAT GAGTGG              TTTTCTTCATCACTG 100 35
    GBAA5007 4545658 .. 4545683 - -10.6  -4.94972   GATCATAATGAAAAA         GCATTTGTAC TCCCAT GTACAAATGC          TTTTTATTTACTATT 100 29
    GBAA5000 NONE
    GBAA4999 4539674 .. 4539694 -    -9  -5.16132   TATAGCAAAATAAAA            CCAGGTCA TATTG CGACCTGG            TCTACTCTGATTGTT  95 27
    GBAA4998 4538500 .. 4538527 - -14.3  -4.27519   AGCTGACAATACAAA        TAGGCTGTTCC ACAAAA GGAACAGCCTA         CTTCTCTCTTTATTT 100 35
    GBAA4997 NONE
    GBAA4996 4535534 .. 4535551 -  -9.1   -5.4593   TGAAAATAACAAAAA             CCGAGCA GTTT CGCTCGG              TTTTTTATCAATCTT 100 33
    GBAA4995 NONE
    GBAA4994 NONE
    GBAA4993 4532838 .. 4532886 - -27.3  -4.07515   AAACGACAACAATAA CAATATATAAAGAGGCTGCATGA ACT TCATGCAGCCTCTTTATATATTA CCCAACTTCTTTTTC 100 65
    GBAA4992 4530941 .. 4530968 - -16.4  -5.63645   CCAAAATACAAAAAA        CCTCTCATCCCT AGAA AGGGACGAGAGG         TTATAGATTCCCGCG 100 420
        leuS 4528440 .. 4528463 - -11.8  -5.36441   TTTCTACACAAAAAA          GCTCAGAGCA TAAA TACTCTGAGC           TTTTATTTAGAATGA 100 42
    GBAA4989 4527420 .. 4527439 - -12.2  -5.48303   AGAAGCTGAAAAAAA            CTGCTAGG AACT CCTAGCAG             TTTTTTATTATGTCT 100 57
    GBAA4983 NONE
    GBAA4981 4520078 .. 4520099 -  -8.1  -6.09196   TGCAAAAGAAAAAAA           CTTGAAACA AACA CGTTTCAAG            TTTTTTAAACTACTT 100 39
    GBAA4980 NONE
    GBAA4979 4519452 .. 4519477 - -12.7  -4.41348   CTTTTTCCAAATAAA         GACTCCCCTAA TTTC TTAAGGGAGTC          CCGCCGTTGAATCCA 100 15
    GBAA4978 4517849 .. 4517872 -  -6.7  -5.75478   AAGGAGATAAAAAAA          CCTTGAAGC ATAAAA GCCCCAAGG           TTTTCTTCTTATTAA 100 37
    GBAA4976 4515259 .. 4515269 -  -2.6  -4.49556   TCGTTACGAAAGAAA                 TTTA CGA TAAA                 ATCTCTCATAATGAA  60 421
      moeA-3 NONE
        mobB NONE
      moaE-3 NONE
      moaD-3 4512544 .. 4512568 - -10.8  -5.63504   AACGCCATAAAAAAA          CGACTTTCCC TACAT AGGAAAGTCG          TTTTAATAAATCCAA 100 43
    GBAA4970 NONE
        glcU NONE
         gdH 4510348 .. 4510371 - -11.1  -5.40072   TTTTTTGTAAAAAAA          GACGAAGAG TTTTAT CTCTTCGTC           CTTTTCTATTACCCA 100 34
    GBAA4966 NONE
    GBAA4965 4509146 .. 4509192 - -25.7  -3.01924   CATGTTGTCCCAACA TAAAGCATAAAAAAGAGCTGG CTCAT CCAGCTCTTTTTTATGCTTTA TAAACGATCATTGCT 100 16
    GBAA4963 NONE
    GBAA4962 4507715 .. 4507739 - -15.1  -4.48713   GTGAGCAATAATAAA          GAGGATGACCA TTT CGGTCATCCTC          TTTTACTCTTCATTC 100 28
    GBAA4959 4502801 .. 4502819 -  -6.7  -4.57755   ATTTATCATAGAAAA            GGGGACGT AATT ACG-CCCC             TTTTGATTTCAACTT  79 17
    GBAA4955 NONE
    GBAA4954 NONE
    GBAA4953 4496923 .. 4496938 -  -7.6  -5.22258   TAAATGAAAAGAAAA              TTTGGC ATAA GCCAAA               AACTCTCTATTTTAT  91 134
    GBAA4952 4495586 .. 4495607 -  -4.4  -5.68438   CTACCAAACAAAAAA           CCAAGTAC GTACGA GCACTCGG            TCCGTTTCTTTCAAG  83 438
    GBAA4950 4494844 .. 4494863 - -10.8   -5.4251   TTTAGATACAAAAAA            CCTATGCA TTAC TGCATAGG             CTCTGTACGATATTT 100 14
    GBAA4949 4493888 .. 4493921 -  -6.7  -5.55769   GCCGACAATAAAAAA     GAGGTCGCTCCAGCA AATA TTCTGGAACAACCTG      CTCTTTTTATGCTTC 100 32
    GBAA4947 4491999 .. 4492044 - -15.7  -3.23216   CGCCACCATGACCAA TTACTCGATTACCTCTTCACT CTAA AAAGAAGAGGTGATCGAGTAA CATTGCGGACCTCTA 100 140
    GBAA4946 4491383 .. 4491406 -    -3  -2.62184   CTTTCTTTTATACTA          CCATACATCG CGCA CGGTGCAAGG           TTTATGCTTGCTTTT  42 27
    GBAA4945 4490957 .. 4490983 -  -2.9  -5.40072   TCCCTTCCAAAAAAA         TAACCTCCCCC GCGAA GGTAGAGGTTG         TTTTACAATTCAATT  74 52
    GBAA4944 NONE
    GBAA4943 4489465 .. 4489492 - -14.2  -5.56263   ATGACAAAATAAAAA        GAGAGGCTGTCC AAAA GGACACCCTCTC         TTTTCTTATATCAAT 100 40
    GBAA4941 4488637 .. 4488660 - -11.8  -5.03994   TTTCATATAGAAAAA          CGCAGCCTTA CACG TAAGACTGCG           TTTAAGCTTTACTCT 100 93
    GBAA4940 NONE
    GBAA4939 4483355 .. 4483378 -  -6.8  -5.16133   ATGATAACAGAAAAA          CTGATAGG GTCAATCA CCTATCAG           TTTTTCTCTCTTTTA  88 38
        murC 4481799 .. 4481821 - -14.2  -5.94214   AACACAACAAAAAAA           GACGCACAGC TAA GCTATGCGTC           TTTTTATTACTTCTC 100 32
    GBAA4937 NONE
    GBAA4936 NONE
    GBAA4935 NONE
    GBAA4934 4479907 .. 4479963 -   -15  -2.74196   TTAAATCCAGAGAAC TTAAAATAATAATAAAAACGCTCGGAG TTTT CTCTGAGCGTTTTT-TTAATATTTTAA TAAGTCTTTCGCCAC 100 14
    GBAA4932 NONE
    GBAA4931 4477746 .. 4477770 - -10.8   -6.4275   CAAAAACAAAAAAAA          GAAGCAAGCA CCTTT CGCTTGCTTC          TTTTTACTTAATATT 100 29
    GBAA4930 4476618 .. 4476635 -  -5.6  -5.88565   TTTACAATAAAAAAA             GACAGT TTAAAT ACTGTC              TTTTTTATAAGAAGG  91 30
        ccpA 4475076 .. 4475107 - -14.6  -4.19624   TATCCTGAATATAAA      TAAAAGCTCACAGC AATC GCTGTGAGCTTTTT       TATACTTACTTCGTT 100 31
    GBAA4925 4473642 .. 4473665 -   -11  -4.91712   TTGAACGGATAAAAA          GGCATGTTCC TCTC GGGACATGCC           TTTTTTATATGCTAT 100 37
    GBAA4921 NONE
    GBAA4920 4469094 .. 4469113 -  -8.6  -6.06529   CACATACAAAAAAAA            CCTGCCAA AACT TTGACAGG             TTCCCTACACATTAA 100 30
    GBAA4919 4468486 .. 4468510 -  -4.3  -4.58773   TGTACTAAACGAAAA          GGAGGCT CGTTTTTGAAT AGCCTCC          TTTTATTTAAAACTT  68 241
        acsA 4464081 .. 4464128 - -20.3  -3.25137   AAGTTAAAGAGGGAA TAAAAAAGAAAGGTCTGAACG CTATTT CGTTCAGACCTTTCTCTCTTA ATCTTCCATCGTTGA 100 23
    GBAA4914 NONE
    GBAA4913 NONE
    GBAA4912 4462323 .. 4462345 -  -9.9   -5.9667   AAAAACATAAAAAAA           TCGCCCCTT CAAAT AAGGGACGA           TTTTGATTATCGCGT 100 321
      tyrS-1 4460946 .. 4460981 -   -12  -5.04597   ATCCATACATAAAAA    CCCCGAATCATAAACT TTTC AGCCTACAATTCGGGG     TACTATTTGTTTATA 100 52
    GBAA4909 4460304 .. 4460322 - -13.2  -4.98255   CGTTAATGACAAAAA             GCCAATCC TGT GGATTGGC             TTTTTTCGTTTATAT 100 52
    GBAA4907 4459442 .. 4459455 -  -2.5  -4.11216   TGTTCATTTCCAAAA               TTTAT ATGC ATAAA                ACAAAAACGTACTCG  53 134
        megL 4458065 .. 4458113 - -13.3  -5.49234   ATATGTAACAAAAAA GAGCTAGTTATCGATTGAGTACA TTA CGTACAAAACCGATAGCTAGCTC TTTTTTTATTGATTA 100 31
    GBAA4902 4454737 .. 4454747 -  -4.6  -4.88736   CATTATGTATAAAAA                 GGGA ATT CCCC                 TATATTTAACAACTA  70 148
        ezrA 4452943 .. 4452964 - -11.7  -5.75478   AATTACACAAAAAAA           CAAACCCTT ATGA AAGGGTTTG            TTCATTGTCTACATA 100 11
    GBAA4900 NONE
        thiI NONE
        sspB 4450097 .. 4450122 - -17.7  -5.53436   ACACAACACAAAAAA         GAAAGAGCGGG AGAA CCCGCTCTTTC          TAAGCCATCATATGG 100 43
    GBAA4896 4448198 .. 4448223 -  -7.7  -2.52464   TCTTTTTTCAATTTA         TAAAATCGAAC TTGT GTTCGTTTTTA          TATTATCATTGTTTG  64 78
    GBAA4895 4447709 .. 4447730 -  -7.3  -5.94713   ATTGTATAAAAAAAA           GCACCATTT CAAA ACATGGTGC            TTTTCTAAACATTAC 100 37
    GBAA4894 4445960 .. 4445997 - -21.7  -4.33274   TTTATAGTATTAAAA   TAACCGTAGAATTATGG TGGC CCATAATTCTACGGTTA    TTTATTTACCCCGAT 100 132
    GBAA4892 NONE
    GBAA4891 4443859 .. 4443892 - -10.5  -5.64274   TTATTTACAAAAAAA     TTAAAGAAGCTAATC CATT GATCAGCTTCTTTAT      TCGTTAAATTTGAAA 100 29
    GBAA4890 4443212 .. 4443260 - -15.6  -3.19602   GGTTCCATAGCAATA CATGAGAGAAGATGACCTCTTT CTTAC AAAGAGGTCATCTTCCTTCACA TTACTTTGCAGCTTT 100 26
    GBAA4889 4442014 .. 4442027 -  -3.9  -4.72846   GTATATATTTAAAAA               TATGA CATA TCATA                TAAAACTGTACTACA  65 73
        ackA 4440545 .. 4440568 - -11.8  -5.95286   ATCAAAAAGAAAAAA          GACGAAATCC TATA GGACTTCGTC           TTTCTTTTCATATAT 100 40
    GBAA4885 4438420 .. 4438441 - -12.3  -5.46129   CAACAAATTAAAAAA           GCGAAAGGC CTCG GCCTCTCGC            TTTTTTTATGCTCTT 100 31
    GBAA4882 4436678 .. 4436706 -  -5.9  -5.31059   ACACCAATGAAAAAA        GCATGCCCCTCAA TTA TTTTGGGTCATGC        TTTTTTTGTCGTAAC  83 6
        argG NONE
      argH-2 4433557 .. 4433593 - -12.4   -5.2112   AATACTAGTAAAAAA    GAAAGTACGCCAGACT TTAAC AGACTGGCGTACTTTT    CAACTCAATTCTTAA 100 30
    GBAA4878 4433109 .. 4433134 -  -8.9  -5.50723   TGATTAAAAGAAAAA         CGACTGCAGGC GAAT GCCATCAGTCG          TTTTTCTTTCTTTAT 100 49
    GBAA4876 4432102 .. 4432125 -   -11  -5.01553   AATTTATAAATAAAA          CACCAAGTCC ACAT GGGCTTGGTG           TTTTTCATTTCACAT 100 30
        fabG 4430618 .. 4430631 -  -3.1  -3.84712   TAATTTTATATTAAA               GGACA GTAT TATCC                GCACCTATCAGCATA  52 85
       ald-2 4429305 .. 4429328 -   -11  -5.28942   TAGCCTAAATAAAAA          GCCCTTCCTT ACAA AAGGAGGGGC           TTTCATGTATTTCTA 100 41
    GBAA4870 NONE
    GBAA4869 NONE
    GBAA4868 NONE
    GBAA4867 4426510 .. 4426520 -  -3.2  -3.05624   CAACCAAAAAGATGA                 CCAT GTT ACGG                 TTATAAAATACCAAT  45 44
    GBAA4866 4425917 .. 4425936 -  -5.7  -5.22006   TTATCATAATAAAAA            GCACATC TATTTT GATGCGC             CCTTCACATATACTT  83 100
    GBAA4865 4425404 .. 4425427 -    -9  -5.56568   ATATTATTAAAAAAA          GAAGGCCACTT AGA AAGTG-CCTTC          TTCTATTTCACTAAT 100 11
    GBAA4863 NONE
    GBAA4862 4423690 .. 4423707 -  -8.4  -5.77677   TAAAATAATAAAAAA             GGCAGC TTAATT GCTGCC              TTTTTATTTCTCTGC 100 29
    GBAA4860 4421716 .. 4421743 - -10.7  -5.14477   TACACACGTAAAAAA        CCCTTCACTTG TCTTTT CAAATGAAGGG         TTTCTTTTCTATAGT 100 34
    GBAA4858 4419960 .. 4419986 - -10.2  -5.75342   GCGTTCTAAAAAAAA         TGGAACAAACCA AAG CGGTCTGCTCCA         TCTTTTTATTTATCA 100 31
    GBAA4856 NONE
    GBAA4855 4419040 .. 4419075 - -16.5  -4.01158   AAGTCTATGAAACAA    CGTAAAAAAGCATCA ACACTA TGATGCTTTTTTACG     TCCTCTAACTTTTAA 100 8
    GBAA4852 4417513 .. 4417547 -    -8   -5.4433   ATAGAGAAAGAAAAA    TAAAGAAGGAG-GGC TTTAGC GCCACTCCTTCTTTT     CGTTCTAACATATAA 100 45
        dnaE 4413193 .. 4413217 -  -2.1  -3.21099   TGGTCTGACCACGAA          CACTACTACTA TAA TAATCGAAGTG          TAGGGAAATTGTCCA  44 41
    GBAA4848 NONE
    GBAA4847 4411088 .. 4411130 - -12.2  -3.65224   AGGTTAGCGTAAGAA GAAAATTGGGCTAACACCAA AGT TTGATGTTAGCCTTATCTTC TCAATCTGTCTAATA  95 127
        accD NONE
        accA 4409183 .. 4409208 -  -6.9  -5.18726   TTTTCATAATAAAAA         CGTGCATTC GCGAAGTG GAACGCACG          CTTTTCTTATTTTAT  88 32
        pfkA NONE
      pykA-2 4406284 .. 4406305 -  -9.5  -5.75342   TTTGTGTAAAAAAAA           GAGAAGGAC TCCG ATCCTTCTC            TCCGTATTACTTATA 100 36
    GBAA4842 4405699 .. 4405729 - -12.1  -5.98781   TACAAGCAAAAAAAA       TAGTGCTTAGATC GCTAT AATCTAAGCACTA       TTTCTGCACAATAAT 100 23
    GBAA4840 4402973 .. 4403011 - -12.8  -4.91109   GTTTTATGATAAAAA   CAACATAAAACAATATCA TTA TAAAATTGTTTTATGTTG   TTTTTATTTTATCTG 100 155
        citZ 4401484 .. 4401503 -   -10  -3.78022   TTCATATGTATGAAA            CTGAGGGA ATAA CCCCTCAG             TTCAAACCGTTAGTC  87 127
        citC NONE
         mdh 4399143 .. 4399182 - -18.2  -3.89903   AAACATTTGTATAAA  TAGTAGAAAAAGATTCGG GGCC CCGAATCTTTTTCTACTT   ATATTTAATGATTAA 100 37
    GBAA4836 4398451 .. 4398487 -  -9.6   -4.8622   TTCTTCAACTAAAAA   TAGCGCTAGC-TCCCTT ATGA AAGGTATGCTAGCACTA    TTCACATTTTCATGT 100 42
    GBAA4834 NONE
        phoP NONE
        phoR 4395117 .. 4395172 -  -7.3  -6.02914   TTCACAGAAAAAAAA CCGTT-TCTTTCCTCTCTCTAT ATTAACATGACTA ATAGAGAGAAGAAAAATAACGG TTATTTTCTTTCATA 100 204
        polA NONE
        mutM NONE
    GBAA4829 4390854 .. 4390877 -   -11  -4.77165   CTCCTCATAATAAAA          GGCGCGAAAC TAAT GTTCCACGCC           CGTACTTACATTTTC 100 31
    GBAA4828 NONE
       gap-1 4389054 .. 4389078 - -11.5  -6.47325   AAAAAATAAAAAAAA          GAGGGCAAATA TTC CACTTGCCCTC          TCCCTTATTCACTTA 100 38
    GBAA4826 NONE
      speD-1 4388270 .. 4388288 -  -9.6  -5.42514   TTATAAACTAAAAAA             GAGGTGCA TTA TACACCTC             TTTACATTTTAAATC 100 55
    GBAA4824 4387499 .. 4387524 -  -6.1  -4.65895   TTTCTTAGCGAAAAA         GAGCTATTAGC TTTC GCTTCTAGCTC          TCTTATCTCATTACT  76 72
        dnaB NONE
        dnaI 4385042 .. 4385063 - -13.1  -5.58074   CAACTACGAAAAAAA           GAGCAAGCT TTTC AGCTTGCTC            TTTACTTATGACGAC 100 27
    GBAA4821 4383631 .. 4383657 - -11.6  -5.79595   TCTCAAAATAAAAAA         CACTCATCCCGT AAA AAGGGACGAGTG         TTGAATTCGTGGTTC 100 271
      thrS-2 4381630 .. 4381657 - -14.2  -2.98223   TACTCATATTACACA        GAAAAGCCGCGG TATA CCGCGGCTTTTT         CTTATCGTTTTCCTT 100 27
        infC NONE
        rpmI NONE
        rplT 4380108 .. 4380131 - -12.6  -6.11392   AAACAAATAAAAAAA          CCTTAGAAGA AAAA TCTTCTAAGG           TTTCAACTAATTAAT 100 40
    GBAA4816 4379163 .. 4379175 -  -4.9  -4.30161   TTATACAAAAGGAAA                TTGAA ATA TTCAA                AAATTAAATTAGTAT  64 34
    GBAA4815 4378000 .. 4378020 - -15.5  -5.28983   TTTAAAACATAAAAA            GCGAAGGAG AGG CTCCTTCGC            TTTTTCTATTAATTA 100 34
    GBAA4813 NONE
    GBAA4812 4374593 .. 4374627 - -13.1  -3.32317   ACTGCATAAAAAGCA     CAAAAAAGCAGGGAA ATTAA TTCCCTGCTTTTCTA     TTTGCTTTATTGCCT 100 7
    GBAA4805 4369969 .. 4369992 -  -8.9  -6.20267   TTAAAAATAAAAAAA          CCTCGCTCCC AAAAA GGGA-CGAGG          TAAATTCGCGGTACC 100 290
        pheS NONE
        pheT 4366435 .. 4366455 - -11.2  -5.54894   AATCCACTAAAAAAA            TTGCCGGA ATAAA TCCGGCAA            TTTCTTATTACTTAC 100 33
        asnS 4364542 .. 4364561 -   -10   -5.8901   ATACAAAATAAAAAA            GCGAGAGA AAAC CCTCTCGC             TTTTTCATATTTTAG 100 37
    GBAA4801 4364307 .. 4364344 - -13.8  -3.21994   TAAAAAGATGTAACA   CATAAAAAAGGAGAGTC GCCAA GACTCTCC-TTTTTATG   TTAGCTTTGTTTTTG 100 26
    GBAA4797 NONE
    GBAA4796 4361776 .. 4361799 -    -9  -5.71712   TTTCATAGAAAAAAA          CTTCTCTTTC CGAA AAAAGAGAAG           TTATACTCTGCTACC 100 26
    GBAA4795 NONE
    GBAA4794 NONE
    GBAA4793 4357479 .. 4357518 - -10.2  -4.41353   TCATATATATTAAAA  GCGTCAATCTATGGCAA TATTACT CTGCCAC-GATTGACGC  TCGTTTACTTCGCAA  93 30
      brnQ-6 4354928 .. 4354952 - -12.3  -5.60993   TTTTTTACAAAAAAA          GAGACTTTCTA TTA TAGAAAGCCTC          TTTTCTCTATTTTTC 100 32
    GBAA4789 NONE
    GBAA4788 NONE
    GBAA4787 4350557 .. 4350586 - -15.9  -4.11363   AACAATATGAAACAA       GTCTTGATGCACG CGAA CATGCATCAAGAC        TCCAAAAATTACAAT 100 34
    GBAA4786 4349640 .. 4349654 -    -5  -4.34402   TCCTTTATATTAAAA               TGCATC ACG GATACA               TCATTTTTTTCAATT  64 15
    GBAA4785 NONE
    GBAA4784 NONE
    GBAA4783 4347030 .. 4347071 - -19.1  -3.53224   TATTTCTTTTTTAAA GTATAGAATAGGAGAAACG TTAC CACTTCTCCTATTCTATAC  TTTTTTTACTGTCTT 100 31
    GBAA4781 4344551 .. 4344571 -    -9  -5.12617   GAAGCACTTAAAAAA            CGAGACTG AAAAA CAGCCTCG            TTTCACTATACCATA  95 41
    GBAA4780 4343259 .. 4343292 - -13.3  -3.63341   AATATCGTTCAATAA     GAAAAGGAGCTCAAG TAAA CTCGAGCTCCTTTTT      CTTTATTACCCTTTA 100 31
    GBAA4777 NONE
    GBAA4776 4341066 .. 4341092 -  -7.4  -5.42259   TTACGCTGAAAAAAA         GCTTGTAGAA TCTACTT CTCTACAAGC         TAAAACTGCATCTTT 100 25
    GBAA4774 NONE
    GBAA4773 NONE
    GBAA4772 NONE
    GBAA4771 NONE
    GBAA4770 4337483 .. 4337503 -  -9.7   -5.4492   TACATATACAAAAAA            GAGTTGGTG TAA CGCCAACTC            TTTTTTACGTATTCT 100 43
    GBAA4765 NONE
    GBAA4764 4332068 .. 4332085 -  -3.5  -5.51046   CAAATACATAAAAAA             TAAATGA ATGT TCATTCA              TGATGGTTGTTTTCA  76 168
        fadD 4330268 .. 4330295 -   -13  -3.61398   TGTCCCCTTCAAGAA        GAATATGAATGA ATAG TCATTCATATTC         TTATAATACTGACTA 100 83
    GBAA4762 NONE
    GBAA4761 NONE
        etfB NONE
        etfA 4326933 .. 4326957 -  -7.2    -4.946   ATTAAATACTAAAAA          GATGAGAGAC AGGGG ATCTCTCACC          TTTTTCTATATATAG  88 74
         trx 4326455 .. 4326470 -    -9  -6.11229   AGGAAAATAAAAAAA              GCTACC AAAT GGTAGC               TCCTTTATTTTAGAA 100 35
        uvrC 4324531 .. 4324561 - -10.6   -5.2422   AATTATACCAAAAAA       TAGAAGACATTGTA AAC TACAACGTCTTCTT       ATCTGTTAAATAAGT 100 11
        sdhC NONE
        sdhA NONE
        sdhB 4320453 .. 4320497 - -13.2   -5.0707   AAACAGAAAAATAAA GTTATAAATATTGCCTCTTC GATAT GAAGAGGCAATATTTATTAA TAGTTATTGTCGCTA 100 22
    GBAA4751 4319907 .. 4319929 - -10.7  -5.48063   ATGGAAGACAAAAAA           TAAGAGAGC GTTTT GCTCTCTTA           TTTTTCTTTCACTCT 100 42
    GBAA4748 4317983 .. 4317993 -    -4  -3.70571   GATAAACAGTGCAAA                 TAAC AAC GTTA                 ACATGTCAGAATATG  53 103
    GBAA4745 NONE
    GBAA4744 4313956 .. 4313980 -  -5.8   -5.4433   ATACATAAAGAAAAA          GCATGATTTC AATAG AAAACCATGC          TTTTCTCTCGTTATT  86 36
    GBAA4743 4313409 .. 4313437 -  -4.6   -5.4505   TTTCTGAATAAAAAA       GGCGAGC--CCTCA TTA TGAGGATGCTCGCT       TTTTTACTCTTTCAT  81 29
    GBAA4740 4310906 .. 4310929 - -12.6  -5.56264   TGGAAATATAAAAAA          TCACCTATAG CATT CTATAGGTGA           TTTTTTCACGAAGAA 100 31
    GBAA4729 4301868 .. 4301925 - -12.5  -5.41941   CAAACGAAACAAAAA CAGATAAAAATTTCTATCAGTGTAAAA TCAT TTTTACACTGATAGAATTTTCTATTTT ACTGTAGCTCTACAC 100 24
    GBAA4728 NONE
    GBAA4727 4299243 .. 4299269 -  -5.9  -4.61482   TCTCGTAAAAAAGAA         GGATTCCTATT CTTTC ATTAGGAACCC         TTGAAAAAAAATATA  74 62
    GBAA4726 NONE
    GBAA4725 NONE
        gerE 4296557 .. 4296580 - -11.8  -4.23487   ATAAACAGAAAAATA          GCCGACTCTT TTAC AAAAGTCGGC           TTTCTTTTTATAACT 100 33
    GBAA4723 4296037 .. 4296084 - -19.6  -5.17576   TAGCAAGCGAAAAAA CGATAACAATAAGCTGACCTTT TGTA AAAAGTGAGCTTATTGTTATCG TTTGAATTCTTTCAT 100 68
    GBAA4722 4295276 .. 4295303 -  -6.3  -5.40625   ATACTACAGAAAAAA        TGCCCGCTACC TTTATG AGTAACGAGCA         CTTTTTCTATACTTT  88 32
    GBAA4721 4294476 .. 4294506 - -12.1  -5.49234   ACATGTAATAAAAAA      GCAGGTTTTCC-AT TACA ATAGGAAAACCTGC       TTTTTTACGAAATCA 100 30
    GBAA4718 4292046 .. 4292068 -  -9.9  -4.62708   AAGACAGAAAAATAA           CCGACCTTC TATAG GAAAGTCGG           TTTCTTCTATATAAA  93 49
      racE-2 4291032 .. 4291049 -  -7.7  -5.72622   CCTATAAACAAAAAA             CCCCTGA TTTC TCAGGAG              TTCACTTATATGGAT 100 48
        gerM 4289784 .. 4289795 -    -3  -2.57881   TAACCTCCTCATAAC                TACT TGTT AGTA                 TAGCCAAATTTAAAT  42 122
         rph NONE
    GBAA4714 NONE
    GBAA4713 NONE
    GBAA4712 4287598 .. 4287621 - -12.6  -5.76237   TAGACAAACAAAAAA          CCTTGTTATC AAAA GATAACAAGG           TTTTTTTAGCGTCCC 100 169
    GBAA4711 4286943 .. 4286968 - -14.9  -4.62669   TAACTAAACAAGAAA         CCCTTGTTATC AAAA GATAACAAGGG          TTTTTCAGCGTCCTA 100 77
    GBAA4709 4286063 .. 4286085 -  -5.6  -4.69027   AAAGGGATTGAAAAA           GCACCTCA TATCGCT TGAGGTAC           TTTCACGGAATTTCT  71 28
    GBAA4707 4285522 .. 4285544 -  -2.6  -5.38958   ATGCACAAACAAAAA           CCCTCAGC GATGAAA GCAGAGGA           TTTATCATTAATGGA  72 33
    GBAA4706 4284275 .. 4284288 -  -8.1  -3.51934   CTTCTCTTACAAACA               GGCAG ATTT CTGCC                TTTTGCAACCCTTAC  73 93
         tig 4282734 .. 4282759 - -14.1  -4.45083   TCTATATTTATAAAA         CAAGGCACGAT TAAA ATCGCGCCTTG          TTATTTTATTATGCA 100 34
        clpX 4281204 .. 4281236 -   -13  -4.35646   ATAGCTAAACATAAA      GAAAAACAGCAATT ATAAA AATTGCTGTTTCTC      CTTCGCATTATGCAG 100 33
        loN2 4279408 .. 4279441 -    -9  -5.83211   TACGAAAAGAAAAAA     GACTCCGCTTAAGC ATACAA ACTTAAACGAAGTC      TGGCAAATACTATTA 100 51
         loN NONE
    GBAA4701 4276347 .. 4276366 - -11.4  -6.02919   GTATAAAGAAAAAAA            CGCGCGAC ATTC GTCACGCG             TTTTTTGTTTTTGTA 100 19
        hemA 4273686 .. 4273725 -  -4.4  -2.78405   GTTATTTAAAAAACT  CATCCGAT-CATCCTTCCA AAT TATAAAGATGGAACGGATG  GTGTCCACACTCTTT  48 6
    GBAA4697 NONE
        hemC NONE
        hemD NONE
        hemB NONE
      hemL-2 4268812 .. 4268851 - -18.2  -3.16683   AGCTGACTTTATGAA  TAAAAAAAATCGCTCCCC TTAT GGAGAGCGATTTTCTTTA   TTCAATTAAGCTTTT 100 31
    GBAA4692 4267743 .. 4267766 - -12.6  -4.83615   TAGCCTTTAGAAAAA          TAAGTGAGTG AAAA CACTCACTTA           TTTCGCTTTTGCTCT 100 23
    GBAA4691 4266645 .. 4266674 - -10.2   -5.4833   CGAGCTAATAAAAAA       GAAGATAAGTAG CATCCT CTACTTATCTCC        TTTATCCGTTCCCTT 100 27
        valS 4263598 .. 4263622 - -13.7  -4.92385   TATACGCAAAGAAAA          GAGACTCACCA ATA TAGTGAGTCTC          TAAAAAACATTTTTA 100 38
        folC 4262222 .. 4262243 -  -8.1  -5.88565   TGTAGAACAAAAAAA           CTAGATAGC AAAG ACTATCTAG            TTTTTCTCGCGAATA 100 22
    GBAA4688 4261068 .. 4261091 -    -9   -5.2894   AAACACAAAAGAAAA          GAAAGAAGTA CCTA TACTTCTTCC           TTCGTCATTTCATTA  95 46
         maf 4260305 .. 4260326 -    -8  -3.51557   TCTCTCAAAGAAAAT           CCCATGCA ATTTTA CGCATGGG            TTACATCAATATTAA  73 15
        radC NONE
        mreB NONE
        mreC NONE
        mreD 4256964 .. 4256978 -  -2.9  -3.22094   TTCGACATAAAATTA               GAAAA TCCTT TTTTC               TTTTTCTTCCATCGC  46 8
        minC NONE
        minD 4255409 .. 4255440 - -12.4   -5.4505   CGTGTGAAGAAAAAA      GAAAGCACTCCGCA AATA TGCGAAGTGCTTTT       AACGGATTCCAAAGA 100 24
     spoIVFA 4254563 .. 4254580 -  -2.7  -3.12351   CCTCTCTATATTTAA             TCAAATG AAAT CACCTGA              ATGGGATCAATAAAT  43 4
     spoIVFB 4253686 .. 4253711 -  -9.1  -4.95547   TTTACAATAATAAAA         GGTTAGTGCTA ACGT CAACACTAACC          GATTAATTCTTCAAC  95 20
    GBAA4677 4252219 .. 4252238 -    -5  -3.21925   AGATGTTATCATGAA            TCATAGAC GGTT GTCAATGA             AAGTTCTACTAACTA  54 34
        rplU NONE
    GBAA4675 NONE
        rpmA 4251079 .. 4251114 - -18.6  -3.07522   ATACTCCTTAATATA    GAAAAACTCTAACCTG CACT CAGGTTAGAGTTTTCC     GTGAGTTCTTATGCT 100 34
    GBAA4673 NONE
         obG 4249204 .. 4249224 - -12.6  -5.74122   TACGATATAAAAAAA            GACTGCCG TATTT CGGCAGTC            TTAGTCGATAAATTC 100 26
    GBAA4671 NONE
    GBAA4669 NONE
    GBAA4668 4244524 .. 4244541 -  -9.9  -4.72846   CTACATAGGCAAAAA             GCTAGAG ATTT CTCTAGC              TTTTCACGTGTTTCA  93 21
    GBAA4667 4242559 .. 4242576 -  -9.9   -5.1615   TGAATATTTAAAAAA             GACTAGC ATTC GCTAGTC              TAAATGTTCCCTATA 100 20
        pheA 4241546 .. 4241566 -  -8.3  -5.80951   AGTTAAAATAAAAAA            TCCCACC ATTTATA GGTGGGA            TTTTATTTATATACT 100 82
        nadB NONE
        nadC NONE
        nadA 4235437 .. 4235455 - -12.4  -5.53991   CATGTATGAAAAAAA             GCAACGGG AAT CCCGCTGC             TTCACACACGCTCTA 100 27
    GBAA4659 4233298 .. 4233315 - -11.3   -5.4251   TCTACATACAAAAAA             GGTGGGA ATCA TCCCACC              TTTTTAAACTTCTTC 100 29
    GBAA4658 4232464 .. 4232485 - -14.5  -4.27441   ACGACGATGAATAAA           GAGGAAGGG CTCA CCCTTCCTC            TTTTGTTTTGTTATC 100 36
    GBAA4655 4231218 .. 4231239 - -10.3  -3.64703   CCCCTTTTACGTAAA           CAGGTTTAA AAGT TTAAACCTG            TTTACGTGTTAGTTA  87 47
    GBAA4653 4229600 .. 4229639 - -17.6  -4.46854   TTAGCTAAGAATAAA  TAAG-AAAAAAGCAGCTCA CCA TGAGCTGCTTTTTTTCTTA  TTTTGCACTGCGTAT 100 1
        ruvA NONE
        ruvB NONE
    GBAA4649 NONE
        queA NONE
         tgt NONE
        yajC 4224104 .. 4224128 - -14.3  -5.43514   AAAATAATTAAAAAA          GGCCCTGCACA TTT CATGCAGGGCC          TTCCTCATTAGTTTT 100 33
    GBAA4644 4222940 .. 4222964 -  -9.4  -3.54146   TTTTTGAAGTAAACA          GGCTTACTAC GTCGT ATAGTAAGCC          TCTAGTTTTCTTTTA  80 27
    GBAA4642 NONE
       secDF 4218353 .. 4218378 -  -4.8  -5.42514   CCACAAACGAAAAAA         GA-GATGCCTC ATAAA GAGACATCATC         TTTTTTATACTTGCG  82 30
    GBAA4640 4217239 .. 4217282 - -14.2  -3.92324   GGTTGTAACACGAAA TCACCCCTTAACCTGT-TCAT TAT ACAAGACAGATTAAGGGGTGA CAATATAATGCAAAC 100 79
        recJ 4214875 .. 4214892 -  -2.7   -4.2349   TCCTCAGATCTAAAA             GGTTTGT AAAT ACAAATC              CTTTACCCTAGCTGT  55 28
         apt 4214270 .. 4214302 -  -6.9    -4.614   TTCAATTATACAAAA      GTACCCGCTCCTCTC CAA GAGATTCACGGGTAC      TTCTTATCACCGTAG  79 58
        relA NONE
         dtD 4211450 .. 4211471 - -13.1   -5.3236   ACAATGTATAAAAAA           GAGAGGATG ATAT CATCCTCTC            TTCTTGCAACATTAT 100 37
    GBAA4635 NONE
    GBAA4634 4210814 .. 4210849 - -14.8  -6.23317   ATAAAAATAAAAAAA    CTCCCGCCTCTACTGT TTGA ACAGTAGGGACGAGAG     TATTATACCCGTGGT 100 297
        hisS NONE
        aspS 4207669 .. 4207699 - -14.2  -5.41746   AACCTCTCAAAAAAA       GTCTAGACGGCTAT AGT ATAACCATCTAGAC       TTTTTTCTTACTTCT 100 33
    GBAA4630 4206558 .. 4206582 -  -9.4  -5.18995   AATATAATAGAAAAA          GCATATACCC TAGAC GGATATATGC          TTTCTTTTTATTCTT 100 33
    GBAA4627 4203622 .. 4203638 -  -2.3  -2.66274   CGTTTCACAAGGAAT              TAAATGT AAA ACATATA              GCCCCCGTGATTTTC  40 8
    GBAA4626 NONE
        trmU 4201271 .. 4201302 - -10.3  -4.18018   TCGCCTTATGTAAAA      GAAACCTCTAACCG CGAAT CGGT-AGAGGCTTC      TCGTTTTATCCTAAA  95 31
    GBAA4624 4200488 .. 4200511 -  -9.6  -2.84687   TTAATGAGCAGTACA          TCCCCCACCT CTTT AGATGAGGGA           TAACTACCCATTAAA  75 52
    GBAA4622 4198083 .. 4198128 -  -5.7  -2.73771   TTATACGTTTGAAAG TTTCACTATATAATTTCACCT TGTT ACATGAAATCATACGGTGAAA TGTTTTCCACGTCCA  55 3
    GBAA4621 NONE
    GBAA4620 4197613 .. 4197632 -  -7.9  -5.75478   AAGCACATAAAAAAA            CTCCCTT ATCATG AAGGGAG             TTTTTTACGCTTATA 100 36
    GBAA4618 4196113 .. 4196148 - -19.2   -3.9243   CAACTCTCTAAATAA    CGAAGGCCCTCTACTT AAAA AAGTAGAGGGCCTTCC     TATTACACATCTTCT 100 28
        alaS 4192597 .. 4192623 - -12.4  -2.83345   CTTATATAGTAAGTA         TAGGGAGAAGAA CTT CTCCTCTCCCTA         CCATTGTACACTACT  90 47
    GBAA4615 NONE
    GBAA4614 NONE
    GBAA4613 4191559 .. 4191580 - -10.9  -5.76633   TTACATATAAAAAAA           GATGGACGA TATA TCGTCCACC            TTTTCAGTACTTATT 100 39
    GBAA4612 4190269 .. 4190299 -  -6.2  -5.31275   TTTTACCACAAAAAA      GAGGGATGTGCGA CCTTTT TCGCT-ATCCCTC       CCCATTTCACTGCTT  84 32
    GBAA4611 NONE
    GBAA4610 NONE
    GBAA4609 NONE
         udk 4186331 .. 4186355 -    -5  -5.40474   ATCCCCCGAAAAAAA          GAGGAGTTCC ATATG AAAACTCCCC          CGCTTATATAGAGAG  82 240
        greA 4185786 .. 4185807 -  -6.6  -6.04953   ATACAAATAAAAAAA           TCACTCGC TTTTAC ACGAGTGA            TTTTTAATTATTTTA 100 33
    GBAA4606 4183946 .. 4183962 -  -3.7  -4.58773   TTCACGAAATGAAAA              CATTTCA CTA TGAATTG              CAAGATTACTTTTCA  63 31
    GBAA4605 4183160 .. 4183217 - -16.7  -4.62772   TTTAAATTAAAGAAA TTACGCT-AACTAAAAAAGAGAAGCTCC TAA GGAGCTTCTCTTTTTTAGTTTAGAGTTT GAACAAGTACTGGTT 100 12
    GBAA4603 NONE
    GBAA4602 NONE
        cysM NONE
      metC-3 4179295 .. 4179318 -    -9  -5.14645   ATAATGTAATAAAAA          TGCACTGCCTA TAC TA-GCAGTGCA          TTTTTACTATGCTAA  95 32
    GBAA4599 4176431 .. 4176450 -  -7.1  -5.45802   TTTCCAAAAGAAAAA            GAGCCGC TTTACT GCGACTC             TTTCATAACCATTAC 100 37
    GBAA4598 4176060 .. 4176093 -    -7  -5.69262   CTAGAAAAACAAAAA     GCGTTACAAAAAAGA TTCCT TCT-TTTTGTAACAC     TCTATTTATCAATAT 100 40
    GBAA4597 NONE
    GBAA4596 NONE
    GBAA4595 NONE
    GBAA4594 4172627 .. 4172653 - -12.4  -5.23016   AAAGAATTTAAAAAA         GGCAGTAGACAA ATA TTGTCTACTGCA         TCCATATCATAACTA 100 172
    GBAA4593 NONE
    GBAA4592 NONE
    GBAA4591 4170960 .. 4170980 - -11.2  -5.68438   TTATTAAACAAAAAA            GAAGCCTG TAAAT CAGGCTTC            TTTTTATCCTCTTAT 100 29
    GBAA4589 4169785 .. 4169799 -  -4.3  -3.68084   ATACATATAAATGAA               CAACA TCAAG TGTTG               TATCGGGATGAAGTT  56 72
    GBAA4583 4161899 .. 4161951 - -25.6  -4.37721   AATAAAACACATAAA TAAGAATAAAAAACTTGCCTAAAA TTATC TTTTAGGCAAGTTTTTTATTCTTA TTTCACCGAGATAAC 100 23
    GBAA4580 NONE
    GBAA4579 4159999 .. 4160041 - -15.2  -3.67989   AAAATGTGAGTTAAA TGTGAAACACGTTTATTCGA ATA TAGAATAAATGTGTTTCACA CTACTTATATAATCG 100 26
    GBAA4578 4159242 .. 4159266 - -17.3  -4.48869   GAAAAATAACATAAA          CGGGTATCTCA TTT TGAGATACCCG          TTTTCATATATTAAG 100 36
    GBAA4574 4155824 .. 4155842 -   -11  -5.26119   CTCCTAAAAAGAAAA             GTGAGGCA TTT CGCCTCAC             TCTCATTTATAATTA 100 38
    GBAA4573 4155285 .. 4155304 -  -7.9  -5.67967   ACCACTATAAAAAAA            GGTTCTC GCCAAT GAGAACC             TTTTTTGCTATTTAC 100 54
    GBAA4571 4153602 .. 4153629 -   -10  -4.19238   TTGTCAATTGCAAAA        TAAAAGGGATCT AAAT AGAACCCTTTTA         TTTAAGTAATCTATA  93 48
      rpmG-3 4153336 .. 4153355 - -10.8  -5.89921   ATTATAACAAAAAAA            GACTAGAG ATAT CTCTAGTC             TTCTACTTCGTTTCA 100 28
    GBAA4569 4151760 .. 4151785 -  -8.5  -5.69262   TTATAAAAATAAAAA         GAGTTATTTTC TTTG AAAAATAACTC          TTTTTATTTTACTTG 100 34
        sigK 4149925 .. 4149949 -  -5.8  -5.26119   TTTCCAAAAAGAAAA         GCAGCC-CATT TTAA AATACGGCTGC          TTGTAATGTACATTA  83 38
         psd 4148777 .. 4148796 - -12.2  -4.62872   ACTAACTTGTAAAAA            GAGCCATC CTGC GATGGCTC             TCGAATAAACAAATA 100 111
    GBAA4563 NONE
    GBAA4562 NONE
        aroE NONE
    GBAA4560 4145560 .. 4145571 -  -4.4  -4.88736   TACTAGTGATAAAAA                TAGC GTAT GCTA                 TTTTTATCGAGGAAG  70 29
    GBAA4559 NONE
        nadD NONE
    GBAA4557 NONE
    GBAA4556 NONE
    GBAA4555 4143187 .. 4143213 - -13.9  -4.37092   AGCTCCTTTACAAAA         CAAAAGCAACC TTCTC GGTTGCTTTTG         TTTTATCCGTTTTTC 100 28
       comEA 4141517 .. 4141534 -  -2.7  -3.06796   TTGTAGTGTAGCGAA             TGAAGAA AAAC TTCGTCA              ATCTTTTACGGAATA  43 31
       comEB NONE
       comEC 4138153 .. 4138176 -  -7.4   -4.1021   TTTTACAAGTACAAA          GGAACAGGCT GTAT AACCCGTCCC           TTTATTTATATTAAA  74 436
    GBAA4548 4137035 .. 4137057 - -16.4   -5.1287   TTTATATCCAAAAAA           GTTCACGTGC TAA GCACGTGAAC           TTTTTGTATCATCAC 100 37
         gpR NONE
    GBAA4545 4135034 .. 4135063 - -12.3  -5.37593   TTTCAAATTAAAAAA       CGGTCGTCTTACA AATC TGTAAAACAACCG        TCCTCCGTTTGACTC 100 41
        lepA 4133008 .. 4133027 -  -6.4  -5.43414   ATTATACATAAAAAA            GAAGCCGC ATAA ACGACTTC             TTTTTTCATTCTAAA  88 43
    GBAA4543 4132516 .. 4132532 -  -5.1  -5.26119   TTTCTAAAAAGAAAA              CCTCC GCGCTCG GGAGG              CTTCTTTTACTTCTC  79 32
        hemN 4131316 .. 4131328 -  -4.9  -4.01158   AACGTCACGAAATAA                TGAAA CTT TTTCA                CGTTCATGGAACATG  62 44
        hrcA 4130102 .. 4130114 -  -3.4  -4.08767   TTCACCTCCTTAAAA                GGTA TTAGG TACC                ATGTTAAACACAATT  56 108
        grpE NONE
        dnaK 4127590 .. 4127618 - -10.4  -5.02074   TCATTCGTGAAAAAA        GCCAAAGCCAAG GCACG CTTGACTTTGAC        TTTTTGTCATCTTAC 100 61
        dnaJ NONE
        prmA 4125239 .. 4125282 - -23.6  -2.80291   AATCACCTTAGTAGA GTTTCGTTCCTTTCGTAAGT CAAC ACTTACGAAAAGAACGAAAC GTTATCATTTTTCAT 100 110
    GBAA4536 NONE
    GBAA4535 4123077 .. 4123111 -  -9.5  -5.60993   TTCTCCACAAAAAAA    GAAAGCATGCAAATCG TTTC CG-TTTGCATGCTTTT     TTTATGCGCTTGCTG 100 27
        rpsU NONE
    GBAA4533 4122124 .. 4122144 -  -9.8  -5.77632   AAAAGCATAAAAAAA            CGTCTCAT ACGAA ATGAGACG            TTTTTTTATGCTAAT 100 31
    GBAA4532 4121718 .. 4121730 -  -3.4  -4.37157   AATCATTAGAATAAA                GAAG AAAAA CTTC                ACATACGGAAGTTTC  61 43
    GBAA4531 NONE
    GBAA4530 NONE
    GBAA4529 4119387 .. 4119415 -  -3.9  -5.09762   ACCTTAATACAAAAA        GAAATGCTCCT GACAAAT AGGATCATTCC        ATTTTATCATATGCC  70 19
    GBAA4528 NONE
    GBAA4527 NONE
        dgkA 4116229 .. 4116241 -  -3.4   -3.5882   TACAGCACCTTCAAA                GCTT AATAA AAGC                TTTGGAATGCAACTA  52 38
       cdd-2 NONE
         era 4114810 .. 4114842 - -15.1  -3.88603   ACTCATAAAAACCAA      TAATCAGCGGATG AACAAAA CATCCGCTGATTA      CAGCTTTACTCTATT 100 41
    GBAA4523 NONE
        recO 4113738 .. 4113753 -  -8.2  -4.72386   GAAAGGATGTAAAAA              GGACCG TATA CGGCCC               CAAATTATATTTGAA  85 30
    GBAA4521 NONE
    GBAA4520 4112152 .. 4112176 - -13.7   -5.1101   TCACGAGCGAAAAAA          GCACATTCACC TTT GGTAAATGTGC          TAAAACATTTTTTGG 100 25
    GBAA4519 4111523 .. 4111533 -  -3.2  -2.72152   TCTATTACAAATGTA                 CCTC ATG GAGA                 CAATACATATGCACT  42 489
        dnaG NONE
        sigA 4108308 .. 4108333 - -13.5  -5.92399   TAACAAAATAAAAAA         GTTTACTTCAC AAAG GTGAAGTAAAC          TTAAAGGTAGCCTAT 100 37
        cccA 4107563 .. 4107590 -   -15    -5.186   GAAAATACAGAAAAA        CAAGCCCTTTGC ATAA GCAAAAGGCTTG         TAACACAAAACTTTA 100 38
    GBAA4513 NONE
    GBAA4512 4105569 .. 4105608 - -11.7  -4.40692   GTGAAAAAAGAACAA  TAATAAAAACCGTTGCC TATATG AGCAACGGTTTTTATTT   TTCTTATACAAATGT 100 29
    GBAA4509 4102240 .. 4102289 - -14.2  -3.88583   TAAAGCTCTCACAAA TAGCTGAATAAAAAAAGATAAGGG AAAT CCCTTATCTTTTTTTATT--GCTA TATTTTCTCTTCACT 100 7
         nfo 4101123 .. 4101146 - -15.4  -4.36411   CAGCAACTACTAAAA          TAAGGAGGGG ATAT CCCCTCCTTA           TTGCGCTTTAATTTT 100 23
    GBAA4506 4099737 .. 4099755 - -11.8  -5.22006   CTATTATAACAAAAA             GCAGAGAA AAA TTCTCTGC             TTTCGAAAAATATTC 100 113
    GBAA4505 NONE
    GBAA4504 NONE
    GBAA4503 4097543 .. 4097568 - -16.3   -5.4251   TTTATACACAAAAAA         GCTCGTCAGTT CTAT AACTGACGAGC          TTTTACTTTGCACAT 100 28
      sodA-1 4093839 .. 4093858 - -12.2  -5.43487   AAAGCATAGAAAAAA            GCTAGGAG CATT CTCCTAGC             TTTTTTATCGTTATT 100 45
    GBAA4498 4092413 .. 4092434 - -10.2  -2.79968   TATGTAATGTGAAAG           GGACACCT TCATAC AGGTGTCC            TCACTGCTGTCTTAC  79 76
    GBAA4497 4090214 .. 4090239 - -14.9  -6.02345   GAACCATAAAAAAAA         GCACACTATCT TTTC AGATAGTGTGC          TTTTTTTACAACTTT 100 41
        phoX 4088980 .. 4088999 -  -3.6  -3.82083   TCATTATAAGCCAAA            GATGAAAA CCCC TTTCCACC             CTGACATTACCTTTT  54 32
        pstC NONE
        pstA NONE
        pstB 4086271 .. 4086290 - -10.8  -4.76802   GGTAAAAATAAGAAA            TACCCTCT GTTA AGAGGGTA             TTTGCTCTTATCCTT 100 51
    GBAA4492 4085477 .. 4085496 - -12.2  -5.52384   TTTTGACTAAAAAAA            GCAGGTGA TGTT TCACCTGC             TTTTTCCTTATTCAT 100 33
    GBAA4491 4082757 .. 4082771 -  -2.2  -2.82586   TATACTATAATACCA               CTTTTA AAA TAAAAA               TTCTACACCTTTTGA  41 28
      rpmG-2 4082528 .. 4082557 -  -8.7  -5.83226   AATCGAATAAAAAAA       GAAACAGTAGGAA AATA TTCCTACTGCTTA        CTTTGTTTCACGGTG 100 23
    GBAA4489 NONE
    GBAA4488 NONE
        glcK 4080527 .. 4080547 - -15.5  -4.83615   GATTTCGCACAAAAA            GAGGAAGGG TTT CCCTTCCTC            TTTTCATAGTTCACA 100 43
    GBAA4485 NONE
    GBAA4484 4078361 .. 4078387 - -12.4  -5.14965   AGTCGTATTAAAAAA         CAAGACACAGAA CTA TGCTGTGTCTTG         TTTTTTTATATTTTC 100 31
    GBAA4479 NONE
        metH NONE
        murG 4067698 .. 4067723 -   -12  -4.26903   TTCATCCTACTAAAA         GAGGCATGAT TGTTTC ATCATGCCTC          TGAAATATGGTGAAT 100 17
    GBAA4476 NONE
    GBAA4475 NONE
    GBAA4474 4066272 .. 4066329 - -12.6   -4.5265   AACTAGATGATAAAA TTATTATAATGTAAAAAAAGAACGTGA GGTGA TCACGTTCTTTTTTTACATTATA-TGT TCATCTTTTCCTTTA 100 18
    GBAA4472 4065444 .. 4065465 -  -4.5  -5.07275   TTACACATAGAAAAA           GAGAATACA ATAA CATATTCTC            TTTTCTCAAATATAT  73 66
    GBAA4471 4064843 .. 4064868 - -16.3  -5.18726   GCTTCATAATAAAAA         GGACGCTAACA AAAA TGTTAGCGTCC          TTTTTTAGTTCTTTT 100 168
       comGA NONE
       comGB 4060008 .. 4060020 -    -2  -3.58726   GCCTCCTATATAGAA                TTCA TCATT TGAA                ACATTGGCATAATCA  47 3
       comGC NONE
       comGD NONE
    GBAA4462 NONE
    GBAA4461 NONE
    GBAA4460 4057994 .. 4058010 -  -2.3  -2.64091   AATGATTGGATAGCA              TGAATAT ATC ATATTCT              TTCTACCTTTCTCTT  40 201
    GBAA4459 4057258 .. 4057292 -  -9.5   -5.8187   TATTTAATAAAAAAA     CGTTTTGTTCTCC TTATGCATT GAAGAACAAAACG     TCACATACACACTTT 100 40
        aroK NONE
    GBAA4456 4056384 .. 4056424 - -21.5  -4.39329   AGTCCATACAATAAA  TGAAAATCCCCTAGTAGTA TGA TGCTACTAGGGGATTTTCA  TTTTGCTACACATAT 100 51
    GBAA4453 4055181 .. 4055205 - -13.7  -5.47218   CCTTATGCAAAAAAA          TAAGAGCAGCC ATC GGCTACTCTTA          CTCACTCACATATTT 100 23
    GBAA4452 4054942 .. 4054964 -  -9.9  -4.62069   TTTCTATCTTAAAAA           GCCCCTTCT GTTTT AGAAGGAGC           TTTTTTGAGTTATCC  93 35
        gcvT NONE
        yqhJ NONE
        yqhK 4048109 .. 4048129 -    -9  -5.71712   CTCCATACAAAAAAA            GAACCCGC ATATA GCGAGTTC            TTCTTTTGTTATTCT 100 43
    GBAA4446 4047354 .. 4047375 -  -8.8   -5.7946   TTGGCAAGAAAAAAA           GACCAACA TTTTCC TGTTGGTC            TTTCGTATATGTATC 100 301
    GBAA4445 NONE
    GBAA4444 NONE
    GBAA4443 NONE
    GBAA4442 NONE
    GBAA4441 NONE
    GBAA4440 NONE
    GBAA4439 4043442 .. 4043461 -  -3.4  -3.67597   GTCGTTATTGAAGAA            GGTGCCTT TTAT AGGGCGCC             TTTTAAAATTCTCTC  52 28
    GBAA4438 4042986 .. 4043016 -  -6.9  -4.68424   TAAGTTATTTAAAAA       GGACAGTTCTTCT GAACA AGAGTAACTGTCC       TTTTTTATATTCATT  79 36
    GBAA4431 4038699 .. 4038724 - -14.1  -5.67063   TTTACTATAAAAAAA         TAAGAGGCGGC AATT GCCACCTCTTA          TTTTTTATAATTCCA 100 23
        splB 4036521 .. 4036544 -    -9   -5.8901   ATATAAAACAAAAAA          GAATCTGTAT TTGC ATACAGACTC           CTCTTAAGTAAAGTA 100 29
    GBAA4428 4035955 .. 4035973 -  -6.7  -5.65927   GATTGAAATAAAAAA             GGAAACG ACGTA CGTTCCC             CTTAATTACTTTTCT 100 27
    GBAA4427 4035241 .. 4035277 -  -7.3  -5.94743   TAAAAAAAACAAAAA    GAAAGACCGTGCTTCCT TTT AGTAGATACGGTCTTTC    TTTATATTTTGCATT 100 7
    GBAA4424 4033087 .. 4033102 -  -2.6  -3.07487   TCATATGCTTAAAAC              TCCTTA ATAT TAAAGA               TCTATATACCATTTT  43 51
        aroQ NONE
      pepQ-1 NONE
         efp 4030960 .. 4030982 - -16.4  -5.60993   TTTCCTATAAAAAAA           GCACTCGTGA TGA TCACGAGTGC           TTTTTTACTATGCAC 100 33
    GBAA4418 NONE
    spoIIIAA NONE
    spoIIIAB NONE
    spoIIIAC 4027921 .. 4027931 -  -5.4  -2.60219   GACAATTTGTATAAT                 TTCG ATT CGAA                 CCGCCCCCTTTACTG  52 35
    spoIIIAD NONE
    spoIIIAE NONE
    spoIIIAF NONE
    spoIIIAG 4024999 .. 4025011 -  -4.9  -3.06276   GTACAACAACTAAAC                TTAAC ATC GTTAA                TAGCCAAACCGTTTG  52 68
    GBAA4410 4024328 .. 4024364 - -21.8  -4.77036   TCCGATTACTAAAAA    CGAATAATCCGCGGAG GATTT CCCCGCGGATTATTCG    TTTTATTTTGTTGGT 100 28
        accB NONE
        accC NONE
    GBAA4407 4021299 .. 4021320 -  -8.8  -5.42265   TGAAACGATAAAAAA           GATGCCTA TGTTAC TAGGCATC            TTTTTCATTCTTACA 100 36
        nusB NONE
        folD NONE
        xseA NONE
        xseB NONE
        ispA 4017081 .. 4017109 -  -8.1  -5.52986   AGGCGATGAAAAAAA        TAGCCGCTAACAC GAA GTGATAACGGCAA        TGTAATCTACATATA 100 129
         dxs NONE
    GBAA4399 4014161 .. 4014184 -  -8.2  -5.24416   CAATTACAACAAAAA          GAGGAACAAC ATAT GTTATTCCCC           TTTCCCTTTTTGTTT  93 17
        argR 4013536 .. 4013575 - -11.6  -4.07789   TAACCCATAAAAATA  TCCTGTTCACTTTCCACT TTAC AGAGGAAAGCAAACAAGA   TTTTTTTGTTACAGC 100 34
        recN 4011569 .. 4011588 - -10.8    -5.626   CATTTGAGAAAAAAA            GCTATCCA TTAC TGGATAGC             CTCTGCTGTCTGTTT 100 14
      spoIVB 4010139 .. 4010173 - -21.8  -3.04501   ACGAATTTTTCAATA     GAAAAGCGAGCTAATT ATT AATTAGCTCGCTTTTC     TTTCTTGATCATAAA 100 12
       spo0A 4008951 .. 4008978 - -12.2  -5.38326   CGAAGTAAATAAAAA        GACCAACGAATT CTAA AATTCATTGGTC         ATTACATAAAAAGTT 100 125
    GBAA4393 4007217 .. 4007246 - -13.1  -4.44548   TATAGTCAATTAAAA       GATCCCC-TCTTTT AAT AAAAGAAGGGGATC       ACTCAAATTATACAT 100 33
    GBAA4391 4006141 .. 4006163 - -12.8  -5.72622   TTTATAAATAAAAAA           TGAGACCGCT TGT AACGGTCTCA           TTTTTTTATTGACAA 100 23
    GBAA4389 4003645 .. 4003677 - -13.7  -2.62263   AGTTTTTGTATACCA      TGCAATAAATTGCAC GGT ACGCAATTTATTGCA      TGCTTTTTTTTGCAC 100 18
        yqiS NONE
    GBAA4387 4001375 .. 4001421 -  -5.9   -4.2461   ACCTCCACTAATAAA TTCAAAAGGAGGTGGAAACCTC ATAA GAGGTAACCACA-CCTTTTGTA AAAGTAATATATGAA  69 44
         buk NONE
       bfmbC NONE
      bfmbAa NONE
      bfmbAb NONE
       bfmbB 3995433 .. 3995460 - -15.8  -2.94103   GAAGAAATAAGATGA        TAAAAAGCTCGC ATAA GCGAGCTTTTTA         TTTAATATACAGATG 100 27
    GBAA4381 3993911 .. 3993936 - -14.9  -5.14477   CATATATGTAAAAAA         GCTGATTCGTT TAGA AACGAATCAGC          TTTTTTTACTTAACG 100 31
    GBAA4380 3993223 .. 3993234 -  -7.2  -3.73262   AAAAAATTAGAAATA                CGGG ACAT CCCG                 GAGGGGAAGGTTACT  70 141
    GBAA4379 3992749 .. 3992783 - -23.2  -2.79796   TTGTATTTGAGCATA     GAAAAGGTGTTAGAGC CCT GCTCTAACACCTTTTC     TTAATGACCACGATG 100 26
    GBAA4378 3992183 .. 3992216 - -16.8  -5.82036   ATAACAAATAAAAAA     GGCGCTACACCCAC TTAATT GTGAGCGTAGCGCC      TTTTCAATTTTTTAT 100 37
    GBAA4377 NONE
    GBAA4376 3991193 .. 3991213 -  -5.4  -3.98312   CACAGAAAAGTGAAA            GGCAGC TTATTTTTC GCTGCC            AAACCATTTCTTCAC  64 11
    GBAA4375 NONE
    GBAA4374 3989736 .. 3989754 - -11.8  -5.69473   TATAGTATAAAAAAA             GGATGACA CAA TGTCATCC             TTTTCTACTTATTAT 100 59
    GBAA4373 NONE
    GBAA4372 NONE
    GBAA4371 3987810 .. 3987847 - -20.3  -3.58905   ACTTTTTACACATAA   TAAAATAAACCATCTCG AAAT CGAGATGGTTTATTTTA    TGTAAAGCACAATCG 100 18
    GBAA4369 3986903 .. 3986933 -  -2.7  -5.53436   ATACAAGACAAAAAA      CAGACGGTTTATAT GTCT AGAT-AACCATCTG       CTTTCTATTACTCAT  75 33
      pepT-2 3985655 .. 3985682 - -15.8  -5.04222   GAATCAAAGTAAAAA        GCGTGTAAATCA CAAT TGATTTACACGC         TTTTTTGTTATATTA 100 38
    GBAA4366 3983860 .. 3983875 -    -9  -4.63184   AATCTATCGTAAAAA              GCACTG GTTA CAGTGC               TTTTTATTTATACTT  90 218
    GBAA4364 3982447 .. 3982465 -  -3.1  -6.02919   TTAGAAATAAAAAAA             TGGCAAC CTTTC GTCACCA             TTTTTTCACAACATT  85 42
    GBAA4362 NONE
      sdhB-2 3981061 .. 3981071 -  -2.4  -2.60496   TGCGTTCCGAAACAT                 GGTG TGT CCCC                 CCTGCAATTATTCCA  40 33
      sdhA-2 3980129 .. 3980168 - -19.7  -5.62288   CTAACAAAAGAAAAA  TAAGAAATGGAGCTCAA TCTTAC TTGAGCTCCATTTCTTA   TAAACATATATTTTT 100 39
    GBAA4357 3977346 .. 3977373 - -15.8  -6.09196   TGGAAAATAAAAAAA        TAGGAGATTTCC ATAT GGAAATCTCCTA         TTTTTTACTTAATGA 100 23
        argC NONE
        argJ NONE
        argB NONE
        argD 3972735 .. 3972747 -    -2  -2.63079   CCCTTATATAATTGA                TACA TTTTT TGTA                CAAACTACTTTTTTT  40 1
        argF 3971714 .. 3971753 - -13.8  -5.80817   TTCAATATAAAAAAA  TACACCCCAGTTGTTA TTCGTATC TAGCAACTGGGGTGTA   CATCCTTTAGGAAAG 100 32
    GBAA4350 3971009 .. 3971021 -  -7.7  -3.36216   TTCAAAGGAGAAAAT                GAGTG TGA CACTC                TTTATATTTGCACGA  69 27
    GBAA4349 3970741 .. 3970785 - -11.8   -4.1466   ATTTAATTTTGAAAA CAAATGTATAAAGCTGCTTCT AAAT AGAAGCAGCTTTATG-ATTCG TAATAATTACCATAA 100 16
        cpdB 3966706 .. 3966727 -  -8.8  -4.88711   ATAATATACGAAAAA           GGATTACC GATTAA GGTAATCC            TTTTTATATTTCTCG  93 42
    GBAA4342 3964299 .. 3964326 - -14.4  -5.02074   GTAGTTCTTAAAAAA        GAACAACTTATC ATAC GATAAGTTGTTC         TACTTTCCATGTTGT 100 25
        bioA NONE
        bioD NONE
        bioF NONE
    GBAA4338 NONE
    GBAA4337 NONE
        bioB 3958266 .. 3958282 -  -3.8  -3.13553   CAACCCAATATAAAT              TACATA TTTAC TATGTA              CAATTGGTGCTTGGA  48 165
    GBAA4335 3957843 .. 3957857 -  -6.4  -2.52234   ATAAAGGCTATGAAT               CTGCAG TTG CTGCAA               TTGAAATGGCTCACT  57 36
    GBAA4329 3953208 .. 3953225 -  -9.9  -5.88476   AAAAGAAACAAAAAA             CAGGCTT GCAT AAGCCTG              TTTTTTTATTGCGCT 100 31
    GBAA4327 NONE
    GBAA4326 3950744 .. 3950772 - -14.8  -2.66316   GCCGCGATTACATTA        TAAAAGGTGCGT TTTAT ACGCACCTTTTA        CTTTTTTATTTTTTC 100 23
    GBAA4323 3947223 .. 3947265 -  -4.2  -4.02021   AACCAATTAATTAAA GTAGATTTAACAGGCCAAGA TAT TCGTGACATTTTAAATCAAC AATGGCAAAAAGGAA  61 459
    GBAA4321 3945489 .. 3945512 -  -7.5  -5.40474   AGCTCGTCAAAAAAA          TGATCAGCG TTATTT CACTGATCA           TTTTCGTTATTATTT 100 35
    GBAA4320 3944878 .. 3944894 -  -3.8  -3.83717   CAAAAAGTCAAAACA              TATGTA CAGTT TACATA              ATAAATTTATACATA  56 59
    GBAA4319 3943946 .. 3943968 - -16.4  -4.61231   TTACATCGTTAAAAA           GACGCTACCA TAC TGGTAGCGTC           TTTTTATAACGTATC 100 29
    GBAA4316 3942212 .. 3942230 - -14.6  -5.33921   AAATCAATTAAAAAA             CACTCGCC TTT GGCGAGTG             TTTATTTTTGTAGTT 100 27
      spoIIM 3940818 .. 3940830 -  -3.4  -2.67992   TACACCATTATATCA                GAAG AAGGG CTTC                TGTCAAAAGAAAAAC  44 77
    GBAA4313 3940294 .. 3940319 -  -8.4  -5.65927   TATTCAAATAAAAAA         CCTCTTCCTA GTTAAA TAGGAAAAGG          TTATTTTTCATCCGT 100 26
    GBAA4312 NONE
        xerD 3939078 .. 3939096 - -11.8  -5.18357   GAATCTATGAAAAAA             GAGCATAG TAA CTATGCTC             TCGGATGAAACTGTT 100 18
    GBAA4310 3938179 .. 3938196 -  -7.7  -5.98675   GATAAAAATAAAAAA             GCAGCTC TAAA GAGCTAC              CTTTTTTATTTTACC 100 31
        deoB NONE
    GBAA4308 NONE
       pyn-2 3934434 .. 3934456 - -11.3  -5.69023   AAAATAGCAAAAAAA           GCCAAGGAG AAATA CTCCCTGGC           CCTTCTTTATTATTC 100 35
        corA 3933414 .. 3933435 - -14.5   -4.8622   TTGGTTAAGTAAAAA           CACCGAGGA AAAT TCCTCGGTG            TTTTTTTACTTAAAC 100 31
    GBAA4303 3930698 .. 3930724 - -10.3  -5.48213   TATTCAAAAGAAAAA        GGATAGGAAAGC TTTT GCTT-CCTATCC         TCATTTATTATAATA 100 33
    GBAA4301 3930032 .. 3930051 -  -7.9  -6.01187   AACCAAATAAAAAAA            GCATTGC ACAAGA GCAATGC             TTTTTTTATATATCC 100 58
        dacF 3926267 .. 3926285 - -13.2   -4.7219   CATACGAATAGAAAA             GCGGCAAA ATA TTTGCCGC             TATTTTGATGTTGAA 100 25
     spoIIAA NONE
     spoIIAB NONE
        sigF 3924538 .. 3924569 -   -14  -5.65177   ACATTCATAAAAAAA      GATCGAATAGATAA CTAT TCATCTATTCGATC       TTTCATCTGTTTTAA 100 8
    GBAA4293 NONE
    GBAA4292 3922756 .. 3922780 - -13.7  -5.60993   TTTTTCACAAAAAAA          CATCTGTACCA TTT CGGTACAGATG          TTTTTTTGCTTATGC 100 35
      spoVAA NONE
      spoVAB NONE
    spoVAC-1 3921181 .. 3921191 -  -2.6  -3.06696   CCCTCCTTTAAGACA                 TAAA AAT TTTA                 AAAGTATATCTTATT  43 7
      spoVAD 3920031 .. 3920042 -  -4.4   -3.2964   AAACTGCTCCTATAA                CTAC AAAG GTAG                 CCATTAAATGGGCTG  52 126
      spoVAF 3917734 .. 3917757 -  -6.8  -5.40072   TTTTTGCTAAAAAAA          TAAACGGG TGTATAAT CCCGTTTA           TTTTTGTCTTTTTAC  93 23
    GBAA4285 3916828 .. 3916850 - -16.4  -4.88407   TTATTCAAGTAAAAA           GAAGCTCGTC ACT GACGAGCTTC           TTTCTTATGCAAGTA 100 30
    GBAA4283 3915304 .. 3915319 -    -9  -5.95286   ATTAAAAATAAAAAA              GAGAGC AATA GCTCTC               TTTTCTCATTAAATT 100 39
    GBAA4282 NONE
        ribT 3914462 .. 3914497 - -14.4   -5.4111   AACAATTACAAAAAA    GAAAGCAGAGATAA-TA AAC TACTTATCTCTGCTTTC    ACGAATGTATATTTT 100 24
        scpA NONE
    GBAA4277 NONE
        scpB 3912099 .. 3912117 - -11.8  -5.76633   TGATATACAAAAAAA             GCTTAGCA AAA TGCTAAGC             TTTTATTTCGATATC 100 28
    GBAA4275 3911036 .. 3911062 - -11.8  -3.92625   TACATTCTAATGAAA         TTTCCTCTTTGT TTA ACAAAAAGGAAA         CTTAGTACGTCTGTT 100 102
        nagA NONE
        nagB NONE
    GBAA4272 3908245 .. 3908275 - -12.1  -5.18726   TGCTCATAATAAAAA      TACGACTCACTCCT TGTA AGGA-TGAGTCGTA       TTTTTTCTTTACATG 100 84
        glcT 3906177 .. 3906226 -  -3.7  -3.79295   GAGGAAAAAAAGATA GAACGATAGCTATACAAAGGG-TA GTA TATCCCTTTCTCTAGCTTACATTC CTTACTTTTCTCCAC  54 242
        ptsG 3903981 .. 3904010 -    -8  -3.50572   ATCTATTGTATATAA       TAGGCGATGT TCGGTCAACC ACATCGCCTA        TTATAATTATAAACA  73 56
      ptsH-1 NONE
        ptsI 3901891 .. 3901918 -   -10  -5.36441   TTCTCATAGAAAAAA        CCTGAGACCGATT TCA AATCGA-CTCAGG        TTTTTTTATTAATTA 100 38
    GBAA4263 3898505 .. 3898523 - -11.8   -6.0427   ATTAGACAAAAAAAA             TCGCAACA ATT TGTTGCGA             AAAATCACTTTTTTT 100 30
    GBAA4262 3898337 .. 3898348 -  -2.2  -5.62288   CCAATAAAATAAAAA                GAGA TTGT CCTC                 CTAATTAGCCCAGAC  74 42
    GBAA4260 3896861 .. 3896894 - -17.1  -3.78962   TTAAATATACTTAAA     TAAATAAAAGTCCTC ATTT GAGGACTTTTATTTA      TTTTCTTCTAGAAAT 100 19
    GBAA4253 3890682 .. 3890703 -  -9.5  -4.87665   TCTGACGTAGAAAAA           CCTCTTTCC ACTA AGAAAGAGG            TTTGAAGTTTATCTT 100 260
    GBAA4252 NONE
    GBAA4251 3888386 .. 3888407 -  -5.9  -5.64274   TTAGGCATAAAAAAA           CAAGCTATT ATGT ATTAGCTTG            TTTTTTTAAACAATG  90 18
    GBAA4250 3888138 .. 3888166 - -13.4   -5.4505   CCGCTCAATAAAAAA        TAAAGTTTGCTC ACGAA GAGCAAACTTTA        TTTTTTATCGCGAGG 100 23
    GBAA4248 NONE
    GBAA4247 NONE
    GBAA4246 NONE
    GBAA4245 3884521 .. 3884543 -    -5  -4.91987   AACCGAAGAACAAAA           CATATCATAA TAT TTATAATACG           CAGTATAAATATGAT  72 81
    GBAA4244 3884333 .. 3884352 -  -6.5  -5.95539   TTGCAAAGAAAAAAA            CAGTAAC GATTTT GTTACTG             TTTAAAATAATATAT 100 27
    GBAA4242 3883240 .. 3883255 -  -6.8  -5.95539   TTTTAAAGAAAAAAA              GGAAGC TTTC GCCTCC               TTTTTTCACCTTTAT 100 37
    GBAA4241 3882692 .. 3882711 -  -6.5  -5.29716   TTAATATAATAAAAA            TAGAAGG AATTGA CCTTCTA             TTCTGTTAATGCATG  84 23
    GBAA4240 3881370 .. 3881389 - -12.2  -5.76949   GATTCTTAAAAAAAA            GAAGCAGC GATT GCTGCTTC             TTTTTTATAGTGCTT 100 30
    GBAA4238 NONE
    GBAA4237 3878838 .. 3878867 -  -5.1  -6.44931   AAGAACAAAAAAAAA       CAGTCAGCA TAATATTGTAAG TGCTGACTG        TTTTTTTCTTACATG  95 55
    GBAA4235 3877780 .. 3877837 - -26.3  -2.66321   TCCATTAAAATATAT GTGTATAACAAAAAAGAGACCTTTTTA TATA TAAAAAGGTCTCTTTTTTGTTATACAA GACTTATCACTTTCG 100 18
    GBAA4234 NONE
    GBAA4233 3876948 .. 3876970 -  -4.7  -5.74122   TAGCATACAAAAAAA           CCGTCCACA TATAT TGAGGGCGG           TTTTCATTATTATCC  90 35
        malL 3873844 .. 3873868 - -14.5  -5.63103   TGGTAACCAAAAAAA          TCCTTATACCA AAG TGGTATAAGGA          TTTTTCTTATTTCAA 100 32
    GBAA4229 3870454 .. 3870481 - -14.3  -3.48276   TTTTCTGGGAGAGAA        TTCGTGCCTCT CATAGT AGAGGCACGAA         TTTCACCTTATTTTT 100 33
        malC NONE
        malD 3868253 .. 3868281 - -17.7  -4.36262   ATAGGGAGATGAAAA        GAAAAATGGGACA TAA TGTCCCATTTTTC        ATCCTTTTGTACCTC 100 24
        malR 3866934 .. 3866990 - -15.5  -3.30124   TGTGACCGTTTAGAA GCCTTTCTACAACAAAAAGCTAAGAGT TAA ACTCTTAGCTTTTTGTTGCATAATGAT CGCAAGTTTGACGCT 100 3
      kinB-3 3863871 .. 3863889 -  -4.6  -5.58522   TATATAAAATAAAAA             GTTACC TTCCATC GGTAAC             TTTTATTCCTTATTT  83 28
    GBAA4221 NONE
        comI NONE
        comJ 3861962 .. 3861988 - -14.6  -5.21236   AACGCATAATAAAAA         TGGGTTATCCTC CAA AAGGATAACCCA         TTTTTATTCTTTACT 100 29
    GBAA4215 3855908 .. 3855928 -  -6.9  -5.14965   ATCTTCACTAAAAAA            GGAACCT TCCATAC AGGTTCC            TTTTTATCATTGTCG  88 32
    GBAA4213 3854779 .. 3854818 - -16.2  -3.60234   TCATATATTTTTAAA  GACTTTTATTACAAAAAA AGTT CTTTTTGTAATAAAAGTC   AAAAAAATGTTACAA 100 92
    GBAA4212 NONE
    GBAA4211 3853534 .. 3853570 - -18.3  -5.72616   ACTTATACAAAAAAA    TAAAACAGTTTGGCCAA TTG TAGGCCAAACTGTTTTA    TTTTTTCTCTTCTTT 100 23
    GBAA4209 3851323 .. 3851335 -  -3.5  -3.38782   TAGCAAATTACAATA                TTATA AAG TATAA                ATTTTTCGCAAAGAC  50 52
         ppk 3849091 .. 3849145 - -19.9  -3.98649   GAGAACATACAATAA GTAGAGAACAAAGTAAAAACCTCTTT TTAA AAAGAGGTTTTTACTTTGTTCTC-AT TATTCAGCATCTGTG 100 25
    GBAA4204 3846743 .. 3846757 -  -7.2  -5.47399   TTAACCGTAAAAAAA               TGAATG AAA CATTCA               TTTTTTTATCCCTTT 100 40
    GBAA4203 3845279 .. 3845298 - -10.8  -5.88476   AAAACAAACAAAAAA            TGCACGAA TCTC TTCGTGCA             TTAAAATAAAACATC 100 26
    GBAA4202 3844504 .. 3844542 - -14.3  -3.16822   ACAACAACTACTTAA  TATAGAATAGGAATAGGT AAAG ACCTATTCCTATTCT-TA   TCCCGCTATATTTTG 100 111
    GBAA4200 3843772 .. 3843793 - -14.5  -5.52347   AATAAAACTAAAAAA           GGTGTTGCC ATAT GGCAACACC            TTTTTTATATGTATC 100 39
    GBAA4199 NONE
    GBAA4198 3842840 .. 3842855 -  -3.4  -3.23456   TTAATGAAAGATATA              TAAAAA TGTT TTTTTA               TTTCGTATGACGATT  48 23
    GBAA4197 3842533 .. 3842550 -  -2.7  -5.84432   TACAACATAAAAAAA             GACTACCA TTC CGGTAG-C             GCTTAATACCCTTTA  79 28
    GBAA4196 3841903 .. 3841929 -  -5.8  -5.53991   TATGCACGAAAAAAA         GTGACTTCTCCG TTT CTATGAAGTCAC         TTTTCTCACATTATC  90 36
    GBAA4195 NONE
    GBAA4194 3840082 .. 3840109 - -12.8  -4.87665   CTCTATCTATAAAAA        GCGTAAGAGCCT GTTT ATGCTCTTACGC         TTTTATGTTTTTATT 100 36
    GBAA4193 3838787 .. 3838819 - -16.5  -3.47804   ATAAGCGATAATGAA      TAATGAGCAGCGGCT CAA AACCACTGCTCATTA      TTTTATCCATTTGTA 100 134
    GBAA4192 NONE
    GBAA4191 3837014 .. 3837062 - -22.2  -3.70037   CAATCATTATGGAAA TATAAGAGAAAAGGACAATACC TTTAT GGTATTGTCCTTTTCTCTTATC TTAAAAAGTGCTTGA 100 21
    GBAA4188 3833759 .. 3833779 -  -7.6  -5.88565   GCGATAATAAAAAAA           GGCGGAAGA TGAT TCT-CCGCC            TTTTTACTATTATGA 100 59
        pdhA NONE
        pdhB 3830240 .. 3830278 - -17.1  -3.10796   CTTTATTATGGAATA  TG-GCAAAAGAAATCAGC ATGT GCTGATTTCTTTTGCACA   TGAATAAGTAAAAAT 100 40
        pdhC NONE
        pdhD 3827479 .. 3827507 - -20.5  -5.86976   TTATAAAATAAAAAA        TAGCCCCTCTCTT TTA AAGAGAGGGGCTA        TTTTCATTACTTAAA 100 41
    GBAA4179 3826967 .. 3826981 -  -4.3  -4.61873   GGTGATAAAGGAAAA               GCAAA TGAAT TTTGC               CGTTTTCTAGCGAAG  68 102
    GBAA4177 3826205 .. 3826228 -  -4.6  -5.96894   ATTCAAACAAAAAAA          CAGCCGTA TTTATACG TACGACTG           TTTTACATTATTTAT  91 37
    GBAA4176 NONE
    GBAA4175 NONE
    GBAA4174 3825525 .. 3825544 -   -10  -5.15634   CAGTTTATTAAAAAA            GCACCTAC ATAT GTAGGCGC             TTTTTTTATTTAAGC 100 35
    GBAA4171 3822433 .. 3822452 - -10.8  -4.51378   ATCGATAGTAGAAAA            CGGACAAT TTAT ATTGTCCG             TTTTTAGTTGTTATC 100 80
    GBAA4169 3821354 .. 3821373 -  -8.6  -5.36441   TGTTCACAGAAAAAA            CGAACCCT TTAT AAGGTTCG             CACCAACTAATTTTT 100 57
    GBAA4168 3820464 .. 3820476 -  -4.8  -5.74684   TAACAAAAAGAAAAA                TGCG TAAAT CGCA                ATAACGTCAAAAAGT  90 74
        typA 3818282 .. 3818306 - -12.3  -5.90231   ATAAACATAAAAAAA          CAGCTACCTTA AAT TAAGATAGCTG          TTCTATTTTTTACGC 100 35
    GBAA4165 NONE
    GBAA4164 3817535 .. 3817576 -  -8.4  -4.12456   AGACGATTGGTAAAA TGTAAATAAGTCCTTAATC ATATA GAT-AAGGACTTATTTATA TTTTTCGGGTTCACG  79 17
    GBAA4162 3816521 .. 3816557 -  -8.2   -3.3506   TTTAAATTTGTAGAA   CAAGGGTTTCATCCATA ACAA TATGGACGA-ACCATTG    TTATAATTATATGTA  71 199
    GBAA4161 3815124 .. 3815155 - -14.6  -3.72984   TTACAATTATTTAAA      GAAAAGGAGTGAGC TTTT GCTCACTCCTTTTT       ATAGTAAATCTGCGG 100 24
    GBAA4159 3814147 .. 3814169 -  -8.5  -5.42975   TTATACAAATAAAAA           GCCCAAACT TTTTC AGTTTGAGC           CCCCTTATTTGAACC 100 43
    GBAA4158 3812848 .. 3812873 - -12.7  -5.93252   TTTAAAAACAAAAAA         CACATCGTGCT CTAA AGCACAATGTG          TTTTTATTTTACAAC 100 29
         pyc 3809078 .. 3809097 -  -8.6   -5.4505   TTTCGCAATAAAAAA            GAGCTGTG TTTC CACAACTC             TTTTTTATTTTAGTG 100 35
    GBAA4155 NONE
        ctaC NONE
        ctaD NONE
        ctaE NONE
        ctaF 3802635 .. 3802659 - -10.8  -3.28842   CACATAATATGAAGA         GGGAGC-TGTG ACAA CACAAGCTCCC          TTATTCTTCACTTTT  85 40
    GBAA4150 3801660 .. 3801679 - -10.8   -5.1166   TAGTAAAACTAAAAA            GTGTATGG AAAC CCATACAC             TTTTTACTTTATCTG 100 29
    GBAA4149 3800413 .. 3800447 - -23.2  -3.78312   AAATCATTGAGTAAA     TAGAACAAGCGCATCA ATA TGATGCGCTTGTTCTA     TTTATCTTATTTAAG 100 36
    GBAA4147 3798710 .. 3798747 -  -9.1  -6.13503   TAGTAAGAAAAAAAA   GGCGCATGGTTCGCCTA TTTT CAGACGATTCATGCACC    TTTTTTTCTTACTAT 100 83
    GBAA4146 NONE
    GBAA4145 NONE
    GBAA4144 3797263 .. 3797280 -  -4.9  -3.73072   AAGCGTCTCACTAAA             TAGAAAG ATAT CCTTCTA              ACTATTTTGCACATT  58 55
        ylbF 3796732 .. 3796748 -  -9.4  -5.02074   CTATCTTCCAAAAAA              CGGGGT GATTT ACCCCG              TTTTTTTACAACCAC 100 18
    GBAA4142 3796316 .. 3796339 - -15.4  -5.28942   TATTTCAAATAAAAA          TCCCCTGCTA AAAT TAGCAGGGGA           TTTTTATATTAGCTA 100 34
    GBAA4140 NONE
        coaD 3794334 .. 3794353 -  -9.3  -5.48514   AGCAACAAAGAAAAA            CCCCGTT CACTTT AACGGGG             TTTGAAACTTTTCTT 100 12
    GBAA4137 NONE
    GBAA4136 3791175 .. 3791193 -  -5.3  -5.61596   ATTCCTATAAAAAAA             CCTCTCT TTTTC AGAGAGA             TTTTTTTATTTATTC  87 31
    GBAA4133 3788361 .. 3788371 -  -2.4  -2.87132   CCTTTCTTTTATATA                 CCTG TCC CCGG                 ACCATAAATTGGTTT  42 8
    GBAA4132 NONE
    GBAA4131 3787985 .. 3788001 -    -8   -5.5112   TTCATCAACAAAAAA              GAGAGC GCTTA GCTCTC              TTTTTTTATATTCCT 100 31
    GBAA4129 NONE
    GBAA4128 3785836 .. 3785863 -   -15  -3.82097   CTTAAACGTACGAAA        TGCCATTGCACC CTTA GATGCAATGGCA         TTTTCATTTATTTAT 100 40
    GBAA4127 3785614 .. 3785641 -  -9.3  -5.55769   GGCCATAACAAAAAA        TGATTGTCAGC AATTGG GCTAACAATCA         TTTTTTTCTTTTTTA 100 44
    GBAA4125 NONE
    GBAA4124 NONE
    GBAA4123 NONE
    GBAA4122 NONE
    GBAA4121 NONE
    GBAA4120 NONE
    GBAA4119 NONE
    GBAA4118 NONE
    GBAA4117 NONE
    GBAA4116 NONE
    GBAA4115 NONE
    GBAA4114 NONE
    GBAA4113 3780307 .. 3780323 -  -3.7   -2.6563   TCTGCTAATAATTGA              GTTACTT CGT AAGTACC              ATGCTCTGTATATTT  44 40
         dut NONE
    GBAA4111 NONE
    GBAA4110 3778946 .. 3778967 - -10.3  -3.58905   ACTTTTTACATATAA           TAAGAAAGC TAGG GCTTTCTTA            TTTTTTATCAAATAA  87 50
    GBAA4108 3777637 .. 3777656 -  -7.8  -3.53224   GAGTCTTGGTCTAAA            GAGCGCTT TTTA AGGCGCTC             TTTTTATTTAAAATA  71 52
    GBAA4107 NONE
    GBAA4106 NONE
    GBAA4105 NONE
    GBAA4104 NONE
    GBAA4103 NONE
    GBAA4102 3775086 .. 3775137 -  -6.8  -5.45802   TTTTCAAAATAAAAA GGATACCTATTC-CTAAAACAGC TTTAATT GCTGCTTTAATGAATTGGTGTCC TCTAGTTTTCTAGCC  93 60
    GBAA4101 NONE
    GBAA4100 NONE
    GBAA4099 3773608 .. 3773619 -    -3  -3.02144   CGACTTTCCTTAATA                GTAA TAAT TTAC                 ATCACTTAATATTTT  45 263
    GBAA4098 3772415 .. 3772430 -    -9  -5.24796   TTTATATAATAAAAA              GCATCC GAAT GGATGC               TTTTCTATCAATTAT  95 357
    GBAA4097 NONE
    GBAA4096 3771679 .. 3771693 -  -2.2  -3.32986   TATGGATAAAAAGTA               TCAATT TAA AATTAA               AAAGCTCTTATTTTT  44 136
    GBAA4095 NONE
    GBAA4094 NONE
    GBAA4093 NONE
    GBAA4092 NONE
    GBAA4091 3766293 .. 3766310 -  -7.7  -2.84707   TCATACACAACAGGA             GACCAAC TAAT GTTGGCC              GTAGTTACTGTTATA  66 77
    GBAA4090 NONE
    GBAA4089 NONE
    GBAA4088 NONE
    GBAA4087 3765052 .. 3765066 -  -5.7  -2.86743   AAATCTCATACGATA               TGCAG TGCCG CTGCA               AAGACATTTCGCATC  56 1
    GBAA4086 NONE
    GBAA4085 3764055 .. 3764075 -    -9  -4.99043   CTTTCATAAATAAAA            GGCACAGC ATTAA GCTGTACC            TTTTTTATAATTTTA  95 38
    GBAA4084 NONE
    GBAA4083 3763482 .. 3763497 -  -3.2  -3.31461   CACCTACCTTTACAA              CCAATC TGGT GCTTGG               TTTGCTGTTCTGACT  46 4
    GBAA4082 NONE
    GBAA4081 3759089 .. 3759103 -  -2.8   -3.8594   AATACCTACAGCAAA               CCCTTC ACT AAAAGG               TTTACCCCCTTGATC  51 46
    GBAA4080 3758436 .. 3758463 -    -5  -5.00616   CTTTTGTTTAAAAAA        GAAACCCAAATCT AAA AGACT-GAGTTTC        TTGCTTGTGCTCTAT  75 9
    GBAA4079 NONE
    GBAA4078 NONE
    GBAA4077 NONE
    GBAA4076 3752418 .. 3752437 -  -6.4  -5.45802   TCCTCAAAATAAAAA            GAGAAGCG AACT CACTCCTC             TTGATCTATGAATTG  88 136
    GBAA4075 NONE
    GBAA4074 NONE
    GBAA4073 3750239 .. 3750264 - -11.9  -5.72053   TAATGAAATAAAAAA         GGGTCTGCTCA AGTA TGAGTAGACCC          TTTTTTACAAAACTA 100 51
    GBAA4069 NONE
    GBAA4068 3748479 .. 3748493 -  -7.2  -3.53224   CATTTCCCCCTTAAA               TATCCT ATA AGGATA               TCATTGCACTCTTTT  68 108
    GBAA4067 NONE
    GBAA4066 3746690 .. 3746711 -  -7.3  -5.72053   TAATTAAACAAAAAA           GAGCTGAGT ACAT ATTCAGCTC            TTTTATTGAAATTCT 100 28
    GBAA4063 3745149 .. 3745161 -  -3.3  -2.55668   TATTTTCATATGAAG                GCCTG AAC CAGTC                TTCCGATTATTTGTC  44 32
        rpmF 3744894 .. 3744921 - -14.4  -5.86465   AATAAGACAAAAAAA        TAAACGTAGAAG ATAT CTTCTACGTTTA         TTTCCCCGCAATTAC 100 37
    GBAA4061 3744264 .. 3744304 - -20.9  -3.31248   GAAGAGTCTGCATAA  GAAATAAAAAAACAGCTAC ATA GCAGCTGTTTTTTTATTTC  TTTAATTTCTCTAAT 100 19
    GBAA4059 3742289 .. 3742302 -  -5.3  -2.56596   TCTCTCACCAATCCA               CATTG TAGT CAATG                TTTCACGTAAAAGCA  51 52
    GBAA4058 3740606 .. 3740635 -  -7.3  -4.87786   TCAACGGGATAAAAA       TAAAATCCTGCTC CTAA GAGCAAAATTCTA        TAGTTTTATAACGTG  86 23
        mraW NONE
        ftsL NONE
    GBAA4055 3736694 .. 3736741 -  -5.8  -2.90763   GTTACATTTGATACA CGCATATTGGAACAAGCC TCCCTTACGCCT AGCTTGTTCCAATATATG CTTGTACTTATTTAA  56 64
    GBAA4054 3734627 .. 3734662 -  -9.9   -3.3516   TATTAATAAGCAACA    CGCT-ACCTCCTAATT ATGTA AAATAGGAGGTAAGCG    CTACTGTGTCTAATA  82 145
        murE NONE
        mraY NONE
        murD 3730705 .. 3730740 - -17.9  -3.05384   TTTTGCCCTATGTAA    CAAAACATCAGTAGG TGTTAG CCTACTGATGTTTTG     ATTTACTTTATATAA 100 33
       spoVE 3729545 .. 3729564 -  -8.6  -4.84527   CGCACATACGAAAAA            CCCTGTCT TATA AAACAGGG             TTTAGTAGCGAGAAT  93 27
        murG NONE
        murB 3727326 .. 3727350 - -14.4  -4.21607   CCTACGTAACATAAA          GAACGGCATG TTCCT CATGCCGTTC          TTATCTTCTTATTAT 100 74
    GBAA4047 NONE
        ftsA NONE
        ftsZ 3723606 .. 3723621 -    -9  -5.86976   GTATAAAACAAAAAA              GGAGCA TGAA TGCTCC               TTTTCTTTTATCGTC 100 33
     spoIIGA NONE
        sigE 3721621 .. 3721660 - -13.8  -4.04174   CCTCATACAACGAAA  GAGAATAAGACCAGCC TACATAAC GGCTGGTCTTATTCTT   TACACCATTTTATTA 100 25
        sigG 3720699 .. 3720722 -   -14  -5.05601   TATGACATATAAAAA          GGTTTCACCA TAAA TGGTGAAACC           TTATCCTTGAATTGT 100 26
    GBAA4041 NONE
    GBAA4040 NONE
    GBAA4039 NONE
    GBAA4038 NONE
    GBAA4037 3717897 .. 3717913 -  -2.3  -3.07816   TGCTCATTCATCTAA              CCTCTTA CTA TAAGAAA              TAGCCAAATAAAGTT  42 16
    GBAA4036 3717094 .. 3717111 -  -4.1  -4.36914   TTTTCTTCGACAAAA             TAGGAGG ATTT CCTTCTA              AAAAACCAATCATTT  62 35
      divIVA 3716232 .. 3716268 - -20.4  -5.52096   AAACGGAATAAAAAA    GAGACTTTCTCATCCC AAAAA GGGACGAGAAAGTCTC    CCGCGGTACCACCCT 100 282
      ileS-2 3713382 .. 3713404 - -12.1   -5.7946   CTGTTAACAAAAAAA           TGACTGCAC TTTAC GTGCAGTCA           TCCCTTATTATTTTA 100 33
    GBAA4033 NONE
        lspA NONE
        pyrR 3710581 .. 3710604 -   -14   -5.7946   TTTGCAATAAAAAAA          CTCTTTGTGC CTGT GCACAAAGAG           TCCTACACTTTCGTA 100 107
        uraA 3709179 .. 3709200 - -10.2  -4.03995   CTTCGCATAAAAATA           CCCTAGTC ATGTGA GACTAGGG            TGCAAGAAAGAAGCC  90 81
        pyrB NONE
        pyrC NONE
        carA NONE
        carB NONE
        pyrK 3701858 .. 3701872 -  -2.1  -2.62515   AATCTGTTCATAGTA               CAACC TCCCC GATTG               GAAATACTGGTCCGT  40 3
        pyrD NONE
        pyrF NONE
        pyrE 3699557 .. 3699582 - -12.6  -5.42131   CAATGATATAAAAAA         GACGACCGCG TTCCCC CGCAGTCGTC          TTTTTTTCGTGTTAC 100 37
    GBAA4017 NONE
    GBAA4016 NONE
    GBAA4015 3695663 .. 3695674 -    -3  -4.36089   GAGTTCAAAAAAATA                TACA ATGT TGTA                 CGCGAAGCATTAAAA  60 341
    GBAA4012 3690017 .. 3690042 -  -8.4  -4.90013   TAACTCAATGAAAAA         GGTAATAGAG ACAAGG CTCTACTACC          TTCTGTAAATTATAT  90 60
    GBAA4011 NONE
    GBAA4010 NONE
         gmk NONE
        rpoZ 3687843 .. 3687870 - -10.8  -5.44119   CCTATCGTAAAAAAA        TAACAACCTACT TGTA AATAGGTTGTTA         CCGTTACATAGAAAA 100 79
       coaBC NONE
        priA NONE
         def NONE
         fmt NONE
         sun NONE
    GBAA4002 NONE
    GBAA4001 NONE
    GBAA4000 3677492 .. 3677527 -  -9.2  -3.23042   AACAGGCAGGAGTAA    TACATTCCATTCTCTC TAGA AAGAAAGTGGAATGTA     TTATTATTGTGTTGG  77 29
    GBAA3999 NONE
         rpe 3675622 .. 3675647 - -11.9  -4.62069   CTTCTATTGTAAAAA         GGCAATCTGCC AGTC GGTAGATTGCC          TTTTTACATATTTTT 100 112
    GBAA3997 3674738 .. 3674767 - -15.3  -3.62522   GAACGTGTTTAATAA       TAAAAAAAGAGCC GCTA GGCTCTTTTTTTA        CTATGAAAATGGAAA 100 212
    GBAA3995 NONE
    GBAA3994 3671965 .. 3671990 -  -8.3  -4.99568   CAACACGAAAGAAAA         GAGCCTCACTA TTAG CAGCAAGGCTC          TTTTTTATCTTCAAT  91 141
        recG 3669742 .. 3669761 -  -7.2  -2.81604   CATTAAAAGTAGAAT            GCAACAAA AACT TTTGTCGC             CTCCCTTTAATCGAG  63 32
    GBAA3992 NONE
        plsX NONE
        fabD NONE
        fabG NONE
        acpP 3666063 .. 3666082 -  -7.8  -3.39005   GATATAAGCCGAGAA            GCCCCGCT AAAA AACGGGAC             TTCATTCAAGCATTA  71 38
        rncS 3665270 .. 3665298 - -15.4  -3.36327   TCATTCTATGCACAA        GGAATCCCCCTC ATTCA AAGGGGGATTCC        TTATAGTTGTTCTTT 100 26
         smC NONE
        ftsY 3660552 .. 3660571 -  -9.3   -4.9725   ATTTTTATAGAAAAA            GAAGCGG AAAATA CCGCTTC             TTTCACTTATACTTC  95 32
    GBAA3984 NONE
         ffH 3658684 .. 3658694 -  -2.6  -3.00022   TTTATTTCACACAGA                 TAAT TAT ATTA                 GCAAAAAGACTATTG  43 82
        rpsP 3658381 .. 3658399 -  -3.9  -2.71364   TCATTGCCTCAATTA             CTTACCT TGTTT AGATAAG             TGGAATTTCTCCATG  46 4
    GBAA3981 3658104 .. 3658126 -  -9.8  -5.12707   TTAAATGTTAAAAAA           GGGAGAGGAA TAA CTCCTCGCCC           TTTTTACGTTTATTG 100 35
        rimM NONE
        trmD 3656722 .. 3656734 -  -6.3  -3.34501   ACACAAGTGTTATAA                TAGCA TAT TGCTA                GGGCTGTTGCAATAG  61 57
        rplS 3656240 .. 3656265 - -13.4  -4.65838   TATAGATTGGAAAAA         GGGAGCTTGT GCATTT ACAAGCTCCC          ATACATGTCTTATCG 100 35
      sipS-2 NONE
    GBAA3976 3654693 .. 3654710 -  -7.7  -5.51612   ATACAAAAAAGAAAA             GACGTAC AAAC GCACGTC              TTATACTTCTTCTAC 100 26
        rnhB 3653867 .. 3653888 - -13.1  -5.79595   TGTGAAAATAAAAAA           TAAGCTGCG TTTT CGCAGCTTA            TTTTTTAATCATATC 100 23
        sucC NONE
        sucD 3651575 .. 3651598 - -11.1  -4.59853   GGAAGTTTGTAAAAA          GACACCTTC AAGCAA GAAGGTGTC           TTTCAACAGATTAGT 100 36
        topA 3648415 .. 3648434 -  -8.6  -5.40072   TCTTCCCGAAAAAAA            TGTGAGCA GTTA CGCTCACA             TTTGTTGTTCTTCTT 100 21
         gid 3647028 .. 3647058 - -14.2  -4.18488   ATTCACCTCAATAAA       GGCTACTAAATCGT ATC ACAACTTAGTAGCC       TTTGCAAGAAATTTA 100 42
    GBAA3969 3646060 .. 3646072 -  -2.7  -3.55444   GTTGTAGCGTGGAAA                TTTCC CAT AGAAA                AAACTCCTTTATATG  46 63
        hslV 3645499 .. 3645511 -  -3.4  -2.96184   GAGTAAAATGTAAAT                GCAT ATAAA ATGC                CTCCCTTACGATTCT  45 39
        hslU NONE
        codY 3643222 .. 3643244 -  -9.9   -5.4251   GTTATACACAAAAAA           CTCCCCTCA AAGAA TGAGGAGAG           TTTTATAAATTAGTT 100 35
        rpsB 3642162 .. 3642190 - -11.1  -5.07567   TTATACCTTAAAAAA        GGTGATAAAAGGC CGA ACCCCTTATCACC        TTTCCAACTTTGTTA 100 38
         tsf 3641184 .. 3641202 - -13.2   -5.0538   CTTTATTTTAAAAAA             GGGAACAC AAT GTGTTCCC             TAATCTGTATTAGTT 100 35
    GBAA3963 NONE
         frr 3639821 .. 3639841 - -11.9   -4.7416   CTAAAAGTGTAAAAA            GACCCCCTT AAG AAGAGGGTC            ATATTTGCGAAGGTA 100 47
        uppS NONE
        cdsA NONE
       dxr-2 NONE
    GBAA3958 3635684 .. 3635709 - -11.2  -4.29738   TTACACGCAGGAAAA         CCCCTCACCT CGAGTT AGGTGAGGGA          TTTTATTCTACGAGC 100 69
      proS-2 3633912 .. 3633942 - -11.2  -4.55697   ACGTTTACAAAGAAA       GAGAAGGTACCTCA TTA CGAGGTACCTCTTC       CTATTTTAAAATATT 100 26
        polC 3629412 .. 3629429 - -11.3  -3.96093   GATAGTAACACGAAA             GAGTGGG TTTC CCCACTC              TTCTTTTCACACAAT 100 113
    GBAA3954 NONE
        nusA NONE
    GBAA3952 NONE
    GBAA3951 NONE
        infB 3624917 .. 3624940 -   -14   -2.9175   TACACTCGAATGAGA          GTGAAGCGAT TATC ATCGCTTCAC           TTCTTCCATAATGTA 100 14
    GBAA3949 NONE
        rbfA 3624257 .. 3624278 - -11.7   -5.1287   TTTACATTGAAAAAA           TGGATAGAC AAAT GTCTATCCA            TTATTCTTCACGTTT 100 26
        ribC 3622197 .. 3622211 -  -2.7  -3.19463   CCGATTACCTAGCAA               GCGTC GGTGA GTCGC               AATGCCAAGCAATGG  44 68
        rpsO 3621853 .. 3621882 - -15.9  -3.06501   TATATTTTTACCTAA       CAAAAAAGCGGGA ATAT TCCCGCTTCTTTG        ACTATCGACGTAAGC 100 27
         pnp 3619564 .. 3619578 -   -10   -5.9218   TACATAACAAAAAAA               GCCAGT TAA ACTGGC               TTTTGCTTATTGCTG 100 32
    GBAA3943 NONE
    GBAA3942 3617153 .. 3617184 - -13.2  -5.29782   TATATCCACAAAAAA      TAACCGTATCTCGT TTAA AAGAGATACGGTTA       TTTTTAAATCATATA 100 47
    GBAA3941 3616807 .. 3616825 -  -9.6  -5.87996   GAATGAACAAAAAAA             GATGACCA AAA TGGCCATC             TTTTACTTCAAATTT 100 28
      spoVFA NONE
      spoVFB 3614948 .. 3614976 - -11.9  -3.45054   TTCTATAACTTAGAA        TCAGAAGGAGTAT ACA ATACCCCTTCTAA        TCTTAATAACGTTAA  91 104
       asd-2 NONE
      dapG-2 NONE
      dapA-2 3611683 .. 3611705 - -10.7  -5.76237   CATACAAATAAAAAA           TGACCTAGT TCTAC ACTAGGTCA           TTTTTATTAACGAGG 100 32
    GBAA3933 3609251 .. 3609270 -  -8.6  -5.93252   TTTAAAAAGAAAAAA            GATCACCC GTAA AGGTGATC             TTTTTTTATACTTCC 100 31
    GBAA3932 NONE
    GBAA3931 3608146 .. 3608164 -  -8.8  -4.55908   AATAAACAGAAGAAA             GCAGCCCT CTC ATGGCTGC             TCAACCGTCTTGTTT  89 83
    GBAA3930 3605588 .. 3605634 - -13.5  -3.31191   TATATAACAAAACCA GCATATAAAAAAGCCTAATTGT AAAA ACAATTAGGCTTTTTT-TATGA ACTTTTTTCTTGTAC 100 20
    GBAA3928 NONE
    GBAA3927 3603164 .. 3603196 - -16.5   -2.8937   AGATATTTTTATATA      TGCAAAGGTTAGTTC TAT GAACTAACCTTTGCT      ATTTCTCTATTATTA 100 38
    GBAA3926 3601508 .. 3601520 -  -3.3  -4.09805   GCACCAACAAGTAAA                CCGAA AAC TACGG                ATAACACAGGTACTA  56 73
    GBAA3923 NONE
    GBAA3922 3596740 .. 3596785 - -17.3  -4.55295   TTCCCTACAAATAAA TAATACCCTCATCTTACAATT TATC AATGATAAGATGAGGGTATTA TTATAAAACCTTTTA 100 38
        fabG NONE
    GBAA3920 3595630 .. 3595652 - -12.8   -6.0427   ATTATACAAAAAAAA           TAGAGAGGAG AAT CCCCTCTCTA           TTTTTTACTTATGTT 100 30
    GBAA3919 NONE
    GBAA3918 3593780 .. 3593796 - -10.9  -5.08824   TGTTCATTGAAAAAA              GTCATCG AAG CGATGAC              TGTTATTGTGCAGGT 100 28
        pgsA NONE
        cinA 3591886 .. 3591913 - -12.2  -5.58074   TAACCATTAAAAAAA        GCTAGAAGAAAC TTAT ATTTCTTCTAGC         TTTTTATATAAATGA 100 10
        recA 3590355 .. 3590401 - -15.7  -3.30338   AGAACGCTTTCATAA TGATACAAAAATAAAAGACACG AAGC CGTGTCTTTTATTTTTA-ATCA AGAAGATTTGGATCT 100 19
    GBAA3914 3588330 .. 3588352 - -13.6  -5.80817   TCCAACACAAAAAAA           TAAAGTGGTG TTT CACCACTTTA           TTTTGCGTATTCCAC 100 23
    GBAA3913 3587332 .. 3587361 -  -3.1  -2.72144   GTATTCCTGCTAAAT       TTCTGTAATTTTT CTAA AAAAATTAAAAAA        TAATAACTTATCTAA  42 54
     spoVS-2 3586943 .. 3586971 - -19.1  -4.91109   CCTCCATTATAAAAA        CAACCTGTTTGCA TAC TGCAAACAGGTTG        TTTAAAACTTAACGA 100 34
    GBAA3911 NONE
    GBAA3910 NONE
    GBAA3909 3583128 .. 3583145 - -11.3   -5.1675   TTACTTATTAAAAAA             GGTTGCC AAAT GGCAACC              TCCTCTTCTTACATT 100 39
    GBAA3908 NONE
    GBAA3907 3580745 .. 3580765 - -10.5  -5.54894   AATCCACTAAAAAAA            GAGATGTCA TTT CGACATCTC            TTTAACAACCACAAT 100 27
        cotE 3580064 .. 3580098 -   -16  -2.80056   ATCACTTATGTAAAG     TAAAAAGCTAGGAAGA ACT TCTCCCTAGCTTTCTA     TTACTCTTCTTCTGC 100 26
        mutS NONE
        mutL 3575305 .. 3575327 -  -7.8  -5.65927   TATCTAAACAAAAAA           GAAGCGAT TTATTTC ATCGCTTC           TTTTTATTAAATCAT 100 48
    GBAA3903 NONE
    GBAA3902 NONE
    GBAA3901 NONE
    GBAA3900 NONE
    GBAA3899 3570806 .. 3570830 -  -2.8  -4.84274   GAATTATATTAAAAA          GGAGCGAATT GTTAT AATCTGCCCC          CTCTCTACTACGCTG  63 33
    GBAA3898 3569426 .. 3569464 - -17.1  -3.82664   ACATAGATAATAGAA   GAACAAAAAAGTATGGA TATTT TCCACACTTTTTTGTTC   TTTACTATTTATAAA 100 198
    GBAA3896 3565795 .. 3565830 - -13.5  -2.70451   AAATAATGTAAATAT    GAAAAGGGAGCAACT GTAATG AGTTGCTCCCTTTTA     TTCTCTTCTAATACA 100 66
    GBAA3892 3558915 .. 3558934 - -10.8  -4.03085   TTAGAAAAATTTAAA            GGAACTTC ATCT GAAGTTCC             TTTCGTTTACTTTAT  93 32
    GBAA3891 3557736 .. 3557758 -  -5.6  -3.63515   CTGTATTTTTAATAA           GAAGCGAC GTATTTT ATCGCTTC           TTACTCTCATCATCT  59 41
    GBAA3890 3557575 .. 3557600 - -10.5  -5.61881   CTTTAAAAATAAAAA         GCAACTGAACA CGTA TGATCAGTTGC          TTTTTTGCAGGATTA 100 54
    GBAA3889 NONE
    GBAA3888 NONE
    GBAA3887 3555681 .. 3555692 -  -4.4  -3.62597   TTTACTCGCTAATAA                CAGT ATTG ACTG                 TAATAATAGTATTAA  56 37
    GBAA3886 NONE
    GBAA3885 NONE
    GBAA3884 NONE
    GBAA3883 3552661 .. 3552678 -  -5.6  -5.27709   GCATAAAAAAATAAA             GAGATC ATTATA GATCTC              TTCTTAAGCATAATC  80 29
    GBAA3878 3547364 .. 3547394 -  -6.3  -5.62552   AAAAAAACCAAAAAA       CTTCCTCCTAT TCTTATTTC ATAGAAGGAAG       CTAATTTAATTTTAC  93 45
[truncated: 150,213 more chars]
