# Supplementary material for: Rapid, accurate, computational discovery of Rho-independent transcription terminators illuminates their relationship to DNA uptake
Source: Genome Biol. 2007 Feb 21;8(2):R22. doi: 10.1186/gb-2007-8-2-r22 (PMC1852404; doi:10.1186/gb-2007-8-2-r22)
Supplement: Additional data file 4 — Best terminators found downstream of each of the genes of the 343 organisms studied. [file gb-2007-8-2-r22-S4.zip › Bacillus_anthracis_Ames.bag]

        dnaA    1786 ..    1811 +  -9.1  -4.77986   CCCTTGTTTTACGCA         CAGTCTATCCA CATG TAGATAGACTG          TTTTTACATCTTTCA  93 64
      dnaN-1    3074 ..    3109 +  -8.4  -4.33653   TTACTAAGTAAGAAA    TAAGGGTTGCTAGTTT TCAG ATGCTAGTAGCCCTTA     TTTGATTTTTGGGTA  83 34
      BA0003    3403 ..    3420 +  -6.3  -4.42062   TTCCAAGTTCAGTCA             TAAAGGG GGAG CCCTTTG              TTTATTTCAGAAATA  74 23
        recF    4536 ..    4551 +  -2.5  -3.64822   AGATTGTGAAATAGA              TAGGG CGTAAT CCCTG               TTTAAATGGAAAAGT  48 16
        gyrB    6516 ..    6539 +  -9.7  -3.39803   ATTTAAATGAGTAAT          GACAGGAAT CTGAGT ATTCCTGTC           TTCTACATATAAATC  80 35
        gyrA    9064 ..    9090 +  -8.9  -5.67967   GTTTCTTCAGAAGAA        TAA-GAGAGGAG ATAT CTCCTCTCTTTA         TTTTTTTATAATAAT 100 23
        guaB   16947 ..   16973 + -10.3  -6.25242   TGTCTTATATACAAA         TAGACGGAGAT TTGAT ATCTCTGTCTA         TTTTTTTTTGATTAT 100 41
        dacA   18355 ..   18372 +  -4.8  -5.31855   AGGTTGGTTTTAAAA             GCTCCT CATTGT AGGGGC              TTTTTCTTATTCCTA  79 28
      BA0010 NONE
      BA0011   20273 ..   20300 + -17.1  -5.65678   GGCAACGCGGGTTAA        CTCCCGTCCCT TTATAT AGGGACGGGAG         TTTTTTGTGTTTTAT 100 288
        serS   21669 ..   21709 +  -3.5  -4.72007   GCGTTGTCAGTACTA TAATGTAGGAGGGGAAAA GTAAAA TTTTCCTTTCCT-CATAA  TTTATTTTAGTAGGG  63 82
      BA0013   22426 ..   22458 +   -13  -4.17089   GAAGAAGTAATTTAG     TAGAAAAACCCGTGC GTAT GCACGGGTTTTT-TA      TTTTACAAGTTTACG 100 31
      BA0017 NONE
      BA0018   25401 ..   25422 +  -9.5  -5.36441   TATATGTATACAAAA           CTCACCTTA ATAC TAAGGTGGG            TTTTTTGTATAGAAA 100 391
        dnaX NONE
      BA0020 NONE
        recR NONE
      BA0022   28402 ..   28424 + -12.1  -5.62288   GGAACAATGGTAAAA           GGTTCTGCT GAAGA AGCAGAACC           TTTTTGTTTTATTCC 100 28
        bofA   28873 ..   28896 +    -9  -5.41143   TTAAGCTTTACATTA          TGCCAAGATA AATT TATTTTGGCA           TTTTTTTAAAAAGTG 100 15
      BA0025   34481 ..   34500 +    -5   -5.9218   AAGTATCATATTTTT            AAATAGGC ATAT GCCTATTA             TTTTTTTGTTCTGTA  93 24
       cad-1 NONE
         tdk NONE
        holB NONE
      BA0029 NONE
      BA0030   38823 ..   38852 + -15.3  -5.28176   AAATAAAAAGTGAAA       TTACCTTTCCAAT TATT ATTGGAAAGGTAA        TTTTTTATACATGAG 100 28
      BA0031 NONE
      BA0032 NONE
      BA0033   40795 ..   40830 + -13.6   -2.6621   TCTATCATGTCGATA    AAAAATAAGCTTCTCA TAAT TGAGAAGCTTATTTTG     CTGTTTCGATATAAT 100 18
        metG   43590 ..   43634 + -11.7  -4.65168   AAGTAATTAAGACAA GAAAAGAGATGTTTCACGTGT AAC ATGTGTGAAGCGTCTTTTTTC TTTTTACACTCTCAT 100 35
      BA0037   44516 ..   44533 +  -7.7  -6.23317   TGGTGTTGAATAAAA             GAGTGGG AGGA CCCATTC              TTTTTTTATTTTTGT 100 28
      BA0038 NONE
        ksgA   46171 ..   46195 + -17.3  -4.45577   CATAAGAATACAAAA          GGGACAGTTCA ATT TGAACTGTCCC          TTTTGTCACCTTTCT 100 36
      BA0040   47135 ..   47156 +  -9.5  -5.63517   CATTACGAAGAATAA           GCAAGGTAC ATAT GTATCTTGC            TTTTTTATTTGGAGA 100 26
      BA0041   47638 ..   47649 +    -3  -3.06815   TGATTTTATAATTCA                TGTA TCGT TACA                 TATATTCCCACAAAT  45 30
        sspF   47932 ..   47952 + -15.5  -4.95155   TTCTATGCTACGGTA            GCCGAGGAA TGA TTCCTCGGC            TTTTTGTACTATAAA 100 53
        ispE   48974 ..   48984 +  -5.4  -3.72242   ACGCTTGAATAAAGA                 CGTA TAA TACG                 TTATGATTTGTTTAG  59 29
        purR NONE
      BA0045 NONE
      BA0046   50423 ..   50437 +  -4.4  -4.59853   CAATTACATTAAAAA               TTTTTA TCT TAAAAA               TTTTTAAAAAATTAA  68 78
       spoVG   50864 ..   50893 + -14.5  -5.73339   CCTATAATTTTGCAA       CAAACTCCTGTAA GCAT TTACAGGGGTTTG        TTTTTTTGTAGTTAT 100 73
        gcaD NONE
         prs   53504 ..   53527 +   -14  -4.34402   AATTGGATAGAATGA          GACGTAACCA AGAT TGGTTACGTC           TTTTCGTATCGAAAA 100 39
       spoVC   54136 ..   54148 +  -4.9  -3.91506   TAAGGGTATGATTAG                GAATA TTT TATTC                TGTTTTTACCCATAC  60 38
      BA0051   54427 ..   54447 +  -5.4  -5.34632   GCAATAAAATGTTGT            CGCTTTGG CGTGT CCAAAGCA            TTTTTCTGTTTTCTT  84 34
         mfd NONE
       spoVT   58819 ..   58835 +  -8.7  -5.28481   TGTATATTGAATGAA              GGTAGCG CTT TGCTACC              TTTTTTCATTGAATA  95 118
      BA0054 NONE
      BA0055 NONE
      BA0056   62331 ..   62374 +    -4  -3.67296   TTCTAAAATCGATTA TCCTTTCATACATTACTATT AGCT AGTATAAATGTATGGGGGGA TTTACGTGAATAATG  53 35
      BA0057 NONE
      BA0058 NONE
     divIC-1   63699 ..   63711 +  -3.4  -2.64739   TTTCTAAGTAGAGTA                TGTC TTATT GACA                CTATATTTTAGGATT  44 30
      BA0060   64592 ..   64613 +  -9.5   -5.8187   CGGGTCATCTAAAAA           GATCATGCG CATT TGCATGATC            TTTTTTTGTTAAATA 100 353
      spoIIE   67358 ..   67375 +  -9.9  -5.75822   TTTTCTTTCTAAAAA             CCTAGGT GAAT ACCTAGG              TTTTTTTGCTTTATA 100 69
      BA0062 NONE
       hpt-1   69545 ..   69555 +    -4   -3.1207   GTCACAATTGTATAG                 GAAA GTT TTTC                 TATGTTACGATTTAC  48 53
        ftsH   71513 ..   71532 + -12.2  -5.72622   TAAGTAAGAGATGAA            GGAGTGAC GATA GTCACTCC             TTTTTTATTTGTAGA 100 34
      BA0065 NONE
        hslO NONE
      cysK-1   74446 ..   74465 + -10.8  -5.63236   CATGTGATTGAAAAA            GCATCCTT GAAA AAGGATGC             TTTTTCTTTTTGGAT 100 44
        pabB NONE
      pabA-1 NONE
        pabC NONE
        folP NONE
        folB NONE
        folK NONE
      BA0074 NONE
      BA0075   80450 ..   80482 + -13.6  -2.75064   ATTACGTGAAAGAAA      GAAGAACTGCCAGT TAGTT GCTGGCAGTTTTTC      TAGTTGAGTAGAAAA 100 84
        lysS   82051 ..   82072 + -13.1  -5.96894   CATAAACAAGACTAA           GCTTTGGAG ATTT CTCCAAAGC            TTTTTTTATTTGGGT 100 26
        ctsR NONE
      BA0078 NONE
      BA0079 NONE
      BA0080   92141 ..   92161 + -11.2  -4.30719   GTATAGACAAACTAA            GAGGGCTA CGAGA TAGCCCTC            TTTCTTGTACGAGAA 100 41
        radA NONE
      BA0082 NONE
      BA0083 NONE
        ispD   96662 ..   96689 + -16.4  -3.87815   AATGATTATAGCGAA        GAAAAGCTCGGC AACG GCCGGGCTTTTC         TTTATAAGGATAGCG 100 45
        ispF NONE
        gltX   99064 ..   99092 + -16.1    -5.626   GAACCGCGCTTATAA        GGCGTCTCTGTCA ATA TGACAGAGGCGTC        TTTTTTTATACCGTA 100 309
        cysE NONE
        cysS NONE
      BA0090 NONE
      BA0091 NONE
      BA0092  102914 ..  102935 +  -7.3  -4.58297   AAATTAAGAAGAGGA           GAGCGTTGA AGCA TTGACGCTC            TTTGTCTTTTTACTG  80 17
        sigH  103659 ..  103678 +    -5  -5.35224   TAATAACAAGAGCTA            CAGGTG TAAAAAAT CACCTG             TTTTCTTTTTGTAGA  82 38
        rpmG NONE
      BA0095  104196 ..  104208 +  -6.2  -5.37593   AGAACTGTGTAAAAG                CCCG GTGAA CGGG                TTTTTTCATTTGCGC  88 85
        nusG  104853 ..  104872 +   -10  -5.03747   TCTTTTAAGTCAGTA            CGTCTTCG TTAT CGGAGACG             TTTTTTGAAAGATTT 100 77
        rplK  105416 ..  105446 +  -9.1  -4.35885   TTGTTTTTTAAAAAA      GGTTGCGGGTCTGG AATT CCA-ATTCGCAACC       TTTATTATCGTAAAT  89 47
        rplA  106414 ..  106442 + -11.8  -4.75404   TTCTGTGACTATATG        CCTCCATGTCTA CAAGT TGGGCATGGAGG        TTTTTAGTGCACTTT 100 175
        rplJ  106983 ..  106993 +  -2.4  -3.93166   GCAGACCAAAAGGAA                 GAGC AAG GCGC                 TTAATTTTTTAAAAG  51 11
        rplL  107449 ..  107466 +  -8.4  -5.50499   GATGCTTTAAAAAAA             GCTCGC TCTCAT GCGAGC              TTTTTTTAACTGTAA 100 50
      BA0101  108339 ..  108357 + -10.4  -4.00038   ATTTATTTGTGATTT             TGCACAAA TTT TTTGTGCA             TTTATAATACTCATG  91 266
        rpoB NONE
        rpoC NONE
      BA0104  115940 ..  115980 +   -15  -4.67048   TAATAAGTTAAAACT GTTTTTGTGAGGAGAGAGC ATTT GCTCTC-CCTTGCAAAAAC  TTTGTTTTCAACTAA 100 30
        rpsL NONE
        rpsG  117036 ..  117052 +    -8  -3.90588   ATGGAAGTGTGGAGA              GGGAGA ATGCC TCTCCC              TTTCGTTGGGCGCTC  77 89
        fusA NONE
         tuf  120583 ..  120605 + -15.6  -5.34381   AACTGATATAAAAAA           CCCCGAGGGA TTT TCCCTTGGGG           TTTTTGTTTGCGTTT 100 45
        rpsJ  121266 ..  121276 +  -2.6  -2.53581   ATATCGAAATCAAAC                 TATA ATT TATA                 TAACTTAAAAATGTA  40 21
        rplC NONE
        rplD NONE
        rplW NONE
        rplB NONE
        rpsS NONE
        rplV NONE
        rpsC NONE
        rplP NONE
        rpmC NONE
        rpsQ NONE
        rplN NONE
        rplX  126754 ..  126764 +  -2.6  -2.54841   AAAAAATCTGGTGAA                 TTAT TAG ATAA                 ATAATTTTCTTAAGA  40 11
        rplE NONE
        rpsN NONE
        rpsH NONE
        rplF NONE
        rplR NONE
        rpsE  129449 ..  129461 +  -3.4  -2.52464   TTACGCGGTAAATCT                GTAG AAGAG CTAC                TAGGTTAAGGAGGGA  44 5
        rpmD NONE
        rplO  130120 ..  130136 +  -2.3  -2.87501   TTGAAGCAGCTGGCG              GATCA GTTGAGG TGATC              TAATGTTTCGTACAA  41 6
      secY-1  131438 ..  131474 +  -6.7  -2.85351   GGGTTTATCAAGCAG   TGAGTAAGT-GGGAAG TATTGT CTTCCCTACATGCTCA    TGTACTCTGAGGGGG  61 23
         adk NONE
       maP-1  132924 ..  132935 +    -3  -2.96695   GGATTTCAGAGCAGT                GTAA AATG TTAC                 TGATTTGATGAAGGG  43 56
        infA NONE
        rpmJ NONE
        rpsM NONE
        rpsK  134244 ..  134280 + -13.9  -2.79518   TGCCTAAGGGGGACT    TTCGGTTAGACAGAGGT TAT ACCTTTGTTTAACCGGG    GTTTCGACGTTTTGA 100 139
        rpoA NONE
        rplQ  135693 ..  135703 +  -2.4  -5.45726   TCTTTTCAAGAAACT                 GGTC ATG GCCC                 TTTTTTTAAAATATA  72 65
      BA0139 NONE
      BA0140 NONE
      BA0141  138449 ..  138485 +  -2.9  -2.52543   AAGTGATACACTTTG    ATACACCGTTGTCTCTT GAA GAGTGGCAATGGAGTAA    TGCATTAAACACAAT  42 236
        rplM NONE
        rpsI  140018 ..  140038 + -15.5  -5.88197   TTTGCGAACTACAAA            CCCCAACCA TTT TGGTTGGGG            TTTTTTTATGTTTCA 100 43
      BA0145 NONE
        cwlD  141359 ..  141377 +  -3.8  -5.59564   CACGGAAAAAGGAAA             TCCTCC AGAATAA GGGGGA             TTTTTTTGAGTTTCT  81 13
      BA0147  142575 ..  142633 + -12.3   -4.8083   ACAGCTTTTGCGCAA AAATAA-AATAATAATGAGTGGACGATA CATA TATTGTCCACTCATTATTAGTGTTATTA TTTTTACTGCTGTTC 100 20
        kbaA  144062 ..  144092 + -14.2  -5.03994   ATCGGGATGAAAAAA       GCTCCATTACCT GAATGAA AGGTAATGGAGC       TTTTTATGTGTAAAA 100 82
      BA0151  145253 ..  145267 +  -5.8  -3.10464   ACGTAAGAAAAAGAA               CTTTTT ATT AAAAAG               TGTTGACGTTCATGG  57 15
      BA0152  145700 ..  145716 +  -5.1  -3.35679   GTTCGAAATTGAAAG              GTGGC TTCGGCT GCCAC              TTATGGATGGACCCG  54 206
        rocF  153508 ..  153523 +  -7.6  -5.95539   ATAAATGTAAGAAAA              GCAACT GAGA AGTTGC               TTTTTTTATTTGAAA 100 37
      BA0155 NONE
      BA0156 NONE
        glmM  157400 ..  157439 + -12.5  -4.43844   ATAATTTGATAAATT  TAT-TGAAAAAGGAGCAC AAAAA GTGCTCCTTTTTCATATG  TTTTATAGATGATGA 100 37
      BA0158 NONE
        glmS  159829 ..  159864 +  -9.3  -5.15167   ACACCTGTTGGATAA    GAAACCATTTTGA TTAGACTTTT TCAAAATGGTTTC     TTTTTATTCATCATA  95 178
      BA0160  160993 ..  161022 + -10.8  -4.44608   TGAACAACTAAAAAA       GCAGCTACCTCT CCATTT AAAGGTAGCTGC        TTCTTTTTACATAGA 100 169
        gntR  162477 ..  162497 +  -7.7  -3.07113   CTTCAAAAAATTCTT            TGATCAATA TGT TGTTGATCA            TTCCATCGCCTAGTG  67 515
      gntP-1 NONE
        yqjI  166665 ..  166690 + -10.6   -4.8622   ATATAAAATAATAAA         TGGACTAAGA TTAAAT TCTTAGTCCA          TTTTTCATTCCACAA 100 35
      BA0165 NONE
      BA0166  169667 ..  169684 +    -7  -5.42164   GGAGTAAACAAAAAA             GAGCCT ATACGC AGGCTC              TTTTTCTTATTTATA  93 45
      BA0177  179186 ..  179209 + -12.5  -5.57729   AACAGTTTTGATGAG          GAGGGACCT AAAATA AGGTCCCTC           TTTTTTGTATTCTTT 100 39
      BA0178 NONE
      BA0179 NONE
      BA0180  183052 ..  183070 + -11.8  -5.75945   ATTTGAACAAGTAAA             GCGATAGA GAT TCTATCGC             TTTTTTTTACAAAAT 100 27
      BA0181  184433 ..  184478 + -17.4  -4.44046   TAGAGGTTTAATGTA T-AAAGAAGAGCTGATTCAAA TATTT TTTGAATCAGCTCTTCTTTCA TTTCTTTGAAATAAC 100 30
      BA0183  185177 ..  185198 + -11.7  -5.64873   GCAGAAACGAAAAAA           TAACCTTGC CTGT GCAAGGTTA            TTTTTTCTTCTTGCC 100 23
      BA0185 NONE
      BA0186 NONE
      BA0187 NONE
      BA0188 NONE
      BA0189  191110 ..  191149 + -16.8  -4.55004   AGATTTAAGATATGT  AAAAATAAAGAAGTAGGC AACC GCCTACTTCTTTATTTTA   TTTCTCTTTTATATT 100 10
      BA0191 NONE
      BA0192  192931 ..  192960 +  -2.1   -4.9181   ATTAACACAAATGTT       TCTAACTTGTGTT TGGA AACGCAGGTATGA        TTTTTAATATTATCT  62 66
      BA0193  193244 ..  193263 +  -8.6  -5.08088   AGCATAAAATAAAAA            GGTATCCT CGGT GGGATACC             TTTTTATTAGCACTT  95 34
      BA0198 NONE
      BA0199  199838 ..  199863 + -13.3  -3.80461   ATTAGAATTAAAAAA         CCCCTGAAGCA TATG TGCCTCAGGGG          TTTACTAATAGATTA 100 47
      BA0203  202184 ..  202195 +    -3  -3.37655   ATTTTTCCCTTCCTT                TTCA TTAA TGAA                 TCCTTTTTTAACAAG  48 476
      BA0205  203758 ..  203782 + -15.1  -5.07275   GGGACAAACTAAAAA          GCTGCTTGTCT ATA AGACGAGCAGC          TTTTTCTATATATAA 100 179
      BA0210 NONE
      BA0211  206305 ..  206328 +  -9.6  -5.03994   AGAAACATTTAAAAA          GACGACCG GGCATAGA CGGTCGTC           TTTTTCTATATAAAG 100 29
      BA0213  207273 ..  207310 + -12.9  -3.51406   AATCAAATCAAAAGT   AAGAAAAGACGACCG GGCATAGA CGGTCGTCTTTTCTA    TTACTATTTATAATA 100 24
      BA0216  208730 ..  208763 + -12.7  -5.45726   TCTACAGTGTAATTT     TAATCCGTTATGTGT ATAA GTACATAACGGATTA      TTTTTTTGAAATATC 100 29
      BA0217 NONE
      BA0218  210162 ..  210185 +   -14  -5.64873   TAAAGCAAGCTAAAA          GGTGAACGAA TAAA TTCGTTCACC           TTTTTTATTCTTACA 100 28
      BA0219  210728 ..  210751 +  -9.6   -5.9218   AAGGGTCGTAAAAAA          ACCTTAGTCC AGAG GGACTAAGGC           TTTTTTTATTATATA 100 100
      BA0221  211353 ..  211374 +  -9.5  -5.93809   ATATAGATGACAAAA           CAAGAAGGG AGAT CCTTTCTTG            TTTTTTTTATGGGGG 100 40
      BA0222  212264 ..  212275 +    -3  -5.42862   CGTTTTGGTTTTGTA                TTAG GATT CTAA                 TTTTTTTGCACGTCT  74 128
      BA0224  215027 ..  215040 +  -3.9  -5.89659   TAGGACGATCTGAAA               TATTG AGTT CAATA                TTTTTGTTTTTTTGT  90 355
      BA0226  216213 ..  216225 +  -4.9  -4.91511   CACGTGCCAAATTTT                TAGAT TTT ATCTA                TTTTTGTCGTGCGAT  72 443
      BA0228  218329 ..  218360 + -11.8  -5.32882   AGTGAAAAATGAAAA      GCGAATTCTTTCAGT TTT ACTGAA-GGATTCGC      TTTTTTATACTGCTA 100 36
      BA0230  218978 ..  218997 +  -2.2  -5.27335   AAGATAGAACAATAA            TTTTGAAA AAAT TCTCAAAA             TTTTTATTTAGAAAG  68 26
      BA0231  220961 ..  221016 +  -2.2  -3.95214   TTGACCTAAATAATA GAAG-ACGTTTTTTC-ACACAGCAAT GAAATG GTAGCTGTTTTGAAAAAATGTTCTTC TATTTTTAAGTAAAT  50 44
      BA0232 NONE
      BA0233 NONE
      BA0234 NONE
      BA0235  224977 ..  224994 +  -5.6  -4.26924   AATTGCTCGATTGCA             TGAGCA ACACCA TGCTCA              TTGTTTGTTAATGTT  66 61
      BA0238 NONE
      BA0239  226549 ..  226587 +  -4.7  -6.01725   TTCAAAAAAAATAAA   GACTCGAGCATATTAGT AAGTA ATTGATATGTTGGGGTC   TTTTTTATTTTTCTT  93 59
        hppD  227951 ..  227984 + -11.1  -4.23781   AATTTATAAAATTTA     TATCCACCAGCAATA ATTC TTTTGCTGGTGGAAA      TTTCATTTTCATAGG 100 32
      BA0241 NONE
      BA0242  230113 ..  230141 + -14.7   -4.4009   TGAAATAAATAAAAA        GAGGCATGCTC AATAACG GAGCATGCCTC        TTTTATGGAATCGAC 100 33
      BA0243  230266 ..  230280 +  -5.8  -4.60808   AGATTAATGTGGCAA               TTTTCA GTT TGAAAA               TTTGTATTTTTCTGA  74 63
      BA0244  231924 ..  231936 +  -3.4  -4.83615   ACATTTTATTTCAAA                TAGG AACTA CCTA                TTTTTATAAAAAGTG  66 339
        murF  234751 ..  234777 +  -7.4  -5.48825   AGCATTCAGGAAAAG        GGC-TTTTCCG CAAATT CGGAAAACGCC         TTTTTTTAAATGATA 100 260
      BA0247  236419 ..  236443 + -10.1  -6.04953   TTAATAATAAAAAAA          GAGAATGCC CTTTGCC GGCATTCTC          TTTTTTTATTTCTGT 100 37
        uvsE NONE
        acpS  238530 ..  238545 +  -5.4  -2.75997   TTGTGGTAGCGATAA              GGAAGG TACA TCTTCC               ATTCATTTATAGGGG  52 72
      BA0251  239599 ..  239625 +  -9.5  -4.84642   GAAGTAAACTTCTTA         GACGTGGTG ATATATGTG CACCACGTC         TTTTCTTAGTTTGAA 100 34
       dal-1  241114 ..  241124 +  -5.4  -3.40611   TCTTTGCAACAGGCT                 CCAT ACA ATGG                 TATTATTACAATAGG  58 261
      BA0253 NONE
      BA0254  241844 ..  241865 +  -6.6  -5.88565   AAATCGGCAGTTTAA           GTTGCTCT CTTTGA AGGGCAAC            TTTTTTTATTATAGA 100 39
      BA0255  244077 ..  244094 +    -7  -5.60993   AATAGTAAGAGAAGA             GAGCAG ATGAAA CTGCTC              TTTTTTTATAGGGCA 100 36
      BA0257  244974 ..  245000 +  -2.4  -4.44667   CTCTTGACTTACGAT         GAGAATTTTTAT AAG ATACAAATTGTC         TTTATTATTCCGCAG  58 105
      BA0258 NONE
      BA0259 NONE
        rimI NONE
         gcP  253985 ..  254020 +   -18  -3.64466   ACCACAGCTTGTGGA    TAAAACCCATATTATC TGTT GATAATATGGGTTTTA     TTGTGTATATAAAAT 100 56
      BA0263  257167 ..  257210 + -14.1  -5.72622   TTTTTGAAGAATTAT CCACAATAAAACGCAGAGG AAGCGA CCTCTGCGTTTTATTATTG TTTTTTCTTTGTGAA 100 17
       groES NONE
       groEL  260520 ..  260545 + -13.5   -5.9667   GTTTGCCCTAAAAAA         CATCCATTTCT ATAT AGAAATGGATG          TTTTTTTATGTTTTT 100 45
        guaA  262460 ..  262491 +   -19  -5.38497   AGTATTATAATAAAA      GATCCATCTATTGC TCAT GCAATAGATGGATC       TTTTTTGATTTGAGT 100 39
      BA0270  264172 ..  264198 + -11.7   -5.1615   AAGGGGTTTTTGAAA         GGTCTAGACTT AAGGG GAGTCTAGACC         TTTTTTGCGTCTTCA 100 41
      BA0271 NONE
      BA0272  266521 ..  266544 +  -4.6  -5.44837   GGTATATGATAAAAA          GGCTTATTTT AAAA GGGATAAGCC           TTTTTATATTTTTTT  81 55
      BA0281  280298 ..  280309 +  -3.6   -2.6063   TTCGAAATTGAAAGG                CGGC TTCG GCTG                 TCACTTATGGATGGA  44 207
        purE NONE
        purK NONE
        purB  298489 ..  298516 + -12.9  -4.06419   GCGTAAAATTTCATA        TGGCACAGAAT AGAGTC ATTCTGTGCCA         TTCTTTATAAAAACA 100 35
        purC NONE
      BA0292 NONE
        purQ NONE
        purL NONE
        purF  303832 ..  303857 + -10.5  -2.84096   AGAAAAATGAAAAAA         GCTTCTACTTC TTTT GATGTAGAAGC          TAGCTTCTTTTTTAT  81 40
        purM NONE
        purN NONE
        purH  307175 ..  307201 + -14.6  -3.04231   ATTGATATGAAAAAA         CAAACTAGGAGC ATA GCTTCTAGTTTG         TACTTATTTAAATAT 100 92
        purD  308502 ..  308543 + -14.7  -3.93225   ATGACGAGAAGTTAA TATGTAAAAATCCCGCTGA TTCC TCAGCGGGATTTTTATGCA  TCTTTATCTTTTTTT 100 26
      BA0304 NONE
        pcrA NONE
        ligA NONE
      BA0307  316674 ..  316694 + -12.6   -5.8187   AGATTAAGTAGAAGG            GCCGTTCC TTTAT GGAACGGC            TTTTTTTCTTGGGTA 100 34
      BA0308  317529 ..  317554 +  -9.9  -5.94214   TATACTCATATTTTG         TAGAGTTATAC ATTT GTATAACTCTG          TTTTTTTATTATATT 100 23
      BA0309  319245 ..  319271 + -18.2  -5.41746   TAAGAAATAGTAGAA         GAGATCTTCGCA GTC TGCGAAGATCTC         TTTTTTTGAAAAATT 100 38
      BA0310  319781 ..  319813 +  -9.3  -5.64274   TGGTTTGACAAGAAA      CACTCTTTTCGGT TTTGCTC ACTGAAGAGAGTG      TTTTTTTGTAGCTAA 100 239
      BA0312 NONE
      BA0313 NONE
      BA0314  323528 ..  323547 + -12.2  -5.28176   TTAAGTAGAGTAATG            GACCAGGA GTTT TCCTGGTC             TTTTTTATGAATGAA 100 168
        gatC NONE
        gatA NONE
        gatB  329847 ..  329874 + -13.6  -2.56596   TTTAAAGATTAAGCA        GAAAAACACCCG TACA TGGGTGTTTTTC         TAGGTTAATCAAACG 100 52
      BA0323  331184 ..  331204 +  -9.7  -5.24796   TCCTGAACATCAAGA            GGATGCCCT GTA AAGGCATCC            TTTTTATTATATAGA 100 13
      BA0324  332086 ..  332124 + -19.3  -5.24129   AATGTGTAAGAAAAA   TAAGTCTATAAAGACTC TTAAT GAGTCTTTATAGACTTA   TTTTTTATGGCGAAA 100 32
        gabT NONE
      BA0326 NONE
        gabD NONE
      BA0328  336890 ..  336927 + -15.1  -4.65916   GGTGTCATCTGCATC   ATAAAAGGCTATCTTCC ACTG GGGAGATAGCCTTTTAC    TTTTATTAAAATGCC 100 22
      BA0333  343862 ..  343893 +  -6.6  -5.09521   TGGTATAATAAAAAA      GCAGTTGATATAGG AAAA TCTATACCATCTGC       TTTTTGGTTTATTGA  85 33
      BA0334  345132 ..  345157 + -10.5  -4.61566   TTTAGTTTAAAATGA         GGCAACTTTCC TTTT GGAGAGTTGTC          TTTTATGCTTTACAG  95 217
      BA0335  346000 ..  346010 +  -5.4  -3.29471   ACATTCATTTACACA                 TGCT AAA AGCA                 TTACTATAATCAACA  56 255
      BA0336  346597 ..  346620 +  -8.2  -5.72622   ATGATATAATAGGTA          GAGTAGGGTG TTCG TATCCTACTC           TTTTTTATTTGTAAA 100 61
      BA0337  347522 ..  347545 + -11.1  -5.88565   GAAGAGAAAGCAAAA          GGAGATGTC ATAGCA GACATCTCC           TTTTTTTGTTGTAGC 100 184
      BA0340  351007 ..  351024 +  -6.3  -3.61398   GTAGTCCTTTTTCTG             TGTATGC ATTC GCGTACA              TTCTTGAAGGAACAA  61 286
        amhX  353542 ..  353561 +   -10  -5.67967   GAAAGTGTTAGAAGA            CAGGGGCT AGAG AGCTCCTG             TTTTTTTGTAGTAAT 100 16
      BA0343  354316 ..  354335 + -13.6  -5.52986   TAGGATTATAAAAAA            GCAGGTGC CAAG GCACCTGC             TTTTTTTACTCACGT 100 30
      BA0346 NONE
      BA0347 NONE
        fucA  360041 ..  360067 + -15.3  -4.48743   GCAGTAGAATAAAAA         CACCCTCAAGA AAAGA TCTTGAGGGTG         TTTCTTTACGCTTTT 100 34
      BA0352  364483 ..  364526 + -16.2    -4.946   AAGGAACAAGTATAC CCCCATTTACTTCTCTATTC GAAT GACGAGAGAGGTAAATGGGG TTTTTCCTGTTTACT 100 43
      BA0354  365462 ..  365501 + -13.9  -5.95539   ATTAACTATGGGAAA  TCCCTTATGAAGATATG CAGAAA TGTATCTTCATAAGGGA   TTTTTTTGTTTAAAG 100 36
      BA0356 NONE
      BA0357  367522 ..  367562 +  -7.1  -3.83744   TAAGCTAGTTGAAAG GGCT-GGCTTTTTCTTTT ATATGC AGAAGAAAAGGTCGAGCC  TATTTGTTTAACTCG  72 38
      BA0358  369018 ..  369051 + -14.7   -2.6186   TGGATATAAGTTGTG     ATGAAAAGGAAGGGG AAAT CCCCTTCCTTTTCGC      GTTATAAGGTTACAT 100 32
      BA0360  370256 ..  370279 + -10.4  -5.75478   ATAAAAAATATAGAA          GCAAAGGTCA ATGA TGATCTTTGC           TTTTTTTGTATCATT 100 12
      BA0362  372409 ..  372431 + -10.6  -3.79993   AAAGAATTTTAGCAG           GCTGTCGGGA ATT TTCTGACAGC           TATTTTAGTATGTAG  89 46
      BA0363  373282 ..  373303 +  -2.9  -5.86976   GAAGTATACAAAAAA           GAGCACGAG TAAA TTTGTGCCC            TTTTTTATTTTGTAG  81 14
      BA0366  377974 ..  377993 + -12.2  -5.18726   TGTTACAGTGAAAAA            GCAAGCCA TCTC TGGCTTGC             TTTTTCTTATAAAGA 100 52
      BA0370  383823 ..  383846 + -10.4  -5.36441   TTTTCAATGTGAAAA          GGAAGAACAG TATT TTGTTCTTCC           TTTTTTATATGAACA 100 29
      BA0371  385757 ..  385767 +  -2.6  -2.70354   GCAAAGTGAAAACGC                 TTTT ATT AAAA                 TAGATTTATGAAAAC  40 62
      BA0372 NONE
      BA0373  388336 ..  388364 +  -7.5  -5.41143   ATATAATAGAAGAAA        TCCTCACAGAT GATGAAA AGCTGTGAGGA        TTTTTTTGAGGAATA 100 35
      BA0374  391458 ..  391496 + -14.2  -3.79021   AAAATCATTCACTAA  CATAAAAGGTTCCTACC GATAGA GGTAGGAACCTTTT-TG   TTTAATCAAATTTTA 100 26
        thiM NONE
        thiE  395656 ..  395686 +  -4.1  -5.27335   CGTTTGATTAAAAAA      GCACAAACCCTTTA AATT TGTAG-GTTTGTGC       TTTTTCTTTAAAACA  74 103
      BA0379  399454 ..  399478 + -17.3    -5.093   ATAACTTGCATACAA          GGCTTTCCTAC GTG GTAGGAAAGCC          TTTTCTTGTTTTAAA 100 222
      BA0380 NONE
      BA0381 NONE
      BA0382 NONE
      BA0383  402333 ..  402371 +  -7.6  -5.36441   GAAAAAATAGAAAAA   GTCTTTTAACAGTTTTTG GTA TAATTACTGTTAAAAGGC   TTTTTTATATAGGAA 100 31
      BA0384  404161 ..  404204 + -22.2  -2.74756   GCTGAACAATATGAA TAAAGAAAAGGCATTAGCTT GTAT AAGCTAATGCCTTTTCTTTG TGATTAACATGATTT 100 23
      BA0386 NONE
      BA0387  407727 ..  407739 +  -3.5  -4.57057   AATAAGGGAGGCTTT                TAAAT GGA ATTTA                TTATTTTTATACTAT  63 36
      BA0388  407988 ..  408006 +  -6.7  -4.85782   GGTGATTGATGAAAA             TGCGCCT TATAT AGGCGTA             TTTCTTTTTAAACAA  83 32
      BA0389  408834 ..  408857 +  -4.6  -4.63932   TTGTTAAAAGGAATG          GCAGCTGA ATAATAGG TCAGTTGC           TTTTCTTACAAAATA  68 14
      BA0390  410154 ..  410171 + -11.3  -5.27335   AAATAACTATTGTAA             GGGAGCA GAAG TGCTCCC              TTTTTCTTTGGCGAA 100 35
      BA0391 NONE
      BA0392  410862 ..  410877 +  -4.7  -5.19328   GTTATAGATAAAAAA              GATCC CCTAGA GGATC               TTTTTCTTATAGCGT  79 30
      BA0395  414323 ..  414349 +    -8  -5.65678   GGTAACGCCGGCAAA        GCTCG-GTCCC TATTTT GGGACGCGGGC         TTTTTTGTATTTTCT 100 312
      proS-1  416011 ..  416023 +  -4.1  -2.60977   ATGTGTTGCAGTATT                CGGTA ACT TATCG                CCTTGTTTTTTCGCA  45 126
      BA0398  417856 ..  417872 +  -5.9  -3.00946   GAGAAGAATACAATA              TTTTCCG CCT TGGAAAA              TGCTTTGTAGAAAGG  57 112
      BA0399  418469 ..  418483 +  -2.8   -2.6294   AAGATAAAAACTTAA               GTGAGA TTG TATCAC               GTTATCAATAATATA  40 0
      BA0400  419111 ..  419149 + -12.8  -5.09426   AGAGTAATAGATTGA   TATATCCATCGGTAAA ACAGATG TTTACTGATGGATATA   TTTTTTAAGATTAAA 100 34
      BA0401  419772 ..  419790 + -11.8  -5.49809   TGGATGCATAAGAAG             GGAAACGA TAT TCGTTTCC             TTTTTTTGACCTTTC 100 30
      BA0402  420639 ..  420665 +  -4.5  -5.28176   CATAAATAATTGAAA        TGGGTTTGCTCGT TTT ACGAGC-G-CCCA        TTTTTTATAACTAAA  77 32
      BA0403  422350 ..  422363 +  -3.8  -3.49419   TCACAAACAATAAAA               GGAC TATTTC GTCC                ATTTTTATAAGGAAA  51 2
      BA0404  423477 ..  423512 + -16.4   -2.8585   ATTGCAAGGATAAAT    GAAAAGGCAATGAGGA TTAA TCCTCATTGCCTTTTA     GTTTCGCTTCACTAA 100 28
      BA0407 NONE
      BA0408 NONE
      BA0409  428836 ..  428857 + -12.3  -4.63107   TACCATTAAAAAAAG           CGGGTCCTT TATG AGGGACCCG            TTTTAATTGTTTCCT 100 186
      BA0411  432030 ..  432049 +  -9.4  -5.71712   AAAACGATTACAATG            GAAGAACA GTAC TGTTCTTC             TTTTTTTATATAGAA 100 49
      BA0412  432813 ..  432853 +  -7.9  -5.36314   GTGGGATTATAAAAA GATGCTCTCAAAAATGGT GGATAG ACTAT-TTTGAGAGTATC  TTTTTTACTATTTTG 100 29
      BA0415  437436 ..  437448 +  -6.2  -5.47218   TTACATAAAGAAAAA                CCGC GAGTA GCGG                TTTTTTTAGCTGAAG  88 16
         cax NONE
      BA0420  440829 ..  440848 + -12.2  -5.69473   CAATAACATGAAAAA            CGTCAGCT TATA AGCTGACG             TTTTTTTATAATGTA 100 35
      BA0422  442389 ..  442413 +  -9.3   -4.9725   ATAATATATTAAAAA          GGCTGCCAATT CCA ATTTGGTAGCC          TTTTTCTGTGCGGAT  95 37
        fumA  444112 ..  444136 + -15.9  -5.60864   TTAAGTAAACAAAAA          TGCATCTCGAA TGA TTCGAGATGCA          TTTTTTTGGTATATA 100 33
      BA0424  445008 ..  445029 + -10.9  -4.49981   GTAAAAAGCAATCAA           CCGTAAGCA TGTA TGCTTGCGG            TTTTCTCATGCTATA 100 20
      BA0426  447343 ..  447381 +  -6.2  -5.77632   GGGGTTTCAATGAAA  TTGTTGATG-GGTTTGA CCACAT TCTGACCACATCAACAA   TTTTTTTATGATTTT 100 42
      BA0429 NONE
      BA0430  451492 ..  451517 +  -7.6  -3.53779   AATATAAATTTTAAA         TGACATCGTC TTAATT GGCGGTGTCA          TTCGTATTTTACGGA  71 72
      BA0431  451731 ..  451764 + -14.9  -2.71348   ATACAGAAGAGAAAT     TAAAAGAAGCTAACT GAGT AGTTAGCTTCTTTTG      TAATGTAATATTATT 100 9
      BA0433  452491 ..  452507 +  -6.7  -3.64703   TTTTTCGGCTTTTAA              TGATAAA AAA TTTATCA              TTTGAATAGAGGAGG  67 4
      BA0434 NONE
      BA0435 NONE
      BA0436 NONE
      BA0437 NONE
      BA0438 NONE
      BA0439 NONE
      BA0440 NONE
      BA0441  456322 ..  456345 +  -3.1  -2.52896   TAACTCATTCGAATC          GTACCAGAG CTGAAT TTCTGGCAC           TAGATTAGGAGGTAA  42 263
      BA0442 NONE
      BA0443 NONE
      BA0444 NONE
      BA0445  457867 ..  457891 +  -8.6  -2.78596   CTATACACAAAGGTA          GCAGGCAACT AATTA AGTTACCTGC          TATGCTCGCCCACTG  69 81
      BA0446  458585 ..  458599 +  -2.8  -2.70354   TAGAGAAAAATAAAC               CTGC AGCAGAA GCAG               TGACTTTATAACAAA  40 0
      BA0447 NONE
      BA0448 NONE
      BA0449 NONE
      BA0450  460080 ..  460090 +  -2.6  -3.72576   CAAGGGTAATTCAAA                 TAAA AAC TTTA                 TTTAATAGAAAAGGA  48 478
      BA0452 NONE
      BA0453  460765 ..  460783 +  -2.5  -2.62244   GAAATGGGTTGTCTA             CAGTATT GACGG AATATTG             AGTTTTATTCAGGGG  40 88
      BA0454  461230 ..  461243 +  -2.3  -2.86747   GATTGCCACAACAGC               GGGCT TGTT AGCCA                TGATTGTACTCAATA  41 91
      BA0455  461543 ..  461594 + -12.6  -5.45802   GGCTAGAAAACTAGA GGACACCAATTCATTAAAACGGC GATTAAG GCTGTTTTAG-GAATAGGTGTCC TTTTTATTTTGAAAA 100 61
      BA0456 NONE
      BA0457  462416 ..  462430 +  -2.8  -3.65542   GGGGATTAATACGGG               TCTTAG AAT CTCAGA               TATTTTGAAACTGAA  48 138
      BA0459  463381 ..  463396 +  -6.8  -5.65496   ATAAACGATATAAAA              GCATCC ATTC GGGTGC               TTTTTGTTTTTGATA 100 318
          54 NONE
      BA0462 NONE
      BA0463 NONE
      BA0464 NONE
      BA0465  466321 ..  466333 +  -4.9  -3.29829   TGGAATGGAGATATC                TATCA GAG TGATA                TTATCAGAGCGTGTA  54 146
      BA0467 NONE
      BA0468  469192 ..  469206 +  -2.8  -3.93782   AGCTTAATAAAGGAG               TGATAC AAT GAATCA               TTTCGTGTTGAATAC  51 34
      BA0469 NONE
      BA0470 NONE
      BA0471 NONE
      BA0472 NONE
      BA0473 NONE
      BA0474 NONE
      BA0475  471648 ..  471702 + -14.6  -4.48713   ACAGAAGATGAACAA GGGCAAGGAA-GTAACGACGGGAAA GGTGGA TTTTCCGTTGATACATTCCTTGCTC TTTGTTATTCATGCA 100 40
      BA0476 NONE
      BA0477 NONE
      BA0478 NONE
      BA0479  480239 ..  480249 +  -2.6  -3.11732   ATGATAGCATGTTAA                 TATA TTA TATA                 TTGAATACGTTTAGG  43 55
      BA0480  480452 ..  480471 +  -4.3  -5.38326   ACTTATTATCCAAAA            GGGCTTT TACATC AAAGCTC             TTTTTATTTGGTTAA  81 41
      BA0481 NONE
      BA0482  482625 ..  482643 +    -6  -5.45802   AGCATTACAACTACA             GAGCAGTT ATA AACTGGTC             TTTTTATTTTGAACA  86 14
      BA0483  483009 ..  483034 +    -4  -5.72053   ATCAAAAAAACGATT         CCGCAACT GGAAAACATG GGTTGCGG          TTTTTTCTTTGCTTG  86 64
      BA0484 NONE
      BA0485  484017 ..  484032 + -10.4  -5.45652   TAAACAAAAATAAGA              GCCGTC AAAT GACGGC               TTTTTTATTGCAAAT 100 59
      BA0490 NONE
      BA0492  489299 ..  489324 +  -4.8  -5.61596   ATATTGAGTAATTTA         GAGACTGT AAAATTGTAA ACAGTCTC          TTTTTTTGTGAAAAT  85 40
      BA0493  490671 ..  490696 + -11.3  -5.15634   ATTAGTATGTTGAAA         TCGTACAGGTA TGTA TACTTGTACGA          TTTTTTAGTGAACTA 100 36
      BA0495  492177 ..  492199 +  -3.5  -3.15999   ACAAGGTTCGAGTAT           TTCCTTG GAAATATGG CAAGGAA           TTGCATATATCGACG  46 53
      BA0496  492425 ..  492440 +    -9  -5.08169   GAAAAAACATTAAAA              GCACCT ACAT AGGTGC               TTTTTTACCGTATAT  95 28
      BA0500 NONE
      BA0501  495722 ..  495770 +  -6.4  -5.80817   TAAATAATTAGATAA GAGGATA-TC-CAAAAAGATTGAT AAC ATCAATTTTTTAGAGGGTATCCTC TTTTTTTATGTTAAA 100 38
      BA0502  497205 ..  497224 + -10.8  -5.95166   TATTGAAGTGTAAGA            GACTATCC TTTT GGATAGTC             TTTTTTTTGCTTAGA 100 28
      BA0503 NONE
      BA0504 NONE
      BA0505 NONE
      BA0507  501713 ..  501733 +  -4.7  -3.58505   TGGTTTCGTGAAGAA            GACAATGGC TAA GTCATTATC            TGTTATTATTCCTGC  58 14
      BA0508  503263 ..  503301 + -13.5  -3.22102   GAGATATTTTATAGG   TAACAAAAAAGTGTACA ACATA TGTACACTTTTTTGTTC   TGTTATAAAAACTAT 100 27
         pfl  505860 ..  505895 +  -6.8  -3.40597   ATGTAAATGAAAAAA    GTGTCCCTCTGCATTT TATA AACAGCAGAGGGAGGC     TGTTTCAATAAAGGA  65 35
        pflA  506640 ..  506676 + -14.7  -3.25946   GCAAGACATATTTTA    CAAGCAGTCTAATCCAA ATA TTGGATTAGACTTTTTG    CTTTCTTTACAATAA 100 14
      BA0511  508490 ..  508511 + -11.7  -5.35459   ATCCACATAAAAAAA           GGTTCCTTA TTTA TAAGGAACC            TTTTTTCTACTCTAT 100 285
        recX NONE
      BA0517  513025 ..  513047 +  -9.2  -4.51363   CAAGAAAAATAAAAA           CCAGAGAG CGAATAT CTCTCTGG           TTTTCATCTTTGGTA  89 29
      BA0520  513834 ..  513847 +  -8.1  -5.58454   GAAACATTAAAAAAA               GCGAC TTAA GTCGC                TTTTTTTAATGTGGA 100 31
        mutY  516090 ..  516110 + -14.1   -5.1861   CAATAAACAAAAAAA            GTGTTCCCA GGT TGGGAACAC            TTTTTTAATCGTAAG 100 35
      BA0524  516764 ..  516787 +  -6.8  -5.06089   GTAATGAAAGAAAAA          CACTTCTC TAACTCGT GAGAAGTG           TTTTCTTTGTGCTTT  85 37
      BA0526  517228 ..  517257 +  -7.3  -5.89921   ATCTTCAGATAAAAG       GTCCTTCTTTA CATGGAAA TAAAGAAGGGC        TTTTTTTATTCTCAT 100 52
      BA0527  517967 ..  517997 + -16.2  -2.73875   GTACAGAAATTAACA       CAAACCTGCAGGGG ATT TCCCGGCAGGTTTG       TCCTATTAGAGGGGG 100 28
      BA0528  519763 ..  519788 +   -12  -5.54885   AACATATAACAGAAA         CAGCTCCTTT AGCGTA AAAGGAGCTG          TTTTTTATTCGTCTT 100 9
      BA0532 NONE
      BA0533 NONE
      BA0534 NONE
      BA0535 NONE
         bcP  530879 ..  530895 +  -8.7   -5.4251   ATGATAGTATTCCAA              GTGCGAT TAT GTCGCAC              TTTTTTCTATGTAAA 100 136
      BA0537  531506 ..  531539 + -16.2  -3.78409   GTAATATATAATAAA     GAAAGAGGCTGACG GATTTA CGTCAGTCTCTTTC      TTTGAATTACGTTAG 100 37
      BA0539  532649 ..  532660 +  -3.6   -2.6063   TTCGAAATTGAAAGG                CGGC TTCG GCTG                 TCACTTATGGATGGA  44 207
      BA0541  540252 ..  540278 + -13.8  -5.14965   ATAATACTGATAGAA         GCCCCTGTTCGT TTA ATGAATAGGGGC         TTTTTTAATGAAGGT 100 37
      BA0542  540859 ..  540894 +  -4.2  -5.40625   AGATTGTAAAGAAAA    GAGTAGCCGATTTGA GATACAG TCAAATCA-CTACTC    TTTTTTGTATACTGT  77 32
      BA0543  542118 ..  542139 +  -9.5  -5.47821   AGCAGTGAGCTAAGG           GAAGTTCCT ACAT AGGAGCTTC            TTTTTTTGAATAAAT 100 28
      BA0544  542944 ..  542981 + -13.7  -5.09225   AGCAATTGATAAAGA   ATTGAAAAAGTGATGAG TCCT CTCATCACTTTTTCGAC    TTTTTTCGATAAAAT 100 13
      BA0545  544482 ..  544496 +  -2.8  -3.53459   AGCGCAGAAAAAAGA               GTAGAT AAT ATCTCC               CTTTTTCATATTGTA  46 22
      BA0546 NONE
      BA0547  545967 ..  545982 + -10.4  -5.61596   AATTGTTTATTAAAA              GTCGCC ATAT GGCGAC               TTTTTTTCTAAAAAT 100 28
      BA0548  548172 ..  548195 +   -14  -5.03994   AATAATTGATAAAAA          GTGATGTGCT AAGA AGCACATCAC           TTTTTATGTGTACCG 100 36
      BA0550  550462 ..  550490 +  -5.3  -4.80959   AGTTTGATAACAAAA        CGCTGTCTC TTGTATTTTGC GGGACAGCG        TTTTATTATCCGTTC  74 39
      BA0551  552071 ..  552085 +   -10  -4.96435   AGAAAATGGCATAGC               CCCCTT AAA AAGGGG               TTATTTTTTTGTTAA 100 27
      BA0552  555493 ..  555539 +  -6.3   -5.0133   ATGAGTTTTTGAGAA GACATTATCATGA-CG-ATTTCA TTT TGAAATATGCTTATGATGATGTC TTTTTTAGAAGGATA  82 75
      BA0553  556464 ..  556509 + -16.6   -3.7256   CTATATAATAGAGTA AAAAACCCATTCATATGAAA ATGATA TTTCATATGAATGGGTTTTA TTCATTTACTTTTTT 100 25
      BA0555  561366 ..  561397 + -12.4  -4.61482   ATATCGGTTATTTTC      TAGGAGGAGCCTGT CACA ATAGGCTTCTCCTG       TTCTTTTTTAAAGGC 100 107
      BA0556 NONE
      BA0557  563684 ..  563714 + -10.6  -3.58231   ATAGTATAGTGAATG       GAGCCTCTAGTA AGTGAGA TACTAGAGGTTC       TTCTGTGAATTATTT  87 37
      BA0558  565899 ..  565927 + -11.2  -5.60993   AATAATAAATGTTAA        GAAACGAGGTAA TAATT TTACTTCGTTTC        TTTTTTTATGAAGAG 100 39
      BA0559  567677 ..  567710 +    -4  -3.14848   GAAGTATTGATTGTA     GAAGATG-ATATTCG AATTG CGGATATTCATCGTC     GTTTTACTGAAAAGA  48 55
      BA0562  570198 ..  570221 +  -9.7  -5.62045   TTGTGAATAATGAGA          GATGTGTAG ATATGA CTACACATC           TTTTTTGTTCTATAT 100 31
      BA0563  570831 ..  570870 +   -19  -3.16564   GGCGGGCATCATTAA  TACTAGAAAAAGACAACT GTAT GGTTGTCTTTTTCTAGTA   TTACTCAGGTGCAAA 100 26
      BA0564  572080 ..  572090 +  -2.6  -2.90496   TGAATGGGATTTTTG                 TTTT GGA AAAA                 TCATTTGAAGAGAGG  42 116
      BA0565 NONE
      BA0566 NONE
      BA0567  575129 ..  575139 +    -4  -2.77344   GCTGAGAGAAAGGTG                 CATT ATA AATG                 ATTGTTAAACAGTGG  46 14
      BA0568 NONE
      BA0569  577359 ..  577390 + -17.5  -3.55444   GAGTCAAAAATAAGA      GAAAGCCGTATCC AAAAAA GGATACGGCTTTC       TTTAGGAGATAAGAG 100 28
      BA0570  578472 ..  578507 + -13.6  -5.06414   TGTACGTAGTAAAAA    GTTGAAAGAGATAAGG AGAA TCTTATTTCTTTCAAC     TTTTTATTAAGCAAA 100 21
      BA0571 NONE
      BA0572  580552 ..  580577 + -11.9  -5.40072   GAATATAAGTGAGAA         GACGACCTTGT TTTT ACAAGGGCGTC          TTTTTTTAAGGGAAA 100 33
      BA0573 NONE
      BA0574  582399 ..  582439 + -24.5  -5.37345   TTTTTTGTACAGAAA  TAAGAGAACTTGAGCTTAT TCT ATAAGCTCAAGTTCTCTTA  TTTTTTATGATTAAA 100 92
      BA0575  584579 ..  584610 + -11.8   -5.0916   TATAATAACAGCAGA      TAAGTAAGGTGAGA ATAA TATCACCTTACTTA       TTTTTCTATTCAGCA 100 36
      BA0576 NONE
      BA0577  586950 ..  586980 + -18.6  -5.63103   AAAATAGAGTTTTAC       GTATAAGCGACTTA ATA TAAGTCGCTTATAC       TTTTTTTAATTACAA 100 20
      BA0578  588433 ..  588456 + -12.6  -3.36492   TTCATGATCAAACAA          GCTAGCTATA TTCG TATAGCTAGC           TTGTCAAATTAAGGG  90 34
      BA0579  589693 ..  589713 + -15.5   -5.0538   TATTAATAGCTAAAA            GCAGTGCCT AAA AGGCACTGC            TTTTTTGAGATAAGA 100 35
      BA0582  593072 ..  593092 +  -6.9  -5.74288   AAGAAAGTAAAAAAA            CATCCTC CAAACAT GAGGATG            TTTTTTATTATTTAT 100 31
      BA0586  596421 ..  596448 + -12.8  -5.71638   TTATAATATATAAAA        GCTCATTGCTCC TTAA GAAGCAATGAGC         TTTTTTTGATTATTA 100 35
      BA0589  602073 ..  602115 + -11.6  -2.99649   GAGAAAAAATAGAGT AGATGAAAAAAGTGATGG GGAGTAA CCATCACTTTTTTCATTG TATGTATAAGAGTGT  87 524
      BA0591  604084 ..  604110 + -16.7  -5.24129   TATTTATAAGTTATC         CAGCTGCTAGC TAAAT GCTAGCAGCTG         TTTTTTATAAAAAGA 100 12
       ald-1  605650 ..  605676 +   -11  -3.61398   AAACCAACATGATAA         GAGCTAAGAG TGAATAT CTCTTAGCTC         TTCTTGGCAAAAGGG  89 77
      BA0593  607150 ..  607178 +   -14  -5.54907   ATATAAGTATAGTAA       GCCTTGTGCGTCT AGGG AG-CGCACAAGGC        TTTTTCTTTTGTGCA 100 58
      BA0594 NONE
      BA0595  610156 ..  610180 + -15.8  -4.82333   AAAGATTTATAAAAA          GAGAGGACGC AACCC GCGTCCTCTC          TTTTTAGGTTATTCT 100 29
      BA0597 NONE
      BA0598  613423 ..  613459 + -16.2   -3.6761   CAAATTAATTCATAA   TTG-AAAACCCCTTTCC AACC GGAAAGGGGTTTTTCAA    TATTTGTTCCCCAAA 100 26
      BA0599  615327 ..  615354 + -15.8  -5.68039   AAAATACCTCAAAAA        TAAAGAAGGAGC ATAG GCTCCTTCTTTA         TTTTTTTCTCCATTT 100 63
      BA0602 NONE
      BA0603  617073 ..  617103 + -17.1  -5.08169   AGTATTATTGCAAAA       GAAAAAGGCGTGA TTTAC TCACGCCTTTTTC       TTTTTTGAAATGTGT 100 13
      BA0607 NONE
      BA0608  622770 ..  622782 +  -4.1  -4.56597   TGAAAAATTCTTCTA                CATGA TAC TCGTG                TTTTTAGAGGGCGAA  65 38
      aspA-1  624279 ..  624310 + -14.6  -4.59511   AGAAGATGTAATGTG      AAAAACACCGATCC ATTT GGATCGGTGTTTTA       TTTTTAAAAGATATT 100 30
      BA0612  627049 ..  627059 +  -2.6  -3.79071   GTAGTAAAAACATTA                 TTTT CTT AAAA                 TTTGAATATTATGGA  51 17
        sspH  627352 ..  627389 +   -13  -3.42702   TTAGAGGAGAAGTAA   TAGAAAAGACGCTTCT AAAATC AGAAGCGTCTTTTTTG    TATTATTCCATCATA 100 26
      BA0616 NONE
      BA0617 NONE
      BA0618  633171 ..  633190 + -10.8  -5.79595   TGAGATAAAGAAAAA            GACGATGA GGAA TCATCGTC             TTTTTTATTTTCGGC 100 33
      BA0620 NONE
      BA0621  636345 ..  636368 + -15.4   -4.4078   ATGAATTAATAGGAA          GGGTCGATTC TTAG GAATCGACCC           TTTTAATTGAAGGAG 100 43
      BA0622  636813 ..  636865 + -14.6  -3.10975   CAACCAGAAACAAAA TGATT-AAAAGAAAAAACAGGAGCG TTGT TGCTCCTGTTTTTTCTATTCAATCG TCTTCAGTAATAACT 100 23
      BA0626 NONE
      BA0627  642070 ..  642117 + -14.6  -3.88703   CAACAAACACCATAT CCGTATTAAATAAAAAAAGAGG CTAT CCTCTTTTTTTATTTAATAAAG TATTTATTTATAAAA 100 17
      BA0628  644148 ..  644166 +  -8.9  -5.33921   ACTTCTAATAAAAAA             GAGAAGC CAGAA GCTTCTC             TTTTTTAATTCATTT 100 33
        treR  646732 ..  646756 + -10.1  -5.60993   CGCGGAGAAAATAAG          GAGATGGAACG AAA TGTTTCATCTC          TTTTTTTATAAAAAA 100 27
        treB NONE
        treC  649968 ..  650004 + -19.8  -4.07687   TATCGATATACGAAA    TAAAAGGTTGTATGCC TGCGT GGCATACAACCTTTTA    TTTTAAGACACCACT 100 23
      BA0636 NONE
      BA0637  655619 ..  655629 +  -2.6  -4.06419   TTTATAATTTTTATA                 TATT CTG AATA                 TTCTTTATAAAAAGG  53 117
      BA0638  657134 ..  657154 + -14.1  -5.60993   AATAGAAATGAAAAA            GCAAAGGGA AAA TCCCTTTGC            TTTTTTTATGAGCAA 100 44
      BA0639 NONE
      BA0640  658837 ..  658858 + -13.1  -3.78934   AGATAGTAAAAGTGA           GAGGATGAG AGTA CTCATCCTC            TTCTTGTAAAGAAAG 100 39
      BA0641 NONE
      BA0642  660188 ..  660208 +  -8.4  -5.05712   TTAGAACTTCGTTAA            CTCTTACA ATATA TGTAAGAG            TTTTTCCTTGTTTCT  91 26
      BA0643 NONE
      BA0644  662182 ..  662202 + -10.5  -5.24799   AGTGAAATATAAAAA            CGTGAGAAT ACG GTTCTCACG            TTTTTATATTTGTAA 100 36
      BA0645  662714 ..  662747 +  -6.9  -5.64304   TTCTAATAAACAAAA     GCTCAATTTCTC-ATT TAA AATAGGGGAATTGGGC     TTTTTTATTCTATTA 100 72
      BA0646 NONE
      BA0647  664813 ..  664851 + -20.6  -3.21354   TAATAGAAACAAATC   GACGAAAAAAGCTGCTTA TAT TTAGCAGCTTTTTTCGTC   TTCATACATATGTAA 100 38
      BA0649  666420 ..  666450 + -17.8  -3.91897   AAGTAAAATGATAAA       GAAACACGACTACT GAT GGTAGTCGTGTTTC       TTTATAGATGGCAAG 100 30
      BA0653  671546 ..  671563 +  -9.1  -3.90358   AATTGCTAGTTAGAA             GCCTCCT TTTT AGGGGGC              TTTACTATATAATAT  81 28
      BA0654  672062 ..  672083 +  -6.6  -5.07567   CTGTAGTGTAAGCAG           GGCCTTGA TATAAT TCAAGGTC            TTTTTTGACGTATAA  85 56
      BA0655  672427 ..  672459 + -12.2  -5.05301   ATTATAAATAAAAAA      TAGCTCTTAGCAGT AAGTA AATGCTAAGAGCTA      TTTTTATGATTATTT 100 87
      BA0662  680937 ..  680952 +  -6.1  -2.59431   TGCTTCTGTAATTGG              GCCAC AAGTTG GTGGC               TGGATTGTAGACGCA  56 494
        rbsR NONE
        rbsK NONE
        rbsD  684479 ..  684490 +  -2.2  -3.68256   GCCAATGTAATTTTA                CATG CAGG CGTG                 ATTTTTTAATAAAGG  47 5
        rbsA NONE
        rbsC NONE
        rbsB NONE
      BA0670  688575 ..  688601 + -12.5  -5.56264   ATAATAGAAAATCAA         GAATCCTAGTT TAAGT AACTAGGATTC         TTTTTTGTATTTAAA 100 37
      BA0672  691290 ..  691315 + -12.7  -4.78149   GTTAATAACAGAAAA         GCACATTCTTC ATAT GAAGAGTGTGC          TTTTTAAATTGTACA 100 36
      BA0673  691964 ..  691992 +  -9.8   -5.4387   TATCATTAAAAAAAA       GACAATGAT-GGA ATTA TCCTATCATTGTC        TTTTTTACTTTGTCT 100 50
      BA0675  694444 ..  694475 + -13.2  -5.71712   ATAGAATAGTAAAAA      GTAGCTCTTTTCTA GAAA TAGAAGAGGGCTAC       TTTTTTTCTATACAG 100 42
      BA0676  694885 ..  694910 + -13.5  -5.54192   TCGAATAGAAAAAAA         GAGTAAAGCAT GTGG ATGCTTTACTC          TTTTTTTACATTAGT 100 20
         plC  696008 ..  696036 +  -6.9  -5.16841   TAAGGATTTAAAAAA       GGTCAAAT-CTC ACAATA GAGTATTTGACC        TTTTTATTACTATAC  88 38
         spH  697080 ..  697102 +   -10  -5.86976   AAGTAGTCTTAAAAA           GTTTCTTCTT AAT AGGAAGAAAC           TTTTTTATTTTGTAG 100 35
      BA0679 NONE
      BA0680  699647 ..  699670 +  -9.7  -5.59357   CGATTATGAAAAAAA          GCTGACAAA GTATTA TTTGTCAGC           TTTTTTTAGTATGAT 100 21
      BA0682  701191 ..  701222 + -11.7  -4.62475   TATACGCATAAAAAA      GCGAGTCATCCTA GTGTAA TAGAATGACTCGC       TTTTGATTTGTAAGT 100 30
      BA0685  704624 ..  704650 + -15.4  -5.61596   TAAGCTAACACAAAA         TCCAACTTTACA TAT TGTAAAGTTGGA         TTTTTTTGTGAAAAT 100 33
      BA0686 NONE
      BA0687  705417 ..  705446 + -18.1  -4.22338   AAAATTGCTTAAAAA       GAAACCTTCTTGC ATCG GCAAGAAGGTTTC        TTTTCAGCTTATACT 100 29
      BA0688  706167 ..  706186 + -12.2   -5.1675   CGAAGAAATAAAAAA            GATGAGGG AAAT CCCTCATC             TTTTTTAATCCATCC 100 30
      brnQ-1  709133 ..  709166 +    -9  -5.75342   TAAGAAGAAATAAGT     AAGAGGTGTTTTCC TATTTC GGAAAACACCTTTC      TTTTTTTTGGAAAAA 100 28
      BA0691  710994 ..  711015 + -10.2  -5.05712   GAGAAGTAGAAAGAA           GGCAATCC ATATCC GGATTGCC            TTTTTCATTATTTCT 100 32
      BA0694  715727 ..  715748 +  -6.5  -5.43414   TATAATATAGGAGAG           GGGGCTTCT TATG AGGGGCTCC            TTTTTTGTGTATAAT  88 36
      BA0695 NONE
      BA0696  716484 ..  716523 + -13.9  -3.23165   AAGTGAAGATTGAAA  TATAAGAAGAGCTTTCC TGTTGC GGAGAGCTTTTCTTATA   TCCTTTTATATAGTA 100 28
      BA0705  724361 ..  724377 +  -7.3  -5.65496   TATAATAATGAAAAA              GTCATCA TTT TGATGGC              TTTTTATTTTTAATC 100 36
      BA0707 NONE
      BA0708  727338 ..  727363 + -11.3  -5.77988   GTAATTCGTATGCTA         GAGCTATCTTT GAAA AGAGATAGCTC          TTTTTTTGTATATAT 100 37
       gerLA NONE
       gerLB NONE
       gerLC NONE
      BA0712  731319 ..  731342 + -12.6  -3.72695   TGATGTGCAAAAAAA          GAAACCTGAA TGAT TTCAGGTTTC           TTTCGTGCAAAGCAT  95 13
      BA0715  735171 ..  735192 + -10.1  -3.36283   GTAATAAAATTTATG           GGGCTGGCT GCAA GGCCAGTCC            TGTTCATTTCAATTT  82 37
      BA0716 NONE
      BA0717  737055 ..  737082 +  -7.8  -4.88222   ATAAGTTACAAAGAA        GAACTCTCTATT TATA AGTAGGGGGTTC         TTTTTGCGTTTTAAT  87 37
      BA0718  737761 ..  737788 + -15.8  -5.00138   GTAGGTAGAGAAAAA        GCGTTATCTTCA TTCG TGAAGATAACGC         TTTTTCATTTAAATA 100 33
      BA0720  748861 ..  748881 +  -4.1  -2.89657   TAGATATAAGTATTA            TGTTAGATT TCG AATATAACA            ATATTTATTATTAAT  47 231
      BA0721  750128 ..  750151 + -11.1  -5.84381   TATATAAATAAAAAA          GGATCTCAC ATAAAC GTGAGATCC           TTTTTTTGTTAGTAA 100 52
      BA0725 NONE
      BA0726 NONE
      BA0727 NONE
      BA0728 NONE
        tenI NONE
        goxB NONE
      BA0731 NONE
        thiG NONE
      BA0733 NONE
      thiD-1  760198 ..  760215 +  -6.3   -5.5762   TGTAAAGAAAAGAAA             GTCAGTT TTAT AACTGGC              TTTTTTCTGTTTACT  93 36
      BA0735 NONE
      BA0736  761162 ..  761208 +  -7.6  -5.37171   TAGTGAATAAAAAAA GAGCGAATG-C-T-AAGTGCAAC AAGC GATGCACTTCATGTCATTCGCTC TTTTTATTTCGTATT 100 42
      BA0737  761576 ..  761600 + -13.7  -5.38348   TGTTGTTCATTTTTT          GAACACTGAGT AGA GCTCAGTGTTC          TTTTTTAATATTTTT 100 295
      BA0738  761747 ..  761763 +  -6.6  -4.02856   TGTGAAAGAAGGGAA              GCAATC ATGAC GATTGC              TTTATCGATTATTGT  71 16
        kdpA NONE
        kdpB NONE
        kdpC  766231 ..  766257 + -12.4  -3.54488   GAAATAGTAACAGTG         CTACCTCAATCT AAT GGATTGGGGTAG         TGTTGTTTCGAAAGA  91 34
        kdpD  767431 ..  767465 +  -9.5  -3.59814   GCGGATCAAAGAGCT    TAAAATAGAGCCGACC TTTT GGG-GGCTCTATTTTA     CTTTTTGTGTGGTAG  82 23
      BA0744  769243 ..  769259 +  -2.3  -4.43221   ATTTGGAAATATAAT              TGGAA GAAAAAA TTCCA              TTTTCTCAAGTCTTT  57 27
      BA0745  770231 ..  770258 +  -6.3  -5.66229   CAAAAATAATAATTA        GGCTGTGGAGA TGGGAT TCTCTGCAGTC         TTTTTTATTATTGGT  93 32
      BA0746  770622 ..  770648 + -18.2  -5.23316   TGTTGTAAAAGAAAA         GTAGAGCATCGA ATT TCGATGCTCTAC         TTTTTTAATGTGGTA 100 92
      BA0748  773181 ..  773195 +  -4.3  -5.42259   ATTAGTGAACCTTAC               GACAA ATCAG TTGTC               TTTTTTTGAAAATGG  81 184
      BA0750  773852 ..  773874 + -10.6   -4.1851   TAATGTTCCGTAATG           GCTACCGTAT TAT AGACGGTAGC           TTATTTCTACTTTGA  95 28
      BA0751  774199 ..  774236 + -15.9  -3.17051   TGATTTTTGGAGGGG   AATGTAAAAGCATACGA TTAC TCGTATGCTTTTACATC    TGTTAATGATGGAAG 100 19
      BA0766  786707 ..  786733 +  -5.9  -5.19328   AAGGTTAATAGATGA         GACATTCTCGT TTTTT ATGAGGGTGTC         TTTTTATTATGCAAT  83 33
       spoVR  788240 ..  788267 + -17.2  -5.63517   TATGTGTGATGGAAA        GAACGGACATAG AATG CTATGTCCGTTC         TTTTTTATTTGGAAC 100 32
      BA0768  789667 ..  789704 +  -9.4  -5.38951   TACATCTGTAGAAAA   CGAATCCATTTTGA AGAAGATGAA TCAAAGTGGATTCG    TTTTTTGTATGGGTT 100 89
      BA0771  790963 ..  790974 +    -3  -3.16177   AATTATGGTCTATTT                TACT CAAT AGTA                 TTCAGTATCTAAAAT  45 111
      BA0772 NONE
      BA0773  791725 ..  791746 +  -3.8  -4.85129   TTTTTTATAATTTAT           TATATACC CATACA GGTATATG            TTTTTCGTATGTGAT  68 48
      BA0774  793584 ..  793597 +  -6.7   -2.7924   TAAGGGTTTACAAAA               TACCC TGCA GGGTA                TAATATATTGTCATA  61 141
      BA0775  793918 ..  793942 +  -6.6   -4.0896   GTAAAAAGCCGATAA         TCTGTCAA-AC GTAA GTGTTGACAGA          TTTTCAAAAACATTT  71 26
      BA0776 NONE
      BA0777 NONE
      BA0778 NONE
      BA0779  796605 ..  796622 +  -4.1  -2.60776   GTCGTTCTGGCGGAA             GAAGTGC AAGG GCAGTTC              AATTTTTAGAAGGTT  46 242
      BA0781  798035 ..  798069 + -15.3  -3.86346   GATATGATATCGAAA    TAAAAGGATGGTGCTG CTTG CAGC-CCATCCTTTTA     TTTATGCCCAAATCA 100 23
      BA0784  801171 ..  801192 + -10.2  -3.98159   TATGAAATGAAAAGA           GAGACGCT TACATT AGCGTCTC            TTTCCTATTATAATG  90 31
      BA0789  805804 ..  805835 +  -6.6  -5.07275   ATAGATAAAATAAAA      GGGAAAAACTACTG ACTT CAGCAGCTTTTTCC       TTTTTATATATATAG  85 37
      BA0790  807822 ..  807841 + -10.8   -5.5762   AAAAGTATGTAAAAA            CTTCCGTT ACAC AACGGAAG             TTTTTTATGTTTAAT 100 42
      celC-1 NONE
      celA-1  808560 ..  808572 +  -3.5  -2.58398   TTATATTTTTTTAAA                TATAA ACA TTATA                ATGTTATAACTTTAT  44 41
      celB-1 NONE
      BA0794 NONE
      BA0795  811279 ..  811301 + -14.2  -4.91511   TAGGGGAGTATAGGA           GGCTGTCCAA ATT TTGGGCAGCC           TTTTTATCATAAAGT 100 38
      BA0800  817153 ..  817175 +  -9.2  -5.72616   CATACGCATAAAGAA           TCACTAGGAT CAT AACCTAGTGA           TTTTTTTGTGTGAAT 100 11
      BA0806 NONE
      BA0807  823024 ..  823061 + -10.8  -4.91357   ATGTAATCCGCTTTA   AAGAAAAAGAGGTCAA TTTTAT TTGGCCTCTTTTTCTG    TTTTATTGTCTCTTT 100 25
      BA0809 NONE
      BA0810 NONE
      BA0811 NONE
      BA0812  825947 ..  825966 +    -5  -5.26875   CGATTTCATAAAAAA            GTATACCG TAAA TGGTATGC             TTTTTTGATTGAGAA  79 30
      BA0813  826178 ..  826190 +  -4.1  -3.21276   ATTGTAATTGCTTCT                GTGCT GCT AGTAC                TATTGTAAACCGAGA  49 5
      BA0814  826434 ..  826448 +  -2.8  -3.77413   CTTCAATACAACCCC               CTCCTT TTT AAGTAG               TCTTTTACTACTATT  51 15
      BA0815  829252 ..  829273 +  -8.1  -5.58179   TAAGAGAGAAGAAAA           GAAGCTTAT CATG ATAGGCTTC            TTTTTTGTTATACTA 100 38
      BA0816 NONE
      BA0817  829692 ..  829739 + -10.7  -5.49569   CGAAAAAATATAATA GTACAGAAAGATAGCTCGCCG CTAAAA CGGCGAGCTATTTTGTTATGC TTTTTTCTGTTCATC 100 12
      BA0819  832549 ..  832573 + -10.1   -5.7946   TCGTGTAAAGAGGAA          GAGCTTATCTG AAG TAGGTAAGCTC          TTTTTTTATTGGAAA 100 33
      BA0820 NONE
      BA0821  833878 ..  833893 +    -9  -5.81412   AAGCTGAAATGAGAA              GATGGG GAAA CCCATC               TTTTTTTTGGATACG 100 29
      BA0822 NONE
      BA0823  836303 ..  836322 + -10.8  -5.84381   GGCAGAAAACATATA            GAGAAAGG GATT CCTTTCTC             TTTTTTTATTCATAG 100 25
      BA0824  837448 ..  837470 +  -7.8  -5.95449   TACTTTGTAGGAAAA           CATTATCCGT AAA AGGGATAATG           TTTTTTGTTTTCTTT 100 57
      BA0825  838080 ..  838102 +  -9.3  -3.49475   TATTTTTTTACACAA           GATGTAACT ACATA AGTTACATC           TTGTGTAAAAATAAA  78 124
      BA0827 NONE
      BA0828  839028 ..  839050 +  -6.2  -5.26875   AGAATAAATAAAAAA           CATCGCCAAC TAA GATGACGATG           TTTTTTCATTAAGAA  84 30
      BA0830  840654 ..  840677 +  -3.9  -5.76237   ATACGAAATGAGGAA          CCGAGC-ATC GATTA GATTGCTTGG          TTTTTTGTTTGTATA  86 11
      BA0831  841267 ..  841292 + -11.9  -3.36073   AAGCAAAAGAAATAA         GAGCAGCTAGC AAAA GCTAACTGCTC          TATTTAAGGGATCTC  89 40
      BA0832 NONE
      BA0833  842285 ..  842307 + -13.6  -5.18726   TAAAGATATACTGTA           TCTCCTAACA AGT TGTTAGGAGA           TTTTTATTGTAAAAA 100 38
      BA0834  843086 ..  843106 +  -8.3  -3.62597   AGAGTGAAATTCTAA            TGAGTGGGG CAT CTTCACTCA            TTATTAGCCCATAAA  75 131
         blT  844399 ..  844418 + -12.2  -5.54907   TGCGAAGTAATAAAA            CCCCTTAC AACG GTAAGGGG             TTTTTGTTTTATAAA 100 31
      BA0837 NONE
      BA0838  846060 ..  846094 + -11.6   -4.4767   TTTATATTTGTATGT     GAAGAAGGTACTAC TAAGGAT GTAGTACCTTCTCC     TTTTATAATGAATCG 100 44
      BA0840  849221 ..  849253 + -15.1  -2.74605   GATTGGATAAAACTA      TATGAAAAGCGATGC TGA GAATCGCTTTTCATA      TGAATTTTAAAACGG 100 31
      racE-1  856475 ..  856485 +    -4  -3.39664   GCATCTGTAATTAGG                 CTTT ATT AAAG                 TACTTTTTGTTCCAT  51 27
      BA0848  857716 ..  857737 +  -7.3  -3.39505   TGTATATAAAAAGAA           GCTGATCCA AAAT TAGATCAGC            TTCTACATATAAGAT  68 64
      BA0851  859553 ..  859598 +   -10  -4.89852   AGGGCATTTTTGTCT TATA-AAAAGCGTACGTTGCG TATAT CGTAACGTACGCTTTTATGCA TTTTTGTGCATATCG 100 39
      BA0852  861993 ..  862003 +  -3.2  -4.22748   GACTATTATTACTTG                 GTGG AGG CTAC                 TTTGCTTTATTAGTA  57 476
      BA0855 NONE
      BA0856  865296 ..  865313 +  -2.7  -5.69262   CTACACATTAAAATA             ATCCTTT TACA AAAGGAG              TTTTTGTTTTTATGA  75 25
      BA0857  866069 ..  866094 + -17.7  -4.65838   CAATAAATGAAGGAA         GGTCTCAAGGC ATAT GCCTTGAGACC          TTTTTGCCATATATA 100 35
      BA0859  866925 ..  866950 + -12.7  -5.71295   CGTGTAAATAGAAAA         CTTCCACCTTA TGAA TGAGGTGGAAG          TTTTTGTTTTTGTAT 100 34
      BA0862 NONE
      BA0863  871233 ..  871276 + -10.6  -5.06451   GCGCAACAACAAGTG TAATGAGAGAAGACG-CCCTA GTA TAGGGGCGTCTTTTTTTGTTA TTTTTTGAAATACTC 100 23
        alsS NONE
        alsD  875319 ..  875349 + -15.6  -4.30014   CGGAAGGTGCAGAGT       AAAAAGAGAAGCCG ATT CGGCTTCTCTTTTA       TTTTGGGTTACTCCC 100 24
      BA0870  877373 ..  877389 +  -8.7   -5.9003   AACGATAAAGGAAAA              CGTAGCT TTT GGCTACG              TTTTTTTGTTGGTTT 100 33
      BA0871  880769 ..  880807 + -15.6  -5.95539   AACTAATATGTTTTA   TAAAAGGCATAAGAGAAA TAT TATCTCTTATGCCTTTTG   TTTTTTTATTTAAGC 100 35
      BA0875  884311 ..  884337 + -15.2   -5.5208   TTGCATAAGAAGAAA         GGAGCTGTTCCG AGT CGGGACAGCTTC         TTTTTTATCTTGTCA 100 33
      BA0876  886172 ..  886198 + -13.9  -5.30616   AAAGGGGCAAAAAAA         TAGAAAGTGGG GGATG CCCACTTTCTA         TTTTTATTTACGTGA 100 23
      BA0878  888612 ..  888633 +  -8.1  -4.84363   AATTTAGTGAAAAAA           GAATCCTTA GAAT TGAGGATTC            TTTTTCGTAGTTTGG  90 304
      BA0879  889034 ..  889059 + -12.7  -3.56569   ATTGGTGAAATAAAG         GGCATCGTTCT CATA AGAATGATGCC          TTAATTATATTATAC 100 129
      BA0880  889679 ..  889719 + -11.3  -4.96848   TTACATAAAGAAAAA  GCCTGTCCAAAGAGGTG TGATGAC CATCTTTTTGAACAGGC  TTTTTGTATGAAAAA 100 44
      BA0883  894834 ..  894849 +  -3.3  -2.82909   CGTAAGTAAATGAGT              CCATA AATGAG TATGG               CTATTTATATGTTTG  45 32
        csaB  896078 ..  896089 +  -5.8  -6.04324   GGGATCTTAATTTAA                GAGG ACAT CCTC                 TTTTTTATTTTTTGA 100 31
         sap  899246 ..  899264 +  -8.2  -5.52079   AGAAAATAGACAAAA             GTCTATGA GTA TCATAGGC             TTTTTATTTTGCTCT 100 79
         eag  902527 ..  902550 + -13.2  -5.14563   AGATAAAGTGAAAAA          TCAGTGGGGA TTCA TCCCCGCTGA           TTTTTTAATAGAAAG 100 50
      BA0890 NONE
      BA0891  907978 ..  907998 +  -6.9  -6.09133   GTTTTATTTCAAAGG            TCGAATCGT AAT GTGATTCGA            TTTTTTTTTGCAGTC 100 50
      BA0892  908212 ..  908230 +  -3.9  -3.67188   GAGCGATAGGACGAG             TGTGCTA GCTAG TAGCATA             TGTTTTACGCTAAAT  54 112
      BA0894  910583 ..  910593 +  -2.6  -3.59979   GTAGTGATAGTTTTA                 TTAA CGG TTAA                 TTTAAGGTAAAGGGG  48 44
      BA0895  911150 ..  911176 + -13.9   -5.4756   AGATTTGTAGGGAAA         GCATAGCGTTA CGCAT TAACGCTATGC         TTTTTTGTTGCAATT 100 56
      BA0897  912523 ..  912543 + -12.7  -5.63517   GAATAAGAAAAGAAA            TAGGCTACT TCT AGTAGCCTA            TTTTTTGTTTGCAGA 100 35
      BA0898  914337 ..  914389 + -16.8  -4.50993   AACGTATCTTCTTTC CGTTAATACATCAAAAGAGATTGCC AATA GGCAGTCTCTTTT-ATTTATTAACG TTTCTCTTTATTTCC 100 20
      BA0899  915437 ..  915456 + -13.6  -5.69793   TGAATAAGAAAGGAA            GGTCACCC GTGT GGGTGACC             TTTTTTGTTTGGTAT 100 34
      BA0901 NONE
      BA0902  918008 ..  918025 +  -5.5  -5.47218   TTGAGTTTTGAGGGA             GACTGCC TTTT GGTGGTC              TTTTTTTGCATAAAA  84 30
      BA0904  920318 ..  920357 +  -6.8  -3.05358   AGTTTCAGATGAAAT  TAAATGATTGAATATTTA TATT TAAATAATCGATTATTTA   TGCTTTAATATTTCT  62 314
      BA0905 NONE
      BA0906  921335 ..  921372 + -10.1  -4.83169   AGTAGATTGTCTTTG   TTTGTCTCTTATTTTCC AATC GGAGAATAAGGGATGAA    TTTTTATGAAGGAGT 100 57
      BA0908  923660 ..  923681 +  -9.5  -3.75153   GAAACAAACAGTAAA           GAAGCTGGT GGAA ATCAGCTTC            TTTAGCTTGAGGGGG  82 41
      BA0909 NONE
      BA0910  925603 ..  925625 +  -2.7  -4.08485   TAGAAATTGGAGAAG          TGGAA-GCCG TTCG CGGCGTTACA           TTTCGTTTAAATAAG  53 116
      BA0912 NONE
      BA0913  927979 ..  928007 + -11.2  -5.37043   AACACCAACGTAAAA        CATGATCTTGGT ACTAC ATCAAGATCATG        TTTTTTATATGCAAT 100 429
      BA0915  928779 ..  928794 +    -9  -5.56673   GTGTTTATTTATGAA              GAGGAG AGGG CTCCTC               TTTTTTGTTATAAGT 100 40
      BA0916 NONE
      BA0917 NONE
      BA0918  930086 ..  930107 +  -5.9  -3.73402   AATACAATGCTTGAG           GAAGCGTTA AAAA TAACTCTTC            TTTAATAGGGGGTAT  62 48
      BA0919  930650 ..  930672 +  -7.1  -5.22312   ATCATGAGTAAAAAA           GCTTATGTA TAACC TGCATAAGC           TTTTTTAATGTCCAT  91 86
      BA0923 NONE
      BA0924 NONE
      BA0925  936077 ..  936092 +  -4.8  -3.64523   AGATTCTTCCTTTTA              TAATGA TAAT TCATTA               TTATGGTTTCATATT  58 137
      BA0926  937407 ..  937426 +  -5.1  -5.54907   TAGTAGAGTAGAAAA            TCATACA TTAAAT TGTATGA             TTTTTCTTTTATACA  85 38
      BA0927 NONE
      BA0928  942589 ..  942615 +  -3.8  -5.38958   TGTTAGTTATGGGAA         GAAGGGCATA GAAGGCA TATGTTCTTC         TTTTTATTTGTAAAT  77 170
      BA0929 NONE
      BA0930 NONE
      BA0931  944118 ..  944142 + -11.6  -4.33151   AAAAGAAGCAATGCA          GCAGTTTAAC AACTA GTTAAACTGC          TTTTCCATTATAATA 100 10
      BA0932 NONE
      BA0933 NONE
      BA0934 NONE
      BA0935  947063 ..  947083 +  -6.2  -5.60993   ATCTCGTTAACAGAG            GAGTAATG TTCAT CATTGCTC            TTTTTTTATACGCCA  93 31
      BA0936 NONE
      BA0937  947984 ..  948003 + -12.2  -5.13741   AAATGTAATTAAAAA            TAGCCGAC TCTA GTCGGCTA             TTTTTATTAGGTTAA 100 43
      BA0939  950059 ..  950085 +  -8.8  -4.13748   CATTTTTCATTTGAA         CGTTGTAGCCAT CAT ATAGCTATAACG         TTTCATGTTTTTAAA  82 120
      BA0942  950512 ..  950529 +  -6.3   -5.9218   GTAGTTATTAGGGAG             GAGATGT TAGC GCATCTC              TTTTTTTATTATATA 100 65
      BA0944  952837 ..  952861 + -11.6  -4.37711   AGGTTTATATAAAAA          GACATCTTTC AGAGG GAAAGATGTC          TTTTACATTTCCTCC 100 40
      BA0949  955250 ..  955267 +  -6.9  -5.73339   ATATTATTTTTTGAG             CGCCCCA GTAA TGGGGCC              TTTTTTTATAATTGT 100 279
      BA0952  957769 ..  957790 +  -7.4  -5.53079   TGAAGAAGTTTAGGG           GATCAACT TATAGC AGTTGATC            TTTTTTATGTATTTT 100 28
      BA0953  958827 ..  958837 +    -4  -5.52023   CACACTCCCATCTGC                 TAGT ATT ACTA                 TTTTTTATTACTAAT  81 415
      BA0957  962843 ..  962866 +  -7.5  -5.26875   CTTTACGTATGAGAA          GGAGACATC TTAATT GATGTCTTC           TTTTTTCATTGCGAA  91 148
      BA0958 NONE
        pssA NONE
      BA0960  964433 ..  964460 +  -7.9  -6.19302   AATAGATGAGTAAAC        TCTCAAGTATA GAATGA TATACTTGAGG         TTTTTTTTATTATAT 100 36
      BA0961  965375 ..  965397 +    -7  -3.41745   CATTTTTGATGTGAA           TCTGCTGTCA TAT TGAGGGCAGA           ATTTTTCAGTAGTTC  65 32
      BA0962  966417 ..  966442 + -10.6  -4.49311   TTCAATTTGCAAAAA         GCCTTTAACT TGTTAT AGTTAAAGGC          TTTTATCATCATAAT  95 78
      BA0965  969990 ..  970015 + -13.3  -3.88703   ATAGGAATTGGAAAG         TCCCCTCTGCC TTAA GGTGGAGGGGA          TCTTTATTTATAACC 100 37
      BA0967  971402 ..  971435 + -11.2  -5.85011   CTTCAACCAAAAAAA     CTCTAACTAAATCG CCATGA CGAATTAGTTAGAG      TTTTTTTGGTTTTTA 100 16
      BA0972 NONE
      BA0973  974563 ..  974593 + -12.7  -5.58522   TGGTAGCAAGAAAAA       GGCGCATTCCT ACTTTCAAA AGGAATGCGCC       TTTTTCTTTTCTATA 100 297
      BA0975  976088 ..  976105 +    -7  -4.53607   GGCACATAAAGAGAA             GGTACC CATATA GGTACC              TTTTCTAATAGTTTT  78 143
      BA0977  976927 ..  976947 +  -9.8  -5.36689   AATAGTGGATTTTTT            GAACCTCA TTTAT TGAGGTTC            TTTTATTTTTAGTTT 100 36
      BA0980  979082 ..  979098 +  -2.3  -2.60685   TATATTAATATGAGT              TTTTGCA TAT TTCAAAA              CTTAGTATATCCTTC  40 206
      BA0981  980946 ..  980975 + -15.2  -5.31456   CGTTTATGTAAAAAG       CAACCTAGATCC CATGTT GGATCTAGGTTG        TTTTTTATAACTTAA 100 30
      BA0982 NONE
      BA0983  982449 ..  982472 + -12.5  -5.07567   TGTAATAAAGATAAA          GCTCGCCTA CGGAAA TAGGCGAGC           TTTTTTAACATATAA 100 453
      BA0986 NONE
      BA0987  984404 ..  984424 +  -9.8  -3.18582   ATACATGTTTATCAA            GCTTTGGT TACAT ACCAAAGC            TTGATAAATACAATA  78 40
      BA0988  984794 ..  984819 +  -8.5  -5.40625   AATATACATAAAAAA         GCATCC-AATTA AAC TAATTTGGATGC         TTTTTTATGTAATCT 100 103
        rsbV NONE
        rsbW NONE
        sigB NONE
      BA0993  987389 ..  987430 + -14.7  -2.87931   GTGGAAATTTATAGA GTGAAAGAACAAACTCTCA TTTC TGGGGGTTTGTTCTTTTGC  TGTATAAAAAATAGG 100 43
      BA0994  988688 ..  988730 + -15.2  -4.20875   AAACGAATGCGAAAT AAAAAGCGTATGAAATCC AAATAGA GGATTTCATACGCTTTTA TTGTATTTTTTGATA 100 24
      BA0998 NONE
      BA0999 NONE
      BA1000 NONE
      BA1001  994495 ..  994522 +  -7.7  -6.13503   TAAAAAAACAGGCTC        ACCCCTCGAAG ATTATG CTTTGAGGGGG         TTTTTTTTGTTCATA 100 46
      BA1002  994999 ..  995035 +    -6  -2.65046   TGATGCAAAAATAAA    GGGCAGTACATATT TTGATGACT ACTATGTACTGTCC    CGTTTATTCTTTTTG  55 69
      BA1006  997262 ..  997278 +    -8  -5.42259   TAGTAGAGTGAAAAA              GAAGCG GATGA CGCTTC              TTTTTTTAGCGCTGG 100 30
      BA1008 NONE
      BA1009  999472 ..  999486 +  -4.3  -2.54371   GAAAGAGTGGCAAGG               GTAAC TAACT GTTAC               AATTTATTTAACCAA  48 22
      BA1010 NONE
      BA1011 NONE
      BA1012 1004716 .. 1004751 +   -12   -5.0916   ATAGTGTGAATAAAG    TGGCCTCATTAAGTGT TAAT ACGCTTAGTGAGGCTG     TTTTTGTATTGAACA 100 40
      BA1013 NONE
      BA1014 1006808 .. 1006839 + -14.6  -5.60993   CTTGTAAATAGAACG      GCCTCATTAAGTGT TAAT ACGCTTAGTGAGGC       TTTTTTTATAGGAAG 100 111
      BA1015 NONE
      BA1016 1009128 .. 1009162 + -15.2  -5.65927   GTAATAAGTAGGAGA     GCAAGTAGTTTTAGCG GAA TGCTGAAACTGCTTGC     TTTTTTATTTGGGTA 100 49
      BA1017 NONE
      BA1018 1010565 .. 1010613 + -13.5  -3.30159   TGGTGATTATGGTGG CTAAAAGAGAAAAAGGGATCTCA CAA TGAGGTCTCTTTTTTCTTTTTAG TTGTAAAACAATTGA 100 22
      BA1019 NONE
      BA1020 1011967 .. 1012005 +  -3.8  -5.75538   ATAGAAATGTCGAAA   GGCTATTATCTAGTAGAA GTT TACATCTAGGTGGTAGCC   TTTTTCTTTTTTGGG  86 40
      BA1021 1013013 .. 1013038 +  -9.9   -5.3104   TTTGCTTTCAGTTGA         GAAGTTAACAA TTTA TTGTTAGCTTC          TTTTCTTTTTAATGA 100 61
      BA1022 NONE
      BA1023 NONE
        glpP 1014610 .. 1014621 +    -3  -3.15231   TCTTTTGACAAAAAC                GAAT GGCC ATTC                 ATTTTACCTCTATCA  45 190
        glpF NONE
        glpK 1017053 .. 1017103 + -11.5  -5.32944   GGTAGGAGATTTGGA GAGACCAC-AACAC-GCTATAGA GGCGAAA TCTATAGCGGAGTTTGTGGTCTC TTTTTTCGTTATCAA 100 79
        glpD 1018825 .. 1018849 + -10.8  -5.48063   GCGTAAAATGAGAAA          CACCTGAAGG CGAGC CCTTTAGGTG          TTTTTTCTCTTGACT 100 35
      BA1030 NONE
      BA1031 1020204 .. 1020220 +  -2.3  -6.11392   GTGTTTTATAAAAAA              TGTTATT ATC AATTACA              TTTTTTTATTTATTT  84 93
      BA1032 NONE
        lstR NONE
      BA1034 1022502 .. 1022536 +   -10  -4.87133   AGCTTAAAAAACAAA     CCACCTAGTCCCTATA TTT TTTAGGGTGTAGGTGG     TTTTATTTACACACT 100 34
      BA1036 1023757 .. 1023778 +  -3.8  -3.22738   GATAAAAATGATATC           CTCATTAT AAAAAA ATAGTGAG            TATATTCATTATGTT  49 96
      BA1037 NONE
      BA1038 1026720 .. 1026751 + -15.4  -4.46587   AGTTAAGGGGCGAAG      TAAAGAGGGTATGCC GAG GGC-TACCCTCTTTA      TTATTTTGTTCCTAC 100 35
      BA1044 NONE
        ecsA NONE
        ecsB NONE
        ecsC 1037246 .. 1037274 + -17.6  -5.40072   AGGAATTAAAAGGAA        GGCGTCCTACAT GTGTA ATGTAGGACGCC        TTTTTTTAGAAGCCA 100 32
      BA1052 NONE
      BA1053 NONE
      BA1054 NONE
      BA1056 NONE
      BA1057 1041164 .. 1041195 +  -6.1  -5.26316   AGCTTTAAATAAAAA      TGTTATTACTC AATTTAACAA GAGTAATAACA       TTTTTTATGCCATGA  84 43
      BA1059 1042267 .. 1042307 + -10.1  -5.48054   TTCATTTTTGAAAAA TACGCTATTCTTT-CTGT AGGCTC ATAGGAAAGAATAGCGTA  TTTTTTCATTTTCAT 100 65
      BA1061 1043797 .. 1043821 +  -6.5  -4.72846   TAGAGATAATAAAAA          GGTATCCTT TAAGTAC GAGGATACC          TTTTTACATGTATGA  76 79
      BA1063 1045601 .. 1045625 + -11.5  -5.21709   ACAATTGTTGAAAAA          GCATCCTCAAA GTA TGTGAGGATGC          TTTTTTAGTATAAAA 100 93
      BA1064 1046142 .. 1046152 +  -2.6   -2.9914   ATGTAAAAACTATAA                 TTTT ACA AAAA                 TGTATATACCAACTA  43 35
      BA1065 NONE
      BA1066 1048076 .. 1048103 + -11.4  -5.43414   TGGTACAAAGAAAAA        GGAAACACCG GCGTGTAA CGGTGTTTCC         TTTTTTGTGTGTCAT 100 8
        pbpF 1051077 .. 1051088 +    -3  -2.83668   TTAATGAACAACGTA                CATA ATAT TATG                 CATTTTGTTTTTACA  43 108
        hemE NONE
      hemH-1 NONE
      hemY-1 1054619 .. 1054641 +   -15  -4.84262   CACAATAAAGAGAAA           CGCCTTCAAT CAT ATTGAAGGCG           TTTTGTTACTTATTC 100 33
      BA1075 1058618 .. 1058641 +   -14  -4.93877   CATCTTAAAGTAGGG          GAACGCTTAG GTAA CTAAGCGTTC           TTTTATTTGATAAAA 100 33
      BA1076 1059254 .. 1059264 +  -5.4  -4.22883   ATGTACGGTGACATT                 CCAT CCA ATGG                 TTGTTTTGGATCATA  67 164
        blaI NONE
      BA1079 1062490 .. 1062521 +  -8.8  -4.76874   TTGAAATAATAAAAA      GGTGTTCTAGAGAT GTAT ATCTTAAGGACACC       TTTTCCTTTTCTCTT  93 32
      BA1080 1063250 .. 1063282 +  -8.7   -3.7941   TTGAACTTTATTTAT      TAAAAGGATTGTC AAACTAA GATAATCCTTTTA      TTATTATAAAAAGTG  79 6
      BA1081 1066100 .. 1066114 +  -7.1  -5.83211   GAAGCATAGAAAAAA               GCACC TTTTT GGTGC               TTTTTTATTTTAATA 100 32
      BA1082 NONE
      BA1083 1067228 .. 1067257 + -10.9  -3.89412   TCAAAAGTGAAAAGA       TGCTCAATATGTA ATGT TGCATATTGAGCG        TTTGATAGTTTGAAT  89 459
      BA1085 1067845 .. 1067872 +  -5.7  -5.64274   ACATATTAATAAGCT        GATGTGTATAC GTAATG GTATGTACATC         TTTTTTTATACCTAC  90 59
      BA1086 1069058 .. 1069080 + -12.8  -5.80817   ATACGATGTTATTAG           CCTAGTAGAC TAT GTCTGCTAGG           TTTTTTTCTGTTCAC 100 57
      BA1088 NONE
      BA1089 1071152 .. 1071175 +  -8.8  -4.89063   CTTCTAAAAATAAGG          GAGGCTACCG TAAC TGGCAGCCTC           TTTCTTTTTGCGTAG  93 34
      BA1090 1071943 .. 1071966 +    -4  -4.38712   TTTTAATATAATTAA          TTTAGAATTT TTAA ATATTCTAAA           TTTTATAAAGGTGGG  62 142
      BA1091 1073522 .. 1073561 + -13.8  -5.10029   CGATGCAAGTTTAAA  TATAGGGGCAACCATCTT TATG AAGATGGTTGCCTTTCTA   TTTTTTAGCATTGGT 100 27
      BA1092 1073882 .. 1073892 +  -2.6  -5.29846   TACTTATGTAGGAAA                 TAAT ATT ATTA                 TTTTTATTTGACATT  69 4
      BA1093 1075015 .. 1075050 +  -7.1  -5.55769   ATGAAATAGAAAGAG   GCGCACAA-C-ATTCAC TTTT GTGAATGGATTGTGTGC    TTTTTTATTGTGGGA 100 32
      BA1094 NONE
      BA1095 1082506 .. 1082517 +  -2.2  -3.47322   TTTAATAAGGTATAA                TCCT AATT GGGA                 TTCATTATGCTAGGG  46 36
      BA1096 NONE
      BA1097 NONE
      BA1098 NONE
      BA1099 NONE
      BA1100 1084253 .. 1084296 + -10.7  -5.10154   AGTAAAGTCGATTCG GTGTATTTCAAAATCTAAAC AAATA GTTT-GATTTTGGGATACAC TTTTTAATTTTGAAT 100 146
      BA1103 1085710 .. 1085731 +  -7.3  -5.29782   AATAATTTGTAGAAA           GAAGAGCTG ATAT CGGCTTTTC            TTTTTTATAAATATC  91 194
      BA1106 1086114 .. 1086137 + -10.3  -4.73388   TGAGATGATAAAAAA          GCGCACTCA ACAATC TGGGTGCGC           TTTTTCATAACCGTT  95 38
      BA1109 1086705 .. 1086744 + -12.4  -4.31835   TGTTATGTTGAATTG  CACCTCTAATTGTTAGAT TTGC ATCTAGCAATTAGGGGTC   TTTATTGTGAAGATT 100 47
      BA1111 1089133 .. 1089159 +   -11  -4.62783   GTTTCAGATTAAAAA         GTAGAGCATC ACTCCTA GATGCTCTAC         TTTTTCACATCACTG 100 29
      BA1114 1091829 .. 1091852 +  -8.2  -5.24129   AATAATAGATTGAGA          GCGAGTCATT GAGA AATGGTTCGC           TTTTTTATAAAGGGA  93 36
      BA1116 1092257 .. 1092286 +  -9.5  -5.28176   AGCTGAAATATGGAG       TGACCTTTCATAG TGAG TTATGAAAGGTTA        TTTTTTATGAGTGGA 100 39
      BA1117 1092595 .. 1092619 + -12.9   -2.9652   AGCTTTAGTTGCAGT          GACGGGGTGTT GGA AGCACCTCGTC          TACTTCATTTTATGC 100 33
      BA1120 NONE
      BA1121 NONE
      BA1122 NONE
      BA1123 1097292 .. 1097311 +  -6.5  -5.72616   TAAAGGTAGGTAAAA            CTCTTCT TTATGT AGAAGAG             TTTTTTTATGTAAAT 100 28
      BA1124 1098686 .. 1098707 +  -8.8  -5.61596   GAAACAAAGCAAAAA           GAAGTAGC TATTAT GCTACTTC            TTTTTTTATAGAGAT 100 19
      BA1125 1100680 .. 1100699 +  -4.4  -2.96395   TTATATTCTAATTTT            TTACAATT TTCC GATTGTAA             TATATAATAATACGT  49 149
      BA1126 NONE
      BA1127 1102438 .. 1102479 + -10.3  -4.72497   ATAGATAAAGAGAAA GCTCATAATGTGTAGAAGA GGTA TCTTCCGCTTATTATGAGC  TTTTATTAATAGATA  95 37
      BA1129 1103544 .. 1103580 + -12.5  -4.40311   TAATATAATTTGTAT    CGAGAAAAAAGTGTGGG AAT TCCACACTTTTTTCTTA    TTTTAAATTATTTAT 100 72
      BA1130 1104502 .. 1104525 +    -6  -6.06529   GCTTTAATAAAAAGG          GATCAGTGTT GTAT AACACTGGCC           TTTTTTTTATGTGTA 100 34
        aceB NONE
        aceA 1107574 .. 1107598 + -10.7  -4.40692   ACGAAATAAAAGGAA          GGGGCACCTTT TGA AATGGTGTCCC          TTGTTATTTTTTGAA  95 32
      cspA-1 1109109 .. 1109126 + -11.3  -5.89921   TTATTATAGAAAAAA             GGATGGC TGCT GCCATCC              TTTTTTTGTTGTCAT 100 50
      BA1136 1109453 .. 1109495 + -23.8  -4.67168   TTTTTTGAGGACGAA GAAGAGTAAAAGGCCTTCCA AAA TGGAAGTCCTTTTACTCTTC TTTTTCAACCTTTTT 100 17
      BA1138 1110538 .. 1110556 + -14.6  -5.48514   AGAAGAGGTGTGAAA             GGATGGGG AAC CCCCATCC             TTTTTATTTCTTAGT 100 28
      BA1139 NONE
        sipT 1112048 .. 1112067 +  -6.5  -5.23316   AGAAGTATAGAAAAA            GACAAAC TACTCT GTTTGTC             TTTTTTCGTGTCCTA  84 51
        addB NONE
        addA NONE
      BA1143 1119690 .. 1119708 + -11.8  -5.46629   AAAATAAAAGAAAAA             GTAGGAGA TAT TCTCCTAC             TTTTTTTACGCTGTT 100 39
      BA1152 1123508 .. 1123540 + -13.6  -3.40878   ACTACTAAAAAAAGA      AAGAGTCTGTCCTA ACGTG TAGGACAGACTCTC      TATTATTACGATAAT 100 413
      BA1155 1125265 .. 1125301 +  -8.2  -5.80951   TAATAAAAAATAAAA   CCACCTTATAATCTCAA ATGT TTGGGAG-ATAAGGTGG    TTTTTTATTTTAGGT 100 38
      asnO-1 1127959 .. 1127983 + -15.9  -5.10461   AAGAATAGGAGAAAA          GCGACTTACTT TAT AAGTAAGTCGC          TTTTTATTAAATAAA 100 33
      hemH-2 NONE
        katB 1130635 .. 1130658 + -11.8  -5.58454   AAATAAATAGGAAAA          GACGACTGTT ATGA AACGGTCGTC           TTTTTTTAGTGTAAA 100 35
      BA1161 NONE
      BA1162 1133705 .. 1133736 + -13.2   -4.9792   CGTTGCTCTTAAGAT      CAGGTTAAAGAGAA GACT TTCTCCTTAACCTG       TTTTTCTGTGAAGTA 100 84
      BA1163 1134806 .. 1134828 +   -15  -4.21936   TATAGTACAATAAAA           CCTACAGGAA AAG TTCCTGTAGG           TTTTACACTTATAAA 100 50
      BA1167 1137215 .. 1137255 + -13.6  -4.75174   AAAGTGGATGGAAAA  GAACTACCTTTTCTCTAA GTTTA TTAGAGGAAAGATAGTTC  TTTTTGCGTTCAGTA 100 39
      BA1168 1137653 .. 1137684 + -13.2  -5.41359   TGAAAGATTAAAAAA      GCACAACCTTATCT GAAA AAATAAGGTTGTGC       TTTTTTAATTTCCTT 100 30
      BA1171 1139766 .. 1139785 + -12.2  -5.22312   TTCGAAAAGATTAAA            GAGGACCA AAGT TGGTCCTC             TTTTTTAATGTAAAT 100 27
      BA1175 1141720 .. 1141739 + -12.2  -5.63103   AAAACCGTAACAGGA            GCCGCAAT CGTT ATTGCGGC             TTTTTTTCATTACGC 100 31
        clpB 1144531 .. 1144553 + -12.8  -5.56568   TGTGAAATAAAAAAA           GAGTTCGGAT AAA ATCCGGACTC           TTTTTTTAGTGCTGT 100 31
      BA1180 1145634 .. 1145658 +  -3.6  -3.81557   AAGAAGAATTGTGAA         GCTCC-CATAT ACAT AAATGAGGAGC          TATTTGTTTCAAGGA  54 27
      BA1181 NONE
      BA1182 1146789 .. 1146820 +    -5  -5.55769   TTTAGATGGAAGAGA      GGCCCGAACCGT GGATAGAA GCGGTCAGGGCC       TTTTTTGTTCTCGGC  85 50
      BA1183 NONE
        fabH NONE
        fabF 1149367 .. 1149406 + -22.6  -4.86385   AAATAATAGATAAAA  TAAGGAGTTTTTTCGCAA TATA TTGCGAAAAAACTCCTTA   TTTATTTTTACGCCT 100 35
      BA1186 1150257 .. 1150274 +  -3.4  -5.63374   TTCATATATAAAAAA             CAGGAG CTCTCT TTCCTG              TTTTTTTAGTATTAA  79 30
      BA1187 1151134 .. 1151171 + -18.1  -3.47573   AAAACGAGCAAAAGG   TAAATTAAAAAACCGCC GATT GGCGGTTTTTTAATTTG    TTGTAGTCTAGCTCC 100 18
      BA1191 1155037 .. 1155071 + -13.8  -4.08767   GGTTTCCATCATGAA     TAAGGGTATATGCCTA TGA TGGGCATGTACTCTTA     TTTTAAAAAAATAAA 100 45
      BA1192 NONE
      BA1193 NONE
      BA1194 NONE
      BA1195 1159086 .. 1159115 +    -8  -5.35459   TCAATAATAAAAAAG       GCCATTCTTC TATTATTACT GAAGAATGGC        TTTTTTCTACTATAT 100 34
      BA1197 1162680 .. 1162696 +  -9.4  -5.53991   TAGAAAAATAAAAAA              GCAGGC TAACC GCCTGC              TTTTTTTAATACGTA 100 30
        spxA 1163890 .. 1163915 +  -8.5  -5.89827   ATAATAATATGAAAA         CCTTCTACCTAT TAT ATAG-TAGAAGG         TTTTTTTTAATGCTT 100 43
      BA1202 1164946 .. 1164956 +    -4  -2.91664   TGAAAGAATTAATGA                 TCAT ACG ATGA                 AGTTTTTTATTACGT  47 15
        mecA 1165607 .. 1165632 +  -9.1  -4.96848   CCTGCTAAAACGTAG         GCCGATTTC TGTAGTAT GAAATCGGC          TTTTTATATGAAGAA  95 26
         cls 1167227 .. 1167251 + -11.5  -5.75342   CCTTTATTATAAAAA          GAGATGTCCGA AAT TGGGACATCTC          TTTTTTTTAAAGGAA 100 29
      BA1205 NONE
      pepF-1 1170422 .. 1170464 + -15.9  -3.76183   TATTATTTGAAGAGA AGT-AACAAAAAGACGAGGG ATTT CCCTCGTCTTTTTGTTTACA TGTTATTTTGTCGAT 100 21
      BA1211 NONE
      BA1212 NONE
        ppnK 1175160 .. 1175188 +  -3.9   -3.2657   GCCAACATGCGAGTG        TTCGTCATCAGTT GCA AGTTGGTGAAGAA        TTACGTATCTTTTTT  49 195
      BA1224 1184883 .. 1184902 +  -5.8  -3.93236   GTAAAGTATCGGTAA            TGTAACCA GCAA TGGTTATA             TTTATAGACTTCATA  64 84
      BA1225 NONE
      BA1226 NONE
      BA1227 NONE
      BA1228 NONE
        rfbC NONE
        rfbB NONE
        rfbD 1190177 .. 1190202 +  -6.3  -5.67283   TTATAGAAACCAAAA         GTCATTAAC AATTTTAA GTTAATGAC          TTTTTTGTTTGCCTT  93 18
        fabI 1191083 .. 1191110 + -11.4  -5.52807   AATATTAATTTTAAA        GGACAATCTCTA CATG TTGAGATTGTCC         TTTTTATTTGTTCTT 100 45
      BA1233 1192073 .. 1192093 +  -6.9  -2.89564   AAGGTGCAAATGCTT            CAAAAGGTG CGC CAGCTTTTG            TGTATAAAATAAAAG  61 346
      BA1235 NONE
      BA1236 1193088 .. 1193114 + -14.6  -4.75372   TATACATATAAAAAA         GCGGTATTTCTG TAT TAGAAATACCGC         TTTTTACTAGCTAAT 100 71
      BA1243 1199468 .. 1199487 +  -6.5  -5.54907   TAGTAGAGGAGAAAA            GAGAAGT TGTGAT ACTTCTC             TTTTTGTTTTATCCC  93 41
      BA1244 1199993 .. 1200024 + -16.8  -3.90286   ACACATTGAAATAAA      GTAAAAGAGTGGCT ACGA GGCCACTCTTTTAC       TTTGGGTTTGTCATA 100 22
      BA1247 1202694 .. 1202729 + -14.1  -5.03994   TTAAGGTGGCACCAC    GGGAGTACCCGTCCT TTCTAT AGGATGAGTACTCCC     TTTTTGTGTATAAAA 100 71
        trpE NONE
      pabA-2 NONE
        trpD NONE
      BA1251 NONE
        trpF NONE
        trpB NONE
        trpA 1209398 .. 1209439 + -21.3  -2.82987   AATTCATACAGGCAA CAAAACAAAAAGAAGAGGC GTAA GTCTCTTCTTTTTGTTTTG  TGTAATAAATGTTAA 100 3
      BA1255 1209864 .. 1209877 +  -8.1  -5.04987   GAGTGATCCAAAAAA               GAGCC AAAC GGCTC                TTTTTTGAAACTGTT  91 35
      BA1256 1211472 .. 1211491 +  -7.2  -5.84381   TTGAGAAATTAAAAA            TTCTCCTA TATT TAGGAGGA             TTTTTTTGTTACTGG 100 29
      BA1257 1212244 .. 1212280 + -13.8  -4.36914   AAGAGGAATAATTGA    GAAGAAGAGGGCGTTC AAAAA GAACGCCCTCCTCTTA    TTTTATAAAAACCAA 100 26
      BA1259 1214381 .. 1214421 + -11.4  -4.14627   TAAAGAGAATAGAAC  ACGTGAAAAAGGTACAGT GCGTA ACTGTACCTTTTTTATGG  TTATTTATCTGAACC 100 333
      BA1260 NONE
      BA1261 1214924 .. 1214939 +  -3.3   -3.9009   AAGGCACGACGGTTA              CCTAT TCACGT ATAGG               TTTGTGCACTAAATT  54 74
      BA1262 NONE
      BA1263 1216383 .. 1216401 + -10.4  -5.63103   GCAAGGCGAGCGGAA             TAGCACTT TTT AAGTGCTA             TTTTTTTCGTTAAAG 100 23
      BA1264 1217063 .. 1217076 +  -2.5  -2.84257   ATAGTACGTATCGCT               TATAT TGTC ATATA                GTATTTAGTTTTTAA  42 110
      BA1265 1217542 .. 1217562 +   -14  -3.52652   AATCTAGTAAAAAAA            GCACGCCG ATGAG CGGCGTGC            TTCTAATTACGTAAA 100 34
      BA1271 NONE
      BA1272 NONE
      BA1273 1229014 .. 1229029 +  -7.6   -5.4182   AATGTAAAAATGTAA              CCTTAC TTGA GTAAGG               TTTTTCTTTATAGTT 100 41
      BA1274 1229526 .. 1229537 +    -3  -2.71144   ATGCAGACAGTAACT                TCAT ATCC ATGA                 TCGTTAAGAAAAATG  42 59
      BA1275 1229781 .. 1229804 +  -6.8  -5.17488   ATAAATAAGAGATAA          CCTAGCAATCT TAA AG-TTGCTGGG          TTTTATTTTGCTATT  88 26
      BA1276 1230399 .. 1230409 +  -2.6  -2.73681   AGTTTTAAGAGTATA                 TAAA ATA TTTA                 TAGTTGCAATAACTC  40 87
      BA1277 NONE
      BA1278 NONE
      BA1279 NONE
      BA1280 1232129 .. 1232146 +  -7.7  -5.01422   AAGAAATTAACAGAA             GCAGGGA GAAA TCCTTGC              TTTATTTTTGTATAG  89 96
      BA1284 1234577 .. 1234599 + -10.8  -5.62045   GATTGATGAGAAGGA           TAAGAAAGAA TAA TTCTTTCTTA           TTTTTTATTGTATAT 100 13
      BA1286 1236047 .. 1236074 + -17.2  -5.80817   ATTACTAGTTTAAAA        GGACTGTGAAGA GACT TCTTCACAGTCC         TTTTTTTATATTAAA 100 41
        sipW NONE
      BA1288 1237461 .. 1237484 +  -9.7  -4.91109   TAAGGACAACAAAAA          GAGACTATC AAAAAC GATAGTCTC           TTTTTCTGCTAAAAG 100 41
      BA1290 1239370 .. 1239384 +  -8.5  -5.93809   AAAATAATAAAAAAA               GCGGG TATCC CCCGC               TTTTTTTTATAAAGA 100 34
      BA1295 1242716 .. 1242740 + -15.9  -5.60993   GCTAATACAGTAAAA          CTACCGAAAGA TTC TCTTTCGGTAG          TTTTTTTGTGAGCAA 100 36
        ywdH 1244284 .. 1244303 +  -9.3   -5.0916   GCCGTATGATAATAG            CCCCTTC GCAATG GAAGGGG             TTTTTCTGTTCGACA  95 65
        potA NONE
        potB NONE
        potC 1247098 .. 1247111 +  -4.5  -3.96148   GGTGAAGAAAACTCT               GGAGG ACAC CTTCC                TTTATAATACGAACG  60 5
        potD 1248204 .. 1248228 + -12.3   -5.1861   AAATAAGTAAGGAAA          TGCGGTTTCTA AAG TAGAAATCGCA          TTTTTTCATAGTAGG 100 35
      BA1301 1248907 .. 1248942 + -19.4  -5.63517   AGAGAGATAGAAAAA    CGTCTAGAAAAACTAT TATT ATAGTTTTTCTAGACG     TTTTTTGTTTGCAGG 100 31
      BA1302 1251209 .. 1251229 + -11.3  -5.28176   AATCATCATAAAAAA            TACTCATCT ATA AGATGAGTA            TTTTTTATGAATAGC 100 30
      BA1303 1252181 .. 1252202 + -10.3  -3.53091   TTGCAAATCTTGTTG           CCTTTCATT ATCA AATGAAAGG            TTTAGAGACGAAGGT  85 485
      BA1305 1253440 .. 1253474 +   -16    -2.606   AAGTTATGAAACATA     AAAAAGAGTCTTCTCA TTA TGAGAAGACTCTTTTA     ATCTATTTACTTCGT 100 25
      BA1311 NONE
      BA1312 NONE
      BA1313 1261911 .. 1261939 + -15.5   -4.1891   AGTACAGAATGAGGA        GAGCATGTTCTAA TTT TTAGAGCATGCTC        TTTATATTGAAGACA 100 13
      BA1314 1262914 .. 1262943 +    -3  -3.97444   TCTTTAGAAGAGGGA      GAGGA-TAGGC-CA TGGT TGAGCCTACTCTTC       TTTCCTTAGTCATCT  55 99
      BA1315 1263736 .. 1263746 +    -4  -2.88663   CTCATGAAGGGGGAA                 CATA AGC TATG                 TCTATGAAAATCAGT  47 34
      BA1316 NONE
      BA1317 1265887 .. 1265907 + -12.6  -5.15634   ATAAAAGAGGGGAAA            GCAGGCCA GAAAA TGGCCTGC            TTTTTTAATAGAATA 100 37
        comC NONE
      BA1319 NONE
      BA1320 1267033 .. 1267065 + -13.7  -3.50588   AAATATGTTGGGAGC      TAAAAACTCCAAAGT AAA ACTTTGGAGTTTTAA      TGTTTCATATGCGCT 100 23
      BA1329 1273251 .. 1273261 +  -5.4  -4.64844   AACAGATAAAAGAGA                 GAGA GAA TCTC                 TTTTCTATGTATAAA  71 58
        fabG 1274124 .. 1274154 +  -3.4  -5.40072   TAATGAAGTAAGAAA      AAAGTGCATATCC ATAGCA GGA-ATGCACTTC       TTTTTTTAGAAGGAA  76 38
        phaC 1275290 .. 1275314 + -10.1  -5.60993   AGTAAAAATGAAAAA          TCCAACTAGCG TTG TGTTAGTTGGA          TTTTTTTATGGAAAA 100 36
      BA1332 NONE
      BA1333 1277949 .. 1277975 + -16.8   -5.2189   TTGGATAGTATGAAA         CCATTCTACCTA TGT TAGGTAGAATGG         TTTTTTAGTCGTTAA 100 33
      BA1335 1278614 .. 1278638 +   -13  -5.63504   AAAGGTAAACAAAAA          TGAGGCGTTT TTTAC AAACGCCTCA          TTTTTTTGTGGGATT 100 23
      BA1337 1280364 .. 1280390 +  -8.8  -2.99649   TGGTGGACAACAGCA        GCGAGTAGCAC TTGCAC GTGC-ACTCGC         TCTGTCTCCGGATAT  72 468
      BA1339 NONE
        phnX NONE
      BA1341 NONE
      BA1342 NONE
      BA1343 1286644 .. 1286668 +  -5.7   -4.3534   GTTAAATACATTGAA          TTTCCACCTGA TTT TAAGGTGGGAG          TTTTACTGCTTACAA  72 36
      BA1344 1286905 .. 1286924 +  -7.8   -5.8096   TACGATAAGTAAAAA            GGCCCTCT GAAT AAAGGGCC             TTTTTATTTTTTATC 100 16
      BA1346 1289364 .. 1289396 + -15.2   -5.4251   TAAAAGATGAGAAAA      TACGTTATTCTTTC ATTGG GAAAGAATAACGTA      TTTTTTATGTATAAA 100 38
      BA1348 1290989 .. 1291019 + -16.3  -5.38497   AAGATGAAAAGGAAA       GGGAGCTATTTGC TATAT GCAAATGGCTCCC       TTTTTTAGTTTGAGT 100 39
      BA1352 1294615 .. 1294638 +  -7.5  -5.65927   GTATATTCCAAAGGA          GCTTTGGAT ACAGAA ATCCAAGGC           TTTTTTATTTACATG 100 43
      BA1353 1296536 .. 1296561 + -10.5  -4.07568   ATTCAGAATACTAAA         GAGGTGTTTCT AATA AGGAGCACCTC          TTTTCACCAACAAAA  91 109
      BA1354 1297133 .. 1297150 +  -9.9   -5.1675   GCGATAAGTTAGACG             GAAGTGG GAGA CCACTTC              TTTTTTCATACGTGC 100 34
      BA1355 1297339 .. 1297359 + -10.5  -5.38047   AAGGAACAGAAAAAA            CGTGATGAG TAT TTCATCACG            TTTTTTGTATGAGTG 100 21
      BA1359 NONE
      BA1360 NONE
      BA1361 NONE
      BA1362 1301289 .. 1301341 + -29.9  -3.53787   TGACAACCGTTAATA TATAATAGAAAGAAAGGATCTGTAT GTT ATACAGATCCTTTCTTTCTATTATA TTATGCATTTTGATT 100 28
      BA1364 NONE
      BA1365 1302637 .. 1302662 + -12.7  -4.85782   GAATTTAACATAAAA         GCACACGATTT ATAT AGATCGTGTGC          TTTCTTTTTAAGAAA 100 28
      BA1367 NONE
      BA1368 1304206 .. 1304231 + -10.5    -3.786   TTCTTTTTTGCGTGA         TGCTGGAGAAA TAAA TTCCTCCAGCA          TTTGCCGTTTTATGA  89 199
        nrdI NONE
      BA1370 NONE
        nrdE 1308059 .. 1308090 +  -7.4  -2.62718   TAAAAAGTGAGACAT      G-ATGAGCACGGTTT TCT GAACCCTGCTCATGC      TCAGTTATGAATTTT  62 43
        nrdF 1309111 .. 1309160 + -24.9  -4.90778   ATTTTTAATATATGA TCATAAAGAAAAGCTGTCTTATT CATT GATAAGACAGCTTTTCTTTATGA TTTTGTTTACATAAC 100 33
      BA1373 NONE
      BA1374 NONE
      BA1375 NONE
      BA1376 NONE
      BA1377 1312889 .. 1312910 +  -9.5  -5.10461   TTATAATAAAAGAAA           TCCCTGTTT GTAA AAACGGGGA            TTTTTATTACATAAC 100 35
      BA1378 1314103 .. 1314121 + -13.2  -5.05505   ATAGATAAGTAAAAA             GTAGCTCC TTA GGAGCTAC             TTTTTAATTTGTAAT 100 33
      BA1381 NONE
      BA1382 1315957 .. 1315967 +  -2.6  -2.74019   GAAGCATTAAAATTA                 TTTT AAG AAAA                 TAATTGCGAATTATG  40 20
      BA1383 1316450 .. 1316471 + -13.1  -4.98531   CTATTATAAATAAAA           GGAAAAGCG TAAT CGCTTTTCC            TTTTTAATTTGAACA 100 28
      BA1385 1318592 .. 1318616 + -11.5   -4.5287   ATGTATATAGAAAAA          GACCACTTGAA TAA TTCAAGCGGTC          TTTTCATTAGTTTGC 100 12
        amaA 1324460 .. 1324483 + -12.5  -5.18866   GAAATATAAAAAAAG          GCAACTGCG CTCTAT CGCAGTTGC           TTTTATTTCTTTCCG 100 42
      BA1393 NONE
      BA1394 NONE
      BA1395 1326085 .. 1326102 +  -9.9  -5.95946   ATATTGTACATTAAA             GGATGCA AATT TGCATCC              TTTTTTTGTTGTTGA 100 27
      BA1396 1326404 .. 1326416 +  -6.3  -3.39482   AAATTCAAGTTCATT                CTTTG TTT CAAAG                TTATAAATCATGTTA  59 85
      BA1398 1328020 .. 1328031 +  -4.4  -4.40963   CTGCATACCCTTTTT                CTGT TTTC ACAG                 TTCTTTTTGAACGAT  66 194
      BA1401 1328785 .. 1328797 +  -3.3  -2.75957   GCTCCAACTTCAAAT                CCAAC AGC GATGG                TCATTGCCATTGCTA  44 424
        uppP 1330662 .. 1330703 + -15.5  -2.60854   TCTATTTCTTCATTA TGTAATAAAAAAACTGCCG GGTT CGGCAGTTTTTTTATTTTA  CTACTTTTTCTATCA 100 21
      BA1406 1332368 .. 1332397 + -17.3  -3.88498   TTACGTAATGAAAGA       GGAGACCTTCCTT ATAT GAGGAAGGTCTCC        TTTCGTATGTAAAAG 100 63
      BA1407 1332616 .. 1332635 + -10.8  -5.37593   AAGTAAATCAAAAAA            GGAGTGAA TCAT TTCACTCC             TTTTTTGATTTAAGA 100 19
      BA1409 1336414 .. 1336449 + -15.6  -4.56597   GAAGATGTATTTACA    GGATAAGGTATCTCGC ATAA GCGAGATACCTTTTTC     TTTTTAAAAAAGGGA 100 20
      BA1411 NONE
      BA1412 1338028 .. 1338064 + -13.9  -5.08824   CGTTAGGTGAATATA    AAAAAGAGGACTCCTTT TCA AAAGGAGTCCTCTTTCA    TTTTTTAAGTGCGGC 100 337
      BA1415 1339086 .. 1339105 +  -2.1  -4.67982   ACATAGGAGGCGCTT            TCCAGTG AACGAG CAATGGA             TTTTCTTAAATGGAG  59 141
      ilvE-1 1339978 .. 1339990 +  -3.4  -4.85599   TACGAAGAAAATAAA                GTTG GATAA CAAC                TTTTTATAACATAAG  66 17
      ilvB-1 NONE
        ilvN NONE
      ilvC-1 NONE
        leuA 1345056 .. 1345068 +  -2.7  -3.46647   AAATCTTTTATCCAG                CTTGT GAA ATAAG                TGTTTGATAGGTGAG  46 14
        leuB NONE
        leuC NONE
        leuD 1348307 .. 1348343 + -13.2   -3.6968   TCATCATACGTAAAG   CCCTTGAACCTA-ACGT GAAA ACGTGTAGGTGCAAGGG    TTATTCCCGTTGTAC 100 170
      BA1424 NONE
        hisG NONE
        hisD NONE
        hisB NONE
        hisH NONE
        hisA 1353537 .. 1353547 +    -4  -3.01924   AAGAAGTGGTAGAGG                 TAAC AAA GTTA                 TGTTAGCGAAACGTA  48 9
        hisF 1354299 .. 1354313 +  -2.8  -4.07885   AAACGTCGAGGTGCG               GTTATG AAA CCTAAC               TTTTCAAAAGGACTA  53 19
      BA1432 NONE
      BA1433 1356210 .. 1356229 +  -5.7  -5.14563   AAAAGCGTAAAAAGA            GGGGAGA CTTGCA TCTCCTC             TTTTTTCATGGAAAA  83 31
      BA1434 1357314 .. 1357363 +   -14  -4.60648   CAAAAAGTATTCGTT ACAAAATAAAAAGAAACCTTCC AGTTCC GGAAGGTTTCTTTTTATTTTTC TTTATTTGCTCTTTT 100 17
      BA1437 1361120 .. 1361143 +  -9.6   -5.4492   TTTCCTAATAAGAAA          CGCGTGTGAAC ATT GTTC-CGCGCG          TTTTTTGTCTATCTA 100 377
        lysA 1362785 .. 1362804 +  -2.9  -5.96219   TATATTACCGAACAG            TCTTTTC GAAATG GGAAAGA             TTTTTTTTATGAATA  85 269
      BA1439 1363006 .. 1363041 + -15.7   -5.0925   ACTAGAAAAACTAGA    GGCGGTTTTAACCTA TTTCAT TAGGTTAAAACCGTC     TTTTTGCTTTTACAG 100 50
        cysH NONE
         sat NONE
        cysC NONE
        nirA NONE
      BA1444 1367406 .. 1367431 +  -6.9  -3.87551   ATGAAGAAATGAAAA         CTTCCATTCAT ATAT AAGGATGGAAG          TTTCACTTTAATAGT  69 54
        cysG 1368236 .. 1368258 +  -2.1  -3.02471   AAGTAAGTGGAGTGT           TATAAAATG AAAGC CATCTTATA           TATATGTCATGGAAG  42 21
      BA1446 NONE
      BA1447 1369891 .. 1369922 +   -16  -5.86976   AACATTACATATATC      GTCCTCTACATGCA TATT TGCGTGTAGGGGAC       TTTTTTATTTTCTAA 100 327
      BA1448 1371364 .. 1371399 + -19.4  -2.82759   TTTAAAATGTTTGCA    TAATAAAAAGACGGAG AAAG CTCCGTCTTTTTATTA     TGTGGTAGGTGTATT 100 23
      BA1450 1374656 .. 1374688 + -12.9  -2.87132   TTAATTATAATTTGA      AAAAAGCTCTCACAT AAT ATGTGAGGGCTTTTC      TATATAGAAGGGAAG 100 37
      BA1451 1375480 .. 1375503 + -11.8  -4.95167   CTTATAGATGTATAA          GACCTCTTCT CGTT GGAAGAGGTC           TTTTGTTATTCATTA 100 275
      BA1452 1376899 .. 1376926 +   -12    -5.626   TTAAAAGTAACGAAA        GCCGTTCAGAGA ATGT TCTCTGTGCGGC         TTTTTTTGTGCGATA 100 56
      BA1453 NONE
      BA1454 1378204 .. 1378242 + -12.7  -3.05022   CTTATGATATAGTGA   TAGGAGAAAAGGTGTTG GAAAG CAATGCCTTTTCTTCTA   TGTATATGTGACAAG 100 63
      BA1455 NONE
      BA1456 NONE
      BA1457 1380711 .. 1380740 + -14.5  -3.51232   GATACAGTGAAACTT       TAATCAGTGGGGA GCTA TTCCCACTGATTA        TTAGTTTGCACCGAA 100 39
      BA1458 1381098 .. 1381111 +  -8.1  -5.44721   ATCAAAAGTAAAAAA               CTCCC TTTT GGGAG                TTTTTTTAGGATGCT 100 30
      BA1461 1383266 .. 1383314 + -12.7  -3.73775   TTGCAAAATTAGATT ATGAAAG-AAGGAAGCCTCACA AAATAA TGTGAGGCTTCCTTCCTTACAA TTTCATGGCGCTCCA 100 22
      BA1463 1385114 .. 1385142 + -13.3  -4.20136   CTTTCCTAGGAAATG        ATAATAGAGAGGG GGC CCCTCTCTATTAC        TTTGCTTTTGCAGAT 100 95
      BA1465 1386644 .. 1386672 +    -2  -3.44848   ATTTCTACGAGAGAA       TGTTACAAGTATA GTCA TATA-TTGTAATA        TCTTTAGTAGAGAAG  46 85
      BA1466 1387218 .. 1387245 +  -7.8  -5.19275   ATACAGTCTAAATAA        TAAGCGAGCTAG CATT CTAGTTGGCTTA         TTTTCTTTTGTAAGT  91 26
         hmp 1388602 .. 1388642 + -13.7  -3.45023   TTGAGCTTTAATAAG CAAA-AAAAAACGAGGTG TTATTT CACCTCGTTTTTTATTTG  TTCTCGTAATAGTCG 100 42
      BA1469 1389534 .. 1389550 +  -9.5   -5.7946   TTCTTCATTAAAAAA              GATGTCA ATA TGACATC              TTTTTTTATTAAACC 100 30
      BA1474 1394712 .. 1394735 + -11.1  -5.36441   TTTTGGTAAAAGAAA          GAGGCGAAT AAAGAA ATTCGCCTC           TTTTTTGTATGAAAA 100 32
      BA1479 1398856 .. 1398896 + -15.6  -2.87132   AGTGATAATAAACAA  GAAAGGCACTGTACAAAC AGGGG GAATGTACAGTGCCTTTC  TATATGAAAAAGAGG 100 36
      BA1484 1404731 .. 1404761 + -14.8   -2.8084   GTGTTCTAACTCAAG       CCCCCACTGAAATG TTT TATCTCAGTGGGGG       TAGTTGACTATTTGT 100 274
      BA1485 1405642 .. 1405659 +  -8.5  -5.95286   TCAAAAAAGAAAAAA             CAGCTAA CTAT TTAGCTG              TTTTTTCTTTTTCCT 100 19
      BA1487 NONE
      BA1488 1409332 .. 1409365 + -11.9  -4.43859   ACAAATATTAACTGC     GAAAAAGAAGCTGAG GGGA CTTAGCTTCTTTTCC      TTTTGTACAGTTATA 100 30
      BA1489 1410347 .. 1410365 +   -11   -5.4505   ATGGACACCGTATTA             GACGCAGG TTT TCTGCGTC             TTTTTTATTGGAAGG 100 25
      BA1490 NONE
        spmA NONE
      BA1492 1412745 .. 1412772 + -11.5    -5.626   ATAATACGTATACGA        CCACTATTAAG GTGTTG CTTAATAGTGG         TTTTTTTATGCGGTA 100 70
        resA NONE
        resB NONE
        resC 1417259 .. 1417293 + -13.9  -4.90296   ATACGCATAGAGAAA     TAAAATAGGAGAGTG TATGT CACTTTCCTATTTTA     TTTTTGTCAACTTTT 100 31
        resD NONE
        resE 1420036 .. 1420054 +  -3.2  -4.67904   GTATATTTACCGAAT             CGTATA ATTTAGA TATACG             TTTTTAAAGTTGATA  62 14
      BA1499 1420754 .. 1420775 +  -5.9  -5.75478   TGATAAAAAAGAGAA           GGAAGTGGA GTAA TTCACTTTC            TTTTTTTGTATACTT  95 13
      BA1500 1421597 .. 1421624 + -12.8  -4.17048   TATATCTAAAAGAAA        ACCGTCCCAAAA TTTA TTTTGGGACGGC         TTCTTTTACCAAAAA 100 157
      BA1502 1423457 .. 1423483 + -12.5   -5.4833   TAATATATACTAAAA         CCATTAGTAGT GTGAA ACTACTAATGG         TTTTTTATTAAGTAA 100 38
      BA1504 NONE
      recQ-1 NONE
      BA1506 NONE
      BA1507 1428071 .. 1428084 +  -2.4  -3.87373   GGAGGAGATTTAGCA               GAGA AAGGTG TCTC                TTTATCAAAAATCTC  51 338
      BA1509 1429509 .. 1429524 +  -3.4  -3.46081   CTATTTTCTATTTCA              TATAAT AAAA ATTATA               TTCATTGGTTGCGTA  50 59
      BA1510 1430147 .. 1430182 + -13.6  -5.85244   TACTTTGTGAAAAAA    CAAAACCTTAGCTA ATATAACA TAGCTAAGGTTTTG     TTTTTTATTTTACTT 100 11
        gdhA 1431735 .. 1431759 +  -5.8  -5.80364   TATATTGTGAGAAAA         CGTGATTCCTT TCGA GAGGA-TCACG          TTTTTTTGTTGAAGT  95 44
      BA1512 1432022 .. 1432044 +  -6.3  -2.69178   TAAAAACAAAAAGAA           CGCTTGTTC TGTGC GAACAAACG           TGCTATAATCTCCTT  57 43
      BA1513 1432389 .. 1432403 +  -4.2  -3.23216   AAGAAGTAAGGTAAT               CTTCTG AAG CGGGAG               TTGGTAGTAATGGCG  49 81
      BA1514 1432980 .. 1432997 +  -5.6  -5.80727   CAATAAAGATAGGTG             CCTACT GCTGTA AGTAGG              TTTTTTCTTGTTTTT  91 122
      BA1515 1434037 .. 1434066 + -15.2   -5.1861   AGAGAAATATAAAAA       GAAGCTGTCGAA ATAAAC TTCGACAGCTTC        TTTTTTAATCGTGCA 100 29
      BA1517 1435471 .. 1435486 +  -6.1  -4.83677   AGCAAATGAGAAGAA              GCAGG AGAATA CCTGC               TTTTCGTTTTGTTTT  80 98
         cmk 1436206 .. 1436225 +  -8.6  -5.76237   TGTTTGCGAAATAAA            GAAAGGGG GTAG CCTCTTTC             TTTTTTGTTTATATA 100 27
        rpsA NONE
      BA1520 1439013 .. 1439063 + -13.1  -2.54955   AGTAAAAATTATGAG GAATATGTAAAAGACGGTTTCG-TA CAA TATCGAAACCGTCTTTT-TGTATTC ATTAGTGCTGATTCT 100 290
      BA1522 NONE
      BA1523 NONE
      BA1524 1441055 .. 1441075 +  -9.8   -5.1101   TTCTGGAATGCAAAA            CCCTTCTT GCACA AAGAAGGG            TTTTTTACATAATAA 100 85
      BA1525 1442439 .. 1442464 +  -3.4  -2.71144   AGACTAATGGAGAGG         ATGTGATTTT ATGACA AAAATCACAG          TAGTTGGAGCAGGTA  44 34
        gpsA 1443479 .. 1443506 +   -15  -6.17033   TACTTTAAAGAAAAG        CGACAGAAGTGC ATTT GTACTTCTGTCG         TTTTTTATTTTTTTT 100 33
      BA1527 1443924 .. 1443950 + -16.6  -5.07523   GGCATATTTGGTCAA         CCGAAGCGAGAG ATA CACTCGCTTCGG         TTTTATTTGTATCTA 100 110
      BA1528 1444388 .. 1444400 +  -3.5  -4.84311   AGTGAAAAAAGTCCA                TATTA TTT TAATA                TTTTGTTGTATGAGC  66 104
      BA1529 1445096 .. 1445129 +  -6.2  -5.47159   ATCATAAGTCATGAA     CCTTTCTTTTAG TGAATAAGTT CTAGAAGAAAGG      TTTTTTATGTTACAC  88 34
      spoIVA 1446816 .. 1446835 +  -7.9  -5.79588   TATTATAAGAAAAAA            TCCCTCT CATCGT AGAGGGA             TTTTTTTAATTTTCA 100 33
       hup-1 1447401 .. 1447427 + -13.9   -5.0925   CATATTAACAGGGAA         GAAGAGTTTCC TTTTT GGAAACTCTTC         TTTTTGCTTTTAAAA 100 47
        folE 1448071 .. 1448092 +  -5.9  -7.14698   TTAAAACGAAGTAAA           GAAAAGTGG GAAA CTGCTTTTC            TTTTTTTTTTTTTTT 100 27
      BA1533 NONE
        menG NONE
        hepT NONE
      BA1536 1451394 .. 1451425 + -15.4  -6.04953   TGATAATAGTAGAAA      GTGCAAGGAGAATA GGGG TATTCTTCTTGCAC       TTTTTTTATTTCTAT 100 77
      aroF-1 NONE
        aroB NONE
      hisC-1 1455132 .. 1455150 +  -6.7  -5.27923   TTAAGAGATTGTGAA             GGCTCCT ATTAG AGGAGTC             TTTTTTATCGCATTA  88 37
      BA1541 NONE
      BA1542 1457352 .. 1457381 + -12.4  -5.54264   TTCAGACTTTTTCAA       GAAAAACTACCT TAATAT AGGTAGTTTTTC        TTTTTTTACCTCTTT 100 72
      BA1543 1458080 .. 1458092 +  -3.4  -3.46167   AGAAAGAACATCGTG                TGTC AAGAA GACA                GTTTTTAAATTATAC  50 191
        qcrA NONE
        qcrB NONE
        qcrC 1460063 .. 1460087 + -15.9  -5.50723   AAAAAGTAATAGGGA          GCTGACTACAA AAT TTGTAGTCAGC          TTTTTATTTTAATGA 100 32
      BA1547 NONE
      BA1548 1460750 .. 1460762 +  -4.9  -4.02022   GCTTACGTGAGAACC                GAAAA CAA TTTTC                TTTATGATAGTTAGA  62 6
      BA1549 1461470 .. 1461487 +  -4.2  -6.02919   ATGTCAAATAAAAAA             TTCTCT GCTTAA AGAGAA              TTTTTTTGTTTGTAA  90 14
      BA1550 1462358 .. 1462374 +  -3.7  -2.66964   AAAGAAAAAGTAATG              TCCATTC TAA GAATAGA              TAATGTAATAAATAA  44 6
      BA1551 1463164 .. 1463199 + -11.4  -4.01381   TATGCAACGTAGTGA    CGAATAAAGACTATCA ATTT TGATAGTCTTTTTTTG     TTGTTTGGATTGAAT 100 19
      BA1552 1463910 .. 1463935 + -13.5  -3.95348   ATATGTAATAAAAAA         CTAGAAAAGCT AAAA AGCTTTTCTAG          TTATGTTTATGTATG 100 22
      BA1554 NONE
        dapB NONE
        mgsA NONE
      BA1557 NONE
      BA1558 NONE
        pcnB NONE
        birA 1470763 .. 1470784 +  -8.8  -5.65927   CGAAATTAAGTAAAA           GAAGTTCC TCTTTT GGAACTTC            TTTTTTATTTCCATA 100 28
        panB NONE
        panC NONE
        panD 1473746 .. 1473768 + -11.4  -5.30686   ATTATAAGTAAGGTG           GCTATCTCTA TTA TGGAGATAGC           TTTTTTGTGCATCTT 100 34
      BA1565 1476727 .. 1476751 +  -5.1  -3.88232   GCGTAAAAAATGTGG          GTAGGAGGAAT TTT ATTTTTCTTAC          TTCTTGTATACAAAA  60 82
      BA1566 NONE
      BA1567 NONE
        aspB 1478839 .. 1478859 +  -7.6  -5.41746   ATGCAATGCAAAAAA            CCTTCCTA CATAA TAGGGAGG            TTTTTTTGACGAATT 100 56
        dnaD NONE
         nth NONE
      BA1571 1480804 .. 1480835 + -11.1  -5.80817   AATGATAACAAAAAA      GAAGTCCTGTTCTC GTTAA GAGAA-AGGACTTC      TTTTTTTGTATTAAG 100 7
      BA1574 1485344 .. 1485377 + -18.3    -3.272   TGATATAATAAAAAA     GAAGTCCCGCCTTCA TTTA TGAAGACGGGACTTC      TTAATGTGAAGTAAT 100 33
      BA1577 NONE
      BA1578 1486468 .. 1486487 + -12.2  -5.73339   GAGCAATGTAAGTAA            CAAGAGGG GGAA CCCTCTTG             TTTTTTTATGCTTCT 100 26
      BA1580 NONE
      BA1581 1487930 .. 1487950 + -10.5  -5.37345   GTAAATGATATGTTA            GAACTAGCG AAA TGCTAGTTC            TTTTTTGTAATTGGA 100 37
      BA1582 1488522 .. 1488546 +  -2.9  -3.05647   ACAGTGGAATAATGC          TGAGTAATATG TAA TATAGTACTCG          TATATATGATTGACA  45 19
      BA1583 1489013 .. 1489025 +  -4.9  -3.64599   TAGAAAAAAACATTG                CAAAA TCT TTTTG                TTTCCACTATACTAA  58 74
      BA1584 NONE
      BA1585 1491014 .. 1491035 +  -8.9  -5.92337   TAATATAGAAGAAAA           TTTTCCTTT TTCG AAAGGAAAA            TTTTTTTTCGTGTAT 100 33
      BA1586 1493089 .. 1493106 + -11.3  -5.84432   AATTATAAGGAGAAA             GCTTGGC GCTT GCCAAGC              TTTTTTTCTATTATA 100 33
      BA1587 1494709 .. 1494728 +  -7.1  -5.40474   ACGAGTTATAAAAAA            GGGCTGC TTACTT GCAGCTC             TTTTTTTAAGGGGAT 100 30
      BA1588 1495214 .. 1495260 +  -7.7  -5.41143   GAATTACATATGTAA AAAT-AACTAAAAAACAGAAGA GAGT TCTTCTGTTTTTTAGTTTAATG TTTTTTTAGCAACTG 100 16
       maP-2 1497701 .. 1497749 + -14.8   -5.8187   TTCTTTTTTGCGAAA CTCCAAAAGCGCGTCTCTCACTTG TAA CGAGTG-GTGGCG-GCTTTTGGAG TTTTTTTATTGCATA 100 272
         xpt NONE
        pbuX 1499706 .. 1499741 + -19.4  -5.19879   GAAGCGTAAAATTGA    TAAAAGGTTCAAATCG TATG CGATTTGAACCTTTTA     TTTTTGTATTTCAAA 100 32
      BA1595 1505408 .. 1505442 +  -9.5  -3.54424   TTGTCCATGGTGAAT    CCCTCCTT-TCTATTA CTTA TGGTAGACAAGGAGGG     TTTAGAACAATAGAG  80 291
      BA1597 NONE
      BA1598 NONE
      BA1599 1507316 .. 1507330 +  -4.9  -4.64657   CTGTGAGGGCATCCA               CCTGC GAGTA GCGGG               TTTTTGGACATTTAC  69 271
      BA1601 1508633 .. 1508647 +  -2.8  -4.75404   TTGAAAAGATTTTTA               TTCGAA ATA TCCGAA               TTTTTGGTCGGATTT  63 64
      BA1602 NONE
      BA1603 1510214 .. 1510245 +   -14  -4.86773   GGTTGTATAACTTAT      TAAAAGCCTTACGT TTAA ACGTAAGGTTTTTA       TTTTTACTAATTTTG 100 23
      BA1605 1511714 .. 1511739 +  -9.1   -4.8487   GGTAATCTATTTATA         TAACCTTACGT AATG ACGTGGGGTTA          TTATTTTTTTGGTAG  93 105
      BA1606 1512684 .. 1512707 +  -5.5   -4.2828   AGACTAGGTGACACC          TTCTTTTTT ATTTTG AAAAAAGAA           TTTTAGTAGATGAAA  66 78
      BA1607 1513140 .. 1513183 + -21.6  -3.02144   TTAAATAAAATAAAA TAAAATAAAAAAGATAGCCT ATAA AGGCTATCTTTTTTATTTTA TATTGGGAAAAATGC 100 37
      BA1608 NONE
      BA1609 NONE
      BA1610 NONE
      BA1611 NONE
      BA1612 NONE
      BA1613 NONE
      BA1614 NONE
      BA1615 1520535 .. 1520562 +  -2.8  -3.67792   AACAATATTATTACA        GTAAGTGAGTTT GAAA AAAATAACTTAC         TTTCAATGCATGTAG  48 423
      BA1617 1522889 .. 1522924 +   -15  -5.41941   AAAGGTAATGAAAAA    GAGATTGTAATTTGGT TTCA ACCAAACTACAATCTC     TTTTTGTTTCATTTA 100 89
      BA1619 1538978 .. 1539000 +  -6.4  -5.33921   TTTTTGGCTAAAAAA           GAATCCTT TTCACGT AAGGATTC           TTTTTTCGTTCATTT  88 30
      BA1621 1540023 .. 1540036 +  -2.3  -6.09196   CAAGCGTAACTTCAC               GCAGC CTGC GCTTC                TTTTTTTGTTTTGGA  81 32
      BA1625 1542945 .. 1542968 + -11.8  -5.13473   ATGTAATAGATGAAA          GAGCTATTCC TATA GGGATAGCTC           TTTTTTACATGTGAT 100 35
      BA1626 NONE
      BA1627 1543921 .. 1543968 + -16.6  -3.51804   GTATGGGGAACAGTT GTCATGAAAAAACATCCAGAGA AAAT TCTCTGGATGTTTTTTAGTGTC TTGCTTCGTTTAGTT 100 19
      BA1630 1545518 .. 1545538 +  -6.9  -4.35581   AAGATAGAAAAGTAA            GAGCCAT CACCTAA ATGGCTC            TTTTGCATATTTTGG  78 26
      BA1631 NONE
      BA1632 1546628 .. 1546660 + -15.1  -4.07568   ATAAGATATAGAAAA      GAAATAGTCGTAACG ATA TGTTGCGACTATTTC      TTTTGAAAAGGGGGA 100 51
      BA1633 1547295 .. 1547323 + -12.6  -4.25104   AAAAGGAAAAAAAGA        CAAAAGTAGTGC GTTAA GCACTGCTTTTG        TTTTAATGAGGAAAA 100 9
      BA1634 NONE
      BA1635 1549434 .. 1549466 + -12.2  -4.84219   CTTCGCATTAAAAAA      GAGGAGCTTTTC AATAGATAA GAAAAGCTCCTC      TTTCTTTTGTCCTTT 100 30
      BA1636 NONE
      BA1637 NONE
      BA1638 1551347 .. 1551378 +   -19  -4.68705   AGATAAAACAAAAAA      GGAGATTGCTATCT TATA AGATAGCAATCTCC       TTTTATTAAAATTAT 100 41
      BA1640 1554574 .. 1554593 +  -7.2  -6.09196   AATAATGAATAAAAA            GAATTCTC GTAT GGGAATTC             TTTTTTTGTTTTGAA 100 65
      BA1641 1555566 .. 1555584 + -11.8  -3.63627   TTAATTCTCTCTTGA             CCTTCAAG TTA CTTGAAGG             TTTAAACTGTGAACA  95 103
      BA1642 1556992 .. 1557013 +  -6.6  -6.12458   ATATAATGAAGAAAA           TCCCCTTG AGCAAG TAAGGGGA            TTTTTTATTTTTTTA 100 35
      BA1644 NONE
      BA1645 1558432 .. 1558455 + -16.8  -5.00884   ATATAGTGAAAGTGA          TCCCGCCTAG CATT CTAGGCGGGA           TTTTTTGAGCGAAAT 100 35
      BA1646 1559059 .. 1559080 + -11.7  -5.01535   AGACGTTTTAAAAAA           GAGCAATTC AAAA GAATTGCTC            TTTTTGTGCTTATAA 100 199
      BA1647 1559900 .. 1559923 + -11.8  -5.00616   AGAAATGAGTAAAAA          GGCAGACCTA AATG TAGGTTTGCC           TTTTTTGGGAGGAGA 100 33
      BA1648 1560541 .. 1560556 +  -7.5  -5.39755   AAGTGAAAATAAAAA              GCGGC AAAATA GCCGC               TTTTTTATCGTTATC 100 39
      BA1655 1565739 .. 1565759 +  -2.7   -3.0976   GATAAAGTACATAAA            TAAAGAATT TGT AGTTTTTTA            TATTAAGATATTAAA  43 23
       hfq-1 1565973 .. 1566013 + -20.9   -3.3482   AGGCTATATCAACAA  TAATGAAATAAGACACTCG TGC TGAGTGTCTTATTTCATTA  TTGCTTACAAGCTTC 100 15
      BA1658 NONE
      BA1659 1568363 .. 1568373 +  -2.6    -3.273   AAAATACGAAAATTC                 TTTT AAA AAAA                 TATTAAATTTTATCA  44 70
      BA1660 NONE
      BA1662 NONE
      BA1663 NONE
      BA1664 1574905 .. 1574947 + -11.7  -5.14563   TTTTAATTCGAGTTA TATAAAA-AGGTCGTCAC TTTACATT GTGACGACCTCTTTTATA TTTTTTCGTAAAAGA 100 21
      BA1667 NONE
      BA1668 NONE
      BA1669 1578798 .. 1578813 +  -5.4   -4.4634   TAGGTAAGGAGGGAG              CCGGAA ATAA TTCTGG               TTTCTTCTTCAAATT  69 169
      BA1671 NONE
      BA1672 NONE
      BA1673 1581761 .. 1581795 +  -7.8  -4.46112   TAGTGATGGAGTTTA     GAAACGGATTCCCCCT TTA AGAGGGGATCCATTCC     TTTATTTAAATAAAG  82 38
        flgB NONE
        flgC NONE
      BA1676 1583362 .. 1583372 +  -6.8  -2.57132   TAGTAATCGGTGCTG                 CGCT TTT AGCG                 ATTGTAACAGGAGCA  59 112
        fliG NONE
      BA1680 NONE
      BA1681 1587858 .. 1587882 + -11.6  -6.28401   ATGCACCATATCGTA          TAAGACCTCT GCTTA AGAGGTCTTA          TTTTTTTGTTTTTTA 100 23
      BA1683 NONE
      BA1684 NONE
      BA1685 NONE
      BA1686 1591398 .. 1591414 +  -2.3  -3.12606   AGATGAAGTATTAAA              TGAAGTT GTA AACTTAA              TTCGATAATATATCA  42 1
      BA1687 1591834 .. 1591846 +  -3.3  -3.51307   TAAAAGCCTTAAAAA                GACCT TAA AGGCC                CTTTTTGGGTTTTGA  50 49
      BA1688 NONE
      BA1689 1592626 .. 1592661 + -10.1   -5.1166   TTAAATAAATGAATC    GTCCAACTATCTATAT TTTTT ATATAGATAGTTG-AC    TTTTTCGTTTTAATA 100 49
      BA1692 1595237 .. 1595275 + -13.5  -5.40072   AATTTGGGTACAAAA   TAAAAGGGAGATACATA GCTTA TATGTATTTCCCTTTTG   TTTTTTTAAGAAGAG 100 44
      BA1693 NONE
      BA1694 1596890 .. 1596900 +  -2.6  -3.22618   GCGTATGAAAGTATT                 TTAT CAA ATAA                 TATGTTATATGAAGA  44 65
      BA1695 NONE
      BA1696 NONE
      BA1697 NONE
      BA1698 1600064 .. 1600107 + -12.1  -4.41114   GCGCTTAGTAAAATG TACCCTATAGAATAGAT ACTTAAAAAA GTCTATTCTATAGGGTA TTTCTTGTATAATGA 100 462
      BA1699 1601021 .. 1601037 +  -3.7   -4.4648   GAAAGGTGCTTCTTG              CAGATAT CAC ATACCTG              TTTTATGGTAGGAAT  61 72
      BA1701 1602823 .. 1602865 +  -6.5  -4.14541   TCAGAGGTAGAAAGA GAGTGC-GCTATAAGTAGCT AAAT AACTATTTATAGTAGCGCTC TTTCTCTAATTAATG  68 68
      BA1703 NONE
      BA1704 1605590 .. 1605641 + -15.6  -3.78934   ATATTGTCATTCATT TGTGAAAAGTAATTATAGTATCCC GTTC GGAATACTATAATTACTTTTCGAA TTCTTCTCAAGAACA 100 115
      BA1707 1609274 .. 1609284 +  -6.8  -3.29829   CATTTGGTAAACAGA                 CGTC ACA GACG                 TTGTCAGCGCGTATG  63 524
      BA1710 NONE
      BA1711 NONE
      BA1712 1611525 .. 1611535 +  -3.2  -2.94416   AAACGGTCGCCTGAA                 GCGT TTG ATGC                 TATGTGATAGGAGTC  43 27
      BA1713 NONE
        fliR NONE
      BA1715 1613678 .. 1613688 +  -3.2  -4.44046   ATAATAGCGCGTTTG                 GAGG AGA TCTC                 TTTGTTTAAGATAGA  60 37
        flhA NONE
      BA1717 NONE
      BA1718 NONE
      BA1719 1617897 .. 1617915 +  -8.9  -4.89562   AATATTGAGATAGGA             GACTCCT AATAA AGGAGTC             TTTTATTAATTTTAA  93 28
      BA1720 NONE
      BA1721 NONE
      BA1722 NONE
      BA1723 NONE
      BA1724 1620816 .. 1620846 +  -8.4   -5.5454   AAGGTAAACATAAAA       GGAAGAAAAGTTGA ATG TAGGCTTTTCTTCC       TTTTTATTTATTTGA 100 12
      BA1725 NONE
      BA1726 1622267 .. 1622283 +  -6.7  -3.05997   AATCAGTAAGAGTAA              TGTAAAT GTC ATTTACA              TCTCCTTTATAAGAG  62 400
      BA1731 1626360 .. 1626386 +  -3.8   -5.1244   GAAAAGGAGACAACA         GCATGAAAAAAT TAA GTTTTGTTATGC         TTTTTCTATTAGTCG  70 129
      BA1732 1626897 .. 1626934 + -15.2  -5.28176   ATAAATAGATTCATA   GTGTAAAAGGCTGTCGT GTATA ACGACAGCCTTTTA-AC   TTTTTTCTGCATAAG 100 33
      BA1734 NONE
      BA1735 NONE
      BA1736 NONE
      BA1737 NONE
      BA1738 1633787 .. 1633809 + -10.7  -5.04597   AGTAAATAGTAAAAA           GGAATCCAT ATGCC ATGGATTCC           TTTTTATATATGAGT 100 36
      BA1741 1634675 .. 1634697 +  -4.1   -5.9218   AAGAATATCACAAAA           CATGCTCTC CTTAT GAAGGCATG           TTTTTTTGTTATGTG  90 68
      BA1742 1635415 .. 1635462 + -13.9  -3.15658   ACAAATAACACCATG TGAAATAGAATAACTCTTTCT TTTTTT AGGAAGAGTTATTCTATTTTG TATAATTTTGTAATG 100 13
      BA1743 NONE
      BA1744 1637333 .. 1637358 +  -9.8  -4.75472   GTCTATTTTAATTGA         GGGAAATACC ATATGA GGTGTTTCCC          TTTTATTAATATAAA 100 46
      BA1745 NONE
      BA1746 1638516 .. 1638537 + -10.9  -6.20267   TGAATAGATAAGTAA           GGAAGCAGC TTTA GTTGCTTCC            TTTTTTTATTTTTAG 100 34
      BA1753 NONE
      BA1754 1644911 .. 1644934 +  -9.6  -5.63103   AAGAAATAAAAGAGA          GACCGCCTAA AACA TTAGGCAGTC           TTTTTTTCGTTAAGG 100 32
      BA1756 1647253 .. 1647265 +  -4.9  -4.68994   TCAAAAGTGGTAATT                GATAA AGA TTATC                TTTTTCAATGATCGT  69 171
      BA1757 1647491 .. 1647524 + -17.7  -5.33405   ATATATTAGTAAAAA     GAGAGCTGGCTAC-AT AAA ATCGTAGCCAGCTCTC     TTTTTATTTCGTAGA 100 45
      BA1762 NONE
      BA1763 1652613 .. 1652623 +    -4  -3.73756   TGCAATAAAAAAGAA                 TGAA TTC TTCA                 TATTTTCATGAAATA  53 33
      BA1764 1653385 .. 1653410 +  -9.1  -5.36441   ATAAATAAAAGTGGA         GCATGCATCAT TTGA ATGATGTGTGC          TTTTTTGTGTGGGGA 100 33
      nhaC-2 1655122 .. 1655148 + -12.4  -5.55769   GTCATAAATAAAAAA         TCACCTTCTGCG TGT TGTAGAAGGTGA         TTTTTTATTATGAAA 100 34
        fumC 1656766 .. 1656793 + -10.7  -5.34055   AGAGTAATAAAAAAA        GCCGAGATTCT TTGTTT AGAATCTTGGC         TTTTTTAATATTTAT 100 34
      BA1769 1657595 .. 1657618 +  -4.7  -5.37345   ATATAAAAAGTAAAA          GGTGTTTTCT TATAC AGA-AACACC          TTTTTTGTAGTTAAA  82 28
      BA1770 1658851 .. 1658862 +  -5.8  -2.52896   TAACAATAAAGAAGG                TGCG GAGT CGCA                 TAAGTTAGAAAGTGA  54 156
      BA1773 1660269 .. 1660290 +  -5.3  -2.84617   TACTTAGGGACATTT           TTTGTAAAG GTAT CTTTATAAA            TAGCTTTTTAAAGTA  53 5
      BA1775 NONE
      BA1776 NONE
      BA1777 1663133 .. 1663149 +  -6.6  -3.53444   TTTTTTAAGAATTAA              CACTAC TTGTT GTAGTG              TTTCAGGGGGAATAA  65 46
      ccdA-1 NONE
      BA1779 NONE
      BA1780 1665154 .. 1665185 + -13.8  -5.12068   CCGAAAAGATAAAAA      TAGCCATGTACGGA GGAA TCCGCACGTGGCTA       TTTTTATTACATCTA 100 29
      BA1782 1666335 .. 1666345 +    -4  -3.01984   ACCCAAAAAAAGTTT                 CATT AGA AATG                 TGTCTAATTGGATTA  48 20
      BA1783 NONE
        dsdA 1669140 .. 1669159 + -10.8  -5.22312   ACAATATTAGAAAAA            TGAGGCTA GATG TAGCCTCA             TTTTTTCATGTACAT 100 23
      BA1785 1670542 .. 1670561 + -13.6  -4.76802   ATTATATGAGAAAAA            CCTTCCGC AATT GCGGAAGG             TTTCTTATTTTTCGA 100 32
      BA1791 NONE
      BA1792 1675579 .. 1675609 +    -2  -5.40464   ATTCTCATGTAAAAA      GAGTGAACTTCTGC ACTGA GCAG--GTTCATTC      TTTTTGTTTATACTA  71 66
      BA1793 1676620 .. 1676640 +    -4  -3.19293   GAGAAAAGGTAAAGG            GAGGTTCA TCAAT TGAACATC            TTCAATATTGCAATT  49 51
      BA1794 NONE
      BA1795 NONE
      BA1796 1680223 .. 1680243 + -11.2  -4.13767   AGGTTGATGGGAAAA            GGGTGTCT TTTAT AGACACCC            TTTTAAAATGAAAAA  93 41
      BA1799 NONE
      aspA-2 1684121 .. 1684139 +  -7.4  -5.64421   GAAAAATTAAAAAAA             GAGGGG GGACAAG CCCCTC             TTTTTTGTTTACAAT 100 31
        ykwA 1685911 .. 1685933 + -12.8  -3.99986   CAATATAGAAATAAA           GCCCGTTTAT AAT ATAAGCGGGC           TTTCACTTTTATTAC 100 33
      BA1802 NONE
      BA1803 1688206 .. 1688225 +  -9.4   -5.8187   GAGATAGAGTGAAAA            GATGCTTA TAGA TAAGCATC             TTTTTTTGTTAAATC 100 29
      BA1804 1691523 .. 1691552 +   -13  -4.94972   GATCTAATAAAAAAA       GCTATGCCTTCA AATATA TGAGGGCATAGC        TTTTTCGTTGTAATA 100 34
        asnA 1693466 .. 1693498 + -12.9  -5.60864   TATTTTAATAGAAGA      GAGAGAATAGCTTAA ATA TAGAGCTATTCTCTC      TTTTTTTACTGTGTA 100 33
      BA1814 NONE
      BA1815 1700173 .. 1700191 +  -9.6  -4.71061   GGAGAAGTAAGAAAA             GCTTGGAG AGA TTCCAAGC             TTTTTACGTATAGGT  93 31
      BA1817 1702094 .. 1702118 +  -7.2  -3.30597   AATGTTGATTGCTAA         GCCCATCGTCT ACAT AGA-GGTGGGC          ATTTTGTAAGTTTAT  66 42
      BA1818 1703706 .. 1703755 + -24.3  -3.64866   AGAAGAACTTAAAAA TATAAATAAAAAAGGTGTTTTCA CTTA TGAAAACACCTTTTTTATTTATA TTTAACATGTAATAT 100 21
      BA1819 NONE
      BA1820 1705470 .. 1705500 + -14.2  -3.37344   GGTTTTGTAAATAAA       GAGTAAGCCCTAAT CAA ATTAGAGCTTACTC       TTCATTAAATACAAA 100 20
      BA1822 1707637 .. 1707660 + -10.4  -5.34555   AATTAGAGAAGGAAG          CTGTGTAGAG ATTT TTCTACACAG           TTTTTTCTAATGTGA 100 18
      BA1823 1708560 .. 1708594 + -18.9  -5.63517   AATATAAAGTAGAAC     CACCCTGTAATTTTG AATGA CAAAATTACAGGGTG     TTTTTTATTTAGAAG 100 87
      BA1824 1708981 .. 1708992 +  -5.8  -3.39841   TGTTTACGATGGGAT                CTGC GGTA GCAG                 CTTTCTTTGTTGGGA  61 285
      BA1827 1712222 .. 1712239 +    -7  -5.80951   ATCCGTTTACGAAAA             CACAGG CAGCGA CCTGTG              TTTTTTATTTTACGT 100 453
      BA1828 1713535 .. 1713582 + -27.6  -3.54475   AAGCGTTTTGCAATT TAAGAAATAAGGCGATCCTAAA ATGT TTTAGGATCGCCTTATTTCTTA TTCTGTAATAGAGGC 100 23
         fsR NONE
      cysK-2 NONE
      BA1832 NONE
      BA1833 1719115 .. 1719145 + -13.5  -6.01187   ATGCGAAGTAAGAAA       GAAGGGATGTAAC AATGC GTTACATCTCTTC       TTTTTTTATTTAATT 100 30
      BA1835 1722875 .. 1722903 + -13.3  -5.46706   TTATTTAAAAAGAAA        GGTAGCGTATCGT TTT ATGATACGTTACC        TTTTTATTTTGCACT 100 33
      BA1837 1724213 .. 1724246 +   -17  -4.98531   CTAAATGAAATAAAA     GAGTCTCGTTCAAA TATCAT TTTGAACGAGACTC      TTTTTGCTTTGCCCG 100 33
      BA1838 NONE
      BA1839 NONE
      BA1840 1725827 .. 1725862 +  -9.9   -5.0133   ATTGAAGAAATAAAA    TGGAAGACCTCTAGT GCTTAA ACTGGAGGTCTTTTA     TTTTTTGAAGAAGTA 100 28
      BA1841 1726991 .. 1727013 +  -2.7  -3.16742   AGATAAGAAGTAGTG          CC-ACCTAAG CTTG CTAAGGTCGG           TTGGTGGACCTTAAA  45 513
      BA1843 1728240 .. 1728268 +  -8.3  -5.09225   AATAGGATATGTAGA        TAAGAATCCCTTT TAA AAAGAGGTTCTTA        TTTTTTCCGTAAAAT  91 94
      BA1844 NONE
      BA1845 1728688 .. 1728719 +  -5.1  -5.54403   TTTCAAAGATAAAAA      CGCATCGCACTTT GAAAAG AGAGCACGATGCG       TTTTTATTATTTTTT  85 29
      ilvE-2 NONE
      ilvB-2 1733933 .. 1733944 +    -3  -3.29144   AAGGAGTGTATGGAG                TATG AAAA CATA                 TTATGAGCAAGATGC  46 248
      ilvC-2 NONE
        ilvD NONE
        ilvA 1738125 .. 1738154 +  -2.1  -5.88471   CATACATAGTAAATT       CAAAGGGAGAAAG GTTT CTCTCTCGCTTTA        TTTTTTTTAATAGTC  78 195
      BA1856 NONE
      BA1857 1741216 .. 1741239 +  -8.2  -4.77165   ATTATGGATCATTAA          CCAACTTCAT TTAG GTGGAGTTGG           TTTTATTATGAAAAA  90 26
      BA1858 1742610 .. 1742644 +   -16  -3.66178   TAACTAAGTGAATGA     AAAAAGGATGAAGCAA AGA TTGCTTCATCCTTTTC     TTTAAAATTGGAGAC 100 38
      BA1860 1744765 .. 1744786 + -11.7   -5.0538   ATTGTATGAGAAAAA           CCTCACTTT TTCT AAAGTGAGG            TTTTTTAAGGTAACG 100 257
      BA1861 1745613 .. 1745625 +  -2.7  -3.31575   TCTAAATTATTCTGC                TTTAG AGA CTAGA                TTCGCTGTTTTGTCT  44 36
      BA1862 1747290 .. 1747326 + -10.3  -4.12599   CTATAAAGGTTGAAA    GAAAAGAACGCCAATTT TCA GGAATGGCGTTTTTTTC    TTTTAAAAAATTATT  91 71
      BA1863 NONE
      BA1864 1748283 .. 1748328 +  -5.7  -2.50994   TTATCTTTTGACTCT TAATCTTTAATAAGTTACTAT AATG GTGGTAACTTATTAAAGGGAA CTTCATAGAGTTGAA  54 23
      BA1865 1749672 .. 1749703 + -18.2  -5.03994   AAAGATAGGTATTTT      TAGGCTGTGGAGAA AGAC TTCTCCACAGCCTG       TTTTTGTGTCTGAAC 100 33
      BA1869 NONE
      BA1870 1754185 .. 1754196 +  -2.2  -3.32769   GTAATGTTTAAAGAT                TGGG AACA TCCA                 TTAATGGTTTAAGGA  44 2
      BA1871 1754482 .. 1754492 +    -4   -2.8502   CATAAAAAAGGGGAA                 TTTC TAT GAAA                 TCATTACGTTTATTT  47 100
      BA1872 1754873 .. 1754899 + -11.6  -3.94333   TAAGCTATGAAAAAA         CGGCAAGTGG AGTGCAC CCGCTTGCCG         TTTCCATTTTCAGTT  95 31
      BA1873 NONE
      BA1874 1757340 .. 1757371 + -12.6   -4.1891   AAAGTTGTGTAGCTT      TACCCCTTTAGA-TA ATT TAGTCTAAAGGGGTA      TTTATATTAAAAAAA 100 123
      BA1875 1758642 .. 1758690 +    -7  -4.46212   AAAACAGAAAAAGAA CATAAAA-AAGGGACATGAGTAA AAGC TTACTCATAGCCCTTCTTTAATG TTTTATAATGGAGAG  78 4
      BA1877 1760296 .. 1760306 +  -2.6  -4.07346   AAAAATATTCATTTT                 TATA TTT TATA                 GTTTTTTTAATTTTT  53 169
      BA1879 1762176 .. 1762204 + -13.3  -5.06414   TAATTCAAACAAAAA        GGGTATTCCAAAT TGA AATTGGAATACCC        TTTTTATTAACCCAC 100 49
      BA1881 1764953 .. 1764980 +  -7.9  -3.51853   AGTAAGAGGGAAAAA        GCTAATCTAAA TTTTAT TTTGGATTAGC         CTTTTTCATATTCGA  71 36
      BA1884 1767790 .. 1767817 + -10.8  -5.24531   ATGAAAAAATAAAAA        GAAAGCAATATA TAAG TGTATTGCTTTC         TTTTTTATGACAAAT 100 37
      BA1887 NONE
      BA1888 1773258 .. 1773283 + -14.1  -4.88388   GATGAATGATTTGAA         GCTCCTGTTCA GTTG TGAGCAGGAGC          TTTTTATACCCTTAT 100 72
      BA1890 1775275 .. 1775302 + -10.8  -4.29119   TATGTATATGAAAAA        GAGAAATAATCA ATAG TGGTTATTTCTC         TTATTTATTCTAATA 100 42
      BA1891 1776567 .. 1776608 + -19.9  -4.60797   AAAAAAGGTTAGAAA TAAAAGGCTTTCTCAAGAT ATTC ATTTTGAGAAAGCCTTTTA  TTTTGTATGTAGGAA 100 29
         dra 1777559 .. 1777592 + -12.7  -3.60792   TTAATGAAGTCAAAA     GCAATAGATACAC AAAGTAAA GTGTATCTATTGC      TTTAACAATTAAAAG 100 44
      BA1893 1778813 .. 1778827 +  -2.2   -2.5844   GCAACAATCGTAGGC               TTATTA TTT TAATAG               ATTCATATCATATAA  39 14
       pyn-1 NONE
       cdd-1 1780599 .. 1780629 + -12.8  -5.27335   TAAAATAAGTTAAAA       GCCATTTTGCGATT AGT AATTGTAAAATGGC       TTTTTGTTTGGAACA 100 33
      BA1896 1780829 .. 1780860 + -12.4  -5.34632   AAAAAACAATAAAAA      GAGCTGGAATTTCT ATAT AGGAAATCCAGCTC       TTTTTATGTTTTATT 100 72
      BA1898 1782307 .. 1782333 +  -9.6  -5.05601   ATATAATTTTAAAAA         GGTAAGTTCA CATGAGT TGAACTTACC         TTTTTATATGTACTA 100 41
      BA1901 1785577 .. 1785597 +  -5.4  -5.08255   ATAATAATCAGGAAA           GG-CGCTCA ATTT TGGGCGTCC            TTTTATTTTGCCCAT  76 37
      BA1902 1787372 .. 1787396 +    -5  -4.63586   TATTAATGATGTAAA          GCAGTTATCT TTAAT AGGTGGCTGC          TTTTATATGTCATGT  69 59
      BA1903 1789770 .. 1789809 + -16.7  -3.54743   ATAAAAATAATGAAA  TCGATCCCCTCTAGTAT GATGAA ATAGTAGAGGGGATCGA   TTATAATTGCTAATG 100 157
      topB-2 1792880 .. 1792923 + -14.3  -5.47218   ATGATAATTAAACTG TATCCTATAGAATAGAC GCTTAAAAAA GTCTATTCTATAGGATA TTTTTTTGAATAAGG 100 63
      BA1906 1794449 .. 1794489 + -12.9  -3.13743   ATCCTATAATTTCTT  GATAATAAAAAACGTCCCA AAG TAGGACGTTTTTTATTATA  TATATTGCCGTTTTT 100 116
        acpD 1796462 .. 1796483 + -13.1  -5.28755   GTAAAAATGGAAAAA           CCAACATGG ATGA CCATGTTGG            TTTTTTAGTCTATTT 100 51
      BA1910 1798557 .. 1798580 +  -6.8   -5.4433   AGATATTTTTAAAAA          GATGTTACGT AATA AAGTAACATC           TTTTTGTTTATGTAT  93 46
      BA1912 1800529 .. 1800550 + -12.3  -3.61398   AAAGTGAAACTTTAA           TCAGTGGGG TATC CCCCGCTGA            TTATTAGCACGCCCC  95 39
      BA1913 1801269 .. 1801292 + -10.4  -5.19251   TAAGTAATATTGAAA          GGTCTCATTG AAAA TAATGAGACC           TTTTTATTAATATTA 100 46
      BA1916 1804220 .. 1804245 +  -4.1  -5.04222   GCAGAATAAAAAGAG         GTGTCTCGTATA TTA TA-ATGGGACAC         TTTTTAATTTACTTA  70 32
      BA1917 1804763 .. 1804775 +  -3.5  -4.36993   GAAAAAATGAATGCT                TAAAT CAT ATTTA                TATTTTTTTAACATT  61 23
      BA1918 1805465 .. 1805484 +  -2.2   -2.8237   TTGAAGGTATGCAAT            GTAATA-CC GAT GGATATTGC            TAATTCGCTTGTTAT  41 3
      BA1919 1806170 .. 1806195 +  -9.1  -5.32882   AATATGTAACGAGAA         GGAAGCTGT GCTTAAAA ACAGCTTCC          TTTTTTGTAGTGGTG 100 48
      BA1921 1808148 .. 1808172 +  -2.1  -2.64735   TAAACGAAAAAAAGA          GCTCAACTG AAGTAAG TAGGTGAGC          TAATATAAATAGAAT  40 46
      BA1922 1809335 .. 1809358 +  -9.7  -4.65838   AAAATAAACAAAAAA          GCAATCCAA AATAAA TTGGATTGC           TTTTTCACATATATG  93 41
      BA1924 1812007 .. 1812019 +  -6.3  -2.81564   ATAATAAATATAAAT                CGTAA TTA TTACG                CTTTGAATACGTTTG  58 75
      BA1925 1812994 .. 1813032 + -26.2  -5.50774   AATTAAGATTAAAGT   AGCTGCCCACAAGTCGGT GAA ACCGACTTGTGGGCAGCC   TTTTTATTTCTTATG 100 35
      BA1927 NONE
      BA1928 NONE
      BA1929 NONE
      BA1930 1818025 .. 1818040 +  -2.6  -2.52946   AAGGGGCGGCGAATG              TAATGG TACT TCATTA               AATTTTCTCAACAGA  40 81
      BA1931 NONE
      BA1932 NONE
      BA1933 NONE
      BA1934 NONE
      BA1935 NONE
      BA1936 1822822 .. 1822849 +  -9.3   -5.5604   TATAAAATATGAAAA        TCCCTCTTTTA GATTCG TAAAGGAGGGA         TTTTTTATTAATTAA 100 52
      BA1938 1824304 .. 1824316 +  -4.9   -3.1314   ATGAGATTTTACACA                TTTCA CGA TGAAA                ATTTGTTGAAGTTTA  52 15
      BA1939 NONE
      BA1940 NONE
      BA1941 NONE
      BA1942 1826794 .. 1826820 + -11.7  -5.09685   AAATAATTTGAAAAA         TACCGAGAGTC TAATC GATTCTCGGTA         TTTTTCTATGTATTG 100 35
      cydA-1 NONE
      cydB-1 NONE
      BA1945 NONE
      BA1946 1833278 .. 1833308 +  -7.8  -5.42975   GTTGGTTTTTTTAAA       GTATTCATTCTT CATAAAA AAGAATGAATGC       TTTTTATTTATATCC 100 53
      BA1947 NONE
      BA1948 1834305 .. 1834326 +  -5.9  -5.65678   GGGCAATAATGAAAG           GCTCCGGTTG TAA TAAC-GGAGC           TTTTTTATGTTTTCT  90 32
      BA1950 1836482 .. 1836522 + -15.8  -5.65496   CATCATTATATGAAA  GGCGATTTATTGTTAC GTATTATCA GTAACAATAAATCGCC  TTTTTATTTTTAATA 100 60
      BA1951 1837311 .. 1837337 +   -11  -5.43414   ATAGAAACGATAAAA         GGTGAACAGA AATATAA TCTGTTCACC         TTTTTTATATGTAAT 100 42
      BA1952 1839509 .. 1839534 + -11.9  -4.98857   TTCGAATAGAGAAAA         GGCTTTCCAGG GAAA CTTGGGAAGCC          TTTTTATAGTTGAAT 100 62
      BA1955 NONE
      BA1956 1844164 .. 1844205 + -22.7  -3.58536   ATTCCAAATTATGAA GAGAAATAGTGTTAGGAGG GAAT CCTTCTAACACTATTTCTC  TTTAAAAATACATTT 100 17
        fabG 1845717 .. 1845763 + -16.2   -5.4251   GATACATGTATAAAC AAAAGAAGGGACATCTATTTTG TAA TGAAGTAGATGTCCCTTCTTTA TTTTTTGTATATGAG 100 43
      BA1959 NONE
      BA1960 1846956 .. 1846984 + -11.9  -5.38958   AATAATAGTCAGCAG        TAAGACTGTCC AAATGAC GGACAGTCTTA        TTTTTGTTTATGAAT 100 39
      BA1961 NONE
      BA1962 NONE
      BA1963 1848306 .. 1848338 +  -9.3  -4.87133   ACAATAATGAAAAAA     TAGGACTCCACGCA ATATTA TGTG-GGAGTCCTA      TTTTATTTACAAACT  93 34
      BA1965 1850123 .. 1850153 + -12.7  -5.42265   GTGGAACCACGAAAA       CACATTCGTCCCT TTCTT AGGGATGAGTGTG       TTTTTTATAGTTTCA 100 473
       hom-1 NONE
        thrC NONE
        thrB 1853871 .. 1853905 +   -16  -3.48994   AAGAACATATTGGAT     TATAAAGAGAGCTAGC ATC GCTAGCTTTCTTTATG     TTGTAAATATTTTTA 100 21
      BA1971 1854338 .. 1854362 +  -7.1  -5.03145   TTTTAATATCCAAAA          CAGAGCTAGCG TTA TGCTGGCTCTA          TTTTTTGCCACATTC  88 159
      BA1972 1856829 .. 1856846 +  -8.5  -2.71011   GGATTTATGATGTAA             CCTTACA AAAT TGTAAGG              TAATTGAAAGGAAAT  69 136
      BA1973 1857932 .. 1857949 +  -9.9  -5.61596   ATGAATAATAAAAAA             GATTGGC TTCT GCCAATC              TTTTTTTATCGCGAT 100 33
      BA1974 NONE
      BA1975 NONE
      BA1976 1861397 .. 1861413 +  -2.4  -2.66634   TCCCATTATAATACA              TATAAA GTCTG TTTATA              TAGTGTAATAAAATA  40 30
      BA1977 NONE
      BA1978 1863012 .. 1863043 +  -8.9  -5.16572   AAGCGTAATAAAAAG      CCGGAGAAACATT ATCACA AATGTTTTTTCGG       TTTTTTACGTTAAAT  95 52
      BA1979 1863839 .. 1863857 +  -5.3  -5.74086   AATTGTAAGAAAAAA             GGGTGAA GTAAA TTCACTC             TTTTTTATTTGGTTT  91 39
      BA1980 1864624 .. 1864681 + -14.2  -3.47345   TTCTGAAATATACTA TTG--AATTGAATATCGTTATCAATTAT AATT ATAATTGATAACGATATTCAATTATCGA TTGTAATATGAAATT 100 205
      BA1981 NONE
      BA1982 NONE
      BA1983 NONE
      BA1984 NONE
      BA1985 NONE
      BA1986 1871834 .. 1871855 +  -8.8  -5.04987   TATAAAATGATGAAA           GAGTCTCT CATTGT AGAGACTC            TTTTTTAAAAATATT  95 41
      BA1987 1872169 .. 1872190 + -11.7  -5.86332   TAGAAGGTTATAGGA           GAAAGGAAG GATT CTTCCTTTC            TTTTTTTTCAATTAA 100 44
      BA1990 NONE
      BA1991 1874598 .. 1874630 + -16.7  -5.40474   TACGCAGGAAGTAAA      TAAGCTTAGTAATAT ATA ATATTACTAAGCTTA      TTTTTTTGAAAGCGT 100 27
      BA1994 1876856 .. 1876880 + -11.6  -4.66953   CTTGTTAATGAAGAA          GGTTGTTCTT GTAAA AAGAACAACC          TTTTTACAATGTTAA 100 33
      BA1995 1878166 .. 1878186 +  -7.6  -6.08563   TTAATCGGTTAAAGA            GAGCATCT GTAAA GGATGCTC            TTTTTTTTATGTATT 100 37
      BA1996 NONE
      BA1997 1878958 .. 1878979 +  -7.4  -5.65678   CGTTAACATAAAAAA           GAAGCTAA ATGAGA TTAGCTTC            TTTTTTATGTTTTAT 100 35
      BA2000 1882414 .. 1882441 + -11.5  -4.58644   ATTCTTTAAAGACAA        TAAAAGGACCA ATTTAG TGGTCCTTTTA         TTTTGGTTATTGGTT 100 74
      BA2001 1883591 .. 1883639 + -14.4  -3.70848   TTATTGAAAGAATAA CAATTACTAAAAAACATCTCATA TTTT TATGAGATGTTTTTTAGTA-TGG TTCTGTTGCATGTAT 100 26
      BA2003 1884990 .. 1885005 +    -9  -4.86033   AAGATTAGTTGAAAG              GAGGGA TAGT TCCCTC               TTTTTATCCCGCTTT  93 33
      BA2004 1886523 .. 1886564 + -13.3  -3.54146   GAAAAATAACATAAT AAAAAGCACTGTTTTAGCT AATG AACTAAAACAGTGCTTTTC  TCTTTGATTGAACAG 100 188
      BA2007 NONE
      BA2008 1889153 .. 1889191 + -12.7  -4.07786   AACAGCATAAAAAAA   TGTGAAAAGTCAAAGGG TGATT CCCTTTGACTTTTTGTA   TTTGTAAATTTTATA 100 21
      BA2009 1891352 .. 1891392 + -14.4  -6.48081   AAGTTTAATAGAGAA CAGACTACTCCAAAATAGCA GTA TGCTATT--GGAGTAGTCTG TTTTTTTTTTGTAAA 100 33
      BA2010 1891847 .. 1891870 +   -14   -4.8048   GGGAAATTCTTTTAA          GGAGAGTGAT GTAA ATCACTCTCC           TTTTTGGTGTGAGCA 100 26
      BA2011 1892469 .. 1892504 + -12.9  -5.11937   GATTGTGAATGAATA    TATAAAAAGCATCCA ATAACA TGGATGCTTTTTATG     TTTTTTGAAGTTGTT 100 29
         dpS 1894248 .. 1894272 + -10.2  -5.47914   AATATAAAGAAAAAA          GTCATTGAAA AATTC TTTCAATGAC          TTTTTTGTGATTTTT 100 48
      BA2014 1894798 .. 1894821 +  -5.4  -6.02919   GGTAGATGTATGGAG          AACAACAATA AATA TATTGTTGTC           TTTTTTTGTTTATAA  95 36
      BA2015 1895965 .. 1895992 + -13.6   -4.6902   TAAGTAGTAAGAAAA        GGAGATGCATCA TATG TGATGTATCTCC         TTTTTAAAATTATAA 100 34
      BA2018 NONE
      BA2019 1899599 .. 1899624 +  -9.8  -5.12474   AATACATATGAAAAA         GAAGAGCTGT AAAGAA ACGGCTCTTC          TTTTTGTGTATTATG 100 14
      BA2021 1901651 .. 1901675 +  -7.2  -5.09426   GAGGAGTGTGTGAAA          TAAGTCTGCG TTTAC TGCAGGCTTA          TTTTTTGGACTTAAC  88 23
      BA2023 1903168 .. 1903190 +  -7.1   -3.1994   TTATTTAATAAAAAA          GCAGT-TAGC TTTC GCTAGACTGC           TTGCTCCCTAATGTA  66 415
      BA2027 1904143 .. 1904165 + -10.8   -3.2496   TGATCTCCCTCAAGA           TGTAATTTAC TAT GTAAATTACA           TTAACTTATCCGTTA  85 45
      BA2028 NONE
      BA2029 1905239 .. 1905259 +  -6.9  -5.72622   ACATATAAGAAAAAA            GGCTTTGTA ATT TACAAGGTC            TTTTTTCTTTGTAAA 100 69
      BA2031 1907995 .. 1908014 +  -7.2  -5.52023   CTATTAAATAAAAAA            TACATCCT TATA GGGATGTA             TTTTTTATTAATGAT 100 318
      BA2033 1909788 .. 1909835 + -28.2  -3.99062   ATCCAAAGCGAAAAA TGCCCGGTTATAGTAGAAAATC TGTT GATTTTCTACTATAACCGGGCG TTTCTCATCCATATT 100 290
      BA2036 1911297 .. 1911328 +   -19  -3.41602   GAGAAAAAAGAGTGA      GTAAAGCACTATGC GTAC GCATAGTGCTTTAC       TTGTGGTAAAATGAG 100 26
      BA2037 1912069 .. 1912107 + -19.3  -4.05816   ATTACAACGATAGAA   TAAATAAAACCGAGAAG AAAAG CTTCTCGGTTTTATTTA   TTTGTACTAATTTTC 100 23
       ogt-1 NONE
      BA2040 1914764 .. 1914784 +  -5.6  -2.74747   TAATCCGAATCTTTT            GTATAATA ATATA TATTATAC            TGGCTTTCATTTATA  52 43
      BA2041 1916490 .. 1916521 +   -14  -4.03234   AAAAAAATAGTATAA      TAAAAGATGAGTGA ATTT TCGCTCATCTTTTA       TTTGTATAGGAGGAA 100 31
      fosB-1 NONE
      BA2043 NONE
      BA2044 1918152 .. 1918166 +  -8.5    -5.252   AATAAACGAAAAAAA               GGCCG CAAAA CGGCC               TTTTTTGTAGGGATA  95 36
        cotH 1920013 .. 1920035 +  -5.6  -5.74122   GGATTAATTTTGAAA           GAGATTGGAA CAT TATCAATCTC           TTTTTTTGTATAATA  91 34
      BA2047 NONE
      BA2048 1921436 .. 1921455 +  -7.2  -6.11392   AAGCAGCACGTTAAA            GTCAATGA TTTT TCATTGGC             TTTTTTTATTTGTTT 100 27
      BA2049 1922926 .. 1922943 +  -7.7  -5.56573   ACATAAGCTTTTTAA             GGCAGAG AGCA CTCTGTC              TTTTTCTTTGTTTAT 100 35
      BA2050 1924053 .. 1924090 + -17.9  -5.21709   TTTAACGATAAAAAA   GCTGCTCTAGCATAGTT GTAT AACTGCGCTAGAGCAGC    TTTTTTGCTATGAAA 100 36
      BA2051 1925140 .. 1925154 +  -3.6  -3.29576   GATGGGGTGGTAGGT               TATGTT TCG AGCATA               TATATTATTAGGTTT  48 28
      BA2052 1926000 .. 1926022 +  -5.6  -5.26316   AATATGTATTTAGAG           GAGCCGAT TGATAAC ATCGGTTC           TTTTTTATGGACTAA  80 15
      BA2053 1926762 .. 1926804 + -14.5  -5.14965   ACTGAAATGTTTTTC ATATGAAAAGCGGACACCTA AAAG TAGGTGTCCGCTTTT-ATAG TTTTTTCATCCACAT 100 75
      BA2054 1928764 .. 1928789 +  -6.2  -5.95286   AATTTGCATAAGAAA         CTAAGGCG GAAAGATAGG CGCCTTAG          TTTTTTATTTTTCGT 100 520
      BA2056 1929138 .. 1929161 +  -9.6  -5.56673   TAATGTAATAATAGA          GCTTCCTCTT ATAT ATGAGGAAGC           TTTTTTGTTGTAAAT 100 38
      BA2057 1929981 .. 1929994 +  -5.9  -5.31456   ACTCCTACTAGAAAA               GCGTC TTTT GGCGC                TTTTTTATGCATTAA  89 159
      BA2061 1933570 .. 1933604 + -15.2  -3.70848   CGATAGAGTAACATG     CAAAAGCCGTCTAATT TTG AAGTGGACGGCTTTTG     TTATGTTACATGTAT 100 30
      brnQ-4 1935329 .. 1935350 + -10.9  -5.40072   AAGTGAACTACAAAA           GAAAGGTGC TTAG GCGCCTTTC            TTTTTTTAAAGGGGA 100 13
        csaA NONE
      BA2065 NONE
      spoIIP 1938138 .. 1938156 +  -8.2  -5.73978   TGGGAGTCTGAAAAA             CGTAAGTG TAA TACTTACG             TTTTTTCTTTGTAAT 100 58
      BA2069 NONE
      BA2070 NONE
      BA2071 1940054 .. 1940087 + -10.4  -5.61881   TGTAAAGTAAGAAAA     GAGTCTGAAGCGGA CGTTTA TACGTTTCAGACTC      TTTTTATTTTTCAGG 100 31
      BA2072 1941718 .. 1941749 + -14.6  -4.34223   TCATAAGTAAAATAT      ACAAAAAGGACAGG AATT CCTGTCCTTTTTGC       TTTATTGATTACATT 100 35
      BA2074 NONE
      BA2075 1944660 .. 1944681 + -11.7  -5.55769   TAATAAGAGTGAAAA           GAGAAATGG GATG CCATTTCTC            TTTTTTATTATAGAA 100 38
      BA2076 NONE
      BA2077 1946122 .. 1946159 + -13.7  -3.51778   GAAAAGCATTATGTC   GTCTAACGTACCTTTAT TGAA ATAAAGGTACGTTAGGA    TCTTTAATGTGCTCG 100 20
       dal-2 1947940 .. 1947958 +  -8.2  -6.20267   TATACTAAGAAAAAA             CTGAATCG TTA TGATTCAG             TTTTTTTATTTTTGA 100 22
      BA2083 1952065 .. 1952092 +   -10  -3.06133   AAATAAATGTTTGAG        GCACACTTAC TACAATGC GTAAGTGTGC         TTCAATAAAAAATTA  81 35
      BA2084 1953073 .. 1953117 + -23.3  -3.53012   CAGAAAAATAGTGAA TGAAAATAGCTCCACGTAAGT ATA ACTTGCGTGGAGCTATTTTTA TTTAGGGAACCACGC 100 30
      BA2086 1955076 .. 1955107 +  -9.6  -5.27023   AGTTATAATACTAAG      TAGGTTCCGTGTGT AAAA ATATATGGAACCTA       TTTTCTTTTTCAGAT 100 33
      BA2089 NONE
      BA2090 NONE
      BA2091 NONE
      BA2092 NONE
      BA2093 NONE
      BA2094 1959070 .. 1959084 +  -2.2  -3.05496   GTGAAACTAGAGGGA               TTAAAA CAA TTTTGA               TGATTATTGTTATAA  42 73
      BA2095 NONE
      BA2096 1959559 .. 1959580 +  -2.2  -4.22338   TAATAGTTTTAATTG           GGGGTGAC CTACCA GTTGCCTC            TTTTAACGTTATAGT  54 88
      BA2097 1960309 .. 1960324 +  -7.6  -3.54638   TATCCAATCACCGAA              TGTGGA TACC TCCACA               TTTAAAAAAGCTTCT  69 505
      BA2101 1962293 .. 1962312 +   -10  -5.58179   GAAATCCTTTAAAAA            CGCCTGCT CACG AGCAGGTG             TTTTTTCTTGTAATC 100 29
      BA2102 1963212 .. 1963251 +  -9.6  -4.08216   TGGCAATGGGTTGTG  GACTAAGAAAACTTGGC GCATGCA GTCAAGTTTTCTT-GTC  TTTTGAAAGGAGTAC  86 20
      BA2103 1963580 .. 1963601 +  -8.1  -5.24416   TTTTGTTTCAGAGAA           GACTTTCTA GTAA TAGAAGGTC            TTTTTCTTATGCTTA  93 16
      BA2104 1963873 .. 1963895 +   -15  -5.40474   TGTATCACGAATGAA           CACACCAAGT ATA ACTTGGTGTG           TTTTTTTAAAACGCT 100 27
      BA2106 NONE
         fhs 1966955 .. 1966982 +  -9.8  -5.00884   CTATATATACATCAA        GTGGCGCCTTTC CATC GAAAGGCGCCTG         TTTTTTGGAGGAAAT 100 72
      BA2109 1968727 .. 1968750 + -10.4  -5.73978   ATAAATGATGAGGAA          GGCGTAACTA TTTG TAGTTACGTC           TTTTTTGTTTGTAAT 100 37
      BA2110 NONE
      BA2111 1969764 .. 1969788 +   -10  -3.24289   TTGTTATGTGAAAAT          CCCCCCTCAA ATATA TTGAGGGGGA          TTACATATTTGAAGT  82 46
      BA2114 NONE
      BA2115 1972913 .. 1972934 +  -8.7   -5.4505   AAGATAAGTTAGAAA           GCTCATAGC TTTT GCTTTGAGC            TTTTTTATTGAAACA 100 34
        bsaA 1975488 .. 1975529 + -14.8  -3.76839   AGTTTCACTTTATTA AAAAATGTCTCAAAGAAC TATTTT GTTCTTTGAGACATTTTA  TTTACATTCACATTG 100 46
        narG NONE
        narH 1986812 .. 1986822 +    -4  -4.21974   AGGTGGTCCAGGTTC                 TTGT ATG ACAA                 TTTCTTAAATAATGG  60 7
        narJ NONE
        narI 1988128 .. 1988151 +    -6  -4.75472   GCAGTTAAAACGAAA          CGAGGTCT CATATGGC AGGCCTCG           TTTTATTCATATAGG  78 66
      BA2129 NONE
      BA2130 NONE
      BA2131 1990144 .. 1990161 +  -4.1  -3.09933   TACCTTTTGTCGCTC             CTACTCT TATA AGAGGAG              TTCAATCGATTCACA  48 41
      narA-1 NONE
      BA2134 NONE
      moeA-1 NONE
      moaE-1 NONE
      moaD-1 1995760 .. 1995776 +  -5.8  -3.68798   GTCGTAGCAATGATT              CCGCCA GTAAG TGGTGG              TTGATTCTTTTCAGC  62 5
        narK 1997041 .. 1997070 + -15.9  -4.25283   ATTAATAAGGAAAAA       GAACCGTTCCAAA GTAT TTTGGGACGGTTC        TTTTAGTAACAGGCT 100 36
      BA2139 NONE
      BA2140 NONE
      BA2148 2006440 .. 2006484 + -11.8  -4.62069   ATTAGATCTTATATG TAACAGTAAAAAAGAAGCTT ACTAG AAGCTTCTTTTTTACTACTA TTTTTCACATGCAAC 100 108
      BA2150 2007860 .. 2007872 +  -4.8  -3.99592   CTAGAGTAGAAAGAG                GAGG ACAAG CCTC                TTTCTACTAATACAT  62 50
      BA2151 2008303 .. 2008334 +   -14  -3.36131   TAACAAAATATAAAA      TAAAGCAGATTCTA AATA TGGAATCTGCTTTA       TTATGAAATACTTTT 100 68
      BA2153 2011365 .. 2011397 +    -5  -4.97461   AAGAATGAGAAAAAA      GTACCGAATTTT TGTAGTAGT AAAGTTCGGTGC      TTTTTCATGTTTATT  75 43
     spoVS-1 2012106 .. 2012129 +    -9  -4.91977   ATAAAGTAATAAAAA          GACCACTCTCA TTT TGA-AGTGGTC          TTTTGTATTTTCGTA  93 79
      BA2159 2013637 .. 2013671 + -10.8  -3.37466   TGTGCGTTAATTTAA     CGAAAAGGGCCCCTTA TTA TAGGCGGTCTTTTTCG     TGTTGTATGTAACAT  87 31
      BA2163 NONE
      BA2164 NONE
      BA2165 2018448 .. 2018468 +  -9.8  -5.93252   ATGACTAATAAAAAA            TCCTGCAT GAAAA ATGCAGGA            TTTTTTGTTTTTCAA 100 33
      BA2166 2018806 .. 2018838 + -15.9  -6.14618   TGAAGTATAAATTTT      GAAACCTTACATGTT TAA AATATGTAAGGTTTC      TTTTTTTCTTTTATA 100 31
       ssb-2 2019562 .. 2019572 +  -5.4  -3.90286   TTTTTAATTCATTTT                 CTAC TAA GTAG                 TTTGACTTTATAATC  63 290
      BA2171 NONE
      BA2172 NONE
      BA2173 2023443 .. 2023463 +    -9  -5.05113   AGAATTGCTAAAGAA            GGGGGAGA GTAAA TCTCCCTC            TTTTCTTTATATAGA  95 30
      BA2174 2024508 .. 2024530 + -12.1  -5.63645   TACCACGGGTTCAAA           CTCGTCTCT TTTTT AGAGACGAG           TTTTTTGTGTTTTAA 100 269
        argS 2026270 .. 2026300 +  -9.9  -5.65927   ATAGTAATAAACTGA       CAAACTGGGTTTA GTATA TAAACCTGGTTTG       TTTTTTATTTGGATA 100 42
      BA2176 NONE
      BA2177 2026966 .. 2026993 +  -9.3  -4.99134   TCTTCCAAATAAAAA        GCTAGTGTGTT TTTAAT AATACACTAGC         TTTTTGCTTTGAAAT  95 46
      BA2178 2027985 .. 2027996 +  -4.4  -3.05521   ATACGATGAAAAATG                TCGA TAAG TCGA                 TATTCGACATATAAT  50 50
      BA2179 2030344 .. 2030355 +  -4.4  -2.73338   AGTATGAGCGAGCGA                GATG TGCG CATC                 ATTTAGGGAAATTAT  48 39
      BA2180 2032859 .. 2032883 + -15.8  -5.43487   GGTATCGCGGGTAAA          CCCGTCCCTA CTTTA TAGGGACGGG          TTTTTTGTGTGCTTT 100 352
      ileS-1 2036035 .. 2036059 + -15.9  -5.00895   TCAGTAAAGAAAAAA          GGAAGTTGGAA TGA TTCCAACTTCC          TTTTTGTGTGCTGGA 100 34
      BA2183 2037867 .. 2037890 +   -11  -5.05577   GAATTAATATAAAAA          GTCGTGGCAT TGAT AAGCCACGAC           TTTTTAATTTGCTTT 100 34
      aspS-1 2040790 .. 2040816 + -12.4  -3.85909   TATACCGTAACATTA         GCACCCTTATAT AGT ATAGAAGGGTGC         TTTGCATTTCAATAA 100 31
      BA2187 NONE
      BA2188 NONE
      BA2189 NONE
      BA2190 2046976 .. 2047018 +  -6.1  -3.63305   AATAATATTAAAATA GGGTTAAATTACTATAAAATA GAA TATTTT-T-GTAATTTAACTC TTTAAAAATTGTATG  64 36
      BA2191 2047385 .. 2047408 + -13.2  -5.75945   AGAACAATTGCAAAA          GACCAGGAGC TATT GTTCCTGGTC           TTTTTTTTGAAAAAT 100 45
      BA2192 NONE
      BA2193 NONE
      BA2194 NONE
      BA2195 2051246 .. 2051256 +  -3.2  -2.57468   TCAGTATTTGAAAGC                 GTAG ATC CTGC                 ATTAGTATAGTAGAA  42 5
      BA2196 2052763 .. 2052793 + -14.9  -2.96031   TAATTAGATTTAACA       TTCGCCATCTTAC CTTGA GTAAGGTGGCGAA       ATTATTTCGCATAAG 100 38
      BA2197 NONE
      BA2198 2054712 .. 2054722 +  -2.6  -3.35992   CGTACACAACAATGG                 TAAT AGA ATTA                 TTCCTTAAACTAAAT  44 7
      BA2199 2055402 .. 2055433 +    -6   -5.2696   ACATATGAACTTAAA      GCACTTGATTGTC AATTAAA GGCAA-CAAGTGC      TTTTTTGCGTTTTAG  83 314
      BA2200 NONE
      BA2201 NONE
      BA2202 NONE
      BA2203 2058077 .. 2058089 +  -2.7  -3.07895   AACGCCTGACCCTGC                TTTAC CTG GTAAG                TATATTACAGATAGA  43 231
      BA2204 NONE
      BA2205 2059422 .. 2059453 +  -6.7  -5.22312   ACATATGAACTTAAA      GCGCTTGATTGTCT ATGAA AGGCAA-CAAGTGC      TTTTTTCGTCTCAGT  88 325
      BA2206 NONE
      BA2207 2060881 .. 2060922 + -16.9  -3.07013   TATAGATGAATAAGA CTTAACAAAAGGGACCTCA TATT TTAGGTCTCTTTTGTTAAG  TGTATTGAAAAAATC 100 168
      BA2208 NONE
      BA2209 2062471 .. 2062499 + -16.9  -5.26875   GAGTAAAGGAATGTA        TCCGTTGCGCTAT TTC ATAGTGCAACGGA        TTTTTTAGTTCGCAA 100 415
      BA2210 NONE
      BA2211 2065243 .. 2065265 +  -6.4  -5.63103   TTATCTCTTTAAAAA           TCAGGAAT ATATTTC ATTCCTGA           TTTTTTTCATTAAGG  93 29
      BA2212 NONE
      BA2213 NONE
      BA2214 NONE
      BA2215 2069245 .. 2069282 + -18.7  -5.86976   ACCGCGTTAAGCAAA   TGGCTTAGCGTCTCTTT ATAT AAAGAGATGCTGAGCCA    TTTTTTATTTTATAG 100 386
      BA2216 2070712 .. 2070725 +  -2.5  -2.59527   TAAATGTAATAGGGG               TTATT TAAG AATAA                ATGTTATAATATTCA  40 18
      BA2217 2071672 .. 2071698 +  -8.8  -4.04319   TTAAAATGAAGAAAA         GGGTGCTTCT CTTAATA AGAAGCATCC         TTTCTAAATTTCTGG  82 32
      BA2220 2074003 .. 2074016 +  -2.4  -5.63517   TCCCTTTATAACGTA               CGAT GATGAA ATCG                TTTTTTGTTTAAAGG  75 57
      BA2221 2075675 .. 2075686 +  -4.4  -2.69601   AGGGGTGGAGTACTT                GCAA GAAG TTGC                 TGAGTTTCGTATGCC  48 80
      BA2222 2076950 .. 2076976 + -11.2  -2.59714   AACGTAAAGTCTTGC         TTTATTATGTAT AAT ATACATAATAAA         ATGTTGTAATTAACT  82 100
      BA2223 NONE
      BA2224 NONE
      BA2225 2078727 .. 2078765 + -19.2  -3.83154   TTAAATAATAATAGA   TTAAAAGAGGCGCTTTCA TTT TGAAGGCGTCTCTTTTAA   TTTGCATTATAGTTG 100 37
      BA2228 NONE
      BA2229 2081831 .. 2081847 +  -5.8  -4.96762   TTTACCATAAAAAAA              GAGCCG GAAAA TGGCTC              TTTTTCTAATCTGTC  80 174
      BA2230 2082699 .. 2082718 +  -7.2  -5.59879   TGGCTTTCTTAAAAA            GAACGAGA GAAA TCTTGTTC             TTTTTTATGTTTATA 100 29
      BA2231 NONE
      BA2232 NONE
      BA2233 2084769 .. 2084801 + -12.1  -5.11937   AATTAATATGAAATA      GAAAAGGTAGGTGTG ATT CACACCTACCTATTA      TTTTTTACCATTCTT 100 25
        thyA NONE
        dfrA 2089339 .. 2089364 + -11.3  -5.42975   AACAATAATCCCAAA         GATTGATGTGA ATAT TCGCATCAATC          TTTTTATTTGTATCC 100 33
        pbpC 2091485 .. 2091513 + -15.5  -4.96848   TAATATGTAATAAAA        GACTAGCTCTATA ATT TGTAGAGCTAGTC        TTTTTATATGAAGAA 100 38
        acpD 2092368 .. 2092392 + -11.6  -5.80727   TATCATACTTAAAAA          TGTCCAAACA CTTGC TGTTTGGACA          TTTTTTCTTCTTTTT 100 43
      BA2240 2093189 .. 2093214 + -14.9  -5.58179   ATAAGTAATAAAAAA         GGTTTCAGCTT ATAT AAGCTGAAACC          TTTTTTATTATGCTG 100 33
      BA2242 NONE
      BA2243 2095050 .. 2095069 +  -2.1  -6.11392   AAAGCCAGTCGAAAA            GTGCC GCGTTATAAA GGCAC             TTTTTTTATTTATTT  84 12
      BA2244 NONE
      BA2245 2095669 .. 2095689 +  -5.4  -5.10154   ATGATATAGAGTGTG            GACAGGGT CAAGA GCTCTGTC            TTTTTCATTTTAGAT  76 37
      BA2246 2096667 .. 2096692 + -13.5  -5.38047   AGAGTAATAAAAAAA         GCTACTTGAAA TTTA TTTCAAGTAGC          TTTTTTATGTGAATA 100 34
      BA2249 2098760 .. 2098787 +  -8.5  -5.54192   TTAGCAGAATAAAAA        GAAGGGTGC AGATTATAAA GCACCCTTC         TTTTTTTACATTAGT 100 29
      asnO-3 2101388 .. 2101413 + -12.7  -5.53991   GTTTAATTAGAAAAA         CCTTAAGATCG CATA CGGTCTTAAGG          TTTTTTTCATAAATA 100 35
      BA2252 NONE
      BA2253 2102197 .. 2102215 +  -8.1  -5.73339   ACAAAATGATAGCAA             CCGCCTT ACTTA AGGGCGG             TTTTTTTGTAATTGT 100 13
      BA2254 2102581 .. 2102595 +  -3.6  -3.46285   TATATCTATTGACAA               TGTATG AGA TATACA               TTAATCTTTAAGGTG  50 109
      BA2255 2103619 .. 2103643 +  -9.4  -5.92399   AAATGAATAATCGAG          TGCATCACTT TAAAT AGGTGATGCA          TTTTTTATTTTGTTA 100 39
       dat-1 2104618 .. 2104652 + -14.6  -2.69964   TACGAACTAATACTA     TGAAAAAAAGCTGG TATTCCT CCAGCTTTTTTTCA     TGATATAATTCAAGC 100 31
      BA2257 2105357 .. 2105410 + -14.2   -3.0281   CAACGTTTGTTTTTT AAAGCCCAAAATAAAAAGACATTG AATGAA CAATGTCTTTTTATTTTGGGCAGG TATGTAATTAATCTG 100 24
      BA2258 2106119 .. 2106145 +  -3.8  -5.67283   TAATAAGGATAAAAA         GTACATTACT CAAAAAA AGTAGTGTGC         TTTTTTATTTGGATT  81 38
      BA2259 2106917 .. 2106929 +  -3.3  -2.98304   GGAATTGAAGAGGTT                CACCT TGT AGGGG                TATGTACTGATATTT  45 514
      BA2262 2108237 .. 2108255 +  -8.9  -5.73339   TAATATTGAATAAAA             GAGCTGA TAAAT TCAGCTC             TTTTTTTGTACTTAT 100 28
      BA2263 2109499 .. 2109518 +  -7.2  -5.04601   ATTGATTTAAAAAAA            GAGCTGAA GGAA TTCAGTTC             TTTTTAATTTGTAGA  88 98
      BA2264 NONE
      BA2265 2111460 .. 2111477 +  -5.5  -2.70354   TGGCTCTGGTATTAT             TGCGACG GATG CGTAGCA              TAAGTTTATGAGAAC  52 147
      BA2267 2113268 .. 2113296 +    -9  -5.16133   AGACGGTATAAAAAA        GATGATCTCTGT ATTCA ATAGGGATCATC        TTTTTATATTCTACT  95 93
      BA2271 2118372 .. 2118386 +  -2.9  -3.64703   ACAAGTTAAAAAAGA               TCAAT TTTTT ATTGA               TTTACGTAAGGCAAA  50 130
      BA2272 2118751 .. 2118787 +    -9  -5.99154   TAAAATGAAAAAATA   CGCTATTCTTT-CTATA GAAT TATAGGAAAGGATGGCG    TTTTTTTATTTAATC 100 215
      BA2274 NONE
      BA2275 2122081 .. 2122104 +  -6.8  -6.02919   CAAAGTAATTGTGCG          AAACTCATAC GAAA GTATGAGTTA           TTTTTTTGTTTATCA 100 33
      BA2276 NONE
      BA2277 2123995 .. 2124042 +  -5.9   -3.0353   TGTTTAAAAAACACT TCTGC-CTTCCTTTCTTTTTTT ATATA ATAAAAAGAAAGGAAGTGTAAA CTTATTTATGAACAA  57 34
      BA2278 2124607 .. 2124624 +  -9.9    -5.626   ATTGTTAGACCGTTA             GAGCTCA AATG TGAGCTC              TTTTTTTGTAGAATA 100 25
      proV-1 NONE
      BA2280 2127211 .. 2127232 + -11.7  -5.64274   ATATGTATGAAATGA           CCGTTCATT ACAA AATGAACGG            TTTTTTTGTGCATAC 100 64
        arcD 2128816 .. 2128835 +  -4.3  -5.76237   TATAAAAATGTAAAA            GTCCTTT TCATTT AAAGGGC             TTTTTTCTTTGTCTA  87 28
      BA2282 2129170 .. 2129188 +  -8.1  -5.73978   CGATTTCATTTTGAA             CCTGGCG GATAA CGTCAGG             TTTTTTGTTTCTAGT 100 45
      BA2283 NONE
      BA2284 2132923 .. 2132939 +  -5.2  -5.53288   AAGAAGTAAAAGAAA              TCCTTT TTTAT AAAGGA              TTTTTTTAGATTAAG  87 32
      BA2286 2134211 .. 2134225 +  -7.2  -5.09225   TTTTTAATTCTTCAA               CATCAT TTG ATGATG               TTTTTTGAGTAGGGT  90 447
      BA2288 2136139 .. 2136156 +  -7.7  -5.42259   AAATTAGTTCGTAGA             CTCTGCT AGAT GGCAGAG              TTTTTTTGAGCATAA 100 27
      BA2289 2137727 .. 2137757 +  -5.5  -5.48054   TAGCGCAATAAAAAA      CGAGTA-GGAAATG TTTA CGATTCCATACTCG       TTTTTTACTTTTGCT  84 58
      BA2291 2139572 .. 2139601 + -15.2  -4.62475   CATTTCAAAAATAAA       CAGTCTACACCA AATAAA TGGTGTAGACTG        TTTTAATTTGTAAGT 100 27
      BA2293 2141079 .. 2141098 +    -2  -4.72201   TAGTTTTTTGATAAA            TTCACTGC TTTC GCAGAGGG             TTCTTTTTTATGAAA  59 97
      BA2294 NONE
        atoD NONE
      BA2296 NONE
      BA2297 NONE
      BA2298 2145996 .. 2146015 +  -8.6  -2.68782   ATAATCGCACATAGG            TATGCCGG AAAT TCGGCATA             GTATTTGCTGAATTT  69 75
      rocR-2 2147421 .. 2147438 +  -9.1  -5.14985   GTAAGTACGACAAAA             CCGCCGA ATAA TTGGCGG              TTTTTGTGTGTTTGC  95 15
        kamA NONE
      BA2301 2149333 .. 2149348 +  -6.1  -6.28401   TATTTCGACTTTTAA              CCAGC TTTTAT GCTGG               TTTTTTTCTTTTTTG 100 26
      BA2302 2149649 .. 2149666 +  -3.4  -5.55698   TTTTTTCGACATGAA             GCTAGT CTATTT GCTAGC              TTTTTTTACGTTGTA  79 54
      BA2303 2150719 .. 2150733 +  -5.8  -2.68612   ATGACCTATAAAAAA               GAAAAA CTA TTTTTC               TAATCTCATATACAT  54 272
      BA2305 NONE
      BA2306 NONE
      BA2307 NONE
      BA2308 NONE
      BA2309 2153526 .. 2153547 +  -7.4  -4.77896   ACGTTCATTAAAAAA           GAACCTAT GTCATA ATAGGTTC            TTTTTCCATTGGTTC  86 11
      BA2316 2159999 .. 2160016 +  -7.7  -5.97575   AACAATAACAAAAAA             CGACTGT AAAA ACGGTCG              TTTTTTTTATGACTT 100 33
      BA2319 NONE
      BA2320 2161458 .. 2161470 +  -7.7  -2.87931   AATAAGGGATATATA                CCCTT TAT AAGGG                TATATGGGGAGTGGA  66 112
      BA2321 NONE
      BA2322 2163457 .. 2163472 +  -3.2  -3.30507   TTAACAACTACTGGC              TCCTCG CTTG CGATGA               TGTCTTTGAATTCCT  48 240
      BA2325 2165329 .. 2165344 +  -3.2  -2.62983   AAATTTAAAAGAACA              GCTAGC AAAT GCTAAC               TGCTCTCCAAATGGA  42 200
      BA2327 2166967 .. 2166978 +    -3  -3.93148   TATAGGGTGATATAG                GTAA TTTG TTAC                 TGTTTTTAAGCTCGT  52 128
      BA2328 2168043 .. 2168053 +    -4  -2.82895   TCGTGAAAAATGGAA                 TACA ACA TGTA                 CTTATTGATAAAGGA  47 80
      BA2330 2168737 .. 2168752 + -10.4   -4.7497   GAATAAATTAAAAAA              GAGGGC TTAA GCCCTC               TTTTTAATAAATGCC 100 109
      BA2332 2169534 .. 2169558 +  -9.4  -4.38154   TATAGTAGTGAAAAA          TAAAGCATCC GTTTA GGGTGCTTTA          TTTTGTGGAGAATGT  91 46
      BA2333 2170101 .. 2170121 +  -3.2  -3.61715   AGTAGAGAAAAATAA            GGGTGC AAGAATAGG GCGCCC            TTATTAGAAAAAATA  50 40
      BA2334 2170782 .. 2170803 +  -4.3  -5.51353   TATGTTTAGTTAATC           CCCTTCACC AAAT GGTGGGGGA            TTTTTATTGTTTTTC  81 65
        prsA 2173131 .. 2173166 + -18.6  -3.33708   AAATAATGACTGTAA    TTAGAAAAGGGAACCT TTAA AGGTTCCCTTTTCTAG     TTAGTGTGTGAGTTA 100 35
      BA2337 2173892 .. 2173902 +    -4  -3.85698   TTTAAATTGCTCTCT                 TTTC ATA GAAA                 TTTATAAGGAACGAG  56 73
      BA2338 2174465 .. 2174487 + -10.6  -5.30155   GGTGATTAGAAAAAG           CGACTTCTCT TTA AGTGAAGTCG           TTTTTTAGTTGATAC 100 54
      BA2340 2175192 .. 2175241 + -18.3  -3.12351   TGCGGATATTATTGA AATAACGTAAAGTAAGCTAAAAG TTAA CTCTTAGCTTACTTTACGTTATG TTAGGTGTGGAACAG 100 16
      BA2342 NONE
      BA2343 2176712 .. 2176735 +  -8.9  -5.33848   AAATGATTTTAAAAA          GAAAGGGGG GGACTG CCTCCTTTC           TTTTTTCATTCTGGT 100 51
      BA2345 2179920 .. 2179955 + -14.4  -5.28481   AAAAAATATTAAAAA    GCACTTAAGATTTGTAA AAA TTACAA-TCTTAAGTGC    TTTTTTCGTTAAATG 100 52
      BA2346 NONE
      BA2347 2182036 .. 2182059 + -11.8  -6.25578   ATATAATGCAAAAAA          CGGGCTGTAT ATGA ATACAGCTCG           TTTTTTTTATTTAGT 100 102
        mmgD 2183514 .. 2183538 + -10.8  -2.52516   TAGCACCGCCCGCCA          GATGGGTGTT TGACC GACACCCATC          ATTAATAATAACGAA  82 59
        prpD NONE
        yqiQ 2185959 .. 2185972 +  -2.4  -3.53012   TAAAACAACTAAGGC               GATG AGAATA CATC                TTTAGCAAGACGAAC  46 42
      BA2352 NONE
        garR NONE
      mmsA-1 2190243 .. 2190274 + -14.6  -4.04023   AATCAATTATTAAAT      GAAAACCACCACTA TTAA TTGTGGTGGTTTTC       TTCTTGTTAATTGCT 100 58
      BA2357 2192730 .. 2192743 +  -2.4  -5.61881   CTCCAAAAATAAAGA               TGTC ACATGA GACA                TTTTTATTTTTGGAA  75 29
      BA2358 NONE
      BA2359 NONE
      BA2360 2197691 .. 2197714 + -11.1  -5.61881   GTAATAAAATAAAAA          CAAGCTCTC AATACC GAGAGCTTG           TTTTTATTTTTACGA 100 308
      BA2363 2199193 .. 2199232 + -13.8  -4.30995   AATGAAGTATTTTCA  TATAAAATAGCCGCTGCT GGTA AGCAGGGGCTATTTTGTG   TTGTTTTATCCCGCG 100 39
      BA2365 2199820 .. 2199865 + -19.5  -3.81137   ACTTGTAAATTCACC TAATAAAACCGTCTCTTTTAT AAAT ATGAAAGAGACGGTTTTATTG TTTCACTGTTTAAAA 100 51
      BA2366 NONE
      BA2367 2201368 .. 2201414 +   -22  -4.28762   AGCTTCTATCACACT AAATTACGAAAAAGCATCCTGT TAA ACAGGGTGCTTTTTCGTAATTA TTTTAATGAGGTTAT 100 49
        entA NONE
        dhbC NONE
        dhbE 2205588 .. 2205606 +  -7.5  -3.70902   TTGGAAGGAAGTGAT             TAGATGG CTATC CCATCTA             TTTCAGTATACAAAA  73 54
        dhbB NONE
        dhbF NONE
      BA2373 NONE
      BA2374 2215325 .. 2215342 +  -2.7  -2.68823   AAAGCACTTGTCAAT             GAATAAC AATT GATATTC              GTTATATAAAGGAGA  40 20
      BA2375 2216103 .. 2216114 +    -3  -3.08187   CAGTAGCGCTTTTAA                CTTA TAAA TAAG                 TTAAATAAAATATTT  45 15
      BA2376 2216694 .. 2216727 + -16.3  -4.42464   ATTACTTAAATAAAA     CAAGAAACCAGCCTAT AAA AT-GGCTGGTTTCTTG     TTTATTTCACAGCTT 100 28
      BA2378 NONE
      BA2379 2218523 .. 2218561 + -14.8   -4.4767   AGTAATATAGTTTGT   AAGAAGGAGAGACTTTCA TTG TAAAAGTCTCTCCTTCTA   TTTTATCCTGCATGA 100 36
      BA2384 2222909 .. 2222933 +    -8   -5.1925   GGGAGATTAGCTAAA          GATGTAATTC ATTAA GAGTTACATC          TTTTTTGCATTCTGA  93 31
      BA2385 2223772 .. 2223783 +    -3  -2.77899   TAATAAAGATATTTT                CTTA TAAA TAAG                 TAATTAATAGAAGAC  42 69
      thrS-1 2227203 .. 2227235 + -15.1  -5.15969   AATAGATTTAAAAAA      GAAAACACACCAATT CAA AAATGGTGTGTTTTC      TTTTTTACCTTACAA 100 36
      BA2390 2230108 .. 2230150 + -11.7  -3.98661   GGTAGCTAAATAGTT TAT-GAAAAGAGTCCTTGTT TGAA AACAAGGGCTTTTTTCTATA TTTGTAATACCTGTG 100 28
      BA2391 NONE
      BA2392 2231485 .. 2231509 +  -6.5  -5.36965   AAATCAAATAAAAAA          GACTCTTGTAT AAA AAATAAGAGTC          TTTTTTATAATGTTC  88 104
      BA2393 2233337 .. 2233361 +  -2.9  -3.34398   ATTTTAATAATTTTA          TTATCTCAACT TCT AGTTGTAATAA          TCTTTCAAAAGACAG  46 473
      BA2396 NONE
      BA2397 NONE
      BA2398 NONE
      BA2399 2238715 .. 2238740 +  -9.2  -4.88228   TAAACTATATAAAAA         GAGTATTGAA AGTTAA TTCAATACTC          TTTTTAATATTAAGT  93 65
      BA2402 2241315 .. 2241351 + -17.6   -3.5365   AGTAAAACAGTGACA   TGTACAAAGAGGG-TGC AAAT GCAACCCTCTTTGTACA    TTCTATAAGCTTTAC 100 231
      BA2404 NONE
      BA2405 2243484 .. 2243510 +  -6.7   -5.4505   CTAAATTATAAAAAA         ACATGTTTGAA AAAAA TTCAAACATGC         TTTTTTATTAAAGGA  93 74
      BA2407 2246515 .. 2246543 + -16.2  -3.67389   TGGATGCATAGTTAA        GAAAGCCAAGGA TATTT TCCTTGGCTTTC        TTCTATGTAGTTTAT 100 30
      BA2409 NONE
      BA2410 NONE
      BA2411 NONE
      BA2412 2249971 .. 2249992 +  -8.8  -5.48514   TAATGGATAGTGAAA           GCATGACA TTATAC TGTCATGC            TTTTTATTTGTTAGT 100 31
      BA2414 NONE
      BA2415 2252716 .. 2252735 +  -3.7  -3.01712   TGTAAATAGGCTATA            CTAAAAT ACATAC ATTTTAG             TATTGGAGAGAGAAG  46 139
      BA2416 2252913 .. 2252945 +  -5.8  -5.63517   TTTTTAAAATAGAAA      GAACTATGACAT GATGTGAAA ATGTTATAGTTC      TTTTTTATTTGGAAA  90 29
      BA2417 NONE
      hemY-2 2255225 .. 2255268 +   -20  -4.45664   TTAATATAGAATAAA TAAATAAAATGTCCCTCCAT TATA ACGGAGGGACATTTTATTTA TTTTACTTGAATTGA 100 37
      BA2420 2256935 .. 2256960 +  -7.7  -5.38549   GTTATATATTAAAAA         GGTTGTTAACCG TGC TGGT-AACAACC         TTTTTATTGTTTGAA 100 296
      BA2423 NONE
      BA2424 2259099 .. 2259149 + -26.6  -3.16743   TGGTTAAAAGAAAAT CGCGCATAAAAAGAACGAGTACCT GTA AGGTACTCGTTCTTTTTATGCGTA TTGAATATGTAAGTT 100 17
      BA2426 2261049 .. 2261059 +  -5.4    -3.745   AGCAGCGAAAAAAGA                 GATG CTG CATC                 TGTTTTGATAAATAG  59 60
      BA2427 2262103 .. 2262116 +  -5.3  -3.65199   TTTAGTTCATACAAG               TGTGT AAAA ACACA                TTTAAATAAAAAATT  59 411
      BA2428 2262501 .. 2262515 +  -6.4  -3.87815   AAACTAACTACACTA               GTAGGA CCT TCCTGC               TTTGTAAGAGTAAGA  66 202
      BA2432 2263996 .. 2264011 +    -9  -5.52384   CGGGAAAATAAAAAA              GAGAGC TAAT GCTCTC               TTTTTTTAGTGGCAC 100 98
       asd-1 2267555 .. 2267586 +   -11  -5.54907   TTAGTATTAACGAAA      CTAGGGAACTGTTA AAGA TTACAGTTTCCTAG       TTTTTATTTTATAAC 100 37
      BA2437 2268891 .. 2268901 +  -2.6  -3.37869   AGGGATTACCGATGC                 TAAA CAT TTTA                 TTAATGATTGTTTTT  46 83
      BA2438 2269185 .. 2269232 +  -9.4  -4.85545   GTTTCATTATGGAAA GAGATTATTCTACTAGGTCGTT ATGA AATGACTTCATAGGATAATCTC TTTTGTTCGTTTAAT 100 60
      BA2440 2271063 .. 2271086 +  -2.6  -4.16909   TTTATATTATAAACT          TATTAATATT CAAA AATCTTAATA           TCTTTTTATTCGACT  55 104
      BA2441 2272134 .. 2272145 +  -4.4  -4.30719   TAGAATTTTAAATGT                GCAT ACAG ATGC                 TTTATTATGGAGGAA  62 30
      BA2442 2272768 .. 2272793 +  -8.4  -5.08178   CATATAGATGAAAAA         CCGTATTCTT TTCATT AAGAATGCGG          TTTTTATATGTATAT  91 34
      BA2443 NONE
      BA2444 2276542 .. 2276570 +   -14  -5.24799   AGAACTTTGATATAG        TGCGGTTTCTCT AGAAA GGAGAAACCGCA        TTTTTATATTTGTAA 100 43
      BA2446 2277918 .. 2277943 +  -3.4  -4.66833   TTCCGCCCAAAAAAA         GAGGA-TACTT TTAAT GAGTAATCCTC         TTTTTGAAATTAAAG  63 78
      BA2448 2279259 .. 2279285 + -11.1  -5.37345   AGAAAGGGGTAATGG         TAAAACCATCT ATAAG AGATGGTTTTA         TTTTTTATAATTCAC 100 65
      BA2450 2281553 .. 2281587 + -17.5  -4.57073   AAACAGGGGTTCGTA     TATAGTCCTTCCTAA TAAAT TTAGGAAGGACTATA     TTTTTGGGCGAAATA 100 66
      BA2452 2283282 .. 2283327 + -14.2  -4.77165   AATTTTCATGTCACA TCCCTCTTTAATCGTTCGTC TTGTTT GTAGAACGATTAAGGAGGGA TTTTATTATGAAAAA 100 67
      BA2453 NONE
      BA2454 2285497 .. 2285516 + -10.8  -5.69068   TAAAAATATAAAAAA            CGCATTTC TTCA GAAATGCG             TTTTTTATATTTTTA 100 30
      BA2457 2286781 .. 2286792 +  -5.8  -2.80512   AGAAACAGGGAATGA                CTGC ATAA GCAG                 GTATTTCTTGAAAAT  56 218
      BA2458 NONE
      BA2459 2288879 .. 2288911 +  -9.3  -5.49234   AATAAATAAAAAAGG      CGCCTTAAAGC ATTAATACTTA GCTTTAAGGCG      TTTTTTATTAGCTGT 100 32
      BA2461 2290664 .. 2290685 +  -5.1  -2.61106   GTTAGTAAAGTGAAA           CTTCCTTTC ATTT GAAGGGTAG            TAAATTATAAGTATA  50 121
      BA2462 2291000 .. 2291010 +  -2.6  -2.60075   CTTTATTAAAGACTG                 TAAA TGA TTTA                 ATTCGTTAGGGGGAA  40 6
      BA2463 2292339 .. 2292361 + -11.4  -3.96618   TGCTTTATTTTGTGA           GTGATAGGCA TTT TGTCTATCAC           TTCTTTCACATTAAG 100 47
      BA2464 2292639 .. 2292649 +    -4  -3.24698   GATCGGTTGTACATT                 TGTA ACT TACA                 TGATTGTTTTTTAGT  49 1
      BA2465 NONE
      BA2466 NONE
      BA2467 2295458 .. 2295486 +  -6.8   -5.4833   AATGAAATAAACATT        TAATAAGTGGGG TTAAT CTCCACTTATCA        TTTTTTATTAAATAG  93 36
      BA2468 NONE
        tdcB 2298192 .. 2298238 +  -9.8  -3.52113   TGAAGTGGAATAGTT TTATGAAAAAGGAGCTAA GTGAAATTATA TTAGCTCCTTTTTCATTA TGTTTGTGCGGGAGT  80 28
      BA2472 2300301 .. 2300325 +  -4.4    -4.183   GAATTAAATCCTTTA          CGCTATAT TTTCCTTTT ATATAGCG          TTTGTTACCAATTGC  63 107
      BA2474 NONE
      BA2475 2302797 .. 2302818 +  -7.3  -6.04953   AGTTATAATTGTAAA           GAGTCGCAA AATA TTGTGGCTC            TTTTTTTGTTTGTAT 100 43
      BA2476 2303332 .. 2303342 +  -5.4  -2.75228   AGAACTACGCATAAA                 CAGA AAA TCTG                 CTTGTAATTAGTTTT  52 136
      BA2479 2306025 .. 2306039 +   -10  -2.52464   TGTTTGTGTATTATA               GACCGA CAG TCGGTC               TAAATTAAAGGAAGG  77 50
      BA2480 NONE
      BA2481 NONE
      BA2482 2310439 .. 2310457 +  -5.3   -5.7827   TTTTAAAGAGAAAAA             CTCCTAT TGAAT GTAGGAG             TTTTTTCTTTGTCTT  91 35
      BA2483 NONE
      BA2484 2311839 .. 2311870 +  -3.9  -5.04597   AATAACATTAATAAA     GGTATTCC-AA-CTG TCAA CAGGTTTGGAATGCC      TTTTTATGTGTAAGT  70 98
      BA2485 2312945 .. 2312994 + -17.6  -3.28204   GGTTCTTAAAATAGT ATATATAAAAGGAAAAGGGTGG CACCTT CCATCCTTTTCCTTTTATATAA TTAGGTTATGCTTTT 100 78
      BA2487 2315437 .. 2315450 +  -2.4  -3.84406   CAATAAAATTCACAT               TTCC GAGAGG GGAA                TTATTATGATAAAAC  51 174
         gpm 2316187 .. 2316201 +  -2.2   -3.5393   TCCGAAACATATTAC               TTTTTA ACA TGAAAA               TTTGAAACGCATGCT  46 19
      BA2490 2317120 .. 2317140 + -12.7  -4.32482   TATTTTAGTAAATAA            GGACAGAAA TTT TTTCTGTCC            TTTTCACTTATACAT 100 26
      BA2491 NONE
      BA2492 2317586 .. 2317634 + -13.6  -4.23391   TAAGTATATAAAAGA GGGG-AATGTAAAAGAGAATG CGTAAAAA CATTCTCTTTTACATTACCTC TTTATGATTTGTTTA 100 1
      BA2495 2318939 .. 2318971 + -19.5  -4.98522   ATGAGAGCAAAAAAA      GAGAAAGAAAATGCA TAG TGCATTTTCTTTCTC      TTTTTATATGCAATT 100 261
        pepD 2320587 .. 2320612 + -13.5  -5.37043   TTCATAAAATGAAGA         GTAGCCTATAA AATT TTATAGGCTAC          TTTTTTGTATAGAGT 100 43
      BA2501 2322455 .. 2322475 + -12.7   -4.8048   ATATTTTCTGTTGCA            GAACCCTTA GTA TAAGGGTTC            TTTTTGGTATCAAAA 100 80
      BA2502 NONE
      BA2503 2323977 .. 2324002 +   -12  -5.74684   CTATTTGGTAAAAAA         GGAAGGTTCA CTTTAA TGAACCTTCC          TTTTTGTTTTTATTC 100 30
        bla1 2329453 .. 2329481 + -14.1  -5.49569   ATATGAACTTGGAAA        GCGATTCTTTTTA ATA TGAAAAGAATCGC        TTTTTTGTATTCCTA 100 75
      BA2509 2331248 .. 2331295 + -15.2  -3.44991   CCTATTTGAATGTAA CAAAAGAAGGTCATCGTAACTG AATA TAGTTAGGATGACCTTCTTTTA TATTTAGGATTTATA 100 56
      BA2511 NONE
      BA2512 2335234 .. 2335248 +  -2.8   -3.4285   TAATCAAGTGAGGGC               GTATCT TAT GGATGC               TTCTACATTACATAA  46 57
      mmsA-2 2336817 .. 2336851 +    -8   -4.8048   GTAAAACATAAGAAG     GAAGTATTAGGAGTTT ATC GAATTCCTGATACTCC     TTTTTCATATGCAGA  90 99
      BA2514 2338809 .. 2338823 +  -5.7  -2.66329   GAGTAAAGTAAGTAA               CTTGC AACAG GCAAG               ATCTTATTAGATTAG  55 1
       fba-1 2340829 .. 2340839 +    -4  -3.43151   AACAGAGCATAATCA                 GAAA AAT TTTC                 TTCATTACTAGTTAG  51 29
      BA2517 2342083 .. 2342099 +  -8.7   -3.2946   GGCATCCGATGGGAC              GCGAGCA ATC TGTTCGC              TTACTAGCTTTTCTT  73 386
      BA2523 NONE
      BA2524 2347911 .. 2347932 +  -4.4  -5.20216   GTAAGGTCATAAAAA           GTCTTGGT TTGGTC GCCAAGGC            TTTTTTCATGCTGTA  77 221
      BA2526 2349696 .. 2349733 + -21.7  -5.06451   CAGTTTTTTACTAAA   TAACAAGGCATCATTCT AATT AGAATGATGCCTTGTTA    TTTTTTAGCATAATC 100 210
      BA2528 2352348 .. 2352391 + -17.4  -3.17136   ATTTTTTTGTATTTT TTTAAACAAAAATTTTAAAT ATAT ATTTAAAATTTTTGTTTAAA TCGTTATTTTGTGTT 100 86
      BA2530 2355234 .. 2355253 +  -9.4  -3.66378   TGAATTCGGTCAAAG            TCCATCTT TCGT AAGATGGA             TTTAAATAACGTCTC  81 417
      BA2533 2360237 .. 2360261 +  -9.4  -5.33331   ATTAAAGCGAAAAGA          CGTTCTACTC ATATG GAGTAGAATG          TTTTTCTTATGTTTA 100 59
      BA2534 NONE
      BA2535 2361604 .. 2361634 +  -4.1  -5.38958   TTTCATAGAAAAAAA      GCCG-TTTTTTCTA GATT TAGAGATAATCGGC       TTTTTCTTTGTAAAT  77 169
      BA2537 NONE
      BA2538 NONE
      BA2539 2365450 .. 2365477 + -12.9  -4.52589   AGGCCAGAACTTGTA        GTCGTACAGTT AAATTG AACTGTACGAC         TTTTCTATACAGAAA 100 8
      BA2540 2365949 .. 2365999 + -19.4  -4.11363   AATATATAATTTAAA TGAAACAGAGTCGACTTTAGGA AATGAAA TTCTAATGTCGACTCTGTTTCA TTGTTTAATATTGTT 100 46
      BA2541 NONE
      BA2542 NONE
      BA2543 2368579 .. 2368604 + -13.5   -3.8691   ATTTAAGTAAAATAA         TAAATCGCCTT TAAA AAGGCGATTTA          TATTTGTTATATTTT 100 69
      BA2546 2370179 .. 2370224 + -11.5  -2.56596   AATTACATAATTCGA CAAGAAAACTCCTATGTTGTT GTAG AACAATGTAGGAATTTTTTTG TGCATTAGTACAGAA  86 47
      BA2547 NONE
      BA2548 2372858 .. 2372873 +  -2.6  -2.74792   TTTGTAACGAAACAA              CTTGTT AAAA AATAAG               ATTTAAAAATACTAA  40 11
      BA2549 NONE
        mvaB NONE
      BA2551 NONE
      BA2552 2376387 .. 2376400 +  -8.1  -4.24342   TTATCCAGTTTAAAA               GCCCT ATTT AGGGC                TTTCTTGCTCAAAAA  83 28
      BA2553 2378398 .. 2378422 + -15.9  -5.03994   CATGTATAATGTGAA          CTGACCTCTAA CAA TTAGAGGTCAG          TTTTTATGTATACAG 100 49
      BA2554 2378904 .. 2378931 + -15.8  -4.12738   GGGGCTATGTTTTTT        GTAAAGCCATTC TTAT GAATGGCTTTAC         TTTCATTTCGTATAA 100 56
      BA2555 2379527 .. 2379543 +  -2.3  -2.98062   TGAATGGGGCGATAA              AAAACAA TAG TTGTTTA              TAATTATGTTATGTC  41 16
      BA2556 NONE
      BA2557 NONE
      BA2558 2381350 .. 2381374 +  -9.3  -4.18674   TATAAATTTAGAAAA          CGGCTTGCACT GTA AATGCAAGCTG          TTCTTTATATATAAG  88 36
      BA2562 NONE
      BA2563 NONE
      BA2564 NONE
      BA2565 NONE
      BA2566 2388144 .. 2388165 +  -7.3  -5.69262   GTATTGCTGTAAAAA           GCGGAAGGA AATA TTCTTTCGC            TTTTTATTTTTGTAC 100 29
      BA2567 2388691 .. 2388719 +    -9  -4.74103   ATTACATATTGAAGA        GGTGACTTTTGT TGATT ACAGAAGTCATC        TTTTTACATTAGAAA  93 94
      BA2569 2392365 .. 2392384 + -10.8  -5.45802   TTTATTATAAAAATC            GCAGAAAG TATT CTTTCTGC             TTTTTATTTTGCAAA 100 112
      BA2570 NONE
      BA2571 2393738 .. 2393751 +  -2.5  -3.49102   CGTTAAAGGTTATAT               TAATT GTGT AATTA                TTATATCGCAAATAT  46 44
      BA2572 2397058 .. 2397095 + -12.4  -4.58236   AAGGTAATGAAAGAA   GATCTAATTTCTTAAT ATCAAA ATTAAGAAATTGGATC    TTTTAGTATTTTATG 100 117
      BA2573 NONE
      BA2574 NONE
      BA2575 2399703 .. 2399713 +    -4  -3.61103   CAGTTGACTCTCACA                 CAAT GTC ATTG                 TTTAAGATGAAGTTG  53 86
      BA2576 2400572 .. 2400619 + -13.1  -3.38966   GTTATCCAGTTAAAT GATGATAAAGAAAAAAGGCAT TATAAT ATGCCTTTTTTCTTTATAAAC TTATCCATAAATTTT 100 24
      BA2578 2402874 .. 2402885 +  -4.4  -3.05343   CAAGGGGGAATGTAA                TGTG ATTA CACA                 TATTACAGATATAAA  50 206
      BA2579 2403651 .. 2403686 +  -4.8  -5.47431   TCCAAGTAAATTAAA    CTTACCGCTTTCTATT TAAG GATGGAAAGTGGTAGA     TTTTTTGTATCTTCG  82 7
      BA2580 2403891 .. 2403948 + -19.2  -2.52023   TTGTCTAGTAGCTAA TTAATAAACACTGTTGTTTAACTAAAG TTTCC TTTTAGTTAAACAACAGTGTTT-TTAA ATATTGATATACGTA 100 54
      BA2582 2406292 .. 2406330 + -12.7  -3.54029   GATTAATAAAATAAA   GAAGAAAGCTACACCTA AAATA TAGGTATAGTTTTCTTC   TTATAATTGCTCAAG 100 1
      BA2584 2408855 .. 2408874 +  -2.2  -4.10657   CTGAAGGAGGTGTAA            TATGTATA AGTA TTTACATA             TTTTAAACGATATAG  52 95
      BA2585 2410240 .. 2410262 +  -7.7  -5.45802   AAATTGATATTTTTA           GAGCACCCA ATGGC TGAGTGCTC           TTTTTATTTTGGACA 100 39
      BA2586 NONE
      BA2588 2411898 .. 2411912 +  -2.8  -3.62032   AATGACCAGGTACCG               CATAGG CCA CGTATG               TTTCGACATTAATAT  48 48
      BA2589 2412275 .. 2412290 +  -6.8  -5.86609   AAGTTTAATCTATAC              GCATCC ATTC GGGTGC               TTTTTATTTTTTTGA 100 39
      BA2590 2413405 .. 2413428 +  -8.9  -5.09762   TCAAAATCCCCAAAA          GGGCACTTG CGGAAA CAAGTGCTC           TTTTATTTATTAAGG  95 164
      BA2595 NONE
      BA2596 2417855 .. 2417878 +    -9  -4.81249   AGAATAATAGAAGAA          GGATGCTTTT GTAT AAAAGTATCC           TTTTTAAATTTACGG  93 40
      BA2597 2418919 .. 2418935 +  -5.1  -3.04501   CAAAATTCTGATTTT              GCAGC TATATCT GCTGC              TCTTCAACACTTGCT  52 271
      BA2601 2423382 .. 2423403 +  -8.8  -5.15969   CGAAATCATTAAAAA           GCTTAGAG CTAAAA CTCTAAGC            TTTTTTACATTCAAA  95 53
      BA2602 2424346 .. 2424365 +  -7.9  -4.46155   ATTTAGGTAGTAAAA            GACCGAT AAAGCA ATCGGTC             TTTTCTCAGTATATA  82 96
      BA2603 2425683 .. 2425697 +    -5  -4.05322   TTGAAAATATGTTGA               TTGGAC TTG GTTCAA               TTTGTATAGGGATTT  62 349
      BA2605 2428005 .. 2428043 + -19.2  -5.04601   AAAAATCTTAAAAAA   GAGTTCGAGCTTGATAGA AAC TTTATCAAGCTTGAACTC   TTTTTAGTTTATAGA 100 30
      BA2607 2429904 .. 2429941 + -13.6  -3.65812   ACCGAAATAGATAGT   AATAAAGCGCTCTCGA TGGAAT TCGAGGGCGCTTTATA    TTATATTGAAAGAGG 100 31
      BA2608 NONE
      BA2609 NONE
         ddl 2433726 .. 2433749 + -11.2  -5.88565   ATACTGTCAATTTCA          CTTTCTTTAC GCCT GTAAAGAAAG           TTTTTTTATTATAAA 100 233
        tenA 2434516 .. 2434550 + -11.7  -4.93595   ATAAGATAAAGAAAA    GAGGTATTG-CTATAC GTAT GTATGGACAATACCTC     TTTTTAGGTTTTTAT 100 32
      BA2612 2435412 .. 2435434 +  -7.1  -3.77464   TTAAATTAATAAAAA          GCAGT-TAGC TTTC GCTAGACTGC           TTTGCTCCCTAATGT  72 273
      BA2613 2435926 .. 2435938 +  -2.7  -2.77043   TTTGAGAGAAAGGGA                TTATC TGA GATGA                GTTTCAGCTAATCCC  40 54
      BA2614 2436427 .. 2436437 +  -3.2  -3.62518   ACCGTAGCTACCGCA                 TGGG CAG TCCA                 TTTAGGCATATTTAA  50 259
      BA2615 NONE
      BA2616 2437312 .. 2437324 +  -4.1  -3.73775   AACTAACTATACTAG                TAGGA CCT TCCTG                TTTGGTAAGAGTAAG  54 273
      BA2618 2440658 .. 2440695 +  -2.1  -5.22312   GATTTAAATAATAGT   AGATAAATCCTGTTC-AT TAT ATCGGTCAGGATTTGTCA   TTTTTTCATGTAAAT  68 34
      BA2619 NONE
      BA2620 NONE
      BA2621 2441647 .. 2441670 + -11.2  -5.71983   AGAGATTTTAGTAAA          CCTTTAATGA TTTA TCATTAAAGG           TTTTTTTGTAATTAC 100 40
      BA2622 NONE
      BA2623 2442531 .. 2442558 +   -13  -2.87963   TTAAAAATGTGTACA        TAAAAAACATCC AGGG GGATGTTTTTTA         TATGATAATTGTACA 100 37
      BA2625 2444352 .. 2444375 + -10.4  -4.62336   TTTTATGTTTAAAAA          CCTCGTATTT TTAA AAATGCGAGG           TTTTTAAAATGAAGT  95 49
      BA2626 2444886 .. 2444916 + -16.4  -5.93252   TTTGCATAAAGAAGA       GTGAGAGAGTAGAA GTA TTTTACTCTCTCAC       TTTTTTATTTTTCAA 100 32
        cypA 2446507 .. 2446536 +    -8  -5.36441   CATATGATTTGTGCT       GCCTCCTGT-TCA GAACA TGAAATAGGAGGC       TTTTTTATGTCGACA 100 258
      BA2628 NONE
      BA2629 2448469 .. 2448514 +  -4.1  -2.62184   GCATAACAAAGAGTA TCATACCTCCGAATTTTGTTA ATGA TAATAGAACAAGGAGGTGTGA TACTATGGCACAAGA  46 46
      BA2630 2448684 .. 2448706 +  -7.7  -4.81852   GTATAAATTTTTGAA           GGGTAGCCA AATCG TGGTTGCCC           TTTTATTAATTATAG  87 35
      BA2632 2450638 .. 2450662 +  -6.5  -6.02919   CAATAAACTGTTCAA          CAAGGTGCA AATTTAC TGTACCTTG          TTTTTTTATTTCTCA 100 35
      BA2633 2451323 .. 2451366 +   -23  -5.05712   TTATAGTTCATAGTT TAAAATCAGAAGCTTTTCTT TAAA AAGAAAAGCTTCTGATTTTA TTTTTAATTATTTCT 100 28
      BA2634 2452366 .. 2452381 +  -6.2  -6.23317   ATAAAAAGAAAAAAA              GAATCT AAAT AGATTC               TTTTTTTCTTTTTAT 100 42
      BA2635 2453077 .. 2453093 +  -6.7  -2.97245   AATTGCCAAAAATAC              TTTGAAA TGC TTTCAAA              TCTAATTATAGATGG  61 79
      BA2636 2454622 .. 2454660 + -21.4  -5.23644   TCTTAAATTATTAAA   TACCCAATAACGAAAAGT TAA GCTTTTCGTTATTGGGTA   TTTTTGTATTTAATT 100 35
      BA2637 2457143 .. 2457164 + -13.1  -5.28481   TCCTTATCACGGTTA           GGCATCTAC TTAT GTAGATGCC            TTTTTTAATTAAATA 100 207
      BA2638 2458483 .. 2458525 + -18.9   -3.4072   AATAAATAGTGTAAA TCATATAAAAGCATAGAGG CTCAA CCTTTATGCTTTTATATGA TTATCCTGCAAACTG 100 32
      BA2640 NONE
      BA2641 NONE
      BA2642 2462669 .. 2462686 +    -7  -4.70739   GGTATCCATTTTAAA             GCACTC TCAAAT GAGTGC              TTTTACTTATTTTTA  79 27
      BA2643 2462972 .. 2463009 + -20.3  -3.33969   ACTTATGTATCGAAA   CAAATAAAAAAGGAGCA TAAT TGCTCCTTTTTTATTTG    TTATCAGATGAGTTC 100 87
      BA2646 2465914 .. 2465942 +  -4.6  -5.64321   AAAAATTTAAAAAAC        CTCCTTCCTATG TTATT TATAGGGAGGAA        TTTTTCTTTTGTTAT  83 59
      BA2647 2467095 .. 2467120 +  -6.1  -5.60689   TAGCTTAGGAAAAAA         TCCCCCTTTGG AAAT TCAGAGGAGGA          TTTTTTGTTGTATAC  93 80
      BA2648 2469970 .. 2470004 + -14.4   -5.9003   CACCGCGATGATAAA     TCTCGTCCCTAAGACT AAA AGTCTTGGGGGTGGGA     TTTTTTTATTGGTTT 100 482
      BA2649 2471323 .. 2471342 + -12.2  -2.89191   TCTTACGATGTTCAA            TAGGAGGG TTAT CCCTCCTA             TATATGGAAATATAA  90 62
      BA2650 NONE
      BA2651 2473210 .. 2473226 +  -2.3  -3.56594   TTTTATAACAAGGGA              TGATTAT ATG ATATTCA              TTTACACGGATTTCG  46 217
      BA2652 2473737 .. 2473763 +  -7.4  -5.72622   AATGTAAGATAAAAA         GAAAATCGAGCA AAT TTCTTGATTTTC         TTTTTTATTTGTGAA 100 39
      BA2653 2474738 .. 2474756 +   -11  -5.95539   TTATTAAGAAGAAAA             CCCGTGAA TAA TTCGCGGG             TTTTTTTATTTAAAA 100 34
      BA2656 2477440 .. 2477476 + -13.2   -3.4376   AATTTCACCAAGTAT    GATAACTTCCCTGACG TTAAC TGTCAGGGAAGTTATA    TTATAATAGCTATAT 100 24
      BA2657 2478423 .. 2478464 + -17.7  -4.72272   AGCTAAAGTATTTGG C-TAAAAGAACTTGTAGCGG GGC CTGCTACAAGTTCTTTTATG TTTTTAGTAAGGCAA 100 300
      BA2658 2479310 .. 2479335 +  -7.7   -4.9181   TATACGTAGTTGACA         GTGGATATG AGTTTAAG CATATCCAC          TTTTTAATATTATAT  87 71
      BA2660 2480519 .. 2480531 +  -3.3  -3.72363   GATTAATACGAAACA                GCAAG CAA CTAGC                TTTACAATTTAAATA  52 132
       adP-1 2481940 .. 2481976 + -13.9  -5.27335   ACTACCCTGTGATTT    GAACTATAACTTTGCCA TTT TGGCAAGGTTACGGTTC    TTTTTGTTTACGGCA 100 236
      BA2663 2483636 .. 2483663 + -11.4  -4.46233   ATATTCATTTTTTGG        AAAAAGATGGGG TTAA CCCCATCTTTTA         TTTATTTCCCCTTAA 100 10
      BA2664 2485083 .. 2485104 +  -8.7  -3.63018   AATAATATTGAAATA           GCGCAGGAT CATT ATCCTGCAC            TTATCTATCGTAATT  77 40
      BA2667 2487103 .. 2487116 +  -2.5  -3.28791   ATTTGAAAATCGACA               TTTAT TTGA ATAAA                TTATCCAAGCCAAAT  44 13
      BA2668 2488065 .. 2488088 + -11.2  -5.31519   TAGTTTATAGAAAAA          GAATCCAATA CTTT TATTGGATTC           TTTTTATTTAGCTAT 100 66
      BA2670 2489320 .. 2489341 +  -7.3  -5.19328   TAAGATACATAAAAA           CTCCTCTAT AGAA AAAGAGGAG            TTTTTGTTATGCCGT  91 42
      BA2672 2491933 .. 2491943 +    -4  -4.57353   ATTTCAGTTAAATAT                 TGTA TGT TACA                 TTTTATGTAGTAAGC  65 114
      BA2673 2493373 .. 2493394 +  -9.5  -4.28375   TGGTTACTTAAGAAA           GGAATTAGC ATAC GCTAGTTCC            TTTTCCATCTATTGA  90 54
      BA2674 2493677 .. 2493691 +    -5   -2.7119   AATTAAAAATATATC               CTCTTT ATA AAGGAG               ATTATCATATTGAAT  50 77
        bltD NONE
      BA2676 NONE
      BA2677 2495119 .. 2495164 + -16.5  -3.23684   CATCAAAGCTACTTT GCTTGAAGGAAAGGTGTGAAA ACTA TTTTGCACTTTTCTTTCAAGC TGTAATTTTTGTGTA 100 49
      BA2678 2496217 .. 2496235 +  -3.1  -2.72344   AATAGGGTATAATTA             CTCCTAT AACAA AAAGGAG             TGATTGAAAGTGAAA  42 29
      BA2679 2496542 .. 2496562 + -10.5  -4.99035   TATAACCTGCAAAAA            GACACTTCA TAA TGGAGTGTC            TTTTTGTGTACATGA 100 179
      BA2680 2497891 .. 2497909 +  -9.6  -5.36441   GCTTAATACAAAAAA             GAGTCCTA ATA TAGGGCTC             TTTTTTGTGTAGAGA 100 35
      BA2683 NONE
      dnaN-2 NONE
      BA2685 NONE
      BA2686 NONE
      BA2687 2503514 .. 2503541 +  -4.9  -5.24416   ATCAATAAGTAAAAA        GCGAATCTTTT ATATAA GACAGATTCGC         TTTTTATTATAATTA  79 40
      BA2689 2505799 .. 2505828 + -13.1  -2.61628   ATTATAAAAATGCAA       GAAACCTTAGTAT ATCT ATGCTAAGGTTTC        TAACTTGATATTATT 100 34
      BA2690 NONE
      BA2691 2507555 .. 2507592 +  -8.8  -5.72254   TCGCAATCATATCAA   TACAATTCGTTTAA AATGAACACA TTAAACGAATTGTA    TTTTTTATTATTTAA 100 55
      BA2698 2513354 .. 2513380 +  -8.8   -5.1471   AAAATAACATAAAAA         GGTAAAGCGTAT TTT AAATGCTTTACC         TTTCTTTTTTGTAAT  95 125
      BA2704 2517520 .. 2517545 +  -9.1  -5.87996   ATTCTAAATAAAAAA         CAATCCCAGTA TATG TACTAGGATTG          TTTTTTTATTGCTTA 100 40
      BA2710 NONE
      BA2711 2521499 .. 2521527 + -15.5  -4.14345   ACATAAAAAAGATTA        GGACCGTACATAT CTA ATATGTATGGTCC        TTTCGTTTGCTATTG 100 69
      BA2721 2528748 .. 2528769 +  -2.9   -4.7889   ATATTTGAAGAAAAA           GAGTCCTAT TTAT GTTGGGCTC            TTTTTCAGTATTTAT  65 40
      BA2722 2529136 .. 2529174 +  -7.5  -5.06505   TACAGAGTAGGTGAA   CGGGACGATATTTAGGT CATAC ATCTAGGTAATGTCCCG   TTTTTATGTGTAATT  89 44
      secY-2 2550364 .. 2550389 +  -9.1  -4.94972   AATTAAGTAAAAAAA         CACAGTTGG TTATTTTT CCAACTGTG          TTTTTAATTCTACTG  95 35
      BA2737 2554172 .. 2554184 +  -3.4  -4.03234   ACATGTTGACCTTCA                CTCA AAATA TGAG                TTTCTCTAACCACCA  56 167
      BA2738 2555254 .. 2555295 + -18.3  -3.12351   ATAATAGATAAATAA CGAATAAAAGGGGCACG CCACAATT TGTGCCCCTTTTATTCG  TTACATGTAAAAAAG 100 26
      BA2739 2555631 .. 2555644 +  -2.4  -3.98172   AGCCATGCAAGCATT               TCAG GTGATA CTGA                TTTATGAATATTAAT  53 5
      BA2741 2557497 .. 2557528 + -14.7  -5.02439   CAATATAAATAAAAA      GAAGAGGTTTTCT ATAGAC AGAAAACCTCTTC       TTTTTATAGTTATAT 100 29
      BA2749 2563432 .. 2563460 + -11.1  -5.38958   TAGATAAAATAAAAA        CCTCACAGTTTAT AAC GTAAACAGTGAGG        TTTTTATTTCTAAAT 100 34
      BA2754 2568430 .. 2568446 +  -8.7  -3.20723   CGAACTACCGCTTCT              TCTGGAG TTT CTCCAGG              TTCAATTGCTCCAGC  71 323
      BA2756 2569483 .. 2569508 +   -12  -4.31085   CTTCAAACAGTAAAA         GCGTTACTCA CGGAAT TGAGTAACGC          TTTTACCTTAATATA 100 3
      BA2766 2575491 .. 2575512 +    -8  -4.76892   GTATCTAAATAAAAA           GGCCAGTC TTAAAT GACTGGTC            TTTTTACATTCATGT  90 29
      BA2772 2578896 .. 2578928 +  -6.4   -4.3953   CCGTAAAAATTCAAA      CCACTATTCTCTTA TTCAT TTAGAAAATAGTGG      TTTATTATAATTCCA  74 59
      BA2778 NONE
      BA2779 2585851 .. 2585890 + -16.2  -3.52147   ATTAAATGTTTAAAT  TGAATAAGAAACCATTTA GCAG TAAATGGTTTCTTATTTA   TTAGTTATCTCATTA 100 28
      BA2787 2591838 .. 2591870 + -13.6  -3.08046   AAAAGATTAATAAAA      CAGGCTAGAGAATA TACTT TACTCTCTAGCCTG      CTTTCTGCTATTTTT 100 31
         fdX NONE
        rpiA 2594250 .. 2594268 +  -8.9  -5.65678   GGAATTATAATGAAT             GCTGACT CTTAC AGTCAGC             TTTTTTATATTTTCT 100 31
      BA2792 2594794 .. 2594832 + -10.7  -3.05964   TATCATAATAAAAAA  GGCAGTATATGAA-AC-TA CTT TATGTATTCATATACTGCC  CTGTTTTATTTATAG  83 33
      BA2803 NONE
      BA2804 2602523 .. 2602546 +   -11    -5.252   TTGAATAGTAAAAAA          GAGCCCTCCA AAAC TGGACGGCTC           TTTTTTGTACAAATG 100 33
      BA2815 2611093 .. 2611115 + -10.7  -5.52347   CTATAGAAGCAAAAA           GAGTAAGGA ATTAA TCCTTACTC           TTTTTTACTTTTATT 100 35
      BA2820 2616749 .. 2616774 + -10.6  -5.36441   TGAAAATACTAAAAA         GAAAGCATCT AACTTC AGATGCTTTC          TTTTTTATCTAGAAC 100 525
      BA2821 2617335 .. 2617351 +  -6.6  -5.31855   CCTTATAAAATGAAA              GAGTAC TTAAC GTACTC              TTTTTATTATTAATA  88 41
      BA2824 2619851 .. 2619874 + -12.6  -4.50193   ACGAATAAACAGTTA          TAAGGATAGC GAAT GCTATCCTTA           TTTTAATTCATTGAT 100 23
      BA2836 2633907 .. 2633954 + -21.8  -3.30741   AGACCACTTAATTGT TTGTCGATGTGAAGAAGTT-ACT TAC GGTCAACTTCTTCACATCGACAA TTGCTGATTATAAAT 100 126
      BA2837 2634600 .. 2634611 +    -3  -3.05463   AAGCCTGGCGGGAGA                TTGT TAGG ACAA                 TTACATCAAGAGCCT  45 468
      BA2841 2637516 .. 2637535 + -10.8  -5.60993   TGAAGCCGTAAAAAA            TAGGAGCA GAAA TGCTCCTA             TTTTTTTATGAGAAA 100 30
      BA2842 2638354 .. 2638411 + -11.8  -3.82442   AAATCTTGCGTAAAA ATATATAATAAAAACCGCTATACATTC ATTAC GAATGT-TAGCGGTTTTTATTATAGGC TTGATTTTGTATTAG 100 28
      BA2845 2639246 .. 2639266 +  -9.7  -4.84017   TCTATACTAAAAAAA            GGAACAGCT TAT AGCCGTTCC            TTTTTCTCCACACTT 100 31
      BA2855 2647346 .. 2647368 +  -5.6  -6.04953   ATTCCAATAAAAAAA           CAATCCGTTT TAA AAACGAGTTG           TTTTTTTATTTCTGT  95 73
      BA2859 2649829 .. 2649862 + -14.9  -2.88452   CTCCCCTTTTCAAAA     TATAAAGAGCTTACT ATAC GGTAAGCTCTTTATA      CTATTTATTTCACAA 100 45
      BA2863 2654904 .. 2654925 +  -3.1  -2.70153   TCATATTCACTTATT           AGTTTTATT AGGA AATAAAACC            CTTCATCTTTGCTTT  43 515
      BA2873 2662685 .. 2662701 +  -2.4  -2.78774   TACATAAAGAGAGCA              TATATA TTAAT TATATA              CTTTCCACATTTATA  40 44
      BA2874 2663159 .. 2663184 + -17.7  -4.52589   TTCCCCCTTGGAGAG         GAGCAGCTAGC TTTT GCTAGCTGCTC          TTTTATGTACAACGA 100 101
      BA2876 2664158 .. 2664181 +   -11  -4.87893   CGTACATACGAAAAA          GCTCCCTTCC AATT GGAAAGGAGC           TTTTTCATTACACTT 100 49
      BA2882 2671090 .. 2671129 +  -5.9  -5.89921   TTACACCCCAAAAAA  GGATGTCAC-ATAGTC ATCGATTTC GACTTTTGTGACATCC  TTTTTTTATTATCCT  95 56
      BA2893 2677063 .. 2677106 +  -5.6  -4.74285   CTTAAAGTATGAAAA GCATCAAGAAATA-TACCAC CTAATT GTGGTTCTATT-CTTGATGC TTTTATATTATAACT  74 36
      BA2894 2677690 .. 2677714 +  -4.4  -6.20267   TTATATTTGAGAAAA         GTAAG-ACGTA GTAT TACGTTCTTGC          TTTTTTTATTTTTAA  95 58
      BA2896 2679130 .. 2679171 + -11.1    -3.494   AATTTATAACATAAA CAAAGACGCATGGGT CCTATTAGATTA ATCCATGCGTCTTTG  TTATATAAAAACTTA  87 32
      BA2897 2679477 .. 2679490 +  -3.1   -3.2672   AAAGCTGGATTTGGC               GC-AGG GGG CCTAGC               CTTTATTGTTGCAAT  46 39
      BA2898 2680126 .. 2680145 + -10.8  -4.44211   ACACTTCATATCAAA            CGCAGAAA TTAT TTTCTGCG             TTATTTTGTATTCCA 100 43
      BA2899 2681497 .. 2681519 +   -12  -3.49048   AAATTAGTTCCCACT           CCCCTGCTTA ACT TTAGCAGGGG           TATTATTCATTGGAG  91 34
      BA2900 NONE
      BA2901 2682862 .. 2682877 +    -9  -4.62069   CTACGAATAAAAAAA              GCTGAC TTTT GTCAGC               TTTTTGAAATGCGGA  90 21
      BA2910 2686931 .. 2686960 +  -9.4  -4.58395   TTAATTCATAAATTC       GCCACAGG-AGGT CGTAT ACTTTCCTGTGGC       TTTTTCACGCCTAGC  93 60
      BA2911 2687228 .. 2687241 +  -3.9  -5.42198   AAGGAGGAATTCATT               TATGA CTTT TCATA                TTTTCTTTTTTACGA  77 52
      BA2912 2687365 .. 2687379 +  -2.2  -4.07687   CATACTATACGCAAA               TGTATT AAA AATATA               TTTTAAAGGGGCAAT  52 18
      BA2913 NONE
      BA2914 2687731 .. 2687745 +  -2.2  -3.69934   AAACTTATAAAGGGG               TTTTAT CTA ATGAAA               TTTAAAGTATTCTTT  47 42
      BA2915 2688247 .. 2688273 + -12.4  -3.88787   GATTAATAAAGAAAA         GATACACCACTT AAA AAGCGGTGTATC         TTTCTAAACATATAC 100 226
      BA2917 2690771 .. 2690793 +  -8.4  -6.02919   AGTTTACGATGAAAA           CCCGCAAGTG ATT TACTTGCGAG           TTTTTTTATTTCTCA 100 453
      BA2931 2701272 .. 2701303 + -13.2  -4.17789   AAAACGCTATATGAA      CAAAGAGCTCATCA AAAA TGATAAGCTCTTTG       TTTCATTTATCCTTC 100 40
      BA2944 2709474 .. 2709504 +  -6.2  -5.09245   GTATGTAATGAAAAA       GACTTGATTTCC TTTATTT GGTGATCAAGTC       TTTTTATCGTTTTAG  82 33
      BA2945 2710321 .. 2710344 +  -8.3  -4.38219   ACAGTAAGAAATTAT          GGATTGAAT ATACAA ATTCAATCC           TATTTTTTATATTAT  85 58
      BA2946 2711091 .. 2711126 +   -15   -3.8535   ATGTTATATTTACAA    ACAAAAGACACTATTC ATAT GAATAGTGTCTTTTGC     TATTTATTTAGCTTC 100 46
      BA2961 2733427 .. 2733447 + -11.2  -2.66098   CTTCTAAATAAAAAA            CTGCCTCT TATTT AGAGGCAG            TCACTTTCAAATCTT  82 167
      BA2966 2735443 .. 2735479 +   -14  -2.90232   ATGATGTTATGGTAC    GAAAATAAGACCGACA GAATA TGTCAGTCTTATTTTC    ATTATGTTATATTCT 100 18
      BA2971 2739426 .. 2739449 +  -4.8  -3.53761   GAATGACCATTTTAC          TTTAATAGAA ATCA TTTTATTAAA           TTTGAAAGGACGTTA  56 108
      BA2972 2739831 .. 2739852 +  -7.3   -5.4251   ATGTAATTCAAAAAA           TGCTTAGGA TTTC TCCGAAGCA            TTTTTTGTATATAAA 100 41
         mqo 2742894 .. 2742912 + -10.3   -5.5112   ATGAAGAAATAAAAA             CGTCCGA ATATA TCGGACG             TTTTTTGTTACTAAA 100 40
      BA2979 2748557 .. 2748603 +  -7.1  -2.53015   GAAGTATTCGAGCAG TTCTTTTTGATTTACATGGTAAT CAA ATTGC-A-GTAAGTCAAAAAGAA TGGATTCACAAATCT  62 74
      BA2981 NONE
      BA2982 2751309 .. 2751329 +  -6.9   -4.4784   TTACTATAAGGAAAA            GCCCATA CATAACA TATGGGC            TTTCTTTGACATTTC  78 86
      BA2990 NONE
      BA2991 2758583 .. 2758627 + -11.8  -4.26189   TATGGTAAATAATTT TTAAAATAAAAGACACCCAA ACGAA TTGAGTGTCTTTTATTTTTA TTTTCGAATTTGTCC 100 33
        proC 2762579 .. 2762608 + -11.6  -5.13016   CACTACAGGATAAAA       GGCTAAACTCGA ATATAC TTGAGTTTAGCC        TTTTTCATTTTAATT 100 85
      BA2998 2766827 .. 2766868 + -16.9  -2.89714   AATACTCTGCTTATA TAAAAGACCGCACATGG CTTTTACT TCATGTGCGGTCTTTTA  TCCTTCTAATTCGCT 100 39
      BA3002 NONE
      BA3003 2772240 .. 2772263 + -11.1  -5.08088   GAAAGCGAATAAAAA          GAGTCCTTC ATACGA GAAGGACTC           TTTTTATTGCACATT 100 29
      BA3012 2778129 .. 2778160 + -11.8  -5.65927   ATAATGTCATTACTA      TCCCTTGTAGAAAA AATT TTTTCTATAGGGGA       TTTTTTCTTTAAATA 100 40
      BA3016 NONE
      BA3017 NONE
      BA3018 NONE
      BA3019 2782764 .. 2782785 + -11.7  -5.01535   ATAACACAATAAAAA           GACTCCTAT TTTC ATAGGAGTC            TTTTTATACTTCTAC 100 37
      BA3021 NONE
      BA3022 2786573 .. 2786589 +  -9.5  -5.22039   TAACAAAATAAAAAA              GATGGTT TGT AACCATC              TTTTTTACCTTTACA 100 88
      BA3030 2795849 .. 2795874 +  -7.7  -5.24129   TGAGAATATAAAAAA         CGTCATTTTCA ATCT TTAAAATGACG          TTTTTTATGGCGAAA  91 38
      BA3042 2807345 .. 2807363 + -10.3  -4.74453   CTTATTAAAGTAAAA             GAGGTGC AATTC GCACCTC             TTTTTGCATGTGTTG 100 33
      BA3050 2811465 .. 2811490 +  -6.1  -5.52023   TTCACATACGAAAAA         CACCTTGTTTC TTTA GTAACAAGGCG          TTTTTTCTTAATACT  93 123
      BA3060 2819764 .. 2819790 +  -3.7  -5.30348   TTACGAAATGAAAAA         GGATCTCCTTC TATAT GAAAGAAATCC         TTTTTATTGTTAACT  72 8
      BA3062 NONE
      BA3063 2823168 .. 2823178 +    -4  -3.76888   AATAATCATTATACA                 CTTT TTC AAAG                 TCTTTCTTGTCCATA  54 392
      BA3065 2824349 .. 2824382 + -10.5  -3.57883   ATTCAATTACAAAAA     CGATCATTT-TGTAGG GAA CCCACAGAAATGATCG     TTTAAAAAATCTTAT  87 91
      BA3074 2832852 .. 2832873 +  -5.8   -5.9362   TTAATTACTAAAAAA           CCGCTCAA CTTACT TCGAGCGG            TTTTTTTCTATTTTC 100 37
        lysP 2835424 .. 2835447 +   -14   -5.4505   TAAAATAAAGTGAAA          CGAGCAAACA AATT TGTTTGCTCG           TTTTTTATTGCAAAC 100 33
      BA3077 NONE
      BA3078 2836655 .. 2836686 + -11.8  -5.03994   GTATTTTAAACAAAA      GTCCTTATACTTCA AAAA TGAAGTATAAAGAC       TTTTTCTCTCTCAAA 100 41
      BA3081 2838158 .. 2838178 + -11.1  -5.52096   CGTGACTAACGGAAA            AGAGGTGGC AAA GCCACCTCC            TTTTTTGTTCCGTTT 100 32
      BA3085 2839975 .. 2840002 +  -8.5   -3.6075   AAAGTGAAACGTTAA        TAAGTGGGGAT AGAGAA ACCCCCACTTA         TTCTATGATCTTCAT  77 34
      BA3088 2843652 .. 2843669 +  -9.9  -5.13521   TACCCAAATAAAAAA             CTGAGGT GGAT ACCTCAG              TTTTTTCGATAATTT 100 50
      BA3104 2856511 .. 2856541 + -11.2  -3.57971   TCCTGCACATAAAAA       GCACGCGTTCGATT ACT AATCAAACACGTGC       TTTCAAAATAACTAT  89 161
      BA3109 2860044 .. 2860085 + -17.7  -2.80925   TTTACTTAATAAAAA TAACAAAAGAAGCCTTC CTTTTACA GAAGGCTTCTTTTGTTA  TAGCTTTATCTTTTT 100 99
      BA3115 2865687 .. 2865723 + -19.7  -3.90856   CAAGTATATATGAAA    CAAAGGATCATCCACTA TAA TAGCGGATGATCCTTTG    TTTCATTACAACATT 100 43
      BA3118 2869919 .. 2869950 +  -8.2  -3.22209   GAATAAAAAGTGAAA      GGCAGAAACGTTGAT TTA AT-AACGTTTCTACC      TATTCAATTTCATGT  71 265
      BA3123 NONE
      BA3124 2874653 .. 2874663 +  -6.8   -3.6579   TTAGCAAACATTGCA                 GGTG CAT CACC                 TTCTTCAGCTAAGTT  67 460
      BA3128 2876936 .. 2876963 + -14.4  -5.47159   GATACATCTAAAAAA        TAAAAAAGTGGC CAAT GCCACTTTTTTA         TTTTTGTTTATTAAG 100 23
        adhB 2879723 .. 2879749 + -11.8  -3.63046   GCCCTTTAGCTGAAG         GAAAAATCAGTT TAT AGCTGATTTTTC         TTCTCTAATTCTAAT  95 371
      BA3134 2881788 .. 2881806 +  -7.4  -5.85011   ATTGTAAACAAAAAA             GAGGGG CTTGTCC CCCCTC             TTTTTTTAATTTTTC 100 145
        ansR 2885131 .. 2885167 +  -6.8  -5.08178   CATTTGTAAAAAATA   CGCTATTCTTTC-TGTA GATT TATAAGAAAGGATGGCG    TTTTTGTATGTCTAT  85 295
      BA3139 2885387 .. 2885435 +    -5  -5.03314   ATTGCTACAAGCAGC GAATTT-ACTACTTTAAAGTTAA GTGT TTAACCTTGAAGTACTTAAATTC TTTTTTCCAGATAAA  75 106
      BA3157 2905408 .. 2905442 +    -8  -4.36262   ATTACTTTAGAAAAA     CCCAAATATCTCAG CATTCAA TTGAGAAATTTGGG     TTTTAATATAGGTAT  85 48
      BA3159 NONE
      BA3160 2907873 .. 2907891 +  -3.2  -5.39905   CAAAAAAACAAGTAA             ACATTATA ACT TATAATGC             TTTTTCTTATTTCAT  74 26
      BA3166 2914563 .. 2914587 + -14.5  -4.27316   GTAGATAGTATAAAA          TTAGTGCTGAT TAA ATCAGCACTAA          TTTTAAATTAAAAAG 100 80
      BA3167 NONE
      BA3168 2916338 .. 2916349 +  -4.4  -3.99062   AATGCTGTTTCTGAA                GACA CACC TGTC                 TTTGTGCTACATCTT  60 447
      BA3175 2922976 .. 2922992 +  -4.5  -3.25729   TTCGGAGCTCGTCCC              CTTTTTT GGA GAAAAAG              TTGATAATACTTGTG  51 244
      BA3177 2924239 .. 2924252 +  -2.3  -2.72463   TCTATTTTTTCTACA               GTTGC TAAC GCATC                TACTTCCCCATAAAT  40 254
      BA3185 2933914 .. 2933949 +  -9.1   -2.5166   TAGTCAAAATAAAAA    CCCCAATCTCTCCAT ATTAAA ATTGAGAAATTGGGG     CTAATTTATTTCATC  71 50
      BA3188 2936551 .. 2936574 + -11.8  -3.41978   CATGATACAAAAAAA          GAGCCAATTC ACAT GAGTTGGCTC           TTCCTTACCTTATAA  91 72
      BA3194 2942118 .. 2942130 +  -2.7  -4.13767   TATTGTTTCAATATC                TATGC AAT GTATA                TTTTCAAATACAAAC  55 320
      BA3205 2951803 .. 2951823 + -15.5  -3.54424   TCCAAAAAAGAAAAA            GGGAGTGGA TTA TCCACTCCC            TTTAACCACCTACCC 100 62
      BA3208 2956148 .. 2956165 +  -2.5  -4.40963   TGCGGGATAGAAAAG             GAGCCGG AATT CAGGCCC              TTGTTTTTAACCAGT  58 56
      BA3209 2956435 .. 2956457 +  -5.7  -5.00339   CCCTATGAAACAAAA           TGACTTATT CTCTT GATAAGTCA           TTTTTAATTATTAGT  80 10
      BA3225 2971935 .. 2971972 +  -3.5  -5.84381   TTCAATAGGAAAAAA   CCAAATATTTTGAAAGA AAAC TCGATCAAAATGCTTGG    TTTTTTTGTTGCTAG  84 128
      BA3229 NONE
      BA3230 2976244 .. 2976269 + -14.1  -2.72581   ACGATCAAAATAAAC         CCCCAGAAATC CAAA GGTTTCTGGGG          CTTCATTATATATTT 100 277
      BA3235 2980172 .. 2980189 +  -9.9  -4.81083   AGTATATAACAAAAA             GCATTGG ATAC CCAATGC              TTTTTCATACTTACG 100 166
      BA3253 2994383 .. 2994395 +  -4.9  -3.32268   AATTTCAAAATTACA                TAATC ATA GATTA                TTATGCAAATCCTTC  54 44
      BA3254 2995666 .. 2995689 + -13.9  -3.11709   AAACAATTATACAAA          GGCCAACCG CATGTA CGGTTGGCC           CTTTCCTTTATATTA 100 59
      BA3257 2998235 .. 2998245 +  -5.4  -5.81412   AAAGAAGAAGAAAAA                 TCGT AAT ACGA                 TTTTTTTTACATAAA  91 20
      BA3258 2999688 .. 2999700 +  -6.3  -3.53012   TATATCAGCGATTTT                TCGAT TAT ATCGA                TTTACCGACAAAAAA  62 144
      BA3263 3003345 .. 3003356 +    -3  -2.52491   TTCTTTTTTGTCTAC                TTCA ACGA TGAA                 ATTGCTGGGTATCTG  42 246
      paiB-1 3004432 .. 3004468 +  -9.8  -3.41195   CATTTAATTAAAAAA    GAATCTATTTTGAA AACAGATGA TTCAAAATAGATTC    TTACGTTTTAGTATT  80 144
      BA3271 3011227 .. 3011256 + -12.3  -3.23984   CCTTTTAAACAGAAA       GTACCCACCAAAT GATC ATTTGATGGGTAC        TTCATGATACATTTA  90 175
      BA3275 3013623 .. 3013633 +  -2.6  -3.69483   GTCCTGGTTTTAAAG                 TATT CAT AATA                 TGTTTTAAATCAACT  48 397
      BA3283 3021059 .. 3021084 +  -2.5  -5.09245   TGTGATTAATAAAAA         GAGGTCGTA AATAATAA TGCGTCCTC          TTTTTATCGTTTTAG  66 68
      BA3284 NONE
      BA3285 3022824 .. 3022852 + -11.2  -5.96894   CCCTAATTGATGAAA        GTGAGAAGAATG TTTAT CATTTTTCTCAC        TTTTTTTATTTAAAT 100 320
      BA3288 NONE
      BA3289 NONE
      BA3290 3027631 .. 3027650 + -10.8  -4.58466   AATTCAAGTGAAAAA            GGAGCAAA TTAA TTTGCTCC             TTTTATCATTATAAG 100 30
      BA3294 3031812 .. 3031824 +  -6.3  -3.10112   ATTCTCCGGATATTT                GGTAT CAT ATACC                TTGGATAAATTAGAT  59 172
      BA3295 3032620 .. 3032655 + -10.7  -4.63932   AACTGAGAATATTAA    GAGTGTGTTTTGA TTTACCTTTT TCAAAACACACTC     TTTTATTCCGAGATA  95 147
      BA3303 3041809 .. 3041843 +  -5.8  -4.08064   TCTAATTTTTTAAAA     CTGTTGTATATGGG ATCGTCC TCCATATGCATCAG     TTTTAAAACAGGCTT  67 118
      BA3317 3055137 .. 3055182 + -14.4  -2.88731   ACTTTCAAATAACAA CCCTTTTTTATAACGTATCT CTGCAA AGAAATGTTATAAAAAAGGG TGATTGATTATGTGC 100 183
      BA3329 3066017 .. 3066053 +  -3.7   -3.1382   TATTTCGAATATGGA    AACAGCCCACTATCA AATTAAA TGATAGTAGGCTGGC    TGTTAAAATTATTTA  46 5
      BA3335 3072546 .. 3072573 +  -8.5   -5.2422   TAAAAACAGCAAAAA        GGGTATCAATC TTTCTT GATTGACACCC         TTTTTTGCTGTGATT  95 38
      BA3338 3074505 .. 3074544 +   -11  -5.25893   ATATATAAAGCATAA  AAAAATCCTTCAAGAACA TGCC TTTTCTTGAAGGATTTTA   TTTTTTCCTATCTAT 100 61
      BA3340 3075736 .. 3075761 +  -8.4    -3.885   TGTTAAAAATAAAAA         CGCTATTGAT ATTGAA ATCAGTAGCG          TTCTTATGTGACCAT  77 35
      BA3344 NONE
      BA3345 3080077 .. 3080110 + -14.2  -4.93454   TCCGCTTAGCTTTTA     TAAGGAAAGTAAAC TTCCCC GTTTACTTTCCTTA      TTTTGTATTTCTTTC 100 32
      BA3346 3081511 .. 3081546 + -16.4  -4.37348   AACATCAATATATCT    AAAAAGGAGCTCTCTT CATA AAGAGAGCTCCTTTTC     TTATTTCTTCTTCTT 100 106
      BA3351 3084471 .. 3084502 + -13.1   -3.2313   ATATACATAATACAA      GCCGATGCTTCCT TACCAT AGGAATCATCGGC       TATCTTCATTTCGAA 100 50
      BA3356 3089597 .. 3089613 +  -6.6   -5.1101   TTATTTAAACGAAAA              GCTAGT TTTAT ACTAGC              TTTTTTACATAATAA  85 33
      BA3361 3091998 .. 3092019 + -10.9   -5.0538   ACAAGATTGAAAAAA           CTTCCCATC ATAA GGTGGGAAG            TTTTTTCAAATGGCA 100 31
      BA3369 3101362 .. 3101386 + -10.1  -4.38712   GTATAGATATAAAAA          GGGATTAATCA TAA TGATCAATCCC          TTTTCTCAAAGTAAA  93 118
        hisS 3109026 .. 3109043 +    -4  -5.32599   TATTTATAATACAAA             CCTCCC TCGTTT GGGTGG              TTTTTCTATTTTATA  77 32
      BA3377 3109591 .. 3109611 +  -9.9  -5.37593   CTAACACCCAAAAAG            GATTTACTT TTT AAGTAAATC            TTTTTTAATTTCAAA 100 124
      BA3378 3110369 .. 3110403 + -10.2  -3.89501   GTAAAAATACAGAAA     TAAAAGGTGTCTTC ACGTATG GAAGCCACCTTTTA     TTTCTACAACTCTTA  87 37
      BA3380 3111648 .. 3111660 +  -2.7  -3.74697   TATACCCATACGAAA                GAAGT AGA ATTTC                ATTTTTCTTATGTAT  48 65
      BA3381 3112050 .. 3112073 +   -11  -5.63236   TAGAATGAAACACAC          GAGGACGGAT ACAT ATCCGCCCTC           TTTTTATTTTTCACT 100 38
      BA3389 NONE
      BA3390 3118490 .. 3118521 + -13.2  -5.72622   AGGATGAATAAAAAA      TACCGGCATTCTTT TCAC AAAGAATACCGGTA       TTTTTTATTTATACA 100 30
      BA3393 3121216 .. 3121240 +  -7.1  -3.00214   ATCAACAGTAAGAAA          AGGAGGCTAAT CCA ATCAGCCTCCC          TCCTCTTTATTTATC  64 89
      BA3396 3124427 .. 3124450 +  -5.4  -4.32857   TCAAATCTATCCAAA          CAGC-AGTACA CGG TGTACTCGTTG          TTTATATTTGCCGAG  66 318
       dxr-1 3134787 .. 3134816 + -13.8  -4.76644   ATTGTTAATAAAAAA       GAGCTAAAACAG ATAATA CTGTTTTAGCTC        TTTTTCCTACGTATT 100 19
      BA3412 3136925 .. 3136935 +  -2.4  -4.45485   TCCAAATTTTGGAGC                 GGGG GAA CCAC                 TTTTGTAGCTATGCT  58 96
      BA3413 3137295 .. 3137326 + -13.9  -5.17786   TAACCTTTAATAAAA      TACAGCGTACGCT TTTTTC AGTGTACGCTGTA       TTTTTCATTTTCTTG 100 45
      BA3416 3139987 .. 3140016 +  -7.9  -5.20333   ACCTATAACGAAAAA       GATTCGACCATCA TATT TGACAGTCGAATC        TTTTTATTGTCCATA  91 49
      BA3418 NONE
      BA3419 3141951 .. 3141982 + -11.8  -4.88918   ACTATTTATAAAAAA      GAGAGAAATCTACT TAAA AATAGATTTCTCTC       TTTTCTTTACGATAC 100 63
      BA3424 3146397 .. 3146419 + -12.8  -3.06162   AAGAAATAAAAAGCA           GGCAGAGATT CTT AGTCTCTGCC           TGTTCGCATACACTC 100 32
      BA3426 3147633 .. 3147652 + -12.2  -5.76949   AAGAAACAGTAAAAA            GCAAAGCG ATAT CGCTTTGC             TTTTTTTTAGGCATA 100 29
      BA3438 3162038 .. 3162072 +   -11  -3.76641   ACAAATAAAAAATAA    CAGCCGAATTTTTCT TATAAC AG-AAAATTCGGCTG     TTTGCATGTTGCAAT  88 151
      BA3450 3175144 .. 3175172 + -16.1  -4.24342   AAATTAATACCGAAA        CAGCCACCTTATC TCT GAAAAGGTGGCTG        TTTGTTGCTAGAAGA 100 48
      BA3457 3180590 .. 3180618 + -13.3  -5.30686   ATTGAAGACAAAAAA        TAGGTTGAGGC AATACGC GCCTCAACCTA        TTTTTTATGCCTCTT 100 57
      BA3463 3186477 .. 3186504 + -17.2  -3.53444   AATAAATTGAAACCT        TAATCAGTGGGG CAAT CCCCACTGATTA         TTTACCCGCAAATAC 100 36
      BA3464 3186974 .. 3187001 + -17.2  -4.67353   TGAACTACTAAAAAA        CAACGAAAAGCC ATAT GGCTTTTCGTTG         TTTTTAGGTACATGA 100 38
      BA3468 3189860 .. 3189886 + -10.2    -5.252   TATTGAACAGATAGT         GAAAGTCCGG ATGTATG CCGGGCTTTC         TTTTTTATCCCGCTA 100 27
      BA3475 3195770 .. 3195817 + -15.2  -2.90194   TTTTGGGCTAACTTG TTTTCTTAGATTGATGGACGTG ATCC CACATCCATCAATCTAAAAAGA TATAATTAGAAAAAT 100 112
      BA3478 3198306 .. 3198356 +  -5.8  -4.15006   GATACTCCTTAAAAA TAAAAAACGCTATTC-TCTCTGT AAAATC ATAGAAAAGAATAGCGTTTCTTA TTTTGAAATAGATGT  67 113
      BA3487 3208003 .. 3208052 + -13.9  -4.59109   TTTATAGACTTAAAT TGAATACCCTTCCCATAAAAAGT ATTT ACTGTTTATGAGAAGGGTATTAA TTTTTAGCAACTGTA 100 61
      BA3490 3210200 .. 3210240 + -16.6  -3.61894   TACACTCCATAAGAA GTGACTAGTTAAACCTCAA AATA TTGAG-TTTAACTAGTCAC  TTCTTAACGAGGCTT 100 331
      BA3498 3216382 .. 3216403 +  -7.5  -4.88711   CAGCTACCATCGTGA           TAGATTTAT CAAA ATAAATCTA            TTTTTCATATGTTAT  87 9
      BA3499 3216803 .. 3216827 + -17.3  -5.79595   TATAGTTAGAAAAAA          GCGAGGAGAAA TTG TTTCTCCTCGC          TTTTTTATTTTAACA 100 65
      BA3503 3219330 .. 3219340 +  -6.8   -3.7456   TTCCTTCTTCCATAA                 GCTG ACG CAGC                 TCTTTATTAATCTCA  66 154
      BA3505 3219849 .. 3219869 +  -5.5  -5.71295   GAATTAACTAAAAAA            CTTCATC TTTAATC GATGAAG            TTTTTCTTTTTCTCT  87 34
      BA3506 3220996 .. 3221024 + -11.9  -3.55323   CGTTATAATGAAAAA        GAAAGAAGCTG TTCCTTT CAGCTTCTTTC        TTATATAACATTTTT  91 33
      BA3511 NONE
      BA3512 NONE
      BA3513 3225452 .. 3225475 + -11.1  -4.65838   TATTTAACCGAAAAA          GTCATGAGC ACGTAA GCTCATGAC           TTTTTGCACTATATA 100 34
      BA3519 3231654 .. 3231696 + -16.7  -2.79239   TTTATAGTTTCTCAT TTATATAAAAGAAAGAGGG AGCTC CCCTCTTTCTTTTATATCA TCCCTTTTAATATCA 100 34
      BA3526 3236557 .. 3236581 + -17.3  -5.14563   TCGTCACATACAAAA          GGTTTGCAGCA AAG TGCTGCAAACC          TTTTTTCATCACCAA 100 64
      BA3529 3238492 .. 3238524 + -20.1  -4.30833   ATAGAGATTTCATTA      GTACAAAGGTCATCC ACA GGATGGCCTTTGTAC      TTTATTCATCATTTA 100 197
      BA3535 3243699 .. 3243722 + -12.6  -5.23396   TTGTCTACAGTCCGA          GGTTGAGAAA GTAT TTTCTCAACC           TTTTTATTCGTTGTT 100 257
      BA3539 3247282 .. 3247310 + -10.5  -3.12289   ATGAATACAAATCGA        GCATGTTTTGA AAACCAA TCAAAACATGC        TCTTAAAATATTTTA  83 57
       qor-2 3250649 .. 3250682 + -14.1  -3.73008   CATAATTCATAAAAT     GAAAAGGAAGCTAGA TTTC TCTATCTTCCTTTTC      TTATCTCTATTTGAG 100 36
      BA3550 3255291 .. 3255324 +  -5.3  -4.66938   ATAACAATATAAAAA     GAAGAGGAAAACTTA TATT TCAGTCTACCTCTTC      TTTTCTATTAACAAT  71 71
      pepF-2 3259799 .. 3259818 + -12.2  -4.37506   CTTTATAAAAAAGAA            GAGCCTCT CGCT AGAGGCTC             TTTCTCTTTCATGCT 100 33
      BA3555 3261701 .. 3261717 +  -5.1  -3.44284   GCAATTTGATTTAAT              GTAAGTG CTA CACTCAC              TGTTATTCCTACAGA  55 279
      BA3557 NONE
      BA3558 NONE
      BA3559 3265010 .. 3265034 +  -5.8  -4.53163   AGCATAATAGAAAAA          GGTATACC TAAAACACC GGTATACC          TTTTATGCTATCTCA  72 34
      BA3565 NONE
      BA3566 3272030 .. 3272062 + -13.7  -3.55486   AAAATGAAATAATAA      TAAAGACTCCATTTT CTT AAGATGGGGTCTTTA      TATTTACTGTTAAAT 100 29
      BA3567 3273690 .. 3273722 + -14.3   -5.0916   TTTAATATGTAAAAA      AGGTGTGTTCATACA AAT TGTGTGAACACACCC      TTTTTATATTCCCAC 100 44
      BA3570 3275219 .. 3275238 +  -7.9  -4.67011   CTTTAAAAAACGGAA            GACCTTC AATTAA GAAGGTC             TTTTTAAATACGCTT  82 35
      BA3586 3293471 .. 3293498 + -14.3  -4.49311   ACGTATCAAAAAGAA        GCGAGAAAGTG ATTATA CACTTTCTCGC         TTTTCTGATGCTACT 100 309
      BA3589 3296228 .. 3296246 + -14.6    -3.551   TAAAAAATATATGAA             GGAAGGGG CTC CCCCTTCC             TTATATAAATTGACG 100 50
      BA3590 3297494 .. 3297513 +  -9.4  -5.06735   CATTTATATGAAAAA            CTGATTCT ACTA AGAATCAG             TTTTTCTACTTTATA 100 108
      BA3600 3303472 .. 3303521 + -19.7  -4.93454   AAAGAATCTACATGA TTAATGCAGAAAGAGCATCCT TCTCTTAC AGGATGCTCTTTCTGCATTTA TTTTCTCTTTATTTG 100 26
      BA3602 3311456 .. 3311500 + -20.3  -3.49951   GTTATTAGAATTGAT GAATAACAAAAAGGCGTGCTA AAT TAGCACGCCTTTTTGTTCTAC TTCTCTAAAAATATA 100 20
        dhaS 3319769 .. 3319793 +   -10  -4.55544   TAAATTAACAAAAAA          GAACCTGACC TATCC GGCCAGGTTC          TTTTCATTATGTATT  93 33
      BA3611 3320875 .. 3320917 +  -7.3  -5.74122   CAGGGACCTACTACC CA-ACAAAATAAACCGAGAG ATAT CTCTCGGTTTATTTTCTATA TTTTTTTATATAATG 100 66
       gerSA NONE
       gerSB NONE
       gerSC 3340451 .. 3340491 + -14.4  -3.79451   TTAAATAGCAAAAAA CACGCTACTTGTTCTTATA CGTT TA-AAGAATAAGTAGCGTG  TTATCATTTTATTTT 100 33
      BA3640 3347376 .. 3347399 +  -8.2  -5.63012   ATTTAACATAGTAAA          GAGTTGACTA CCTT TAGCCAACTC           TTTTTCTTTATTTTT 100 35
      BA3654 3361351 .. 3361379 + -16.3  -4.45485   TCTGTTCCACAAAAA        TAAAAAGACACGA AAC TCGTGTCTTTTTA        TTTTATAAATATGAT 100 23
      BA3665 NONE
      BA3666 3373507 .. 3373524 +  -6.9  -6.07374   ATGAAAAATAAAAAA             ACGTGGC TTCT GCCACGC              TTTTTTATTTTTTCT 100 30
      BA3668 3375344 .. 3375363 + -13.6  -4.93318   TACGATTACGAAAAA            GGGCTGAC AAAA GTCAGCCC             TTTTTGTACATTCTG 100 19
      BA3673 3377359 .. 3377372 +  -2.4   -4.8622   TTGTCCAATAAGATA               GGAA ATGTAA TTCC                TTTTTCCTTCGCAAA  64 169
      BA3675 3378273 .. 3378318 + -17.3  -3.03243   GAGTATCAAATAAAT GACGCTGAATAAAGATAAGAGC AAT GCTCTTATCTTTATTCA-CATC TCTTAAAAAATGAAT 100 14
        sspO 3383246 .. 3383273 + -12.8  -5.38321   ACCAGTAACGAAAAA        TCCCAAAAGGAG CATT CACCTTTTGGGA         TTTTTTCTAATGTTT 100 33
        cotM 3385084 .. 3385110 + -15.3  -4.89521   AAATAAATACAAAGA         TAAGCCCCAGT CGTCT ACTGGGGCTTA         TTTTATTTCGCATGT 100 40
      BA3684 3387204 .. 3387231 +  -8.6  -2.59797   TCTAAAACCTGTTTA        T-GAAGGATAGCT AAC GGCTATCCTTCCA        CTATATTTATAGGCC  69 36
      BA3686 3388597 .. 3388612 +  -5.4  -4.42806   ACAAGCTACAACTTT              TGAGGC AAAT GCTTCA               TTTATTTCAAAATAA  70 255
      BA3693 NONE
      BA3694 3395535 .. 3395562 + -15.8  -2.87683   ATCATTTTAAAACGA        CAAATAGATGCC TCAA GGCATCTATTTG         TCTATAAACAACTAT 100 111
      BA3696 3398266 .. 3398278 +  -3.3  -4.75967   AAAATTGCTGAATTT                GTGCT ACA AGCTC                TTCTTTTTTATCATT  67 338
      BA3700 3400565 .. 3400584 + -12.2  -5.48213   GAAAAGGTTAAAAAA            CTAGGTGG ATTT CCACCTAG             TTTTTATTTTCCATA 100 30
        kinA 3402719 .. 3402771 + -11.8  -3.29266   CTTACAATTCAGTCT TAAATAAA-AAAGAAGCATCTGCTA ATGA TTGCAAATGCTTCTTTCTTTATTTA CTTTTATAGTACTGT  89 23
      BA3714 3417640 .. 3417655 +    -9  -4.49337   GTCAAAAAGAAAAAA              GCTAGC ATTA GCTAGC               TTTTATACATTCTCA  89 21
      BA3718 3419316 .. 3419338 + -16.4  -3.95007   TTGTTTAAATGATAA           CGCTTGGTCA AAA TGACCAAGCG           TTCTTGCTTTCTATG 100 33
      BA3719 3419857 .. 3419877 +  -8.4  -5.15969   CTACCTCATAAAAAA            GATTGCTA GCTTA TAGCAATC            TTTTTTAACTTACAG  93 30
      BA3721 3421891 .. 3421902 +  -4.4    -3.727   CCAATTCGAAATAGC                GCTT CATC AAGC                 TTTCAATATAATCCA  56 460
      BA3725 3428806 .. 3428827 + -10.2  -5.54907   CAATATAAATAAAAA           GACAGCGT CAAAAA ACGCTGTC            TTTTTATTTTATACA 100 41
      BA3730 NONE
      BA3731 3433270 .. 3433289 +  -6.4  -5.76237   GGATACATTAAAAAA            GCAAGTGT TTAA ACACTCGC             TTTTTTATTTATGTA 100 30
      BA3734 3434029 .. 3434049 + -11.2  -3.83998   TTGAACAAAAAGAAA            GCTGACCA TAAAT TGGTCAGC            TTTCATATCCGATCA  90 21
        lexA 3454437 .. 3454474 + -14.5   -5.9362   ATTAAGAATATAAAA   GAAGATAATTACCTTAT TTAT ATACGGTAATTATCTTC    TTTTTTTGTATTTTG 100 36
      BA3763 3459917 .. 3459938 +    -8  -3.72453   CATAACAACAAAAAA           GCCGACTC ATAAAA GAGTTGGC            TTTCAAATTATTCAT  75 165
      BA3791 3481387 .. 3481404 +  -7.7  -3.86015   TAACCCATTGGGAAA             CTCAACC AACT GGTTGGG              TTTCTCAAAAAAATA  74 38
      BA3792 3482071 .. 3482091 +  -8.3   -5.4251   TAAGAACGTATAAAA            GAGATGATG TAT CTTCATCTC            TTTTTTCTATCTCCA 100 28
      BA3801 3486844 .. 3486873 +  -6.6  -5.95449   TATAAATATAAAAAT       GTGTAGCAAT GAAGTAGAAA ATTGCTACAC        TTTTTTATTTTATTT 100 306
      BA3812 3495954 .. 3495979 + -14.1  -5.03227   AATTCCCCTGGAGAT         GAGCAGTTAGC TTTT GCTAGCTGCTC          TTTTATTTGTAATCT 100 112
      BA3829 NONE
      BA3830 NONE
      BA3831 3505664 .. 3505700 + -11.8  -2.57132   TTATAAAGAGACTCC    TGTGAAGTGGTTGGAT GAGTA ATCTAGCCACTTTACA    ATTATAAGGAAAGAG  87 4
      BA3838 3512193 .. 3512215 + -10.7  -5.56263   TAAATAGCAATCCAA           CCTCTTTAC AAATC GTAAAGAGG           TTTTTCTTTTCTAAT 100 34
      BA3840 3514467 .. 3514501 + -21.8   -5.4505   TCAATACGCAGAAAA     TGGAAAAAACGCCTTA TCA TAAGGCGTTTTTTCCA     TTTTTTCTTCAAACA 100 4
      BA3841 3516074 .. 3516090 + -12.3   -5.9218   TAACAAATAAAAAAA              GAGCGAG AAA CTCGCTC              TTTTTTTGTTATGTA 100 61
      BA3844 3517748 .. 3517793 + -13.6  -3.21354   TCCTTTTCAATAATC CATAAAAGGCGGTTGCTT ACATACTTTC AAGCAACCGCCTTTTATA TTAATACATATATAC 100 28
       chi36 3528245 .. 3528274 + -10.2  -5.72622   CAAAAATAATAAAAA       CAACAATAGGTT TTATAT GACCTATTGTTG        TTTTTTATTTATACA 100 32
      BA3857 NONE
       hup-3 3530748 .. 3530805 + -18.9  -3.14564   AACTAAAAGAAGCTG TAAAATAATGAAAAAATAGCCTTCTCG TAAA CGAGAAGGCTATTTTTTCATTACATAA TTAGTAAAAACCTGA 100 18
        adaA NONE
       ogt-2 NONE
        alkA 3542850 .. 3542875 +  -6.1  -4.63993   TTATACTAAAAAAAA         CCAAGTAGCAC ATCT GCACTACTTGG          TTCTTTTTTAAGCTT  76 32
      BA3873 3544971 .. 3545004 +  -8.9   -4.5032   TTAATACAAATCAAA     CACCCTATTTACGAT TCTC ACCGCAGATAGGGTG      TTTCTTCTTCATCTG  89 49
      BA3879 3550867 .. 3550891 +    -5  -5.75599   TACATACAAGAAAAA          GGAAGAAGAG CCCGT CTCCTCTTTC          TTTTTTTGTGCTTTG  90 47
      BA3881 NONE
      BA3882 3552534 .. 3552551 +  -5.6  -3.63991   GCATAAAAAAATAAA             GAGATC ATTATA GATCTC              TTCTTAAGCATAATC  59 35
      BA3893 3561764 .. 3561788 +  -7.2   -5.4251   ATTTAAAATCATTAA          CAGACCTCTT CACTT AAAAGGTCTG          TTTTTTATATGTAAG 100 42
      BA3894 3563618 .. 3563632 +  -5.8  -4.03586   TTCCCATTGTACGTA               TATGAA TAC TTCATA               TTATTATCTTTAGAA  67 295
      BA3895 3565668 .. 3565703 + -13.5  -3.77808   AAATAATGTAAATAT    GAAAAGGGAGCAACT GTAATG AGTTGCTCCCTTTTA     TTCTCTTCTAATACA 100 35
      BA3897 3569299 .. 3569337 + -14.9  -4.04579   ACATAGATAATAGAA   GAACAAAAAAGTATGGA TATTT TCCACACTTTTTTGTTC   TTTACTATTTATAAA 100 128
      BA3934 3611556 .. 3611578 + -10.7  -5.06414   CATACAAATAAAAAA           TGACCTAGT TCTAC ACTAGGTCA           TTTTTATTAACGAGG 100 30
      BA3940 3617026 .. 3617057 + -13.2  -4.69664   TATATCCACAAAAAA      TAACCGTATCTCGT TTAA AAGAGATACGGTTA       TTTTTAAATCATATA 100 430
      BA3956 3634327 .. 3634340 +  -3.1  -3.35176   AAAAGAATTGTCCCG               TTTCC GTCT GGAGA                TTGGTCTCCTTCTTG  48 520
        rpmB 3674619 .. 3674632 +  -8.1  -5.58454   TTAATAATAAAAAAA               GAGCC GCTA GGCTC                TTTTTTTACTATGAA 100 37
      BA4013 3694495 .. 3694516 + -10.9  -5.72254   GCTTAAATACAAAAA           TGCGTTGCT TATA AGCAGCGCA            TTTTTTATTCTTTCC 100 35
      BA4014 3695971 .. 3696000 +  -9.4  -4.00348   AGGTATTGAAAATGA       GAAAATGCCACC GAATAA GATGGCATTTTC        TTTCATTCATTAACG  85 113
      BA4018 3698305 .. 3698330 +   -12  -5.55769   ATGTTTATTTTATAA         CGTAAGCAAG TGTTCT CTTGCTTACG          TTTTTTATTGTAAAA 100 26
      BA4019 3698804 .. 3698838 +  -5.3   -5.0133   GGCTGCTGAAAGAAA     TGGTATTATAGATTT TTTTC AAATATATAATACTA     TTTTTTCAGGCAATG  76 104
      BA4060 3744137 .. 3744177 + -18.7  -4.18644   GAAGAGTCTGCATAA  GAAATAAAAAAACAGCTAC ATA GCAGCTGTTTTTTTATTTC  TTTAATTTCTCTAAT 100 26
      BA4065 3746563 .. 3746584 +  -9.5  -4.68705   TAATTAAACAAAAAA           GAGCTGAGT ACAT ATTCAGCTC            TTTTATTGAAATTCT  93 34
      BA4070 NONE
      BA4071 NONE
      BA4072 3750112 .. 3750137 + -14.1   -5.0133   TAATGAAATAAAAAA         GGGTCTGCTCA AGTA TGAGTAGACCC          TTTTTTACAAAACTA 100 38
      fosB-2 3778819 .. 3778840 + -10.3  -5.26316   ACTTTTTACATATAA           TAAGAAAGC TAGG GCTTTCTTA            TTTTTTATCAAATAA 100 26
      BA4126 3785487 .. 3785514 +  -7.1  -6.28401   GGCCATAACAAAAAA        TGATTGTCAGC AATTGG GCTAACAATCA         TTTTTTTCTTTTTTA 100 23
      BA4130 3787858 .. 3787874 +    -8  -5.82172   TTCATCAACAAAAAA              GAGAGC GCTTA GCTCTC              TTTTTTTATATTCCT 100 93
      BA4134 3789702 .. 3789720 +  -3.9  -2.80113   TATAATGCATTTATA             GTGTAAG TTTTT TTTACAC             TATAATGAAGTCATC  47 59
      BA4135 3791050 .. 3791066 +  -5.9  -6.08342   TCCTATAAAAAAACC              TCTCTTT TTC AGAGAGA              TTTTTTTATTTATTC 100 33
      BA4138 3794207 .. 3794226 +  -9.3   -3.6834   AGCAACAAAGAAAAA            CCCCGTT CACTTT AACGGGG             TTTGAAACTTTTCTT  80 11
      BA4148 3800279 .. 3800326 +   -24  -3.92542   GAATTCCAAATCATT GAGTAAATAGAACAAGCGCATCA ATA TGATGCGCTTGTTCTATTTA-TC TTATTTAAGAATGAA 100 20
        ctaA 3808910 .. 3808932 + -12.8  -5.03314   CAAAATAAATGAAAA           TACCTTGCCG AAT TGGCAAGGTA           TTTTTTCGCAATAAA 100 33
      BA4160 3815002 .. 3815023 + -14.5   -4.9218   ATTATTTAAAGAAAA           GGAGTGAGC TTTT GCTCACTCC            TTTTTATAGTAAATC 100 32
      BA4163 3817408 .. 3817449 + -10.6  -4.66833   AGACGATTGGTAAAA TGTAAATAAGTCCTTAATC ATATA GAT-AAGGACTTATTTATA TTTTTCGGGTTCACG  95 28
      BA4167 3820363 .. 3820389 +  -2.3  -5.87996   CAATAACGTCAAAAA         GTAAGAAGC CTATTTACA GCCTCTTAC         TTTTTTTGTTACTTC  78 35
      BA4170 3822306 .. 3822325 + -10.8  -5.01845   ATCGATAGTAGAAAA            CGGACAAT TTAT ATTGTCCG             TTTTTAGTTGTTATC 100 33
       cad-2 3824476 .. 3824493 +  -9.9   -5.4477   GATCAAAGAGTACAA             GCCTATC AGTT GATAGGC              TTTTTTTCACCCTTT 100 13
         tgl 3825398 .. 3825417 +  -7.8  -5.95539   CAGTTTATTAAAAAA            GCACCTAC ATAT GTAGGCGC             TTTTTTTATTTAAGC 100 30
      BA4178 3827347 .. 3827385 + -20.6  -2.65106   TTTTATTATAAAATA   AAAAATAGCCCCTCTCTT TTA AAGAGAGGGGCTATTTTC   ATTACTTAAATTATT 100 443
      BA4186 3832941 .. 3832979 + -20.6  -3.18264   AAAACGAAACAACTA   TGGAAAGAAACAGACGGC TCT GCCGTCTGTTTCTTTTTA   TTCCTACATAACCGA 100 44
         def 3833632 .. 3833652 +  -7.6  -4.90906   GCGATAATAAAAAAA           GGCGGAAGA TGAT TCT-CCGCC            TTTTTACTATTATGA  87 34
      BA4189 NONE
      BA4190 3836889 .. 3836933 + -24.8  -3.03619   ATCATTATGGAAATA TAAGAGAAAAGGACAATACC TTTAT GGTATTGTCCTTTTCTCTTA TCTTAAAAAGTGCTT 100 23
      BA4201 3844381 .. 3844412 + -17.6  -3.33087   CAACTACTTAATATA      GAATAGGAATAGGT AAAG ACCTATTCCTATTC       TTATCCCGCTATATT 100 20
      BA4205 NONE
      BA4207 3848966 .. 3849017 +   -25  -3.64755   GAACATACAATAAGT AGAGAACAAAGTAAAAACCTCTTT TTAA AAAGAGGTTTTTACTTTGTTCTCA TTATTCAGCATCTGT 100 147
      BA4210 3853407 .. 3853443 + -18.3  -5.57729   ACTTATACAAAAAAA    TAAAACAGTTTGGCCAA TTG TAGGCCAAACTGTTTTA    TTTTTTCTCTTCTTT 100 23
      BA4214 3855781 .. 3855801 +  -6.9  -5.01535   ATCTTCACTAAAAAA            GGAACCT TCCATAC AGGTTCC            TTTTTATCATTGTCG  85 30
      BA4216 3858289 .. 3858320 + -14.6  -4.05389   TATATAGAAAAGAAA      CGGCATATCCCTTT ATGA AAACGGATATGCCG       TTTATAATATGTATA 100 41
      BA4217 3858976 .. 3859026 + -12.2  -4.23758   TTTCATTTCAAAGCC TAAAACAAATATAACCTCATTCTA ATT TAGGATGGGGTTATGCTTGTTTAA TTTTCGATATAAGAT 100 79
        metE 3861835 .. 3861861 + -13.9  -5.39905   AACGCATAATAAAAA         TGGGTTATCCT CCAAA AGGATAACCCA         TTTTTATTCTTTACT 100 32
      BA4222 3863744 .. 3863762 +  -4.6  -4.85618   TATATAAAATAAAAA             GTTACC TTCCATC GGTAAC             TTTTATTCCTTATTT  70 58
      BA4224 3865553 .. 3865567 +  -7.8  -5.84432   GTACGGATATTAAAA               GTCGCT TAC AGCGGC               TTTTTTTCTATTATC 100 28
      BA4225 3866825 .. 3866845 + -12.7  -5.11063   TTTCTACAACAAAAA            GCTAAGAGT TAA ACTCTTAGC            TTTTTGTTGCATAAT 100 14
      BA4230 3873717 .. 3873741 + -14.5  -5.38549   TGGTAACCAAAAAAA          TCCTTATACCA AAG TGGTATAAGGA          TTTTTCTTATTTCAA 100 35
      BA4232 3876821 .. 3876843 +  -6.9  -4.59414   TAGCATACAAAAAAA           CCGTCCACA TATAT TGAGGGCGG           TTTTCATTATTATCC  79 60
      BA4236 3878711 .. 3878740 +  -5.8   -5.8187   AAGAACAAAAAAAAA       CAGTCAGCAT AATATTGTAA GTGCTGACTG        TTTTTTTCTTACATG  95 6
      BA4239 3881233 .. 3881272 + -14.6  -2.89793   TCATTTATTTGATTC  TTAAAAAAAAGAAGCAGC GATT GCTGCTTCTTTTTTATAG   TGCTTCTATAAATAA 100 22
      BA4243 3884206 .. 3884225 +  -7.2  -3.63336   TTGCAAAGAAAAAAA            CAGTAACG ATTT TGTTACTG             TTTAAAATAATATAT  70 20
      BA4249 3888011 .. 3888039 + -13.4  -5.24129   CCGCTCAATAAAAAA        TAAAGTTTGCTC ACGAA GAGCAAACTTTA        TTTTTTATCGCGAGG 100 30
      BA4254 3893055 .. 3893073 +    -6  -5.96894   CTGGTTGTAAAAAAA             CCTCTC CTTAGCT GAGAGG             TTTTTTTATTTAACT 100 214
      BA4255 NONE
      BA4256 NONE
      BA4257 NONE
      BA4258 3896208 .. 3896240 + -12.2  -5.86976   ACATCCTCCTATGGA      GCAGGCTTATTTCA AAATA TGAAATAAGCCTGA      TTTTTTATTTTCTCA 100 105
      BA4259 3896734 .. 3896767 + -17.1  -4.77567   TTAAATATACTTAAA     TAAATAAAAGTCCTC ATTT GAGGACTTTTATTTA      TTTTCTTCTAGAAAT 100 49
      BA4264 3900701 .. 3900729 + -13.3  -5.24796   ATATCAGGTAGAAAA        GAAGCGAAGGTAG AAA TTACCTTCGTTTC        TTTTTGTTCTGTCAC 100 83
      BA4265 3901142 .. 3901184 +  -2.9  -5.35459   TATAAAAGCAAAAAA GTGTAAAGGCTACCCG TTTCATTTATTT CGG-TGGTCTTTACAC TTTTTTGTGATATCT  74 20
      BA4266 3901764 .. 3901791 +  -7.8  -5.87996   TTCTCATAGAAAAAA        CCTGAGACCGATT TCA AATCGA-CTCAGG        TTTTTTTATTAATTA 100 83
      BA4271 3908118 .. 3908148 + -12.1  -5.65927   TGCTCATAATAAAAA      TACGACTCACTCCT TGTA AGGA-TGAGTCGTA       TTTTTTCTTTACATG 100 7
      BA4279 3913731 .. 3913782 + -19.2  -3.55219   AGCTTGCTTCTGCTA ATATGAACAAT-AACGACTAGGGAG AAA TTCCCTAGTCGTTTATTGTTCATAC TTCTATGATAAACTT 100 25
      BA4280 3914339 .. 3914366 +  -9.4  -3.57119   ATTACAAAAAAGAAA        GCAGAGATAA-TA AAC TACTTATCTCTGC        TTTCACGAATGTATA  82 16
      BA4284 3916701 .. 3916723 + -16.4  -4.31433   TTATTCAAGTAAAAA           GAAGCTCGTC ACT GACGAGCTTC           TTTCTTATGCAAGTA 100 29
      BA4298 NONE
      BA4299 NONE
      BA4300 3929905 .. 3929924 +  -7.9  -5.76633   AACCAAATAAAAAAA            GCATTGC ACAAGA GCAATGC             TTTTTTTATATATCC 100 71
      BA4302 3930649 .. 3930661 +  -3.3  -3.77209   CCATTTCTATTTCTT                GGTCG CTC CAACC                TTTAAATCTCTCTTT  52 64
      BA4304 NONE
      BA4305 3933287 .. 3933308 + -14.5  -5.63103   TTGGTTAAGTAAAAA           CACCGAGGA AAAT TCCTCGGTG            TTTTTTTACTTAAAC 100 33
      BA4315 3942081 .. 3942107 + -13.8  -5.01535   GCAAAAATCAATTAA         AAAACACTCGCC TTT GGCGAGTGTTTA         TTTTTGTAGTTGTAA 100 26
      BA4317 3942854 .. 3942898 +    -8  -3.28924   AAAAAGTAAAAGTTT GTCAACCTCTTTTCCCTT TCGTACAAT AAGAGTAAGGAGGTTGAC TTATGAAAAAACGTC  71 32
        lolS 3943819 .. 3943841 + -16.4   -4.8667   TTACATCGTTAAAAA           GACGCTACCA TAC TGGTAGCGTC           TTTTTATAACGTATC 100 29
      BA4322 3947711 .. 3947725 +  -2.8  -5.75478   ATTTCTTTATTAATA               GAAAAG GTA CGTTTC               TTTTTTTCTGTACTT  81 287
      BA4324 NONE
      BA4325 3950616 .. 3950646 + -11.3  -6.07374   TGCCGCGATTACATT       ATAAAAGGTGCGT TTTAT ACGCACCTTTTAC       TTTTTTATTTTTTCT 100 22
      BA4328 3953081 .. 3953098 +  -9.9  -5.80364   AAAAGAAACAAAAAA             CAGGCTT GCAT AAGCCTG              TTTTTTTATTGCGCT 100 13
      BA4330 3953708 .. 3953729 +  -8.8  -5.93252   TAATTTTACATGTGA           CATGCACA TTTTTT TGTGCATG            TTTTTTCTTTTTAAC 100 38
        ribD NONE
        ribE NONE
       ribBA NONE
        ribH 3957770 .. 3957795 + -13.5  -5.59502   ACTGGGCATAAAAAA         TAAAAAGAGGC TGCG GCCTCTTTTTA          TTTTTTACTTTTTTC 100 30
      BA4344 3965016 .. 3965043 + -18.6    -5.626   GTACCGCGATTTCTT        CGTCCCTGCATA ATTA TATGCAGGGACG         TTTTTTTATCCAATC 100 95
      nhaC-3 3966579 .. 3966600 +  -8.8  -5.24799   ATAATATACGAAAAA           GGATTACC GATTAA GGTAATCC            TTTTTATATTTCTCG  95 37
      BA4347 NONE
      BA4348 3970622 .. 3970651 + -16.7   -2.8076   TTGAAAACAAATGTA       TAAAGCTGCTTCT AAAT AGAAGCAGCTTTA        TGATTCGTAATAATT 100 23
      BA4356 3977219 .. 3977246 + -15.8  -5.30155   TGGAAAATAAAAAAA        TAGGAGATTTCC ATAT GGAAATCTCCTA         TTTTTTACTTAATGA 100 31
      proC-3 3980005 .. 3980038 +   -17  -3.33087   ACAAAAGAAAAATAA     GAAATGGAGCTCAA TCTTAC TTGAGCTCCATTTC      TTATAAACATATATT 100 26
      BA4365 3983727 .. 3983754 + -14.4  -4.17537   TCTCTTAATCTATCG        TAAAAAGCACTG GTTA CAGTGCTTTTTA         TTTATACTTATTTAG 100 33
      BA4367 3985528 .. 3985555 + -15.8  -5.64304   GAATCAAAGTAAAAA        GCGTGTAAATCA CAAT TGATTTACACGC         TTTTTTGTTATATTA 100 29
      BA4370 3987644 .. 3987660 +    -8  -5.85011   ATGTTTTGGTAAAAA              GGACGA TGTAT TCGTCC              TTTTTTTACTTTTTA 100 29
      BA4390 4006014 .. 4006036 + -10.6   -5.7946   TTTATAAATAAAAAA           TGAGACCGCT TGT AACGGTCTCA           TTTTTTTATTGACAA 100 54
      BA4392 4006964 .. 4006980 +  -8.7  -5.32599   ACGAAGAATAATACA              GTCCTGT TTC GCAGGAC              TTTTTATATTTTCTA 100 30
      BA4419 NONE
      BA4420 4030833 .. 4030855 + -16.4  -5.21709   TTTCCTATAAAAAAA           GCACTCGTGA TGA TCACGAGTGC           TTTTTTACTATGCAC 100 31
      BA4425 4034667 .. 4034679 +  -3.3  -3.82031   TAATTATTTAAAAAT                GGTGT TCA ACTCC                TTTCCTCATCGTTAA  54 38
      BA4426 4035114 .. 4035150 +  -9.5  -4.47679   TAAAAAAAACAAAAA    GAAAGACCGTGCTTCCT TTT AGTAGATACGGTCTTTC    TTTATATTTTGCATT  91 4
      BA4430 4038572 .. 4038597 + -11.9  -5.37345   TTTACTATAAAAAAA         TAAGAGGCGGC AATT GCCACCTCTTA          TTTTTTATAATTCCA 100 31
      BA4432 4039999 .. 4040019 + -12.7  -5.37593   AACAACATACAAAAA            CTAGCTGAA CGA TTCAGCTAG            TTTTTTCATTTGAAA 100 39
      BA4433 4041216 .. 4041235 +  -8.6   -4.8143   GATACTGTCTAAAAG            GAGCGTTA CCTA TAGCGCTC             TTTTTCAGTTCTTCA  93 29
      BA4434 4041888 .. 4041915 +  -6.3  -4.59853   CGAGGCCTTTCAAAC        TGACGGATTGC TCCTTT GCAATGCGTCG         TTTTTAAGCCCTTCA  76 23
      sugE-1 NONE
      sugE-2 NONE
      BA4437 4042859 .. 4042889 +  -9.1  -5.50925   TAAGTTATTTAAAAA       GGACAGTTCTTCT GAACA AGAGTAACTGTCC       TTTTTTATATTCATT 100 1
      BA4450 NONE
      BA4451 4054815 .. 4054837 +  -8.4   -5.1925   TTTCTATCTTAAAAA           GCCCCTTCTG TTT TAGAAGGAGC           TTTTTTGAGTTATCC  93 29
      BA4455 4056257 .. 4056297 + -23.7  -4.26344   AGTCCATACAATAAA  TGAAAATCCCCTAGTAGTA TGA TGCTACTAGGGGATTTTCA  TTTTGCTACACATAT 100 27
      BA4467 4062837 .. 4062894 + -18.3  -3.62096   TATAAACTAACAATT TAATTATTCATATAAAAAGAAGCCAAT GATA ATTGGCTTCTTTTTATATGAACGAATA TTTACAATAGTAAGA 100 23
      BA4468 4063210 .. 4063226 +  -8.7  -5.95166   GGCTGGACATTAAAA              GGTGGCA TTT TGCCATC              TTTTTTTTAATTCCG 100 28
      BA4469 4064716 .. 4064741 + -16.3  -5.43514   GCTTCATAATAAAAA         GGACGCTAACA AAAA TGTTAGCGTCC          TTTTTTAGTTCTTTT 100 32
      BA4473 4066146 .. 4066201 + -18.3  -3.58476   ACTAGATGATAAAAT TATTATAATGTAAAAAAAGAACGTGA GGTGA TCACGTTCTTTTTTTACATTATA-TG TTCATCTTTTCCTTT 100 13
      metC-1 NONE
      metC-2 4076766 .. 4076799 + -14.2  -3.71527   AATGCATAGAATGAA     CAGAAGATATGAAA TTAAGT TTTCATATCTTCTG      TTTACATAGTTCACA 100 32
      BA4482 4077470 .. 4077491 +  -8.8  -5.09259   CATTTTCACCATAAA           GAAGCTGA TTACAT TCAGCTTC            TTTTCTTTTAACCTG  95 146
      BA4483 4078234 .. 4078260 + -12.4   -5.9362   AGTCGTATTAAAAAA         CAAGACACAGAA CTA TGCTGTGTCTTG         TTTTTTTATATTTTC 100 138
      BA4486 4080400 .. 4080420 + -15.5   -4.3534   GATTTCGCACAAAAA            GAGGAAGGG TTT CCCTTCCTC            TTTTCATAGTTCACA 100 67
      BA4500 4095670 .. 4095683 +  -6.7  -6.34424   ATAAGAACAAAAAAA               TGCCT AAAT AGGCA                TTTTTTTTTTGGACA 100 37
      BA4501 4096154 .. 4096166 +  -5.5  -4.04474   ATAGTAAAAGTGAAA                CCGAG CAC TTCGG                TTTCTATAGCCCTGT  64 84
        gcpE 4097367 .. 4097399 + -17.9  -4.36914   CAAGAACAATAAAAA      GAAGGTTGCCCACAA TAT TTGTGAGCAACCTTC      TTTTATACACAAAAA 100 29
      BA4507 4100999 .. 4101016 + -12.7  -3.71321   CAACTACTAAAATAA             GGAGGGG ATAT CCCCTCC              TTATTGCGCTTTAAT 100 26
        lytB 4105445 .. 4105478 + -12.7  -5.18726   AAAAAAGAACAATAA     TAAAAACCGTTGC CTATATGA GCAACGGTTTTTA      TTTTTCTTATACAAA 100 26
      BA4518 4111911 .. 4111927 +  -5.1  -3.62096   CATCTTCTATTTCAG              GATAGCG AAA CCCTATC              TTTAACATAATAAAA  57 356
        rpsT 4136873 .. 4136888 +    -9  -5.71712   AAGGCGTTTAAAAAA              CGATCC ATTT GGATCG               TTTTTTTATATCCAA 100 39
      BA4550 4138435 .. 4138455 +  -7.6  -5.47431   TTATCGGTTCTTAAA            GACTGCTG CTTAC TAGCAGTC            TTTTTTATCTATTCC 100 27
      BA4554 4143055 .. 4143091 +   -14  -2.92714   ATTACAGCTCCTTTA    CAAAACAAAAGCAACC TTCTC GGTTGCTTTTGTTTTA    TCCGTTTTTCTTCGC 100 163
      BA4564 4148686 .. 4148698 +  -4.8  -2.90227   CGAATAAACAAATAC                TCCC ATCTA GGGA                ATTTCATCATTACGC  51 103
      BA4567 4151062 .. 4151080 +  -4.6  -3.73072   TGGATCCAATTATTA             CTTTAAAG AAA CATTAAAG             TTTAGTGAAAAAATT  56 63
      BA4568 4151622 .. 4151669 + -13.3  -2.50575   GAACAGGCAAATTAT AAAAATAAAAAGAGTTATTTT CTTTGA AAAATAACTCTTTTTATTTTA CTTGCTCCAAATTTT 100 24
      BA4572 4155158 .. 4155177 +  -8.6  -5.32699   ACCACTATAAAAAAA            GGTTCTCG CCAA TGAGAACC             TTTTTTGCTATTTAC 100 31
      BA4576 NONE
      BA4577 4159115 .. 4159139 + -17.3  -4.43213   GAAAAATAACATAAA          CGGGTATCTCA TTT TGAGATACCCG          TTTTCATATATTAAG 100 32
      BA4581 NONE
      BA4582 4161772 .. 4161824 + -25.6  -3.53811   AATAAAACACATAAA TAAGAATAAAAAACTTGCCTAAAA TTATC TTTTAGGCAAGTTTTTTATTCTTA TTTCACCGAGATAAC 100 23
         vpR 4166326 .. 4166352 + -19.6  -5.14477   ACCGCGATTTTTATC         GTCCCTATCGGA TTT TCCGATAGGGAC         TTTTTTGCGTCTGTC 100 315
      BA4586 NONE
      BA4587 4168827 .. 4168852 +  -7.6  -5.09259   ATAAGAAAGTAAAAA         AGAGAAGCCT TTATTT AGGCTTCTCC          TTTTATTTTGAAATG  89 29
      BA4590 4170833 .. 4170853 + -11.2   -4.9934   TTATTAAACAAAAAA            GAAGCCTG TAAAT CAGGCTTC            TTTTTATCCTCTTAT 100 34
      BA4604 4183036 .. 4183087 + -22.8  -3.54741   AAATTAAAGAAATTA CGCT-AACTAAAAAAGAGAAGCTCC TAA GGAGCTTCTCTTTTTTAGTTTAGAG TTTGAACAAGTACTG 100 20
      BA4617 4195986 .. 4196021 + -19.2  -3.06583   CAACTCTCTAAATAA    CGAAGGCCCTCTACTT AAAA AAGTAGAGGGCCTTCC     TATTACACATCTTCT 100 99
      BA4619 4197486 .. 4197505 +  -7.9  -5.11033   AAGCACATAAAAAAA            CTCCCTT ATCATG AAGGGAG             TTTTTTACGCTTATA  89 31
      BA4628 4205503 .. 4205519 +  -4.3  -3.23274   AACATAAGCGAAAAC              GTCACCA TTA TGGAGGC              TTCACTTATGAAAAC  52 39
      BA4629 4206168 .. 4206211 + -12.6  -5.38047   TTCTGCAGAGAATTA AAAACAGGGGTGCCACTT TTTTGATT AAGTGACACCCCTGTTTA TTTTTTCTGTGAATA 100 25
       spoVB 4222813 .. 4222837 +  -8.7  -3.24324   TTTTTGAAGTAAACA          GGCTTACTA CGTCGTA TAGTAAGCC          TCTAGTTTTCTTTTA  74 29
      BA4645 4223977 .. 4224001 + -12.9  -3.32228   AAAATAATTAAAAAA          GGCCCTGCA CATTTCA TGCAGGGCC          TTCCTCATTAGTTTT 100 30
      BA4652 4229473 .. 4229512 + -17.6  -4.15006   TTAGCTAAGAATAAA  TAAG-AAAAAAGCAGCTCA CCA TGAGCTGCTTTTTTTCTTA  TTTTGCACTGCGTAT 100 23
      BA4657 4232337 .. 4232358 + -14.5  -5.31091   ACGACGATGAATAAA           GAGGAAGGG CTCA CCCTTCCTC            TTTTGTTTTGTTATC 100 27
      BA4663 NONE
      BA4664 4240692 .. 4240720 +  -3.2  -5.20216   GTTTATTAATGTAAA        GCACAGAG TTTTTTTATCATT CTCTGTGC        TTTTTTAATGATATA  71 32
      BA4665 4241419 .. 4241439 +  -8.3  -5.06016   AGTTAAAATAAAAAA            TCCCACC ATTTATA GGTGGGA            TTTTATTTATATACT  91 30
      BA4699 NONE
      BA4700 4276220 .. 4276239 +  -9.2  -5.98675   GTATAAAGAAAAAAA            CGCGCGAC ATTC GTCACGCG             TTTTTTGTTTTTGTA 100 45
      BA4710 4286816 .. 4286841 + -14.9  -4.60487   TAACTAAACAAGAAA         CCCTTGTTATC AAAA GATAACAAGGG          TTTTTCAGCGTCCTA 100 34
      BA4720 4294349 .. 4294379 + -12.1  -5.02074   ACATGTAATAAAAAA      GCAGGTTTTCC-AT TACA ATAGGAAAACCTGC       TTTTTTACGAAATCA 100 40
      BA4731 4304538 .. 4304550 +  -3.4  -2.96288   AAAAAATAGAAAGGG                GCAT TATAT ATGC                TAATGTTTATATTTC  45 32
      BA4732 NONE
      BA4733 NONE
      BA4734 4307602 .. 4307622 + -12.7  -4.53142   TAACTATACTTGTCT            TAGCTCCAA TTT TTGGAGCTA            TTATTTTATTATGTT 100 141
      BA4736 NONE
      BA4737 4309777 .. 4309791 +  -2.2  -3.45592   TGGCGTTCGCTTCTC               TAATTA TGA TAGTTA               TCTTTAGTGGGAGTT  46 23
      BA4738 NONE
      BA4739 4310779 .. 4310802 + -12.6  -5.00616   TGGAAATATAAAAAA          TCACCTATAG CATT CTATAGGTGA           TTTTTTCACGAAGAA 100 62
      BA4741 4312451 .. 4312481 + -14.2  -5.88565   AAACAGCATAAAAAA       GAGTATGGTTCTAT AAC AAAGAACCATACTC       TTTTTTTATTGTCCC 100 30
      BA4742 4313283 .. 4313309 +  -8.1  -5.32699   TTCTGAATAAAAAAG        GCGAGC--CCTCA TTA TGAGGATGCTCGC        TTTTTTACTCTTTCA 100 53
      BA4746 4317134 .. 4317175 + -16.1   -4.2074   TTAAAATCATTTGAT GCAAAATAAAGAGGATGGC ATTC GCCACCCTCTTTATTTTAC  TTTCTCTGTTAAAGG 100 17
      BA4750 4319780 .. 4319802 + -11.4  -5.31519   ATGGAAGACAAAAAA           TAAGAGAGCG TTT TGCTCTCTTA           TTTTTCTTTCACTCT 100 23
      BA4756 4324317 .. 4324344 +  -9.3  -4.98616   GTAGCATTACCCGCG        GTCAACTAGAC ATATAA GTTTAGTTGAC         TTTTTCGTATTTTCA  95 37
      BA4766 NONE
      BA4767 4336238 .. 4336285 + -13.8  -3.40403   AGAGTGGGAAGAAGG TTAATTAAAAAAGAGGCTTCTT ATGT GAGAAGCCTCTTTTTTCATTCA TTCTCATAAGCCCGA 100 18
      BA4768 4336872 .. 4336895 + -10.4  -5.00642   TGTAACGACAAAAAA          GACAAGGTGT TTAC ACATCTTGTC           TTTTTCTGTAACTTG 100 36
      BA4769 4337356 .. 4337376 + -11.9  -5.17054   TACATATACAAAAAA            GAGTTGGTG TAA CGCCAACTC            TTTTTTACGTATTCT 100 51
      BA4778 NONE
      BA4779 4343137 .. 4343160 +   -11  -5.47159   CGTTCAATAAGAAAA          GGAGCTCAAG TAAA CTCGAGCTCC           TTTTTCTTTATTACC 100 31
      BA4782 4346903 .. 4346944 + -14.7  -5.62219   TATTTCTTTTTTAAA GTATAGAATAGGAGAAACG TTAC CACTTCTCCTATTCTATAC  TTTTTTTACTGTCTT 100 44
         rnh 4363556 .. 4363575 +    -5  -5.63517   TAGTATCGACAAAAA            CAGGAG CCTACAAA CTCCTG             TTTTTTGTTTCACCC  85 38
      BA4799 NONE
      BA4800 4364180 .. 4364217 + -13.8  -3.47498   TAAAAAGATGTAACA   CATAAAAAAGGAGAGTC GCCAA GACTCTCC-TTTTTATG   TTAGCTTTGTTTTTG 100 28
      BA4806 4371232 .. 4371255 +  -3.8  -5.89921   TAAGCAATTTAAAAA          TCACCTTTAC ATAA GCTAAGGTGA           TTTTTTTCTTCTCCT  86 38
      BA4807 4371943 .. 4371968 +  -8.3  -5.12916   GTTATCAATGAGAAA         GAGGCATCACT ATAG GGTGATACCTC          TTTTATTATTTTATG  93 30
      BA4808 NONE
      BA4809 4373540 .. 4373560 + -12.7   -5.0916   TTTCAATGTAAAAAA            GAGGTATCA CGA TGATACCTC            TTTTTCTATTCACAC 100 30
      BA4810 NONE
      BA4811 4374473 .. 4374493 + -11.2  -4.85894   AAAAAGCACAAAAAA            GCAGGGAA ATTAA TTCCCTGC            TTTTCTATTTGCTTT 100 39
      BA4814 4377873 .. 4377893 + -15.5   -5.1485   TTTAAAACATAAAAA            GCGAAGGAG AGG CTCCTTCGC            TTTTTCTATTAATTA 100 36
      BA4835 4398326 .. 4398358 +  -5.6  -3.15768   CTTCAACTAAAAATA     GCGCTAGC-TCCCTT ATGA AAGGTATGCTAGCAC      TATTCACATTTTCAT  54 31
      BA4841 4405051 .. 4405077 + -16.8  -3.51694   CAAAAAACTTACATG         TAATCAGTGGGA AAT TCCCACTGATTA         TTCCTTGTACTTATT 100 62
      BA4850 NONE
      BA4851 4417390 .. 4417416 +  -8.8  -4.49389   AGAAAGAAAAATAAA        GAAGGAG-GGC TTTAGC GCCACTCCTTC         TTTTCGTTCTAACAT  88 27
      BA4854 4418913 .. 4418948 + -16.5   -2.6999   AAGTCTATGAAACAA    CGTAAAAAAGCATCA ACACTA TGATGCTTTTTTACG     TCCTCTAACTTTTAA 100 21
      BA4859 4421589 .. 4421616 +  -8.5  -4.84146   TACACACGTAAAAAA        CCCTTCACTTG TCTTTT CAAATGAAGGG         TTTCTTTTCTATAGT  93 30
      pepQ-2 4423563 .. 4423580 +  -8.4  -5.42975   TAAAATAATAAAAAA             GGCAGC TTAATT GCTGCC              TTTTTATTTCTCTGC 100 33
      BA4864 4425277 .. 4425300 +    -9  -3.84587   ATATTATTAAAAAAA          GAAGGCCACTT AGA AAGTG-CCTTC          TTCTATTTCACTAAT  81 31
      BA4871 NONE
      BA4872 4429178 .. 4429201 + -13.2  -3.98915   TAGCCTAAATAAAAA          GCCCTTCCTT ACAA AAGGAGGGGC           TTTCATGTATTTCTA 100 38
      BA4875 4431975 .. 4431998 + -13.2  -4.99134   AATTTATAAATAAAA          CACCAAGTCC ACAT GGGCTTGGTG           TTTTTCATTTCACAT 100 39
      BA4877 4432982 .. 4433007 +  -8.9  -5.56573   TGATTAAAAGAAAAA         CGACTGCAGGC GAAT GCCATCAGTCG          TTTTTCTTTCTTTAT 100 34
      BA4883 4437065 .. 4437100 +  -6.4  -3.77607   AATAACTTAGGCTTT    TCTACAAAAATATTTA AACA TAACAATTTTTGTAGA     TTTCCTCCGGTTATT  66 96
      BA4884 4438293 .. 4438314 + -10.1  -5.70829   CAACAAATTAAAAAA           GCGAAAGGC CTCG GCCTCTCGC            TTTTTTTATGCTCTT 100 30
      BA4886 NONE
      BA4887 4440418 .. 4440441 +  -9.6  -4.76191   ATCAAAAAGAAAAAA          GACGAAATCC TATA GGACTTCGTC           TTTCTTTTCATATAT 100 11
        ppnK 4445833 .. 4445870 + -21.7  -4.41616   TTTATAGTATTAAAA   TAACCGTAGAATTATGG TGGC CCATAATTCTACGGTTA    TTTATTTACCCCGAT 100 34
      BA4903 4456635 .. 4456661 +  -9.5   -5.1287   AAGAAAGCACAAAAA         TCCCCACCT CCGTTCGTT AGGTGGGGA         TTTTTTACATATGAA 100 6
      BA4905 4457938 .. 4457986 + -12.6  -5.87996   ATATGTAACAAAAAA GAGCTAGTTATCGATTGAGTAC ATTAC GTACAAAACCGATAGCTAGCTC TTTTTTTATTGATTA 100 33
        rpsD 4460168 .. 4460203 + -13.6  -4.13246   TTCTACTCTCGTTAA    TGACAAAAAGCCAATCC TGT GGATTGGCTTTTT-TCG    TTTATATATAAAATA 100 26
      BA4910 4461254 .. 4461264 +  -3.2   -4.8543   GCACCTAATGCTTTT                 TGTG CTG CACG                 TTTTTCTGGCGCTTC  67 476
        acuA NONE
        acuB NONE
        acuC 4468359 .. 4468383 +  -5.8  -4.88405   TGTACTAAACGAAAA         GGAGGCTCGTT TTTG AAT-AGCCTCC          TTTTATTTAAAACTT  78 33
      BA4922 NONE
      BA4923 NONE
        mscL 4473515 .. 4473538 + -13.2  -5.40625   TTGAACGGATAAAAA          GGCATGTTCC TCTC GGGACATGCC           TTTTTTATATGCTAT 100 41
      BA4926 NONE
      BA4927 NONE
      BA4928 4474954 .. 4474975 + -14.5  -5.38249   TGAATATAAATAAAA           GCTCACAGC AATC GCTGTGAGC            TTTTTTATACTTACT 100 28
      BA4933 4479789 .. 4479827 + -13.5  -2.84218   GAGAACTTAAAATAA  TAATAAAAACGCTCGGAG TTTT CTCTGAGCGTTTTT-TTA   ATATTTTAATAAGTC 100 26
      BA4948 4493570 .. 4493593 +    -3  -4.73828   TAGCAGCATAAACAG          GAGGGTTCCC ATTA GGTGAACCTC           TTATTTTTTAATTGT  62 30
      BA4951 4495900 .. 4495953 +  -4.8  -5.60689   CTTAAGTATTACTCT GAAGCAAGTAGTTGCTGTAAATATTG ATGC CAATA-TT-CAGCTTCTGCTTGCTGC TTTTTTGTTGTATGC  85 36
      BA4957 4501862 .. 4501891 + -12.3  -4.38712   ATGTAAATAAATACA       TACCCCTTTCTAA CTCA TTAGAAAGGGGTC        TTTTCTGCGCCTAAA 100 55
      BA4960 4505868 .. 4505887 + -10.8  -5.64274   GCAATATTAAACTGA            GAAACAGG GATT CCTGTTTC             TTTTTTTATAGGTAC 100 31
      BA4961 4507588 .. 4507612 + -14.4  -4.46404   GTGAGCAATAATAAA          GAGGATGACC ATTTC GGTCATCCTC          TTTTACTCTTCATTC 100 30
      BA4964 4509023 .. 4509061 + -22.1  -3.87075   TTGTCCCAACATAAA   GCATAAAAAAGAGCTGG CTCAT CCAGCTCTTTTTTATGC   TTTATAAACGATCAT 100 27
      BA4967 4510191 .. 4510203 +  -3.4  -5.93809   TCACTAAATTTAAAA                TAGC TGGCC GCTA                TTTTTTTTGTAAAAA  88 23
        moaC 4515509 .. 4515543 + -15.2  -3.14262   TCTTGATCTTCTCTC     TGTTGAACCTAAAGGG TTT CTCTTTAGGTTCAACC     TATGTATCTTGTATA 100 35
      BA4982 NONE
       gerHA NONE
       gerHB NONE
       gerHC 4526424 .. 4526458 +  -2.8  -5.48213   TGAGAAATGATTGAA     CTCCTCTCCCCG GCATGATACAA CGGAAAGAGGAG     TTTTTATTTTAGATA  72 38
      BA4987 4526696 .. 4526722 +  -3.6  -4.90302   AGAATAGCGAACAGG         GCTGTCCCAAAA GTA TTCCGGGATGGC         TTTCTTTTATTAATG  66 34
      BA4988 4527293 .. 4527312 + -12.2  -5.62045   AGAAGCTGAAAAAAA            CTGCTAGG AACT CCTAGCAG             TTTTTTATTATGTCT 100 19
      BA4990 4528313 .. 4528336 +  -9.6  -4.88918   TTTCTACACAAAAAA          GCTCAGAGCA TAAA TACTCTGAGC           TTTTATTTAGAATGA 100 13
      BA5001 NONE
      BA5002 4541754 .. 4541774 +    -9  -5.34365   AAGATAACAAAAAAA            GACGTGCG CTCAT TGCACGTC            TTTTTGTTATTCTCC 100 142
      BA5003 NONE
      BA5004 NONE
      BA5005 NONE
      BA5006 4545531 .. 4545556 + -10.6  -5.37171   GATCATAATGAAAAA         GCATTTGTAC TCCCAT GTACAAATGC          TTTTTATTTACTATT 100 33
      BA5010 4548334 .. 4548353 +  -3.5  -5.71712   AAAAATGATTTTACT            GCTACCA TAATAC TGGCAGC             TTTTTTTATATAAAA  84 33
      BA5011 NONE
      BA5012 4550169 .. 4550191 +  -9.2  -4.19371   GCTTAAATAGAAAAA           CTCCCTTC AAAAAAC GAAGGGAG           TTTATTACACATTTA  88 35
      BA5015 NONE
      BA5016 4552158 .. 4552180 + -13.5  -5.62219   AAACGAAATAAAAAA           GCTTTGCGC TCACT GCGCAAAGC           TTTTTTTCATATATT 100 30
      BA5018 NONE
        pckA 4555624 .. 4555649 + -12.7  -4.22949   CACTTACATAAAAAA         GAAGCTTACGT TTTT GCGTAAGCTTC          TTTCTATATCTTATA 100 150
      BA5020 4556167 .. 4556191 +  -4.3  -5.38398   CTATTCCTCTCTGGA          GCCTCTATT CCATCTA AAAAGAGGC          TTTTTATCTTTTTGT  81 206
      BA5023 4557077 .. 4557110 + -16.3  -4.36931   CCAAAAATAAAAAAA     TAGGAAAGCAGATCA TAGG TGATCTGTTTTCCTA      TTTTGATATAGGTTC 100 23
      BA5026 NONE
      BA5027 4560031 .. 4560060 + -10.9   -4.6644   TTTATTCACAAAAAA       GGGAAATCACT CTCAAGTA AGTGATTTCCC        TTTTTAAAATATATT 100 179
      BA5030 4563828 .. 4563851 + -11.2  -5.71295   AAATACTATAAAAAA          GAACTTGTAT CGTT ATACAAGTTC           TTTTTGTTTTTCTAT 100 176
      BA5036 NONE
      BA5037 4568666 .. 4568679 +  -3.7  -3.11634   CCAAAATATATGGAA               GGAGC TGGA GCGCC                TTGGATAATATAAAG  46 4
      BA5038 4569859 .. 4569884 +  -5.7   -4.4595   TATAGTGATAGTTCC         TTCT-TCTTTTT AAT AAAAAGACAGAA         TTTTCAATTTTATCA  72 398
      BA5045 4573761 .. 4573773 +  -4.8  -3.02511   TCACAATTTCTATTA                GGAG CTTTA CTCC                TCTTAAACAAATAAA  52 126
      BA5046 4574457 .. 4574468 +  -4.4  -3.07013   AGTCGATATCCAGTG                TCGA AACG TCGA                 TATATTAAAAAAATC  50 389
      BA5048 4575785 .. 4575799 +  -2.8  -2.95111   CAAACGGATGTGAAA               TAACAG CAC CTGCTA               CTTTAATAATTTTCA  43 384
      cydA-2 4577548 .. 4577560 +  -6.3  -2.91452   TAAGGGAGGCGTGGC                TCATG TCT CATGA                TATGCTTGCAATCAT  58 13
      cydB-2 4578589 .. 4578608 + -10.8  -5.29782   ACTAAAATGAAAAAA            GACACTTC GTTT GAAGTGTC             TTTTTTCTACGTATG 100 36
      BA5055 4581627 .. 4581649 +   -15   -4.4204   CTTAATTGCATTGCA           TCCCATCCTT TGA AAGGATGGGA           TTTCTTATACTTATT 100 36
      BA5056 4582696 .. 4582725 + -17.3  -4.22535   ATCGTTATGAAAAAC       GAGGGTGTGCCAA CATA TTGGCACACCTTC        TTCTTTTACCATTGT 100 40
      BA5062 4586615 .. 4586657 + -10.9  -5.37345   GCTTCGCGAATGAAG TGCACC-CCAATTGTTAG ACACATAA TTAACAATTGGAGGTGCA TTTTTTATGGTTAAA 100 50
      BA5066 4590272 .. 4590290 +   -11  -5.23316   AAATGCAAACAAAAA             GGGCGCTT AAT AAGCGCTC             TTTTTTCATATCGTA 100 16
       hpt-2 4596007 .. 4596046 +  -9.4  -3.75153   AGCGCCCTATTAATA  GGAAGAAGCTGTTCTG CAATACAT CGGAACAGCTCCTTTC   TTTCCATTACAAAAA  82 187
      BA5075 4596991 .. 4597022 + -12.5   -5.4505   TGTATAATACAAAAA      GACGAGCTAAAGT TTTAAC ATTTTAGCTCGTC       TTTTTTATTAGAACG 100 34
      BA5077 4599006 .. 4599029 + -12.5  -3.69902   AATAATCATAAAAAA          GCCTGCAGT TGTTAC ACTGCAGGC           TTTCAAATGTTTAAT  95 131
      BA5086 4607124 .. 4607169 + -14.3  -2.61562   CGGTTTTGAAGAAAT AAAAATAAAGCTGCTTTTCCT TTTT AGGAAGGGCAGCTTTGTTTTA CATTTTAGTTCTTTT 100 24
      BA5087 NONE
      BA5088 4609069 .. 4609092 +  -8.3   -5.0538   CATATGCAAGCAAAA          TGTATGAGA ACTCAC TCTCATACA           TTTTTTGCAATAAAA  91 47
      BA5090 NONE
      BA5091 4614186 .. 4614231 +  -3.4  -4.93877   CGGAAGCAACAATTT GGCGTTTTAACTGTTCTCGG TATATC TCAAAAACAATTAAAACGTC TTTTGTTTACTGAAA  69 292
      BA5113 4635882 .. 4635901 + -11.4   -4.8048   ATATTTCCTTTAAAA            GGAGCTGC TAAT GCGGCTCC             TTTTTCATATACCAA 100 28
      BA5114 4636727 .. 4636747 + -14.1  -4.88067   AAAGAATAAAAAAAA            GCATTCCGA AAA TCGGAATGC            TTTTTATCGCTAGCT 100 32
      BA5116 4638072 .. 4638100 + -11.1  -4.27617   TTAGATGGGAAAGAG        TAAAAAGGGCCCT TAT GGGGCGCTTTTTA        TTTTGGTAAACTATA 100 23
      BA5117 4638975 .. 4638989 +  -2.8  -3.48668   AACCAGTAAACAATT               GGAAAT TAA ATATCC               TTATACTATAATAAT  46 39
      BA5118 4639187 .. 4639211 + -15.9  -4.74653   AGCAAAAAAAGAAAA          CCGAGCTTAAT GAG ATTAAGCTCGG          TTTATTTATTAATTT 100 40
      BA5124 4648173 .. 4648199 + -11.7  -4.52589   AAAAATAATAATAAA         GAGCACTCTAT ATAAA GTAGAGTGCTC         TTTTCTATAAACGAC 100 33
        sapB 4657841 .. 4657861 +  -2.6   -5.8096   GTAACGCAAAACAAA            CTCTCT TTTAAAATT AGAGAG            TTTTTCTTTTTTCTA  79 37
      BA5128 4659394 .. 4659430 + -25.5  -4.11371   GACTTTTCGACGAAA    TAATAAAAAGCGGCCGG ATT CCGGCCGCTTTTTATTA    TTTTAAACGCTCTTC 100 499
      BA5131 4661365 .. 4661408 + -20.7  -3.06679   ATATATATCATAAGA TAAAGTAAAAGAGGAACGC TCATAT GCGTTCCTCTTTTACTTTG TTAACTCGGACTCTT 100 102
      BA5135 4664809 .. 4664833 + -17.3  -5.80364   ATGGAATAAACGAAA          GGCAAGATGAC ATC GTCATCTTGCC          TTTTTTTGTTAACAT 100 42
      BA5136 4665919 .. 4665937 +  -7.4  -2.69354   TCATCAAACACACTT             GCGACGTT CAC AACATCGC             TCGCTTCTGTTTCAT  60 203
      BA5138 4667456 .. 4667473 +    -7  -4.86293   ACACTACACAAAAAA             GCTACC ATGCAC GGTAGC              TTTTACTTTTTCTTC  83 190
      BA5141 4668820 .. 4668850 +   -12   -3.3382   TTTAAAAAAACAAAA       CGACCAAATTACAT ACT GTGCAATTTGGTCG       TTACTGTGTGCTCAC  89 36
      BA5143 4671083 .. 4671133 +   -15  -3.38046   TTATTTACGCTACCT TATGTAGTAGAAAAAGCGCTCTGA TAA TCAGGGCGCTTTTTTCATTACACA TATTTAAAATAGACC 100 19
      BA5145 4672480 .. 4672499 +  -3.6  -3.00213   TTGAGATTTAAAAAA            GAACGTGT TAGA ATATGTTC             ATTATTATTAATATA  46 58
      BA5146 NONE
        glyS 4674182 .. 4674204 +  -9.9  -5.46698   TCTAATTACAAAAAA          GAGGC-GCTC TATT GAGCCGCCTC           TTTTTTACTTTTCAC 100 36
      BA5149 4675481 .. 4675497 +  -2.3  -4.35926   ACAGGAGGTTAACAT              TATGAGA AGA TTTCATG              TTTTAGATTTAGCAT  57 75
      BA5150 4676083 .. 4676110 + -10.1  -5.46698   TTTCATAATAAAAAG        GAGTTATCTTA CTATGT TAAGATAACTC         TTTTTTCATTTTCGA 100 33
      BA5151 4677061 .. 4677080 + -10.8  -5.60993   CTGATAAAAATTAAA            GACACTCT CTCC AGAGTGTC             TTTTTTTATCAAAAA 100 27
      BA5154 4680678 .. 4680703 + -11.9  -3.79482   ATATATCAATAAAAA         GGCTGTTCCAA AATG TAGGAACAGCC          TTCTCTTATAATCTT 100 69
      BA5160 4686680 .. 4686703 + -15.4  -4.75518   ATATACAAAAATAAA          GCTCCTTCCA CGCA TGGAAGGAGC           TTTTCCTTTTATATC 100 40
      BA5162 4693684 .. 4693705 + -11.7  -5.37345   CTAAACGACAAAAAA           GAAGATACC ATTT GGTATCTTC            TTTTTTGTCGTTAAA 100 37
      BA5163 4695102 .. 4695127 + -11.2  -4.57569   TTTGATTAACTACTT         GGAGTCATGC ATTTAC GCATGGCTCC          TTTTTAAACGGATCA 100 32
      BA5165 4696527 .. 4696551 +  -8.7  -5.48787   TTGAAAATCAAAAAA          GGAATTGAC CCTGTTT GTCAATTCC          TTTTTTCTATCTTAT 100 18
      BA5168 4697938 .. 4697975 +  -5.7  -4.27886   CACGCCAAAAGAAAA   GACCTCTTTAACGAT TTTATTCC ATCGCTAAAAAGGTC    TTTCTCTATTTCACC  69 72
      BA5173 4701174 .. 4701196 +  -8.5  -3.84304   GGTTAATACTTAAAA           GGCTGTCTA CTAAT TAGACAGTC           TCTTTTATGAGTTAA  79 35
      BA5174 NONE
      BA5175 NONE
      BA5176 4703211 .. 4703232 + -11.6  -5.38326   ATGACATAATAAAAA           GAGGAGGC CTATAC GCCTCCTC            TTTTTATTTACTTAC 100 173
      BA5180 NONE
      BA5181 4707745 .. 4707788 + -12.6   -3.0169   ATGTATATAAAAAAA CTAGTAGAAAGTGCAATGTG ATTT CACATTGTGCTCCCTACTAG TGCTTTATCACACTT  90 5
      BA5186 4711252 .. 4711271 + -12.2  -5.96894   AGTCACTTGCTAAAA            GGAGACCA AATT TGGTCTCC             TTTTTTTATTTAAAT 100 304
      BA5187 4711646 .. 4711681 + -15.1  -4.62069   CATACAGTTGTGGTA    TATAAAAAAGAGACC TCACTC GGTCTCTTTTTTATA     TTTTTAAGATAACCA 100 48
      BA5189 4713301 .. 4713339 +   -17  -3.06183   GCATTCGGAGTGAAA   TATGAAAGACCGTCAGTG TCA TACTGACGGTCTTTTGTA   TTCCATGAGCATAAA 100 28
      BA5191 4715186 .. 4715208 + -10.6  -4.33621   AATATCAGAAAAAAA           GCTGCTCCAA GGT TTGGAACAGC           TTTCTTCATTACATC  95 221
       fbp-1 NONE
      BA5196 4718650 .. 4718669 + -12.2  -5.22039   ATAATTTATCTTAGG            CACCAGCT TTTT AGCTGGTG             TTTTTTCACTTTAAG 100 37
      BA5197 4719527 .. 4719548 + -11.7  -5.71638   AGAATATGCAAAAAA           TCCTCTTAC AATC GTAAGAGGA            TTTTTTTACTTCTTC 100 104
      BA5199 4720548 .. 4720580 + -13.6  -5.34055   GATATGATAAAAAAA      TAAAGAAGGCGGAG ACAAC CTCCACCTTCTTTA      TTTTTTACTATTTAT 100 23
      BA5201 4722224 .. 4722245 + -10.9  -5.25803   GTGCCAGAATAAAAA           TAACCCGCC AATT GGTGGGTTA            TTTTTTATACGAATT 100 29
      BA5203 NONE
      BA5204 4723919 .. 4723939 +  -8.3  -5.43514   GAGTATAAACAAAAA            GAGAGCTAA TCG TTAGCTCCC            TTTTTTCATTATTTT 100 17
      BA5206 4726015 .. 4726039 + -15.9  -4.98531   GCAAATACAAAACGA          TAACCGTAGCA CAT TGCTACGGTTA          TTTTTCATTTACAAC 100 23
      BA5210 4729057 .. 4729080 + -10.4   -5.0916   GTAGGATTCGGATTT          TAGAGCTAGT TATT GCTAGCTCTA           TTTTTATGTTGCGGG 100 23
      BA5211 4729822 .. 4729835 +  -3.1  -2.73124   AGCCATTCAAAATTT               TGGAG AAGC CTCTA                CTTTAGGAACTGAAA  42 195
      BA5212 4730595 .. 4730623 + -13.1  -4.24786   AGATAAACAAAACAA        AAAAGCGCCCTGC ACA GCAGGGCGCTTCC        TTTATATATTATCCA 100 222
      BA5227 4741720 .. 4741739 +  -9.3  -3.07443   ACACAAAATAAAAAA            GGACAGC ACAAAG GCTGTCC             TTCAGTCGACTATAA  74 111
      BA5238 4746352 .. 4746375 +   -11  -5.05113   CATAAAATGTAAAAA          GCAGACTGTG GCTT CTCAGTCTGC           TTTTCTTTATATAAA 100 29
      BA5251 4757972 .. 4758020 +  -7.6  -4.55295   AATAACGCTATATTT TTGGGCAGAGAACGTGGC-ATAA TGGG TAATGGCTGCTTTTTCTGCCCAA TTTATTTGTAACAAA  82 36
      BA5252 4758886 .. 4758913 + -15.8  -5.03314   TTTCAGCAATTAAAA        TAACCAAGGAGT ATTT ACTCCTTGGTTA         TTTTTTAACCATACC 100 23
      BA5257 4763765 .. 4763782 +  -4.1  -5.68039   GAGATACTAAAAAAA             CGCCT CTATTACA AGGCG              TTTTTTTCTACATTT  81 31
      BA5265 4772614 .. 4772639 + -13.4  -5.75538   AACGCATATAAAAAA         GCGCAAGGAA CTAATA TTCCTTGCGC          TTTTTATTTTTTACA 100 30
      BA5266 4773328 .. 4773348 + -14.1  -5.57729   GAAAGTAACTCGTAA            GCTGGAAGA TAT TCTTCCAGC            TTTTTTATGTTGTTT 100 26
      BA5271 4776787 .. 4776806 + -13.6  -3.23711   ACATAAAATAAAAAA            GGCAGTGC TTTT GCACTGCC             TTCCTAAATTCTGAC 100 30
      BA5273 4778277 .. 4778289 +  -2.7    -2.752   AATAAAGTATTACGA                GGATT GCA AATTC                ATTGTATGTAAGACT  40 2
      BA5274 4778816 .. 4778837 +  -6.7  -4.62561   TGCGATTTACGTGTA           GCCAAGA-AT TTT ATGTCTTGGC           TTATTTTATTTCTTC  79 49
      BA5275 NONE
      BA5276 4781324 .. 4781353 + -15.8  -5.72254   TTACTCTGTTTCGTT       CGCCCGTTATCC TTATTT GGATAGCGGGCG        TTTTTTATTATTTAA 100 107
      BA5277 4782290 .. 4782313 +  -9.7  -5.07275   TAGTGCATAACAAAA          GACCTTTCA TGCATT TGAAAGGTC           TTTTTCTCTATCTCA 100 31
      BA5279 4785208 .. 4785218 +  -5.4  -4.68593   AAAGGACCCCTTCAC                 GGAT AGG ATCC                 TTTTTGCATGCTCAC  71 20
      BA5280 4787330 .. 4787351 +  -5.9  -5.44721   ATAGCCTTTAAAAAA           TATCCCTCT TCCA AAAGGGATA            TTTTTTTGAGCTCAT  86 37
      BA5281 4787763 .. 4787784 + -10.2  -5.21506   GACTAAATACAGAAA           GACCTGAC ATTCTA GTCAGGTC            TTTTTCTCTTATTAT 100 35
      BA5289 4795066 .. 4795091 + -13.5  -5.27335   ATATATCAAACAAAA         TCCCTATTACT CTAC AGTAATAGGGA          TTTTTATTTACACAG 100 79
      BA5290 4795681 .. 4795699 +  -8.1  -5.37043   TAATTAAAAGCGGAA             GCGGCTC GTTTA GAGTCGC             TTTTTTCTATGAAAT 100 41
      BA5291 4796167 .. 4796192 +  -6.2  -3.65535   AATCAAAATGATAGA         GGCATTCC AAAGTAATAC GGAATGCC          TTCCTTATTGTTTCC  64 11
      BA5295 4797587 .. 4797597 +  -2.6  -3.48378   TGAGAATATTATCAA                 TTAT GGT ATAA                 TATTCTTGTCACAAT  46 38
      BA5296 4798143 .. 4798168 +  -9.2   -5.8901   TGAGTAGTATTTCAA         TCACCTTAAT GAATGG ATTAAGGTGA          TTTTTTATTTTCTCT 100 34
      BA5302 4806620 .. 4806676 + -18.5  -3.79678   GTTGTTTCTGAAGCT GAATAATAAAGAAAAGCTCGTAAAACA TAG TGTTTTACGAGCTTTTTATTATTGTAC TTGTTCTAAACCATT 100 20
      BA5311 4815049 .. 4815082 +  -9.8  -5.97979   GAATAATAGGAAAAA     GGAAAAAACGAACA TGAATT TGTTCATTTTTTCC      TTTTTTTCTTATTAT 100 35
      BA5312 NONE
      BA5313 4817148 .. 4817180 + -17.1  -4.84017   TACTAATCTGAATAT      AAGCCCGAATCATGC CCT GCATGGTTCGGGCTA      TTTTTATCCGAAATT 100 35
        ccrB NONE
        ccrB 4824609 .. 4824626 +    -7  -5.60993   GCGGAATATAAAAAA             GCGACT CTTATC AGTCGC              TTTTTTTATAAGAAG 100 30
      BA5326 4828842 .. 4828878 + -13.1  -4.70659   TATTCGAAACATGAA    TTAGCATAAGCTGACCG TTT TGGTCAGCTTATGCTTC    TTTTTACATGTAACA 100 68
      BA5333 4835691 .. 4835702 +  -4.4  -3.36283   AGCGGACGTAGATGC                GGAT GCAG ATCC                 TCTTCCTTTCCCTTT  53 217
      BA5338 4841670 .. 4841697 + -12.8  -3.18517   ATTTTAACATAAAAA        AACAGACCGTGA TTTC TCACGGTCTGTC         GTTATTTTCTACAAT 100 34
      BA5347 4846473 .. 4846492 + -11.4  -3.59979   GTACATTAAAAGTAG            GGTGCTCC GAGC GGAGCGCC             TTTAAAATAAAAAGG  93 32
      BA5352 NONE
      BA5353 4848511 .. 4848535 +  -3.5  -5.84432   TGGATTATTGAAAAA          TACGGGCGCTA ATA TGGTGGTCGTA          TTTTTTTATGTTCTA  84 14
      BA5354 4849197 .. 4849210 +  -3.7  -6.17669   ATACACAAATATAAA               CCCCC TCTA GGTGG                TTTTTTTATTTTGTT  91 98
      BA5355 NONE
      BA5356 4851365 .. 4851395 +  -7.1  -3.18681   TTTTTATGCCCCAAA       TCCATTAATGGAA TCAGC TTTTATTAATGGA       TTAATCGAGTTCAGA  66 18
      BA5357 4852279 .. 4852300 + -10.9  -5.56372   AATTGAACCCCTAAA           GCTCGTAAC TTCG GTTACGGGC            TTTTTATTTTGATTT 100 389
      BA5358 NONE
      BA5359 4854090 .. 4854123 +  -3.9  -5.93809   ACGCAATCAAGCATA     CAGGCTCGTTCGATTG AAG TAATCGAAAC-GCCTG     TTTTTTTTATGGAAA  90 4
      BA5360 4855234 .. 4855257 +   -14  -5.88565   TTCATTTTGTTTATA          TAAGACTCCC ATTT GGGAGTCTTA           TTTTTTTATTATCAA 100 48
      BA5361 4856286 .. 4856307 + -10.1   -3.2694   AAGAGTAAAAATCAC           GAGCGCTCC GTTT GGAACGCTC            ATATTTTTTTATAGT  82 33
      BA5373 4867869 .. 4867913 +   -11  -3.19026   GGATTCGTCATGCTG TGAAATAGAAAAAGGATGAT ATGCA GTCATCCTTTTTCTATCACA TTACATATTGCAATA  85 42
      BA5374 NONE
    spoVAC-2 NONE
      BA5376 NONE
      spoVAE NONE
      BA5378 NONE
      BA5379 4871420 .. 4871443 +  -4.6  -5.45813   GAATAGATATCGAAA          GAACGCTT CAATAAAA AGGCGTTC           TTTTCTTTTTTCCTA  81 35
      clpP-2 4872292 .. 4872310 + -11.7  -5.71983   TGGATACATAAAAAA             GCGCCCT CTCAC AGGGCGC             TTTTTTTATACTTAG 100 84
      BA5406 4896272 .. 4896291 + -10.8  -3.61654   AAAAAACAGCATTGA            CCTTCACA TTAG TGTGAAGG             TTTACAATGCATGTA  89 26
      BA5407 NONE
      BA5408 4897474 .. 4897496 + -12.8  -5.65177   AAGGGCGACGTTTAT           CCTCTCTAGT GAA ACTAGGGAGG           TTTTTTTATGACTAT 100 261
      BA5409 4899213 .. 4899235 + -10.5  -3.38007   CATAGCATACAAAAA           GCCGTGCAG TTCAT CAGCACGGC           CTTTTACTTTATATA  85 100
      BA5431 4918297 .. 4918307 +  -2.6  -2.83677   ACTACTTTATCGCCT                 TTAA AGA TTAA                 TGTAGTGAATTACTT  42 46
      BA5432 4919485 .. 4919506 + -13.1  -5.71638   CAGCAATAAAAAAAG           GCCAAATCG CATG CGATTTGGC            TTTTTTTACTTATTA 100 32
      BA5435 4923672 .. 4923701 + -13.8  -5.57396   TATGAAATATTCAAA       TAGCATCCTCTT TCTTAT AAGAGGATGCTA        TTTTTTATTCATTAT 100 62
      BA5436 4924574 .. 4924601 + -11.5  -5.40873   GACACAAGATTGTAA        CAGCTTTAGTA CCTATA TACTAAAGCTG         TTTTATTTTTCTCTT 100 26
      BA5437 4927534 .. 4927573 + -15.4  -3.09117   AAAATTCGCACCTTA  TAGCAGAAAAGGCTGTTCA ATA TGAACAGCCTTTTTT-CTA  CTTCTTTACTTTCCT 100 206
      BA5439 4929365 .. 4929384 +  -7.2  -5.47159   TTGTAAATAAAAAAA            GACGGCATA ATG TA-GCCGTC            TTTTTTCTATTAAAA 100 35
        speE NONE
      speD-2 4935569 .. 4935584 +    -9   -3.3782   ACATACATAAAAAAA              CCTTGC ATAC GCAAGG               TTCATTCAGTCACTG  78 119
      BA5450 4938984 .. 4939008 + -14.4  -5.63374   CTTAATAGATAGAAA          GAGGATGCTC CTAAC GAGCATCCTC          TTTTTTTGATGTTAA 100 36
      BA5451 4940310 .. 4940322 +  -3.4  -2.79023   TACAAGAAAAGAAAG                TAGG ATACA CCTA                TGATTAATCAAATTG  45 56
      BA5452 4940707 .. 4940735 + -13.3  -4.19735   AACGCAAATAAAAAA        GAAGCTATCCG AAAAAAC CGGATAGCTTC        TTTCATTTTAGGAAA 100 30
      BA5454 4943779 .. 4943813 +  -7.9  -3.83486   AATGATATCAATAAA     TAAAAGATGCCATCC CGATA GGGTGGCACCTTCTA     TTGTTCACTTTTCTC  74 41
      cydA-3 NONE
      BA5461 4949671 .. 4949708 + -11.3  -3.97406   AAAAATAATATTGTG   GGGGGCCTGTTCCAAAA GGTA TTTCGGGATGGGCTCCC    TTTGTCACGTTTTGG 100 33
      BA5462 4951419 .. 4951456 + -17.2  -3.77906   GCCTTATAAACGACA   GAAGCCCACTTTGCTA CCGTCT TAGCAAAGCGGGCTTC    TTCTATATTTAAGTT 100 32
      BA5466 4955880 .. 4955905 + -16.3  -5.84432   ATTAATAAGAAAAAA         CCGTCCCAAAA TACT TTTTGGGACGG          TTTTTTTATCTTCTG 100 58
      BA5470 4959281 .. 4959303 +  -8.5  -5.90231   TAAAGAAGAAAAGAA          GAGCGCTGAG TAAT CTCAGC-CTC           TTTTTTTATATTTCT 100 13
       dat-2 4960741 .. 4960764 +    -9  -5.58179   GTATTTAAATGGAAA          TCAAGGTATA GATT TATGCCTTGA           TTTTTTCTTGTAATC 100 78
      BA5475 4964216 .. 4964239 + -15.4  -5.35365   ATAAAATAAAGCAAA          GTCCCCTCTT TCTA AAGAGGGGAC           TTTTTATTATATTTT 100 37
      BA5476 4965290 .. 4965303 +  -3.9  -4.60924   CATCACATTTTCGAT               TAAGT ATGT ACTTA                TTTTTACAGCCTTTC  65 99
      BA5481 4969993 .. 4970027 +  -6.6  -5.67063   ATAACCAATGACTGC    TGAA-GCCAGTTCTC TTTGTT GAGAGCTGGCTTTTA     TTTTTTTATAATAGC 100 37
      BA5482 4970420 .. 4970446 + -12.4   -2.9155   TAGATACAAAATAAA         GAGGCTGTTCAA ATA TTGAACAACCTC         TCTCATATTAACGAG  90 82
      BA5486 NONE
      BA5487 4978571 .. 4978596 + -14.9   -5.0916   GCGGGATAAACAAAA         GGAGCTAATCT CACA AGATTAGCTCC          TTTTTCTATTCCAAA 100 185
      BA5489 NONE
      BA5490 4979688 .. 4979717 + -15.2  -5.45652   CTTTATAAACAAGAA       GACGAATCTGCA TCATTT TGCAGATTCGTC        TTTTTTCTTCGGCAT 100 33
      BA5498 NONE
      BA5499 4986561 .. 4986584 + -12.6  -4.07885   TTTCCTAATATAAAA          GCTATCCAAT CACA ATTGGATAGC           TTTTCAAACAAAATA 100 91
      BA5509 4997281 .. 4997336 +   -18  -3.61922   CAATTTTAAAACACT TTAATAAGTAAAAAAGAGCCAAATCG CATG CGATTTGGCCCTTTTTTACTTATTTC TTTACAATCGATATT 100 15
      BA5543 5035681 .. 5035709 + -11.8  -4.08644   TTTCTACAAAAAACA        CCCAGTATGAAC CAATA GCTCATACTGGG        TATTTTTATCATACT 100 8
      BA5564 5050882 .. 5050912 + -12.8  -5.00895   GAGATTGTTTAGATG       GAACTTACTTCAAT AAT AATGAAGTAAGTTC       TTTTTATGTAATAAA 100 57
      BA5565 5051776 .. 5051819 +   -17  -3.03644   ATTCCTTCCATCACT CAAACATAAAATCCCCTGCT AAAT AGCAGGGGATTTTATCATTG TAATTCTTCCTTTTT 100 180
      BA5582 5065594 .. 5065627 + -12.7  -3.46202   ATGTTAAATGAATAT     TAAAAAAAGCGCC CTATTTCA GGCGCTTTTTTTA      TTACTTGCTCTCTTT 100 23
      BA5591 NONE
        uvsE 5078003 .. 5078041 + -19.3  -5.40072   GATAAAAAGAATAAG   TAGCTCAACATTACAAT GGTAA ATTGTAATGTTGAGCTA   TTTTTTTCAAAAAAA 100 4
      BA5593 5080820 .. 5080842 + -12.1  -5.94597   TACTCCACAAAAAAA           CAACCGTCT AAGTA AGACGGTTG           TTTTTTTTAATATTC 100 15
      BA5596 5082628 .. 5082654 +  -9.6  -2.90573   GAATTACAAGAAAAA         GAAGTTTACC ATTCATA GGTAAACTTC         CTTTCATATCCATCC  75 199
       maP-3 5086983 .. 5087018 +   -10  -5.18355   ATATAAAATTAAAAA    TGACCGTTTT-TTAGAA TTT TTCTACTAAAACGGTCA    TTTTTAATTTTTGGA 100 35
      BA5606 5097286 .. 5097309 +   -14  -4.63218   TAATCATTTTTGAAA          GACCACTGAT AAAA ATCAGTGGTC           TTTTATTGAGAAAAA 100 38
      BA5607 5097802 .. 5097817 + -10.4  -4.15514   TATTCAATAGAAAAG              GGCCCT TTAC AGGGCC               TCTTTTATTTCTCTT  95 31
      BA5613 5102995 .. 5103029 + -10.1  -5.41787   CACTATTTTAACGCA     CTAAAAAAGGAGCGA ATGAG TCGCTCCTTTTATCG     TTTTTCTATTTTTTC 100 22
      BA5615 5104665 .. 5104693 + -14.8  -5.80003   GTTGCATAAGAAAAA        GAGCTATTCTCA TCGTT TGAGAATAGCTC        TTTTTTGTTTGTTAC 100 32
      BA5622 5109551 .. 5109573 +  -5.6  -5.45802   AGCACGCGCCTTTGA           GCTCCTTT CTTAATT GAAGGAGC           TTTTTGTTTTCAAAA  84 13
      BA5623 5111722 .. 5111749 + -10.8   -4.4204   CTTGGTGAAACACGA        GGCTATTCCA-AT AAA ATGTGGAATAGCC        TTTATTGTCATTCTT 100 33
      BA5626 5113459 .. 5113485 + -16.8  -5.63103   TTTCAAGTTCTTTCA         TAAGAAGCAGCT CTT AGCTGCTTCTTA         TTTTTTTCCTTCGAG 100 41
      BA5633 5120479 .. 5120497 + -11.8  -5.38549   ATTGCAGAGTAAAAA             GGATGCAT TAC ATGCATCC             TTTTTGTTATTTCAC 100 29
      BA5635 5122114 .. 5122146 + -22.3  -3.82098   CTTGGCTTAGAAAAA      TAAAGACCGTCGCTA TAA TAGCGACGGTCTTTA      TTTCAATTCATTATA 100 23
      BA5637 5124140 .. 5124170 +   -15  -3.52909   TACACATATAAATCG       TGAAAAAGGAACGA AAT TCGTTCCTTTTTTA       TTATCCTCTATATTT 100 30
      BA5639 5125616 .. 5125631 +  -6.8  -6.09196   TTTTTTAATAAAAAA              GCTGGC TCAC GCTAGC               TTTTTTTATTTTCCA 100 33
      cwlJ-2 NONE
      BA5641 5126675 .. 5126690 + -10.4  -5.05116   AAGACCATAAAAAAA              GCTGGC ATAT GCCAGC               TTTTGTTCTTTATAG 100 31
      BA5645 5129839 .. 5129877 + -17.1  -3.05069   CTGTAGAGTTGTTAC   GATAAATTATCATGGGC AATAC GCCTATGATAATTTATC   TACTTCTTTCCTAAG 100 70
      BA5646 5130806 .. 5130834 + -13.4  -5.33026   TTTCCACCCATAAAA        CCTATTTGAAGT CAAAT ACTTCAAATAGG        TTTTTATTTAAATTA 100 43
      BA5647 5131293 .. 5131326 + -12.7  -3.59995   ACGAACAACAATAAT     AAAAAGGTAGTTAAC GACA GTTAACTACCTTTTC      TATTTATAAATTTGG 100 27
      BA5653 5136497 .. 5136527 + -15.7   -4.2461   AGTTTAAATAGAAAA       GAACCTATTAAGC AAGCC GCTTAATAGGTTC       TTTATTAGTGGAGAT 100 2
      BA5657 5141880 .. 5141910 +  -9.1   -5.4505   ACAAACGAATAAAAA      TGGGCAGTAGGGAC TAAA GTTCC-ACTGCCTA       TTTTTTATTACACAC 100 29
      BA5659 5143393 .. 5143426 + -15.6  -3.65827   AGTTAAAAATATAAA     GAAACAGCATTAAC ATAAAC GTTAATGCTGTTTC      TTTGAGTGACGATTA 100 27
      thiD-2 5147479 .. 5147514 +    -4  -5.26918   CTAACTAAACGAAAA    CACCCACAGGGT TCATATATTTCC TCTCTGTGGGTG     TTTTTTATAAACTCT  74 37
      BA5672 5157773 .. 5157802 + -13.9  -4.14193   AATTAATAAAGGCCA       TTAAGAGAATTCT ACAT AGAATTCTCTTAA        TTTATATACTATTCT 100 22
      BA5673 5159281 .. 5159297 +  -9.5  -5.54907   CCATTCAAAAAAAAA              GAATCCA ATT TGGATTC              TTTTTATTTTCTAAA 100 98
      BA5675 5161463 .. 5161491 +  -7.6  -5.24531   CATTAAGACATCTTC       TGAGCGAATAACG ATCA TGT-ATTCGCTCA        TTTTTTATAAACAAT  91 49
      BA5676 NONE
      BA5677 5164133 .. 5164169 + -10.4  -5.42975   ATTTAAAATAAAAAA    TAAGGTGTAACCACTT ATATA AAATGGTTATACCTTA    TTTTTATTTCTCTCA 100 30
      BA5678 5165891 .. 5165923 +  -7.9  -4.20806   AATCCCCTAAAAACA      TCCCTTTACAC TGATATTTAAT GTGTAAAGGGA      TTTCATTTTAAAATA  80 39
      BA5679 NONE
      BA5680 5167422 .. 5167453 + -19.6   -5.4659   AAGGCCAAATAAAAA      GCGTAAGCTCGGTG CAAT TACCGAGCTTACGC       TTTTTATTTATATTC 100 29
      BA5683 NONE
      BA5684 5170602 .. 5170629 + -11.5  -5.16133   ATGCATAATAAAAAA        GGTAACAATGA AAACTA TCATTGTTACC         TTTTTATATTGTAAT 100 33
      BA5686 5174763 .. 5174785 + -12.1  -5.63517   AAAATAACAAAAAAA           TAACCTCGC TAACT GCGAGGTTA           TTTTTTATTTCCAAA 100 34
      BA5693 5182662 .. 5182691 + -11.5  -4.99035   TGGATAAATAGGAAA       GAGGAAGTATCCC AAAT GAGATGCTTCCTC        TTTTTATATAAATAC 100 71
      sodA-2 5186616 .. 5186638 +   -12  -4.17537   CGAAATCCTCCAGAA           TCCCCCGG ATTGCCA CCGGGGGA           TTTATGATTATTTCA 100 84
      BA5699 5189110 .. 5189124 +  -5.8  -2.91269   CAAACGCTATGGTCA               GTAATA TTT TATTAC               ATTCTCTTTCCTAAA  56 84
      BA5702 5191818 .. 5191841 +  -8.2  -6.01187   TCTTAAACAAAAAAA          CTATCCACCT ATTA AAGTGGATAG           TTTTTTTGTTTACTT 100 35
        guaC 5195758 .. 5195781 + -10.4  -4.84527   TAAACTTAACTCGAA          GGACAAGTAT TTTT ATGCTTGTCC           TTTTTCATATATAGA 100 45
      BA5706 5197695 .. 5197719 + -10.8  -4.05229   ATGAAGAATAAAAAA          TAAGCCCTCG CTTTA TGAGGGCTTA          TTTCATATTTACTTT  93 30
      BA5728 5218056 .. 5218087 +  -9.7   -5.2197   TGTGCATTAAAAAAA      GCAAACCATC-TAT AAATA ATAAGATGGTTTGC      TTTTTAGTTTTTCTG 100 11
        rpmH 5226980 .. 5227001 - -13.1  -5.67967   ATTATTAGAAAAAAA           GACCACTGA ACGA TCAGTGGTC            TACGCAGATAATACT 100 25
        rnpA NONE
   spoIIIJ-2 NONE
         jag 5225050 .. 5225082 - -13.7  -5.08824   TCCTCATGTAAAAAA      CACTAAACTTATTCA CAG TGGATAAGTTTAGTG      TTTTTTAGTTATCCA 100 87
        trmE NONE
        gidA NONE
        gidB 5220804 .. 5220819 -  -6.2  -4.37886   CTATTCTCCATAAAA              TGTTTC CTTT GAAACA               TTTACGTTTTCATTT  74 70
      BA5731 5219847 .. 5219873 - -10.3  -4.48903   GAAAATATAGTAAAA        GAGACCT-ATCC AATA GGATTAGGTCTC         TAGCACGCCATTATT  95 39
         soJ NONE
       spo0J 5218056 .. 5218087 -  -9.7  -5.52384   TGTGCATTAAAAAAA      GCAAACCATC-TAT AAATA ATAAGATGGTTTGC      TTTTTAGTTTTTCTG 100 29
      BA5726 NONE
      BA5725 5216081 .. 5216107 -  -8.1  -5.72207   TCCAAACGAAAAAAA         GTAACAGCTAC CCACT GCAACTGTTAC         TTTCTCTCTATTCTT 100 33
        ychF 5214837 .. 5214865 - -11.9   -5.4251   CCCATACATAAAAAA        CTTGGCAAACACA TAA TATATTTGCCAAG        TTCATATCTTTATTT 100 59
        rpsF 5214380 .. 5214393 -  -5.3  -3.30731   CCAACGAGGATAACA               CGATT CATC AATCG                AACCACTCTCCCTTA  56 49
       ssb-1 NONE
        rpsR 5213538 .. 5213587 - -18.3  -5.42198   TTTCAAAAAAGAAAA GCATAGCAAAATGCACAGTAGAGT CCG ACTCTACTGTGCATTTCA-TACGC TATTATTCACCAACA 100 28
      BA5720 5212520 .. 5212539 -  -2.2  -4.61873   TCCTATAAAGTAAAA            CTAACT TATCTTCC AGTTAG             TTAAACAGATTAAAA  59 60
      BA5719 NONE
        rplI NONE
      BA5717 5208644 .. 5208674 -  -2.7  -6.30182   TTATATAAAAAAAAA       GAAACACATCT TATTATAAG AAATGCGTTTC       TTTTTTATACTATCT  87 41
        purA 5207150 .. 5207165 -  -7.6  -5.66338   AAAGATAAGAAAAAA              CTCATG CGGA CATGAG               TTTTTCTCAAAAATA 100 45
        yycF NONE
        yycG NONE
      BA5713 NONE
      BA5712 NONE
      BA5711 NONE
      BA5710 5199544 .. 5199562 - -10.3  -4.73682   TTCTACAATAGAAAA             CAGGAGG TAGGC CCTCCTG             TTTTTAATACTTTTG  95 29
      BA5709 NONE
      BA5708 5198728 .. 5198755 -  -4.9  -4.15106   TATTAATGTGTAAAA        GACCATCGG TGATTTTTGT CCAATGGTC         TTTTTTACTCTTTTT  62 58
      BA5707 5197695 .. 5197719 - -10.1  -5.66229   ATGAAGAATAAAAAA          TAAGCCCTC GCTTTAT GAGGGCTTA          TTTCATATTTACTTT 100 34
      BA5704 5193437 .. 5193462 - -11.9  -4.67697   TTTTAAAATAATAAA         GGGCAGCCTTA ATAA TAAGTCTGCCC          TATCTATACCATATT 100 46
      BA5703 5191818 .. 5191841 - -10.4  -5.95539   TCTTAAACAAAAAAA          CTATCCACCT ATTA AAGTGGATAG           TTTTTTTGTTTACTT 100 35
      BA5701 5190332 .. 5190361 -  -5.8  -5.38047   TATTTATATAAAAAA       GAGCCACATAAC CTTTAC GTTATGCAACTC        TTCAACATACATATG  86 100
      galE-2 5188707 .. 5188723 -  -5.1  -3.44284   GGTGTATTAACAAGA              GAACCTG CAA CAGTTTC              AGCAGTAATAAACAT  55 497
      BA5698 5187587 .. 5187614 - -12.2  -5.10064   GCTAACATATAAAAA        GCATGGAATTCGT TTA ACGA-TTCCATGC        TTTTCTACAGAAAAT 100 44
      BA5697 5186616 .. 5186638 -   -12  -3.32294   CGAAATCCTCCAGAA           TCCCCCGG ATTGCCA CCGGGGGA           TTTATGATTATTTCA  89 33
      BA5695 5184476 .. 5184497 - -10.3  -5.24291   AAAAGCAAAATAAAA           GACCTTATA TTTC TATAAGGTC            TTCGAAACAGAAATT 100 172
      BA5694 5182662 .. 5182691 - -11.5  -4.04579   TGGATAAATAGGAAA       GAGGAAGTATCCC AAAT GAGATGCTTCCTC        TTTTTATATAAATAC 100 47
      BA5692 NONE
      BA5691 5178494 .. 5178517 -  -9.6  -4.82128   GGATGAAATACAAAA          GCTGCTTCTT AAAT ACGAAGCAGC           TTCTTGAGTTCTTTT 100 10
      BA5690 NONE
      BA5689 5177145 .. 5177183 - -11.9  -5.09762   ACTGTAACATAAAAA   GCAAGCTATCAGTAGAA ATCTG TCCTACAAATAGCTTGC   TTTTCTCATTTTTTT 100 53
      BA5688 5175810 .. 5175838 - -17.7  -4.40804   CATCATGTTATAAAA        GAAAAAGCATCGA AAA TCGATGCTTTTTC        TTTTCTTCGCTTTAT 100 37
      msrA-2 5174763 .. 5174785 - -12.1  -6.04419   AAAATAACAAAAAAA           TAACCTCGC TAACT GCGAGGTTA           TTTTTTATTTCCAAA 100 23
      BA5685 5170602 .. 5170629 - -11.5  -5.56673   ATGCATAATAAAAAA        GGTAACAATGA AAACTA TCATTGTTACC         TTTTTATATTGTAAT 100 21
      BA5681 5167422 .. 5167453 - -18.9  -5.29846   AAGGCCAAATAAAAA      GCGTAAGCTCGGT GCAATT ACCGAGCTTACGC       TTTTTATTTATATTC 100 33
      BA5674 5159281 .. 5159297 -  -9.5  -6.11644   CCATTCAAAAAAAAA              GAATCCA ATT TGGATTC              TTTTTATTTTCTAAA 100 29
      BA5671 5155438 .. 5155463 -  -9.9  -4.81212   TTTACTATAACAAAA         TAAAAGCTAAC ATAT GCTAGCTTTTA          TTTTTCTATCATTCA 100 34
      BA5670 NONE
      BA5669 5153523 .. 5153540 -  -7.7  -5.93252   TGGAAAAATAAAAAA             GTAGCGA TATT CCGCTAC              TTTTTCGAACGCATA 100 22
      BA5668 5151971 .. 5151989 -  -6.7  -5.72118   AAAAAACAGAAAAAA             GGAAACC TTCAC GGTTCCC             CCTGCCTTTTTATTC 100 103
      BA5667 5151023 .. 5151055 -  -5.6  -2.87881   CAATGTTCTCACATA      CAATCCCCCCAATA CTATT TCTTAGTGGGATTG      TACTAAATTTTCTGA  53 111
        cstA NONE
      BA5665 5148720 .. 5148747 -  -7.1  -5.66989   GAAACAGCAAAAAAA        TAAAAAGGACG CAAATT CGTCCTTCTCA         TTAACAACAGCGTGA 100 26
      BA5664 5147342 .. 5147355 -  -6.7  -3.92832   AAATCTGTGAAAGAA               GCAGT AAAA ACTGC                TAAAGAGTTTATCAC  68 216
      BA5661 5144228 .. 5144248 -  -8.3  -5.60993   TTTTCCATAAAAAAA            GTCCACCTT CTA AAGGCGAAC            TAGGTCTTACGACTT 100 46
        acpD 5143393 .. 5143426 - -16.3  -4.56791   AGTTAAAAATATAAA     GAAACAGCATTAACA TAAA CGTTAATGCTGTTTC      TTTGAGTGACGATTA 100 50
      BA5658 5141880 .. 5141910 -  -4.7  -5.25906   ACAAACGAATAAAAA      TGGGCAGTAGGGAC TAAA GTTCC-ACTGCCTA       TTTTTTATTACACAC  79 33
      BA5656 NONE
        metA 5137852 .. 5137873 -  -3.9  -5.20216   TATATGAGTAAAAAA           TCTGAAAAAC AAT GTTTTT-AGA           ACATTCGGAATAATA  74 91
       hom-2 5136497 .. 5136527 - -16.4  -4.79451   AGTTTAAATAGAAAA       GAACCTATTAAGCA AGC CGCTTAATAGGTTC       TTTATTAGTGGAGAT 100 42
      BA5652 5134797 .. 5134807 -  -3.2   -4.1466   ACGCAATTTTGAAAA                 GCGA TTT TCAC                 ACCTTATCTATTATG  55 36
      BA5651 NONE
      BA5650 NONE
      BA5649 NONE
         ung 5131298 .. 5131321 - -12.6   -5.3798   CAACAATAATAAAAA          GGTAGTTAAC GACA GTTAACTACC           TTTTCTATTTATAAA 100 34
      BA5643 NONE
      BA5642 5126675 .. 5126690 - -10.4  -5.70829   AAGACCATAAAAAAA              GCTGGC ATAT GCCAGC               TTTTGTTCTTTATAG 100 35
         pta 5122114 .. 5122146 - -22.3  -4.82901   CTTGGCTTAGAAAAA      TAAAGACCGTCGCTA TAA TAGCGACGGTCTTTA      TTTCAATTCATTATA 100 44
      BA5634 5120479 .. 5120497 - -11.8  -4.80882   ATTGCAGAGTAAAAA             GGATGCAT TAC ATGCATCC             TTTTTGTTATTTCAC 100 32
      BA5632 5119245 .. 5119267 -  -7.1  -5.61596   ATGGGCATAAAAAAA           GAAGAGTAA TCTGT TCACTCTTC           TTTTCCTTACTTATT 100 32
      BA5630 NONE
      BA5629 5116042 .. 5116062 -  -9.7  -2.66042   AACATCCATTAGAAG            TCCCCCCTC TTT AAGAGGGGA            ATTCTACTTATGCTT  74 33
      BA5628 5114896 .. 5114919 -    -9  -5.98675   TATAAAAAGAAAAAA          TCACCTTTAC CGGA GTAAAAGTGA           TCTCTTTTTATACAT 100 40
      BA5627 5113462 .. 5113482 - -14.1  -3.29461   CAAGTTCTTTCATAA            GAAGCAGCT CTT AGCTGCTTC            TTATTTTTTTCCTTC 100 26
      BA5625 5112481 .. 5112493 -  -3.3  -3.29935   TAATGATTATAAAAG                GCCAA AAA TAGGC                GCAATGATACTATTT  48 4
      BA5624 5111892 .. 5111929 - -12.9  -5.49568   AAGCCAAAATAAAAA   GGATGTCAC-CTAGTCAA CAA TCGACTAGCGAGACATCC   TTTTCTTTTATTCAC 100 33
      BA5621 NONE
      BA5620 5107103 .. 5107120 -  -9.9  -5.08483   TAAAAGGAAAGAAAA             CCCTTTC TTAA GAAAGGG              CTTTTGTCTCTATTT 100 15
        speE NONE
      BA5617 NONE
      BA5616 5104850 .. 5104894 - -15.4  -2.75993   TTACCGACACATAAC GACAAAATAAGAGCCCCC-TA ATCA TATAGGGGCTCTTATTTTATC TAGCTGCATCGGCTA 100 21
      BA5614 5103003 .. 5103021 - -10.3  -5.18357   TAACGCACTAAAAAA             GGAGCGA ATGAG TCGCTCC             TTTTATCGTTTTTCT 100 28
      BA5612 NONE
      argS-2 5099393 .. 5099418 -   -12   -4.9725   ATTTCCATACAAAAA         GGCAATCACA ATATCG TGTGATTGCC          TTTTACTGAAAGCGA 100 309
      BA5610 NONE
      BA5609 NONE
      BA5608 5097802 .. 5097817 - -10.4  -3.40511   TATTCAATAGAAAAG              GGCCCT TTAC AGGGCC               TCTTTTATTTCTCTT  85 30
      BA5605 5095442 .. 5095464 -  -6.4  -5.36441   TTTTTATACAAAAAA           GAACGATA TATAGCG TATCGTTC           TTTTAACGGGGTGAG  88 203
      BA5600 NONE
      BA5599 NONE
      BA5598 NONE
      BA5597 5082628 .. 5082654 -  -9.6  -5.24416   GAATTACAAGAAAAA         GAAGTTTACC ATTCATA GGTAAACTTC         CTTTCATATCCATCC 100 29
        papR 5080820 .. 5080842 - -12.1    -5.626   TACTCCACAAAAAAA           CAACCGTCT AAGTA AGACGGTTG           TTTTTTTTAATATTC 100 32
      BA5590 5073378 .. 5073398 - -14.1  -3.31144   TTGTTACGCTGAGAA            GAGGTGCAA TGA TTGCACCTC            TCTCTAAAGTTGTAT 100 54
      BA5589 NONE
      BA5588 5071245 .. 5071257 -  -5.5   -3.5764   AATTTTATTCGTAAA                CGTAG AAA CCACG                ACCTGTTTTACGACC  59 2
      BA5587 NONE
      BA5586 5068841 .. 5068860 -  -9.3   -4.8622   TTTTGGAAGGAAAAA            GCGTAGG AAAATA CCTACGC             CTTCGATCCTACTTC  93 34
      BA5585 5068017 .. 5068028 -  -3.6  -3.06341   AATATTGCTTAAAAT                CCAC TTAT GCGG                 CACTTCCTTTCATCA  46 172
        rpoE 5067357 .. 5067405 - -10.7  -6.07374   ACAAAAAACAAAAAA GAAAATTGCTCCC--CTCATCAC ATAAA GTAATAAGTAGGGAGCAATTTTC TTTTATATTTACACT 100 113
        ctrA 5065602 .. 5065619 -  -6.2  -5.63374   TGAATATTAAAAAAA             GCGCCC TATTTC AGGCGC              TTTTTTTATTACTTG  93 34
       spo0F NONE
       fba-2 5063387 .. 5063416 - -15.2  -4.05245   CATTATACAACGAAA       GGAAACCGTCTA AAAGAG TAGACGGTTTCC        AAAACGGAATTTTAT 100 43
       murA2 NONE
      BA5577 NONE
       fbp-2 5060554 .. 5060579 -   -12   -4.0777   ACACAAATACAAGAA         GCGAAGACAA GAAAAT TTGTCTTCGC          TTTTTATTTAATCTA 100 176
         rho 5059076 .. 5059099 -  -8.2  -5.72118   AAAAAACATAAAAAA          CTCGCTTACC ACAA AATAAGCGAG           TCCCAATCTTTTCCC 100 42
        rpmE 5058426 .. 5058453 -    -7  -5.75342   TTTTCGCAAAAAAAA        CAGACAAGCGAA TAGA TACACTTGCCTG         TTTTATGTTTTTATT 100 39
         tdk 5057751 .. 5057768 -  -2.6  -5.42259   CTATTCTGAAAAAAA             CCCGCC TTGCAC AGCGAG              TTTACTTATCTTTGT  72 31
        prfA NONE
      BA5571 5055567 .. 5055592 - -10.6  -5.60993   TTTTCCACAAAAAAA         TAGAGTAAGG TGTAAT CCTTACTCTA          TTTCTGCAAATACCA 100 18
      BA5570 5054559 .. 5054596 -  -9.3  -3.29263   ATACCTTCTTCATAA   TAAATCCCTCCTCTTTT TTAT ATATGAGAAGGGATTTA    CGAATAGTACTATTT  77 35
      BA5569 5054065 .. 5054097 - -12.9  -4.46775   TATCCAAAAGACAAA      CAAGGTTTATCCACA AAA TGTGGATAAACCTAA      TTAATCCGTGGATAA 100 26
      BA5568 NONE
      BA5567 NONE
      BA5566 5051780 .. 5051815 - -16.4  -3.68351   CTTCCATCACTCAAA    CATAAAATCCCCTGCT AAAT AGCAGGGGATTTTATC     ATTGTAATTCTTCCT 100 24
      BA5563 5049536 .. 5049569 -  -7.5   -5.3658   ACTACAAAAACAAAA     TAAGGAATCCATTTC ATAC GAAACGGACTCCCTT      CATGTAATAATTATT 100 36
      BA5561 5048873 .. 5048887 -    -5   -3.0464   AAGTGATCTCCAATA               TCGTAT TAT ACACGA               AACATCAACCTTCTG  52 30
      BA5560 NONE
      BA5559 5047636 .. 5047678 - -19.6  -2.62616   TGACTTTCTATATCA TAAAAGAAAAAAAAGACCGA AAA TCGGTCTTTTCTTTCTTCTA TGATAAAGTCAGACA 100 60
        glyA 5046213 .. 5046242 - -10.1    -5.252   TATGTCCACAAAAAA       GACTGCCAAAACA ATTA CGTTTCAGCAGTC        TACTTCAATCTATTA 100 38
         upp 5045324 .. 5045344 - -16.9  -5.66684   CAAGGTACAAAAAAA            CGAGAGGGG AAT CCCCTCTCG            TCAGTTGTCTTACTT 100 35
      BA5556 NONE
      BA5555 NONE
        atpI 5044205 .. 5044224 -  -2.2   -2.6585   AGAAATTCAACTAAT            TTACC-GTG TTC CACTAGTAA            TTCACCTCTCTTCCC  40 27
        atpB NONE
        atpE 5043169 .. 5043202 - -11.1   -3.6053   TCGTTCATAAAGCAA     TGGCGAAGAAAGTTC GGAA AAACACTCTTCGCCA      TCTATGTAAGGGGAG  89 47
        atpF NONE
        atpH NONE
        atpA 5040447 .. 5040486 - -13.1  -2.76696   CTTTCGTCTAAGAAC  CTTCCCCACAAGAAGGTA AAAAG CACCTTCT-GTGGGAAAG  AACCTTAGCCGATGG 100 70
        atpG NONE
        atpD NONE
        atpC 5037355 .. 5037377 - -16.4  -5.64274   TTATCCATAAAAAAA           CCGTAAAGGC AAA GCCTTTACGG           TTTTTTTTATTTCAT 100 32
      BA5545 5036477 .. 5036489 -    -2  -3.40522   ATGTTCCTACTACAA                TTCA TCTTT TGAA                ATATAGCGATAAAAA  46 7
      BA5544 5035679 .. 5035711 - -14.3  -5.25803   AATTTCTACAAAAAA      CACCCAGTATGAACC AAT AGCTCATACTGGGTA      TTTTTATCATACTAT 100 84
        nuoA NONE
        nuoB NONE
      BA5540 NONE
        nuoD NONE
        nuoH NONE
        nuoI NONE
        nuoJ NONE
        nuoK NONE
        nuoL NONE
        nuoM NONE
        nuoN 5022528 .. 5022561 -  -8.3  -5.26316   GTAGTTCACAAAAAA     TAAAAAGCGCAGAGT AACG ACTCCACACCTTTTA      TTTTCACTATTGTAC  93 32
      BA5531 NONE
      BA5530 NONE
       murA1 5019830 .. 5019859 - -15.9  -5.71638   TAATAACCAAAAAAA       TAGCCTCTACGTC AAAA GACGTAGAGACTA        TTTCAATTAAGCGTG 100 32
      spoIID 5018599 .. 5018630 - -12.4  -4.72201   TGTTATAAAAAAGAA      GGACCGTCCCAA CGTATCTC TTAGGACGGTCC       CTTTCCCCCTACTTC 100 34
      BA5526 NONE
      BA5525 5015755 .. 5015772 -    -7  -6.07374   AGAAAAAAGAAAAAA             CTGAGC GCTTCG GCTCAG              TTTTTAGTCTAATTG 100 29
      BA5524 5014673 .. 5014695 -  -8.5  -6.23317   ATAAAAATAAAAAAA           TCAGCTCTC CTAGT GAGAACTGA           TTTTTTCACTTTCTT 100 39
      BA5523 5014410 .. 5014435 -  -4.7  -5.37345   GTGAATCATAAAAAA         TAACGCCCTAT AACA AAAAGGCGTCA          TTCTTCTCGTTCAAA  82 23
      BA5522 5013824 .. 5013871 -  -3.2  -3.73386   ATATAACTATTTAAA CAAACAAAAA--AATACCCA AAAATATTAA TGGGTATTCCTTTTTGTTTG TCTAAAACCTATGAA  50 51
     spoIIID 5013088 .. 5013102 -  -6.4   -4.2349   CCTCGATATTCAAAA               TCAGGT TAC ACCCGA               ATTCTTTTACACCTA  70 143
         mbl 5012003 .. 5012047 -  -8.7  -4.86773   TAAAACCAGCAAAAA GTACCCATGCAAAACGAAATA CAC TCTCATGTTTTGCATAGGTAC TTTTTAATTTTATTT  93 35
      BA5519 NONE
      BA5518 5009183 .. 5009208 -    -2  -4.14792   AAATTAAAAAGATAA         TGTAAAAATT ATATAA AATTTATACA          TTTCAATCGCTATAC  52 90
      BA5517 NONE
      BA5516 NONE
      BA5515 NONE
      BA5514 5003957 .. 5003989 -  -7.9  -3.61777   AAGATATTATAAATA      TGTTAGATGCATTTT ATA AATATGCATTTAACA      TTCCACTTTTTTACC  73 36
      BA5513 NONE
        wecC NONE
      BA5511 NONE
      BA5510 4997280 .. 4997337 - -16.7  -2.81289   GCAATTTTAAAACAC TTTAATAAGTAAAAAAGAGCCAAATCG CATG CGATTTGGCCCTTTTTTACTTATTTCT TTACAATCGATATTG 100 18
        fabZ 4995036 .. 4995077 - -14.6   -5.0065   TACTTACAAATAAAA TAGGTGGACACAAGGCTA CAAATT CAGCCTGGTATCCACCTA  TCTGTATAAAAAACA 100 52
        lytR 4993120 .. 4993141 - -11.7  -4.46212   TCTCTTATTATAAAA           GGTATACGA TTGC TCGTATACC            TTTTGTGTACCTTTA 100 129
      galE-1 4992011 .. 4992052 -   -11  -5.75478   AATCATACAAAAAAA GAGAGGGTATTGTCGAACA TATAT TGAACGACAATACCC-CTC TTTCACTTATTAAAG 100 48
      BA5504 4991246 .. 4991265 -  -2.2  -2.85297   CGATTCCAAACACCA            TATTTCTT TTCA AAGACATA             CCATCACCACTTAAC  41 36
      BA5503 NONE
      BA5502 NONE
      BA5501 NONE
      BA5500 4986556 .. 4986589 - -12.7  -3.01712   TTGTTTTTCCTAATA     TAAAAGCTATCCAAT CACA ATTGGATAGCTTTTC      AAACAAAATATTACG 100 36
      BA5497 NONE
      BA5496 NONE
      BA5495 4982273 .. 4982331 - -23.3   -2.7094   TTCTATTTATATAAC CCGTTCTAACGGGCGGTTCACTTCCTC ATATA GAGGCTACGAACCGCCCACTAGAACGG TAGTGTGTAGTTCTA 100 53
      BA5494 4981505 .. 4981524 -   -10  -5.93252   GGTAAAAATAAAAAA            GGTGACTC CGAA GAGCCACC             TTTTAATTCAATCAT 100 45
      BA5493 4980811 .. 4980842 - -12.5  -3.17906   TTAACAAAATAAGTA      GAATGGAAAGCAA TATCCC TTGCCTTCCATTC       TTATGATACTATTTA  90 38
      BA5488 4978566 .. 4978601 -   -15  -3.91072   TTAAAGCGGGATAAA    CAAAAGGAGCTAATCT CACA AGATTAGCTCCTTTTT     CTATTCCAAAACCAA 100 13
      BA5485 NONE
      BA5484 NONE
      BA5483 4970420 .. 4970446 - -14.6  -4.85653   TAGATACAAAATAAA         GAGGCTGTTCAA ATA TTGAACAACCTC         TCTCATATTAACGAG 100 33
      opuD-2 4966774 .. 4966805 -    -6  -3.41528   ATATAAACGTGACAA      CACATTTCCGACAA TTTT TTGTCAAAAATACG       AATAGAATTTGCAAA  61 146
      BA5478 4966411 .. 4966441 - -14.2  -5.48623   AAAGATAAATAAAAA       TAAGCACAGAGC GCCGTAT GCTCTGTGCTTA       TTTATTGCCGTATAA 100 135
      BA5471 4959281 .. 4959303 -  -8.5  -4.57912   TAAAGAAGAAAAGAA          GAGCGCTGAG TAAT CTCAGC-CTC           TTTTTTTATATTTCT  89 157
      BA5468 NONE
      BA5467 4955880 .. 4955905 - -16.3  -5.66229   ATTAATAAGAAAAAA         CCGTCCCAAAA TACT TTTTGGGACGG          TTTTTTTATCTTCTG 100 31
      lldP-2 4953339 .. 4953372 - -15.4  -5.46706   ATGCCAAAATAAAAA     GAGCCAGGTCCATA AAAAAA TAAGGACCTGGCTC      ATAAAGACATCATTA 100 227
        thiC 4951414 .. 4951460 -   -14  -3.85698   TCTTCGCCTTATAAA CGACAGAAGCCCACTTTGCTA CCGTCT TAGCAAAGCGGGCTTCT-TCT ATATTTAAGTTAGGT 100 79
      BA5459 4946858 .. 4946876 - -10.4  -5.22039   CGTAAATGTAAAAAA             GACAATCT ATT AGATTGTC             TCCCGTTCCTCTATC 100 36
      BA5458 4946350 .. 4946361 -    -3  -4.13872   ATCCAATTAGACAAA                TTTC TAAT GAAA                 CTTTTTTGGGGTTTT  55 17
      BA5457 NONE
      BA5456 4945038 .. 4945068 -  -2.4  -2.95204   CTATTGTGAAAGAAT       GACGGCAGGTTCCT GTT AGGAACGATCTGTC       CTTGCATACTACCAT  42 102
      BA5455 4943779 .. 4943813 - -10.9   -4.3078   AATGATATCAATAAA    TAAAAGATGCCATCCC GATA GGG-TGGCACCTTCTA     TTGTTCACTTTTCTC 100 23
      BA5453 4940707 .. 4940735 -   -14  -5.67283   AACGCAAATAAAAAA        GAAGCTATCCGA AAAAA CCGGATAGCTTC        TTTCATTTTAGGAAA 100 33
      celA-3 NONE
      celB-3 NONE
      celC-3 4935569 .. 4935584 -    -9  -5.77988   ACATACATAAAAAAA              CCTTGC ATAC GCAAGG               TTCATTCAGTCACTG 100 27
      celA-2 NONE
      celB-2 4931937 .. 4931980 - -11.3  -4.13591   TGAACATGATATAAA GGTAATTGTTCTCACAGAT CCTGTT ATCTGTGAGAACAATTATT ATGTTACATAGGTAC 100 29
      celC-2 NONE
        celF 4930127 .. 4930145 -  -6.7  -5.94214   AATAGAATAAAAAAA            GCGG-GCT AAAT AGCGCCGC             TTTTATTTCTCTACC 100 28
      BA5440 4929365 .. 4929384 -  -7.2  -5.95539   TTGTAAATAAAAAAA            GACGGCATA ATG TA-GCCGTC            TTTTTTCTATTAAAA 100 35
      BA5438 4927539 .. 4927569 - -14.2  -2.63596   TCGCACCTTATAGCA       GAAAAGGCTGTTCA ATA TGAACAGCCTTTTT       TCTACTTCTTTACTT 100 27
         ugd 4920714 .. 4920724 -  -3.2  -2.88366   TTTTTAACGAATAAC                 GGAA AAA TCCC                 TCTTATAAATACTTT  43 3
      BA5433 4919484 .. 4919507 -  -9.6  -5.84381   TCAGCAATAAAAAAA          GGCCAAATCG CATG CGATTTGGCT           TTTTTTACTTATTAA 100 30
      BA5430 NONE
      BA5429 4916429 .. 4916446 -  -2.7  -4.56775   AGTTTCTTGTAAAAA             GTAAGTT ATAA AACTTTC              CTCATTATTTTATTT  60 35
      BA5428 4916016 .. 4916033 -  -7.7  -5.72053   TAAGCAAAGAAAAAA             CGCAAGG TTTC CCTTACG              TTTTATTAAATATAC 100 63
      BA5427 4914442 .. 4914477 -  -7.8  -5.30575   TAAAAACTCAAAAAA    GCCGATAACCTACTTAT AAA AT-AGTAAGCTATCGAC    TTTATACACATGTTT  91 57
       comFA 4912907 .. 4912927 -  -9.1  -2.79327   GCACTCCATGCAAAT            CTCTCCTAT AAT ATAGGAAAG            TTTCCGCTCACATCT  73 130
       comFC 4912261 .. 4912276 -  -3.2  -3.42841   ATAATTTGACTATAA              CGAATG ACAA CATACG               AAGTCAAAGAAGACT  48 77
        cspC 4911921 .. 4911942 -  -4.4  -5.19328   ATTTTATAACAAAAA           CCCCTTGC AAAAAA ACAAGAGG            TTCTACTACATATAT  77 87
        yfiA 4911107 .. 4911127 - -14.7  -5.52384   TTTTCAGCAAAAAAA            GCGCAGCCA TTT CGGCTGCGC            TTTTGAATTATTATT 100 36
      secA-2 4908261 .. 4908285 -  -8.6  -3.92716   TGAAAACAAGGGAAA          CTCTCTCCAC TTATG ACGGAGAGAG          TTTAATCCTTCTTAA  79 94
      BA5419 4906805 .. 4906819 -  -4.4   -3.6968   TGAGAACCCTAATAA               TATAAA GCT TTTATA               AGTTGTTTCAATTCT  56 135
        cccB 4906311 .. 4906335 -  -9.4  -4.10795   CCAAAAAAAGGGAAA          CGAGTTGACT ATATG AATCAACTCG          TCCATTTTATGCCTT  86 41
        ftsE NONE
        ftsX 4904420 .. 4904442 - -16.4  -4.25104   GGTGGTGTAGCAAAA           GGCATCACAC AGC GTGTGATGCC           TTTACCTATTTCTAC 100 78
      BA5414 4902903 .. 4902940 - -13.7  -3.01791   AGCGTTTGTTTAACA   CAAAAAAATACAGGCAG CAAA CTGCCTGTATTTCTTTT    TATTTCGCCATTAAT 100 25
      BA5412 4901613 .. 4901636 - -14.6   -5.4505   GCCCCCAACAAAAAA          GGGCGTCACC TCAA GGTGACACCC           TCACTTCTATTACAT 100 35
      BA5411 4899213 .. 4899235 - -10.5  -5.02502   CATAGCATACAAAAA           GCCGTGCAG TTCAT CAGCACGGC           CTTTTACTTTATATA 100 409
      BA5405 4894162 .. 4894195 - -17.7  -4.54553   TATAAACATAAGAAA     GAAGCTGTCCCAAAA TATC TTTTGGAACAGCTTC      TTCTTCCTACTACAT 100 35
      BA5404 NONE
      BA5403 NONE
      BA5402 4892925 .. 4892957 -  -4.9  -2.73268   AATACGATAAACCTA      CAGTACCAATCAC AATACAA ATGCTTGGCACTG      GATTACGAGAAAAAT  50 118
      BA5401 4892771 .. 4892810 - -13.3  -4.34482   TTTTGTAAAAAAATA  CA-AAAAGCTGTTTATAC TCTTT GTATAAACAGCTTTTATG  GAAATAACCCCTTGT 100 21
      BA5400 NONE
      BA5399 4891312 .. 4891345 - -18.5  -2.63102   ATTATTTGTATACCA     GAAAAGCTACTTTCA ACTA TGAAAGTAGCTTTTC      TTTCCCTTTCTCCTT 100 8
      BA5398 4890818 .. 4890840 -  -7.1  -5.08178   ATATACATAGAAAAA          GGAAGG-AGT ATAT ACTTCCTTCC           TCTACTAACTCTATT  88 36
      BA5397 4889225 .. 4889235 -  -2.4  -3.08996   CAGTTTGATCTAACA                 CTCC ACA GGCG                 TAAATTCCGATGTAG  43 66
        uvrB NONE
        uvrA 4884221 .. 4884241 -  -6.1  -5.24796   CCTATACAATAAAAA            CCGAGCG TCACTTC CACTCGG            TTTTCATTCATACAC  84 41
      BA5394 4883690 .. 4883702 -  -3.3  -3.26668   TAATAGATAATAAAC                GCAAG TAT CATGC                AAACACTTATATCAA  48 71
      BA5393 4883218 .. 4883240 -  -5.7  -5.90231   ATAAATAGAAAAAAA           CATTTCATA CACAT CATGAAATG           TTTTTCTTTTTGTCA  95 38
        hprK NONE
         lgT 4881299 .. 4881323 - -12.3  -4.08853   CTGAATATGAAAGAA          GCAGCATCTTA TAA TAAGATGCTAC          TTGTCTCTAATTTTC 100 32
      BA5390 NONE
      BA5389 4880062 .. 4880076 -  -7.2  -3.93875   CATTAAAAAAGAAGA               GAAATG TTA CATTTC               TAGTATGAACCTTCT  72 25
      BA5388 NONE
        trxB 4877336 .. 4877364 - -11.2  -5.76949   CATTTTCAAAAAAAA       GAAGAAAGCT-CC TATC GGTAGCTTTCTTC        TCAAAAGGTATGTTA 100 45
      BA5386 4876376 .. 4876405 - -13.7  -4.79223   GTATAGCATGAAAAA       TCCCCTTAACGAT TTTT ATCGCCAAGGGGA        TTAAAGCCGTTATTT 100 35
      BA5385 NONE
      BA5384 NONE
      BA5383 4873836 .. 4873869 - -10.3  -2.89602   TGTCCTATATGAAAT     GAGGAGCGTTACCTC AAAC GAGATAACGCACATC      TACAACAGTGAATAT  81 25
      BA5382 NONE
      ptsH-2 4872531 .. 4872552 - -10.9  -5.64321   ATAACAAAACAAAAA           GCTATCGCA CATA CGCGATAGC            TTTCTTACTGTACAT 100 30
        sigL NONE
      BA5371 4865504 .. 4865529 -  -2.6  -2.67047   GTTAAAAAAATAATC         CCTGCTAC GTGTATTATT GTAACAGG          AGATAGAAACTTATT  40 40
        cggR 4864384 .. 4864394 -  -6.8  -3.86202   GGGGATTATATTAAA                 GGGT AAT ACCC                 TTTGTTAACTGTTTT  69 10
       gap-2 4863288 .. 4863315 - -13.5  -4.21465   TTTAAAACGAAAGAA        GAGAGAGAGGG AACAAA CCCTCTCCCTC         GTTTTGTCATTGATA 100 58
         pgk NONE
        tpiA NONE
        gpmA 4859710 .. 4859720 -  -2.6  -4.04174   TTTTATATAAGCAAA                 TTAT TTA ATAA                 TTGTTTTACCTGTCA  53 15
         eno 4858250 .. 4858285 - -11.3  -5.83211   GAGCAAAACAAAAAA    CCTCCTGTCCATGTG GATTAA CACATAAACAAGAGG     TTTGTGTACGACTAA 100 124
      BA5363 4857294 .. 4857306 -  -3.3  -2.71011   ATTGTGTGGTAACGA                GCGGT AGG ACGGC                CATCCTATAATCCGT  44 54
      BA5362 4855822 .. 4855847 -  -4.7  -6.25578   AGCAAACAAAAAAAA         CGCATTTTGGA TGAT TTCAAAAAGCG          CCAAATTCAGCATCT 100 524
      BA5351 NONE
      BA5350 4846927 .. 4846939 -  -4.7  -3.15544   CTTCATTTGTATCAA                CTCCC ATT GGGCG                AATATTTAGCCCTCA  52 9
      BA5349 NONE
      BA5348 4846506 .. 4846530 -  -7.2  -5.45802   CCTTTAAAATAAAAA          GGTGTACTTC ATTTA AAAGCACACC          TTCATTCCATATTTT 100 27
      BA5346 4845476 .. 4845490 -   -10  -5.50723   GTATGAAAATAAAAA               CACTCC ATA GGAGTG               CTTCTTAAAATCCGA 100 30
      BA5345 4844627 .. 4844670 - -13.4  -3.05022   TTCTTCATATATATA TAACAAAAAAACACCAACTC TCAT GAGTCGGTGCTTTTTCGTTG AAACCAATTATATGT 100 33
      BA5344 NONE
      BA5343 NONE
      BA5342 4843369 .. 4843391 -  -3.6  -3.81027   GGTAAGGAAGCTAAA           GTAAAAAA ATATATA TTTTTTAC           CAATCCCAATCATTG  54 22
      BA5340 4842772 .. 4842791 -  -5.7  -3.59202   GATTTTTATATACAA            GGAACTC ATTAAA GAGCTCC             CATTGATAATTTGTT  62 53
      BA5339 4841672 .. 4841695 - -15.4  -5.80817   TTTAACATAAAAAAA          CAGACCGTGA TTTC TCACGGTCTG           TCGTTATTTTCTACA 100 479
        secG 4839007 .. 4839041 -  -9.5  -6.09196   GGCAAAACAAAAAAA     GAAGAACCATTAGTA CATCT TACTAACGCTTCTTC     TTTCCATTCTATAAG 100 34
        estA 4838134 .. 4838166 -  -7.8  -5.14563   TTCCTTATGAAAAAA      GAGGCAACTAGATC TTACC AATCTAGTTGCTCC      AAGAAGTTATATACA  91 7
        vacB 4835545 .. 4835569 - -10.8  -5.84011   AATAAAAAAGAAAAA          GCCTCGCTTT TCATC AAAGCGAAGC          CATCCTTTTCTTACT 100 36
        smpB 4834368 .. 4834388 -  -6.9   -5.8901   ATACAAAATAAAAAA            CCACCAA ATATGTA TTGGTGG            AGACGGTGGGAGTCG 100 501
      BA5331 4833245 .. 4833274 -    -3  -5.96894   ATTTAAAGAAAAAAA       CGAATAAAAC TAAATGCAAC GTTTTACTCG        TTTTTTCTATTATCT  85 49
      BA5330 NONE
      BA5329 NONE
      BA5328 NONE
      BA5327 4828972 .. 4829000 - -16.9  -5.63103   CTTCAAGTAAAAAAA        GCTGCTGCCTATA AAA TATAGACAGCAGC        TTTTTTACATGCTCA 100 49
      BA5325 NONE
      BA5324 4825957 .. 4825982 - -12.7  -5.80248   CAAGATATAAAAAAA         GTAGTGCAAAC TTAT GTCTGCACTAC          TACTCTTTTCTCAAA 100 25
        speG 4825285 .. 4825310 -  -6.3  -5.31275   TCGCATGACAAAAAA         GCTATAGATAA AATA TTATCTATATC          TCTTCCAATTAGTTA  84 38
      BA5322 4824858 .. 4824873 -  -4.8  -4.93296   CTACCACTATAAAAA              TAATGA TTCA TCATTA               TTCAACTCACTTATG  72 102
      BA5321 4824609 .. 4824626 -    -7  -5.47159   GCGGAATATAAAAAA             GCGACT CTTATC AGTCGC              TTTTTTTATAAGAAG  93 31
      BA5318 NONE
      BA5317 4820908 .. 4820926 - -11.8  -5.38497   ATTTAAATGAAAAAA             GAGCACAA ACA TTGTGCTC             TTTTTAAGTGATATT 100 39
      BA5316 4820331 .. 4820356 - -11.3   -5.5112   TTCATCAACAAAAAA         GATGCCTTTAC CTAT GTAAAAGCATC          TTTTTCATTACTTAT 100 47
        murB 4818745 .. 4818767 -   -15  -5.93252   TTTAAAAACAAAAAA           TCCCTATGTC TAT GACATAGGGA           CGATTATTCACCGTG 100 330
      tyrS-2 4817150 .. 4817178 - -17.5  -3.69069   CTAATCTGAATATAA        GCCCGAATCATGC CCT GCATGGTTCGGGC        TATTTTTATCCGAAA 100 295
      BA5309 NONE
      BA5308 4812266 .. 4812283 -    -7  -5.64274   TTATGCACAAAAAAA             GAGTGC TTTTAC GCACTC              TTTTTTCTTACCTTA 100 44
      BA5307 NONE
      BA5306 4811114 .. 4811126 -  -4.9  -2.90956   AAACCATCCTATATA                TTCAT TTA ATGAA                AAATCCTATTATTTT  51 18
      BA5305 NONE
      BA5304 NONE
      BA5303 4806630 .. 4806666 - -16.9   -4.4634   AAGCTGAATAATAAA    GAAAAGCTCGTAAAACA TAG TGTTTTACGAGCTTTTT    ATTATTGTACTTGTT 100 27
      BA5301 4804236 .. 4804266 - -20.6  -5.58179   TACTACAACAAAAAA       GGCGAGCATCGAAT TCA ACTCGATGCTCGCC       TTTTCATTTATACTG 100 33
      BA5300 4802468 .. 4802494 - -14.6  -6.17669   AATAAAACAAAAAAA         TGAGCATCAAGT TTC ACTTGATGCCCA         TTCCATTATACCGCT 100 31
      BA5299 4800990 .. 4801014 - -15.1  -5.31877   ATTTACCATAAAAAA          TAGCCCTAGCT ATG AGCTAGGGCCA          TCTTTTTCTATAACA 100 33
      BA5298 4799452 .. 4799491 - -13.9  -3.83816   ATAAAGCAAGTTAAA  CAAAAAAAGCAATGAGC CCATAC GCTCATTGCTTTTCTTA   TTCTTAAAGCATAAC 100 29
      BA5294 4796536 .. 4796579 -   -10  -3.95148   ACATATTTAACCAAA TTAAAAACACATGTC-TTTCA AGA TAAAATGACATGCGTTTTCAA AAAATTCTATACAAT  87 45
      BA5292 4796167 .. 4796192 -  -8.3  -3.12207   AATCAAAATGATAGA         GGCATTCCAAA GTAA TACGGAATGCC          TTCCTTATTGTTTCC  70 30
      BA5288 NONE
      BA5287 NONE
      BA5286 4791410 .. 4791433 -   -14  -5.80364   ATGCCAATAAAAAAA          GGGATCTATG TCGA CATAGATCCC           TTTTTCATACATATT 100 63
      BA5285 4790803 .. 4790813 -    -4  -4.00124   TAGTTTAGAACTAAA                 CTTT ATA AAAG                 TCAATTACTTATTTT  58 85
      BA5284 4790317 .. 4790330 -  -3.1  -2.63596   CTTCACCTCATATTA               TCTCG AATT CAAGA                TTTATCCCAAAAATT  42 45
      BA5283 4789561 .. 4789584 - -15.4  -5.47218   TTCCACTCAAAAAAA          GAGGACATCC TATC GGATGTCCTC           TTTTTTATAAACATT 100 41
        nprB 4787763 .. 4787784 - -10.2  -4.29493   GACTAAATACAGAAA           GACCTGAC ATTCTA GTCAGGTC            TTTTTCTCTTATTAT  93 42
      BA5278 4782290 .. 4782313 -  -9.7  -4.78237   TAGTGCATAACAAAA          GACCTTTCA TGCATT TGAAAGGTC           TTTTTCTCTATCTCA 100 38
      BA5272 4776787 .. 4776806 - -13.6   -5.8901   ACATAAAATAAAAAA            GGCAGTGC TTTT GCACTGCC             TTCCTAAATTCTGAC 100 58
      BA5270 NONE
      BA5269 NONE
      BA5268 4773804 .. 4773834 -  -9.1  -5.43414   ACGACATAGAAAAAA       GAGGATACCTCAC CCATC GTAAGATACCCTC       TTCTTTAGCTGCTCA 100 4
      BA5267 4773390 .. 4773412 -  -4.9  -5.22006   GCATCACAATAAAAA           GAAGTTACC CTCAC AGCAACTTC           TTTTCCACATACCCC  79 189
      BA5264 NONE
   spoIIIJ-1 4770309 .. 4770345 - -13.9  -3.13164   TCCTTAACGACTTAA    CAAAAAAACACCGCTCA TCA CGAGCGGTGTTTCTCTA    AGCTTTTTGTAATTG 100 23
      BA5262 4769320 .. 4769356 - -13.1  -4.00262   AAAAAACGACAATAA    GTAAGGGGAGACTTTCT AAA AGAAAGTCTCCCCACAT    ACATACCTTCCGGTT 100 67
      BA5261 4767457 .. 4767479 - -16.4  -5.21709   TTTTACAGCAAAAAA           GGTAGGCGTA TGA TACGCCTACC           TTTCAATTATGACAC 100 32
      BA5260 4766187 .. 4766208 -  -8.1  -5.72622   TTTACAAATAAAAAA           GAACCTATC AAAC GATAGATTC            TTCTTTTGCAAACTG 100 11
      BA5259 4765888 .. 4765904 - -10.9  -5.66338   AAACATAATAAAAAA              GGCACTT TAT AAGTGCC              TTCTTAACTTACGGG 100 65
      BA5258 4763765 .. 4763782 -  -4.8  -5.60864   GAGATACTAAAAAAA             CGCCTC TATTAC AAGGCG              TTTTTTTCTACATTT  85 33
      BA5256 4760717 .. 4760735 -  -2.4  -2.66106   TACTGGAATAATCGA             TACGTCAA CAA TTGCCATA             GTAGTCTTCCTCCTA  40 102
      BA5255 4760409 .. 4760425 - -12.3  -5.21709   TCCTATATGAAAAAA              GCAGCGA AGA TCGCTGC              TTTTCTTTATAATTT 100 32
      BA5254 4760029 .. 4760058 - -16.7  -3.93695   TTTACTAGGCACAAA       TAAGCATGTCGAA AATA TTCGACATGCTTA        TAAAACCCTTTATAT 100 105
      BA5253 4758886 .. 4758913 - -15.8  -4.45544   TTTCAGCAATTAAAA        TAACCAAGGAGT ATTT ACTCCTTGGTTA         TTTTTTAACCATACC 100 23
      BA5250 NONE
      BA5249 NONE
      BA5248 NONE
      BA5247 4753758 .. 4753787 - -12.3  -3.32343   TTCATATTTTCATAA       GCC-GCTTCTCTCA TTT TGAAAGAAGCTGGC       TCTCCCGTTTATTTT  90 120
      BA5246 4751905 .. 4751934 - -15.9  -5.24129   TTTTTTCAGAAAAAA       GAACAGTAGCCGT ATAA ACGACTACTGTTC        TTTAAAGGTATTAAA 100 36
      BA5245 NONE
      BA5244 4750329 .. 4750360 - -16.8  -3.70511   AATATCATTTAACAA      GAAAGAGCCTCTAA ACCA CTAGAGGCTCTTTC       TCATCTAATATCTTC 100 197
      BA5243 4749178 .. 4749210 - -15.9  -4.53303   CACGTGCATACAAAA      TAAAAGATGAATAGC TAA GCCATTCATCTTTTA      TACTAGTTATGTATT 100 46
      BA5242 NONE
      BA5241 4748598 .. 4748627 - -18.1  -5.07275   TGACATATACAAAAA       GAAAACGAGCGAA TAGA TTCGCTCGTTTTC        TTTTTCCTGTTATTC 100 35
         ldh NONE
      BA5239 4746352 .. 4746375 -   -11  -4.89729   CATAAAATGTAAAAA          GCAGACTGTG GCTT CTCAGTCTGC           TTTTCTTTATATAAA 100 55
      BA5237 4745005 .. 4745025 -  -4.7  -4.92669   TACATAAAAAAATAA            GAAGCCT CGTTTAC AGGCTCC            CTCATCCTCTATTCA  72 27
      BA5236 NONE
      BA5235 4744265 .. 4744279 -  -3.6  -5.50499   TTACATTCAAAAAAA               CTATAG CAT CTATAA               TATTATTTTAACTCT  76 284
      BA5233 NONE
      BA5232 4743418 .. 4743433 -  -6.2  -4.02911   TCCAAATAAATACAA              TATGCA TATT TGCATA               TTTCTTGTATATTAA  68 37
      BA5231 NONE
      BA5230 4743069 .. 4743090 -  -7.3  -5.95539   CTGCAAAGAAAAAAA           GACGCATTT AAAT AGATGCGTC            TTTTGGCGATGTTTC 100 11
      BA5229 4742176 .. 4742188 -  -3.4   -4.7078   TTAATTATGTAAAAA                TACC TTATT GGTA                CTTTTTCCACACACT  63 17
        gcvH 4741720 .. 4741739 -  -9.3   -5.8901   ACACAAAATAAAAAA            GGACAGC ACAAAG GCTGTCC             TTCAGTCGACTATAA 100 41
      BA5226 NONE
      BA5225 4740577 .. 4740605 -  -7.6  -2.80244   TTTCCCAAGAAATAT       GTCGAGGCGGCAAA AAC TTTGCCGCCT--AC       TTTAATTCCGTATAT  66 22
      BA5224 4739811 .. 4739837 - -11.7  -6.01369   CAAACAACAAAAAAA         CCTTTCCGCTT TAGAG AAGCAGAAAGG         TTTATATGCGTATAT 100 291
      BA5222 NONE
      BA5221 NONE
      BA5220 4737021 .. 4737040 -  -9.2  -4.88067   ATGTAGTTATAAAAA            GGGCCGGC ATAC ACCAGCCC             TTCCCCAGCAATTAT  93 37
      BA5219 4736140 .. 4736160 -  -9.7  -5.76237   TATATAAAGAAAAAA            GGACTGGAA AAT TACCAGTCC            TTTCCTTCATATTTA 100 38
      BA5217 NONE
      BA5216 NONE
      BA5215 NONE
      BA5214 NONE
      BA5213 4730599 .. 4730619 - -18.3  -5.95449   AAACAAAACAAAAAA            GCGCCCTGC ACA GCAGGGCGC            TTCCTTTATATATTA 100 160
      BA5208 4726793 .. 4726827 -    -8  -5.65177   ATACTCATAAAAAAA     CCTCCTTCTTATAT CATTTCT ATGCAAGAAGGAGG     GACGATATATGCTTA 100 38
      BA5207 4726012 .. 4726042 -  -9.8  -4.78848   CGCGCAAATACAAAA       CGATAACCGTAGCA CAT TGCTACGGTTATTT       TTCATTTACAACTAA 100 37
        lipA 4723919 .. 4723939 - -10.5  -5.40464   GAGTATAAACAAAAA            GAGAGCTAA TCG TTAGCTCCC            TTTTTTCATTATTTT 100 34
      BA5202 4722224 .. 4722245 -  -8.7  -5.18726   GTGCCAGAATAAAAA           TAACCCGCC AATT GGTGGGTTA            TTTTTTATACGAATT  95 23
      BA5200 4720548 .. 4720580 - -16.5  -5.69473   GATATGATAAAAAAA      TAAAGAAGGCGGAGA CAA CCTCCACCTTCTTTA      TTTTTTACTATTTAT 100 33
      BA5198 4719527 .. 4719548 - -11.7  -5.17054   AGAATATGCAAAAAA           TCCTCTTAC AATC GTAAGAGGA            TTTTTTTACTTCTTC 100 31
      BA5194 4716750 .. 4716787 - -10.8  -3.58726   CTCCCTCACATACAA   TATAAGACCCCCAAAA GGCTTT CTCTGGGGATCTTATA    AGCATAATTATTCTG  89 33
      BA5193 4716063 .. 4716079 -  -9.5  -6.02919   TTACAAAGAAAAAAA              CGCTTTA CCT TAAAGCG              CCCCATAACGTTCAT 100 37
      BA5192 4715186 .. 4715208 - -12.8  -5.70829   AATATCAGAAAAAAA           GCTGCTCCAA GGT TTGGAACAGC           TTTCTTCATTACATC 100 34
      BA5190 4713308 .. 4713332 - -14.4  -4.01603   GAGTGAAATATGAAA          GACCGTCAGT GTCAT ACTGACGGTC          TTTTGTATTCCATGA 100 12
        cotS 4711252 .. 4711271 - -12.2  -4.09864   AGTCACTTGCTAAAA            GGAGACCA AATT TGGTCTCC             TTTTTTTATTTAAAT 100 439
      BA5185 NONE
      BA5184 4709340 .. 4709363 -  -8.3  -5.58209   TTAAACGTAAAAAAA          GACAATACA TTCAAC TGTATTGTC           CATTTTCTTCCCTAC 100 37
      BA5183 4708573 .. 4708595 - -12.8  -4.10958   CTACAAAATAGGAAA           GACGCCCTTT TCA AAAGGACGTC           TTTTTACAGTTGAAA 100 29
      BA5182 4707745 .. 4707788 - -12.6  -5.72616   ATGTATATAAAAAAA CTAGTAGAAAGTGCAATGTG ATTT CACATTGTGCTCCCTACTAG TGCTTTATCACACTT 100 54
      BA5179 4704829 .. 4704854 -  -4.1  -3.44902   ATATTCACTAAAAAG         GATGCATCAAA ATCA TTTTATACATC          TTTTTTAGTGAATAT  51 88
      BA5178 4703775 .. 4703797 -  -7.8  -5.26875   TTTCCAAGTAAAAAA           GAAGAACCTT CAC AAGATTCTCC           TTTTCAAAATGAACG  91 49
        phnA 4703202 .. 4703241 - -15.3  -3.28457   CGACAAAAAATGACA  TAATAAAAAGAGGAGGC CTATAC GCCTCCTCTTTTTATTT   ACTTACGCCTTCTTA 100 28
      BA5172 4699482 .. 4699502 -    -9  -5.60556   AATAGAAAAGAAAAA            GGTGCTGC CGATT GCAACACC            TTAAAACATTGGATT 100 26
        dapF NONE
      BA5169 4697938 .. 4697975 - -10.1  -5.09259   CACGCCAAAAGAAAA   GACCTCTTTAACGAT TTTATTCC ATCGCTAAAAAGGTC    TTTCTCTATTTCACC 100 48
      BA5166 4696527 .. 4696551 -  -8.7  -5.46698   TTGAAAATCAAAAAA          GGAATTGAC CCTGTTT GTCAATTCC          TTTTTTCTATCTTAT 100 37
      BA5164 4694980 .. 4694991 -  -2.2  -3.28119   ATGCATTCACATCAA                TCGC GCTT GCAA                 TAGGAATTCCAATTG  43 140
      BA5159 4683963 .. 4683989 -   -16  -5.37593   TTTGAAATGAAAAAA         GCAGAAACAGCT CTT AGCCGTTTCTGC         TTTTTCTACTATATA 100 41
      BA5158 NONE
      BA5157 4683039 .. 4683063 - -13.1  -5.52909   GAATATGCAAAAAAA          TAATCTCCAAT TGC ATTGGAGATTA          AAACATTTGATATCC 100 23
      BA5156 4682326 .. 4682348 -  -5.6  -6.14618   TATAAAATAAAAAAA           GTCTAGCG CAATTAC CACTAGAC           TATCTTTGTTTTAAA  95 25
        pepA 4680678 .. 4680703 - -11.9  -5.17744   ATATATCAATAAAAA         GGCTGTTCCAA AATG TAGGAACAGCC          TTCTCTTATAATCTT 100 39
      BA5153 4678108 .. 4678133 -   -12  -3.58726   TTTCCTTACATAGAA         CAAAAGGGAG GTTTCG CTCCCTTTTG          TTTCCTACTACTTAA  95 53
        gtaB 4677061 .. 4677080 - -10.8  -4.38116   CTGATAAAAATTAAA            GACACTCT CTCC AGAGTGTC             TTTTTTTATCAAAAA 100 110
      BA5148 4674182 .. 4674204 -  -9.9  -5.37345   TCTAATTACAAAAAA          GAGGC-GCTC TATT GAGCCGCCTC           TTTTTTACTTTTCAC 100 30
      BA5144 4671098 .. 4671118 - -11.1   -4.9218   TATGTAGTAGAAAAA            GCGCTCTGA TAA TCAGGGCGC            TTTTTTCATTACACA 100 55
        kapD 4668820 .. 4668850 - -13.5  -5.55855   TTTAAAAAAACAAAA       CGACCAAATTACA TACTG TGCAATTTGGTCG       TTACTGTGTGCTCAC 100 26
      BA5140 4667993 .. 4668015 -  -2.1  -4.15114   AATAGTAAACAACAA           CTGAAAAAA AGCCG TTTTTTCAT           TTCATTCCCTCCAAA  52 94
        sodC 4667456 .. 4667473 -  -7.7  -5.40625   ACACTACACAAAAAA             GCTACCA TGCA CGGTAGC              TTTTACTTTTTCTTC 100 28
      BA5137 4665749 .. 4665771 - -17.8  -4.30014   CGCAGTAATGTAAAA           GGCTGTCGGA AAT TCCGACAGCC           TACAATGAACAACTT 100 25
      BA5134 NONE
      BA5133 4661956 .. 4661994 -  -3.2  -2.74371   AATTCTCCAATATTA   GGGTAGAATACTAACA CATGGCT TTCTAGTATTCCCCCC   CTTTTATGGACAAAA  42 29
        yugI 4661369 .. 4661404 - -19.3  -4.29907   ATATCATAAGATAAA    GTAAAAGAGGAACGC TCATAT GCGTTCCTCTTTTAC     TTTGTTAACTCGGAC 100 22
         pgi 4659394 .. 4659430 - -25.5  -3.72893   GACTTTTCGACGAAA    TAATAAAAAGCGGCCGG ATT CCGGCCGCTTTTTATTA    TTTTAAACGCTCTTC 100 23
      BA5129 4658549 .. 4658559 -  -4.6  -4.19506   ATTTTAACCGCAAAA                 GGGC TCA ACCC                 AAACATTCACTGCAT  63 373
      BA5126 4656814 .. 4656830 -  -2.9  -3.55444   CGTTCAGTTTTCAAA              GAACTAC TTG GTCGCTC              ATTTGCGACTCCCTT  48 44
         ldh 4648290 .. 4648322 - -11.4  -4.18119   ATGAAATTATATAAA      TTCAGAGGTAGGAA GCAGT TTCCCGCCTCTGAA      CTATTTAGCAATTAT 100 40
        glgB NONE
        glgC NONE
        glgD 4643251 .. 4643269 -  -8.1  -2.78738   TTAAAACTTTAATCA             GTGGAGG AAAGA CCCCCAC             TGATTTCTTAAGAAT  67 33
        glgA NONE
        glgP 4639182 .. 4639216 - -11.6  -5.63103   TCTTAAGCAAAAAAA     GAAAACCGAGCTTAAT GAG ATTAAGCTCGGTTTAT     TTATTAATTTCAATT 100 116
        cspD 4636727 .. 4636747 - -14.1  -6.25741   AAAGAATAAAAAAAA            GCATTCCGA AAA TCGGAATGC            TTTTTATCGCTAGCT 100 43
        menF NONE
        menD NONE
      BA5110 NONE
        menB 4629709 .. 4629733 - -12.3  -4.49556   CTTTCATGAAAGAAA          GAGACTTGATA TGA CATCAAGTCTC          TTAGTTGTTTTGTTT 100 181
      BA5108 NONE
      BA5107 4626937 .. 4626956 -  -8.6  -4.46656   TGTACAATACGAAAA            GGTTACCC GTTA GAGTAACC             TTTGTAAATAAAATT  88 199
      BA5106 NONE
      BA5105 NONE
      BA5104 4624108 .. 4624126 -  -8.2  -5.71983   CCAACCAGAAAAAAA             GCTATCTA CTT CAGATAGC             TTTTTTTCTATTCCT 100 33
      BA5102 4622983 .. 4622993 -    -4  -2.98942   ATTTTTTCATAGATA                 TAAG CTC CTTA                 GACATTATCTAAAAT  48 30
      BA5101 4622556 .. 4622587 -  -3.9  -5.72622   GTCATAAATAAAAAA      CCAAAAAGCACT TAAATTGAT AG-GCTTTTTGG      TGATAGATAAATTTA  86 125
      BA5100 NONE
      BA5099 NONE
      BA5098 NONE
      BA5097 NONE
      BA5096 4617659 .. 4617674 -  -6.8    -5.626   TACTTTATAAAAAAA              GAGGGA AAAT CCCCTC               TTTTTTATACGTCAT 100 30
      gntP-3 4616285 .. 4616302 -  -8.5  -5.52384   GCTTCATCAAAAAAA             GATACCT ATTC AGGTATC              TTTTAAAGAAACATA 100 28
      BA5093 4615896 .. 4615932 - -17.5  -3.65109   ACATAAAAATATGAA    TAAAATGGCCTTGTGCA ATA CGCACAAGGCCATTTTC    AATAGTTTTTAATTA 100 38
      BA5085 NONE
      BA5084 4603207 .. 4603231 - -15.1  -5.66229   ATGAAGAATAAAAAA          CAGCTATCGCC TAT AGCGATAGCTG          CCCCTTTATTACTTC 100 34
      BA5083 NONE
      BA5082 4601896 .. 4601924 - -11.2  -5.74288   AGAAACAACAAAAAA       GGCTG-TCCAAAA TGTA TTTTGGAACAGCC        TCCGCTACTTACTCA 100 30
      BA5081 4601249 .. 4601281 - -15.8  -4.35042   TTTACCATAAAATAA      CAAACCCGATTCTC TCATC GAGAATCGGGTTTA      TATTTACAATCCTAA 100 29
      BA5080 4600985 .. 4601018 - -15.5  -5.14563   TTCTTCATTAAAAAA     GGCAACAACGAAC TGAAATAT GTTCGTTGTTGCC      TTTTGACCTTCTTTA 100 38
      BA5079 NONE
      BA5078 4599006 .. 4599029 - -12.5   -5.4111   AATAATCATAAAAAA          GCCTGCAGT TGTTAC ACTGCAGGC           TTTCAAATGTTTAAT 100 48
      BA5076 4596991 .. 4597022 - -10.3   -5.1523   TGTATAATACAAAAA      GACGAGCTAAAGT TTTAAC ATTTTAGCTCGTC       TTTTTTATTAGAACG 100 46
      BA5072 4594891 .. 4594913 -  -5.7  -5.80003   GTAAGAAACAAAAAA          CCTTCAC-TA TGCC TATGTGAAGG           TCTCTTATTTCTTAT  95 30
      BA5071 4594358 .. 4594376 -  -5.3  -6.28401   TAAAAAATAAAAAAA             CATCGCA ATATA TACGATG             TTTTTTCGGGTGTGT  95 51
      BA5070 4593713 .. 4593731 -  -8.9  -4.62069   CCTCCATGCCAAAAA             TGGTAGG AATAA CCTACCA             TTTTTAATATATGAA  90 73
      BA5069 4593068 .. 4593078 -    -4  -2.75769   TTTCGAAACTACAAT                 TTCA TTT TGAA                 TAACTACCAGTTAAC  46 16
      BA5068 NONE
      BA5067 4590474 .. 4590495 -  -8.1  -6.60239   AAAAATAAAAAAAAA           GCGTAGATCA TAT TG-TCTACGC           TTTTTTCGGTAAATA 100 20
      BA5065 NONE
        feoB NONE
      BA5063 4586615 .. 4586657 - -10.2  -2.60075   GCTTCGCGAATGAAG TGCACC-CCAATTGTTA GACACATAAT TAACAATTGGAGGTGCA TTTTTTATGGTTAAA  77 202
      BA5061 4584897 .. 4584924 -  -4.2  -4.77629   AAAAGTAATAGAAAA        CCGACATG AATTTGTTTAGA CATGTCGG         TTCATTTGTCTCTAT  68 47
      BA5060 NONE
      BA5059 4583896 .. 4583922 -  -2.3  -3.14136   TCACGAACGATTTAA         TCATGGTAAAC AATCG GTTTGACATGA         TTACGCCCCCTTACG  42 36
      BA5058 4583070 .. 4583098 -  -9.7  -5.31275   TCCCAGGATAAAAAA        GACCGAAAAGC CAATTCC ACTTTTCGGTC        TCTACACTATCTTCT 100 32
      BA5057 4582695 .. 4582726 - -11.6  -4.73388   AATCGTTATGAAAAA      CGAGGGTGTGCCAA CATA TTGGCACACCTTCT       TCTTTTACCATTGTC 100 88
      BA5054 NONE
      BA5053 NONE
      BA5052 4578589 .. 4578608 - -10.8  -5.48054   ACTAAAATGAAAAAA            GACACTTC GTTT GAAGTGTC             TTTTTTCTACGTATG 100 162
      BA5049 4575089 .. 4575118 - -12.4  -3.17075   CCGCTTTTAATTTAA       TTCCGTTATATC CAATAT GATATAACGGAA        ATGCACATTAGTAAA  90 330
        luxS 4574563 .. 4574580 -  -4.8    -5.626   CATGCCACAAAAAAA             CTGCCC TTTCAC AGGCAG              TCTCACTTTATCCAA  85 33
      BA5044 4573113 .. 4573126 -  -3.9  -2.77007   AATATTATCCAATTA               TAATC CATT GATTA                TTCCCATTTGCGCGA  46 9
      BA5043 4572533 .. 4572569 - -17.5  -5.71712   TCTTATACAAAAAAA    GAAACCGGCCACTTTAC TTC GTAAAGCAGCCGATTTC    TTCTATATGTTTCAT 100 2
      BA5042 4571862 .. 4571887 -  -9.8  -4.66395   AAAAAAATAGTAAAA         GGAGGC-TTCG TTTCC CGAACGCCTCC         GCTTCCTTTATGATT  93 33
      BA5040 4569921 .. 4569944 -  -6.8  -7.14698   AAAAAAAAAAAAAAA          CGCAAAGAAC TAAA ATTCTTTACG           TTTTCTTAACTAACA 100 54
      BA5039 4569482 .. 4569511 -    -3  -6.02546   GTAAACGAAAAAAAA       GCTGACT-TAG GGCGATAGA CTATAGTCAGC       TTCTTTCTTTTACTT  85 35
      BA5035 NONE
      BA5034 4566191 .. 4566214 -  -8.2  -4.81814   ATTACCATAAGAAAA          GAACCTACCA ACAA TGACAGGTTC           TCCTTCATTTTAACA  90 57
      BA5032 4565436 .. 4565457 -  -2.3  -2.53831   CCTCTAAAAATAAGC           TTAAAATGG TTCA CCATCATAA            AAATAATTAAAACTA  39 82
      BA5031 4563828 .. 4563851 - -11.2  -5.38321   AAATACTATAAAAAA          GAACTTGTAT CGTT ATACAAGTTC           TTTTTGTTTTTCTAT 100 37
      BA5029 NONE
      BA5028 4560031 .. 4560060 - -11.6  -5.28176   TTTATTCACAAAAAA       GGGAAATCACTC TCAAGT AAGTGATTTCCC        TTTTTAAAATATATT 100 43
      BA5025 4558273 .. 4558302 - -15.9  -5.60689   TTATACAATAAAAAA       GGTGGCTCCAAAA TACG TTTTGGAACCACC        TTTTCTTTACTACAC 100 35
      BA5024 4557077 .. 4557110 - -14.1  -6.20267   CCAAAAATAAAAAAA     TAGGAAAGCAGATCA TAGG TGATCTGTTTTCCTA      TTTTGATATAGGTTC 100 23
      BA5022 4555950 .. 4555960 -    -4  -3.14468   TTGTATTATATCCAA                 CTTT TTT AAAG                 AACCTAAAAGTCATA  48 260
        metK 4552158 .. 4552180 - -13.5  -5.74086   AAACGAAATAAAAAA           GCTTTGCGC TCACT GCGCAAAGC           TTTTTTTCATATATT 100 39
      BA5014 NONE
      BA5013 4550169 .. 4550191 -  -9.9  -5.19879   GCTTAAATAGAAAAA           CTCCCTTCA AAAAA CGAAGGGAG           TTTATTACACATTTA 100 276
      BA5009 4546928 .. 4546946 -  -4.7  -2.54896   CCTCTATTCAATGTA             CAAATAA TTTAC TTATTTG             TTTCTATTATGTTAT  50 15
      BA5008 4545808 .. 4545824 -    -8  -5.58179   TATTATAACAAAAAA              CCACTC TACAT GAGTGG              TTTTCTTCATCACTG 100 35
      BA5007 4545531 .. 4545556 - -10.6  -4.94972   GATCATAATGAAAAA         GCATTTGTAC TCCCAT GTACAAATGC          TTTTTATTTACTATT 100 29
      BA5000 NONE
      BA4999 4539547 .. 4539567 -    -9  -5.16132   TATAGCAAAATAAAA            CCAGGTCA TATTG CGACCTGG            TCTACTCTGATTGTT  95 27
      BA4998 4538373 .. 4538400 - -14.3  -4.27519   AGCTGACAATACAAA        TAGGCTGTTCC ACAAAA GGAACAGCCTA         CTTCTCTCTTTATTT 100 35
      BA4997 NONE
      BA4996 4535407 .. 4535424 -  -9.1   -5.4593   TGAAAATAACAAAAA             CCGAGCA GTTT CGCTCGG              TTTTTTATCAATCTT 100 33
      BA4995 NONE
      BA4994 NONE
      BA4993 4532711 .. 4532759 - -27.3  -4.07515   AAACGACAACAATAA CAATATATAAAGAGGCTGCATGA ACT TCATGCAGCCTCTTTATATATTA CCCAACTTCTTTTTC 100 65
      BA4992 4530814 .. 4530841 - -16.4  -5.63645   CCAAAATACAAAAAA        CCTCTCATCCCT AGAA AGGGACGAGAGG         TTATAGATTCCCGCG 100 420
        leuS 4528313 .. 4528336 - -11.8  -5.36441   TTTCTACACAAAAAA          GCTCAGAGCA TAAA TACTCTGAGC           TTTTATTTAGAATGA 100 42
      BA4989 4527293 .. 4527312 - -12.2  -5.48303   AGAAGCTGAAAAAAA            CTGCTAGG AACT CCTAGCAG             TTTTTTATTATGTCT 100 57
      BA4983 NONE
      BA4981 4519951 .. 4519972 -  -8.1  -6.09196   TGCAAAAGAAAAAAA           CTTGAAACA AACA CGTTTCAAG            TTTTTTAAACTACTT 100 39
      BA4980 NONE
      BA4979 4519325 .. 4519350 - -12.7  -4.41348   CTTTTTCCAAATAAA         GACTCCCCTAA TTTC TTAAGGGAGTC          CCGCCGTTGAATCCA 100 15
      BA4978 4517722 .. 4517745 -  -6.7  -5.75478   AAGGAGATAAAAAAA          CCTTGAAGC ATAAAA GCCCCAAGG           TTTTCTTCTTATTAA 100 37
      BA4976 4515132 .. 4515142 -  -2.6  -4.49556   TCGTTACGAAAGAAA                 TTTA CGA TAAA                 ATCTCTCATAATGAA  60 421
      moeA-3 NONE
        mobB NONE
      moaE-3 NONE
      moaD-3 4512417 .. 4512441 - -10.8  -5.63504   AACGCCATAAAAAAA          CGACTTTCCC TACAT AGGAAAGTCG          TTTTAATAAATCCAA 100 43
      BA4970 NONE
        glcU NONE
         gdH 4510221 .. 4510244 - -11.1  -5.40072   TTTTTTGTAAAAAAA          GACGAAGAG TTTTAT CTCTTCGTC           CTTTTCTATTACCCA 100 34
      BA4966 NONE
      BA4965 4509019 .. 4509065 - -25.7  -3.01924   CATGTTGTCCCAACA TAAAGCATAAAAAAGAGCTGG CTCAT CCAGCTCTTTTTTATGCTTTA TAAACGATCATTGCT 100 16
      BA4963 NONE
      BA4962 4507588 .. 4507612 - -15.1  -4.48713   GTGAGCAATAATAAA          GAGGATGACCA TTT CGGTCATCCTC          TTTTACTCTTCATTC 100 28
      BA4959 4502674 .. 4502692 -  -6.7  -4.57755   ATTTATCATAGAAAA            GGGGACGT AATT ACG-CCCC             TTTTGATTTCAACTT  79 17
      BA4955 NONE
      BA4954 NONE
      BA4953 4496796 .. 4496811 -  -7.6  -5.22258   TAAATGAAAAGAAAA              TTTGGC ATAA GCCAAA               AACTCTCTATTTTAT  91 134
      BA4952 4495459 .. 4495480 -  -4.4  -5.68438   CTACCAAACAAAAAA           CCAAGTAC GTACGA GCACTCGG            TCCGTTTCTTTCAAG  83 438
      BA4950 4494717 .. 4494736 - -10.8   -5.4251   TTTAGATACAAAAAA            CCTATGCA TTAC TGCATAGG             CTCTGTACGATATTT 100 14
      BA4949 4493761 .. 4493794 -  -6.7  -5.55769   GCCGACAATAAAAAA     GAGGTCGCTCCAGCA AATA TTCTGGAACAACCTG      CTCTTTTTATGCTTC 100 32
      BA4947 4491872 .. 4491917 - -15.7  -3.23216   CGCCACCATGACCAA TTACTCGATTACCTCTTCACT CTAA AAAGAAGAGGTGATCGAGTAA CATTGCGGACCTCTA 100 140
      BA4946 4491256 .. 4491279 -    -3  -2.62184   CTTTCTTTTATACTA          CCATACATCG CGCA CGGTGCAAGG           TTTATGCTTGCTTTT  42 27
      BA4945 4490830 .. 4490856 -  -2.9  -5.40072   TCCCTTCCAAAAAAA         TAACCTCCCCC GCGAA GGTAGAGGTTG         TTTTACAATTCAATT  74 52
      BA4944 NONE
      BA4943 4489338 .. 4489365 - -14.2  -5.56263   ATGACAAAATAAAAA        GAGAGGCTGTCC AAAA GGACACCCTCTC         TTTTCTTATATCAAT 100 40
      BA4941 4488510 .. 4488533 - -11.8  -5.03994   TTTCATATAGAAAAA          CGCAGCCTTA CACG TAAGACTGCG           TTTAAGCTTTACTCT 100 93
      BA4940 NONE
      BA4939 4483228 .. 4483251 -  -6.8  -5.16133   ATGATAACAGAAAAA          CTGATAGG GTCAATCA CCTATCAG           TTTTTCTCTCTTTTA  88 38
        murC 4481672 .. 4481694 - -14.2  -5.94214   AACACAACAAAAAAA           GACGCACAGC TAA GCTATGCGTC           TTTTTATTACTTCTC 100 32
      BA4937 NONE
      BA4936 NONE
      BA4935 NONE
      BA4934 4479780 .. 4479836 -   -15  -2.74196   TTAAATCCAGAGAAC TTAAAATAATAATAAAAACGCTCGGAG TTTT CTCTGAGCGTTTTT-TTAATATTTTAA TAAGTCTTTCGCCAC 100 14
      BA4932 NONE
      BA4931 4477619 .. 4477643 - -10.8   -6.4275   CAAAAACAAAAAAAA          GAAGCAAGCA CCTTT CGCTTGCTTC          TTTTTACTTAATATT 100 29
      BA4930 4476491 .. 4476508 -  -5.6  -5.88565   TTTACAATAAAAAAA             GACAGT TTAAAT ACTGTC              TTTTTTATAAGAAGG  91 30
        ccpA 4474949 .. 4474980 - -14.6  -4.19624   TATCCTGAATATAAA      TAAAAGCTCACAGC AATC GCTGTGAGCTTTTT       TATACTTACTTCGTT 100 31
      BA4925 4473515 .. 4473538 -   -11  -4.91712   TTGAACGGATAAAAA          GGCATGTTCC TCTC GGGACATGCC           TTTTTTATATGCTAT 100 37
      BA4921 NONE
      BA4920 4468967 .. 4468986 -  -8.6  -6.06529   CACATACAAAAAAAA            CCTGCCAA AACT TTGACAGG             TTCCCTACACATTAA 100 30
      BA4919 4468359 .. 4468383 -  -4.3  -4.58773   TGTACTAAACGAAAA          GGAGGCT CGTTTTTGAAT AGCCTCC          TTTTATTTAAAACTT  68 241
        acsA 4463954 .. 4464001 - -20.3  -3.25137   AAGTTAAAGAGGGAA TAAAAAAGAAAGGTCTGAACG CTATTT CGTTCAGACCTTTCTCTCTTA ATCTTCCATCGTTGA 100 23
      BA4914 NONE
      BA4913 NONE
      BA4912 4462196 .. 4462218 -  -9.9   -5.9667   AAAAACATAAAAAAA           TCGCCCCTT CAAAT AAGGGACGA           TTTTGATTATCGCGT 100 321
      tyrS-1 4460819 .. 4460854 -   -12  -5.04597   ATCCATACATAAAAA    CCCCGAATCATAAACT TTTC AGCCTACAATTCGGGG     TACTATTTGTTTATA 100 52
      BA4909 4460177 .. 4460195 - -13.2  -4.98255   CGTTAATGACAAAAA             GCCAATCC TGT GGATTGGC             TTTTTTCGTTTATAT 100 52
      BA4907 4459315 .. 4459328 -  -2.5  -4.11216   TGTTCATTTCCAAAA               TTTAT ATGC ATAAA                ACAAAAACGTACTCG  53 134
        megL 4457938 .. 4457986 - -13.3  -5.49234   ATATGTAACAAAAAA GAGCTAGTTATCGATTGAGTACA TTA CGTACAAAACCGATAGCTAGCTC TTTTTTTATTGATTA 100 31
      BA4902 4454610 .. 4454620 -  -4.6  -4.88736   CATTATGTATAAAAA                 GGGA ATT CCCC                 TATATTTAACAACTA  70 148
        ezrA 4452816 .. 4452837 - -11.7  -5.75478   AATTACACAAAAAAA           CAAACCCTT ATGA AAGGGTTTG            TTCATTGTCTACATA 100 11
      BA4900 NONE
        thiI NONE
        sspB 4449970 .. 4449995 - -17.7  -5.53436   ACACAACACAAAAAA         GAAAGAGCGGG AGAA CCCGCTCTTTC          TAAGCCATCATATGG 100 43
      BA4896 4448071 .. 4448096 -  -7.7  -2.52464   TCTTTTTTCAATTTA         TAAAATCGAAC TTGT GTTCGTTTTTA          TATTATCATTGTTTG  64 78
      BA4895 4447582 .. 4447603 -  -7.3  -5.94713   ATTGTATAAAAAAAA           GCACCATTT CAAA ACATGGTGC            TTTTCTAAACATTAC 100 37
      BA4894 4445833 .. 4445870 - -21.7  -4.33274   TTTATAGTATTAAAA   TAACCGTAGAATTATGG TGGC CCATAATTCTACGGTTA    TTTATTTACCCCGAT 100 132
      BA4892 NONE
      BA4891 4443732 .. 4443765 - -10.5  -5.64274   TTATTTACAAAAAAA     TTAAAGAAGCTAATC CATT GATCAGCTTCTTTAT      TCGTTAAATTTGAAA 100 29
      BA4890 4443085 .. 4443133 - -15.6  -3.19602   GGTTCCATAGCAATA CATGAGAGAAGATGACCTCTTT CTTAC AAAGAGGTCATCTTCCTTCACA TTACTTTGCAGCTTT 100 26
      BA4889 4441887 .. 4441900 -  -3.9  -4.72846   GTATATATTTAAAAA               TATGA CATA TCATA                TAAAACTGTACTACA  65 73
        ackA 4440418 .. 4440441 - -11.8  -5.95286   ATCAAAAAGAAAAAA          GACGAAATCC TATA GGACTTCGTC           TTTCTTTTCATATAT 100 40
      BA4885 4438293 .. 4438314 - -12.3  -5.46129   CAACAAATTAAAAAA           GCGAAAGGC CTCG GCCTCTCGC            TTTTTTTATGCTCTT 100 31
      BA4882 4436551 .. 4436579 -  -5.9  -5.31059   ACACCAATGAAAAAA        GCATGCCCCTCAA TTA TTTTGGGTCATGC        TTTTTTTGTCGTAAC  83 6
        argG NONE
      argH-2 4433430 .. 4433466 - -12.4   -5.2112   AATACTAGTAAAAAA    GAAAGTACGCCAGACT TTAAC AGACTGGCGTACTTTT    CAACTCAATTCTTAA 100 30
      BA4878 4432982 .. 4433007 -  -8.9  -5.50723   TGATTAAAAGAAAAA         CGACTGCAGGC GAAT GCCATCAGTCG          TTTTTCTTTCTTTAT 100 49
      BA4876 4431975 .. 4431998 -   -11  -5.01553   AATTTATAAATAAAA          CACCAAGTCC ACAT GGGCTTGGTG           TTTTTCATTTCACAT 100 30
        fabG 4430491 .. 4430504 -  -3.1  -3.84712   TAATTTTATATTAAA               GGACA GTAT TATCC                GCACCTATCAGCATA  52 85
       ald-2 4429178 .. 4429201 -   -11  -5.28942   TAGCCTAAATAAAAA          GCCCTTCCTT ACAA AAGGAGGGGC           TTTCATGTATTTCTA 100 41
      BA4870 NONE
      BA4869 NONE
      BA4868 NONE
      BA4867 4426383 .. 4426393 -  -3.2  -3.05624   CAACCAAAAAGATGA                 CCAT GTT ACGG                 TTATAAAATACCAAT  45 44
      BA4866 4425790 .. 4425809 -  -5.7  -5.22006   TTATCATAATAAAAA            GCACATC TATTTT GATGCGC             CCTTCACATATACTT  83 100
      BA4865 4425277 .. 4425300 -    -9  -5.56568   ATATTATTAAAAAAA          GAAGGCCACTT AGA AAGTG-CCTTC          TTCTATTTCACTAAT 100 11
      BA4863 NONE
      BA4862 4423563 .. 4423580 -  -8.4  -5.77677   TAAAATAATAAAAAA             GGCAGC TTAATT GCTGCC              TTTTTATTTCTCTGC 100 29
      BA4860 4421589 .. 4421616 - -10.7  -5.14477   TACACACGTAAAAAA        CCCTTCACTTG TCTTTT CAAATGAAGGG         TTTCTTTTCTATAGT 100 34
      BA4858 4419833 .. 4419859 - -10.2  -5.75342   GCGTTCTAAAAAAAA         TGGAACAAACCA AAG CGGTCTGCTCCA         TCTTTTTATTTATCA 100 31
      BA4856 NONE
      BA4855 4418913 .. 4418948 - -16.5  -4.01158   AAGTCTATGAAACAA    CGTAAAAAAGCATCA ACACTA TGATGCTTTTTTACG     TCCTCTAACTTTTAA 100 8
      BA4852 4417386 .. 4417420 -    -8   -5.4433   ATAGAGAAAGAAAAA    TAAAGAAGGAG-GGC TTTAGC GCCACTCCTTCTTTT     CGTTCTAACATATAA 100 45
        dnaE 4413066 .. 4413090 -  -2.1  -3.21099   TGGTCTGACCACGAA          CACTACTACTA TAA TAATCGAAGTG          TAGGGAAATTGTCCA  44 41
      BA4848 NONE
      BA4847 4410961 .. 4411003 - -12.2  -3.65224   AGGTTAGCGTAAGAA GAAAATTGGGCTAACACCAA AGT TTGATGTTAGCCTTATCTTC TCAATCTGTCTAATA  95 127
        accD NONE
        accA 4409056 .. 4409081 -  -6.9  -5.18726   TTTTCATAATAAAAA         CGTGCATTC GCGAAGTG GAACGCACG          CTTTTCTTATTTTAT  88 32
        pfkA NONE
      pykA-2 4406157 .. 4406178 -  -9.5  -5.75342   TTTGTGTAAAAAAAA           GAGAAGGAC TCCG ATCCTTCTC            TCCGTATTACTTATA 100 36
      BA4842 4405572 .. 4405602 - -12.1  -5.98781   TACAAGCAAAAAAAA       TAGTGCTTAGATC GCTAT AATCTAAGCACTA       TTTCTGCACAATAAT 100 23
      BA4840 4402846 .. 4402884 - -12.8  -4.91109   GTTTTATGATAAAAA   CAACATAAAACAATATCA TTA TAAAATTGTTTTATGTTG   TTTTTATTTTATCTG 100 155
        citZ 4401357 .. 4401376 -   -10  -3.78022   TTCATATGTATGAAA            CTGAGGGA ATAA CCCCTCAG             TTCAAACCGTTAGTC  87 127
        citC NONE
         mdh 4399016 .. 4399055 - -18.2  -3.89903   AAACATTTGTATAAA  TAGTAGAAAAAGATTCGG GGCC CCGAATCTTTTTCTACTT   ATATTTAATGATTAA 100 37
      BA4836 4398324 .. 4398360 -  -9.6   -4.8622   TTCTTCAACTAAAAA   TAGCGCTAGC-TCCCTT ATGA AAGGTATGCTAGCACTA    TTCACATTTTCATGT 100 42
      BA4834 NONE
        phoP NONE
        phoR 4394990 .. 4395045 -  -7.3  -6.02914   TTCACAGAAAAAAAA CCGTT-TCTTTCCTCTCTCTAT ATTAACATGACTA ATAGAGAGAAGAAAAATAACGG TTATTTTCTTTCATA 100 204
        polA NONE
        mutM NONE
      BA4829 4390727 .. 4390750 -   -11  -4.77165   CTCCTCATAATAAAA          GGCGCGAAAC TAAT GTTCCACGCC           CGTACTTACATTTTC 100 31
      BA4828 NONE
       gap-1 4388927 .. 4388951 - -11.5  -6.47325   AAAAAATAAAAAAAA          GAGGGCAAATA TTC CACTTGCCCTC          TCCCTTATTCACTTA 100 38
      BA4826 NONE
      speD-1 4388143 .. 4388161 -  -9.6  -5.42514   TTATAAACTAAAAAA             GAGGTGCA TTA TACACCTC             TTTACATTTTAAATC 100 55
      BA4824 4387372 .. 4387397 -  -6.1  -4.65895   TTTCTTAGCGAAAAA         GAGCTATTAGC TTTC GCTTCTAGCTC          TCTTATCTCATTACT  76 72
        dnaB NONE
        dnaI 4384915 .. 4384936 - -13.1  -5.58074   CAACTACGAAAAAAA           GAGCAAGCT TTTC AGCTTGCTC            TTTACTTATGACGAC 100 27
      BA4821 4383504 .. 4383530 - -11.6  -5.79595   TCTCAAAATAAAAAA         CACTCATCCCGT AAA AAGGGACGAGTG         TTGAATTCGTGGTTC 100 271
      thrS-2 4381503 .. 4381530 - -14.2  -2.98223   TACTCATATTACACA        GAAAAGCCGCGG TATA CCGCGGCTTTTT         CTTATCGTTTTCCTT 100 27
        infC NONE
        rpmI NONE
        rplT 4379981 .. 4380004 - -12.6  -6.11392   AAACAAATAAAAAAA          CCTTAGAAGA AAAA TCTTCTAAGG           TTTCAACTAATTAAT 100 40
      BA4816 4379036 .. 4379048 -  -4.9  -4.30161   TTATACAAAAGGAAA                TTGAA ATA TTCAA                AAATTAAATTAGTAT  64 34
      BA4815 4377873 .. 4377893 - -15.5  -5.28983   TTTAAAACATAAAAA            GCGAAGGAG AGG CTCCTTCGC            TTTTTCTATTAATTA 100 34
      BA4813 NONE
      BA4812 4374466 .. 4374500 - -13.1  -3.32317   ACTGCATAAAAAGCA     CAAAAAAGCAGGGAA ATTAA TTCCCTGCTTTTCTA     TTTGCTTTATTGCCT 100 7
      BA4805 4369842 .. 4369865 -  -8.9  -6.20267   TTAAAAATAAAAAAA          CCTCGCTCCC AAAAA GGGA-CGAGG          TAAATTCGCGGTACC 100 290
        pheS NONE
        pheT 4366308 .. 4366328 - -11.2  -5.54894   AATCCACTAAAAAAA            TTGCCGGA ATAAA TCCGGCAA            TTTCTTATTACTTAC 100 33
        asnS 4364415 .. 4364434 -   -10   -5.8901   ATACAAAATAAAAAA            GCGAGAGA AAAC CCTCTCGC             TTTTTCATATTTTAG 100 37
      BA4801 4364180 .. 4364217 - -13.8  -3.21994   TAAAAAGATGTAACA   CATAAAAAAGGAGAGTC GCCAA GACTCTCC-TTTTTATG   TTAGCTTTGTTTTTG 100 26
      BA4797 NONE
      BA4796 4361649 .. 4361672 -    -9  -5.71712   TTTCATAGAAAAAAA          CTTCTCTTTC CGAA AAAAGAGAAG           TTATACTCTGCTACC 100 26
      BA4795 NONE
      BA4794 NONE
      BA4793 4357352 .. 4357391 - -10.2  -4.41353   TCATATATATTAAAA  GCGTCAATCTATGGCAA TATTACT CTGCCAC-GATTGACGC  TCGTTTACTTCGCAA  93 30
      brnQ-6 4354801 .. 4354825 - -12.3  -5.60993   TTTTTTACAAAAAAA          GAGACTTTCTA TTA TAGAAAGCCTC          TTTTCTCTATTTTTC 100 32
      BA4789 NONE
      BA4788 NONE
      BA4787 4350430 .. 4350459 - -15.9  -4.11363   AACAATATGAAACAA       GTCTTGATGCACG CGAA CATGCATCAAGAC        TCCAAAAATTACAAT 100 34
      BA4786 4349513 .. 4349527 -    -5  -4.34402   TCCTTTATATTAAAA               TGCATC ACG GATACA               TCATTTTTTTCAATT  64 15
      BA4785 NONE
      BA4784 NONE
      BA4783 4346903 .. 4346944 - -19.1  -3.53224   TATTTCTTTTTTAAA GTATAGAATAGGAGAAACG TTAC CACTTCTCCTATTCTATAC  TTTTTTTACTGTCTT 100 31
      BA4781 4344424 .. 4344444 -    -9  -5.12617   GAAGCACTTAAAAAA            CGAGACTG AAAAA CAGCCTCG            TTTCACTATACCATA  95 41
      BA4780 4343132 .. 4343165 - -13.3  -3.63341   AATATCGTTCAATAA     GAAAAGGAGCTCAAG TAAA CTCGAGCTCCTTTTT      CTTTATTACCCTTTA 100 31
      BA4777 NONE
      BA4776 4340939 .. 4340965 -  -7.4  -5.42259   TTACGCTGAAAAAAA         GCTTGTAGAA TCTACTT CTCTACAAGC         TAAAACTGCATCTTT 100 25
      BA4774 NONE
      BA4773 NONE
      BA4772 NONE
      BA4771 NONE
      BA4770 4337356 .. 4337376 -  -9.7   -5.4492   TACATATACAAAAAA            GAGTTGGTG TAA CGCCAACTC            TTTTTTACGTATTCT 100 43
      BA4765 NONE
      BA4764 4331941 .. 4331958 -  -3.5  -5.51046   CAAATACATAAAAAA             TAAATGA ATGT TCATTCA              TGATGGTTGTTTTCA  76 168
        fadD 4330141 .. 4330168 -   -13  -3.61398   TGTCCCCTTCAAGAA        GAATATGAATGA ATAG TCATTCATATTC         TTATAATACTGACTA 100 83
      BA4762 NONE
      BA4761 NONE
        etfB NONE
        etfA 4326806 .. 4326830 -  -7.2    -4.946   ATTAAATACTAAAAA          GATGAGAGAC AGGGG ATCTCTCACC          TTTTTCTATATATAG  88 74
         trx 4326328 .. 4326343 -    -9  -6.11229   AGGAAAATAAAAAAA              GCTACC AAAT GGTAGC               TCCTTTATTTTAGAA 100 35
        uvrC 4324404 .. 4324434 - -10.6   -5.2422   AATTATACCAAAAAA       TAGAAGACATTGTA AAC TACAACGTCTTCTT       ATCTGTTAAATAAGT 100 11
        sdhC NONE
        sdhA NONE
        sdhB 4320326 .. 4320370 - -13.2   -5.0707   AAACAGAAAAATAAA GTTATAAATATTGCCTCTTC GATAT GAAGAGGCAATATTTATTAA TAGTTATTGTCGCTA 100 22
      BA4751 4319780 .. 4319802 - -10.7  -5.48063   ATGGAAGACAAAAAA           TAAGAGAGC GTTTT GCTCTCTTA           TTTTTCTTTCACTCT 100 42
      BA4748 4317856 .. 4317866 -    -4  -3.70571   GATAAACAGTGCAAA                 TAAC AAC GTTA                 ACATGTCAGAATATG  53 103
      BA4745 NONE
      BA4744 4313829 .. 4313853 -  -5.8   -5.4433   ATACATAAAGAAAAA          GCATGATTTC AATAG AAAACCATGC          TTTTCTCTCGTTATT  86 36
      BA4743 4313282 .. 4313310 -  -4.6   -5.4505   TTTCTGAATAAAAAA       GGCGAGC--CCTCA TTA TGAGGATGCTCGCT       TTTTTACTCTTTCAT  81 29
      BA4740 4310779 .. 4310802 - -12.6  -5.56264   TGGAAATATAAAAAA          TCACCTATAG CATT CTATAGGTGA           TTTTTTCACGAAGAA 100 31
      BA4729 4301741 .. 4301798 - -12.5  -5.41941   CAAACGAAACAAAAA CAGATAAAAATTTCTATCAGTGTAAAA TCAT TTTTACACTGATAGAATTTTCTATTTT ACTGTAGCTCTACAC 100 24
      BA4728 NONE
      BA4727 4299116 .. 4299142 -  -5.9  -4.61482   TCTCGTAAAAAAGAA         GGATTCCTATT CTTTC ATTAGGAACCC         TTGAAAAAAAATATA  74 62
      BA4726 NONE
      BA4725 NONE
        gerE 4296430 .. 4296453 - -11.8  -4.23487   ATAAACAGAAAAATA          GCCGACTCTT TTAC AAAAGTCGGC           TTTCTTTTTATAACT 100 33
      BA4723 4295910 .. 4295957 - -19.6  -5.17576   TAGCAAGCGAAAAAA CGATAACAATAAGCTGACCTTT TGTA AAAAGTGAGCTTATTGTTATCG TTTGAATTCTTTCAT 100 68
      BA4722 4295149 .. 4295176 -  -6.3  -5.40625   ATACTACAGAAAAAA        TGCCCGCTACC TTTATG AGTAACGAGCA         CTTTTTCTATACTTT  88 32
      BA4721 4294349 .. 4294379 - -12.1  -5.49234   ACATGTAATAAAAAA      GCAGGTTTTCC-AT TACA ATAGGAAAACCTGC       TTTTTTACGAAATCA 100 30
      BA4718 4291919 .. 4291941 -  -9.9  -4.62708   AAGACAGAAAAATAA           CCGACCTTC TATAG GAAAGTCGG           TTTCTTCTATATAAA  93 49
      racE-2 4290905 .. 4290922 -  -7.7  -5.72622   CCTATAAACAAAAAA             CCCCTGA TTTC TCAGGAG              TTCACTTATATGGAT 100 48
        gerM 4289657 .. 4289668 -    -3  -2.57881   TAACCTCCTCATAAC                TACT TGTT AGTA                 TAGCCAAATTTAAAT  42 122
         rph NONE
      BA4714 NONE
      BA4713 NONE
      BA4712 4287471 .. 4287494 - -12.6  -5.76237   TAGACAAACAAAAAA          CCTTGTTATC AAAA GATAACAAGG           TTTTTTTAGCGTCCC 100 169
      BA4711 4286816 .. 4286841 - -14.9  -4.62669   TAACTAAACAAGAAA         CCCTTGTTATC AAAA GATAACAAGGG          TTTTTCAGCGTCCTA 100 77
      BA4709 4285936 .. 4285958 -  -5.6  -4.69027   AAAGGGATTGAAAAA           GCACCTCA TATCGCT TGAGGTAC           TTTCACGGAATTTCT  71 28
      BA4707 4285395 .. 4285417 -  -2.6  -5.38958   ATGCACAAACAAAAA           CCCTCAGC GATGAAA GCAGAGGA           TTTATCATTAATGGA  72 33
      BA4706 4284148 .. 4284161 -  -8.1  -3.51934   CTTCTCTTACAAACA               GGCAG ATTT CTGCC                TTTTGCAACCCTTAC  73 93
         tig 4282607 .. 4282632 - -14.1  -4.45083   TCTATATTTATAAAA         CAAGGCACGAT TAAA ATCGCGCCTTG          TTATTTTATTATGCA 100 34
        clpX 4281077 .. 4281109 -   -13  -4.35646   ATAGCTAAACATAAA      GAAAAACAGCAATT ATAAA AATTGCTGTTTCTC      CTTCGCATTATGCAG 100 33
        loN2 4279281 .. 4279314 -    -9  -5.83211   TACGAAAAGAAAAAA     GACTCCGCTTAAGC ATACAA ACTTAAACGAAGTC      TGGCAAATACTATTA 100 51
         loN NONE
      BA4701 4276220 .. 4276239 - -11.4  -6.02919   GTATAAAGAAAAAAA            CGCGCGAC ATTC GTCACGCG             TTTTTTGTTTTTGTA 100 19
        hemA 4273559 .. 4273598 -  -4.4  -2.78405   GTTATTTAAAAAACT  CATCCGAT-CATCCTTCCA AAT TATAAAGATGGAACGGATG  GTGTCCACACTCTTT  48 6
      BA4697 NONE
        hemC NONE
        hemD NONE
        hemB NONE
      hemL-2 4268685 .. 4268724 - -18.2  -3.16683   AGCTGACTTTATGAA  TAAAAAAAATCGCTCCCC TTAT GGAGAGCGATTTTCTTTA   TTCAATTAAGCTTTT 100 31
      BA4692 4267616 .. 4267639 - -12.6  -4.83615   TAGCCTTTAGAAAAA          TAAGTGAGTG AAAA CACTCACTTA           TTTCGCTTTTGCTCT 100 23
      BA4691 4266518 .. 4266547 - -10.2   -5.4833   CGAGCTAATAAAAAA       GAAGATAAGTAG CATCCT CTACTTATCTCC        TTTATCCGTTCCCTT 100 27
        valS 4263471 .. 4263495 - -13.7  -4.92385   TATACGCAAAGAAAA          GAGACTCACCA ATA TAGTGAGTCTC          TAAAAAACATTTTTA 100 38
        folC 4262095 .. 4262116 -  -8.1  -5.88565   TGTAGAACAAAAAAA           CTAGATAGC AAAG ACTATCTAG            TTTTTCTCGCGAATA 100 22
      BA4688 4260941 .. 4260964 -    -9   -5.2894   AAACACAAAAGAAAA          GAAAGAAGTA CCTA TACTTCTTCC           TTCGTCATTTCATTA  95 46
         maf 4260178 .. 4260199 -    -8  -3.51557   TCTCTCAAAGAAAAT           CCCATGCA ATTTTA CGCATGGG            TTACATCAATATTAA  73 15
        radC NONE
        mreB NONE
        mreC NONE
        mreD 4256837 .. 4256851 -  -2.9  -3.22094   TTCGACATAAAATTA               GAAAA TCCTT TTTTC               TTTTTCTTCCATCGC  46 8
        minC NONE
        minD 4255282 .. 4255313 - -12.4   -5.4505   CGTGTGAAGAAAAAA      GAAAGCACTCCGCA AATA TGCGAAGTGCTTTT       AACGGATTCCAAAGA 100 24
     spoIVFA 4254436 .. 4254453 -  -2.7  -3.12351   CCTCTCTATATTTAA             TCAAATG AAAT CACCTGA              ATGGGATCAATAAAT  43 4
     spoIVFB 4253559 .. 4253584 -  -9.1  -4.95547   TTTACAATAATAAAA         GGTTAGTGCTA ACGT CAACACTAACC          GATTAATTCTTCAAC  95 20
      BA4677 4252092 .. 4252111 -    -5  -3.21925   AGATGTTATCATGAA            TCATAGAC GGTT GTCAATGA             AAGTTCTACTAACTA  54 34
        rplU NONE
      BA4675 NONE
        rpmA 4250952 .. 4250987 - -18.6  -3.07522   ATACTCCTTAATATA    GAAAAACTCTAACCTG CACT CAGGTTAGAGTTTTCC     GTGAGTTCTTATGCT 100 34
      BA4673 NONE
         obG 4249077 .. 4249097 - -12.6  -5.74122   TACGATATAAAAAAA            GACTGCCG TATTT CGGCAGTC            TTAGTCGATAAATTC 100 26
      BA4671 NONE
      BA4669 NONE
      BA4668 4244397 .. 4244414 -  -9.9  -4.72846   CTACATAGGCAAAAA             GCTAGAG ATTT CTCTAGC              TTTTCACGTGTTTCA  93 21
      BA4667 4242432 .. 4242449 -  -9.9   -5.1615   TGAATATTTAAAAAA             GACTAGC ATTC GCTAGTC              TAAATGTTCCCTATA 100 20
        pheA 4241419 .. 4241439 -  -8.3  -5.80951   AGTTAAAATAAAAAA            TCCCACC ATTTATA GGTGGGA            TTTTATTTATATACT 100 82
        nadB NONE
        nadC NONE
        nadA 4235310 .. 4235328 - -12.4  -5.53991   CATGTATGAAAAAAA             GCAACGGG AAT CCCGCTGC             TTCACACACGCTCTA 100 27
      BA4659 4233171 .. 4233188 - -11.3   -5.4251   TCTACATACAAAAAA             GGTGGGA ATCA TCCCACC              TTTTTAAACTTCTTC 100 29
      BA4658 4232337 .. 4232358 - -14.5  -4.27441   ACGACGATGAATAAA           GAGGAAGGG CTCA CCCTTCCTC            TTTTGTTTTGTTATC 100 36
      BA4655 4231091 .. 4231112 - -10.3  -3.64703   CCCCTTTTACGTAAA           CAGGTTTAA AAGT TTAAACCTG            TTTACGTGTTAGTTA  87 47
      BA4653 4229473 .. 4229512 - -17.6  -4.46854   TTAGCTAAGAATAAA  TAAG-AAAAAAGCAGCTCA CCA TGAGCTGCTTTTTTTCTTA  TTTTGCACTGCGTAT 100 1
        ruvA NONE
        ruvB NONE
      BA4649 NONE
        queA NONE
         tgt NONE
        yajC 4223977 .. 4224001 - -14.3  -5.43514   AAAATAATTAAAAAA          GGCCCTGCACA TTT CATGCAGGGCC          TTCCTCATTAGTTTT 100 33
      BA4644 4222813 .. 4222837 -  -9.4  -3.54146   TTTTTGAAGTAAACA          GGCTTACTAC GTCGT ATAGTAAGCC          TCTAGTTTTCTTTTA  80 27
      BA4642 NONE
       secDF 4218226 .. 4218251 -  -4.8  -5.42514   CCACAAACGAAAAAA         GA-GATGCCTC ATAAA GAGACATCATC         TTTTTTATACTTGCG  82 30
      BA4640 4217112 .. 4217155 - -14.2  -3.92324   GGTTGTAACACGAAA TCACCCCTTAACCTGT-TCAT TAT ACAAGACAGATTAAGGGGTGA CAATATAATGCAAAC 100 79
        recJ 4214748 .. 4214765 -  -2.7   -4.2349   TCCTCAGATCTAAAA             GGTTTGT AAAT ACAAATC              CTTTACCCTAGCTGT  55 28
         apt 4214143 .. 4214175 -  -6.9    -4.614   TTCAATTATACAAAA      GTACCCGCTCCTCTC CAA GAGATTCACGGGTAC      TTCTTATCACCGTAG  79 58
        relA NONE
         dtD 4211323 .. 4211344 - -13.1   -5.3236   ACAATGTATAAAAAA           GAGAGGATG ATAT CATCCTCTC            TTCTTGCAACATTAT 100 37
      BA4635 NONE
      BA4634 4210687 .. 4210722 - -14.8  -6.23317   ATAAAAATAAAAAAA    CTCCCGCCTCTACTGT TTGA ACAGTAGGGACGAGAG     TATTATACCCGTGGT 100 297
        hisS NONE
        aspS 4207542 .. 4207572 - -14.2  -5.41746   AACCTCTCAAAAAAA       GTCTAGACGGCTAT AGT ATAACCATCTAGAC       TTTTTTCTTACTTCT 100 33
      BA4630 4206431 .. 4206455 -  -9.4  -5.18995   AATATAATAGAAAAA          GCATATACCC TAGAC GGATATATGC          TTTCTTTTTATTCTT 100 33
      BA4627 4203495 .. 4203511 -  -2.3  -2.66274   CGTTTCACAAGGAAT              TAAATGT AAA ACATATA              GCCCCCGTGATTTTC  40 8
      BA4626 NONE
        trmU 4201144 .. 4201175 - -10.3  -4.18018   TCGCCTTATGTAAAA      GAAACCTCTAACCG CGAAT CGGT-AGAGGCTTC      TCGTTTTATCCTAAA  95 31
      BA4624 4200361 .. 4200384 -  -9.6  -2.84687   TTAATGAGCAGTACA          TCCCCCACCT CTTT AGATGAGGGA           TAACTACCCATTAAA  75 52
      BA4622 4197956 .. 4198001 -  -5.7  -2.73771   TTATACGTTTGAAAG TTTCACTATATAATTTCACCT TGTT ACATGAAATCATACGGTGAAA TGTTTTCCACGTCCA  55 3
      BA4621 NONE
      BA4620 4197486 .. 4197505 -  -7.9  -5.75478   AAGCACATAAAAAAA            CTCCCTT ATCATG AAGGGAG             TTTTTTACGCTTATA 100 36
      BA4618 4195986 .. 4196021 - -19.2   -3.9243   CAACTCTCTAAATAA    CGAAGGCCCTCTACTT AAAA AAGTAGAGGGCCTTCC     TATTACACATCTTCT 100 28
        alaS 4192470 .. 4192496 - -12.4  -2.83345   CTTATATAGTAAGTA         TAGGGAGAAGAA CTT CTCCTCTCCCTA         CCATTGTACACTACT  90 47
      BA4615 NONE
      BA4614 NONE
      BA4613 4191432 .. 4191453 - -10.9  -5.76633   TTACATATAAAAAAA           GATGGACGA TATA TCGTCCACC            TTTTCAGTACTTATT 100 39
      BA4612 4190142 .. 4190172 -  -6.2  -5.31275   TTTTACCACAAAAAA      GAGGGATGTGCGA CCTTTT TCGCT-ATCCCTC       CCCATTTCACTGCTT  84 32
      BA4611 NONE
      BA4610 NONE
      BA4609 NONE
         udk 4186204 .. 4186228 -    -5  -5.40474   ATCCCCCGAAAAAAA          GAGGAGTTCC ATATG AAAACTCCCC          CGCTTATATAGAGAG  82 240
        greA 4185659 .. 4185680 -  -6.6  -6.04953   ATACAAATAAAAAAA           TCACTCGC TTTTAC ACGAGTGA            TTTTTAATTATTTTA 100 33
      BA4606 4183819 .. 4183835 -  -3.7  -4.58773   TTCACGAAATGAAAA              CATTTCA CTA TGAATTG              CAAGATTACTTTTCA  63 31
      BA4605 4183033 .. 4183090 - -16.7  -4.62772   TTTAAATTAAAGAAA TTACGCT-AACTAAAAAAGAGAAGCTCC TAA GGAGCTTCTCTTTTTTAGTTTAGAGTTT GAACAAGTACTGGTT 100 12
      BA4603 NONE
      BA4602 NONE
        cysM NONE
      metC-3 4179168 .. 4179191 -    -9  -5.14645   ATAATGTAATAAAAA          TGCACTGCCTA TAC TA-GCAGTGCA          TTTTTACTATGCTAA  95 32
      BA4599 4176304 .. 4176323 -  -7.1  -5.45802   TTTCCAAAAGAAAAA            GAGCCGC TTTACT GCGACTC             TTTCATAACCATTAC 100 37
      BA4598 4175933 .. 4175966 -    -7  -5.69262   CTAGAAAAACAAAAA     GCGTTACAAAAAAGA TTCCT TCT-TTTTGTAACAC     TCTATTTATCAATAT 100 40
      BA4597 NONE
      BA4596 NONE
      BA4595 NONE
      BA4594 4172500 .. 4172526 - -12.4  -5.23016   AAAGAATTTAAAAAA         GGCAGTAGACAA ATA TTGTCTACTGCA         TCCATATCATAACTA 100 172
      BA4593 NONE
      BA4592 NONE
      BA4591 4170833 .. 4170853 - -11.2  -5.68438   TTATTAAACAAAAAA            GAAGCCTG TAAAT CAGGCTTC            TTTTTATCCTCTTAT 100 29
      BA4589 4169658 .. 4169672 -  -4.3  -3.68084   ATACATATAAATGAA               CAACA TCAAG TGTTG               TATCGGGATGAAGTT  56 72
      BA4583 4161772 .. 4161824 - -25.6  -4.37721   AATAAAACACATAAA TAAGAATAAAAAACTTGCCTAAAA TTATC TTTTAGGCAAGTTTTTTATTCTTA TTTCACCGAGATAAC 100 23
      BA4580 NONE
      BA4579 4159872 .. 4159914 - -15.2  -3.67989   AAAATGTGAGTTAAA TGTGAAACACGTTTATTCGA ATA TAGAATAAATGTGTTTCACA CTACTTATATAATCG 100 26
      BA4578 4159115 .. 4159139 - -17.3  -4.48869   GAAAAATAACATAAA          CGGGTATCTCA TTT TGAGATACCCG          TTTTCATATATTAAG 100 36
      BA4574 4155697 .. 4155715 -   -11  -5.26119   CTCCTAAAAAGAAAA             GTGAGGCA TTT CGCCTCAC             TCTCATTTATAATTA 100 38
      BA4573 4155158 .. 4155177 -  -7.9  -5.67967   ACCACTATAAAAAAA            GGTTCTC GCCAAT GAGAACC             TTTTTTGCTATTTAC 100 54
      BA4571 4153475 .. 4153502 -   -10  -4.19238   TTGTCAATTGCAAAA        TAAAAGGGATCT AAAT AGAACCCTTTTA         TTTAAGTAATCTATA  93 48
      rpmG-3 4153209 .. 4153228 - -10.8  -5.89921   ATTATAACAAAAAAA            GACTAGAG ATAT CTCTAGTC             TTCTACTTCGTTTCA 100 28
      BA4569 4151633 .. 4151658 -  -8.5  -5.69262   TTATAAAAATAAAAA         GAGTTATTTTC TTTG AAAAATAACTC          TTTTTATTTTACTTG 100 34
        sigK 4149798 .. 4149822 -  -5.8  -5.26119   TTTCCAAAAAGAAAA         GCAGCC-CATT TTAA AATACGGCTGC          TTGTAATGTACATTA  83 38
         psd 4148650 .. 4148669 - -12.2  -4.62872   ACTAACTTGTAAAAA            GAGCCATC CTGC GATGGCTC             TCGAATAAACAAATA 100 111
      BA4563 NONE
      BA4562 NONE
        aroE NONE
      BA4560 4145433 .. 4145444 -  -4.4  -4.88736   TACTAGTGATAAAAA                TAGC GTAT GCTA                 TTTTTATCGAGGAAG  70 29
      BA4559 NONE
        nadD NONE
      BA4557 NONE
      BA4556 NONE
      BA4555 4143060 .. 4143086 - -13.9  -4.37092   AGCTCCTTTACAAAA         CAAAAGCAACC TTCTC GGTTGCTTTTG         TTTTATCCGTTTTTC 100 28
       comEA 4141390 .. 4141407 -  -2.7  -3.06796   TTGTAGTGTAGCGAA             TGAAGAA AAAC TTCGTCA              ATCTTTTACGGAATA  43 31
       comEB NONE
       comEC 4138026 .. 4138049 -  -7.4   -4.1021   TTTTACAAGTACAAA          GGAACAGGCT GTAT AACCCGTCCC           TTTATTTATATTAAA  74 436
      BA4548 4136908 .. 4136930 - -16.4   -5.1287   TTTATATCCAAAAAA           GTTCACGTGC TAA GCACGTGAAC           TTTTTGTATCATCAC 100 37
         gpR NONE
      BA4545 4134907 .. 4134936 - -12.3  -5.37593   TTTCAAATTAAAAAA       CGGTCGTCTTACA AATC TGTAAAACAACCG        TCCTCCGTTTGACTC 100 41
        lepA 4132881 .. 4132900 -  -6.4  -5.43414   ATTATACATAAAAAA            GAAGCCGC ATAA ACGACTTC             TTTTTTCATTCTAAA  88 43
      BA4543 4132389 .. 4132405 -  -5.1  -5.26119   TTTCTAAAAAGAAAA              CCTCC GCGCTCG GGAGG              CTTCTTTTACTTCTC  79 32
        hemN 4131189 .. 4131201 -  -4.9  -4.01158   AACGTCACGAAATAA                TGAAA CTT TTTCA                CGTTCATGGAACATG  62 44
        hrcA 4129975 .. 4129987 -  -3.4  -4.08767   TTCACCTCCTTAAAA                GGTA TTAGG TACC                ATGTTAAACACAATT  56 108
        grpE NONE
        dnaK 4127463 .. 4127491 - -10.4  -5.02074   TCATTCGTGAAAAAA        GCCAAAGCCAAG GCACG CTTGACTTTGAC        TTTTTGTCATCTTAC 100 61
        dnaJ NONE
        prmA 4125112 .. 4125155 - -23.6  -2.80291   AATCACCTTAGTAGA GTTTCGTTCCTTTCGTAAGT CAAC ACTTACGAAAAGAACGAAAC GTTATCATTTTTCAT 100 110
      BA4536 NONE
      BA4535 4122950 .. 4122984 -  -9.5  -5.60993   TTCTCCACAAAAAAA    GAAAGCATGCAAATCG TTTC CG-TTTGCATGCTTTT     TTTATGCGCTTGCTG 100 27
        rpsU NONE
      BA4533 4121997 .. 4122017 -  -9.8  -5.77632   AAAAGCATAAAAAAA            CGTCTCAT ACGAA ATGAGACG            TTTTTTTATGCTAAT 100 31
      BA4532 4121591 .. 4121603 -  -3.4  -4.37157   AATCATTAGAATAAA                GAAG AAAAA CTTC                ACATACGGAAGTTTC  61 43
      BA4531 NONE
      BA4530 NONE
      BA4529 4119260 .. 4119288 -  -3.9  -5.09762   ACCTTAATACAAAAA        GAAATGCTCCT GACAAAT AGGATCATTCC        ATTTTATCATATGCC  70 19
      BA4528 NONE
      BA4527 NONE
        dgkA 4116102 .. 4116114 -  -3.4   -3.5882   TACAGCACCTTCAAA                GCTT AATAA AAGC                TTTGGAATGCAACTA  52 38
       cdd-2 NONE
         era 4114683 .. 4114715 - -15.1  -3.88603   ACTCATAAAAACCAA      TAATCAGCGGATG AACAAAA CATCCGCTGATTA      CAGCTTTACTCTATT 100 41
      BA4523 NONE
        recO 4113611 .. 4113626 -  -8.2  -4.72386   GAAAGGATGTAAAAA              GGACCG TATA CGGCCC               CAAATTATATTTGAA  85 30
      BA4521 NONE
      BA4520 4112025 .. 4112049 - -13.7   -5.1101   TCACGAGCGAAAAAA          GCACATTCACC TTT GGTAAATGTGC          TAAAACATTTTTTGG 100 25
      BA4519 4111396 .. 4111406 -  -3.2  -2.72152   TCTATTACAAATGTA                 CCTC ATG GAGA                 CAATACATATGCACT  42 489
        dnaG NONE
        sigA 4108181 .. 4108206 - -13.5  -5.92399   TAACAAAATAAAAAA         GTTTACTTCAC AAAG GTGAAGTAAAC          TTAAAGGTAGCCTAT 100 37
        cccA 4107436 .. 4107463 -   -15    -5.186   GAAAATACAGAAAAA        CAAGCCCTTTGC ATAA GCAAAAGGCTTG         TAACACAAAACTTTA 100 38
      BA4513 NONE
      BA4512 4105442 .. 4105481 - -11.7  -4.40692   GTGAAAAAAGAACAA  TAATAAAAACCGTTGCC TATATG AGCAACGGTTTTTATTT   TTCTTATACAAATGT 100 29
      BA4509 4102113 .. 4102162 - -14.2  -3.88583   TAAAGCTCTCACAAA TAGCTGAATAAAAAAAGATAAGGG AAAT CCCTTATCTTTTTTTATT--GCTA TATTTTCTCTTCACT 100 7
         nfo 4100996 .. 4101019 - -15.4  -4.36411   CAGCAACTACTAAAA          TAAGGAGGGG ATAT CCCCTCCTTA           TTGCGCTTTAATTTT 100 23
      BA4506 4099610 .. 4099628 - -11.8  -5.22006   CTATTATAACAAAAA             GCAGAGAA AAA TTCTCTGC             TTTCGAAAAATATTC 100 113
      BA4505 NONE
      BA4504 NONE
      BA4503 4097416 .. 4097441 - -16.3   -5.4251   TTTATACACAAAAAA         GCTCGTCAGTT CTAT AACTGACGAGC          TTTTACTTTGCACAT 100 28
      sodA-1 4093712 .. 4093731 - -12.2  -5.43487   AAAGCATAGAAAAAA            GCTAGGAG CATT CTCCTAGC             TTTTTTATCGTTATT 100 45
      BA4498 4092286 .. 4092307 - -10.2  -2.79968   TATGTAATGTGAAAG           GGACACCT TCATAC AGGTGTCC            TCACTGCTGTCTTAC  79 76
      BA4497 4090087 .. 4090112 - -14.9  -6.02345   GAACCATAAAAAAAA         GCACACTATCT TTTC AGATAGTGTGC          TTTTTTTACAACTTT 100 41
        phoX 4088853 .. 4088872 -  -3.6  -3.82083   TCATTATAAGCCAAA            GATGAAAA CCCC TTTCCACC             CTGACATTACCTTTT  54 32
        pstC NONE
        pstA NONE
        pstB 4086144 .. 4086163 - -10.8  -4.76802   GGTAAAAATAAGAAA            TACCCTCT GTTA AGAGGGTA             TTTGCTCTTATCCTT 100 51
      BA4492 4085350 .. 4085369 - -12.2  -5.52384   TTTTGACTAAAAAAA            GCAGGTGA TGTT TCACCTGC             TTTTTCCTTATTCAT 100 33
      BA4491 4082630 .. 4082644 -  -2.2  -2.82586   TATACTATAATACCA               CTTTTA AAA TAAAAA               TTCTACACCTTTTGA  41 28
      rpmG-2 4082401 .. 4082430 -  -8.7  -5.83226   AATCGAATAAAAAAA       GAAACAGTAGGAA AATA TTCCTACTGCTTA        CTTTGTTTCACGGTG 100 23
      BA4489 NONE
      BA4488 NONE
        glcK 4080400 .. 4080420 - -15.5  -4.83615   GATTTCGCACAAAAA            GAGGAAGGG TTT CCCTTCCTC            TTTTCATAGTTCACA 100 43
      BA4485 NONE
      BA4484 4078234 .. 4078260 - -12.4  -5.14965   AGTCGTATTAAAAAA         CAAGACACAGAA CTA TGCTGTGTCTTG         TTTTTTTATATTTTC 100 31
      BA4479 NONE
        metH NONE
        murG 4067571 .. 4067596 -   -12  -4.26903   TTCATCCTACTAAAA         GAGGCATGAT TGTTTC ATCATGCCTC          TGAAATATGGTGAAT 100 17
      BA4476 NONE
      BA4475 NONE
      BA4474 4066145 .. 4066202 - -12.6   -4.5265   AACTAGATGATAAAA TTATTATAATGTAAAAAAAGAACGTGA GGTGA TCACGTTCTTTTTTTACATTATA-TGT TCATCTTTTCCTTTA 100 18
      BA4472 4065317 .. 4065338 -  -4.5  -5.07275   TTACACATAGAAAAA           GAGAATACA ATAA CATATTCTC            TTTTCTCAAATATAT  73 66
      BA4471 4064716 .. 4064741 - -16.3  -5.18726   GCTTCATAATAAAAA         GGACGCTAACA AAAA TGTTAGCGTCC          TTTTTTAGTTCTTTT 100 168
       comGA NONE
       comGB 4059881 .. 4059893 -    -2  -3.58726   GCCTCCTATATAGAA                TTCA TCATT TGAA                ACATTGGCATAATCA  47 3
       comGC NONE
       comGD NONE
      BA4462 NONE
      BA4461 NONE
      BA4460 4057867 .. 4057883 -  -2.3  -2.64091   AATGATTGGATAGCA              TGAATAT ATC ATATTCT              TTCTACCTTTCTCTT  40 201
      BA4459 4057131 .. 4057165 -  -9.5   -5.8187   TATTTAATAAAAAAA     CGTTTTGTTCTCC TTATGCATT GAAGAACAAAACG     TCACATACACACTTT 100 40
        aroK NONE
      BA4456 4056257 .. 4056297 - -21.5  -4.39329   AGTCCATACAATAAA  TGAAAATCCCCTAGTAGTA TGA TGCTACTAGGGGATTTTCA  TTTTGCTACACATAT 100 51
      BA4453 4055054 .. 4055078 - -13.7  -5.47218   CCTTATGCAAAAAAA          TAAGAGCAGCC ATC GGCTACTCTTA          CTCACTCACATATTT 100 23
      BA4452 4054815 .. 4054837 -  -9.9  -4.62069   TTTCTATCTTAAAAA           GCCCCTTCT GTTTT AGAAGGAGC           TTTTTTGAGTTATCC  93 35
        gcvT NONE
        yqhJ NONE
        yqhK 4047982 .. 4048002 -    -9  -5.71712   CTCCATACAAAAAAA            GAACCCGC ATATA GCGAGTTC            TTCTTTTGTTATTCT 100 43
      BA4446 4047227 .. 4047248 -  -8.8   -5.7946   TTGGCAAGAAAAAAA           GACCAACA TTTTCC TGTTGGTC            TTTCGTATATGTATC 100 301
      BA4445 NONE
      BA4444 NONE
      BA4443 NONE
      BA4442 NONE
      BA4441 NONE
      BA4440 NONE
      BA4439 4043315 .. 4043334 -  -3.4  -3.67597   GTCGTTATTGAAGAA            GGTGCCTT TTAT AGGGCGCC             TTTTAAAATTCTCTC  52 28
      BA4438 4042859 .. 4042889 -  -6.9  -4.68424   TAAGTTATTTAAAAA       GGACAGTTCTTCT GAACA AGAGTAACTGTCC       TTTTTTATATTCATT  79 36
      BA4431 4038572 .. 4038597 - -14.1  -5.67063   TTTACTATAAAAAAA         TAAGAGGCGGC AATT GCCACCTCTTA          TTTTTTATAATTCCA 100 23
        splB 4036394 .. 4036417 -    -9   -5.8901   ATATAAAACAAAAAA          GAATCTGTAT TTGC ATACAGACTC           CTCTTAAGTAAAGTA 100 29
      BA4428 4035828 .. 4035846 -  -6.7  -5.65927   GATTGAAATAAAAAA             GGAAACG ACGTA CGTTCCC             CTTAATTACTTTTCT 100 27
      BA4427 4035114 .. 4035150 -  -7.3  -5.94743   TAAAAAAAACAAAAA    GAAAGACCGTGCTTCCT TTT AGTAGATACGGTCTTTC    TTTATATTTTGCATT 100 7
      BA4424 4032960 .. 4032975 -  -2.6  -3.07487   TCATATGCTTAAAAC              TCCTTA ATAT TAAAGA               TCTATATACCATTTT  43 51
        aroQ NONE
      pepQ-1 NONE
         efp 4030833 .. 4030855 - -16.4  -5.60993   TTTCCTATAAAAAAA           GCACTCGTGA TGA TCACGAGTGC           TTTTTTACTATGCAC 100 33
      BA4418 NONE
    spoIIIAA NONE
    spoIIIAB NONE
    spoIIIAC 4027794 .. 4027804 -  -5.4  -2.60219   GACAATTTGTATAAT                 TTCG ATT CGAA                 CCGCCCCCTTTACTG  52 35
    spoIIIAD NONE
    spoIIIAE NONE
    spoIIIAF NONE
    spoIIIAG 4024872 .. 4024884 -  -4.9  -3.06276   GTACAACAACTAAAC                TTAAC ATC GTTAA                TAGCCAAACCGTTTG  52 68
      BA4410 4024201 .. 4024237 - -21.8  -4.77036   TCCGATTACTAAAAA    CGAATAATCCGCGGAG GATTT CCCCGCGGATTATTCG    TTTTATTTTGTTGGT 100 28
        accB NONE
        accC NONE
      BA4407 4021172 .. 4021193 -  -8.8  -5.42265   TGAAACGATAAAAAA           GATGCCTA TGTTAC TAGGCATC            TTTTTCATTCTTACA 100 36
        nusB NONE
        folD NONE
        xseA NONE
        xseB NONE
        ispA 4016954 .. 4016982 -  -8.1  -5.52986   AGGCGATGAAAAAAA        TAGCCGCTAACAC GAA GTGATAACGGCAA        TGTAATCTACATATA 100 129
         dxs NONE
      BA4399 4014034 .. 4014057 -  -8.2  -5.24416   CAATTACAACAAAAA          GAGGAACAAC ATAT GTTATTCCCC           TTTCCCTTTTTGTTT  93 17
        argR 4013409 .. 4013448 - -11.6  -4.07789   TAACCCATAAAAATA  TCCTGTTCACTTTCCACT TTAC AGAGGAAAGCAAACAAGA   TTTTTTTGTTACAGC 100 34
        recN 4011442 .. 4011461 - -10.8    -5.626   CATTTGAGAAAAAAA            GCTATCCA TTAC TGGATAGC             CTCTGCTGTCTGTTT 100 14
      spoIVB 4010012 .. 4010046 - -21.8  -3.04501   ACGAATTTTTCAATA     GAAAAGCGAGCTAATT ATT AATTAGCTCGCTTTTC     TTTCTTGATCATAAA 100 12
       spo0A 4008824 .. 4008851 - -12.2  -5.38326   CGAAGTAAATAAAAA        GACCAACGAATT CTAA AATTCATTGGTC         ATTACATAAAAAGTT 100 125
      BA4393 4007090 .. 4007119 - -13.1  -4.44548   TATAGTCAATTAAAA       GATCCCC-TCTTTT AAT AAAAGAAGGGGATC       ACTCAAATTATACAT 100 33
      BA4391 4006014 .. 4006036 - -12.8  -5.72622   TTTATAAATAAAAAA           TGAGACCGCT TGT AACGGTCTCA           TTTTTTTATTGACAA 100 23
      BA4389 4003518 .. 4003550 - -13.7  -2.62263   AGTTTTTGTATACCA      TGCAATAAATTGCAC GGT ACGCAATTTATTGCA      TGCTTTTTTTTGCAC 100 18
        yqiS NONE
      BA4387 4001248 .. 4001294 -  -5.9   -4.2461   ACCTCCACTAATAAA TTCAAAAGGAGGTGGAAACCTC ATAA GAGGTAACCACA-CCTTTTGTA AAAGTAATATATGAA  69 44
         buk NONE
       bfmbC NONE
      bfmbAa NONE
      bfmbAb NONE
       bfmbB 3995306 .. 3995333 - -15.8  -2.94103   GAAGAAATAAGATGA        TAAAAAGCTCGC ATAA GCGAGCTTTTTA         TTTAATATACAGATG 100 27
      BA4381 3993784 .. 3993809 - -14.9  -5.14477   CATATATGTAAAAAA         GCTGATTCGTT TAGA AACGAATCAGC          TTTTTTTACTTAACG 100 31
      BA4380 3993096 .. 3993107 -  -7.2  -3.73262   AAAAAATTAGAAATA                CGGG ACAT CCCG                 GAGGGGAAGGTTACT  70 141
      BA4379 3992622 .. 3992656 - -23.2  -2.79796   TTGTATTTGAGCATA     GAAAAGGTGTTAGAGC CCT GCTCTAACACCTTTTC     TTAATGACCACGATG 100 26
      BA4378 3992056 .. 3992089 - -16.8  -5.82036   ATAACAAATAAAAAA     GGCGCTACACCCAC TTAATT GTGAGCGTAGCGCC      TTTTCAATTTTTTAT 100 37
      BA4377 NONE
      BA4376 3991066 .. 3991086 -  -5.4  -3.98312   CACAGAAAAGTGAAA            GGCAGC TTATTTTTC GCTGCC            AAACCATTTCTTCAC  64 11
      BA4375 NONE
      BA4374 3989609 .. 3989627 - -11.8  -5.69473   TATAGTATAAAAAAA             GGATGACA CAA TGTCATCC             TTTTCTACTTATTAT 100 59
      BA4373 NONE
      BA4372 NONE
      BA4371 3987683 .. 3987720 - -20.3  -3.58905   ACTTTTTACACATAA   TAAAATAAACCATCTCG AAAT CGAGATGGTTTATTTTA    TGTAAAGCACAATCG 100 18
      BA4369 3986776 .. 3986806 -  -2.7  -5.53436   ATACAAGACAAAAAA      CAGACGGTTTATAT GTCT AGAT-AACCATCTG       CTTTCTATTACTCAT  75 33
      pepT-2 3985528 .. 3985555 - -15.8  -5.04222   GAATCAAAGTAAAAA        GCGTGTAAATCA CAAT TGATTTACACGC         TTTTTTGTTATATTA 100 38
      BA4366 3983733 .. 3983748 -    -9  -4.63184   AATCTATCGTAAAAA              GCACTG GTTA CAGTGC               TTTTTATTTATACTT  90 218
      BA4364 3982320 .. 3982338 -  -3.1  -6.02919   TTAGAAATAAAAAAA             TGGCAAC CTTTC GTCACCA             TTTTTTCACAACATT  85 42
      BA4362 NONE
      sdhB-2 3980934 .. 3980944 -  -2.4  -2.60496   TGCGTTCCGAAACAT                 GGTG TGT CCCC                 CCTGCAATTATTCCA  40 33
      sdhA-2 3980002 .. 3980041 - -19.7  -5.62288   CTAACAAAAGAAAAA  TAAGAAATGGAGCTCAA TCTTAC TTGAGCTCCATTTCTTA   TAAACATATATTTTT 100 39
      BA4357 3977219 .. 3977246 - -15.8  -6.09196   TGGAAAATAAAAAAA        TAGGAGATTTCC ATAT GGAAATCTCCTA         TTTTTTACTTAATGA 100 23
        argC NONE
        argJ NONE
        argB NONE
        argD 3972608 .. 3972620 -    -2  -2.63079   CCCTTATATAATTGA                TACA TTTTT TGTA                CAAACTACTTTTTTT  40 1
        argF 3971587 .. 3971626 - -13.8  -5.80817   TTCAATATAAAAAAA  TACACCCCAGTTGTTA TTCGTATC TAGCAACTGGGGTGTA   CATCCTTTAGGAAAG 100 32
      BA4350 3970882 .. 3970894 -  -7.7  -3.36216   TTCAAAGGAGAAAAT                GAGTG TGA CACTC                TTTATATTTGCACGA  69 27
      BA4349 3970614 .. 3970658 - -11.8   -4.1466   ATTTAATTTTGAAAA CAAATGTATAAAGCTGCTTCT AAAT AGAAGCAGCTTTATG-ATTCG TAATAATTACCATAA 100 16
        cpdB 3966579 .. 3966600 -  -8.8  -4.88711   ATAATATACGAAAAA           GGATTACC GATTAA GGTAATCC            TTTTTATATTTCTCG  93 42
      BA4342 3964172 .. 3964199 - -14.4  -5.02074   GTAGTTCTTAAAAAA        GAACAACTTATC ATAC GATAAGTTGTTC         TACTTTCCATGTTGT 100 25
        bioA NONE
        bioD NONE
        bioF NONE
      BA4338 NONE
      BA4337 NONE
        bioB 3958139 .. 3958155 -  -3.8  -3.13553   CAACCCAATATAAAT              TACATA TTTAC TATGTA              CAATTGGTGCTTGGA  48 165
      BA4335 3957716 .. 3957730 -  -6.4  -2.52234   ATAAAGGCTATGAAT               CTGCAG TTG CTGCAA               TTGAAATGGCTCACT  57 36
      BA4329 3953081 .. 3953098 -  -9.9  -5.88476   AAAAGAAACAAAAAA             CAGGCTT GCAT AAGCCTG              TTTTTTTATTGCGCT 100 31
      BA4327 NONE
      BA4326 3950617 .. 3950645 - -14.8  -2.66316   GCCGCGATTACATTA        TAAAAGGTGCGT TTTAT ACGCACCTTTTA        CTTTTTTATTTTTTC 100 23
      BA4323 3947096 .. 3947138 -  -4.2  -4.02021   AACCAATTAATTAAA GTAGATTTAACAGGCCAAGA TAT TCGTGACATTTTAAATCAAC AATGGCAAAAAGGAA  61 459
      BA4321 3945362 .. 3945385 -  -7.5  -5.40474   AGCTCGTCAAAAAAA          TGATCAGCG TTATTT CACTGATCA           TTTTCGTTATTATTT 100 35
      BA4320 3944751 .. 3944767 -  -3.8  -3.83717   CAAAAAGTCAAAACA              TATGTA CAGTT TACATA              ATAAATTTATACATA  56 59
      BA4319 3943819 .. 3943841 - -16.4  -4.61231   TTACATCGTTAAAAA           GACGCTACCA TAC TGGTAGCGTC           TTTTTATAACGTATC 100 29
      BA4316 3942085 .. 3942103 - -14.6  -5.33921   AAATCAATTAAAAAA             CACTCGCC TTT GGCGAGTG             TTTATTTTTGTAGTT 100 27
      spoIIM 3940691 .. 3940703 -  -3.4  -2.67992   TACACCATTATATCA                GAAG AAGGG CTTC                TGTCAAAAGAAAAAC  44 77
      BA4313 3940167 .. 3940192 -  -8.4  -5.65927   TATTCAAATAAAAAA         CCTCTTCCTA GTTAAA TAGGAAAAGG          TTATTTTTCATCCGT 100 26
      BA4312 NONE
        xerD 3938951 .. 3938969 - -11.8  -5.18357   GAATCTATGAAAAAA             GAGCATAG TAA CTATGCTC             TCGGATGAAACTGTT 100 18
      BA4310 3938052 .. 3938069 -  -7.7  -5.98675   GATAAAAATAAAAAA             GCAGCTC TAAA GAGCTAC              CTTTTTTATTTTACC 100 31
        deoB NONE
      BA4308 NONE
       pyn-2 3934307 .. 3934329 - -11.3  -5.69023   AAAATAGCAAAAAAA           GCCAAGGAG AAATA CTCCCTGGC           CCTTCTTTATTATTC 100 35
        corA 3933287 .. 3933308 - -14.5   -4.8622   TTGGTTAAGTAAAAA           CACCGAGGA AAAT TCCTCGGTG            TTTTTTTACTTAAAC 100 31
      BA4303 3930571 .. 3930597 - -10.3  -5.48213   TATTCAAAAGAAAAA        GGATAGGAAAGC TTTT GCTT-CCTATCC         TCATTTATTATAATA 100 33
      BA4301 3929905 .. 3929924 -  -7.9  -6.01187   AACCAAATAAAAAAA            GCATTGC ACAAGA GCAATGC             TTTTTTTATATATCC 100 58
        dacF 3926140 .. 3926158 - -13.2   -4.7219   CATACGAATAGAAAA             GCGGCAAA ATA TTTGCCGC             TATTTTGATGTTGAA 100 25
     spoIIAA NONE
     spoIIAB NONE
        sigF 3924411 .. 3924442 -   -14  -5.65177   ACATTCATAAAAAAA      GATCGAATAGATAA CTAT TCATCTATTCGATC       TTTCATCTGTTTTAA 100 8
      BA4293 NONE
      BA4292 3922629 .. 3922653 - -13.7  -5.60993   TTTTTCACAAAAAAA          CATCTGTACCA TTT CGGTACAGATG          TTTTTTTGCTTATGC 100 35
      spoVAA NONE
      spoVAB NONE
    spoVAC-1 3921054 .. 3921064 -  -2.6  -3.06696   CCCTCCTTTAAGACA                 TAAA AAT TTTA                 AAAGTATATCTTATT  43 7
      spoVAD 3919904 .. 3919915 -  -4.4   -3.2964   AAACTGCTCCTATAA                CTAC AAAG GTAG                 CCATTAAATGGGCTG  52 126
      spoVAF 3917607 .. 3917630 -  -6.8  -5.40072   TTTTTGCTAAAAAAA          TAAACGGG TGTATAAT CCCGTTTA           TTTTTGTCTTTTTAC  93 23
      BA4285 3916701 .. 3916723 - -16.4  -4.88407   TTATTCAAGTAAAAA           GAAGCTCGTC ACT GACGAGCTTC           TTTCTTATGCAAGTA 100 30
      BA4283 3915177 .. 3915192 -    -9  -5.95286   ATTAAAAATAAAAAA              GAGAGC AATA GCTCTC               TTTTCTCATTAAATT 100 39
      BA4282 NONE
        ribT 3914335 .. 3914370 - -14.4   -5.4111   AACAATTACAAAAAA    GAAAGCAGAGATAA-TA AAC TACTTATCTCTGCTTTC    ACGAATGTATATTTT 100 24
        scpA NONE
      BA4277 NONE
        scpB 3911972 .. 3911990 - -11.8  -5.76633   TGATATACAAAAAAA             GCTTAGCA AAA TGCTAAGC             TTTTATTTCGATATC 100 28
      BA4275 3910909 .. 3910935 - -11.8  -3.92625   TACATTCTAATGAAA         TTTCCTCTTTGT TTA ACAAAAAGGAAA         CTTAGTACGTCTGTT 100 102
        nagA NONE
        nagB NONE
      BA4272 3908118 .. 3908148 - -12.1  -5.18726   TGCTCATAATAAAAA      TACGACTCACTCCT TGTA AGGA-TGAGTCGTA       TTTTTTCTTTACATG 100 84
        glcT 3906050 .. 3906099 -  -3.7  -3.79295   GAGGAAAAAAAGATA GAACGATAGCTATACAAAGGG-TA GTA TATCCCTTTCTCTAGCTTACATTC CTTACTTTTCTCCAC  54 242
        ptsG 3903854 .. 3903883 -    -8  -3.50572   ATCTATTGTATATAA       TAGGCGATGT TCGGTCAACC ACATCGCCTA        TTATAATTATAAACA  73 56
      ptsH-1 NONE
        ptsI 3901764 .. 3901791 -   -10  -5.36441   TTCTCATAGAAAAAA        CCTGAGACCGATT TCA AATCGA-CTCAGG        TTTTTTTATTAATTA 100 38
      BA4263 3898378 .. 3898396 - -11.8   -6.0427   ATTAGACAAAAAAAA             TCGCAACA ATT TGTTGCGA             AAAATCACTTTTTTT 100 30
      BA4262 3898210 .. 3898221 -  -2.2  -5.62288   CCAATAAAATAAAAA                GAGA TTGT CCTC                 CTAATTAGCCCAGAC  74 42
      BA4260 3896734 .. 3896767 - -17.1  -3.78962   TTAAATATACTTAAA     TAAATAAAAGTCCTC ATTT GAGGACTTTTATTTA      TTTTCTTCTAGAAAT 100 19
      BA4253 3890555 .. 3890576 -  -9.5  -4.87665   TCTGACGTAGAAAAA           CCTCTTTCC ACTA AGAAAGAGG            TTTGAAGTTTATCTT 100 260
      BA4252 NONE
      BA4251 3888259 .. 3888280 -  -5.9  -5.64274   TTAGGCATAAAAAAA           CAAGCTATT ATGT ATTAGCTTG            TTTTTTTAAACAATG  90 18
      BA4250 3888011 .. 3888039 - -13.4   -5.4505   CCGCTCAATAAAAAA        TAAAGTTTGCTC ACGAA GAGCAAACTTTA        TTTTTTATCGCGAGG 100 23
      BA4248 NONE
      BA4247 NONE
      BA4246 NONE
      BA4245 3884394 .. 3884416 -    -5  -4.91987   AACCGAAGAACAAAA           CATATCATAA TAT TTATAATACG           CAGTATAAATATGAT  72 81
      BA4244 3884206 .. 3884225 -  -6.5  -5.95539   TTGCAAAGAAAAAAA            CAGTAAC GATTTT GTTACTG             TTTAAAATAATATAT 100 27
      BA4242 3883113 .. 3883128 -  -6.8  -5.95539   TTTTAAAGAAAAAAA              GGAAGC TTTC GCCTCC               TTTTTTCACCTTTAT 100 37
      BA4241 3882565 .. 3882584 -  -6.5  -5.29716   TTAATATAATAAAAA            TAGAAGG AATTGA CCTTCTA             TTCTGTTAATGCATG  84 23
      BA4240 3881243 .. 3881262 - -12.2  -5.76949   GATTCTTAAAAAAAA            GAAGCAGC GATT GCTGCTTC             TTTTTTATAGTGCTT 100 30
      BA4238 NONE
      BA4237 3878711 .. 3878740 -  -5.1  -6.44931   AAGAACAAAAAAAAA       CAGTCAGCA TAATATTGTAAG TGCTGACTG        TTTTTTTCTTACATG  95 55
      BA4235 3877652 .. 3877710 - -24.7  -3.45073   ATCCATTAAAATATA TGTGTATAACAAAAAAGAGACCTTTTTA TATA TAAAAAGGTCTCTTTTTTGTTATACA-A GACTTATCACTTTCG 100 18
      BA4234 NONE
      BA4233 3876821 .. 3876843 -  -4.7  -5.74122   TAGCATACAAAAAAA           CCGTCCACA TATAT TGAGGGCGG           TTTTCATTATTATCC  90 35
        malL 3873717 .. 3873741 - -14.5  -5.63103   TGGTAACCAAAAAAA          TCCTTATACCA AAG TGGTATAAGGA          TTTTTCTTATTTCAA 100 32
      BA4229 3870327 .. 3870354 - -14.3  -3.48276   TTTTCTGGGAGAGAA        TTCGTGCCTCT CATAGT AGAGGCACGAA         TTTCACCTTATTTTT 100 33
        malC NONE
        malD 3868126 .. 3868154 - -17.7  -4.36262   ATAGGGAGATGAAAA        GAAAAATGGGACA TAA TGTCCCATTTTTC        ATCCTTTTGTACCTC 100 24
        malR 3866807 .. 3866863 - -15.5  -3.30124   TGTGACCGTTTAGAA GCCTTTCTACAACAAAAAGCTAAGAGT TAA ACTCTTAGCTTTTTGTTGCATAATGAT CGCAAGTTTGACGCT 100 3
      kinB-3 3863744 .. 3863762 -  -4.6  -5.58522   TATATAAAATAAAAA             GTTACC TTCCATC GGTAAC             TTTTATTCCTTATTT  83 28
      BA4221 NONE
        comI NONE
        comJ 3861835 .. 3861861 - -14.6  -5.21236   AACGCATAATAAAAA         TGGGTTATCCTC CAA AAGGATAACCCA         TTTTTATTCTTTACT 100 29
      BA4215 3855781 .. 3855801 -  -6.9  -5.14965   ATCTTCACTAAAAAA            GGAACCT TCCATAC AGGTTCC            TTTTTATCATTGTCG  88 32
      BA4213 3854652 .. 3854691 - -16.2  -3.60234   TCATATATTTTTAAA  GACTTTTATTACAAAAAA AGTT CTTTTTGTAATAAAAGTC   AAAAAAATGTTACAA 100 92
      BA4212 NONE
      BA4211 3853407 .. 3853443 - -18.3  -5.72616   ACTTATACAAAAAAA    TAAAACAGTTTGGCCAA TTG TAGGCCAAACTGTTTTA    TTTTTTCTCTTCTTT 100 23
      BA4209 3851196 .. 3851208 -  -3.5  -3.38782   TAGCAAATTACAATA                TTATA AAG TATAA                ATTTTTCGCAAAGAC  50 52
         ppk 3848964 .. 3849018 - -19.9  -3.98649   GAGAACATACAATAA GTAGAGAACAAAGTAAAAACCTCTTT TTAA AAAGAGGTTTTTACTTTGTTCTC-AT TATTCAGCATCTGTG 100 25
      BA4204 3846616 .. 3846630 -  -7.2  -5.47399   TTAACCGTAAAAAAA               TGAATG AAA CATTCA               TTTTTTTATCCCTTT 100 40
      BA4203 3845152 .. 3845171 - -10.8  -5.88476   AAAACAAACAAAAAA            TGCACGAA TCTC TTCGTGCA             TTAAAATAAAACATC 100 26
      BA4202 3844377 .. 3844415 - -14.3  -3.16822   ACAACAACTACTTAA  TATAGAATAGGAATAGGT AAAG ACCTATTCCTATTCT-TA   TCCCGCTATATTTTG 100 111
      BA4200 3843645 .. 3843666 - -14.5  -5.52347   AATAAAACTAAAAAA           GGTGTTGCC ATAT GGCAACACC            TTTTTTATATGTATC 100 39
      BA4199 NONE
      BA4198 3842713 .. 3842728 -  -3.4  -3.23456   TTAATGAAAGATATA              TAAAAA TGTT TTTTTA               TTTCGTATGACGATT  48 23
      BA4197 3842406 .. 3842423 -  -2.7  -5.84432   TACAACATAAAAAAA             GACTACCA TTC CGGTAG-C             GCTTAATACCCTTTA  79 28
      BA4196 3841776 .. 3841802 -  -5.8  -5.53991   TATGCACGAAAAAAA         GTGACTTCTCCG TTT CTATGAAGTCAC         TTTTCTCACATTATC  90 36
      BA4195 NONE
      BA4194 3839955 .. 3839982 - -12.8  -4.87665   CTCTATCTATAAAAA        GCGTAAGAGCCT GTTT ATGCTCTTACGC         TTTTATGTTTTTATT 100 36
      BA4193 3838660 .. 3838692 - -16.5  -3.47804   ATAAGCGATAATGAA      TAATGAGCAGCGGCT CAA AACCACTGCTCATTA      TTTTATCCATTTGTA 100 134
      BA4192 NONE
      BA4191 3836887 .. 3836935 - -22.2  -3.70037   CAATCATTATGGAAA TATAAGAGAAAAGGACAATACC TTTAT GGTATTGTCCTTTTCTCTTATC TTAAAAAGTGCTTGA 100 21
      BA4188 3833632 .. 3833652 -  -7.6  -5.88565   GCGATAATAAAAAAA           GGCGGAAGA TGAT TCT-CCGCC            TTTTTACTATTATGA 100 59
        pdhA NONE
        pdhB 3830113 .. 3830151 - -17.1  -3.10796   CTTTATTATGGAATA  TG-GCAAAAGAAATCAGC ATGT GCTGATTTCTTTTGCACA   TGAATAAGTAAAAAT 100 40
        pdhC NONE
        pdhD 3827352 .. 3827380 - -20.5  -5.86976   TTATAAAATAAAAAA        TAGCCCCTCTCTT TTA AAGAGAGGGGCTA        TTTTCATTACTTAAA 100 41
      BA4179 3826840 .. 3826854 -  -4.3  -4.61873   GGTGATAAAGGAAAA               GCAAA TGAAT TTTGC               CGTTTTCTAGCGAAG  68 102
      BA4177 3826078 .. 3826101 -  -4.6  -5.96894   ATTCAAACAAAAAAA          CAGCCGTA TTTATACG TACGACTG           TTTTACATTATTTAT  91 37
      BA4176 NONE
      BA4175 NONE
      BA4174 3825398 .. 3825417 -   -10  -5.15634   CAGTTTATTAAAAAA            GCACCTAC ATAT GTAGGCGC             TTTTTTTATTTAAGC 100 35
      BA4171 3822306 .. 3822325 - -10.8  -4.51378   ATCGATAGTAGAAAA            CGGACAAT TTAT ATTGTCCG             TTTTTAGTTGTTATC 100 80
      BA4169 3821227 .. 3821246 -  -8.6  -5.36441   TGTTCACAGAAAAAA            CGAACCCT TTAT AAGGTTCG             CACCAACTAATTTTT 100 57
      BA4168 3820337 .. 3820349 -  -4.8  -5.74684   TAACAAAAAGAAAAA                TGCG TAAAT CGCA                ATAACGTCAAAAAGT  90 74
        typA 3818155 .. 3818179 - -12.3  -5.90231   ATAAACATAAAAAAA          CAGCTACCTTA AAT TAAGATAGCTG          TTCTATTTTTTACGC 100 35
      BA4165 NONE
      BA4164 3817408 .. 3817449 -  -8.4  -4.12456   AGACGATTGGTAAAA TGTAAATAAGTCCTTAATC ATATA GAT-AAGGACTTATTTATA TTTTTCGGGTTCACG  79 17
      BA4162 3816394 .. 3816430 -  -8.2   -3.3506   TTTAAATTTGTAGAA   CAAGGGTTTCATCCATA ACAA TATGGACGA-ACCATTG    TTATAATTATATGTA  71 199
      BA4161 3814997 .. 3815028 - -14.6  -3.72984   TTACAATTATTTAAA      GAAAAGGAGTGAGC TTTT GCTCACTCCTTTTT       ATAGTAAATCTGCGG 100 24
      BA4159 3814020 .. 3814042 -  -8.5  -5.42975   TTATACAAATAAAAA           GCCCAAACT TTTTC AGTTTGAGC           CCCCTTATTTGAACC 100 43
      BA4158 3812721 .. 3812746 - -12.7  -5.93252   TTTAAAAACAAAAAA         CACATCGTGCT CTAA AGCACAATGTG          TTTTTATTTTACAAC 100 29
         pyc 3808951 .. 3808970 -  -8.6   -5.4505   TTTCGCAATAAAAAA            GAGCTGTG TTTC CACAACTC             TTTTTTATTTTAGTG 100 35
      BA4155 NONE
        ctaC NONE
        ctaD NONE
        ctaE NONE
        ctaF 3802508 .. 3802532 - -10.8  -3.28842   CACATAATATGAAGA         GGGAGC-TGTG ACAA CACAAGCTCCC          TTATTCTTCACTTTT  85 40
      BA4150 3801533 .. 3801552 - -10.8   -5.1166   TAGTAAAACTAAAAA            GTGTATGG AAAC CCATACAC             TTTTTACTTTATCTG 100 29
      BA4149 3800286 .. 3800320 - -23.2  -3.78312   AAATCATTGAGTAAA     TAGAACAAGCGCATCA ATA TGATGCGCTTGTTCTA     TTTATCTTATTTAAG 100 36
      BA4147 3798583 .. 3798620 -  -9.1  -6.13503   TAGTAAGAAAAAAAA   GGCGCATGGTTCGCCTA TTTT CAGACGATTCATGCACC    TTTTTTTCTTACTAT 100 83
      BA4146 NONE
      BA4145 NONE
      BA4144 3797136 .. 3797153 -  -4.9  -3.73072   AAGCGTCTCACTAAA             TAGAAAG ATAT CCTTCTA              ACTATTTTGCACATT  58 55
        ylbF 3796605 .. 3796621 -  -9.4  -5.02074   CTATCTTCCAAAAAA              CGGGGT GATTT ACCCCG              TTTTTTTACAACCAC 100 18
      BA4142 3796189 .. 3796212 - -15.4  -5.28942   TATTTCAAATAAAAA          TCCCCTGCTA AAAT TAGCAGGGGA           TTTTTATATTAGCTA 100 34
      BA4140 NONE
        coaD 3794207 .. 3794226 -  -9.3  -5.48514   AGCAACAAAGAAAAA            CCCCGTT CACTTT AACGGGG             TTTGAAACTTTTCTT 100 12
      BA4137 NONE
      BA4136 3791048 .. 3791066 -  -5.3  -5.61596   ATTCCTATAAAAAAA             CCTCTCT TTTTC AGAGAGA             TTTTTTTATTTATTC  87 31
      BA4133 3788234 .. 3788244 -  -2.4  -2.87132   CCTTTCTTTTATATA                 CCTG TCC CCGG                 ACCATAAATTGGTTT  42 8
      BA4132 NONE
      BA4131 3787858 .. 3787874 -    -8   -5.5112   TTCATCAACAAAAAA              GAGAGC GCTTA GCTCTC              TTTTTTTATATTCCT 100 31
      BA4129 NONE
      BA4128 3785709 .. 3785736 -   -15  -3.82097   CTTAAACGTACGAAA        TGCCATTGCACC CTTA GATGCAATGGCA         TTTTCATTTATTTAT 100 40
      BA4127 3785487 .. 3785514 -  -9.3  -5.55769   GGCCATAACAAAAAA        TGATTGTCAGC AATTGG GCTAACAATCA         TTTTTTTCTTTTTTA 100 44
      BA4125 NONE
      BA4124 NONE
      BA4123 NONE
      BA4122 NONE
      BA4121 NONE
      BA4120 NONE
      BA4119 NONE
      BA4118 NONE
      BA4117 NONE
      BA4116 NONE
      BA4115 NONE
      BA4114 NONE
      BA4113 3780180 .. 3780196 -  -3.7   -2.6563   TCTGCTAATAATTGA              GTTACTT CGT AAGTACC              ATGCTCTGTATATTT  44 40
         dut NONE
      BA4111 NONE
      BA4110 3778819 .. 3778840 - -10.3  -3.58905   ACTTTTTACATATAA           TAAGAAAGC TAGG GCTTTCTTA            TTTTTTATCAAATAA  87 50
      BA4108 3777510 .. 3777529 -  -7.8  -3.53224   GAGTCTTGGTCTAAA            GAGCGCTT TTTA AGGCGCTC             TTTTTATTTAAAATA  71 52
      BA4107 NONE
      BA4106 NONE
      BA4105 NONE
      BA4104 NONE
      BA4103 NONE
      BA4102 3774959 .. 3775010 -  -6.8  -5.45802   TTTTCAAAATAAAAA GGATACCTATTC-CTAAAACAGC TTTAATT GCTGCTTTAATGAATTGGTGTCC TCTAGTTTTCTAGCC  93 60
      BA4101 NONE
      BA4100 NONE
      BA4099 3773481 .. 3773492 -    -3  -3.02144   CGACTTTCCTTAATA                GTAA TAAT TTAC                 ATCACTTAATATTTT  45 263
      BA4098 3772288 .. 3772303 -    -9  -5.24796   TTTATATAATAAAAA              GCATCC GAAT GGATGC               TTTTCTATCAATTAT  95 357
      BA4097 NONE
      BA4096 3771552 .. 3771566 -  -2.2  -3.32986   TATGGATAAAAAGTA               TCAATT TAA AATTAA               AAAGCTCTTATTTTT  44 136
      BA4095 NONE
      BA4094 NONE
      BA4093 NONE
      BA4092 NONE
      BA4091 3766166 .. 3766183 -  -7.7  -2.84707   TCATACACAACAGGA             GACCAAC TAAT GTTGGCC              GTAGTTACTGTTATA  66 77
      BA4090 NONE
      BA4089 NONE
      BA4088 NONE
      BA4087 3764925 .. 3764939 -  -5.7  -2.86743   AAATCTCATACGATA               TGCAG TGCCG CTGCA               AAGACATTTCGCATC  56 1
      BA4086 NONE
      BA4085 3763928 .. 3763948 -    -9  -4.99043   CTTTCATAAATAAAA            GGCACAGC ATTAA GCTGTACC            TTTTTTATAATTTTA  95 38
      BA4084 NONE
      BA4083 3763355 .. 3763370 -  -3.2  -3.31461   CACCTACCTTTACAA              CCAATC TGGT GCTTGG               TTTGCTGTTCTGACT  46 4
      BA4082 NONE
      BA4081 3758962 .. 3758976 -  -2.8   -3.8594   AATACCTACAGCAAA               CCCTTC ACT AAAAGG               TTTACCCCCTTGATC  51 46
      BA4080 3758309 .. 3758336 -    -5  -5.00616   CTTTTGTTTAAAAAA        GAAACCCAAATCT AAA AGACT-GAGTTTC        TTGCTTGTGCTCTAT  75 9
      BA4079 NONE
      BA4078 NONE
      BA4077 NONE
      BA4076 3752291 .. 3752310 -  -6.4  -5.45802   TCCTCAAAATAAAAA            GAGAAGCG AACT CACTCCTC             TTGATCTATGAATTG  88 136
      BA4075 NONE
      BA4074 NONE
      BA4073 3750112 .. 3750137 - -11.9  -5.72053   TAATGAAATAAAAAA         GGGTCTGCTCA AGTA TGAGTAGACCC          TTTTTTACAAAACTA 100 51
      BA4069 NONE
      BA4068 3748352 .. 3748366 -  -7.2  -3.53224   CATTTCCCCCTTAAA               TATCCT ATA AGGATA               TCATTGCACTCTTTT  68 108
      BA4067 NONE
      BA4066 3746563 .. 3746584 -  -7.3  -5.72053   TAATTAAACAAAAAA           GAGCTGAGT ACAT ATTCAGCTC            TTTTATTGAAATTCT 100 28
      BA4063 3745022 .. 3745034 -  -3.3  -2.55668   TATTTTCATATGAAG                GCCTG AAC CAGTC                TTCCGATTATTTGTC  44 32
        rpmF 3744767 .. 3744794 - -14.4  -5.86465   AATAAGACAAAAAAA        TAAACGTAGAAG ATAT CTTCTACGTTTA         TTTCCCCGCAATTAC 100 37
      BA4061 3744137 .. 3744177 - -20.9  -3.31248   GAAGAGTCTGCATAA  GAAATAAAAAAACAGCTAC ATA GCAGCTGTTTTTTTATTTC  TTTAATTTCTCTAAT 100 19
      BA4059 3742162 .. 3742175 -  -5.3  -2.56596   TCTCTCACCAATCCA               CATTG TAGT CAATG                TTTCACGTAAAAGCA  51 52
      BA4058 3740479 .. 3740508 -  -7.3  -4.87786   TCAACGGGATAAAAA       TAAAATCCTGCTC CTAA GAGCAAAATTCTA        TAGTTTTATAACGTG  86 23
        mraW NONE
        ftsL NONE
      BA4055 3736567 .. 3736614 -  -5.8  -2.90763   GTTACATTTGATACA CGCATATTGGAACAAGCC TCCCTTACGCCT AGCTTGTTCCAATATATG CTTGTACTTATTTAA  56 64
      BA4054 3734500 .. 3734535 -  -9.9   -3.3516   TATTAATAAGCAACA    CGCT-ACCTCCTAATT ATGTA AAATAGGAGGTAAGCG    CTACTGTGTCTAATA  82 145
        murE NONE
        mraY NONE
        murD 3730578 .. 3730613 - -17.9  -3.05384   TTTTGCCCTATGTAA    CAAAACATCAGTAGG TGTTAG CCTACTGATGTTTTG     ATTTACTTTATATAA 100 33
       spoVE 3729418 .. 3729437 -  -8.6  -4.84527   CGCACATACGAAAAA            CCCTGTCT TATA AAACAGGG             TTTAGTAGCGAGAAT  93 27
        murG NONE
        murB 3727199 .. 3727223 - -14.4  -4.21607   CCTACGTAACATAAA          GAACGGCATG TTCCT CATGCCGTTC          TTATCTTCTTATTAT 100 74
      BA4047 NONE
        ftsA NONE
        ftsZ 3723479 .. 3723494 -    -9  -5.86976   GTATAAAACAAAAAA              GGAGCA TGAA TGCTCC               TTTTCTTTTATCGTC 100 33
     spoIIGA NONE
        sigE 3721494 .. 3721533 - -13.8  -4.04174   CCTCATACAACGAAA  GAGAATAAGACCAGCC TACATAAC GGCTGGTCTTATTCTT   TACACCATTTTATTA 100 25
        sigG 3720572 .. 3720595 -   -14  -5.05601   TATGACATATAAAAA          GGTTTCACCA TAAA TGGTGAAACC           TTATCCTTGAATTGT 100 26
      BA4041 NONE
      BA4040 NONE
      BA4039 NONE
      BA4038 NONE
      BA4037 3717770 .. 3717786 -  -2.3  -3.07816   TGCTCATTCATCTAA              CCTCTTA CTA TAAGAAA              TAGCCAAATAAAGTT  42 16
      BA4036 3716967 .. 3716984 -  -4.1  -4.36914   TTTTCTTCGACAAAA             TAGGAGG ATTT CCTTCTA              AAAAACCAATCATTT  62 35
      divIVA 3716105 .. 3716141 - -20.4  -5.52096   AAACGGAATAAAAAA    GAGACTTTCTCATCCC AAAAA GGGACGAGAAAGTCTC    CCGCGGTACCACCCT 100 282
      ileS-2 3713255 .. 3713277 - -12.1   -5.7946   CTGTTAACAAAAAAA           TGACTGCAC TTTAC GTGCAGTCA           TCCCTTATTATTTTA 100 33
      BA4033 NONE
        lspA NONE
        pyrR 3710454 .. 3710477 -   -14   -5.7946   TTTGCAATAAAAAAA          CTCTTTGTGC CTGT GCACAAAGAG           TCCTACACTTTCGTA 100 107
        uraA 3709052 .. 3709073 - -10.2  -4.03995   CTTCGCATAAAAATA           CCCTAGTC ATGTGA GACTAGGG            TGCAAGAAAGAAGCC  90 81
        pyrB NONE
        pyrC NONE
        carA NONE
        carB NONE
        pyrK 3701731 .. 3701745 -  -2.1  -2.62515   AATCTGTTCATAGTA               CAACC TCCCC GATTG               GAAATACTGGTCCGT  40 3
        pyrD NONE
        pyrF NONE
        pyrE 3699430 .. 3699455 - -12.6  -5.42131   CAATGATATAAAAAA         GACGACCGCG TTCCCC CGCAGTCGTC          TTTTTTTCGTGTTAC 100 37
      BA4017 NONE
      BA4016 NONE
      BA4015 3695536 .. 3695547 -    -3  -4.36089   GAGTTCAAAAAAATA                TACA ATGT TGTA                 CGCGAAGCATTAAAA  60 341
      BA4012 3689890 .. 3689915 -  -8.4  -4.90013   TAACTCAATGAAAAA         GGTAATAGAG ACAAGG CTCTACTACC          TTCTGTAAATTATAT  90 60
      BA4011 NONE
      BA4010 NONE
         gmk NONE
        rpoZ 3687716 .. 3687743 - -10.8  -5.44119   CCTATCGTAAAAAAA        TAACAACCTACT TGTA AATAGGTTGTTA         CCGTTACATAGAAAA 100 79
       coaBC NONE
        priA NONE
         def NONE
         fmt NONE
         sun NONE
      BA4002 NONE
      BA4001 NONE
      BA4000 3677365 .. 3677400 -  -9.2  -3.23042   AACAGGCAGGAGTAA    TACATTCCATTCTCTC TAGA AAGAAAGTGGAATGTA     TTATTATTGTGTTGG  77 29
      BA3999 NONE
         rpe 3675495 .. 3675520 - -11.9  -4.62069   CTTCTATTGTAAAAA         GGCAATCTGCC AGTC GGTAGATTGCC          TTTTTACATATTTTT 100 112
      BA3997 3674611 .. 3674640 - -15.3  -3.62522   GAACGTGTTTAATAA       TAAAAAAAGAGCC GCTA GGCTCTTTTTTTA        CTATGAAAATGGAAA 100 212
      BA3995 NONE
      BA3994 3671838 .. 3671863 -  -8.3  -4.99568   CAACACGAAAGAAAA         GAGCCTCACTA TTAG CAGCAAGGCTC          TTTTTTATCTTCAAT  91 141
        recG 3669615 .. 3669634 -  -7.2  -2.81604   CATTAAAAGTAGAAT            GCAACAAA AACT TTTGTCGC             CTCCCTTTAATCGAG  63 32
      BA3992 NONE
        plsX NONE
        fabD NONE
        fabG NONE
        acpP 3665936 .. 3665955 -  -7.8  -3.39005   GATATAAGCCGAGAA            GCCCCGCT AAAA AACGGGAC             TTCATTCAAGCATTA  71 38
        rncS 3665143 .. 3665171 - -15.4  -3.36327   TCATTCTATGCACAA        GGAATCCCCCTC ATTCA AAGGGGGATTCC        TTATAGTTGTTCTTT 100 26
         smC NONE
        ftsY 3660425 .. 3660444 -  -9.3   -4.9725   ATTTTTATAGAAAAA            GAAGCGG AAAATA CCGCTTC             TTTCACTTATACTTC  95 32
      BA3984 NONE
         ffH 3658557 .. 3658567 -  -2.6  -3.00022   TTTATTTCACACAGA                 TAAT TAT ATTA                 GCAAAAAGACTATTG  43 82
        rpsP 3658254 .. 3658272 -  -3.9  -2.71364   TCATTGCCTCAATTA             CTTACCT TGTTT AGATAAG             TGGAATTTCTCCATG  46 4
      BA3981 3657977 .. 3657999 -  -9.8  -5.12707   TTAAATGTTAAAAAA           GGGAGAGGAA TAA CTCCTCGCCC           TTTTTACGTTTATTG 100 35
        rimM NONE
        trmD 3656595 .. 3656607 -  -6.3  -3.34501   ACACAAGTGTTATAA                TAGCA TAT TGCTA                GGGCTGTTGCAATAG  61 57
        rplS 3656113 .. 3656138 - -13.4  -4.65838   TATAGATTGGAAAAA         GGGAGCTTGT GCATTT ACAAGCTCCC          ATACATGTCTTATCG 100 35
      sipS-2 NONE
      BA3976 3654566 .. 3654583 -  -7.7  -5.51612   ATACAAAAAAGAAAA             GACGTAC AAAC GCACGTC              TTATACTTCTTCTAC 100 26
        rnhB 3653740 .. 3653761 - -13.1  -5.79595   TGTGAAAATAAAAAA           TAAGCTGCG TTTT CGCAGCTTA            TTTTTTAATCATATC 100 23
        sucC NONE
        sucD 3651448 .. 3651471 - -11.1  -4.59853   GGAAGTTTGTAAAAA          GACACCTTC AAGCAA GAAGGTGTC           TTTCAACAGATTAGT 100 36
        topA 3648288 .. 3648307 -  -8.6  -5.40072   TCTTCCCGAAAAAAA            TGTGAGCA GTTA CGCTCACA             TTTGTTGTTCTTCTT 100 21
         gid 3646901 .. 3646931 - -14.2  -4.18488   ATTCACCTCAATAAA       GGCTACTAAATCGT ATC ACAACTTAGTAGCC       TTTGCAAGAAATTTA 100 42
      BA3969 3645933 .. 3645945 -  -2.7  -3.55444   GTTGTAGCGTGGAAA                TTTCC CAT AGAAA                AAACTCCTTTATATG  46 63
        hslV 3645372 .. 3645384 -  -3.4  -2.96184   GAGTAAAATGTAAAT                GCAT ATAAA ATGC                CTCCCTTACGATTCT  45 39
        hslU NONE
        codY 3643095 .. 3643117 -  -9.9   -5.4251   GTTATACACAAAAAA           CTCCCCTCA AAGAA TGAGGAGAG           TTTTATAAATTAGTT 100 35
        rpsB 3642035 .. 3642063 - -11.1  -5.07567   TTATACCTTAAAAAA        GGTGATAAAAGGC CGA ACCCCTTATCACC        TTTCCAACTTTGTTA 100 38
         tsf 3641057 .. 3641075 - -13.2   -5.0538   CTTTATTTTAAAAAA             GGGAACAC AAT GTGTTCCC             TAATCTGTATTAGTT 100 35
      BA3963 NONE
         frr 3639694 .. 3639714 - -11.9   -4.7416   CTAAAAGTGTAAAAA            GACCCCCTT AAG AAGAGGGTC            ATATTTGCGAAGGTA 100 47
        uppS NONE
        cdsA NONE
       dxr-2 NONE
      BA3958 3635557 .. 3635582 - -11.2  -4.29738   TTACACGCAGGAAAA         CCCCTCACCT CGAGTT AGGTGAGGGA          TTTTATTCTACGAGC 100 69
      proS-2 3633785 .. 3633815 - -11.2  -4.55697   ACGTTTACAAAGAAA       GAGAAGGTACCTCA TTA CGAGGTACCTCTTC       CTATTTTAAAATATT 100 26
        polC 3629285 .. 3629302 - -11.3  -3.96093   GATAGTAACACGAAA             GAGTGGG TTTC CCCACTC              TTCTTTTCACACAAT 100 113
      BA3954 NONE
        nusA NONE
      BA3952 NONE
      BA3951 NONE
        infB 3624790 .. 3624813 -   -14   -2.9175   TACACTCGAATGAGA          GTGAAGCGAT TATC ATCGCTTCAC           TTCTTCCATAATGTA 100 14
      BA3949 NONE
        rbfA 3624130 .. 3624151 - -11.7   -5.1287   TTTACATTGAAAAAA           TGGATAGAC AAAT GTCTATCCA            TTATTCTTCACGTTT 100 26
        ribC 3622070 .. 3622084 -  -2.7  -3.19463   CCGATTACCTAGCAA               GCGTC GGTGA GTCGC               AATGCCAAGCAATGG  44 68
        rpsO 3621726 .. 3621755 - -15.9  -3.06501   TATATTTTTACCTAA       CAAAAAAGCGGGA ATAT TCCCGCTTCTTTG        ACTATCGACGTAAGC 100 27
         pnp 3619437 .. 3619451 -   -10   -5.9218   TACATAACAAAAAAA               GCCAGT TAA ACTGGC               TTTTGCTTATTGCTG 100 32
      BA3943 NONE
      BA3942 3617026 .. 3617057 - -13.2  -5.29782   TATATCCACAAAAAA      TAACCGTATCTCGT TTAA AAGAGATACGGTTA       TTTTTAAATCATATA 100 47
      BA3941 3616680 .. 3616698 -  -9.6  -5.87996   GAATGAACAAAAAAA             GATGACCA AAA TGGCCATC             TTTTACTTCAAATTT 100 28
      spoVFA NONE
      spoVFB 3614821 .. 3614849 - -11.9  -3.45054   TTCTATAACTTAGAA        TCAGAAGGAGTAT ACA ATACCCCTTCTAA        TCTTAATAACGTTAA  91 104
       asd-2 NONE
      dapG-2 NONE
      dapA-2 3611556 .. 3611578 - -10.7  -5.76237   CATACAAATAAAAAA           TGACCTAGT TCTAC ACTAGGTCA           TTTTTATTAACGAGG 100 32
      BA3933 3609124 .. 3609143 -  -8.6  -5.93252   TTTAAAAAGAAAAAA            GATCACCC GTAA AGGTGATC             TTTTTTTATACTTCC 100 31
      BA3932 NONE
      BA3931 3608019 .. 3608037 -  -8.8  -4.55908   AATAAACAGAAGAAA             GCAGCCCT CTC ATGGCTGC             TCAACCGTCTTGTTT  89 83
      BA3930 3605461 .. 3605507 - -13.5  -3.31191   TATATAACAAAACCA GCATATAAAAAAGCCTAATTGT AAAA ACAATTAGGCTTTTTT-TATGA ACTTTTTTCTTGTAC 100 20
      BA3928 NONE
      BA3927 3603037 .. 3603069 - -16.5   -2.8937   AGATATTTTTATATA      TGCAAAGGTTAGTTC TAT GAACTAACCTTTGCT      ATTTCTCTATTATTA 100 38
      BA3926 3601381 .. 3601393 -  -3.3  -4.09805   GCACCAACAAGTAAA                CCGAA AAC TACGG                ATAACACAGGTACTA  56 73
      BA3923 NONE
      BA3922 3596613 .. 3596658 - -17.3  -4.55295   TTCCCTACAAATAAA TAATACCCTCATCTTACAATT TATC AATGATAAGATGAGGGTATTA TTATAAAACCTTTTA 100 38
        fabG NONE
      BA3920 3595503 .. 3595525 - -12.8   -6.0427   ATTATACAAAAAAAA           TAGAGAGGAG AAT CCCCTCTCTA           TTTTTTACTTATGTT 100 30
      BA3919 NONE
      BA3918 3593653 .. 3593669 - -10.9  -5.08824   TGTTCATTGAAAAAA              GTCATCG AAG CGATGAC              TGTTATTGTGCAGGT 100 28
        pgsA NONE
        cinA 3591759 .. 3591786 - -12.2  -5.58074   TAACCATTAAAAAAA        GCTAGAAGAAAC TTAT ATTTCTTCTAGC         TTTTTATATAAATGA 100 10
        recA 3590228 .. 3590274 - -15.7  -3.30338   AGAACGCTTTCATAA TGATACAAAAATAAAAGACACG AAGC CGTGTCTTTTATTTTTA-ATCA AGAAGATTTGGATCT 100 19
      BA3914 3588203 .. 3588225 - -13.6  -5.80817   TCCAACACAAAAAAA           TAAAGTGGTG TTT CACCACTTTA           TTTTGCGTATTCCAC 100 23
      BA3913 3587205 .. 3587234 -  -3.1  -2.72144   GTATTCCTGCTAAAT       TTCTGTAATTTTT CTAA AAAAATTAAAAAA        TAATAACTTATCTAA  42 54
     spoVS-2 3586816 .. 3586844 - -19.1  -4.91109   CCTCCATTATAAAAA        CAACCTGTTTGCA TAC TGCAAACAGGTTG        TTTAAAACTTAACGA 100 34
      BA3911 NONE
      BA3910 NONE
      BA3909 3583001 .. 3583018 - -11.3   -5.1675   TTACTTATTAAAAAA             GGTTGCC AAAT GGCAACC              TCCTCTTCTTACATT 100 39
      BA3908 NONE
      BA3907 3580618 .. 3580638 - -10.5  -5.54894   AATCCACTAAAAAAA            GAGATGTCA TTT CGACATCTC            TTTAACAACCACAAT 100 27
        cotE 3579937 .. 3579971 -   -16  -2.80056   ATCACTTATGTAAAG     TAAAAAGCTAGGAAGA ACT TCTCCCTAGCTTTCTA     TTACTCTTCTTCTGC 100 26
        mutS NONE
        mutL 3575178 .. 3575200 -  -7.8  -5.65927   TATCTAAACAAAAAA           GAAGCGAT TTATTTC ATCGCTTC           TTTTTATTAAATCAT 100 48
      BA3903 NONE
      BA3902 NONE
      BA3901 NONE
      BA3900 NONE
      BA3899 3570679 .. 3570703 -  -2.8  -4.84274   GAATTATATTAAAAA          GGAGCGAATT GTTAT AATCTGCCCC          CTCTCTACTACGCTG  63 33
      BA3898 3569299 .. 3569337 - -17.1  -3.82664   ACATAGATAATAGAA   GAACAAAAAAGTATGGA TATTT TCCACACTTTTTTGTTC   TTTACTATTTATAAA 100 198
      BA3896 3565668 .. 3565703 - -13.5  -2.70451   AAATAATGTAAATAT    GAAAAGGGAGCAACT GTAATG AGTTGCTCCCTTTTA     TTCTCTTCTAATACA 100 66
      BA3892 3558788 .. 3558807 - -10.8  -4.03085   TTAGAAAAATTTAAA            GGAACTTC ATCT GAAGTTCC             TTTCGTTTACTTTAT  93 32
      BA3891 3557609 .. 3557631 -  -5.6  -3.63515   CTGTATTTTTAATAA           GAAGCGAC GTATTTT ATCGCTTC           TTACTCTCATCATCT  59 41
      BA3890 3557448 .. 3557473 - -10.5  -5.61881   CTTTAAAAATAAAAA         GCAACTGAACA CGTA TGATCAGTTGC          TTTTTTGCAGGATTA 100 54
      BA3889 NONE
      BA3888 NONE
      BA3887 3555554 .. 3555565 -  -4.4  -3.62597   TTTACTCGCTAATAA                CAGT ATTG ACTG                 TAATAATAGTATTAA  56 37
      BA3886 NONE
      BA3885 NONE
      BA3884 NONE
      BA3883 3552534 .. 3552551 -  -5.6  -5.27709   GCATAAAAAAATAAA             GAGATC ATTATA GATCTC              TTCTTAAGCATAATC  80 29
      BA3878 3547237 .. 3547267 -  -6.3  -5.62552   AAAAAAACCAAAAAA       CTTCCTCCTAT TCTTATTTC ATAGAAGGAAG       CTAATTTAATTTTAC  93 45
      BA3877 3546244 .. 3546255 -    -3  -3.66117   CTAACCATATAAATA                TATG TATT CATA                 CTTCCTCCTTGAAAA  50 55
      BA3876 3545491 .. 3545503 -  -3.4  -4.23794   CCAATTGAATATAAA                TCCA TCGTT TGGA                ATTTTGTCATATTTA  58 201
      BA3874 3544971 .. 3545004 - -11.1  -4.21322   TTAATACAAATCAAA     CACCCTATTTACGAT TCTC ACCGCAGATAGGGTG      TTTCTTCTTCATCTG 100 59
      pepT-1 3542850 .. 3542875 - -10.5  -5.90981   TTATACTAAAAAAAA         CCAAGTAGCAC ATCT GCACTACTTGG          TTCTTTTTTAAGCTT 100 33
        exoA 3539878 .. 3539909 -  -8.1  -5.29385   AACTGAATTAAAAAA      GAAGTGTCCACCT GATGTT AGGTAGATACTTC       TTTTTTTAGAAATTT  93 31
      BA3866 NONE
      BA3865 NONE
      BA3864 NONE
      BA3863 3534807 .. 3534843 - -19.7  -3.55563   ATTCTACTTCTCAAA    GCAAAAGGCTATGGAGA ATT TCTCCATAGCCTTTTGT    TTGCATTTTATTAAA 100 109
      BA3862 3534263 .. 3534301 - -16.3  -5.00616   CCTTTTTTCAAAAAA   CAATAATAAGCGGGGAT TGTCC ATCCCCGCTTATTATTC   ATCCCAAAATATAAA 100 92
      BA3861 3533748 .. 3533770 -  -8.5  -6.08342   GAATAAAGAAAAAAA           CAAGCCAGT TACAT ACTAGCTTG           TTTTTACGCTTTTGA 100 29
      BA3860 3533331 .. 3533360 - -11.7  -4.33105   TAATTATTAGCAAAA       TAAATCGTACTTC CTAT AAAGTACGATTTA        TTTCCATATCTAAAA 100 45
      BA3859 3530764 .. 3530789 - -16.3  -5.43514   AAAATAATGAAAAAA         TAGCCTTCTCG TAAA CGAGAAGGCTA          TTTTTTCATTACATA 100 103
      BA3856 NONE
      BA3855 3528245 .. 3528274 -  -9.5  -5.51353   CAAAAATAATAAAAA       CAACAATAGGT TTTATATG ACCTATTGTTG        TTTTTTATTTATACA 100 43
        gabP NONE
      BA3852 NONE
      BA3851 3524731 .. 3524772 - -11.3  -5.29716   GCAAGATAAGAAAAA GA-AAAATCCTTCTTAATAA AAC TTCTTAAGAAGGATTTTATC GCTTTATTATTCAAA 100 52
      BA3850 3524057 .. 3524076 -   -10   -5.7946   TGCCTAACAAAAAAA            TCCCAGCC TACA GGCTGAGA             TTTTTTATTGATAAT 100 30
      BA3848 NONE
        fruB NONE
      BA3846 3519053 .. 3519076 - -11.8  -5.06414   TTTTTGTAATAAAAA          GGAGCAGCTT ATAA AAGCTACTCC           CTTTACACGTATTAT 100 37
      BA3845 3517747 .. 3517794 - -14.4  -2.76815   ATCCTTTTCAATAAT CCATAAAAGGCGGTTGCTTACA TACT TTCAAGCAACCGCCTTTTATAT TAATACATATATACT 100 39
        miaA NONE
       hfq-2 3516062 .. 3516103 - -14.1  -3.30243   ATTTATTTTTTATAA CA-AATAAAAAAAGAGCGAG AAA CTCGCTCTTTTTTTGTTATG TACAATAATTCATTA 100 41
       spoVK 3512441 .. 3512470 -  -8.6   -5.4251   CTTATATAGAAAAAA       CAGACGCACAGC TTACGT ACTGTGCGTCTC        CTCTTCAAGCATCAA 100 8
      BA3837 NONE
      BA3836 NONE
      BA3835 3508910 .. 3508927 - -11.3   -5.0538   TTTCACGCGAAAAAA             GCTGTCG AAAT CGACAGC              TTCCCTTTAAGAAAT 100 32
        glnR NONE
        glnA 3506951 .. 3506975 -  -8.6  -6.14618   CACAAAATAAAAAAA          CCCTCAACAC GTTGT GTGTCAAGGG          TTTGAGCCTCTTAGT 100 36
      BA3828 NONE
      BA3827 3503402 .. 3503431 -  -2.1  -4.55295   TTTTCTACAAAGAAA       TCCTGAGAACGCA ATTT TGCGTTTTCTAAA        AGCTTTTAAATCATC  59 31
      BA3826 NONE
      BA3825 NONE
      BA3824 NONE
      BA3823 3502365 .. 3502377 -  -7.7  -4.09243   TATAGCCTCCTAAAA                TGGCA TAC TGCCA                TACGGTTTATTCGTT  77 7
      BA3822 NONE
      BA3821 NONE
      BA3820 NONE
      BA3819 NONE
      BA3818 NONE
      BA3817 NONE
      BA3816 3498487 .. 3498514 -  -4.9  -3.58037   CACTAACTCCTCAAA        CGAGCATTCGAA CAAAT CTCGAA-GCCCG        TCCTTGGATTTATAA  58 84
      BA3815 NONE
      BA3814 3496939 .. 3496960 -  -6.5  -3.64703   TTTGTTTTACTGAAA           GGTGGTTGC GGAA ACAACCGCC            TTTTTATTTATGACA  64 52
      BA3813 3495956 .. 3495977 -  -8.7  -2.62184   TTCCCCTGGAGATGA           GCAGTTAGC TTTT GCTAGCTGC            TCTTTTATTTGTAAT  69 45
      BA3811 NONE
      BA3810 3494786 .. 3494801 -  -3.3  -5.06103   ATAACTCCCAAAAAA              CCAAT CCAGCT ATTGG               TATCACCATATACTT  69 184
      BA3809 3494471 .. 3494490 -    -5  -6.09196   TTTAAAATAAAAAAA            CCACCTGT TTAC ACAGATGA             TTCATTTATCATATA  93 45
      BA3807 3493110 .. 3493127 -  -4.8  -4.55383   AATTTACAAAAAGAA             GCCACC TAAACT GGTAGC              TCATTAATTGAATTG  69 139
      BA3806 3492553 .. 3492563 -  -2.6  -3.87543   TAAAACATGAAAATA                 TTAT AAT ATAA                 ACGGAGTAAAGAAAT  51 273
      BA3805 NONE
      BA3804 3489199 .. 3489216 - -11.3  -4.34402   TTTCTCATACGAAAA             CCCACCT ATAC AGGTGGG              TTTTCTTTAATATTC 100 52
      BA3803 3488168 .. 3488193 -  -7.5  -6.11229   ACTAAAACAAAAAAA         GCCTCATCCAC AATT GCAGAAGAGGC          TCTCATTTACCTGTC 100 3
      BA3802 3486557 .. 3486591 - -13.1  -3.27902   TTACTCAATAATACA     GAAATAAGAGCCC TAAACTCCT GGGCTCTTATTTC     AAAAACCTAATTATT 100 317
      BA3800 NONE
      BA3799 3484378 .. 3484388 -    -4  -4.10657   TGATATCTTTCAAAA                 GTAA AAC TTAC                 AAAACTATTTTCTAT  58 76
      BA3798 3483522 .. 3483540 - -10.4  -5.67283   AATCCAAATAAAAAA             CACCTTTA TAA TAAAGGTG             CAAAGATTTATTCTC 100 33
      BA3796 NONE
      BA3795 3482586 .. 3482620 -  -8.1  -4.03413   ATTTTCTCATACAAA    TCAACCTCCTCTATAC AAGA ATA-AAAGGAGGTTGA     AACAAAATCAATAAA  79 106
      BA3793 3482071 .. 3482091 -  -8.3  -4.50943   TAAGAACGTATAAAA            GAGATGATG TAT CTTCATCTC            TTTTTTCTATCTCCA  85 89
      BA3789 NONE
      BA3788 NONE
      BA3787 NONE
      BA3786 NONE
      BA3785 NONE
      BA3784 3475403 .. 3475424 -  -5.1  -5.03227   ATACCATAAAGAAAA           GCGACTATT ATAC AGTAGCCGC            TTTCTTCACTCGTAA  75 11
      BA3783 NONE
      BA3782 NONE
      BA3781 NONE
      BA3780 NONE
      BA3779 NONE
      BA3778 NONE
      BA3777 3472811 .. 3472862 -  -6.6  -4.30719   TCGCTTTATAACAAA GAGCAAGGAACAAATCAGTGGTGAA TTC TCCGTCACTGAAA-GTCCCTTGCTC TCCATTACTTTTCTT  74 30
      BA3776 NONE
      BA3775 3471390 .. 3471409 -  -2.8  -3.14564   GGAGTTTTCTATGAA            TGTCACCA CTCA TAGGGACA             ATTTTTCATCCAAAA  43 15
      BA3774 3468738 .. 3468765 -  -7.8  -4.26881   CTTTATAAAATGAAA        GAAACCCAAACC TAAA AGTCTGAGTTTC         TTTTCTCTTCTCTTT  80 9
      BA3771 NONE
      BA3770 NONE
      BA3769 3462125 .. 3462143 -  -4.5   -5.9218   TAGATAATAAAAAAA             GACCAGC TTATG GCTGCTC             TGGTTTCCTATTTAT  91 86
      BA3768 NONE
      BA3767 3460711 .. 3460727 - -12.3  -6.14618   TATAAAATAAAAAAA              GCCGTCA TTA TGACGGC              TCTTACTTTAATCTT 100 33
      BA3766 NONE
      BA3764 3459917 .. 3459938 -  -5.8  -5.68489   CATAACAACAAAAAA           GCCGACTC ATAAAA GAGTTGGC            TTTCAAATTATTCAT  90 33
      BA3762 3459184 .. 3459209 - -10.4  -5.64873   CTTAATAATAAAAAA         CGCCGAATCC TTAATT GGAATCGGCG          TTTTTATTTTATGGT 100 55
      BA3761 3458497 .. 3458520 -  -6.7  -5.64873   CTTAACAATAAAAAA          GCCGAGTCT TTAATT AGAATCGGC           TTTTCTTCTCATTTG 100 11
      BA3760 NONE
      BA3759 3456808 .. 3456848 - -14.3  -3.30007   AATATTTTTTCACAA  TTGAACAAAGCAAGATGTT GTC AACATCTTGCTTTGTTTAT  TTTTCTATTTTACTG 100 93
      BA3757 NONE
      BA3756 NONE
      BA3755 3454432 .. 3454479 - -14.6  -3.46982   TTTACATTAAGAATA TAAAAGAAGATAATTACCTTAT TTAT ATACGGTAATTATCTTCTTTTT TTGTATTTTGATAGA 100 60
      BA3753 3452988 .. 3452999 -    -3  -3.24146   CCTTCTAATCAAAAC                TGAT TATT ATCA                 TACAATAGTTACTCT  46 34
      BA3752 3452704 .. 3452720 - -12.3  -5.82036   ATAATAAATAAAAAA              GATGGGC TTC GCCCATC              TTTTAGTTTAATTTT 100 28
      BA3750 3449924 .. 3449964 -  -4.9  -4.30014   TCTATGAATTCAAAA CGGCAAACTAACTGAAAA CATACC TTTCCAGCTAG-CTGCCA  TTTCCATATGTATTA  64 38
      BA3749 NONE
      BA3748 NONE
      BA3747 3447531 .. 3447548 -  -4.1  -3.74224   CTCAAATCAGTTAAA             CAATCCG TTTC CGAATCG              AACTTGAAATAAAAT  53 3
      BA3746 NONE
      BA3745 3445915 .. 3445936 -  -8.9  -3.04428   AAAAAGAAAGAGAAT           TATCTGTAT ATTT ATACAGATA            TACAAAATTCTTCTA  74 204
       tkt-2 3443682 .. 3443700 -  -7.4  -5.04597   ATTTACATAGAAAAA             CCTCTCCA TGC CGGAGAGA             TTTTTCTAAAATCAT  88 40
      BA3743 NONE
      BA3742 3442790 .. 3442808 -  -8.9  -5.42605   CTAACAAAAAGAAAA             GACACTC TTAGC GAGTGTC             TTTTAGCGCTTATTT 100 35
      BA3741 NONE
      BA3740 3439168 .. 3439189 -  -9.5  -4.20531   CACACGCAGCCAAAA           GACCTTGTA ATTC TACAAGGCC            TTTTGTAAACTTCCT  90 16
      BA3739 NONE
      BA3738 3437435 .. 3437455 - -11.3  -5.47159   TTGGAATATAAAAAA            GAAGCTATA ATA TATAGCTTC            TCTCTACGGTTCTTT 100 39
      BA3737 3435499 .. 3435518 -   -10  -5.93252   TTGAAAAATAAAAAA            GCACTCGC AAAA GCGAATGC             TTTTTTATTAATTAC 100 33
      BA3736 3435166 .. 3435182 -  -8.7  -5.42975   GCATACAAATAAAAA              GCACCCT GGA AGGATGC              TTTTCGTACTTTTCT 100 58
      BA3732 3433270 .. 3433289 -  -8.6  -5.24989   GGATACATTAAAAAA            GCAAGTGT TTAA ACACTCGC             TTTTTTATTTATGTA  95 14
      BA3729 3431096 .. 3431144 - -22.9  -5.69379   ATAGAACTAAAAAAA GAACACTAAAGCGGAAATGCAAT ATA ATTACATTTCCGCTTTAGTGTTT AATGAGGTGTACTTT 100 49
      BA3728 3430351 .. 3430368 -  -9.9  -4.87318   TGTAAAATGGAAAAA             GGCATGA TTTC TCATGCC              TTTTCTTTAAACTGA 100 19
      ccdA-2 NONE
      BA3726 3428794 .. 3428840 - -15.7  -3.63837   AGAAGGTGTTAACAA TAT-AAATAAAAAGACAGCGTC AAAA AACGCTGTCTTTTTATTTTATA CATATACAGTTTTTA 100 38
      BA3724 3422286 .. 3422298 -  -3.4  -4.01419   TACGAACGAAGCAAA                CGTA ACCTA TACG                TCACAACCGAACCCG  56 19
      BA3723 3421967 .. 3421978 -    -3  -3.92602   GTAATATTGTAGAAA                CATT AATT AATG                 CCGCTATCATTAATC  52 90
      BA3722 3421382 .. 3421424 - -20.9  -3.01924   GATGGCGTTGCAACA GCAGGAATATTGCTACTGG TATTC CCATTAGCAATATTCCTGC TGGCGGCTCTGTTAC 100 119
      BA3720 3419857 .. 3419877 -  -8.4  -5.26316   CTACCTCATAAAAAA            GATTGCTA GCTTA TAGCAATC            TTTTTTAACTTACAG  93 30
      BA3717 NONE
      BA3716 NONE
      BA3715 3417640 .. 3417655 -    -9  -5.93252   GTCAAAAAGAAAAAA              GCTAGC ATTA GCTAGC               TTTTATACATTCTCA 100 28
        hutP 3415985 .. 3416037 - -23.2   -4.4874   CTTAAAAAGGCAAAA GGGGGCCTTA-TCTTTTTAAGACAG ACTT CTGTCCTAAAAAAAGTAAGGCCCCC TTCTAACTAATAGAC 100 51
        hutH NONE
        hutU NONE
        hutI 3411482 .. 3411496 -  -2.8  -3.34517   ATTTTTCTTTAAATA               GTGG CCGTGCT CCAC               GATTGTTCACCTCTT  44 4
        hutG 3410460 .. 3410487 -  -9.3   -5.0916   CTTTTAACATAAAAA        CACATCACTAC ATTTGA GTAGTAATGTG         TTTTTGATAAGGCAT  95 63
      BA3708 3409349 .. 3409368 - -10.8  -5.72622   GCTATAAATAAAAAA            GGTTTCCT GAGT AGGAAACC             TTTTTTATTTACCAT 100 459
      BA3707 3408053 .. 3408085 - -16.6  -3.40382   TATGAAATCCCATAA      TAAAAGGAGAACAC TCCGT GTGTTCTCCTTTTA      TCTTTATTCAAATCA 100 33
      BA3706 3406415 .. 3406432 -  -6.3  -4.63592   TTTTAATAAAAATAA             GCCATAC AAAT GTATGAC              TTTTAATCTATTAAA  76 50
      BA3705 3404653 .. 3404682 - -15.9  -4.68645   CATTTAAAATGAAAA       GAAGGTAAACGCT ATTC AGCGTTTACCCTC        TTCACTAATTATTTT 100 34
      BA3704 NONE
      BA3703 3402730 .. 3402759 - -10.1  -5.63517   GTCTTAAATAAAAAA       GAAGCATCTGCTA ATGA TTGCAAATGCTTC        TTTCTTTATTTACTT 100 41
      BA3701 3400565 .. 3400584 - -12.2  -5.15117   GAAAAGGTTAAAAAA            CTAGGTGG ATTT CCACCTAG             TTTTTATTTTCCATA 100 22
      BA3699 3398811 .. 3398825 -  -3.6  -3.33744   CCTCCCCTTAAAAAT               CAATCA TTA TAATTG               TCTTATCATCTGGTC  48 3
      BA3698 NONE
      BA3697 3397994 .. 3398037 -    -9  -5.89921   ATGACAATAAAAAAA TGTCACGGCCTTTTTCAA ATAAAACA TCGGAAAAGGCGGTGACA TAACACTTATTTTAT 100 54
      BA3695 3395532 .. 3395565 - -15.5  -4.18697   AAAATCATTTTAAAA     CGACAAATAGATGCC TCAA GGCATCTATTTGTCT      ATAAACAACTATTTT 100 114
      BA3692 NONE
      BA3691 3393666 .. 3393699 -  -9.8    -5.252   TATTGTTATAAAAAA     CAAAAACTCCCTTA TTTATT TAAAGGAGTTTTCG      ATATGAAATATTCCA 100 7
        alkK 3391586 .. 3391602 -  -2.3  -3.57144   TCTCCTATTTGTAAA              CTTAAAA TGG TTTTTAG              GTAACATATTATAGG  47 110
      BA3689 3390956 .. 3390978 -  -8.5  -4.99972   ACAAAATACTAAAAA           GAAACACGC AATAA ACGTGTTTC           TTCTCTTTCTTATCC  95 35
      BA3688 NONE
      BA3687 3388356 .. 3388386 -  -9.2  -3.86015   TATGTTCCTCAGAAA       GTAGAAAACTAG TTCCTTT CTAGTCTTCTAC       TTTCTCAAATAATAG  81 14
      BA3685 3387208 .. 3387226 -  -8.9   -3.1506   AAACCTGTTTATGAA             GGATAGC TAACG GCTATCC             TTCCACTATATTTAT  74 37
      BA3683 NONE
      BA3682 3385082 .. 3385112 - -12.7  -4.54608   TAAAATAAATACAAA       GATAAGCCCCAGT CGTCT ACTGGGGCTTATT       TTATTTCGCATGTAC 100 26
      BA3680 3384023 .. 3384050 -  -7.1  -3.57418   CATTTATTAAAGTAA        TAAGGTTGTCG AATACA CAACAACCTCA         TTTACTTTTCTAATT  70 27
      BA3679 3383246 .. 3383273 - -12.8  -4.90869   ACCAGTAACGAAAAA        TCCCAAAAGGAG CATT CACCTTTTGGGA         TTTTTTCTAATGTTT 100 32
        acnA 3380027 .. 3380056 - -16.7  -4.36914   TCCCTTTCCATAAAA       TAAGGAAGCTAAC AGTT GTTAGCTTCCTTA        TCATTCATTTCAATT 100 43
      BA3676 3378268 .. 3378323 - -17.4  -3.79747   CTATCGAGTATCAAA TAAATGACGCTGAATAAAGATAAGAGC AAT GCTCTTATCTTTATTCA-CATCTCTTA AAAAATGAATGACTA 100 10
      BA3674 3377159 .. 3377197 - -11.2  -4.63527   TCACTACGTGAAAAA   GAAAAGGCAGAAATGG CTACTTT CCACCTCTACCTTTTC   GCCTTTATTTTAATT 100 30
      BA3672 3376107 .. 3376134 - -12.1  -5.42862   ATACTCCTAAAAAAA        CTCCGTGTACA ATAAAA CGTACACGGAG         TTTTTCATACCATAA 100 30
      BA3671 3375830 .. 3375844 -  -7.2  -3.01791   ATCGCCTCCTTAACA               CTAGTA TCG TACTAG               TGTTAAGAATTATTC  64 35
        sspN 3375651 .. 3375669 - -10.4   -5.4251   TTTATACATAAAAAA             GGAGAATA CAA TATTCTCC             TTTTCTTTAACCGTT 100 32
      BA3669 3375344 .. 3375363 - -13.6  -4.78107   TACGATTACGAAAAA            GGGCTGAC AAAA GTCAGCCC             TTTTTGTACATTCTG 100 41
      BA3667 3373508 .. 3373523 - -10.4  -6.20267   TGAAAAATAAAAAAA              CGTGGC TTCT GCCACG               CTTTTTTATTTTTTC 100 31
      BA3663 3370346 .. 3370379 -  -8.2    -3.049   CAACCGAAACAACGA     TGCGGACAGCCCGCA AAAAA CACGA-CTGTCCGCA     ACCCTTCTCCATCTA  70 71
      BA3661 NONE
      BA3660 3367794 .. 3367824 - -18.6  -3.91412   AGTATAGCCGATAAA       GAAAGTCTCTTTCA ATA TGAAAGAGACTTTC       TTTTATTCCGATTAT 100 37
      BA3659 NONE
      BA3658 3367087 .. 3367106 -  -6.5   -5.0916   TTTTCAATAGAAAAA            TCCTTGT TTTTTC ACAAGGA             TTCCTCTAGGCTACT  82 92
        parE NONE
        parC 3362544 .. 3362572 - -16.2  -5.24531   ATTGCTTAGAAAAAA        GCATCTTGCCAT TATTC ATGGCAAGATGC        TTTTTTTATTCCGGT 100 31
      BA3655 3361351 .. 3361379 - -16.3  -4.82901   TCTGTTCCACAAAAA        TAAAAAGACACGA AAC TCGTGTCTTTTTA        TTTTATAAATATGAT 100 23
      BA3653 3359314 .. 3359331 -  -2.1  -2.91976   TAACAACTACAATGA             TCAGTAGT CCC ACTA-TGA             GAACTGCGGCTTGTG  41 396
      BA3651 3358705 .. 3358722 -  -2.7  -2.73542   CTCAATGTTGAATCA             TTAGCTA GTAA TAGCGAA              AACTAATCGTAATTA  40 28
      BA3650 3358458 .. 3358480 -  -9.3  -5.61596   ATTTTCATAAAAAAA           GGTAAACAT TTTTC ATGTTTACC           TTTACTTAGACGTAA 100 27
      BA3649 NONE
      BA3648 NONE
      BA3647 3355739 .. 3355755 -  -6.5  -5.27206   TAGACATAATAAAAA              GCAGACA TTT CGCCTGC              TTCAATTTTCCTCAA  84 27
      BA3645 3352199 .. 3352231 -  -9.3  -5.88565   CGTACAATAAAAAAA      GTACTTCAAGGCA TGTAGAC TGCTTTGAAGTAC      TTTTTCAACTCTATT 100 39
      BA3644 3350184 .. 3350223 -  -8.9   -5.1167   AATTGAATATAAAAA  GAGCGTG-TTAAAAATAA CTTAT CTACTTTTAAACACGCTC  TTTTTTATTATTTAC  95 33
      BA3642 3348193 .. 3348227 - -11.7  -5.08824   CGTGCACGTAAAAAA    GCATTTCCAAG-TGCT ATAC AGCAACTTGAAAATGC     TCTTCTCTTTTTTAT 100 37
      BA3641 3347376 .. 3347399 - -10.4  -3.93664   ATTTAACATAGTAAA          GAGTTGACTA CCTT TAGCCAACTC           TTTTTCTTTATTTTT  89 33
      BA3639 3346427 .. 3346456 -    -3  -5.35354   TATATAAGTAAAAAA       GCCTGT-TTAAGC TCTAC ACTTAAAACAGAC       TTTTCCTACTTTTCA  74 70
      BA3638 NONE
      BA3637 NONE
      BA3636 3340451 .. 3340491 - -12.2  -5.32699   TTAAATAGCAAAAAA CACGCTACTTGTTCTTATA CGTT TA-AAGAATAAGTAGCGTG  TTATCATTTTATTTT 100 57
      BA3632 NONE
      BA3631 NONE
      BA3630 3332881 .. 3332895 -  -3.5  -4.27617   TATATTTTACCAAAA               TGAGC CTTCC GCCCA               AACTATTTCGTACAA  58 73
      BA3629 NONE
      fdhD-2 NONE
      narA-2 3330582 .. 3330598 -  -2.3  -4.94487   CTATAAAATAGAAAA              TCTACAA TTC TTGTACA              CCTTCCATTTTTCAC  65 59
      BA3626 NONE
      BA3625 NONE
      BA3624 NONE
      moeA-2 NONE
      moaE-2 NONE
      moaD-2 NONE
      BA3620 NONE
      BA3619 NONE
      BA3618 3324590 .. 3324601 -  -3.6  -3.14132   CTTTCCGTTTATCAA                GCCC CATA AGGC                 TAAAAGCTATAACGT  46 237
      BA3615 NONE
      BA3614 3323344 .. 3323363 -  -7.9  -5.40464   CAGTATAAAGAAAAA            TGCGTAG AAAATA CTACGCA             TTATGATACTTTTGC 100 26
      BA3613 3322836 .. 3322858 - -10.7  -5.10033   TGAATACAAAGAAAA           GCAGAACAT ATAAA ATGTTCTGC           TCATAAACAATACCC 100 26
      BA3612 3320878 .. 3320913 -   -15  -3.10164   GGACCTACTACCCAA    CAAAATAAACCGAGAG ATAT CTCTCGGTTTATTTTC     TATATTTTTTTATAT 100 18
        fabG 3319769 .. 3319793 - -12.2  -5.59655   TAAATTAACAAAAAA          GAACCTGACC TATCC GGCCAGGTTC          TTTTCATTATGTATT 100 44
      BA3608 NONE
        panF 3316253 .. 3316273 - -11.9  -5.22312   ATTTATACGAAAAAA            CGCAGTCCT GTA AGGACTACG            TTTTTCATCTAACCT 100 34
      BA3606 3315166 .. 3315211 - -21.7  -5.44119   TCTATCTTAAAAAAA CAAAATAATGGAGATGGTTAT TTGA ATAACCATCTCCATTATTTTA ACTTGTATACTCCCA 100 47
      BA3605 3313981 .. 3314009 - -16.2  -4.96848   GCTTGTACACAAAAA        TAAACTCGGTGC TCTCT GCACCGAGTTTA        TTTAATAAAAGTCGC 100 23
      argH-1 NONE
      BA3603 3311459 .. 3311497 - -20.6  -3.23979   ATTAGAATTGATGAA   TAACAAAAAGGCGTGCTA AAT TAGCACGCCTTTTTGTTC   TACTTCTCTAAAAAT 100 25
      BA3601 3303476 .. 3303517 - -20.5  -3.25491   AATCTACATGATTAA TGCAGAAAGAGCATCCT TCTCTTAC AGGATGCTCTTTCTGCA  TTTATTTTCTCTTTA 100 27
      BA3599 NONE
      BA3598 NONE
      BA3597 3301329 .. 3301356 - -13.6    -5.626   TACTTCATAAAAAAA        GCACAGATGACT ATAC AATCATCTGTGC         TTTTTTATTACTTTT 100 33
      BA3596 NONE
      BA3595 3299729 .. 3299777 -    -4  -5.60864   CAGACATTAAAAAAA CTGCAAC-TCTGAGGAGATTTAAC ATT GCTAT-CCTCCTCGGAAGTTACAG CTCATTTAAATCTCT  81 111
      cspB-2 3299418 .. 3299433 -    -9  -6.17292   AAATGCAAAAAAAAA              GAAGGG CAAG CCCTTC               TTTTTTCCACAATTA 100 38
      BA3593 3298352 .. 3298377 -  -6.2  -2.72379   TGAATTTTCCAACTA         GACTTCAGCA ACTTAA TCCTGAAGTC          TAGTTGTACATATGA  57 59
      BA3592 3298088 .. 3298098 -    -4  -2.88249   TACACCTCCCATATA                 TAAG ACT CTTA                 ACCTACTCTTCTATT  47 28
      BA3591 3297494 .. 3297513 -  -9.4  -4.81551   CATTTATATGAAAAA            CTGATTCT ACTA AGAATCAG             TTTTTCTACTTTATA 100 234
      BA3588 3294546 .. 3294576 -  -7.7   -5.4505   TTTCGTAATAAAAAA       GCCACCTCTTCTA GTTTT TAGAAAAGATGAC       TTTATAATTCTTATC 100 36
      BA3587 3293468 .. 3293501 - -12.6  -4.75372   ATTACGTATCAAAAA     GAAGCGAGAAAGTG ATTATA CACTTTCTCGCTTT      TCTGATGCTACTTCT 100 7
      BA3585 3291652 .. 3291685 -  -6.9  -5.58454   TTTATATCAAAAAAA     GATAGATAATAGCGAA ATT CCCGCTAC-ATCTATC     CTCGTTTTCAAAACT 100 39
      BA3584 3288517 .. 3288559 - -13.7  -4.49353   GGACAATACAAGAAA TACCCTATCGAATTGAC TTTTTAATT GTCTATTCGATAGGGTA CACTTTTCCTTTTTC 100 46
      BA3583 NONE
      BA3582 NONE
      BA3581 NONE
      BA3580 NONE
      BA3579 NONE
      BA3578 NONE
      BA3577 3279929 .. 3279946 -  -9.9  -4.84527   GTTATATAGTAAAAA             CTCCTAG TCAC CTAGGAG              TCATTGTATAAGCAT 100 287
      BA3576 3279424 .. 3279449 -  -6.9   -5.7946   TTTCGAATAAAAAAA         GAACTTGCAAC AATT ACTGCAAGCTC          TTTTCTATAAAACTA 100 38
      BA3575 NONE
      BA3574 NONE
      BA3573 NONE
      BA3572 3275994 .. 3276016 - -11.3  -3.69506   TATTTCAAAAGAATA           GGCAGCATG TATTC CATGCCGCC           TTAGTTTATCTTTTC  93 26
      paiB-2 3275219 .. 3275238 -  -7.9  -3.52177   CTTTAAAAAACGGAA            GACCTTC AATTAA GAAGGTC             TTTTTAAATACGCTT  71 70
      BA3564 3268529 .. 3268558 - -10.9  -4.40173   TAAGCTAAAAAAATA       GAAGTATCGTCCT ATAA AAGACAATACTTC        CTTAGTTACTTAAAA 100 35
      BA3563 NONE
      BA3562 3266211 .. 3266260 -    -9   -5.8187   CATCCAATAAAAAAA GCCATAAATT-ATTTAGAGGGCAC TTCT GTATCC-CTAAATAAATTTATGGC TTATCTCAAATATCT 100 499
      BA3560 3265010 .. 3265034 -  -5.8  -5.16133   AGCATAATAGAAAAA          GGTATACC TAAAACACC GGTATACC          TTTTATGCTATCTCA  83 42
      BA3556 NONE
      BA3554 3259796 .. 3259821 - -10.5  -5.27923   CAACTTTATAAAAAA         GAAGAGCCTCT CGCT AGAGGCTCTTT          CTCTTTCATGCTCCG 100 31
        amyS 3255291 .. 3255324 -  -7.5  -5.21506   ATAACAATATAAAAA     GAAGAGGAAAACTTA TATT TCAGTCTACCTCTTC      TTTTCTATTAACAAT  91 41
      BA3547 NONE
      BA3546 3251503 .. 3251538 - -11.4   -5.4505   TCGCTTAATAAAAAA    CGCTACCTTTCTGTAT ATCC ATACAAAAAGATAGCA     TCTTTTATGATTATA 100 58
      BA3545 3250649 .. 3250682 - -14.1  -3.28879   CATAATTCATAAAAT     GAAAAGGAAGCTAGA TTTC TCTATCTTCCTTTTC      TTATCTCTATTTGAG 100 47
      BA3543 3248572 .. 3248604 - -12.9  -4.79451   ATTTCAAACATAAAA      GAACCGATACTTG TTACATG CAAGCATCGGTTC      TTTATACAAAATTGC 100 77
      BA3541 NONE
      BA3540 3247279 .. 3247313 - -10.2  -3.14124   AGGATGAATACAAAT     CGAGCATGTTTTGA AAACCAA TCAAAACATGCTCT     TAAAATATTTTACCT  81 60
      BA3538 3246024 .. 3246045 - -10.3  -5.72616   AGTTATACAAAAAAA           GGTAGATAA TAAT TTATCTACC            TTTTTTGTATATATA 100 88
      BA3537 3244657 .. 3244681 -  -2.2  -3.87075   AGTACTGCGTATAAA          TTTCATTGGA TATAT TCCCATAAAA          CAAGAGACAAACTAT  50 195
      BA3536 3243658 .. 3243688 -  -8.5  -5.73978   ATTACAAAGAAAAAA      GACAAAGCATC-GA ATAA TCAGATACTTTGTC       TACAGTCCGAGGTTG 100 82
      BA3534 NONE
      BA3533 NONE
      BA3532 NONE
      BA3531 3239418 .. 3239439 - -10.1   -5.3798   TAACAATAACAAAAA           GGCCCTCCA AATT CAGAGGGCC            TTTCCTAATAGCAAA 100 47
      BA3530 3238499 .. 3238517 -  -8.8  -3.99324   TTTCATTAGTACAAA             GGTCATCC ACA GGATGGCC             TTTGTACTTTATTCA  82 205
      BA3527 3236552 .. 3236586 - -17.4  -2.89191   TTATATCGTCACATA     CAAAAGGTTTGCAGCA AAG TGCTGCAAACCTTTTT     TCATCACCAAAATAT 100 29
      BA3525 NONE
      BA3524 3233841 .. 3233862 - -14.5  -5.63504   AATGGCACAAAAAAA           GCACCGTCA CAAG TGACGGTGC            TTTTTCTATGTAAGA 100 65
      BA3523 3232810 .. 3232837 -  -9.9  -5.24129   TTTCTTTATAAAAAA        TAGCCTGCCTA TTTCTG TAGGCGGGCTA         TATCTTTATTACACC 100 331
      BA3522 3232242 .. 3232252 -    -4  -2.52676   TAGCTGCTTAATGTA                 TACT AAT AGTA                 ATACGAAATAGTTCC  45 7
      BA3521 NONE
      BA3520 3231664 .. 3231686 - -12.8  -4.55287   CTCATTTATATAAAA           GAAAGAGGGA GCT CCCCTCTTTC           TTTTATATCATCCCT 100 28
      BA3518 3229468 .. 3229501 - -17.1  -3.80133   CATTTTCATAAAATA     TAAAAGAGTCTCATT AAAA AATGAGACTCTTTTA      CCATTTCATATTTAA 100 37
      BA3516 3227453 .. 3227479 - -13.9  -5.29445   TTTTAATAACAAAAA         GTCCGATTTCT CATTT AGAAATCGGAC         TTTTTACTATCTTTA 100 38
      BA3514 3225452 .. 3225475 - -11.1  -4.75174   TATTTAACCGAAAAA          GTCATGAGC ACGTAA GCTCATGAC           TTTTTGCACTATATA 100 34
      BA3510 NONE
      BA3509 3222707 .. 3222730 -  -2.4  -6.28401   TAAAAAATAAAAAAA          GCAGCTTACC ATAA AGTAAACTCC           TCTTCATTGTAACCC  85 61
      BA3508 3221328 .. 3221339 -  -4.4  -3.24122   AAAAACCCAATTTAA                GGAA ATAA TTCC                 CATATAGACTATATC  52 237
      BA3507 3220996 .. 3221024 - -11.9  -4.93365   CGTTATAATGAAAAA        GAAAGAAGCTG TTCCTTT CAGCTTCTTTC        TTATATAACATTTTT 100 26
      BA3504 3219207 .. 3219226 -  -2.8  -5.08824   GGTGCATTGAAAAAA            GATCACAC AAAT GGATGATC             TTTTCTTATAATTTA  66 31
      BA3502 NONE
      BA3501 3217713 .. 3217732 -  -9.4   -5.8187   TATTTAACAAAAAAA            GTGTACAA AATG TTGTACAC             TTTAAAACTTAATCT 100 34
        bla2 3216803 .. 3216827 - -17.3  -5.29782   TATAGTTAGAAAAAA          GCGAGGAGAAA TTG TTTCTCCTCGC          TTTTTTATTTTAACA 100 30
      BA3497 NONE
      BA3496 3213568 .. 3213578 -  -2.6   -2.7464   AACTGATTTTCAAAT                 TTTT TCT AAAA                 TCCGCTATTACCTAT  40 136
      BA3495 NONE
      BA3494 NONE
      BA3493 NONE
      BA3492 3210934 .. 3210954 - -11.9  -3.80461   GAATGTATTATTAAA            GCACGGAAA ATC TTCCCGTGC            TTTTTCAAAAAAATA 100 66
      BA3491 3210278 .. 3210304 - -13.9  -5.64304   TAATACAACAAAAAA         GGTGTGAACTA GCTTT TAGTTCACACC         TTTTTATATTAGAGT 100 55
      BA3489 3208589 .. 3208613 -  -9.4  -4.62783   TACTCACGTCAAAAA          GGCCAACAAT TCAAG ATTGTTAGCC          TCTACTTCCCATATT  93 57
      BA3488 3208002 .. 3208052 - -14.5  -3.74077   TTTTATAGACTTAAA TTGAATACCCTTCCCATAAAAAGT ATTT ACTGTTTATGAGAAGGGTATT-AA TTTTTAGCAACTGTA 100 214
      BA3486 3205969 .. 3205992 - -10.4  -5.71712   CCCTATATAAAAAAA          CCACAGTTTA CACC CAAACTGTGG           TTTTTTGAAGTACAA 100 140
      BA3485 3204835 .. 3204852 -  -4.3  -4.56775   ATGGGGGTCGAAAAA             TATTTTT ATAA AAAAATA              GATATTTATTTCAAA  68 356
      BA3483 NONE
      BA3482 3202276 .. 3202290 -  -5.8  -3.93719   AGAACTATAGAATAA               TAAAGT GCA ACTTTA               AGCAGCCCAACTCCC  64 146
      BA3481 NONE
      BA3480 3198861 .. 3198881 -  -9.7  -5.59655   TAAATCAATAAAAAA            GAGAGCAGA TAA CCCGCTCTC            TTAAGATGCCTCCTT 100 26
      BA3479 3198313 .. 3198349 -  -4.6  -5.93252   CTTAAAAATAAAAAA   CGCTATTC-TCTCTGTA AAAT CATAGAAAAGAATAGCG    TTTCTTATTTTGAAA  91 54
      BA3477 NONE
      BA3476 3195394 .. 3195411 -  -6.3  -2.75481   GTCCAATTGCAACGA             CGCTCGAT GTA ATCG-GCG             GAAAATGGAAAGTTT  54 491
      BA3473 3193016 .. 3193042 -  -5.2  -5.03994   TTTGATAGACAAAAA         CCCAGTCATG TTTTATG CATAACTGGA         TTCTTCATCATTTAA  76 49
      BA3472 NONE
      BA3471 NONE
      BA3470 NONE
      BA3469 3189936 .. 3189958 -  -8.5  -3.30124   GGTGAGGGCTGATAA          TCAGTG-GGG ATGC CCCTCACTGA           TTAAAGTTTCACTTT  74 39
      BA3467 NONE
      BA3466 NONE
      BA3465 3186974 .. 3187001 - -17.2   -5.2189   TGAACTACTAAAAAA        CAACGAAAAGCC ATAT GGCTTTTCGTTG         TTTTTAGGTACATGA 100 211
      BA3462 3184653 .. 3184670 -    -7  -5.98675   TACAAAAAGAAAAAA             CGAACG TATTCT CGTTCG              TTTTTTTCTTGTTTA 100 38
      BA3461 3184121 .. 3184143 -  -9.2   -5.1287   TTTATACTGAAAAAA           CACCACCT CATCAAT AGGTGGTG           TTTCAATATTACATA  95 49
         cfa 3182556 .. 3182592 -  -8.8  -5.43414   ATTATATACAAAAAA    GTCGGGATGGAAATCA TTTTC TGATTCCGATCTCGAC    TTTAAGTTATAGACT 100 105
      BA3458 3180590 .. 3180618 -   -14  -5.48063   ATTGAAGACAAAAAA        TAGGTTGAGGCA ATACG CGCCTCAACCTA        TTTTTTATGCCTCTT 100 30
        spxA NONE
      BA3455 NONE
      BA3454 3178724 .. 3178738 -  -3.6  -3.41767   AGACGTTAAAATATA               TAAGAA CCA CTCTTA               GCATAAAGAAATAAA  50 80
      BA3453 3178180 .. 3178191 -    -3  -3.08438   CATTACATTTCAATA                GTAA GAAC TTAC                 GTCTCTATATAACAA  45 50
      BA3452 3177536 .. 3177569 - -12.7  -4.81249   CGCTAAACGCAAAAA     TACAATAAGCTGCCCA TAT CGGGCAGCTTATT-TA     CATAACAATTGTTAT 100 209
      BA3451 3175196 .. 3175226 - -12.1  -5.50774   TAGAAGAAATAAAAA      GGACAAAC-TCTCA AACG TGAGAAGTTTGTCC       AAAAATAGATATTTT 100 80
      BA3449 3173563 .. 3173576 -  -3.8  -2.61274   TTTAGTTCAATTAAT               GGCA TAGTAT TGCC                CCCTAAAATTAATTA  46 59
      BA3448 3173045 .. 3173078 - -11.2  -5.42164   GACAAATAATAAAAA     GGCAAAAACGAACA GAAATT TGTTCATTCTTGCC      TTTTTTATTTAACAA 100 41
      BA3447 NONE
      BA3446 3170407 .. 3170424 -  -9.9   -5.8901   ATAGAAAATAAAAAA             GAGTGCA ACTT TGCACTC              TTTTTACTCATTTTT 100 46
      BA3445 3168866 .. 3168896 -  -6.9   -5.1861   TTGATGATCAAAAAA       GCCAGGTAACATG AATAA CACATTACCTGGG       TTTTTACATTGTAAA  88 89
      BA3444 3167871 .. 3167894 -   -14  -5.65513   CATGAATCAAAAAAA          CACGAAGACT TAAA AGTCTTCGTG           TTTTTTGAAATATAC 100 109
      BA3443 3165317 .. 3165327 -  -2.6  -3.01041   AATTTTAAGCATAGA                 TAAA ACT TTTA                 ACTATAGTCAATCAA  43 105
      BA3442 3163463 .. 3163485 - -11.4  -5.09173   TAACATTCTAAAAAA           CCTTGCAGAA AAA TTCTACAAGG           TTTTTGTGTATACAT 100 94
      BA3440 NONE
      BA3439 3161431 .. 3161444 -  -6.7  -3.30159   CTAACGTTTTCACAA               CTGCT TCTC AGCAG                AACAAAATGGAAATA  62 502
      BA3437 NONE
      BA3436 NONE
      BA3435 NONE
      BA3434 3157784 .. 3157810 -  -6.8  -3.36839   TTACGAAACAATATA         TATTAAATTACT TTT AGTAATTAAATA         GTATTATGTCTAGTA  63 142
         zwf NONE
       tkt-1 3153976 .. 3154020 -  -7.3  -2.67188   TCATATCACTACAAT CTG-GAATACCTTGCAGCAC TGATAT GTACGGAAAGGTATTCACAG TCATAGCTTAAGAAT  62 33
      BA3431 NONE
[truncated: 121,337 more chars]
